# Supplementary material for: Discovery of Novel DPP-IV Inhibitors as Potential Candidates for the Treatment of Type 2 Diabetes Mellitus Predicted by 3D QSAR Pharmacophore Models, Molecular Docking and De Novo Evolution
Source: Molecules. 2019 Aug 7;24(16):2870. doi: 10.3390/molecules24162870 (PMC6720998; doi:10.3390/molecules24162870)
Supplement: Supplementary file 1 [file molecules-24-02870-s001.zip]

Archive with 114 entries (101 files):
- Supplementary materials/
- Supplementary materials/3DQSARPharmacophoreGeneration/
- Supplementary materials/3DQSARPharmacophoreGeneration/ActiveMolConfs.mol2
- Supplementary materials/3DQSARPharmacophoreGeneration/citest_stderr.txt
- Supplementary materials/3DQSARPharmacophoreGeneration/citest_stdout.txt
- Supplementary materials/3DQSARPharmacophoreGeneration/correlation.csv
- Supplementary materials/3DQSARPharmacophoreGeneration/cost.csv
- Supplementary materials/3DQSARPharmacophoreGeneration/JobSummary/
- Supplementary materials/3DQSARPharmacophoreGeneration/JobSummary/images/
- Supplementary materials/3DQSARPharmacophoreGeneration/JobSummary/images/image2518723497671190165.png
- Supplementary materials/3DQSARPharmacophoreGeneration/JobSummary/images/image2733613881160003228.png
- Supplementary materials/3DQSARPharmacophoreGeneration/JobSummary/images/image3437834767311085730.png
- Supplementary materials/3DQSARPharmacophoreGeneration/JobSummary/images/image4054887721395769746.png
- Supplementary materials/3DQSARPharmacophoreGeneration/JobSummary/images/image5243565390707680346.png
- Supplementary materials/3DQSARPharmacophoreGeneration/JobSummary/images/image5702412489146542867.png
- Supplementary materials/3DQSARPharmacophoreGeneration/JobSummary/images/image5839113627451793708.png
- Supplementary materials/3DQSARPharmacophoreGeneration/JobSummary/images/image6339569907673186466.png
- Supplementary materials/3DQSARPharmacophoreGeneration/JobSummary/images/image6891303589398402374.png
- Supplementary materials/3DQSARPharmacophoreGeneration/JobSummary/images/image8094802473182521902.png
- Supplementary materials/3DQSARPharmacophoreGeneration/JobSummary/images/image8608152358420405832.png
- Supplementary materials/3DQSARPharmacophoreGeneration/JobSummary.html
- Supplementary materials/3DQSARPharmacophoreGeneration/mappings.txt
- Supplementary materials/3DQSARPharmacophoreGeneration/mols.spst
- Supplementary materials/3DQSARPharmacophoreGeneration/Output.log
- Supplementary materials/3DQSARPharmacophoreGeneration/Report/
- Supplementary materials/3DQSARPharmacophoreGeneration/Report/images/
- Supplementary materials/3DQSARPharmacophoreGeneration/Report/images/icons/
- Supplementary materials/3DQSARPharmacophoreGeneration/Report/images/icons/minus.png
- Supplementary materials/3DQSARPharmacophoreGeneration/Report/images/icons/plus.png
- Supplementary materials/3DQSARPharmacophoreGeneration/Report/images/image1153395499178645608.png
- Supplementary materials/3DQSARPharmacophoreGeneration/Report/images/image2201190665912450576.png
- Supplementary materials/3DQSARPharmacophoreGeneration/Report/images/image2582688091544882957.png
- Supplementary materials/3DQSARPharmacophoreGeneration/Report/images/image4962472287055113100.png
- Supplementary materials/3DQSARPharmacophoreGeneration/Report/images/image6082654321016201500.png
- Supplementary materials/3DQSARPharmacophoreGeneration/Report/images/image7126442466212802866.png
- Supplementary materials/3DQSARPharmacophoreGeneration/Report/images/image8881858913185323340.png
- Supplementary materials/3DQSARPharmacophoreGeneration/Report/images/image9033732175534185580.png
- Supplementary materials/3DQSARPharmacophoreGeneration/Report/images/image9101976778763198304.png
- Supplementary materials/3DQSARPharmacophoreGeneration/Report/images/image981321254028356053.png
- Supplementary materials/3DQSARPharmacophoreGeneration/Report.htm
- Supplementary materials/3DQSARPharmacophoreGeneration/training_set-(1).log
- Supplementary materials/3DQSARPharmacophoreGeneration/training_set-(1)_01.chm
- Supplementary materials/3DQSARPharmacophoreGeneration/training_set-(1)_01.mol2
- Supplementary materials/3DQSARPharmacophoreGeneration/training_set-(1)_02.chm
- Supplementary materials/3DQSARPharmacophoreGeneration/training_set-(1)_02.mol2
- Supplementary materials/3DQSARPharmacophoreGeneration/training_set-(1)_03.chm
- Supplementary materials/3DQSARPharmacophoreGeneration/training_set-(1)_03.mol2
- Supplementary materials/3DQSARPharmacophoreGeneration/training_set-(1)_04.chm
- Supplementary materials/3DQSARPharmacophoreGeneration/training_set-(1)_04.mol2
- Supplementary materials/3DQSARPharmacophoreGeneration/training_set-(1)_05.chm
- Supplementary materials/3DQSARPharmacophoreGeneration/training_set-(1)_05.mol2
- Supplementary materials/3DQSARPharmacophoreGeneration/training_set-(1)_06.chm
- Supplementary materials/3DQSARPharmacophoreGeneration/training_set-(1)_06.mol2
- Supplementary materials/3DQSARPharmacophoreGeneration/training_set-(1)_07.chm
- Supplementary materials/3DQSARPharmacophoreGeneration/training_set-(1)_07.mol2
- Supplementary materials/3DQSARPharmacophoreGeneration/training_set-(1)_08.chm
- Supplementary materials/3DQSARPharmacophoreGeneration/training_set-(1)_08.mol2
- Supplementary materials/3DQSARPharmacophoreGeneration/training_set-(1)_09.chm
- Supplementary materials/3DQSARPharmacophoreGeneration/training_set-(1)_09.mol2
- Supplementary materials/3DQSARPharmacophoreGeneration/training_set-(1)_10.chm
- Supplementary materials/3DQSARPharmacophoreGeneration/training_set-(1)_10.mol2
- Supplementary materials/3DQSARPharmacophoreGeneration/training_set-(1)_full.log
- Supplementary materials/Cross-docking/
- Supplementary materials/Cross-docking/2i78_ligand+3g0b_prot_RMSD.mol2
- Supplementary materials/Cross-docking/3g0b_lig+2i78_prot_RMSD.mol2
- Supplementary materials/Cross-docking/3vjk_lig+2i78_prot_RMSD.mol2
- Supplementary materials/Cross-docking/3vjk_lig+3g0b_prot_RMSD.mol2
- Supplementary materials/Cross-docking/4n8d_lig+2i78_prot_RMSD.mol2
- Supplementary materials/Cross-docking/4n8d_lig+3g0b_prot_RMSD.mol2
- Supplementary materials/Cross-docking/5j3j_lig+2i78_prot_RMSD.mol2
- Supplementary materials/Cross-docking/5j3j_lig+3g0b_prot_RMSD.mol2
- Supplementary materials/Cross-docking/5kby_lig+2i78_prot_RMSD.mol2
- Supplementary materials/Cross-docking/5kby_lig+3g0b_prot_RMSD.mol2
- Supplementary materials/Cross-docking/5zid_lig+2i78_prot_RMSD.mol2
- Supplementary materials/Cross-docking/5zid_lig+3g0b_prot_RMSD.mol2
- Supplementary materials/DeNovoEvolution/
- Supplementary materials/DeNovoEvolution/Alogliptin_evo.mol2
- Supplementary materials/DeNovoEvolution/dpp4_42_evo.mol2
- Supplementary materials/DeNovoEvolution/dpp4_43_evo.mol2
- Supplementary materials/DeNovoEvolution/dpp4_44_evo.mol2
- Supplementary materials/DeNovoEvolution/dpp4_45_evo.mol2
- Supplementary materials/DeNovoEvolution/dpp4_46_evo.mol2
- Supplementary materials/DeNovoEvolution/dpp4_47_evo.mol2
- Supplementary materials/DeNovoEvolution/dpp4_48_evo.mol2
- Supplementary materials/DeNovoEvolution/dpp4_49_evo.mol2
- Supplementary materials/DeNovoEvolution/dpp4_50_evo.mol2
- Supplementary materials/DeNovoEvolution/dpp4_51_evo.mol2
- Supplementary materials/Docking_after_denovoevolution/
- Supplementary materials/Docking_after_denovoevolution/11_evo_comp_dock_func_score.mol2
- Supplementary materials/Docking_after_denovoevolution/Alogliptin_evo.mol2
- Supplementary materials/Docking_after_denovoevolution/dpp4_43_evo.mol2
- Supplementary materials/Docking_after_denovoevolution/dpp4_44_evo.mol2
- Supplementary materials/Docking_after_denovoevolution/dpp4_45_evo.mol2
- Supplementary materials/Docking_after_denovoevolution/dpp4_46_evo.mol2
- Supplementary materials/Docking_after_denovoevolution/dpp4_47_evo.mol2
- Supplementary materials/Docking_after_denovoevolution/dpp4_48_evo.mol2
- Supplementary materials/Docking_after_denovoevolution/dpp4_49_evo.mol2
- Supplementary materials/Docking_after_denovoevolution/dpp4_50_evo.mol2
- Supplementary materials/Docking_after_denovoevolution/dpp4_51_evo.mol2
- Supplementary materials/Docking_compounds_from_DB/
- Supplementary materials/Docking_compounds_from_DB/11_comp_dock_func_score.mol2
- Supplementary materials/Docking_compounds_from_DB/161_comp_docking.mol2
- Supplementary materials/Redocking/
- Supplementary materials/Redocking/2i78_lig_RMSD.mol2
- Supplementary materials/Redocking/3g0b_lig_RMSD.mol2
- Supplementary materials/Redocking/3vjk_lig_RMSD.mol2
- Supplementary materials/Redocking/4n8d_lig_RMSD.mol2
- Supplementary materials/Redocking/5j3j_lig_RMSD.mol2
- Supplementary materials/Redocking/5kby_lig_RMSD.mol2
- Supplementary materials/Redocking/5zid_lig_RMSD.mol2
- Supplementary materials/Supplementary materials-final.doc
- Supplementary materials/Supplementary materials-final.pdf
- Supplementary materials/Virtual screening/
- Supplementary materials/Virtual screening/6365_comp.mol2
