# Supplementary material for: Discovery of Novel DPP-IV Inhibitors as Potential Candidates for the Treatment of Type 2 Diabetes Mellitus Predicted by 3D QSAR Pharmacophore Models, Molecular Docking and De Novo Evolution
Source: Molecules. 2019 Aug 7;24(16):2870. doi: 10.3390/molecules24162870 (PMC6720998; doi:10.3390/molecules24162870)
Supplement: Supplementary file 1 [file molecules-24-02870-s001.zip › Supplementary materials/3DQSARPharmacophoreGeneration/ActiveMolConfs.mol2]

#	Created by:	Discovery Studio
#	Creation time:	2019-08-06T12:58:38Z

@<TRIPOS>MOLECULE
dpp4_29
   50    54     0 0 0
SMALL
USER_CHARGES


@<TRIPOS>ATOM
      1 C1           -6.692000    1.654000    2.887000 C.2      1 SUBUNIT    0.0000
      2 C2           -4.342000    1.660000    2.244000 C.2      1 SUBUNIT    0.0000
      3 C3           -5.416000    2.248000    2.936000 C.2      1 SUBUNIT    0.0000
      4 C4           -4.539000    0.481000    1.504000 C.2      1 SUBUNIT    0.0000
      5 C5           -6.889000    0.475000    2.147000 C.2      1 SUBUNIT    0.0000
      6 C6           -5.815000   -0.113000    1.457000 C.2      1 SUBUNIT    0.0000
      7 C7           -3.393000   -0.131000    0.777000 C.3      1 SUBUNIT    0.0000
      8 O8           -2.893000    0.826000   -0.148000 O.3      1 SUBUNIT    0.0000
      9 C9           -1.844000    0.361000   -0.986000 C.3      1 SUBUNIT    0.0000
     10 C10          -0.631000   -0.049000   -0.129000 C.3      1 SUBUNIT    0.0000
     11 C11          -1.035000   -1.086000    0.928000 C.3      1 SUBUNIT    0.0000
     12 C12          -2.250000   -0.582000    1.725000 C.3      1 SUBUNIT    0.0000
     13 N13          -2.705000   -1.633000    2.633000 N.3      1 SUBUNIT    0.0000
     14 N14           0.432000   -0.576000   -0.978000 N.3      1 SUBUNIT    0.0000
     15 C15           0.834000    0.348000   -2.094000 C.3      1 SUBUNIT    0.0000
     16 C16           2.324000    0.236000   -2.064000 C.2      1 SUBUNIT    0.0000
     17 C17           2.766000   -0.553000   -1.027000 C.2      1 SUBUNIT    0.0000
     18 C18           1.625000   -1.080000   -0.217000 C.3      1 SUBUNIT    0.0000
     19 N19           3.396000    0.694000   -2.771000 N.2      1 SUBUNIT    0.0000
     20 C20           4.160000   -0.566000   -1.117000 C.2      1 SUBUNIT    0.0000
     21 N21           4.504000    0.197000   -2.186000 N.pl3    1 SUBUNIT    0.0000
     22 F22          -5.221000    3.365000    3.635000 F        1 SUBUNIT    0.0000
     23 F23          -6.016000   -1.232000    0.762000 F        1 SUBUNIT    0.0000
     24 F24          -7.715000    2.203000    3.537000 F        1 SUBUNIT    0.0000
     25 C25           5.914000    0.297000   -2.432000 C.2      1 SUBUNIT    0.0000
     26 C26           6.801000   -0.334000   -1.635000 C.2      1 SUBUNIT    0.0000
     27 N27           5.078000   -1.297000   -0.195000 N.2      1 SUBUNIT    0.0000
     28 C28           6.332000   -1.152000   -0.486000 C.2      1 SUBUNIT    0.0000
     29 O29           7.244000   -1.762000    0.270000 O.3      1 SUBUNIT    0.0000
     30 C30           6.398000    1.119000   -3.596000 C.3      1 SUBUNIT    0.0000
     31 H31          -3.365000    2.117000    2.281000 H        1 SUBUNIT    0.0000
     32 H32          -7.867000    0.020000    2.109000 H        1 SUBUNIT    0.0000
     33 H33          -3.770000   -0.980000    0.203000 H        1 SUBUNIT    0.0000
     34 H34          -2.217000   -0.473000   -1.584000 H        1 SUBUNIT    0.0000
     35 H35          -1.580000    1.168000   -1.672000 H        1 SUBUNIT    0.0000
     36 H36          -0.246000    0.836000    0.381000 H        1 SUBUNIT    0.0000
     37 H37          -0.199000   -1.291000    1.598000 H        1 SUBUNIT    0.0000
     38 H38          -1.285000   -2.031000    0.438000 H        1 SUBUNIT    0.0000
     39 H39          -1.928000    0.268000    2.330000 H        1 SUBUNIT    0.0000
     40 H40          -3.455000   -1.246000    3.223000 H        1 SUBUNIT    0.0000
     41 H41          -3.102000   -2.398000    2.068000 H        1 SUBUNIT    0.0000
     42 H42           0.523000    1.365000   -1.898000 H        1 SUBUNIT    0.0000
     43 H43           0.422000    0.008000   -3.033000 H        1 SUBUNIT    0.0000
     44 H44           1.654000   -0.680000    0.789000 H        1 SUBUNIT    0.0000
     45 H45           1.627000   -2.160000   -0.186000 H        1 SUBUNIT    0.0000
     46 H46           7.861000   -0.250000   -1.826000 H        1 SUBUNIT    0.0000
     47 H47           6.955000   -2.299000    1.020000 H        1 SUBUNIT    0.0000
     48 H48           7.289000    0.662000   -4.027000 H        1 SUBUNIT    0.0000
     49 H49           5.603000    1.221000   -4.334000 H        1 SUBUNIT    0.0000
     50 H50           6.668000    2.119000   -3.258000 H        1 SUBUNIT    0.0000
@<TRIPOS>BOND
     1    1    5 2
     2    1   24 1
     3    2    3 2
     4    2   31 1
     5    3    1 1
     6    3   22 1
     7    4    2 1
     8    4    7 1
     9    5    6 1
    10    5   32 1
    11    6    4 2
    12    6   23 1
    13    7    8 1
    14    7   33 1
    15    8    9 1
    16    9   10 1
    17    9   34 1
    18    9   35 1
    19   10   11 1
    20   10   14 1
    21   10   36 1
    22   11   12 1
    23   11   37 1
    24   11   38 1
    25   12    7 1
    26   12   13 1
    27   12   39 1
    28   13   40 1
    29   13   41 1
    30   15   14 1
    31   15   16 1
    32   15   42 1
    33   15   43 1
    34   16   17 1
    35   16   19 2
    36   17   18 1
    37   17   20 2
    38   18   14 1
    39   18   44 1
    40   18   45 1
    41   20   21 1
    42   20   27 1
    43   21   19 1
    44   21   25 1
    45   25   30 1
    46   26   25 2
    47   26   46 1
    48   27   28 2
    49   28   26 1
    50   28   29 1
    51   29   47 1
    52   30   48 1
    53   30   49 1
    54   30   50 1
@<SCITEGIC>MOL_PROPERTY
AbsoluteEnergy
SciTegic.value.DoubleValue
86.927002

@<SCITEGIC>MOL_PROPERTY
Activ
SciTegic.value.DoubleValue
0.600000

@<SCITEGIC>MOL_PROPERTY
Active
SciTegic.value.StringValue
Yes

@<SCITEGIC>MOL_PROPERTY
Angle Energy
SciTegic.value.DoubleValue
29.884830

@<SCITEGIC>MOL_PROPERTY
Bond Energy
SciTegic.value.DoubleValue
4.157970

@<SCITEGIC>MOL_PROPERTY
CHARMm Energy
SciTegic.value.DoubleValue
17.876011

@<SCITEGIC>MOL_PROPERTY
Clean Energy
SciTegic.value.DoubleValue
68.895401

@<SCITEGIC>MOL_PROPERTY
ConfNumber
SciTegic.value.IntegerValue
1

@<SCITEGIC>MOL_PROPERTY
Dihedral Energy
SciTegic.value.DoubleValue
14.537660

@<SCITEGIC>MOL_PROPERTY
Electrostatic Energy
SciTegic.value.DoubleValue
-27.001949

@<SCITEGIC>MOL_PROPERTY
Forcefield
SciTegic.value.StringValue
CHARMm

@<SCITEGIC>MOL_PROPERTY
ForcefieldBase
SciTegic.value.StringValue
CHARMm

@<SCITEGIC>MOL_PROPERTY
ForcefieldFFML
SciTegic.value.StringValue
<?xml version="1.0" encoding="UTF-8"?>
<!DOCTYPE ffml SYSTEM "Ffml.dtd">
<ffml version="1.0">
<forcefield name="CHARMm" derivedFrom="CHARMm" base="CHARMm">
<atomTypes>
</atomTypes>
<parameters>
<angle atom1="N6R" atom2="C6R" atom3="OT">
<quadratic
refValue="120.667"
forceConstant="63.3333"/>
</angle>
</parameters>
</forcefield>
</ffml>

@<SCITEGIC>MOL_PROPERTY
Hydrogen Bond Energy
SciTegic.value.IntegerValue
0

@<SCITEGIC>MOL_PROPERTY
Improper Energy
SciTegic.value.DoubleValue
0.010440

@<SCITEGIC>MOL_PROPERTY
Initial Potential Energy
SciTegic.value.DoubleValue
60.548061

@<SCITEGIC>MOL_PROPERTY
Initial RMS Gradient
SciTegic.value.DoubleValue
27.790131

@<SCITEGIC>MOL_PROPERTY
LogActiv
SciTegic.value.DoubleValue
-0.221800

@<SCITEGIC>MOL_PROPERTY
Minimization Criteria
SciTegic.value.StringValue
CONJUG> Minimization exiting with gradient tolerance ( 0.0100000) satisfied.

@<SCITEGIC>MOL_PROPERTY
PartialChargeMethod
SciTegic.value.StringValue
MomanyRone

@<SCITEGIC>MOL_PROPERTY
Potential Energy
SciTegic.value.DoubleValue
17.876011

@<SCITEGIC>MOL_PROPERTY
RMS Gradient
SciTegic.value.DoubleValue
0.009640

@<SCITEGIC>MOL_PROPERTY
RelativeEnergy
SciTegic.value.IntegerValue
0

@<SCITEGIC>MOL_PROPERTY
Solvation Free Energy
SciTegic.value.IntegerValue
0

@<SCITEGIC>MOL_PROPERTY
TempMolIndex
SciTegic.value.IntegerValue
1

@<SCITEGIC>MOL_PROPERTY
Uncert
SciTegic.value.DoubleValue
1.500000

@<SCITEGIC>MOL_PROPERTY
Urey-Bradley Energy
SciTegic.value.IntegerValue
0

@<SCITEGIC>MOL_PROPERTY
UseResidueTemplateCharge
SciTegic.value.StringValue
True

@<SCITEGIC>MOL_PROPERTY
Van der Waals Energy
SciTegic.value.DoubleValue
-3.712950

@<SCITEGIC>ATOM_PROPERTY
Formal Charge
SciTegic.value.StringValue
1 0
2 0
3 0
4 0
5 0
6 0
7 0
8 0
9 0
10 0
11 0
12 0
13 0
14 0
15 0
16 0
17 0
18 0
19 0
20 0
21 0
22 0
23 0
24 0
25 0
26 0
27 0
28 0
29 0
30 0
31 0
32 0
33 0
34 0
35 0
36 0
37 0
38 0
39 0
40 0
41 0
42 0
43 0
44 0
45 0
46 0
47 0
48 0
49 0
50 0

@<SCITEGIC>ATOM_PROPERTY
pdb_tempFactor
SciTegic.value.DoubleValue
1 0.00
2 0.00
3 0.00
4 0.00
5 0.00
6 0.00
7 0.00
8 0.00
9 0.00
10 0.00
11 0.00
12 0.00
13 0.00
14 0.00
15 0.00
16 0.00
17 0.00
18 0.00
19 0.00
20 0.00
21 0.00
22 0.00
23 0.00
24 0.00
25 0.00
26 0.00
27 0.00
28 0.00
29 0.00
30 0.00
31 0.00
32 0.00
33 0.00
34 0.00
35 0.00
36 0.00
37 0.00
38 0.00
39 0.00
40 0.00
41 0.00
42 0.00
43 0.00
44 0.00
45 0.00
46 0.00
47 0.00
48 0.00
49 0.00
50 0.00

@<SCITEGIC>ATOM_PROPERTY
pdb_occupancy
SciTegic.value.DoubleValue
1 1.00
2 1.00
3 1.00
4 1.00
5 1.00
6 1.00
7 1.00
8 1.00
9 1.00
10 1.00
11 1.00
12 1.00
13 1.00
14 1.00
15 1.00
16 1.00
17 1.00
18 1.00
19 1.00
20 1.00
21 1.00
22 1.00
23 1.00
24 1.00
25 1.00
26 1.00
27 1.00
28 1.00
29 1.00
30 1.00
31 1.00
32 1.00
33 1.00
34 1.00
35 1.00
36 1.00
37 1.00
38 1.00
39 1.00
40 1.00
41 1.00
42 1.00
43 1.00
44 1.00
45 1.00
46 1.00
47 1.00
48 1.00
49 1.00
50 1.00

@<TRIPOS>MOLECULE
dpp4_29
50  54  1  0  0
SMALL
FORMAL_CHARGES
@<TRIPOS>ATOM
    1 C1        -6.5700     1.7810     2.9770 C.2        1 SUBUNIT  0
    2 C2        -4.2050     1.3280     2.6030 C.2        1 SUBUNIT  0
    3 C3        -5.2290     1.8830     3.3930 C.2        1 SUBUNIT  0
    4 C4        -4.5180     0.6710     1.4000 C.2        1 SUBUNIT  0
    5 C5        -6.8830     1.1260     1.7740 C.2        1 SUBUNIT  0
    6 C6        -5.8610     0.5700     0.9860 C.2        1 SUBUNIT  0
    7 C7        -3.4250     0.0880     0.5740 C.3        1 SUBUNIT  0
    8 O8        -2.5220     1.1330     0.2350 O.3        1 SUBUNIT  0
    9 C9        -1.4590     0.7520    -0.6310 C.3        1 SUBUNIT  0
   10 C10       -0.5970    -0.3330     0.0450 C.3        1 SUBUNIT  0
   11 C11       -1.4600    -1.5280     0.4720 C.3        1 SUBUNIT  0
   12 C12       -2.6580    -1.0450     1.3050 C.3        1 SUBUNIT  0
   13 N13       -3.5390    -2.1760     1.5910 N.3        1 SUBUNIT  0
   14 N14        0.4630    -0.7660    -0.8590 N.3        1 SUBUNIT  0
   15 C15        1.2850    -1.9070    -0.3260 C.3        1 SUBUNIT  0
   16 C16        2.6730    -1.4850    -0.6880 C.2        1 SUBUNIT  0
   17 C17        2.7010    -0.2340    -1.2630 C.2        1 SUBUNIT  0
   18 C18        1.3280     0.3540    -1.3640 C.3        1 SUBUNIT  0
   19 N19        3.9420    -1.9750    -0.6160 N.2        1 SUBUNIT  0
   20 C20        4.0420     0.0330    -1.5470 C.2        1 SUBUNIT  0
   21 N21        4.7620    -1.0450    -1.1410 N.pl3      1 SUBUNIT  0
   22 F22       -4.9230     2.5010     4.5320 F          1 SUBUNIT  0
   23 F23       -6.1710    -0.0510    -0.1520 F          1 SUBUNIT  0
   24 F24       -7.5450     2.3050     3.7160 F          1 SUBUNIT  0
   25 C25        6.1780    -0.9440    -1.3550 C.2        1 SUBUNIT  0
   26 C26        6.7150     0.1560    -1.9220 C.2        1 SUBUNIT  0
   27 N27        4.5600     1.2790    -2.1820 N.2        1 SUBUNIT  0
   28 C28        5.8460     1.2880    -2.3390 C.2        1 SUBUNIT  0
   29 O29        6.4190     2.3520    -2.9000 O.3        1 SUBUNIT  0
   30 C30        7.0640    -2.0870    -0.9390 C.3        1 SUBUNIT  0
   31 H31       -3.1770     1.4080     2.9240 H          1 SUBUNIT  0
   32 H32       -7.9120     1.0480     1.4530 H          1 SUBUNIT  0
   33 H33       -3.8650    -0.2840    -0.3540 H          1 SUBUNIT  0
   34 H34       -1.8870     0.3990    -1.5710 H          1 SUBUNIT  0
   35 H35       -0.8680     1.6410    -0.8460 H          1 SUBUNIT  0
   36 H36       -0.1290     0.0940     0.9330 H          1 SUBUNIT  0
   37 H37       -0.8620    -2.2420     1.0430 H          1 SUBUNIT  0
   38 H38       -1.8180    -2.0570    -0.4150 H          1 SUBUNIT  0
   39 H39       -2.2780    -0.6680     2.2560 H          1 SUBUNIT  0
   40 H40       -4.2660    -1.8600     2.2490 H          1 SUBUNIT  0
   41 H41       -3.9990    -2.4550     0.7130 H          1 SUBUNIT  0
   42 H42        1.0070    -2.8310    -0.8100 H          1 SUBUNIT  0
   43 H43        1.1840    -2.0040     0.7470 H          1 SUBUNIT  0
   44 H44        1.0760     0.6010    -2.3840 H          1 SUBUNIT  0
   45 H45        1.2450     1.2340    -0.7390 H          1 SUBUNIT  0
   46 H46        7.7820     0.2240    -2.0770 H          1 SUBUNIT  0
   47 H47        5.8680     3.0950    -3.1760 H          1 SUBUNIT  0
   48 H48        8.0070    -1.7020    -0.5500 H          1 SUBUNIT  0
   49 H49        6.5510    -2.7070    -0.2040 H          1 SUBUNIT  0
   50 H50        7.2910    -2.7130    -1.8020 H          1 SUBUNIT  0
@<TRIPOS>BOND
    1     1     5 2
    2     1    24 1
    3     2     3 2
    4     2    31 1
    5     3     1 1
    6     3    22 1
    7     4     2 1
    8     4     7 1
    9     5     6 1
   10     5    32 1
   11     6     4 2
   12     6    23 1
   13     7     8 1
   14     7    33 1
   15     8     9 1
   16     9    10 1
   17     9    34 1
   18     9    35 1
   19    10    11 1
   20    10    14 1
   21    10    36 1
   22    11    12 1
   23    11    37 1
   24    11    38 1
   25    12     7 1
   26    12    13 1
   27    12    39 1
   28    13    40 1
   29    13    41 1
   30    15    14 1
   31    15    16 1
   32    15    42 1
   33    15    43 1
   34    16    17 1
   35    16    19 2
   36    17    18 1
   37    17    20 2
   38    18    14 1
   39    18    44 1
   40    18    45 1
   41    20    21 1
   42    20    27 1
   43    21    19 1
   44    21    25 1
   45    25    30 1
   46    26    25 2
   47    26    46 1
   48    27    28 2
   49    28    26 1
   50    28    29 1
   51    29    47 1
   52    30    48 1
   53    30    49 1
   54    30    50 1
@<TRIPOS>SUBSTRUCTURE
1   ****   1
@<SCITEGIC>MOL_PROPERTY
AbsoluteEnergy
SciTegic.value.StringValue
87.018

@<SCITEGIC>MOL_PROPERTY
Activ
SciTegic.value.StringValue
0.600000023841858

@<SCITEGIC>MOL_PROPERTY
Active
SciTegic.value.StringValue
Yes

@<SCITEGIC>MOL_PROPERTY
Angle Energy
SciTegic.value.StringValue
29.8848304748535

@<SCITEGIC>MOL_PROPERTY
Bond Energy
SciTegic.value.StringValue
4.15796995162964

@<SCITEGIC>MOL_PROPERTY
CHARMm Energy
SciTegic.value.StringValue
17.8760108947754

@<SCITEGIC>MOL_PROPERTY
Clean Energy
SciTegic.value.StringValue
68.8954010009766

@<SCITEGIC>MOL_PROPERTY
ConfNumber
SciTegic.value.StringValue
2

@<SCITEGIC>MOL_PROPERTY
Dihedral Energy
SciTegic.value.StringValue
14.5376596450806

@<SCITEGIC>MOL_PROPERTY
Electrostatic Energy
SciTegic.value.StringValue
-27.0019493103027

@<SCITEGIC>MOL_PROPERTY
Forcefield
SciTegic.value.StringValue
CHARMm

@<SCITEGIC>MOL_PROPERTY
ForcefieldBase
SciTegic.value.StringValue
CHARMm

@<SCITEGIC>MOL_PROPERTY
ForcefieldFFML
SciTegic.value.StringValue
<?xml version="1.0" encoding="UTF-8"?>
<!DOCTYPE ffml SYSTEM "Ffml.dtd">
<ffml version="1.0">
<forcefield name="CHARMm" derivedFrom="CHARMm" base="CHARMm">
<atomTypes>
</atomTypes>
<parameters>
<angle atom1="N6R" atom2="C6R" atom3="OT">
<quadratic
refValue="120.667"
forceConstant="63.3333"/>
</angle>
</parameters>
</forcefield>
</ffml>

@<SCITEGIC>MOL_PROPERTY
Hydrogen Bond Energy
SciTegic.value.StringValue
0

@<SCITEGIC>MOL_PROPERTY
Improper Energy
SciTegic.value.StringValue
0.0104400003328919

@<SCITEGIC>MOL_PROPERTY
Initial Potential Energy
SciTegic.value.StringValue
60.5480613708496

@<SCITEGIC>MOL_PROPERTY
Initial RMS Gradient
SciTegic.value.StringValue
27.7901306152344

@<SCITEGIC>MOL_PROPERTY
LogActiv
SciTegic.value.StringValue
-0.221799999475479

@<SCITEGIC>MOL_PROPERTY
Minimization Criteria
SciTegic.value.StringValue
CONJUG> Minimization exiting with gradient tolerance ( 0.0100000) satisfied.

@<SCITEGIC>MOL_PROPERTY
PartialChargeMethod
SciTegic.value.StringValue
MomanyRone

@<SCITEGIC>MOL_PROPERTY
Potential Energy
SciTegic.value.StringValue
17.8760108947754

@<SCITEGIC>MOL_PROPERTY
RMS Gradient
SciTegic.value.StringValue
0.00963999982923269

@<SCITEGIC>MOL_PROPERTY
RelativeEnergy
SciTegic.value.StringValue
0.0910511

@<SCITEGIC>MOL_PROPERTY
Solvation Free Energy
SciTegic.value.StringValue
0

@<SCITEGIC>MOL_PROPERTY
TempMolIndex
SciTegic.value.StringValue
1

@<SCITEGIC>MOL_PROPERTY
Uncert
SciTegic.value.StringValue
1.5

@<SCITEGIC>MOL_PROPERTY
Urey-Bradley Energy
SciTegic.value.StringValue
0

@<SCITEGIC>MOL_PROPERTY
UseResidueTemplateCharge
SciTegic.value.StringValue
True

@<SCITEGIC>MOL_PROPERTY
Van der Waals Energy
SciTegic.value.StringValue
-3.7129499912262

@<SCITEGIC>ATOM_PROPERTY
Formal Charge
SciTegic.value.StringValue
1 0
2 0
3 0
4 0
5 0
6 0
7 0
8 0
9 0
10 0
11 0
12 0
13 0
14 0
15 0
16 0
17 0
18 0
19 0
20 0
21 0
22 0
23 0
24 0
25 0
26 0
27 0
28 0
29 0
30 0
31 0
32 0
33 0
34 0
35 0
36 0
37 0
38 0
39 0
40 0
41 0
42 0
43 0
44 0
45 0
46 0
47 0
48 0
49 0
50 0

@<SCITEGIC>ATOM_PROPERTY
pdb_tempFactor
SciTegic.value.DoubleValue
1 0
2 0
3 0
4 0
5 0
6 0
7 0
8 0
9 0
10 0
11 0
12 0
13 0
14 0
15 0
16 0
17 0
18 0
19 0
20 0
21 0
22 0
23 0
24 0
25 0
26 0
27 0
28 0
29 0
30 0
31 0
32 0
33 0
34 0
35 0
36 0
37 0
38 0
39 0
40 0
41 0
42 0
43 0
44 0
45 0
46 0
47 0
48 0
49 0
50 0

@<SCITEGIC>ATOM_PROPERTY
pdb_occupancy
SciTegic.value.DoubleValue
1 1
2 1
3 1
4 1
5 1
6 1
7 1
8 1
9 1
10 1
11 1
12 1
13 1
14 1
15 1
16 1
17 1
18 1
19 1
20 1
21 1
22 1
23 1
24 1
25 1
26 1
27 1
28 1
29 1
30 1
31 1
32 1
33 1
34 1
35 1
36 1
37 1
38 1
39 1
40 1
41 1
42 1
43 1
44 1
45 1
46 1
47 1
48 1
49 1
50 1

@<TRIPOS>MOLECULE
dpp4_29
50  54  1  0  0
SMALL
FORMAL_CHARGES
@<TRIPOS>ATOM
    1 C1        -6.6660     1.7460     2.9190 C.2        1 SUBUNIT  0
    2 C2        -5.7690    -0.0800     1.5780 C.2        1 SUBUNIT  0
    3 C3        -6.8460     0.5160     2.2600 C.2        1 SUBUNIT  0
    4 C4        -4.5130     0.5530     1.5520 C.2        1 SUBUNIT  0
    5 C5        -5.4120     2.3800     2.8930 C.2        1 SUBUNIT  0
    6 C6        -4.3360     1.7840     2.2110 C.2        1 SUBUNIT  0
    7 C7        -3.3800    -0.0870     0.8280 C.3        1 SUBUNIT  0
    8 O8        -2.8870     0.8410    -0.1320 O.3        1 SUBUNIT  0
    9 C9        -1.8530     0.3440    -0.9700 C.3        1 SUBUNIT  0
   10 C10       -0.6330    -0.0500    -0.1170 C.3        1 SUBUNIT  0
   11 C11       -1.0290    -1.0530     0.9750 C.3        1 SUBUNIT  0
   12 C12       -2.2300    -0.5180     1.7730 C.3        1 SUBUNIT  0
   13 N13       -2.6770    -1.5390     2.7180 N.3        1 SUBUNIT  0
   14 N14        0.4150    -0.6100    -0.9650 N.3        1 SUBUNIT  0
   15 C15        0.8070     0.2780    -2.1120 C.3        1 SUBUNIT  0
   16 C16        2.2990     0.1580    -2.1000 C.2        1 SUBUNIT  0
   17 C17        2.7500    -0.6010    -1.0460 C.2        1 SUBUNIT  0
   18 C18        1.6170    -1.0990    -0.2050 C.3        1 SUBUNIT  0
   19 N19        3.3640     0.5870    -2.8350 N.2        1 SUBUNIT  0
   20 C20        4.1430    -0.6290    -1.1550 C.2        1 SUBUNIT  0
   21 N21        4.4770     0.1030    -2.2500 N.pl3      1 SUBUNIT  0
   22 F22       -8.0330    -0.0900     2.2760 F          1 SUBUNIT  0
   23 F23       -3.1520     2.3960     2.1950 F          1 SUBUNIT  0
   24 F24       -7.6810     2.3160     3.5670 F          1 SUBUNIT  0
   25 C25        5.8820     0.1860    -2.5170 C.2        1 SUBUNIT  0
   26 C26        6.7780    -0.4270    -1.7150 C.2        1 SUBUNIT  0
   27 N27        5.0670    -1.3360    -0.2240 N.2        1 SUBUNIT  0
   28 C28        6.3190    -1.2110    -0.5360 C.2        1 SUBUNIT  0
   29 O29        7.2360    -1.8040     0.2250 O.3        1 SUBUNIT  0
   30 C30        6.3560     0.9700    -3.7120 C.3        1 SUBUNIT  0
   31 H31       -5.9090    -1.0240     1.0740 H          1 SUBUNIT  0
   32 H32       -5.2740     3.3240     3.3980 H          1 SUBUNIT  0
   33 H33       -3.7710    -0.9510     0.2850 H          1 SUBUNIT  0
   34 H34       -2.2410    -0.5040    -1.5380 H          1 SUBUNIT  0
   35 H35       -1.5950     1.1270    -1.6820 H          1 SUBUNIT  0
   36 H36       -0.2340     0.8460     0.3610 H          1 SUBUNIT  0
   37 H37       -0.1830    -1.2440     1.6390 H          1 SUBUNIT  0
   38 H38       -1.2900    -2.0090     0.5160 H          1 SUBUNIT  0
   39 H39       -1.8940     0.3470     2.3490 H          1 SUBUNIT  0
   40 H40       -3.4360    -1.1380     3.2890 H          1 SUBUNIT  0
   41 H41       -3.0610    -2.3280     2.1810 H          1 SUBUNIT  0
   42 H42        0.5080     1.3030    -1.9430 H          1 SUBUNIT  0
   43 H43        0.3820    -0.0840    -3.0360 H          1 SUBUNIT  0
   44 H44        1.6630    -0.6690     0.7880 H          1 SUBUNIT  0
   45 H45        1.6110    -2.1780    -0.1420 H          1 SUBUNIT  0
   46 H46        7.8360    -0.3560    -1.9230 H          1 SUBUNIT  0
   47 H47        6.9540    -2.3150     0.9940 H          1 SUBUNIT  0
   48 H48        7.2550     0.5110    -4.1230 H          1 SUBUNIT  0
   49 H49        5.5610     1.0280    -4.4550 H          1 SUBUNIT  0
   50 H50        6.6070     1.9860    -3.4130 H          1 SUBUNIT  0
@<TRIPOS>BOND
    1     1     5 2
    2     1    24 1
    3     2     3 2
    4     2    31 1
    5     3     1 1
    6     3    22 1
    7     4     2 1
    8     4     7 1
    9     5     6 1
   10     5    32 1
   11     6     4 2
   12     6    23 1
   13     7     8 1
   14     7    33 1
   15     8     9 1
   16     9    10 1
   17     9    34 1
   18     9    35 1
   19    10    11 1
   20    10    14 1
   21    10    36 1
   22    11    12 1
   23    11    37 1
   24    11    38 1
   25    12     7 1
   26    12    13 1
   27    12    39 1
   28    13    40 1
   29    13    41 1
   30    15    14 1
   31    15    16 1
   32    15    42 1
   33    15    43 1
   34    16    17 1
   35    16    19 2
   36    17    18 1
   37    17    20 2
   38    18    14 1
   39    18    44 1
   40    18    45 1
   41    20    21 1
   42    20    27 1
   43    21    19 1
   44    21    25 1
   45    25    30 1
   46    26    25 2
   47    26    46 1
   48    27    28 2
   49    28    26 1
   50    28    29 1
   51    29    47 1
   52    30    48 1
   53    30    49 1
   54    30    50 1
@<TRIPOS>SUBSTRUCTURE
1   ****   1
@<SCITEGIC>MOL_PROPERTY
AbsoluteEnergy
SciTegic.value.StringValue
87.2296

@<SCITEGIC>MOL_PROPERTY
Activ
SciTegic.value.StringValue
0.600000023841858

@<SCITEGIC>MOL_PROPERTY
Active
SciTegic.value.StringValue
Yes

@<SCITEGIC>MOL_PROPERTY
Angle Energy
SciTegic.value.StringValue
29.8848304748535

@<SCITEGIC>MOL_PROPERTY
Bond Energy
SciTegic.value.StringValue
4.15796995162964

@<SCITEGIC>MOL_PROPERTY
CHARMm Energy
SciTegic.value.StringValue
17.8760108947754

@<SCITEGIC>MOL_PROPERTY
Clean Energy
SciTegic.value.StringValue
68.8954010009766

@<SCITEGIC>MOL_PROPERTY
ConfNumber
SciTegic.value.StringValue
3

@<SCITEGIC>MOL_PROPERTY
Dihedral Energy
SciTegic.value.StringValue
14.5376596450806

@<SCITEGIC>MOL_PROPERTY
Electrostatic Energy
SciTegic.value.StringValue
-27.0019493103027

@<SCITEGIC>MOL_PROPERTY
Forcefield
SciTegic.value.StringValue
CHARMm

@<SCITEGIC>MOL_PROPERTY
ForcefieldBase
SciTegic.value.StringValue
CHARMm

@<SCITEGIC>MOL_PROPERTY
ForcefieldFFML
SciTegic.value.StringValue
<?xml version="1.0" encoding="UTF-8"?>
<!DOCTYPE ffml SYSTEM "Ffml.dtd">
<ffml version="1.0">
<forcefield name="CHARMm" derivedFrom="CHARMm" base="CHARMm">
<atomTypes>
</atomTypes>
<parameters>
<angle atom1="N6R" atom2="C6R" atom3="OT">
<quadratic
refValue="120.667"
forceConstant="63.3333"/>
</angle>
</parameters>
</forcefield>
</ffml>

@<SCITEGIC>MOL_PROPERTY
Hydrogen Bond Energy
SciTegic.value.StringValue
0

@<SCITEGIC>MOL_PROPERTY
Improper Energy
SciTegic.value.StringValue
0.0104400003328919

@<SCITEGIC>MOL_PROPERTY
Initial Potential Energy
SciTegic.value.StringValue
60.5480613708496

@<SCITEGIC>MOL_PROPERTY
Initial RMS Gradient
SciTegic.value.StringValue
27.7901306152344

@<SCITEGIC>MOL_PROPERTY
LogActiv
SciTegic.value.StringValue
-0.221799999475479

@<SCITEGIC>MOL_PROPERTY
Minimization Criteria
SciTegic.value.StringValue
CONJUG> Minimization exiting with gradient tolerance ( 0.0100000) satisfied.

@<SCITEGIC>MOL_PROPERTY
PartialChargeMethod
SciTegic.value.StringValue
MomanyRone

@<SCITEGIC>MOL_PROPERTY
Potential Energy
SciTegic.value.StringValue
17.8760108947754

@<SCITEGIC>MOL_PROPERTY
RMS Gradient
SciTegic.value.StringValue
0.00963999982923269

@<SCITEGIC>MOL_PROPERTY
RelativeEnergy
SciTegic.value.StringValue
0.302583

@<SCITEGIC>MOL_PROPERTY
Solvation Free Energy
SciTegic.value.StringValue
0

@<SCITEGIC>MOL_PROPERTY
TempMolIndex
SciTegic.value.StringValue
1

@<SCITEGIC>MOL_PROPERTY
Uncert
SciTegic.value.StringValue
1.5

@<SCITEGIC>MOL_PROPERTY
Urey-Bradley Energy
SciTegic.value.StringValue
0

@<SCITEGIC>MOL_PROPERTY
UseResidueTemplateCharge
SciTegic.value.StringValue
True

@<SCITEGIC>MOL_PROPERTY
Van der Waals Energy
SciTegic.value.StringValue
-3.7129499912262

@<SCITEGIC>ATOM_PROPERTY
Formal Charge
SciTegic.value.StringValue
1 0
2 0
3 0
4 0
5 0
6 0
7 0
8 0
9 0
10 0
11 0
12 0
13 0
14 0
15 0
16 0
17 0
18 0
19 0
20 0
21 0
22 0
23 0
24 0
25 0
26 0
27 0
28 0
29 0
30 0
31 0
32 0
33 0
34 0
35 0
36 0
37 0
38 0
39 0
40 0
41 0
42 0
43 0
44 0
45 0
46 0
47 0
48 0
49 0
50 0

@<SCITEGIC>ATOM_PROPERTY
pdb_tempFactor
SciTegic.value.DoubleValue
1 0
2 0
3 0
4 0
5 0
6 0
7 0
8 0
9 0
10 0
11 0
12 0
13 0
14 0
15 0
16 0
17 0
18 0
19 0
20 0
21 0
22 0
23 0
24 0
25 0
26 0
27 0
28 0
29 0
30 0
31 0
32 0
33 0
34 0
35 0
36 0
37 0
38 0
39 0
40 0
41 0
42 0
43 0
44 0
45 0
46 0
47 0
48 0
49 0
50 0

@<SCITEGIC>ATOM_PROPERTY
pdb_occupancy
SciTegic.value.DoubleValue
1 1
2 1
3 1
4 1
5 1
6 1
7 1
8 1
9 1
10 1
11 1
12 1
13 1
14 1
15 1
16 1
17 1
18 1
19 1
20 1
21 1
22 1
23 1
24 1
25 1
26 1
27 1
28 1
29 1
30 1
31 1
32 1
33 1
34 1
35 1
36 1
37 1
38 1
39 1
40 1
41 1
42 1
43 1
44 1
45 1
46 1
47 1
48 1
49 1
50 1

@<TRIPOS>MOLECULE
dpp4_29
50  54  1  0  0
SMALL
FORMAL_CHARGES
@<TRIPOS>ATOM
    1 C1        -6.7600     0.1470     3.0490 C.2        1 SUBUNIT  0
    2 C2        -5.1570     1.8660     2.4100 C.2        1 SUBUNIT  0
    3 C3        -6.3780     1.4990     3.0060 C.2        1 SUBUNIT  0
    4 C4        -4.3190     0.8830     1.8560 C.2        1 SUBUNIT  0
    5 C5        -5.9230    -0.8380     2.4950 C.2        1 SUBUNIT  0
    6 C6        -4.7020    -0.4720     1.9000 C.2        1 SUBUNIT  0
    7 C7        -3.0300     1.2850     1.2280 C.3        1 SUBUNIT  0
    8 O8        -1.9840     0.5620     1.8650 O.3        1 SUBUNIT  0
    9 C9        -0.6700     0.8990     1.4350 C.3        1 SUBUNIT  0
   10 C10       -0.5200     0.5960    -0.0680 C.3        1 SUBUNIT  0
   11 C11       -1.6050     1.3160    -0.8840 C.3        1 SUBUNIT  0
   12 C12       -2.9940     1.0110    -0.2990 C.3        1 SUBUNIT  0
   13 N13       -4.0000     1.8040    -0.9980 N.3        1 SUBUNIT  0
   14 N14        0.8070     0.9880    -0.5310 N.3        1 SUBUNIT  0
   15 C15        1.0110     0.8170    -2.0100 C.3        1 SUBUNIT  0
   16 C16        2.3820     0.2240    -2.0660 C.2        1 SUBUNIT  0
   17 C17        2.8950    -0.0200    -0.8140 C.2        1 SUBUNIT  0
   18 C18        1.9300     0.3760     0.2600 C.3        1 SUBUNIT  0
   19 N19        3.2940    -0.1540    -3.0080 N.2        1 SUBUNIT  0
   20 C20        4.1670    -0.5660    -1.0130 C.2        1 SUBUNIT  0
   21 N21        4.3690    -0.6330    -2.3550 N.pl3      1 SUBUNIT  0
   22 F22       -7.1660     2.4380     3.5290 F          1 SUBUNIT  0
   23 F23       -3.9170    -1.4150     1.3820 F          1 SUBUNIT  0
   24 F24       -7.9150    -0.2090     3.6090 F          1 SUBUNIT  0
   25 C25        5.6370    -1.1760    -2.7490 C.2        1 SUBUNIT  0
   26 C26        6.5330    -1.5820    -1.8260 C.2        1 SUBUNIT  0
   27 N27        5.1030    -0.9890     0.0660 N.2        1 SUBUNIT  0
   28 C28        6.2240    -1.4670    -0.3750 C.2        1 SUBUNIT  0
   29 O29        7.1420    -1.8750     0.5000 O.3        1 SUBUNIT  0
   30 C30        5.9600    -1.2930    -4.2150 C.3        1 SUBUNIT  0
   31 H31       -4.8670     2.9060     2.3770 H          1 SUBUNIT  0
   32 H32       -6.2150    -1.8760     2.5270 H          1 SUBUNIT  0
   33 H33       -2.8700     2.3440     1.4290 H          1 SUBUNIT  0
   34 H34       -0.4920     1.9540     1.6530 H          1 SUBUNIT  0
   35 H35        0.0350     0.3140     2.0240 H          1 SUBUNIT  0
   36 H36       -0.6250    -0.4800    -0.2220 H          1 SUBUNIT  0
   37 H37       -1.5570     1.0110    -1.9300 H          1 SUBUNIT  0
   38 H38       -1.4250     2.3910    -0.8600 H          1 SUBUNIT  0
   39 H39       -3.2120    -0.0440    -0.4800 H          1 SUBUNIT  0
   40 H40       -4.9290     1.5330    -0.6440 H          1 SUBUNIT  0
   41 H41       -3.8440     2.7950    -0.7700 H          1 SUBUNIT  0
   42 H42        0.9630     1.7710    -2.5120 H          1 SUBUNIT  0
   43 H43        0.2840     0.1370    -2.4350 H          1 SUBUNIT  0
   44 H44        2.3620     1.1040     0.9320 H          1 SUBUNIT  0
   45 H45        1.6010    -0.4920     0.8160 H          1 SUBUNIT  0
   46 H46        7.4840    -1.9950    -2.1310 H          1 SUBUNIT  0
   47 H47        6.9540    -1.8060     1.4470 H          1 SUBUNIT  0
   48 H48        6.5980    -2.1620    -4.3850 H          1 SUBUNIT  0
   49 H49        5.0390    -1.3490    -4.7940 H          1 SUBUNIT  0
   50 H50        6.5070    -0.4090    -4.5430 H          1 SUBUNIT  0
@<TRIPOS>BOND
    1     1     5 2
    2     1    24 1
    3     2     3 2
    4     2    31 1
    5     3     1 1
    6     3    22 1
    7     4     2 1
    8     4     7 1
    9     5     6 1
   10     5    32 1
   11     6     4 2
   12     6    23 1
   13     7     8 1
   14     7    33 1
   15     8     9 1
   16     9    10 1
   17     9    34 1
   18     9    35 1
   19    10    11 1
   20    10    14 1
   21    10    36 1
   22    11    12 1
   23    11    37 1
   24    11    38 1
   25    12     7 1
   26    12    13 1
   27    12    39 1
   28    13    40 1
   29    13    41 1
   30    15    14 1
   31    15    16 1
   32    15    42 1
   33    15    43 1
   34    16    17 1
   35    16    19 2
   36    17    18 1
   37    17    20 2
   38    18    14 1
   39    18    44 1
   40    18    45 1
   41    20    21 1
   42    20    27 1
   43    21    19 1
   44    21    25 1
   45    25    30 1
   46    26    25 2
   47    26    46 1
   48    27    28 2
   49    28    26 1
   50    28    29 1
   51    29    47 1
   52    30    48 1
   53    30    49 1
   54    30    50 1
@<TRIPOS>SUBSTRUCTURE
1   ****   1
@<SCITEGIC>MOL_PROPERTY
AbsoluteEnergy
SciTegic.value.StringValue
87.2745

@<SCITEGIC>MOL_PROPERTY
Activ
SciTegic.value.StringValue
0.600000023841858

@<SCITEGIC>MOL_PROPERTY
Active
SciTegic.value.StringValue
Yes

@<SCITEGIC>MOL_PROPERTY
Angle Energy
SciTegic.value.StringValue
29.8848304748535

@<SCITEGIC>MOL_PROPERTY
Bond Energy
SciTegic.value.StringValue
4.15796995162964

@<SCITEGIC>MOL_PROPERTY
CHARMm Energy
SciTegic.value.StringValue
17.8760108947754

@<SCITEGIC>MOL_PROPERTY
Clean Energy
SciTegic.value.StringValue
68.8954010009766

@<SCITEGIC>MOL_PROPERTY
ConfNumber
SciTegic.value.StringValue
4

@<SCITEGIC>MOL_PROPERTY
Dihedral Energy
SciTegic.value.StringValue
14.5376596450806

@<SCITEGIC>MOL_PROPERTY
Electrostatic Energy
SciTegic.value.StringValue
-27.0019493103027

@<SCITEGIC>MOL_PROPERTY
Forcefield
SciTegic.value.StringValue
CHARMm

@<SCITEGIC>MOL_PROPERTY
ForcefieldBase
SciTegic.value.StringValue
CHARMm

@<SCITEGIC>MOL_PROPERTY
ForcefieldFFML
SciTegic.value.StringValue
<?xml version="1.0" encoding="UTF-8"?>
<!DOCTYPE ffml SYSTEM "Ffml.dtd">
<ffml version="1.0">
<forcefield name="CHARMm" derivedFrom="CHARMm" base="CHARMm">
<atomTypes>
</atomTypes>
<parameters>
<angle atom1="N6R" atom2="C6R" atom3="OT">
<quadratic
refValue="120.667"
forceConstant="63.3333"/>
</angle>
</parameters>
</forcefield>
</ffml>

@<SCITEGIC>MOL_PROPERTY
Hydrogen Bond Energy
SciTegic.value.StringValue
0

@<SCITEGIC>MOL_PROPERTY
Improper Energy
SciTegic.value.StringValue
0.0104400003328919

@<SCITEGIC>MOL_PROPERTY
Initial Potential Energy
SciTegic.value.StringValue
60.5480613708496

@<SCITEGIC>MOL_PROPERTY
Initial RMS Gradient
SciTegic.value.StringValue
27.7901306152344

@<SCITEGIC>MOL_PROPERTY
LogActiv
SciTegic.value.StringValue
-0.221799999475479

@<SCITEGIC>MOL_PROPERTY
Minimization Criteria
SciTegic.value.StringValue
CONJUG> Minimization exiting with gradient tolerance ( 0.0100000) satisfied.

@<SCITEGIC>MOL_PROPERTY
PartialChargeMethod
SciTegic.value.StringValue
MomanyRone

@<SCITEGIC>MOL_PROPERTY
Potential Energy
SciTegic.value.StringValue
17.8760108947754

@<SCITEGIC>MOL_PROPERTY
RMS Gradient
SciTegic.value.StringValue
0.00963999982923269

@<SCITEGIC>MOL_PROPERTY
RelativeEnergy
SciTegic.value.StringValue
0.347523

@<SCITEGIC>MOL_PROPERTY
Solvation Free Energy
SciTegic.value.StringValue
0

@<SCITEGIC>MOL_PROPERTY
TempMolIndex
SciTegic.value.StringValue
1

@<SCITEGIC>MOL_PROPERTY
Uncert
SciTegic.value.StringValue
1.5

@<SCITEGIC>MOL_PROPERTY
Urey-Bradley Energy
SciTegic.value.StringValue
0

@<SCITEGIC>MOL_PROPERTY
UseResidueTemplateCharge
SciTegic.value.StringValue
True

@<SCITEGIC>MOL_PROPERTY
Van der Waals Energy
SciTegic.value.StringValue
-3.7129499912262

@<SCITEGIC>ATOM_PROPERTY
Formal Charge
SciTegic.value.StringValue
1 0
2 0
3 0
4 0
5 0
6 0
7 0
8 0
9 0
10 0
11 0
12 0
13 0
14 0
15 0
16 0
17 0
18 0
19 0
20 0
21 0
22 0
23 0
24 0
25 0
26 0
27 0
28 0
29 0
30 0
31 0
32 0
33 0
34 0
35 0
36 0
37 0
38 0
39 0
40 0
41 0
42 0
43 0
44 0
45 0
46 0
47 0
48 0
49 0
50 0

@<SCITEGIC>ATOM_PROPERTY
pdb_tempFactor
SciTegic.value.DoubleValue
1 0
2 0
3 0
4 0
5 0
6 0
7 0
8 0
9 0
10 0
11 0
12 0
13 0
14 0
15 0
16 0
17 0
18 0
19 0
20 0
21 0
22 0
23 0
24 0
25 0
26 0
27 0
28 0
29 0
30 0
31 0
32 0
33 0
34 0
35 0
36 0
37 0
38 0
39 0
40 0
41 0
42 0
43 0
44 0
45 0
46 0
47 0
48 0
49 0
50 0

@<SCITEGIC>ATOM_PROPERTY
pdb_occupancy
SciTegic.value.DoubleValue
1 1
2 1
3 1
4 1
5 1
6 1
7 1
8 1
9 1
10 1
11 1
12 1
13 1
14 1
15 1
16 1
17 1
18 1
19 1
20 1
21 1
22 1
23 1
24 1
25 1
26 1
27 1
28 1
29 1
30 1
31 1
32 1
33 1
34 1
35 1
36 1
37 1
38 1
39 1
40 1
41 1
42 1
43 1
44 1
45 1
46 1
47 1
48 1
49 1
50 1

@<TRIPOS>MOLECULE
dpp4_29
50  54  1  0  0
SMALL
FORMAL_CHARGES
@<TRIPOS>ATOM
    1 C1        -6.9240     0.5610     1.6090 C.2        1 SUBUNIT  0
    2 C2        -4.7070     1.5700     1.6430 C.2        1 SUBUNIT  0
    3 C3        -6.1050     1.6990     1.7330 C.2        1 SUBUNIT  0
    4 C4        -4.1260     0.3080     1.4280 C.2        1 SUBUNIT  0
    5 C5        -6.3440    -0.7000     1.3930 C.2        1 SUBUNIT  0
    6 C6        -4.9460    -0.8290     1.3030 C.2        1 SUBUNIT  0
    7 C7        -2.6440     0.1870     1.3340 C.3        1 SUBUNIT  0
    8 O8        -2.1980     1.0190     0.2680 O.3        1 SUBUNIT  0
    9 C9        -0.8060     0.9470    -0.0080 C.3        1 SUBUNIT  0
   10 C10       -0.0050     1.4000     1.2280 C.3        1 SUBUNIT  0
   11 C11       -0.3960     0.5790     2.4660 C.3        1 SUBUNIT  0
   12 C12       -1.9230     0.5910     2.6470 C.3        1 SUBUNIT  0
   13 N13       -2.2910    -0.2980     3.7450 N.3        1 SUBUNIT  0
   14 N14        1.4270     1.2780     0.9700 N.3        1 SUBUNIT  0
   15 C15        1.9340     2.2090    -0.0950 C.3        1 SUBUNIT  0
   16 C16        2.8480     1.3200    -0.8760 C.2        1 SUBUNIT  0
   17 C17        2.8240     0.0210    -0.4180 C.2        1 SUBUNIT  0
   18 C18        1.8860    -0.1340     0.7370 C.3        1 SUBUNIT  0
   19 N19        3.7100     1.4110    -1.9260 N.2        1 SUBUNIT  0
   20 C20        3.7110    -0.6920    -1.2270 C.2        1 SUBUNIT  0
   21 N21        4.2280     0.1830    -2.1290 N.pl3      1 SUBUNIT  0
   22 F22       -6.6460     2.8990     1.9400 F          1 SUBUNIT  0
   23 F23       -4.4090    -2.0310     1.1000 F          1 SUBUNIT  0
   24 F24       -8.2470     0.6730     1.6920 F          1 SUBUNIT  0
   25 C25        5.1650    -0.3820    -3.0530 C.2        1 SUBUNIT  0
   26 C26        5.4870    -1.6910    -3.0020 C.2        1 SUBUNIT  0
   27 N27        4.0160    -2.1450    -1.1030 N.2        1 SUBUNIT  0
   28 C28        4.8730    -2.5750    -1.9750 C.2        1 SUBUNIT  0
   29 O29        5.2250    -3.8610    -1.9540 O.3        1 SUBUNIT  0
   30 C30        5.7960     0.5060    -4.0950 C.3        1 SUBUNIT  0
   31 H31       -4.0800     2.4460     1.7400 H          1 SUBUNIT  0
   32 H32       -6.9710    -1.5760     1.2960 H          1 SUBUNIT  0
   33 H33       -2.4060    -0.8450     1.0710 H          1 SUBUNIT  0
   34 H34       -0.5600    -0.0760    -0.2960 H          1 SUBUNIT  0
   35 H35       -0.6010     1.5910    -0.8640 H          1 SUBUNIT  0
   36 H36       -0.2240     2.4510     1.4230 H          1 SUBUNIT  0
   37 H37        0.0970     0.9760     3.3540 H          1 SUBUNIT  0
   38 H38       -0.0490    -0.4500     2.3460 H          1 SUBUNIT  0
   39 H39       -2.2220     1.6050     2.9230 H          1 SUBUNIT  0
   40 H40       -3.2880    -0.1540     3.9560 H          1 SUBUNIT  0
   41 H41       -2.1640    -1.2690     3.4270 H          1 SUBUNIT  0
   42 H42        2.4620     3.0400     0.3490 H          1 SUBUNIT  0
   43 H43        1.1300     2.5730    -0.7210 H          1 SUBUNIT  0
   44 H44        2.3910    -0.5180     1.6110 H          1 SUBUNIT  0
   45 H45        1.0610    -0.7830     0.4730 H          1 SUBUNIT  0
   46 H46        6.1940    -2.1090    -3.7040 H          1 SUBUNIT  0
   47 H47        4.8330    -4.4460    -1.2950 H          1 SUBUNIT  0
   48 H48        6.0670    -0.0850    -4.9690 H          1 SUBUNIT  0
   49 H49        5.1140     1.3160    -4.3520 H          1 SUBUNIT  0
   50 H50        6.7090     0.9520    -3.6970 H          1 SUBUNIT  0
@<TRIPOS>BOND
    1     1     5 2
    2     1    24 1
    3     2     3 2
    4     2    31 1
    5     3     1 1
    6     3    22 1
    7     4     2 1
    8     4     7 1
    9     5     6 1
   10     5    32 1
   11     6     4 2
   12     6    23 1
   13     7     8 1
   14     7    33 1
   15     8     9 1
   16     9    10 1
   17     9    34 1
   18     9    35 1
   19    10    11 1
   20    10    14 1
   21    10    36 1
   22    11    12 1
   23    11    37 1
   24    11    38 1
   25    12     7 1
   26    12    13 1
   27    12    39 1
   28    13    40 1
   29    13    41 1
   30    15    14 1
   31    15    16 1
   32    15    42 1
   33    15    43 1
   34    16    17 1
   35    16    19 2
   36    17    18 1
   37    17    20 2
   38    18    14 1
   39    18    44 1
   40    18    45 1
   41    20    21 1
   42    20    27 1
   43    21    19 1
   44    21    25 1
   45    25    30 1
   46    26    25 2
   47    26    46 1
   48    27    28 2
   49    28    26 1
   50    28    29 1
   51    29    47 1
   52    30    48 1
   53    30    49 1
   54    30    50 1
@<TRIPOS>SUBSTRUCTURE
1   ****   1
@<SCITEGIC>MOL_PROPERTY
AbsoluteEnergy
SciTegic.value.StringValue
88.4265

@<SCITEGIC>MOL_PROPERTY
Activ
SciTegic.value.StringValue
0.600000023841858

@<SCITEGIC>MOL_PROPERTY
Active
SciTegic.value.StringValue
Yes

@<SCITEGIC>MOL_PROPERTY
Angle Energy
SciTegic.value.StringValue
29.8848304748535

@<SCITEGIC>MOL_PROPERTY
Bond Energy
SciTegic.value.StringValue
4.15796995162964

@<SCITEGIC>MOL_PROPERTY
CHARMm Energy
SciTegic.value.StringValue
17.8760108947754

@<SCITEGIC>MOL_PROPERTY
Clean Energy
SciTegic.value.StringValue
68.8954010009766

@<SCITEGIC>MOL_PROPERTY
ConfNumber
SciTegic.value.StringValue
5

@<SCITEGIC>MOL_PROPERTY
Dihedral Energy
SciTegic.value.StringValue
14.5376596450806

@<SCITEGIC>MOL_PROPERTY
Electrostatic Energy
SciTegic.value.StringValue
-27.0019493103027

@<SCITEGIC>MOL_PROPERTY
Forcefield
SciTegic.value.StringValue
CHARMm

@<SCITEGIC>MOL_PROPERTY
ForcefieldBase
SciTegic.value.StringValue
CHARMm

@<SCITEGIC>MOL_PROPERTY
ForcefieldFFML
SciTegic.value.StringValue
<?xml version="1.0" encoding="UTF-8"?>
<!DOCTYPE ffml SYSTEM "Ffml.dtd">
<ffml version="1.0">
<forcefield name="CHARMm" derivedFrom="CHARMm" base="CHARMm">
<atomTypes>
</atomTypes>
<parameters>
<angle atom1="N6R" atom2="C6R" atom3="OT">
<quadratic
refValue="120.667"
forceConstant="63.3333"/>
</angle>
</parameters>
</forcefield>
</ffml>

@<SCITEGIC>MOL_PROPERTY
Hydrogen Bond Energy
SciTegic.value.StringValue
0

@<SCITEGIC>MOL_PROPERTY
Improper Energy
SciTegic.value.StringValue
0.0104400003328919

@<SCITEGIC>MOL_PROPERTY
Initial Potential Energy
SciTegic.value.StringValue
60.5480613708496

@<SCITEGIC>MOL_PROPERTY
Initial RMS Gradient
SciTegic.value.StringValue
27.7901306152344

@<SCITEGIC>MOL_PROPERTY
LogActiv
SciTegic.value.StringValue
-0.221799999475479

@<SCITEGIC>MOL_PROPERTY
Minimization Criteria
SciTegic.value.StringValue
CONJUG> Minimization exiting with gradient tolerance ( 0.0100000) satisfied.

@<SCITEGIC>MOL_PROPERTY
PartialChargeMethod
SciTegic.value.StringValue
MomanyRone

@<SCITEGIC>MOL_PROPERTY
Potential Energy
SciTegic.value.StringValue
17.8760108947754

@<SCITEGIC>MOL_PROPERTY
RMS Gradient
SciTegic.value.StringValue
0.00963999982923269

@<SCITEGIC>MOL_PROPERTY
RelativeEnergy
SciTegic.value.StringValue
1.49954

@<SCITEGIC>MOL_PROPERTY
Solvation Free Energy
SciTegic.value.StringValue
0

@<SCITEGIC>MOL_PROPERTY
TempMolIndex
SciTegic.value.StringValue
1

@<SCITEGIC>MOL_PROPERTY
Uncert
SciTegic.value.StringValue
1.5

@<SCITEGIC>MOL_PROPERTY
Urey-Bradley Energy
SciTegic.value.StringValue
0

@<SCITEGIC>MOL_PROPERTY
UseResidueTemplateCharge
SciTegic.value.StringValue
True

@<SCITEGIC>MOL_PROPERTY
Van der Waals Energy
SciTegic.value.StringValue
-3.7129499912262

@<SCITEGIC>ATOM_PROPERTY
Formal Charge
SciTegic.value.StringValue
1 0
2 0
3 0
4 0
5 0
6 0
7 0
8 0
9 0
10 0
11 0
12 0
13 0
14 0
15 0
16 0
17 0
18 0
19 0
20 0
21 0
22 0
23 0
24 0
25 0
26 0
27 0
28 0
29 0
30 0
31 0
32 0
33 0
34 0
35 0
36 0
37 0
38 0
39 0
40 0
41 0
42 0
43 0
44 0
45 0
46 0
47 0
48 0
49 0
50 0

@<SCITEGIC>ATOM_PROPERTY
pdb_tempFactor
SciTegic.value.DoubleValue
1 0
2 0
3 0
4 0
5 0
6 0
7 0
8 0
9 0
10 0
11 0
12 0
13 0
14 0
15 0
16 0
17 0
18 0
19 0
20 0
21 0
22 0
23 0
24 0
25 0
26 0
27 0
28 0
29 0
30 0
31 0
32 0
33 0
34 0
35 0
36 0
37 0
38 0
39 0
40 0
41 0
42 0
43 0
44 0
45 0
46 0
47 0
48 0
49 0
50 0

@<SCITEGIC>ATOM_PROPERTY
pdb_occupancy
SciTegic.value.DoubleValue
1 1
2 1
3 1
4 1
5 1
6 1
7 1
8 1
9 1
10 1
11 1
12 1
13 1
14 1
15 1
16 1
17 1
18 1
19 1
20 1
21 1
22 1
23 1
24 1
25 1
26 1
27 1
28 1
29 1
30 1
31 1
32 1
33 1
34 1
35 1
36 1
37 1
38 1
39 1
40 1
41 1
42 1
43 1
44 1
45 1
46 1
47 1
48 1
49 1
50 1

@<TRIPOS>MOLECULE
dpp4_29
50  54  1  0  0
SMALL
FORMAL_CHARGES
@<TRIPOS>ATOM
    1 C1        -6.3730     2.0450     2.6590 C.2        1 SUBUNIT  0
    2 C2        -4.2930     0.7810     2.7620 C.2        1 SUBUNIT  0
    3 C3        -5.3860     1.3810     3.4120 C.2        1 SUBUNIT  0
    4 C4        -4.1840     0.8380     1.3610 C.2        1 SUBUNIT  0
    5 C5        -6.2650     2.1030     1.2580 C.2        1 SUBUNIT  0
    6 C6        -5.1730     1.5000     0.6070 C.2        1 SUBUNIT  0
    7 C7        -3.0250     0.1980     0.6850 C.3        1 SUBUNIT  0
    8 O8        -1.8350     0.7840     1.2000 O.3        1 SUBUNIT  0
    9 C9        -0.6320     0.3370     0.5890 C.3        1 SUBUNIT  0
   10 C10       -0.4670    -1.1790     0.8070 C.3        1 SUBUNIT  0
   11 C11       -1.6980    -1.9410     0.2960 C.3        1 SUBUNIT  0
   12 C12       -2.9800    -1.3380     0.8950 C.3        1 SUBUNIT  0
   13 N13       -4.1450    -1.9850     0.3020 N.3        1 SUBUNIT  0
   14 N14        0.7370    -1.6540     0.1370 N.3        1 SUBUNIT  0
   15 C15        0.6990    -1.5110    -1.3570 C.3        1 SUBUNIT  0
   16 C16        2.0740    -1.0080    -1.6560 C.2        1 SUBUNIT  0
   17 C17        2.8020    -0.7810    -0.5110 C.2        1 SUBUNIT  0
   18 C18        2.0100    -1.1030     0.7170 C.3        1 SUBUNIT  0
   19 N19        2.8360    -0.7010    -2.7430 N.2        1 SUBUNIT  0
   20 C20        4.0520    -0.3150    -0.9300 C.2        1 SUBUNIT  0
   21 N21        4.0330    -0.2800    -2.2880 N.pl3      1 SUBUNIT  0
   22 F22       -5.4800     1.3210     4.7380 F          1 SUBUNIT  0
   23 F23       -5.0850     1.5630    -0.7200 F          1 SUBUNIT  0
   24 F24       -7.4100     2.6170     3.2640 F          1 SUBUNIT  0
   25 C25        5.2470     0.1800    -2.8990 C.2        1 SUBUNIT  0
   26 C26        6.3050     0.5430    -2.1480 C.2        1 SUBUNIT  0
   27 N27        5.1790     0.0670    -0.0320 N.2        1 SUBUNIT  0
   28 C28        6.2350     0.4720    -0.6640 C.2        1 SUBUNIT  0
   29 O29        7.3060     0.8360     0.0370 O.3        1 SUBUNIT  0
   30 C30        5.3290     0.2500    -4.4020 C.3        1 SUBUNIT  0
   31 H31       -3.5350     0.2740     3.3420 H          1 SUBUNIT  0
   32 H32       -7.0220     2.6110     0.6790 H          1 SUBUNIT  0
   33 H33       -3.0780     0.4360    -0.3780 H          1 SUBUNIT  0
   34 H34       -0.6640     0.5930    -0.4730 H          1 SUBUNIT  0
   35 H35        0.1960     0.8870     1.0370 H          1 SUBUNIT  0
   36 H36       -0.3550    -1.3700     1.8750 H          1 SUBUNIT  0
   37 H37       -1.6190    -2.9990     0.5510 H          1 SUBUNIT  0
   38 H38       -1.7400    -1.8820    -0.7940 H          1 SUBUNIT  0
   39 H39       -2.9840    -1.5550     1.9660 H          1 SUBUNIT  0
   40 H40       -4.9890    -1.6130     0.7600 H          1 SUBUNIT  0
   41 H41       -4.1820    -1.7310    -0.6960 H          1 SUBUNIT  0
   42 H42       -0.0470    -0.7930    -1.6690 H          1 SUBUNIT  0
   43 H43        0.5100    -2.4680    -1.8230 H          1 SUBUNIT  0
   44 H44        1.8290    -0.2100     1.2990 H          1 SUBUNIT  0
   45 H45        2.5050    -1.8480     1.3230 H          1 SUBUNIT  0
   46 H46        7.2140     0.8920    -2.6160 H          1 SUBUNIT  0
   47 H47        7.2770     0.7930     1.0020 H          1 SUBUNIT  0
   48 H48        6.3520     0.0510    -4.7260 H          1 SUBUNIT  0
   49 H49        4.6230    -0.4520    -4.8450 H          1 SUBUNIT  0
   50 H50        5.0620     1.2520    -4.7400 H          1 SUBUNIT  0
@<TRIPOS>BOND
    1     1     5 2
    2     1    24 1
    3     2     3 2
    4     2    31 1
    5     3     1 1
    6     3    22 1
    7     4     2 1
    8     4     7 1
    9     5     6 1
   10     5    32 1
   11     6     4 2
   12     6    23 1
   13     7     8 1
   14     7    33 1
   15     8     9 1
   16     9    10 1
   17     9    34 1
   18     9    35 1
   19    10    11 1
   20    10    14 1
   21    10    36 1
   22    11    12 1
   23    11    37 1
   24    11    38 1
   25    12     7 1
   26    12    13 1
   27    12    39 1
   28    13    40 1
   29    13    41 1
   30    15    14 1
   31    15    16 1
   32    15    42 1
   33    15    43 1
   34    16    17 1
   35    16    19 2
   36    17    18 1
   37    17    20 2
   38    18    14 1
   39    18    44 1
   40    18    45 1
   41    20    21 1
   42    20    27 1
   43    21    19 1
   44    21    25 1
   45    25    30 1
   46    26    25 2
   47    26    46 1
   48    27    28 2
   49    28    26 1
   50    28    29 1
   51    29    47 1
   52    30    48 1
   53    30    49 1
   54    30    50 1
@<TRIPOS>SUBSTRUCTURE
1   ****   1
@<SCITEGIC>MOL_PROPERTY
AbsoluteEnergy
SciTegic.value.StringValue
88.6743

@<SCITEGIC>MOL_PROPERTY
Activ
SciTegic.value.StringValue
0.600000023841858

@<SCITEGIC>MOL_PROPERTY
Active
SciTegic.value.StringValue
Yes

@<SCITEGIC>MOL_PROPERTY
Angle Energy
SciTegic.value.StringValue
29.8848304748535

@<SCITEGIC>MOL_PROPERTY
Bond Energy
SciTegic.value.StringValue
4.15796995162964

@<SCITEGIC>MOL_PROPERTY
CHARMm Energy
SciTegic.value.StringValue
17.8760108947754

@<SCITEGIC>MOL_PROPERTY
Clean Energy
SciTegic.value.StringValue
68.8954010009766

@<SCITEGIC>MOL_PROPERTY
ConfNumber
SciTegic.value.StringValue
6

@<SCITEGIC>MOL_PROPERTY
Dihedral Energy
SciTegic.value.StringValue
14.5376596450806

@<SCITEGIC>MOL_PROPERTY
Electrostatic Energy
SciTegic.value.StringValue
-27.0019493103027

@<SCITEGIC>MOL_PROPERTY
Forcefield
SciTegic.value.StringValue
CHARMm

@<SCITEGIC>MOL_PROPERTY
ForcefieldBase
SciTegic.value.StringValue
CHARMm

@<SCITEGIC>MOL_PROPERTY
ForcefieldFFML
SciTegic.value.StringValue
<?xml version="1.0" encoding="UTF-8"?>
<!DOCTYPE ffml SYSTEM "Ffml.dtd">
<ffml version="1.0">
<forcefield name="CHARMm" derivedFrom="CHARMm" base="CHARMm">
<atomTypes>
</atomTypes>
<parameters>
<angle atom1="N6R" atom2="C6R" atom3="OT">
<quadratic
refValue="120.667"
forceConstant="63.3333"/>
</angle>
</parameters>
</forcefield>
</ffml>

@<SCITEGIC>MOL_PROPERTY
Hydrogen Bond Energy
SciTegic.value.StringValue
0

@<SCITEGIC>MOL_PROPERTY
Improper Energy
SciTegic.value.StringValue
0.0104400003328919

@<SCITEGIC>MOL_PROPERTY
Initial Potential Energy
SciTegic.value.StringValue
60.5480613708496

@<SCITEGIC>MOL_PROPERTY
Initial RMS Gradient
SciTegic.value.StringValue
27.7901306152344

@<SCITEGIC>MOL_PROPERTY
LogActiv
SciTegic.value.StringValue
-0.221799999475479

@<SCITEGIC>MOL_PROPERTY
Minimization Criteria
SciTegic.value.StringValue
CONJUG> Minimization exiting with gradient tolerance ( 0.0100000) satisfied.

@<SCITEGIC>MOL_PROPERTY
PartialChargeMethod
SciTegic.value.StringValue
MomanyRone

@<SCITEGIC>MOL_PROPERTY
Potential Energy
SciTegic.value.StringValue
17.8760108947754

@<SCITEGIC>MOL_PROPERTY
RMS Gradient
SciTegic.value.StringValue
0.00963999982923269

@<SCITEGIC>MOL_PROPERTY
RelativeEnergy
SciTegic.value.StringValue
1.74733

@<SCITEGIC>MOL_PROPERTY
Solvation Free Energy
SciTegic.value.StringValue
0

@<SCITEGIC>MOL_PROPERTY
TempMolIndex
SciTegic.value.StringValue
1

@<SCITEGIC>MOL_PROPERTY
Uncert
SciTegic.value.StringValue
1.5

@<SCITEGIC>MOL_PROPERTY
Urey-Bradley Energy
SciTegic.value.StringValue
0

@<SCITEGIC>MOL_PROPERTY
UseResidueTemplateCharge
SciTegic.value.StringValue
True

@<SCITEGIC>MOL_PROPERTY
Van der Waals Energy
SciTegic.value.StringValue
-3.7129499912262

@<SCITEGIC>ATOM_PROPERTY
Formal Charge
SciTegic.value.StringValue
1 0
2 0
3 0
4 0
5 0
6 0
7 0
8 0
9 0
10 0
11 0
12 0
13 0
14 0
15 0
16 0
17 0
18 0
19 0
20 0
21 0
22 0
23 0
24 0
25 0
26 0
27 0
28 0
29 0
30 0
31 0
32 0
33 0
34 0
35 0
36 0
37 0
38 0
39 0
40 0
41 0
42 0
43 0
44 0
45 0
46 0
47 0
48 0
49 0
50 0

@<SCITEGIC>ATOM_PROPERTY
pdb_tempFactor
SciTegic.value.DoubleValue
1 0
2 0
3 0
4 0
5 0
6 0
7 0
8 0
9 0
10 0
11 0
12 0
13 0
14 0
15 0
16 0
17 0
18 0
19 0
20 0
21 0
22 0
23 0
24 0
25 0
26 0
27 0
28 0
29 0
30 0
31 0
32 0
33 0
34 0
35 0
36 0
37 0
38 0
39 0
40 0
41 0
42 0
43 0
44 0
45 0
46 0
47 0
48 0
49 0
50 0

@<SCITEGIC>ATOM_PROPERTY
pdb_occupancy
SciTegic.value.DoubleValue
1 1
2 1
3 1
4 1
5 1
6 1
7 1
8 1
9 1
10 1
11 1
12 1
13 1
14 1
15 1
16 1
17 1
18 1
19 1
20 1
21 1
22 1
23 1
24 1
25 1
26 1
27 1
28 1
29 1
30 1
31 1
32 1
33 1
34 1
35 1
36 1
37 1
38 1
39 1
40 1
41 1
42 1
43 1
44 1
45 1
46 1
47 1
48 1
49 1
50 1

@<TRIPOS>MOLECULE
dpp4_29
50  54  1  0  0
SMALL
FORMAL_CHARGES
@<TRIPOS>ATOM
    1 C1        -6.5170    -0.0380     2.9000 C.2        1 SUBUNIT  0
    2 C2        -4.1090     0.1480     3.2060 C.2        1 SUBUNIT  0
    3 C3        -5.3870    -0.0970     3.7350 C.2        1 SUBUNIT  0
    4 C4        -3.9550     0.4490     1.8400 C.2        1 SUBUNIT  0
    5 C5        -6.3650     0.2640     1.5340 C.2        1 SUBUNIT  0
    6 C6        -5.0860     0.5060     1.0040 C.2        1 SUBUNIT  0
    7 C7        -2.5940     0.7060     1.2930 C.3        1 SUBUNIT  0
    8 O8        -2.3750    -0.1960     0.2120 O.3        1 SUBUNIT  0
    9 C9        -1.0780    -0.1360    -0.3660 C.3        1 SUBUNIT  0
   10 C10       -0.8310     1.2680    -0.9490 C.3        1 SUBUNIT  0
   11 C11       -1.0420     2.3490     0.1190 C.3        1 SUBUNIT  0
   12 C12       -2.4110     2.1640     0.7950 C.3        1 SUBUNIT  0
   13 N13       -2.5420     3.1140     1.8960 N.3        1 SUBUNIT  0
   14 N14        0.5180     1.3540    -1.4990 N.3        1 SUBUNIT  0
   15 C15        0.7450     0.4690    -2.6920 C.3        1 SUBUNIT  0
   16 C16        2.0980    -0.1000    -2.4030 C.2        1 SUBUNIT  0
   17 C17        2.5760     0.2990    -1.1770 C.2        1 SUBUNIT  0
   18 C18        1.6040     1.1930    -0.4730 C.3        1 SUBUNIT  0
   19 N19        3.0140    -0.9130    -3.0000 N.2        1 SUBUNIT  0
   20 C20        3.8320    -0.2990    -1.0370 C.2        1 SUBUNIT  0
   21 N21        4.0600    -1.0250    -2.1610 N.pl3      1 SUBUNIT  0
   22 F22       -5.5230    -0.3820     5.0310 F          1 SUBUNIT  0
   23 F23       -4.9560     0.7890    -0.2910 F          1 SUBUNIT  0
   24 F24       -7.7330    -0.2660     3.3930 F          1 SUBUNIT  0
   25 C25        5.3160    -1.7170    -2.1890 C.2        1 SUBUNIT  0
   26 C26        6.1790    -1.6300    -1.1570 C.2        1 SUBUNIT  0
   27 N27        4.7320    -0.1490     0.1430 N.2        1 SUBUNIT  0
   28 C28        5.8440    -0.8050     0.0360 C.2        1 SUBUNIT  0
   29 O29        6.7300    -0.7440     1.0290 O.3        1 SUBUNIT  0
   30 C30        5.6650    -2.5510    -3.3940 C.3        1 SUBUNIT  0
   31 H31       -3.2420     0.1030     3.8500 H          1 SUBUNIT  0
   32 H32       -7.2320     0.3080     0.8920 H          1 SUBUNIT  0
   33 H33       -1.8650     0.4730     2.0710 H          1 SUBUNIT  0
   34 H34       -0.3420    -0.3910     0.3980 H          1 SUBUNIT  0
   35 H35       -1.0250    -0.8980    -1.1440 H          1 SUBUNIT  0
   36 H36       -1.5360     1.4390    -1.7630 H          1 SUBUNIT  0
   37 H37       -0.9700     3.3440    -0.3280 H          1 SUBUNIT  0
   38 H38       -0.2510     2.2840     0.8680 H          1 SUBUNIT  0
   39 H39       -3.1850     2.3930     0.0600 H          1 SUBUNIT  0
   40 H40       -3.4900     3.0230     2.2890 H          1 SUBUNIT  0
   41 H41       -1.8630     2.8550     2.6280 H          1 SUBUNIT  0
   42 H42        0.7410     1.0500    -3.6030 H          1 SUBUNIT  0
   43 H43        0.0050    -0.3190    -2.7500 H          1 SUBUNIT  0
   44 H44        2.0460     2.1500    -0.2350 H          1 SUBUNIT  0
   45 H45        1.2340     0.7200     0.4270 H          1 SUBUNIT  0
   46 H46        7.1220    -2.1570    -1.1870 H          1 SUBUNIT  0
   47 H47        6.5250    -0.2130     1.8100 H          1 SUBUNIT  0
   48 H48        6.2780    -3.4000    -3.0930 H          1 SUBUNIT  0
   49 H49        4.7550    -2.8730    -3.9000 H          1 SUBUNIT  0
   50 H50        6.2460    -1.9570    -4.1000 H          1 SUBUNIT  0
@<TRIPOS>BOND
    1     1     5 2
    2     1    24 1
    3     2     3 2
    4     2    31 1
    5     3     1 1
    6     3    22 1
    7     4     2 1
    8     4     7 1
    9     5     6 1
   10     5    32 1
   11     6     4 2
   12     6    23 1
   13     7     8 1
   14     7    33 1
   15     8     9 1
   16     9    10 1
   17     9    34 1
   18     9    35 1
   19    10    11 1
   20    10    14 1
   21    10    36 1
   22    11    12 1
   23    11    37 1
   24    11    38 1
   25    12     7 1
   26    12    13 1
   27    12    39 1
   28    13    40 1
   29    13    41 1
   30    15    14 1
   31    15    16 1
   32    15    42 1
   33    15    43 1
   34    16    17 1
   35    16    19 2
   36    17    18 1
   37    17    20 2
   38    18    14 1
   39    18    44 1
   40    18    45 1
   41    20    21 1
   42    20    27 1
   43    21    19 1
   44    21    25 1
   45    25    30 1
   46    26    25 2
   47    26    46 1
   48    27    28 2
   49    28    26 1
   50    28    29 1
   51    29    47 1
   52    30    48 1
   53    30    49 1
   54    30    50 1
@<TRIPOS>SUBSTRUCTURE
1   ****   1
@<SCITEGIC>MOL_PROPERTY
AbsoluteEnergy
SciTegic.value.StringValue
88.7824

@<SCITEGIC>MOL_PROPERTY
Activ
SciTegic.value.StringValue
0.600000023841858

@<SCITEGIC>MOL_PROPERTY
Active
SciTegic.value.StringValue
Yes

@<SCITEGIC>MOL_PROPERTY
Angle Energy
SciTegic.value.StringValue
29.8848304748535

@<SCITEGIC>MOL_PROPERTY
Bond Energy
SciTegic.value.StringValue
4.15796995162964

@<SCITEGIC>MOL_PROPERTY
CHARMm Energy
SciTegic.value.StringValue
17.8760108947754

@<SCITEGIC>MOL_PROPERTY
Clean Energy
SciTegic.value.StringValue
68.8954010009766

@<SCITEGIC>MOL_PROPERTY
ConfNumber
SciTegic.value.StringValue
7

@<SCITEGIC>MOL_PROPERTY
Dihedral Energy
SciTegic.value.StringValue
14.5376596450806

@<SCITEGIC>MOL_PROPERTY
Electrostatic Energy
SciTegic.value.StringValue
-27.0019493103027

@<SCITEGIC>MOL_PROPERTY
Forcefield
SciTegic.value.StringValue
CHARMm

@<SCITEGIC>MOL_PROPERTY
ForcefieldBase
SciTegic.value.StringValue
CHARMm

@<SCITEGIC>MOL_PROPERTY
ForcefieldFFML
SciTegic.value.StringValue
<?xml version="1.0" encoding="UTF-8"?>
<!DOCTYPE ffml SYSTEM "Ffml.dtd">
<ffml version="1.0">
<forcefield name="CHARMm" derivedFrom="CHARMm" base="CHARMm">
<atomTypes>
</atomTypes>
<parameters>
<angle atom1="N6R" atom2="C6R" atom3="OT">
<quadratic
refValue="120.667"
forceConstant="63.3333"/>
</angle>
</parameters>
</forcefield>
</ffml>

@<SCITEGIC>MOL_PROPERTY
Hydrogen Bond Energy
SciTegic.value.StringValue
0

@<SCITEGIC>MOL_PROPERTY
Improper Energy
SciTegic.value.StringValue
0.0104400003328919

@<SCITEGIC>MOL_PROPERTY
Initial Potential Energy
SciTegic.value.StringValue
60.5480613708496

@<SCITEGIC>MOL_PROPERTY
Initial RMS Gradient
SciTegic.value.StringValue
27.7901306152344

@<SCITEGIC>MOL_PROPERTY
LogActiv
SciTegic.value.StringValue
-0.221799999475479

@<SCITEGIC>MOL_PROPERTY
Minimization Criteria
SciTegic.value.StringValue
CONJUG> Minimization exiting with gradient tolerance ( 0.0100000) satisfied.

@<SCITEGIC>MOL_PROPERTY
PartialChargeMethod
SciTegic.value.StringValue
MomanyRone

@<SCITEGIC>MOL_PROPERTY
Potential Energy
SciTegic.value.StringValue
17.8760108947754

@<SCITEGIC>MOL_PROPERTY
RMS Gradient
SciTegic.value.StringValue
0.00963999982923269

@<SCITEGIC>MOL_PROPERTY
RelativeEnergy
SciTegic.value.StringValue
1.85539

@<SCITEGIC>MOL_PROPERTY
Solvation Free Energy
SciTegic.value.StringValue
0

@<SCITEGIC>MOL_PROPERTY
TempMolIndex
SciTegic.value.StringValue
1

@<SCITEGIC>MOL_PROPERTY
Uncert
SciTegic.value.StringValue
1.5

@<SCITEGIC>MOL_PROPERTY
Urey-Bradley Energy
SciTegic.value.StringValue
0

@<SCITEGIC>MOL_PROPERTY
UseResidueTemplateCharge
SciTegic.value.StringValue
True

@<SCITEGIC>MOL_PROPERTY
Van der Waals Energy
SciTegic.value.StringValue
-3.7129499912262

@<SCITEGIC>ATOM_PROPERTY
Formal Charge
SciTegic.value.StringValue
1 0
2 0
3 0
4 0
5 0
6 0
7 0
8 0
9 0
10 0
11 0
12 0
13 0
14 0
15 0
16 0
17 0
18 0
19 0
20 0
21 0
22 0
23 0
24 0
25 0
26 0
27 0
28 0
29 0
30 0
31 0
32 0
33 0
34 0
35 0
36 0
37 0
38 0
39 0
40 0
41 0
42 0
43 0
44 0
45 0
46 0
47 0
48 0
49 0
50 0

@<SCITEGIC>ATOM_PROPERTY
pdb_tempFactor
SciTegic.value.DoubleValue
1 0
2 0
3 0
4 0
5 0
6 0
7 0
8 0
9 0
10 0
11 0
12 0
13 0
14 0
15 0
16 0
17 0
18 0
19 0
20 0
21 0
22 0
23 0
24 0
25 0
26 0
27 0
28 0
29 0
30 0
31 0
32 0
33 0
34 0
35 0
36 0
37 0
38 0
39 0
40 0
41 0
42 0
43 0
44 0
45 0
46 0
47 0
48 0
49 0
50 0

@<SCITEGIC>ATOM_PROPERTY
pdb_occupancy
SciTegic.value.DoubleValue
1 1
2 1
3 1
4 1
5 1
6 1
7 1
8 1
9 1
10 1
11 1
12 1
13 1
14 1
15 1
16 1
17 1
18 1
19 1
20 1
21 1
22 1
23 1
24 1
25 1
26 1
27 1
28 1
29 1
30 1
31 1
32 1
33 1
34 1
35 1
36 1
37 1
38 1
39 1
40 1
41 1
42 1
43 1
44 1
45 1
46 1
47 1
48 1
49 1
50 1

@<TRIPOS>MOLECULE
dpp4_29
50  54  1  0  0
SMALL
FORMAL_CHARGES
@<TRIPOS>ATOM
    1 C1        -6.1830     1.5090     3.3790 C.2        1 SUBUNIT  0
    2 C2        -4.7660     2.1550     1.5070 C.2        1 SUBUNIT  0
    3 C3        -5.8090     2.4490     2.4020 C.2        1 SUBUNIT  0
    4 C4        -4.0930     0.9210     1.5890 C.2        1 SUBUNIT  0
    5 C5        -5.5110     0.2770     3.4620 C.2        1 SUBUNIT  0
    6 C6        -4.4660    -0.0170     2.5680 C.2        1 SUBUNIT  0
    7 C7        -2.9890     0.6220     0.6350 C.3        1 SUBUNIT  0
    8 O8        -1.8280     0.2990     1.3900 O.3        1 SUBUNIT  0
    9 C9        -0.6540     0.0690     0.6200 C.3        1 SUBUNIT  0
   10 C10       -0.8730    -1.1280    -0.3230 C.3        1 SUBUNIT  0
   11 C11       -2.1150    -0.9130    -1.2010 C.3        1 SUBUNIT  0
   12 C12       -3.3270    -0.5490    -0.3250 C.3        1 SUBUNIT  0
   13 N13       -4.4620    -0.2180    -1.1810 N.3        1 SUBUNIT  0
   14 N14        0.3070    -1.3370    -1.1540 N.3        1 SUBUNIT  0
   15 C15        0.6000    -0.1990    -2.0910 C.3        1 SUBUNIT  0
   16 C16        2.0850    -0.0680    -1.9620 C.2        1 SUBUNIT  0
   17 C17        2.6010    -0.9250    -1.0180 C.2        1 SUBUNIT  0
   18 C18        1.5280    -1.7510    -0.3800 C.3        1 SUBUNIT  0
   19 N19        3.0970     0.6620    -2.5110 N.2        1 SUBUNIT  0
   20 C20        3.9800    -0.6970    -1.0000 C.2        1 SUBUNIT  0
   21 N21        4.2420     0.2680    -1.9180 N.pl3      1 SUBUNIT  0
   22 F22       -6.4400     3.6200     2.3170 F          1 SUBUNIT  0
   23 F23       -3.8370    -1.1900     2.6600 F          1 SUBUNIT  0
   24 F24       -7.1710     1.7790     4.2310 F          1 SUBUNIT  0
   25 C25        5.6220     0.6340    -2.0370 C.2        1 SUBUNIT  0
   26 C26        6.5640     0.0410    -1.2720 C.2        1 SUBUNIT  0
   27 N27        4.9590    -1.4020    -0.1220 N.2        1 SUBUNIT  0
   28 C28        6.1850    -1.0110    -0.2930 C.2        1 SUBUNIT  0
   29 O29        7.1480    -1.5720     0.4360 O.3        1 SUBUNIT  0
   30 C30        6.0190     1.6940    -3.0300 C.3        1 SUBUNIT  0
   31 H31       -4.4810     2.8770     0.7560 H          1 SUBUNIT  0
   32 H32       -5.7980    -0.4450     4.2120 H          1 SUBUNIT  0
   33 H33       -2.7750     1.5290     0.0690 H          1 SUBUNIT  0
   34 H34       -0.4160     0.9800     0.0690 H          1 SUBUNIT  0
   35 H35        0.1670    -0.1230     1.3110 H          1 SUBUNIT  0
   36 H36       -1.0240    -2.0250     0.2790 H          1 SUBUNIT  0
   37 H37       -2.3250    -1.8080    -1.7870 H          1 SUBUNIT  0
   38 H38       -1.9240    -0.1060    -1.9140 H          1 SUBUNIT  0
   39 H39       -3.5920    -1.4300     0.2610 H          1 SUBUNIT  0
   40 H40       -5.2790    -0.0450    -0.5770 H          1 SUBUNIT  0
   41 H41       -4.2430     0.6530    -1.6840 H          1 SUBUNIT  0
   42 H42        0.1100     0.7120    -1.7750 H          1 SUBUNIT  0
   43 H43        0.3040    -0.4520    -3.0990 H          1 SUBUNIT  0
   44 H44        1.4350    -1.5110     0.6700 H          1 SUBUNIT  0
   45 H45        1.7160    -2.8080    -0.5040 H          1 SUBUNIT  0
   46 H46        7.6030     0.3250    -1.3660 H          1 SUBUNIT  0
   47 H47        6.9150    -2.2590     1.0770 H          1 SUBUNIT  0
   48 H48        7.0230     1.4950    -3.4030 H          1 SUBUNIT  0
   49 H49        5.2900     1.7340    -3.8380 H          1 SUBUNIT  0
   50 H50        6.0310     2.6710    -2.5450 H          1 SUBUNIT  0
@<TRIPOS>BOND
    1     1     5 2
    2     1    24 1
    3     2     3 2
    4     2    31 1
    5     3     1 1
    6     3    22 1
    7     4     2 1
    8     4     7 1
    9     5     6 1
   10     5    32 1
   11     6     4 2
   12     6    23 1
   13     7     8 1
   14     7    33 1
   15     8     9 1
   16     9    10 1
   17     9    34 1
   18     9    35 1
   19    10    11 1
   20    10    14 1
   21    10    36 1
   22    11    12 1
   23    11    37 1
   24    11    38 1
   25    12     7 1
   26    12    13 1
   27    12    39 1
   28    13    40 1
   29    13    41 1
   30    15    14 1
   31    15    16 1
   32    15    42 1
   33    15    43 1
   34    16    17 1
   35    16    19 2
   36    17    18 1
   37    17    20 2
   38    18    14 1
   39    18    44 1
   40    18    45 1
   41    20    21 1
   42    20    27 1
   43    21    19 1
   44    21    25 1
   45    25    30 1
   46    26    25 2
   47    26    46 1
   48    27    28 2
   49    28    26 1
   50    28    29 1
   51    29    47 1
   52    30    48 1
   53    30    49 1
   54    30    50 1
@<TRIPOS>SUBSTRUCTURE
1   ****   1
@<SCITEGIC>MOL_PROPERTY
AbsoluteEnergy
SciTegic.value.StringValue
88.8181

@<SCITEGIC>MOL_PROPERTY
Activ
SciTegic.value.StringValue
0.600000023841858

@<SCITEGIC>MOL_PROPERTY
Active
SciTegic.value.StringValue
Yes

@<SCITEGIC>MOL_PROPERTY
Angle Energy
SciTegic.value.StringValue
29.8848304748535

@<SCITEGIC>MOL_PROPERTY
Bond Energy
SciTegic.value.StringValue
4.15796995162964

@<SCITEGIC>MOL_PROPERTY
CHARMm Energy
SciTegic.value.StringValue
17.8760108947754

@<SCITEGIC>MOL_PROPERTY
Clean Energy
SciTegic.value.StringValue
68.8954010009766

@<SCITEGIC>MOL_PROPERTY
ConfNumber
SciTegic.value.StringValue
8

@<SCITEGIC>MOL_PROPERTY
Dihedral Energy
SciTegic.value.StringValue
14.5376596450806

@<SCITEGIC>MOL_PROPERTY
Electrostatic Energy
SciTegic.value.StringValue
-27.0019493103027

@<SCITEGIC>MOL_PROPERTY
Forcefield
SciTegic.value.StringValue
CHARMm

@<SCITEGIC>MOL_PROPERTY
ForcefieldBase
SciTegic.value.StringValue
CHARMm

@<SCITEGIC>MOL_PROPERTY
ForcefieldFFML
SciTegic.value.StringValue
<?xml version="1.0" encoding="UTF-8"?>
<!DOCTYPE ffml SYSTEM "Ffml.dtd">
<ffml version="1.0">
<forcefield name="CHARMm" derivedFrom="CHARMm" base="CHARMm">
<atomTypes>
</atomTypes>
<parameters>
<angle atom1="N6R" atom2="C6R" atom3="OT">
<quadratic
refValue="120.667"
forceConstant="63.3333"/>
</angle>
</parameters>
</forcefield>
</ffml>

@<SCITEGIC>MOL_PROPERTY
Hydrogen Bond Energy
SciTegic.value.StringValue
0

@<SCITEGIC>MOL_PROPERTY
Improper Energy
SciTegic.value.StringValue
0.0104400003328919

@<SCITEGIC>MOL_PROPERTY
Initial Potential Energy
SciTegic.value.StringValue
60.5480613708496

@<SCITEGIC>MOL_PROPERTY
Initial RMS Gradient
SciTegic.value.StringValue
27.7901306152344

@<SCITEGIC>MOL_PROPERTY
LogActiv
SciTegic.value.StringValue
-0.221799999475479

@<SCITEGIC>MOL_PROPERTY
Minimization Criteria
SciTegic.value.StringValue
CONJUG> Minimization exiting with gradient tolerance ( 0.0100000) satisfied.

@<SCITEGIC>MOL_PROPERTY
PartialChargeMethod
SciTegic.value.StringValue
MomanyRone

@<SCITEGIC>MOL_PROPERTY
Potential Energy
SciTegic.value.StringValue
17.8760108947754

@<SCITEGIC>MOL_PROPERTY
RMS Gradient
SciTegic.value.StringValue
0.00963999982923269

@<SCITEGIC>MOL_PROPERTY
RelativeEnergy
SciTegic.value.StringValue
1.89114

@<SCITEGIC>MOL_PROPERTY
Solvation Free Energy
SciTegic.value.StringValue
0

@<SCITEGIC>MOL_PROPERTY
TempMolIndex
SciTegic.value.StringValue
1

@<SCITEGIC>MOL_PROPERTY
Uncert
SciTegic.value.StringValue
1.5

@<SCITEGIC>MOL_PROPERTY
Urey-Bradley Energy
SciTegic.value.StringValue
0

@<SCITEGIC>MOL_PROPERTY
UseResidueTemplateCharge
SciTegic.value.StringValue
True

@<SCITEGIC>MOL_PROPERTY
Van der Waals Energy
SciTegic.value.StringValue
-3.7129499912262

@<SCITEGIC>ATOM_PROPERTY
Formal Charge
SciTegic.value.StringValue
1 0
2 0
3 0
4 0
5 0
6 0
7 0
8 0
9 0
10 0
11 0
12 0
13 0
14 0
15 0
16 0
17 0
18 0
19 0
20 0
21 0
22 0
23 0
24 0
25 0
26 0
27 0
28 0
29 0
30 0
31 0
32 0
33 0
34 0
35 0
36 0
37 0
38 0
39 0
40 0
41 0
42 0
43 0
44 0
45 0
46 0
47 0
48 0
49 0
50 0

@<SCITEGIC>ATOM_PROPERTY
pdb_tempFactor
SciTegic.value.DoubleValue
1 0
2 0
3 0
4 0
5 0
6 0
7 0
8 0
9 0
10 0
11 0
12 0
13 0
14 0
15 0
16 0
17 0
18 0
19 0
20 0
21 0
22 0
23 0
24 0
25 0
26 0
27 0
28 0
29 0
30 0
31 0
32 0
33 0
34 0
35 0
36 0
37 0
38 0
39 0
40 0
41 0
42 0
43 0
44 0
45 0
46 0
47 0
48 0
49 0
50 0

@<SCITEGIC>ATOM_PROPERTY
pdb_occupancy
SciTegic.value.DoubleValue
1 1
2 1
3 1
4 1
5 1
6 1
7 1
8 1
9 1
10 1
11 1
12 1
13 1
14 1
15 1
16 1
17 1
18 1
19 1
20 1
21 1
22 1
23 1
24 1
25 1
26 1
27 1
28 1
29 1
30 1
31 1
32 1
33 1
34 1
35 1
36 1
37 1
38 1
39 1
40 1
41 1
42 1
43 1
44 1
45 1
46 1
47 1
48 1
49 1
50 1

@<TRIPOS>MOLECULE
dpp4_29
50  54  1  0  0
SMALL
FORMAL_CHARGES
@<TRIPOS>ATOM
    1 C1        -6.5550     0.7510     3.0610 C.2        1 SUBUNIT  0
    2 C2        -4.9790     1.3500     1.3040 C.2        1 SUBUNIT  0
    3 C3        -6.2060     1.5560     1.9610 C.2        1 SUBUNIT  0
    4 C4        -4.1030     0.3420     1.7430 C.2        1 SUBUNIT  0
    5 C5        -5.6790    -0.2550     3.5010 C.2        1 SUBUNIT  0
    6 C6        -4.4540    -0.4620     2.8450 C.2        1 SUBUNIT  0
    7 C7        -2.8070     0.1340     1.0360 C.3        1 SUBUNIT  0
    8 O8        -3.0890    -0.1420    -0.3310 O.3        1 SUBUNIT  0
    9 C9        -1.9530    -0.4520    -1.1270 C.3        1 SUBUNIT  0
   10 C10       -0.9830     0.7470    -1.1420 C.3        1 SUBUNIT  0
   11 C11       -0.6000     1.1570     0.2870 C.3        1 SUBUNIT  0
   12 C12       -1.8650     1.3620     1.1360 C.3        1 SUBUNIT  0
   13 N13       -1.4840     1.6200     2.5210 N.3        1 SUBUNIT  0
   14 N14        0.2120     0.4170    -1.9130 N.3        1 SUBUNIT  0
   15 C15        1.1350     1.5830    -2.1300 C.3        1 SUBUNIT  0
   16 C16        2.4760     0.9630    -1.8900 C.2        1 SUBUNIT  0
   17 C17        2.3760    -0.3500    -1.4900 C.2        1 SUBUNIT  0
   18 C18        0.9500    -0.7900    -1.4070 C.3        1 SUBUNIT  0
   19 N19        3.7900     1.3160    -1.9500 N.2        1 SUBUNIT  0
   20 C20        3.6860    -0.7990    -1.3020 C.2        1 SUBUNIT  0
   21 N21        4.5140     0.2390    -1.5900 N.pl3      1 SUBUNIT  0
   22 F22       -7.0280     2.5150     1.5390 F          1 SUBUNIT  0
   23 F23       -3.6340    -1.4190     3.2730 F          1 SUBUNIT  0
   24 F24       -7.7150     0.9400     3.6910 F          1 SUBUNIT  0
   25 C25        5.9120    -0.0430    -1.4490 C.2        1 SUBUNIT  0
   26 C26        6.3360    -1.2620    -1.0520 C.2        1 SUBUNIT  0
   27 N27        4.0740    -2.1690    -0.8630 N.2        1 SUBUNIT  0
   28 C28        5.3560    -2.3400    -0.7580 C.2        1 SUBUNIT  0
   29 O29        5.8180    -3.5280    -0.3750 O.3        1 SUBUNIT  0
   30 C30        6.9120     1.0410    -1.7490 C.3        1 SUBUNIT  0
   31 H31       -4.7120     1.9670     0.4580 H          1 SUBUNIT  0
   32 H32       -5.9490    -0.8740     4.3460 H          1 SUBUNIT  0
   33 H33       -2.3290    -0.7510     1.4620 H          1 SUBUNIT  0
   34 H34       -1.4790    -1.3500    -0.7250 H          1 SUBUNIT  0
   35 H35       -2.3010    -0.6840    -2.1330 H          1 SUBUNIT  0
   36 H36       -1.4750     1.5910    -1.6280 H          1 SUBUNIT  0
   37 H37        0.0000     2.0700     0.2710 H          1 SUBUNIT  0
   38 H38        0.0230     0.3810     0.7380 H          1 SUBUNIT  0
   39 H39       -2.3850     2.2440     0.7590 H          1 SUBUNIT  0
   40 H40       -2.3300     1.8860     3.0440 H          1 SUBUNIT  0
   41 H41       -1.1170     0.7480     2.9240 H          1 SUBUNIT  0
   42 H42        0.9500     2.3750    -1.4170 H          1 SUBUNIT  0
   43 H43        1.0410     1.9590    -3.1370 H          1 SUBUNIT  0
   44 H44        0.6810    -1.0220    -0.3840 H          1 SUBUNIT  0
   45 H45        0.7610    -1.6440    -2.0420 H          1 SUBUNIT  0
   46 H46        7.3920    -1.4640    -0.9450 H          1 SUBUNIT  0
   47 H47        5.1930    -4.2400    -0.1820 H          1 SUBUNIT  0
   48 H48        7.7790     0.6150    -2.2580 H          1 SUBUNIT  0
   49 H49        6.4440     1.8250    -2.3440 H          1 SUBUNIT  0
   50 H50        7.2620     1.4920    -0.8200 H          1 SUBUNIT  0
@<TRIPOS>BOND
    1     1     5 2
    2     1    24 1
    3     2     3 2
    4     2    31 1
    5     3     1 1
    6     3    22 1
    7     4     2 1
    8     4     7 1
    9     5     6 1
   10     5    32 1
   11     6     4 2
   12     6    23 1
   13     7     8 1
   14     7    33 1
   15     8     9 1
   16     9    10 1
   17     9    34 1
   18     9    35 1
   19    10    11 1
   20    10    14 1
   21    10    36 1
   22    11    12 1
   23    11    37 1
   24    11    38 1
   25    12     7 1
   26    12    13 1
   27    12    39 1
   28    13    40 1
   29    13    41 1
   30    15    14 1
   31    15    16 1
   32    15    42 1
   33    15    43 1
   34    16    17 1
   35    16    19 2
   36    17    18 1
   37    17    20 2
   38    18    14 1
   39    18    44 1
   40    18    45 1
   41    20    21 1
   42    20    27 1
   43    21    19 1
   44    21    25 1
   45    25    30 1
   46    26    25 2
   47    26    46 1
   48    27    28 2
   49    28    26 1
   50    28    29 1
   51    29    47 1
   52    30    48 1
   53    30    49 1
   54    30    50 1
@<TRIPOS>SUBSTRUCTURE
1   ****   1
@<SCITEGIC>MOL_PROPERTY
AbsoluteEnergy
SciTegic.value.StringValue
88.8496

@<SCITEGIC>MOL_PROPERTY
Activ
SciTegic.value.StringValue
0.600000023841858

@<SCITEGIC>MOL_PROPERTY
Active
SciTegic.value.StringValue
Yes

@<SCITEGIC>MOL_PROPERTY
Angle Energy
SciTegic.value.StringValue
29.8848304748535

@<SCITEGIC>MOL_PROPERTY
Bond Energy
SciTegic.value.StringValue
4.15796995162964

@<SCITEGIC>MOL_PROPERTY
CHARMm Energy
SciTegic.value.StringValue
17.8760108947754

@<SCITEGIC>MOL_PROPERTY
Clean Energy
SciTegic.value.StringValue
68.8954010009766

@<SCITEGIC>MOL_PROPERTY
ConfNumber
SciTegic.value.StringValue
9

@<SCITEGIC>MOL_PROPERTY
Dihedral Energy
SciTegic.value.StringValue
14.5376596450806

@<SCITEGIC>MOL_PROPERTY
Electrostatic Energy
SciTegic.value.StringValue
-27.0019493103027

@<SCITEGIC>MOL_PROPERTY
Forcefield
SciTegic.value.StringValue
CHARMm

@<SCITEGIC>MOL_PROPERTY
ForcefieldBase
SciTegic.value.StringValue
CHARMm

@<SCITEGIC>MOL_PROPERTY
ForcefieldFFML
SciTegic.value.StringValue
<?xml version="1.0" encoding="UTF-8"?>
<!DOCTYPE ffml SYSTEM "Ffml.dtd">
<ffml version="1.0">
<forcefield name="CHARMm" derivedFrom="CHARMm" base="CHARMm">
<atomTypes>
</atomTypes>
<parameters>
<angle atom1="N6R" atom2="C6R" atom3="OT">
<quadratic
refValue="120.667"
forceConstant="63.3333"/>
</angle>
</parameters>
</forcefield>
</ffml>

@<SCITEGIC>MOL_PROPERTY
Hydrogen Bond Energy
SciTegic.value.StringValue
0

@<SCITEGIC>MOL_PROPERTY
Improper Energy
SciTegic.value.StringValue
0.0104400003328919

@<SCITEGIC>MOL_PROPERTY
Initial Potential Energy
SciTegic.value.StringValue
60.5480613708496

@<SCITEGIC>MOL_PROPERTY
Initial RMS Gradient
SciTegic.value.StringValue
27.7901306152344

@<SCITEGIC>MOL_PROPERTY
LogActiv
SciTegic.value.StringValue
-0.221799999475479

@<SCITEGIC>MOL_PROPERTY
Minimization Criteria
SciTegic.value.StringValue
CONJUG> Minimization exiting with gradient tolerance ( 0.0100000) satisfied.

@<SCITEGIC>MOL_PROPERTY
PartialChargeMethod
SciTegic.value.StringValue
MomanyRone

@<SCITEGIC>MOL_PROPERTY
Potential Energy
SciTegic.value.StringValue
17.8760108947754

@<SCITEGIC>MOL_PROPERTY
RMS Gradient
SciTegic.value.StringValue
0.00963999982923269

@<SCITEGIC>MOL_PROPERTY
RelativeEnergy
SciTegic.value.StringValue
1.92261

@<SCITEGIC>MOL_PROPERTY
Solvation Free Energy
SciTegic.value.StringValue
0

@<SCITEGIC>MOL_PROPERTY
TempMolIndex
SciTegic.value.StringValue
1

@<SCITEGIC>MOL_PROPERTY
Uncert
SciTegic.value.StringValue
1.5

@<SCITEGIC>MOL_PROPERTY
Urey-Bradley Energy
SciTegic.value.StringValue
0

@<SCITEGIC>MOL_PROPERTY
UseResidueTemplateCharge
SciTegic.value.StringValue
True

@<SCITEGIC>MOL_PROPERTY
Van der Waals Energy
SciTegic.value.StringValue
-3.7129499912262

@<SCITEGIC>ATOM_PROPERTY
Formal Charge
SciTegic.value.StringValue
1 0
2 0
3 0
4 0
5 0
6 0
7 0
8 0
9 0
10 0
11 0
12 0
13 0
14 0
15 0
16 0
17 0
18 0
19 0
20 0
21 0
22 0
23 0
24 0
25 0
26 0
27 0
28 0
29 0
30 0
31 0
32 0
33 0
34 0
35 0
36 0
37 0
38 0
39 0
40 0
41 0
42 0
43 0
44 0
45 0
46 0
47 0
48 0
49 0
50 0

@<SCITEGIC>ATOM_PROPERTY
pdb_tempFactor
SciTegic.value.DoubleValue
1 0
2 0
3 0
4 0
5 0
6 0
7 0
8 0
9 0
10 0
11 0
12 0
13 0
14 0
15 0
16 0
17 0
18 0
19 0
20 0
21 0
22 0
23 0
24 0
25 0
26 0
27 0
28 0
29 0
30 0
31 0
32 0
33 0
34 0
35 0
36 0
37 0
38 0
39 0
40 0
41 0
42 0
43 0
44 0
45 0
46 0
47 0
48 0
49 0
50 0

@<SCITEGIC>ATOM_PROPERTY
pdb_occupancy
SciTegic.value.DoubleValue
1 1
2 1
3 1
4 1
5 1
6 1
7 1
8 1
9 1
10 1
11 1
12 1
13 1
14 1
15 1
16 1
17 1
18 1
19 1
20 1
21 1
22 1
23 1
24 1
25 1
26 1
27 1
28 1
29 1
30 1
31 1
32 1
33 1
34 1
35 1
36 1
37 1
38 1
39 1
40 1
41 1
42 1
43 1
44 1
45 1
46 1
47 1
48 1
49 1
50 1

@<TRIPOS>MOLECULE
dpp4_29
50  54  1  0  0
SMALL
FORMAL_CHARGES
@<TRIPOS>ATOM
    1 C1        -6.7840     0.6190     2.7860 C.2        1 SUBUNIT  0
    2 C2        -4.4680     1.3320     2.5320 C.2        1 SUBUNIT  0
    3 C3        -5.6840     1.3730     3.2380 C.2        1 SUBUNIT  0
    4 C4        -4.3470     0.5400     1.3770 C.2        1 SUBUNIT  0
    5 C5        -6.6630    -0.1730     1.6310 C.2        1 SUBUNIT  0
    6 C6        -5.4480    -0.2160     0.9260 C.2        1 SUBUNIT  0
    7 C7        -3.0540     0.5040     0.6400 C.3        1 SUBUNIT  0
    8 O8        -2.7490     1.8280     0.2160 O.3        1 SUBUNIT  0
    9 C9        -1.5800     1.9490    -0.5830 C.3        1 SUBUNIT  0
   10 C10       -0.3490     1.4840     0.2190 C.3        1 SUBUNIT  0
   11 C11       -0.5480     0.0560     0.7470 C.3        1 SUBUNIT  0
   12 C12       -1.8870    -0.0480     1.4990 C.3        1 SUBUNIT  0
   13 N13       -2.1240    -1.4380     1.8790 N.3        1 SUBUNIT  0
   14 N14        0.8490     1.5570    -0.6110 N.3        1 SUBUNIT  0
   15 C15        0.7610     0.7540    -1.8780 C.3        1 SUBUNIT  0
   16 C16        2.1090     0.1120    -1.9330 C.2        1 SUBUNIT  0
   17 C17        2.8660     0.3980    -0.8200 C.2        1 SUBUNIT  0
   18 C18        2.1230     1.2770     0.1360 C.3        1 SUBUNIT  0
   19 N19        2.8250    -0.6920    -2.7710 N.2        1 SUBUNIT  0
   20 C20        4.0860    -0.2580    -1.0010 C.2        1 SUBUNIT  0
   21 N21        4.0220    -0.9070    -2.1930 N.pl3      1 SUBUNIT  0
   22 F22       -5.7880     2.1260     4.3300 F          1 SUBUNIT  0
   23 F23       -5.3480    -0.9710    -0.1660 F          1 SUBUNIT  0
   24 F24       -7.9390     0.6520     3.4460 F          1 SUBUNIT  0
   25 C25        5.2020    -1.6440    -2.5440 C.2        1 SUBUNIT  0
   26 C26        6.2740    -1.6690    -1.7260 C.2        1 SUBUNIT  0
   27 N27        5.2310    -0.2320    -0.0460 N.2        1 SUBUNIT  0
   28 C28        6.2540    -0.9220    -0.4390 C.2        1 SUBUNIT  0
   29 O29        7.3370    -0.9690     0.3340 O.3        1 SUBUNIT  0
   30 C30        5.2310    -2.3990    -3.8470 C.3        1 SUBUNIT  0
   31 H31       -3.6250     1.9120     2.8800 H          1 SUBUNIT  0
   32 H32       -7.5070    -0.7520     1.2830 H          1 SUBUNIT  0
   33 H33       -3.1910    -0.1060    -0.2550 H          1 SUBUNIT  0
   34 H34       -1.7140     1.3620    -1.4910 H          1 SUBUNIT  0
   35 H35       -1.4830     2.9950    -0.8740 H          1 SUBUNIT  0
   36 H36       -0.2100     2.1530     1.0690 H          1 SUBUNIT  0
   37 H37        0.2790    -0.2260     1.4000 H          1 SUBUNIT  0
   38 H38       -0.5430    -0.6470    -0.0900 H          1 SUBUNIT  0
   39 H39       -1.8050     0.5410     2.4150 H          1 SUBUNIT  0
   40 H40       -3.0020    -1.4790     2.4150 H          1 SUBUNIT  0
   41 H41       -2.2450    -1.9910     1.0170 H          1 SUBUNIT  0
   42 H42        0.5880     1.4010    -2.7250 H          1 SUBUNIT  0
   43 H43       -0.0170     0.0040    -1.8200 H          1 SUBUNIT  0
   44 H44        2.6590     2.1940     0.3320 H          1 SUBUNIT  0
   45 H45        1.9340     0.7530     1.0640 H          1 SUBUNIT  0
   46 H46        7.1560    -2.2300    -1.9970 H          1 SUBUNIT  0
   47 H47        7.3400    -0.4910     1.1730 H          1 SUBUNIT  0
   48 H48        5.8310    -3.3040    -3.7380 H          1 SUBUNIT  0
   49 H49        4.2150    -2.6280    -4.1660 H          1 SUBUNIT  0
   50 H50        5.6940    -1.7850    -4.6200 H          1 SUBUNIT  0
@<TRIPOS>BOND
    1     1     5 2
    2     1    24 1
    3     2     3 2
    4     2    31 1
    5     3     1 1
    6     3    22 1
    7     4     2 1
    8     4     7 1
    9     5     6 1
   10     5    32 1
   11     6     4 2
   12     6    23 1
   13     7     8 1
   14     7    33 1
   15     8     9 1
   16     9    10 1
   17     9    34 1
   18     9    35 1
   19    10    11 1
   20    10    14 1
   21    10    36 1
   22    11    12 1
   23    11    37 1
   24    11    38 1
   25    12     7 1
   26    12    13 1
   27    12    39 1
   28    13    40 1
   29    13    41 1
   30    15    14 1
   31    15    16 1
   32    15    42 1
   33    15    43 1
   34    16    17 1
   35    16    19 2
   36    17    18 1
   37    17    20 2
   38    18    14 1
   39    18    44 1
   40    18    45 1
   41    20    21 1
   42    20    27 1
   43    21    19 1
   44    21    25 1
   45    25    30 1
   46    26    25 2
   47    26    46 1
   48    27    28 2
   49    28    26 1
   50    28    29 1
   51    29    47 1
   52    30    48 1
   53    30    49 1
   54    30    50 1
@<TRIPOS>SUBSTRUCTURE
1   ****   1
@<SCITEGIC>MOL_PROPERTY
AbsoluteEnergy
SciTegic.value.StringValue
88.9452

@<SCITEGIC>MOL_PROPERTY
Activ
SciTegic.value.StringValue
0.600000023841858

@<SCITEGIC>MOL_PROPERTY
Active
SciTegic.value.StringValue
Yes

@<SCITEGIC>MOL_PROPERTY
Angle Energy
SciTegic.value.StringValue
29.8848304748535

@<SCITEGIC>MOL_PROPERTY
Bond Energy
SciTegic.value.StringValue
4.15796995162964

@<SCITEGIC>MOL_PROPERTY
CHARMm Energy
SciTegic.value.StringValue
17.8760108947754

@<SCITEGIC>MOL_PROPERTY
Clean Energy
SciTegic.value.StringValue
68.8954010009766

@<SCITEGIC>MOL_PROPERTY
ConfNumber
SciTegic.value.StringValue
10

@<SCITEGIC>MOL_PROPERTY
Dihedral Energy
SciTegic.value.StringValue
14.5376596450806

@<SCITEGIC>MOL_PROPERTY
Electrostatic Energy
SciTegic.value.StringValue
-27.0019493103027

@<SCITEGIC>MOL_PROPERTY
Forcefield
SciTegic.value.StringValue
CHARMm

@<SCITEGIC>MOL_PROPERTY
ForcefieldBase
SciTegic.value.StringValue
CHARMm

@<SCITEGIC>MOL_PROPERTY
ForcefieldFFML
SciTegic.value.StringValue
<?xml version="1.0" encoding="UTF-8"?>
<!DOCTYPE ffml SYSTEM "Ffml.dtd">
<ffml version="1.0">
<forcefield name="CHARMm" derivedFrom="CHARMm" base="CHARMm">
<atomTypes>
</atomTypes>
<parameters>
<angle atom1="N6R" atom2="C6R" atom3="OT">
<quadratic
refValue="120.667"
forceConstant="63.3333"/>
</angle>
</parameters>
</forcefield>
</ffml>

@<SCITEGIC>MOL_PROPERTY
Hydrogen Bond Energy
SciTegic.value.StringValue
0

@<SCITEGIC>MOL_PROPERTY
Improper Energy
SciTegic.value.StringValue
0.0104400003328919

@<SCITEGIC>MOL_PROPERTY
Initial Potential Energy
SciTegic.value.StringValue
60.5480613708496

@<SCITEGIC>MOL_PROPERTY
Initial RMS Gradient
SciTegic.value.StringValue
27.7901306152344

@<SCITEGIC>MOL_PROPERTY
LogActiv
SciTegic.value.StringValue
-0.221799999475479

@<SCITEGIC>MOL_PROPERTY
Minimization Criteria
SciTegic.value.StringValue
CONJUG> Minimization exiting with gradient tolerance ( 0.0100000) satisfied.

@<SCITEGIC>MOL_PROPERTY
PartialChargeMethod
SciTegic.value.StringValue
MomanyRone

@<SCITEGIC>MOL_PROPERTY
Potential Energy
SciTegic.value.StringValue
17.8760108947754

@<SCITEGIC>MOL_PROPERTY
RMS Gradient
SciTegic.value.StringValue
0.00963999982923269

@<SCITEGIC>MOL_PROPERTY
RelativeEnergy
SciTegic.value.StringValue
2.01819

@<SCITEGIC>MOL_PROPERTY
Solvation Free Energy
SciTegic.value.StringValue
0

@<SCITEGIC>MOL_PROPERTY
TempMolIndex
SciTegic.value.StringValue
1

@<SCITEGIC>MOL_PROPERTY
Uncert
SciTegic.value.StringValue
1.5

@<SCITEGIC>MOL_PROPERTY
Urey-Bradley Energy
SciTegic.value.StringValue
0

@<SCITEGIC>MOL_PROPERTY
UseResidueTemplateCharge
SciTegic.value.StringValue
True

@<SCITEGIC>MOL_PROPERTY
Van der Waals Energy
SciTegic.value.StringValue
-3.7129499912262

@<SCITEGIC>ATOM_PROPERTY
Formal Charge
SciTegic.value.StringValue
1 0
2 0
3 0
4 0
5 0
6 0
7 0
8 0
9 0
10 0
11 0
12 0
13 0
14 0
15 0
16 0
17 0
18 0
19 0
20 0
21 0
22 0
23 0
24 0
25 0
26 0
27 0
28 0
29 0
30 0
31 0
32 0
33 0
34 0
35 0
36 0
37 0
38 0
39 0
40 0
41 0
42 0
43 0
44 0
45 0
46 0
47 0
48 0
49 0
50 0

@<SCITEGIC>ATOM_PROPERTY
pdb_tempFactor
SciTegic.value.DoubleValue
1 0
2 0
3 0
4 0
5 0
6 0
7 0
8 0
9 0
10 0
11 0
12 0
13 0
14 0
15 0
16 0
17 0
18 0
19 0
20 0
21 0
22 0
23 0
24 0
25 0
26 0
27 0
28 0
29 0
30 0
31 0
32 0
33 0
34 0
35 0
36 0
37 0
38 0
39 0
40 0
41 0
42 0
43 0
44 0
45 0
46 0
47 0
48 0
49 0
50 0

@<SCITEGIC>ATOM_PROPERTY
pdb_occupancy
SciTegic.value.DoubleValue
1 1
2 1
3 1
4 1
5 1
6 1
7 1
8 1
9 1
10 1
11 1
12 1
13 1
14 1
15 1
16 1
17 1
18 1
19 1
20 1
21 1
22 1
23 1
24 1
25 1
26 1
27 1
28 1
29 1
30 1
31 1
32 1
33 1
34 1
35 1
36 1
37 1
38 1
39 1
40 1
41 1
42 1
43 1
44 1
45 1
46 1
47 1
48 1
49 1
50 1

@<TRIPOS>MOLECULE
dpp4_29
50  54  1  0  0
SMALL
FORMAL_CHARGES
@<TRIPOS>ATOM
    1 C1        -6.4940     1.2800     3.0290 C.2        1 SUBUNIT  0
    2 C2        -4.0940     0.9270     3.2470 C.2        1 SUBUNIT  0
    3 C3        -5.3310     1.2730     3.8210 C.2        1 SUBUNIT  0
    4 C4        -4.0170     0.5830     1.8850 C.2        1 SUBUNIT  0
    5 C5        -6.4200     0.9380     1.6690 C.2        1 SUBUNIT  0
    6 C6        -5.1830     0.5900     1.0940 C.2        1 SUBUNIT  0
    7 C7        -2.7020     0.2180     1.2890 C.3        1 SUBUNIT  0
    8 O8        -2.8270    -1.0670     0.6950 O.3        1 SUBUNIT  0
    9 C9        -1.6250    -1.5990     0.1540 C.3        1 SUBUNIT  0
   10 C10       -1.1040    -0.6810    -0.9660 C.3        1 SUBUNIT  0
   11 C11       -0.9270     0.7580    -0.4570 C.3        1 SUBUNIT  0
   12 C12       -2.2200     1.2390     0.2260 C.3        1 SUBUNIT  0
   13 N13       -1.9950     2.5540     0.8190 N.3        1 SUBUNIT  0
   14 N14        0.1600    -1.1920    -1.4900 N.3        1 SUBUNIT  0
   15 C15        0.6590    -0.4520    -2.6980 C.3        1 SUBUNIT  0
   16 C16        2.1200    -0.3220    -2.3970 C.2        1 SUBUNIT  0
   17 C17        2.4390    -0.8170    -1.1530 C.2        1 SUBUNIT  0
   18 C18        1.2320    -1.3470    -0.4480 C.3        1 SUBUNIT  0
   19 N19        3.2480     0.1490    -2.9990 N.2        1 SUBUNIT  0
   20 C20        3.8160    -0.6310    -1.0050 C.2        1 SUBUNIT  0
   21 N21        4.2700    -0.0440    -2.1430 N.pl3      1 SUBUNIT  0
   22 F22       -5.3920     1.5940     5.1120 F          1 SUBUNIT  0
   23 F23       -5.1280     0.2660    -0.1960 F          1 SUBUNIT  0
   24 F24       -7.6690     1.6080     3.5630 F          1 SUBUNIT  0
   25 C25        5.6780     0.2230    -2.1670 C.2        1 SUBUNIT  0
   26 C26        6.4620    -0.0970    -1.1140 C.2        1 SUBUNIT  0
   27 N27        4.6130    -1.0150     0.1960 N.2        1 SUBUNIT  0
   28 C28        5.8770    -0.7390     0.0920 C.2        1 SUBUNIT  0
   29 O29        6.6860    -1.0410     1.1040 O.3        1 SUBUNIT  0
   30 C30        6.2810     0.8670    -3.3850 C.3        1 SUBUNIT  0
   31 H31       -3.2010     0.9230     3.8550 H          1 SUBUNIT  0
   32 H32       -7.3110     0.9430     1.0600 H          1 SUBUNIT  0
   33 H33       -1.9740     0.1400     2.0990 H          1 SUBUNIT  0
   34 H34       -0.8980    -1.7060     0.9620 H          1 SUBUNIT  0
   35 H35       -1.8420    -2.5970    -0.2260 H          1 SUBUNIT  0
   36 H36       -1.8290    -0.6750    -1.7800 H          1 SUBUNIT  0
   37 H37       -0.6620     1.4220    -1.2810 H          1 SUBUNIT  0
   38 H38       -0.1020     0.7930     0.2560 H          1 SUBUNIT  0
   39 H39       -2.9870     1.3450    -0.5450 H          1 SUBUNIT  0
   40 H40       -2.8870     2.8880     1.2100 H          1 SUBUNIT  0
   41 H41       -1.3240     2.4470     1.5940 H          1 SUBUNIT  0
   42 H42        0.2010     0.5240    -2.7830 H          1 SUBUNIT  0
   43 H43        0.4830    -1.0250    -3.5950 H          1 SUBUNIT  0
   44 H44        1.0170    -0.7590     0.4360 H          1 SUBUNIT  0
   45 H45        1.3510    -2.3870    -0.1790 H          1 SUBUNIT  0
   46 H46        7.5220     0.1140    -1.1400 H          1 SUBUNIT  0
   47 H47        6.3210    -1.4590     1.8940 H          1 SUBUNIT  0
   48 H48        7.3010     0.5100    -3.5290 H          1 SUBUNIT  0
   49 H49        5.6600     0.6650    -4.2590 H          1 SUBUNIT  0
   50 H50        6.3240     1.9490    -3.2500 H          1 SUBUNIT  0
@<TRIPOS>BOND
    1     1     5 2
    2     1    24 1
    3     2     3 2
    4     2    31 1
    5     3     1 1
    6     3    22 1
    7     4     2 1
    8     4     7 1
    9     5     6 1
   10     5    32 1
   11     6     4 2
   12     6    23 1
   13     7     8 1
   14     7    33 1
   15     8     9 1
   16     9    10 1
   17     9    34 1
   18     9    35 1
   19    10    11 1
   20    10    14 1
   21    10    36 1
   22    11    12 1
   23    11    37 1
   24    11    38 1
   25    12     7 1
   26    12    13 1
   27    12    39 1
   28    13    40 1
   29    13    41 1
   30    15    14 1
   31    15    16 1
   32    15    42 1
   33    15    43 1
   34    16    17 1
   35    16    19 2
   36    17    18 1
   37    17    20 2
   38    18    14 1
   39    18    44 1
   40    18    45 1
   41    20    21 1
   42    20    27 1
   43    21    19 1
   44    21    25 1
   45    25    30 1
   46    26    25 2
   47    26    46 1
   48    27    28 2
   49    28    26 1
   50    28    29 1
   51    29    47 1
   52    30    48 1
   53    30    49 1
   54    30    50 1
@<TRIPOS>SUBSTRUCTURE
1   ****   1
@<SCITEGIC>MOL_PROPERTY
AbsoluteEnergy
SciTegic.value.StringValue
89.1264

@<SCITEGIC>MOL_PROPERTY
Activ
SciTegic.value.StringValue
0.600000023841858

@<SCITEGIC>MOL_PROPERTY
Active
SciTegic.value.StringValue
Yes

@<SCITEGIC>MOL_PROPERTY
Angle Energy
SciTegic.value.StringValue
29.8848304748535

@<SCITEGIC>MOL_PROPERTY
Bond Energy
SciTegic.value.StringValue
4.15796995162964

@<SCITEGIC>MOL_PROPERTY
CHARMm Energy
SciTegic.value.StringValue
17.8760108947754

@<SCITEGIC>MOL_PROPERTY
Clean Energy
SciTegic.value.StringValue
68.8954010009766

@<SCITEGIC>MOL_PROPERTY
ConfNumber
SciTegic.value.StringValue
11

@<SCITEGIC>MOL_PROPERTY
Dihedral Energy
SciTegic.value.StringValue
14.5376596450806

@<SCITEGIC>MOL_PROPERTY
Electrostatic Energy
SciTegic.value.StringValue
-27.0019493103027

@<SCITEGIC>MOL_PROPERTY
Forcefield
SciTegic.value.StringValue
CHARMm

@<SCITEGIC>MOL_PROPERTY
ForcefieldBase
SciTegic.value.StringValue
CHARMm

@<SCITEGIC>MOL_PROPERTY
ForcefieldFFML
SciTegic.value.StringValue
<?xml version="1.0" encoding="UTF-8"?>
<!DOCTYPE ffml SYSTEM "Ffml.dtd">
<ffml version="1.0">
<forcefield name="CHARMm" derivedFrom="CHARMm" base="CHARMm">
<atomTypes>
</atomTypes>
<parameters>
<angle atom1="N6R" atom2="C6R" atom3="OT">
<quadratic
refValue="120.667"
forceConstant="63.3333"/>
</angle>
</parameters>
</forcefield>
</ffml>

@<SCITEGIC>MOL_PROPERTY
Hydrogen Bond Energy
SciTegic.value.StringValue
0

@<SCITEGIC>MOL_PROPERTY
Improper Energy
SciTegic.value.StringValue
0.0104400003328919

@<SCITEGIC>MOL_PROPERTY
Initial Potential Energy
SciTegic.value.StringValue
60.5480613708496

@<SCITEGIC>MOL_PROPERTY
Initial RMS Gradient
SciTegic.value.StringValue
27.7901306152344

@<SCITEGIC>MOL_PROPERTY
LogActiv
SciTegic.value.StringValue
-0.221799999475479

@<SCITEGIC>MOL_PROPERTY
Minimization Criteria
SciTegic.value.StringValue
CONJUG> Minimization exiting with gradient tolerance ( 0.0100000) satisfied.

@<SCITEGIC>MOL_PROPERTY
PartialChargeMethod
SciTegic.value.StringValue
MomanyRone

@<SCITEGIC>MOL_PROPERTY
Potential Energy
SciTegic.value.StringValue
17.8760108947754

@<SCITEGIC>MOL_PROPERTY
RMS Gradient
SciTegic.value.StringValue
0.00963999982923269

@<SCITEGIC>MOL_PROPERTY
RelativeEnergy
SciTegic.value.StringValue
2.19945

@<SCITEGIC>MOL_PROPERTY
Solvation Free Energy
SciTegic.value.StringValue
0

@<SCITEGIC>MOL_PROPERTY
TempMolIndex
SciTegic.value.StringValue
1

@<SCITEGIC>MOL_PROPERTY
Uncert
SciTegic.value.StringValue
1.5

@<SCITEGIC>MOL_PROPERTY
Urey-Bradley Energy
SciTegic.value.StringValue
0

@<SCITEGIC>MOL_PROPERTY
UseResidueTemplateCharge
SciTegic.value.StringValue
True

@<SCITEGIC>MOL_PROPERTY
Van der Waals Energy
SciTegic.value.StringValue
-3.7129499912262

@<SCITEGIC>ATOM_PROPERTY
Formal Charge
SciTegic.value.StringValue
1 0
2 0
3 0
4 0
5 0
6 0
7 0
8 0
9 0
10 0
11 0
12 0
13 0
14 0
15 0
16 0
17 0
18 0
19 0
20 0
21 0
22 0
23 0
24 0
25 0
26 0
27 0
28 0
29 0
30 0
31 0
32 0
33 0
34 0
35 0
36 0
37 0
38 0
39 0
40 0
41 0
42 0
43 0
44 0
45 0
46 0
47 0
48 0
49 0
50 0

@<SCITEGIC>ATOM_PROPERTY
pdb_tempFactor
SciTegic.value.DoubleValue
1 0
2 0
3 0
4 0
5 0
6 0
7 0
8 0
9 0
10 0
11 0
12 0
13 0
14 0
15 0
16 0
17 0
18 0
19 0
20 0
21 0
22 0
23 0
24 0
25 0
26 0
27 0
28 0
29 0
30 0
31 0
32 0
33 0
34 0
35 0
36 0
37 0
38 0
39 0
40 0
41 0
42 0
43 0
44 0
45 0
46 0
47 0
48 0
49 0
50 0

@<SCITEGIC>ATOM_PROPERTY
pdb_occupancy
SciTegic.value.DoubleValue
1 1
2 1
3 1
4 1
5 1
6 1
7 1
8 1
9 1
10 1
11 1
12 1
13 1
14 1
15 1
16 1
17 1
18 1
19 1
20 1
21 1
22 1
23 1
24 1
25 1
26 1
27 1
28 1
29 1
30 1
31 1
32 1
33 1
34 1
35 1
36 1
37 1
38 1
39 1
40 1
41 1
42 1
43 1
44 1
45 1
46 1
47 1
48 1
49 1
50 1

@<TRIPOS>MOLECULE
dpp4_29
50  54  1  0  0
SMALL
FORMAL_CHARGES
@<TRIPOS>ATOM
    1 C1        -6.9420     0.5610     2.3690 C.2        1 SUBUNIT  0
    2 C2        -5.4230     0.8490     0.4880 C.2        1 SUBUNIT  0
    3 C3        -6.7320     0.7490     0.9900 C.2        1 SUBUNIT  0
    4 C4        -4.3230     0.7630     1.3590 C.2        1 SUBUNIT  0
    5 C5        -5.8430     0.4760     3.2410 C.2        1 SUBUNIT  0
    6 C6        -4.5340     0.5770     2.7390 C.2        1 SUBUNIT  0
    7 C7        -2.9410     0.8720     0.8130 C.3        1 SUBUNIT  0
    8 O8        -2.2760     1.9260     1.4960 O.3        1 SUBUNIT  0
    9 C9        -0.9650     2.2150     1.0280 C.3        1 SUBUNIT  0
   10 C10       -0.0640     0.9800     1.2080 C.3        1 SUBUNIT  0
   11 C11       -0.6710    -0.2490     0.5170 C.3        1 SUBUNIT  0
   12 C12       -2.1290    -0.4420     0.9710 C.3        1 SUBUNIT  0
   13 N13       -2.7350    -1.5300     0.2090 N.3        1 SUBUNIT  0
   14 N14        1.2710     1.2510     0.6790 N.3        1 SUBUNIT  0
   15 C15        1.2820     1.6550    -0.7670 C.3        1 SUBUNIT  0
   16 C16        2.4410     0.8750    -1.2990 C.2        1 SUBUNIT  0
   17 C17        2.9900     0.0470    -0.3470 C.2        1 SUBUNIT  0
   18 C18        2.2680     0.1590     0.9600 C.3        1 SUBUNIT  0
   19 N19        3.1270     0.7350    -2.4660 N.2        1 SUBUNIT  0
   20 C20        4.0500    -0.6140    -0.9710 C.2        1 SUBUNIT  0
   21 N21        4.1010    -0.1720    -2.2540 N.pl3      1 SUBUNIT  0
   22 F22       -7.7680     0.8330     0.1550 F          1 SUBUNIT  0
   23 F23       -3.5020     0.4950     3.5760 F          1 SUBUNIT  0
   24 F24       -8.1800     0.4650     2.8530 F          1 SUBUNIT  0
   25 C25        5.1390    -0.7510    -3.0550 C.2        1 SUBUNIT  0
   26 C26        5.9830    -1.6700    -2.5370 C.2        1 SUBUNIT  0
   27 N27        4.9440    -1.6180    -0.3240 N.2        1 SUBUNIT  0
   28 C28        5.8530    -2.0910    -1.1170 C.2        1 SUBUNIT  0
   29 O29        6.7130    -2.9930    -0.6440 O.3        1 SUBUNIT  0
   30 C30        5.2820    -0.3280    -4.4910 C.3        1 SUBUNIT  0
   31 H31       -5.2640     0.9930    -0.5720 H          1 SUBUNIT  0
   32 H32       -6.0050     0.3310     4.3000 H          1 SUBUNIT  0
   33 H33       -3.0140     1.1510    -0.2390 H          1 SUBUNIT  0
   34 H34       -1.0290     2.5220    -0.0180 H          1 SUBUNIT  0
   35 H35       -0.5860     3.0640     1.5970 H          1 SUBUNIT  0
   36 H36        0.0340     0.7700     2.2740 H          1 SUBUNIT  0
   37 H37       -0.0830    -1.1390     0.7400 H          1 SUBUNIT  0
   38 H38       -0.6400    -0.1110    -0.5660 H          1 SUBUNIT  0
   39 H39       -2.1180    -0.7330     2.0230 H          1 SUBUNIT  0
   40 H40       -3.6840    -1.6920     0.5770 H          1 SUBUNIT  0
   41 H41       -2.8180    -1.2280    -0.7720 H          1 SUBUNIT  0
   42 H42        1.4380     2.7210    -0.8600 H          1 SUBUNIT  0
   43 H43        0.3660     1.3670    -1.2680 H          1 SUBUNIT  0
   44 H44        2.9330     0.4500     1.7580 H          1 SUBUNIT  0
   45 H45        1.7780    -0.7740     1.2050 H          1 SUBUNIT  0
   46 H46        6.7600    -2.1040    -3.1480 H          1 SUBUNIT  0
   47 H47        6.6400    -3.2790     0.2750 H          1 SUBUNIT  0
   48 H48        5.6280    -1.1680    -5.0940 H          1 SUBUNIT  0
   49 H49        4.3320     0.0640    -4.8570 H          1 SUBUNIT  0
   50 H50        6.0220     0.4670    -4.5720 H          1 SUBUNIT  0
@<TRIPOS>BOND
    1     1     5 2
    2     1    24 1
    3     2     3 2
    4     2    31 1
    5     3     1 1
    6     3    22 1
    7     4     2 1
    8     4     7 1
    9     5     6 1
   10     5    32 1
   11     6     4 2
   12     6    23 1
   13     7     8 1
   14     7    33 1
   15     8     9 1
   16     9    10 1
   17     9    34 1
   18     9    35 1
   19    10    11 1
   20    10    14 1
   21    10    36 1
   22    11    12 1
   23    11    37 1
   24    11    38 1
   25    12     7 1
   26    12    13 1
   27    12    39 1
   28    13    40 1
   29    13    41 1
   30    15    14 1
   31    15    16 1
   32    15    42 1
   33    15    43 1
   34    16    17 1
   35    16    19 2
   36    17    18 1
   37    17    20 2
   38    18    14 1
   39    18    44 1
   40    18    45 1
   41    20    21 1
   42    20    27 1
   43    21    19 1
   44    21    25 1
   45    25    30 1
   46    26    25 2
   47    26    46 1
   48    27    28 2
   49    28    26 1
   50    28    29 1
   51    29    47 1
   52    30    48 1
   53    30    49 1
   54    30    50 1
@<TRIPOS>SUBSTRUCTURE
1   ****   1
@<SCITEGIC>MOL_PROPERTY
AbsoluteEnergy
SciTegic.value.StringValue
89.1934

@<SCITEGIC>MOL_PROPERTY
Activ
SciTegic.value.StringValue
0.600000023841858

@<SCITEGIC>MOL_PROPERTY
Active
SciTegic.value.StringValue
Yes

@<SCITEGIC>MOL_PROPERTY
Angle Energy
SciTegic.value.StringValue
29.8848304748535

@<SCITEGIC>MOL_PROPERTY
Bond Energy
SciTegic.value.StringValue
4.15796995162964

@<SCITEGIC>MOL_PROPERTY
CHARMm Energy
SciTegic.value.StringValue
17.8760108947754

@<SCITEGIC>MOL_PROPERTY
Clean Energy
SciTegic.value.StringValue
68.8954010009766

@<SCITEGIC>MOL_PROPERTY
ConfNumber
SciTegic.value.StringValue
12

@<SCITEGIC>MOL_PROPERTY
Dihedral Energy
SciTegic.value.StringValue
14.5376596450806

@<SCITEGIC>MOL_PROPERTY
Electrostatic Energy
SciTegic.value.StringValue
-27.0019493103027

@<SCITEGIC>MOL_PROPERTY
Forcefield
SciTegic.value.StringValue
CHARMm

@<SCITEGIC>MOL_PROPERTY
ForcefieldBase
SciTegic.value.StringValue
CHARMm

@<SCITEGIC>MOL_PROPERTY
ForcefieldFFML
SciTegic.value.StringValue
<?xml version="1.0" encoding="UTF-8"?>
<!DOCTYPE ffml SYSTEM "Ffml.dtd">
<ffml version="1.0">
<forcefield name="CHARMm" derivedFrom="CHARMm" base="CHARMm">
<atomTypes>
</atomTypes>
<parameters>
<angle atom1="N6R" atom2="C6R" atom3="OT">
<quadratic
refValue="120.667"
forceConstant="63.3333"/>
</angle>
</parameters>
</forcefield>
</ffml>

@<SCITEGIC>MOL_PROPERTY
Hydrogen Bond Energy
SciTegic.value.StringValue
0

@<SCITEGIC>MOL_PROPERTY
Improper Energy
SciTegic.value.StringValue
0.0104400003328919

@<SCITEGIC>MOL_PROPERTY
Initial Potential Energy
SciTegic.value.StringValue
60.5480613708496

@<SCITEGIC>MOL_PROPERTY
Initial RMS Gradient
SciTegic.value.StringValue
27.7901306152344

@<SCITEGIC>MOL_PROPERTY
LogActiv
SciTegic.value.StringValue
-0.221799999475479

@<SCITEGIC>MOL_PROPERTY
Minimization Criteria
SciTegic.value.StringValue
CONJUG> Minimization exiting with gradient tolerance ( 0.0100000) satisfied.

@<SCITEGIC>MOL_PROPERTY
PartialChargeMethod
SciTegic.value.StringValue
MomanyRone

@<SCITEGIC>MOL_PROPERTY
Potential Energy
SciTegic.value.StringValue
17.8760108947754

@<SCITEGIC>MOL_PROPERTY
RMS Gradient
SciTegic.value.StringValue
0.00963999982923269

@<SCITEGIC>MOL_PROPERTY
RelativeEnergy
SciTegic.value.StringValue
2.26642

@<SCITEGIC>MOL_PROPERTY
Solvation Free Energy
SciTegic.value.StringValue
0

@<SCITEGIC>MOL_PROPERTY
TempMolIndex
SciTegic.value.StringValue
1

@<SCITEGIC>MOL_PROPERTY
Uncert
SciTegic.value.StringValue
1.5

@<SCITEGIC>MOL_PROPERTY
Urey-Bradley Energy
SciTegic.value.StringValue
0

@<SCITEGIC>MOL_PROPERTY
UseResidueTemplateCharge
SciTegic.value.StringValue
True

@<SCITEGIC>MOL_PROPERTY
Van der Waals Energy
SciTegic.value.StringValue
-3.7129499912262

@<SCITEGIC>ATOM_PROPERTY
Formal Charge
SciTegic.value.StringValue
1 0
2 0
3 0
4 0
5 0
6 0
7 0
8 0
9 0
10 0
11 0
12 0
13 0
14 0
15 0
16 0
17 0
18 0
19 0
20 0
21 0
22 0
23 0
24 0
25 0
26 0
27 0
28 0
29 0
30 0
31 0
32 0
33 0
34 0
35 0
36 0
37 0
38 0
39 0
40 0
41 0
42 0
43 0
44 0
45 0
46 0
47 0
48 0
49 0
50 0

@<SCITEGIC>ATOM_PROPERTY
pdb_tempFactor
SciTegic.value.DoubleValue
1 0
2 0
3 0
4 0
5 0
6 0
7 0
8 0
9 0
10 0
11 0
12 0
13 0
14 0
15 0
16 0
17 0
18 0
19 0
20 0
21 0
22 0
23 0
24 0
25 0
26 0
27 0
28 0
29 0
30 0
31 0
32 0
33 0
34 0
35 0
36 0
37 0
38 0
39 0
40 0
41 0
42 0
43 0
44 0
45 0
46 0
47 0
48 0
49 0
50 0

@<SCITEGIC>ATOM_PROPERTY
pdb_occupancy
SciTegic.value.DoubleValue
1 1
2 1
3 1
4 1
5 1
6 1
7 1
8 1
9 1
10 1
11 1
12 1
13 1
14 1
15 1
16 1
17 1
18 1
19 1
20 1
21 1
22 1
23 1
24 1
25 1
26 1
27 1
28 1
29 1
30 1
31 1
32 1
33 1
34 1
35 1
36 1
37 1
38 1
39 1
40 1
41 1
42 1
43 1
44 1
45 1
46 1
47 1
48 1
49 1
50 1

@<TRIPOS>MOLECULE
dpp4_29
50  54  1  0  0
SMALL
FORMAL_CHARGES
@<TRIPOS>ATOM
    1 C1        -6.5030     1.4970     3.2710 C.2        1 SUBUNIT  0
    2 C2        -4.1550     1.4320     2.6250 C.2        1 SUBUNIT  0
    3 C3        -5.1550     1.7960     3.5440 C.2        1 SUBUNIT  0
    4 C4        -4.4990     0.7660     1.4340 C.2        1 SUBUNIT  0
    5 C5        -6.8470     0.8310     2.0800 C.2        1 SUBUNIT  0
    6 C6        -5.8470     0.4660     1.1620 C.2        1 SUBUNIT  0
    7 C7        -3.4290     0.3870     0.4680 C.3        1 SUBUNIT  0
    8 O8        -2.3890     1.3520     0.5570 O.3        1 SUBUNIT  0
    9 C9        -1.3260     1.1770    -0.3710 C.3        1 SUBUNIT  0
   10 C10       -0.6420    -0.1830    -0.1300 C.3        1 SUBUNIT  0
   11 C11       -1.6650    -1.3270    -0.1920 C.3        1 SUBUNIT  0
   12 C12       -2.8500    -1.0270     0.7410 C.3        1 SUBUNIT  0
   13 N13       -3.8730    -2.0560     0.5730 N.3        1 SUBUNIT  0
   14 N14        0.4170    -0.3930    -1.1130 N.3        1 SUBUNIT  0
   15 C15        1.0390    -1.7610    -1.0500 C.3        1 SUBUNIT  0
   16 C16        2.4930    -1.4450    -1.1920 C.2        1 SUBUNIT  0
   17 C17        2.7290    -0.0900    -1.2360 C.2        1 SUBUNIT  0
   18 C18        1.4580     0.6920    -1.1240 C.3        1 SUBUNIT  0
   19 N19        3.6780    -2.1120    -1.2960 N.2        1 SUBUNIT  0
   20 C20        4.1130     0.0600    -1.3700 C.2        1 SUBUNIT  0
   21 N21        4.6510    -1.1860    -1.4010 N.pl3      1 SUBUNIT  0
   22 F22       -4.8220     2.4240     4.6690 F          1 SUBUNIT  0
   23 F23       -6.1860    -0.1640     0.0390 F          1 SUBUNIT  0
   24 F24       -7.4570     1.8380     4.1340 F          1 SUBUNIT  0
   25 C25        6.0790    -1.2270    -1.5340 C.2        1 SUBUNIT  0
   26 C26        6.7980    -0.0880    -1.6190 C.2        1 SUBUNIT  0
   27 N27        4.8350     1.3610    -1.4600 N.2        1 SUBUNIT  0
   28 C28        6.1210     1.2340    -1.5790 C.2        1 SUBUNIT  0
   29 O29        6.8700     2.3320    -1.6720 O.3        1 SUBUNIT  0
   30 C30        6.7730    -2.5610    -1.5800 C.3        1 SUBUNIT  0
   31 H31       -3.1220     1.6640     2.8350 H          1 SUBUNIT  0
   32 H32       -7.8820     0.6010     1.8700 H          1 SUBUNIT  0
   33 H33       -3.8470     0.4410    -0.5380 H          1 SUBUNIT  0
   34 H34       -1.7280     1.2540    -1.3810 H          1 SUBUNIT  0
   35 H35       -0.6220     1.9990    -0.2310 H          1 SUBUNIT  0
   36 H36       -0.1860    -0.1750     0.8600 H          1 SUBUNIT  0
   37 H37       -1.1930    -2.2710     0.0850 H          1 SUBUNIT  0
   38 H38       -2.0230    -1.4420    -1.2160 H          1 SUBUNIT  0
   39 H39       -2.4900    -1.0770     1.7700 H          1 SUBUNIT  0
   40 H40       -4.5710    -1.9440     1.3210 H          1 SUBUNIT  0
   41 H41       -4.3410    -1.9010    -0.3310 H          1 SUBUNIT  0
   42 H42        0.6790    -2.3770    -1.8600 H          1 SUBUNIT  0
   43 H43        0.8460    -2.2440    -0.1010 H          1 SUBUNIT  0
   44 H44        1.3170     1.3440    -1.9740 H          1 SUBUNIT  0
   45 H45        1.4460     1.2680    -0.2080 H          1 SUBUNIT  0
   46 H46        7.8730    -0.1280    -1.7130 H          1 SUBUNIT  0
   47 H47        6.4420     3.1990    -1.6470 H          1 SUBUNIT  0
   48 H48        7.8490    -2.4150    -1.6790 H          1 SUBUNIT  0
   49 H49        6.5290    -3.1360    -0.6870 H          1 SUBUNIT  0
   50 H50        6.4340    -3.1270    -2.4470 H          1 SUBUNIT  0
@<TRIPOS>BOND
    1     1     5 2
    2     1    24 1
    3     2     3 2
    4     2    31 1
    5     3     1 1
    6     3    22 1
    7     4     2 1
    8     4     7 1
    9     5     6 1
   10     5    32 1
   11     6     4 2
   12     6    23 1
   13     7     8 1
   14     7    33 1
   15     8     9 1
   16     9    10 1
   17     9    34 1
   18     9    35 1
   19    10    11 1
   20    10    14 1
   21    10    36 1
   22    11    12 1
   23    11    37 1
   24    11    38 1
   25    12     7 1
   26    12    13 1
   27    12    39 1
   28    13    40 1
   29    13    41 1
   30    15    14 1
   31    15    16 1
   32    15    42 1
   33    15    43 1
   34    16    17 1
   35    16    19 2
   36    17    18 1
   37    17    20 2
   38    18    14 1
   39    18    44 1
   40    18    45 1
   41    20    21 1
   42    20    27 1
   43    21    19 1
   44    21    25 1
   45    25    30 1
   46    26    25 2
   47    26    46 1
   48    27    28 2
   49    28    26 1
   50    28    29 1
   51    29    47 1
   52    30    48 1
   53    30    49 1
   54    30    50 1
@<TRIPOS>SUBSTRUCTURE
1   ****   1
@<SCITEGIC>MOL_PROPERTY
AbsoluteEnergy
SciTegic.value.StringValue
89.7352

@<SCITEGIC>MOL_PROPERTY
Activ
SciTegic.value.StringValue
0.600000023841858

@<SCITEGIC>MOL_PROPERTY
Active
SciTegic.value.StringValue
Yes

@<SCITEGIC>MOL_PROPERTY
Angle Energy
SciTegic.value.StringValue
29.8848304748535

@<SCITEGIC>MOL_PROPERTY
Bond Energy
SciTegic.value.StringValue
4.15796995162964

@<SCITEGIC>MOL_PROPERTY
CHARMm Energy
SciTegic.value.StringValue
17.8760108947754

@<SCITEGIC>MOL_PROPERTY
Clean Energy
SciTegic.value.StringValue
68.8954010009766

@<SCITEGIC>MOL_PROPERTY
ConfNumber
SciTegic.value.StringValue
13

@<SCITEGIC>MOL_PROPERTY
Dihedral Energy
SciTegic.value.StringValue
14.5376596450806

@<SCITEGIC>MOL_PROPERTY
Electrostatic Energy
SciTegic.value.StringValue
-27.0019493103027

@<SCITEGIC>MOL_PROPERTY
Forcefield
SciTegic.value.StringValue
CHARMm

@<SCITEGIC>MOL_PROPERTY
ForcefieldBase
SciTegic.value.StringValue
CHARMm

@<SCITEGIC>MOL_PROPERTY
ForcefieldFFML
SciTegic.value.StringValue
<?xml version="1.0" encoding="UTF-8"?>
<!DOCTYPE ffml SYSTEM "Ffml.dtd">
<ffml version="1.0">
<forcefield name="CHARMm" derivedFrom="CHARMm" base="CHARMm">
<atomTypes>
</atomTypes>
<parameters>
<angle atom1="N6R" atom2="C6R" atom3="OT">
<quadratic
refValue="120.667"
forceConstant="63.3333"/>
</angle>
</parameters>
</forcefield>
</ffml>

@<SCITEGIC>MOL_PROPERTY
Hydrogen Bond Energy
SciTegic.value.StringValue
0

@<SCITEGIC>MOL_PROPERTY
Improper Energy
SciTegic.value.StringValue
0.0104400003328919

@<SCITEGIC>MOL_PROPERTY
Initial Potential Energy
SciTegic.value.StringValue
60.5480613708496

@<SCITEGIC>MOL_PROPERTY
Initial RMS Gradient
SciTegic.value.StringValue
27.7901306152344

@<SCITEGIC>MOL_PROPERTY
LogActiv
SciTegic.value.StringValue
-0.221799999475479

@<SCITEGIC>MOL_PROPERTY
Minimization Criteria
SciTegic.value.StringValue
CONJUG> Minimization exiting with gradient tolerance ( 0.0100000) satisfied.

@<SCITEGIC>MOL_PROPERTY
PartialChargeMethod
SciTegic.value.StringValue
MomanyRone

@<SCITEGIC>MOL_PROPERTY
Potential Energy
SciTegic.value.StringValue
17.8760108947754

@<SCITEGIC>MOL_PROPERTY
RMS Gradient
SciTegic.value.StringValue
0.00963999982923269

@<SCITEGIC>MOL_PROPERTY
RelativeEnergy
SciTegic.value.StringValue
2.8082

@<SCITEGIC>MOL_PROPERTY
Solvation Free Energy
SciTegic.value.StringValue
0

@<SCITEGIC>MOL_PROPERTY
TempMolIndex
SciTegic.value.StringValue
1

@<SCITEGIC>MOL_PROPERTY
Uncert
SciTegic.value.StringValue
1.5

@<SCITEGIC>MOL_PROPERTY
Urey-Bradley Energy
SciTegic.value.StringValue
0

@<SCITEGIC>MOL_PROPERTY
UseResidueTemplateCharge
SciTegic.value.StringValue
True

@<SCITEGIC>MOL_PROPERTY
Van der Waals Energy
SciTegic.value.StringValue
-3.7129499912262

@<SCITEGIC>ATOM_PROPERTY
Formal Charge
SciTegic.value.StringValue
1 0
2 0
3 0
4 0
5 0
6 0
7 0
8 0
9 0
10 0
11 0
12 0
13 0
14 0
15 0
16 0
17 0
18 0
19 0
20 0
21 0
22 0
23 0
24 0
25 0
26 0
27 0
28 0
29 0
30 0
31 0
32 0
33 0
34 0
35 0
36 0
37 0
38 0
39 0
40 0
41 0
42 0
43 0
44 0
45 0
46 0
47 0
48 0
49 0
50 0

@<SCITEGIC>ATOM_PROPERTY
pdb_tempFactor
SciTegic.value.DoubleValue
1 0
2 0
3 0
4 0
5 0
6 0
7 0
8 0
9 0
10 0
11 0
12 0
13 0
14 0
15 0
16 0
17 0
18 0
19 0
20 0
21 0
22 0
23 0
24 0
25 0
26 0
27 0
28 0
29 0
30 0
31 0
32 0
33 0
34 0
35 0
36 0
37 0
38 0
39 0
40 0
41 0
42 0
43 0
44 0
45 0
46 0
47 0
48 0
49 0
50 0

@<SCITEGIC>ATOM_PROPERTY
pdb_occupancy
SciTegic.value.DoubleValue
1 1
2 1
3 1
4 1
5 1
6 1
7 1
8 1
9 1
10 1
11 1
12 1
13 1
14 1
15 1
16 1
17 1
18 1
19 1
20 1
21 1
22 1
23 1
24 1
25 1
26 1
27 1
28 1
29 1
30 1
31 1
32 1
33 1
34 1
35 1
36 1
37 1
38 1
39 1
40 1
41 1
42 1
43 1
44 1
45 1
46 1
47 1
48 1
49 1
50 1

@<TRIPOS>MOLECULE
dpp4_29
50  54  1  0  0
SMALL
FORMAL_CHARGES
@<TRIPOS>ATOM
    1 C1        -6.6610     1.6390     2.9570 C.2        1 SUBUNIT  0
    2 C2        -4.4630     1.8490     1.9280 C.2        1 SUBUNIT  0
    3 C3        -5.5210     2.4110     2.6660 C.2        1 SUBUNIT  0
    4 C4        -4.5410     0.5190     1.4800 C.2        1 SUBUNIT  0
    5 C5        -6.7390     0.3090     2.5110 C.2        1 SUBUNIT  0
    6 C6        -5.6830    -0.2530     1.7730 C.2        1 SUBUNIT  0
    7 C7        -3.4150    -0.0640     0.7000 C.3        1 SUBUNIT  0
    8 O8        -2.8100     0.9820    -0.0520 O.3        1 SUBUNIT  0
    9 C9        -1.7640     0.5690    -0.9220 C.3        1 SUBUNIT  0
   10 C10       -0.6220    -0.0600    -0.1040 C.3        1 SUBUNIT  0
   11 C11       -1.1430    -1.2140     0.7670 C.3        1 SUBUNIT  0
   12 C12       -2.3490    -0.7430     1.5990 C.3        1 SUBUNIT  0
   13 N13       -2.9150    -1.8790     2.3190 N.3        1 SUBUNIT  0
   14 N14        0.4330    -0.5350    -0.9950 N.3        1 SUBUNIT  0
   15 C15        0.8570     0.4730    -2.0250 C.3        1 SUBUNIT  0
   16 C16        2.3460     0.3290    -2.0050 C.2        1 SUBUNIT  0
   17 C17        2.7680    -0.5550    -1.0380 C.2        1 SUBUNIT  0
   18 C18        1.6130    -1.1290    -0.2790 C.3        1 SUBUNIT  0
   19 N19        3.4300     0.8230    -2.6660 N.2        1 SUBUNIT  0
   20 C20        4.1620    -0.5930    -1.1270 C.2        1 SUBUNIT  0
   21 N21        4.5250     0.2560    -2.1240 N.pl3      1 SUBUNIT  0
   22 F22       -5.4360     3.6720     3.0860 F          1 SUBUNIT  0
   23 F23       -5.7700    -1.5150     1.3570 F          1 SUBUNIT  0
   24 F24       -7.6670     2.1630     3.6550 F          1 SUBUNIT  0
   25 C25        5.9360     0.3470    -2.3580 C.2        1 SUBUNIT  0
   26 C26        6.8090    -0.3700    -1.6180 C.2        1 SUBUNIT  0
   27 N27        5.0590    -1.4180    -0.2710 N.2        1 SUBUNIT  0
   28 C28        6.3190    -1.2770    -0.5460 C.2        1 SUBUNIT  0
   29 O29        7.2140    -1.9690     0.1550 O.3        1 SUBUNIT  0
   30 C30        6.4410     1.2570    -3.4450 C.3        1 SUBUNIT  0
   31 H31       -3.5890     2.4440     1.7050 H          1 SUBUNIT  0
   32 H32       -7.6160    -0.2850     2.7330 H          1 SUBUNIT  0
   33 H33       -3.8300    -0.7830    -0.0100 H          1 SUBUNIT  0
   34 H34       -2.1750    -0.1310    -1.6510 H          1 SUBUNIT  0
   35 H35       -1.4170     1.4490    -1.4670 H          1 SUBUNIT  0
   36 H36       -0.1930     0.7020     0.5460 H          1 SUBUNIT  0
   37 H37       -0.3500    -1.5820     1.4200 H          1 SUBUNIT  0
   38 H38       -1.4410    -2.0480     0.1290 H          1 SUBUNIT  0
   39 H39       -1.9890    -0.0230     2.3350 H          1 SUBUNIT  0
   40 H40       -3.5980    -1.5200     3.0010 H          1 SUBUNIT  0
   41 H41       -3.4150    -2.4740     1.6420 H          1 SUBUNIT  0
   42 H42        0.5690     1.4760    -1.7420 H          1 SUBUNIT  0
   43 H43        0.4430     0.2270    -2.9910 H          1 SUBUNIT  0
   44 H44        1.6480    -0.8190     0.7580 H          1 SUBUNIT  0
   45 H45        1.5910    -2.2080    -0.3420 H          1 SUBUNIT  0
   46 H46        7.8710    -0.2920    -1.8000 H          1 SUBUNIT  0
   47 H47        6.9110    -2.5620     0.8550 H          1 SUBUNIT  0
   48 H48        7.5310     1.2070    -3.4950 H          1 SUBUNIT  0
   49 H49        5.9860     0.9850    -4.3980 H          1 SUBUNIT  0
   50 H50        6.1660     2.2870    -3.2250 H          1 SUBUNIT  0
@<TRIPOS>BOND
    1     1     5 2
    2     1    24 1
    3     2     3 2
    4     2    31 1
    5     3     1 1
    6     3    22 1
    7     4     2 1
    8     4     7 1
    9     5     6 1
   10     5    32 1
   11     6     4 2
   12     6    23 1
   13     7     8 1
   14     7    33 1
   15     8     9 1
   16     9    10 1
   17     9    34 1
   18     9    35 1
   19    10    11 1
   20    10    14 1
   21    10    36 1
   22    11    12 1
   23    11    37 1
   24    11    38 1
   25    12     7 1
   26    12    13 1
   27    12    39 1
   28    13    40 1
   29    13    41 1
   30    15    14 1
   31    15    16 1
   32    15    42 1
   33    15    43 1
   34    16    17 1
   35    16    19 2
   36    17    18 1
   37    17    20 2
   38    18    14 1
   39    18    44 1
   40    18    45 1
   41    20    21 1
   42    20    27 1
   43    21    19 1
   44    21    25 1
   45    25    30 1
   46    26    25 2
   47    26    46 1
   48    27    28 2
   49    28    26 1
   50    28    29 1
   51    29    47 1
   52    30    48 1
   53    30    49 1
   54    30    50 1
@<TRIPOS>SUBSTRUCTURE
1   ****   1
@<SCITEGIC>MOL_PROPERTY
AbsoluteEnergy
SciTegic.value.StringValue
89.9619

@<SCITEGIC>MOL_PROPERTY
Activ
SciTegic.value.StringValue
0.600000023841858

@<SCITEGIC>MOL_PROPERTY
Active
SciTegic.value.StringValue
Yes

@<SCITEGIC>MOL_PROPERTY
Angle Energy
SciTegic.value.StringValue
29.8848304748535

@<SCITEGIC>MOL_PROPERTY
Bond Energy
SciTegic.value.StringValue
4.15796995162964

@<SCITEGIC>MOL_PROPERTY
CHARMm Energy
SciTegic.value.StringValue
17.8760108947754

@<SCITEGIC>MOL_PROPERTY
Clean Energy
SciTegic.value.StringValue
68.8954010009766

@<SCITEGIC>MOL_PROPERTY
ConfNumber
SciTegic.value.StringValue
14

@<SCITEGIC>MOL_PROPERTY
Dihedral Energy
SciTegic.value.StringValue
14.5376596450806

@<SCITEGIC>MOL_PROPERTY
Electrostatic Energy
SciTegic.value.StringValue
-27.0019493103027

@<SCITEGIC>MOL_PROPERTY
Forcefield
SciTegic.value.StringValue
CHARMm

@<SCITEGIC>MOL_PROPERTY
ForcefieldBase
SciTegic.value.StringValue
CHARMm

@<SCITEGIC>MOL_PROPERTY
ForcefieldFFML
SciTegic.value.StringValue
<?xml version="1.0" encoding="UTF-8"?>
<!DOCTYPE ffml SYSTEM "Ffml.dtd">
<ffml version="1.0">
<forcefield name="CHARMm" derivedFrom="CHARMm" base="CHARMm">
<atomTypes>
</atomTypes>
<parameters>
<angle atom1="N6R" atom2="C6R" atom3="OT">
<quadratic
refValue="120.667"
forceConstant="63.3333"/>
</angle>
</parameters>
</forcefield>
</ffml>

@<SCITEGIC>MOL_PROPERTY
Hydrogen Bond Energy
SciTegic.value.StringValue
0

@<SCITEGIC>MOL_PROPERTY
Improper Energy
SciTegic.value.StringValue
0.0104400003328919

@<SCITEGIC>MOL_PROPERTY
Initial Potential Energy
SciTegic.value.StringValue
60.5480613708496

@<SCITEGIC>MOL_PROPERTY
Initial RMS Gradient
SciTegic.value.StringValue
27.7901306152344

@<SCITEGIC>MOL_PROPERTY
LogActiv
SciTegic.value.StringValue
-0.221799999475479

@<SCITEGIC>MOL_PROPERTY
Minimization Criteria
SciTegic.value.StringValue
CONJUG> Minimization exiting with gradient tolerance ( 0.0100000) satisfied.

@<SCITEGIC>MOL_PROPERTY
PartialChargeMethod
SciTegic.value.StringValue
MomanyRone

@<SCITEGIC>MOL_PROPERTY
Potential Energy
SciTegic.value.StringValue
17.8760108947754

@<SCITEGIC>MOL_PROPERTY
RMS Gradient
SciTegic.value.StringValue
0.00963999982923269

@<SCITEGIC>MOL_PROPERTY
RelativeEnergy
SciTegic.value.StringValue
3.03492

@<SCITEGIC>MOL_PROPERTY
Solvation Free Energy
SciTegic.value.StringValue
0

@<SCITEGIC>MOL_PROPERTY
TempMolIndex
SciTegic.value.StringValue
1

@<SCITEGIC>MOL_PROPERTY
Uncert
SciTegic.value.StringValue
1.5

@<SCITEGIC>MOL_PROPERTY
Urey-Bradley Energy
SciTegic.value.StringValue
0

@<SCITEGIC>MOL_PROPERTY
UseResidueTemplateCharge
SciTegic.value.StringValue
True

@<SCITEGIC>MOL_PROPERTY
Van der Waals Energy
SciTegic.value.StringValue
-3.7129499912262

@<SCITEGIC>ATOM_PROPERTY
Formal Charge
SciTegic.value.StringValue
1 0
2 0
3 0
4 0
5 0
6 0
7 0
8 0
9 0
10 0
11 0
12 0
13 0
14 0
15 0
16 0
17 0
18 0
19 0
20 0
21 0
22 0
23 0
24 0
25 0
26 0
27 0
28 0
29 0
30 0
31 0
32 0
33 0
34 0
35 0
36 0
37 0
38 0
39 0
40 0
41 0
42 0
43 0
44 0
45 0
46 0
47 0
48 0
49 0
50 0

@<SCITEGIC>ATOM_PROPERTY
pdb_tempFactor
SciTegic.value.DoubleValue
1 0
2 0
3 0
4 0
5 0
6 0
7 0
8 0
9 0
10 0
11 0
12 0
13 0
14 0
15 0
16 0
17 0
18 0
19 0
20 0
21 0
22 0
23 0
24 0
25 0
26 0
27 0
28 0
29 0
30 0
31 0
32 0
33 0
34 0
35 0
36 0
37 0
38 0
39 0
40 0
41 0
42 0
43 0
44 0
45 0
46 0
47 0
48 0
49 0
50 0

@<SCITEGIC>ATOM_PROPERTY
pdb_occupancy
SciTegic.value.DoubleValue
1 1
2 1
3 1
4 1
5 1
6 1
7 1
8 1
9 1
10 1
11 1
12 1
13 1
14 1
15 1
16 1
17 1
18 1
19 1
20 1
21 1
22 1
23 1
24 1
25 1
26 1
27 1
28 1
29 1
30 1
31 1
32 1
33 1
34 1
35 1
36 1
37 1
38 1
39 1
40 1
41 1
42 1
43 1
44 1
45 1
46 1
47 1
48 1
49 1
50 1

@<TRIPOS>MOLECULE
dpp4_29
50  54  1  0  0
SMALL
FORMAL_CHARGES
@<TRIPOS>ATOM
    1 C1        -6.7840     1.9300     2.3100 C.2        1 SUBUNIT  0
    2 C2        -4.4150     1.3990     2.5190 C.2        1 SUBUNIT  0
    3 C3        -5.5450     2.1140     2.9560 C.2        1 SUBUNIT  0
    4 C4        -4.5190     0.5010     1.4430 C.2        1 SUBUNIT  0
    5 C5        -6.8860     1.0330     1.2330 C.2        1 SUBUNIT  0
    6 C6        -5.7570     0.3180     0.7970 C.2        1 SUBUNIT  0
    7 C7        -3.3130    -0.2490     0.9890 C.3        1 SUBUNIT  0
    8 O8        -2.6720     0.5120    -0.0260 O.3        1 SUBUNIT  0
    9 C9        -1.5470    -0.1130    -0.6260 C.3        1 SUBUNIT  0
   10 C10       -0.4620    -0.3670     0.4380 C.3        1 SUBUNIT  0
   11 C11       -1.0250    -1.1830     1.6110 C.3        1 SUBUNIT  0
   12 C12       -2.3100    -0.5260     2.1420 C.3        1 SUBUNIT  0
   13 N13       -2.9080    -1.3810     3.1640 N.3        1 SUBUNIT  0
   14 N14        0.6780    -1.0580    -0.1590 N.3        1 SUBUNIT  0
   15 C15        1.7670    -1.3910     0.8210 C.3        1 SUBUNIT  0
   16 C16        2.9970    -1.0330     0.0510 C.2        1 SUBUNIT  0
   17 C17        2.7000    -0.4760    -1.1720 C.2        1 SUBUNIT  0
   18 C18        1.2220    -0.3810    -1.3870 C.3        1 SUBUNIT  0
   19 N19        4.3510    -1.0950     0.2000 N.2        1 SUBUNIT  0
   20 C20        3.9280    -0.1930    -1.7790 C.2        1 SUBUNIT  0
   21 N21        4.9010    -0.5820    -0.9170 N.pl3      1 SUBUNIT  0
   22 F22       -5.4380     2.9600     3.9780 F          1 SUBUNIT  0
   23 F23       -5.8700    -0.5300    -0.2230 F          1 SUBUNIT  0
   24 F24       -7.8590     2.6020     2.7160 F          1 SUBUNIT  0
   25 C25        6.2420    -0.3610    -1.3780 C.2        1 SUBUNIT  0
   26 C26        6.4760     0.1940    -2.5860 C.2        1 SUBUNIT  0
   27 N27        4.1030     0.4230    -3.1250 N.2        1 SUBUNIT  0
   28 C28        5.3420     0.5870    -3.4640 C.2        1 SUBUNIT  0
   29 O29        5.6200     1.1260    -4.6510 O.3        1 SUBUNIT  0
   30 C30        7.3940    -0.7590    -0.4970 C.3        1 SUBUNIT  0
   31 H31       -3.4640     1.5410     3.0150 H          1 SUBUNIT  0
   32 H32       -7.8370     0.8930     0.7370 H          1 SUBUNIT  0
   33 H33       -3.6470    -1.1850     0.5420 H          1 SUBUNIT  0
   34 H34       -1.8720    -1.0420    -1.0990 H          1 SUBUNIT  0
   35 H35       -1.1750     0.5470    -1.4120 H          1 SUBUNIT  0
   36 H36       -0.1120     0.5930     0.8180 H          1 SUBUNIT  0
   37 H37       -0.2830    -1.2670     2.4050 H          1 SUBUNIT  0
   38 H38       -1.2450    -2.1990     1.2770 H          1 SUBUNIT  0
   39 H39       -2.0360     0.4190     2.6140 H          1 SUBUNIT  0
   40 H40       -3.7860    -0.9430     3.4770 H          1 SUBUNIT  0
   41 H41       -3.1330    -2.2880     2.7330 H          1 SUBUNIT  0
   42 H42        1.7410    -2.4420     1.0720 H          1 SUBUNIT  0
   43 H43        1.6920    -0.7910     1.7190 H          1 SUBUNIT  0
   44 H44        0.9160    -0.9080    -2.2790 H          1 SUBUNIT  0
   45 H45        0.9110     0.6550    -1.4420 H          1 SUBUNIT  0
   46 H46        7.4880     0.3580    -2.9240 H          1 SUBUNIT  0
   47 H47        4.8950     1.3850    -5.2330 H          1 SUBUNIT  0
   48 H48        8.3360    -0.4900    -0.9750 H          1 SUBUNIT  0
   49 H49        7.2940    -0.2890     0.4830 H          1 SUBUNIT  0
   50 H50        7.3940    -1.8400    -0.3490 H          1 SUBUNIT  0
@<TRIPOS>BOND
    1     1     5 2
    2     1    24 1
    3     2     3 2
    4     2    31 1
    5     3     1 1
    6     3    22 1
    7     4     2 1
    8     4     7 1
    9     5     6 1
   10     5    32 1
   11     6     4 2
   12     6    23 1
   13     7     8 1
   14     7    33 1
   15     8     9 1
   16     9    10 1
   17     9    34 1
   18     9    35 1
   19    10    11 1
   20    10    14 1
   21    10    36 1
   22    11    12 1
   23    11    37 1
   24    11    38 1
   25    12     7 1
   26    12    13 1
   27    12    39 1
   28    13    40 1
   29    13    41 1
   30    15    14 1
   31    15    16 1
   32    15    42 1
   33    15    43 1
   34    16    17 1
   35    16    19 2
   36    17    18 1
   37    17    20 2
   38    18    14 1
   39    18    44 1
   40    18    45 1
   41    20    21 1
   42    20    27 1
   43    21    19 1
   44    21    25 1
   45    25    30 1
   46    26    25 2
   47    26    46 1
   48    27    28 2
   49    28    26 1
   50    28    29 1
   51    29    47 1
   52    30    48 1
   53    30    49 1
   54    30    50 1
@<TRIPOS>SUBSTRUCTURE
1   ****   1
@<SCITEGIC>MOL_PROPERTY
AbsoluteEnergy
SciTegic.value.StringValue
90.892

@<SCITEGIC>MOL_PROPERTY
Activ
SciTegic.value.StringValue
0.600000023841858

@<SCITEGIC>MOL_PROPERTY
Active
SciTegic.value.StringValue
Yes

@<SCITEGIC>MOL_PROPERTY
Angle Energy
SciTegic.value.StringValue
29.8848304748535

@<SCITEGIC>MOL_PROPERTY
Bond Energy
SciTegic.value.StringValue
4.15796995162964

@<SCITEGIC>MOL_PROPERTY
CHARMm Energy
SciTegic.value.StringValue
17.8760108947754

@<SCITEGIC>MOL_PROPERTY
Clean Energy
SciTegic.value.StringValue
68.8954010009766

@<SCITEGIC>MOL_PROPERTY
ConfNumber
SciTegic.value.StringValue
15

@<SCITEGIC>MOL_PROPERTY
Dihedral Energy
SciTegic.value.StringValue
14.5376596450806

@<SCITEGIC>MOL_PROPERTY
Electrostatic Energy
SciTegic.value.StringValue
-27.0019493103027

@<SCITEGIC>MOL_PROPERTY
Forcefield
SciTegic.value.StringValue
CHARMm

@<SCITEGIC>MOL_PROPERTY
ForcefieldBase
SciTegic.value.StringValue
CHARMm

@<SCITEGIC>MOL_PROPERTY
ForcefieldFFML
SciTegic.value.StringValue
<?xml version="1.0" encoding="UTF-8"?>
<!DOCTYPE ffml SYSTEM "Ffml.dtd">
<ffml version="1.0">
<forcefield name="CHARMm" derivedFrom="CHARMm" base="CHARMm">
<atomTypes>
</atomTypes>
<parameters>
<angle atom1="N6R" atom2="C6R" atom3="OT">
<quadratic
refValue="120.667"
forceConstant="63.3333"/>
</angle>
</parameters>
</forcefield>
</ffml>

@<SCITEGIC>MOL_PROPERTY
Hydrogen Bond Energy
SciTegic.value.StringValue
0

@<SCITEGIC>MOL_PROPERTY
Improper Energy
SciTegic.value.StringValue
0.0104400003328919

@<SCITEGIC>MOL_PROPERTY
Initial Potential Energy
SciTegic.value.StringValue
60.5480613708496

@<SCITEGIC>MOL_PROPERTY
Initial RMS Gradient
SciTegic.value.StringValue
27.7901306152344

@<SCITEGIC>MOL_PROPERTY
LogActiv
SciTegic.value.StringValue
-0.221799999475479

@<SCITEGIC>MOL_PROPERTY
Minimization Criteria
SciTegic.value.StringValue
CONJUG> Minimization exiting with gradient tolerance ( 0.0100000) satisfied.

@<SCITEGIC>MOL_PROPERTY
PartialChargeMethod
SciTegic.value.StringValue
MomanyRone

@<SCITEGIC>MOL_PROPERTY
Potential Energy
SciTegic.value.StringValue
17.8760108947754

@<SCITEGIC>MOL_PROPERTY
RMS Gradient
SciTegic.value.StringValue
0.00963999982923269

@<SCITEGIC>MOL_PROPERTY
RelativeEnergy
SciTegic.value.StringValue
3.96497

@<SCITEGIC>MOL_PROPERTY
Solvation Free Energy
SciTegic.value.StringValue
0

@<SCITEGIC>MOL_PROPERTY
TempMolIndex
SciTegic.value.StringValue
1

@<SCITEGIC>MOL_PROPERTY
Uncert
SciTegic.value.StringValue
1.5

@<SCITEGIC>MOL_PROPERTY
Urey-Bradley Energy
SciTegic.value.StringValue
0

@<SCITEGIC>MOL_PROPERTY
UseResidueTemplateCharge
SciTegic.value.StringValue
True

@<SCITEGIC>MOL_PROPERTY
Van der Waals Energy
SciTegic.value.StringValue
-3.7129499912262

@<SCITEGIC>ATOM_PROPERTY
Formal Charge
SciTegic.value.StringValue
1 0
2 0
3 0
4 0
5 0
6 0
7 0
8 0
9 0
10 0
11 0
12 0
13 0
14 0
15 0
16 0
17 0
18 0
19 0
20 0
21 0
22 0
23 0
24 0
25 0
26 0
27 0
28 0
29 0
30 0
31 0
32 0
33 0
34 0
35 0
36 0
37 0
38 0
39 0
40 0
41 0
42 0
43 0
44 0
45 0
46 0
47 0
48 0
49 0
50 0

@<SCITEGIC>ATOM_PROPERTY
pdb_tempFactor
SciTegic.value.DoubleValue
1 0
2 0
3 0
4 0
5 0
6 0
7 0
8 0
9 0
10 0
11 0
12 0
13 0
14 0
15 0
16 0
17 0
18 0
19 0
20 0
21 0
22 0
23 0
24 0
25 0
26 0
27 0
28 0
29 0
30 0
31 0
32 0
33 0
34 0
35 0
36 0
37 0
38 0
39 0
40 0
41 0
42 0
43 0
44 0
45 0
46 0
47 0
48 0
49 0
50 0

@<SCITEGIC>ATOM_PROPERTY
pdb_occupancy
SciTegic.value.DoubleValue
1 1
2 1
3 1
4 1
5 1
6 1
7 1
8 1
9 1
10 1
11 1
12 1
13 1
14 1
15 1
16 1
17 1
18 1
19 1
20 1
21 1
22 1
23 1
24 1
25 1
26 1
27 1
28 1
29 1
30 1
31 1
32 1
33 1
34 1
35 1
36 1
37 1
38 1
39 1
40 1
41 1
42 1
43 1
44 1
45 1
46 1
47 1
48 1
49 1
50 1

@<TRIPOS>MOLECULE
dpp4_29
50  54  1  0  0
SMALL
FORMAL_CHARGES
@<TRIPOS>ATOM
    1 C1        -6.7230     1.6830     2.8070 C.2        1 SUBUNIT  0
    2 C2        -4.3180     1.3470     2.6070 C.2        1 SUBUNIT  0
    3 C3        -5.4130     1.9600     3.2410 C.2        1 SUBUNIT  0
    4 C4        -4.5280     0.4560     1.5400 C.2        1 SUBUNIT  0
    5 C5        -6.9330     0.7920     1.7400 C.2        1 SUBUNIT  0
    6 C6        -5.8390     0.1770     1.1070 C.2        1 SUBUNIT  0
    7 C7        -3.3610    -0.1890     0.8760 C.3        1 SUBUNIT  0
    8 O8        -2.9630     0.6340    -0.2140 O.3        1 SUBUNIT  0
    9 C9        -1.9060     0.1100    -1.0070 C.3        1 SUBUNIT  0
   10 C10       -0.6420    -0.0640    -0.1430 C.3        1 SUBUNIT  0
   11 C11       -0.9340    -0.9360     1.0860 C.3        1 SUBUNIT  0
   12 C12       -2.1600    -0.3930     1.8390 C.3        1 SUBUNIT  0
   13 N13       -2.5070    -1.3030     2.9250 N.3        1 SUBUNIT  0
   14 N14        0.4330    -0.6520    -0.9390 N.3        1 SUBUNIT  0
   15 C15        0.7990     0.1520    -2.1530 C.3        1 SUBUNIT  0
   16 C16        2.2950     0.0910    -2.1260 C.2        1 SUBUNIT  0
   17 C17        2.7660    -0.5590    -1.0100 C.2        1 SUBUNIT  0
   18 C18        1.6480    -1.0280    -0.1330 C.3        1 SUBUNIT  0
   19 N19        3.3480     0.4990    -2.8900 N.2        1 SUBUNIT  0
   20 C20        4.1600    -0.5400    -1.1080 C.2        1 SUBUNIT  0
   21 N21        4.4740     0.1100    -2.2590 N.pl3      1 SUBUNIT  0
   22 F22       -5.2040     2.8040     4.2520 F          1 SUBUNIT  0
   23 F23       -6.0530    -0.6680     0.0990 F          1 SUBUNIT  0
   24 F24       -7.7660     2.2600     3.4010 F          1 SUBUNIT  0
   25 C25        5.8770     0.2250    -2.5270 C.2        1 SUBUNIT  0
   26 C26        6.7890    -0.2830    -1.6740 C.2        1 SUBUNIT  0
   27 N27        5.1040    -1.1310    -0.1180 N.2        1 SUBUNIT  0
   28 C28        6.3530    -0.9820    -0.4340 C.2        1 SUBUNIT  0
   29 O29        7.2870    -1.4730     0.3780 O.3        1 SUBUNIT  0
   30 C30        6.3280     0.9250    -3.7830 C.3        1 SUBUNIT  0
   31 H31       -3.3140     1.5620     2.9410 H          1 SUBUNIT  0
   32 H32       -7.9400     0.5780     1.4060 H          1 SUBUNIT  0
   33 H33       -3.6880    -1.1450     0.4680 H          1 SUBUNIT  0
   34 H34       -2.2310    -0.8370    -1.4400 H          1 SUBUNIT  0
   35 H35       -1.7260     0.8050    -1.8270 H          1 SUBUNIT  0
   36 H36       -0.3100     0.9180     0.1950 H          1 SUBUNIT  0
   37 H37       -0.0650    -0.9670     1.7460 H          1 SUBUNIT  0
   38 H38       -1.1250    -1.9640     0.7700 H          1 SUBUNIT  0
   39 H39       -1.8870     0.5670     2.2800 H          1 SUBUNIT  0
   40 H40       -3.3540    -0.9450     3.3900 H          1 SUBUNIT  0
   41 H41       -2.7270    -2.2240     2.5160 H          1 SUBUNIT  0
   42 H42        0.4590     1.1770    -2.0710 H          1 SUBUNIT  0
   43 H43        0.3960    -0.3030    -3.0440 H          1 SUBUNIT  0
   44 H44        1.6690    -0.5160     0.8190 H          1 SUBUNIT  0
   45 H45        1.6830    -2.0960     0.0200 H          1 SUBUNIT  0
   46 H46        7.8460    -0.1880    -1.8810 H          1 SUBUNIT  0
   47 H47        7.0190    -1.9290     1.1860 H          1 SUBUNIT  0
   48 H48        7.4150     0.8910    -3.8540 H          1 SUBUNIT  0
   49 H49        5.8560     0.4680    -4.6530 H          1 SUBUNIT  0
   50 H50        6.0280     1.9710    -3.7510 H          1 SUBUNIT  0
@<TRIPOS>BOND
    1     1     5 2
    2     1    24 1
    3     2     3 2
    4     2    31 1
    5     3     1 1
    6     3    22 1
    7     4     2 1
    8     4     7 1
    9     5     6 1
   10     5    32 1
   11     6     4 2
   12     6    23 1
   13     7     8 1
   14     7    33 1
   15     8     9 1
   16     9    10 1
   17     9    34 1
   18     9    35 1
   19    10    11 1
   20    10    14 1
   21    10    36 1
   22    11    12 1
   23    11    37 1
   24    11    38 1
   25    12     7 1
   26    12    13 1
   27    12    39 1
   28    13    40 1
   29    13    41 1
   30    15    14 1
   31    15    16 1
   32    15    42 1
   33    15    43 1
   34    16    17 1
   35    16    19 2
   36    17    18 1
   37    17    20 2
   38    18    14 1
   39    18    44 1
   40    18    45 1
   41    20    21 1
   42    20    27 1
   43    21    19 1
   44    21    25 1
   45    25    30 1
   46    26    25 2
   47    26    46 1
   48    27    28 2
   49    28    26 1
   50    28    29 1
   51    29    47 1
   52    30    48 1
   53    30    49 1
   54    30    50 1
@<TRIPOS>SUBSTRUCTURE
1   ****   1
@<SCITEGIC>MOL_PROPERTY
AbsoluteEnergy
SciTegic.value.StringValue
91.1009

@<SCITEGIC>MOL_PROPERTY
Activ
SciTegic.value.StringValue
0.600000023841858

@<SCITEGIC>MOL_PROPERTY
Active
SciTegic.value.StringValue
Yes

@<SCITEGIC>MOL_PROPERTY
Angle Energy
SciTegic.value.StringValue
29.8848304748535

@<SCITEGIC>MOL_PROPERTY
Bond Energy
SciTegic.value.StringValue
4.15796995162964

@<SCITEGIC>MOL_PROPERTY
CHARMm Energy
SciTegic.value.StringValue
17.8760108947754

@<SCITEGIC>MOL_PROPERTY
Clean Energy
SciTegic.value.StringValue
68.8954010009766

@<SCITEGIC>MOL_PROPERTY
ConfNumber
SciTegic.value.StringValue
16

@<SCITEGIC>MOL_PROPERTY
Dihedral Energy
SciTegic.value.StringValue
14.5376596450806

@<SCITEGIC>MOL_PROPERTY
Electrostatic Energy
SciTegic.value.StringValue
-27.0019493103027

@<SCITEGIC>MOL_PROPERTY
Forcefield
SciTegic.value.StringValue
CHARMm

@<SCITEGIC>MOL_PROPERTY
ForcefieldBase
SciTegic.value.StringValue
CHARMm

@<SCITEGIC>MOL_PROPERTY
ForcefieldFFML
SciTegic.value.StringValue
<?xml version="1.0" encoding="UTF-8"?>
<!DOCTYPE ffml SYSTEM "Ffml.dtd">
<ffml version="1.0">
<forcefield name="CHARMm" derivedFrom="CHARMm" base="CHARMm">
<atomTypes>
</atomTypes>
<parameters>
<angle atom1="N6R" atom2="C6R" atom3="OT">
<quadratic
refValue="120.667"
forceConstant="63.3333"/>
</angle>
</parameters>
</forcefield>
</ffml>

@<SCITEGIC>MOL_PROPERTY
Hydrogen Bond Energy
SciTegic.value.StringValue
0

@<SCITEGIC>MOL_PROPERTY
Improper Energy
SciTegic.value.StringValue
0.0104400003328919

@<SCITEGIC>MOL_PROPERTY
Initial Potential Energy
SciTegic.value.StringValue
60.5480613708496

@<SCITEGIC>MOL_PROPERTY
Initial RMS Gradient
SciTegic.value.StringValue
27.7901306152344

@<SCITEGIC>MOL_PROPERTY
LogActiv
SciTegic.value.StringValue
-0.221799999475479

@<SCITEGIC>MOL_PROPERTY
Minimization Criteria
SciTegic.value.StringValue
CONJUG> Minimization exiting with gradient tolerance ( 0.0100000) satisfied.

@<SCITEGIC>MOL_PROPERTY
PartialChargeMethod
SciTegic.value.StringValue
MomanyRone

@<SCITEGIC>MOL_PROPERTY
Potential Energy
SciTegic.value.StringValue
17.8760108947754

@<SCITEGIC>MOL_PROPERTY
RMS Gradient
SciTegic.value.StringValue
0.00963999982923269

@<SCITEGIC>MOL_PROPERTY
RelativeEnergy
SciTegic.value.StringValue
4.17387

@<SCITEGIC>MOL_PROPERTY
Solvation Free Energy
SciTegic.value.StringValue
0

@<SCITEGIC>MOL_PROPERTY
TempMolIndex
SciTegic.value.StringValue
1

@<SCITEGIC>MOL_PROPERTY
Uncert
SciTegic.value.StringValue
1.5

@<SCITEGIC>MOL_PROPERTY
Urey-Bradley Energy
SciTegic.value.StringValue
0

@<SCITEGIC>MOL_PROPERTY
UseResidueTemplateCharge
SciTegic.value.StringValue
True

@<SCITEGIC>MOL_PROPERTY
Van der Waals Energy
SciTegic.value.StringValue
-3.7129499912262

@<SCITEGIC>ATOM_PROPERTY
Formal Charge
SciTegic.value.StringValue
1 0
2 0
3 0
4 0
5 0
6 0
7 0
8 0
9 0
10 0
11 0
12 0
13 0
14 0
15 0
16 0
17 0
18 0
19 0
20 0
21 0
22 0
23 0
24 0
25 0
26 0
27 0
28 0
29 0
30 0
31 0
32 0
33 0
34 0
35 0
36 0
37 0
38 0
39 0
40 0
41 0
42 0
43 0
44 0
45 0
46 0
47 0
48 0
49 0
50 0

@<SCITEGIC>ATOM_PROPERTY
pdb_tempFactor
SciTegic.value.DoubleValue
1 0
2 0
3 0
4 0
5 0
6 0
7 0
8 0
9 0
10 0
11 0
12 0
13 0
14 0
15 0
16 0
17 0
18 0
19 0
20 0
21 0
22 0
23 0
24 0
25 0
26 0
27 0
28 0
29 0
30 0
31 0
32 0
33 0
34 0
35 0
36 0
37 0
38 0
39 0
40 0
41 0
42 0
43 0
44 0
45 0
46 0
47 0
48 0
49 0
50 0

@<SCITEGIC>ATOM_PROPERTY
pdb_occupancy
SciTegic.value.DoubleValue
1 1
2 1
3 1
4 1
5 1
6 1
7 1
8 1
9 1
10 1
11 1
12 1
13 1
14 1
15 1
16 1
17 1
18 1
19 1
20 1
21 1
22 1
23 1
24 1
25 1
26 1
27 1
28 1
29 1
30 1
31 1
32 1
33 1
34 1
35 1
36 1
37 1
38 1
39 1
40 1
41 1
42 1
43 1
44 1
45 1
46 1
47 1
48 1
49 1
50 1

@<TRIPOS>MOLECULE
dpp4_29
50  54  1  0  0
SMALL
FORMAL_CHARGES
@<TRIPOS>ATOM
    1 C1        -6.9250     0.7720     1.5170 C.2        1 SUBUNIT  0
    2 C2        -4.6660     1.6430     1.2560 C.2        1 SUBUNIT  0
    3 C3        -6.0520     1.8600     1.3350 C.2        1 SUBUNIT  0
    4 C4        -4.1480     0.3400     1.3600 C.2        1 SUBUNIT  0
    5 C5        -6.4080    -0.5320     1.6200 C.2        1 SUBUNIT  0
    6 C6        -5.0220    -0.7500     1.5420 C.2        1 SUBUNIT  0
    7 C7        -2.6770     0.1220     1.2740 C.3        1 SUBUNIT  0
    8 O8        -2.1310     1.1180     0.4170 O.3        1 SUBUNIT  0
    9 C9        -0.7390     0.9940     0.1620 C.3        1 SUBUNIT  0
   10 C10        0.0470     1.1160     1.4810 C.3        1 SUBUNIT  0
   11 C11       -0.4500     0.0910     2.5100 C.3        1 SUBUNIT  0
   12 C12       -1.9770     0.1890     2.6580 C.3        1 SUBUNIT  0
   13 N13       -2.4510    -0.8780     3.5370 N.3        1 SUBUNIT  0
   14 N14        1.4750     0.9390     1.2360 N.3        1 SUBUNIT  0
   15 C15        2.0900     2.0320     0.4100 C.3        1 SUBUNIT  0
   16 C16        2.9650     1.2610    -0.5260 C.2        1 SUBUNIT  0
   17 C17        2.8280    -0.0990    -0.3610 C.2        1 SUBUNIT  0
   18 C18        1.8350    -0.4250     0.7110 C.3        1 SUBUNIT  0
   19 N19        3.8730     1.5050    -1.5120 N.2        1 SUBUNIT  0
   20 C20        3.6900    -0.6910    -1.2870 C.2        1 SUBUNIT  0
   21 N21        4.3040     0.3130    -1.9650 N.pl3      1 SUBUNIT  0
   22 F22       -6.5330     3.0970     1.2380 F          1 SUBUNIT  0
   23 F23       -4.5450    -1.9900     1.6420 F          1 SUBUNIT  0
   24 F24       -8.2400     0.9660     1.5920 F          1 SUBUNIT  0
   25 C25        5.2360    -0.1140    -2.9700 C.2        1 SUBUNIT  0
   26 C26        5.4550    -1.4270    -3.1960 C.2        1 SUBUNIT  0
   27 N27        3.8810    -2.1580    -1.4750 N.2        1 SUBUNIT  0
   28 C28        4.7380    -2.4560    -2.4010 C.2        1 SUBUNIT  0
   29 O29        4.9910    -3.7400    -2.6520 O.3        1 SUBUNIT  0
   30 C30        5.9700     0.9230    -3.7760 C.3        1 SUBUNIT  0
   31 H31       -3.9970     2.4800     1.1160 H          1 SUBUNIT  0
   32 H32       -7.0770    -1.3690     1.7590 H          1 SUBUNIT  0
   33 H33       -2.5040    -0.8470     0.8060 H          1 SUBUNIT  0
   34 H34       -0.5560     0.0360    -0.3290 H          1 SUBUNIT  0
   35 H35       -0.4540     1.7840    -0.5350 H          1 SUBUNIT  0
   36 H36       -0.1020     2.1170     1.8880 H          1 SUBUNIT  0
   37 H37        0.0370     0.2540     3.4740 H          1 SUBUNIT  0
   38 H38       -0.1770    -0.9150     2.1870 H          1 SUBUNIT  0
   39 H39       -2.2110     1.1430     3.1320 H          1 SUBUNIT  0
   40 H40       -3.4380    -0.6930     3.7640 H          1 SUBUNIT  0
   41 H41       -2.3990    -1.7670     3.0200 H          1 SUBUNIT  0
   42 H42        2.6640     2.7010     1.0360 H          1 SUBUNIT  0
   43 H43        1.3400     2.5870    -0.1390 H          1 SUBUNIT  0
   44 H44        2.2770    -1.0260     1.4900 H          1 SUBUNIT  0
   45 H45        0.9750    -0.9310     0.2930 H          1 SUBUNIT  0
   46 H46        6.1550    -1.7380    -3.9580 H          1 SUBUNIT  0
   47 H47        4.5320    -4.4210    -2.1450 H          1 SUBUNIT  0
   48 H48        6.6310     0.4340    -4.4930 H          1 SUBUNIT  0
   49 H49        5.2550     1.5790    -4.2730 H          1 SUBUNIT  0
   50 H50        6.5860     1.5340    -3.1200 H          1 SUBUNIT  0
@<TRIPOS>BOND
    1     1     5 2
    2     1    24 1
    3     2     3 2
    4     2    31 1
    5     3     1 1
    6     3    22 1
    7     4     2 1
    8     4     7 1
    9     5     6 1
   10     5    32 1
   11     6     4 2
   12     6    23 1
   13     7     8 1
   14     7    33 1
   15     8     9 1
   16     9    10 1
   17     9    34 1
   18     9    35 1
   19    10    11 1
   20    10    14 1
   21    10    36 1
   22    11    12 1
   23    11    37 1
   24    11    38 1
   25    12     7 1
   26    12    13 1
   27    12    39 1
   28    13    40 1
   29    13    41 1
   30    15    14 1
   31    15    16 1
   32    15    42 1
   33    15    43 1
   34    16    17 1
   35    16    19 2
   36    17    18 1
   37    17    20 2
   38    18    14 1
   39    18    44 1
   40    18    45 1
   41    20    21 1
   42    20    27 1
   43    21    19 1
   44    21    25 1
   45    25    30 1
   46    26    25 2
   47    26    46 1
   48    27    28 2
   49    28    26 1
   50    28    29 1
   51    29    47 1
   52    30    48 1
   53    30    49 1
   54    30    50 1
@<TRIPOS>SUBSTRUCTURE
1   ****   1
@<SCITEGIC>MOL_PROPERTY
AbsoluteEnergy
SciTegic.value.StringValue
91.1624

@<SCITEGIC>MOL_PROPERTY
Activ
SciTegic.value.StringValue
0.600000023841858

@<SCITEGIC>MOL_PROPERTY
Active
SciTegic.value.StringValue
Yes

@<SCITEGIC>MOL_PROPERTY
Angle Energy
SciTegic.value.StringValue
29.8848304748535

@<SCITEGIC>MOL_PROPERTY
Bond Energy
SciTegic.value.StringValue
4.15796995162964

@<SCITEGIC>MOL_PROPERTY
CHARMm Energy
SciTegic.value.StringValue
17.8760108947754

@<SCITEGIC>MOL_PROPERTY
Clean Energy
SciTegic.value.StringValue
68.8954010009766

@<SCITEGIC>MOL_PROPERTY
ConfNumber
SciTegic.value.StringValue
17

@<SCITEGIC>MOL_PROPERTY
Dihedral Energy
SciTegic.value.StringValue
14.5376596450806

@<SCITEGIC>MOL_PROPERTY
Electrostatic Energy
SciTegic.value.StringValue
-27.0019493103027

@<SCITEGIC>MOL_PROPERTY
Forcefield
SciTegic.value.StringValue
CHARMm

@<SCITEGIC>MOL_PROPERTY
ForcefieldBase
SciTegic.value.StringValue
CHARMm

@<SCITEGIC>MOL_PROPERTY
ForcefieldFFML
SciTegic.value.StringValue
<?xml version="1.0" encoding="UTF-8"?>
<!DOCTYPE ffml SYSTEM "Ffml.dtd">
<ffml version="1.0">
<forcefield name="CHARMm" derivedFrom="CHARMm" base="CHARMm">
<atomTypes>
</atomTypes>
<parameters>
<angle atom1="N6R" atom2="C6R" atom3="OT">
<quadratic
refValue="120.667"
forceConstant="63.3333"/>
</angle>
</parameters>
</forcefield>
</ffml>

@<SCITEGIC>MOL_PROPERTY
Hydrogen Bond Energy
SciTegic.value.StringValue
0

@<SCITEGIC>MOL_PROPERTY
Improper Energy
SciTegic.value.StringValue
0.0104400003328919

@<SCITEGIC>MOL_PROPERTY
Initial Potential Energy
SciTegic.value.StringValue
60.5480613708496

@<SCITEGIC>MOL_PROPERTY
Initial RMS Gradient
SciTegic.value.StringValue
27.7901306152344

@<SCITEGIC>MOL_PROPERTY
LogActiv
SciTegic.value.StringValue
-0.221799999475479

@<SCITEGIC>MOL_PROPERTY
Minimization Criteria
SciTegic.value.StringValue
CONJUG> Minimization exiting with gradient tolerance ( 0.0100000) satisfied.

@<SCITEGIC>MOL_PROPERTY
PartialChargeMethod
SciTegic.value.StringValue
MomanyRone

@<SCITEGIC>MOL_PROPERTY
Potential Energy
SciTegic.value.StringValue
17.8760108947754

@<SCITEGIC>MOL_PROPERTY
RMS Gradient
SciTegic.value.StringValue
0.00963999982923269

@<SCITEGIC>MOL_PROPERTY
RelativeEnergy
SciTegic.value.StringValue
4.23538

@<SCITEGIC>MOL_PROPERTY
Solvation Free Energy
SciTegic.value.StringValue
0

@<SCITEGIC>MOL_PROPERTY
TempMolIndex
SciTegic.value.StringValue
1

@<SCITEGIC>MOL_PROPERTY
Uncert
SciTegic.value.StringValue
1.5

@<SCITEGIC>MOL_PROPERTY
Urey-Bradley Energy
SciTegic.value.StringValue
0

@<SCITEGIC>MOL_PROPERTY
UseResidueTemplateCharge
SciTegic.value.StringValue
True

@<SCITEGIC>MOL_PROPERTY
Van der Waals Energy
SciTegic.value.StringValue
-3.7129499912262

@<SCITEGIC>ATOM_PROPERTY
Formal Charge
SciTegic.value.StringValue
1 0
2 0
3 0
4 0
5 0
6 0
7 0
8 0
9 0
10 0
11 0
12 0
13 0
14 0
15 0
16 0
17 0
18 0
19 0
20 0
21 0
22 0
23 0
24 0
25 0
26 0
27 0
28 0
29 0
30 0
31 0
32 0
33 0
34 0
35 0
36 0
37 0
38 0
39 0
40 0
41 0
42 0
43 0
44 0
45 0
46 0
47 0
48 0
49 0
50 0

@<SCITEGIC>ATOM_PROPERTY
pdb_tempFactor
SciTegic.value.DoubleValue
1 0
2 0
3 0
4 0
5 0
6 0
7 0
8 0
9 0
10 0
11 0
12 0
13 0
14 0
15 0
16 0
17 0
18 0
19 0
20 0
21 0
22 0
23 0
24 0
25 0
26 0
27 0
28 0
29 0
30 0
31 0
32 0
33 0
34 0
35 0
36 0
37 0
38 0
39 0
40 0
41 0
42 0
43 0
44 0
45 0
46 0
47 0
48 0
49 0
50 0

@<SCITEGIC>ATOM_PROPERTY
pdb_occupancy
SciTegic.value.DoubleValue
1 1
2 1
3 1
4 1
5 1
6 1
7 1
8 1
9 1
10 1
11 1
12 1
13 1
14 1
15 1
16 1
17 1
18 1
19 1
20 1
21 1
22 1
23 1
24 1
25 1
26 1
27 1
28 1
29 1
30 1
31 1
32 1
33 1
34 1
35 1
36 1
37 1
38 1
39 1
40 1
41 1
42 1
43 1
44 1
45 1
46 1
47 1
48 1
49 1
50 1

@<TRIPOS>MOLECULE
dpp4_29
50  54  1  0  0
SMALL
FORMAL_CHARGES
@<TRIPOS>ATOM
    1 C1        -6.8200     0.5800     2.6840 C.2        1 SUBUNIT  0
    2 C2        -4.6530     1.6080     2.2680 C.2        1 SUBUNIT  0
    3 C3        -5.8930     1.6070     2.9330 C.2        1 SUBUNIT  0
    4 C4        -4.3380     0.5860     1.3570 C.2        1 SUBUNIT  0
    5 C5        -6.5060    -0.4450     1.7730 C.2        1 SUBUNIT  0
    6 C6        -5.2670    -0.4450     1.1100 C.2        1 SUBUNIT  0
    7 C7        -3.0210     0.6000     0.6610 C.3        1 SUBUNIT  0
    8 O8        -2.6270     1.9550     0.4870 O.3        1 SUBUNIT  0
    9 C9        -1.4230     2.1390    -0.2470 C.3        1 SUBUNIT  0
   10 C10       -0.2510     1.4680     0.4940 C.3        1 SUBUNIT  0
   11 C11       -0.5520    -0.0150     0.7580 C.3        1 SUBUNIT  0
   12 C12       -1.9200    -0.1640     1.4430 C.3        1 SUBUNIT  0
   13 N13       -2.2490    -1.5810     1.5660 N.3        1 SUBUNIT  0
   14 N14        0.9790     1.6090    -0.2770 N.3        1 SUBUNIT  0
   15 C15        0.8760     1.0970    -1.6860 C.3        1 SUBUNIT  0
   16 C16        2.1710     0.3670    -1.8450 C.2        1 SUBUNIT  0
   17 C17        2.9070     0.3530    -0.6820 C.2        1 SUBUNIT  0
   18 C18        2.1980     1.0720     0.4220 C.3        1 SUBUNIT  0
   19 N19        2.8540    -0.3000    -2.8170 N.2        1 SUBUNIT  0
   20 C20        4.0770    -0.3520    -0.9700 C.2        1 SUBUNIT  0
   21 N21        4.0080    -0.7330    -2.2720 N.pl3      1 SUBUNIT  0
   22 F22       -6.1820     2.5810     3.7940 F          1 SUBUNIT  0
   23 F23       -4.9800    -1.4220     0.2510 F          1 SUBUNIT  0
   24 F24       -7.9980     0.5690     3.3060 F          1 SUBUNIT  0
   25 C25        5.1380    -1.4790    -2.7480 C.2        1 SUBUNIT  0
   26 C26        6.1720    -1.7630    -1.9310 C.2        1 SUBUNIT  0
   27 N27        5.1820    -0.6230    -0.0090 N.2        1 SUBUNIT  0
   28 C28        6.1630    -1.3010    -0.5170 C.2        1 SUBUNIT  0
   29 O29        7.2080    -1.5980     0.2520 O.3        1 SUBUNIT  0
   30 C30        5.1570    -1.9470    -4.1790 C.3        1 SUBUNIT  0
   31 H31       -3.9420     2.4000     2.4580 H          1 SUBUNIT  0
   32 H32       -7.2190    -1.2350     1.5820 H          1 SUBUNIT  0
   33 H33       -3.1580     0.1620    -0.3300 H          1 SUBUNIT  0
   34 H34       -1.5560     1.7290    -1.2490 H          1 SUBUNIT  0
   35 H35       -1.2550     3.2130    -0.3480 H          1 SUBUNIT  0
   36 H36       -0.1080     1.9700     1.4530 H          1 SUBUNIT  0
   37 H37        0.2350    -0.4550     1.3750 H          1 SUBUNIT  0
   38 H38       -0.5520    -0.5620    -0.1890 H          1 SUBUNIT  0
   39 H39       -1.8410     0.2500     2.4490 H          1 SUBUNIT  0
   40 H40       -3.0730    -1.6690     2.1780 H          1 SUBUNIT  0
   41 H41       -2.5010    -1.9360     0.6330 H          1 SUBUNIT  0
   42 H42        0.7880     1.9170    -2.3820 H          1 SUBUNIT  0
   43 H43        0.0410     0.4190    -1.8030 H          1 SUBUNIT  0
   44 H44        2.7950     1.8820     0.8160 H          1 SUBUNIT  0
   45 H45        1.9340     0.3870     1.2170 H          1 SUBUNIT  0
   46 H46        7.0170    -2.3290    -2.2950 H          1 SUBUNIT  0
   47 H47        7.2170    -1.3050     1.1740 H          1 SUBUNIT  0
   48 H48        6.0780    -2.4970    -4.3740 H          1 SUBUNIT  0
   49 H49        4.2750    -2.5550    -4.3820 H          1 SUBUNIT  0
   50 H50        5.1330    -1.0880    -4.8500 H          1 SUBUNIT  0
@<TRIPOS>BOND
    1     1     5 2
    2     1    24 1
    3     2     3 2
    4     2    31 1
    5     3     1 1
    6     3    22 1
    7     4     2 1
    8     4     7 1
    9     5     6 1
   10     5    32 1
   11     6     4 2
   12     6    23 1
   13     7     8 1
   14     7    33 1
   15     8     9 1
   16     9    10 1
   17     9    34 1
   18     9    35 1
   19    10    11 1
   20    10    14 1
   21    10    36 1
   22    11    12 1
   23    11    37 1
   24    11    38 1
   25    12     7 1
   26    12    13 1
   27    12    39 1
   28    13    40 1
   29    13    41 1
   30    15    14 1
   31    15    16 1
   32    15    42 1
   33    15    43 1
   34    16    17 1
   35    16    19 2
   36    17    18 1
   37    17    20 2
   38    18    14 1
   39    18    44 1
   40    18    45 1
   41    20    21 1
   42    20    27 1
   43    21    19 1
   44    21    25 1
   45    25    30 1
   46    26    25 2
   47    26    46 1
   48    27    28 2
   49    28    26 1
   50    28    29 1
   51    29    47 1
   52    30    48 1
   53    30    49 1
   54    30    50 1
@<TRIPOS>SUBSTRUCTURE
1   ****   1
@<SCITEGIC>MOL_PROPERTY
AbsoluteEnergy
SciTegic.value.StringValue
91.7961

@<SCITEGIC>MOL_PROPERTY
Activ
SciTegic.value.StringValue
0.600000023841858

@<SCITEGIC>MOL_PROPERTY
Active
SciTegic.value.StringValue
Yes

@<SCITEGIC>MOL_PROPERTY
Angle Energy
SciTegic.value.StringValue
29.8848304748535

@<SCITEGIC>MOL_PROPERTY
Bond Energy
SciTegic.value.StringValue
4.15796995162964

@<SCITEGIC>MOL_PROPERTY
CHARMm Energy
SciTegic.value.StringValue
17.8760108947754

@<SCITEGIC>MOL_PROPERTY
Clean Energy
SciTegic.value.StringValue
68.8954010009766

@<SCITEGIC>MOL_PROPERTY
ConfNumber
SciTegic.value.StringValue
18

@<SCITEGIC>MOL_PROPERTY
Dihedral Energy
SciTegic.value.StringValue
14.5376596450806

@<SCITEGIC>MOL_PROPERTY
Electrostatic Energy
SciTegic.value.StringValue
-27.0019493103027

@<SCITEGIC>MOL_PROPERTY
Forcefield
SciTegic.value.StringValue
CHARMm

@<SCITEGIC>MOL_PROPERTY
ForcefieldBase
SciTegic.value.StringValue
CHARMm

@<SCITEGIC>MOL_PROPERTY
ForcefieldFFML
SciTegic.value.StringValue
<?xml version="1.0" encoding="UTF-8"?>
<!DOCTYPE ffml SYSTEM "Ffml.dtd">
<ffml version="1.0">
<forcefield name="CHARMm" derivedFrom="CHARMm" base="CHARMm">
<atomTypes>
</atomTypes>
<parameters>
<angle atom1="N6R" atom2="C6R" atom3="OT">
<quadratic
refValue="120.667"
forceConstant="63.3333"/>
</angle>
</parameters>
</forcefield>
</ffml>

@<SCITEGIC>MOL_PROPERTY
Hydrogen Bond Energy
SciTegic.value.StringValue
0

@<SCITEGIC>MOL_PROPERTY
Improper Energy
SciTegic.value.StringValue
0.0104400003328919

@<SCITEGIC>MOL_PROPERTY
Initial Potential Energy
SciTegic.value.StringValue
60.5480613708496

@<SCITEGIC>MOL_PROPERTY
Initial RMS Gradient
SciTegic.value.StringValue
27.7901306152344

@<SCITEGIC>MOL_PROPERTY
LogActiv
SciTegic.value.StringValue
-0.221799999475479

@<SCITEGIC>MOL_PROPERTY
Minimization Criteria
SciTegic.value.StringValue
CONJUG> Minimization exiting with gradient tolerance ( 0.0100000) satisfied.

@<SCITEGIC>MOL_PROPERTY
PartialChargeMethod
SciTegic.value.StringValue
MomanyRone

@<SCITEGIC>MOL_PROPERTY
Potential Energy
SciTegic.value.StringValue
17.8760108947754

@<SCITEGIC>MOL_PROPERTY
RMS Gradient
SciTegic.value.StringValue
0.00963999982923269

@<SCITEGIC>MOL_PROPERTY
RelativeEnergy
SciTegic.value.StringValue
4.86913

@<SCITEGIC>MOL_PROPERTY
Solvation Free Energy
SciTegic.value.StringValue
0

@<SCITEGIC>MOL_PROPERTY
TempMolIndex
SciTegic.value.StringValue
1

@<SCITEGIC>MOL_PROPERTY
Uncert
SciTegic.value.StringValue
1.5

@<SCITEGIC>MOL_PROPERTY
Urey-Bradley Energy
SciTegic.value.StringValue
0

@<SCITEGIC>MOL_PROPERTY
UseResidueTemplateCharge
SciTegic.value.StringValue
True

@<SCITEGIC>MOL_PROPERTY
Van der Waals Energy
SciTegic.value.StringValue
-3.7129499912262

@<SCITEGIC>ATOM_PROPERTY
Formal Charge
SciTegic.value.StringValue
1 0
2 0
3 0
4 0
5 0
6 0
7 0
8 0
9 0
10 0
11 0
12 0
13 0
14 0
15 0
16 0
17 0
18 0
19 0
20 0
21 0
22 0
23 0
24 0
25 0
26 0
27 0
28 0
29 0
30 0
31 0
32 0
33 0
34 0
35 0
36 0
37 0
38 0
39 0
40 0
41 0
42 0
43 0
44 0
45 0
46 0
47 0
48 0
49 0
50 0

@<SCITEGIC>ATOM_PROPERTY
pdb_tempFactor
SciTegic.value.DoubleValue
1 0
2 0
3 0
4 0
5 0
6 0
7 0
8 0
9 0
10 0
11 0
12 0
13 0
14 0
15 0
16 0
17 0
18 0
19 0
20 0
21 0
22 0
23 0
24 0
25 0
26 0
27 0
28 0
29 0
30 0
31 0
32 0
33 0
34 0
35 0
36 0
37 0
38 0
39 0
40 0
41 0
42 0
43 0
44 0
45 0
46 0
47 0
48 0
49 0
50 0

@<SCITEGIC>ATOM_PROPERTY
pdb_occupancy
SciTegic.value.DoubleValue
1 1
2 1
3 1
4 1
5 1
6 1
7 1
8 1
9 1
10 1
11 1
12 1
13 1
14 1
15 1
16 1
17 1
18 1
19 1
20 1
21 1
22 1
23 1
24 1
25 1
26 1
27 1
28 1
29 1
30 1
31 1
32 1
33 1
34 1
35 1
36 1
37 1
38 1
39 1
40 1
41 1
42 1
43 1
44 1
45 1
46 1
47 1
48 1
49 1
50 1

@<TRIPOS>MOLECULE
dpp4_29
50  54  1  0  0
SMALL
FORMAL_CHARGES
@<TRIPOS>ATOM
    1 C1        -6.5670     0.7620     3.0550 C.2        1 SUBUNIT  0
    2 C2        -5.1840     0.9590     1.0590 C.2        1 SUBUNIT  0
    3 C3        -6.4090     1.1690     1.7180 C.2        1 SUBUNIT  0
    4 C4        -4.1150     0.3430     1.7360 C.2        1 SUBUNIT  0
    5 C5        -5.4990     0.1470     3.7330 C.2        1 SUBUNIT  0
    6 C6        -4.2730    -0.0620     3.0760 C.2        1 SUBUNIT  0
    7 C7        -2.8220     0.1270     1.0260 C.3        1 SUBUNIT  0
    8 O8        -3.1040    -0.0820    -0.3520 O.3        1 SUBUNIT  0
    9 C9        -1.9730    -0.3910    -1.1560 C.3        1 SUBUNIT  0
   10 C10       -0.9680     0.7760    -1.1150 C.3        1 SUBUNIT  0
   11 C11       -0.5800     1.1150     0.3320 C.3        1 SUBUNIT  0
   12 C12       -1.8440     1.3200     1.1830 C.3        1 SUBUNIT  0
   13 N13       -1.4630     1.5090     2.5810 N.3        1 SUBUNIT  0
   14 N14        0.2200     0.4450    -1.8950 N.3        1 SUBUNIT  0
   15 C15        1.1510     1.6060    -2.1070 C.3        1 SUBUNIT  0
   16 C16        2.4890     0.9740    -1.8780 C.2        1 SUBUNIT  0
   17 C17        2.3820    -0.3410    -1.4880 C.2        1 SUBUNIT  0
   18 C18        0.9510    -0.7710    -1.4020 C.3        1 SUBUNIT  0
   19 N19        3.8040     1.3210    -1.9410 N.2        1 SUBUNIT  0
   20 C20        3.6900    -0.7990    -1.3080 C.2        1 SUBUNIT  0
   21 N21        4.5220     0.2360    -1.5920 N.pl3      1 SUBUNIT  0
   22 F22       -7.4160     1.7540     1.0690 F          1 SUBUNIT  0
   23 F23       -3.2690    -0.6450     3.7290 F          1 SUBUNIT  0
   24 F24       -7.7230     0.9550     3.6870 F          1 SUBUNIT  0
   25 C25        5.9200    -0.0570    -1.4600 C.2        1 SUBUNIT  0
   26 C26        6.3370    -1.2830    -1.0750 C.2        1 SUBUNIT  0
   27 N27        4.0710    -2.1750    -0.8810 N.2        1 SUBUNIT  0
   28 C28        5.3490    -2.3560    -0.7850 C.2        1 SUBUNIT  0
   29 O29        5.8070    -3.5510    -0.4130 O.3        1 SUBUNIT  0
   30 C30        6.9260     1.0200    -1.7580 C.3        1 SUBUNIT  0
   31 H31       -5.0650     1.2710     0.0320 H          1 SUBUNIT  0
   32 H32       -5.6180    -0.1670     4.7590 H          1 SUBUNIT  0
   33 H33       -2.3730    -0.7870     1.4160 H          1 SUBUNIT  0
   34 H34       -1.5280    -1.3190    -0.7910 H          1 SUBUNIT  0
   35 H35       -2.3230    -0.5680    -2.1730 H          1 SUBUNIT  0
   36 H36       -1.4320     1.6550    -1.5670 H          1 SUBUNIT  0
   37 H37        0.0470     2.0070     0.3570 H          1 SUBUNIT  0
   38 H38        0.0160     0.3010     0.7510 H          1 SUBUNIT  0
   39 H39       -2.3350     2.2350     0.8430 H          1 SUBUNIT  0
   40 H40       -2.2960     1.8190     3.1020 H          1 SUBUNIT  0
   41 H41       -1.1680     0.5980     2.9590 H          1 SUBUNIT  0
   42 H42        0.9750     2.3920    -1.3860 H          1 SUBUNIT  0
   43 H43        1.0530     1.9920    -3.1110 H          1 SUBUNIT  0
   44 H44        0.6870    -1.0100    -0.3790 H          1 SUBUNIT  0
   45 H45        0.7530    -1.6200    -2.0410 H          1 SUBUNIT  0
   46 H46        7.3930    -1.4920    -0.9730 H          1 SUBUNIT  0
   47 H47        5.1780    -4.2580    -0.2210 H          1 SUBUNIT  0
   48 H48        7.9360     0.6360    -1.6140 H          1 SUBUNIT  0
   49 H49        6.7830     1.3940    -2.7710 H          1 SUBUNIT  0
   50 H50        6.7870     1.8570    -1.0720 H          1 SUBUNIT  0
@<TRIPOS>BOND
    1     1     5 2
    2     1    24 1
    3     2     3 2
    4     2    31 1
    5     3     1 1
    6     3    22 1
    7     4     2 1
    8     4     7 1
    9     5     6 1
   10     5    32 1
   11     6     4 2
   12     6    23 1
   13     7     8 1
   14     7    33 1
   15     8     9 1
   16     9    10 1
   17     9    34 1
   18     9    35 1
   19    10    11 1
   20    10    14 1
   21    10    36 1
   22    11    12 1
   23    11    37 1
   24    11    38 1
   25    12     7 1
   26    12    13 1
   27    12    39 1
   28    13    40 1
   29    13    41 1
   30    15    14 1
   31    15    16 1
   32    15    42 1
   33    15    43 1
   34    16    17 1
   35    16    19 2
   36    17    18 1
   37    17    20 2
   38    18    14 1
   39    18    44 1
   40    18    45 1
   41    20    21 1
   42    20    27 1
   43    21    19 1
   44    21    25 1
   45    25    30 1
   46    26    25 2
   47    26    46 1
   48    27    28 2
   49    28    26 1
   50    28    29 1
   51    29    47 1
   52    30    48 1
   53    30    49 1
   54    30    50 1
@<TRIPOS>SUBSTRUCTURE
1   ****   1
@<SCITEGIC>MOL_PROPERTY
AbsoluteEnergy
SciTegic.value.StringValue
91.844

@<SCITEGIC>MOL_PROPERTY
Activ
SciTegic.value.StringValue
0.600000023841858

@<SCITEGIC>MOL_PROPERTY
Active
SciTegic.value.StringValue
Yes

@<SCITEGIC>MOL_PROPERTY
Angle Energy
SciTegic.value.StringValue
29.8848304748535

@<SCITEGIC>MOL_PROPERTY
Bond Energy
SciTegic.value.StringValue
4.15796995162964

@<SCITEGIC>MOL_PROPERTY
CHARMm Energy
SciTegic.value.StringValue
17.8760108947754

@<SCITEGIC>MOL_PROPERTY
Clean Energy
SciTegic.value.StringValue
68.8954010009766

@<SCITEGIC>MOL_PROPERTY
ConfNumber
SciTegic.value.StringValue
19

@<SCITEGIC>MOL_PROPERTY
Dihedral Energy
SciTegic.value.StringValue
14.5376596450806

@<SCITEGIC>MOL_PROPERTY
Electrostatic Energy
SciTegic.value.StringValue
-27.0019493103027

@<SCITEGIC>MOL_PROPERTY
Forcefield
SciTegic.value.StringValue
CHARMm

@<SCITEGIC>MOL_PROPERTY
ForcefieldBase
SciTegic.value.StringValue
CHARMm

@<SCITEGIC>MOL_PROPERTY
ForcefieldFFML
SciTegic.value.StringValue
<?xml version="1.0" encoding="UTF-8"?>
<!DOCTYPE ffml SYSTEM "Ffml.dtd">
<ffml version="1.0">
<forcefield name="CHARMm" derivedFrom="CHARMm" base="CHARMm">
<atomTypes>
</atomTypes>
<parameters>
<angle atom1="N6R" atom2="C6R" atom3="OT">
<quadratic
refValue="120.667"
forceConstant="63.3333"/>
</angle>
</parameters>
</forcefield>
</ffml>

@<SCITEGIC>MOL_PROPERTY
Hydrogen Bond Energy
SciTegic.value.StringValue
0

@<SCITEGIC>MOL_PROPERTY
Improper Energy
SciTegic.value.StringValue
0.0104400003328919

@<SCITEGIC>MOL_PROPERTY
Initial Potential Energy
SciTegic.value.StringValue
60.5480613708496

@<SCITEGIC>MOL_PROPERTY
Initial RMS Gradient
SciTegic.value.StringValue
27.7901306152344

@<SCITEGIC>MOL_PROPERTY
LogActiv
SciTegic.value.StringValue
-0.221799999475479

@<SCITEGIC>MOL_PROPERTY
Minimization Criteria
SciTegic.value.StringValue
CONJUG> Minimization exiting with gradient tolerance ( 0.0100000) satisfied.

@<SCITEGIC>MOL_PROPERTY
PartialChargeMethod
SciTegic.value.StringValue
MomanyRone

@<SCITEGIC>MOL_PROPERTY
Potential Energy
SciTegic.value.StringValue
17.8760108947754

@<SCITEGIC>MOL_PROPERTY
RMS Gradient
SciTegic.value.StringValue
0.00963999982923269

@<SCITEGIC>MOL_PROPERTY
RelativeEnergy
SciTegic.value.StringValue
4.91706

@<SCITEGIC>MOL_PROPERTY
Solvation Free Energy
SciTegic.value.StringValue
0

@<SCITEGIC>MOL_PROPERTY
TempMolIndex
SciTegic.value.StringValue
1

@<SCITEGIC>MOL_PROPERTY
Uncert
SciTegic.value.StringValue
1.5

@<SCITEGIC>MOL_PROPERTY
Urey-Bradley Energy
SciTegic.value.StringValue
0

@<SCITEGIC>MOL_PROPERTY
UseResidueTemplateCharge
SciTegic.value.StringValue
True

@<SCITEGIC>MOL_PROPERTY
Van der Waals Energy
SciTegic.value.StringValue
-3.7129499912262

@<SCITEGIC>ATOM_PROPERTY
Formal Charge
SciTegic.value.StringValue
1 0
2 0
3 0
4 0
5 0
6 0
7 0
8 0
9 0
10 0
11 0
12 0
13 0
14 0
15 0
16 0
17 0
18 0
19 0
20 0
21 0
22 0
23 0
24 0
25 0
26 0
27 0
28 0
29 0
30 0
31 0
32 0
33 0
34 0
35 0
36 0
37 0
38 0
39 0
40 0
41 0
42 0
43 0
44 0
45 0
46 0
47 0
48 0
49 0
50 0

@<SCITEGIC>ATOM_PROPERTY
pdb_tempFactor
SciTegic.value.DoubleValue
1 0
2 0
3 0
4 0
5 0
6 0
7 0
8 0
9 0
10 0
11 0
12 0
13 0
14 0
15 0
16 0
17 0
18 0
19 0
20 0
21 0
22 0
23 0
24 0
25 0
26 0
27 0
28 0
29 0
30 0
31 0
32 0
33 0
34 0
35 0
36 0
37 0
38 0
39 0
40 0
41 0
42 0
43 0
44 0
45 0
46 0
47 0
48 0
49 0
50 0

@<SCITEGIC>ATOM_PROPERTY
pdb_occupancy
SciTegic.value.DoubleValue
1 1
2 1
3 1
4 1
5 1
6 1
7 1
8 1
9 1
10 1
11 1
12 1
13 1
14 1
15 1
16 1
17 1
18 1
19 1
20 1
21 1
22 1
23 1
24 1
25 1
26 1
27 1
28 1
29 1
30 1
31 1
32 1
33 1
34 1
35 1
36 1
37 1
38 1
39 1
40 1
41 1
42 1
43 1
44 1
45 1
46 1
47 1
48 1
49 1
50 1

@<TRIPOS>MOLECULE
dpp4_29
50  54  1  0  0
SMALL
FORMAL_CHARGES
@<TRIPOS>ATOM
    1 C1        -6.3460     2.0000     2.7370 C.2        1 SUBUNIT  0
    2 C2        -4.0710     1.1270     2.7540 C.2        1 SUBUNIT  0
    3 C3        -5.1610     1.6990     3.4350 C.2        1 SUBUNIT  0
    4 C4        -4.1610     0.8550     1.3770 C.2        1 SUBUNIT  0
    5 C5        -6.4370     1.7270     1.3610 C.2        1 SUBUNIT  0
    6 C6        -5.3470     1.1550     0.6800 C.2        1 SUBUNIT  0
    7 C7        -3.0000     0.2490     0.6680 C.3        1 SUBUNIT  0
    8 O8        -1.8090     0.7010     1.3020 O.3        1 SUBUNIT  0
    9 C9        -0.6020     0.2760     0.6840 C.3        1 SUBUNIT  0
   10 C10       -0.5160    -1.2610     0.7050 C.3        1 SUBUNIT  0
   11 C11       -1.7550    -1.8870     0.0490 C.3        1 SUBUNIT  0
   12 C12       -3.0340    -1.3020     0.6750 C.3        1 SUBUNIT  0
   13 N13       -4.2000    -1.8060    -0.0450 N.3        1 SUBUNIT  0
   14 N14        0.6960    -1.7070     0.0260 N.3        1 SUBUNIT  0
   15 C15        0.6830    -1.4730    -1.4590 C.3        1 SUBUNIT  0
   16 C16        2.0680    -0.9630    -1.7040 C.2        1 SUBUNIT  0
   17 C17        2.7800    -0.8120    -0.5380 C.2        1 SUBUNIT  0
   18 C18        1.9670    -1.2040     0.6550 C.3        1 SUBUNIT  0
   19 N19        2.8470    -0.5960    -2.7590 N.2        1 SUBUNIT  0
   20 C20        4.0390    -0.3340    -0.9100 C.2        1 SUBUNIT  0
   21 N21        4.0420    -0.2150    -2.2630 N.pl3      1 SUBUNIT  0
   22 F22       -5.0660     1.9520     4.7390 F          1 SUBUNIT  0
   23 F23       -5.4490     0.9000    -0.6250 F          1 SUBUNIT  0
   24 F24       -7.3810     2.5420     3.3720 F          1 SUBUNIT  0
   25 C25        5.2670     0.2690    -2.8260 C.2        1 SUBUNIT  0
   26 C26        6.3180     0.5780    -2.0370 C.2        1 SUBUNIT  0
   27 N27        5.1540    -0.0180     0.0270 N.2        1 SUBUNIT  0
   28 C28        6.2250     0.4140    -0.5620 C.2        1 SUBUNIT  0
   29 O29        7.2870     0.7250     0.1780 O.3        1 SUBUNIT  0
   30 C30        5.3750     0.4300    -4.3180 C.3        1 SUBUNIT  0
   31 H31       -3.1620     0.8980     3.2900 H          1 SUBUNIT  0
   32 H32       -7.3460     1.9590     0.8230 H          1 SUBUNIT  0
   33 H33       -2.9940     0.6250    -0.3560 H          1 SUBUNIT  0
   34 H34       -0.5750     0.6700    -0.3340 H          1 SUBUNIT  0
   35 H35        0.2280     0.7230     1.2330 H          1 SUBUNIT  0
   36 H36       -0.4620    -1.5940     1.7410 H          1 SUBUNIT  0
   37 H37       -1.7380    -2.9700     0.1640 H          1 SUBUNIT  0
   38 H38       -1.7450    -1.6820    -1.0240 H          1 SUBUNIT  0
   39 H39       -3.0990    -1.6560     1.7060 H          1 SUBUNIT  0
   40 H40       -5.0440    -1.5530     0.4880 H          1 SUBUNIT  0
   41 H41       -4.2430    -1.3320    -0.9600 H          1 SUBUNIT  0
   42 H42       -0.0500    -0.7280    -1.7360 H          1 SUBUNIT  0
   43 H43        0.4940    -2.3960    -1.9860 H          1 SUBUNIT  0
   44 H44        1.7840    -0.3450     1.2900 H          1 SUBUNIT  0
   45 H45        2.4440    -1.9890     1.2250 H          1 SUBUNIT  0
   46 H46        7.2370     0.9460    -2.4710 H          1 SUBUNIT  0
   47 H47        7.2410     0.6250     1.1370 H          1 SUBUNIT  0
   48 H48        6.3660     0.8030    -4.5820 H          1 SUBUNIT  0
   49 H49        5.1590    -0.5170    -4.8120 H          1 SUBUNIT  0
   50 H50        4.6440     1.1610    -4.6660 H          1 SUBUNIT  0
@<TRIPOS>BOND
    1     1     5 2
    2     1    24 1
    3     2     3 2
    4     2    31 1
    5     3     1 1
    6     3    22 1
    7     4     2 1
    8     4     7 1
    9     5     6 1
   10     5    32 1
   11     6     4 2
   12     6    23 1
   13     7     8 1
   14     7    33 1
   15     8     9 1
   16     9    10 1
   17     9    34 1
   18     9    35 1
   19    10    11 1
   20    10    14 1
   21    10    36 1
   22    11    12 1
   23    11    37 1
   24    11    38 1
   25    12     7 1
   26    12    13 1
   27    12    39 1
   28    13    40 1
   29    13    41 1
   30    15    14 1
   31    15    16 1
   32    15    42 1
   33    15    43 1
   34    16    17 1
   35    16    19 2
   36    17    18 1
   37    17    20 2
   38    18    14 1
   39    18    44 1
   40    18    45 1
   41    20    21 1
   42    20    27 1
   43    21    19 1
   44    21    25 1
   45    25    30 1
   46    26    25 2
   47    26    46 1
   48    27    28 2
   49    28    26 1
   50    28    29 1
   51    29    47 1
   52    30    48 1
   53    30    49 1
   54    30    50 1
@<TRIPOS>SUBSTRUCTURE
1   ****   1
@<SCITEGIC>MOL_PROPERTY
AbsoluteEnergy
SciTegic.value.StringValue
92.0289

@<SCITEGIC>MOL_PROPERTY
Activ
SciTegic.value.StringValue
0.600000023841858

@<SCITEGIC>MOL_PROPERTY
Active
SciTegic.value.StringValue
Yes

@<SCITEGIC>MOL_PROPERTY
Angle Energy
SciTegic.value.StringValue
29.8848304748535

@<SCITEGIC>MOL_PROPERTY
Bond Energy
SciTegic.value.StringValue
4.15796995162964

@<SCITEGIC>MOL_PROPERTY
CHARMm Energy
SciTegic.value.StringValue
17.8760108947754

@<SCITEGIC>MOL_PROPERTY
Clean Energy
SciTegic.value.StringValue
68.8954010009766

@<SCITEGIC>MOL_PROPERTY
ConfNumber
SciTegic.value.StringValue
20

@<SCITEGIC>MOL_PROPERTY
Dihedral Energy
SciTegic.value.StringValue
14.5376596450806

@<SCITEGIC>MOL_PROPERTY
Electrostatic Energy
SciTegic.value.StringValue
-27.0019493103027

@<SCITEGIC>MOL_PROPERTY
Forcefield
SciTegic.value.StringValue
CHARMm

@<SCITEGIC>MOL_PROPERTY
ForcefieldBase
SciTegic.value.StringValue
CHARMm

@<SCITEGIC>MOL_PROPERTY
ForcefieldFFML
SciTegic.value.StringValue
<?xml version="1.0" encoding="UTF-8"?>
<!DOCTYPE ffml SYSTEM "Ffml.dtd">
<ffml version="1.0">
<forcefield name="CHARMm" derivedFrom="CHARMm" base="CHARMm">
<atomTypes>
</atomTypes>
<parameters>
<angle atom1="N6R" atom2="C6R" atom3="OT">
<quadratic
refValue="120.667"
forceConstant="63.3333"/>
</angle>
</parameters>
</forcefield>
</ffml>

@<SCITEGIC>MOL_PROPERTY
Hydrogen Bond Energy
SciTegic.value.StringValue
0

@<SCITEGIC>MOL_PROPERTY
Improper Energy
SciTegic.value.StringValue
0.0104400003328919

@<SCITEGIC>MOL_PROPERTY
Initial Potential Energy
SciTegic.value.StringValue
60.5480613708496

@<SCITEGIC>MOL_PROPERTY
Initial RMS Gradient
SciTegic.value.StringValue
27.7901306152344

@<SCITEGIC>MOL_PROPERTY
LogActiv
SciTegic.value.StringValue
-0.221799999475479

@<SCITEGIC>MOL_PROPERTY
Minimization Criteria
SciTegic.value.StringValue
CONJUG> Minimization exiting with gradient tolerance ( 0.0100000) satisfied.

@<SCITEGIC>MOL_PROPERTY
PartialChargeMethod
SciTegic.value.StringValue
MomanyRone

@<SCITEGIC>MOL_PROPERTY
Potential Energy
SciTegic.value.StringValue
17.8760108947754

@<SCITEGIC>MOL_PROPERTY
RMS Gradient
SciTegic.value.StringValue
0.00963999982923269

@<SCITEGIC>MOL_PROPERTY
RelativeEnergy
SciTegic.value.StringValue
5.10193

@<SCITEGIC>MOL_PROPERTY
Solvation Free Energy
SciTegic.value.StringValue
0

@<SCITEGIC>MOL_PROPERTY
TempMolIndex
SciTegic.value.StringValue
1

@<SCITEGIC>MOL_PROPERTY
Uncert
SciTegic.value.StringValue
1.5

@<SCITEGIC>MOL_PROPERTY
Urey-Bradley Energy
SciTegic.value.StringValue
0

@<SCITEGIC>MOL_PROPERTY
UseResidueTemplateCharge
SciTegic.value.StringValue
True

@<SCITEGIC>MOL_PROPERTY
Van der Waals Energy
SciTegic.value.StringValue
-3.7129499912262

@<SCITEGIC>ATOM_PROPERTY
Formal Charge
SciTegic.value.StringValue
1 0
2 0
3 0
4 0
5 0
6 0
7 0
8 0
9 0
10 0
11 0
12 0
13 0
14 0
15 0
16 0
17 0
18 0
19 0
20 0
21 0
22 0
23 0
24 0
25 0
26 0
27 0
28 0
29 0
30 0
31 0
32 0
33 0
34 0
35 0
36 0
37 0
38 0
39 0
40 0
41 0
42 0
43 0
44 0
45 0
46 0
47 0
48 0
49 0
50 0

@<SCITEGIC>ATOM_PROPERTY
pdb_tempFactor
SciTegic.value.DoubleValue
1 0
2 0
3 0
4 0
5 0
6 0
7 0
8 0
9 0
10 0
11 0
12 0
13 0
14 0
15 0
16 0
17 0
18 0
19 0
20 0
21 0
22 0
23 0
24 0
25 0
26 0
27 0
28 0
29 0
30 0
31 0
32 0
33 0
34 0
35 0
36 0
37 0
38 0
39 0
40 0
41 0
42 0
43 0
44 0
45 0
46 0
47 0
48 0
49 0
50 0

@<SCITEGIC>ATOM_PROPERTY
pdb_occupancy
SciTegic.value.DoubleValue
1 1
2 1
3 1
4 1
5 1
6 1
7 1
8 1
9 1
10 1
11 1
12 1
13 1
14 1
15 1
16 1
17 1
18 1
19 1
20 1
21 1
22 1
23 1
24 1
25 1
26 1
27 1
28 1
29 1
30 1
31 1
32 1
33 1
34 1
35 1
36 1
37 1
38 1
39 1
40 1
41 1
42 1
43 1
44 1
45 1
46 1
47 1
48 1
49 1
50 1

@<TRIPOS>MOLECULE
dpp4_29
50  54  1  0  0
SMALL
FORMAL_CHARGES
@<TRIPOS>ATOM
    1 C1        -6.8900     0.0590     2.7470 C.2        1 SUBUNIT  0
    2 C2        -5.2640     1.7980     2.2350 C.2        1 SUBUNIT  0
    3 C3        -6.5520     1.4210     2.6530 C.2        1 SUBUNIT  0
    4 C4        -4.3120     0.8170     1.9100 C.2        1 SUBUNIT  0
    5 C5        -5.9360    -0.9250     2.4230 C.2        1 SUBUNIT  0
    6 C6        -4.6480    -0.5480     2.0050 C.2        1 SUBUNIT  0
    7 C7        -2.9500     1.2300     1.4670 C.3        1 SUBUNIT  0
    8 O8        -2.0250     0.2370     1.8920 O.3        1 SUBUNIT  0
    9 C9        -0.6610     0.5290     1.6190 C.3        1 SUBUNIT  0
   10 C10       -0.4490     0.6620     0.0990 C.3        1 SUBUNIT  0
   11 C11       -1.4010     1.7100    -0.4960 C.3        1 SUBUNIT  0
   12 C12       -2.8470     1.4130    -0.0690 C.3        1 SUBUNIT  0
   13 N13       -3.7200     2.4880    -0.5300 N.3        1 SUBUNIT  0
   14 N14        0.9390     1.0130    -0.1870 N.3        1 SUBUNIT  0
   15 C15        1.2080     1.2890    -1.6380 C.3        1 SUBUNIT  0
   16 C16        2.5100     0.5810    -1.8520 C.2        1 SUBUNIT  0
   17 C17        2.9160    -0.1020    -0.7300 C.2        1 SUBUNIT  0
   18 C18        1.9390     0.0550     0.3930 C.3        1 SUBUNIT  0
   19 N19        3.4260     0.4070    -2.8440 N.2        1 SUBUNIT  0
   20 C20        4.1310    -0.7100    -1.0630 C.2        1 SUBUNIT  0
   21 N21        4.4050    -0.3780    -2.3540 N.pl3      1 SUBUNIT  0
   22 F22       -7.4470     2.3580     2.9620 F          1 SUBUNIT  0
   23 F23       -3.7550    -1.4890     1.7010 F          1 SUBUNIT  0
   24 F24       -8.1060    -0.3090     3.1420 F          1 SUBUNIT  0
   25 C25        5.6250    -0.9230    -2.8710 C.2        1 SUBUNIT  0
   26 C26        6.4160    -1.7020    -2.1060 C.2        1 SUBUNIT  0
   27 N27        4.9500    -1.5580    -0.1550 N.2        1 SUBUNIT  0
   28 C28        6.0370    -2.0100    -0.7010 C.2        1 SUBUNIT  0
   29 O29        6.8510    -2.7780     0.0200 O.3        1 SUBUNIT  0
   30 C30        6.0210    -0.6150    -4.2920 C.3        1 SUBUNIT  0
   31 H31       -5.0070     2.8460     2.1620 H          1 SUBUNIT  0
   32 H32       -6.1930    -1.9710     2.4940 H          1 SUBUNIT  0
   33 H33       -2.6950     2.1600     1.9800 H          1 SUBUNIT  0
   34 H34       -0.3890     1.4440     2.1460 H          1 SUBUNIT  0
   35 H35       -0.0580    -0.2820     2.0270 H          1 SUBUNIT  0
   36 H36       -0.6550    -0.3020    -0.3710 H          1 SUBUNIT  0
   37 H37       -1.3190     1.7220    -1.5850 H          1 SUBUNIT  0
   38 H38       -1.1120     2.7050    -0.1490 H          1 SUBUNIT  0
   39 H39       -3.1610     0.4900    -0.5620 H          1 SUBUNIT  0
   40 H40       -4.6970     2.2000    -0.3760 H          1 SUBUNIT  0
   41 H41       -3.5340     3.3220     0.0450 H          1 SUBUNIT  0
   42 H42        1.2940     2.3510    -1.8140 H          1 SUBUNIT  0
   43 H43        0.4380     0.8700    -2.2730 H          1 SUBUNIT  0
   44 H44        2.4070     0.4770     1.2700 H          1 SUBUNIT  0
   45 H45        1.4870    -0.8970     0.6380 H          1 SUBUNIT  0
   46 H46        7.3330    -2.1130    -2.5060 H          1 SUBUNIT  0
   47 H47        6.6180    -2.9870     0.9350 H          1 SUBUNIT  0
   48 H48        6.9600    -1.1120    -4.5310 H          1 SUBUNIT  0
   49 H49        5.2240    -0.9150    -4.9730 H          1 SUBUNIT  0
   50 H50        6.1730     0.4590    -4.4090 H          1 SUBUNIT  0
@<TRIPOS>BOND
    1     1     5 2
    2     1    24 1
    3     2     3 2
    4     2    31 1
    5     3     1 1
    6     3    22 1
    7     4     2 1
    8     4     7 1
    9     5     6 1
   10     5    32 1
   11     6     4 2
   12     6    23 1
   13     7     8 1
   14     7    33 1
   15     8     9 1
   16     9    10 1
   17     9    34 1
   18     9    35 1
   19    10    11 1
   20    10    14 1
   21    10    36 1
   22    11    12 1
   23    11    37 1
   24    11    38 1
   25    12     7 1
   26    12    13 1
   27    12    39 1
   28    13    40 1
   29    13    41 1
   30    15    14 1
   31    15    16 1
   32    15    42 1
   33    15    43 1
   34    16    17 1
   35    16    19 2
   36    17    18 1
   37    17    20 2
   38    18    14 1
   39    18    44 1
   40    18    45 1
   41    20    21 1
   42    20    27 1
   43    21    19 1
   44    21    25 1
   45    25    30 1
   46    26    25 2
   47    26    46 1
   48    27    28 2
   49    28    26 1
   50    28    29 1
   51    29    47 1
   52    30    48 1
   53    30    49 1
   54    30    50 1
@<TRIPOS>SUBSTRUCTURE
1   ****   1
@<SCITEGIC>MOL_PROPERTY
AbsoluteEnergy
SciTegic.value.StringValue
92.3183

@<SCITEGIC>MOL_PROPERTY
Activ
SciTegic.value.StringValue
0.600000023841858

@<SCITEGIC>MOL_PROPERTY
Active
SciTegic.value.StringValue
Yes

@<SCITEGIC>MOL_PROPERTY
Angle Energy
SciTegic.value.StringValue
29.8848304748535

@<SCITEGIC>MOL_PROPERTY
Bond Energy
SciTegic.value.StringValue
4.15796995162964

@<SCITEGIC>MOL_PROPERTY
CHARMm Energy
SciTegic.value.StringValue
17.8760108947754

@<SCITEGIC>MOL_PROPERTY
Clean Energy
SciTegic.value.StringValue
68.8954010009766

@<SCITEGIC>MOL_PROPERTY
ConfNumber
SciTegic.value.StringValue
21

@<SCITEGIC>MOL_PROPERTY
Dihedral Energy
SciTegic.value.StringValue
14.5376596450806

@<SCITEGIC>MOL_PROPERTY
Electrostatic Energy
SciTegic.value.StringValue
-27.0019493103027

@<SCITEGIC>MOL_PROPERTY
Forcefield
SciTegic.value.StringValue
CHARMm

@<SCITEGIC>MOL_PROPERTY
ForcefieldBase
SciTegic.value.StringValue
CHARMm

@<SCITEGIC>MOL_PROPERTY
ForcefieldFFML
SciTegic.value.StringValue
<?xml version="1.0" encoding="UTF-8"?>
<!DOCTYPE ffml SYSTEM "Ffml.dtd">
<ffml version="1.0">
<forcefield name="CHARMm" derivedFrom="CHARMm" base="CHARMm">
<atomTypes>
</atomTypes>
<parameters>
<angle atom1="N6R" atom2="C6R" atom3="OT">
<quadratic
refValue="120.667"
forceConstant="63.3333"/>
</angle>
</parameters>
</forcefield>
</ffml>

@<SCITEGIC>MOL_PROPERTY
Hydrogen Bond Energy
SciTegic.value.StringValue
0

@<SCITEGIC>MOL_PROPERTY
Improper Energy
SciTegic.value.StringValue
0.0104400003328919

@<SCITEGIC>MOL_PROPERTY
Initial Potential Energy
SciTegic.value.StringValue
60.5480613708496

@<SCITEGIC>MOL_PROPERTY
Initial RMS Gradient
SciTegic.value.StringValue
27.7901306152344

@<SCITEGIC>MOL_PROPERTY
LogActiv
SciTegic.value.StringValue
-0.221799999475479

@<SCITEGIC>MOL_PROPERTY
Minimization Criteria
SciTegic.value.StringValue
CONJUG> Minimization exiting with gradient tolerance ( 0.0100000) satisfied.

@<SCITEGIC>MOL_PROPERTY
PartialChargeMethod
SciTegic.value.StringValue
MomanyRone

@<SCITEGIC>MOL_PROPERTY
Potential Energy
SciTegic.value.StringValue
17.8760108947754

@<SCITEGIC>MOL_PROPERTY
RMS Gradient
SciTegic.value.StringValue
0.00963999982923269

@<SCITEGIC>MOL_PROPERTY
RelativeEnergy
SciTegic.value.StringValue
5.3913

@<SCITEGIC>MOL_PROPERTY
Solvation Free Energy
SciTegic.value.StringValue
0

@<SCITEGIC>MOL_PROPERTY
TempMolIndex
SciTegic.value.StringValue
1

@<SCITEGIC>MOL_PROPERTY
Uncert
SciTegic.value.StringValue
1.5

@<SCITEGIC>MOL_PROPERTY
Urey-Bradley Energy
SciTegic.value.StringValue
0

@<SCITEGIC>MOL_PROPERTY
UseResidueTemplateCharge
SciTegic.value.StringValue
True

@<SCITEGIC>MOL_PROPERTY
Van der Waals Energy
SciTegic.value.StringValue
-3.7129499912262

@<SCITEGIC>ATOM_PROPERTY
Formal Charge
SciTegic.value.StringValue
1 0
2 0
3 0
4 0
5 0
6 0
7 0
8 0
9 0
10 0
11 0
12 0
13 0
14 0
15 0
16 0
17 0
18 0
19 0
20 0
21 0
22 0
23 0
24 0
25 0
26 0
27 0
28 0
29 0
30 0
31 0
32 0
33 0
34 0
35 0
36 0
37 0
38 0
39 0
40 0
41 0
42 0
43 0
44 0
45 0
46 0
47 0
48 0
49 0
50 0

@<SCITEGIC>ATOM_PROPERTY
pdb_tempFactor
SciTegic.value.DoubleValue
1 0
2 0
3 0
4 0
5 0
6 0
7 0
8 0
9 0
10 0
11 0
12 0
13 0
14 0
15 0
16 0
17 0
18 0
19 0
20 0
21 0
22 0
23 0
24 0
25 0
26 0
27 0
28 0
29 0
30 0
31 0
32 0
33 0
34 0
35 0
36 0
37 0
38 0
39 0
40 0
41 0
42 0
43 0
44 0
45 0
46 0
47 0
48 0
49 0
50 0

@<SCITEGIC>ATOM_PROPERTY
pdb_occupancy
SciTegic.value.DoubleValue
1 1
2 1
3 1
4 1
5 1
6 1
7 1
8 1
9 1
10 1
11 1
12 1
13 1
14 1
15 1
16 1
17 1
18 1
19 1
20 1
21 1
22 1
23 1
24 1
25 1
26 1
27 1
28 1
29 1
30 1
31 1
32 1
33 1
34 1
35 1
36 1
37 1
38 1
39 1
40 1
41 1
42 1
43 1
44 1
45 1
46 1
47 1
48 1
49 1
50 1

@<TRIPOS>MOLECULE
dpp4_29
50  54  1  0  0
SMALL
FORMAL_CHARGES
@<TRIPOS>ATOM
    1 C1        -6.3650     2.0670     2.6720 C.2        1 SUBUNIT  0
    2 C2        -4.6990     0.2950     2.5510 C.2        1 SUBUNIT  0
    3 C3        -5.7930     0.8960     3.2000 C.2        1 SUBUNIT  0
    4 C4        -4.1790     0.8610     1.3730 C.2        1 SUBUNIT  0
    5 C5        -5.8450     2.6330     1.4930 C.2        1 SUBUNIT  0
    6 C6        -4.7540     2.0320     0.8420 C.2        1 SUBUNIT  0
    7 C7        -3.0200     0.2130     0.6950 C.3        1 SUBUNIT  0
    8 O8        -1.8270     0.7930     1.2070 O.3        1 SUBUNIT  0
    9 C9        -0.6270     0.3400     0.5940 C.3        1 SUBUNIT  0
   10 C10       -0.4700    -1.1760     0.8120 C.3        1 SUBUNIT  0
   11 C11       -1.7060    -1.9330     0.3030 C.3        1 SUBUNIT  0
   12 C12       -2.9820    -1.3230     0.9050 C.3        1 SUBUNIT  0
   13 N13       -4.1530    -1.9640     0.3120 N.3        1 SUBUNIT  0
   14 N14        0.7320    -1.6590     0.1390 N.3        1 SUBUNIT  0
   15 C15        0.6910    -1.5220    -1.3550 C.3        1 SUBUNIT  0
   16 C16        2.0660    -1.0230    -1.6600 C.2        1 SUBUNIT  0
   17 C17        2.7990    -0.7950    -0.5180 C.2        1 SUBUNIT  0
   18 C18        2.0090    -1.1100     0.7130 C.3        1 SUBUNIT  0
   19 N19        2.8260    -0.7200    -2.7490 N.2        1 SUBUNIT  0
   20 C20        4.0490    -0.3340    -0.9420 C.2        1 SUBUNIT  0
   21 N21        4.0260    -0.3030    -2.3000 N.pl3      1 SUBUNIT  0
   22 F22       -6.2790     0.3530     4.3140 F          1 SUBUNIT  0
   23 F23       -4.2710     2.5770    -0.2730 F          1 SUBUNIT  0
   24 F24       -7.4000     2.6440     3.2790 F          1 SUBUNIT  0
   25 C25        5.2400     0.1500    -2.9170 C.2        1 SUBUNIT  0
   26 C26        6.3010     0.5130    -2.1700 C.2        1 SUBUNIT  0
   27 N27        5.1800     0.0470    -0.0490 N.2        1 SUBUNIT  0
   28 C28        6.2350     0.4460    -0.6850 C.2        1 SUBUNIT  0
   29 O29        7.3100     0.8100     0.0130 O.3        1 SUBUNIT  0
   30 C30        5.3180     0.2160    -4.4200 C.3        1 SUBUNIT  0
   31 H31       -4.2590    -0.6030     2.9600 H          1 SUBUNIT  0
   32 H32       -6.2850     3.5320     1.0860 H          1 SUBUNIT  0
   33 H33       -3.0750     0.4510    -0.3680 H          1 SUBUNIT  0
   34 H34       -0.6600     0.5950    -0.4660 H          1 SUBUNIT  0
   35 H35        0.2040     0.8860     1.0420 H          1 SUBUNIT  0
   36 H36       -0.3580    -1.3680     1.8800 H          1 SUBUNIT  0
   37 H37       -1.6320    -2.9920     0.5580 H          1 SUBUNIT  0
   38 H38       -1.7500    -1.8730    -0.7860 H          1 SUBUNIT  0
   39 H39       -2.9870    -1.5390     1.9750 H          1 SUBUNIT  0
   40 H40       -4.9970    -1.5160     0.6970 H          1 SUBUNIT  0
   41 H41       -4.1340    -1.7950    -0.7020 H          1 SUBUNIT  0
   42 H42       -0.0540    -0.8010    -1.6680 H          1 SUBUNIT  0
   43 H43        0.4970    -2.4790    -1.8180 H          1 SUBUNIT  0
   44 H44        1.8340    -0.2170     1.2940 H          1 SUBUNIT  0
   45 H45        2.5030    -1.8550     1.3200 H          1 SUBUNIT  0
   46 H46        7.2100     0.8580    -2.6420 H          1 SUBUNIT  0
   47 H47        7.2830     0.7710     0.9780 H          1 SUBUNIT  0
   48 H48        6.3130     0.5410    -4.7240 H          1 SUBUNIT  0
   49 H49        5.0630    -0.7540    -4.8470 H          1 SUBUNIT  0
   50 H50        4.5990     0.9450    -4.7970 H          1 SUBUNIT  0
@<TRIPOS>BOND
    1     1     5 2
    2     1    24 1
    3     2     3 2
    4     2    31 1
    5     3     1 1
    6     3    22 1
    7     4     2 1
    8     4     7 1
    9     5     6 1
   10     5    32 1
   11     6     4 2
   12     6    23 1
   13     7     8 1
   14     7    33 1
   15     8     9 1
   16     9    10 1
   17     9    34 1
   18     9    35 1
   19    10    11 1
   20    10    14 1
   21    10    36 1
   22    11    12 1
   23    11    37 1
   24    11    38 1
   25    12     7 1
   26    12    13 1
   27    12    39 1
   28    13    40 1
   29    13    41 1
   30    15    14 1
   31    15    16 1
   32    15    42 1
   33    15    43 1
   34    16    17 1
   35    16    19 2
   36    17    18 1
   37    17    20 2
   38    18    14 1
   39    18    44 1
   40    18    45 1
   41    20    21 1
   42    20    27 1
   43    21    19 1
   44    21    25 1
   45    25    30 1
   46    26    25 2
   47    26    46 1
   48    27    28 2
   49    28    26 1
   50    28    29 1
   51    29    47 1
   52    30    48 1
   53    30    49 1
   54    30    50 1
@<TRIPOS>SUBSTRUCTURE
1   ****   1
@<SCITEGIC>MOL_PROPERTY
AbsoluteEnergy
SciTegic.value.StringValue
92.3453

@<SCITEGIC>MOL_PROPERTY
Activ
SciTegic.value.StringValue
0.600000023841858

@<SCITEGIC>MOL_PROPERTY
Active
SciTegic.value.StringValue
Yes

@<SCITEGIC>MOL_PROPERTY
Angle Energy
SciTegic.value.StringValue
29.8848304748535

@<SCITEGIC>MOL_PROPERTY
Bond Energy
SciTegic.value.StringValue
4.15796995162964

@<SCITEGIC>MOL_PROPERTY
CHARMm Energy
SciTegic.value.StringValue
17.8760108947754

@<SCITEGIC>MOL_PROPERTY
Clean Energy
SciTegic.value.StringValue
68.8954010009766

@<SCITEGIC>MOL_PROPERTY
ConfNumber
SciTegic.value.StringValue
22

@<SCITEGIC>MOL_PROPERTY
Dihedral Energy
SciTegic.value.StringValue
14.5376596450806

@<SCITEGIC>MOL_PROPERTY
Electrostatic Energy
SciTegic.value.StringValue
-27.0019493103027

@<SCITEGIC>MOL_PROPERTY
Forcefield
SciTegic.value.StringValue
CHARMm

@<SCITEGIC>MOL_PROPERTY
ForcefieldBase
SciTegic.value.StringValue
CHARMm

@<SCITEGIC>MOL_PROPERTY
ForcefieldFFML
SciTegic.value.StringValue
<?xml version="1.0" encoding="UTF-8"?>
<!DOCTYPE ffml SYSTEM "Ffml.dtd">
<ffml version="1.0">
<forcefield name="CHARMm" derivedFrom="CHARMm" base="CHARMm">
<atomTypes>
</atomTypes>
<parameters>
<angle atom1="N6R" atom2="C6R" atom3="OT">
<quadratic
refValue="120.667"
forceConstant="63.3333"/>
</angle>
</parameters>
</forcefield>
</ffml>

@<SCITEGIC>MOL_PROPERTY
Hydrogen Bond Energy
SciTegic.value.StringValue
0

@<SCITEGIC>MOL_PROPERTY
Improper Energy
SciTegic.value.StringValue
0.0104400003328919

@<SCITEGIC>MOL_PROPERTY
Initial Potential Energy
SciTegic.value.StringValue
60.5480613708496

@<SCITEGIC>MOL_PROPERTY
Initial RMS Gradient
SciTegic.value.StringValue
27.7901306152344

@<SCITEGIC>MOL_PROPERTY
LogActiv
SciTegic.value.StringValue
-0.221799999475479

@<SCITEGIC>MOL_PROPERTY
Minimization Criteria
SciTegic.value.StringValue
CONJUG> Minimization exiting with gradient tolerance ( 0.0100000) satisfied.

@<SCITEGIC>MOL_PROPERTY
PartialChargeMethod
SciTegic.value.StringValue
MomanyRone

@<SCITEGIC>MOL_PROPERTY
Potential Energy
SciTegic.value.StringValue
17.8760108947754

@<SCITEGIC>MOL_PROPERTY
RMS Gradient
SciTegic.value.StringValue
0.00963999982923269

@<SCITEGIC>MOL_PROPERTY
RelativeEnergy
SciTegic.value.StringValue
5.41832

@<SCITEGIC>MOL_PROPERTY
Solvation Free Energy
SciTegic.value.StringValue
0

@<SCITEGIC>MOL_PROPERTY
TempMolIndex
SciTegic.value.StringValue
1

@<SCITEGIC>MOL_PROPERTY
Uncert
SciTegic.value.StringValue
1.5

@<SCITEGIC>MOL_PROPERTY
Urey-Bradley Energy
SciTegic.value.StringValue
0

@<SCITEGIC>MOL_PROPERTY
UseResidueTemplateCharge
SciTegic.value.StringValue
True

@<SCITEGIC>MOL_PROPERTY
Van der Waals Energy
SciTegic.value.StringValue
-3.7129499912262

@<SCITEGIC>ATOM_PROPERTY
Formal Charge
SciTegic.value.StringValue
1 0
2 0
3 0
4 0
5 0
6 0
7 0
8 0
9 0
10 0
11 0
12 0
13 0
14 0
15 0
16 0
17 0
18 0
19 0
20 0
21 0
22 0
23 0
24 0
25 0
26 0
27 0
28 0
29 0
30 0
31 0
32 0
33 0
34 0
35 0
36 0
37 0
38 0
39 0
40 0
41 0
42 0
43 0
44 0
45 0
46 0
47 0
48 0
49 0
50 0

@<SCITEGIC>ATOM_PROPERTY
pdb_tempFactor
SciTegic.value.DoubleValue
1 0
2 0
3 0
4 0
5 0
6 0
7 0
8 0
9 0
10 0
11 0
12 0
13 0
14 0
15 0
16 0
17 0
18 0
19 0
20 0
21 0
22 0
23 0
24 0
25 0
26 0
27 0
28 0
29 0
30 0
31 0
32 0
33 0
34 0
35 0
36 0
37 0
38 0
39 0
40 0
41 0
42 0
43 0
44 0
45 0
46 0
47 0
48 0
49 0
50 0

@<SCITEGIC>ATOM_PROPERTY
pdb_occupancy
SciTegic.value.DoubleValue
1 1
2 1
3 1
4 1
5 1
6 1
7 1
8 1
9 1
10 1
11 1
12 1
13 1
14 1
15 1
16 1
17 1
18 1
19 1
20 1
21 1
22 1
23 1
24 1
25 1
26 1
27 1
28 1
29 1
30 1
31 1
32 1
33 1
34 1
35 1
36 1
37 1
38 1
39 1
40 1
41 1
42 1
43 1
44 1
45 1
46 1
47 1
48 1
49 1
50 1

@<TRIPOS>MOLECULE
dpp4_29
50  54  1  0  0
SMALL
FORMAL_CHARGES
@<TRIPOS>ATOM
    1 C1        -6.7000     1.8140     2.7910 C.2        1 SUBUNIT  0
    2 C2        -5.5280    -0.2280     2.1700 C.2        1 SUBUNIT  0
    3 C3        -6.6230     0.4090     2.7780 C.2        1 SUBUNIT  0
    4 C4        -4.5100     0.5340     1.5710 C.2        1 SUBUNIT  0
    5 C5        -5.6820     2.5760     2.1910 C.2        1 SUBUNIT  0
    6 C6        -4.5870     1.9400     1.5810 C.2        1 SUBUNIT  0
    7 C7        -3.3540    -0.1550     0.9280 C.3        1 SUBUNIT  0
    8 O8        -2.9060     0.6500    -0.1560 O.3        1 SUBUNIT  0
    9 C9        -1.8560     0.0850    -0.9290 C.3        1 SUBUNIT  0
   10 C10       -0.6160    -0.1360    -0.0430 C.3        1 SUBUNIT  0
   11 C11       -0.9640    -0.9950     1.1820 C.3        1 SUBUNIT  0
   12 C12       -2.1810    -0.4020     1.9110 C.3        1 SUBUNIT  0
   13 N13       -2.5810    -1.2990     2.9920 N.3        1 SUBUNIT  0
   14 N14        0.4490    -0.7650    -0.8190 N.3        1 SUBUNIT  0
   15 C15        0.7510    -0.0680    -2.1140 C.3        1 SUBUNIT  0
   16 C16        2.2470    -0.0840    -2.1350 C.2        1 SUBUNIT  0
   17 C17        2.7750    -0.6160    -0.9820 C.2        1 SUBUNIT  0
   18 C18        1.7010    -1.0310    -0.0260 C.3        1 SUBUNIT  0
   19 N19        3.2600     0.2770    -2.9700 N.2        1 SUBUNIT  0
   20 C20        4.1640    -0.5690    -1.1310 C.2        1 SUBUNIT  0
   21 N21        4.4190    -0.0200    -2.3470 N.pl3      1 SUBUNIT  0
   22 F22       -7.5840    -0.3210     3.3420 F          1 SUBUNIT  0
   23 F23       -3.6300     2.6740     1.0160 F          1 SUBUNIT  0
   24 F24       -7.7330     2.4270     3.3650 F          1 SUBUNIT  0
   25 C25        5.8080     0.1080    -2.6750 C.2        1 SUBUNIT  0
   26 C26        6.7640    -0.2930    -1.8110 C.2        1 SUBUNIT  0
   27 N27        5.1580    -1.0380    -0.1240 N.2        1 SUBUNIT  0
   28 C28        6.3900    -0.8830    -0.4980 C.2        1 SUBUNIT  0
   29 O29        7.3650    -1.2710     0.3220 O.3        1 SUBUNIT  0
   30 C30        6.1970     0.7000    -4.0050 C.3        1 SUBUNIT  0
   31 H31       -5.4690    -1.3080     2.1610 H          1 SUBUNIT  0
   32 H32       -5.7410     3.6560     2.2000 H          1 SUBUNIT  0
   33 H33       -3.7120    -1.1010     0.5140 H          1 SUBUNIT  0
   34 H34       -2.2100    -0.8500    -1.3690 H          1 SUBUNIT  0
   35 H35       -1.6350     0.7720    -1.7460 H          1 SUBUNIT  0
   36 H36       -0.2530     0.8340     0.3020 H          1 SUBUNIT  0
   37 H37       -0.1080    -1.0570     1.8560 H          1 SUBUNIT  0
   38 H38       -1.1870    -2.0140     0.8630 H          1 SUBUNIT  0
   39 H39       -1.8780     0.5470     2.3580 H          1 SUBUNIT  0
   40 H40       -3.2910    -0.8180     3.5650 H          1 SUBUNIT  0
   41 H41       -3.0160    -2.1340     2.5760 H          1 SUBUNIT  0
   42 H42        0.3820     0.9490    -2.1150 H          1 SUBUNIT  0
   43 H43        0.3320    -0.6160    -2.9450 H          1 SUBUNIT  0
   44 H44        1.7380    -0.4310     0.8730 H          1 SUBUNIT  0
   45 H45        1.7740    -2.0790     0.2240 H          1 SUBUNIT  0
   46 H46        7.8090    -0.1890    -2.0630 H          1 SUBUNIT  0
   47 H47        7.1380    -1.6560     1.1780 H          1 SUBUNIT  0
   48 H48        7.2820     0.7140    -4.1000 H          1 SUBUNIT  0
   49 H49        5.7310     0.1370    -4.8130 H          1 SUBUNIT  0
   50 H50        5.8440     1.7300    -4.0690 H          1 SUBUNIT  0
@<TRIPOS>BOND
    1     1     5 2
    2     1    24 1
    3     2     3 2
    4     2    31 1
    5     3     1 1
    6     3    22 1
    7     4     2 1
    8     4     7 1
    9     5     6 1
   10     5    32 1
   11     6     4 2
   12     6    23 1
   13     7     8 1
   14     7    33 1
   15     8     9 1
   16     9    10 1
   17     9    34 1
   18     9    35 1
   19    10    11 1
   20    10    14 1
   21    10    36 1
   22    11    12 1
   23    11    37 1
   24    11    38 1
   25    12     7 1
   26    12    13 1
   27    12    39 1
   28    13    40 1
   29    13    41 1
   30    15    14 1
   31    15    16 1
   32    15    42 1
   33    15    43 1
   34    16    17 1
   35    16    19 2
   36    17    18 1
   37    17    20 2
   38    18    14 1
   39    18    44 1
   40    18    45 1
   41    20    21 1
   42    20    27 1
   43    21    19 1
   44    21    25 1
   45    25    30 1
   46    26    25 2
   47    26    46 1
   48    27    28 2
   49    28    26 1
   50    28    29 1
   51    29    47 1
   52    30    48 1
   53    30    49 1
   54    30    50 1
@<TRIPOS>SUBSTRUCTURE
1   ****   1
@<SCITEGIC>MOL_PROPERTY
AbsoluteEnergy
SciTegic.value.StringValue
92.4259

@<SCITEGIC>MOL_PROPERTY
Activ
SciTegic.value.StringValue
0.600000023841858

@<SCITEGIC>MOL_PROPERTY
Active
SciTegic.value.StringValue
Yes

@<SCITEGIC>MOL_PROPERTY
Angle Energy
SciTegic.value.StringValue
29.8848304748535

@<SCITEGIC>MOL_PROPERTY
Bond Energy
SciTegic.value.StringValue
4.15796995162964

@<SCITEGIC>MOL_PROPERTY
CHARMm Energy
SciTegic.value.StringValue
17.8760108947754

@<SCITEGIC>MOL_PROPERTY
Clean Energy
SciTegic.value.StringValue
68.8954010009766

@<SCITEGIC>MOL_PROPERTY
ConfNumber
SciTegic.value.StringValue
23

@<SCITEGIC>MOL_PROPERTY
Dihedral Energy
SciTegic.value.StringValue
14.5376596450806

@<SCITEGIC>MOL_PROPERTY
Electrostatic Energy
SciTegic.value.StringValue
-27.0019493103027

@<SCITEGIC>MOL_PROPERTY
Forcefield
SciTegic.value.StringValue
CHARMm

@<SCITEGIC>MOL_PROPERTY
ForcefieldBase
SciTegic.value.StringValue
CHARMm

@<SCITEGIC>MOL_PROPERTY
ForcefieldFFML
SciTegic.value.StringValue
<?xml version="1.0" encoding="UTF-8"?>
<!DOCTYPE ffml SYSTEM "Ffml.dtd">
<ffml version="1.0">
<forcefield name="CHARMm" derivedFrom="CHARMm" base="CHARMm">
<atomTypes>
</atomTypes>
<parameters>
<angle atom1="N6R" atom2="C6R" atom3="OT">
<quadratic
refValue="120.667"
forceConstant="63.3333"/>
</angle>
</parameters>
</forcefield>
</ffml>

@<SCITEGIC>MOL_PROPERTY
Hydrogen Bond Energy
SciTegic.value.StringValue
0

@<SCITEGIC>MOL_PROPERTY
Improper Energy
SciTegic.value.StringValue
0.0104400003328919

@<SCITEGIC>MOL_PROPERTY
Initial Potential Energy
SciTegic.value.StringValue
60.5480613708496

@<SCITEGIC>MOL_PROPERTY
Initial RMS Gradient
SciTegic.value.StringValue
27.7901306152344

@<SCITEGIC>MOL_PROPERTY
LogActiv
SciTegic.value.StringValue
-0.221799999475479

@<SCITEGIC>MOL_PROPERTY
Minimization Criteria
SciTegic.value.StringValue
CONJUG> Minimization exiting with gradient tolerance ( 0.0100000) satisfied.

@<SCITEGIC>MOL_PROPERTY
PartialChargeMethod
SciTegic.value.StringValue
MomanyRone

@<SCITEGIC>MOL_PROPERTY
Potential Energy
SciTegic.value.StringValue
17.8760108947754

@<SCITEGIC>MOL_PROPERTY
RMS Gradient
SciTegic.value.StringValue
0.00963999982923269

@<SCITEGIC>MOL_PROPERTY
RelativeEnergy
SciTegic.value.StringValue
5.49893

@<SCITEGIC>MOL_PROPERTY
Solvation Free Energy
SciTegic.value.StringValue
0

@<SCITEGIC>MOL_PROPERTY
TempMolIndex
SciTegic.value.StringValue
1

@<SCITEGIC>MOL_PROPERTY
Uncert
SciTegic.value.StringValue
1.5

@<SCITEGIC>MOL_PROPERTY
Urey-Bradley Energy
SciTegic.value.StringValue
0

@<SCITEGIC>MOL_PROPERTY
UseResidueTemplateCharge
SciTegic.value.StringValue
True

@<SCITEGIC>MOL_PROPERTY
Van der Waals Energy
SciTegic.value.StringValue
-3.7129499912262

@<SCITEGIC>ATOM_PROPERTY
Formal Charge
SciTegic.value.StringValue
1 0
2 0
3 0
4 0
5 0
6 0
7 0
8 0
9 0
10 0
11 0
12 0
13 0
14 0
15 0
16 0
17 0
18 0
19 0
20 0
21 0
22 0
23 0
24 0
25 0
26 0
27 0
28 0
29 0
30 0
31 0
32 0
33 0
34 0
35 0
36 0
37 0
38 0
39 0
40 0
41 0
42 0
43 0
44 0
45 0
46 0
47 0
48 0
49 0
50 0

@<SCITEGIC>ATOM_PROPERTY
pdb_tempFactor
SciTegic.value.DoubleValue
1 0
2 0
3 0
4 0
5 0
6 0
7 0
8 0
9 0
10 0
11 0
12 0
13 0
14 0
15 0
16 0
17 0
18 0
19 0
20 0
21 0
22 0
23 0
24 0
25 0
26 0
27 0
28 0
29 0
30 0
31 0
32 0
33 0
34 0
35 0
36 0
37 0
38 0
39 0
40 0
41 0
42 0
43 0
44 0
45 0
46 0
47 0
48 0
49 0
50 0

@<SCITEGIC>ATOM_PROPERTY
pdb_occupancy
SciTegic.value.DoubleValue
1 1
2 1
3 1
4 1
5 1
6 1
7 1
8 1
9 1
10 1
11 1
12 1
13 1
14 1
15 1
16 1
17 1
18 1
19 1
20 1
21 1
22 1
23 1
24 1
25 1
26 1
27 1
28 1
29 1
30 1
31 1
32 1
33 1
34 1
35 1
36 1
37 1
38 1
39 1
40 1
41 1
42 1
43 1
44 1
45 1
46 1
47 1
48 1
49 1
50 1

@<TRIPOS>MOLECULE
dpp4_29
50  54  1  0  0
SMALL
FORMAL_CHARGES
@<TRIPOS>ATOM
    1 C1        -6.8900     0.3190     1.8020 C.2        1 SUBUNIT  0
    2 C2        -4.7250     1.3860     2.1310 C.2        1 SUBUNIT  0
    3 C3        -6.1240     1.3990     2.2760 C.2        1 SUBUNIT  0
    4 C4        -4.0880     0.2930     1.5170 C.2        1 SUBUNIT  0
    5 C5        -6.2550    -0.7750     1.1860 C.2        1 SUBUNIT  0
    6 C6        -4.8560    -0.7910     1.0450 C.2        1 SUBUNIT  0
    7 C7        -2.6070     0.2890     1.3700 C.3        1 SUBUNIT  0
    8 O8        -2.2850     0.8690     0.1130 O.3        1 SUBUNIT  0
    9 C9        -0.9030     0.8610    -0.2170 C.3        1 SUBUNIT  0
   10 C10       -0.1120     1.6780     0.8230 C.3        1 SUBUNIT  0
   11 C11       -0.3770     1.1580     2.2440 C.3        1 SUBUNIT  0
   12 C12       -1.8910     1.0750     2.5020 C.3        1 SUBUNIT  0
   13 N13       -2.1270     0.4540     3.8040 N.3        1 SUBUNIT  0
   14 N14        1.3150     1.6310     0.5230 N.3        1 SUBUNIT  0
   15 C15        1.6790     2.2520    -0.7960 C.3        1 SUBUNIT  0
   16 C16        2.6640     1.2680    -1.3420 C.2        1 SUBUNIT  0
   17 C17        2.8020     0.1670    -0.5280 C.2        1 SUBUNIT  0
   18 C18        1.9250     0.2660     0.6800 C.3        1 SUBUNIT  0
   19 N19        3.4770     1.1310    -2.4250 N.2        1 SUBUNIT  0
   20 C20        3.7400    -0.6610    -1.1480 C.2        1 SUBUNIT  0
   21 N21        4.1250    -0.0420    -2.2970 N.pl3      1 SUBUNIT  0
   22 F22       -6.7170     2.4390     2.8610 F          1 SUBUNIT  0
   23 F23       -4.2680    -1.8320     0.4610 F          1 SUBUNIT  0
   24 F24       -8.2160     0.3240     1.9330 F          1 SUBUNIT  0
   25 C25        5.0940    -0.7600    -3.0750 C.2        1 SUBUNIT  0
   26 C26        5.5640    -1.9560    -2.6650 C.2        1 SUBUNIT  0
   27 N27        4.2140    -1.9740    -0.6280 N.2        1 SUBUNIT  0
   28 C28        5.0870    -2.5540    -1.3890 C.2        1 SUBUNIT  0
   29 O29        5.5830    -3.7330    -1.0210 O.3        1 SUBUNIT  0
   30 C30        5.5850    -0.1590    -4.3650 C.3        1 SUBUNIT  0
   31 H31       -4.1380     2.2170     2.4960 H          1 SUBUNIT  0
   32 H32       -6.8420    -1.6060     0.8220 H          1 SUBUNIT  0
   33 H33       -2.2710    -0.7490     1.3540 H          1 SUBUNIT  0
   34 H34       -0.5610    -0.1750    -0.2600 H          1 SUBUNIT  0
   35 H35       -0.7920     1.2880    -1.2130 H          1 SUBUNIT  0
   36 H36       -0.4330     2.7190     0.7680 H          1 SUBUNIT  0
   37 H37        0.1000     1.8060     2.9790 H          1 SUBUNIT  0
   38 H38        0.0710     0.1680     2.3590 H          1 SUBUNIT  0
   39 H39       -2.2830     2.0920     2.5390 H          1 SUBUNIT  0
   40 H40       -3.1450     0.3670     3.9400 H          1 SUBUNIT  0
   41 H41       -1.7250    -0.4930     3.7870 H          1 SUBUNIT  0
   42 H42        2.1230     3.2240    -0.6470 H          1 SUBUNIT  0
   43 H43        0.8200     2.3330    -1.4490 H          1 SUBUNIT  0
   44 H44        2.4970     0.2090     1.5950 H          1 SUBUNIT  0
   45 H45        1.1720    -0.5110     0.6690 H          1 SUBUNIT  0
   46 H46        6.2920    -2.4890    -3.2590 H          1 SUBUNIT  0
   47 H47        5.2830    -4.1360    -0.1940 H          1 SUBUNIT  0
   48 H48        6.2820    -0.8430    -4.8490 H          1 SUBUNIT  0
   49 H49        4.7390     0.0740    -5.0110 H          1 SUBUNIT  0
   50 H50        6.1160     0.7710    -4.1620 H          1 SUBUNIT  0
@<TRIPOS>BOND
    1     1     5 2
    2     1    24 1
    3     2     3 2
    4     2    31 1
    5     3     1 1
    6     3    22 1
    7     4     2 1
    8     4     7 1
    9     5     6 1
   10     5    32 1
   11     6     4 2
   12     6    23 1
   13     7     8 1
   14     7    33 1
   15     8     9 1
   16     9    10 1
   17     9    34 1
   18     9    35 1
   19    10    11 1
   20    10    14 1
   21    10    36 1
   22    11    12 1
   23    11    37 1
   24    11    38 1
   25    12     7 1
   26    12    13 1
   27    12    39 1
   28    13    40 1
   29    13    41 1
   30    15    14 1
   31    15    16 1
   32    15    42 1
   33    15    43 1
   34    16    17 1
   35    16    19 2
   36    17    18 1
   37    17    20 2
   38    18    14 1
   39    18    44 1
   40    18    45 1
   41    20    21 1
   42    20    27 1
   43    21    19 1
   44    21    25 1
   45    25    30 1
   46    26    25 2
   47    26    46 1
   48    27    28 2
   49    28    26 1
   50    28    29 1
   51    29    47 1
   52    30    48 1
   53    30    49 1
   54    30    50 1
@<TRIPOS>SUBSTRUCTURE
1   ****   1
@<SCITEGIC>MOL_PROPERTY
AbsoluteEnergy
SciTegic.value.StringValue
92.5905

@<SCITEGIC>MOL_PROPERTY
Activ
SciTegic.value.StringValue
0.600000023841858

@<SCITEGIC>MOL_PROPERTY
Active
SciTegic.value.StringValue
Yes

@<SCITEGIC>MOL_PROPERTY
Angle Energy
SciTegic.value.StringValue
29.8848304748535

@<SCITEGIC>MOL_PROPERTY
Bond Energy
SciTegic.value.StringValue
4.15796995162964

@<SCITEGIC>MOL_PROPERTY
CHARMm Energy
SciTegic.value.StringValue
17.8760108947754

@<SCITEGIC>MOL_PROPERTY
Clean Energy
SciTegic.value.StringValue
68.8954010009766

@<SCITEGIC>MOL_PROPERTY
ConfNumber
SciTegic.value.StringValue
24

@<SCITEGIC>MOL_PROPERTY
Dihedral Energy
SciTegic.value.StringValue
14.5376596450806

@<SCITEGIC>MOL_PROPERTY
Electrostatic Energy
SciTegic.value.StringValue
-27.0019493103027

@<SCITEGIC>MOL_PROPERTY
Forcefield
SciTegic.value.StringValue
CHARMm

@<SCITEGIC>MOL_PROPERTY
ForcefieldBase
SciTegic.value.StringValue
CHARMm

@<SCITEGIC>MOL_PROPERTY
ForcefieldFFML
SciTegic.value.StringValue
<?xml version="1.0" encoding="UTF-8"?>
<!DOCTYPE ffml SYSTEM "Ffml.dtd">
<ffml version="1.0">
<forcefield name="CHARMm" derivedFrom="CHARMm" base="CHARMm">
<atomTypes>
</atomTypes>
<parameters>
<angle atom1="N6R" atom2="C6R" atom3="OT">
<quadratic
refValue="120.667"
forceConstant="63.3333"/>
</angle>
</parameters>
</forcefield>
</ffml>

@<SCITEGIC>MOL_PROPERTY
Hydrogen Bond Energy
SciTegic.value.StringValue
0

@<SCITEGIC>MOL_PROPERTY
Improper Energy
SciTegic.value.StringValue
0.0104400003328919

@<SCITEGIC>MOL_PROPERTY
Initial Potential Energy
SciTegic.value.StringValue
60.5480613708496

@<SCITEGIC>MOL_PROPERTY
Initial RMS Gradient
SciTegic.value.StringValue
27.7901306152344

@<SCITEGIC>MOL_PROPERTY
LogActiv
SciTegic.value.StringValue
-0.221799999475479

@<SCITEGIC>MOL_PROPERTY
Minimization Criteria
SciTegic.value.StringValue
CONJUG> Minimization exiting with gradient tolerance ( 0.0100000) satisfied.

@<SCITEGIC>MOL_PROPERTY
PartialChargeMethod
SciTegic.value.StringValue
MomanyRone

@<SCITEGIC>MOL_PROPERTY
Potential Energy
SciTegic.value.StringValue
17.8760108947754

@<SCITEGIC>MOL_PROPERTY
RMS Gradient
SciTegic.value.StringValue
0.00963999982923269

@<SCITEGIC>MOL_PROPERTY
RelativeEnergy
SciTegic.value.StringValue
5.66347

@<SCITEGIC>MOL_PROPERTY
Solvation Free Energy
SciTegic.value.StringValue
0

@<SCITEGIC>MOL_PROPERTY
TempMolIndex
SciTegic.value.StringValue
1

@<SCITEGIC>MOL_PROPERTY
Uncert
SciTegic.value.StringValue
1.5

@<SCITEGIC>MOL_PROPERTY
Urey-Bradley Energy
SciTegic.value.StringValue
0

@<SCITEGIC>MOL_PROPERTY
UseResidueTemplateCharge
SciTegic.value.StringValue
True

@<SCITEGIC>MOL_PROPERTY
Van der Waals Energy
SciTegic.value.StringValue
-3.7129499912262

@<SCITEGIC>ATOM_PROPERTY
Formal Charge
SciTegic.value.StringValue
1 0
2 0
3 0
4 0
5 0
6 0
7 0
8 0
9 0
10 0
11 0
12 0
13 0
14 0
15 0
16 0
17 0
18 0
19 0
20 0
21 0
22 0
23 0
24 0
25 0
26 0
27 0
28 0
29 0
30 0
31 0
32 0
33 0
34 0
35 0
36 0
37 0
38 0
39 0
40 0
41 0
42 0
43 0
44 0
45 0
46 0
47 0
48 0
49 0
50 0

@<SCITEGIC>ATOM_PROPERTY
pdb_tempFactor
SciTegic.value.DoubleValue
1 0
2 0
3 0
4 0
5 0
6 0
7 0
8 0
9 0
10 0
11 0
12 0
13 0
14 0
15 0
16 0
17 0
18 0
19 0
20 0
21 0
22 0
23 0
24 0
25 0
26 0
27 0
28 0
29 0
30 0
31 0
32 0
33 0
34 0
35 0
36 0
37 0
38 0
39 0
40 0
41 0
42 0
43 0
44 0
45 0
46 0
47 0
48 0
49 0
50 0

@<SCITEGIC>ATOM_PROPERTY
pdb_occupancy
SciTegic.value.DoubleValue
1 1
2 1
3 1
4 1
5 1
6 1
7 1
8 1
9 1
10 1
11 1
12 1
13 1
14 1
15 1
16 1
17 1
18 1
19 1
20 1
21 1
22 1
23 1
24 1
25 1
26 1
27 1
28 1
29 1
30 1
31 1
32 1
33 1
34 1
35 1
36 1
37 1
38 1
39 1
40 1
41 1
42 1
43 1
44 1
45 1
46 1
47 1
48 1
49 1
50 1

@<TRIPOS>MOLECULE
dpp4_29
50  54  1  0  0
SMALL
FORMAL_CHARGES
@<TRIPOS>ATOM
    1 C1        -6.5360     0.8120     3.0830 C.2        1 SUBUNIT  0
    2 C2        -4.6870     1.6280     1.7270 C.2        1 SUBUNIT  0
    3 C3        -5.9090     1.8570     2.3840 C.2        1 SUBUNIT  0
    4 C4        -4.0890     0.3550     1.7710 C.2        1 SUBUNIT  0
    5 C5        -5.9400    -0.4610     3.1260 C.2        1 SUBUNIT  0
    6 C6        -4.7180    -0.6900     2.4720 C.2        1 SUBUNIT  0
    7 C7        -2.7940     0.1260     1.0720 C.3        1 SUBUNIT  0
    8 O8        -3.0760    -0.3230    -0.2490 O.3        1 SUBUNIT  0
    9 C9        -1.9360    -0.6720    -1.0210 C.3        1 SUBUNIT  0
   10 C10       -1.0260     0.5600    -1.1970 C.3        1 SUBUNIT  0
   11 C11       -0.6460     1.1560     0.1670 C.3        1 SUBUNIT  0
   12 C12       -1.9110     1.4010     1.0080 C.3        1 SUBUNIT  0
   13 N13       -1.5280     1.8420     2.3450 N.3        1 SUBUNIT  0
   14 N14        0.1730     0.1980    -1.9450 N.3        1 SUBUNIT  0
   15 C15        1.0400     1.3700    -2.3030 C.3        1 SUBUNIT  0
   16 C16        2.4100     0.8400    -2.0170 C.2        1 SUBUNIT  0
   17 C17        2.3730    -0.4230    -1.4720 C.2        1 SUBUNIT  0
   18 C18        0.9680    -0.9130    -1.3170 C.3        1 SUBUNIT  0
   19 N19        3.7070     1.2420    -2.1360 N.2        1 SUBUNIT  0
   20 C20        3.7040    -0.7900    -1.2540 C.2        1 SUBUNIT  0
   21 N21        4.4820     0.2440    -1.6690 N.pl3      1 SUBUNIT  0
   22 F22       -6.4660     3.0660     2.3380 F          1 SUBUNIT  0
   23 F23       -4.1640    -1.9010     2.5230 F          1 SUBUNIT  0
   24 F24       -7.6950     1.0190     3.7070 F          1 SUBUNIT  0
   25 C25        5.8920     0.0400    -1.5180 C.2        1 SUBUNIT  0
   26 C26        6.3740    -1.1090    -0.9950 C.2        1 SUBUNIT  0
   27 N27        4.1560    -2.0850    -0.6690 N.2        1 SUBUNIT  0
   28 C28        5.4460    -2.1880    -0.5680 C.2        1 SUBUNIT  0
   29 O29        5.9660    -3.3050    -0.0620 O.3        1 SUBUNIT  0
   30 C30        6.8420     1.1230    -1.9530 C.3        1 SUBUNIT  0
   31 H31       -4.2060     2.4330     1.1890 H          1 SUBUNIT  0
   32 H32       -6.4210    -1.2650     3.6640 H          1 SUBUNIT  0
   33 H33       -2.2670    -0.6760     1.5910 H          1 SUBUNIT  0
   34 H34       -1.4130    -1.4920    -0.5250 H          1 SUBUNIT  0
   35 H35       -2.2850    -1.0380    -1.9870 H          1 SUBUNIT  0
   36 H36       -1.5650     1.3160    -1.7700 H          1 SUBUNIT  0
   37 H37       -0.0940     2.0880     0.0320 H          1 SUBUNIT  0
   38 H38        0.0180     0.4690     0.6960 H          1 SUBUNIT  0
   39 H39       -2.4770     2.2070     0.5390 H          1 SUBUNIT  0
   40 H40       -2.3850     1.9630     2.9040 H          1 SUBUNIT  0
   41 H41       -0.9610     1.0990     2.7800 H          1 SUBUNIT  0
   42 H42        0.8280     2.2290    -1.6810 H          1 SUBUNIT  0
   43 H43        0.9200     1.6290    -3.3460 H          1 SUBUNIT  0
   44 H44        0.7210    -1.0390    -0.2720 H          1 SUBUNIT  0
   45 H45        0.8110    -1.8400    -1.8500 H          1 SUBUNIT  0
   46 H46        7.4380    -1.2530    -0.8810 H          1 SUBUNIT  0
   47 H47        5.3740    -4.0150     0.2200 H          1 SUBUNIT  0
   48 H48        7.8710     0.7960    -1.8090 H          1 SUBUNIT  0
   49 H49        6.6480     1.3910    -2.9920 H          1 SUBUNIT  0
   50 H50        6.6890     2.0150    -1.3450 H          1 SUBUNIT  0
@<TRIPOS>BOND
    1     1     5 2
    2     1    24 1
    3     2     3 2
    4     2    31 1
    5     3     1 1
    6     3    22 1
    7     4     2 1
    8     4     7 1
    9     5     6 1
   10     5    32 1
   11     6     4 2
   12     6    23 1
   13     7     8 1
   14     7    33 1
   15     8     9 1
   16     9    10 1
   17     9    34 1
   18     9    35 1
   19    10    11 1
   20    10    14 1
   21    10    36 1
   22    11    12 1
   23    11    37 1
   24    11    38 1
   25    12     7 1
   26    12    13 1
   27    12    39 1
   28    13    40 1
   29    13    41 1
   30    15    14 1
   31    15    16 1
   32    15    42 1
   33    15    43 1
   34    16    17 1
   35    16    19 2
   36    17    18 1
   37    17    20 2
   38    18    14 1
   39    18    44 1
   40    18    45 1
   41    20    21 1
   42    20    27 1
   43    21    19 1
   44    21    25 1
   45    25    30 1
   46    26    25 2
   47    26    46 1
   48    27    28 2
   49    28    26 1
   50    28    29 1
   51    29    47 1
   52    30    48 1
   53    30    49 1
   54    30    50 1
@<TRIPOS>SUBSTRUCTURE
1   ****   1
@<SCITEGIC>MOL_PROPERTY
AbsoluteEnergy
SciTegic.value.StringValue
92.7183

@<SCITEGIC>MOL_PROPERTY
Activ
SciTegic.value.StringValue
0.600000023841858

@<SCITEGIC>MOL_PROPERTY
Active
SciTegic.value.StringValue
Yes

@<SCITEGIC>MOL_PROPERTY
Angle Energy
SciTegic.value.StringValue
29.8848304748535

@<SCITEGIC>MOL_PROPERTY
Bond Energy
SciTegic.value.StringValue
4.15796995162964

@<SCITEGIC>MOL_PROPERTY
CHARMm Energy
SciTegic.value.StringValue
17.8760108947754

@<SCITEGIC>MOL_PROPERTY
Clean Energy
SciTegic.value.StringValue
68.8954010009766

@<SCITEGIC>MOL_PROPERTY
ConfNumber
SciTegic.value.StringValue
25

@<SCITEGIC>MOL_PROPERTY
Dihedral Energy
SciTegic.value.StringValue
14.5376596450806

@<SCITEGIC>MOL_PROPERTY
Electrostatic Energy
SciTegic.value.StringValue
-27.0019493103027

@<SCITEGIC>MOL_PROPERTY
Forcefield
SciTegic.value.StringValue
CHARMm

@<SCITEGIC>MOL_PROPERTY
ForcefieldBase
SciTegic.value.StringValue
CHARMm

@<SCITEGIC>MOL_PROPERTY
ForcefieldFFML
SciTegic.value.StringValue
<?xml version="1.0" encoding="UTF-8"?>
<!DOCTYPE ffml SYSTEM "Ffml.dtd">
<ffml version="1.0">
<forcefield name="CHARMm" derivedFrom="CHARMm" base="CHARMm">
<atomTypes>
</atomTypes>
<parameters>
<angle atom1="N6R" atom2="C6R" atom3="OT">
<quadratic
refValue="120.667"
forceConstant="63.3333"/>
</angle>
</parameters>
</forcefield>
</ffml>

@<SCITEGIC>MOL_PROPERTY
Hydrogen Bond Energy
SciTegic.value.StringValue
0

@<SCITEGIC>MOL_PROPERTY
Improper Energy
SciTegic.value.StringValue
0.0104400003328919

@<SCITEGIC>MOL_PROPERTY
Initial Potential Energy
SciTegic.value.StringValue
60.5480613708496

@<SCITEGIC>MOL_PROPERTY
Initial RMS Gradient
SciTegic.value.StringValue
27.7901306152344

@<SCITEGIC>MOL_PROPERTY
LogActiv
SciTegic.value.StringValue
-0.221799999475479

@<SCITEGIC>MOL_PROPERTY
Minimization Criteria
SciTegic.value.StringValue
CONJUG> Minimization exiting with gradient tolerance ( 0.0100000) satisfied.

@<SCITEGIC>MOL_PROPERTY
PartialChargeMethod
SciTegic.value.StringValue
MomanyRone

@<SCITEGIC>MOL_PROPERTY
Potential Energy
SciTegic.value.StringValue
17.8760108947754

@<SCITEGIC>MOL_PROPERTY
RMS Gradient
SciTegic.value.StringValue
0.00963999982923269

@<SCITEGIC>MOL_PROPERTY
RelativeEnergy
SciTegic.value.StringValue
5.79127

@<SCITEGIC>MOL_PROPERTY
Solvation Free Energy
SciTegic.value.StringValue
0

@<SCITEGIC>MOL_PROPERTY
TempMolIndex
SciTegic.value.StringValue
1

@<SCITEGIC>MOL_PROPERTY
Uncert
SciTegic.value.StringValue
1.5

@<SCITEGIC>MOL_PROPERTY
Urey-Bradley Energy
SciTegic.value.StringValue
0

@<SCITEGIC>MOL_PROPERTY
UseResidueTemplateCharge
SciTegic.value.StringValue
True

@<SCITEGIC>MOL_PROPERTY
Van der Waals Energy
SciTegic.value.StringValue
-3.7129499912262

@<SCITEGIC>ATOM_PROPERTY
Formal Charge
SciTegic.value.StringValue
1 0
2 0
3 0
4 0
5 0
6 0
7 0
8 0
9 0
10 0
11 0
12 0
13 0
14 0
15 0
16 0
17 0
18 0
19 0
20 0
21 0
22 0
23 0
24 0
25 0
26 0
27 0
28 0
29 0
30 0
31 0
32 0
33 0
34 0
35 0
36 0
37 0
38 0
39 0
40 0
41 0
42 0
43 0
44 0
45 0
46 0
47 0
48 0
49 0
50 0

@<SCITEGIC>ATOM_PROPERTY
pdb_tempFactor
SciTegic.value.DoubleValue
1 0
2 0
3 0
4 0
5 0
6 0
7 0
8 0
9 0
10 0
11 0
12 0
13 0
14 0
15 0
16 0
17 0
18 0
19 0
20 0
21 0
22 0
23 0
24 0
25 0
26 0
27 0
28 0
29 0
30 0
31 0
32 0
33 0
34 0
35 0
36 0
37 0
38 0
39 0
40 0
41 0
42 0
43 0
44 0
45 0
46 0
47 0
48 0
49 0
50 0

@<SCITEGIC>ATOM_PROPERTY
pdb_occupancy
SciTegic.value.DoubleValue
1 1
2 1
3 1
4 1
5 1
6 1
7 1
8 1
9 1
10 1
11 1
12 1
13 1
14 1
15 1
16 1
17 1
18 1
19 1
20 1
21 1
22 1
23 1
24 1
25 1
26 1
27 1
28 1
29 1
30 1
31 1
32 1
33 1
34 1
35 1
36 1
37 1
38 1
39 1
40 1
41 1
42 1
43 1
44 1
45 1
46 1
47 1
48 1
49 1
50 1

@<TRIPOS>MOLECULE
dpp4_29
50  54  1  0  0
SMALL
FORMAL_CHARGES
@<TRIPOS>ATOM
    1 C1        -6.7470     0.6800     2.8640 C.2        1 SUBUNIT  0
    2 C2        -4.3300     0.9450     2.7380 C.2        1 SUBUNIT  0
    3 C3        -5.5270     1.0380     3.4670 C.2        1 SUBUNIT  0
    4 C4        -4.3470     0.4920     1.4060 C.2        1 SUBUNIT  0
    5 C5        -6.7650     0.2280     1.5310 C.2        1 SUBUNIT  0
    6 C6        -5.5670     0.1320     0.8020 C.2        1 SUBUNIT  0
    7 C7        -3.0700     0.3960     0.6430 C.3        1 SUBUNIT  0
    8 O8        -2.8730     1.6270    -0.0450 O.3        1 SUBUNIT  0
    9 C9        -1.7310     1.6640    -0.8910 C.3        1 SUBUNIT  0
   10 C10       -0.4550     1.4530    -0.0590 C.3        1 SUBUNIT  0
   11 C11       -0.5380     0.1480     0.7500 C.3        1 SUBUNIT  0
   12 C12       -1.8480     0.1090     1.5540 C.3        1 SUBUNIT  0
   13 N13       -1.9740    -1.1890     2.2100 N.3        1 SUBUNIT  0
   14 N14        0.7180     1.4370    -0.9290 N.3        1 SUBUNIT  0
   15 C15        0.6690     0.3810    -1.9970 C.3        1 SUBUNIT  0
   16 C16        2.0630    -0.1570    -1.9640 C.2        1 SUBUNIT  0
   17 C17        2.8180     0.4140    -0.9650 C.2        1 SUBUNIT  0
   18 C18        2.0250     1.4150    -0.1850 C.3        1 SUBUNIT  0
   19 N19        2.8240    -1.0610    -2.6430 N.2        1 SUBUNIT  0
   20 C20        4.0820    -0.1720    -1.0490 C.2        1 SUBUNIT  0
   21 N21        4.0470    -1.0610    -2.0750 N.pl3      1 SUBUNIT  0
   22 F22       -5.5020     1.4660     4.7280 F          1 SUBUNIT  0
   23 F23       -5.5980    -0.2980    -0.4570 F          1 SUBUNIT  0
   24 F24       -7.8870     0.7660     3.5450 F          1 SUBUNIT  0
   25 C25        5.2740    -1.7680    -2.3100 C.2        1 SUBUNIT  0
   26 C26        6.3600    -1.5400    -1.5440 C.2        1 SUBUNIT  0
   27 N27        5.2400     0.1390    -0.1630 N.2        1 SUBUNIT  0
   28 C28        6.3070    -0.5430    -0.4410 C.2        1 SUBUNIT  0
   29 O29        7.4060    -0.3430     0.2850 O.3        1 SUBUNIT  0
   30 C30        5.3370    -2.7760    -3.4270 C.3        1 SUBUNIT  0
   31 H31       -3.3940     1.2200     3.2020 H          1 SUBUNIT  0
   32 H32       -7.7010    -0.0470     1.0670 H          1 SUBUNIT  0
   33 H33       -3.1800    -0.3890    -0.1060 H          1 SUBUNIT  0
   34 H34       -1.8440     0.8960    -1.6610 H          1 SUBUNIT  0
   35 H35       -1.7170     2.6350    -1.3910 H          1 SUBUNIT  0
   36 H36       -0.3450     2.2870     0.6360 H          1 SUBUNIT  0
   37 H37        0.3220     0.0620     1.4170 H          1 SUBUNIT  0
   38 H38       -0.4970    -0.7060     0.0700 H          1 SUBUNIT  0
   39 H39       -1.7890     0.8740     2.3300 H          1 SUBUNIT  0
   40 H40       -2.8730    -1.2110     2.7120 H          1 SUBUNIT  0
   41 H41       -1.9930    -1.9170     1.4840 H          1 SUBUNIT  0
   42 H42        0.4280     0.8200    -2.9530 H          1 SUBUNIT  0
   43 H43       -0.0450    -0.3960    -1.7550 H          1 SUBUNIT  0
   44 H44        2.4880     2.3910    -0.2060 H          1 SUBUNIT  0
   45 H45        1.8980     1.0880     0.8380 H          1 SUBUNIT  0
   46 H46        7.2790    -2.0790    -1.7240 H          1 SUBUNIT  0
   47 H47        7.3870     0.3000     1.0050 H          1 SUBUNIT  0
   48 H48        6.3200    -3.2470    -3.4430 H          1 SUBUNIT  0
   49 H49        4.5430    -3.5120    -3.3080 H          1 SUBUNIT  0
   50 H50        5.1900    -2.2770    -4.3840 H          1 SUBUNIT  0
@<TRIPOS>BOND
    1     1     5 2
    2     1    24 1
    3     2     3 2
    4     2    31 1
    5     3     1 1
    6     3    22 1
    7     4     2 1
    8     4     7 1
    9     5     6 1
   10     5    32 1
   11     6     4 2
   12     6    23 1
   13     7     8 1
   14     7    33 1
   15     8     9 1
   16     9    10 1
   17     9    34 1
   18     9    35 1
   19    10    11 1
   20    10    14 1
   21    10    36 1
   22    11    12 1
   23    11    37 1
   24    11    38 1
   25    12     7 1
   26    12    13 1
   27    12    39 1
   28    13    40 1
   29    13    41 1
   30    15    14 1
   31    15    16 1
   32    15    42 1
   33    15    43 1
   34    16    17 1
   35    16    19 2
   36    17    18 1
   37    17    20 2
   38    18    14 1
   39    18    44 1
   40    18    45 1
   41    20    21 1
   42    20    27 1
   43    21    19 1
   44    21    25 1
   45    25    30 1
   46    26    25 2
   47    26    46 1
   48    27    28 2
   49    28    26 1
   50    28    29 1
   51    29    47 1
   52    30    48 1
   53    30    49 1
   54    30    50 1
@<TRIPOS>SUBSTRUCTURE
1   ****   1
@<SCITEGIC>MOL_PROPERTY
AbsoluteEnergy
SciTegic.value.StringValue
92.7973

@<SCITEGIC>MOL_PROPERTY
Activ
SciTegic.value.StringValue
0.600000023841858

@<SCITEGIC>MOL_PROPERTY
Active
SciTegic.value.StringValue
Yes

@<SCITEGIC>MOL_PROPERTY
Angle Energy
SciTegic.value.StringValue
29.8848304748535

@<SCITEGIC>MOL_PROPERTY
Bond Energy
SciTegic.value.StringValue
4.15796995162964

@<SCITEGIC>MOL_PROPERTY
CHARMm Energy
SciTegic.value.StringValue
17.8760108947754

@<SCITEGIC>MOL_PROPERTY
Clean Energy
SciTegic.value.StringValue
68.8954010009766

@<SCITEGIC>MOL_PROPERTY
ConfNumber
SciTegic.value.StringValue
26

@<SCITEGIC>MOL_PROPERTY
Dihedral Energy
SciTegic.value.StringValue
14.5376596450806

@<SCITEGIC>MOL_PROPERTY
Electrostatic Energy
SciTegic.value.StringValue
-27.0019493103027

@<SCITEGIC>MOL_PROPERTY
Forcefield
SciTegic.value.StringValue
CHARMm

@<SCITEGIC>MOL_PROPERTY
ForcefieldBase
SciTegic.value.StringValue
CHARMm

@<SCITEGIC>MOL_PROPERTY
ForcefieldFFML
SciTegic.value.StringValue
<?xml version="1.0" encoding="UTF-8"?>
<!DOCTYPE ffml SYSTEM "Ffml.dtd">
<ffml version="1.0">
<forcefield name="CHARMm" derivedFrom="CHARMm" base="CHARMm">
<atomTypes>
</atomTypes>
<parameters>
<angle atom1="N6R" atom2="C6R" atom3="OT">
<quadratic
refValue="120.667"
forceConstant="63.3333"/>
</angle>
</parameters>
</forcefield>
</ffml>

@<SCITEGIC>MOL_PROPERTY
Hydrogen Bond Energy
SciTegic.value.StringValue
0

@<SCITEGIC>MOL_PROPERTY
Improper Energy
SciTegic.value.StringValue
0.0104400003328919

@<SCITEGIC>MOL_PROPERTY
Initial Potential Energy
SciTegic.value.StringValue
60.5480613708496

@<SCITEGIC>MOL_PROPERTY
Initial RMS Gradient
SciTegic.value.StringValue
27.7901306152344

@<SCITEGIC>MOL_PROPERTY
LogActiv
SciTegic.value.StringValue
-0.221799999475479

@<SCITEGIC>MOL_PROPERTY
Minimization Criteria
SciTegic.value.StringValue
CONJUG> Minimization exiting with gradient tolerance ( 0.0100000) satisfied.

@<SCITEGIC>MOL_PROPERTY
PartialChargeMethod
SciTegic.value.StringValue
MomanyRone

@<SCITEGIC>MOL_PROPERTY
Potential Energy
SciTegic.value.StringValue
17.8760108947754

@<SCITEGIC>MOL_PROPERTY
RMS Gradient
SciTegic.value.StringValue
0.00963999982923269

@<SCITEGIC>MOL_PROPERTY
RelativeEnergy
SciTegic.value.StringValue
5.87027

@<SCITEGIC>MOL_PROPERTY
Solvation Free Energy
SciTegic.value.StringValue
0

@<SCITEGIC>MOL_PROPERTY
TempMolIndex
SciTegic.value.StringValue
1

@<SCITEGIC>MOL_PROPERTY
Uncert
SciTegic.value.StringValue
1.5

@<SCITEGIC>MOL_PROPERTY
Urey-Bradley Energy
SciTegic.value.StringValue
0

@<SCITEGIC>MOL_PROPERTY
UseResidueTemplateCharge
SciTegic.value.StringValue
True

@<SCITEGIC>MOL_PROPERTY
Van der Waals Energy
SciTegic.value.StringValue
-3.7129499912262

@<SCITEGIC>ATOM_PROPERTY
Formal Charge
SciTegic.value.StringValue
1 0
2 0
3 0
4 0
5 0
6 0
7 0
8 0
9 0
10 0
11 0
12 0
13 0
14 0
15 0
16 0
17 0
18 0
19 0
20 0
21 0
22 0
23 0
24 0
25 0
26 0
27 0
28 0
29 0
30 0
31 0
32 0
33 0
34 0
35 0
36 0
37 0
38 0
39 0
40 0
41 0
42 0
43 0
44 0
45 0
46 0
47 0
48 0
49 0
50 0

@<SCITEGIC>ATOM_PROPERTY
pdb_tempFactor
SciTegic.value.DoubleValue
1 0
2 0
3 0
4 0
5 0
6 0
7 0
8 0
9 0
10 0
11 0
12 0
13 0
14 0
15 0
16 0
17 0
18 0
19 0
20 0
21 0
22 0
23 0
24 0
25 0
26 0
27 0
28 0
29 0
30 0
31 0
32 0
33 0
34 0
35 0
36 0
37 0
38 0
39 0
40 0
41 0
42 0
43 0
44 0
45 0
46 0
47 0
48 0
49 0
50 0

@<SCITEGIC>ATOM_PROPERTY
pdb_occupancy
SciTegic.value.DoubleValue
1 1
2 1
3 1
4 1
5 1
6 1
7 1
8 1
9 1
10 1
11 1
12 1
13 1
14 1
15 1
16 1
17 1
18 1
19 1
20 1
21 1
22 1
23 1
24 1
25 1
26 1
27 1
28 1
29 1
30 1
31 1
32 1
33 1
34 1
35 1
36 1
37 1
38 1
39 1
40 1
41 1
42 1
43 1
44 1
45 1
46 1
47 1
48 1
49 1
50 1

@<TRIPOS>MOLECULE
dpp4_29
50  54  1  0  0
SMALL
FORMAL_CHARGES
@<TRIPOS>ATOM
    1 C1        -6.5930    -0.0740     2.7190 C.2        1 SUBUNIT  0
    2 C2        -4.2450     0.3660     3.1910 C.2        1 SUBUNIT  0
    3 C3        -5.5530     0.1270     3.6470 C.2        1 SUBUNIT  0
    4 C4        -3.9720     0.4000     1.8130 C.2        1 SUBUNIT  0
    5 C5        -6.3200    -0.0400     1.3410 C.2        1 SUBUNIT  0
    6 C6        -5.0110     0.1960     0.8840 C.2        1 SUBUNIT  0
    7 C7        -2.5800     0.6510     1.3430 C.3        1 SUBUNIT  0
    8 O8        -2.3940    -0.0420     0.1160 O.3        1 SUBUNIT  0
    9 C9        -1.0790     0.0280    -0.4200 C.3        1 SUBUNIT  0
   10 C10       -0.7160     1.4940    -0.7220 C.3        1 SUBUNIT  0
   11 C11       -0.8820     2.3680     0.5320 C.3        1 SUBUNIT  0
   12 C12       -2.2790     2.1590     1.1370 C.3        1 SUBUNIT  0
   13 N13       -2.3760     2.8930     2.3970 N.3        1 SUBUNIT  0
   14 N14        0.6530     1.5800    -1.2240 N.3        1 SUBUNIT  0
   15 C15        0.8510     0.9220    -2.5590 C.3        1 SUBUNIT  0
   16 C16        2.1520     0.2080    -2.3620 C.2        1 SUBUNIT  0
   17 C17        2.6200     0.3330    -1.0730 C.2        1 SUBUNIT  0
   18 C18        1.6920     1.1490    -0.2300 C.3        1 SUBUNIT  0
   19 N19        3.0250    -0.5430    -3.0890 N.2        1 SUBUNIT  0
   20 C20        3.8260    -0.3730    -1.0310 C.2        1 SUBUNIT  0
   21 N21        4.0370    -0.8900    -2.2690 N.pl3      1 SUBUNIT  0
   22 F22       -5.8030     0.0960     4.9550 F          1 SUBUNIT  0
   23 F23       -4.7680     0.2250    -0.4230 F          1 SUBUNIT  0
   24 F24       -7.8370    -0.2980     3.1410 F          1 SUBUNIT  0
   25 C25        5.2390    -1.6560    -2.4090 C.2        1 SUBUNIT  0
   26 C26        6.0750    -1.8300    -1.3650 C.2        1 SUBUNIT  0
   27 N27        4.6990    -0.5150     0.1700 N.2        1 SUBUNIT  0
   28 C28        5.7650    -1.2230    -0.0430 C.2        1 SUBUNIT  0
   29 O29        6.6230    -1.4140     0.9590 O.3        1 SUBUNIT  0
   30 C30        5.5650    -2.2730    -3.7450 C.3        1 SUBUNIT  0
   31 H31       -3.4470     0.5210     3.9040 H          1 SUBUNIT  0
   32 H32       -7.1190    -0.1950     0.6280 H          1 SUBUNIT  0
   33 H33       -1.8920     0.2230     2.0760 H          1 SUBUNIT  0
   34 H34       -0.3860    -0.4210     0.2930 H          1 SUBUNIT  0
   35 H35       -1.0560    -0.5740    -1.3290 H          1 SUBUNIT  0
   36 H36       -1.3820     1.8690    -1.4990 H          1 SUBUNIT  0
   37 H37       -0.7260     3.4190     0.2820 H          1 SUBUNIT  0
   38 H38       -0.1200     2.1010     1.2660 H          1 SUBUNIT  0
   39 H39       -3.0120     2.5820     0.4490 H          1 SUBUNIT  0
   40 H40       -3.3570     2.8710     2.7090 H          1 SUBUNIT  0
   41 H41       -1.8050     2.4010     3.1000 H          1 SUBUNIT  0
   42 H42        0.9140     1.6620    -3.3420 H          1 SUBUNIT  0
   43 H43        0.0590     0.2170    -2.7780 H          1 SUBUNIT  0
   44 H44        2.1930     2.0060     0.1940 H          1 SUBUNIT  0
   45 H45        1.2660     0.5440     0.5590 H          1 SUBUNIT  0
   46 H46        6.9800    -2.4130    -1.4800 H          1 SUBUNIT  0
   47 H47        6.4350    -1.0260     1.8210 H          1 SUBUNIT  0
   48 H48        6.5000    -2.8280    -3.6770 H          1 SUBUNIT  0
   49 H49        4.7430    -2.9080    -4.0690 H          1 SUBUNIT  0
   50 H50        5.6960    -1.4880    -4.4910 H          1 SUBUNIT  0
@<TRIPOS>BOND
    1     1     5 2
    2     1    24 1
    3     2     3 2
    4     2    31 1
    5     3     1 1
    6     3    22 1
    7     4     2 1
    8     4     7 1
    9     5     6 1
   10     5    32 1
   11     6     4 2
   12     6    23 1
   13     7     8 1
   14     7    33 1
   15     8     9 1
   16     9    10 1
   17     9    34 1
   18     9    35 1
   19    10    11 1
   20    10    14 1
   21    10    36 1
   22    11    12 1
   23    11    37 1
   24    11    38 1
   25    12     7 1
   26    12    13 1
   27    12    39 1
   28    13    40 1
   29    13    41 1
   30    15    14 1
   31    15    16 1
   32    15    42 1
   33    15    43 1
   34    16    17 1
   35    16    19 2
   36    17    18 1
   37    17    20 2
   38    18    14 1
   39    18    44 1
   40    18    45 1
   41    20    21 1
   42    20    27 1
   43    21    19 1
   44    21    25 1
   45    25    30 1
   46    26    25 2
   47    26    46 1
   48    27    28 2
   49    28    26 1
   50    28    29 1
   51    29    47 1
   52    30    48 1
   53    30    49 1
   54    30    50 1
@<TRIPOS>SUBSTRUCTURE
1   ****   1
@<SCITEGIC>MOL_PROPERTY
AbsoluteEnergy
SciTegic.value.StringValue
93.8644

@<SCITEGIC>MOL_PROPERTY
Activ
SciTegic.value.StringValue
0.600000023841858

@<SCITEGIC>MOL_PROPERTY
Active
SciTegic.value.StringValue
Yes

@<SCITEGIC>MOL_PROPERTY
Angle Energy
SciTegic.value.StringValue
29.8848304748535

@<SCITEGIC>MOL_PROPERTY
Bond Energy
SciTegic.value.StringValue
4.15796995162964

@<SCITEGIC>MOL_PROPERTY
CHARMm Energy
SciTegic.value.StringValue
17.8760108947754

@<SCITEGIC>MOL_PROPERTY
Clean Energy
SciTegic.value.StringValue
68.8954010009766

@<SCITEGIC>MOL_PROPERTY
ConfNumber
SciTegic.value.StringValue
27

@<SCITEGIC>MOL_PROPERTY
Dihedral Energy
SciTegic.value.StringValue
14.5376596450806

@<SCITEGIC>MOL_PROPERTY
Electrostatic Energy
SciTegic.value.StringValue
-27.0019493103027

@<SCITEGIC>MOL_PROPERTY
Forcefield
SciTegic.value.StringValue
CHARMm

@<SCITEGIC>MOL_PROPERTY
ForcefieldBase
SciTegic.value.StringValue
CHARMm

@<SCITEGIC>MOL_PROPERTY
ForcefieldFFML
SciTegic.value.StringValue
<?xml version="1.0" encoding="UTF-8"?>
<!DOCTYPE ffml SYSTEM "Ffml.dtd">
<ffml version="1.0">
<forcefield name="CHARMm" derivedFrom="CHARMm" base="CHARMm">
<atomTypes>
</atomTypes>
<parameters>
<angle atom1="N6R" atom2="C6R" atom3="OT">
<quadratic
refValue="120.667"
forceConstant="63.3333"/>
</angle>
</parameters>
</forcefield>
</ffml>

@<SCITEGIC>MOL_PROPERTY
Hydrogen Bond Energy
SciTegic.value.StringValue
0

@<SCITEGIC>MOL_PROPERTY
Improper Energy
SciTegic.value.StringValue
0.0104400003328919

@<SCITEGIC>MOL_PROPERTY
Initial Potential Energy
SciTegic.value.StringValue
60.5480613708496

@<SCITEGIC>MOL_PROPERTY
Initial RMS Gradient
SciTegic.value.StringValue
27.7901306152344

@<SCITEGIC>MOL_PROPERTY
LogActiv
SciTegic.value.StringValue
-0.221799999475479

@<SCITEGIC>MOL_PROPERTY
Minimization Criteria
SciTegic.value.StringValue
CONJUG> Minimization exiting with gradient tolerance ( 0.0100000) satisfied.

@<SCITEGIC>MOL_PROPERTY
PartialChargeMethod
SciTegic.value.StringValue
MomanyRone

@<SCITEGIC>MOL_PROPERTY
Potential Energy
SciTegic.value.StringValue
17.8760108947754

@<SCITEGIC>MOL_PROPERTY
RMS Gradient
SciTegic.value.StringValue
0.00963999982923269

@<SCITEGIC>MOL_PROPERTY
RelativeEnergy
SciTegic.value.StringValue
6.93742

@<SCITEGIC>MOL_PROPERTY
Solvation Free Energy
SciTegic.value.StringValue
0

@<SCITEGIC>MOL_PROPERTY
TempMolIndex
SciTegic.value.StringValue
1

@<SCITEGIC>MOL_PROPERTY
Uncert
SciTegic.value.StringValue
1.5

@<SCITEGIC>MOL_PROPERTY
Urey-Bradley Energy
SciTegic.value.StringValue
0

@<SCITEGIC>MOL_PROPERTY
UseResidueTemplateCharge
SciTegic.value.StringValue
True

@<SCITEGIC>MOL_PROPERTY
Van der Waals Energy
SciTegic.value.StringValue
-3.7129499912262

@<SCITEGIC>ATOM_PROPERTY
Formal Charge
SciTegic.value.StringValue
1 0
2 0
3 0
4 0
5 0
6 0
7 0
8 0
9 0
10 0
11 0
12 0
13 0
14 0
15 0
16 0
17 0
18 0
19 0
20 0
21 0
22 0
23 0
24 0
25 0
26 0
27 0
28 0
29 0
30 0
31 0
32 0
33 0
34 0
35 0
36 0
37 0
38 0
39 0
40 0
41 0
42 0
43 0
44 0
45 0
46 0
47 0
48 0
49 0
50 0

@<SCITEGIC>ATOM_PROPERTY
pdb_tempFactor
SciTegic.value.DoubleValue
1 0
2 0
3 0
4 0
5 0
6 0
7 0
8 0
9 0
10 0
11 0
12 0
13 0
14 0
15 0
16 0
17 0
18 0
19 0
20 0
21 0
22 0
23 0
24 0
25 0
26 0
27 0
28 0
29 0
30 0
31 0
32 0
33 0
34 0
35 0
36 0
37 0
38 0
39 0
40 0
41 0
42 0
43 0
44 0
45 0
46 0
47 0
48 0
49 0
50 0

@<SCITEGIC>ATOM_PROPERTY
pdb_occupancy
SciTegic.value.DoubleValue
1 1
2 1
3 1
4 1
5 1
6 1
7 1
8 1
9 1
10 1
11 1
12 1
13 1
14 1
15 1
16 1
17 1
18 1
19 1
20 1
21 1
22 1
23 1
24 1
25 1
26 1
27 1
28 1
29 1
30 1
31 1
32 1
33 1
34 1
35 1
36 1
37 1
38 1
39 1
40 1
41 1
42 1
43 1
44 1
45 1
46 1
47 1
48 1
49 1
50 1

@<TRIPOS>MOLECULE
dpp4_29
50  54  1  0  0
SMALL
FORMAL_CHARGES
@<TRIPOS>ATOM
    1 C1        -6.1750     1.4770     3.4130 C.2        1 SUBUNIT  0
    2 C2        -5.0550     1.8970     1.2900 C.2        1 SUBUNIT  0
    3 C3        -6.1010     2.1720     2.1910 C.2        1 SUBUNIT  0
    4 C4        -4.0840     0.9340     1.6090 C.2        1 SUBUNIT  0
    5 C5        -5.2030     0.5120     3.7320 C.2        1 SUBUNIT  0
    6 C6        -4.1560     0.2400     2.8320 C.2        1 SUBUNIT  0
    7 C7        -2.9820     0.6540     0.6470 C.3        1 SUBUNIT  0
    8 O8        -1.8290     0.2800     1.3900 O.3        1 SUBUNIT  0
    9 C9        -0.6570     0.0620     0.6150 C.3        1 SUBUNIT  0
   10 C10       -0.8940    -1.0910    -0.3780 C.3        1 SUBUNIT  0
   11 C11       -2.1280    -0.8180    -1.2490 C.3        1 SUBUNIT  0
   12 C12       -3.3360    -0.4700    -0.3620 C.3        1 SUBUNIT  0
   13 N13       -4.4630    -0.0820    -1.2060 N.3        1 SUBUNIT  0
   14 N14        0.2860    -1.2860    -1.2140 N.3        1 SUBUNIT  0
   15 C15        0.6060    -0.1130    -2.0970 C.3        1 SUBUNIT  0
   16 C16        2.0910    -0.0180    -1.9600 C.2        1 SUBUNIT  0
   17 C17        2.5870    -0.9270    -1.0540 C.2        1 SUBUNIT  0
   18 C18        1.4950    -1.7590    -0.4580 C.3        1 SUBUNIT  0
   19 N19        3.1200     0.7150    -2.4700 N.2        1 SUBUNIT  0
   20 C20        3.9700    -0.7280    -1.0200 C.2        1 SUBUNIT  0
   21 N21        4.2540     0.2750    -1.8920 N.pl3      1 SUBUNIT  0
   22 F22       -7.0170     3.0860     1.8810 F          1 SUBUNIT  0
   23 F23       -3.2420    -0.6760     3.1470 F          1 SUBUNIT  0
   24 F24       -7.1610     1.7270     4.2720 F          1 SUBUNIT  0
   25 C25        5.6440     0.6170    -1.9900 C.2        1 SUBUNIT  0
   26 C26        6.5690    -0.0300    -1.2520 C.2        1 SUBUNIT  0
   27 N27        4.9330    -1.4890    -0.1730 N.2        1 SUBUNIT  0
   28 C28        6.1650    -1.1170    -0.3210 C.2        1 SUBUNIT  0
   29 O29        7.1140    -1.7300     0.3850 O.3        1 SUBUNIT  0
   30 C30        6.0640     1.7120    -2.9340 C.3        1 SUBUNIT  0
   31 H31       -5.0020     2.4310     0.3530 H          1 SUBUNIT  0
   32 H32       -5.2590    -0.0220     4.6710 H          1 SUBUNIT  0
   33 H33       -2.7490     1.5820     0.1190 H          1 SUBUNIT  0
   34 H34       -0.4000     0.9910     0.1010 H          1 SUBUNIT  0
   35 H35        0.1590    -0.1740     1.2990 H          1 SUBUNIT  0
   36 H36       -1.0620    -2.0100     0.1850 H          1 SUBUNIT  0
   37 H37       -2.3520    -1.6830    -1.8750 H          1 SUBUNIT  0
   38 H38       -1.9210     0.0140    -1.9270 H          1 SUBUNIT  0
   39 H39       -3.6200    -1.3700     0.1870 H          1 SUBUNIT  0
   40 H40       -5.3010    -0.0080    -0.6110 H          1 SUBUNIT  0
   41 H41       -4.2660     0.8470    -1.6010 H          1 SUBUNIT  0
   42 H42        0.1310     0.7920    -1.7430 H          1 SUBUNIT  0
   43 H43        0.3070    -0.3130    -3.1160 H          1 SUBUNIT  0
   44 H44        1.4030    -1.5650     0.6020 H          1 SUBUNIT  0
   45 H45        1.6620    -2.8130    -0.6290 H          1 SUBUNIT  0
   46 H46        7.6130     0.2370    -1.3280 H          1 SUBUNIT  0
   47 H47        6.8670    -2.4380     0.9940 H          1 SUBUNIT  0
   48 H48        7.1460     1.8360    -2.8980 H          1 SUBUNIT  0
   49 H49        5.7190     1.4850    -3.9430 H          1 SUBUNIT  0
   50 H50        5.6100     2.6560    -2.6310 H          1 SUBUNIT  0
@<TRIPOS>BOND
    1     1     5 2
    2     1    24 1
    3     2     3 2
    4     2    31 1
    5     3     1 1
    6     3    22 1
    7     4     2 1
    8     4     7 1
    9     5     6 1
   10     5    32 1
   11     6     4 2
   12     6    23 1
   13     7     8 1
   14     7    33 1
   15     8     9 1
   16     9    10 1
   17     9    34 1
   18     9    35 1
   19    10    11 1
   20    10    14 1
   21    10    36 1
   22    11    12 1
   23    11    37 1
   24    11    38 1
   25    12     7 1
   26    12    13 1
   27    12    39 1
   28    13    40 1
   29    13    41 1
   30    15    14 1
   31    15    16 1
   32    15    42 1
   33    15    43 1
   34    16    17 1
   35    16    19 2
   36    17    18 1
   37    17    20 2
   38    18    14 1
   39    18    44 1
   40    18    45 1
   41    20    21 1
   42    20    27 1
   43    21    19 1
   44    21    25 1
   45    25    30 1
   46    26    25 2
   47    26    46 1
   48    27    28 2
   49    28    26 1
   50    28    29 1
   51    29    47 1
   52    30    48 1
   53    30    49 1
   54    30    50 1
@<TRIPOS>SUBSTRUCTURE
1   ****   1
@<SCITEGIC>MOL_PROPERTY
AbsoluteEnergy
SciTegic.value.StringValue
93.8969

@<SCITEGIC>MOL_PROPERTY
Activ
SciTegic.value.StringValue
0.600000023841858

@<SCITEGIC>MOL_PROPERTY
Active
SciTegic.value.StringValue
Yes

@<SCITEGIC>MOL_PROPERTY
Angle Energy
SciTegic.value.StringValue
29.8848304748535

@<SCITEGIC>MOL_PROPERTY
Bond Energy
SciTegic.value.StringValue
4.15796995162964

@<SCITEGIC>MOL_PROPERTY
CHARMm Energy
SciTegic.value.StringValue
17.8760108947754

@<SCITEGIC>MOL_PROPERTY
Clean Energy
SciTegic.value.StringValue
68.8954010009766

@<SCITEGIC>MOL_PROPERTY
ConfNumber
SciTegic.value.StringValue
28

@<SCITEGIC>MOL_PROPERTY
Dihedral Energy
SciTegic.value.StringValue
14.5376596450806

@<SCITEGIC>MOL_PROPERTY
Electrostatic Energy
SciTegic.value.StringValue
-27.0019493103027

@<SCITEGIC>MOL_PROPERTY
Forcefield
SciTegic.value.StringValue
CHARMm

@<SCITEGIC>MOL_PROPERTY
ForcefieldBase
SciTegic.value.StringValue
CHARMm

@<SCITEGIC>MOL_PROPERTY
ForcefieldFFML
SciTegic.value.StringValue
<?xml version="1.0" encoding="UTF-8"?>
<!DOCTYPE ffml SYSTEM "Ffml.dtd">
<ffml version="1.0">
<forcefield name="CHARMm" derivedFrom="CHARMm" base="CHARMm">
<atomTypes>
</atomTypes>
<parameters>
<angle atom1="N6R" atom2="C6R" atom3="OT">
<quadratic
refValue="120.667"
forceConstant="63.3333"/>
</angle>
</parameters>
</forcefield>
</ffml>

@<SCITEGIC>MOL_PROPERTY
Hydrogen Bond Energy
SciTegic.value.StringValue
0

@<SCITEGIC>MOL_PROPERTY
Improper Energy
SciTegic.value.StringValue
0.0104400003328919

@<SCITEGIC>MOL_PROPERTY
Initial Potential Energy
SciTegic.value.StringValue
60.5480613708496

@<SCITEGIC>MOL_PROPERTY
Initial RMS Gradient
SciTegic.value.StringValue
27.7901306152344

@<SCITEGIC>MOL_PROPERTY
LogActiv
SciTegic.value.StringValue
-0.221799999475479

@<SCITEGIC>MOL_PROPERTY
Minimization Criteria
SciTegic.value.StringValue
CONJUG> Minimization exiting with gradient tolerance ( 0.0100000) satisfied.

@<SCITEGIC>MOL_PROPERTY
PartialChargeMethod
SciTegic.value.StringValue
MomanyRone

@<SCITEGIC>MOL_PROPERTY
Potential Energy
SciTegic.value.StringValue
17.8760108947754

@<SCITEGIC>MOL_PROPERTY
RMS Gradient
SciTegic.value.StringValue
0.00963999982923269

@<SCITEGIC>MOL_PROPERTY
RelativeEnergy
SciTegic.value.StringValue
6.9699

@<SCITEGIC>MOL_PROPERTY
Solvation Free Energy
SciTegic.value.StringValue
0

@<SCITEGIC>MOL_PROPERTY
TempMolIndex
SciTegic.value.StringValue
1

@<SCITEGIC>MOL_PROPERTY
Uncert
SciTegic.value.StringValue
1.5

@<SCITEGIC>MOL_PROPERTY
Urey-Bradley Energy
SciTegic.value.StringValue
0

@<SCITEGIC>MOL_PROPERTY
UseResidueTemplateCharge
SciTegic.value.StringValue
True

@<SCITEGIC>MOL_PROPERTY
Van der Waals Energy
SciTegic.value.StringValue
-3.7129499912262

@<SCITEGIC>ATOM_PROPERTY
Formal Charge
SciTegic.value.StringValue
1 0
2 0
3 0
4 0
5 0
6 0
7 0
8 0
9 0
10 0
11 0
12 0
13 0
14 0
15 0
16 0
17 0
18 0
19 0
20 0
21 0
22 0
23 0
24 0
25 0
26 0
27 0
28 0
29 0
30 0
31 0
32 0
33 0
34 0
35 0
36 0
37 0
38 0
39 0
40 0
41 0
42 0
43 0
44 0
45 0
46 0
47 0
48 0
49 0
50 0

@<SCITEGIC>ATOM_PROPERTY
pdb_tempFactor
SciTegic.value.DoubleValue
1 0
2 0
3 0
4 0
5 0
6 0
7 0
8 0
9 0
10 0
11 0
12 0
13 0
14 0
15 0
16 0
17 0
18 0
19 0
20 0
21 0
22 0
23 0
24 0
25 0
26 0
27 0
28 0
29 0
30 0
31 0
32 0
33 0
34 0
35 0
36 0
37 0
38 0
39 0
40 0
41 0
42 0
43 0
44 0
45 0
46 0
47 0
48 0
49 0
50 0

@<SCITEGIC>ATOM_PROPERTY
pdb_occupancy
SciTegic.value.DoubleValue
1 1
2 1
3 1
4 1
5 1
6 1
7 1
8 1
9 1
10 1
11 1
12 1
13 1
14 1
15 1
16 1
17 1
18 1
19 1
20 1
21 1
22 1
23 1
24 1
25 1
26 1
27 1
28 1
29 1
30 1
31 1
32 1
33 1
34 1
35 1
36 1
37 1
38 1
39 1
40 1
41 1
42 1
43 1
44 1
45 1
46 1
47 1
48 1
49 1
50 1

@<TRIPOS>MOLECULE
dpp4_29
50  54  1  0  0
SMALL
FORMAL_CHARGES
@<TRIPOS>ATOM
    1 C1        -6.4910     1.2040     3.0620 C.2        1 SUBUNIT  0
    2 C2        -4.0560     1.2100     3.1120 C.2        1 SUBUNIT  0
    3 C3        -5.2860     1.5430     3.7060 C.2        1 SUBUNIT  0
    4 C4        -4.0250     0.5370     1.8770 C.2        1 SUBUNIT  0
    5 C5        -6.4620     0.5310     1.8270 C.2        1 SUBUNIT  0
    6 C6        -5.2320     0.1960     1.2330 C.2        1 SUBUNIT  0
    7 C7        -2.7150     0.1900     1.2590 C.3        1 SUBUNIT  0
    8 O8        -2.8800    -1.0140     0.5170 O.3        1 SUBUNIT  0
    9 C9        -1.6910    -1.5270    -0.0670 C.3        1 SUBUNIT  0
   10 C10       -1.1160    -0.5060    -1.0660 C.3        1 SUBUNIT  0
   11 C11       -0.8940     0.8540    -0.3920 C.3        1 SUBUNIT  0
   12 C12       -2.1760     1.3060     0.3250 C.3        1 SUBUNIT  0
   13 N13       -1.9120     2.5330     1.0720 N.3        1 SUBUNIT  0
   14 N14        0.1340    -1.0040    -1.6310 N.3        1 SUBUNIT  0
   15 C15        0.6870    -0.1450    -2.7330 C.3        1 SUBUNIT  0
   16 C16        2.1450    -0.1160    -2.4000 C.2        1 SUBUNIT  0
   17 C17        2.4200    -0.7720    -1.2220 C.2        1 SUBUNIT  0
   18 C18        1.1790    -1.3310    -0.6020 C.3        1 SUBUNIT  0
   19 N19        3.3040     0.3760    -2.9220 N.2        1 SUBUNIT  0
   20 C20        3.8010    -0.6650    -1.0310 C.2        1 SUBUNIT  0
   21 N21        4.3000     0.0340    -2.0810 N.pl3      1 SUBUNIT  0
   22 F22       -5.3020     2.1780     4.8750 F          1 SUBUNIT  0
   23 F23       -5.2200    -0.4410     0.0650 F          1 SUBUNIT  0
   24 F24       -7.6610     1.5170     3.6160 F          1 SUBUNIT  0
   25 C25        5.7180     0.2410    -2.0530 C.2        1 SUBUNIT  0
   26 C26        6.4680    -0.2370    -1.0390 C.2        1 SUBUNIT  0
   27 N27        4.5580    -1.2260     0.1230 N.2        1 SUBUNIT  0
   28 C28        5.8330    -0.9950     0.0730 C.2        1 SUBUNIT  0
   29 O29        6.6120    -1.4520     1.0520 O.3        1 SUBUNIT  0
   30 C30        6.3720     1.0030    -3.1770 C.3        1 SUBUNIT  0
   31 H31       -3.1300     1.4720     3.6070 H          1 SUBUNIT  0
   32 H32       -7.3860     0.2720     1.3340 H          1 SUBUNIT  0
   33 H33       -2.0040    -0.0110     2.0630 H          1 SUBUNIT  0
   34 H34       -0.9830    -1.7550     0.7300 H          1 SUBUNIT  0
   35 H35       -1.9420    -2.4650    -0.5660 H          1 SUBUNIT  0
   36 H36       -1.8270    -0.3780    -1.8840 H          1 SUBUNIT  0
   37 H37       -0.5880     1.5980    -1.1310 H          1 SUBUNIT  0
   38 H38       -0.0780     0.7750     0.3300 H          1 SUBUNIT  0
   39 H39       -2.9280     1.5320    -0.4360 H          1 SUBUNIT  0
   40 H40       -2.8080     2.9040     1.4140 H          1 SUBUNIT  0
   41 H41       -1.3300     2.2940     1.8880 H          1 SUBUNIT  0
   42 H42        0.2710     0.8530    -2.7060 H          1 SUBUNIT  0
   43 H43        0.5040    -0.5970    -3.6960 H          1 SUBUNIT  0
   44 H44        0.9720    -0.8460     0.3440 H          1 SUBUNIT  0
   45 H45        1.2520    -2.4000    -0.4620 H          1 SUBUNIT  0
   46 H46        7.5360    -0.0720    -1.0220 H          1 SUBUNIT  0
   47 H47        6.2130    -1.9470     1.7800 H          1 SUBUNIT  0
   48 H48        7.4480     1.0600    -3.0090 H          1 SUBUNIT  0
   49 H49        6.1370     0.5310    -4.1290 H          1 SUBUNIT  0
   50 H50        5.9850     2.0230    -3.2070 H          1 SUBUNIT  0
@<TRIPOS>BOND
    1     1     5 2
    2     1    24 1
    3     2     3 2
    4     2    31 1
    5     3     1 1
    6     3    22 1
    7     4     2 1
    8     4     7 1
    9     5     6 1
   10     5    32 1
   11     6     4 2
   12     6    23 1
   13     7     8 1
   14     7    33 1
   15     8     9 1
   16     9    10 1
   17     9    34 1
   18     9    35 1
   19    10    11 1
   20    10    14 1
   21    10    36 1
   22    11    12 1
   23    11    37 1
   24    11    38 1
   25    12     7 1
   26    12    13 1
   27    12    39 1
   28    13    40 1
   29    13    41 1
   30    15    14 1
   31    15    16 1
   32    15    42 1
   33    15    43 1
   34    16    17 1
   35    16    19 2
   36    17    18 1
   37    17    20 2
   38    18    14 1
   39    18    44 1
   40    18    45 1
   41    20    21 1
   42    20    27 1
   43    21    19 1
   44    21    25 1
   45    25    30 1
   46    26    25 2
   47    26    46 1
   48    27    28 2
   49    28    26 1
   50    28    29 1
   51    29    47 1
   52    30    48 1
   53    30    49 1
   54    30    50 1
@<TRIPOS>SUBSTRUCTURE
1   ****   1
@<SCITEGIC>MOL_PROPERTY
AbsoluteEnergy
SciTegic.value.StringValue
94.2044

@<SCITEGIC>MOL_PROPERTY
Activ
SciTegic.value.StringValue
0.600000023841858

@<SCITEGIC>MOL_PROPERTY
Active
SciTegic.value.StringValue
Yes

@<SCITEGIC>MOL_PROPERTY
Angle Energy
SciTegic.value.StringValue
29.8848304748535

@<SCITEGIC>MOL_PROPERTY
Bond Energy
SciTegic.value.StringValue
4.15796995162964

@<SCITEGIC>MOL_PROPERTY
CHARMm Energy
SciTegic.value.StringValue
17.8760108947754

@<SCITEGIC>MOL_PROPERTY
Clean Energy
SciTegic.value.StringValue
68.8954010009766

@<SCITEGIC>MOL_PROPERTY
ConfNumber
SciTegic.value.StringValue
29

@<SCITEGIC>MOL_PROPERTY
Dihedral Energy
SciTegic.value.StringValue
14.5376596450806

@<SCITEGIC>MOL_PROPERTY
Electrostatic Energy
SciTegic.value.StringValue
-27.0019493103027

@<SCITEGIC>MOL_PROPERTY
Forcefield
SciTegic.value.StringValue
CHARMm

@<SCITEGIC>MOL_PROPERTY
ForcefieldBase
SciTegic.value.StringValue
CHARMm

@<SCITEGIC>MOL_PROPERTY
ForcefieldFFML
SciTegic.value.StringValue
<?xml version="1.0" encoding="UTF-8"?>
<!DOCTYPE ffml SYSTEM "Ffml.dtd">
<ffml version="1.0">
<forcefield name="CHARMm" derivedFrom="CHARMm" base="CHARMm">
<atomTypes>
</atomTypes>
<parameters>
<angle atom1="N6R" atom2="C6R" atom3="OT">
<quadratic
refValue="120.667"
forceConstant="63.3333"/>
</angle>
</parameters>
</forcefield>
</ffml>

@<SCITEGIC>MOL_PROPERTY
Hydrogen Bond Energy
SciTegic.value.StringValue
0

@<SCITEGIC>MOL_PROPERTY
Improper Energy
SciTegic.value.StringValue
0.0104400003328919

@<SCITEGIC>MOL_PROPERTY
Initial Potential Energy
SciTegic.value.StringValue
60.5480613708496

@<SCITEGIC>MOL_PROPERTY
Initial RMS Gradient
SciTegic.value.StringValue
27.7901306152344

@<SCITEGIC>MOL_PROPERTY
LogActiv
SciTegic.value.StringValue
-0.221799999475479

@<SCITEGIC>MOL_PROPERTY
Minimization Criteria
SciTegic.value.StringValue
CONJUG> Minimization exiting with gradient tolerance ( 0.0100000) satisfied.

@<SCITEGIC>MOL_PROPERTY
PartialChargeMethod
SciTegic.value.StringValue
MomanyRone

@<SCITEGIC>MOL_PROPERTY
Potential Energy
SciTegic.value.StringValue
17.8760108947754

@<SCITEGIC>MOL_PROPERTY
RMS Gradient
SciTegic.value.StringValue
0.00963999982923269

@<SCITEGIC>MOL_PROPERTY
RelativeEnergy
SciTegic.value.StringValue
7.27742

@<SCITEGIC>MOL_PROPERTY
Solvation Free Energy
SciTegic.value.StringValue
0

@<SCITEGIC>MOL_PROPERTY
TempMolIndex
SciTegic.value.StringValue
1

@<SCITEGIC>MOL_PROPERTY
Uncert
SciTegic.value.StringValue
1.5

@<SCITEGIC>MOL_PROPERTY
Urey-Bradley Energy
SciTegic.value.StringValue
0

@<SCITEGIC>MOL_PROPERTY
UseResidueTemplateCharge
SciTegic.value.StringValue
True

@<SCITEGIC>MOL_PROPERTY
Van der Waals Energy
SciTegic.value.StringValue
-3.7129499912262

@<SCITEGIC>ATOM_PROPERTY
Formal Charge
SciTegic.value.StringValue
1 0
2 0
3 0
4 0
5 0
6 0
7 0
8 0
9 0
10 0
11 0
12 0
13 0
14 0
15 0
16 0
17 0
18 0
19 0
20 0
21 0
22 0
23 0
24 0
25 0
26 0
27 0
28 0
29 0
30 0
31 0
32 0
33 0
34 0
35 0
36 0
37 0
38 0
39 0
40 0
41 0
42 0
43 0
44 0
45 0
46 0
47 0
48 0
49 0
50 0

@<SCITEGIC>ATOM_PROPERTY
pdb_tempFactor
SciTegic.value.DoubleValue
1 0
2 0
3 0
4 0
5 0
6 0
7 0
8 0
9 0
10 0
11 0
12 0
13 0
14 0
15 0
16 0
17 0
18 0
19 0
20 0
21 0
22 0
23 0
24 0
25 0
26 0
27 0
28 0
29 0
30 0
31 0
32 0
33 0
34 0
35 0
36 0
37 0
38 0
39 0
40 0
41 0
42 0
43 0
44 0
45 0
46 0
47 0
48 0
49 0
50 0

@<SCITEGIC>ATOM_PROPERTY
pdb_occupancy
SciTegic.value.DoubleValue
1 1
2 1
3 1
4 1
5 1
6 1
7 1
8 1
9 1
10 1
11 1
12 1
13 1
14 1
15 1
16 1
17 1
18 1
19 1
20 1
21 1
22 1
23 1
24 1
25 1
26 1
27 1
28 1
29 1
30 1
31 1
32 1
33 1
34 1
35 1
36 1
37 1
38 1
39 1
40 1
41 1
42 1
43 1
44 1
45 1
46 1
47 1
48 1
49 1
50 1

@<TRIPOS>MOLECULE
dpp4_29
50  54  1  0  0
SMALL
FORMAL_CHARGES
@<TRIPOS>ATOM
    1 C1        -6.8250     0.5570     2.6950 C.2        1 SUBUNIT  0
    2 C2        -5.2680    -0.4340     1.1080 C.2        1 SUBUNIT  0
    3 C3        -6.5080    -0.4540     1.7710 C.2        1 SUBUNIT  0
    4 C4        -4.3450     0.5960     1.3650 C.2        1 SUBUNIT  0
    5 C5        -5.9030     1.5870     2.9540 C.2        1 SUBUNIT  0
    6 C6        -4.6630     1.6080     2.2900 C.2        1 SUBUNIT  0
    7 C7        -3.0360     0.6060     0.6540 C.3        1 SUBUNIT  0
    8 O8        -2.6350     1.9590     0.4810 O.3        1 SUBUNIT  0
    9 C9        -1.4380     2.1420    -0.2620 C.3        1 SUBUNIT  0
   10 C10       -0.2630     1.4570     0.4640 C.3        1 SUBUNIT  0
   11 C11       -0.5700    -0.0250     0.7210 C.3        1 SUBUNIT  0
   12 C12       -1.9310    -0.1700     1.4200 C.3        1 SUBUNIT  0
   13 N13       -2.2680    -1.5850     1.5390 N.3        1 SUBUNIT  0
   14 N14        0.9600     1.5960    -0.3210 N.3        1 SUBUNIT  0
   15 C15        0.8580     1.0360    -1.7100 C.3        1 SUBUNIT  0
   16 C16        2.1660     0.3250    -1.8550 C.2        1 SUBUNIT  0
   17 C17        2.9080     0.3630    -0.6970 C.2        1 SUBUNIT  0
   18 C18        2.1920     1.1040     0.3880 C.3        1 SUBUNIT  0
   19 N19        2.8550    -0.3630    -2.8090 N.2        1 SUBUNIT  0
   20 C20        4.0890    -0.3300    -0.9700 C.2        1 SUBUNIT  0
   21 N21        4.0180    -0.7560    -2.2590 N.pl3      1 SUBUNIT  0
   22 F22       -7.3750    -1.4320     1.5200 F          1 SUBUNIT  0
   23 F23       -3.8000     2.5910     2.5410 F          1 SUBUNIT  0
   24 F24       -7.9960     0.5450     3.3300 F          1 SUBUNIT  0
   25 C25        5.1590    -1.4960    -2.7170 C.2        1 SUBUNIT  0
   26 C26        6.2040    -1.7360    -1.8960 C.2        1 SUBUNIT  0
   27 N27        5.2040    -0.5510    -0.0060 N.2        1 SUBUNIT  0
   28 C28        6.1940    -1.2270    -0.4990 C.2        1 SUBUNIT  0
   29 O29        7.2490    -1.4800     0.2720 O.3        1 SUBUNIT  0
   30 C30        5.1790    -2.0100    -4.1320 C.3        1 SUBUNIT  0
   31 H31       -5.0250    -1.2110     0.3980 H          1 SUBUNIT  0
   32 H32       -6.1470     2.3640     3.6640 H          1 SUBUNIT  0
   33 H33       -3.1860     0.1750    -0.3380 H          1 SUBUNIT  0
   34 H34       -1.5850     1.7370    -1.2640 H          1 SUBUNIT  0
   35 H35       -1.2650     3.2140    -0.3600 H          1 SUBUNIT  0
   36 H36       -0.1060     1.9530     1.4220 H          1 SUBUNIT  0
   37 H37        0.2200    -0.4730     1.3270 H          1 SUBUNIT  0
   38 H38       -0.5830    -0.5660    -0.2270 H          1 SUBUNIT  0
   39 H39       -1.8390     0.2390     2.4280 H          1 SUBUNIT  0
   40 H40       -3.0980    -1.6700     2.1410 H          1 SUBUNIT  0
   41 H41       -2.5130    -1.9380     0.6020 H          1 SUBUNIT  0
   42 H42        0.7510     1.8320    -2.4330 H          1 SUBUNIT  0
   43 H43        0.0340     0.3400    -1.8000 H          1 SUBUNIT  0
   44 H44        2.7790     1.9360     0.7510 H          1 SUBUNIT  0
   45 H45        1.9460     0.4410     1.2060 H          1 SUBUNIT  0
   46 H46        7.0570    -2.2970    -2.2490 H          1 SUBUNIT  0
   47 H47        7.2580    -1.1570     1.1830 H          1 SUBUNIT  0
   48 H48        6.1040    -2.5600    -4.3130 H          1 SUBUNIT  0
   49 H49        4.3010    -2.6310    -4.3140 H          1 SUBUNIT  0
   50 H50        5.1460    -1.1740    -4.8290 H          1 SUBUNIT  0
@<TRIPOS>BOND
    1     1     5 2
    2     1    24 1
    3     2     3 2
    4     2    31 1
    5     3     1 1
    6     3    22 1
    7     4     2 1
    8     4     7 1
    9     5     6 1
   10     5    32 1
   11     6     4 2
   12     6    23 1
   13     7     8 1
   14     7    33 1
   15     8     9 1
   16     9    10 1
   17     9    34 1
   18     9    35 1
   19    10    11 1
   20    10    14 1
   21    10    36 1
   22    11    12 1
   23    11    37 1
   24    11    38 1
   25    12     7 1
   26    12    13 1
   27    12    39 1
   28    13    40 1
   29    13    41 1
   30    15    14 1
   31    15    16 1
   32    15    42 1
   33    15    43 1
   34    16    17 1
   35    16    19 2
   36    17    18 1
   37    17    20 2
   38    18    14 1
   39    18    44 1
   40    18    45 1
   41    20    21 1
   42    20    27 1
   43    21    19 1
   44    21    25 1
   45    25    30 1
   46    26    25 2
   47    26    46 1
   48    27    28 2
   49    28    26 1
   50    28    29 1
   51    29    47 1
   52    30    48 1
   53    30    49 1
   54    30    50 1
@<TRIPOS>SUBSTRUCTURE
1   ****   1
@<SCITEGIC>MOL_PROPERTY
AbsoluteEnergy
SciTegic.value.StringValue
94.2243

@<SCITEGIC>MOL_PROPERTY
Activ
SciTegic.value.StringValue
0.600000023841858

@<SCITEGIC>MOL_PROPERTY
Active
SciTegic.value.StringValue
Yes

@<SCITEGIC>MOL_PROPERTY
Angle Energy
SciTegic.value.StringValue
29.8848304748535

@<SCITEGIC>MOL_PROPERTY
Bond Energy
SciTegic.value.StringValue
4.15796995162964

@<SCITEGIC>MOL_PROPERTY
CHARMm Energy
SciTegic.value.StringValue
17.8760108947754

@<SCITEGIC>MOL_PROPERTY
Clean Energy
SciTegic.value.StringValue
68.8954010009766

@<SCITEGIC>MOL_PROPERTY
ConfNumber
SciTegic.value.StringValue
30

@<SCITEGIC>MOL_PROPERTY
Dihedral Energy
SciTegic.value.StringValue
14.5376596450806

@<SCITEGIC>MOL_PROPERTY
Electrostatic Energy
SciTegic.value.StringValue
-27.0019493103027

@<SCITEGIC>MOL_PROPERTY
Forcefield
SciTegic.value.StringValue
CHARMm

@<SCITEGIC>MOL_PROPERTY
ForcefieldBase
SciTegic.value.StringValue
CHARMm

@<SCITEGIC>MOL_PROPERTY
ForcefieldFFML
SciTegic.value.StringValue
<?xml version="1.0" encoding="UTF-8"?>
<!DOCTYPE ffml SYSTEM "Ffml.dtd">
<ffml version="1.0">
<forcefield name="CHARMm" derivedFrom="CHARMm" base="CHARMm">
<atomTypes>
</atomTypes>
<parameters>
<angle atom1="N6R" atom2="C6R" atom3="OT">
<quadratic
refValue="120.667"
forceConstant="63.3333"/>
</angle>
</parameters>
</forcefield>
</ffml>

@<SCITEGIC>MOL_PROPERTY
Hydrogen Bond Energy
SciTegic.value.StringValue
0

@<SCITEGIC>MOL_PROPERTY
Improper Energy
SciTegic.value.StringValue
0.0104400003328919

@<SCITEGIC>MOL_PROPERTY
Initial Potential Energy
SciTegic.value.StringValue
60.5480613708496

@<SCITEGIC>MOL_PROPERTY
Initial RMS Gradient
SciTegic.value.StringValue
27.7901306152344

@<SCITEGIC>MOL_PROPERTY
LogActiv
SciTegic.value.StringValue
-0.221799999475479

@<SCITEGIC>MOL_PROPERTY
Minimization Criteria
SciTegic.value.StringValue
CONJUG> Minimization exiting with gradient tolerance ( 0.0100000) satisfied.

@<SCITEGIC>MOL_PROPERTY
PartialChargeMethod
SciTegic.value.StringValue
MomanyRone

@<SCITEGIC>MOL_PROPERTY
Potential Energy
SciTegic.value.StringValue
17.8760108947754

@<SCITEGIC>MOL_PROPERTY
RMS Gradient
SciTegic.value.StringValue
0.00963999982923269

@<SCITEGIC>MOL_PROPERTY
RelativeEnergy
SciTegic.value.StringValue
7.29735

@<SCITEGIC>MOL_PROPERTY
Solvation Free Energy
SciTegic.value.StringValue
0

@<SCITEGIC>MOL_PROPERTY
TempMolIndex
SciTegic.value.StringValue
1

@<SCITEGIC>MOL_PROPERTY
Uncert
SciTegic.value.StringValue
1.5

@<SCITEGIC>MOL_PROPERTY
Urey-Bradley Energy
SciTegic.value.StringValue
0

@<SCITEGIC>MOL_PROPERTY
UseResidueTemplateCharge
SciTegic.value.StringValue
True

@<SCITEGIC>MOL_PROPERTY
Van der Waals Energy
SciTegic.value.StringValue
-3.7129499912262

@<SCITEGIC>ATOM_PROPERTY
Formal Charge
SciTegic.value.StringValue
1 0
2 0
3 0
4 0
5 0
6 0
7 0
8 0
9 0
10 0
11 0
12 0
13 0
14 0
15 0
16 0
17 0
18 0
19 0
20 0
21 0
22 0
23 0
24 0
25 0
26 0
27 0
28 0
29 0
30 0
31 0
32 0
33 0
34 0
35 0
36 0
37 0
38 0
39 0
40 0
41 0
42 0
43 0
44 0
45 0
46 0
47 0
48 0
49 0
50 0

@<SCITEGIC>ATOM_PROPERTY
pdb_tempFactor
SciTegic.value.DoubleValue
1 0
2 0
3 0
4 0
5 0
6 0
7 0
8 0
9 0
10 0
11 0
12 0
13 0
14 0
15 0
16 0
17 0
18 0
19 0
20 0
21 0
22 0
23 0
24 0
25 0
26 0
27 0
28 0
29 0
30 0
31 0
32 0
33 0
34 0
35 0
36 0
37 0
38 0
39 0
40 0
41 0
42 0
43 0
44 0
45 0
46 0
47 0
48 0
49 0
50 0

@<SCITEGIC>ATOM_PROPERTY
pdb_occupancy
SciTegic.value.DoubleValue
1 1
2 1
3 1
4 1
5 1
6 1
7 1
8 1
9 1
10 1
11 1
12 1
13 1
14 1
15 1
16 1
17 1
18 1
19 1
20 1
21 1
22 1
23 1
24 1
25 1
26 1
27 1
28 1
29 1
30 1
31 1
32 1
33 1
34 1
35 1
36 1
37 1
38 1
39 1
40 1
41 1
42 1
43 1
44 1
45 1
46 1
47 1
48 1
49 1
50 1

@<TRIPOS>MOLECULE
dpp4_29
50  54  1  0  0
SMALL
FORMAL_CHARGES
@<TRIPOS>ATOM
    1 C1        -6.1310     1.8530     3.1150 C.2        1 SUBUNIT  0
    2 C2        -4.0260     0.7570     2.5670 C.2        1 SUBUNIT  0
    3 C3        -4.8600     1.3910     3.5050 C.2        1 SUBUNIT  0
    4 C4        -4.4610     0.5800     1.2410 C.2        1 SUBUNIT  0
    5 C5        -6.5650     1.6760     1.7890 C.2        1 SUBUNIT  0
    6 C6        -5.7330     1.0400     0.8520 C.2        1 SUBUNIT  0
    7 C7        -3.5670    -0.0950     0.2550 C.3        1 SUBUNIT  0
    8 O8        -2.5690     0.8210    -0.1910 O.3        1 SUBUNIT  0
    9 C9        -1.3590     0.8220     0.5550 C.3        1 SUBUNIT  0
   10 C10       -0.6220    -0.5300     0.3780 C.3        1 SUBUNIT  0
   11 C11       -1.5900    -1.7140     0.1620 C.3        1 SUBUNIT  0
   12 C12       -2.9450    -1.4100     0.8180 C.3        1 SUBUNIT  0
   13 N13       -3.8590    -2.5330     0.6380 N.3        1 SUBUNIT  0
   14 N14        0.3320    -0.4580    -0.7250 N.3        1 SUBUNIT  0
   15 C15        0.9670    -1.7770    -1.0630 C.3        1 SUBUNIT  0
   16 C16        2.3970    -1.3890    -1.2660 C.2        1 SUBUNIT  0
   17 C17        2.6180    -0.0600    -0.9940 C.2        1 SUBUNIT  0
   18 C18        1.3590     0.6290    -0.5680 C.3        1 SUBUNIT  0
   19 N19        3.5700    -1.9730    -1.6440 N.2        1 SUBUNIT  0
   20 C20        3.9800     0.1620    -1.2200 C.2        1 SUBUNIT  0
   21 N21        4.5200    -1.0190    -1.6120 N.pl3      1 SUBUNIT  0
   22 F22       -4.4390     1.5540     4.7580 F          1 SUBUNIT  0
   23 F23       -6.1600     0.8770    -0.4000 F          1 SUBUNIT  0
   24 F24       -6.9260     2.4570     3.9970 F          1 SUBUNIT  0
   25 C25        5.9280    -0.9800    -1.8890 C.2        1 SUBUNIT  0
   26 C26        6.6270     0.1680    -1.7550 C.2        1 SUBUNIT  0
   27 N27        4.6800     1.4680    -1.0530 N.2        1 SUBUNIT  0
   28 C28        5.9460     1.4170    -1.3240 C.2        1 SUBUNIT  0
   29 O29        6.6740     2.5260    -1.2130 O.3        1 SUBUNIT  0
   30 C30        6.6230    -2.2390    -2.3320 C.3        1 SUBUNIT  0
   31 H31       -3.0490     0.4030     2.8660 H          1 SUBUNIT  0
   32 H32       -7.5420     2.0300     1.4900 H          1 SUBUNIT  0
   33 H33       -4.1680    -0.3080    -0.6300 H          1 SUBUNIT  0
   34 H34       -0.7490     1.6640     0.2280 H          1 SUBUNIT  0
   35 H35       -1.6020     1.0000     1.6040 H          1 SUBUNIT  0
   36 H36       -0.0560    -0.7100     1.2920 H          1 SUBUNIT  0
   37 H37       -1.1540    -2.6330     0.5630 H          1 SUBUNIT  0
   38 H38       -1.7520    -1.8890    -0.9030 H          1 SUBUNIT  0
   39 H39       -2.7580    -1.3010     1.8880 H          1 SUBUNIT  0
   40 H40       -4.7470    -2.3050     1.1080 H          1 SUBUNIT  0
   41 H41       -4.0470    -2.6390    -0.3700 H          1 SUBUNIT  0
   42 H42        0.5310    -2.1860    -1.9640 H          1 SUBUNIT  0
   43 H43        0.8750    -2.4840    -0.2510 H          1 SUBUNIT  0
   44 H44        1.1280     1.4660    -1.2110 H          1 SUBUNIT  0
   45 H45        1.4360     0.9610     0.4600 H          1 SUBUNIT  0
   46 H46        7.6870     0.1880    -1.9630 H          1 SUBUNIT  0
   47 H47        6.2470     3.3460    -0.9320 H          1 SUBUNIT  0
   48 H48        7.6480    -2.2460    -1.9590 H          1 SUBUNIT  0
   49 H49        6.0670    -3.1110    -1.9880 H          1 SUBUNIT  0
   50 H50        6.6630    -2.2770    -3.4190 H          1 SUBUNIT  0
@<TRIPOS>BOND
    1     1     5 2
    2     1    24 1
    3     2     3 2
    4     2    31 1
    5     3     1 1
    6     3    22 1
    7     4     2 1
    8     4     7 1
    9     5     6 1
   10     5    32 1
   11     6     4 2
   12     6    23 1
   13     7     8 1
   14     7    33 1
   15     8     9 1
   16     9    10 1
   17     9    34 1
   18     9    35 1
   19    10    11 1
   20    10    14 1
   21    10    36 1
   22    11    12 1
   23    11    37 1
   24    11    38 1
   25    12     7 1
   26    12    13 1
   27    12    39 1
   28    13    40 1
   29    13    41 1
   30    15    14 1
   31    15    16 1
   32    15    42 1
   33    15    43 1
   34    16    17 1
   35    16    19 2
   36    17    18 1
   37    17    20 2
   38    18    14 1
   39    18    44 1
   40    18    45 1
   41    20    21 1
   42    20    27 1
   43    21    19 1
   44    21    25 1
   45    25    30 1
   46    26    25 2
   47    26    46 1
   48    27    28 2
   49    28    26 1
   50    28    29 1
   51    29    47 1
   52    30    48 1
   53    30    49 1
   54    30    50 1
@<TRIPOS>SUBSTRUCTURE
1   ****   1
@<SCITEGIC>MOL_PROPERTY
AbsoluteEnergy
SciTegic.value.StringValue
97.055

@<SCITEGIC>MOL_PROPERTY
Activ
SciTegic.value.StringValue
0.600000023841858

@<SCITEGIC>MOL_PROPERTY
Active
SciTegic.value.StringValue
Yes

@<SCITEGIC>MOL_PROPERTY
Angle Energy
SciTegic.value.StringValue
29.8848304748535

@<SCITEGIC>MOL_PROPERTY
Bond Energy
SciTegic.value.StringValue
4.15796995162964

@<SCITEGIC>MOL_PROPERTY
CHARMm Energy
SciTegic.value.StringValue
17.8760108947754

@<SCITEGIC>MOL_PROPERTY
Clean Energy
SciTegic.value.StringValue
68.8954010009766

@<SCITEGIC>MOL_PROPERTY
ConfNumber
SciTegic.value.StringValue
31

@<SCITEGIC>MOL_PROPERTY
Dihedral Energy
SciTegic.value.StringValue
14.5376596450806

@<SCITEGIC>MOL_PROPERTY
Electrostatic Energy
SciTegic.value.StringValue
-27.0019493103027

@<SCITEGIC>MOL_PROPERTY
Forcefield
SciTegic.value.StringValue
CHARMm

@<SCITEGIC>MOL_PROPERTY
ForcefieldBase
SciTegic.value.StringValue
CHARMm

@<SCITEGIC>MOL_PROPERTY
ForcefieldFFML
SciTegic.value.StringValue
<?xml version="1.0" encoding="UTF-8"?>
<!DOCTYPE ffml SYSTEM "Ffml.dtd">
<ffml version="1.0">
<forcefield name="CHARMm" derivedFrom="CHARMm" base="CHARMm">
<atomTypes>
</atomTypes>
<parameters>
<angle atom1="N6R" atom2="C6R" atom3="OT">
<quadratic
refValue="120.667"
forceConstant="63.3333"/>
</angle>
</parameters>
</forcefield>
</ffml>

@<SCITEGIC>MOL_PROPERTY
Hydrogen Bond Energy
SciTegic.value.StringValue
0

@<SCITEGIC>MOL_PROPERTY
Improper Energy
SciTegic.value.StringValue
0.0104400003328919

@<SCITEGIC>MOL_PROPERTY
Initial Potential Energy
SciTegic.value.StringValue
60.5480613708496

@<SCITEGIC>MOL_PROPERTY
Initial RMS Gradient
SciTegic.value.StringValue
27.7901306152344

@<SCITEGIC>MOL_PROPERTY
LogActiv
SciTegic.value.StringValue
-0.221799999475479

@<SCITEGIC>MOL_PROPERTY
Minimization Criteria
SciTegic.value.StringValue
CONJUG> Minimization exiting with gradient tolerance ( 0.0100000) satisfied.

@<SCITEGIC>MOL_PROPERTY
PartialChargeMethod
SciTegic.value.StringValue
MomanyRone

@<SCITEGIC>MOL_PROPERTY
Potential Energy
SciTegic.value.StringValue
17.8760108947754

@<SCITEGIC>MOL_PROPERTY
RMS Gradient
SciTegic.value.StringValue
0.00963999982923269

@<SCITEGIC>MOL_PROPERTY
RelativeEnergy
SciTegic.value.StringValue
10.1281

@<SCITEGIC>MOL_PROPERTY
Solvation Free Energy
SciTegic.value.StringValue
0

@<SCITEGIC>MOL_PROPERTY
TempMolIndex
SciTegic.value.StringValue
1

@<SCITEGIC>MOL_PROPERTY
Uncert
SciTegic.value.StringValue
1.5

@<SCITEGIC>MOL_PROPERTY
Urey-Bradley Energy
SciTegic.value.StringValue
0

@<SCITEGIC>MOL_PROPERTY
UseResidueTemplateCharge
SciTegic.value.StringValue
True

@<SCITEGIC>MOL_PROPERTY
Van der Waals Energy
SciTegic.value.StringValue
-3.7129499912262

@<SCITEGIC>ATOM_PROPERTY
Formal Charge
SciTegic.value.StringValue
1 0
2 0
3 0
4 0
5 0
6 0
7 0
8 0
9 0
10 0
11 0
12 0
13 0
14 0
15 0
16 0
17 0
18 0
19 0
20 0
21 0
22 0
23 0
24 0
25 0
26 0
27 0
28 0
29 0
30 0
31 0
32 0
33 0
34 0
35 0
36 0
37 0
38 0
39 0
40 0
41 0
42 0
43 0
44 0
45 0
46 0
47 0
48 0
49 0
50 0

@<SCITEGIC>ATOM_PROPERTY
pdb_tempFactor
SciTegic.value.DoubleValue
1 0
2 0
3 0
4 0
5 0
6 0
7 0
8 0
9 0
10 0
11 0
12 0
13 0
14 0
15 0
16 0
17 0
18 0
19 0
20 0
21 0
22 0
23 0
24 0
25 0
26 0
27 0
28 0
29 0
30 0
31 0
32 0
33 0
34 0
35 0
36 0
37 0
38 0
39 0
40 0
41 0
42 0
43 0
44 0
45 0
46 0
47 0
48 0
49 0
50 0

@<SCITEGIC>ATOM_PROPERTY
pdb_occupancy
SciTegic.value.DoubleValue
1 1
2 1
3 1
4 1
5 1
6 1
7 1
8 1
9 1
10 1
11 1
12 1
13 1
14 1
15 1
16 1
17 1
18 1
19 1
20 1
21 1
22 1
23 1
24 1
25 1
26 1
27 1
28 1
29 1
30 1
31 1
32 1
33 1
34 1
35 1
36 1
37 1
38 1
39 1
40 1
41 1
42 1
43 1
44 1
45 1
46 1
47 1
48 1
49 1
50 1

@<TRIPOS>MOLECULE
dpp4_29
50  54  1  0  0
SMALL
FORMAL_CHARGES
@<TRIPOS>ATOM
    1 C1        -6.6420     1.7760     2.3340 C.2        1 SUBUNIT  0
    2 C2        -4.2380     1.4610     2.0950 C.2        1 SUBUNIT  0
    3 C3        -5.3260     2.2420     2.5220 C.2        1 SUBUNIT  0
    4 C4        -4.4600     0.2150     1.4800 C.2        1 SUBUNIT  0
    5 C5        -6.8630     0.5320     1.7210 C.2        1 SUBUNIT  0
    6 C6        -5.7750    -0.2500     1.2950 C.2        1 SUBUNIT  0
    7 C7        -3.2970    -0.6010     1.0310 C.3        1 SUBUNIT  0
    8 O8        -2.7950    -0.0850    -0.2020 O.3        1 SUBUNIT  0
    9 C9        -1.7680     0.8920    -0.0830 C.3        1 SUBUNIT  0
   10 C10       -0.4890     0.2480     0.5120 C.3        1 SUBUNIT  0
   11 C11       -0.8000    -0.9090     1.4880 C.3        1 SUBUNIT  0
   12 C12       -2.1860    -0.7040     2.1180 C.3        1 SUBUNIT  0
   13 N13       -2.4770    -1.7810     3.0590 N.3        1 SUBUNIT  0
   14 N14        0.3980    -0.2170    -0.5490 N.3        1 SUBUNIT  0
   15 C15        0.7860     0.8530    -1.5300 C.3        1 SUBUNIT  0
   16 C16        2.2470     0.5860    -1.7180 C.2        1 SUBUNIT  0
   17 C17        2.6990    -0.4250    -0.9000 C.2        1 SUBUNIT  0
   18 C18        1.5960    -0.9750    -0.0500 C.3        1 SUBUNIT  0
   19 N19        3.2800     1.0550    -2.4700 N.2        1 SUBUNIT  0
   20 C20        4.0620    -0.5640    -1.1740 C.2        1 SUBUNIT  0
   21 N21        4.3750     0.3470    -2.1300 N.pl3      1 SUBUNIT  0
   22 F22       -5.1060     3.4210     3.1040 F          1 SUBUNIT  0
   23 F23       -6.0010    -1.4280     0.7160 F          1 SUBUNIT  0
   24 F24       -7.6790     2.5090     2.7350 F          1 SUBUNIT  0
   25 C25        5.7510     0.3460    -2.5390 C.2        1 SUBUNIT  0
   26 C26        6.6370    -0.5110    -1.9880 C.2        1 SUBUNIT  0
   27 N27        4.9770    -1.5430    -0.5220 N.2        1 SUBUNIT  0
   28 C28        6.2000    -1.4770    -0.9470 C.2        1 SUBUNIT  0
   29 O29        7.1060    -2.3080    -0.4350 O.3        1 SUBUNIT  0
   30 C30        6.2020     1.3180    -3.5960 C.3        1 SUBUNIT  0
   31 H31       -3.2290     1.8210     2.2390 H          1 SUBUNIT  0
   32 H32       -7.8720     0.1740     1.5770 H          1 SUBUNIT  0
   33 H33       -3.6790    -1.5920     0.7820 H          1 SUBUNIT  0
   34 H34       -1.5850     1.3240    -1.0680 H          1 SUBUNIT  0
   35 H35       -2.1320     1.7000     0.5540 H          1 SUBUNIT  0
   36 H36        0.0380     1.0280     1.0620 H          1 SUBUNIT  0
   37 H37       -0.0230    -0.9740     2.2520 H          1 SUBUNIT  0
   38 H38       -0.7960    -1.8660     0.9600 H          1 SUBUNIT  0
   39 H39       -2.1360     0.2270     2.6850 H          1 SUBUNIT  0
   40 H40       -3.3860    -1.5830     3.5040 H          1 SUBUNIT  0
   41 H41       -2.5670    -2.6590     2.5260 H          1 SUBUNIT  0
   42 H42        0.6310     1.8420    -1.1200 H          1 SUBUNIT  0
   43 H43        0.2330     0.7410    -2.4510 H          1 SUBUNIT  0
   44 H44        1.7890    -0.7750     0.9970 H          1 SUBUNIT  0
   45 H45        1.4670    -2.0360    -0.2050 H          1 SUBUNIT  0
   46 H46        7.6720    -0.5020    -2.3000 H          1 SUBUNIT  0
   47 H47        6.8370    -2.9430     0.2420 H          1 SUBUNIT  0
   48 H48        6.9510     0.8490    -4.2340 H          1 SUBUNIT  0
   49 H49        5.3440     1.6610    -4.1730 H          1 SUBUNIT  0
   50 H50        6.6600     2.1900    -3.1290 H          1 SUBUNIT  0
@<TRIPOS>BOND
    1     1     5 2
    2     1    24 1
    3     2     3 2
    4     2    31 1
    5     3     1 1
    6     3    22 1
    7     4     2 1
    8     4     7 1
    9     5     6 1
   10     5    32 1
   11     6     4 2
   12     6    23 1
   13     7     8 1
   14     7    33 1
   15     8     9 1
   16     9    10 1
   17     9    34 1
   18     9    35 1
   19    10    11 1
   20    10    14 1
   21    10    36 1
   22    11    12 1
   23    11    37 1
   24    11    38 1
   25    12     7 1
   26    12    13 1
   27    12    39 1
   28    13    40 1
   29    13    41 1
   30    15    14 1
   31    15    16 1
   32    15    42 1
   33    15    43 1
   34    16    17 1
   35    16    19 2
   36    17    18 1
   37    17    20 2
   38    18    14 1
   39    18    44 1
   40    18    45 1
   41    20    21 1
   42    20    27 1
   43    21    19 1
   44    21    25 1
   45    25    30 1
   46    26    25 2
   47    26    46 1
   48    27    28 2
   49    28    26 1
   50    28    29 1
   51    29    47 1
   52    30    48 1
   53    30    49 1
   54    30    50 1
@<TRIPOS>SUBSTRUCTURE
1   ****   1
@<SCITEGIC>MOL_PROPERTY
AbsoluteEnergy
SciTegic.value.StringValue
97.0995

@<SCITEGIC>MOL_PROPERTY
Activ
SciTegic.value.StringValue
0.600000023841858

@<SCITEGIC>MOL_PROPERTY
Active
SciTegic.value.StringValue
Yes

@<SCITEGIC>MOL_PROPERTY
Angle Energy
SciTegic.value.StringValue
29.8848304748535

@<SCITEGIC>MOL_PROPERTY
Bond Energy
SciTegic.value.StringValue
4.15796995162964

@<SCITEGIC>MOL_PROPERTY
CHARMm Energy
SciTegic.value.StringValue
17.8760108947754

@<SCITEGIC>MOL_PROPERTY
Clean Energy
SciTegic.value.StringValue
68.8954010009766

@<SCITEGIC>MOL_PROPERTY
ConfNumber
SciTegic.value.StringValue
32

@<SCITEGIC>MOL_PROPERTY
Dihedral Energy
SciTegic.value.StringValue
14.5376596450806

@<SCITEGIC>MOL_PROPERTY
Electrostatic Energy
SciTegic.value.StringValue
-27.0019493103027

@<SCITEGIC>MOL_PROPERTY
Forcefield
SciTegic.value.StringValue
CHARMm

@<SCITEGIC>MOL_PROPERTY
ForcefieldBase
SciTegic.value.StringValue
CHARMm

@<SCITEGIC>MOL_PROPERTY
ForcefieldFFML
SciTegic.value.StringValue
<?xml version="1.0" encoding="UTF-8"?>
<!DOCTYPE ffml SYSTEM "Ffml.dtd">
<ffml version="1.0">
<forcefield name="CHARMm" derivedFrom="CHARMm" base="CHARMm">
<atomTypes>
</atomTypes>
<parameters>
<angle atom1="N6R" atom2="C6R" atom3="OT">
<quadratic
refValue="120.667"
forceConstant="63.3333"/>
</angle>
</parameters>
</forcefield>
</ffml>

@<SCITEGIC>MOL_PROPERTY
Hydrogen Bond Energy
SciTegic.value.StringValue
0

@<SCITEGIC>MOL_PROPERTY
Improper Energy
SciTegic.value.StringValue
0.0104400003328919

@<SCITEGIC>MOL_PROPERTY
Initial Potential Energy
SciTegic.value.StringValue
60.5480613708496

@<SCITEGIC>MOL_PROPERTY
Initial RMS Gradient
SciTegic.value.StringValue
27.7901306152344

@<SCITEGIC>MOL_PROPERTY
LogActiv
SciTegic.value.StringValue
-0.221799999475479

@<SCITEGIC>MOL_PROPERTY
Minimization Criteria
SciTegic.value.StringValue
CONJUG> Minimization exiting with gradient tolerance ( 0.0100000) satisfied.

@<SCITEGIC>MOL_PROPERTY
PartialChargeMethod
SciTegic.value.StringValue
MomanyRone

@<SCITEGIC>MOL_PROPERTY
Potential Energy
SciTegic.value.StringValue
17.8760108947754

@<SCITEGIC>MOL_PROPERTY
RMS Gradient
SciTegic.value.StringValue
0.00963999982923269

@<SCITEGIC>MOL_PROPERTY
RelativeEnergy
SciTegic.value.StringValue
10.1725

@<SCITEGIC>MOL_PROPERTY
Solvation Free Energy
SciTegic.value.StringValue
0

@<SCITEGIC>MOL_PROPERTY
TempMolIndex
SciTegic.value.StringValue
1

@<SCITEGIC>MOL_PROPERTY
Uncert
SciTegic.value.StringValue
1.5

@<SCITEGIC>MOL_PROPERTY
Urey-Bradley Energy
SciTegic.value.StringValue
0

@<SCITEGIC>MOL_PROPERTY
UseResidueTemplateCharge
SciTegic.value.StringValue
True

@<SCITEGIC>MOL_PROPERTY
Van der Waals Energy
SciTegic.value.StringValue
-3.7129499912262

@<SCITEGIC>ATOM_PROPERTY
Formal Charge
SciTegic.value.StringValue
1 0
2 0
3 0
4 0
5 0
6 0
7 0
8 0
9 0
10 0
11 0
12 0
13 0
14 0
15 0
16 0
17 0
18 0
19 0
20 0
21 0
22 0
23 0
24 0
25 0
26 0
27 0
28 0
29 0
30 0
31 0
32 0
33 0
34 0
35 0
36 0
37 0
38 0
39 0
40 0
41 0
42 0
43 0
44 0
45 0
46 0
47 0
48 0
49 0
50 0

@<SCITEGIC>ATOM_PROPERTY
pdb_tempFactor
SciTegic.value.DoubleValue
1 0
2 0
3 0
4 0
5 0
6 0
7 0
8 0
9 0
10 0
11 0
12 0
13 0
14 0
15 0
16 0
17 0
18 0
19 0
20 0
21 0
22 0
23 0
24 0
25 0
26 0
27 0
28 0
29 0
30 0
31 0
32 0
33 0
34 0
35 0
36 0
37 0
38 0
39 0
40 0
41 0
42 0
43 0
44 0
45 0
46 0
47 0
48 0
49 0
50 0

@<SCITEGIC>ATOM_PROPERTY
pdb_occupancy
SciTegic.value.DoubleValue
1 1
2 1
3 1
4 1
5 1
6 1
7 1
8 1
9 1
10 1
11 1
12 1
13 1
14 1
15 1
16 1
17 1
18 1
19 1
20 1
21 1
22 1
23 1
24 1
25 1
26 1
27 1
28 1
29 1
30 1
31 1
32 1
33 1
34 1
35 1
36 1
37 1
38 1
39 1
40 1
41 1
42 1
43 1
44 1
45 1
46 1
47 1
48 1
49 1
50 1

@<TRIPOS>MOLECULE
dpp4_29
50  54  1  0  0
SMALL
FORMAL_CHARGES
@<TRIPOS>ATOM
    1 C1        -6.3530     0.1830     2.6420 C.2        1 SUBUNIT  0
    2 C2        -4.6000     1.1270     1.2380 C.2        1 SUBUNIT  0
    3 C3        -5.9490     1.0780     1.6340 C.2        1 SUBUNIT  0
    4 C4        -3.6540     0.2860     1.8500 C.2        1 SUBUNIT  0
    5 C5        -5.4070    -0.6580     3.2530 C.2        1 SUBUNIT  0
    6 C6        -4.0590    -0.6080     2.8610 C.2        1 SUBUNIT  0
    7 C7        -2.2270     0.3490     1.4230 C.3        1 SUBUNIT  0
    8 O8        -2.0650    -0.3570     0.1910 O.3        1 SUBUNIT  0
    9 C9        -2.2100     0.4260    -0.9880 C.3        1 SUBUNIT  0
   10 C10       -1.0620     1.4620    -1.0830 C.3        1 SUBUNIT  0
   11 C11       -0.5640     1.9350     0.3010 C.3        1 SUBUNIT  0
   12 C12       -1.6920     1.8100     1.3340 C.3        1 SUBUNIT  0
   13 N13       -1.2390     2.2750     2.6410 N.3        1 SUBUNIT  0
   14 N14        0.0540     0.9260    -1.8590 N.3        1 SUBUNIT  0
   15 C15        1.1380     1.9290    -2.1350 C.3        1 SUBUNIT  0
   16 C16        2.3750     1.1240    -1.8900 C.2        1 SUBUNIT  0
   17 C17        2.0860    -0.1430    -1.4380 C.2        1 SUBUNIT  0
   18 C18        0.6100    -0.3610    -1.3170 C.3        1 SUBUNIT  0
   19 N19        3.7260     1.2700    -1.9820 N.2        1 SUBUNIT  0
   20 C20        3.3160    -0.7800    -1.2500 C.2        1 SUBUNIT  0
   21 N21        4.2850     0.1090    -1.5900 N.pl3      1 SUBUNIT  0
   22 F22       -6.8370     1.8790     1.0480 F          1 SUBUNIT  0
   23 F23       -3.1730    -1.4090     3.4500 F          1 SUBUNIT  0
   24 F24       -7.6290     0.1290     3.0210 F          1 SUBUNIT  0
   25 C25        5.6270    -0.3770    -1.4580 C.2        1 SUBUNIT  0
   26 C26        5.8690    -1.6310    -1.0200 C.2        1 SUBUNIT  0
   27 N27        3.5010    -2.1760    -0.7630 N.2        1 SUBUNIT  0
   28 C28        4.7430    -2.5360    -0.6700 C.2        1 SUBUNIT  0
   29 O29        5.0270    -3.7670    -0.2490 O.3        1 SUBUNIT  0
   30 C30        6.7740     0.5300    -1.8150 C.3        1 SUBUNIT  0
   31 H31       -4.2910     1.8130     0.4630 H          1 SUBUNIT  0
   32 H32       -5.7170    -1.3450     4.0270 H          1 SUBUNIT  0
   33 H33       -1.6480    -0.2240     2.1490 H          1 SUBUNIT  0
   34 H34       -2.2280    -0.2440    -1.8480 H          1 SUBUNIT  0
   35 H35       -3.1830     0.9230    -0.9530 H          1 SUBUNIT  0
   36 H36       -1.4510     2.3250    -1.6210 H          1 SUBUNIT  0
   37 H37       -0.1970     2.9620     0.2370 H          1 SUBUNIT  0
   38 H38        0.2790     1.3250     0.6330 H          1 SUBUNIT  0
   39 H39       -2.4950     2.4750     1.0030 H          1 SUBUNIT  0
   40 H40       -2.0180     2.1770     3.3060 H          1 SUBUNIT  0
   41 H41       -0.4700     1.6650     2.9500 H          1 SUBUNIT  0
   42 H42        1.0910     2.7670    -1.4500 H          1 SUBUNIT  0
   43 H43        1.0820     2.2790    -3.1540 H          1 SUBUNIT  0
   44 H44        0.3300    -0.5110    -0.2820 H          1 SUBUNIT  0
   45 H45        0.2820    -1.1970    -1.9140 H          1 SUBUNIT  0
   46 H46        6.8850    -1.9880    -0.9200 H          1 SUBUNIT  0
   47 H47        4.3070    -4.3670    -0.0180 H          1 SUBUNIT  0
   48 H48        7.5980    -0.0570    -2.2250 H          1 SUBUNIT  0
   49 H49        6.4390     1.2940    -2.5170 H          1 SUBUNIT  0
   50 H50        7.1390     1.0350    -0.9210 H          1 SUBUNIT  0
@<TRIPOS>BOND
    1     1     5 2
    2     1    24 1
    3     2     3 2
    4     2    31 1
    5     3     1 1
    6     3    22 1
    7     4     2 1
    8     4     7 1
    9     5     6 1
   10     5    32 1
   11     6     4 2
   12     6    23 1
   13     7     8 1
   14     7    33 1
   15     8     9 1
   16     9    10 1
   17     9    34 1
   18     9    35 1
   19    10    11 1
   20    10    14 1
   21    10    36 1
   22    11    12 1
   23    11    37 1
   24    11    38 1
   25    12     7 1
   26    12    13 1
   27    12    39 1
   28    13    40 1
   29    13    41 1
   30    15    14 1
   31    15    16 1
   32    15    42 1
   33    15    43 1
   34    16    17 1
   35    16    19 2
   36    17    18 1
   37    17    20 2
   38    18    14 1
   39    18    44 1
   40    18    45 1
   41    20    21 1
   42    20    27 1
   43    21    19 1
   44    21    25 1
   45    25    30 1
   46    26    25 2
   47    26    46 1
   48    27    28 2
   49    28    26 1
   50    28    29 1
   51    29    47 1
   52    30    48 1
   53    30    49 1
   54    30    50 1
@<TRIPOS>SUBSTRUCTURE
1   ****   1
@<SCITEGIC>MOL_PROPERTY
AbsoluteEnergy
SciTegic.value.StringValue
97.3158

@<SCITEGIC>MOL_PROPERTY
Activ
SciTegic.value.StringValue
0.600000023841858

@<SCITEGIC>MOL_PROPERTY
Active
SciTegic.value.StringValue
Yes

@<SCITEGIC>MOL_PROPERTY
Angle Energy
SciTegic.value.StringValue
29.8848304748535

@<SCITEGIC>MOL_PROPERTY
Bond Energy
SciTegic.value.StringValue
4.15796995162964

@<SCITEGIC>MOL_PROPERTY
CHARMm Energy
SciTegic.value.StringValue
17.8760108947754

@<SCITEGIC>MOL_PROPERTY
Clean Energy
SciTegic.value.StringValue
68.8954010009766

@<SCITEGIC>MOL_PROPERTY
ConfNumber
SciTegic.value.StringValue
33

@<SCITEGIC>MOL_PROPERTY
Dihedral Energy
SciTegic.value.StringValue
14.5376596450806

@<SCITEGIC>MOL_PROPERTY
Electrostatic Energy
SciTegic.value.StringValue
-27.0019493103027

@<SCITEGIC>MOL_PROPERTY
Forcefield
SciTegic.value.StringValue
CHARMm

@<SCITEGIC>MOL_PROPERTY
ForcefieldBase
SciTegic.value.StringValue
CHARMm

@<SCITEGIC>MOL_PROPERTY
ForcefieldFFML
SciTegic.value.StringValue
<?xml version="1.0" encoding="UTF-8"?>
<!DOCTYPE ffml SYSTEM "Ffml.dtd">
<ffml version="1.0">
<forcefield name="CHARMm" derivedFrom="CHARMm" base="CHARMm">
<atomTypes>
</atomTypes>
<parameters>
<angle atom1="N6R" atom2="C6R" atom3="OT">
<quadratic
refValue="120.667"
forceConstant="63.3333"/>
</angle>
</parameters>
</forcefield>
</ffml>

@<SCITEGIC>MOL_PROPERTY
Hydrogen Bond Energy
SciTegic.value.StringValue
0

@<SCITEGIC>MOL_PROPERTY
Improper Energy
SciTegic.value.StringValue
0.0104400003328919

@<SCITEGIC>MOL_PROPERTY
Initial Potential Energy
SciTegic.value.StringValue
60.5480613708496

@<SCITEGIC>MOL_PROPERTY
Initial RMS Gradient
SciTegic.value.StringValue
27.7901306152344

@<SCITEGIC>MOL_PROPERTY
LogActiv
SciTegic.value.StringValue
-0.221799999475479

@<SCITEGIC>MOL_PROPERTY
Minimization Criteria
SciTegic.value.StringValue
CONJUG> Minimization exiting with gradient tolerance ( 0.0100000) satisfied.

@<SCITEGIC>MOL_PROPERTY
PartialChargeMethod
SciTegic.value.StringValue
MomanyRone

@<SCITEGIC>MOL_PROPERTY
Potential Energy
SciTegic.value.StringValue
17.8760108947754

@<SCITEGIC>MOL_PROPERTY
RMS Gradient
SciTegic.value.StringValue
0.00963999982923269

@<SCITEGIC>MOL_PROPERTY
RelativeEnergy
SciTegic.value.StringValue
10.3888

@<SCITEGIC>MOL_PROPERTY
Solvation Free Energy
SciTegic.value.StringValue
0

@<SCITEGIC>MOL_PROPERTY
TempMolIndex
SciTegic.value.StringValue
1

@<SCITEGIC>MOL_PROPERTY
Uncert
SciTegic.value.StringValue
1.5

@<SCITEGIC>MOL_PROPERTY
Urey-Bradley Energy
SciTegic.value.StringValue
0

@<SCITEGIC>MOL_PROPERTY
UseResidueTemplateCharge
SciTegic.value.StringValue
True

@<SCITEGIC>MOL_PROPERTY
Van der Waals Energy
SciTegic.value.StringValue
-3.7129499912262

@<SCITEGIC>ATOM_PROPERTY
Formal Charge
SciTegic.value.StringValue
1 0
2 0
3 0
4 0
5 0
6 0
7 0
8 0
9 0
10 0
11 0
12 0
13 0
14 0
15 0
16 0
17 0
18 0
19 0
20 0
21 0
22 0
23 0
24 0
25 0
26 0
27 0
28 0
29 0
30 0
31 0
32 0
33 0
34 0
35 0
36 0
37 0
38 0
39 0
40 0
41 0
42 0
43 0
44 0
45 0
46 0
47 0
48 0
49 0
50 0

@<SCITEGIC>ATOM_PROPERTY
pdb_tempFactor
SciTegic.value.DoubleValue
1 0
2 0
3 0
4 0
5 0
6 0
7 0
8 0
9 0
10 0
11 0
12 0
13 0
14 0
15 0
16 0
17 0
18 0
19 0
20 0
21 0
22 0
23 0
24 0
25 0
26 0
27 0
28 0
29 0
30 0
31 0
32 0
33 0
34 0
35 0
36 0
37 0
38 0
39 0
40 0
41 0
42 0
43 0
44 0
45 0
46 0
47 0
48 0
49 0
50 0

@<SCITEGIC>ATOM_PROPERTY
pdb_occupancy
SciTegic.value.DoubleValue
1 1
2 1
3 1
4 1
5 1
6 1
7 1
8 1
9 1
10 1
11 1
12 1
13 1
14 1
15 1
16 1
17 1
18 1
19 1
20 1
21 1
22 1
23 1
24 1
25 1
26 1
27 1
28 1
29 1
30 1
31 1
32 1
33 1
34 1
35 1
36 1
37 1
38 1
39 1
40 1
41 1
42 1
43 1
44 1
45 1
46 1
47 1
48 1
49 1
50 1

@<TRIPOS>MOLECULE
dpp4_29
50  54  1  0  0
SMALL
FORMAL_CHARGES
@<TRIPOS>ATOM
    1 C1        -6.6950     1.0060     2.1680 C.2        1 SUBUNIT  0
    2 C2        -4.2670     1.1110     2.3460 C.2        1 SUBUNIT  0
    3 C3        -5.5400     1.4470     2.8420 C.2        1 SUBUNIT  0
    4 C4        -4.1440     0.3380     1.1780 C.2        1 SUBUNIT  0
    5 C5        -6.5720     0.2330     1.0000 C.2        1 SUBUNIT  0
    6 C6        -5.3010    -0.1020     0.5040 C.2        1 SUBUNIT  0
    7 C7        -2.7900    -0.0090     0.6620 C.3        1 SUBUNIT  0
    8 O8        -2.2380     1.1140    -0.0260 O.3        1 SUBUNIT  0
    9 C9        -1.4540     1.9950     0.7700 C.3        1 SUBUNIT  0
   10 C10       -0.1680     1.2780     1.2500 C.3        1 SUBUNIT  0
   11 C11       -0.3700    -0.2410     1.4550 C.3        1 SUBUNIT  0
   12 C12       -1.8420    -0.5340     1.7810 C.3        1 SUBUNIT  0
   13 N13       -2.0370    -1.9630     2.0000 N.3        1 SUBUNIT  0
   14 N14        0.9350     1.5140     0.3210 N.3        1 SUBUNIT  0
   15 C15        0.6430     1.0880    -1.0900 C.3        1 SUBUNIT  0
   16 C16        1.9210     0.4190    -1.4820 C.2        1 SUBUNIT  0
   17 C17        2.8170     0.3590    -0.4410 C.2        1 SUBUNIT  0
   18 C18        2.2570     0.9810     0.8010 C.3        1 SUBUNIT  0
   19 N19        2.4740    -0.1580    -2.5850 N.2        1 SUBUNIT  0
   20 C20        3.9530    -0.2810    -0.9410 C.2        1 SUBUNIT  0
   21 N21        3.7060    -0.5810    -2.2420 N.pl3      1 SUBUNIT  0
   22 F22       -5.6440     2.1780     3.9500 F          1 SUBUNIT  0
   23 F23       -5.2010    -0.8380    -0.6030 F          1 SUBUNIT  0
   24 F24       -7.9020     1.3180     2.6310 F          1 SUBUNIT  0
   25 C25        4.7770    -1.2510    -2.9240 C.2        1 SUBUNIT  0
   26 C26        5.9270    -1.5470    -2.2840 C.2        1 SUBUNIT  0
   27 N27        5.1940    -0.5690    -0.1680 N.2        1 SUBUNIT  0
   28 C28        6.1090    -1.1750    -0.8550 C.2        1 SUBUNIT  0
   29 O29        7.2630    -1.4810    -0.2660 O.3        1 SUBUNIT  0
   30 C30        4.6010    -1.6270    -4.3710 C.3        1 SUBUNIT  0
   31 H31       -3.3810     1.4500     2.8640 H          1 SUBUNIT  0
   32 H32       -7.4590    -0.1050     0.4830 H          1 SUBUNIT  0
   33 H33       -2.9240    -0.7690    -0.1090 H          1 SUBUNIT  0
   34 H34       -1.2280     2.8850     0.1820 H          1 SUBUNIT  0
   35 H35       -2.0590     2.3240     1.6170 H          1 SUBUNIT  0
   36 H36        0.1100     1.7190     2.2070 H          1 SUBUNIT  0
   37 H37        0.2920    -0.6030     2.2440 H          1 SUBUNIT  0
   38 H38       -0.1000    -0.7870     0.5490 H          1 SUBUNIT  0
   39 H39       -2.0600    -0.0210     2.7210 H          1 SUBUNIT  0
   40 H40       -3.0270    -2.1210     2.2370 H          1 SUBUNIT  0
   41 H41       -1.8370    -2.4540     1.1160 H          1 SUBUNIT  0
   42 H42        0.4310     1.9470    -1.7090 H          1 SUBUNIT  0
   43 H43       -0.1810     0.3880    -1.1320 H          1 SUBUNIT  0
   44 H44        2.8810     1.7860     1.1590 H          1 SUBUNIT  0
   45 H45        2.1290     0.2360     1.5750 H          1 SUBUNIT  0
   46 H46        6.7250    -2.0560    -2.8030 H          1 SUBUNIT  0
   47 H47        7.3970    -1.2480     0.6610 H          1 SUBUNIT  0
   48 H48        5.1170    -2.5660    -4.5740 H          1 SUBUNIT  0
   49 H49        3.5400    -1.6900    -4.6120 H          1 SUBUNIT  0
   50 H50        5.0430    -0.8600    -5.0080 H          1 SUBUNIT  0
@<TRIPOS>BOND
    1     1     5 2
    2     1    24 1
    3     2     3 2
    4     2    31 1
    5     3     1 1
    6     3    22 1
    7     4     2 1
    8     4     7 1
    9     5     6 1
   10     5    32 1
   11     6     4 2
   12     6    23 1
   13     7     8 1
   14     7    33 1
   15     8     9 1
   16     9    10 1
   17     9    34 1
   18     9    35 1
   19    10    11 1
   20    10    14 1
   21    10    36 1
   22    11    12 1
   23    11    37 1
   24    11    38 1
   25    12     7 1
   26    12    13 1
   27    12    39 1
   28    13    40 1
   29    13    41 1
   30    15    14 1
   31    15    16 1
   32    15    42 1
   33    15    43 1
   34    16    17 1
   35    16    19 2
   36    17    18 1
   37    17    20 2
   38    18    14 1
   39    18    44 1
   40    18    45 1
   41    20    21 1
   42    20    27 1
   43    21    19 1
   44    21    25 1
   45    25    30 1
   46    26    25 2
   47    26    46 1
   48    27    28 2
   49    28    26 1
   50    28    29 1
   51    29    47 1
   52    30    48 1
   53    30    49 1
   54    30    50 1
@<TRIPOS>SUBSTRUCTURE
1   ****   1
@<SCITEGIC>MOL_PROPERTY
AbsoluteEnergy
SciTegic.value.StringValue
97.3732

@<SCITEGIC>MOL_PROPERTY
Activ
SciTegic.value.StringValue
0.600000023841858

@<SCITEGIC>MOL_PROPERTY
Active
SciTegic.value.StringValue
Yes

@<SCITEGIC>MOL_PROPERTY
Angle Energy
SciTegic.value.StringValue
29.8848304748535

@<SCITEGIC>MOL_PROPERTY
Bond Energy
SciTegic.value.StringValue
4.15796995162964

@<SCITEGIC>MOL_PROPERTY
CHARMm Energy
SciTegic.value.StringValue
17.8760108947754

@<SCITEGIC>MOL_PROPERTY
Clean Energy
SciTegic.value.StringValue
68.8954010009766

@<SCITEGIC>MOL_PROPERTY
ConfNumber
SciTegic.value.StringValue
34

@<SCITEGIC>MOL_PROPERTY
Dihedral Energy
SciTegic.value.StringValue
14.5376596450806

@<SCITEGIC>MOL_PROPERTY
Electrostatic Energy
SciTegic.value.StringValue
-27.0019493103027

@<SCITEGIC>MOL_PROPERTY
Forcefield
SciTegic.value.StringValue
CHARMm

@<SCITEGIC>MOL_PROPERTY
ForcefieldBase
SciTegic.value.StringValue
CHARMm

@<SCITEGIC>MOL_PROPERTY
ForcefieldFFML
SciTegic.value.StringValue
<?xml version="1.0" encoding="UTF-8"?>
<!DOCTYPE ffml SYSTEM "Ffml.dtd">
<ffml version="1.0">
<forcefield name="CHARMm" derivedFrom="CHARMm" base="CHARMm">
<atomTypes>
</atomTypes>
<parameters>
<angle atom1="N6R" atom2="C6R" atom3="OT">
<quadratic
refValue="120.667"
forceConstant="63.3333"/>
</angle>
</parameters>
</forcefield>
</ffml>

@<SCITEGIC>MOL_PROPERTY
Hydrogen Bond Energy
SciTegic.value.StringValue
0

@<SCITEGIC>MOL_PROPERTY
Improper Energy
SciTegic.value.StringValue
0.0104400003328919

@<SCITEGIC>MOL_PROPERTY
Initial Potential Energy
SciTegic.value.StringValue
60.5480613708496

@<SCITEGIC>MOL_PROPERTY
Initial RMS Gradient
SciTegic.value.StringValue
27.7901306152344

@<SCITEGIC>MOL_PROPERTY
LogActiv
SciTegic.value.StringValue
-0.221799999475479

@<SCITEGIC>MOL_PROPERTY
Minimization Criteria
SciTegic.value.StringValue
CONJUG> Minimization exiting with gradient tolerance ( 0.0100000) satisfied.

@<SCITEGIC>MOL_PROPERTY
PartialChargeMethod
SciTegic.value.StringValue
MomanyRone

@<SCITEGIC>MOL_PROPERTY
Potential Energy
SciTegic.value.StringValue
17.8760108947754

@<SCITEGIC>MOL_PROPERTY
RMS Gradient
SciTegic.value.StringValue
0.00963999982923269

@<SCITEGIC>MOL_PROPERTY
RelativeEnergy
SciTegic.value.StringValue
10.4462

@<SCITEGIC>MOL_PROPERTY
Solvation Free Energy
SciTegic.value.StringValue
0

@<SCITEGIC>MOL_PROPERTY
TempMolIndex
SciTegic.value.StringValue
1

@<SCITEGIC>MOL_PROPERTY
Uncert
SciTegic.value.StringValue
1.5

@<SCITEGIC>MOL_PROPERTY
Urey-Bradley Energy
SciTegic.value.StringValue
0

@<SCITEGIC>MOL_PROPERTY
UseResidueTemplateCharge
SciTegic.value.StringValue
True

@<SCITEGIC>MOL_PROPERTY
Van der Waals Energy
SciTegic.value.StringValue
-3.7129499912262

@<SCITEGIC>ATOM_PROPERTY
Formal Charge
SciTegic.value.StringValue
1 0
2 0
3 0
4 0
5 0
6 0
7 0
8 0
9 0
10 0
11 0
12 0
13 0
14 0
15 0
16 0
17 0
18 0
19 0
20 0
21 0
22 0
23 0
24 0
25 0
26 0
27 0
28 0
29 0
30 0
31 0
32 0
33 0
34 0
35 0
36 0
37 0
38 0
39 0
40 0
41 0
42 0
43 0
44 0
45 0
46 0
47 0
48 0
49 0
50 0

@<SCITEGIC>ATOM_PROPERTY
pdb_tempFactor
SciTegic.value.DoubleValue
1 0
2 0
3 0
4 0
5 0
6 0
7 0
8 0
9 0
10 0
11 0
12 0
13 0
14 0
15 0
16 0
17 0
18 0
19 0
20 0
21 0
22 0
23 0
24 0
25 0
26 0
27 0
28 0
29 0
30 0
31 0
32 0
33 0
34 0
35 0
36 0
37 0
38 0
39 0
40 0
41 0
42 0
43 0
44 0
45 0
46 0
47 0
48 0
49 0
50 0

@<SCITEGIC>ATOM_PROPERTY
pdb_occupancy
SciTegic.value.DoubleValue
1 1
2 1
3 1
4 1
5 1
6 1
7 1
8 1
9 1
10 1
11 1
12 1
13 1
14 1
15 1
16 1
17 1
18 1
19 1
20 1
21 1
22 1
23 1
24 1
25 1
26 1
27 1
28 1
29 1
30 1
31 1
32 1
33 1
34 1
35 1
36 1
37 1
38 1
39 1
40 1
41 1
42 1
43 1
44 1
45 1
46 1
47 1
48 1
49 1
50 1

@<TRIPOS>MOLECULE
dpp4_29
50  54  1  0  0
SMALL
FORMAL_CHARGES
@<TRIPOS>ATOM
    1 C1        -6.1910     1.8490     2.4990 C.2        1 SUBUNIT  0
    2 C2        -4.0630     0.6770     2.6860 C.2        1 SUBUNIT  0
    3 C3        -5.0230     1.5530     3.2270 C.2        1 SUBUNIT  0
    4 C4        -4.2680     0.0980     1.4210 C.2        1 SUBUNIT  0
    5 C5        -6.3960     1.2700     1.2350 C.2        1 SUBUNIT  0
    6 C6        -5.4380     0.3950     0.6950 C.2        1 SUBUNIT  0
    7 C7        -3.2440    -0.8300     0.8580 C.3        1 SUBUNIT  0
    8 O8        -2.8570    -0.4240    -0.4540 O.3        1 SUBUNIT  0
    9 C9        -2.1230     0.7970    -0.5420 C.3        1 SUBUNIT  0
   10 C10       -0.8170     0.7220     0.2770 C.3        1 SUBUNIT  0
   11 C11       -1.0930     0.2660     1.7210 C.3        1 SUBUNIT  0
   12 C12       -1.9970    -0.9820     1.7730 C.3        1 SUBUNIT  0
   13 N13       -1.2400    -2.1720     1.4030 N.3        1 SUBUNIT  0
   14 N14        0.1490    -0.1570    -0.3730 N.3        1 SUBUNIT  0
   15 C15        0.4160     0.1890    -1.8110 C.3        1 SUBUNIT  0
   16 C16        1.9010     0.0430    -1.8940 C.2        1 SUBUNIT  0
   17 C17        2.4630    -0.2470    -0.6720 C.2        1 SUBUNIT  0
   18 C18        1.4250    -0.3360     0.4010 C.3        1 SUBUNIT  0
   19 N19        2.8830     0.1140    -2.8360 N.2        1 SUBUNIT  0
   20 C20        3.8390    -0.3520    -0.8930 C.2        1 SUBUNIT  0
   21 N21        4.0540    -0.1270    -2.2150 N.pl3      1 SUBUNIT  0
   22 F22       -4.8200     2.0960     4.4250 F          1 SUBUNIT  0
   23 F23       -5.6470    -0.1480    -0.5030 F          1 SUBUNIT  0
   24 F24       -7.1040     2.6780     3.0030 F          1 SUBUNIT  0
   25 C25        5.4270    -0.1970    -2.6270 C.2        1 SUBUNIT  0
   26 C26        6.4030    -0.4650    -1.7340 C.2        1 SUBUNIT  0
   27 N27        4.8610    -0.6550     0.1500 N.2        1 SUBUNIT  0
   28 C28        6.0730    -0.6990    -0.3040 C.2        1 SUBUNIT  0
   29 O29        7.0700    -0.9640     0.5390 O.3        1 SUBUNIT  0
   30 C30        5.7700     0.0320    -4.0740 C.3        1 SUBUNIT  0
   31 H31       -3.1670     0.4520     3.2450 H          1 SUBUNIT  0
   32 H32       -7.2930     1.4990     0.6770 H          1 SUBUNIT  0
   33 H33       -3.7350    -1.7960     0.7500 H          1 SUBUNIT  0
   34 H34       -1.9140     0.9930    -1.5960 H          1 SUBUNIT  0
   35 H35       -2.7500     1.6180    -0.1940 H          1 SUBUNIT  0
   36 H36       -0.3750     1.7190     0.3100 H          1 SUBUNIT  0
   37 H37       -1.5970     1.0790     2.2450 H          1 SUBUNIT  0
   38 H38       -0.1630     0.1020     2.2660 H          1 SUBUNIT  0
   39 H39       -2.3240    -1.1250     2.8040 H          1 SUBUNIT  0
   40 H40       -1.7880    -3.0000     1.6740 H          1 SUBUNIT  0
   41 H41       -1.1280    -2.1790     0.3790 H          1 SUBUNIT  0
   42 H42        0.1190     1.2040    -2.0370 H          1 SUBUNIT  0
   43 H43       -0.0950    -0.5000    -2.4680 H          1 SUBUNIT  0
   44 H44        1.5620     0.4530     1.1310 H          1 SUBUNIT  0
   45 H45        1.4410    -1.2990     0.8900 H          1 SUBUNIT  0
   46 H46        7.4350    -0.5100    -2.0540 H          1 SUBUNIT  0
   47 H47        6.8710    -1.1180     1.4710 H          1 SUBUNIT  0
   48 H48        6.6990    -0.4810    -4.3200 H          1 SUBUNIT  0
   49 H49        4.9470    -0.3020    -4.7070 H          1 SUBUNIT  0
   50 H50        5.9190     1.0970    -4.2550 H          1 SUBUNIT  0
@<TRIPOS>BOND
    1     1     5 2
    2     1    24 1
    3     2     3 2
    4     2    31 1
    5     3     1 1
    6     3    22 1
    7     4     2 1
    8     4     7 1
    9     5     6 1
   10     5    32 1
   11     6     4 2
   12     6    23 1
   13     7     8 1
   14     7    33 1
   15     8     9 1
   16     9    10 1
   17     9    34 1
   18     9    35 1
   19    10    11 1
   20    10    14 1
   21    10    36 1
   22    11    12 1
   23    11    37 1
   24    11    38 1
   25    12     7 1
   26    12    13 1
   27    12    39 1
   28    13    40 1
   29    13    41 1
   30    15    14 1
   31    15    16 1
   32    15    42 1
   33    15    43 1
   34    16    17 1
   35    16    19 2
   36    17    18 1
   37    17    20 2
   38    18    14 1
   39    18    44 1
   40    18    45 1
   41    20    21 1
   42    20    27 1
   43    21    19 1
   44    21    25 1
   45    25    30 1
   46    26    25 2
   47    26    46 1
   48    27    28 2
   49    28    26 1
   50    28    29 1
   51    29    47 1
   52    30    48 1
   53    30    49 1
   54    30    50 1
@<TRIPOS>SUBSTRUCTURE
1   ****   1
@<SCITEGIC>MOL_PROPERTY
AbsoluteEnergy
SciTegic.value.StringValue
98.2618

@<SCITEGIC>MOL_PROPERTY
Activ
SciTegic.value.StringValue
0.600000023841858

@<SCITEGIC>MOL_PROPERTY
Active
SciTegic.value.StringValue
Yes

@<SCITEGIC>MOL_PROPERTY
Angle Energy
SciTegic.value.StringValue
29.8848304748535

@<SCITEGIC>MOL_PROPERTY
Bond Energy
SciTegic.value.StringValue
4.15796995162964

@<SCITEGIC>MOL_PROPERTY
CHARMm Energy
SciTegic.value.StringValue
17.8760108947754

@<SCITEGIC>MOL_PROPERTY
Clean Energy
SciTegic.value.StringValue
68.8954010009766

@<SCITEGIC>MOL_PROPERTY
ConfNumber
SciTegic.value.StringValue
35

@<SCITEGIC>MOL_PROPERTY
Dihedral Energy
SciTegic.value.StringValue
14.5376596450806

@<SCITEGIC>MOL_PROPERTY
Electrostatic Energy
SciTegic.value.StringValue
-27.0019493103027

@<SCITEGIC>MOL_PROPERTY
Forcefield
SciTegic.value.StringValue
CHARMm

@<SCITEGIC>MOL_PROPERTY
ForcefieldBase
SciTegic.value.StringValue
CHARMm

@<SCITEGIC>MOL_PROPERTY
ForcefieldFFML
SciTegic.value.StringValue
<?xml version="1.0" encoding="UTF-8"?>
<!DOCTYPE ffml SYSTEM "Ffml.dtd">
<ffml version="1.0">
<forcefield name="CHARMm" derivedFrom="CHARMm" base="CHARMm">
<atomTypes>
</atomTypes>
<parameters>
<angle atom1="N6R" atom2="C6R" atom3="OT">
<quadratic
refValue="120.667"
forceConstant="63.3333"/>
</angle>
</parameters>
</forcefield>
</ffml>

@<SCITEGIC>MOL_PROPERTY
Hydrogen Bond Energy
SciTegic.value.StringValue
0

@<SCITEGIC>MOL_PROPERTY
Improper Energy
SciTegic.value.StringValue
0.0104400003328919

@<SCITEGIC>MOL_PROPERTY
Initial Potential Energy
SciTegic.value.StringValue
60.5480613708496

@<SCITEGIC>MOL_PROPERTY
Initial RMS Gradient
SciTegic.value.StringValue
27.7901306152344

@<SCITEGIC>MOL_PROPERTY
LogActiv
SciTegic.value.StringValue
-0.221799999475479

@<SCITEGIC>MOL_PROPERTY
Minimization Criteria
SciTegic.value.StringValue
CONJUG> Minimization exiting with gradient tolerance ( 0.0100000) satisfied.

@<SCITEGIC>MOL_PROPERTY
PartialChargeMethod
SciTegic.value.StringValue
MomanyRone

@<SCITEGIC>MOL_PROPERTY
Potential Energy
SciTegic.value.StringValue
17.8760108947754

@<SCITEGIC>MOL_PROPERTY
RMS Gradient
SciTegic.value.StringValue
0.00963999982923269

@<SCITEGIC>MOL_PROPERTY
RelativeEnergy
SciTegic.value.StringValue
11.3348

@<SCITEGIC>MOL_PROPERTY
Solvation Free Energy
SciTegic.value.StringValue
0

@<SCITEGIC>MOL_PROPERTY
TempMolIndex
SciTegic.value.StringValue
1

@<SCITEGIC>MOL_PROPERTY
Uncert
SciTegic.value.StringValue
1.5

@<SCITEGIC>MOL_PROPERTY
Urey-Bradley Energy
SciTegic.value.StringValue
0

@<SCITEGIC>MOL_PROPERTY
UseResidueTemplateCharge
SciTegic.value.StringValue
True

@<SCITEGIC>MOL_PROPERTY
Van der Waals Energy
SciTegic.value.StringValue
-3.7129499912262

@<SCITEGIC>ATOM_PROPERTY
Formal Charge
SciTegic.value.StringValue
1 0
2 0
3 0
4 0
5 0
6 0
7 0
8 0
9 0
10 0
11 0
12 0
13 0
14 0
15 0
16 0
17 0
18 0
19 0
20 0
21 0
22 0
23 0
24 0
25 0
26 0
27 0
28 0
29 0
30 0
31 0
32 0
33 0
34 0
35 0
36 0
37 0
38 0
39 0
40 0
41 0
42 0
43 0
44 0
45 0
46 0
47 0
48 0
49 0
50 0

@<SCITEGIC>ATOM_PROPERTY
pdb_tempFactor
SciTegic.value.DoubleValue
1 0
2 0
3 0
4 0
5 0
6 0
7 0
8 0
9 0
10 0
11 0
12 0
13 0
14 0
15 0
16 0
17 0
18 0
19 0
20 0
21 0
22 0
23 0
24 0
25 0
26 0
27 0
28 0
29 0
30 0
31 0
32 0
33 0
34 0
35 0
36 0
37 0
38 0
39 0
40 0
41 0
42 0
43 0
44 0
45 0
46 0
47 0
48 0
49 0
50 0

@<SCITEGIC>ATOM_PROPERTY
pdb_occupancy
SciTegic.value.DoubleValue
1 1
2 1
3 1
4 1
5 1
6 1
7 1
8 1
9 1
10 1
11 1
12 1
13 1
14 1
15 1
16 1
17 1
18 1
19 1
20 1
21 1
22 1
23 1
24 1
25 1
26 1
27 1
28 1
29 1
30 1
31 1
32 1
33 1
34 1
35 1
36 1
37 1
38 1
39 1
40 1
41 1
42 1
43 1
44 1
45 1
46 1
47 1
48 1
49 1
50 1

@<TRIPOS>MOLECULE
dpp4_29
50  54  1  0  0
SMALL
FORMAL_CHARGES
@<TRIPOS>ATOM
    1 C1        -6.6540     1.1130     1.2920 C.2        1 SUBUNIT  0
    2 C2        -4.3660     1.5680     1.9900 C.2        1 SUBUNIT  0
    3 C3        -5.6610     2.0260     1.6920 C.2        1 SUBUNIT  0
    4 C4        -4.0610     0.1980     1.8900 C.2        1 SUBUNIT  0
    5 C5        -6.3500    -0.2570     1.1910 C.2        1 SUBUNIT  0
    6 C6        -5.0550    -0.7170     1.4900 C.2        1 SUBUNIT  0
    7 C7        -2.6810    -0.2760     2.2080 C.3        1 SUBUNIT  0
    8 O8        -2.1560    -1.0640     1.1390 O.3        1 SUBUNIT  0
    9 C9        -1.8750    -0.3670    -0.0740 C.3        1 SUBUNIT  0
   10 C10       -0.8520     0.7650     0.1560 C.3        1 SUBUNIT  0
   11 C11       -1.2920     1.6810     1.3120 C.3        1 SUBUNIT  0
   12 C12       -1.7100     0.8820     2.5610 C.3        1 SUBUNIT  0
   13 N13       -0.5310     0.3620     3.2500 N.3        1 SUBUNIT  0
   14 N14        0.4780     0.2140     0.4030 N.3        1 SUBUNIT  0
   15 C15        1.5170     1.2560     0.7090 C.3        1 SUBUNIT  0
   16 C16        2.6830     0.7760    -0.0950 C.2        1 SUBUNIT  0
   17 C17        2.3710    -0.3300    -0.8520 C.2        1 SUBUNIT  0
   18 C18        0.9450    -0.7430    -0.6590 C.3        1 SUBUNIT  0
   19 N19        3.9860     1.1130    -0.3090 N.2        1 SUBUNIT  0
   20 C20        3.5350    -0.6680    -1.5450 C.2        1 SUBUNIT  0
   21 N21        4.4900     0.2300    -1.1900 N.pl3      1 SUBUNIT  0
   22 F22       -5.9420     3.3230     1.7910 F          1 SUBUNIT  0
   23 F23       -4.7800    -2.0150     1.3910 F          1 SUBUNIT  0
   24 F24       -7.8840     1.5360     1.0080 F          1 SUBUNIT  0
   25 C25        5.7670     0.0360    -1.8150 C.2        1 SUBUNIT  0
   26 C26        5.9650    -0.9750    -2.6870 C.2        1 SUBUNIT  0
   27 N27        3.6750    -1.8090    -2.4960 N.2        1 SUBUNIT  0
   28 C28        4.8590    -1.9120    -3.0130 C.2        1 SUBUNIT  0
   29 O29        5.1010    -2.9000    -3.8740 O.3        1 SUBUNIT  0
   30 C30        6.8940     0.9770    -1.4860 C.3        1 SUBUNIT  0
   31 H31       -3.6040     2.2690     2.2950 H          1 SUBUNIT  0
   32 H32       -7.1130    -0.9580     0.8840 H          1 SUBUNIT  0
   33 H33       -2.7800    -0.9450     3.0650 H          1 SUBUNIT  0
   34 H34       -1.5020    -1.0910    -0.8010 H          1 SUBUNIT  0
   35 H35       -2.8060     0.0300    -0.4810 H          1 SUBUNIT  0
   36 H36       -0.7910     1.3620    -0.7520 H          1 SUBUNIT  0
   37 H37       -2.1480     2.2670     0.9770 H          1 SUBUNIT  0
   38 H38       -0.5170     2.4110     1.5520 H          1 SUBUNIT  0
   39 H39       -2.2030     1.5640     3.2580 H          1 SUBUNIT  0
   40 H40       -0.8230     0.0240     4.1770 H          1 SUBUNIT  0
   41 H41       -0.1720    -0.4400     2.7130 H          1 SUBUNIT  0
   42 H42        1.7380     1.2690     1.7670 H          1 SUBUNIT  0
   43 H43        1.2060     2.2390     0.3800 H          1 SUBUNIT  0
   44 H44        0.8710    -1.7630    -0.3110 H          1 SUBUNIT  0
   45 H45        0.3850    -0.6230    -1.5780 H          1 SUBUNIT  0
   46 H46        6.9290    -1.1120    -3.1540 H          1 SUBUNIT  0
   47 H47        4.3920    -3.5170    -4.0970 H          1 SUBUNIT  0
   48 H48        7.5410     1.0980    -2.3550 H          1 SUBUNIT  0
   49 H49        6.4930     1.9330    -1.1490 H          1 SUBUNIT  0
   50 H50        7.4980     0.5650    -0.6760 H          1 SUBUNIT  0
@<TRIPOS>BOND
    1     1     5 2
    2     1    24 1
    3     2     3 2
    4     2    31 1
    5     3     1 1
    6     3    22 1
    7     4     2 1
    8     4     7 1
    9     5     6 1
   10     5    32 1
   11     6     4 2
   12     6    23 1
   13     7     8 1
   14     7    33 1
   15     8     9 1
   16     9    10 1
   17     9    34 1
   18     9    35 1
   19    10    11 1
   20    10    14 1
   21    10    36 1
   22    11    12 1
   23    11    37 1
   24    11    38 1
   25    12     7 1
   26    12    13 1
   27    12    39 1
   28    13    40 1
   29    13    41 1
   30    15    14 1
   31    15    16 1
   32    15    42 1
   33    15    43 1
   34    16    17 1
   35    16    19 2
   36    17    18 1
   37    17    20 2
   38    18    14 1
   39    18    44 1
   40    18    45 1
   41    20    21 1
   42    20    27 1
   43    21    19 1
   44    21    25 1
   45    25    30 1
   46    26    25 2
   47    26    46 1
   48    27    28 2
   49    28    26 1
   50    28    29 1
   51    29    47 1
   52    30    48 1
   53    30    49 1
   54    30    50 1
@<TRIPOS>SUBSTRUCTURE
1   ****   1
@<SCITEGIC>MOL_PROPERTY
AbsoluteEnergy
SciTegic.value.StringValue
98.3646

@<SCITEGIC>MOL_PROPERTY
Activ
SciTegic.value.StringValue
0.600000023841858

@<SCITEGIC>MOL_PROPERTY
Active
SciTegic.value.StringValue
Yes

@<SCITEGIC>MOL_PROPERTY
Angle Energy
SciTegic.value.StringValue
29.8848304748535

@<SCITEGIC>MOL_PROPERTY
Bond Energy
SciTegic.value.StringValue
4.15796995162964

@<SCITEGIC>MOL_PROPERTY
CHARMm Energy
SciTegic.value.StringValue
17.8760108947754

@<SCITEGIC>MOL_PROPERTY
Clean Energy
SciTegic.value.StringValue
68.8954010009766

@<SCITEGIC>MOL_PROPERTY
ConfNumber
SciTegic.value.StringValue
36

@<SCITEGIC>MOL_PROPERTY
Dihedral Energy
SciTegic.value.StringValue
14.5376596450806

@<SCITEGIC>MOL_PROPERTY
Electrostatic Energy
SciTegic.value.StringValue
-27.0019493103027

@<SCITEGIC>MOL_PROPERTY
Forcefield
SciTegic.value.StringValue
CHARMm

@<SCITEGIC>MOL_PROPERTY
ForcefieldBase
SciTegic.value.StringValue
CHARMm

@<SCITEGIC>MOL_PROPERTY
ForcefieldFFML
SciTegic.value.StringValue
<?xml version="1.0" encoding="UTF-8"?>
<!DOCTYPE ffml SYSTEM "Ffml.dtd">
<ffml version="1.0">
<forcefield name="CHARMm" derivedFrom="CHARMm" base="CHARMm">
<atomTypes>
</atomTypes>
<parameters>
<angle atom1="N6R" atom2="C6R" atom3="OT">
<quadratic
refValue="120.667"
forceConstant="63.3333"/>
</angle>
</parameters>
</forcefield>
</ffml>

@<SCITEGIC>MOL_PROPERTY
Hydrogen Bond Energy
SciTegic.value.StringValue
0

@<SCITEGIC>MOL_PROPERTY
Improper Energy
SciTegic.value.StringValue
0.0104400003328919

@<SCITEGIC>MOL_PROPERTY
Initial Potential Energy
SciTegic.value.StringValue
60.5480613708496

@<SCITEGIC>MOL_PROPERTY
Initial RMS Gradient
SciTegic.value.StringValue
27.7901306152344

@<SCITEGIC>MOL_PROPERTY
LogActiv
SciTegic.value.StringValue
-0.221799999475479

@<SCITEGIC>MOL_PROPERTY
Minimization Criteria
SciTegic.value.StringValue
CONJUG> Minimization exiting with gradient tolerance ( 0.0100000) satisfied.

@<SCITEGIC>MOL_PROPERTY
PartialChargeMethod
SciTegic.value.StringValue
MomanyRone

@<SCITEGIC>MOL_PROPERTY
Potential Energy
SciTegic.value.StringValue
17.8760108947754

@<SCITEGIC>MOL_PROPERTY
RMS Gradient
SciTegic.value.StringValue
0.00963999982923269

@<SCITEGIC>MOL_PROPERTY
RelativeEnergy
SciTegic.value.StringValue
11.4376

@<SCITEGIC>MOL_PROPERTY
Solvation Free Energy
SciTegic.value.StringValue
0

@<SCITEGIC>MOL_PROPERTY
TempMolIndex
SciTegic.value.StringValue
1

@<SCITEGIC>MOL_PROPERTY
Uncert
SciTegic.value.StringValue
1.5

@<SCITEGIC>MOL_PROPERTY
Urey-Bradley Energy
SciTegic.value.StringValue
0

@<SCITEGIC>MOL_PROPERTY
UseResidueTemplateCharge
SciTegic.value.StringValue
True

@<SCITEGIC>MOL_PROPERTY
Van der Waals Energy
SciTegic.value.StringValue
-3.7129499912262

@<SCITEGIC>ATOM_PROPERTY
Formal Charge
SciTegic.value.StringValue
1 0
2 0
3 0
4 0
5 0
6 0
7 0
8 0
9 0
10 0
11 0
12 0
13 0
14 0
15 0
16 0
17 0
18 0
19 0
20 0
21 0
22 0
23 0
24 0
25 0
26 0
27 0
28 0
29 0
30 0
31 0
32 0
33 0
34 0
35 0
36 0
37 0
38 0
39 0
40 0
41 0
42 0
43 0
44 0
45 0
46 0
47 0
48 0
49 0
50 0

@<SCITEGIC>ATOM_PROPERTY
pdb_tempFactor
SciTegic.value.DoubleValue
1 0
2 0
3 0
4 0
5 0
6 0
7 0
8 0
9 0
10 0
11 0
12 0
13 0
14 0
15 0
16 0
17 0
18 0
19 0
20 0
21 0
22 0
23 0
24 0
25 0
26 0
27 0
28 0
29 0
30 0
31 0
32 0
33 0
34 0
35 0
36 0
37 0
38 0
39 0
40 0
41 0
42 0
43 0
44 0
45 0
46 0
47 0
48 0
49 0
50 0

@<SCITEGIC>ATOM_PROPERTY
pdb_occupancy
SciTegic.value.DoubleValue
1 1
2 1
3 1
4 1
5 1
6 1
7 1
8 1
9 1
10 1
11 1
12 1
13 1
14 1
15 1
16 1
17 1
18 1
19 1
20 1
21 1
22 1
23 1
24 1
25 1
26 1
27 1
28 1
29 1
30 1
31 1
32 1
33 1
34 1
35 1
36 1
37 1
38 1
39 1
40 1
41 1
42 1
43 1
44 1
45 1
46 1
47 1
48 1
49 1
50 1

@<TRIPOS>MOLECULE
dpp4_29
50  54  1  0  0
SMALL
FORMAL_CHARGES
@<TRIPOS>ATOM
    1 C1        -6.3330     0.8730     0.7290 C.2        1 SUBUNIT  0
    2 C2        -4.1050     1.3770     1.5760 C.2        1 SUBUNIT  0
    3 C3        -5.4170     1.7900     1.2780 C.2        1 SUBUNIT  0
    4 C4        -3.7070     0.0530     1.3270 C.2        1 SUBUNIT  0
    5 C5        -5.9340    -0.4530     0.4810 C.2        1 SUBUNIT  0
    6 C6        -4.6230    -0.8660     0.7790 C.2        1 SUBUNIT  0
    7 C7        -2.3140    -0.3710     1.6480 C.3        1 SUBUNIT  0
    8 O8        -1.4270     0.0900     0.6260 O.3        1 SUBUNIT  0
    9 C9        -0.8440     1.3670     0.8530 C.3        1 SUBUNIT  0
   10 C10        0.1120     1.3070     2.0710 C.3        1 SUBUNIT  0
   11 C11       -0.3390     0.2820     3.1350 C.3        1 SUBUNIT  0
   12 C12       -1.8610     0.0880     3.0660 C.3        1 SUBUNIT  0
   13 N13       -2.2990    -0.8620     4.0820 N.3        1 SUBUNIT  0
   14 N14        1.4770     1.0190     1.6460 N.3        1 SUBUNIT  0
   15 C15        2.1050     2.1160     0.8340 C.3        1 SUBUNIT  0
   16 C16        2.7880     1.3470    -0.2520 C.2        1 SUBUNIT  0
   17 C17        2.5330    -0.0020    -0.1710 C.2        1 SUBUNIT  0
   18 C18        1.6380    -0.3220     0.9860 C.3        1 SUBUNIT  0
   19 N19        3.6000     1.5870    -1.3180 N.2        1 SUBUNIT  0
   20 C20        3.2230    -0.5920    -1.2310 C.2        1 SUBUNIT  0
   21 N21        3.8560     0.4030    -1.9050 N.pl3      1 SUBUNIT  0
   22 F22       -5.7850     3.0460     1.5180 F          1 SUBUNIT  0
   23 F23       -4.2610    -2.1230     0.5400 F          1 SUBUNIT  0
   24 F24       -7.5760     1.2530     0.4420 F          1 SUBUNIT  0
   25 C25        4.6200    -0.0260    -3.0410 C.2        1 SUBUNIT  0
   26 C26        4.6800    -1.3290    -3.3840 C.2        1 SUBUNIT  0
   27 N27        3.2420    -2.0510    -1.5450 N.2        1 SUBUNIT  0
   28 C28        3.9550    -2.3520    -2.5840 C.2        1 SUBUNIT  0
   29 O29        4.0470    -3.6270    -2.9560 O.3        1 SUBUNIT  0
   30 C30        5.3610     1.0020    -3.8540 C.3        1 SUBUNIT  0
   31 H31       -3.4010     2.0830     1.9960 H          1 SUBUNIT  0
   32 H32       -6.6360    -1.1570     0.0590 H          1 SUBUNIT  0
   33 H33       -2.2830    -1.4580     1.5720 H          1 SUBUNIT  0
   34 H34       -0.3240     1.6780    -0.0560 H          1 SUBUNIT  0
   35 H35       -1.6460     2.0880     1.0190 H          1 SUBUNIT  0
   36 H36        0.1120     2.2980     2.5280 H          1 SUBUNIT  0
   37 H37       -0.0270     0.6080     4.1280 H          1 SUBUNIT  0
   38 H38        0.1410    -0.6830     2.9630 H          1 SUBUNIT  0
   39 H39       -2.3100     1.0550     3.3020 H          1 SUBUNIT  0
   40 H40       -3.3230    -0.9470     4.0230 H          1 SUBUNIT  0
   41 H41       -1.8850    -1.7800     3.8640 H          1 SUBUNIT  0
   42 H42        2.8090     2.6770     1.4320 H          1 SUBUNIT  0
   43 H43        1.3590     2.7800     0.4180 H          1 SUBUNIT  0
   44 H44        2.1010    -1.0240     1.6650 H          1 SUBUNIT  0
   45 H45        0.6900    -0.7110     0.6380 H          1 SUBUNIT  0
   46 H46        5.2570    -1.6410    -4.2430 H          1 SUBUNIT  0
   47 H47        3.5810    -4.3030    -2.4470 H          1 SUBUNIT  0
   48 H48        5.3960     0.6940    -4.8990 H          1 SUBUNIT  0
   49 H49        4.8880     1.9780    -3.7400 H          1 SUBUNIT  0
   50 H50        6.3890     1.0870    -3.4970 H          1 SUBUNIT  0
@<TRIPOS>BOND
    1     1     5 2
    2     1    24 1
    3     2     3 2
    4     2    31 1
    5     3     1 1
    6     3    22 1
    7     4     2 1
    8     4     7 1
    9     5     6 1
   10     5    32 1
   11     6     4 2
   12     6    23 1
   13     7     8 1
   14     7    33 1
   15     8     9 1
   16     9    10 1
   17     9    34 1
   18     9    35 1
   19    10    11 1
   20    10    14 1
   21    10    36 1
   22    11    12 1
   23    11    37 1
   24    11    38 1
   25    12     7 1
   26    12    13 1
   27    12    39 1
   28    13    40 1
   29    13    41 1
   30    15    14 1
   31    15    16 1
   32    15    42 1
   33    15    43 1
   34    16    17 1
   35    16    19 2
   36    17    18 1
   37    17    20 2
   38    18    14 1
   39    18    44 1
   40    18    45 1
   41    20    21 1
   42    20    27 1
   43    21    19 1
   44    21    25 1
   45    25    30 1
   46    26    25 2
   47    26    46 1
   48    27    28 2
   49    28    26 1
   50    28    29 1
   51    29    47 1
   52    30    48 1
   53    30    49 1
   54    30    50 1
@<TRIPOS>SUBSTRUCTURE
1   ****   1
@<SCITEGIC>MOL_PROPERTY
AbsoluteEnergy
SciTegic.value.StringValue
98.8813

@<SCITEGIC>MOL_PROPERTY
Activ
SciTegic.value.StringValue
0.600000023841858

@<SCITEGIC>MOL_PROPERTY
Active
SciTegic.value.StringValue
Yes

@<SCITEGIC>MOL_PROPERTY
Angle Energy
SciTegic.value.StringValue
29.8848304748535

@<SCITEGIC>MOL_PROPERTY
Bond Energy
SciTegic.value.StringValue
4.15796995162964

@<SCITEGIC>MOL_PROPERTY
CHARMm Energy
SciTegic.value.StringValue
17.8760108947754

@<SCITEGIC>MOL_PROPERTY
Clean Energy
SciTegic.value.StringValue
68.8954010009766

@<SCITEGIC>MOL_PROPERTY
ConfNumber
SciTegic.value.StringValue
37

@<SCITEGIC>MOL_PROPERTY
Dihedral Energy
SciTegic.value.StringValue
14.5376596450806

@<SCITEGIC>MOL_PROPERTY
Electrostatic Energy
SciTegic.value.StringValue
-27.0019493103027

@<SCITEGIC>MOL_PROPERTY
Forcefield
SciTegic.value.StringValue
CHARMm

@<SCITEGIC>MOL_PROPERTY
ForcefieldBase
SciTegic.value.StringValue
CHARMm

@<SCITEGIC>MOL_PROPERTY
ForcefieldFFML
SciTegic.value.StringValue
<?xml version="1.0" encoding="UTF-8"?>
<!DOCTYPE ffml SYSTEM "Ffml.dtd">
<ffml version="1.0">
<forcefield name="CHARMm" derivedFrom="CHARMm" base="CHARMm">
<atomTypes>
</atomTypes>
<parameters>
<angle atom1="N6R" atom2="C6R" atom3="OT">
<quadratic
refValue="120.667"
forceConstant="63.3333"/>
</angle>
</parameters>
</forcefield>
</ffml>

@<SCITEGIC>MOL_PROPERTY
Hydrogen Bond Energy
SciTegic.value.StringValue
0

@<SCITEGIC>MOL_PROPERTY
Improper Energy
SciTegic.value.StringValue
0.0104400003328919

@<SCITEGIC>MOL_PROPERTY
Initial Potential Energy
SciTegic.value.StringValue
60.5480613708496

@<SCITEGIC>MOL_PROPERTY
Initial RMS Gradient
SciTegic.value.StringValue
27.7901306152344

@<SCITEGIC>MOL_PROPERTY
LogActiv
SciTegic.value.StringValue
-0.221799999475479

@<SCITEGIC>MOL_PROPERTY
Minimization Criteria
SciTegic.value.StringValue
CONJUG> Minimization exiting with gradient tolerance ( 0.0100000) satisfied.

@<SCITEGIC>MOL_PROPERTY
PartialChargeMethod
SciTegic.value.StringValue
MomanyRone

@<SCITEGIC>MOL_PROPERTY
Potential Energy
SciTegic.value.StringValue
17.8760108947754

@<SCITEGIC>MOL_PROPERTY
RMS Gradient
SciTegic.value.StringValue
0.00963999982923269

@<SCITEGIC>MOL_PROPERTY
RelativeEnergy
SciTegic.value.StringValue
11.9543

@<SCITEGIC>MOL_PROPERTY
Solvation Free Energy
SciTegic.value.StringValue
0

@<SCITEGIC>MOL_PROPERTY
TempMolIndex
SciTegic.value.StringValue
1

@<SCITEGIC>MOL_PROPERTY
Uncert
SciTegic.value.StringValue
1.5

@<SCITEGIC>MOL_PROPERTY
Urey-Bradley Energy
SciTegic.value.StringValue
0

@<SCITEGIC>MOL_PROPERTY
UseResidueTemplateCharge
SciTegic.value.StringValue
True

@<SCITEGIC>MOL_PROPERTY
Van der Waals Energy
SciTegic.value.StringValue
-3.7129499912262

@<SCITEGIC>ATOM_PROPERTY
Formal Charge
SciTegic.value.StringValue
1 0
2 0
3 0
4 0
5 0
6 0
7 0
8 0
9 0
10 0
11 0
12 0
13 0
14 0
15 0
16 0
17 0
18 0
19 0
20 0
21 0
22 0
23 0
24 0
25 0
26 0
27 0
28 0
29 0
30 0
31 0
32 0
33 0
34 0
35 0
36 0
37 0
38 0
39 0
40 0
41 0
42 0
43 0
44 0
45 0
46 0
47 0
48 0
49 0
50 0

@<SCITEGIC>ATOM_PROPERTY
pdb_tempFactor
SciTegic.value.DoubleValue
1 0
2 0
3 0
4 0
5 0
6 0
7 0
8 0
9 0
10 0
11 0
12 0
13 0
14 0
15 0
16 0
17 0
18 0
19 0
20 0
21 0
22 0
23 0
24 0
25 0
26 0
27 0
28 0
29 0
30 0
31 0
32 0
33 0
34 0
35 0
36 0
37 0
38 0
39 0
40 0
41 0
42 0
43 0
44 0
45 0
46 0
47 0
48 0
49 0
50 0

@<SCITEGIC>ATOM_PROPERTY
pdb_occupancy
SciTegic.value.DoubleValue
1 1
2 1
3 1
4 1
5 1
6 1
7 1
8 1
9 1
10 1
11 1
12 1
13 1
14 1
15 1
16 1
17 1
18 1
19 1
20 1
21 1
22 1
23 1
24 1
25 1
26 1
27 1
28 1
29 1
30 1
31 1
32 1
33 1
34 1
35 1
36 1
37 1
38 1
39 1
40 1
41 1
42 1
43 1
44 1
45 1
46 1
47 1
48 1
49 1
50 1

@<TRIPOS>MOLECULE
dpp4_29
50  54  1  0  0
SMALL
FORMAL_CHARGES
@<TRIPOS>ATOM
    1 C1        -5.5240     2.4380     2.5300 C.2        1 SUBUNIT  0
    2 C2        -3.8270     0.6930     2.4340 C.2        1 SUBUNIT  0
    3 C3        -4.6160     1.5830     3.1830 C.2        1 SUBUNIT  0
    4 C4        -3.9450     0.6530     1.0330 C.2        1 SUBUNIT  0
    5 C5        -5.6410     2.3990     1.1300 C.2        1 SUBUNIT  0
    6 C6        -4.8550     1.5080     0.3800 C.2        1 SUBUNIT  0
    7 C7        -3.1020    -0.2960     0.2480 C.3        1 SUBUNIT  0
    8 O8        -1.7790     0.2280     0.1250 O.3        1 SUBUNIT  0
    9 C9        -0.8670    -0.1630     1.1420 C.3        1 SUBUNIT  0
   10 C10       -0.5930    -1.6870     1.0540 C.3        1 SUBUNIT  0
   11 C11       -1.8080    -2.4840     0.5250 C.3        1 SUBUNIT  0
   12 C12       -3.1080    -1.7340     0.8510 C.3        1 SUBUNIT  0
   13 N13       -4.2610    -2.4890     0.3720 N.3        1 SUBUNIT  0
   14 N14        0.5790    -1.9550     0.2250 N.3        1 SUBUNIT  0
   15 C15        0.4220    -1.5290    -1.2060 C.3        1 SUBUNIT  0
   16 C16        1.7470    -0.8990    -1.4900 C.2        1 SUBUNIT  0
   17 C17        2.5480    -0.8530    -0.3740 C.2        1 SUBUNIT  0
   18 C18        1.8670    -1.4530     0.8170 C.3        1 SUBUNIT  0
   19 N19        2.4090    -0.3420    -2.5430 N.2        1 SUBUNIT  0
   20 C20        3.7400    -0.2440    -0.7750 C.2        1 SUBUNIT  0
   21 N21        3.6170     0.0520    -2.0960 N.pl3      1 SUBUNIT  0
   22 F22       -4.5000     1.6130     4.5090 F          1 SUBUNIT  0
   23 F23       -4.9770     1.4810    -0.9450 F          1 SUBUNIT  0
   24 F24       -6.2740     3.2850     3.2320 F          1 SUBUNIT  0
   25 C25        4.7600     0.6900    -2.6830 C.2        1 SUBUNIT  0
   26 C26        5.8540     0.9640    -1.9440 C.2        1 SUBUNIT  0
   27 N27        4.9140     0.0240     0.1060 N.2        1 SUBUNIT  0
   28 C28        5.9010     0.6010    -0.5030 C.2        1 SUBUNIT  0
   29 O29        7.0050     0.8860     0.1860 O.3        1 SUBUNIT  0
   30 C30        4.7250     1.0550    -4.1430 C.3        1 SUBUNIT  0
   31 H31       -3.1300     0.0390     2.9360 H          1 SUBUNIT  0
   32 H32       -6.3380     3.0560     0.6290 H          1 SUBUNIT  0
   33 H33       -3.4940    -0.3070    -0.7680 H          1 SUBUNIT  0
   34 H34        0.0480     0.4200     1.0350 H          1 SUBUNIT  0
   35 H35       -1.2960     0.1000     2.1120 H          1 SUBUNIT  0
   36 H36       -0.3690    -2.0340     2.0620 H          1 SUBUNIT  0
   37 H37       -1.8120    -3.4870     0.9520 H          1 SUBUNIT  0
   38 H38       -1.7400    -2.6080    -0.5580 H          1 SUBUNIT  0
   39 H39       -3.1730    -1.6780     1.9380 H          1 SUBUNIT  0
   40 H40       -5.1150    -1.9690     0.6270 H          1 SUBUNIT  0
   41 H41       -4.2090    -2.5430    -0.6550 H          1 SUBUNIT  0
   42 H42       -0.3770    -0.8080    -1.3220 H          1 SUBUNIT  0
   43 H43        0.2400    -2.3870    -1.8400 H          1 SUBUNIT  0
   44 H44        1.6910    -0.7010     1.5740 H          1 SUBUNIT  0
   45 H45        2.4380    -2.2710     1.2310 H          1 SUBUNIT  0
   46 H46        6.7090     1.4490    -2.3930 H          1 SUBUNIT  0
   47 H47        7.0500     0.6580     1.1230 H          1 SUBUNIT  0
   48 H48        5.7270     0.9750    -4.5670 H          1 SUBUNIT  0
   49 H49        4.0150     0.4160    -4.6670 H          1 SUBUNIT  0
   50 H50        4.3960     2.0860    -4.2600 H          1 SUBUNIT  0
@<TRIPOS>BOND
    1     1     5 2
    2     1    24 1
    3     2     3 2
    4     2    31 1
    5     3     1 1
    6     3    22 1
    7     4     2 1
    8     4     7 1
    9     5     6 1
   10     5    32 1
   11     6     4 2
   12     6    23 1
   13     7     8 1
   14     7    33 1
   15     8     9 1
   16     9    10 1
   17     9    34 1
   18     9    35 1
   19    10    11 1
   20    10    14 1
   21    10    36 1
   22    11    12 1
   23    11    37 1
   24    11    38 1
   25    12     7 1
   26    12    13 1
   27    12    39 1
   28    13    40 1
   29    13    41 1
   30    15    14 1
   31    15    16 1
   32    15    42 1
   33    15    43 1
   34    16    17 1
   35    16    19 2
   36    17    18 1
   37    17    20 2
   38    18    14 1
   39    18    44 1
   40    18    45 1
   41    20    21 1
   42    20    27 1
   43    21    19 1
   44    21    25 1
   45    25    30 1
   46    26    25 2
   47    26    46 1
   48    27    28 2
   49    28    26 1
   50    28    29 1
   51    29    47 1
   52    30    48 1
   53    30    49 1
   54    30    50 1
@<TRIPOS>SUBSTRUCTURE
1   ****   1
@<SCITEGIC>MOL_PROPERTY
AbsoluteEnergy
SciTegic.value.StringValue
98.9431

@<SCITEGIC>MOL_PROPERTY
Activ
SciTegic.value.StringValue
0.600000023841858

@<SCITEGIC>MOL_PROPERTY
Active
SciTegic.value.StringValue
Yes

@<SCITEGIC>MOL_PROPERTY
Angle Energy
SciTegic.value.StringValue
29.8848304748535

@<SCITEGIC>MOL_PROPERTY
Bond Energy
SciTegic.value.StringValue
4.15796995162964

@<SCITEGIC>MOL_PROPERTY
CHARMm Energy
SciTegic.value.StringValue
17.8760108947754

@<SCITEGIC>MOL_PROPERTY
Clean Energy
SciTegic.value.StringValue
68.8954010009766

@<SCITEGIC>MOL_PROPERTY
ConfNumber
SciTegic.value.StringValue
38

@<SCITEGIC>MOL_PROPERTY
Dihedral Energy
SciTegic.value.StringValue
14.5376596450806

@<SCITEGIC>MOL_PROPERTY
Electrostatic Energy
SciTegic.value.StringValue
-27.0019493103027

@<SCITEGIC>MOL_PROPERTY
Forcefield
SciTegic.value.StringValue
CHARMm

@<SCITEGIC>MOL_PROPERTY
ForcefieldBase
SciTegic.value.StringValue
CHARMm

@<SCITEGIC>MOL_PROPERTY
ForcefieldFFML
SciTegic.value.StringValue
<?xml version="1.0" encoding="UTF-8"?>
<!DOCTYPE ffml SYSTEM "Ffml.dtd">
<ffml version="1.0">
<forcefield name="CHARMm" derivedFrom="CHARMm" base="CHARMm">
<atomTypes>
</atomTypes>
<parameters>
<angle atom1="N6R" atom2="C6R" atom3="OT">
<quadratic
refValue="120.667"
forceConstant="63.3333"/>
</angle>
</parameters>
</forcefield>
</ffml>

@<SCITEGIC>MOL_PROPERTY
Hydrogen Bond Energy
SciTegic.value.StringValue
0

@<SCITEGIC>MOL_PROPERTY
Improper Energy
SciTegic.value.StringValue
0.0104400003328919

@<SCITEGIC>MOL_PROPERTY
Initial Potential Energy
SciTegic.value.StringValue
60.5480613708496

@<SCITEGIC>MOL_PROPERTY
Initial RMS Gradient
SciTegic.value.StringValue
27.7901306152344

@<SCITEGIC>MOL_PROPERTY
LogActiv
SciTegic.value.StringValue
-0.221799999475479

@<SCITEGIC>MOL_PROPERTY
Minimization Criteria
SciTegic.value.StringValue
CONJUG> Minimization exiting with gradient tolerance ( 0.0100000) satisfied.

@<SCITEGIC>MOL_PROPERTY
PartialChargeMethod
SciTegic.value.StringValue
MomanyRone

@<SCITEGIC>MOL_PROPERTY
Potential Energy
SciTegic.value.StringValue
17.8760108947754

@<SCITEGIC>MOL_PROPERTY
RMS Gradient
SciTegic.value.StringValue
0.00963999982923269

@<SCITEGIC>MOL_PROPERTY
RelativeEnergy
SciTegic.value.StringValue
12.0161

@<SCITEGIC>MOL_PROPERTY
Solvation Free Energy
SciTegic.value.StringValue
0

@<SCITEGIC>MOL_PROPERTY
TempMolIndex
SciTegic.value.StringValue
1

@<SCITEGIC>MOL_PROPERTY
Uncert
SciTegic.value.StringValue
1.5

@<SCITEGIC>MOL_PROPERTY
Urey-Bradley Energy
SciTegic.value.StringValue
0

@<SCITEGIC>MOL_PROPERTY
UseResidueTemplateCharge
SciTegic.value.StringValue
True

@<SCITEGIC>MOL_PROPERTY
Van der Waals Energy
SciTegic.value.StringValue
-3.7129499912262

@<SCITEGIC>ATOM_PROPERTY
Formal Charge
SciTegic.value.StringValue
1 0
2 0
3 0
4 0
5 0
6 0
7 0
8 0
9 0
10 0
11 0
12 0
13 0
14 0
15 0
16 0
17 0
18 0
19 0
20 0
21 0
22 0
23 0
24 0
25 0
26 0
27 0
28 0
29 0
30 0
31 0
32 0
33 0
34 0
35 0
36 0
37 0
38 0
39 0
40 0
41 0
42 0
43 0
44 0
45 0
46 0
47 0
48 0
49 0
50 0

@<SCITEGIC>ATOM_PROPERTY
pdb_tempFactor
SciTegic.value.DoubleValue
1 0
2 0
3 0
4 0
5 0
6 0
7 0
8 0
9 0
10 0
11 0
12 0
13 0
14 0
15 0
16 0
17 0
18 0
19 0
20 0
21 0
22 0
23 0
24 0
25 0
26 0
27 0
28 0
29 0
30 0
31 0
32 0
33 0
34 0
35 0
36 0
37 0
38 0
39 0
40 0
41 0
42 0
43 0
44 0
45 0
46 0
47 0
48 0
49 0
50 0

@<SCITEGIC>ATOM_PROPERTY
pdb_occupancy
SciTegic.value.DoubleValue
1 1
2 1
3 1
4 1
5 1
6 1
7 1
8 1
9 1
10 1
11 1
12 1
13 1
14 1
15 1
16 1
17 1
18 1
19 1
20 1
21 1
22 1
23 1
24 1
25 1
26 1
27 1
28 1
29 1
30 1
31 1
32 1
33 1
34 1
35 1
36 1
37 1
38 1
39 1
40 1
41 1
42 1
43 1
44 1
45 1
46 1
47 1
48 1
49 1
50 1

@<TRIPOS>MOLECULE
dpp4_29
50  54  1  0  0
SMALL
FORMAL_CHARGES
@<TRIPOS>ATOM
    1 C1        -6.1840     2.0880     2.8600 C.2        1 SUBUNIT  0
    2 C2        -4.7400     0.1440     2.6100 C.2        1 SUBUNIT  0
    3 C3        -5.6060     0.9220     3.3970 C.2        1 SUBUNIT  0
    4 C4        -4.4510     0.5260     1.2870 C.2        1 SUBUNIT  0
    5 C5        -5.8970     2.4700     1.5400 C.2        1 SUBUNIT  0
    6 C6        -5.0320     1.6920     0.7510 C.2        1 SUBUNIT  0
    7 C7        -3.5310    -0.3090     0.4630 C.3        1 SUBUNIT  0
    8 O8        -2.6240     0.5350    -0.2460 O.3        1 SUBUNIT  0
    9 C9        -1.4000     0.8160     0.4190 C.3        1 SUBUNIT  0
   10 C10       -0.5590    -0.4780     0.5520 C.3        1 SUBUNIT  0
   11 C11       -1.4290    -1.7470     0.6870 C.3        1 SUBUNIT  0
   12 C12       -2.7880    -1.3890     1.3060 C.3        1 SUBUNIT  0
   13 N13       -3.6080    -2.5850     1.4580 N.3        1 SUBUNIT  0
   14 N14        0.3590    -0.6180    -0.5750 N.3        1 SUBUNIT  0
   15 C15        1.0940    -1.9280    -0.6010 C.3        1 SUBUNIT  0
   16 C16        2.4820    -1.4970    -0.9620 C.2        1 SUBUNIT  0
   17 C17        2.5940    -0.1280    -1.0460 C.2        1 SUBUNIT  0
   18 C18        1.2930     0.5470    -0.7480 C.3        1 SUBUNIT  0
   19 N19        3.6880    -2.0650    -1.2360 N.2        1 SUBUNIT  0
   20 C20        3.9240     0.1320    -1.3850 C.2        1 SUBUNIT  0
   21 N21        4.5550    -1.0670    -1.4890 N.pl3      1 SUBUNIT  0
   22 F22       -5.8740     0.5510     4.6470 F          1 SUBUNIT  0
   23 F23       -4.7690     2.0640    -0.5000 F          1 SUBUNIT  0
   24 F24       -7.0050     2.8320     3.6000 F          1 SUBUNIT  0
   25 C25        5.9440    -0.9900    -1.8320 C.2        1 SUBUNIT  0
   26 C26        6.5460     0.2010    -2.0270 C.2        1 SUBUNIT  0
   27 N27        4.5150     1.4860    -1.5850 N.2        1 SUBUNIT  0
   28 C28        5.7740     1.4650    -1.8930 C.2        1 SUBUNIT  0
   29 O29        6.4060     2.6180    -2.1000 O.3        1 SUBUNIT  0
   30 C30        6.7360    -2.2640    -1.9740 C.3        1 SUBUNIT  0
   31 H31       -4.2960    -0.7510     3.0220 H          1 SUBUNIT  0
   32 H32       -6.3410     3.3640     1.1280 H          1 SUBUNIT  0
   33 H33       -4.1340    -0.7820    -0.3110 H          1 SUBUNIT  0
   34 H34       -0.8710     1.5900    -0.1390 H          1 SUBUNIT  0
   35 H35       -1.6300     1.2360     1.3990 H          1 SUBUNIT  0
   36 H36        0.0460    -0.3780     1.4530 H          1 SUBUNIT  0
   37 H37       -0.9080    -2.5000     1.2830 H          1 SUBUNIT  0
   38 H38       -1.6040    -2.1970    -0.2930 H          1 SUBUNIT  0
   39 H39       -2.5810    -0.9970     2.3050 H          1 SUBUNIT  0
   40 H40       -4.5580    -2.2910     1.7280 H          1 SUBUNIT  0
   41 H41       -3.6630    -3.0550     0.5430 H          1 SUBUNIT  0
   42 H42        0.6710    -2.5870    -1.3470 H          1 SUBUNIT  0
   43 H43        1.0860    -2.4090     0.3680 H          1 SUBUNIT  0
   44 H44        0.9720     1.1710    -1.5700 H          1 SUBUNIT  0
   45 H45        1.3670     1.1370     0.1570 H          1 SUBUNIT  0
   46 H46        7.5960     0.2480    -2.2830 H          1 SUBUNIT  0
   47 H47        5.9180     3.4480    -2.0170 H          1 SUBUNIT  0
   48 H48        7.7780    -2.0860    -1.7100 H          1 SUBUNIT  0
   49 H49        6.2930    -3.0470    -1.3590 H          1 SUBUNIT  0
   50 H50        6.7080    -2.6020    -3.0110 H          1 SUBUNIT  0
@<TRIPOS>BOND
    1     1     5 2
    2     1    24 1
    3     2     3 2
    4     2    31 1
    5     3     1 1
    6     3    22 1
    7     4     2 1
    8     4     7 1
    9     5     6 1
   10     5    32 1
   11     6     4 2
   12     6    23 1
   13     7     8 1
   14     7    33 1
   15     8     9 1
   16     9    10 1
   17     9    34 1
   18     9    35 1
   19    10    11 1
   20    10    14 1
   21    10    36 1
   22    11    12 1
   23    11    37 1
   24    11    38 1
   25    12     7 1
   26    12    13 1
   27    12    39 1
   28    13    40 1
   29    13    41 1
   30    15    14 1
   31    15    16 1
   32    15    42 1
   33    15    43 1
   34    16    17 1
   35    16    19 2
   36    17    18 1
   37    17    20 2
   38    18    14 1
   39    18    44 1
   40    18    45 1
   41    20    21 1
   42    20    27 1
   43    21    19 1
   44    21    25 1
   45    25    30 1
   46    26    25 2
   47    26    46 1
   48    27    28 2
   49    28    26 1
   50    28    29 1
   51    29    47 1
   52    30    48 1
   53    30    49 1
   54    30    50 1
@<TRIPOS>SUBSTRUCTURE
1   ****   1
@<SCITEGIC>MOL_PROPERTY
AbsoluteEnergy
SciTegic.value.StringValue
103.398

@<SCITEGIC>MOL_PROPERTY
Activ
SciTegic.value.StringValue
0.600000023841858

@<SCITEGIC>MOL_PROPERTY
Active
SciTegic.value.StringValue
Yes

@<SCITEGIC>MOL_PROPERTY
Angle Energy
SciTegic.value.StringValue
29.8848304748535

@<SCITEGIC>MOL_PROPERTY
Bond Energy
SciTegic.value.StringValue
4.15796995162964

@<SCITEGIC>MOL_PROPERTY
CHARMm Energy
SciTegic.value.StringValue
17.8760108947754

@<SCITEGIC>MOL_PROPERTY
Clean Energy
SciTegic.value.StringValue
68.8954010009766

@<SCITEGIC>MOL_PROPERTY
ConfNumber
SciTegic.value.StringValue
39

@<SCITEGIC>MOL_PROPERTY
Dihedral Energy
SciTegic.value.StringValue
14.5376596450806

@<SCITEGIC>MOL_PROPERTY
Electrostatic Energy
SciTegic.value.StringValue
-27.0019493103027

@<SCITEGIC>MOL_PROPERTY
Forcefield
SciTegic.value.StringValue
CHARMm

@<SCITEGIC>MOL_PROPERTY
ForcefieldBase
SciTegic.value.StringValue
CHARMm

@<SCITEGIC>MOL_PROPERTY
ForcefieldFFML
SciTegic.value.StringValue
<?xml version="1.0" encoding="UTF-8"?>
<!DOCTYPE ffml SYSTEM "Ffml.dtd">
<ffml version="1.0">
<forcefield name="CHARMm" derivedFrom="CHARMm" base="CHARMm">
<atomTypes>
</atomTypes>
<parameters>
<angle atom1="N6R" atom2="C6R" atom3="OT">
<quadratic
refValue="120.667"
forceConstant="63.3333"/>
</angle>
</parameters>
</forcefield>
</ffml>

@<SCITEGIC>MOL_PROPERTY
Hydrogen Bond Energy
SciTegic.value.StringValue
0

@<SCITEGIC>MOL_PROPERTY
Improper Energy
SciTegic.value.StringValue
0.0104400003328919

@<SCITEGIC>MOL_PROPERTY
Initial Potential Energy
SciTegic.value.StringValue
60.5480613708496

@<SCITEGIC>MOL_PROPERTY
Initial RMS Gradient
SciTegic.value.StringValue
27.7901306152344

@<SCITEGIC>MOL_PROPERTY
LogActiv
SciTegic.value.StringValue
-0.221799999475479

@<SCITEGIC>MOL_PROPERTY
Minimization Criteria
SciTegic.value.StringValue
CONJUG> Minimization exiting with gradient tolerance ( 0.0100000) satisfied.

@<SCITEGIC>MOL_PROPERTY
PartialChargeMethod
SciTegic.value.StringValue
MomanyRone

@<SCITEGIC>MOL_PROPERTY
Potential Energy
SciTegic.value.StringValue
17.8760108947754

@<SCITEGIC>MOL_PROPERTY
RMS Gradient
SciTegic.value.StringValue
0.00963999982923269

@<SCITEGIC>MOL_PROPERTY
RelativeEnergy
SciTegic.value.StringValue
16.4706

@<SCITEGIC>MOL_PROPERTY
Solvation Free Energy
SciTegic.value.StringValue
0

@<SCITEGIC>MOL_PROPERTY
TempMolIndex
SciTegic.value.StringValue
1

@<SCITEGIC>MOL_PROPERTY
Uncert
SciTegic.value.StringValue
1.5

@<SCITEGIC>MOL_PROPERTY
Urey-Bradley Energy
SciTegic.value.StringValue
0

@<SCITEGIC>MOL_PROPERTY
UseResidueTemplateCharge
SciTegic.value.StringValue
True

@<SCITEGIC>MOL_PROPERTY
Van der Waals Energy
SciTegic.value.StringValue
-3.7129499912262

@<SCITEGIC>ATOM_PROPERTY
Formal Charge
SciTegic.value.StringValue
1 0
2 0
3 0
4 0
5 0
6 0
7 0
8 0
9 0
10 0
11 0
12 0
13 0
14 0
15 0
16 0
17 0
18 0
19 0
20 0
21 0
22 0
23 0
24 0
25 0
26 0
27 0
28 0
29 0
30 0
31 0
32 0
33 0
34 0
35 0
36 0
37 0
38 0
39 0
40 0
41 0
42 0
43 0
44 0
45 0
46 0
47 0
48 0
49 0
50 0

@<SCITEGIC>ATOM_PROPERTY
pdb_tempFactor
SciTegic.value.DoubleValue
1 0
2 0
3 0
4 0
5 0
6 0
7 0
8 0
9 0
10 0
11 0
12 0
13 0
14 0
15 0
16 0
17 0
18 0
19 0
20 0
21 0
22 0
23 0
24 0
25 0
26 0
27 0
28 0
29 0
30 0
31 0
32 0
33 0
34 0
35 0
36 0
37 0
38 0
39 0
40 0
41 0
42 0
43 0
44 0
45 0
46 0
47 0
48 0
49 0
50 0

@<SCITEGIC>ATOM_PROPERTY
pdb_occupancy
SciTegic.value.DoubleValue
1 1
2 1
3 1
4 1
5 1
6 1
7 1
8 1
9 1
10 1
11 1
12 1
13 1
14 1
15 1
16 1
17 1
18 1
19 1
20 1
21 1
22 1
23 1
24 1
25 1
26 1
27 1
28 1
29 1
30 1
31 1
32 1
33 1
34 1
35 1
36 1
37 1
38 1
39 1
40 1
41 1
42 1
43 1
44 1
45 1
46 1
47 1
48 1
49 1
50 1

@<TRIPOS>MOLECULE
dpp4_29
50  54  1  0  0
SMALL
FORMAL_CHARGES
@<TRIPOS>ATOM
    1 C1        -6.7020     1.7680     2.1800 C.2        1 SUBUNIT  0
    2 C2        -4.5140     0.9160     2.8270 C.2        1 SUBUNIT  0
    3 C3        -5.6560     1.6850     3.1160 C.2        1 SUBUNIT  0
    4 C4        -4.4180     0.2300     1.6030 C.2        1 SUBUNIT  0
    5 C5        -6.6060     1.0830     0.9570 C.2        1 SUBUNIT  0
    6 C6        -5.4640     0.3120     0.6670 C.2        1 SUBUNIT  0
    7 C7        -3.2010    -0.5830     1.3090 C.3        1 SUBUNIT  0
    8 O8        -2.7790    -0.3430    -0.0340 O.3        1 SUBUNIT  0
    9 C9        -1.8360     0.7080    -0.2020 C.3        1 SUBUNIT  0
   10 C10       -0.4920     0.3280     0.4680 C.3        1 SUBUNIT  0
   11 C11       -0.6740    -0.5780     1.7070 C.3        1 SUBUNIT  0
   12 C12       -2.0560    -0.3330     2.3350 C.3        1 SUBUNIT  0
   13 N13       -2.2290    -1.1690     3.5190 N.3        1 SUBUNIT  0
   14 N14        0.4020    -0.3120    -0.4910 N.3        1 SUBUNIT  0
   15 C15        0.6870     0.5210    -1.7080 C.3        1 SUBUNIT  0
   16 C16        2.1590     0.3160    -1.8870 C.2        1 SUBUNIT  0
   17 C17        2.7030    -0.4440    -0.8770 C.2        1 SUBUNIT  0
   18 C18        1.6640    -0.8520     0.1210 C.3        1 SUBUNIT  0
   19 N19        3.1370     0.6620    -2.7670 N.2        1 SUBUNIT  0
   20 C20        4.0660    -0.5550    -1.1660 C.2        1 SUBUNIT  0
   21 N21        4.2910     0.1290    -2.3180 N.pl3      1 SUBUNIT  0
   22 F22       -5.7400     2.3300     4.2780 F          1 SUBUNIT  0
   23 F23       -5.3860    -0.3330    -0.4960 F          1 SUBUNIT  0
   24 F24       -7.7870     2.4960     2.4450 F          1 SUBUNIT  0
   25 C25        5.6510     0.1230    -2.7700 C.2        1 SUBUNIT  0
   26 C26        6.6100    -0.5210    -2.0710 C.2        1 SUBUNIT  0
   27 N27        5.0650    -1.2920    -0.3420 N.2        1 SUBUNIT  0
   28 C28        6.2700    -1.2450    -0.8190 C.2        1 SUBUNIT  0
   29 O29        7.2460    -1.8720    -0.1650 O.3        1 SUBUNIT  0
   30 C30        6.0040     0.8490    -4.0400 C.3        1 SUBUNIT  0
   31 H31       -3.7110     0.8540     3.5470 H          1 SUBUNIT  0
   32 H32       -7.4090     1.1470     0.2360 H          1 SUBUNIT  0
   33 H33       -3.5030    -1.6290     1.3230 H          1 SUBUNIT  0
   34 H34       -1.7180     0.9010    -1.2700 H          1 SUBUNIT  0
   35 H35       -2.2500     1.6170     0.2380 H          1 SUBUNIT  0
   36 H36       -0.0180     1.2560     0.7880 H          1 SUBUNIT  0
   37 H37        0.1250    -0.3970     2.4260 H          1 SUBUNIT  0
   38 H38       -0.6050    -1.6310     1.4230 H          1 SUBUNIT  0
   39 H39       -2.0700     0.7090     2.6590 H          1 SUBUNIT  0
   40 H40       -3.2060    -1.0840     3.8330 H          1 SUBUNIT  0
   41 H41       -2.0580    -2.1480     3.2500 H          1 SUBUNIT  0
   42 H42        0.4690     1.5680    -1.5320 H          1 SUBUNIT  0
   43 H43        0.1240     0.1610    -2.5560 H          1 SUBUNIT  0
   44 H44        1.8660    -0.4030     1.0850 H          1 SUBUNIT  0
   45 H45        1.6090    -1.9260     0.2200 H          1 SUBUNIT  0
   46 H46        7.6340    -0.5170    -2.4180 H          1 SUBUNIT  0
   47 H47        7.0400    -2.3480     0.6500 H          1 SUBUNIT  0
   48 H48        6.8510     0.3610    -4.5220 H          1 SUBUNIT  0
   49 H49        5.1360     0.8890    -4.6980 H          1 SUBUNIT  0
   50 H50        6.2970     1.8730    -3.8130 H          1 SUBUNIT  0
@<TRIPOS>BOND
    1     1     5 2
    2     1    24 1
    3     2     3 2
    4     2    31 1
    5     3     1 1
    6     3    22 1
    7     4     2 1
    8     4     7 1
    9     5     6 1
   10     5    32 1
   11     6     4 2
   12     6    23 1
   13     7     8 1
   14     7    33 1
   15     8     9 1
   16     9    10 1
   17     9    34 1
   18     9    35 1
   19    10    11 1
   20    10    14 1
   21    10    36 1
   22    11    12 1
   23    11    37 1
   24    11    38 1
   25    12     7 1
   26    12    13 1
   27    12    39 1
   28    13    40 1
   29    13    41 1
   30    15    14 1
   31    15    16 1
   32    15    42 1
   33    15    43 1
   34    16    17 1
   35    16    19 2
   36    17    18 1
   37    17    20 2
   38    18    14 1
   39    18    44 1
   40    18    45 1
   41    20    21 1
   42    20    27 1
   43    21    19 1
   44    21    25 1
   45    25    30 1
   46    26    25 2
   47    26    46 1
   48    27    28 2
   49    28    26 1
   50    28    29 1
   51    29    47 1
   52    30    48 1
   53    30    49 1
   54    30    50 1
@<TRIPOS>SUBSTRUCTURE
1   ****   1
@<SCITEGIC>MOL_PROPERTY
AbsoluteEnergy
SciTegic.value.StringValue
103.528

@<SCITEGIC>MOL_PROPERTY
Activ
SciTegic.value.StringValue
0.600000023841858

@<SCITEGIC>MOL_PROPERTY
Active
SciTegic.value.StringValue
Yes

@<SCITEGIC>MOL_PROPERTY
Angle Energy
SciTegic.value.StringValue
29.8848304748535

@<SCITEGIC>MOL_PROPERTY
Bond Energy
SciTegic.value.StringValue
4.15796995162964

@<SCITEGIC>MOL_PROPERTY
CHARMm Energy
SciTegic.value.StringValue
17.8760108947754

@<SCITEGIC>MOL_PROPERTY
Clean Energy
SciTegic.value.StringValue
68.8954010009766

@<SCITEGIC>MOL_PROPERTY
ConfNumber
SciTegic.value.StringValue
40

@<SCITEGIC>MOL_PROPERTY
Dihedral Energy
SciTegic.value.StringValue
14.5376596450806

@<SCITEGIC>MOL_PROPERTY
Electrostatic Energy
SciTegic.value.StringValue
-27.0019493103027

@<SCITEGIC>MOL_PROPERTY
Forcefield
SciTegic.value.StringValue
CHARMm

@<SCITEGIC>MOL_PROPERTY
ForcefieldBase
SciTegic.value.StringValue
CHARMm

@<SCITEGIC>MOL_PROPERTY
ForcefieldFFML
SciTegic.value.StringValue
<?xml version="1.0" encoding="UTF-8"?>
<!DOCTYPE ffml SYSTEM "Ffml.dtd">
<ffml version="1.0">
<forcefield name="CHARMm" derivedFrom="CHARMm" base="CHARMm">
<atomTypes>
</atomTypes>
<parameters>
<angle atom1="N6R" atom2="C6R" atom3="OT">
<quadratic
refValue="120.667"
forceConstant="63.3333"/>
</angle>
</parameters>
</forcefield>
</ffml>

@<SCITEGIC>MOL_PROPERTY
Hydrogen Bond Energy
SciTegic.value.StringValue
0

@<SCITEGIC>MOL_PROPERTY
Improper Energy
SciTegic.value.StringValue
0.0104400003328919

@<SCITEGIC>MOL_PROPERTY
Initial Potential Energy
SciTegic.value.StringValue
60.5480613708496

@<SCITEGIC>MOL_PROPERTY
Initial RMS Gradient
SciTegic.value.StringValue
27.7901306152344

@<SCITEGIC>MOL_PROPERTY
LogActiv
SciTegic.value.StringValue
-0.221799999475479

@<SCITEGIC>MOL_PROPERTY
Minimization Criteria
SciTegic.value.StringValue
CONJUG> Minimization exiting with gradient tolerance ( 0.0100000) satisfied.

@<SCITEGIC>MOL_PROPERTY
PartialChargeMethod
SciTegic.value.StringValue
MomanyRone

@<SCITEGIC>MOL_PROPERTY
Potential Energy
SciTegic.value.StringValue
17.8760108947754

@<SCITEGIC>MOL_PROPERTY
RMS Gradient
SciTegic.value.StringValue
0.00963999982923269

@<SCITEGIC>MOL_PROPERTY
RelativeEnergy
SciTegic.value.StringValue
16.601

@<SCITEGIC>MOL_PROPERTY
Solvation Free Energy
SciTegic.value.StringValue
0

@<SCITEGIC>MOL_PROPERTY
TempMolIndex
SciTegic.value.StringValue
1

@<SCITEGIC>MOL_PROPERTY
Uncert
SciTegic.value.StringValue
1.5

@<SCITEGIC>MOL_PROPERTY
Urey-Bradley Energy
SciTegic.value.StringValue
0

@<SCITEGIC>MOL_PROPERTY
UseResidueTemplateCharge
SciTegic.value.StringValue
True

@<SCITEGIC>MOL_PROPERTY
Van der Waals Energy
SciTegic.value.StringValue
-3.7129499912262

@<SCITEGIC>ATOM_PROPERTY
Formal Charge
SciTegic.value.StringValue
1 0
2 0
3 0
4 0
5 0
6 0
7 0
8 0
9 0
10 0
11 0
12 0
13 0
14 0
15 0
16 0
17 0
18 0
19 0
20 0
21 0
22 0
23 0
24 0
25 0
26 0
27 0
28 0
29 0
30 0
31 0
32 0
33 0
34 0
35 0
36 0
37 0
38 0
39 0
40 0
41 0
42 0
43 0
44 0
45 0
46 0
47 0
48 0
49 0
50 0

@<SCITEGIC>ATOM_PROPERTY
pdb_tempFactor
SciTegic.value.DoubleValue
1 0
2 0
3 0
4 0
5 0
6 0
7 0
8 0
9 0
10 0
11 0
12 0
13 0
14 0
15 0
16 0
17 0
18 0
19 0
20 0
21 0
22 0
23 0
24 0
25 0
26 0
27 0
28 0
29 0
30 0
31 0
32 0
33 0
34 0
35 0
36 0
37 0
38 0
39 0
40 0
41 0
42 0
43 0
44 0
45 0
46 0
47 0
48 0
49 0
50 0

@<SCITEGIC>ATOM_PROPERTY
pdb_occupancy
SciTegic.value.DoubleValue
1 1
2 1
3 1
4 1
5 1
6 1
7 1
8 1
9 1
10 1
11 1
12 1
13 1
14 1
15 1
16 1
17 1
18 1
19 1
20 1
21 1
22 1
23 1
24 1
25 1
26 1
27 1
28 1
29 1
30 1
31 1
32 1
33 1
34 1
35 1
36 1
37 1
38 1
39 1
40 1
41 1
42 1
43 1
44 1
45 1
46 1
47 1
48 1
49 1
50 1

@<TRIPOS>MOLECULE
dpp4_29
50  54  1  0  0
SMALL
FORMAL_CHARGES
@<TRIPOS>ATOM
    1 C1        -6.2690     0.3120     2.8550 C.2        1 SUBUNIT  0
    2 C2        -4.3490     1.6090     2.1010 C.2        1 SUBUNIT  0
    3 C3        -5.6750     1.5550     2.5720 C.2        1 SUBUNIT  0
    4 C4        -3.6200     0.4210     1.9150 C.2        1 SUBUNIT  0
    5 C5        -5.5390    -0.8740     2.6670 C.2        1 SUBUNIT  0
    6 C6        -4.2140    -0.8220     2.2000 C.2        1 SUBUNIT  0
    7 C7        -2.2160     0.4910     1.4150 C.3        1 SUBUNIT  0
    8 O8        -2.0120    -0.5100     0.4160 O.3        1 SUBUNIT  0
    9 C9        -2.2640    -0.1020    -0.9210 C.3        1 SUBUNIT  0
   10 C10       -1.2270     0.9660    -1.3540 C.3        1 SUBUNIT  0
   11 C11       -0.7470     1.8480    -0.1800 C.3        1 SUBUNIT  0
   12 C12       -1.8330     1.9120     0.9030 C.3        1 SUBUNIT  0
   13 N13       -1.4000     2.7610     2.0080 N.3        1 SUBUNIT  0
   14 N14       -0.0820     0.3410    -2.0100 N.3        1 SUBUNIT  0
   15 C15        0.8770     1.3200    -2.6230 C.3        1 SUBUNIT  0
   16 C16        2.2020     0.7440    -2.2330 C.2        1 SUBUNIT  0
   17 C17        2.0680    -0.3570    -1.4200 C.2        1 SUBUNIT  0
   18 C18        0.6280    -0.6710    -1.1540 C.3        1 SUBUNIT  0
   19 N19        3.5240     0.9920    -2.4450 N.2        1 SUBUNIT  0
   20 C20        3.3660    -0.7860    -1.1310 C.2        1 SUBUNIT  0
   21 N21        4.2190     0.0540    -1.7700 N.pl3      1 SUBUNIT  0
   22 F22       -6.3570     2.6840     2.7470 F          1 SUBUNIT  0
   23 F23       -3.5350    -1.9550     2.0270 F          1 SUBUNIT  0
   24 F24       -7.5230     0.2520     3.3010 F          1 SUBUNIT  0
   25 C25        5.6100    -0.2400    -1.5820 C.2        1 SUBUNIT  0
   26 C26        6.0030    -1.2810    -0.8190 C.2        1 SUBUNIT  0
   27 N27        3.7170    -1.9570    -0.2750 N.2        1 SUBUNIT  0
   28 C28        4.9950    -2.1500    -0.1590 C.2        1 SUBUNIT  0
   29 O29        5.4260    -3.1690     0.5810 O.3        1 SUBUNIT  0
   30 C30        6.6400     0.6320    -2.2540 C.3        1 SUBUNIT  0
   31 H31       -3.8950     2.5640     1.8840 H          1 SUBUNIT  0
   32 H32       -5.9960    -1.8300     2.8850 H          1 SUBUNIT  0
   33 H33       -1.5670     0.1970     2.2410 H          1 SUBUNIT  0
   34 H34       -2.2350    -0.9810    -1.5660 H          1 SUBUNIT  0
   35 H35       -3.2780     0.2950    -0.9760 H          1 SUBUNIT  0
   36 H36       -1.7140     1.6070    -2.0900 H          1 SUBUNIT  0
   37 H37       -0.4870     2.8450    -0.5400 H          1 SUBUNIT  0
   38 H38        0.1600     1.4330     0.2650 H          1 SUBUNIT  0
   39 H39       -2.7060     2.3850     0.4440 H          1 SUBUNIT  0
   40 H40       -2.0730     2.6560     2.7790 H          1 SUBUNIT  0
   41 H41       -0.4820     2.4230     2.3330 H          1 SUBUNIT  0
   42 H42        0.7560     2.3110    -2.2070 H          1 SUBUNIT  0
   43 H43        0.7510     1.3500    -3.6960 H          1 SUBUNIT  0
   44 H44        0.3980    -0.5400    -0.1050 H          1 SUBUNIT  0
   45 H45        0.3770    -1.6740    -1.4660 H          1 SUBUNIT  0
   46 H46        7.0540    -1.4920    -0.6800 H          1 SUBUNIT  0
   47 H47        4.7830    -3.7440     1.0170 H          1 SUBUNIT  0
   48 H48        7.5250     0.0420    -2.4960 H          1 SUBUNIT  0
   49 H49        6.2120     1.0950    -3.1420 H          1 SUBUNIT  0
   50 H50        6.9480     1.4290    -1.5770 H          1 SUBUNIT  0
@<TRIPOS>BOND
    1     1     5 2
    2     1    24 1
    3     2     3 2
    4     2    31 1
    5     3     1 1
    6     3    22 1
    7     4     2 1
    8     4     7 1
    9     5     6 1
   10     5    32 1
   11     6     4 2
   12     6    23 1
   13     7     8 1
   14     7    33 1
   15     8     9 1
   16     9    10 1
   17     9    34 1
   18     9    35 1
   19    10    11 1
   20    10    14 1
   21    10    36 1
   22    11    12 1
   23    11    37 1
   24    11    38 1
   25    12     7 1
   26    12    13 1
   27    12    39 1
   28    13    40 1
   29    13    41 1
   30    15    14 1
   31    15    16 1
   32    15    42 1
   33    15    43 1
   34    16    17 1
   35    16    19 2
   36    17    18 1
   37    17    20 2
   38    18    14 1
   39    18    44 1
   40    18    45 1
   41    20    21 1
   42    20    27 1
   43    21    19 1
   44    21    25 1
   45    25    30 1
   46    26    25 2
   47    26    46 1
   48    27    28 2
   49    28    26 1
   50    28    29 1
   51    29    47 1
   52    30    48 1
   53    30    49 1
   54    30    50 1
@<TRIPOS>SUBSTRUCTURE
1   ****   1
@<SCITEGIC>MOL_PROPERTY
AbsoluteEnergy
SciTegic.value.StringValue
103.66

@<SCITEGIC>MOL_PROPERTY
Activ
SciTegic.value.StringValue
0.600000023841858

@<SCITEGIC>MOL_PROPERTY
Active
SciTegic.value.StringValue
Yes

@<SCITEGIC>MOL_PROPERTY
Angle Energy
SciTegic.value.StringValue
29.8848304748535

@<SCITEGIC>MOL_PROPERTY
Bond Energy
SciTegic.value.StringValue
4.15796995162964

@<SCITEGIC>MOL_PROPERTY
CHARMm Energy
SciTegic.value.StringValue
17.8760108947754

@<SCITEGIC>MOL_PROPERTY
Clean Energy
SciTegic.value.StringValue
68.8954010009766

@<SCITEGIC>MOL_PROPERTY
ConfNumber
SciTegic.value.StringValue
41

@<SCITEGIC>MOL_PROPERTY
Dihedral Energy
SciTegic.value.StringValue
14.5376596450806

@<SCITEGIC>MOL_PROPERTY
Electrostatic Energy
SciTegic.value.StringValue
-27.0019493103027

@<SCITEGIC>MOL_PROPERTY
Forcefield
SciTegic.value.StringValue
CHARMm

@<SCITEGIC>MOL_PROPERTY
ForcefieldBase
SciTegic.value.StringValue
CHARMm

@<SCITEGIC>MOL_PROPERTY
ForcefieldFFML
SciTegic.value.StringValue
<?xml version="1.0" encoding="UTF-8"?>
<!DOCTYPE ffml SYSTEM "Ffml.dtd">
<ffml version="1.0">
<forcefield name="CHARMm" derivedFrom="CHARMm" base="CHARMm">
<atomTypes>
</atomTypes>
<parameters>
<angle atom1="N6R" atom2="C6R" atom3="OT">
<quadratic
refValue="120.667"
forceConstant="63.3333"/>
</angle>
</parameters>
</forcefield>
</ffml>

@<SCITEGIC>MOL_PROPERTY
Hydrogen Bond Energy
SciTegic.value.StringValue
0

@<SCITEGIC>MOL_PROPERTY
Improper Energy
SciTegic.value.StringValue
0.0104400003328919

@<SCITEGIC>MOL_PROPERTY
Initial Potential Energy
SciTegic.value.StringValue
60.5480613708496

@<SCITEGIC>MOL_PROPERTY
Initial RMS Gradient
SciTegic.value.StringValue
27.7901306152344

@<SCITEGIC>MOL_PROPERTY
LogActiv
SciTegic.value.StringValue
-0.221799999475479

@<SCITEGIC>MOL_PROPERTY
Minimization Criteria
SciTegic.value.StringValue
CONJUG> Minimization exiting with gradient tolerance ( 0.0100000) satisfied.

@<SCITEGIC>MOL_PROPERTY
PartialChargeMethod
SciTegic.value.StringValue
MomanyRone

@<SCITEGIC>MOL_PROPERTY
Potential Energy
SciTegic.value.StringValue
17.8760108947754

@<SCITEGIC>MOL_PROPERTY
RMS Gradient
SciTegic.value.StringValue
0.00963999982923269

@<SCITEGIC>MOL_PROPERTY
RelativeEnergy
SciTegic.value.StringValue
16.7333

@<SCITEGIC>MOL_PROPERTY
Solvation Free Energy
SciTegic.value.StringValue
0

@<SCITEGIC>MOL_PROPERTY
TempMolIndex
SciTegic.value.StringValue
1

@<SCITEGIC>MOL_PROPERTY
Uncert
SciTegic.value.StringValue
1.5

@<SCITEGIC>MOL_PROPERTY
Urey-Bradley Energy
SciTegic.value.StringValue
0

@<SCITEGIC>MOL_PROPERTY
UseResidueTemplateCharge
SciTegic.value.StringValue
True

@<SCITEGIC>MOL_PROPERTY
Van der Waals Energy
SciTegic.value.StringValue
-3.7129499912262

@<SCITEGIC>ATOM_PROPERTY
Formal Charge
SciTegic.value.StringValue
1 0
2 0
3 0
4 0
5 0
6 0
7 0
8 0
9 0
10 0
11 0
12 0
13 0
14 0
15 0
16 0
17 0
18 0
19 0
20 0
21 0
22 0
23 0
24 0
25 0
26 0
27 0
28 0
29 0
30 0
31 0
32 0
33 0
34 0
35 0
36 0
37 0
38 0
39 0
40 0
41 0
42 0
43 0
44 0
45 0
46 0
47 0
48 0
49 0
50 0

@<SCITEGIC>ATOM_PROPERTY
pdb_tempFactor
SciTegic.value.DoubleValue
1 0
2 0
3 0
4 0
5 0
6 0
7 0
8 0
9 0
10 0
11 0
12 0
13 0
14 0
15 0
16 0
17 0
18 0
19 0
20 0
21 0
22 0
23 0
24 0
25 0
26 0
27 0
28 0
29 0
30 0
31 0
32 0
33 0
34 0
35 0
36 0
37 0
38 0
39 0
40 0
41 0
42 0
43 0
44 0
45 0
46 0
47 0
48 0
49 0
50 0

@<SCITEGIC>ATOM_PROPERTY
pdb_occupancy
SciTegic.value.DoubleValue
1 1
2 1
3 1
4 1
5 1
6 1
7 1
8 1
9 1
10 1
11 1
12 1
13 1
14 1
15 1
16 1
17 1
18 1
19 1
20 1
21 1
22 1
23 1
24 1
25 1
26 1
27 1
28 1
29 1
30 1
31 1
32 1
33 1
34 1
35 1
36 1
37 1
38 1
39 1
40 1
41 1
42 1
43 1
44 1
45 1
46 1
47 1
48 1
49 1
50 1

@<TRIPOS>MOLECULE
dpp4_29
50  54  1  0  0
SMALL
FORMAL_CHARGES
@<TRIPOS>ATOM
    1 C1        -6.6940     0.9460     2.2110 C.2        1 SUBUNIT  0
    2 C2        -4.3970     0.2870     2.6820 C.2        1 SUBUNIT  0
    3 C3        -5.6840     0.6220     3.1350 C.2        1 SUBUNIT  0
    4 C4        -4.1180     0.2680     1.3040 C.2        1 SUBUNIT  0
    5 C5        -6.4150     0.9270     0.8330 C.2        1 SUBUNIT  0
    6 C6        -5.1280     0.5900     0.3770 C.2        1 SUBUNIT  0
    7 C7        -2.7490    -0.0920     0.8340 C.3        1 SUBUNIT  0
    8 O8        -2.3470     0.8030    -0.2050 O.3        1 SUBUNIT  0
    9 C9        -1.6450     1.9630     0.2220 C.3        1 SUBUNIT  0
   10 C10       -0.2690     1.5640     0.8190 C.3        1 SUBUNIT  0
   11 C11       -0.2940     0.1780     1.5000 C.3        1 SUBUNIT  0
   12 C12       -1.7110    -0.1390     1.9970 C.3        1 SUBUNIT  0
   13 N13       -1.7380    -1.4370     2.6610 N.3        1 SUBUNIT  0
   14 N14        0.7680     1.6000    -0.2080 N.3        1 SUBUNIT  0
   15 C15        0.4890     0.7120    -1.3850 C.3        1 SUBUNIT  0
   16 C16        1.8270     0.0890    -1.6290 C.2        1 SUBUNIT  0
   17 C17        2.7520     0.4630    -0.6840 C.2        1 SUBUNIT  0
   18 C18        2.1580     1.3920     0.3290 C.3        1 SUBUNIT  0
   19 N19        2.4140    -0.7560    -2.5230 N.2        1 SUBUNIT  0
   20 C20        3.9420    -0.1830    -1.0270 C.2        1 SUBUNIT  0
   21 N21        3.6950    -0.9130    -2.1460 N.pl3      1 SUBUNIT  0
   22 F22       -5.9420     0.6360     4.4430 F          1 SUBUNIT  0
   23 F23       -4.8770     0.5760    -0.9300 F          1 SUBUNIT  0
   24 F24       -7.9160     1.2670     2.6310 F          1 SUBUNIT  0
   25 C25        4.8190    -1.6520    -2.6470 C.2        1 SUBUNIT  0
   26 C26        6.0140    -1.6040    -2.0220 C.2        1 SUBUNIT  0
   27 N27        5.2300    -0.0740    -0.2840 N.2        1 SUBUNIT  0
   28 C28        6.1910    -0.7720    -0.8030 C.2        1 SUBUNIT  0
   29 O29        7.3900    -0.7480    -0.2240 O.3        1 SUBUNIT  0
   30 C30        4.6480    -2.4930    -3.8840 C.3        1 SUBUNIT  0
   31 H31       -3.6230     0.0400     3.3930 H          1 SUBUNIT  0
   32 H32       -7.1910     1.1760     0.1200 H          1 SUBUNIT  0
   33 H33       -2.8210    -1.0650     0.3500 H          1 SUBUNIT  0
   34 H34       -1.5390     2.6400    -0.6260 H          1 SUBUNIT  0
   35 H35       -2.2560     2.4830     0.9640 H          1 SUBUNIT  0
   36 H36       -0.0160     2.3120     1.5690 H          1 SUBUNIT  0
   37 H37        0.4280     0.1490     2.3190 H          1 SUBUNIT  0
   38 H38        0.0070    -0.6000     0.7940 H          1 SUBUNIT  0
   39 H39       -1.9590     0.6210     2.7420 H          1 SUBUNIT  0
   40 H40       -2.7230    -1.6930     2.8280 H          1 SUBUNIT  0
   41 H41       -1.3260    -2.1340     2.0240 H          1 SUBUNIT  0
   42 H42        0.1580     1.2970    -2.2320 H          1 SUBUNIT  0
   43 H43       -0.2460    -0.0460    -1.1480 H          1 SUBUNIT  0
   44 H44        2.6910     2.3300     0.3700 H          1 SUBUNIT  0
   45 H45        2.1430     0.9290     1.3070 H          1 SUBUNIT  0
   46 H46        6.8520    -2.1670    -2.4040 H          1 SUBUNIT  0
   47 H47        7.5210    -0.2140     0.5700 H          1 SUBUNIT  0
   48 H48        5.2870    -3.3740    -3.8230 H          1 SUBUNIT  0
   49 H49        3.6000    -2.7670    -4.0050 H          1 SUBUNIT  0
   50 H50        4.9470    -1.9230    -4.7630 H          1 SUBUNIT  0
@<TRIPOS>BOND
    1     1     5 2
    2     1    24 1
    3     2     3 2
    4     2    31 1
    5     3     1 1
    6     3    22 1
    7     4     2 1
    8     4     7 1
    9     5     6 1
   10     5    32 1
   11     6     4 2
   12     6    23 1
   13     7     8 1
   14     7    33 1
   15     8     9 1
   16     9    10 1
   17     9    34 1
   18     9    35 1
   19    10    11 1
   20    10    14 1
   21    10    36 1
   22    11    12 1
   23    11    37 1
   24    11    38 1
   25    12     7 1
   26    12    13 1
   27    12    39 1
   28    13    40 1
   29    13    41 1
   30    15    14 1
   31    15    16 1
   32    15    42 1
   33    15    43 1
   34    16    17 1
   35    16    19 2
   36    17    18 1
   37    17    20 2
   38    18    14 1
   39    18    44 1
   40    18    45 1
   41    20    21 1
   42    20    27 1
   43    21    19 1
   44    21    25 1
   45    25    30 1
   46    26    25 2
   47    26    46 1
   48    27    28 2
   49    28    26 1
   50    28    29 1
   51    29    47 1
   52    30    48 1
   53    30    49 1
   54    30    50 1
@<TRIPOS>SUBSTRUCTURE
1   ****   1
@<SCITEGIC>MOL_PROPERTY
AbsoluteEnergy
SciTegic.value.StringValue
103.734

@<SCITEGIC>MOL_PROPERTY
Activ
SciTegic.value.StringValue
0.600000023841858

@<SCITEGIC>MOL_PROPERTY
Active
SciTegic.value.StringValue
Yes

@<SCITEGIC>MOL_PROPERTY
Angle Energy
SciTegic.value.StringValue
29.8848304748535

@<SCITEGIC>MOL_PROPERTY
Bond Energy
SciTegic.value.StringValue
4.15796995162964

@<SCITEGIC>MOL_PROPERTY
CHARMm Energy
SciTegic.value.StringValue
17.8760108947754

@<SCITEGIC>MOL_PROPERTY
Clean Energy
SciTegic.value.StringValue
68.8954010009766

@<SCITEGIC>MOL_PROPERTY
ConfNumber
SciTegic.value.StringValue
42

@<SCITEGIC>MOL_PROPERTY
Dihedral Energy
SciTegic.value.StringValue
14.5376596450806

@<SCITEGIC>MOL_PROPERTY
Electrostatic Energy
SciTegic.value.StringValue
-27.0019493103027

@<SCITEGIC>MOL_PROPERTY
Forcefield
SciTegic.value.StringValue
CHARMm

@<SCITEGIC>MOL_PROPERTY
ForcefieldBase
SciTegic.value.StringValue
CHARMm

@<SCITEGIC>MOL_PROPERTY
ForcefieldFFML
SciTegic.value.StringValue
<?xml version="1.0" encoding="UTF-8"?>
<!DOCTYPE ffml SYSTEM "Ffml.dtd">
<ffml version="1.0">
<forcefield name="CHARMm" derivedFrom="CHARMm" base="CHARMm">
<atomTypes>
</atomTypes>
<parameters>
<angle atom1="N6R" atom2="C6R" atom3="OT">
<quadratic
refValue="120.667"
forceConstant="63.3333"/>
</angle>
</parameters>
</forcefield>
</ffml>

@<SCITEGIC>MOL_PROPERTY
Hydrogen Bond Energy
SciTegic.value.StringValue
0

@<SCITEGIC>MOL_PROPERTY
Improper Energy
SciTegic.value.StringValue
0.0104400003328919

@<SCITEGIC>MOL_PROPERTY
Initial Potential Energy
SciTegic.value.StringValue
60.5480613708496

@<SCITEGIC>MOL_PROPERTY
Initial RMS Gradient
SciTegic.value.StringValue
27.7901306152344

@<SCITEGIC>MOL_PROPERTY
LogActiv
SciTegic.value.StringValue
-0.221799999475479

@<SCITEGIC>MOL_PROPERTY
Minimization Criteria
SciTegic.value.StringValue
CONJUG> Minimization exiting with gradient tolerance ( 0.0100000) satisfied.

@<SCITEGIC>MOL_PROPERTY
PartialChargeMethod
SciTegic.value.StringValue
MomanyRone

@<SCITEGIC>MOL_PROPERTY
Potential Energy
SciTegic.value.StringValue
17.8760108947754

@<SCITEGIC>MOL_PROPERTY
RMS Gradient
SciTegic.value.StringValue
0.00963999982923269

@<SCITEGIC>MOL_PROPERTY
RelativeEnergy
SciTegic.value.StringValue
16.8071

@<SCITEGIC>MOL_PROPERTY
Solvation Free Energy
SciTegic.value.StringValue
0

@<SCITEGIC>MOL_PROPERTY
TempMolIndex
SciTegic.value.StringValue
1

@<SCITEGIC>MOL_PROPERTY
Uncert
SciTegic.value.StringValue
1.5

@<SCITEGIC>MOL_PROPERTY
Urey-Bradley Energy
SciTegic.value.StringValue
0

@<SCITEGIC>MOL_PROPERTY
UseResidueTemplateCharge
SciTegic.value.StringValue
True

@<SCITEGIC>MOL_PROPERTY
Van der Waals Energy
SciTegic.value.StringValue
-3.7129499912262

@<SCITEGIC>ATOM_PROPERTY
Formal Charge
SciTegic.value.StringValue
1 0
2 0
3 0
4 0
5 0
6 0
7 0
8 0
9 0
10 0
11 0
12 0
13 0
14 0
15 0
16 0
17 0
18 0
19 0
20 0
21 0
22 0
23 0
24 0
25 0
26 0
27 0
28 0
29 0
30 0
31 0
32 0
33 0
34 0
35 0
36 0
37 0
38 0
39 0
40 0
41 0
42 0
43 0
44 0
45 0
46 0
47 0
48 0
49 0
50 0

@<SCITEGIC>ATOM_PROPERTY
pdb_tempFactor
SciTegic.value.DoubleValue
1 0
2 0
3 0
4 0
5 0
6 0
7 0
8 0
9 0
10 0
11 0
12 0
13 0
14 0
15 0
16 0
17 0
18 0
19 0
20 0
21 0
22 0
23 0
24 0
25 0
26 0
27 0
28 0
29 0
30 0
31 0
32 0
33 0
34 0
35 0
36 0
37 0
38 0
39 0
40 0
41 0
42 0
43 0
44 0
45 0
46 0
47 0
48 0
49 0
50 0

@<SCITEGIC>ATOM_PROPERTY
pdb_occupancy
SciTegic.value.DoubleValue
1 1
2 1
3 1
4 1
5 1
6 1
7 1
8 1
9 1
10 1
11 1
12 1
13 1
14 1
15 1
16 1
17 1
18 1
19 1
20 1
21 1
22 1
23 1
24 1
25 1
26 1
27 1
28 1
29 1
30 1
31 1
32 1
33 1
34 1
35 1
36 1
37 1
38 1
39 1
40 1
41 1
42 1
43 1
44 1
45 1
46 1
47 1
48 1
49 1
50 1

@<TRIPOS>MOLECULE
dpp4_29
50  54  1  0  0
SMALL
FORMAL_CHARGES
@<TRIPOS>ATOM
    1 C1        -6.7020     0.7160     1.3500 C.2        1 SUBUNIT  0
    2 C2        -4.6140     1.6680     2.1650 C.2        1 SUBUNIT  0
    3 C3        -5.9700     1.8200     1.8260 C.2        1 SUBUNIT  0
    4 C4        -3.9870     0.4160     2.0320 C.2        1 SUBUNIT  0
    5 C5        -6.0780    -0.5350     1.2150 C.2        1 SUBUNIT  0
    6 C6        -4.7210    -0.6880     1.5560 C.2        1 SUBUNIT  0
    7 C7        -2.5470     0.2690     2.3960 C.3        1 SUBUNIT  0
    8 O8        -1.9530    -0.8180     1.6860 O.3        1 SUBUNIT  0
    9 C9        -1.8090    -0.6440     0.2760 C.3        1 SUBUNIT  0
   10 C10       -0.9420     0.5930    -0.0440 C.3        1 SUBUNIT  0
   11 C11       -1.4670     1.8420     0.6870 C.3        1 SUBUNIT  0
   12 C12       -1.7320     1.5720     2.1820 C.3        1 SUBUNIT  0
   13 N13       -0.4720     1.5090     2.9170 N.3        1 SUBUNIT  0
   14 N14        0.4560     0.3420     0.2870 N.3        1 SUBUNIT  0
   15 C15        1.3450     1.5430     0.1240 C.3        1 SUBUNIT  0
   16 C16        2.5490     0.9510    -0.5350 C.2        1 SUBUNIT  0
   17 C17        2.3820    -0.3850    -0.8180 C.2        1 SUBUNIT  0
   18 C18        1.0330    -0.8710    -0.3890 C.3        1 SUBUNIT  0
   19 N19        3.7870     1.3460    -0.9470 N.2        1 SUBUNIT  0
   20 C20        3.5690    -0.8060    -1.4250 C.2        1 SUBUNIT  0
   21 N21        4.3930     0.2710    -1.4850 N.pl3      1 SUBUNIT  0
   22 F22       -6.5560     3.0090     1.9590 F          1 SUBUNIT  0
   23 F23       -4.1410    -1.8790     1.4250 F          1 SUBUNIT  0
   24 F24       -7.9870     0.8510     1.0240 F          1 SUBUNIT  0
   25 C25        5.6710     0.0220    -2.0880 C.2        1 SUBUNIT  0
   26 C26        5.9920    -1.2040    -2.5500 C.2        1 SUBUNIT  0
   27 N27        3.8480    -2.1880    -1.9080 N.2        1 SUBUNIT  0
   28 C28        5.0220    -2.3270    -2.4370 C.2        1 SUBUNIT  0
   29 O29        5.3850    -3.5240    -2.9010 O.3        1 SUBUNIT  0
   30 C30        6.6590     1.1520    -2.2020 C.3        1 SUBUNIT  0
   31 H31       -4.0530     2.5170     2.5310 H          1 SUBUNIT  0
   32 H32       -6.6390    -1.3830     0.8490 H          1 SUBUNIT  0
   33 H33       -2.5280    -0.0050     3.4520 H          1 SUBUNIT  0
   34 H34       -1.3640    -1.5510    -0.1330 H          1 SUBUNIT  0
   35 H35       -2.7970    -0.5500    -0.1750 H          1 SUBUNIT  0
   36 H36       -0.9930     0.7780    -1.1170 H          1 SUBUNIT  0
   37 H37       -2.4050     2.1430     0.2190 H          1 SUBUNIT  0
   38 H38       -0.7890     2.6890     0.5530 H          1 SUBUNIT  0
   39 H39       -2.2910     2.4160     2.5890 H          1 SUBUNIT  0
   40 H40       -0.6870     1.3320     3.9090 H          1 SUBUNIT  0
   41 H41        0.0710     0.7110     2.5580 H          1 SUBUNIT  0
   42 H42        1.5830     1.9720     1.0870 H          1 SUBUNIT  0
   43 H43        0.8910     2.2900    -0.5130 H          1 SUBUNIT  0
   44 H44        1.1120    -1.6930     0.3080 H          1 SUBUNIT  0
   45 H45        0.4430    -1.1680    -1.2460 H          1 SUBUNIT  0
   46 H46        6.9560    -1.3810    -3.0040 H          1 SUBUNIT  0
   47 H47        4.7660    -4.2610    -2.8340 H          1 SUBUNIT  0
   48 H48        7.5730     0.7980    -2.6800 H          1 SUBUNIT  0
   49 H49        6.2140     1.9810    -2.7520 H          1 SUBUNIT  0
   50 H50        6.9240     1.5140    -1.2080 H          1 SUBUNIT  0
@<TRIPOS>BOND
    1     1     5 2
    2     1    24 1
    3     2     3 2
    4     2    31 1
    5     3     1 1
    6     3    22 1
    7     4     2 1
    8     4     7 1
    9     5     6 1
   10     5    32 1
   11     6     4 2
   12     6    23 1
   13     7     8 1
   14     7    33 1
   15     8     9 1
   16     9    10 1
   17     9    34 1
   18     9    35 1
   19    10    11 1
   20    10    14 1
   21    10    36 1
   22    11    12 1
   23    11    37 1
   24    11    38 1
   25    12     7 1
   26    12    13 1
   27    12    39 1
   28    13    40 1
   29    13    41 1
   30    15    14 1
   31    15    16 1
   32    15    42 1
   33    15    43 1
   34    16    17 1
   35    16    19 2
   36    17    18 1
   37    17    20 2
   38    18    14 1
   39    18    44 1
   40    18    45 1
   41    20    21 1
   42    20    27 1
   43    21    19 1
   44    21    25 1
   45    25    30 1
   46    26    25 2
   47    26    46 1
   48    27    28 2
   49    28    26 1
   50    28    29 1
   51    29    47 1
   52    30    48 1
   53    30    49 1
   54    30    50 1
@<TRIPOS>SUBSTRUCTURE
1   ****   1
@<SCITEGIC>MOL_PROPERTY
AbsoluteEnergy
SciTegic.value.StringValue
104.338

@<SCITEGIC>MOL_PROPERTY
Activ
SciTegic.value.StringValue
0.600000023841858

@<SCITEGIC>MOL_PROPERTY
Active
SciTegic.value.StringValue
Yes

@<SCITEGIC>MOL_PROPERTY
Angle Energy
SciTegic.value.StringValue
29.8848304748535

@<SCITEGIC>MOL_PROPERTY
Bond Energy
SciTegic.value.StringValue
4.15796995162964

@<SCITEGIC>MOL_PROPERTY
CHARMm Energy
SciTegic.value.StringValue
17.8760108947754

@<SCITEGIC>MOL_PROPERTY
Clean Energy
SciTegic.value.StringValue
68.8954010009766

@<SCITEGIC>MOL_PROPERTY
ConfNumber
SciTegic.value.StringValue
43

@<SCITEGIC>MOL_PROPERTY
Dihedral Energy
SciTegic.value.StringValue
14.5376596450806

@<SCITEGIC>MOL_PROPERTY
Electrostatic Energy
SciTegic.value.StringValue
-27.0019493103027

@<SCITEGIC>MOL_PROPERTY
Forcefield
SciTegic.value.StringValue
CHARMm

@<SCITEGIC>MOL_PROPERTY
ForcefieldBase
SciTegic.value.StringValue
CHARMm

@<SCITEGIC>MOL_PROPERTY
ForcefieldFFML
SciTegic.value.StringValue
<?xml version="1.0" encoding="UTF-8"?>
<!DOCTYPE ffml SYSTEM "Ffml.dtd">
<ffml version="1.0">
<forcefield name="CHARMm" derivedFrom="CHARMm" base="CHARMm">
<atomTypes>
</atomTypes>
<parameters>
<angle atom1="N6R" atom2="C6R" atom3="OT">
<quadratic
refValue="120.667"
forceConstant="63.3333"/>
</angle>
</parameters>
</forcefield>
</ffml>

@<SCITEGIC>MOL_PROPERTY
Hydrogen Bond Energy
SciTegic.value.StringValue
0

@<SCITEGIC>MOL_PROPERTY
Improper Energy
SciTegic.value.StringValue
0.0104400003328919

@<SCITEGIC>MOL_PROPERTY
Initial Potential Energy
SciTegic.value.StringValue
60.5480613708496

@<SCITEGIC>MOL_PROPERTY
Initial RMS Gradient
SciTegic.value.StringValue
27.7901306152344

@<SCITEGIC>MOL_PROPERTY
LogActiv
SciTegic.value.StringValue
-0.221799999475479

@<SCITEGIC>MOL_PROPERTY
Minimization Criteria
SciTegic.value.StringValue
CONJUG> Minimization exiting with gradient tolerance ( 0.0100000) satisfied.

@<SCITEGIC>MOL_PROPERTY
PartialChargeMethod
SciTegic.value.StringValue
MomanyRone

@<SCITEGIC>MOL_PROPERTY
Potential Energy
SciTegic.value.StringValue
17.8760108947754

@<SCITEGIC>MOL_PROPERTY
RMS Gradient
SciTegic.value.StringValue
0.00963999982923269

@<SCITEGIC>MOL_PROPERTY
RelativeEnergy
SciTegic.value.StringValue
17.4111

@<SCITEGIC>MOL_PROPERTY
Solvation Free Energy
SciTegic.value.StringValue
0

@<SCITEGIC>MOL_PROPERTY
TempMolIndex
SciTegic.value.StringValue
1

@<SCITEGIC>MOL_PROPERTY
Uncert
SciTegic.value.StringValue
1.5

@<SCITEGIC>MOL_PROPERTY
Urey-Bradley Energy
SciTegic.value.StringValue
0

@<SCITEGIC>MOL_PROPERTY
UseResidueTemplateCharge
SciTegic.value.StringValue
True

@<SCITEGIC>MOL_PROPERTY
Van der Waals Energy
SciTegic.value.StringValue
-3.7129499912262

@<SCITEGIC>ATOM_PROPERTY
Formal Charge
SciTegic.value.StringValue
1 0
2 0
3 0
4 0
5 0
6 0
7 0
8 0
9 0
10 0
11 0
12 0
13 0
14 0
15 0
16 0
17 0
18 0
19 0
20 0
21 0
22 0
23 0
24 0
25 0
26 0
27 0
28 0
29 0
30 0
31 0
32 0
33 0
34 0
35 0
36 0
37 0
38 0
39 0
40 0
41 0
42 0
43 0
44 0
45 0
46 0
47 0
48 0
49 0
50 0

@<SCITEGIC>ATOM_PROPERTY
pdb_tempFactor
SciTegic.value.DoubleValue
1 0
2 0
3 0
4 0
5 0
6 0
7 0
8 0
9 0
10 0
11 0
12 0
13 0
14 0
15 0
16 0
17 0
18 0
19 0
20 0
21 0
22 0
23 0
24 0
25 0
26 0
27 0
28 0
29 0
30 0
31 0
32 0
33 0
34 0
35 0
36 0
37 0
38 0
39 0
40 0
41 0
42 0
43 0
44 0
45 0
46 0
47 0
48 0
49 0
50 0

@<SCITEGIC>ATOM_PROPERTY
pdb_occupancy
SciTegic.value.DoubleValue
1 1
2 1
3 1
4 1
5 1
6 1
7 1
8 1
9 1
10 1
11 1
12 1
13 1
14 1
15 1
16 1
17 1
18 1
19 1
20 1
21 1
22 1
23 1
24 1
25 1
26 1
27 1
28 1
29 1
30 1
31 1
32 1
33 1
34 1
35 1
36 1
37 1
38 1
39 1
40 1
41 1
42 1
43 1
44 1
45 1
46 1
47 1
48 1
49 1
50 1

@<TRIPOS>MOLECULE
dpp4_29
50  54  1  0  0
SMALL
FORMAL_CHARGES
@<TRIPOS>ATOM
    1 C1        -6.1980     1.9220     2.4350 C.2        1 SUBUNIT  0
    2 C2        -4.4290     0.2920     2.8240 C.2        1 SUBUNIT  0
    3 C3        -5.3920     1.1850     3.3240 C.2        1 SUBUNIT  0
    4 C4        -4.2680     0.1310     1.4370 C.2        1 SUBUNIT  0
    5 C5        -6.0380     1.7610     1.0470 C.2        1 SUBUNIT  0
    6 C6        -5.0740     0.8670     0.5460 C.2        1 SUBUNIT  0
    7 C7        -3.2410    -0.8210     0.9190 C.3        1 SUBUNIT  0
    8 O8        -2.8200    -0.4480    -0.3950 O.3        1 SUBUNIT  0
    9 C9        -2.0690     0.7620    -0.4920 C.3        1 SUBUNIT  0
   10 C10       -0.7830     0.6900     0.3590 C.3        1 SUBUNIT  0
   11 C11       -1.0990     0.2680     1.8070 C.3        1 SUBUNIT  0
   12 C12       -2.0210    -0.9670     1.8640 C.3        1 SUBUNIT  0
   13 N13       -1.2680    -2.1760     1.5350 N.3        1 SUBUNIT  0
   14 N14        0.1860    -0.2170    -0.2490 N.3        1 SUBUNIT  0
   15 C15        0.3800     0.0030    -1.7230 C.3        1 SUBUNIT  0
   16 C16        1.8670    -0.1030    -1.8590 C.2        1 SUBUNIT  0
   17 C17        2.4870    -0.2610    -0.6410 C.2        1 SUBUNIT  0
   18 C18        1.4980    -0.2830     0.4820 C.3        1 SUBUNIT  0
   19 N19        2.8070    -0.0890    -2.8430 N.2        1 SUBUNIT  0
   20 C20        3.8560    -0.3440    -0.9090 C.2        1 SUBUNIT  0
   21 N21        4.0100    -0.2350    -2.2540 N.pl3      1 SUBUNIT  0
   22 F22       -5.5400     1.3300     4.6410 F          1 SUBUNIT  0
   23 F23       -4.9350     0.7240    -0.7710 F          1 SUBUNIT  0
   24 F24       -7.1120     2.7710     2.9000 F          1 SUBUNIT  0
   25 C25        5.3650    -0.2990    -2.7170 C.2        1 SUBUNIT  0
   26 C26        6.3870    -0.4510    -1.8480 C.2        1 SUBUNIT  0
   27 N27        4.9280    -0.5170     0.1120 N.2        1 SUBUNIT  0
   28 C28        6.1230    -0.5630    -0.3900 C.2        1 SUBUNIT  0
   29 O29        7.1620    -0.7200     0.4310 O.3        1 SUBUNIT  0
   30 C30        5.6430    -0.1930    -4.1930 C.3        1 SUBUNIT  0
   31 H31       -3.8120    -0.2710     3.5090 H          1 SUBUNIT  0
   32 H32       -6.6540     2.3250     0.3650 H          1 SUBUNIT  0
   33 H33       -3.7450    -1.7830     0.8180 H          1 SUBUNIT  0
   34 H34       -1.8360     0.9320    -1.5430 H          1 SUBUNIT  0
   35 H35       -2.6950     1.5970    -0.1740 H          1 SUBUNIT  0
   36 H36       -0.3300     1.6810     0.3810 H          1 SUBUNIT  0
   37 H37       -1.6050     1.0980     2.3010 H          1 SUBUNIT  0
   38 H38       -0.1820     0.1040     2.3750 H          1 SUBUNIT  0
   39 H39       -2.3730    -1.0850     2.8890 H          1 SUBUNIT  0
   40 H40       -1.9100    -2.9790     1.5880 H          1 SUBUNIT  0
   41 H41       -0.9320    -2.0950     0.5660 H          1 SUBUNIT  0
   42 H42        0.0410     0.9860    -2.0280 H          1 SUBUNIT  0
   43 H43       -0.1310    -0.7590    -2.2910 H          1 SUBUNIT  0
   44 H44        1.6370     0.5730     1.1300 H          1 SUBUNIT  0
   45 H45        1.5670    -1.1950     1.0540 H          1 SUBUNIT  0
   46 H46        7.4060    -0.4950    -2.2060 H          1 SUBUNIT  0
   47 H47        7.0050    -0.7930     1.3820 H          1 SUBUNIT  0
   48 H48        6.7150    -0.2610    -4.3750 H          1 SUBUNIT  0
   49 H49        5.0950    -0.9700    -4.7290 H          1 SUBUNIT  0
   50 H50        5.3020     0.7720    -4.5660 H          1 SUBUNIT  0
@<TRIPOS>BOND
    1     1     5 2
    2     1    24 1
    3     2     3 2
    4     2    31 1
    5     3     1 1
    6     3    22 1
    7     4     2 1
    8     4     7 1
    9     5     6 1
   10     5    32 1
   11     6     4 2
   12     6    23 1
   13     7     8 1
   14     7    33 1
   15     8     9 1
   16     9    10 1
   17     9    34 1
   18     9    35 1
   19    10    11 1
   20    10    14 1
   21    10    36 1
   22    11    12 1
   23    11    37 1
   24    11    38 1
   25    12     7 1
   26    12    13 1
   27    12    39 1
   28    13    40 1
   29    13    41 1
   30    15    14 1
   31    15    16 1
   32    15    42 1
   33    15    43 1
   34    16    17 1
   35    16    19 2
   36    17    18 1
   37    17    20 2
   38    18    14 1
   39    18    44 1
   40    18    45 1
   41    20    21 1
   42    20    27 1
   43    21    19 1
   44    21    25 1
   45    25    30 1
   46    26    25 2
   47    26    46 1
   48    27    28 2
   49    28    26 1
   50    28    29 1
   51    29    47 1
   52    30    48 1
   53    30    49 1
   54    30    50 1
@<TRIPOS>SUBSTRUCTURE
1   ****   1
@<SCITEGIC>MOL_PROPERTY
AbsoluteEnergy
SciTegic.value.StringValue
104.953

@<SCITEGIC>MOL_PROPERTY
Activ
SciTegic.value.StringValue
0.600000023841858

@<SCITEGIC>MOL_PROPERTY
Active
SciTegic.value.StringValue
Yes

@<SCITEGIC>MOL_PROPERTY
Angle Energy
SciTegic.value.StringValue
29.8848304748535

@<SCITEGIC>MOL_PROPERTY
Bond Energy
SciTegic.value.StringValue
4.15796995162964

@<SCITEGIC>MOL_PROPERTY
CHARMm Energy
SciTegic.value.StringValue
17.8760108947754

@<SCITEGIC>MOL_PROPERTY
Clean Energy
SciTegic.value.StringValue
68.8954010009766

@<SCITEGIC>MOL_PROPERTY
ConfNumber
SciTegic.value.StringValue
44

@<SCITEGIC>MOL_PROPERTY
Dihedral Energy
SciTegic.value.StringValue
14.5376596450806

@<SCITEGIC>MOL_PROPERTY
Electrostatic Energy
SciTegic.value.StringValue
-27.0019493103027

@<SCITEGIC>MOL_PROPERTY
Forcefield
SciTegic.value.StringValue
CHARMm

@<SCITEGIC>MOL_PROPERTY
ForcefieldBase
SciTegic.value.StringValue
CHARMm

@<SCITEGIC>MOL_PROPERTY
ForcefieldFFML
SciTegic.value.StringValue
<?xml version="1.0" encoding="UTF-8"?>
<!DOCTYPE ffml SYSTEM "Ffml.dtd">
<ffml version="1.0">
<forcefield name="CHARMm" derivedFrom="CHARMm" base="CHARMm">
<atomTypes>
</atomTypes>
<parameters>
<angle atom1="N6R" atom2="C6R" atom3="OT">
<quadratic
refValue="120.667"
forceConstant="63.3333"/>
</angle>
</parameters>
</forcefield>
</ffml>

@<SCITEGIC>MOL_PROPERTY
Hydrogen Bond Energy
SciTegic.value.StringValue
0

@<SCITEGIC>MOL_PROPERTY
Improper Energy
SciTegic.value.StringValue
0.0104400003328919

@<SCITEGIC>MOL_PROPERTY
Initial Potential Energy
SciTegic.value.StringValue
60.5480613708496

@<SCITEGIC>MOL_PROPERTY
Initial RMS Gradient
SciTegic.value.StringValue
27.7901306152344

@<SCITEGIC>MOL_PROPERTY
LogActiv
SciTegic.value.StringValue
-0.221799999475479

@<SCITEGIC>MOL_PROPERTY
Minimization Criteria
SciTegic.value.StringValue
CONJUG> Minimization exiting with gradient tolerance ( 0.0100000) satisfied.

@<SCITEGIC>MOL_PROPERTY
PartialChargeMethod
SciTegic.value.StringValue
MomanyRone

@<SCITEGIC>MOL_PROPERTY
Potential Energy
SciTegic.value.StringValue
17.8760108947754

@<SCITEGIC>MOL_PROPERTY
RMS Gradient
SciTegic.value.StringValue
0.00963999982923269

@<SCITEGIC>MOL_PROPERTY
RelativeEnergy
SciTegic.value.StringValue
18.0259

@<SCITEGIC>MOL_PROPERTY
Solvation Free Energy
SciTegic.value.StringValue
0

@<SCITEGIC>MOL_PROPERTY
TempMolIndex
SciTegic.value.StringValue
1

@<SCITEGIC>MOL_PROPERTY
Uncert
SciTegic.value.StringValue
1.5

@<SCITEGIC>MOL_PROPERTY
Urey-Bradley Energy
SciTegic.value.StringValue
0

@<SCITEGIC>MOL_PROPERTY
UseResidueTemplateCharge
SciTegic.value.StringValue
True

@<SCITEGIC>MOL_PROPERTY
Van der Waals Energy
SciTegic.value.StringValue
-3.7129499912262

@<SCITEGIC>ATOM_PROPERTY
Formal Charge
SciTegic.value.StringValue
1 0
2 0
3 0
4 0
5 0
6 0
7 0
8 0
9 0
10 0
11 0
12 0
13 0
14 0
15 0
16 0
17 0
18 0
19 0
20 0
21 0
22 0
23 0
24 0
25 0
26 0
27 0
28 0
29 0
30 0
31 0
32 0
33 0
34 0
35 0
36 0
37 0
38 0
39 0
40 0
41 0
42 0
43 0
44 0
45 0
46 0
47 0
48 0
49 0
50 0

@<SCITEGIC>ATOM_PROPERTY
pdb_tempFactor
SciTegic.value.DoubleValue
1 0
2 0
3 0
4 0
5 0
6 0
7 0
8 0
9 0
10 0
11 0
12 0
13 0
14 0
15 0
16 0
17 0
18 0
19 0
20 0
21 0
22 0
23 0
24 0
25 0
26 0
27 0
28 0
29 0
30 0
31 0
32 0
33 0
34 0
35 0
36 0
37 0
38 0
39 0
40 0
41 0
42 0
43 0
44 0
45 0
46 0
47 0
48 0
49 0
50 0

@<SCITEGIC>ATOM_PROPERTY
pdb_occupancy
SciTegic.value.DoubleValue
1 1
2 1
3 1
4 1
5 1
6 1
7 1
8 1
9 1
10 1
11 1
12 1
13 1
14 1
15 1
16 1
17 1
18 1
19 1
20 1
21 1
22 1
23 1
24 1
25 1
26 1
27 1
28 1
29 1
30 1
31 1
32 1
33 1
34 1
35 1
36 1
37 1
38 1
39 1
40 1
41 1
42 1
43 1
44 1
45 1
46 1
47 1
48 1
49 1
50 1

@<TRIPOS>MOLECULE
dpp4_29
50  54  1  0  0
SMALL
FORMAL_CHARGES
@<TRIPOS>ATOM
    1 C1        -6.5750     1.7590     2.5400 C.2        1 SUBUNIT  0
    2 C2        -4.5500     1.6570     1.1920 C.2        1 SUBUNIT  0
    3 C3        -5.5900     2.4050     1.7690 C.2        1 SUBUNIT  0
    4 C4        -4.4870     0.2660     1.3850 C.2        1 SUBUNIT  0
    5 C5        -6.5150     0.3670     2.7320 C.2        1 SUBUNIT  0
    6 C6        -5.4720    -0.3810     2.1570 C.2        1 SUBUNIT  0
    7 C7        -3.3780    -0.5160     0.7670 C.3        1 SUBUNIT  0
    8 O8        -2.7870     0.2450    -0.2880 O.3        1 SUBUNIT  0
    9 C9        -1.6900     1.0670     0.0880 C.3        1 SUBUNIT  0
   10 C10       -0.4920     0.1870     0.5280 C.3        1 SUBUNIT  0
   11 C11       -0.9310    -1.1430     1.1780 C.3        1 SUBUNIT  0
   12 C12       -2.3210    -0.9810     1.8140 C.3        1 SUBUNIT  0
   13 N13       -2.7350    -2.2260     2.4510 N.3        1 SUBUNIT  0
   14 N14        0.3970    -0.0770    -0.6010 N.3        1 SUBUNIT  0
   15 C15        0.9190     1.1630    -1.2660 C.3        1 SUBUNIT  0
   16 C16        2.3580     0.8140    -1.4890 C.2        1 SUBUNIT  0
   17 C17        2.6830    -0.4090    -0.9490 C.2        1 SUBUNIT  0
   18 C18        1.5010    -1.0480    -0.2870 C.3        1 SUBUNIT  0
   19 N19        3.4600     1.3560    -2.0760 N.2        1 SUBUNIT  0
   20 C20        4.0400    -0.6060    -1.2210 C.2        1 SUBUNIT  0
   21 N21        4.4730     0.4830    -1.9050 N.pl3      1 SUBUNIT  0
   22 F22       -5.6400     3.7230     1.5830 F          1 SUBUNIT  0
   23 F23       -5.4250    -1.6980     2.3480 F          1 SUBUNIT  0
   24 F24       -7.5670     2.4580     3.0900 F          1 SUBUNIT  0
   25 C25        5.8600     0.4530    -2.2740 C.2        1 SUBUNIT  0
   26 C26        6.6420    -0.5950    -1.9440 C.2        1 SUBUNIT  0
   27 N27        4.8360    -1.8000    -0.8220 N.2        1 SUBUNIT  0
   28 C28        6.0780    -1.7480    -1.1920 C.2        1 SUBUNIT  0
   29 O29        6.8830    -2.7640    -0.8920 O.3        1 SUBUNIT  0
   30 C30        6.4390     1.6130    -3.0400 C.3        1 SUBUNIT  0
   31 H31       -3.7950     2.1550     0.6010 H          1 SUBUNIT  0
   32 H32       -7.2690    -0.1300     3.3240 H          1 SUBUNIT  0
   33 H33       -3.8270    -1.3770     0.2710 H          1 SUBUNIT  0
   34 H34       -1.4330     1.7120    -0.7540 H          1 SUBUNIT  0
   35 H35       -2.0110     1.7220     0.9010 H          1 SUBUNIT  0
   36 H36        0.0750     0.7590     1.2640 H          1 SUBUNIT  0
   37 H37       -0.1930    -1.4630     1.9150 H          1 SUBUNIT  0
   38 H38       -0.9840    -1.9360     0.4290 H          1 SUBUNIT  0
   39 H39       -2.2180    -0.2250     2.5960 H          1 SUBUNIT  0
   40 H40       -3.4060    -1.9980     3.1970 H          1 SUBUNIT  0
   41 H41       -3.2200    -2.8020     1.7460 H          1 SUBUNIT  0
   42 H42        0.8340     2.0270    -0.6220 H          1 SUBUNIT  0
   43 H43        0.4010     1.3390    -2.1970 H          1 SUBUNIT  0
   44 H44        1.6650    -1.1390     0.7780 H          1 SUBUNIT  0
   45 H45        1.2860    -2.0180    -0.7130 H          1 SUBUNIT  0
   46 H46        7.6860    -0.6080    -2.2220 H          1 SUBUNIT  0
   47 H47        6.5310    -3.5200    -0.4070 H          1 SUBUNIT  0
   48 H48        7.2030     1.2560    -3.7310 H          1 SUBUNIT  0
   49 H49        5.6460     2.1480    -3.5610 H          1 SUBUNIT  0
   50 H50        6.9160     2.3120    -2.3510 H          1 SUBUNIT  0
@<TRIPOS>BOND
    1     1     5 2
    2     1    24 1
    3     2     3 2
    4     2    31 1
    5     3     1 1
    6     3    22 1
    7     4     2 1
    8     4     7 1
    9     5     6 1
   10     5    32 1
   11     6     4 2
   12     6    23 1
   13     7     8 1
   14     7    33 1
   15     8     9 1
   16     9    10 1
   17     9    34 1
   18     9    35 1
   19    10    11 1
   20    10    14 1
   21    10    36 1
   22    11    12 1
   23    11    37 1
   24    11    38 1
   25    12     7 1
   26    12    13 1
   27    12    39 1
   28    13    40 1
   29    13    41 1
   30    15    14 1
   31    15    16 1
   32    15    42 1
   33    15    43 1
   34    16    17 1
   35    16    19 2
   36    17    18 1
   37    17    20 2
   38    18    14 1
   39    18    44 1
   40    18    45 1
   41    20    21 1
   42    20    27 1
   43    21    19 1
   44    21    25 1
   45    25    30 1
   46    26    25 2
   47    26    46 1
   48    27    28 2
   49    28    26 1
   50    28    29 1
   51    29    47 1
   52    30    48 1
   53    30    49 1
   54    30    50 1
@<TRIPOS>SUBSTRUCTURE
1   ****   1
@<SCITEGIC>MOL_PROPERTY
AbsoluteEnergy
SciTegic.value.StringValue
104.984

@<SCITEGIC>MOL_PROPERTY
Activ
SciTegic.value.StringValue
0.600000023841858

@<SCITEGIC>MOL_PROPERTY
Active
SciTegic.value.StringValue
Yes

@<SCITEGIC>MOL_PROPERTY
Angle Energy
SciTegic.value.StringValue
29.8848304748535

@<SCITEGIC>MOL_PROPERTY
Bond Energy
SciTegic.value.StringValue
4.15796995162964

@<SCITEGIC>MOL_PROPERTY
CHARMm Energy
SciTegic.value.StringValue
17.8760108947754

@<SCITEGIC>MOL_PROPERTY
Clean Energy
SciTegic.value.StringValue
68.8954010009766

@<SCITEGIC>MOL_PROPERTY
ConfNumber
SciTegic.value.StringValue
45

@<SCITEGIC>MOL_PROPERTY
Dihedral Energy
SciTegic.value.StringValue
14.5376596450806

@<SCITEGIC>MOL_PROPERTY
Electrostatic Energy
SciTegic.value.StringValue
-27.0019493103027

@<SCITEGIC>MOL_PROPERTY
Forcefield
SciTegic.value.StringValue
CHARMm

@<SCITEGIC>MOL_PROPERTY
ForcefieldBase
SciTegic.value.StringValue
CHARMm

@<SCITEGIC>MOL_PROPERTY
ForcefieldFFML
SciTegic.value.StringValue
<?xml version="1.0" encoding="UTF-8"?>
<!DOCTYPE ffml SYSTEM "Ffml.dtd">
<ffml version="1.0">
<forcefield name="CHARMm" derivedFrom="CHARMm" base="CHARMm">
<atomTypes>
</atomTypes>
<parameters>
<angle atom1="N6R" atom2="C6R" atom3="OT">
<quadratic
refValue="120.667"
forceConstant="63.3333"/>
</angle>
</parameters>
</forcefield>
</ffml>

@<SCITEGIC>MOL_PROPERTY
Hydrogen Bond Energy
SciTegic.value.StringValue
0

@<SCITEGIC>MOL_PROPERTY
Improper Energy
SciTegic.value.StringValue
0.0104400003328919

@<SCITEGIC>MOL_PROPERTY
Initial Potential Energy
SciTegic.value.StringValue
60.5480613708496

@<SCITEGIC>MOL_PROPERTY
Initial RMS Gradient
SciTegic.value.StringValue
27.7901306152344

@<SCITEGIC>MOL_PROPERTY
LogActiv
SciTegic.value.StringValue
-0.221799999475479

@<SCITEGIC>MOL_PROPERTY
Minimization Criteria
SciTegic.value.StringValue
CONJUG> Minimization exiting with gradient tolerance ( 0.0100000) satisfied.

@<SCITEGIC>MOL_PROPERTY
PartialChargeMethod
SciTegic.value.StringValue
MomanyRone

@<SCITEGIC>MOL_PROPERTY
Potential Energy
SciTegic.value.StringValue
17.8760108947754

@<SCITEGIC>MOL_PROPERTY
RMS Gradient
SciTegic.value.StringValue
0.00963999982923269

@<SCITEGIC>MOL_PROPERTY
RelativeEnergy
SciTegic.value.StringValue
18.0574

@<SCITEGIC>MOL_PROPERTY
Solvation Free Energy
SciTegic.value.StringValue
0

@<SCITEGIC>MOL_PROPERTY
TempMolIndex
SciTegic.value.StringValue
1

@<SCITEGIC>MOL_PROPERTY
Uncert
SciTegic.value.StringValue
1.5

@<SCITEGIC>MOL_PROPERTY
Urey-Bradley Energy
SciTegic.value.StringValue
0

@<SCITEGIC>MOL_PROPERTY
UseResidueTemplateCharge
SciTegic.value.StringValue
True

@<SCITEGIC>MOL_PROPERTY
Van der Waals Energy
SciTegic.value.StringValue
-3.7129499912262

@<SCITEGIC>ATOM_PROPERTY
Formal Charge
SciTegic.value.StringValue
1 0
2 0
3 0
4 0
5 0
6 0
7 0
8 0
9 0
10 0
11 0
12 0
13 0
14 0
15 0
16 0
17 0
18 0
19 0
20 0
21 0
22 0
23 0
24 0
25 0
26 0
27 0
28 0
29 0
30 0
31 0
32 0
33 0
34 0
35 0
36 0
37 0
38 0
39 0
40 0
41 0
42 0
43 0
44 0
45 0
46 0
47 0
48 0
49 0
50 0

@<SCITEGIC>ATOM_PROPERTY
pdb_tempFactor
SciTegic.value.DoubleValue
1 0
2 0
3 0
4 0
5 0
6 0
7 0
8 0
9 0
10 0
11 0
12 0
13 0
14 0
15 0
16 0
17 0
18 0
19 0
20 0
21 0
22 0
23 0
24 0
25 0
26 0
27 0
28 0
29 0
30 0
31 0
32 0
33 0
34 0
35 0
36 0
37 0
38 0
39 0
40 0
41 0
42 0
43 0
44 0
45 0
46 0
47 0
48 0
49 0
50 0

@<SCITEGIC>ATOM_PROPERTY
pdb_occupancy
SciTegic.value.DoubleValue
1 1
2 1
3 1
4 1
5 1
6 1
7 1
8 1
9 1
10 1
11 1
12 1
13 1
14 1
15 1
16 1
17 1
18 1
19 1
20 1
21 1
22 1
23 1
24 1
25 1
26 1
27 1
28 1
29 1
30 1
31 1
32 1
33 1
34 1
35 1
36 1
37 1
38 1
39 1
40 1
41 1
42 1
43 1
44 1
45 1
46 1
47 1
48 1
49 1
50 1

@<TRIPOS>MOLECULE
dpp4_29
50  54  1  0  0
SMALL
FORMAL_CHARGES
@<TRIPOS>ATOM
    1 C1        -6.0350     1.3750     3.4910 C.2        1 SUBUNIT  0
    2 C2        -3.8730     1.4290     2.3700 C.2        1 SUBUNIT  0
    3 C3        -4.6750     1.7400     3.4830 C.2        1 SUBUNIT  0
    4 C4        -4.4250     0.7530     1.2670 C.2        1 SUBUNIT  0
    5 C5        -6.5860     0.7000     2.3900 C.2        1 SUBUNIT  0
    6 C6        -5.7840     0.3880     1.2770 C.2        1 SUBUNIT  0
    7 C7        -3.5620     0.4300     0.0940 C.3        1 SUBUNIT  0
    8 O8        -2.4010     1.2590     0.1110 O.3        1 SUBUNIT  0
    9 C9        -1.2740     0.7220     0.7940 C.3        1 SUBUNIT  0
   10 C10       -0.7410    -0.5230     0.0420 C.3        1 SUBUNIT  0
   11 C11       -1.8550    -1.3050    -0.6870 C.3        1 SUBUNIT  0
   12 C12       -3.2000    -1.0840     0.0200 C.3        1 SUBUNIT  0
   13 N13       -4.2550    -1.8370    -0.6490 N.3        1 SUBUNIT  0
   14 N14        0.3070    -0.1480    -0.9040 N.3        1 SUBUNIT  0
   15 C15        0.7940    -1.2860    -1.7540 C.3        1 SUBUNIT  0
   16 C16        2.2740    -1.0740    -1.7400 C.2        1 SUBUNIT  0
   17 C17        2.6400    -0.0280    -0.9250 C.2        1 SUBUNIT  0
   18 C18        1.4480     0.6050    -0.2780 C.3        1 SUBUNIT  0
   19 N19        3.3890    -1.6190    -2.3010 N.2        1 SUBUNIT  0
   20 C20        4.0310     0.0580    -1.0040 C.2        1 SUBUNIT  0
   21 N21        4.4490    -0.9230    -1.8460 N.pl3      1 SUBUNIT  0
   22 F22       -4.1430     2.3780     4.5230 F          1 SUBUNIT  0
   23 F23       -6.3220    -0.2530     0.2410 F          1 SUBUNIT  0
   24 F24       -6.8030     1.6670     4.5390 F          1 SUBUNIT  0
   25 C25        5.8660    -0.9850    -2.0470 C.2        1 SUBUNIT  0
   26 C26        6.6950    -0.1190    -1.4240 C.2        1 SUBUNIT  0
   27 N27        4.8780     1.0530    -0.2840 N.2        1 SUBUNIT  0
   28 C28        6.1460     0.9260    -0.5210 C.2        1 SUBUNIT  0
   29 O29        6.9980     1.7640     0.0660 O.3        1 SUBUNIT  0
   30 C30        6.4320    -2.0380    -2.9650 C.3        1 SUBUNIT  0
   31 H31       -2.8290     1.7100     2.3640 H          1 SUBUNIT  0
   32 H32       -7.6300     0.4200     2.3960 H          1 SUBUNIT  0
   33 H33       -4.1100     0.7340    -0.7990 H          1 SUBUNIT  0
   34 H34       -0.5160     1.5010     0.8790 H          1 SUBUNIT  0
   35 H35       -1.5770     0.4630     1.8100 H          1 SUBUNIT  0
   36 H36       -0.2890    -1.1820     0.7850 H          1 SUBUNIT  0
   37 H37       -1.6020    -2.3670    -0.7320 H          1 SUBUNIT  0
   38 H38       -1.9470    -0.9650    -1.7210 H          1 SUBUNIT  0
   39 H39       -3.0920    -1.4890     1.0290 H          1 SUBUNIT  0
   40 H40       -5.0040    -2.0210     0.0360 H          1 SUBUNIT  0
   41 H41       -4.6440    -1.2490    -1.3990 H          1 SUBUNIT  0
   42 H42        0.3870    -1.2140    -2.7530 H          1 SUBUNIT  0
   43 H43        0.5430    -2.2450    -1.3190 H          1 SUBUNIT  0
   44 H44        1.3800     1.6580    -0.5120 H          1 SUBUNIT  0
   45 H45        1.4780     0.4650     0.7950 H          1 SUBUNIT  0
   46 H46        7.7620    -0.1770    -1.5790 H          1 SUBUNIT  0
   47 H47        6.6570     2.4470     0.6570 H          1 SUBUNIT  0
   48 H48        7.4180    -2.3450    -2.6150 H          1 SUBUNIT  0
   49 H49        5.7470    -2.8840    -3.0240 H          1 SUBUNIT  0
   50 H50        6.5450    -1.6310    -3.9690 H          1 SUBUNIT  0
@<TRIPOS>BOND
    1     1     5 2
    2     1    24 1
    3     2     3 2
    4     2    31 1
    5     3     1 1
    6     3    22 1
    7     4     2 1
    8     4     7 1
    9     5     6 1
   10     5    32 1
   11     6     4 2
   12     6    23 1
   13     7     8 1
   14     7    33 1
   15     8     9 1
   16     9    10 1
   17     9    34 1
   18     9    35 1
   19    10    11 1
   20    10    14 1
   21    10    36 1
   22    11    12 1
   23    11    37 1
   24    11    38 1
   25    12     7 1
   26    12    13 1
   27    12    39 1
   28    13    40 1
   29    13    41 1
   30    15    14 1
   31    15    16 1
   32    15    42 1
   33    15    43 1
   34    16    17 1
   35    16    19 2
   36    17    18 1
   37    17    20 2
   38    18    14 1
   39    18    44 1
   40    18    45 1
   41    20    21 1
   42    20    27 1
   43    21    19 1
   44    21    25 1
   45    25    30 1
   46    26    25 2
   47    26    46 1
   48    27    28 2
   49    28    26 1
   50    28    29 1
   51    29    47 1
   52    30    48 1
   53    30    49 1
   54    30    50 1
@<TRIPOS>SUBSTRUCTURE
1   ****   1
@<SCITEGIC>MOL_PROPERTY
AbsoluteEnergy
SciTegic.value.StringValue
104.992

@<SCITEGIC>MOL_PROPERTY
Activ
SciTegic.value.StringValue
0.600000023841858

@<SCITEGIC>MOL_PROPERTY
Active
SciTegic.value.StringValue
Yes

@<SCITEGIC>MOL_PROPERTY
Angle Energy
SciTegic.value.StringValue
29.8848304748535

@<SCITEGIC>MOL_PROPERTY
Bond Energy
SciTegic.value.StringValue
4.15796995162964

@<SCITEGIC>MOL_PROPERTY
CHARMm Energy
SciTegic.value.StringValue
17.8760108947754

@<SCITEGIC>MOL_PROPERTY
Clean Energy
SciTegic.value.StringValue
68.8954010009766

@<SCITEGIC>MOL_PROPERTY
ConfNumber
SciTegic.value.StringValue
46

@<SCITEGIC>MOL_PROPERTY
Dihedral Energy
SciTegic.value.StringValue
14.5376596450806

@<SCITEGIC>MOL_PROPERTY
Electrostatic Energy
SciTegic.value.StringValue
-27.0019493103027

@<SCITEGIC>MOL_PROPERTY
Forcefield
SciTegic.value.StringValue
CHARMm

@<SCITEGIC>MOL_PROPERTY
ForcefieldBase
SciTegic.value.StringValue
CHARMm

@<SCITEGIC>MOL_PROPERTY
ForcefieldFFML
SciTegic.value.StringValue
<?xml version="1.0" encoding="UTF-8"?>
<!DOCTYPE ffml SYSTEM "Ffml.dtd">
<ffml version="1.0">
<forcefield name="CHARMm" derivedFrom="CHARMm" base="CHARMm">
<atomTypes>
</atomTypes>
<parameters>
<angle atom1="N6R" atom2="C6R" atom3="OT">
<quadratic
refValue="120.667"
forceConstant="63.3333"/>
</angle>
</parameters>
</forcefield>
</ffml>

@<SCITEGIC>MOL_PROPERTY
Hydrogen Bond Energy
SciTegic.value.StringValue
0

@<SCITEGIC>MOL_PROPERTY
Improper Energy
SciTegic.value.StringValue
0.0104400003328919

@<SCITEGIC>MOL_PROPERTY
Initial Potential Energy
SciTegic.value.StringValue
60.5480613708496

@<SCITEGIC>MOL_PROPERTY
Initial RMS Gradient
SciTegic.value.StringValue
27.7901306152344

@<SCITEGIC>MOL_PROPERTY
LogActiv
SciTegic.value.StringValue
-0.221799999475479

@<SCITEGIC>MOL_PROPERTY
Minimization Criteria
SciTegic.value.StringValue
CONJUG> Minimization exiting with gradient tolerance ( 0.0100000) satisfied.

@<SCITEGIC>MOL_PROPERTY
PartialChargeMethod
SciTegic.value.StringValue
MomanyRone

@<SCITEGIC>MOL_PROPERTY
Potential Energy
SciTegic.value.StringValue
17.8760108947754

@<SCITEGIC>MOL_PROPERTY
RMS Gradient
SciTegic.value.StringValue
0.00963999982923269

@<SCITEGIC>MOL_PROPERTY
RelativeEnergy
SciTegic.value.StringValue
18.0646

@<SCITEGIC>MOL_PROPERTY
Solvation Free Energy
SciTegic.value.StringValue
0

@<SCITEGIC>MOL_PROPERTY
TempMolIndex
SciTegic.value.StringValue
1

@<SCITEGIC>MOL_PROPERTY
Uncert
SciTegic.value.StringValue
1.5

@<SCITEGIC>MOL_PROPERTY
Urey-Bradley Energy
SciTegic.value.StringValue
0

@<SCITEGIC>MOL_PROPERTY
UseResidueTemplateCharge
SciTegic.value.StringValue
True

@<SCITEGIC>MOL_PROPERTY
Van der Waals Energy
SciTegic.value.StringValue
-3.7129499912262

@<SCITEGIC>ATOM_PROPERTY
Formal Charge
SciTegic.value.StringValue
1 0
2 0
3 0
4 0
5 0
6 0
7 0
8 0
9 0
10 0
11 0
12 0
13 0
14 0
15 0
16 0
17 0
18 0
19 0
20 0
21 0
22 0
23 0
24 0
25 0
26 0
27 0
28 0
29 0
30 0
31 0
32 0
33 0
34 0
35 0
36 0
37 0
38 0
39 0
40 0
41 0
42 0
43 0
44 0
45 0
46 0
47 0
48 0
49 0
50 0

@<SCITEGIC>ATOM_PROPERTY
pdb_tempFactor
SciTegic.value.DoubleValue
1 0
2 0
3 0
4 0
5 0
6 0
7 0
8 0
9 0
10 0
11 0
12 0
13 0
14 0
15 0
16 0
17 0
18 0
19 0
20 0
21 0
22 0
23 0
24 0
25 0
26 0
27 0
28 0
29 0
30 0
31 0
32 0
33 0
34 0
35 0
36 0
37 0
38 0
39 0
40 0
41 0
42 0
43 0
44 0
45 0
46 0
47 0
48 0
49 0
50 0

@<SCITEGIC>ATOM_PROPERTY
pdb_occupancy
SciTegic.value.DoubleValue
1 1
2 1
3 1
4 1
5 1
6 1
7 1
8 1
9 1
10 1
11 1
12 1
13 1
14 1
15 1
16 1
17 1
18 1
19 1
20 1
21 1
22 1
23 1
24 1
25 1
26 1
27 1
28 1
29 1
30 1
31 1
32 1
33 1
34 1
35 1
36 1
37 1
38 1
39 1
40 1
41 1
42 1
43 1
44 1
45 1
46 1
47 1
48 1
49 1
50 1

@<TRIPOS>MOLECULE
dpp4_29
50  54  1  0  0
SMALL
FORMAL_CHARGES
@<TRIPOS>ATOM
    1 C1        -6.3420     0.0270     1.0700 C.2        1 SUBUNIT  0
    2 C2        -4.4750     0.9390     2.3410 C.2        1 SUBUNIT  0
    3 C3        -5.8540     0.8930     2.0670 C.2        1 SUBUNIT  0
    4 C4        -3.5840     0.1200     1.6260 C.2        1 SUBUNIT  0
    5 C5        -5.4510    -0.7930     0.3550 C.2        1 SUBUNIT  0
    6 C6        -4.0720    -0.7480     0.6310 C.2        1 SUBUNIT  0
    7 C7        -2.1250     0.1790     1.9280 C.3        1 SUBUNIT  0
    8 O8        -1.3830     0.1640     0.7090 O.3        1 SUBUNIT  0
    9 C9        -1.0840     1.4400     0.1570 C.3        1 SUBUNIT  0
   10 C10       -0.1100     2.2070     1.0900 C.3        1 SUBUNIT  0
   11 C11       -0.3030     1.8520     2.5800 C.3        1 SUBUNIT  0
   12 C12       -1.7500     1.3950     2.8270 C.3        1 SUBUNIT  0
   13 N13       -1.9490     1.0800     4.2360 N.3        1 SUBUNIT  0
   14 N14        1.2760     1.9720     0.6950 N.3        1 SUBUNIT  0
   15 C15        1.6260     2.5270    -0.6560 C.3        1 SUBUNIT  0
   16 C16        2.4370     1.4180    -1.2470 C.2        1 SUBUNIT  0
   17 C17        2.4880     0.3180    -0.4230 C.2        1 SUBUNIT  0
   18 C18        1.7150     0.5420     0.8380 C.3        1 SUBUNIT  0
   19 N19        3.1500     1.1670    -2.3800 N.2        1 SUBUNIT  0
   20 C20        3.2670    -0.6310    -1.0890 C.2        1 SUBUNIT  0
   21 N21        3.6500    -0.0790    -2.2720 N.pl3      1 SUBUNIT  0
   22 F22       -6.6900     1.6720     2.7490 F          1 SUBUNIT  0
   23 F23       -3.2410    -1.5320    -0.0540 F          1 SUBUNIT  0
   24 F24       -7.6450    -0.0240     0.8020 F          1 SUBUNIT  0
   25 C25        4.4630    -0.9230    -3.0960 C.2        1 SUBUNIT  0
   26 C26        4.8040    -2.1660    -2.6970 C.2        1 SUBUNIT  0
   27 N27        3.6040    -1.9890    -0.5750 N.2        1 SUBUNIT  0
   28 C28        4.3420    -2.6850    -1.3810 C.2        1 SUBUNIT  0
   29 O29        4.7060    -3.9140    -1.0230 O.3        1 SUBUNIT  0
   30 C30        4.9390    -0.4060    -4.4290 C.3        1 SUBUNIT  0
   31 H31       -4.1020     1.6040     3.1050 H          1 SUBUNIT  0
   32 H32       -5.8260    -1.4590    -0.4100 H          1 SUBUNIT  0
   33 H33       -1.8620    -0.7570     2.4250 H          1 SUBUNIT  0
   34 H34       -0.6660     1.2980    -0.8400 H          1 SUBUNIT  0
   35 H35       -2.0180     1.9890     0.0310 H          1 SUBUNIT  0
   36 H36       -0.3130     3.2690     0.9600 H          1 SUBUNIT  0
   37 H37       -0.0470     2.7090     3.2060 H          1 SUBUNIT  0
   38 H38        0.3690     1.0410     2.8700 H          1 SUBUNIT  0
   39 H39       -2.3920     2.2450     2.5830 H          1 SUBUNIT  0
   40 H40       -2.7930     0.4970     4.3210 H          1 SUBUNIT  0
   41 H41       -1.1430     0.5240     4.5600 H          1 SUBUNIT  0
   42 H42        2.1990     3.4370    -0.5550 H          1 SUBUNIT  0
   43 H43        0.7420     2.7110    -1.2530 H          1 SUBUNIT  0
   44 H44        2.3360     0.4210     1.7140 H          1 SUBUNIT  0
   45 H45        0.8690    -0.1310     0.8900 H          1 SUBUNIT  0
   46 H46        5.4140    -2.7970    -3.3270 H          1 SUBUNIT  0
   47 H47        4.4130    -4.2650    -0.1730 H          1 SUBUNIT  0
   48 H48        5.2480    -1.2380    -5.0590 H          1 SUBUNIT  0
   49 H49        4.1530     0.1840    -4.8990 H          1 SUBUNIT  0
   50 H50        5.8040     0.2440    -4.2850 H          1 SUBUNIT  0
@<TRIPOS>BOND
    1     1     5 2
    2     1    24 1
    3     2     3 2
    4     2    31 1
    5     3     1 1
    6     3    22 1
    7     4     2 1
    8     4     7 1
    9     5     6 1
   10     5    32 1
   11     6     4 2
   12     6    23 1
   13     7     8 1
   14     7    33 1
   15     8     9 1
   16     9    10 1
   17     9    34 1
   18     9    35 1
   19    10    11 1
   20    10    14 1
   21    10    36 1
   22    11    12 1
   23    11    37 1
   24    11    38 1
   25    12     7 1
   26    12    13 1
   27    12    39 1
   28    13    40 1
   29    13    41 1
   30    15    14 1
   31    15    16 1
   32    15    42 1
   33    15    43 1
   34    16    17 1
   35    16    19 2
   36    17    18 1
   37    17    20 2
   38    18    14 1
   39    18    44 1
   40    18    45 1
   41    20    21 1
   42    20    27 1
   43    21    19 1
   44    21    25 1
   45    25    30 1
   46    26    25 2
   47    26    46 1
   48    27    28 2
   49    28    26 1
   50    28    29 1
   51    29    47 1
   52    30    48 1
   53    30    49 1
   54    30    50 1
@<TRIPOS>SUBSTRUCTURE
1   ****   1
@<SCITEGIC>MOL_PROPERTY
AbsoluteEnergy
SciTegic.value.StringValue
105.122

@<SCITEGIC>MOL_PROPERTY
Activ
SciTegic.value.StringValue
0.600000023841858

@<SCITEGIC>MOL_PROPERTY
Active
SciTegic.value.StringValue
Yes

@<SCITEGIC>MOL_PROPERTY
Angle Energy
SciTegic.value.StringValue
29.8848304748535

@<SCITEGIC>MOL_PROPERTY
Bond Energy
SciTegic.value.StringValue
4.15796995162964

@<SCITEGIC>MOL_PROPERTY
CHARMm Energy
SciTegic.value.StringValue
17.8760108947754

@<SCITEGIC>MOL_PROPERTY
Clean Energy
SciTegic.value.StringValue
68.8954010009766

@<SCITEGIC>MOL_PROPERTY
ConfNumber
SciTegic.value.StringValue
47

@<SCITEGIC>MOL_PROPERTY
Dihedral Energy
SciTegic.value.StringValue
14.5376596450806

@<SCITEGIC>MOL_PROPERTY
Electrostatic Energy
SciTegic.value.StringValue
-27.0019493103027

@<SCITEGIC>MOL_PROPERTY
Forcefield
SciTegic.value.StringValue
CHARMm

@<SCITEGIC>MOL_PROPERTY
ForcefieldBase
SciTegic.value.StringValue
CHARMm

@<SCITEGIC>MOL_PROPERTY
ForcefieldFFML
SciTegic.value.StringValue
<?xml version="1.0" encoding="UTF-8"?>
<!DOCTYPE ffml SYSTEM "Ffml.dtd">
<ffml version="1.0">
<forcefield name="CHARMm" derivedFrom="CHARMm" base="CHARMm">
<atomTypes>
</atomTypes>
<parameters>
<angle atom1="N6R" atom2="C6R" atom3="OT">
<quadratic
refValue="120.667"
forceConstant="63.3333"/>
</angle>
</parameters>
</forcefield>
</ffml>

@<SCITEGIC>MOL_PROPERTY
Hydrogen Bond Energy
SciTegic.value.StringValue
0

@<SCITEGIC>MOL_PROPERTY
Improper Energy
SciTegic.value.StringValue
0.0104400003328919

@<SCITEGIC>MOL_PROPERTY
Initial Potential Energy
SciTegic.value.StringValue
60.5480613708496

@<SCITEGIC>MOL_PROPERTY
Initial RMS Gradient
SciTegic.value.StringValue
27.7901306152344

@<SCITEGIC>MOL_PROPERTY
LogActiv
SciTegic.value.StringValue
-0.221799999475479

@<SCITEGIC>MOL_PROPERTY
Minimization Criteria
SciTegic.value.StringValue
CONJUG> Minimization exiting with gradient tolerance ( 0.0100000) satisfied.

@<SCITEGIC>MOL_PROPERTY
PartialChargeMethod
SciTegic.value.StringValue
MomanyRone

@<SCITEGIC>MOL_PROPERTY
Potential Energy
SciTegic.value.StringValue
17.8760108947754

@<SCITEGIC>MOL_PROPERTY
RMS Gradient
SciTegic.value.StringValue
0.00963999982923269

@<SCITEGIC>MOL_PROPERTY
RelativeEnergy
SciTegic.value.StringValue
18.1947

@<SCITEGIC>MOL_PROPERTY
Solvation Free Energy
SciTegic.value.StringValue
0

@<SCITEGIC>MOL_PROPERTY
TempMolIndex
SciTegic.value.StringValue
1

@<SCITEGIC>MOL_PROPERTY
Uncert
SciTegic.value.StringValue
1.5

@<SCITEGIC>MOL_PROPERTY
Urey-Bradley Energy
SciTegic.value.StringValue
0

@<SCITEGIC>MOL_PROPERTY
UseResidueTemplateCharge
SciTegic.value.StringValue
True

@<SCITEGIC>MOL_PROPERTY
Van der Waals Energy
SciTegic.value.StringValue
-3.7129499912262

@<SCITEGIC>ATOM_PROPERTY
Formal Charge
SciTegic.value.StringValue
1 0
2 0
3 0
4 0
5 0
6 0
7 0
8 0
9 0
10 0
11 0
12 0
13 0
14 0
15 0
16 0
17 0
18 0
19 0
20 0
21 0
22 0
23 0
24 0
25 0
26 0
27 0
28 0
29 0
30 0
31 0
32 0
33 0
34 0
35 0
36 0
37 0
38 0
39 0
40 0
41 0
42 0
43 0
44 0
45 0
46 0
47 0
48 0
49 0
50 0

@<SCITEGIC>ATOM_PROPERTY
pdb_tempFactor
SciTegic.value.DoubleValue
1 0
2 0
3 0
4 0
5 0
6 0
7 0
8 0
9 0
10 0
11 0
12 0
13 0
14 0
15 0
16 0
17 0
18 0
19 0
20 0
21 0
22 0
23 0
24 0
25 0
26 0
27 0
28 0
29 0
30 0
31 0
32 0
33 0
34 0
35 0
36 0
37 0
38 0
39 0
40 0
41 0
42 0
43 0
44 0
45 0
46 0
47 0
48 0
49 0
50 0

@<SCITEGIC>ATOM_PROPERTY
pdb_occupancy
SciTegic.value.DoubleValue
1 1
2 1
3 1
4 1
5 1
6 1
7 1
8 1
9 1
10 1
11 1
12 1
13 1
14 1
15 1
16 1
17 1
18 1
19 1
20 1
21 1
22 1
23 1
24 1
25 1
26 1
27 1
28 1
29 1
30 1
31 1
32 1
33 1
34 1
35 1
36 1
37 1
38 1
39 1
40 1
41 1
42 1
43 1
44 1
45 1
46 1
47 1
48 1
49 1
50 1

@<TRIPOS>MOLECULE
dpp4_29
50  54  1  0  0
SMALL
FORMAL_CHARGES
@<TRIPOS>ATOM
    1 C1        -5.4410     2.4560     2.7140 C.2        1 SUBUNIT  0
    2 C2        -4.8140     0.2080     2.0180 C.2        1 SUBUNIT  0
    3 C3        -5.5750     1.0620     2.8390 C.2        1 SUBUNIT  0
    4 C4        -3.9230     0.7450     1.0740 C.2        1 SUBUNIT  0
    5 C5        -4.5490     2.9950     1.7710 C.2        1 SUBUNIT  0
    6 C6        -3.7910     2.1430     0.9490 C.2        1 SUBUNIT  0
    7 C7        -3.1220    -0.1690     0.2110 C.3        1 SUBUNIT  0
    8 O8        -1.7780     0.3040     0.1290 O.3        1 SUBUNIT  0
    9 C9        -0.8850    -0.2130     1.1060 C.3        1 SUBUNIT  0
   10 C10       -0.6800    -1.7340     0.8860 C.3        1 SUBUNIT  0
   11 C11       -1.9260    -2.4290     0.2970 C.3        1 SUBUNIT  0
   12 C12       -3.1920    -1.6530     0.6880 C.3        1 SUBUNIT  0
   13 N13       -4.3780    -2.3130     0.1530 N.3        1 SUBUNIT  0
   14 N14        0.4810    -1.9840     0.0360 N.3        1 SUBUNIT  0
   15 C15        0.3510    -1.4170    -1.3480 C.3        1 SUBUNIT  0
   16 C16        1.7090    -0.8310    -1.5730 C.2        1 SUBUNIT  0
   17 C17        2.5080    -0.9320    -0.4590 C.2        1 SUBUNIT  0
   18 C18        1.7920    -1.6060     0.6710 C.3        1 SUBUNIT  0
   19 N19        2.4010    -0.2130    -2.5700 N.2        1 SUBUNIT  0
   20 C20        3.7310    -0.3500    -0.8020 C.2        1 SUBUNIT  0
   21 N21        3.6280     0.0740    -2.0890 N.pl3      1 SUBUNIT  0
   22 F22       -6.4180     0.5410     3.7300 F          1 SUBUNIT  0
   23 F23       -2.9510     2.6660     0.0590 F          1 SUBUNIT  0
   24 F24       -6.1550     3.2720     3.4870 F          1 SUBUNIT  0
   25 C25        4.8030     0.7050    -2.6150 C.2        1 SUBUNIT  0
   26 C26        5.9090     0.8520    -1.8550 C.2        1 SUBUNIT  0
   27 N27        4.9120    -0.2290     0.0990 N.2        1 SUBUNIT  0
   28 C28        5.9310     0.3540    -0.4550 C.2        1 SUBUNIT  0
   29 O29        7.0450     0.5130     0.2570 O.3        1 SUBUNIT  0
   30 C30        4.7920     1.2070    -4.0340 C.3        1 SUBUNIT  0
   31 H31       -4.9180    -0.8630     2.1170 H          1 SUBUNIT  0
   32 H32       -4.4460     4.0650     1.6740 H          1 SUBUNIT  0
   33 H33       -3.5140    -0.0780    -0.8030 H          1 SUBUNIT  0
   34 H34        0.0560     0.3370     1.0440 H          1 SUBUNIT  0
   35 H35       -1.3030    -0.0140     2.0940 H          1 SUBUNIT  0
   36 H36       -0.4710    -2.1740     1.8630 H          1 SUBUNIT  0
   37 H37       -1.9760    -3.4640     0.6370 H          1 SUBUNIT  0
   38 H38       -1.8650    -2.4640    -0.7930 H          1 SUBUNIT  0
   39 H39       -3.2560    -1.6870     1.7790 H          1 SUBUNIT  0
   40 H40       -5.1790    -1.6750     0.2640 H          1 SUBUNIT  0
   41 H41       -4.2320    -2.4720    -0.8530 H          1 SUBUNIT  0
   42 H42       -0.4080    -0.6460    -1.3950 H          1 SUBUNIT  0
   43 H43        0.1290    -2.2000    -2.0600 H          1 SUBUNIT  0
   44 H44        1.6530    -0.9210     1.4960 H          1 SUBUNIT  0
   45 H45        2.3170    -2.4870     1.0060 H          1 SUBUNIT  0
   46 H46        6.7890     1.3320    -2.2570 H          1 SUBUNIT  0
   47 H47        7.0740     0.1960     1.1690 H          1 SUBUNIT  0
   48 H48        5.7710     1.0500    -4.4880 H          1 SUBUNIT  0
   49 H49        4.0050     0.7070    -4.5970 H          1 SUBUNIT  0
   50 H50        4.5850     2.2760    -4.0450 H          1 SUBUNIT  0
@<TRIPOS>BOND
    1     1     5 2
    2     1    24 1
    3     2     3 2
    4     2    31 1
    5     3     1 1
    6     3    22 1
    7     4     2 1
    8     4     7 1
    9     5     6 1
   10     5    32 1
   11     6     4 2
   12     6    23 1
   13     7     8 1
   14     7    33 1
   15     8     9 1
   16     9    10 1
   17     9    34 1
   18     9    35 1
   19    10    11 1
   20    10    14 1
   21    10    36 1
   22    11    12 1
   23    11    37 1
   24    11    38 1
   25    12     7 1
   26    12    13 1
   27    12    39 1
   28    13    40 1
   29    13    41 1
   30    15    14 1
   31    15    16 1
   32    15    42 1
   33    15    43 1
   34    16    17 1
   35    16    19 2
   36    17    18 1
   37    17    20 2
   38    18    14 1
   39    18    44 1
   40    18    45 1
   41    20    21 1
   42    20    27 1
   43    21    19 1
   44    21    25 1
   45    25    30 1
   46    26    25 2
   47    26    46 1
   48    27    28 2
   49    28    26 1
   50    28    29 1
   51    29    47 1
   52    30    48 1
   53    30    49 1
   54    30    50 1
@<TRIPOS>SUBSTRUCTURE
1   ****   1
@<SCITEGIC>MOL_PROPERTY
AbsoluteEnergy
SciTegic.value.StringValue
105.288

@<SCITEGIC>MOL_PROPERTY
Activ
SciTegic.value.StringValue
0.600000023841858

@<SCITEGIC>MOL_PROPERTY
Active
SciTegic.value.StringValue
Yes

@<SCITEGIC>MOL_PROPERTY
Angle Energy
SciTegic.value.StringValue
29.8848304748535

@<SCITEGIC>MOL_PROPERTY
Bond Energy
SciTegic.value.StringValue
4.15796995162964

@<SCITEGIC>MOL_PROPERTY
CHARMm Energy
SciTegic.value.StringValue
17.8760108947754

@<SCITEGIC>MOL_PROPERTY
Clean Energy
SciTegic.value.StringValue
68.8954010009766

@<SCITEGIC>MOL_PROPERTY
ConfNumber
SciTegic.value.StringValue
48

@<SCITEGIC>MOL_PROPERTY
Dihedral Energy
SciTegic.value.StringValue
14.5376596450806

@<SCITEGIC>MOL_PROPERTY
Electrostatic Energy
SciTegic.value.StringValue
-27.0019493103027

@<SCITEGIC>MOL_PROPERTY
Forcefield
SciTegic.value.StringValue
CHARMm

@<SCITEGIC>MOL_PROPERTY
ForcefieldBase
SciTegic.value.StringValue
CHARMm

@<SCITEGIC>MOL_PROPERTY
ForcefieldFFML
SciTegic.value.StringValue
<?xml version="1.0" encoding="UTF-8"?>
<!DOCTYPE ffml SYSTEM "Ffml.dtd">
<ffml version="1.0">
<forcefield name="CHARMm" derivedFrom="CHARMm" base="CHARMm">
<atomTypes>
</atomTypes>
<parameters>
<angle atom1="N6R" atom2="C6R" atom3="OT">
<quadratic
refValue="120.667"
forceConstant="63.3333"/>
</angle>
</parameters>
</forcefield>
</ffml>

@<SCITEGIC>MOL_PROPERTY
Hydrogen Bond Energy
SciTegic.value.StringValue
0

@<SCITEGIC>MOL_PROPERTY
Improper Energy
SciTegic.value.StringValue
0.0104400003328919

@<SCITEGIC>MOL_PROPERTY
Initial Potential Energy
SciTegic.value.StringValue
60.5480613708496

@<SCITEGIC>MOL_PROPERTY
Initial RMS Gradient
SciTegic.value.StringValue
27.7901306152344

@<SCITEGIC>MOL_PROPERTY
LogActiv
SciTegic.value.StringValue
-0.221799999475479

@<SCITEGIC>MOL_PROPERTY
Minimization Criteria
SciTegic.value.StringValue
CONJUG> Minimization exiting with gradient tolerance ( 0.0100000) satisfied.

@<SCITEGIC>MOL_PROPERTY
PartialChargeMethod
SciTegic.value.StringValue
MomanyRone

@<SCITEGIC>MOL_PROPERTY
Potential Energy
SciTegic.value.StringValue
17.8760108947754

@<SCITEGIC>MOL_PROPERTY
RMS Gradient
SciTegic.value.StringValue
0.00963999982923269

@<SCITEGIC>MOL_PROPERTY
RelativeEnergy
SciTegic.value.StringValue
18.3609

@<SCITEGIC>MOL_PROPERTY
Solvation Free Energy
SciTegic.value.StringValue
0

@<SCITEGIC>MOL_PROPERTY
TempMolIndex
SciTegic.value.StringValue
1

@<SCITEGIC>MOL_PROPERTY
Uncert
SciTegic.value.StringValue
1.5

@<SCITEGIC>MOL_PROPERTY
Urey-Bradley Energy
SciTegic.value.StringValue
0

@<SCITEGIC>MOL_PROPERTY
UseResidueTemplateCharge
SciTegic.value.StringValue
True

@<SCITEGIC>MOL_PROPERTY
Van der Waals Energy
SciTegic.value.StringValue
-3.7129499912262

@<SCITEGIC>ATOM_PROPERTY
Formal Charge
SciTegic.value.StringValue
1 0
2 0
3 0
4 0
5 0
6 0
7 0
8 0
9 0
10 0
11 0
12 0
13 0
14 0
15 0
16 0
17 0
18 0
19 0
20 0
21 0
22 0
23 0
24 0
25 0
26 0
27 0
28 0
29 0
30 0
31 0
32 0
33 0
34 0
35 0
36 0
37 0
38 0
39 0
40 0
41 0
42 0
43 0
44 0
45 0
46 0
47 0
48 0
49 0
50 0

@<SCITEGIC>ATOM_PROPERTY
pdb_tempFactor
SciTegic.value.DoubleValue
1 0
2 0
3 0
4 0
5 0
6 0
7 0
8 0
9 0
10 0
11 0
12 0
13 0
14 0
15 0
16 0
17 0
18 0
19 0
20 0
21 0
22 0
23 0
24 0
25 0
26 0
27 0
28 0
29 0
30 0
31 0
32 0
33 0
34 0
35 0
36 0
37 0
38 0
39 0
40 0
41 0
42 0
43 0
44 0
45 0
46 0
[truncated: 18,710,329 more chars]
