# Supplementary material for: Discovery of Novel DPP-IV Inhibitors as Potential Candidates for the Treatment of Type 2 Diabetes Mellitus Predicted by 3D QSAR Pharmacophore Models, Molecular Docking and De Novo Evolution
Source: Molecules. 2019 Aug 7;24(16):2870. doi: 10.3390/molecules24162870 (PMC6720998; doi:10.3390/molecules24162870)
Supplement: Supplementary file 1 [file molecules-24-02870-s001.zip › Supplementary materials/3DQSARPharmacophoreGeneration/citest_stderr.txt]

Successfully opened file $CATALYST/conf/duelem.data (/home/msi/BIOVIA/ds2018sp1/apps/scitegic/dscore/server/bin/../share/Catalyst/conf/duelem.data).
Successfully opened file $CATALYST/conf/Dictionary.chm (/home/msi/BIOVIA/ds2018sp1/apps/scitegic/dscore/server/bin/../share/Catalyst/conf/Dictionary.chm).
The Feature Dictionary (version 1.36) has been loaded from disk.
Successfully opened file $CATALYST/conf/Dictionary.chm (/home/msi/BIOVIA/ds2018sp1/apps/scitegic/dscore/server/bin/../share/Catalyst/conf/Dictionary.chm).
Successfully opened file /home/msi/BIOVIA/ds2018sp1/web/jobs/thtf/61142608-5F75-4349-A65F-677CF5382BD4/training_set-(1)_01.chm (/home/msi/BIOVIA/ds2018sp1/web/jobs/thtf/61142608-5F75-4349-A65F-677CF5382BD4/training_set-(1)_01.chm).
Successfully opened file citest_in.sd (/home/msi/BIOVIA/ds2018sp1/web/jobs/thtf/61142608-5F75-4349-A65F-677CF5382BD4/temp/fileCPHjhe.tmp/citest_in.sd).
The 2D stereo designator specified for `dpp4_29' has been ignored.  Using 3D coordinates instead.
Successfully opened file $CATALYST/conf/forceField.data (/home/msi/BIOVIA/ds2018sp1/apps/scitegic/dscore/server/bin/../share/Catalyst/conf/forceField.data).
Total number of qualifying queries = 15
Final Fit Value = 6.03007
Summary of mapping of compound "dpp4_29" to hypothesis "/home/msi/BIOVIA/ds2018sp1/web/jobs/thtf/61142608-5F75-4349-A65F-677CF5382BD4/training_set-(1)_01.chm":
| Units are angstroms
| Feature "HBA_1": weight=2.097 (not mapped)
|  Location Constraint "HBA_1.11": tolerance=1.600000 (not mapped)
|  Location Constraint "HBA_1.21": tolerance=2.200000 (not mapped)
| Feature "HBA_lipid_2": weight=2.097 
|  Location Constraint "HBA_lipid_2.11": tolerance=1.600000 displacement=0.508108
|  Location Constraint "HBA_lipid_2.21": tolerance=2.200000 displacement=0.651661
| Feature "HBD_3": weight=2.097 
|  Location Constraint "HBD_3.11": tolerance=1.600000 displacement=0.273993
|  Location Constraint "HBD_3.21": tolerance=2.200000 displacement=0.309764
| Feature "HYDROPHOBIC_4": weight=2.097 
|  Location Constraint "HYDROPHOBIC_4.11": tolerance=1.600000 displacement=0.119329
| Fit value: 6.03007  Maximum possible: 8.388
| Estimated Activity: 9.30109
| Query Point Hydrophobic1 (4.354691 -0.603157 -4.508068) angstroms
| Query Point DonorProj1 (-2.417649 1.224722 -6.672152) angstroms
| Query Atom heavyAtom2 mapped to Atom N13 (-0.461771 -0.732918 -5.513623) angstroms
| Query Point AcceptorProj2 (-1.511597 -3.044669 -0.903665) angstroms
| Query Atom Heavy#NOS#32 mapped to Atom N14 (-1.807183 -0.059356 -0.880506) angstroms
The conformer just registered for compound 'dpp4_29' was created
with a higher energy threshold than the energy threshold in the
current conformer model for that compound.
The 2D stereo designator specified for `dpp4_30' has been ignored.  Using 3D coordinates instead.
Total number of qualifying queries = 15
Final Fit Value = 6.02583
Summary of mapping of compound "dpp4_30" to hypothesis "/home/msi/BIOVIA/ds2018sp1/web/jobs/thtf/61142608-5F75-4349-A65F-677CF5382BD4/training_set-(1)_01.chm":
| Units are angstroms
| Feature "HBA_1": weight=2.097 (not mapped)
|  Location Constraint "HBA_1.11": tolerance=1.600000 (not mapped)
|  Location Constraint "HBA_1.21": tolerance=2.200000 (not mapped)
| Feature "HBA_lipid_2": weight=2.097 
|  Location Constraint "HBA_lipid_2.11": tolerance=1.600000 displacement=0.139674
|  Location Constraint "HBA_lipid_2.21": tolerance=2.200000 displacement=0.578012
| Feature "HBD_3": weight=2.097 
|  Location Constraint "HBD_3.11": tolerance=1.600000 displacement=0.499967
|  Location Constraint "HBD_3.21": tolerance=2.200000 displacement=0.428040
| Feature "HYDROPHOBIC_4": weight=2.097 
|  Location Constraint "HYDROPHOBIC_4.11": tolerance=1.600000 displacement=0.228416
| Fit value: 6.02583  Maximum possible: 8.388
| Estimated Activity: 9.39235
| Query Point Hydrophobic1 (4.095799 -0.682089 -4.418708) angstroms
| Query Point DonorProj1 (-2.743203 0.613230 -6.453007) angstroms
| Query Atom heavyAtom2 mapped to Atom N21 (-0.080075 -0.302187 -5.418714) angstroms
| Query Point AcceptorProj2 (-1.569482 -3.017563 -1.242733) angstroms
| Query Atom Heavy#NOS#32 mapped to Atom O20 (-1.468283 -0.023127 -1.090703) angstroms
The conformer just registered for compound 'dpp4_30' was created
with a higher energy threshold than the energy threshold in the
current conformer model for that compound.
The 2D stereo designator specified for `dpp4_31' has been ignored.  Using 3D coordinates instead.
Total number of qualifying queries = 15
Final Fit Value = 5.84486
Summary of mapping of compound "dpp4_31" to hypothesis "/home/msi/BIOVIA/ds2018sp1/web/jobs/thtf/61142608-5F75-4349-A65F-677CF5382BD4/training_set-(1)_01.chm":
| Units are angstroms
| Feature "HBA_1": weight=2.097 (not mapped)
|  Location Constraint "HBA_1.11": tolerance=1.600000 (not mapped)
|  Location Constraint "HBA_1.21": tolerance=2.200000 (not mapped)
| Feature "HBA_lipid_2": weight=2.097 
|  Location Constraint "HBA_lipid_2.11": tolerance=1.600000 displacement=0.750645
|  Location Constraint "HBA_lipid_2.21": tolerance=2.200000 displacement=0.376986
| Feature "HBD_3": weight=2.097 
|  Location Constraint "HBD_3.11": tolerance=1.600000 displacement=0.449813
|  Location Constraint "HBD_3.21": tolerance=2.200000 displacement=0.317992
| Feature "HYDROPHOBIC_4": weight=2.097 
|  Location Constraint "HYDROPHOBIC_4.11": tolerance=1.600000 displacement=0.312109
| Fit value: 5.84486  Maximum possible: 8.388
| Estimated Activity: 14.2474
| Query Point Hydrophobic1 (4.372601 -0.540567 -4.783410) angstroms
| Query Point DonorProj1 (-2.224707 0.871364 -6.417476) angstroms
| Query Atom heavyAtom2 mapped to Atom N13 (0.088600 -0.604958 -5.205418) angstroms
| Query Point AcceptorProj2 (-2.358102 -3.087066 -0.815903) angstroms
| Query Atom Heavy#NOS#32 mapped to Atom N14 (-2.047687 -0.103170 -0.819151) angstroms
The conformer just registered for compound 'dpp4_31' was created
with a higher energy threshold than the energy threshold in the
current conformer model for that compound.
The 2D stereo designator specified for `dpp4_33' has been ignored.  Using 3D coordinates instead.
Total number of qualifying queries = 15
Final Fit Value = 6.14202
Summary of mapping of compound "dpp4_33" to hypothesis "/home/msi/BIOVIA/ds2018sp1/web/jobs/thtf/61142608-5F75-4349-A65F-677CF5382BD4/training_set-(1)_01.chm":
| Units are angstroms
| Feature "HBA_1": weight=2.097 
|  Location Constraint "HBA_1.11": tolerance=1.600000 displacement=0.108250
|  Location Constraint "HBA_1.21": tolerance=2.200000 displacement=0.181649
| Feature "HBA_lipid_2": weight=2.097 (not mapped)
|  Location Constraint "HBA_lipid_2.11": tolerance=1.600000 (not mapped)
|  Location Constraint "HBA_lipid_2.21": tolerance=2.200000 (not mapped)
| Feature "HBD_3": weight=2.097 
|  Location Constraint "HBD_3.11": tolerance=1.600000 displacement=0.374273
|  Location Constraint "HBD_3.21": tolerance=2.200000 displacement=0.473588
| Feature "HYDROPHOBIC_4": weight=2.097 
|  Location Constraint "HYDROPHOBIC_4.11": tolerance=1.600000 displacement=0.194770
| Fit value: 6.14202  Maximum possible: 8.388
| Estimated Activity: 7.18757
| Query Point Hydrophobic1 (4.149895 -0.556711 -4.331689) angstroms
| Query Point DonorProj1 (-2.720006 0.577757 -6.760048) angstroms
| Query Atom heavyAtom2 mapped to Atom N21 (-0.196707 -0.446945 -5.501894) angstroms
| Query Point AcceptorProj1 (-5.946875 3.072275 5.523095) angstroms
| Query Atom heavyAtom1 mapped to Atom O30 (-6.090744 1.931267 2.752282) angstroms
The conformer just registered for compound 'dpp4_33' was created
with a higher energy threshold than the energy threshold in the
current conformer model for that compound.
The 2D stereo designator specified for `dpp4_36' has been ignored.  Using 3D coordinates instead.
Total number of qualifying queries = 15
Final Fit Value = 5.85988
Summary of mapping of compound "dpp4_36" to hypothesis "/home/msi/BIOVIA/ds2018sp1/web/jobs/thtf/61142608-5F75-4349-A65F-677CF5382BD4/training_set-(1)_01.chm":
| Units are angstroms
| Feature "HBA_1": weight=2.097 
|  Location Constraint "HBA_1.11": tolerance=1.600000 displacement=0.574169
|  Location Constraint "HBA_1.21": tolerance=2.200000 displacement=0.443135
| Feature "HBA_lipid_2": weight=2.097 
|  Location Constraint "HBA_lipid_2.11": tolerance=1.600000 displacement=0.847027
|  Location Constraint "HBA_lipid_2.21": tolerance=2.200000 displacement=1.029360
| Feature "HBD_3": weight=2.097 
|  Location Constraint "HBD_3.11": tolerance=1.600000 displacement=1.542695
|  Location Constraint "HBD_3.21": tolerance=2.200000 displacement=0.800274
| Feature "HYDROPHOBIC_4": weight=2.097 
|  Location Constraint "HYDROPHOBIC_4.11": tolerance=1.600000 displacement=0.933420
| Fit value: 5.85988  Maximum possible: 8.388
| Estimated Activity: 13.7634
| Query Point Hydrophobic1 (3.331467 -0.594519 -4.378391) angstroms
| Query Point DonorProj1 (-1.785770 0.937649 -6.928078) angstroms
| Query Atom heavyAtom2 mapped to Atom N21 (0.674316 -0.703389 -6.423132) angstroms
| Query Point AcceptorProj2 (-1.114160 -3.035284 -0.942641) angstroms
| Query Atom Heavy#NOS#32 mapped to Atom O13 (-1.132174 -0.107185 -0.290021) angstroms
| Query Point AcceptorProj1 (-5.752064 2.937475 5.638524) angstroms
| Query Atom heavyAtom1 mapped to Atom O30 (-6.681926 2.167090 2.892279) angstroms
The conformer just registered for compound 'dpp4_36' was created
with a higher energy threshold than the energy threshold in the
current conformer model for that compound.
The 2D stereo designator specified for `dpp4_37' has been ignored.  Using 3D coordinates instead.
Total number of qualifying queries = 15
Final Fit Value = 6.04965
Summary of mapping of compound "dpp4_37" to hypothesis "/home/msi/BIOVIA/ds2018sp1/web/jobs/thtf/61142608-5F75-4349-A65F-677CF5382BD4/training_set-(1)_01.chm":
| Units are angstroms
| Feature "HBA_1": weight=2.097 (not mapped)
|  Location Constraint "HBA_1.11": tolerance=1.600000 (not mapped)
|  Location Constraint "HBA_1.21": tolerance=2.200000 (not mapped)
| Feature "HBA_lipid_2": weight=2.097 
|  Location Constraint "HBA_lipid_2.11": tolerance=1.600000 displacement=0.185339
|  Location Constraint "HBA_lipid_2.21": tolerance=2.200000 displacement=0.555992
| Feature "HBD_3": weight=2.097 
|  Location Constraint "HBD_3.11": tolerance=1.600000 displacement=0.490377
|  Location Constraint "HBD_3.21": tolerance=2.200000 displacement=0.316112
| Feature "HYDROPHOBIC_4": weight=2.097 
|  Location Constraint "HYDROPHOBIC_4.11": tolerance=1.600000 displacement=0.221464
| Fit value: 6.04965  Maximum possible: 8.388
| Estimated Activity: 8.89095
| Query Point Hydrophobic1 (4.085510 -0.671916 -4.449607) angstroms
| Query Point DonorProj1 (-2.650804 0.685921 -6.469344) angstroms
| Query Atom heavyAtom2 mapped to Atom N21 (-0.043506 -0.331579 -5.389209) angstroms
| Query Point AcceptorProj2 (-1.576875 -3.040038 -1.140511) angstroms
| Query Atom Heavy#NOS#32 mapped to Atom O20 (-1.529237 -0.040641 -1.103838) angstroms
The conformer just registered for compound 'dpp4_37' was created
with a higher energy threshold than the energy threshold in the
current conformer model for that compound.
The 2D stereo designator specified for `dpp4_38' has been ignored.  Using 3D coordinates instead.
Total number of qualifying queries = 15
Final Fit Value = 4.53735
Summary of mapping of compound "dpp4_38" to hypothesis "/home/msi/BIOVIA/ds2018sp1/web/jobs/thtf/61142608-5F75-4349-A65F-677CF5382BD4/training_set-(1)_01.chm":
| Units are angstroms
| Feature "HBA_1": weight=2.097 (not mapped)
|  Location Constraint "HBA_1.11": tolerance=1.600000 (not mapped)
|  Location Constraint "HBA_1.21": tolerance=2.200000 (not mapped)
| Feature "HBA_lipid_2": weight=2.097 
|  Location Constraint "HBA_lipid_2.11": tolerance=1.600000 displacement=1.076116
|  Location Constraint "HBA_lipid_2.21": tolerance=2.200000 displacement=1.534638
| Feature "HBD_3": weight=2.097 
|  Location Constraint "HBD_3.11": tolerance=1.600000 displacement=1.129979
|  Location Constraint "HBD_3.21": tolerance=2.200000 displacement=0.731051
| Feature "HYDROPHOBIC_4": weight=2.097 
|  Location Constraint "HYDROPHOBIC_4.11": tolerance=1.600000 displacement=0.399027
| Fit value: 4.53735  Maximum possible: 8.388
| Estimated Activity: 289.234
| Query Point Hydrophobic1 (4.506051 -0.249706 -4.376592) angstroms
| Query Point DonorProj1 (-2.196756 1.344286 -7.096826) angstroms
| Query Atom heavyAtom2 mapped to Atom N13 (-1.140809 -1.195299 -5.898711) angstroms
| Query Point AcceptorProj2 (-3.263864 -2.197729 -0.451867) angstroms
| Query Atom Heavy#NOS#32 mapped to Atom N6 (-0.620881 -0.815086 -0.772716) angstroms
The conformer just registered for compound 'dpp4_38' was created
with a higher energy threshold than the energy threshold in the
current conformer model for that compound.
The 2D stereo designator specified for `dpp4_39' has been ignored.  Using 3D coordinates instead.
Total number of qualifying queries = 15
Final Fit Value = 5.3835
Summary of mapping of compound "dpp4_39" to hypothesis "/home/msi/BIOVIA/ds2018sp1/web/jobs/thtf/61142608-5F75-4349-A65F-677CF5382BD4/training_set-(1)_01.chm":
| Units are angstroms
| Feature "HBA_1": weight=2.097 
|  Location Constraint "HBA_1.11": tolerance=1.600000 displacement=0.824170
|  Location Constraint "HBA_1.21": tolerance=2.200000 displacement=1.319595
| Feature "HBA_lipid_2": weight=2.097 (not mapped)
|  Location Constraint "HBA_lipid_2.11": tolerance=1.600000 (not mapped)
|  Location Constraint "HBA_lipid_2.21": tolerance=2.200000 (not mapped)
| Feature "HBD_3": weight=2.097 
|  Location Constraint "HBD_3.11": tolerance=1.600000 displacement=0.254794
|  Location Constraint "HBD_3.21": tolerance=2.200000 displacement=0.345379
| Feature "HYDROPHOBIC_4": weight=2.097 
|  Location Constraint "HYDROPHOBIC_4.11": tolerance=1.600000 displacement=0.493677
| Fit value: 5.3835  Maximum possible: 8.388
| Estimated Activity: 41.2193
| Query Point Hydrophobic1 (3.924540 -0.365902 -4.170848) angstroms
| Query Point DonorProj1 (-2.616945 0.623414 -6.590970) angstroms
| Query Atom heavyAtom2 mapped to Atom N14 (-0.283361 -0.871046 -5.441634) angstroms
| Query Point AcceptorProj1 (-5.546137 1.978801 5.323212) angstroms
| Query Atom heavyAtom1 mapped to Atom N27 (-5.819853 2.527966 2.386633) angstroms
The conformer just registered for compound 'dpp4_39' was created
with a higher energy threshold than the energy threshold in the
current conformer model for that compound.
The 2D stereo designator specified for `dpp4_42' has been ignored.  Using 3D coordinates instead.
Total number of qualifying queries = 15
Final Fit Value = 5.30024
Summary of mapping of compound "dpp4_42" to hypothesis "/home/msi/BIOVIA/ds2018sp1/web/jobs/thtf/61142608-5F75-4349-A65F-677CF5382BD4/training_set-(1)_01.chm":
| Units are angstroms
| Feature "HBA_1": weight=2.097 
|  Location Constraint "HBA_1.11": tolerance=1.600000 displacement=1.088654
|  Location Constraint "HBA_1.21": tolerance=2.200000 displacement=0.754143
| Feature "HBA_lipid_2": weight=2.097 (not mapped)
|  Location Constraint "HBA_lipid_2.11": tolerance=1.600000 (not mapped)
|  Location Constraint "HBA_lipid_2.21": tolerance=2.200000 (not mapped)
| Feature "HBD_3": weight=2.097 
|  Location Constraint "HBD_3.11": tolerance=1.600000 displacement=0.642451
|  Location Constraint "HBD_3.21": tolerance=2.200000 displacement=0.871965
| Feature "HYDROPHOBIC_4": weight=2.097 
|  Location Constraint "HYDROPHOBIC_4.11": tolerance=1.600000 displacement=0.243046
| Fit value: 5.30024  Maximum possible: 8.388
| Estimated Activity: 49.9299
| Query Point Hydrophobic1 (4.131032 -0.565803 -4.287359) angstroms
| Query Point DonorProj1 (-3.192320 0.632907 -6.138818) angstroms
| Query Atom heavyAtom2 mapped to Atom N15 (-0.588448 -0.216614 -4.914823) angstroms
| Query Point AcceptorProj1 (-6.094027 2.723168 4.869086) angstroms
| Query Atom heavyAtom1 mapped to Atom N25 (-5.333625 1.874601 2.093889) angstroms
The conformer just registered for compound 'dpp4_42' was created
with a higher energy threshold than the energy threshold in the
current conformer model for that compound.
The 2D stereo designator specified for `dpp4_44' has been ignored.  Using 3D coordinates instead.
Total number of qualifying queries = 15
Final Fit Value = 5.94006
Summary of mapping of compound "dpp4_44" to hypothesis "/home/msi/BIOVIA/ds2018sp1/web/jobs/thtf/61142608-5F75-4349-A65F-677CF5382BD4/training_set-(1)_01.chm":
| Units are angstroms
| Feature "HBA_1": weight=2.097 
|  Location Constraint "HBA_1.11": tolerance=1.600000 displacement=0.436521
|  Location Constraint "HBA_1.21": tolerance=2.200000 displacement=0.493596
| Feature "HBA_lipid_2": weight=2.097 
|  Location Constraint "HBA_lipid_2.11": tolerance=1.600000 displacement=0.245289
|  Location Constraint "HBA_lipid_2.21": tolerance=2.200000 displacement=0.869959
| Feature "HBD_3": weight=2.097 (not mapped)
|  Location Constraint "HBD_3.11": tolerance=1.600000 (not mapped)
|  Location Constraint "HBD_3.21": tolerance=2.200000 (not mapped)
| Feature "HYDROPHOBIC_4": weight=2.097 
|  Location Constraint "HYDROPHOBIC_4.11": tolerance=1.600000 displacement=0.196160
| Fit value: 5.94006  Maximum possible: 8.388
| Estimated Activity: 11.443
| Query Point Hydrophobic1 (4.124844 -0.658252 -4.411824) angstroms
| Query Point AcceptorProj2 (-1.569488 -2.829149 -1.746170) angstroms
| Query Atom Heavy#NOS#32 mapped to Atom O13 (-1.220546 0.093826 -1.167849) angstroms
| Query Point AcceptorProj1 (-6.234518 3.615275 5.317513) angstroms
| Query Atom heavyAtom1 mapped to Atom O28 (-6.286059 1.614676 3.082575) angstroms
The conformer just registered for compound 'dpp4_44' was created
with a higher energy threshold than the energy threshold in the
current conformer model for that compound.
The 2D stereo designator specified for `dpp4_47' has been ignored.  Using 3D coordinates instead.
Total number of qualifying queries = 15
Final Fit Value = 5.62485
Summary of mapping of compound "dpp4_47" to hypothesis "/home/msi/BIOVIA/ds2018sp1/web/jobs/thtf/61142608-5F75-4349-A65F-677CF5382BD4/training_set-(1)_01.chm":
| Units are angstroms
| Feature "HBA_1": weight=2.097 
|  Location Constraint "HBA_1.11": tolerance=1.600000 displacement=0.640162
|  Location Constraint "HBA_1.21": tolerance=2.200000 displacement=0.757459
| Feature "HBA_lipid_2": weight=2.097 
|  Location Constraint "HBA_lipid_2.11": tolerance=1.600000 displacement=0.758761
|  Location Constraint "HBA_lipid_2.21": tolerance=2.200000 displacement=0.552222
| Feature "HBD_3": weight=2.097 (not mapped)
|  Location Constraint "HBD_3.11": tolerance=1.600000 (not mapped)
|  Location Constraint "HBD_3.21": tolerance=2.200000 (not mapped)
| Feature "HYDROPHOBIC_4": weight=2.097 
|  Location Constraint "HYDROPHOBIC_4.11": tolerance=1.600000 displacement=0.296798
| Fit value: 5.62485  Maximum possible: 8.388
| Estimated Activity: 23.6457
| Query Point Hydrophobic1 (4.499846 -0.486517 -4.655159) angstroms
| Query Point AcceptorProj2 (-2.677885 -2.943477 -1.061737) angstroms
| Query Atom Heavy#NOS#32 mapped to Atom N8 (-0.882371 -0.574645 -1.467644) angstroms
| Query Point AcceptorProj1 (-6.621571 3.614591 5.787128) angstroms
| Query Atom heavyAtom1 mapped to Atom O34 (-6.583255 2.000511 3.258635) angstroms
The conformer just registered for compound 'dpp4_47' was created
with a higher energy threshold than the energy threshold in the
current conformer model for that compound.
The 2D stereo designator specified for `dpp4_48' has been ignored.  Using 3D coordinates instead.
Total number of qualifying queries = 15
Final Fit Value = 5.05936
Summary of mapping of compound "dpp4_48" to hypothesis "/home/msi/BIOVIA/ds2018sp1/web/jobs/thtf/61142608-5F75-4349-A65F-677CF5382BD4/training_set-(1)_01.chm":
| Units are angstroms
| Feature "HBA_1": weight=2.097 
|  Location Constraint "HBA_1.11": tolerance=1.600000 displacement=1.251614
|  Location Constraint "HBA_1.21": tolerance=2.200000 displacement=0.831922
| Feature "HBA_lipid_2": weight=2.097 
|  Location Constraint "HBA_lipid_2.11": tolerance=1.600000 displacement=0.407004
|  Location Constraint "HBA_lipid_2.21": tolerance=2.200000 displacement=0.428925
| Feature "HBD_3": weight=2.097 (not mapped)
|  Location Constraint "HBD_3.11": tolerance=1.600000 (not mapped)
|  Location Constraint "HBD_3.21": tolerance=2.200000 (not mapped)
| Feature "HYDROPHOBIC_4": weight=2.097 
|  Location Constraint "HYDROPHOBIC_4.11": tolerance=1.600000 displacement=0.637022
| Fit value: 5.05936  Maximum possible: 8.388
| Estimated Activity: 86.9449
| Query Point Hydrophobic1 (3.759787 -0.345296 -4.143771) angstroms
| Query Point AcceptorProj2 (-1.976903 -3.371505 -1.255913) angstroms
| Query Atom Heavy#NOS#32 mapped to Atom O14 (-1.323828 -0.444294 -1.326142) angstroms
| Query Point AcceptorProj1 (-6.692794 2.836903 5.006425) angstroms
| Query Atom heavyAtom1 mapped to Atom N11 (-4.994777 2.225453 2.609997) angstroms
The conformer just registered for compound 'dpp4_48' was created
with a higher energy threshold than the energy threshold in the
current conformer model for that compound.
Total number of qualifying queries = 15
Final Fit Value = 4.37279
Summary of mapping of compound "dpp4_49" to hypothesis "/home/msi/BIOVIA/ds2018sp1/web/jobs/thtf/61142608-5F75-4349-A65F-677CF5382BD4/training_set-(1)_01.chm":
| Units are angstroms
| Feature "HBA_1": weight=2.097 
|  Location Constraint "HBA_1.11": tolerance=1.600000 displacement=0.987853
|  Location Constraint "HBA_1.21": tolerance=2.200000 displacement=1.168621
| Feature "HBA_lipid_2": weight=2.097 
|  Location Constraint "HBA_lipid_2.11": tolerance=1.600000 displacement=1.231586
|  Location Constraint "HBA_lipid_2.21": tolerance=2.200000 displacement=1.428079
| Feature "HBD_3": weight=2.097 (not mapped)
|  Location Constraint "HBD_3.11": tolerance=1.600000 (not mapped)
|  Location Constraint "HBD_3.21": tolerance=2.200000 (not mapped)
| Feature "HYDROPHOBIC_4": weight=2.097 
|  Location Constraint "HYDROPHOBIC_4.11": tolerance=1.600000 displacement=0.441459
| Fit value: 4.37279  Maximum possible: 8.388
| Estimated Activity: 422.482
| Query Point Hydrophobic1 (3.954412 -0.859442 -4.473890) angstroms
| Query Point AcceptorProj2 (-1.711949 -1.784973 -1.724704) angstroms
| Query Atom Heavy#NOS#32 mapped to Atom N12 (-1.087701 0.767807 -0.277765) angstroms
| Query Point AcceptorProj1 (-5.707946 3.384585 4.394172) angstroms
| Query Atom heavyAtom1 mapped to Atom O24 (-6.281206 0.912803 2.793650) angstroms
The conformer just registered for compound 'dpp4_49' was created
with a higher energy threshold than the energy threshold in the
current conformer model for that compound.
The 2D stereo designator specified for `dpp4_51' has been ignored.  Using 3D coordinates instead.
Total number of qualifying queries = 15
Final Fit Value = 5.34237
Summary of mapping of compound "dpp4_51" to hypothesis "/home/msi/BIOVIA/ds2018sp1/web/jobs/thtf/61142608-5F75-4349-A65F-677CF5382BD4/training_set-(1)_01.chm":
| Units are angstroms
| Feature "HBA_1": weight=2.097 
|  Location Constraint "HBA_1.11": tolerance=1.600000 displacement=0.895188
|  Location Constraint "HBA_1.21": tolerance=2.200000 displacement=1.010386
| Feature "HBA_lipid_2": weight=2.097 (not mapped)
|  Location Constraint "HBA_lipid_2.11": tolerance=1.600000 (not mapped)
|  Location Constraint "HBA_lipid_2.21": tolerance=2.200000 (not mapped)
| Feature "HBD_3": weight=2.097 
|  Location Constraint "HBD_3.11": tolerance=1.600000 displacement=0.592753
|  Location Constraint "HBD_3.21": tolerance=2.200000 displacement=0.750887
| Feature "HYDROPHOBIC_4": weight=2.097 
|  Location Constraint "HYDROPHOBIC_4.11": tolerance=1.600000 displacement=0.403271
| Fit value: 5.34237  Maximum possible: 8.388
| Estimated Activity: 45.3141
| Query Point Hydrophobic1 (4.054884 -0.524251 -4.144621) angstroms
| Query Point DonorProj1 (-3.116403 0.536328 -6.449030) angstroms
| Query Atom heavyAtom2 mapped to Atom N15 (-0.573123 -0.198833 -5.037909) angstroms
| Query Point AcceptorProj1 (-5.361775 2.773513 4.902678) angstroms
| Query Atom heavyAtom1 mapped to Atom O24 (-5.624117 1.798171 2.077810) angstroms
The conformer just registered for compound 'dpp4_51' was created
with a higher energy threshold than the energy threshold in the
current conformer model for that compound.
The 2D stereo designator specified for `dpp4_54' has been ignored.  Using 3D coordinates instead.
Total number of qualifying queries = 15
Final Fit Value = 5.3562
Summary of mapping of compound "dpp4_54" to hypothesis "/home/msi/BIOVIA/ds2018sp1/web/jobs/thtf/61142608-5F75-4349-A65F-677CF5382BD4/training_set-(1)_01.chm":
| Units are angstroms
| Feature "HBA_1": weight=2.097 (not mapped)
|  Location Constraint "HBA_1.11": tolerance=1.600000 (not mapped)
|  Location Constraint "HBA_1.21": tolerance=2.200000 (not mapped)
| Feature "HBA_lipid_2": weight=2.097 
|  Location Constraint "HBA_lipid_2.11": tolerance=1.600000 displacement=0.767152
|  Location Constraint "HBA_lipid_2.21": tolerance=2.200000 displacement=0.934575
| Feature "HBD_3": weight=2.097 
|  Location Constraint "HBD_3.11": tolerance=1.600000 displacement=0.892004
|  Location Constraint "HBD_3.21": tolerance=2.200000 displacement=0.770590
| Feature "HYDROPHOBIC_4": weight=2.097 
|  Location Constraint "HYDROPHOBIC_4.11": tolerance=1.600000 displacement=0.247117
| Fit value: 5.3562  Maximum possible: 8.388
| Estimated Activity: 43.8933
| Query Point Hydrophobic1 (4.345553 -0.513713 -4.264873) angstroms
| Query Point DonorProj1 (-3.162610 0.649639 -6.814682) angstroms
| Query Atom heavyAtom2 mapped to Atom N13 (-0.433701 -0.364758 -6.090765) angstroms
| Query Point AcceptorProj2 (-2.805945 -2.655318 -0.558319) angstroms
| Query Atom Heavy#NOS#32 mapped to Atom N6 (-0.738335 -0.508165 -0.897029) angstroms
The conformer just registered for compound 'dpp4_54' was created
with a higher energy threshold than the energy threshold in the
current conformer model for that compound.
Total number of qualifying queries = 15
Final Fit Value = 4.10903
Could not identify atoms involved in hydrophobe. Using nearest atom F25 instead.
Summary of mapping of compound "dpp4_56" to hypothesis "/home/msi/BIOVIA/ds2018sp1/web/jobs/thtf/61142608-5F75-4349-A65F-677CF5382BD4/training_set-(1)_01.chm":
| Units are angstroms
| Feature "HBA_1": weight=2.097 (not mapped)
|  Location Constraint "HBA_1.11": tolerance=1.600000 (not mapped)
|  Location Constraint "HBA_1.21": tolerance=2.200000 (not mapped)
| Feature "HBA_lipid_2": weight=2.097 (not mapped)
|  Location Constraint "HBA_lipid_2.11": tolerance=1.600000 (not mapped)
|  Location Constraint "HBA_lipid_2.21": tolerance=2.200000 (not mapped)
| Feature "HBD_3": weight=2.097 
|  Location Constraint "HBD_3.11": tolerance=1.600000 displacement=0.356058
|  Location Constraint "HBD_3.21": tolerance=2.200000 displacement=0.351623
| Feature "HYDROPHOBIC_4": weight=2.097 
|  Location Constraint "HYDROPHOBIC_4.11": tolerance=1.600000 displacement=0.087410
| Fit value: 4.10903  Maximum possible: 8.388
| Estimated Activity: 775.474
| Query Point Hydrophobic1 (4.189168 -0.591470 -4.477130) angstroms
| Query Point DonorProj1 (-2.682164 0.670225 -6.446830) angstroms
| Query Atom heavyAtom2 mapped to Atom N23 (-0.116207 -0.442961 -5.362081) angstroms
Could not identify atoms involved in hydrophobe. Using nearest atom F25 instead.
The conformer just registered for compound 'dpp4_56' was created
with a higher energy threshold than the energy threshold in the
current conformer model for that compound.
Successfully opened file $CATALYST/conf/duelem.data (/home/msi/BIOVIA/ds2018sp1/apps/scitegic/dscore/server/bin/../share/Catalyst/conf/duelem.data).
Successfully opened file $CATALYST/conf/Dictionary.chm (/home/msi/BIOVIA/ds2018sp1/apps/scitegic/dscore/server/bin/../share/Catalyst/conf/Dictionary.chm).
The Feature Dictionary (version 1.36) has been loaded from disk.
Successfully opened file $CATALYST/conf/Dictionary.chm (/home/msi/BIOVIA/ds2018sp1/apps/scitegic/dscore/server/bin/../share/Catalyst/conf/Dictionary.chm).
Successfully opened file /home/msi/BIOVIA/ds2018sp1/web/jobs/thtf/61142608-5F75-4349-A65F-677CF5382BD4/training_set-(1)_02.chm (/home/msi/BIOVIA/ds2018sp1/web/jobs/thtf/61142608-5F75-4349-A65F-677CF5382BD4/training_set-(1)_02.chm).
Successfully opened file citest_in.sd (/home/msi/BIOVIA/ds2018sp1/web/jobs/thtf/61142608-5F75-4349-A65F-677CF5382BD4/temp/filely1whn.tmp/citest_in.sd).
The 2D stereo designator specified for `dpp4_29' has been ignored.  Using 3D coordinates instead.
Successfully opened file $CATALYST/conf/forceField.data (/home/msi/BIOVIA/ds2018sp1/apps/scitegic/dscore/server/bin/../share/Catalyst/conf/forceField.data).
Total number of qualifying queries = 15
Final Fit Value = 6.04811
Summary of mapping of compound "dpp4_29" to hypothesis "/home/msi/BIOVIA/ds2018sp1/web/jobs/thtf/61142608-5F75-4349-A65F-677CF5382BD4/training_set-(1)_02.chm":
| Units are angstroms
| Feature "HBA_1": weight=2.1077 (not mapped)
|  Location Constraint "HBA_1.11": tolerance=1.600000 (not mapped)
|  Location Constraint "HBA_1.21": tolerance=2.200000 (not mapped)
| Feature "HBA_lipid_2": weight=2.1077 
|  Location Constraint "HBA_lipid_2.11": tolerance=1.600000 displacement=0.354597
|  Location Constraint "HBA_lipid_2.21": tolerance=2.200000 displacement=0.676228
| Feature "HBD_3": weight=2.1077 
|  Location Constraint "HBD_3.11": tolerance=1.600000 displacement=0.204568
|  Location Constraint "HBD_3.21": tolerance=2.200000 displacement=0.243362
| Feature "HYDROPHOBIC_4": weight=2.1077 
|  Location Constraint "HYDROPHOBIC_4.11": tolerance=1.600000 displacement=0.337053
| Fit value: 6.04811  Maximum possible: 8.4308
| Estimated Activity: 8.28487
| Query Point Hydrophobic1 (4.688953 -1.202419 -3.862564) angstroms
| Query Point DonorProj1 (-0.922581 -2.536262 -5.537504) angstroms
| Query Atom heavyAtom2 mapped to Atom N13 (0.471760 -0.015711 -4.699269) angstroms
| Query Point AcceptorProj2 (-3.054564 -2.813682 -1.488555) angstroms
| Query Atom Heavy#NOS#32 mapped to Atom N14 (-2.036326 -0.172770 -0.494184) angstroms
The conformer just registered for compound 'dpp4_29' was created
with a higher energy threshold than the energy threshold in the
current conformer model for that compound.
The 2D stereo designator specified for `dpp4_30' has been ignored.  Using 3D coordinates instead.
Total number of qualifying queries = 15
Final Fit Value = 5.96677
Summary of mapping of compound "dpp4_30" to hypothesis "/home/msi/BIOVIA/ds2018sp1/web/jobs/thtf/61142608-5F75-4349-A65F-677CF5382BD4/training_set-(1)_02.chm":
| Units are angstroms
| Feature "HBA_1": weight=2.1077 (not mapped)
|  Location Constraint "HBA_1.11": tolerance=1.600000 (not mapped)
|  Location Constraint "HBA_1.21": tolerance=2.200000 (not mapped)
| Feature "HBA_lipid_2": weight=2.1077 
|  Location Constraint "HBA_lipid_2.11": tolerance=1.600000 displacement=0.286018
|  Location Constraint "HBA_lipid_2.21": tolerance=2.200000 displacement=0.847133
| Feature "HBD_3": weight=2.1077 
|  Location Constraint "HBD_3.11": tolerance=1.600000 displacement=0.261129
|  Location Constraint "HBD_3.21": tolerance=2.200000 displacement=0.595376
| Feature "HYDROPHOBIC_4": weight=2.1077 
|  Location Constraint "HYDROPHOBIC_4.11": tolerance=1.600000 displacement=0.272513
| Fit value: 5.96677  Maximum possible: 8.4308
| Estimated Activity: 9.99142
| Query Point Hydrophobic1 (4.102662 -1.314224 -3.742194) angstroms
| Query Point DonorProj1 (-0.211024 -2.614852 -5.849468) angstroms
| Query Atom heavyAtom2 mapped to Atom N21 (0.288362 -0.008784 -4.449817) angstroms
| Query Point AcceptorProj2 (-1.801580 -2.682045 -1.907308) angstroms
| Query Atom Heavy#NOS#32 mapped to Atom O20 (-1.719442 0.015853 -0.597881) angstroms
The conformer just registered for compound 'dpp4_30' was created
with a higher energy threshold than the energy threshold in the
current conformer model for that compound.
The 2D stereo designator specified for `dpp4_31' has been ignored.  Using 3D coordinates instead.
Total number of qualifying queries = 15
Final Fit Value = 6.098
Summary of mapping of compound "dpp4_31" to hypothesis "/home/msi/BIOVIA/ds2018sp1/web/jobs/thtf/61142608-5F75-4349-A65F-677CF5382BD4/training_set-(1)_02.chm":
| Units are angstroms
| Feature "HBA_1": weight=2.1077 (not mapped)
|  Location Constraint "HBA_1.11": tolerance=1.600000 (not mapped)
|  Location Constraint "HBA_1.21": tolerance=2.200000 (not mapped)
| Feature "HBA_lipid_2": weight=2.1077 
|  Location Constraint "HBA_lipid_2.11": tolerance=1.600000 displacement=0.358512
|  Location Constraint "HBA_lipid_2.21": tolerance=2.200000 displacement=0.671701
| Feature "HBD_3": weight=2.1077 
|  Location Constraint "HBD_3.11": tolerance=1.600000 displacement=0.161684
|  Location Constraint "HBD_3.21": tolerance=2.200000 displacement=0.114037
| Feature "HYDROPHOBIC_4": weight=2.1077 
|  Location Constraint "HYDROPHOBIC_4.11": tolerance=1.600000 displacement=0.270756
| Fit value: 6.098  Maximum possible: 8.4308
| Estimated Activity: 7.38585
| Query Point Hydrophobic1 (4.610997 -1.208605 -3.895421) angstroms
| Query Point DonorProj1 (-0.725761 -2.557023 -5.550325) angstroms
| Query Atom heavyAtom2 mapped to Atom N13 (0.549746 0.004656 -4.649833) angstroms
| Query Point AcceptorProj2 (-3.059152 -2.831213 -1.432886) angstroms
| Query Atom Heavy#NOS#32 mapped to Atom N14 (-2.060079 -0.160513 -0.500570) angstroms
The conformer just registered for compound 'dpp4_31' was created
with a higher energy threshold than the energy threshold in the
current conformer model for that compound.
The 2D stereo designator specified for `dpp4_33' has been ignored.  Using 3D coordinates instead.
Total number of qualifying queries = 15
Final Fit Value = 5.82242
Summary of mapping of compound "dpp4_33" to hypothesis "/home/msi/BIOVIA/ds2018sp1/web/jobs/thtf/61142608-5F75-4349-A65F-677CF5382BD4/training_set-(1)_02.chm":
| Units are angstroms
| Feature "HBA_1": weight=2.1077 
|  Location Constraint "HBA_1.11": tolerance=1.600000 displacement=0.291630
|  Location Constraint "HBA_1.21": tolerance=2.200000 displacement=0.280111
| Feature "HBA_lipid_2": weight=2.1077 (not mapped)
|  Location Constraint "HBA_lipid_2.11": tolerance=1.600000 (not mapped)
|  Location Constraint "HBA_lipid_2.21": tolerance=2.200000 (not mapped)
| Feature "HBD_3": weight=2.1077 
|  Location Constraint "HBD_3.11": tolerance=1.600000 displacement=0.494280
|  Location Constraint "HBD_3.21": tolerance=2.200000 displacement=1.168389
| Feature "HYDROPHOBIC_4": weight=2.1077 
|  Location Constraint "HYDROPHOBIC_4.11": tolerance=1.600000 displacement=0.248322
| Fit value: 5.82242  Maximum possible: 8.4308
| Estimated Activity: 13.9309
| Query Point Hydrophobic1 (4.280352 -1.273937 -3.570461) angstroms
| Query Point DonorProj1 (0.095090 -2.568891 -6.399230) angstroms
| Query Atom heavyAtom2 mapped to Atom N21 (0.194760 0.044123 -4.928779) angstroms
| Query Point AcceptorProj1 (-6.102721 1.520419 6.258803) angstroms
| Query Atom heavyAtom1 mapped to Atom O30 (-6.117786 1.235518 3.272400) angstroms
The conformer just registered for compound 'dpp4_33' was created
with a higher energy threshold than the energy threshold in the
current conformer model for that compound.
The 2D stereo designator specified for `dpp4_36' has been ignored.  Using 3D coordinates instead.
Total number of qualifying queries = 15
Final Fit Value = 5.43291
Summary of mapping of compound "dpp4_36" to hypothesis "/home/msi/BIOVIA/ds2018sp1/web/jobs/thtf/61142608-5F75-4349-A65F-677CF5382BD4/training_set-(1)_02.chm":
| Units are angstroms
| Feature "HBA_1": weight=2.1077 
|  Location Constraint "HBA_1.11": tolerance=1.600000 displacement=0.468249
|  Location Constraint "HBA_1.21": tolerance=2.200000 displacement=0.353279
| Feature "HBA_lipid_2": weight=2.1077 
|  Location Constraint "HBA_lipid_2.11": tolerance=1.600000 displacement=1.172047
|  Location Constraint "HBA_lipid_2.21": tolerance=2.200000 displacement=0.290891
| Feature "HBD_3": weight=2.1077 (not mapped)
|  Location Constraint "HBD_3.11": tolerance=1.600000 (not mapped)
|  Location Constraint "HBD_3.21": tolerance=2.200000 (not mapped)
| Feature "HYDROPHOBIC_4": weight=2.1077 
|  Location Constraint "HYDROPHOBIC_4.11": tolerance=1.600000 displacement=0.478916
| Fit value: 5.43291  Maximum possible: 8.4308
| Estimated Activity: 34.1579
| Query Point Hydrophobic1 (4.124143 -1.261633 -3.390313) angstroms
| Query Point AcceptorProj2 (-2.166792 -2.915151 -1.268207) angstroms
| Query Atom Heavy#NOS#32 mapped to Atom O13 (-2.091365 0.005333 -1.950177) angstroms
| Query Point AcceptorProj1 (-5.801183 1.590862 6.132627) angstroms
| Query Atom heavyAtom1 mapped to Atom O30 (-5.761520 0.882356 3.217761) angstroms
The conformer just registered for compound 'dpp4_36' was created
with a higher energy threshold than the energy threshold in the
current conformer model for that compound.
The 2D stereo designator specified for `dpp4_37' has been ignored.  Using 3D coordinates instead.
Total number of qualifying queries = 15
Final Fit Value = 5.87147
Summary of mapping of compound "dpp4_37" to hypothesis "/home/msi/BIOVIA/ds2018sp1/web/jobs/thtf/61142608-5F75-4349-A65F-677CF5382BD4/training_set-(1)_02.chm":
| Units are angstroms
| Feature "HBA_1": weight=2.1077 (not mapped)
|  Location Constraint "HBA_1.11": tolerance=1.600000 (not mapped)
|  Location Constraint "HBA_1.21": tolerance=2.200000 (not mapped)
| Feature "HBA_lipid_2": weight=2.1077 
|  Location Constraint "HBA_lipid_2.11": tolerance=1.600000 displacement=0.490581
|  Location Constraint "HBA_lipid_2.21": tolerance=2.200000 displacement=0.478604
| Feature "HBD_3": weight=2.1077 
|  Location Constraint "HBD_3.11": tolerance=1.600000 displacement=0.339666
|  Location Constraint "HBD_3.21": tolerance=2.200000 displacement=0.891192
| Feature "HYDROPHOBIC_4": weight=2.1077 
|  Location Constraint "HYDROPHOBIC_4.11": tolerance=1.600000 displacement=0.316076
| Fit value: 5.87147  Maximum possible: 8.4308
| Estimated Activity: 12.4431
| Query Point Hydrophobic1 (4.069534 -1.302711 -3.695761) angstroms
| Query Point DonorProj1 (0.093287 -2.647884 -5.909137) angstroms
| Query Atom heavyAtom2 mapped to Atom N21 (0.185641 0.085371 -4.675935) angstroms
| Query Point AcceptorProj2 (-2.242571 -2.701952 -1.745731) angstroms
| Query Atom Heavy#NOS#32 mapped to Atom O20 (-1.478173 -0.073326 -0.518531) angstroms
The conformer just registered for compound 'dpp4_37' was created
with a higher energy threshold than the energy threshold in the
current conformer model for that compound.
The 2D stereo designator specified for `dpp4_38' has been ignored.  Using 3D coordinates instead.
Total number of qualifying queries = 15
Final Fit Value = 5.1384
Summary of mapping of compound "dpp4_38" to hypothesis "/home/msi/BIOVIA/ds2018sp1/web/jobs/thtf/61142608-5F75-4349-A65F-677CF5382BD4/training_set-(1)_02.chm":
| Units are angstroms
| Feature "HBA_1": weight=2.1077 (not mapped)
|  Location Constraint "HBA_1.11": tolerance=1.600000 (not mapped)
|  Location Constraint "HBA_1.21": tolerance=2.200000 (not mapped)
| Feature "HBA_lipid_2": weight=2.1077 
|  Location Constraint "HBA_lipid_2.11": tolerance=1.600000 displacement=0.473597
|  Location Constraint "HBA_lipid_2.21": tolerance=2.200000 displacement=1.353157
| Feature "HBD_3": weight=2.1077 
|  Location Constraint "HBD_3.11": tolerance=1.600000 displacement=0.755346
|  Location Constraint "HBD_3.21": tolerance=2.200000 displacement=1.165211
| Feature "HYDROPHOBIC_4": weight=2.1077 
|  Location Constraint "HYDROPHOBIC_4.11": tolerance=1.600000 displacement=0.445205
| Fit value: 5.1384  Maximum possible: 8.4308
| Estimated Activity: 67.2982
| Query Point Hydrophobic1 (3.973908 -1.291040 -3.592306) angstroms
| Query Point DonorProj1 (-0.113453 -2.192093 -6.524746) angstroms
| Query Atom heavyAtom2 mapped to Atom N13 (0.736808 0.369287 -5.214638) angstroms
| Query Point AcceptorProj2 (-2.645361 -3.106638 -0.079686) angstroms
| Query Atom Heavy#NOS#32 mapped to Atom N23 (-1.515691 -0.407613 -0.742340) angstroms
The conformer just registered for compound 'dpp4_38' was created
with a higher energy threshold than the energy threshold in the
current conformer model for that compound.
The 2D stereo designator specified for `dpp4_39' has been ignored.  Using 3D coordinates instead.
Total number of qualifying queries = 15
Final Fit Value = 5.11371
Summary of mapping of compound "dpp4_39" to hypothesis "/home/msi/BIOVIA/ds2018sp1/web/jobs/thtf/61142608-5F75-4349-A65F-677CF5382BD4/training_set-(1)_02.chm":
| Units are angstroms
| Feature "HBA_1": weight=2.1077 
|  Location Constraint "HBA_1.11": tolerance=1.600000 displacement=0.359572
|  Location Constraint "HBA_1.21": tolerance=2.200000 displacement=1.046892
| Feature "HBA_lipid_2": weight=2.1077 
|  Location Constraint "HBA_lipid_2.11": tolerance=1.600000 displacement=1.019218
|  Location Constraint "HBA_lipid_2.21": tolerance=2.200000 displacement=0.594159
| Feature "HBD_3": weight=2.1077 
|  Location Constraint "HBD_3.11": tolerance=1.600000 displacement=0.199880
|  Location Constraint "HBD_3.21": tolerance=2.200000 displacement=1.349581
| Feature "HYDROPHOBIC_4": weight=2.1077 (not mapped)
|  Location Constraint "HYDROPHOBIC_4.11": tolerance=1.600000 (not mapped)
| Fit value: 5.11371  Maximum possible: 8.4308
| Estimated Activity: 71.2343
| Query Point DonorProj1 (0.256612 -2.864316 -4.689191) angstroms
| Query Atom heavyAtom2 mapped to Atom N14 (0.586772 0.099950 -4.366509) angstroms
| Query Point AcceptorProj2 (-2.644567 -2.856000 -1.934280) angstroms
| Query Atom Heavy#NOS#32 mapped to Atom N17 (-2.664675 0.098777 -1.415735) angstroms
| Query Point AcceptorProj1 (-5.213477 1.097980 6.053128) angstroms
| Query Atom heavyAtom1 mapped to Atom N27 (-6.322422 1.284502 3.271860) angstroms
The conformer just registered for compound 'dpp4_39' was created
with a higher energy threshold than the energy threshold in the
current conformer model for that compound.
The 2D stereo designator specified for `dpp4_42' has been ignored.  Using 3D coordinates instead.
Total number of qualifying queries = 15
Final Fit Value = 5.23944
Summary of mapping of compound "dpp4_42" to hypothesis "/home/msi/BIOVIA/ds2018sp1/web/jobs/thtf/61142608-5F75-4349-A65F-677CF5382BD4/training_set-(1)_02.chm":
| Units are angstroms
| Feature "HBA_1": weight=2.1077 
|  Location Constraint "HBA_1.11": tolerance=1.600000 displacement=1.009079
|  Location Constraint "HBA_1.21": tolerance=2.200000 displacement=1.095207
| Feature "HBA_lipid_2": weight=2.1077 
|  Location Constraint "HBA_lipid_2.11": tolerance=1.600000 displacement=1.782099
|  Location Constraint "HBA_lipid_2.21": tolerance=2.200000 displacement=0.738231
| Feature "HBD_3": weight=2.1077 
|  Location Constraint "HBD_3.11": tolerance=1.600000 displacement=0.720660
|  Location Constraint "HBD_3.21": tolerance=2.200000 displacement=1.929080
| Feature "HYDROPHOBIC_4": weight=2.1077 
|  Location Constraint "HYDROPHOBIC_4.11": tolerance=1.600000 displacement=0.271966
| Fit value: 5.23944  Maximum possible: 8.4308
| Estimated Activity: 53.3284
| Query Point Hydrophobic1 (4.248739 -1.043032 -3.727099) angstroms
| Query Point DonorProj1 (0.076661 -2.007576 -7.260501) angstroms
| Query Atom heavyAtom2 mapped to Atom N15 (0.705918 -0.553226 -4.713169) angstroms
| Query Point AcceptorProj2 (-2.968322 -2.526964 -1.511993) angstroms
| Query Atom Heavy#NOS#32 mapped to Atom N20 (-2.864724 -0.440501 0.641130) angstroms
| Query Point AcceptorProj1 (-6.197611 2.400366 5.240812) angstroms
| Query Atom heavyAtom1 mapped to Atom N25 (-5.221179 0.694107 2.974700) angstroms
The conformer just registered for compound 'dpp4_42' was created
with a higher energy threshold than the energy threshold in the
current conformer model for that compound.
The 2D stereo designator specified for `dpp4_44' has been ignored.  Using 3D coordinates instead.
Total number of qualifying queries = 15
Final Fit Value = 5.81336
Summary of mapping of compound "dpp4_44" to hypothesis "/home/msi/BIOVIA/ds2018sp1/web/jobs/thtf/61142608-5F75-4349-A65F-677CF5382BD4/training_set-(1)_02.chm":
| Units are angstroms
| Feature "HBA_1": weight=2.1077 
|  Location Constraint "HBA_1.11": tolerance=1.600000 displacement=0.490906
|  Location Constraint "HBA_1.21": tolerance=2.200000 displacement=0.793125
| Feature "HBA_lipid_2": weight=2.1077 
|  Location Constraint "HBA_lipid_2.11": tolerance=1.600000 displacement=0.683804
|  Location Constraint "HBA_lipid_2.21": tolerance=2.200000 displacement=0.584175
| Feature "HBD_3": weight=2.1077 (not mapped)
|  Location Constraint "HBD_3.11": tolerance=1.600000 (not mapped)
|  Location Constraint "HBD_3.21": tolerance=2.200000 (not mapped)
| Feature "HYDROPHOBIC_4": weight=2.1077 
|  Location Constraint "HYDROPHOBIC_4.11": tolerance=1.600000 displacement=0.090687
| Fit value: 5.81336  Maximum possible: 8.4308
| Estimated Activity: 14.2245
| Query Point Hydrophobic1 (4.286536 -1.312829 -3.777760) angstroms
| Query Point AcceptorProj2 (-1.868614 -3.150032 -1.569081) angstroms
| Query Atom Heavy#NOS#32 mapped to Atom O13 (-1.579355 -0.167910 -1.416500) angstroms
| Query Point AcceptorProj1 (-6.804442 1.584686 6.403294) angstroms
| Query Atom heavyAtom1 mapped to Atom O28 (-6.225381 1.285493 3.474955) angstroms
The conformer just registered for compound 'dpp4_44' was created
with a higher energy threshold than the energy threshold in the
current conformer model for that compound.
The 2D stereo designator specified for `dpp4_47' has been ignored.  Using 3D coordinates instead.
Total number of qualifying queries = 15
Final Fit Value = 5.44256
Summary of mapping of compound "dpp4_47" to hypothesis "/home/msi/BIOVIA/ds2018sp1/web/jobs/thtf/61142608-5F75-4349-A65F-677CF5382BD4/training_set-(1)_02.chm":
| Units are angstroms
| Feature "HBA_1": weight=2.1077 
|  Location Constraint "HBA_1.11": tolerance=1.600000 displacement=0.907272
|  Location Constraint "HBA_1.21": tolerance=2.200000 displacement=0.462234
| Feature "HBA_lipid_2": weight=2.1077 
|  Location Constraint "HBA_lipid_2.11": tolerance=1.600000 displacement=0.892732
|  Location Constraint "HBA_lipid_2.21": tolerance=2.200000 displacement=0.751047
| Feature "HBD_3": weight=2.1077 (not mapped)
|  Location Constraint "HBD_3.11": tolerance=1.600000 (not mapped)
|  Location Constraint "HBD_3.21": tolerance=2.200000 (not mapped)
| Feature "HYDROPHOBIC_4": weight=2.1077 
|  Location Constraint "HYDROPHOBIC_4.11": tolerance=1.600000 displacement=0.231855
| Fit value: 5.44256  Maximum possible: 8.4308
| Estimated Activity: 33.4069
| Query Point Hydrophobic1 (4.395876 -1.060501 -3.724972) angstroms
| Query Point AcceptorProj2 (-3.114424 -3.224645 -1.526705) angstroms
| Query Atom Heavy#NOS#32 mapped to Atom N26 (-2.429329 -0.580037 -0.287069) angstroms
| Query Point AcceptorProj1 (-5.963729 1.459334 5.587349) angstroms
| Query Atom heavyAtom1 mapped to Atom O36 (-5.379821 1.298729 2.649108) angstroms
The conformer just registered for compound 'dpp4_47' was created
with a higher energy threshold than the energy threshold in the
current conformer model for that compound.
The 2D stereo designator specified for `dpp4_48' has been ignored.  Using 3D coordinates instead.
Total number of qualifying queries = 15
Final Fit Value = 4.86515
Summary of mapping of compound "dpp4_48" to hypothesis "/home/msi/BIOVIA/ds2018sp1/web/jobs/thtf/61142608-5F75-4349-A65F-677CF5382BD4/training_set-(1)_02.chm":
| Units are angstroms
| Feature "HBA_1": weight=2.1077 
|  Location Constraint "HBA_1.11": tolerance=1.600000 displacement=1.259668
|  Location Constraint "HBA_1.21": tolerance=2.200000 displacement=0.688212
| Feature "HBA_lipid_2": weight=2.1077 
|  Location Constraint "HBA_lipid_2.11": tolerance=1.600000 displacement=0.599244
|  Location Constraint "HBA_lipid_2.21": tolerance=2.200000 displacement=0.845924
| Feature "HBD_3": weight=2.1077 (not mapped)
|  Location Constraint "HBD_3.11": tolerance=1.600000 (not mapped)
|  Location Constraint "HBD_3.21": tolerance=2.200000 (not mapped)
| Feature "HYDROPHOBIC_4": weight=2.1077 
|  Location Constraint "HYDROPHOBIC_4.11": tolerance=1.600000 displacement=0.695255
| Fit value: 4.86515  Maximum possible: 8.4308
| Estimated Activity: 126.254
| Query Point Hydrophobic1 (3.864496 -0.980950 -3.422773) angstroms
| Query Point AcceptorProj2 (-3.230838 -3.044422 -1.601012) angstroms
| Query Atom Heavy#NOS#32 mapped to Atom O14 (-1.626591 -0.650193 -0.767910) angstroms
| Query Point AcceptorProj1 (-6.164986 1.764530 5.324743) angstroms
| Query Atom heavyAtom1 mapped to Atom N11 (-4.951774 0.953033 2.703753) angstroms
The conformer just registered for compound 'dpp4_48' was created
with a higher energy threshold than the energy threshold in the
current conformer model for that compound.
Total number of qualifying queries = 15
Final Fit Value = 4.67892
Summary of mapping of compound "dpp4_49" to hypothesis "/home/msi/BIOVIA/ds2018sp1/web/jobs/thtf/61142608-5F75-4349-A65F-677CF5382BD4/training_set-(1)_02.chm":
| Units are angstroms
| Feature "HBA_1": weight=2.1077 
|  Location Constraint "HBA_1.11": tolerance=1.600000 displacement=0.903256
|  Location Constraint "HBA_1.21": tolerance=2.200000 displacement=1.216996
| Feature "HBA_lipid_2": weight=2.1077 
|  Location Constraint "HBA_lipid_2.11": tolerance=1.600000 displacement=1.194202
|  Location Constraint "HBA_lipid_2.21": tolerance=2.200000 displacement=1.127451
| Feature "HBD_3": weight=2.1077 (not mapped)
|  Location Constraint "HBD_3.11": tolerance=1.600000 (not mapped)
|  Location Constraint "HBD_3.21": tolerance=2.200000 (not mapped)
| Feature "HYDROPHOBIC_4": weight=2.1077 
|  Location Constraint "HYDROPHOBIC_4.11": tolerance=1.600000 displacement=0.384903
| Fit value: 4.67892  Maximum possible: 8.4308
| Estimated Activity: 193.854
| Query Point Hydrophobic1 (4.014428 -1.412884 -3.883287) angstroms
| Query Point AcceptorProj2 (-1.975006 -2.031204 -1.795199) angstroms
| Query Atom Heavy#NOS#32 mapped to Atom N12 (-1.192679 0.113932 0.150657) angstroms
| Query Point AcceptorProj1 (-5.824288 2.291790 5.032986) angstroms
| Query Atom heavyAtom1 mapped to Atom O24 (-6.529995 0.237978 2.963243) angstroms
The conformer just registered for compound 'dpp4_49' was created
with a higher energy threshold than the energy threshold in the
current conformer model for that compound.
The 2D stereo designator specified for `dpp4_51' has been ignored.  Using 3D coordinates instead.
Total number of qualifying queries = 15
Final Fit Value = 4.61762
Summary of mapping of compound "dpp4_51" to hypothesis "/home/msi/BIOVIA/ds2018sp1/web/jobs/thtf/61142608-5F75-4349-A65F-677CF5382BD4/training_set-(1)_02.chm":
| Units are angstroms
| Feature "HBA_1": weight=2.1077 (not mapped)
|  Location Constraint "HBA_1.11": tolerance=1.600000 (not mapped)
|  Location Constraint "HBA_1.21": tolerance=2.200000 (not mapped)
| Feature "HBA_lipid_2": weight=2.1077 
|  Location Constraint "HBA_lipid_2.11": tolerance=1.600000 displacement=0.856349
|  Location Constraint "HBA_lipid_2.21": tolerance=2.200000 displacement=0.547430
| Feature "HBD_3": weight=2.1077 
|  Location Constraint "HBD_3.11": tolerance=1.600000 displacement=1.549572
|  Location Constraint "HBD_3.21": tolerance=2.200000 displacement=0.893812
| Feature "HYDROPHOBIC_4": weight=2.1077 
|  Location Constraint "HYDROPHOBIC_4.11": tolerance=1.600000 displacement=0.462248
| Fit value: 4.61762  Maximum possible: 8.4308
| Estimated Activity: 223.242
| Query Point Hydrophobic1 (4.615102 -1.593792 -3.578754) angstroms
| Query Point DonorProj1 (-0.472302 -2.112911 -4.750393) angstroms
| Query Atom heavyAtom2 mapped to Atom N15 (-0.843778 0.864001 -4.750555) angstroms
| Query Point AcceptorProj2 (-1.916557 -3.227717 -1.342584) angstroms
| Query Atom Heavy#NOS#32 mapped to Atom O13 (-1.413172 -0.274663 -1.504049) angstroms
The conformer just registered for compound 'dpp4_51' was created
with a higher energy threshold than the energy threshold in the
current conformer model for that compound.
The 2D stereo designator specified for `dpp4_54' has been ignored.  Using 3D coordinates instead.
Total number of qualifying queries = 15
Final Fit Value = 5.11758
Summary of mapping of compound "dpp4_54" to hypothesis "/home/msi/BIOVIA/ds2018sp1/web/jobs/thtf/61142608-5F75-4349-A65F-677CF5382BD4/training_set-(1)_02.chm":
| Units are angstroms
| Feature "HBA_1": weight=2.1077 (not mapped)
|  Location Constraint "HBA_1.11": tolerance=1.600000 (not mapped)
|  Location Constraint "HBA_1.21": tolerance=2.200000 (not mapped)
| Feature "HBA_lipid_2": weight=2.1077 
|  Location Constraint "HBA_lipid_2.11": tolerance=1.600000 displacement=0.560001
|  Location Constraint "HBA_lipid_2.21": tolerance=2.200000 displacement=1.251522
| Feature "HBD_3": weight=2.1077 
|  Location Constraint "HBD_3.11": tolerance=1.600000 displacement=0.773272
|  Location Constraint "HBD_3.21": tolerance=2.200000 displacement=1.088296
| Feature "HYDROPHOBIC_4": weight=2.1077 
|  Location Constraint "HYDROPHOBIC_4.11": tolerance=1.600000 displacement=0.530082
| Fit value: 5.11758  Maximum possible: 8.4308
| Estimated Activity: 70.6027
| Query Point Hydrophobic1 (3.907632 -1.297211 -3.537326) angstroms
| Query Point DonorProj1 (-0.208213 -2.181090 -6.484191) angstroms
| Query Atom heavyAtom2 mapped to Atom N13 (0.708303 0.388679 -5.236681) angstroms
| Query Point AcceptorProj2 (-2.461139 -3.136920 -0.164902) angstroms
| Query Atom Heavy#NOS#32 mapped to Atom N23 (-1.401952 -0.404467 -0.806634) angstroms
The conformer just registered for compound 'dpp4_54' was created
with a higher energy threshold than the energy threshold in the
current conformer model for that compound.
Total number of qualifying queries = 15
Final Fit Value = 4.03837
Could not identify atoms involved in hydrophobe. Using nearest atom Cl19 instead.
Summary of mapping of compound "dpp4_56" to hypothesis "/home/msi/BIOVIA/ds2018sp1/web/jobs/thtf/61142608-5F75-4349-A65F-677CF5382BD4/training_set-(1)_02.chm":
| Units are angstroms
| Feature "HBA_1": weight=2.1077 (not mapped)
|  Location Constraint "HBA_1.11": tolerance=1.600000 (not mapped)
|  Location Constraint "HBA_1.21": tolerance=2.200000 (not mapped)
| Feature "HBA_lipid_2": weight=2.1077 
|  Location Constraint "HBA_lipid_2.11": tolerance=1.600000 displacement=0.068304
|  Location Constraint "HBA_lipid_2.21": tolerance=2.200000 displacement=0.779353
| Feature "HBD_3": weight=2.1077 (not mapped)
|  Location Constraint "HBD_3.11": tolerance=1.600000 (not mapped)
|  Location Constraint "HBD_3.21": tolerance=2.200000 (not mapped)
| Feature "HYDROPHOBIC_4": weight=2.1077 
|  Location Constraint "HYDROPHOBIC_4.11": tolerance=1.600000 displacement=0.228143
| Fit value: 4.03837  Maximum possible: 8.4308
| Estimated Activity: 847.278
| Query Point Hydrophobic1 (4.155572 -1.323769 -3.727791) angstroms
| Query Point AcceptorProj2 (-1.687721 -2.924819 -1.694429) angstroms
| Query Atom Heavy#NOS#32 mapped to Atom N12 (-1.837750 -0.050017 -0.803628) angstroms
Could not identify atoms involved in hydrophobe. Using nearest atom Cl19 instead.
Successfully opened file $CATALYST/conf/duelem.data (/home/msi/BIOVIA/ds2018sp1/apps/scitegic/dscore/server/bin/../share/Catalyst/conf/duelem.data).
Successfully opened file $CATALYST/conf/Dictionary.chm (/home/msi/BIOVIA/ds2018sp1/apps/scitegic/dscore/server/bin/../share/Catalyst/conf/Dictionary.chm).
The Feature Dictionary (version 1.36) has been loaded from disk.
Successfully opened file $CATALYST/conf/Dictionary.chm (/home/msi/BIOVIA/ds2018sp1/apps/scitegic/dscore/server/bin/../share/Catalyst/conf/Dictionary.chm).
Successfully opened file /home/msi/BIOVIA/ds2018sp1/web/jobs/thtf/61142608-5F75-4349-A65F-677CF5382BD4/training_set-(1)_03.chm (/home/msi/BIOVIA/ds2018sp1/web/jobs/thtf/61142608-5F75-4349-A65F-677CF5382BD4/training_set-(1)_03.chm).
Successfully opened file citest_in.sd (/home/msi/BIOVIA/ds2018sp1/web/jobs/thtf/61142608-5F75-4349-A65F-677CF5382BD4/temp/fileAk1p8t.tmp/citest_in.sd).
The 2D stereo designator specified for `dpp4_29' has been ignored.  Using 3D coordinates instead.
Successfully opened file $CATALYST/conf/forceField.data (/home/msi/BIOVIA/ds2018sp1/apps/scitegic/dscore/server/bin/../share/Catalyst/conf/forceField.data).
Total number of qualifying queries = 15
Final Fit Value = 6.02856
Summary of mapping of compound "dpp4_29" to hypothesis "/home/msi/BIOVIA/ds2018sp1/web/jobs/thtf/61142608-5F75-4349-A65F-677CF5382BD4/training_set-(1)_03.chm":
| Units are angstroms
| Feature "HBA_lipid_1": weight=2.0758 
|  Location Constraint "HBA_lipid_1.11": tolerance=1.600000 displacement=0.449542
|  Location Constraint "HBA_lipid_1.21": tolerance=2.200000 displacement=0.521502
| Feature "HBA_lipid_2": weight=2.0758 (not mapped)
|  Location Constraint "HBA_lipid_2.11": tolerance=1.600000 (not mapped)
|  Location Constraint "HBA_lipid_2.21": tolerance=2.200000 (not mapped)
| Feature "HBD_3": weight=2.0758 
|  Location Constraint "HBD_3.11": tolerance=1.600000 displacement=0.178275
|  Location Constraint "HBD_3.21": tolerance=2.200000 displacement=0.213039
| Feature "HYDROPHOBIC_4": weight=2.0758 
|  Location Constraint "HYDROPHOBIC_4.11": tolerance=1.600000 displacement=0.210615
| Fit value: 6.02856  Maximum possible: 8.3032
| Estimated Activity: 8.29163
| Query Point Hydrophobic1 (5.383589 -0.781014 -2.301455) angstroms
| Query Point DonorProj1 (2.523806 -2.720881 4.175237) angstroms
| Query Atom heavyAtom1 mapped to Atom N13 (3.313092 -0.641752 2.161720) angstroms
| Query Point AcceptorProj1 (-0.221709 2.918729 0.572319) angstroms
| Query Atom Heavy#NOS#31 mapped to Atom N14 (-1.186250 0.081080 0.440375) angstroms
The conformer just registered for compound 'dpp4_29' was created
with a higher energy threshold than the energy threshold in the
current conformer model for that compound.
The 2D stereo designator specified for `dpp4_30' has been ignored.  Using 3D coordinates instead.
Total number of qualifying queries = 15
Final Fit Value = 5.97262
Summary of mapping of compound "dpp4_30" to hypothesis "/home/msi/BIOVIA/ds2018sp1/web/jobs/thtf/61142608-5F75-4349-A65F-677CF5382BD4/training_set-(1)_03.chm":
| Units are angstroms
| Feature "HBA_lipid_1": weight=2.0758 
|  Location Constraint "HBA_lipid_1.11": tolerance=1.600000 displacement=0.159821
|  Location Constraint "HBA_lipid_1.21": tolerance=2.200000 displacement=0.390522
| Feature "HBA_lipid_2": weight=2.0758 (not mapped)
|  Location Constraint "HBA_lipid_2.11": tolerance=1.600000 (not mapped)
|  Location Constraint "HBA_lipid_2.21": tolerance=2.200000 (not mapped)
| Feature "HBD_3": weight=2.0758 
|  Location Constraint "HBD_3.11": tolerance=1.600000 displacement=0.423321
|  Location Constraint "HBD_3.21": tolerance=2.200000 displacement=0.732901
| Feature "HYDROPHOBIC_4": weight=2.0758 
|  Location Constraint "HYDROPHOBIC_4.11": tolerance=1.600000 displacement=0.171613
| Fit value: 5.97262  Maximum possible: 8.3032
| Estimated Activity: 9.43148
| Query Point Hydrophobic1 (5.111877 -0.824078 -2.054722) angstroms
| Query Point DonorProj1 (3.095580 -2.842404 3.845753) angstroms
| Query Atom heavyAtom1 mapped to Atom N21 (3.099529 -0.413147 2.085442) angstroms
| Query Point AcceptorProj1 (0.049773 2.826800 0.761974) angstroms
| Query Atom Heavy#NOS#31 mapped to Atom O20 (-0.875282 0.051503 0.097146) angstroms
The conformer just registered for compound 'dpp4_30' was created
with a higher energy threshold than the energy threshold in the
current conformer model for that compound.
The 2D stereo designator specified for `dpp4_31' has been ignored.  Using 3D coordinates instead.
Total number of qualifying queries = 15
Final Fit Value = 5.64239
Summary of mapping of compound "dpp4_31" to hypothesis "/home/msi/BIOVIA/ds2018sp1/web/jobs/thtf/61142608-5F75-4349-A65F-677CF5382BD4/training_set-(1)_03.chm":
| Units are angstroms
| Feature "HBA_lipid_1": weight=2.0758 
|  Location Constraint "HBA_lipid_1.11": tolerance=1.600000 displacement=0.664636
|  Location Constraint "HBA_lipid_1.21": tolerance=2.200000 displacement=0.676289
| Feature "HBA_lipid_2": weight=2.0758 (not mapped)
|  Location Constraint "HBA_lipid_2.11": tolerance=1.600000 (not mapped)
|  Location Constraint "HBA_lipid_2.21": tolerance=2.200000 (not mapped)
| Feature "HBD_3": weight=2.0758 
|  Location Constraint "HBD_3.11": tolerance=1.600000 displacement=0.581746
|  Location Constraint "HBD_3.21": tolerance=2.200000 displacement=0.364669
| Feature "HYDROPHOBIC_4": weight=2.0758 
|  Location Constraint "HYDROPHOBIC_4.11": tolerance=1.600000 displacement=0.418644
| Fit value: 5.64239  Maximum possible: 8.3032
| Estimated Activity: 20.175
| Query Point Hydrophobic1 (5.598686 -0.916750 -2.148218) angstroms
| Query Point DonorProj1 (2.518379 -2.324682 3.911289) angstroms
| Query Atom heavyAtom1 mapped to Atom N13 (3.366615 -0.712785 1.527535) angstroms
| Query Point AcceptorProj1 (-0.788247 3.033774 1.187733) angstroms
| Query Atom Heavy#NOS#31 mapped to Atom N14 (-1.367440 0.153176 0.582186) angstroms
The conformer just registered for compound 'dpp4_31' was created
with a higher energy threshold than the energy threshold in the
current conformer model for that compound.
The 2D stereo designator specified for `dpp4_33' has been ignored.  Using 3D coordinates instead.
Total number of qualifying queries = 15
Final Fit Value = 5.86391
Summary of mapping of compound "dpp4_33" to hypothesis "/home/msi/BIOVIA/ds2018sp1/web/jobs/thtf/61142608-5F75-4349-A65F-677CF5382BD4/training_set-(1)_03.chm":
| Units are angstroms
| Feature "HBA_lipid_1": weight=2.0758 (not mapped)
|  Location Constraint "HBA_lipid_1.11": tolerance=1.600000 (not mapped)
|  Location Constraint "HBA_lipid_1.21": tolerance=2.200000 (not mapped)
| Feature "HBA_lipid_2": weight=2.0758 
|  Location Constraint "HBA_lipid_2.11": tolerance=1.600000 displacement=0.431877
|  Location Constraint "HBA_lipid_2.21": tolerance=2.200000 displacement=0.714759
| Feature "HBD_3": weight=2.0758 
|  Location Constraint "HBD_3.11": tolerance=1.600000 displacement=0.399563
|  Location Constraint "HBD_3.21": tolerance=2.200000 displacement=0.710511
| Feature "HYDROPHOBIC_4": weight=2.0758 
|  Location Constraint "HYDROPHOBIC_4.11": tolerance=1.600000 displacement=0.081098
| Fit value: 5.86391  Maximum possible: 8.3032
| Estimated Activity: 12.1141
| Query Point Hydrophobic1 (5.227624 -0.788115 -2.275316) angstroms
| Query Point DonorProj1 (2.801164 -2.005588 4.650476) angstroms
| Query Atom heavyAtom1 mapped to Atom N21 (3.697927 -0.928766 1.997879) angstroms
| Query Point AcceptorProj2 (-8.431981 -2.158312 3.633903) angstroms
| Query Atom Heavy#NOS#32 mapped to Atom O30 (-6.964510 0.027198 2.195127) angstroms
The conformer just registered for compound 'dpp4_33' was created
with a higher energy threshold than the energy threshold in the
current conformer model for that compound.
The 2D stereo designator specified for `dpp4_36' has been ignored.  Using 3D coordinates instead.
Total number of qualifying queries = 15
Final Fit Value = 5.47743
Summary of mapping of compound "dpp4_36" to hypothesis "/home/msi/BIOVIA/ds2018sp1/web/jobs/thtf/61142608-5F75-4349-A65F-677CF5382BD4/training_set-(1)_03.chm":
| Units are angstroms
| Feature "HBA_lipid_1": weight=2.0758 (not mapped)
|  Location Constraint "HBA_lipid_1.11": tolerance=1.600000 (not mapped)
|  Location Constraint "HBA_lipid_1.21": tolerance=2.200000 (not mapped)
| Feature "HBA_lipid_2": weight=2.0758 
|  Location Constraint "HBA_lipid_2.11": tolerance=1.600000 displacement=0.818260
|  Location Constraint "HBA_lipid_2.21": tolerance=2.200000 displacement=0.277128
| Feature "HBD_3": weight=2.0758 
|  Location Constraint "HBD_3.11": tolerance=1.600000 displacement=0.749186
|  Location Constraint "HBD_3.21": tolerance=2.200000 displacement=0.946033
| Feature "HYDROPHOBIC_4": weight=2.0758 
|  Location Constraint "HYDROPHOBIC_4.11": tolerance=1.600000 displacement=0.229118
| Fit value: 5.47743  Maximum possible: 8.3032
| Estimated Activity: 29.4966
| Query Point Hydrophobic1 (5.003087 -0.902353 -2.143042) angstroms
| Query Point DonorProj1 (3.403457 -2.819672 3.927160) angstroms
| Query Atom heavyAtom1 mapped to Atom N21 (4.117212 -0.353953 2.374490) angstroms
| Query Point AcceptorProj2 (-7.966121 -1.947765 3.984541) angstroms
| Query Atom Heavy#NOS#32 mapped to Atom O30 (-7.499693 0.000088 1.751087) angstroms
The conformer just registered for compound 'dpp4_36' was created
with a higher energy threshold than the energy threshold in the
current conformer model for that compound.
The 2D stereo designator specified for `dpp4_37' has been ignored.  Using 3D coordinates instead.
Total number of qualifying queries = 15
Final Fit Value = 5.95861
Summary of mapping of compound "dpp4_37" to hypothesis "/home/msi/BIOVIA/ds2018sp1/web/jobs/thtf/61142608-5F75-4349-A65F-677CF5382BD4/training_set-(1)_03.chm":
| Units are angstroms
| Feature "HBA_lipid_1": weight=2.0758 
|  Location Constraint "HBA_lipid_1.11": tolerance=1.600000 displacement=0.369462
|  Location Constraint "HBA_lipid_1.21": tolerance=2.200000 displacement=0.335912
| Feature "HBA_lipid_2": weight=2.0758 (not mapped)
|  Location Constraint "HBA_lipid_2.11": tolerance=1.600000 (not mapped)
|  Location Constraint "HBA_lipid_2.21": tolerance=2.200000 (not mapped)
| Feature "HBD_3": weight=2.0758 
|  Location Constraint "HBD_3.11": tolerance=1.600000 displacement=0.565997
|  Location Constraint "HBD_3.21": tolerance=2.200000 displacement=0.437926
| Feature "HYDROPHOBIC_4": weight=2.0758 
|  Location Constraint "HYDROPHOBIC_4.11": tolerance=1.600000 displacement=0.150013
| Fit value: 5.95861  Maximum possible: 8.3032
| Estimated Activity: 9.74076
| Query Point Hydrophobic1 (5.198228 -0.679614 -2.110513) angstroms
| Query Point DonorProj1 (2.372502 -2.128281 4.309583) angstroms
| Query Atom heavyAtom1 mapped to Atom N21 (3.364876 -1.013517 1.707181) angstroms
| Query Point AcceptorProj1 (-0.090377 2.846053 0.756727) angstroms
| Query Atom Heavy#NOS#31 mapped to Atom O20 (-0.856748 -0.024956 0.344432) angstroms
The conformer just registered for compound 'dpp4_37' was created
with a higher energy threshold than the energy threshold in the
current conformer model for that compound.
The 2D stereo designator specified for `dpp4_38' has been ignored.  Using 3D coordinates instead.
Total number of qualifying queries = 15
Final Fit Value = 4.6626
Summary of mapping of compound "dpp4_38" to hypothesis "/home/msi/BIOVIA/ds2018sp1/web/jobs/thtf/61142608-5F75-4349-A65F-677CF5382BD4/training_set-(1)_03.chm":
| Units are angstroms
| Feature "HBA_lipid_1": weight=2.0758 
|  Location Constraint "HBA_lipid_1.11": tolerance=1.600000 displacement=1.039716
|  Location Constraint "HBA_lipid_1.21": tolerance=2.200000 displacement=0.821195
| Feature "HBA_lipid_2": weight=2.0758 (not mapped)
|  Location Constraint "HBA_lipid_2.11": tolerance=1.600000 (not mapped)
|  Location Constraint "HBA_lipid_2.21": tolerance=2.200000 (not mapped)
| Feature "HBD_3": weight=2.0758 
|  Location Constraint "HBD_3.11": tolerance=1.600000 displacement=0.476039
|  Location Constraint "HBD_3.21": tolerance=2.200000 displacement=1.353073
| Feature "HYDROPHOBIC_4": weight=2.0758 
|  Location Constraint "HYDROPHOBIC_4.11": tolerance=1.600000 displacement=0.783241
| Fit value: 4.6626  Maximum possible: 8.3032
| Estimated Activity: 192.574
| Query Point Hydrophobic1 (4.675303 -0.995265 -1.652248) angstroms
| Query Point DonorProj1 (3.687764 -2.837635 3.550472) angstroms
| Query Atom heavyAtom1 mapped to Atom N13 (3.804088 -0.290788 1.969320) angstroms
| Query Point AcceptorProj1 (-0.810026 2.413583 1.474597) angstroms
| Query Atom Heavy#NOS#31 mapped to Atom N6 (-0.565146 0.487557 -0.812423) angstroms
The conformer just registered for compound 'dpp4_38' was created
with a higher energy threshold than the energy threshold in the
current conformer model for that compound.
The 2D stereo designator specified for `dpp4_39' has been ignored.  Using 3D coordinates instead.
Total number of qualifying queries = 15
Final Fit Value = 5.7599
Summary of mapping of compound "dpp4_39" to hypothesis "/home/msi/BIOVIA/ds2018sp1/web/jobs/thtf/61142608-5F75-4349-A65F-677CF5382BD4/training_set-(1)_03.chm":
| Units are angstroms
| Feature "HBA_lipid_1": weight=2.0758 (not mapped)
|  Location Constraint "HBA_lipid_1.11": tolerance=1.600000 (not mapped)
|  Location Constraint "HBA_lipid_1.21": tolerance=2.200000 (not mapped)
| Feature "HBA_lipid_2": weight=2.0758 
|  Location Constraint "HBA_lipid_2.11": tolerance=1.600000 displacement=0.262980
|  Location Constraint "HBA_lipid_2.21": tolerance=2.200000 displacement=0.995031
| Feature "HBD_3": weight=2.0758 
|  Location Constraint "HBD_3.11": tolerance=1.600000 displacement=0.320229
|  Location Constraint "HBD_3.21": tolerance=2.200000 displacement=0.812131
| Feature "HYDROPHOBIC_4": weight=2.0758 
|  Location Constraint "HYDROPHOBIC_4.11": tolerance=1.600000 displacement=0.233294
| Fit value: 5.7599  Maximum possible: 8.3032
| Estimated Activity: 15.3922
| Query Point Hydrophobic1 (5.112323 -0.816450 -1.984435) angstroms
| Query Point DonorProj1 (1.841739 -2.339750 3.877357) angstroms
| Query Atom heavyAtom1 mapped to Atom N14 (3.261619 -0.641906 1.852198) angstroms
| Query Point AcceptorProj2 (-7.124542 -1.893546 4.223332) angstroms
| Query Atom Heavy#NOS#32 mapped to Atom N27 (-6.481672 -0.166285 1.856205) angstroms
The conformer just registered for compound 'dpp4_39' was created
with a higher energy threshold than the energy threshold in the
current conformer model for that compound.
The 2D stereo designator specified for `dpp4_42' has been ignored.  Using 3D coordinates instead.
Total number of qualifying queries = 15
Final Fit Value = 5.53648
Summary of mapping of compound "dpp4_42" to hypothesis "/home/msi/BIOVIA/ds2018sp1/web/jobs/thtf/61142608-5F75-4349-A65F-677CF5382BD4/training_set-(1)_03.chm":
| Units are angstroms
| Feature "HBA_lipid_1": weight=2.0758 (not mapped)
|  Location Constraint "HBA_lipid_1.11": tolerance=1.600000 (not mapped)
|  Location Constraint "HBA_lipid_1.21": tolerance=2.200000 (not mapped)
| Feature "HBA_lipid_2": weight=2.0758 
|  Location Constraint "HBA_lipid_2.11": tolerance=1.600000 displacement=0.806601
|  Location Constraint "HBA_lipid_2.21": tolerance=2.200000 displacement=0.655369
| Feature "HBD_3": weight=2.0758 
|  Location Constraint "HBD_3.11": tolerance=1.600000 displacement=0.664557
|  Location Constraint "HBD_3.21": tolerance=2.200000 displacement=0.647275
| Feature "HYDROPHOBIC_4": weight=2.0758 
|  Location Constraint "HYDROPHOBIC_4.11": tolerance=1.600000 displacement=0.285622
| Fit value: 5.53648  Maximum possible: 8.3032
| Estimated Activity: 25.7469
| Query Point Hydrophobic1 (4.977147 -0.624485 -2.233332) angstroms
| Query Point DonorProj1 (2.462380 -2.254132 4.804522) angstroms
| Query Atom heavyAtom1 mapped to Atom N15 (3.014781 -1.092075 2.094452) angstroms
| Query Point AcceptorProj2 (-7.670718 -1.251873 4.073833) angstroms
| Query Atom Heavy#NOS#32 mapped to Atom N25 (-6.003868 -0.484729 1.700418) angstroms
The conformer just registered for compound 'dpp4_42' was created
with a higher energy threshold than the energy threshold in the
current conformer model for that compound.
The 2D stereo designator specified for `dpp4_44' has been ignored.  Using 3D coordinates instead.
Total number of qualifying queries = 15
Final Fit Value = 5.80458
Summary of mapping of compound "dpp4_44" to hypothesis "/home/msi/BIOVIA/ds2018sp1/web/jobs/thtf/61142608-5F75-4349-A65F-677CF5382BD4/training_set-(1)_03.chm":
| Units are angstroms
| Feature "HBA_lipid_1": weight=2.0758 
|  Location Constraint "HBA_lipid_1.11": tolerance=1.600000 displacement=0.819160
|  Location Constraint "HBA_lipid_1.21": tolerance=2.200000 displacement=1.162062
| Feature "HBA_lipid_2": weight=2.0758 
|  Location Constraint "HBA_lipid_2.11": tolerance=1.600000 displacement=0.822915
|  Location Constraint "HBA_lipid_2.21": tolerance=2.200000 displacement=1.395779
| Feature "HBD_3": weight=2.0758 
|  Location Constraint "HBD_3.11": tolerance=1.600000 displacement=1.312703
|  Location Constraint "HBD_3.21": tolerance=2.200000 displacement=0.633329
| Feature "HYDROPHOBIC_4": weight=2.0758 
|  Location Constraint "HYDROPHOBIC_4.11": tolerance=1.600000 displacement=0.753203
| Fit value: 5.80458  Maximum possible: 8.3032
| Estimated Activity: 13.8874
| Query Point Hydrophobic1 (4.774242 -0.745022 -1.581112) angstroms
| Query Point DonorProj1 (3.034192 -2.488755 3.804358) angstroms
| Query Atom heavyAtom1 mapped to Atom N21 (4.674122 -1.027665 1.760870) angstroms
| Query Point AcceptorProj2 (-9.440960 -1.623193 3.737984) angstroms
| Query Atom Heavy#NOS#32 mapped to Atom O29 (-6.830216 -0.695620 2.587496) angstroms
| Query Point AcceptorProj1 (0.331121 3.127403 0.093597) angstroms
| Query Atom Heavy#NOS#31 mapped to Atom O13 (-1.082773 0.577511 -0.612769) angstroms
The conformer just registered for compound 'dpp4_44' was created
with a higher energy threshold than the energy threshold in the
current conformer model for that compound.
The 2D stereo designator specified for `dpp4_47' has been ignored.  Using 3D coordinates instead.
Total number of qualifying queries = 15
Final Fit Value = 5.61615
Summary of mapping of compound "dpp4_47" to hypothesis "/home/msi/BIOVIA/ds2018sp1/web/jobs/thtf/61142608-5F75-4349-A65F-677CF5382BD4/training_set-(1)_03.chm":
| Units are angstroms
| Feature "HBA_lipid_1": weight=2.0758 
|  Location Constraint "HBA_lipid_1.11": tolerance=1.600000 displacement=0.371870
|  Location Constraint "HBA_lipid_1.21": tolerance=2.200000 displacement=0.842157
| Feature "HBA_lipid_2": weight=2.0758 
|  Location Constraint "HBA_lipid_2.11": tolerance=1.600000 displacement=0.539904
|  Location Constraint "HBA_lipid_2.21": tolerance=2.200000 displacement=1.018105
| Feature "HBD_3": weight=2.0758 (not mapped)
|  Location Constraint "HBD_3.11": tolerance=1.600000 (not mapped)
|  Location Constraint "HBD_3.21": tolerance=2.200000 (not mapped)
| Feature "HYDROPHOBIC_4": weight=2.0758 
|  Location Constraint "HYDROPHOBIC_4.11": tolerance=1.600000 displacement=0.277931
| Fit value: 5.61615  Maximum possible: 8.3032
| Estimated Activity: 21.4313
| Query Point Hydrophobic1 (4.947652 -0.888056 -2.123762) angstroms
| Query Point AcceptorProj2 (-8.319676 -2.273586 3.271954) angstroms
| Query Atom Heavy#NOS#32 mapped to Atom N26 (-6.386925 -0.176512 2.340957) angstroms
| Query Point AcceptorProj1 (0.018265 3.147209 0.349094) angstroms
| Query Atom Heavy#NOS#31 mapped to Atom O21 (-0.847489 0.275647 0.281253) angstroms
The conformer just registered for compound 'dpp4_47' was created
with a higher energy threshold than the energy threshold in the
current conformer model for that compound.
The 2D stereo designator specified for `dpp4_48' has been ignored.  Using 3D coordinates instead.
Total number of qualifying queries = 15
Final Fit Value = 5.43508
Summary of mapping of compound "dpp4_48" to hypothesis "/home/msi/BIOVIA/ds2018sp1/web/jobs/thtf/61142608-5F75-4349-A65F-677CF5382BD4/training_set-(1)_03.chm":
| Units are angstroms
| Feature "HBA_lipid_1": weight=2.0758 
|  Location Constraint "HBA_lipid_1.11": tolerance=1.600000 displacement=0.775197
|  Location Constraint "HBA_lipid_1.21": tolerance=2.200000 displacement=0.971794
| Feature "HBA_lipid_2": weight=2.0758 
|  Location Constraint "HBA_lipid_2.11": tolerance=1.600000 displacement=0.767269
|  Location Constraint "HBA_lipid_2.21": tolerance=2.200000 displacement=0.696142
| Feature "HBD_3": weight=2.0758 (not mapped)
|  Location Constraint "HBD_3.11": tolerance=1.600000 (not mapped)
|  Location Constraint "HBD_3.21": tolerance=2.200000 (not mapped)
| Feature "HYDROPHOBIC_4": weight=2.0758 
|  Location Constraint "HYDROPHOBIC_4.11": tolerance=1.600000 displacement=0.066393
| Fit value: 5.43508  Maximum possible: 8.3032
| Estimated Activity: 32.518
| Query Point Hydrophobic1 (5.194118 -0.848212 -2.154734) angstroms
| Query Point AcceptorProj2 (-8.463040 -1.232504 4.418627) angstroms
| Query Atom Heavy#NOS#32 mapped to Atom N21 (-6.839809 -0.975453 1.908837) angstroms
| Query Point AcceptorProj1 (0.759546 2.541429 1.153463) angstroms
| Query Atom Heavy#NOS#31 mapped to Atom O14 (-1.203793 0.764659 -0.256639) angstroms
The conformer just registered for compound 'dpp4_48' was created
with a higher energy threshold than the energy threshold in the
current conformer model for that compound.
Total number of qualifying queries = 15
Final Fit Value = 4.70386
Could not identify atoms involved in hydrophobe. Using nearest atom C14 instead.
Summary of mapping of compound "dpp4_49" to hypothesis "/home/msi/BIOVIA/ds2018sp1/web/jobs/thtf/61142608-5F75-4349-A65F-677CF5382BD4/training_set-(1)_03.chm":
| Units are angstroms
| Feature "HBA_lipid_1": weight=2.0758 
|  Location Constraint "HBA_lipid_1.11": tolerance=1.600000 displacement=0.923641
|  Location Constraint "HBA_lipid_1.21": tolerance=2.200000 displacement=1.237667
| Feature "HBA_lipid_2": weight=2.0758 
|  Location Constraint "HBA_lipid_2.11": tolerance=1.600000 displacement=1.033596
|  Location Constraint "HBA_lipid_2.21": tolerance=2.200000 displacement=1.272837
| Feature "HBD_3": weight=2.0758 (not mapped)
|  Location Constraint "HBD_3.11": tolerance=1.600000 (not mapped)
|  Location Constraint "HBD_3.21": tolerance=2.200000 (not mapped)
| Feature "HYDROPHOBIC_4": weight=2.0758 
|  Location Constraint "HYDROPHOBIC_4.11": tolerance=1.600000 displacement=0.290914
| Fit value: 4.70386  Maximum possible: 8.3032
| Estimated Activity: 175.121
| Query Point Hydrophobic1 (5.113360 -0.538156 -2.107468) angstroms
| Query Point AcceptorProj2 (-7.579060 -2.144404 3.024578) angstroms
| Query Atom Heavy#NOS#32 mapped to Atom O24 (-6.645966 0.653845 2.477645) angstroms
| Query Point AcceptorProj1 (-0.279207 2.083712 0.029893) angstroms
| Query Atom Heavy#NOS#31 mapped to Atom N12 (-1.154254 -0.760326 0.411652) angstroms
Could not identify atoms involved in hydrophobe. Using nearest atom C14 instead.
The conformer just registered for compound 'dpp4_49' was created
with a higher energy threshold than the energy threshold in the
current conformer model for that compound.
The 2D stereo designator specified for `dpp4_51' has been ignored.  Using 3D coordinates instead.
Total number of qualifying queries = 15
Final Fit Value = 4.89106
Summary of mapping of compound "dpp4_51" to hypothesis "/home/msi/BIOVIA/ds2018sp1/web/jobs/thtf/61142608-5F75-4349-A65F-677CF5382BD4/training_set-(1)_03.chm":
| Units are angstroms
| Feature "HBA_lipid_1": weight=2.0758 (not mapped)
|  Location Constraint "HBA_lipid_1.11": tolerance=1.600000 (not mapped)
|  Location Constraint "HBA_lipid_1.21": tolerance=2.200000 (not mapped)
| Feature "HBA_lipid_2": weight=2.0758 
|  Location Constraint "HBA_lipid_2.11": tolerance=1.600000 displacement=0.893936
|  Location Constraint "HBA_lipid_2.21": tolerance=2.200000 displacement=1.590249
| Feature "HBD_3": weight=2.0758 
|  Location Constraint "HBD_3.11": tolerance=1.600000 displacement=0.871799
|  Location Constraint "HBD_3.21": tolerance=2.200000 displacement=0.653805
| Feature "HYDROPHOBIC_4": weight=2.0758 
|  Location Constraint "HYDROPHOBIC_4.11": tolerance=1.600000 displacement=0.294321
| Fit value: 4.89106  Maximum possible: 8.3032
| Estimated Activity: 113.798
| Query Point Hydrophobic1 (5.038493 -0.554936 -2.177994) angstroms
| Query Point DonorProj1 (2.109009 -2.403418 4.682799) angstroms
| Query Atom heavyAtom1 mapped to Atom N15 (2.800984 -1.163705 2.040019) angstroms
| Query Point AcceptorProj2 (-6.906385 -0.741661 4.422154) angstroms
| Query Atom Heavy#NOS#32 mapped to Atom O24 (-6.130133 -0.743101 1.524322) angstroms
The conformer just registered for compound 'dpp4_51' was created
with a higher energy threshold than the energy threshold in the
current conformer model for that compound.
The 2D stereo designator specified for `dpp4_54' has been ignored.  Using 3D coordinates instead.
Total number of qualifying queries = 15
Final Fit Value = 5.28117
Summary of mapping of compound "dpp4_54" to hypothesis "/home/msi/BIOVIA/ds2018sp1/web/jobs/thtf/61142608-5F75-4349-A65F-677CF5382BD4/training_set-(1)_03.chm":
| Units are angstroms
| Feature "HBA_lipid_1": weight=2.0758 
|  Location Constraint "HBA_lipid_1.11": tolerance=1.600000 displacement=0.760493
|  Location Constraint "HBA_lipid_1.21": tolerance=2.200000 displacement=1.232939
| Feature "HBA_lipid_2": weight=2.0758 (not mapped)
|  Location Constraint "HBA_lipid_2.11": tolerance=1.600000 (not mapped)
|  Location Constraint "HBA_lipid_2.21": tolerance=2.200000 (not mapped)
| Feature "HBD_3": weight=2.0758 
|  Location Constraint "HBD_3.11": tolerance=1.600000 displacement=0.663030
|  Location Constraint "HBD_3.21": tolerance=2.200000 displacement=0.828913
| Feature "HYDROPHOBIC_4": weight=2.0758 
|  Location Constraint "HYDROPHOBIC_4.11": tolerance=1.600000 displacement=0.272471
| Fit value: 5.28117  Maximum possible: 8.3032
| Estimated Activity: 46.3483
| Query Point Hydrophobic1 (5.149459 -0.791955 -2.467621) angstroms
| Query Point DonorProj1 (2.401282 -2.135165 4.939857) angstroms
| Query Atom heavyAtom1 mapped to Atom N13 (3.703749 -1.131767 2.430520) angstroms
| Query Point AcceptorProj1 (-1.375167 2.686762 1.379030) angstroms
| Query Atom Heavy#NOS#31 mapped to Atom N6 (-0.433746 0.405870 -0.327210) angstroms
The conformer just registered for compound 'dpp4_54' was created
with a higher energy threshold than the energy threshold in the
current conformer model for that compound.
Total number of qualifying queries = 15
Final Fit Value = 4.06179
Summary of mapping of compound "dpp4_56" to hypothesis "/home/msi/BIOVIA/ds2018sp1/web/jobs/thtf/61142608-5F75-4349-A65F-677CF5382BD4/training_set-(1)_03.chm":
| Units are angstroms
| Feature "HBA_lipid_1": weight=2.0758 (not mapped)
|  Location Constraint "HBA_lipid_1.11": tolerance=1.600000 (not mapped)
|  Location Constraint "HBA_lipid_1.21": tolerance=2.200000 (not mapped)
| Feature "HBA_lipid_2": weight=2.0758 (not mapped)
|  Location Constraint "HBA_lipid_2.11": tolerance=1.600000 (not mapped)
|  Location Constraint "HBA_lipid_2.21": tolerance=2.200000 (not mapped)
| Feature "HBD_3": weight=2.0758 
|  Location Constraint "HBD_3.11": tolerance=1.600000 displacement=0.361078
|  Location Constraint "HBD_3.21": tolerance=2.200000 displacement=0.386056
| Feature "HYDROPHOBIC_4": weight=2.0758 
|  Location Constraint "HYDROPHOBIC_4.11": tolerance=1.600000 displacement=0.078465
| Fit value: 4.06179  Maximum possible: 8.3032
| Estimated Activity: 768.089
| Query Point Hydrophobic1 (5.186698 -0.732617 -2.162062) angstroms
| Query Point DonorProj1 (2.487302 -2.190281 4.416332) angstroms
| Query Atom heavyAtom1 mapped to Atom N23 (3.536997 -0.917945 1.910478) angstroms
The conformer just registered for compound 'dpp4_56' was created
with a higher energy threshold than the energy threshold in the
current conformer model for that compound.
Successfully opened file $CATALYST/conf/duelem.data (/home/msi/BIOVIA/ds2018sp1/apps/scitegic/dscore/server/bin/../share/Catalyst/conf/duelem.data).
Successfully opened file $CATALYST/conf/Dictionary.chm (/home/msi/BIOVIA/ds2018sp1/apps/scitegic/dscore/server/bin/../share/Catalyst/conf/Dictionary.chm).
The Feature Dictionary (version 1.36) has been loaded from disk.
Successfully opened file $CATALYST/conf/Dictionary.chm (/home/msi/BIOVIA/ds2018sp1/apps/scitegic/dscore/server/bin/../share/Catalyst/conf/Dictionary.chm).
Successfully opened file /home/msi/BIOVIA/ds2018sp1/web/jobs/thtf/61142608-5F75-4349-A65F-677CF5382BD4/training_set-(1)_04.chm (/home/msi/BIOVIA/ds2018sp1/web/jobs/thtf/61142608-5F75-4349-A65F-677CF5382BD4/training_set-(1)_04.chm).
Successfully opened file citest_in.sd (/home/msi/BIOVIA/ds2018sp1/web/jobs/thtf/61142608-5F75-4349-A65F-677CF5382BD4/temp/fileMPJInq.tmp/citest_in.sd).
The 2D stereo designator specified for `dpp4_29' has been ignored.  Using 3D coordinates instead.
Successfully opened file $CATALYST/conf/forceField.data (/home/msi/BIOVIA/ds2018sp1/apps/scitegic/dscore/server/bin/../share/Catalyst/conf/forceField.data).
Total number of qualifying queries = 15
Final Fit Value = 5.9749
Summary of mapping of compound "dpp4_29" to hypothesis "/home/msi/BIOVIA/ds2018sp1/web/jobs/thtf/61142608-5F75-4349-A65F-677CF5382BD4/training_set-(1)_04.chm":
| Units are angstroms
| Feature "HBA_lipid_1": weight=2.1105 
|  Location Constraint "HBA_lipid_1.11": tolerance=1.600000 displacement=0.402683
|  Location Constraint "HBA_lipid_1.21": tolerance=2.200000 displacement=0.546058
| Feature "HBA_lipid_2": weight=2.1105 (not mapped)
|  Location Constraint "HBA_lipid_2.11": tolerance=1.600000 (not mapped)
|  Location Constraint "HBA_lipid_2.21": tolerance=2.200000 (not mapped)
| Feature "HBD_3": weight=2.1105 
|  Location Constraint "HBD_3.11": tolerance=1.600000 displacement=0.305476
|  Location Constraint "HBD_3.21": tolerance=2.200000 displacement=0.858177
| Feature "HYDROPHOBIC_4": weight=2.1105 
|  Location Constraint "HYDROPHOBIC_4.11": tolerance=1.600000 displacement=0.176603
| Fit value: 5.9749  Maximum possible: 8.442
| Estimated Activity: 11.2486
| Query Point Hydrophobic1 (5.316698 -0.870564 -2.312209) angstroms
| Query Point DonorProj1 (3.222503 2.187066 3.227163) angstroms
| Query Atom heavyAtom1 mapped to Atom N13 (3.344307 -0.593642 2.107867) angstroms
| Query Point AcceptorProj1 (-0.175239 2.971038 0.429100) angstroms
| Query Atom Heavy#NOS#31 mapped to Atom N14 (-1.195326 0.150834 0.505721) angstroms
The conformer just registered for compound 'dpp4_29' was created
with a higher energy threshold than the energy threshold in the
current conformer model for that compound.
The 2D stereo designator specified for `dpp4_30' has been ignored.  Using 3D coordinates instead.
Total number of qualifying queries = 15
Final Fit Value = 6.09277
Summary of mapping of compound "dpp4_30" to hypothesis "/home/msi/BIOVIA/ds2018sp1/web/jobs/thtf/61142608-5F75-4349-A65F-677CF5382BD4/training_set-(1)_04.chm":
| Units are angstroms
| Feature "HBA_lipid_1": weight=2.1105 
|  Location Constraint "HBA_lipid_1.11": tolerance=1.600000 displacement=0.122456
|  Location Constraint "HBA_lipid_1.21": tolerance=2.200000 displacement=0.114178
| Feature "HBA_lipid_2": weight=2.1105 (not mapped)
|  Location Constraint "HBA_lipid_2.11": tolerance=1.600000 (not mapped)
|  Location Constraint "HBA_lipid_2.21": tolerance=2.200000 (not mapped)
| Feature "HBD_3": weight=2.1105 
|  Location Constraint "HBD_3.11": tolerance=1.600000 displacement=0.182861
|  Location Constraint "HBD_3.21": tolerance=2.200000 displacement=0.809144
| Feature "HYDROPHOBIC_4": weight=2.1105 
|  Location Constraint "HYDROPHOBIC_4.11": tolerance=1.600000 displacement=0.297923
| Fit value: 6.09277  Maximum possible: 8.442
| Estimated Activity: 8.57483
| Query Point Hydrophobic1 (5.083962 -0.670016 -1.958344) angstroms
| Query Point DonorProj1 (4.327849 2.070075 2.039855) angstroms
| Query Atom heavyAtom1 mapped to Atom N21 (2.960254 -0.597969 2.145805) angstroms
| Query Point AcceptorProj1 (-0.102717 2.692474 0.987773) angstroms
| Query Atom Heavy#NOS#31 mapped to Atom O20 (-0.968805 -0.036715 0.092555) angstroms
The conformer just registered for compound 'dpp4_30' was created
with a higher energy threshold than the energy threshold in the
current conformer model for that compound.
The 2D stereo designator specified for `dpp4_31' has been ignored.  Using 3D coordinates instead.
Total number of qualifying queries = 15
Final Fit Value = 5.67133
Summary of mapping of compound "dpp4_31" to hypothesis "/home/msi/BIOVIA/ds2018sp1/web/jobs/thtf/61142608-5F75-4349-A65F-677CF5382BD4/training_set-(1)_04.chm":
| Units are angstroms
| Feature "HBA_lipid_1": weight=2.1105 
|  Location Constraint "HBA_lipid_1.11": tolerance=1.600000 displacement=0.619369
|  Location Constraint "HBA_lipid_1.21": tolerance=2.200000 displacement=0.803125
| Feature "HBA_lipid_2": weight=2.1105 (not mapped)
|  Location Constraint "HBA_lipid_2.11": tolerance=1.600000 (not mapped)
|  Location Constraint "HBA_lipid_2.21": tolerance=2.200000 (not mapped)
| Feature "HBD_3": weight=2.1105 
|  Location Constraint "HBD_3.11": tolerance=1.600000 displacement=0.724035
|  Location Constraint "HBD_3.21": tolerance=2.200000 displacement=0.342755
| Feature "HYDROPHOBIC_4": weight=2.1105 
|  Location Constraint "HYDROPHOBIC_4.11": tolerance=1.600000 displacement=0.381056
| Fit value: 5.67133  Maximum possible: 8.442
| Estimated Activity: 22.6293
| Query Point Hydrophobic1 (5.541086 -0.907747 -2.068645) angstroms
| Query Point DonorProj1 (3.651683 2.179908 2.396158) angstroms
| Query Atom heavyAtom1 mapped to Atom N13 (3.267922 -0.681467 1.580522) angstroms
| Query Point AcceptorProj1 (-0.838274 3.114085 1.195823) angstroms
| Query Atom Heavy#NOS#31 mapped to Atom N14 (-1.444027 0.241151 0.579938) angstroms
The conformer just registered for compound 'dpp4_31' was created
with a higher energy threshold than the energy threshold in the
current conformer model for that compound.
The 2D stereo designator specified for `dpp4_33' has been ignored.  Using 3D coordinates instead.
Total number of qualifying queries = 15
Final Fit Value = 6.10249
Summary of mapping of compound "dpp4_33" to hypothesis "/home/msi/BIOVIA/ds2018sp1/web/jobs/thtf/61142608-5F75-4349-A65F-677CF5382BD4/training_set-(1)_04.chm":
| Units are angstroms
| Feature "HBA_lipid_1": weight=2.1105 (not mapped)
|  Location Constraint "HBA_lipid_1.11": tolerance=1.600000 (not mapped)
|  Location Constraint "HBA_lipid_1.21": tolerance=2.200000 (not mapped)
| Feature "HBA_lipid_2": weight=2.1105 
|  Location Constraint "HBA_lipid_2.11": tolerance=1.600000 displacement=0.129501
|  Location Constraint "HBA_lipid_2.21": tolerance=2.200000 displacement=0.348720
| Feature "HBD_3": weight=2.1105 
|  Location Constraint "HBD_3.11": tolerance=1.600000 displacement=0.212231
|  Location Constraint "HBD_3.21": tolerance=2.200000 displacement=0.742637
| Feature "HYDROPHOBIC_4": weight=2.1105 
|  Location Constraint "HYDROPHOBIC_4.11": tolerance=1.600000 displacement=0.262430
| Fit value: 6.10249  Maximum possible: 8.442
| Estimated Activity: 8.38521
| Query Point Hydrophobic1 (5.053953 -0.698106 -2.007238) angstroms
| Query Point DonorProj1 (4.487201 2.013446 2.399986) angstroms
| Query Atom heavyAtom1 mapped to Atom N21 (3.037115 -0.591894 2.069150) angstroms
| Query Point AcceptorProj2 (-8.944539 0.753940 -1.449771) angstroms
| Query Atom Heavy#NOS#32 mapped to Atom O28 (-6.986108 0.421886 0.798403) angstroms
The conformer just registered for compound 'dpp4_33' was created
with a higher energy threshold than the energy threshold in the
current conformer model for that compound.
The 2D stereo designator specified for `dpp4_36' has been ignored.  Using 3D coordinates instead.
Total number of qualifying queries = 15
Final Fit Value = 5.45276
Summary of mapping of compound "dpp4_36" to hypothesis "/home/msi/BIOVIA/ds2018sp1/web/jobs/thtf/61142608-5F75-4349-A65F-677CF5382BD4/training_set-(1)_04.chm":
| Units are angstroms
| Feature "HBA_lipid_1": weight=2.1105 
|  Location Constraint "HBA_lipid_1.11": tolerance=1.600000 displacement=1.015484
|  Location Constraint "HBA_lipid_1.21": tolerance=2.200000 displacement=0.977344
| Feature "HBA_lipid_2": weight=2.1105 
|  Location Constraint "HBA_lipid_2.11": tolerance=1.600000 displacement=0.599656
|  Location Constraint "HBA_lipid_2.21": tolerance=2.200000 displacement=0.160520
| Feature "HBD_3": weight=2.1105 (not mapped)
|  Location Constraint "HBD_3.11": tolerance=1.600000 (not mapped)
|  Location Constraint "HBD_3.21": tolerance=2.200000 (not mapped)
| Feature "HYDROPHOBIC_4": weight=2.1105 
|  Location Constraint "HYDROPHOBIC_4.11": tolerance=1.600000 displacement=0.333273
| Fit value: 5.45276  Maximum possible: 8.442
| Estimated Activity: 37.4319
| Query Point Hydrophobic1 (4.966065 -0.827853 -1.964268) angstroms
| Query Point AcceptorProj2 (-8.862782 1.067501 -1.260899) angstroms
| Query Atom Heavy#NOS#32 mapped to Atom O30 (-7.327196 -0.078355 1.047562) angstroms
| Query Point AcceptorProj1 (0.792558 2.536729 0.999973) angstroms
| Query Atom Heavy#NOS#31 mapped to Atom O13 (-0.789668 0.598887 -0.655723) angstroms
The conformer just registered for compound 'dpp4_36' was created
with a higher energy threshold than the energy threshold in the
current conformer model for that compound.
The 2D stereo designator specified for `dpp4_37' has been ignored.  Using 3D coordinates instead.
Total number of qualifying queries = 15
Final Fit Value = 6.0022
Summary of mapping of compound "dpp4_37" to hypothesis "/home/msi/BIOVIA/ds2018sp1/web/jobs/thtf/61142608-5F75-4349-A65F-677CF5382BD4/training_set-(1)_04.chm":
| Units are angstroms
| Feature "HBA_lipid_1": weight=2.1105 
|  Location Constraint "HBA_lipid_1.11": tolerance=1.600000 displacement=0.051521
|  Location Constraint "HBA_lipid_1.21": tolerance=2.200000 displacement=0.358659
| Feature "HBA_lipid_2": weight=2.1105 (not mapped)
|  Location Constraint "HBA_lipid_2.11": tolerance=1.600000 (not mapped)
|  Location Constraint "HBA_lipid_2.21": tolerance=2.200000 (not mapped)
| Feature "HBD_3": weight=2.1105 
|  Location Constraint "HBD_3.11": tolerance=1.600000 displacement=0.280651
|  Location Constraint "HBD_3.21": tolerance=2.200000 displacement=0.947453
| Feature "HYDROPHOBIC_4": weight=2.1105 
|  Location Constraint "HYDROPHOBIC_4.11": tolerance=1.600000 displacement=0.295486
| Fit value: 6.0022  Maximum possible: 8.442
| Estimated Activity: 10.5634
| Query Point Hydrophobic1 (5.157858 -0.706794 -1.922784) angstroms
| Query Point DonorProj1 (4.503567 2.023194 2.023612) angstroms
| Query Atom heavyAtom1 mapped to Atom N21 (3.021819 -0.585247 2.002158) angstroms
| Query Point AcceptorProj1 (-0.472895 2.774462 1.099547) angstroms
| Query Atom Heavy#NOS#31 mapped to Atom O20 (-1.075309 0.005549 0.114553) angstroms
The conformer just registered for compound 'dpp4_37' was created
with a higher energy threshold than the energy threshold in the
current conformer model for that compound.
The 2D stereo designator specified for `dpp4_38' has been ignored.  Using 3D coordinates instead.
Total number of qualifying queries = 15
Final Fit Value = 4.96346
Summary of mapping of compound "dpp4_38" to hypothesis "/home/msi/BIOVIA/ds2018sp1/web/jobs/thtf/61142608-5F75-4349-A65F-677CF5382BD4/training_set-(1)_04.chm":
| Units are angstroms
| Feature "HBA_lipid_1": weight=2.1105 
|  Location Constraint "HBA_lipid_1.11": tolerance=1.600000 displacement=0.610291
|  Location Constraint "HBA_lipid_1.21": tolerance=2.200000 displacement=0.518151
| Feature "HBA_lipid_2": weight=2.1105 
|  Location Constraint "HBA_lipid_2.11": tolerance=1.600000 displacement=1.187491
|  Location Constraint "HBA_lipid_2.21": tolerance=2.200000 displacement=0.853902
| Feature "HBD_3": weight=2.1105 (not mapped)
|  Location Constraint "HBD_3.11": tolerance=1.600000 (not mapped)
|  Location Constraint "HBD_3.21": tolerance=2.200000 (not mapped)
| Feature "HYDROPHOBIC_4": weight=2.1105 
|  Location Constraint "HYDROPHOBIC_4.11": tolerance=1.600000 displacement=0.710122
| Fit value: 4.96346  Maximum possible: 8.442
| Estimated Activity: 115.488
| Query Point Hydrophobic1 (4.497409 -0.876434 -2.130741) angstroms
| Query Point AcceptorProj2 (-8.164282 1.083548 -1.261586) angstroms
| Query Atom Heavy#NOS#32 mapped to Atom N23 (-6.007232 -0.265237 0.328356) angstroms
| Query Point AcceptorProj1 (0.222184 3.069905 1.161943) angstroms
| Query Atom Heavy#NOS#31 mapped to Atom O14 (-1.240088 0.592434 0.311121) angstroms
The conformer just registered for compound 'dpp4_38' was created
with a higher energy threshold than the energy threshold in the
current conformer model for that compound.
The 2D stereo designator specified for `dpp4_39' has been ignored.  Using 3D coordinates instead.
Total number of qualifying queries = 15
Final Fit Value = 5.7715
Summary of mapping of compound "dpp4_39" to hypothesis "/home/msi/BIOVIA/ds2018sp1/web/jobs/thtf/61142608-5F75-4349-A65F-677CF5382BD4/training_set-(1)_04.chm":
| Units are angstroms
| Feature "HBA_lipid_1": weight=2.1105 (not mapped)
|  Location Constraint "HBA_lipid_1.11": tolerance=1.600000 (not mapped)
|  Location Constraint "HBA_lipid_1.21": tolerance=2.200000 (not mapped)
| Feature "HBA_lipid_2": weight=2.1105 
|  Location Constraint "HBA_lipid_2.11": tolerance=1.600000 displacement=0.407566
|  Location Constraint "HBA_lipid_2.21": tolerance=2.200000 displacement=0.515326
| Feature "HBD_3": weight=2.1105 
|  Location Constraint "HBD_3.11": tolerance=1.600000 displacement=0.479646
|  Location Constraint "HBD_3.21": tolerance=2.200000 displacement=0.969131
| Feature "HYDROPHOBIC_4": weight=2.1105 
|  Location Constraint "HYDROPHOBIC_4.11": tolerance=1.600000 displacement=0.403191
| Fit value: 5.7715  Maximum possible: 8.442
| Estimated Activity: 17.9679
| Query Point Hydrophobic1 (4.824785 -0.827182 -2.054957) angstroms
| Query Point DonorProj1 (4.738073 2.129062 2.996617) angstroms
| Query Atom heavyAtom1 mapped to Atom N14 (3.138271 -0.199338 1.987070) angstroms
| Query Point AcceptorProj2 (-8.598863 1.345547 -1.411955) angstroms
| Query Atom Heavy#NOS#32 mapped to Atom N27 (-6.944458 -0.086584 0.640347) angstroms
The conformer just registered for compound 'dpp4_39' was created
with a higher energy threshold than the energy threshold in the
current conformer model for that compound.
The 2D stereo designator specified for `dpp4_42' has been ignored.  Using 3D coordinates instead.
Total number of qualifying queries = 15
Final Fit Value = 4.96098
Summary of mapping of compound "dpp4_42" to hypothesis "/home/msi/BIOVIA/ds2018sp1/web/jobs/thtf/61142608-5F75-4349-A65F-677CF5382BD4/training_set-(1)_04.chm":
| Units are angstroms
| Feature "HBA_lipid_1": weight=2.1105 
|  Location Constraint "HBA_lipid_1.11": tolerance=1.600000 displacement=1.060790
|  Location Constraint "HBA_lipid_1.21": tolerance=2.200000 displacement=0.525374
| Feature "HBA_lipid_2": weight=2.1105 (not mapped)
|  Location Constraint "HBA_lipid_2.11": tolerance=1.600000 (not mapped)
|  Location Constraint "HBA_lipid_2.21": tolerance=2.200000 (not mapped)
| Feature "HBD_3": weight=2.1105 
|  Location Constraint "HBD_3.11": tolerance=1.600000 displacement=0.810440
|  Location Constraint "HBD_3.21": tolerance=2.200000 displacement=1.247954
| Feature "HYDROPHOBIC_4": weight=2.1105 
|  Location Constraint "HYDROPHOBIC_4.11": tolerance=1.600000 displacement=0.535266
| Fit value: 4.96098  Maximum possible: 8.442
| Estimated Activity: 116.151
| Query Point Hydrophobic1 (5.651485 -0.961089 -2.438162) angstroms
| Query Point DonorProj1 (4.671349 2.033654 3.551185) angstroms
| Query Atom heavyAtom1 mapped to Atom N15 (2.872788 0.165818 2.042422) angstroms
| Query Point AcceptorProj1 (-0.293727 2.293150 1.057516) angstroms
| Query Atom Heavy#NOS#31 mapped to Atom N20 (-2.097042 0.012120 0.319304) angstroms
The conformer just registered for compound 'dpp4_42' was created
with a higher energy threshold than the energy threshold in the
current conformer model for that compound.
The 2D stereo designator specified for `dpp4_44' has been ignored.  Using 3D coordinates instead.
Total number of qualifying queries = 15
Final Fit Value = 5.80072
Summary of mapping of compound "dpp4_44" to hypothesis "/home/msi/BIOVIA/ds2018sp1/web/jobs/thtf/61142608-5F75-4349-A65F-677CF5382BD4/training_set-(1)_04.chm":
| Units are angstroms
| Feature "HBA_lipid_1": weight=2.1105 
|  Location Constraint "HBA_lipid_1.11": tolerance=1.600000 displacement=0.628578
|  Location Constraint "HBA_lipid_1.21": tolerance=2.200000 displacement=0.463280
| Feature "HBA_lipid_2": weight=2.1105 
|  Location Constraint "HBA_lipid_2.11": tolerance=1.600000 displacement=0.555075
|  Location Constraint "HBA_lipid_2.21": tolerance=2.200000 displacement=0.921888
| Feature "HBD_3": weight=2.1105 (not mapped)
|  Location Constraint "HBD_3.11": tolerance=1.600000 (not mapped)
|  Location Constraint "HBD_3.21": tolerance=2.200000 (not mapped)
| Feature "HYDROPHOBIC_4": weight=2.1105 
|  Location Constraint "HYDROPHOBIC_4.11": tolerance=1.600000 displacement=0.103396
| Fit value: 5.80072  Maximum possible: 8.442
| Estimated Activity: 16.7987
| Query Point Hydrophobic1 (5.283831 -0.748784 -2.232249) angstroms
| Query Point AcceptorProj2 (-9.906240 0.980178 -1.078261) angstroms
| Query Atom Heavy#NOS#32 mapped to Atom O28 (-7.401135 0.479742 0.494638) angstroms
| Query Point AcceptorProj1 (0.283383 2.704884 0.802080) angstroms
| Query Atom Heavy#NOS#31 mapped to Atom O13 (-0.530035 -0.160101 0.441230) angstroms
The conformer just registered for compound 'dpp4_44' was created
with a higher energy threshold than the energy threshold in the
current conformer model for that compound.
The 2D stereo designator specified for `dpp4_47' has been ignored.  Using 3D coordinates instead.
Total number of qualifying queries = 15
Final Fit Value = 6.0803
Summary of mapping of compound "dpp4_47" to hypothesis "/home/msi/BIOVIA/ds2018sp1/web/jobs/thtf/61142608-5F75-4349-A65F-677CF5382BD4/training_set-(1)_04.chm":
| Units are angstroms
| Feature "HBA_lipid_1": weight=2.1105 
|  Location Constraint "HBA_lipid_1.11": tolerance=1.600000 displacement=0.269857
|  Location Constraint "HBA_lipid_1.21": tolerance=2.200000 displacement=0.305265
| Feature "HBA_lipid_2": weight=2.1105 
|  Location Constraint "HBA_lipid_2.11": tolerance=1.600000 displacement=0.428540
|  Location Constraint "HBA_lipid_2.21": tolerance=2.200000 displacement=0.715600
| Feature "HBD_3": weight=2.1105 (not mapped)
|  Location Constraint "HBD_3.11": tolerance=1.600000 (not mapped)
|  Location Constraint "HBD_3.21": tolerance=2.200000 (not mapped)
| Feature "HYDROPHOBIC_4": weight=2.1105 
|  Location Constraint "HYDROPHOBIC_4.11": tolerance=1.600000 displacement=0.128029
| Fit value: 6.0803  Maximum possible: 8.442
| Estimated Activity: 8.82464
| Query Point Hydrophobic1 (5.099815 -0.723315 -2.178233) angstroms
| Query Point AcceptorProj2 (-8.470858 0.678434 -1.562710) angstroms
| Query Atom Heavy#NOS#32 mapped to Atom N16 (-6.914389 0.657841 1.001852) angstroms
| Query Point AcceptorProj1 (-0.244333 2.516426 1.052147) angstroms
| Query Atom Heavy#NOS#31 mapped to Atom N8 (-1.128836 -0.129859 -0.050045) angstroms
The conformer just registered for compound 'dpp4_47' was created
with a higher energy threshold than the energy threshold in the
current conformer model for that compound.
The 2D stereo designator specified for `dpp4_48' has been ignored.  Using 3D coordinates instead.
Total number of qualifying queries = 15
Final Fit Value = 5.31528
Summary of mapping of compound "dpp4_48" to hypothesis "/home/msi/BIOVIA/ds2018sp1/web/jobs/thtf/61142608-5F75-4349-A65F-677CF5382BD4/training_set-(1)_04.chm":
| Units are angstroms
| Feature "HBA_lipid_1": weight=2.1105 
|  Location Constraint "HBA_lipid_1.11": tolerance=1.600000 displacement=0.800981
|  Location Constraint "HBA_lipid_1.21": tolerance=2.200000 displacement=0.684678
| Feature "HBA_lipid_2": weight=2.1105 
|  Location Constraint "HBA_lipid_2.11": tolerance=1.600000 displacement=0.943379
|  Location Constraint "HBA_lipid_2.21": tolerance=2.200000 displacement=0.711062
| Feature "HBD_3": weight=2.1105 (not mapped)
|  Location Constraint "HBD_3.11": tolerance=1.600000 (not mapped)
|  Location Constraint "HBD_3.21": tolerance=2.200000 (not mapped)
| Feature "HYDROPHOBIC_4": weight=2.1105 
|  Location Constraint "HYDROPHOBIC_4.11": tolerance=1.600000 displacement=0.457389
| Fit value: 5.31528  Maximum possible: 8.442
| Estimated Activity: 51.3717
| Query Point Hydrophobic1 (5.590629 -0.855150 -2.431455) angstroms
| Query Point AcceptorProj2 (-9.684493 1.265952 -1.442756) angstroms
| Query Atom Heavy#NOS#32 mapped to Atom N21 (-7.864819 0.094911 0.635091) angstroms
| Query Point AcceptorProj1 (0.504216 2.848698 0.753221) angstroms
| Query Atom Heavy#NOS#31 mapped to Atom O13 (-0.914038 0.210241 0.917825) angstroms
The conformer just registered for compound 'dpp4_48' was created
with a higher energy threshold than the energy threshold in the
current conformer model for that compound.
Total number of qualifying queries = 15
Final Fit Value = 4.41778
Summary of mapping of compound "dpp4_49" to hypothesis "/home/msi/BIOVIA/ds2018sp1/web/jobs/thtf/61142608-5F75-4349-A65F-677CF5382BD4/training_set-(1)_04.chm":
| Units are angstroms
| Feature "HBA_lipid_1": weight=2.1105 
|  Location Constraint "HBA_lipid_1.11": tolerance=1.600000 displacement=1.228259
|  Location Constraint "HBA_lipid_1.21": tolerance=2.200000 displacement=1.331263
| Feature "HBA_lipid_2": weight=2.1105 
|  Location Constraint "HBA_lipid_2.11": tolerance=1.600000 displacement=1.068502
|  Location Constraint "HBA_lipid_2.21": tolerance=2.200000 displacement=1.273528
| Feature "HBD_3": weight=2.1105 (not mapped)
|  Location Constraint "HBD_3.11": tolerance=1.600000 (not mapped)
|  Location Constraint "HBD_3.21": tolerance=2.200000 (not mapped)
| Feature "HYDROPHOBIC_4": weight=2.1105 
|  Location Constraint "HYDROPHOBIC_4.11": tolerance=1.600000 displacement=0.313886
| Fit value: 4.41778  Maximum possible: 8.442
| Estimated Activity: 405.71
| Query Point Hydrophobic1 (5.212275 -0.619465 -1.943523) angstroms
| Query Point AcceptorProj2 (-8.527995 -0.068347 -0.986073) angstroms
| Query Atom Heavy#NOS#32 mapped to Atom O24 (-6.930693 1.295829 1.155807) angstroms
| Query Point AcceptorProj1 (0.036112 1.478155 1.110918) angstroms
| Query Atom Heavy#NOS#31 mapped to Atom N12 (-1.455564 -0.031387 -1.009503) angstroms
The conformer just registered for compound 'dpp4_49' was created
with a higher energy threshold than the energy threshold in the
current conformer model for that compound.
The 2D stereo designator specified for `dpp4_51' has been ignored.  Using 3D coordinates instead.
Total number of qualifying queries = 15
Final Fit Value = 4.84895
Summary of mapping of compound "dpp4_51" to hypothesis "/home/msi/BIOVIA/ds2018sp1/web/jobs/thtf/61142608-5F75-4349-A65F-677CF5382BD4/training_set-(1)_04.chm":
| Units are angstroms
| Feature "HBA_lipid_1": weight=2.1105 
|  Location Constraint "HBA_lipid_1.11": tolerance=1.600000 displacement=1.084224
|  Location Constraint "HBA_lipid_1.21": tolerance=2.200000 displacement=0.797773
| Feature "HBA_lipid_2": weight=2.1105 (not mapped)
|  Location Constraint "HBA_lipid_2.11": tolerance=1.600000 (not mapped)
|  Location Constraint "HBA_lipid_2.21": tolerance=2.200000 (not mapped)
| Feature "HBD_3": weight=2.1105 
|  Location Constraint "HBD_3.11": tolerance=1.600000 displacement=1.010480
|  Location Constraint "HBD_3.21": tolerance=2.200000 displacement=1.278956
| Feature "HYDROPHOBIC_4": weight=2.1105 
|  Location Constraint "HYDROPHOBIC_4.11": tolerance=1.600000 displacement=0.314804
| Fit value: 4.84895  Maximum possible: 8.442
| Estimated Activity: 150.333
| Query Point Hydrophobic1 (5.325297 -0.624174 -2.429102) angstroms
| Query Point DonorProj1 (3.164200 1.728425 1.732489) angstroms
| Query Atom heavyAtom1 mapped to Atom N15 (2.370799 -0.918811 2.899816) angstroms
| Query Point AcceptorProj1 (-0.115690 3.089152 0.205213) angstroms
| Query Atom Heavy#NOS#31 mapped to Atom O13 (-0.239676 0.163337 0.856549) angstroms
The conformer just registered for compound 'dpp4_51' was created
with a higher energy threshold than the energy threshold in the
current conformer model for that compound.
The 2D stereo designator specified for `dpp4_54' has been ignored.  Using 3D coordinates instead.
Total number of qualifying queries = 15
Final Fit Value = 4.95312
Summary of mapping of compound "dpp4_54" to hypothesis "/home/msi/BIOVIA/ds2018sp1/web/jobs/thtf/61142608-5F75-4349-A65F-677CF5382BD4/training_set-(1)_04.chm":
| Units are angstroms
| Feature "HBA_lipid_1": weight=2.1105 
|  Location Constraint "HBA_lipid_1.11": tolerance=1.600000 displacement=0.548905
|  Location Constraint "HBA_lipid_1.21": tolerance=2.200000 displacement=1.038960
| Feature "HBA_lipid_2": weight=2.1105 
|  Location Constraint "HBA_lipid_2.11": tolerance=1.600000 displacement=0.981644
|  Location Constraint "HBA_lipid_2.21": tolerance=2.200000 displacement=1.058933
| Feature "HBD_3": weight=2.1105 (not mapped)
|  Location Constraint "HBD_3.11": tolerance=1.600000 (not mapped)
|  Location Constraint "HBD_3.21": tolerance=2.200000 (not mapped)
| Feature "HYDROPHOBIC_4": weight=2.1105 
|  Location Constraint "HYDROPHOBIC_4.11": tolerance=1.600000 displacement=0.676361
| Fit value: 4.95312  Maximum possible: 8.442
| Estimated Activity: 118.271
| Query Point Hydrophobic1 (4.554628 -0.791900 -1.997779) angstroms
| Query Point AcceptorProj2 (-8.180710 1.578566 -0.909966) angstroms
| Query Atom Heavy#NOS#32 mapped to Atom N13 (-6.106322 -0.093579 0.468745) angstroms
| Query Point AcceptorProj1 (-1.139416 2.925852 0.654903) angstroms
| Query Atom Heavy#NOS#31 mapped to Atom N6 (-0.526562 0.066073 -0.012986) angstroms
The conformer just registered for compound 'dpp4_54' was created
with a higher energy threshold than the energy threshold in the
current conformer model for that compound.
Total number of qualifying queries = 15
Final Fit Value = 4.17828
Summary of mapping of compound "dpp4_56" to hypothesis "/home/msi/BIOVIA/ds2018sp1/web/jobs/thtf/61142608-5F75-4349-A65F-677CF5382BD4/training_set-(1)_04.chm":
| Units are angstroms
| Feature "HBA_lipid_1": weight=2.1105 (not mapped)
|  Location Constraint "HBA_lipid_1.11": tolerance=1.600000 (not mapped)
|  Location Constraint "HBA_lipid_1.21": tolerance=2.200000 (not mapped)
| Feature "HBA_lipid_2": weight=2.1105 (not mapped)
|  Location Constraint "HBA_lipid_2.11": tolerance=1.600000 (not mapped)
|  Location Constraint "HBA_lipid_2.21": tolerance=2.200000 (not mapped)
| Feature "HBD_3": weight=2.1105 
|  Location Constraint "HBD_3.11": tolerance=1.600000 displacement=0.256915
|  Location Constraint "HBD_3.21": tolerance=2.200000 displacement=0.218933
| Feature "HYDROPHOBIC_4": weight=2.1105 
|  Location Constraint "HYDROPHOBIC_4.11": tolerance=1.600000 displacement=0.078349
| Fit value: 4.17828  Maximum possible: 8.442
| Estimated Activity: 704.237
| Query Point Hydrophobic1 (5.239378 -0.770967 -2.261196) angstroms
| Query Point DonorProj1 (3.924609 2.237438 2.454501) angstroms
| Query Atom heavyAtom1 mapped to Atom N23 (2.969791 -0.606182 2.500864) angstroms
The conformer just registered for compound 'dpp4_56' was created
with a higher energy threshold than the energy threshold in the
current conformer model for that compound.
Successfully opened file $CATALYST/conf/duelem.data (/home/msi/BIOVIA/ds2018sp1/apps/scitegic/dscore/server/bin/../share/Catalyst/conf/duelem.data).
Successfully opened file $CATALYST/conf/Dictionary.chm (/home/msi/BIOVIA/ds2018sp1/apps/scitegic/dscore/server/bin/../share/Catalyst/conf/Dictionary.chm).
The Feature Dictionary (version 1.36) has been loaded from disk.
Successfully opened file $CATALYST/conf/Dictionary.chm (/home/msi/BIOVIA/ds2018sp1/apps/scitegic/dscore/server/bin/../share/Catalyst/conf/Dictionary.chm).
Successfully opened file /home/msi/BIOVIA/ds2018sp1/web/jobs/thtf/61142608-5F75-4349-A65F-677CF5382BD4/training_set-(1)_05.chm (/home/msi/BIOVIA/ds2018sp1/web/jobs/thtf/61142608-5F75-4349-A65F-677CF5382BD4/training_set-(1)_05.chm).
Successfully opened file citest_in.sd (/home/msi/BIOVIA/ds2018sp1/web/jobs/thtf/61142608-5F75-4349-A65F-677CF5382BD4/temp/filetToqnb.tmp/citest_in.sd).
The 2D stereo designator specified for `dpp4_29' has been ignored.  Using 3D coordinates instead.
Successfully opened file $CATALYST/conf/forceField.data (/home/msi/BIOVIA/ds2018sp1/apps/scitegic/dscore/server/bin/../share/Catalyst/conf/forceField.data).
Total number of qualifying queries = 15
Final Fit Value = 6.27819
Summary of mapping of compound "dpp4_29" to hypothesis "/home/msi/BIOVIA/ds2018sp1/web/jobs/thtf/61142608-5F75-4349-A65F-677CF5382BD4/training_set-(1)_05.chm":
| Units are angstroms
| Feature "HBA_1": weight=2.2756 (not mapped)
|  Location Constraint "HBA_1.11": tolerance=1.600000 (not mapped)
|  Location Constraint "HBA_1.21": tolerance=2.200000 (not mapped)
| Feature "HBA_lipid_2": weight=2.2756 
|  Location Constraint "HBA_lipid_2.11": tolerance=1.600000 displacement=0.592581
|  Location Constraint "HBA_lipid_2.21": tolerance=2.200000 displacement=0.648281
| Feature "HBA_lipid_3": weight=2.2756 
|  Location Constraint "HBA_lipid_3.11": tolerance=1.600000 displacement=0.626936
|  Location Constraint "HBA_lipid_3.21": tolerance=2.200000 displacement=0.649360
| Feature "HYDROPHOBIC_4": weight=2.2756 
|  Location Constraint "HYDROPHOBIC_4.11": tolerance=1.600000 displacement=0.149695
| Fit value: 6.27819  Maximum possible: 9.1024
| Estimated Activity: 7.07467
| Query Point Hydrophobic1 (5.332244 -0.774991 -2.265533) angstroms
| Query Point AcceptorProj3 (6.255384 -0.761170 1.199669) angstroms
| Query Atom Heavy#NOS#33 mapped to Atom N13 (3.466759 -0.244488 2.177734) angstroms
| Query Point AcceptorProj2 (-0.269657 3.004826 0.335571) angstroms
| Query Atom Heavy#NOS#32 mapped to Atom N14 (-1.145370 0.154060 0.661551) angstroms
The conformer just registered for compound 'dpp4_29' was created
with a higher energy threshold than the energy threshold in the
current conformer model for that compound.
The 2D stereo designator specified for `dpp4_30' has been ignored.  Using 3D coordinates instead.
Total number of qualifying queries = 15
Final Fit Value = 5.64136
Summary of mapping of compound "dpp4_30" to hypothesis "/home/msi/BIOVIA/ds2018sp1/web/jobs/thtf/61142608-5F75-4349-A65F-677CF5382BD4/training_set-(1)_05.chm":
| Units are angstroms
| Feature "HBA_1": weight=2.2756 (not mapped)
|  Location Constraint "HBA_1.11": tolerance=1.600000 (not mapped)
|  Location Constraint "HBA_1.21": tolerance=2.200000 (not mapped)
| Feature "HBA_lipid_2": weight=2.2756 
|  Location Constraint "HBA_lipid_2.11": tolerance=1.600000 displacement=0.374232
|  Location Constraint "HBA_lipid_2.21": tolerance=2.200000 displacement=1.194052
| Feature "HBA_lipid_3": weight=2.2756 
|  Location Constraint "HBA_lipid_3.11": tolerance=1.600000 displacement=0.770325
|  Location Constraint "HBA_lipid_3.21": tolerance=2.200000 displacement=1.387334
| Feature "HYDROPHOBIC_4": weight=2.2756 
|  Location Constraint "HYDROPHOBIC_4.11": tolerance=1.600000 displacement=0.284258
| Fit value: 5.64136  Maximum possible: 9.1024
| Estimated Activity: 30.658
| Query Point Hydrophobic1 (4.949735 -0.821023 -2.066852) angstroms
| Query Point AcceptorProj3 (5.889673 0.182976 0.887751) angstroms
| Query Atom Heavy#NOS#33 mapped to Atom N21 (3.246728 -0.297199 2.223518) angstroms
| Query Point AcceptorProj2 (0.850058 2.621149 0.625398) angstroms
| Query Atom Heavy#NOS#32 mapped to Atom O20 (-0.559133 0.002388 0.230090) angstroms
The conformer just registered for compound 'dpp4_30' was created
with a higher energy threshold than the energy threshold in the
current conformer model for that compound.
The 2D stereo designator specified for `dpp4_31' has been ignored.  Using 3D coordinates instead.
Total number of qualifying queries = 15
Final Fit Value = 5.84477
Summary of mapping of compound "dpp4_31" to hypothesis "/home/msi/BIOVIA/ds2018sp1/web/jobs/thtf/61142608-5F75-4349-A65F-677CF5382BD4/training_set-(1)_05.chm":
| Units are angstroms
| Feature "HBA_1": weight=2.2756 (not mapped)
|  Location Constraint "HBA_1.11": tolerance=1.600000 (not mapped)
|  Location Constraint "HBA_1.21": tolerance=2.200000 (not mapped)
| Feature "HBA_lipid_2": weight=2.2756 
|  Location Constraint "HBA_lipid_2.11": tolerance=1.600000 displacement=0.770086
|  Location Constraint "HBA_lipid_2.21": tolerance=2.200000 displacement=0.746457
| Feature "HBA_lipid_3": weight=2.2756 
|  Location Constraint "HBA_lipid_3.11": tolerance=1.600000 displacement=0.896512
|  Location Constraint "HBA_lipid_3.21": tolerance=2.200000 displacement=0.408679
| Feature "HYDROPHOBIC_4": weight=2.2756 
|  Location Constraint "HYDROPHOBIC_4.11": tolerance=1.600000 displacement=0.463522
| Fit value: 5.84477  Maximum possible: 9.1024
| Estimated Activity: 19.1925
| Query Point Hydrophobic1 (5.627578 -0.863178 -2.032555) angstroms
| Query Point AcceptorProj3 (6.125446 -1.097988 0.626161) angstroms
| Query Atom Heavy#NOS#33 mapped to Atom N13 (3.484448 -0.058926 1.598518) angstroms
| Query Point AcceptorProj2 (-0.927600 3.188941 0.969317) angstroms
| Query Atom Heavy#NOS#32 mapped to Atom N14 (-1.336997 0.225640 0.742950) angstroms
The conformer just registered for compound 'dpp4_31' was created
with a higher energy threshold than the energy threshold in the
current conformer model for that compound.
The 2D stereo designator specified for `dpp4_33' has been ignored.  Using 3D coordinates instead.
Total number of qualifying queries = 15
Final Fit Value = 6.41242
Summary of mapping of compound "dpp4_33" to hypothesis "/home/msi/BIOVIA/ds2018sp1/web/jobs/thtf/61142608-5F75-4349-A65F-677CF5382BD4/training_set-(1)_05.chm":
| Units are angstroms
| Feature "HBA_1": weight=2.2756 
|  Location Constraint "HBA_1.11": tolerance=1.600000 displacement=0.493069
|  Location Constraint "HBA_1.21": tolerance=2.200000 displacement=0.262916
| Feature "HBA_lipid_2": weight=2.2756 (not mapped)
|  Location Constraint "HBA_lipid_2.11": tolerance=1.600000 (not mapped)
|  Location Constraint "HBA_lipid_2.21": tolerance=2.200000 (not mapped)
| Feature "HBA_lipid_3": weight=2.2756 
|  Location Constraint "HBA_lipid_3.11": tolerance=1.600000 displacement=0.523366
|  Location Constraint "HBA_lipid_3.21": tolerance=2.200000 displacement=0.795317
| Feature "HYDROPHOBIC_4": weight=2.2756 
|  Location Constraint "HYDROPHOBIC_4.11": tolerance=1.600000 displacement=0.148649
| Fit value: 6.41242  Maximum possible: 9.1024
| Estimated Activity: 5.19378
| Query Point Hydrophobic1 (5.167565 -0.689217 -2.106343) angstroms
| Query Point AcceptorProj3 (5.415580 -1.744429 1.293630) angstroms
| Query Atom Heavy#NOS#33 mapped to Atom N21 (3.459336 0.430641 1.958596) angstroms
| Query Point AcceptorProj1 (-8.821101 0.072245 -0.652251) angstroms
| Query Atom heavyAtom1 mapped to Atom O28 (-6.679718 0.487602 1.407350) angstroms
The conformer just registered for compound 'dpp4_33' was created
with a higher energy threshold than the energy threshold in the
current conformer model for that compound.
The 2D stereo designator specified for `dpp4_36' has been ignored.  Using 3D coordinates instead.
Total number of qualifying queries = 15
Final Fit Value = 6.31032
Summary of mapping of compound "dpp4_36" to hypothesis "/home/msi/BIOVIA/ds2018sp1/web/jobs/thtf/61142608-5F75-4349-A65F-677CF5382BD4/training_set-(1)_05.chm":
| Units are angstroms
| Feature "HBA_1": weight=2.2756 (not mapped)
|  Location Constraint "HBA_1.11": tolerance=1.600000 (not mapped)
|  Location Constraint "HBA_1.21": tolerance=2.200000 (not mapped)
| Feature "HBA_lipid_2": weight=2.2756 
|  Location Constraint "HBA_lipid_2.11": tolerance=1.600000 displacement=0.531904
|  Location Constraint "HBA_lipid_2.21": tolerance=2.200000 displacement=0.931343
| Feature "HBA_lipid_3": weight=2.2756 
|  Location Constraint "HBA_lipid_3.11": tolerance=1.600000 displacement=0.398116
|  Location Constraint "HBA_lipid_3.21": tolerance=2.200000 displacement=0.542378
| Feature "HYDROPHOBIC_4": weight=2.2756 
|  Location Constraint "HYDROPHOBIC_4.11": tolerance=1.600000 displacement=0.230487
| Fit value: 6.31032  Maximum possible: 9.1024
| Estimated Activity: 6.57019
| Query Point Hydrophobic1 (5.249664 -0.923798 -2.387967) angstroms
| Query Point AcceptorProj3 (5.610210 -1.349588 1.379648) angstroms
| Query Atom Heavy#NOS#33 mapped to Atom O29 (3.508447 0.601494 2.260484) angstroms
| Query Point AcceptorProj2 (-0.748721 2.574654 1.723663) angstroms
| Query Atom Heavy#NOS#32 mapped to Atom N11 (-0.427259 0.144451 -0.005723) angstroms
The conformer just registered for compound 'dpp4_36' was created
with a higher energy threshold than the energy threshold in the
current conformer model for that compound.
The 2D stereo designator specified for `dpp4_37' has been ignored.  Using 3D coordinates instead.
Total number of qualifying queries = 15
Final Fit Value = 5.987
Summary of mapping of compound "dpp4_37" to hypothesis "/home/msi/BIOVIA/ds2018sp1/web/jobs/thtf/61142608-5F75-4349-A65F-677CF5382BD4/training_set-(1)_05.chm":
| Units are angstroms
| Feature "HBA_1": weight=2.2756 (not mapped)
|  Location Constraint "HBA_1.11": tolerance=1.600000 (not mapped)
|  Location Constraint "HBA_1.21": tolerance=2.200000 (not mapped)
| Feature "HBA_lipid_2": weight=2.2756 
|  Location Constraint "HBA_lipid_2.11": tolerance=1.600000 displacement=0.536700
|  Location Constraint "HBA_lipid_2.21": tolerance=2.200000 displacement=0.796996
| Feature "HBA_lipid_3": weight=2.2756 
|  Location Constraint "HBA_lipid_3.11": tolerance=1.600000 displacement=0.296340
|  Location Constraint "HBA_lipid_3.21": tolerance=2.200000 displacement=1.257646
| Feature "HYDROPHOBIC_4": weight=2.2756 
|  Location Constraint "HYDROPHOBIC_4.11": tolerance=1.600000 displacement=0.412974
| Fit value: 5.987  Maximum possible: 9.1024
| Estimated Activity: 13.8326
| Query Point Hydrophobic1 (4.900658 -0.538442 -2.311933) angstroms
| Query Point AcceptorProj3 (5.869507 -1.705568 2.078197) angstroms
| Query Atom Heavy#NOS#33 mapped to Atom N21 (3.592117 0.246662 2.126089) angstroms
| Query Point AcceptorProj2 (0.214224 2.748364 0.334901) angstroms
| Query Atom Heavy#NOS#32 mapped to Atom O20 (-0.459393 -0.175024 0.341674) angstroms
The conformer just registered for compound 'dpp4_37' was created
with a higher energy threshold than the energy threshold in the
current conformer model for that compound.
The 2D stereo designator specified for `dpp4_38' has been ignored.  Using 3D coordinates instead.
Total number of qualifying queries = 15
Final Fit Value = 5.16357
Summary of mapping of compound "dpp4_38" to hypothesis "/home/msi/BIOVIA/ds2018sp1/web/jobs/thtf/61142608-5F75-4349-A65F-677CF5382BD4/training_set-(1)_05.chm":
| Units are angstroms
| Feature "HBA_1": weight=2.2756 (not mapped)
|  Location Constraint "HBA_1.11": tolerance=1.600000 (not mapped)
|  Location Constraint "HBA_1.21": tolerance=2.200000 (not mapped)
| Feature "HBA_lipid_2": weight=2.2756 
|  Location Constraint "HBA_lipid_2.11": tolerance=1.600000 displacement=0.913529
|  Location Constraint "HBA_lipid_2.21": tolerance=2.200000 displacement=1.718529
| Feature "HBA_lipid_3": weight=2.2756 
|  Location Constraint "HBA_lipid_3.11": tolerance=1.600000 displacement=0.830786
|  Location Constraint "HBA_lipid_3.21": tolerance=2.200000 displacement=0.524581
| Feature "HYDROPHOBIC_4": weight=2.2756 
|  Location Constraint "HYDROPHOBIC_4.11": tolerance=1.600000 displacement=0.504874
| Fit value: 5.16357  Maximum possible: 9.1024
| Estimated Activity: 92.1141
| Query Point Hydrophobic1 (5.215466 -1.081346 -2.618931) angstroms
| Query Point AcceptorProj3 (5.584640 -1.174237 1.365822) angstroms
| Query Atom Heavy#NOS#33 mapped to Atom N13 (3.978056 0.712380 3.056846) angstroms
| Query Point AcceptorProj2 (-1.526264 2.081312 1.883245) angstroms
| Query Atom Heavy#NOS#32 mapped to Atom N6 (-0.403685 0.516853 -0.417252) angstroms
The conformer just registered for compound 'dpp4_38' was created
with a higher energy threshold than the energy threshold in the
current conformer model for that compound.
The 2D stereo designator specified for `dpp4_39' has been ignored.  Using 3D coordinates instead.
Total number of qualifying queries = 15
Final Fit Value = 5.98372
Summary of mapping of compound "dpp4_39" to hypothesis "/home/msi/BIOVIA/ds2018sp1/web/jobs/thtf/61142608-5F75-4349-A65F-677CF5382BD4/training_set-(1)_05.chm":
| Units are angstroms
| Feature "HBA_1": weight=2.2756 
|  Location Constraint "HBA_1.11": tolerance=1.600000 displacement=0.803517
|  Location Constraint "HBA_1.21": tolerance=2.200000 displacement=0.940327
| Feature "HBA_lipid_2": weight=2.2756 (not mapped)
|  Location Constraint "HBA_lipid_2.11": tolerance=1.600000 (not mapped)
|  Location Constraint "HBA_lipid_2.21": tolerance=2.200000 (not mapped)
| Feature "HBA_lipid_3": weight=2.2756 
|  Location Constraint "HBA_lipid_3.11": tolerance=1.600000 displacement=0.507092
|  Location Constraint "HBA_lipid_3.21": tolerance=2.200000 displacement=0.571433
| Feature "HYDROPHOBIC_4": weight=2.2756 
|  Location Constraint "HYDROPHOBIC_4.11": tolerance=1.600000 displacement=0.420548
| Fit value: 5.98372  Maximum possible: 9.1024
| Estimated Activity: 13.9374
| Query Point Hydrophobic1 (4.897067 -0.801749 -1.908300) angstroms
| Query Point AcceptorProj3 (5.401133 -1.445847 0.700617) angstroms
| Query Atom Heavy#NOS#33 mapped to Atom N14 (3.646746 0.609025 2.004316) angstroms
| Query Point AcceptorProj1 (-8.328840 0.746950 -0.910036) angstroms
| Query Atom heavyAtom1 mapped to Atom N27 (-6.578860 0.019485 1.415553) angstroms
The conformer just registered for compound 'dpp4_39' was created
with a higher energy threshold than the energy threshold in the
current conformer model for that compound.
The 2D stereo designator specified for `dpp4_42' has been ignored.  Using 3D coordinates instead.
Total number of qualifying queries = 15
Final Fit Value = 4.64199
Summary of mapping of compound "dpp4_42" to hypothesis "/home/msi/BIOVIA/ds2018sp1/web/jobs/thtf/61142608-5F75-4349-A65F-677CF5382BD4/training_set-(1)_05.chm":
| Units are angstroms
| Feature "HBA_1": weight=2.2756 (not mapped)
|  Location Constraint "HBA_1.11": tolerance=1.600000 (not mapped)
|  Location Constraint "HBA_1.21": tolerance=2.200000 (not mapped)
| Feature "HBA_lipid_2": weight=2.2756 
|  Location Constraint "HBA_lipid_2.11": tolerance=1.600000 displacement=1.050500
|  Location Constraint "HBA_lipid_2.21": tolerance=2.200000 displacement=0.669926
| Feature "HBA_lipid_3": weight=2.2756 
|  Location Constraint "HBA_lipid_3.11": tolerance=1.600000 displacement=0.625152
|  Location Constraint "HBA_lipid_3.21": tolerance=2.200000 displacement=1.919910
| Feature "HYDROPHOBIC_4": weight=2.2756 
|  Location Constraint "HYDROPHOBIC_4.11": tolerance=1.600000 displacement=0.785597
| Fit value: 4.64199  Maximum possible: 9.1024
| Estimated Activity: 306.131
| Query Point Hydrophobic1 (5.679374 -0.898243 -2.814583) angstroms
| Query Point AcceptorProj3 (6.027504 -0.786060 2.792135) angstroms
| Query Atom Heavy#NOS#33 mapped to Atom N15 (3.322701 0.175014 1.920138) angstroms
| Query Point AcceptorProj2 (0.145611 2.463466 1.333059) angstroms
| Query Atom Heavy#NOS#32 mapped to Atom N20 (-1.794685 0.280565 0.647353) angstroms
The conformer just registered for compound 'dpp4_42' was created
with a higher energy threshold than the energy threshold in the
current conformer model for that compound.
The 2D stereo designator specified for `dpp4_44' has been ignored.  Using 3D coordinates instead.
Total number of qualifying queries = 15
Final Fit Value = 6.422
Summary of mapping of compound "dpp4_44" to hypothesis "/home/msi/BIOVIA/ds2018sp1/web/jobs/thtf/61142608-5F75-4349-A65F-677CF5382BD4/training_set-(1)_05.chm":
| Units are angstroms
| Feature "HBA_1": weight=2.2756 
|  Location Constraint "HBA_1.11": tolerance=1.600000 displacement=0.339393
|  Location Constraint "HBA_1.21": tolerance=2.200000 displacement=0.803204
| Feature "HBA_lipid_2": weight=2.2756 
|  Location Constraint "HBA_lipid_2.11": tolerance=1.600000 displacement=0.283444
|  Location Constraint "HBA_lipid_2.21": tolerance=2.200000 displacement=0.828480
| Feature "HBA_lipid_3": weight=2.2756 (not mapped)
|  Location Constraint "HBA_lipid_3.11": tolerance=1.600000 (not mapped)
|  Location Constraint "HBA_lipid_3.21": tolerance=2.200000 (not mapped)
| Feature "HYDROPHOBIC_4": weight=2.2756 
|  Location Constraint "HYDROPHOBIC_4.11": tolerance=1.600000 displacement=0.074069
| Fit value: 6.422  Maximum possible: 9.1024
| Estimated Activity: 5.08038
| Query Point Hydrophobic1 (5.145336 -0.771004 -2.159289) angstroms
| Query Point AcceptorProj2 (0.493755 2.619052 1.174513) angstroms
| Query Atom Heavy#NOS#32 mapped to Atom O13 (-0.699874 0.127014 0.006184) angstroms
| Query Point AcceptorProj1 (-9.596263 -0.300837 -0.515018) angstroms
| Query Atom heavyAtom1 mapped to Atom O28 (-7.353001 0.685881 1.215348) angstroms
The conformer just registered for compound 'dpp4_44' was created
with a higher energy threshold than the energy threshold in the
current conformer model for that compound.
The 2D stereo designator specified for `dpp4_47' has been ignored.  Using 3D coordinates instead.
Total number of qualifying queries = 15
Final Fit Value = 5.85916
Summary of mapping of compound "dpp4_47" to hypothesis "/home/msi/BIOVIA/ds2018sp1/web/jobs/thtf/61142608-5F75-4349-A65F-677CF5382BD4/training_set-(1)_05.chm":
| Units are angstroms
| Feature "HBA_1": weight=2.2756 
|  Location Constraint "HBA_1.11": tolerance=1.600000 displacement=0.283138
|  Location Constraint "HBA_1.21": tolerance=2.200000 displacement=0.518415
| Feature "HBA_lipid_2": weight=2.2756 
|  Location Constraint "HBA_lipid_2.11": tolerance=1.600000 displacement=0.499102
|  Location Constraint "HBA_lipid_2.21": tolerance=2.200000 displacement=1.483930
| Feature "HBA_lipid_3": weight=2.2756 (not mapped)
|  Location Constraint "HBA_lipid_3.11": tolerance=1.600000 (not mapped)
|  Location Constraint "HBA_lipid_3.21": tolerance=2.200000 (not mapped)
| Feature "HYDROPHOBIC_4": weight=2.2756 
|  Location Constraint "HYDROPHOBIC_4.11": tolerance=1.600000 displacement=0.520103
| Fit value: 5.85916  Maximum possible: 9.1024
| Estimated Activity: 18.5671
| Query Point Hydrophobic1 (5.564445 -1.048529 -2.475538) angstroms
| Query Point AcceptorProj2 (-1.396079 2.955617 1.924633) angstroms
| Query Atom Heavy#NOS#32 mapped to Atom N26 (-1.030496 0.463472 0.295044) angstroms
| Query Point AcceptorProj1 (-8.896956 -0.448607 -0.828959) angstroms
| Query Atom heavyAtom1 mapped to Atom O22 (-7.230896 0.804614 1.328279) angstroms
The conformer just registered for compound 'dpp4_47' was created
with a higher energy threshold than the energy threshold in the
current conformer model for that compound.
The 2D stereo designator specified for `dpp4_48' has been ignored.  Using 3D coordinates instead.
Total number of qualifying queries = 15
Final Fit Value = 5.14269
Summary of mapping of compound "dpp4_48" to hypothesis "/home/msi/BIOVIA/ds2018sp1/web/jobs/thtf/61142608-5F75-4349-A65F-677CF5382BD4/training_set-(1)_05.chm":
| Units are angstroms
| Feature "HBA_1": weight=2.2756 (not mapped)
|  Location Constraint "HBA_1.11": tolerance=1.600000 (not mapped)
|  Location Constraint "HBA_1.21": tolerance=2.200000 (not mapped)
| Feature "HBA_lipid_2": weight=2.2756 
|  Location Constraint "HBA_lipid_2.11": tolerance=1.600000 displacement=1.172398
|  Location Constraint "HBA_lipid_2.21": tolerance=2.200000 displacement=0.822616
| Feature "HBA_lipid_3": weight=2.2756 
|  Location Constraint "HBA_lipid_3.11": tolerance=1.600000 displacement=0.790430
|  Location Constraint "HBA_lipid_3.21": tolerance=2.200000 displacement=1.501779
| Feature "HYDROPHOBIC_4": weight=2.2756 
|  Location Constraint "HYDROPHOBIC_4.11": tolerance=1.600000 displacement=0.345722
| Fit value: 5.14269  Maximum possible: 9.1024
| Estimated Activity: 96.6519
| Query Point Hydrophobic1 (5.138080 -0.551499 -1.967757) angstroms
| Query Point AcceptorProj3 (4.837217 -2.290290 1.039374) angstroms
| Query Atom Heavy#NOS#33 mapped to Atom O14 (3.685306 0.419837 1.612358) angstroms
| Query Point AcceptorProj2 (-0.965137 2.764150 0.503154) angstroms
| Query Atom Heavy#NOS#32 mapped to Atom N12 (0.142374 -0.021160 0.627520) angstroms
The conformer just registered for compound 'dpp4_48' was created
with a higher energy threshold than the energy threshold in the
current conformer model for that compound.
Total number of qualifying queries = 15
Final Fit Value = 5.51262
Summary of mapping of compound "dpp4_49" to hypothesis "/home/msi/BIOVIA/ds2018sp1/web/jobs/thtf/61142608-5F75-4349-A65F-677CF5382BD4/training_set-(1)_05.chm":
| Units are angstroms
| Feature "HBA_1": weight=2.2756 
|  Location Constraint "HBA_1.11": tolerance=1.600000 displacement=0.753702
|  Location Constraint "HBA_1.21": tolerance=2.200000 displacement=0.977364
| Feature "HBA_lipid_2": weight=2.2756 
|  Location Constraint "HBA_lipid_2.11": tolerance=1.600000 displacement=0.995188
|  Location Constraint "HBA_lipid_2.21": tolerance=2.200000 displacement=1.134210
| Feature "HBA_lipid_3": weight=2.2756 (not mapped)
|  Location Constraint "HBA_lipid_3.11": tolerance=1.600000 (not mapped)
|  Location Constraint "HBA_lipid_3.21": tolerance=2.200000 (not mapped)
| Feature "HYDROPHOBIC_4": weight=2.2756 
|  Location Constraint "HYDROPHOBIC_4.11": tolerance=1.600000 displacement=0.326109
| Fit value: 5.51262  Maximum possible: 9.1024
| Estimated Activity: 41.2359
| Query Point Hydrophobic1 (5.153344 -0.572387 -1.971171) angstroms
| Query Point AcceptorProj2 (0.024840 1.727537 1.032916) angstroms
| Query Atom Heavy#NOS#32 mapped to Atom N12 (-1.471032 -0.250534 -0.655160) angstroms
| Query Point AcceptorProj1 (-8.526697 -0.573168 -0.273725) angstroms
| Query Atom heavyAtom1 mapped to Atom O24 (-6.915558 1.281783 1.447723) angstroms
The conformer just registered for compound 'dpp4_49' was created
with a higher energy threshold than the energy threshold in the
current conformer model for that compound.
The 2D stereo designator specified for `dpp4_51' has been ignored.  Using 3D coordinates instead.
Total number of qualifying queries = 15
Final Fit Value = 4.98081
Summary of mapping of compound "dpp4_51" to hypothesis "/home/msi/BIOVIA/ds2018sp1/web/jobs/thtf/61142608-5F75-4349-A65F-677CF5382BD4/training_set-(1)_05.chm":
| Units are angstroms
| Feature "HBA_1": weight=2.2756 
|  Location Constraint "HBA_1.11": tolerance=1.600000 displacement=1.068465
|  Location Constraint "HBA_1.21": tolerance=2.200000 displacement=0.707045
| Feature "HBA_lipid_2": weight=2.2756 (not mapped)
|  Location Constraint "HBA_lipid_2.11": tolerance=1.600000 (not mapped)
|  Location Constraint "HBA_lipid_2.21": tolerance=2.200000 (not mapped)
| Feature "HBA_lipid_3": weight=2.2756 
|  Location Constraint "HBA_lipid_3.11": tolerance=1.600000 displacement=1.193616
|  Location Constraint "HBA_lipid_3.21": tolerance=2.200000 displacement=1.523583
| Feature "HYDROPHOBIC_4": weight=2.2756 
|  Location Constraint "HYDROPHOBIC_4.11": tolerance=1.600000 displacement=0.217759
| Fit value: 4.98081  Maximum possible: 9.1024
| Estimated Activity: 140.309
| Query Point Hydrophobic1 (4.991303 -0.861794 -2.206788) angstroms
| Query Point AcceptorProj3 (5.753437 0.109655 1.688868) angstroms
| Query Atom Heavy#NOS#33 mapped to Atom N15 (2.795191 -0.320541 1.941278) angstroms
| Query Point AcceptorProj1 (-8.337547 0.192928 -0.584548) angstroms
| Query Atom heavyAtom1 mapped to Atom O24 (-6.097514 0.539432 1.380697) angstroms
The conformer just registered for compound 'dpp4_51' was created
with a higher energy threshold than the energy threshold in the
current conformer model for that compound.
The 2D stereo designator specified for `dpp4_54' has been ignored.  Using 3D coordinates instead.
Total number of qualifying queries = 15
Final Fit Value = 5.73653
Summary of mapping of compound "dpp4_54" to hypothesis "/home/msi/BIOVIA/ds2018sp1/web/jobs/thtf/61142608-5F75-4349-A65F-677CF5382BD4/training_set-(1)_05.chm":
| Units are angstroms
| Feature "HBA_1": weight=2.2756 (not mapped)
|  Location Constraint "HBA_1.11": tolerance=1.600000 (not mapped)
|  Location Constraint "HBA_1.21": tolerance=2.200000 (not mapped)
| Feature "HBA_lipid_2": weight=2.2756 
|  Location Constraint "HBA_lipid_2.11": tolerance=1.600000 displacement=0.736271
|  Location Constraint "HBA_lipid_2.21": tolerance=2.200000 displacement=1.439349
| Feature "HBA_lipid_3": weight=2.2756 
|  Location Constraint "HBA_lipid_3.11": tolerance=1.600000 displacement=0.604237
|  Location Constraint "HBA_lipid_3.21": tolerance=2.200000 displacement=0.565317
| Feature "HYDROPHOBIC_4": weight=2.2756 
|  Location Constraint "HYDROPHOBIC_4.11": tolerance=1.600000 displacement=0.374864
| Fit value: 5.73653  Maximum possible: 9.1024
| Estimated Activity: 24.6249
| Query Point Hydrophobic1 (5.243317 -1.083919 -2.440908) angstroms
| Query Point AcceptorProj3 (5.797256 -0.651475 0.826479) angstroms
| Query Atom Heavy#NOS#33 mapped to Atom N13 (3.869097 0.185586 2.966931) angstroms
| Query Point AcceptorProj2 (-1.645221 2.699333 1.397837) angstroms
| Query Atom Heavy#NOS#32 mapped to Atom N6 (-0.399967 0.445405 -0.141366) angstroms
The conformer just registered for compound 'dpp4_54' was created
with a higher energy threshold than the energy threshold in the
current conformer model for that compound.
Total number of qualifying queries = 15
Final Fit Value = 4.36043
Summary of mapping of compound "dpp4_56" to hypothesis "/home/msi/BIOVIA/ds2018sp1/web/jobs/thtf/61142608-5F75-4349-A65F-677CF5382BD4/training_set-(1)_05.chm":
| Units are angstroms
| Feature "HBA_1": weight=2.2756 (not mapped)
|  Location Constraint "HBA_1.11": tolerance=1.600000 (not mapped)
|  Location Constraint "HBA_1.21": tolerance=2.200000 (not mapped)
| Feature "HBA_lipid_2": weight=2.2756 
|  Location Constraint "HBA_lipid_2.11": tolerance=1.600000 displacement=0.251415
|  Location Constraint "HBA_lipid_2.21": tolerance=2.200000 displacement=0.797248
| Feature "HBA_lipid_3": weight=2.2756 (not mapped)
|  Location Constraint "HBA_lipid_3.11": tolerance=1.600000 (not mapped)
|  Location Constraint "HBA_lipid_3.21": tolerance=2.200000 (not mapped)
| Feature "HYDROPHOBIC_4": weight=2.2756 
|  Location Constraint "HYDROPHOBIC_4.11": tolerance=1.600000 displacement=0.122117
| Fit value: 4.36043  Maximum possible: 9.1024
| Estimated Activity: 585.422
| Query Point Hydrophobic1 (5.145762 -0.704412 -2.146766) angstroms
| Query Point AcceptorProj2 (0.378246 2.513624 0.624964) angstroms
| Query Atom Heavy#NOS#32 mapped to Atom N12 (-1.160764 -0.026686 0.202734) angstroms
The conformer just registered for compound 'dpp4_56' was created
with a higher energy threshold than the energy threshold in the
current conformer model for that compound.
Successfully opened file $CATALYST/conf/duelem.data (/home/msi/BIOVIA/ds2018sp1/apps/scitegic/dscore/server/bin/../share/Catalyst/conf/duelem.data).
Successfully opened file $CATALYST/conf/Dictionary.chm (/home/msi/BIOVIA/ds2018sp1/apps/scitegic/dscore/server/bin/../share/Catalyst/conf/Dictionary.chm).
The Feature Dictionary (version 1.36) has been loaded from disk.
Successfully opened file $CATALYST/conf/Dictionary.chm (/home/msi/BIOVIA/ds2018sp1/apps/scitegic/dscore/server/bin/../share/Catalyst/conf/Dictionary.chm).
Successfully opened file /home/msi/BIOVIA/ds2018sp1/web/jobs/thtf/61142608-5F75-4349-A65F-677CF5382BD4/training_set-(1)_06.chm (/home/msi/BIOVIA/ds2018sp1/web/jobs/thtf/61142608-5F75-4349-A65F-677CF5382BD4/training_set-(1)_06.chm).
Successfully opened file citest_in.sd (/home/msi/BIOVIA/ds2018sp1/web/jobs/thtf/61142608-5F75-4349-A65F-677CF5382BD4/temp/fileWGbAzL.tmp/citest_in.sd).
The 2D stereo designator specified for `dpp4_29' has been ignored.  Using 3D coordinates instead.
Successfully opened file $CATALYST/conf/forceField.data (/home/msi/BIOVIA/ds2018sp1/apps/scitegic/dscore/server/bin/../share/Catalyst/conf/forceField.data).
Total number of qualifying queries = 15
Final Fit Value = 5.87824
Summary of mapping of compound "dpp4_29" to hypothesis "/home/msi/BIOVIA/ds2018sp1/web/jobs/thtf/61142608-5F75-4349-A65F-677CF5382BD4/training_set-(1)_06.chm":
| Units are angstroms
| Feature "HBA_1": weight=1.9371 
|  Location Constraint "HBA_1.11": tolerance=1.600000 displacement=1.171969
|  Location Constraint "HBA_1.21": tolerance=2.200000 displacement=1.744054
| Feature "HBA_lipid_2": weight=1.9371 
|  Location Constraint "HBA_lipid_2.11": tolerance=1.600000 displacement=0.635091
|  Location Constraint "HBA_lipid_2.21": tolerance=2.200000 displacement=0.952812
| Feature "HBD_3": weight=1.9371 
|  Location Constraint "HBD_3.11": tolerance=1.600000 displacement=0.819835
|  Location Constraint "HBD_3.21": tolerance=2.200000 displacement=0.712071
| Feature "HYDROPHOBIC_4": weight=1.9371 
|  Location Constraint "HYDROPHOBIC_4.11": tolerance=1.600000 displacement=0.261607
| Fit value: 5.87824  Maximum possible: 7.7484
| Estimated Activity: 4.29698
| Query Point Hydrophobic1 (4.820141 2.647376 -3.717505) angstroms
| Query Point DonorProj1 (2.250476 -4.271229 -4.425752) angstroms
| Query Atom heavyAtom2 mapped to Atom N13 (2.879356 -1.338366 -4.478899) angstroms
| Query Point AcceptorProj2 (-2.457889 -2.992931 -3.463351) angstroms
| Query Atom Heavy#NOS#32 mapped to Atom N14 (-0.759241 -1.894012 -1.248183) angstroms
| Query Point AcceptorProj1 (-5.287908 -2.472162 7.412543) angstroms
| Query Atom heavyAtom1 mapped to Atom O29 (-4.479843 -1.481107 4.698719) angstroms
The conformer just registered for compound 'dpp4_29' was created
with a higher energy threshold than the energy threshold in the
current conformer model for that compound.
The 2D stereo designator specified for `dpp4_30' has been ignored.  Using 3D coordinates instead.
Total number of qualifying queries = 15
Final Fit Value = 5.34242
Summary of mapping of compound "dpp4_30" to hypothesis "/home/msi/BIOVIA/ds2018sp1/web/jobs/thtf/61142608-5F75-4349-A65F-677CF5382BD4/training_set-(1)_06.chm":
| Units are angstroms
| Feature "HBA_1": weight=1.9371 (not mapped)
|  Location Constraint "HBA_1.11": tolerance=1.600000 (not mapped)
|  Location Constraint "HBA_1.21": tolerance=2.200000 (not mapped)
| Feature "HBA_lipid_2": weight=1.9371 
|  Location Constraint "HBA_lipid_2.11": tolerance=1.600000 displacement=0.462931
|  Location Constraint "HBA_lipid_2.21": tolerance=2.200000 displacement=1.231658
| Feature "HBD_3": weight=1.9371 
|  Location Constraint "HBD_3.11": tolerance=1.600000 displacement=0.185891
|  Location Constraint "HBD_3.21": tolerance=2.200000 displacement=0.502344
| Feature "HYDROPHOBIC_4": weight=1.9371 
|  Location Constraint "HYDROPHOBIC_4.11": tolerance=1.600000 displacement=0.165231
| Fit value: 5.34242  Maximum possible: 7.7484
| Estimated Activity: 14.7564
| Query Point Hydrophobic1 (4.492509 2.622703 -3.577946) angstroms
| Query Point DonorProj1 (1.701454 -4.390076 -4.529987) angstroms
| Query Atom heavyAtom2 mapped to Atom N21 (2.886274 -1.750681 -3.736390) angstroms
| Query Point AcceptorProj2 (-2.394784 -2.300881 -3.221815) angstroms
| Query Atom Heavy#NOS#32 mapped to Atom O20 (-0.750674 -1.687046 -0.788688) angstroms
The conformer just registered for compound 'dpp4_30' was created
with a higher energy threshold than the energy threshold in the
current conformer model for that compound.
The 2D stereo designator specified for `dpp4_31' has been ignored.  Using 3D coordinates instead.
Total number of qualifying queries = 15
Final Fit Value = 5.63211
Summary of mapping of compound "dpp4_31" to hypothesis "/home/msi/BIOVIA/ds2018sp1/web/jobs/thtf/61142608-5F75-4349-A65F-677CF5382BD4/training_set-(1)_06.chm":
| Units are angstroms
| Feature "HBA_1": weight=1.9371 (not mapped)
|  Location Constraint "HBA_1.11": tolerance=1.600000 (not mapped)
|  Location Constraint "HBA_1.21": tolerance=2.200000 (not mapped)
| Feature "HBA_lipid_2": weight=1.9371 
|  Location Constraint "HBA_lipid_2.11": tolerance=1.600000 displacement=0.333037
|  Location Constraint "HBA_lipid_2.21": tolerance=2.200000 displacement=0.393007
| Feature "HBD_3": weight=1.9371 
|  Location Constraint "HBD_3.11": tolerance=1.600000 displacement=0.315546
|  Location Constraint "HBD_3.21": tolerance=2.200000 displacement=0.485243
| Feature "HYDROPHOBIC_4": weight=1.9371 
|  Location Constraint "HYDROPHOBIC_4.11": tolerance=1.600000 displacement=0.168675
| Fit value: 5.63211  Maximum possible: 7.7484
| Estimated Activity: 7.57338
| Query Point Hydrophobic1 (4.635269 2.451063 -3.680789) angstroms
| Query Point DonorProj1 (1.736366 -3.653962 -5.125496) angstroms
| Query Atom heavyAtom2 mapped to Atom N13 (2.957567 -1.518563 -3.408307) angstroms
| Query Point AcceptorProj2 (-2.266522 -3.337739 -2.838360) angstroms
| Query Atom Heavy#NOS#32 mapped to Atom N14 (-1.193794 -1.416814 -0.798924) angstroms
The conformer just registered for compound 'dpp4_31' was created
with a higher energy threshold than the energy threshold in the
current conformer model for that compound.
The 2D stereo designator specified for `dpp4_33' has been ignored.  Using 3D coordinates instead.
Total number of qualifying queries = 15
Final Fit Value = 5.62578
Summary of mapping of compound "dpp4_33" to hypothesis "/home/msi/BIOVIA/ds2018sp1/web/jobs/thtf/61142608-5F75-4349-A65F-677CF5382BD4/training_set-(1)_06.chm":
| Units are angstroms
| Feature "HBA_1": weight=1.9371 
|  Location Constraint "HBA_1.11": tolerance=1.600000 displacement=0.233491
|  Location Constraint "HBA_1.21": tolerance=2.200000 displacement=0.559625
| Feature "HBA_lipid_2": weight=1.9371 (not mapped)
|  Location Constraint "HBA_lipid_2.11": tolerance=1.600000 (not mapped)
|  Location Constraint "HBA_lipid_2.21": tolerance=2.200000 (not mapped)
| Feature "HBD_3": weight=1.9371 
|  Location Constraint "HBD_3.11": tolerance=1.600000 displacement=0.122304
|  Location Constraint "HBD_3.21": tolerance=2.200000 displacement=0.638448
| Feature "HYDROPHOBIC_4": weight=1.9371 
|  Location Constraint "HYDROPHOBIC_4.11": tolerance=1.600000 displacement=0.140765
| Fit value: 5.62578  Maximum possible: 7.7484
| Estimated Activity: 7.68458
| Query Point Hydrophobic1 (4.694833 2.593073 -3.674476) angstroms
| Query Point DonorProj1 (1.365116 -3.981197 -4.457349) angstroms
| Query Atom heavyAtom2 mapped to Atom N21 (2.953111 -1.566864 -3.651578) angstroms
| Query Point AcceptorProj1 (-4.320060 -2.230542 6.529233) angstroms
| Query Atom heavyAtom1 mapped to Atom O30 (-4.097058 -1.799514 3.568746) angstroms
The conformer just registered for compound 'dpp4_33' was created
with a higher energy threshold than the energy threshold in the
current conformer model for that compound.
The 2D stereo designator specified for `dpp4_36' has been ignored.  Using 3D coordinates instead.
Total number of qualifying queries = 15
Final Fit Value = 5.1306
Summary of mapping of compound "dpp4_36" to hypothesis "/home/msi/BIOVIA/ds2018sp1/web/jobs/thtf/61142608-5F75-4349-A65F-677CF5382BD4/training_set-(1)_06.chm":
| Units are angstroms
| Feature "HBA_1": weight=1.9371 
|  Location Constraint "HBA_1.11": tolerance=1.600000 displacement=0.738312
|  Location Constraint "HBA_1.21": tolerance=2.200000 displacement=0.991556
| Feature "HBA_lipid_2": weight=1.9371 
|  Location Constraint "HBA_lipid_2.11": tolerance=1.600000 displacement=0.658536
|  Location Constraint "HBA_lipid_2.21": tolerance=2.200000 displacement=0.536992
| Feature "HBD_3": weight=1.9371 (not mapped)
|  Location Constraint "HBD_3.11": tolerance=1.600000 (not mapped)
|  Location Constraint "HBD_3.21": tolerance=2.200000 (not mapped)
| Feature "HYDROPHOBIC_4": weight=1.9371 
|  Location Constraint "HYDROPHOBIC_4.11": tolerance=1.600000 displacement=0.271889
| Fit value: 5.1306  Maximum possible: 7.7484
| Estimated Activity: 24.0325
| Query Point Hydrophobic1 (4.872506 2.697499 -3.575033) angstroms
| Query Point AcceptorProj2 (-2.822389 -3.195808 -3.030939) angstroms
| Query Atom Heavy#NOS#32 mapped to Atom N11 (-1.526145 -1.608648 -0.839896) angstroms
| Query Point AcceptorProj1 (-4.210704 -0.957582 6.399335) angstroms
| Query Atom heavyAtom1 mapped to Atom O29 (-3.905081 -2.415962 3.795545) angstroms
The conformer just registered for compound 'dpp4_36' was created
with a higher energy threshold than the energy threshold in the
current conformer model for that compound.
The 2D stereo designator specified for `dpp4_37' has been ignored.  Using 3D coordinates instead.
Total number of qualifying queries = 15
Final Fit Value = 5.34287
Summary of mapping of compound "dpp4_37" to hypothesis "/home/msi/BIOVIA/ds2018sp1/web/jobs/thtf/61142608-5F75-4349-A65F-677CF5382BD4/training_set-(1)_06.chm":
| Units are angstroms
| Feature "HBA_1": weight=1.9371 
|  Location Constraint "HBA_1.11": tolerance=1.600000 displacement=0.209827
|  Location Constraint "HBA_1.21": tolerance=2.200000 displacement=0.540569
| Feature "HBA_lipid_2": weight=1.9371 
|  Location Constraint "HBA_lipid_2.11": tolerance=1.600000 displacement=0.592361
|  Location Constraint "HBA_lipid_2.21": tolerance=2.200000 displacement=1.116580
| Feature "HBD_3": weight=1.9371 (not mapped)
|  Location Constraint "HBD_3.11": tolerance=1.600000 (not mapped)
|  Location Constraint "HBD_3.21": tolerance=2.200000 (not mapped)
| Feature "HYDROPHOBIC_4": weight=1.9371 
|  Location Constraint "HYDROPHOBIC_4.11": tolerance=1.600000 displacement=0.120846
| Fit value: 5.34287  Maximum possible: 7.7484
| Estimated Activity: 14.7412
| Query Point Hydrophobic1 (4.536718 2.538735 -3.607272) angstroms
| Query Point AcceptorProj2 (-2.947272 -2.885310 -1.636881) angstroms
| Query Atom Heavy#NOS#32 mapped to Atom O20 (-0.375229 -1.436736 -1.101879) angstroms
| Query Point AcceptorProj1 (-4.257374 -2.219930 6.367084) angstroms
| Query Atom heavyAtom1 mapped to Atom N18 (-4.293681 -1.766887 3.401711) angstroms
The conformer just registered for compound 'dpp4_37' was created
with a higher energy threshold than the energy threshold in the
current conformer model for that compound.
The 2D stereo designator specified for `dpp4_38' has been ignored.  Using 3D coordinates instead.
Total number of qualifying queries = 15
Final Fit Value = 4.9001
Summary of mapping of compound "dpp4_38" to hypothesis "/home/msi/BIOVIA/ds2018sp1/web/jobs/thtf/61142608-5F75-4349-A65F-677CF5382BD4/training_set-(1)_06.chm":
| Units are angstroms
| Feature "HBA_1": weight=1.9371 
|  Location Constraint "HBA_1.11": tolerance=1.600000 displacement=0.983397
|  Location Constraint "HBA_1.21": tolerance=2.200000 displacement=0.624202
| Feature "HBA_lipid_2": weight=1.9371 
|  Location Constraint "HBA_lipid_2.11": tolerance=1.600000 displacement=0.604494
|  Location Constraint "HBA_lipid_2.21": tolerance=2.200000 displacement=0.403456
| Feature "HBD_3": weight=1.9371 (not mapped)
|  Location Constraint "HBD_3.11": tolerance=1.600000 (not mapped)
|  Location Constraint "HBD_3.21": tolerance=2.200000 (not mapped)
| Feature "HYDROPHOBIC_4": weight=1.9371 
|  Location Constraint "HYDROPHOBIC_4.11": tolerance=1.600000 displacement=0.626001
| Fit value: 4.9001  Maximum possible: 7.7484
| Estimated Activity: 40.8602
| Query Point Hydrophobic1 (4.201606 2.369987 -3.144898) angstroms
| Query Point AcceptorProj2 (-2.382720 -3.699505 -2.597128) angstroms
| Query Atom Heavy#NOS#32 mapped to Atom O14 (-0.774440 -1.375887 -1.590035) angstroms
| Query Point AcceptorProj1 (-3.662802 -2.351510 6.218929) angstroms
| Query Atom heavyAtom1 mapped to Atom N23 (-3.837337 -0.989995 3.551381) angstroms
The conformer just registered for compound 'dpp4_38' was created
with a higher energy threshold than the energy threshold in the
current conformer model for that compound.
The 2D stereo designator specified for `dpp4_39' has been ignored.  Using 3D coordinates instead.
Total number of qualifying queries = 15
Final Fit Value = 5.58729
Summary of mapping of compound "dpp4_39" to hypothesis "/home/msi/BIOVIA/ds2018sp1/web/jobs/thtf/61142608-5F75-4349-A65F-677CF5382BD4/training_set-(1)_06.chm":
| Units are angstroms
| Feature "HBA_1": weight=1.9371 
|  Location Constraint "HBA_1.11": tolerance=1.600000 displacement=0.198722
|  Location Constraint "HBA_1.21": tolerance=2.200000 displacement=0.377066
| Feature "HBA_lipid_2": weight=1.9371 (not mapped)
|  Location Constraint "HBA_lipid_2.11": tolerance=1.600000 (not mapped)
|  Location Constraint "HBA_lipid_2.21": tolerance=2.200000 (not mapped)
| Feature "HBD_3": weight=1.9371 
|  Location Constraint "HBD_3.11": tolerance=1.600000 displacement=0.549255
|  Location Constraint "HBD_3.21": tolerance=2.200000 displacement=0.454471
| Feature "HYDROPHOBIC_4": weight=1.9371 
|  Location Constraint "HYDROPHOBIC_4.11": tolerance=1.600000 displacement=0.182282
| Fit value: 5.58729  Maximum possible: 7.7484
| Estimated Activity: 8.39663
| Query Point Hydrophobic1 (4.643557 2.465303 -3.391786) angstroms
| Query Point DonorProj1 (2.112410 -4.261886 -4.669308) angstroms
| Query Atom heavyAtom2 mapped to Atom N14 (2.506155 -1.349129 -4.068634) angstroms
| Query Point AcceptorProj1 (-3.831516 -1.513504 6.491067) angstroms
| Query Atom heavyAtom1 mapped to Atom N27 (-4.201216 -1.992505 3.552720) angstroms
The conformer just registered for compound 'dpp4_39' was created
with a higher energy threshold than the energy threshold in the
current conformer model for that compound.
The 2D stereo designator specified for `dpp4_42' has been ignored.  Using 3D coordinates instead.
Total number of qualifying queries = 15
Final Fit Value = 5.39619
Summary of mapping of compound "dpp4_42" to hypothesis "/home/msi/BIOVIA/ds2018sp1/web/jobs/thtf/61142608-5F75-4349-A65F-677CF5382BD4/training_set-(1)_06.chm":
| Units are angstroms
| Feature "HBA_1": weight=1.9371 
|  Location Constraint "HBA_1.11": tolerance=1.600000 displacement=0.622422
|  Location Constraint "HBA_1.21": tolerance=2.200000 displacement=0.349423
| Feature "HBA_lipid_2": weight=1.9371 
|  Location Constraint "HBA_lipid_2.11": tolerance=1.600000 displacement=0.567344
|  Location Constraint "HBA_lipid_2.21": tolerance=2.200000 displacement=0.371497
| Feature "HBD_3": weight=1.9371 (not mapped)
|  Location Constraint "HBD_3.11": tolerance=1.600000 (not mapped)
|  Location Constraint "HBD_3.21": tolerance=2.200000 (not mapped)
| Feature "HYDROPHOBIC_4": weight=1.9371 
|  Location Constraint "HYDROPHOBIC_4.11": tolerance=1.600000 displacement=0.353775
| Fit value: 5.39619  Maximum possible: 7.7484
| Estimated Activity: 13.0379
| Query Point Hydrophobic1 (4.414126 2.442487 -3.303503) angstroms
| Query Point AcceptorProj2 (-2.761458 -3.422986 -2.278434) angstroms
| Query Atom Heavy#NOS#32 mapped to Atom O13 (-0.832526 -1.240574 -1.559895) angstroms
| Query Point AcceptorProj1 (-4.205548 -1.762125 6.487548) angstroms
| Query Atom heavyAtom1 mapped to Atom N25 (-3.716895 -1.728307 3.527806) angstroms
The conformer just registered for compound 'dpp4_42' was created
with a higher energy threshold than the energy threshold in the
current conformer model for that compound.
The 2D stereo designator specified for `dpp4_44' has been ignored.  Using 3D coordinates instead.
Total number of qualifying queries = 15
Final Fit Value = 5.26307
Summary of mapping of compound "dpp4_44" to hypothesis "/home/msi/BIOVIA/ds2018sp1/web/jobs/thtf/61142608-5F75-4349-A65F-677CF5382BD4/training_set-(1)_06.chm":
| Units are angstroms
| Feature "HBA_1": weight=1.9371 
|  Location Constraint "HBA_1.11": tolerance=1.600000 displacement=0.315132
|  Location Constraint "HBA_1.21": tolerance=2.200000 displacement=0.363130
| Feature "HBA_lipid_2": weight=1.9371 
|  Location Constraint "HBA_lipid_2.11": tolerance=1.600000 displacement=0.688061
|  Location Constraint "HBA_lipid_2.21": tolerance=2.200000 displacement=0.984521
| Feature "HBD_3": weight=1.9371 (not mapped)
|  Location Constraint "HBD_3.11": tolerance=1.600000 (not mapped)
|  Location Constraint "HBD_3.21": tolerance=2.200000 (not mapped)
| Feature "HYDROPHOBIC_4": weight=1.9371 
|  Location Constraint "HYDROPHOBIC_4.11": tolerance=1.600000 displacement=0.383336
| Fit value: 5.26307  Maximum possible: 7.7484
| Estimated Activity: 17.7147
| Query Point Hydrophobic1 (4.978383 2.739015 -3.539622) angstroms
| Query Point AcceptorProj2 (-3.009931 -3.843859 -1.863392) angstroms
| Query Atom Heavy#NOS#32 mapped to Atom O13 (-1.502460 -1.287597 -1.424012) angstroms
| Query Point AcceptorProj1 (-3.708967 -1.566364 6.511974) angstroms
| Query Atom heavyAtom1 mapped to Atom O28 (-4.306706 -2.155274 3.631715) angstroms
The conformer just registered for compound 'dpp4_44' was created
with a higher energy threshold than the energy threshold in the
current conformer model for that compound.
The 2D stereo designator specified for `dpp4_47' has been ignored.  Using 3D coordinates instead.
Total number of qualifying queries = 15
Final Fit Value = 5.17626
Summary of mapping of compound "dpp4_47" to hypothesis "/home/msi/BIOVIA/ds2018sp1/web/jobs/thtf/61142608-5F75-4349-A65F-677CF5382BD4/training_set-(1)_06.chm":
| Units are angstroms
| Feature "HBA_1": weight=1.9371 
|  Location Constraint "HBA_1.11": tolerance=1.600000 displacement=0.131489
|  Location Constraint "HBA_1.21": tolerance=2.200000 displacement=0.350949
| Feature "HBA_lipid_2": weight=1.9371 (not mapped)
|  Location Constraint "HBA_lipid_2.11": tolerance=1.600000 (not mapped)
|  Location Constraint "HBA_lipid_2.21": tolerance=2.200000 (not mapped)
| Feature "HBD_3": weight=1.9371 
|  Location Constraint "HBD_3.11": tolerance=1.600000 displacement=0.780477
|  Location Constraint "HBD_3.21": tolerance=2.200000 displacement=0.814894
| Feature "HYDROPHOBIC_4": weight=1.9371 
|  Location Constraint "HYDROPHOBIC_4.11": tolerance=1.600000 displacement=0.563777
| Fit value: 5.17626  Maximum possible: 7.7484
| Estimated Activity: 21.6344
| Query Point Hydrophobic1 (4.416991 2.046847 -3.636291) angstroms
| Query Point DonorProj1 (1.851782 -3.397492 -4.516288) angstroms
| Query Atom heavyAtom2 mapped to Atom N16 (3.163851 -0.883912 -3.536293) angstroms
| Query Point AcceptorProj1 (-3.652690 -2.074017 6.384776) angstroms
| Query Atom heavyAtom1 mapped to Atom O34 (-4.362513 -1.781541 3.484671) angstroms
The conformer just registered for compound 'dpp4_47' was created
with a higher energy threshold than the energy threshold in the
current conformer model for that compound.
The 2D stereo designator specified for `dpp4_48' has been ignored.  Using 3D coordinates instead.
Total number of qualifying queries = 15
Final Fit Value = 5.15487
Summary of mapping of compound "dpp4_48" to hypothesis "/home/msi/BIOVIA/ds2018sp1/web/jobs/thtf/61142608-5F75-4349-A65F-677CF5382BD4/training_set-(1)_06.chm":
| Units are angstroms
| Feature "HBA_1": weight=1.9371 
|  Location Constraint "HBA_1.11": tolerance=1.600000 displacement=0.979536
|  Location Constraint "HBA_1.21": tolerance=2.200000 displacement=0.631347
| Feature "HBA_lipid_2": weight=1.9371 
|  Location Constraint "HBA_lipid_2.11": tolerance=1.600000 displacement=0.159713
|  Location Constraint "HBA_lipid_2.21": tolerance=2.200000 displacement=0.231354
| Feature "HBD_3": weight=1.9371 (not mapped)
|  Location Constraint "HBD_3.11": tolerance=1.600000 (not mapped)
|  Location Constraint "HBD_3.21": tolerance=2.200000 (not mapped)
| Feature "HYDROPHOBIC_4": weight=1.9371 
|  Location Constraint "HYDROPHOBIC_4.11": tolerance=1.600000 displacement=0.505408
| Fit value: 5.15487  Maximum possible: 7.7484
| Estimated Activity: 22.7261
| Query Point Hydrophobic1 (4.256291 2.356245 -3.290602) angstroms
| Query Point AcceptorProj2 (-2.520248 -3.195386 -2.757603) angstroms
| Query Atom Heavy#NOS#32 mapped to Atom N12 (-0.847126 -1.310011 -1.130943) angstroms
| Query Point AcceptorProj1 (-4.432951 -1.821936 6.253680) angstroms
| Query Atom heavyAtom1 mapped to Atom O13 (-3.393927 -1.575134 3.450197) angstroms
The conformer just registered for compound 'dpp4_48' was created
with a higher energy threshold than the energy threshold in the
current conformer model for that compound.
Total number of qualifying queries = 15
Final Fit Value = 4.22236
Summary of mapping of compound "dpp4_49" to hypothesis "/home/msi/BIOVIA/ds2018sp1/web/jobs/thtf/61142608-5F75-4349-A65F-677CF5382BD4/training_set-(1)_06.chm":
| Units are angstroms
| Feature "HBA_1": weight=1.9371 (not mapped)
|  Location Constraint "HBA_1.11": tolerance=1.600000 (not mapped)
|  Location Constraint "HBA_1.21": tolerance=2.200000 (not mapped)
| Feature "HBA_lipid_2": weight=1.9371 
|  Location Constraint "HBA_lipid_2.11": tolerance=1.600000 displacement=1.215528
|  Location Constraint "HBA_lipid_2.21": tolerance=2.200000 displacement=0.461195
| Feature "HBD_3": weight=1.9371 
|  Location Constraint "HBD_3.11": tolerance=1.600000 displacement=1.294341
|  Location Constraint "HBD_3.21": tolerance=2.200000 displacement=0.763485
| Feature "HYDROPHOBIC_4": weight=1.9371 
|  Location Constraint "HYDROPHOBIC_4.11": tolerance=1.600000 displacement=0.559519
| Fit value: 4.22236  Maximum possible: 7.7484
| Estimated Activity: 194.554
| Query Point Hydrophobic1 (4.894160 3.055794 -3.557745) angstroms
| Query Point DonorProj1 (1.053127 -4.065421 -4.695013) angstroms
| Query Atom heavyAtom2 mapped to Atom N23 (3.554801 -2.451672 -4.324286) angstroms
| Query Point AcceptorProj2 (-2.122073 -3.436268 -2.668768) angstroms
| Query Atom Heavy#NOS#32 mapped to Atom O24 (-2.023830 -1.423420 -0.446429) angstroms
The conformer just registered for compound 'dpp4_49' was created
with a higher energy threshold than the energy threshold in the
current conformer model for that compound.
The 2D stereo designator specified for `dpp4_51' has been ignored.  Using 3D coordinates instead.
Total number of qualifying queries = 15
Final Fit Value = 5.28891
Summary of mapping of compound "dpp4_51" to hypothesis "/home/msi/BIOVIA/ds2018sp1/web/jobs/thtf/61142608-5F75-4349-A65F-677CF5382BD4/training_set-(1)_06.chm":
| Units are angstroms
| Feature "HBA_1": weight=1.9371 
|  Location Constraint "HBA_1.11": tolerance=1.600000 displacement=0.444273
|  Location Constraint "HBA_1.21": tolerance=2.200000 displacement=0.522736
| Feature "HBA_lipid_2": weight=1.9371 
|  Location Constraint "HBA_lipid_2.11": tolerance=1.600000 displacement=0.668041
|  Location Constraint "HBA_lipid_2.21": tolerance=2.200000 displacement=0.285375
| Feature "HBD_3": weight=1.9371 (not mapped)
|  Location Constraint "HBD_3.11": tolerance=1.600000 (not mapped)
|  Location Constraint "HBD_3.21": tolerance=2.200000 (not mapped)
| Feature "HYDROPHOBIC_4": weight=1.9371 
|  Location Constraint "HYDROPHOBIC_4.11": tolerance=1.600000 displacement=0.524160
| Fit value: 5.28891  Maximum possible: 7.7484
| Estimated Activity: 16.6914
| Query Point Hydrophobic1 (4.328969 2.413449 -3.153656) angstroms
| Query Point AcceptorProj2 (-2.601692 -3.610025 -2.498645) angstroms
| Query Atom Heavy#NOS#32 mapped to Atom O13 (-0.863370 -1.307835 -1.675143) angstroms
| Query Point AcceptorProj1 (-3.414065 -1.698590 6.426248) angstroms
| Query Atom heavyAtom1 mapped to Atom O24 (-4.018876 -1.537646 3.492258) angstroms
The conformer just registered for compound 'dpp4_51' was created
with a higher energy threshold than the energy threshold in the
current conformer model for that compound.
The 2D stereo designator specified for `dpp4_54' has been ignored.  Using 3D coordinates instead.
Total number of qualifying queries = 15
Final Fit Value = 4.79753
Summary of mapping of compound "dpp4_54" to hypothesis "/home/msi/BIOVIA/ds2018sp1/web/jobs/thtf/61142608-5F75-4349-A65F-677CF5382BD4/training_set-(1)_06.chm":
| Units are angstroms
| Feature "HBA_1": weight=1.9371 
|  Location Constraint "HBA_1.11": tolerance=1.600000 displacement=0.664555
|  Location Constraint "HBA_1.21": tolerance=2.200000 displacement=0.638700
| Feature "HBA_lipid_2": weight=1.9371 
|  Location Constraint "HBA_lipid_2.11": tolerance=1.600000 displacement=0.754693
|  Location Constraint "HBA_lipid_2.21": tolerance=2.200000 displacement=0.963057
| Feature "HBD_3": weight=1.9371 (not mapped)
|  Location Constraint "HBD_3.11": tolerance=1.600000 (not mapped)
|  Location Constraint "HBD_3.21": tolerance=2.200000 (not mapped)
| Feature "HYDROPHOBIC_4": weight=1.9371 
|  Location Constraint "HYDROPHOBIC_4.11": tolerance=1.600000 displacement=0.693540
| Fit value: 4.79753  Maximum possible: 7.7484
| Estimated Activity: 51.7454
| Query Point Hydrophobic1 (4.163943 2.219053 -3.176504) angstroms
| Query Point AcceptorProj2 (-1.648167 -3.623405 -2.665927) angstroms
| Query Atom Heavy#NOS#32 mapped to Atom O14 (-0.954933 -0.895927 -1.626558) angstroms
| Query Point AcceptorProj1 (-3.467663 -2.313788 6.349055) angstroms
| Query Atom heavyAtom1 mapped to Atom N23 (-4.073255 -1.228292 3.618678) angstroms
The conformer just registered for compound 'dpp4_54' was created
with a higher energy threshold than the energy threshold in the
current conformer model for that compound.
Total number of qualifying queries = 15
Final Fit Value = 3.86996
Could not identify atoms involved in hydrophobe. Using nearest atom F25 instead.
Summary of mapping of compound "dpp4_56" to hypothesis "/home/msi/BIOVIA/ds2018sp1/web/jobs/thtf/61142608-5F75-4349-A65F-677CF5382BD4/training_set-(1)_06.chm":
| Units are angstroms
| Feature "HBA_1": weight=1.9371 (not mapped)
|  Location Constraint "HBA_1.11": tolerance=1.600000 (not mapped)
|  Location Constraint "HBA_1.21": tolerance=2.200000 (not mapped)
| Feature "HBA_lipid_2": weight=1.9371 (not mapped)
|  Location Constraint "HBA_lipid_2.11": tolerance=1.600000 (not mapped)
|  Location Constraint "HBA_lipid_2.21": tolerance=2.200000 (not mapped)
| Feature "HBD_3": weight=1.9371 
|  Location Constraint "HBD_3.11": tolerance=1.600000 displacement=0.063968
|  Location Constraint "HBD_3.21": tolerance=2.200000 displacement=0.065427
| Feature "HYDROPHOBIC_4": weight=1.9371 
|  Location Constraint "HYDROPHOBIC_4.11": tolerance=1.600000 displacement=0.049261
| Fit value: 3.86996  Maximum possible: 7.7484
| Estimated Activity: 437.967
| Query Point Hydrophobic1 (4.621849 2.511827 -3.555040) angstroms
| Query Point DonorProj1 (1.805011 -4.036063 -4.925205) angstroms
| Query Atom heavyAtom2 mapped to Atom N23 (2.864318 -1.517474 -3.686424) angstroms
Could not identify atoms involved in hydrophobe. Using nearest atom F25 instead.
The conformer just registered for compound 'dpp4_56' was created
with a higher energy threshold than the energy threshold in the
current conformer model for that compound.
Successfully opened file $CATALYST/conf/duelem.data (/home/msi/BIOVIA/ds2018sp1/apps/scitegic/dscore/server/bin/../share/Catalyst/conf/duelem.data).
Successfully opened file $CATALYST/conf/Dictionary.chm (/home/msi/BIOVIA/ds2018sp1/apps/scitegic/dscore/server/bin/../share/Catalyst/conf/Dictionary.chm).
The Feature Dictionary (version 1.36) has been loaded from disk.
Successfully opened file $CATALYST/conf/Dictionary.chm (/home/msi/BIOVIA/ds2018sp1/apps/scitegic/dscore/server/bin/../share/Catalyst/conf/Dictionary.chm).
Successfully opened file /home/msi/BIOVIA/ds2018sp1/web/jobs/thtf/61142608-5F75-4349-A65F-677CF5382BD4/training_set-(1)_07.chm (/home/msi/BIOVIA/ds2018sp1/web/jobs/thtf/61142608-5F75-4349-A65F-677CF5382BD4/training_set-(1)_07.chm).
Successfully opened file citest_in.sd (/home/msi/BIOVIA/ds2018sp1/web/jobs/thtf/61142608-5F75-4349-A65F-677CF5382BD4/temp/fileMcKWcb.tmp/citest_in.sd).
The 2D stereo designator specified for `dpp4_29' has been ignored.  Using 3D coordinates instead.
Successfully opened file $CATALYST/conf/forceField.data (/home/msi/BIOVIA/ds2018sp1/apps/scitegic/dscore/server/bin/../share/Catalyst/conf/forceField.data).
Total number of qualifying queries = 15
Final Fit Value = 5.35995
Summary of mapping of compound "dpp4_29" to hypothesis "/home/msi/BIOVIA/ds2018sp1/web/jobs/thtf/61142608-5F75-4349-A65F-677CF5382BD4/training_set-(1)_07.chm":
| Units are angstroms
| Feature "HBA_1": weight=1.8353 (not mapped)
|  Location Constraint "HBA_1.11": tolerance=1.600000 (not mapped)
|  Location Constraint "HBA_1.21": tolerance=2.200000 (not mapped)
| Feature "HBA_lipid_2": weight=1.8353 
|  Location Constraint "HBA_lipid_2.11": tolerance=1.600000 displacement=0.550995
|  Location Constraint "HBA_lipid_2.21": tolerance=2.200000 displacement=0.272905
| Feature "HBD_3": weight=1.8353 
|  Location Constraint "HBD_3.11": tolerance=1.600000 displacement=0.070564
|  Location Constraint "HBD_3.21": tolerance=2.200000 displacement=0.093756
| Feature "HYDROPHOBIC_4": weight=1.8353 
|  Location Constraint "HYDROPHOBIC_4.11": tolerance=1.600000 displacement=0.165147
| Fit value: 5.35995  Maximum possible: 7.3412
| Estimated Activity: 6.16951
| Query Point Hydrophobic1 (5.361646 -1.225805 -1.821866) angstroms
| Query Point DonorProj1 (5.586117 -1.628807 0.997567) angstroms
| Query Atom heavyAtom2 mapped to Atom N13 (3.047481 -0.252249 1.863070) angstroms
| Query Point AcceptorProj2 (-0.530197 3.805332 1.146002) angstroms
| Query Atom Heavy#NOS#32 mapped to Atom N14 (-1.493711 1.021723 0.539469) angstroms
The 2D stereo designator specified for `dpp4_30' has been ignored.  Using 3D coordinates instead.
Total number of qualifying queries = 15
Final Fit Value = 4.70692
Summary of mapping of compound "dpp4_30" to hypothesis "/home/msi/BIOVIA/ds2018sp1/web/jobs/thtf/61142608-5F75-4349-A65F-677CF5382BD4/training_set-(1)_07.chm":
| Units are angstroms
| Feature "HBA_1": weight=1.8353 
|  Location Constraint "HBA_1.11": tolerance=1.600000 displacement=0.495418
|  Location Constraint "HBA_1.21": tolerance=2.200000 displacement=0.604510
| Feature "HBA_lipid_2": weight=1.8353 
|  Location Constraint "HBA_lipid_2.11": tolerance=1.600000 displacement=0.561276
|  Location Constraint "HBA_lipid_2.21": tolerance=2.200000 displacement=1.357662
| Feature "HBD_3": weight=1.8353 (not mapped)
|  Location Constraint "HBD_3.11": tolerance=1.600000 (not mapped)
|  Location Constraint "HBD_3.21": tolerance=2.200000 (not mapped)
| Feature "HYDROPHOBIC_4": weight=1.8353 
|  Location Constraint "HYDROPHOBIC_4.11": tolerance=1.600000 displacement=0.500117
| Fit value: 4.70692  Maximum possible: 7.3412
| Estimated Activity: 27.7508
| Query Point Hydrophobic1 (4.703840 -1.196254 -1.737328) angstroms
| Query Point AcceptorProj2 (0.526328 3.812063 1.612969) angstroms
| Query Atom Heavy#NOS#32 mapped to Atom O20 (-0.935975 1.476403 0.427065) angstroms
| Query Point AcceptorProj1 (-9.227757 0.164171 -1.002191) angstroms
| Query Atom heavyAtom1 mapped to Atom N18 (-6.906207 0.810447 0.784631) angstroms
The conformer just registered for compound 'dpp4_30' was created
with a higher energy threshold than the energy threshold in the
current conformer model for that compound.
The 2D stereo designator specified for `dpp4_31' has been ignored.  Using 3D coordinates instead.
Total number of qualifying queries = 15
Final Fit Value = 5.34467
Summary of mapping of compound "dpp4_31" to hypothesis "/home/msi/BIOVIA/ds2018sp1/web/jobs/thtf/61142608-5F75-4349-A65F-677CF5382BD4/training_set-(1)_07.chm":
| Units are angstroms
| Feature "HBA_1": weight=1.8353 (not mapped)
|  Location Constraint "HBA_1.11": tolerance=1.600000 (not mapped)
|  Location Constraint "HBA_1.21": tolerance=2.200000 (not mapped)
| Feature "HBA_lipid_2": weight=1.8353 
|  Location Constraint "HBA_lipid_2.11": tolerance=1.600000 displacement=0.567979
|  Location Constraint "HBA_lipid_2.21": tolerance=2.200000 displacement=0.270081
| Feature "HBD_3": weight=1.8353 
|  Location Constraint "HBD_3.11": tolerance=1.600000 displacement=0.150089
|  Location Constraint "HBD_3.21": tolerance=2.200000 displacement=0.163673
| Feature "HYDROPHOBIC_4": weight=1.8353 
|  Location Constraint "HYDROPHOBIC_4.11": tolerance=1.600000 displacement=0.161128
| Fit value: 5.34467  Maximum possible: 7.3412
| Estimated Activity: 6.3905
| Query Point Hydrophobic1 (5.355162 -1.204872 -1.756833) angstroms
| Query Point DonorProj1 (5.565680 -1.714849 0.901622) angstroms
| Query Atom heavyAtom2 mapped to Atom N13 (3.091501 -0.253723 1.763917) angstroms
| Query Point AcceptorProj2 (-0.561313 3.822695 1.092755) angstroms
| Query Atom Heavy#NOS#32 mapped to Atom N14 (-1.497493 1.017655 0.587468) angstroms
The conformer just registered for compound 'dpp4_31' was created
with a higher energy threshold than the energy threshold in the
current conformer model for that compound.
The 2D stereo designator specified for `dpp4_33' has been ignored.  Using 3D coordinates instead.
Total number of qualifying queries = 15
Final Fit Value = 5.21114
Summary of mapping of compound "dpp4_33" to hypothesis "/home/msi/BIOVIA/ds2018sp1/web/jobs/thtf/61142608-5F75-4349-A65F-677CF5382BD4/training_set-(1)_07.chm":
| Units are angstroms
| Feature "HBA_1": weight=1.8353 
|  Location Constraint "HBA_1.11": tolerance=1.600000 displacement=0.329947
|  Location Constraint "HBA_1.21": tolerance=2.200000 displacement=0.321229
| Feature "HBA_lipid_2": weight=1.8353 (not mapped)
|  Location Constraint "HBA_lipid_2.11": tolerance=1.600000 (not mapped)
|  Location Constraint "HBA_lipid_2.21": tolerance=2.200000 (not mapped)
| Feature "HBD_3": weight=1.8353 
|  Location Constraint "HBD_3.11": tolerance=1.600000 displacement=0.392642
|  Location Constraint "HBD_3.21": tolerance=2.200000 displacement=0.839582
| Feature "HYDROPHOBIC_4": weight=1.8353 
|  Location Constraint "HYDROPHOBIC_4.11": tolerance=1.600000 displacement=0.256768
| Fit value: 5.21114  Maximum possible: 7.3412
| Estimated Activity: 8.69086
| Query Point Hydrophobic1 (5.002878 -1.121926 -1.944835) angstroms
| Query Point DonorProj1 (5.023543 -2.214703 1.452254) angstroms
| Query Atom heavyAtom2 mapped to Atom N21 (3.210586 0.098421 2.054452) angstroms
| Query Point AcceptorProj1 (-8.937759 0.690959 -1.079348) angstroms
| Query Atom heavyAtom1 mapped to Atom O28 (-6.861889 0.929188 1.073327) angstroms
The conformer just registered for compound 'dpp4_33' was created
with a higher energy threshold than the energy threshold in the
current conformer model for that compound.
The 2D stereo designator specified for `dpp4_36' has been ignored.  Using 3D coordinates instead.
Total number of qualifying queries = 15
Final Fit Value = 4.73857
Summary of mapping of compound "dpp4_36" to hypothesis "/home/msi/BIOVIA/ds2018sp1/web/jobs/thtf/61142608-5F75-4349-A65F-677CF5382BD4/training_set-(1)_07.chm":
| Units are angstroms
| Feature "HBA_1": weight=1.8353 
|  Location Constraint "HBA_1.11": tolerance=1.600000 displacement=0.451464
|  Location Constraint "HBA_1.21": tolerance=2.200000 displacement=0.399406
| Feature "HBA_lipid_2": weight=1.8353 
|  Location Constraint "HBA_lipid_2.11": tolerance=1.600000 displacement=1.240461
|  Location Constraint "HBA_lipid_2.21": tolerance=2.200000 displacement=0.455377
| Feature "HBD_3": weight=1.8353 (not mapped)
|  Location Constraint "HBD_3.11": tolerance=1.600000 (not mapped)
|  Location Constraint "HBD_3.21": tolerance=2.200000 (not mapped)
| Feature "HYDROPHOBIC_4": weight=1.8353 
|  Location Constraint "HYDROPHOBIC_4.11": tolerance=1.600000 displacement=0.319384
| Fit value: 4.73857  Maximum possible: 7.3412
| Estimated Activity: 25.8004
| Query Point Hydrophobic1 (5.484588 -1.335709 -1.749021) angstroms
| Query Point AcceptorProj2 (-0.834211 3.576199 1.621246) angstroms
| Query Atom Heavy#NOS#32 mapped to Atom N11 (-1.991123 1.412766 -0.105344) angstroms
| Query Point AcceptorProj1 (-9.155346 0.845159 -0.627854) angstroms
| Query Atom heavyAtom1 mapped to Atom O29 (-6.731230 0.917555 1.138052) angstroms
The conformer just registered for compound 'dpp4_36' was created
with a higher energy threshold than the energy threshold in the
current conformer model for that compound.
The 2D stereo designator specified for `dpp4_37' has been ignored.  Using 3D coordinates instead.
Total number of qualifying queries = 15
Final Fit Value = 4.80795
Summary of mapping of compound "dpp4_37" to hypothesis "/home/msi/BIOVIA/ds2018sp1/web/jobs/thtf/61142608-5F75-4349-A65F-677CF5382BD4/training_set-(1)_07.chm":
| Units are angstroms
| Feature "HBA_1": weight=1.8353 
|  Location Constraint "HBA_1.11": tolerance=1.600000 displacement=0.455324
|  Location Constraint "HBA_1.21": tolerance=2.200000 displacement=0.495201
| Feature "HBA_lipid_2": weight=1.8353 
|  Location Constraint "HBA_lipid_2.11": tolerance=1.600000 displacement=0.337073
|  Location Constraint "HBA_lipid_2.21": tolerance=2.200000 displacement=1.324287
| Feature "HBD_3": weight=1.8353 (not mapped)
|  Location Constraint "HBD_3.11": tolerance=1.600000 (not mapped)
|  Location Constraint "HBD_3.21": tolerance=2.200000 (not mapped)
| Feature "HYDROPHOBIC_4": weight=1.8353 
|  Location Constraint "HYDROPHOBIC_4.11": tolerance=1.600000 displacement=0.533321
| Fit value: 4.80795  Maximum possible: 7.3412
| Estimated Activity: 21.9914
| Query Point Hydrophobic1 (4.679832 -1.110750 -1.723244) angstroms
| Query Point AcceptorProj2 (0.532964 3.711207 1.354920) angstroms
| Query Atom Heavy#NOS#32 mapped to Atom O20 (-0.929272 1.227767 0.521621) angstroms
| Query Point AcceptorProj1 (-9.185129 0.276743 -1.025293) angstroms
| Query Atom heavyAtom1 mapped to Atom N18 (-6.890951 0.881878 0.810616) angstroms
The conformer just registered for compound 'dpp4_37' was created
with a higher energy threshold than the energy threshold in the
current conformer model for that compound.
The 2D stereo designator specified for `dpp4_38' has been ignored.  Using 3D coordinates instead.
Total number of qualifying queries = 15
Final Fit Value = 3.82452
Summary of mapping of compound "dpp4_38" to hypothesis "/home/msi/BIOVIA/ds2018sp1/web/jobs/thtf/61142608-5F75-4349-A65F-677CF5382BD4/training_set-(1)_07.chm":
| Units are angstroms
| Feature "HBA_1": weight=1.8353 
|  Location Constraint "HBA_1.11": tolerance=1.600000 displacement=1.298270
|  Location Constraint "HBA_1.21": tolerance=2.200000 displacement=0.970915
| Feature "HBA_lipid_2": weight=1.8353 
|  Location Constraint "HBA_lipid_2.11": tolerance=1.600000 displacement=0.437423
|  Location Constraint "HBA_lipid_2.21": tolerance=2.200000 displacement=1.123144
| Feature "HBD_3": weight=1.8353 (not mapped)
|  Location Constraint "HBD_3.11": tolerance=1.600000 (not mapped)
|  Location Constraint "HBD_3.21": tolerance=2.200000 (not mapped)
| Feature "HYDROPHOBIC_4": weight=1.8353 
|  Location Constraint "HYDROPHOBIC_4.11": tolerance=1.600000 displacement=0.907726
| Fit value: 3.82452  Maximum possible: 7.3412
| Estimated Activity: 211.679
| Query Point Hydrophobic1 (4.334303 -1.009967 -1.603981) angstroms
| Query Point AcceptorProj2 (0.214404 3.713751 0.743405) angstroms
| Query Atom Heavy#NOS#32 mapped to Atom O14 (-1.303134 1.130596 0.587242) angstroms
| Query Point AcceptorProj1 (-8.326197 1.090021 -1.043013) angstroms
| Query Atom heavyAtom1 mapped to Atom N23 (-6.111848 0.345974 0.839287) angstroms
The conformer just registered for compound 'dpp4_38' was created
with a higher energy threshold than the energy threshold in the
current conformer model for that compound.
The 2D stereo designator specified for `dpp4_39' has been ignored.  Using 3D coordinates instead.
Total number of qualifying queries = 15
Final Fit Value = 4.73893
Summary of mapping of compound "dpp4_39" to hypothesis "/home/msi/BIOVIA/ds2018sp1/web/jobs/thtf/61142608-5F75-4349-A65F-677CF5382BD4/training_set-(1)_07.chm":
| Units are angstroms
| Feature "HBA_1": weight=1.8353 
|  Location Constraint "HBA_1.11": tolerance=1.600000 displacement=0.702464
|  Location Constraint "HBA_1.21": tolerance=2.200000 displacement=1.044421
| Feature "HBA_lipid_2": weight=1.8353 (not mapped)
|  Location Constraint "HBA_lipid_2.11": tolerance=1.600000 (not mapped)
|  Location Constraint "HBA_lipid_2.21": tolerance=2.200000 (not mapped)
| Feature "HBD_3": weight=1.8353 
|  Location Constraint "HBD_3.11": tolerance=1.600000 displacement=0.658659
|  Location Constraint "HBD_3.21": tolerance=2.200000 displacement=0.547989
| Feature "HYDROPHOBIC_4": weight=1.8353 
|  Location Constraint "HYDROPHOBIC_4.11": tolerance=1.600000 displacement=0.488144
| Fit value: 4.73893  Maximum possible: 7.3412
| Estimated Activity: 25.7793
| Query Point Hydrophobic1 (4.713684 -1.220417 -1.763068) angstroms
| Query Point DonorProj1 (5.062567 -1.896755 0.863002) angstroms
| Query Atom heavyAtom2 mapped to Atom N14 (3.413185 0.283621 2.098113) angstroms
| Query Point AcceptorProj1 (-8.391424 1.301611 -1.299243) angstroms
| Query Atom heavyAtom1 mapped to Atom N27 (-6.795712 0.449812 1.094111) angstroms
The conformer just registered for compound 'dpp4_39' was created
with a higher energy threshold than the energy threshold in the
current conformer model for that compound.
The 2D stereo designator specified for `dpp4_42' has been ignored.  Using 3D coordinates instead.
Total number of qualifying queries = 15
Final Fit Value = 4.37851
Summary of mapping of compound "dpp4_42" to hypothesis "/home/msi/BIOVIA/ds2018sp1/web/jobs/thtf/61142608-5F75-4349-A65F-677CF5382BD4/training_set-(1)_07.chm":
| Units are angstroms
| Feature "HBA_1": weight=1.8353 
|  Location Constraint "HBA_1.11": tolerance=1.600000 displacement=1.121954
|  Location Constraint "HBA_1.21": tolerance=2.200000 displacement=1.012457
| Feature "HBA_lipid_2": weight=1.8353 
|  Location Constraint "HBA_lipid_2.11": tolerance=1.600000 displacement=0.656341
|  Location Constraint "HBA_lipid_2.21": tolerance=2.200000 displacement=1.073627
| Feature "HBD_3": weight=1.8353 (not mapped)
|  Location Constraint "HBD_3.11": tolerance=1.600000 (not mapped)
|  Location Constraint "HBD_3.21": tolerance=2.200000 (not mapped)
| Feature "HYDROPHOBIC_4": weight=1.8353 
|  Location Constraint "HYDROPHOBIC_4.11": tolerance=1.600000 displacement=0.389666
| Fit value: 4.37851  Maximum possible: 7.3412
| Estimated Activity: 59.1134
| Query Point Hydrophobic1 (4.840342 -1.349099 -1.815977) angstroms
| Query Point AcceptorProj2 (-1.440676 3.846860 2.096186) angstroms
| Query Atom Heavy#NOS#32 mapped to Atom O13 (-0.643575 1.484771 0.427304) angstroms
| Query Point AcceptorProj1 (-9.215159 0.111212 -0.240528) angstroms
| Query Atom heavyAtom1 mapped to Atom N25 (-6.437876 1.117376 0.283241) angstroms
The conformer just registered for compound 'dpp4_42' was created
with a higher energy threshold than the energy threshold in the
current conformer model for that compound.
The 2D stereo designator specified for `dpp4_44' has been ignored.  Using 3D coordinates instead.
Total number of qualifying queries = 15
Final Fit Value = 4.88475
Summary of mapping of compound "dpp4_44" to hypothesis "/home/msi/BIOVIA/ds2018sp1/web/jobs/thtf/61142608-5F75-4349-A65F-677CF5382BD4/training_set-(1)_07.chm":
| Units are angstroms
| Feature "HBA_1": weight=1.8353 
|  Location Constraint "HBA_1.11": tolerance=1.600000 displacement=0.780261
|  Location Constraint "HBA_1.21": tolerance=2.200000 displacement=0.595817
| Feature "HBA_lipid_2": weight=1.8353 
|  Location Constraint "HBA_lipid_2.11": tolerance=1.600000 displacement=0.831545
|  Location Constraint "HBA_lipid_2.21": tolerance=2.200000 displacement=0.563780
| Feature "HBD_3": weight=1.8353 (not mapped)
|  Location Constraint "HBD_3.11": tolerance=1.600000 (not mapped)
|  Location Constraint "HBD_3.21": tolerance=2.200000 (not mapped)
| Feature "HYDROPHOBIC_4": weight=1.8353 
|  Location Constraint "HYDROPHOBIC_4.11": tolerance=1.600000 displacement=0.195825
| Fit value: 4.88475  Maximum possible: 7.3412
| Estimated Activity: 18.427
| Query Point Hydrophobic1 (5.356658 -1.268075 -1.895768) angstroms
| Query Point AcceptorProj2 (-1.230167 3.607636 1.505237) angstroms
| Query Atom Heavy#NOS#32 mapped to Atom O13 (-0.148071 1.008963 0.467948) angstroms
| Query Point AcceptorProj1 (-9.661670 0.345848 -1.003603) angstroms
| Query Atom heavyAtom1 mapped to Atom O28 (-7.841185 1.433562 1.118357) angstroms
The conformer just registered for compound 'dpp4_44' was created
with a higher energy threshold than the energy threshold in the
current conformer model for that compound.
The 2D stereo designator specified for `dpp4_47' has been ignored.  Using 3D coordinates instead.
Total number of qualifying queries = 15
Final Fit Value = 5.09697
Summary of mapping of compound "dpp4_47" to hypothesis "/home/msi/BIOVIA/ds2018sp1/web/jobs/thtf/61142608-5F75-4349-A65F-677CF5382BD4/training_set-(1)_07.chm":
| Units are angstroms
| Feature "HBA_1": weight=1.8353 
|  Location Constraint "HBA_1.11": tolerance=1.600000 displacement=0.626216
|  Location Constraint "HBA_1.21": tolerance=2.200000 displacement=0.636406
| Feature "HBA_lipid_2": weight=1.8353 
|  Location Constraint "HBA_lipid_2.11": tolerance=1.600000 displacement=0.159987
|  Location Constraint "HBA_lipid_2.21": tolerance=2.200000 displacement=0.788597
| Feature "HBD_3": weight=1.8353 (not mapped)
|  Location Constraint "HBD_3.11": tolerance=1.600000 (not mapped)
|  Location Constraint "HBD_3.21": tolerance=2.200000 (not mapped)
| Feature "HYDROPHOBIC_4": weight=1.8353 
|  Location Constraint "HYDROPHOBIC_4.11": tolerance=1.600000 displacement=0.299919
| Fit value: 5.09697  Maximum possible: 7.3412
| Estimated Activity: 11.3039
| Query Point Hydrophobic1 (5.466238 -1.274495 -1.916271) angstroms
| Query Point AcceptorProj2 (-1.420537 3.596577 1.645829) angstroms
| Query Atom Heavy#NOS#32 mapped to Atom N26 (-1.128534 0.893150 0.378463) angstroms
| Query Point AcceptorProj1 (-8.991797 0.192232 -0.907722) angstroms
| Query Atom heavyAtom1 mapped to Atom O22 (-7.333503 1.649316 1.123772) angstroms
The conformer just registered for compound 'dpp4_47' was created
with a higher energy threshold than the energy threshold in the
current conformer model for that compound.
The 2D stereo designator specified for `dpp4_48' has been ignored.  Using 3D coordinates instead.
Total number of qualifying queries = 15
Final Fit Value = 4.37074
Summary of mapping of compound "dpp4_48" to hypothesis "/home/msi/BIOVIA/ds2018sp1/web/jobs/thtf/61142608-5F75-4349-A65F-677CF5382BD4/training_set-(1)_07.chm":
| Units are angstroms
| Feature "HBA_1": weight=1.8353 
|  Location Constraint "HBA_1.11": tolerance=1.600000 displacement=1.329511
|  Location Constraint "HBA_1.21": tolerance=2.200000 displacement=0.736446
| Feature "HBA_lipid_2": weight=1.8353 
|  Location Constraint "HBA_lipid_2.11": tolerance=1.600000 displacement=0.117252
|  Location Constraint "HBA_lipid_2.21": tolerance=2.200000 displacement=0.205607
| Feature "HBD_3": weight=1.8353 (not mapped)
|  Location Constraint "HBD_3.11": tolerance=1.600000 (not mapped)
|  Location Constraint "HBD_3.21": tolerance=2.200000 (not mapped)
| Feature "HYDROPHOBIC_4": weight=1.8353 
|  Location Constraint "HYDROPHOBIC_4.11": tolerance=1.600000 displacement=0.733558
| Fit value: 4.37074  Maximum possible: 7.3412
| Estimated Activity: 60.1806
| Query Point Hydrophobic1 (4.509048 -1.048335 -1.605862) angstroms
| Query Point AcceptorProj2 (-0.665897 3.690257 1.341372) angstroms
| Query Atom Heavy#NOS#32 mapped to Atom O14 (-0.963709 0.899192 0.282472) angstroms
| Query Point AcceptorProj1 (-8.907456 0.707921 -0.356777) angstroms
| Query Atom heavyAtom1 mapped to Atom N11 (-6.027705 0.868642 0.468572) angstroms
The conformer just registered for compound 'dpp4_48' was created
with a higher energy threshold than the energy threshold in the
current conformer model for that compound.
Total number of qualifying queries = 15
Final Fit Value = 3.57835
Summary of mapping of compound "dpp4_49" to hypothesis "/home/msi/BIOVIA/ds2018sp1/web/jobs/thtf/61142608-5F75-4349-A65F-677CF5382BD4/training_set-(1)_07.chm":
| Units are angstroms
| Feature "HBA_1": weight=1.8353 
|  Location Constraint "HBA_1.11": tolerance=1.600000 displacement=0.321020
|  Location Constraint "HBA_1.21": tolerance=2.200000 displacement=0.536319
| Feature "HBA_lipid_2": weight=1.8353 (not mapped)
|  Location Constraint "HBA_lipid_2.11": tolerance=1.600000 (not mapped)
|  Location Constraint "HBA_lipid_2.21": tolerance=2.200000 (not mapped)
| Feature "HBD_3": weight=1.8353 (not mapped)
|  Location Constraint "HBD_3.11": tolerance=1.600000 (not mapped)
|  Location Constraint "HBD_3.21": tolerance=2.200000 (not mapped)
| Feature "HYDROPHOBIC_4": weight=1.8353 
|  Location Constraint "HYDROPHOBIC_4.11": tolerance=1.600000 displacement=0.032965
| Fit value: 3.57835  Maximum possible: 7.3412
| Estimated Activity: 373.125
| Query Point Hydrophobic1 (5.210856 -1.193756 -1.769506) angstroms
| Query Point AcceptorProj1 (-9.594278 0.906140 -0.630198) angstroms
| Query Atom heavyAtom1 mapped to Atom O24 (-6.999081 0.961333 0.873765) angstroms
The conformer just registered for compound 'dpp4_49' was created
with a higher energy threshold than the energy threshold in the
current conformer model for that compound.
The 2D stereo designator specified for `dpp4_51' has been ignored.  Using 3D coordinates instead.
Total number of qualifying queries = 15
Final Fit Value = 4.34674
Summary of mapping of compound "dpp4_51" to hypothesis "/home/msi/BIOVIA/ds2018sp1/web/jobs/thtf/61142608-5F75-4349-A65F-677CF5382BD4/training_set-(1)_07.chm":
| Units are angstroms
| Feature "HBA_1": weight=1.8353 
|  Location Constraint "HBA_1.11": tolerance=1.600000 displacement=0.894422
|  Location Constraint "HBA_1.21": tolerance=2.200000 displacement=0.804242
| Feature "HBA_lipid_2": weight=1.8353 (not mapped)
|  Location Constraint "HBA_lipid_2.11": tolerance=1.600000 (not mapped)
|  Location Constraint "HBA_lipid_2.21": tolerance=2.200000 (not mapped)
| Feature "HBD_3": weight=1.8353 
|  Location Constraint "HBD_3.11": tolerance=1.600000 displacement=0.728692
|  Location Constraint "HBD_3.21": tolerance=2.200000 displacement=1.479127
| Feature "HYDROPHOBIC_4": weight=1.8353 
|  Location Constraint "HYDROPHOBIC_4.11": tolerance=1.600000 displacement=0.449141
| Fit value: 4.34674  Maximum possible: 7.3412
| Estimated Activity: 63.6
| Query Point Hydrophobic1 (4.829522 -1.235908 -2.051364) angstroms
| Query Point DonorProj1 (5.469143 -0.466918 1.910989) angstroms
| Query Atom heavyAtom2 mapped to Atom N15 (2.477313 -0.666561 2.006378) angstroms
| Query Point AcceptorProj1 (-8.439829 0.828940 -1.020302) angstroms
| Query Atom heavyAtom1 mapped to Atom O24 (-6.280961 0.924706 1.060592) angstroms
The conformer just registered for compound 'dpp4_51' was created
with a higher energy threshold than the energy threshold in the
current conformer model for that compound.
The 2D stereo designator specified for `dpp4_54' has been ignored.  Using 3D coordinates instead.
Total number of qualifying queries = 15
Final Fit Value = 4.43057
Summary of mapping of compound "dpp4_54" to hypothesis "/home/msi/BIOVIA/ds2018sp1/web/jobs/thtf/61142608-5F75-4349-A65F-677CF5382BD4/training_set-(1)_07.chm":
| Units are angstroms
| Feature "HBA_1": weight=1.8353 
|  Location Constraint "HBA_1.11": tolerance=1.600000 displacement=1.131815
|  Location Constraint "HBA_1.21": tolerance=2.200000 displacement=1.036299
| Feature "HBA_lipid_2": weight=1.8353 
|  Location Constraint "HBA_lipid_2.11": tolerance=1.600000 displacement=0.655624
|  Location Constraint "HBA_lipid_2.21": tolerance=2.200000 displacement=0.608460
| Feature "HBD_3": weight=1.8353 (not mapped)
|  Location Constraint "HBD_3.11": tolerance=1.600000 (not mapped)
|  Location Constraint "HBD_3.21": tolerance=2.200000 (not mapped)
| Feature "HYDROPHOBIC_4": weight=1.8353 
|  Location Constraint "HYDROPHOBIC_4.11": tolerance=1.600000 displacement=0.512445
| Fit value: 4.43057  Maximum possible: 7.3412
| Estimated Activity: 52.4363
| Query Point Hydrophobic1 (4.749263 -1.198432 -1.556209) angstroms
| Query Point AcceptorProj2 (-1.386285 3.791396 1.300458) angstroms
| Query Atom Heavy#NOS#32 mapped to Atom O14 (-0.874833 1.227630 -0.171113) angstroms
| Query Point AcceptorProj1 (-8.776560 1.468082 -0.403502) angstroms
| Query Atom heavyAtom1 mapped to Atom N23 (-6.285215 0.384837 0.869204) angstroms
The conformer just registered for compound 'dpp4_54' was created
with a higher energy threshold than the energy threshold in the
current conformer model for that compound.
Total number of qualifying queries = 15
Final Fit Value = 3.52626
Could not identify atoms involved in hydrophobe. Using nearest atom F25 instead.
Summary of mapping of compound "dpp4_56" to hypothesis "/home/msi/BIOVIA/ds2018sp1/web/jobs/thtf/61142608-5F75-4349-A65F-677CF5382BD4/training_set-(1)_07.chm":
| Units are angstroms
| Feature "HBA_1": weight=1.8353 (not mapped)
|  Location Constraint "HBA_1.11": tolerance=1.600000 (not mapped)
|  Location Constraint "HBA_1.21": tolerance=2.200000 (not mapped)
| Feature "HBA_lipid_2": weight=1.8353 (not mapped)
|  Location Constraint "HBA_lipid_2.11": tolerance=1.600000 (not mapped)
|  Location Constraint "HBA_lipid_2.21": tolerance=2.200000 (not mapped)
| Feature "HBD_3": weight=1.8353 
|  Location Constraint "HBD_3.11": tolerance=1.600000 displacement=0.100783
|  Location Constraint "HBD_3.21": tolerance=2.200000 displacement=0.790645
| Feature "HYDROPHOBIC_4": weight=1.8353 
|  Location Constraint "HYDROPHOBIC_4.11": tolerance=1.600000 displacement=0.175875
| Fit value: 3.52626  Maximum possible: 7.3412
| Estimated Activity: 420.666
| Query Point Hydrophobic1 (5.151685 -1.154607 -1.962902) angstroms
| Query Point DonorProj1 (5.611846 -1.798861 1.829020) angstroms
| Query Atom heavyAtom2 mapped to Atom N23 (3.064533 -0.214611 1.792314) angstroms
Could not identify atoms involved in hydrophobe. Using nearest atom F25 instead.
The conformer just registered for compound 'dpp4_56' was created
with a higher energy threshold than the energy threshold in the
current conformer model for that compound.
Successfully opened file $CATALYST/conf/duelem.data (/home/msi/BIOVIA/ds2018sp1/apps/scitegic/dscore/server/bin/../share/Catalyst/conf/duelem.data).
Successfully opened file $CATALYST/conf/Dictionary.chm (/home/msi/BIOVIA/ds2018sp1/apps/scitegic/dscore/server/bin/../share/Catalyst/conf/Dictionary.chm).
The Feature Dictionary (version 1.36) has been loaded from disk.
Successfully opened file $CATALYST/conf/Dictionary.chm (/home/msi/BIOVIA/ds2018sp1/apps/scitegic/dscore/server/bin/../share/Catalyst/conf/Dictionary.chm).
Successfully opened file /home/msi/BIOVIA/ds2018sp1/web/jobs/thtf/61142608-5F75-4349-A65F-677CF5382BD4/training_set-(1)_08.chm (/home/msi/BIOVIA/ds2018sp1/web/jobs/thtf/61142608-5F75-4349-A65F-677CF5382BD4/training_set-(1)_08.chm).
Successfully opened file citest_in.sd (/home/msi/BIOVIA/ds2018sp1/web/jobs/thtf/61142608-5F75-4349-A65F-677CF5382BD4/temp/filevj4hzp.tmp/citest_in.sd).
The 2D stereo designator specified for `dpp4_29' has been ignored.  Using 3D coordinates instead.
Successfully opened file $CATALYST/conf/forceField.data (/home/msi/BIOVIA/ds2018sp1/apps/scitegic/dscore/server/bin/../share/Catalyst/conf/forceField.data).
Total number of qualifying queries = 15
Final Fit Value = 5.92015
Summary of mapping of compound "dpp4_29" to hypothesis "/home/msi/BIOVIA/ds2018sp1/web/jobs/thtf/61142608-5F75-4349-A65F-677CF5382BD4/training_set-(1)_08.chm":
| Units are angstroms
| Feature "HBA_1": weight=2.0231 (not mapped)
|  Location Constraint "HBA_1.11": tolerance=1.600000 (not mapped)
|  Location Constraint "HBA_1.21": tolerance=2.200000 (not mapped)
| Feature "HBA_lipid_2": weight=2.0231 
|  Location Constraint "HBA_lipid_2.11": tolerance=1.600000 displacement=0.263818
|  Location Constraint "HBA_lipid_2.21": tolerance=2.200000 displacement=0.551095
| Feature "HBD_3": weight=2.0231 
|  Location Constraint "HBD_3.11": tolerance=1.600000 displacement=0.255369
|  Location Constraint "HBD_3.21": tolerance=2.200000 displacement=0.371190
| Feature "HYDROPHOBIC_4": weight=2.0231 
|  Location Constraint "HYDROPHOBIC_4.11": tolerance=1.600000 displacement=0.067621
| Fit value: 5.92015  Maximum possible: 8.0924
| Estimated Activity: 5.09042
| Query Point Hydrophobic1 (5.395955 2.142959 -2.279059) angstroms
| Query Point DonorProj1 (2.031413 -4.933056 -2.461969) angstroms
| Query Atom heavyAtom2 mapped to Atom N13 (3.485184 -2.326121 -2.762697) angstroms
| Query Point AcceptorProj2 (-2.026239 -3.428689 -2.475939) angstroms
| Query Atom Heavy#NOS#32 mapped to Atom N14 (-0.898445 -1.021387 -1.085625) angstroms
The conformer just registered for compound 'dpp4_29' was created
with a higher energy threshold than the energy threshold in the
current conformer model for that compound.
The 2D stereo designator specified for `dpp4_30' has been ignored.  Using 3D coordinates instead.
Total number of qualifying queries = 15
Final Fit Value = 5.48836
Summary of mapping of compound "dpp4_30" to hypothesis "/home/msi/BIOVIA/ds2018sp1/web/jobs/thtf/61142608-5F75-4349-A65F-677CF5382BD4/training_set-(1)_08.chm":
| Units are angstroms
| Feature "HBA_1": weight=2.0231 (not mapped)
|  Location Constraint "HBA_1.11": tolerance=1.600000 (not mapped)
|  Location Constraint "HBA_1.21": tolerance=2.200000 (not mapped)
| Feature "HBA_lipid_2": weight=2.0231 
|  Location Constraint "HBA_lipid_2.11": tolerance=1.600000 displacement=0.582918
|  Location Constraint "HBA_lipid_2.21": tolerance=2.200000 displacement=0.790352
| Feature "HBD_3": weight=2.0231 
|  Location Constraint "HBD_3.11": tolerance=1.600000 displacement=0.534748
|  Location Constraint "HBD_3.21": tolerance=2.200000 displacement=0.869805
| Feature "HYDROPHOBIC_4": weight=2.0231 
|  Location Constraint "HYDROPHOBIC_4.11": tolerance=1.600000 displacement=0.238664
| Fit value: 5.48836  Maximum possible: 8.0924
| Estimated Activity: 13.7576
| Query Point Hydrophobic1 (5.248344 1.990092 -2.320184) angstroms
| Query Point DonorProj1 (2.878899 -5.006074 -2.352438) angstroms
| Query Atom heavyAtom2 mapped to Atom N21 (3.265593 -2.035409 -2.512490) angstroms
| Query Point AcceptorProj2 (-2.840427 -2.650015 -2.498239) angstroms
| Query Atom Heavy#NOS#32 mapped to Atom O20 (-0.401245 -1.379604 -1.299721) angstroms
The conformer just registered for compound 'dpp4_30' was created
with a higher energy threshold than the energy threshold in the
current conformer model for that compound.
The 2D stereo designator specified for `dpp4_31' has been ignored.  Using 3D coordinates instead.
Total number of qualifying queries = 15
Final Fit Value = 5.70502
Summary of mapping of compound "dpp4_31" to hypothesis "/home/msi/BIOVIA/ds2018sp1/web/jobs/thtf/61142608-5F75-4349-A65F-677CF5382BD4/training_set-(1)_08.chm":
| Units are angstroms
| Feature "HBA_1": weight=2.0231 (not mapped)
|  Location Constraint "HBA_1.11": tolerance=1.600000 (not mapped)
|  Location Constraint "HBA_1.21": tolerance=2.200000 (not mapped)
| Feature "HBA_lipid_2": weight=2.0231 
|  Location Constraint "HBA_lipid_2.11": tolerance=1.600000 displacement=0.383742
|  Location Constraint "HBA_lipid_2.21": tolerance=2.200000 displacement=0.835527
| Feature "HBD_3": weight=2.0231 
|  Location Constraint "HBD_3.11": tolerance=1.600000 displacement=0.510456
|  Location Constraint "HBD_3.21": tolerance=2.200000 displacement=0.332372
| Feature "HYDROPHOBIC_4": weight=2.0231 
|  Location Constraint "HYDROPHOBIC_4.11": tolerance=1.600000 displacement=0.207869
| Fit value: 5.70502  Maximum possible: 8.0924
| Estimated Activity: 8.3538
| Query Point Hydrophobic1 (5.488477 1.923172 -2.376549) angstroms
| Query Point DonorProj1 (2.387620 -4.574530 -2.093050) angstroms
| Query Atom heavyAtom2 mapped to Atom N13 (3.318257 -1.803229 -2.766698) angstroms
| Query Point AcceptorProj2 (-1.929831 -3.263129 -3.006285) angstroms
| Query Atom Heavy#NOS#32 mapped to Atom N14 (-1.155961 -1.381906 -0.801261) angstroms
The conformer just registered for compound 'dpp4_31' was created
with a higher energy threshold than the energy threshold in the
current conformer model for that compound.
The 2D stereo designator specified for `dpp4_33' has been ignored.  Using 3D coordinates instead.
Total number of qualifying queries = 15
Final Fit Value = 5.60673
Summary of mapping of compound "dpp4_33" to hypothesis "/home/msi/BIOVIA/ds2018sp1/web/jobs/thtf/61142608-5F75-4349-A65F-677CF5382BD4/training_set-(1)_08.chm":
| Units are angstroms
| Feature "HBA_1": weight=2.0231 
|  Location Constraint "HBA_1.11": tolerance=1.600000 displacement=0.433699
|  Location Constraint "HBA_1.21": tolerance=2.200000 displacement=0.562272
| Feature "HBA_lipid_2": weight=2.0231 (not mapped)
|  Location Constraint "HBA_lipid_2.11": tolerance=1.600000 (not mapped)
|  Location Constraint "HBA_lipid_2.21": tolerance=2.200000 (not mapped)
| Feature "HBD_3": weight=2.0231 
|  Location Constraint "HBD_3.11": tolerance=1.600000 displacement=0.722279
|  Location Constraint "HBD_3.21": tolerance=2.200000 displacement=0.660438
| Feature "HYDROPHOBIC_4": weight=2.0231 
|  Location Constraint "HYDROPHOBIC_4.11": tolerance=1.600000 displacement=0.177397
| Fit value: 5.60673  Maximum possible: 8.0924
| Estimated Activity: 10.4753
| Query Point Hydrophobic1 (5.373567 2.056384 -2.438952) angstroms
| Query Point DonorProj1 (2.242579 -4.677251 -2.876692) angstroms
| Query Atom heavyAtom2 mapped to Atom N21 (3.603422 -2.113094 -2.119590) angstroms
| Query Point AcceptorProj1 (-3.922962 -2.154395 6.519862) angstroms
| Query Atom heavyAtom1 mapped to Atom O28 (-4.226816 -1.751548 3.562602) angstroms
The conformer just registered for compound 'dpp4_33' was created
with a higher energy threshold than the energy threshold in the
current conformer model for that compound.
The 2D stereo designator specified for `dpp4_36' has been ignored.  Using 3D coordinates instead.
Total number of qualifying queries = 15
Final Fit Value = 5.41034
Summary of mapping of compound "dpp4_36" to hypothesis "/home/msi/BIOVIA/ds2018sp1/web/jobs/thtf/61142608-5F75-4349-A65F-677CF5382BD4/training_set-(1)_08.chm":
| Units are angstroms
| Feature "HBA_1": weight=2.0231 
|  Location Constraint "HBA_1.11": tolerance=1.600000 displacement=0.520125
|  Location Constraint "HBA_1.21": tolerance=2.200000 displacement=0.895760
| Feature "HBA_lipid_2": weight=2.0231 
|  Location Constraint "HBA_lipid_2.11": tolerance=1.600000 displacement=0.709662
|  Location Constraint "HBA_lipid_2.21": tolerance=2.200000 displacement=0.730118
| Feature "HBD_3": weight=2.0231 (not mapped)
|  Location Constraint "HBD_3.11": tolerance=1.600000 (not mapped)
|  Location Constraint "HBD_3.21": tolerance=2.200000 (not mapped)
| Feature "HYDROPHOBIC_4": weight=2.0231 
|  Location Constraint "HYDROPHOBIC_4.11": tolerance=1.600000 displacement=0.305915
| Fit value: 5.41034  Maximum possible: 8.0924
| Estimated Activity: 16.465
| Query Point Hydrophobic1 (5.686589 2.201814 -2.463702) angstroms
| Query Point AcceptorProj2 (-2.577869 -2.863377 -2.993898) angstroms
| Query Atom Heavy#NOS#32 mapped to Atom N11 (-1.317940 -1.590516 -0.587157) angstroms
| Query Point AcceptorProj1 (-4.522435 -1.197725 6.456573) angstroms
| Query Atom heavyAtom1 mapped to Atom O29 (-4.146668 -2.482633 3.771837) angstroms
The conformer just registered for compound 'dpp4_36' was created
with a higher energy threshold than the energy threshold in the
current conformer model for that compound.
The 2D stereo designator specified for `dpp4_37' has been ignored.  Using 3D coordinates instead.
Total number of qualifying queries = 15
Final Fit Value = 5.04342
Summary of mapping of compound "dpp4_37" to hypothesis "/home/msi/BIOVIA/ds2018sp1/web/jobs/thtf/61142608-5F75-4349-A65F-677CF5382BD4/training_set-(1)_08.chm":
| Units are angstroms
| Feature "HBA_1": weight=2.0231 (not mapped)
|  Location Constraint "HBA_1.11": tolerance=1.600000 (not mapped)
|  Location Constraint "HBA_1.21": tolerance=2.200000 (not mapped)
| Feature "HBA_lipid_2": weight=2.0231 
|  Location Constraint "HBA_lipid_2.11": tolerance=1.600000 displacement=0.913066
|  Location Constraint "HBA_lipid_2.21": tolerance=2.200000 displacement=1.204764
| Feature "HBD_3": weight=2.0231 
|  Location Constraint "HBD_3.11": tolerance=1.600000 displacement=0.577681
|  Location Constraint "HBD_3.21": tolerance=2.200000 displacement=0.861792
| Feature "HYDROPHOBIC_4": weight=2.0231 
|  Location Constraint "HYDROPHOBIC_4.11": tolerance=1.600000 displacement=0.366272
| Fit value: 5.04342  Maximum possible: 8.0924
| Estimated Activity: 38.3244
| Query Point Hydrophobic1 (5.093759 2.176477 -2.271684) angstroms
| Query Point DonorProj1 (2.545340 -5.374716 -2.126497) angstroms
| Query Atom heavyAtom2 mapped to Atom N21 (3.232764 -2.505970 -2.672157) angstroms
| Query Point AcceptorProj2 (-2.537689 -2.204608 -2.676024) angstroms
| Query Atom Heavy#NOS#32 mapped to Atom O20 (-0.042943 -1.322416 -1.262524) angstroms
The conformer just registered for compound 'dpp4_37' was created
with a higher energy threshold than the energy threshold in the
current conformer model for that compound.
The 2D stereo designator specified for `dpp4_38' has been ignored.  Using 3D coordinates instead.
Total number of qualifying queries = 15
Final Fit Value = 4.88909
Summary of mapping of compound "dpp4_38" to hypothesis "/home/msi/BIOVIA/ds2018sp1/web/jobs/thtf/61142608-5F75-4349-A65F-677CF5382BD4/training_set-(1)_08.chm":
| Units are angstroms
| Feature "HBA_1": weight=2.0231 
|  Location Constraint "HBA_1.11": tolerance=1.600000 displacement=1.174491
|  Location Constraint "HBA_1.21": tolerance=2.200000 displacement=1.116158
| Feature "HBA_lipid_2": weight=2.0231 
|  Location Constraint "HBA_lipid_2.11": tolerance=1.600000 displacement=0.486070
|  Location Constraint "HBA_lipid_2.21": tolerance=2.200000 displacement=0.352025
| Feature "HBD_3": weight=2.0231 (not mapped)
|  Location Constraint "HBD_3.11": tolerance=1.600000 (not mapped)
|  Location Constraint "HBD_3.21": tolerance=2.200000 (not mapped)
| Feature "HYDROPHOBIC_4": weight=2.0231 
|  Location Constraint "HYDROPHOBIC_4.11": tolerance=1.600000 displacement=0.568619
| Fit value: 4.88909  Maximum possible: 8.0924
| Estimated Activity: 54.6773
| Query Point Hydrophobic1 (4.935770 1.932517 -2.132493) angstroms
| Query Point AcceptorProj2 (-2.234573 -3.442596 -2.564324) angstroms
| Query Atom Heavy#NOS#32 mapped to Atom O14 (-0.490426 -1.383302 -1.253883) angstroms
| Query Point AcceptorProj1 (-4.065831 -2.649943 6.221844) angstroms
| Query Atom heavyAtom1 mapped to Atom N23 (-3.895633 -1.076774 3.673085) angstroms
The conformer just registered for compound 'dpp4_38' was created
with a higher energy threshold than the energy threshold in the
current conformer model for that compound.
The 2D stereo designator specified for `dpp4_39' has been ignored.  Using 3D coordinates instead.
Total number of qualifying queries = 15
Final Fit Value = 5.57533
Summary of mapping of compound "dpp4_39" to hypothesis "/home/msi/BIOVIA/ds2018sp1/web/jobs/thtf/61142608-5F75-4349-A65F-677CF5382BD4/training_set-(1)_08.chm":
| Units are angstroms
| Feature "HBA_1": weight=2.0231 
|  Location Constraint "HBA_1.11": tolerance=1.600000 displacement=0.993914
|  Location Constraint "HBA_1.21": tolerance=2.200000 displacement=0.543745
| Feature "HBA_lipid_2": weight=2.0231 
|  Location Constraint "HBA_lipid_2.11": tolerance=1.600000 displacement=1.650474
|  Location Constraint "HBA_lipid_2.21": tolerance=2.200000 displacement=1.319138
| Feature "HBD_3": weight=2.0231 
|  Location Constraint "HBD_3.11": tolerance=1.600000 displacement=1.018412
|  Location Constraint "HBD_3.21": tolerance=2.200000 displacement=0.780246
| Feature "HYDROPHOBIC_4": weight=2.0231 
|  Location Constraint "HYDROPHOBIC_4.11": tolerance=1.600000 displacement=0.333361
| Fit value: 5.57533  Maximum possible: 8.0924
| Estimated Activity: 11.2609
| Query Point Hydrophobic1 (5.524107 2.430463 -2.338801) angstroms
| Query Point DonorProj1 (1.887963 -4.203962 -1.626107) angstroms
| Query Atom heavyAtom2 mapped to Atom N14 (4.357678 -2.910558 -2.734084) angstroms
| Query Point AcceptorProj2 (-3.301009 -2.442432 -3.047771) angstroms
| Query Atom Heavy#NOS#32 mapped to Atom N22 (-2.204183 -1.971580 -0.295450) angstroms
| Query Point AcceptorProj1 (-3.488749 -1.710379 6.036778) angstroms
| Query Atom heavyAtom1 mapped to Atom N27 (-3.677582 -2.000776 3.056844) angstroms
The conformer just registered for compound 'dpp4_39' was created
with a higher energy threshold than the energy threshold in the
current conformer model for that compound.
The 2D stereo designator specified for `dpp4_42' has been ignored.  Using 3D coordinates instead.
Total number of qualifying queries = 15
Final Fit Value = 5.53331
Summary of mapping of compound "dpp4_42" to hypothesis "/home/msi/BIOVIA/ds2018sp1/web/jobs/thtf/61142608-5F75-4349-A65F-677CF5382BD4/training_set-(1)_08.chm":
| Units are angstroms
| Feature "HBA_1": weight=2.0231 
|  Location Constraint "HBA_1.11": tolerance=1.600000 displacement=0.687599
|  Location Constraint "HBA_1.21": tolerance=2.200000 displacement=0.925743
| Feature "HBA_lipid_2": weight=2.0231 
|  Location Constraint "HBA_lipid_2.11": tolerance=1.600000 displacement=0.421049
|  Location Constraint "HBA_lipid_2.21": tolerance=2.200000 displacement=0.344745
| Feature "HBD_3": weight=2.0231 (not mapped)
|  Location Constraint "HBD_3.11": tolerance=1.600000 (not mapped)
|  Location Constraint "HBD_3.21": tolerance=2.200000 (not mapped)
| Feature "HYDROPHOBIC_4": weight=2.0231 
|  Location Constraint "HYDROPHOBIC_4.11": tolerance=1.600000 displacement=0.308417
| Fit value: 5.53331  Maximum possible: 8.0924
| Estimated Activity: 12.4048
| Query Point Hydrophobic1 (5.171293 1.985356 -2.267817) angstroms
| Query Point AcceptorProj2 (-2.609499 -3.152981 -2.249844) angstroms
| Query Atom Heavy#NOS#32 mapped to Atom O13 (-0.537047 -1.245982 -1.216258) angstroms
| Query Point AcceptorProj1 (-4.575932 -2.014198 6.497876) angstroms
| Query Atom heavyAtom1 mapped to Atom N25 (-3.851944 -1.809217 3.593772) angstroms
The conformer just registered for compound 'dpp4_42' was created
with a higher energy threshold than the energy threshold in the
current conformer model for that compound.
The 2D stereo designator specified for `dpp4_44' has been ignored.  Using 3D coordinates instead.
Total number of qualifying queries = 15
Final Fit Value = 5.77627
Summary of mapping of compound "dpp4_44" to hypothesis "/home/msi/BIOVIA/ds2018sp1/web/jobs/thtf/61142608-5F75-4349-A65F-677CF5382BD4/training_set-(1)_08.chm":
| Units are angstroms
| Feature "HBA_1": weight=2.0231 
|  Location Constraint "HBA_1.11": tolerance=1.600000 displacement=0.098599
|  Location Constraint "HBA_1.21": tolerance=2.200000 displacement=0.432895
| Feature "HBA_lipid_2": weight=2.0231 
|  Location Constraint "HBA_lipid_2.11": tolerance=1.600000 displacement=0.268676
|  Location Constraint "HBA_lipid_2.21": tolerance=2.200000 displacement=0.716265
| Feature "HBD_3": weight=2.0231 (not mapped)
|  Location Constraint "HBD_3.11": tolerance=1.600000 (not mapped)
|  Location Constraint "HBD_3.21": tolerance=2.200000 (not mapped)
| Feature "HYDROPHOBIC_4": weight=2.0231 
|  Location Constraint "HYDROPHOBIC_4.11": tolerance=1.600000 displacement=0.380275
| Fit value: 5.77627  Maximum possible: 8.0924
| Estimated Activity: 7.08981
| Query Point Hydrophobic1 (5.779909 2.252115 -2.420700) angstroms
| Query Point AcceptorProj2 (-2.901802 -3.604881 -1.890945) angstroms
| Query Atom Heavy#NOS#32 mapped to Atom O13 (-1.205306 -1.248083 -1.137684) angstroms
| Query Point AcceptorProj1 (-4.097328 -1.859416 6.555739) angstroms
| Query Atom heavyAtom1 mapped to Atom O28 (-4.499456 -2.183480 3.600527) angstroms
The conformer just registered for compound 'dpp4_44' was created
with a higher energy threshold than the energy threshold in the
current conformer model for that compound.
The 2D stereo designator specified for `dpp4_47' has been ignored.  Using 3D coordinates instead.
Total number of qualifying queries = 15
Final Fit Value = 5.44158
Summary of mapping of compound "dpp4_47" to hypothesis "/home/msi/BIOVIA/ds2018sp1/web/jobs/thtf/61142608-5F75-4349-A65F-677CF5382BD4/training_set-(1)_08.chm":
| Units are angstroms
| Feature "HBA_1": weight=2.0231 
|  Location Constraint "HBA_1.11": tolerance=1.600000 displacement=0.216528
|  Location Constraint "HBA_1.21": tolerance=2.200000 displacement=0.810791
| Feature "HBA_lipid_2": weight=2.0231 
|  Location Constraint "HBA_lipid_2.11": tolerance=1.600000 displacement=0.494907
|  Location Constraint "HBA_lipid_2.21": tolerance=2.200000 displacement=0.690875
| Feature "HBD_3": weight=2.0231 (not mapped)
|  Location Constraint "HBD_3.11": tolerance=1.600000 (not mapped)
|  Location Constraint "HBD_3.21": tolerance=2.200000 (not mapped)
| Feature "HYDROPHOBIC_4": weight=2.0231 
|  Location Constraint "HYDROPHOBIC_4.11": tolerance=1.600000 displacement=0.590179
| Fit value: 5.44158  Maximum possible: 8.0924
| Estimated Activity: 15.322
| Query Point Hydrophobic1 (4.990253 1.905085 -1.985013) angstroms
| Query Point AcceptorProj2 (-2.282341 -3.214336 -3.091990) angstroms
| Query Atom Heavy#NOS#32 mapped to Atom N8 (-0.632258 -1.288396 -1.489498) angstroms
| Query Point AcceptorProj1 (-3.112051 -1.123351 6.383653) angstroms
| Query Atom heavyAtom1 mapped to Atom O36 (-4.341979 -2.045001 3.807252) angstroms
The conformer just registered for compound 'dpp4_47' was created
with a higher energy threshold than the energy threshold in the
current conformer model for that compound.
The 2D stereo designator specified for `dpp4_48' has been ignored.  Using 3D coordinates instead.
Total number of qualifying queries = 15
Final Fit Value = 5.00505
Summary of mapping of compound "dpp4_48" to hypothesis "/home/msi/BIOVIA/ds2018sp1/web/jobs/thtf/61142608-5F75-4349-A65F-677CF5382BD4/training_set-(1)_08.chm":
| Units are angstroms
| Feature "HBA_1": weight=2.0231 
|  Location Constraint "HBA_1.11": tolerance=1.600000 displacement=1.051069
|  Location Constraint "HBA_1.21": tolerance=2.200000 displacement=1.163579
| Feature "HBA_lipid_2": weight=2.0231 
|  Location Constraint "HBA_lipid_2.11": tolerance=1.600000 displacement=0.464982
|  Location Constraint "HBA_lipid_2.21": tolerance=2.200000 displacement=0.588884
| Feature "HBD_3": weight=2.0231 (not mapped)
|  Location Constraint "HBD_3.11": tolerance=1.600000 (not mapped)
|  Location Constraint "HBD_3.21": tolerance=2.200000 (not mapped)
| Feature "HYDROPHOBIC_4": weight=2.0231 
|  Location Constraint "HYDROPHOBIC_4.11": tolerance=1.600000 displacement=0.486243
| Fit value: 5.00505  Maximum possible: 8.0924
| Estimated Activity: 41.8646
| Query Point Hydrophobic1 (5.011125 1.907038 -2.269880) angstroms
| Query Point AcceptorProj2 (-2.315500 -2.906190 -2.693658) angstroms
| Query Atom Heavy#NOS#32 mapped to Atom N12 (-0.594967 -1.341979 -0.798134) angstroms
| Query Point AcceptorProj1 (-4.793749 -2.027124 6.241303) angstroms
| Query Atom heavyAtom1 mapped to Atom O13 (-3.513982 -1.680281 3.550226) angstroms
The conformer just registered for compound 'dpp4_48' was created
with a higher energy threshold than the energy threshold in the
current conformer model for that compound.
Total number of qualifying queries = 15
Final Fit Value = 4.40287
Summary of mapping of compound "dpp4_49" to hypothesis "/home/msi/BIOVIA/ds2018sp1/web/jobs/thtf/61142608-5F75-4349-A65F-677CF5382BD4/training_set-(1)_08.chm":
| Units are angstroms
| Feature "HBA_1": weight=2.0231 (not mapped)
|  Location Constraint "HBA_1.11": tolerance=1.600000 (not mapped)
|  Location Constraint "HBA_1.21": tolerance=2.200000 (not mapped)
| Feature "HBA_lipid_2": weight=2.0231 
|  Location Constraint "HBA_lipid_2.11": tolerance=1.600000 displacement=1.304294
|  Location Constraint "HBA_lipid_2.21": tolerance=2.200000 displacement=0.790883
| Feature "HBD_3": weight=2.0231 
|  Location Constraint "HBD_3.11": tolerance=1.600000 displacement=1.052868
|  Location Constraint "HBD_3.21": tolerance=2.200000 displacement=1.111153
| Feature "HYDROPHOBIC_4": weight=2.0231 
|  Location Constraint "HYDROPHOBIC_4.11": tolerance=1.600000 displacement=0.460306
| Fit value: 4.40287  Maximum possible: 8.0924
| Estimated Activity: 167.508
| Query Point Hydrophobic1 (5.694503 2.481487 -2.409942) angstroms
| Query Point DonorProj1 (1.752070 -4.620720 -3.289993) angstroms
| Query Atom heavyAtom2 mapped to Atom N23 (4.175253 -3.031662 -2.513411) angstroms
| Query Point AcceptorProj2 (-1.798817 -3.519744 -2.416810) angstroms
| Query Atom Heavy#NOS#32 mapped to Atom O24 (-2.158147 -1.109943 -0.666455) angstroms
The conformer just registered for compound 'dpp4_49' was created
with a higher energy threshold than the energy threshold in the
current conformer model for that compound.
The 2D stereo designator specified for `dpp4_51' has been ignored.  Using 3D coordinates instead.
Total number of qualifying queries = 15
Final Fit Value = 5.64447
Summary of mapping of compound "dpp4_51" to hypothesis "/home/msi/BIOVIA/ds2018sp1/web/jobs/thtf/61142608-5F75-4349-A65F-677CF5382BD4/training_set-(1)_08.chm":
| Units are angstroms
| Feature "HBA_1": weight=2.0231 
|  Location Constraint "HBA_1.11": tolerance=1.600000 displacement=0.620912
|  Location Constraint "HBA_1.21": tolerance=2.200000 displacement=0.403246
| Feature "HBA_lipid_2": weight=2.0231 
|  Location Constraint "HBA_lipid_2.11": tolerance=1.600000 displacement=0.446790
|  Location Constraint "HBA_lipid_2.21": tolerance=2.200000 displacement=0.144320
| Feature "HBD_3": weight=2.0231 (not mapped)
|  Location Constraint "HBD_3.11": tolerance=1.600000 (not mapped)
|  Location Constraint "HBD_3.21": tolerance=2.200000 (not mapped)
| Feature "HYDROPHOBIC_4": weight=2.0231 
|  Location Constraint "HYDROPHOBIC_4.11": tolerance=1.600000 displacement=0.443264
| Fit value: 5.64447  Maximum possible: 8.0924
| Estimated Activity: 9.60347
| Query Point Hydrophobic1 (5.064196 1.964963 -2.132676) angstroms
| Query Point AcceptorProj2 (-2.439588 -3.357480 -2.464595) angstroms
| Query Atom Heavy#NOS#32 mapped to Atom O13 (-0.560931 -1.308819 -1.336039) angstroms
| Query Point AcceptorProj1 (-3.776319 -2.025093 6.502297) angstroms
| Query Atom heavyAtom1 mapped to Atom O24 (-4.126671 -1.591666 3.554519) angstroms
The conformer just registered for compound 'dpp4_51' was created
with a higher energy threshold than the energy threshold in the
current conformer model for that compound.
The 2D stereo designator specified for `dpp4_54' has been ignored.  Using 3D coordinates instead.
Total number of qualifying queries = 15
Final Fit Value = 4.85992
Summary of mapping of compound "dpp4_54" to hypothesis "/home/msi/BIOVIA/ds2018sp1/web/jobs/thtf/61142608-5F75-4349-A65F-677CF5382BD4/training_set-(1)_08.chm":
| Units are angstroms
| Feature "HBA_1": weight=2.0231 (not mapped)
|  Location Constraint "HBA_1.11": tolerance=1.600000 (not mapped)
|  Location Constraint "HBA_1.21": tolerance=2.200000 (not mapped)
| Feature "HBA_lipid_2": weight=2.0231 
|  Location Constraint "HBA_lipid_2.11": tolerance=1.600000 displacement=0.821049
|  Location Constraint "HBA_lipid_2.21": tolerance=2.200000 displacement=0.179140
| Feature "HBD_3": weight=2.0231 
|  Location Constraint "HBD_3.11": tolerance=1.600000 displacement=1.042423
|  Location Constraint "HBD_3.21": tolerance=2.200000 displacement=1.394942
| Feature "HYDROPHOBIC_4": weight=2.0231 
|  Location Constraint "HYDROPHOBIC_4.11": tolerance=1.600000 displacement=0.356171
| Fit value: 4.85992  Maximum possible: 8.0924
| Estimated Activity: 58.477
| Query Point Hydrophobic1 (5.338407 1.813126 -2.451811) angstroms
| Query Point DonorProj1 (1.975079 -3.408280 -2.862515) angstroms
| Query Atom heavyAtom2 mapped to Atom N13 (4.654390 -2.108768 -2.498425) angstroms
| Query Point AcceptorProj2 (-2.545363 -3.454809 -2.659236) angstroms
| Query Atom Heavy#NOS#32 mapped to Atom N23 (-1.648179 -1.371751 -0.695584) angstroms
The conformer just registered for compound 'dpp4_54' was created
with a higher energy threshold than the energy threshold in the
current conformer model for that compound.
Total number of qualifying queries = 15
Final Fit Value = 4.01942
Summary of mapping of compound "dpp4_56" to hypothesis "/home/msi/BIOVIA/ds2018sp1/web/jobs/thtf/61142608-5F75-4349-A65F-677CF5382BD4/training_set-(1)_08.chm":
| Units are angstroms
| Feature "HBA_1": weight=2.0231 (not mapped)
|  Location Constraint "HBA_1.11": tolerance=1.600000 (not mapped)
|  Location Constraint "HBA_1.21": tolerance=2.200000 (not mapped)
| Feature "HBA_lipid_2": weight=2.0231 (not mapped)
|  Location Constraint "HBA_lipid_2.11": tolerance=1.600000 (not mapped)
|  Location Constraint "HBA_lipid_2.21": tolerance=2.200000 (not mapped)
| Feature "HBD_3": weight=2.0231 
|  Location Constraint "HBD_3.11": tolerance=1.600000 displacement=0.152570
|  Location Constraint "HBD_3.21": tolerance=2.200000 displacement=0.172655
| Feature "HYDROPHOBIC_4": weight=2.0231 
|  Location Constraint "HYDROPHOBIC_4.11": tolerance=1.600000 displacement=0.119835
| Fit value: 4.01942  Maximum possible: 8.0924
| Estimated Activity: 405.02
| Query Point Hydrophobic1 (5.401219 2.000571 -2.291154) angstroms
| Query Point DonorProj1 (2.150604 -4.488722 -2.194372) angstroms
| Query Atom heavyAtom2 mapped to Atom N23 (3.744939 -2.034481 -2.853765) angstroms
The conformer just registered for compound 'dpp4_56' was created
with a higher energy threshold than the energy threshold in the
current conformer model for that compound.
Successfully opened file $CATALYST/conf/duelem.data (/home/msi/BIOVIA/ds2018sp1/apps/scitegic/dscore/server/bin/../share/Catalyst/conf/duelem.data).
Successfully opened file $CATALYST/conf/Dictionary.chm (/home/msi/BIOVIA/ds2018sp1/apps/scitegic/dscore/server/bin/../share/Catalyst/conf/Dictionary.chm).
The Feature Dictionary (version 1.36) has been loaded from disk.
Successfully opened file $CATALYST/conf/Dictionary.chm (/home/msi/BIOVIA/ds2018sp1/apps/scitegic/dscore/server/bin/../share/Catalyst/conf/Dictionary.chm).
Successfully opened file /home/msi/BIOVIA/ds2018sp1/web/jobs/thtf/61142608-5F75-4349-A65F-677CF5382BD4/training_set-(1)_09.chm (/home/msi/BIOVIA/ds2018sp1/web/jobs/thtf/61142608-5F75-4349-A65F-677CF5382BD4/training_set-(1)_09.chm).
Successfully opened file citest_in.sd (/home/msi/BIOVIA/ds2018sp1/web/jobs/thtf/61142608-5F75-4349-A65F-677CF5382BD4/temp/fileqD91Fs.tmp/citest_in.sd).
The 2D stereo designator specified for `dpp4_29' has been ignored.  Using 3D coordinates instead.
Successfully opened file $CATALYST/conf/forceField.data (/home/msi/BIOVIA/ds2018sp1/apps/scitegic/dscore/server/bin/../share/Catalyst/conf/forceField.data).
Total number of qualifying queries = 15
Final Fit Value = 6.07611
Summary of mapping of compound "dpp4_29" to hypothesis "/home/msi/BIOVIA/ds2018sp1/web/jobs/thtf/61142608-5F75-4349-A65F-677CF5382BD4/training_set-(1)_09.chm":
| Units are angstroms
| Feature "HBA_1": weight=1.9922 
|  Location Constraint "HBA_1.11": tolerance=1.600000 displacement=1.003478
|  Location Constraint "HBA_1.21": tolerance=2.200000 displacement=2.127327
| Feature "HBA_lipid_2": weight=1.9922 
|  Location Constraint "HBA_lipid_2.11": tolerance=1.600000 displacement=0.477027
|  Location Constraint "HBA_lipid_2.21": tolerance=2.200000 displacement=1.158850
| Feature "HBD_3": weight=1.9922 
|  Location Constraint "HBD_3.11": tolerance=1.600000 displacement=0.452035
|  Location Constraint "HBD_3.21": tolerance=2.200000 displacement=0.568693
| Feature "HYDROPHOBIC_4": weight=1.9922 
|  Location Constraint "HYDROPHOBIC_4.11": tolerance=1.600000 displacement=0.274203
| Fit value: 6.07611  Maximum possible: 7.9688
| Estimated Activity: 4.14376
| Query Point Hydrophobic1 (5.326319 -1.031326 -1.624558) angstroms
| Query Point DonorProj1 (1.469462 -2.193419 4.489882) angstroms
| Query Atom heavyAtom2 mapped to Atom N13 (2.784539 -0.361803 2.511055) angstroms
| Query Point AcceptorProj2 (0.013931 3.578020 0.288367) angstroms
| Query Atom Heavy#NOS#32 mapped to Atom N14 (-1.332282 0.897686 0.228993) angstroms
| Query Point AcceptorProj1 (-5.418992 0.858840 6.526885) angstroms
| Query Atom heavyAtom1 mapped to Atom O29 (-7.187687 1.040805 4.110564) angstroms
The conformer just registered for compound 'dpp4_29' was created
with a higher energy threshold than the energy threshold in the
current conformer model for that compound.
The 2D stereo designator specified for `dpp4_30' has been ignored.  Using 3D coordinates instead.
Total number of qualifying queries = 15
Final Fit Value = 5.71305
Summary of mapping of compound "dpp4_30" to hypothesis "/home/msi/BIOVIA/ds2018sp1/web/jobs/thtf/61142608-5F75-4349-A65F-677CF5382BD4/training_set-(1)_09.chm":
| Units are angstroms
| Feature "HBA_1": weight=1.9922 (not mapped)
|  Location Constraint "HBA_1.11": tolerance=1.600000 (not mapped)
|  Location Constraint "HBA_1.21": tolerance=2.200000 (not mapped)
| Feature "HBA_lipid_2": weight=1.9922 
|  Location Constraint "HBA_lipid_2.11": tolerance=1.600000 displacement=0.384018
|  Location Constraint "HBA_lipid_2.21": tolerance=2.200000 displacement=0.348963
| Feature "HBD_3": weight=1.9922 
|  Location Constraint "HBD_3.11": tolerance=1.600000 displacement=0.546070
|  Location Constraint "HBD_3.21": tolerance=2.200000 displacement=0.514664
| Feature "HYDROPHOBIC_4": weight=1.9922 
|  Location Constraint "HYDROPHOBIC_4.11": tolerance=1.600000 displacement=0.116521
| Fit value: 5.71305  Maximum possible: 7.9688
| Estimated Activity: 9.55981
| Query Point Hydrophobic1 (5.311242 -1.170385 -1.818040) angstroms
| Query Point DonorProj1 (1.570250 -1.160137 4.654234) angstroms
| Query Atom heavyAtom2 mapped to Atom N21 (2.897013 -0.826081 1.984383) angstroms
| Query Point AcceptorProj2 (-1.114672 3.900331 1.059903) angstroms
| Query Atom Heavy#NOS#32 mapped to Atom O20 (-0.723138 0.934795 0.831221) angstroms
The conformer just registered for compound 'dpp4_30' was created
with a higher energy threshold than the energy threshold in the
current conformer model for that compound.
The 2D stereo designator specified for `dpp4_31' has been ignored.  Using 3D coordinates instead.
Total number of qualifying queries = 15
Final Fit Value = 5.74421
Summary of mapping of compound "dpp4_31" to hypothesis "/home/msi/BIOVIA/ds2018sp1/web/jobs/thtf/61142608-5F75-4349-A65F-677CF5382BD4/training_set-(1)_09.chm":
| Units are angstroms
| Feature "HBA_1": weight=1.9922 (not mapped)
|  Location Constraint "HBA_1.11": tolerance=1.600000 (not mapped)
|  Location Constraint "HBA_1.21": tolerance=2.200000 (not mapped)
| Feature "HBA_lipid_2": weight=1.9922 
|  Location Constraint "HBA_lipid_2.11": tolerance=1.600000 displacement=0.531391
|  Location Constraint "HBA_lipid_2.21": tolerance=2.200000 displacement=0.255732
| Feature "HBD_3": weight=1.9922 
|  Location Constraint "HBD_3.11": tolerance=1.600000 displacement=0.369580
|  Location Constraint "HBD_3.21": tolerance=2.200000 displacement=0.353365
| Feature "HYDROPHOBIC_4": weight=1.9922 
|  Location Constraint "HYDROPHOBIC_4.11": tolerance=1.600000 displacement=0.197036
| Fit value: 5.74421  Maximum possible: 7.9688
| Estimated Activity: 8.89796
| Query Point Hydrophobic1 (5.337766 -1.242258 -1.665620) angstroms
| Query Point DonorProj1 (1.961092 -1.681974 4.383587) angstroms
| Query Atom heavyAtom2 mapped to Atom N13 (3.074276 -0.415870 1.902096) angstroms
| Query Point AcceptorProj2 (-0.520052 3.810536 1.106265) angstroms
| Query Atom Heavy#NOS#32 mapped to Atom N14 (-1.474687 0.991838 0.727298) angstroms
The conformer just registered for compound 'dpp4_31' was created
with a higher energy threshold than the energy threshold in the
current conformer model for that compound.
The 2D stereo designator specified for `dpp4_33' has been ignored.  Using 3D coordinates instead.
Total number of qualifying queries = 15
Final Fit Value = 5.82898
Summary of mapping of compound "dpp4_33" to hypothesis "/home/msi/BIOVIA/ds2018sp1/web/jobs/thtf/61142608-5F75-4349-A65F-677CF5382BD4/training_set-(1)_09.chm":
| Units are angstroms
| Feature "HBA_1": weight=1.9922 
|  Location Constraint "HBA_1.11": tolerance=1.600000 displacement=0.225438
|  Location Constraint "HBA_1.21": tolerance=2.200000 displacement=0.368896
| Feature "HBA_lipid_2": weight=1.9922 (not mapped)
|  Location Constraint "HBA_lipid_2.11": tolerance=1.600000 (not mapped)
|  Location Constraint "HBA_lipid_2.21": tolerance=2.200000 (not mapped)
| Feature "HBD_3": weight=1.9922 
|  Location Constraint "HBD_3.11": tolerance=1.600000 displacement=0.364779
|  Location Constraint "HBD_3.21": tolerance=2.200000 displacement=0.379428
| Feature "HYDROPHOBIC_4": weight=1.9922 
|  Location Constraint "HYDROPHOBIC_4.11": tolerance=1.600000 displacement=0.153889
| Fit value: 5.82898  Maximum possible: 7.9688
| Estimated Activity: 7.32008
| Query Point Hydrophobic1 (5.347192 -1.190380 -1.756138) angstroms
| Query Point DonorProj1 (1.551504 -1.294264 4.594838) angstroms
| Query Atom heavyAtom2 mapped to Atom N21 (2.978260 -0.656203 2.034126) angstroms
| Query Point AcceptorProj1 (-7.291027 0.936807 6.778275) angstroms
| Query Atom heavyAtom1 mapped to Atom O30 (-6.410367 0.999263 3.911128) angstroms
The conformer just registered for compound 'dpp4_33' was created
with a higher energy threshold than the energy threshold in the
current conformer model for that compound.
The 2D stereo designator specified for `dpp4_36' has been ignored.  Using 3D coordinates instead.
Total number of qualifying queries = 15
Final Fit Value = 5.44245
Summary of mapping of compound "dpp4_36" to hypothesis "/home/msi/BIOVIA/ds2018sp1/web/jobs/thtf/61142608-5F75-4349-A65F-677CF5382BD4/training_set-(1)_09.chm":
| Units are angstroms
| Feature "HBA_1": weight=1.9922 
|  Location Constraint "HBA_1.11": tolerance=1.600000 displacement=0.634657
|  Location Constraint "HBA_1.21": tolerance=2.200000 displacement=0.474236
| Feature "HBA_lipid_2": weight=1.9922 
|  Location Constraint "HBA_lipid_2.11": tolerance=1.600000 displacement=0.716152
|  Location Constraint "HBA_lipid_2.21": tolerance=2.200000 displacement=0.426675
| Feature "HBD_3": weight=1.9922 (not mapped)
|  Location Constraint "HBD_3.11": tolerance=1.600000 (not mapped)
|  Location Constraint "HBD_3.21": tolerance=2.200000 (not mapped)
| Feature "HYDROPHOBIC_4": weight=1.9922 
|  Location Constraint "HYDROPHOBIC_4.11": tolerance=1.600000 displacement=0.347748
| Fit value: 5.44245  Maximum possible: 7.9688
| Estimated Activity: 17.8257
| Query Point Hydrophobic1 (4.897616 -1.282308 -1.649276) angstroms
| Query Point AcceptorProj2 (-1.150129 4.032391 1.191002) angstroms
| Query Atom Heavy#NOS#32 mapped to Atom O13 (-0.515173 1.277624 0.186967) angstroms
| Query Point AcceptorProj1 (-7.789488 1.217985 6.196864) angstroms
| Query Atom heavyAtom1 mapped to Atom O30 (-5.744351 0.520697 4.115710) angstroms
The conformer just registered for compound 'dpp4_36' was created
with a higher energy threshold than the energy threshold in the
current conformer model for that compound.
The 2D stereo designator specified for `dpp4_37' has been ignored.  Using 3D coordinates instead.
Total number of qualifying queries = 15
Final Fit Value = 5.78218
Summary of mapping of compound "dpp4_37" to hypothesis "/home/msi/BIOVIA/ds2018sp1/web/jobs/thtf/61142608-5F75-4349-A65F-677CF5382BD4/training_set-(1)_09.chm":
| Units are angstroms
| Feature "HBA_1": weight=1.9922 (not mapped)
|  Location Constraint "HBA_1.11": tolerance=1.600000 (not mapped)
|  Location Constraint "HBA_1.21": tolerance=2.200000 (not mapped)
| Feature "HBA_lipid_2": weight=1.9922 
|  Location Constraint "HBA_lipid_2.11": tolerance=1.600000 displacement=0.405979
|  Location Constraint "HBA_lipid_2.21": tolerance=2.200000 displacement=0.243402
| Feature "HBD_3": weight=1.9922 
|  Location Constraint "HBD_3.11": tolerance=1.600000 displacement=0.406701
|  Location Constraint "HBD_3.21": tolerance=2.200000 displacement=0.233220
| Feature "HYDROPHOBIC_4": weight=1.9922 
|  Location Constraint "HYDROPHOBIC_4.11": tolerance=1.600000 displacement=0.233798
| Fit value: 5.78218  Maximum possible: 7.9688
| Estimated Activity: 8.15296
| Query Point Hydrophobic1 (5.077177 -1.172792 -1.602933) angstroms
| Query Point DonorProj1 (1.827973 -1.596512 4.412163) angstroms
| Query Atom heavyAtom2 mapped to Atom N21 (3.033954 -0.521628 1.884271) angstroms
| Query Point AcceptorProj2 (-1.009193 3.834744 1.078179) angstroms
| Query Atom Heavy#NOS#32 mapped to Atom O20 (-0.584056 0.900658 0.619489) angstroms
The conformer just registered for compound 'dpp4_37' was created
with a higher energy threshold than the energy threshold in the
current conformer model for that compound.
The 2D stereo designator specified for `dpp4_38' has been ignored.  Using 3D coordinates instead.
Total number of qualifying queries = 15
Final Fit Value = 4.56823
Summary of mapping of compound "dpp4_38" to hypothesis "/home/msi/BIOVIA/ds2018sp1/web/jobs/thtf/61142608-5F75-4349-A65F-677CF5382BD4/training_set-(1)_09.chm":
| Units are angstroms
| Feature "HBA_1": weight=1.9922 (not mapped)
|  Location Constraint "HBA_1.11": tolerance=1.600000 (not mapped)
|  Location Constraint "HBA_1.21": tolerance=2.200000 (not mapped)
| Feature "HBA_lipid_2": weight=1.9922 
|  Location Constraint "HBA_lipid_2.11": tolerance=1.600000 displacement=0.585443
|  Location Constraint "HBA_lipid_2.21": tolerance=2.200000 displacement=1.518441
| Feature "HBD_3": weight=1.9922 
|  Location Constraint "HBD_3.11": tolerance=1.600000 displacement=1.049071
|  Location Constraint "HBD_3.21": tolerance=2.200000 displacement=1.085275
| Feature "HYDROPHOBIC_4": weight=1.9922 
|  Location Constraint "HYDROPHOBIC_4.11": tolerance=1.600000 displacement=0.408504
| Fit value: 4.56823  Maximum possible: 7.9688
| Estimated Activity: 133.436
| Query Point Hydrophobic1 (4.944501 -1.154954 -1.484458) angstroms
| Query Point DonorProj1 (2.024153 -2.412941 3.866531) angstroms
| Query Atom heavyAtom2 mapped to Atom N13 (4.112851 -0.840189 2.395547) angstroms
| Query Point AcceptorProj2 (-1.680517 4.236090 -0.065239) angstroms
| Query Atom Heavy#NOS#32 mapped to Atom N23 (-1.146286 1.403090 0.764645) angstroms
The conformer just registered for compound 'dpp4_38' was created
with a higher energy threshold than the energy threshold in the
current conformer model for that compound.
The 2D stereo designator specified for `dpp4_39' has been ignored.  Using 3D coordinates instead.
Total number of qualifying queries = 15
Final Fit Value = 5.33025
Summary of mapping of compound "dpp4_39" to hypothesis "/home/msi/BIOVIA/ds2018sp1/web/jobs/thtf/61142608-5F75-4349-A65F-677CF5382BD4/training_set-(1)_09.chm":
| Units are angstroms
| Feature "HBA_1": weight=1.9922 
|  Location Constraint "HBA_1.11": tolerance=1.600000 displacement=0.461164
|  Location Constraint "HBA_1.21": tolerance=2.200000 displacement=0.744544
| Feature "HBA_lipid_2": weight=1.9922 
|  Location Constraint "HBA_lipid_2.11": tolerance=1.600000 displacement=0.737490
|  Location Constraint "HBA_lipid_2.21": tolerance=2.200000 displacement=0.674899
| Feature "HBD_3": weight=1.9922 
|  Location Constraint "HBD_3.11": tolerance=1.600000 displacement=0.528211
|  Location Constraint "HBD_3.21": tolerance=2.200000 displacement=0.415762
| Feature "HYDROPHOBIC_4": weight=1.9922 (not mapped)
|  Location Constraint "HYDROPHOBIC_4.11": tolerance=1.600000 (not mapped)
| Fit value: 5.33025  Maximum possible: 7.9688
| Estimated Activity: 23.0806
| Query Point DonorProj1 (1.781099 -1.404908 4.853889) angstroms
| Query Atom heavyAtom2 mapped to Atom N14 (2.819131 -0.808427 2.103126) angstroms
| Query Point AcceptorProj2 (-0.681802 4.180542 0.499696) angstroms
| Query Atom Heavy#NOS#32 mapped to Atom N17 (-0.937124 1.269833 1.179832) angstroms
| Query Point AcceptorProj1 (-6.784840 1.089744 6.543870) angstroms
| Query Atom heavyAtom1 mapped to Atom N27 (-6.439209 0.594747 3.605245) angstroms
The conformer just registered for compound 'dpp4_39' was created
with a higher energy threshold than the energy threshold in the
current conformer model for that compound.
The 2D stereo designator specified for `dpp4_42' has been ignored.  Using 3D coordinates instead.
Total number of qualifying queries = 15
Final Fit Value = 4.65252
Summary of mapping of compound "dpp4_42" to hypothesis "/home/msi/BIOVIA/ds2018sp1/web/jobs/thtf/61142608-5F75-4349-A65F-677CF5382BD4/training_set-(1)_09.chm":
| Units are angstroms
| Feature "HBA_1": weight=1.9922 
|  Location Constraint "HBA_1.11": tolerance=1.600000 displacement=0.785646
|  Location Constraint "HBA_1.21": tolerance=2.200000 displacement=0.831378
| Feature "HBA_lipid_2": weight=1.9922 (not mapped)
|  Location Constraint "HBA_lipid_2.11": tolerance=1.600000 (not mapped)
|  Location Constraint "HBA_lipid_2.21": tolerance=2.200000 (not mapped)
| Feature "HBD_3": weight=1.9922 
|  Location Constraint "HBD_3.11": tolerance=1.600000 displacement=0.567770
|  Location Constraint "HBD_3.21": tolerance=2.200000 displacement=1.528245
| Feature "HYDROPHOBIC_4": weight=1.9922 
|  Location Constraint "HYDROPHOBIC_4.11": tolerance=1.600000 displacement=0.656656
| Fit value: 4.65252  Maximum possible: 7.9688
| Estimated Activity: 109.895
| Query Point Hydrophobic1 (4.569281 -1.018064 -1.817024) angstroms
| Query Point DonorProj1 (2.788417 -1.569481 5.567298) angstroms
| Query Atom heavyAtom2 mapped to Atom N15 (3.107594 -0.812764 2.681903) angstroms
| Query Point AcceptorProj1 (-7.131840 0.785369 5.946823) angstroms
| Query Atom heavyAtom1 mapped to Atom N25 (-5.722312 1.036860 3.310541) angstroms
The conformer just registered for compound 'dpp4_42' was created
with a higher energy threshold than the energy threshold in the
current conformer model for that compound.
The 2D stereo designator specified for `dpp4_44' has been ignored.  Using 3D coordinates instead.
Total number of qualifying queries = 15
Final Fit Value = 5.34995
Summary of mapping of compound "dpp4_44" to hypothesis "/home/msi/BIOVIA/ds2018sp1/web/jobs/thtf/61142608-5F75-4349-A65F-677CF5382BD4/training_set-(1)_09.chm":
| Units are angstroms
| Feature "HBA_1": weight=1.9922 
|  Location Constraint "HBA_1.11": tolerance=1.600000 displacement=0.181433
|  Location Constraint "HBA_1.21": tolerance=2.200000 displacement=0.520610
| Feature "HBA_lipid_2": weight=1.9922 
|  Location Constraint "HBA_lipid_2.11": tolerance=1.600000 displacement=0.845576
|  Location Constraint "HBA_lipid_2.21": tolerance=2.200000 displacement=0.798438
| Feature "HBD_3": weight=1.9922 (not mapped)
|  Location Constraint "HBD_3.11": tolerance=1.600000 (not mapped)
|  Location Constraint "HBD_3.21": tolerance=2.200000 (not mapped)
| Feature "HYDROPHOBIC_4": weight=1.9922 
|  Location Constraint "HYDROPHOBIC_4.11": tolerance=1.600000 displacement=0.437053
| Fit value: 5.34995  Maximum possible: 7.9688
| Estimated Activity: 22.057
| Query Point Hydrophobic1 (5.489189 -1.527691 -1.801962) angstroms
| Query Point AcceptorProj2 (-1.298460 4.465616 1.063983) angstroms
| Query Atom Heavy#NOS#32 mapped to Atom O13 (-1.522365 1.529943 0.488055) angstroms
| Query Point AcceptorProj1 (-7.386254 0.645906 6.636611) angstroms
| Query Atom heavyAtom1 mapped to Atom O29 (-6.055130 0.832587 3.954586) angstroms
The conformer just registered for compound 'dpp4_44' was created
with a higher energy threshold than the energy threshold in the
current conformer model for that compound.
The 2D stereo designator specified for `dpp4_47' has been ignored.  Using 3D coordinates instead.
Total number of qualifying queries = 15
Final Fit Value = 5.20158
Summary of mapping of compound "dpp4_47" to hypothesis "/home/msi/BIOVIA/ds2018sp1/web/jobs/thtf/61142608-5F75-4349-A65F-677CF5382BD4/training_set-(1)_09.chm":
| Units are angstroms
| Feature "HBA_1": weight=1.9922 
|  Location Constraint "HBA_1.11": tolerance=1.600000 displacement=0.758971
|  Location Constraint "HBA_1.21": tolerance=2.200000 displacement=0.612092
| Feature "HBA_lipid_2": weight=1.9922 
|  Location Constraint "HBA_lipid_2.11": tolerance=1.600000 displacement=0.937519
|  Location Constraint "HBA_lipid_2.21": tolerance=2.200000 displacement=0.441734
| Feature "HBD_3": weight=1.9922 (not mapped)
|  Location Constraint "HBD_3.11": tolerance=1.600000 (not mapped)
|  Location Constraint "HBD_3.21": tolerance=2.200000 (not mapped)
| Feature "HYDROPHOBIC_4": weight=1.9922 
|  Location Constraint "HYDROPHOBIC_4.11": tolerance=1.600000 displacement=0.343115
| Fit value: 5.20158  Maximum possible: 7.9688
| Estimated Activity: 31.0396
| Query Point Hydrophobic1 (4.918672 -1.305630 -1.634396) angstroms
| Query Point AcceptorProj2 (-1.028699 4.068582 1.388093) angstroms
| Query Atom Heavy#NOS#32 mapped to Atom N26 (-0.446975 1.451934 0.040967) angstroms
| Query Point AcceptorProj1 (-7.310093 1.669862 6.356296) angstroms
| Query Atom heavyAtom1 mapped to Atom N8 (-6.172451 0.134881 4.043375) angstroms
The conformer just registered for compound 'dpp4_47' was created
with a higher energy threshold than the energy threshold in the
current conformer model for that compound.
The 2D stereo designator specified for `dpp4_48' has been ignored.  Using 3D coordinates instead.
Total number of qualifying queries = 15
Final Fit Value = 4.75913
Summary of mapping of compound "dpp4_48" to hypothesis "/home/msi/BIOVIA/ds2018sp1/web/jobs/thtf/61142608-5F75-4349-A65F-677CF5382BD4/training_set-(1)_09.chm":
| Units are angstroms
| Feature "HBA_1": weight=1.9922 
|  Location Constraint "HBA_1.11": tolerance=1.600000 displacement=1.102834
|  Location Constraint "HBA_1.21": tolerance=2.200000 displacement=1.106625
| Feature "HBA_lipid_2": weight=1.9922 
|  Location Constraint "HBA_lipid_2.11": tolerance=1.600000 displacement=0.495934
|  Location Constraint "HBA_lipid_2.21": tolerance=2.200000 displacement=0.648935
| Feature "HBD_3": weight=1.9922 (not mapped)
|  Location Constraint "HBD_3.11": tolerance=1.600000 (not mapped)
|  Location Constraint "HBD_3.21": tolerance=2.200000 (not mapped)
| Feature "HYDROPHOBIC_4": weight=1.9922 
|  Location Constraint "HYDROPHOBIC_4.11": tolerance=1.600000 displacement=0.630980
| Fit value: 4.75913  Maximum possible: 7.9688
| Estimated Activity: 85.9753
| Query Point Hydrophobic1 (4.619810 -1.255801 -1.558336) angstroms
| Query Point AcceptorProj2 (-0.945286 4.240373 0.590085) angstroms
| Query Atom Heavy#NOS#32 mapped to Atom O14 (-0.777536 1.253102 0.809337) angstroms
| Query Point AcceptorProj1 (-7.606210 0.599817 5.624547) angstroms
| Query Atom heavyAtom1 mapped to Atom N11 (-5.131663 0.709164 3.932015) angstroms
The conformer just registered for compound 'dpp4_48' was created
with a higher energy threshold than the energy threshold in the
current conformer model for that compound.
Total number of qualifying queries = 15
Final Fit Value = 3.94004
Summary of mapping of compound "dpp4_49" to hypothesis "/home/msi/BIOVIA/ds2018sp1/web/jobs/thtf/61142608-5F75-4349-A65F-677CF5382BD4/training_set-(1)_09.chm":
| Units are angstroms
| Feature "HBA_1": weight=1.9922 
|  Location Constraint "HBA_1.11": tolerance=1.600000 displacement=0.150014
|  Location Constraint "HBA_1.21": tolerance=2.200000 displacement=0.319536
| Feature "HBA_lipid_2": weight=1.9922 (not mapped)
|  Location Constraint "HBA_lipid_2.11": tolerance=1.600000 (not mapped)
|  Location Constraint "HBA_lipid_2.21": tolerance=2.200000 (not mapped)
| Feature "HBD_3": weight=1.9922 (not mapped)
|  Location Constraint "HBD_3.11": tolerance=1.600000 (not mapped)
|  Location Constraint "HBD_3.21": tolerance=2.200000 (not mapped)
| Feature "HYDROPHOBIC_4": weight=1.9922 
|  Location Constraint "HYDROPHOBIC_4.11": tolerance=1.600000 displacement=0.136932
| Fit value: 3.94004  Maximum possible: 7.9688
| Estimated Activity: 566.841
| Query Point Hydrophobic1 (5.087331 -1.179231 -1.725002) angstroms
| Query Point AcceptorProj1 (-7.212447 1.089424 6.560286) angstroms
| Query Atom heavyAtom1 mapped to Atom O24 (-6.161570 0.865584 3.759294) angstroms
The conformer just registered for compound 'dpp4_49' was created
with a higher energy threshold than the energy threshold in the
current conformer model for that compound.
The 2D stereo designator specified for `dpp4_51' has been ignored.  Using 3D coordinates instead.
Total number of qualifying queries = 15
Final Fit Value = 4.59329
Summary of mapping of compound "dpp4_51" to hypothesis "/home/msi/BIOVIA/ds2018sp1/web/jobs/thtf/61142608-5F75-4349-A65F-677CF5382BD4/training_set-(1)_09.chm":
| Units are angstroms
| Feature "HBA_1": weight=1.9922 
|  Location Constraint "HBA_1.11": tolerance=1.600000 displacement=0.809977
|  Location Constraint "HBA_1.21": tolerance=2.200000 displacement=1.326246
| Feature "HBA_lipid_2": weight=1.9922 (not mapped)
|  Location Constraint "HBA_lipid_2.11": tolerance=1.600000 (not mapped)
|  Location Constraint "HBA_lipid_2.21": tolerance=2.200000 (not mapped)
| Feature "HBD_3": weight=1.9922 
|  Location Constraint "HBD_3.11": tolerance=1.600000 displacement=0.631450
|  Location Constraint "HBD_3.21": tolerance=2.200000 displacement=1.246876
| Feature "HYDROPHOBIC_4": weight=1.9922 
|  Location Constraint "HYDROPHOBIC_4.11": tolerance=1.600000 displacement=0.611428
| Fit value: 4.59329  Maximum possible: 7.9688
| Estimated Activity: 125.954
| Query Point Hydrophobic1 (4.636116 -0.963979 -1.786868) angstroms
| Query Point DonorProj1 (2.413008 -1.657571 5.537472) angstroms
| Query Atom heavyAtom2 mapped to Atom N15 (2.904321 -0.811188 2.701587) angstroms
| Query Point AcceptorProj1 (-6.289391 1.179769 6.107091) angstroms
| Query Atom heavyAtom1 mapped to Atom O24 (-5.899738 0.765099 3.161549) angstroms
The conformer just registered for compound 'dpp4_51' was created
with a higher energy threshold than the energy threshold in the
current conformer model for that compound.
The 2D stereo designator specified for `dpp4_54' has been ignored.  Using 3D coordinates instead.
Total number of qualifying queries = 15
Final Fit Value = 5.14921
Summary of mapping of compound "dpp4_54" to hypothesis "/home/msi/BIOVIA/ds2018sp1/web/jobs/thtf/61142608-5F75-4349-A65F-677CF5382BD4/training_set-(1)_09.chm":
| Units are angstroms
| Feature "HBA_1": weight=1.9922 (not mapped)
|  Location Constraint "HBA_1.11": tolerance=1.600000 (not mapped)
|  Location Constraint "HBA_1.21": tolerance=2.200000 (not mapped)
| Feature "HBA_lipid_2": weight=1.9922 
|  Location Constraint "HBA_lipid_2.11": tolerance=1.600000 displacement=0.941571
|  Location Constraint "HBA_lipid_2.21": tolerance=2.200000 displacement=0.502338
| Feature "HBD_3": weight=1.9922 
|  Location Constraint "HBD_3.11": tolerance=1.600000 displacement=0.722291
|  Location Constraint "HBD_3.21": tolerance=2.200000 displacement=0.843509
| Feature "HYDROPHOBIC_4": weight=1.9922 
|  Location Constraint "HYDROPHOBIC_4.11": tolerance=1.600000 displacement=0.322761
| Fit value: 5.14921  Maximum possible: 7.9688
| Estimated Activity: 35.018
| Query Point Hydrophobic1 (4.956409 -1.079362 -1.974025) angstroms
| Query Point DonorProj1 (1.743222 -1.435572 5.359185) angstroms
| Query Atom heavyAtom2 mapped to Atom N13 (3.279112 -0.826880 2.855081) angstroms
| Query Point AcceptorProj2 (-1.139863 3.584221 1.274882) angstroms
| Query Atom Heavy#NOS#32 mapped to Atom N6 (-0.473737 1.066432 -0.214082) angstroms
The conformer just registered for compound 'dpp4_54' was created
with a higher energy threshold than the energy threshold in the
current conformer model for that compound.
Total number of qualifying queries = 15
Final Fit Value = 3.94736
Summary of mapping of compound "dpp4_56" to hypothesis "/home/msi/BIOVIA/ds2018sp1/web/jobs/thtf/61142608-5F75-4349-A65F-677CF5382BD4/training_set-(1)_09.chm":
| Units are angstroms
| Feature "HBA_1": weight=1.9922 (not mapped)
|  Location Constraint "HBA_1.11": tolerance=1.600000 (not mapped)
|  Location Constraint "HBA_1.21": tolerance=2.200000 (not mapped)
| Feature "HBA_lipid_2": weight=1.9922 (not mapped)
|  Location Constraint "HBA_lipid_2.11": tolerance=1.600000 (not mapped)
|  Location Constraint "HBA_lipid_2.21": tolerance=2.200000 (not mapped)
| Feature "HBD_3": weight=1.9922 
|  Location Constraint "HBD_3.11": tolerance=1.600000 displacement=0.243183
|  Location Constraint "HBD_3.21": tolerance=2.200000 displacement=0.221239
| Feature "HYDROPHOBIC_4": weight=1.9922 
|  Location Constraint "HYDROPHOBIC_4.11": tolerance=1.600000 displacement=0.071256
| Fit value: 3.94736  Maximum possible: 7.9688
| Estimated Activity: 557.359
| Query Point Hydrophobic1 (5.181645 -1.154428 -1.748389) angstroms
| Query Point DonorProj1 (1.670783 -1.442644 4.598073) angstroms
| Query Atom heavyAtom2 mapped to Atom N23 (3.181243 -0.638208 2.134053) angstroms
The conformer just registered for compound 'dpp4_56' was created
with a higher energy threshold than the energy threshold in the
current conformer model for that compound.
Successfully opened file $CATALYST/conf/duelem.data (/home/msi/BIOVIA/ds2018sp1/apps/scitegic/dscore/server/bin/../share/Catalyst/conf/duelem.data).
Successfully opened file $CATALYST/conf/Dictionary.chm (/home/msi/BIOVIA/ds2018sp1/apps/scitegic/dscore/server/bin/../share/Catalyst/conf/Dictionary.chm).
The Feature Dictionary (version 1.36) has been loaded from disk.
Successfully opened file $CATALYST/conf/Dictionary.chm (/home/msi/BIOVIA/ds2018sp1/apps/scitegic/dscore/server/bin/../share/Catalyst/conf/Dictionary.chm).
Successfully opened file /home/msi/BIOVIA/ds2018sp1/web/jobs/thtf/61142608-5F75-4349-A65F-677CF5382BD4/training_set-(1)_10.chm (/home/msi/BIOVIA/ds2018sp1/web/jobs/thtf/61142608-5F75-4349-A65F-677CF5382BD4/training_set-(1)_10.chm).
Successfully opened file citest_in.sd (/home/msi/BIOVIA/ds2018sp1/web/jobs/thtf/61142608-5F75-4349-A65F-677CF5382BD4/temp/file2w4qxk.tmp/citest_in.sd).
The 2D stereo designator specified for `dpp4_29' has been ignored.  Using 3D coordinates instead.
Successfully opened file $CATALYST/conf/forceField.data (/home/msi/BIOVIA/ds2018sp1/apps/scitegic/dscore/server/bin/../share/Catalyst/conf/forceField.data).
Total number of qualifying queries = 15
Final Fit Value = 5.85966
Summary of mapping of compound "dpp4_29" to hypothesis "/home/msi/BIOVIA/ds2018sp1/web/jobs/thtf/61142608-5F75-4349-A65F-677CF5382BD4/training_set-(1)_10.chm":
| Units are angstroms
| Feature "HBA_lipid_1": weight=1.878 
|  Location Constraint "HBA_lipid_1.11": tolerance=1.600000 displacement=1.239761
|  Location Constraint "HBA_lipid_1.21": tolerance=2.200000 displacement=1.730308
| Feature "HBA_lipid_2": weight=1.878 
|  Location Constraint "HBA_lipid_2.11": tolerance=1.600000 displacement=0.626032
|  Location Constraint "HBA_lipid_2.21": tolerance=2.200000 displacement=0.891482
| Feature "HBD_3": weight=1.878 
|  Location Constraint "HBD_3.11": tolerance=1.600000 displacement=0.376861
|  Location Constraint "HBD_3.21": tolerance=2.200000 displacement=0.466236
| Feature "HYDROPHOBIC_4": weight=1.878 
|  Location Constraint "HYDROPHOBIC_4.11": tolerance=1.600000 displacement=0.396809
| Fit value: 5.85966  Maximum possible: 7.512
| Estimated Activity: 3.43985
| Query Point Hydrophobic1 (5.502254 -1.453632 -1.842077) angstroms
| Query Point DonorProj1 (2.064637 1.162911 4.129021) angstroms
| Query Atom heavyAtom1 mapped to Atom N13 (3.150401 -0.368473 1.788939) angstroms
| Query Point AcceptorProj2 (0.059482 4.126118 0.884968) angstroms
| Query Atom Heavy#NOS#32 mapped to Atom N14 (-1.166354 1.441852 0.344556) angstroms
| Query Point AcceptorProj1 (-9.419884 0.154129 5.450201) angstroms
| Query Atom Heavy#NOS#31 mapped to Atom O29 (-6.501004 0.275273 4.767954) angstroms
The conformer just registered for compound 'dpp4_29' was created
with a higher energy threshold than the energy threshold in the
current conformer model for that compound.
The 2D stereo designator specified for `dpp4_30' has been ignored.  Using 3D coordinates instead.
Total number of qualifying queries = 15
Final Fit Value = 5.34122
Summary of mapping of compound "dpp4_30" to hypothesis "/home/msi/BIOVIA/ds2018sp1/web/jobs/thtf/61142608-5F75-4349-A65F-677CF5382BD4/training_set-(1)_10.chm":
| Units are angstroms
| Feature "HBA_lipid_1": weight=1.878 (not mapped)
|  Location Constraint "HBA_lipid_1.11": tolerance=1.600000 (not mapped)
|  Location Constraint "HBA_lipid_1.21": tolerance=2.200000 (not mapped)
| Feature "HBA_lipid_2": weight=1.878 
|  Location Constraint "HBA_lipid_2.11": tolerance=1.600000 displacement=0.266677
|  Location Constraint "HBA_lipid_2.21": tolerance=2.200000 displacement=0.408371
| Feature "HBD_3": weight=1.878 
|  Location Constraint "HBD_3.11": tolerance=1.600000 displacement=0.588787
|  Location Constraint "HBD_3.21": tolerance=2.200000 displacement=0.700428
| Feature "HYDROPHOBIC_4": weight=1.878 
|  Location Constraint "HYDROPHOBIC_4.11": tolerance=1.600000 displacement=0.127908
| Fit value: 5.34122  Maximum possible: 7.512
| Estimated Activity: 11.3496
| Query Point Hydrophobic1 (5.299375 -1.150373 -1.736579) angstroms
| Query Point DonorProj1 (2.195527 1.297316 3.942570) angstroms
| Query Atom heavyAtom1 mapped to Atom N21 (2.741328 -0.903612 1.978387) angstroms
| Query Point AcceptorProj2 (-1.174328 3.904141 1.061658) angstroms
| Query Atom Heavy#NOS#32 mapped to Atom O20 (-0.809348 0.943172 0.746297) angstroms
The conformer just registered for compound 'dpp4_30' was created
with a higher energy threshold than the energy threshold in the
current conformer model for that compound.
The 2D stereo designator specified for `dpp4_31' has been ignored.  Using 3D coordinates instead.
Total number of qualifying queries = 15
Final Fit Value = 5.45608
Summary of mapping of compound "dpp4_31" to hypothesis "/home/msi/BIOVIA/ds2018sp1/web/jobs/thtf/61142608-5F75-4349-A65F-677CF5382BD4/training_set-(1)_10.chm":
| Units are angstroms
| Feature "HBA_lipid_1": weight=1.878 (not mapped)
|  Location Constraint "HBA_lipid_1.11": tolerance=1.600000 (not mapped)
|  Location Constraint "HBA_lipid_1.21": tolerance=2.200000 (not mapped)
| Feature "HBA_lipid_2": weight=1.878 
|  Location Constraint "HBA_lipid_2.11": tolerance=1.600000 displacement=0.501303
|  Location Constraint "HBA_lipid_2.21": tolerance=2.200000 displacement=0.239770
| Feature "HBD_3": weight=1.878 
|  Location Constraint "HBD_3.11": tolerance=1.600000 displacement=0.306680
|  Location Constraint "HBD_3.21": tolerance=2.200000 displacement=0.276367
| Feature "HYDROPHOBIC_4": weight=1.878 
|  Location Constraint "HYDROPHOBIC_4.11": tolerance=1.600000 displacement=0.185609
| Fit value: 5.45608  Maximum possible: 7.512
| Estimated Activity: 8.71205
| Query Point Hydrophobic1 (5.369649 -1.241007 -1.736846) angstroms
| Query Point DonorProj1 (1.941249 0.942521 4.238153) angstroms
| Query Atom heavyAtom1 mapped to Atom N13 (3.074362 -0.467578 1.844896) angstroms
| Query Point AcceptorProj2 (-0.568644 3.765407 1.174365) angstroms
| Query Atom Heavy#NOS#32 mapped to Atom N14 (-1.468796 0.949448 0.664366) angstroms
The conformer just registered for compound 'dpp4_31' was created
with a higher energy threshold than the energy threshold in the
current conformer model for that compound.
The 2D stereo designator specified for `dpp4_33' has been ignored.  Using 3D coordinates instead.
Total number of qualifying queries = 15
Final Fit Value = 5.39522
Summary of mapping of compound "dpp4_33" to hypothesis "/home/msi/BIOVIA/ds2018sp1/web/jobs/thtf/61142608-5F75-4349-A65F-677CF5382BD4/training_set-(1)_10.chm":
| Units are angstroms
| Feature "HBA_lipid_1": weight=1.878 
|  Location Constraint "HBA_lipid_1.11": tolerance=1.600000 displacement=0.373307
|  Location Constraint "HBA_lipid_1.21": tolerance=2.200000 displacement=0.326423
| Feature "HBA_lipid_2": weight=1.878 (not mapped)
|  Location Constraint "HBA_lipid_2.11": tolerance=1.600000 (not mapped)
|  Location Constraint "HBA_lipid_2.21": tolerance=2.200000 (not mapped)
| Feature "HBD_3": weight=1.878 
|  Location Constraint "HBD_3.11": tolerance=1.600000 displacement=0.441743
|  Location Constraint "HBD_3.21": tolerance=2.200000 displacement=0.623137
| Feature "HYDROPHOBIC_4": weight=1.878 
|  Location Constraint "HYDROPHOBIC_4.11": tolerance=1.600000 displacement=0.165456
| Fit value: 5.39522  Maximum possible: 7.512
| Estimated Activity: 10.0226
| Query Point Hydrophobic1 (5.346611 -1.146527 -1.745031) angstroms
| Query Point DonorProj1 (2.248390 1.163753 4.192542) angstroms
| Query Atom heavyAtom1 mapped to Atom N21 (2.832895 -0.764139 1.969575) angstroms
| Query Point AcceptorProj1 (-7.635553 0.445853 6.379837) angstroms
| Query Atom Heavy#NOS#31 mapped to Atom O30 (-6.657148 0.598827 3.547996) angstroms
The conformer just registered for compound 'dpp4_33' was created
with a higher energy threshold than the energy threshold in the
current conformer model for that compound.
The 2D stereo designator specified for `dpp4_36' has been ignored.  Using 3D coordinates instead.
Total number of qualifying queries = 15
Final Fit Value = 5.15664
Summary of mapping of compound "dpp4_36" to hypothesis "/home/msi/BIOVIA/ds2018sp1/web/jobs/thtf/61142608-5F75-4349-A65F-677CF5382BD4/training_set-(1)_10.chm":
| Units are angstroms
| Feature "HBA_lipid_1": weight=1.878 
|  Location Constraint "HBA_lipid_1.11": tolerance=1.600000 displacement=0.608644
|  Location Constraint "HBA_lipid_1.21": tolerance=2.200000 displacement=0.522925
| Feature "HBA_lipid_2": weight=1.878 
|  Location Constraint "HBA_lipid_2.11": tolerance=1.600000 displacement=0.699981
|  Location Constraint "HBA_lipid_2.21": tolerance=2.200000 displacement=0.485831
| Feature "HBD_3": weight=1.878 (not mapped)
|  Location Constraint "HBD_3.11": tolerance=1.600000 (not mapped)
|  Location Constraint "HBD_3.21": tolerance=2.200000 (not mapped)
| Feature "HYDROPHOBIC_4": weight=1.878 
|  Location Constraint "HYDROPHOBIC_4.11": tolerance=1.600000 displacement=0.292846
| Fit value: 5.15664  Maximum possible: 7.512
| Estimated Activity: 17.3602
| Query Point Hydrophobic1 (4.937484 -1.247660 -1.679284) angstroms
| Query Point AcceptorProj2 (-1.169034 3.882645 1.366832) angstroms
| Query Atom Heavy#NOS#32 mapped to Atom O13 (-0.520827 1.217155 0.152343) angstroms
| Query Point AcceptorProj1 (-8.039555 0.735228 5.833412) angstroms
| Query Atom Heavy#NOS#31 mapped to Atom O30 (-5.916645 0.193486 3.784079) angstroms
The conformer just registered for compound 'dpp4_36' was created
with a higher energy threshold than the energy threshold in the
current conformer model for that compound.
The 2D stereo designator specified for `dpp4_37' has been ignored.  Using 3D coordinates instead.
Total number of qualifying queries = 15
Final Fit Value = 5.2928
Summary of mapping of compound "dpp4_37" to hypothesis "/home/msi/BIOVIA/ds2018sp1/web/jobs/thtf/61142608-5F75-4349-A65F-677CF5382BD4/training_set-(1)_10.chm":
| Units are angstroms
| Feature "HBA_lipid_1": weight=1.878 (not mapped)
|  Location Constraint "HBA_lipid_1.11": tolerance=1.600000 (not mapped)
|  Location Constraint "HBA_lipid_1.21": tolerance=2.200000 (not mapped)
| Feature "HBA_lipid_2": weight=1.878 
|  Location Constraint "HBA_lipid_2.11": tolerance=1.600000 displacement=0.271524
|  Location Constraint "HBA_lipid_2.21": tolerance=2.200000 displacement=0.586895
| Feature "HBD_3": weight=1.878 
|  Location Constraint "HBD_3.11": tolerance=1.600000 displacement=0.580458
|  Location Constraint "HBD_3.21": tolerance=2.200000 displacement=0.737064
| Feature "HYDROPHOBIC_4": weight=1.878 
|  Location Constraint "HYDROPHOBIC_4.11": tolerance=1.600000 displacement=0.158173
| Fit value: 5.2928  Maximum possible: 7.512
| Estimated Activity: 12.6883
| Query Point Hydrophobic1 (5.171507 -1.062546 -1.727107) angstroms
| Query Point DonorProj1 (2.383334 1.114391 4.225048) angstroms
| Query Atom heavyAtom1 mapped to Atom N21 (2.811074 -0.987082 2.127227) angstroms
| Query Point AcceptorProj2 (-1.146809 3.914286 0.645554) angstroms
| Query Atom Heavy#NOS#32 mapped to Atom O20 (-0.737249 0.942376 0.649192) angstroms
The conformer just registered for compound 'dpp4_37' was created
with a higher energy threshold than the energy threshold in the
current conformer model for that compound.
The 2D stereo designator specified for `dpp4_38' has been ignored.  Using 3D coordinates instead.
Total number of qualifying queries = 15
Final Fit Value = 4.25995
Summary of mapping of compound "dpp4_38" to hypothesis "/home/msi/BIOVIA/ds2018sp1/web/jobs/thtf/61142608-5F75-4349-A65F-677CF5382BD4/training_set-(1)_10.chm":
| Units are angstroms
| Feature "HBA_lipid_1": weight=1.878 (not mapped)
|  Location Constraint "HBA_lipid_1.11": tolerance=1.600000 (not mapped)
|  Location Constraint "HBA_lipid_1.21": tolerance=2.200000 (not mapped)
| Feature "HBA_lipid_2": weight=1.878 
|  Location Constraint "HBA_lipid_2.11": tolerance=1.600000 displacement=0.289356
|  Location Constraint "HBA_lipid_2.21": tolerance=2.200000 displacement=0.407695
| Feature "HBD_3": weight=1.878 
|  Location Constraint "HBD_3.11": tolerance=1.600000 displacement=0.976958
|  Location Constraint "HBD_3.21": tolerance=2.200000 displacement=1.838752
| Feature "HYDROPHOBIC_4": weight=1.878 
|  Location Constraint "HYDROPHOBIC_4.11": tolerance=1.600000 displacement=0.644856
| Fit value: 4.25995  Maximum possible: 7.512
| Estimated Activity: 136.851
| Query Point Hydrophobic1 (4.843480 -0.840093 -1.401002) angstroms
| Query Point DonorProj1 (2.188602 1.247032 2.502662) angstroms
| Query Atom heavyAtom1 mapped to Atom N13 (3.439429 -1.470088 2.273125) angstroms
| Query Point AcceptorProj2 (-0.855978 3.910526 0.695999) angstroms
| Query Atom Heavy#NOS#32 mapped to Atom N23 (-0.760381 0.912308 0.735414) angstroms
The conformer just registered for compound 'dpp4_38' was created
with a higher energy threshold than the energy threshold in the
current conformer model for that compound.
The 2D stereo designator specified for `dpp4_39' has been ignored.  Using 3D coordinates instead.
Total number of qualifying queries = 15
Final Fit Value = 5.03335
Summary of mapping of compound "dpp4_39" to hypothesis "/home/msi/BIOVIA/ds2018sp1/web/jobs/thtf/61142608-5F75-4349-A65F-677CF5382BD4/training_set-(1)_10.chm":
| Units are angstroms
| Feature "HBA_lipid_1": weight=1.878 
|  Location Constraint "HBA_lipid_1.11": tolerance=1.600000 displacement=0.526448
|  Location Constraint "HBA_lipid_1.21": tolerance=2.200000 displacement=0.913961
| Feature "HBA_lipid_2": weight=1.878 
|  Location Constraint "HBA_lipid_2.11": tolerance=1.600000 displacement=0.711415
|  Location Constraint "HBA_lipid_2.21": tolerance=2.200000 displacement=0.523109
| Feature "HBD_3": weight=1.878 
|  Location Constraint "HBD_3.11": tolerance=1.600000 displacement=0.398555
|  Location Constraint "HBD_3.21": tolerance=2.200000 displacement=0.453748
| Feature "HYDROPHOBIC_4": weight=1.878 (not mapped)
|  Location Constraint "HYDROPHOBIC_4.11": tolerance=1.600000 (not mapped)
| Fit value: 5.03335  Maximum possible: 7.512
| Estimated Activity: 23.0597
| Query Point DonorProj1 (1.355382 1.063598 3.928424) angstroms
| Query Atom heavyAtom1 mapped to Atom N14 (2.893381 -0.812660 2.163710) angstroms
| Query Point AcceptorProj2 (-0.675175 4.163326 0.669826) angstroms
| Query Atom Heavy#NOS#32 mapped to Atom N17 (-0.876605 1.213008 1.174849) angstroms
| Query Point AcceptorProj1 (-6.964009 0.570100 6.228263) angstroms
| Query Atom Heavy#NOS#31 mapped to Atom N27 (-6.464480 0.253869 3.287095) angstroms
The conformer just registered for compound 'dpp4_39' was created
with a higher energy threshold than the energy threshold in the
current conformer model for that compound.
The 2D stereo designator specified for `dpp4_42' has been ignored.  Using 3D coordinates instead.
Total number of qualifying queries = 15
Final Fit Value = 4.95611
Summary of mapping of compound "dpp4_42" to hypothesis "/home/msi/BIOVIA/ds2018sp1/web/jobs/thtf/61142608-5F75-4349-A65F-677CF5382BD4/training_set-(1)_10.chm":
| Units are angstroms
| Feature "HBA_lipid_1": weight=1.878 
|  Location Constraint "HBA_lipid_1.11": tolerance=1.600000 displacement=0.757384
|  Location Constraint "HBA_lipid_1.21": tolerance=2.200000 displacement=0.871718
| Feature "HBA_lipid_2": weight=1.878 (not mapped)
|  Location Constraint "HBA_lipid_2.11": tolerance=1.600000 (not mapped)
|  Location Constraint "HBA_lipid_2.21": tolerance=2.200000 (not mapped)
| Feature "HBD_3": weight=1.878 
|  Location Constraint "HBD_3.11": tolerance=1.600000 displacement=0.550573
|  Location Constraint "HBD_3.21": tolerance=2.200000 displacement=0.577190
| Feature "HYDROPHOBIC_4": weight=1.878 
|  Location Constraint "HYDROPHOBIC_4.11": tolerance=1.600000 displacement=0.443413
| Fit value: 4.95611  Maximum possible: 7.512
| Estimated Activity: 27.5479
| Query Point Hydrophobic1 (4.758905 -1.154723 -1.799815) angstroms
| Query Point DonorProj1 (1.118562 0.777181 4.308587) angstroms
| Query Atom heavyAtom1 mapped to Atom N15 (3.306017 -0.430082 2.647997) angstroms
| Query Point AcceptorProj1 (-7.033197 0.469592 5.865293) angstroms
| Query Atom Heavy#NOS#31 mapped to Atom N25 (-5.675864 0.473073 3.189917) angstroms
The conformer just registered for compound 'dpp4_42' was created
with a higher energy threshold than the energy threshold in the
current conformer model for that compound.
The 2D stereo designator specified for `dpp4_44' has been ignored.  Using 3D coordinates instead.
Total number of qualifying queries = 15
Final Fit Value = 5.12351
Summary of mapping of compound "dpp4_44" to hypothesis "/home/msi/BIOVIA/ds2018sp1/web/jobs/thtf/61142608-5F75-4349-A65F-677CF5382BD4/training_set-(1)_10.chm":
| Units are angstroms
| Feature "HBA_lipid_1": weight=1.878 
|  Location Constraint "HBA_lipid_1.11": tolerance=1.600000 displacement=0.128250
|  Location Constraint "HBA_lipid_1.21": tolerance=2.200000 displacement=0.315836
| Feature "HBA_lipid_2": weight=1.878 
|  Location Constraint "HBA_lipid_2.11": tolerance=1.600000 displacement=0.809046
|  Location Constraint "HBA_lipid_2.21": tolerance=2.200000 displacement=0.722606
| Feature "HBD_3": weight=1.878 (not mapped)
|  Location Constraint "HBD_3.11": tolerance=1.600000 (not mapped)
|  Location Constraint "HBD_3.21": tolerance=2.200000 (not mapped)
| Feature "HYDROPHOBIC_4": weight=1.878 
|  Location Constraint "HYDROPHOBIC_4.11": tolerance=1.600000 displacement=0.442608
| Fit value: 5.12351  Maximum possible: 7.512
| Estimated Activity: 18.7366
| Query Point Hydrophobic1 (5.522889 -1.499994 -1.840595) angstroms
| Query Point AcceptorProj2 (-1.276923 4.330020 1.318366) angstroms
| Query Atom Heavy#NOS#32 mapped to Atom O13 (-1.527233 1.470806 0.445302) angstroms
| Query Point AcceptorProj1 (-7.670070 0.115488 6.224585) angstroms
| Query Atom Heavy#NOS#31 mapped to Atom O29 (-6.219413 0.535670 3.632474) angstroms
The conformer just registered for compound 'dpp4_44' was created
with a higher energy threshold than the energy threshold in the
current conformer model for that compound.
The 2D stereo designator specified for `dpp4_47' has been ignored.  Using 3D coordinates instead.
Total number of qualifying queries = 15
Final Fit Value = 4.89001
Summary of mapping of compound "dpp4_47" to hypothesis "/home/msi/BIOVIA/ds2018sp1/web/jobs/thtf/61142608-5F75-4349-A65F-677CF5382BD4/training_set-(1)_10.chm":
| Units are angstroms
| Feature "HBA_lipid_1": weight=1.878 
|  Location Constraint "HBA_lipid_1.11": tolerance=1.600000 displacement=0.855318
|  Location Constraint "HBA_lipid_1.21": tolerance=2.200000 displacement=0.833307
| Feature "HBA_lipid_2": weight=1.878 
|  Location Constraint "HBA_lipid_2.11": tolerance=1.600000 displacement=0.534775
|  Location Constraint "HBA_lipid_2.21": tolerance=2.200000 displacement=0.612921
| Feature "HBD_3": weight=1.878 (not mapped)
|  Location Constraint "HBD_3.11": tolerance=1.600000 (not mapped)
|  Location Constraint "HBD_3.21": tolerance=2.200000 (not mapped)
| Feature "HYDROPHOBIC_4": weight=1.878 
|  Location Constraint "HYDROPHOBIC_4.11": tolerance=1.600000 displacement=0.471600
| Fit value: 4.89001  Maximum possible: 7.512
| Estimated Activity: 32.077
| Query Point Hydrophobic1 (4.838613 -1.190980 -1.497140) angstroms
| Query Point AcceptorProj2 (-1.130662 3.681275 1.549606) angstroms
| Query Atom Heavy#NOS#32 mapped to Atom N8 (-1.288269 1.036092 0.143132) angstroms
| Query Point AcceptorProj1 (-7.074007 0.313110 5.850885) angstroms
| Query Atom Heavy#NOS#31 mapped to Atom N16 (-5.482460 0.590966 3.323085) angstroms
The conformer just registered for compound 'dpp4_47' was created
with a higher energy threshold than the energy threshold in the
current conformer model for that compound.
The 2D stereo designator specified for `dpp4_48' has been ignored.  Using 3D coordinates instead.
Total number of qualifying queries = 15
Final Fit Value = 4.92579
Summary of mapping of compound "dpp4_48" to hypothesis "/home/msi/BIOVIA/ds2018sp1/web/jobs/thtf/61142608-5F75-4349-A65F-677CF5382BD4/training_set-(1)_10.chm":
| Units are angstroms
| Feature "HBA_lipid_1": weight=1.878 
|  Location Constraint "HBA_lipid_1.11": tolerance=1.600000 displacement=0.300271
|  Location Constraint "HBA_lipid_1.21": tolerance=2.200000 displacement=0.492997
| Feature "HBA_lipid_2": weight=1.878 
|  Location Constraint "HBA_lipid_2.11": tolerance=1.600000 displacement=1.070779
|  Location Constraint "HBA_lipid_2.21": tolerance=2.200000 displacement=0.959572
| Feature "HBD_3": weight=1.878 (not mapped)
|  Location Constraint "HBD_3.11": tolerance=1.600000 (not mapped)
|  Location Constraint "HBD_3.21": tolerance=2.200000 (not mapped)
| Feature "HYDROPHOBIC_4": weight=1.878 
|  Location Constraint "HYDROPHOBIC_4.11": tolerance=1.600000 displacement=0.198116
| Fit value: 4.92579  Maximum possible: 7.512
| Estimated Activity: 29.5402
| Query Point Hydrophobic1 (5.354070 -1.259014 -1.690320) angstroms
| Query Point AcceptorProj2 (-1.006562 3.302611 1.829195) angstroms
| Query Atom Heavy#NOS#32 mapped to Atom O13 (-1.146979 1.312635 -0.411402) angstroms
| Query Point AcceptorProj1 (-7.738824 0.737061 6.449945) angstroms
| Query Atom Heavy#NOS#31 mapped to Atom N21 (-6.368665 0.426538 3.799240) angstroms
The conformer just registered for compound 'dpp4_48' was created
with a higher energy threshold than the energy threshold in the
current conformer model for that compound.
Total number of qualifying queries = 15
Final Fit Value = 3.72237
Could not identify atoms involved in hydrophobe. Using nearest atom Cl19 instead.
Summary of mapping of compound "dpp4_49" to hypothesis "/home/msi/BIOVIA/ds2018sp1/web/jobs/thtf/61142608-5F75-4349-A65F-677CF5382BD4/training_set-(1)_10.chm":
| Units are angstroms
| Feature "HBA_lipid_1": weight=1.878 
|  Location Constraint "HBA_lipid_1.11": tolerance=1.600000 displacement=0.130309
|  Location Constraint "HBA_lipid_1.21": tolerance=2.200000 displacement=0.321128
| Feature "HBA_lipid_2": weight=1.878 (not mapped)
|  Location Constraint "HBA_lipid_2.11": tolerance=1.600000 (not mapped)
|  Location Constraint "HBA_lipid_2.21": tolerance=2.200000 (not mapped)
| Feature "HBD_3": weight=1.878 (not mapped)
|  Location Constraint "HBD_3.11": tolerance=1.600000 (not mapped)
|  Location Constraint "HBD_3.21": tolerance=2.200000 (not mapped)
| Feature "HYDROPHOBIC_4": weight=1.878 
|  Location Constraint "HYDROPHOBIC_4.11": tolerance=1.600000 displacement=0.100395
| Fit value: 3.72237  Maximum possible: 7.512
| Estimated Activity: 471.877
| Query Point Hydrophobic1 (5.117894 -1.192263 -1.742746) angstroms
| Query Point AcceptorProj1 (-7.545053 0.266800 6.169156) angstroms
| Query Atom Heavy#NOS#31 mapped to Atom O24 (-6.287253 0.673821 3.476152) angstroms
Could not identify atoms involved in hydrophobe. Using nearest atom Cl19 instead.
The conformer just registered for compound 'dpp4_49' was created
with a higher energy threshold than the energy threshold in the
current conformer model for that compound.
The 2D stereo designator specified for `dpp4_51' has been ignored.  Using 3D coordinates instead.
Total number of qualifying queries = 15
Final Fit Value = 4.40607
Summary of mapping of compound "dpp4_51" to hypothesis "/home/msi/BIOVIA/ds2018sp1/web/jobs/thtf/61142608-5F75-4349-A65F-677CF5382BD4/training_set-(1)_10.chm":
| Units are angstroms
| Feature "HBA_lipid_1": weight=1.878 
|  Location Constraint "HBA_lipid_1.11": tolerance=1.600000 displacement=0.812312
|  Location Constraint "HBA_lipid_1.21": tolerance=2.200000 displacement=1.728381
| Feature "HBA_lipid_2": weight=1.878 (not mapped)
|  Location Constraint "HBA_lipid_2.11": tolerance=1.600000 (not mapped)
|  Location Constraint "HBA_lipid_2.21": tolerance=2.200000 (not mapped)
| Feature "HBD_3": weight=1.878 
|  Location Constraint "HBD_3.11": tolerance=1.600000 displacement=0.567257
|  Location Constraint "HBD_3.21": tolerance=2.200000 displacement=0.928867
| Feature "HYDROPHOBIC_4": weight=1.878 
|  Location Constraint "HYDROPHOBIC_4.11": tolerance=1.600000 displacement=0.405998
| Fit value: 4.40607  Maximum possible: 7.512
| Estimated Activity: 97.7532
| Query Point Hydrophobic1 (4.815302 -1.072322 -1.776762) angstroms
| Query Point DonorProj1 (0.807702 0.594664 4.279782) angstroms
| Query Atom heavyAtom1 mapped to Atom N15 (3.090727 -0.517597 2.682701) angstroms
| Query Point AcceptorProj1 (-6.245663 0.973819 5.952746) angstroms
| Query Atom Heavy#NOS#31 mapped to Atom O24 (-5.825494 0.225626 3.078087) angstroms
The conformer just registered for compound 'dpp4_51' was created
with a higher energy threshold than the energy threshold in the
current conformer model for that compound.
The 2D stereo designator specified for `dpp4_54' has been ignored.  Using 3D coordinates instead.
Total number of qualifying queries = 15
Final Fit Value = 4.48844
Summary of mapping of compound "dpp4_54" to hypothesis "/home/msi/BIOVIA/ds2018sp1/web/jobs/thtf/61142608-5F75-4349-A65F-677CF5382BD4/training_set-(1)_10.chm":
| Units are angstroms
| Feature "HBA_lipid_1": weight=1.878 
|  Location Constraint "HBA_lipid_1.11": tolerance=1.600000 displacement=0.962740
|  Location Constraint "HBA_lipid_1.21": tolerance=2.200000 displacement=1.056527
| Feature "HBA_lipid_2": weight=1.878 
|  Location Constraint "HBA_lipid_2.11": tolerance=1.600000 displacement=0.768714
|  Location Constraint "HBA_lipid_2.21": tolerance=2.200000 displacement=0.652825
| Feature "HBD_3": weight=1.878 (not mapped)
|  Location Constraint "HBD_3.11": tolerance=1.600000 (not mapped)
|  Location Constraint "HBD_3.21": tolerance=2.200000 (not mapped)
| Feature "HYDROPHOBIC_4": weight=1.878 
|  Location Constraint "HYDROPHOBIC_4.11": tolerance=1.600000 displacement=0.628303
| Fit value: 4.48844  Maximum possible: 7.512
| Estimated Activity: 80.8651
| Query Point Hydrophobic1 (4.594309 -1.213309 -1.633489) angstroms
| Query Point AcceptorProj2 (-1.410915 3.985633 1.096085) angstroms
| Query Atom Heavy#NOS#32 mapped to Atom O14 (-0.506339 1.125273 1.105156) angstroms
| Query Point AcceptorProj1 (-6.948085 0.625698 5.666297) angstroms
| Query Atom Heavy#NOS#31 mapped to Atom N23 (-5.694152 0.220125 2.971272) angstroms
The conformer just registered for compound 'dpp4_54' was created
with a higher energy threshold than the energy threshold in the
current conformer model for that compound.
Total number of qualifying queries = 15
Final Fit Value = 3.75473
Could not identify atoms involved in hydrophobe. Using nearest atom F25 instead.
Summary of mapping of compound "dpp4_56" to hypothesis "/home/msi/BIOVIA/ds2018sp1/web/jobs/thtf/61142608-5F75-4349-A65F-677CF5382BD4/training_set-(1)_10.chm":
| Units are angstroms
| Feature "HBA_lipid_1": weight=1.878 (not mapped)
|  Location Constraint "HBA_lipid_1.11": tolerance=1.600000 (not mapped)
|  Location Constraint "HBA_lipid_1.21": tolerance=2.200000 (not mapped)
| Feature "HBA_lipid_2": weight=1.878 (not mapped)
|  Location Constraint "HBA_lipid_2.11": tolerance=1.600000 (not mapped)
|  Location Constraint "HBA_lipid_2.21": tolerance=2.200000 (not mapped)
| Feature "HBD_3": weight=1.878 
|  Location Constraint "HBD_3.11": tolerance=1.600000 displacement=0.036044
|  Location Constraint "HBD_3.21": tolerance=2.200000 displacement=0.035508
| Feature "HYDROPHOBIC_4": weight=1.878 
|  Location Constraint "HYDROPHOBIC_4.11": tolerance=1.600000 displacement=0.027406
| Fit value: 3.75473  Maximum possible: 7.512
| Estimated Activity: 437.998
| Query Point Hydrophobic1 (5.187204 -1.194221 -1.776464) angstroms
| Query Point DonorProj1 (1.681770 0.941556 4.209952) angstroms
| Query Atom heavyAtom1 mapped to Atom N23 (3.197858 -0.546990 2.092003) angstroms
Could not identify atoms involved in hydrophobe. Using nearest atom F25 instead.
The conformer just registered for compound 'dpp4_56' was created
with a higher energy threshold than the energy threshold in the
current conformer model for that compound.
