# Supplementary material for: Discovery of Novel DPP-IV Inhibitors as Potential Candidates for the Treatment of Type 2 Diabetes Mellitus Predicted by 3D QSAR Pharmacophore Models, Molecular Docking and De Novo Evolution
Source: Molecules. 2019 Aug 7;24(16):2870. doi: 10.3390/molecules24162870 (PMC6720998; doi:10.3390/molecules24162870)
Supplement: Supplementary file 1 [file molecules-24-02870-s001.zip › Supplementary materials/3DQSARPharmacophoreGeneration/citest_stdout.txt]

===== /home/msi/BIOVIA/ds2018sp1/apps/scitegic/dscore/server/bin/../lib64/citest-bin -sd citest_in.sd -chm /home/msi/BIOVIA/ds2018sp1/web/jobs/thtf/61142608-5F75-4349-A65F-677CF5382BD4/training_set-(1)_01.chm -bestonly -outsd citest_out.sd -omit -1 -mibd 150 -failsd fail.sd -fitname FitValue -shapename Shape -estname Estimate -mapidname MapID -pharmprintname Pharmprint -pharmtypename Pharmtype 

Checked out license feature: DS_CatScore <v2009.03> [for 4133:239386:4:CHINESE ACADEMY OF SCIENCES] (1 copy)


dpp4_29  modelThresh=0  compareThresh=3.40282e+38
MinInterBlobDistance= 150
Compare uTime, sTime = 0.038994, 0
Conf: conf46
Fit: 6.03007
Transform: 
	-0.450796	0.529521	0.718603	-94.0802
	0.406633	-0.594837	0.693411	35.4615
	0.794627	0.604795	0.0528286	-98.719
	0	0	0	1
Relative starting energy: 75530.1
Relative final energy: 75530.1
Total number of maps: 1
dpp4_30  modelThresh=0  compareThresh=3.40282e+38
MinInterBlobDistance= 150
Compare uTime, sTime = 0.101985, 0
Conf: conf73
Fit: 6.02583
Transform: 
	-0.0348549	-0.686417	0.726373	-23.6081
	0.398649	-0.676037	-0.619721	199.404
	0.916441	0.267967	0.297202	-202.932
	0	0	0	1
Relative starting energy: 44227.2
Relative final energy: 44227.2
Total number of maps: 1
dpp4_31  modelThresh=0  compareThresh=3.40282e+38
MinInterBlobDistance= 150
Compare uTime, sTime = 0.018997, 0
Conf: conf38
Fit: 5.84486
Transform: 
	-0.398172	-0.627869	0.668759	-49.9039
	0.406211	-0.774352	-0.485151	48.7574
	0.822466	0.0784839	0.563373	-164.999
	0	0	0	1
Relative starting energy: 78676.9
Relative final energy: 78676.9
Total number of maps: 1
dpp4_33  modelThresh=0  compareThresh=3.40282e+38
MinInterBlobDistance= 150
Compare uTime, sTime = 0.092986, 0.001
Conf: conf34
Fit: 6.14202
Transform: 
	0.681377	-0.683498	-0.261831	-157.844
	-0.166184	-0.492852	0.854096	95.4569
	-0.712817	-0.538449	-0.449405	-179.742
	0	0	0	1
Relative starting energy: 18791.5
Relative final energy: 18791.5
Total number of maps: 1
dpp4_36  modelThresh=0  compareThresh=3.40282e+38
MinInterBlobDistance= 150
Compare uTime, sTime = 0.13098, 0
Conf: conf148
Fit: 5.85988
Transform: 
	-0.316944	-0.712487	0.626027	-38.4361
	-0.788756	0.564553	0.243194	179.339
	-0.526698	-0.416704	-0.74091	-184.708
	0	0	0	1
Relative starting energy: 51118.7
Relative final energy: 51118.7
Total number of maps: 1
dpp4_37  modelThresh=0  compareThresh=3.40282e+38
MinInterBlobDistance= 150
Compare uTime, sTime = 0.136979, 0
Conf: conf95
Fit: 6.04965
Transform: 
	-0.0297278	-0.264897	0.963818	-0.512142
	0.179974	-0.949904	-0.255521	199.447
	0.983222	0.165866	0.0759131	-232.834
	0	0	0	1
Relative starting energy: 46450.4
Relative final energy: 46450.4
Total number of maps: 1
dpp4_38  modelThresh=0  compareThresh=3.40282e+38
MinInterBlobDistance= 150
Compare uTime, sTime = 0.018997, 0
Conf: conf34
Fit: 4.53735
Transform: 
	-0.368402	0.892601	0.259891	16.044
	0.895079	0.416098	-0.160301	-27.5581
	-0.251225	0.173568	-0.95224	-224.128
	0	0	0	1
Relative starting energy: 82914.9
Relative final energy: 82914.9
Total number of maps: 1
dpp4_39  modelThresh=0  compareThresh=3.40282e+38
MinInterBlobDistance= 150
Compare uTime, sTime = 0.020996, 0
Conf: conf24
Fit: 5.3835
Transform: 
	0.664169	-0.354479	0.658198	-148.221
	-0.604508	0.263337	0.751814	14.6094
	-0.43983	-0.897217	-0.039385	-179.501
	0	0	0	1
Relative starting energy: 73784.4
Relative final energy: 73784.4
Total number of maps: 1
dpp4_42  modelThresh=0  compareThresh=3.40282e+38
MinInterBlobDistance= 150
Compare uTime, sTime = 0.022997, 0
Conf: conf7
Fit: 5.30024
Transform: 
	0.109277	-0.974072	0.198095	-62.2713
	0.14002	0.212385	0.967102	48.7675
	-0.9841	-0.0779444	0.159598	-201.586
	0	0	0	1
Relative starting energy: 15217.7
Relative final energy: 15217.7
Total number of maps: 1
dpp4_44  modelThresh=0  compareThresh=3.40282e+38
MinInterBlobDistance= 150
Compare uTime, sTime = 0.13298, 0.001
Conf: conf61
Fit: 5.94006
Transform: 
	-0.323319	0.717497	-0.616978	146.807
	-0.231019	-0.692117	-0.683816	32.963
	-0.917657	-0.078557	0.389531	-108.04
	0	0	0	1
Relative starting energy: 23666.9
Relative final energy: 23666.9
Total number of maps: 1
dpp4_47  modelThresh=0  compareThresh=3.40282e+38
MinInterBlobDistance= 150
Compare uTime, sTime = 0.142978, 0
Conf: conf65
Fit: 5.62485
Transform: 
	0.733821	0.679088	-0.0186147	-149.39
	0.218086	-0.209536	0.95317	139.21
	0.643386	-0.703516	-0.301861	-53.9996
	0	0	0	1
Relative starting energy: 36416.7
Relative final energy: 36416.7
Total number of maps: 1
dpp4_48  modelThresh=0  compareThresh=3.40282e+38
MinInterBlobDistance= 150
Compare uTime, sTime = 0.13098, 0
Conf: conf40
Fit: 5.05936
Transform: 
	0.769921	0.195938	0.607313	-187.321
	0.631458	-0.371276	-0.680745	280.468
	0.0920972	0.907613	-0.40958	-222.31
	0	0	0	1
Relative starting energy: 15480.3
Relative final energy: 15480.3
Total number of maps: 1
dpp4_49  modelThresh=0  compareThresh=3.40282e+38
MinInterBlobDistance= 150
Compare uTime, sTime = 0.006999, 0
Conf: conf4
Fit: 4.37279
Transform: 
	0.851393	0.125656	0.509255	-104.553
	-0.508482	-0.0405888	0.860115	128.476
	0.128749	-0.991243	0.0293367	19.5697
	0	0	0	1
Relative starting energy: 644.427
Relative final energy: 644.427
Total number of maps: 1
dpp4_51  modelThresh=0  compareThresh=3.40282e+38
MinInterBlobDistance= 150
Compare uTime, sTime = 0.040994, 0
Conf: conf27
Fit: 5.34237
Transform: 
	-0.63139	-0.121789	0.765842	-52.4222
	0.476242	-0.840304	0.259003	51.6226
	0.611996	0.528258	0.588561	-179.551
	0	0	0	1
Relative starting energy: 15112.3
Relative final energy: 15112.3
Total number of maps: 1
dpp4_54  modelThresh=0  compareThresh=3.40282e+38
MinInterBlobDistance= 150
Compare uTime, sTime = 0.072989, 0.001
Conf: conf136
Fit: 5.3562
Transform: 
	-0.0679228	-0.708088	0.70285	85.1293
	-0.989525	0.137759	0.0431585	55.0746
	-0.127384	-0.692556	-0.710028	-240.264
	0	0	0	1
Relative starting energy: 83161.6
Relative final energy: 83161.6
Total number of maps: 1
dpp4_56  modelThresh=0  compareThresh=3.40282e+38
MinInterBlobDistance= 150
Compare uTime, sTime = 0.008998, 0
Conf: conf15
Fit: 4.10903
Transform: 
	-0.210723	-0.551746	-0.806952	53.7258
	0.973624	-0.192324	-0.122748	3.06199
	0.0874702	0.811534	-0.57772	-218.831
	0	0	0	1
Relative starting energy: 72006.9
Relative final energy: 72006.9
Total number of maps: 1
Done!
===== /home/msi/BIOVIA/ds2018sp1/apps/scitegic/dscore/server/bin/../lib64/citest-bin -sd citest_in.sd -chm /home/msi/BIOVIA/ds2018sp1/web/jobs/thtf/61142608-5F75-4349-A65F-677CF5382BD4/training_set-(1)_02.chm -bestonly -outsd citest_out.sd -omit -1 -mibd 150 -failsd fail.sd -fitname FitValue -shapename Shape -estname Estimate -mapidname MapID -pharmprintname Pharmprint -pharmtypename Pharmtype 

Checked out license feature: DS_CatScore <v2009.03> [for 4133:239386:4:CHINESE ACADEMY OF SCIENCES] (1 copy)


dpp4_29  modelThresh=0  compareThresh=3.40282e+38
MinInterBlobDistance= 150
Compare uTime, sTime = 0.036995, 0
Conf: conf16
Fit: 6.04811
Transform: 
	-0.731255	0.65137	0.202443	-110.491
	0.61919	0.509399	0.597592	45.2388
	0.28613	0.562343	-0.775823	-97.9928
	0	0	0	1
Relative starting energy: 17400.3
Relative final energy: 17400.3
Total number of maps: 1
dpp4_30  modelThresh=0  compareThresh=3.40282e+38
MinInterBlobDistance= 150
Compare uTime, sTime = 0.098985, 0
Conf: conf80
Fit: 5.96677
Transform: 
	-0.546461	-0.804668	0.232141	-51.2442
	0.410563	-0.498991	-0.763181	252.022
	0.729944	-0.32174	0.603046	-240.024
	0	0	0	1
Relative starting energy: 45735.4
Relative final energy: 45735.4
Total number of maps: 1
dpp4_31  modelThresh=0  compareThresh=3.40282e+38
MinInterBlobDistance= 150
Compare uTime, sTime = 0.018997, 0
Conf: conf38
Fit: 6.098
Transform: 
	-0.41377	-0.796513	0.440864	-30.6812
	0.256415	-0.566622	-0.783065	19.4746
	0.873525	-0.210965	0.43869	-98.7842
	0	0	0	1
Relative starting energy: 78676.9
Relative final energy: 78676.9
Total number of maps: 1
dpp4_33  modelThresh=0  compareThresh=3.40282e+38
MinInterBlobDistance= 150
Compare uTime, sTime = 0.089986, 0
Conf: conf34
Fit: 5.82242
Transform: 
	0.720506	-0.691717	-0.0489869	-134.45
	-0.101553	-0.175133	0.979293	63.2649
	-0.685973	-0.700612	-0.19643	-107.121
	0	0	0	1
Relative starting energy: 18791.5
Relative final energy: 18791.5
Total number of maps: 1
dpp4_36  modelThresh=0  compareThresh=3.40282e+38
MinInterBlobDistance= 150
Compare uTime, sTime = 0.129981, 0
Conf: conf186
Fit: 5.43291
Transform: 
	-0.125956	-0.736768	0.66431	46.072
	-0.98622	0.165402	-0.00354742	148.295
	-0.107265	-0.655603	-0.747449	-108.974
	0	0	0	1
Relative starting energy: 61956.7
Relative final energy: 61956.7
Total number of maps: 1
dpp4_37  modelThresh=0  compareThresh=3.40282e+38
MinInterBlobDistance= 150
Compare uTime, sTime = 0.133979, 0
Conf: conf132
Fit: 5.87147
Transform: 
	-0.0161333	-0.45573	0.889972	54.2543
	-0.124812	-0.882208	-0.454017	173.802
	0.992049	-0.118404	-0.0426476	-63.5785
	0	0	0	1
Relative starting energy: 57795.6
Relative final energy: 57795.6
Total number of maps: 1
dpp4_38  modelThresh=0  compareThresh=3.40282e+38
MinInterBlobDistance= 150
Compare uTime, sTime = 0.018997, 0
Conf: conf9
Fit: 5.1384
Transform: 
	-0.28265	-0.367159	-0.886173	346.169
	-0.834829	0.549144	0.038752	121.298
	0.472409	0.750756	-0.461731	-197.903
	0	0	0	1
Relative starting energy: 27869.1
Relative final energy: 27869.1
Total number of maps: 1
dpp4_39  modelThresh=0  compareThresh=3.40282e+38
MinInterBlobDistance= 150
Compare uTime, sTime = 0.020996, 0
Conf: conf31
Fit: 5.11371
Transform: 
	0.698469	0.157453	-0.698104	-332.512
	0.30907	-0.9462	0.0958216	175.872
	-0.645459	-0.282691	-0.709555	-187.783
	0	0	0	1
Relative starting energy: 76848.5
Relative final energy: 76848.5
Total number of maps: 1
dpp4_42  modelThresh=0  compareThresh=3.40282e+38
MinInterBlobDistance= 150
Compare uTime, sTime = 0.020997, 0
Conf: conf17
Fit: 5.23944
Transform: 
	0.853872	-0.485853	0.186677	-7.22395
	0.40852	0.403363	-0.818786	-12.9407
	0.322511	0.7754	0.542901	-60.693
	0	0	0	1
Relative starting energy: 23521.1
Relative final energy: 23521.1
Total number of maps: 1
dpp4_44  modelThresh=0  compareThresh=3.40282e+38
MinInterBlobDistance= 150
Compare uTime, sTime = 0.13098, 0
Conf: conf215
Fit: 5.81336
Transform: 
	-0.125373	0.923296	-0.363052	116.751
	-0.683305	-0.345669	-0.643123	59.3031
	-0.719288	0.167445	0.67423	-92.7597
	0	0	0	1
Relative starting energy: 73331.6
Relative final energy: 73331.6
Total number of maps: 1
dpp4_47  modelThresh=0  compareThresh=3.40282e+38
MinInterBlobDistance= 150
Compare uTime, sTime = 0.135979, 0
Conf: conf154
Fit: 5.44256
Transform: 
	0.314377	0.949157	-0.0163912	94.448
	-0.88877	0.300355	0.346229	207.504
	0.333549	-0.0942783	0.938007	-84.1397
	0	0	0	1
Relative starting energy: 57088.8
Relative final energy: 57088.8
Total number of maps: 1
dpp4_48  modelThresh=0  compareThresh=3.40282e+38
MinInterBlobDistance= 150
Compare uTime, sTime = 0.12998, 0
Conf: conf228
Fit: 4.86515
Transform: 
	0.314642	-0.525018	0.790795	-39.0247
	0.374129	0.83426	0.405016	-11.5817
	-0.872369	0.168425	0.458917	56.9747
	0	0	0	1
Relative starting energy: 72455.6
Relative final energy: 72455.6
Total number of maps: 1
dpp4_49  modelThresh=0  compareThresh=3.40282e+38
MinInterBlobDistance= 150
Compare uTime, sTime = 0.006999, 0
Conf: conf7
Fit: 4.67892
Transform: 
	0.753716	0.180325	0.631977	-112.999
	-0.656082	0.262534	0.707554	52.8783
	-0.0383257	-0.947924	0.316183	70.0508
	0	0	0	1
Relative starting energy: 1187.43
Relative final energy: 1187.43
Total number of maps: 1
dpp4_51  modelThresh=0  compareThresh=3.40282e+38
MinInterBlobDistance= 150
Compare uTime, sTime = 0.037995, 0
Conf: conf37
Fit: 4.61762
Transform: 
	-0.431529	-0.442362	0.786192	45.4766
	0.827919	-0.540297	0.150426	123.919
	0.358235	0.715817	0.599394	-271.073
	0	0	0	1
Relative starting energy: 26735.6
Relative final energy: 26735.6
Total number of maps: 1
dpp4_54  modelThresh=0  compareThresh=3.40282e+38
MinInterBlobDistance= 150
Compare uTime, sTime = 0.072989, 0
Conf: conf13
Fit: 5.11758
Transform: 
	0.00411641	-0.201184	-0.979545	310.949
	0.120542	-0.97231	0.200205	187.297
	-0.9927	-0.1189	0.0202487	-109.262
	0	0	0	1
Relative starting energy: 17886.4
Relative final energy: 17886.4
Total number of maps: 1
dpp4_56  modelThresh=0  compareThresh=3.40282e+38
MinInterBlobDistance= 150
Compare uTime, sTime = 0.008999, 0
Conf: conf1
Fit: 4.03837
Transform: 
	0.502986	0.734619	0.455346	-164.185
	0.0408777	-0.546472	0.836479	57.8989
	-0.863327	0.402124	0.304897	-94.5815
	0	0	0	1
Relative starting energy: 0
Relative final energy: 0
Total number of maps: 1
Done!
===== /home/msi/BIOVIA/ds2018sp1/apps/scitegic/dscore/server/bin/../lib64/citest-bin -sd citest_in.sd -chm /home/msi/BIOVIA/ds2018sp1/web/jobs/thtf/61142608-5F75-4349-A65F-677CF5382BD4/training_set-(1)_03.chm -bestonly -outsd citest_out.sd -omit -1 -mibd 150 -failsd fail.sd -fitname FitValue -shapename Shape -estname Estimate -mapidname MapID -pharmprintname Pharmprint -pharmtypename Pharmtype 

Checked out license feature: DS_CatScore <v2009.03> [for 4133:239386:4:CHINESE ACADEMY OF SCIENCES] (1 copy)


dpp4_29  modelThresh=0  compareThresh=3.40282e+38
MinInterBlobDistance= 150
Compare uTime, sTime = 0.039994, 0
Conf: conf46
Fit: 6.02856
Transform: 
	-0.977919	0.00898013	0.20879	-69.5953
	-0.14169	0.705893	-0.694003	-39.8328
	-0.153616	-0.708262	-0.689033	-24.0174
	0	0	0	1
Relative starting energy: 75530.1
Relative final energy: 75530.1
Total number of maps: 1
dpp4_30  modelThresh=0  compareThresh=3.40282e+38
MinInterBlobDistance= 150
Compare uTime, sTime = 0.090987, 0
Conf: conf56
Fit: 5.97262
Transform: 
	-0.760465	-0.501543	0.41249	-10.4581
	-0.156592	0.758094	0.633066	-231.485
	-0.630216	0.416832	-0.655041	-65.2658
	0	0	0	1
Relative starting energy: 35655.7
Relative final energy: 35655.7
Total number of maps: 1
dpp4_31  modelThresh=0  compareThresh=3.40282e+38
MinInterBlobDistance= 150
Compare uTime, sTime = 0.019997, 0
Conf: conf38
Fit: 5.64239
Transform: 
	-0.96655	-0.236674	0.0988297	3.87007
	-0.137026	0.802238	0.581066	-73.7644
	-0.216808	0.548087	-0.807834	-23.4389
	0	0	0	1
Relative starting energy: 78676.9
Relative final energy: 78676.9
Total number of maps: 1
dpp4_33  modelThresh=0  compareThresh=3.40282e+38
MinInterBlobDistance= 150
Compare uTime, sTime = 0.087987, 0
Conf: conf12
Fit: 5.86391
Transform: 
	0.927219	0.255536	-0.273798	-30.5178
	-0.31888	0.155251	-0.934993	-33.8618
	-0.196417	0.954253	0.225437	91.8833
	0	0	0	1
Relative starting energy: 8776.61
Relative final energy: 8776.61
Total number of maps: 1
dpp4_36  modelThresh=0  compareThresh=3.40282e+38
MinInterBlobDistance= 150
Compare uTime, sTime = 0.13198, 0
Conf: conf181
Fit: 5.47743
Transform: 
	-0.168919	-0.511248	0.842669	-61.1561
	-0.537825	-0.668644	-0.513478	65.6036
	0.82596	-0.539945	-0.162015	0.805303
	0	0	0	1
Relative starting energy: 60129.9
Relative final energy: 60129.9
Total number of maps: 1
dpp4_37  modelThresh=0  compareThresh=3.40282e+38
MinInterBlobDistance= 150
Compare uTime, sTime = 0.123981, 0
Conf: conf95
Fit: 5.95861
Transform: 
	-0.812054	-0.0412901	0.58212	46.3468
	0.0992618	0.973186	0.207498	-240.688
	-0.575079	0.226282	-0.786181	-39.55
	0	0	0	1
Relative starting energy: 46450.4
Relative final energy: 46450.4
Total number of maps: 1
dpp4_38  modelThresh=0  compareThresh=3.40282e+38
MinInterBlobDistance= 150
Compare uTime, sTime = 0.016998, 0
Conf: conf23
Fit: 4.6626
Transform: 
	-0.235293	0.204482	0.950171	74.1727
	-0.904565	-0.403683	-0.137125	-40.3137
	0.355528	-0.891755	0.279951	-37.9805
	0	0	0	1
Relative starting energy: 47057.2
Relative final energy: 47057.2
Total number of maps: 1
dpp4_39  modelThresh=0  compareThresh=3.40282e+38
MinInterBlobDistance= 150
Compare uTime, sTime = 0.018997, 0.002
Conf: conf13
Fit: 5.7599
Transform: 
	0.959072	0.240126	0.150069	-21.9974
	0.239934	-0.407696	-0.881031	43.158
	-0.150376	0.880979	-0.448624	11.9668
	0	0	0	1
Relative starting energy: 60981.6
Relative final energy: 60981.6
Total number of maps: 1
dpp4_42  modelThresh=0  compareThresh=3.40282e+38
MinInterBlobDistance= 150
Compare uTime, sTime = 0.020996, 0
Conf: conf2
Fit: 5.53648
Transform: 
	0.634257	-0.736659	-0.23463	3.47238
	-0.468454	-0.124758	-0.874635	-60.0986
	0.615036	0.664657	-0.42422	-2.54664
	0	0	0	1
Relative starting energy: 383.08
Relative final energy: 383.08
Total number of maps: 1
dpp4_44  modelThresh=0  compareThresh=3.40282e+38
MinInterBlobDistance= 150
Compare uTime, sTime = 0.135979, 0
Conf: conf66
Fit: 5.80458
Transform: 
	0.460495	0.842464	-0.279642	82.8973
	-0.344761	0.460046	0.818228	-151.787
	0.817976	-0.28038	0.502297	-28.6054
	0	0	0	1
Relative starting energy: 25210.1
Relative final energy: 25210.1
Total number of maps: 1
dpp4_47  modelThresh=0  compareThresh=3.40282e+38
MinInterBlobDistance= 150
Compare uTime, sTime = 0.137979, 0
Conf: conf72
Fit: 5.61615
Transform: 
	-0.420657	0.771209	-0.47779	-212.572
	0.0127964	-0.521557	-0.853121	-128.753
	-0.907129	-0.364985	0.209528	188.818
	0	0	0	1
Relative starting energy: 36985
Relative final energy: 36985
Total number of maps: 1
dpp4_48  modelThresh=0  compareThresh=3.40282e+38
MinInterBlobDistance= 150
Compare uTime, sTime = 0.12998, 0
Conf: conf231
Fit: 5.43508
Transform: 
	-0.879277	0.0851496	-0.468638	-151.819
	0.328153	-0.60484	-0.725592	-73.6213
	-0.345235	-0.791782	0.50388	-56.0996
	0	0	0	1
Relative starting energy: 73528.2
Relative final energy: 73528.2
Total number of maps: 1
dpp4_49  modelThresh=0  compareThresh=3.40282e+38
MinInterBlobDistance= 150
Compare uTime, sTime = 0.006999, 0
Conf: conf4
Fit: 4.70386
Transform: 
	0.903477	0.416649	0.10066	-145.799
	-0.0164549	0.268378	-0.963173	-135.008
	0.42832	-0.868549	-0.249329	64.2119
	0	0	0	1
Relative starting energy: 644.427
Relative final energy: 644.427
Total number of maps: 1
dpp4_51  modelThresh=0  compareThresh=3.40282e+38
MinInterBlobDistance= 150
Compare uTime, sTime = 0.037995, 0
Conf: conf2
Fit: 4.89106
Transform: 
	-0.912967	-0.40422	0.0556544	18.9507
	-0.362933	0.742131	-0.56349	-56.6838
	0.186471	-0.534646	-0.824246	-7.05983
	0	0	0	1
Relative starting energy: 205.858
Relative final energy: 205.858
Total number of maps: 1
dpp4_54  modelThresh=0  compareThresh=3.40282e+38
MinInterBlobDistance= 150
Compare uTime, sTime = 0.071989, 0
Conf: conf136
Fit: 5.28117
Transform: 
	0.304941	0.0814784	0.94888	139.532
	0.922243	-0.273887	-0.272863	-110.946
	0.237653	0.958304	-0.158662	-85.0069
	0	0	0	1
Relative starting energy: 83161.6
Relative final energy: 83161.6
Total number of maps: 1
dpp4_56  modelThresh=0  compareThresh=3.40282e+38
MinInterBlobDistance= 150
Compare uTime, sTime = 0.008999, 0
Conf: conf15
Fit: 4.06179
Transform: 
	0.436485	0.51794	-0.735676	667.903
	-0.816016	0.572292	-0.0812391	0.369495
	0.378945	0.635783	0.672444	186.198
	0	0	0	1
Relative starting energy: 72006.9
Relative final energy: 72006.9
Total number of maps: 1
Done!
===== /home/msi/BIOVIA/ds2018sp1/apps/scitegic/dscore/server/bin/../lib64/citest-bin -sd citest_in.sd -chm /home/msi/BIOVIA/ds2018sp1/web/jobs/thtf/61142608-5F75-4349-A65F-677CF5382BD4/training_set-(1)_04.chm -bestonly -outsd citest_out.sd -omit -1 -mibd 150 -failsd fail.sd -fitname FitValue -shapename Shape -estname Estimate -mapidname MapID -pharmprintname Pharmprint -pharmtypename Pharmtype 

Checked out license feature: DS_CatScore <v2009.03> [for 4133:239386:4:CHINESE ACADEMY OF SCIENCES] (1 copy)


dpp4_29  modelThresh=0  compareThresh=3.40282e+38
MinInterBlobDistance= 150
Compare uTime, sTime = 0.038995, 0
Conf: conf32
Fit: 5.9749
Transform: 
	-0.842084	-0.191314	0.504276	-62.4845
	-0.276591	-0.649489	-0.708281	-26.8868
	0.463026	-0.73591	0.494008	43.2955
	0	0	0	1
Relative starting energy: 42551
Relative final energy: 42551
Total number of maps: 1
dpp4_30  modelThresh=0  compareThresh=3.40282e+38
MinInterBlobDistance= 150
Compare uTime, sTime = 0.091986, 0
Conf: conf56
Fit: 6.09277
Transform: 
	-0.741637	-0.523346	0.419624	-14.3826
	-0.118595	0.717998	0.685868	-232.973
	-0.660235	0.458899	-0.59456	-81.151
	0	0	0	1
Relative starting energy: 35655.7
Relative final energy: 35655.7
Total number of maps: 1
dpp4_31  modelThresh=0  compareThresh=3.40282e+38
MinInterBlobDistance= 150
Compare uTime, sTime = 0.018997, 0
Conf: conf38
Fit: 5.67133
Transform: 
	-0.965441	-0.233743	0.115272	-3.8822
	-0.125411	0.80438	0.580727	-66.5278
	-0.228464	0.546202	-0.805896	-22.0919
	0	0	0	1
Relative starting energy: 78676.9
Relative final energy: 78676.9
Total number of maps: 1
dpp4_33  modelThresh=0  compareThresh=3.40282e+38
MinInterBlobDistance= 150
Compare uTime, sTime = 0.083987, 0
Conf: conf32
Fit: 6.10249
Transform: 
	0.989293	-0.128674	0.0688598	-87.3402
	0.143882	0.93892	-0.312614	-74.1125
	-0.0244284	0.319174	0.947381	50.8665
	0	0	0	1
Relative starting energy: 17816.3
Relative final energy: 17816.3
Total number of maps: 1
dpp4_36  modelThresh=0  compareThresh=3.40282e+38
MinInterBlobDistance= 150
Compare uTime, sTime = 0.126981, 0.001
Conf: conf148
Fit: 5.45276
Transform: 
	0.454911	-0.395417	0.797936	-1.36193
	0.26967	-0.792781	-0.546604	-172.987
	0.848725	0.463835	-0.254013	-141.102
	0	0	0	1
Relative starting energy: 51118.7
Relative final energy: 51118.7
Total number of maps: 1
dpp4_37  modelThresh=0  compareThresh=3.40282e+38
MinInterBlobDistance= 150
Compare uTime, sTime = 0.121982, 0.000999
Conf: conf94
Fit: 6.0022
Transform: 
	-0.686136	-0.120172	0.717479	43.0126
	0.114844	0.956001	0.26995	-248.832
	-0.718351	0.267621	-0.642146	-112.208
	0	0	0	1
Relative starting energy: 46379.3
Relative final energy: 46379.3
Total number of maps: 1
dpp4_38  modelThresh=0  compareThresh=3.40282e+38
MinInterBlobDistance= 150
Compare uTime, sTime = 0.017998, 0
Conf: conf25
Fit: 4.96346
Transform: 
	0.0220611	-0.0864252	-0.996014	-67.8268
	-0.851299	0.520758	-0.0640425	-260.497
	0.524218	0.849318	-0.0620852	-84.5535
	0	0	0	1
Relative starting energy: 54938.6
Relative final energy: 54938.6
Total number of maps: 1
dpp4_39  modelThresh=0  compareThresh=3.40282e+38
MinInterBlobDistance= 150
Compare uTime, sTime = 0.019997, 0
Conf: conf24
Fit: 5.7715
Transform: 
	0.932432	0.298327	0.203893	-47.665
	0.333009	-0.490404	-0.805363	19.6691
	-0.140272	0.818844	-0.556613	39.1701
	0	0	0	1
Relative starting energy: 73784.4
Relative final energy: 73784.4
Total number of maps: 1
dpp4_42  modelThresh=0  compareThresh=3.40282e+38
MinInterBlobDistance= 150
Compare uTime, sTime = 0.020997, 0
Conf: conf13
Fit: 4.96098
Transform: 
	0.239203	-0.931844	-0.272852	52.0981
	-0.724751	-0.358356	0.588487	-94.2315
	-0.646156	0.0569822	-0.761075	-82.9078
	0	0	0	1
Relative starting energy: 19249.6
Relative final energy: 19249.6
Total number of maps: 1
dpp4_44  modelThresh=0  compareThresh=3.40282e+38
MinInterBlobDistance= 150
Compare uTime, sTime = 0.13298, 0.001
Conf: conf215
Fit: 5.80072
Transform: 
	0.623956	0.589727	-0.512739	69.3281
	0.510539	0.189122	0.838798	-130.602
	0.591632	-0.785146	-0.183075	-191.54
	0	0	0	1
Relative starting energy: 73331.6
Relative final energy: 73331.6
Total number of maps: 1
dpp4_47  modelThresh=0  compareThresh=3.40282e+38
MinInterBlobDistance= 150
Compare uTime, sTime = 0.139979, 0
Conf: conf111
Fit: 6.0803
Transform: 
	0.0152424	-0.984756	-0.173272	61.9623
	-0.938061	0.0459056	-0.343415	-203.601
	0.346134	0.167774	-0.923062	-187.805
	0	0	0	1
Relative starting energy: 46067.2
Relative final energy: 46067.2
Total number of maps: 1
dpp4_48  modelThresh=0  compareThresh=3.40282e+38
MinInterBlobDistance= 150
Compare uTime, sTime = 0.129981, 0
Conf: conf24
Fit: 5.31528
Transform: 
	-0.721014	0.438074	-0.536871	-171.488
	-0.288888	-0.89429	-0.341745	-156.599
	-0.629828	-0.0913072	0.77135	15.8165
	0	0	0	1
Relative starting energy: 10288.6
Relative final energy: 10288.6
Total number of maps: 1
dpp4_49  modelThresh=0  compareThresh=3.40282e+38
MinInterBlobDistance= 150
Compare uTime, sTime = 0.006999, 0
Conf: conf4
Fit: 4.41778
Transform: 
	0.654758	0.755831	-0.00338311	-193.246
	0.514787	-0.449216	-0.730205	-24.947
	-0.553431	0.476366	-0.68322	-147.662
	0	0	0	1
Relative starting energy: 644.427
Relative final energy: 644.427
Total number of maps: 1
dpp4_51  modelThresh=0  compareThresh=3.40282e+38
MinInterBlobDistance= 150
Compare uTime, sTime = 0.035995, 0
Conf: conf37
Fit: 4.84895
Transform: 
	-0.69694	-0.717126	0.00199653	155.037
	-0.6401	0.620822	-0.452606	-184.367
	0.323336	-0.316718	-0.891708	78.8094
	0	0	0	1
Relative starting energy: 26735.6
Relative final energy: 26735.6
Total number of maps: 1
dpp4_54  modelThresh=0  compareThresh=3.40282e+38
MinInterBlobDistance= 150
Compare uTime, sTime = 0.075988, 0
Conf: conf88
Fit: 4.95312
Transform: 
	-0.78245	-0.480449	-0.396157	-95.807
	-0.376168	0.871664	-0.314164	-113.343
	0.496256	-0.0967956	-0.862763	-120.36
	0	0	0	1
Relative starting energy: 57110.7
Relative final energy: 57110.7
Total number of maps: 1
dpp4_56  modelThresh=0  compareThresh=3.40282e+38
MinInterBlobDistance= 150
Compare uTime, sTime = 0.008999, 0
Conf: conf13
Fit: 4.17828
Transform: 
	0.697419	-0.702437	0.142092	257.757
	0.242699	0.418047	0.875405	-214.802
	-0.674318	-0.576038	0.462034	-73.1653
	0	0	0	1
Relative starting energy: 51918.7
Relative final energy: 51918.7
Total number of maps: 1
Done!
===== /home/msi/BIOVIA/ds2018sp1/apps/scitegic/dscore/server/bin/../lib64/citest-bin -sd citest_in.sd -chm /home/msi/BIOVIA/ds2018sp1/web/jobs/thtf/61142608-5F75-4349-A65F-677CF5382BD4/training_set-(1)_05.chm -bestonly -outsd citest_out.sd -omit -1 -mibd 150 -failsd fail.sd -fitname FitValue -shapename Shape -estname Estimate -mapidname MapID -pharmprintname Pharmprint -pharmtypename Pharmtype 

Checked out license feature: DS_CatScore <v2009.03> [for 4133:239386:4:CHINESE ACADEMY OF SCIENCES] (1 copy)


dpp4_29  modelThresh=0  compareThresh=3.40282e+38
MinInterBlobDistance= 150
Compare uTime, sTime = 0.039994, 0
Conf: conf32
Fit: 6.27819
Transform: 
	-0.814621	-0.178178	0.551947	-55.6797
	-0.27901	-0.713907	-0.642254	-24.2409
	0.508474	-0.677192	0.53185	60.4214
	0	0	0	1
Relative starting energy: 42551
Relative final energy: 42551
Total number of maps: 1
dpp4_30  modelThresh=0  compareThresh=3.40282e+38
MinInterBlobDistance= 150
Compare uTime, sTime = 0.104984, 0
Conf: conf103
Fit: 5.64136
Transform: 
	-0.869429	-0.322897	0.37394	-26.4282
	0.0302001	0.720726	0.692562	-224.574
	-0.493135	0.613427	-0.616868	-12.1226
	0	0	0	1
Relative starting energy: 52756.4
Relative final energy: 52756.4
Total number of maps: 1
dpp4_31  modelThresh=0  compareThresh=3.40282e+38
MinInterBlobDistance= 150
Compare uTime, sTime = 0.019997, 0
Conf: conf2
Fit: 5.84477
Transform: 
	-0.778089	-0.589211	0.217731	9.76173
	-0.396864	0.192438	-0.897478	-57.3481
	0.486905	-0.784728	-0.383571	-0.644644
	0	0	0	1
Relative starting energy: 784.329
Relative final energy: 784.329
Total number of maps: 1
dpp4_33  modelThresh=0  compareThresh=3.40282e+38
MinInterBlobDistance= 150
Compare uTime, sTime = 0.101984, 0
Conf: conf32
Fit: 6.41242
Transform: 
	0.97004	-0.178977	0.164282	-53.2542
	0.186754	0.98185	-0.033054	-36.5061
	-0.155385	0.0627441	0.985859	87.172
	0	0	0	1
Relative starting energy: 17816.3
Relative final energy: 17816.3
Total number of maps: 1
dpp4_36  modelThresh=0  compareThresh=3.40282e+38
MinInterBlobDistance= 150
Compare uTime, sTime = 0.149977, 0
Conf: conf236
Fit: 6.31032
Transform: 
	-0.778436	0.276371	0.56361	117.429
	0.606754	0.561409	0.562733	66.3786
	-0.160893	0.780025	-0.60471	-413.018
	0	0	0	1
Relative starting energy: 83104.9
Relative final energy: 83104.9
Total number of maps: 1
dpp4_37  modelThresh=0  compareThresh=3.40282e+38
MinInterBlobDistance= 150
Compare uTime, sTime = 0.138979, 0
Conf: conf64
Fit: 5.987
Transform: 
	-0.71879	-0.200555	0.665672	61.3153
	-0.242922	0.969588	0.0298132	-250.587
	-0.651406	-0.140277	-0.745649	-25.0464
	0	0	0	1
Relative starting energy: 33391.1
Relative final energy: 33391.1
Total number of maps: 1
dpp4_38  modelThresh=0  compareThresh=3.40282e+38
MinInterBlobDistance= 150
Compare uTime, sTime = 0.021997, 0
Conf: conf10
Fit: 5.16357
Transform: 
	-0.209575	0.170189	0.962868	108.442
	-0.87101	-0.479969	-0.104746	-20.2843
	0.44432	-0.860619	0.248826	-36.9971
	0	0	0	1
Relative starting energy: 29318.1
Relative final energy: 29318.1
Total number of maps: 1
dpp4_39  modelThresh=0  compareThresh=3.40282e+38
MinInterBlobDistance= 150
Compare uTime, sTime = 0.020997, 0
Conf: conf6
Fit: 5.98372
Transform: 
	0.889972	0.396456	0.225329	-19.6552
	0.331859	-0.224174	-0.916305	52.3862
	-0.312762	0.890263	-0.331076	67.8425
	0	0	0	1
Relative starting energy: 11324.3
Relative final energy: 11324.3
Total number of maps: 1
dpp4_42  modelThresh=0  compareThresh=3.40282e+38
MinInterBlobDistance= 150
Compare uTime, sTime = 0.026996, 0
Conf: conf9
Fit: 4.64199
Transform: 
	0.837921	-0.533074	-0.117131	99.0793
	0.0604013	0.30386	-0.9508	-24.3948
	0.542438	0.789621	0.286809	-23.6306
	0	0	0	1
Relative starting energy: 16284.5
Relative final energy: 16284.5
Total number of maps: 1
dpp4_44  modelThresh=0  compareThresh=3.40282e+38
MinInterBlobDistance= 150
Compare uTime, sTime = 0.151977, 0
Conf: conf61
Fit: 6.422
Transform: 
	0.53491	0.73134	-0.423099	80.516
	-0.119165	0.56106	0.819153	-22.9447
	0.836463	-0.387754	0.387267	-220.734
	0	0	0	1
Relative starting energy: 23666.9
Relative final energy: 23666.9
Total number of maps: 1
dpp4_47  modelThresh=0  compareThresh=3.40282e+38
MinInterBlobDistance= 150
Compare uTime, sTime = 0.172974, 0.001
Conf: conf181
Fit: 5.85916
Transform: 
	-0.531305	-0.54206	0.651065	-267.33
	0.359101	0.551954	0.75259	190.311
	-0.767308	0.633654	-0.0986017	337.699
	0	0	0	1
Relative starting energy: 66208.6
Relative final energy: 66208.6
Total number of maps: 1
dpp4_48  modelThresh=0  compareThresh=3.40282e+38
MinInterBlobDistance= 150
Compare uTime, sTime = 0.143978, 0
Conf: conf188
Fit: 5.14269
Transform: 
	-0.334749	-0.368295	0.867353	306.363
	0.93029	-0.2757	0.241971	151.185
	0.150012	0.88789	0.434912	29.2496
	0	0	0	1
Relative starting energy: 58324.1
Relative final energy: 58324.1
Total number of maps: 1
dpp4_49  modelThresh=0  compareThresh=3.40282e+38
MinInterBlobDistance= 150
Compare uTime, sTime = 0.005999, 0
Conf: conf7
Fit: 5.51262
Transform: 
	0.671402	0.740829	-0.0197994	-194.331
	0.447497	-0.426566	-0.785995	-58.8065
	-0.590734	0.518858	-0.617916	-103.119
	0	0	0	1
Relative starting energy: 1187.43
Relative final energy: 1187.43
Total number of maps: 1
dpp4_51  modelThresh=0  compareThresh=3.40282e+38
MinInterBlobDistance= 150
Compare uTime, sTime = 0.040994, 0
Conf: conf27
Fit: 4.98081
Transform: 
	-0.978877	-0.194962	-0.0615642	20.2826
	-0.169774	0.9429	-0.28656	-27.7816
	0.113917	-0.270055	-0.956082	-13.3488
	0	0	0	1
Relative starting energy: 15112.3
Relative final energy: 15112.3
Total number of maps: 1
dpp4_54  modelThresh=0  compareThresh=3.40282e+38
MinInterBlobDistance= 150
Compare uTime, sTime = 0.079987, 0
Conf: conf107
Fit: 5.73653
Transform: 
	0.213483	0.0620327	0.974975	162.377
	0.945905	-0.262697	-0.190403	-90.2593
	0.244312	0.962882	-0.114758	-84.9295
	0	0	0	1
Relative starting energy: 67686.6
Relative final energy: 67686.6
Total number of maps: 1
dpp4_56  modelThresh=0  compareThresh=3.40282e+38
MinInterBlobDistance= 150
Compare uTime, sTime = 0.006999, 0
Conf: conf7
Fit: 4.36043
Transform: 
	0.515363	0.856794	0.0174734	-143.242
	0.0990338	-0.0392912	-0.994308	-64.7617
	-0.85123	0.51416	-0.105101	-24.7787
	0	0	0	1
Relative starting energy: 7058.42
Relative final energy: 7058.42
Total number of maps: 1
Done!
===== /home/msi/BIOVIA/ds2018sp1/apps/scitegic/dscore/server/bin/../lib64/citest-bin -sd citest_in.sd -chm /home/msi/BIOVIA/ds2018sp1/web/jobs/thtf/61142608-5F75-4349-A65F-677CF5382BD4/training_set-(1)_06.chm -bestonly -outsd citest_out.sd -omit -1 -mibd 150 -failsd fail.sd -fitname FitValue -shapename Shape -estname Estimate -mapidname MapID -pharmprintname Pharmprint -pharmtypename Pharmtype 

Checked out license feature: DS_CatScore <v2009.03> [for 4133:239386:4:CHINESE ACADEMY OF SCIENCES] (1 copy)


dpp4_29  modelThresh=0  compareThresh=3.40282e+38
MinInterBlobDistance= 150
Compare uTime, sTime = 0.030996, 0
Conf: conf20
Fit: 5.87824
Transform: 
	-0.747798	0.522376	-0.409782	66.3577
	-0.13581	0.483806	0.864574	-99.6111
	0.649888	0.702179	-0.290845	-49.4323
	0	0	0	1
Relative starting energy: 21349.4
Relative final energy: 21349.4
Total number of maps: 1
dpp4_30  modelThresh=0  compareThresh=3.40282e+38
MinInterBlobDistance= 150
Compare uTime, sTime = 0.098985, 0
Conf: conf120
Fit: 5.34242
Transform: 
	0.201085	-0.650505	0.732399	179.91
	-0.352742	-0.745599	-0.565381	59.1081
	0.913859	-0.144658	-0.379389	-0.205816
	0	0	0	1
Relative starting energy: 57160.6
Relative final energy: 57160.6
Total number of maps: 1
dpp4_31  modelThresh=0  compareThresh=3.40282e+38
MinInterBlobDistance= 150
Compare uTime, sTime = 0.018997, 0
Conf: conf24
Fit: 5.63211
Transform: 
	-0.956835	0.266334	-0.116328	47.6133
	-0.0879799	0.116042	0.98934	-8.75962
	0.276994	0.95687	-0.0876011	-69.86
	0	0	0	1
Relative starting energy: 31873.2
Relative final energy: 31873.2
Total number of maps: 1
dpp4_33  modelThresh=0  compareThresh=3.40282e+38
MinInterBlobDistance= 150
Compare uTime, sTime = 0.082988, 0
Conf: conf28
Fit: 5.62578
Transform: 
	0.603937	-0.0187634	-0.796811	-12.7608
	0.313415	-0.913595	0.259064	-49.3095
	-0.732824	-0.406191	-0.545873	-96.6109
	0	0	0	1
Relative starting energy: 16570.4
Relative final energy: 16570.4
Total number of maps: 1
dpp4_36  modelThresh=0  compareThresh=3.40282e+38
MinInterBlobDistance= 150
Compare uTime, sTime = 0.134979, 0
Conf: conf76
Fit: 5.1306
Transform: 
	0.203578	-0.269017	0.941374	278.713
	-0.713124	-0.699547	-0.0456927	-0.17652
	0.670828	-0.662014	-0.334255	168.507
	0	0	0	1
Relative starting energy: 26547.5
Relative final energy: 26547.5
Total number of maps: 1
dpp4_37  modelThresh=0  compareThresh=3.40282e+38
MinInterBlobDistance= 150
Compare uTime, sTime = 0.135979, 0
Conf: conf180
Fit: 5.34287
Transform: 
	-0.671093	-0.0435255	0.740094	-90.1926
	-0.631889	0.555695	-0.540296	46.9243
	-0.38775	-0.830246	-0.400426	-44.6571
	0	0	0	1
Relative starting energy: 70889.8
Relative final energy: 70889.8
Total number of maps: 1
dpp4_38  modelThresh=0  compareThresh=3.40282e+38
MinInterBlobDistance= 150
Compare uTime, sTime = 0.018998, 0
Conf: conf7
Fit: 4.9001
Transform: 
	-0.530248	-0.652487	-0.541385	-5.43637
	0.847666	-0.394979	-0.354194	175.972
	0.0172708	-0.646725	0.762528	42.8844
	0	0	0	1
Relative starting energy: 26350.9
Relative final energy: 26350.9
Total number of maps: 1
dpp4_39  modelThresh=0  compareThresh=3.40282e+38
MinInterBlobDistance= 150
Compare uTime, sTime = 0.020997, 0
Conf: conf24
Fit: 5.58729
Transform: 
	0.918749	-0.356392	-0.169954	68.3813
	0.0605114	-0.298259	0.952565	-92.239
	-0.390177	-0.885452	-0.25246	-56.6256
	0	0	0	1
Relative starting energy: 73784.4
Relative final energy: 73784.4
Total number of maps: 1
dpp4_42  modelThresh=0  compareThresh=3.40282e+38
MinInterBlobDistance= 150
Compare uTime, sTime = 0.022996, 0
Conf: conf25
Fit: 5.39619
Transform: 
	0.522809	-0.609078	0.596401	21.2596
	0.760161	0.0164863	-0.649525	79.5018
	0.385779	0.792939	0.471617	-27.1016
	0	0	0	1
Relative starting energy: 45272.8
Relative final energy: 45272.8
Total number of maps: 1
dpp4_44  modelThresh=0  compareThresh=3.40282e+38
MinInterBlobDistance= 150
Compare uTime, sTime = 0.138979, 0
Conf: conf131
Fit: 5.26307
Transform: 
	-0.810614	0.462266	-0.359465	19.2601
	0.0171697	-0.594834	-0.803665	-114.84
	-0.585329	-0.657634	0.474244	-331.295
	0	0	0	1
Relative starting energy: 47902
Relative final energy: 47902
Total number of maps: 1
dpp4_47  modelThresh=0  compareThresh=3.40282e+38
MinInterBlobDistance= 150
Compare uTime, sTime = 0.139979, 0
Conf: conf74
Fit: 5.17626
Transform: 
	-0.118071	0.605776	-0.786825	-63.0932
	0.877742	0.434202	0.202577	212.667
	0.464358	-0.666711	-0.582982	37.7563
	0	0	0	1
Relative starting energy: 37263.4
Relative final energy: 37263.4
Total number of maps: 1
dpp4_48  modelThresh=0  compareThresh=3.40282e+38
MinInterBlobDistance= 150
Compare uTime, sTime = 0.13398, 0
Conf: conf69
Fit: 5.15487
Transform: 
	-0.978794	0.138791	-0.150663	-253.343
	-0.149524	-0.986789	0.062366	213.625
	-0.140017	0.0835713	0.986616	153.474
	0	0	0	1
Relative starting energy: 25092.2
Relative final energy: 25092.2
Total number of maps: 1
dpp4_49  modelThresh=0  compareThresh=3.40282e+38
MinInterBlobDistance= 150
Compare uTime, sTime = 0.006999, 0
Conf: conf4
Fit: 4.22236
Transform: 
	0.381523	0.750848	0.539135	346.22
	0.790295	0.0375642	-0.611574	2.68019
	-0.479451	0.659406	-0.57906	-189.569
	0	0	0	1
Relative starting energy: 644.427
Relative final energy: 644.427
Total number of maps: 1
dpp4_51  modelThresh=0  compareThresh=3.40282e+38
MinInterBlobDistance= 150
Compare uTime, sTime = 0.038994, 0
Conf: conf69
Fit: 5.28891
Transform: 
	-0.447735	-0.358309	0.819236	8.47568
	-0.419776	-0.724735	-0.546396	104.294
	0.789508	-0.588536	0.174079	-52.2135
	0	0	0	1
Relative starting energy: 70021.2
Relative final energy: 70021.2
Total number of maps: 1
dpp4_54  modelThresh=0  compareThresh=3.40282e+38
MinInterBlobDistance= 150
Compare uTime, sTime = 0.07099, 0.002
Conf: conf32
Fit: 4.79753
Transform: 
	0.376645	-0.561773	-0.73658	-139.901
	-0.0969767	0.766855	-0.634451	128.079
	0.921268	0.310394	0.234353	-5.66024
	0	0	0	1
Relative starting energy: 32878.7
Relative final energy: 32878.7
Total number of maps: 1
dpp4_56  modelThresh=0  compareThresh=3.40282e+38
MinInterBlobDistance= 150
Compare uTime, sTime = 0.008999, 0
Conf: conf15
Fit: 3.86996
Transform: 
	-0.577601	-0.815623	0.0337109	70.325
	0.0366976	-0.0671984	-0.997065	77.3751
	-0.815494	0.574668	-0.0687453	-278.965
	0	0	0	1
Relative starting energy: 72006.9
Relative final energy: 72006.9
Total number of maps: 1
Done!
===== /home/msi/BIOVIA/ds2018sp1/apps/scitegic/dscore/server/bin/../lib64/citest-bin -sd citest_in.sd -chm /home/msi/BIOVIA/ds2018sp1/web/jobs/thtf/61142608-5F75-4349-A65F-677CF5382BD4/training_set-(1)_07.chm -bestonly -outsd citest_out.sd -omit -1 -mibd 150 -failsd fail.sd -fitname FitValue -shapename Shape -estname Estimate -mapidname MapID -pharmprintname Pharmprint -pharmtypename Pharmtype 

Checked out license feature: DS_CatScore <v2009.03> [for 4133:239386:4:CHINESE ACADEMY OF SCIENCES] (1 copy)


dpp4_29  modelThresh=0  compareThresh=3.40282e+38
MinInterBlobDistance= 150
Compare uTime, sTime = 0.034994, 0
Conf: conf1
Fit: 5.35995
Transform: 
	-0.877811	-0.192213	0.438751	-79.6113
	-0.230269	-0.63385	-0.738384	3.3962
	0.420029	-0.749192	0.51214	42.7355
	0	0	0	1
Relative starting energy: 0
Relative final energy: 0
Total number of maps: 1
dpp4_30  modelThresh=0  compareThresh=3.40282e+38
MinInterBlobDistance= 150
Compare uTime, sTime = 0.093985, 0
Conf: conf104
Fit: 4.70692
Transform: 
	-0.665525	0.456141	0.590772	-124.48
	0.722572	0.195453	0.66309	-10.2222
	0.186995	0.868178	-0.459673	107.488
	0	0	0	1
Relative starting energy: 52944.4
Relative final energy: 52944.4
Total number of maps: 1
dpp4_31  modelThresh=0  compareThresh=3.40282e+38
MinInterBlobDistance= 150
Compare uTime, sTime = 0.019997, 0
Conf: conf2
Fit: 5.34467
Transform: 
	-0.878242	-0.471755	0.0783529	-17.8138
	-0.271346	0.356675	-0.893954	0.957004
	0.393781	-0.806369	-0.441256	-12.0608
	0	0	0	1
Relative starting energy: 784.329
Relative final energy: 784.329
Total number of maps: 1
dpp4_33  modelThresh=0  compareThresh=3.40282e+38
MinInterBlobDistance= 150
Compare uTime, sTime = 0.080988, 0
Conf: conf32
Fit: 5.21114
Transform: 
	0.987183	-0.106733	0.118653	-77.9461
	0.113496	0.992189	-0.0517599	-38.4666
	-0.112202	0.0645631	0.991586	79.125
	0	0	0	1
Relative starting energy: 17816.3
Relative final energy: 17816.3
Total number of maps: 1
dpp4_36  modelThresh=0  compareThresh=3.40282e+38
MinInterBlobDistance= 150
Compare uTime, sTime = 0.134979, 0
Conf: conf8
Fit: 4.73857
Transform: 
	-0.541832	-0.496856	0.677903	25.4142
	-0.77334	0.610614	-0.170575	-210.417
	-0.329186	-0.616672	-0.715089	-237.084
	0	0	0	1
Relative starting energy: 6476.6
Relative final energy: 6476.6
Total number of maps: 1
dpp4_37  modelThresh=0  compareThresh=3.40282e+38
MinInterBlobDistance= 150
Compare uTime, sTime = 0.126981, 0
Conf: conf100
Fit: 4.80795
Transform: 
	-0.292018	0.804348	0.517445	-132.041
	0.882706	0.0183892	0.469566	-17.522
	0.368179	0.593874	-0.715373	78.8357
	0	0	0	1
Relative starting energy: 47849.5
Relative final energy: 47849.5
Total number of maps: 1
dpp4_38  modelThresh=0  compareThresh=3.40282e+38
MinInterBlobDistance= 150
Compare uTime, sTime = 0.018997, 0
Conf: conf8
Fit: 3.82452
Transform: 
	0.0313113	-0.0731868	-0.996827	-74.5732
	-0.688011	0.721855	-0.0746095	-225.069
	0.725024	0.688164	-0.0277512	14.1991
	0	0	0	1
Relative starting energy: 27374.1
Relative final energy: 27374.1
Total number of maps: 1
dpp4_39  modelThresh=0  compareThresh=3.40282e+38
MinInterBlobDistance= 150
Compare uTime, sTime = 0.019997, 0
Conf: conf6
Fit: 4.73893
Transform: 
	0.923993	0.342381	0.17033	-36.8947
	0.264871	-0.251732	-0.930846	48.0768
	-0.275826	0.905211	-0.323286	61.7306
	0	0	0	1
Relative starting energy: 11324.3
Relative final energy: 11324.3
Total number of maps: 1
dpp4_42  modelThresh=0  compareThresh=3.40282e+38
MinInterBlobDistance= 150
Compare uTime, sTime = 0.020996, 0
Conf: conf29
Fit: 4.37851
Transform: 
	0.129309	-0.99126	0.026127	-55.6088
	-0.604217	-0.0578732	0.794715	-45.4178
	-0.786257	-0.11855	-0.60642	-118.812
	0	0	0	1
Relative starting energy: 55282.2
Relative final energy: 55282.2
Total number of maps: 1
dpp4_44  modelThresh=0  compareThresh=3.40282e+38
MinInterBlobDistance= 150
Compare uTime, sTime = 0.136979, 0.001
Conf: conf71
Fit: 4.88475
Transform: 
	0.506878	0.607973	-0.611101	84.8213
	0.830176	-0.15339	0.535985	-104.366
	0.232127	-0.779	-0.582474	-97.9337
	0	0	0	1
Relative starting energy: 27038.2
Relative final energy: 27038.2
Total number of maps: 1
dpp4_47  modelThresh=0  compareThresh=3.40282e+38
MinInterBlobDistance= 150
Compare uTime, sTime = 0.136979, 0
Conf: conf181
Fit: 5.09697
Transform: 
	-0.488724	-0.533453	0.690345	-279.293
	0.275626	0.656348	0.702309	280.854
	-0.827756	0.533512	-0.17374	317.683
	0	0	0	1
Relative starting energy: 66208.6
Relative final energy: 66208.6
Total number of maps: 1
dpp4_48  modelThresh=0  compareThresh=3.40282e+38
MinInterBlobDistance= 150
Compare uTime, sTime = 0.13398, 0.001
Conf: conf228
Fit: 4.37074
Transform: 
	0.707447	-0.704786	0.052879	-129.251
	-0.50462	-0.556075	-0.660409	-1.53908
	0.494851	0.440521	-0.749042	-134.813
	0	0	0	1
Relative starting energy: 72455.6
Relative final energy: 72455.6
Total number of maps: 1
dpp4_49  modelThresh=0  compareThresh=3.40282e+38
MinInterBlobDistance= 150
Compare uTime, sTime = 0.005999, 0.001
Conf: conf2
Fit: 3.57835
Transform: 
	0.581243	0.59659	0.553387	-111.923
	-0.810105	0.360126	0.462643	31.5059
	0.0767189	-0.71721	0.692621	119.741
	0	0	0	1
Relative starting energy: 333.423
Relative final energy: 333.423
Total number of maps: 1
dpp4_51  modelThresh=0  compareThresh=3.40282e+38
MinInterBlobDistance= 150
Compare uTime, sTime = 0.036995, 0.001
Conf: conf27
Fit: 4.34674
Transform: 
	-0.993669	-0.106479	-0.0358258	0.372553
	-0.0944516	0.964459	-0.246773	-34.2414
	0.0608286	-0.241827	-0.968411	-18.5225
	0	0	0	1
Relative starting energy: 15112.3
Relative final energy: 15112.3
Total number of maps: 1
dpp4_54  modelThresh=0  compareThresh=3.40282e+38
MinInterBlobDistance= 150
Compare uTime, sTime = 0.071989, 0
Conf: conf25
Fit: 4.43057
Transform: 
	-0.697316	-0.126568	-0.7055	-119.992
	-0.0389326	-0.976144	0.213604	-138.229
	-0.715705	0.176416	0.675754	-61.781
	0	0	0	1
Relative starting energy: 30149.9
Relative final energy: 30149.9
Total number of maps: 1
dpp4_56  modelThresh=0  compareThresh=3.40282e+38
MinInterBlobDistance= 150
Compare uTime, sTime = 0.007999, 0
Conf: conf15
Fit: 3.52626
Transform: 
	-0.945274	-0.270108	-0.183026	236.546
	-0.256465	0.961877	-0.0949642	190.4
	-0.2017	0.0428273	0.978511	-60.4959
	0	0	0	1
Relative starting energy: 72006.9
Relative final energy: 72006.9
Total number of maps: 1
Done!
===== /home/msi/BIOVIA/ds2018sp1/apps/scitegic/dscore/server/bin/../lib64/citest-bin -sd citest_in.sd -chm /home/msi/BIOVIA/ds2018sp1/web/jobs/thtf/61142608-5F75-4349-A65F-677CF5382BD4/training_set-(1)_08.chm -bestonly -outsd citest_out.sd -omit -1 -mibd 150 -failsd fail.sd -fitname FitValue -shapename Shape -estname Estimate -mapidname MapID -pharmprintname Pharmprint -pharmtypename Pharmtype 

Checked out license feature: DS_CatScore <v2009.03> [for 4133:239386:4:CHINESE ACADEMY OF SCIENCES] (1 copy)


dpp4_29  modelThresh=0  compareThresh=3.40282e+38
MinInterBlobDistance= 150
Compare uTime, sTime = 0.037994, 0
Conf: conf51
Fit: 5.92015
Transform: 
	-0.940539	-0.265633	-0.211721	77.3593
	-0.211804	0.945887	-0.245838	-2.38545
	0.265567	-0.186377	-0.945906	32.2299
	0	0	0	1
Relative starting energy: 82246.9
Relative final energy: 82246.9
Total number of maps: 1
dpp4_30  modelThresh=0  compareThresh=3.40282e+38
MinInterBlobDistance= 150
Compare uTime, sTime = 0.099985, 0
Conf: conf137
Fit: 5.48836
Transform: 
	-0.392216	-0.834028	0.388025	212.171
	0.260395	0.303904	0.916426	-36.5314
	-0.882247	0.460477	0.097981	-369.296
	0	0	0	1
Relative starting energy: 63772.1
Relative final energy: 63772.1
Total number of maps: 1
dpp4_31  modelThresh=0  compareThresh=3.40282e+38
MinInterBlobDistance= 150
Compare uTime, sTime = 0.018997, 0
Conf: conf39
Fit: 5.70502
Transform: 
	-0.567335	-0.0917385	0.818361	83.0719
	-0.0515497	-0.98787	-0.146478	-39.6911
	0.821872	-0.125288	0.555724	-22.1013
	0	0	0	1
Relative starting energy: 83652
Relative final energy: 83652
Total number of maps: 1
dpp4_33  modelThresh=0  compareThresh=3.40282e+38
MinInterBlobDistance= 150
Compare uTime, sTime = 0.084987, 0
Conf: conf12
Fit: 5.60673
Transform: 
	0.790064	0.228908	-0.568683	6.96049
	0.149772	-0.971632	-0.183027	-81.5176
	-0.594447	0.0594303	-0.801935	-28.5193
	0	0	0	1
Relative starting energy: 8776.61
Relative final energy: 8776.61
Total number of maps: 1
dpp4_36  modelThresh=0  compareThresh=3.40282e+38
MinInterBlobDistance= 150
Compare uTime, sTime = 0.13298, 0
Conf: conf76
Fit: 5.41034
Transform: 
	0.0741088	-0.281114	0.956809	290.707
	-0.778641	-0.61577	-0.120606	-64.3936
	0.623079	-0.736072	-0.26452	238.187
	0	0	0	1
Relative starting energy: 26547.5
Relative final energy: 26547.5
Total number of maps: 1
dpp4_37  modelThresh=0  compareThresh=3.40282e+38
MinInterBlobDistance= 150
Compare uTime, sTime = 0.133979, 0
Conf: conf214
Fit: 5.04342
Transform: 
	-0.915634	-0.250929	0.314085	176.986
	-0.384549	0.77447	-0.502314	0.604308
	-0.117204	-0.580716	-0.805625	88.993
	0	0	0	1
Relative starting energy: 81205.2
Relative final energy: 81205.2
Total number of maps: 1
dpp4_38  modelThresh=0  compareThresh=3.40282e+38
MinInterBlobDistance= 150
Compare uTime, sTime = 0.018997, 0
Conf: conf7
Fit: 4.88909
Transform: 
	-0.44428	-0.635167	-0.631806	37.2595
	0.894415	-0.274051	-0.353436	149.59
	0.0513441	-0.722122	0.689858	106.815
	0	0	0	1
Relative starting energy: 26350.9
Relative final energy: 26350.9
Total number of maps: 1
dpp4_39  modelThresh=0  compareThresh=3.40282e+38
MinInterBlobDistance= 150
Compare uTime, sTime = 0.019997, 0
Conf: conf15
Fit: 5.57533
Transform: 
	0.974592	-0.0220933	-0.222895	165.695
	0.163206	-0.611517	0.774217	-80.4797
	-0.153409	-0.790923	-0.592373	-38.3717
	0	0	0	1
Relative starting energy: 63591.4
Relative final energy: 63591.4
Total number of maps: 1
dpp4_42  modelThresh=0  compareThresh=3.40282e+38
MinInterBlobDistance= 150
Compare uTime, sTime = 0.021997, 0
Conf: conf25
Fit: 5.53331
Transform: 
	0.563208	-0.665705	0.489524	59.8748
	0.669713	0.0207282	-0.742331	56.548
	0.484027	0.745927	0.457505	30.8765
	0	0	0	1
Relative starting energy: 45272.8
Relative final energy: 45272.8
Total number of maps: 1
dpp4_44  modelThresh=0  compareThresh=3.40282e+38
MinInterBlobDistance= 150
Compare uTime, sTime = 0.136979, 0
Conf: conf131
Fit: 5.77627
Transform: 
	-0.752553	0.459145	-0.472069	65.0328
	0.138488	-0.590477	-0.795083	-114.657
	-0.643805	-0.663719	0.38078	-287.176
	0	0	0	1
Relative starting energy: 47902
Relative final energy: 47902
Total number of maps: 1
dpp4_47  modelThresh=0  compareThresh=3.40282e+38
MinInterBlobDistance= 150
Compare uTime, sTime = 0.140979, 0.001
Conf: conf199
Fit: 5.44158
Transform: 
	0.205068	0.864728	-0.458468	-125.779
	0.90695	0.00821163	0.421158	-22.2439
	0.367952	-0.502173	-0.782581	36.8102
	0	0	0	1
Relative starting energy: 72533.1
Relative final energy: 72533.1
Total number of maps: 1
dpp4_48  modelThresh=0  compareThresh=3.40282e+38
MinInterBlobDistance= 150
Compare uTime, sTime = 0.13198, 0
Conf: conf69
Fit: 5.00505
Transform: 
	-0.97456	0.0306163	-0.222024	-213.01
	-0.032009	-0.999484	0.00267598	205.216
	-0.221827	0.00971466	0.975038	202.133
	0	0	0	1
Relative starting energy: 25092.2
Relative final energy: 25092.2
Total number of maps: 1
dpp4_49  modelThresh=0  compareThresh=3.40282e+38
MinInterBlobDistance= 150
Compare uTime, sTime = 0.006999, 0
Conf: conf4
Fit: 4.40287
Transform: 
	0.563131	0.538302	0.626988	361.4
	0.669417	0.147708	-0.728055	-11.9771
	-0.484524	0.829707	-0.27717	-70.9143
	0	0	0	1
Relative starting energy: 644.427
Relative final energy: 644.427
Total number of maps: 1
dpp4_51  modelThresh=0  compareThresh=3.40282e+38
MinInterBlobDistance= 150
Compare uTime, sTime = 0.038994, 0
Conf: conf69
Fit: 5.64447
Transform: 
	-0.547378	-0.377647	0.746833	51.1983
	-0.428368	-0.640197	-0.63769	84.4181
	0.718942	-0.668977	0.188658	6.68076
	0	0	0	1
Relative starting energy: 70021.2
Relative final energy: 70021.2
Total number of maps: 1
dpp4_54  modelThresh=0  compareThresh=3.40282e+38
MinInterBlobDistance= 150
Compare uTime, sTime = 0.072989, 0
Conf: conf24
Fit: 4.85992
Transform: 
	0.170596	0.954587	-0.244256	100.879
	-0.838119	0.0102296	-0.545391	214.487
	-0.518125	0.297757	0.801803	-142.53
	0	0	0	1
Relative starting energy: 29701.8
Relative final energy: 29701.8
Total number of maps: 1
dpp4_56  modelThresh=0  compareThresh=3.40282e+38
MinInterBlobDistance= 150
Compare uTime, sTime = 0.007999, 0
Conf: conf15
Fit: 4.01942
Transform: 
	-0.913045	-0.407022	-0.0261261	239.488
	0.0774558	-0.110148	-0.990893	17.5085
	0.400438	-0.906753	0.132096	-485.858
	0	0	0	1
Relative starting energy: 72006.9
Relative final energy: 72006.9
Total number of maps: 1
Done!
===== /home/msi/BIOVIA/ds2018sp1/apps/scitegic/dscore/server/bin/../lib64/citest-bin -sd citest_in.sd -chm /home/msi/BIOVIA/ds2018sp1/web/jobs/thtf/61142608-5F75-4349-A65F-677CF5382BD4/training_set-(1)_09.chm -bestonly -outsd citest_out.sd -omit -1 -mibd 150 -failsd fail.sd -fitname FitValue -shapename Shape -estname Estimate -mapidname MapID -pharmprintname Pharmprint -pharmtypename Pharmtype 

Checked out license feature: DS_CatScore <v2009.03> [for 4133:239386:4:CHINESE ACADEMY OF SCIENCES] (1 copy)


dpp4_29  modelThresh=0  compareThresh=3.40282e+38
MinInterBlobDistance= 150
Compare uTime, sTime = 0.025996, 0.001
Conf: conf45
Fit: 6.07611
Transform: 
	-0.952085	-0.148008	0.267635	-80.4852
	-0.187455	-0.409034	-0.893058	40.3883
	0.241651	-0.900436	0.36169	28.1099
	0	0	0	1
Relative starting energy: 75429.6
Relative final energy: 75429.6
Total number of maps: 1
dpp4_30  modelThresh=0  compareThresh=3.40282e+38
MinInterBlobDistance= 150
Compare uTime, sTime = 0.100984, 0
Conf: conf145
Fit: 5.71305
Transform: 
	-0.717478	-0.187401	0.6709	-45.5793
	0.474503	0.573633	0.667677	-95.6669
	-0.509974	0.797387	-0.322647	-78.5175
	0	0	0	1
Relative starting energy: 69205.3
Relative final energy: 69205.3
Total number of maps: 1
dpp4_31  modelThresh=0  compareThresh=3.40282e+38
MinInterBlobDistance= 150
Compare uTime, sTime = 0.019997, 0
Conf: conf38
Fit: 5.74421
Transform: 
	-0.9712	-0.136622	0.195206	-18.6113
	-0.0244308	0.872058	0.488792	-14.8642
	-0.23701	0.469945	-0.850281	3.70318
	0	0	0	1
Relative starting energy: 78676.9
Relative final energy: 78676.9
Total number of maps: 1
dpp4_33  modelThresh=0  compareThresh=3.40282e+38
MinInterBlobDistance= 150
Compare uTime, sTime = 0.086987, 0
Conf: conf16
Fit: 5.82898
Transform: 
	0.91742	0.114509	-0.381088	-62.0261
	-0.351127	-0.217629	-0.910685	-79.686
	-0.187218	0.969291	-0.15945	50.6672
	0	0	0	1
Relative starting energy: 10675.6
Relative final energy: 10675.6
Total number of maps: 1
dpp4_36  modelThresh=0  compareThresh=3.40282e+38
MinInterBlobDistance= 150
Compare uTime, sTime = 0.13498, 0
Conf: conf72
Fit: 5.44245
Transform: 
	0.0770012	0.177787	0.981052	155.326
	0.881057	-0.472722	0.0165142	105.663
	0.466701	0.863091	-0.19304	-28.1358
	0	0	0	1
Relative starting energy: 26272.4
Relative final energy: 26272.4
Total number of maps: 1
dpp4_37  modelThresh=0  compareThresh=3.40282e+38
MinInterBlobDistance= 150
Compare uTime, sTime = 0.13598, 0
Conf: conf173
Fit: 5.78218
Transform: 
	-0.605055	0.425387	0.673019	-55.9043
	0.693643	0.696606	0.183302	-92.7544
	-0.390855	0.577743	-0.716551	-64.2499
	0	0	0	1
Relative starting energy: 68941.1
Relative final energy: 68941.1
Total number of maps: 1
dpp4_38  modelThresh=0  compareThresh=3.40282e+38
MinInterBlobDistance= 150
Compare uTime, sTime = 0.019997, 0
Conf: conf11
Fit: 4.56823
Transform: 
	-0.119199	-0.99008	-0.0743865	229.786
	0.902819	-0.139261	0.406846	-273.016
	-0.413169	-0.0186618	0.910463	-107.75
	0	0	0	1
Relative starting energy: 30032.4
Relative final energy: 30032.4
Total number of maps: 1
dpp4_39  modelThresh=0  compareThresh=3.40282e+38
MinInterBlobDistance= 150
Compare uTime, sTime = 0.020996, 0
Conf: conf35
Fit: 5.33025
Transform: 
	0.923491	0.260201	-0.281887	-132.167
	-0.0605724	-0.626685	-0.776915	-36.1807
	-0.378809	0.734548	-0.562977	61.1502
	0	0	0	1
Relative starting energy: 79121
Relative final energy: 79121
Total number of maps: 1
dpp4_42  modelThresh=0  compareThresh=3.40282e+38
MinInterBlobDistance= 150
Compare uTime, sTime = 0.023997, 0
Conf: conf3
Fit: 4.65252
Transform: 
	0.696179	-0.628978	-0.346009	-2.08753
	-0.334683	0.142025	-0.931566	-5.88174
	0.635076	0.76434	-0.111633	90.9372
	0	0	0	1
Relative starting energy: 3491.74
Relative final energy: 3491.74
Total number of maps: 1
dpp4_44  modelThresh=0  compareThresh=3.40282e+38
MinInterBlobDistance= 150
Compare uTime, sTime = 0.135979, 0.001
Conf: conf207
Fit: 5.34995
Transform: 
	0.31074	0.73676	-0.600521	82.0619
	0.051108	0.617933	0.784568	56.9867
	0.94912	-0.274488	0.154362	129.302
	0	0	0	1
Relative starting energy: 70897.8
Relative final energy: 70897.8
Total number of maps: 1
dpp4_47  modelThresh=0  compareThresh=3.40282e+38
MinInterBlobDistance= 150
Compare uTime, sTime = 0.142979, 0
Conf: conf75
Fit: 5.20158
Transform: 
	-0.357027	-0.829315	0.429846	-294.912
	0.860096	-0.112364	0.497603	-52.6993
	-0.364371	0.547367	0.753408	209.73
	0	0	0	1
Relative starting energy: 37426.8
Relative final energy: 37426.8
Total number of maps: 1
dpp4_48  modelThresh=0  compareThresh=3.40282e+38
MinInterBlobDistance= 150
Compare uTime, sTime = 0.136979, 0
Conf: conf192
Fit: 4.75913
Transform: 
	0.0038173	-0.835152	0.550006	17.3388
	-0.9853	0.0907956	0.144706	-79.5222
	-0.17079	-0.542474	-0.822529	254.74
	0	0	0	1
Relative starting energy: 59856.4
Relative final energy: 59856.4
Total number of maps: 1
dpp4_49  modelThresh=0  compareThresh=3.40282e+38
MinInterBlobDistance= 150
Compare uTime, sTime = 0.007998, 0
Conf: conf6
Fit: 3.94004
Transform: 
	0.802755	0.57123	-0.171117	-178.275
	0.546369	-0.819548	-0.172691	-3.06453
	-0.238885	0.0451354	-0.969998	-13.6095
	0	0	0	1
Relative starting energy: 961.669
Relative final energy: 961.669
Total number of maps: 1
dpp4_51  modelThresh=0  compareThresh=3.40282e+38
MinInterBlobDistance= 150
Compare uTime, sTime = 0.041994, 0
Conf: conf2
Fit: 4.59329
Transform: 
	-0.918709	-0.376107	-0.120489	13.4925
	-0.213316	0.729318	-0.650071	-9.14809
	0.33237	-0.571524	-0.75026	84.5992
	0	0	0	1
Relative starting energy: 205.858
Relative final energy: 205.858
Total number of maps: 1
dpp4_54  modelThresh=0  compareThresh=3.40282e+38
MinInterBlobDistance= 150
Compare uTime, sTime = 0.074989, 0
Conf: conf136
Fit: 5.14921
Transform: 
	0.42665	0.00161565	0.904415	113.373
	0.884919	-0.207271	-0.417082	-73.0615
	0.186785	0.978282	-0.089862	-53.3083
	0	0	0	1
Relative starting energy: 83161.6
Relative final energy: 83161.6
Total number of maps: 1
dpp4_56  modelThresh=0  compareThresh=3.40282e+38
MinInterBlobDistance= 150
Compare uTime, sTime = 0.007999, 0
Conf: conf15
Fit: 3.94736
Transform: 
	0.218526	0.570123	-0.791964	643.928
	-0.851424	0.507928	0.130717	-38.7279
	0.476785	0.645732	0.596412	234.942
	0	0	0	1
Relative starting energy: 72006.9
Relative final energy: 72006.9
Total number of maps: 1
Done!
===== /home/msi/BIOVIA/ds2018sp1/apps/scitegic/dscore/server/bin/../lib64/citest-bin -sd citest_in.sd -chm /home/msi/BIOVIA/ds2018sp1/web/jobs/thtf/61142608-5F75-4349-A65F-677CF5382BD4/training_set-(1)_10.chm -bestonly -outsd citest_out.sd -omit -1 -mibd 150 -failsd fail.sd -fitname FitValue -shapename Shape -estname Estimate -mapidname MapID -pharmprintname Pharmprint -pharmtypename Pharmtype 

Checked out license feature: DS_CatScore <v2009.03> [for 4133:239386:4:CHINESE ACADEMY OF SCIENCES] (1 copy)


dpp4_29  modelThresh=0  compareThresh=3.40282e+38
MinInterBlobDistance= 150
Compare uTime, sTime = 0.026996, 0.001
Conf: conf16
Fit: 5.85966
Transform: 
	-0.884077	-0.232672	0.405306	-55.4669
	-0.124733	-0.718322	-0.684438	38.4829
	0.450389	-0.65565	0.60603	29.1115
	0	0	0	1
Relative starting energy: 17400.3
Relative final energy: 17400.3
Total number of maps: 1
dpp4_30  modelThresh=0  compareThresh=3.40282e+38
MinInterBlobDistance= 150
Compare uTime, sTime = 0.097985, 0
Conf: conf145
Fit: 5.34122
Transform: 
	-0.691118	-0.211872	0.690989	-50.096
	0.501011	0.548627	0.669326	-89.5627
	-0.520907	0.808776	-0.273015	-92.2702
	0	0	0	1
Relative starting energy: 69205.3
Relative final energy: 69205.3
Total number of maps: 1
dpp4_31  modelThresh=0  compareThresh=3.40282e+38
MinInterBlobDistance= 150
Compare uTime, sTime = 0.019997, 0
Conf: conf20
Fit: 5.45608
Transform: 
	-0.916915	-0.395565	0.0528665	-13.7183
	-0.341516	0.709202	-0.616765	-7.78561
	0.206478	-0.583576	-0.78537	-1.3018
	0	0	0	1
Relative starting energy: 26399.5
Relative final energy: 26399.5
Total number of maps: 1
dpp4_33  modelThresh=0  compareThresh=3.40282e+38
MinInterBlobDistance= 150
Compare uTime, sTime = 0.086986, 0
Conf: conf16
Fit: 5.39522
Transform: 
	0.932606	0.0863982	-0.350401	-70.4837
	-0.322338	-0.237246	-0.916413	-96.3642
	-0.162308	0.9676	-0.193408	31.2198
	0	0	0	1
Relative starting energy: 10675.6
Relative final energy: 10675.6
Total number of maps: 1
dpp4_36  modelThresh=0  compareThresh=3.40282e+38
MinInterBlobDistance= 150
Compare uTime, sTime = 0.128981, 0.001
Conf: conf72
Fit: 5.15664
Transform: 
	0.0664369	0.13684	0.988363	156.298
	0.835987	-0.548395	0.0197317	100.928
	0.544713	0.824947	-0.15083	-24.9075
	0	0	0	1
Relative starting energy: 26272.4
Relative final energy: 26272.4
Total number of maps: 1
dpp4_37  modelThresh=0  compareThresh=3.40282e+38
MinInterBlobDistance= 150
Compare uTime, sTime = 0.13098, 0.001
Conf: conf144
Fit: 5.2928
Transform: 
	-0.54552	0.23004	0.805909	-23.1583
	0.574372	0.802882	0.159617	-130.51
	-0.610331	0.549966	-0.570116	-130.342
	0	0	0	1
Relative starting energy: 61659.2
Relative final energy: 61659.2
Total number of maps: 1
dpp4_38  modelThresh=0  compareThresh=3.40282e+38
MinInterBlobDistance= 150
Compare uTime, sTime = 0.021997, 0
Conf: conf9
Fit: 4.25995
Transform: 
	-0.179598	-0.960743	-0.211466	243.165
	0.953521	-0.222882	0.202785	-262.629
	-0.241956	-0.165218	0.956117	-175.844
	0	0	0	1
Relative starting energy: 27869.1
Relative final energy: 27869.1
Total number of maps: 1
dpp4_39  modelThresh=0  compareThresh=3.40282e+38
MinInterBlobDistance= 150
Compare uTime, sTime = 0.019997, 0
Conf: conf36
Fit: 5.03335
Transform: 
	0.899239	0.410028	-0.15247	-119.522
	0.0258115	-0.397659	-0.91717	-34.3328
	-0.436696	0.820819	-0.368174	44.9661
	0	0	0	1
Relative starting energy: 79258.7
Relative final energy: 79258.7
Total number of maps: 1
dpp4_42  modelThresh=0  compareThresh=3.40282e+38
MinInterBlobDistance= 150
Compare uTime, sTime = 0.022996, 0
Conf: conf3
Fit: 4.95611
Transform: 
	0.733602	-0.637361	-0.235793	10.2139
	-0.151553	0.184794	-0.971022	-31.9359
	0.662465	0.748079	0.0389712	85.3415
	0	0	0	1
Relative starting energy: 3491.74
Relative final energy: 3491.74
Total number of maps: 1
dpp4_44  modelThresh=0  compareThresh=3.40282e+38
MinInterBlobDistance= 150
Compare uTime, sTime = 0.13198, 0
Conf: conf207
Fit: 5.12351
Transform: 
	0.269636	0.758914	-0.592744	76.0809
	-0.0492727	0.625609	0.778579	38.5075
	0.961701	-0.180727	0.206081	124.863
	0	0	0	1
Relative starting energy: 70897.8
Relative final energy: 70897.8
Total number of maps: 1
dpp4_47  modelThresh=0  compareThresh=3.40282e+38
MinInterBlobDistance= 150
Compare uTime, sTime = 0.139979, 0.001
Conf: conf199
Fit: 4.89001
Transform: 
	0.160674	-0.986389	-0.0349378	42.6422
	-0.606874	-0.126646	0.784643	-26.5407
	-0.778388	-0.104869	-0.618962	-44.3527
	0	0	0	1
Relative starting energy: 72533.1
Relative final energy: 72533.1
Total number of maps: 1
dpp4_48  modelThresh=0  compareThresh=3.40282e+38
MinInterBlobDistance= 150
Compare uTime, sTime = 0.13198, 0.001
Conf: conf167
Fit: 4.92579
Transform: 
	-0.445686	-0.05974	-0.893194	-176.667
	0.727801	0.556766	-0.400397	-139.603
	0.521219	-0.828519	-0.204664	17.0273
	0	0	0	1
Relative starting energy: 50835.4
Relative final energy: 50835.4
Total number of maps: 1
dpp4_49  modelThresh=0  compareThresh=3.40282e+38
MinInterBlobDistance= 150
Compare uTime, sTime = 0.006999, 0
Conf: conf6
Fit: 3.72237
Transform: 
	0.500498	0.865733	-0.00277867	-166.699
	-0.768472	0.445743	0.45909	45.9462
	-0.398688	0.227638	-0.888385	-23.3104
	0	0	0	1
Relative starting energy: 961.669
Relative final energy: 961.669
Total number of maps: 1
dpp4_51  modelThresh=0  compareThresh=3.40282e+38
MinInterBlobDistance= 150
Compare uTime, sTime = 0.038994, 0
Conf: conf2
Fit: 4.40607
Transform: 
	-0.891692	-0.44903	-0.0570693	25.747
	-0.25881	0.609217	-0.749581	-31.9285
	0.371352	-0.653626	-0.659448	79.4819
	0	0	0	1
Relative starting energy: 205.858
Relative final energy: 205.858
Total number of maps: 1
dpp4_54  modelThresh=0  compareThresh=3.40282e+38
MinInterBlobDistance= 150
Compare uTime, sTime = 0.075988, 0
Conf: conf134
Fit: 4.48844
Transform: 
	0.00488223	-0.553854	-0.8326	-92.7209
	-0.97314	-0.194268	0.123523	-140.424
	-0.230161	0.809633	-0.539926	90.3207
	0	0	0	1
Relative starting energy: 81396.3
Relative final energy: 81396.3
Total number of maps: 1
dpp4_56  modelThresh=0  compareThresh=3.40282e+38
MinInterBlobDistance= 150
Compare uTime, sTime = 0.008999, 0
Conf: conf15
Fit: 3.75473
Transform: 
	0.209624	0.576624	-0.78966	645.878
	0.957205	-0.285829	0.0453827	-68.8591
	0.199539	0.76538	0.611865	235.749
	0	0	0	1
Relative starting energy: 72006.9
Relative final energy: 72006.9
Total number of maps: 1
Done!
