# Supplementary material for: Discovery of Novel DPP-IV Inhibitors as Potential Candidates for the Treatment of Type 2 Diabetes Mellitus Predicted by 3D QSAR Pharmacophore Models, Molecular Docking and De Novo Evolution
Source: Molecules. 2019 Aug 7;24(16):2870. doi: 10.3390/molecules24162870 (PMC6720998; doi:10.3390/molecules24162870)
Supplement: Supplementary file 1 [file molecules-24-02870-s001.zip › Supplementary materials/3DQSARPharmacophoreGeneration/correlation.csv]

Correls	random1	random2	random3	random4	random5	random6	random7	random8	random9	random10	random11	random12	random13	random14	random15	random16	random17	random18	random19
0.924736	0.834988	0.781955	0.744471	0.822196	0.740474	0.529884	0.622789	0.71876	0.789033	0.819969	0.733348	0.757095	0.698961	0.603457	0.794354	0.802289	0.761088	0.541445	0.731054
0.922598	0.817339	0.765597	0.707891	0.755835	0.715695	0.525111	0.60875	0.63127	0.659286	0.793314	0.733686	0.690207	0.677945	0.512554	0.793007	0.774514	0.74871	0.537664	0.661985
0.891029	0.786129	0.741579	0.704682	0.72622	0.712249	0.448802	0.559976	0.606263	0.634862	0.790367	0.733737	0.677288	0.677295	0.423806	0.680979	0.734528	0.742247	0.532144	0.660107
0.887694	0.776029	0.737683	0.704789	0.712987	0.705777	0.438944	0.553708	0.584836	0.629645	0.787805	0.728524	0.66476	0.671958	0.436619	0.661612	0.663039	0.707528	0.514365	0.639641
0.878395	0.770125	0.72778	0.701598	0.710699	0.693927	0.43007	0.551106	0.578032	0.625263	0.777408	0.732443	0.654928	0.673394	0.435392	0.661717	0.660871	0.703067	0.502071	0.638805
0.875645	0.765058	0.719538	0.69167	0.70889	0.683247	0.427461	0.544345	0.579342	0.579065	0.771659	0.728889	0.64196	0.658949	0.430677	0.651362	0.650452	0.698605	0.505959	0.637248
0.873374	0.751963	0.71893	0.692936	0.68626	0.682011	0.426423	0.54398	0.574437	0.554956	0.764701	0.724326	0.64167	0.653725	0.430197	0.646219	0.642826	0.68803	0.501958	0.639579
0.870556	0.751872	0.704221	0.691837	0.673751	0.676007	0.421804	0.546439	0.578463	0.548503	0.765984	0.723006	0.639712	0.638252	0.426695	0.647155	0.639026	0.687942	0.497678	0.629058
0.853487	0.748575	0.710127	0.684465	0.66112	0.672064	0.41725	0.546881	0.571092	0.541471	0.753227	0.719358	0.63951	0.636377	0.421322	0.645586	0.630142	0.674287	0.496635	0.62505
0.838927	0.741674	0.691651	0.680291	0.661586	0.668578	0.409934	0.539627	0.575403	0.541424	0.752167	0.715276	0.639433	0.633807	0.419906	0.644556	0.635704	0.670727	0.490475	0.621083
