# Supplementary material for: Discovery of Novel DPP-IV Inhibitors as Potential Candidates for the Treatment of Type 2 Diabetes Mellitus Predicted by 3D QSAR Pharmacophore Models, Molecular Docking and De Novo Evolution
Source: Molecules. 2019 Aug 7;24(16):2870. doi: 10.3390/molecules24162870 (PMC6720998; doi:10.3390/molecules24162870)
Supplement: Supplementary file 1 [file molecules-24-02870-s001.zip › Supplementary materials/3DQSARPharmacophoreGeneration/cost.csv]

Costs	random1	random2	random3	random4	random5	random6	random7	random8	random9	random10	random11	random12	random13	random14	random15	random16	random17	random18	random19
138.152	207.188	245.47	267.39	220.065	274.229	381.412	342.112	291.997	248.996	221.136	278.628	259.842	296.247	348.491	237.477	240.21	259.263	380.466	278.156
139.866	219.304	257.999	290.332	264.988	290.163	383.02	349.548	337.876	324.329	238.833	278.636	302.674	307.601	394.659	238.374	252.014	267.387	382.049	320.514
164.511	241.264	271.863	292.438	284.904	292.625	416.07	376.964	351.46	338.922	240.832	280.014	310.07	309.107	428.913	311.227	278.196	271.585	386.104	322.013
167.104	248.188	275.144	292.884	292.102	296.221	420.894	378.911	364.478	342.129	242.687	281.649	316.471	310.969	429.294	321.468	320.806	293.642	392.806	333.485
174.539	252.126	280.605	294.201	294.128	304.376	425.076	380.828	365.578	343.184	249.716	281.791	322.817	311.78	429.941	322.159	324.553	295.968	397.524	334.093
176.215	256.732	285.893	299.972	295.025	310.822	425.915	384.193	367.294	369.132	253.519	281.821	329.956	318.236	431.872	327.514	329.408	298.563	398.274	334.498
178.056	265.052	286.152	300.027	308.657	311.333	427.74	384.906	367.299	378.826	258.069	284.425	330.406	322.369	431.9	330.078	332.429	304.873	398.458	335.169
180.027	265.739	295.149	301.229	316.204	314.907	428.365	385.57	367.746	383.575	258.103	285.517	330.834	330.178	432.491	330.493	337.309	305.94	398.734	339.815
192.708	268.302	298.118	306.394	324.226	317.21	430.245	386.032	368.997	387.054	265.561	289.106	331.904	330.884	433.95	334.49	339.05	313.219	400.225	341.217
203.411	271.593	302.737	306.865	324.69	319.694	432.852	386.415	369.306	387.077	266.311	289.931	332.065	332.232	435.852	334.637	340.242	315.214	403.007	344.755
