# Supplementary material for: Discovery of Novel DPP-IV Inhibitors as Potential Candidates for the Treatment of Type 2 Diabetes Mellitus Predicted by 3D QSAR Pharmacophore Models, Molecular Docking and De Novo Evolution
Source: Molecules. 2019 Aug 7;24(16):2870. doi: 10.3390/molecules24162870 (PMC6720998; doi:10.3390/molecules24162870)
Supplement: Supplementary file 1 [file molecules-24-02870-s001.zip › Supplementary materials/3DQSARPharmacophoreGeneration/mappings.txt]

Summary of mapping of compound "dpp4_29" to hypothesis "/home/msi/BIOVIA/ds2018sp1/web/jobs/thtf/61142608-5F75-4349-A65F-677CF5382BD4/training_set-(1)_01.chm":
| Query Atom heavyAtom2 mapped to Atom N13 (-0.461771 -0.732918 -5.513623) angstroms
| Query Atom Heavy#NOS#32 mapped to Atom N14 (-1.807183 -0.059356 -0.880506) angstroms
Summary of mapping of compound "dpp4_30" to hypothesis "/home/msi/BIOVIA/ds2018sp1/web/jobs/thtf/61142608-5F75-4349-A65F-677CF5382BD4/training_set-(1)_01.chm":
| Query Atom heavyAtom2 mapped to Atom N21 (-0.080075 -0.302187 -5.418714) angstroms
| Query Atom Heavy#NOS#32 mapped to Atom O20 (-1.468283 -0.023127 -1.090703) angstroms
Summary of mapping of compound "dpp4_31" to hypothesis "/home/msi/BIOVIA/ds2018sp1/web/jobs/thtf/61142608-5F75-4349-A65F-677CF5382BD4/training_set-(1)_01.chm":
| Query Atom heavyAtom2 mapped to Atom N13 (0.088600 -0.604958 -5.205418) angstroms
| Query Atom Heavy#NOS#32 mapped to Atom N14 (-2.047687 -0.103170 -0.819151) angstroms
Summary of mapping of compound "dpp4_33" to hypothesis "/home/msi/BIOVIA/ds2018sp1/web/jobs/thtf/61142608-5F75-4349-A65F-677CF5382BD4/training_set-(1)_01.chm":
| Query Atom heavyAtom2 mapped to Atom N21 (-0.196707 -0.446945 -5.501894) angstroms
| Query Atom heavyAtom1 mapped to Atom O30 (-6.090744 1.931267 2.752282) angstroms
Summary of mapping of compound "dpp4_36" to hypothesis "/home/msi/BIOVIA/ds2018sp1/web/jobs/thtf/61142608-5F75-4349-A65F-677CF5382BD4/training_set-(1)_01.chm":
| Query Atom heavyAtom2 mapped to Atom N21 (0.674316 -0.703389 -6.423132) angstroms
| Query Atom Heavy#NOS#32 mapped to Atom O13 (-1.132174 -0.107185 -0.290021) angstroms
| Query Atom heavyAtom1 mapped to Atom O30 (-6.681926 2.167090 2.892279) angstroms
Summary of mapping of compound "dpp4_37" to hypothesis "/home/msi/BIOVIA/ds2018sp1/web/jobs/thtf/61142608-5F75-4349-A65F-677CF5382BD4/training_set-(1)_01.chm":
| Query Atom heavyAtom2 mapped to Atom N21 (-0.043506 -0.331579 -5.389209) angstroms
| Query Atom Heavy#NOS#32 mapped to Atom O20 (-1.529237 -0.040641 -1.103838) angstroms
Summary of mapping of compound "dpp4_38" to hypothesis "/home/msi/BIOVIA/ds2018sp1/web/jobs/thtf/61142608-5F75-4349-A65F-677CF5382BD4/training_set-(1)_01.chm":
| Query Atom heavyAtom2 mapped to Atom N13 (-1.140809 -1.195299 -5.898711) angstroms
| Query Atom Heavy#NOS#32 mapped to Atom N6 (-0.620881 -0.815086 -0.772716) angstroms
Summary of mapping of compound "dpp4_39" to hypothesis "/home/msi/BIOVIA/ds2018sp1/web/jobs/thtf/61142608-5F75-4349-A65F-677CF5382BD4/training_set-(1)_01.chm":
| Query Atom heavyAtom2 mapped to Atom N14 (-0.283361 -0.871046 -5.441634) angstroms
| Query Atom heavyAtom1 mapped to Atom N27 (-5.819853 2.527966 2.386633) angstroms
Summary of mapping of compound "dpp4_42" to hypothesis "/home/msi/BIOVIA/ds2018sp1/web/jobs/thtf/61142608-5F75-4349-A65F-677CF5382BD4/training_set-(1)_01.chm":
| Query Atom heavyAtom2 mapped to Atom N15 (-0.588448 -0.216614 -4.914823) angstroms
| Query Atom heavyAtom1 mapped to Atom N25 (-5.333625 1.874601 2.093889) angstroms
Summary of mapping of compound "dpp4_44" to hypothesis "/home/msi/BIOVIA/ds2018sp1/web/jobs/thtf/61142608-5F75-4349-A65F-677CF5382BD4/training_set-(1)_01.chm":
| Query Atom Heavy#NOS#32 mapped to Atom O13 (-1.220546 0.093826 -1.167849) angstroms
| Query Atom heavyAtom1 mapped to Atom O28 (-6.286059 1.614676 3.082575) angstroms
Summary of mapping of compound "dpp4_47" to hypothesis "/home/msi/BIOVIA/ds2018sp1/web/jobs/thtf/61142608-5F75-4349-A65F-677CF5382BD4/training_set-(1)_01.chm":
| Query Atom Heavy#NOS#32 mapped to Atom N8 (-0.882371 -0.574645 -1.467644) angstroms
| Query Atom heavyAtom1 mapped to Atom O34 (-6.583255 2.000511 3.258635) angstroms
Summary of mapping of compound "dpp4_48" to hypothesis "/home/msi/BIOVIA/ds2018sp1/web/jobs/thtf/61142608-5F75-4349-A65F-677CF5382BD4/training_set-(1)_01.chm":
| Query Atom Heavy#NOS#32 mapped to Atom O14 (-1.323828 -0.444294 -1.326142) angstroms
| Query Atom heavyAtom1 mapped to Atom N11 (-4.994777 2.225453 2.609997) angstroms
Summary of mapping of compound "dpp4_49" to hypothesis "/home/msi/BIOVIA/ds2018sp1/web/jobs/thtf/61142608-5F75-4349-A65F-677CF5382BD4/training_set-(1)_01.chm":
| Query Atom Heavy#NOS#32 mapped to Atom N12 (-1.087701 0.767807 -0.277765) angstroms
| Query Atom heavyAtom1 mapped to Atom O24 (-6.281206 0.912803 2.793650) angstroms
Summary of mapping of compound "dpp4_51" to hypothesis "/home/msi/BIOVIA/ds2018sp1/web/jobs/thtf/61142608-5F75-4349-A65F-677CF5382BD4/training_set-(1)_01.chm":
| Query Atom heavyAtom2 mapped to Atom N15 (-0.573123 -0.198833 -5.037909) angstroms
| Query Atom heavyAtom1 mapped to Atom O24 (-5.624117 1.798171 2.077810) angstroms
Summary of mapping of compound "dpp4_54" to hypothesis "/home/msi/BIOVIA/ds2018sp1/web/jobs/thtf/61142608-5F75-4349-A65F-677CF5382BD4/training_set-(1)_01.chm":
| Query Atom heavyAtom2 mapped to Atom N13 (-0.433701 -0.364758 -6.090765) angstroms
| Query Atom Heavy#NOS#32 mapped to Atom N6 (-0.738335 -0.508165 -0.897029) angstroms
Summary of mapping of compound "dpp4_56" to hypothesis "/home/msi/BIOVIA/ds2018sp1/web/jobs/thtf/61142608-5F75-4349-A65F-677CF5382BD4/training_set-(1)_01.chm":
| Query Atom heavyAtom2 mapped to Atom N23 (-0.116207 -0.442961 -5.362081) angstroms
Summary of mapping of compound "dpp4_29" to hypothesis "/home/msi/BIOVIA/ds2018sp1/web/jobs/thtf/61142608-5F75-4349-A65F-677CF5382BD4/training_set-(1)_02.chm":
| Query Atom heavyAtom2 mapped to Atom N13 (0.471760 -0.015711 -4.699269) angstroms
| Query Atom Heavy#NOS#32 mapped to Atom N14 (-2.036326 -0.172770 -0.494184) angstroms
Summary of mapping of compound "dpp4_30" to hypothesis "/home/msi/BIOVIA/ds2018sp1/web/jobs/thtf/61142608-5F75-4349-A65F-677CF5382BD4/training_set-(1)_02.chm":
| Query Atom heavyAtom2 mapped to Atom N21 (0.288362 -0.008784 -4.449817) angstroms
| Query Atom Heavy#NOS#32 mapped to Atom O20 (-1.719442 0.015853 -0.597881) angstroms
Summary of mapping of compound "dpp4_31" to hypothesis "/home/msi/BIOVIA/ds2018sp1/web/jobs/thtf/61142608-5F75-4349-A65F-677CF5382BD4/training_set-(1)_02.chm":
| Query Atom heavyAtom2 mapped to Atom N13 (0.549746 0.004656 -4.649833) angstroms
| Query Atom Heavy#NOS#32 mapped to Atom N14 (-2.060079 -0.160513 -0.500570) angstroms
Summary of mapping of compound "dpp4_33" to hypothesis "/home/msi/BIOVIA/ds2018sp1/web/jobs/thtf/61142608-5F75-4349-A65F-677CF5382BD4/training_set-(1)_02.chm":
| Query Atom heavyAtom2 mapped to Atom N21 (0.194760 0.044123 -4.928779) angstroms
| Query Atom heavyAtom1 mapped to Atom O30 (-6.117786 1.235518 3.272400) angstroms
Summary of mapping of compound "dpp4_36" to hypothesis "/home/msi/BIOVIA/ds2018sp1/web/jobs/thtf/61142608-5F75-4349-A65F-677CF5382BD4/training_set-(1)_02.chm":
| Query Atom Heavy#NOS#32 mapped to Atom O13 (-2.091365 0.005333 -1.950177) angstroms
| Query Atom heavyAtom1 mapped to Atom O30 (-5.761520 0.882356 3.217761) angstroms
Summary of mapping of compound "dpp4_37" to hypothesis "/home/msi/BIOVIA/ds2018sp1/web/jobs/thtf/61142608-5F75-4349-A65F-677CF5382BD4/training_set-(1)_02.chm":
| Query Atom heavyAtom2 mapped to Atom N21 (0.185641 0.085371 -4.675935) angstroms
| Query Atom Heavy#NOS#32 mapped to Atom O20 (-1.478173 -0.073326 -0.518531) angstroms
Summary of mapping of compound "dpp4_38" to hypothesis "/home/msi/BIOVIA/ds2018sp1/web/jobs/thtf/61142608-5F75-4349-A65F-677CF5382BD4/training_set-(1)_02.chm":
| Query Atom heavyAtom2 mapped to Atom N13 (0.736808 0.369287 -5.214638) angstroms
| Query Atom Heavy#NOS#32 mapped to Atom N23 (-1.515691 -0.407613 -0.742340) angstroms
Summary of mapping of compound "dpp4_39" to hypothesis "/home/msi/BIOVIA/ds2018sp1/web/jobs/thtf/61142608-5F75-4349-A65F-677CF5382BD4/training_set-(1)_02.chm":
| Query Atom heavyAtom2 mapped to Atom N14 (0.586772 0.099950 -4.366509) angstroms
| Query Atom Heavy#NOS#32 mapped to Atom N17 (-2.664675 0.098777 -1.415735) angstroms
| Query Atom heavyAtom1 mapped to Atom N27 (-6.322422 1.284502 3.271860) angstroms
Summary of mapping of compound "dpp4_42" to hypothesis "/home/msi/BIOVIA/ds2018sp1/web/jobs/thtf/61142608-5F75-4349-A65F-677CF5382BD4/training_set-(1)_02.chm":
| Query Atom heavyAtom2 mapped to Atom N15 (0.705918 -0.553226 -4.713169) angstroms
| Query Atom Heavy#NOS#32 mapped to Atom N20 (-2.864724 -0.440501 0.641130) angstroms
| Query Atom heavyAtom1 mapped to Atom N25 (-5.221179 0.694107 2.974700) angstroms
Summary of mapping of compound "dpp4_44" to hypothesis "/home/msi/BIOVIA/ds2018sp1/web/jobs/thtf/61142608-5F75-4349-A65F-677CF5382BD4/training_set-(1)_02.chm":
| Query Atom Heavy#NOS#32 mapped to Atom O13 (-1.579355 -0.167910 -1.416500) angstroms
| Query Atom heavyAtom1 mapped to Atom O28 (-6.225381 1.285493 3.474955) angstroms
Summary of mapping of compound "dpp4_47" to hypothesis "/home/msi/BIOVIA/ds2018sp1/web/jobs/thtf/61142608-5F75-4349-A65F-677CF5382BD4/training_set-(1)_02.chm":
| Query Atom Heavy#NOS#32 mapped to Atom N26 (-2.429329 -0.580037 -0.287069) angstroms
| Query Atom heavyAtom1 mapped to Atom O36 (-5.379821 1.298729 2.649108) angstroms
Summary of mapping of compound "dpp4_48" to hypothesis "/home/msi/BIOVIA/ds2018sp1/web/jobs/thtf/61142608-5F75-4349-A65F-677CF5382BD4/training_set-(1)_02.chm":
| Query Atom Heavy#NOS#32 mapped to Atom O14 (-1.626591 -0.650193 -0.767910) angstroms
| Query Atom heavyAtom1 mapped to Atom N11 (-4.951774 0.953033 2.703753) angstroms
Summary of mapping of compound "dpp4_49" to hypothesis "/home/msi/BIOVIA/ds2018sp1/web/jobs/thtf/61142608-5F75-4349-A65F-677CF5382BD4/training_set-(1)_02.chm":
| Query Atom Heavy#NOS#32 mapped to Atom N12 (-1.192679 0.113932 0.150657) angstroms
| Query Atom heavyAtom1 mapped to Atom O24 (-6.529995 0.237978 2.963243) angstroms
Summary of mapping of compound "dpp4_51" to hypothesis "/home/msi/BIOVIA/ds2018sp1/web/jobs/thtf/61142608-5F75-4349-A65F-677CF5382BD4/training_set-(1)_02.chm":
| Query Atom heavyAtom2 mapped to Atom N15 (-0.843778 0.864001 -4.750555) angstroms
| Query Atom Heavy#NOS#32 mapped to Atom O13 (-1.413172 -0.274663 -1.504049) angstroms
Summary of mapping of compound "dpp4_54" to hypothesis "/home/msi/BIOVIA/ds2018sp1/web/jobs/thtf/61142608-5F75-4349-A65F-677CF5382BD4/training_set-(1)_02.chm":
| Query Atom heavyAtom2 mapped to Atom N13 (0.708303 0.388679 -5.236681) angstroms
| Query Atom Heavy#NOS#32 mapped to Atom N23 (-1.401952 -0.404467 -0.806634) angstroms
Summary of mapping of compound "dpp4_56" to hypothesis "/home/msi/BIOVIA/ds2018sp1/web/jobs/thtf/61142608-5F75-4349-A65F-677CF5382BD4/training_set-(1)_02.chm":
| Query Atom Heavy#NOS#32 mapped to Atom N12 (-1.837750 -0.050017 -0.803628) angstroms
Summary of mapping of compound "dpp4_29" to hypothesis "/home/msi/BIOVIA/ds2018sp1/web/jobs/thtf/61142608-5F75-4349-A65F-677CF5382BD4/training_set-(1)_03.chm":
| Query Atom heavyAtom1 mapped to Atom N13 (3.313092 -0.641752 2.161720) angstroms
| Query Atom Heavy#NOS#31 mapped to Atom N14 (-1.186250 0.081080 0.440375) angstroms
Summary of mapping of compound "dpp4_30" to hypothesis "/home/msi/BIOVIA/ds2018sp1/web/jobs/thtf/61142608-5F75-4349-A65F-677CF5382BD4/training_set-(1)_03.chm":
| Query Atom heavyAtom1 mapped to Atom N21 (3.099529 -0.413147 2.085442) angstroms
| Query Atom Heavy#NOS#31 mapped to Atom O20 (-0.875282 0.051503 0.097146) angstroms
Summary of mapping of compound "dpp4_31" to hypothesis "/home/msi/BIOVIA/ds2018sp1/web/jobs/thtf/61142608-5F75-4349-A65F-677CF5382BD4/training_set-(1)_03.chm":
| Query Atom heavyAtom1 mapped to Atom N13 (3.366615 -0.712785 1.527535) angstroms
| Query Atom Heavy#NOS#31 mapped to Atom N14 (-1.367440 0.153176 0.582186) angstroms
Summary of mapping of compound "dpp4_33" to hypothesis "/home/msi/BIOVIA/ds2018sp1/web/jobs/thtf/61142608-5F75-4349-A65F-677CF5382BD4/training_set-(1)_03.chm":
| Query Atom heavyAtom1 mapped to Atom N21 (3.697927 -0.928766 1.997879) angstroms
| Query Atom Heavy#NOS#32 mapped to Atom O30 (-6.964510 0.027198 2.195127) angstroms
Summary of mapping of compound "dpp4_36" to hypothesis "/home/msi/BIOVIA/ds2018sp1/web/jobs/thtf/61142608-5F75-4349-A65F-677CF5382BD4/training_set-(1)_03.chm":
| Query Atom heavyAtom1 mapped to Atom N21 (4.117212 -0.353953 2.374490) angstroms
| Query Atom Heavy#NOS#32 mapped to Atom O30 (-7.499693 0.000088 1.751087) angstroms
Summary of mapping of compound "dpp4_37" to hypothesis "/home/msi/BIOVIA/ds2018sp1/web/jobs/thtf/61142608-5F75-4349-A65F-677CF5382BD4/training_set-(1)_03.chm":
| Query Atom heavyAtom1 mapped to Atom N21 (3.364876 -1.013517 1.707181) angstroms
| Query Atom Heavy#NOS#31 mapped to Atom O20 (-0.856748 -0.024956 0.344432) angstroms
Summary of mapping of compound "dpp4_38" to hypothesis "/home/msi/BIOVIA/ds2018sp1/web/jobs/thtf/61142608-5F75-4349-A65F-677CF5382BD4/training_set-(1)_03.chm":
| Query Atom heavyAtom1 mapped to Atom N13 (3.804088 -0.290788 1.969320) angstroms
| Query Atom Heavy#NOS#31 mapped to Atom N6 (-0.565146 0.487557 -0.812423) angstroms
Summary of mapping of compound "dpp4_39" to hypothesis "/home/msi/BIOVIA/ds2018sp1/web/jobs/thtf/61142608-5F75-4349-A65F-677CF5382BD4/training_set-(1)_03.chm":
| Query Atom heavyAtom1 mapped to Atom N14 (3.261619 -0.641906 1.852198) angstroms
| Query Atom Heavy#NOS#32 mapped to Atom N27 (-6.481672 -0.166285 1.856205) angstroms
Summary of mapping of compound "dpp4_42" to hypothesis "/home/msi/BIOVIA/ds2018sp1/web/jobs/thtf/61142608-5F75-4349-A65F-677CF5382BD4/training_set-(1)_03.chm":
| Query Atom heavyAtom1 mapped to Atom N15 (3.014781 -1.092075 2.094452) angstroms
| Query Atom Heavy#NOS#32 mapped to Atom N25 (-6.003868 -0.484729 1.700418) angstroms
Summary of mapping of compound "dpp4_44" to hypothesis "/home/msi/BIOVIA/ds2018sp1/web/jobs/thtf/61142608-5F75-4349-A65F-677CF5382BD4/training_set-(1)_03.chm":
| Query Atom heavyAtom1 mapped to Atom N21 (4.674122 -1.027665 1.760870) angstroms
| Query Atom Heavy#NOS#32 mapped to Atom O29 (-6.830216 -0.695620 2.587496) angstroms
| Query Atom Heavy#NOS#31 mapped to Atom O13 (-1.082773 0.577511 -0.612769) angstroms
Summary of mapping of compound "dpp4_47" to hypothesis "/home/msi/BIOVIA/ds2018sp1/web/jobs/thtf/61142608-5F75-4349-A65F-677CF5382BD4/training_set-(1)_03.chm":
| Query Atom Heavy#NOS#32 mapped to Atom N26 (-6.386925 -0.176512 2.340957) angstroms
| Query Atom Heavy#NOS#31 mapped to Atom O21 (-0.847489 0.275647 0.281253) angstroms
Summary of mapping of compound "dpp4_48" to hypothesis "/home/msi/BIOVIA/ds2018sp1/web/jobs/thtf/61142608-5F75-4349-A65F-677CF5382BD4/training_set-(1)_03.chm":
| Query Atom Heavy#NOS#32 mapped to Atom N21 (-6.839809 -0.975453 1.908837) angstroms
| Query Atom Heavy#NOS#31 mapped to Atom O14 (-1.203793 0.764659 -0.256639) angstroms
Summary of mapping of compound "dpp4_49" to hypothesis "/home/msi/BIOVIA/ds2018sp1/web/jobs/thtf/61142608-5F75-4349-A65F-677CF5382BD4/training_set-(1)_03.chm":
| Query Atom Heavy#NOS#32 mapped to Atom O24 (-6.645966 0.653845 2.477645) angstroms
| Query Atom Heavy#NOS#31 mapped to Atom N12 (-1.154254 -0.760326 0.411652) angstroms
Summary of mapping of compound "dpp4_51" to hypothesis "/home/msi/BIOVIA/ds2018sp1/web/jobs/thtf/61142608-5F75-4349-A65F-677CF5382BD4/training_set-(1)_03.chm":
| Query Atom heavyAtom1 mapped to Atom N15 (2.800984 -1.163705 2.040019) angstroms
| Query Atom Heavy#NOS#32 mapped to Atom O24 (-6.130133 -0.743101 1.524322) angstroms
Summary of mapping of compound "dpp4_54" to hypothesis "/home/msi/BIOVIA/ds2018sp1/web/jobs/thtf/61142608-5F75-4349-A65F-677CF5382BD4/training_set-(1)_03.chm":
| Query Atom heavyAtom1 mapped to Atom N13 (3.703749 -1.131767 2.430520) angstroms
| Query Atom Heavy#NOS#31 mapped to Atom N6 (-0.433746 0.405870 -0.327210) angstroms
Summary of mapping of compound "dpp4_56" to hypothesis "/home/msi/BIOVIA/ds2018sp1/web/jobs/thtf/61142608-5F75-4349-A65F-677CF5382BD4/training_set-(1)_03.chm":
| Query Atom heavyAtom1 mapped to Atom N23 (3.536997 -0.917945 1.910478) angstroms
Summary of mapping of compound "dpp4_29" to hypothesis "/home/msi/BIOVIA/ds2018sp1/web/jobs/thtf/61142608-5F75-4349-A65F-677CF5382BD4/training_set-(1)_04.chm":
| Query Atom heavyAtom1 mapped to Atom N13 (3.344307 -0.593642 2.107867) angstroms
| Query Atom Heavy#NOS#31 mapped to Atom N14 (-1.195326 0.150834 0.505721) angstroms
Summary of mapping of compound "dpp4_30" to hypothesis "/home/msi/BIOVIA/ds2018sp1/web/jobs/thtf/61142608-5F75-4349-A65F-677CF5382BD4/training_set-(1)_04.chm":
| Query Atom heavyAtom1 mapped to Atom N21 (2.960254 -0.597969 2.145805) angstroms
| Query Atom Heavy#NOS#31 mapped to Atom O20 (-0.968805 -0.036715 0.092555) angstroms
Summary of mapping of compound "dpp4_31" to hypothesis "/home/msi/BIOVIA/ds2018sp1/web/jobs/thtf/61142608-5F75-4349-A65F-677CF5382BD4/training_set-(1)_04.chm":
| Query Atom heavyAtom1 mapped to Atom N13 (3.267922 -0.681467 1.580522) angstroms
| Query Atom Heavy#NOS#31 mapped to Atom N14 (-1.444027 0.241151 0.579938) angstroms
Summary of mapping of compound "dpp4_33" to hypothesis "/home/msi/BIOVIA/ds2018sp1/web/jobs/thtf/61142608-5F75-4349-A65F-677CF5382BD4/training_set-(1)_04.chm":
| Query Atom heavyAtom1 mapped to Atom N21 (3.037115 -0.591894 2.069150) angstroms
| Query Atom Heavy#NOS#32 mapped to Atom O28 (-6.986108 0.421886 0.798403) angstroms
Summary of mapping of compound "dpp4_36" to hypothesis "/home/msi/BIOVIA/ds2018sp1/web/jobs/thtf/61142608-5F75-4349-A65F-677CF5382BD4/training_set-(1)_04.chm":
| Query Atom Heavy#NOS#32 mapped to Atom O30 (-7.327196 -0.078355 1.047562) angstroms
| Query Atom Heavy#NOS#31 mapped to Atom O13 (-0.789668 0.598887 -0.655723) angstroms
Summary of mapping of compound "dpp4_37" to hypothesis "/home/msi/BIOVIA/ds2018sp1/web/jobs/thtf/61142608-5F75-4349-A65F-677CF5382BD4/training_set-(1)_04.chm":
| Query Atom heavyAtom1 mapped to Atom N21 (3.021819 -0.585247 2.002158) angstroms
| Query Atom Heavy#NOS#31 mapped to Atom O20 (-1.075309 0.005549 0.114553) angstroms
Summary of mapping of compound "dpp4_38" to hypothesis "/home/msi/BIOVIA/ds2018sp1/web/jobs/thtf/61142608-5F75-4349-A65F-677CF5382BD4/training_set-(1)_04.chm":
| Query Atom Heavy#NOS#32 mapped to Atom N23 (-6.007232 -0.265237 0.328356) angstroms
| Query Atom Heavy#NOS#31 mapped to Atom O14 (-1.240088 0.592434 0.311121) angstroms
Summary of mapping of compound "dpp4_39" to hypothesis "/home/msi/BIOVIA/ds2018sp1/web/jobs/thtf/61142608-5F75-4349-A65F-677CF5382BD4/training_set-(1)_04.chm":
| Query Atom heavyAtom1 mapped to Atom N14 (3.138271 -0.199338 1.987070) angstroms
| Query Atom Heavy#NOS#32 mapped to Atom N27 (-6.944458 -0.086584 0.640347) angstroms
Summary of mapping of compound "dpp4_42" to hypothesis "/home/msi/BIOVIA/ds2018sp1/web/jobs/thtf/61142608-5F75-4349-A65F-677CF5382BD4/training_set-(1)_04.chm":
| Query Atom heavyAtom1 mapped to Atom N15 (2.872788 0.165818 2.042422) angstroms
| Query Atom Heavy#NOS#31 mapped to Atom N20 (-2.097042 0.012120 0.319304) angstroms
Summary of mapping of compound "dpp4_44" to hypothesis "/home/msi/BIOVIA/ds2018sp1/web/jobs/thtf/61142608-5F75-4349-A65F-677CF5382BD4/training_set-(1)_04.chm":
| Query Atom Heavy#NOS#32 mapped to Atom O28 (-7.401135 0.479742 0.494638) angstroms
| Query Atom Heavy#NOS#31 mapped to Atom O13 (-0.530035 -0.160101 0.441230) angstroms
Summary of mapping of compound "dpp4_47" to hypothesis "/home/msi/BIOVIA/ds2018sp1/web/jobs/thtf/61142608-5F75-4349-A65F-677CF5382BD4/training_set-(1)_04.chm":
| Query Atom Heavy#NOS#32 mapped to Atom N16 (-6.914389 0.657841 1.001852) angstroms
| Query Atom Heavy#NOS#31 mapped to Atom N8 (-1.128836 -0.129859 -0.050045) angstroms
Summary of mapping of compound "dpp4_48" to hypothesis "/home/msi/BIOVIA/ds2018sp1/web/jobs/thtf/61142608-5F75-4349-A65F-677CF5382BD4/training_set-(1)_04.chm":
| Query Atom Heavy#NOS#32 mapped to Atom N21 (-7.864819 0.094911 0.635091) angstroms
| Query Atom Heavy#NOS#31 mapped to Atom O13 (-0.914038 0.210241 0.917825) angstroms
Summary of mapping of compound "dpp4_49" to hypothesis "/home/msi/BIOVIA/ds2018sp1/web/jobs/thtf/61142608-5F75-4349-A65F-677CF5382BD4/training_set-(1)_04.chm":
| Query Atom Heavy#NOS#32 mapped to Atom O24 (-6.930693 1.295829 1.155807) angstroms
| Query Atom Heavy#NOS#31 mapped to Atom N12 (-1.455564 -0.031387 -1.009503) angstroms
Summary of mapping of compound "dpp4_51" to hypothesis "/home/msi/BIOVIA/ds2018sp1/web/jobs/thtf/61142608-5F75-4349-A65F-677CF5382BD4/training_set-(1)_04.chm":
| Query Atom heavyAtom1 mapped to Atom N15 (2.370799 -0.918811 2.899816) angstroms
| Query Atom Heavy#NOS#31 mapped to Atom O13 (-0.239676 0.163337 0.856549) angstroms
Summary of mapping of compound "dpp4_54" to hypothesis "/home/msi/BIOVIA/ds2018sp1/web/jobs/thtf/61142608-5F75-4349-A65F-677CF5382BD4/training_set-(1)_04.chm":
| Query Atom Heavy#NOS#32 mapped to Atom N13 (-6.106322 -0.093579 0.468745) angstroms
| Query Atom Heavy#NOS#31 mapped to Atom N6 (-0.526562 0.066073 -0.012986) angstroms
Summary of mapping of compound "dpp4_56" to hypothesis "/home/msi/BIOVIA/ds2018sp1/web/jobs/thtf/61142608-5F75-4349-A65F-677CF5382BD4/training_set-(1)_04.chm":
| Query Atom heavyAtom1 mapped to Atom N23 (2.969791 -0.606182 2.500864) angstroms
Summary of mapping of compound "dpp4_29" to hypothesis "/home/msi/BIOVIA/ds2018sp1/web/jobs/thtf/61142608-5F75-4349-A65F-677CF5382BD4/training_set-(1)_05.chm":
| Query Atom Heavy#NOS#33 mapped to Atom N13 (3.466759 -0.244488 2.177734) angstroms
| Query Atom Heavy#NOS#32 mapped to Atom N14 (-1.145370 0.154060 0.661551) angstroms
Summary of mapping of compound "dpp4_30" to hypothesis "/home/msi/BIOVIA/ds2018sp1/web/jobs/thtf/61142608-5F75-4349-A65F-677CF5382BD4/training_set-(1)_05.chm":
| Query Atom Heavy#NOS#33 mapped to Atom N21 (3.246728 -0.297199 2.223518) angstroms
| Query Atom Heavy#NOS#32 mapped to Atom O20 (-0.559133 0.002388 0.230090) angstroms
Summary of mapping of compound "dpp4_31" to hypothesis "/home/msi/BIOVIA/ds2018sp1/web/jobs/thtf/61142608-5F75-4349-A65F-677CF5382BD4/training_set-(1)_05.chm":
| Query Atom Heavy#NOS#33 mapped to Atom N13 (3.484448 -0.058926 1.598518) angstroms
| Query Atom Heavy#NOS#32 mapped to Atom N14 (-1.336997 0.225640 0.742950) angstroms
Summary of mapping of compound "dpp4_33" to hypothesis "/home/msi/BIOVIA/ds2018sp1/web/jobs/thtf/61142608-5F75-4349-A65F-677CF5382BD4/training_set-(1)_05.chm":
| Query Atom Heavy#NOS#33 mapped to Atom N21 (3.459336 0.430641 1.958596) angstroms
| Query Atom heavyAtom1 mapped to Atom O28 (-6.679718 0.487602 1.407350) angstroms
Summary of mapping of compound "dpp4_36" to hypothesis "/home/msi/BIOVIA/ds2018sp1/web/jobs/thtf/61142608-5F75-4349-A65F-677CF5382BD4/training_set-(1)_05.chm":
| Query Atom Heavy#NOS#33 mapped to Atom O29 (3.508447 0.601494 2.260484) angstroms
| Query Atom Heavy#NOS#32 mapped to Atom N11 (-0.427259 0.144451 -0.005723) angstroms
Summary of mapping of compound "dpp4_37" to hypothesis "/home/msi/BIOVIA/ds2018sp1/web/jobs/thtf/61142608-5F75-4349-A65F-677CF5382BD4/training_set-(1)_05.chm":
| Query Atom Heavy#NOS#33 mapped to Atom N21 (3.592117 0.246662 2.126089) angstroms
| Query Atom Heavy#NOS#32 mapped to Atom O20 (-0.459393 -0.175024 0.341674) angstroms
Summary of mapping of compound "dpp4_38" to hypothesis "/home/msi/BIOVIA/ds2018sp1/web/jobs/thtf/61142608-5F75-4349-A65F-677CF5382BD4/training_set-(1)_05.chm":
| Query Atom Heavy#NOS#33 mapped to Atom N13 (3.978056 0.712380 3.056846) angstroms
| Query Atom Heavy#NOS#32 mapped to Atom N6 (-0.403685 0.516853 -0.417252) angstroms
Summary of mapping of compound "dpp4_39" to hypothesis "/home/msi/BIOVIA/ds2018sp1/web/jobs/thtf/61142608-5F75-4349-A65F-677CF5382BD4/training_set-(1)_05.chm":
| Query Atom Heavy#NOS#33 mapped to Atom N14 (3.646746 0.609025 2.004316) angstroms
| Query Atom heavyAtom1 mapped to Atom N27 (-6.578860 0.019485 1.415553) angstroms
Summary of mapping of compound "dpp4_42" to hypothesis "/home/msi/BIOVIA/ds2018sp1/web/jobs/thtf/61142608-5F75-4349-A65F-677CF5382BD4/training_set-(1)_05.chm":
| Query Atom Heavy#NOS#33 mapped to Atom N15 (3.322701 0.175014 1.920138) angstroms
| Query Atom Heavy#NOS#32 mapped to Atom N20 (-1.794685 0.280565 0.647353) angstroms
Summary of mapping of compound "dpp4_44" to hypothesis "/home/msi/BIOVIA/ds2018sp1/web/jobs/thtf/61142608-5F75-4349-A65F-677CF5382BD4/training_set-(1)_05.chm":
| Query Atom Heavy#NOS#32 mapped to Atom O13 (-0.699874 0.127014 0.006184) angstroms
| Query Atom heavyAtom1 mapped to Atom O28 (-7.353001 0.685881 1.215348) angstroms
Summary of mapping of compound "dpp4_47" to hypothesis "/home/msi/BIOVIA/ds2018sp1/web/jobs/thtf/61142608-5F75-4349-A65F-677CF5382BD4/training_set-(1)_05.chm":
| Query Atom Heavy#NOS#32 mapped to Atom N26 (-1.030496 0.463472 0.295044) angstroms
| Query Atom heavyAtom1 mapped to Atom O22 (-7.230896 0.804614 1.328279) angstroms
Summary of mapping of compound "dpp4_48" to hypothesis "/home/msi/BIOVIA/ds2018sp1/web/jobs/thtf/61142608-5F75-4349-A65F-677CF5382BD4/training_set-(1)_05.chm":
| Query Atom Heavy#NOS#33 mapped to Atom O14 (3.685306 0.419837 1.612358) angstroms
| Query Atom Heavy#NOS#32 mapped to Atom N12 (0.142374 -0.021160 0.627520) angstroms
Summary of mapping of compound "dpp4_49" to hypothesis "/home/msi/BIOVIA/ds2018sp1/web/jobs/thtf/61142608-5F75-4349-A65F-677CF5382BD4/training_set-(1)_05.chm":
| Query Atom Heavy#NOS#32 mapped to Atom N12 (-1.471032 -0.250534 -0.655160) angstroms
| Query Atom heavyAtom1 mapped to Atom O24 (-6.915558 1.281783 1.447723) angstroms
Summary of mapping of compound "dpp4_51" to hypothesis "/home/msi/BIOVIA/ds2018sp1/web/jobs/thtf/61142608-5F75-4349-A65F-677CF5382BD4/training_set-(1)_05.chm":
| Query Atom Heavy#NOS#33 mapped to Atom N15 (2.795191 -0.320541 1.941278) angstroms
| Query Atom heavyAtom1 mapped to Atom O24 (-6.097514 0.539432 1.380697) angstroms
Summary of mapping of compound "dpp4_54" to hypothesis "/home/msi/BIOVIA/ds2018sp1/web/jobs/thtf/61142608-5F75-4349-A65F-677CF5382BD4/training_set-(1)_05.chm":
| Query Atom Heavy#NOS#33 mapped to Atom N13 (3.869097 0.185586 2.966931) angstroms
| Query Atom Heavy#NOS#32 mapped to Atom N6 (-0.399967 0.445405 -0.141366) angstroms
Summary of mapping of compound "dpp4_56" to hypothesis "/home/msi/BIOVIA/ds2018sp1/web/jobs/thtf/61142608-5F75-4349-A65F-677CF5382BD4/training_set-(1)_05.chm":
| Query Atom Heavy#NOS#32 mapped to Atom N12 (-1.160764 -0.026686 0.202734) angstroms
Summary of mapping of compound "dpp4_29" to hypothesis "/home/msi/BIOVIA/ds2018sp1/web/jobs/thtf/61142608-5F75-4349-A65F-677CF5382BD4/training_set-(1)_06.chm":
| Query Atom heavyAtom2 mapped to Atom N13 (2.879356 -1.338366 -4.478899) angstroms
| Query Atom Heavy#NOS#32 mapped to Atom N14 (-0.759241 -1.894012 -1.248183) angstroms
| Query Atom heavyAtom1 mapped to Atom O29 (-4.479843 -1.481107 4.698719) angstroms
Summary of mapping of compound "dpp4_30" to hypothesis "/home/msi/BIOVIA/ds2018sp1/web/jobs/thtf/61142608-5F75-4349-A65F-677CF5382BD4/training_set-(1)_06.chm":
| Query Atom heavyAtom2 mapped to Atom N21 (2.886274 -1.750681 -3.736390) angstroms
| Query Atom Heavy#NOS#32 mapped to Atom O20 (-0.750674 -1.687046 -0.788688) angstroms
Summary of mapping of compound "dpp4_31" to hypothesis "/home/msi/BIOVIA/ds2018sp1/web/jobs/thtf/61142608-5F75-4349-A65F-677CF5382BD4/training_set-(1)_06.chm":
| Query Atom heavyAtom2 mapped to Atom N13 (2.957567 -1.518563 -3.408307) angstroms
| Query Atom Heavy#NOS#32 mapped to Atom N14 (-1.193794 -1.416814 -0.798924) angstroms
Summary of mapping of compound "dpp4_33" to hypothesis "/home/msi/BIOVIA/ds2018sp1/web/jobs/thtf/61142608-5F75-4349-A65F-677CF5382BD4/training_set-(1)_06.chm":
| Query Atom heavyAtom2 mapped to Atom N21 (2.953111 -1.566864 -3.651578) angstroms
| Query Atom heavyAtom1 mapped to Atom O30 (-4.097058 -1.799514 3.568746) angstroms
Summary of mapping of compound "dpp4_36" to hypothesis "/home/msi/BIOVIA/ds2018sp1/web/jobs/thtf/61142608-5F75-4349-A65F-677CF5382BD4/training_set-(1)_06.chm":
| Query Atom Heavy#NOS#32 mapped to Atom N11 (-1.526145 -1.608648 -0.839896) angstroms
| Query Atom heavyAtom1 mapped to Atom O29 (-3.905081 -2.415962 3.795545) angstroms
Summary of mapping of compound "dpp4_37" to hypothesis "/home/msi/BIOVIA/ds2018sp1/web/jobs/thtf/61142608-5F75-4349-A65F-677CF5382BD4/training_set-(1)_06.chm":
| Query Atom Heavy#NOS#32 mapped to Atom O20 (-0.375229 -1.436736 -1.101879) angstroms
| Query Atom heavyAtom1 mapped to Atom N18 (-4.293681 -1.766887 3.401711) angstroms
Summary of mapping of compound "dpp4_38" to hypothesis "/home/msi/BIOVIA/ds2018sp1/web/jobs/thtf/61142608-5F75-4349-A65F-677CF5382BD4/training_set-(1)_06.chm":
| Query Atom Heavy#NOS#32 mapped to Atom O14 (-0.774440 -1.375887 -1.590035) angstroms
| Query Atom heavyAtom1 mapped to Atom N23 (-3.837337 -0.989995 3.551381) angstroms
Summary of mapping of compound "dpp4_39" to hypothesis "/home/msi/BIOVIA/ds2018sp1/web/jobs/thtf/61142608-5F75-4349-A65F-677CF5382BD4/training_set-(1)_06.chm":
| Query Atom heavyAtom2 mapped to Atom N14 (2.506155 -1.349129 -4.068634) angstroms
| Query Atom heavyAtom1 mapped to Atom N27 (-4.201216 -1.992505 3.552720) angstroms
Summary of mapping of compound "dpp4_42" to hypothesis "/home/msi/BIOVIA/ds2018sp1/web/jobs/thtf/61142608-5F75-4349-A65F-677CF5382BD4/training_set-(1)_06.chm":
| Query Atom Heavy#NOS#32 mapped to Atom O13 (-0.832526 -1.240574 -1.559895) angstroms
| Query Atom heavyAtom1 mapped to Atom N25 (-3.716895 -1.728307 3.527806) angstroms
Summary of mapping of compound "dpp4_44" to hypothesis "/home/msi/BIOVIA/ds2018sp1/web/jobs/thtf/61142608-5F75-4349-A65F-677CF5382BD4/training_set-(1)_06.chm":
| Query Atom Heavy#NOS#32 mapped to Atom O13 (-1.502460 -1.287597 -1.424012) angstroms
| Query Atom heavyAtom1 mapped to Atom O28 (-4.306706 -2.155274 3.631715) angstroms
Summary of mapping of compound "dpp4_47" to hypothesis "/home/msi/BIOVIA/ds2018sp1/web/jobs/thtf/61142608-5F75-4349-A65F-677CF5382BD4/training_set-(1)_06.chm":
| Query Atom heavyAtom2 mapped to Atom N16 (3.163851 -0.883912 -3.536293) angstroms
| Query Atom heavyAtom1 mapped to Atom O34 (-4.362513 -1.781541 3.484671) angstroms
Summary of mapping of compound "dpp4_48" to hypothesis "/home/msi/BIOVIA/ds2018sp1/web/jobs/thtf/61142608-5F75-4349-A65F-677CF5382BD4/training_set-(1)_06.chm":
| Query Atom Heavy#NOS#32 mapped to Atom N12 (-0.847126 -1.310011 -1.130943) angstroms
| Query Atom heavyAtom1 mapped to Atom O13 (-3.393927 -1.575134 3.450197) angstroms
Summary of mapping of compound "dpp4_49" to hypothesis "/home/msi/BIOVIA/ds2018sp1/web/jobs/thtf/61142608-5F75-4349-A65F-677CF5382BD4/training_set-(1)_06.chm":
| Query Atom heavyAtom2 mapped to Atom N23 (3.554801 -2.451672 -4.324286) angstroms
| Query Atom Heavy#NOS#32 mapped to Atom O24 (-2.023830 -1.423420 -0.446429) angstroms
Summary of mapping of compound "dpp4_51" to hypothesis "/home/msi/BIOVIA/ds2018sp1/web/jobs/thtf/61142608-5F75-4349-A65F-677CF5382BD4/training_set-(1)_06.chm":
| Query Atom Heavy#NOS#32 mapped to Atom O13 (-0.863370 -1.307835 -1.675143) angstroms
| Query Atom heavyAtom1 mapped to Atom O24 (-4.018876 -1.537646 3.492258) angstroms
Summary of mapping of compound "dpp4_54" to hypothesis "/home/msi/BIOVIA/ds2018sp1/web/jobs/thtf/61142608-5F75-4349-A65F-677CF5382BD4/training_set-(1)_06.chm":
| Query Atom Heavy#NOS#32 mapped to Atom O14 (-0.954933 -0.895927 -1.626558) angstroms
| Query Atom heavyAtom1 mapped to Atom N23 (-4.073255 -1.228292 3.618678) angstroms
Summary of mapping of compound "dpp4_56" to hypothesis "/home/msi/BIOVIA/ds2018sp1/web/jobs/thtf/61142608-5F75-4349-A65F-677CF5382BD4/training_set-(1)_06.chm":
| Query Atom heavyAtom2 mapped to Atom N23 (2.864318 -1.517474 -3.686424) angstroms
Summary of mapping of compound "dpp4_29" to hypothesis "/home/msi/BIOVIA/ds2018sp1/web/jobs/thtf/61142608-5F75-4349-A65F-677CF5382BD4/training_set-(1)_07.chm":
| Query Atom heavyAtom2 mapped to Atom N13 (3.047481 -0.252249 1.863070) angstroms
| Query Atom Heavy#NOS#32 mapped to Atom N14 (-1.493711 1.021723 0.539469) angstroms
Summary of mapping of compound "dpp4_30" to hypothesis "/home/msi/BIOVIA/ds2018sp1/web/jobs/thtf/61142608-5F75-4349-A65F-677CF5382BD4/training_set-(1)_07.chm":
| Query Atom Heavy#NOS#32 mapped to Atom O20 (-0.935975 1.476403 0.427065) angstroms
| Query Atom heavyAtom1 mapped to Atom N18 (-6.906207 0.810447 0.784631) angstroms
Summary of mapping of compound "dpp4_31" to hypothesis "/home/msi/BIOVIA/ds2018sp1/web/jobs/thtf/61142608-5F75-4349-A65F-677CF5382BD4/training_set-(1)_07.chm":
| Query Atom heavyAtom2 mapped to Atom N13 (3.091501 -0.253723 1.763917) angstroms
| Query Atom Heavy#NOS#32 mapped to Atom N14 (-1.497493 1.017655 0.587468) angstroms
Summary of mapping of compound "dpp4_33" to hypothesis "/home/msi/BIOVIA/ds2018sp1/web/jobs/thtf/61142608-5F75-4349-A65F-677CF5382BD4/training_set-(1)_07.chm":
| Query Atom heavyAtom2 mapped to Atom N21 (3.210586 0.098421 2.054452) angstroms
| Query Atom heavyAtom1 mapped to Atom O28 (-6.861889 0.929188 1.073327) angstroms
Summary of mapping of compound "dpp4_36" to hypothesis "/home/msi/BIOVIA/ds2018sp1/web/jobs/thtf/61142608-5F75-4349-A65F-677CF5382BD4/training_set-(1)_07.chm":
| Query Atom Heavy#NOS#32 mapped to Atom N11 (-1.991123 1.412766 -0.105344) angstroms
| Query Atom heavyAtom1 mapped to Atom O29 (-6.731230 0.917555 1.138052) angstroms
Summary of mapping of compound "dpp4_37" to hypothesis "/home/msi/BIOVIA/ds2018sp1/web/jobs/thtf/61142608-5F75-4349-A65F-677CF5382BD4/training_set-(1)_07.chm":
| Query Atom Heavy#NOS#32 mapped to Atom O20 (-0.929272 1.227767 0.521621) angstroms
| Query Atom heavyAtom1 mapped to Atom N18 (-6.890951 0.881878 0.810616) angstroms
Summary of mapping of compound "dpp4_38" to hypothesis "/home/msi/BIOVIA/ds2018sp1/web/jobs/thtf/61142608-5F75-4349-A65F-677CF5382BD4/training_set-(1)_07.chm":
| Query Atom Heavy#NOS#32 mapped to Atom O14 (-1.303134 1.130596 0.587242) angstroms
| Query Atom heavyAtom1 mapped to Atom N23 (-6.111848 0.345974 0.839287) angstroms
Summary of mapping of compound "dpp4_39" to hypothesis "/home/msi/BIOVIA/ds2018sp1/web/jobs/thtf/61142608-5F75-4349-A65F-677CF5382BD4/training_set-(1)_07.chm":
| Query Atom heavyAtom2 mapped to Atom N14 (3.413185 0.283621 2.098113) angstroms
| Query Atom heavyAtom1 mapped to Atom N27 (-6.795712 0.449812 1.094111) angstroms
Summary of mapping of compound "dpp4_42" to hypothesis "/home/msi/BIOVIA/ds2018sp1/web/jobs/thtf/61142608-5F75-4349-A65F-677CF5382BD4/training_set-(1)_07.chm":
| Query Atom Heavy#NOS#32 mapped to Atom O13 (-0.643575 1.484771 0.427304) angstroms
| Query Atom heavyAtom1 mapped to Atom N25 (-6.437876 1.117376 0.283241) angstroms
Summary of mapping of compound "dpp4_44" to hypothesis "/home/msi/BIOVIA/ds2018sp1/web/jobs/thtf/61142608-5F75-4349-A65F-677CF5382BD4/training_set-(1)_07.chm":
| Query Atom Heavy#NOS#32 mapped to Atom O13 (-0.148071 1.008963 0.467948) angstroms
| Query Atom heavyAtom1 mapped to Atom O28 (-7.841185 1.433562 1.118357) angstroms
Summary of mapping of compound "dpp4_47" to hypothesis "/home/msi/BIOVIA/ds2018sp1/web/jobs/thtf/61142608-5F75-4349-A65F-677CF5382BD4/training_set-(1)_07.chm":
| Query Atom Heavy#NOS#32 mapped to Atom N26 (-1.128534 0.893150 0.378463) angstroms
| Query Atom heavyAtom1 mapped to Atom O22 (-7.333503 1.649316 1.123772) angstroms
Summary of mapping of compound "dpp4_48" to hypothesis "/home/msi/BIOVIA/ds2018sp1/web/jobs/thtf/61142608-5F75-4349-A65F-677CF5382BD4/training_set-(1)_07.chm":
| Query Atom Heavy#NOS#32 mapped to Atom O14 (-0.963709 0.899192 0.282472) angstroms
| Query Atom heavyAtom1 mapped to Atom N11 (-6.027705 0.868642 0.468572) angstroms
Summary of mapping of compound "dpp4_49" to hypothesis "/home/msi/BIOVIA/ds2018sp1/web/jobs/thtf/61142608-5F75-4349-A65F-677CF5382BD4/training_set-(1)_07.chm":
| Query Atom heavyAtom1 mapped to Atom O24 (-6.999081 0.961333 0.873765) angstroms
Summary of mapping of compound "dpp4_51" to hypothesis "/home/msi/BIOVIA/ds2018sp1/web/jobs/thtf/61142608-5F75-4349-A65F-677CF5382BD4/training_set-(1)_07.chm":
| Query Atom heavyAtom2 mapped to Atom N15 (2.477313 -0.666561 2.006378) angstroms
| Query Atom heavyAtom1 mapped to Atom O24 (-6.280961 0.924706 1.060592) angstroms
Summary of mapping of compound "dpp4_54" to hypothesis "/home/msi/BIOVIA/ds2018sp1/web/jobs/thtf/61142608-5F75-4349-A65F-677CF5382BD4/training_set-(1)_07.chm":
| Query Atom Heavy#NOS#32 mapped to Atom O14 (-0.874833 1.227630 -0.171113) angstroms
| Query Atom heavyAtom1 mapped to Atom N23 (-6.285215 0.384837 0.869204) angstroms
Summary of mapping of compound "dpp4_56" to hypothesis "/home/msi/BIOVIA/ds2018sp1/web/jobs/thtf/61142608-5F75-4349-A65F-677CF5382BD4/training_set-(1)_07.chm":
| Query Atom heavyAtom2 mapped to Atom N23 (3.064533 -0.214611 1.792314) angstroms
Summary of mapping of compound "dpp4_29" to hypothesis "/home/msi/BIOVIA/ds2018sp1/web/jobs/thtf/61142608-5F75-4349-A65F-677CF5382BD4/training_set-(1)_08.chm":
| Query Atom heavyAtom2 mapped to Atom N13 (3.485184 -2.326121 -2.762697) angstroms
| Query Atom Heavy#NOS#32 mapped to Atom N14 (-0.898445 -1.021387 -1.085625) angstroms
Summary of mapping of compound "dpp4_30" to hypothesis "/home/msi/BIOVIA/ds2018sp1/web/jobs/thtf/61142608-5F75-4349-A65F-677CF5382BD4/training_set-(1)_08.chm":
| Query Atom heavyAtom2 mapped to Atom N21 (3.265593 -2.035409 -2.512490) angstroms
| Query Atom Heavy#NOS#32 mapped to Atom O20 (-0.401245 -1.379604 -1.299721) angstroms
Summary of mapping of compound "dpp4_31" to hypothesis "/home/msi/BIOVIA/ds2018sp1/web/jobs/thtf/61142608-5F75-4349-A65F-677CF5382BD4/training_set-(1)_08.chm":
| Query Atom heavyAtom2 mapped to Atom N13 (3.318257 -1.803229 -2.766698) angstroms
| Query Atom Heavy#NOS#32 mapped to Atom N14 (-1.155961 -1.381906 -0.801261) angstroms
Summary of mapping of compound "dpp4_33" to hypothesis "/home/msi/BIOVIA/ds2018sp1/web/jobs/thtf/61142608-5F75-4349-A65F-677CF5382BD4/training_set-(1)_08.chm":
| Query Atom heavyAtom2 mapped to Atom N21 (3.603422 -2.113094 -2.119590) angstroms
| Query Atom heavyAtom1 mapped to Atom O28 (-4.226816 -1.751548 3.562602) angstroms
Summary of mapping of compound "dpp4_36" to hypothesis "/home/msi/BIOVIA/ds2018sp1/web/jobs/thtf/61142608-5F75-4349-A65F-677CF5382BD4/training_set-(1)_08.chm":
| Query Atom Heavy#NOS#32 mapped to Atom N11 (-1.317940 -1.590516 -0.587157) angstroms
| Query Atom heavyAtom1 mapped to Atom O29 (-4.146668 -2.482633 3.771837) angstroms
Summary of mapping of compound "dpp4_37" to hypothesis "/home/msi/BIOVIA/ds2018sp1/web/jobs/thtf/61142608-5F75-4349-A65F-677CF5382BD4/training_set-(1)_08.chm":
| Query Atom heavyAtom2 mapped to Atom N21 (3.232764 -2.505970 -2.672157) angstroms
| Query Atom Heavy#NOS#32 mapped to Atom O20 (-0.042943 -1.322416 -1.262524) angstroms
Summary of mapping of compound "dpp4_38" to hypothesis "/home/msi/BIOVIA/ds2018sp1/web/jobs/thtf/61142608-5F75-4349-A65F-677CF5382BD4/training_set-(1)_08.chm":
| Query Atom Heavy#NOS#32 mapped to Atom O14 (-0.490426 -1.383302 -1.253883) angstroms
| Query Atom heavyAtom1 mapped to Atom N23 (-3.895633 -1.076774 3.673085) angstroms
Summary of mapping of compound "dpp4_39" to hypothesis "/home/msi/BIOVIA/ds2018sp1/web/jobs/thtf/61142608-5F75-4349-A65F-677CF5382BD4/training_set-(1)_08.chm":
| Query Atom heavyAtom2 mapped to Atom N14 (4.357678 -2.910558 -2.734084) angstroms
| Query Atom Heavy#NOS#32 mapped to Atom N22 (-2.204183 -1.971580 -0.295450) angstroms
| Query Atom heavyAtom1 mapped to Atom N27 (-3.677582 -2.000776 3.056844) angstroms
Summary of mapping of compound "dpp4_42" to hypothesis "/home/msi/BIOVIA/ds2018sp1/web/jobs/thtf/61142608-5F75-4349-A65F-677CF5382BD4/training_set-(1)_08.chm":
| Query Atom Heavy#NOS#32 mapped to Atom O13 (-0.537047 -1.245982 -1.216258) angstroms
| Query Atom heavyAtom1 mapped to Atom N25 (-3.851944 -1.809217 3.593772) angstroms
Summary of mapping of compound "dpp4_44" to hypothesis "/home/msi/BIOVIA/ds2018sp1/web/jobs/thtf/61142608-5F75-4349-A65F-677CF5382BD4/training_set-(1)_08.chm":
| Query Atom Heavy#NOS#32 mapped to Atom O13 (-1.205306 -1.248083 -1.137684) angstroms
| Query Atom heavyAtom1 mapped to Atom O28 (-4.499456 -2.183480 3.600527) angstroms
Summary of mapping of compound "dpp4_47" to hypothesis "/home/msi/BIOVIA/ds2018sp1/web/jobs/thtf/61142608-5F75-4349-A65F-677CF5382BD4/training_set-(1)_08.chm":
| Query Atom Heavy#NOS#32 mapped to Atom N8 (-0.632258 -1.288396 -1.489498) angstroms
| Query Atom heavyAtom1 mapped to Atom O36 (-4.341979 -2.045001 3.807252) angstroms
Summary of mapping of compound "dpp4_48" to hypothesis "/home/msi/BIOVIA/ds2018sp1/web/jobs/thtf/61142608-5F75-4349-A65F-677CF5382BD4/training_set-(1)_08.chm":
| Query Atom Heavy#NOS#32 mapped to Atom N12 (-0.594967 -1.341979 -0.798134) angstroms
| Query Atom heavyAtom1 mapped to Atom O13 (-3.513982 -1.680281 3.550226) angstroms
Summary of mapping of compound "dpp4_49" to hypothesis "/home/msi/BIOVIA/ds2018sp1/web/jobs/thtf/61142608-5F75-4349-A65F-677CF5382BD4/training_set-(1)_08.chm":
| Query Atom heavyAtom2 mapped to Atom N23 (4.175253 -3.031662 -2.513411) angstroms
| Query Atom Heavy#NOS#32 mapped to Atom O24 (-2.158147 -1.109943 -0.666455) angstroms
Summary of mapping of compound "dpp4_51" to hypothesis "/home/msi/BIOVIA/ds2018sp1/web/jobs/thtf/61142608-5F75-4349-A65F-677CF5382BD4/training_set-(1)_08.chm":
| Query Atom Heavy#NOS#32 mapped to Atom O13 (-0.560931 -1.308819 -1.336039) angstroms
| Query Atom heavyAtom1 mapped to Atom O24 (-4.126671 -1.591666 3.554519) angstroms
Summary of mapping of compound "dpp4_54" to hypothesis "/home/msi/BIOVIA/ds2018sp1/web/jobs/thtf/61142608-5F75-4349-A65F-677CF5382BD4/training_set-(1)_08.chm":
| Query Atom heavyAtom2 mapped to Atom N13 (4.654390 -2.108768 -2.498425) angstroms
| Query Atom Heavy#NOS#32 mapped to Atom N23 (-1.648179 -1.371751 -0.695584) angstroms
Summary of mapping of compound "dpp4_56" to hypothesis "/home/msi/BIOVIA/ds2018sp1/web/jobs/thtf/61142608-5F75-4349-A65F-677CF5382BD4/training_set-(1)_08.chm":
| Query Atom heavyAtom2 mapped to Atom N23 (3.744939 -2.034481 -2.853765) angstroms
Summary of mapping of compound "dpp4_29" to hypothesis "/home/msi/BIOVIA/ds2018sp1/web/jobs/thtf/61142608-5F75-4349-A65F-677CF5382BD4/training_set-(1)_09.chm":
| Query Atom heavyAtom2 mapped to Atom N13 (2.784539 -0.361803 2.511055) angstroms
| Query Atom Heavy#NOS#32 mapped to Atom N14 (-1.332282 0.897686 0.228993) angstroms
| Query Atom heavyAtom1 mapped to Atom O29 (-7.187687 1.040805 4.110564) angstroms
Summary of mapping of compound "dpp4_30" to hypothesis "/home/msi/BIOVIA/ds2018sp1/web/jobs/thtf/61142608-5F75-4349-A65F-677CF5382BD4/training_set-(1)_09.chm":
| Query Atom heavyAtom2 mapped to Atom N21 (2.897013 -0.826081 1.984383) angstroms
| Query Atom Heavy#NOS#32 mapped to Atom O20 (-0.723138 0.934795 0.831221) angstroms
Summary of mapping of compound "dpp4_31" to hypothesis "/home/msi/BIOVIA/ds2018sp1/web/jobs/thtf/61142608-5F75-4349-A65F-677CF5382BD4/training_set-(1)_09.chm":
| Query Atom heavyAtom2 mapped to Atom N13 (3.074276 -0.415870 1.902096) angstroms
| Query Atom Heavy#NOS#32 mapped to Atom N14 (-1.474687 0.991838 0.727298) angstroms
Summary of mapping of compound "dpp4_33" to hypothesis "/home/msi/BIOVIA/ds2018sp1/web/jobs/thtf/61142608-5F75-4349-A65F-677CF5382BD4/training_set-(1)_09.chm":
| Query Atom heavyAtom2 mapped to Atom N21 (2.978260 -0.656203 2.034126) angstroms
| Query Atom heavyAtom1 mapped to Atom O30 (-6.410367 0.999263 3.911128) angstroms
Summary of mapping of compound "dpp4_36" to hypothesis "/home/msi/BIOVIA/ds2018sp1/web/jobs/thtf/61142608-5F75-4349-A65F-677CF5382BD4/training_set-(1)_09.chm":
| Query Atom Heavy#NOS#32 mapped to Atom O13 (-0.515173 1.277624 0.186967) angstroms
| Query Atom heavyAtom1 mapped to Atom O30 (-5.744351 0.520697 4.115710) angstroms
Summary of mapping of compound "dpp4_37" to hypothesis "/home/msi/BIOVIA/ds2018sp1/web/jobs/thtf/61142608-5F75-4349-A65F-677CF5382BD4/training_set-(1)_09.chm":
| Query Atom heavyAtom2 mapped to Atom N21 (3.033954 -0.521628 1.884271) angstroms
| Query Atom Heavy#NOS#32 mapped to Atom O20 (-0.584056 0.900658 0.619489) angstroms
Summary of mapping of compound "dpp4_38" to hypothesis "/home/msi/BIOVIA/ds2018sp1/web/jobs/thtf/61142608-5F75-4349-A65F-677CF5382BD4/training_set-(1)_09.chm":
| Query Atom heavyAtom2 mapped to Atom N13 (4.112851 -0.840189 2.395547) angstroms
| Query Atom Heavy#NOS#32 mapped to Atom N23 (-1.146286 1.403090 0.764645) angstroms
Summary of mapping of compound "dpp4_39" to hypothesis "/home/msi/BIOVIA/ds2018sp1/web/jobs/thtf/61142608-5F75-4349-A65F-677CF5382BD4/training_set-(1)_09.chm":
| Query Atom heavyAtom2 mapped to Atom N14 (2.819131 -0.808427 2.103126) angstroms
| Query Atom Heavy#NOS#32 mapped to Atom N17 (-0.937124 1.269833 1.179832) angstroms
| Query Atom heavyAtom1 mapped to Atom N27 (-6.439209 0.594747 3.605245) angstroms
Summary of mapping of compound "dpp4_42" to hypothesis "/home/msi/BIOVIA/ds2018sp1/web/jobs/thtf/61142608-5F75-4349-A65F-677CF5382BD4/training_set-(1)_09.chm":
| Query Atom heavyAtom2 mapped to Atom N15 (3.107594 -0.812764 2.681903) angstroms
| Query Atom heavyAtom1 mapped to Atom N25 (-5.722312 1.036860 3.310541) angstroms
Summary of mapping of compound "dpp4_44" to hypothesis "/home/msi/BIOVIA/ds2018sp1/web/jobs/thtf/61142608-5F75-4349-A65F-677CF5382BD4/training_set-(1)_09.chm":
| Query Atom Heavy#NOS#32 mapped to Atom O13 (-1.522365 1.529943 0.488055) angstroms
| Query Atom heavyAtom1 mapped to Atom O29 (-6.055130 0.832587 3.954586) angstroms
Summary of mapping of compound "dpp4_47" to hypothesis "/home/msi/BIOVIA/ds2018sp1/web/jobs/thtf/61142608-5F75-4349-A65F-677CF5382BD4/training_set-(1)_09.chm":
| Query Atom Heavy#NOS#32 mapped to Atom N26 (-0.446975 1.451934 0.040967) angstroms
| Query Atom heavyAtom1 mapped to Atom N8 (-6.172451 0.134881 4.043375) angstroms
Summary of mapping of compound "dpp4_48" to hypothesis "/home/msi/BIOVIA/ds2018sp1/web/jobs/thtf/61142608-5F75-4349-A65F-677CF5382BD4/training_set-(1)_09.chm":
| Query Atom Heavy#NOS#32 mapped to Atom O14 (-0.777536 1.253102 0.809337) angstroms
| Query Atom heavyAtom1 mapped to Atom N11 (-5.131663 0.709164 3.932015) angstroms
Summary of mapping of compound "dpp4_49" to hypothesis "/home/msi/BIOVIA/ds2018sp1/web/jobs/thtf/61142608-5F75-4349-A65F-677CF5382BD4/training_set-(1)_09.chm":
| Query Atom heavyAtom1 mapped to Atom O24 (-6.161570 0.865584 3.759294) angstroms
Summary of mapping of compound "dpp4_51" to hypothesis "/home/msi/BIOVIA/ds2018sp1/web/jobs/thtf/61142608-5F75-4349-A65F-677CF5382BD4/training_set-(1)_09.chm":
| Query Atom heavyAtom2 mapped to Atom N15 (2.904321 -0.811188 2.701587) angstroms
| Query Atom heavyAtom1 mapped to Atom O24 (-5.899738 0.765099 3.161549) angstroms
Summary of mapping of compound "dpp4_54" to hypothesis "/home/msi/BIOVIA/ds2018sp1/web/jobs/thtf/61142608-5F75-4349-A65F-677CF5382BD4/training_set-(1)_09.chm":
| Query Atom heavyAtom2 mapped to Atom N13 (3.279112 -0.826880 2.855081) angstroms
| Query Atom Heavy#NOS#32 mapped to Atom N6 (-0.473737 1.066432 -0.214082) angstroms
Summary of mapping of compound "dpp4_56" to hypothesis "/home/msi/BIOVIA/ds2018sp1/web/jobs/thtf/61142608-5F75-4349-A65F-677CF5382BD4/training_set-(1)_09.chm":
| Query Atom heavyAtom2 mapped to Atom N23 (3.181243 -0.638208 2.134053) angstroms
Summary of mapping of compound "dpp4_29" to hypothesis "/home/msi/BIOVIA/ds2018sp1/web/jobs/thtf/61142608-5F75-4349-A65F-677CF5382BD4/training_set-(1)_10.chm":
| Query Atom heavyAtom1 mapped to Atom N13 (3.150401 -0.368473 1.788939) angstroms
| Query Atom Heavy#NOS#32 mapped to Atom N14 (-1.166354 1.441852 0.344556) angstroms
| Query Atom Heavy#NOS#31 mapped to Atom O29 (-6.501004 0.275273 4.767954) angstroms
Summary of mapping of compound "dpp4_30" to hypothesis "/home/msi/BIOVIA/ds2018sp1/web/jobs/thtf/61142608-5F75-4349-A65F-677CF5382BD4/training_set-(1)_10.chm":
| Query Atom heavyAtom1 mapped to Atom N21 (2.741328 -0.903612 1.978387) angstroms
| Query Atom Heavy#NOS#32 mapped to Atom O20 (-0.809348 0.943172 0.746297) angstroms
Summary of mapping of compound "dpp4_31" to hypothesis "/home/msi/BIOVIA/ds2018sp1/web/jobs/thtf/61142608-5F75-4349-A65F-677CF5382BD4/training_set-(1)_10.chm":
| Query Atom heavyAtom1 mapped to Atom N13 (3.074362 -0.467578 1.844896) angstroms
| Query Atom Heavy#NOS#32 mapped to Atom N14 (-1.468796 0.949448 0.664366) angstroms
Summary of mapping of compound "dpp4_33" to hypothesis "/home/msi/BIOVIA/ds2018sp1/web/jobs/thtf/61142608-5F75-4349-A65F-677CF5382BD4/training_set-(1)_10.chm":
| Query Atom heavyAtom1 mapped to Atom N21 (2.832895 -0.764139 1.969575) angstroms
| Query Atom Heavy#NOS#31 mapped to Atom O30 (-6.657148 0.598827 3.547996) angstroms
Summary of mapping of compound "dpp4_36" to hypothesis "/home/msi/BIOVIA/ds2018sp1/web/jobs/thtf/61142608-5F75-4349-A65F-677CF5382BD4/training_set-(1)_10.chm":
| Query Atom Heavy#NOS#32 mapped to Atom O13 (-0.520827 1.217155 0.152343) angstroms
| Query Atom Heavy#NOS#31 mapped to Atom O30 (-5.916645 0.193486 3.784079) angstroms
Summary of mapping of compound "dpp4_37" to hypothesis "/home/msi/BIOVIA/ds2018sp1/web/jobs/thtf/61142608-5F75-4349-A65F-677CF5382BD4/training_set-(1)_10.chm":
| Query Atom heavyAtom1 mapped to Atom N21 (2.811074 -0.987082 2.127227) angstroms
| Query Atom Heavy#NOS#32 mapped to Atom O20 (-0.737249 0.942376 0.649192) angstroms
Summary of mapping of compound "dpp4_38" to hypothesis "/home/msi/BIOVIA/ds2018sp1/web/jobs/thtf/61142608-5F75-4349-A65F-677CF5382BD4/training_set-(1)_10.chm":
| Query Atom heavyAtom1 mapped to Atom N13 (3.439429 -1.470088 2.273125) angstroms
| Query Atom Heavy#NOS#32 mapped to Atom N23 (-0.760381 0.912308 0.735414) angstroms
Summary of mapping of compound "dpp4_39" to hypothesis "/home/msi/BIOVIA/ds2018sp1/web/jobs/thtf/61142608-5F75-4349-A65F-677CF5382BD4/training_set-(1)_10.chm":
| Query Atom heavyAtom1 mapped to Atom N14 (2.893381 -0.812660 2.163710) angstroms
| Query Atom Heavy#NOS#32 mapped to Atom N17 (-0.876605 1.213008 1.174849) angstroms
| Query Atom Heavy#NOS#31 mapped to Atom N27 (-6.464480 0.253869 3.287095) angstroms
Summary of mapping of compound "dpp4_42" to hypothesis "/home/msi/BIOVIA/ds2018sp1/web/jobs/thtf/61142608-5F75-4349-A65F-677CF5382BD4/training_set-(1)_10.chm":
| Query Atom heavyAtom1 mapped to Atom N15 (3.306017 -0.430082 2.647997) angstroms
| Query Atom Heavy#NOS#31 mapped to Atom N25 (-5.675864 0.473073 3.189917) angstroms
Summary of mapping of compound "dpp4_44" to hypothesis "/home/msi/BIOVIA/ds2018sp1/web/jobs/thtf/61142608-5F75-4349-A65F-677CF5382BD4/training_set-(1)_10.chm":
| Query Atom Heavy#NOS#32 mapped to Atom O13 (-1.527233 1.470806 0.445302) angstroms
| Query Atom Heavy#NOS#31 mapped to Atom O29 (-6.219413 0.535670 3.632474) angstroms
Summary of mapping of compound "dpp4_47" to hypothesis "/home/msi/BIOVIA/ds2018sp1/web/jobs/thtf/61142608-5F75-4349-A65F-677CF5382BD4/training_set-(1)_10.chm":
| Query Atom Heavy#NOS#32 mapped to Atom N8 (-1.288269 1.036092 0.143132) angstroms
| Query Atom Heavy#NOS#31 mapped to Atom N16 (-5.482460 0.590966 3.323085) angstroms
Summary of mapping of compound "dpp4_48" to hypothesis "/home/msi/BIOVIA/ds2018sp1/web/jobs/thtf/61142608-5F75-4349-A65F-677CF5382BD4/training_set-(1)_10.chm":
| Query Atom Heavy#NOS#32 mapped to Atom O13 (-1.146979 1.312635 -0.411402) angstroms
| Query Atom Heavy#NOS#31 mapped to Atom N21 (-6.368665 0.426538 3.799240) angstroms
Summary of mapping of compound "dpp4_49" to hypothesis "/home/msi/BIOVIA/ds2018sp1/web/jobs/thtf/61142608-5F75-4349-A65F-677CF5382BD4/training_set-(1)_10.chm":
| Query Atom Heavy#NOS#31 mapped to Atom O24 (-6.287253 0.673821 3.476152) angstroms
Summary of mapping of compound "dpp4_51" to hypothesis "/home/msi/BIOVIA/ds2018sp1/web/jobs/thtf/61142608-5F75-4349-A65F-677CF5382BD4/training_set-(1)_10.chm":
| Query Atom heavyAtom1 mapped to Atom N15 (3.090727 -0.517597 2.682701) angstroms
| Query Atom Heavy#NOS#31 mapped to Atom O24 (-5.825494 0.225626 3.078087) angstroms
Summary of mapping of compound "dpp4_54" to hypothesis "/home/msi/BIOVIA/ds2018sp1/web/jobs/thtf/61142608-5F75-4349-A65F-677CF5382BD4/training_set-(1)_10.chm":
| Query Atom Heavy#NOS#32 mapped to Atom O14 (-0.506339 1.125273 1.105156) angstroms
| Query Atom Heavy#NOS#31 mapped to Atom N23 (-5.694152 0.220125 2.971272) angstroms
Summary of mapping of compound "dpp4_56" to hypothesis "/home/msi/BIOVIA/ds2018sp1/web/jobs/thtf/61142608-5F75-4349-A65F-677CF5382BD4/training_set-(1)_10.chm":
| Query Atom heavyAtom1 mapped to Atom N23 (3.197858 -0.546990 2.092003) angstroms
Summary of mapping of compound "dpp4_1" to hypothesis "/home/msi/BIOVIA/ds2018sp1/web/jobs/thtf/61142608-5F75-4349-A65F-677CF5382BD4/training_set-(1)_01.chm":
| Query Atom heavyAtom2 mapped to Atom N13 (-0.402436 -0.768936 -5.494244) angstroms
| Query Atom Heavy#NOS#32 mapped to Atom N14 (-1.968579 -0.035051 -0.941887) angstroms
| Query Atom heavyAtom1 mapped to Atom N25 (-6.025443 1.971588 2.518926) angstroms
Summary of mapping of compound "dpp4_2" to hypothesis "/home/msi/BIOVIA/ds2018sp1/web/jobs/thtf/61142608-5F75-4349-A65F-677CF5382BD4/training_set-(1)_01.chm":
| Query Atom heavyAtom2 mapped to Atom N13 (0.108130 -0.810395 -5.321548) angstroms
| Query Atom Heavy#NOS#32 mapped to Atom N17 (-2.607334 -0.168333 -1.286353) angstroms
| Query Atom heavyAtom1 mapped to Atom N28 (-5.726439 2.179290 3.006805) angstroms
Summary of mapping of compound "dpp4_3" to hypothesis "/home/msi/BIOVIA/ds2018sp1/web/jobs/thtf/61142608-5F75-4349-A65F-677CF5382BD4/training_set-(1)_01.chm":
| Query Atom heavyAtom2 mapped to Atom N21 (-0.524915 -0.358552 -4.391409) angstroms
| Query Atom Heavy#NOS#32 mapped to Atom O20 (-1.875553 0.525831 -2.099678) angstroms
| Query Atom heavyAtom1 mapped to Atom N33 (-5.525025 1.590639 2.738755) angstroms
Summary of mapping of compound "dpp4_4" to hypothesis "/home/msi/BIOVIA/ds2018sp1/web/jobs/thtf/61142608-5F75-4349-A65F-677CF5382BD4/training_set-(1)_01.chm":
| Query Atom Heavy#NOS#32 mapped to Atom O17 (-1.550430 0.029187 -1.185164) angstroms
| Query Atom heavyAtom1 mapped to Atom N30 (-5.711619 2.167605 2.808724) angstroms
Summary of mapping of compound "dpp4_7" to hypothesis "/home/msi/BIOVIA/ds2018sp1/web/jobs/thtf/61142608-5F75-4349-A65F-677CF5382BD4/training_set-(1)_01.chm":
| Query Atom heavyAtom2 mapped to Atom N21 (-0.246215 -0.368204 -5.229492) angstroms
| Query Atom heavyAtom1 mapped to Atom O28 (-6.083893 1.827698 2.568475) angstroms
Summary of mapping of compound "dpp4_8" to hypothesis "/home/msi/BIOVIA/ds2018sp1/web/jobs/thtf/61142608-5F75-4349-A65F-677CF5382BD4/training_set-(1)_01.chm":
| Query Atom Heavy#NOS#32 mapped to Atom N11 (-1.874111 -0.100239 -1.359868) angstroms
| Query Atom heavyAtom1 mapped to Atom O30 (-5.723981 1.909346 2.937570) angstroms
Summary of mapping of compound "dpp4_9" to hypothesis "/home/msi/BIOVIA/ds2018sp1/web/jobs/thtf/61142608-5F75-4349-A65F-677CF5382BD4/training_set-(1)_01.chm":
| Query Atom heavyAtom2 mapped to Atom N21 (-0.000162 -0.366391 -5.368789) angstroms
| Query Atom Heavy#NOS#32 mapped to Atom O20 (-1.617266 -0.078009 -1.134921) angstroms
Summary of mapping of compound "dpp4_10" to hypothesis "/home/msi/BIOVIA/ds2018sp1/web/jobs/thtf/61142608-5F75-4349-A65F-677CF5382BD4/training_set-(1)_01.chm":
| Query Atom heavyAtom2 mapped to Atom N14 (-0.817884 -0.838787 -6.018035) angstroms
| Query Atom Heavy#NOS#32 mapped to Atom N17 (-0.947375 -0.408339 -1.646541) angstroms
Summary of mapping of compound "dpp4_11" to hypothesis "/home/msi/BIOVIA/ds2018sp1/web/jobs/thtf/61142608-5F75-4349-A65F-677CF5382BD4/training_set-(1)_01.chm":
| Query Atom heavyAtom2 mapped to Atom N13 (0.053100 -1.016228 -5.528798) angstroms
| Query Atom Heavy#NOS#32 mapped to Atom N23 (-1.352078 -0.065558 -1.079805) angstroms
Summary of mapping of compound "dpp4_12" to hypothesis "/home/msi/BIOVIA/ds2018sp1/web/jobs/thtf/61142608-5F75-4349-A65F-677CF5382BD4/training_set-(1)_01.chm":
| Query Atom heavyAtom2 mapped to Atom N15 (-0.938687 -0.428822 -5.172027) angstroms
| Query Atom Heavy#NOS#32 mapped to Atom O13 (-1.477008 -0.337322 -1.556167) angstroms
Summary of mapping of compound "dpp4_13" to hypothesis "/home/msi/BIOVIA/ds2018sp1/web/jobs/thtf/61142608-5F75-4349-A65F-677CF5382BD4/training_set-(1)_01.chm":
| Query Atom heavyAtom2 mapped to Atom N14 (-0.446318 -0.735467 -5.506855) angstroms
| Query Atom Heavy#NOS#32 mapped to Atom N17 (-1.793975 -0.056457 -0.874843) angstroms
Summary of mapping of compound "dpp4_14" to hypothesis "/home/msi/BIOVIA/ds2018sp1/web/jobs/thtf/61142608-5F75-4349-A65F-677CF5382BD4/training_set-(1)_01.chm":
| Query Atom Heavy#NOS#32 mapped to Atom O17 (-1.901347 -0.131282 -0.465899) angstroms
| Query Atom heavyAtom1 mapped to Atom N30 (-5.680676 1.851054 1.975749) angstroms
Summary of mapping of compound "dpp4_15" to hypothesis "/home/msi/BIOVIA/ds2018sp1/web/jobs/thtf/61142608-5F75-4349-A65F-677CF5382BD4/training_set-(1)_01.chm":
| Query Atom heavyAtom2 mapped to Atom N21 (-0.404478 -0.339105 -4.862482) angstroms
| Query Atom heavyAtom1 mapped to Atom O26 (-5.774349 1.925408 1.920505) angstroms
Summary of mapping of compound "dpp4_17" to hypothesis "/home/msi/BIOVIA/ds2018sp1/web/jobs/thtf/61142608-5F75-4349-A65F-677CF5382BD4/training_set-(1)_01.chm":
| Query Atom Heavy#NOS#32 mapped to Atom N11 (-1.546601 -0.424412 -0.866324) angstroms
| Query Atom heavyAtom1 mapped to Atom O14 (-5.956101 1.591423 3.147248) angstroms
Summary of mapping of compound "dpp4_18" to hypothesis "/home/msi/BIOVIA/ds2018sp1/web/jobs/thtf/61142608-5F75-4349-A65F-677CF5382BD4/training_set-(1)_01.chm":
| Query Atom heavyAtom2 mapped to Atom N16 (-0.405459 -1.205745 -5.432020) angstroms
| Query Atom heavyAtom1 mapped to Atom O22 (-5.638444 2.187765 2.715440) angstroms
Summary of mapping of compound "dpp4_19" to hypothesis "/home/msi/BIOVIA/ds2018sp1/web/jobs/thtf/61142608-5F75-4349-A65F-677CF5382BD4/training_set-(1)_01.chm":
| Query Atom heavyAtom2 mapped to Atom N15 (-0.060987 -0.204625 -5.067304) angstroms
| Query Atom heavyAtom1 mapped to Atom N26 (-5.527076 1.531760 2.823907) angstroms
Summary of mapping of compound "dpp4_20" to hypothesis "/home/msi/BIOVIA/ds2018sp1/web/jobs/thtf/61142608-5F75-4349-A65F-677CF5382BD4/training_set-(1)_01.chm":
| Query Atom Heavy#NOS#32 mapped to Atom O14 (-1.441442 -0.558025 -0.991024) angstroms
| Query Atom heavyAtom1 mapped to Atom N11 (-4.816574 1.896826 2.694594) angstroms
Summary of mapping of compound "dpp4_21" to hypothesis "/home/msi/BIOVIA/ds2018sp1/web/jobs/thtf/61142608-5F75-4349-A65F-677CF5382BD4/training_set-(1)_01.chm":
| Query Atom Heavy#NOS#32 mapped to Atom N12 (-1.376043 -0.089483 -1.092570) angstroms
Summary of mapping of compound "dpp4_22" to hypothesis "/home/msi/BIOVIA/ds2018sp1/web/jobs/thtf/61142608-5F75-4349-A65F-677CF5382BD4/training_set-(1)_01.chm":
| Query Atom heavyAtom2 mapped to Atom N21 (-0.364163 -0.769281 -5.230907) angstroms
Summary of mapping of compound "dpp4_23" to hypothesis "/home/msi/BIOVIA/ds2018sp1/web/jobs/thtf/61142608-5F75-4349-A65F-677CF5382BD4/training_set-(1)_01.chm":
| Query Atom Heavy#NOS#32 mapped to Atom O14 (-1.335738 -0.537455 -0.992278) angstroms
| Query Atom heavyAtom1 mapped to Atom N11 (-4.956959 1.779608 2.433894) angstroms
Summary of mapping of compound "dpp4_24" to hypothesis "/home/msi/BIOVIA/ds2018sp1/web/jobs/thtf/61142608-5F75-4349-A65F-677CF5382BD4/training_set-(1)_01.chm":
| Query Atom heavyAtom2 mapped to Atom N15 (-1.218941 0.393017 -5.083334) angstroms
| Query Atom Heavy#NOS#32 mapped to Atom O13 (-1.304462 -0.222745 -1.654465) angstroms
Summary of mapping of compound "dpp4_25" to hypothesis "/home/msi/BIOVIA/ds2018sp1/web/jobs/thtf/61142608-5F75-4349-A65F-677CF5382BD4/training_set-(1)_01.chm":
| Query Atom heavyAtom2 mapped to Atom N13 (0.318549 -1.173439 -5.642935) angstroms
| Query Atom Heavy#NOS#32 mapped to Atom N23 (-0.870593 -0.773015 -0.661071) angstroms
Summary of mapping of compound "dpp4_26" to hypothesis "/home/msi/BIOVIA/ds2018sp1/web/jobs/thtf/61142608-5F75-4349-A65F-677CF5382BD4/training_set-(1)_01.chm":
| Query Atom Heavy#NOS#32 mapped to Atom N16 (-1.419962 -0.094288 -1.067349) angstroms
Summary of mapping of compound "dpp4_27" to hypothesis "/home/msi/BIOVIA/ds2018sp1/web/jobs/thtf/61142608-5F75-4349-A65F-677CF5382BD4/training_set-(1)_01.chm":
| Query Atom Heavy#NOS#32 mapped to Atom N8 (-1.187079 -0.051890 -1.198428) angstroms
Summary of mapping of compound "dpp4_28" to hypothesis "/home/msi/BIOVIA/ds2018sp1/web/jobs/thtf/61142608-5F75-4349-A65F-677CF5382BD4/training_set-(1)_01.chm":
| Query Atom heavyAtom2 mapped to Atom N15 (-1.226722 0.388634 -5.098698) angstroms
| Query Atom Heavy#NOS#32 mapped to Atom O13 (-1.276071 -0.226516 -1.664567) angstroms
Summary of mapping of compound "dpp4_1" to hypothesis "/home/msi/BIOVIA/ds2018sp1/web/jobs/thtf/61142608-5F75-4349-A65F-677CF5382BD4/training_set-(1)_02.chm":
| Query Atom heavyAtom2 mapped to Atom N13 (0.230321 0.010310 -5.022287) angstroms
| Query Atom Heavy#NOS#32 mapped to Atom N14 (-1.888787 -0.337443 -0.650573) angstroms
| Query Atom heavyAtom1 mapped to Atom N25 (-5.989460 1.416885 2.895873) angstroms
Summary of mapping of compound "dpp4_2" to hypothesis "/home/msi/BIOVIA/ds2018sp1/web/jobs/thtf/61142608-5F75-4349-A65F-677CF5382BD4/training_set-(1)_02.chm":
| Query Atom heavyAtom2 mapped to Atom N13 (0.344131 0.059552 -4.484378) angstroms
| Query Atom Heavy#NOS#32 mapped to Atom N17 (-2.389133 -0.642196 -0.467890) angstroms
| Query Atom heavyAtom1 mapped to Atom N25 (-5.214941 1.237723 2.904129) angstroms
Summary of mapping of compound "dpp4_3" to hypothesis "/home/msi/BIOVIA/ds2018sp1/web/jobs/thtf/61142608-5F75-4349-A65F-677CF5382BD4/training_set-(1)_02.chm":
| Query Atom heavyAtom2 mapped to Atom N21 (0.077048 0.574076 -3.760033) angstroms
| Query Atom Heavy#NOS#32 mapped to Atom O20 (-1.891429 -0.092641 -1.455275) angstroms
| Query Atom heavyAtom1 mapped to Atom N31 (-5.706032 0.251357 2.776336) angstroms
Summary of mapping of compound "dpp4_4" to hypothesis "/home/msi/BIOVIA/ds2018sp1/web/jobs/thtf/61142608-5F75-4349-A65F-677CF5382BD4/training_set-(1)_02.chm":
| Query Atom Heavy#NOS#32 mapped to Atom O17 (-1.617657 -0.361370 -0.858062) angstroms
| Query Atom heavyAtom1 mapped to Atom N30 (-5.781137 1.421303 3.304508) angstroms
Summary of mapping of compound "dpp4_7" to hypothesis "/home/msi/BIOVIA/ds2018sp1/web/jobs/thtf/61142608-5F75-4349-A65F-677CF5382BD4/training_set-(1)_02.chm":
| Query Atom heavyAtom2 mapped to Atom N21 (0.184917 0.112208 -4.589442) angstroms
| Query Atom heavyAtom1 mapped to Atom O27 (-6.085005 1.193041 3.081929) angstroms
Summary of mapping of compound "dpp4_8" to hypothesis "/home/msi/BIOVIA/ds2018sp1/web/jobs/thtf/61142608-5F75-4349-A65F-677CF5382BD4/training_set-(1)_02.chm":
| Query Atom Heavy#NOS#32 mapped to Atom N11 (-1.960316 0.036690 -0.952282) angstroms
| Query Atom heavyAtom1 mapped to Atom O30 (-6.004440 1.071169 3.292047) angstroms
Summary of mapping of compound "dpp4_9" to hypothesis "/home/msi/BIOVIA/ds2018sp1/web/jobs/thtf/61142608-5F75-4349-A65F-677CF5382BD4/training_set-(1)_02.chm":
| Query Atom heavyAtom2 mapped to Atom N21 (0.226955 0.337171 -3.231316) angstroms
| Query Atom Heavy#NOS#32 mapped to Atom O20 (-2.026828 -1.038418 -1.363358) angstroms
| Query Atom heavyAtom1 mapped to Atom N18 (-5.716327 1.179044 2.815009) angstroms
Summary of mapping of compound "dpp4_10" to hypothesis "/home/msi/BIOVIA/ds2018sp1/web/jobs/thtf/61142608-5F75-4349-A65F-677CF5382BD4/training_set-(1)_02.chm":
| Query Atom heavyAtom2 mapped to Atom N14 (0.322674 0.184472 -4.230360) angstroms
| Query Atom Heavy#NOS#32 mapped to Atom N17 (-2.715896 0.107442 -1.058869) angstroms
| Query Atom heavyAtom1 mapped to Atom N25 (-5.296838 1.028950 2.841636) angstroms
Summary of mapping of compound "dpp4_11" to hypothesis "/home/msi/BIOVIA/ds2018sp1/web/jobs/thtf/61142608-5F75-4349-A65F-677CF5382BD4/training_set-(1)_02.chm":
| Query Atom heavyAtom2 mapped to Atom N13 (0.455634 -0.020393 -4.890481) angstroms
| Query Atom Heavy#NOS#32 mapped to Atom N23 (-1.259744 -0.251649 -0.454735) angstroms
Summary of mapping of compound "dpp4_12" to hypothesis "/home/msi/BIOVIA/ds2018sp1/web/jobs/thtf/61142608-5F75-4349-A65F-677CF5382BD4/training_set-(1)_02.chm":
| Query Atom heavyAtom2 mapped to Atom N15 (0.887901 0.129656 -5.456325) angstroms
| Query Atom Heavy#NOS#32 mapped to Atom O13 (-1.699921 -0.342167 -0.518613) angstroms
Summary of mapping of compound "dpp4_13" to hypothesis "/home/msi/BIOVIA/ds2018sp1/web/jobs/thtf/61142608-5F75-4349-A65F-677CF5382BD4/training_set-(1)_02.chm":
| Query Atom heavyAtom2 mapped to Atom N14 (0.463625 -0.032327 -4.707596) angstroms
| Query Atom Heavy#NOS#32 mapped to Atom N17 (-2.007463 -0.182445 -0.482337) angstroms
Summary of mapping of compound "dpp4_14" to hypothesis "/home/msi/BIOVIA/ds2018sp1/web/jobs/thtf/61142608-5F75-4349-A65F-677CF5382BD4/training_set-(1)_02.chm":
| Query Atom Heavy#NOS#32 mapped to Atom O17 (-2.071696 -0.629552 -0.236916) angstroms
| Query Atom heavyAtom1 mapped to Atom N30 (-5.708607 1.359006 2.407539) angstroms
Summary of mapping of compound "dpp4_15" to hypothesis "/home/msi/BIOVIA/ds2018sp1/web/jobs/thtf/61142608-5F75-4349-A65F-677CF5382BD4/training_set-(1)_02.chm":
| Query Atom heavyAtom2 mapped to Atom N21 (-0.091887 0.034559 -4.246613) angstroms
| Query Atom heavyAtom1 mapped to Atom O26 (-5.695075 1.309476 2.605490) angstroms
Summary of mapping of compound "dpp4_17" to hypothesis "/home/msi/BIOVIA/ds2018sp1/web/jobs/thtf/61142608-5F75-4349-A65F-677CF5382BD4/training_set-(1)_02.chm":
| Query Atom Heavy#NOS#32 mapped to Atom N11 (-1.737721 -0.844330 -0.704197) angstroms
| Query Atom heavyAtom1 mapped to Atom O14 (-6.167676 0.845891 3.435211) angstroms
Summary of mapping of compound "dpp4_18" to hypothesis "/home/msi/BIOVIA/ds2018sp1/web/jobs/thtf/61142608-5F75-4349-A65F-677CF5382BD4/training_set-(1)_02.chm":
| Query Atom heavyAtom2 mapped to Atom N16 (0.903967 0.055692 -4.743103) angstroms
| Query Atom heavyAtom1 mapped to Atom O42 (-6.256156 0.888800 3.763038) angstroms
Summary of mapping of compound "dpp4_19" to hypothesis "/home/msi/BIOVIA/ds2018sp1/web/jobs/thtf/61142608-5F75-4349-A65F-677CF5382BD4/training_set-(1)_02.chm":
| Query Atom heavyAtom2 mapped to Atom N15 (0.599848 -0.503065 -4.703182) angstroms
| Query Atom Heavy#NOS#32 mapped to Atom N21 (-2.893966 -0.496993 0.639413) angstroms
| Query Atom heavyAtom1 mapped to Atom N26 (-5.238637 0.696867 2.966180) angstroms
Summary of mapping of compound "dpp4_20" to hypothesis "/home/msi/BIOVIA/ds2018sp1/web/jobs/thtf/61142608-5F75-4349-A65F-677CF5382BD4/training_set-(1)_02.chm":
| Query Atom Heavy#NOS#32 mapped to Atom O14 (-1.644192 -0.962073 -0.847356) angstroms
| Query Atom heavyAtom1 mapped to Atom N11 (-4.923612 1.018874 3.192798) angstroms
Summary of mapping of compound "dpp4_21" to hypothesis "/home/msi/BIOVIA/ds2018sp1/web/jobs/thtf/61142608-5F75-4349-A65F-677CF5382BD4/training_set-(1)_02.chm":
| Query Atom Heavy#NOS#32 mapped to Atom N12 (-1.609677 -0.198825 -0.943762) angstroms
Summary of mapping of compound "dpp4_22" to hypothesis "/home/msi/BIOVIA/ds2018sp1/web/jobs/thtf/61142608-5F75-4349-A65F-677CF5382BD4/training_set-(1)_02.chm":
| Query Atom Heavy#NOS#32 mapped to Atom N21 (-1.865688 -0.112390 -0.809643) angstroms
Summary of mapping of compound "dpp4_23" to hypothesis "/home/msi/BIOVIA/ds2018sp1/web/jobs/thtf/61142608-5F75-4349-A65F-677CF5382BD4/training_set-(1)_02.chm":
| Query Atom Heavy#NOS#32 mapped to Atom O14 (-1.436904 -0.562490 -0.616729) angstroms
| Query Atom heavyAtom1 mapped to Atom N11 (-4.912906 0.935885 2.733640) angstroms
Summary of mapping of compound "dpp4_24" to hypothesis "/home/msi/BIOVIA/ds2018sp1/web/jobs/thtf/61142608-5F75-4349-A65F-677CF5382BD4/training_set-(1)_02.chm":
| Query Atom heavyAtom2 mapped to Atom N15 (-0.825655 0.868158 -4.742811) angstroms
| Query Atom Heavy#NOS#32 mapped to Atom O13 (-1.434951 -0.275102 -1.507794) angstroms
Summary of mapping of compound "dpp4_25" to hypothesis "/home/msi/BIOVIA/ds2018sp1/web/jobs/thtf/61142608-5F75-4349-A65F-677CF5382BD4/training_set-(1)_02.chm":
| Query Atom heavyAtom2 mapped to Atom N13 (1.347520 0.429653 -5.032288) angstroms
| Query Atom Heavy#NOS#32 mapped to Atom N23 (-2.100700 -0.328819 -0.390279) angstroms
Summary of mapping of compound "dpp4_26" to hypothesis "/home/msi/BIOVIA/ds2018sp1/web/jobs/thtf/61142608-5F75-4349-A65F-677CF5382BD4/training_set-(1)_02.chm":
| Query Atom Heavy#NOS#32 mapped to Atom O22 (-1.737651 -0.145633 -0.873847) angstroms
Summary of mapping of compound "dpp4_27" to hypothesis "/home/msi/BIOVIA/ds2018sp1/web/jobs/thtf/61142608-5F75-4349-A65F-677CF5382BD4/training_set-(1)_02.chm":
| Query Atom Heavy#NOS#32 mapped to Atom N12 (-1.822736 -0.055643 -0.811654) angstroms
Summary of mapping of compound "dpp4_28" to hypothesis "/home/msi/BIOVIA/ds2018sp1/web/jobs/thtf/61142608-5F75-4349-A65F-677CF5382BD4/training_set-(1)_02.chm":
| Query Atom heavyAtom2 mapped to Atom N15 (0.018420 0.949170 -5.708278) angstroms
| Query Atom Heavy#NOS#32 mapped to Atom O13 (-1.636984 -0.388728 -0.683670) angstroms
Summary of mapping of compound "dpp4_1" to hypothesis "/home/msi/BIOVIA/ds2018sp1/web/jobs/thtf/61142608-5F75-4349-A65F-677CF5382BD4/training_set-(1)_03.chm":
| Query Atom heavyAtom1 mapped to Atom N13 (3.413201 -0.729607 2.095992) angstroms
| Query Atom Heavy#NOS#32 mapped to Atom N25 (-6.732769 -0.584382 1.568286) angstroms
| Query Atom Heavy#NOS#31 mapped to Atom N14 (-1.155548 0.009515 0.572024) angstroms
Summary of mapping of compound "dpp4_2" to hypothesis "/home/msi/BIOVIA/ds2018sp1/web/jobs/thtf/61142608-5F75-4349-A65F-677CF5382BD4/training_set-(1)_03.chm":
| Query Atom heavyAtom1 mapped to Atom N13 (3.084158 -0.627830 1.518798) angstroms
| Query Atom Heavy#NOS#32 mapped to Atom N25 (-5.914042 -0.640769 2.027317) angstroms
| Query Atom Heavy#NOS#31 mapped to Atom N17 (-1.561219 0.559963 0.472151) angstroms
Summary of mapping of compound "dpp4_3" to hypothesis "/home/msi/BIOVIA/ds2018sp1/web/jobs/thtf/61142608-5F75-4349-A65F-677CF5382BD4/training_set-(1)_03.chm":
| Query Atom heavyAtom1 mapped to Atom N21 (3.272415 -0.885193 1.568356) angstroms
| Query Atom Heavy#NOS#31 mapped to Atom O20 (-0.962143 -0.016383 0.257836) angstroms
Summary of mapping of compound "dpp4_4" to hypothesis "/home/msi/BIOVIA/ds2018sp1/web/jobs/thtf/61142608-5F75-4349-A65F-677CF5382BD4/training_set-(1)_03.chm":
| Query Atom Heavy#NOS#32 mapped to Atom N30 (-6.641083 -0.662660 2.069928) angstroms
| Query Atom Heavy#NOS#31 mapped to Atom O17 (-1.002201 0.344770 -0.172297) angstroms
Summary of mapping of compound "dpp4_7" to hypothesis "/home/msi/BIOVIA/ds2018sp1/web/jobs/thtf/61142608-5F75-4349-A65F-677CF5382BD4/training_set-(1)_03.chm":
| Query Atom heavyAtom1 mapped to Atom N21 (3.406351 -0.908545 1.837724) angstroms
| Query Atom Heavy#NOS#32 mapped to Atom O28 (-6.595056 -0.131194 2.168095) angstroms
Summary of mapping of compound "dpp4_8" to hypothesis "/home/msi/BIOVIA/ds2018sp1/web/jobs/thtf/61142608-5F75-4349-A65F-677CF5382BD4/training_set-(1)_03.chm":
| Query Atom Heavy#NOS#32 mapped to Atom O31 (-6.351228 -0.504896 2.025144) angstroms
| Query Atom Heavy#NOS#31 mapped to Atom N11 (-0.847468 -0.030868 -0.065270) angstroms
Summary of mapping of compound "dpp4_9" to hypothesis "/home/msi/BIOVIA/ds2018sp1/web/jobs/thtf/61142608-5F75-4349-A65F-677CF5382BD4/training_set-(1)_03.chm":
| Query Atom heavyAtom1 mapped to Atom N21 (3.323703 -0.984235 1.741681) angstroms
| Query Atom Heavy#NOS#31 mapped to Atom O20 (-0.887079 -0.025578 0.357930) angstroms
Summary of mapping of compound "dpp4_10" to hypothesis "/home/msi/BIOVIA/ds2018sp1/web/jobs/thtf/61142608-5F75-4349-A65F-677CF5382BD4/training_set-(1)_03.chm":
| Query Atom heavyAtom1 mapped to Atom N14 (3.534336 -0.645687 2.750586) angstroms
| Query Atom Heavy#NOS#31 mapped to Atom N17 (-0.002401 0.139333 0.263166) angstroms
Summary of mapping of compound "dpp4_11" to hypothesis "/home/msi/BIOVIA/ds2018sp1/web/jobs/thtf/61142608-5F75-4349-A65F-677CF5382BD4/training_set-(1)_03.chm":
| Query Atom heavyAtom1 mapped to Atom N13 (3.701644 -0.412669 1.793429) angstroms
| Query Atom Heavy#NOS#31 mapped to Atom N23 (-0.760837 0.014931 0.188666) angstroms
Summary of mapping of compound "dpp4_12" to hypothesis "/home/msi/BIOVIA/ds2018sp1/web/jobs/thtf/61142608-5F75-4349-A65F-677CF5382BD4/training_set-(1)_03.chm":
| Query Atom heavyAtom1 mapped to Atom N15 (2.703248 -0.802013 2.308949) angstroms
| Query Atom Heavy#NOS#31 mapped to Atom O13 (-0.403163 0.130457 0.619774) angstroms
Summary of mapping of compound "dpp4_13" to hypothesis "/home/msi/BIOVIA/ds2018sp1/web/jobs/thtf/61142608-5F75-4349-A65F-677CF5382BD4/training_set-(1)_03.chm":
| Query Atom heavyAtom1 mapped to Atom N14 (3.317808 -0.638631 2.145644) angstroms
| Query Atom Heavy#NOS#31 mapped to Atom N17 (-1.183387 0.079423 0.426225) angstroms
Summary of mapping of compound "dpp4_14" to hypothesis "/home/msi/BIOVIA/ds2018sp1/web/jobs/thtf/61142608-5F75-4349-A65F-677CF5382BD4/training_set-(1)_03.chm":
| Query Atom Heavy#NOS#32 mapped to Atom N30 (-6.248055 -0.182116 1.436340) angstroms
| Query Atom Heavy#NOS#31 mapped to Atom O17 (-1.459523 0.421110 0.497879) angstroms
Summary of mapping of compound "dpp4_15" to hypothesis "/home/msi/BIOVIA/ds2018sp1/web/jobs/thtf/61142608-5F75-4349-A65F-677CF5382BD4/training_set-(1)_03.chm":
| Query Atom heavyAtom1 mapped to Atom N21 (2.842971 -1.000332 1.773334) angstroms
| Query Atom Heavy#NOS#32 mapped to Atom O26 (-6.096614 -0.690568 1.705091) angstroms
Summary of mapping of compound "dpp4_17" to hypothesis "/home/msi/BIOVIA/ds2018sp1/web/jobs/thtf/61142608-5F75-4349-A65F-677CF5382BD4/training_set-(1)_03.chm":
| Query Atom Heavy#NOS#32 mapped to Atom O14 (-6.730364 -0.162717 2.571687) angstroms
| Query Atom Heavy#NOS#31 mapped to Atom N11 (-0.910513 0.621033 0.306489) angstroms
Summary of mapping of compound "dpp4_18" to hypothesis "/home/msi/BIOVIA/ds2018sp1/web/jobs/thtf/61142608-5F75-4349-A65F-677CF5382BD4/training_set-(1)_03.chm":
| Query Atom Heavy#NOS#32 mapped to Atom O42 (-6.674929 -0.031758 2.165835) angstroms
| Query Atom Heavy#NOS#31 mapped to Atom O36 (-0.945393 -0.103007 0.318733) angstroms
Summary of mapping of compound "dpp4_19" to hypothesis "/home/msi/BIOVIA/ds2018sp1/web/jobs/thtf/61142608-5F75-4349-A65F-677CF5382BD4/training_set-(1)_03.chm":
| Query Atom heavyAtom1 mapped to Atom N15 (2.858183 -1.049827 2.168200) angstroms
| Query Atom Heavy#NOS#32 mapped to Atom N26 (-6.045649 -0.421983 1.779953) angstroms
Summary of mapping of compound "dpp4_20" to hypothesis "/home/msi/BIOVIA/ds2018sp1/web/jobs/thtf/61142608-5F75-4349-A65F-677CF5382BD4/training_set-(1)_03.chm":
| Query Atom Heavy#NOS#32 mapped to Atom N11 (-5.737416 -0.823282 2.007401) angstroms
| Query Atom Heavy#NOS#31 mapped to Atom O14 (-0.652968 0.241629 0.161412) angstroms
Summary of mapping of compound "dpp4_21" to hypothesis "/home/msi/BIOVIA/ds2018sp1/web/jobs/thtf/61142608-5F75-4349-A65F-677CF5382BD4/training_set-(1)_03.chm":
| Query Atom Heavy#NOS#31 mapped to Atom N12 (-0.874720 0.027557 -0.035810) angstroms
Summary of mapping of compound "dpp4_22" to hypothesis "/home/msi/BIOVIA/ds2018sp1/web/jobs/thtf/61142608-5F75-4349-A65F-677CF5382BD4/training_set-(1)_03.chm":
| Query Atom Heavy#NOS#31 mapped to Atom N21 (-1.081351 0.068204 0.043775) angstroms
Summary of mapping of compound "dpp4_23" to hypothesis "/home/msi/BIOVIA/ds2018sp1/web/jobs/thtf/61142608-5F75-4349-A65F-677CF5382BD4/training_set-(1)_03.chm":
| Query Atom Heavy#NOS#32 mapped to Atom N21 (-7.076624 -1.027444 2.007029) angstroms
| Query Atom Heavy#NOS#31 mapped to Atom O13 (-1.315725 0.715262 -0.071636) angstroms
Summary of mapping of compound "dpp4_24" to hypothesis "/home/msi/BIOVIA/ds2018sp1/web/jobs/thtf/61142608-5F75-4349-A65F-677CF5382BD4/training_set-(1)_03.chm":
| Query Atom heavyAtom1 mapped to Atom N15 (3.399945 -1.943171 2.452496) angstroms
| Query Atom Heavy#NOS#31 mapped to Atom O13 (-0.885648 0.286298 0.034045) angstroms
Summary of mapping of compound "dpp4_25" to hypothesis "/home/msi/BIOVIA/ds2018sp1/web/jobs/thtf/61142608-5F75-4349-A65F-677CF5382BD4/training_set-(1)_03.chm":
| Query Atom heavyAtom1 mapped to Atom N13 (3.547064 -0.823358 2.513104) angstroms
| Query Atom Heavy#NOS#31 mapped to Atom N6 (-0.554136 0.924176 -0.884114) angstroms
Summary of mapping of compound "dpp4_26" to hypothesis "/home/msi/BIOVIA/ds2018sp1/web/jobs/thtf/61142608-5F75-4349-A65F-677CF5382BD4/training_set-(1)_03.chm":
| Query Atom Heavy#NOS#31 mapped to Atom O22 (-1.081359 0.098313 0.058161) angstroms
Summary of mapping of compound "dpp4_27" to hypothesis "/home/msi/BIOVIA/ds2018sp1/web/jobs/thtf/61142608-5F75-4349-A65F-677CF5382BD4/training_set-(1)_03.chm":
| Query Atom Heavy#NOS#31 mapped to Atom N8 (-0.723789 0.029967 -0.078607) angstroms
Summary of mapping of compound "dpp4_28" to hypothesis "/home/msi/BIOVIA/ds2018sp1/web/jobs/thtf/61142608-5F75-4349-A65F-677CF5382BD4/training_set-(1)_03.chm":
| Query Atom heavyAtom1 mapped to Atom N15 (2.998097 -0.015383 2.343751) angstroms
| Query Atom Heavy#NOS#31 mapped to Atom N22 (-2.030728 0.344090 0.446872) angstroms
Summary of mapping of compound "dpp4_1" to hypothesis "/home/msi/BIOVIA/ds2018sp1/web/jobs/thtf/61142608-5F75-4349-A65F-677CF5382BD4/training_set-(1)_04.chm":
| Query Atom heavyAtom1 mapped to Atom N13 (3.216278 -0.709274 2.001604) angstroms
| Query Atom Heavy#NOS#32 mapped to Atom N25 (-6.839740 0.313524 0.909917) angstroms
| Query Atom Heavy#NOS#31 mapped to Atom N14 (-1.178935 0.496585 0.283628) angstroms
Summary of mapping of compound "dpp4_2" to hypothesis "/home/msi/BIOVIA/ds2018sp1/web/jobs/thtf/61142608-5F75-4349-A65F-677CF5382BD4/training_set-(1)_04.chm":
| Query Atom heavyAtom1 mapped to Atom N13 (3.376404 -0.648212 1.642333) angstroms
| Query Atom Heavy#NOS#32 mapped to Atom N28 (-7.100205 0.261215 0.317380) angstroms
| Query Atom Heavy#NOS#31 mapped to Atom N17 (-1.355216 0.524641 1.090083) angstroms
Summary of mapping of compound "dpp4_3" to hypothesis "/home/msi/BIOVIA/ds2018sp1/web/jobs/thtf/61142608-5F75-4349-A65F-677CF5382BD4/training_set-(1)_04.chm":
| Query Atom heavyAtom1 mapped to Atom N21 (2.975382 -0.617827 1.992484) angstroms
| Query Atom Heavy#NOS#31 mapped to Atom O20 (-1.133046 -0.042646 0.254621) angstroms
Summary of mapping of compound "dpp4_4" to hypothesis "/home/msi/BIOVIA/ds2018sp1/web/jobs/thtf/61142608-5F75-4349-A65F-677CF5382BD4/training_set-(1)_04.chm":
| Query Atom Heavy#NOS#32 mapped to Atom N30 (-7.032050 0.232553 0.291993) angstroms
| Query Atom Heavy#NOS#31 mapped to Atom O17 (-0.884164 0.175982 0.092545) angstroms
Summary of mapping of compound "dpp4_7" to hypothesis "/home/msi/BIOVIA/ds2018sp1/web/jobs/thtf/61142608-5F75-4349-A65F-677CF5382BD4/training_set-(1)_04.chm":
| Query Atom heavyAtom1 mapped to Atom N21 (2.795395 -0.608354 1.745351) angstroms
| Query Atom Heavy#NOS#32 mapped to Atom O27 (-6.981639 0.435835 0.885809) angstroms
Summary of mapping of compound "dpp4_8" to hypothesis "/home/msi/BIOVIA/ds2018sp1/web/jobs/thtf/61142608-5F75-4349-A65F-677CF5382BD4/training_set-(1)_04.chm":
| Query Atom Heavy#NOS#32 mapped to Atom O31 (-6.761894 0.447464 0.223990) angstroms
| Query Atom Heavy#NOS#31 mapped to Atom N11 (-0.779546 -0.008813 0.481208) angstroms
Summary of mapping of compound "dpp4_9" to hypothesis "/home/msi/BIOVIA/ds2018sp1/web/jobs/thtf/61142608-5F75-4349-A65F-677CF5382BD4/training_set-(1)_04.chm":
| Query Atom heavyAtom1 mapped to Atom O30 (2.884744 -0.518508 2.405540) angstroms
| Query Atom Heavy#NOS#31 mapped to Atom N17 (-1.031265 0.038482 0.377911) angstroms
Summary of mapping of compound "dpp4_10" to hypothesis "/home/msi/BIOVIA/ds2018sp1/web/jobs/thtf/61142608-5F75-4349-A65F-677CF5382BD4/training_set-(1)_04.chm":
| Query Atom heavyAtom1 mapped to Atom N14 (3.091795 -0.571229 2.765970) angstroms
| Query Atom Heavy#NOS#31 mapped to Atom N17 (-0.275047 0.130487 0.030283) angstroms
Summary of mapping of compound "dpp4_11" to hypothesis "/home/msi/BIOVIA/ds2018sp1/web/jobs/thtf/61142608-5F75-4349-A65F-677CF5382BD4/training_set-(1)_04.chm":
| Query Atom heavyAtom1 mapped to Atom N13 (3.384818 -0.612412 1.805697) angstroms
| Query Atom Heavy#NOS#31 mapped to Atom N23 (-0.949577 0.042059 -0.053479) angstroms
Summary of mapping of compound "dpp4_12" to hypothesis "/home/msi/BIOVIA/ds2018sp1/web/jobs/thtf/61142608-5F75-4349-A65F-677CF5382BD4/training_set-(1)_04.chm":
| Query Atom heavyAtom1 mapped to Atom N15 (3.198578 -0.499999 2.741937) angstroms
| Query Atom Heavy#NOS#32 mapped to Atom O26 (-7.096972 0.629159 0.698172) angstroms
Summary of mapping of compound "dpp4_13" to hypothesis "/home/msi/BIOVIA/ds2018sp1/web/jobs/thtf/61142608-5F75-4349-A65F-677CF5382BD4/training_set-(1)_04.chm":
| Query Atom heavyAtom1 mapped to Atom N14 (3.344009 -0.562378 2.129573) angstroms
| Query Atom Heavy#NOS#31 mapped to Atom N17 (-1.179531 0.146442 0.465863) angstroms
Summary of mapping of compound "dpp4_14" to hypothesis "/home/msi/BIOVIA/ds2018sp1/web/jobs/thtf/61142608-5F75-4349-A65F-677CF5382BD4/training_set-(1)_04.chm":
| Query Atom Heavy#NOS#32 mapped to Atom N30 (-6.347099 0.066194 0.827504) angstroms
| Query Atom Heavy#NOS#31 mapped to Atom O17 (-1.533454 0.643061 0.008564) angstroms
Summary of mapping of compound "dpp4_15" to hypothesis "/home/msi/BIOVIA/ds2018sp1/web/jobs/thtf/61142608-5F75-4349-A65F-677CF5382BD4/training_set-(1)_04.chm":
| Query Atom heavyAtom1 mapped to Atom N21 (2.428291 -0.485346 1.700589) angstroms
| Query Atom Heavy#NOS#32 mapped to Atom O26 (-6.437386 0.411912 0.947493) angstroms
Summary of mapping of compound "dpp4_17" to hypothesis "/home/msi/BIOVIA/ds2018sp1/web/jobs/thtf/61142608-5F75-4349-A65F-677CF5382BD4/training_set-(1)_04.chm":
| Query Atom Heavy#NOS#32 mapped to Atom O14 (-7.203864 0.872155 0.489331) angstroms
| Query Atom Heavy#NOS#31 mapped to Atom N11 (-0.925808 0.676908 0.084435) angstroms
Summary of mapping of compound "dpp4_18" to hypothesis "/home/msi/BIOVIA/ds2018sp1/web/jobs/thtf/61142608-5F75-4349-A65F-677CF5382BD4/training_set-(1)_04.chm":
| Query Atom Heavy#NOS#32 mapped to Atom N16 (-6.925785 -0.147970 0.441029) angstroms
| Query Atom Heavy#NOS#31 mapped to Atom N8 (-1.094413 0.516690 0.481990) angstroms
Summary of mapping of compound "dpp4_19" to hypothesis "/home/msi/BIOVIA/ds2018sp1/web/jobs/thtf/61142608-5F75-4349-A65F-677CF5382BD4/training_set-(1)_04.chm":
| Query Atom Heavy#NOS#32 mapped to Atom N27 (-6.761519 -0.159997 -0.175369) angstroms
| Query Atom Heavy#NOS#31 mapped to Atom O13 (-1.185280 0.530257 -0.113720) angstroms
Summary of mapping of compound "dpp4_20" to hypothesis "/home/msi/BIOVIA/ds2018sp1/web/jobs/thtf/61142608-5F75-4349-A65F-677CF5382BD4/training_set-(1)_04.chm":
| Query Atom Heavy#NOS#32 mapped to Atom N21 (-7.658702 0.893014 0.846053) angstroms
| Query Atom Heavy#NOS#31 mapped to Atom O13 (-0.389714 -0.438236 0.425193) angstroms
Summary of mapping of compound "dpp4_21" to hypothesis "/home/msi/BIOVIA/ds2018sp1/web/jobs/thtf/61142608-5F75-4349-A65F-677CF5382BD4/training_set-(1)_04.chm":
| Query Atom Heavy#NOS#31 mapped to Atom N12 (-0.851970 -0.002219 0.069008) angstroms
Summary of mapping of compound "dpp4_22" to hypothesis "/home/msi/BIOVIA/ds2018sp1/web/jobs/thtf/61142608-5F75-4349-A65F-677CF5382BD4/training_set-(1)_04.chm":
| Query Atom Heavy#NOS#31 mapped to Atom N21 (-1.057690 0.037525 0.151116) angstroms
Summary of mapping of compound "dpp4_23" to hypothesis "/home/msi/BIOVIA/ds2018sp1/web/jobs/thtf/61142608-5F75-4349-A65F-677CF5382BD4/training_set-(1)_04.chm":
| Query Atom Heavy#NOS#32 mapped to Atom N21 (-7.799739 0.822074 0.752287) angstroms
| Query Atom Heavy#NOS#31 mapped to Atom O13 (-0.445911 -0.129921 0.787236) angstroms
Summary of mapping of compound "dpp4_24" to hypothesis "/home/msi/BIOVIA/ds2018sp1/web/jobs/thtf/61142608-5F75-4349-A65F-677CF5382BD4/training_set-(1)_04.chm":
| Query Atom heavyAtom1 mapped to Atom N15 (2.375297 -0.928651 2.883704) angstroms
| Query Atom Heavy#NOS#31 mapped to Atom O13 (-0.250274 0.171727 0.873937) angstroms
Summary of mapping of compound "dpp4_25" to hypothesis "/home/msi/BIOVIA/ds2018sp1/web/jobs/thtf/61142608-5F75-4349-A65F-677CF5382BD4/training_set-(1)_04.chm":
| Query Atom heavyAtom1 mapped to Atom N13 (3.541845 -0.294954 2.681496) angstroms
| Query Atom Heavy#NOS#31 mapped to Atom N6 (-0.778861 0.522837 -0.793778) angstroms
Summary of mapping of compound "dpp4_26" to hypothesis "/home/msi/BIOVIA/ds2018sp1/web/jobs/thtf/61142608-5F75-4349-A65F-677CF5382BD4/training_set-(1)_04.chm":
| Query Atom Heavy#NOS#31 mapped to Atom O22 (-1.058249 0.068190 0.163391) angstroms
Summary of mapping of compound "dpp4_27" to hypothesis "/home/msi/BIOVIA/ds2018sp1/web/jobs/thtf/61142608-5F75-4349-A65F-677CF5382BD4/training_set-(1)_04.chm":
| Query Atom Heavy#NOS#31 mapped to Atom N8 (-0.702289 0.001413 0.022104) angstroms
Summary of mapping of compound "dpp4_28" to hypothesis "/home/msi/BIOVIA/ds2018sp1/web/jobs/thtf/61142608-5F75-4349-A65F-677CF5382BD4/training_set-(1)_04.chm":
| Query Atom heavyAtom1 mapped to Atom N15 (2.968305 0.090726 2.110829) angstroms
| Query Atom Heavy#NOS#31 mapped to Atom N22 (-2.118540 -0.004499 0.341258) angstroms
Summary of mapping of compound "dpp4_1" to hypothesis "/home/msi/BIOVIA/ds2018sp1/web/jobs/thtf/61142608-5F75-4349-A65F-677CF5382BD4/training_set-(1)_05.chm":
| Query Atom Heavy#NOS#33 mapped to Atom N13 (3.345915 -0.250868 2.144695) angstroms
| Query Atom Heavy#NOS#32 mapped to Atom N14 (-1.172593 0.547550 0.513451) angstroms
| Query Atom heavyAtom1 mapped to Atom N25 (-6.784774 0.194848 1.430512) angstroms
Summary of mapping of compound "dpp4_2" to hypothesis "/home/msi/BIOVIA/ds2018sp1/web/jobs/thtf/61142608-5F75-4349-A65F-677CF5382BD4/training_set-(1)_05.chm":
| Query Atom Heavy#NOS#33 mapped to Atom N13 (3.588489 0.007070 1.715700) angstroms
| Query Atom Heavy#NOS#32 mapped to Atom N17 (-1.231500 0.794223 1.249990) angstroms
| Query Atom heavyAtom1 mapped to Atom N28 (-6.980200 0.078522 0.915956) angstroms
Summary of mapping of compound "dpp4_3" to hypothesis "/home/msi/BIOVIA/ds2018sp1/web/jobs/thtf/61142608-5F75-4349-A65F-677CF5382BD4/training_set-(1)_05.chm":
| Query Atom Heavy#NOS#33 mapped to Atom N31 (3.849657 0.050738 2.879320) angstroms
| Query Atom Heavy#NOS#32 mapped to Atom N21 (-0.894441 0.093462 0.353407) angstroms
Summary of mapping of compound "dpp4_4" to hypothesis "/home/msi/BIOVIA/ds2018sp1/web/jobs/thtf/61142608-5F75-4349-A65F-677CF5382BD4/training_set-(1)_05.chm":
| Query Atom Heavy#NOS#32 mapped to Atom O17 (-0.867351 0.212338 0.287089) angstroms
| Query Atom heavyAtom1 mapped to Atom N30 (-6.992632 0.035128 0.824682) angstroms
Summary of mapping of compound "dpp4_7" to hypothesis "/home/msi/BIOVIA/ds2018sp1/web/jobs/thtf/61142608-5F75-4349-A65F-677CF5382BD4/training_set-(1)_05.chm":
| Query Atom Heavy#NOS#33 mapped to Atom N21 (3.227680 0.294415 1.794164) angstroms
| Query Atom heavyAtom1 mapped to Atom O28 (-6.738735 0.728391 1.357133) angstroms
Summary of mapping of compound "dpp4_8" to hypothesis "/home/msi/BIOVIA/ds2018sp1/web/jobs/thtf/61142608-5F75-4349-A65F-677CF5382BD4/training_set-(1)_05.chm":
| Query Atom Heavy#NOS#32 mapped to Atom N11 (-1.113619 -0.104021 0.653658) angstroms
| Query Atom heavyAtom1 mapped to Atom O30 (-7.036834 0.418555 0.939733) angstroms
Summary of mapping of compound "dpp4_9" to hypothesis "/home/msi/BIOVIA/ds2018sp1/web/jobs/thtf/61142608-5F75-4349-A65F-677CF5382BD4/training_set-(1)_05.chm":
| Query Atom Heavy#NOS#33 mapped to Atom O20 (3.907645 0.133417 1.612900) angstroms
| Query Atom Heavy#NOS#32 mapped to Atom N21 (-0.376420 0.170370 0.116526) angstroms
Summary of mapping of compound "dpp4_10" to hypothesis "/home/msi/BIOVIA/ds2018sp1/web/jobs/thtf/61142608-5F75-4349-A65F-677CF5382BD4/training_set-(1)_05.chm":
| Query Atom Heavy#NOS#33 mapped to Atom N17 (3.309737 -0.153813 2.968295) angstroms
| Query Atom Heavy#NOS#32 mapped to Atom N14 (0.151060 0.194890 -0.064616) angstroms
Summary of mapping of compound "dpp4_11" to hypothesis "/home/msi/BIOVIA/ds2018sp1/web/jobs/thtf/61142608-5F75-4349-A65F-677CF5382BD4/training_set-(1)_05.chm":
| Query Atom Heavy#NOS#33 mapped to Atom N13 (3.739761 -0.521116 1.540291) angstroms
| Query Atom Heavy#NOS#32 mapped to Atom N23 (-0.751543 0.192647 0.129414) angstroms
Summary of mapping of compound "dpp4_12" to hypothesis "/home/msi/BIOVIA/ds2018sp1/web/jobs/thtf/61142608-5F75-4349-A65F-677CF5382BD4/training_set-(1)_05.chm":
| Query Atom Heavy#NOS#33 mapped to Atom N15 (3.711715 0.567786 2.209036) angstroms
| Query Atom heavyAtom1 mapped to Atom O26 (-6.950959 0.225143 1.183225) angstroms
Summary of mapping of compound "dpp4_13" to hypothesis "/home/msi/BIOVIA/ds2018sp1/web/jobs/thtf/61142608-5F75-4349-A65F-677CF5382BD4/training_set-(1)_05.chm":
| Query Atom Heavy#NOS#33 mapped to Atom N14 (3.481069 -0.257177 2.173956) angstroms
| Query Atom Heavy#NOS#32 mapped to Atom N17 (-1.124554 0.151962 0.642902) angstroms
Summary of mapping of compound "dpp4_14" to hypothesis "/home/msi/BIOVIA/ds2018sp1/web/jobs/thtf/61142608-5F75-4349-A65F-677CF5382BD4/training_set-(1)_05.chm":
| Query Atom Heavy#NOS#32 mapped to Atom O17 (-1.545985 0.661129 0.155934) angstroms
| Query Atom heavyAtom1 mapped to Atom N30 (-6.270000 0.007975 1.352466) angstroms
Summary of mapping of compound "dpp4_15" to hypothesis "/home/msi/BIOVIA/ds2018sp1/web/jobs/thtf/61142608-5F75-4349-A65F-677CF5382BD4/training_set-(1)_05.chm":
| Query Atom Heavy#NOS#33 mapped to Atom O8 (3.200438 0.022529 1.658626) angstroms
| Query Atom Heavy#NOS#32 mapped to Atom N21 (0.133234 0.167481 -0.128978) angstroms
Summary of mapping of compound "dpp4_17" to hypothesis "/home/msi/BIOVIA/ds2018sp1/web/jobs/thtf/61142608-5F75-4349-A65F-677CF5382BD4/training_set-(1)_05.chm":
| Query Atom Heavy#NOS#32 mapped to Atom N11 (-0.935735 0.719188 0.204791) angstroms
| Query Atom heavyAtom1 mapped to Atom O14 (-7.187341 0.697865 0.934866) angstroms
Summary of mapping of compound "dpp4_18" to hypothesis "/home/msi/BIOVIA/ds2018sp1/web/jobs/thtf/61142608-5F75-4349-A65F-677CF5382BD4/training_set-(1)_05.chm":
| Query Atom Heavy#NOS#32 mapped to Atom O36 (-1.013620 -0.054958 -0.116156) angstroms
| Query Atom heavyAtom1 mapped to Atom O22 (-7.551627 1.218009 1.359508) angstroms
Summary of mapping of compound "dpp4_19" to hypothesis "/home/msi/BIOVIA/ds2018sp1/web/jobs/thtf/61142608-5F75-4349-A65F-677CF5382BD4/training_set-(1)_05.chm":
| Query Atom Heavy#NOS#33 mapped to Atom N15 (3.142420 -0.302477 2.145232) angstroms
| Query Atom heavyAtom1 mapped to Atom N27 (-6.419802 0.300974 0.801373) angstroms
Summary of mapping of compound "dpp4_20" to hypothesis "/home/msi/BIOVIA/ds2018sp1/web/jobs/thtf/61142608-5F75-4349-A65F-677CF5382BD4/training_set-(1)_05.chm":
| Query Atom Heavy#NOS#33 mapped to Atom N11 (3.630078 -0.684393 1.652442) angstroms
| Query Atom Heavy#NOS#32 mapped to Atom O14 (-1.019707 0.184386 0.475809) angstroms
Summary of mapping of compound "dpp4_21" to hypothesis "/home/msi/BIOVIA/ds2018sp1/web/jobs/thtf/61142608-5F75-4349-A65F-677CF5382BD4/training_set-(1)_05.chm":
| Query Atom Heavy#NOS#32 mapped to Atom N12 (-0.886239 0.042852 0.136902) angstroms
Summary of mapping of compound "dpp4_22" to hypothesis "/home/msi/BIOVIA/ds2018sp1/web/jobs/thtf/61142608-5F75-4349-A65F-677CF5382BD4/training_set-(1)_05.chm":
| Query Atom Heavy#NOS#32 mapped to Atom N21 (-0.990750 0.026976 0.165863) angstroms
Summary of mapping of compound "dpp4_23" to hypothesis "/home/msi/BIOVIA/ds2018sp1/web/jobs/thtf/61142608-5F75-4349-A65F-677CF5382BD4/training_set-(1)_05.chm":
| Query Atom Heavy#NOS#33 mapped to Atom O14 (3.713159 0.430069 1.463966) angstroms
| Query Atom Heavy#NOS#32 mapped to Atom N12 (-0.188434 0.060726 0.624231) angstroms
Summary of mapping of compound "dpp4_24" to hypothesis "/home/msi/BIOVIA/ds2018sp1/web/jobs/thtf/61142608-5F75-4349-A65F-677CF5382BD4/training_set-(1)_05.chm":
| Query Atom Heavy#NOS#33 mapped to Atom N15 (4.145686 -0.199139 2.777867) angstroms
| Query Atom Heavy#NOS#32 mapped to Atom O13 (-0.769707 0.213973 0.574690) angstroms
Summary of mapping of compound "dpp4_25" to hypothesis "/home/msi/BIOVIA/ds2018sp1/web/jobs/thtf/61142608-5F75-4349-A65F-677CF5382BD4/training_set-(1)_05.chm":
| Query Atom Heavy#NOS#33 mapped to Atom N13 (3.443780 0.575185 2.797444) angstroms
| Query Atom Heavy#NOS#32 mapped to Atom N6 (-0.178566 0.450227 -0.671997) angstroms
Summary of mapping of compound "dpp4_26" to hypothesis "/home/msi/BIOVIA/ds2018sp1/web/jobs/thtf/61142608-5F75-4349-A65F-677CF5382BD4/training_set-(1)_05.chm":
| Query Atom Heavy#NOS#32 mapped to Atom O22 (-1.034485 0.033189 0.182714) angstroms
Summary of mapping of compound "dpp4_27" to hypothesis "/home/msi/BIOVIA/ds2018sp1/web/jobs/thtf/61142608-5F75-4349-A65F-677CF5382BD4/training_set-(1)_05.chm":
| Query Atom Heavy#NOS#33 mapped to Atom N12 (3.692880 0.306981 2.460483) angstroms
Summary of mapping of compound "dpp4_28" to hypothesis "/home/msi/BIOVIA/ds2018sp1/web/jobs/thtf/61142608-5F75-4349-A65F-677CF5382BD4/training_set-(1)_05.chm":
| Query Atom Heavy#NOS#33 mapped to Atom N15 (4.152853 -0.183330 2.800092) angstroms
| Query Atom Heavy#NOS#32 mapped to Atom O13 (-0.782710 0.218009 0.571877) angstroms
Summary of mapping of compound "dpp4_1" to hypothesis "/home/msi/BIOVIA/ds2018sp1/web/jobs/thtf/61142608-5F75-4349-A65F-677CF5382BD4/training_set-(1)_06.chm":
| Query Atom heavyAtom2 mapped to Atom N13 (2.947108 -1.608367 -3.253792) angstroms
| Query Atom Heavy#NOS#32 mapped to Atom N14 (-1.481353 -1.326074 -1.180195) angstroms
| Query Atom heavyAtom1 mapped to Atom N25 (-4.300328 -1.198819 3.770439) angstroms
Summary of mapping of compound "dpp4_2" to hypothesis "/home/msi/BIOVIA/ds2018sp1/web/jobs/thtf/61142608-5F75-4349-A65F-677CF5382BD4/training_set-(1)_06.chm":
| Query Atom heavyAtom2 mapped to Atom N13 (2.977665 -1.530190 -3.591633) angstroms
| Query Atom Heavy#NOS#32 mapped to Atom N17 (-1.115158 -1.654012 -0.881570) angstroms
| Query Atom heavyAtom1 mapped to Atom N27 (-4.251801 -1.473307 4.068638) angstroms
Summary of mapping of compound "dpp4_3" to hypothesis "/home/msi/BIOVIA/ds2018sp1/web/jobs/thtf/61142608-5F75-4349-A65F-677CF5382BD4/training_set-(1)_06.chm":
| Query Atom heavyAtom2 mapped to Atom N21 (3.024372 -1.489988 -3.788700) angstroms
| Query Atom heavyAtom1 mapped to Atom N33 (-4.085351 -1.784787 3.610545) angstroms
Summary of mapping of compound "dpp4_4" to hypothesis "/home/msi/BIOVIA/ds2018sp1/web/jobs/thtf/61142608-5F75-4349-A65F-677CF5382BD4/training_set-(1)_06.chm":
| Query Atom heavyAtom2 mapped to Atom N3 (2.716472 -2.187890 -3.902236) angstroms
| Query Atom Heavy#NOS#32 mapped to Atom N38 (-0.958218 -1.090878 -0.922431) angstroms
Summary of mapping of compound "dpp4_7" to hypothesis "/home/msi/BIOVIA/ds2018sp1/web/jobs/thtf/61142608-5F75-4349-A65F-677CF5382BD4/training_set-(1)_06.chm":
| Query Atom heavyAtom2 mapped to Atom N21 (2.959104 -1.437165 -3.523625) angstroms
| Query Atom heavyAtom1 mapped to Atom O27 (-4.330327 -1.962434 3.525190) angstroms
Summary of mapping of compound "dpp4_8" to hypothesis "/home/msi/BIOVIA/ds2018sp1/web/jobs/thtf/61142608-5F75-4349-A65F-677CF5382BD4/training_set-(1)_06.chm":
| Query Atom Heavy#NOS#32 mapped to Atom O13 (-1.319804 -1.498529 -1.185380) angstroms
| Query Atom heavyAtom1 mapped to Atom O31 (-4.376811 -1.775259 3.400650) angstroms
Summary of mapping of compound "dpp4_9" to hypothesis "/home/msi/BIOVIA/ds2018sp1/web/jobs/thtf/61142608-5F75-4349-A65F-677CF5382BD4/training_set-(1)_06.chm":
| Query Atom heavyAtom2 mapped to Atom N21 (2.795182 -1.559332 -3.960899) angstroms
| Query Atom Heavy#NOS#32 mapped to Atom N18 (-1.389448 -1.473807 -1.066788) angstroms
Summary of mapping of compound "dpp4_10" to hypothesis "/home/msi/BIOVIA/ds2018sp1/web/jobs/thtf/61142608-5F75-4349-A65F-677CF5382BD4/training_set-(1)_06.chm":
| Query Atom heavyAtom2 mapped to Atom N14 (2.437556 -1.523477 -3.481111) angstroms
| Query Atom Heavy#NOS#32 mapped to Atom N17 (-0.898451 -1.664936 -0.623946) angstroms
| Query Atom heavyAtom1 mapped to Atom N25 (-3.577115 -1.432300 3.310793) angstroms
Summary of mapping of compound "dpp4_11" to hypothesis "/home/msi/BIOVIA/ds2018sp1/web/jobs/thtf/61142608-5F75-4349-A65F-677CF5382BD4/training_set-(1)_06.chm":
| Query Atom heavyAtom2 mapped to Atom N13 (3.555828 -1.581440 -3.526522) angstroms
| Query Atom Heavy#NOS#32 mapped to Atom N23 (-1.781851 -1.121018 -0.637485) angstroms
Summary of mapping of compound "dpp4_12" to hypothesis "/home/msi/BIOVIA/ds2018sp1/web/jobs/thtf/61142608-5F75-4349-A65F-677CF5382BD4/training_set-(1)_06.chm":
| Query Atom heavyAtom2 mapped to Atom N15 (2.903249 -1.503703 -4.118627) angstroms
| Query Atom heavyAtom1 mapped to Atom O27 (-4.716247 -2.137129 3.856890) angstroms
Summary of mapping of compound "dpp4_13" to hypothesis "/home/msi/BIOVIA/ds2018sp1/web/jobs/thtf/61142608-5F75-4349-A65F-677CF5382BD4/training_set-(1)_06.chm":
| Query Atom heavyAtom2 mapped to Atom N14 (2.969604 -1.624507 -3.416866) angstroms
| Query Atom Heavy#NOS#32 mapped to Atom N17 (-1.168209 -1.408330 -0.808747) angstroms
Summary of mapping of compound "dpp4_14" to hypothesis "/home/msi/BIOVIA/ds2018sp1/web/jobs/thtf/61142608-5F75-4349-A65F-677CF5382BD4/training_set-(1)_06.chm":
| Query Atom Heavy#NOS#32 mapped to Atom N3 (-1.696839 -1.740228 -0.940718) angstroms
| Query Atom heavyAtom1 mapped to Atom N28 (-4.365414 -1.125253 3.462882) angstroms
Summary of mapping of compound "dpp4_15" to hypothesis "/home/msi/BIOVIA/ds2018sp1/web/jobs/thtf/61142608-5F75-4349-A65F-677CF5382BD4/training_set-(1)_06.chm":
| Query Atom heavyAtom2 mapped to Atom N21 (1.886254 -0.972223 -3.675260) angstroms
| Query Atom heavyAtom1 mapped to Atom O26 (-3.616586 -2.462946 3.215808) angstroms
Summary of mapping of compound "dpp4_17" to hypothesis "/home/msi/BIOVIA/ds2018sp1/web/jobs/thtf/61142608-5F75-4349-A65F-677CF5382BD4/training_set-(1)_06.chm":
| Query Atom Heavy#NOS#32 mapped to Atom O13 (-1.992516 -1.846346 -0.384139) angstroms
| Query Atom heavyAtom1 mapped to Atom O14 (-3.988714 -2.168042 3.642486) angstroms
Summary of mapping of compound "dpp4_18" to hypothesis "/home/msi/BIOVIA/ds2018sp1/web/jobs/thtf/61142608-5F75-4349-A65F-677CF5382BD4/training_set-(1)_06.chm":
| Query Atom heavyAtom2 mapped to Atom N16 (2.933946 -2.294433 -3.502475) angstroms
| Query Atom Heavy#NOS#32 mapped to Atom N8 (-0.981766 -1.449748 -0.620179) angstroms
Summary of mapping of compound "dpp4_19" to hypothesis "/home/msi/BIOVIA/ds2018sp1/web/jobs/thtf/61142608-5F75-4349-A65F-677CF5382BD4/training_set-(1)_06.chm":
| Query Atom heavyAtom2 mapped to Atom N15 (2.663608 -1.690899 -3.646959) angstroms
| Query Atom heavyAtom1 mapped to Atom N27 (-3.487402 -1.914843 3.817700) angstroms
Summary of mapping of compound "dpp4_20" to hypothesis "/home/msi/BIOVIA/ds2018sp1/web/jobs/thtf/61142608-5F75-4349-A65F-677CF5382BD4/training_set-(1)_06.chm":
| Query Atom Heavy#NOS#32 mapped to Atom O13 (-1.316390 -1.863138 -0.592217) angstroms
| Query Atom heavyAtom1 mapped to Atom N11 (-3.365207 -1.323843 3.665240) angstroms
Summary of mapping of compound "dpp4_21" to hypothesis "/home/msi/BIOVIA/ds2018sp1/web/jobs/thtf/61142608-5F75-4349-A65F-677CF5382BD4/training_set-(1)_06.chm":
| Query Atom heavyAtom2 mapped to Atom N23 (2.546184 -2.223348 -3.407798) angstroms
Summary of mapping of compound "dpp4_22" to hypothesis "/home/msi/BIOVIA/ds2018sp1/web/jobs/thtf/61142608-5F75-4349-A65F-677CF5382BD4/training_set-(1)_06.chm":
| Query Atom heavyAtom2 mapped to Atom N21 (2.849241 -1.554958 -3.725137) angstroms
Summary of mapping of compound "dpp4_23" to hypothesis "/home/msi/BIOVIA/ds2018sp1/web/jobs/thtf/61142608-5F75-4349-A65F-677CF5382BD4/training_set-(1)_06.chm":
| Query Atom Heavy#NOS#32 mapped to Atom O14 (-0.806857 -0.994695 -1.172344) angstroms
| Query Atom heavyAtom1 mapped to Atom N11 (-3.666676 -1.716309 3.615906) angstroms
Summary of mapping of compound "dpp4_24" to hypothesis "/home/msi/BIOVIA/ds2018sp1/web/jobs/thtf/61142608-5F75-4349-A65F-677CF5382BD4/training_set-(1)_06.chm":
| Query Atom Heavy#NOS#32 mapped to Atom N15 (-0.946530 -1.343150 -1.044696) angstroms
Summary of mapping of compound "dpp4_25" to hypothesis "/home/msi/BIOVIA/ds2018sp1/web/jobs/thtf/61142608-5F75-4349-A65F-677CF5382BD4/training_set-(1)_06.chm":
| Query Atom heavyAtom2 mapped to Atom N13 (3.441986 -1.724239 -3.624582) angstroms
| Query Atom Heavy#NOS#32 mapped to Atom N23 (-1.131299 -0.628290 -1.556415) angstroms
Summary of mapping of compound "dpp4_26" to hypothesis "/home/msi/BIOVIA/ds2018sp1/web/jobs/thtf/61142608-5F75-4349-A65F-677CF5382BD4/training_set-(1)_06.chm":
| Query Atom heavyAtom2 mapped to Atom N16 (2.689098 -1.544293 -3.133363) angstroms
| Query Atom Heavy#NOS#32 mapped to Atom N8 (-1.986787 -2.009685 -0.888739) angstroms
| Query Atom heavyAtom1 mapped to Atom O21 (-3.747182 -2.021783 3.370960) angstroms
Summary of mapping of compound "dpp4_27" to hypothesis "/home/msi/BIOVIA/ds2018sp1/web/jobs/thtf/61142608-5F75-4349-A65F-677CF5382BD4/training_set-(1)_06.chm":
| Query Atom heavyAtom2 mapped to Atom N23 (2.546137 -2.223459 -3.407858) angstroms
Summary of mapping of compound "dpp4_28" to hypothesis "/home/msi/BIOVIA/ds2018sp1/web/jobs/thtf/61142608-5F75-4349-A65F-677CF5382BD4/training_set-(1)_06.chm":
| Query Atom heavyAtom2 mapped to Atom N15 (2.452733 -1.548644 -3.824996) angstroms
| Query Atom Heavy#NOS#32 mapped to Atom N22 (-2.057246 -1.411190 -1.014039) angstroms
Summary of mapping of compound "dpp4_1" to hypothesis "/home/msi/BIOVIA/ds2018sp1/web/jobs/thtf/61142608-5F75-4349-A65F-677CF5382BD4/training_set-(1)_07.chm":
| Query Atom heavyAtom2 mapped to Atom N13 (3.024337 -0.215871 1.832661) angstroms
| Query Atom Heavy#NOS#32 mapped to Atom N14 (-1.462321 1.200503 0.472149) angstroms
| Query Atom heavyAtom1 mapped to Atom N25 (-7.085624 0.627226 1.182772) angstroms
Summary of mapping of compound "dpp4_2" to hypothesis "/home/msi/BIOVIA/ds2018sp1/web/jobs/thtf/61142608-5F75-4349-A65F-677CF5382BD4/training_set-(1)_07.chm":
| Query Atom heavyAtom2 mapped to Atom N13 (3.313699 -0.066229 1.875966) angstroms
| Query Atom Heavy#NOS#32 mapped to Atom N17 (-1.409011 1.088277 1.218762) angstroms
| Query Atom heavyAtom1 mapped to Atom N28 (-7.181703 0.821978 0.692949) angstroms
Summary of mapping of compound "dpp4_3" to hypothesis "/home/msi/BIOVIA/ds2018sp1/web/jobs/thtf/61142608-5F75-4349-A65F-677CF5382BD4/training_set-(1)_07.chm":
| Query Atom Heavy#NOS#32 mapped to Atom O20 (-1.218956 1.527319 0.128819) angstroms
| Query Atom heavyAtom1 mapped to Atom N31 (-6.781878 1.145179 1.114706) angstroms
Summary of mapping of compound "dpp4_4" to hypothesis "/home/msi/BIOVIA/ds2018sp1/web/jobs/thtf/61142608-5F75-4349-A65F-677CF5382BD4/training_set-(1)_07.chm":
| Query Atom Heavy#NOS#32 mapped to Atom O17 (-0.981573 0.619269 0.413417) angstroms
| Query Atom heavyAtom1 mapped to Atom N30 (-7.123396 0.778889 0.716752) angstroms
Summary of mapping of compound "dpp4_7" to hypothesis "/home/msi/BIOVIA/ds2018sp1/web/jobs/thtf/61142608-5F75-4349-A65F-677CF5382BD4/training_set-(1)_07.chm":
| Query Atom heavyAtom2 mapped to Atom N21 (2.970441 -0.020485 1.851228) angstroms
| Query Atom heavyAtom1 mapped to Atom O27 (-6.894787 1.153722 1.025108) angstroms
Summary of mapping of compound "dpp4_8" to hypothesis "/home/msi/BIOVIA/ds2018sp1/web/jobs/thtf/61142608-5F75-4349-A65F-677CF5382BD4/training_set-(1)_07.chm":
| Query Atom Heavy#NOS#32 mapped to Atom N11 (-1.021477 0.745988 0.780007) angstroms
| Query Atom heavyAtom1 mapped to Atom O30 (-7.121802 1.060912 0.658509) angstroms
Summary of mapping of compound "dpp4_9" to hypothesis "/home/msi/BIOVIA/ds2018sp1/web/jobs/thtf/61142608-5F75-4349-A65F-677CF5382BD4/training_set-(1)_07.chm":
| Query Atom Heavy#NOS#32 mapped to Atom O20 (-0.984739 1.421651 0.472611) angstroms
| Query Atom heavyAtom1 mapped to Atom N18 (-6.957998 0.853523 0.800157) angstroms
Summary of mapping of compound "dpp4_10" to hypothesis "/home/msi/BIOVIA/ds2018sp1/web/jobs/thtf/61142608-5F75-4349-A65F-677CF5382BD4/training_set-(1)_07.chm":
| Query Atom heavyAtom2 mapped to Atom N14 (2.686930 -0.056568 1.217276) angstroms
| Query Atom Heavy#NOS#32 mapped to Atom N17 (-1.590620 0.943072 1.239180) angstroms
| Query Atom heavyAtom1 mapped to Atom N25 (-6.322614 0.855992 0.669065) angstroms
Summary of mapping of compound "dpp4_11" to hypothesis "/home/msi/BIOVIA/ds2018sp1/web/jobs/thtf/61142608-5F75-4349-A65F-677CF5382BD4/training_set-(1)_07.chm":
| Query Atom heavyAtom2 mapped to Atom N13 (3.259247 -0.761212 1.681880) angstroms
| Query Atom Heavy#NOS#32 mapped to Atom N23 (-0.875752 0.919613 0.024033) angstroms
Summary of mapping of compound "dpp4_12" to hypothesis "/home/msi/BIOVIA/ds2018sp1/web/jobs/thtf/61142608-5F75-4349-A65F-677CF5382BD4/training_set-(1)_07.chm":
| Query Atom heavyAtom2 mapped to Atom N15 (3.460619 0.217245 2.317020) angstroms
| Query Atom heavyAtom1 mapped to Atom O26 (-7.143238 0.684560 0.833059) angstroms
Summary of mapping of compound "dpp4_13" to hypothesis "/home/msi/BIOVIA/ds2018sp1/web/jobs/thtf/61142608-5F75-4349-A65F-677CF5382BD4/training_set-(1)_07.chm":
| Query Atom heavyAtom2 mapped to Atom N14 (3.046106 -0.255604 1.864275) angstroms
| Query Atom Heavy#NOS#32 mapped to Atom N17 (-1.496683 1.020941 0.550247) angstroms
Summary of mapping of compound "dpp4_14" to hypothesis "/home/msi/BIOVIA/ds2018sp1/web/jobs/thtf/61142608-5F75-4349-A65F-677CF5382BD4/training_set-(1)_07.chm":
| Query Atom Heavy#NOS#32 mapped to Atom O17 (-1.629015 1.070191 0.221640) angstroms
| Query Atom heavyAtom1 mapped to Atom N30 (-6.425015 0.776539 1.264126) angstroms
Summary of mapping of compound "dpp4_15" to hypothesis "/home/msi/BIOVIA/ds2018sp1/web/jobs/thtf/61142608-5F75-4349-A65F-677CF5382BD4/training_set-(1)_07.chm":
| Query Atom heavyAtom2 mapped to Atom N21 (2.621547 0.142023 1.738858) angstroms
| Query Atom heavyAtom1 mapped to Atom O26 (-6.271539 0.913128 1.163200) angstroms
Summary of mapping of compound "dpp4_17" to hypothesis "/home/msi/BIOVIA/ds2018sp1/web/jobs/thtf/61142608-5F75-4349-A65F-677CF5382BD4/training_set-(1)_07.chm":
| Query Atom Heavy#NOS#32 mapped to Atom O14 (-0.801487 1.012335 0.384869) angstroms
Summary of mapping of compound "dpp4_18" to hypothesis "/home/msi/BIOVIA/ds2018sp1/web/jobs/thtf/61142608-5F75-4349-A65F-677CF5382BD4/training_set-(1)_07.chm":
| Query Atom heavyAtom2 mapped to Atom N16 (3.749928 0.333315 1.766519) angstroms
| Query Atom Heavy#NOS#32 mapped to Atom N8 (-0.698396 1.071505 -0.171864) angstroms
Summary of mapping of compound "dpp4_19" to hypothesis "/home/msi/BIOVIA/ds2018sp1/web/jobs/thtf/61142608-5F75-4349-A65F-677CF5382BD4/training_set-(1)_07.chm":
| Query Atom heavyAtom2 mapped to Atom N15 (3.220926 -0.853001 1.676064) angstroms
| Query Atom Heavy#NOS#32 mapped to Atom N21 (-2.643172 1.303630 0.367868) angstroms
| Query Atom heavyAtom1 mapped to Atom N26 (-6.151833 1.404997 0.492983) angstroms
Summary of mapping of compound "dpp4_20" to hypothesis "/home/msi/BIOVIA/ds2018sp1/web/jobs/thtf/61142608-5F75-4349-A65F-677CF5382BD4/training_set-(1)_07.chm":
| Query Atom Heavy#NOS#32 mapped to Atom O14 (-0.824990 1.199484 0.259719) angstroms
| Query Atom heavyAtom1 mapped to Atom N11 (-6.377756 0.810431 0.129283) angstroms
Summary of mapping of compound "dpp4_21" to hypothesis "/home/msi/BIOVIA/ds2018sp1/web/jobs/thtf/61142608-5F75-4349-A65F-677CF5382BD4/training_set-(1)_07.chm":
| Query Atom Heavy#NOS#32 mapped to Atom N8 (-0.970443 0.779349 0.355405) angstroms
Summary of mapping of compound "dpp4_22" to hypothesis "/home/msi/BIOVIA/ds2018sp1/web/jobs/thtf/61142608-5F75-4349-A65F-677CF5382BD4/training_set-(1)_07.chm":
| Query Atom heavyAtom2 mapped to Atom N21 (3.011819 -0.192974 1.909405) angstroms
Summary of mapping of compound "dpp4_23" to hypothesis "/home/msi/BIOVIA/ds2018sp1/web/jobs/thtf/61142608-5F75-4349-A65F-677CF5382BD4/training_set-(1)_07.chm":
| Query Atom Heavy#NOS#32 mapped to Atom O14 (-0.905762 1.218362 0.599229) angstroms
| Query Atom heavyAtom1 mapped to Atom N11 (-6.102157 0.841442 0.460935) angstroms
Summary of mapping of compound "dpp4_24" to hypothesis "/home/msi/BIOVIA/ds2018sp1/web/jobs/thtf/61142608-5F75-4349-A65F-677CF5382BD4/training_set-(1)_07.chm":
| Query Atom Heavy#NOS#32 mapped to Atom N15 (-1.018544 0.931575 0.414355) angstroms
Summary of mapping of compound "dpp4_25" to hypothesis "/home/msi/BIOVIA/ds2018sp1/web/jobs/thtf/61142608-5F75-4349-A65F-677CF5382BD4/training_set-(1)_07.chm":
| Query Atom Heavy#NOS#32 mapped to Atom N13 (-0.963962 0.942947 0.404187) angstroms
Summary of mapping of compound "dpp4_26" to hypothesis "/home/msi/BIOVIA/ds2018sp1/web/jobs/thtf/61142608-5F75-4349-A65F-677CF5382BD4/training_set-(1)_07.chm":
| Query Atom Heavy#NOS#32 mapped to Atom O21 (-0.996540 0.951164 0.414879) angstroms
Summary of mapping of compound "dpp4_27" to hypothesis "/home/msi/BIOVIA/ds2018sp1/web/jobs/thtf/61142608-5F75-4349-A65F-677CF5382BD4/training_set-(1)_07.chm":
| Query Atom Heavy#NOS#32 mapped to Atom N8 (-0.763701 0.672987 0.270851) angstroms
Summary of mapping of compound "dpp4_28" to hypothesis "/home/msi/BIOVIA/ds2018sp1/web/jobs/thtf/61142608-5F75-4349-A65F-677CF5382BD4/training_set-(1)_07.chm":
| Query Atom Heavy#NOS#32 mapped to Atom N15 (-0.978892 0.990591 0.422606) angstroms
Summary of mapping of compound "dpp4_1" to hypothesis "/home/msi/BIOVIA/ds2018sp1/web/jobs/thtf/61142608-5F75-4349-A65F-677CF5382BD4/training_set-(1)_08.chm":
| Query Atom heavyAtom2 mapped to Atom N13 (3.414986 -1.923491 -2.604662) angstroms
| Query Atom Heavy#NOS#32 mapped to Atom N14 (-1.144408 -1.345731 -0.910884) angstroms
| Query Atom heavyAtom1 mapped to Atom N25 (-4.394706 -1.278307 3.769138) angstroms
Summary of mapping of compound "dpp4_2" to hypothesis "/home/msi/BIOVIA/ds2018sp1/web/jobs/thtf/61142608-5F75-4349-A65F-677CF5382BD4/training_set-(1)_08.chm":
| Query Atom heavyAtom2 mapped to Atom N13 (3.201017 -1.865943 -2.453887) angstroms
| Query Atom Heavy#NOS#32 mapped to Atom N17 (-1.385664 -1.235191 -0.818631) angstroms
| Query Atom heavyAtom1 mapped to Atom N25 (-3.632823 -1.649496 3.383449) angstroms
Summary of mapping of compound "dpp4_3" to hypothesis "/home/msi/BIOVIA/ds2018sp1/web/jobs/thtf/61142608-5F75-4349-A65F-677CF5382BD4/training_set-(1)_08.chm":
| Query Atom heavyAtom2 mapped to Atom N21 (2.929708 -2.014556 -2.298995) angstroms
| Query Atom Heavy#NOS#32 mapped to Atom O20 (-0.156886 -2.208008 -0.869590) angstroms
| Query Atom heavyAtom1 mapped to Atom N31 (-4.059358 -1.755131 3.207534) angstroms
Summary of mapping of compound "dpp4_4" to hypothesis "/home/msi/BIOVIA/ds2018sp1/web/jobs/thtf/61142608-5F75-4349-A65F-677CF5382BD4/training_set-(1)_08.chm":
| Query Atom heavyAtom2 mapped to Atom N3 (3.556830 -2.578694 -2.402340) angstroms
| Query Atom Heavy#NOS#32 mapped to Atom N23 (-0.181933 -1.700630 -1.744173) angstroms
Summary of mapping of compound "dpp4_7" to hypothesis "/home/msi/BIOVIA/ds2018sp1/web/jobs/thtf/61142608-5F75-4349-A65F-677CF5382BD4/training_set-(1)_08.chm":
| Query Atom heavyAtom2 mapped to Atom N21 (3.762654 -1.969237 -2.222935) angstroms
| Query Atom heavyAtom1 mapped to Atom O27 (-4.394626 -2.039952 3.822830) angstroms
Summary of mapping of compound "dpp4_8" to hypothesis "/home/msi/BIOVIA/ds2018sp1/web/jobs/thtf/61142608-5F75-4349-A65F-677CF5382BD4/training_set-(1)_08.chm":
| Query Atom Heavy#NOS#32 mapped to Atom O13 (-1.064676 -1.488942 -0.905887) angstroms
| Query Atom heavyAtom1 mapped to Atom O31 (-4.512994 -1.793426 3.391781) angstroms
Summary of mapping of compound "dpp4_9" to hypothesis "/home/msi/BIOVIA/ds2018sp1/web/jobs/thtf/61142608-5F75-4349-A65F-677CF5382BD4/training_set-(1)_08.chm":
| Query Atom heavyAtom2 mapped to Atom N21 (3.051540 -1.969233 -2.712101) angstroms
| Query Atom Heavy#NOS#32 mapped to Atom O30 (-0.857616 -1.507557 -1.622158) angstroms
Summary of mapping of compound "dpp4_10" to hypothesis "/home/msi/BIOVIA/ds2018sp1/web/jobs/thtf/61142608-5F75-4349-A65F-677CF5382BD4/training_set-(1)_08.chm":
| Query Atom heavyAtom2 mapped to Atom N14 (3.147464 -1.942910 -2.619642) angstroms
| Query Atom heavyAtom1 mapped to Atom N25 (-3.115255 -1.802516 3.724865) angstroms
Summary of mapping of compound "dpp4_11" to hypothesis "/home/msi/BIOVIA/ds2018sp1/web/jobs/thtf/61142608-5F75-4349-A65F-677CF5382BD4/training_set-(1)_08.chm":
| Query Atom heavyAtom2 mapped to Atom N13 (3.829236 -1.825816 -3.391551) angstroms
| Query Atom Heavy#NOS#32 mapped to Atom N23 (-0.971866 -1.058739 -1.461134) angstroms
Summary of mapping of compound "dpp4_12" to hypothesis "/home/msi/BIOVIA/ds2018sp1/web/jobs/thtf/61142608-5F75-4349-A65F-677CF5382BD4/training_set-(1)_08.chm":
| Query Atom heavyAtom2 mapped to Atom N15 (3.805680 -1.995431 -3.221314) angstroms
| Query Atom heavyAtom1 mapped to Atom O27 (-4.727735 -2.374528 3.786106) angstroms
Summary of mapping of compound "dpp4_13" to hypothesis "/home/msi/BIOVIA/ds2018sp1/web/jobs/thtf/61142608-5F75-4349-A65F-677CF5382BD4/training_set-(1)_08.chm":
| Query Atom heavyAtom2 mapped to Atom N14 (3.467290 -2.301138 -2.768406) angstroms
| Query Atom Heavy#NOS#32 mapped to Atom N17 (-0.926127 -1.029791 -1.091438) angstroms
Summary of mapping of compound "dpp4_14" to hypothesis "/home/msi/BIOVIA/ds2018sp1/web/jobs/thtf/61142608-5F75-4349-A65F-677CF5382BD4/training_set-(1)_08.chm":
| Query Atom Heavy#NOS#32 mapped to Atom N3 (-1.480165 -1.710369 -0.714130) angstroms
| Query Atom heavyAtom1 mapped to Atom N28 (-4.449536 -1.158979 3.501315) angstroms
Summary of mapping of compound "dpp4_15" to hypothesis "/home/msi/BIOVIA/ds2018sp1/web/jobs/thtf/61142608-5F75-4349-A65F-677CF5382BD4/training_set-(1)_08.chm":
| Query Atom heavyAtom2 mapped to Atom N21 (2.722686 -1.570827 -2.511058) angstroms
| Query Atom heavyAtom1 mapped to Atom O26 (-3.698359 -2.537338 3.637803) angstroms
Summary of mapping of compound "dpp4_17" to hypothesis "/home/msi/BIOVIA/ds2018sp1/web/jobs/thtf/61142608-5F75-4349-A65F-677CF5382BD4/training_set-(1)_08.chm":
| Query Atom heavyAtom2 mapped to Atom N21 (4.234350 -2.433990 -3.077868) angstroms
| Query Atom Heavy#NOS#32 mapped to Atom O13 (-2.048293 -0.806892 -0.965033) angstroms
Summary of mapping of compound "dpp4_18" to hypothesis "/home/msi/BIOVIA/ds2018sp1/web/jobs/thtf/61142608-5F75-4349-A65F-677CF5382BD4/training_set-(1)_08.chm":
| Query Atom Heavy#NOS#32 mapped to Atom N26 (-0.822552 -1.715860 -1.159310) angstroms
| Query Atom heavyAtom1 mapped to Atom O22 (-4.437630 -1.854265 3.636708) angstroms
Summary of mapping of compound "dpp4_19" to hypothesis "/home/msi/BIOVIA/ds2018sp1/web/jobs/thtf/61142608-5F75-4349-A65F-677CF5382BD4/training_set-(1)_08.chm":
| Query Atom Heavy#NOS#32 mapped to Atom N15 (-0.670383 -1.094113 -1.878221) angstroms
| Query Atom heavyAtom1 mapped to Atom N26 (-3.836029 -1.471975 4.127185) angstroms
Summary of mapping of compound "dpp4_20" to hypothesis "/home/msi/BIOVIA/ds2018sp1/web/jobs/thtf/61142608-5F75-4349-A65F-677CF5382BD4/training_set-(1)_08.chm":
| Query Atom heavyAtom2 mapped to Atom N21 (4.263651 -3.820808 -2.943734) angstroms
| Query Atom Heavy#NOS#32 mapped to Atom O13 (-1.635910 -1.046123 -0.403558) angstroms
| Query Atom heavyAtom1 mapped to Atom N11 (-3.530403 -1.226787 3.278702) angstroms
Summary of mapping of compound "dpp4_21" to hypothesis "/home/msi/BIOVIA/ds2018sp1/web/jobs/thtf/61142608-5F75-4349-A65F-677CF5382BD4/training_set-(1)_08.chm":
| Query Atom heavyAtom2 mapped to Atom N23 (3.598778 -2.759345 -3.213152) angstroms
Summary of mapping of compound "dpp4_22" to hypothesis "/home/msi/BIOVIA/ds2018sp1/web/jobs/thtf/61142608-5F75-4349-A65F-677CF5382BD4/training_set-(1)_08.chm":
| Query Atom Heavy#NOS#32 mapped to Atom N21 (-1.028358 -1.303369 -1.053735) angstroms
Summary of mapping of compound "dpp4_23" to hypothesis "/home/msi/BIOVIA/ds2018sp1/web/jobs/thtf/61142608-5F75-4349-A65F-677CF5382BD4/training_set-(1)_08.chm":
| Query Atom Heavy#NOS#32 mapped to Atom O14 (-0.665792 -1.297861 -1.173797) angstroms
| Query Atom heavyAtom1 mapped to Atom N11 (-3.782455 -1.801264 3.837226) angstroms
Summary of mapping of compound "dpp4_24" to hypothesis "/home/msi/BIOVIA/ds2018sp1/web/jobs/thtf/61142608-5F75-4349-A65F-677CF5382BD4/training_set-(1)_08.chm":
| Query Atom Heavy#NOS#32 mapped to Atom N15 (-0.934730 -1.281947 -1.109435) angstroms
Summary of mapping of compound "dpp4_25" to hypothesis "/home/msi/BIOVIA/ds2018sp1/web/jobs/thtf/61142608-5F75-4349-A65F-677CF5382BD4/training_set-(1)_08.chm":
| Query Atom heavyAtom2 mapped to Atom N13 (3.774704 -1.888891 -3.681701) angstroms
| Query Atom Heavy#NOS#32 mapped to Atom N23 (-0.696778 -1.032039 -1.301572) angstroms
Summary of mapping of compound "dpp4_26" to hypothesis "/home/msi/BIOVIA/ds2018sp1/web/jobs/thtf/61142608-5F75-4349-A65F-677CF5382BD4/training_set-(1)_08.chm":
| Query Atom Heavy#NOS#32 mapped to Atom N16 (-1.102707 -1.287078 -0.964261) angstroms
Summary of mapping of compound "dpp4_27" to hypothesis "/home/msi/BIOVIA/ds2018sp1/web/jobs/thtf/61142608-5F75-4349-A65F-677CF5382BD4/training_set-(1)_08.chm":
| Query Atom heavyAtom2 mapped to Atom N23 (3.598705 -2.759453 -3.213118) angstroms
Summary of mapping of compound "dpp4_28" to hypothesis "/home/msi/BIOVIA/ds2018sp1/web/jobs/thtf/61142608-5F75-4349-A65F-677CF5382BD4/training_set-(1)_08.chm":
| Query Atom heavyAtom2 mapped to Atom N15 (3.657549 -2.183962 -2.830185) angstroms
Summary of mapping of compound "dpp4_1" to hypothesis "/home/msi/BIOVIA/ds2018sp1/web/jobs/thtf/61142608-5F75-4349-A65F-677CF5382BD4/training_set-(1)_09.chm":
| Query Atom heavyAtom2 mapped to Atom N13 (3.388571 -0.193383 2.035915) angstroms
| Query Atom Heavy#NOS#32 mapped to Atom N14 (-1.244597 1.229361 1.327542) angstroms
| Query Atom heavyAtom1 mapped to Atom N25 (-6.582816 0.882656 3.290786) angstroms
Summary of mapping of compound "dpp4_2" to hypothesis "/home/msi/BIOVIA/ds2018sp1/web/jobs/thtf/61142608-5F75-4349-A65F-677CF5382BD4/training_set-(1)_09.chm":
| Query Atom heavyAtom2 mapped to Atom N13 (3.037149 -0.219755 1.995585) angstroms
| Query Atom Heavy#NOS#32 mapped to Atom N17 (-1.566809 1.277927 1.202297) angstroms
| Query Atom heavyAtom1 mapped to Atom N25 (-5.668020 0.837125 3.609980) angstroms
Summary of mapping of compound "dpp4_3" to hypothesis "/home/msi/BIOVIA/ds2018sp1/web/jobs/thtf/61142608-5F75-4349-A65F-677CF5382BD4/training_set-(1)_09.chm":
| Query Atom heavyAtom2 mapped to Atom N21 (2.576901 -0.691088 2.189711) angstroms
| Query Atom Heavy#NOS#32 mapped to Atom O20 (-0.651500 1.548490 0.852142) angstroms
| Query Atom heavyAtom1 mapped to Atom N18 (-5.843908 0.923694 3.913896) angstroms
Summary of mapping of compound "dpp4_4" to hypothesis "/home/msi/BIOVIA/ds2018sp1/web/jobs/thtf/61142608-5F75-4349-A65F-677CF5382BD4/training_set-(1)_09.chm":
| Query Atom Heavy#NOS#32 mapped to Atom O17 (-0.968000 0.816797 0.626337) angstroms
| Query Atom heavyAtom1 mapped to Atom N30 (-6.120942 0.825856 3.985887) angstroms
Summary of mapping of compound "dpp4_7" to hypothesis "/home/msi/BIOVIA/ds2018sp1/web/jobs/thtf/61142608-5F75-4349-A65F-677CF5382BD4/training_set-(1)_09.chm":
| Query Atom heavyAtom2 mapped to Atom N21 (3.109583 -0.706409 2.218186) angstroms
| Query Atom heavyAtom1 mapped to Atom O28 (-6.361991 0.771567 3.740295) angstroms
Summary of mapping of compound "dpp4_8" to hypothesis "/home/msi/BIOVIA/ds2018sp1/web/jobs/thtf/61142608-5F75-4349-A65F-677CF5382BD4/training_set-(1)_09.chm":
| Query Atom Heavy#NOS#32 mapped to Atom N11 (-1.187928 1.049538 0.733464) angstroms
| Query Atom heavyAtom1 mapped to Atom O30 (-6.007464 0.834992 3.777821) angstroms
Summary of mapping of compound "dpp4_9" to hypothesis "/home/msi/BIOVIA/ds2018sp1/web/jobs/thtf/61142608-5F75-4349-A65F-677CF5382BD4/training_set-(1)_09.chm":
| Query Atom heavyAtom2 mapped to Atom N21 (3.036928 -0.351028 1.947328) angstroms
| Query Atom Heavy#NOS#32 mapped to Atom O20 (-0.543404 0.894928 0.663777) angstroms
Summary of mapping of compound "dpp4_10" to hypothesis "/home/msi/BIOVIA/ds2018sp1/web/jobs/thtf/61142608-5F75-4349-A65F-677CF5382BD4/training_set-(1)_09.chm":
| Query Atom heavyAtom2 mapped to Atom N14 (3.182372 -0.297359 3.131663) angstroms
| Query Atom Heavy#NOS#32 mapped to Atom N17 (-0.119906 0.799103 0.450794) angstroms
Summary of mapping of compound "dpp4_11" to hypothesis "/home/msi/BIOVIA/ds2018sp1/web/jobs/thtf/61142608-5F75-4349-A65F-677CF5382BD4/training_set-(1)_09.chm":
| Query Atom heavyAtom2 mapped to Atom N13 (3.439039 -0.145797 2.153998) angstroms
| Query Atom Heavy#NOS#32 mapped to Atom N23 (-0.883838 0.740292 0.365304) angstroms
Summary of mapping of compound "dpp4_12" to hypothesis "/home/msi/BIOVIA/ds2018sp1/web/jobs/thtf/61142608-5F75-4349-A65F-677CF5382BD4/training_set-(1)_09.chm":
| Query Atom heavyAtom2 mapped to Atom N15 (2.364195 -0.357073 2.662217) angstroms
| Query Atom Heavy#NOS#32 mapped to Atom O13 (-0.527863 0.839847 0.771188) angstroms
Summary of mapping of compound "dpp4_13" to hypothesis "/home/msi/BIOVIA/ds2018sp1/web/jobs/thtf/61142608-5F75-4349-A65F-677CF5382BD4/training_set-(1)_09.chm":
| Query Atom heavyAtom2 mapped to Atom N14 (3.041650 -0.339619 1.996059) angstroms
| Query Atom Heavy#NOS#32 mapped to Atom N17 (-1.474372 0.993018 0.650235) angstroms
Summary of mapping of compound "dpp4_14" to hypothesis "/home/msi/BIOVIA/ds2018sp1/web/jobs/thtf/61142608-5F75-4349-A65F-677CF5382BD4/training_set-(1)_09.chm":
| Query Atom Heavy#NOS#32 mapped to Atom O17 (-1.339926 1.161796 1.248720) angstroms
| Query Atom heavyAtom1 mapped to Atom N30 (-5.862436 0.952335 3.166440) angstroms
Summary of mapping of compound "dpp4_15" to hypothesis "/home/msi/BIOVIA/ds2018sp1/web/jobs/thtf/61142608-5F75-4349-A65F-677CF5382BD4/training_set-(1)_09.chm":
| Query Atom heavyAtom2 mapped to Atom N21 (2.935593 -0.665879 2.407256) angstroms
| Query Atom heavyAtom1 mapped to Atom O26 (-5.836663 0.811790 3.345771) angstroms
Summary of mapping of compound "dpp4_17" to hypothesis "/home/msi/BIOVIA/ds2018sp1/web/jobs/thtf/61142608-5F75-4349-A65F-677CF5382BD4/training_set-(1)_09.chm":
| Query Atom heavyAtom2 mapped to Atom N21 (3.147984 -0.401581 2.287880) angstroms
Summary of mapping of compound "dpp4_18" to hypothesis "/home/msi/BIOVIA/ds2018sp1/web/jobs/thtf/61142608-5F75-4349-A65F-677CF5382BD4/training_set-(1)_09.chm":
| Query Atom Heavy#NOS#32 mapped to Atom O36 (-0.802931 0.629666 1.246245) angstroms
| Query Atom heavyAtom1 mapped to Atom O42 (-6.185167 1.448766 3.816277) angstroms
Summary of mapping of compound "dpp4_19" to hypothesis "/home/msi/BIOVIA/ds2018sp1/web/jobs/thtf/61142608-5F75-4349-A65F-677CF5382BD4/training_set-(1)_09.chm":
| Query Atom heavyAtom2 mapped to Atom N15 (2.656360 -0.741354 2.427923) angstroms
| Query Atom heavyAtom1 mapped to Atom N27 (-5.553421 0.807750 3.762084) angstroms
Summary of mapping of compound "dpp4_20" to hypothesis "/home/msi/BIOVIA/ds2018sp1/web/jobs/thtf/61142608-5F75-4349-A65F-677CF5382BD4/training_set-(1)_09.chm":
| Query Atom Heavy#NOS#32 mapped to Atom O14 (-0.566090 1.043424 0.810938) angstroms
| Query Atom heavyAtom1 mapped to Atom N11 (-5.406721 0.311274 3.953018) angstroms
Summary of mapping of compound "dpp4_21" to hypothesis "/home/msi/BIOVIA/ds2018sp1/web/jobs/thtf/61142608-5F75-4349-A65F-677CF5382BD4/training_set-(1)_09.chm":
| Query Atom Heavy#NOS#32 mapped to Atom N8 (-0.933074 0.745803 0.511545) angstroms
Summary of mapping of compound "dpp4_22" to hypothesis "/home/msi/BIOVIA/ds2018sp1/web/jobs/thtf/61142608-5F75-4349-A65F-677CF5382BD4/training_set-(1)_09.chm":
| Query Atom heavyAtom2 mapped to Atom N21 (3.198978 -0.382132 2.201676) angstroms
Summary of mapping of compound "dpp4_23" to hypothesis "/home/msi/BIOVIA/ds2018sp1/web/jobs/thtf/61142608-5F75-4349-A65F-677CF5382BD4/training_set-(1)_09.chm":
| Query Atom Heavy#NOS#32 mapped to Atom O14 (-0.559249 1.083706 0.935291) angstroms
| Query Atom heavyAtom1 mapped to Atom N11 (-5.288905 0.603733 3.895796) angstroms
Summary of mapping of compound "dpp4_24" to hypothesis "/home/msi/BIOVIA/ds2018sp1/web/jobs/thtf/61142608-5F75-4349-A65F-677CF5382BD4/training_set-(1)_09.chm":
| Query Atom heavyAtom2 mapped to Atom N15 (2.558859 -0.361045 2.947290) angstroms
| Query Atom Heavy#NOS#32 mapped to Atom O13 (0.229019 0.977924 0.782303) angstroms
Summary of mapping of compound "dpp4_25" to hypothesis "/home/msi/BIOVIA/ds2018sp1/web/jobs/thtf/61142608-5F75-4349-A65F-677CF5382BD4/training_set-(1)_09.chm":
| Query Atom heavyAtom2 mapped to Atom N13 (4.059007 -0.889176 1.801736) angstroms
| Query Atom Heavy#NOS#32 mapped to Atom N23 (-1.313296 1.203813 0.923390) angstroms
Summary of mapping of compound "dpp4_26" to hypothesis "/home/msi/BIOVIA/ds2018sp1/web/jobs/thtf/61142608-5F75-4349-A65F-677CF5382BD4/training_set-(1)_09.chm":
| Query Atom Heavy#NOS#32 mapped to Atom O21 (-0.963178 0.920697 0.556346) angstroms
Summary of mapping of compound "dpp4_27" to hypothesis "/home/msi/BIOVIA/ds2018sp1/web/jobs/thtf/61142608-5F75-4349-A65F-677CF5382BD4/training_set-(1)_09.chm":
| Query Atom Heavy#NOS#32 mapped to Atom N8 (-0.726805 0.639994 0.425635) angstroms
Summary of mapping of compound "dpp4_28" to hypothesis "/home/msi/BIOVIA/ds2018sp1/web/jobs/thtf/61142608-5F75-4349-A65F-677CF5382BD4/training_set-(1)_09.chm":
| Query Atom heavyAtom2 mapped to Atom N15 (3.275113 0.316499 2.609225) angstroms
| Query Atom Heavy#NOS#32 mapped to Atom N22 (-1.862800 0.858553 1.084603) angstroms
Summary of mapping of compound "dpp4_1" to hypothesis "/home/msi/BIOVIA/ds2018sp1/web/jobs/thtf/61142608-5F75-4349-A65F-677CF5382BD4/training_set-(1)_10.chm":
| Query Atom heavyAtom1 mapped to Atom N13 (3.358194 -0.251414 1.999674) angstroms
| Query Atom Heavy#NOS#32 mapped to Atom N14 (-1.296826 1.051047 1.208077) angstroms
| Query Atom Heavy#NOS#31 mapped to Atom N25 (-6.667746 0.506920 3.032427) angstroms
Summary of mapping of compound "dpp4_2" to hypothesis "/home/msi/BIOVIA/ds2018sp1/web/jobs/thtf/61142608-5F75-4349-A65F-677CF5382BD4/training_set-(1)_10.chm":
| Query Atom heavyAtom1 mapped to Atom N13 (2.990276 -0.324026 1.950029) angstroms
| Query Atom Heavy#NOS#32 mapped to Atom N17 (-1.617688 1.117670 1.079990) angstroms
| Query Atom Heavy#NOS#31 mapped to Atom N25 (-5.774956 0.516063 3.352957) angstroms
Summary of mapping of compound "dpp4_3" to hypothesis "/home/msi/BIOVIA/ds2018sp1/web/jobs/thtf/61142608-5F75-4349-A65F-677CF5382BD4/training_set-(1)_10.chm":
| Query Atom heavyAtom1 mapped to Atom N21 (2.426440 -0.795306 2.093156) angstroms
| Query Atom Heavy#NOS#32 mapped to Atom O20 (-0.783265 1.447213 0.716100) angstroms
| Query Atom Heavy#NOS#31 mapped to Atom N18 (-6.081017 0.624514 3.541485) angstroms
Summary of mapping of compound "dpp4_4" to hypothesis "/home/msi/BIOVIA/ds2018sp1/web/jobs/thtf/61142608-5F75-4349-A65F-677CF5382BD4/training_set-(1)_10.chm":
| Query Atom Heavy#NOS#32 mapped to Atom O17 (-0.996062 0.727531 0.532485) angstroms
| Query Atom Heavy#NOS#31 mapped to Atom N30 (-6.282287 0.512754 3.670823) angstroms
Summary of mapping of compound "dpp4_7" to hypothesis "/home/msi/BIOVIA/ds2018sp1/web/jobs/thtf/61142608-5F75-4349-A65F-677CF5382BD4/training_set-(1)_10.chm":
| Query Atom heavyAtom1 mapped to Atom N21 (2.947571 -0.722641 2.164605) angstroms
| Query Atom Heavy#NOS#31 mapped to Atom O27 (-6.533382 0.513788 3.353694) angstroms
Summary of mapping of compound "dpp4_8" to hypothesis "/home/msi/BIOVIA/ds2018sp1/web/jobs/thtf/61142608-5F75-4349-A65F-677CF5382BD4/training_set-(1)_10.chm":
| Query Atom Heavy#NOS#32 mapped to Atom N11 (-1.214957 0.956921 0.652197) angstroms
| Query Atom Heavy#NOS#31 mapped to Atom O30 (-6.162960 0.550135 3.461796) angstroms
Summary of mapping of compound "dpp4_9" to hypothesis "/home/msi/BIOVIA/ds2018sp1/web/jobs/thtf/61142608-5F75-4349-A65F-677CF5382BD4/training_set-(1)_10.chm":
| Query Atom heavyAtom1 mapped to Atom N21 (2.794145 -0.436963 1.849932) angstroms
| Query Atom Heavy#NOS#32 mapped to Atom O20 (-0.659933 0.946585 0.375541) angstroms
Summary of mapping of compound "dpp4_10" to hypothesis "/home/msi/BIOVIA/ds2018sp1/web/jobs/thtf/61142608-5F75-4349-A65F-677CF5382BD4/training_set-(1)_10.chm":
| Query Atom heavyAtom1 mapped to Atom N14 (2.741924 -1.149526 3.031716) angstroms
| Query Atom Heavy#NOS#32 mapped to Atom N17 (-0.180290 0.729937 0.344225) angstroms
Summary of mapping of compound "dpp4_11" to hypothesis "/home/msi/BIOVIA/ds2018sp1/web/jobs/thtf/61142608-5F75-4349-A65F-677CF5382BD4/training_set-(1)_10.chm":
| Query Atom heavyAtom1 mapped to Atom N13 (3.725720 -0.092826 2.124160) angstroms
| Query Atom Heavy#NOS#32 mapped to Atom N23 (-0.727161 0.743547 0.659861) angstroms
Summary of mapping of compound "dpp4_12" to hypothesis "/home/msi/BIOVIA/ds2018sp1/web/jobs/thtf/61142608-5F75-4349-A65F-677CF5382BD4/training_set-(1)_10.chm":
| Query Atom heavyAtom1 mapped to Atom N15 (3.934715 -0.425399 2.695263) angstroms
| Query Atom Heavy#NOS#31 mapped to Atom O26 (-7.032024 0.329949 3.594963) angstroms
Summary of mapping of compound "dpp4_13" to hypothesis "/home/msi/BIOVIA/ds2018sp1/web/jobs/thtf/61142608-5F75-4349-A65F-677CF5382BD4/training_set-(1)_10.chm":
| Query Atom heavyAtom1 mapped to Atom N14 (3.057249 -0.417997 1.934785) angstroms
| Query Atom Heavy#NOS#32 mapped to Atom N17 (-1.459567 0.934759 0.611895) angstroms
Summary of mapping of compound "dpp4_14" to hypothesis "/home/msi/BIOVIA/ds2018sp1/web/jobs/thtf/61142608-5F75-4349-A65F-677CF5382BD4/training_set-(1)_10.chm":
| Query Atom Heavy#NOS#32 mapped to Atom O17 (-1.382821 1.027456 1.175932) angstroms
| Query Atom Heavy#NOS#31 mapped to Atom N30 (-5.989137 0.735087 2.870333) angstroms
Summary of mapping of compound "dpp4_15" to hypothesis "/home/msi/BIOVIA/ds2018sp1/web/jobs/thtf/61142608-5F75-4349-A65F-677CF5382BD4/training_set-(1)_10.chm":
| Query Atom heavyAtom1 mapped to Atom N21 (2.775122 -0.667266 2.324483) angstroms
| Query Atom Heavy#NOS#31 mapped to Atom O26 (-6.088429 0.321647 2.990828) angstroms
Summary of mapping of compound "dpp4_17" to hypothesis "/home/msi/BIOVIA/ds2018sp1/web/jobs/thtf/61142608-5F75-4349-A65F-677CF5382BD4/training_set-(1)_10.chm":
| Query Atom heavyAtom1 mapped to Atom N21 (3.167248 -0.726517 2.309587) angstroms
Summary of mapping of compound "dpp4_18" to hypothesis "/home/msi/BIOVIA/ds2018sp1/web/jobs/thtf/61142608-5F75-4349-A65F-677CF5382BD4/training_set-(1)_10.chm":
| Query Atom Heavy#NOS#32 mapped to Atom O36 (-0.858379 0.484290 1.139182) angstroms
| Query Atom Heavy#NOS#31 mapped to Atom O42 (-6.333043 1.158719 3.551159) angstroms
Summary of mapping of compound "dpp4_19" to hypothesis "/home/msi/BIOVIA/ds2018sp1/web/jobs/thtf/61142608-5F75-4349-A65F-677CF5382BD4/training_set-(1)_10.chm":
| Query Atom heavyAtom1 mapped to Atom N15 (3.210761 -0.429138 2.669307) angstroms
| Query Atom Heavy#NOS#31 mapped to Atom N26 (-5.739023 0.482837 3.226589) angstroms
Summary of mapping of compound "dpp4_20" to hypothesis "/home/msi/BIOVIA/ds2018sp1/web/jobs/thtf/61142608-5F75-4349-A65F-677CF5382BD4/training_set-(1)_10.chm":
| Query Atom Heavy#NOS#32 mapped to Atom O13 (-1.270397 1.213753 -0.306669) angstroms
| Query Atom Heavy#NOS#31 mapped to Atom N21 (-6.394284 0.441323 3.776421) angstroms
Summary of mapping of compound "dpp4_21" to hypothesis "/home/msi/BIOVIA/ds2018sp1/web/jobs/thtf/61142608-5F75-4349-A65F-677CF5382BD4/training_set-(1)_10.chm":
| Query Atom Heavy#NOS#32 mapped to Atom N8 (-0.933074 0.745803 0.511545) angstroms
Summary of mapping of compound "dpp4_22" to hypothesis "/home/msi/BIOVIA/ds2018sp1/web/jobs/thtf/61142608-5F75-4349-A65F-677CF5382BD4/training_set-(1)_10.chm":
| Query Atom heavyAtom1 mapped to Atom N21 (3.185461 -0.513910 2.091881) angstroms
Summary of mapping of compound "dpp4_23" to hypothesis "/home/msi/BIOVIA/ds2018sp1/web/jobs/thtf/61142608-5F75-4349-A65F-677CF5382BD4/training_set-(1)_10.chm":
| Query Atom Heavy#NOS#32 mapped to Atom O14 (-1.615157 1.191047 0.607941) angstroms
| Query Atom Heavy#NOS#31 mapped to Atom N21 (-6.677057 0.232122 3.777787) angstroms
Summary of mapping of compound "dpp4_24" to hypothesis "/home/msi/BIOVIA/ds2018sp1/web/jobs/thtf/61142608-5F75-4349-A65F-677CF5382BD4/training_set-(1)_10.chm":
| Query Atom heavyAtom1 mapped to Atom N15 (3.015521 -1.428996 3.070981) angstroms
| Query Atom Heavy#NOS#32 mapped to Atom O13 (-1.025418 0.843086 0.297139) angstroms
Summary of mapping of compound "dpp4_25" to hypothesis "/home/msi/BIOVIA/ds2018sp1/web/jobs/thtf/61142608-5F75-4349-A65F-677CF5382BD4/training_set-(1)_10.chm":
| Query Atom Heavy#NOS#32 mapped to Atom N13 (-0.930895 0.912707 0.544634) angstroms
Summary of mapping of compound "dpp4_26" to hypothesis "/home/msi/BIOVIA/ds2018sp1/web/jobs/thtf/61142608-5F75-4349-A65F-677CF5382BD4/training_set-(1)_10.chm":
| Query Atom Heavy#NOS#32 mapped to Atom O21 (-0.963178 0.920697 0.556346) angstroms
Summary of mapping of compound "dpp4_27" to hypothesis "/home/msi/BIOVIA/ds2018sp1/web/jobs/thtf/61142608-5F75-4349-A65F-677CF5382BD4/training_set-(1)_10.chm":
| Query Atom Heavy#NOS#32 mapped to Atom N8 (-0.726805 0.639994 0.425635) angstroms
Summary of mapping of compound "dpp4_28" to hypothesis "/home/msi/BIOVIA/ds2018sp1/web/jobs/thtf/61142608-5F75-4349-A65F-677CF5382BD4/training_set-(1)_10.chm":
| Query Atom heavyAtom1 mapped to Atom N15 (2.684097 -0.572833 2.446638) angstroms
| Query Atom Heavy#NOS#32 mapped to Atom N22 (-2.003664 1.091978 0.380301) angstroms
