# Supplementary material for: Discovery of Novel DPP-IV Inhibitors as Potential Candidates for the Treatment of Type 2 Diabetes Mellitus Predicted by 3D QSAR Pharmacophore Models, Molecular Docking and De Novo Evolution
Source: Molecules. 2019 Aug 7;24(16):2870. doi: 10.3390/molecules24162870 (PMC6720998; doi:10.3390/molecules24162870)
Supplement: Supplementary file 1 [file molecules-24-02870-s001.zip › Supplementary materials/3DQSARPharmacophoreGeneration/mols.spst]

FLOAT	FLOAT	INTEGER	TEXT
Activ	Uncert	Principal	Name
0.12	1.5	0	dpp4_1
0.24	1.5	0	dpp4_2
2	1.5	0	dpp4_3
2	1.5	0	dpp4_4
5.8	1.5	0	dpp4_7
9.5600004196167	1.5	0	dpp4_8
12	1.5	0	dpp4_9
16	1.5	0	dpp4_10
17	1.5	0	dpp4_11
43	1.5	0	dpp4_12
44	1.5	0	dpp4_13
45	1.5	0	dpp4_14
49.7299995422363	1.5	0	dpp4_15
64.3099975585938	1.5	0	dpp4_17
120	1.5	0	dpp4_18
125	1.5	0	dpp4_19
135.449996948242	1.5	0	dpp4_20
180	1.5	0	dpp4_21
216.199996948242	1.5	0	dpp4_22
243.669998168945	1.5	0	dpp4_23
443	1.5	0	dpp4_24
540	1.5	0	dpp4_25
800	1.5	0	dpp4_26
1000	1.5	0	dpp4_27
1023	1.5	0	dpp4_28
