# Supplementary material for: Discovery of Novel DPP-IV Inhibitors as Potential Candidates for the Treatment of Type 2 Diabetes Mellitus Predicted by 3D QSAR Pharmacophore Models, Molecular Docking and De Novo Evolution
Source: Molecules. 2019 Aug 7;24(16):2870. doi: 10.3390/molecules24162870 (PMC6720998; doi:10.3390/molecules24162870)
Supplement: Supplementary file 1 [file molecules-24-02870-s001.zip › Supplementary materials/3DQSARPharmacophoreGeneration/Output.log]

[2019-05-13 17:35:35] ------------------------------------
[2019-05-13 17:35:35] Protocol Name = '3D QSAR Pharmacophore Generation'
[2019-05-13 17:35:35] User Name = 'thtf'
[2019-05-13 17:35:35] Run ID = '61142608-5F75-4349-A65F-677CF5382BD4'
[2019-05-13 17:35:35] Client message: 'Preparing confgen.'
[2019-05-13 17:35:35] Client message: 'Running confgen.'
[2019-05-13 17:35:35] Started running 'confgen'
[2019-05-13 17:35:45] Finished running 'confgen'
[2019-05-13 17:35:47] Client message: 'Build 3D QSAR model'
[2019-05-13 17:35:47] Client message: 'Preparing sdtocpd.'
[2019-05-13 17:35:47] Client message: 'Running sdtocpd.'
[2019-05-13 17:35:47] Started running 'sdtocpd'
[2019-05-13 17:35:58] Finished running 'sdtocpd'
[2019-05-13 17:35:58] Client message: 'sdtocpd done.'
[2019-05-13 17:35:58] Client message: 'Preparing catalyst_molspst.'
[2019-05-13 17:35:58] Client message: 'catalyst_molspst done.'
[2019-05-13 17:35:58] Client message: 'Preparing catalyst_featlst.'
[2019-05-13 17:35:58] Client message: 'catalyst_featlst done.'
[2019-05-13 17:35:59] Client message: 'Preparing HypoGen.'
[2019-05-13 17:35:59] Client message: 'Running HypoGen. '
[2019-05-13 17:35:59] Started running 'HypoGen'
[2019-05-13 17:47:25] Finished running 'HypoGen'
[2019-05-13 17:47:25] Client message: 'HypoGen done.'
[2019-05-13 17:47:25] Client message: 'Preparing scramble.'
[2019-05-13 17:47:25] Client message: 'Running scramble.'
[2019-05-13 17:47:25] Started running 'scramble'
[2019-05-13 17:47:25] Finished running 'scramble'
[2019-05-13 17:47:25] Client message: 'scramble done.'
[2019-05-13 17:47:25] Client message: 'Preparing HypoGen.'
[2019-05-13 17:47:25] Client message: 'Running HypoGen.  1'
[2019-05-13 17:47:25] Started running 'HypoGen'
[2019-05-13 17:56:38] Finished running 'HypoGen'
[2019-05-13 17:56:38] Client message: 'HypoGen done.'
[2019-05-13 17:56:38] Client message: 'Preparing HypoGen.'
[2019-05-13 17:56:38] Client message: 'Running HypoGen.  2'
[2019-05-13 17:56:38] Started running 'HypoGen'
[2019-05-13 18:11:58] Finished running 'HypoGen'
[2019-05-13 18:11:58] Client message: 'HypoGen done.'
[2019-05-13 18:11:58] Client message: 'Preparing HypoGen.'
[2019-05-13 18:11:58] Client message: 'Running HypoGen.  3'
[2019-05-13 18:11:58] Started running 'HypoGen'
[2019-05-13 18:28:34] Finished running 'HypoGen'
[2019-05-13 18:28:34] Client message: 'HypoGen done.'
[2019-05-13 18:28:34] Client message: 'Preparing HypoGen.'
[2019-05-13 18:28:34] Client message: 'Running HypoGen.  4'
[2019-05-13 18:28:34] Started running 'HypoGen'
[2019-05-13 18:37:52] Finished running 'HypoGen'
[2019-05-13 18:37:52] Client message: 'HypoGen done.'
[2019-05-13 18:37:52] Client message: 'Preparing HypoGen.'
[2019-05-13 18:37:52] Client message: 'Running HypoGen.  5'
[2019-05-13 18:37:52] Started running 'HypoGen'
[2019-05-13 18:42:21] Finished running 'HypoGen'
[2019-05-13 18:42:21] Client message: 'HypoGen done.'
[2019-05-13 18:42:21] Client message: 'Preparing HypoGen.'
[2019-05-13 18:42:21] Client message: 'Running HypoGen.  6'
[2019-05-13 18:42:21] Started running 'HypoGen'
[2019-05-13 18:43:33] Finished running 'HypoGen'
[2019-05-13 18:43:33] Client message: 'HypoGen done.'
[2019-05-13 18:43:33] Client message: 'Preparing HypoGen.'
[2019-05-13 18:43:33] Client message: 'Running HypoGen.  7'
[2019-05-13 18:43:33] Started running 'HypoGen'
[2019-05-13 18:47:07] Finished running 'HypoGen'
[2019-05-13 18:47:07] Client message: 'HypoGen done.'
[2019-05-13 18:47:07] Client message: 'Preparing HypoGen.'
[2019-05-13 18:47:07] Client message: 'Running HypoGen.  8'
[2019-05-13 18:47:07] Started running 'HypoGen'
[2019-05-13 18:53:36] Finished running 'HypoGen'
[2019-05-13 18:53:36] Client message: 'HypoGen done.'
[2019-05-13 18:53:36] Client message: 'Preparing HypoGen.'
[2019-05-13 18:53:36] Client message: 'Running HypoGen.  9'
[2019-05-13 18:53:36] Started running 'HypoGen'
[2019-05-13 18:58:37] Finished running 'HypoGen'
[2019-05-13 18:58:38] Client message: 'HypoGen done.'
[2019-05-13 18:58:38] Client message: 'Preparing HypoGen.'
[2019-05-13 18:58:38] Client message: 'Running HypoGen.  10'
[2019-05-13 18:58:38] Started running 'HypoGen'
[2019-05-13 19:21:03] Finished running 'HypoGen'
[2019-05-13 19:21:03] Client message: 'HypoGen done.'
[2019-05-13 19:21:03] Client message: 'Preparing HypoGen.'
[2019-05-13 19:21:03] Client message: 'Running HypoGen.  11'
[2019-05-13 19:21:03] Started running 'HypoGen'
[2019-05-13 19:29:41] Finished running 'HypoGen'
[2019-05-13 19:29:41] Client message: 'HypoGen done.'
[2019-05-13 19:29:41] Client message: 'Preparing HypoGen.'
[2019-05-13 19:29:41] Client message: 'Running HypoGen.  12'
[2019-05-13 19:29:41] Started running 'HypoGen'
[2019-05-13 19:35:33] Finished running 'HypoGen'
[2019-05-13 19:35:33] Client message: 'HypoGen done.'
[2019-05-13 19:35:33] Client message: 'Preparing HypoGen.'
[2019-05-13 19:35:33] Client message: 'Running HypoGen.  13'
[2019-05-13 19:35:33] Started running 'HypoGen'
[2019-05-13 19:40:08] Finished running 'HypoGen'
[2019-05-13 19:40:08] Client message: 'HypoGen done.'
[2019-05-13 19:40:08] Client message: 'Preparing HypoGen.'
[2019-05-13 19:40:08] Client message: 'Running HypoGen.  14'
[2019-05-13 19:40:08] Started running 'HypoGen'
[2019-05-13 19:45:14] Finished running 'HypoGen'
[2019-05-13 19:45:14] Client message: 'HypoGen done.'
[2019-05-13 19:45:14] Client message: 'Preparing HypoGen.'
[2019-05-13 19:45:14] Client message: 'Running HypoGen.  15'
[2019-05-13 19:45:14] Started running 'HypoGen'
[2019-05-13 19:49:35] Finished running 'HypoGen'
[2019-05-13 19:49:35] Client message: 'HypoGen done.'
[2019-05-13 19:49:35] Client message: 'Preparing HypoGen.'
[2019-05-13 19:49:35] Client message: 'Running HypoGen.  16'
[2019-05-13 19:49:35] Started running 'HypoGen'
[2019-05-13 19:55:39] Finished running 'HypoGen'
[2019-05-13 19:55:39] Client message: 'HypoGen done.'
[2019-05-13 19:55:39] Client message: 'Preparing HypoGen.'
[2019-05-13 19:55:39] Client message: 'Running HypoGen.  17'
[2019-05-13 19:55:39] Started running 'HypoGen'
[2019-05-13 20:04:34] Finished running 'HypoGen'
[2019-05-13 20:04:34] Client message: 'HypoGen done.'
[2019-05-13 20:04:34] Client message: 'Preparing HypoGen.'
[2019-05-13 20:04:34] Client message: 'Running HypoGen.  18'
[2019-05-13 20:04:34] Started running 'HypoGen'
[2019-05-13 20:06:19] Finished running 'HypoGen'
[2019-05-13 20:06:19] Client message: 'HypoGen done.'
[2019-05-13 20:06:19] Client message: 'Preparing HypoGen.'
[2019-05-13 20:06:19] Client message: 'Running HypoGen.  19'
[2019-05-13 20:06:19] Started running 'HypoGen'
[2019-05-13 20:11:29] Finished running 'HypoGen'
[2019-05-13 20:11:29] Client message: 'HypoGen done.'
[2019-05-13 20:11:29] Scramble run 1 created 10 valid hypotheses and will be included in data tables

[2019-05-13 20:11:29] Scramble run 2 created 10 valid hypotheses and will be included in data tables

[2019-05-13 20:11:29] Scramble run 3 created 10 valid hypotheses and will be included in data tables

[2019-05-13 20:11:29] Scramble run 4 created 10 valid hypotheses and will be included in data tables

[2019-05-13 20:11:29] Scramble run 5 created 10 valid hypotheses and will be included in data tables

[2019-05-13 20:11:29] Scramble run 6 created 10 valid hypotheses and will be included in data tables

[2019-05-13 20:11:29] Scramble run 7 created 10 valid hypotheses and will be included in data tables

[2019-05-13 20:11:29] Scramble run 8 created 10 valid hypotheses and will be included in data tables

[2019-05-13 20:11:29] Scramble run 9 created 10 valid hypotheses and will be included in data tables

[2019-05-13 20:11:29] Scramble run 10 created 10 valid hypotheses and will be included in data tables

[2019-05-13 20:11:29] Scramble run 11 created 10 valid hypotheses and will be included in data tables

[2019-05-13 20:11:29] Scramble run 12 created 10 valid hypotheses and will be included in data tables

[2019-05-13 20:11:29] Scramble run 13 created 10 valid hypotheses and will be included in data tables

[2019-05-13 20:11:29] Scramble run 14 created 10 valid hypotheses and will be included in data tables

[2019-05-13 20:11:29] Scramble run 15 created 10 valid hypotheses and will be included in data tables

[2019-05-13 20:11:29] Scramble run 16 created 10 valid hypotheses and will be included in data tables

[2019-05-13 20:11:29] Scramble run 17 created 10 valid hypotheses and will be included in data tables

[2019-05-13 20:11:29] Scramble run 18 created 10 valid hypotheses and will be included in data tables

[2019-05-13 20:11:29] Scramble run 19 created 10 valid hypotheses and will be included in data tables

[2019-05-13 20:11:30] Client message: 'Preparing confgen.'
[2019-05-13 20:11:30] Client message: 'Running confgen.'
[2019-05-13 20:11:30] Started running 'confgen'
[2019-05-13 20:11:39] Finished running 'confgen'
[2019-05-13 20:11:40] Client message: 'Preparing citest.'
[2019-05-13 20:11:40] Client message: 'Running citest.'
[2019-05-13 20:11:40] Started running 'citest'
[2019-05-13 20:11:43] Finished running 'citest'
[2019-05-13 20:11:45] Client message: 'Preparing citest.'
[2019-05-13 20:11:45] Client message: 'Running citest.'
[2019-05-13 20:11:45] Started running 'citest'
[2019-05-13 20:11:48] Finished running 'citest'
[2019-05-13 20:11:49] Client message: 'Preparing citest.'
[2019-05-13 20:11:49] Client message: 'Running citest.'
[2019-05-13 20:11:49] Started running 'citest'
[2019-05-13 20:11:53] Finished running 'citest'
[2019-05-13 20:11:53] Client message: 'Preparing citest.'
[2019-05-13 20:11:53] Client message: 'Running citest.'
[2019-05-13 20:11:53] Started running 'citest'
[2019-05-13 20:11:57] Finished running 'citest'
[2019-05-13 20:11:58] Client message: 'Preparing citest.'
[2019-05-13 20:11:58] Client message: 'Running citest.'
[2019-05-13 20:11:58] Started running 'citest'
[2019-05-13 20:12:01] Finished running 'citest'
[2019-05-13 20:12:02] Client message: 'Preparing citest.'
[2019-05-13 20:12:02] Client message: 'Running citest.'
[2019-05-13 20:12:02] Started running 'citest'
[2019-05-13 20:12:06] Finished running 'citest'
[2019-05-13 20:12:06] Client message: 'Preparing citest.'
[2019-05-13 20:12:06] Client message: 'Running citest.'
[2019-05-13 20:12:06] Started running 'citest'
[2019-05-13 20:12:10] Finished running 'citest'
[2019-05-13 20:12:10] Client message: 'Preparing citest.'
[2019-05-13 20:12:10] Client message: 'Running citest.'
[2019-05-13 20:12:10] Started running 'citest'
[2019-05-13 20:12:14] Finished running 'citest'
[2019-05-13 20:12:15] Client message: 'Preparing citest.'
[2019-05-13 20:12:15] Client message: 'Running citest.'
[2019-05-13 20:12:15] Started running 'citest'
[2019-05-13 20:12:18] Finished running 'citest'
[2019-05-13 20:12:19] Client message: 'Preparing citest.'
[2019-05-13 20:12:19] Client message: 'Running citest.'
[2019-05-13 20:12:19] Started running 'citest'
[2019-05-13 20:12:23] Finished running 'citest'
[2019-05-13 20:12:23] Client message: 'Align to Pharm 01'
[2019-05-13 20:12:23] Client message: 'Preparing citest.'
[2019-05-13 20:12:23] Client message: 'Running citest.'
[2019-05-13 20:12:23] Started running 'citest'
[2019-05-13 20:12:27] Finished running 'citest'
[2019-05-13 20:12:28] Client message: 'Align to Pharm 02'
[2019-05-13 20:12:28] Client message: 'Preparing citest.'
[2019-05-13 20:12:28] Client message: 'Running citest.'
[2019-05-13 20:12:28] Started running 'citest'
[2019-05-13 20:12:32] Finished running 'citest'
[2019-05-13 20:12:32] Client message: 'Align to Pharm 03'
[2019-05-13 20:12:33] Client message: 'Preparing citest.'
[2019-05-13 20:12:33] Client message: 'Running citest.'
[2019-05-13 20:12:33] Started running 'citest'
[2019-05-13 20:12:37] Finished running 'citest'
[2019-05-13 20:12:37] Client message: 'Align to Pharm 04'
[2019-05-13 20:12:37] Client message: 'Preparing citest.'
[2019-05-13 20:12:37] Client message: 'Running citest.'
[2019-05-13 20:12:37] Started running 'citest'
[2019-05-13 20:12:41] Finished running 'citest'
[2019-05-13 20:12:42] Client message: 'Align to Pharm 05'
[2019-05-13 20:12:42] Client message: 'Preparing citest.'
[2019-05-13 20:12:42] Client message: 'Running citest.'
[2019-05-13 20:12:42] Started running 'citest'
[2019-05-13 20:12:46] Finished running 'citest'
[2019-05-13 20:12:46] Client message: 'Align to Pharm 06'
[2019-05-13 20:12:47] Client message: 'Preparing citest.'
[2019-05-13 20:12:47] Client message: 'Running citest.'
[2019-05-13 20:12:47] Started running 'citest'
[2019-05-13 20:12:51] Finished running 'citest'
[2019-05-13 20:12:51] Client message: 'Align to Pharm 07'
[2019-05-13 20:12:51] Client message: 'Preparing citest.'
[2019-05-13 20:12:51] Client message: 'Running citest.'
[2019-05-13 20:12:51] Started running 'citest'
[2019-05-13 20:12:55] Finished running 'citest'
[2019-05-13 20:12:56] Client message: 'Align to Pharm 08'
[2019-05-13 20:12:56] Client message: 'Preparing citest.'
[2019-05-13 20:12:56] Client message: 'Running citest.'
[2019-05-13 20:12:56] Started running 'citest'
[2019-05-13 20:13:00] Finished running 'citest'
[2019-05-13 20:13:00] Client message: 'Align to Pharm 09'
[2019-05-13 20:13:01] Client message: 'Preparing citest.'
[2019-05-13 20:13:01] Client message: 'Running citest.'
[2019-05-13 20:13:01] Started running 'citest'
[2019-05-13 20:13:05] Finished running 'citest'
[2019-05-13 20:13:05] Client message: 'Align to Pharm 10'
[2019-05-13 20:13:05] Client message: 'Preparing citest.'
[2019-05-13 20:13:05] Client message: 'Running citest.'
[2019-05-13 20:13:05] Started running 'citest'
[2019-05-13 20:13:09] Finished running 'citest'
[2019-05-13 20:13:10] Hypothesis 1

[2019-05-13 20:13:10] Definition:          HBA         HBA_lipid         HBD        HYDROPHOBIC

[2019-05-13 20:13:10] Weights:          2.09701        2.09701        2.09701        2.09701

[2019-05-13 20:13:10] Tolerances:    1.60    2.20   1.60    2.20   1.60    2.20       1.60

[2019-05-13 20:13:10]  totalcost=138.152 RMS=2.23498 correl=0.924736

[2019-05-13 20:13:10]  Cost components: Error=121.61 Weight=1.17659 Config=15.3653 Tolerance=0

[2019-05-13 20:13:10] 

[2019-05-13 20:13:10] Hypothesis 2

[2019-05-13 20:13:10] Definition:          HBA         HBA_lipid         HBD        HYDROPHOBIC

[2019-05-13 20:13:10] Weights:          2.10766        2.10766        2.10766        2.10766

[2019-05-13 20:13:10] Tolerances:    1.60    2.20   1.60    2.20   1.60    2.20       1.60

[2019-05-13 20:13:10]  totalcost=139.866 RMS=2.26525 correl=0.922598

[2019-05-13 20:13:10]  Cost components: Error=123.313 Weight=1.18853 Config=15.3653 Tolerance=0

[2019-05-13 20:13:10] 

[2019-05-13 20:13:10] Hypothesis 3

[2019-05-13 20:13:10] Definition:       HBA_lipid      HBA_lipid         HBD        HYDROPHOBIC

[2019-05-13 20:13:10] Weights:          2.07584        2.07584        2.07584        2.07584

[2019-05-13 20:13:10] Tolerances:    1.60    2.20   1.60    2.20   1.60    2.20       1.60

[2019-05-13 20:13:10]  totalcost=164.511 RMS=2.66561 correl=0.891029

[2019-05-13 20:13:10]  Cost components: Error=147.99 Weight=1.15652 Config=15.3653 Tolerance=0

[2019-05-13 20:13:10] 

[2019-05-13 20:13:10] Hypothesis 4

[2019-05-13 20:13:10] Definition:       HBA_lipid      HBA_lipid         HBD        HYDROPHOBIC

[2019-05-13 20:13:10] Weights:          2.11051        2.11051        2.11051        2.11051

[2019-05-13 20:13:10] Tolerances:    1.60    2.20   1.60    2.20   1.60    2.20       1.60

[2019-05-13 20:13:10]  totalcost=167.104 RMS=2.70372 correl=0.887694

[2019-05-13 20:13:10]  Cost components: Error=150.547 Weight=1.19194 Config=15.3653 Tolerance=0

[2019-05-13 20:13:10] 

[2019-05-13 20:13:10] Hypothesis 5

[2019-05-13 20:13:10] Definition:          HBA         HBA_lipid      HBA_lipid     HYDROPHOBIC

[2019-05-13 20:13:10] Weights:          2.27556        2.27556        2.27556        2.27556

[2019-05-13 20:13:10] Tolerances:    1.60    2.20   1.60    2.20   1.60    2.20       1.60

[2019-05-13 20:13:10]  totalcost=174.539 RMS=2.80659 correl=0.878395

[2019-05-13 20:13:10]  Cost components: Error=157.633 Weight=1.54128 Config=15.3653 Tolerance=0

[2019-05-13 20:13:10] 

[2019-05-13 20:13:10] Hypothesis 6

[2019-05-13 20:13:10] Definition:          HBA         HBA_lipid         HBD        HYDROPHOBIC

[2019-05-13 20:13:10] Weights:          1.93712        1.93712        1.93712        1.93712

[2019-05-13 20:13:10] Tolerances:    1.60    2.20   1.60    2.20   1.60    2.20       1.60

[2019-05-13 20:13:10]  totalcost=176.215 RMS=2.83594 correl=0.875645

[2019-05-13 20:13:10]  Cost components: Error=159.703 Weight=1.14667 Config=15.3653 Tolerance=0

[2019-05-13 20:13:10] 

[2019-05-13 20:13:10] Hypothesis 7

[2019-05-13 20:13:10] Definition:          HBA         HBA_lipid         HBD        HYDROPHOBIC

[2019-05-13 20:13:10] Weights:          1.83525        1.83525        1.83525        1.83525

[2019-05-13 20:13:10] Tolerances:    1.60    2.20   1.60    2.20   1.60    2.20       1.60

[2019-05-13 20:13:10]  totalcost=178.056 RMS=2.86002 correl=0.873374

[2019-05-13 20:13:10]  Cost components: Error=161.417 Weight=1.27379 Config=15.3653 Tolerance=0

[2019-05-13 20:13:10] 

[2019-05-13 20:13:10] Hypothesis 8

[2019-05-13 20:13:10] Definition:          HBA         HBA_lipid         HBD        HYDROPHOBIC

[2019-05-13 20:13:10] Weights:          2.02312        2.02312        2.02312        2.02312

[2019-05-13 20:13:10] Tolerances:    1.60    2.20   1.60    2.20   1.60    2.20       1.60

[2019-05-13 20:13:10]  totalcost=180.027 RMS=2.88947 correl=0.870556

[2019-05-13 20:13:10]  Cost components: Error=163.534 Weight=1.12793 Config=15.3653 Tolerance=0

[2019-05-13 20:13:10] 

[2019-05-13 20:13:10] Hypothesis 9

[2019-05-13 20:13:10] Definition:          HBA         HBA_lipid         HBD        HYDROPHOBIC

[2019-05-13 20:13:10] Weights:          1.99217        1.99217        1.99217        1.99217

[2019-05-13 20:13:10] Tolerances:    1.60    2.20   1.60    2.20   1.60    2.20       1.60

[2019-05-13 20:13:10]  totalcost=192.708 RMS=3.06002 correl=0.853487

[2019-05-13 20:13:10]  Cost components: Error=176.217 Weight=1.12533 Config=15.3653 Tolerance=0

[2019-05-13 20:13:10] 

[2019-05-13 20:13:10] Hypothesis 10

[2019-05-13 20:13:10] Definition:       HBA_lipid      HBA_lipid         HBD        HYDROPHOBIC

[2019-05-13 20:13:10] Weights:          1.87801        1.87801        1.87801        1.87801

[2019-05-13 20:13:10] Tolerances:    1.60    2.20   1.60    2.20   1.60    2.20       1.60

[2019-05-13 20:13:10]  totalcost=203.411 RMS=3.19585 correl=0.838927

[2019-05-13 20:13:10]  Cost components: Error=186.839 Weight=1.20658 Config=15.3653 Tolerance=0

[2019-05-13 20:13:10] 

[2019-05-13 20:13:10] NULL Hypothesis

[2019-05-13 20:13:10]  totalcost=490.185 RMS=5.87206 correl=0

[2019-05-13 20:13:10]  Cost components: Error=490.185 Weight=0 Config=0 Mapping=0 Tolerance=0

[2019-05-13 20:13:10] 

[2019-05-13 20:13:10] Fixed Cost:

[2019-05-13 20:13:10]  totalcost=75.6612 RMS=0 correl=0

[2019-05-13 20:13:10]  Cost components: Error=59.1709 Weight=1.12499 Config=15.3653 Tolerance=0

[2019-05-13 20:13:10] 

[2019-05-13 20:13:10] Final message: 'Generated 10 hypotheses'
