# Supplementary material for: Discovery of Novel DPP-IV Inhibitors as Potential Candidates for the Treatment of Type 2 Diabetes Mellitus Predicted by 3D QSAR Pharmacophore Models, Molecular Docking and De Novo Evolution
Source: Molecules. 2019 Aug 7;24(16):2870. doi: 10.3390/molecules24162870 (PMC6720998; doi:10.3390/molecules24162870)
Supplement: Supplementary file 1 [file molecules-24-02870-s001.zip › Supplementary materials/3DQSARPharmacophoreGeneration/training_set-(1).log]

Summary of parameters:
  HyposReported	   10                              
  Spacing	  150                              
  MinPoints	    4                              
  MinSubsetPoints	    4                              
  SuperpositionError	    1                              
  Misses	    1                              
  FeatureMisses	    1                              
  CompleteMisses	  0.0e+00                          
  ToleranceFactor	    1                              
  CheckSuperposition	    1                              
  WeightVariation	    0.3                            
  MappingCoeff	  0.0e+00                          
  Mem	   60                              
  IdealHBondGeomOnly	  0.0e+00                          
  VariableWeight	  0.0e+00                          
  VariableTolerance	  0.0e+00                          

Constraints on numbers of features:
Name:       HBA          HBA_lipid          HBD         HYDROPHOBIC   HYDROPHOBAromatiTotal
Min:         0               0               0               0               0          1
Max:         5               5               5               5               5          5


Best records in pass 5.

dumping score for hypothesis 1

Definition:          HBA         HBA_lipid         HBD        HYDROPHOBIC
Weights:          2.09701        2.09701        2.09701        2.09701
Tolerances:    1.60    2.20   1.60    2.20   1.60    2.20       1.60
Coords: X      -6.19   -6.09  -1.35   -2.13  -0.35   -2.50      4.26
      : Y      1.90    3.17   -0.10   -3.00  -0.70   0.95       -0.54
      : Z      2.76    5.48   -1.11   -1.10  -5.27   -6.56      -4.49
                 o--------->    o--------->    o--------->         o
HBA          o
         --->  3.0
HBA_lipid    o 6.5     8.7
         --->  7.4     9.9    3.0
HBD          o 10.3    12.8   4.3     5.1
         --->  10.1    12.8   5.7     6.7    3.0
HYDROPHOBIC  o 13.0    14.8   6.6     7.6    4.7     7.2

Maximum Fit: 8.38804

Name     Fit  Cnf/Enan      Mapping        Est        Act      Error     Unc
dpp4_1   7.90 30    + [25  14  13  1   ]      0.13       0.12  +   1       1.5
dpp4_2   7.19 3     + [28  17  13  1   ]      0.64       0.24  +   2.7     1.5
dpp4_4   5.88 22    + [30  17  *   22  ]     13          2     +   6.6     1.5
dpp4_3   6.53 133   + [33  20  21  1   ]      2.9        2     +   1.5     1.5
dpp4_7   6.13 23    + [28  *   21  1   ]      7.3        5.8   +   1.3     1.5
dpp4_8   5.96 169   + [30  11  *   25  ]     11          9.6   +   1.1     1.5
dpp4_9   6.08 102   + [*   20  21  1   ]      8.3       12     -   1.5     1.5
dpp4_10  5.36 18    + [*   17  14  1   ]     43         16     +   2.7     1.5
dpp4_11  5.89 27    + [*   23  13  9   ]     13         17     -   1.3     1.5
dpp4_12  5.69 39    + [*   13  15  16  ]     20         43     -   2.1     1.5
dpp4_13  6.05 44    + [*   17  14  1   ]      8.9       44     -   5       1.5
dpp4_14  4.97 45    - [30  17  *   21  ]    110         45     +   2.4     1.5
dpp4_15  5.23 7     + [26  *   21  1   ]     59         50     +   1.2     1.5
dpp4_17  4.72 1     + [14  11  *   31  ]    190         64     +   3       1.5
dpp4_18  5.61 7     + [22  *   16  43  ]     25        120     -   4.9     1.5
dpp4_19  5.49 16    + [26  *   15  10  ]     32        130     -   3.9     1.5
dpp4_20  4.90 20    + [11  14  *   25  ]    130        140     -   1.1     1.5
dpp4_21  4.19 2     + [*   12  *   24  ]    640        180     +   3.5     1.5
dpp4_22  4.19 6     + [*   *   21  16  ]    650        220     +   3       1.5
dpp4_23  4.86 90    + [11  14  *   25  ]    140        240     -   1.8     1.5
dpp4_24  4.52 27    + [*   13  15  10  ]    300        440     -   1.5     1.5
dpp4_25  4.43 4     + [*   23  13  9   ]    370        540     -   1.5     1.5
dpp4_26  4.19 1     + [*   16  *   20  ]    640        800     -   1.2     1.5
dpp4_27  4.14 5     + [*   8   *   24  ]    720       1000     -   1.4     1.5
dpp4_28  4.53 21    + [*   22  15  10  ]    290       1000     -   3.5     1.5
*************************************************************
Mirror image used.  To turn this option off, put 
catHypo.forceAbsoluteStereochemistry=1 in the .Catalyst file.
*************************************************************
 totalcost=138.152 RMS=2.23498 correl=0.924736
 Cost components: Error=121.61 Weight=1.17659 Config=15.3653 Tolerance=0


Fixed Cost:
 totalcost=75.6612 RMS=0 correl=0
 Cost components: Error=59.1709 Weight=1.12499 Config=15.3653 Tolerance=0


dumping score for hypothesis 2

Definition:          HBA         HBA_lipid         HBD        HYDROPHOBIC
Weights:          2.10766        2.10766        2.10766        2.10766
Tolerances:    1.60    2.20   1.60    2.20   1.60    2.20       1.60
Coords: X      -6.16   -6.13  -1.88   -2.41  0.50    -0.70      4.37
      : Y      1.06    1.61   -0.11   -3.00  0.12    -2.45      -1.28
      : Z      3.05    5.99   -0.80   -1.41  -4.54   -5.55      -3.80
                 o--------->    o--------->    o--------->         o
HBA          o
         --->  3.0
HBA_lipid    o 5.9     8.2
         --->  7.1     9.5    3.0
HBD          o 10.1    12.5   4.4     5.3
         --->  10.8    13.4   5.4     4.5    3.0
HYDROPHOBIC  o 12.8    14.6   7.0     7.4    4.2     5.5

Maximum Fit: 8.43064

Name     Fit  Cnf/Enan      Mapping        Est        Act      Error     Unc
dpp4_1   7.81 39    + [25  14  13  1   ]      0.14       0.12  +   1.2     1.5
dpp4_2   7.42 23    + [25  17  13  1   ]      0.35       0.24  +   1.5     1.5
dpp4_4   5.85 22    + [30  17  *   22  ]     13          2     +   6.6     1.5
dpp4_3   6.16 10    + [31  20  21  1   ]      6.5        2     +   3.2     1.5
dpp4_7   6.15 19    + [27  *   21  1   ]      6.5        5.8   +   1.1     1.5
dpp4_8   6.05 136   + [30  11  *   25  ]      8.2        9.6   -   1.2     1.5
dpp4_9   6.18 133   + [18  20  21  1   ]      6         12     -   2       1.5
dpp4_10  5.25 17    + [25  17  14  *   ]     52         16     +   3.2     1.5
dpp4_11  5.73 27    + [*   23  13  9   ]     17         17     +   1       1.5
dpp4_12  5.40 28    + [*   13  15  16  ]     37         43     -   1.2     1.5
dpp4_13  6.04 13    + [*   17  14  1   ]      8.5       44     -   5.2     1.5
dpp4_14  5.16 45    - [30  17  *   21  ]     65         45     +   1.4     1.5
dpp4_15  5.62 7     + [26  *   21  1   ]     22         50     -   2.2     1.5
dpp4_17  4.58 1     + [14  11  *   31  ]    240         64     +   3.8     1.5
dpp4_18  5.37 109   + [42  *   16  15  ]     40        120     -   3       1.5
dpp4_19  5.26 13    + [26  21  15  10  ]     51        130     -   2.4     1.5
dpp4_20  4.59 20    + [11  14  *   25  ]    240        140     +   1.8     1.5
dpp4_21  4.15 11    + [*   12  *   24  ]    650        180     +   3.6     1.5
dpp4_22  4.21 11    + [*   21  *   20  ]    560        220     +   2.6     1.5
dpp4_23  4.80 38    + [11  14  *   25  ]    150        240     -   1.6     1.5
dpp4_24  4.60 27    + [*   13  15  10  ]    230        440     -   1.9     1.5
dpp4_25  4.57 7     + [*   23  13  9   ]    250        540     -   2.2     1.5
dpp4_26  4.20 1     + [*   22  *   29  ]    590        800     -   1.4     1.5
dpp4_27  4.05 3     + [*   12  *   20  ]    820       1000     -   1.2     1.5
dpp4_28  4.64 39    + [*   13  15  10  ]    210       1000     -   4.8     1.5
*************************************************************
Mirror image used.  To turn this option off, put 
catHypo.forceAbsoluteStereochemistry=1 in the .Catalyst file.
*************************************************************
 totalcost=139.866 RMS=2.26525 correl=0.922598
 Cost components: Error=123.313 Weight=1.18853 Config=15.3653 Tolerance=0


Fixed Cost:
 totalcost=75.6612 RMS=0 correl=0
 Cost components: Error=59.1709 Weight=1.12499 Config=15.3653 Tolerance=0


dumping score for hypothesis 3

Definition:       HBA_lipid      HBA_lipid         HBD        HYDROPHOBIC
Weights:          2.07584        2.07584        2.07584        2.07584
Tolerances:    1.60    2.20   1.60    2.20   1.60    2.20       1.60
Coords: X      -1.02   -0.18  -6.73   -8.10  3.47    2.56       5.20
      : Y      0.07    2.75   -0.22   -1.74  -0.61   -2.52      -0.80
      : Z      0.02    1.07   1.93    4.11   2.09    4.22       -2.20
                 o--------->    o--------->    o--------->         o
HBA_lipid    o
         --->  3.0
HBA_lipid    o 6.0     7.2
         --->  8.4     9.6    3.0
HBD          o 5.0     5.1    10.2    11.8
         --->  6.1     6.7    9.8     10.7   3.0
HYDROPHOBIC  o 6.7     7.2    12.6    14.8   4.6     7.2

Maximum Fit: 8.30334

Name     Fit  Cnf/Enan      Mapping        Est        Act      Error     Unc
dpp4_1   7.82 38    + [14  25  13  1   ]      0.13       0.12  +   1.1     1.5
dpp4_2   7.07 1     + [17  25  13  1   ]      0.75       0.24  +   3.1     1.5
dpp4_4   5.96 22    - [17  30  *   22  ]      9.7        2     +   4.9     1.5
dpp4_3   5.95 35    + [20  *   21  1   ]     10          2     +   5       1.5
dpp4_7   6.00 8     + [*   27  21  1   ]      8.8        5.8   +   1.5     1.5
dpp4_8   5.96 170   + [11  31  *   25  ]      9.7        9.6   +   1       1.5
dpp4_9   5.98 64    + [20  *   21  1   ]      9.2       12     -   1.3     1.5
dpp4_10  5.18 18    + [17  *   14  1   ]     59         16     +   3.7     1.5
dpp4_11  5.87 27    + [23  *   13  9   ]     12         17     -   1.4     1.5
dpp4_12  5.27 39    + [13  *   15  16  ]     47         43     +   1.1     1.5
dpp4_13  6.05 44    + [17  *   14  1   ]      7.9       44     -   5.6     1.5
dpp4_14  5.09 45    + [17  30  *   21  ]     72         45     +   1.6     1.5
dpp4_15  4.96 3     + [*   26  21  1   ]     96         50     +   1.9     1.5
dpp4_17  4.53 1     + [11  14  *   31  ]    260         64     +   4.1     1.5
dpp4_18  5.79 106   + [36  42  *   32  ]     14        120     -   8.3     1.5
dpp4_19  5.55 2     + [*   26  15  10  ]     25        130     -   5       1.5
dpp4_20  5.12 86    + [14  11  *   25  ]     68        140     -   2       1.5
dpp4_21  4.13 13    + [12  *   *   24  ]    650        180     +   3.6     1.5
dpp4_22  4.15 3     + [21  *   *   20  ]    630        220     +   2.9     1.5
dpp4_23  5.21 43    + [13  21  *   29  ]     55        240     -   4.5     1.5
dpp4_24  4.52 31    + [13  *   15  10  ]    270        440     -   1.6     1.5
dpp4_25  4.43 2     + [6   *   13  19  ]    330        540     -   1.6     1.5
dpp4_26  4.13 1     + [22  *   *   29  ]    660        800     -   1.2     1.5
dpp4_27  4.10 5     + [8   *   *   24  ]    710       1000     -   1.4     1.5
dpp4_28  4.53 21    + [22  *   15  10  ]    260       1000     -   3.9     1.5
*************************************************************
Mirror image used.  To turn this option off, put 
catHypo.forceAbsoluteStereochemistry=1 in the .Catalyst file.
*************************************************************
 totalcost=164.511 RMS=2.66561 correl=0.891029
 Cost components: Error=147.99 Weight=1.15652 Config=15.3653 Tolerance=0


Fixed Cost:
 totalcost=75.6612 RMS=0 correl=0
 Cost components: Error=59.1709 Weight=1.12499 Config=15.3653 Tolerance=0


dumping score for hypothesis 4

Definition:       HBA_lipid      HBA_lipid         HBD        HYDROPHOBIC
Weights:          2.11051        2.11051        2.11051        2.11051
Tolerances:    1.60    2.20   1.60    2.20   1.60    2.20       1.60
Coords: X      -1.05   -0.15  -6.95   -9.02  3.09    3.85       5.20
      : Y      0.04    2.79   0.30    1.06   -0.58   2.30       -0.80
      : Z      0.15    0.94   0.77    -1.31  2.27    2.65       -2.20
                 o--------->    o--------->    o--------->         o
HBA_lipid    o
         --->  3.0
HBA_lipid    o 5.9     7.2
         --->  8.2     9.3    3.0
HBD          o 4.7     4.9    10.2    12.7
         --->  5.9     4.4    11.1    13.5   3.0
HYDROPHOBIC  o 6.7     7.2    12.6    14.4   5.0     5.9

Maximum Fit: 8.44204

Name     Fit  Cnf/Enan      Mapping        Est        Act      Error     Unc
dpp4_1   7.92 39    + [14  25  13  1   ]      0.13       0.12  +   1.1     1.5
dpp4_2   7.24 3     + [17  28  13  1   ]      0.62       0.24  +   2.6     1.5
dpp4_4   5.91 22    + [17  30  *   22  ]     13          2     +   6.5     1.5
dpp4_3   6.02 52    + [20  *   21  1   ]     10          2     +   5.1     1.5
dpp4_7   6.03 9     + [*   27  21  1   ]     10          5.8   +   1.7     1.5
dpp4_8   5.95 176   + [11  31  *   25  ]     12          9.6   +   1.2     1.5
dpp4_9   6.17 19    + [17  *   30  1   ]      7.2       12     -   1.7     1.5
dpp4_10  5.17 18    + [17  *   14  1   ]     72         16     +   4.5     1.5
dpp4_11  5.86 27    + [23  *   13  9   ]     15         17     -   1.2     1.5
dpp4_12  5.51 4     + [*   26  15  16  ]     33         43     -   1.3     1.5
dpp4_13  5.99 44    + [17  *   14  1   ]     11         44     -   4.1     1.5
dpp4_14  5.40 45    - [17  30  *   21  ]     43         45     -   1.1     1.5
dpp4_15  5.63 7     + [*   26  21  1   ]     25         50     -   2       1.5
dpp4_17  4.43 1     + [11  14  *   31  ]    400         64     +   6.1     1.5
dpp4_18  5.46 90    + [8   16  *   30  ]     37        120     -   3.2     1.5
dpp4_19  4.98 1     + [13  27  *   10  ]    110        130     -   1.1     1.5
dpp4_20  5.52 215   + [13  21  *   29  ]     32        140     -   4.3     1.5
dpp4_21  4.19 13    + [12  *   *   24  ]    680        180     +   3.8     1.5
dpp4_22  4.22 3     + [21  *   *   20  ]    640        220     +   3       1.5
dpp4_23  5.24 84    + [13  21  *   29  ]     61        240     -   4       1.5
dpp4_24  4.80 27    + [13  *   15  10  ]    170        440     -   2.6     1.5
dpp4_25  4.37 2     + [6   *   13  19  ]    450        540     -   1.2     1.5
dpp4_26  4.19 1     + [22  *   *   29  ]    680        800     -   1.2     1.5
dpp4_27  4.14 5     + [8   *   *   24  ]    760       1000     -   1.3     1.5
dpp4_28  4.97 21    + [22  *   15  10  ]    110       1000     -   8.9     1.5
*************************************************************
Mirror image used.  To turn this option off, put 
catHypo.forceAbsoluteStereochemistry=1 in the .Catalyst file.
*************************************************************
 totalcost=167.104 RMS=2.70372 correl=0.887694
 Cost components: Error=150.547 Weight=1.19194 Config=15.3653 Tolerance=0


Fixed Cost:
 totalcost=75.6612 RMS=0 correl=0
 Cost components: Error=59.1709 Weight=1.12499 Config=15.3653 Tolerance=0


dumping score for hypothesis 5

Definition:          HBA         HBA_lipid      HBA_lipid     HYDROPHOBIC
Weights:          2.27556        2.27556        2.27556        2.27556
Tolerances:    1.60    2.20   1.60    2.20   1.60    2.20       1.60
Coords: X      -7.16   -8.97  -0.92   -0.28  3.72    5.87       5.20
      : Y      0.57    0.06   0.00    2.82   0.29    -1.20      -0.80
      : Z      1.47    -0.87  0.13    0.96   2.39    0.93       -2.20
                 o--------->    o--------->    o--------->         o
HBA          o
         --->  3.0
HBA_lipid    o 6.4     8.1
         --->  7.3     9.3    3.0
HBA_lipid    o 10.9    13.1   5.2     4.9
         --->  13.2    15.0   6.9     7.3    3.0
HYDROPHOBIC  o 13.0    14.3   6.6     7.3    4.9     3.2

Maximum Fit: 9.10224

Name     Fit  Cnf/Enan      Mapping        Est        Act      Error     Unc
dpp4_1   8.29 30    + [25  14  13  1   ]      0.068      0.12  -   1.8     1.5
dpp4_2   7.26 3     + [28  17  13  1   ]      0.74       0.24  +   3.1     1.5
dpp4_4   5.96 22    + [30  17  *   22  ]     15          2     +   7.4     1.5
dpp4_3   6.25 125   + [*   21  31  25  ]      7.6        2     +   3.8     1.5
dpp4_7   6.12 23    + [28  *   21  1   ]     10          5.8   +   1.7     1.5
dpp4_8   6.09 136   + [30  11  *   25  ]     11          9.6   +   1.1     1.5
dpp4_9   5.88 62    + [*   21  20  1   ]     18         12     +   1.5     1.5
dpp4_10  5.26 9     + [*   14  17  1   ]     74         16     +   4.6     1.5
dpp4_11  5.03 27    + [*   23  13  9   ]    120         17     +   7.3     1.5
dpp4_12  6.19 25    + [26  *   15  16  ]      8.7       43     -   4.9     1.5
dpp4_13  6.28 30    + [*   17  14  1   ]      7         44     -   6.3     1.5
dpp4_14  5.51 45    - [30  17  *   21  ]     42         45     -   1.1     1.5
dpp4_15  5.16 18    + [*   21  8   1   ]     93         50     +   1.9     1.5
dpp4_17  5.07 1     + [14  11  *   31  ]    110         64     +   1.8     1.5
dpp4_18  5.89 84    + [22  36  *   43  ]     17        120     -   6.9     1.5
dpp4_19  4.90 2     + [27  *   15  10  ]    170        130     +   1.4     1.5
dpp4_20  4.96 41    + [*   13  11  29  ]    150        140     +   1.1     1.5
dpp4_21  4.53 13    + [*   12  *   24  ]    400        180     +   2.2     1.5
dpp4_22  4.54 3     + [*   21  *   20  ]    380        220     +   1.8     1.5
dpp4_23  5.37 16    + [*   12  14  25  ]     57        240     -   4.2     1.5
dpp4_24  4.79 31    + [*   13  15  10  ]    220        440     -   2       1.5
dpp4_25  4.72 6     + [*   6   13  19  ]    250        540     -   2.1     1.5
dpp4_26  4.53 1     + [*   22  *   29  ]    400        800     -   2       1.5
dpp4_27  4.52 4     + [*   *   8   24  ]    400       1000     -   2.5     1.5
dpp4_28  4.78 21    + [*   22  15  10  ]    220       1000     -   4.6     1.5
*************************************************************
Mirror image used.  To turn this option off, put 
catHypo.forceAbsoluteStereochemistry=1 in the .Catalyst file.
*************************************************************
 totalcost=174.539 RMS=2.80659 correl=0.878395
 Cost components: Error=157.633 Weight=1.54128 Config=15.3653 Tolerance=0


Fixed Cost:
 totalcost=75.6612 RMS=0 correl=0
 Cost components: Error=59.1709 Weight=1.12499 Config=15.3653 Tolerance=0


dumping score for hypothesis 6

Definition:          HBA         HBA_lipid         HBD        HYDROPHOBIC
Weights:          1.93712        1.93712        1.93712        1.93712
Tolerances:    1.60    2.20   1.60    2.20   1.60    2.20       1.60
Coords: X      -4.33   -3.89  -0.95   -2.56  2.84    1.78       4.64
      : Y      -1.84   -1.88  -1.34   -3.34  -1.58   -4.10      2.56
      : Z      3.59    6.56   -1.01   -2.58  -3.70   -4.93      -3.55
                 o--------->    o--------->    o--------->         o
HBA          o
         --->  3.0
HBA_lipid    o 5.7     8.1
         --->  6.6     9.4    3.0
HBD          o 10.2    12.3   4.7     5.8
         --->  10.7    13.0   5.5     5.0    3.0
HYDROPHOBIC  o 12.3    14.0   7.3     9.4    4.5     7.4

Maximum Fit: 7.74848

Name     Fit  Cnf/Enan      Mapping        Est        Act      Error     Unc
dpp4_1   7.08 22    + [25  14  13  1   ]      0.27       0.12  +   2.2     1.5
dpp4_2   7.11 8     + [27  17  13  1   ]      0.25       0.24  +   1.1     1.5
dpp4_4   5.26 30    + [*   38  3   20  ]     18          2     +   8.9     1.5
dpp4_3   5.70 68    + [33  *   21  1   ]      6.5        2     +   3.3     1.5
dpp4_7   5.48 14    + [27  *   21  1   ]     11          5.8   +   1.8     1.5
dpp4_8   5.22 75    + [31  13  *   25  ]     20          9.6   +   2.1     1.5
dpp4_9   5.42 135   + [*   18  21  1   ]     12         12     +   1       1.5
dpp4_10  4.86 16    + [25  17  14  *   ]     45         16     +   2.8     1.5
dpp4_11  4.73 2     + [*   23  13  9   ]     60         17     +   3.5     1.5
dpp4_12  5.09 14    + [27  *   15  12  ]     26         43     -   1.6     1.5
dpp4_13  5.68 20    + [*   17  14  1   ]      6.8       44     -   6.5     1.5
dpp4_14  4.68 56    + [28  3   *   21  ]     68         45     +   1.5     1.5
dpp4_15  4.44 7     + [26  *   21  1   ]    120         50     +   2.3     1.5
dpp4_17  4.65 1     + [14  13  *   31  ]     73         64     +   1.1     1.5
dpp4_18  5.19 45    + [42  36  *   20  ]     21        120     -   5.7     1.5
dpp4_19  5.05 2     + [27  *   15  10  ]     29        130     -   4.3     1.5
dpp4_20  4.83 43    + [11  14  *   25  ]     48        140     -   2.9     1.5
dpp4_21  3.46 10    + [*   *   23  19  ]   1100        180     +   6.2     1.5
dpp4_22  3.87 4     + [*   *   21  1   ]    430        220     +   2       1.5
dpp4_23  5.04 100   + [11  14  *   25  ]     30        240     -   8.2     1.5
dpp4_24  3.87 10    + [*   15  *   23  ]    430        440     -   1       1.5
dpp4_25  4.37 4     + [*   23  13  9   ]    140        540     -   3.9     1.5
dpp4_26  4.00 1     + [21  8   16  *   ]    320        800     -   2.5     1.5
dpp4_27  3.47 3     + [*   *   23  19  ]   1100       1000     +   1.1     1.5
dpp4_28  3.90 18    + [*   22  15  10  ]    410       1000     -   2.5     1.5
 totalcost=176.215 RMS=2.83594 correl=0.875645
 Cost components: Error=159.703 Weight=1.14667 Config=15.3653 Tolerance=0


Fixed Cost:
 totalcost=75.6612 RMS=0 correl=0
 Cost components: Error=59.1709 Weight=1.12499 Config=15.3653 Tolerance=0


dumping score for hypothesis 7

Definition:          HBA         HBA_lipid         HBD        HYDROPHOBIC
Weights:          1.83525        1.83525        1.83525        1.83525
Tolerances:    1.60    2.20   1.60    2.20   1.60    2.20       1.60
Coords: X      -7.16   -9.24  -0.97   -0.78  3.01    5.52       5.20
      : Y      1.05    0.77   0.92    3.83   -0.19   -1.67      -1.20
      : Z      1.14    -1.01  0.40    1.25   1.88    1.05       -1.80
                 o--------->    o--------->    o--------->         o
HBA          o
         --->  3.0
HBA_lipid    o 6.2     8.4
         --->  7.0     9.3    3.0
HBD          o 10.3    12.6   4.4     5.6
         --->  13.0    15.1   7.0     8.4    3.0
HYDROPHOBIC  o 12.9    14.6   6.9     8.4    4.4     2.9

Maximum Fit: 7.34102

Name     Fit  Cnf/Enan      Mapping        Est        Act      Error     Unc
dpp4_1   7.08 4     + [25  14  13  1   ]      0.12       0.12  -   1       1.5
dpp4_2   6.79 3     + [28  17  13  1   ]      0.23       0.24  -   1       1.5
dpp4_4   4.83 22    + [30  17  *   22  ]     21          2     +  10       1.5
dpp4_3   4.74 135   + [31  20  *   1   ]     26          2     +  13       1.5
dpp4_7   5.24 23    + [28  *   21  1   ]      8.1        5.8   +   1.4     1.5
dpp4_8   5.13 169   + [30  11  *   25  ]     10          9.6   +   1.1     1.5
dpp4_9   4.80 38    + [18  20  *   1   ]     22         12     +   1.9     1.5
dpp4_10  4.48 17    + [25  17  14  *   ]     47         16     +   2.9     1.5
dpp4_11  4.11 27    + [*   23  13  9   ]    110         17     +   6.4     1.5
dpp4_12  4.83 25    + [26  *   15  16  ]     21         43     -   2       1.5
dpp4_13  5.36 4     + [*   17  14  1   ]      6.2       44     -   7.1     1.5
dpp4_14  4.63 45    - [30  17  *   21  ]     33         45     -   1.4     1.5
dpp4_15  4.59 9     + [26  *   21  1   ]     36         50     -   1.4     1.5
dpp4_17  3.63 1     + [*   14  *   25  ]    330         64     +   5.2     1.5
dpp4_18  4.60 113   + [*   8   16  20  ]     35        120     -   3.4     1.5
dpp4_19  4.55 13    + [26  21  15  10  ]     40        130     -   3.1     1.5
dpp4_20  4.35 20    + [11  14  *   25  ]     63        140     -   2.2     1.5
dpp4_21  3.58 7     + [*   12  *   24  ]    370        180     +   2.1     1.5
dpp4_22  3.67 2     + [*   *   21  1   ]    300        220     +   1.4     1.5
dpp4_23  4.38 100   + [11  14  *   25  ]     59        240     -   4.2     1.5
dpp4_24  3.67 24    + [*   15  *   22  ]    300        440     -   1.5     1.5
dpp4_25  3.67 4     + [*   13  *   19  ]    300        540     -   1.8     1.5
dpp4_26  3.67 1     + [*   21  *   14  ]    300        800     -   2.6     1.5
dpp4_27  3.39 5     + [*   8   *   24  ]    580       1000     -   1.7     1.5
dpp4_28  3.65 40    + [*   15  *   21  ]    310       1000     -   3.3     1.5
*************************************************************
Mirror image used.  To turn this option off, put 
catHypo.forceAbsoluteStereochemistry=1 in the .Catalyst file.
*************************************************************
 totalcost=178.056 RMS=2.86002 correl=0.873374
 Cost components: Error=161.417 Weight=1.27379 Config=15.3653 Tolerance=0


Fixed Cost:
 totalcost=75.6612 RMS=0 correl=0
 Cost components: Error=59.1709 Weight=1.12499 Config=15.3653 Tolerance=0


dumping score for hypothesis 8

Definition:          HBA         HBA_lipid         HBD        HYDROPHOBIC
Weights:          2.02312        2.02312        2.02312        2.02312
Tolerances:    1.60    2.20   1.60    2.20   1.60    2.20       1.60
Coords: X      -4.47   -3.74  -0.94   -2.58  3.67    2.10       5.45
      : Y      -2.10   -1.62  -1.28   -3.39  -2.17   -4.65      2.11
      : Z      3.64    6.51   -1.10   -2.49  -2.84   -2.23      -2.29
                 o--------->    o--------->    o--------->         o
HBA          o
         --->  3.0
HBA_lipid    o 6.0     8.1
         --->  6.6     9.3    3.0
HBD          o 10.4    11.9   5.0     6.4
         --->  9.2     10.9   4.7     4.8    3.0
HYDROPHOBIC  o 12.3    13.3   7.3     9.7    4.7     7.5

Maximum Fit: 8.0925

Name     Fit  Cnf/Enan      Mapping        Est        Act      Error     Unc
dpp4_1   7.08 22    + [25  14  13  1   ]      0.35       0.12  +   2.9     1.5
dpp4_2   6.89 15    + [25  17  13  1   ]      0.55       0.24  +   2.3     1.5
dpp4_4   5.06 13    + [*   23  3   20  ]     37          2     +  19       1.5
dpp4_3   6.38 124   + [31  20  21  1   ]      1.8        2     -   1.1     1.5
dpp4_7   5.51 14    + [27  *   21  1   ]     13          5.8   +   2.3     1.5
dpp4_8   5.45 75    + [31  13  *   25  ]     15          9.6   +   1.6     1.5
dpp4_9   5.54 44    + [*   30  21  1   ]     12         12     +   1       1.5
dpp4_10  4.41 7     + [25  *   14  1   ]    160         16     +  10       1.5
dpp4_11  5.23 21    + [*   23  13  8   ]     25         17     +   1.5     1.5
dpp4_12  5.69 14    + [27  *   15  12  ]      8.6       43     -   5       1.5
dpp4_13  5.92 45    + [*   17  14  1   ]      5.1       44     -   8.7     1.5
dpp4_14  5.00 56    + [28  3   *   21  ]     43         45     -   1.1     1.5
dpp4_15  4.87 7     + [26  *   21  1   ]     57         50     +   1.1     1.5
dpp4_17  4.87 1     + [*   13  21  25  ]     58         64     -   1.1     1.5
dpp4_18  5.18 108   + [22  26  *   39  ]     28        120     -   4.3     1.5
dpp4_19  4.83 27    + [26  15  *   10  ]     62        130     -   2       1.5
dpp4_20  4.82 199   + [11  13  21  25  ]     65        140     -   2.1     1.5
dpp4_21  3.70 10    + [*   *   23  19  ]    850        180     +   4.7     1.5
dpp4_22  4.04 9     + [*   21  *   25  ]    390        220     +   1.8     1.5
dpp4_23  4.92 212   + [11  14  *   25  ]     51        240     -   4.8     1.5
dpp4_24  4.05 40    + [*   15  *   24  ]    380        440     -   1.2     1.5
dpp4_25  4.13 11    + [*   6   13  19  ]    310        540     -   1.7     1.5
dpp4_26  4.02 1     + [*   16  *   32  ]    410        800     -   2       1.5
dpp4_27  3.71 3     + [*   *   23  19  ]    830       1000     -   1.2     1.5
dpp4_28  4.05 4     + [*   *   15  10  ]    380       1000     -   2.7     1.5
 totalcost=180.027 RMS=2.88947 correl=0.870556
 Cost components: Error=163.534 Weight=1.12793 Config=15.3653 Tolerance=0


Fixed Cost:
 totalcost=75.6612 RMS=0 correl=0
 Cost components: Error=59.1709 Weight=1.12499 Config=15.3653 Tolerance=0


dumping score for hypothesis 9

Definition:          HBA         HBA_lipid         HBD        HYDROPHOBIC
Weights:          1.99217        1.99217        1.99217        1.99217
Tolerances:    1.60    2.20   1.60    2.20   1.60    2.20       1.60
Coords: X      -6.22   -7.53  -0.98   -0.77  3.16    1.65       5.20
      : Y      0.88    1.14   0.88    3.87   -0.43   -1.66      -1.20
      : Z      3.90    6.58   0.55    1.09   2.26    4.55       -1.80
                 o--------->    o--------->    o--------->         o
HBA          o
         --->  3.0
HBA_lipid    o 6.2     8.9
         --->  6.8     9.1    3.0
HBD          o 9.6     11.6   4.7     5.9
         --->  8.3     9.8    5.4     7.0    3.0
HYDROPHOBIC  o 12.9    15.4   6.9     8.3    4.6     7.3

Maximum Fit: 7.96869

Name     Fit  Cnf/Enan      Mapping        Est        Act      Error     Unc
dpp4_1   6.76 21    + [25  14  13  1   ]      0.86       0.12  +   7.1     1.5
dpp4_2   7.05 3     + [25  17  13  1   ]      0.44       0.24  +   1.8     1.5
dpp4_4   5.69 22    - [30  17  *   22  ]     10          2     +   5.1     1.5
dpp4_3   5.83 4     + [18  20  21  1   ]      7.4        2     +   3.7     1.5
dpp4_7   5.84 18    + [28  *   21  1   ]      7.1        5.8   +   1.2     1.5
dpp4_8   5.76 209   + [30  11  *   23  ]      8.6        9.6   -   1.1     1.5
dpp4_9   5.78 80    + [*   20  21  1   ]      8.3       12     -   1.4     1.5
dpp4_10  5.08 12    + [*   17  14  1   ]     41         16     +   2.6     1.5
dpp4_11  5.49 27    + [*   23  13  9   ]     16         17     -   1.1     1.5
dpp4_12  5.26 39    + [*   13  15  16  ]     27         43     -   1.6     1.5
dpp4_13  5.78 13    + [*   17  14  1   ]      8.3       44     -   5.3     1.5
dpp4_14  4.21 45    + [30  17  *   21  ]    310         45     +   6.8     1.5
dpp4_15  5.21 8     + [26  *   21  1   ]     31         50     -   1.6     1.5
dpp4_17  3.98 1     + [*   *   21  25  ]    510         64     +   8       1.5
dpp4_18  5.46 106   + [42  36  *   32  ]     17        120     -   7       1.5
dpp4_19  5.42 11    + [27  *   15  10  ]     19        130     -   6.7     1.5
dpp4_20  4.83 24    + [11  14  *   25  ]     74        140     -   1.8     1.5
dpp4_21  3.89 7     + [*   12  *   24  ]    630        180     +   3.5     1.5
dpp4_22  3.97 5     + [*   *   21  1   ]    530        220     +   2.4     1.5
dpp4_23  4.81 241   + [11  14  *   25  ]     76        240     -   3.2     1.5
dpp4_24  4.13 39    + [*   13  15  10  ]    370        440     -   1.2     1.5
dpp4_25  4.65 7     + [*   23  13  9   ]    110        540     -   4.8     1.5
dpp4_26  3.98 1     + [*   21  *   14  ]    520        800     -   1.5     1.5
dpp4_27  3.68 5     + [*   8   *   24  ]   1000       1000     +   1       1.5
dpp4_28  4.48 21    + [*   22  15  10  ]    160       1000     -   6.3     1.5
*************************************************************
Mirror image used.  To turn this option off, put 
catHypo.forceAbsoluteStereochemistry=1 in the .Catalyst file.
*************************************************************
 totalcost=192.708 RMS=3.06002 correl=0.853487
 Cost components: Error=176.217 Weight=1.12533 Config=15.3653 Tolerance=0


Fixed Cost:
 totalcost=75.6612 RMS=0 correl=0
 Cost components: Error=59.1709 Weight=1.12499 Config=15.3653 Tolerance=0


dumping score for hypothesis 10

Definition:       HBA_lipid      HBA_lipid         HBD        HYDROPHOBIC
Weights:          1.87801        1.87801        1.87801        1.87801
Tolerances:    1.60    2.20   1.60    2.20   1.60    2.20       1.60
Coords: X      -6.29   -7.85  -0.98   -0.77  3.18    1.66       5.20
      : Y      0.64    0.36   0.88    3.87   -0.54   0.95       -1.20
      : Z      3.60    6.15   0.55    1.09   2.12    4.24       -1.80
                 o--------->    o--------->    o--------->         o
HBA_lipid    o
         --->  3.0
HBA_lipid    o 6.1     8.9
         --->  6.9     9.4    3.0
HBD          o 9.7     11.8   4.7     6.0
         --->  8.0     9.7    4.5     4.9    3.0
HYDROPHOBIC  o 12.8    15.4   6.9     8.3    4.5     7.3

Maximum Fit: 7.51203

Name     Fit  Cnf/Enan      Mapping        Est        Act      Error     Unc
dpp4_1   6.69 14    + [25  14  13  1   ]      0.51       0.12  +   4.3     1.5
dpp4_2   6.88 3     + [25  17  13  1   ]      0.33       0.24  +   1.4     1.5
dpp4_4   5.37 22    - [30  17  *   22  ]     11          2     +   5.3     1.5
dpp4_3   5.44 4     + [18  20  21  1   ]      9.1        2     +   4.6     1.5
dpp4_7   5.36 4     + [27  *   21  1   ]     11          5.8   +   1.9     1.5
dpp4_8   5.38 209   + [30  11  *   23  ]     10          9.6   +   1.1     1.5
dpp4_9   5.30 80    + [*   20  21  1   ]     12         12     +   1       1.5
dpp4_10  4.59 12    + [*   17  14  1   ]     63         16     +   4       1.5
dpp4_11  4.70 27    + [*   23  13  9   ]     50         17     +   2.9     1.5
dpp4_12  4.80 40    + [*   13  15  16  ]     40         43     -   1.1     1.5
dpp4_13  5.48 13    + [*   17  14  1   ]      8.3       44     -   5.3     1.5
dpp4_14  4.15 45    + [30  17  *   21  ]    180         45     +   3.9     1.5
dpp4_15  4.70 8     + [26  *   21  1   ]     50         50     +   1       1.5
dpp4_17  3.71 1     + [*   *   21  25  ]    480         64     +   7.5     1.5
dpp4_18  5.24 106   + [42  36  *   32  ]     14        120     -   8.3     1.5
dpp4_19  5.03 4     + [26  *   15  10  ]     23        130     -   5.4     1.5
dpp4_20  4.85 178   + [21  13  *   29  ]     36        140     -   3.8     1.5
dpp4_21  3.67 7     + [*   12  *   24  ]    530        180     +   3       1.5
dpp4_22  3.76 4     + [*   *   21  1   ]    440        220     +   2       1.5
dpp4_23  5.00 238   + [21  14  *   29  ]     25        240     -   9.9     1.5
dpp4_24  4.12 31    + [*   13  15  10  ]    190        440     -   2.3     1.5
dpp4_25  3.75 4     + [*   13  *   19  ]    440        540     -   1.2     1.5
dpp4_26  3.75 1     + [*   21  *   14  ]    440        800     -   1.8     1.5
dpp4_27  3.47 5     + [*   8   *   24  ]    840       1000     -   1.2     1.5
dpp4_28  4.40 21    + [*   22  15  10  ]    100       1000     -  10       1.5
*************************************************************
Mirror image used.  To turn this option off, put 
catHypo.forceAbsoluteStereochemistry=1 in the .Catalyst file.
*************************************************************
 totalcost=203.411 RMS=3.19585 correl=0.838927
 Cost components: Error=186.839 Weight=1.20658 Config=15.3653 Tolerance=0


Fixed Cost:
 totalcost=75.6612 RMS=0 correl=0
 Cost components: Error=59.1709 Weight=1.12499 Config=15.3653 Tolerance=0


dumping score for the null hypothesis: 
 totalcost=490.185 RMS=5.87206 correl=0
 Cost components: Error=490.185 Weight=0 Config=0 Mapping=0 Tolerance=0

Version:      Discovery Studio catHypo  2.0 (365)  Thursday, December 01, 2007 at 12:33 AM 
Confs (cpd):  /home/msi/BIOVIA/ds2018sp1/web/jobs/thtf/61142608-5F75-4349-A65F-677CF5382BD4/Intermediate/
Spreadsheet:  /home/msi/BIOVIA/ds2018sp1/web/jobs/thtf/61142608-5F75-4349-A65F-677CF5382BD4/Intermediate/mols.spst 
Dictionary:   /home/msi/BIOVIA/ds2018sp1/web/jobs/thtf/61142608-5F75-4349-A65F-677CF5382BD4/Intermediate/Dictionary.chm 
Host:         harvey-peter
Outname:      training_set-(1)
Logname:      training_set-(1).log
CPU time = 685 s  System time = 0 s 
Complexity 137.445 
Concluded pass 5.
Finished generating a hypothesis.
