# Supplementary material for: Discovery of Novel DPP-IV Inhibitors as Potential Candidates for the Treatment of Type 2 Diabetes Mellitus Predicted by 3D QSAR Pharmacophore Models, Molecular Docking and De Novo Evolution
Source: Molecules. 2019 Aug 7;24(16):2870. doi: 10.3390/molecules24162870 (PMC6720998; doi:10.3390/molecules24162870)
Supplement: Supplementary file 1 [file molecules-24-02870-s001.zip › Supplementary materials/3DQSARPharmacophoreGeneration/training_set-(1)_01.mol2]

#	Created by:	Discovery Studio
#	Creation time:	2019-08-06T12:56:38Z

@<TRIPOS>MOLECULE
dpp4_1
   45    49     0 0 0
SMALL
USER_CHARGES


@<TRIPOS>ATOM
      1 C1            5.015800   -0.293100   -4.541400 C.2      1 SUBUNIT    0.0000
      2 C2            2.808800    0.429000   -3.814400 C.2      1 SUBUNIT    0.0000
      3 C3            4.133600    0.735400   -4.164100 C.2      1 SUBUNIT    0.0000
      4 C4            2.361600   -0.905600   -3.837600 C.2      1 SUBUNIT    0.0000
      5 C5            4.572400   -1.627000   -4.567100 C.2      1 SUBUNIT    0.0000
      6 C6            3.247800   -1.935200   -4.213000 C.2      1 SUBUNIT    0.0000
      7 C7            0.954100   -1.218800   -3.462100 C.3      1 SUBUNIT    0.0000
      8 O8            0.820100   -1.196000   -2.041000 O.3      1 SUBUNIT    0.0000
      9 C9            0.446000    0.056100   -1.480600 C.3      1 SUBUNIT    0.0000
     10 C10          -0.992100    0.428100   -1.920200 C.3      1 SUBUNIT    0.0000
     11 C11          -1.349600   -0.114000   -3.322200 C.3      1 SUBUNIT    0.0000
     12 C12          -0.072300   -0.276000   -4.161300 C.3      1 SUBUNIT    0.0000
     13 N13          -0.402400   -0.768900   -5.494200 N.3      1 SUBUNIT    0.0000
     14 N14          -1.968600   -0.035100   -0.941900 N.3      1 SUBUNIT    0.0000
     15 C15          -1.717200    0.467500    0.451600 C.3      1 SUBUNIT    0.0000
     16 C16          -3.085400    0.871200    0.895800 C.2      1 SUBUNIT    0.0000
     17 C17          -4.019500    0.709600   -0.116400 C.2      1 SUBUNIT    0.0000
     18 C18          -3.394500    0.175700   -1.364700 C.3      1 SUBUNIT    0.0000
     19 F19           4.554500    1.996500   -4.141200 F        1 SUBUNIT    0.0000
     20 F20           2.838800   -3.203300   -4.239600 F        1 SUBUNIT    0.0000
     21 H21           6.034700   -0.061000   -4.813700 H        1 SUBUNIT    0.0000
     22 N22          -3.690800    1.360600    2.025500 N.2      1 SUBUNIT    0.0000
     23 C23          -5.242300    1.122100    0.417500 C.2      1 SUBUNIT    0.0000
     24 N24          -4.976700    1.490000    1.676800 N.pl3    1 SUBUNIT    0.0000
     25 N25          -6.025400    1.971600    2.518900 N.2      1 SUBUNIT    0.0000
     26 C26          -7.216600    2.034600    2.016200 C.2      1 SUBUNIT    0.0000
     27 N27          -6.586700    1.169200   -0.225500 N.2      1 SUBUNIT    0.0000
     28 C28          -7.486300    1.617500    0.597400 C.2      1 SUBUNIT    0.0000
     29 H29          -8.511100    1.708800    0.269600 H        1 SUBUNIT    0.0000
     30 H30           2.131000    1.219000   -3.526300 H        1 SUBUNIT    0.0000
     31 H31           5.253300   -2.412600   -4.855900 H        1 SUBUNIT    0.0000
     32 H32           0.768700   -2.256600   -3.744300 H        1 SUBUNIT    0.0000
     33 H33           0.535800   -0.007900   -0.395500 H        1 SUBUNIT    0.0000
     34 H34           1.163400    0.809000   -1.810200 H        1 SUBUNIT    0.0000
     35 H35          -1.048200    1.516000   -1.949100 H        1 SUBUNIT    0.0000
     36 H36          -2.063700    0.550500   -3.810700 H        1 SUBUNIT    0.0000
     37 H37          -1.837200   -1.087700   -3.241800 H        1 SUBUNIT    0.0000
     38 H38           0.357200    0.720900   -4.271000 H        1 SUBUNIT    0.0000
     39 H39          -1.039600   -0.091000   -5.939100 H        1 SUBUNIT    0.0000
     40 H40           0.464000   -0.807500   -6.047200 H        1 SUBUNIT    0.0000
     41 H41          -1.313100   -0.319700    1.072100 H        1 SUBUNIT    0.0000
     42 H42          -1.051100    1.320600    0.454100 H        1 SUBUNIT    0.0000
     43 H43          -3.846500   -0.758100   -1.663300 H        1 SUBUNIT    0.0000
     44 H44          -3.471800    0.898100   -2.164700 H        1 SUBUNIT    0.0000
     45 H45          -8.045700    2.393000    2.605000 H        1 SUBUNIT    0.0000
@<TRIPOS>BOND
     1    1    5 2
     2    1   21 1
     3    2    3 2
     4    2   30 1
     5    3    1 1
     6    3   19 1
     7    4    2 1
     8    4    7 1
     9    5    6 1
    10    5   31 1
    11    6    4 2
    12    6   20 1
    13    7    8 1
    14    7   32 1
    15    8    9 1
    16    9   10 1
    17    9   33 1
    18    9   34 1
    19   10   11 1
    20   10   14 1
    21   10   35 1
    22   11   12 1
    23   11   36 1
    24   11   37 1
    25   12    7 1
    26   12   13 1
    27   12   38 1
    28   13   39 1
    29   13   40 1
    30   15   14 1
    31   15   16 1
    32   15   41 1
    33   15   42 1
    34   16   17 1
    35   16   22 2
    36   17   18 1
    37   17   23 2
    38   18   14 1
    39   18   43 1
    40   18   44 1
    41   23   24 1
    42   23   27 1
    43   24   22 1
    44   24   25 1
    45   26   25 2
    46   26   45 1
    47   27   28 2
    48   28   26 1
    49   28   29 1
@<SCITEGIC>MOL_PROPERTY
AbsoluteEnergy
SciTegic.value.DoubleValue
107.580002

@<SCITEGIC>MOL_PROPERTY
Activ
SciTegic.value.DoubleValue
0.120000

@<SCITEGIC>MOL_PROPERTY
Angle Energy
SciTegic.value.DoubleValue
35.441399

@<SCITEGIC>MOL_PROPERTY
Bond Energy
SciTegic.value.DoubleValue
3.870070

@<SCITEGIC>MOL_PROPERTY
CHARMm Energy
SciTegic.value.DoubleValue
67.816399

@<SCITEGIC>MOL_PROPERTY
Clean Energy
SciTegic.value.DoubleValue
69.626701

@<SCITEGIC>MOL_PROPERTY
ConfNumber
SciTegic.value.IntegerValue
30

@<SCITEGIC>MOL_PROPERTY
Dihedral Energy
SciTegic.value.DoubleValue
14.329100

@<SCITEGIC>MOL_PROPERTY
Electrostatic Energy
SciTegic.value.DoubleValue
15.378400

@<SCITEGIC>MOL_PROPERTY
Estimate
SciTegic.value.DoubleValue
0.123426

@<SCITEGIC>MOL_PROPERTY
FitValue
SciTegic.value.DoubleValue
7.907190

@<SCITEGIC>MOL_PROPERTY
Forcefield
SciTegic.value.StringValue
CHARMm

@<SCITEGIC>MOL_PROPERTY
ForcefieldBase
SciTegic.value.StringValue
CHARMm

@<SCITEGIC>MOL_PROPERTY
ForcefieldFFML
SciTegic.value.StringValue
<?xml version="1.0" encoding="UTF-8"?>
<!DOCTYPE ffml SYSTEM "Ffml.dtd">
<ffml version="1.0">
<forcefield name="CHARMm" derivedFrom="CHARMm" base="CHARMm">
<atomTypes>
</atomTypes>
<parameters>
<angle atom1="N5R" atom2="NR56" atom3="N6R">
<quadratic
refValue="106"
forceConstant="70"/>
</angle>
</parameters>
</forcefield>
</ffml>

@<SCITEGIC>MOL_PROPERTY
HBA_1
SciTegic.value.IntegerValue
1

@<SCITEGIC>MOL_PROPERTY
HBA_lipid_2
SciTegic.value.IntegerValue
1

@<SCITEGIC>MOL_PROPERTY
HBD_3
SciTegic.value.IntegerValue
1

@<SCITEGIC>MOL_PROPERTY
HYDROPHOBIC_4
SciTegic.value.IntegerValue
1

@<SCITEGIC>MOL_PROPERTY
Hydrogen Bond Energy
SciTegic.value.IntegerValue
0

@<SCITEGIC>MOL_PROPERTY
Improper Energy
SciTegic.value.DoubleValue
0.078810

@<SCITEGIC>MOL_PROPERTY
Initial Potential Energy
SciTegic.value.DoubleValue
106.876999

@<SCITEGIC>MOL_PROPERTY
Initial RMS Gradient
SciTegic.value.DoubleValue
28.797001

@<SCITEGIC>MOL_PROPERTY
MapNumber
SciTegic.value.IntegerValue
1

@<SCITEGIC>MOL_PROPERTY
MappedAtoms
SciTegic.value.StringValue
25,-6.19266,1.89618,2.76229,1.6,HBA_1.11
25,-6.09273,3.17004,5.47657,2.2,HBA_1.21
14,-1.35456,-0.102498,-1.10732,1.6,HBA_lipid_2.11
14,-2.13027,-3.001,-1.10366,2.2,HBA_lipid_2.21
13,-0.347406,-0.696616,-5.2673,1.6,HBD_3.11
13,-2.49761,0.946268,-6.5625,2.2,HBD_3.21
1,4.25596,-0.537645,-4.49393,1.6,HYDROPHOBIC_4.11

@<SCITEGIC>MOL_PROPERTY
MappedFeatures
SciTegic.value.StringValue
HBA_1,HBA_lipid_2,HBD_3,HYDROPHOBIC_4

@<SCITEGIC>MOL_PROPERTY
MappedLocations
SciTegic.value.StringValue
HBA_1.11,HBA_1.21,HBA_lipid_2.11,HBA_lipid_2.21,HBD_3.11,HBD_3.21,HYDROPHOBIC_4.11

@<SCITEGIC>MOL_PROPERTY
MappingID
SciTegic.value.IntegerValue
1

@<SCITEGIC>MOL_PROPERTY
Minimization Criteria
SciTegic.value.StringValue
CONJUG> Minimization exiting with gradient tolerance ( 0.0100000) satisfied.

@<SCITEGIC>MOL_PROPERTY
PartialChargeMethod
SciTegic.value.StringValue
MomanyRone

@<SCITEGIC>MOL_PROPERTY
Pharmprint
SciTegic.value.StringValue
'1111'

@<SCITEGIC>MOL_PROPERTY
Pharmtype
SciTegic.value.IntegerValue
4

@<SCITEGIC>MOL_PROPERTY
Potential Energy
SciTegic.value.DoubleValue
67.816399

@<SCITEGIC>MOL_PROPERTY
RMS Gradient
SciTegic.value.DoubleValue
0.009480

@<SCITEGIC>MOL_PROPERTY
RelativeEnergy
SciTegic.value.DoubleValue
10.164300

@<SCITEGIC>MOL_PROPERTY
Solvation Free Energy
SciTegic.value.IntegerValue
0

@<SCITEGIC>MOL_PROPERTY
Uncert
SciTegic.value.DoubleValue
1.500000

@<SCITEGIC>MOL_PROPERTY
Urey-Bradley Energy
SciTegic.value.IntegerValue
0

@<SCITEGIC>MOL_PROPERTY
UseResidueTemplateCharge
SciTegic.value.StringValue
True

@<SCITEGIC>MOL_PROPERTY
Van der Waals Energy
SciTegic.value.DoubleValue
-1.281350

@<SCITEGIC>MOL_PROPERTY
Error
SciTegic.value.DoubleValue
1.028550

@<SCITEGIC>MOL_PROPERTY
logActiv
SciTegic.value.DoubleValue
-0.920819

@<SCITEGIC>MOL_PROPERTY
logEstimate
SciTegic.value.DoubleValue
-0.908593

@<SCITEGIC>ATOM_PROPERTY
Formal Charge
SciTegic.value.StringValue
1 0
2 0
3 0
4 0
5 0
6 0
7 0
8 0
9 0
10 0
11 0
12 0
13 0
14 0
15 0
16 0
17 0
18 0
19 0
20 0
21 0
22 0
23 0
24 0
25 0
26 0
27 0
28 0
29 0
30 0
31 0
32 0
33 0
34 0
35 0
36 0
37 0
38 0
39 0
40 0
41 0
42 0
43 0
44 0
45 0

@<SCITEGIC>ATOM_PROPERTY
pdb_tempFactor
SciTegic.value.DoubleValue
1 0.00
2 0.00
3 0.00
4 0.00
5 0.00
6 0.00
7 0.00
8 0.00
9 0.00
10 0.00
11 0.00
12 0.00
13 0.00
14 0.00
15 0.00
16 0.00
17 0.00
18 0.00
19 0.00
20 0.00
21 0.00
22 0.00
23 0.00
24 0.00
25 0.00
26 0.00
27 0.00
28 0.00
29 0.00
30 0.00
31 0.00
32 0.00
33 0.00
34 0.00
35 0.00
36 0.00
37 0.00
38 0.00
39 0.00
40 0.00
41 0.00
42 0.00
43 0.00
44 0.00
45 0.00

@<SCITEGIC>ATOM_PROPERTY
pdb_occupancy
SciTegic.value.DoubleValue
1 1.00
2 1.00
3 1.00
4 1.00
5 1.00
6 1.00
7 1.00
8 1.00
9 1.00
10 1.00
11 1.00
12 1.00
13 1.00
14 1.00
15 1.00
16 1.00
17 1.00
18 1.00
19 1.00
20 1.00
21 1.00
22 1.00
23 1.00
24 1.00
25 1.00
26 1.00
27 1.00
28 1.00
29 1.00
30 1.00
31 1.00
32 1.00
33 1.00
34 1.00
35 1.00
36 1.00
37 1.00
38 1.00
39 1.00
40 1.00
41 1.00
42 1.00
43 1.00
44 1.00
45 1.00

@<TRIPOS>MOLECULE
dpp4_2
54  59  1  0  0
SMALL
FORMAL_CHARGES
@<TRIPOS>ATOM
    1 C1         5.1470    -0.1156    -4.8242 C.2        1 SUBUNIT  0
    2 C2         3.4487    -1.6539    -4.0000 C.2        1 SUBUNIT  0
    3 C3         4.7192    -1.4296    -4.5562 C.2        1 SUBUNIT  0
    4 C4         2.6053    -0.5686    -3.7071 C.2        1 SUBUNIT  0
    5 C5         4.3048     0.9687    -4.5325 C.2        1 SUBUNIT  0
    6 C6         3.0316     0.7456    -3.9734 C.2        1 SUBUNIT  0
    7 C7         1.2558    -0.8209    -3.1156 C.3        1 SUBUNIT  0
    8 C8         1.1928    -0.2858    -1.6697 C.3        1 SUBUNIT  0
    9 C9        -0.1855    -0.5107    -1.0343 C.3        1 SUBUNIT  0
   10 C10       -1.3045     0.1017    -1.8895 C.3        1 SUBUNIT  0
   11 C11       -1.2619    -0.4467    -3.3281 C.3        1 SUBUNIT  0
   12 C12        0.1162    -0.2259    -3.9820 C.3        1 SUBUNIT  0
   13 N13        0.1081    -0.8104    -5.3215 N.3        1 SUBUNIT  0
   14 F14        5.5133    -2.4650    -4.8276 F          1 SUBUNIT  0
   15 F15        2.2442     1.7841    -3.7011 F          1 SUBUNIT  0
   16 F16        6.3493     0.1047    -5.3515 F          1 SUBUNIT  0
   17 N17       -2.6073    -0.1683    -1.2864 N.3        1 SUBUNIT  0
   18 C18       -3.7519     0.2780    -2.1136 C.3        1 SUBUNIT  0
   19 C19       -4.7100     0.8611    -1.1208 C.2        1 SUBUNIT  0
   20 C20       -4.1536     0.9159     0.0888 C.2        1 SUBUNIT  0
   21 C21       -2.7575     0.3786     0.0838 C.3        1 SUBUNIT  0
   22 N22       -4.9188     1.4510     1.1607 N.pl3      1 SUBUNIT  0
   23 C23       -6.1834     1.8843     0.9209 C.2        1 SUBUNIT  0
   24 C24       -6.1000     1.3400    -1.3604 C.2        1 SUBUNIT  0
   25 N25       -6.8534     1.8399    -0.4209 N.2        1 SUBUNIT  0
   26 C26       -4.6004     1.6226     2.4744 C.2        1 SUBUNIT  0
   27 N27       -6.6917     2.3404     2.0759 N.2        1 SUBUNIT  0
   28 N28       -5.7264     2.1793     3.0068 N.2        1 SUBUNIT  0
   29 C29       -3.3114     1.2872     3.1856 C.3        1 SUBUNIT  0
   30 C30       -3.0074     1.9345     4.5226 C.3        1 SUBUNIT  0
   31 C31       -2.2253     2.3390     3.2935 C.3        1 SUBUNIT  0
   32 H32        3.1213    -2.6634    -3.7968 H          1 SUBUNIT  0
   33 H33        4.6314     1.9780    -4.7363 H          1 SUBUNIT  0
   34 H34        1.1278    -1.9048    -3.0755 H          1 SUBUNIT  0
   35 H35        1.9540    -0.7661    -1.0526 H          1 SUBUNIT  0
   36 H36        1.4139     0.7826    -1.6568 H          1 SUBUNIT  0
   37 H37       -0.2007    -0.0790    -0.0307 H          1 SUBUNIT  0
   38 H38       -0.3531    -1.5825    -0.9110 H          1 SUBUNIT  0
   39 H39       -1.1648     1.1837    -1.9242 H          1 SUBUNIT  0
   40 H40       -2.0377     0.0347    -3.9259 H          1 SUBUNIT  0
   41 H41       -1.4914    -1.5121    -3.3169 H          1 SUBUNIT  0
   42 H42        0.2718     0.8489    -4.0850 H          1 SUBUNIT  0
   43 H43       -0.6507    -0.3704    -5.8621 H          1 SUBUNIT  0
   44 H44        1.0035    -0.5801    -5.7783 H          1 SUBUNIT  0
   45 H45       -3.4540     1.0401    -2.8261 H          1 SUBUNIT  0
   46 H46       -4.1885    -0.5577    -2.6446 H          1 SUBUNIT  0
   47 H47       -2.6229    -0.4020     0.8230 H          1 SUBUNIT  0
   48 H48       -2.0488     1.1773     0.2731 H          1 SUBUNIT  0
   49 H49       -6.4702     1.2563    -2.3761 H          1 SUBUNIT  0
   50 H50       -2.9753     0.2593     3.0595 H          1 SUBUNIT  0
   51 H51       -3.7226     2.6506     4.9302 H          1 SUBUNIT  0
   52 H52       -2.4964     1.3266     5.2704 H          1 SUBUNIT  0
   53 H53       -1.1891     2.0009     3.2206 H          1 SUBUNIT  0
   54 H54       -2.4126     3.3285     2.8735 H          1 SUBUNIT  0
@<TRIPOS>BOND
    1     1     5 2
    2     1    16 1
    3     2     3 2
    4     2    32 1
    5     3     1 1
    6     3    14 1
    7     4     2 1
    8     4     7 1
    9     5     6 1
   10     5    33 1
   11     6     4 2
   12     6    15 1
   13     7     8 1
   14     7    34 1
   15     8     9 1
   16     8    35 1
   17     8    36 1
   18     9    10 1
   19     9    37 1
   20     9    38 1
   21    10    11 1
   22    10    17 1
   23    10    39 1
   24    11    12 1
   25    11    40 1
   26    11    41 1
   27    12     7 1
   28    12    13 1
   29    12    42 1
   30    13    43 1
   31    13    44 1
   32    18    17 1
   33    18    19 1
   34    18    45 1
   35    18    46 1
   36    19    20 2
   37    19    24 1
   38    20    21 1
   39    20    22 1
   40    21    17 1
   41    21    47 1
   42    21    48 1
   43    22    26 1
   44    23    22 1
   45    23    27 2
   46    24    25 2
   47    24    49 1
   48    25    23 1
   49    27    28 1
   50    28    26 2
   51    29    26 1
   52    29    30 1
   53    29    31 1
   54    29    50 1
   55    30    31 1
   56    30    51 1
   57    30    52 1
   58    31    53 1
   59    31    54 1
@<TRIPOS>SUBSTRUCTURE
1   ****   1
@<SCITEGIC>MOL_PROPERTY
AbsoluteEnergy
SciTegic.value.StringValue
84.6277

@<SCITEGIC>MOL_PROPERTY
Activ
SciTegic.value.StringValue
0.24

@<SCITEGIC>MOL_PROPERTY
Angle Energy
SciTegic.value.StringValue
55.1854

@<SCITEGIC>MOL_PROPERTY
Bond Energy
SciTegic.value.StringValue
1.82431

@<SCITEGIC>MOL_PROPERTY
CHARMm Energy
SciTegic.value.StringValue
61.484

@<SCITEGIC>MOL_PROPERTY
Clean Energy
SciTegic.value.StringValue
91.0009

@<SCITEGIC>MOL_PROPERTY
ConfNumber
SciTegic.value.StringValue
3

@<SCITEGIC>MOL_PROPERTY
Dihedral Energy
SciTegic.value.StringValue
21.1429

@<SCITEGIC>MOL_PROPERTY
Electrostatic Energy
SciTegic.value.StringValue
-14.8428

@<SCITEGIC>MOL_PROPERTY
Estimate
SciTegic.value.StringValue
0.644771

@<SCITEGIC>MOL_PROPERTY
FitValue
SciTegic.value.StringValue
7.18919

@<SCITEGIC>MOL_PROPERTY
Forcefield
SciTegic.value.StringValue
CHARMm

@<SCITEGIC>MOL_PROPERTY
ForcefieldBase
SciTegic.value.StringValue
CHARMm

@<SCITEGIC>MOL_PROPERTY
ForcefieldFFML
SciTegic.value.StringValue
<?xml version="1.0" encoding="UTF-8"?>
<!DOCTYPE ffml SYSTEM "Ffml.dtd">
<ffml version="1.0">
<forcefield name="CHARMm" derivedFrom="CHARMm" base="CHARMm">
<atomTypes>
</atomTypes>
<parameters>
<angle atom1="C5R" atom2="CT3" atom3="CT3">
<quadratic
refValue="109.47"
forceConstant="70"/>
</angle>
<angle atom1="C5R" atom2="CT3" atom3="HA">
<quadratic
refValue="109.47"
forceConstant="40"/>
</angle>
<angle atom1="CR56" atom2="CR56" atom3="NR56">
<quadratic
refValue="106.5"
forceConstant="65"/>
</angle>
<angle atom1="CR56" atom2="CT" atom3="HA">
<quadratic
refValue="109.47"
forceConstant="40"/>
</angle>
<angle atom1="CR56" atom2="NR56" atom3="CR56">
<quadratic
refValue="108"
forceConstant="70"/>
</angle>
<angle atom1="CT" atom2="CR56" atom3="C6R">
<quadratic
refValue="127.679"
forceConstant="65.3571"/>
</angle>
<angle atom1="CT" atom2="CR56" atom3="CR56">
<quadratic
refValue="126"
forceConstant="70"/>
</angle>
<angle atom1="CT" atom2="CR56" atom3="NR56">
<quadratic
refValue="122"
forceConstant="58"/>
</angle>
<angle atom1="N5R" atom2="C5R" atom3="CT3">
<quadratic
refValue="122"
forceConstant="58"/>
</angle>
<angle atom1="NR56" atom2="C5R" atom3="CT3">
<quadratic
refValue="122"
forceConstant="58"/>
</angle>
<angle atom1="NT" atom2="CT" atom3="CR56">
<quadratic
refValue="111.6"
forceConstant="70"/>
</angle>
<torsion atom1="CT3" atom2="CT3" atom3="C5R" atom4="N5R">
<multiplecos
v1="0"
v2="0"
v3="0"
v4="0"
v5="0"
v6="0.01"
gamma1="0"
gamma2="0"
gamma3="0"
gamma4="0"
gamma5="0"
gamma6="0"/>
</torsion>
<torsion atom1="CT3" atom2="CT3" atom3="C5R" atom4="NR56">
<multiplecos
v1="0"
v2="0"
v3="0"
v4="0"
v5="0"
v6="0.01"
gamma1="0"
gamma2="0"
gamma3="0"
gamma4="0"
gamma5="0"
gamma6="0"/>
</torsion>
<torsion atom1="HA" atom2="CT" atom3="CR56" atom4="C6R">
<multiplecos
v1="0"
v2="0"
v3="0"
v4="0"
v5="0"
v6="0.01"
gamma1="0"
gamma2="0"
gamma3="0"
gamma4="0"
gamma5="0"
gamma6="0"/>
</torsion>
<torsion atom1="HA" atom2="CT" atom3="CR56" atom4="CR56">
<multiplecos
v1="0"
v2="0"
v3="0"
v4="0"
v5="0"
v6="0.01"
gamma1="0"
gamma2="0"
gamma3="0"
gamma4="0"
gamma5="0"
gamma6="0"/>
</torsion>
<torsion atom1="HA" atom2="CT3" atom3="C5R" atom4="N5R">
<multiplecos
v1="0"
v2="0"
v3="0"
v4="0"
v5="0"
v6="0.01"
gamma1="0"
gamma2="0"
gamma3="0"
gamma4="0"
gamma5="0"
gamma6="0"/>
</torsion>
<torsion atom1="HA" atom2="CT3" atom3="C5R" atom4="NR56">
<multiplecos
v1="0"
v2="0"
v3="0"
v4="0"
v5="0"
v6="0.01"
gamma1="0"
gamma2="0"
gamma3="0"
gamma4="0"
gamma5="0"
gamma6="0"/>
</torsion>
<torsion atom1="NR56" atom2="CR56" atom3="CT" atom4="HA">
<multiplecos
v1="0"
v2="0"
v3="0"
v4="0"
v5="0"
v6="0.01"
gamma1="0"
gamma2="0"
gamma3="0"
gamma4="0"
gamma5="0"
gamma6="0"/>
</torsion>
<torsion atom1="NR56" atom2="CR56" atom3="CT" atom4="NT">
<multiplecos
v1="0"
v2="0"
v3="0"
v4="0"
v5="0"
v6="0.01"
gamma1="0"
gamma2="0"
gamma3="0"
gamma4="0"
gamma5="0"
gamma6="0"/>
</torsion>
<torsion atom1="NT" atom2="CT" atom3="CR56" atom4="C6R">
<multiplecos
v1="0"
v2="0"
v3="0"
v4="0"
v5="0"
v6="0.01"
gamma1="0"
gamma2="0"
gamma3="0"
gamma4="0"
gamma5="0"
gamma6="0"/>
</torsion>
<torsion atom1="NT" atom2="CT" atom3="CR56" atom4="CR56">
<multiplecos
v1="0"
v2="0"
v3="0"
v4="0"
v5="0"
v6="0.01"
gamma1="0"
gamma2="0"
gamma3="0"
gamma4="0"
gamma5="0"
gamma6="0"/>
</torsion>
</parameters>
</forcefield>
</ffml>

@<SCITEGIC>MOL_PROPERTY
HBA_1
SciTegic.value.StringValue
1

@<SCITEGIC>MOL_PROPERTY
HBA_lipid_2
SciTegic.value.StringValue
1

@<SCITEGIC>MOL_PROPERTY
HBD_3
SciTegic.value.StringValue
1

@<SCITEGIC>MOL_PROPERTY
HYDROPHOBIC_4
SciTegic.value.StringValue
1

@<SCITEGIC>MOL_PROPERTY
Hydrogen Bond Energy
SciTegic.value.StringValue
0

@<SCITEGIC>MOL_PROPERTY
Improper Energy
SciTegic.value.StringValue
0.01978

@<SCITEGIC>MOL_PROPERTY
Initial Potential Energy
SciTegic.value.StringValue
103.585

@<SCITEGIC>MOL_PROPERTY
Initial RMS Gradient
SciTegic.value.StringValue
27.1703

@<SCITEGIC>MOL_PROPERTY
MapNumber
SciTegic.value.StringValue
1

@<SCITEGIC>MOL_PROPERTY
MappedAtoms
SciTegic.value.StringValue
28,-6.19266,1.89618,2.76229,1.6,HBA_1.11
28,-6.09273,3.17004,5.47657,2.2,HBA_1.21
17,-1.35456,-0.102498,-1.10732,1.6,HBA_lipid_2.11
17,-2.13027,-3.001,-1.10366,2.2,HBA_lipid_2.21
13,-0.347406,-0.696616,-5.2673,1.6,HBD_3.11
13,-2.49761,0.946268,-6.5625,2.2,HBD_3.21
3,4.25596,-0.537645,-4.49393,1.6,HYDROPHOBIC_4.11

@<SCITEGIC>MOL_PROPERTY
MappedFeatures
SciTegic.value.StringValue
HBA_1,HBA_lipid_2,HBD_3,HYDROPHOBIC_4

@<SCITEGIC>MOL_PROPERTY
MappedLocations
SciTegic.value.StringValue
HBA_1.11,HBA_1.21,HBA_lipid_2.11,HBA_lipid_2.21,HBD_3.11,HBD_3.21,HYDROPHOBIC_4.11

@<SCITEGIC>MOL_PROPERTY
MappingID
SciTegic.value.StringValue
1

@<SCITEGIC>MOL_PROPERTY
Minimization Criteria
SciTegic.value.StringValue
CONJUG> Minimization exiting with gradient tolerance ( 0.0100000) satisfied.

@<SCITEGIC>MOL_PROPERTY
PartialChargeMethod
SciTegic.value.StringValue
MomanyRone

@<SCITEGIC>MOL_PROPERTY
Pharmprint
SciTegic.value.StringValue
'1111'

@<SCITEGIC>MOL_PROPERTY
Pharmtype
SciTegic.value.StringValue
4

@<SCITEGIC>MOL_PROPERTY
Potential Energy
SciTegic.value.StringValue
61.484

@<SCITEGIC>MOL_PROPERTY
RMS Gradient
SciTegic.value.StringValue
0.0099

@<SCITEGIC>MOL_PROPERTY
RelativeEnergy
SciTegic.value.StringValue
2.02401

@<SCITEGIC>MOL_PROPERTY
Solvation Free Energy
SciTegic.value.StringValue
0

@<SCITEGIC>MOL_PROPERTY
Uncert
SciTegic.value.StringValue
1.5

@<SCITEGIC>MOL_PROPERTY
Urey-Bradley Energy
SciTegic.value.StringValue
0

@<SCITEGIC>MOL_PROPERTY
UseResidueTemplateCharge
SciTegic.value.StringValue
True

@<SCITEGIC>MOL_PROPERTY
Van der Waals Energy
SciTegic.value.StringValue
-1.84556

@<SCITEGIC>MOL_PROPERTY
Error
SciTegic.value.StringValue
2.68654583333333

@<SCITEGIC>MOL_PROPERTY
logActiv
SciTegic.value.StringValue
-0.619788758288394

@<SCITEGIC>MOL_PROPERTY
logEstimate
SciTegic.value.StringValue
-0.190594504117365

@<SCITEGIC>ATOM_PROPERTY
Formal Charge
SciTegic.value.StringValue
1 0
2 0
3 0
4 0
5 0
6 0
7 0
8 0
9 0
10 0
11 0
12 0
13 0
14 0
15 0
16 0
17 0
18 0
19 0
20 0
21 0
22 0
23 0
24 0
25 0
26 0
27 0
28 0
29 0
30 0
31 0
32 0
33 0
34 0
35 0
36 0
37 0
38 0
39 0
40 0
41 0
42 0
43 0
44 0
45 0
46 0
47 0
48 0
49 0
50 0
51 0
52 0
53 0
54 0

@<SCITEGIC>ATOM_PROPERTY
pdb_tempFactor
SciTegic.value.DoubleValue
1 0
2 0
3 0
4 0
5 0
6 0
7 0
8 0
9 0
10 0
11 0
12 0
13 0
14 0
15 0
16 0
17 0
18 0
19 0
20 0
21 0
22 0
23 0
24 0
25 0
26 0
27 0
28 0
29 0
30 0
31 0
32 0
33 0
34 0
35 0
36 0
37 0
38 0
39 0
40 0
41 0
42 0
43 0
44 0
45 0
46 0
47 0
48 0
49 0
50 0
51 0
52 0
53 0
54 0

@<SCITEGIC>ATOM_PROPERTY
pdb_occupancy
SciTegic.value.DoubleValue
1 1
2 1
3 1
4 1
5 1
6 1
7 1
8 1
9 1
10 1
11 1
12 1
13 1
14 1
15 1
16 1
17 1
18 1
19 1
20 1
21 1
22 1
23 1
24 1
25 1
26 1
27 1
28 1
29 1
30 1
31 1
32 1
33 1
34 1
35 1
36 1
37 1
38 1
39 1
40 1
41 1
42 1
43 1
44 1
45 1
46 1
47 1
48 1
49 1
50 1
51 1
52 1
53 1
54 1

@<TRIPOS>MOLECULE
dpp4_3
52  55  1  0  0
SMALL
FORMAL_CHARGES
@<TRIPOS>ATOM
    1 C1         4.6985    -1.3872    -4.4252 C.2        1 SUBUNIT  0
    2 C2         3.5943     0.7380    -3.9803 C.2        1 SUBUNIT  0
    3 C3         4.7087    -0.1085    -3.8372 C.2        1 SUBUNIT  0
    4 C4         2.4707     0.3108    -4.7081 C.2        1 SUBUNIT  0
    5 C5         3.5768    -1.8159    -5.1536 C.2        1 SUBUNIT  0
    6 C6         2.4616    -0.9705    -5.2969 C.2        1 SUBUNIT  0
    7 C7         1.2973     1.2139    -4.8508 C.3        1 SUBUNIT  0
    8 C8         0.1664     0.8222    -3.9003 C.3        1 SUBUNIT  0
    9 C9        -0.8264     1.9596    -3.6608 C.3        1 SUBUNIT  0
   10 C10       -1.8945     1.5924    -2.6657 C.2        1 SUBUNIT  0
   11 N11       -2.8980     2.4955    -2.4134 N.am       1 SUBUNIT  0
   12 C12       -2.9298     3.7946    -3.1505 C.3        1 SUBUNIT  0
   13 C13       -3.2982     5.0010    -2.2478 C.3        1 SUBUNIT  0
   14 N14       -4.4217     4.6858    -1.3407 N.pl3      1 SUBUNIT  0
   15 C15       -4.7244     3.4316    -0.9563 C.2        1 SUBUNIT  0
   16 C16       -3.9696     2.1834    -1.4124 C.3        1 SUBUNIT  0
   17 N17       -5.8078     3.5066    -0.1112 N.2        1 SUBUNIT  0
   18 N18       -5.2770     5.5297    -0.7758 N.2        1 SUBUNIT  0
   19 C19       -6.1427     4.8351    -0.0157 C.2        1 SUBUNIT  0
   20 O20       -1.8756     0.5258    -2.0997 O.2        1 SUBUNIT  0
   21 N21       -0.5249    -0.3586    -4.3914 N.3        1 SUBUNIT  0
   22 F22        5.7702     0.3073    -3.1481 F          1 SUBUNIT  0
   23 F23        5.7486    -2.1944    -4.2963 F          1 SUBUNIT  0
   24 F24        1.4036    -1.3892    -5.9896 F          1 SUBUNIT  0
   25 C25       -7.2785     5.4181     0.7974 C.3        1 SUBUNIT  0
   26 F26       -6.7743     6.2964     1.7225 F          1 SUBUNIT  0
   27 F27       -7.9450     4.4081     1.4427 F          1 SUBUNIT  0
   28 F28       -8.1454     6.0780    -0.0351 F          1 SUBUNIT  0
   29 C29       -3.4078     1.4433    -0.1915 C.3        1 SUBUNIT  0
   30 N30       -4.4228     1.3291     0.8677 N.pl3      1 SUBUNIT  0
   31 N31       -5.5075     0.5672     0.8169 N.2        1 SUBUNIT  0
   32 C32       -6.2149     0.7007     1.9493 C.2        1 SUBUNIT  0
   33 N33       -5.5250     1.5906     2.7388 N.2        1 SUBUNIT  0
   34 C34       -4.3997     1.9778     2.0469 C.2        1 SUBUNIT  0
   35 H35        3.6032     1.7191    -3.5272 H          1 SUBUNIT  0
   36 H36        3.5666    -2.7978    -5.6056 H          1 SUBUNIT  0
   37 H37        1.6087     2.2429    -4.6728 H          1 SUBUNIT  0
   38 H38        0.9528     1.2045    -5.8844 H          1 SUBUNIT  0
   39 H39        0.5648     0.4545    -2.9560 H          1 SUBUNIT  0
   40 H40       -1.2794     2.1735    -4.6309 H          1 SUBUNIT  0
   41 H41       -0.3064     2.8608    -3.3326 H          1 SUBUNIT  0
   42 H42       -1.9668     3.9781    -3.6281 H          1 SUBUNIT  0
   43 H43       -3.6666     3.7056    -3.9526 H          1 SUBUNIT  0
   44 H44       -2.4389     5.2932    -1.6440 H          1 SUBUNIT  0
   45 H45       -3.5529     5.8606    -2.8703 H          1 SUBUNIT  0
   46 H46       -4.6937     1.5336    -1.9035 H          1 SUBUNIT  0
   47 H47       -1.2689    -0.5996    -3.7212 H          1 SUBUNIT  0
   48 H48       -0.9659    -0.1236    -5.2917 H          1 SUBUNIT  0
   49 H49       -2.5510     2.0042     0.1842 H          1 SUBUNIT  0
   50 H50       -3.0599     0.4503    -0.4697 H          1 SUBUNIT  0
   51 H51       -7.1457     0.2036     2.1941 H          1 SUBUNIT  0
   52 H52       -3.6426     2.6731     2.3876 H          1 SUBUNIT  0
@<TRIPOS>BOND
    1     1     5 2
    2     1    23 1
    3     2     3 2
    4     2    35 1
    5     3     1 1
    6     3    22 1
    7     4     2 1
    8     4     7 1
    9     5     6 1
   10     5    36 1
   11     6     4 2
   12     6    24 1
   13     7     8 1
   14     7    37 1
   15     7    38 1
   16     8     9 1
   17     8    21 1
   18     8    39 1
   19     9    10 1
   20     9    40 1
   21     9    41 1
   22    10    11 1
   23    10    20 2
   24    11    12 1
   25    12    13 1
   26    12    42 1
   27    12    43 1
   28    13    14 1
   29    13    44 1
   30    13    45 1
   31    14    15 1
   32    14    18 1
   33    15    16 1
   34    15    17 2
   35    16    11 1
   36    16    29 1
   37    16    46 1
   38    18    19 2
   39    19    17 1
   40    19    25 1
   41    21    47 1
   42    21    48 1
   43    25    26 1
   44    25    27 1
   45    25    28 1
   46    29    30 1
   47    29    49 1
   48    29    50 1
   49    31    30 1
   50    31    32 2
   51    32    33 1
   52    32    51 1
   53    33    34 2
   54    34    30 1
   55    34    52 1
@<TRIPOS>SUBSTRUCTURE
1   ****   1
@<SCITEGIC>MOL_PROPERTY
AbsoluteEnergy
SciTegic.value.StringValue
70.3308

@<SCITEGIC>MOL_PROPERTY
Activ
SciTegic.value.StringValue
2

@<SCITEGIC>MOL_PROPERTY
Angle Energy
SciTegic.value.StringValue
27.691

@<SCITEGIC>MOL_PROPERTY
Bond Energy
SciTegic.value.StringValue
2.13144

@<SCITEGIC>MOL_PROPERTY
CHARMm Energy
SciTegic.value.StringValue
31.9573

@<SCITEGIC>MOL_PROPERTY
Clean Energy
SciTegic.value.StringValue
55.8926

@<SCITEGIC>MOL_PROPERTY
ConfNumber
SciTegic.value.StringValue
133

@<SCITEGIC>MOL_PROPERTY
Dihedral Energy
SciTegic.value.StringValue
4.72655

@<SCITEGIC>MOL_PROPERTY
Electrostatic Energy
SciTegic.value.StringValue
5.40653

@<SCITEGIC>MOL_PROPERTY
Estimate
SciTegic.value.StringValue
2.99567

@<SCITEGIC>MOL_PROPERTY
FitValue
SciTegic.value.StringValue
6.52211

@<SCITEGIC>MOL_PROPERTY
Forcefield
SciTegic.value.StringValue
CHARMm

@<SCITEGIC>MOL_PROPERTY
ForcefieldBase
SciTegic.value.StringValue
CHARMm

@<SCITEGIC>MOL_PROPERTY
ForcefieldFFML
SciTegic.value.StringValue
<?xml version="1.0" encoding="UTF-8"?>
<!DOCTYPE ffml SYSTEM "Ffml.dtd">
<ffml version="1.0">
<forcefield name="CHARMm" derivedFrom="CHARMm" base="CHARMm">
<atomTypes>
</atomTypes>
<parameters>
<bond atom1="CT" atom2="NR56">
<quadratic
refValue="1.47"
forceConstant="390"/>
</bond>
<angle atom1="C5R" atom2="CF3" atom3="XF">
<quadratic
refValue="110.26"
forceConstant="53.5714"/>
</angle>
<angle atom1="CR56" atom2="CT" atom3="CT">
<quadratic
refValue="109.47"
forceConstant="70"/>
</angle>
<angle atom1="CR56" atom2="CT" atom3="HA">
<quadratic
refValue="109.47"
forceConstant="40"/>
</angle>
<angle atom1="CR56" atom2="CT" atom3="NX">
<quadratic
refValue="111.6"
forceConstant="70"/>
</angle>
<angle atom1="CT" atom2="CR56" atom3="N5R">
<quadratic
refValue="122"
forceConstant="58"/>
</angle>
<angle atom1="CT" atom2="CT" atom3="NR56">
<quadratic
refValue="111"
forceConstant="46.5"/>
</angle>
<angle atom1="CT" atom2="NR56" atom3="CR56">
<quadratic
refValue="130"
forceConstant="70"/>
</angle>
<angle atom1="CT" atom2="NR56" atom3="N5R">
<quadratic
refValue="127"
forceConstant="70"/>
</angle>
<angle atom1="N5R" atom2="C5R" atom3="CF3">
<quadratic
refValue="119.136"
forceConstant="68"/>
</angle>
<angle atom1="NR56" atom2="CR56" atom3="CT">
<quadratic
refValue="122"
forceConstant="58"/>
</angle>
<angle atom1="NR56" atom2="CT" atom3="HA">
<quadratic
refValue="109.47"
forceConstant="37.5"/>
</angle>
<torsion atom1="CT" atom2="CT" atom3="NR56" atom4="CR56">
<multiplecos
v1="0"
v2="0"
v3="0"
v4="0"
v5="0"
v6="0.15"
gamma1="0"
gamma2="0"
gamma3="0"
gamma4="0"
gamma5="0"
gamma6="180"/>
</torsion>
<torsion atom1="CT" atom2="CT" atom3="NR56" atom4="N5R">
<multiplecos
v1="0"
v2="0"
v3="0.07"
v4="0"
v5="0"
v6="0"
gamma1="0"
gamma2="0"
gamma3="0"
gamma4="0"
gamma5="0"
gamma6="0"/>
</torsion>
<torsion atom1="HA" atom2="CT" atom3="NR56" atom4="CR56">
<multiplecos
v1="0"
v2="0"
v3="0"
v4="0"
v5="0"
v6="0.15"
gamma1="0"
gamma2="0"
gamma3="0"
gamma4="0"
gamma5="0"
gamma6="180"/>
</torsion>
<torsion atom1="HA" atom2="CT" atom3="NR56" atom4="N5R">
<multiplecos
v1="0"
v2="0"
v3="0"
v4="0"
v5="0"
v6="0.15"
gamma1="0"
gamma2="0"
gamma3="0"
gamma4="0"
gamma5="0"
gamma6="180"/>
</torsion>
<torsion atom1="N5R" atom2="C5R" atom3="CF3" atom4="XF">
<multiplecos
v1="0"
v2="0"
v3="0"
v4="0"
v5="0"
v6="0.1"
gamma1="0"
gamma2="0"
gamma3="0"
gamma4="0"
gamma5="0"
gamma6="0"/>
</torsion>
<torsion atom1="N5R" atom2="CR56" atom3="CT" atom4="CT">
<multiplecos
v1="0"
v2="0"
v3="0"
v4="0"
v5="0"
v6="0.01"
gamma1="0"
gamma2="0"
gamma3="0"
gamma4="0"
gamma5="0"
gamma6="0"/>
</torsion>
<torsion atom1="N5R" atom2="CR56" atom3="CT" atom4="HA">
<multiplecos
v1="0"
v2="0"
v3="0"
v4="0"
v5="0"
v6="0.01"
gamma1="0"
gamma2="0"
gamma3="0"
gamma4="0"
gamma5="0"
gamma6="0"/>
</torsion>
<torsion atom1="N5R" atom2="CR56" atom3="CT" atom4="NX">
<multiplecos
v1="0"
v2="0"
v3="0"
v4="0"
v5="0"
v6="0.01"
gamma1="0"
gamma2="0"
gamma3="0"
gamma4="0"
gamma5="0"
gamma6="0"/>
</torsion>
<torsion atom1="NR56" atom2="CR56" atom3="CT" atom4="CT">
<multiplecos
v1="0"
v2="0"
v3="0"
v4="0"
v5="0"
v6="0.01"
gamma1="0"
gamma2="0"
gamma3="0"
gamma4="0"
gamma5="0"
gamma6="0"/>
</torsion>
<torsion atom1="NR56" atom2="CR56" atom3="CT" atom4="HA">
<multiplecos
v1="0"
v2="0"
v3="0"
v4="0"
v5="0"
v6="0.01"
gamma1="0"
gamma2="0"
gamma3="0"
gamma4="0"
gamma5="0"
gamma6="0"/>
</torsion>
<torsion atom1="NR56" atom2="CR56" atom3="CT" atom4="NX">
<multiplecos
v1="0"
v2="0"
v3="0"
v4="0"
v5="0"
v6="0.01"
gamma1="0"
gamma2="0"
gamma3="0"
gamma4="0"
gamma5="0"
gamma6="0"/>
</torsion>
<improper atom1="NR56" atom2="CR56" atom3="N5R" atom4="CT">
<cos1
refValue="0"
forceConstant="90"
periodicity="0"/>
</improper>
</parameters>
</forcefield>
</ffml>

@<SCITEGIC>MOL_PROPERTY
HBA_1
SciTegic.value.StringValue
1

@<SCITEGIC>MOL_PROPERTY
HBA_lipid_2
SciTegic.value.StringValue
1

@<SCITEGIC>MOL_PROPERTY
HBD_3
SciTegic.value.StringValue
1

@<SCITEGIC>MOL_PROPERTY
HYDROPHOBIC_4
SciTegic.value.StringValue
1

@<SCITEGIC>MOL_PROPERTY
Hydrogen Bond Energy
SciTegic.value.StringValue
0

@<SCITEGIC>MOL_PROPERTY
Improper Energy
SciTegic.value.StringValue
0.08663

@<SCITEGIC>MOL_PROPERTY
Initial Potential Energy
SciTegic.value.StringValue
56.7438

@<SCITEGIC>MOL_PROPERTY
Initial RMS Gradient
SciTegic.value.StringValue
13.7042

@<SCITEGIC>MOL_PROPERTY
MapNumber
SciTegic.value.StringValue
1

@<SCITEGIC>MOL_PROPERTY
MappedAtoms
SciTegic.value.StringValue
33,-6.19266,1.89618,2.76229,1.6,HBA_1.11
33,-6.09273,3.17004,5.47657,2.2,HBA_1.21
20,-1.35456,-0.102498,-1.10732,1.6,HBA_lipid_2.11
20,-2.13027,-3.001,-1.10366,2.2,HBA_lipid_2.21
21,-0.347406,-0.696616,-5.2673,1.6,HBD_3.11
21,-2.49761,0.946268,-6.5625,2.2,HBD_3.21
3,4.25596,-0.537645,-4.49393,1.6,HYDROPHOBIC_4.11

@<SCITEGIC>MOL_PROPERTY
MappedFeatures
SciTegic.value.StringValue
HBA_1,HBA_lipid_2,HBD_3,HYDROPHOBIC_4

@<SCITEGIC>MOL_PROPERTY
MappedLocations
SciTegic.value.StringValue
HBA_1.11,HBA_1.21,HBA_lipid_2.11,HBA_lipid_2.21,HBD_3.11,HBD_3.21,HYDROPHOBIC_4.11

@<SCITEGIC>MOL_PROPERTY
MappingID
SciTegic.value.StringValue
1

@<SCITEGIC>MOL_PROPERTY
Minimization Criteria
SciTegic.value.StringValue
CONJUG> Minimization exiting with gradient tolerance ( 0.0100000) satisfied.

@<SCITEGIC>MOL_PROPERTY
PartialChargeMethod
SciTegic.value.StringValue
MomanyRone

@<SCITEGIC>MOL_PROPERTY
Pharmprint
SciTegic.value.StringValue
'1111'

@<SCITEGIC>MOL_PROPERTY
Pharmtype
SciTegic.value.StringValue
4

@<SCITEGIC>MOL_PROPERTY
Potential Energy
SciTegic.value.StringValue
31.9573

@<SCITEGIC>MOL_PROPERTY
RMS Gradient
SciTegic.value.StringValue
0.00957

@<SCITEGIC>MOL_PROPERTY
RelativeEnergy
SciTegic.value.StringValue
18.1456

@<SCITEGIC>MOL_PROPERTY
Solvation Free Energy
SciTegic.value.StringValue
0

@<SCITEGIC>MOL_PROPERTY
Uncert
SciTegic.value.StringValue
1.5

@<SCITEGIC>MOL_PROPERTY
Urey-Bradley Energy
SciTegic.value.StringValue
0

@<SCITEGIC>MOL_PROPERTY
UseResidueTemplateCharge
SciTegic.value.StringValue
True

@<SCITEGIC>MOL_PROPERTY
Van der Waals Energy
SciTegic.value.StringValue
-8.08481

@<SCITEGIC>MOL_PROPERTY
Error
SciTegic.value.StringValue
1.497835

@<SCITEGIC>MOL_PROPERTY
logActiv
SciTegic.value.StringValue
0.301029995663981

@<SCITEGIC>MOL_PROPERTY
logEstimate
SciTegic.value.StringValue
0.476493970218158

@<SCITEGIC>ATOM_PROPERTY
Formal Charge
SciTegic.value.StringValue
1 0
2 0
3 0
4 0
5 0
6 0
7 0
8 0
9 0
10 0
11 0
12 0
13 0
14 0
15 0
16 0
17 0
18 0
19 0
20 0
21 0
22 0
23 0
24 0
25 0
26 0
27 0
28 0
29 0
30 0
31 0
32 0
33 0
34 0
35 0
36 0
37 0
38 0
39 0
40 0
41 0
42 0
43 0
44 0
45 0
46 0
47 0
48 0
49 0
50 0
51 0
52 0

@<SCITEGIC>ATOM_PROPERTY
pdb_tempFactor
SciTegic.value.DoubleValue
1 0
2 0
3 0
4 0
5 0
6 0
7 0
8 0
9 0
10 0
11 0
12 0
13 0
14 0
15 0
16 0
17 0
18 0
19 0
20 0
21 0
22 0
23 0
24 0
25 0
26 0
27 0
28 0
29 0
30 0
31 0
32 0
33 0
34 0
35 0
36 0
37 0
38 0
39 0
40 0
41 0
42 0
43 0
44 0
45 0
46 0
47 0
48 0
49 0
50 0
51 0
52 0

@<SCITEGIC>ATOM_PROPERTY
pdb_occupancy
SciTegic.value.DoubleValue
1 1
2 1
3 1
4 1
5 1
6 1
7 1
8 1
9 1
10 1
11 1
12 1
13 1
14 1
15 1
16 1
17 1
18 1
19 1
20 1
21 1
22 1
23 1
24 1
25 1
26 1
27 1
28 1
29 1
30 1
31 1
32 1
33 1
34 1
35 1
36 1
37 1
38 1
39 1
40 1
41 1
42 1
43 1
44 1
45 1
46 1
47 1
48 1
49 1
50 1
51 1
52 1

@<TRIPOS>MOLECULE
dpp4_7
44  47  1  0  0
SMALL
FORMAL_CHARGES
@<TRIPOS>ATOM
    1 C1         4.8180    -1.0140    -4.6373 C.2        1 SUBUNIT  0
    2 C2         2.5107    -1.2500    -3.8915 C.2        1 SUBUNIT  0
    3 C3         3.7304    -1.8331    -4.2774 C.2        1 SUBUNIT  0
    4 C4         2.3753     0.1498    -3.8619 C.2        1 SUBUNIT  0
    5 C5         4.6826     0.3859    -4.6077 C.2        1 SUBUNIT  0
    6 C6         3.4616     0.9695    -4.2204 C.2        1 SUBUNIT  0
    7 C7         1.0770     0.7546    -3.4495 C.3        1 SUBUNIT  0
    8 O8         1.1147     0.9835    -2.0375 O.3        1 SUBUNIT  0
    9 C9        -0.0075     1.2767    -1.3461 C.2        1 SUBUNIT  0
   10 C10       -1.3092     1.1104    -1.9106 C.2        1 SUBUNIT  0
   11 C11       -1.4316     0.5546    -3.2886 C.3        1 SUBUNIT  0
   12 C12       -0.1435    -0.1247    -3.7934 C.3        1 SUBUNIT  0
   13 C13       -2.4568     1.4818    -1.1413 C.2        1 SUBUNIT  0
   14 C14       -2.2898     1.9678     0.1932 C.2        1 SUBUNIT  0
   15 C15        0.1386     1.7540    -0.0230 C.2        1 SUBUNIT  0
   16 C16       -0.9929     2.0953     0.7465 C.2        1 SUBUNIT  0
   17 C17       -3.7715     1.3790    -1.6774 C.2        1 SUBUNIT  0
   18 C18       -4.8917     1.7388    -0.8935 C.2        1 SUBUNIT  0
   19 C19       -3.4204     2.3262     0.9721 C.2        1 SUBUNIT  0
   20 C20       -4.7185     2.2091     0.4261 C.2        1 SUBUNIT  0
   21 N21       -0.2462    -0.3682    -5.2295 N.3        1 SUBUNIT  0
   22 F22        3.3482     2.2961    -4.1941 F          1 SUBUNIT  0
   23 F23        5.9764    -1.5567    -5.0056 F          1 SUBUNIT  0
   24 F24        3.8500    -3.1594    -4.3024 F          1 SUBUNIT  0
   25 H25       -5.8853     1.6544    -1.3096 H          1 SUBUNIT  0
   26 S26       -6.0837     2.6406     1.3637 S.o2       1 SUBUNIT  0
   27 O27       -7.2720     2.4592     0.5498 O.2        1 SUBUNIT  0
   28 O28       -6.0839     1.8277     2.5685 O.2        1 SUBUNIT  0
   29 C29       -5.9568     4.3625     1.8295 C.3        1 SUBUNIT  0
   30 H30        1.6764    -1.8788    -3.6173 H          1 SUBUNIT  0
   31 H31        5.5158     1.0143    -4.8828 H          1 SUBUNIT  0
   32 H32        0.9809     1.7246    -3.9409 H          1 SUBUNIT  0
   33 H33       -1.7093     1.3769    -3.9536 H          1 SUBUNIT  0
   34 H34       -2.2377    -0.1788    -3.3325 H          1 SUBUNIT  0
   35 H35       -0.0371    -1.0899    -3.2901 H          1 SUBUNIT  0
   36 H36        1.1255     1.8569     0.4032 H          1 SUBUNIT  0
   37 H37       -0.8500     2.4540     1.7569 H          1 SUBUNIT  0
   38 H38       -3.9493     1.0283    -2.6806 H          1 SUBUNIT  0
   39 H39       -3.3067     2.6913     1.9842 H          1 SUBUNIT  0
   40 H40        0.6540    -0.7514    -5.5557 H          1 SUBUNIT  0
   41 H41       -0.9736    -1.0798    -5.3849 H          1 SUBUNIT  0
   42 H42       -6.8268     4.6412     2.4255 H          1 SUBUNIT  0
   43 H43       -5.0157     4.5313     2.3511 H          1 SUBUNIT  0
   44 H44       -5.9567     4.9827     0.9317 H          1 SUBUNIT  0
@<TRIPOS>BOND
    1     1     5 2
    2     1    23 1
    3     2     3 2
    4     2    30 1
    5     3     1 1
    6     3    24 1
    7     4     2 1
    8     4     7 1
    9     5     6 1
   10     5    31 1
   11     6     4 2
   12     6    22 1
   13     7     8 1
   14     7    32 1
   15     8     9 1
   16     9    10 2
   17     9    15 1
   18    10    11 1
   19    10    13 1
   20    11    12 1
   21    11    33 1
   22    11    34 1
   23    12     7 1
   24    12    21 1
   25    12    35 1
   26    13    17 2
   27    14    13 1
   28    14    19 2
   29    15    16 2
   30    15    36 1
   31    16    14 1
   32    16    37 1
   33    17    38 1
   34    18    17 1
   35    18    25 1
   36    19    20 1
   37    19    39 1
   38    20    18 2
   39    20    26 1
   40    21    40 1
   41    21    41 1
   42    26    27 2
   43    26    28 2
   44    26    29 1
   45    29    42 1
   46    29    43 1
   47    29    44 1
@<TRIPOS>SUBSTRUCTURE
1   ****   1
@<SCITEGIC>MOL_PROPERTY
AbsoluteEnergy
SciTegic.value.StringValue
45.6245

@<SCITEGIC>MOL_PROPERTY
Activ
SciTegic.value.StringValue
5.8

@<SCITEGIC>MOL_PROPERTY
Angle Energy
SciTegic.value.StringValue
11.4758

@<SCITEGIC>MOL_PROPERTY
Bond Energy
SciTegic.value.StringValue
1.77628

@<SCITEGIC>MOL_PROPERTY
CHARMm Energy
SciTegic.value.StringValue
6.33558

@<SCITEGIC>MOL_PROPERTY
Clean Energy
SciTegic.value.StringValue
3.36166

@<SCITEGIC>MOL_PROPERTY
ConfNumber
SciTegic.value.StringValue
23

@<SCITEGIC>MOL_PROPERTY
Dihedral Energy
SciTegic.value.StringValue
6.0143

@<SCITEGIC>MOL_PROPERTY
Electrostatic Energy
SciTegic.value.StringValue
-16.8407

@<SCITEGIC>MOL_PROPERTY
Estimate
SciTegic.value.StringValue
7.3078

@<SCITEGIC>MOL_PROPERTY
FitValue
SciTegic.value.StringValue
6.13481

@<SCITEGIC>MOL_PROPERTY
Forcefield
SciTegic.value.StringValue
CHARMm

@<SCITEGIC>MOL_PROPERTY
ForcefieldBase
SciTegic.value.StringValue
CHARMm

@<SCITEGIC>MOL_PROPERTY
ForcefieldFFML
SciTegic.value.StringValue
<?xml version="1.0" encoding="UTF-8"?>
<!DOCTYPE ffml SYSTEM "Ffml.dtd">
<ffml version="1.0">
<forcefield name="CHARMm" derivedFrom="CHARMm" base="CHARMm">
<atomTypes>
</atomTypes>
<parameters>
</parameters>
</forcefield>
</ffml>

@<SCITEGIC>MOL_PROPERTY
HBA_1
SciTegic.value.StringValue
1

@<SCITEGIC>MOL_PROPERTY
HBA_lipid_2
SciTegic.value.StringValue
0

@<SCITEGIC>MOL_PROPERTY
HBD_3
SciTegic.value.StringValue
1

@<SCITEGIC>MOL_PROPERTY
HYDROPHOBIC_4
SciTegic.value.StringValue
1

@<SCITEGIC>MOL_PROPERTY
Hydrogen Bond Energy
SciTegic.value.StringValue
0

@<SCITEGIC>MOL_PROPERTY
Improper Energy
SciTegic.value.StringValue
0.08901

@<SCITEGIC>MOL_PROPERTY
Initial Potential Energy
SciTegic.value.StringValue
23.3096

@<SCITEGIC>MOL_PROPERTY
Initial RMS Gradient
SciTegic.value.StringValue
15.3408

@<SCITEGIC>MOL_PROPERTY
MapNumber
SciTegic.value.StringValue
1

@<SCITEGIC>MOL_PROPERTY
MappedAtoms
SciTegic.value.StringValue
28,-6.19266,1.89618,2.76229,1.6,HBA_1.11
28,-6.09273,3.17004,5.47657,2.2,HBA_1.21
21,-0.347406,-0.696616,-5.2673,1.6,HBD_3.11
21,-2.49761,0.946268,-6.5625,2.2,HBD_3.21
1,4.25596,-0.537645,-4.49393,1.6,HYDROPHOBIC_4.11

@<SCITEGIC>MOL_PROPERTY
MappedFeatures
SciTegic.value.StringValue
HBA_1,HBD_3,HYDROPHOBIC_4

@<SCITEGIC>MOL_PROPERTY
MappedLocations
SciTegic.value.StringValue
HBA_1.11,HBA_1.21,HBD_3.11,HBD_3.21,HYDROPHOBIC_4.11

@<SCITEGIC>MOL_PROPERTY
MappingID
SciTegic.value.StringValue
1

@<SCITEGIC>MOL_PROPERTY
Minimization Criteria
SciTegic.value.StringValue
CONJUG> Minimization exiting with gradient tolerance ( 0.0100000) satisfied.

@<SCITEGIC>MOL_PROPERTY
PartialChargeMethod
SciTegic.value.StringValue
MomanyRone

@<SCITEGIC>MOL_PROPERTY
Pharmprint
SciTegic.value.StringValue
'1011'

@<SCITEGIC>MOL_PROPERTY
Pharmtype
SciTegic.value.StringValue
3

@<SCITEGIC>MOL_PROPERTY
Potential Energy
SciTegic.value.StringValue
6.33558

@<SCITEGIC>MOL_PROPERTY
RMS Gradient
SciTegic.value.StringValue
0.00828

@<SCITEGIC>MOL_PROPERTY
RelativeEnergy
SciTegic.value.StringValue
4.25175

@<SCITEGIC>MOL_PROPERTY
Solvation Free Energy
SciTegic.value.StringValue
0

@<SCITEGIC>MOL_PROPERTY
Uncert
SciTegic.value.StringValue
1.5

@<SCITEGIC>MOL_PROPERTY
Urey-Bradley Energy
SciTegic.value.StringValue
0

@<SCITEGIC>MOL_PROPERTY
UseResidueTemplateCharge
SciTegic.value.StringValue
True

@<SCITEGIC>MOL_PROPERTY
Van der Waals Energy
SciTegic.value.StringValue
3.82087

@<SCITEGIC>MOL_PROPERTY
Error
SciTegic.value.StringValue
1.25996551724138

@<SCITEGIC>MOL_PROPERTY
logActiv
SciTegic.value.StringValue
0.763427993562937

@<SCITEGIC>MOL_PROPERTY
logEstimate
SciTegic.value.StringValue
0.86378665306406

@<SCITEGIC>ATOM_PROPERTY
Formal Charge
SciTegic.value.StringValue
1 0
2 0
3 0
4 0
5 0
6 0
7 0
8 0
9 0
10 0
11 0
12 0
13 0
14 0
15 0
16 0
17 0
18 0
19 0
20 0
21 0
22 0
23 0
24 0
25 0
26 0
27 0
28 0
29 0
30 0
31 0
32 0
33 0
34 0
35 0
36 0
37 0
38 0
39 0
40 0
41 0
42 0
43 0
44 0

@<SCITEGIC>ATOM_PROPERTY
pdb_tempFactor
SciTegic.value.DoubleValue
1 0
2 0
3 0
4 0
5 0
6 0
7 0
8 0
9 0
10 0
11 0
12 0
13 0
14 0
15 0
16 0
17 0
18 0
19 0
20 0
21 0
22 0
23 0
24 0
25 0
26 0
27 0
28 0
29 0
30 0
31 0
32 0
33 0
34 0
35 0
36 0
37 0
38 0
39 0
40 0
41 0
42 0
43 0
44 0

@<SCITEGIC>ATOM_PROPERTY
pdb_occupancy
SciTegic.value.DoubleValue
1 1
2 1
3 1
4 1
5 1
6 1
7 1
8 1
9 1
10 1
11 1
12 1
13 1
14 1
15 1
16 1
17 1
18 1
19 1
20 1
21 1
22 1
23 1
24 1
25 1
26 1
27 1
28 1
29 1
30 1
31 1
32 1
33 1
34 1
35 1
36 1
37 1
38 1
39 1
40 1
41 1
42 1
43 1
44 1

@<TRIPOS>MOLECULE
dpp4_9
54  57  1  0  0
SMALL
FORMAL_CHARGES
@<TRIPOS>ATOM
    1 C1         4.8374    -0.6442    -4.8017 C.2        1 SUBUNIT  0
    2 C2         2.7256    -1.5216    -3.9686 C.2        1 SUBUNIT  0
    3 C3         4.0028    -1.7376    -4.5145 C.2        1 SUBUNIT  0
    4 C4         2.2791    -0.2135    -3.7079 C.2        1 SUBUNIT  0
    5 C5         4.3951     0.6669    -4.5411 C.2        1 SUBUNIT  0
    6 C6         3.1171     0.8822    -3.9943 C.2        1 SUBUNIT  0
    7 C7         0.9255     0.0022    -3.1291 C.3        1 SUBUNIT  0
    8 C8        -0.1564    -0.6865    -3.9595 C.3        1 SUBUNIT  0
    9 C9        -1.5697    -0.3478    -3.4855 C.3        1 SUBUNIT  0
   10 C10       -1.5713     0.4608    -2.2176 C.2        1 SUBUNIT  0
   11 N11       -1.5190     1.8272    -2.3075 N.am       1 SUBUNIT  0
   12 C12       -1.5012     2.5040    -3.6372 C.3        1 SUBUNIT  0
   13 C13       -0.3882     3.5778    -3.7451 C.3        1 SUBUNIT  0
   14 N14       -0.2637     4.3897    -2.5154 N.pl3      1 SUBUNIT  0
   15 C15       -0.7383     3.9914    -1.3179 C.2        1 SUBUNIT  0
   16 C16       -1.4698     2.6702    -1.0787 C.3        1 SUBUNIT  0
   17 N17       -0.4407     4.9756    -0.4039 N.2        1 SUBUNIT  0
   18 N18        0.3142     5.5772    -2.3766 N.2        1 SUBUNIT  0
   19 C19        0.2247     5.9651    -1.0908 C.2        1 SUBUNIT  0
   20 O20       -1.6173    -0.0780    -1.1349 O.2        1 SUBUNIT  0
   21 N21       -0.0002    -0.3664    -5.3688 N.3        1 SUBUNIT  0
   22 F22        4.4148    -2.9806    -4.7579 F          1 SUBUNIT  0
   23 F23        6.0489    -0.8377    -5.3191 F          1 SUBUNIT  0
   24 F24        2.7114     2.1273    -3.7510 F          1 SUBUNIT  0
   25 C25        0.7562     7.2547    -0.5059 C.3        1 SUBUNIT  0
   26 F26        1.3486     7.9940    -1.4952 F          1 SUBUNIT  0
   27 F27        1.6812     6.9681     0.4663 F          1 SUBUNIT  0
   28 F28       -0.2750     7.9695     0.0437 F          1 SUBUNIT  0
   29 C29       -2.8910     2.9334    -0.5697 C.3        1 SUBUNIT  0
   30 O30       -2.8053     3.7311     0.5880 O.3        1 SUBUNIT  0
   31 C31       -3.5475     1.6129    -0.1925 C.3        1 SUBUNIT  0
   32 C32       -4.5048     1.5608     0.9793 C.3        1 SUBUNIT  0
   33 C33       -3.1424     0.9152     1.0877 C.3        1 SUBUNIT  0
   34 H34        2.0833    -2.3632    -3.7492 H          1 SUBUNIT  0
   35 H35        5.0341     1.5072    -4.7615 H          1 SUBUNIT  0
   36 H36        0.9096    -0.3557    -2.1016 H          1 SUBUNIT  0
   37 H37        0.7294     1.0720    -3.0533 H          1 SUBUNIT  0
   38 H38       -0.0021    -1.7661    -3.9723 H          1 SUBUNIT  0
   39 H39       -2.0685    -1.3017    -3.3174 H          1 SUBUNIT  0
   40 H40       -2.1191     0.1844    -4.2642 H          1 SUBUNIT  0
   41 H41       -2.4755     2.9723    -3.7810 H          1 SUBUNIT  0
   42 H42       -1.3914     1.7692    -4.4372 H          1 SUBUNIT  0
   43 H43       -0.5904     4.2286    -4.5977 H          1 SUBUNIT  0
   44 H44        0.5717     3.0975    -3.9383 H          1 SUBUNIT  0
   45 H45       -0.9146     2.1309    -0.3076 H          1 SUBUNIT  0
   46 H46       -0.7469    -0.8420    -5.8939 H          1 SUBUNIT  0
   47 H47       -0.1253     0.6508    -5.4829 H          1 SUBUNIT  0
   48 H48       -3.4944     3.4674    -1.3064 H          1 SUBUNIT  0
   49 H49       -3.1864     4.5968     0.3687 H          1 SUBUNIT  0
   50 H50       -3.7774     0.9824    -1.0515 H          1 SUBUNIT  0
   51 H51       -4.6792     2.4807     1.5410 H          1 SUBUNIT  0
   52 H52       -5.3724     0.9068     0.8941 H          1 SUBUNIT  0
   53 H53       -3.0948    -0.1738     1.0760 H          1 SUBUNIT  0
   54 H54       -2.3980     1.3982     1.7237 H          1 SUBUNIT  0
@<TRIPOS>BOND
    1     1     5 2
    2     1    23 1
    3     2     3 2
    4     2    34 1
    5     3     1 1
    6     3    22 1
    7     4     2 1
    8     4     7 1
    9     5     6 1
   10     5    35 1
   11     6     4 2
   12     6    24 1
   13     7     8 1
   14     7    36 1
   15     7    37 1
   16     8     9 1
   17     8    21 1
   18     8    38 1
   19     9    10 1
   20     9    39 1
   21     9    40 1
   22    10    11 1
   23    10    20 2
   24    11    12 1
   25    12    13 1
   26    12    41 1
   27    12    42 1
   28    13    14 1
   29    13    43 1
   30    13    44 1
   31    14    15 1
   32    14    18 1
   33    15    16 1
   34    15    17 2
   35    16    11 1
   36    16    29 1
   37    16    45 1
   38    18    19 2
   39    19    17 1
   40    19    25 1
   41    21    46 1
   42    21    47 1
   43    25    26 1
   44    25    27 1
   45    25    28 1
   46    29    30 1
   47    29    31 1
   48    29    48 1
   49    30    49 1
   50    31    33 1
   51    31    50 1
   52    32    31 1
   53    32    33 1
   54    32    51 1
   55    32    52 1
   56    33    53 1
   57    33    54 1
@<TRIPOS>SUBSTRUCTURE
1   ****   1
@<SCITEGIC>MOL_PROPERTY
AbsoluteEnergy
SciTegic.value.StringValue
60.1234

@<SCITEGIC>MOL_PROPERTY
Activ
SciTegic.value.StringValue
12

@<SCITEGIC>MOL_PROPERTY
Angle Energy
SciTegic.value.StringValue
11.5549898147583

@<SCITEGIC>MOL_PROPERTY
Bond Energy
SciTegic.value.StringValue
1.47913002967834

@<SCITEGIC>MOL_PROPERTY
CHARMm Energy
SciTegic.value.StringValue
25.536470413208

@<SCITEGIC>MOL_PROPERTY
Clean Energy
SciTegic.value.StringValue
77.7677993774414

@<SCITEGIC>MOL_PROPERTY
ConfNumber
SciTegic.value.StringValue
102

@<SCITEGIC>MOL_PROPERTY
Dihedral Energy
SciTegic.value.StringValue
11.187159538269

@<SCITEGIC>MOL_PROPERTY
Electrostatic Energy
SciTegic.value.StringValue
6.12723016738892

@<SCITEGIC>MOL_PROPERTY
Estimate
SciTegic.value.StringValue
8.15038

@<SCITEGIC>MOL_PROPERTY
FitValue
SciTegic.value.StringValue
6.08742

@<SCITEGIC>MOL_PROPERTY
Forcefield
SciTegic.value.StringValue
CHARMm

@<SCITEGIC>MOL_PROPERTY
ForcefieldBase
SciTegic.value.StringValue
CHARMm

@<SCITEGIC>MOL_PROPERTY
ForcefieldFFML
SciTegic.value.StringValue
<?xml version="1.0" encoding="UTF-8"?>
<!DOCTYPE ffml SYSTEM "Ffml.dtd">
<ffml version="1.0">
<forcefield name="CHARMm" derivedFrom="CHARMm" base="CHARMm">
<atomTypes>
</atomTypes>
<parameters>
<bond atom1="CT" atom2="NR56">
<quadratic
refValue="1.47"
forceConstant="390"/>
</bond>
<angle atom1="C5R" atom2="CF3" atom3="XF">
<quadratic
refValue="110.26"
forceConstant="53.5714"/>
</angle>
<angle atom1="CR56" atom2="CT" atom3="CT">
<quadratic
refValue="109.47"
forceConstant="70"/>
</angle>
<angle atom1="CR56" atom2="CT" atom3="HA">
<quadratic
refValue="109.47"
forceConstant="40"/>
</angle>
<angle atom1="CR56" atom2="CT" atom3="NX">
<quadratic
refValue="111.6"
forceConstant="70"/>
</angle>
<angle atom1="CT" atom2="CR56" atom3="N5R">
<quadratic
refValue="122"
forceConstant="58"/>
</angle>
<angle atom1="CT" atom2="CT" atom3="NR56">
<quadratic
refValue="111"
forceConstant="46.5"/>
</angle>
<angle atom1="CT" atom2="NR56" atom3="CR56">
<quadratic
refValue="130"
forceConstant="70"/>
</angle>
<angle atom1="CT" atom2="NR56" atom3="N5R">
<quadratic
refValue="127"
forceConstant="70"/>
</angle>
<angle atom1="N5R" atom2="C5R" atom3="CF3">
<quadratic
refValue="119.136"
forceConstant="68"/>
</angle>
<angle atom1="NR56" atom2="CR56" atom3="CT">
<quadratic
refValue="122"
forceConstant="58"/>
</angle>
<angle atom1="NR56" atom2="CT" atom3="HA">
<quadratic
refValue="109.47"
forceConstant="37.5"/>
</angle>
<angle atom1="OT" atom2="CT" atom3="CT3">
<quadratic
refValue="110.5"
forceConstant="45"/>
</angle>
<torsion atom1="CT" atom2="CT" atom3="NR56" atom4="CR56">
<multiplecos
v1="0"
v2="0"
v3="0"
v4="0"
v5="0"
v6="0.15"
gamma1="0"
gamma2="0"
gamma3="0"
gamma4="0"
gamma5="0"
gamma6="180"/>
</torsion>
<torsion atom1="CT" atom2="CT" atom3="NR56" atom4="N5R">
<multiplecos
v1="0"
v2="0"
v3="0.07"
v4="0"
v5="0"
v6="0"
gamma1="0"
gamma2="0"
gamma3="0"
gamma4="0"
gamma5="0"
gamma6="0"/>
</torsion>
<torsion atom1="HA" atom2="CT" atom3="NR56" atom4="CR56">
<multiplecos
v1="0"
v2="0"
v3="0"
v4="0"
v5="0"
v6="0.15"
gamma1="0"
gamma2="0"
gamma3="0"
gamma4="0"
gamma5="0"
gamma6="180"/>
</torsion>
<torsion atom1="HA" atom2="CT" atom3="NR56" atom4="N5R">
<multiplecos
v1="0"
v2="0"
v3="0"
v4="0"
v5="0"
v6="0.15"
gamma1="0"
gamma2="0"
gamma3="0"
gamma4="0"
gamma5="0"
gamma6="180"/>
</torsion>
<torsion atom1="N5R" atom2="C5R" atom3="CF3" atom4="XF">
<multiplecos
v1="0"
v2="0"
v3="0"
v4="0"
v5="0"
v6="0.1"
gamma1="0"
gamma2="0"
gamma3="0"
gamma4="0"
gamma5="0"
gamma6="0"/>
</torsion>
<torsion atom1="N5R" atom2="CR56" atom3="CT" atom4="CT">
<multiplecos
v1="0"
v2="0"
v3="0"
v4="0"
v5="0"
v6="0.01"
gamma1="0"
gamma2="0"
gamma3="0"
gamma4="0"
gamma5="0"
gamma6="0"/>
</torsion>
<torsion atom1="N5R" atom2="CR56" atom3="CT" atom4="HA">
<multiplecos
v1="0"
v2="0"
v3="0"
v4="0"
v5="0"
v6="0.01"
gamma1="0"
gamma2="0"
gamma3="0"
gamma4="0"
gamma5="0"
gamma6="0"/>
</torsion>
<torsion atom1="N5R" atom2="CR56" atom3="CT" atom4="NX">
<multiplecos
v1="0"
v2="0"
v3="0"
v4="0"
v5="0"
v6="0.01"
gamma1="0"
gamma2="0"
gamma3="0"
gamma4="0"
gamma5="0"
gamma6="0"/>
</torsion>
<torsion atom1="NR56" atom2="CR56" atom3="CT" atom4="CT">
<multiplecos
v1="0"
v2="0"
v3="0"
v4="0"
v5="0"
v6="0.01"
gamma1="0"
gamma2="0"
gamma3="0"
gamma4="0"
gamma5="0"
gamma6="0"/>
</torsion>
<torsion atom1="NR56" atom2="CR56" atom3="CT" atom4="HA">
<multiplecos
v1="0"
v2="0"
v3="0"
v4="0"
v5="0"
v6="0.01"
gamma1="0"
gamma2="0"
gamma3="0"
gamma4="0"
gamma5="0"
gamma6="0"/>
</torsion>
<torsion atom1="NR56" atom2="CR56" atom3="CT" atom4="NX">
<multiplecos
v1="0"
v2="0"
v3="0"
v4="0"
v5="0"
v6="0.01"
gamma1="0"
gamma2="0"
gamma3="0"
gamma4="0"
gamma5="0"
gamma6="0"/>
</torsion>
<improper atom1="NR56" atom2="CR56" atom3="N5R" atom4="CT">
<cos1
refValue="0"
forceConstant="90"
periodicity="0"/>
</improper>
</parameters>
</forcefield>
</ffml>

@<SCITEGIC>MOL_PROPERTY
HBA_1
SciTegic.value.StringValue
0

@<SCITEGIC>MOL_PROPERTY
HBA_lipid_2
SciTegic.value.StringValue
1

@<SCITEGIC>MOL_PROPERTY
HBD_3
SciTegic.value.StringValue
1

@<SCITEGIC>MOL_PROPERTY
HYDROPHOBIC_4
SciTegic.value.StringValue
1

@<SCITEGIC>MOL_PROPERTY
Hydrogen Bond Energy
SciTegic.value.StringValue
0

@<SCITEGIC>MOL_PROPERTY
Improper Energy
SciTegic.value.StringValue
0.0539099983870983

@<SCITEGIC>MOL_PROPERTY
Initial Potential Energy
SciTegic.value.StringValue
60.0667114257813

@<SCITEGIC>MOL_PROPERTY
Initial RMS Gradient
SciTegic.value.StringValue
14.1337099075317

@<SCITEGIC>MOL_PROPERTY
MapNumber
SciTegic.value.StringValue
1

@<SCITEGIC>MOL_PROPERTY
MappedAtoms
SciTegic.value.StringValue
20,-1.35456,-0.102498,-1.10732,1.6,HBA_lipid_2.11
20,-2.13027,-3.001,-1.10366,2.2,HBA_lipid_2.21
21,-0.347406,-0.696616,-5.2673,1.6,HBD_3.11
21,-2.49761,0.946268,-6.5625,2.2,HBD_3.21
1,4.25596,-0.537645,-4.49393,1.6,HYDROPHOBIC_4.11

@<SCITEGIC>MOL_PROPERTY
MappedFeatures
SciTegic.value.StringValue
HBA_lipid_2,HBD_3,HYDROPHOBIC_4

@<SCITEGIC>MOL_PROPERTY
MappedLocations
SciTegic.value.StringValue
HBA_lipid_2.11,HBA_lipid_2.21,HBD_3.11,HBD_3.21,HYDROPHOBIC_4.11

@<SCITEGIC>MOL_PROPERTY
MappingID
SciTegic.value.StringValue
1

@<SCITEGIC>MOL_PROPERTY
Minimization Criteria
SciTegic.value.StringValue
CONJUG> Minimization exiting with gradient tolerance ( 0.0100000) satisfied.

@<SCITEGIC>MOL_PROPERTY
PartialChargeMethod
SciTegic.value.StringValue
MomanyRone

@<SCITEGIC>MOL_PROPERTY
Pharmprint
SciTegic.value.StringValue
'0111'

@<SCITEGIC>MOL_PROPERTY
Pharmtype
SciTegic.value.StringValue
3

@<SCITEGIC>MOL_PROPERTY
Potential Energy
SciTegic.value.StringValue
25.536470413208

@<SCITEGIC>MOL_PROPERTY
RMS Gradient
SciTegic.value.StringValue
0.00923999957740307

@<SCITEGIC>MOL_PROPERTY
RelativeEnergy
SciTegic.value.StringValue
15.9323

@<SCITEGIC>MOL_PROPERTY
Solvation Free Energy
SciTegic.value.StringValue
0

@<SCITEGIC>MOL_PROPERTY
Uncert
SciTegic.value.StringValue
1.5

@<SCITEGIC>MOL_PROPERTY
Urey-Bradley Energy
SciTegic.value.StringValue
0

@<SCITEGIC>MOL_PROPERTY
UseResidueTemplateCharge
SciTegic.value.StringValue
True

@<SCITEGIC>MOL_PROPERTY
Van der Waals Energy
SciTegic.value.StringValue
-4.86594009399414

@<SCITEGIC>MOL_PROPERTY
Error
SciTegic.value.StringValue
-1.4723239898017

@<SCITEGIC>MOL_PROPERTY
logActiv
SciTegic.value.StringValue
1.07918124604762

@<SCITEGIC>MOL_PROPERTY
logEstimate
SciTegic.value.StringValue
0.911177857581188

@<SCITEGIC>ATOM_PROPERTY
Formal Charge
SciTegic.value.StringValue
1 0
2 0
3 0
4 0
5 0
6 0
7 0
8 0
9 0
10 0
11 0
12 0
13 0
14 0
15 0
16 0
17 0
18 0
19 0
20 0
21 0
22 0
23 0
24 0
25 0
26 0
27 0
28 0
29 0
30 0
31 0
32 0
33 0
34 0
35 0
36 0
37 0
38 0
39 0
40 0
41 0
42 0
43 0
44 0
45 0
46 0
47 0
48 0
49 0
50 0
51 0
52 0
53 0
54 0

@<SCITEGIC>ATOM_PROPERTY
pdb_tempFactor
SciTegic.value.DoubleValue
1 0
2 0
3 0
4 0
5 0
6 0
7 0
8 0
9 0
10 0
11 0
12 0
13 0
14 0
15 0
16 0
17 0
18 0
19 0
20 0
21 0
22 0
23 0
24 0
25 0
26 0
27 0
28 0
29 0
30 0
31 0
32 0
33 0
34 0
35 0
36 0
37 0
38 0
39 0
40 0
41 0
42 0
43 0
44 0
45 0
46 0
47 0
48 0
49 0
50 0
51 0
52 0
53 0
54 0

@<SCITEGIC>ATOM_PROPERTY
pdb_occupancy
SciTegic.value.DoubleValue
1 1
2 1
3 1
4 1
5 1
6 1
7 1
8 1
9 1
10 1
11 1
12 1
13 1
14 1
15 1
16 1
17 1
18 1
19 1
20 1
21 1
22 1
23 1
24 1
25 1
26 1
27 1
28 1
29 1
30 1
31 1
32 1
33 1
34 1
35 1
36 1
37 1
38 1
39 1
40 1
41 1
42 1
43 1
44 1
45 1
46 1
47 1
48 1
49 1
50 1
51 1
52 1
53 1
54 1

@<TRIPOS>MOLECULE
dpp4_13
49  53  1  0  0
SMALL
FORMAL_CHARGES
@<TRIPOS>ATOM
    1 C1         5.0290    -0.4812    -4.7580 C.2        1 SUBUNIT  0
    2 C2         4.1304    -1.0693    -5.6630 C.2        1 SUBUNIT  0
    3 C3         2.8061    -1.3311    -5.2740 C.2        1 SUBUNIT  0
    4 C4         2.3775    -1.0050    -3.9708 C.2        1 SUBUNIT  0
    5 C5         3.2795    -0.4160    -3.0663 C.2        1 SUBUNIT  0
    6 C6         4.6031    -0.1521    -3.4578 C.2        1 SUBUNIT  0
    7 F7         5.4485     0.4073    -2.5939 F          1 SUBUNIT  0
    8 C8         0.9763    -1.2781    -3.5453 C.3        1 SUBUNIT  0
    9 C9        -0.0450    -0.2869    -4.1777 C.3        1 SUBUNIT  0
   10 C10       -1.2772    -0.1015    -3.2804 C.3        1 SUBUNIT  0
   11 C11       -0.8454     0.3976    -1.8857 C.3        1 SUBUNIT  0
   12 C12        0.5995    -0.0334    -1.5154 C.3        1 SUBUNIT  0
   13 O13        0.9036    -1.2839    -2.1192 O.3        1 SUBUNIT  0
   14 N14       -0.4463    -0.7355    -5.5069 N.3        1 SUBUNIT  0
   15 F15        1.9633    -1.8886    -6.1421 F          1 SUBUNIT  0
   16 F16        6.2845    -0.2357    -5.1374 F          1 SUBUNIT  0
   17 N17       -1.7940    -0.0565    -0.8748 N.3        1 SUBUNIT  0
   18 C18       -1.4443     0.3744     0.5212 C.3        1 SUBUNIT  0
   19 C19       -2.7624     0.8493     1.0429 C.2        1 SUBUNIT  0
   20 C20       -3.7484     0.7852     0.0849 C.2        1 SUBUNIT  0
   21 C21       -3.2253     0.2543    -1.2118 C.3        1 SUBUNIT  0
   22 N22       -3.2894     1.3343     2.2020 N.2        1 SUBUNIT  0
   23 C23       -4.9135     1.2584     0.6945 C.2        1 SUBUNIT  0
   24 N24       -4.5950     1.5809     1.9770 N.pl3      1 SUBUNIT  0
   25 C25       -5.6824     2.0924     2.7610 C.2        1 SUBUNIT  0
   26 C26       -6.9185     2.2283     2.2317 C.2        1 SUBUNIT  0
   27 N27       -6.2463     1.3763     0.0318 N.2        1 SUBUNIT  0
   28 C28       -7.1614     1.8442     0.8191 C.2        1 SUBUNIT  0
   29 C29       -5.4288     2.4803     4.1966 C.3        1 SUBUNIT  0
   30 H30       -8.1697     1.9775     0.4534 H          1 SUBUNIT  0
   31 H31        4.4574    -1.3231    -6.6630 H          1 SUBUNIT  0
   32 H32        2.9541    -0.1651    -2.0664 H          1 SUBUNIT  0
   33 H33        0.7456    -2.3027    -3.8396 H          1 SUBUNIT  0
   34 H34        0.4145     0.6983    -4.2855 H          1 SUBUNIT  0
   35 H35       -1.9881     0.5995    -3.7258 H          1 SUBUNIT  0
   36 H36       -1.7956    -1.0579    -3.2017 H          1 SUBUNIT  0
   37 H37       -0.8644     1.4874    -1.8868 H          1 SUBUNIT  0
   38 H38        0.7310    -0.1273    -0.4373 H          1 SUBUNIT  0
   39 H39        1.3262     0.7018    -1.8599 H          1 SUBUNIT  0
   40 H40        0.2783    -0.4461    -6.1794 H          1 SUBUNIT  0
   41 H41       -0.4867    -1.7659    -5.4996 H          1 SUBUNIT  0
   42 H42       -0.7251     1.1808     0.5212 H          1 SUBUNIT  0
   43 H43       -1.0668    -0.4611     1.0933 H          1 SUBUNIT  0
   44 H44       -3.7484    -0.6403    -1.5121 H          1 SUBUNIT  0
   45 H45       -3.3017     1.0038    -1.9860 H          1 SUBUNIT  0
   46 H46       -7.7322     2.6114     2.8295 H          1 SUBUNIT  0
   47 H47       -6.3737     2.5259     4.7405 H          1 SUBUNIT  0
   48 H48       -4.7363     1.7769     4.6532 H          1 SUBUNIT  0
   49 H49       -4.9749     3.4716     4.2357 H          1 SUBUNIT  0
@<TRIPOS>BOND
    1     1     2 2
    2     1    16 1
    3     2     3 1
    4     2    31 1
    5     3     4 2
    6     3    15 1
    7     4     5 1
    8     4     8 1
    9     5     6 2
   10     5    32 1
   11     6     1 1
   12     6     7 1
   13     8    13 1
   14     8    33 1
   15     9     8 1
   16     9    14 1
   17     9    34 1
   18    10     9 1
   19    10    35 1
   20    10    36 1
   21    11    10 1
   22    11    17 1
   23    11    37 1
   24    12    11 1
   25    12    38 1
   26    12    39 1
   27    13    12 1
   28    14    40 1
   29    14    41 1
   30    18    17 1
   31    18    19 1
   32    18    42 1
   33    18    43 1
   34    19    20 1
   35    19    22 2
   36    20    21 1
   37    20    23 2
   38    21    17 1
   39    21    44 1
   40    21    45 1
   41    23    24 1
   42    23    27 1
   43    24    22 1
   44    24    25 1
   45    25    29 1
   46    26    25 2
   47    26    46 1
   48    27    28 2
   49    28    26 1
   50    28    30 1
   51    29    47 1
   52    29    48 1
   53    29    49 1
@<TRIPOS>SUBSTRUCTURE
1   ****   1
@<SCITEGIC>MOL_PROPERTY
AbsoluteEnergy
SciTegic.value.StringValue
104.088

@<SCITEGIC>MOL_PROPERTY
Activ
SciTegic.value.StringValue
44

@<SCITEGIC>MOL_PROPERTY
Angle Energy
SciTegic.value.StringValue
28.6562805175781

@<SCITEGIC>MOL_PROPERTY
Bond Energy
SciTegic.value.StringValue
4.08552980422974

@<SCITEGIC>MOL_PROPERTY
CHARMm Energy
SciTegic.value.StringValue
46.2027206420898

@<SCITEGIC>MOL_PROPERTY
Clean Energy
SciTegic.value.StringValue
68.6101150512695

@<SCITEGIC>MOL_PROPERTY
ConfNumber
SciTegic.value.StringValue
44

@<SCITEGIC>MOL_PROPERTY
Dihedral Energy
SciTegic.value.StringValue
13.8611402511597

@<SCITEGIC>MOL_PROPERTY
Electrostatic Energy
SciTegic.value.StringValue
3.05672001838684

@<SCITEGIC>MOL_PROPERTY
Estimate
SciTegic.value.StringValue
8.93777

@<SCITEGIC>MOL_PROPERTY
FitValue
SciTegic.value.StringValue
6.04737

@<SCITEGIC>MOL_PROPERTY
Forcefield
SciTegic.value.StringValue
CHARMm

@<SCITEGIC>MOL_PROPERTY
ForcefieldBase
SciTegic.value.StringValue
CHARMm

@<SCITEGIC>MOL_PROPERTY
ForcefieldFFML
SciTegic.value.StringValue
<?xml version="1.0" encoding="UTF-8"?>
<!DOCTYPE ffml SYSTEM "Ffml.dtd">
<ffml version="1.0">
<forcefield name="CHARMm" derivedFrom="CHARMm" base="CHARMm">
<atomTypes>
</atomTypes>
<parameters>
</parameters>
</forcefield>
</ffml>

@<SCITEGIC>MOL_PROPERTY
HBA_1
SciTegic.value.StringValue
0

@<SCITEGIC>MOL_PROPERTY
HBA_lipid_2
SciTegic.value.StringValue
1

@<SCITEGIC>MOL_PROPERTY
HBD_3
SciTegic.value.StringValue
1

@<SCITEGIC>MOL_PROPERTY
HYDROPHOBIC_4
SciTegic.value.StringValue
1

@<SCITEGIC>MOL_PROPERTY
Hydrogen Bond Energy
SciTegic.value.StringValue
0

@<SCITEGIC>MOL_PROPERTY
Improper Energy
SciTegic.value.StringValue
0.0130200004205108

@<SCITEGIC>MOL_PROPERTY
Initial Potential Energy
SciTegic.value.StringValue
77.7831420898438

@<SCITEGIC>MOL_PROPERTY
Initial RMS Gradient
SciTegic.value.StringValue
27.6327095031738

@<SCITEGIC>MOL_PROPERTY
MapNumber
SciTegic.value.StringValue
1

@<SCITEGIC>MOL_PROPERTY
MappedAtoms
SciTegic.value.StringValue
17,-1.35456,-0.102498,-1.10732,1.6,HBA_lipid_2.11
17,-2.13027,-3.001,-1.10366,2.2,HBA_lipid_2.21
14,-0.347406,-0.696616,-5.2673,1.6,HBD_3.11
14,-2.49761,0.946268,-6.5625,2.2,HBD_3.21
1,4.25596,-0.537645,-4.49393,1.6,HYDROPHOBIC_4.11

@<SCITEGIC>MOL_PROPERTY
MappedFeatures
SciTegic.value.StringValue
HBA_lipid_2,HBD_3,HYDROPHOBIC_4

@<SCITEGIC>MOL_PROPERTY
MappedLocations
SciTegic.value.StringValue
HBA_lipid_2.11,HBA_lipid_2.21,HBD_3.11,HBD_3.21,HYDROPHOBIC_4.11

@<SCITEGIC>MOL_PROPERTY
MappingID
SciTegic.value.StringValue
1

@<SCITEGIC>MOL_PROPERTY
Minimization Criteria
SciTegic.value.StringValue
CONJUG> Minimization exiting with gradient tolerance ( 0.0100000) satisfied.

@<SCITEGIC>MOL_PROPERTY
PartialChargeMethod
SciTegic.value.StringValue
MomanyRone

@<SCITEGIC>MOL_PROPERTY
Pharmprint
SciTegic.value.StringValue
'0111'

@<SCITEGIC>MOL_PROPERTY
Pharmtype
SciTegic.value.StringValue
3

@<SCITEGIC>MOL_PROPERTY
Potential Energy
SciTegic.value.StringValue
46.2027206420898

@<SCITEGIC>MOL_PROPERTY
RMS Gradient
SciTegic.value.StringValue
0.00779999978840351

@<SCITEGIC>MOL_PROPERTY
RelativeEnergy
SciTegic.value.StringValue
17.8597

@<SCITEGIC>MOL_PROPERTY
Solvation Free Energy
SciTegic.value.StringValue
0

@<SCITEGIC>MOL_PROPERTY
Uncert
SciTegic.value.StringValue
1.5

@<SCITEGIC>MOL_PROPERTY
Urey-Bradley Energy
SciTegic.value.StringValue
0

@<SCITEGIC>MOL_PROPERTY
UseResidueTemplateCharge
SciTegic.value.StringValue
True

@<SCITEGIC>MOL_PROPERTY
Van der Waals Energy
SciTegic.value.StringValue
-3.46998000144959

@<SCITEGIC>MOL_PROPERTY
Error
SciTegic.value.StringValue
-4.92292820244871

@<SCITEGIC>MOL_PROPERTY
logActiv
SciTegic.value.StringValue
1.64345267648619

@<SCITEGIC>MOL_PROPERTY
logEstimate
SciTegic.value.StringValue
0.951229174556153

@<SCITEGIC>ATOM_PROPERTY
Formal Charge
SciTegic.value.StringValue
1 0
2 0
3 0
4 0
5 0
6 0
7 0
8 0
9 0
10 0
11 0
12 0
13 0
14 0
15 0
16 0
17 0
18 0
19 0
20 0
21 0
22 0
23 0
24 0
25 0
26 0
27 0
28 0
29 0
30 0
31 0
32 0
33 0
34 0
35 0
36 0
37 0
38 0
39 0
40 0
41 0
42 0
43 0
44 0
45 0
46 0
47 0
48 0
49 0

@<SCITEGIC>ATOM_PROPERTY
pdb_tempFactor
SciTegic.value.DoubleValue
1 0
2 0
3 0
4 0
5 0
6 0
7 0
8 0
9 0
10 0
11 0
12 0
13 0
14 0
15 0
16 0
17 0
18 0
19 0
20 0
21 0
22 0
23 0
24 0
25 0
26 0
27 0
28 0
29 0
30 0
31 0
32 0
33 0
34 0
35 0
36 0
37 0
38 0
39 0
40 0
41 0
42 0
43 0
44 0
45 0
46 0
47 0
48 0
49 0

@<SCITEGIC>ATOM_PROPERTY
pdb_occupancy
SciTegic.value.DoubleValue
1 1
2 1
3 1
4 1
5 1
6 1
7 1
8 1
9 1
10 1
11 1
12 1
13 1
14 1
15 1
16 1
17 1
18 1
19 1
20 1
21 1
22 1
23 1
24 1
25 1
26 1
27 1
28 1
29 1
30 1
31 1
32 1
33 1
34 1
35 1
36 1
37 1
38 1
39 1
40 1
41 1
42 1
43 1
44 1
45 1
46 1
47 1
48 1
49 1

@<TRIPOS>MOLECULE
dpp4_8
56  58  1  0  0
SMALL
FORMAL_CHARGES
@<TRIPOS>ATOM
    1 N1         0.0639     3.2159    -3.6324 N.am       1 SUBUNIT  0
    2 N2         1.3368     3.0383    -5.6768 N.am       1 SUBUNIT  0
    3 C3         1.2338     2.8795    -4.2978 C.2        1 SUBUNIT  0
    4 C4         0.2694     3.5348    -6.4218 C.2        1 SUBUNIT  0
    5 C5        -1.0169     3.7124    -4.3308 C.2        1 SUBUNIT  0
    6 C6        -0.8815     3.8668    -5.7929 C.2        1 SUBUNIT  0
    7 C7        -0.0271     3.0439    -2.1677 C.3        1 SUBUNIT  0
    8 C8        -1.0560     1.9976    -1.7937 C.2        1 SUBUNIT  0
    9 C9        -2.4011     2.1306    -1.4599 C.2        1 SUBUNIT  0
   10 N10       -2.8208     0.8643    -1.2185 N.pl3      1 SUBUNIT  0
   11 N11       -1.8741    -0.1002    -1.3599 N.2        1 SUBUNIT  0
   12 N12       -0.8237     0.6744    -1.7117 N.2        1 SUBUNIT  0
   13 O13       -2.0468     4.0103    -3.7720 O.2        1 SUBUNIT  0
   14 O14        2.1764     2.4468    -3.6714 O.2        1 SUBUNIT  0
   15 N15        0.3741     3.6889    -7.7776 N.pl3      1 SUBUNIT  0
   16 C16        1.4989     4.4552    -8.3656 C.3        1 SUBUNIT  0
   17 C17        1.0630     5.1740    -9.6537 C.3        1 SUBUNIT  0
   18 C18        0.4336     4.2412   -10.7075 C.3        1 SUBUNIT  0
   19 C19       -0.1158     2.9211   -10.1233 C.3        1 SUBUNIT  0
   20 C20       -0.6437     3.0901    -8.6813 C.3        1 SUBUNIT  0
   21 N21        0.9090     1.8815   -10.1653 N.3        1 SUBUNIT  0
   22 C22        2.6081     2.6653    -6.3409 C.3        1 SUBUNIT  0
   23 C23        3.2430     1.5276    -5.6819 C.1        1 SUBUNIT  0
   24 C24        3.7616     0.5998    -5.1461 C.1        1 SUBUNIT  0
   25 C25        4.3952    -0.5385    -4.4881 C.3        1 SUBUNIT  0
   26 C26       -4.2046     0.5523    -0.8287 C.3        1 SUBUNIT  0
   27 C27       -4.5755     1.2018     0.4768 C.2        1 SUBUNIT  0
   28 C28       -4.2991     0.5488     1.6185 C.2        1 SUBUNIT  0
   29 C29       -4.6394     1.1392     2.9191 C.2        1 SUBUNIT  0
   30 O30       -5.7240     1.9093     2.9376 O.3        1 SUBUNIT  0
   31 O31       -3.9533     0.9184     3.8899 O.2        1 SUBUNIT  0
   32 H32       -1.7259     4.2542    -6.3476 H          1 SUBUNIT  0
   33 H33       -0.2934     3.9957    -1.7094 H          1 SUBUNIT  0
   34 H34        0.9493     2.7504    -1.7811 H          1 SUBUNIT  0
   35 H35       -3.0097     3.0237    -1.3985 H          1 SUBUNIT  0
   36 H36        2.3188     3.7662    -8.5759 H          1 SUBUNIT  0
   37 H37        1.8697     5.1834    -7.6435 H          1 SUBUNIT  0
   38 H38        0.3393     5.9466    -9.3883 H          1 SUBUNIT  0
   39 H39        1.9114     5.7047   -10.0896 H          1 SUBUNIT  0
   40 H40        1.1510     4.0348   -11.5003 H          1 SUBUNIT  0
   41 H41       -0.3802     4.7813   -11.1926 H          1 SUBUNIT  0
   42 H42       -0.9406     2.5844   -10.7539 H          1 SUBUNIT  0
   43 H43       -1.5179     3.7414    -8.6858 H          1 SUBUNIT  0
   44 H44       -0.9719     2.1297    -8.2816 H          1 SUBUNIT  0
   45 H45        1.0963     1.6549   -11.1540 H          1 SUBUNIT  0
   46 H46        1.7725     2.2623    -9.7539 H          1 SUBUNIT  0
   47 H47        2.4102     2.4181    -7.3827 H          1 SUBUNIT  0
   48 H48        3.2852     3.5198    -6.3213 H          1 SUBUNIT  0
   49 H49        4.6428    -0.2722    -3.4592 H          1 SUBUNIT  0
   50 H50        3.7396    -1.4082    -4.5525 H          1 SUBUNIT  0
   51 H51        5.3256    -0.7838    -5.0002 H          1 SUBUNIT  0
   52 H52       -4.3258    -0.5291    -0.7531 H          1 SUBUNIT  0
   53 H53       -4.8858     0.8837    -1.6127 H          1 SUBUNIT  0
   54 H54       -5.0483     2.1647     0.5974 H          1 SUBUNIT  0
   55 H55       -3.8257    -0.4216     1.6596 H          1 SUBUNIT  0
   56 H56       -5.9944     2.3243     3.7672 H          1 SUBUNIT  0
@<TRIPOS>BOND
    1     1     5 1
    2     1     7 1
    3     2     3 1
    4     2    22 1
    5     3     1 1
    6     3    14 2
    7     4     2 1
    8     4    15 1
    9     5     6 1
   10     5    13 2
   11     6     4 2
   12     6    32 1
   13     7     8 1
   14     7    33 1
   15     7    34 1
   16     9     8 2
   17     9    10 1
   18     9    35 1
   19    10    11 1
   20    10    26 1
   21    11    12 2
   22    12     8 1
   23    15    16 1
   24    16    17 1
   25    16    36 1
   26    16    37 1
   27    17    18 1
   28    17    38 1
   29    17    39 1
   30    18    19 1
   31    18    40 1
   32    18    41 1
   33    19    20 1
   34    19    21 1
   35    19    42 1
   36    20    15 1
   37    20    43 1
   38    20    44 1
   39    21    45 1
   40    21    46 1
   41    22    23 1
   42    22    47 1
   43    22    48 1
   44    23    24 3
   45    24    25 1
   46    25    49 1
   47    25    50 1
   48    25    51 1
   49    26    27 1
   50    26    52 1
   51    26    53 1
   52    27    28 2
   53    27    54 1
   54    28    29 1
   55    28    55 1
   56    29    30 1
   57    29    31 2
   58    30    56 1
@<TRIPOS>SUBSTRUCTURE
1   ****   1
@<SCITEGIC>MOL_PROPERTY
AbsoluteEnergy
SciTegic.value.StringValue
79.9262

@<SCITEGIC>MOL_PROPERTY
Activ
SciTegic.value.StringValue
9.5600004196167

@<SCITEGIC>MOL_PROPERTY
Angle Energy
SciTegic.value.StringValue
11.6511001586914

@<SCITEGIC>MOL_PROPERTY
Bond Energy
SciTegic.value.StringValue
0.755800008773804

@<SCITEGIC>MOL_PROPERTY
CHARMm Energy
SciTegic.value.StringValue
-31.1847400665283

@<SCITEGIC>MOL_PROPERTY
Clean Energy
SciTegic.value.StringValue
77.0604934692383

@<SCITEGIC>MOL_PROPERTY
ConfNumber
SciTegic.value.StringValue
169

@<SCITEGIC>MOL_PROPERTY
Dihedral Energy
SciTegic.value.StringValue
12.7239999771118

@<SCITEGIC>MOL_PROPERTY
Electrostatic Energy
SciTegic.value.StringValue
-49.759838104248

@<SCITEGIC>MOL_PROPERTY
Estimate
SciTegic.value.StringValue
10.5225

@<SCITEGIC>MOL_PROPERTY
FitValue
SciTegic.value.StringValue
5.97648

@<SCITEGIC>MOL_PROPERTY
Forcefield
SciTegic.value.StringValue
CHARMm

@<SCITEGIC>MOL_PROPERTY
ForcefieldBase
SciTegic.value.StringValue
CHARMm

@<SCITEGIC>MOL_PROPERTY
ForcefieldFFML
SciTegic.value.StringValue
<?xml version="1.0" encoding="UTF-8"?>
<!DOCTYPE ffml SYSTEM "Ffml.dtd">
<ffml version="1.0">
<forcefield name="CHARMm" derivedFrom="CHARMm" base="CHARMm">
<atomTypes>
</atomTypes>
<parameters>
<angle atom1="N5R" atom2="CT" atom3="CUA1">
<quadratic
refValue="111.097"
forceConstant="58.4444"/>
</angle>
<angle atom1="NX" atom2="CT" atom3="CUY1">
<quadratic
refValue="110.334"
forceConstant="64.0769"/>
</angle>
<angle atom1="NX" atom2="CUA1" atom3="NX">
<quadratic
refValue="120"
forceConstant="60"/>
</angle>
</parameters>
</forcefield>
</ffml>

@<SCITEGIC>MOL_PROPERTY
HBA_1
SciTegic.value.StringValue
1

@<SCITEGIC>MOL_PROPERTY
HBA_lipid_2
SciTegic.value.StringValue
1

@<SCITEGIC>MOL_PROPERTY
HBD_3
SciTegic.value.StringValue
0

@<SCITEGIC>MOL_PROPERTY
HYDROPHOBIC_4
SciTegic.value.StringValue
1

@<SCITEGIC>MOL_PROPERTY
Hydrogen Bond Energy
SciTegic.value.StringValue
0

@<SCITEGIC>MOL_PROPERTY
Improper Energy
SciTegic.value.StringValue
0.546660006046295

@<SCITEGIC>MOL_PROPERTY
Initial Potential Energy
SciTegic.value.StringValue
-3.64041996002197

@<SCITEGIC>MOL_PROPERTY
Initial RMS Gradient
SciTegic.value.StringValue
14.2234296798706

@<SCITEGIC>MOL_PROPERTY
MapNumber
SciTegic.value.StringValue
1

@<SCITEGIC>MOL_PROPERTY
MappedAtoms
SciTegic.value.StringValue
30,-6.19266,1.89618,2.76229,1.6,HBA_1.11
30,-6.09273,3.17004,5.47657,2.2,HBA_1.21
11,-1.35456,-0.102498,-1.10732,1.6,HBA_lipid_2.11
11,-2.13027,-3.001,-1.10366,2.2,HBA_lipid_2.21
25,4.25596,-0.537645,-4.49393,1.6,HYDROPHOBIC_4.11

@<SCITEGIC>MOL_PROPERTY
MappedFeatures
SciTegic.value.StringValue
HBA_1,HBA_lipid_2,HYDROPHOBIC_4

@<SCITEGIC>MOL_PROPERTY
MappedLocations
SciTegic.value.StringValue
HBA_1.11,HBA_1.21,HBA_lipid_2.11,HBA_lipid_2.21,HYDROPHOBIC_4.11

@<SCITEGIC>MOL_PROPERTY
MappingID
SciTegic.value.StringValue
1

@<SCITEGIC>MOL_PROPERTY
Minimization Criteria
SciTegic.value.StringValue
CONJUG> Minimization exiting with gradient tolerance ( 0.0100000) satisfied.

@<SCITEGIC>MOL_PROPERTY
PartialChargeMethod
SciTegic.value.StringValue
MomanyRone

@<SCITEGIC>MOL_PROPERTY
Pharmprint
SciTegic.value.StringValue
'1101'

@<SCITEGIC>MOL_PROPERTY
Pharmtype
SciTegic.value.StringValue
3

@<SCITEGIC>MOL_PROPERTY
Potential Energy
SciTegic.value.StringValue
-31.1847400665283

@<SCITEGIC>MOL_PROPERTY
RMS Gradient
SciTegic.value.StringValue
0.00970000028610229

@<SCITEGIC>MOL_PROPERTY
RelativeEnergy
SciTegic.value.StringValue
13.0435

@<SCITEGIC>MOL_PROPERTY
Solvation Free Energy
SciTegic.value.StringValue
0

@<SCITEGIC>MOL_PROPERTY
Uncert
SciTegic.value.StringValue
1.5

@<SCITEGIC>MOL_PROPERTY
Urey-Bradley Energy
SciTegic.value.StringValue
0

@<SCITEGIC>MOL_PROPERTY
UseResidueTemplateCharge
SciTegic.value.StringValue
True

@<SCITEGIC>MOL_PROPERTY
Van der Waals Energy
SciTegic.value.StringValue
-7.10244989395142

@<SCITEGIC>MOL_PROPERTY
Error
SciTegic.value.StringValue
1.10067986800589

@<SCITEGIC>MOL_PROPERTY
logActiv
SciTegic.value.StringValue
0.98045791133857

@<SCITEGIC>MOL_PROPERTY
logEstimate
SciTegic.value.StringValue
1.02211893442006

@<SCITEGIC>ATOM_PROPERTY
Formal Charge
SciTegic.value.StringValue
1 0
2 0
3 0
4 0
5 0
6 0
7 0
8 0
9 0
10 0
11 0
12 0
13 0
14 0
15 0
16 0
17 0
18 0
19 0
20 0
21 0
22 0
23 0
24 0
25 0
26 0
27 0
28 0
29 0
30 0
31 0
32 0
33 0
34 0
35 0
36 0
37 0
38 0
39 0
40 0
41 0
42 0
43 0
44 0
45 0
46 0
47 0
48 0
49 0
50 0
51 0
52 0
53 0
54 0
55 0
56 0

@<SCITEGIC>ATOM_PROPERTY
pdb_tempFactor
SciTegic.value.DoubleValue
1 0
2 0
3 0
4 0
5 0
6 0
7 0
8 0
9 0
10 0
11 0
12 0
13 0
14 0
15 0
16 0
17 0
18 0
19 0
20 0
21 0
22 0
23 0
24 0
25 0
26 0
27 0
28 0
29 0
30 0
31 0
32 0
33 0
34 0
35 0
36 0
37 0
38 0
39 0
40 0
41 0
42 0
43 0
44 0
45 0
46 0
47 0
48 0
49 0
50 0
51 0
52 0
53 0
54 0
55 0
56 0

@<SCITEGIC>ATOM_PROPERTY
pdb_occupancy
SciTegic.value.DoubleValue
1 1
2 1
3 1
4 1
5 1
6 1
7 1
8 1
9 1
10 1
11 1
12 1
13 1
14 1
15 1
16 1
17 1
18 1
19 1
20 1
21 1
22 1
23 1
24 1
25 1
26 1
27 1
28 1
29 1
30 1
31 1
32 1
33 1
34 1
35 1
36 1
37 1
38 1
39 1
40 1
41 1
42 1
43 1
44 1
45 1
46 1
47 1
48 1
49 1
50 1
51 1
52 1
53 1
54 1
55 1
56 1

@<TRIPOS>MOLECULE
dpp4_4
60  64  1  0  0
SMALL
FORMAL_CHARGES
@<TRIPOS>ATOM
    1 N1        -2.6641     2.0219    -1.1965 N.am       1 SUBUNIT  0
    2 C2        -2.6032     3.4209    -1.2786 C.2        1 SUBUNIT  0
    3 N3        -1.4045     4.1376    -1.4213 N.am       1 SUBUNIT  0
    4 C4        -0.1615     3.3144    -1.4729 C.2        1 SUBUNIT  0
    5 C5        -0.2447     1.9568    -1.4004 C.2        1 SUBUNIT  0
    6 C6        -1.5211     1.2373    -1.2522 C.2        1 SUBUNIT  0
    7 N7         1.0946     1.5317    -1.4887 N.pl3      1 SUBUNIT  0
    8 C8         1.0937     3.7662    -1.5907 C.2        1 SUBUNIT  0
    9 C9         1.9393     2.6642    -1.6102 C.2        1 SUBUNIT  0
   10 N10        3.4076     2.6743    -1.7311 N.pl3      1 SUBUNIT  0
   11 C11        4.0924     3.5764    -2.6860 C.3        1 SUBUNIT  0
   12 C12        5.1968     4.3847    -1.9888 C.3        1 SUBUNIT  0
   13 N13        6.0339     3.4629    -1.1768 N.pl3      1 SUBUNIT  1
   14 C14        5.3582     2.5838    -0.1848 C.3        1 SUBUNIT  0
   15 C15        4.2514     1.7876    -0.8978 C.3        1 SUBUNIT  0
   16 C16        1.4948     5.1460    -1.6745 C.1        1 SUBUNIT  0
   17 O17       -1.5504     0.0292    -1.1852 O.2        1 SUBUNIT  0
   18 O18       -3.6312     4.0580    -1.2250 O.2        1 SUBUNIT  0
   19 C19        1.5521     0.1347    -1.4541 C.3        1 SUBUNIT  0
   20 C20        2.4905    -0.1350    -2.5386 C.1        1 SUBUNIT  0
   21 C21        3.2533    -0.3564    -3.4236 C.1        1 SUBUNIT  0
   22 C22        4.1926    -0.6260    -4.5095 C.3        1 SUBUNIT  0
   23 N23        1.8199     6.2583    -1.7427 N.1        1 SUBUNIT  0
   24 H24        4.7595     5.1386    -1.3298 H          1 SUBUNIT  0
   25 C25        7.2455     3.4378    -1.3080 C.2        1 SUBUNIT  0
   26 C26       -3.9761     1.3590    -1.0438 C.3        1 SUBUNIT  0
   27 C27       -4.5851     1.6493     0.2762 C.2        1 SUBUNIT  0
   28 C28       -6.1864     2.8625     1.7142 C.2        1 SUBUNIT  0
   29 C29       -5.6325     2.6174     0.4190 C.2        1 SUBUNIT  0
   30 N30       -5.7116     2.1676     2.8087 N.2        1 SUBUNIT  0
   31 C31       -4.1263     0.9560     1.4354 C.2        1 SUBUNIT  0
   32 C32       -4.7067     1.2336     2.6918 C.2        1 SUBUNIT  0
   33 C33       -6.1078     3.3257    -0.7224 C.2        1 SUBUNIT  0
   34 C34       -7.1383     4.2749    -0.5649 C.2        1 SUBUNIT  0
   35 C35       -7.2191     3.8205     1.8409 C.2        1 SUBUNIT  0
   36 C36       -7.6884     4.5196     0.7093 C.2        1 SUBUNIT  0
   37 C37       -3.0692    -0.0229     1.3131 C.1        1 SUBUNIT  0
   38 N38       -2.2234    -0.8102     1.2172 N.1        1 SUBUNIT  0
   39 H39       -1.3780     5.1372    -1.4818 H          1 SUBUNIT  0
   40 H40        4.5291     2.9659    -3.4781 H          1 SUBUNIT  0
   41 H41        3.3779     4.2479    -3.1627 H          1 SUBUNIT  0
   42 H42        5.7979     4.9192    -2.7282 H          1 SUBUNIT  0
   43 H43        4.9314     3.2041     0.6050 H          1 SUBUNIT  0
   44 H44        6.0663     1.9019     0.2898 H          1 SUBUNIT  0
   45 H45        4.7009     1.0362    -1.5489 H          1 SUBUNIT  0
   46 H46        3.6443     1.2503    -0.1677 H          1 SUBUNIT  0
   47 H47        2.0315    -0.0664    -0.4966 H          1 SUBUNIT  0
   48 H48        0.6923    -0.5302    -1.5412 H          1 SUBUNIT  0
   49 H49        3.6945    -0.4773    -5.4673 H          1 SUBUNIT  0
   50 H50        5.0758     0.0010    -4.3908 H          1 SUBUNIT  0
   51 H51        4.5144    -1.6673    -4.4603 H          1 SUBUNIT  0
   52 H52        7.8760     2.7815    -0.7292 H          1 SUBUNIT  0
   53 H53        7.7220     4.0879    -2.0266 H          1 SUBUNIT  0
   54 H54       -3.8505     0.2819    -1.1576 H          1 SUBUNIT  0
   55 H55       -4.6450     1.7013    -1.8351 H          1 SUBUNIT  0
   56 H56       -4.3726     0.7198     3.5692 H          1 SUBUNIT  0
   57 H57       -5.6980     3.1526    -1.7146 H          1 SUBUNIT  0
   58 H58       -7.4965     4.8074    -1.4271 H          1 SUBUNIT  0
   59 H59       -7.6510     4.0243     2.7958 H          1 SUBUNIT  0
   60 H60       -8.4749     5.2494     0.8139 H          1 SUBUNIT  0
@<TRIPOS>BOND
    1     1     2 1
    2     1     6 1
    3     1    26 1
    4     2     3 1
    5     2    18 2
    6     3     4 1
    7     3    39 1
    8     4     5 2
    9     4     8 1
   10     5     6 1
   11     5     7 1
   12     6    17 2
   13     7    19 1
   14     8     9 2
   15     8    16 1
   16     9     7 1
   17     9    10 1
   18    10    11 1
   19    11    12 1
   20    11    40 1
   21    11    41 1
   22    12    13 1
   23    12    24 1
   24    12    42 1
   25    13    14 1
   26    13    25 2
   27    14    15 1
   28    14    43 1
   29    14    44 1
   30    15    10 1
   31    15    45 1
   32    15    46 1
   33    16    23 3
   34    19    20 1
   35    19    47 1
   36    19    48 1
   37    20    21 3
   38    21    22 1
   39    22    49 1
   40    22    50 1
   41    22    51 1
   42    25    52 1
   43    25    53 1
   44    26    27 1
   45    26    54 1
   46    26    55 1
   47    27    31 2
   48    28    29 1
   49    28    35 2
   50    29    27 1
   51    29    33 2
   52    30    28 1
   53    31    32 1
   54    31    37 1
   55    32    30 2
   56    32    56 1
   57    33    57 1
   58    34    33 1
   59    34    58 1
   60    35    36 1
   61    35    59 1
   62    36    34 2
   63    36    60 1
   64    37    38 3
@<TRIPOS>SUBSTRUCTURE
1   ****   1
@<SCITEGIC>MOL_PROPERTY
AbsoluteEnergy
SciTegic.value.StringValue
122.174

@<SCITEGIC>MOL_PROPERTY
Activ
SciTegic.value.StringValue
2

@<SCITEGIC>MOL_PROPERTY
Angle Energy
SciTegic.value.StringValue
15.6219501495361

@<SCITEGIC>MOL_PROPERTY
Bond Energy
SciTegic.value.StringValue
3.67260003089905

@<SCITEGIC>MOL_PROPERTY
CHARMm Energy
SciTegic.value.StringValue
9.16697978973389

@<SCITEGIC>MOL_PROPERTY
Clean Energy
SciTegic.value.StringValue
111.829704284668

@<SCITEGIC>MOL_PROPERTY
ConfNumber
SciTegic.value.StringValue
22

@<SCITEGIC>MOL_PROPERTY
Dihedral Energy
SciTegic.value.StringValue
8.65447044372559

@<SCITEGIC>MOL_PROPERTY
Electrostatic Energy
SciTegic.value.StringValue
-25.0961799621582

@<SCITEGIC>MOL_PROPERTY
Estimate
SciTegic.value.StringValue
13.0032

@<SCITEGIC>MOL_PROPERTY
FitValue
SciTegic.value.StringValue
5.88455

@<SCITEGIC>MOL_PROPERTY
Forcefield
SciTegic.value.StringValue
CHARMm

@<SCITEGIC>MOL_PROPERTY
ForcefieldBase
SciTegic.value.StringValue
CHARMm

@<SCITEGIC>MOL_PROPERTY
ForcefieldFFML
SciTegic.value.StringValue
<?xml version="1.0" encoding="UTF-8"?>
<!DOCTYPE ffml SYSTEM "Ffml.dtd">
<ffml version="1.0">
<forcefield name="CHARMm" derivedFrom="CHARMm" base="CHARMm">
<atomTypes>
</atomTypes>
<parameters>
<bond atom1="C5R" atom2="CUY2">
<quadratic
refValue="1.451"
forceConstant="342.5"/>
</bond>
<bond atom1="C5R" atom2="NX">
<quadratic
refValue="1.47"
forceConstant="390"/>
</bond>
<angle atom1="C5R" atom2="C5R" atom3="CUY2">
<quadratic
refValue="117.083"
forceConstant="72.5"/>
</angle>
<angle atom1="C5R" atom2="C5R" atom3="NX">
<quadratic
refValue="126"
forceConstant="65"/>
</angle>
<angle atom1="C5R" atom2="CUY2" atom3="N">
<quadratic
refValue="180"
forceConstant="44"/>
</angle>
<angle atom1="C5R" atom2="NX" atom3="CT">
<quadratic
refValue="120"
forceConstant="80"/>
</angle>
<angle atom1="CR56" atom2="C5R" atom3="CUY2">
<quadratic
refValue="119.154"
forceConstant="72.3077"/>
</angle>
<angle atom1="CR56" atom2="NP" atom3="H">
<quadratic
refValue="120"
forceConstant="30"/>
</angle>
<angle atom1="N5R" atom2="C5R" atom3="NX">
<quadratic
refValue="127"
forceConstant="70"/>
</angle>
<angle atom1="N5R" atom2="CT" atom3="CUY1">
<quadratic
refValue="110.845"
forceConstant="51"/>
</angle>
<angle atom1="NP" atom2="CR56" atom3="C5R">
<quadratic
refValue="126"
forceConstant="65"/>
</angle>
<angle atom1="NX" atom2="C" atom3="CR56">
<quadratic
refValue="117.5"
forceConstant="70"/>
</angle>
<angle atom1="NX" atom2="C" atom3="HA">
<quadratic
refValue="110.4"
forceConstant="55"/>
</angle>
<torsion atom1="C5R" atom2="C5R" atom3="CUY2" atom4="N">
<multiplecos
v1="0"
v2="0"
v3="0"
v4="0"
v5="0"
v6="0"
gamma1="0"
gamma2="0"
gamma3="0"
gamma4="0"
gamma5="0"
gamma6="0"/>
</torsion>
<torsion atom1="CR56" atom2="C5R" atom3="CUY2" atom4="N">
<multiplecos
v1="0"
v2="0"
v3="0"
v4="0"
v5="0"
v6="0"
gamma1="0"
gamma2="0"
gamma3="0"
gamma4="0"
gamma5="0"
gamma6="0"/>
</torsion>
<improper atom1="NX" atom2="CT" atom3="CT" atom4="C5R">
<cos1
refValue="0"
forceConstant="40"
periodicity="0"/>
</improper>
</parameters>
</forcefield>
</ffml>

@<SCITEGIC>MOL_PROPERTY
HBA_1
SciTegic.value.StringValue
1

@<SCITEGIC>MOL_PROPERTY
HBA_lipid_2
SciTegic.value.StringValue
1

@<SCITEGIC>MOL_PROPERTY
HBD_3
SciTegic.value.StringValue
0

@<SCITEGIC>MOL_PROPERTY
HYDROPHOBIC_4
SciTegic.value.StringValue
1

@<SCITEGIC>MOL_PROPERTY
Hydrogen Bond Energy
SciTegic.value.StringValue
0

@<SCITEGIC>MOL_PROPERTY
Improper Energy
SciTegic.value.StringValue
0.555390000343323

@<SCITEGIC>MOL_PROPERTY
Initial Potential Energy
SciTegic.value.StringValue
57.4132385253906

@<SCITEGIC>MOL_PROPERTY
Initial RMS Gradient
SciTegic.value.StringValue
27.8440704345703

@<SCITEGIC>MOL_PROPERTY
MapNumber
SciTegic.value.StringValue
1

@<SCITEGIC>MOL_PROPERTY
MappedAtoms
SciTegic.value.StringValue
30,-6.19266,1.89618,2.76229,1.6,HBA_1.11
30,-6.09273,3.17004,5.47657,2.2,HBA_1.21
17,-1.35456,-0.102498,-1.10732,1.6,HBA_lipid_2.11
17,-2.13027,-3.001,-1.10366,2.2,HBA_lipid_2.21
22,4.25596,-0.537645,-4.49393,1.6,HYDROPHOBIC_4.11

@<SCITEGIC>MOL_PROPERTY
MappedFeatures
SciTegic.value.StringValue
HBA_1,HBA_lipid_2,HYDROPHOBIC_4

@<SCITEGIC>MOL_PROPERTY
MappedLocations
SciTegic.value.StringValue
HBA_1.11,HBA_1.21,HBA_lipid_2.11,HBA_lipid_2.21,HYDROPHOBIC_4.11

@<SCITEGIC>MOL_PROPERTY
MappingID
SciTegic.value.StringValue
1

@<SCITEGIC>MOL_PROPERTY
Minimization Criteria
SciTegic.value.StringValue
CONJUG> Minimization exiting with gradient tolerance ( 0.0100000) satisfied.

@<SCITEGIC>MOL_PROPERTY
PartialChargeMethod
SciTegic.value.StringValue
MomanyRone

@<SCITEGIC>MOL_PROPERTY
Pharmprint
SciTegic.value.StringValue
'1101'

@<SCITEGIC>MOL_PROPERTY
Pharmtype
SciTegic.value.StringValue
3

@<SCITEGIC>MOL_PROPERTY
Potential Energy
SciTegic.value.StringValue
9.16697978973389

@<SCITEGIC>MOL_PROPERTY
RMS Gradient
SciTegic.value.StringValue
0.00941000040620565

@<SCITEGIC>MOL_PROPERTY
RelativeEnergy
SciTegic.value.StringValue
6.08984

@<SCITEGIC>MOL_PROPERTY
Solvation Free Energy
SciTegic.value.StringValue
0

@<SCITEGIC>MOL_PROPERTY
Uncert
SciTegic.value.StringValue
1.5

@<SCITEGIC>MOL_PROPERTY
Urey-Bradley Energy
SciTegic.value.StringValue
0

@<SCITEGIC>MOL_PROPERTY
UseResidueTemplateCharge
SciTegic.value.StringValue
True

@<SCITEGIC>MOL_PROPERTY
Van der Waals Energy
SciTegic.value.StringValue
5.75875997543335

@<SCITEGIC>MOL_PROPERTY
Error
SciTegic.value.StringValue
6.5016

@<SCITEGIC>MOL_PROPERTY
logActiv
SciTegic.value.StringValue
0.301029995663981

@<SCITEGIC>MOL_PROPERTY
logEstimate
SciTegic.value.StringValue
1.11405024240876

@<SCITEGIC>ATOM_PROPERTY
Formal Charge
SciTegic.value.StringValue
1 0
2 0
3 0
4 0
5 0
6 0
7 0
8 0
9 0
10 0
11 0
12 0
13 +1
14 0
15 0
16 0
17 0
18 0
19 0
20 0
21 0
22 0
23 0
24 0
25 0
26 0
27 0
28 0
29 0
30 0
31 0
32 0
33 0
34 0
35 0
36 0
37 0
38 0
39 0
40 0
41 0
42 0
43 0
44 0
45 0
46 0
47 0
48 0
49 0
50 0
51 0
52 0
53 0
54 0
55 0
56 0
57 0
58 0
59 0
60 0

@<SCITEGIC>ATOM_PROPERTY
pdb_tempFactor
SciTegic.value.DoubleValue
1 0
2 0
3 0
4 0
5 0
6 0
7 0
8 0
9 0
10 0
11 0
12 0
13 0
14 0
15 0
16 0
17 0
18 0
19 0
20 0
21 0
22 0
23 0
24 0
25 0
26 0
27 0
28 0
29 0
30 0
31 0
32 0
33 0
34 0
35 0
36 0
37 0
38 0
39 0
40 0
41 0
42 0
43 0
44 0
45 0
46 0
47 0
48 0
49 0
50 0
51 0
52 0
53 0
54 0
55 0
56 0
57 0
58 0
59 0
60 0

@<SCITEGIC>ATOM_PROPERTY
pdb_occupancy
SciTegic.value.DoubleValue
1 1
2 1
3 1
4 1
5 1
6 1
7 1
8 1
9 1
10 1
11 1
12 1
13 1
14 1
15 1
16 1
17 1
18 1
19 1
20 1
21 1
22 1
23 1
24 1
25 1
26 1
27 1
28 1
29 1
30 1
31 1
32 1
33 1
34 1
35 1
36 1
37 1
38 1
39 1
40 1
41 1
42 1
43 1
44 1
45 1
46 1
47 1
48 1
49 1
50 1
51 1
52 1
53 1
54 1
55 1
56 1
57 1
58 1
59 1
60 1

@<TRIPOS>MOLECULE
dpp4_11
48  50  1  0  0
SMALL
FORMAL_CHARGES
@<TRIPOS>ATOM
    1 C1         3.0345     0.9841     0.8720 C.2        1 SUBUNIT  0
    2 N2         2.1539     1.1822    -1.4029 N.am       1 SUBUNIT  0
    3 C3         2.2393     1.7270    -0.1330 C.2        1 SUBUNIT  0
    4 C4         2.8098    -0.0219    -1.6815 C.2        1 SUBUNIT  0
    5 C5         3.6341    -0.1744     0.5126 C.2        1 SUBUNIT  0
    6 N6         3.4981    -0.6485    -0.7777 N.2        1 SUBUNIT  0
    7 N7         2.7437    -0.5834    -2.9284 N.pl3      1 SUBUNIT  0
    8 C8         3.9636    -0.7732    -3.7488 C.3        1 SUBUNIT  0
    9 C9         3.7670    -0.2088    -5.1680 C.3        1 SUBUNIT  0
   10 C10        2.4803    -0.7352    -5.8216 C.3        1 SUBUNIT  0
   11 C11        1.2574    -0.4555    -4.9264 C.3        1 SUBUNIT  0
   12 C12        1.4502    -1.0239    -3.5052 C.3        1 SUBUNIT  0
   13 N13        0.0531    -1.0162    -5.5288 N.3        1 SUBUNIT  0
   14 O14        1.6870     2.7663     0.1482 O.2        1 SUBUNIT  0
   15 C15        1.3683     1.8886    -2.4403 C.3        1 SUBUNIT  0
   16 C16        0.4321     2.8820    -1.8386 C.2        1 SUBUNIT  0
   17 C17       -0.1244     5.2027    -1.3446 C.2        1 SUBUNIT  0
   18 C18        0.7478     4.2552    -1.9055 C.2        1 SUBUNIT  0
   19 C19       -1.3047     4.7902    -0.7184 C.2        1 SUBUNIT  0
   20 C20       -0.7660     2.4716    -1.2050 C.2        1 SUBUNIT  0
   21 C21       -1.6366     3.4319    -0.6433 C.2        1 SUBUNIT  0
   22 C22       -1.0910     1.0652    -1.1351 C.1        1 SUBUNIT  0
   23 N23       -1.3521    -0.0656    -1.0798 N.1        1 SUBUNIT  0
   24 H24        4.2149    -0.7162     1.2466 H          1 SUBUNIT  0
   25 C25        3.1744     1.5096     2.2779 C.3        1 SUBUNIT  0
   26 C26        1.9164     1.2756     3.1164 C.3        1 SUBUNIT  0
   27 H27        4.8243    -0.2995    -3.2710 H          1 SUBUNIT  0
   28 H28        4.1760    -1.8418    -3.8016 H          1 SUBUNIT  0
   29 H29        3.7289     0.8807    -5.1229 H          1 SUBUNIT  0
   30 H30        4.6282    -0.4609    -5.7869 H          1 SUBUNIT  0
   31 H31        2.3471    -0.2763    -6.8031 H          1 SUBUNIT  0
   32 H32        2.5778    -1.8110    -5.9899 H          1 SUBUNIT  0
   33 H33        1.1234     0.6256    -4.8549 H          1 SUBUNIT  0
   34 H34        0.6260    -0.7238    -2.8581 H          1 SUBUNIT  0
   35 H35        1.4512    -2.1165    -3.5309 H          1 SUBUNIT  0
   36 H36       -0.0656    -0.5945    -6.4632 H          1 SUBUNIT  0
   37 H37        0.1939    -2.0280    -5.6500 H          1 SUBUNIT  0
   38 H38        0.8022     1.1586    -3.0206 H          1 SUBUNIT  0
   39 H39        2.0511     2.3979    -3.1203 H          1 SUBUNIT  0
   40 H40        0.1363     6.2360    -1.4050 H          1 SUBUNIT  0
   41 H41        1.6678     4.5619    -2.3912 H          1 SUBUNIT  0
   42 H42       -1.9598     5.5176    -0.2971 H          1 SUBUNIT  0
   43 H43       -2.5423     3.1243    -0.1649 H          1 SUBUNIT  0
   44 H44        3.9798     0.9860     2.7908 H          1 SUBUNIT  0
   45 H45        3.4268     2.5695     2.2510 H          1 SUBUNIT  0
   46 H46        1.7001     0.2090     3.1952 H          1 SUBUNIT  0
   47 H47        2.0394     1.6888     4.1176 H          1 SUBUNIT  0
   48 H48        1.0525     1.7564     2.6587 H          1 SUBUNIT  0
@<TRIPOS>BOND
    1     1     5 2
    2     1    25 1
    3     2     3 1
    4     2    15 1
    5     3     1 1
    6     3    14 2
    7     4     2 1
    8     4     7 1
    9     5     6 1
   10     5    24 1
   11     6     4 2
   12     7     8 1
   13     8     9 1
   14     8    27 1
   15     8    28 1
   16     9    10 1
   17     9    29 1
   18     9    30 1
   19    10    11 1
   20    10    31 1
   21    10    32 1
   22    11    12 1
   23    11    13 1
   24    11    33 1
   25    12     7 1
   26    12    34 1
   27    12    35 1
   28    13    36 1
   29    13    37 1
   30    15    16 1
   31    15    38 1
   32    15    39 1
   33    16    20 2
   34    17    18 2
   35    17    40 1
   36    18    16 1
   37    18    41 1
   38    19    17 1
   39    19    42 1
   40    20    21 1
   41    20    22 1
   42    21    19 2
   43    21    43 1
   44    22    23 3
   45    25    26 1
   46    25    44 1
   47    25    45 1
   48    26    46 1
   49    26    47 1
   50    26    48 1
@<TRIPOS>SUBSTRUCTURE
1   ****   1
@<SCITEGIC>MOL_PROPERTY
AbsoluteEnergy
SciTegic.value.StringValue
88.4671

@<SCITEGIC>MOL_PROPERTY
Activ
SciTegic.value.StringValue
17

@<SCITEGIC>MOL_PROPERTY
Angle Energy
SciTegic.value.StringValue
6.36288976669312

@<SCITEGIC>MOL_PROPERTY
Bond Energy
SciTegic.value.StringValue
1.96449995040894

@<SCITEGIC>MOL_PROPERTY
CHARMm Energy
SciTegic.value.StringValue
22.2464694976807

@<SCITEGIC>MOL_PROPERTY
Clean Energy
SciTegic.value.StringValue
33.8346481323242

@<SCITEGIC>MOL_PROPERTY
ConfNumber
SciTegic.value.StringValue
27

@<SCITEGIC>MOL_PROPERTY
Dihedral Energy
SciTegic.value.StringValue
20.1828804016113

@<SCITEGIC>MOL_PROPERTY
Electrostatic Energy
SciTegic.value.StringValue
-8.52153015136719

@<SCITEGIC>MOL_PROPERTY
Estimate
SciTegic.value.StringValue
13.1628

@<SCITEGIC>MOL_PROPERTY
FitValue
SciTegic.value.StringValue
5.87925

@<SCITEGIC>MOL_PROPERTY
Forcefield
SciTegic.value.StringValue
CHARMm

@<SCITEGIC>MOL_PROPERTY
ForcefieldBase
SciTegic.value.StringValue
CHARMm

@<SCITEGIC>MOL_PROPERTY
ForcefieldFFML
SciTegic.value.StringValue
<?xml version="1.0" encoding="UTF-8"?>
<!DOCTYPE ffml SYSTEM "Ffml.dtd">
<ffml version="1.0">
<forcefield name="CHARMm" derivedFrom="CHARMm" base="CHARMm">
<atomTypes>
</atomTypes>
<parameters>
</parameters>
</forcefield>
</ffml>

@<SCITEGIC>MOL_PROPERTY
HBA_1
SciTegic.value.StringValue
0

@<SCITEGIC>MOL_PROPERTY
HBA_lipid_2
SciTegic.value.StringValue
1

@<SCITEGIC>MOL_PROPERTY
HBD_3
SciTegic.value.StringValue
1

@<SCITEGIC>MOL_PROPERTY
HYDROPHOBIC_4
SciTegic.value.StringValue
1

@<SCITEGIC>MOL_PROPERTY
Hydrogen Bond Energy
SciTegic.value.StringValue
0

@<SCITEGIC>MOL_PROPERTY
Improper Energy
SciTegic.value.StringValue
0.528299987316132

@<SCITEGIC>MOL_PROPERTY
Initial Potential Energy
SciTegic.value.StringValue
56.3744316101074

@<SCITEGIC>MOL_PROPERTY
Initial RMS Gradient
SciTegic.value.StringValue
16.111780166626

@<SCITEGIC>MOL_PROPERTY
MapNumber
SciTegic.value.StringValue
1

@<SCITEGIC>MOL_PROPERTY
MappedAtoms
SciTegic.value.StringValue
23,-1.35456,-0.102498,-1.10732,1.6,HBA_lipid_2.11
23,-2.13027,-3.001,-1.10366,2.2,HBA_lipid_2.21
13,-0.347406,-0.696616,-5.2673,1.6,HBD_3.11
13,-2.49761,0.946268,-6.5625,2.2,HBD_3.21
8,4.25596,-0.537645,-4.49393,1.6,HYDROPHOBIC_4.11

@<SCITEGIC>MOL_PROPERTY
MappedFeatures
SciTegic.value.StringValue
HBA_lipid_2,HBD_3,HYDROPHOBIC_4

@<SCITEGIC>MOL_PROPERTY
MappedLocations
SciTegic.value.StringValue
HBA_lipid_2.11,HBA_lipid_2.21,HBD_3.11,HBD_3.21,HYDROPHOBIC_4.11

@<SCITEGIC>MOL_PROPERTY
MappingID
SciTegic.value.StringValue
1

@<SCITEGIC>MOL_PROPERTY
Minimization Criteria
SciTegic.value.StringValue
CONJUG> Minimization exiting with gradient tolerance ( 0.0100000) satisfied.

@<SCITEGIC>MOL_PROPERTY
PartialChargeMethod
SciTegic.value.StringValue
MomanyRone

@<SCITEGIC>MOL_PROPERTY
Pharmprint
SciTegic.value.StringValue
'0111'

@<SCITEGIC>MOL_PROPERTY
Pharmtype
SciTegic.value.StringValue
3

@<SCITEGIC>MOL_PROPERTY
Potential Energy
SciTegic.value.StringValue
22.2464694976807

@<SCITEGIC>MOL_PROPERTY
RMS Gradient
SciTegic.value.StringValue
0.0094999996945262

@<SCITEGIC>MOL_PROPERTY
RelativeEnergy
SciTegic.value.StringValue
17.7272

@<SCITEGIC>MOL_PROPERTY
Solvation Free Energy
SciTegic.value.StringValue
0

@<SCITEGIC>MOL_PROPERTY
Uncert
SciTegic.value.StringValue
1.5

@<SCITEGIC>MOL_PROPERTY
Urey-Bradley Energy
SciTegic.value.StringValue
0

@<SCITEGIC>MOL_PROPERTY
UseResidueTemplateCharge
SciTegic.value.StringValue
True

@<SCITEGIC>MOL_PROPERTY
Van der Waals Energy
SciTegic.value.StringValue
1.72941994667053

@<SCITEGIC>MOL_PROPERTY
Error
SciTegic.value.StringValue
-1.29151852189504

@<SCITEGIC>MOL_PROPERTY
logActiv
SciTegic.value.StringValue
1.23044892137827

@<SCITEGIC>MOL_PROPERTY
logEstimate
SciTegic.value.StringValue
1.11934828253047

@<SCITEGIC>ATOM_PROPERTY
Formal Charge
SciTegic.value.StringValue
1 0
2 0
3 0
4 0
5 0
6 0
7 0
8 0
9 0
10 0
11 0
12 0
13 0
14 0
15 0
16 0
17 0
18 0
19 0
20 0
21 0
22 0
23 0
24 0
25 0
26 0
27 0
28 0
29 0
30 0
31 0
32 0
33 0
34 0
35 0
36 0
37 0
38 0
39 0
40 0
41 0
42 0
43 0
44 0
45 0
46 0
47 0
48 0

@<SCITEGIC>ATOM_PROPERTY
pdb_tempFactor
SciTegic.value.DoubleValue
1 0
2 0
3 0
4 0
5 0
6 0
7 0
8 0
9 0
10 0
11 0
12 0
13 0
14 0
15 0
16 0
17 0
18 0
19 0
20 0
21 0
22 0
23 0
24 0
25 0
26 0
27 0
28 0
29 0
30 0
31 0
32 0
33 0
34 0
35 0
36 0
37 0
38 0
39 0
40 0
41 0
42 0
43 0
44 0
45 0
46 0
47 0
48 0

@<SCITEGIC>ATOM_PROPERTY
pdb_occupancy
SciTegic.value.DoubleValue
1 1
2 1
3 1
4 1
5 1
6 1
7 1
8 1
9 1
10 1
11 1
12 1
13 1
14 1
15 1
16 1
17 1
18 1
19 1
20 1
21 1
22 1
23 1
24 1
25 1
26 1
27 1
28 1
29 1
30 1
31 1
32 1
33 1
34 1
35 1
36 1
37 1
38 1
39 1
40 1
41 1
42 1
43 1
44 1
45 1
46 1
47 1
48 1

@<TRIPOS>MOLECULE
dpp4_12
50  53  1  0  0
SMALL
FORMAL_CHARGES
@<TRIPOS>ATOM
    1 C1         1.6503    -0.7804    -3.4402 C.3        1 SUBUNIT  0
    2 C2         0.3600    -1.2323    -2.7276 C.3        1 SUBUNIT  0
    3 C3        -0.5898    -0.1087    -2.3468 C.2        1 SUBUNIT  0
    4 N4        -0.4562     1.1553    -2.8892 N.am       1 SUBUNIT  0
    5 C5         0.6274     1.5140    -3.8426 C.3        1 SUBUNIT  0
    6 C6         1.3101     0.2922    -4.4945 C.3        1 SUBUNIT  0
    7 C7         2.6783    -0.3018    -2.4691 C.2        1 SUBUNIT  0
    8 C8         4.9777     0.2698    -1.8890 C.2        1 SUBUNIT  0
    9 C9         4.0384    -0.1895    -2.8331 C.2        1 SUBUNIT  0
   10 C10        4.5651     0.6134    -0.5876 C.2        1 SUBUNIT  0
   11 C11        2.2729     0.0414    -1.1678 C.2        1 SUBUNIT  0
   12 C12        3.2122     0.4970    -0.2282 C.2        1 SUBUNIT  0
   13 O13       -1.4770    -0.3373    -1.5562 O.2        1 SUBUNIT  0
   14 C14        0.4374    -0.2905    -5.6160 C.3        1 SUBUNIT  0
   15 N15       -0.9387    -0.4288    -5.1720 N.3        1 SUBUNIT  0
   16 Cl16       4.5774    -0.6046    -4.4116 Cl         1 SUBUNIT  0
   17 Cl17       5.7129     1.1731     0.5568 Cl         1 SUBUNIT  0
   18 C18       -1.4117     2.2133    -2.5128 C.3        1 SUBUNIT  0
   19 C19       -2.2264     2.6729    -3.7215 C.3        1 SUBUNIT  0
   20 C20       -2.1946     4.1367    -3.8728 C.2        1 SUBUNIT  0
   21 C21       -0.9229     6.2118    -4.2690 C.2        1 SUBUNIT  0
   22 C22       -0.9757     4.8022    -4.1188 C.2        1 SUBUNIT  0
   23 C23       -2.1033     6.9577    -4.1693 C.2        1 SUBUNIT  0
   24 C24       -3.3835     4.8877    -3.7732 C.2        1 SUBUNIT  0
   25 C25       -3.3296     6.2896    -3.9210 C.2        1 SUBUNIT  0
   26 O26       -1.8174     8.2488    -4.3439 O.3        1 SUBUNIT  0
   27 O27        0.0964     7.0394    -4.5035 O.3        1 SUBUNIT  0
   28 C28       -0.3983     8.3963    -4.5722 C.3        1 SUBUNIT  0
   29 H29        2.0904    -1.6431    -3.9427 H          1 SUBUNIT  0
   30 H30        0.5919    -1.8278    -1.8447 H          1 SUBUNIT  0
   31 H31       -0.1834    -1.9062    -3.3900 H          1 SUBUNIT  0
   32 H32        1.3686     2.0997    -3.2979 H          1 SUBUNIT  0
   33 H33        0.2275     2.1760    -4.6135 H          1 SUBUNIT  0
   34 H34        2.2303     0.6315    -4.9695 H          1 SUBUNIT  0
   35 H35        6.0199     0.3573    -2.1633 H          1 SUBUNIT  0
   36 H36        1.2326    -0.0445    -0.8814 H          1 SUBUNIT  0
   37 H37        2.8808     0.7571     0.7676 H          1 SUBUNIT  0
   38 H38        0.4720     0.3448    -6.4994 H          1 SUBUNIT  0
   39 H39        0.8165    -1.2626    -5.9330 H          1 SUBUNIT  0
   40 H40       -1.5180     0.2393    -5.7029 H          1 SUBUNIT  0
   41 H41       -1.2588    -1.3814    -5.3989 H          1 SUBUNIT  0
   42 H42       -0.8670     3.0516    -2.0749 H          1 SUBUNIT  0
   43 H43       -2.0684     1.8419    -1.7237 H          1 SUBUNIT  0
   44 H44       -3.2615     2.3386    -3.6384 H          1 SUBUNIT  0
   45 H45       -1.8578     2.2061    -4.6348 H          1 SUBUNIT  0
   46 H46       -0.0578     4.2338    -4.1943 H          1 SUBUNIT  0
   47 H47       -4.3300     4.4002    -3.5854 H          1 SUBUNIT  0
   48 H48       -4.2386     6.8673    -3.8434 H          1 SUBUNIT  0
   49 H49       -0.2197     8.8104    -5.5539 H          1 SUBUNIT  0
   50 H50        0.0481     8.9995    -3.7941 H          1 SUBUNIT  0
@<TRIPOS>BOND
    1     1     2 1
    2     1     6 1
    3     1     7 1
    4     1    29 1
    5     2     3 1
    6     2    30 1
    7     2    31 1
    8     3     4 1
    9     3    13 2
   10     4     5 1
   11     4    18 1
   12     5     6 1
   13     5    32 1
   14     5    33 1
   15     6    14 1
   16     6    34 1
   17     7    11 2
   18     8     9 2
   19     8    35 1
   20     9     7 1
   21     9    16 1
   22    10     8 1
   23    10    17 1
   24    11    12 1
   25    11    36 1
   26    12    10 2
   27    12    37 1
   28    14    15 1
   29    14    38 1
   30    14    39 1
   31    15    40 1
   32    15    41 1
   33    18    19 1
   34    18    42 1
   35    18    43 1
   36    19    20 1
   37    19    44 1
   38    19    45 1
   39    20    24 2
   40    21    22 2
   41    21    27 1
   42    22    20 1
   43    22    46 1
   44    23    21 1
   45    23    26 1
   46    24    25 1
   47    24    47 1
   48    25    23 2
   49    25    48 1
   50    27    28 1
   51    28    26 1
   52    28    49 1
   53    28    50 1
@<TRIPOS>SUBSTRUCTURE
1   ****   1
@<SCITEGIC>MOL_PROPERTY
AbsoluteEnergy
SciTegic.value.StringValue
92.5846

@<SCITEGIC>MOL_PROPERTY
Activ
SciTegic.value.StringValue
43

@<SCITEGIC>MOL_PROPERTY
Angle Energy
SciTegic.value.StringValue
18.4300498962402

@<SCITEGIC>MOL_PROPERTY
Bond Energy
SciTegic.value.StringValue
1.541139960289

@<SCITEGIC>MOL_PROPERTY
CHARMm Energy
SciTegic.value.StringValue
17.0575294494629

@<SCITEGIC>MOL_PROPERTY
Clean Energy
SciTegic.value.StringValue
25.5644779205322

@<SCITEGIC>MOL_PROPERTY
ConfNumber
SciTegic.value.StringValue
39

@<SCITEGIC>MOL_PROPERTY
Dihedral Energy
SciTegic.value.StringValue
6.96051979064941

@<SCITEGIC>MOL_PROPERTY
Electrostatic Energy
SciTegic.value.StringValue
-10.0490102767944

@<SCITEGIC>MOL_PROPERTY
Estimate
SciTegic.value.StringValue
19.4724

@<SCITEGIC>MOL_PROPERTY
FitValue
SciTegic.value.StringValue
5.70918

@<SCITEGIC>MOL_PROPERTY
Forcefield
SciTegic.value.StringValue
CHARMm

@<SCITEGIC>MOL_PROPERTY
ForcefieldBase
SciTegic.value.StringValue
CHARMm

@<SCITEGIC>MOL_PROPERTY
ForcefieldFFML
SciTegic.value.StringValue
<?xml version="1.0" encoding="UTF-8"?>
<!DOCTYPE ffml SYSTEM "Ffml.dtd">
<ffml version="1.0">
<forcefield name="CHARMm" derivedFrom="CHARMm" base="CHARMm">
<atomTypes>
</atomTypes>
<parameters>
<angle atom1="C6R" atom2="CR56" atom3="OE">
<quadratic
refValue="128.125"
forceConstant="66.25"/>
</angle>
<torsion atom1="C6R" atom2="CR56" atom3="OE" atom4="CT">
<multiplecos
v1="0"
v2="0.5"
v3="0"
v4="0"
v5="0"
v6="0"
gamma1="0"
gamma2="180"
gamma3="0"
gamma4="0"
gamma5="0"
gamma6="0"/>
</torsion>
<torsion atom1="CR56" atom2="CR56" atom3="OE" atom4="CT">
<multiplecos
v1="0"
v2="0.5"
v3="0"
v4="0"
v5="0"
v6="0"
gamma1="0"
gamma2="180"
gamma3="0"
gamma4="0"
gamma5="0"
gamma6="0"/>
</torsion>
</parameters>
</forcefield>
</ffml>

@<SCITEGIC>MOL_PROPERTY
HBA_1
SciTegic.value.StringValue
0

@<SCITEGIC>MOL_PROPERTY
HBA_lipid_2
SciTegic.value.StringValue
1

@<SCITEGIC>MOL_PROPERTY
HBD_3
SciTegic.value.StringValue
1

@<SCITEGIC>MOL_PROPERTY
HYDROPHOBIC_4
SciTegic.value.StringValue
1

@<SCITEGIC>MOL_PROPERTY
Hydrogen Bond Energy
SciTegic.value.StringValue
0

@<SCITEGIC>MOL_PROPERTY
Improper Energy
SciTegic.value.StringValue
0.0197500009089708

@<SCITEGIC>MOL_PROPERTY
Initial Potential Energy
SciTegic.value.StringValue
32.5944213867188

@<SCITEGIC>MOL_PROPERTY
Initial RMS Gradient
SciTegic.value.StringValue
17.0038394927979

@<SCITEGIC>MOL_PROPERTY
MapNumber
SciTegic.value.StringValue
1

@<SCITEGIC>MOL_PROPERTY
MappedAtoms
SciTegic.value.StringValue
13,-1.35456,-0.102498,-1.10732,1.6,HBA_lipid_2.11
13,-2.13027,-3.001,-1.10366,2.2,HBA_lipid_2.21
15,-0.347406,-0.696616,-5.2673,1.6,HBD_3.11
15,-2.49761,0.946268,-6.5625,2.2,HBD_3.21
16,4.25596,-0.537645,-4.49393,1.6,HYDROPHOBIC_4.11

@<SCITEGIC>MOL_PROPERTY
MappedFeatures
SciTegic.value.StringValue
HBA_lipid_2,HBD_3,HYDROPHOBIC_4

@<SCITEGIC>MOL_PROPERTY
MappedLocations
SciTegic.value.StringValue
HBA_lipid_2.11,HBA_lipid_2.21,HBD_3.11,HBD_3.21,HYDROPHOBIC_4.11

@<SCITEGIC>MOL_PROPERTY
MappingID
SciTegic.value.StringValue
1

@<SCITEGIC>MOL_PROPERTY
Minimization Criteria
SciTegic.value.StringValue
CONJUG> Minimization exiting with gradient tolerance ( 0.0100000) satisfied.

@<SCITEGIC>MOL_PROPERTY
PartialChargeMethod
SciTegic.value.StringValue
MomanyRone

@<SCITEGIC>MOL_PROPERTY
Pharmprint
SciTegic.value.StringValue
'0111'

@<SCITEGIC>MOL_PROPERTY
Pharmtype
SciTegic.value.StringValue
3

@<SCITEGIC>MOL_PROPERTY
Potential Energy
SciTegic.value.StringValue
17.0575294494629

@<SCITEGIC>MOL_PROPERTY
RMS Gradient
SciTegic.value.StringValue
0.00911999959498644

@<SCITEGIC>MOL_PROPERTY
RelativeEnergy
SciTegic.value.StringValue
16.7178

@<SCITEGIC>MOL_PROPERTY
Solvation Free Energy
SciTegic.value.StringValue
0

@<SCITEGIC>MOL_PROPERTY
Uncert
SciTegic.value.StringValue
1.5

@<SCITEGIC>MOL_PROPERTY
Urey-Bradley Energy
SciTegic.value.StringValue
0

@<SCITEGIC>MOL_PROPERTY
UseResidueTemplateCharge
SciTegic.value.StringValue
True

@<SCITEGIC>MOL_PROPERTY
Van der Waals Energy
SciTegic.value.StringValue
0.155070006847382

@<SCITEGIC>MOL_PROPERTY
Error
SciTegic.value.StringValue
-2.20825373348945

@<SCITEGIC>MOL_PROPERTY
logActiv
SciTegic.value.StringValue
1.63346845557959

@<SCITEGIC>MOL_PROPERTY
logEstimate
SciTegic.value.StringValue
1.28941948220935

@<SCITEGIC>ATOM_PROPERTY
Formal Charge
SciTegic.value.StringValue
1 0
2 0
3 0
4 0
5 0
6 0
7 0
8 0
9 0
10 0
11 0
12 0
13 0
14 0
15 0
16 0
17 0
18 0
19 0
20 0
21 0
22 0
23 0
24 0
25 0
26 0
27 0
28 0
29 0
30 0
31 0
32 0
33 0
34 0
35 0
36 0
37 0
38 0
39 0
40 0
41 0
42 0
43 0
44 0
45 0
46 0
47 0
48 0
49 0
50 0

@<SCITEGIC>ATOM_PROPERTY
pdb_tempFactor
SciTegic.value.DoubleValue
1 0
2 0
3 0
4 0
5 0
6 0
7 0
8 0
9 0
10 0
11 0
12 0
13 0
14 0
15 0
16 0
17 0
18 0
19 0
20 0
21 0
22 0
23 0
24 0
25 0
26 0
27 0
28 0
29 0
30 0
31 0
32 0
33 0
34 0
35 0
36 0
37 0
38 0
39 0
40 0
41 0
42 0
43 0
44 0
45 0
46 0
47 0
48 0
49 0
50 0

@<SCITEGIC>ATOM_PROPERTY
pdb_occupancy
SciTegic.value.DoubleValue
1 1
2 1
3 1
4 1
5 1
6 1
7 1
8 1
9 1
10 1
11 1
12 1
13 1
14 1
15 1
16 1
17 1
18 1
19 1
20 1
21 1
22 1
23 1
24 1
25 1
26 1
27 1
28 1
29 1
30 1
31 1
32 1
33 1
34 1
35 1
36 1
37 1
38 1
39 1
40 1
41 1
42 1
43 1
44 1
45 1
46 1
47 1
48 1
49 1
50 1

@<TRIPOS>MOLECULE
dpp4_18
85  89  1  0  0
SMALL
FORMAL_CHARGES
@<TRIPOS>ATOM
    1 N1        -5.5217     3.0256     0.6351 N.am       1 SUBUNIT  0
    2 C2        -4.6957     1.5529    -1.1139 C.2        1 SUBUNIT  0
    3 C3        -5.2135     2.8737    -0.7048 C.2        1 SUBUNIT  0
    4 C4        -4.5218     0.5224    -0.2254 C.2        1 SUBUNIT  0
    5 C5        -5.3506     1.9836     1.5576 C.2        1 SUBUNIT  0
    6 N6        -4.8623     0.7157     1.2120 N.am       1 SUBUNIT  0
    7 N7        -4.3025     1.0731    -2.3192 N.pl3      1 SUBUNIT  0
    8 N8        -4.0449    -0.5893    -0.7909 N.2        1 SUBUNIT  0
    9 C9        -3.9071    -0.2373    -2.1124 C.2        1 SUBUNIT  0
   10 N10       -3.4065    -1.1450    -3.1574 N.pl3      1 SUBUNIT  0
   11 C11       -2.4646    -0.6702    -4.1989 C.3        1 SUBUNIT  0
   12 C12       -1.2426    -1.6039    -4.3085 C.3        1 SUBUNIT  0
   13 C13       -1.6677    -3.0788    -4.4596 C.3        1 SUBUNIT  0
   14 C14       -2.6053    -3.4966    -3.3149 C.3        1 SUBUNIT  0
   15 C15       -3.8269    -2.5659    -3.2036 C.3        1 SUBUNIT  0
   16 N16       -0.4055    -1.2057    -5.4320 N.3        1 SUBUNIT  0
   17 C17       -4.3004     1.8091    -3.5959 C.3        1 SUBUNIT  0
   18 C18       -3.1168     2.6545    -3.7093 C.1        1 SUBUNIT  0
   19 C19       -2.1501     3.3454    -3.8015 C.1        1 SUBUNIT  0
   20 C20       -0.9666     4.1907    -3.9149 C.3        1 SUBUNIT  0
   21 O21       -5.3603     3.7699    -1.5038 O.2        1 SUBUNIT  0
   22 O22       -5.6384     2.1878     2.7154 O.2        1 SUBUNIT  0
   23 C23       -6.0442     4.3270     1.1015 C.3        1 SUBUNIT  0
   24 C24       -4.9874     5.4234     0.9646 C.3        1 SUBUNIT  0
   25 C25       -3.6691     5.0590     1.6440 C.3        1 SUBUNIT  0
   26 N26       -2.9176     4.1075     0.8319 N.3        1 SUBUNIT  0
   27 C27       -1.9662     3.3229     1.6284 C.3        1 SUBUNIT  0
   28 C28       -0.7772     4.1828     2.1057 C.3        1 SUBUNIT  0
   29 C29       -0.0731     4.8887     0.9330 C.3        1 SUBUNIT  0
   30 C30       -1.1058     5.6448     0.0825 C.3        1 SUBUNIT  0
   31 C31       -2.2854     4.7431    -0.3334 C.3        1 SUBUNIT  0
   32 C32       -4.6944    -0.3591     2.2089 C.3        1 SUBUNIT  0
   33 C33        0.7213     3.9121     0.0973 C.2        1 SUBUNIT  0
   34 N34        1.4992     4.3978    -0.9139 N.am       1 SUBUNIT  0
   35 C35        2.2296     3.5343    -1.6882 C.2        1 SUBUNIT  0
   36 O36        0.6704     2.7237     0.3149 O.2        1 SUBUNIT  0
   37 C37        4.2991     2.9728    -2.8446 C.2        1 SUBUNIT  0
   38 C38        3.5516     3.8588    -2.0498 C.2        1 SUBUNIT  0
   39 C39        3.7324     1.7602    -3.2808 C.2        1 SUBUNIT  0
   40 C40        1.6612     2.3240    -2.1236 C.2        1 SUBUNIT  0
   41 C41        2.4126     1.4397    -2.9185 C.2        1 SUBUNIT  0
   42 O42        4.4343     0.9320    -4.0260 O.3        1 SUBUNIT  0
   43 C43        3.8676    -0.3351    -4.3294 C.3        1 SUBUNIT  0
   44 H44       -2.1449     0.3519    -3.9869 H          1 SUBUNIT  0
   45 H45       -3.0050    -0.6398    -5.1466 H          1 SUBUNIT  0
   46 H46       -0.6498    -1.5084    -3.3966 H          1 SUBUNIT  0
   47 H47       -0.7908    -3.7272    -4.4749 H          1 SUBUNIT  0
   48 H48       -2.1804    -3.2208    -5.4120 H          1 SUBUNIT  0
   49 H49       -2.0526    -3.4872    -2.3735 H          1 SUBUNIT  0
   50 H50       -2.9370    -4.5253    -3.4657 H          1 SUBUNIT  0
   51 H51       -4.4150    -2.8237    -2.3197 H          1 SUBUNIT  0
   52 H52       -4.4752    -2.7015    -4.0680 H          1 SUBUNIT  0
   53 H53        0.4195    -1.8196    -5.4526 H          1 SUBUNIT  0
   54 H54       -0.9408    -1.3507    -6.2997 H          1 SUBUNIT  0
   55 H55       -4.3227     1.1003    -4.4228 H          1 SUBUNIT  0
   56 H56       -5.1959     2.4264    -3.6628 H          1 SUBUNIT  0
   57 H57       -0.0228     3.6516    -3.8576 H          1 SUBUNIT  0
   58 H58       -0.9739     4.9335    -3.1183 H          1 SUBUNIT  0
   59 H59       -0.9896     4.7234    -4.8654 H          1 SUBUNIT  0
   60 H60       -6.9380     4.5789     0.5303 H          1 SUBUNIT  0
   61 H61       -6.3705     4.2318     2.1371 H          1 SUBUNIT  0
   62 H62       -4.8238     5.6695    -0.0852 H          1 SUBUNIT  0
   63 H63       -5.3676     6.3734     1.3394 H          1 SUBUNIT  0
   64 H64       -3.0644     5.9514     1.8137 H          1 SUBUNIT  0
   65 H65       -3.8503     4.6318     2.6318 H          1 SUBUNIT  0
   66 H66       -1.6011     2.4912     1.0223 H          1 SUBUNIT  0
   67 H67       -2.4769     2.8776     2.4816 H          1 SUBUNIT  0
   68 H68       -1.1399     4.9324     2.8086 H          1 SUBUNIT  0
   69 H69       -0.0696     3.5666     2.6625 H          1 SUBUNIT  0
   70 H70        0.6342     5.6119     1.3429 H          1 SUBUNIT  0
   71 H71       -0.6330     6.0724    -0.8040 H          1 SUBUNIT  0
   72 H72       -1.4881     6.4917     0.6527 H          1 SUBUNIT  0
   73 H73       -3.0301     5.3201    -0.8834 H          1 SUBUNIT  0
   74 H74       -1.9373     3.9648    -1.0119 H          1 SUBUNIT  0
   75 H75       -5.5235    -0.4699     2.9065 H          1 SUBUNIT  0
   76 H76       -3.7920    -0.1699     2.7912 H          1 SUBUNIT  0
   77 H77       -4.5632    -1.3099     1.6929 H          1 SUBUNIT  0
   78 H78        1.5398     5.3804    -1.0920 H          1 SUBUNIT  0
   79 H79        5.3116     3.2232    -3.1202 H          1 SUBUNIT  0
   80 H80        4.0061     4.7837    -1.7251 H          1 SUBUNIT  0
   81 H81        0.6481     2.0564    -1.8561 H          1 SUBUNIT  0
   82 H82        1.9708     0.5119    -3.2513 H          1 SUBUNIT  0
   83 H83        4.5793    -0.8872    -4.9424 H          1 SUBUNIT  0
   84 H84        3.5684    -0.8069    -3.3928 H          1 SUBUNIT  0
   85 H85        2.9698    -0.1738    -4.9232 H          1 SUBUNIT  0
@<TRIPOS>BOND
    1     1     5 1
    2     1    23 1
    3     2     3 1
    4     2     7 1
    5     3     1 1
    6     3    21 2
    7     4     2 2
    8     4     8 1
    9     5     6 1
   10     5    22 2
   11     6     4 1
   12     6    32 1
   13     7    17 1
   14     8     9 2
   15     9     7 1
   16     9    10 1
   17    10    11 1
   18    11    12 1
   19    11    44 1
   20    11    45 1
   21    12    13 1
   22    12    16 1
   23    12    46 1
   24    13    14 1
   25    13    47 1
   26    13    48 1
   27    14    15 1
   28    14    49 1
   29    14    50 1
   30    15    10 1
   31    15    51 1
   32    15    52 1
   33    16    53 1
   34    16    54 1
   35    17    18 1
   36    17    55 1
   37    17    56 1
   38    18    19 3
   39    19    20 1
   40    20    57 1
   41    20    58 1
   42    20    59 1
   43    23    24 1
   44    23    60 1
   45    23    61 1
   46    24    25 1
   47    24    62 1
   48    24    63 1
   49    25    26 1
   50    25    64 1
   51    25    65 1
   52    26    27 1
   53    27    28 1
   54    27    66 1
   55    27    67 1
   56    28    29 1
   57    28    68 1
   58    28    69 1
   59    29    30 1
   60    29    33 1
   61    29    70 1
   62    30    31 1
   63    30    71 1
   64    30    72 1
   65    31    26 1
   66    31    73 1
   67    31    74 1
   68    32    75 1
   69    32    76 1
   70    32    77 1
   71    33    34 1
   72    33    36 2
   73    34    35 1
   74    34    78 1
   75    35    40 2
   76    37    38 2
   77    37    79 1
   78    38    35 1
   79    38    80 1
   80    39    37 1
   81    39    42 1
   82    40    41 1
   83    40    81 1
   84    41    39 2
   85    41    82 1
   86    42    43 1
   87    43    83 1
   88    43    84 1
   89    43    85 1
@<TRIPOS>SUBSTRUCTURE
1   ****   1
@<SCITEGIC>MOL_PROPERTY
AbsoluteEnergy
SciTegic.value.StringValue
68.7247

@<SCITEGIC>MOL_PROPERTY
Activ
SciTegic.value.StringValue
120

@<SCITEGIC>MOL_PROPERTY
Angle Energy
SciTegic.value.StringValue
11.7774200439453

@<SCITEGIC>MOL_PROPERTY
Bond Energy
SciTegic.value.StringValue
2.3548800945282

@<SCITEGIC>MOL_PROPERTY
CHARMm Energy
SciTegic.value.StringValue
-16.5208702087402

@<SCITEGIC>MOL_PROPERTY
Clean Energy
SciTegic.value.StringValue
95.7005004882813

@<SCITEGIC>MOL_PROPERTY
ConfNumber
SciTegic.value.StringValue
7

@<SCITEGIC>MOL_PROPERTY
Dihedral Energy
SciTegic.value.StringValue
19.767749786377

@<SCITEGIC>MOL_PROPERTY
Electrostatic Energy
SciTegic.value.StringValue
-45.3822784423828

@<SCITEGIC>MOL_PROPERTY
Estimate
SciTegic.value.StringValue
24.8552

@<SCITEGIC>MOL_PROPERTY
FitValue
SciTegic.value.StringValue
5.60318

@<SCITEGIC>MOL_PROPERTY
Forcefield
SciTegic.value.StringValue
CHARMm

@<SCITEGIC>MOL_PROPERTY
ForcefieldBase
SciTegic.value.StringValue
CHARMm

@<SCITEGIC>MOL_PROPERTY
ForcefieldFFML
SciTegic.value.StringValue
<?xml version="1.0" encoding="UTF-8"?>
<!DOCTYPE ffml SYSTEM "Ffml.dtd">
<ffml version="1.0">
<forcefield name="CHARMm" derivedFrom="CHARMm" base="CHARMm">
<atomTypes>
</atomTypes>
<parameters>
<bond atom1="C5R" atom2="NX">
<quadratic
refValue="1.47"
forceConstant="390"/>
</bond>
<bond atom1="NX" atom2="CR56">
<quadratic
refValue="1.47"
forceConstant="390"/>
</bond>
<angle atom1="C" atom2="NX" atom3="CR56">
<quadratic
refValue="120"
forceConstant="60"/>
</angle>
<angle atom1="C5R" atom2="NX" atom3="CT">
<quadratic
refValue="120"
forceConstant="80"/>
</angle>
<angle atom1="CR56" atom2="C" atom3="NX">
<quadratic
refValue="117.5"
forceConstant="70"/>
</angle>
<angle atom1="CR56" atom2="CR56" atom3="NX">
<quadratic
refValue="126"
forceConstant="65"/>
</angle>
<angle atom1="CR56" atom2="NX" atom3="CT">
<quadratic
refValue="120"
forceConstant="80"/>
</angle>
<angle atom1="N5R" atom2="C5R" atom3="NX">
<quadratic
refValue="127"
forceConstant="70"/>
</angle>
<angle atom1="N5R" atom2="CR56" atom3="NX">
<quadratic
refValue="127"
forceConstant="70"/>
</angle>
<angle atom1="N5R" atom2="CT" atom3="CUY1">
<quadratic
refValue="110.845"
forceConstant="51"/>
</angle>
<torsion atom1="C" atom2="NX" atom3="CR56" atom4="CR56">
<multiplecos
v1="0"
v2="2.05"
v3="0"
v4="0"
v5="0"
v6="0"
gamma1="0"
gamma2="180"
gamma3="0"
gamma4="0"
gamma5="0"
gamma6="0"/>
</torsion>
<torsion atom1="C" atom2="NX" atom3="CR56" atom4="N5R">
<multiplecos
v1="0"
v2="2.05"
v3="0"
v4="0"
v5="0"
v6="0"
gamma1="0"
gamma2="180"
gamma3="0"
gamma4="0"
gamma5="0"
gamma6="0"/>
</torsion>
<torsion atom1="CT" atom2="NX" atom3="CR56" atom4="CR56">
<multiplecos
v1="0"
v2="2.05"
v3="0"
v4="0"
v5="0"
v6="0"
gamma1="0"
gamma2="180"
gamma3="0"
gamma4="0"
gamma5="0"
gamma6="0"/>
</torsion>
<torsion atom1="CT" atom2="NX" atom3="CR56" atom4="N5R">
<multiplecos
v1="0"
v2="2.05"
v3="0"
v4="0"
v5="0"
v6="0"
gamma1="0"
gamma2="180"
gamma3="0"
gamma4="0"
gamma5="0"
gamma6="0"/>
</torsion>
<improper atom1="NX" atom2="CT" atom3="CT" atom4="C5R">
<cos1
refValue="0"
forceConstant="40"
periodicity="0"/>
</improper>
</parameters>
</forcefield>
</ffml>

@<SCITEGIC>MOL_PROPERTY
HBA_1
SciTegic.value.StringValue
1

@<SCITEGIC>MOL_PROPERTY
HBA_lipid_2
SciTegic.value.StringValue
0

@<SCITEGIC>MOL_PROPERTY
HBD_3
SciTegic.value.StringValue
1

@<SCITEGIC>MOL_PROPERTY
HYDROPHOBIC_4
SciTegic.value.StringValue
1

@<SCITEGIC>MOL_PROPERTY
Hydrogen Bond Energy
SciTegic.value.StringValue
0

@<SCITEGIC>MOL_PROPERTY
Improper Energy
SciTegic.value.StringValue
0.177530005574226

@<SCITEGIC>MOL_PROPERTY
Initial Potential Energy
SciTegic.value.StringValue
12.4286098480225

@<SCITEGIC>MOL_PROPERTY
Initial RMS Gradient
SciTegic.value.StringValue
13.4698896408081

@<SCITEGIC>MOL_PROPERTY
MapNumber
SciTegic.value.StringValue
1

@<SCITEGIC>MOL_PROPERTY
MappedAtoms
SciTegic.value.StringValue
22,-6.19266,1.89618,2.76229,1.6,HBA_1.11
22,-6.09273,3.17004,5.47657,2.2,HBA_1.21
16,-0.347406,-0.696616,-5.2673,1.6,HBD_3.11
16,-2.49761,0.946268,-6.5625,2.2,HBD_3.21
43,4.25596,-0.537645,-4.49393,1.6,HYDROPHOBIC_4.11

@<SCITEGIC>MOL_PROPERTY
MappedFeatures
SciTegic.value.StringValue
HBA_1,HBD_3,HYDROPHOBIC_4

@<SCITEGIC>MOL_PROPERTY
MappedLocations
SciTegic.value.StringValue
HBA_1.11,HBA_1.21,HBD_3.11,HBD_3.21,HYDROPHOBIC_4.11

@<SCITEGIC>MOL_PROPERTY
MappingID
SciTegic.value.StringValue
1

@<SCITEGIC>MOL_PROPERTY
Minimization Criteria
SciTegic.value.StringValue
CONJUG> Minimization exiting with gradient tolerance ( 0.0100000) satisfied.

@<SCITEGIC>MOL_PROPERTY
PartialChargeMethod
SciTegic.value.StringValue
MomanyRone

@<SCITEGIC>MOL_PROPERTY
Pharmprint
SciTegic.value.StringValue
'1011'

@<SCITEGIC>MOL_PROPERTY
Pharmtype
SciTegic.value.StringValue
3

@<SCITEGIC>MOL_PROPERTY
Potential Energy
SciTegic.value.StringValue
-16.5208702087402

@<SCITEGIC>MOL_PROPERTY
RMS Gradient
SciTegic.value.StringValue
0.00982999987900257

@<SCITEGIC>MOL_PROPERTY
RelativeEnergy
SciTegic.value.StringValue
4.23765

@<SCITEGIC>MOL_PROPERTY
Solvation Free Energy
SciTegic.value.StringValue
0

@<SCITEGIC>MOL_PROPERTY
Uncert
SciTegic.value.StringValue
1.5

@<SCITEGIC>MOL_PROPERTY
Urey-Bradley Energy
SciTegic.value.StringValue
0

@<SCITEGIC>MOL_PROPERTY
UseResidueTemplateCharge
SciTegic.value.StringValue
True

@<SCITEGIC>MOL_PROPERTY
Van der Waals Energy
SciTegic.value.StringValue
-5.21615982055664

@<SCITEGIC>MOL_PROPERTY
Error
SciTegic.value.StringValue
-4.8279635649683

@<SCITEGIC>MOL_PROPERTY
logActiv
SciTegic.value.StringValue
2.07918124604762

@<SCITEGIC>MOL_PROPERTY
logEstimate
SciTegic.value.StringValue
1.39541726208564

@<SCITEGIC>ATOM_PROPERTY
Formal Charge
SciTegic.value.StringValue
1 0
2 0
3 0
4 0
5 0
6 0
7 0
8 0
9 0
10 0
11 0
12 0
13 0
14 0
15 0
16 0
17 0
18 0
19 0
20 0
21 0
22 0
23 0
24 0
25 0
26 0
27 0
28 0
29 0
30 0
31 0
32 0
33 0
34 0
35 0
36 0
37 0
38 0
39 0
40 0
41 0
42 0
43 0
44 0
45 0
46 0
47 0
48 0
49 0
50 0
51 0
52 0
53 0
54 0
55 0
56 0
57 0
58 0
59 0
60 0
61 0
62 0
63 0
64 0
65 0
66 0
67 0
68 0
69 0
70 0
71 0
72 0
73 0
74 0
75 0
76 0
77 0
78 0
79 0
80 0
81 0
82 0
83 0
84 0
85 0

@<SCITEGIC>ATOM_PROPERTY
pdb_tempFactor
SciTegic.value.DoubleValue
1 0
2 0
3 0
4 0
5 0
6 0
7 0
8 0
9 0
10 0
11 0
12 0
13 0
14 0
15 0
16 0
17 0
18 0
19 0
20 0
21 0
22 0
23 0
24 0
25 0
26 0
27 0
28 0
29 0
30 0
31 0
32 0
33 0
34 0
35 0
36 0
37 0
38 0
39 0
40 0
41 0
42 0
43 0
44 0
45 0
46 0
47 0
48 0
49 0
50 0
51 0
52 0
53 0
54 0
55 0
56 0
57 0
58 0
59 0
60 0
61 0
62 0
63 0
64 0
65 0
66 0
67 0
68 0
69 0
70 0
71 0
72 0
73 0
74 0
75 0
76 0
77 0
78 0
79 0
80 0
81 0
82 0
83 0
84 0
85 0

@<SCITEGIC>ATOM_PROPERTY
pdb_occupancy
SciTegic.value.DoubleValue
1 1
2 1
3 1
4 1
5 1
6 1
7 1
8 1
9 1
10 1
11 1
12 1
13 1
14 1
15 1
16 1
17 1
18 1
19 1
20 1
21 1
22 1
23 1
24 1
25 1
26 1
27 1
28 1
29 1
30 1
31 1
32 1
33 1
34 1
35 1
36 1
37 1
38 1
39 1
40 1
41 1
42 1
43 1
44 1
45 1
46 1
47 1
48 1
49 1
50 1
51 1
52 1
53 1
54 1
55 1
56 1
57 1
58 1
59 1
60 1
61 1
62 1
63 1
64 1
65 1
66 1
67 1
68 1
69 1
70 1
71 1
72 1
73 1
74 1
75 1
76 1
77 1
78 1
79 1
80 1
81 1
82 1
83 1
84 1
85 1

@<TRIPOS>MOLECULE
dpp4_19
45  48  1  0  0
SMALL
FORMAL_CHARGES
@<TRIPOS>ATOM
    1 C1         0.9762    -0.3621    -1.9991 C.3        1 SUBUNIT  0
    2 C2         1.3009     0.5629    -0.8127 C.3        1 SUBUNIT  0
    3 C3         0.1268     0.8718     0.0948 C.2        1 SUBUNIT  0
    4 N4        -1.1733     0.6157    -0.3004 N.am       1 SUBUNIT  0
    5 C5        -1.4924    -0.0045    -1.6156 C.3        1 SUBUNIT  0
    6 C6        -0.3497     0.0780    -2.6456 C.3        1 SUBUNIT  0
    7 C7         2.1063    -0.3945    -2.9771 C.2        1 SUBUNIT  0
    8 C8         3.5623     0.7276    -4.5763 C.2        1 SUBUNIT  0
    9 C9         2.4976     0.7731    -3.6578 C.2        1 SUBUNIT  0
   10 C10        4.2375    -0.4828    -4.8134 C.2        1 SUBUNIT  0
   11 C11        2.7807    -1.6054    -3.2144 C.2        1 SUBUNIT  0
   12 C12        3.8480    -1.6494    -4.1323 C.2        1 SUBUNIT  0
   13 O13        0.3549     1.3546     1.1823 O.2        1 SUBUNIT  0
   14 C14       -0.7065    -0.7532    -3.8879 C.3        1 SUBUNIT  0
   15 N15       -0.0610    -0.2046    -5.0673 N.3        1 SUBUNIT  0
   16 C16       -2.2174     0.9247     0.5310 C.2        1 SUBUNIT  0
   17 F17        1.8670     1.9275    -3.4400 F          1 SUBUNIT  0
   18 F18        5.2452    -0.5146    -5.6841 F          1 SUBUNIT  0
   19 F19        4.4826    -2.8006    -4.3495 F          1 SUBUNIT  0
   20 N20       -4.4185     0.5062     1.3054 N.pl3      1 SUBUNIT  0
   21 N21       -3.2998     0.2121     0.4500 N.2        1 SUBUNIT  0
   22 C22       -4.3326     1.5323     2.1941 C.2        1 SUBUNIT  0
   23 C23       -2.0996     2.0634     1.5048 C.2        1 SUBUNIT  0
   24 C24       -3.1268     2.3766     2.3308 C.2        1 SUBUNIT  0
   25 C25       -5.6233    -0.1268     1.3642 C.2        1 SUBUNIT  0
   26 N26       -5.5271     1.5318     2.8239 N.2        1 SUBUNIT  0
   27 N27       -6.2926     0.5454     2.3280 N.2        1 SUBUNIT  0
   28 C28       -6.1083    -1.3053     0.5458 C.3        1 SUBUNIT  0
   29 F29       -5.2830    -2.3792     0.7572 F          1 SUBUNIT  0
   30 F30       -6.0944    -0.9737    -0.7867 F          1 SUBUNIT  0
   31 F31       -7.3861    -1.6280     0.9212 F          1 SUBUNIT  0
   32 H32        0.8540    -1.3803    -1.6220 H          1 SUBUNIT  0
   33 H33        1.6822     1.5169    -1.1811 H          1 SUBUNIT  0
   34 H34        2.1067     0.1289    -0.2168 H          1 SUBUNIT  0
   35 H35       -1.7466    -1.0519    -1.4372 H          1 SUBUNIT  0
   36 H36       -2.3866     0.4620    -2.0310 H          1 SUBUNIT  0
   37 H37       -0.2542     1.1169    -2.9622 H          1 SUBUNIT  0
   38 H38        3.8606     1.6252    -5.0988 H          1 SUBUNIT  0
   39 H39        2.4826    -2.5026    -2.6933 H          1 SUBUNIT  0
   40 H40       -0.4022    -1.7914    -3.7577 H          1 SUBUNIT  0
   41 H41       -1.7849    -0.7764    -4.0395 H          1 SUBUNIT  0
   42 H42       -0.2898    -0.8082    -5.8709 H          1 SUBUNIT  0
   43 H43       -0.4533     0.7302    -5.2460 H          1 SUBUNIT  0
   44 H44       -1.1881     2.6437     1.5555 H          1 SUBUNIT  0
   45 H45       -3.0740     3.1895     3.0425 H          1 SUBUNIT  0
@<TRIPOS>BOND
    1     1     2 1
    2     1     6 1
    3     1     7 1
    4     1    32 1
    5     2     3 1
    6     2    33 1
    7     2    34 1
    8     3     4 1
    9     3    13 2
   10     4     5 1
   11     4    16 1
   12     5     6 1
   13     5    35 1
   14     5    36 1
   15     6    14 1
   16     6    37 1
   17     7    11 2
   18     8     9 2
   19     8    38 1
   20     9     7 1
   21     9    17 1
   22    10     8 1
   23    10    18 1
   24    11    12 1
   25    11    39 1
   26    12    10 2
   27    12    19 1
   28    14    15 1
   29    14    40 1
   30    14    41 1
   31    15    42 1
   32    15    43 1
   33    16    23 1
   34    20    21 1
   35    20    25 1
   36    21    16 2
   37    22    20 1
   38    22    26 2
   39    23    24 2
   40    23    44 1
   41    24    22 1
   42    24    45 1
   43    25    28 1
   44    26    27 1
   45    27    25 2
   46    28    29 1
   47    28    30 1
   48    28    31 1
@<TRIPOS>SUBSTRUCTURE
1   ****   1
@<SCITEGIC>MOL_PROPERTY
AbsoluteEnergy
SciTegic.value.StringValue
80.827

@<SCITEGIC>MOL_PROPERTY
Activ
SciTegic.value.StringValue
125

@<SCITEGIC>MOL_PROPERTY
Angle Energy
SciTegic.value.StringValue
28.2018604278564

@<SCITEGIC>MOL_PROPERTY
Bond Energy
SciTegic.value.StringValue
4.52943992614746

@<SCITEGIC>MOL_PROPERTY
CHARMm Energy
SciTegic.value.StringValue
54.2798118591309

@<SCITEGIC>MOL_PROPERTY
Clean Energy
SciTegic.value.StringValue
47.5348167419434

@<SCITEGIC>MOL_PROPERTY
ConfNumber
SciTegic.value.StringValue
16

@<SCITEGIC>MOL_PROPERTY
Dihedral Energy
SciTegic.value.StringValue
8.26054954528809

@<SCITEGIC>MOL_PROPERTY
Electrostatic Energy
SciTegic.value.StringValue
15.8513298034668

@<SCITEGIC>MOL_PROPERTY
Estimate
SciTegic.value.StringValue
32.0534

@<SCITEGIC>MOL_PROPERTY
FitValue
SciTegic.value.StringValue
5.49273

@<SCITEGIC>MOL_PROPERTY
Forcefield
SciTegic.value.StringValue
CHARMm

@<SCITEGIC>MOL_PROPERTY
ForcefieldBase
SciTegic.value.StringValue
CHARMm

@<SCITEGIC>MOL_PROPERTY
ForcefieldFFML
SciTegic.value.StringValue
<?xml version="1.0" encoding="UTF-8"?>
<!DOCTYPE ffml SYSTEM "Ffml.dtd">
<ffml version="1.0">
<forcefield name="CHARMm" derivedFrom="CHARMm" base="CHARMm">
<atomTypes>
</atomTypes>
<parameters>
<bond atom1="NX" atom2="C6R">
<quadratic
refValue="1.355"
forceConstant="390"/>
</bond>
<angle atom1="C5R" atom2="CF3" atom3="XF">
<quadratic
refValue="110.26"
forceConstant="53.5714"/>
</angle>
<angle atom1="CF3" atom2="C5R" atom3="N5R">
<quadratic
refValue="119.136"
forceConstant="68"/>
</angle>
<angle atom1="NR56" atom2="C5R" atom3="CF3">
<quadratic
refValue="110"
forceConstant="68"/>
</angle>
<angle atom1="NX" atom2="C6R" atom3="C6R">
<quadratic
refValue="120"
forceConstant="65"/>
</angle>
<angle atom1="NX" atom2="C6R" atom3="N6R">
<quadratic
refValue="119.8"
forceConstant="70"/>
</angle>
<torsion atom1="N5R" atom2="C5R" atom3="CF3" atom4="XF">
<multiplecos
v1="0"
v2="0"
v3="0"
v4="0"
v5="0"
v6="0.1"
gamma1="0"
gamma2="0"
gamma3="0"
gamma4="0"
gamma5="0"
gamma6="0"/>
</torsion>
<torsion atom1="NR56" atom2="C5R" atom3="CF3" atom4="XF">
<multiplecos
v1="0"
v2="0"
v3="0"
v4="0"
v5="0"
v6="0.1"
gamma1="0"
gamma2="0"
gamma3="0"
gamma4="0"
gamma5="0"
gamma6="0"/>
</torsion>
</parameters>
</forcefield>
</ffml>

@<SCITEGIC>MOL_PROPERTY
HBA_1
SciTegic.value.StringValue
1

@<SCITEGIC>MOL_PROPERTY
HBA_lipid_2
SciTegic.value.StringValue
0

@<SCITEGIC>MOL_PROPERTY
HBD_3
SciTegic.value.StringValue
1

@<SCITEGIC>MOL_PROPERTY
HYDROPHOBIC_4
SciTegic.value.StringValue
1

@<SCITEGIC>MOL_PROPERTY
Hydrogen Bond Energy
SciTegic.value.StringValue
0

@<SCITEGIC>MOL_PROPERTY
Improper Energy
SciTegic.value.StringValue
0.259130001068115

@<SCITEGIC>MOL_PROPERTY
Initial Potential Energy
SciTegic.value.StringValue
97.1316680908203

@<SCITEGIC>MOL_PROPERTY
Initial RMS Gradient
SciTegic.value.StringValue
28.4014301300049

@<SCITEGIC>MOL_PROPERTY
MapNumber
SciTegic.value.StringValue
1

@<SCITEGIC>MOL_PROPERTY
MappedAtoms
SciTegic.value.StringValue
26,-6.19266,1.89618,2.76229,1.6,HBA_1.11
26,-6.09273,3.17004,5.47657,2.2,HBA_1.21
15,-0.347406,-0.696616,-5.2673,1.6,HBD_3.11
15,-2.49761,0.946268,-6.5625,2.2,HBD_3.21
10,4.25596,-0.537645,-4.49393,1.6,HYDROPHOBIC_4.11

@<SCITEGIC>MOL_PROPERTY
MappedFeatures
SciTegic.value.StringValue
HBA_1,HBD_3,HYDROPHOBIC_4

@<SCITEGIC>MOL_PROPERTY
MappedLocations
SciTegic.value.StringValue
HBA_1.11,HBA_1.21,HBD_3.11,HBD_3.21,HYDROPHOBIC_4.11

@<SCITEGIC>MOL_PROPERTY
MappingID
SciTegic.value.StringValue
1

@<SCITEGIC>MOL_PROPERTY
Minimization Criteria
SciTegic.value.StringValue
CONJUG> Minimization exiting with gradient tolerance ( 0.0100000) satisfied.

@<SCITEGIC>MOL_PROPERTY
PartialChargeMethod
SciTegic.value.StringValue
MomanyRone

@<SCITEGIC>MOL_PROPERTY
Pharmprint
SciTegic.value.StringValue
'1011'

@<SCITEGIC>MOL_PROPERTY
Pharmtype
SciTegic.value.StringValue
3

@<SCITEGIC>MOL_PROPERTY
Potential Energy
SciTegic.value.StringValue
54.2798118591309

@<SCITEGIC>MOL_PROPERTY
RMS Gradient
SciTegic.value.StringValue
0.00748000014573336

@<SCITEGIC>MOL_PROPERTY
RelativeEnergy
SciTegic.value.StringValue
5.49559

@<SCITEGIC>MOL_PROPERTY
Solvation Free Energy
SciTegic.value.StringValue
0

@<SCITEGIC>MOL_PROPERTY
Uncert
SciTegic.value.StringValue
1.5

@<SCITEGIC>MOL_PROPERTY
Urey-Bradley Energy
SciTegic.value.StringValue
0

@<SCITEGIC>MOL_PROPERTY
UseResidueTemplateCharge
SciTegic.value.StringValue
True

@<SCITEGIC>MOL_PROPERTY
Van der Waals Energy
SciTegic.value.StringValue
-2.82249999046326

@<SCITEGIC>MOL_PROPERTY
Error
SciTegic.value.StringValue
-3.89974230502848

@<SCITEGIC>MOL_PROPERTY
logActiv
SciTegic.value.StringValue
2.09691001300806

@<SCITEGIC>MOL_PROPERTY
logEstimate
SciTegic.value.StringValue
1.50587410321278

@<SCITEGIC>ATOM_PROPERTY
Formal Charge
SciTegic.value.StringValue
1 0
2 0
3 0
4 0
5 0
6 0
7 0
8 0
9 0
10 0
11 0
12 0
13 0
14 0
15 0
16 0
17 0
18 0
19 0
20 0
21 0
22 0
23 0
24 0
25 0
26 0
27 0
28 0
29 0
30 0
31 0
32 0
33 0
34 0
35 0
36 0
37 0
38 0
39 0
40 0
41 0
42 0
43 0
44 0
45 0

@<SCITEGIC>ATOM_PROPERTY
pdb_tempFactor
SciTegic.value.DoubleValue
1 0
2 0
3 0
4 0
5 0
6 0
7 0
8 0
9 0
10 0
11 0
12 0
13 0
14 0
15 0
16 0
17 0
18 0
19 0
20 0
21 0
22 0
23 0
24 0
25 0
26 0
27 0
28 0
29 0
30 0
31 0
32 0
33 0
34 0
35 0
36 0
37 0
38 0
39 0
40 0
41 0
42 0
43 0
44 0
45 0

@<SCITEGIC>ATOM_PROPERTY
pdb_occupancy
SciTegic.value.DoubleValue
1 1
2 1
3 1
4 1
5 1
6 1
7 1
8 1
9 1
10 1
11 1
12 1
13 1
14 1
15 1
16 1
17 1
18 1
19 1
20 1
21 1
22 1
23 1
24 1
25 1
26 1
27 1
28 1
29 1
30 1
31 1
32 1
33 1
34 1
35 1
36 1
37 1
38 1
39 1
40 1
41 1
42 1
43 1
44 1
45 1

@<TRIPOS>MOLECULE
dpp4_10
51  55  1  0  0
SMALL
FORMAL_CHARGES
@<TRIPOS>ATOM
    1 C1         5.2269    -0.2179    -3.8201 C.2        1 SUBUNIT  0
    2 C2         4.6209     0.3657    -4.9458 C.2        1 SUBUNIT  0
    3 C3         3.3582    -0.0750    -5.3778 C.2        1 SUBUNIT  0
    4 C4         2.6979    -1.1049    -4.6766 C.2        1 SUBUNIT  0
    5 C5         3.3058    -1.6888    -3.5524 C.2        1 SUBUNIT  0
    6 C6         4.5714    -1.2458    -3.1232 C.2        1 SUBUNIT  0
    7 F7         5.1452    -1.8022    -2.0581 F          1 SUBUNIT  0
    8 C8         1.3556    -1.5832    -5.1219 C.3        1 SUBUNIT  0
    9 C9         0.3553    -0.4092    -5.2609 C.3        1 SUBUNIT  0
   10 C10       -0.0830     0.1373    -3.8874 C.3        1 SUBUNIT  0
   11 C11       -0.6264    -0.9669    -2.9584 C.3        1 SUBUNIT  0
   12 C12        0.3796    -2.1214    -2.8116 C.3        1 SUBUNIT  0
   13 C13        0.8126    -2.6783    -4.1793 C.3        1 SUBUNIT  0
   14 N14       -0.8179    -0.8388    -6.0180 N.3        1 SUBUNIT  0
   15 F15        2.7962     0.4854    -6.4452 F          1 SUBUNIT  0
   16 H16        6.1975     0.1258    -3.4936 H          1 SUBUNIT  0
   17 N17       -0.9474    -0.4083    -1.6465 N.3        1 SUBUNIT  0
   18 C18       -2.0148     0.6161    -1.6658 C.3        1 SUBUNIT  0
   19 C19       -1.5395     1.6200    -0.6620 C.2        1 SUBUNIT  0
   20 C20       -0.3023     1.3475    -0.2389 C.2        1 SUBUNIT  0
   21 C21        0.2241     0.1179    -0.9114 C.3        1 SUBUNIT  0
   22 N22       -2.2181     2.7599    -0.1404 N.pl3      1 SUBUNIT  0
   23 C23       -1.5686     3.5052     0.7611 C.2        1 SUBUNIT  0
   24 C24        0.3748     2.2138     0.7713 C.2        1 SUBUNIT  0
   25 N25       -0.1865     3.2696     1.2882 N.2        1 SUBUNIT  0
   26 N26       -3.4617     3.1939    -0.4437 N.2        1 SUBUNIT  0
   27 C27       -2.4957     4.4975     1.0377 C.2        1 SUBUNIT  0
   28 C28       -3.6958     4.3336     0.3024 C.2        1 SUBUNIT  0
   29 C29       -4.9630     5.1572     0.2819 C.3        1 SUBUNIT  0
   30 H30        5.1310     1.1552    -5.4778 H          1 SUBUNIT  0
   31 H31        2.8023    -2.4797    -3.0138 H          1 SUBUNIT  0
   32 H32        1.5142    -2.0294    -6.1056 H          1 SUBUNIT  0
   33 H33        0.8183     0.4016    -5.8268 H          1 SUBUNIT  0
   34 H34       -0.8339     0.9189    -4.0189 H          1 SUBUNIT  0
   35 H35        0.7689     0.6232    -3.4110 H          1 SUBUNIT  0
   36 H36       -1.5458    -1.3636    -3.3881 H          1 SUBUNIT  0
   37 H37        1.2604    -1.7786    -2.2641 H          1 SUBUNIT  0
   38 H38       -0.0566    -2.9235    -2.2157 H          1 SUBUNIT  0
   39 H39       -0.0494    -3.1543    -4.6477 H          1 SUBUNIT  0
   40 H40        1.5492    -3.4721    -4.0425 H          1 SUBUNIT  0
   41 H41       -0.5038    -1.1706    -6.9398 H          1 SUBUNIT  0
   42 H42       -1.2495    -1.6319    -5.5205 H          1 SUBUNIT  0
   43 H43       -2.1063     1.0727    -2.6442 H          1 SUBUNIT  0
   44 H44       -2.9604     0.1777    -1.3796 H          1 SUBUNIT  0
   45 H45        1.0315     0.3758    -1.5847 H          1 SUBUNIT  0
   46 H46        0.5748    -0.6084    -0.1898 H          1 SUBUNIT  0
   47 H47        1.3710     1.9321     1.0666 H          1 SUBUNIT  0
   48 H48       -2.3268     5.3071     1.7387 H          1 SUBUNIT  0
   49 H49       -5.6750     4.7106    -0.4127 H          1 SUBUNIT  0
   50 H50       -5.3584     5.2427     1.2940 H          1 SUBUNIT  0
   51 H51       -4.7358     6.1622    -0.0739 H          1 SUBUNIT  0
@<TRIPOS>BOND
    1     1     2 2
    2     1    16 1
    3     2     3 1
    4     2    30 1
    5     3     4 2
    6     3    15 1
    7     4     5 1
    8     4     8 1
    9     5     6 2
   10     5    31 1
   11     6     1 1
   12     6     7 1
   13     8    13 1
   14     8    32 1
   15     9     8 1
   16     9    14 1
   17     9    33 1
   18    10     9 1
   19    10    34 1
   20    10    35 1
   21    11    10 1
   22    11    17 1
   23    11    36 1
   24    12    11 1
   25    12    37 1
   26    12    38 1
   27    13    12 1
   28    13    39 1
   29    13    40 1
   30    14    41 1
   31    14    42 1
   32    18    17 1
   33    18    19 1
   34    18    43 1
   35    18    44 1
   36    19    20 2
   37    19    22 1
   38    20    21 1
   39    20    24 1
   40    21    17 1
   41    21    45 1
   42    21    46 1
   43    22    26 1
   44    23    22 1
   45    23    27 2
   46    24    25 2
   47    24    47 1
   48    25    23 1
   49    27    28 1
   50    27    48 1
   51    28    26 2
   52    28    29 1
   53    29    49 1
   54    29    50 1
   55    29    51 1
@<TRIPOS>SUBSTRUCTURE
1   ****   1
@<SCITEGIC>MOL_PROPERTY
AbsoluteEnergy
SciTegic.value.StringValue
120.951

@<SCITEGIC>MOL_PROPERTY
Activ
SciTegic.value.StringValue
16

@<SCITEGIC>MOL_PROPERTY
Angle Energy
SciTegic.value.StringValue
35.4051284790039

@<SCITEGIC>MOL_PROPERTY
Bond Energy
SciTegic.value.StringValue
1.88446998596191

@<SCITEGIC>MOL_PROPERTY
CHARMm Energy
SciTegic.value.StringValue
35.9581718444824

@<SCITEGIC>MOL_PROPERTY
Clean Energy
SciTegic.value.StringValue
41.0582046508789

@<SCITEGIC>MOL_PROPERTY
ConfNumber
SciTegic.value.StringValue
18

@<SCITEGIC>MOL_PROPERTY
Dihedral Energy
SciTegic.value.StringValue
15.8885498046875

@<SCITEGIC>MOL_PROPERTY
Electrostatic Energy
SciTegic.value.StringValue
-15.8246402740479

@<SCITEGIC>MOL_PROPERTY
Estimate
SciTegic.value.StringValue
43.8335

@<SCITEGIC>MOL_PROPERTY
FitValue
SciTegic.value.StringValue
5.35679

@<SCITEGIC>MOL_PROPERTY
Forcefield
SciTegic.value.StringValue
CHARMm

@<SCITEGIC>MOL_PROPERTY
ForcefieldBase
SciTegic.value.StringValue
CHARMm

@<SCITEGIC>MOL_PROPERTY
ForcefieldFFML
SciTegic.value.StringValue
<?xml version="1.0" encoding="UTF-8"?>
<!DOCTYPE ffml SYSTEM "Ffml.dtd">
<ffml version="1.0">
<forcefield name="CHARMm" derivedFrom="CHARMm" base="CHARMm">
<atomTypes>
</atomTypes>
<parameters>
<angle atom1="CR56" atom2="CR56" atom3="NR56">
<quadratic
refValue="106.5"
forceConstant="65"/>
</angle>
<angle atom1="CR56" atom2="CT" atom3="HA">
<quadratic
refValue="109.47"
forceConstant="40"/>
</angle>
<angle atom1="CR56" atom2="NR56" atom3="CR56">
<quadratic
refValue="108"
forceConstant="70"/>
</angle>
<angle atom1="CT" atom2="CR56" atom3="C6R">
<quadratic
refValue="127.679"
forceConstant="65.3571"/>
</angle>
<angle atom1="CT" atom2="CR56" atom3="CR56">
<quadratic
refValue="126"
forceConstant="70"/>
</angle>
<angle atom1="CT" atom2="CR56" atom3="NR56">
<quadratic
refValue="122"
forceConstant="58"/>
</angle>
<angle atom1="NT" atom2="CT" atom3="CR56">
<quadratic
refValue="111.6"
forceConstant="70"/>
</angle>
<torsion atom1="C6R" atom2="CR56" atom3="CT" atom4="HA">
<multiplecos
v1="0"
v2="0"
v3="0"
v4="0"
v5="0"
v6="0.01"
gamma1="0"
gamma2="0"
gamma3="0"
gamma4="0"
gamma5="0"
gamma6="0"/>
</torsion>
<torsion atom1="C6R" atom2="CR56" atom3="CT" atom4="NT">
<multiplecos
v1="0"
v2="0"
v3="0"
v4="0"
v5="0"
v6="0.01"
gamma1="0"
gamma2="0"
gamma3="0"
gamma4="0"
gamma5="0"
gamma6="0"/>
</torsion>
<torsion atom1="HA" atom2="CT" atom3="CR56" atom4="CR56">
<multiplecos
v1="0"
v2="0"
v3="0"
v4="0"
v5="0"
v6="0.01"
gamma1="0"
gamma2="0"
gamma3="0"
gamma4="0"
gamma5="0"
gamma6="0"/>
</torsion>
<torsion atom1="HA" atom2="CT" atom3="CR56" atom4="NR56">
<multiplecos
v1="0"
v2="0"
v3="0"
v4="0"
v5="0"
v6="0.01"
gamma1="0"
gamma2="0"
gamma3="0"
gamma4="0"
gamma5="0"
gamma6="0"/>
</torsion>
<torsion atom1="NT" atom2="CT" atom3="CR56" atom4="CR56">
<multiplecos
v1="0"
v2="0"
v3="0"
v4="0"
v5="0"
v6="0.01"
gamma1="0"
gamma2="0"
gamma3="0"
gamma4="0"
gamma5="0"
gamma6="0"/>
</torsion>
<torsion atom1="NT" atom2="CT" atom3="CR56" atom4="NR56">
<multiplecos
v1="0"
v2="0"
v3="0"
v4="0"
v5="0"
v6="0.01"
gamma1="0"
gamma2="0"
gamma3="0"
gamma4="0"
gamma5="0"
gamma6="0"/>
</torsion>
</parameters>
</forcefield>
</ffml>

@<SCITEGIC>MOL_PROPERTY
HBA_1
SciTegic.value.StringValue
0

@<SCITEGIC>MOL_PROPERTY
HBA_lipid_2
SciTegic.value.StringValue
1

@<SCITEGIC>MOL_PROPERTY
HBD_3
SciTegic.value.StringValue
1

@<SCITEGIC>MOL_PROPERTY
HYDROPHOBIC_4
SciTegic.value.StringValue
1

@<SCITEGIC>MOL_PROPERTY
Hydrogen Bond Energy
SciTegic.value.StringValue
0

@<SCITEGIC>MOL_PROPERTY
Improper Energy
SciTegic.value.StringValue
0.00757999997586012

@<SCITEGIC>MOL_PROPERTY
Initial Potential Energy
SciTegic.value.StringValue
70.7648086547852

@<SCITEGIC>MOL_PROPERTY
Initial RMS Gradient
SciTegic.value.StringValue
27.4337692260742

@<SCITEGIC>MOL_PROPERTY
MapNumber
SciTegic.value.StringValue
1

@<SCITEGIC>MOL_PROPERTY
MappedAtoms
SciTegic.value.StringValue
17,-1.35456,-0.102498,-1.10732,1.6,HBA_lipid_2.11
17,-2.13027,-3.001,-1.10366,2.2,HBA_lipid_2.21
14,-0.347406,-0.696616,-5.2673,1.6,HBD_3.11
14,-2.49761,0.946268,-6.5625,2.2,HBD_3.21
2,4.25596,-0.537645,-4.49393,1.6,HYDROPHOBIC_4.11

@<SCITEGIC>MOL_PROPERTY
MappedFeatures
SciTegic.value.StringValue
HBA_lipid_2,HBD_3,HYDROPHOBIC_4

@<SCITEGIC>MOL_PROPERTY
MappedLocations
SciTegic.value.StringValue
HBA_lipid_2.11,HBA_lipid_2.21,HBD_3.11,HBD_3.21,HYDROPHOBIC_4.11

@<SCITEGIC>MOL_PROPERTY
MappingID
SciTegic.value.StringValue
1

@<SCITEGIC>MOL_PROPERTY
Minimization Criteria
SciTegic.value.StringValue
CONJUG> Minimization exiting with gradient tolerance ( 0.0100000) satisfied.

@<SCITEGIC>MOL_PROPERTY
PartialChargeMethod
SciTegic.value.StringValue
MomanyRone

@<SCITEGIC>MOL_PROPERTY
Pharmprint
SciTegic.value.StringValue
'0111'

@<SCITEGIC>MOL_PROPERTY
Pharmtype
SciTegic.value.StringValue
3

@<SCITEGIC>MOL_PROPERTY
Potential Energy
SciTegic.value.StringValue
35.9581718444824

@<SCITEGIC>MOL_PROPERTY
RMS Gradient
SciTegic.value.StringValue
0.00970000028610229

@<SCITEGIC>MOL_PROPERTY
RelativeEnergy
SciTegic.value.StringValue
18.9981

@<SCITEGIC>MOL_PROPERTY
Solvation Free Energy
SciTegic.value.StringValue
0

@<SCITEGIC>MOL_PROPERTY
Uncert
SciTegic.value.StringValue
1.5

@<SCITEGIC>MOL_PROPERTY
Urey-Bradley Energy
SciTegic.value.StringValue
0

@<SCITEGIC>MOL_PROPERTY
UseResidueTemplateCharge
SciTegic.value.StringValue
True

@<SCITEGIC>MOL_PROPERTY
Van der Waals Energy
SciTegic.value.StringValue
-1.40293002128601

@<SCITEGIC>MOL_PROPERTY
Error
SciTegic.value.StringValue
2.73959375

@<SCITEGIC>MOL_PROPERTY
logActiv
SciTegic.value.StringValue
1.20411998265592

@<SCITEGIC>MOL_PROPERTY
logEstimate
SciTegic.value.StringValue
1.64180614941279

@<SCITEGIC>ATOM_PROPERTY
Formal Charge
SciTegic.value.StringValue
1 0
2 0
3 0
4 0
5 0
6 0
7 0
8 0
9 0
10 0
11 0
12 0
13 0
14 0
15 0
16 0
17 0
18 0
19 0
20 0
21 0
22 0
23 0
24 0
25 0
26 0
27 0
28 0
29 0
30 0
31 0
32 0
33 0
34 0
35 0
36 0
37 0
38 0
39 0
40 0
41 0
42 0
43 0
44 0
45 0
46 0
47 0
48 0
49 0
50 0
51 0

@<SCITEGIC>ATOM_PROPERTY
pdb_tempFactor
SciTegic.value.DoubleValue
1 0
2 0
3 0
4 0
5 0
6 0
7 0
8 0
9 0
10 0
11 0
12 0
13 0
14 0
15 0
16 0
17 0
18 0
19 0
20 0
21 0
22 0
23 0
24 0
25 0
26 0
27 0
28 0
29 0
30 0
31 0
32 0
33 0
34 0
35 0
36 0
37 0
38 0
39 0
40 0
41 0
42 0
43 0
44 0
45 0
46 0
47 0
48 0
49 0
50 0
51 0

@<SCITEGIC>ATOM_PROPERTY
pdb_occupancy
SciTegic.value.DoubleValue
1 1
2 1
3 1
4 1
5 1
6 1
7 1
8 1
9 1
10 1
11 1
12 1
13 1
14 1
15 1
16 1
17 1
18 1
19 1
20 1
21 1
22 1
23 1
24 1
25 1
26 1
27 1
28 1
29 1
30 1
31 1
32 1
33 1
34 1
35 1
36 1
37 1
38 1
39 1
40 1
41 1
42 1
43 1
44 1
45 1
46 1
47 1
48 1
49 1
50 1
51 1

@<TRIPOS>MOLECULE
dpp4_15
42  45  1  0  0
SMALL
FORMAL_CHARGES
@<TRIPOS>ATOM
    1 C1         4.7024    -0.8154    -4.5318 C.2        1 SUBUNIT  0
    2 C2         2.7070     0.5471    -4.8390 C.2        1 SUBUNIT  0
    3 C3         3.9299     0.0527    -5.3251 C.2        1 SUBUNIT  0
    4 C4         2.2509     0.1736    -3.5621 C.2        1 SUBUNIT  0
    5 C5         4.2482    -1.1874    -3.2531 C.2        1 SUBUNIT  0
    6 C6         3.0243    -0.6949    -2.7678 C.2        1 SUBUNIT  0
    7 C7         0.9519     0.7035    -3.0596 C.3        1 SUBUNIT  0
    8 O8         1.0405     0.8378    -1.6374 O.3        1 SUBUNIT  0
    9 C9        -0.0623     1.0418    -0.8835 C.2        1 SUBUNIT  0
   10 C10       -1.3795     0.8675    -1.4100 C.2        1 SUBUNIT  0
   11 C11       -1.5384     0.4047    -2.8181 C.3        1 SUBUNIT  0
   12 C12       -0.2520    -0.1916    -3.4173 C.3        1 SUBUNIT  0
   13 C13       -2.5056     1.1406    -0.5747 C.2        1 SUBUNIT  0
   14 C14       -2.3029     1.5404     0.7850 C.2        1 SUBUNIT  0
   15 C15        0.1216     1.4305     0.4617 C.2        1 SUBUNIT  0
   16 C16       -0.9904     1.6756     1.2978 C.2        1 SUBUNIT  0
   17 C17       -3.8374     1.0283    -1.0668 C.2        1 SUBUNIT  0
   18 C18       -4.9369     1.2938    -0.2188 C.2        1 SUBUNIT  0
   19 C19       -3.4125     1.8041     1.6268 C.2        1 SUBUNIT  0
   20 C20       -4.7273     1.6779     1.1231 C.2        1 SUBUNIT  0
   21 N21       -0.4045    -0.3391    -4.8625 N.3        1 SUBUNIT  0
   22 F22        2.6042    -1.0568    -1.5570 F          1 SUBUNIT  0
   23 F23        5.8639    -1.2868    -4.9825 F          1 SUBUNIT  0
   24 F24        4.3527     0.4104    -6.5371 F          1 SUBUNIT  0
   25 H25       -5.9427     1.2011    -0.6017 H          1 SUBUNIT  0
   26 O26       -5.7743     1.9254     1.9205 O.3        1 SUBUNIT  0
   27 C27       -7.0752     1.8519     1.3548 C.3        1 SUBUNIT  0
   28 H28        2.1156     1.2140    -5.4488 H          1 SUBUNIT  0
   29 H29        4.8404    -1.8538    -2.6428 H          1 SUBUNIT  0
   30 H30        0.8057     1.7028    -3.4767 H          1 SUBUNIT  0
   31 H31       -1.8725     1.2591    -3.4113 H          1 SUBUNIT  0
   32 H32       -2.3218    -0.3511    -2.8819 H          1 SUBUNIT  0
   33 H33       -0.0957    -1.1823    -2.9893 H          1 SUBUNIT  0
   34 H34        1.1208     1.5430     0.8583 H          1 SUBUNIT  0
   35 H35       -0.8193     1.9695     2.3238 H          1 SUBUNIT  0
   36 H36       -4.0455     0.7409    -2.0864 H          1 SUBUNIT  0
   37 H37       -3.2707     2.1011     2.6583 H          1 SUBUNIT  0
   38 H38        0.3919    -0.8864    -5.2173 H          1 SUBUNIT  0
   39 H39       -1.2664    -0.8693    -5.0422 H          1 SUBUNIT  0
   40 H40       -7.8035     2.0039     2.1515 H          1 SUBUNIT  0
   41 H41       -7.1236     2.5463     0.5164 H          1 SUBUNIT  0
   42 H42       -7.2182     0.8447     0.9621 H          1 SUBUNIT  0
@<TRIPOS>BOND
    1     1     5 2
    2     1    23 1
    3     2     3 2
    4     2    28 1
    5     3     1 1
    6     3    24 1
    7     4     2 1
    8     4     7 1
    9     5     6 1
   10     5    29 1
   11     6     4 2
   12     6    22 1
   13     7     8 1
   14     7    30 1
   15     8     9 1
   16     9    10 2
   17     9    15 1
   18    10    11 1
   19    10    13 1
   20    11    12 1
   21    11    31 1
   22    11    32 1
   23    12     7 1
   24    12    21 1
   25    12    33 1
   26    13    17 2
   27    14    13 1
   28    14    19 2
   29    15    16 2
   30    15    34 1
   31    16    14 1
   32    16    35 1
   33    17    36 1
   34    18    17 1
   35    18    25 1
   36    19    20 1
   37    19    37 1
   38    20    18 2
   39    20    26 1
   40    21    38 1
   41    21    39 1
   42    26    27 1
   43    27    40 1
   44    27    41 1
   45    27    42 1
@<TRIPOS>SUBSTRUCTURE
1   ****   1
@<SCITEGIC>MOL_PROPERTY
AbsoluteEnergy
SciTegic.value.StringValue
48.5891

@<SCITEGIC>MOL_PROPERTY
Activ
SciTegic.value.StringValue
49.7299995422363

@<SCITEGIC>MOL_PROPERTY
Angle Energy
SciTegic.value.StringValue
13.4082403182983

@<SCITEGIC>MOL_PROPERTY
Bond Energy
SciTegic.value.StringValue
1.75865995883942

@<SCITEGIC>MOL_PROPERTY
CHARMm Energy
SciTegic.value.StringValue
10.1568899154663

@<SCITEGIC>MOL_PROPERTY
Clean Energy
SciTegic.value.StringValue
5.87152576446533

@<SCITEGIC>MOL_PROPERTY
ConfNumber
SciTegic.value.StringValue
7

@<SCITEGIC>MOL_PROPERTY
Dihedral Energy
SciTegic.value.StringValue
2.16130995750427

@<SCITEGIC>MOL_PROPERTY
Electrostatic Energy
SciTegic.value.StringValue
-13.4931802749634

@<SCITEGIC>MOL_PROPERTY
Estimate
SciTegic.value.StringValue
59.0832

@<SCITEGIC>MOL_PROPERTY
FitValue
SciTegic.value.StringValue
5.22714

@<SCITEGIC>MOL_PROPERTY
Forcefield
SciTegic.value.StringValue
CHARMm

@<SCITEGIC>MOL_PROPERTY
ForcefieldBase
SciTegic.value.StringValue
CHARMm

@<SCITEGIC>MOL_PROPERTY
ForcefieldFFML
SciTegic.value.StringValue
<?xml version="1.0" encoding="UTF-8"?>
<!DOCTYPE ffml SYSTEM "Ffml.dtd">
<ffml version="1.0">
<forcefield name="CHARMm" derivedFrom="CHARMm" base="CHARMm">
<atomTypes>
</atomTypes>
<parameters>
</parameters>
</forcefield>
</ffml>

@<SCITEGIC>MOL_PROPERTY
HBA_1
SciTegic.value.StringValue
1

@<SCITEGIC>MOL_PROPERTY
HBA_lipid_2
SciTegic.value.StringValue
0

@<SCITEGIC>MOL_PROPERTY
HBD_3
SciTegic.value.StringValue
1

@<SCITEGIC>MOL_PROPERTY
HYDROPHOBIC_4
SciTegic.value.StringValue
1

@<SCITEGIC>MOL_PROPERTY
Hydrogen Bond Energy
SciTegic.value.StringValue
0

@<SCITEGIC>MOL_PROPERTY
Improper Energy
SciTegic.value.StringValue
0.00656000012531877

@<SCITEGIC>MOL_PROPERTY
Initial Potential Energy
SciTegic.value.StringValue
20.3970699310303

@<SCITEGIC>MOL_PROPERTY
Initial RMS Gradient
SciTegic.value.StringValue
12.4383897781372

@<SCITEGIC>MOL_PROPERTY
MapNumber
SciTegic.value.StringValue
1

@<SCITEGIC>MOL_PROPERTY
MappedAtoms
SciTegic.value.StringValue
26,-6.19266,1.89618,2.76229,1.6,HBA_1.11
26,-6.09273,3.17004,5.47657,2.2,HBA_1.21
21,-0.347406,-0.696616,-5.2673,1.6,HBD_3.11
21,-2.49761,0.946268,-6.5625,2.2,HBD_3.21
1,4.25596,-0.537645,-4.49393,1.6,HYDROPHOBIC_4.11

@<SCITEGIC>MOL_PROPERTY
MappedFeatures
SciTegic.value.StringValue
HBA_1,HBD_3,HYDROPHOBIC_4

@<SCITEGIC>MOL_PROPERTY
MappedLocations
SciTegic.value.StringValue
HBA_1.11,HBA_1.21,HBD_3.11,HBD_3.21,HYDROPHOBIC_4.11

@<SCITEGIC>MOL_PROPERTY
MappingID
SciTegic.value.StringValue
1

@<SCITEGIC>MOL_PROPERTY
Minimization Criteria
SciTegic.value.StringValue
CONJUG> Minimization exiting with gradient tolerance ( 0.0100000) satisfied.

@<SCITEGIC>MOL_PROPERTY
PartialChargeMethod
SciTegic.value.StringValue
MomanyRone

@<SCITEGIC>MOL_PROPERTY
Pharmprint
SciTegic.value.StringValue
'1011'

@<SCITEGIC>MOL_PROPERTY
Pharmtype
SciTegic.value.StringValue
3

@<SCITEGIC>MOL_PROPERTY
Potential Energy
SciTegic.value.StringValue
10.1568899154663

@<SCITEGIC>MOL_PROPERTY
RMS Gradient
SciTegic.value.StringValue
0.00949000008404255

@<SCITEGIC>MOL_PROPERTY
RelativeEnergy
SciTegic.value.StringValue
1.73688

@<SCITEGIC>MOL_PROPERTY
Solvation Free Energy
SciTegic.value.StringValue
0

@<SCITEGIC>MOL_PROPERTY
Uncert
SciTegic.value.StringValue
1.5

@<SCITEGIC>MOL_PROPERTY
Urey-Bradley Energy
SciTegic.value.StringValue
0

@<SCITEGIC>MOL_PROPERTY
UseResidueTemplateCharge
SciTegic.value.StringValue
True

@<SCITEGIC>MOL_PROPERTY
Van der Waals Energy
SciTegic.value.StringValue
6.31532001495361

@<SCITEGIC>MOL_PROPERTY
Error
SciTegic.value.StringValue
1.18807964093826

@<SCITEGIC>MOL_PROPERTY
logActiv
SciTegic.value.StringValue
1.69661845523455

@<SCITEGIC>MOL_PROPERTY
logEstimate
SciTegic.value.StringValue
1.77146400906216

@<SCITEGIC>ATOM_PROPERTY
Formal Charge
SciTegic.value.StringValue
1 0
2 0
3 0
4 0
5 0
6 0
7 0
8 0
9 0
10 0
11 0
12 0
13 0
14 0
15 0
16 0
17 0
18 0
19 0
20 0
21 0
22 0
23 0
24 0
25 0
26 0
27 0
28 0
29 0
30 0
31 0
32 0
33 0
34 0
35 0
36 0
37 0
38 0
39 0
40 0
41 0
42 0

@<SCITEGIC>ATOM_PROPERTY
pdb_tempFactor
SciTegic.value.DoubleValue
1 0
2 0
3 0
4 0
5 0
6 0
7 0
8 0
9 0
10 0
11 0
12 0
13 0
14 0
15 0
16 0
17 0
18 0
19 0
20 0
21 0
22 0
23 0
24 0
25 0
26 0
27 0
28 0
29 0
30 0
31 0
32 0
33 0
34 0
35 0
36 0
37 0
38 0
39 0
40 0
41 0
42 0

@<SCITEGIC>ATOM_PROPERTY
pdb_occupancy
SciTegic.value.DoubleValue
1 1
2 1
3 1
4 1
5 1
6 1
7 1
8 1
9 1
10 1
11 1
12 1
13 1
14 1
15 1
16 1
17 1
18 1
19 1
20 1
21 1
22 1
23 1
24 1
25 1
26 1
27 1
28 1
29 1
30 1
31 1
32 1
33 1
34 1
35 1
36 1
37 1
38 1
39 1
40 1
41 1
42 1

@<TRIPOS>MOLECULE
dpp4_14
57  61  1  0  0
SMALL
FORMAL_CHARGES
@<TRIPOS>ATOM
    1 N1        -2.4130     1.7567     0.7085 N.am       1 SUBUNIT  0
    2 C2        -2.1895     3.1262     0.8984 C.2        1 SUBUNIT  0
    3 N3        -1.3593     3.8650     0.2060 N.2        1 SUBUNIT  0
    4 C4        -0.5923     3.1717    -0.8716 C.2        1 SUBUNIT  0
    5 C5        -0.7925     1.8411    -1.0726 C.2        1 SUBUNIT  0
    6 C6        -1.7370     1.0495    -0.2711 C.2        1 SUBUNIT  0
    7 N7         0.0664     1.5176    -2.1375 N.pl3      1 SUBUNIT  0
    8 C8         0.3118     3.7077    -1.7119 C.2        1 SUBUNIT  0
    9 C9         0.7667     2.6861    -2.5438 C.2        1 SUBUNIT  0
   10 N10        1.7639     2.7976    -3.6235 N.pl3      1 SUBUNIT  0
   11 C11        3.1615     3.1939    -3.3329 C.3        1 SUBUNIT  0
   12 C12        3.6153     4.3390    -4.2526 C.3        1 SUBUNIT  0
   13 N13        3.2591     4.0036    -5.6564 N.pl3      1 SUBUNIT  1
   14 C14        1.8436     3.6560    -5.9597 C.3        1 SUBUNIT  0
   15 C15        1.4004     2.5146    -5.0308 C.3        1 SUBUNIT  0
   16 C16        0.7391     5.0837    -1.7510 C.1        1 SUBUNIT  0
   17 O17       -1.9013    -0.1313    -0.4659 O.2        1 SUBUNIT  0
   18 C18        0.2153     0.1764    -2.7300 C.3        1 SUBUNIT  0
   19 C19        1.5556    -0.0098    -3.2770 C.1        1 SUBUNIT  0
   20 C20        2.6490    -0.1605    -3.7226 C.1        1 SUBUNIT  0
   21 C21        3.9916    -0.3470    -4.2685 C.3        1 SUBUNIT  0
   22 N22        1.0819     6.1923    -1.7821 N.1        1 SUBUNIT  0
   23 H23        3.1192     5.2698    -3.9727 H          1 SUBUNIT  0
   24 C24        4.1002     4.0207    -6.5378 C.2        1 SUBUNIT  0
   25 C25       -3.3843     1.0633     1.5721 C.3        1 SUBUNIT  0
   26 C26       -4.7653     1.2751     1.1124 C.2        1 SUBUNIT  0
   27 C27       -6.4046     1.0774    -0.6226 C.2        1 SUBUNIT  0
   28 N28       -5.1076     0.8885    -0.1715 N.2        1 SUBUNIT  0
   29 C29       -7.3809     1.6726     0.2440 C.2        1 SUBUNIT  0
   30 N30       -5.6807     1.8511     1.9757 N.2        1 SUBUNIT  0
   31 C31       -6.9827     2.0554     1.5537 C.2        1 SUBUNIT  0
   32 C32       -6.7867     0.6952    -1.9319 C.2        1 SUBUNIT  0
   33 C33       -8.1159     0.8943    -2.3730 C.2        1 SUBUNIT  0
   34 C34       -8.7109     1.8712    -0.2024 C.2        1 SUBUNIT  0
   35 C35       -9.0744     1.4791    -1.5125 C.2        1 SUBUNIT  0
   36 H36       -2.7476     3.6268     1.6808 H          1 SUBUNIT  0
   37 H37        3.8000     2.3207    -3.4894 H          1 SUBUNIT  0
   38 H38        3.2720     3.4836    -2.2877 H          1 SUBUNIT  0
   39 H39        4.6890     4.5050    -4.1436 H          1 SUBUNIT  0
   40 H40        1.2218     4.5395    -5.8016 H          1 SUBUNIT  0
   41 H41        1.7218     3.3641    -7.0047 H          1 SUBUNIT  0
   42 H42        1.8910     1.5877    -5.3294 H          1 SUBUNIT  0
   43 H43        0.3262     2.3496    -5.1283 H          1 SUBUNIT  0
   44 H44       -0.5226     0.0463    -3.5217 H          1 SUBUNIT  0
   45 H45        0.0250    -0.5805    -1.9691 H          1 SUBUNIT  0
   46 H46        4.7245    -0.2705    -3.4645 H          1 SUBUNIT  0
   47 H47        4.1615     0.3774    -5.0660 H          1 SUBUNIT  0
   48 H48        4.0721    -1.3433    -4.6989 H          1 SUBUNIT  0
   49 H49        3.8659     3.7850    -7.5646 H          1 SUBUNIT  0
   50 H50        5.1219     4.2785    -6.3029 H          1 SUBUNIT  0
   51 H51       -3.1622    -0.0038     1.5763 H          1 SUBUNIT  0
   52 H52       -3.2817     1.4302     2.5939 H          1 SUBUNIT  0
   53 H53       -7.6905     2.5062     2.2359 H          1 SUBUNIT  0
   54 H54       -6.0687     0.2467    -2.6032 H          1 SUBUNIT  0
   55 H55       -8.3989     0.5958    -3.3720 H          1 SUBUNIT  0
   56 H56       -9.4528     2.3179     0.4424 H          1 SUBUNIT  0
   57 H57      -10.0869     1.6275    -1.8562 H          1 SUBUNIT  0
@<TRIPOS>BOND
    1     1     2 1
    2     1     6 1
    3     1    25 1
    4     2     3 2
    5     2    36 1
    6     3     4 1
    7     4     5 2
    8     4     8 1
    9     5     6 1
   10     5     7 1
   11     6    17 2
   12     7    18 1
   13     8     9 2
   14     8    16 1
   15     9     7 1
   16     9    10 1
   17    10    11 1
   18    11    12 1
   19    11    37 1
   20    11    38 1
   21    12    13 1
   22    12    23 1
   23    12    39 1
   24    13    14 1
   25    13    24 2
   26    14    15 1
   27    14    40 1
   28    14    41 1
   29    15    10 1
   30    15    42 1
   31    15    43 1
   32    16    22 3
   33    18    19 1
   34    18    44 1
   35    18    45 1
   36    19    20 3
   37    20    21 1
   38    21    46 1
   39    21    47 1
   40    21    48 1
   41    24    49 1
   42    24    50 1
   43    25    26 1
   44    25    51 1
   45    25    52 1
   46    26    30 2
   47    27    28 2
   48    27    32 1
   49    28    26 1
   50    29    27 1
   51    29    34 1
   52    30    31 1
   53    31    29 2
   54    31    53 1
   55    32    54 1
   56    33    32 2
   57    33    55 1
   58    34    35 2
   59    34    56 1
   60    35    33 1
   61    35    57 1
@<TRIPOS>SUBSTRUCTURE
1   ****   1
@<SCITEGIC>MOL_PROPERTY
AbsoluteEnergy
SciTegic.value.StringValue
120.177

@<SCITEGIC>MOL_PROPERTY
Activ
SciTegic.value.StringValue
45

@<SCITEGIC>MOL_PROPERTY
Angle Energy
SciTegic.value.StringValue
15.8287696838379

@<SCITEGIC>MOL_PROPERTY
Bond Energy
SciTegic.value.StringValue
2.30883002281189

@<SCITEGIC>MOL_PROPERTY
CHARMm Energy
SciTegic.value.StringValue
14.9067602157593

@<SCITEGIC>MOL_PROPERTY
Clean Energy
SciTegic.value.StringValue
79.0458908081055

@<SCITEGIC>MOL_PROPERTY
ConfNumber
SciTegic.value.StringValue
45

@<SCITEGIC>MOL_PROPERTY
Dihedral Energy
SciTegic.value.StringValue
5.2798900604248

@<SCITEGIC>MOL_PROPERTY
Electrostatic Energy
SciTegic.value.StringValue
-14.3219499588013

@<SCITEGIC>MOL_PROPERTY
Estimate
SciTegic.value.StringValue
102.834

@<SCITEGIC>MOL_PROPERTY
FitValue
SciTegic.value.StringValue
4.98646

@<SCITEGIC>MOL_PROPERTY
Forcefield
SciTegic.value.StringValue
CHARMm

@<SCITEGIC>MOL_PROPERTY
ForcefieldBase
SciTegic.value.StringValue
CHARMm

@<SCITEGIC>MOL_PROPERTY
ForcefieldFFML
SciTegic.value.StringValue
<?xml version="1.0" encoding="UTF-8"?>
<!DOCTYPE ffml SYSTEM "Ffml.dtd">
<ffml version="1.0">
<forcefield name="CHARMm" derivedFrom="CHARMm" base="CHARMm">
<atomTypes>
</atomTypes>
<parameters>
<bond atom1="C5R" atom2="CUY2">
<quadratic
refValue="1.451"
forceConstant="342.5"/>
</bond>
<bond atom1="C5R" atom2="NX">
<quadratic
refValue="1.47"
forceConstant="390"/>
</bond>
<angle atom1="C5R" atom2="C5R" atom3="CUY2">
<quadratic
refValue="117.083"
forceConstant="72.5"/>
</angle>
<angle atom1="C5R" atom2="C5R" atom3="NX">
<quadratic
refValue="126"
forceConstant="65"/>
</angle>
<angle atom1="C5R" atom2="CUY2" atom3="N">
<quadratic
refValue="180"
forceConstant="44"/>
</angle>
<angle atom1="C5R" atom2="NX" atom3="CT">
<quadratic
refValue="120"
forceConstant="80"/>
</angle>
<angle atom1="CR56" atom2="C5R" atom3="CUY2">
<quadratic
refValue="119.154"
forceConstant="72.3077"/>
</angle>
<angle atom1="N5R" atom2="C5R" atom3="NX">
<quadratic
refValue="127"
forceConstant="70"/>
</angle>
<angle atom1="N5R" atom2="CT" atom3="CUY1">
<quadratic
refValue="110.845"
forceConstant="51"/>
</angle>
<angle atom1="NP" atom2="CR56" atom3="C5R">
<quadratic
refValue="126"
forceConstant="65"/>
</angle>
<angle atom1="NX" atom2="C" atom3="CR56">
<quadratic
refValue="117.5"
forceConstant="70"/>
</angle>
<angle atom1="NX" atom2="C" atom3="HA">
<quadratic
refValue="110.4"
forceConstant="55"/>
</angle>
<torsion atom1="C5R" atom2="C5R" atom3="CUY2" atom4="N">
<multiplecos
v1="0"
v2="0"
v3="0"
v4="0"
v5="0"
v6="0"
gamma1="0"
gamma2="0"
gamma3="0"
gamma4="0"
gamma5="0"
gamma6="0"/>
</torsion>
<torsion atom1="CR56" atom2="C5R" atom3="CUY2" atom4="N">
<multiplecos
v1="0"
v2="0"
v3="0"
v4="0"
v5="0"
v6="0"
gamma1="0"
gamma2="0"
gamma3="0"
gamma4="0"
gamma5="0"
gamma6="0"/>
</torsion>
<improper atom1="NX" atom2="CT" atom3="CT" atom4="C5R">
<cos1
refValue="0"
forceConstant="40"
periodicity="0"/>
</improper>
</parameters>
</forcefield>
</ffml>

@<SCITEGIC>MOL_PROPERTY
HBA_1
SciTegic.value.StringValue
1

@<SCITEGIC>MOL_PROPERTY
HBA_lipid_2
SciTegic.value.StringValue
1

@<SCITEGIC>MOL_PROPERTY
HBD_3
SciTegic.value.StringValue
0

@<SCITEGIC>MOL_PROPERTY
HYDROPHOBIC_4
SciTegic.value.StringValue
1

@<SCITEGIC>MOL_PROPERTY
Hydrogen Bond Energy
SciTegic.value.StringValue
0

@<SCITEGIC>MOL_PROPERTY
Improper Energy
SciTegic.value.StringValue
0.346909999847412

@<SCITEGIC>MOL_PROPERTY
Initial Potential Energy
SciTegic.value.StringValue
62.1196517944336

@<SCITEGIC>MOL_PROPERTY
Initial RMS Gradient
SciTegic.value.StringValue
29.0604991912842

@<SCITEGIC>MOL_PROPERTY
MapNumber
SciTegic.value.StringValue
1

@<SCITEGIC>MOL_PROPERTY
MappedAtoms
SciTegic.value.StringValue
30,-6.19266,1.89618,2.76229,1.6,HBA_1.11
30,-6.09273,3.17004,5.47657,2.2,HBA_1.21
17,-1.35456,-0.102498,-1.10732,1.6,HBA_lipid_2.11
17,-2.13027,-3.001,-1.10366,2.2,HBA_lipid_2.21
21,4.25596,-0.537645,-4.49393,1.6,HYDROPHOBIC_4.11

@<SCITEGIC>MOL_PROPERTY
MappedFeatures
SciTegic.value.StringValue
HBA_1,HBA_lipid_2,HYDROPHOBIC_4

@<SCITEGIC>MOL_PROPERTY
MappedLocations
SciTegic.value.StringValue
HBA_1.11,HBA_1.21,HBA_lipid_2.11,HBA_lipid_2.21,HYDROPHOBIC_4.11

@<SCITEGIC>MOL_PROPERTY
MappingID
SciTegic.value.StringValue
1

@<SCITEGIC>MOL_PROPERTY
Minimization Criteria
SciTegic.value.StringValue
CONJUG> Minimization exiting with gradient tolerance ( 0.0100000) satisfied.

@<SCITEGIC>MOL_PROPERTY
PartialChargeMethod
SciTegic.value.StringValue
MomanyRone

@<SCITEGIC>MOL_PROPERTY
Pharmprint
SciTegic.value.StringValue
'1101'

@<SCITEGIC>MOL_PROPERTY
Pharmtype
SciTegic.value.StringValue
3

@<SCITEGIC>MOL_PROPERTY
Potential Energy
SciTegic.value.StringValue
14.9067602157593

@<SCITEGIC>MOL_PROPERTY
RMS Gradient
SciTegic.value.StringValue
0.0099499998614192

@<SCITEGIC>MOL_PROPERTY
RelativeEnergy
SciTegic.value.StringValue
11.0167

@<SCITEGIC>MOL_PROPERTY
Solvation Free Energy
SciTegic.value.StringValue
0

@<SCITEGIC>MOL_PROPERTY
Uncert
SciTegic.value.StringValue
1.5

@<SCITEGIC>MOL_PROPERTY
Urey-Bradley Energy
SciTegic.value.StringValue
0

@<SCITEGIC>MOL_PROPERTY
UseResidueTemplateCharge
SciTegic.value.StringValue
True

@<SCITEGIC>MOL_PROPERTY
Van der Waals Energy
SciTegic.value.StringValue
5.46432018280029

@<SCITEGIC>MOL_PROPERTY
Error
SciTegic.value.StringValue
2.2852

@<SCITEGIC>MOL_PROPERTY
logActiv
SciTegic.value.StringValue
1.65321251377534

@<SCITEGIC>MOL_PROPERTY
logEstimate
SciTegic.value.StringValue
2.01213672916385

@<SCITEGIC>ATOM_PROPERTY
Formal Charge
SciTegic.value.StringValue
1 0
2 0
3 0
4 0
5 0
6 0
7 0
8 0
9 0
10 0
11 0
12 0
13 +1
14 0
15 0
16 0
17 0
18 0
19 0
20 0
21 0
22 0
23 0
24 0
25 0
26 0
27 0
28 0
29 0
30 0
31 0
32 0
33 0
34 0
35 0
36 0
37 0
38 0
39 0
40 0
41 0
42 0
43 0
44 0
45 0
46 0
47 0
48 0
49 0
50 0
51 0
52 0
53 0
54 0
55 0
56 0
57 0

@<SCITEGIC>ATOM_PROPERTY
pdb_tempFactor
SciTegic.value.DoubleValue
1 0
2 0
3 0
4 0
5 0
6 0
7 0
8 0
9 0
10 0
11 0
12 0
13 0
14 0
15 0
16 0
17 0
18 0
19 0
20 0
21 0
22 0
23 0
24 0
25 0
26 0
27 0
28 0
29 0
30 0
31 0
32 0
33 0
34 0
35 0
36 0
37 0
38 0
39 0
40 0
41 0
42 0
43 0
44 0
45 0
46 0
47 0
48 0
49 0
50 0
51 0
52 0
53 0
54 0
55 0
56 0
57 0

@<SCITEGIC>ATOM_PROPERTY
pdb_occupancy
SciTegic.value.DoubleValue
1 1
2 1
3 1
4 1
5 1
6 1
7 1
8 1
9 1
10 1
11 1
12 1
13 1
14 1
15 1
16 1
17 1
18 1
19 1
20 1
21 1
22 1
23 1
24 1
25 1
26 1
27 1
28 1
29 1
30 1
31 1
32 1
33 1
34 1
35 1
36 1
37 1
38 1
39 1
40 1
41 1
42 1
43 1
44 1
45 1
46 1
47 1
48 1
49 1
50 1
51 1
52 1
53 1
54 1
55 1
56 1
57 1

@<TRIPOS>MOLECULE
dpp4_20
56  59  1  0  0
SMALL
FORMAL_CHARGES
@<TRIPOS>ATOM
    1 N1        -1.6689     1.6579    -0.6964 N.am       1 SUBUNIT  0
    2 N2         0.4896     0.6057    -0.9523 N.am       1 SUBUNIT  0
    3 C3        -0.8989     0.5189    -0.8846 C.2        1 SUBUNIT  0
    4 C4         1.1360     1.8308    -0.8346 C.2        1 SUBUNIT  0
    5 C5        -1.0683     2.8941    -0.5728 C.2        1 SUBUNIT  0
    6 C6         0.4072     2.9554    -0.6493 C.2        1 SUBUNIT  0
    7 C7        -3.1408     1.5504    -0.6239 C.3        1 SUBUNIT  0
    8 C8        -3.6190     1.3999     0.8046 C.2        1 SUBUNIT  0
    9 C9        -3.2727     0.4649     1.7794 C.2        1 SUBUNIT  0
   10 N10       -4.0123     0.8151     2.8645 N.pl3      1 SUBUNIT  0
   11 N11       -4.8166     1.8968     2.6946 N.2        1 SUBUNIT  0
   12 N12       -4.5195     2.1957     1.4097 N.2        1 SUBUNIT  0
   13 O13       -1.7182     3.9000    -0.4057 O.2        1 SUBUNIT  0
   14 O14       -1.4414    -0.5580    -0.9910 O.2        1 SUBUNIT  0
   15 N15        2.5032     1.9122    -0.9005 N.pl3      1 SUBUNIT  0
   16 C16        3.3561     1.0816    -0.0187 C.3        1 SUBUNIT  0
   17 C17        4.4699     1.9195     0.6383 C.3        1 SUBUNIT  0
   18 C18        5.2413     2.7618    -0.3882 C.3        1 SUBUNIT  0
   19 C19        4.2754     3.6551    -1.1890 C.3        1 SUBUNIT  0
   20 C20        3.1615     2.8273    -1.8659 C.3        1 SUBUNIT  0
   21 N21        5.0106     4.4191    -2.1903 N.3        1 SUBUNIT  0
   22 C22        1.2645    -0.6409    -1.1567 C.3        1 SUBUNIT  0
   23 C23        2.2162    -0.5078    -2.2556 C.1        1 SUBUNIT  0
   24 C24        2.9930    -0.3998    -3.1507 C.1        1 SUBUNIT  0
   25 C25        3.9455    -0.2668    -4.2491 C.3        1 SUBUNIT  0
   26 C26       -3.9578     0.1355     4.0408 C.2        1 SUBUNIT  0
   27 C27       -5.0824    -0.8390     5.9732 C.2        1 SUBUNIT  0
   28 C28       -5.1405    -0.1358     4.7571 C.2        1 SUBUNIT  0
   29 C29       -3.8416    -1.2712     6.4780 C.2        1 SUBUNIT  0
   30 C30       -2.7168    -0.3004     4.5485 C.2        1 SUBUNIT  0
   31 C31       -2.6619    -1.0019     5.7640 C.2        1 SUBUNIT  0
   32 F32       -3.7878    -1.9374     7.6287 F          1 SUBUNIT  0
   33 H33        0.8849     3.9217    -0.5550 H          1 SUBUNIT  0
   34 H34       -3.4650     0.6878    -1.2089 H          1 SUBUNIT  0
   35 H35       -3.5886     2.4387    -1.0657 H          1 SUBUNIT  0
   36 H36       -2.5780    -0.3608     1.7120 H          1 SUBUNIT  0
   37 H37        2.7524     0.5996     0.7517 H          1 SUBUNIT  0
   38 H38        3.7969     0.2849    -0.6156 H          1 SUBUNIT  0
   39 H39        4.0345     2.5778     1.3906 H          1 SUBUNIT  0
   40 H40        5.1583     1.2619     1.1701 H          1 SUBUNIT  0
   41 H41        5.9879     3.3722     0.1238 H          1 SUBUNIT  0
   42 H42        5.7851     2.0985    -1.0634 H          1 SUBUNIT  0
   43 H43        3.8130     4.3616    -0.5009 H          1 SUBUNIT  0
   44 H44        2.4235     3.4929    -2.3169 H          1 SUBUNIT  0
   45 H45        3.5753     2.2220    -2.6740 H          1 SUBUNIT  0
   46 H46        5.7206     4.9860    -1.7035 H          1 SUBUNIT  0
   47 H47        5.4971     3.7551    -2.8088 H          1 SUBUNIT  0
   48 H48        1.8007    -0.8833    -0.2374 H          1 SUBUNIT  0
   49 H49        0.5783    -1.4609    -1.3680 H          1 SUBUNIT  0
   50 H50        3.4048    -0.0780    -5.1770 H          1 SUBUNIT  0
   51 H51        4.6658     0.5166    -4.0134 H          1 SUBUNIT  0
   52 H52        4.4965    -1.2002    -4.3677 H          1 SUBUNIT  0
   53 H53       -5.9908    -1.0449     6.5160 H          1 SUBUNIT  0
   54 H54       -6.1021     0.1901     4.3848 H          1 SUBUNIT  0
   55 H55       -1.7979    -0.1009     4.0164 H          1 SUBUNIT  0
   56 H56       -1.7072    -1.3318     6.1492 H          1 SUBUNIT  0
@<TRIPOS>BOND
    1     1     5 1
    2     1     7 1
    3     2     3 1
    4     2    22 1
    5     3     1 1
    6     3    14 2
    7     4     2 1
    8     4    15 1
    9     5     6 1
   10     5    13 2
   11     6     4 2
   12     6    33 1
   13     7     8 1
   14     7    34 1
   15     7    35 1
   16     9     8 2
   17     9    10 1
   18     9    36 1
   19    10    11 1
   20    10    26 1
   21    11    12 2
   22    12     8 1
   23    15    16 1
   24    16    17 1
   25    16    37 1
   26    16    38 1
   27    17    18 1
   28    17    39 1
   29    17    40 1
   30    18    19 1
   31    18    41 1
   32    18    42 1
   33    19    20 1
   34    19    21 1
   35    19    43 1
   36    20    15 1
   37    20    44 1
   38    20    45 1
   39    21    46 1
   40    21    47 1
   41    22    23 1
   42    22    48 1
   43    22    49 1
   44    23    24 3
   45    24    25 1
   46    25    50 1
   47    25    51 1
   48    25    52 1
   49    26    30 2
   50    27    28 2
   51    27    53 1
   52    28    26 1
   53    28    54 1
   54    29    27 1
   55    29    32 1
   56    30    31 1
   57    30    55 1
   58    31    29 2
   59    31    56 1
@<TRIPOS>SUBSTRUCTURE
1   ****   1
@<SCITEGIC>MOL_PROPERTY
AbsoluteEnergy
SciTegic.value.StringValue
80.4211

@<SCITEGIC>MOL_PROPERTY
Activ
SciTegic.value.StringValue
135.449996948242

@<SCITEGIC>MOL_PROPERTY
Angle Energy
SciTegic.value.StringValue
11.4018096923828

@<SCITEGIC>MOL_PROPERTY
Bond Energy
SciTegic.value.StringValue
1.5037499666214

@<SCITEGIC>MOL_PROPERTY
CHARMm Energy
SciTegic.value.StringValue
-22.074089050293

@<SCITEGIC>MOL_PROPERTY
Clean Energy
SciTegic.value.StringValue
62.593635559082

@<SCITEGIC>MOL_PROPERTY
ConfNumber
SciTegic.value.StringValue
20

@<SCITEGIC>MOL_PROPERTY
Dihedral Energy
SciTegic.value.StringValue
5.79381990432739

@<SCITEGIC>MOL_PROPERTY
Electrostatic Energy
SciTegic.value.StringValue
-40.1668090820313

@<SCITEGIC>MOL_PROPERTY
Estimate
SciTegic.value.StringValue
131.691

@<SCITEGIC>MOL_PROPERTY
FitValue
SciTegic.value.StringValue
4.87904

@<SCITEGIC>MOL_PROPERTY
Forcefield
SciTegic.value.StringValue
CHARMm

@<SCITEGIC>MOL_PROPERTY
ForcefieldBase
SciTegic.value.StringValue
CHARMm

@<SCITEGIC>MOL_PROPERTY
ForcefieldFFML
SciTegic.value.StringValue
<?xml version="1.0" encoding="UTF-8"?>
<!DOCTYPE ffml SYSTEM "Ffml.dtd">
<ffml version="1.0">
<forcefield name="CHARMm" derivedFrom="CHARMm" base="CHARMm">
<atomTypes>
</atomTypes>
<parameters>
<bond atom1="N5R" atom2="C6RP">
<quadratic
refValue="1.368"
forceConstant="394.267"/>
</bond>
<angle atom1="C5R" atom2="N5R" atom3="C6RP">
<quadratic
refValue="116"
forceConstant="70"/>
</angle>
<angle atom1="N5R" atom2="C6RP" atom3="C6R">
<quadratic
refValue="120"
forceConstant="70"/>
</angle>
<angle atom1="N5R" atom2="N5R" atom3="C6RP">
<quadratic
refValue="122.8"
forceConstant="70"/>
</angle>
<angle atom1="NX" atom2="CT" atom3="CUY1">
<quadratic
refValue="110.334"
forceConstant="64.0769"/>
</angle>
<angle atom1="NX" atom2="CUA1" atom3="NX">
<quadratic
refValue="120"
forceConstant="60"/>
</angle>
<torsion atom1="C5R" atom2="N5R" atom3="C6RP" atom4="C6R">
<multiplecos
v1="0"
v2="2.5"
v3="0"
v4="0"
v5="0"
v6="0"
gamma1="0"
gamma2="180"
gamma3="0"
gamma4="0"
gamma5="0"
gamma6="0"/>
</torsion>
<torsion atom1="N5R" atom2="N5R" atom3="C6RP" atom4="C6R">
<multiplecos
v1="0"
v2="2.5"
v3="0"
v4="0"
v5="0"
v6="0"
gamma1="0"
gamma2="180"
gamma3="0"
gamma4="0"
gamma5="0"
gamma6="0"/>
</torsion>
</parameters>
</forcefield>
</ffml>

@<SCITEGIC>MOL_PROPERTY
HBA_1
SciTegic.value.StringValue
1

@<SCITEGIC>MOL_PROPERTY
HBA_lipid_2
SciTegic.value.StringValue
1

@<SCITEGIC>MOL_PROPERTY
HBD_3
SciTegic.value.StringValue
0

@<SCITEGIC>MOL_PROPERTY
HYDROPHOBIC_4
SciTegic.value.StringValue
1

@<SCITEGIC>MOL_PROPERTY
Hydrogen Bond Energy
SciTegic.value.StringValue
0

@<SCITEGIC>MOL_PROPERTY
Improper Energy
SciTegic.value.StringValue
0.0301900003105402

@<SCITEGIC>MOL_PROPERTY
Initial Potential Energy
SciTegic.value.StringValue
-0.634400010108948

@<SCITEGIC>MOL_PROPERTY
Initial RMS Gradient
SciTegic.value.StringValue
14.0477600097656

@<SCITEGIC>MOL_PROPERTY
MapNumber
SciTegic.value.StringValue
1

@<SCITEGIC>MOL_PROPERTY
MappedAtoms
SciTegic.value.StringValue
11,-6.19266,1.89618,2.76229,1.6,HBA_1.11
11,-6.09273,3.17004,5.47657,2.2,HBA_1.21
14,-1.35456,-0.102498,-1.10732,1.6,HBA_lipid_2.11
14,-2.13027,-3.001,-1.10366,2.2,HBA_lipid_2.21
25,4.25596,-0.537645,-4.49393,1.6,HYDROPHOBIC_4.11

@<SCITEGIC>MOL_PROPERTY
MappedFeatures
SciTegic.value.StringValue
HBA_1,HBA_lipid_2,HYDROPHOBIC_4

@<SCITEGIC>MOL_PROPERTY
MappedLocations
SciTegic.value.StringValue
HBA_1.11,HBA_1.21,HBA_lipid_2.11,HBA_lipid_2.21,HYDROPHOBIC_4.11

@<SCITEGIC>MOL_PROPERTY
MappingID
SciTegic.value.StringValue
1

@<SCITEGIC>MOL_PROPERTY
Minimization Criteria
SciTegic.value.StringValue
CONJUG> Minimization exiting with gradient tolerance ( 0.0100000) satisfied.

@<SCITEGIC>MOL_PROPERTY
PartialChargeMethod
SciTegic.value.StringValue
MomanyRone

@<SCITEGIC>MOL_PROPERTY
Pharmprint
SciTegic.value.StringValue
'1101'

@<SCITEGIC>MOL_PROPERTY
Pharmtype
SciTegic.value.StringValue
3

@<SCITEGIC>MOL_PROPERTY
Potential Energy
SciTegic.value.StringValue
-22.074089050293

@<SCITEGIC>MOL_PROPERTY
RMS Gradient
SciTegic.value.StringValue
0.0098099997267127

@<SCITEGIC>MOL_PROPERTY
RelativeEnergy
SciTegic.value.StringValue
3.39401

@<SCITEGIC>MOL_PROPERTY
Solvation Free Energy
SciTegic.value.StringValue
0

@<SCITEGIC>MOL_PROPERTY
Uncert
SciTegic.value.StringValue
1.5

@<SCITEGIC>MOL_PROPERTY
Urey-Bradley Energy
SciTegic.value.StringValue
0

@<SCITEGIC>MOL_PROPERTY
UseResidueTemplateCharge
SciTegic.value.StringValue
True

@<SCITEGIC>MOL_PROPERTY
Van der Waals Energy
SciTegic.value.StringValue
-0.636860013008118

@<SCITEGIC>MOL_PROPERTY
Error
SciTegic.value.StringValue
-1.02854406867775

@<SCITEGIC>MOL_PROPERTY
logActiv
SciTegic.value.StringValue
2.13177899958431

@<SCITEGIC>MOL_PROPERTY
logEstimate
SciTegic.value.StringValue
2.11955609550927

@<SCITEGIC>ATOM_PROPERTY
Formal Charge
SciTegic.value.StringValue
1 0
2 0
3 0
4 0
5 0
6 0
7 0
8 0
9 0
10 0
11 0
12 0
13 0
14 0
15 0
16 0
17 0
18 0
19 0
20 0
21 0
22 0
23 0
24 0
25 0
26 0
27 0
28 0
29 0
30 0
31 0
32 0
33 0
34 0
35 0
36 0
37 0
38 0
39 0
40 0
41 0
42 0
43 0
44 0
45 0
46 0
47 0
48 0
49 0
50 0
51 0
52 0
53 0
54 0
55 0
56 0

@<SCITEGIC>ATOM_PROPERTY
pdb_tempFactor
SciTegic.value.DoubleValue
1 0
2 0
3 0
4 0
5 0
6 0
7 0
8 0
9 0
10 0
11 0
12 0
13 0
14 0
15 0
16 0
17 0
18 0
19 0
20 0
21 0
22 0
23 0
24 0
25 0
26 0
27 0
28 0
29 0
30 0
31 0
32 0
33 0
34 0
35 0
36 0
37 0
38 0
39 0
40 0
41 0
42 0
43 0
44 0
45 0
46 0
47 0
48 0
49 0
50 0
51 0
52 0
53 0
54 0
55 0
56 0

@<SCITEGIC>ATOM_PROPERTY
pdb_occupancy
SciTegic.value.DoubleValue
1 1
2 1
3 1
4 1
5 1
6 1
7 1
8 1
9 1
10 1
11 1
12 1
13 1
14 1
15 1
16 1
17 1
18 1
19 1
20 1
21 1
22 1
23 1
24 1
25 1
26 1
27 1
28 1
29 1
30 1
31 1
32 1
33 1
34 1
35 1
36 1
37 1
38 1
39 1
40 1
41 1
42 1
43 1
44 1
45 1
46 1
47 1
48 1
49 1
50 1
51 1
52 1
53 1
54 1
55 1
56 1

@<TRIPOS>MOLECULE
dpp4_23
56  59  1  0  0
SMALL
FORMAL_CHARGES
@<TRIPOS>ATOM
    1 N1        -1.7818     1.6409    -0.6677 N.am       1 SUBUNIT  0
    2 N2         0.4621     0.7546    -0.5809 N.am       1 SUBUNIT  0
    3 C3        -0.9044     0.5700    -0.7585 C.2        1 SUBUNIT  0
    4 C4         0.9848     2.0154    -0.3088 C.2        1 SUBUNIT  0
    5 C5        -1.3067     2.9075    -0.4022 C.2        1 SUBUNIT  0
    6 C6         0.1496     3.0773    -0.2171 C.2        1 SUBUNIT  0
    7 C7        -3.2305     1.4267    -0.8583 C.3        1 SUBUNIT  0
    8 C8        -3.9392     1.2071     0.4599 C.2        1 SUBUNIT  0
    9 C9        -4.3299     0.0268     1.0920 C.2        1 SUBUNIT  0
   10 N10       -4.9215     0.4355     2.2450 N.pl3      1 SUBUNIT  0
   11 N11       -4.9570     1.7796     2.4339 N.2        1 SUBUNIT  0
   12 N12       -4.3373     2.1800     1.2996 N.2        1 SUBUNIT  0
   13 O13       -2.0522     3.8589    -0.3176 O.2        1 SUBUNIT  0
   14 O14       -1.3357    -0.5375    -0.9923 O.2        1 SUBUNIT  0
   15 N15        2.3317     2.1947    -0.1353 N.pl3      1 SUBUNIT  0
   16 C16        3.0652     1.4419     0.9103 C.3        1 SUBUNIT  0
   17 C17        3.9907     2.3583     1.7384 C.3        1 SUBUNIT  0
   18 C18        4.7256     3.4457     0.9218 C.3        1 SUBUNIT  0
   19 C19        4.5623     3.2831    -0.6028 C.3        1 SUBUNIT  0
   20 C20        3.0724     3.1548    -0.9946 C.3        1 SUBUNIT  0
   21 N21        5.3318     2.1365    -1.0806 N.3        1 SUBUNIT  0
   22 C22        1.3556    -0.4239    -0.6867 C.3        1 SUBUNIT  0
   23 C23        2.1889    -0.3608    -1.8856 C.1        1 SUBUNIT  0
   24 C24        2.8665    -0.3089    -2.8603 C.1        1 SUBUNIT  0
   25 C25        3.6978    -0.2462    -4.0587 C.3        1 SUBUNIT  0
   26 C26       -5.4433    -0.4337     3.1497 C.2        1 SUBUNIT  0
   27 C27       -7.0713    -2.1655     3.6979 C.2        1 SUBUNIT  0
   28 C28       -6.5183    -1.2630     2.7741 C.2        1 SUBUNIT  0
   29 C29       -6.5534    -2.2464     5.0002 C.2        1 SUBUNIT  0
   30 C30       -4.9205    -0.5191     4.4602 C.2        1 SUBUNIT  0
   31 C31       -5.4789    -1.4237     5.3813 C.2        1 SUBUNIT  0
   32 F32       -7.0800    -3.1000     5.8759 F          1 SUBUNIT  0
   33 F33       -3.9010     0.2474     4.8501 F          1 SUBUNIT  0
   34 H34        0.5278     4.0690    -0.0097 H          1 SUBUNIT  0
   35 H35       -3.3827     0.5590    -1.5017 H          1 SUBUNIT  0
   36 H36       -3.6591     2.2938    -1.3607 H          1 SUBUNIT  0
   37 H37       -4.2021    -0.9957     0.7569 H          1 SUBUNIT  0
   38 H38        2.3696     0.9186     1.5667 H          1 SUBUNIT  0
   39 H39        3.6574     0.6755     0.4110 H          1 SUBUNIT  0
   40 H40        4.7198     1.7389     2.2577 H          1 SUBUNIT  0
   41 H41        3.4064     2.8425     2.5225 H          1 SUBUNIT  0
   42 H42        4.3201     4.4194     1.2019 H          1 SUBUNIT  0
   43 H43        5.7797     3.4780     1.1977 H          1 SUBUNIT  0
   44 H44        4.9680     4.1695    -1.0900 H          1 SUBUNIT  0
   45 H45        2.9708     2.8576    -2.0407 H          1 SUBUNIT  0
   46 H46        2.5956     4.1338    -0.9022 H          1 SUBUNIT  0
   47 H47        6.2947     2.4483    -1.2597 H          1 SUBUNIT  0
   48 H48        5.3552     1.4308    -0.3312 H          1 SUBUNIT  0
   49 H49        1.9938    -0.4699     0.1956 H          1 SUBUNIT  0
   50 H50        0.7520    -1.3295    -0.7105 H          1 SUBUNIT  0
   51 H51        3.0626    -0.2533    -4.9444 H          1 SUBUNIT  0
   52 H52        4.3421     0.6321    -4.0080 H          1 SUBUNIT  0
   53 H53        4.3406    -1.1277    -4.1027 H          1 SUBUNIT  0
   54 H54       -7.8978    -2.7977     3.4012 H          1 SUBUNIT  0
   55 H55       -6.9343    -1.2154     1.7765 H          1 SUBUNIT  0
   56 H56       -5.0793    -1.4863     6.3829 H          1 SUBUNIT  0
@<TRIPOS>BOND
    1     1     5 1
    2     1     7 1
    3     2     3 1
    4     2    22 1
    5     3     1 1
    6     3    14 2
    7     4     2 1
    8     4    15 1
    9     5     6 1
   10     5    13 2
   11     6     4 2
   12     6    34 1
   13     7     8 1
   14     7    35 1
   15     7    36 1
   16     9     8 2
   17     9    10 1
   18     9    37 1
   19    10    11 1
   20    10    26 1
   21    11    12 2
   22    12     8 1
   23    15    16 1
   24    16    17 1
   25    16    38 1
   26    16    39 1
   27    17    18 1
   28    17    40 1
   29    17    41 1
   30    18    19 1
   31    18    42 1
   32    18    43 1
   33    19    20 1
   34    19    21 1
   35    19    44 1
   36    20    15 1
   37    20    45 1
   38    20    46 1
   39    21    47 1
   40    21    48 1
   41    22    23 1
   42    22    49 1
   43    22    50 1
   44    23    24 3
   45    24    25 1
   46    25    51 1
   47    25    52 1
   48    25    53 1
   49    26    30 2
   50    27    28 2
   51    27    54 1
   52    28    26 1
   53    28    55 1
   54    29    27 1
   55    29    32 1
   56    30    31 1
   57    30    33 1
   58    31    29 2
   59    31    56 1
@<TRIPOS>SUBSTRUCTURE
1   ****   1
@<SCITEGIC>MOL_PROPERTY
AbsoluteEnergy
SciTegic.value.StringValue
85.3501

@<SCITEGIC>MOL_PROPERTY
Activ
SciTegic.value.StringValue
243.669998168945

@<SCITEGIC>MOL_PROPERTY
Angle Energy
SciTegic.value.StringValue
12.7364597320557

@<SCITEGIC>MOL_PROPERTY
Bond Energy
SciTegic.value.StringValue
2.2155499458313

@<SCITEGIC>MOL_PROPERTY
CHARMm Energy
SciTegic.value.StringValue
-18.3998794555664

@<SCITEGIC>MOL_PROPERTY
Clean Energy
SciTegic.value.StringValue
62.8123741149902

@<SCITEGIC>MOL_PROPERTY
ConfNumber
SciTegic.value.StringValue
90

@<SCITEGIC>MOL_PROPERTY
Dihedral Energy
SciTegic.value.StringValue
9.15450000762939

@<SCITEGIC>MOL_PROPERTY
Electrostatic Energy
SciTegic.value.StringValue
-43.6396102905273

@<SCITEGIC>MOL_PROPERTY
Estimate
SciTegic.value.StringValue
146.805

@<SCITEGIC>MOL_PROPERTY
FitValue
SciTegic.value.StringValue
4.83186

@<SCITEGIC>MOL_PROPERTY
Forcefield
SciTegic.value.StringValue
CHARMm

@<SCITEGIC>MOL_PROPERTY
ForcefieldBase
SciTegic.value.StringValue
CHARMm

@<SCITEGIC>MOL_PROPERTY
ForcefieldFFML
SciTegic.value.StringValue
<?xml version="1.0" encoding="UTF-8"?>
<!DOCTYPE ffml SYSTEM "Ffml.dtd">
<ffml version="1.0">
<forcefield name="CHARMm" derivedFrom="CHARMm" base="CHARMm">
<atomTypes>
</atomTypes>
<parameters>
<bond atom1="N5R" atom2="C6RP">
<quadratic
refValue="1.368"
forceConstant="394.267"/>
</bond>
<angle atom1="C5R" atom2="N5R" atom3="C6RP">
<quadratic
refValue="116"
forceConstant="70"/>
</angle>
<angle atom1="N5R" atom2="C6RP" atom3="C6R">
<quadratic
refValue="120"
forceConstant="70"/>
</angle>
<angle atom1="N5R" atom2="N5R" atom3="C6RP">
<quadratic
refValue="122.8"
forceConstant="70"/>
</angle>
<angle atom1="NX" atom2="CT" atom3="CUY1">
<quadratic
refValue="110.334"
forceConstant="64.0769"/>
</angle>
<angle atom1="NX" atom2="CUA1" atom3="NX">
<quadratic
refValue="120"
forceConstant="60"/>
</angle>
<torsion atom1="C5R" atom2="N5R" atom3="C6RP" atom4="C6R">
<multiplecos
v1="0"
v2="2.5"
v3="0"
v4="0"
v5="0"
v6="0"
gamma1="0"
gamma2="180"
gamma3="0"
gamma4="0"
gamma5="0"
gamma6="0"/>
</torsion>
<torsion atom1="N5R" atom2="N5R" atom3="C6RP" atom4="C6R">
<multiplecos
v1="0"
v2="2.5"
v3="0"
v4="0"
v5="0"
v6="0"
gamma1="0"
gamma2="180"
gamma3="0"
gamma4="0"
gamma5="0"
gamma6="0"/>
</torsion>
</parameters>
</forcefield>
</ffml>

@<SCITEGIC>MOL_PROPERTY
HBA_1
SciTegic.value.StringValue
1

@<SCITEGIC>MOL_PROPERTY
HBA_lipid_2
SciTegic.value.StringValue
1

@<SCITEGIC>MOL_PROPERTY
HBD_3
SciTegic.value.StringValue
0

@<SCITEGIC>MOL_PROPERTY
HYDROPHOBIC_4
SciTegic.value.StringValue
1

@<SCITEGIC>MOL_PROPERTY
Hydrogen Bond Energy
SciTegic.value.StringValue
0

@<SCITEGIC>MOL_PROPERTY
Improper Energy
SciTegic.value.StringValue
0.228990003466606

@<SCITEGIC>MOL_PROPERTY
Initial Potential Energy
SciTegic.value.StringValue
15.7277803421021

@<SCITEGIC>MOL_PROPERTY
Initial RMS Gradient
SciTegic.value.StringValue
16.2032299041748

@<SCITEGIC>MOL_PROPERTY
MapNumber
SciTegic.value.StringValue
1

@<SCITEGIC>MOL_PROPERTY
MappedAtoms
SciTegic.value.StringValue
11,-6.19266,1.89618,2.76229,1.6,HBA_1.11
11,-6.09273,3.17004,5.47657,2.2,HBA_1.21
14,-1.35456,-0.102498,-1.10732,1.6,HBA_lipid_2.11
14,-2.13027,-3.001,-1.10366,2.2,HBA_lipid_2.21
25,4.25596,-0.537645,-4.49393,1.6,HYDROPHOBIC_4.11

@<SCITEGIC>MOL_PROPERTY
MappedFeatures
SciTegic.value.StringValue
HBA_1,HBA_lipid_2,HYDROPHOBIC_4

@<SCITEGIC>MOL_PROPERTY
MappedLocations
SciTegic.value.StringValue
HBA_1.11,HBA_1.21,HBA_lipid_2.11,HBA_lipid_2.21,HYDROPHOBIC_4.11

@<SCITEGIC>MOL_PROPERTY
MappingID
SciTegic.value.StringValue
1

@<SCITEGIC>MOL_PROPERTY
Minimization Criteria
SciTegic.value.StringValue
CONJUG> Minimization exiting with gradient tolerance ( 0.0100000) satisfied.

@<SCITEGIC>MOL_PROPERTY
PartialChargeMethod
SciTegic.value.StringValue
MomanyRone

@<SCITEGIC>MOL_PROPERTY
Pharmprint
SciTegic.value.StringValue
'1101'

@<SCITEGIC>MOL_PROPERTY
Pharmtype
SciTegic.value.StringValue
3

@<SCITEGIC>MOL_PROPERTY
Potential Energy
SciTegic.value.StringValue
-18.3998794555664

@<SCITEGIC>MOL_PROPERTY
RMS Gradient
SciTegic.value.StringValue
0.00872999988496304

@<SCITEGIC>MOL_PROPERTY
RelativeEnergy
SciTegic.value.StringValue
7.57102

@<SCITEGIC>MOL_PROPERTY
Solvation Free Energy
SciTegic.value.StringValue
0

@<SCITEGIC>MOL_PROPERTY
Uncert
SciTegic.value.StringValue
1.5

@<SCITEGIC>MOL_PROPERTY
Urey-Bradley Energy
SciTegic.value.StringValue
0

@<SCITEGIC>MOL_PROPERTY
UseResidueTemplateCharge
SciTegic.value.StringValue
True

@<SCITEGIC>MOL_PROPERTY
Van der Waals Energy
SciTegic.value.StringValue
0.904229998588562

@<SCITEGIC>MOL_PROPERTY
Error
SciTegic.value.StringValue
-1.65982083831576

@<SCITEGIC>MOL_PROPERTY
logActiv
SciTegic.value.StringValue
2.38680206003504

@<SCITEGIC>MOL_PROPERTY
logEstimate
SciTegic.value.StringValue
2.16674084737454

@<SCITEGIC>ATOM_PROPERTY
Formal Charge
SciTegic.value.StringValue
1 0
2 0
3 0
4 0
5 0
6 0
7 0
8 0
9 0
10 0
11 0
12 0
13 0
14 0
15 0
16 0
17 0
18 0
19 0
20 0
21 0
22 0
23 0
24 0
25 0
26 0
27 0
28 0
29 0
30 0
31 0
32 0
33 0
34 0
35 0
36 0
37 0
38 0
39 0
40 0
41 0
42 0
43 0
44 0
45 0
46 0
47 0
48 0
49 0
50 0
51 0
52 0
53 0
54 0
55 0
56 0

@<SCITEGIC>ATOM_PROPERTY
pdb_tempFactor
SciTegic.value.DoubleValue
1 0
2 0
3 0
4 0
5 0
6 0
7 0
8 0
9 0
10 0
11 0
12 0
13 0
14 0
15 0
16 0
17 0
18 0
19 0
20 0
21 0
22 0
23 0
24 0
25 0
26 0
27 0
28 0
29 0
30 0
31 0
32 0
33 0
34 0
35 0
36 0
37 0
38 0
39 0
40 0
41 0
42 0
43 0
44 0
45 0
46 0
47 0
48 0
49 0
50 0
51 0
52 0
53 0
54 0
55 0
56 0

@<SCITEGIC>ATOM_PROPERTY
pdb_occupancy
SciTegic.value.DoubleValue
1 1
2 1
3 1
4 1
5 1
6 1
7 1
8 1
9 1
10 1
11 1
12 1
13 1
14 1
15 1
16 1
17 1
18 1
19 1
20 1
21 1
22 1
23 1
24 1
25 1
26 1
27 1
28 1
29 1
30 1
31 1
32 1
33 1
34 1
35 1
36 1
37 1
38 1
39 1
40 1
41 1
42 1
43 1
44 1
45 1
46 1
47 1
48 1
49 1
50 1
51 1
52 1
53 1
54 1
55 1
56 1

@<TRIPOS>MOLECULE
dpp4_17
58  60  1  0  0
SMALL
FORMAL_CHARGES
@<TRIPOS>ATOM
    1 N1        -4.8186     0.3702     1.6399 N.am       1 SUBUNIT  0
    2 N2        -6.9786    -0.3043     2.4858 N.am       1 SUBUNIT  0
    3 C3        -5.9189     0.5983     2.4566 C.2        1 SUBUNIT  0
    4 C4        -6.9630    -1.4529     1.7009 C.2        1 SUBUNIT  0
    5 C5        -4.7633    -0.7558     0.8467 C.2        1 SUBUNIT  0
    6 C6        -5.9009    -1.6954     0.8964 C.2        1 SUBUNIT  0
    7 C7        -3.7033     1.3385     1.6215 C.3        1 SUBUNIT  0
    8 C8        -2.6077     0.9055     0.6699 C.2        1 SUBUNIT  0
    9 C9        -1.3949     1.5142     0.3521 C.2        1 SUBUNIT  0
   10 N10       -0.8231     0.6831    -0.5561 N.pl3      1 SUBUNIT  0
   11 N11       -1.5466    -0.4244    -0.8663 N.2        1 SUBUNIT  0
   12 N12       -2.6217    -0.2139    -0.0772 N.2        1 SUBUNIT  0
   13 O13       -3.8140    -0.9759     0.1269 O.2        1 SUBUNIT  0
   14 O14       -5.9561     1.5914     3.1472 O.2        1 SUBUNIT  0
   15 N15       -8.0084    -2.3408     1.7320 N.pl3      1 SUBUNIT  0
   16 C16       -8.9560    -2.3617     2.8709 C.3        1 SUBUNIT  0
   17 C17       -9.1800    -3.7932     3.3892 C.3        1 SUBUNIT  0
   18 C18       -9.5289    -4.7717     2.2572 C.3        1 SUBUNIT  0
   19 C19       -8.4432    -4.7353     1.1652 C.3        1 SUBUNIT  0
   20 C20       -8.2231    -3.3081     0.6255 C.3        1 SUBUNIT  0
   21 N21       -8.7998    -5.6365     0.0757 N.3        1 SUBUNIT  0
   22 C22       -8.1290    -0.0141     3.3741 C.3        1 SUBUNIT  0
   23 C23       -9.1003    -1.1048     3.3672 C.1        1 SUBUNIT  0
   24 C24       -9.8926    -1.9939     3.3610 C.1        1 SUBUNIT  0
   25 C25      -10.8644    -3.0827     3.3518 C.3        1 SUBUNIT  0
   26 C26        0.4892     0.9581    -1.1595 C.3        1 SUBUNIT  0
   27 C27        0.8825    -0.1456    -2.1406 C.3        1 SUBUNIT  0
   28 C28        2.2225     0.1044    -2.7789 C.2        1 SUBUNIT  0
   29 O29        2.6206    -0.8248    -3.6450 O.3        1 SUBUNIT  0
   30 O30        2.8696     1.0875    -2.5037 O.2        1 SUBUNIT  0
   31 C31        3.8893    -0.5308    -4.2095 C.3        1 SUBUNIT  0
   32 H32       -5.8636    -2.5804     0.2744 H          1 SUBUNIT  0
   33 H33       -4.0811     2.3159     1.3205 H          1 SUBUNIT  0
   34 H34       -3.2940     1.4336     2.6272 H          1 SUBUNIT  0
   35 H35       -0.9715     2.4396     0.7207 H          1 SUBUNIT  0
   36 H36       -8.5955    -1.7224     3.6793 H          1 SUBUNIT  0
   37 H37       -9.9048    -1.9368     2.5357 H          1 SUBUNIT  0
   38 H38       -8.2784    -4.1399     3.8954 H          1 SUBUNIT  0
   39 H39       -9.9719    -3.7955     4.1388 H          1 SUBUNIT  0
   40 H40       -9.6316    -5.7794     2.6610 H          1 SUBUNIT  0
   41 H41      -10.4955    -4.5015     1.8330 H          1 SUBUNIT  0
   42 H42       -7.5102    -5.0930     1.6017 H          1 SUBUNIT  0
   43 H43       -7.3742    -3.2901    -0.0598 H          1 SUBUNIT  0
   44 H44       -9.0941    -2.9774     0.0577 H          1 SUBUNIT  0
   45 H45       -8.9384    -6.5784     0.4678 H          1 SUBUNIT  0
   46 H46       -9.6924    -5.3182    -0.3272 H          1 SUBUNIT  0
   47 H47       -8.6134     0.9049     3.0449 H          1 SUBUNIT  0
   48 H48       -7.7679     0.1420     4.3885 H          1 SUBUNIT  0
   49 H49      -10.4623    -4.0446     3.6697 H          1 SUBUNIT  0
   50 H50      -11.2671    -3.2044     2.3464 H          1 SUBUNIT  0
   51 H51      -11.6937    -2.8331     4.0149 H          1 SUBUNIT  0
   52 H52        0.4483     1.9018    -1.7018 H          1 SUBUNIT  0
   53 H53        1.2373     1.0582    -0.3721 H          1 SUBUNIT  0
   54 H54        0.1058    -0.1607    -2.9049 H          1 SUBUNIT  0
   55 H55        0.8837    -1.1179    -1.6476 H          1 SUBUNIT  0
   56 H56        4.1467    -1.3299    -4.9047 H          1 SUBUNIT  0
   57 H57        3.8525     0.4743    -4.6247 H          1 SUBUNIT  0
   58 H58        4.6279    -0.5351    -3.4088 H          1 SUBUNIT  0
@<TRIPOS>BOND
    1     1     5 1
    2     1     7 1
    3     2     3 1
    4     2    22 1
    5     3     1 1
    6     3    14 2
    7     4     2 1
    8     4    15 1
    9     5     6 1
   10     5    13 2
   11     6     4 2
   12     6    32 1
   13     7     8 1
   14     7    33 1
   15     7    34 1
   16     9     8 2
   17     9    10 1
   18     9    35 1
   19    10    11 1
   20    10    26 1
   21    11    12 2
   22    12     8 1
   23    15    16 1
   24    16    17 1
   25    16    36 1
   26    16    37 1
   27    17    18 1
   28    17    38 1
   29    17    39 1
   30    18    19 1
   31    18    40 1
   32    18    41 1
   33    19    20 1
   34    19    21 1
   35    19    42 1
   36    20    15 1
   37    20    43 1
   38    20    44 1
   39    21    45 1
   40    21    46 1
   41    22    23 1
   42    22    47 1
   43    22    48 1
   44    23    24 3
   45    24    25 1
   46    25    49 1
   47    25    50 1
   48    25    51 1
   49    26    27 1
   50    26    52 1
   51    26    53 1
   52    27    28 1
   53    27    54 1
   54    27    55 1
   55    28    29 1
   56    28    30 2
   57    29    31 1
   58    31    56 1
   59    31    57 1
   60    31    58 1
@<TRIPOS>SUBSTRUCTURE
1   ****   1
@<SCITEGIC>MOL_PROPERTY
AbsoluteEnergy
SciTegic.value.StringValue
1972070

@<SCITEGIC>MOL_PROPERTY
Activ
SciTegic.value.StringValue
64.3099975585938

@<SCITEGIC>MOL_PROPERTY
Angle Energy
SciTegic.value.StringValue
12.8310499191284

@<SCITEGIC>MOL_PROPERTY
Bond Energy
SciTegic.value.StringValue
1.81760001182556

@<SCITEGIC>MOL_PROPERTY
CHARMm Energy
SciTegic.value.StringValue
-44.101390838623

@<SCITEGIC>MOL_PROPERTY
Clean Energy
SciTegic.value.StringValue
63.7106513977051

@<SCITEGIC>MOL_PROPERTY
ConfNumber
SciTegic.value.StringValue
1

@<SCITEGIC>MOL_PROPERTY
Dihedral Energy
SciTegic.value.StringValue
6.32252979278564

@<SCITEGIC>MOL_PROPERTY
Electrostatic Energy
SciTegic.value.StringValue
-59.2437210083008

@<SCITEGIC>MOL_PROPERTY
Estimate
SciTegic.value.StringValue
190.617

@<SCITEGIC>MOL_PROPERTY
FitValue
SciTegic.value.StringValue
4.71844

@<SCITEGIC>MOL_PROPERTY
Forcefield
SciTegic.value.StringValue
CHARMm

@<SCITEGIC>MOL_PROPERTY
ForcefieldBase
SciTegic.value.StringValue
CHARMm

@<SCITEGIC>MOL_PROPERTY
ForcefieldFFML
SciTegic.value.StringValue
<?xml version="1.0" encoding="UTF-8"?>
<!DOCTYPE ffml SYSTEM "Ffml.dtd">
<ffml version="1.0">
<forcefield name="CHARMm" derivedFrom="CHARMm" base="CHARMm">
<atomTypes>
</atomTypes>
<parameters>
<angle atom1="NX" atom2="CT" atom3="CUY1">
<quadratic
refValue="110.334"
forceConstant="64.0769"/>
</angle>
<angle atom1="NX" atom2="CUA1" atom3="NX">
<quadratic
refValue="120"
forceConstant="60"/>
</angle>
</parameters>
</forcefield>
</ffml>

@<SCITEGIC>MOL_PROPERTY
HBA_1
SciTegic.value.StringValue
1

@<SCITEGIC>MOL_PROPERTY
HBA_lipid_2
SciTegic.value.StringValue
1

@<SCITEGIC>MOL_PROPERTY
HBD_3
SciTegic.value.StringValue
0

@<SCITEGIC>MOL_PROPERTY
HYDROPHOBIC_4
SciTegic.value.StringValue
1

@<SCITEGIC>MOL_PROPERTY
Hydrogen Bond Energy
SciTegic.value.StringValue
0

@<SCITEGIC>MOL_PROPERTY
Improper Energy
SciTegic.value.StringValue
0.0945200026035309

@<SCITEGIC>MOL_PROPERTY
Initial Potential Energy
SciTegic.value.StringValue
1969020.375

@<SCITEGIC>MOL_PROPERTY
Initial RMS Gradient
SciTegic.value.StringValue
1793316.25

@<SCITEGIC>MOL_PROPERTY
MapNumber
SciTegic.value.StringValue
1

@<SCITEGIC>MOL_PROPERTY
MappedAtoms
SciTegic.value.StringValue
14,-6.19266,1.89618,2.76229,1.6,HBA_1.11
14,-6.09273,3.17004,5.47657,2.2,HBA_1.21
11,-1.35456,-0.102498,-1.10732,1.6,HBA_lipid_2.11
11,-2.13027,-3.001,-1.10366,2.2,HBA_lipid_2.21
31,4.25596,-0.537645,-4.49393,1.6,HYDROPHOBIC_4.11

@<SCITEGIC>MOL_PROPERTY
MappedFeatures
SciTegic.value.StringValue
HBA_1,HBA_lipid_2,HYDROPHOBIC_4

@<SCITEGIC>MOL_PROPERTY
MappedLocations
SciTegic.value.StringValue
HBA_1.11,HBA_1.21,HBA_lipid_2.11,HBA_lipid_2.21,HYDROPHOBIC_4.11

@<SCITEGIC>MOL_PROPERTY
MappingID
SciTegic.value.StringValue
1

@<SCITEGIC>MOL_PROPERTY
Minimization Criteria
SciTegic.value.StringValue
CONJUG> Minimization exiting with gradient tolerance ( 0.0100000) satisfied.

@<SCITEGIC>MOL_PROPERTY
PartialChargeMethod
SciTegic.value.StringValue
MomanyRone

@<SCITEGIC>MOL_PROPERTY
Pharmprint
SciTegic.value.StringValue
'1101'

@<SCITEGIC>MOL_PROPERTY
Pharmtype
SciTegic.value.StringValue
3

@<SCITEGIC>MOL_PROPERTY
Potential Energy
SciTegic.value.StringValue
-44.101390838623

@<SCITEGIC>MOL_PROPERTY
RMS Gradient
SciTegic.value.StringValue
0.00956999976187944

@<SCITEGIC>MOL_PROPERTY
RelativeEnergy
SciTegic.value.StringValue
0

@<SCITEGIC>MOL_PROPERTY
Solvation Free Energy
SciTegic.value.StringValue
0

@<SCITEGIC>MOL_PROPERTY
Uncert
SciTegic.value.StringValue
1.5

@<SCITEGIC>MOL_PROPERTY
Urey-Bradley Energy
SciTegic.value.StringValue
0

@<SCITEGIC>MOL_PROPERTY
UseResidueTemplateCharge
SciTegic.value.StringValue
True

@<SCITEGIC>MOL_PROPERTY
Van der Waals Energy
SciTegic.value.StringValue
-5.92336988449097

@<SCITEGIC>MOL_PROPERTY
Error
SciTegic.value.StringValue
2.96403369983533

@<SCITEGIC>MOL_PROPERTY
logActiv
SciTegic.value.StringValue
1.80827849309561

@<SCITEGIC>MOL_PROPERTY
logEstimate
SciTegic.value.StringValue
2.28016163017932

@<SCITEGIC>ATOM_PROPERTY
Formal Charge
SciTegic.value.StringValue
1 0
2 0
3 0
4 0
5 0
6 0
7 0
8 0
9 0
10 0
11 0
12 0
13 0
14 0
15 0
16 0
17 0
18 0
19 0
20 0
21 0
22 0
23 0
24 0
25 0
26 0
27 0
28 0
29 0
30 0
31 0
32 0
33 0
34 0
35 0
36 0
37 0
38 0
39 0
40 0
41 0
42 0
43 0
44 0
45 0
46 0
47 0
48 0
49 0
50 0
51 0
52 0
53 0
54 0
55 0
56 0
57 0
58 0

@<SCITEGIC>ATOM_PROPERTY
pdb_tempFactor
SciTegic.value.DoubleValue
1 0
2 0
3 0
4 0
5 0
6 0
7 0
8 0
9 0
10 0
11 0
12 0
13 0
14 0
15 0
16 0
17 0
18 0
19 0
20 0
21 0
22 0
23 0
24 0
25 0
26 0
27 0
28 0
29 0
30 0
31 0
32 0
33 0
34 0
35 0
36 0
37 0
38 0
39 0
40 0
41 0
42 0
43 0
44 0
45 0
46 0
47 0
48 0
49 0
50 0
51 0
52 0
53 0
54 0
55 0
56 0
57 0
58 0

@<SCITEGIC>ATOM_PROPERTY
pdb_occupancy
SciTegic.value.DoubleValue
1 1
2 1
3 1
4 1
5 1
6 1
7 1
8 1
9 1
10 1
11 1
12 1
13 1
14 1
15 1
16 1
17 1
18 1
19 1
20 1
21 1
22 1
23 1
24 1
25 1
26 1
27 1
28 1
29 1
30 1
31 1
32 1
33 1
34 1
35 1
36 1
37 1
38 1
39 1
40 1
41 1
42 1
43 1
44 1
45 1
46 1
47 1
48 1
49 1
50 1
51 1
52 1
53 1
54 1
55 1
56 1
57 1
58 1

@<TRIPOS>MOLECULE
dpp4_24
43  45  1  0  0
SMALL
FORMAL_CHARGES
@<TRIPOS>ATOM
    1 C1         1.3975    -0.2131    -4.0956 C.3        1 SUBUNIT  0
    2 C2         0.7845    -0.5587    -2.7067 C.3        1 SUBUNIT  0
    3 C3        -0.4033     0.2838    -2.2855 C.2        1 SUBUNIT  0
    4 N4        -0.4176     1.6206    -2.6256 N.am       1 SUBUNIT  0
    5 C5         0.7183     2.1584    -3.4205 C.3        1 SUBUNIT  0
    6 C6         1.0438     1.2189    -4.5934 C.3        1 SUBUNIT  0
    7 C7         2.8733    -0.4463    -4.0884 C.2        1 SUBUNIT  0
    8 C8         5.0771    -0.0628    -3.1233 C.2        1 SUBUNIT  0
    9 C9         3.6891     0.1666    -3.1189 C.2        1 SUBUNIT  0
   10 C10        5.6510    -0.9007    -4.0955 C.2        1 SUBUNIT  0
   11 C11        3.4491    -1.2852    -5.0607 C.2        1 SUBUNIT  0
   12 C12        4.8368    -1.5127    -5.0641 C.2        1 SUBUNIT  0
   13 O13       -1.3045    -0.2227    -1.6545 O.2        1 SUBUNIT  0
   14 C14       -0.1189     1.1900    -5.5989 C.3        1 SUBUNIT  0
   15 N15       -1.2189     0.3930    -5.0833 N.3        1 SUBUNIT  0
   16 C16       -1.4557     2.4453    -2.2639 C.2        1 SUBUNIT  0
   17 F17        3.1600     0.9653    -2.1927 F          1 SUBUNIT  0
   18 F18        5.3802    -2.3038    -5.9846 F          1 SUBUNIT  0
   19 N19       -2.2248     4.6174    -1.5229 N.2        1 SUBUNIT  0
   20 C20       -1.2059     3.7826    -1.8859 C.2        1 SUBUNIT  0
   21 C21       -3.5108     4.1632    -1.5237 C.2        1 SUBUNIT  0
   22 C22       -2.7793     1.9668    -2.2693 C.2        1 SUBUNIT  0
   23 C23       -3.8172     2.8379    -1.8909 C.2        1 SUBUNIT  0
   24 C24       -4.6027     5.0867    -1.1251 C.3        1 SUBUNIT  0
   25 F25       -5.4873     5.2252    -2.1642 F          1 SUBUNIT  0
   26 F26       -4.0737     6.3119    -0.8098 F          1 SUBUNIT  0
   27 F27       -5.2566     4.5774    -0.0333 F          1 SUBUNIT  0
   28 H28        0.9977    -0.9259    -4.8201 H          1 SUBUNIT  0
   29 H29        0.5009    -1.6142    -2.6887 H          1 SUBUNIT  0
   30 H30        1.5316    -0.4553    -1.9154 H          1 SUBUNIT  0
   31 H31        1.5862     2.2559    -2.7638 H          1 SUBUNIT  0
   32 H32        0.4912     3.1604    -3.7927 H          1 SUBUNIT  0
   33 H33        1.8892     1.6481    -5.1365 H          1 SUBUNIT  0
   34 H34        5.7065     0.4066    -2.3808 H          1 SUBUNIT  0
   35 H35        6.7177    -1.0728    -4.0932 H          1 SUBUNIT  0
   36 H36        2.8246    -1.7579    -5.8059 H          1 SUBUNIT  0
   37 H37       -0.4692     2.1997    -5.8118 H          1 SUBUNIT  0
   38 H38        0.2082     0.7813    -6.5562 H          1 SUBUNIT  0
   39 H39       -2.0668     0.6287    -5.6170 H          1 SUBUNIT  0
   40 H40       -1.0015    -0.6002    -5.2447 H          1 SUBUNIT  0
   41 H41       -0.1971     4.1692    -1.8772 H          1 SUBUNIT  0
   42 H42       -3.0111     0.9497    -2.5527 H          1 SUBUNIT  0
   43 H43       -4.8398     2.4889    -1.8880 H          1 SUBUNIT  0
@<TRIPOS>BOND
    1     1     2 1
    2     1     6 1
    3     1     7 1
    4     1    28 1
    5     2     3 1
    6     2    29 1
    7     2    30 1
    8     3     4 1
    9     3    13 2
   10     4     5 1
   11     4    16 1
   12     5     6 1
   13     5    31 1
   14     5    32 1
   15     6    14 1
   16     6    33 1
   17     7    11 2
   18     8     9 2
   19     8    34 1
   20     9     7 1
   21     9    17 1
   22    10     8 1
   23    10    35 1
   24    11    12 1
   25    11    36 1
   26    12    10 2
   27    12    18 1
   28    14    15 1
   29    14    37 1
   30    14    38 1
   31    15    39 1
   32    15    40 1
   33    16    22 2
   34    19    20 2
   35    20    16 1
   36    20    41 1
   37    21    19 1
   38    21    24 1
   39    22    23 1
   40    22    42 1
   41    23    21 2
   42    23    43 1
   43    24    25 1
   44    24    26 1
   45    24    27 1
@<TRIPOS>SUBSTRUCTURE
1   ****   1
@<SCITEGIC>MOL_PROPERTY
AbsoluteEnergy
SciTegic.value.StringValue
56.3221

@<SCITEGIC>MOL_PROPERTY
Activ
SciTegic.value.StringValue
443

@<SCITEGIC>MOL_PROPERTY
Angle Energy
SciTegic.value.StringValue
7.75171995162964

@<SCITEGIC>MOL_PROPERTY
Bond Energy
SciTegic.value.StringValue
1.19467997550964

@<SCITEGIC>MOL_PROPERTY
CHARMm Energy
SciTegic.value.StringValue
36.8053283691406

@<SCITEGIC>MOL_PROPERTY
Clean Energy
SciTegic.value.StringValue
25.9054279327393

@<SCITEGIC>MOL_PROPERTY
ConfNumber
SciTegic.value.StringValue
27

@<SCITEGIC>MOL_PROPERTY
Dihedral Energy
SciTegic.value.StringValue
9.68363952636719

@<SCITEGIC>MOL_PROPERTY
Electrostatic Energy
SciTegic.value.StringValue
19.2949104309082

@<SCITEGIC>MOL_PROPERTY
Estimate
SciTegic.value.StringValue
285.39

@<SCITEGIC>MOL_PROPERTY
FitValue
SciTegic.value.StringValue
4.54316

@<SCITEGIC>MOL_PROPERTY
Forcefield
SciTegic.value.StringValue
CHARMm

@<SCITEGIC>MOL_PROPERTY
ForcefieldBase
SciTegic.value.StringValue
CHARMm

@<SCITEGIC>MOL_PROPERTY
ForcefieldFFML
SciTegic.value.StringValue
<?xml version="1.0" encoding="UTF-8"?>
<!DOCTYPE ffml SYSTEM "Ffml.dtd">
<ffml version="1.0">
<forcefield name="CHARMm" derivedFrom="CHARMm" base="CHARMm">
<atomTypes>
</atomTypes>
<parameters>
<bond atom1="NX" atom2="C6R">
<quadratic
refValue="1.355"
forceConstant="390"/>
</bond>
<angle atom1="C6R" atom2="CF3" atom3="XF">
<quadratic
refValue="110.26"
forceConstant="53.5714"/>
</angle>
<angle atom1="N6R" atom2="C6R" atom3="CF3">
<quadratic
refValue="120.333"
forceConstant="63.5833"/>
</angle>
<angle atom1="NX" atom2="C6R" atom3="C6R">
<quadratic
refValue="120"
forceConstant="65"/>
</angle>
<torsion atom1="C6R" atom2="C6R" atom3="CF3" atom4="XF">
<multiplecos
v1="0"
v2="0"
v3="0"
v4="0"
v5="0"
v6="0.1"
gamma1="0"
gamma2="0"
gamma3="0"
gamma4="0"
gamma5="0"
gamma6="0"/>
</torsion>
<torsion atom1="N6R" atom2="C6R" atom3="CF3" atom4="XF">
<multiplecos
v1="0"
v2="0"
v3="0"
v4="0"
v5="0"
v6="0.1"
gamma1="0"
gamma2="0"
gamma3="0"
gamma4="0"
gamma5="0"
gamma6="0"/>
</torsion>
</parameters>
</forcefield>
</ffml>

@<SCITEGIC>MOL_PROPERTY
HBA_1
SciTegic.value.StringValue
0

@<SCITEGIC>MOL_PROPERTY
HBA_lipid_2
SciTegic.value.StringValue
1

@<SCITEGIC>MOL_PROPERTY
HBD_3
SciTegic.value.StringValue
1

@<SCITEGIC>MOL_PROPERTY
HYDROPHOBIC_4
SciTegic.value.StringValue
1

@<SCITEGIC>MOL_PROPERTY
Hydrogen Bond Energy
SciTegic.value.StringValue
0

@<SCITEGIC>MOL_PROPERTY
Improper Energy
SciTegic.value.StringValue
0.0633800029754639

@<SCITEGIC>MOL_PROPERTY
Initial Potential Energy
SciTegic.value.StringValue
57.2917213439941

@<SCITEGIC>MOL_PROPERTY
Initial RMS Gradient
SciTegic.value.StringValue
12.0040597915649

@<SCITEGIC>MOL_PROPERTY
MapNumber
SciTegic.value.StringValue
1

@<SCITEGIC>MOL_PROPERTY
MappedAtoms
SciTegic.value.StringValue
13,-1.35456,-0.102498,-1.10732,1.6,HBA_lipid_2.11
13,-2.13027,-3.001,-1.10366,2.2,HBA_lipid_2.21
15,-0.347406,-0.696616,-5.2673,1.6,HBD_3.11
15,-2.49761,0.946268,-6.5625,2.2,HBD_3.21
11,4.25596,-0.537645,-4.49393,1.6,HYDROPHOBIC_4.11

@<SCITEGIC>MOL_PROPERTY
MappedFeatures
SciTegic.value.StringValue
HBA_lipid_2,HBD_3,HYDROPHOBIC_4

@<SCITEGIC>MOL_PROPERTY
MappedLocations
SciTegic.value.StringValue
HBA_lipid_2.11,HBA_lipid_2.21,HBD_3.11,HBD_3.21,HYDROPHOBIC_4.11

@<SCITEGIC>MOL_PROPERTY
MappingID
SciTegic.value.StringValue
1

@<SCITEGIC>MOL_PROPERTY
Minimization Criteria
SciTegic.value.StringValue
CONJUG> Minimization exiting with gradient tolerance ( 0.0100000) satisfied.

@<SCITEGIC>MOL_PROPERTY
PartialChargeMethod
SciTegic.value.StringValue
MomanyRone

@<SCITEGIC>MOL_PROPERTY
Pharmprint
SciTegic.value.StringValue
'0111'

@<SCITEGIC>MOL_PROPERTY
Pharmtype
SciTegic.value.StringValue
3

@<SCITEGIC>MOL_PROPERTY
Potential Energy
SciTegic.value.StringValue
36.8053283691406

@<SCITEGIC>MOL_PROPERTY
RMS Gradient
SciTegic.value.StringValue
0.00989999994635582

@<SCITEGIC>MOL_PROPERTY
RelativeEnergy
SciTegic.value.StringValue
10.2061

@<SCITEGIC>MOL_PROPERTY
Solvation Free Energy
SciTegic.value.StringValue
0

@<SCITEGIC>MOL_PROPERTY
Uncert
SciTegic.value.StringValue
1.5

@<SCITEGIC>MOL_PROPERTY
Urey-Bradley Energy
SciTegic.value.StringValue
0

@<SCITEGIC>MOL_PROPERTY
UseResidueTemplateCharge
SciTegic.value.StringValue
True

@<SCITEGIC>MOL_PROPERTY
Van der Waals Energy
SciTegic.value.StringValue
-1.18300998210907

@<SCITEGIC>MOL_PROPERTY
Error
SciTegic.value.StringValue
-1.55226181716248

@<SCITEGIC>MOL_PROPERTY
logActiv
SciTegic.value.StringValue
2.64640372622307

@<SCITEGIC>MOL_PROPERTY
logEstimate
SciTegic.value.StringValue
2.45543875146641

@<SCITEGIC>ATOM_PROPERTY
Formal Charge
SciTegic.value.StringValue
1 0
2 0
3 0
4 0
5 0
6 0
7 0
8 0
9 0
10 0
11 0
12 0
13 0
14 0
15 0
16 0
17 0
18 0
19 0
20 0
21 0
22 0
23 0
24 0
25 0
26 0
27 0
28 0
29 0
30 0
31 0
32 0
33 0
34 0
35 0
36 0
37 0
38 0
39 0
40 0
41 0
42 0
43 0

@<SCITEGIC>ATOM_PROPERTY
pdb_tempFactor
SciTegic.value.DoubleValue
1 0
2 0
3 0
4 0
5 0
6 0
7 0
8 0
9 0
10 0
11 0
12 0
13 0
14 0
15 0
16 0
17 0
18 0
19 0
20 0
21 0
22 0
23 0
24 0
25 0
26 0
27 0
28 0
29 0
30 0
31 0
32 0
33 0
34 0
35 0
36 0
37 0
38 0
39 0
40 0
41 0
42 0
43 0

@<SCITEGIC>ATOM_PROPERTY
pdb_occupancy
SciTegic.value.DoubleValue
1 1
2 1
3 1
4 1
5 1
6 1
7 1
8 1
9 1
10 1
11 1
12 1
13 1
14 1
15 1
16 1
17 1
18 1
19 1
20 1
21 1
22 1
23 1
24 1
25 1
26 1
27 1
28 1
29 1
30 1
31 1
32 1
33 1
34 1
35 1
36 1
37 1
38 1
39 1
40 1
41 1
42 1
43 1

@<TRIPOS>MOLECULE
dpp4_28
42  45  1  0  0
SMALL
FORMAL_CHARGES
@<TRIPOS>ATOM
    1 C1         1.4016    -0.2488    -4.1403 C.3        1 SUBUNIT  0
    2 C2         0.7941    -0.5999    -2.7500 C.3        1 SUBUNIT  0
    3 C3        -0.3721     0.2588    -2.3072 C.2        1 SUBUNIT  0
    4 N4        -0.3796     1.5932    -2.6492 N.am       1 SUBUNIT  0
    5 C5         0.7422     2.1276    -3.4560 C.3        1 SUBUNIT  0
    6 C6         1.0521     1.1856    -4.6315 C.3        1 SUBUNIT  0
    7 C7         2.8756    -0.4910    -4.1453 C.2        1 SUBUNIT  0
    8 C8         4.8389    -1.6105    -5.0570 C.2        1 SUBUNIT  0
    9 C9         3.4480    -1.3931    -5.0619 C.2        1 SUBUNIT  0
   10 C10        5.6561    -0.9291    -4.1399 C.2        1 SUBUNIT  0
   11 C11        3.6961     0.1897    -3.2265 C.2        1 SUBUNIT  0
   12 C12        5.0847    -0.0299    -3.2217 C.2        1 SUBUNIT  0
   13 O13       -1.2761    -0.2265    -1.6646 O.2        1 SUBUNIT  0
   14 C14       -0.1179     1.1632    -5.6309 C.3        1 SUBUNIT  0
   15 N15       -1.2267     0.3886    -5.0987 N.3        1 SUBUNIT  0
   16 C16       -1.4026     2.4216    -2.2631 C.2        1 SUBUNIT  0
   17 F17        2.6846    -2.0447    -5.9371 F          1 SUBUNIT  0
   18 F18        5.8580     0.6138    -2.3525 F          1 SUBUNIT  0
   19 N19       -3.1120     3.0913    -0.5731 N.pl3      1 SUBUNIT  0
   20 C20       -2.1007     2.2717    -0.9529 C.2        1 SUBUNIT  0
   21 C21       -3.4955     4.1262    -1.4906 C.2        1 SUBUNIT  0
   22 N22       -1.7978     3.3758    -3.0487 N.2        1 SUBUNIT  0
   23 C23       -2.8388     4.2346    -2.6812 C.2        1 SUBUNIT  0
   24 N24       -1.9635     1.4208     0.0861 N.2        1 SUBUNIT  0
   25 C25       -3.6188     2.7949     0.6576 C.2        1 SUBUNIT  0
   26 N26       -2.8637     1.7347     1.0338 N.2        1 SUBUNIT  0
   27 H27        0.9983    -0.9578    -4.8654 H          1 SUBUNIT  0
   28 H28        0.4903    -1.6480    -2.7419 H          1 SUBUNIT  0
   29 H29        1.5494    -0.5201    -1.9646 H          1 SUBUNIT  0
   30 H30        1.6190     2.2294    -2.8142 H          1 SUBUNIT  0
   31 H31        0.5060     3.1273    -3.8241 H          1 SUBUNIT  0
   32 H32        1.8947     1.6112    -5.1821 H          1 SUBUNIT  0
   33 H33        5.2808    -2.3001    -5.7603 H          1 SUBUNIT  0
   34 H34        6.7223    -1.0991    -4.1422 H          1 SUBUNIT  0
   35 H35        3.2582     0.8828    -2.5230 H          1 SUBUNIT  0
   36 H36       -0.4542     2.1759    -5.8518 H          1 SUBUNIT  0
   37 H37        0.1966     0.7395    -6.5835 H          1 SUBUNIT  0
   38 H38       -2.0739     0.6337    -5.6297 H          1 SUBUNIT  0
   39 H39       -1.0254    -0.6076    -5.2505 H          1 SUBUNIT  0
   40 H40       -4.2918     4.8202    -1.2670 H          1 SUBUNIT  0
   41 H41       -3.1531     5.0246    -3.3491 H          1 SUBUNIT  0
   42 H42       -4.4202     3.2806     1.1986 H          1 SUBUNIT  0
@<TRIPOS>BOND
    1     1     2 1
    2     1     6 1
    3     1     7 1
    4     1    27 1
    5     2     3 1
    6     2    28 1
    7     2    29 1
    8     3     4 1
    9     3    13 2
   10     4     5 1
   11     4    16 1
   12     5     6 1
   13     5    30 1
   14     5    31 1
   15     6    14 1
   16     6    32 1
   17     7    11 2
   18     8     9 2
   19     8    33 1
   20     9     7 1
   21     9    17 1
   22    10     8 1
   23    10    34 1
   24    11    12 1
   25    11    35 1
   26    12    10 2
   27    12    18 1
   28    14    15 1
   29    14    36 1
   30    14    37 1
   31    15    38 1
   32    15    39 1
   33    16    22 2
   34    19    20 1
   35    19    25 1
   36    20    16 1
   37    20    24 2
   38    21    19 1
   39    21    40 1
   40    22    23 1
   41    23    21 2
   42    23    41 1
   43    25    26 2
   44    25    42 1
   45    26    24 1
@<TRIPOS>SUBSTRUCTURE
1   ****   1
@<SCITEGIC>MOL_PROPERTY
AbsoluteEnergy
SciTegic.value.StringValue
93.3967

@<SCITEGIC>MOL_PROPERTY
Activ
SciTegic.value.StringValue
1023

@<SCITEGIC>MOL_PROPERTY
Angle Energy
SciTegic.value.StringValue
19.369779586792

@<SCITEGIC>MOL_PROPERTY
Bond Energy
SciTegic.value.StringValue
2.84447002410889

@<SCITEGIC>MOL_PROPERTY
CHARMm Energy
SciTegic.value.StringValue
36.8474617004395

@<SCITEGIC>MOL_PROPERTY
Clean Energy
SciTegic.value.StringValue
34.7211418151855

@<SCITEGIC>MOL_PROPERTY
ConfNumber
SciTegic.value.StringValue
36

@<SCITEGIC>MOL_PROPERTY
Dihedral Energy
SciTegic.value.StringValue
6.2818398475647

@<SCITEGIC>MOL_PROPERTY
Electrostatic Energy
SciTegic.value.StringValue
7.60615015029907

@<SCITEGIC>MOL_PROPERTY
Estimate
SciTegic.value.StringValue
292.284

@<SCITEGIC>MOL_PROPERTY
FitValue
SciTegic.value.StringValue
4.53279

@<SCITEGIC>MOL_PROPERTY
Forcefield
SciTegic.value.StringValue
CHARMm

@<SCITEGIC>MOL_PROPERTY
ForcefieldBase
SciTegic.value.StringValue
CHARMm

@<SCITEGIC>MOL_PROPERTY
ForcefieldFFML
SciTegic.value.StringValue
<?xml version="1.0" encoding="UTF-8"?>
<!DOCTYPE ffml SYSTEM "Ffml.dtd">
<ffml version="1.0">
<forcefield name="CHARMm" derivedFrom="CHARMm" base="CHARMm">
<atomTypes>
</atomTypes>
<parameters>
<bond atom1="NX" atom2="C6R">
<quadratic
refValue="1.355"
forceConstant="390"/>
</bond>
<angle atom1="NX" atom2="C6R" atom3="CR56">
<quadratic
refValue="120.583"
forceConstant="67.5"/>
</angle>
<angle atom1="NX" atom2="C6R" atom3="N6R">
<quadratic
refValue="119.8"
forceConstant="70"/>
</angle>
</parameters>
</forcefield>
</ffml>

@<SCITEGIC>MOL_PROPERTY
HBA_1
SciTegic.value.StringValue
0

@<SCITEGIC>MOL_PROPERTY
HBA_lipid_2
SciTegic.value.StringValue
1

@<SCITEGIC>MOL_PROPERTY
HBD_3
SciTegic.value.StringValue
1

@<SCITEGIC>MOL_PROPERTY
HYDROPHOBIC_4
SciTegic.value.StringValue
1

@<SCITEGIC>MOL_PROPERTY
Hydrogen Bond Energy
SciTegic.value.StringValue
0

@<SCITEGIC>MOL_PROPERTY
Improper Energy
SciTegic.value.StringValue
0.0537599995732307

@<SCITEGIC>MOL_PROPERTY
Initial Potential Energy
SciTegic.value.StringValue
75.5047225952148

@<SCITEGIC>MOL_PROPERTY
Initial RMS Gradient
SciTegic.value.StringValue
25.402530670166

@<SCITEGIC>MOL_PROPERTY
MapNumber
SciTegic.value.StringValue
1

@<SCITEGIC>MOL_PROPERTY
MappedAtoms
SciTegic.value.StringValue
13,-1.35456,-0.102498,-1.10732,1.6,HBA_lipid_2.11
13,-2.13027,-3.001,-1.10366,2.2,HBA_lipid_2.21
15,-0.347406,-0.696616,-5.2673,1.6,HBD_3.11
15,-2.49761,0.946268,-6.5625,2.2,HBD_3.21
9,4.25596,-0.537645,-4.49393,1.6,HYDROPHOBIC_4.11

@<SCITEGIC>MOL_PROPERTY
MappedFeatures
SciTegic.value.StringValue
HBA_lipid_2,HBD_3,HYDROPHOBIC_4

@<SCITEGIC>MOL_PROPERTY
MappedLocations
SciTegic.value.StringValue
HBA_lipid_2.11,HBA_lipid_2.21,HBD_3.11,HBD_3.21,HYDROPHOBIC_4.11

@<SCITEGIC>MOL_PROPERTY
MappingID
SciTegic.value.StringValue
1

@<SCITEGIC>MOL_PROPERTY
Minimization Criteria
SciTegic.value.StringValue
CONJUG> Minimization exiting with gradient tolerance ( 0.0100000) satisfied.

@<SCITEGIC>MOL_PROPERTY
PartialChargeMethod
SciTegic.value.StringValue
MomanyRone

@<SCITEGIC>MOL_PROPERTY
Pharmprint
SciTegic.value.StringValue
'0111'

@<SCITEGIC>MOL_PROPERTY
Pharmtype
SciTegic.value.StringValue
3

@<SCITEGIC>MOL_PROPERTY
Potential Energy
SciTegic.value.StringValue
36.8474617004395

@<SCITEGIC>MOL_PROPERTY
RMS Gradient
SciTegic.value.StringValue
0.00999999977648258

@<SCITEGIC>MOL_PROPERTY
RelativeEnergy
SciTegic.value.StringValue
15.1035

@<SCITEGIC>MOL_PROPERTY
Solvation Free Energy
SciTegic.value.StringValue
0

@<SCITEGIC>MOL_PROPERTY
Uncert
SciTegic.value.StringValue
1.5

@<SCITEGIC>MOL_PROPERTY
Urey-Bradley Energy
SciTegic.value.StringValue
0

@<SCITEGIC>MOL_PROPERTY
UseResidueTemplateCharge
SciTegic.value.StringValue
True

@<SCITEGIC>MOL_PROPERTY
Van der Waals Energy
SciTegic.value.StringValue
0.691460013389587

@<SCITEGIC>MOL_PROPERTY
Error
SciTegic.value.StringValue
-3.50002052797964

@<SCITEGIC>MOL_PROPERTY
logActiv
SciTegic.value.StringValue
3.00987563371216

@<SCITEGIC>MOL_PROPERTY
logEstimate
SciTegic.value.StringValue
2.4658050421727

@<SCITEGIC>ATOM_PROPERTY
Formal Charge
SciTegic.value.StringValue
1 0
2 0
3 0
4 0
5 0
6 0
7 0
8 0
9 0
10 0
11 0
12 0
13 0
14 0
15 0
16 0
17 0
18 0
19 0
20 0
21 0
22 0
23 0
24 0
25 0
26 0
27 0
28 0
29 0
30 0
31 0
32 0
33 0
34 0
35 0
36 0
37 0
38 0
39 0
40 0
41 0
42 0

@<SCITEGIC>ATOM_PROPERTY
pdb_tempFactor
SciTegic.value.DoubleValue
1 0
2 0
3 0
4 0
5 0
6 0
7 0
8 0
9 0
10 0
11 0
12 0
13 0
14 0
15 0
16 0
17 0
18 0
19 0
20 0
21 0
22 0
23 0
24 0
25 0
26 0
27 0
28 0
29 0
30 0
31 0
32 0
33 0
34 0
35 0
36 0
37 0
38 0
39 0
40 0
41 0
42 0

@<SCITEGIC>ATOM_PROPERTY
pdb_occupancy
SciTegic.value.DoubleValue
1 1
2 1
3 1
4 1
5 1
6 1
7 1
8 1
9 1
10 1
11 1
12 1
13 1
14 1
15 1
16 1
17 1
18 1
19 1
20 1
21 1
22 1
23 1
24 1
25 1
26 1
27 1
28 1
29 1
30 1
31 1
32 1
33 1
34 1
35 1
36 1
37 1
38 1
39 1
40 1
41 1
42 1

@<TRIPOS>MOLECULE
dpp4_25
55  58  1  0  0
SMALL
FORMAL_CHARGES
@<TRIPOS>ATOM
    1 C1         2.7048     5.2472    -3.0358 C.2        1 SUBUNIT  0
    2 N2         1.8951     3.0235    -2.3896 N.am       1 SUBUNIT  0
    3 C3         1.9171     4.3821    -2.1216 C.2        1 SUBUNIT  0
    4 C4         2.5974     2.5274    -3.4880 C.2        1 SUBUNIT  0
    5 C5         3.3571     4.6732    -4.0800 C.2        1 SUBUNIT  0
    6 N6         3.2766     3.3085    -4.2704 N.2        1 SUBUNIT  0
    7 N7         2.5934     1.1896    -3.7794 N.pl3      1 SUBUNIT  0
    8 C8         3.8465     0.3964    -3.7292 C.3        1 SUBUNIT  0
    9 C9         4.0081    -0.4835    -4.9785 C.3        1 SUBUNIT  0
   10 C10        2.7451    -1.3042    -5.2766 C.3        1 SUBUNIT  0
   11 C11        1.5196    -0.3833    -5.4020 C.3        1 SUBUNIT  0
   12 C12        1.3341     0.4954    -4.1498 C.3        1 SUBUNIT  0
   13 N13        0.3185    -1.1734    -5.6429 N.3        1 SUBUNIT  0
   14 O14        1.3178     4.8440    -1.1751 O.2        1 SUBUNIT  0
   15 C15        1.1233     2.1267    -1.5014 C.3        1 SUBUNIT  0
   16 C16        2.0188     1.2520    -0.6894 C.2        1 SUBUNIT  0
   17 C17        4.1978     0.8619     0.3312 C.2        1 SUBUNIT  0
   18 C18        3.3410     1.6722    -0.4296 C.2        1 SUBUNIT  0
   19 C19        3.7441    -0.3652     0.8325 C.2        1 SUBUNIT  0
   20 C20        1.5705     0.0090    -0.1785 C.2        1 SUBUNIT  0
   21 C21        2.4370    -0.7997     0.5846 C.2        1 SUBUNIT  0
   22 C22        0.2181    -0.4231    -0.4467 C.1        1 SUBUNIT  0
   23 N23       -0.8706    -0.7730    -0.6611 N.1        1 SUBUNIT  0
   24 C24        2.7682     6.7255    -2.7983 C.2        1 SUBUNIT  0
   25 C25        4.0724     8.7623    -2.5053 C.2        1 SUBUNIT  0
   26 C26        4.0145     7.3750    -2.7285 C.2        1 SUBUNIT  0
   27 C27        2.8876     9.4998    -2.3486 C.2        1 SUBUNIT  0
   28 C28        1.5813     7.4636    -2.6424 C.2        1 SUBUNIT  0
   29 C29        1.6416     8.8519    -2.4169 C.2        1 SUBUNIT  0
   30 C30        4.1768     5.4908    -5.0490 C.3        1 SUBUNIT  0
   31 H31        4.7095     1.0579    -3.6243 H          1 SUBUNIT  0
   32 H32        3.8206    -0.2279    -2.8346 H          1 SUBUNIT  0
   33 H33        4.2390     0.1444    -5.8402 H          1 SUBUNIT  0
   34 H34        4.8613    -1.1491    -4.8521 H          1 SUBUNIT  0
   35 H35        2.8863    -1.8776    -6.1941 H          1 SUBUNIT  0
   36 H36        2.5893    -2.0292    -4.4767 H          1 SUBUNIT  0
   37 H37        1.6690     0.2691    -6.2658 H          1 SUBUNIT  0
   38 H38        0.5391     1.2262    -4.3162 H          1 SUBUNIT  0
   39 H39        1.0257    -0.1149    -3.2993 H          1 SUBUNIT  0
   40 H40        0.4722    -1.7463    -6.4855 H          1 SUBUNIT  0
   41 H41        0.1857    -1.8083    -4.8425 H          1 SUBUNIT  0
   42 H42        0.4613     1.5067    -2.1054 H          1 SUBUNIT  0
   43 H43        0.5021     2.7259    -0.8347 H          1 SUBUNIT  0
   44 H44        5.1933     1.1985     0.5167 H          1 SUBUNIT  0
   45 H45        3.6798     2.6237    -0.8233 H          1 SUBUNIT  0
   46 H46        4.4047    -0.9730     1.4081 H          1 SUBUNIT  0
   47 H47        2.0999    -1.7369     0.9722 H          1 SUBUNIT  0
   48 H48        5.0295     9.2597    -2.4505 H          1 SUBUNIT  0
   49 H49        4.9307     6.8158    -2.8464 H          1 SUBUNIT  0
   50 H50        2.9325    10.5645    -2.1764 H          1 SUBUNIT  0
   51 H51        0.6201     6.9747    -2.6937 H          1 SUBUNIT  0
   52 H52        0.7291     9.4186    -2.2980 H          1 SUBUNIT  0
   53 H53        3.7446     5.4214    -6.0490 H          1 SUBUNIT  0
   54 H54        4.2329     6.5234    -4.7081 H          1 SUBUNIT  0
   55 H55        5.1925     5.0976    -5.0983 H          1 SUBUNIT  0
@<TRIPOS>BOND
    1     1     5 2
    2     1    24 1
    3     2     3 1
    4     2    15 1
    5     3     1 1
    6     3    14 2
    7     4     2 1
    8     4     7 1
    9     5     6 1
   10     5    30 1
   11     6     4 2
   12     7     8 1
   13     8     9 1
   14     8    31 1
   15     8    32 1
   16     9    10 1
   17     9    33 1
   18     9    34 1
   19    10    11 1
   20    10    35 1
   21    10    36 1
   22    11    12 1
   23    11    13 1
   24    11    37 1
   25    12     7 1
   26    12    38 1
   27    12    39 1
   28    13    40 1
   29    13    41 1
   30    15    16 1
   31    15    42 1
   32    15    43 1
   33    16    20 2
   34    17    18 2
   35    17    44 1
   36    18    16 1
   37    18    45 1
   38    19    17 1
   39    19    46 1
   40    20    21 1
   41    20    22 1
   42    21    19 2
   43    21    47 1
   44    22    23 3
   45    24    28 2
   46    25    26 2
   47    25    48 1
   48    26    24 1
   49    26    49 1
   50    27    25 1
   51    27    50 1
   52    28    29 1
   53    28    51 1
   54    29    27 2
   55    29    52 1
   56    30    53 1
   57    30    54 1
   58    30    55 1
@<TRIPOS>SUBSTRUCTURE
1   ****   1
@<SCITEGIC>MOL_PROPERTY
AbsoluteEnergy
SciTegic.value.StringValue
101.576

@<SCITEGIC>MOL_PROPERTY
Activ
SciTegic.value.StringValue
540

@<SCITEGIC>MOL_PROPERTY
Angle Energy
SciTegic.value.StringValue
7.58025979995728

@<SCITEGIC>MOL_PROPERTY
Bond Energy
SciTegic.value.StringValue
2.91050004959106

@<SCITEGIC>MOL_PROPERTY
CHARMm Energy
SciTegic.value.StringValue
39.8384819030762

@<SCITEGIC>MOL_PROPERTY
Clean Energy
SciTegic.value.StringValue
45.4877548217773

@<SCITEGIC>MOL_PROPERTY
ConfNumber
SciTegic.value.StringValue
4

@<SCITEGIC>MOL_PROPERTY
Dihedral Energy
SciTegic.value.StringValue
20.7958507537842

@<SCITEGIC>MOL_PROPERTY
Electrostatic Energy
SciTegic.value.StringValue
5.16390991210938

@<SCITEGIC>MOL_PROPERTY
Estimate
SciTegic.value.StringValue
383.367

@<SCITEGIC>MOL_PROPERTY
FitValue
SciTegic.value.StringValue
4.41499

@<SCITEGIC>MOL_PROPERTY
Forcefield
SciTegic.value.StringValue
CHARMm

@<SCITEGIC>MOL_PROPERTY
ForcefieldBase
SciTegic.value.StringValue
CHARMm

@<SCITEGIC>MOL_PROPERTY
ForcefieldFFML
SciTegic.value.StringValue
<?xml version="1.0" encoding="UTF-8"?>
<!DOCTYPE ffml SYSTEM "Ffml.dtd">
<ffml version="1.0">
<forcefield name="CHARMm" derivedFrom="CHARMm" base="CHARMm">
<atomTypes>
</atomTypes>
<parameters>
</parameters>
</forcefield>
</ffml>

@<SCITEGIC>MOL_PROPERTY
HBA_1
SciTegic.value.StringValue
0

@<SCITEGIC>MOL_PROPERTY
HBA_lipid_2
SciTegic.value.StringValue
1

@<SCITEGIC>MOL_PROPERTY
HBD_3
SciTegic.value.StringValue
1

@<SCITEGIC>MOL_PROPERTY
HYDROPHOBIC_4
SciTegic.value.StringValue
1

@<SCITEGIC>MOL_PROPERTY
Hydrogen Bond Energy
SciTegic.value.StringValue
0

@<SCITEGIC>MOL_PROPERTY
Improper Energy
SciTegic.value.StringValue
0.765439987182617

@<SCITEGIC>MOL_PROPERTY
Initial Potential Energy
SciTegic.value.StringValue
62.07421875

@<SCITEGIC>MOL_PROPERTY
Initial RMS Gradient
SciTegic.value.StringValue
13.0037899017334

@<SCITEGIC>MOL_PROPERTY
MapNumber
SciTegic.value.StringValue
1

@<SCITEGIC>MOL_PROPERTY
MappedAtoms
SciTegic.value.StringValue
23,-1.35456,-0.102498,-1.10732,1.6,HBA_lipid_2.11
23,-2.13027,-3.001,-1.10366,2.2,HBA_lipid_2.21
13,-0.347406,-0.696616,-5.2673,1.6,HBD_3.11
13,-2.49761,0.946268,-6.5625,2.2,HBD_3.21
9,4.25596,-0.537645,-4.49393,1.6,HYDROPHOBIC_4.11

@<SCITEGIC>MOL_PROPERTY
MappedFeatures
SciTegic.value.StringValue
HBA_lipid_2,HBD_3,HYDROPHOBIC_4

@<SCITEGIC>MOL_PROPERTY
MappedLocations
SciTegic.value.StringValue
HBA_lipid_2.11,HBA_lipid_2.21,HBD_3.11,HBD_3.21,HYDROPHOBIC_4.11

@<SCITEGIC>MOL_PROPERTY
MappingID
SciTegic.value.StringValue
1

@<SCITEGIC>MOL_PROPERTY
Minimization Criteria
SciTegic.value.StringValue
CONJUG> Minimization exiting with gradient tolerance ( 0.0100000) satisfied.

@<SCITEGIC>MOL_PROPERTY
PartialChargeMethod
SciTegic.value.StringValue
MomanyRone

@<SCITEGIC>MOL_PROPERTY
Pharmprint
SciTegic.value.StringValue
'0111'

@<SCITEGIC>MOL_PROPERTY
Pharmtype
SciTegic.value.StringValue
3

@<SCITEGIC>MOL_PROPERTY
Potential Energy
SciTegic.value.StringValue
39.8384819030762

@<SCITEGIC>MOL_PROPERTY
RMS Gradient
SciTegic.value.StringValue
0.00972000043839216

@<SCITEGIC>MOL_PROPERTY
RelativeEnergy
SciTegic.value.StringValue
5.51326

@<SCITEGIC>MOL_PROPERTY
Solvation Free Energy
SciTegic.value.StringValue
0

@<SCITEGIC>MOL_PROPERTY
Uncert
SciTegic.value.StringValue
1.5

@<SCITEGIC>MOL_PROPERTY
Urey-Bradley Energy
SciTegic.value.StringValue
0

@<SCITEGIC>MOL_PROPERTY
UseResidueTemplateCharge
SciTegic.value.StringValue
True

@<SCITEGIC>MOL_PROPERTY
Van der Waals Energy
SciTegic.value.StringValue
2.62252998352051

@<SCITEGIC>MOL_PROPERTY
Error
SciTegic.value.StringValue
-1.40857194281198

@<SCITEGIC>MOL_PROPERTY
logActiv
SciTegic.value.StringValue
2.73239375982297

@<SCITEGIC>MOL_PROPERTY
logEstimate
SciTegic.value.StringValue
2.58361472634403

@<SCITEGIC>ATOM_PROPERTY
Formal Charge
SciTegic.value.StringValue
1 0
2 0
3 0
4 0
5 0
6 0
7 0
8 0
9 0
10 0
11 0
12 0
13 0
14 0
15 0
16 0
17 0
18 0
19 0
20 0
21 0
22 0
23 0
24 0
25 0
26 0
27 0
28 0
29 0
30 0
31 0
32 0
33 0
34 0
35 0
36 0
37 0
38 0
39 0
40 0
41 0
42 0
43 0
44 0
45 0
46 0
47 0
48 0
49 0
50 0
51 0
52 0
53 0
54 0
55 0

@<SCITEGIC>ATOM_PROPERTY
pdb_tempFactor
SciTegic.value.DoubleValue
1 0
2 0
3 0
4 0
5 0
6 0
7 0
8 0
9 0
10 0
11 0
12 0
13 0
14 0
15 0
16 0
17 0
18 0
19 0
20 0
21 0
22 0
23 0
24 0
25 0
26 0
27 0
28 0
29 0
30 0
31 0
32 0
33 0
34 0
35 0
36 0
37 0
38 0
39 0
40 0
41 0
42 0
43 0
44 0
45 0
46 0
47 0
48 0
49 0
50 0
51 0
52 0
53 0
54 0
55 0

@<SCITEGIC>ATOM_PROPERTY
pdb_occupancy
SciTegic.value.DoubleValue
1 1
2 1
3 1
4 1
5 1
6 1
7 1
8 1
9 1
10 1
11 1
12 1
13 1
14 1
15 1
16 1
17 1
18 1
19 1
20 1
21 1
22 1
23 1
24 1
25 1
26 1
27 1
28 1
29 1
30 1
31 1
32 1
33 1
34 1
35 1
36 1
37 1
38 1
39 1
40 1
41 1
42 1
43 1
44 1
45 1
46 1
47 1
48 1
49 1
50 1
51 1
52 1
53 1
54 1
55 1

@<TRIPOS>MOLECULE
dpp4_21
41  43  1  0  0
SMALL
FORMAL_CHARGES
@<TRIPOS>ATOM
    1 C1         1.0703    -2.9214    -3.0120 C.2        1 SUBUNIT  0
    2 C2         2.2604    -2.5122    -3.6346 C.2        1 SUBUNIT  0
    3 C3         2.6292    -1.1557    -3.6218 C.2        1 SUBUNIT  0
    4 C4         1.8062    -0.2092    -2.9828 C.2        1 SUBUNIT  0
    5 C5         0.6130    -0.6198    -2.3589 C.2        1 SUBUNIT  0
    6 C6         0.2466    -1.9797    -2.3745 C.2        1 SUBUNIT  0
    7 C7        -0.2363     0.3557    -1.6998 C.2        1 SUBUNIT  0
    8 N8         0.1476     1.6661    -1.7242 N.2        1 SUBUNIT  0
    9 C9        -0.6454     2.5933    -1.1068 C.2        1 SUBUNIT  0
   10 C10       -1.8425     2.1915    -0.4575 C.2        1 SUBUNIT  0
   11 C11       -2.1849     0.8157    -0.4690 C.2        1 SUBUNIT  0
   12 N12       -1.3760    -0.0895    -1.0926 N.2        1 SUBUNIT  0
   13 C13       -3.4028     0.3414     0.1827 C.2        1 SUBUNIT  0
   14 C14       -4.6010     0.3402    -0.5549 C.2        1 SUBUNIT  0
   15 C15       -5.7956    -0.1124     0.0306 C.2        1 SUBUNIT  0
   16 C16       -5.7993    -0.5661     1.3601 C.2        1 SUBUNIT  0
   17 C17       -4.6061    -0.5671     2.1036 C.2        1 SUBUNIT  0
   18 C18       -3.4040    -0.1140     1.5239 C.2        1 SUBUNIT  0
   19 Cl19      -1.9743    -0.1375     2.4884 Cl         1 SUBUNIT  0
   20 Cl20      -7.2582    -1.1185     2.0715 Cl         1 SUBUNIT  0
   21 C21       -2.7185     3.1924     0.2204 C.3        1 SUBUNIT  0
   22 N22       -3.6151     3.9242    -0.7788 N.4        1 SUBUNIT  1
   23 N23       -0.2517     3.9039    -1.1383 N.pl3      1 SUBUNIT  0
   24 C24        3.8893    -0.7212    -4.2807 C.3        1 SUBUNIT  0
   25 F25        4.7123    -0.1372    -3.3547 F          1 SUBUNIT  0
   26 F26        4.5162    -1.8099    -4.8305 F          1 SUBUNIT  0
   27 F27        3.5992     0.1838    -5.2694 F          1 SUBUNIT  0
   28 H28        0.7880    -3.9650    -3.0211 H          1 SUBUNIT  0
   29 H29        2.8892    -3.2441    -4.1230 H          1 SUBUNIT  0
   30 H30        2.0987     0.8325    -2.9787 H          1 SUBUNIT  0
   31 H31       -0.6659    -2.3122    -1.8981 H          1 SUBUNIT  0
   32 H32       -4.6223     0.6852    -1.5790 H          1 SUBUNIT  0
   33 H33       -6.7052    -0.1048    -0.5533 H          1 SUBUNIT  0
   34 H34       -4.6142    -0.9175     3.1281 H          1 SUBUNIT  0
   35 H35       -3.3183     2.6929     0.9808 H          1 SUBUNIT  0
   36 H36       -2.1031     3.8986     0.7750 H          1 SUBUNIT  0
   37 H37       -4.2554     4.6572    -0.2876 H          1 SUBUNIT  0
   38 H38       -3.0157     4.4497    -1.5209 H          1 SUBUNIT  0
   39 H39       -4.2575     3.2200    -1.3074 H          1 SUBUNIT  0
   40 H40        0.6088     4.1574    -1.5796 H          1 SUBUNIT  0
   41 H41       -0.8236     4.6091    -0.7175 H          1 SUBUNIT  0
@<TRIPOS>BOND
    1     1     2 2
    2     1    28 1
    3     2     3 1
    4     2    29 1
    5     3     4 2
    6     3    24 1
    7     4     5 1
    8     4    30 1
    9     5     6 2
   10     5     7 1
   11     6     1 1
   12     6    31 1
   13     7    12 2
   14     8     7 1
   15     9     8 2
   16     9    23 1
   17    10     9 1
   18    10    21 1
   19    11    10 2
   20    11    13 1
   21    12    11 1
   22    13    18 2
   23    14    13 1
   24    14    32 1
   25    15    14 2
   26    15    33 1
   27    16    15 1
   28    16    20 1
   29    17    16 2
   30    17    34 1
   31    18    17 1
   32    18    19 1
   33    21    22 1
   34    21    35 1
   35    21    36 1
   36    22    37 1
   37    22    38 1
   38    22    39 1
   39    23    40 1
   40    23    41 1
   41    24    25 1
   42    24    26 1
   43    24    27 1
@<TRIPOS>SUBSTRUCTURE
1   ****   1
@<SCITEGIC>MOL_PROPERTY
AbsoluteEnergy
SciTegic.value.StringValue
66.5375

@<SCITEGIC>MOL_PROPERTY
Activ
SciTegic.value.StringValue
180

@<SCITEGIC>MOL_PROPERTY
Angle Energy
SciTegic.value.StringValue
4.2338399887085

@<SCITEGIC>MOL_PROPERTY
Bond Energy
SciTegic.value.StringValue
2.24113011360168

@<SCITEGIC>MOL_PROPERTY
CHARMm Energy
SciTegic.value.StringValue
21.1116600036621

@<SCITEGIC>MOL_PROPERTY
Clean Energy
SciTegic.value.StringValue
16.9218578338623

@<SCITEGIC>MOL_PROPERTY
ConfNumber
SciTegic.value.StringValue
2

@<SCITEGIC>MOL_PROPERTY
Dihedral Energy
SciTegic.value.StringValue
6.58678007125854

@<SCITEGIC>MOL_PROPERTY
Electrostatic Energy
SciTegic.value.StringValue
-1.79560995101929

@<SCITEGIC>MOL_PROPERTY
Estimate
SciTegic.value.StringValue
639.004

@<SCITEGIC>MOL_PROPERTY
FitValue
SciTegic.value.StringValue
4.1931

@<SCITEGIC>MOL_PROPERTY
Forcefield
SciTegic.value.StringValue
CHARMm

@<SCITEGIC>MOL_PROPERTY
ForcefieldBase
SciTegic.value.StringValue
CHARMm

@<SCITEGIC>MOL_PROPERTY
ForcefieldFFML
SciTegic.value.StringValue
<?xml version="1.0" encoding="UTF-8"?>
<!DOCTYPE ffml SYSTEM "Ffml.dtd">
<ffml version="1.0">
<forcefield name="CHARMm" derivedFrom="CHARMm" base="CHARMm">
<atomTypes>
</atomTypes>
<parameters>
<angle atom1="C6R" atom2="CF3" atom3="XF">
<quadratic
refValue="110.26"
forceConstant="53.5714"/>
</angle>
<angle atom1="N6R" atom2="C6RP" atom3="N6R">
<quadratic
refValue="120"
forceConstant="70"/>
</angle>
<torsion atom1="C6R" atom2="C6R" atom3="CF3" atom4="XF">
<multiplecos
v1="0"
v2="0"
v3="0"
v4="0"
v5="0"
v6="0.1"
gamma1="0"
gamma2="0"
gamma3="0"
gamma4="0"
gamma5="0"
gamma6="0"/>
</torsion>
</parameters>
</forcefield>
</ffml>

@<SCITEGIC>MOL_PROPERTY
HBA_1
SciTegic.value.StringValue
0

@<SCITEGIC>MOL_PROPERTY
HBA_lipid_2
SciTegic.value.StringValue
1

@<SCITEGIC>MOL_PROPERTY
HBD_3
SciTegic.value.StringValue
0

@<SCITEGIC>MOL_PROPERTY
HYDROPHOBIC_4
SciTegic.value.StringValue
1

@<SCITEGIC>MOL_PROPERTY
Hydrogen Bond Energy
SciTegic.value.StringValue
0

@<SCITEGIC>MOL_PROPERTY
Improper Energy
SciTegic.value.StringValue
0.157020002603531

@<SCITEGIC>MOL_PROPERTY
Initial Potential Energy
SciTegic.value.StringValue
49.0444183349609

@<SCITEGIC>MOL_PROPERTY
Initial RMS Gradient
SciTegic.value.StringValue
16.8878803253174

@<SCITEGIC>MOL_PROPERTY
MapNumber
SciTegic.value.StringValue
1

@<SCITEGIC>MOL_PROPERTY
MappedAtoms
SciTegic.value.StringValue
12,-1.35456,-0.102498,-1.10732,1.6,HBA_lipid_2.11
12,-2.13027,-3.001,-1.10366,2.2,HBA_lipid_2.21
19,4.25596,-0.537645,-4.49393,1.6,HYDROPHOBIC_4.11

@<SCITEGIC>MOL_PROPERTY
MappedFeatures
SciTegic.value.StringValue
HBA_lipid_2,HYDROPHOBIC_4

@<SCITEGIC>MOL_PROPERTY
MappedLocations
SciTegic.value.StringValue
HBA_lipid_2.11,HBA_lipid_2.21,HYDROPHOBIC_4.11

@<SCITEGIC>MOL_PROPERTY
MappingID
SciTegic.value.StringValue
1

@<SCITEGIC>MOL_PROPERTY
Minimization Criteria
SciTegic.value.StringValue
CONJUG> Minimization exiting with gradient tolerance ( 0.0100000) satisfied.

@<SCITEGIC>MOL_PROPERTY
PartialChargeMethod
SciTegic.value.StringValue
MomanyRone

@<SCITEGIC>MOL_PROPERTY
Pharmprint
SciTegic.value.StringValue
'0101'

@<SCITEGIC>MOL_PROPERTY
Pharmtype
SciTegic.value.StringValue
2

@<SCITEGIC>MOL_PROPERTY
Potential Energy
SciTegic.value.StringValue
21.1116600036621

@<SCITEGIC>MOL_PROPERTY
RMS Gradient
SciTegic.value.StringValue
0.0095600001513958

@<SCITEGIC>MOL_PROPERTY
RelativeEnergy
SciTegic.value.StringValue
0.0412147

@<SCITEGIC>MOL_PROPERTY
Solvation Free Energy
SciTegic.value.StringValue
0

@<SCITEGIC>MOL_PROPERTY
Uncert
SciTegic.value.StringValue
1.5

@<SCITEGIC>MOL_PROPERTY
Urey-Bradley Energy
SciTegic.value.StringValue
0

@<SCITEGIC>MOL_PROPERTY
UseResidueTemplateCharge
SciTegic.value.StringValue
True

@<SCITEGIC>MOL_PROPERTY
Van der Waals Energy
SciTegic.value.StringValue
9.68848991394043

@<SCITEGIC>MOL_PROPERTY
Error
SciTegic.value.StringValue
3.55002222222222

@<SCITEGIC>MOL_PROPERTY
logActiv
SciTegic.value.StringValue
2.25527250510331

@<SCITEGIC>MOL_PROPERTY
logEstimate
SciTegic.value.StringValue
2.8055035767382

@<SCITEGIC>ATOM_PROPERTY
Formal Charge
SciTegic.value.StringValue
1 0
2 0
3 0
4 0
5 0
6 0
7 0
8 0
9 0
10 0
11 0
12 0
13 0
14 0
15 0
16 0
17 0
18 0
19 0
20 0
21 0
22 +1
23 0
24 0
25 0
26 0
27 0
28 0
29 0
30 0
31 0
32 0
33 0
34 0
35 0
36 0
37 0
38 0
39 0
40 0
41 0

@<SCITEGIC>ATOM_PROPERTY
pdb_tempFactor
SciTegic.value.DoubleValue
1 0
2 0
3 0
4 0
5 0
6 0
7 0
8 0
9 0
10 0
11 0
12 0
13 0
14 0
15 0
16 0
17 0
18 0
19 0
20 0
21 0
22 0
23 0
24 0
25 0
26 0
27 0
28 0
29 0
30 0
31 0
32 0
33 0
34 0
35 0
36 0
37 0
38 0
39 0
40 0
41 0

@<SCITEGIC>ATOM_PROPERTY
pdb_occupancy
SciTegic.value.DoubleValue
1 1
2 1
3 1
4 1
5 1
6 1
7 1
8 1
9 1
10 1
11 1
12 1
13 1
14 1
15 1
16 1
17 1
18 1
19 1
20 1
21 1
22 1
23 1
24 1
25 1
26 1
27 1
28 1
29 1
30 1
31 1
32 1
33 1
34 1
35 1
36 1
37 1
38 1
39 1
40 1
41 1

@<TRIPOS>MOLECULE
dpp4_26
82  86  1  0  0
SMALL
FORMAL_CHARGES
@<TRIPOS>ATOM
    1 N1         6.1608    -4.7037     1.6331 N.am       1 SUBUNIT  0
    2 C2         4.8067    -2.8735     0.7779 C.2        1 SUBUNIT  0
    3 C3         6.1298    -3.5089     0.9354 C.2        1 SUBUNIT  0
    4 C4         3.6611    -3.4232     1.2912 C.2        1 SUBUNIT  0
    5 C5         4.9996    -5.2812     2.1641 C.2        1 SUBUNIT  0
    6 N6         3.7242    -4.7106     2.0383 N.am       1 SUBUNIT  0
    7 N7         4.4265    -1.7271     0.1641 N.pl3      1 SUBUNIT  0
    8 N8         2.5665    -2.6954     1.0447 N.2        1 SUBUNIT  0
    9 C9         3.0553    -1.6260     0.3338 C.2        1 SUBUNIT  0
   10 N10        2.2194    -0.5263    -0.1734 N.pl3      1 SUBUNIT  0
   11 C11        0.9274    -0.8002    -0.8533 C.3        1 SUBUNIT  0
   12 C12       -0.2017     0.0857    -0.2871 C.3        1 SUBUNIT  0
   13 C13        0.1982     1.5710    -0.2614 C.3        1 SUBUNIT  0
   14 C14        1.5032     1.7605     0.5272 C.3        1 SUBUNIT  0
   15 C15        2.6445     0.8867    -0.0215 C.3        1 SUBUNIT  0
   16 N16       -1.4200    -0.0943    -1.0673 N.3        1 SUBUNIT  0
   17 C17        5.3036    -0.7788    -0.5434 C.3        1 SUBUNIT  0
   18 C18        4.9515    -0.6953    -1.9571 C.1        1 SUBUNIT  0
   19 C19        4.6641    -0.6277    -3.1102 C.1        1 SUBUNIT  0
   20 C20        4.3122    -0.5439    -4.5249 C.3        1 SUBUNIT  0
   21 O21        7.1296    -3.0074     0.4746 O.2        1 SUBUNIT  0
   22 O22        5.0992    -6.3284     2.7630 O.2        1 SUBUNIT  0
   23 C23        7.4580    -5.3839     1.8199 C.3        1 SUBUNIT  0
   24 C24        8.1135    -4.9628     3.1356 C.3        1 SUBUNIT  0
   25 C25        9.4155    -5.7142     3.4141 C.3        1 SUBUNIT  0
   26 N26       10.3585    -5.5276     2.3149 N.3        1 SUBUNIT  0
   27 C27       11.4032    -6.5594     2.2922 C.3        1 SUBUNIT  0
   28 C28       12.4012    -6.3850     3.4516 C.3        1 SUBUNIT  0
   29 C29       13.0097    -4.9729     3.4671 C.3        1 SUBUNIT  0
   30 C30       11.8934    -3.9171     3.4342 C.3        1 SUBUNIT  0
   31 C31       10.9102    -4.1663     2.2753 C.3        1 SUBUNIT  0
   32 C32        2.5210    -5.3451     2.6103 C.3        1 SUBUNIT  0
   33 C33       13.9233    -4.7772     4.6518 C.2        1 SUBUNIT  0
   34 N34       14.7027    -3.6573     4.7000 N.am       1 SUBUNIT  0
   35 C35       15.4771    -3.4087     5.8019 C.2        1 SUBUNIT  0
   36 O36       13.9681    -5.5913     5.5439 O.2        1 SUBUNIT  0
   37 C37       17.5633    -2.6060     6.7812 C.2        1 SUBUNIT  0
   38 C38       16.7664    -2.8608     5.6506 C.2        1 SUBUNIT  0
   39 C39       17.0656    -2.8997     8.0626 C.2        1 SUBUNIT  0
   40 C40       14.9857    -3.6999     7.0898 C.2        1 SUBUNIT  0
   41 C41       15.7799    -3.4457     8.2239 C.2        1 SUBUNIT  0
   42 C42       17.8796    -2.6400     9.2202 C.1        1 SUBUNIT  0
   43 N43       18.5357    -2.4302    10.1541 N.1        1 SUBUNIT  0
   44 H44        0.6647    -1.8553    -0.7559 H          1 SUBUNIT  0
   45 H45        1.0623    -0.6070    -1.9178 H          1 SUBUNIT  0
   46 H46       -0.4107    -0.2292     0.7357 H          1 SUBUNIT  0
   47 H47       -0.5940     2.1729     0.1868 H          1 SUBUNIT  0
   48 H48        0.3358     1.9389    -1.2792 H          1 SUBUNIT  0
   49 H49        1.3252     1.5086     1.5739 H          1 SUBUNIT  0
   50 H50        1.7986     2.8092     0.5108 H          1 SUBUNIT  0
   51 H51        3.5154     0.9569     0.6326 H          1 SUBUNIT  0
   52 H52        2.9543     1.2562    -0.9992 H          1 SUBUNIT  0
   53 H53       -2.1618     0.4796    -0.6428 H          1 SUBUNIT  0
   54 H54       -1.2463     0.2546    -2.0202 H          1 SUBUNIT  0
   55 H55        5.2161     0.2072    -0.0867 H          1 SUBUNIT  0
   56 H56        6.3404    -1.1001    -0.4454 H          1 SUBUNIT  0
   57 H57        4.4524    -1.5192    -4.9927 H          1 SUBUNIT  0
   58 H58        3.2923    -0.1714    -4.6244 H          1 SUBUNIT  0
   59 H59        4.9749     0.1635    -5.0233 H          1 SUBUNIT  0
   60 H60        8.1082    -5.1547     0.9753 H          1 SUBUNIT  0
   61 H61        7.3045    -6.4635     1.7947 H          1 SUBUNIT  0
   62 H62        7.4176    -5.0772     3.9667 H          1 SUBUNIT  0
   63 H63        8.2784    -3.8857     3.1563 H          1 SUBUNIT  0
   64 H64        9.2249    -6.7782     3.5525 H          1 SUBUNIT  0
   65 H65        9.8681    -5.3695     4.3432 H          1 SUBUNIT  0
   66 H66       11.9318    -6.5044     1.3397 H          1 SUBUNIT  0
   67 H67       10.9439    -7.5486     2.3316 H          1 SUBUNIT  0
   68 H68       13.1907    -7.1343     3.3690 H          1 SUBUNIT  0
   69 H69       11.8935    -6.5810     4.3971 H          1 SUBUNIT  0
   70 H70       13.6121    -4.8558     2.5654 H          1 SUBUNIT  0
   71 H71       11.3471    -3.9256     4.3788 H          1 SUBUNIT  0
   72 H72       12.3230    -2.9185     3.3392 H          1 SUBUNIT  0
   73 H73       10.0972    -3.4400     2.3043 H          1 SUBUNIT  0
   74 H74       11.4195    -4.0208     1.3219 H          1 SUBUNIT  0
   75 H75        1.5920    -4.7995     2.4425 H          1 SUBUNIT  0
   76 H76        2.6515    -5.4576     3.6865 H          1 SUBUNIT  0
   77 H77        2.4040    -6.3415     2.1836 H          1 SUBUNIT  0
   78 H78       14.7086    -3.0182     3.9305 H          1 SUBUNIT  0
   79 H79       18.5500    -2.1847     6.6499 H          1 SUBUNIT  0
   80 H80       17.1617    -2.6299     4.6712 H          1 SUBUNIT  0
   81 H81       13.9994    -4.1200     7.2291 H          1 SUBUNIT  0
   82 H82       15.3902    -3.6745     9.2053 H          1 SUBUNIT  0
@<TRIPOS>BOND
    1     1     5 1
    2     1    23 1
    3     2     3 1
    4     2     7 1
    5     3     1 1
    6     3    21 2
    7     4     2 2
    8     4     8 1
    9     5     6 1
   10     5    22 2
   11     6     4 1
   12     6    32 1
   13     7    17 1
   14     8     9 2
   15     9     7 1
   16     9    10 1
   17    10    11 1
   18    11    12 1
   19    11    44 1
   20    11    45 1
   21    12    13 1
   22    12    16 1
   23    12    46 1
   24    13    14 1
   25    13    47 1
   26    13    48 1
   27    14    15 1
   28    14    49 1
   29    14    50 1
   30    15    10 1
   31    15    51 1
   32    15    52 1
   33    16    53 1
   34    16    54 1
   35    17    18 1
   36    17    55 1
   37    17    56 1
   38    18    19 3
   39    19    20 1
   40    20    57 1
   41    20    58 1
   42    20    59 1
   43    23    24 1
   44    23    60 1
   45    23    61 1
   46    24    25 1
   47    24    62 1
   48    24    63 1
   49    25    26 1
   50    25    64 1
   51    25    65 1
   52    26    27 1
   53    27    28 1
   54    27    66 1
   55    27    67 1
   56    28    29 1
   57    28    68 1
   58    28    69 1
   59    29    30 1
   60    29    33 1
   61    29    70 1
   62    30    31 1
   63    30    71 1
   64    30    72 1
   65    31    26 1
   66    31    73 1
   67    31    74 1
   68    32    75 1
   69    32    76 1
   70    32    77 1
   71    33    34 1
   72    33    36 2
   73    34    35 1
   74    34    78 1
   75    35    40 2
   76    37    38 2
   77    37    79 1
   78    38    35 1
   79    38    80 1
   80    39    37 1
   81    39    42 1
   82    40    41 1
   83    40    81 1
   84    41    39 2
   85    41    82 1
   86    42    43 3
@<TRIPOS>SUBSTRUCTURE
1   ****   1
@<SCITEGIC>MOL_PROPERTY
AbsoluteEnergy
SciTegic.value.StringValue
64.3753

@<SCITEGIC>MOL_PROPERTY
Activ
SciTegic.value.StringValue
800

@<SCITEGIC>MOL_PROPERTY
Angle Energy
SciTegic.value.StringValue
10.2150497436523

@<SCITEGIC>MOL_PROPERTY
Bond Energy
SciTegic.value.StringValue
1.69120001792908

@<SCITEGIC>MOL_PROPERTY
CHARMm Energy
SciTegic.value.StringValue
-8.37168025970459

@<SCITEGIC>MOL_PROPERTY
Clean Energy
SciTegic.value.StringValue
95.1442108154297

@<SCITEGIC>MOL_PROPERTY
ConfNumber
SciTegic.value.StringValue
1

@<SCITEGIC>MOL_PROPERTY
Dihedral Energy
SciTegic.value.StringValue
22.031400680542

@<SCITEGIC>MOL_PROPERTY
Electrostatic Energy
SciTegic.value.StringValue
-36.408821105957

@<SCITEGIC>MOL_PROPERTY
Estimate
SciTegic.value.StringValue
644.702

@<SCITEGIC>MOL_PROPERTY
FitValue
SciTegic.value.StringValue
4.18924

@<SCITEGIC>MOL_PROPERTY
Forcefield
SciTegic.value.StringValue
CHARMm

@<SCITEGIC>MOL_PROPERTY
ForcefieldBase
SciTegic.value.StringValue
CHARMm

@<SCITEGIC>MOL_PROPERTY
ForcefieldFFML
SciTegic.value.StringValue
<?xml version="1.0" encoding="UTF-8"?>
<!DOCTYPE ffml SYSTEM "Ffml.dtd">
<ffml version="1.0">
<forcefield name="CHARMm" derivedFrom="CHARMm" base="CHARMm">
<atomTypes>
</atomTypes>
<parameters>
<bond atom1="C5R" atom2="NX">
<quadratic
refValue="1.47"
forceConstant="390"/>
</bond>
<bond atom1="NX" atom2="CR56">
<quadratic
refValue="1.47"
forceConstant="390"/>
</bond>
<angle atom1="C" atom2="NX" atom3="CR56">
<quadratic
refValue="120"
forceConstant="60"/>
</angle>
<angle atom1="C5R" atom2="NX" atom3="CT">
<quadratic
refValue="120"
forceConstant="80"/>
</angle>
<angle atom1="CR56" atom2="C" atom3="NX">
<quadratic
refValue="117.5"
forceConstant="70"/>
</angle>
<angle atom1="CR56" atom2="CR56" atom3="NX">
<quadratic
refValue="126"
forceConstant="65"/>
</angle>
<angle atom1="CR56" atom2="NX" atom3="CT">
<quadratic
refValue="120"
forceConstant="80"/>
</angle>
<angle atom1="N5R" atom2="C5R" atom3="NX">
<quadratic
refValue="127"
forceConstant="70"/>
</angle>
<angle atom1="N5R" atom2="CR56" atom3="NX">
<quadratic
refValue="127"
forceConstant="70"/>
</angle>
<angle atom1="N5R" atom2="CT" atom3="CUY1">
<quadratic
refValue="110.845"
forceConstant="51"/>
</angle>
<torsion atom1="C" atom2="NX" atom3="CR56" atom4="CR56">
<multiplecos
v1="0"
v2="2.05"
v3="0"
v4="0"
v5="0"
v6="0"
gamma1="0"
gamma2="180"
gamma3="0"
gamma4="0"
gamma5="0"
gamma6="0"/>
</torsion>
<torsion atom1="C" atom2="NX" atom3="CR56" atom4="N5R">
<multiplecos
v1="0"
v2="2.05"
v3="0"
v4="0"
v5="0"
v6="0"
gamma1="0"
gamma2="180"
gamma3="0"
gamma4="0"
gamma5="0"
gamma6="0"/>
</torsion>
<torsion atom1="CT" atom2="NX" atom3="CR56" atom4="CR56">
<multiplecos
v1="0"
v2="2.05"
v3="0"
v4="0"
v5="0"
v6="0"
gamma1="0"
gamma2="180"
gamma3="0"
gamma4="0"
gamma5="0"
gamma6="0"/>
</torsion>
<torsion atom1="CT" atom2="NX" atom3="CR56" atom4="N5R">
<multiplecos
v1="0"
v2="2.05"
v3="0"
v4="0"
v5="0"
v6="0"
gamma1="0"
gamma2="180"
gamma3="0"
gamma4="0"
gamma5="0"
gamma6="0"/>
</torsion>
<improper atom1="NX" atom2="CT" atom3="CT" atom4="C5R">
<cos1
refValue="0"
forceConstant="40"
periodicity="0"/>
</improper>
</parameters>
</forcefield>
</ffml>

@<SCITEGIC>MOL_PROPERTY
HBA_1
SciTegic.value.StringValue
0

@<SCITEGIC>MOL_PROPERTY
HBA_lipid_2
SciTegic.value.StringValue
1

@<SCITEGIC>MOL_PROPERTY
HBD_3
SciTegic.value.StringValue
0

@<SCITEGIC>MOL_PROPERTY
HYDROPHOBIC_4
SciTegic.value.StringValue
1

@<SCITEGIC>MOL_PROPERTY
Hydrogen Bond Energy
SciTegic.value.StringValue
0

@<SCITEGIC>MOL_PROPERTY
Improper Energy
SciTegic.value.StringValue
0.184469997882843

@<SCITEGIC>MOL_PROPERTY
Initial Potential Energy
SciTegic.value.StringValue
15.420129776001

@<SCITEGIC>MOL_PROPERTY
Initial RMS Gradient
SciTegic.value.StringValue
12.426420211792

@<SCITEGIC>MOL_PROPERTY
MapNumber
SciTegic.value.StringValue
1

@<SCITEGIC>MOL_PROPERTY
MappedAtoms
SciTegic.value.StringValue
16,-1.35456,-0.102498,-1.10732,1.6,HBA_lipid_2.11
16,-2.13027,-3.001,-1.10366,2.2,HBA_lipid_2.21
20,4.25596,-0.537645,-4.49393,1.6,HYDROPHOBIC_4.11

@<SCITEGIC>MOL_PROPERTY
MappedFeatures
SciTegic.value.StringValue
HBA_lipid_2,HYDROPHOBIC_4

@<SCITEGIC>MOL_PROPERTY
MappedLocations
SciTegic.value.StringValue
HBA_lipid_2.11,HBA_lipid_2.21,HYDROPHOBIC_4.11

@<SCITEGIC>MOL_PROPERTY
MappingID
SciTegic.value.StringValue
1

@<SCITEGIC>MOL_PROPERTY
Minimization Criteria
SciTegic.value.StringValue
CONJUG> Minimization exiting with gradient tolerance ( 0.0100000) satisfied.

@<SCITEGIC>MOL_PROPERTY
PartialChargeMethod
SciTegic.value.StringValue
MomanyRone

@<SCITEGIC>MOL_PROPERTY
Pharmprint
SciTegic.value.StringValue
'0101'

@<SCITEGIC>MOL_PROPERTY
Pharmtype
SciTegic.value.StringValue
2

@<SCITEGIC>MOL_PROPERTY
Potential Energy
SciTegic.value.StringValue
-8.37168025970459

@<SCITEGIC>MOL_PROPERTY
RMS Gradient
SciTegic.value.StringValue
0.00961000006645918

@<SCITEGIC>MOL_PROPERTY
RelativeEnergy
SciTegic.value.StringValue
0

@<SCITEGIC>MOL_PROPERTY
Solvation Free Energy
SciTegic.value.StringValue
0

@<SCITEGIC>MOL_PROPERTY
Uncert
SciTegic.value.StringValue
1.5

@<SCITEGIC>MOL_PROPERTY
Urey-Bradley Energy
SciTegic.value.StringValue
0

@<SCITEGIC>MOL_PROPERTY
UseResidueTemplateCharge
SciTegic.value.StringValue
True

@<SCITEGIC>MOL_PROPERTY
Van der Waals Energy
SciTegic.value.StringValue
-6.08499002456665

@<SCITEGIC>MOL_PROPERTY
Error
SciTegic.value.StringValue
-1.2408833848817

@<SCITEGIC>MOL_PROPERTY
logActiv
SciTegic.value.StringValue
2.90308998699194

@<SCITEGIC>MOL_PROPERTY
logEstimate
SciTegic.value.StringValue
2.80935901748521

@<SCITEGIC>ATOM_PROPERTY
Formal Charge
SciTegic.value.StringValue
1 0
2 0
3 0
4 0
5 0
6 0
7 0
8 0
9 0
10 0
11 0
12 0
13 0
14 0
15 0
16 0
17 0
18 0
19 0
20 0
21 0
22 0
23 0
24 0
25 0
26 0
27 0
28 0
29 0
30 0
31 0
32 0
33 0
34 0
35 0
36 0
37 0
38 0
39 0
40 0
41 0
42 0
43 0
44 0
45 0
46 0
47 0
48 0
49 0
50 0
51 0
52 0
53 0
54 0
55 0
56 0
57 0
58 0
59 0
60 0
61 0
62 0
63 0
64 0
65 0
66 0
67 0
68 0
69 0
70 0
71 0
72 0
73 0
74 0
75 0
76 0
77 0
78 0
79 0
80 0
81 0
82 0

@<SCITEGIC>ATOM_PROPERTY
pdb_tempFactor
SciTegic.value.DoubleValue
1 0
2 0
3 0
4 0
5 0
6 0
7 0
8 0
9 0
10 0
11 0
12 0
13 0
14 0
15 0
16 0
17 0
18 0
19 0
20 0
21 0
22 0
23 0
24 0
25 0
26 0
27 0
28 0
29 0
30 0
31 0
32 0
33 0
34 0
35 0
36 0
37 0
38 0
39 0
40 0
41 0
42 0
43 0
44 0
45 0
46 0
47 0
48 0
49 0
50 0
51 0
52 0
53 0
54 0
55 0
56 0
57 0
58 0
59 0
60 0
61 0
62 0
63 0
64 0
65 0
66 0
67 0
68 0
69 0
70 0
71 0
72 0
73 0
74 0
75 0
76 0
77 0
78 0
79 0
80 0
81 0
82 0

@<SCITEGIC>ATOM_PROPERTY
pdb_occupancy
SciTegic.value.DoubleValue
1 1
2 1
3 1
4 1
5 1
6 1
7 1
8 1
9 1
10 1
11 1
12 1
13 1
14 1
15 1
16 1
17 1
18 1
19 1
20 1
21 1
22 1
23 1
24 1
25 1
26 1
27 1
28 1
29 1
30 1
31 1
32 1
33 1
34 1
35 1
36 1
37 1
38 1
39 1
40 1
41 1
42 1
43 1
44 1
45 1
46 1
47 1
48 1
49 1
50 1
51 1
52 1
53 1
54 1
55 1
56 1
57 1
58 1
59 1
60 1
61 1
62 1
63 1
64 1
65 1
66 1
67 1
68 1
69 1
70 1
71 1
72 1
73 1
74 1
75 1
76 1
77 1
78 1
79 1
80 1
81 1
82 1

@<TRIPOS>MOLECULE
dpp4_22
38  41  1  0  0
SMALL
FORMAL_CHARGES
@<TRIPOS>ATOM
    1 C1         0.9811     3.2163    -0.2836 C.2        1 SUBUNIT  0
    2 C2         1.9732     2.1624    -2.2419 C.2        1 SUBUNIT  0
    3 C3         2.1204     2.8236    -1.0092 C.2        1 SUBUNIT  0
    4 C4         0.6903     1.8888    -2.7484 C.2        1 SUBUNIT  0
    5 C5        -0.3031     2.9431    -0.7905 C.2        1 SUBUNIT  0
    6 C6        -0.4494     2.2810    -2.0219 C.2        1 SUBUNIT  0
    7 C7         0.5493     1.1843    -4.0580 C.3        1 SUBUNIT  0
    8 O8         1.8245     1.1167    -4.7125 O.3        1 SUBUNIT  0
    9 C9         2.7164     0.1402    -4.4273 C.2        1 SUBUNIT  0
   10 C10        2.3641    -1.0085    -3.6526 C.2        1 SUBUNIT  0
   11 C11        0.9542    -1.1602    -3.1821 C.3        1 SUBUNIT  0
   12 C12       -0.0415    -0.2310    -3.9116 C.3        1 SUBUNIT  0
   13 C13        3.3669    -1.9806    -3.3481 C.2        1 SUBUNIT  0
   14 C14        4.6927    -1.8147    -3.8601 C.2        1 SUBUNIT  0
   15 C15        4.0281     0.2829    -4.9297 C.2        1 SUBUNIT  0
   16 C16        5.0125    -0.6866    -4.6527 C.2        1 SUBUNIT  0
   17 C17        3.0791    -3.1157    -2.5387 C.2        1 SUBUNIT  0
   18 C18        4.0869    -4.0729    -2.2610 C.2        1 SUBUNIT  0
   19 C19        5.6948    -2.7757    -3.5807 C.2        1 SUBUNIT  0
   20 C20        5.3891    -3.9026    -2.7845 C.2        1 SUBUNIT  0
   21 N21       -0.3642    -0.7693    -5.2309 N.3        1 SUBUNIT  0
   22 F22       -1.6705     2.0270    -2.4889 F          1 SUBUNIT  0
   23 F23        1.1075     3.8443     0.8840 F          1 SUBUNIT  0
   24 F24        3.3390     3.0788    -0.5359 F          1 SUBUNIT  0
   25 Br25       3.6890    -5.5778    -1.1974 Br         1 SUBUNIT  0
   26 H26        6.1638    -4.6284    -2.5814 H          1 SUBUNIT  0
   27 H27        2.8500     1.8631    -2.7987 H          1 SUBUNIT  0
   28 H28       -1.1799     3.2424    -0.2337 H          1 SUBUNIT  0
   29 H29       -0.1011     1.8042    -4.6757 H          1 SUBUNIT  0
   30 H30        0.6173    -2.1904    -3.2956 H          1 SUBUNIT  0
   31 H31        0.9329    -0.9455    -2.1130 H          1 SUBUNIT  0
   32 H32       -0.9706    -0.1910    -3.3425 H          1 SUBUNIT  0
   33 H33        4.2819     1.1437    -5.5306 H          1 SUBUNIT  0
   34 H34        6.0081    -0.5506    -5.0537 H          1 SUBUNIT  0
   35 H35        2.0940    -3.2662    -2.1224 H          1 SUBUNIT  0
   36 H36        6.6977    -2.6646    -3.9652 H          1 SUBUNIT  0
   37 H37       -0.7810    -1.7036    -5.1048 H          1 SUBUNIT  0
   38 H38       -1.0711    -0.1565    -5.6642 H          1 SUBUNIT  0
@<TRIPOS>BOND
    1     1     5 2
    2     1    23 1
    3     2     3 2
    4     2    27 1
    5     3     1 1
    6     3    24 1
    7     4     2 1
    8     4     7 1
    9     5     6 1
   10     5    28 1
   11     6     4 2
   12     6    22 1
   13     7     8 1
   14     7    29 1
   15     8     9 1
   16     9    10 2
   17     9    15 1
   18    10    11 1
   19    10    13 1
   20    11    12 1
   21    11    30 1
   22    11    31 1
   23    12     7 1
   24    12    21 1
   25    12    32 1
   26    13    17 2
   27    14    13 1
   28    14    19 2
   29    15    16 2
   30    15    33 1
   31    16    14 1
   32    16    34 1
   33    17    35 1
   34    18    17 1
   35    18    25 1
   36    19    20 1
   37    19    36 1
   38    20    18 2
   39    20    26 1
   40    21    37 1
   41    21    38 1
@<TRIPOS>SUBSTRUCTURE
1   ****   1
@<SCITEGIC>MOL_PROPERTY
AbsoluteEnergy
SciTegic.value.StringValue
44.4075

@<SCITEGIC>MOL_PROPERTY
Activ
SciTegic.value.StringValue
216.199996948242

@<SCITEGIC>MOL_PROPERTY
Angle Energy
SciTegic.value.StringValue
10.9543695449829

@<SCITEGIC>MOL_PROPERTY
Bond Energy
SciTegic.value.StringValue
1.42671000957489

@<SCITEGIC>MOL_PROPERTY
CHARMm Energy
SciTegic.value.StringValue
8.59416961669922

@<SCITEGIC>MOL_PROPERTY
Clean Energy
SciTegic.value.StringValue
3.66418099403381

@<SCITEGIC>MOL_PROPERTY
ConfNumber
SciTegic.value.StringValue
6

@<SCITEGIC>MOL_PROPERTY
Dihedral Energy
SciTegic.value.StringValue
2.35347008705139

@<SCITEGIC>MOL_PROPERTY
Electrostatic Energy
SciTegic.value.StringValue
-12.4091901779175

@<SCITEGIC>MOL_PROPERTY
Estimate
SciTegic.value.StringValue
649.936

@<SCITEGIC>MOL_PROPERTY
FitValue
SciTegic.value.StringValue
4.18573

@<SCITEGIC>MOL_PROPERTY
Forcefield
SciTegic.value.StringValue
CHARMm

@<SCITEGIC>MOL_PROPERTY
ForcefieldBase
SciTegic.value.StringValue
CHARMm

@<SCITEGIC>MOL_PROPERTY
ForcefieldFFML
SciTegic.value.StringValue
<?xml version="1.0" encoding="UTF-8"?>
<!DOCTYPE ffml SYSTEM "Ffml.dtd">
<ffml version="1.0">
<forcefield name="CHARMm" derivedFrom="CHARMm" base="CHARMm">
<atomTypes>
</atomTypes>
<parameters>
</parameters>
</forcefield>
</ffml>

@<SCITEGIC>MOL_PROPERTY
HBA_1
SciTegic.value.StringValue
0

@<SCITEGIC>MOL_PROPERTY
HBA_lipid_2
SciTegic.value.StringValue
0

@<SCITEGIC>MOL_PROPERTY
HBD_3
SciTegic.value.StringValue
1

@<SCITEGIC>MOL_PROPERTY
HYDROPHOBIC_4
SciTegic.value.StringValue
1

@<SCITEGIC>MOL_PROPERTY
Hydrogen Bond Energy
SciTegic.value.StringValue
0

@<SCITEGIC>MOL_PROPERTY
Improper Energy
SciTegic.value.StringValue
0.00441000005230308

@<SCITEGIC>MOL_PROPERTY
Initial Potential Energy
SciTegic.value.StringValue
15.1564102172852

@<SCITEGIC>MOL_PROPERTY
Initial RMS Gradient
SciTegic.value.StringValue
11.1384696960449

@<SCITEGIC>MOL_PROPERTY
MapNumber
SciTegic.value.StringValue
1

@<SCITEGIC>MOL_PROPERTY
MappedAtoms
SciTegic.value.StringValue
21,-0.347406,-0.696616,-5.2673,1.6,HBD_3.11
21,-2.49761,0.946268,-6.5625,2.2,HBD_3.21
16,4.25596,-0.537645,-4.49393,1.6,HYDROPHOBIC_4.11

@<SCITEGIC>MOL_PROPERTY
MappedFeatures
SciTegic.value.StringValue
HBD_3,HYDROPHOBIC_4

@<SCITEGIC>MOL_PROPERTY
MappedLocations
SciTegic.value.StringValue
HBD_3.11,HBD_3.21,HYDROPHOBIC_4.11

@<SCITEGIC>MOL_PROPERTY
MappingID
SciTegic.value.StringValue
1

@<SCITEGIC>MOL_PROPERTY
Minimization Criteria
SciTegic.value.StringValue
CONJUG> Minimization exiting with gradient tolerance ( 0.0100000) satisfied.

@<SCITEGIC>MOL_PROPERTY
PartialChargeMethod
SciTegic.value.StringValue
MomanyRone

@<SCITEGIC>MOL_PROPERTY
Pharmprint
SciTegic.value.StringValue
'0011'

@<SCITEGIC>MOL_PROPERTY
Pharmtype
SciTegic.value.StringValue
2

@<SCITEGIC>MOL_PROPERTY
Potential Energy
SciTegic.value.StringValue
8.59416961669922

@<SCITEGIC>MOL_PROPERTY
RMS Gradient
SciTegic.value.StringValue
0.00989000033587217

@<SCITEGIC>MOL_PROPERTY
RelativeEnergy
SciTegic.value.StringValue
4.9089

@<SCITEGIC>MOL_PROPERTY
Solvation Free Energy
SciTegic.value.StringValue
0

@<SCITEGIC>MOL_PROPERTY
Uncert
SciTegic.value.StringValue
1.5

@<SCITEGIC>MOL_PROPERTY
Urey-Bradley Energy
SciTegic.value.StringValue
0

@<SCITEGIC>MOL_PROPERTY
UseResidueTemplateCharge
SciTegic.value.StringValue
True

@<SCITEGIC>MOL_PROPERTY
Van der Waals Energy
SciTegic.value.StringValue
6.26437997817993

@<SCITEGIC>MOL_PROPERTY
Error
SciTegic.value.StringValue
3.0061795058933

@<SCITEGIC>MOL_PROPERTY
logActiv
SciTegic.value.StringValue
2.33485568348703

@<SCITEGIC>MOL_PROPERTY
logEstimate
SciTegic.value.StringValue
2.81287059323471

@<SCITEGIC>ATOM_PROPERTY
Formal Charge
SciTegic.value.StringValue
1 0
2 0
3 0
4 0
5 0
6 0
7 0
8 0
9 0
10 0
11 0
12 0
13 0
14 0
15 0
16 0
17 0
18 0
19 0
20 0
21 0
22 0
23 0
24 0
25 0
26 0
27 0
28 0
29 0
30 0
31 0
32 0
33 0
34 0
35 0
36 0
37 0
38 0

@<SCITEGIC>ATOM_PROPERTY
pdb_tempFactor
SciTegic.value.DoubleValue
1 0
2 0
3 0
4 0
5 0
6 0
7 0
8 0
9 0
10 0
11 0
12 0
13 0
14 0
15 0
16 0
17 0
18 0
19 0
20 0
21 0
22 0
23 0
24 0
25 0
26 0
27 0
28 0
29 0
30 0
31 0
32 0
33 0
34 0
35 0
36 0
37 0
38 0

@<SCITEGIC>ATOM_PROPERTY
pdb_occupancy
SciTegic.value.DoubleValue
1 1
2 1
3 1
4 1
5 1
6 1
7 1
8 1
9 1
10 1
11 1
12 1
13 1
14 1
15 1
16 1
17 1
18 1
19 1
20 1
21 1
22 1
23 1
24 1
25 1
26 1
27 1
28 1
29 1
30 1
31 1
32 1
33 1
34 1
35 1
36 1
37 1
38 1

@<TRIPOS>MOLECULE
dpp4_27
41  43  1  0  0
SMALL
FORMAL_CHARGES
@<TRIPOS>ATOM
    1 C1         1.3204    -2.8469    -3.1000 C.2        1 SUBUNIT  0
    2 C2         2.4931    -2.4118    -3.7396 C.2        1 SUBUNIT  0
    3 C3         2.8306    -1.0469    -3.7378 C.2        1 SUBUNIT  0
    4 C4         1.9939    -0.1160    -3.0951 C.2        1 SUBUNIT  0
    5 C5         0.8168    -0.5521    -2.4552 C.2        1 SUBUNIT  0
    6 C6         0.4823    -1.9181    -2.4574 C.2        1 SUBUNIT  0
    7 C7        -0.0486     0.4094    -1.7925 C.2        1 SUBUNIT  0
    8 N8        -1.1871    -0.0519    -1.1984 N.2        1 SUBUNIT  0
    9 C9        -2.0089     0.8409    -0.5722 C.2        1 SUBUNIT  0
   10 C10       -1.6752     2.2177    -0.5440 C.2        1 SUBUNIT  0
   11 C11       -0.4791     2.6362    -1.1789 C.2        1 SUBUNIT  0
   12 N12        0.3251     1.7224    -1.7979 N.2        1 SUBUNIT  0
   13 C13       -0.0799     4.0412    -1.1848 C.2        1 SUBUNIT  0
   14 C14       -0.5626     4.8716    -2.2152 C.2        1 SUBUNIT  0
   15 C15       -0.2040     6.2289    -2.2602 C.2        1 SUBUNIT  0
   16 C16        0.6427     6.7652    -1.2758 C.2        1 SUBUNIT  0
   17 C17        1.1275     5.9434    -0.2435 C.2        1 SUBUNIT  0
   18 C18        0.7705     4.5808    -0.1898 C.2        1 SUBUNIT  0
   19 Cl19       1.3959     3.6263     1.1010 Cl         1 SUBUNIT  0
   20 Cl20       1.0818     8.4226    -1.3369 Cl         1 SUBUNIT  0
   21 C21       -2.5621     3.2094     0.1352 C.3        1 SUBUNIT  0
   22 N22       -3.7457     3.6077    -0.7482 N.4        1 SUBUNIT  1
   23 N23       -3.1512     0.3664     0.0201 N.pl3      1 SUBUNIT  0
   24 C24        4.0731    -0.5900    -4.4146 C.3        1 SUBUNIT  0
   25 H25        1.0615    -3.8968    -3.1015 H          1 SUBUNIT  0
   26 H26        3.1329    -3.1321    -4.2309 H          1 SUBUNIT  0
   27 H27        2.2615     0.9294    -3.1001 H          1 SUBUNIT  0
   28 H28       -0.4180    -2.2685    -1.9717 H          1 SUBUNIT  0
   29 H29       -1.2166     4.4781    -2.9830 H          1 SUBUNIT  0
   30 H30       -0.5861     6.8490    -3.0590 H          1 SUBUNIT  0
   31 H31        1.7759     6.3622     0.5121 H          1 SUBUNIT  0
   32 H32       -1.9799     4.0864     0.4165 H          1 SUBUNIT  0
   33 H33       -2.9099     2.7955     1.0825 H          1 SUBUNIT  0
   34 H34       -4.3983     4.3260    -0.2553 H          1 SUBUNIT  0
   35 H35       -4.3452     2.7332    -1.0056 H          1 SUBUNIT  0
   36 H36       -3.3960     4.0555    -1.6791 H          1 SUBUNIT  0
   37 H37       -3.3792    -0.6065     0.0262 H          1 SUBUNIT  0
   38 H38       -3.7831     1.0005     0.4634 H          1 SUBUNIT  0
   39 H39        4.5952    -1.4489    -4.8367 H          1 SUBUNIT  0
   40 H40        3.8217     0.1619    -5.1630 H          1 SUBUNIT  0
   41 H41        4.7333    -0.1229    -3.6823 H          1 SUBUNIT  0
@<TRIPOS>BOND
    1     1     2 2
    2     1    25 1
    3     2     3 1
    4     2    26 1
    5     3     4 2
    6     3    24 1
    7     4     5 1
    8     4    27 1
    9     5     6 2
   10     5     7 1
   11     6     1 1
   12     6    28 1
   13     7    12 2
   14     8     7 1
   15     9     8 2
   16     9    23 1
   17    10     9 1
   18    10    21 1
   19    11    10 2
   20    11    13 1
   21    12    11 1
   22    13    18 2
   23    14    13 1
   24    14    29 1
   25    15    14 2
   26    15    30 1
   27    16    15 1
   28    16    20 1
   29    17    16 2
   30    17    31 1
   31    18    17 1
   32    18    19 1
   33    21    22 1
   34    21    32 1
   35    21    33 1
   36    22    34 1
   37    22    35 1
   38    22    36 1
   39    23    37 1
   40    23    38 1
   41    24    39 1
   42    24    40 1
   43    24    41 1
@<TRIPOS>SUBSTRUCTURE
1   ****   1
@<SCITEGIC>MOL_PROPERTY
AbsoluteEnergy
SciTegic.value.StringValue
63.7515

@<SCITEGIC>MOL_PROPERTY
Activ
SciTegic.value.StringValue
1000

@<SCITEGIC>MOL_PROPERTY
Angle Energy
SciTegic.value.StringValue
3.88631010055542

@<SCITEGIC>MOL_PROPERTY
Bond Energy
SciTegic.value.StringValue
1.56507003307343

@<SCITEGIC>MOL_PROPERTY
CHARMm Energy
SciTegic.value.StringValue
9.06359004974365

@<SCITEGIC>MOL_PROPERTY
Clean Energy
SciTegic.value.StringValue
5.11319398880005

@<SCITEGIC>MOL_PROPERTY
ConfNumber
SciTegic.value.StringValue
1

@<SCITEGIC>MOL_PROPERTY
Dihedral Energy
SciTegic.value.StringValue
6.31312990188599

@<SCITEGIC>MOL_PROPERTY
Electrostatic Energy
SciTegic.value.StringValue
-11.9517803192139

@<SCITEGIC>MOL_PROPERTY
Estimate
SciTegic.value.StringValue
736.381

@<SCITEGIC>MOL_PROPERTY
FitValue
SciTegic.value.StringValue
4.1315

@<SCITEGIC>MOL_PROPERTY
Forcefield
SciTegic.value.StringValue
CHARMm

@<SCITEGIC>MOL_PROPERTY
ForcefieldBase
SciTegic.value.StringValue
CHARMm

@<SCITEGIC>MOL_PROPERTY
ForcefieldFFML
SciTegic.value.StringValue
<?xml version="1.0" encoding="UTF-8"?>
<!DOCTYPE ffml SYSTEM "Ffml.dtd">
<ffml version="1.0">
<forcefield name="CHARMm" derivedFrom="CHARMm" base="CHARMm">
<atomTypes>
</atomTypes>
<parameters>
<angle atom1="N6R" atom2="C6RP" atom3="N6R">
<quadratic
refValue="120"
forceConstant="70"/>
</angle>
</parameters>
</forcefield>
</ffml>

@<SCITEGIC>MOL_PROPERTY
HBA_1
SciTegic.value.StringValue
0

@<SCITEGIC>MOL_PROPERTY
HBA_lipid_2
SciTegic.value.StringValue
1

@<SCITEGIC>MOL_PROPERTY
HBD_3
SciTegic.value.StringValue
0

@<SCITEGIC>MOL_PROPERTY
HYDROPHOBIC_4
SciTegic.value.StringValue
1

@<SCITEGIC>MOL_PROPERTY
Hydrogen Bond Energy
SciTegic.value.StringValue
0

@<SCITEGIC>MOL_PROPERTY
Improper Energy
SciTegic.value.StringValue
0.138310000300407

@<SCITEGIC>MOL_PROPERTY
Initial Potential Energy
SciTegic.value.StringValue
30.9478797912598

@<SCITEGIC>MOL_PROPERTY
Initial RMS Gradient
SciTegic.value.StringValue
15.176079750061

@<SCITEGIC>MOL_PROPERTY
MapNumber
SciTegic.value.StringValue
1

@<SCITEGIC>MOL_PROPERTY
MappedAtoms
SciTegic.value.StringValue
8,-1.35456,-0.102498,-1.10732,1.6,HBA_lipid_2.11
8,-2.13027,-3.001,-1.10366,2.2,HBA_lipid_2.21
24,4.25596,-0.537645,-4.49393,1.6,HYDROPHOBIC_4.11

@<SCITEGIC>MOL_PROPERTY
MappedFeatures
SciTegic.value.StringValue
HBA_lipid_2,HYDROPHOBIC_4

@<SCITEGIC>MOL_PROPERTY
MappedLocations
SciTegic.value.StringValue
HBA_lipid_2.11,HBA_lipid_2.21,HYDROPHOBIC_4.11

@<SCITEGIC>MOL_PROPERTY
MappingID
SciTegic.value.StringValue
1

@<SCITEGIC>MOL_PROPERTY
Minimization Criteria
SciTegic.value.StringValue
CONJUG> Minimization exiting with gradient tolerance ( 0.0100000) satisfied.

@<SCITEGIC>MOL_PROPERTY
PartialChargeMethod
SciTegic.value.StringValue
MomanyRone

@<SCITEGIC>MOL_PROPERTY
Pharmprint
SciTegic.value.StringValue
'0101'

@<SCITEGIC>MOL_PROPERTY
Pharmtype
SciTegic.value.StringValue
2

@<SCITEGIC>MOL_PROPERTY
Potential Energy
SciTegic.value.StringValue
9.06359004974365

@<SCITEGIC>MOL_PROPERTY
RMS Gradient
SciTegic.value.StringValue
0.00860999990254641

@<SCITEGIC>MOL_PROPERTY
RelativeEnergy
SciTegic.value.StringValue
0.0239338

@<SCITEGIC>MOL_PROPERTY
Solvation Free Energy
SciTegic.value.StringValue
0

@<SCITEGIC>MOL_PROPERTY
Uncert
SciTegic.value.StringValue
1.5

@<SCITEGIC>MOL_PROPERTY
Urey-Bradley Energy
SciTegic.value.StringValue
0

@<SCITEGIC>MOL_PROPERTY
UseResidueTemplateCharge
SciTegic.value.StringValue
True

@<SCITEGIC>MOL_PROPERTY
Van der Waals Energy
SciTegic.value.StringValue
9.11254978179932

@<SCITEGIC>MOL_PROPERTY
Error
SciTegic.value.StringValue
-1.35799266955557

@<SCITEGIC>MOL_PROPERTY
logActiv
SciTegic.value.StringValue
3

@<SCITEGIC>MOL_PROPERTY
logEstimate
SciTegic.value.StringValue
2.8671025743708

@<SCITEGIC>ATOM_PROPERTY
Formal Charge
SciTegic.value.StringValue
1 0
2 0
3 0
4 0
5 0
6 0
7 0
8 0
9 0
10 0
11 0
12 0
13 0
14 0
15 0
16 0
17 0
18 0
19 0
20 0
21 0
22 +1
23 0
24 0
25 0
26 0
27 0
28 0
29 0
30 0
31 0
32 0
33 0
34 0
35 0
36 0
37 0
38 0
39 0
40 0
41 0

@<SCITEGIC>ATOM_PROPERTY
pdb_tempFactor
SciTegic.value.DoubleValue
1 0
2 0
3 0
4 0
5 0
6 0
7 0
8 0
9 0
10 0
11 0
12 0
13 0
14 0
15 0
16 0
17 0
18 0
19 0
20 0
21 0
22 0
23 0
24 0
25 0
26 0
27 0
28 0
29 0
30 0
31 0
32 0
33 0
34 0
35 0
36 0
37 0
38 0
39 0
40 0
41 0

@<SCITEGIC>ATOM_PROPERTY
pdb_occupancy
SciTegic.value.DoubleValue
1 1
2 1
3 1
4 1
5 1
6 1
7 1
8 1
9 1
10 1
11 1
12 1
13 1
14 1
15 1
16 1
17 1
18 1
19 1
20 1
21 1
22 1
23 1
24 1
25 1
26 1
27 1
28 1
29 1
30 1
31 1
32 1
33 1
34 1
35 1
36 1
37 1
38 1
39 1
40 1
41 1
