# Supplementary material for: Discovery of Novel DPP-IV Inhibitors as Potential Candidates for the Treatment of Type 2 Diabetes Mellitus Predicted by 3D QSAR Pharmacophore Models, Molecular Docking and De Novo Evolution
Source: Molecules. 2019 Aug 7;24(16):2870. doi: 10.3390/molecules24162870 (PMC6720998; doi:10.3390/molecules24162870)
Supplement: Supplementary file 1 [file molecules-24-02870-s001.zip › Supplementary materials/3DQSARPharmacophoreGeneration/training_set-(1)_02.mol2]

#	Created by:	Discovery Studio
#	Creation time:	2019-08-06T12:56:22Z

@<TRIPOS>MOLECULE
dpp4_1
   45    49     0 0 0
SMALL
USER_CHARGES


@<TRIPOS>ATOM
      1 C1            5.403800   -1.130900   -3.495900 C.2      1 SUBUNIT    0.0000
      2 C2            3.200100   -0.199300   -3.939200 C.2      1 SUBUNIT    0.0000
      3 C3            4.598400   -0.124100   -4.054600 C.2      1 SUBUNIT    0.0000
      4 C4            2.605700   -1.278900   -3.261600 C.2      1 SUBUNIT    0.0000
      5 C5            4.813100   -2.209400   -2.819800 C.2      1 SUBUNIT    0.0000
      6 C6            3.413700   -2.285900   -2.699200 C.2      1 SUBUNIT    0.0000
      7 C7            1.120800   -1.348900   -3.142900 C.3      1 SUBUNIT    0.0000
      8 O8            0.763500   -1.731200   -1.814600 O.3      1 SUBUNIT    0.0000
      9 C9            0.553600   -0.659300   -0.904100 C.3      1 SUBUNIT    0.0000
     10 C10          -0.693200    0.159700   -1.323700 C.3      1 SUBUNIT    0.0000
     11 C11          -0.915200    0.173200   -2.852100 C.3      1 SUBUNIT    0.0000
     12 C12           0.425900   -0.023600   -3.575700 C.3      1 SUBUNIT    0.0000
     13 N13           0.230300    0.010300   -5.022300 N.3      1 SUBUNIT    0.0000
     14 N14          -1.888800   -0.337400   -0.650600 N.3      1 SUBUNIT    0.0000
     15 C15          -1.774300   -0.360100    0.847100 C.3      1 SUBUNIT    0.0000
     16 C16          -3.093300    0.201500    1.274500 C.2      1 SUBUNIT    0.0000
     17 C17          -3.861500    0.584400    0.185200 C.2      1 SUBUNIT    0.0000
     18 C18          -3.157400    0.324600   -1.107100 C.3      1 SUBUNIT    0.0000
     19 F19           5.159200    0.898600   -4.693700 F        1 SUBUNIT    0.0000
     20 F20           2.865000   -3.314000   -2.054200 F        1 SUBUNIT    0.0000
     21 H21           6.479300   -1.076900   -3.584300 H        1 SUBUNIT    0.0000
     22 N22          -3.769400    0.449600    2.443000 N.2      1 SUBUNIT    0.0000
     23 C23          -5.052200    1.090900    0.711600 C.2      1 SUBUNIT    0.0000
     24 N24          -4.929600    0.981600    2.040500 N.pl3    1 SUBUNIT    0.0000
     25 N25          -5.989500    1.416900    2.895900 N.2      1 SUBUNIT    0.0000
     26 C26          -7.045900    1.912500    2.335500 C.2      1 SUBUNIT    0.0000
     27 N27          -6.238700    1.649400    0.001700 N.2      1 SUBUNIT    0.0000
     28 C28          -7.155900    2.026100    0.840800 C.2      1 SUBUNIT    0.0000
     29 H29          -8.076000    2.452900    0.469700 H        1 SUBUNIT    0.0000
     30 H30           2.580600    0.573600   -4.368900 H        1 SUBUNIT    0.0000
     31 H31           5.437500   -2.982900   -2.390300 H        1 SUBUNIT    0.0000
     32 H32           0.787300   -2.175400   -3.770900 H        1 SUBUNIT    0.0000
     33 H33           0.448700   -1.073700    0.100900 H        1 SUBUNIT    0.0000
     34 H34           1.447400   -0.034000   -0.894700 H        1 SUBUNIT    0.0000
     35 H35          -0.531300    1.184800   -0.991100 H        1 SUBUNIT    0.0000
     36 H36          -1.395600    1.104800   -3.153400 H        1 SUBUNIT    0.0000
     37 H37          -1.589000   -0.634700   -3.147300 H        1 SUBUNIT    0.0000
     38 H38           1.053700    0.828200   -3.306200 H        1 SUBUNIT    0.0000
     39 H39           0.035200    0.984400   -5.298800 H        1 SUBUNIT    0.0000
     40 H40           1.106900   -0.283900   -5.473200 H        1 SUBUNIT    0.0000
     41 H41          -1.639400   -1.370200    1.202600 H        1 SUBUNIT    0.0000
     42 H42          -0.966600    0.267300    1.197200 H        1 SUBUNIT    0.0000
     43 H43          -3.726000   -0.335900   -1.741500 H        1 SUBUNIT    0.0000
     44 H44          -2.959600    1.255600   -1.622000 H        1 SUBUNIT    0.0000
     45 H45          -7.875900    2.256500    2.932200 H        1 SUBUNIT    0.0000
@<TRIPOS>BOND
     1    1    5 2
     2    1   21 1
     3    2    3 2
     4    2   30 1
     5    3    1 1
     6    3   19 1
     7    4    2 1
     8    4    7 1
     9    5    6 1
    10    5   31 1
    11    6    4 2
    12    6   20 1
    13    7    8 1
    14    7   32 1
    15    8    9 1
    16    9   10 1
    17    9   33 1
    18    9   34 1
    19   10   11 1
    20   10   14 1
    21   10   35 1
    22   11   12 1
    23   11   36 1
    24   11   37 1
    25   12    7 1
    26   12   13 1
    27   12   38 1
    28   13   39 1
    29   13   40 1
    30   15   14 1
    31   15   16 1
    32   15   41 1
    33   15   42 1
    34   16   17 1
    35   16   22 2
    36   17   18 1
    37   17   23 2
    38   18   14 1
    39   18   43 1
    40   18   44 1
    41   23   24 1
    42   23   27 1
    43   24   22 1
    44   24   25 1
    45   26   25 2
    46   26   45 1
    47   27   28 2
    48   28   26 1
    49   28   29 1
@<SCITEGIC>MOL_PROPERTY
AbsoluteEnergy
SciTegic.value.DoubleValue
113.974998

@<SCITEGIC>MOL_PROPERTY
Activ
SciTegic.value.DoubleValue
0.120000

@<SCITEGIC>MOL_PROPERTY
Angle Energy
SciTegic.value.DoubleValue
35.441399

@<SCITEGIC>MOL_PROPERTY
Bond Energy
SciTegic.value.DoubleValue
3.870070

@<SCITEGIC>MOL_PROPERTY
CHARMm Energy
SciTegic.value.DoubleValue
67.816399

@<SCITEGIC>MOL_PROPERTY
Clean Energy
SciTegic.value.DoubleValue
69.626701

@<SCITEGIC>MOL_PROPERTY
ConfNumber
SciTegic.value.IntegerValue
39

@<SCITEGIC>MOL_PROPERTY
Dihedral Energy
SciTegic.value.DoubleValue
14.329100

@<SCITEGIC>MOL_PROPERTY
Electrostatic Energy
SciTegic.value.DoubleValue
15.378400

@<SCITEGIC>MOL_PROPERTY
Estimate
SciTegic.value.DoubleValue
0.147655

@<SCITEGIC>MOL_PROPERTY
FitValue
SciTegic.value.DoubleValue
7.797150

@<SCITEGIC>MOL_PROPERTY
Forcefield
SciTegic.value.StringValue
CHARMm

@<SCITEGIC>MOL_PROPERTY
ForcefieldBase
SciTegic.value.StringValue
CHARMm

@<SCITEGIC>MOL_PROPERTY
ForcefieldFFML
SciTegic.value.StringValue
<?xml version="1.0" encoding="UTF-8"?>
<!DOCTYPE ffml SYSTEM "Ffml.dtd">
<ffml version="1.0">
<forcefield name="CHARMm" derivedFrom="CHARMm" base="CHARMm">
<atomTypes>
</atomTypes>
<parameters>
<angle atom1="N5R" atom2="NR56" atom3="N6R">
<quadratic
refValue="106"
forceConstant="70"/>
</angle>
</parameters>
</forcefield>
</ffml>

@<SCITEGIC>MOL_PROPERTY
HBA_1
SciTegic.value.IntegerValue
1

@<SCITEGIC>MOL_PROPERTY
HBA_lipid_2
SciTegic.value.IntegerValue
1

@<SCITEGIC>MOL_PROPERTY
HBD_3
SciTegic.value.IntegerValue
1

@<SCITEGIC>MOL_PROPERTY
HYDROPHOBIC_4
SciTegic.value.IntegerValue
1

@<SCITEGIC>MOL_PROPERTY
Hydrogen Bond Energy
SciTegic.value.IntegerValue
0

@<SCITEGIC>MOL_PROPERTY
Improper Energy
SciTegic.value.DoubleValue
0.078810

@<SCITEGIC>MOL_PROPERTY
Initial Potential Energy
SciTegic.value.DoubleValue
106.876999

@<SCITEGIC>MOL_PROPERTY
Initial RMS Gradient
SciTegic.value.DoubleValue
28.797001

@<SCITEGIC>MOL_PROPERTY
MapNumber
SciTegic.value.IntegerValue
1

@<SCITEGIC>MOL_PROPERTY
MappedAtoms
SciTegic.value.StringValue
25,-6.1598,1.05782,3.04501,1.6,HBA_1.11
25,-6.12559,1.60839,5.99385,2.2,HBA_1.21
14,-1.87611,-0.106532,-0.80351,1.6,HBA_lipid_2.11
14,-2.40872,-2.99697,-1.40747,2.2,HBA_lipid_2.21
13,0.49742,0.115705,-4.54461,1.6,HBD_3.11
13,-0.696527,-2.44681,-5.5486,2.2,HBD_3.21
1,4.36543,-1.27643,-3.80374,1.6,HYDROPHOBIC_4.11

@<SCITEGIC>MOL_PROPERTY
MappedFeatures
SciTegic.value.StringValue
HBA_1,HBA_lipid_2,HBD_3,HYDROPHOBIC_4

@<SCITEGIC>MOL_PROPERTY
MappedLocations
SciTegic.value.StringValue
HBA_1.11,HBA_1.21,HBA_lipid_2.11,HBA_lipid_2.21,HBD_3.11,HBD_3.21,HYDROPHOBIC_4.11

@<SCITEGIC>MOL_PROPERTY
MappingID
SciTegic.value.IntegerValue
1

@<SCITEGIC>MOL_PROPERTY
Minimization Criteria
SciTegic.value.StringValue
CONJUG> Minimization exiting with gradient tolerance ( 0.0100000) satisfied.

@<SCITEGIC>MOL_PROPERTY
PartialChargeMethod
SciTegic.value.StringValue
MomanyRone

@<SCITEGIC>MOL_PROPERTY
Pharmprint
SciTegic.value.StringValue
'1111'

@<SCITEGIC>MOL_PROPERTY
Pharmtype
SciTegic.value.IntegerValue
4

@<SCITEGIC>MOL_PROPERTY
Potential Energy
SciTegic.value.DoubleValue
67.816399

@<SCITEGIC>MOL_PROPERTY
RMS Gradient
SciTegic.value.DoubleValue
0.009480

@<SCITEGIC>MOL_PROPERTY
RelativeEnergy
SciTegic.value.DoubleValue
16.559601

@<SCITEGIC>MOL_PROPERTY
Solvation Free Energy
SciTegic.value.IntegerValue
0

@<SCITEGIC>MOL_PROPERTY
Uncert
SciTegic.value.DoubleValue
1.500000

@<SCITEGIC>MOL_PROPERTY
Urey-Bradley Energy
SciTegic.value.IntegerValue
0

@<SCITEGIC>MOL_PROPERTY
UseResidueTemplateCharge
SciTegic.value.StringValue
True

@<SCITEGIC>MOL_PROPERTY
Van der Waals Energy
SciTegic.value.DoubleValue
-1.281350

@<SCITEGIC>MOL_PROPERTY
Error
SciTegic.value.DoubleValue
1.230458

@<SCITEGIC>MOL_PROPERTY
logActiv
SciTegic.value.DoubleValue
-0.920819

@<SCITEGIC>MOL_PROPERTY
logEstimate
SciTegic.value.DoubleValue
-0.830752

@<SCITEGIC>ATOM_PROPERTY
Formal Charge
SciTegic.value.StringValue
1 0
2 0
3 0
4 0
5 0
6 0
7 0
8 0
9 0
10 0
11 0
12 0
13 0
14 0
15 0
16 0
17 0
18 0
19 0
20 0
21 0
22 0
23 0
24 0
25 0
26 0
27 0
28 0
29 0
30 0
31 0
32 0
33 0
34 0
35 0
36 0
37 0
38 0
39 0
40 0
41 0
42 0
43 0
44 0
45 0

@<SCITEGIC>ATOM_PROPERTY
pdb_tempFactor
SciTegic.value.DoubleValue
1 0.00
2 0.00
3 0.00
4 0.00
5 0.00
6 0.00
7 0.00
8 0.00
9 0.00
10 0.00
11 0.00
12 0.00
13 0.00
14 0.00
15 0.00
16 0.00
17 0.00
18 0.00
19 0.00
20 0.00
21 0.00
22 0.00
23 0.00
24 0.00
25 0.00
26 0.00
27 0.00
28 0.00
29 0.00
30 0.00
31 0.00
32 0.00
33 0.00
34 0.00
35 0.00
36 0.00
37 0.00
38 0.00
39 0.00
40 0.00
41 0.00
42 0.00
43 0.00
44 0.00
45 0.00

@<SCITEGIC>ATOM_PROPERTY
pdb_occupancy
SciTegic.value.DoubleValue
1 1.00
2 1.00
3 1.00
4 1.00
5 1.00
6 1.00
7 1.00
8 1.00
9 1.00
10 1.00
11 1.00
12 1.00
13 1.00
14 1.00
15 1.00
16 1.00
17 1.00
18 1.00
19 1.00
20 1.00
21 1.00
22 1.00
23 1.00
24 1.00
25 1.00
26 1.00
27 1.00
28 1.00
29 1.00
30 1.00
31 1.00
32 1.00
33 1.00
34 1.00
35 1.00
36 1.00
37 1.00
38 1.00
39 1.00
40 1.00
41 1.00
42 1.00
43 1.00
44 1.00
45 1.00

@<TRIPOS>MOLECULE
dpp4_2
54  59  1  0  0
SMALL
FORMAL_CHARGES
@<TRIPOS>ATOM
    1 C1         5.3369    -0.9846    -4.0449 C.2        1 SUBUNIT  0
    2 C2         3.7213    -1.0128    -2.2231 C.2        1 SUBUNIT  0
    3 C3         5.0491    -0.8924    -2.6710 C.2        1 SUBUNIT  0
    4 C4         2.6797    -1.2246    -3.1459 C.2        1 SUBUNIT  0
    5 C5         4.2983    -1.1964    -4.9681 C.2        1 SUBUNIT  0
    6 C6         2.9692    -1.3156    -4.5220 C.2        1 SUBUNIT  0
    7 C7         1.2736    -1.3499    -2.6574 C.3        1 SUBUNIT  0
    8 C8         1.2521    -1.6000    -1.1351 C.3        1 SUBUNIT  0
    9 C9        -0.1790    -1.7163    -0.5938 C.3        1 SUBUNIT  0
   10 C10       -1.0189    -0.4821    -0.9554 C.3        1 SUBUNIT  0
   11 C11       -1.0173    -0.2399    -2.4747 C.3        1 SUBUNIT  0
   12 C12        0.4122    -0.1177    -3.0355 C.3        1 SUBUNIT  0
   13 N13        0.3441     0.0596    -4.4844 N.3        1 SUBUNIT  0
   14 F14        6.0244    -0.6917    -1.7888 F          1 SUBUNIT  0
   15 F15        1.9957    -1.5132    -5.4061 F          1 SUBUNIT  0
   16 F16        6.5911    -0.8751    -4.4767 F          1 SUBUNIT  0
   17 N17       -2.3891    -0.6422    -0.4679 N.3        1 SUBUNIT  0
   18 C18       -2.4803    -0.7224     1.0125 C.3        1 SUBUNIT  0
   19 C19       -3.6233     0.1804     1.3599 C.2        1 SUBUNIT  0
   20 C20       -4.0782     0.8045     0.2771 C.2        1 SUBUNIT  0
   21 C21       -3.3163     0.4101    -0.9528 C.3        1 SUBUNIT  0
   22 N22       -5.1632     1.7081     0.4201 N.pl3      1 SUBUNIT  0
   23 C23       -5.6953     1.9145     1.6533 C.2        1 SUBUNIT  0
   24 C24       -4.2205     0.4164     2.7050 C.2        1 SUBUNIT  0
   25 N25       -5.2149     1.2377     2.9041 N.2        1 SUBUNIT  0
   26 C26       -5.8146     2.4653    -0.5073 C.2        1 SUBUNIT  0
   27 N27       -6.6911     2.8042     1.5346 N.2        1 SUBUNIT  0
   28 N28       -6.7509     3.1317     0.2240 N.2        1 SUBUNIT  0
   29 C29       -5.5643     2.5574    -1.9911 C.3        1 SUBUNIT  0
   30 C30       -5.3736     3.9167    -2.6340 C.3        1 SUBUNIT  0
   31 C31       -4.1981     2.9753    -2.4969 C.3        1 SUBUNIT  0
   32 H32        3.4987    -0.9429    -1.1681 H          1 SUBUNIT  0
   33 H33        4.5198    -1.2683    -6.0232 H          1 SUBUNIT  0
   34 H34        0.8494    -2.2283    -3.1445 H          1 SUBUNIT  0
   35 H35        1.8006    -2.5102    -0.8908 H          1 SUBUNIT  0
   36 H36        1.7568    -0.7834    -0.6160 H          1 SUBUNIT  0
   37 H37       -0.1494    -1.8482     0.4885 H          1 SUBUNIT  0
   38 H38       -0.6441    -2.6149    -1.0022 H          1 SUBUNIT  0
   39 H39       -0.5841     0.3907    -0.4642 H          1 SUBUNIT  0
   40 H40       -1.5858     0.6643    -2.7027 H          1 SUBUNIT  0
   41 H41       -1.5351    -1.0632    -2.9713 H          1 SUBUNIT  0
   42 H42        0.8647     0.7785    -2.6084 H          1 SUBUNIT  0
   43 H43       -0.5212     0.5711    -4.7071 H          1 SUBUNIT  0
   44 H44        1.1457     0.6373    -4.7753 H          1 SUBUNIT  0
   45 H45       -2.6710    -1.7415     1.3290 H          1 SUBUNIT  0
   46 H46       -1.5721    -0.3646     1.4885 H          1 SUBUNIT  0
   47 H47       -2.7807     1.2659    -1.3473 H          1 SUBUNIT  0
   48 H48       -3.9695     0.0167    -1.7241 H          1 SUBUNIT  0
   49 H49       -3.7783    -0.1352     3.5276 H          1 SUBUNIT  0
   50 H50       -6.0912     1.8136    -2.5896 H          1 SUBUNIT  0
   51 H51       -5.7870     4.0644    -3.6314 H          1 SUBUNIT  0
   52 H52       -5.3933     4.8026    -1.9979 H          1 SUBUNIT  0
   53 H53       -3.8278     2.4922    -3.4021 H          1 SUBUNIT  0
   54 H54       -3.4278     3.2261    -1.7668 H          1 SUBUNIT  0
@<TRIPOS>BOND
    1     1     5 2
    2     1    16 1
    3     2     3 2
    4     2    32 1
    5     3     1 1
    6     3    14 1
    7     4     2 1
    8     4     7 1
    9     5     6 1
   10     5    33 1
   11     6     4 2
   12     6    15 1
   13     7     8 1
   14     7    34 1
   15     8     9 1
   16     8    35 1
   17     8    36 1
   18     9    10 1
   19     9    37 1
   20     9    38 1
   21    10    11 1
   22    10    17 1
   23    10    39 1
   24    11    12 1
   25    11    40 1
   26    11    41 1
   27    12     7 1
   28    12    13 1
   29    12    42 1
   30    13    43 1
   31    13    44 1
   32    18    17 1
   33    18    19 1
   34    18    45 1
   35    18    46 1
   36    19    20 2
   37    19    24 1
   38    20    21 1
   39    20    22 1
   40    21    17 1
   41    21    47 1
   42    21    48 1
   43    22    26 1
   44    23    22 1
   45    23    27 2
   46    24    25 2
   47    24    49 1
   48    25    23 1
   49    27    28 1
   50    28    26 2
   51    29    26 1
   52    29    30 1
   53    29    31 1
   54    29    50 1
   55    30    31 1
   56    30    51 1
   57    30    52 1
   58    31    53 1
   59    31    54 1
@<TRIPOS>SUBSTRUCTURE
1   ****   1
@<SCITEGIC>MOL_PROPERTY
AbsoluteEnergy
SciTegic.value.StringValue
97.0692

@<SCITEGIC>MOL_PROPERTY
Activ
SciTegic.value.StringValue
0.24

@<SCITEGIC>MOL_PROPERTY
Angle Energy
SciTegic.value.StringValue
55.1854

@<SCITEGIC>MOL_PROPERTY
Bond Energy
SciTegic.value.StringValue
1.82431

@<SCITEGIC>MOL_PROPERTY
CHARMm Energy
SciTegic.value.StringValue
61.484

@<SCITEGIC>MOL_PROPERTY
Clean Energy
SciTegic.value.StringValue
91.0009

@<SCITEGIC>MOL_PROPERTY
ConfNumber
SciTegic.value.StringValue
23

@<SCITEGIC>MOL_PROPERTY
Dihedral Energy
SciTegic.value.StringValue
21.1429

@<SCITEGIC>MOL_PROPERTY
Electrostatic Energy
SciTegic.value.StringValue
-14.8428

@<SCITEGIC>MOL_PROPERTY
Estimate
SciTegic.value.StringValue
0.353034

@<SCITEGIC>MOL_PROPERTY
FitValue
SciTegic.value.StringValue
7.41858

@<SCITEGIC>MOL_PROPERTY
Forcefield
SciTegic.value.StringValue
CHARMm

@<SCITEGIC>MOL_PROPERTY
ForcefieldBase
SciTegic.value.StringValue
CHARMm

@<SCITEGIC>MOL_PROPERTY
ForcefieldFFML
SciTegic.value.StringValue
<?xml version="1.0" encoding="UTF-8"?>
<!DOCTYPE ffml SYSTEM "Ffml.dtd">
<ffml version="1.0">
<forcefield name="CHARMm" derivedFrom="CHARMm" base="CHARMm">
<atomTypes>
</atomTypes>
<parameters>
<angle atom1="C5R" atom2="CT3" atom3="CT3">
<quadratic
refValue="109.47"
forceConstant="70"/>
</angle>
<angle atom1="C5R" atom2="CT3" atom3="HA">
<quadratic
refValue="109.47"
forceConstant="40"/>
</angle>
<angle atom1="CR56" atom2="CR56" atom3="NR56">
<quadratic
refValue="106.5"
forceConstant="65"/>
</angle>
<angle atom1="CR56" atom2="CT" atom3="HA">
<quadratic
refValue="109.47"
forceConstant="40"/>
</angle>
<angle atom1="CR56" atom2="NR56" atom3="CR56">
<quadratic
refValue="108"
forceConstant="70"/>
</angle>
<angle atom1="CT" atom2="CR56" atom3="C6R">
<quadratic
refValue="127.679"
forceConstant="65.3571"/>
</angle>
<angle atom1="CT" atom2="CR56" atom3="CR56">
<quadratic
refValue="126"
forceConstant="70"/>
</angle>
<angle atom1="CT" atom2="CR56" atom3="NR56">
<quadratic
refValue="122"
forceConstant="58"/>
</angle>
<angle atom1="N5R" atom2="C5R" atom3="CT3">
<quadratic
refValue="122"
forceConstant="58"/>
</angle>
<angle atom1="NR56" atom2="C5R" atom3="CT3">
<quadratic
refValue="122"
forceConstant="58"/>
</angle>
<angle atom1="NT" atom2="CT" atom3="CR56">
<quadratic
refValue="111.6"
forceConstant="70"/>
</angle>
<torsion atom1="CT3" atom2="CT3" atom3="C5R" atom4="N5R">
<multiplecos
v1="0"
v2="0"
v3="0"
v4="0"
v5="0"
v6="0.01"
gamma1="0"
gamma2="0"
gamma3="0"
gamma4="0"
gamma5="0"
gamma6="0"/>
</torsion>
<torsion atom1="CT3" atom2="CT3" atom3="C5R" atom4="NR56">
<multiplecos
v1="0"
v2="0"
v3="0"
v4="0"
v5="0"
v6="0.01"
gamma1="0"
gamma2="0"
gamma3="0"
gamma4="0"
gamma5="0"
gamma6="0"/>
</torsion>
<torsion atom1="HA" atom2="CT" atom3="CR56" atom4="C6R">
<multiplecos
v1="0"
v2="0"
v3="0"
v4="0"
v5="0"
v6="0.01"
gamma1="0"
gamma2="0"
gamma3="0"
gamma4="0"
gamma5="0"
gamma6="0"/>
</torsion>
<torsion atom1="HA" atom2="CT" atom3="CR56" atom4="CR56">
<multiplecos
v1="0"
v2="0"
v3="0"
v4="0"
v5="0"
v6="0.01"
gamma1="0"
gamma2="0"
gamma3="0"
gamma4="0"
gamma5="0"
gamma6="0"/>
</torsion>
<torsion atom1="HA" atom2="CT3" atom3="C5R" atom4="N5R">
<multiplecos
v1="0"
v2="0"
v3="0"
v4="0"
v5="0"
v6="0.01"
gamma1="0"
gamma2="0"
gamma3="0"
gamma4="0"
gamma5="0"
gamma6="0"/>
</torsion>
<torsion atom1="HA" atom2="CT3" atom3="C5R" atom4="NR56">
<multiplecos
v1="0"
v2="0"
v3="0"
v4="0"
v5="0"
v6="0.01"
gamma1="0"
gamma2="0"
gamma3="0"
gamma4="0"
gamma5="0"
gamma6="0"/>
</torsion>
<torsion atom1="NR56" atom2="CR56" atom3="CT" atom4="HA">
<multiplecos
v1="0"
v2="0"
v3="0"
v4="0"
v5="0"
v6="0.01"
gamma1="0"
gamma2="0"
gamma3="0"
gamma4="0"
gamma5="0"
gamma6="0"/>
</torsion>
<torsion atom1="NR56" atom2="CR56" atom3="CT" atom4="NT">
<multiplecos
v1="0"
v2="0"
v3="0"
v4="0"
v5="0"
v6="0.01"
gamma1="0"
gamma2="0"
gamma3="0"
gamma4="0"
gamma5="0"
gamma6="0"/>
</torsion>
<torsion atom1="NT" atom2="CT" atom3="CR56" atom4="C6R">
<multiplecos
v1="0"
v2="0"
v3="0"
v4="0"
v5="0"
v6="0.01"
gamma1="0"
gamma2="0"
gamma3="0"
gamma4="0"
gamma5="0"
gamma6="0"/>
</torsion>
<torsion atom1="NT" atom2="CT" atom3="CR56" atom4="CR56">
<multiplecos
v1="0"
v2="0"
v3="0"
v4="0"
v5="0"
v6="0.01"
gamma1="0"
gamma2="0"
gamma3="0"
gamma4="0"
gamma5="0"
gamma6="0"/>
</torsion>
</parameters>
</forcefield>
</ffml>

@<SCITEGIC>MOL_PROPERTY
HBA_1
SciTegic.value.StringValue
1

@<SCITEGIC>MOL_PROPERTY
HBA_lipid_2
SciTegic.value.StringValue
1

@<SCITEGIC>MOL_PROPERTY
HBD_3
SciTegic.value.StringValue
1

@<SCITEGIC>MOL_PROPERTY
HYDROPHOBIC_4
SciTegic.value.StringValue
1

@<SCITEGIC>MOL_PROPERTY
Hydrogen Bond Energy
SciTegic.value.StringValue
0

@<SCITEGIC>MOL_PROPERTY
Improper Energy
SciTegic.value.StringValue
0.01978

@<SCITEGIC>MOL_PROPERTY
Initial Potential Energy
SciTegic.value.StringValue
103.585

@<SCITEGIC>MOL_PROPERTY
Initial RMS Gradient
SciTegic.value.StringValue
27.1703

@<SCITEGIC>MOL_PROPERTY
MapNumber
SciTegic.value.StringValue
1

@<SCITEGIC>MOL_PROPERTY
MappedAtoms
SciTegic.value.StringValue
25,-6.1598,1.05782,3.04501,1.6,HBA_1.11
25,-6.12559,1.60839,5.99385,2.2,HBA_1.21
17,-1.87611,-0.106532,-0.80351,1.6,HBA_lipid_2.11
17,-2.40872,-2.99697,-1.40747,2.2,HBA_lipid_2.21
13,0.49742,0.115705,-4.54461,1.6,HBD_3.11
13,-0.696527,-2.44681,-5.5486,2.2,HBD_3.21
1,4.36543,-1.27643,-3.80374,1.6,HYDROPHOBIC_4.11

@<SCITEGIC>MOL_PROPERTY
MappedFeatures
SciTegic.value.StringValue
HBA_1,HBA_lipid_2,HBD_3,HYDROPHOBIC_4

@<SCITEGIC>MOL_PROPERTY
MappedLocations
SciTegic.value.StringValue
HBA_1.11,HBA_1.21,HBA_lipid_2.11,HBA_lipid_2.21,HBD_3.11,HBD_3.21,HYDROPHOBIC_4.11

@<SCITEGIC>MOL_PROPERTY
MappingID
SciTegic.value.StringValue
1

@<SCITEGIC>MOL_PROPERTY
Minimization Criteria
SciTegic.value.StringValue
CONJUG> Minimization exiting with gradient tolerance ( 0.0100000) satisfied.

@<SCITEGIC>MOL_PROPERTY
PartialChargeMethod
SciTegic.value.StringValue
MomanyRone

@<SCITEGIC>MOL_PROPERTY
Pharmprint
SciTegic.value.StringValue
'1111'

@<SCITEGIC>MOL_PROPERTY
Pharmtype
SciTegic.value.StringValue
4

@<SCITEGIC>MOL_PROPERTY
Potential Energy
SciTegic.value.StringValue
61.484

@<SCITEGIC>MOL_PROPERTY
RMS Gradient
SciTegic.value.StringValue
0.0099

@<SCITEGIC>MOL_PROPERTY
RelativeEnergy
SciTegic.value.StringValue
14.4656

@<SCITEGIC>MOL_PROPERTY
Solvation Free Energy
SciTegic.value.StringValue
0

@<SCITEGIC>MOL_PROPERTY
Uncert
SciTegic.value.StringValue
1.5

@<SCITEGIC>MOL_PROPERTY
Urey-Bradley Energy
SciTegic.value.StringValue
0

@<SCITEGIC>MOL_PROPERTY
UseResidueTemplateCharge
SciTegic.value.StringValue
True

@<SCITEGIC>MOL_PROPERTY
Van der Waals Energy
SciTegic.value.StringValue
-1.84556

@<SCITEGIC>MOL_PROPERTY
Error
SciTegic.value.StringValue
1.470975

@<SCITEGIC>MOL_PROPERTY
logActiv
SciTegic.value.StringValue
-0.619788758288394

@<SCITEGIC>MOL_PROPERTY
logEstimate
SciTegic.value.StringValue
-0.452183466563114

@<SCITEGIC>ATOM_PROPERTY
Formal Charge
SciTegic.value.StringValue
1 0
2 0
3 0
4 0
5 0
6 0
7 0
8 0
9 0
10 0
11 0
12 0
13 0
14 0
15 0
16 0
17 0
18 0
19 0
20 0
21 0
22 0
23 0
24 0
25 0
26 0
27 0
28 0
29 0
30 0
31 0
32 0
33 0
34 0
35 0
36 0
37 0
38 0
39 0
40 0
41 0
42 0
43 0
44 0
45 0
46 0
47 0
48 0
49 0
50 0
51 0
52 0
53 0
54 0

@<SCITEGIC>ATOM_PROPERTY
pdb_tempFactor
SciTegic.value.DoubleValue
1 0
2 0
3 0
4 0
5 0
6 0
7 0
8 0
9 0
10 0
11 0
12 0
13 0
14 0
15 0
16 0
17 0
18 0
19 0
20 0
21 0
22 0
23 0
24 0
25 0
26 0
27 0
28 0
29 0
30 0
31 0
32 0
33 0
34 0
35 0
36 0
37 0
38 0
39 0
40 0
41 0
42 0
43 0
44 0
45 0
46 0
47 0
48 0
49 0
50 0
51 0
52 0
53 0
54 0

@<SCITEGIC>ATOM_PROPERTY
pdb_occupancy
SciTegic.value.DoubleValue
1 1
2 1
3 1
4 1
5 1
6 1
7 1
8 1
9 1
10 1
11 1
12 1
13 1
14 1
15 1
16 1
17 1
18 1
19 1
20 1
21 1
22 1
23 1
24 1
25 1
26 1
27 1
28 1
29 1
30 1
31 1
32 1
33 1
34 1
35 1
36 1
37 1
38 1
39 1
40 1
41 1
42 1
43 1
44 1
45 1
46 1
47 1
48 1
49 1
50 1
51 1
52 1
53 1
54 1

@<TRIPOS>MOLECULE
dpp4_3
52  55  1  0  0
SMALL
FORMAL_CHARGES
@<TRIPOS>ATOM
    1 C1         4.5591    -1.9565    -3.9171 C.2        1 SUBUNIT  0
    2 C2         2.9569    -1.1630    -2.2619 C.2        1 SUBUNIT  0
    3 C3         3.7888    -2.1824    -2.7610 C.2        1 SUBUNIT  0
    4 C4         2.8953     0.0804    -2.9130 C.2        1 SUBUNIT  0
    5 C5         4.4975    -0.7134    -4.5693 C.2        1 SUBUNIT  0
    6 C6         3.6684     0.3059    -4.0690 C.2        1 SUBUNIT  0
    7 C7         2.0141     1.1512    -2.3738 C.3        1 SUBUNIT  0
    8 C8         0.5444     0.7309    -2.3945 C.3        1 SUBUNIT  0
    9 C9        -0.3567     1.7014    -1.6292 C.3        1 SUBUNIT  0
   10 C10       -1.6557     1.0676    -1.2066 C.2        1 SUBUNIT  0
   11 N11       -2.5705     1.8296    -0.5304 N.am       1 SUBUNIT  0
   12 C12       -2.2812     3.2574    -0.1997 C.3        1 SUBUNIT  0
   13 C13       -3.4471     4.2120    -0.5833 C.3        1 SUBUNIT  0
   14 N14       -4.7864     3.6281    -0.3345 N.pl3      1 SUBUNIT  0
   15 C15       -4.9923     2.3114    -0.1306 C.2        1 SUBUNIT  0
   16 C16       -3.8840     1.2567    -0.1121 C.3        1 SUBUNIT  0
   17 N17       -6.3452     2.1216     0.0387 N.2        1 SUBUNIT  0
   18 N18       -5.9564     4.2600    -0.2962 N.2        1 SUBUNIT  0
   19 C19       -6.9347     3.3585    -0.0882 C.2        1 SUBUNIT  0
   20 O20       -1.8914    -0.0926    -1.4553 O.2        1 SUBUNIT  0
   21 N21        0.0770     0.5741    -3.7600 N.3        1 SUBUNIT  0
   22 F22        3.8412    -3.3579    -2.1364 F          1 SUBUNIT  0
   23 F23        5.3472    -2.9162    -4.3987 F          1 SUBUNIT  0
   24 F24        3.6205     1.4812    -4.6966 F          1 SUBUNIT  0
   25 C25       -8.4182     3.6496    -0.0110 C.3        1 SUBUNIT  0
   26 F26       -8.6283     4.9949    -0.1764 F          1 SUBUNIT  0
   27 F27       -8.8973     3.2588     1.2110 F          1 SUBUNIT  0
   28 F28       -9.0707     2.9610    -1.0003 F          1 SUBUNIT  0
   29 C29       -3.7559     0.6298     1.2808 C.3        1 SUBUNIT  0
   30 N30       -5.0110    -0.0239     1.6792 N.pl3      1 SUBUNIT  0
   31 N31       -5.7060     0.2514     2.7763 N.2        1 SUBUNIT  0
   32 C32       -6.7973    -0.5298     2.8334 C.2        1 SUBUNIT  0
   33 N33       -6.7685    -1.3268     1.7138 N.2        1 SUBUNIT  0
   34 C34       -5.6390    -0.9978     0.9970 C.2        1 SUBUNIT  0
   35 H35        2.3660    -1.3399    -1.3749 H          1 SUBUNIT  0
   36 H36        5.0880    -0.5398    -5.4572 H          1 SUBUNIT  0
   37 H37        2.3281     1.4052    -1.3617 H          1 SUBUNIT  0
   38 H38        2.1617     2.0666    -2.9475 H          1 SUBUNIT  0
   39 H39        0.4284    -0.2848    -2.0136 H          1 SUBUNIT  0
   40 H40       -0.5538     2.5286    -2.3081 H          1 SUBUNIT  0
   41 H41        0.1607     2.1002    -0.7573 H          1 SUBUNIT  0
   42 H42       -1.3589     3.5837    -0.6870 H          1 SUBUNIT  0
   43 H43       -2.1008     3.3145     0.8783 H          1 SUBUNIT  0
   44 H44       -3.3443     5.1532    -0.0416 H          1 SUBUNIT  0
   45 H45       -3.3783     4.4614    -1.6418 H          1 SUBUNIT  0
   46 H46       -4.1694     0.4748    -0.8198 H          1 SUBUNIT  0
   47 H47        0.6433    -0.1600    -4.2123 H          1 SUBUNIT  0
   48 H48       -0.9011     0.2552    -3.7317 H          1 SUBUNIT  0
   49 H49       -3.5154     1.4196     1.9913 H          1 SUBUNIT  0
   50 H50       -2.9446    -0.0967     1.3011 H          1 SUBUNIT  0
   51 H51       -7.5536    -0.5324     3.6087 H          1 SUBUNIT  0
   52 H52       -5.3200    -1.4415     0.0633 H          1 SUBUNIT  0
@<TRIPOS>BOND
    1     1     5 2
    2     1    23 1
    3     2     3 2
    4     2    35 1
    5     3     1 1
    6     3    22 1
    7     4     2 1
    8     4     7 1
    9     5     6 1
   10     5    36 1
   11     6     4 2
   12     6    24 1
   13     7     8 1
   14     7    37 1
   15     7    38 1
   16     8     9 1
   17     8    21 1
   18     8    39 1
   19     9    10 1
   20     9    40 1
   21     9    41 1
   22    10    11 1
   23    10    20 2
   24    11    12 1
   25    12    13 1
   26    12    42 1
   27    12    43 1
   28    13    14 1
   29    13    44 1
   30    13    45 1
   31    14    15 1
   32    14    18 1
   33    15    16 1
   34    15    17 2
   35    16    11 1
   36    16    29 1
   37    16    46 1
   38    18    19 2
   39    19    17 1
   40    19    25 1
   41    21    47 1
   42    21    48 1
   43    25    26 1
   44    25    27 1
   45    25    28 1
   46    29    30 1
   47    29    49 1
   48    29    50 1
   49    31    30 1
   50    31    32 2
   51    32    33 1
   52    32    51 1
   53    33    34 2
   54    34    30 1
   55    34    52 1
@<TRIPOS>SUBSTRUCTURE
1   ****   1
@<SCITEGIC>MOL_PROPERTY
AbsoluteEnergy
SciTegic.value.StringValue
55.432

@<SCITEGIC>MOL_PROPERTY
Activ
SciTegic.value.StringValue
2

@<SCITEGIC>MOL_PROPERTY
Angle Energy
SciTegic.value.StringValue
27.691

@<SCITEGIC>MOL_PROPERTY
Bond Energy
SciTegic.value.StringValue
2.13144

@<SCITEGIC>MOL_PROPERTY
CHARMm Energy
SciTegic.value.StringValue
31.9573

@<SCITEGIC>MOL_PROPERTY
Clean Energy
SciTegic.value.StringValue
55.8926

@<SCITEGIC>MOL_PROPERTY
ConfNumber
SciTegic.value.StringValue
10

@<SCITEGIC>MOL_PROPERTY
Dihedral Energy
SciTegic.value.StringValue
4.72655

@<SCITEGIC>MOL_PROPERTY
Electrostatic Energy
SciTegic.value.StringValue
5.40653

@<SCITEGIC>MOL_PROPERTY
Estimate
SciTegic.value.StringValue
6.38133

@<SCITEGIC>MOL_PROPERTY
FitValue
SciTegic.value.StringValue
6.16149

@<SCITEGIC>MOL_PROPERTY
Forcefield
SciTegic.value.StringValue
CHARMm

@<SCITEGIC>MOL_PROPERTY
ForcefieldBase
SciTegic.value.StringValue
CHARMm

@<SCITEGIC>MOL_PROPERTY
ForcefieldFFML
SciTegic.value.StringValue
<?xml version="1.0" encoding="UTF-8"?>
<!DOCTYPE ffml SYSTEM "Ffml.dtd">
<ffml version="1.0">
<forcefield name="CHARMm" derivedFrom="CHARMm" base="CHARMm">
<atomTypes>
</atomTypes>
<parameters>
<bond atom1="CT" atom2="NR56">
<quadratic
refValue="1.47"
forceConstant="390"/>
</bond>
<angle atom1="C5R" atom2="CF3" atom3="XF">
<quadratic
refValue="110.26"
forceConstant="53.5714"/>
</angle>
<angle atom1="CR56" atom2="CT" atom3="CT">
<quadratic
refValue="109.47"
forceConstant="70"/>
</angle>
<angle atom1="CR56" atom2="CT" atom3="HA">
<quadratic
refValue="109.47"
forceConstant="40"/>
</angle>
<angle atom1="CR56" atom2="CT" atom3="NX">
<quadratic
refValue="111.6"
forceConstant="70"/>
</angle>
<angle atom1="CT" atom2="CR56" atom3="N5R">
<quadratic
refValue="122"
forceConstant="58"/>
</angle>
<angle atom1="CT" atom2="CT" atom3="NR56">
<quadratic
refValue="111"
forceConstant="46.5"/>
</angle>
<angle atom1="CT" atom2="NR56" atom3="CR56">
<quadratic
refValue="130"
forceConstant="70"/>
</angle>
<angle atom1="CT" atom2="NR56" atom3="N5R">
<quadratic
refValue="127"
forceConstant="70"/>
</angle>
<angle atom1="N5R" atom2="C5R" atom3="CF3">
<quadratic
refValue="119.136"
forceConstant="68"/>
</angle>
<angle atom1="NR56" atom2="CR56" atom3="CT">
<quadratic
refValue="122"
forceConstant="58"/>
</angle>
<angle atom1="NR56" atom2="CT" atom3="HA">
<quadratic
refValue="109.47"
forceConstant="37.5"/>
</angle>
<torsion atom1="CT" atom2="CT" atom3="NR56" atom4="CR56">
<multiplecos
v1="0"
v2="0"
v3="0"
v4="0"
v5="0"
v6="0.15"
gamma1="0"
gamma2="0"
gamma3="0"
gamma4="0"
gamma5="0"
gamma6="180"/>
</torsion>
<torsion atom1="CT" atom2="CT" atom3="NR56" atom4="N5R">
<multiplecos
v1="0"
v2="0"
v3="0.07"
v4="0"
v5="0"
v6="0"
gamma1="0"
gamma2="0"
gamma3="0"
gamma4="0"
gamma5="0"
gamma6="0"/>
</torsion>
<torsion atom1="HA" atom2="CT" atom3="NR56" atom4="CR56">
<multiplecos
v1="0"
v2="0"
v3="0"
v4="0"
v5="0"
v6="0.15"
gamma1="0"
gamma2="0"
gamma3="0"
gamma4="0"
gamma5="0"
gamma6="180"/>
</torsion>
<torsion atom1="HA" atom2="CT" atom3="NR56" atom4="N5R">
<multiplecos
v1="0"
v2="0"
v3="0"
v4="0"
v5="0"
v6="0.15"
gamma1="0"
gamma2="0"
gamma3="0"
gamma4="0"
gamma5="0"
gamma6="180"/>
</torsion>
<torsion atom1="N5R" atom2="C5R" atom3="CF3" atom4="XF">
<multiplecos
v1="0"
v2="0"
v3="0"
v4="0"
v5="0"
v6="0.1"
gamma1="0"
gamma2="0"
gamma3="0"
gamma4="0"
gamma5="0"
gamma6="0"/>
</torsion>
<torsion atom1="N5R" atom2="CR56" atom3="CT" atom4="CT">
<multiplecos
v1="0"
v2="0"
v3="0"
v4="0"
v5="0"
v6="0.01"
gamma1="0"
gamma2="0"
gamma3="0"
gamma4="0"
gamma5="0"
gamma6="0"/>
</torsion>
<torsion atom1="N5R" atom2="CR56" atom3="CT" atom4="HA">
<multiplecos
v1="0"
v2="0"
v3="0"
v4="0"
v5="0"
v6="0.01"
gamma1="0"
gamma2="0"
gamma3="0"
gamma4="0"
gamma5="0"
gamma6="0"/>
</torsion>
<torsion atom1="N5R" atom2="CR56" atom3="CT" atom4="NX">
<multiplecos
v1="0"
v2="0"
v3="0"
v4="0"
v5="0"
v6="0.01"
gamma1="0"
gamma2="0"
gamma3="0"
gamma4="0"
gamma5="0"
gamma6="0"/>
</torsion>
<torsion atom1="NR56" atom2="CR56" atom3="CT" atom4="CT">
<multiplecos
v1="0"
v2="0"
v3="0"
v4="0"
v5="0"
v6="0.01"
gamma1="0"
gamma2="0"
gamma3="0"
gamma4="0"
gamma5="0"
gamma6="0"/>
</torsion>
<torsion atom1="NR56" atom2="CR56" atom3="CT" atom4="HA">
<multiplecos
v1="0"
v2="0"
v3="0"
v4="0"
v5="0"
v6="0.01"
gamma1="0"
gamma2="0"
gamma3="0"
gamma4="0"
gamma5="0"
gamma6="0"/>
</torsion>
<torsion atom1="NR56" atom2="CR56" atom3="CT" atom4="NX">
<multiplecos
v1="0"
v2="0"
v3="0"
v4="0"
v5="0"
v6="0.01"
gamma1="0"
gamma2="0"
gamma3="0"
gamma4="0"
gamma5="0"
gamma6="0"/>
</torsion>
<improper atom1="NR56" atom2="CR56" atom3="N5R" atom4="CT">
<cos1
refValue="0"
forceConstant="90"
periodicity="0"/>
</improper>
</parameters>
</forcefield>
</ffml>

@<SCITEGIC>MOL_PROPERTY
HBA_1
SciTegic.value.StringValue
1

@<SCITEGIC>MOL_PROPERTY
HBA_lipid_2
SciTegic.value.StringValue
1

@<SCITEGIC>MOL_PROPERTY
HBD_3
SciTegic.value.StringValue
1

@<SCITEGIC>MOL_PROPERTY
HYDROPHOBIC_4
SciTegic.value.StringValue
1

@<SCITEGIC>MOL_PROPERTY
Hydrogen Bond Energy
SciTegic.value.StringValue
0

@<SCITEGIC>MOL_PROPERTY
Improper Energy
SciTegic.value.StringValue
0.08663

@<SCITEGIC>MOL_PROPERTY
Initial Potential Energy
SciTegic.value.StringValue
56.7438

@<SCITEGIC>MOL_PROPERTY
Initial RMS Gradient
SciTegic.value.StringValue
13.7042

@<SCITEGIC>MOL_PROPERTY
MapNumber
SciTegic.value.StringValue
1

@<SCITEGIC>MOL_PROPERTY
MappedAtoms
SciTegic.value.StringValue
31,-6.1598,1.05782,3.04501,1.6,HBA_1.11
31,-6.12559,1.60839,5.99385,2.2,HBA_1.21
20,-1.87611,-0.106532,-0.80351,1.6,HBA_lipid_2.11
20,-2.40872,-2.99697,-1.40747,2.2,HBA_lipid_2.21
21,0.49742,0.115705,-4.54461,1.6,HBD_3.11
21,-0.696527,-2.44681,-5.5486,2.2,HBD_3.21
1,4.36543,-1.27643,-3.80374,1.6,HYDROPHOBIC_4.11

@<SCITEGIC>MOL_PROPERTY
MappedFeatures
SciTegic.value.StringValue
HBA_1,HBA_lipid_2,HBD_3,HYDROPHOBIC_4

@<SCITEGIC>MOL_PROPERTY
MappedLocations
SciTegic.value.StringValue
HBA_1.11,HBA_1.21,HBA_lipid_2.11,HBA_lipid_2.21,HBD_3.11,HBD_3.21,HYDROPHOBIC_4.11

@<SCITEGIC>MOL_PROPERTY
MappingID
SciTegic.value.StringValue
1

@<SCITEGIC>MOL_PROPERTY
Minimization Criteria
SciTegic.value.StringValue
CONJUG> Minimization exiting with gradient tolerance ( 0.0100000) satisfied.

@<SCITEGIC>MOL_PROPERTY
PartialChargeMethod
SciTegic.value.StringValue
MomanyRone

@<SCITEGIC>MOL_PROPERTY
Pharmprint
SciTegic.value.StringValue
'1111'

@<SCITEGIC>MOL_PROPERTY
Pharmtype
SciTegic.value.StringValue
4

@<SCITEGIC>MOL_PROPERTY
Potential Energy
SciTegic.value.StringValue
31.9573

@<SCITEGIC>MOL_PROPERTY
RMS Gradient
SciTegic.value.StringValue
0.00957

@<SCITEGIC>MOL_PROPERTY
RelativeEnergy
SciTegic.value.StringValue
3.24678

@<SCITEGIC>MOL_PROPERTY
Solvation Free Energy
SciTegic.value.StringValue
0

@<SCITEGIC>MOL_PROPERTY
Uncert
SciTegic.value.StringValue
1.5

@<SCITEGIC>MOL_PROPERTY
Urey-Bradley Energy
SciTegic.value.StringValue
0

@<SCITEGIC>MOL_PROPERTY
UseResidueTemplateCharge
SciTegic.value.StringValue
True

@<SCITEGIC>MOL_PROPERTY
Van der Waals Energy
SciTegic.value.StringValue
-8.08481

@<SCITEGIC>MOL_PROPERTY
Error
SciTegic.value.StringValue
3.190665

@<SCITEGIC>MOL_PROPERTY
logActiv
SciTegic.value.StringValue
0.301029995663981

@<SCITEGIC>MOL_PROPERTY
logEstimate
SciTegic.value.StringValue
0.804911204028951

@<SCITEGIC>ATOM_PROPERTY
Formal Charge
SciTegic.value.StringValue
1 0
2 0
3 0
4 0
5 0
6 0
7 0
8 0
9 0
10 0
11 0
12 0
13 0
14 0
15 0
16 0
17 0
18 0
19 0
20 0
21 0
22 0
23 0
24 0
25 0
26 0
27 0
28 0
29 0
30 0
31 0
32 0
33 0
34 0
35 0
36 0
37 0
38 0
39 0
40 0
41 0
42 0
43 0
44 0
45 0
46 0
47 0
48 0
49 0
50 0
51 0
52 0

@<SCITEGIC>ATOM_PROPERTY
pdb_tempFactor
SciTegic.value.DoubleValue
1 0
2 0
3 0
4 0
5 0
6 0
7 0
8 0
9 0
10 0
11 0
12 0
13 0
14 0
15 0
16 0
17 0
18 0
19 0
20 0
21 0
22 0
23 0
24 0
25 0
26 0
27 0
28 0
29 0
30 0
31 0
32 0
33 0
34 0
35 0
36 0
37 0
38 0
39 0
40 0
41 0
42 0
43 0
44 0
45 0
46 0
47 0
48 0
49 0
50 0
51 0
52 0

@<SCITEGIC>ATOM_PROPERTY
pdb_occupancy
SciTegic.value.DoubleValue
1 1
2 1
3 1
4 1
5 1
6 1
7 1
8 1
9 1
10 1
11 1
12 1
13 1
14 1
15 1
16 1
17 1
18 1
19 1
20 1
21 1
22 1
23 1
24 1
25 1
26 1
27 1
28 1
29 1
30 1
31 1
32 1
33 1
34 1
35 1
36 1
37 1
38 1
39 1
40 1
41 1
42 1
43 1
44 1
45 1
46 1
47 1
48 1
49 1
50 1
51 1
52 1

@<TRIPOS>MOLECULE
dpp4_7
44  47  1  0  0
SMALL
FORMAL_CHARGES
@<TRIPOS>ATOM
    1 C1         4.9484    -1.7027    -3.9262 C.2        1 SUBUNIT  0
    2 C2         3.3794     0.1542    -4.0845 C.2        1 SUBUNIT  0
    3 C3         4.5152    -0.5238    -4.5622 C.2        1 SUBUNIT  0
    4 C4         2.6734    -0.3453    -2.9748 C.2        1 SUBUNIT  0
    5 C5         4.2439    -2.2013    -2.8178 C.2        1 SUBUNIT  0
    6 C6         3.1054    -1.5266    -2.3413 C.2        1 SUBUNIT  0
    7 C7         1.4713     0.3822    -2.4794 C.3        1 SUBUNIT  0
    8 O8         1.3819     0.1941    -1.0637 O.3        1 SUBUNIT  0
    9 C9         0.2586     0.5119    -0.3839 C.2        1 SUBUNIT  0
   10 C10       -0.9731     0.7920    -1.0499 C.2        1 SUBUNIT  0
   11 C11       -1.0320     0.6872    -2.5360 C.3        1 SUBUNIT  0
   12 C12        0.1583    -0.0835    -3.1422 C.3        1 SUBUNIT  0
   13 C13       -2.1145     1.1673    -0.2767 C.2        1 SUBUNIT  0
   14 C14       -2.0220     1.2137     1.1521 C.2        1 SUBUNIT  0
   15 C15        0.3331     0.5554     1.0262 C.2        1 SUBUNIT  0
   16 C16       -0.8007     0.9009     1.7946 C.2        1 SUBUNIT  0
   17 C17       -3.3536     1.5032    -0.8949 C.2        1 SUBUNIT  0
   18 C18       -4.4740     1.8613    -0.1094 C.2        1 SUBUNIT  0
   19 C19       -3.1505     1.5708     1.9314 C.2        1 SUBUNIT  0
   20 C20       -4.3735     1.8941     1.2995 C.2        1 SUBUNIT  0
   21 N21        0.1849     0.1122    -4.5894 N.3        1 SUBUNIT  0
   22 F22        2.4458    -2.0107    -1.2899 F          1 SUBUNIT  0
   23 F23        6.0246    -2.3502    -4.3704 F          1 SUBUNIT  0
   24 F24        5.1769    -0.0445    -5.6122 F          1 SUBUNIT  0
   25 H25       -5.4073     2.1088    -0.5886 H          1 SUBUNIT  0
   26 S26       -5.7358     2.3235     2.2391 S.o2       1 SUBUNIT  0
   27 O27       -6.0850     1.1930     3.0819 O.2        1 SUBUNIT  0
   28 O28       -5.4102     3.5219     2.9962 O.2        1 SUBUNIT  0
   29 C29       -7.1118     2.6832     1.1549 C.3        1 SUBUNIT  0
   30 H30        3.0482     1.0593    -4.5719 H          1 SUBUNIT  0
   31 H31        4.5743    -3.1064    -2.3298 H          1 SUBUNIT  0
   32 H32        1.6194     1.4492    -2.6644 H          1 SUBUNIT  0
   33 H33       -1.0709     1.7009    -2.9413 H          1 SUBUNIT  0
   34 H34       -1.9492     0.1838    -2.8448 H          1 SUBUNIT  0
   35 H35        0.0216    -1.1488    -2.9459 H          1 SUBUNIT  0
   36 H36        1.2622     0.3243     1.5230 H          1 SUBUNIT  0
   37 H37       -0.7149     0.9224     2.8724 H          1 SUBUNIT  0
   38 H38       -3.4720     1.4968    -1.9675 H          1 SUBUNIT  0
   39 H39       -3.0921     1.6042     3.0116 H          1 SUBUNIT  0
   40 H40        0.8771    -0.5370    -4.9900 H          1 SUBUNIT  0
   41 H41       -0.7410    -0.1340    -4.9657 H          1 SUBUNIT  0
   42 H42       -7.9859     2.9422     1.7503 H          1 SUBUNIT  0
   43 H43       -6.8271     3.4704     0.4562 H          1 SUBUNIT  0
   44 H44       -7.3556     1.7944     0.5732 H          1 SUBUNIT  0
@<TRIPOS>BOND
    1     1     5 2
    2     1    23 1
    3     2     3 2
    4     2    30 1
    5     3     1 1
    6     3    24 1
    7     4     2 1
    8     4     7 1
    9     5     6 1
   10     5    31 1
   11     6     4 2
   12     6    22 1
   13     7     8 1
   14     7    32 1
   15     8     9 1
   16     9    10 2
   17     9    15 1
   18    10    11 1
   19    10    13 1
   20    11    12 1
   21    11    33 1
   22    11    34 1
   23    12     7 1
   24    12    21 1
   25    12    35 1
   26    13    17 2
   27    14    13 1
   28    14    19 2
   29    15    16 2
   30    15    36 1
   31    16    14 1
   32    16    37 1
   33    17    38 1
   34    18    17 1
   35    18    25 1
   36    19    20 1
   37    19    39 1
   38    20    18 2
   39    20    26 1
   40    21    40 1
   41    21    41 1
   42    26    27 2
   43    26    28 2
   44    26    29 1
   45    29    42 1
   46    29    43 1
   47    29    44 1
@<TRIPOS>SUBSTRUCTURE
1   ****   1
@<SCITEGIC>MOL_PROPERTY
AbsoluteEnergy
SciTegic.value.StringValue
43.7349

@<SCITEGIC>MOL_PROPERTY
Activ
SciTegic.value.StringValue
5.8

@<SCITEGIC>MOL_PROPERTY
Angle Energy
SciTegic.value.StringValue
11.4758

@<SCITEGIC>MOL_PROPERTY
Bond Energy
SciTegic.value.StringValue
1.77628

@<SCITEGIC>MOL_PROPERTY
CHARMm Energy
SciTegic.value.StringValue
6.33558

@<SCITEGIC>MOL_PROPERTY
Clean Energy
SciTegic.value.StringValue
3.36166

@<SCITEGIC>MOL_PROPERTY
ConfNumber
SciTegic.value.StringValue
19

@<SCITEGIC>MOL_PROPERTY
Dihedral Energy
SciTegic.value.StringValue
6.0143

@<SCITEGIC>MOL_PROPERTY
Electrostatic Energy
SciTegic.value.StringValue
-16.8407

@<SCITEGIC>MOL_PROPERTY
Estimate
SciTegic.value.StringValue
6.44025

@<SCITEGIC>MOL_PROPERTY
FitValue
SciTegic.value.StringValue
6.1575

@<SCITEGIC>MOL_PROPERTY
Forcefield
SciTegic.value.StringValue
CHARMm

@<SCITEGIC>MOL_PROPERTY
ForcefieldBase
SciTegic.value.StringValue
CHARMm

@<SCITEGIC>MOL_PROPERTY
ForcefieldFFML
SciTegic.value.StringValue
<?xml version="1.0" encoding="UTF-8"?>
<!DOCTYPE ffml SYSTEM "Ffml.dtd">
<ffml version="1.0">
<forcefield name="CHARMm" derivedFrom="CHARMm" base="CHARMm">
<atomTypes>
</atomTypes>
<parameters>
</parameters>
</forcefield>
</ffml>

@<SCITEGIC>MOL_PROPERTY
HBA_1
SciTegic.value.StringValue
1

@<SCITEGIC>MOL_PROPERTY
HBA_lipid_2
SciTegic.value.StringValue
0

@<SCITEGIC>MOL_PROPERTY
HBD_3
SciTegic.value.StringValue
1

@<SCITEGIC>MOL_PROPERTY
HYDROPHOBIC_4
SciTegic.value.StringValue
1

@<SCITEGIC>MOL_PROPERTY
Hydrogen Bond Energy
SciTegic.value.StringValue
0

@<SCITEGIC>MOL_PROPERTY
Improper Energy
SciTegic.value.StringValue
0.08901

@<SCITEGIC>MOL_PROPERTY
Initial Potential Energy
SciTegic.value.StringValue
23.3096

@<SCITEGIC>MOL_PROPERTY
Initial RMS Gradient
SciTegic.value.StringValue
15.3408

@<SCITEGIC>MOL_PROPERTY
MapNumber
SciTegic.value.StringValue
1

@<SCITEGIC>MOL_PROPERTY
MappedAtoms
SciTegic.value.StringValue
27,-6.1598,1.05782,3.04501,1.6,HBA_1.11
27,-6.12559,1.60839,5.99385,2.2,HBA_1.21
21,0.49742,0.115705,-4.54461,1.6,HBD_3.11
21,-0.696527,-2.44681,-5.5486,2.2,HBD_3.21
1,4.36543,-1.27643,-3.80374,1.6,HYDROPHOBIC_4.11

@<SCITEGIC>MOL_PROPERTY
MappedFeatures
SciTegic.value.StringValue
HBA_1,HBD_3,HYDROPHOBIC_4

@<SCITEGIC>MOL_PROPERTY
MappedLocations
SciTegic.value.StringValue
HBA_1.11,HBA_1.21,HBD_3.11,HBD_3.21,HYDROPHOBIC_4.11

@<SCITEGIC>MOL_PROPERTY
MappingID
SciTegic.value.StringValue
1

@<SCITEGIC>MOL_PROPERTY
Minimization Criteria
SciTegic.value.StringValue
CONJUG> Minimization exiting with gradient tolerance ( 0.0100000) satisfied.

@<SCITEGIC>MOL_PROPERTY
PartialChargeMethod
SciTegic.value.StringValue
MomanyRone

@<SCITEGIC>MOL_PROPERTY
Pharmprint
SciTegic.value.StringValue
'1011'

@<SCITEGIC>MOL_PROPERTY
Pharmtype
SciTegic.value.StringValue
3

@<SCITEGIC>MOL_PROPERTY
Potential Energy
SciTegic.value.StringValue
6.33558

@<SCITEGIC>MOL_PROPERTY
RMS Gradient
SciTegic.value.StringValue
0.00828

@<SCITEGIC>MOL_PROPERTY
RelativeEnergy
SciTegic.value.StringValue
2.36222

@<SCITEGIC>MOL_PROPERTY
Solvation Free Energy
SciTegic.value.StringValue
0

@<SCITEGIC>MOL_PROPERTY
Uncert
SciTegic.value.StringValue
1.5

@<SCITEGIC>MOL_PROPERTY
Urey-Bradley Energy
SciTegic.value.StringValue
0

@<SCITEGIC>MOL_PROPERTY
UseResidueTemplateCharge
SciTegic.value.StringValue
True

@<SCITEGIC>MOL_PROPERTY
Van der Waals Energy
SciTegic.value.StringValue
3.82087

@<SCITEGIC>MOL_PROPERTY
Error
SciTegic.value.StringValue
1.11038793103448

@<SCITEGIC>MOL_PROPERTY
logActiv
SciTegic.value.StringValue
0.763427993562937

@<SCITEGIC>MOL_PROPERTY
logEstimate
SciTegic.value.StringValue
0.808902726290421

@<SCITEGIC>ATOM_PROPERTY
Formal Charge
SciTegic.value.StringValue
1 0
2 0
3 0
4 0
5 0
6 0
7 0
8 0
9 0
10 0
11 0
12 0
13 0
14 0
15 0
16 0
17 0
18 0
19 0
20 0
21 0
22 0
23 0
24 0
25 0
26 0
27 0
28 0
29 0
30 0
31 0
32 0
33 0
34 0
35 0
36 0
37 0
38 0
39 0
40 0
41 0
42 0
43 0
44 0

@<SCITEGIC>ATOM_PROPERTY
pdb_tempFactor
SciTegic.value.DoubleValue
1 0
2 0
3 0
4 0
5 0
6 0
7 0
8 0
9 0
10 0
11 0
12 0
13 0
14 0
15 0
16 0
17 0
18 0
19 0
20 0
21 0
22 0
23 0
24 0
25 0
26 0
27 0
28 0
29 0
30 0
31 0
32 0
33 0
34 0
35 0
36 0
37 0
38 0
39 0
40 0
41 0
42 0
43 0
44 0

@<SCITEGIC>ATOM_PROPERTY
pdb_occupancy
SciTegic.value.DoubleValue
1 1
2 1
3 1
4 1
5 1
6 1
7 1
8 1
9 1
10 1
11 1
12 1
13 1
14 1
15 1
16 1
17 1
18 1
19 1
20 1
21 1
22 1
23 1
24 1
25 1
26 1
27 1
28 1
29 1
30 1
31 1
32 1
33 1
34 1
35 1
36 1
37 1
38 1
39 1
40 1
41 1
42 1
43 1
44 1

@<TRIPOS>MOLECULE
dpp4_9
54  57  1  0  0
SMALL
FORMAL_CHARGES
@<TRIPOS>ATOM
    1 C1         4.6314    -1.4929    -4.3298 C.2        1 SUBUNIT  0
    2 C2         3.5737     0.4658    -3.3417 C.2        1 SUBUNIT  0
    3 C3         4.4575    -0.0981    -4.2800 C.2        1 SUBUNIT  0
    4 C4         2.8608    -0.3597    -2.4560 C.2        1 SUBUNIT  0
    5 C5         3.9187    -2.3208    -3.4437 C.2        1 SUBUNIT  0
    6 C6         3.0328    -1.7560    -2.5080 C.2        1 SUBUNIT  0
    7 C7         1.9303     0.2503    -1.4704 C.3        1 SUBUNIT  0
    8 C8         0.4683    -0.0095    -1.8398 C.3        1 SUBUNIT  0
    9 C9        -0.5128     0.7261    -0.9258 C.3        1 SUBUNIT  0
   10 C10       -1.8518     0.0455    -0.8568 C.2        1 SUBUNIT  0
   11 N11       -2.8768     0.6784    -0.2033 N.am       1 SUBUNIT  0
   12 C12       -2.6065     1.7976     0.7423 C.3        1 SUBUNIT  0
   13 C13       -3.3320     1.6134     2.1054 C.3        1 SUBUNIT  0
   14 N14       -4.7172     1.1186     1.9377 N.pl3      1 SUBUNIT  0
   15 C15       -5.1561     0.5137     0.8163 C.2        1 SUBUNIT  0
   16 C16       -4.2951     0.2640    -0.4209 C.3        1 SUBUNIT  0
   17 N17       -6.4804     0.1871     1.0117 N.2        1 SUBUNIT  0
   18 N18       -5.7163     1.1790     2.8150 N.2        1 SUBUNIT  0
   19 C19       -6.8129     0.6220     2.2733 C.2        1 SUBUNIT  0
   20 O20       -2.0268    -1.0384    -1.3634 O.2        1 SUBUNIT  0
   21 N21        0.2270     0.3372    -3.2313 N.3        1 SUBUNIT  0
   22 F22        5.1286     0.6922    -5.1153 F          1 SUBUNIT  0
   23 F23        5.4668    -2.0384    -5.2116 F          1 SUBUNIT  0
   24 F24        2.3633    -2.5517    -1.6748 F          1 SUBUNIT  0
   25 C25       -8.1681     0.4979     2.9325 C.3        1 SUBUNIT  0
   26 F26       -8.1202     1.0585     4.1826 F          1 SUBUNIT  0
   27 F27       -8.5046    -0.8259     3.0370 F          1 SUBUNIT  0
   28 F28       -9.1048     1.1512     2.1755 F          1 SUBUNIT  0
   29 C29       -4.8737     1.0122    -1.6245 C.3        1 SUBUNIT  0
   30 O30       -3.9978     0.8369    -2.7161 O.3        1 SUBUNIT  0
   31 C31       -4.9491     2.4998    -1.3094 C.3        1 SUBUNIT  0
   32 C32       -4.9801     3.5064    -2.4411 C.3        1 SUBUNIT  0
   33 C33       -3.7480     3.3844    -1.5701 C.3        1 SUBUNIT  0
   34 H34        3.4452     1.5391    -3.3037 H          1 SUBUNIT  0
   35 H35        4.0497    -3.3921    -3.4814 H          1 SUBUNIT  0
   36 H36        2.1486    -0.1355    -0.4752 H          1 SUBUNIT  0
   37 H37        2.1248     1.3207    -1.3998 H          1 SUBUNIT  0
   38 H38        0.2583    -1.0781    -1.8486 H          1 SUBUNIT  0
   39 H39       -0.6246     1.7241    -1.3495 H          1 SUBUNIT  0
   40 H40       -0.0986     0.8332     0.0761 H          1 SUBUNIT  0
   41 H41       -2.9490     2.7220     0.2696 H          1 SUBUNIT  0
   42 H42       -1.5321     1.9145     0.9065 H          1 SUBUNIT  0
   43 H43       -3.3509     2.5704     2.6335 H          1 SUBUNIT  0
   44 H44       -2.7840     0.9115     2.7364 H          1 SUBUNIT  0
   45 H45       -4.3207    -0.8082    -0.6273 H          1 SUBUNIT  0
   46 H46        0.9983     0.9404    -3.5524 H          1 SUBUNIT  0
   47 H47        0.2428    -0.5307    -3.7870 H          1 SUBUNIT  0
   48 H48       -5.8522     0.6290    -1.9112 H          1 SUBUNIT  0
   49 H49       -4.3648     0.1263    -3.2653 H          1 SUBUNIT  0
   50 H50       -5.5501     2.7236    -0.4283 H          1 SUBUNIT  0
   51 H51       -4.9196     3.1296    -3.4640 H          1 SUBUNIT  0
   52 H52       -5.6061     4.3892    -2.3138 H          1 SUBUNIT  0
   53 H53       -3.5481     4.1866    -0.8596 H          1 SUBUNIT  0
   54 H54       -2.8602     2.9257    -2.0075 H          1 SUBUNIT  0
@<TRIPOS>BOND
    1     1     5 2
    2     1    23 1
    3     2     3 2
    4     2    34 1
    5     3     1 1
    6     3    22 1
    7     4     2 1
    8     4     7 1
    9     5     6 1
   10     5    35 1
   11     6     4 2
   12     6    24 1
   13     7     8 1
   14     7    36 1
   15     7    37 1
   16     8     9 1
   17     8    21 1
   18     8    38 1
   19     9    10 1
   20     9    39 1
   21     9    40 1
   22    10    11 1
   23    10    20 2
   24    11    12 1
   25    12    13 1
   26    12    41 1
   27    12    42 1
   28    13    14 1
   29    13    43 1
   30    13    44 1
   31    14    15 1
   32    14    18 1
   33    15    16 1
   34    15    17 2
   35    16    11 1
   36    16    29 1
   37    16    45 1
   38    18    19 2
   39    19    17 1
   40    19    25 1
   41    21    46 1
   42    21    47 1
   43    25    26 1
   44    25    27 1
   45    25    28 1
   46    29    30 1
   47    29    31 1
   48    29    48 1
   49    30    49 1
   50    31    33 1
   51    31    50 1
   52    32    31 1
   53    32    33 1
   54    32    51 1
   55    32    52 1
   56    33    53 1
   57    33    54 1
@<TRIPOS>SUBSTRUCTURE
1   ****   1
@<SCITEGIC>MOL_PROPERTY
AbsoluteEnergy
SciTegic.value.StringValue
63.1861

@<SCITEGIC>MOL_PROPERTY
Activ
SciTegic.value.StringValue
12

@<SCITEGIC>MOL_PROPERTY
Angle Energy
SciTegic.value.StringValue
11.5549898147583

@<SCITEGIC>MOL_PROPERTY
Bond Energy
SciTegic.value.StringValue
1.47913002967834

@<SCITEGIC>MOL_PROPERTY
CHARMm Energy
SciTegic.value.StringValue
25.536470413208

@<SCITEGIC>MOL_PROPERTY
Clean Energy
SciTegic.value.StringValue
77.7677993774414

@<SCITEGIC>MOL_PROPERTY
ConfNumber
SciTegic.value.StringValue
133

@<SCITEGIC>MOL_PROPERTY
Dihedral Energy
SciTegic.value.StringValue
11.187159538269

@<SCITEGIC>MOL_PROPERTY
Electrostatic Energy
SciTegic.value.StringValue
6.12723016738892

@<SCITEGIC>MOL_PROPERTY
Estimate
SciTegic.value.StringValue
6.49544

@<SCITEGIC>MOL_PROPERTY
FitValue
SciTegic.value.StringValue
6.15379

@<SCITEGIC>MOL_PROPERTY
Forcefield
SciTegic.value.StringValue
CHARMm

@<SCITEGIC>MOL_PROPERTY
ForcefieldBase
SciTegic.value.StringValue
CHARMm

@<SCITEGIC>MOL_PROPERTY
ForcefieldFFML
SciTegic.value.StringValue
<?xml version="1.0" encoding="UTF-8"?>
<!DOCTYPE ffml SYSTEM "Ffml.dtd">
<ffml version="1.0">
<forcefield name="CHARMm" derivedFrom="CHARMm" base="CHARMm">
<atomTypes>
</atomTypes>
<parameters>
<bond atom1="CT" atom2="NR56">
<quadratic
refValue="1.47"
forceConstant="390"/>
</bond>
<angle atom1="C5R" atom2="CF3" atom3="XF">
<quadratic
refValue="110.26"
forceConstant="53.5714"/>
</angle>
<angle atom1="CR56" atom2="CT" atom3="CT">
<quadratic
refValue="109.47"
forceConstant="70"/>
</angle>
<angle atom1="CR56" atom2="CT" atom3="HA">
<quadratic
refValue="109.47"
forceConstant="40"/>
</angle>
<angle atom1="CR56" atom2="CT" atom3="NX">
<quadratic
refValue="111.6"
forceConstant="70"/>
</angle>
<angle atom1="CT" atom2="CR56" atom3="N5R">
<quadratic
refValue="122"
forceConstant="58"/>
</angle>
<angle atom1="CT" atom2="CT" atom3="NR56">
<quadratic
refValue="111"
forceConstant="46.5"/>
</angle>
<angle atom1="CT" atom2="NR56" atom3="CR56">
<quadratic
refValue="130"
forceConstant="70"/>
</angle>
<angle atom1="CT" atom2="NR56" atom3="N5R">
<quadratic
refValue="127"
forceConstant="70"/>
</angle>
<angle atom1="N5R" atom2="C5R" atom3="CF3">
<quadratic
refValue="119.136"
forceConstant="68"/>
</angle>
<angle atom1="NR56" atom2="CR56" atom3="CT">
<quadratic
refValue="122"
forceConstant="58"/>
</angle>
<angle atom1="NR56" atom2="CT" atom3="HA">
<quadratic
refValue="109.47"
forceConstant="37.5"/>
</angle>
<angle atom1="OT" atom2="CT" atom3="CT3">
<quadratic
refValue="110.5"
forceConstant="45"/>
</angle>
<torsion atom1="CT" atom2="CT" atom3="NR56" atom4="CR56">
<multiplecos
v1="0"
v2="0"
v3="0"
v4="0"
v5="0"
v6="0.15"
gamma1="0"
gamma2="0"
gamma3="0"
gamma4="0"
gamma5="0"
gamma6="180"/>
</torsion>
<torsion atom1="CT" atom2="CT" atom3="NR56" atom4="N5R">
<multiplecos
v1="0"
v2="0"
v3="0.07"
v4="0"
v5="0"
v6="0"
gamma1="0"
gamma2="0"
gamma3="0"
gamma4="0"
gamma5="0"
gamma6="0"/>
</torsion>
<torsion atom1="HA" atom2="CT" atom3="NR56" atom4="CR56">
<multiplecos
v1="0"
v2="0"
v3="0"
v4="0"
v5="0"
v6="0.15"
gamma1="0"
gamma2="0"
gamma3="0"
gamma4="0"
gamma5="0"
gamma6="180"/>
</torsion>
<torsion atom1="HA" atom2="CT" atom3="NR56" atom4="N5R">
<multiplecos
v1="0"
v2="0"
v3="0"
v4="0"
v5="0"
v6="0.15"
gamma1="0"
gamma2="0"
gamma3="0"
gamma4="0"
gamma5="0"
gamma6="180"/>
</torsion>
<torsion atom1="N5R" atom2="C5R" atom3="CF3" atom4="XF">
<multiplecos
v1="0"
v2="0"
v3="0"
v4="0"
v5="0"
v6="0.1"
gamma1="0"
gamma2="0"
gamma3="0"
gamma4="0"
gamma5="0"
gamma6="0"/>
</torsion>
<torsion atom1="N5R" atom2="CR56" atom3="CT" atom4="CT">
<multiplecos
v1="0"
v2="0"
v3="0"
v4="0"
v5="0"
v6="0.01"
gamma1="0"
gamma2="0"
gamma3="0"
gamma4="0"
gamma5="0"
gamma6="0"/>
</torsion>
<torsion atom1="N5R" atom2="CR56" atom3="CT" atom4="HA">
<multiplecos
v1="0"
v2="0"
v3="0"
v4="0"
v5="0"
v6="0.01"
gamma1="0"
gamma2="0"
gamma3="0"
gamma4="0"
gamma5="0"
gamma6="0"/>
</torsion>
<torsion atom1="N5R" atom2="CR56" atom3="CT" atom4="NX">
<multiplecos
v1="0"
v2="0"
v3="0"
v4="0"
v5="0"
v6="0.01"
gamma1="0"
gamma2="0"
gamma3="0"
gamma4="0"
gamma5="0"
gamma6="0"/>
</torsion>
<torsion atom1="NR56" atom2="CR56" atom3="CT" atom4="CT">
<multiplecos
v1="0"
v2="0"
v3="0"
v4="0"
v5="0"
v6="0.01"
gamma1="0"
gamma2="0"
gamma3="0"
gamma4="0"
gamma5="0"
gamma6="0"/>
</torsion>
<torsion atom1="NR56" atom2="CR56" atom3="CT" atom4="HA">
<multiplecos
v1="0"
v2="0"
v3="0"
v4="0"
v5="0"
v6="0.01"
gamma1="0"
gamma2="0"
gamma3="0"
gamma4="0"
gamma5="0"
gamma6="0"/>
</torsion>
<torsion atom1="NR56" atom2="CR56" atom3="CT" atom4="NX">
<multiplecos
v1="0"
v2="0"
v3="0"
v4="0"
v5="0"
v6="0.01"
gamma1="0"
gamma2="0"
gamma3="0"
gamma4="0"
gamma5="0"
gamma6="0"/>
</torsion>
<improper atom1="NR56" atom2="CR56" atom3="N5R" atom4="CT">
<cos1
refValue="0"
forceConstant="90"
periodicity="0"/>
</improper>
</parameters>
</forcefield>
</ffml>

@<SCITEGIC>MOL_PROPERTY
HBA_1
SciTegic.value.StringValue
1

@<SCITEGIC>MOL_PROPERTY
HBA_lipid_2
SciTegic.value.StringValue
1

@<SCITEGIC>MOL_PROPERTY
HBD_3
SciTegic.value.StringValue
1

@<SCITEGIC>MOL_PROPERTY
HYDROPHOBIC_4
SciTegic.value.StringValue
1

@<SCITEGIC>MOL_PROPERTY
Hydrogen Bond Energy
SciTegic.value.StringValue
0

@<SCITEGIC>MOL_PROPERTY
Improper Energy
SciTegic.value.StringValue
0.0539099983870983

@<SCITEGIC>MOL_PROPERTY
Initial Potential Energy
SciTegic.value.StringValue
60.0667114257813

@<SCITEGIC>MOL_PROPERTY
Initial RMS Gradient
SciTegic.value.StringValue
14.1337099075317

@<SCITEGIC>MOL_PROPERTY
MapNumber
SciTegic.value.StringValue
1

@<SCITEGIC>MOL_PROPERTY
MappedAtoms
SciTegic.value.StringValue
18,-6.1598,1.05782,3.04501,1.6,HBA_1.11
18,-6.12559,1.60839,5.99385,2.2,HBA_1.21
20,-1.87611,-0.106532,-0.80351,1.6,HBA_lipid_2.11
20,-2.40872,-2.99697,-1.40747,2.2,HBA_lipid_2.21
21,0.49742,0.115705,-4.54461,1.6,HBD_3.11
21,-0.696527,-2.44681,-5.5486,2.2,HBD_3.21
1,4.36543,-1.27643,-3.80374,1.6,HYDROPHOBIC_4.11

@<SCITEGIC>MOL_PROPERTY
MappedFeatures
SciTegic.value.StringValue
HBA_1,HBA_lipid_2,HBD_3,HYDROPHOBIC_4

@<SCITEGIC>MOL_PROPERTY
MappedLocations
SciTegic.value.StringValue
HBA_1.11,HBA_1.21,HBA_lipid_2.11,HBA_lipid_2.21,HBD_3.11,HBD_3.21,HYDROPHOBIC_4.11

@<SCITEGIC>MOL_PROPERTY
MappingID
SciTegic.value.StringValue
1

@<SCITEGIC>MOL_PROPERTY
Minimization Criteria
SciTegic.value.StringValue
CONJUG> Minimization exiting with gradient tolerance ( 0.0100000) satisfied.

@<SCITEGIC>MOL_PROPERTY
PartialChargeMethod
SciTegic.value.StringValue
MomanyRone

@<SCITEGIC>MOL_PROPERTY
Pharmprint
SciTegic.value.StringValue
'1111'

@<SCITEGIC>MOL_PROPERTY
Pharmtype
SciTegic.value.StringValue
4

@<SCITEGIC>MOL_PROPERTY
Potential Energy
SciTegic.value.StringValue
25.536470413208

@<SCITEGIC>MOL_PROPERTY
RMS Gradient
SciTegic.value.StringValue
0.00923999957740307

@<SCITEGIC>MOL_PROPERTY
RelativeEnergy
SciTegic.value.StringValue
18.995

@<SCITEGIC>MOL_PROPERTY
Solvation Free Energy
SciTegic.value.StringValue
0

@<SCITEGIC>MOL_PROPERTY
Uncert
SciTegic.value.StringValue
1.5

@<SCITEGIC>MOL_PROPERTY
Urey-Bradley Energy
SciTegic.value.StringValue
0

@<SCITEGIC>MOL_PROPERTY
UseResidueTemplateCharge
SciTegic.value.StringValue
True

@<SCITEGIC>MOL_PROPERTY
Van der Waals Energy
SciTegic.value.StringValue
-4.86594009399414

@<SCITEGIC>MOL_PROPERTY
Error
SciTegic.value.StringValue
-1.84744990331679

@<SCITEGIC>MOL_PROPERTY
logActiv
SciTegic.value.StringValue
1.07918124604762

@<SCITEGIC>MOL_PROPERTY
logEstimate
SciTegic.value.StringValue
0.812608575439794

@<SCITEGIC>ATOM_PROPERTY
Formal Charge
SciTegic.value.StringValue
1 0
2 0
3 0
4 0
5 0
6 0
7 0
8 0
9 0
10 0
11 0
12 0
13 0
14 0
15 0
16 0
17 0
18 0
19 0
20 0
21 0
22 0
23 0
24 0
25 0
26 0
27 0
28 0
29 0
30 0
31 0
32 0
33 0
34 0
35 0
36 0
37 0
38 0
39 0
40 0
41 0
42 0
43 0
44 0
45 0
46 0
47 0
48 0
49 0
50 0
51 0
52 0
53 0
54 0

@<SCITEGIC>ATOM_PROPERTY
pdb_tempFactor
SciTegic.value.DoubleValue
1 0
2 0
3 0
4 0
5 0
6 0
7 0
8 0
9 0
10 0
11 0
12 0
13 0
14 0
15 0
16 0
17 0
18 0
19 0
20 0
21 0
22 0
23 0
24 0
25 0
26 0
27 0
28 0
29 0
30 0
31 0
32 0
33 0
34 0
35 0
36 0
37 0
38 0
39 0
40 0
41 0
42 0
43 0
44 0
45 0
46 0
47 0
48 0
49 0
50 0
51 0
52 0
53 0
54 0

@<SCITEGIC>ATOM_PROPERTY
pdb_occupancy
SciTegic.value.DoubleValue
1 1
2 1
3 1
4 1
5 1
6 1
7 1
8 1
9 1
10 1
11 1
12 1
13 1
14 1
15 1
16 1
17 1
18 1
19 1
20 1
21 1
22 1
23 1
24 1
25 1
26 1
27 1
28 1
29 1
30 1
31 1
32 1
33 1
34 1
35 1
36 1
37 1
38 1
39 1
40 1
41 1
42 1
43 1
44 1
45 1
46 1
47 1
48 1
49 1
50 1
51 1
52 1
53 1
54 1

@<TRIPOS>MOLECULE
dpp4_8
56  58  1  0  0
SMALL
FORMAL_CHARGES
@<TRIPOS>ATOM
    1 N1         0.6939     3.2632    -2.3152 N.am       1 SUBUNIT  0
    2 N2         2.5418     3.0708    -3.8576 N.am       1 SUBUNIT  0
    3 C3         2.0187     2.9377    -2.5757 C.2        1 SUBUNIT  0
    4 C4         1.7539     3.5331    -4.9088 C.2        1 SUBUNIT  0
    5 C5        -0.1220     3.7250    -3.3263 C.2        1 SUBUNIT  0
    6 C6         0.4609     3.8561    -4.6776 C.2        1 SUBUNIT  0
    7 C7         0.1542     3.1163    -0.9494 C.3        1 SUBUNIT  0
    8 C8        -0.9718     2.1061    -0.8987 C.2        1 SUBUNIT  0
    9 C9        -2.3423     2.2900    -0.7276 C.2        1 SUBUNIT  0
   10 N10       -2.8625     1.0363    -0.7674 N.pl3      1 SUBUNIT  0
   11 N11       -1.9603     0.0367    -0.9523 N.2        1 SUBUNIT  0
   12 N12       -0.8283     0.7740    -1.0226 N.2        1 SUBUNIT  0
   13 O13       -1.2782     4.0147    -3.1231 O.2        1 SUBUNIT  0
   14 O14        2.7238     2.5348    -1.6778 O.2        1 SUBUNIT  0
   15 N15        2.2711     3.6632    -6.1688 N.pl3      1 SUBUNIT  0
   16 C16        2.8227     2.4856    -6.8823 C.3        1 SUBUNIT  0
   17 C17        3.9910     2.8921    -7.7993 C.3        1 SUBUNIT  0
   18 C18        3.6414     4.0163    -8.7946 C.3        1 SUBUNIT  0
   19 C19        2.4188     4.8653    -8.3737 C.3        1 SUBUNIT  0
   20 C20        2.2918     4.9891    -6.8403 C.3        1 SUBUNIT  0
   21 N21        1.1941     4.3084    -8.9396 N.3        1 SUBUNIT  0
   22 C22        3.9630     2.7106    -4.0824 C.3        1 SUBUNIT  0
   23 C23        4.1627     1.2653    -4.0368 C.1        1 SUBUNIT  0
   24 C24        4.3265     0.0880    -3.9990 C.1        1 SUBUNIT  0
   25 C25        4.5270    -1.3588    -3.9519 C.3        1 SUBUNIT  0
   26 C26       -4.3018     0.7740    -0.6231 C.3        1 SUBUNIT  0
   27 C27       -4.7863     1.0805     0.7692 C.2        1 SUBUNIT  0
   28 C28       -6.0809     1.3907     0.9442 C.2        1 SUBUNIT  0
   29 C29       -6.6034     1.6957     2.2809 C.2        1 SUBUNIT  0
   30 O30       -6.0044     1.0712     3.2920 O.3        1 SUBUNIT  0
   31 O31       -7.5200     2.4712     2.4160 O.2        1 SUBUNIT  0
   32 H32       -0.1756     4.2158    -5.4770 H          1 SUBUNIT  0
   33 H33       -0.2100     4.0831    -0.5994 H          1 SUBUNIT  0
   34 H34        0.9547     2.8011    -0.2794 H          1 SUBUNIT  0
   35 H35       -2.9036     3.2056    -0.5892 H          1 SUBUNIT  0
   36 H36        2.0260     2.0248    -7.4673 H          1 SUBUNIT  0
   37 H37        3.1628     1.7393    -6.1634 H          1 SUBUNIT  0
   38 H38        4.8205     3.2230    -7.1724 H          1 SUBUNIT  0
   39 H39        4.3602     2.0205    -8.3414 H          1 SUBUNIT  0
   40 H40        3.4845     3.5972    -9.7900 H          1 SUBUNIT  0
   41 H41        4.5102     4.6654    -8.8925 H          1 SUBUNIT  0
   42 H42        2.5393     5.8661    -8.7917 H          1 SUBUNIT  0
   43 H43        3.1360     5.5559    -6.4474 H          1 SUBUNIT  0
   44 H44        1.3917     5.5472    -6.5780 H          1 SUBUNIT  0
   45 H45        1.2358     4.4067    -9.9640 H          1 SUBUNIT  0
   46 H46        1.1593     3.3046    -8.7141 H          1 SUBUNIT  0
   47 H47        4.2778     3.0916    -5.0549 H          1 SUBUNIT  0
   48 H48        4.5766     3.1868    -3.3209 H          1 SUBUNIT  0
   49 H49        4.2624    -1.7306    -2.9633 H          1 SUBUNIT  0
   50 H50        3.9537    -1.8319    -4.7487 H          1 SUBUNIT  0
   51 H51        5.5794    -1.5837    -4.1212 H          1 SUBUNIT  0
   52 H52       -4.5085    -0.2675    -0.8662 H          1 SUBUNIT  0
   53 H53       -4.8558     1.3730    -1.3465 H          1 SUBUNIT  0
   54 H54       -4.1851     1.0771     1.6667 H          1 SUBUNIT  0
   55 H55       -6.8051     1.4320     0.1452 H          1 SUBUNIT  0
   56 H56       -6.3054     1.2356     4.1951 H          1 SUBUNIT  0
@<TRIPOS>BOND
    1     1     5 1
    2     1     7 1
    3     2     3 1
    4     2    22 1
    5     3     1 1
    6     3    14 2
    7     4     2 1
    8     4    15 1
    9     5     6 1
   10     5    13 2
   11     6     4 2
   12     6    32 1
   13     7     8 1
   14     7    33 1
   15     7    34 1
   16     9     8 2
   17     9    10 1
   18     9    35 1
   19    10    11 1
   20    10    26 1
   21    11    12 2
   22    12     8 1
   23    15    16 1
   24    16    17 1
   25    16    36 1
   26    16    37 1
   27    17    18 1
   28    17    38 1
   29    17    39 1
   30    18    19 1
   31    18    40 1
   32    18    41 1
   33    19    20 1
   34    19    21 1
   35    19    42 1
   36    20    15 1
   37    20    43 1
   38    20    44 1
   39    21    45 1
   40    21    46 1
   41    22    23 1
   42    22    47 1
   43    22    48 1
   44    23    24 3
   45    24    25 1
   46    25    49 1
   47    25    50 1
   48    25    51 1
   49    26    27 1
   50    26    52 1
   51    26    53 1
   52    27    28 2
   53    27    54 1
   54    28    29 1
   55    28    55 1
   56    29    30 1
   57    29    31 2
   58    30    56 1
@<TRIPOS>SUBSTRUCTURE
1   ****   1
@<SCITEGIC>MOL_PROPERTY
AbsoluteEnergy
SciTegic.value.StringValue
77.6097

@<SCITEGIC>MOL_PROPERTY
Activ
SciTegic.value.StringValue
9.5600004196167

@<SCITEGIC>MOL_PROPERTY
Angle Energy
SciTegic.value.StringValue
11.6511001586914

@<SCITEGIC>MOL_PROPERTY
Bond Energy
SciTegic.value.StringValue
0.755800008773804

@<SCITEGIC>MOL_PROPERTY
CHARMm Energy
SciTegic.value.StringValue
-31.1847400665283

@<SCITEGIC>MOL_PROPERTY
Clean Energy
SciTegic.value.StringValue
77.0604934692383

@<SCITEGIC>MOL_PROPERTY
ConfNumber
SciTegic.value.StringValue
136

@<SCITEGIC>MOL_PROPERTY
Dihedral Energy
SciTegic.value.StringValue
12.7239999771118

@<SCITEGIC>MOL_PROPERTY
Electrostatic Energy
SciTegic.value.StringValue
-49.759838104248

@<SCITEGIC>MOL_PROPERTY
Estimate
SciTegic.value.StringValue
7.95356

@<SCITEGIC>MOL_PROPERTY
FitValue
SciTegic.value.StringValue
6.06584

@<SCITEGIC>MOL_PROPERTY
Forcefield
SciTegic.value.StringValue
CHARMm

@<SCITEGIC>MOL_PROPERTY
ForcefieldBase
SciTegic.value.StringValue
CHARMm

@<SCITEGIC>MOL_PROPERTY
ForcefieldFFML
SciTegic.value.StringValue
<?xml version="1.0" encoding="UTF-8"?>
<!DOCTYPE ffml SYSTEM "Ffml.dtd">
<ffml version="1.0">
<forcefield name="CHARMm" derivedFrom="CHARMm" base="CHARMm">
<atomTypes>
</atomTypes>
<parameters>
<angle atom1="N5R" atom2="CT" atom3="CUA1">
<quadratic
refValue="111.097"
forceConstant="58.4444"/>
</angle>
<angle atom1="NX" atom2="CT" atom3="CUY1">
<quadratic
refValue="110.334"
forceConstant="64.0769"/>
</angle>
<angle atom1="NX" atom2="CUA1" atom3="NX">
<quadratic
refValue="120"
forceConstant="60"/>
</angle>
</parameters>
</forcefield>
</ffml>

@<SCITEGIC>MOL_PROPERTY
HBA_1
SciTegic.value.StringValue
1

@<SCITEGIC>MOL_PROPERTY
HBA_lipid_2
SciTegic.value.StringValue
1

@<SCITEGIC>MOL_PROPERTY
HBD_3
SciTegic.value.StringValue
0

@<SCITEGIC>MOL_PROPERTY
HYDROPHOBIC_4
SciTegic.value.StringValue
1

@<SCITEGIC>MOL_PROPERTY
Hydrogen Bond Energy
SciTegic.value.StringValue
0

@<SCITEGIC>MOL_PROPERTY
Improper Energy
SciTegic.value.StringValue
0.546660006046295

@<SCITEGIC>MOL_PROPERTY
Initial Potential Energy
SciTegic.value.StringValue
-3.64041996002197

@<SCITEGIC>MOL_PROPERTY
Initial RMS Gradient
SciTegic.value.StringValue
14.2234296798706

@<SCITEGIC>MOL_PROPERTY
MapNumber
SciTegic.value.StringValue
1

@<SCITEGIC>MOL_PROPERTY
MappedAtoms
SciTegic.value.StringValue
30,-6.1598,1.05782,3.04501,1.6,HBA_1.11
30,-6.12559,1.60839,5.99385,2.2,HBA_1.21
11,-1.87611,-0.106532,-0.80351,1.6,HBA_lipid_2.11
11,-2.40872,-2.99697,-1.40747,2.2,HBA_lipid_2.21
25,4.36543,-1.27643,-3.80374,1.6,HYDROPHOBIC_4.11

@<SCITEGIC>MOL_PROPERTY
MappedFeatures
SciTegic.value.StringValue
HBA_1,HBA_lipid_2,HYDROPHOBIC_4

@<SCITEGIC>MOL_PROPERTY
MappedLocations
SciTegic.value.StringValue
HBA_1.11,HBA_1.21,HBA_lipid_2.11,HBA_lipid_2.21,HYDROPHOBIC_4.11

@<SCITEGIC>MOL_PROPERTY
MappingID
SciTegic.value.StringValue
1

@<SCITEGIC>MOL_PROPERTY
Minimization Criteria
SciTegic.value.StringValue
CONJUG> Minimization exiting with gradient tolerance ( 0.0100000) satisfied.

@<SCITEGIC>MOL_PROPERTY
PartialChargeMethod
SciTegic.value.StringValue
MomanyRone

@<SCITEGIC>MOL_PROPERTY
Pharmprint
SciTegic.value.StringValue
'1101'

@<SCITEGIC>MOL_PROPERTY
Pharmtype
SciTegic.value.StringValue
3

@<SCITEGIC>MOL_PROPERTY
Potential Energy
SciTegic.value.StringValue
-31.1847400665283

@<SCITEGIC>MOL_PROPERTY
RMS Gradient
SciTegic.value.StringValue
0.00970000028610229

@<SCITEGIC>MOL_PROPERTY
RelativeEnergy
SciTegic.value.StringValue
10.7271

@<SCITEGIC>MOL_PROPERTY
Solvation Free Energy
SciTegic.value.StringValue
0

@<SCITEGIC>MOL_PROPERTY
Uncert
SciTegic.value.StringValue
1.5

@<SCITEGIC>MOL_PROPERTY
Urey-Bradley Energy
SciTegic.value.StringValue
0

@<SCITEGIC>MOL_PROPERTY
UseResidueTemplateCharge
SciTegic.value.StringValue
True

@<SCITEGIC>MOL_PROPERTY
Van der Waals Energy
SciTegic.value.StringValue
-7.10244989395142

@<SCITEGIC>MOL_PROPERTY
Error
SciTegic.value.StringValue
-1.2019775320255

@<SCITEGIC>MOL_PROPERTY
logActiv
SciTegic.value.StringValue
0.98045791133857

@<SCITEGIC>MOL_PROPERTY
logEstimate
SciTegic.value.StringValue
0.900561561649008

@<SCITEGIC>ATOM_PROPERTY
Formal Charge
SciTegic.value.StringValue
1 0
2 0
3 0
4 0
5 0
6 0
7 0
8 0
9 0
10 0
11 0
12 0
13 0
14 0
15 0
16 0
17 0
18 0
19 0
20 0
21 0
22 0
23 0
24 0
25 0
26 0
27 0
28 0
29 0
30 0
31 0
32 0
33 0
34 0
35 0
36 0
37 0
38 0
39 0
40 0
41 0
42 0
43 0
44 0
45 0
46 0
47 0
48 0
49 0
50 0
51 0
52 0
53 0
54 0
55 0
56 0

@<SCITEGIC>ATOM_PROPERTY
pdb_tempFactor
SciTegic.value.DoubleValue
1 0
2 0
3 0
4 0
5 0
6 0
7 0
8 0
9 0
10 0
11 0
12 0
13 0
14 0
15 0
16 0
17 0
18 0
19 0
20 0
21 0
22 0
23 0
24 0
25 0
26 0
27 0
28 0
29 0
30 0
31 0
32 0
33 0
34 0
35 0
36 0
37 0
38 0
39 0
40 0
41 0
42 0
43 0
44 0
45 0
46 0
47 0
48 0
49 0
50 0
51 0
52 0
53 0
54 0
55 0
56 0

@<SCITEGIC>ATOM_PROPERTY
pdb_occupancy
SciTegic.value.DoubleValue
1 1
2 1
3 1
4 1
5 1
6 1
7 1
8 1
9 1
10 1
11 1
12 1
13 1
14 1
15 1
16 1
17 1
18 1
19 1
20 1
21 1
22 1
23 1
24 1
25 1
26 1
27 1
28 1
29 1
30 1
31 1
32 1
33 1
34 1
35 1
36 1
37 1
38 1
39 1
40 1
41 1
42 1
43 1
44 1
45 1
46 1
47 1
48 1
49 1
50 1
51 1
52 1
53 1
54 1
55 1
56 1

@<TRIPOS>MOLECULE
dpp4_13
49  53  1  0  0
SMALL
FORMAL_CHARGES
@<TRIPOS>ATOM
    1 C1         5.4766    -1.2121    -4.1627 C.2        1 SUBUNIT  0
    2 C2         4.4737    -1.8576    -4.9099 C.2        1 SUBUNIT  0
    3 C3         3.1439    -1.8614    -4.4516 C.2        1 SUBUNIT  0
    4 C4         2.8175    -1.2207    -3.2413 C.2        1 SUBUNIT  0
    5 C5         3.8208    -0.5759    -2.4947 C.2        1 SUBUNIT  0
    6 C6         5.1500    -0.5702    -2.9555 C.2        1 SUBUNIT  0
    7 F7         6.0921     0.0446    -2.2448 F          1 SUBUNIT  0
    8 C8         1.4132    -1.2185    -2.7428 C.3        1 SUBUNIT  0
    9 C9         0.5956    -0.0039    -3.2547 C.3        1 SUBUNIT  0
   10 C10       -0.8035     0.0331    -2.6142 C.3        1 SUBUNIT  0
   11 C11       -0.6857    -0.0771    -1.0869 C.3        1 SUBUNIT  0
   12 C12        0.1785    -1.2894    -0.6880 C.3        1 SUBUNIT  0
   13 O13        1.4474    -1.2045    -1.3207 O.3        1 SUBUNIT  0
   14 N14        0.4636    -0.0323    -4.7076 N.3        1 SUBUNIT  0
   15 F15        2.2041    -2.4761    -5.1676 F          1 SUBUNIT  0
   16 F16        6.7319    -1.2133    -4.6072 F          1 SUBUNIT  0
   17 N17       -2.0075    -0.1824    -0.4823 N.3        1 SUBUNIT  0
   18 C18       -2.9670     0.8826    -0.9355 C.3        1 SUBUNIT  0
   19 C19       -3.5944     1.3064     0.3514 C.2        1 SUBUNIT  0
   20 C20       -3.0505     0.6511     1.4321 C.2        1 SUBUNIT  0
   21 C21       -1.9792    -0.3048     1.0146 C.3        1 SUBUNIT  0
   22 N22       -4.5589     2.1646     0.7849 N.2        1 SUBUNIT  0
   23 C23       -3.7153     1.1387     2.5602 C.2        1 SUBUNIT  0
   24 N24       -4.6230     2.0562     2.1260 N.pl3      1 SUBUNIT  0
   25 C25       -5.4045     2.6733     3.1597 C.2        1 SUBUNIT  0
   26 C26       -5.2271     2.3383     4.4561 C.2        1 SUBUNIT  0
   27 N27       -3.4572     0.7159     3.9663 N.2        1 SUBUNIT  0
   28 C28       -4.2079     1.3243     4.8261 C.2        1 SUBUNIT  0
   29 C29       -6.4356     3.7054     2.7806 C.3        1 SUBUNIT  0
   30 H30       -4.1134     1.0998     5.8784 H          1 SUBUNIT  0
   31 H31        4.7250    -2.3506    -5.8375 H          1 SUBUNIT  0
   32 H32        3.5701    -0.0813    -1.5668 H          1 SUBUNIT  0
   33 H33        0.9428    -2.1523    -3.0542 H          1 SUBUNIT  0
   34 H34        1.1149     0.9194    -2.9814 H          1 SUBUNIT  0
   35 H35       -1.3247     0.9498    -2.8889 H          1 SUBUNIT  0
   36 H36       -1.4002    -0.7975    -2.9949 H          1 SUBUNIT  0
   37 H37       -0.2151     0.8303    -0.7071 H          1 SUBUNIT  0
   38 H38       -0.2914    -2.2312    -0.9734 H          1 SUBUNIT  0
   39 H39        0.3428    -1.3135     0.3902 H          1 SUBUNIT  0
   40 H40        1.3939     0.1245    -5.1192 H          1 SUBUNIT  0
   41 H41        0.1423    -0.9699    -4.9841 H          1 SUBUNIT  0
   42 H42       -2.4501     1.7118    -1.3979 H          1 SUBUNIT  0
   43 H43       -3.6969     0.4724    -1.6179 H          1 SUBUNIT  0
   44 H44       -1.0252    -0.0064     1.4235 H          1 SUBUNIT  0
   45 H45       -2.2123    -1.3161     1.3179 H          1 SUBUNIT  0
   46 H46       -5.8186     2.8055     5.2307 H          1 SUBUNIT  0
   47 H47       -6.9371     4.0742     3.6769 H          1 SUBUNIT  0
   48 H48       -5.9621     4.5140     2.2234 H          1 SUBUNIT  0
   49 H49       -7.1912     3.2541     2.1376 H          1 SUBUNIT  0
@<TRIPOS>BOND
    1     1     2 2
    2     1    16 1
    3     2     3 1
    4     2    31 1
    5     3     4 2
    6     3    15 1
    7     4     5 1
    8     4     8 1
    9     5     6 2
   10     5    32 1
   11     6     1 1
   12     6     7 1
   13     8    13 1
   14     8    33 1
   15     9     8 1
   16     9    14 1
   17     9    34 1
   18    10     9 1
   19    10    35 1
   20    10    36 1
   21    11    10 1
   22    11    17 1
   23    11    37 1
   24    12    11 1
   25    12    38 1
   26    12    39 1
   27    13    12 1
   28    14    40 1
   29    14    41 1
   30    18    17 1
   31    18    19 1
   32    18    42 1
   33    18    43 1
   34    19    20 1
   35    19    22 2
   36    20    21 1
   37    20    23 2
   38    21    17 1
   39    21    44 1
   40    21    45 1
   41    23    24 1
   42    23    27 1
   43    24    22 1
   44    24    25 1
   45    25    29 1
   46    26    25 2
   47    26    46 1
   48    27    28 2
   49    28    26 1
   50    28    30 1
   51    29    47 1
   52    29    48 1
   53    29    49 1
@<TRIPOS>SUBSTRUCTURE
1   ****   1
@<SCITEGIC>MOL_PROPERTY
AbsoluteEnergy
SciTegic.value.StringValue
88.9897

@<SCITEGIC>MOL_PROPERTY
Activ
SciTegic.value.StringValue
44

@<SCITEGIC>MOL_PROPERTY
Angle Energy
SciTegic.value.StringValue
28.6562805175781

@<SCITEGIC>MOL_PROPERTY
Bond Energy
SciTegic.value.StringValue
4.08552980422974

@<SCITEGIC>MOL_PROPERTY
CHARMm Energy
SciTegic.value.StringValue
46.2027206420898

@<SCITEGIC>MOL_PROPERTY
Clean Energy
SciTegic.value.StringValue
68.6101150512695

@<SCITEGIC>MOL_PROPERTY
ConfNumber
SciTegic.value.StringValue
13

@<SCITEGIC>MOL_PROPERTY
Dihedral Energy
SciTegic.value.StringValue
13.8611402511597

@<SCITEGIC>MOL_PROPERTY
Electrostatic Energy
SciTegic.value.StringValue
3.05672001838684

@<SCITEGIC>MOL_PROPERTY
Estimate
SciTegic.value.StringValue
8.62868

@<SCITEGIC>MOL_PROPERTY
FitValue
SciTegic.value.StringValue
6.03046

@<SCITEGIC>MOL_PROPERTY
Forcefield
SciTegic.value.StringValue
CHARMm

@<SCITEGIC>MOL_PROPERTY
ForcefieldBase
SciTegic.value.StringValue
CHARMm

@<SCITEGIC>MOL_PROPERTY
ForcefieldFFML
SciTegic.value.StringValue
<?xml version="1.0" encoding="UTF-8"?>
<!DOCTYPE ffml SYSTEM "Ffml.dtd">
<ffml version="1.0">
<forcefield name="CHARMm" derivedFrom="CHARMm" base="CHARMm">
<atomTypes>
</atomTypes>
<parameters>
</parameters>
</forcefield>
</ffml>

@<SCITEGIC>MOL_PROPERTY
HBA_1
SciTegic.value.StringValue
0

@<SCITEGIC>MOL_PROPERTY
HBA_lipid_2
SciTegic.value.StringValue
1

@<SCITEGIC>MOL_PROPERTY
HBD_3
SciTegic.value.StringValue
1

@<SCITEGIC>MOL_PROPERTY
HYDROPHOBIC_4
SciTegic.value.StringValue
1

@<SCITEGIC>MOL_PROPERTY
Hydrogen Bond Energy
SciTegic.value.StringValue
0

@<SCITEGIC>MOL_PROPERTY
Improper Energy
SciTegic.value.StringValue
0.0130200004205108

@<SCITEGIC>MOL_PROPERTY
Initial Potential Energy
SciTegic.value.StringValue
77.7831420898438

@<SCITEGIC>MOL_PROPERTY
Initial RMS Gradient
SciTegic.value.StringValue
27.6327095031738

@<SCITEGIC>MOL_PROPERTY
MapNumber
SciTegic.value.StringValue
1

@<SCITEGIC>MOL_PROPERTY
MappedAtoms
SciTegic.value.StringValue
17,-1.87611,-0.106532,-0.80351,1.6,HBA_lipid_2.11
17,-2.40872,-2.99697,-1.40747,2.2,HBA_lipid_2.21
14,0.49742,0.115705,-4.54461,1.6,HBD_3.11
14,-0.696527,-2.44681,-5.5486,2.2,HBD_3.21
1,4.36543,-1.27643,-3.80374,1.6,HYDROPHOBIC_4.11

@<SCITEGIC>MOL_PROPERTY
MappedFeatures
SciTegic.value.StringValue
HBA_lipid_2,HBD_3,HYDROPHOBIC_4

@<SCITEGIC>MOL_PROPERTY
MappedLocations
SciTegic.value.StringValue
HBA_lipid_2.11,HBA_lipid_2.21,HBD_3.11,HBD_3.21,HYDROPHOBIC_4.11

@<SCITEGIC>MOL_PROPERTY
MappingID
SciTegic.value.StringValue
1

@<SCITEGIC>MOL_PROPERTY
Minimization Criteria
SciTegic.value.StringValue
CONJUG> Minimization exiting with gradient tolerance ( 0.0100000) satisfied.

@<SCITEGIC>MOL_PROPERTY
PartialChargeMethod
SciTegic.value.StringValue
MomanyRone

@<SCITEGIC>MOL_PROPERTY
Pharmprint
SciTegic.value.StringValue
'0111'

@<SCITEGIC>MOL_PROPERTY
Pharmtype
SciTegic.value.StringValue
3

@<SCITEGIC>MOL_PROPERTY
Potential Energy
SciTegic.value.StringValue
46.2027206420898

@<SCITEGIC>MOL_PROPERTY
RMS Gradient
SciTegic.value.StringValue
0.00779999978840351

@<SCITEGIC>MOL_PROPERTY
RelativeEnergy
SciTegic.value.StringValue
2.76115

@<SCITEGIC>MOL_PROPERTY
Solvation Free Energy
SciTegic.value.StringValue
0

@<SCITEGIC>MOL_PROPERTY
Uncert
SciTegic.value.StringValue
1.5

@<SCITEGIC>MOL_PROPERTY
Urey-Bradley Energy
SciTegic.value.StringValue
0

@<SCITEGIC>MOL_PROPERTY
UseResidueTemplateCharge
SciTegic.value.StringValue
True

@<SCITEGIC>MOL_PROPERTY
Van der Waals Energy
SciTegic.value.StringValue
-3.46998000144959

@<SCITEGIC>MOL_PROPERTY
Error
SciTegic.value.StringValue
-5.09927358529926

@<SCITEGIC>MOL_PROPERTY
logActiv
SciTegic.value.StringValue
1.64345267648619

@<SCITEGIC>MOL_PROPERTY
logEstimate
SciTegic.value.StringValue
0.935944363205049

@<SCITEGIC>ATOM_PROPERTY
Formal Charge
SciTegic.value.StringValue
1 0
2 0
3 0
4 0
5 0
6 0
7 0
8 0
9 0
10 0
11 0
12 0
13 0
14 0
15 0
16 0
17 0
18 0
19 0
20 0
21 0
22 0
23 0
24 0
25 0
26 0
27 0
28 0
29 0
30 0
31 0
32 0
33 0
34 0
35 0
36 0
37 0
38 0
39 0
40 0
41 0
42 0
43 0
44 0
45 0
46 0
47 0
48 0
49 0

@<SCITEGIC>ATOM_PROPERTY
pdb_tempFactor
SciTegic.value.DoubleValue
1 0
2 0
3 0
4 0
5 0
6 0
7 0
8 0
9 0
10 0
11 0
12 0
13 0
14 0
15 0
16 0
17 0
18 0
19 0
20 0
21 0
22 0
23 0
24 0
25 0
26 0
27 0
28 0
29 0
30 0
31 0
32 0
33 0
34 0
35 0
36 0
37 0
38 0
39 0
40 0
41 0
42 0
43 0
44 0
45 0
46 0
47 0
48 0
49 0

@<SCITEGIC>ATOM_PROPERTY
pdb_occupancy
SciTegic.value.DoubleValue
1 1
2 1
3 1
4 1
5 1
6 1
7 1
8 1
9 1
10 1
11 1
12 1
13 1
14 1
15 1
16 1
17 1
18 1
19 1
20 1
21 1
22 1
23 1
24 1
25 1
26 1
27 1
28 1
29 1
30 1
31 1
32 1
33 1
34 1
35 1
36 1
37 1
38 1
39 1
40 1
41 1
42 1
43 1
44 1
45 1
46 1
47 1
48 1
49 1

@<TRIPOS>MOLECULE
dpp4_4
60  64  1  0  0
SMALL
FORMAL_CHARGES
@<TRIPOS>ATOM
    1 N1        -2.3647     1.7421    -0.3800 N.am       1 SUBUNIT  0
    2 C2        -2.0560     3.0731    -0.0622 C.2        1 SUBUNIT  0
    3 N3        -0.7440     3.5523     0.0779 N.am       1 SUBUNIT  0
    4 C4         0.3372     2.5445    -0.1241 C.2        1 SUBUNIT  0
    5 C5         0.0149     1.2596    -0.4409 C.2        1 SUBUNIT  0
    6 C6        -1.3743     0.7915    -0.5814 C.2        1 SUBUNIT  0
    7 N7         1.2628     0.6186    -0.5602 N.pl3      1 SUBUNIT  0
    8 C8         1.6563     2.7559    -0.0309 C.2        1 SUBUNIT  0
    9 C9         2.2973     1.5545    -0.3055 C.2        1 SUBUNIT  0
   10 N10        3.7496     1.3077    -0.3257 N.pl3      1 SUBUNIT  0
   11 C11        4.6838     2.2771    -0.9439 C.3        1 SUBUNIT  0
   12 C12        5.8229     2.6399     0.0203 C.3        1 SUBUNIT  0
   13 N13        6.3910     1.3909     0.5922 N.pl3      1 SUBUNIT  1
   14 C14        5.4655     0.4316     1.2530 C.3        1 SUBUNIT  0
   15 C15        4.3278     0.0849     0.2768 C.3        1 SUBUNIT  0
   16 C16        2.2949     4.0025     0.3013 C.1        1 SUBUNIT  0
   17 O17       -1.6177    -0.3614    -0.8581 O.2        1 SUBUNIT  0
   18 O18       -2.9590     3.8623     0.1030 O.2        1 SUBUNIT  0
   19 C19        1.4671    -0.7997    -0.8903 C.3        1 SUBUNIT  0
   20 C20        2.4635    -0.9524    -1.9453 C.1        1 SUBUNIT  0
   21 C21        3.2736    -1.0778    -2.8070 C.1        1 SUBUNIT  0
   22 C22        4.2710    -1.2303    -3.8634 C.3        1 SUBUNIT  0
   23 N23        2.8113     5.0070     0.5687 N.1        1 SUBUNIT  0
   24 H24        5.4486     3.2638     0.8354 H          1 SUBUNIT  0
   25 C25        7.5873     1.1639     0.5360 C.2        1 SUBUNIT  0
   26 C26       -3.7797     1.3332    -0.5026 C.3        1 SUBUNIT  0
   27 C27       -4.4771     1.3787     0.8047 C.2        1 SUBUNIT  0
   28 C28       -6.0011     2.4595     2.4212 C.2        1 SUBUNIT  0
   29 C29       -5.3526     2.4609     1.1470 C.2        1 SUBUNIT  0
   30 N30       -5.7811     1.4213     3.3045 N.2        1 SUBUNIT  0
   31 C31       -4.2799     0.3282     1.7493 C.2        1 SUBUNIT  0
   32 C32       -4.9444     0.3728     2.9939 C.2        1 SUBUNIT  0
   33 C33       -5.5655     3.5243     0.2225 C.2        1 SUBUNIT  0
   34 C34       -6.4293     4.5813     0.5748 C.2        1 SUBUNIT  0
   35 C35       -6.8621     3.5334     2.7462 C.2        1 SUBUNIT  0
   36 C36       -7.0718     4.5842     1.8291 C.2        1 SUBUNIT  0
   37 C37       -3.3992    -0.7715     1.4242 C.1        1 SUBUNIT  0
   38 N38       -2.6955    -1.6557     1.1647 N.1        1 SUBUNIT  0
   39 H39       -0.5399     4.5071     0.3022 H          1 SUBUNIT  0
   40 H40        5.0974     1.8239    -1.8463 H          1 SUBUNIT  0
   41 H41        4.1543     3.1773    -1.2572 H          1 SUBUNIT  0
   42 H42        6.5875     3.2217    -0.4999 H          1 SUBUNIT  0
   43 H43        5.0636     0.8928     2.1565 H          1 SUBUNIT  0
   44 H44        5.9871    -0.4766     1.5608 H          1 SUBUNIT  0
   45 H45        4.7136    -0.5412    -0.5293 H          1 SUBUNIT  0
   46 H46        3.5580    -0.4959     0.7869 H          1 SUBUNIT  0
   47 H47        1.7921    -1.3362     0.0006 H          1 SUBUNIT  0
   48 H48        0.5219    -1.2359    -1.2145 H          1 SUBUNIT  0
   49 H49        3.9189    -0.7395    -4.7704 H          1 SUBUNIT  0
   50 H50        5.2290    -0.8428    -3.5180 H          1 SUBUNIT  0
   51 H51        4.4019    -2.2898    -4.0881 H          1 SUBUNIT  0
   52 H52        8.0255     0.2678     0.9459 H          1 SUBUNIT  0
   53 H53        8.2474     1.8740     0.0602 H          1 SUBUNIT  0
   54 H54       -3.8282     0.3214    -0.9059 H          1 SUBUNIT  0
   55 H55       -4.2848     1.9965    -1.2066 H          1 SUBUNIT  0
   56 H56       -4.8061    -0.4094     3.7110 H          1 SUBUNIT  0
   57 H57       -5.0803     3.5420    -0.7503 H          1 SUBUNIT  0
   58 H58       -6.5897     5.3820    -0.1242 H          1 SUBUNIT  0
   59 H59       -7.3594     3.5588     3.6908 H          1 SUBUNIT  0
   60 H60       -7.7283     5.4003     2.0844 H          1 SUBUNIT  0
@<TRIPOS>BOND
    1     1     2 1
    2     1     6 1
    3     1    26 1
    4     2     3 1
    5     2    18 2
    6     3     4 1
    7     3    39 1
    8     4     5 2
    9     4     8 1
   10     5     6 1
   11     5     7 1
   12     6    17 2
   13     7    19 1
   14     8     9 2
   15     8    16 1
   16     9     7 1
   17     9    10 1
   18    10    11 1
   19    11    12 1
   20    11    40 1
   21    11    41 1
   22    12    13 1
   23    12    24 1
   24    12    42 1
   25    13    14 1
   26    13    25 2
   27    14    15 1
   28    14    43 1
   29    14    44 1
   30    15    10 1
   31    15    45 1
   32    15    46 1
   33    16    23 3
   34    19    20 1
   35    19    47 1
   36    19    48 1
   37    20    21 3
   38    21    22 1
   39    22    49 1
   40    22    50 1
   41    22    51 1
   42    25    52 1
   43    25    53 1
   44    26    27 1
   45    26    54 1
   46    26    55 1
   47    27    31 2
   48    28    29 1
   49    28    35 2
   50    29    27 1
   51    29    33 2
   52    30    28 1
   53    31    32 1
   54    31    37 1
   55    32    30 2
   56    32    56 1
   57    33    57 1
   58    34    33 1
   59    34    58 1
   60    35    36 1
   61    35    59 1
   62    36    34 2
   63    36    60 1
   64    37    38 3
@<TRIPOS>SUBSTRUCTURE
1   ****   1
@<SCITEGIC>MOL_PROPERTY
AbsoluteEnergy
SciTegic.value.StringValue
122.174

@<SCITEGIC>MOL_PROPERTY
Activ
SciTegic.value.StringValue
2

@<SCITEGIC>MOL_PROPERTY
Angle Energy
SciTegic.value.StringValue
15.6219501495361

@<SCITEGIC>MOL_PROPERTY
Bond Energy
SciTegic.value.StringValue
3.67260003089905

@<SCITEGIC>MOL_PROPERTY
CHARMm Energy
SciTegic.value.StringValue
9.16697978973389

@<SCITEGIC>MOL_PROPERTY
Clean Energy
SciTegic.value.StringValue
111.829704284668

@<SCITEGIC>MOL_PROPERTY
ConfNumber
SciTegic.value.StringValue
22

@<SCITEGIC>MOL_PROPERTY
Dihedral Energy
SciTegic.value.StringValue
8.65447044372559

@<SCITEGIC>MOL_PROPERTY
Electrostatic Energy
SciTegic.value.StringValue
-25.0961799621582

@<SCITEGIC>MOL_PROPERTY
Estimate
SciTegic.value.StringValue
12.9849

@<SCITEGIC>MOL_PROPERTY
FitValue
SciTegic.value.StringValue
5.85296

@<SCITEGIC>MOL_PROPERTY
Forcefield
SciTegic.value.StringValue
CHARMm

@<SCITEGIC>MOL_PROPERTY
ForcefieldBase
SciTegic.value.StringValue
CHARMm

@<SCITEGIC>MOL_PROPERTY
ForcefieldFFML
SciTegic.value.StringValue
<?xml version="1.0" encoding="UTF-8"?>
<!DOCTYPE ffml SYSTEM "Ffml.dtd">
<ffml version="1.0">
<forcefield name="CHARMm" derivedFrom="CHARMm" base="CHARMm">
<atomTypes>
</atomTypes>
<parameters>
<bond atom1="C5R" atom2="CUY2">
<quadratic
refValue="1.451"
forceConstant="342.5"/>
</bond>
<bond atom1="C5R" atom2="NX">
<quadratic
refValue="1.47"
forceConstant="390"/>
</bond>
<angle atom1="C5R" atom2="C5R" atom3="CUY2">
<quadratic
refValue="117.083"
forceConstant="72.5"/>
</angle>
<angle atom1="C5R" atom2="C5R" atom3="NX">
<quadratic
refValue="126"
forceConstant="65"/>
</angle>
<angle atom1="C5R" atom2="CUY2" atom3="N">
<quadratic
refValue="180"
forceConstant="44"/>
</angle>
<angle atom1="C5R" atom2="NX" atom3="CT">
<quadratic
refValue="120"
forceConstant="80"/>
</angle>
<angle atom1="CR56" atom2="C5R" atom3="CUY2">
<quadratic
refValue="119.154"
forceConstant="72.3077"/>
</angle>
<angle atom1="CR56" atom2="NP" atom3="H">
<quadratic
refValue="120"
forceConstant="30"/>
</angle>
<angle atom1="N5R" atom2="C5R" atom3="NX">
<quadratic
refValue="127"
forceConstant="70"/>
</angle>
<angle atom1="N5R" atom2="CT" atom3="CUY1">
<quadratic
refValue="110.845"
forceConstant="51"/>
</angle>
<angle atom1="NP" atom2="CR56" atom3="C5R">
<quadratic
refValue="126"
forceConstant="65"/>
</angle>
<angle atom1="NX" atom2="C" atom3="CR56">
<quadratic
refValue="117.5"
forceConstant="70"/>
</angle>
<angle atom1="NX" atom2="C" atom3="HA">
<quadratic
refValue="110.4"
forceConstant="55"/>
</angle>
<torsion atom1="C5R" atom2="C5R" atom3="CUY2" atom4="N">
<multiplecos
v1="0"
v2="0"
v3="0"
v4="0"
v5="0"
v6="0"
gamma1="0"
gamma2="0"
gamma3="0"
gamma4="0"
gamma5="0"
gamma6="0"/>
</torsion>
<torsion atom1="CR56" atom2="C5R" atom3="CUY2" atom4="N">
<multiplecos
v1="0"
v2="0"
v3="0"
v4="0"
v5="0"
v6="0"
gamma1="0"
gamma2="0"
gamma3="0"
gamma4="0"
gamma5="0"
gamma6="0"/>
</torsion>
<improper atom1="NX" atom2="CT" atom3="CT" atom4="C5R">
<cos1
refValue="0"
forceConstant="40"
periodicity="0"/>
</improper>
</parameters>
</forcefield>
</ffml>

@<SCITEGIC>MOL_PROPERTY
HBA_1
SciTegic.value.StringValue
1

@<SCITEGIC>MOL_PROPERTY
HBA_lipid_2
SciTegic.value.StringValue
1

@<SCITEGIC>MOL_PROPERTY
HBD_3
SciTegic.value.StringValue
0

@<SCITEGIC>MOL_PROPERTY
HYDROPHOBIC_4
SciTegic.value.StringValue
1

@<SCITEGIC>MOL_PROPERTY
Hydrogen Bond Energy
SciTegic.value.StringValue
0

@<SCITEGIC>MOL_PROPERTY
Improper Energy
SciTegic.value.StringValue
0.555390000343323

@<SCITEGIC>MOL_PROPERTY
Initial Potential Energy
SciTegic.value.StringValue
57.4132385253906

@<SCITEGIC>MOL_PROPERTY
Initial RMS Gradient
SciTegic.value.StringValue
27.8440704345703

@<SCITEGIC>MOL_PROPERTY
MapNumber
SciTegic.value.StringValue
1

@<SCITEGIC>MOL_PROPERTY
MappedAtoms
SciTegic.value.StringValue
30,-6.1598,1.05782,3.04501,1.6,HBA_1.11
30,-6.12559,1.60839,5.99385,2.2,HBA_1.21
17,-1.87611,-0.106532,-0.80351,1.6,HBA_lipid_2.11
17,-2.40872,-2.99697,-1.40747,2.2,HBA_lipid_2.21
22,4.36543,-1.27643,-3.80374,1.6,HYDROPHOBIC_4.11

@<SCITEGIC>MOL_PROPERTY
MappedFeatures
SciTegic.value.StringValue
HBA_1,HBA_lipid_2,HYDROPHOBIC_4

@<SCITEGIC>MOL_PROPERTY
MappedLocations
SciTegic.value.StringValue
HBA_1.11,HBA_1.21,HBA_lipid_2.11,HBA_lipid_2.21,HYDROPHOBIC_4.11

@<SCITEGIC>MOL_PROPERTY
MappingID
SciTegic.value.StringValue
1

@<SCITEGIC>MOL_PROPERTY
Minimization Criteria
SciTegic.value.StringValue
CONJUG> Minimization exiting with gradient tolerance ( 0.0100000) satisfied.

@<SCITEGIC>MOL_PROPERTY
PartialChargeMethod
SciTegic.value.StringValue
MomanyRone

@<SCITEGIC>MOL_PROPERTY
Pharmprint
SciTegic.value.StringValue
'1101'

@<SCITEGIC>MOL_PROPERTY
Pharmtype
SciTegic.value.StringValue
3

@<SCITEGIC>MOL_PROPERTY
Potential Energy
SciTegic.value.StringValue
9.16697978973389

@<SCITEGIC>MOL_PROPERTY
RMS Gradient
SciTegic.value.StringValue
0.00941000040620565

@<SCITEGIC>MOL_PROPERTY
RelativeEnergy
SciTegic.value.StringValue
6.08984

@<SCITEGIC>MOL_PROPERTY
Solvation Free Energy
SciTegic.value.StringValue
0

@<SCITEGIC>MOL_PROPERTY
Uncert
SciTegic.value.StringValue
1.5

@<SCITEGIC>MOL_PROPERTY
Urey-Bradley Energy
SciTegic.value.StringValue
0

@<SCITEGIC>MOL_PROPERTY
UseResidueTemplateCharge
SciTegic.value.StringValue
True

@<SCITEGIC>MOL_PROPERTY
Van der Waals Energy
SciTegic.value.StringValue
5.75875997543335

@<SCITEGIC>MOL_PROPERTY
Error
SciTegic.value.StringValue
6.49245

@<SCITEGIC>MOL_PROPERTY
logActiv
SciTegic.value.StringValue
0.301029995663981

@<SCITEGIC>MOL_PROPERTY
logEstimate
SciTegic.value.StringValue
1.11343860936652

@<SCITEGIC>ATOM_PROPERTY
Formal Charge
SciTegic.value.StringValue
1 0
2 0
3 0
4 0
5 0
6 0
7 0
8 0
9 0
10 0
11 0
12 0
13 +1
14 0
15 0
16 0
17 0
18 0
19 0
20 0
21 0
22 0
23 0
24 0
25 0
26 0
27 0
28 0
29 0
30 0
31 0
32 0
33 0
34 0
35 0
36 0
37 0
38 0
39 0
40 0
41 0
42 0
43 0
44 0
45 0
46 0
47 0
48 0
49 0
50 0
51 0
52 0
53 0
54 0
55 0
56 0
57 0
58 0
59 0
60 0

@<SCITEGIC>ATOM_PROPERTY
pdb_tempFactor
SciTegic.value.DoubleValue
1 0
2 0
3 0
4 0
5 0
6 0
7 0
8 0
9 0
10 0
11 0
12 0
13 0
14 0
15 0
16 0
17 0
18 0
19 0
20 0
21 0
22 0
23 0
24 0
25 0
26 0
27 0
28 0
29 0
30 0
31 0
32 0
33 0
34 0
35 0
36 0
37 0
38 0
39 0
40 0
41 0
42 0
43 0
44 0
45 0
46 0
47 0
48 0
49 0
50 0
51 0
52 0
53 0
54 0
55 0
56 0
57 0
58 0
59 0
60 0

@<SCITEGIC>ATOM_PROPERTY
pdb_occupancy
SciTegic.value.DoubleValue
1 1
2 1
3 1
4 1
5 1
6 1
7 1
8 1
9 1
10 1
11 1
12 1
13 1
14 1
15 1
16 1
17 1
18 1
19 1
20 1
21 1
22 1
23 1
24 1
25 1
26 1
27 1
28 1
29 1
30 1
31 1
32 1
33 1
34 1
35 1
36 1
37 1
38 1
39 1
40 1
41 1
42 1
43 1
44 1
45 1
46 1
47 1
48 1
49 1
50 1
51 1
52 1
53 1
54 1
55 1
56 1
57 1
58 1
59 1
60 1

@<TRIPOS>MOLECULE
dpp4_11
48  50  1  0  0
SMALL
FORMAL_CHARGES
@<TRIPOS>ATOM
    1 C1         2.8855    -1.4901     1.8768 C.2        1 SUBUNIT  0
    2 N2         2.4655    -0.2326    -0.1804 N.am       1 SUBUNIT  0
    3 C3         2.5163    -0.2236     1.2031 C.2        1 SUBUNIT  0
    4 C4         2.7607    -1.4119    -0.8730 C.2        1 SUBUNIT  0
    5 C5         3.1540    -2.5826     1.1249 C.2        1 SUBUNIT  0
    6 N6         3.0801    -2.5054    -0.2523 N.2        1 SUBUNIT  0
    7 N7         2.7195    -1.4499    -2.2410 N.pl3      1 SUBUNIT  0
    8 C8         3.9353    -1.7447    -3.0361 C.3        1 SUBUNIT  0
    9 C9         4.1385    -0.6934    -4.1429 C.3        1 SUBUNIT  0
   10 C10        2.8688    -0.4934    -4.9843 C.3        1 SUBUNIT  0
   11 C11        1.6660    -0.1448    -4.0860 C.3        1 SUBUNIT  0
   12 C12        1.4577    -1.1989    -2.9790 C.3        1 SUBUNIT  0
   13 N13        0.4556    -0.0204    -4.8905 N.3        1 SUBUNIT  0
   14 O14        2.2683     0.7756     1.8390 O.2        1 SUBUNIT  0
   15 C15        2.0992     1.0100    -0.8975 C.3        1 SUBUNIT  0
   16 C16        1.4270     1.9879     0.0065 C.2        1 SUBUNIT  0
   17 C17        1.5303     4.0366     1.3224 C.2        1 SUBUNIT  0
   18 C18        2.1499     3.1064     0.4716 C.2        1 SUBUNIT  0
   19 C19        0.1993     3.8578     1.7119 C.2        1 SUBUNIT  0
   20 C20        0.0787     1.8145     0.4031 C.2        1 SUBUNIT  0
   21 C21       -0.5356     2.7551     1.2596 C.2        1 SUBUNIT  0
   22 C22       -0.6634     0.6691    -0.0719 C.1        1 SUBUNIT  0
   23 N23       -1.2597    -0.2516    -0.4547 N.1        1 SUBUNIT  0
   24 H24        3.4239    -3.5069     1.6172 H          1 SUBUNIT  0
   25 C25        2.9610    -1.5635     3.3805 C.3        1 SUBUNIT  0
   26 C26        1.5783    -1.6331     4.0315 C.3        1 SUBUNIT  0
   27 H27        4.8151    -1.7861    -2.3899 H          1 SUBUNIT  0
   28 H28        3.8197    -2.7336    -3.4817 H          1 SUBUNIT  0
   29 H29        4.4255     0.2575    -3.6915 H          1 SUBUNIT  0
   30 H30        4.9671    -0.9912    -4.7856 H          1 SUBUNIT  0
   31 H31        3.0328     0.2927    -5.7238 H          1 SUBUNIT  0
   32 H32        2.6606    -1.4099    -5.5428 H          1 SUBUNIT  0
   33 H33        1.8562     0.8221    -3.6162 H          1 SUBUNIT  0
   34 H34        0.6741    -0.8814    -2.2910 H          1 SUBUNIT  0
   35 H35        1.1318    -2.1468    -3.4147 H          1 SUBUNIT  0
   36 H36        0.6147     0.7119    -5.6000 H          1 SUBUNIT  0
   37 H37        0.3004    -0.9117    -5.3800 H          1 SUBUNIT  0
   38 H38        1.4345     0.7629    -1.7266 H          1 SUBUNIT  0
   39 H39        2.9998     1.4602    -1.3150 H          1 SUBUNIT  0
   40 H40        2.0976     4.8739     1.6637 H          1 SUBUNIT  0
   41 H41        3.1826     3.2319     0.1646 H          1 SUBUNIT  0
   42 H42       -0.2613     4.5703     2.3569 H          1 SUBUNIT  0
   43 H43       -1.5539     2.6265     1.5598 H          1 SUBUNIT  0
   44 H44        3.4816    -2.4714     3.6815 H          1 SUBUNIT  0
   45 H45        3.5233    -0.7118     3.7626 H          1 SUBUNIT  0
   46 H46        1.0399    -2.5209     3.6960 H          1 SUBUNIT  0
   47 H47        1.6658    -1.6592     5.1178 H          1 SUBUNIT  0
   48 H48        0.9812    -0.7621     3.7637 H          1 SUBUNIT  0
@<TRIPOS>BOND
    1     1     5 2
    2     1    25 1
    3     2     3 1
    4     2    15 1
    5     3     1 1
    6     3    14 2
    7     4     2 1
    8     4     7 1
    9     5     6 1
   10     5    24 1
   11     6     4 2
   12     7     8 1
   13     8     9 1
   14     8    27 1
   15     8    28 1
   16     9    10 1
   17     9    29 1
   18     9    30 1
   19    10    11 1
   20    10    31 1
   21    10    32 1
   22    11    12 1
   23    11    13 1
   24    11    33 1
   25    12     7 1
   26    12    34 1
   27    12    35 1
   28    13    36 1
   29    13    37 1
   30    15    16 1
   31    15    38 1
   32    15    39 1
   33    16    20 2
   34    17    18 2
   35    17    40 1
   36    18    16 1
   37    18    41 1
   38    19    17 1
   39    19    42 1
   40    20    21 1
   41    20    22 1
   42    21    19 2
   43    21    43 1
   44    22    23 3
   45    25    26 1
   46    25    44 1
   47    25    45 1
   48    26    46 1
   49    26    47 1
   50    26    48 1
@<TRIPOS>SUBSTRUCTURE
1   ****   1
@<SCITEGIC>MOL_PROPERTY
AbsoluteEnergy
SciTegic.value.StringValue
88.4671

@<SCITEGIC>MOL_PROPERTY
Activ
SciTegic.value.StringValue
17

@<SCITEGIC>MOL_PROPERTY
Angle Energy
SciTegic.value.StringValue
6.36288976669312

@<SCITEGIC>MOL_PROPERTY
Bond Energy
SciTegic.value.StringValue
1.96449995040894

@<SCITEGIC>MOL_PROPERTY
CHARMm Energy
SciTegic.value.StringValue
22.2464694976807

@<SCITEGIC>MOL_PROPERTY
Clean Energy
SciTegic.value.StringValue
33.8346481323242

@<SCITEGIC>MOL_PROPERTY
ConfNumber
SciTegic.value.StringValue
27

@<SCITEGIC>MOL_PROPERTY
Dihedral Energy
SciTegic.value.StringValue
20.1828804016113

@<SCITEGIC>MOL_PROPERTY
Electrostatic Energy
SciTegic.value.StringValue
-8.52153015136719

@<SCITEGIC>MOL_PROPERTY
Estimate
SciTegic.value.StringValue
17.499

@<SCITEGIC>MOL_PROPERTY
FitValue
SciTegic.value.StringValue
5.72339

@<SCITEGIC>MOL_PROPERTY
Forcefield
SciTegic.value.StringValue
CHARMm

@<SCITEGIC>MOL_PROPERTY
ForcefieldBase
SciTegic.value.StringValue
CHARMm

@<SCITEGIC>MOL_PROPERTY
ForcefieldFFML
SciTegic.value.StringValue
<?xml version="1.0" encoding="UTF-8"?>
<!DOCTYPE ffml SYSTEM "Ffml.dtd">
<ffml version="1.0">
<forcefield name="CHARMm" derivedFrom="CHARMm" base="CHARMm">
<atomTypes>
</atomTypes>
<parameters>
</parameters>
</forcefield>
</ffml>

@<SCITEGIC>MOL_PROPERTY
HBA_1
SciTegic.value.StringValue
0

@<SCITEGIC>MOL_PROPERTY
HBA_lipid_2
SciTegic.value.StringValue
1

@<SCITEGIC>MOL_PROPERTY
HBD_3
SciTegic.value.StringValue
1

@<SCITEGIC>MOL_PROPERTY
HYDROPHOBIC_4
SciTegic.value.StringValue
1

@<SCITEGIC>MOL_PROPERTY
Hydrogen Bond Energy
SciTegic.value.StringValue
0

@<SCITEGIC>MOL_PROPERTY
Improper Energy
SciTegic.value.StringValue
0.528299987316132

@<SCITEGIC>MOL_PROPERTY
Initial Potential Energy
SciTegic.value.StringValue
56.3744316101074

@<SCITEGIC>MOL_PROPERTY
Initial RMS Gradient
SciTegic.value.StringValue
16.111780166626

@<SCITEGIC>MOL_PROPERTY
MapNumber
SciTegic.value.StringValue
1

@<SCITEGIC>MOL_PROPERTY
MappedAtoms
SciTegic.value.StringValue
23,-1.87611,-0.106532,-0.80351,1.6,HBA_lipid_2.11
23,-2.40872,-2.99697,-1.40747,2.2,HBA_lipid_2.21
13,0.49742,0.115705,-4.54461,1.6,HBD_3.11
13,-0.696527,-2.44681,-5.5486,2.2,HBD_3.21
9,4.36543,-1.27643,-3.80374,1.6,HYDROPHOBIC_4.11

@<SCITEGIC>MOL_PROPERTY
MappedFeatures
SciTegic.value.StringValue
HBA_lipid_2,HBD_3,HYDROPHOBIC_4

@<SCITEGIC>MOL_PROPERTY
MappedLocations
SciTegic.value.StringValue
HBA_lipid_2.11,HBA_lipid_2.21,HBD_3.11,HBD_3.21,HYDROPHOBIC_4.11

@<SCITEGIC>MOL_PROPERTY
MappingID
SciTegic.value.StringValue
1

@<SCITEGIC>MOL_PROPERTY
Minimization Criteria
SciTegic.value.StringValue
CONJUG> Minimization exiting with gradient tolerance ( 0.0100000) satisfied.

@<SCITEGIC>MOL_PROPERTY
PartialChargeMethod
SciTegic.value.StringValue
MomanyRone

@<SCITEGIC>MOL_PROPERTY
Pharmprint
SciTegic.value.StringValue
'0111'

@<SCITEGIC>MOL_PROPERTY
Pharmtype
SciTegic.value.StringValue
3

@<SCITEGIC>MOL_PROPERTY
Potential Energy
SciTegic.value.StringValue
22.2464694976807

@<SCITEGIC>MOL_PROPERTY
RMS Gradient
SciTegic.value.StringValue
0.0094999996945262

@<SCITEGIC>MOL_PROPERTY
RelativeEnergy
SciTegic.value.StringValue
17.7272

@<SCITEGIC>MOL_PROPERTY
Solvation Free Energy
SciTegic.value.StringValue
0

@<SCITEGIC>MOL_PROPERTY
Uncert
SciTegic.value.StringValue
1.5

@<SCITEGIC>MOL_PROPERTY
Urey-Bradley Energy
SciTegic.value.StringValue
0

@<SCITEGIC>MOL_PROPERTY
UseResidueTemplateCharge
SciTegic.value.StringValue
True

@<SCITEGIC>MOL_PROPERTY
Van der Waals Energy
SciTegic.value.StringValue
1.72941994667053

@<SCITEGIC>MOL_PROPERTY
Error
SciTegic.value.StringValue
1.02935294117647

@<SCITEGIC>MOL_PROPERTY
logActiv
SciTegic.value.StringValue
1.23044892137827

@<SCITEGIC>MOL_PROPERTY
logEstimate
SciTegic.value.StringValue
1.24301323114968

@<SCITEGIC>ATOM_PROPERTY
Formal Charge
SciTegic.value.StringValue
1 0
2 0
3 0
4 0
5 0
6 0
7 0
8 0
9 0
10 0
11 0
12 0
13 0
14 0
15 0
16 0
17 0
18 0
19 0
20 0
21 0
22 0
23 0
24 0
25 0
26 0
27 0
28 0
29 0
30 0
31 0
32 0
33 0
34 0
35 0
36 0
37 0
38 0
39 0
40 0
41 0
42 0
43 0
44 0
45 0
46 0
47 0
48 0

@<SCITEGIC>ATOM_PROPERTY
pdb_tempFactor
SciTegic.value.DoubleValue
1 0
2 0
3 0
4 0
5 0
6 0
7 0
8 0
9 0
10 0
11 0
12 0
13 0
14 0
15 0
16 0
17 0
18 0
19 0
20 0
21 0
22 0
23 0
24 0
25 0
26 0
27 0
28 0
29 0
30 0
31 0
32 0
33 0
34 0
35 0
36 0
37 0
38 0
39 0
40 0
41 0
42 0
43 0
44 0
45 0
46 0
47 0
48 0

@<SCITEGIC>ATOM_PROPERTY
pdb_occupancy
SciTegic.value.DoubleValue
1 1
2 1
3 1
4 1
5 1
6 1
7 1
8 1
9 1
10 1
11 1
12 1
13 1
14 1
15 1
16 1
17 1
18 1
19 1
20 1
21 1
22 1
23 1
24 1
25 1
26 1
27 1
28 1
29 1
30 1
31 1
32 1
33 1
34 1
35 1
36 1
37 1
38 1
39 1
40 1
41 1
42 1
43 1
44 1
45 1
46 1
47 1
48 1

@<TRIPOS>MOLECULE
dpp4_15
42  45  1  0  0
SMALL
FORMAL_CHARGES
@<TRIPOS>ATOM
    1 C1         4.7778    -1.5480    -3.8022 C.2        1 SUBUNIT  0
    2 C2         3.1055     0.2226    -3.7894 C.2        1 SUBUNIT  0
    3 C3         4.2668    -0.3506    -4.3359 C.2        1 SUBUNIT  0
    4 C4         2.4499    -0.3994    -2.7117 C.2        1 SUBUNIT  0
    5 C5         4.1243    -2.1695    -2.7223 C.2        1 SUBUNIT  0
    6 C6         2.9617    -1.5976    -2.1771 C.2        1 SUBUNIT  0
    7 C7         1.2187     0.2181    -2.1428 C.3        1 SUBUNIT  0
    8 O8         1.1700    -0.0812    -0.7440 O.3        1 SUBUNIT  0
    9 C9         0.0442     0.1190    -0.0240 C.2        1 SUBUNIT  0
   10 C10       -1.2156     0.3753    -0.6483 C.2        1 SUBUNIT  0
   11 C11       -1.2961     0.3773    -2.1369 C.3        1 SUBUNIT  0
   12 C12       -0.0782    -0.2720    -2.8185 C.3        1 SUBUNIT  0
   13 C13       -2.3609     0.6218     0.1688 C.2        1 SUBUNIT  0
   14 C14       -2.2435     0.5657     1.5945 C.2        1 SUBUNIT  0
   15 C15        0.1430     0.0605     1.3836 C.2        1 SUBUNIT  0
   16 C16       -0.9938     0.2777     2.1938 C.2        1 SUBUNIT  0
   17 C17       -3.6278     0.9292    -0.4049 C.2        1 SUBUNIT  0
   18 C18       -4.7500     1.1594     0.4235 C.2        1 SUBUNIT  0
   19 C19       -3.3752     0.7980     2.4159 C.2        1 SUBUNIT  0
   20 C20       -4.6266     1.0923     1.8279 C.2        1 SUBUNIT  0
   21 N21       -0.0919     0.0346    -4.2466 N.3        1 SUBUNIT  0
   22 F22        2.3508    -2.1970    -1.1569 F          1 SUBUNIT  0
   23 F23        5.8793    -2.0973    -4.3115 F          1 SUBUNIT  0
   24 F24        4.8797     0.2448    -5.3584 F          1 SUBUNIT  0
   25 H25       -5.7069     1.3874    -0.0229 H          1 SUBUNIT  0
   26 O26       -5.6951     1.3095     2.6055 O.3        1 SUBUNIT  0
   27 C27       -6.9165     1.6680     1.9752 C.3        1 SUBUNIT  0
   28 H28        2.7148     1.1421    -4.1997 H          1 SUBUNIT  0
   29 H29        4.5156    -3.0888    -2.3113 H          1 SUBUNIT  0
   30 H30        1.3011     1.3028    -2.2453 H          1 SUBUNIT  0
   31 H31       -1.4034     1.4151    -2.4608 H          1 SUBUNIT  0
   32 H32       -2.1899    -0.1522    -2.4682 H          1 SUBUNIT  0
   33 H33       -0.1505    -1.3538    -2.7025 H          1 SUBUNIT  0
   34 H34        1.0954    -0.1515     1.8486 H          1 SUBUNIT  0
   35 H35       -0.8888     0.2243     3.2682 H          1 SUBUNIT  0
   36 H36       -3.7685     0.9943    -1.4733 H          1 SUBUNIT  0
   37 H37       -3.2989     0.7520     3.4949 H          1 SUBUNIT  0
   38 H38        0.6284    -0.5387    -4.7072 H          1 SUBUNIT  0
   39 H39       -1.0092    -0.2346    -4.6242 H          1 SUBUNIT  0
   40 H40       -7.6904     1.7309     2.7403 H          1 SUBUNIT  0
   41 H41       -6.7458     2.5678     1.3847 H          1 SUBUNIT  0
   42 H42       -7.1925     0.8665     1.2891 H          1 SUBUNIT  0
@<TRIPOS>BOND
    1     1     5 2
    2     1    23 1
    3     2     3 2
    4     2    28 1
    5     3     1 1
    6     3    24 1
    7     4     2 1
    8     4     7 1
    9     5     6 1
   10     5    29 1
   11     6     4 2
   12     6    22 1
   13     7     8 1
   14     7    30 1
   15     8     9 1
   16     9    10 2
   17     9    15 1
   18    10    11 1
   19    10    13 1
   20    11    12 1
   21    11    31 1
   22    11    32 1
   23    12     7 1
   24    12    21 1
   25    12    33 1
   26    13    17 2
   27    14    13 1
   28    14    19 2
   29    15    16 2
   30    15    34 1
   31    16    14 1
   32    16    35 1
   33    17    36 1
   34    18    17 1
   35    18    25 1
   36    19    20 1
   37    19    37 1
   38    20    18 2
   39    20    26 1
   40    21    38 1
   41    21    39 1
   42    26    27 1
   43    27    40 1
   44    27    41 1
   45    27    42 1
@<TRIPOS>SUBSTRUCTURE
1   ****   1
@<SCITEGIC>MOL_PROPERTY
AbsoluteEnergy
SciTegic.value.StringValue
48.5891

@<SCITEGIC>MOL_PROPERTY
Activ
SciTegic.value.StringValue
49.7299995422363

@<SCITEGIC>MOL_PROPERTY
Angle Energy
SciTegic.value.StringValue
13.4082403182983

@<SCITEGIC>MOL_PROPERTY
Bond Energy
SciTegic.value.StringValue
1.75865995883942

@<SCITEGIC>MOL_PROPERTY
CHARMm Energy
SciTegic.value.StringValue
10.1568899154663

@<SCITEGIC>MOL_PROPERTY
Clean Energy
SciTegic.value.StringValue
5.87152576446533

@<SCITEGIC>MOL_PROPERTY
ConfNumber
SciTegic.value.StringValue
7

@<SCITEGIC>MOL_PROPERTY
Dihedral Energy
SciTegic.value.StringValue
2.16130995750427

@<SCITEGIC>MOL_PROPERTY
Electrostatic Energy
SciTegic.value.StringValue
-13.4931802749634

@<SCITEGIC>MOL_PROPERTY
Estimate
SciTegic.value.StringValue
22.0328

@<SCITEGIC>MOL_PROPERTY
FitValue
SciTegic.value.StringValue
5.62333

@<SCITEGIC>MOL_PROPERTY
Forcefield
SciTegic.value.StringValue
CHARMm

@<SCITEGIC>MOL_PROPERTY
ForcefieldBase
SciTegic.value.StringValue
CHARMm

@<SCITEGIC>MOL_PROPERTY
ForcefieldFFML
SciTegic.value.StringValue
<?xml version="1.0" encoding="UTF-8"?>
<!DOCTYPE ffml SYSTEM "Ffml.dtd">
<ffml version="1.0">
<forcefield name="CHARMm" derivedFrom="CHARMm" base="CHARMm">
<atomTypes>
</atomTypes>
<parameters>
</parameters>
</forcefield>
</ffml>

@<SCITEGIC>MOL_PROPERTY
HBA_1
SciTegic.value.StringValue
1

@<SCITEGIC>MOL_PROPERTY
HBA_lipid_2
SciTegic.value.StringValue
0

@<SCITEGIC>MOL_PROPERTY
HBD_3
SciTegic.value.StringValue
1

@<SCITEGIC>MOL_PROPERTY
HYDROPHOBIC_4
SciTegic.value.StringValue
1

@<SCITEGIC>MOL_PROPERTY
Hydrogen Bond Energy
SciTegic.value.StringValue
0

@<SCITEGIC>MOL_PROPERTY
Improper Energy
SciTegic.value.StringValue
0.00656000012531877

@<SCITEGIC>MOL_PROPERTY
Initial Potential Energy
SciTegic.value.StringValue
20.3970699310303

@<SCITEGIC>MOL_PROPERTY
Initial RMS Gradient
SciTegic.value.StringValue
12.4383897781372

@<SCITEGIC>MOL_PROPERTY
MapNumber
SciTegic.value.StringValue
1

@<SCITEGIC>MOL_PROPERTY
MappedAtoms
SciTegic.value.StringValue
26,-6.1598,1.05782,3.04501,1.6,HBA_1.11
26,-6.12559,1.60839,5.99385,2.2,HBA_1.21
21,0.49742,0.115705,-4.54461,1.6,HBD_3.11
21,-0.696527,-2.44681,-5.5486,2.2,HBD_3.21
1,4.36543,-1.27643,-3.80374,1.6,HYDROPHOBIC_4.11

@<SCITEGIC>MOL_PROPERTY
MappedFeatures
SciTegic.value.StringValue
HBA_1,HBD_3,HYDROPHOBIC_4

@<SCITEGIC>MOL_PROPERTY
MappedLocations
SciTegic.value.StringValue
HBA_1.11,HBA_1.21,HBD_3.11,HBD_3.21,HYDROPHOBIC_4.11

@<SCITEGIC>MOL_PROPERTY
MappingID
SciTegic.value.StringValue
1

@<SCITEGIC>MOL_PROPERTY
Minimization Criteria
SciTegic.value.StringValue
CONJUG> Minimization exiting with gradient tolerance ( 0.0100000) satisfied.

@<SCITEGIC>MOL_PROPERTY
PartialChargeMethod
SciTegic.value.StringValue
MomanyRone

@<SCITEGIC>MOL_PROPERTY
Pharmprint
SciTegic.value.StringValue
'1011'

@<SCITEGIC>MOL_PROPERTY
Pharmtype
SciTegic.value.StringValue
3

@<SCITEGIC>MOL_PROPERTY
Potential Energy
SciTegic.value.StringValue
10.1568899154663

@<SCITEGIC>MOL_PROPERTY
RMS Gradient
SciTegic.value.StringValue
0.00949000008404255

@<SCITEGIC>MOL_PROPERTY
RelativeEnergy
SciTegic.value.StringValue
1.73688

@<SCITEGIC>MOL_PROPERTY
Solvation Free Energy
SciTegic.value.StringValue
0

@<SCITEGIC>MOL_PROPERTY
Uncert
SciTegic.value.StringValue
1.5

@<SCITEGIC>MOL_PROPERTY
Urey-Bradley Energy
SciTegic.value.StringValue
0

@<SCITEGIC>MOL_PROPERTY
UseResidueTemplateCharge
SciTegic.value.StringValue
True

@<SCITEGIC>MOL_PROPERTY
Van der Waals Energy
SciTegic.value.StringValue
6.31532001495361

@<SCITEGIC>MOL_PROPERTY
Error
SciTegic.value.StringValue
-2.25708940952745

@<SCITEGIC>MOL_PROPERTY
logActiv
SciTegic.value.StringValue
1.69661845523455

@<SCITEGIC>MOL_PROPERTY
logEstimate
SciTegic.value.StringValue
1.34306969221558

@<SCITEGIC>ATOM_PROPERTY
Formal Charge
SciTegic.value.StringValue
1 0
2 0
3 0
4 0
5 0
6 0
7 0
8 0
9 0
10 0
11 0
12 0
13 0
14 0
15 0
16 0
17 0
18 0
19 0
20 0
21 0
22 0
23 0
24 0
25 0
26 0
27 0
28 0
29 0
30 0
31 0
32 0
33 0
34 0
35 0
36 0
37 0
38 0
39 0
40 0
41 0
42 0

@<SCITEGIC>ATOM_PROPERTY
pdb_tempFactor
SciTegic.value.DoubleValue
1 0
2 0
3 0
4 0
5 0
6 0
7 0
8 0
9 0
10 0
11 0
12 0
13 0
14 0
15 0
16 0
17 0
18 0
19 0
20 0
21 0
22 0
23 0
24 0
25 0
26 0
27 0
28 0
29 0
30 0
31 0
32 0
33 0
34 0
35 0
36 0
37 0
38 0
39 0
40 0
41 0
42 0

@<SCITEGIC>ATOM_PROPERTY
pdb_occupancy
SciTegic.value.DoubleValue
1 1
2 1
3 1
4 1
5 1
6 1
7 1
8 1
9 1
10 1
11 1
12 1
13 1
14 1
15 1
16 1
17 1
18 1
19 1
20 1
21 1
22 1
23 1
24 1
25 1
26 1
27 1
28 1
29 1
30 1
31 1
32 1
33 1
34 1
35 1
36 1
37 1
38 1
39 1
40 1
41 1
42 1

@<TRIPOS>MOLECULE
dpp4_12
50  53  1  0  0
SMALL
FORMAL_CHARGES
@<TRIPOS>ATOM
    1 C1         1.3353    -0.6527    -2.5722 C.3        1 SUBUNIT  0
    2 C2        -0.0449    -1.0711    -2.0257 C.3        1 SUBUNIT  0
    3 C3        -0.7572    -0.0138    -1.2026 C.2        1 SUBUNIT  0
    4 N4        -0.3484     1.3069    -1.2250 N.am       1 SUBUNIT  0
    5 C5         0.8187     1.7749    -2.0179 C.3        1 SUBUNIT  0
    6 C6         1.2584     0.7863    -3.1184 C.3        1 SUBUNIT  0
    7 C7         2.4046    -0.8037    -1.5408 C.2        1 SUBUNIT  0
    8 C8         4.7246    -1.1913    -0.8995 C.2        1 SUBUNIT  0
    9 C9         3.7447    -1.0609    -1.9018 C.2        1 SUBUNIT  0
   10 C10        4.3734    -1.0714     0.4568 C.2        1 SUBUNIT  0
   11 C11        2.0552    -0.6866    -0.1828 C.2        1 SUBUNIT  0
   12 C12        3.0364    -0.8175     0.8148 C.2        1 SUBUNIT  0
   13 O13       -1.6999    -0.3422    -0.5186 O.2        1 SUBUNIT  0
   14 C14        0.3277     0.8679    -4.3352 C.3        1 SUBUNIT  0
   15 N15        0.8879     0.1297    -5.4563 N.3        1 SUBUNIT  0
   16 Cl16       4.2123    -1.2149    -3.5496 Cl         1 SUBUNIT  0
   17 Cl17       5.5702    -1.2325     1.6742 Cl         1 SUBUNIT  0
   18 C18       -1.0781     2.3089    -0.4271 C.3        1 SUBUNIT  0
   19 C19       -2.5437     2.3895    -0.8575 C.3        1 SUBUNIT  0
   20 C20       -2.6851     2.9967    -2.1909 C.2        1 SUBUNIT  0
   21 C21       -3.6393     2.9506    -4.4654 C.2        1 SUBUNIT  0
   22 C22       -3.4884     2.3821    -3.1742 C.2        1 SUBUNIT  0
   23 C23       -2.9773     4.1432    -4.7699 C.2        1 SUBUNIT  0
   24 C24       -2.0168     4.1992    -2.4993 C.2        1 SUBUNIT  0
   25 C25       -2.1667     4.7632    -3.7842 C.2        1 SUBUNIT  0
   26 O26       -3.2605     4.4904    -6.0265 O.3        1 SUBUNIT  0
   27 O27       -4.3361     2.5546    -5.5303 O.3        1 SUBUNIT  0
   28 C28       -4.1512     3.5073    -6.6015 C.3        1 SUBUNIT  0
   29 H29        1.6060    -1.3277    -3.3844 H          1 SUBUNIT  0
   30 H30        0.0293    -1.9940    -1.4494 H          1 SUBUNIT  0
   31 H31       -0.6897    -1.3146    -2.8726 H          1 SUBUNIT  0
   32 H32        1.6451     1.9432    -1.3266 H          1 SUBUNIT  0
   33 H33        0.5915     2.7480    -2.4566 H          1 SUBUNIT  0
   34 H34        2.2472     1.0875    -3.4680 H          1 SUBUNIT  0
   35 H35        5.7539    -1.3881    -1.1703 H          1 SUBUNIT  0
   36 H36        1.0328    -0.4911     0.1016 H          1 SUBUNIT  0
   37 H37        2.7509    -0.7245     1.8514 H          1 SUBUNIT  0
   38 H38       -0.6574     0.4703    -4.0953 H          1 SUBUNIT  0
   39 H39        0.1678     1.9060    -4.6289 H          1 SUBUNIT  0
   40 H40        0.7326    -0.8756    -5.2894 H          1 SUBUNIT  0
   41 H41        0.3773     0.3997    -6.3071 H          1 SUBUNIT  0
   42 H42       -0.5907     3.2775    -0.5359 H          1 SUBUNIT  0
   43 H43       -1.0013     2.0549     0.6289 H          1 SUBUNIT  0
   44 H44       -3.1266     2.9616    -0.1352 H          1 SUBUNIT  0
   45 H45       -2.9986     1.3985    -0.8599 H          1 SUBUNIT  0
   46 H46       -4.0048     1.4579    -2.9463 H          1 SUBUNIT  0
   47 H47       -1.3953     4.6889    -1.7639 H          1 SUBUNIT  0
   48 H48       -1.6545     5.6838    -4.0231 H          1 SUBUNIT  0
   49 H49       -5.0941     3.9638    -6.8632 H          1 SUBUNIT  0
   50 H50       -3.6853     3.0310    -7.4533 H          1 SUBUNIT  0
@<TRIPOS>BOND
    1     1     2 1
    2     1     6 1
    3     1     7 1
    4     1    29 1
    5     2     3 1
    6     2    30 1
    7     2    31 1
    8     3     4 1
    9     3    13 2
   10     4     5 1
   11     4    18 1
   12     5     6 1
   13     5    32 1
   14     5    33 1
   15     6    14 1
   16     6    34 1
   17     7    11 2
   18     8     9 2
   19     8    35 1
   20     9     7 1
   21     9    16 1
   22    10     8 1
   23    10    17 1
   24    11    12 1
   25    11    36 1
   26    12    10 2
   27    12    37 1
   28    14    15 1
   29    14    38 1
   30    14    39 1
   31    15    40 1
   32    15    41 1
   33    18    19 1
   34    18    42 1
   35    18    43 1
   36    19    20 1
   37    19    44 1
   38    19    45 1
   39    20    24 2
   40    21    22 2
   41    21    27 1
   42    22    20 1
   43    22    46 1
   44    23    21 1
   45    23    26 1
   46    24    25 1
   47    24    47 1
   48    25    23 2
   49    25    48 1
   50    27    28 1
   51    28    26 1
   52    28    49 1
   53    28    50 1
@<TRIPOS>SUBSTRUCTURE
1   ****   1
@<SCITEGIC>MOL_PROPERTY
AbsoluteEnergy
SciTegic.value.StringValue
83.4442

@<SCITEGIC>MOL_PROPERTY
Activ
SciTegic.value.StringValue
43

@<SCITEGIC>MOL_PROPERTY
Angle Energy
SciTegic.value.StringValue
18.4300498962402

@<SCITEGIC>MOL_PROPERTY
Bond Energy
SciTegic.value.StringValue
1.541139960289

@<SCITEGIC>MOL_PROPERTY
CHARMm Energy
SciTegic.value.StringValue
17.0575294494629

@<SCITEGIC>MOL_PROPERTY
Clean Energy
SciTegic.value.StringValue
25.5644779205322

@<SCITEGIC>MOL_PROPERTY
ConfNumber
SciTegic.value.StringValue
28

@<SCITEGIC>MOL_PROPERTY
Dihedral Energy
SciTegic.value.StringValue
6.96051979064941

@<SCITEGIC>MOL_PROPERTY
Electrostatic Energy
SciTegic.value.StringValue
-10.0490102767944

@<SCITEGIC>MOL_PROPERTY
Estimate
SciTegic.value.StringValue
37.0867

@<SCITEGIC>MOL_PROPERTY
FitValue
SciTegic.value.StringValue
5.39718

@<SCITEGIC>MOL_PROPERTY
Forcefield
SciTegic.value.StringValue
CHARMm

@<SCITEGIC>MOL_PROPERTY
ForcefieldBase
SciTegic.value.StringValue
CHARMm

@<SCITEGIC>MOL_PROPERTY
ForcefieldFFML
SciTegic.value.StringValue
<?xml version="1.0" encoding="UTF-8"?>
<!DOCTYPE ffml SYSTEM "Ffml.dtd">
<ffml version="1.0">
<forcefield name="CHARMm" derivedFrom="CHARMm" base="CHARMm">
<atomTypes>
</atomTypes>
<parameters>
<angle atom1="C6R" atom2="CR56" atom3="OE">
<quadratic
refValue="128.125"
forceConstant="66.25"/>
</angle>
<torsion atom1="C6R" atom2="CR56" atom3="OE" atom4="CT">
<multiplecos
v1="0"
v2="0.5"
v3="0"
v4="0"
v5="0"
v6="0"
gamma1="0"
gamma2="180"
gamma3="0"
gamma4="0"
gamma5="0"
gamma6="0"/>
</torsion>
<torsion atom1="CR56" atom2="CR56" atom3="OE" atom4="CT">
<multiplecos
v1="0"
v2="0.5"
v3="0"
v4="0"
v5="0"
v6="0"
gamma1="0"
gamma2="180"
gamma3="0"
gamma4="0"
gamma5="0"
gamma6="0"/>
</torsion>
</parameters>
</forcefield>
</ffml>

@<SCITEGIC>MOL_PROPERTY
HBA_1
SciTegic.value.StringValue
0

@<SCITEGIC>MOL_PROPERTY
HBA_lipid_2
SciTegic.value.StringValue
1

@<SCITEGIC>MOL_PROPERTY
HBD_3
SciTegic.value.StringValue
1

@<SCITEGIC>MOL_PROPERTY
HYDROPHOBIC_4
SciTegic.value.StringValue
1

@<SCITEGIC>MOL_PROPERTY
Hydrogen Bond Energy
SciTegic.value.StringValue
0

@<SCITEGIC>MOL_PROPERTY
Improper Energy
SciTegic.value.StringValue
0.0197500009089708

@<SCITEGIC>MOL_PROPERTY
Initial Potential Energy
SciTegic.value.StringValue
32.5944213867188

@<SCITEGIC>MOL_PROPERTY
Initial RMS Gradient
SciTegic.value.StringValue
17.0038394927979

@<SCITEGIC>MOL_PROPERTY
MapNumber
SciTegic.value.StringValue
1

@<SCITEGIC>MOL_PROPERTY
MappedAtoms
SciTegic.value.StringValue
13,-1.87611,-0.106532,-0.80351,1.6,HBA_lipid_2.11
13,-2.40872,-2.99697,-1.40747,2.2,HBA_lipid_2.21
15,0.49742,0.115705,-4.54461,1.6,HBD_3.11
15,-0.696527,-2.44681,-5.5486,2.2,HBD_3.21
16,4.36543,-1.27643,-3.80374,1.6,HYDROPHOBIC_4.11

@<SCITEGIC>MOL_PROPERTY
MappedFeatures
SciTegic.value.StringValue
HBA_lipid_2,HBD_3,HYDROPHOBIC_4

@<SCITEGIC>MOL_PROPERTY
MappedLocations
SciTegic.value.StringValue
HBA_lipid_2.11,HBA_lipid_2.21,HBD_3.11,HBD_3.21,HYDROPHOBIC_4.11

@<SCITEGIC>MOL_PROPERTY
MappingID
SciTegic.value.StringValue
1

@<SCITEGIC>MOL_PROPERTY
Minimization Criteria
SciTegic.value.StringValue
CONJUG> Minimization exiting with gradient tolerance ( 0.0100000) satisfied.

@<SCITEGIC>MOL_PROPERTY
PartialChargeMethod
SciTegic.value.StringValue
MomanyRone

@<SCITEGIC>MOL_PROPERTY
Pharmprint
SciTegic.value.StringValue
'0111'

@<SCITEGIC>MOL_PROPERTY
Pharmtype
SciTegic.value.StringValue
3

@<SCITEGIC>MOL_PROPERTY
Potential Energy
SciTegic.value.StringValue
17.0575294494629

@<SCITEGIC>MOL_PROPERTY
RMS Gradient
SciTegic.value.StringValue
0.00911999959498644

@<SCITEGIC>MOL_PROPERTY
RelativeEnergy
SciTegic.value.StringValue
7.57743

@<SCITEGIC>MOL_PROPERTY
Solvation Free Energy
SciTegic.value.StringValue
0

@<SCITEGIC>MOL_PROPERTY
Uncert
SciTegic.value.StringValue
1.5

@<SCITEGIC>MOL_PROPERTY
Urey-Bradley Energy
SciTegic.value.StringValue
0

@<SCITEGIC>MOL_PROPERTY
UseResidueTemplateCharge
SciTegic.value.StringValue
True

@<SCITEGIC>MOL_PROPERTY
Van der Waals Energy
SciTegic.value.StringValue
0.155070006847382

@<SCITEGIC>MOL_PROPERTY
Error
SciTegic.value.StringValue
-1.1594452997975

@<SCITEGIC>MOL_PROPERTY
logActiv
SciTegic.value.StringValue
1.63346845557959

@<SCITEGIC>MOL_PROPERTY
logEstimate
SciTegic.value.StringValue
1.56921819122695

@<SCITEGIC>ATOM_PROPERTY
Formal Charge
SciTegic.value.StringValue
1 0
2 0
3 0
4 0
5 0
6 0
7 0
8 0
9 0
10 0
11 0
12 0
13 0
14 0
15 0
16 0
17 0
18 0
19 0
20 0
21 0
22 0
23 0
24 0
25 0
26 0
27 0
28 0
29 0
30 0
31 0
32 0
33 0
34 0
35 0
36 0
37 0
38 0
39 0
40 0
41 0
42 0
43 0
44 0
45 0
46 0
47 0
48 0
49 0
50 0

@<SCITEGIC>ATOM_PROPERTY
pdb_tempFactor
SciTegic.value.DoubleValue
1 0
2 0
3 0
4 0
5 0
6 0
7 0
8 0
9 0
10 0
11 0
12 0
13 0
14 0
15 0
16 0
17 0
18 0
19 0
20 0
21 0
22 0
23 0
24 0
25 0
26 0
27 0
28 0
29 0
30 0
31 0
32 0
33 0
34 0
35 0
36 0
37 0
38 0
39 0
40 0
41 0
42 0
43 0
44 0
45 0
46 0
47 0
48 0
49 0
50 0

@<SCITEGIC>ATOM_PROPERTY
pdb_occupancy
SciTegic.value.DoubleValue
1 1
2 1
3 1
4 1
5 1
6 1
7 1
8 1
9 1
10 1
11 1
12 1
13 1
14 1
15 1
16 1
17 1
18 1
19 1
20 1
21 1
22 1
23 1
24 1
25 1
26 1
27 1
28 1
29 1
30 1
31 1
32 1
33 1
34 1
35 1
36 1
37 1
38 1
39 1
40 1
41 1
42 1
43 1
44 1
45 1
46 1
47 1
48 1
49 1
50 1

@<TRIPOS>MOLECULE
dpp4_18
85  89  1  0  0
SMALL
FORMAL_CHARGES
@<TRIPOS>ATOM
    1 N1         3.7969    -5.8274     1.6114 N.am       1 SUBUNIT  0
    2 C2         3.8039    -4.2993    -0.2788 C.2        1 SUBUNIT  0
    3 C3         4.3026    -4.6635     1.0618 C.2        1 SUBUNIT  0
    4 C4         2.8884    -5.0626    -0.9562 C.2        1 SUBUNIT  0
    5 C5         2.8623    -6.6221     0.9345 C.2        1 SUBUNIT  0
    6 N6         2.3613    -6.3126    -0.3402 N.am       1 SUBUNIT  0
    7 N7         4.0837    -3.2495    -1.0895 N.pl3      1 SUBUNIT  0
    8 N8         2.5630    -4.5639    -2.1521 N.2        1 SUBUNIT  0
    9 C9         3.3190    -3.4194    -2.2317 C.2        1 SUBUNIT  0
   10 N10        3.3093    -2.5045    -3.3860 N.pl3      1 SUBUNIT  0
   11 C11        2.0371    -1.9700    -3.9281 C.3        1 SUBUNIT  0
   12 C12        2.1008    -0.4349    -4.0754 C.3        1 SUBUNIT  0
   13 C13        3.3574     0.0095    -4.8481 C.3        1 SUBUNIT  0
   14 C14        4.6302    -0.5548    -4.1947 C.3        1 SUBUNIT  0
   15 C15        4.5708    -2.0859    -4.0415 C.3        1 SUBUNIT  0
   16 N16        0.9040     0.0557    -4.7431 N.3        1 SUBUNIT  0
   17 C17        5.0184    -2.1474    -0.8043 C.3        1 SUBUNIT  0
   18 C18        4.5354    -1.3237     0.2989 C.1        1 SUBUNIT  0
   19 C19        4.1416    -0.6499     1.1975 C.1        1 SUBUNIT  0
   20 C20        3.6558     0.1739     2.3017 C.3        1 SUBUNIT  0
   21 O21        5.1107    -3.9748     1.6429 O.2        1 SUBUNIT  0
   22 O22        2.4618    -7.6295     1.4735 O.2        1 SUBUNIT  0
   23 C23        4.2609    -6.2405     2.9519 C.3        1 SUBUNIT  0
   24 C24        3.7891    -5.2567     4.0211 C.3        1 SUBUNIT  0
   25 C25        2.3386    -5.4939     4.4434 C.3        1 SUBUNIT  0
   26 N26        1.5601    -4.2674     4.3041 N.3        1 SUBUNIT  0
   27 C27        1.0510    -4.0805     2.9379 C.3        1 SUBUNIT  0
   28 C28       -0.0695    -5.0846     2.6076 C.3        1 SUBUNIT  0
   29 C29       -1.2119    -5.0372     3.6379 C.3        1 SUBUNIT  0
   30 C30       -0.6372    -5.1659     5.0611 C.3        1 SUBUNIT  0
   31 C31        0.5007    -4.1598     5.3196 C.3        1 SUBUNIT  0
   32 C32        1.3779    -7.1721    -1.0280 C.3        1 SUBUNIT  0
   33 C33       -2.0318    -3.7775     3.4916 C.2        1 SUBUNIT  0
   34 N34       -3.1806    -3.6558     4.2194 N.am       1 SUBUNIT  0
   35 C35       -3.9453    -2.5253     4.1057 C.2        1 SUBUNIT  0
   36 O36       -1.6868    -2.8936     2.7433 O.2        1 SUBUNIT  0
   37 C37       -5.3204    -0.7934     5.1312 C.2        1 SUBUNIT  0
   38 C38       -4.5360    -1.9545     5.2499 C.2        1 SUBUNIT  0
   39 C39       -5.5196    -0.1989     3.8734 C.2        1 SUBUNIT  0
   40 C40       -4.1441    -1.9288     2.8456 C.2        1 SUBUNIT  0
   41 C41       -4.9297    -0.7706     2.7327 C.2        1 SUBUNIT  0
   42 O42       -6.2562     0.8888     3.7630 O.3        1 SUBUNIT  0
   43 C43       -6.4562     1.4316     2.4657 C.3        1 SUBUNIT  0
   44 H44        1.2002    -2.2552    -3.2887 H          1 SUBUNIT  0
   45 H45        1.8676    -2.4354    -4.8997 H          1 SUBUNIT  0
   46 H46        2.1340     0.0112    -3.0794 H          1 SUBUNIT  0
   47 H47        3.4169     1.0976    -4.8914 H          1 SUBUNIT  0
   48 H48        3.3039    -0.3416    -5.8793 H          1 SUBUNIT  0
   49 H49        4.7623    -0.0980    -3.2110 H          1 SUBUNIT  0
   50 H50        5.5044    -0.2757    -4.7814 H          1 SUBUNIT  0
   51 H51        5.4356    -2.4441    -3.4804 H          1 SUBUNIT  0
   52 H52        4.6114    -2.5551    -5.0240 H          1 SUBUNIT  0
   53 H53        0.9763     1.0784    -4.8274 H          1 SUBUNIT  0
   54 H54        0.8761    -0.3437    -5.6927 H          1 SUBUNIT  0
   55 H55        5.9965    -2.5564    -0.5535 H          1 SUBUNIT  0
   56 H56        5.1359    -1.5305    -1.6952 H          1 SUBUNIT  0
   57 H57        3.5116    -0.3673     3.2352 H          1 SUBUNIT  0
   58 H58        2.7056     0.6266     2.0259 H          1 SUBUNIT  0
   59 H59        4.3665     0.9800     2.4910 H          1 SUBUNIT  0
   60 H60        3.8956    -7.2455     3.1638 H          1 SUBUNIT  0
   61 H61        5.3492    -6.3118     2.9471 H          1 SUBUNIT  0
   62 H62        4.4501    -5.2822     4.8878 H          1 SUBUNIT  0
   63 H63        3.9297    -4.2280     3.6884 H          1 SUBUNIT  0
   64 H64        1.8875    -6.2823     3.8423 H          1 SUBUNIT  0
   65 H65        2.2902    -5.8410     5.4751 H          1 SUBUNIT  0
   66 H66        1.8711    -4.1776     2.2252 H          1 SUBUNIT  0
   67 H67        0.6779    -3.0611     2.8378 H          1 SUBUNIT  0
   68 H68       -0.4548    -4.8964     1.6050 H          1 SUBUNIT  0
   69 H69        0.3447    -6.0928     2.5842 H          1 SUBUNIT  0
   70 H70       -1.8791    -5.8794     3.4560 H          1 SUBUNIT  0
   71 H71       -1.4244    -5.0353     5.8034 H          1 SUBUNIT  0
   72 H72       -0.2595    -6.1797     5.2009 H          1 SUBUNIT  0
   73 H73        0.1079    -3.1429     5.3122 H          1 SUBUNIT  0
   74 H74        0.9287    -4.3156     6.3103 H          1 SUBUNIT  0
   75 H75        0.6970    -7.7068    -0.3635 H          1 SUBUNIT  0
   76 H76        1.9055    -7.9102    -1.6306 H          1 SUBUNIT  0
   77 H77        0.7769    -6.5592    -1.6995 H          1 SUBUNIT  0
   78 H78       -3.4662    -4.3870     4.8385 H          1 SUBUNIT  0
   79 H79       -5.7724    -0.3594     6.0110 H          1 SUBUNIT  0
   80 H80       -4.3951    -2.3937     6.2269 H          1 SUBUNIT  0
   81 H81       -3.6995    -2.3528     1.9557 H          1 SUBUNIT  0
   82 H82       -5.0803    -0.3179     1.7632 H          1 SUBUNIT  0
   83 H83       -7.1741     2.2473     2.5451 H          1 SUBUNIT  0
   84 H84       -5.4827     1.6828     2.0480 H          1 SUBUNIT  0
   85 H85       -6.8990     0.6584     1.8382 H          1 SUBUNIT  0
@<TRIPOS>BOND
    1     1     5 1
    2     1    23 1
    3     2     3 1
    4     2     7 1
    5     3     1 1
    6     3    21 2
    7     4     2 2
    8     4     8 1
    9     5     6 1
   10     5    22 2
   11     6     4 1
   12     6    32 1
   13     7    17 1
   14     8     9 2
   15     9     7 1
   16     9    10 1
   17    10    11 1
   18    11    12 1
   19    11    44 1
   20    11    45 1
   21    12    13 1
   22    12    16 1
   23    12    46 1
   24    13    14 1
   25    13    47 1
   26    13    48 1
   27    14    15 1
   28    14    49 1
   29    14    50 1
   30    15    10 1
   31    15    51 1
   32    15    52 1
   33    16    53 1
   34    16    54 1
   35    17    18 1
   36    17    55 1
   37    17    56 1
   38    18    19 3
   39    19    20 1
   40    20    57 1
   41    20    58 1
   42    20    59 1
   43    23    24 1
   44    23    60 1
   45    23    61 1
   46    24    25 1
   47    24    62 1
   48    24    63 1
   49    25    26 1
   50    25    64 1
   51    25    65 1
   52    26    27 1
   53    27    28 1
   54    27    66 1
   55    27    67 1
   56    28    29 1
   57    28    68 1
   58    28    69 1
   59    29    30 1
   60    29    33 1
   61    29    70 1
   62    30    31 1
   63    30    71 1
   64    30    72 1
   65    31    26 1
   66    31    73 1
   67    31    74 1
   68    32    75 1
   69    32    76 1
   70    32    77 1
   71    33    34 1
   72    33    36 2
   73    34    35 1
   74    34    78 1
   75    35    40 2
   76    37    38 2
   77    37    79 1
   78    38    35 1
   79    38    80 1
   80    39    37 1
   81    39    42 1
   82    40    41 1
   83    40    81 1
   84    41    39 2
   85    41    82 1
   86    42    43 1
   87    43    83 1
   88    43    84 1
   89    43    85 1
@<TRIPOS>SUBSTRUCTURE
1   ****   1
@<SCITEGIC>MOL_PROPERTY
AbsoluteEnergy
SciTegic.value.StringValue
76.1526

@<SCITEGIC>MOL_PROPERTY
Activ
SciTegic.value.StringValue
120

@<SCITEGIC>MOL_PROPERTY
Angle Energy
SciTegic.value.StringValue
11.7774200439453

@<SCITEGIC>MOL_PROPERTY
Bond Energy
SciTegic.value.StringValue
2.3548800945282

@<SCITEGIC>MOL_PROPERTY
CHARMm Energy
SciTegic.value.StringValue
-16.5208702087402

@<SCITEGIC>MOL_PROPERTY
Clean Energy
SciTegic.value.StringValue
95.7005004882813

@<SCITEGIC>MOL_PROPERTY
ConfNumber
SciTegic.value.StringValue
109

@<SCITEGIC>MOL_PROPERTY
Dihedral Energy
SciTegic.value.StringValue
19.767749786377

@<SCITEGIC>MOL_PROPERTY
Electrostatic Energy
SciTegic.value.StringValue
-45.3822784423828

@<SCITEGIC>MOL_PROPERTY
Estimate
SciTegic.value.StringValue
37.329

@<SCITEGIC>MOL_PROPERTY
FitValue
SciTegic.value.StringValue
5.39435

@<SCITEGIC>MOL_PROPERTY
Forcefield
SciTegic.value.StringValue
CHARMm

@<SCITEGIC>MOL_PROPERTY
ForcefieldBase
SciTegic.value.StringValue
CHARMm

@<SCITEGIC>MOL_PROPERTY
ForcefieldFFML
SciTegic.value.StringValue
<?xml version="1.0" encoding="UTF-8"?>
<!DOCTYPE ffml SYSTEM "Ffml.dtd">
<ffml version="1.0">
<forcefield name="CHARMm" derivedFrom="CHARMm" base="CHARMm">
<atomTypes>
</atomTypes>
<parameters>
<bond atom1="C5R" atom2="NX">
<quadratic
refValue="1.47"
forceConstant="390"/>
</bond>
<bond atom1="NX" atom2="CR56">
<quadratic
refValue="1.47"
forceConstant="390"/>
</bond>
<angle atom1="C" atom2="NX" atom3="CR56">
<quadratic
refValue="120"
forceConstant="60"/>
</angle>
<angle atom1="C5R" atom2="NX" atom3="CT">
<quadratic
refValue="120"
forceConstant="80"/>
</angle>
<angle atom1="CR56" atom2="C" atom3="NX">
<quadratic
refValue="117.5"
forceConstant="70"/>
</angle>
<angle atom1="CR56" atom2="CR56" atom3="NX">
<quadratic
refValue="126"
forceConstant="65"/>
</angle>
<angle atom1="CR56" atom2="NX" atom3="CT">
<quadratic
refValue="120"
forceConstant="80"/>
</angle>
<angle atom1="N5R" atom2="C5R" atom3="NX">
<quadratic
refValue="127"
forceConstant="70"/>
</angle>
<angle atom1="N5R" atom2="CR56" atom3="NX">
<quadratic
refValue="127"
forceConstant="70"/>
</angle>
<angle atom1="N5R" atom2="CT" atom3="CUY1">
<quadratic
refValue="110.845"
forceConstant="51"/>
</angle>
<torsion atom1="C" atom2="NX" atom3="CR56" atom4="CR56">
<multiplecos
v1="0"
v2="2.05"
v3="0"
v4="0"
v5="0"
v6="0"
gamma1="0"
gamma2="180"
gamma3="0"
gamma4="0"
gamma5="0"
gamma6="0"/>
</torsion>
<torsion atom1="C" atom2="NX" atom3="CR56" atom4="N5R">
<multiplecos
v1="0"
v2="2.05"
v3="0"
v4="0"
v5="0"
v6="0"
gamma1="0"
gamma2="180"
gamma3="0"
gamma4="0"
gamma5="0"
gamma6="0"/>
</torsion>
<torsion atom1="CT" atom2="NX" atom3="CR56" atom4="CR56">
<multiplecos
v1="0"
v2="2.05"
v3="0"
v4="0"
v5="0"
v6="0"
gamma1="0"
gamma2="180"
gamma3="0"
gamma4="0"
gamma5="0"
gamma6="0"/>
</torsion>
<torsion atom1="CT" atom2="NX" atom3="CR56" atom4="N5R">
<multiplecos
v1="0"
v2="2.05"
v3="0"
v4="0"
v5="0"
v6="0"
gamma1="0"
gamma2="180"
gamma3="0"
gamma4="0"
gamma5="0"
gamma6="0"/>
</torsion>
<improper atom1="NX" atom2="CT" atom3="CT" atom4="C5R">
<cos1
refValue="0"
forceConstant="40"
periodicity="0"/>
</improper>
</parameters>
</forcefield>
</ffml>

@<SCITEGIC>MOL_PROPERTY
HBA_1
SciTegic.value.StringValue
1

@<SCITEGIC>MOL_PROPERTY
HBA_lipid_2
SciTegic.value.StringValue
0

@<SCITEGIC>MOL_PROPERTY
HBD_3
SciTegic.value.StringValue
1

@<SCITEGIC>MOL_PROPERTY
HYDROPHOBIC_4
SciTegic.value.StringValue
1

@<SCITEGIC>MOL_PROPERTY
Hydrogen Bond Energy
SciTegic.value.StringValue
0

@<SCITEGIC>MOL_PROPERTY
Improper Energy
SciTegic.value.StringValue
0.177530005574226

@<SCITEGIC>MOL_PROPERTY
Initial Potential Energy
SciTegic.value.StringValue
12.4286098480225

@<SCITEGIC>MOL_PROPERTY
Initial RMS Gradient
SciTegic.value.StringValue
13.4698896408081

@<SCITEGIC>MOL_PROPERTY
MapNumber
SciTegic.value.StringValue
1

@<SCITEGIC>MOL_PROPERTY
MappedAtoms
SciTegic.value.StringValue
42,-6.1598,1.05782,3.04501,1.6,HBA_1.11
42,-6.12559,1.60839,5.99385,2.2,HBA_1.21
16,0.49742,0.115705,-4.54461,1.6,HBD_3.11
16,-0.696527,-2.44681,-5.5486,2.2,HBD_3.21
14,4.36543,-1.27643,-3.80374,1.6,HYDROPHOBIC_4.11

@<SCITEGIC>MOL_PROPERTY
MappedFeatures
SciTegic.value.StringValue
HBA_1,HBD_3,HYDROPHOBIC_4

@<SCITEGIC>MOL_PROPERTY
MappedLocations
SciTegic.value.StringValue
HBA_1.11,HBA_1.21,HBD_3.11,HBD_3.21,HYDROPHOBIC_4.11

@<SCITEGIC>MOL_PROPERTY
MappingID
SciTegic.value.StringValue
1

@<SCITEGIC>MOL_PROPERTY
Minimization Criteria
SciTegic.value.StringValue
CONJUG> Minimization exiting with gradient tolerance ( 0.0100000) satisfied.

@<SCITEGIC>MOL_PROPERTY
PartialChargeMethod
SciTegic.value.StringValue
MomanyRone

@<SCITEGIC>MOL_PROPERTY
Pharmprint
SciTegic.value.StringValue
'1011'

@<SCITEGIC>MOL_PROPERTY
Pharmtype
SciTegic.value.StringValue
3

@<SCITEGIC>MOL_PROPERTY
Potential Energy
SciTegic.value.StringValue
-16.5208702087402

@<SCITEGIC>MOL_PROPERTY
RMS Gradient
SciTegic.value.StringValue
0.00982999987900257

@<SCITEGIC>MOL_PROPERTY
RelativeEnergy
SciTegic.value.StringValue
11.6655

@<SCITEGIC>MOL_PROPERTY
Solvation Free Energy
SciTegic.value.StringValue
0

@<SCITEGIC>MOL_PROPERTY
Uncert
SciTegic.value.StringValue
1.5

@<SCITEGIC>MOL_PROPERTY
Urey-Bradley Energy
SciTegic.value.StringValue
0

@<SCITEGIC>MOL_PROPERTY
UseResidueTemplateCharge
SciTegic.value.StringValue
True

@<SCITEGIC>MOL_PROPERTY
Van der Waals Energy
SciTegic.value.StringValue
-5.21615982055664

@<SCITEGIC>MOL_PROPERTY
Error
SciTegic.value.StringValue
-3.21465884433015

@<SCITEGIC>MOL_PROPERTY
logActiv
SciTegic.value.StringValue
2.07918124604762

@<SCITEGIC>MOL_PROPERTY
logEstimate
SciTegic.value.StringValue
1.57204635584382

@<SCITEGIC>ATOM_PROPERTY
Formal Charge
SciTegic.value.StringValue
1 0
2 0
3 0
4 0
5 0
6 0
7 0
8 0
9 0
10 0
11 0
12 0
13 0
14 0
15 0
16 0
17 0
18 0
19 0
20 0
21 0
22 0
23 0
24 0
25 0
26 0
27 0
28 0
29 0
30 0
31 0
32 0
33 0
34 0
35 0
36 0
37 0
38 0
39 0
40 0
41 0
42 0
43 0
44 0
45 0
46 0
47 0
48 0
49 0
50 0
51 0
52 0
53 0
54 0
55 0
56 0
57 0
58 0
59 0
60 0
61 0
62 0
63 0
64 0
65 0
66 0
67 0
68 0
69 0
70 0
71 0
72 0
73 0
74 0
75 0
76 0
77 0
78 0
79 0
80 0
81 0
82 0
83 0
84 0
85 0

@<SCITEGIC>ATOM_PROPERTY
pdb_tempFactor
SciTegic.value.DoubleValue
1 0
2 0
3 0
4 0
5 0
6 0
7 0
8 0
9 0
10 0
11 0
12 0
13 0
14 0
15 0
16 0
17 0
18 0
19 0
20 0
21 0
22 0
23 0
24 0
25 0
26 0
27 0
28 0
29 0
30 0
31 0
32 0
33 0
34 0
35 0
36 0
37 0
38 0
39 0
40 0
41 0
42 0
43 0
44 0
45 0
46 0
47 0
48 0
49 0
50 0
51 0
52 0
53 0
54 0
55 0
56 0
57 0
58 0
59 0
60 0
61 0
62 0
63 0
64 0
65 0
66 0
67 0
68 0
69 0
70 0
71 0
72 0
73 0
74 0
75 0
76 0
77 0
78 0
79 0
80 0
81 0
82 0
83 0
84 0
85 0

@<SCITEGIC>ATOM_PROPERTY
pdb_occupancy
SciTegic.value.DoubleValue
1 1
2 1
3 1
4 1
5 1
6 1
7 1
8 1
9 1
10 1
11 1
12 1
13 1
14 1
15 1
16 1
17 1
18 1
19 1
20 1
21 1
22 1
23 1
24 1
25 1
26 1
27 1
28 1
29 1
30 1
31 1
32 1
33 1
34 1
35 1
36 1
37 1
38 1
39 1
40 1
41 1
42 1
43 1
44 1
45 1
46 1
47 1
48 1
49 1
50 1
51 1
52 1
53 1
54 1
55 1
56 1
57 1
58 1
59 1
60 1
61 1
62 1
63 1
64 1
65 1
66 1
67 1
68 1
69 1
70 1
71 1
72 1
73 1
74 1
75 1
76 1
77 1
78 1
79 1
80 1
81 1
82 1
83 1
84 1
85 1

@<TRIPOS>MOLECULE
dpp4_19
45  48  1  0  0
SMALL
FORMAL_CHARGES
@<TRIPOS>ATOM
    1 C1         1.5151    -0.9902    -1.5824 C.3        1 SUBUNIT  0
    2 C2         1.7845    -0.1699    -0.3079 C.3        1 SUBUNIT  0
    3 C3         0.5610     0.0983     0.5465 C.2        1 SUBUNIT  0
    4 N4        -0.7165    -0.0888     0.0520 N.am       1 SUBUNIT  0
    5 C5        -0.9647    -0.5974    -1.3256 C.3        1 SUBUNIT  0
    6 C6         0.2440    -0.4649    -2.2724 C.3        1 SUBUNIT  0
    7 C7         2.7024    -0.9771    -2.4877 C.2        1 SUBUNIT  0
    8 C8         4.4565    -2.1496    -3.7055 C.2        1 SUBUNIT  0
    9 C9         3.3384    -2.1782    -2.8542 C.2        1 SUBUNIT  0
   10 C10        4.9413    -0.9245    -4.1930 C.2        1 SUBUNIT  0
   11 C11        3.1885     0.2484    -2.9759 C.2        1 SUBUNIT  0
   12 C12        4.3072     0.2784    -3.8284 C.2        1 SUBUNIT  0
   13 O13        0.7283     0.4877     1.6813 O.2        1 SUBUNIT  0
   14 C14       -0.0513    -1.1865    -3.5971 C.3        1 SUBUNIT  0
   15 N15        0.5998    -0.5031    -4.7032 N.3        1 SUBUNIT  0
   16 C16       -1.8058     0.1814     0.8404 C.2        1 SUBUNIT  0
   17 F17        2.8888    -3.3466    -2.3995 F          1 SUBUNIT  0
   18 F18        6.0010    -0.9070    -5.0005 F          1 SUBUNIT  0
   19 F19        4.7593     1.4444    -4.2868 F          1 SUBUNIT  0
   20 N20       -4.0578    -0.2402     1.4451 N.pl3      1 SUBUNIT  0
   21 N21       -2.8940    -0.4970     0.6394 N.2        1 SUBUNIT  0
   22 C22       -4.0082     0.7142     2.4144 C.2        1 SUBUNIT  0
   23 C23       -1.7254     1.2393     1.9067 C.2        1 SUBUNIT  0
   24 C24       -2.7948     1.5168     2.6861 C.2        1 SUBUNIT  0
   25 C25       -5.2767    -0.8450     1.3788 C.2        1 SUBUNIT  0
   26 N26       -5.2386     0.6969     2.9662 N.2        1 SUBUNIT  0
   27 N27       -5.9920    -0.2314     2.3497 N.2        1 SUBUNIT  0
   28 C28       -5.7315    -1.9454     0.4453 C.3        1 SUBUNIT  0
   29 F29       -4.9448    -3.0525     0.6240 F          1 SUBUNIT  0
   30 F30       -5.6283    -1.5159    -0.8525 F          1 SUBUNIT  0
   31 F31       -7.0385    -2.2630     0.7163 F          1 SUBUNIT  0
   32 H32        1.3463    -2.0299    -1.2973 H          1 SUBUNIT  0
   33 H33        2.2107     0.7993    -0.5728 H          1 SUBUNIT  0
   34 H34        2.5390    -0.6717     0.3006 H          1 SUBUNIT  0
   35 H35       -1.2518    -1.6468    -1.2456 H          1 SUBUNIT  0
   36 H36       -1.8202    -0.0726    -1.7568 H          1 SUBUNIT  0
   37 H37        0.3820     0.5943    -2.4991 H          1 SUBUNIT  0
   38 H38        4.9436    -3.0730    -3.9864 H          1 SUBUNIT  0
   39 H39        2.7036     1.1736    -2.6948 H          1 SUBUNIT  0
   40 H40        0.2905    -2.2208    -3.5570 H          1 SUBUNIT  0
   41 H41       -1.1258    -1.2334    -3.7788 H          1 SUBUNIT  0
   42 H42        0.3926    -1.0223    -5.5676 H          1 SUBUNIT  0
   43 H43        0.1888     0.4375    -4.7852 H          1 SUBUNIT  0
   44 H44       -0.8088     1.7922     2.0547 H          1 SUBUNIT  0
   45 H45       -2.7711     2.2704     3.4600 H          1 SUBUNIT  0
@<TRIPOS>BOND
    1     1     2 1
    2     1     6 1
    3     1     7 1
    4     1    32 1
    5     2     3 1
    6     2    33 1
    7     2    34 1
    8     3     4 1
    9     3    13 2
   10     4     5 1
   11     4    16 1
   12     5     6 1
   13     5    35 1
   14     5    36 1
   15     6    14 1
   16     6    37 1
   17     7    11 2
   18     8     9 2
   19     8    38 1
   20     9     7 1
   21     9    17 1
   22    10     8 1
   23    10    18 1
   24    11    12 1
   25    11    39 1
   26    12    10 2
   27    12    19 1
   28    14    15 1
   29    14    40 1
   30    14    41 1
   31    15    42 1
   32    15    43 1
   33    16    23 1
   34    20    21 1
   35    20    25 1
   36    21    16 2
   37    22    20 1
   38    22    26 2
   39    23    24 2
   40    23    44 1
   41    24    22 1
   42    24    45 1
   43    25    28 1
   44    26    27 1
   45    27    25 2
   46    28    29 1
   47    28    30 1
   48    28    31 1
@<TRIPOS>SUBSTRUCTURE
1   ****   1
@<SCITEGIC>MOL_PROPERTY
AbsoluteEnergy
SciTegic.value.StringValue
80.0335

@<SCITEGIC>MOL_PROPERTY
Activ
SciTegic.value.StringValue
125

@<SCITEGIC>MOL_PROPERTY
Angle Energy
SciTegic.value.StringValue
28.2018604278564

@<SCITEGIC>MOL_PROPERTY
Bond Energy
SciTegic.value.StringValue
4.52943992614746

@<SCITEGIC>MOL_PROPERTY
CHARMm Energy
SciTegic.value.StringValue
54.2798118591309

@<SCITEGIC>MOL_PROPERTY
Clean Energy
SciTegic.value.StringValue
47.5348167419434

@<SCITEGIC>MOL_PROPERTY
ConfNumber
SciTegic.value.StringValue
13

@<SCITEGIC>MOL_PROPERTY
Dihedral Energy
SciTegic.value.StringValue
8.26054954528809

@<SCITEGIC>MOL_PROPERTY
Electrostatic Energy
SciTegic.value.StringValue
15.8513298034668

@<SCITEGIC>MOL_PROPERTY
Estimate
SciTegic.value.StringValue
50.3627

@<SCITEGIC>MOL_PROPERTY
FitValue
SciTegic.value.StringValue
5.26429

@<SCITEGIC>MOL_PROPERTY
Forcefield
SciTegic.value.StringValue
CHARMm

@<SCITEGIC>MOL_PROPERTY
ForcefieldBase
SciTegic.value.StringValue
CHARMm

@<SCITEGIC>MOL_PROPERTY
ForcefieldFFML
SciTegic.value.StringValue
<?xml version="1.0" encoding="UTF-8"?>
<!DOCTYPE ffml SYSTEM "Ffml.dtd">
<ffml version="1.0">
<forcefield name="CHARMm" derivedFrom="CHARMm" base="CHARMm">
<atomTypes>
</atomTypes>
<parameters>
<bond atom1="NX" atom2="C6R">
<quadratic
refValue="1.355"
forceConstant="390"/>
</bond>
<angle atom1="C5R" atom2="CF3" atom3="XF">
<quadratic
refValue="110.26"
forceConstant="53.5714"/>
</angle>
<angle atom1="CF3" atom2="C5R" atom3="N5R">
<quadratic
refValue="119.136"
forceConstant="68"/>
</angle>
<angle atom1="NR56" atom2="C5R" atom3="CF3">
<quadratic
refValue="110"
forceConstant="68"/>
</angle>
<angle atom1="NX" atom2="C6R" atom3="C6R">
<quadratic
refValue="120"
forceConstant="65"/>
</angle>
<angle atom1="NX" atom2="C6R" atom3="N6R">
<quadratic
refValue="119.8"
forceConstant="70"/>
</angle>
<torsion atom1="N5R" atom2="C5R" atom3="CF3" atom4="XF">
<multiplecos
v1="0"
v2="0"
v3="0"
v4="0"
v5="0"
v6="0.1"
gamma1="0"
gamma2="0"
gamma3="0"
gamma4="0"
gamma5="0"
gamma6="0"/>
</torsion>
<torsion atom1="NR56" atom2="C5R" atom3="CF3" atom4="XF">
<multiplecos
v1="0"
v2="0"
v3="0"
v4="0"
v5="0"
v6="0.1"
gamma1="0"
gamma2="0"
gamma3="0"
gamma4="0"
gamma5="0"
gamma6="0"/>
</torsion>
</parameters>
</forcefield>
</ffml>

@<SCITEGIC>MOL_PROPERTY
HBA_1
SciTegic.value.StringValue
1

@<SCITEGIC>MOL_PROPERTY
HBA_lipid_2
SciTegic.value.StringValue
1

@<SCITEGIC>MOL_PROPERTY
HBD_3
SciTegic.value.StringValue
1

@<SCITEGIC>MOL_PROPERTY
HYDROPHOBIC_4
SciTegic.value.StringValue
1

@<SCITEGIC>MOL_PROPERTY
Hydrogen Bond Energy
SciTegic.value.StringValue
0

@<SCITEGIC>MOL_PROPERTY
Improper Energy
SciTegic.value.StringValue
0.259130001068115

@<SCITEGIC>MOL_PROPERTY
Initial Potential Energy
SciTegic.value.StringValue
97.1316680908203

@<SCITEGIC>MOL_PROPERTY
Initial RMS Gradient
SciTegic.value.StringValue
28.4014301300049

@<SCITEGIC>MOL_PROPERTY
MapNumber
SciTegic.value.StringValue
1

@<SCITEGIC>MOL_PROPERTY
MappedAtoms
SciTegic.value.StringValue
26,-6.1598,1.05782,3.04501,1.6,HBA_1.11
26,-6.12559,1.60839,5.99385,2.2,HBA_1.21
21,-1.87611,-0.106532,-0.80351,1.6,HBA_lipid_2.11
21,-2.40872,-2.99697,-1.40747,2.2,HBA_lipid_2.21
15,0.49742,0.115705,-4.54461,1.6,HBD_3.11
15,-0.696527,-2.44681,-5.5486,2.2,HBD_3.21
10,4.36543,-1.27643,-3.80374,1.6,HYDROPHOBIC_4.11

@<SCITEGIC>MOL_PROPERTY
MappedFeatures
SciTegic.value.StringValue
HBA_1,HBA_lipid_2,HBD_3,HYDROPHOBIC_4

@<SCITEGIC>MOL_PROPERTY
MappedLocations
SciTegic.value.StringValue
HBA_1.11,HBA_1.21,HBA_lipid_2.11,HBA_lipid_2.21,HBD_3.11,HBD_3.21,HYDROPHOBIC_4.11

@<SCITEGIC>MOL_PROPERTY
MappingID
SciTegic.value.StringValue
1

@<SCITEGIC>MOL_PROPERTY
Minimization Criteria
SciTegic.value.StringValue
CONJUG> Minimization exiting with gradient tolerance ( 0.0100000) satisfied.

@<SCITEGIC>MOL_PROPERTY
PartialChargeMethod
SciTegic.value.StringValue
MomanyRone

@<SCITEGIC>MOL_PROPERTY
Pharmprint
SciTegic.value.StringValue
'1111'

@<SCITEGIC>MOL_PROPERTY
Pharmtype
SciTegic.value.StringValue
4

@<SCITEGIC>MOL_PROPERTY
Potential Energy
SciTegic.value.StringValue
54.2798118591309

@<SCITEGIC>MOL_PROPERTY
RMS Gradient
SciTegic.value.StringValue
0.00748000014573336

@<SCITEGIC>MOL_PROPERTY
RelativeEnergy
SciTegic.value.StringValue
4.7021

@<SCITEGIC>MOL_PROPERTY
Solvation Free Energy
SciTegic.value.StringValue
0

@<SCITEGIC>MOL_PROPERTY
Uncert
SciTegic.value.StringValue
1.5

@<SCITEGIC>MOL_PROPERTY
Urey-Bradley Energy
SciTegic.value.StringValue
0

@<SCITEGIC>MOL_PROPERTY
UseResidueTemplateCharge
SciTegic.value.StringValue
True

@<SCITEGIC>MOL_PROPERTY
Van der Waals Energy
SciTegic.value.StringValue
-2.82249999046326

@<SCITEGIC>MOL_PROPERTY
Error
SciTegic.value.StringValue
-2.48199560388939

@<SCITEGIC>MOL_PROPERTY
logActiv
SciTegic.value.StringValue
2.09691001300806

@<SCITEGIC>MOL_PROPERTY
logEstimate
SciTegic.value.StringValue
1.70210900506705

@<SCITEGIC>ATOM_PROPERTY
Formal Charge
SciTegic.value.StringValue
1 0
2 0
3 0
4 0
5 0
6 0
7 0
8 0
9 0
10 0
11 0
12 0
13 0
14 0
15 0
16 0
17 0
18 0
19 0
20 0
21 0
22 0
23 0
24 0
25 0
26 0
27 0
28 0
29 0
30 0
31 0
32 0
33 0
34 0
35 0
36 0
37 0
38 0
39 0
40 0
41 0
42 0
43 0
44 0
45 0

@<SCITEGIC>ATOM_PROPERTY
pdb_tempFactor
SciTegic.value.DoubleValue
1 0
2 0
3 0
4 0
5 0
6 0
7 0
8 0
9 0
10 0
11 0
12 0
13 0
14 0
15 0
16 0
17 0
18 0
19 0
20 0
21 0
22 0
23 0
24 0
25 0
26 0
27 0
28 0
29 0
30 0
31 0
32 0
33 0
34 0
35 0
36 0
37 0
38 0
39 0
40 0
41 0
42 0
43 0
44 0
45 0

@<SCITEGIC>ATOM_PROPERTY
pdb_occupancy
SciTegic.value.DoubleValue
1 1
2 1
3 1
4 1
5 1
6 1
7 1
8 1
9 1
10 1
11 1
12 1
13 1
14 1
15 1
16 1
17 1
18 1
19 1
20 1
21 1
22 1
23 1
24 1
25 1
26 1
27 1
28 1
29 1
30 1
31 1
32 1
33 1
34 1
35 1
36 1
37 1
38 1
39 1
40 1
41 1
42 1
43 1
44 1
45 1

@<TRIPOS>MOLECULE
dpp4_10
51  55  1  0  0
SMALL
FORMAL_CHARGES
@<TRIPOS>ATOM
    1 C1        -4.1331     4.6621    -5.5488 C.2        1 SUBUNIT  0
    2 C2        -3.0501     5.3293    -4.9531 C.2        1 SUBUNIT  0
    3 C3        -1.9395     4.5994    -4.4934 C.2        1 SUBUNIT  0
    4 C4        -1.9140     3.1966    -4.6335 C.2        1 SUBUNIT  0
    5 C5        -2.9994     2.5322    -5.2295 C.2        1 SUBUNIT  0
    6 C6        -4.1095     3.2644    -5.6856 C.2        1 SUBUNIT  0
    7 F7        -5.1369     2.6344    -6.2501 F          1 SUBUNIT  0
    8 C8        -0.7411     2.4078    -4.1515 C.3        1 SUBUNIT  0
    9 C9        -0.9483     0.8902    -4.3774 C.3        1 SUBUNIT  0
   10 C10       -1.9867     0.2987    -3.4016 C.3        1 SUBUNIT  0
   11 C11       -1.6607     0.6184    -1.9284 C.3        1 SUBUNIT  0
   12 C12       -1.4712     2.1291    -1.7078 C.3        1 SUBUNIT  0
   13 C13       -0.4298     2.7202    -2.6720 C.3        1 SUBUNIT  0
   14 N14        0.3227     0.1845    -4.2304 N.3        1 SUBUNIT  0
   15 F15       -0.9180     5.2420    -3.9290 F          1 SUBUNIT  0
   16 H16       -4.9846     5.2294    -5.8985 H          1 SUBUNIT  0
   17 N17       -2.7159     0.1074    -1.0589 N.3        1 SUBUNIT  0
   18 C18       -4.0575     0.6690    -1.3352 C.3        1 SUBUNIT  0
   19 C19       -4.6436     0.8379     0.0347 C.2        1 SUBUNIT  0
   20 C20       -3.7441     0.5975     0.9891 C.2        1 SUBUNIT  0
   21 C21       -2.4191     0.2362     0.3873 C.3        1 SUBUNIT  0
   22 N22       -5.9708     1.2026     0.4024 N.pl3      1 SUBUNIT  0
   23 C23       -6.2456     1.2854     1.7090 C.2        1 SUBUNIT  0
   24 C24       -4.1061     0.7015     2.4327 C.2        1 SUBUNIT  0
   25 N25       -5.2968     1.0289     2.8416 N.2        1 SUBUNIT  0
   26 N26       -7.0099     1.4804    -0.4124 N.2        1 SUBUNIT  0
   27 C27       -7.5816     1.6528     1.7007 C.2        1 SUBUNIT  0
   28 C28       -8.0947     1.7836     0.3876 C.2        1 SUBUNIT  0
   29 C29       -9.4750     2.1610    -0.1000 C.3        1 SUBUNIT  0
   30 H30       -3.0726     6.4032    -4.8484 H          1 SUBUNIT  0
   31 H31       -2.9849     1.4567    -5.3373 H          1 SUBUNIT  0
   32 H32        0.1051     2.7409    -4.7548 H          1 SUBUNIT  0
   33 H33       -1.2919     0.7169    -5.3975 H          1 SUBUNIT  0
   34 H34       -2.0625    -0.7791    -3.5451 H          1 SUBUNIT  0
   35 H35       -2.9706     0.7015    -3.6487 H          1 SUBUNIT  0
   36 H36       -0.7325     0.1134    -1.6606 H          1 SUBUNIT  0
   37 H37       -2.4240     2.6449    -1.8452 H          1 SUBUNIT  0
   38 H38       -1.1655     2.3195    -0.6783 H          1 SUBUNIT  0
   39 H39        0.5490     2.3058    -2.4201 H          1 SUBUNIT  0
   40 H40       -0.3418     3.7950    -2.5129 H          1 SUBUNIT  0
   41 H41        0.9898     0.5770    -4.9079 H          1 SUBUNIT  0
   42 H42        0.6830     0.3659    -3.2820 H          1 SUBUNIT  0
   43 H43       -3.9896     1.6226    -1.8387 H          1 SUBUNIT  0
   44 H44       -4.6348    -0.0188    -1.9339 H          1 SUBUNIT  0
   45 H45       -1.6969     1.0199     0.5737 H          1 SUBUNIT  0
   46 H46       -2.0494    -0.6977     0.7807 H          1 SUBUNIT  0
   47 H47       -3.3273     0.4910     3.1485 H          1 SUBUNIT  0
   48 H48       -8.1687     1.8212     2.5965 H          1 SUBUNIT  0
   49 H49       -9.4982     2.1225    -1.1915 H          1 SUBUNIT  0
   50 H50      -10.2147     1.5049     0.3588 H          1 SUBUNIT  0
   51 H51       -9.7035     3.1818     0.2010 H          1 SUBUNIT  0
@<TRIPOS>BOND
    1     1     2 2
    2     1    16 1
    3     2     3 1
    4     2    30 1
    5     3     4 2
    6     3    15 1
    7     4     5 1
    8     4     8 1
    9     5     6 2
   10     5    31 1
   11     6     1 1
   12     6     7 1
   13     8    13 1
   14     8    32 1
   15     9     8 1
   16     9    14 1
   17     9    33 1
   18    10     9 1
   19    10    34 1
   20    10    35 1
   21    11    10 1
   22    11    17 1
   23    11    36 1
   24    12    11 1
   25    12    37 1
   26    12    38 1
   27    13    12 1
   28    13    39 1
   29    13    40 1
   30    14    41 1
   31    14    42 1
   32    18    17 1
   33    18    19 1
   34    18    43 1
   35    18    44 1
   36    19    20 2
   37    19    22 1
   38    20    21 1
   39    20    24 1
   40    21    17 1
   41    21    45 1
   42    21    46 1
   43    22    26 1
   44    23    22 1
   45    23    27 2
   46    24    25 2
   47    24    47 1
   48    25    23 1
   49    27    28 1
   50    27    48 1
   51    28    26 2
   52    28    29 1
   53    29    49 1
   54    29    50 1
   55    29    51 1
@<TRIPOS>SUBSTRUCTURE
1   ****   1
@<SCITEGIC>MOL_PROPERTY
AbsoluteEnergy
SciTegic.value.StringValue
120.887

@<SCITEGIC>MOL_PROPERTY
Activ
SciTegic.value.StringValue
16

@<SCITEGIC>MOL_PROPERTY
Angle Energy
SciTegic.value.StringValue
35.4051284790039

@<SCITEGIC>MOL_PROPERTY
Bond Energy
SciTegic.value.StringValue
1.88446998596191

@<SCITEGIC>MOL_PROPERTY
CHARMm Energy
SciTegic.value.StringValue
35.9581718444824

@<SCITEGIC>MOL_PROPERTY
Clean Energy
SciTegic.value.StringValue
41.0582046508789

@<SCITEGIC>MOL_PROPERTY
ConfNumber
SciTegic.value.StringValue
17

@<SCITEGIC>MOL_PROPERTY
Dihedral Energy
SciTegic.value.StringValue
15.8885498046875

@<SCITEGIC>MOL_PROPERTY
Electrostatic Energy
SciTegic.value.StringValue
-15.8246402740479

@<SCITEGIC>MOL_PROPERTY
Estimate
SciTegic.value.StringValue
53.4603

@<SCITEGIC>MOL_PROPERTY
FitValue
SciTegic.value.StringValue
5.23837

@<SCITEGIC>MOL_PROPERTY
Forcefield
SciTegic.value.StringValue
CHARMm

@<SCITEGIC>MOL_PROPERTY
ForcefieldBase
SciTegic.value.StringValue
CHARMm

@<SCITEGIC>MOL_PROPERTY
ForcefieldFFML
SciTegic.value.StringValue
<?xml version="1.0" encoding="UTF-8"?>
<!DOCTYPE ffml SYSTEM "Ffml.dtd">
<ffml version="1.0">
<forcefield name="CHARMm" derivedFrom="CHARMm" base="CHARMm">
<atomTypes>
</atomTypes>
<parameters>
<angle atom1="CR56" atom2="CR56" atom3="NR56">
<quadratic
refValue="106.5"
forceConstant="65"/>
</angle>
<angle atom1="CR56" atom2="CT" atom3="HA">
<quadratic
refValue="109.47"
forceConstant="40"/>
</angle>
<angle atom1="CR56" atom2="NR56" atom3="CR56">
<quadratic
refValue="108"
forceConstant="70"/>
</angle>
<angle atom1="CT" atom2="CR56" atom3="C6R">
<quadratic
refValue="127.679"
forceConstant="65.3571"/>
</angle>
<angle atom1="CT" atom2="CR56" atom3="CR56">
<quadratic
refValue="126"
forceConstant="70"/>
</angle>
<angle atom1="CT" atom2="CR56" atom3="NR56">
<quadratic
refValue="122"
forceConstant="58"/>
</angle>
<angle atom1="NT" atom2="CT" atom3="CR56">
<quadratic
refValue="111.6"
forceConstant="70"/>
</angle>
<torsion atom1="C6R" atom2="CR56" atom3="CT" atom4="HA">
<multiplecos
v1="0"
v2="0"
v3="0"
v4="0"
v5="0"
v6="0.01"
gamma1="0"
gamma2="0"
gamma3="0"
gamma4="0"
gamma5="0"
gamma6="0"/>
</torsion>
<torsion atom1="C6R" atom2="CR56" atom3="CT" atom4="NT">
<multiplecos
v1="0"
v2="0"
v3="0"
v4="0"
v5="0"
v6="0.01"
gamma1="0"
gamma2="0"
gamma3="0"
gamma4="0"
gamma5="0"
gamma6="0"/>
</torsion>
<torsion atom1="HA" atom2="CT" atom3="CR56" atom4="CR56">
<multiplecos
v1="0"
v2="0"
v3="0"
v4="0"
v5="0"
v6="0.01"
gamma1="0"
gamma2="0"
gamma3="0"
gamma4="0"
gamma5="0"
gamma6="0"/>
</torsion>
<torsion atom1="HA" atom2="CT" atom3="CR56" atom4="NR56">
<multiplecos
v1="0"
v2="0"
v3="0"
v4="0"
v5="0"
v6="0.01"
gamma1="0"
gamma2="0"
gamma3="0"
gamma4="0"
gamma5="0"
gamma6="0"/>
</torsion>
<torsion atom1="NT" atom2="CT" atom3="CR56" atom4="CR56">
<multiplecos
v1="0"
v2="0"
v3="0"
v4="0"
v5="0"
v6="0.01"
gamma1="0"
gamma2="0"
gamma3="0"
gamma4="0"
gamma5="0"
gamma6="0"/>
</torsion>
<torsion atom1="NT" atom2="CT" atom3="CR56" atom4="NR56">
<multiplecos
v1="0"
v2="0"
v3="0"
v4="0"
v5="0"
v6="0.01"
gamma1="0"
gamma2="0"
gamma3="0"
gamma4="0"
gamma5="0"
gamma6="0"/>
</torsion>
</parameters>
</forcefield>
</ffml>

@<SCITEGIC>MOL_PROPERTY
HBA_1
SciTegic.value.StringValue
1

@<SCITEGIC>MOL_PROPERTY
HBA_lipid_2
SciTegic.value.StringValue
1

@<SCITEGIC>MOL_PROPERTY
HBD_3
SciTegic.value.StringValue
1

@<SCITEGIC>MOL_PROPERTY
HYDROPHOBIC_4
SciTegic.value.StringValue
0

@<SCITEGIC>MOL_PROPERTY
Hydrogen Bond Energy
SciTegic.value.StringValue
0

@<SCITEGIC>MOL_PROPERTY
Improper Energy
SciTegic.value.StringValue
0.00757999997586012

@<SCITEGIC>MOL_PROPERTY
Initial Potential Energy
SciTegic.value.StringValue
70.7648086547852

@<SCITEGIC>MOL_PROPERTY
Initial RMS Gradient
SciTegic.value.StringValue
27.4337692260742

@<SCITEGIC>MOL_PROPERTY
MapNumber
SciTegic.value.StringValue
1

@<SCITEGIC>MOL_PROPERTY
MappedAtoms
SciTegic.value.StringValue
25,-6.1598,1.05782,3.04501,1.6,HBA_1.11
25,-6.12559,1.60839,5.99385,2.2,HBA_1.21
17,-1.87611,-0.106532,-0.80351,1.6,HBA_lipid_2.11
17,-2.40872,-2.99697,-1.40747,2.2,HBA_lipid_2.21
14,0.49742,0.115705,-4.54461,1.6,HBD_3.11
14,-0.696527,-2.44681,-5.5486,2.2,HBD_3.21

@<SCITEGIC>MOL_PROPERTY
MappedFeatures
SciTegic.value.StringValue
HBA_1,HBA_lipid_2,HBD_3

@<SCITEGIC>MOL_PROPERTY
MappedLocations
SciTegic.value.StringValue
HBA_1.11,HBA_1.21,HBA_lipid_2.11,HBA_lipid_2.21,HBD_3.11,HBD_3.21

@<SCITEGIC>MOL_PROPERTY
MappingID
SciTegic.value.StringValue
1

@<SCITEGIC>MOL_PROPERTY
Minimization Criteria
SciTegic.value.StringValue
CONJUG> Minimization exiting with gradient tolerance ( 0.0100000) satisfied.

@<SCITEGIC>MOL_PROPERTY
PartialChargeMethod
SciTegic.value.StringValue
MomanyRone

@<SCITEGIC>MOL_PROPERTY
Pharmprint
SciTegic.value.StringValue
'1110'

@<SCITEGIC>MOL_PROPERTY
Pharmtype
SciTegic.value.StringValue
3

@<SCITEGIC>MOL_PROPERTY
Potential Energy
SciTegic.value.StringValue
35.9581718444824

@<SCITEGIC>MOL_PROPERTY
RMS Gradient
SciTegic.value.StringValue
0.00970000028610229

@<SCITEGIC>MOL_PROPERTY
RelativeEnergy
SciTegic.value.StringValue
18.9341

@<SCITEGIC>MOL_PROPERTY
Solvation Free Energy
SciTegic.value.StringValue
0

@<SCITEGIC>MOL_PROPERTY
Uncert
SciTegic.value.StringValue
1.5

@<SCITEGIC>MOL_PROPERTY
Urey-Bradley Energy
SciTegic.value.StringValue
0

@<SCITEGIC>MOL_PROPERTY
UseResidueTemplateCharge
SciTegic.value.StringValue
True

@<SCITEGIC>MOL_PROPERTY
Van der Waals Energy
SciTegic.value.StringValue
-1.40293002128601

@<SCITEGIC>MOL_PROPERTY
Error
SciTegic.value.StringValue
3.34126875

@<SCITEGIC>MOL_PROPERTY
logActiv
SciTegic.value.StringValue
1.20411998265592

@<SCITEGIC>MOL_PROPERTY
logEstimate
SciTegic.value.StringValue
1.72803139153198

@<SCITEGIC>ATOM_PROPERTY
Formal Charge
SciTegic.value.StringValue
1 0
2 0
3 0
4 0
5 0
6 0
7 0
8 0
9 0
10 0
11 0
12 0
13 0
14 0
15 0
16 0
17 0
18 0
19 0
20 0
21 0
22 0
23 0
24 0
25 0
26 0
27 0
28 0
29 0
30 0
31 0
32 0
33 0
34 0
35 0
36 0
37 0
38 0
39 0
40 0
41 0
42 0
43 0
44 0
45 0
46 0
47 0
48 0
49 0
50 0
51 0

@<SCITEGIC>ATOM_PROPERTY
pdb_tempFactor
SciTegic.value.DoubleValue
1 0
2 0
3 0
4 0
5 0
6 0
7 0
8 0
9 0
10 0
11 0
12 0
13 0
14 0
15 0
16 0
17 0
18 0
19 0
20 0
21 0
22 0
23 0
24 0
25 0
26 0
27 0
28 0
29 0
30 0
31 0
32 0
33 0
34 0
35 0
36 0
37 0
38 0
39 0
40 0
41 0
42 0
43 0
44 0
45 0
46 0
47 0
48 0
49 0
50 0
51 0

@<SCITEGIC>ATOM_PROPERTY
pdb_occupancy
SciTegic.value.DoubleValue
1 1
2 1
3 1
4 1
5 1
6 1
7 1
8 1
9 1
10 1
11 1
12 1
13 1
14 1
15 1
16 1
17 1
18 1
19 1
20 1
21 1
22 1
23 1
24 1
25 1
26 1
27 1
28 1
29 1
30 1
31 1
32 1
33 1
34 1
35 1
36 1
37 1
38 1
39 1
40 1
41 1
42 1
43 1
44 1
45 1
46 1
47 1
48 1
49 1
50 1
51 1

@<TRIPOS>MOLECULE
dpp4_14
57  61  1  0  0
SMALL
FORMAL_CHARGES
@<TRIPOS>ATOM
    1 N1        -2.3818     0.9516     1.3785 N.am       1 SUBUNIT  0
    2 C2        -1.9483     2.1524     1.9541 C.2        1 SUBUNIT  0
    3 N3        -0.9281     2.8661     1.5486 N.2        1 SUBUNIT  0
    4 C4        -0.1728     2.3385     0.3734 C.2        1 SUBUNIT  0
    5 C5        -0.5754     1.1726    -0.2006 C.2        1 SUBUNIT  0
    6 C6        -1.7292     0.4034     0.2873 C.2        1 SUBUNIT  0
    7 N7         0.3323     0.9731    -1.2555 N.pl3      1 SUBUNIT  0
    8 C8         0.9018     2.8841    -0.2252 C.2        1 SUBUNIT  0
    9 C9         1.2666     2.0443    -1.2761 C.2        1 SUBUNIT  0
   10 N10        2.3867     2.2324    -2.2157 N.pl3      1 SUBUNIT  0
   11 C11        3.7883     2.2549    -1.7367 C.3        1 SUBUNIT  0
   12 C12        4.5372     3.4860    -2.2720 C.3        1 SUBUNIT  0
   13 N13        4.2938     3.6039    -3.7337 N.pl3      1 SUBUNIT  1
   14 C14        2.8844     3.6343    -4.2127 C.3        1 SUBUNIT  0
   15 C15        2.1456     2.4021    -3.6668 C.3        1 SUBUNIT  0
   16 C16        1.5624     4.1102     0.1460 C.1        1 SUBUNIT  0
   17 O17       -2.0717    -0.6296    -0.2369 O.2        1 SUBUNIT  0
   18 C18        0.3147    -0.1703    -2.1851 C.3        1 SUBUNIT  0
   19 C19        1.6569    -0.4698    -2.6741 C.1        1 SUBUNIT  0
   20 C20        2.7519    -0.7132    -3.0721 C.1        1 SUBUNIT  0
   21 C21        4.0962    -1.0137    -3.5600 C.3        1 SUBUNIT  0
   22 N22        2.0931     5.0983     0.4453 N.1        1 SUBUNIT  0
   23 H23        4.1805     4.3914    -1.7782 H          1 SUBUNIT  0
   24 C24        5.2218     3.6821    -4.5195 C.2        1 SUBUNIT  0
   25 C25       -3.5521     0.2644     1.9515 C.3        1 SUBUNIT  0
   26 C26       -4.8127     0.8573     1.4798 C.2        1 SUBUNIT  0
   27 C27       -6.2487     1.4455    -0.3447 C.2        1 SUBUNIT  0
   28 N28       -5.0652     0.8930     0.1196 N.2        1 SUBUNIT  0
   29 C29       -7.2013     1.9765     0.5876 C.2        1 SUBUNIT  0
   30 N30       -5.7086     1.3590     2.4075 N.2        1 SUBUNIT  0
   31 C31       -6.8977     1.9195     1.9750 C.2        1 SUBUNIT  0
   32 C32       -6.5365     1.4996    -1.7306 C.2        1 SUBUNIT  0
   33 C33       -7.7508     2.0656    -2.1846 C.2        1 SUBUNIT  0
   34 C34       -8.4159     2.5434     0.1283 C.2        1 SUBUNIT  0
   35 C35       -8.6871     2.5848    -1.2599 C.2        1 SUBUNIT  0
   36 H36       -2.4984     2.5332     2.8067 H          1 SUBUNIT  0
   37 H37        4.2799     1.3436    -2.0870 H          1 SUBUNIT  0
   38 H38        3.8251     2.2355    -0.6472 H          1 SUBUNIT  0
   39 H39        5.6033     3.4020    -2.0519 H          1 SUBUNIT  0
   40 H40        2.4108     4.5516    -3.8568 H          1 SUBUNIT  0
   41 H41        2.8362     3.6538    -5.3031 H          1 SUBUNIT  0
   42 H42        2.4997     1.5064    -4.1778 H          1 SUBUNIT  0
   43 H43        1.0777     2.4842    -3.8756 H          1 SUBUNIT  0
   44 H44       -0.3375     0.0582    -3.0281 H          1 SUBUNIT  0
   45 H45       -0.0908    -1.0455    -1.6775 H          1 SUBUNIT  0
   46 H46        4.7329    -1.2952    -2.7205 H          1 SUBUNIT  0
   47 H47        4.4803    -0.1557    -4.1130 H          1 SUBUNIT  0
   48 H48        4.0525    -1.8596    -4.2432 H          1 SUBUNIT  0
   49 H49        5.0710     3.7723    -5.5844 H          1 SUBUNIT  0
   50 H50        6.2384     3.6625    -4.1567 H          1 SUBUNIT  0
   51 H51       -3.5200    -0.7893     1.6745 H          1 SUBUNIT  0
   52 H52       -3.5069     0.3256     3.0393 H          1 SUBUNIT  0
   53 H53       -7.5911     2.3088     2.7080 H          1 SUBUNIT  0
   54 H54       -5.8339     1.1077    -2.4517 H          1 SUBUNIT  0
   55 H55       -7.9633     2.0988    -3.2433 H          1 SUBUNIT  0
   56 H56       -9.1390     2.9452     0.8220 H          1 SUBUNIT  0
   57 H57       -9.6118     3.0148    -1.6140 H          1 SUBUNIT  0
@<TRIPOS>BOND
    1     1     2 1
    2     1     6 1
    3     1    25 1
    4     2     3 2
    5     2    36 1
    6     3     4 1
    7     4     5 2
    8     4     8 1
    9     5     6 1
   10     5     7 1
   11     6    17 2
   12     7    18 1
   13     8     9 2
   14     8    16 1
   15     9     7 1
   16     9    10 1
   17    10    11 1
   18    11    12 1
   19    11    37 1
   20    11    38 1
   21    12    13 1
   22    12    23 1
   23    12    39 1
   24    13    14 1
   25    13    24 2
   26    14    15 1
   27    14    40 1
   28    14    41 1
   29    15    10 1
   30    15    42 1
   31    15    43 1
   32    16    22 3
   33    18    19 1
   34    18    44 1
   35    18    45 1
   36    19    20 3
   37    20    21 1
   38    21    46 1
   39    21    47 1
   40    21    48 1
   41    24    49 1
   42    24    50 1
   43    25    26 1
   44    25    51 1
   45    25    52 1
   46    26    30 2
   47    27    28 2
   48    27    32 1
   49    28    26 1
   50    29    27 1
   51    29    34 1
   52    30    31 1
   53    31    29 2
   54    31    53 1
   55    32    54 1
   56    33    32 2
   57    33    55 1
   58    34    35 2
   59    34    56 1
   60    35    33 1
   61    35    57 1
@<TRIPOS>SUBSTRUCTURE
1   ****   1
@<SCITEGIC>MOL_PROPERTY
AbsoluteEnergy
SciTegic.value.StringValue
120.177

@<SCITEGIC>MOL_PROPERTY
Activ
SciTegic.value.StringValue
45

@<SCITEGIC>MOL_PROPERTY
Angle Energy
SciTegic.value.StringValue
15.8287696838379

@<SCITEGIC>MOL_PROPERTY
Bond Energy
SciTegic.value.StringValue
2.30883002281189

@<SCITEGIC>MOL_PROPERTY
CHARMm Energy
SciTegic.value.StringValue
14.9067602157593

@<SCITEGIC>MOL_PROPERTY
Clean Energy
SciTegic.value.StringValue
79.0458908081055

@<SCITEGIC>MOL_PROPERTY
ConfNumber
SciTegic.value.StringValue
45

@<SCITEGIC>MOL_PROPERTY
Dihedral Energy
SciTegic.value.StringValue
5.2798900604248

@<SCITEGIC>MOL_PROPERTY
Electrostatic Energy
SciTegic.value.StringValue
-14.3219499588013

@<SCITEGIC>MOL_PROPERTY
Estimate
SciTegic.value.StringValue
61.8496

@<SCITEGIC>MOL_PROPERTY
FitValue
SciTegic.value.StringValue
5.17506

@<SCITEGIC>MOL_PROPERTY
Forcefield
SciTegic.value.StringValue
CHARMm

@<SCITEGIC>MOL_PROPERTY
ForcefieldBase
SciTegic.value.StringValue
CHARMm

@<SCITEGIC>MOL_PROPERTY
ForcefieldFFML
SciTegic.value.StringValue
<?xml version="1.0" encoding="UTF-8"?>
<!DOCTYPE ffml SYSTEM "Ffml.dtd">
<ffml version="1.0">
<forcefield name="CHARMm" derivedFrom="CHARMm" base="CHARMm">
<atomTypes>
</atomTypes>
<parameters>
<bond atom1="C5R" atom2="CUY2">
<quadratic
refValue="1.451"
forceConstant="342.5"/>
</bond>
<bond atom1="C5R" atom2="NX">
<quadratic
refValue="1.47"
forceConstant="390"/>
</bond>
<angle atom1="C5R" atom2="C5R" atom3="CUY2">
<quadratic
refValue="117.083"
forceConstant="72.5"/>
</angle>
<angle atom1="C5R" atom2="C5R" atom3="NX">
<quadratic
refValue="126"
forceConstant="65"/>
</angle>
<angle atom1="C5R" atom2="CUY2" atom3="N">
<quadratic
refValue="180"
forceConstant="44"/>
</angle>
<angle atom1="C5R" atom2="NX" atom3="CT">
<quadratic
refValue="120"
forceConstant="80"/>
</angle>
<angle atom1="CR56" atom2="C5R" atom3="CUY2">
<quadratic
refValue="119.154"
forceConstant="72.3077"/>
</angle>
<angle atom1="N5R" atom2="C5R" atom3="NX">
<quadratic
refValue="127"
forceConstant="70"/>
</angle>
<angle atom1="N5R" atom2="CT" atom3="CUY1">
<quadratic
refValue="110.845"
forceConstant="51"/>
</angle>
<angle atom1="NP" atom2="CR56" atom3="C5R">
<quadratic
refValue="126"
forceConstant="65"/>
</angle>
<angle atom1="NX" atom2="C" atom3="CR56">
<quadratic
refValue="117.5"
forceConstant="70"/>
</angle>
<angle atom1="NX" atom2="C" atom3="HA">
<quadratic
refValue="110.4"
forceConstant="55"/>
</angle>
<torsion atom1="C5R" atom2="C5R" atom3="CUY2" atom4="N">
<multiplecos
v1="0"
v2="0"
v3="0"
v4="0"
v5="0"
v6="0"
gamma1="0"
gamma2="0"
gamma3="0"
gamma4="0"
gamma5="0"
gamma6="0"/>
</torsion>
<torsion atom1="CR56" atom2="C5R" atom3="CUY2" atom4="N">
<multiplecos
v1="0"
v2="0"
v3="0"
v4="0"
v5="0"
v6="0"
gamma1="0"
gamma2="0"
gamma3="0"
gamma4="0"
gamma5="0"
gamma6="0"/>
</torsion>
<improper atom1="NX" atom2="CT" atom3="CT" atom4="C5R">
<cos1
refValue="0"
forceConstant="40"
periodicity="0"/>
</improper>
</parameters>
</forcefield>
</ffml>

@<SCITEGIC>MOL_PROPERTY
HBA_1
SciTegic.value.StringValue
1

@<SCITEGIC>MOL_PROPERTY
HBA_lipid_2
SciTegic.value.StringValue
1

@<SCITEGIC>MOL_PROPERTY
HBD_3
SciTegic.value.StringValue
0

@<SCITEGIC>MOL_PROPERTY
HYDROPHOBIC_4
SciTegic.value.StringValue
1

@<SCITEGIC>MOL_PROPERTY
Hydrogen Bond Energy
SciTegic.value.StringValue
0

@<SCITEGIC>MOL_PROPERTY
Improper Energy
SciTegic.value.StringValue
0.346909999847412

@<SCITEGIC>MOL_PROPERTY
Initial Potential Energy
SciTegic.value.StringValue
62.1196517944336

@<SCITEGIC>MOL_PROPERTY
Initial RMS Gradient
SciTegic.value.StringValue
29.0604991912842

@<SCITEGIC>MOL_PROPERTY
MapNumber
SciTegic.value.StringValue
1

@<SCITEGIC>MOL_PROPERTY
MappedAtoms
SciTegic.value.StringValue
30,-6.1598,1.05782,3.04501,1.6,HBA_1.11
30,-6.12559,1.60839,5.99385,2.2,HBA_1.21
17,-1.87611,-0.106532,-0.80351,1.6,HBA_lipid_2.11
17,-2.40872,-2.99697,-1.40747,2.2,HBA_lipid_2.21
21,4.36543,-1.27643,-3.80374,1.6,HYDROPHOBIC_4.11

@<SCITEGIC>MOL_PROPERTY
MappedFeatures
SciTegic.value.StringValue
HBA_1,HBA_lipid_2,HYDROPHOBIC_4

@<SCITEGIC>MOL_PROPERTY
MappedLocations
SciTegic.value.StringValue
HBA_1.11,HBA_1.21,HBA_lipid_2.11,HBA_lipid_2.21,HYDROPHOBIC_4.11

@<SCITEGIC>MOL_PROPERTY
MappingID
SciTegic.value.StringValue
1

@<SCITEGIC>MOL_PROPERTY
Minimization Criteria
SciTegic.value.StringValue
CONJUG> Minimization exiting with gradient tolerance ( 0.0100000) satisfied.

@<SCITEGIC>MOL_PROPERTY
PartialChargeMethod
SciTegic.value.StringValue
MomanyRone

@<SCITEGIC>MOL_PROPERTY
Pharmprint
SciTegic.value.StringValue
'1101'

@<SCITEGIC>MOL_PROPERTY
Pharmtype
SciTegic.value.StringValue
3

@<SCITEGIC>MOL_PROPERTY
Potential Energy
SciTegic.value.StringValue
14.9067602157593

@<SCITEGIC>MOL_PROPERTY
RMS Gradient
SciTegic.value.StringValue
0.0099499998614192

@<SCITEGIC>MOL_PROPERTY
RelativeEnergy
SciTegic.value.StringValue
11.0167

@<SCITEGIC>MOL_PROPERTY
Solvation Free Energy
SciTegic.value.StringValue
0

@<SCITEGIC>MOL_PROPERTY
Uncert
SciTegic.value.StringValue
1.5

@<SCITEGIC>MOL_PROPERTY
Urey-Bradley Energy
SciTegic.value.StringValue
0

@<SCITEGIC>MOL_PROPERTY
UseResidueTemplateCharge
SciTegic.value.StringValue
True

@<SCITEGIC>MOL_PROPERTY
Van der Waals Energy
SciTegic.value.StringValue
5.46432018280029

@<SCITEGIC>MOL_PROPERTY
Error
SciTegic.value.StringValue
1.37443555555556

@<SCITEGIC>MOL_PROPERTY
logActiv
SciTegic.value.StringValue
1.65321251377534

@<SCITEGIC>MOL_PROPERTY
logEstimate
SciTegic.value.StringValue
1.79133689526094

@<SCITEGIC>ATOM_PROPERTY
Formal Charge
SciTegic.value.StringValue
1 0
2 0
3 0
4 0
5 0
6 0
7 0
8 0
9 0
10 0
11 0
12 0
13 +1
14 0
15 0
16 0
17 0
18 0
19 0
20 0
21 0
22 0
23 0
24 0
25 0
26 0
27 0
28 0
29 0
30 0
31 0
32 0
33 0
34 0
35 0
36 0
37 0
38 0
39 0
40 0
41 0
42 0
43 0
44 0
45 0
46 0
47 0
48 0
49 0
50 0
51 0
52 0
53 0
54 0
55 0
56 0
57 0

@<SCITEGIC>ATOM_PROPERTY
pdb_tempFactor
SciTegic.value.DoubleValue
1 0
2 0
3 0
4 0
5 0
6 0
7 0
8 0
9 0
10 0
11 0
12 0
13 0
14 0
15 0
16 0
17 0
18 0
19 0
20 0
21 0
22 0
23 0
24 0
25 0
26 0
27 0
28 0
29 0
30 0
31 0
32 0
33 0
34 0
35 0
36 0
37 0
38 0
39 0
40 0
41 0
42 0
43 0
44 0
45 0
46 0
47 0
48 0
49 0
50 0
51 0
52 0
53 0
54 0
55 0
56 0
57 0

@<SCITEGIC>ATOM_PROPERTY
pdb_occupancy
SciTegic.value.DoubleValue
1 1
2 1
3 1
4 1
5 1
6 1
7 1
8 1
9 1
10 1
11 1
12 1
13 1
14 1
15 1
16 1
17 1
18 1
19 1
20 1
21 1
22 1
23 1
24 1
25 1
26 1
27 1
28 1
29 1
30 1
31 1
32 1
33 1
34 1
35 1
36 1
37 1
38 1
39 1
40 1
41 1
42 1
43 1
44 1
45 1
46 1
47 1
48 1
49 1
50 1
51 1
52 1
53 1
54 1
55 1
56 1
57 1

@<TRIPOS>MOLECULE
dpp4_23
56  59  1  0  0
SMALL
FORMAL_CHARGES
@<TRIPOS>ATOM
    1 N1        -1.3887     1.6157    -0.0633 N.am       1 SUBUNIT  0
    2 N2         0.5984     0.2426    -0.0834 N.am       1 SUBUNIT  0
    3 C3        -0.7720     0.3895    -0.2708 C.2        1 SUBUNIT  0
    4 C4         1.3853     1.3197     0.3126 C.2        1 SUBUNIT  0
    5 C5        -0.6451     2.7097     0.3309 C.2        1 SUBUNIT  0
    6 C6         0.8090     2.5271     0.5189 C.2        1 SUBUNIT  0
    7 C7        -2.8453     1.7543    -0.2637 C.3        1 SUBUNIT  0
    8 C8        -3.6258     1.0821     0.8425 C.2        1 SUBUNIT  0
    9 C9        -3.8578    -0.2717     1.0915 C.2        1 SUBUNIT  0
   10 N10       -4.6216    -0.2861     2.2166 N.pl3      1 SUBUNIT  0
   11 N11       -4.9129     0.9359     2.7336 N.2        1 SUBUNIT  0
   12 N12       -4.2702     1.7182     1.8368 N.2        1 SUBUNIT  0
   13 O13       -1.1598     3.7872     0.5171 O.2        1 SUBUNIT  0
   14 O14       -1.4369    -0.5625    -0.6167 O.2        1 SUBUNIT  0
   15 N15        2.7359     1.1724     0.4953 N.pl3      1 SUBUNIT  0
   16 C16        3.6838     2.1372    -0.1078 C.3        1 SUBUNIT  0
   17 C17        5.0956     1.5365    -0.2048 C.3        1 SUBUNIT  0
   18 C18        5.6373     1.0618     1.1574 C.3        1 SUBUNIT  0
   19 C19        4.5488     0.4484     2.0717 C.3        1 SUBUNIT  0
   20 C20        3.2725     0.0454     1.2991 C.3        1 SUBUNIT  0
   21 N21        4.2069     1.3745     3.1506 N.3        1 SUBUNIT  0
   22 C22        1.2062    -1.0882    -0.3199 C.3        1 SUBUNIT  0
   23 C23        2.1298    -1.0677    -1.4499 C.1        1 SUBUNIT  0
   24 C24        2.8810    -1.0495    -2.3715 C.1        1 SUBUNIT  0
   25 C25        3.8037    -1.0274    -3.5030 C.3        1 SUBUNIT  0
   26 C26       -5.0634    -1.4353     2.7907 C.2        1 SUBUNIT  0
   27 C27       -4.9099    -3.0761     4.5888 C.2        1 SUBUNIT  0
   28 C28       -4.4673    -1.8866     3.9824 C.2        1 SUBUNIT  0
   29 C29       -5.9490    -3.8192     4.0049 C.2        1 SUBUNIT  0
   30 C30       -6.1103    -2.1831     2.2035 C.2        1 SUBUNIT  0
   31 C31       -6.5471    -3.3720     2.8150 C.2        1 SUBUNIT  0
   32 F32       -6.3662    -4.9446     4.5777 F          1 SUBUNIT  0
   33 F33       -6.6990    -1.7836     1.0757 F          1 SUBUNIT  0
   34 H34        1.3978     3.3790     0.8292 H          1 SUBUNIT  0
   35 H35       -3.1175     1.3104    -1.2239 H          1 SUBUNIT  0
   36 H36       -3.1024     2.8124    -0.3011 H          1 SUBUNIT  0
   37 H37       -3.5196    -1.1341     0.5300 H          1 SUBUNIT  0
   38 H38        3.7020     3.0416     0.5005 H          1 SUBUNIT  0
   39 H39        3.3363     2.4229    -1.1017 H          1 SUBUNIT  0
   40 H40        5.0703     0.6891    -0.8903 H          1 SUBUNIT  0
   41 H41        5.7848     2.2578    -0.6483 H          1 SUBUNIT  0
   42 H42        6.1374     1.8945     1.6588 H          1 SUBUNIT  0
   43 H43        6.4190     0.3242     0.9781 H          1 SUBUNIT  0
   44 H44        4.9602    -0.4481     2.5398 H          1 SUBUNIT  0
   45 H45        3.5031    -0.7735     0.6186 H          1 SUBUNIT  0
   46 H46        2.5092    -0.3269     1.9856 H          1 SUBUNIT  0
   47 H47        5.0543     1.5507     3.7068 H          1 SUBUNIT  0
   48 H48        3.9075     2.2651     2.7261 H          1 SUBUNIT  0
   49 H49        1.7401    -1.4029     0.5787 H          1 SUBUNIT  0
   50 H50        0.4158    -1.8156    -0.5091 H          1 SUBUNIT  0
   51 H51        3.2590    -0.7654    -4.4097 H          1 SUBUNIT  0
   52 H52        4.6232    -0.3413    -3.2901 H          1 SUBUNIT  0
   53 H53        4.2307    -2.0209    -3.6438 H          1 SUBUNIT  0
   54 H54       -4.4476    -3.4140     5.5043 H          1 SUBUNIT  0
   55 H55       -3.6650    -1.3318     4.4498 H          1 SUBUNIT  0
   56 H56       -7.3480    -3.9442     2.3668 H          1 SUBUNIT  0
@<TRIPOS>BOND
    1     1     5 1
    2     1     7 1
    3     2     3 1
    4     2    22 1
    5     3     1 1
    6     3    14 2
    7     4     2 1
    8     4    15 1
    9     5     6 1
   10     5    13 2
   11     6     4 2
   12     6    34 1
   13     7     8 1
   14     7    35 1
   15     7    36 1
   16     9     8 2
   17     9    10 1
   18     9    37 1
   19    10    11 1
   20    10    26 1
   21    11    12 2
   22    12     8 1
   23    15    16 1
   24    16    17 1
   25    16    38 1
   26    16    39 1
   27    17    18 1
   28    17    40 1
   29    17    41 1
   30    18    19 1
   31    18    42 1
   32    18    43 1
   33    19    20 1
   34    19    21 1
   35    19    44 1
   36    20    15 1
   37    20    45 1
   38    20    46 1
   39    21    47 1
   40    21    48 1
   41    22    23 1
   42    22    49 1
   43    22    50 1
   44    23    24 3
   45    24    25 1
   46    25    51 1
   47    25    52 1
   48    25    53 1
   49    26    30 2
   50    27    28 2
   51    27    54 1
   52    28    26 1
   53    28    55 1
   54    29    27 1
   55    29    32 1
   56    30    31 1
   57    30    33 1
   58    31    29 2
   59    31    56 1
@<TRIPOS>SUBSTRUCTURE
1   ****   1
@<SCITEGIC>MOL_PROPERTY
AbsoluteEnergy
SciTegic.value.StringValue
81.4925

@<SCITEGIC>MOL_PROPERTY
Activ
SciTegic.value.StringValue
243.669998168945

@<SCITEGIC>MOL_PROPERTY
Angle Energy
SciTegic.value.StringValue
12.7364597320557

@<SCITEGIC>MOL_PROPERTY
Bond Energy
SciTegic.value.StringValue
2.2155499458313

@<SCITEGIC>MOL_PROPERTY
CHARMm Energy
SciTegic.value.StringValue
-18.3998794555664

@<SCITEGIC>MOL_PROPERTY
Clean Energy
SciTegic.value.StringValue
62.8123741149902

@<SCITEGIC>MOL_PROPERTY
ConfNumber
SciTegic.value.StringValue
38

@<SCITEGIC>MOL_PROPERTY
Dihedral Energy
SciTegic.value.StringValue
9.15450000762939

@<SCITEGIC>MOL_PROPERTY
Electrostatic Energy
SciTegic.value.StringValue
-43.6396102905273

@<SCITEGIC>MOL_PROPERTY
Estimate
SciTegic.value.StringValue
151.932

@<SCITEGIC>MOL_PROPERTY
FitValue
SciTegic.value.StringValue
4.78475

@<SCITEGIC>MOL_PROPERTY
Forcefield
SciTegic.value.StringValue
CHARMm

@<SCITEGIC>MOL_PROPERTY
ForcefieldBase
SciTegic.value.StringValue
CHARMm

@<SCITEGIC>MOL_PROPERTY
ForcefieldFFML
SciTegic.value.StringValue
<?xml version="1.0" encoding="UTF-8"?>
<!DOCTYPE ffml SYSTEM "Ffml.dtd">
<ffml version="1.0">
<forcefield name="CHARMm" derivedFrom="CHARMm" base="CHARMm">
<atomTypes>
</atomTypes>
<parameters>
<bond atom1="N5R" atom2="C6RP">
<quadratic
refValue="1.368"
forceConstant="394.267"/>
</bond>
<angle atom1="C5R" atom2="N5R" atom3="C6RP">
<quadratic
refValue="116"
forceConstant="70"/>
</angle>
<angle atom1="N5R" atom2="C6RP" atom3="C6R">
<quadratic
refValue="120"
forceConstant="70"/>
</angle>
<angle atom1="N5R" atom2="N5R" atom3="C6RP">
<quadratic
refValue="122.8"
forceConstant="70"/>
</angle>
<angle atom1="NX" atom2="CT" atom3="CUY1">
<quadratic
refValue="110.334"
forceConstant="64.0769"/>
</angle>
<angle atom1="NX" atom2="CUA1" atom3="NX">
<quadratic
refValue="120"
forceConstant="60"/>
</angle>
<torsion atom1="C5R" atom2="N5R" atom3="C6RP" atom4="C6R">
<multiplecos
v1="0"
v2="2.5"
v3="0"
v4="0"
v5="0"
v6="0"
gamma1="0"
gamma2="180"
gamma3="0"
gamma4="0"
gamma5="0"
gamma6="0"/>
</torsion>
<torsion atom1="N5R" atom2="N5R" atom3="C6RP" atom4="C6R">
<multiplecos
v1="0"
v2="2.5"
v3="0"
v4="0"
v5="0"
v6="0"
gamma1="0"
gamma2="180"
gamma3="0"
gamma4="0"
gamma5="0"
gamma6="0"/>
</torsion>
</parameters>
</forcefield>
</ffml>

@<SCITEGIC>MOL_PROPERTY
HBA_1
SciTegic.value.StringValue
1

@<SCITEGIC>MOL_PROPERTY
HBA_lipid_2
SciTegic.value.StringValue
1

@<SCITEGIC>MOL_PROPERTY
HBD_3
SciTegic.value.StringValue
0

@<SCITEGIC>MOL_PROPERTY
HYDROPHOBIC_4
SciTegic.value.StringValue
1

@<SCITEGIC>MOL_PROPERTY
Hydrogen Bond Energy
SciTegic.value.StringValue
0

@<SCITEGIC>MOL_PROPERTY
Improper Energy
SciTegic.value.StringValue
0.228990003466606

@<SCITEGIC>MOL_PROPERTY
Initial Potential Energy
SciTegic.value.StringValue
15.7277803421021

@<SCITEGIC>MOL_PROPERTY
Initial RMS Gradient
SciTegic.value.StringValue
16.2032299041748

@<SCITEGIC>MOL_PROPERTY
MapNumber
SciTegic.value.StringValue
1

@<SCITEGIC>MOL_PROPERTY
MappedAtoms
SciTegic.value.StringValue
11,-6.1598,1.05782,3.04501,1.6,HBA_1.11
11,-6.12559,1.60839,5.99385,2.2,HBA_1.21
14,-1.87611,-0.106532,-0.80351,1.6,HBA_lipid_2.11
14,-2.40872,-2.99697,-1.40747,2.2,HBA_lipid_2.21
25,4.36543,-1.27643,-3.80374,1.6,HYDROPHOBIC_4.11

@<SCITEGIC>MOL_PROPERTY
MappedFeatures
SciTegic.value.StringValue
HBA_1,HBA_lipid_2,HYDROPHOBIC_4

@<SCITEGIC>MOL_PROPERTY
MappedLocations
SciTegic.value.StringValue
HBA_1.11,HBA_1.21,HBA_lipid_2.11,HBA_lipid_2.21,HYDROPHOBIC_4.11

@<SCITEGIC>MOL_PROPERTY
MappingID
SciTegic.value.StringValue
1

@<SCITEGIC>MOL_PROPERTY
Minimization Criteria
SciTegic.value.StringValue
CONJUG> Minimization exiting with gradient tolerance ( 0.0100000) satisfied.

@<SCITEGIC>MOL_PROPERTY
PartialChargeMethod
SciTegic.value.StringValue
MomanyRone

@<SCITEGIC>MOL_PROPERTY
Pharmprint
SciTegic.value.StringValue
'1101'

@<SCITEGIC>MOL_PROPERTY
Pharmtype
SciTegic.value.StringValue
3

@<SCITEGIC>MOL_PROPERTY
Potential Energy
SciTegic.value.StringValue
-18.3998794555664

@<SCITEGIC>MOL_PROPERTY
RMS Gradient
SciTegic.value.StringValue
0.00872999988496304

@<SCITEGIC>MOL_PROPERTY
RelativeEnergy
SciTegic.value.StringValue
3.7134

@<SCITEGIC>MOL_PROPERTY
Solvation Free Energy
SciTegic.value.StringValue
0

@<SCITEGIC>MOL_PROPERTY
Uncert
SciTegic.value.StringValue
1.5

@<SCITEGIC>MOL_PROPERTY
Urey-Bradley Energy
SciTegic.value.StringValue
0

@<SCITEGIC>MOL_PROPERTY
UseResidueTemplateCharge
SciTegic.value.StringValue
True

@<SCITEGIC>MOL_PROPERTY
Van der Waals Energy
SciTegic.value.StringValue
0.904229998588562

@<SCITEGIC>MOL_PROPERTY
Error
SciTegic.value.StringValue
-1.60380958697934

@<SCITEGIC>MOL_PROPERTY
logActiv
SciTegic.value.StringValue
2.38680206003504

@<SCITEGIC>MOL_PROPERTY
logEstimate
SciTegic.value.StringValue
2.18164925483564

@<SCITEGIC>ATOM_PROPERTY
Formal Charge
SciTegic.value.StringValue
1 0
2 0
3 0
4 0
5 0
6 0
7 0
8 0
9 0
10 0
11 0
12 0
13 0
14 0
15 0
16 0
17 0
18 0
19 0
20 0
21 0
22 0
23 0
24 0
25 0
26 0
27 0
28 0
29 0
30 0
31 0
32 0
33 0
34 0
35 0
36 0
37 0
38 0
39 0
40 0
41 0
42 0
43 0
44 0
45 0
46 0
47 0
48 0
49 0
50 0
51 0
52 0
53 0
54 0
55 0
56 0

@<SCITEGIC>ATOM_PROPERTY
pdb_tempFactor
SciTegic.value.DoubleValue
1 0
2 0
3 0
4 0
5 0
6 0
7 0
8 0
9 0
10 0
11 0
12 0
13 0
14 0
15 0
16 0
17 0
18 0
19 0
20 0
21 0
22 0
23 0
24 0
25 0
26 0
27 0
28 0
29 0
30 0
31 0
32 0
33 0
34 0
35 0
36 0
37 0
38 0
39 0
40 0
41 0
42 0
43 0
44 0
45 0
46 0
47 0
48 0
49 0
50 0
51 0
52 0
53 0
54 0
55 0
56 0

@<SCITEGIC>ATOM_PROPERTY
pdb_occupancy
SciTegic.value.DoubleValue
1 1
2 1
3 1
4 1
5 1
6 1
7 1
8 1
9 1
10 1
11 1
12 1
13 1
14 1
15 1
16 1
17 1
18 1
19 1
20 1
21 1
22 1
23 1
24 1
25 1
26 1
27 1
28 1
29 1
30 1
31 1
32 1
33 1
34 1
35 1
36 1
37 1
38 1
39 1
40 1
41 1
42 1
43 1
44 1
45 1
46 1
47 1
48 1
49 1
50 1
51 1
52 1
53 1
54 1
55 1
56 1

@<TRIPOS>MOLECULE
dpp4_28
42  45  1  0  0
SMALL
FORMAL_CHARGES
@<TRIPOS>ATOM
    1 C1         1.0030    -0.4280    -3.1989 C.3        1 SUBUNIT  0
    2 C2         0.3405    -0.9119    -1.8757 C.3        1 SUBUNIT  0
    3 C3        -0.6631     0.0404    -1.2575 C.2        1 SUBUNIT  0
    4 N4        -0.4388     1.3968    -1.3587 N.am       1 SUBUNIT  0
    5 C5         0.7615     1.8677    -2.0895 C.3        1 SUBUNIT  0
    6 C6         0.9084     1.1093    -3.4216 C.3        1 SUBUNIT  0
    7 C7         2.4115    -0.9139    -3.2886 C.2        1 SUBUNIT  0
    8 C8         4.6492    -1.1137    -2.3452 C.2        1 SUBUNIT  0
    9 C9         3.3262    -0.6493    -2.2485 C.2        1 SUBUNIT  0
   10 C10        5.0638    -1.8379    -3.4765 C.2        1 SUBUNIT  0
   11 C11        2.8274    -1.6375    -4.4201 C.2        1 SUBUNIT  0
   12 C12        4.1518    -2.0995    -4.5152 C.2        1 SUBUNIT  0
   13 O13       -1.6370    -0.3887    -0.6837 O.2        1 SUBUNIT  0
   14 C14       -0.2463     1.4654    -4.3759 C.3        1 SUBUNIT  0
   15 N15        0.0184     0.9492    -5.7083 N.3        1 SUBUNIT  0
   16 C16       -1.3034     2.3047    -0.8040 C.2        1 SUBUNIT  0
   17 F17        2.9460     0.0355    -1.1720 F          1 SUBUNIT  0
   18 F18        4.5456    -2.7833    -5.5880 F          1 SUBUNIT  0
   19 N19       -2.8751     2.9451     1.0240 N.pl3      1 SUBUNIT  0
   20 C20       -2.0201     2.0457     0.4775 C.2        1 SUBUNIT  0
   21 C21       -3.0707     4.1770     0.3140 C.2        1 SUBUNIT  0
   22 N22       -1.5246     3.4388    -1.3972 N.2        1 SUBUNIT  0
   23 C23       -2.4009     4.3815    -0.8563 C.2        1 SUBUNIT  0
   24 N24       -2.0389     1.0105     1.3459 N.2        1 SUBUNIT  0
   25 C25       -3.4311     2.5243     2.1954 C.2        1 SUBUNIT  0
   26 N26       -2.8743     1.3004     2.3591 N.2        1 SUBUNIT  0
   27 H27        0.4830    -0.9162    -4.0257 H          1 SUBUNIT  0
   28 H28       -0.1421    -1.8774    -2.0450 H          1 SUBUNIT  0
   29 H29        1.0954    -1.1031    -1.1105 H          1 SUBUNIT  0
   30 H30        1.6423     1.7001    -1.4647 H          1 SUBUNIT  0
   31 H31        0.7040     2.9410    -2.2704 H          1 SUBUNIT  0
   32 H32        1.8128     1.4756    -3.9120 H          1 SUBUNIT  0
   33 H33        5.3535    -0.9144    -1.5491 H          1 SUBUNIT  0
   34 H34        6.0807    -2.1901    -3.5444 H          1 SUBUNIT  0
   35 H35        2.1293    -1.8405    -5.2201 H          1 SUBUNIT  0
   36 H36       -1.1887     1.0602    -4.0074 H          1 SUBUNIT  0
   37 H37       -0.3836     2.5463    -4.4250 H          1 SUBUNIT  0
   38 H38       -0.7777     1.2000    -6.3143 H          1 SUBUNIT  0
   39 H39        0.8604     1.4141    -6.0733 H          1 SUBUNIT  0
   40 H40       -3.7353     4.9478     0.6807 H          1 SUBUNIT  0
   41 H41       -2.5703     5.3206    -1.3640 H          1 SUBUNIT  0
   42 H42       -4.1378     3.0332     2.8370 H          1 SUBUNIT  0
@<TRIPOS>BOND
    1     1     2 1
    2     1     6 1
    3     1     7 1
    4     1    27 1
    5     2     3 1
    6     2    28 1
    7     2    29 1
    8     3     4 1
    9     3    13 2
   10     4     5 1
   11     4    16 1
   12     5     6 1
   13     5    30 1
   14     5    31 1
   15     6    14 1
   16     6    32 1
   17     7    11 2
   18     8     9 2
   19     8    33 1
   20     9     7 1
   21     9    17 1
   22    10     8 1
   23    10    34 1
   24    11    12 1
   25    11    35 1
   26    12    10 2
   27    12    18 1
   28    14    15 1
   29    14    36 1
   30    14    37 1
   31    15    38 1
   32    15    39 1
   33    16    22 2
   34    19    20 1
   35    19    25 1
   36    20    16 1
   37    20    24 2
   38    21    19 1
   39    21    40 1
   40    22    23 1
   41    23    21 2
   42    23    41 1
   43    25    26 2
   44    25    42 1
   45    26    24 1
@<TRIPOS>SUBSTRUCTURE
1   ****   1
@<SCITEGIC>MOL_PROPERTY
AbsoluteEnergy
SciTegic.value.StringValue
93.9243

@<SCITEGIC>MOL_PROPERTY
Activ
SciTegic.value.StringValue
1023

@<SCITEGIC>MOL_PROPERTY
Angle Energy
SciTegic.value.StringValue
19.369779586792

@<SCITEGIC>MOL_PROPERTY
Bond Energy
SciTegic.value.StringValue
2.84447002410889

@<SCITEGIC>MOL_PROPERTY
CHARMm Energy
SciTegic.value.StringValue
36.8474617004395

@<SCITEGIC>MOL_PROPERTY
Clean Energy
SciTegic.value.StringValue
34.7211418151855

@<SCITEGIC>MOL_PROPERTY
ConfNumber
SciTegic.value.StringValue
39

@<SCITEGIC>MOL_PROPERTY
Dihedral Energy
SciTegic.value.StringValue
6.2818398475647

@<SCITEGIC>MOL_PROPERTY
Electrostatic Energy
SciTegic.value.StringValue
7.60615015029907

@<SCITEGIC>MOL_PROPERTY
Estimate
SciTegic.value.StringValue
205.222

@<SCITEGIC>MOL_PROPERTY
FitValue
SciTegic.value.StringValue
4.65418

@<SCITEGIC>MOL_PROPERTY
Forcefield
SciTegic.value.StringValue
CHARMm

@<SCITEGIC>MOL_PROPERTY
ForcefieldBase
SciTegic.value.StringValue
CHARMm

@<SCITEGIC>MOL_PROPERTY
ForcefieldFFML
SciTegic.value.StringValue
<?xml version="1.0" encoding="UTF-8"?>
<!DOCTYPE ffml SYSTEM "Ffml.dtd">
<ffml version="1.0">
<forcefield name="CHARMm" derivedFrom="CHARMm" base="CHARMm">
<atomTypes>
</atomTypes>
<parameters>
<bond atom1="NX" atom2="C6R">
<quadratic
refValue="1.355"
forceConstant="390"/>
</bond>
<angle atom1="NX" atom2="C6R" atom3="CR56">
<quadratic
refValue="120.583"
forceConstant="67.5"/>
</angle>
<angle atom1="NX" atom2="C6R" atom3="N6R">
<quadratic
refValue="119.8"
forceConstant="70"/>
</angle>
</parameters>
</forcefield>
</ffml>

@<SCITEGIC>MOL_PROPERTY
HBA_1
SciTegic.value.StringValue
0

@<SCITEGIC>MOL_PROPERTY
HBA_lipid_2
SciTegic.value.StringValue
1

@<SCITEGIC>MOL_PROPERTY
HBD_3
SciTegic.value.StringValue
1

@<SCITEGIC>MOL_PROPERTY
HYDROPHOBIC_4
SciTegic.value.StringValue
1

@<SCITEGIC>MOL_PROPERTY
Hydrogen Bond Energy
SciTegic.value.StringValue
0

@<SCITEGIC>MOL_PROPERTY
Improper Energy
SciTegic.value.StringValue
0.0537599995732307

@<SCITEGIC>MOL_PROPERTY
Initial Potential Energy
SciTegic.value.StringValue
75.5047225952148

@<SCITEGIC>MOL_PROPERTY
Initial RMS Gradient
SciTegic.value.StringValue
25.402530670166

@<SCITEGIC>MOL_PROPERTY
MapNumber
SciTegic.value.StringValue
1

@<SCITEGIC>MOL_PROPERTY
MappedAtoms
SciTegic.value.StringValue
13,-1.87611,-0.106532,-0.80351,1.6,HBA_lipid_2.11
13,-2.40872,-2.99697,-1.40747,2.2,HBA_lipid_2.21
15,0.49742,0.115705,-4.54461,1.6,HBD_3.11
15,-0.696527,-2.44681,-5.5486,2.2,HBD_3.21
10,4.36543,-1.27643,-3.80374,1.6,HYDROPHOBIC_4.11

@<SCITEGIC>MOL_PROPERTY
MappedFeatures
SciTegic.value.StringValue
HBA_lipid_2,HBD_3,HYDROPHOBIC_4

@<SCITEGIC>MOL_PROPERTY
MappedLocations
SciTegic.value.StringValue
HBA_lipid_2.11,HBA_lipid_2.21,HBD_3.11,HBD_3.21,HYDROPHOBIC_4.11

@<SCITEGIC>MOL_PROPERTY
MappingID
SciTegic.value.StringValue
1

@<SCITEGIC>MOL_PROPERTY
Minimization Criteria
SciTegic.value.StringValue
CONJUG> Minimization exiting with gradient tolerance ( 0.0100000) satisfied.

@<SCITEGIC>MOL_PROPERTY
PartialChargeMethod
SciTegic.value.StringValue
MomanyRone

@<SCITEGIC>MOL_PROPERTY
Pharmprint
SciTegic.value.StringValue
'0111'

@<SCITEGIC>MOL_PROPERTY
Pharmtype
SciTegic.value.StringValue
3

@<SCITEGIC>MOL_PROPERTY
Potential Energy
SciTegic.value.StringValue
36.8474617004395

@<SCITEGIC>MOL_PROPERTY
RMS Gradient
SciTegic.value.StringValue
0.00999999977648258

@<SCITEGIC>MOL_PROPERTY
RelativeEnergy
SciTegic.value.StringValue
15.6311

@<SCITEGIC>MOL_PROPERTY
Solvation Free Energy
SciTegic.value.StringValue
0

@<SCITEGIC>MOL_PROPERTY
Uncert
SciTegic.value.StringValue
1.5

@<SCITEGIC>MOL_PROPERTY
Urey-Bradley Energy
SciTegic.value.StringValue
0

@<SCITEGIC>MOL_PROPERTY
UseResidueTemplateCharge
SciTegic.value.StringValue
True

@<SCITEGIC>MOL_PROPERTY
Van der Waals Energy
SciTegic.value.StringValue
0.691460013389587

@<SCITEGIC>MOL_PROPERTY
Error
SciTegic.value.StringValue
-4.98484567931313

@<SCITEGIC>MOL_PROPERTY
logActiv
SciTegic.value.StringValue
3.00987563371216

@<SCITEGIC>MOL_PROPERTY
logEstimate
SciTegic.value.StringValue
2.31222391573051

@<SCITEGIC>ATOM_PROPERTY
Formal Charge
SciTegic.value.StringValue
1 0
2 0
3 0
4 0
5 0
6 0
7 0
8 0
9 0
10 0
11 0
12 0
13 0
14 0
15 0
16 0
17 0
18 0
19 0
20 0
21 0
22 0
23 0
24 0
25 0
26 0
27 0
28 0
29 0
30 0
31 0
32 0
33 0
34 0
35 0
36 0
37 0
38 0
39 0
40 0
41 0
42 0

@<SCITEGIC>ATOM_PROPERTY
pdb_tempFactor
SciTegic.value.DoubleValue
1 0
2 0
3 0
4 0
5 0
6 0
7 0
8 0
9 0
10 0
11 0
12 0
13 0
14 0
15 0
16 0
17 0
18 0
19 0
20 0
21 0
22 0
23 0
24 0
25 0
26 0
27 0
28 0
29 0
30 0
31 0
32 0
33 0
34 0
35 0
36 0
37 0
38 0
39 0
40 0
41 0
42 0

@<SCITEGIC>ATOM_PROPERTY
pdb_occupancy
SciTegic.value.DoubleValue
1 1
2 1
3 1
4 1
5 1
6 1
7 1
8 1
9 1
10 1
11 1
12 1
13 1
14 1
15 1
16 1
17 1
18 1
19 1
20 1
21 1
22 1
23 1
24 1
25 1
26 1
27 1
28 1
29 1
30 1
31 1
32 1
33 1
34 1
35 1
36 1
37 1
38 1
39 1
40 1
41 1
42 1

@<TRIPOS>MOLECULE
dpp4_24
43  45  1  0  0
SMALL
FORMAL_CHARGES
@<TRIPOS>ATOM
    1 C1         1.5051    -0.3845    -3.6534 C.3        1 SUBUNIT  0
    2 C2         0.6765    -0.8293    -2.4125 C.3        1 SUBUNIT  0
    3 C3        -0.3892     0.1452    -1.9514 C.2        1 SUBUNIT  0
    4 N4        -0.1295     1.4971    -2.0392 N.am       1 SUBUNIT  0
    5 C5         1.1711     1.9294    -2.6164 C.3        1 SUBUNIT  0
    6 C6         1.4692     1.1508    -3.9084 C.3        1 SUBUNIT  0
    7 C7         2.9059    -0.8955    -3.5571 C.2        1 SUBUNIT  0
    8 C8         5.0082    -1.1077    -2.3445 C.2        1 SUBUNIT  0
    9 C9         3.6912    -0.6192    -2.4222 C.2        1 SUBUNIT  0
   10 C10        5.5421    -1.8688    -3.3990 C.2        1 SUBUNIT  0
   11 C11        3.4416    -1.6580    -4.6118 C.2        1 SUBUNIT  0
   12 C12        4.7584    -2.1448    -4.5328 C.2        1 SUBUNIT  0
   13 O13       -1.4350    -0.2751    -1.5078 O.2        1 SUBUNIT  0
   14 C14        0.4507     1.5121    -5.0021 C.3        1 SUBUNIT  0
   15 N15       -0.8257     0.8682    -4.7428 N.3        1 SUBUNIT  0
   16 C16       -1.0447     2.4353    -1.6262 C.2        1 SUBUNIT  0
   17 F17        3.1998     0.1030    -1.4159 F          1 SUBUNIT  0
   18 F18        5.2644    -2.8632    -5.5309 F          1 SUBUNIT  0
   19 N19       -1.5093     4.5629    -0.5695 N.2        1 SUBUNIT  0
   20 C20       -0.6144     3.6188    -0.9875 C.2        1 SUBUNIT  0
   21 C21       -2.8448     4.3712    -0.7692 C.2        1 SUBUNIT  0
   22 C22       -2.4206     2.2282    -1.8383 C.2        1 SUBUNIT  0
   23 C23       -3.3297     3.2086    -1.4003 C.2        1 SUBUNIT  0
   24 C24       -3.8000     5.4093    -0.3067 C.3        1 SUBUNIT  0
   25 F25       -4.5135     5.8845    -1.3775 F          1 SUBUNIT  0
   26 F26       -3.1087     6.4408     0.2750 F          1 SUBUNIT  0
   27 F27       -4.6609     4.8630     0.6096 F          1 SUBUNIT  0
   28 H28        1.0791    -0.8779    -4.5296 H          1 SUBUNIT  0
   29 H29        0.2138    -1.7987    -2.6148 H          1 SUBUNIT  0
   30 H30        1.3279    -1.0033    -1.5520 H          1 SUBUNIT  0
   31 H31        1.9559     1.7485    -1.8780 H          1 SUBUNIT  0
   32 H32        1.1687     3.0037    -2.8165 H          1 SUBUNIT  0
   33 H33        2.4362     1.4925    -4.2852 H          1 SUBUNIT  0
   34 H34        5.6141    -0.8969    -1.4749 H          1 SUBUNIT  0
   35 H35        6.5543    -2.2411    -3.3329 H          1 SUBUNIT  0
   36 H36        2.8401    -1.8725    -5.4842 H          1 SUBUNIT  0
   37 H37        0.3099     2.5914    -5.0558 H          1 SUBUNIT  0
   38 H38        0.8163     1.2113    -5.9851 H          1 SUBUNIT  0
   39 H39       -1.5480     1.3472    -5.2976 H          1 SUBUNIT  0
   40 H40       -0.7660    -0.1081    -5.0643 H          1 SUBUNIT  0
   41 H41        0.4374     3.7970    -0.8173 H          1 SUBUNIT  0
   42 H42       -2.7892     1.3355    -2.3238 H          1 SUBUNIT  0
   43 H43       -4.3899     3.0674    -1.5533 H          1 SUBUNIT  0
@<TRIPOS>BOND
    1     1     2 1
    2     1     6 1
    3     1     7 1
    4     1    28 1
    5     2     3 1
    6     2    29 1
    7     2    30 1
    8     3     4 1
    9     3    13 2
   10     4     5 1
   11     4    16 1
   12     5     6 1
   13     5    31 1
   14     5    32 1
   15     6    14 1
   16     6    33 1
   17     7    11 2
   18     8     9 2
   19     8    34 1
   20     9     7 1
   21     9    17 1
   22    10     8 1
   23    10    35 1
   24    11    12 1
   25    11    36 1
   26    12    10 2
   27    12    18 1
   28    14    15 1
   29    14    37 1
   30    14    38 1
   31    15    39 1
   32    15    40 1
   33    16    22 2
   34    19    20 2
   35    20    16 1
   36    20    41 1
   37    21    19 1
   38    21    24 1
   39    22    23 1
   40    22    42 1
   41    23    21 2
   42    23    43 1
   43    24    25 1
   44    24    26 1
   45    24    27 1
@<TRIPOS>SUBSTRUCTURE
1   ****   1
@<SCITEGIC>MOL_PROPERTY
AbsoluteEnergy
SciTegic.value.StringValue
56.3221

@<SCITEGIC>MOL_PROPERTY
Activ
SciTegic.value.StringValue
443

@<SCITEGIC>MOL_PROPERTY
Angle Energy
SciTegic.value.StringValue
7.75171995162964

@<SCITEGIC>MOL_PROPERTY
Bond Energy
SciTegic.value.StringValue
1.19467997550964

@<SCITEGIC>MOL_PROPERTY
CHARMm Energy
SciTegic.value.StringValue
36.8053283691406

@<SCITEGIC>MOL_PROPERTY
Clean Energy
SciTegic.value.StringValue
25.9054279327393

@<SCITEGIC>MOL_PROPERTY
ConfNumber
SciTegic.value.StringValue
27

@<SCITEGIC>MOL_PROPERTY
Dihedral Energy
SciTegic.value.StringValue
9.68363952636719

@<SCITEGIC>MOL_PROPERTY
Electrostatic Energy
SciTegic.value.StringValue
19.2949104309082

@<SCITEGIC>MOL_PROPERTY
Estimate
SciTegic.value.StringValue
218.33

@<SCITEGIC>MOL_PROPERTY
FitValue
SciTegic.value.StringValue
4.62729

@<SCITEGIC>MOL_PROPERTY
Forcefield
SciTegic.value.StringValue
CHARMm

@<SCITEGIC>MOL_PROPERTY
ForcefieldBase
SciTegic.value.StringValue
CHARMm

@<SCITEGIC>MOL_PROPERTY
ForcefieldFFML
SciTegic.value.StringValue
<?xml version="1.0" encoding="UTF-8"?>
<!DOCTYPE ffml SYSTEM "Ffml.dtd">
<ffml version="1.0">
<forcefield name="CHARMm" derivedFrom="CHARMm" base="CHARMm">
<atomTypes>
</atomTypes>
<parameters>
<bond atom1="NX" atom2="C6R">
<quadratic
refValue="1.355"
forceConstant="390"/>
</bond>
<angle atom1="C6R" atom2="CF3" atom3="XF">
<quadratic
refValue="110.26"
forceConstant="53.5714"/>
</angle>
<angle atom1="N6R" atom2="C6R" atom3="CF3">
<quadratic
refValue="120.333"
forceConstant="63.5833"/>
</angle>
<angle atom1="NX" atom2="C6R" atom3="C6R">
<quadratic
refValue="120"
forceConstant="65"/>
</angle>
<torsion atom1="C6R" atom2="C6R" atom3="CF3" atom4="XF">
<multiplecos
v1="0"
v2="0"
v3="0"
v4="0"
v5="0"
v6="0.1"
gamma1="0"
gamma2="0"
gamma3="0"
gamma4="0"
gamma5="0"
gamma6="0"/>
</torsion>
<torsion atom1="N6R" atom2="C6R" atom3="CF3" atom4="XF">
<multiplecos
v1="0"
v2="0"
v3="0"
v4="0"
v5="0"
v6="0.1"
gamma1="0"
gamma2="0"
gamma3="0"
gamma4="0"
gamma5="0"
gamma6="0"/>
</torsion>
</parameters>
</forcefield>
</ffml>

@<SCITEGIC>MOL_PROPERTY
HBA_1
SciTegic.value.StringValue
0

@<SCITEGIC>MOL_PROPERTY
HBA_lipid_2
SciTegic.value.StringValue
1

@<SCITEGIC>MOL_PROPERTY
HBD_3
SciTegic.value.StringValue
1

@<SCITEGIC>MOL_PROPERTY
HYDROPHOBIC_4
SciTegic.value.StringValue
1

@<SCITEGIC>MOL_PROPERTY
Hydrogen Bond Energy
SciTegic.value.StringValue
0

@<SCITEGIC>MOL_PROPERTY
Improper Energy
SciTegic.value.StringValue
0.0633800029754639

@<SCITEGIC>MOL_PROPERTY
Initial Potential Energy
SciTegic.value.StringValue
57.2917213439941

@<SCITEGIC>MOL_PROPERTY
Initial RMS Gradient
SciTegic.value.StringValue
12.0040597915649

@<SCITEGIC>MOL_PROPERTY
MapNumber
SciTegic.value.StringValue
1

@<SCITEGIC>MOL_PROPERTY
MappedAtoms
SciTegic.value.StringValue
13,-1.87611,-0.106532,-0.80351,1.6,HBA_lipid_2.11
13,-2.40872,-2.99697,-1.40747,2.2,HBA_lipid_2.21
15,0.49742,0.115705,-4.54461,1.6,HBD_3.11
15,-0.696527,-2.44681,-5.5486,2.2,HBD_3.21
12,4.36543,-1.27643,-3.80374,1.6,HYDROPHOBIC_4.11

@<SCITEGIC>MOL_PROPERTY
MappedFeatures
SciTegic.value.StringValue
HBA_lipid_2,HBD_3,HYDROPHOBIC_4

@<SCITEGIC>MOL_PROPERTY
MappedLocations
SciTegic.value.StringValue
HBA_lipid_2.11,HBA_lipid_2.21,HBD_3.11,HBD_3.21,HYDROPHOBIC_4.11

@<SCITEGIC>MOL_PROPERTY
MappingID
SciTegic.value.StringValue
1

@<SCITEGIC>MOL_PROPERTY
Minimization Criteria
SciTegic.value.StringValue
CONJUG> Minimization exiting with gradient tolerance ( 0.0100000) satisfied.

@<SCITEGIC>MOL_PROPERTY
PartialChargeMethod
SciTegic.value.StringValue
MomanyRone

@<SCITEGIC>MOL_PROPERTY
Pharmprint
SciTegic.value.StringValue
'0111'

@<SCITEGIC>MOL_PROPERTY
Pharmtype
SciTegic.value.StringValue
3

@<SCITEGIC>MOL_PROPERTY
Potential Energy
SciTegic.value.StringValue
36.8053283691406

@<SCITEGIC>MOL_PROPERTY
RMS Gradient
SciTegic.value.StringValue
0.00989999994635582

@<SCITEGIC>MOL_PROPERTY
RelativeEnergy
SciTegic.value.StringValue
10.2061

@<SCITEGIC>MOL_PROPERTY
Solvation Free Energy
SciTegic.value.StringValue
0

@<SCITEGIC>MOL_PROPERTY
Uncert
SciTegic.value.StringValue
1.5

@<SCITEGIC>MOL_PROPERTY
Urey-Bradley Energy
SciTegic.value.StringValue
0

@<SCITEGIC>MOL_PROPERTY
UseResidueTemplateCharge
SciTegic.value.StringValue
True

@<SCITEGIC>MOL_PROPERTY
Van der Waals Energy
SciTegic.value.StringValue
-1.18300998210907

@<SCITEGIC>MOL_PROPERTY
Error
SciTegic.value.StringValue
-2.02903861127651

@<SCITEGIC>MOL_PROPERTY
logActiv
SciTegic.value.StringValue
2.64640372622307

@<SCITEGIC>MOL_PROPERTY
logEstimate
SciTegic.value.StringValue
2.3391134147714

@<SCITEGIC>ATOM_PROPERTY
Formal Charge
SciTegic.value.StringValue
1 0
2 0
3 0
4 0
5 0
6 0
7 0
8 0
9 0
10 0
11 0
12 0
13 0
14 0
15 0
16 0
17 0
18 0
19 0
20 0
21 0
22 0
23 0
24 0
25 0
26 0
27 0
28 0
29 0
30 0
31 0
32 0
33 0
34 0
35 0
36 0
37 0
38 0
39 0
40 0
41 0
42 0
43 0

@<SCITEGIC>ATOM_PROPERTY
pdb_tempFactor
SciTegic.value.DoubleValue
1 0
2 0
3 0
4 0
5 0
6 0
7 0
8 0
9 0
10 0
11 0
12 0
13 0
14 0
15 0
16 0
17 0
18 0
19 0
20 0
21 0
22 0
23 0
24 0
25 0
26 0
27 0
28 0
29 0
30 0
31 0
32 0
33 0
34 0
35 0
36 0
37 0
38 0
39 0
40 0
41 0
42 0
43 0

@<SCITEGIC>ATOM_PROPERTY
pdb_occupancy
SciTegic.value.DoubleValue
1 1
2 1
3 1
4 1
5 1
6 1
7 1
8 1
9 1
10 1
11 1
12 1
13 1
14 1
15 1
16 1
17 1
18 1
19 1
20 1
21 1
22 1
23 1
24 1
25 1
26 1
27 1
28 1
29 1
30 1
31 1
32 1
33 1
34 1
35 1
36 1
37 1
38 1
39 1
40 1
41 1
42 1
43 1

@<TRIPOS>MOLECULE
dpp4_17
58  60  1  0  0
SMALL
FORMAL_CHARGES
@<TRIPOS>ATOM
    1 N1        -5.0978    -0.1036     1.7000 N.am       1 SUBUNIT  0
    2 N2        -7.4404    -0.4923     2.1444 N.am       1 SUBUNIT  0
    3 C3        -6.2317     0.1167     2.4715 C.2        1 SUBUNIT  0
    4 C4        -7.5430    -1.3336     1.0410 C.2        1 SUBUNIT  0
    5 C5        -5.1563    -0.9303     0.5985 C.2        1 SUBUNIT  0
    6 C6        -6.4505    -1.5623     0.2740 C.2        1 SUBUNIT  0
    7 C7        -3.8239     0.5508     2.0616 C.3        1 SUBUNIT  0
    8 C8        -2.7162     0.1806     1.0977 C.2        1 SUBUNIT  0
    9 C9        -1.3773     0.5665     1.0693 C.2        1 SUBUNIT  0
   10 N10       -0.8614    -0.0686    -0.0138 N.pl3      1 SUBUNIT  0
   11 N11       -1.7377    -0.8443    -0.7042 N.2        1 SUBUNIT  0
   12 N12       -2.8470    -0.6379     0.0373 N.2        1 SUBUNIT  0
   13 O13       -4.1804    -1.1377    -0.0888 O.2        1 SUBUNIT  0
   14 O14       -6.1677     0.8459     3.4352 O.2        1 SUBUNIT  0
   15 N15       -8.7350    -1.9327     0.7212 N.pl3      1 SUBUNIT  0
   16 C16       -9.8116    -2.0724     1.7298 C.3        1 SUBUNIT  0
   17 C17      -10.3750    -3.5041     1.7555 C.3        1 SUBUNIT  0
   18 C18      -10.7530    -4.0037     0.3525 C.3        1 SUBUNIT  0
   19 C19       -9.5454    -3.8943    -0.5975 C.3        1 SUBUNIT  0
   20 C20       -8.9837    -2.4595    -0.6450 C.3        1 SUBUNIT  0
   21 N21       -9.9216    -4.3328    -1.9364 N.3        1 SUBUNIT  0
   22 C22       -8.6206    -0.2240     2.9998 C.3        1 SUBUNIT  0
   23 C23       -9.7747    -1.0171     2.5853 C.1        1 SUBUNIT  0
   24 C24      -10.7160    -1.6634     2.2468 C.1        1 SUBUNIT  0
   25 C25      -11.8700    -2.4541     1.8307 C.3        1 SUBUNIT  0
   26 C26        0.5476     0.0685    -0.4109 C.3        1 SUBUNIT  0
   27 C27        0.8468    -0.7585    -1.6606 C.3        1 SUBUNIT  0
   28 C28        2.2825    -0.6407    -2.0968 C.2        1 SUBUNIT  0
   29 O29        2.6049    -1.3402    -3.1825 O.3        1 SUBUNIT  0
   30 O30        3.0652     0.0469    -1.4838 O.2        1 SUBUNIT  0
   31 C31        3.9702    -1.1871    -3.5397 C.3        1 SUBUNIT  0
   32 H32       -6.5027    -2.2111    -0.5908 H          1 SUBUNIT  0
   33 H33       -3.9621     1.6322     2.0587 H          1 SUBUNIT  0
   34 H34       -3.5413     0.2527     3.0712 H          1 SUBUNIT  0
   35 H35       -0.8357     1.2234     1.7377 H          1 SUBUNIT  0
   36 H36       -9.4450    -1.7960     2.7204 H          1 SUBUNIT  0
   37 H37      -10.6071    -1.3660     1.4825 H          1 SUBUNIT  0
   38 H38       -9.6329    -4.1773     2.1860 H          1 SUBUNIT  0
   39 H39      -11.2449    -3.5476     2.4115 H          1 SUBUNIT  0
   40 H40      -11.1013    -5.0353     0.4110 H          1 SUBUNIT  0
   41 H41      -11.5839    -3.4110    -0.0289 H          1 SUBUNIT  0
   42 H42       -8.7657    -4.5644    -0.2343 H          1 SUBUNIT  0
   43 H43       -8.0640    -2.4330    -1.2315 H          1 SUBUNIT  0
   44 H44       -9.6910    -1.7900    -1.1370 H          1 SUBUNIT  0
   45 H45      -10.2905    -5.2917    -1.8706 H          1 SUBUNIT  0
   46 H46      -10.6741    -3.7182    -2.2775 H          1 SUBUNIT  0
   47 H47       -8.8699     0.8355     2.9446 H          1 SUBUNIT  0
   48 H48       -8.3741    -0.4570     4.0336 H          1 SUBUNIT  0
   49 H49      -11.7074    -3.5315     1.8562 H          1 SUBUNIT  0
   50 H50      -12.1514    -2.1823     0.8135 H          1 SUBUNIT  0
   51 H51      -12.7160    -2.2297     2.4816 H          1 SUBUNIT  0
   52 H52        0.7624     1.1135    -0.6304 H          1 SUBUNIT  0
   53 H53        1.1895    -0.2372     0.4162 H          1 SUBUNIT  0
   54 H54        0.1905    -0.3741    -2.4411 H          1 SUBUNIT  0
   55 H55        0.5944    -1.8067    -1.4995 H          1 SUBUNIT  0
   56 H56        4.1582    -1.7841    -4.4320 H          1 SUBUNIT  0
   57 H57        4.1840    -0.1231    -3.6192 H          1 SUBUNIT  0
   58 H58        4.5809    -1.5915    -2.7334 H          1 SUBUNIT  0
@<TRIPOS>BOND
    1     1     5 1
    2     1     7 1
    3     2     3 1
    4     2    22 1
    5     3     1 1
    6     3    14 2
    7     4     2 1
    8     4    15 1
    9     5     6 1
   10     5    13 2
   11     6     4 2
   12     6    32 1
   13     7     8 1
   14     7    33 1
   15     7    34 1
   16     9     8 2
   17     9    10 1
   18     9    35 1
   19    10    11 1
   20    10    26 1
   21    11    12 2
   22    12     8 1
   23    15    16 1
   24    16    17 1
   25    16    36 1
   26    16    37 1
   27    17    18 1
   28    17    38 1
   29    17    39 1
   30    18    19 1
   31    18    40 1
   32    18    41 1
   33    19    20 1
   34    19    21 1
   35    19    42 1
   36    20    15 1
   37    20    43 1
   38    20    44 1
   39    21    45 1
   40    21    46 1
   41    22    23 1
   42    22    47 1
   43    22    48 1
   44    23    24 3
   45    24    25 1
   46    25    49 1
   47    25    50 1
   48    25    51 1
   49    26    27 1
   50    26    52 1
   51    26    53 1
   52    27    28 1
   53    27    54 1
   54    27    55 1
   55    28    29 1
   56    28    30 2
   57    29    31 1
   58    31    56 1
   59    31    57 1
   60    31    58 1
@<TRIPOS>SUBSTRUCTURE
1   ****   1
@<SCITEGIC>MOL_PROPERTY
AbsoluteEnergy
SciTegic.value.StringValue
1972070

@<SCITEGIC>MOL_PROPERTY
Activ
SciTegic.value.StringValue
64.3099975585938

@<SCITEGIC>MOL_PROPERTY
Angle Energy
SciTegic.value.StringValue
12.8310499191284

@<SCITEGIC>MOL_PROPERTY
Bond Energy
SciTegic.value.StringValue
1.81760001182556

@<SCITEGIC>MOL_PROPERTY
CHARMm Energy
SciTegic.value.StringValue
-44.101390838623

@<SCITEGIC>MOL_PROPERTY
Clean Energy
SciTegic.value.StringValue
63.7106513977051

@<SCITEGIC>MOL_PROPERTY
ConfNumber
SciTegic.value.StringValue
1

@<SCITEGIC>MOL_PROPERTY
Dihedral Energy
SciTegic.value.StringValue
6.32252979278564

@<SCITEGIC>MOL_PROPERTY
Electrostatic Energy
SciTegic.value.StringValue
-59.2437210083008

@<SCITEGIC>MOL_PROPERTY
Estimate
SciTegic.value.StringValue
241.127

@<SCITEGIC>MOL_PROPERTY
FitValue
SciTegic.value.StringValue
4.58415

@<SCITEGIC>MOL_PROPERTY
Forcefield
SciTegic.value.StringValue
CHARMm

@<SCITEGIC>MOL_PROPERTY
ForcefieldBase
SciTegic.value.StringValue
CHARMm

@<SCITEGIC>MOL_PROPERTY
ForcefieldFFML
SciTegic.value.StringValue
<?xml version="1.0" encoding="UTF-8"?>
<!DOCTYPE ffml SYSTEM "Ffml.dtd">
<ffml version="1.0">
<forcefield name="CHARMm" derivedFrom="CHARMm" base="CHARMm">
<atomTypes>
</atomTypes>
<parameters>
<angle atom1="NX" atom2="CT" atom3="CUY1">
<quadratic
refValue="110.334"
forceConstant="64.0769"/>
</angle>
<angle atom1="NX" atom2="CUA1" atom3="NX">
<quadratic
refValue="120"
forceConstant="60"/>
</angle>
</parameters>
</forcefield>
</ffml>

@<SCITEGIC>MOL_PROPERTY
HBA_1
SciTegic.value.StringValue
1

@<SCITEGIC>MOL_PROPERTY
HBA_lipid_2
SciTegic.value.StringValue
1

@<SCITEGIC>MOL_PROPERTY
HBD_3
SciTegic.value.StringValue
0

@<SCITEGIC>MOL_PROPERTY
HYDROPHOBIC_4
SciTegic.value.StringValue
1

@<SCITEGIC>MOL_PROPERTY
Hydrogen Bond Energy
SciTegic.value.StringValue
0

@<SCITEGIC>MOL_PROPERTY
Improper Energy
SciTegic.value.StringValue
0.0945200026035309

@<SCITEGIC>MOL_PROPERTY
Initial Potential Energy
SciTegic.value.StringValue
1969020.375

@<SCITEGIC>MOL_PROPERTY
Initial RMS Gradient
SciTegic.value.StringValue
1793316.25

@<SCITEGIC>MOL_PROPERTY
MapNumber
SciTegic.value.StringValue
1

@<SCITEGIC>MOL_PROPERTY
MappedAtoms
SciTegic.value.StringValue
14,-6.1598,1.05782,3.04501,1.6,HBA_1.11
14,-6.12559,1.60839,5.99385,2.2,HBA_1.21
11,-1.87611,-0.106532,-0.80351,1.6,HBA_lipid_2.11
11,-2.40872,-2.99697,-1.40747,2.2,HBA_lipid_2.21
31,4.36543,-1.27643,-3.80374,1.6,HYDROPHOBIC_4.11

@<SCITEGIC>MOL_PROPERTY
MappedFeatures
SciTegic.value.StringValue
HBA_1,HBA_lipid_2,HYDROPHOBIC_4

@<SCITEGIC>MOL_PROPERTY
MappedLocations
SciTegic.value.StringValue
HBA_1.11,HBA_1.21,HBA_lipid_2.11,HBA_lipid_2.21,HYDROPHOBIC_4.11

@<SCITEGIC>MOL_PROPERTY
MappingID
SciTegic.value.StringValue
1

@<SCITEGIC>MOL_PROPERTY
Minimization Criteria
SciTegic.value.StringValue
CONJUG> Minimization exiting with gradient tolerance ( 0.0100000) satisfied.

@<SCITEGIC>MOL_PROPERTY
PartialChargeMethod
SciTegic.value.StringValue
MomanyRone

@<SCITEGIC>MOL_PROPERTY
Pharmprint
SciTegic.value.StringValue
'1101'

@<SCITEGIC>MOL_PROPERTY
Pharmtype
SciTegic.value.StringValue
3

@<SCITEGIC>MOL_PROPERTY
Potential Energy
SciTegic.value.StringValue
-44.101390838623

@<SCITEGIC>MOL_PROPERTY
RMS Gradient
SciTegic.value.StringValue
0.00956999976187944

@<SCITEGIC>MOL_PROPERTY
RelativeEnergy
SciTegic.value.StringValue
0

@<SCITEGIC>MOL_PROPERTY
Solvation Free Energy
SciTegic.value.StringValue
0

@<SCITEGIC>MOL_PROPERTY
Uncert
SciTegic.value.StringValue
1.5

@<SCITEGIC>MOL_PROPERTY
Urey-Bradley Energy
SciTegic.value.StringValue
0

@<SCITEGIC>MOL_PROPERTY
UseResidueTemplateCharge
SciTegic.value.StringValue
True

@<SCITEGIC>MOL_PROPERTY
Van der Waals Energy
SciTegic.value.StringValue
-5.92336988449097

@<SCITEGIC>MOL_PROPERTY
Error
SciTegic.value.StringValue
3.74944812865691

@<SCITEGIC>MOL_PROPERTY
logActiv
SciTegic.value.StringValue
1.80827849309561

@<SCITEGIC>MOL_PROPERTY
logEstimate
SciTegic.value.StringValue
2.38224584287221

@<SCITEGIC>ATOM_PROPERTY
Formal Charge
SciTegic.value.StringValue
1 0
2 0
3 0
4 0
5 0
6 0
7 0
8 0
9 0
10 0
11 0
12 0
13 0
14 0
15 0
16 0
17 0
18 0
19 0
20 0
21 0
22 0
23 0
24 0
25 0
26 0
27 0
28 0
29 0
30 0
31 0
32 0
33 0
34 0
35 0
36 0
37 0
38 0
39 0
40 0
41 0
42 0
43 0
44 0
45 0
46 0
47 0
48 0
49 0
50 0
51 0
52 0
53 0
54 0
55 0
56 0
57 0
58 0

@<SCITEGIC>ATOM_PROPERTY
pdb_tempFactor
SciTegic.value.DoubleValue
1 0
2 0
3 0
4 0
5 0
6 0
7 0
8 0
9 0
10 0
11 0
12 0
13 0
14 0
15 0
16 0
17 0
18 0
19 0
20 0
21 0
22 0
23 0
24 0
25 0
26 0
27 0
28 0
29 0
30 0
31 0
32 0
33 0
34 0
35 0
36 0
37 0
38 0
39 0
40 0
41 0
42 0
43 0
44 0
45 0
46 0
47 0
48 0
49 0
50 0
51 0
52 0
53 0
54 0
55 0
56 0
57 0
58 0

@<SCITEGIC>ATOM_PROPERTY
pdb_occupancy
SciTegic.value.DoubleValue
1 1
2 1
3 1
4 1
5 1
6 1
7 1
8 1
9 1
10 1
11 1
12 1
13 1
14 1
15 1
16 1
17 1
18 1
19 1
20 1
21 1
22 1
23 1
24 1
25 1
26 1
27 1
28 1
29 1
30 1
31 1
32 1
33 1
34 1
35 1
36 1
37 1
38 1
39 1
40 1
41 1
42 1
43 1
44 1
45 1
46 1
47 1
48 1
49 1
50 1
51 1
52 1
53 1
54 1
55 1
56 1
57 1
58 1

@<TRIPOS>MOLECULE
dpp4_20
56  59  1  0  0
SMALL
FORMAL_CHARGES
@<TRIPOS>ATOM
    1 N1        -1.4792     1.0712     0.0948 N.am       1 SUBUNIT  0
    2 N2         0.4531    -0.3121    -0.3344 N.am       1 SUBUNIT  0
    3 C3        -0.9237    -0.1071    -0.3835 C.2        1 SUBUNIT  0
    4 C4         1.3018     0.6552     0.1919 C.2        1 SUBUNIT  0
    5 C5        -0.6739     2.0571     0.6273 C.2        1 SUBUNIT  0
    6 C6         0.7838     1.8117     0.6656 C.2        1 SUBUNIT  0
    7 C7        -2.9418     1.2738     0.0387 C.3        1 SUBUNIT  0
    8 C8        -3.6154     0.8311     1.3202 C.2        1 SUBUNIT  0
    9 C9        -3.5793    -0.3954     1.9827 C.2        1 SUBUNIT  0
   10 N10       -4.3687    -0.2155     3.0744 N.pl3      1 SUBUNIT  0
   11 N11       -4.9236     1.0189     3.1928 N.2        1 SUBUNIT  0
   12 N12       -4.4160     1.5989     2.0818 N.2        1 SUBUNIT  0
   13 O13       -1.1354     3.0907     1.0524 O.2        1 SUBUNIT  0
   14 O14       -1.6442    -0.9621    -0.8474 O.2        1 SUBUNIT  0
   15 N15        2.6566     0.4493     0.2398 N.pl3      1 SUBUNIT  0
   16 C16        3.2175    -0.7646     0.8775 C.3        1 SUBUNIT  0
   17 C17        4.3794    -0.4152     1.8273 C.3        1 SUBUNIT  0
   18 C18        5.4202     0.4938     1.1574 C.3        1 SUBUNIT  0
   19 C19        4.7511     1.7680     0.6087 C.3        1 SUBUNIT  0
   20 C20        3.5935     1.4336    -0.3570 C.3        1 SUBUNIT  0
   21 N21        5.7385     2.6046    -0.0635 N.3        1 SUBUNIT  0
   22 C22        0.9951    -1.5871    -0.8606 C.3        1 SUBUNIT  0
   23 C23        2.0849    -1.3587    -1.8046 C.1        1 SUBUNIT  0
   24 C24        2.9742    -1.1735    -2.5735 C.1        1 SUBUNIT  0
   25 C25        4.0648    -0.9455    -3.5169 C.3        1 SUBUNIT  0
   26 C26       -4.5931    -1.1971     3.9881 C.2        1 SUBUNIT  0
   27 C27       -6.1166    -2.4101     5.4563 C.2        1 SUBUNIT  0
   28 C28       -5.8862    -1.3944     4.5118 C.2        1 SUBUNIT  0
   29 C29       -5.0547    -3.2300     5.8818 C.2        1 SUBUNIT  0
   30 C30       -3.5319    -2.0214     4.4151 C.2        1 SUBUNIT  0
   31 C31       -3.7651    -3.0345     5.3594 C.2        1 SUBUNIT  0
   32 F32       -5.2740    -4.1917     6.7752 F          1 SUBUNIT  0
   33 H33        1.4217     2.5812     1.0801 H          1 SUBUNIT  0
   34 H34       -3.3488     0.7072    -0.8008 H          1 SUBUNIT  0
   35 H35       -3.1526     2.3270    -0.1380 H          1 SUBUNIT  0
   36 H36       -3.0523    -1.2992     1.7101 H          1 SUBUNIT  0
   37 H37        2.4410    -1.3013     1.4246 H          1 SUBUNIT  0
   38 H38        3.5694    -1.4345     0.0947 H          1 SUBUNIT  0
   39 H39        3.9869     0.0801     2.7158 H          1 SUBUNIT  0
   40 H40        4.8572    -1.3317     2.1750 H          1 SUBUNIT  0
   41 H41        6.1994     0.7531     1.8770 H          1 SUBUNIT  0
   42 H42        5.9076    -0.0520     0.3474 H          1 SUBUNIT  0
   43 H43        4.3495     2.3324     1.4492 H          1 SUBUNIT  0
   44 H44        3.0588     2.3454    -0.6285 H          1 SUBUNIT  0
   45 H45        3.9821     1.0085    -1.2837 H          1 SUBUNIT  0
   46 H46        6.4768     2.8385     0.6166 H          1 SUBUNIT  0
   47 H47        6.1629     2.0546    -0.8234 H          1 SUBUNIT  0
   48 H48        1.3554    -2.1933    -0.0275 H          1 SUBUNIT  0
   49 H49        0.1969    -2.1409    -1.3547 H          1 SUBUNIT  0
   50 H50        3.6909    -0.3858    -4.3749 H          1 SUBUNIT  0
   51 H51        4.8860    -0.4402    -3.0088 H          1 SUBUNIT  0
   52 H52        4.4377    -1.9035    -3.8801 H          1 SUBUNIT  0
   53 H53       -7.1085    -2.5573     5.8523 H          1 SUBUNIT  0
   54 H54       -6.7134    -0.7727     4.1973 H          1 SUBUNIT  0
   55 H55       -2.5325    -1.8855     4.0280 H          1 SUBUNIT  0
   56 H56       -2.9471    -3.6621     5.6844 H          1 SUBUNIT  0
@<TRIPOS>BOND
    1     1     5 1
    2     1     7 1
    3     2     3 1
    4     2    22 1
    5     3     1 1
    6     3    14 2
    7     4     2 1
    8     4    15 1
    9     5     6 1
   10     5    13 2
   11     6     4 2
   12     6    33 1
   13     7     8 1
   14     7    34 1
   15     7    35 1
   16     9     8 2
   17     9    10 1
   18     9    36 1
   19    10    11 1
   20    10    26 1
   21    11    12 2
   22    12     8 1
   23    15    16 1
   24    16    17 1
   25    16    37 1
   26    16    38 1
   27    17    18 1
   28    17    39 1
   29    17    40 1
   30    18    19 1
   31    18    41 1
   32    18    42 1
   33    19    20 1
   34    19    21 1
   35    19    43 1
   36    20    15 1
   37    20    44 1
   38    20    45 1
   39    21    46 1
   40    21    47 1
   41    22    23 1
   42    22    48 1
   43    22    49 1
   44    23    24 3
   45    24    25 1
   46    25    50 1
   47    25    51 1
   48    25    52 1
   49    26    30 2
   50    27    28 2
   51    27    53 1
   52    28    26 1
   53    28    54 1
   54    29    27 1
   55    29    32 1
   56    30    31 1
   57    30    55 1
   58    31    29 2
   59    31    56 1
@<TRIPOS>SUBSTRUCTURE
1   ****   1
@<SCITEGIC>MOL_PROPERTY
AbsoluteEnergy
SciTegic.value.StringValue
80.4211

@<SCITEGIC>MOL_PROPERTY
Activ
SciTegic.value.StringValue
135.449996948242

@<SCITEGIC>MOL_PROPERTY
Angle Energy
SciTegic.value.StringValue
11.4018096923828

@<SCITEGIC>MOL_PROPERTY
Bond Energy
SciTegic.value.StringValue
1.5037499666214

@<SCITEGIC>MOL_PROPERTY
CHARMm Energy
SciTegic.value.StringValue
-22.074089050293

@<SCITEGIC>MOL_PROPERTY
Clean Energy
SciTegic.value.StringValue
62.593635559082

@<SCITEGIC>MOL_PROPERTY
ConfNumber
SciTegic.value.StringValue
20

@<SCITEGIC>MOL_PROPERTY
Dihedral Energy
SciTegic.value.StringValue
5.79381990432739

@<SCITEGIC>MOL_PROPERTY
Electrostatic Energy
SciTegic.value.StringValue
-40.1668090820313

@<SCITEGIC>MOL_PROPERTY
Estimate
SciTegic.value.StringValue
245.324

@<SCITEGIC>MOL_PROPERTY
FitValue
SciTegic.value.StringValue
4.57666

@<SCITEGIC>MOL_PROPERTY
Forcefield
SciTegic.value.StringValue
CHARMm

@<SCITEGIC>MOL_PROPERTY
ForcefieldBase
SciTegic.value.StringValue
CHARMm

@<SCITEGIC>MOL_PROPERTY
ForcefieldFFML
SciTegic.value.StringValue
<?xml version="1.0" encoding="UTF-8"?>
<!DOCTYPE ffml SYSTEM "Ffml.dtd">
<ffml version="1.0">
<forcefield name="CHARMm" derivedFrom="CHARMm" base="CHARMm">
<atomTypes>
</atomTypes>
<parameters>
<bond atom1="N5R" atom2="C6RP">
<quadratic
refValue="1.368"
forceConstant="394.267"/>
</bond>
<angle atom1="C5R" atom2="N5R" atom3="C6RP">
<quadratic
refValue="116"
forceConstant="70"/>
</angle>
<angle atom1="N5R" atom2="C6RP" atom3="C6R">
<quadratic
refValue="120"
forceConstant="70"/>
</angle>
<angle atom1="N5R" atom2="N5R" atom3="C6RP">
<quadratic
refValue="122.8"
forceConstant="70"/>
</angle>
<angle atom1="NX" atom2="CT" atom3="CUY1">
<quadratic
refValue="110.334"
forceConstant="64.0769"/>
</angle>
<angle atom1="NX" atom2="CUA1" atom3="NX">
<quadratic
refValue="120"
forceConstant="60"/>
</angle>
<torsion atom1="C5R" atom2="N5R" atom3="C6RP" atom4="C6R">
<multiplecos
v1="0"
v2="2.5"
v3="0"
v4="0"
v5="0"
v6="0"
gamma1="0"
gamma2="180"
gamma3="0"
gamma4="0"
gamma5="0"
gamma6="0"/>
</torsion>
<torsion atom1="N5R" atom2="N5R" atom3="C6RP" atom4="C6R">
<multiplecos
v1="0"
v2="2.5"
v3="0"
v4="0"
v5="0"
v6="0"
gamma1="0"
gamma2="180"
gamma3="0"
gamma4="0"
gamma5="0"
gamma6="0"/>
</torsion>
</parameters>
</forcefield>
</ffml>

@<SCITEGIC>MOL_PROPERTY
HBA_1
SciTegic.value.StringValue
1

@<SCITEGIC>MOL_PROPERTY
HBA_lipid_2
SciTegic.value.StringValue
1

@<SCITEGIC>MOL_PROPERTY
HBD_3
SciTegic.value.StringValue
0

@<SCITEGIC>MOL_PROPERTY
HYDROPHOBIC_4
SciTegic.value.StringValue
1

@<SCITEGIC>MOL_PROPERTY
Hydrogen Bond Energy
SciTegic.value.StringValue
0

@<SCITEGIC>MOL_PROPERTY
Improper Energy
SciTegic.value.StringValue
0.0301900003105402

@<SCITEGIC>MOL_PROPERTY
Initial Potential Energy
SciTegic.value.StringValue
-0.634400010108948

@<SCITEGIC>MOL_PROPERTY
Initial RMS Gradient
SciTegic.value.StringValue
14.0477600097656

@<SCITEGIC>MOL_PROPERTY
MapNumber
SciTegic.value.StringValue
1

@<SCITEGIC>MOL_PROPERTY
MappedAtoms
SciTegic.value.StringValue
11,-6.1598,1.05782,3.04501,1.6,HBA_1.11
11,-6.12559,1.60839,5.99385,2.2,HBA_1.21
14,-1.87611,-0.106532,-0.80351,1.6,HBA_lipid_2.11
14,-2.40872,-2.99697,-1.40747,2.2,HBA_lipid_2.21
25,4.36543,-1.27643,-3.80374,1.6,HYDROPHOBIC_4.11

@<SCITEGIC>MOL_PROPERTY
MappedFeatures
SciTegic.value.StringValue
HBA_1,HBA_lipid_2,HYDROPHOBIC_4

@<SCITEGIC>MOL_PROPERTY
MappedLocations
SciTegic.value.StringValue
HBA_1.11,HBA_1.21,HBA_lipid_2.11,HBA_lipid_2.21,HYDROPHOBIC_4.11

@<SCITEGIC>MOL_PROPERTY
MappingID
SciTegic.value.StringValue
1

@<SCITEGIC>MOL_PROPERTY
Minimization Criteria
SciTegic.value.StringValue
CONJUG> Minimization exiting with gradient tolerance ( 0.0100000) satisfied.

@<SCITEGIC>MOL_PROPERTY
PartialChargeMethod
SciTegic.value.StringValue
MomanyRone

@<SCITEGIC>MOL_PROPERTY
Pharmprint
SciTegic.value.StringValue
'1101'

@<SCITEGIC>MOL_PROPERTY
Pharmtype
SciTegic.value.StringValue
3

@<SCITEGIC>MOL_PROPERTY
Potential Energy
SciTegic.value.StringValue
-22.074089050293

@<SCITEGIC>MOL_PROPERTY
RMS Gradient
SciTegic.value.StringValue
0.0098099997267127

@<SCITEGIC>MOL_PROPERTY
RelativeEnergy
SciTegic.value.StringValue
3.39401

@<SCITEGIC>MOL_PROPERTY
Solvation Free Energy
SciTegic.value.StringValue
0

@<SCITEGIC>MOL_PROPERTY
Uncert
SciTegic.value.StringValue
1.5

@<SCITEGIC>MOL_PROPERTY
Urey-Bradley Energy
SciTegic.value.StringValue
0

@<SCITEGIC>MOL_PROPERTY
UseResidueTemplateCharge
SciTegic.value.StringValue
True

@<SCITEGIC>MOL_PROPERTY
Van der Waals Energy
SciTegic.value.StringValue
-0.636860013008118

@<SCITEGIC>MOL_PROPERTY
Error
SciTegic.value.StringValue
1.8111775971006

@<SCITEGIC>MOL_PROPERTY
logActiv
SciTegic.value.StringValue
2.13177899958431

@<SCITEGIC>MOL_PROPERTY
logEstimate
SciTegic.value.StringValue
2.38974003723087

@<SCITEGIC>ATOM_PROPERTY
Formal Charge
SciTegic.value.StringValue
1 0
2 0
3 0
4 0
5 0
6 0
7 0
8 0
9 0
10 0
11 0
12 0
13 0
14 0
15 0
16 0
17 0
18 0
19 0
20 0
21 0
22 0
23 0
24 0
25 0
26 0
27 0
28 0
29 0
30 0
31 0
32 0
33 0
34 0
35 0
36 0
37 0
38 0
39 0
40 0
41 0
42 0
43 0
44 0
45 0
46 0
47 0
48 0
49 0
50 0
51 0
52 0
53 0
54 0
55 0
56 0

@<SCITEGIC>ATOM_PROPERTY
pdb_tempFactor
SciTegic.value.DoubleValue
1 0
2 0
3 0
4 0
5 0
6 0
7 0
8 0
9 0
10 0
11 0
12 0
13 0
14 0
15 0
16 0
17 0
18 0
19 0
20 0
21 0
22 0
23 0
24 0
25 0
26 0
27 0
28 0
29 0
30 0
31 0
32 0
33 0
34 0
35 0
36 0
37 0
38 0
39 0
40 0
41 0
42 0
43 0
44 0
45 0
46 0
47 0
48 0
49 0
50 0
51 0
52 0
53 0
54 0
55 0
56 0

@<SCITEGIC>ATOM_PROPERTY
pdb_occupancy
SciTegic.value.DoubleValue
1 1
2 1
3 1
4 1
5 1
6 1
7 1
8 1
9 1
10 1
11 1
12 1
13 1
14 1
15 1
16 1
17 1
18 1
19 1
20 1
21 1
22 1
23 1
24 1
25 1
26 1
27 1
28 1
29 1
30 1
31 1
32 1
33 1
34 1
35 1
36 1
37 1
38 1
39 1
40 1
41 1
42 1
43 1
44 1
45 1
46 1
47 1
48 1
49 1
50 1
51 1
52 1
53 1
54 1
55 1
56 1

@<TRIPOS>MOLECULE
dpp4_25
55  58  1  0  0
SMALL
FORMAL_CHARGES
@<TRIPOS>ATOM
    1 C1         3.5936     1.1048     1.2663 C.2        1 SUBUNIT  0
    2 N2         2.2425     1.0134    -0.7792 N.am       1 SUBUNIT  0
    3 C3         2.3003     1.3212     0.5685 C.2        1 SUBUNIT  0
    4 C4         3.3801     0.5230    -1.4220 C.2        1 SUBUNIT  0
    5 C5         4.6477     0.6249     0.5579 C.2        1 SUBUNIT  0
    6 N6         4.4970     0.3437    -0.7882 N.2        1 SUBUNIT  0
    7 N7         3.3553     0.2085    -2.7557 N.pl3      1 SUBUNIT  0
    8 C8         3.3927    -1.2045    -3.2007 C.3        1 SUBUNIT  0
    9 C9         4.1322    -1.3427    -4.5411 C.3        1 SUBUNIT  0
   10 C10        3.5711    -0.4379    -5.6597 C.3        1 SUBUNIT  0
   11 C11        2.7633     0.7719    -5.1352 C.3        1 SUBUNIT  0
   12 C12        3.2896     1.2862    -3.7783 C.3        1 SUBUNIT  0
   13 N13        1.3475     0.4297    -5.0323 N.3        1 SUBUNIT  0
   14 O14        1.3306     1.7478     1.1546 O.2        1 SUBUNIT  0
   15 C15        0.9717     1.2130    -1.5116 C.3        1 SUBUNIT  0
   16 C16        0.1648     2.3216    -0.9212 C.2        1 SUBUNIT  0
   17 C17       -0.0503     4.6835    -0.3598 C.2        1 SUBUNIT  0
   18 C18        0.6959     3.6286    -0.9118 C.2        1 SUBUNIT  0
   19 C19       -1.3177     4.4411     0.1801 C.2        1 SUBUNIT  0
   20 C20       -1.1184     2.0862    -0.3732 C.2        1 SUBUNIT  0
   21 C21       -1.8622     3.1511     0.1773 C.2        1 SUBUNIT  0
   22 C22       -1.6627     0.7468    -0.3821 C.1        1 SUBUNIT  0
   23 N23       -2.1007    -0.3288    -0.3903 N.1        1 SUBUNIT  0
   24 C24        3.7203     1.4193     2.7246 C.2        1 SUBUNIT  0
   25 C25        4.0038     0.6760     5.0271 C.2        1 SUBUNIT  0
   26 C26        3.8872     0.3797     3.6592 C.2        1 SUBUNIT  0
   27 C27        3.9511     2.0090     5.4666 C.2        1 SUBUNIT  0
   28 C28        3.6661     2.7544     3.1657 C.2        1 SUBUNIT  0
   29 C29        3.7825     3.0489     4.5349 C.2        1 SUBUNIT  0
   30 C30        5.9910     0.3800     1.1985 C.3        1 SUBUNIT  0
   31 H31        2.3690    -1.5697    -3.2914 H          1 SUBUNIT  0
   32 H32        3.8845    -1.8184    -2.4432 H          1 SUBUNIT  0
   33 H33        5.1824    -1.0954    -4.3834 H          1 SUBUNIT  0
   34 H34        4.1208    -2.3834    -4.8677 H          1 SUBUNIT  0
   35 H35        2.9664    -1.0268    -6.3487 H          1 SUBUNIT  0
   36 H36        4.4102    -0.0753    -6.2536 H          1 SUBUNIT  0
   37 H37        2.8469     1.5777    -5.8660 H          1 SUBUNIT  0
   38 H38        4.2923     1.6951    -3.9069 H          1 SUBUNIT  0
   39 H39        2.6642     2.1039    -3.4148 H          1 SUBUNIT  0
   40 H40        1.0110     0.1646    -5.9689 H          1 SUBUNIT  0
   41 H41        1.2572    -0.3900    -4.4140 H          1 SUBUNIT  0
   42 H42        0.3930     0.2880    -1.4847 H          1 SUBUNIT  0
   43 H43        1.1900     1.4366    -2.5546 H          1 SUBUNIT  0
   44 H44        0.3700     5.6647    -0.3620 H          1 SUBUNIT  0
   45 H45        1.6809     3.8015    -1.3315 H          1 SUBUNIT  0
   46 H46       -1.8751     5.2493     0.5951 H          1 SUBUNIT  0
   47 H47       -2.8326     2.9745     0.5914 H          1 SUBUNIT  0
   48 H48        4.1335    -0.1235     5.7425 H          1 SUBUNIT  0
   49 H49        3.9286    -0.6489     3.3312 H          1 SUBUNIT  0
   50 H50        4.0402     2.2351     6.5188 H          1 SUBUNIT  0
   51 H51        3.5365     3.5600     2.4582 H          1 SUBUNIT  0
   52 H52        3.7426     4.0733     4.8716 H          1 SUBUNIT  0
   53 H53        6.6730     1.1931     0.9502 H          1 SUBUNIT  0
   54 H54        5.8733     0.2706     2.2755 H          1 SUBUNIT  0
   55 H55        6.4234    -0.5438     0.8140 H          1 SUBUNIT  0
@<TRIPOS>BOND
    1     1     5 2
    2     1    24 1
    3     2     3 1
    4     2    15 1
    5     3     1 1
    6     3    14 2
    7     4     2 1
    8     4     7 1
    9     5     6 1
   10     5    30 1
   11     6     4 2
   12     7     8 1
   13     8     9 1
   14     8    31 1
   15     8    32 1
   16     9    10 1
   17     9    33 1
   18     9    34 1
   19    10    11 1
   20    10    35 1
   21    10    36 1
   22    11    12 1
   23    11    13 1
   24    11    37 1
   25    12     7 1
   26    12    38 1
   27    12    39 1
   28    13    40 1
   29    13    41 1
   30    15    16 1
   31    15    42 1
   32    15    43 1
   33    16    20 2
   34    17    18 2
   35    17    44 1
   36    18    16 1
   37    18    45 1
   38    19    17 1
   39    19    46 1
   40    20    21 1
   41    20    22 1
   42    21    19 2
   43    21    47 1
   44    22    23 3
   45    24    28 2
   46    25    26 2
   47    25    48 1
   48    26    24 1
   49    26    49 1
   50    27    25 1
   51    27    50 1
   52    28    29 1
   53    28    51 1
   54    29    27 2
   55    29    52 1
   56    30    53 1
   57    30    54 1
   58    30    55 1
@<TRIPOS>SUBSTRUCTURE
1   ****   1
@<SCITEGIC>MOL_PROPERTY
AbsoluteEnergy
SciTegic.value.StringValue
113.094

@<SCITEGIC>MOL_PROPERTY
Activ
SciTegic.value.StringValue
540

@<SCITEGIC>MOL_PROPERTY
Angle Energy
SciTegic.value.StringValue
7.58025979995728

@<SCITEGIC>MOL_PROPERTY
Bond Energy
SciTegic.value.StringValue
2.91050004959106

@<SCITEGIC>MOL_PROPERTY
CHARMm Energy
SciTegic.value.StringValue
39.8384819030762

@<SCITEGIC>MOL_PROPERTY
Clean Energy
SciTegic.value.StringValue
45.4877548217773

@<SCITEGIC>MOL_PROPERTY
ConfNumber
SciTegic.value.StringValue
7

@<SCITEGIC>MOL_PROPERTY
Dihedral Energy
SciTegic.value.StringValue
20.7958507537842

@<SCITEGIC>MOL_PROPERTY
Electrostatic Energy
SciTegic.value.StringValue
5.16390991210938

@<SCITEGIC>MOL_PROPERTY
Estimate
SciTegic.value.StringValue
270.403

@<SCITEGIC>MOL_PROPERTY
FitValue
SciTegic.value.StringValue
4.53439

@<SCITEGIC>MOL_PROPERTY
Forcefield
SciTegic.value.StringValue
CHARMm

@<SCITEGIC>MOL_PROPERTY
ForcefieldBase
SciTegic.value.StringValue
CHARMm

@<SCITEGIC>MOL_PROPERTY
ForcefieldFFML
SciTegic.value.StringValue
<?xml version="1.0" encoding="UTF-8"?>
<!DOCTYPE ffml SYSTEM "Ffml.dtd">
<ffml version="1.0">
<forcefield name="CHARMm" derivedFrom="CHARMm" base="CHARMm">
<atomTypes>
</atomTypes>
<parameters>
</parameters>
</forcefield>
</ffml>

@<SCITEGIC>MOL_PROPERTY
HBA_1
SciTegic.value.StringValue
0

@<SCITEGIC>MOL_PROPERTY
HBA_lipid_2
SciTegic.value.StringValue
1

@<SCITEGIC>MOL_PROPERTY
HBD_3
SciTegic.value.StringValue
1

@<SCITEGIC>MOL_PROPERTY
HYDROPHOBIC_4
SciTegic.value.StringValue
1

@<SCITEGIC>MOL_PROPERTY
Hydrogen Bond Energy
SciTegic.value.StringValue
0

@<SCITEGIC>MOL_PROPERTY
Improper Energy
SciTegic.value.StringValue
0.765439987182617

@<SCITEGIC>MOL_PROPERTY
Initial Potential Energy
SciTegic.value.StringValue
62.07421875

@<SCITEGIC>MOL_PROPERTY
Initial RMS Gradient
SciTegic.value.StringValue
13.0037899017334

@<SCITEGIC>MOL_PROPERTY
MapNumber
SciTegic.value.StringValue
1

@<SCITEGIC>MOL_PROPERTY
MappedAtoms
SciTegic.value.StringValue
23,-1.87611,-0.106532,-0.80351,1.6,HBA_lipid_2.11
23,-2.40872,-2.99697,-1.40747,2.2,HBA_lipid_2.21
13,0.49742,0.115705,-4.54461,1.6,HBD_3.11
13,-0.696527,-2.44681,-5.5486,2.2,HBD_3.21
9,4.36543,-1.27643,-3.80374,1.6,HYDROPHOBIC_4.11

@<SCITEGIC>MOL_PROPERTY
MappedFeatures
SciTegic.value.StringValue
HBA_lipid_2,HBD_3,HYDROPHOBIC_4

@<SCITEGIC>MOL_PROPERTY
MappedLocations
SciTegic.value.StringValue
HBA_lipid_2.11,HBA_lipid_2.21,HBD_3.11,HBD_3.21,HYDROPHOBIC_4.11

@<SCITEGIC>MOL_PROPERTY
MappingID
SciTegic.value.StringValue
1

@<SCITEGIC>MOL_PROPERTY
Minimization Criteria
SciTegic.value.StringValue
CONJUG> Minimization exiting with gradient tolerance ( 0.0100000) satisfied.

@<SCITEGIC>MOL_PROPERTY
PartialChargeMethod
SciTegic.value.StringValue
MomanyRone

@<SCITEGIC>MOL_PROPERTY
Pharmprint
SciTegic.value.StringValue
'0111'

@<SCITEGIC>MOL_PROPERTY
Pharmtype
SciTegic.value.StringValue
3

@<SCITEGIC>MOL_PROPERTY
Potential Energy
SciTegic.value.StringValue
39.8384819030762

@<SCITEGIC>MOL_PROPERTY
RMS Gradient
SciTegic.value.StringValue
0.00972000043839216

@<SCITEGIC>MOL_PROPERTY
RelativeEnergy
SciTegic.value.StringValue
17.0309

@<SCITEGIC>MOL_PROPERTY
Solvation Free Energy
SciTegic.value.StringValue
0

@<SCITEGIC>MOL_PROPERTY
Uncert
SciTegic.value.StringValue
1.5

@<SCITEGIC>MOL_PROPERTY
Urey-Bradley Energy
SciTegic.value.StringValue
0

@<SCITEGIC>MOL_PROPERTY
UseResidueTemplateCharge
SciTegic.value.StringValue
True

@<SCITEGIC>MOL_PROPERTY
Van der Waals Energy
SciTegic.value.StringValue
2.62252998352051

@<SCITEGIC>MOL_PROPERTY
Error
SciTegic.value.StringValue
-1.99701926383953

@<SCITEGIC>MOL_PROPERTY
logActiv
SciTegic.value.StringValue
2.73239375982297

@<SCITEGIC>MOL_PROPERTY
logEstimate
SciTegic.value.StringValue
2.43201150559881

@<SCITEGIC>ATOM_PROPERTY
Formal Charge
SciTegic.value.StringValue
1 0
2 0
3 0
4 0
5 0
6 0
7 0
8 0
9 0
10 0
11 0
12 0
13 0
14 0
15 0
16 0
17 0
18 0
19 0
20 0
21 0
22 0
23 0
24 0
25 0
26 0
27 0
28 0
29 0
30 0
31 0
32 0
33 0
34 0
35 0
36 0
37 0
38 0
39 0
40 0
41 0
42 0
43 0
44 0
45 0
46 0
47 0
48 0
49 0
50 0
51 0
52 0
53 0
54 0
55 0

@<SCITEGIC>ATOM_PROPERTY
pdb_tempFactor
SciTegic.value.DoubleValue
1 0
2 0
3 0
4 0
5 0
6 0
7 0
8 0
9 0
10 0
11 0
12 0
13 0
14 0
15 0
16 0
17 0
18 0
19 0
20 0
21 0
22 0
23 0
24 0
25 0
26 0
27 0
28 0
29 0
30 0
31 0
32 0
33 0
34 0
35 0
36 0
37 0
38 0
39 0
40 0
41 0
42 0
43 0
44 0
45 0
46 0
47 0
48 0
49 0
50 0
51 0
52 0
53 0
54 0
55 0

@<SCITEGIC>ATOM_PROPERTY
pdb_occupancy
SciTegic.value.DoubleValue
1 1
2 1
3 1
4 1
5 1
6 1
7 1
8 1
9 1
10 1
11 1
12 1
13 1
14 1
15 1
16 1
17 1
18 1
19 1
20 1
21 1
22 1
23 1
24 1
25 1
26 1
27 1
28 1
29 1
30 1
31 1
32 1
33 1
34 1
35 1
36 1
37 1
38 1
39 1
40 1
41 1
42 1
43 1
44 1
45 1
46 1
47 1
48 1
49 1
50 1
51 1
52 1
53 1
54 1
55 1

@<TRIPOS>MOLECULE
dpp4_22
38  41  1  0  0
SMALL
FORMAL_CHARGES
@<TRIPOS>ATOM
    1 C1         1.9046     2.0950     3.3693 C.2        1 SUBUNIT  0
    2 C2         0.0955     2.6679     1.8396 C.2        1 SUBUNIT  0
    3 C3         0.7458     2.8399     3.0745 C.2        1 SUBUNIT  0
    4 C4         0.6010     1.7547     0.8969 C.2        1 SUBUNIT  0
    5 C5         2.4076     1.1812     2.4282 C.2        1 SUBUNIT  0
    6 C6         1.7587     1.0102     1.1909 C.2        1 SUBUNIT  0
    7 C7        -0.0996     1.5807    -0.4104 C.3        1 SUBUNIT  0
    8 O8         0.6896     2.2039    -1.4320 O.3        1 SUBUNIT  0
    9 C9         1.6836     1.5339    -2.0462 C.2        1 SUBUNIT  0
   10 C10        1.5528     0.1473    -2.3202 C.2        1 SUBUNIT  0
   11 C11        0.2533    -0.4912    -1.9772 C.3        1 SUBUNIT  0
   12 C12       -0.4238     0.0866    -0.7141 C.3        1 SUBUNIT  0
   13 C13        2.6461    -0.5500    -2.9340 C.2        1 SUBUNIT  0
   14 C14        3.8356     0.1739    -3.2726 C.2        1 SUBUNIT  0
   15 C15        2.8492     2.2406    -2.4142 C.2        1 SUBUNIT  0
   16 C16        3.9274     1.5647    -3.0235 C.2        1 SUBUNIT  0
   17 C17        2.5870    -1.9426    -3.2264 C.2        1 SUBUNIT  0
   18 C18        3.6935    -2.6014    -3.8181 C.2        1 SUBUNIT  0
   19 C19        4.9374    -0.4930    -3.8670 C.2        1 SUBUNIT  0
   20 C20        4.8642    -1.8760    -4.1354 C.2        1 SUBUNIT  0
   21 N21       -1.8657    -0.1124    -0.8096 N.3        1 SUBUNIT  0
   22 F22        2.2489     0.1417     0.3080 F          1 SUBUNIT  0
   23 F23        2.5259     2.2491     4.5363 F          1 SUBUNIT  0
   24 F24        0.2626     3.7079     3.9614 F          1 SUBUNIT  0
   25 Br25       3.6069    -4.4466    -4.1896 Br         1 SUBUNIT  0
   26 H26        5.7148    -2.3658    -4.5866 H          1 SUBUNIT  0
   27 H27       -0.7914     3.2403     1.6166 H          1 SUBUNIT  0
   28 H28        3.2962     0.6071     2.6519 H          1 SUBUNIT  0
   29 H29       -1.0181     2.1687    -0.3381 H          1 SUBUNIT  0
   30 H30        0.3443    -1.5658    -1.8268 H          1 SUBUNIT  0
   31 H31       -0.3961    -0.3536    -2.8431 H          1 SUBUNIT  0
   32 H32       -0.0821    -0.5333     0.1188 H          1 SUBUNIT  0
   33 H33        2.9190     3.3025    -2.2259 H          1 SUBUNIT  0
   34 H34        4.8118     2.1234    -3.2897 H          1 SUBUNIT  0
   35 H35        1.7079    -2.5290    -3.0062 H          1 SUBUNIT  0
   36 H36        5.8399     0.0448    -4.1209 H          1 SUBUNIT  0
   37 H37       -2.0455    -1.1163    -0.9624 H          1 SUBUNIT  0
   38 H38       -2.2901     0.1549     0.0909 H          1 SUBUNIT  0
@<TRIPOS>BOND
    1     1     5 2
    2     1    23 1
    3     2     3 2
    4     2    27 1
    5     3     1 1
    6     3    24 1
    7     4     2 1
    8     4     7 1
    9     5     6 1
   10     5    28 1
   11     6     4 2
   12     6    22 1
   13     7     8 1
   14     7    29 1
   15     8     9 1
   16     9    10 2
   17     9    15 1
   18    10    11 1
   19    10    13 1
   20    11    12 1
   21    11    30 1
   22    11    31 1
   23    12     7 1
   24    12    21 1
   25    12    32 1
   26    13    17 2
   27    14    13 1
   28    14    19 2
   29    15    16 2
   30    15    33 1
   31    16    14 1
   32    16    34 1
   33    17    35 1
   34    18    17 1
   35    18    25 1
   36    19    20 1
   37    19    36 1
   38    20    18 2
   39    20    26 1
   40    21    37 1
   41    21    38 1
@<TRIPOS>SUBSTRUCTURE
1   ****   1
@<SCITEGIC>MOL_PROPERTY
AbsoluteEnergy
SciTegic.value.StringValue
52.0964

@<SCITEGIC>MOL_PROPERTY
Activ
SciTegic.value.StringValue
216.199996948242

@<SCITEGIC>MOL_PROPERTY
Angle Energy
SciTegic.value.StringValue
10.9543695449829

@<SCITEGIC>MOL_PROPERTY
Bond Energy
SciTegic.value.StringValue
1.42671000957489

@<SCITEGIC>MOL_PROPERTY
CHARMm Energy
SciTegic.value.StringValue
8.59416961669922

@<SCITEGIC>MOL_PROPERTY
Clean Energy
SciTegic.value.StringValue
3.66418099403381

@<SCITEGIC>MOL_PROPERTY
ConfNumber
SciTegic.value.StringValue
11

@<SCITEGIC>MOL_PROPERTY
Dihedral Energy
SciTegic.value.StringValue
2.35347008705139

@<SCITEGIC>MOL_PROPERTY
Electrostatic Energy
SciTegic.value.StringValue
-12.4091901779175

@<SCITEGIC>MOL_PROPERTY
Estimate
SciTegic.value.StringValue
564.088

@<SCITEGIC>MOL_PROPERTY
FitValue
SciTegic.value.StringValue
4.21505

@<SCITEGIC>MOL_PROPERTY
Forcefield
SciTegic.value.StringValue
CHARMm

@<SCITEGIC>MOL_PROPERTY
ForcefieldBase
SciTegic.value.StringValue
CHARMm

@<SCITEGIC>MOL_PROPERTY
ForcefieldFFML
SciTegic.value.StringValue
<?xml version="1.0" encoding="UTF-8"?>
<!DOCTYPE ffml SYSTEM "Ffml.dtd">
<ffml version="1.0">
<forcefield name="CHARMm" derivedFrom="CHARMm" base="CHARMm">
<atomTypes>
</atomTypes>
<parameters>
</parameters>
</forcefield>
</ffml>

@<SCITEGIC>MOL_PROPERTY
HBA_1
SciTegic.value.StringValue
0

@<SCITEGIC>MOL_PROPERTY
HBA_lipid_2
SciTegic.value.StringValue
1

@<SCITEGIC>MOL_PROPERTY
HBD_3
SciTegic.value.StringValue
0

@<SCITEGIC>MOL_PROPERTY
HYDROPHOBIC_4
SciTegic.value.StringValue
1

@<SCITEGIC>MOL_PROPERTY
Hydrogen Bond Energy
SciTegic.value.StringValue
0

@<SCITEGIC>MOL_PROPERTY
Improper Energy
SciTegic.value.StringValue
0.00441000005230308

@<SCITEGIC>MOL_PROPERTY
Initial Potential Energy
SciTegic.value.StringValue
15.1564102172852

@<SCITEGIC>MOL_PROPERTY
Initial RMS Gradient
SciTegic.value.StringValue
11.1384696960449

@<SCITEGIC>MOL_PROPERTY
MapNumber
SciTegic.value.StringValue
1

@<SCITEGIC>MOL_PROPERTY
MappedAtoms
SciTegic.value.StringValue
21,-1.87611,-0.106532,-0.80351,1.6,HBA_lipid_2.11
21,-2.40872,-2.99697,-1.40747,2.2,HBA_lipid_2.21
20,4.36543,-1.27643,-3.80374,1.6,HYDROPHOBIC_4.11

@<SCITEGIC>MOL_PROPERTY
MappedFeatures
SciTegic.value.StringValue
HBA_lipid_2,HYDROPHOBIC_4

@<SCITEGIC>MOL_PROPERTY
MappedLocations
SciTegic.value.StringValue
HBA_lipid_2.11,HBA_lipid_2.21,HYDROPHOBIC_4.11

@<SCITEGIC>MOL_PROPERTY
MappingID
SciTegic.value.StringValue
1

@<SCITEGIC>MOL_PROPERTY
Minimization Criteria
SciTegic.value.StringValue
CONJUG> Minimization exiting with gradient tolerance ( 0.0100000) satisfied.

@<SCITEGIC>MOL_PROPERTY
PartialChargeMethod
SciTegic.value.StringValue
MomanyRone

@<SCITEGIC>MOL_PROPERTY
Pharmprint
SciTegic.value.StringValue
'0101'

@<SCITEGIC>MOL_PROPERTY
Pharmtype
SciTegic.value.StringValue
2

@<SCITEGIC>MOL_PROPERTY
Potential Energy
SciTegic.value.StringValue
8.59416961669922

@<SCITEGIC>MOL_PROPERTY
RMS Gradient
SciTegic.value.StringValue
0.00989000033587217

@<SCITEGIC>MOL_PROPERTY
RelativeEnergy
SciTegic.value.StringValue
12.5978

@<SCITEGIC>MOL_PROPERTY
Solvation Free Energy
SciTegic.value.StringValue
0

@<SCITEGIC>MOL_PROPERTY
Uncert
SciTegic.value.StringValue
1.5

@<SCITEGIC>MOL_PROPERTY
Urey-Bradley Energy
SciTegic.value.StringValue
0

@<SCITEGIC>MOL_PROPERTY
UseResidueTemplateCharge
SciTegic.value.StringValue
True

@<SCITEGIC>MOL_PROPERTY
Van der Waals Energy
SciTegic.value.StringValue
6.26437997817993

@<SCITEGIC>MOL_PROPERTY
Error
SciTegic.value.StringValue
2.60910271952983

@<SCITEGIC>MOL_PROPERTY
logActiv
SciTegic.value.StringValue
2.33485568348703

@<SCITEGIC>MOL_PROPERTY
logEstimate
SciTegic.value.StringValue
2.75134686095706

@<SCITEGIC>ATOM_PROPERTY
Formal Charge
SciTegic.value.StringValue
1 0
2 0
3 0
4 0
5 0
6 0
7 0
8 0
9 0
10 0
11 0
12 0
13 0
14 0
15 0
16 0
17 0
18 0
19 0
20 0
21 0
22 0
23 0
24 0
25 0
26 0
27 0
28 0
29 0
30 0
31 0
32 0
33 0
34 0
35 0
36 0
37 0
38 0

@<SCITEGIC>ATOM_PROPERTY
pdb_tempFactor
SciTegic.value.DoubleValue
1 0
2 0
3 0
4 0
5 0
6 0
7 0
8 0
9 0
10 0
11 0
12 0
13 0
14 0
15 0
16 0
17 0
18 0
19 0
20 0
21 0
22 0
23 0
24 0
25 0
26 0
27 0
28 0
29 0
30 0
31 0
32 0
33 0
34 0
35 0
36 0
37 0
38 0

@<SCITEGIC>ATOM_PROPERTY
pdb_occupancy
SciTegic.value.DoubleValue
1 1
2 1
3 1
4 1
5 1
6 1
7 1
8 1
9 1
10 1
11 1
12 1
13 1
14 1
15 1
16 1
17 1
18 1
19 1
20 1
21 1
22 1
23 1
24 1
25 1
26 1
27 1
28 1
29 1
30 1
31 1
32 1
33 1
34 1
35 1
36 1
37 1
38 1

@<TRIPOS>MOLECULE
dpp4_26
82  86  1  0  0
SMALL
FORMAL_CHARGES
@<TRIPOS>ATOM
    1 N1        -0.2823     1.4840    -1.3934 N.am       1 SUBUNIT  0
    2 C2        -0.5920     3.6407    -0.3130 C.2        1 SUBUNIT  0
    3 C3         0.1676     2.7843    -1.2451 C.2        1 SUBUNIT  0
    4 C4        -1.6850     3.1868     0.3779 C.2        1 SUBUNIT  0
    5 C5        -1.3985     1.0027    -0.6961 C.2        1 SUBUNIT  0
    6 N6        -2.1470     1.7817     0.1989 N.am       1 SUBUNIT  0
    7 N7        -0.4287     4.9337     0.0571 N.pl3      1 SUBUNIT  0
    8 N8        -2.2326     4.1127     1.1725 N.2        1 SUBUNIT  0
    9 C9        -1.4356     5.2128     0.9667 C.2        1 SUBUNIT  0
   10 N10       -1.6380     6.5093     1.6324 N.pl3      1 SUBUNIT  0
   11 C11       -2.9925     7.1097     1.7392 C.3        1 SUBUNIT  0
   12 C12       -3.2829     7.5832     3.1785 C.3        1 SUBUNIT  0
   13 C13       -2.1517     8.4709     3.7254 C.3        1 SUBUNIT  0
   14 C14       -0.8057     7.7345     3.6423 C.3        1 SUBUNIT  0
   15 C15       -0.4946     7.2541     2.2141 C.3        1 SUBUNIT  0
   16 N16       -4.5519     8.2992     3.2249 N.3        1 SUBUNIT  0
   17 C17        0.6162     5.8565    -0.4183 C.3        1 SUBUNIT  0
   18 C18        0.0309     6.9844    -1.1359 C.1        1 SUBUNIT  0
   19 C19       -0.4467     7.9041    -1.7213 C.1        1 SUBUNIT  0
   20 C20       -1.0319     9.0328    -2.4395 C.3        1 SUBUNIT  0
   21 O21        1.1301     3.2040    -1.8459 O.2        1 SUBUNIT  0
   22 O22       -1.7377    -0.1456    -0.8738 O.2        1 SUBUNIT  0
   23 C23        0.4394     0.5831    -2.3143 C.3        1 SUBUNIT  0
   24 C24        1.5175    -0.2090    -1.5737 C.3        1 SUBUNIT  0
   25 C25        2.2270    -1.2230    -2.4714 C.3        1 SUBUNIT  0
   26 N26        2.8168    -0.5563    -3.6289 N.3        1 SUBUNIT  0
   27 C27        3.0939    -1.4872    -4.7302 C.3        1 SUBUNIT  0
   28 C28        4.2758    -2.4188    -4.4049 C.3        1 SUBUNIT  0
   29 C29        5.5327    -1.6236    -4.0150 C.3        1 SUBUNIT  0
   30 C30        5.1974    -0.6203    -2.9000 C.3        1 SUBUNIT  0
   31 C31        3.9871     0.2569    -3.2707 C.3        1 SUBUNIT  0
   32 C32       -3.3177     1.2436     0.9180 C.3        1 SUBUNIT  0
   33 C33        6.6644    -2.5382    -3.6160 C.2        1 SUBUNIT  0
   34 N34        7.9090    -2.0038    -3.4438 N.am       1 SUBUNIT  0
   35 C35        8.9369    -2.7915    -2.9984 C.2        1 SUBUNIT  0
   36 O36        6.4792    -3.7209    -3.4496 O.2        1 SUBUNIT  0
   37 C37       11.2898    -3.4352    -3.0692 C.2        1 SUBUNIT  0
   38 C38       10.2333    -2.6262    -3.5248 C.2        1 SUBUNIT  0
   39 C39       11.0451    -4.4083    -2.0848 C.2        1 SUBUNIT  0
   40 C40        8.7002    -3.7691    -2.0117 C.2        1 SUBUNIT  0
   41 C41        9.7550    -4.5803    -1.5526 C.2        1 SUBUNIT  0
   42 C42       12.1246    -5.2370    -1.6177 C.1        1 SUBUNIT  0
   43 N43       12.9952    -5.9051    -1.2405 N.1        1 SUBUNIT  0
   44 H44       -3.7505     6.3933     1.4168 H          1 SUBUNIT  0
   45 H45       -3.0408     7.9508     1.0471 H          1 SUBUNIT  0
   46 H46       -3.3703     6.7069     3.8216 H          1 SUBUNIT  0
   47 H47       -2.3535     8.7541     4.7597 H          1 SUBUNIT  0
   48 H48       -2.0919     9.3965     3.1512 H          1 SUBUNIT  0
   49 H49       -0.8281     6.8766     4.3163 H          1 SUBUNIT  0
   50 H50       -0.0049     8.3823     3.9981 H          1 SUBUNIT  0
   51 H51        0.4047     6.6355     2.2163 H          1 SUBUNIT  0
   52 H52       -0.2855     8.1115     1.5742 H          1 SUBUNIT  0
   53 H53       -4.7343     8.5681     4.2019 H          1 SUBUNIT  0
   54 H54       -4.4575     9.1581     2.6652 H          1 SUBUNIT  0
   55 H55        1.1910     6.2235     0.4321 H          1 SUBUNIT  0
   56 H56        1.3006     5.3222    -1.0770 H          1 SUBUNIT  0
   57 H57       -1.5612     8.6680    -3.3205 H          1 SUBUNIT  0
   58 H58       -1.6755     9.5986    -1.7652 H          1 SUBUNIT  0
   59 H59       -0.2385     9.6987    -2.7789 H          1 SUBUNIT  0
   60 H60        0.8791     1.1711    -3.1202 H          1 SUBUNIT  0
   61 H61       -0.2741    -0.0904    -2.7907 H          1 SUBUNIT  0
   62 H62        1.0997    -0.6992    -0.6944 H          1 SUBUNIT  0
   63 H63        2.2377     0.4633    -1.1078 H          1 SUBUNIT  0
   64 H64        1.5323    -1.9914    -2.8097 H          1 SUBUNIT  0
   65 H65        3.0057    -1.7479    -1.9189 H          1 SUBUNIT  0
   66 H66        3.3151    -0.9121    -5.6302 H          1 SUBUNIT  0
   67 H67        2.1991    -2.0715    -4.9517 H          1 SUBUNIT  0
   68 H68        4.4855    -3.0562    -5.2659 H          1 SUBUNIT  0
   69 H69        3.9933    -3.0892    -3.5918 H          1 SUBUNIT  0
   70 H70        5.8593    -1.0598    -4.8896 H          1 SUBUNIT  0
   71 H71        4.9851    -1.1544    -1.9723 H          1 SUBUNIT  0
   72 H72        6.0597     0.0162    -2.6951 H          1 SUBUNIT  0
   73 H73        3.7328     0.9218    -2.4445 H          1 SUBUNIT  0
   74 H74        4.2416     0.8983    -4.1153 H          1 SUBUNIT  0
   75 H75       -3.8114     1.9519     1.5840 H          1 SUBUNIT  0
   76 H76       -3.0095     0.3850     1.5143 H          1 SUBUNIT  0
   77 H77       -4.0555     0.8976     0.1937 H          1 SUBUNIT  0
   78 H78        8.0704    -1.0370    -3.6432 H          1 SUBUNIT  0
   79 H79       12.2793    -3.2964    -3.4815 H          1 SUBUNIT  0
   80 H80       10.4358    -1.8817    -4.2821 H          1 SUBUNIT  0
   81 H81        7.7137    -3.9127    -1.5936 H          1 SUBUNIT  0
   82 H82        9.5587    -5.3261    -0.7960 H          1 SUBUNIT  0
@<TRIPOS>BOND
    1     1     5 1
    2     1    23 1
    3     2     3 1
    4     2     7 1
    5     3     1 1
    6     3    21 2
    7     4     2 2
    8     4     8 1
    9     5     6 1
   10     5    22 2
   11     6     4 1
   12     6    32 1
   13     7    17 1
   14     8     9 2
   15     9     7 1
   16     9    10 1
   17    10    11 1
   18    11    12 1
   19    11    44 1
   20    11    45 1
   21    12    13 1
   22    12    16 1
   23    12    46 1
   24    13    14 1
   25    13    47 1
   26    13    48 1
   27    14    15 1
   28    14    49 1
   29    14    50 1
   30    15    10 1
   31    15    51 1
   32    15    52 1
   33    16    53 1
   34    16    54 1
   35    17    18 1
   36    17    55 1
   37    17    56 1
   38    18    19 3
   39    19    20 1
   40    20    57 1
   41    20    58 1
   42    20    59 1
   43    23    24 1
   44    23    60 1
   45    23    61 1
   46    24    25 1
   47    24    62 1
   48    24    63 1
   49    25    26 1
   50    25    64 1
   51    25    65 1
   52    26    27 1
   53    27    28 1
   54    27    66 1
   55    27    67 1
   56    28    29 1
   57    28    68 1
   58    28    69 1
   59    29    30 1
   60    29    33 1
   61    29    70 1
   62    30    31 1
   63    30    71 1
   64    30    72 1
   65    31    26 1
   66    31    73 1
   67    31    74 1
   68    32    75 1
   69    32    76 1
   70    32    77 1
   71    33    34 1
   72    33    36 2
   73    34    35 1
   74    34    78 1
   75    35    40 2
   76    37    38 2
   77    37    79 1
   78    38    35 1
   79    38    80 1
   80    39    37 1
   81    39    42 1
   82    40    41 1
   83    40    81 1
   84    41    39 2
   85    41    82 1
   86    42    43 3
@<TRIPOS>SUBSTRUCTURE
1   ****   1
@<SCITEGIC>MOL_PROPERTY
AbsoluteEnergy
SciTegic.value.StringValue
64.3753

@<SCITEGIC>MOL_PROPERTY
Activ
SciTegic.value.StringValue
800

@<SCITEGIC>MOL_PROPERTY
Angle Energy
SciTegic.value.StringValue
10.2150497436523

@<SCITEGIC>MOL_PROPERTY
Bond Energy
SciTegic.value.StringValue
1.69120001792908

@<SCITEGIC>MOL_PROPERTY
CHARMm Energy
SciTegic.value.StringValue
-8.37168025970459

@<SCITEGIC>MOL_PROPERTY
Clean Energy
SciTegic.value.StringValue
95.1442108154297

@<SCITEGIC>MOL_PROPERTY
ConfNumber
SciTegic.value.StringValue
1

@<SCITEGIC>MOL_PROPERTY
Dihedral Energy
SciTegic.value.StringValue
22.031400680542

@<SCITEGIC>MOL_PROPERTY
Electrostatic Energy
SciTegic.value.StringValue
-36.408821105957

@<SCITEGIC>MOL_PROPERTY
Estimate
SciTegic.value.StringValue
589.074

@<SCITEGIC>MOL_PROPERTY
FitValue
SciTegic.value.StringValue
4.19623

@<SCITEGIC>MOL_PROPERTY
Forcefield
SciTegic.value.StringValue
CHARMm

@<SCITEGIC>MOL_PROPERTY
ForcefieldBase
SciTegic.value.StringValue
CHARMm

@<SCITEGIC>MOL_PROPERTY
ForcefieldFFML
SciTegic.value.StringValue
<?xml version="1.0" encoding="UTF-8"?>
<!DOCTYPE ffml SYSTEM "Ffml.dtd">
<ffml version="1.0">
<forcefield name="CHARMm" derivedFrom="CHARMm" base="CHARMm">
<atomTypes>
</atomTypes>
<parameters>
<bond atom1="C5R" atom2="NX">
<quadratic
refValue="1.47"
forceConstant="390"/>
</bond>
<bond atom1="NX" atom2="CR56">
<quadratic
refValue="1.47"
forceConstant="390"/>
</bond>
<angle atom1="C" atom2="NX" atom3="CR56">
<quadratic
refValue="120"
forceConstant="60"/>
</angle>
<angle atom1="C5R" atom2="NX" atom3="CT">
<quadratic
refValue="120"
forceConstant="80"/>
</angle>
<angle atom1="CR56" atom2="C" atom3="NX">
<quadratic
refValue="117.5"
forceConstant="70"/>
</angle>
<angle atom1="CR56" atom2="CR56" atom3="NX">
<quadratic
refValue="126"
forceConstant="65"/>
</angle>
<angle atom1="CR56" atom2="NX" atom3="CT">
<quadratic
refValue="120"
forceConstant="80"/>
</angle>
<angle atom1="N5R" atom2="C5R" atom3="NX">
<quadratic
refValue="127"
forceConstant="70"/>
</angle>
<angle atom1="N5R" atom2="CR56" atom3="NX">
<quadratic
refValue="127"
forceConstant="70"/>
</angle>
<angle atom1="N5R" atom2="CT" atom3="CUY1">
<quadratic
refValue="110.845"
forceConstant="51"/>
</angle>
<torsion atom1="C" atom2="NX" atom3="CR56" atom4="CR56">
<multiplecos
v1="0"
v2="2.05"
v3="0"
v4="0"
v5="0"
v6="0"
gamma1="0"
gamma2="180"
gamma3="0"
gamma4="0"
gamma5="0"
gamma6="0"/>
</torsion>
<torsion atom1="C" atom2="NX" atom3="CR56" atom4="N5R">
<multiplecos
v1="0"
v2="2.05"
v3="0"
v4="0"
v5="0"
v6="0"
gamma1="0"
gamma2="180"
gamma3="0"
gamma4="0"
gamma5="0"
gamma6="0"/>
</torsion>
<torsion atom1="CT" atom2="NX" atom3="CR56" atom4="CR56">
<multiplecos
v1="0"
v2="2.05"
v3="0"
v4="0"
v5="0"
v6="0"
gamma1="0"
gamma2="180"
gamma3="0"
gamma4="0"
gamma5="0"
gamma6="0"/>
</torsion>
<torsion atom1="CT" atom2="NX" atom3="CR56" atom4="N5R">
<multiplecos
v1="0"
v2="2.05"
v3="0"
v4="0"
v5="0"
v6="0"
gamma1="0"
gamma2="180"
gamma3="0"
gamma4="0"
gamma5="0"
gamma6="0"/>
</torsion>
<improper atom1="NX" atom2="CT" atom3="CT" atom4="C5R">
<cos1
refValue="0"
forceConstant="40"
periodicity="0"/>
</improper>
</parameters>
</forcefield>
</ffml>

@<SCITEGIC>MOL_PROPERTY
HBA_1
SciTegic.value.StringValue
0

@<SCITEGIC>MOL_PROPERTY
HBA_lipid_2
SciTegic.value.StringValue
1

@<SCITEGIC>MOL_PROPERTY
HBD_3
SciTegic.value.StringValue
0

@<SCITEGIC>MOL_PROPERTY
HYDROPHOBIC_4
SciTegic.value.StringValue
1

@<SCITEGIC>MOL_PROPERTY
Hydrogen Bond Energy
SciTegic.value.StringValue
0

@<SCITEGIC>MOL_PROPERTY
Improper Energy
SciTegic.value.StringValue
0.184469997882843

@<SCITEGIC>MOL_PROPERTY
Initial Potential Energy
SciTegic.value.StringValue
15.420129776001

@<SCITEGIC>MOL_PROPERTY
Initial RMS Gradient
SciTegic.value.StringValue
12.426420211792

@<SCITEGIC>MOL_PROPERTY
MapNumber
SciTegic.value.StringValue
1

@<SCITEGIC>MOL_PROPERTY
MappedAtoms
SciTegic.value.StringValue
22,-1.87611,-0.106532,-0.80351,1.6,HBA_lipid_2.11
22,-2.40872,-2.99697,-1.40747,2.2,HBA_lipid_2.21
28,4.36543,-1.27643,-3.80374,1.6,HYDROPHOBIC_4.11

@<SCITEGIC>MOL_PROPERTY
MappedFeatures
SciTegic.value.StringValue
HBA_lipid_2,HYDROPHOBIC_4

@<SCITEGIC>MOL_PROPERTY
MappedLocations
SciTegic.value.StringValue
HBA_lipid_2.11,HBA_lipid_2.21,HYDROPHOBIC_4.11

@<SCITEGIC>MOL_PROPERTY
MappingID
SciTegic.value.StringValue
1

@<SCITEGIC>MOL_PROPERTY
Minimization Criteria
SciTegic.value.StringValue
CONJUG> Minimization exiting with gradient tolerance ( 0.0100000) satisfied.

@<SCITEGIC>MOL_PROPERTY
PartialChargeMethod
SciTegic.value.StringValue
MomanyRone

@<SCITEGIC>MOL_PROPERTY
Pharmprint
SciTegic.value.StringValue
'0101'

@<SCITEGIC>MOL_PROPERTY
Pharmtype
SciTegic.value.StringValue
2

@<SCITEGIC>MOL_PROPERTY
Potential Energy
SciTegic.value.StringValue
-8.37168025970459

@<SCITEGIC>MOL_PROPERTY
RMS Gradient
SciTegic.value.StringValue
0.00961000006645918

@<SCITEGIC>MOL_PROPERTY
RelativeEnergy
SciTegic.value.StringValue
0

@<SCITEGIC>MOL_PROPERTY
Solvation Free Energy
SciTegic.value.StringValue
0

@<SCITEGIC>MOL_PROPERTY
Uncert
SciTegic.value.StringValue
1.5

@<SCITEGIC>MOL_PROPERTY
Urey-Bradley Energy
SciTegic.value.StringValue
0

@<SCITEGIC>MOL_PROPERTY
UseResidueTemplateCharge
SciTegic.value.StringValue
True

@<SCITEGIC>MOL_PROPERTY
Van der Waals Energy
SciTegic.value.StringValue
-6.08499002456665

@<SCITEGIC>MOL_PROPERTY
Error
SciTegic.value.StringValue
-1.3580636728153

@<SCITEGIC>MOL_PROPERTY
logActiv
SciTegic.value.StringValue
2.90308998699194

@<SCITEGIC>MOL_PROPERTY
logEstimate
SciTegic.value.StringValue
2.77016985467333

@<SCITEGIC>ATOM_PROPERTY
Formal Charge
SciTegic.value.StringValue
1 0
2 0
3 0
4 0
5 0
6 0
7 0
8 0
9 0
10 0
11 0
12 0
13 0
14 0
15 0
16 0
17 0
18 0
19 0
20 0
21 0
22 0
23 0
24 0
25 0
26 0
27 0
28 0
29 0
30 0
31 0
32 0
33 0
34 0
35 0
36 0
37 0
38 0
39 0
40 0
41 0
42 0
43 0
44 0
45 0
46 0
47 0
48 0
49 0
50 0
51 0
52 0
53 0
54 0
55 0
56 0
57 0
58 0
59 0
60 0
61 0
62 0
63 0
64 0
65 0
66 0
67 0
68 0
69 0
70 0
71 0
72 0
73 0
74 0
75 0
76 0
77 0
78 0
79 0
80 0
81 0
82 0

@<SCITEGIC>ATOM_PROPERTY
pdb_tempFactor
SciTegic.value.DoubleValue
1 0
2 0
3 0
4 0
5 0
6 0
7 0
8 0
9 0
10 0
11 0
12 0
13 0
14 0
15 0
16 0
17 0
18 0
19 0
20 0
21 0
22 0
23 0
24 0
25 0
26 0
27 0
28 0
29 0
30 0
31 0
32 0
33 0
34 0
35 0
36 0
37 0
38 0
39 0
40 0
41 0
42 0
43 0
44 0
45 0
46 0
47 0
48 0
49 0
50 0
51 0
52 0
53 0
54 0
55 0
56 0
57 0
58 0
59 0
60 0
61 0
62 0
63 0
64 0
65 0
66 0
67 0
68 0
69 0
70 0
71 0
72 0
73 0
74 0
75 0
76 0
77 0
78 0
79 0
80 0
81 0
82 0

@<SCITEGIC>ATOM_PROPERTY
pdb_occupancy
SciTegic.value.DoubleValue
1 1
2 1
3 1
4 1
5 1
6 1
7 1
8 1
9 1
10 1
11 1
12 1
13 1
14 1
15 1
16 1
17 1
18 1
19 1
20 1
21 1
22 1
23 1
24 1
25 1
26 1
27 1
28 1
29 1
30 1
31 1
32 1
33 1
34 1
35 1
36 1
37 1
38 1
39 1
40 1
41 1
42 1
43 1
44 1
45 1
46 1
47 1
48 1
49 1
50 1
51 1
52 1
53 1
54 1
55 1
56 1
57 1
58 1
59 1
60 1
61 1
62 1
63 1
64 1
65 1
66 1
67 1
68 1
69 1
70 1
71 1
72 1
73 1
74 1
75 1
76 1
77 1
78 1
79 1
80 1
81 1
82 1

@<TRIPOS>MOLECULE
dpp4_21
41  43  1  0  0
SMALL
FORMAL_CHARGES
@<TRIPOS>ATOM
    1 C1         0.6879    -3.1902    -2.8059 C.2        1 SUBUNIT  0
    2 C2         1.9787    -2.8921    -3.2757 C.2        1 SUBUNIT  0
    3 C3         2.4983    -1.5948    -3.1209 C.2        1 SUBUNIT  0
    4 C4         1.7287    -0.5971    -2.4991 C.2        1 SUBUNIT  0
    5 C5         0.4345    -0.8962    -2.0286 C.2        1 SUBUNIT  0
    6 C6        -0.0845    -2.1954    -2.1835 C.2        1 SUBUNIT  0
    7 C7        -0.3621     0.1344    -1.3854 C.2        1 SUBUNIT  0
    8 N8         0.1784     1.3824    -1.2560 N.2        1 SUBUNIT  0
    9 C9        -0.5610     2.3575    -0.6538 C.2        1 SUBUNIT  0
   10 C10       -1.8653     2.0717    -0.1745 C.2        1 SUBUNIT  0
   11 C11       -2.3715     0.7579    -0.3384 C.2        1 SUBUNIT  0
   12 N12       -1.6097    -0.1988    -0.9438 N.2        1 SUBUNIT  0
   13 C13       -3.7051     0.4021     0.1340 C.2        1 SUBUNIT  0
   14 C14       -3.8481    -0.0828     1.4493 C.2        1 SUBUNIT  0
   15 C15       -5.1113    -0.4362     1.9447 C.2        1 SUBUNIT  0
   16 C16       -6.2503    -0.3064     1.1299 C.2        1 SUBUNIT  0
   17 C17       -6.1152     0.1752    -0.1860 C.2        1 SUBUNIT  0
   18 C18       -4.8516     0.5301    -0.6908 C.2        1 SUBUNIT  0
   19 Cl19      -4.7528     1.1110    -2.3100 Cl         1 SUBUNIT  0
   20 Cl20      -7.7939    -0.7350     1.7377 Cl         1 SUBUNIT  0
   21 C21       -2.6894     3.1289     0.4900 C.3        1 SUBUNIT  0
   22 N22       -3.2362     4.1332    -0.5259 N.4        1 SUBUNIT  1
   23 N23       -0.0088     3.6070    -0.5282 N.pl3      1 SUBUNIT  0
   24 C24        3.8646    -1.2805    -3.6192 C.3        1 SUBUNIT  0
   25 F25        4.7778    -2.0802    -2.9844 F          1 SUBUNIT  0
   26 F26        3.9218    -1.5039    -4.9706 F          1 SUBUNIT  0
   27 F27        4.1511     0.0363    -3.3598 F          1 SUBUNIT  0
   28 H28        0.2890    -4.1875    -2.9229 H          1 SUBUNIT  0
   29 H29        2.5664    -3.6622    -3.7527 H          1 SUBUNIT  0
   30 H30        2.1373     0.3981    -2.3872 H          1 SUBUNIT  0
   31 H31       -1.0752    -2.4404    -1.8281 H          1 SUBUNIT  0
   32 H32       -2.9848    -0.1908     2.0942 H          1 SUBUNIT  0
   33 H33       -5.1981    -0.8057     2.9559 H          1 SUBUNIT  0
   34 H34       -6.9943     0.2704    -0.8110 H          1 SUBUNIT  0
   35 H35       -3.5012     2.6597     1.0436 H          1 SUBUNIT  0
   36 H36       -2.0903     3.6324     1.2479 H          1 SUBUNIT  0
   37 H37       -3.9714     4.8029    -0.0791 H          1 SUBUNIT  0
   38 H38       -2.4313     4.7474    -0.9311 H          1 SUBUNIT  0
   39 H39       -3.7160     3.6189    -1.3564 H          1 SUBUNIT  0
   40 H40        0.8597     3.8158    -0.9761 H          1 SUBUNIT  0
   41 H41       -0.4749     4.3078     0.0111 H          1 SUBUNIT  0
@<TRIPOS>BOND
    1     1     2 2
    2     1    28 1
    3     2     3 1
    4     2    29 1
    5     3     4 2
    6     3    24 1
    7     4     5 1
    8     4    30 1
    9     5     6 2
   10     5     7 1
   11     6     1 1
   12     6    31 1
   13     7    12 2
   14     8     7 1
   15     9     8 2
   16     9    23 1
   17    10     9 1
   18    10    21 1
   19    11    10 2
   20    11    13 1
   21    12    11 1
   22    13    18 2
   23    14    13 1
   24    14    32 1
   25    15    14 2
   26    15    33 1
   27    16    15 1
   28    16    20 1
   29    17    16 2
   30    17    34 1
   31    18    17 1
   32    18    19 1
   33    21    22 1
   34    21    35 1
   35    21    36 1
   36    22    37 1
   37    22    38 1
   38    22    39 1
   39    23    40 1
   40    23    41 1
   41    24    25 1
   42    24    26 1
   43    24    27 1
@<TRIPOS>SUBSTRUCTURE
1   ****   1
@<SCITEGIC>MOL_PROPERTY
AbsoluteEnergy
SciTegic.value.StringValue
67.5272

@<SCITEGIC>MOL_PROPERTY
Activ
SciTegic.value.StringValue
180

@<SCITEGIC>MOL_PROPERTY
Angle Energy
SciTegic.value.StringValue
4.2338399887085

@<SCITEGIC>MOL_PROPERTY
Bond Energy
SciTegic.value.StringValue
2.24113011360168

@<SCITEGIC>MOL_PROPERTY
CHARMm Energy
SciTegic.value.StringValue
21.1116600036621

@<SCITEGIC>MOL_PROPERTY
Clean Energy
SciTegic.value.StringValue
16.9218578338623

@<SCITEGIC>MOL_PROPERTY
ConfNumber
SciTegic.value.StringValue
11

@<SCITEGIC>MOL_PROPERTY
Dihedral Energy
SciTegic.value.StringValue
6.58678007125854

@<SCITEGIC>MOL_PROPERTY
Electrostatic Energy
SciTegic.value.StringValue
-1.79560995101929

@<SCITEGIC>MOL_PROPERTY
Estimate
SciTegic.value.StringValue
652.808

@<SCITEGIC>MOL_PROPERTY
FitValue
SciTegic.value.StringValue
4.15161

@<SCITEGIC>MOL_PROPERTY
Forcefield
SciTegic.value.StringValue
CHARMm

@<SCITEGIC>MOL_PROPERTY
ForcefieldBase
SciTegic.value.StringValue
CHARMm

@<SCITEGIC>MOL_PROPERTY
ForcefieldFFML
SciTegic.value.StringValue
<?xml version="1.0" encoding="UTF-8"?>
<!DOCTYPE ffml SYSTEM "Ffml.dtd">
<ffml version="1.0">
<forcefield name="CHARMm" derivedFrom="CHARMm" base="CHARMm">
<atomTypes>
</atomTypes>
<parameters>
<angle atom1="C6R" atom2="CF3" atom3="XF">
<quadratic
refValue="110.26"
forceConstant="53.5714"/>
</angle>
<angle atom1="N6R" atom2="C6RP" atom3="N6R">
<quadratic
refValue="120"
forceConstant="70"/>
</angle>
<torsion atom1="C6R" atom2="C6R" atom3="CF3" atom4="XF">
<multiplecos
v1="0"
v2="0"
v3="0"
v4="0"
v5="0"
v6="0.1"
gamma1="0"
gamma2="0"
gamma3="0"
gamma4="0"
gamma5="0"
gamma6="0"/>
</torsion>
</parameters>
</forcefield>
</ffml>

@<SCITEGIC>MOL_PROPERTY
HBA_1
SciTegic.value.StringValue
0

@<SCITEGIC>MOL_PROPERTY
HBA_lipid_2
SciTegic.value.StringValue
1

@<SCITEGIC>MOL_PROPERTY
HBD_3
SciTegic.value.StringValue
0

@<SCITEGIC>MOL_PROPERTY
HYDROPHOBIC_4
SciTegic.value.StringValue
1

@<SCITEGIC>MOL_PROPERTY
Hydrogen Bond Energy
SciTegic.value.StringValue
0

@<SCITEGIC>MOL_PROPERTY
Improper Energy
SciTegic.value.StringValue
0.157020002603531

@<SCITEGIC>MOL_PROPERTY
Initial Potential Energy
SciTegic.value.StringValue
49.0444183349609

@<SCITEGIC>MOL_PROPERTY
Initial RMS Gradient
SciTegic.value.StringValue
16.8878803253174

@<SCITEGIC>MOL_PROPERTY
MapNumber
SciTegic.value.StringValue
1

@<SCITEGIC>MOL_PROPERTY
MappedAtoms
SciTegic.value.StringValue
12,-1.87611,-0.106532,-0.80351,1.6,HBA_lipid_2.11
12,-2.40872,-2.99697,-1.40747,2.2,HBA_lipid_2.21
14,4.36543,-1.27643,-3.80374,1.6,HYDROPHOBIC_4.11

@<SCITEGIC>MOL_PROPERTY
MappedFeatures
SciTegic.value.StringValue
HBA_lipid_2,HYDROPHOBIC_4

@<SCITEGIC>MOL_PROPERTY
MappedLocations
SciTegic.value.StringValue
HBA_lipid_2.11,HBA_lipid_2.21,HYDROPHOBIC_4.11

@<SCITEGIC>MOL_PROPERTY
MappingID
SciTegic.value.StringValue
1

@<SCITEGIC>MOL_PROPERTY
Minimization Criteria
SciTegic.value.StringValue
CONJUG> Minimization exiting with gradient tolerance ( 0.0100000) satisfied.

@<SCITEGIC>MOL_PROPERTY
PartialChargeMethod
SciTegic.value.StringValue
MomanyRone

@<SCITEGIC>MOL_PROPERTY
Pharmprint
SciTegic.value.StringValue
'0101'

@<SCITEGIC>MOL_PROPERTY
Pharmtype
SciTegic.value.StringValue
2

@<SCITEGIC>MOL_PROPERTY
Potential Energy
SciTegic.value.StringValue
21.1116600036621

@<SCITEGIC>MOL_PROPERTY
RMS Gradient
SciTegic.value.StringValue
0.0095600001513958

@<SCITEGIC>MOL_PROPERTY
RelativeEnergy
SciTegic.value.StringValue
1.03095

@<SCITEGIC>MOL_PROPERTY
Solvation Free Energy
SciTegic.value.StringValue
0

@<SCITEGIC>MOL_PROPERTY
Uncert
SciTegic.value.StringValue
1.5

@<SCITEGIC>MOL_PROPERTY
Urey-Bradley Energy
SciTegic.value.StringValue
0

@<SCITEGIC>MOL_PROPERTY
UseResidueTemplateCharge
SciTegic.value.StringValue
True

@<SCITEGIC>MOL_PROPERTY
Van der Waals Energy
SciTegic.value.StringValue
9.68848991394043

@<SCITEGIC>MOL_PROPERTY
Error
SciTegic.value.StringValue
3.62671111111111

@<SCITEGIC>MOL_PROPERTY
logActiv
SciTegic.value.StringValue
2.25527250510331

@<SCITEGIC>MOL_PROPERTY
logEstimate
SciTegic.value.StringValue
2.81478546794949

@<SCITEGIC>ATOM_PROPERTY
Formal Charge
SciTegic.value.StringValue
1 0
2 0
3 0
4 0
5 0
6 0
7 0
8 0
9 0
10 0
11 0
12 0
13 0
14 0
15 0
16 0
17 0
18 0
19 0
20 0
21 0
22 +1
23 0
24 0
25 0
26 0
27 0
28 0
29 0
30 0
31 0
32 0
33 0
34 0
35 0
36 0
37 0
38 0
39 0
40 0
41 0

@<SCITEGIC>ATOM_PROPERTY
pdb_tempFactor
SciTegic.value.DoubleValue
1 0
2 0
3 0
4 0
5 0
6 0
7 0
8 0
9 0
10 0
11 0
12 0
13 0
14 0
15 0
16 0
17 0
18 0
19 0
20 0
21 0
22 0
23 0
24 0
25 0
26 0
27 0
28 0
29 0
30 0
31 0
32 0
33 0
34 0
35 0
36 0
37 0
38 0
39 0
40 0
41 0

@<SCITEGIC>ATOM_PROPERTY
pdb_occupancy
SciTegic.value.DoubleValue
1 1
2 1
3 1
4 1
5 1
6 1
7 1
8 1
9 1
10 1
11 1
12 1
13 1
14 1
15 1
16 1
17 1
18 1
19 1
20 1
21 1
22 1
23 1
24 1
25 1
26 1
27 1
28 1
29 1
30 1
31 1
32 1
33 1
34 1
35 1
36 1
37 1
38 1
39 1
40 1
41 1

@<TRIPOS>MOLECULE
dpp4_27
41  43  1  0  0
SMALL
FORMAL_CHARGES
@<TRIPOS>ATOM
    1 C1        -5.0788    -2.3822     1.0860 C.2        1 SUBUNIT  0
    2 C2        -6.2543    -2.2083     0.3356 C.2        1 SUBUNIT  0
    3 C3        -6.3420    -1.1619    -0.5985 C.2        1 SUBUNIT  0
    4 C4        -5.2543    -0.2893    -0.7822 C.2        1 SUBUNIT  0
    5 C5        -4.0764    -0.4635    -0.0315 C.2        1 SUBUNIT  0
    6 C6        -3.9906    -1.5123     0.9047 C.2        1 SUBUNIT  0
    7 C7        -2.9495     0.4382    -0.2195 C.2        1 SUBUNIT  0
    8 N8        -3.0797     1.7296     0.2043 N.2        1 SUBUNIT  0
    9 C9        -2.0291     2.5845     0.0330 C.2        1 SUBUNIT  0
   10 C10       -0.8310     2.1317    -0.5760 C.2        1 SUBUNIT  0
   11 C11       -0.7576     0.7790    -0.9954 C.2        1 SUBUNIT  0
   12 N12       -1.8227    -0.0556    -0.8117 N.2        1 SUBUNIT  0
   13 C13        0.4475     0.2515    -1.6274 C.2        1 SUBUNIT  0
   14 C14        0.6204     0.4462    -3.0116 C.2        1 SUBUNIT  0
   15 C15        1.7656    -0.0418    -3.6607 C.2        1 SUBUNIT  0
   16 C16        2.7496    -0.7291    -2.9303 C.2        1 SUBUNIT  0
   17 C17        2.5840    -0.9298    -1.5477 C.2        1 SUBUNIT  0
   18 C18        1.4371    -0.4440    -0.8891 C.2        1 SUBUNIT  0
   19 Cl19       1.2908    -0.7230     0.8048 Cl         1 SUBUNIT  0
   20 Cl20       4.1485    -1.3221    -3.7243 Cl         1 SUBUNIT  0
   21 C21        0.3282     3.0532    -0.7723 C.3        1 SUBUNIT  0
   22 N22        1.1289     3.2333     0.5182 N.4        1 SUBUNIT  1
   23 N23       -2.1697     3.8795     0.4623 N.pl3      1 SUBUNIT  0
   24 C24       -7.5854    -0.9777    -1.3927 C.3        1 SUBUNIT  0
   25 H25       -5.0128    -3.1873     1.8042 H          1 SUBUNIT  0
   26 H26       -7.0871    -2.8811     0.4803 H          1 SUBUNIT  0
   27 H27       -5.3320     0.5118    -1.5038 H          1 SUBUNIT  0
   28 H28       -3.0943    -1.6599     1.4899 H          1 SUBUNIT  0
   29 H29       -0.1234     0.9732    -3.5941 H          1 SUBUNIT  0
   30 H30        1.8786     0.1189    -4.7234 H          1 SUBUNIT  0
   31 H31        3.3434    -1.4607    -0.9900 H          1 SUBUNIT  0
   32 H32        0.9649     2.6723    -1.5704 H          1 SUBUNIT  0
   33 H33       -0.0297     4.0146    -1.1399 H          1 SUBUNIT  0
   34 H34        1.9523     3.9358     0.3913 H          1 SUBUNIT  0
   35 H35        0.4910     3.6076     1.3185 H          1 SUBUNIT  0
   36 H36        1.5501     2.2824     0.8454 H          1 SUBUNIT  0
   37 H37       -3.0097     4.2051     0.8962 H          1 SUBUNIT  0
   38 H38       -1.4190     4.5291     0.3445 H          1 SUBUNIT  0
   39 H39       -8.3402    -1.6893    -1.0569 H          1 SUBUNIT  0
   40 H40       -7.3566    -1.0758    -2.4539 H          1 SUBUNIT  0
   41 H41       -7.9767     0.0256    -1.2279 H          1 SUBUNIT  0
@<TRIPOS>BOND
    1     1     2 2
    2     1    25 1
    3     2     3 1
    4     2    26 1
    5     3     4 2
    6     3    24 1
    7     4     5 1
    8     4    27 1
    9     5     6 2
   10     5     7 1
   11     6     1 1
   12     6    28 1
   13     7    12 2
   14     8     7 1
   15     9     8 2
   16     9    23 1
   17    10     9 1
   18    10    21 1
   19    11    10 2
   20    11    13 1
   21    12    11 1
   22    13    18 2
   23    14    13 1
   24    14    29 1
   25    15    14 2
   26    15    30 1
   27    16    15 1
   28    16    20 1
   29    17    16 2
   30    17    31 1
   31    18    17 1
   32    18    19 1
   33    21    22 1
   34    21    32 1
   35    21    33 1
   36    22    34 1
   37    22    35 1
   38    22    36 1
   39    23    37 1
   40    23    38 1
   41    24    39 1
   42    24    40 1
   43    24    41 1
@<TRIPOS>SUBSTRUCTURE
1   ****   1
@<SCITEGIC>MOL_PROPERTY
AbsoluteEnergy
SciTegic.value.StringValue
66.7197

@<SCITEGIC>MOL_PROPERTY
Activ
SciTegic.value.StringValue
1000

@<SCITEGIC>MOL_PROPERTY
Angle Energy
SciTegic.value.StringValue
3.88631010055542

@<SCITEGIC>MOL_PROPERTY
Bond Energy
SciTegic.value.StringValue
1.56507003307343

@<SCITEGIC>MOL_PROPERTY
CHARMm Energy
SciTegic.value.StringValue
9.06359004974365

@<SCITEGIC>MOL_PROPERTY
Clean Energy
SciTegic.value.StringValue
5.11319398880005

@<SCITEGIC>MOL_PROPERTY
ConfNumber
SciTegic.value.StringValue
8

@<SCITEGIC>MOL_PROPERTY
Dihedral Energy
SciTegic.value.StringValue
6.31312990188599

@<SCITEGIC>MOL_PROPERTY
Electrostatic Energy
SciTegic.value.StringValue
-11.9517803192139

@<SCITEGIC>MOL_PROPERTY
Estimate
SciTegic.value.StringValue
852.326

@<SCITEGIC>MOL_PROPERTY
FitValue
SciTegic.value.StringValue
4.03579

@<SCITEGIC>MOL_PROPERTY
Forcefield
SciTegic.value.StringValue
CHARMm

@<SCITEGIC>MOL_PROPERTY
ForcefieldBase
SciTegic.value.StringValue
CHARMm

@<SCITEGIC>MOL_PROPERTY
ForcefieldFFML
SciTegic.value.StringValue
<?xml version="1.0" encoding="UTF-8"?>
<!DOCTYPE ffml SYSTEM "Ffml.dtd">
<ffml version="1.0">
<forcefield name="CHARMm" derivedFrom="CHARMm" base="CHARMm">
<atomTypes>
</atomTypes>
<parameters>
<angle atom1="N6R" atom2="C6RP" atom3="N6R">
<quadratic
refValue="120"
forceConstant="70"/>
</angle>
</parameters>
</forcefield>
</ffml>

@<SCITEGIC>MOL_PROPERTY
HBA_1
SciTegic.value.StringValue
0

@<SCITEGIC>MOL_PROPERTY
HBA_lipid_2
SciTegic.value.StringValue
1

@<SCITEGIC>MOL_PROPERTY
HBD_3
SciTegic.value.StringValue
0

@<SCITEGIC>MOL_PROPERTY
HYDROPHOBIC_4
SciTegic.value.StringValue
1

@<SCITEGIC>MOL_PROPERTY
Hydrogen Bond Energy
SciTegic.value.StringValue
0

@<SCITEGIC>MOL_PROPERTY
Improper Energy
SciTegic.value.StringValue
0.138310000300407

@<SCITEGIC>MOL_PROPERTY
Initial Potential Energy
SciTegic.value.StringValue
30.9478797912598

@<SCITEGIC>MOL_PROPERTY
Initial RMS Gradient
SciTegic.value.StringValue
15.176079750061

@<SCITEGIC>MOL_PROPERTY
MapNumber
SciTegic.value.StringValue
1

@<SCITEGIC>MOL_PROPERTY
MappedAtoms
SciTegic.value.StringValue
12,-1.87611,-0.106532,-0.80351,1.6,HBA_lipid_2.11
12,-2.40872,-2.99697,-1.40747,2.2,HBA_lipid_2.21
6,4.36543,-1.27643,-3.80374,1.6,HYDROPHOBIC_4.11

@<SCITEGIC>MOL_PROPERTY
MappedFeatures
SciTegic.value.StringValue
HBA_lipid_2,HYDROPHOBIC_4

@<SCITEGIC>MOL_PROPERTY
MappedLocations
SciTegic.value.StringValue
HBA_lipid_2.11,HBA_lipid_2.21,HYDROPHOBIC_4.11

@<SCITEGIC>MOL_PROPERTY
MappingID
SciTegic.value.StringValue
1

@<SCITEGIC>MOL_PROPERTY
Minimization Criteria
SciTegic.value.StringValue
CONJUG> Minimization exiting with gradient tolerance ( 0.0100000) satisfied.

@<SCITEGIC>MOL_PROPERTY
PartialChargeMethod
SciTegic.value.StringValue
MomanyRone

@<SCITEGIC>MOL_PROPERTY
Pharmprint
SciTegic.value.StringValue
'0101'

@<SCITEGIC>MOL_PROPERTY
Pharmtype
SciTegic.value.StringValue
2

@<SCITEGIC>MOL_PROPERTY
Potential Energy
SciTegic.value.StringValue
9.06359004974365

@<SCITEGIC>MOL_PROPERTY
RMS Gradient
SciTegic.value.StringValue
0.00860999990254641

@<SCITEGIC>MOL_PROPERTY
RelativeEnergy
SciTegic.value.StringValue
2.99213

@<SCITEGIC>MOL_PROPERTY
Solvation Free Energy
SciTegic.value.StringValue
0

@<SCITEGIC>MOL_PROPERTY
Uncert
SciTegic.value.StringValue
1.5

@<SCITEGIC>MOL_PROPERTY
Urey-Bradley Energy
SciTegic.value.StringValue
0

@<SCITEGIC>MOL_PROPERTY
UseResidueTemplateCharge
SciTegic.value.StringValue
True

@<SCITEGIC>MOL_PROPERTY
Van der Waals Energy
SciTegic.value.StringValue
9.11254978179932

@<SCITEGIC>MOL_PROPERTY
Error
SciTegic.value.StringValue
-1.1732599967618

@<SCITEGIC>MOL_PROPERTY
logActiv
SciTegic.value.StringValue
3

@<SCITEGIC>MOL_PROPERTY
logEstimate
SciTegic.value.StringValue
2.93060573669357

@<SCITEGIC>ATOM_PROPERTY
Formal Charge
SciTegic.value.StringValue
1 0
2 0
3 0
4 0
5 0
6 0
7 0
8 0
9 0
10 0
11 0
12 0
13 0
14 0
15 0
16 0
17 0
18 0
19 0
20 0
21 0
22 +1
23 0
24 0
25 0
26 0
27 0
28 0
29 0
30 0
31 0
32 0
33 0
34 0
35 0
36 0
37 0
38 0
39 0
40 0
41 0

@<SCITEGIC>ATOM_PROPERTY
pdb_tempFactor
SciTegic.value.DoubleValue
1 0
2 0
3 0
4 0
5 0
6 0
7 0
8 0
9 0
10 0
11 0
12 0
13 0
14 0
15 0
16 0
17 0
18 0
19 0
20 0
21 0
22 0
23 0
24 0
25 0
26 0
27 0
28 0
29 0
30 0
31 0
32 0
33 0
34 0
35 0
36 0
37 0
38 0
39 0
40 0
41 0

@<SCITEGIC>ATOM_PROPERTY
pdb_occupancy
SciTegic.value.DoubleValue
1 1
2 1
3 1
4 1
5 1
6 1
7 1
8 1
9 1
10 1
11 1
12 1
13 1
14 1
15 1
16 1
17 1
18 1
19 1
20 1
21 1
22 1
23 1
24 1
25 1
26 1
27 1
28 1
29 1
30 1
31 1
32 1
33 1
34 1
35 1
36 1
37 1
38 1
39 1
40 1
41 1
