# Supplementary material for: Discovery of Novel DPP-IV Inhibitors as Potential Candidates for the Treatment of Type 2 Diabetes Mellitus Predicted by 3D QSAR Pharmacophore Models, Molecular Docking and De Novo Evolution
Source: Molecules. 2019 Aug 7;24(16):2870. doi: 10.3390/molecules24162870 (PMC6720998; doi:10.3390/molecules24162870)
Supplement: Supplementary file 1 [file molecules-24-02870-s001.zip › Supplementary materials/3DQSARPharmacophoreGeneration/training_set-(1)_03.mol2]

#	Created by:	Discovery Studio
#	Creation time:	2019-08-06T12:56:12Z

@<TRIPOS>MOLECULE
dpp4_1
   45    49     0 0 0
SMALL
USER_CHARGES


@<TRIPOS>ATOM
      1 C1            5.849400   -0.962200   -2.864100 C.2      1 SUBUNIT    0.0000
      2 C2            3.523600   -0.443400   -2.367800 C.2      1 SUBUNIT    0.0000
      3 C3            4.512200   -0.857900   -3.279400 C.2      1 SUBUNIT    0.0000
      4 C4            3.873000   -0.133600   -1.039100 C.2      1 SUBUNIT    0.0000
      5 C5            6.201900   -0.652400   -1.538500 C.2      1 SUBUNIT    0.0000
      6 C6            5.217100   -0.236000   -0.625300 C.2      1 SUBUNIT    0.0000
      7 C7            2.817900    0.305300   -0.081400 C.3      1 SUBUNIT    0.0000
      8 O8            1.660300    0.726100   -0.806100 O.3      1 SUBUNIT    0.0000
      9 C9            0.691000   -0.285400   -1.052500 C.3      1 SUBUNIT    0.0000
     10 C10           0.057400   -0.750500    0.281400 C.3      1 SUBUNIT    0.0000
     11 C11           1.035100   -0.661700    1.474600 C.3      1 SUBUNIT    0.0000
     12 C12           2.481300   -0.789200    0.975300 C.3      1 SUBUNIT    0.0000
     13 N13           3.413200   -0.729600    2.096000 N.3      1 SUBUNIT    0.0000
     14 N14          -1.155500    0.009500    0.572000 N.3      1 SUBUNIT    0.0000
     15 C15          -1.744100   -0.277800    1.924000 C.3      1 SUBUNIT    0.0000
     16 C16          -3.206900   -0.343300    1.621800 C.2      1 SUBUNIT    0.0000
     17 C17          -3.454700   -0.221700    0.262100 C.2      1 SUBUNIT    0.0000
     18 C18          -2.189100   -0.055100   -0.516200 C.3      1 SUBUNIT    0.0000
     19 F19           4.179000   -1.148600   -4.532600 F        1 SUBUNIT    0.0000
     20 F20           5.564400    0.054800    0.627000 F        1 SUBUNIT    0.0000
     21 H21           6.611300   -1.280400   -3.560700 H        1 SUBUNIT    0.0000
     22 N22          -4.385100   -0.493800    2.310300 N.2      1 SUBUNIT    0.0000
     23 C23          -4.841400   -0.301400    0.115400 C.2      1 SUBUNIT    0.0000
     24 N24          -5.321900   -0.461000    1.354400 N.pl3    1 SUBUNIT    0.0000
     25 N25          -6.732800   -0.584400    1.568300 N.2      1 SUBUNIT    0.0000
     26 C26          -7.503300   -0.532800    0.529200 C.2      1 SUBUNIT    0.0000
     27 N27          -5.670100   -0.235000   -1.124000 N.2      1 SUBUNIT    0.0000
     28 C28          -6.936500   -0.350300   -0.851000 C.2      1 SUBUNIT    0.0000
     29 H29          -7.657400   -0.319300   -1.653900 H        1 SUBUNIT    0.0000
     30 H30           2.495100   -0.364500   -2.686300 H        1 SUBUNIT    0.0000
     31 H31           7.231600   -0.733800   -1.225100 H        1 SUBUNIT    0.0000
     32 H32           3.184200    1.207500    0.408500 H        1 SUBUNIT    0.0000
     33 H33          -0.055300    0.109900   -1.742800 H        1 SUBUNIT    0.0000
     34 H34           1.181700   -1.115800   -1.562300 H        1 SUBUNIT    0.0000
     35 H35          -0.234800   -1.793200    0.152200 H        1 SUBUNIT    0.0000
     36 H36           0.801900   -1.433500    2.210700 H        1 SUBUNIT    0.0000
     37 H37           0.928100    0.297100    1.985700 H        1 SUBUNIT    0.0000
     38 H38           2.570600   -1.779400    0.523300 H        1 SUBUNIT    0.0000
     39 H39           2.945200   -1.127200    2.925600 H        1 SUBUNIT    0.0000
     40 H40           4.226600   -1.316900    1.872400 H        1 SUBUNIT    0.0000
     41 H41          -1.512100    0.518200    2.619500 H        1 SUBUNIT    0.0000
     42 H42          -1.394800   -1.223100    2.316900 H        1 SUBUNIT    0.0000
     43 H43          -2.029600   -0.904700   -1.165500 H        1 SUBUNIT    0.0000
     44 H44          -2.194700    0.857300   -1.092800 H        1 SUBUNIT    0.0000
     45 H45          -8.573900   -0.619200    0.630100 H        1 SUBUNIT    0.0000
@<TRIPOS>BOND
     1    1    5 2
     2    1   21 1
     3    2    3 2
     4    2   30 1
     5    3    1 1
     6    3   19 1
     7    4    2 1
     8    4    7 1
     9    5    6 1
    10    5   31 1
    11    6    4 2
    12    6   20 1
    13    7    8 1
    14    7   32 1
    15    8    9 1
    16    9   10 1
    17    9   33 1
    18    9   34 1
    19   10   11 1
    20   10   14 1
    21   10   35 1
    22   11   12 1
    23   11   36 1
    24   11   37 1
    25   12    7 1
    26   12   13 1
    27   12   38 1
    28   13   39 1
    29   13   40 1
    30   15   14 1
    31   15   16 1
    32   15   41 1
    33   15   42 1
    34   16   17 1
    35   16   22 2
    36   17   18 1
    37   17   23 2
    38   18   14 1
    39   18   43 1
    40   18   44 1
    41   23   24 1
    42   23   27 1
    43   24   22 1
    44   24   25 1
    45   26   25 2
    46   26   45 1
    47   27   28 2
    48   28   26 1
    49   28   29 1
@<SCITEGIC>MOL_PROPERTY
AbsoluteEnergy
SciTegic.value.DoubleValue
114.607002

@<SCITEGIC>MOL_PROPERTY
Activ
SciTegic.value.DoubleValue
0.120000

@<SCITEGIC>MOL_PROPERTY
Angle Energy
SciTegic.value.DoubleValue
35.441399

@<SCITEGIC>MOL_PROPERTY
Bond Energy
SciTegic.value.DoubleValue
3.870070

@<SCITEGIC>MOL_PROPERTY
CHARMm Energy
SciTegic.value.DoubleValue
67.816399

@<SCITEGIC>MOL_PROPERTY
Clean Energy
SciTegic.value.DoubleValue
69.626701

@<SCITEGIC>MOL_PROPERTY
ConfNumber
SciTegic.value.IntegerValue
43

@<SCITEGIC>MOL_PROPERTY
Dihedral Energy
SciTegic.value.DoubleValue
14.329100

@<SCITEGIC>MOL_PROPERTY
Electrostatic Energy
SciTegic.value.DoubleValue
15.378400

@<SCITEGIC>MOL_PROPERTY
Estimate
SciTegic.value.DoubleValue
0.135051

@<SCITEGIC>MOL_PROPERTY
FitValue
SciTegic.value.DoubleValue
7.816700

@<SCITEGIC>MOL_PROPERTY
Forcefield
SciTegic.value.StringValue
CHARMm

@<SCITEGIC>MOL_PROPERTY
ForcefieldBase
SciTegic.value.StringValue
CHARMm

@<SCITEGIC>MOL_PROPERTY
ForcefieldFFML
SciTegic.value.StringValue
<?xml version="1.0" encoding="UTF-8"?>
<!DOCTYPE ffml SYSTEM "Ffml.dtd">
<ffml version="1.0">
<forcefield name="CHARMm" derivedFrom="CHARMm" base="CHARMm">
<atomTypes>
</atomTypes>
<parameters>
<angle atom1="N5R" atom2="NR56" atom3="N6R">
<quadratic
refValue="106"
forceConstant="70"/>
</angle>
</parameters>
</forcefield>
</ffml>

@<SCITEGIC>MOL_PROPERTY
HBA_lipid_1
SciTegic.value.IntegerValue
1

@<SCITEGIC>MOL_PROPERTY
HBA_lipid_2
SciTegic.value.IntegerValue
1

@<SCITEGIC>MOL_PROPERTY
HBD_3
SciTegic.value.IntegerValue
1

@<SCITEGIC>MOL_PROPERTY
HYDROPHOBIC_4
SciTegic.value.IntegerValue
1

@<SCITEGIC>MOL_PROPERTY
Hydrogen Bond Energy
SciTegic.value.IntegerValue
0

@<SCITEGIC>MOL_PROPERTY
Improper Energy
SciTegic.value.DoubleValue
0.078810

@<SCITEGIC>MOL_PROPERTY
Initial Potential Energy
SciTegic.value.DoubleValue
106.876999

@<SCITEGIC>MOL_PROPERTY
Initial RMS Gradient
SciTegic.value.DoubleValue
28.797001

@<SCITEGIC>MOL_PROPERTY
MapNumber
SciTegic.value.IntegerValue
1

@<SCITEGIC>MOL_PROPERTY
MappedAtoms
SciTegic.value.StringValue
14,-1.0167,0.0667961,0.0242775,1.6,HBA_lipid_1.11
14,-0.184586,2.75431,1.06583,2.2,HBA_lipid_1.21
25,-6.73021,-0.21625,1.92614,1.6,HBA_lipid_2.11
25,-8.10208,-1.74366,4.1136,2.2,HBA_lipid_2.21
13,3.47357,-0.611315,2.09029,1.6,HBD_3.11
13,2.55692,-2.51521,4.21983,2.2,HBD_3.21
1,5.2,-0.8,-2.2,1.6,HYDROPHOBIC_4.11

@<SCITEGIC>MOL_PROPERTY
MappedFeatures
SciTegic.value.StringValue
HBA_lipid_1,HBA_lipid_2,HBD_3,HYDROPHOBIC_4

@<SCITEGIC>MOL_PROPERTY
MappedLocations
SciTegic.value.StringValue
HBA_lipid_1.11,HBA_lipid_1.21,HBA_lipid_2.11,HBA_lipid_2.21,HBD_3.11,HBD_3.21,HYDROPHOBIC_4.11

@<SCITEGIC>MOL_PROPERTY
MappingID
SciTegic.value.IntegerValue
1

@<SCITEGIC>MOL_PROPERTY
Minimization Criteria
SciTegic.value.StringValue
CONJUG> Minimization exiting with gradient tolerance ( 0.0100000) satisfied.

@<SCITEGIC>MOL_PROPERTY
PartialChargeMethod
SciTegic.value.StringValue
MomanyRone

@<SCITEGIC>MOL_PROPERTY
Pharmprint
SciTegic.value.StringValue
'1111'

@<SCITEGIC>MOL_PROPERTY
Pharmtype
SciTegic.value.IntegerValue
4

@<SCITEGIC>MOL_PROPERTY
Potential Energy
SciTegic.value.DoubleValue
67.816399

@<SCITEGIC>MOL_PROPERTY
RMS Gradient
SciTegic.value.DoubleValue
0.009480

@<SCITEGIC>MOL_PROPERTY
RelativeEnergy
SciTegic.value.DoubleValue
17.191799

@<SCITEGIC>MOL_PROPERTY
Solvation Free Energy
SciTegic.value.IntegerValue
0

@<SCITEGIC>MOL_PROPERTY
Uncert
SciTegic.value.DoubleValue
1.500000

@<SCITEGIC>MOL_PROPERTY
Urey-Bradley Energy
SciTegic.value.IntegerValue
0

@<SCITEGIC>MOL_PROPERTY
UseResidueTemplateCharge
SciTegic.value.StringValue
True

@<SCITEGIC>MOL_PROPERTY
Van der Waals Energy
SciTegic.value.DoubleValue
-1.281350

@<SCITEGIC>MOL_PROPERTY
Error
SciTegic.value.DoubleValue
1.125425

@<SCITEGIC>MOL_PROPERTY
logActiv
SciTegic.value.DoubleValue
-0.920819

@<SCITEGIC>MOL_PROPERTY
logEstimate
SciTegic.value.DoubleValue
-0.869502

@<SCITEGIC>ATOM_PROPERTY
Formal Charge
SciTegic.value.StringValue
1 0
2 0
3 0
4 0
5 0
6 0
7 0
8 0
9 0
10 0
11 0
12 0
13 0
14 0
15 0
16 0
17 0
18 0
19 0
20 0
21 0
22 0
23 0
24 0
25 0
26 0
27 0
28 0
29 0
30 0
31 0
32 0
33 0
34 0
35 0
36 0
37 0
38 0
39 0
40 0
41 0
42 0
43 0
44 0
45 0

@<SCITEGIC>ATOM_PROPERTY
pdb_tempFactor
SciTegic.value.DoubleValue
1 0.00
2 0.00
3 0.00
4 0.00
5 0.00
6 0.00
7 0.00
8 0.00
9 0.00
10 0.00
11 0.00
12 0.00
13 0.00
14 0.00
15 0.00
16 0.00
17 0.00
18 0.00
19 0.00
20 0.00
21 0.00
22 0.00
23 0.00
24 0.00
25 0.00
26 0.00
27 0.00
28 0.00
29 0.00
30 0.00
31 0.00
32 0.00
33 0.00
34 0.00
35 0.00
36 0.00
37 0.00
38 0.00
39 0.00
40 0.00
41 0.00
42 0.00
43 0.00
44 0.00
45 0.00

@<SCITEGIC>ATOM_PROPERTY
pdb_occupancy
SciTegic.value.DoubleValue
1 1.00
2 1.00
3 1.00
4 1.00
5 1.00
6 1.00
7 1.00
8 1.00
9 1.00
10 1.00
11 1.00
12 1.00
13 1.00
14 1.00
15 1.00
16 1.00
17 1.00
18 1.00
19 1.00
20 1.00
21 1.00
22 1.00
23 1.00
24 1.00
25 1.00
26 1.00
27 1.00
28 1.00
29 1.00
30 1.00
31 1.00
32 1.00
33 1.00
34 1.00
35 1.00
36 1.00
37 1.00
38 1.00
39 1.00
40 1.00
41 1.00
42 1.00
43 1.00
44 1.00
45 1.00

@<TRIPOS>MOLECULE
dpp4_2
54  59  1  0  0
SMALL
FORMAL_CHARGES
@<TRIPOS>ATOM
    1 C1         6.1812    -1.4305    -2.4661 C.2        1 SUBUNIT  0
    2 C2         3.8393    -1.6882    -1.8492 C.2        1 SUBUNIT  0
    3 C3         5.0181    -2.2204    -2.4012 C.2        1 SUBUNIT  0
    4 C4         3.8204    -0.3704    -1.3571 C.2        1 SUBUNIT  0
    5 C5         6.1647    -0.1142    -1.9749 C.2        1 SUBUNIT  0
    6 C6         4.9859     0.4180    -1.4230 C.2        1 SUBUNIT  0
    7 C7         2.5637     0.1814    -0.7741 C.3        1 SUBUNIT  0
    8 C8         1.4605     0.2680    -1.8499 C.3        1 SUBUNIT  0
    9 C9         0.1441     0.8166    -1.2817 C.3        1 SUBUNIT  0
   10 C10       -0.3339    -0.0101    -0.0785 C.3        1 SUBUNIT  0
   11 C11        0.7540    -0.0825     1.0099 C.3        1 SUBUNIT  0
   12 C12        2.0822    -0.6327     0.4540 C.3        1 SUBUNIT  0
   13 N13        3.0842    -0.6278     1.5188 N.3        1 SUBUNIT  0
   14 F14        5.0261    -3.4694    -2.8621 F          1 SUBUNIT  0
   15 F15        4.9836     1.6689    -0.9610 F          1 SUBUNIT  0
   16 F16        7.3012    -1.9264    -2.9883 F          1 SUBUNIT  0
   17 N17       -1.5612     0.5600     0.4722 N.3        1 SUBUNIT  0
   18 C18       -2.0965    -0.1864     1.6334 C.3        1 SUBUNIT  0
   19 C19       -3.5782    -0.1914     1.4062 C.2        1 SUBUNIT  0
   20 C20       -3.8706     0.3192     0.2109 C.2        1 SUBUNIT  0
   21 C21       -2.6384     0.7407    -0.5287 C.3        1 SUBUNIT  0
   22 N22       -5.2347     0.3876    -0.1806 N.pl3      1 SUBUNIT  0
   23 C23       -6.1916    -0.0625     0.6716 C.2        1 SUBUNIT  0
   24 C24       -4.6438    -0.6768     2.3267 C.2        1 SUBUNIT  0
   25 N25       -5.9140    -0.6408     2.0273 N.2        1 SUBUNIT  0
   26 C26       -5.8020     0.8535    -1.3273 C.2        1 SUBUNIT  0
   27 N27       -7.3863     0.1069     0.0814 N.2        1 SUBUNIT  0
   28 N28       -7.1367     0.6591    -1.1257 N.2        1 SUBUNIT  0
   29 C29       -5.1286     1.4423    -2.5438 C.3        1 SUBUNIT  0
   30 C30       -4.3477     0.5395    -3.4751 C.3        1 SUBUNIT  0
   31 C31       -5.6678     1.1245    -3.9240 C.3        1 SUBUNIT  0
   32 H32        2.9470    -2.2950    -1.8010 H          1 SUBUNIT  0
   33 H33        7.0573     0.4928    -2.0251 H          1 SUBUNIT  0
   34 H34        2.7880     1.1975    -0.4463 H          1 SUBUNIT  0
   35 H35        1.7844     0.9054    -2.6751 H          1 SUBUNIT  0
   36 H36        1.2740    -0.7183    -2.2736 H          1 SUBUNIT  0
   37 H37       -0.6171     0.8198    -2.0606 H          1 SUBUNIT  0
   38 H38        0.2883     1.8565    -0.9836 H          1 SUBUNIT  0
   39 H39       -0.5551    -1.0233    -0.4166 H          1 SUBUNIT  0
   40 H40        0.4080    -0.7072     1.8342 H          1 SUBUNIT  0
   41 H41        0.9179     0.9145     1.4232 H          1 SUBUNIT  0
   42 H42        1.9163    -1.6676     0.1520 H          1 SUBUNIT  0
   43 H43        2.7266    -1.1970     2.3000 H          1 SUBUNIT  0
   44 H44        3.9399    -1.0716     1.1595 H          1 SUBUNIT  0
   45 H45       -1.7269    -1.2056     1.6551 H          1 SUBUNIT  0
   46 H46       -1.8390     0.3091     2.5597 H          1 SUBUNIT  0
   47 H47       -2.6934     1.7734    -0.8493 H          1 SUBUNIT  0
   48 H48       -2.4868     0.1048    -1.3945 H          1 SUBUNIT  0
   49 H49       -4.3142    -1.0759     3.2792 H          1 SUBUNIT  0
   50 H50       -4.7319     2.4477    -2.4023 H          1 SUBUNIT  0
   51 H51       -3.4385     0.9418    -3.9228 H          1 SUBUNIT  0
   52 H52       -4.3111    -0.5281    -3.2597 H          1 SUBUNIT  0
   53 H53       -5.6407     1.9192    -4.6705 H          1 SUBUNIT  0
   54 H54       -6.5197     0.4502    -4.0070 H          1 SUBUNIT  0
@<TRIPOS>BOND
    1     1     5 2
    2     1    16 1
    3     2     3 2
    4     2    32 1
    5     3     1 1
    6     3    14 1
    7     4     2 1
    8     4     7 1
    9     5     6 1
   10     5    33 1
   11     6     4 2
   12     6    15 1
   13     7     8 1
   14     7    34 1
   15     8     9 1
   16     8    35 1
   17     8    36 1
   18     9    10 1
   19     9    37 1
   20     9    38 1
   21    10    11 1
   22    10    17 1
   23    10    39 1
   24    11    12 1
   25    11    40 1
   26    11    41 1
   27    12     7 1
   28    12    13 1
   29    12    42 1
   30    13    43 1
   31    13    44 1
   32    18    17 1
   33    18    19 1
   34    18    45 1
   35    18    46 1
   36    19    20 2
   37    19    24 1
   38    20    21 1
   39    20    22 1
   40    21    17 1
   41    21    47 1
   42    21    48 1
   43    22    26 1
   44    23    22 1
   45    23    27 2
   46    24    25 2
   47    24    49 1
   48    25    23 1
   49    27    28 1
   50    28    26 2
   51    29    26 1
   52    29    30 1
   53    29    31 1
   54    29    50 1
   55    30    31 1
   56    30    51 1
   57    30    52 1
   58    31    53 1
   59    31    54 1
@<TRIPOS>SUBSTRUCTURE
1   ****   1
@<SCITEGIC>MOL_PROPERTY
AbsoluteEnergy
SciTegic.value.StringValue
82.6037

@<SCITEGIC>MOL_PROPERTY
Activ
SciTegic.value.StringValue
0.24

@<SCITEGIC>MOL_PROPERTY
Angle Energy
SciTegic.value.StringValue
55.1854

@<SCITEGIC>MOL_PROPERTY
Bond Energy
SciTegic.value.StringValue
1.82431

@<SCITEGIC>MOL_PROPERTY
CHARMm Energy
SciTegic.value.StringValue
61.484

@<SCITEGIC>MOL_PROPERTY
Clean Energy
SciTegic.value.StringValue
91.0009

@<SCITEGIC>MOL_PROPERTY
ConfNumber
SciTegic.value.StringValue
1

@<SCITEGIC>MOL_PROPERTY
Dihedral Energy
SciTegic.value.StringValue
21.1429

@<SCITEGIC>MOL_PROPERTY
Electrostatic Energy
SciTegic.value.StringValue
-14.8428

@<SCITEGIC>MOL_PROPERTY
Estimate
SciTegic.value.StringValue
0.75302

@<SCITEGIC>MOL_PROPERTY
FitValue
SciTegic.value.StringValue
7.07039

@<SCITEGIC>MOL_PROPERTY
Forcefield
SciTegic.value.StringValue
CHARMm

@<SCITEGIC>MOL_PROPERTY
ForcefieldBase
SciTegic.value.StringValue
CHARMm

@<SCITEGIC>MOL_PROPERTY
ForcefieldFFML
SciTegic.value.StringValue
<?xml version="1.0" encoding="UTF-8"?>
<!DOCTYPE ffml SYSTEM "Ffml.dtd">
<ffml version="1.0">
<forcefield name="CHARMm" derivedFrom="CHARMm" base="CHARMm">
<atomTypes>
</atomTypes>
<parameters>
<angle atom1="C5R" atom2="CT3" atom3="CT3">
<quadratic
refValue="109.47"
forceConstant="70"/>
</angle>
<angle atom1="C5R" atom2="CT3" atom3="HA">
<quadratic
refValue="109.47"
forceConstant="40"/>
</angle>
<angle atom1="CR56" atom2="CR56" atom3="NR56">
<quadratic
refValue="106.5"
forceConstant="65"/>
</angle>
<angle atom1="CR56" atom2="CT" atom3="HA">
<quadratic
refValue="109.47"
forceConstant="40"/>
</angle>
<angle atom1="CR56" atom2="NR56" atom3="CR56">
<quadratic
refValue="108"
forceConstant="70"/>
</angle>
<angle atom1="CT" atom2="CR56" atom3="C6R">
<quadratic
refValue="127.679"
forceConstant="65.3571"/>
</angle>
<angle atom1="CT" atom2="CR56" atom3="CR56">
<quadratic
refValue="126"
forceConstant="70"/>
</angle>
<angle atom1="CT" atom2="CR56" atom3="NR56">
<quadratic
refValue="122"
forceConstant="58"/>
</angle>
<angle atom1="N5R" atom2="C5R" atom3="CT3">
<quadratic
refValue="122"
forceConstant="58"/>
</angle>
<angle atom1="NR56" atom2="C5R" atom3="CT3">
<quadratic
refValue="122"
forceConstant="58"/>
</angle>
<angle atom1="NT" atom2="CT" atom3="CR56">
<quadratic
refValue="111.6"
forceConstant="70"/>
</angle>
<torsion atom1="CT3" atom2="CT3" atom3="C5R" atom4="N5R">
<multiplecos
v1="0"
v2="0"
v3="0"
v4="0"
v5="0"
v6="0.01"
gamma1="0"
gamma2="0"
gamma3="0"
gamma4="0"
gamma5="0"
gamma6="0"/>
</torsion>
<torsion atom1="CT3" atom2="CT3" atom3="C5R" atom4="NR56">
<multiplecos
v1="0"
v2="0"
v3="0"
v4="0"
v5="0"
v6="0.01"
gamma1="0"
gamma2="0"
gamma3="0"
gamma4="0"
gamma5="0"
gamma6="0"/>
</torsion>
<torsion atom1="HA" atom2="CT" atom3="CR56" atom4="C6R">
<multiplecos
v1="0"
v2="0"
v3="0"
v4="0"
v5="0"
v6="0.01"
gamma1="0"
gamma2="0"
gamma3="0"
gamma4="0"
gamma5="0"
gamma6="0"/>
</torsion>
<torsion atom1="HA" atom2="CT" atom3="CR56" atom4="CR56">
<multiplecos
v1="0"
v2="0"
v3="0"
v4="0"
v5="0"
v6="0.01"
gamma1="0"
gamma2="0"
gamma3="0"
gamma4="0"
gamma5="0"
gamma6="0"/>
</torsion>
<torsion atom1="HA" atom2="CT3" atom3="C5R" atom4="N5R">
<multiplecos
v1="0"
v2="0"
v3="0"
v4="0"
v5="0"
v6="0.01"
gamma1="0"
gamma2="0"
gamma3="0"
gamma4="0"
gamma5="0"
gamma6="0"/>
</torsion>
<torsion atom1="HA" atom2="CT3" atom3="C5R" atom4="NR56">
<multiplecos
v1="0"
v2="0"
v3="0"
v4="0"
v5="0"
v6="0.01"
gamma1="0"
gamma2="0"
gamma3="0"
gamma4="0"
gamma5="0"
gamma6="0"/>
</torsion>
<torsion atom1="NR56" atom2="CR56" atom3="CT" atom4="HA">
<multiplecos
v1="0"
v2="0"
v3="0"
v4="0"
v5="0"
v6="0.01"
gamma1="0"
gamma2="0"
gamma3="0"
gamma4="0"
gamma5="0"
gamma6="0"/>
</torsion>
<torsion atom1="NR56" atom2="CR56" atom3="CT" atom4="NT">
<multiplecos
v1="0"
v2="0"
v3="0"
v4="0"
v5="0"
v6="0.01"
gamma1="0"
gamma2="0"
gamma3="0"
gamma4="0"
gamma5="0"
gamma6="0"/>
</torsion>
<torsion atom1="NT" atom2="CT" atom3="CR56" atom4="C6R">
<multiplecos
v1="0"
v2="0"
v3="0"
v4="0"
v5="0"
v6="0.01"
gamma1="0"
gamma2="0"
gamma3="0"
gamma4="0"
gamma5="0"
gamma6="0"/>
</torsion>
<torsion atom1="NT" atom2="CT" atom3="CR56" atom4="CR56">
<multiplecos
v1="0"
v2="0"
v3="0"
v4="0"
v5="0"
v6="0.01"
gamma1="0"
gamma2="0"
gamma3="0"
gamma4="0"
gamma5="0"
gamma6="0"/>
</torsion>
</parameters>
</forcefield>
</ffml>

@<SCITEGIC>MOL_PROPERTY
HBA_lipid_1
SciTegic.value.StringValue
1

@<SCITEGIC>MOL_PROPERTY
HBA_lipid_2
SciTegic.value.StringValue
1

@<SCITEGIC>MOL_PROPERTY
HBD_3
SciTegic.value.StringValue
1

@<SCITEGIC>MOL_PROPERTY
HYDROPHOBIC_4
SciTegic.value.StringValue
1

@<SCITEGIC>MOL_PROPERTY
Hydrogen Bond Energy
SciTegic.value.StringValue
0

@<SCITEGIC>MOL_PROPERTY
Improper Energy
SciTegic.value.StringValue
0.01978

@<SCITEGIC>MOL_PROPERTY
Initial Potential Energy
SciTegic.value.StringValue
103.585

@<SCITEGIC>MOL_PROPERTY
Initial RMS Gradient
SciTegic.value.StringValue
27.1703

@<SCITEGIC>MOL_PROPERTY
MapNumber
SciTegic.value.StringValue
1

@<SCITEGIC>MOL_PROPERTY
MappedAtoms
SciTegic.value.StringValue
17,-1.0167,0.0667961,0.0242775,1.6,HBA_lipid_1.11
17,-0.184586,2.75431,1.06583,2.2,HBA_lipid_1.21
25,-6.73021,-0.21625,1.92614,1.6,HBA_lipid_2.11
25,-8.10208,-1.74366,4.1136,2.2,HBA_lipid_2.21
13,3.47357,-0.611315,2.09029,1.6,HBD_3.11
13,2.55692,-2.51521,4.21983,2.2,HBD_3.21
1,5.2,-0.8,-2.2,1.6,HYDROPHOBIC_4.11

@<SCITEGIC>MOL_PROPERTY
MappedFeatures
SciTegic.value.StringValue
HBA_lipid_1,HBA_lipid_2,HBD_3,HYDROPHOBIC_4

@<SCITEGIC>MOL_PROPERTY
MappedLocations
SciTegic.value.StringValue
HBA_lipid_1.11,HBA_lipid_1.21,HBA_lipid_2.11,HBA_lipid_2.21,HBD_3.11,HBD_3.21,HYDROPHOBIC_4.11

@<SCITEGIC>MOL_PROPERTY
MappingID
SciTegic.value.StringValue
1

@<SCITEGIC>MOL_PROPERTY
Minimization Criteria
SciTegic.value.StringValue
CONJUG> Minimization exiting with gradient tolerance ( 0.0100000) satisfied.

@<SCITEGIC>MOL_PROPERTY
PartialChargeMethod
SciTegic.value.StringValue
MomanyRone

@<SCITEGIC>MOL_PROPERTY
Pharmprint
SciTegic.value.StringValue
'1111'

@<SCITEGIC>MOL_PROPERTY
Pharmtype
SciTegic.value.StringValue
4

@<SCITEGIC>MOL_PROPERTY
Potential Energy
SciTegic.value.StringValue
61.484

@<SCITEGIC>MOL_PROPERTY
RMS Gradient
SciTegic.value.StringValue
0.0099

@<SCITEGIC>MOL_PROPERTY
RelativeEnergy
SciTegic.value.StringValue
0

@<SCITEGIC>MOL_PROPERTY
Solvation Free Energy
SciTegic.value.StringValue
0

@<SCITEGIC>MOL_PROPERTY
Uncert
SciTegic.value.StringValue
1.5

@<SCITEGIC>MOL_PROPERTY
Urey-Bradley Energy
SciTegic.value.StringValue
0

@<SCITEGIC>MOL_PROPERTY
UseResidueTemplateCharge
SciTegic.value.StringValue
True

@<SCITEGIC>MOL_PROPERTY
Van der Waals Energy
SciTegic.value.StringValue
-1.84556

@<SCITEGIC>MOL_PROPERTY
Error
SciTegic.value.StringValue
3.13758333333333

@<SCITEGIC>MOL_PROPERTY
logActiv
SciTegic.value.StringValue
-0.619788758288394

@<SCITEGIC>MOL_PROPERTY
logEstimate
SciTegic.value.StringValue
-0.123193488906484

@<SCITEGIC>ATOM_PROPERTY
Formal Charge
SciTegic.value.StringValue
1 0
2 0
3 0
4 0
5 0
6 0
7 0
8 0
9 0
10 0
11 0
12 0
13 0
14 0
15 0
16 0
17 0
18 0
19 0
20 0
21 0
22 0
23 0
24 0
25 0
26 0
27 0
28 0
29 0
30 0
31 0
32 0
33 0
34 0
35 0
36 0
37 0
38 0
39 0
40 0
41 0
42 0
43 0
44 0
45 0
46 0
47 0
48 0
49 0
50 0
51 0
52 0
53 0
54 0

@<SCITEGIC>ATOM_PROPERTY
pdb_tempFactor
SciTegic.value.DoubleValue
1 0
2 0
3 0
4 0
5 0
6 0
7 0
8 0
9 0
10 0
11 0
12 0
13 0
14 0
15 0
16 0
17 0
18 0
19 0
20 0
21 0
22 0
23 0
24 0
25 0
26 0
27 0
28 0
29 0
30 0
31 0
32 0
33 0
34 0
35 0
36 0
37 0
38 0
39 0
40 0
41 0
42 0
43 0
44 0
45 0
46 0
47 0
48 0
49 0
50 0
51 0
52 0
53 0
54 0

@<SCITEGIC>ATOM_PROPERTY
pdb_occupancy
SciTegic.value.DoubleValue
1 1
2 1
3 1
4 1
5 1
6 1
7 1
8 1
9 1
10 1
11 1
12 1
13 1
14 1
15 1
16 1
17 1
18 1
19 1
20 1
21 1
22 1
23 1
24 1
25 1
26 1
27 1
28 1
29 1
30 1
31 1
32 1
33 1
34 1
35 1
36 1
37 1
38 1
39 1
40 1
41 1
42 1
43 1
44 1
45 1
46 1
47 1
48 1
49 1
50 1
51 1
52 1
53 1
54 1

@<TRIPOS>MOLECULE
dpp4_13
49  53  1  0  0
SMALL
FORMAL_CHARGES
@<TRIPOS>ATOM
    1 C1         5.9437    -1.0085    -2.7095 C.2        1 SUBUNIT  0
    2 C2         6.2488    -0.6413    -1.3887 C.2        1 SUBUNIT  0
    3 C3         5.2318    -0.2014    -0.5251 C.2        1 SUBUNIT  0
    4 C4         3.9010    -0.1258    -0.9853 C.2        1 SUBUNIT  0
    5 C5         3.5982    -0.4943    -2.3087 C.2        1 SUBUNIT  0
    6 C6         4.6161    -0.9368    -3.1705 C.2        1 SUBUNIT  0
    7 F7         4.3181    -1.2848    -4.4211 F          1 SUBUNIT  0
    8 C8         2.8134     0.3396    -0.0802 C.3        1 SUBUNIT  0
    9 C9         2.4301    -0.7239     0.9909 C.3        1 SUBUNIT  0
   10 C10        0.9657    -0.5772     1.4292 C.3        1 SUBUNIT  0
   11 C11        0.0332    -0.6946     0.2056 C.3        1 SUBUNIT  0
   12 C12        0.7234    -0.2667    -1.1177 C.3        1 SUBUNIT  0
   13 O13        1.6868     0.7459    -0.8581 O.3        1 SUBUNIT  0
   14 N14        3.3178    -0.6386     2.1456 N.3        1 SUBUNIT  0
   15 F15        5.5341     0.1434     0.7258 F          1 SUBUNIT  0
   16 F16        6.9167    -1.4259    -3.5216 F          1 SUBUNIT  0
   17 N17       -1.1834     0.0794     0.4262 N.3        1 SUBUNIT  0
   18 C18       -2.1482     0.0329    -0.7243 C.3        1 SUBUNIT  0
   19 C19       -3.4528    -0.1971    -0.0312 C.2        1 SUBUNIT  0
   20 C20       -3.2949    -0.3415     1.3282 C.2        1 SUBUNIT  0
   21 C21       -1.8599    -0.2247     1.7334 C.3        1 SUBUNIT  0
   22 N22       -4.7735    -0.3079    -0.3471 N.2        1 SUBUNIT  0
   23 C23       -4.5747    -0.5548     1.8474 C.2        1 SUBUNIT  0
   24 N24       -5.4438    -0.5271     0.8014 N.pl3      1 SUBUNIT  0
   25 C25       -6.8199    -0.7333     1.1514 C.2        1 SUBUNIT  0
   26 C26       -7.1887    -0.9352     2.4359 C.2        1 SUBUNIT  0
   27 N27       -4.8950    -0.7705     3.2897 N.2        1 SUBUNIT  0
   28 C28       -6.1597    -0.9446     3.5050 C.2        1 SUBUNIT  0
   29 C29       -7.8610    -0.7219     0.0597 C.3        1 SUBUNIT  0
   30 H30       -6.5165    -1.1124     4.5113 H          1 SUBUNIT  0
   31 H31        7.2697    -0.6957    -1.0336 H          1 SUBUNIT  0
   32 H32        2.5791    -0.4372    -2.6646 H          1 SUBUNIT  0
   33 H33        3.1645     1.2543     0.3992 H          1 SUBUNIT  0
   34 H34        2.5312    -1.7265     0.5688 H          1 SUBUNIT  0
   35 H35        0.6999    -1.3296     2.1765 H          1 SUBUNIT  0
   36 H36        0.8441     0.3932     1.9121 H          1 SUBUNIT  0
   37 H37       -0.2589    -1.7386     0.0917 H          1 SUBUNIT  0
   38 H38        0.0060     0.1148    -1.8445 H          1 SUBUNIT  0
   39 H39        1.2285    -1.1116    -1.5851 H          1 SUBUNIT  0
   40 H40        4.1862    -1.1471     1.9255 H          1 SUBUNIT  0
   41 H41        3.5544     0.3537     2.2963 H          1 SUBUNIT  0
   42 H42       -1.9282    -0.7841    -1.3963 H          1 SUBUNIT  0
   43 H43       -2.1428     0.9698    -1.2629 H          1 SUBUNIT  0
   44 H44       -1.7120     0.5814     2.4350 H          1 SUBUNIT  0
   45 H45       -1.5101    -1.1537     2.1596 H          1 SUBUNIT  0
   46 H46       -8.2270    -1.0868     2.6912 H          1 SUBUNIT  0
   47 H47       -8.8492    -0.5569     0.4919 H          1 SUBUNIT  0
   48 H48       -7.6141     0.0370    -0.6791 H          1 SUBUNIT  0
   49 H49       -7.8764    -1.6891    -0.4448 H          1 SUBUNIT  0
@<TRIPOS>BOND
    1     1     2 2
    2     1    16 1
    3     2     3 1
    4     2    31 1
    5     3     4 2
    6     3    15 1
    7     4     5 1
    8     4     8 1
    9     5     6 2
   10     5    32 1
   11     6     1 1
   12     6     7 1
   13     8    13 1
   14     8    33 1
   15     9     8 1
   16     9    14 1
   17     9    34 1
   18    10     9 1
   19    10    35 1
   20    10    36 1
   21    11    10 1
   22    11    17 1
   23    11    37 1
   24    12    11 1
   25    12    38 1
   26    12    39 1
   27    13    12 1
   28    14    40 1
   29    14    41 1
   30    18    17 1
   31    18    19 1
   32    18    42 1
   33    18    43 1
   34    19    20 1
   35    19    22 2
   36    20    21 1
   37    20    23 2
   38    21    17 1
   39    21    44 1
   40    21    45 1
   41    23    24 1
   42    23    27 1
   43    24    22 1
   44    24    25 1
   45    25    29 1
   46    26    25 2
   47    26    46 1
   48    27    28 2
   49    28    26 1
   50    28    30 1
   51    29    47 1
   52    29    48 1
   53    29    49 1
@<TRIPOS>SUBSTRUCTURE
1   ****   1
@<SCITEGIC>MOL_PROPERTY
AbsoluteEnergy
SciTegic.value.StringValue
104.088

@<SCITEGIC>MOL_PROPERTY
Activ
SciTegic.value.StringValue
44

@<SCITEGIC>MOL_PROPERTY
Angle Energy
SciTegic.value.StringValue
28.6562805175781

@<SCITEGIC>MOL_PROPERTY
Bond Energy
SciTegic.value.StringValue
4.08552980422974

@<SCITEGIC>MOL_PROPERTY
CHARMm Energy
SciTegic.value.StringValue
46.2027206420898

@<SCITEGIC>MOL_PROPERTY
Clean Energy
SciTegic.value.StringValue
68.6101150512695

@<SCITEGIC>MOL_PROPERTY
ConfNumber
SciTegic.value.StringValue
44

@<SCITEGIC>MOL_PROPERTY
Dihedral Energy
SciTegic.value.StringValue
13.8611402511597

@<SCITEGIC>MOL_PROPERTY
Electrostatic Energy
SciTegic.value.StringValue
3.05672001838684

@<SCITEGIC>MOL_PROPERTY
Estimate
SciTegic.value.StringValue
7.97937

@<SCITEGIC>MOL_PROPERTY
FitValue
SciTegic.value.StringValue
6.04523

@<SCITEGIC>MOL_PROPERTY
Forcefield
SciTegic.value.StringValue
CHARMm

@<SCITEGIC>MOL_PROPERTY
ForcefieldBase
SciTegic.value.StringValue
CHARMm

@<SCITEGIC>MOL_PROPERTY
ForcefieldFFML
SciTegic.value.StringValue
<?xml version="1.0" encoding="UTF-8"?>
<!DOCTYPE ffml SYSTEM "Ffml.dtd">
<ffml version="1.0">
<forcefield name="CHARMm" derivedFrom="CHARMm" base="CHARMm">
<atomTypes>
</atomTypes>
<parameters>
</parameters>
</forcefield>
</ffml>

@<SCITEGIC>MOL_PROPERTY
HBA_lipid_1
SciTegic.value.StringValue
1

@<SCITEGIC>MOL_PROPERTY
HBA_lipid_2
SciTegic.value.StringValue
0

@<SCITEGIC>MOL_PROPERTY
HBD_3
SciTegic.value.StringValue
1

@<SCITEGIC>MOL_PROPERTY
HYDROPHOBIC_4
SciTegic.value.StringValue
1

@<SCITEGIC>MOL_PROPERTY
Hydrogen Bond Energy
SciTegic.value.StringValue
0

@<SCITEGIC>MOL_PROPERTY
Improper Energy
SciTegic.value.StringValue
0.0130200004205108

@<SCITEGIC>MOL_PROPERTY
Initial Potential Energy
SciTegic.value.StringValue
77.7831420898438

@<SCITEGIC>MOL_PROPERTY
Initial RMS Gradient
SciTegic.value.StringValue
27.6327095031738

@<SCITEGIC>MOL_PROPERTY
MapNumber
SciTegic.value.StringValue
1

@<SCITEGIC>MOL_PROPERTY
MappedAtoms
SciTegic.value.StringValue
17,-1.0167,0.0667961,0.0242775,1.6,HBA_lipid_1.11
17,-0.184586,2.75431,1.06583,2.2,HBA_lipid_1.21
14,3.47357,-0.611315,2.09029,1.6,HBD_3.11
14,2.55692,-2.51521,4.21983,2.2,HBD_3.21
1,5.2,-0.8,-2.2,1.6,HYDROPHOBIC_4.11

@<SCITEGIC>MOL_PROPERTY
MappedFeatures
SciTegic.value.StringValue
HBA_lipid_1,HBD_3,HYDROPHOBIC_4

@<SCITEGIC>MOL_PROPERTY
MappedLocations
SciTegic.value.StringValue
HBA_lipid_1.11,HBA_lipid_1.21,HBD_3.11,HBD_3.21,HYDROPHOBIC_4.11

@<SCITEGIC>MOL_PROPERTY
MappingID
SciTegic.value.StringValue
1

@<SCITEGIC>MOL_PROPERTY
Minimization Criteria
SciTegic.value.StringValue
CONJUG> Minimization exiting with gradient tolerance ( 0.0100000) satisfied.

@<SCITEGIC>MOL_PROPERTY
PartialChargeMethod
SciTegic.value.StringValue
MomanyRone

@<SCITEGIC>MOL_PROPERTY
Pharmprint
SciTegic.value.StringValue
'1011'

@<SCITEGIC>MOL_PROPERTY
Pharmtype
SciTegic.value.StringValue
3

@<SCITEGIC>MOL_PROPERTY
Potential Energy
SciTegic.value.StringValue
46.2027206420898

@<SCITEGIC>MOL_PROPERTY
RMS Gradient
SciTegic.value.StringValue
0.00779999978840351

@<SCITEGIC>MOL_PROPERTY
RelativeEnergy
SciTegic.value.StringValue
17.8597

@<SCITEGIC>MOL_PROPERTY
Solvation Free Energy
SciTegic.value.StringValue
0

@<SCITEGIC>MOL_PROPERTY
Uncert
SciTegic.value.StringValue
1.5

@<SCITEGIC>MOL_PROPERTY
Urey-Bradley Energy
SciTegic.value.StringValue
0

@<SCITEGIC>MOL_PROPERTY
UseResidueTemplateCharge
SciTegic.value.StringValue
True

@<SCITEGIC>MOL_PROPERTY
Van der Waals Energy
SciTegic.value.StringValue
-3.46998000144959

@<SCITEGIC>MOL_PROPERTY
Error
SciTegic.value.StringValue
-5.51421979429454

@<SCITEGIC>MOL_PROPERTY
logActiv
SciTegic.value.StringValue
1.64345267648619

@<SCITEGIC>MOL_PROPERTY
logEstimate
SciTegic.value.StringValue
0.901968603590781

@<SCITEGIC>ATOM_PROPERTY
Formal Charge
SciTegic.value.StringValue
1 0
2 0
3 0
4 0
5 0
6 0
7 0
8 0
9 0
10 0
11 0
12 0
13 0
14 0
15 0
16 0
17 0
18 0
19 0
20 0
21 0
22 0
23 0
24 0
25 0
26 0
27 0
28 0
29 0
30 0
31 0
32 0
33 0
34 0
35 0
36 0
37 0
38 0
39 0
40 0
41 0
42 0
43 0
44 0
45 0
46 0
47 0
48 0
49 0

@<SCITEGIC>ATOM_PROPERTY
pdb_tempFactor
SciTegic.value.DoubleValue
1 0
2 0
3 0
4 0
5 0
6 0
7 0
8 0
9 0
10 0
11 0
12 0
13 0
14 0
15 0
16 0
17 0
18 0
19 0
20 0
21 0
22 0
23 0
24 0
25 0
26 0
27 0
28 0
29 0
30 0
31 0
32 0
33 0
34 0
35 0
36 0
37 0
38 0
39 0
40 0
41 0
42 0
43 0
44 0
45 0
46 0
47 0
48 0
49 0

@<SCITEGIC>ATOM_PROPERTY
pdb_occupancy
SciTegic.value.DoubleValue
1 1
2 1
3 1
4 1
5 1
6 1
7 1
8 1
9 1
10 1
11 1
12 1
13 1
14 1
15 1
16 1
17 1
18 1
19 1
20 1
21 1
22 1
23 1
24 1
25 1
26 1
27 1
28 1
29 1
30 1
31 1
32 1
33 1
34 1
35 1
36 1
37 1
38 1
39 1
40 1
41 1
42 1
43 1
44 1
45 1
46 1
47 1
48 1
49 1

@<TRIPOS>MOLECULE
dpp4_7
44  47  1  0  0
SMALL
FORMAL_CHARGES
@<TRIPOS>ATOM
    1 C1         6.0129    -0.7381    -2.5955 C.2        1 SUBUNIT  0
    2 C2         3.9185     0.2275    -1.8128 C.2        1 SUBUNIT  0
    3 C3         5.1195     0.3463    -2.5327 C.2        1 SUBUNIT  0
    4 C4         3.6051    -0.9766    -1.1544 C.2        1 SUBUNIT  0
    5 C5         5.7015    -1.9405    -1.9372 C.2        1 SUBUNIT  0
    6 C6         4.5002    -2.0624    -1.2174 C.2        1 SUBUNIT  0
    7 C7         2.3325    -1.0915    -0.3957 C.3        1 SUBUNIT  0
    8 O8         1.2807    -0.5434    -1.1982 O.3        1 SUBUNIT  0
    9 C9         0.0678    -0.2707    -0.6694 C.2        1 SUBUNIT  0
   10 C10       -0.1566    -0.2536     0.7396 C.2        1 SUBUNIT  0
   11 C11        0.9933    -0.5004     1.6582 C.3        1 SUBUNIT  0
   12 C12        2.3650    -0.3687     0.9657 C.3        1 SUBUNIT  0
   13 C13       -1.4755    -0.0029     1.2340 C.2        1 SUBUNIT  0
   14 C14       -2.5376     0.2706     0.3156 C.2        1 SUBUNIT  0
   15 C15       -0.9936     0.0083    -1.5623 C.2        1 SUBUNIT  0
   16 C16       -2.2888     0.2814    -1.0774 C.2        1 SUBUNIT  0
   17 C17       -1.7595    -0.0225     2.6288 C.2        1 SUBUNIT  0
   18 C18       -3.0683     0.2386     3.0972 C.2        1 SUBUNIT  0
   19 C19       -3.8483     0.5317     0.7939 C.2        1 SUBUNIT  0
   20 C20       -4.1085     0.5176     2.1824 C.2        1 SUBUNIT  0
   21 N21        3.4064    -0.9085     1.8377 N.3        1 SUBUNIT  0
   22 F22        4.2171    -3.2097    -0.6005 F          1 SUBUNIT  0
   23 F23        7.1536    -0.6336    -3.2744 F          1 SUBUNIT  0
   24 F24        5.4064     1.4894    -3.1526 F          1 SUBUNIT  0
   25 H25       -3.2714     0.2253     4.1581 H          1 SUBUNIT  0
   26 S26       -5.6875     0.8350     2.7597 S.o2       1 SUBUNIT  0
   27 O27       -6.0243     2.2118     2.4354 O.2        1 SUBUNIT  0
   28 O28       -6.5951    -0.1312     2.1681 O.2        1 SUBUNIT  0
   29 C29       -5.7157     0.6393     4.5371 C.3        1 SUBUNIT  0
   30 H30        3.2339     1.0618    -1.7638 H          1 SUBUNIT  0
   31 H31        6.3876    -2.7760    -1.9847 H          1 SUBUNIT  0
   32 H32        2.1183    -2.1506    -0.2462 H          1 SUBUNIT  0
   33 H33        0.8749    -1.5008     2.0767 H          1 SUBUNIT  0
   34 H34        0.9666     0.2003     2.4917 H          1 SUBUNIT  0
   35 H35        2.5750     0.6890     0.8031 H          1 SUBUNIT  0
   36 H36       -0.8106     0.0106    -2.6280 H          1 SUBUNIT  0
   37 H37       -3.0793     0.4939    -1.7840 H          1 SUBUNIT  0
   38 H38       -0.9966    -0.2363     3.3623 H          1 SUBUNIT  0
   39 H39       -4.6582     0.7460     0.1108 H          1 SUBUNIT  0
   40 H40        4.3167    -0.7641     1.3791 H          1 SUBUNIT  0
   41 H41        3.4004    -0.3743     2.7180 H          1 SUBUNIT  0
   42 H42       -6.7249     0.8178     4.9071 H          1 SUBUNIT  0
   43 H43       -5.3378    -0.3489     4.8010 H          1 SUBUNIT  0
   44 H44       -5.0570     1.3797     4.9966 H          1 SUBUNIT  0
@<TRIPOS>BOND
    1     1     5 2
    2     1    23 1
    3     2     3 2
    4     2    30 1
    5     3     1 1
    6     3    24 1
    7     4     2 1
    8     4     7 1
    9     5     6 1
   10     5    31 1
   11     6     4 2
   12     6    22 1
   13     7     8 1
   14     7    32 1
   15     8     9 1
   16     9    10 2
   17     9    15 1
   18    10    11 1
   19    10    13 1
   20    11    12 1
   21    11    33 1
   22    11    34 1
   23    12     7 1
   24    12    21 1
   25    12    35 1
   26    13    17 2
   27    14    13 1
   28    14    19 2
   29    15    16 2
   30    15    36 1
   31    16    14 1
   32    16    37 1
   33    17    38 1
   34    18    17 1
   35    18    25 1
   36    19    20 1
   37    19    39 1
   38    20    18 2
   39    20    26 1
   40    21    40 1
   41    21    41 1
   42    26    27 2
   43    26    28 2
   44    26    29 1
   45    29    42 1
   46    29    43 1
   47    29    44 1
@<TRIPOS>SUBSTRUCTURE
1   ****   1
@<SCITEGIC>MOL_PROPERTY
AbsoluteEnergy
SciTegic.value.StringValue
42.2995

@<SCITEGIC>MOL_PROPERTY
Activ
SciTegic.value.StringValue
5.8

@<SCITEGIC>MOL_PROPERTY
Angle Energy
SciTegic.value.StringValue
11.4758

@<SCITEGIC>MOL_PROPERTY
Bond Energy
SciTegic.value.StringValue
1.77628

@<SCITEGIC>MOL_PROPERTY
CHARMm Energy
SciTegic.value.StringValue
6.33558

@<SCITEGIC>MOL_PROPERTY
Clean Energy
SciTegic.value.StringValue
3.36166

@<SCITEGIC>MOL_PROPERTY
ConfNumber
SciTegic.value.StringValue
13

@<SCITEGIC>MOL_PROPERTY
Dihedral Energy
SciTegic.value.StringValue
6.0143

@<SCITEGIC>MOL_PROPERTY
Electrostatic Energy
SciTegic.value.StringValue
-16.8407

@<SCITEGIC>MOL_PROPERTY
Estimate
SciTegic.value.StringValue
8.80776

@<SCITEGIC>MOL_PROPERTY
FitValue
SciTegic.value.StringValue
6.00233

@<SCITEGIC>MOL_PROPERTY
Forcefield
SciTegic.value.StringValue
CHARMm

@<SCITEGIC>MOL_PROPERTY
ForcefieldBase
SciTegic.value.StringValue
CHARMm

@<SCITEGIC>MOL_PROPERTY
ForcefieldFFML
SciTegic.value.StringValue
<?xml version="1.0" encoding="UTF-8"?>
<!DOCTYPE ffml SYSTEM "Ffml.dtd">
<ffml version="1.0">
<forcefield name="CHARMm" derivedFrom="CHARMm" base="CHARMm">
<atomTypes>
</atomTypes>
<parameters>
</parameters>
</forcefield>
</ffml>

@<SCITEGIC>MOL_PROPERTY
HBA_lipid_1
SciTegic.value.StringValue
0

@<SCITEGIC>MOL_PROPERTY
HBA_lipid_2
SciTegic.value.StringValue
1

@<SCITEGIC>MOL_PROPERTY
HBD_3
SciTegic.value.StringValue
1

@<SCITEGIC>MOL_PROPERTY
HYDROPHOBIC_4
SciTegic.value.StringValue
1

@<SCITEGIC>MOL_PROPERTY
Hydrogen Bond Energy
SciTegic.value.StringValue
0

@<SCITEGIC>MOL_PROPERTY
Improper Energy
SciTegic.value.StringValue
0.08901

@<SCITEGIC>MOL_PROPERTY
Initial Potential Energy
SciTegic.value.StringValue
23.3096

@<SCITEGIC>MOL_PROPERTY
Initial RMS Gradient
SciTegic.value.StringValue
15.3408

@<SCITEGIC>MOL_PROPERTY
MapNumber
SciTegic.value.StringValue
1

@<SCITEGIC>MOL_PROPERTY
MappedAtoms
SciTegic.value.StringValue
28,-6.73021,-0.21625,1.92614,1.6,HBA_lipid_2.11
28,-8.10208,-1.74366,4.1136,2.2,HBA_lipid_2.21
21,3.47357,-0.611315,2.09029,1.6,HBD_3.11
21,2.55692,-2.51521,4.21983,2.2,HBD_3.21
1,5.2,-0.8,-2.2,1.6,HYDROPHOBIC_4.11

@<SCITEGIC>MOL_PROPERTY
MappedFeatures
SciTegic.value.StringValue
HBA_lipid_2,HBD_3,HYDROPHOBIC_4

@<SCITEGIC>MOL_PROPERTY
MappedLocations
SciTegic.value.StringValue
HBA_lipid_2.11,HBA_lipid_2.21,HBD_3.11,HBD_3.21,HYDROPHOBIC_4.11

@<SCITEGIC>MOL_PROPERTY
MappingID
SciTegic.value.StringValue
1

@<SCITEGIC>MOL_PROPERTY
Minimization Criteria
SciTegic.value.StringValue
CONJUG> Minimization exiting with gradient tolerance ( 0.0100000) satisfied.

@<SCITEGIC>MOL_PROPERTY
PartialChargeMethod
SciTegic.value.StringValue
MomanyRone

@<SCITEGIC>MOL_PROPERTY
Pharmprint
SciTegic.value.StringValue
'0111'

@<SCITEGIC>MOL_PROPERTY
Pharmtype
SciTegic.value.StringValue
3

@<SCITEGIC>MOL_PROPERTY
Potential Energy
SciTegic.value.StringValue
6.33558

@<SCITEGIC>MOL_PROPERTY
RMS Gradient
SciTegic.value.StringValue
0.00828

@<SCITEGIC>MOL_PROPERTY
RelativeEnergy
SciTegic.value.StringValue
0.926748

@<SCITEGIC>MOL_PROPERTY
Solvation Free Energy
SciTegic.value.StringValue
0

@<SCITEGIC>MOL_PROPERTY
Uncert
SciTegic.value.StringValue
1.5

@<SCITEGIC>MOL_PROPERTY
Urey-Bradley Energy
SciTegic.value.StringValue
0

@<SCITEGIC>MOL_PROPERTY
UseResidueTemplateCharge
SciTegic.value.StringValue
True

@<SCITEGIC>MOL_PROPERTY
Van der Waals Energy
SciTegic.value.StringValue
3.82087

@<SCITEGIC>MOL_PROPERTY
Error
SciTegic.value.StringValue
1.51857931034483

@<SCITEGIC>MOL_PROPERTY
logActiv
SciTegic.value.StringValue
0.763427993562937

@<SCITEGIC>MOL_PROPERTY
logEstimate
SciTegic.value.StringValue
0.944865472165362

@<SCITEGIC>ATOM_PROPERTY
Formal Charge
SciTegic.value.StringValue
1 0
2 0
3 0
4 0
5 0
6 0
7 0
8 0
9 0
10 0
11 0
12 0
13 0
14 0
15 0
16 0
17 0
18 0
19 0
20 0
21 0
22 0
23 0
24 0
25 0
26 0
27 0
28 0
29 0
30 0
31 0
32 0
33 0
34 0
35 0
36 0
37 0
38 0
39 0
40 0
41 0
42 0
43 0
44 0

@<SCITEGIC>ATOM_PROPERTY
pdb_tempFactor
SciTegic.value.DoubleValue
1 0
2 0
3 0
4 0
5 0
6 0
7 0
8 0
9 0
10 0
11 0
12 0
13 0
14 0
15 0
16 0
17 0
18 0
19 0
20 0
21 0
22 0
23 0
24 0
25 0
26 0
27 0
28 0
29 0
30 0
31 0
32 0
33 0
34 0
35 0
36 0
37 0
38 0
39 0
40 0
41 0
42 0
43 0
44 0

@<SCITEGIC>ATOM_PROPERTY
pdb_occupancy
SciTegic.value.DoubleValue
1 1
2 1
3 1
4 1
5 1
6 1
7 1
8 1
9 1
10 1
11 1
12 1
13 1
14 1
15 1
16 1
17 1
18 1
19 1
20 1
21 1
22 1
23 1
24 1
25 1
26 1
27 1
28 1
29 1
30 1
31 1
32 1
33 1
34 1
35 1
36 1
37 1
38 1
39 1
40 1
41 1
42 1
43 1
44 1

@<TRIPOS>MOLECULE
dpp4_9
54  57  1  0  0
SMALL
FORMAL_CHARGES
@<TRIPOS>ATOM
    1 C1         5.9206    -0.7722    -2.4215 C.2        1 SUBUNIT  0
    2 C2         3.6907     0.1060    -1.9883 C.2        1 SUBUNIT  0
    3 C3         4.9275     0.1973    -2.6531 C.2        1 SUBUNIT  0
    4 C4         3.4450    -0.9519    -1.0944 C.2        1 SUBUNIT  0
    5 C5         5.6762    -1.8291    -1.5272 C.2        1 SUBUNIT  0
    6 C6         4.4399    -1.9215    -0.8636 C.2        1 SUBUNIT  0
    7 C7         2.1337    -1.0341    -0.3988 C.3        1 SUBUNIT  0
    8 C8         2.2000    -0.4322     1.0036 C.3        1 SUBUNIT  0
    9 C9         0.9023    -0.6201     1.7909 C.3        1 SUBUNIT  0
   10 C10       -0.2734    -0.9183     0.8964 C.2        1 SUBUNIT  0
   11 N11       -0.6355    -2.2231     0.6993 N.am       1 SUBUNIT  0
   12 C12        0.2271    -3.3367     1.1922 C.3        1 SUBUNIT  0
   13 C13        0.4757    -4.4195     0.1103 C.3        1 SUBUNIT  0
   14 N14       -0.7418    -4.7311    -0.6688 N.pl3      1 SUBUNIT  0
   15 C15       -1.8056    -3.9079    -0.7332 C.2        1 SUBUNIT  0
   16 C16       -1.9001    -2.5642    -0.0153 C.3        1 SUBUNIT  0
   17 N17       -2.7425    -4.5022    -1.5471 N.2        1 SUBUNIT  0
   18 N18       -0.9842    -5.8093    -1.4047 N.2        1 SUBUNIT  0
   19 C19       -2.2049    -5.7005    -1.9597 C.2        1 SUBUNIT  0
   20 O20       -0.8871    -0.0256     0.3579 O.2        1 SUBUNIT  0
   21 N21        3.3237    -0.9842     1.7417 N.3        1 SUBUNIT  0
   22 F22        5.1504     1.2001    -3.4987 F          1 SUBUNIT  0
   23 F23        7.0948    -0.6937    -3.0450 F          1 SUBUNIT  0
   24 F24        4.2205    -2.9285    -0.0194 F          1 SUBUNIT  0
   25 C25       -2.8664    -6.7093    -2.8744 C.3        1 SUBUNIT  0
   26 F26       -2.0289    -7.7807    -3.0534 F          1 SUBUNIT  0
   27 F27       -3.1281    -6.1255    -4.0862 F          1 SUBUNIT  0
   28 F28       -4.0398    -7.1379    -2.3094 F          1 SUBUNIT  0
   29 C29       -3.0725    -2.5680     0.9712 C.3        1 SUBUNIT  0
   30 O30       -4.2501    -2.8624     0.2550 O.3        1 SUBUNIT  0
   31 C31       -3.2240    -1.1835     1.5863 C.3        1 SUBUNIT  0
   32 C32       -4.6039    -0.6558     1.9139 C.3        1 SUBUNIT  0
   33 C33       -3.8190    -0.0592     0.7657 C.3        1 SUBUNIT  0
   34 H34        2.9299     0.8516    -2.1667 H          1 SUBUNIT  0
   35 H35        6.4402    -2.5728    -1.3491 H          1 SUBUNIT  0
   36 H36        1.3705    -0.5359    -0.9976 H          1 SUBUNIT  0
   37 H37        1.8102    -2.0756    -0.3550 H          1 SUBUNIT  0
   38 H38        2.4737     0.6212     0.9591 H          1 SUBUNIT  0
   39 H39        0.7340     0.3177     2.3216 H          1 SUBUNIT  0
   40 H40        1.0109    -1.4116     2.5329 H          1 SUBUNIT  0
   41 H41       -0.2733    -3.7873     2.0520 H          1 SUBUNIT  0
   42 H42        1.1767    -2.9494     1.5598 H          1 SUBUNIT  0
   43 H43        0.8547    -5.3271     0.5836 H          1 SUBUNIT  0
   44 H44        1.2494    -4.0812    -0.5797 H          1 SUBUNIT  0
   45 H45       -2.0839    -1.8027    -0.7765 H          1 SUBUNIT  0
   46 H46        3.3968    -0.4865     2.6399 H          1 SUBUNIT  0
   47 H47        3.1261    -1.9749     1.9380 H          1 SUBUNIT  0
   48 H48       -2.9489    -3.3236     1.7462 H          1 SUBUNIT  0
   49 H49       -4.4551    -3.7963     0.4138 H          1 SUBUNIT  0
   50 H50       -2.4160    -0.9234     2.2707 H          1 SUBUNIT  0
   51 H51       -5.4624    -1.2815     1.6736 H          1 SUBUNIT  0
   52 H52       -4.7122    -0.0578     2.8178 H          1 SUBUNIT  0
   53 H53       -3.4017     0.9392     0.8983 H          1 SUBUNIT  0
   54 H54       -4.1499    -0.2857    -0.2488 H          1 SUBUNIT  0
@<TRIPOS>BOND
    1     1     5 2
    2     1    23 1
    3     2     3 2
    4     2    34 1
    5     3     1 1
    6     3    22 1
    7     4     2 1
    8     4     7 1
    9     5     6 1
   10     5    35 1
   11     6     4 2
   12     6    24 1
   13     7     8 1
   14     7    36 1
   15     7    37 1
   16     8     9 1
   17     8    21 1
   18     8    38 1
   19     9    10 1
   20     9    39 1
   21     9    40 1
   22    10    11 1
   23    10    20 2
   24    11    12 1
   25    12    13 1
   26    12    41 1
   27    12    42 1
   28    13    14 1
   29    13    43 1
   30    13    44 1
   31    14    15 1
   32    14    18 1
   33    15    16 1
   34    15    17 2
   35    16    11 1
   36    16    29 1
   37    16    45 1
   38    18    19 2
   39    19    17 1
   40    19    25 1
   41    21    46 1
   42    21    47 1
   43    25    26 1
   44    25    27 1
   45    25    28 1
   46    29    30 1
   47    29    31 1
   48    29    48 1
   49    30    49 1
   50    31    33 1
   51    31    50 1
   52    32    31 1
   53    32    33 1
   54    32    51 1
   55    32    52 1
   56    33    53 1
   57    33    54 1
@<TRIPOS>SUBSTRUCTURE
1   ****   1
@<SCITEGIC>MOL_PROPERTY
AbsoluteEnergy
SciTegic.value.StringValue
56.1655

@<SCITEGIC>MOL_PROPERTY
Activ
SciTegic.value.StringValue
12

@<SCITEGIC>MOL_PROPERTY
Angle Energy
SciTegic.value.StringValue
11.5549898147583

@<SCITEGIC>MOL_PROPERTY
Bond Energy
SciTegic.value.StringValue
1.47913002967834

@<SCITEGIC>MOL_PROPERTY
CHARMm Energy
SciTegic.value.StringValue
25.536470413208

@<SCITEGIC>MOL_PROPERTY
Clean Energy
SciTegic.value.StringValue
77.7677993774414

@<SCITEGIC>MOL_PROPERTY
ConfNumber
SciTegic.value.StringValue
64

@<SCITEGIC>MOL_PROPERTY
Dihedral Energy
SciTegic.value.StringValue
11.187159538269

@<SCITEGIC>MOL_PROPERTY
Electrostatic Energy
SciTegic.value.StringValue
6.12723016738892

@<SCITEGIC>MOL_PROPERTY
Estimate
SciTegic.value.StringValue
9.22655

@<SCITEGIC>MOL_PROPERTY
FitValue
SciTegic.value.StringValue
5.98216

@<SCITEGIC>MOL_PROPERTY
Forcefield
SciTegic.value.StringValue
CHARMm

@<SCITEGIC>MOL_PROPERTY
ForcefieldBase
SciTegic.value.StringValue
CHARMm

@<SCITEGIC>MOL_PROPERTY
ForcefieldFFML
SciTegic.value.StringValue
<?xml version="1.0" encoding="UTF-8"?>
<!DOCTYPE ffml SYSTEM "Ffml.dtd">
<ffml version="1.0">
<forcefield name="CHARMm" derivedFrom="CHARMm" base="CHARMm">
<atomTypes>
</atomTypes>
<parameters>
<bond atom1="CT" atom2="NR56">
<quadratic
refValue="1.47"
forceConstant="390"/>
</bond>
<angle atom1="C5R" atom2="CF3" atom3="XF">
<quadratic
refValue="110.26"
forceConstant="53.5714"/>
</angle>
<angle atom1="CR56" atom2="CT" atom3="CT">
<quadratic
refValue="109.47"
forceConstant="70"/>
</angle>
<angle atom1="CR56" atom2="CT" atom3="HA">
<quadratic
refValue="109.47"
forceConstant="40"/>
</angle>
<angle atom1="CR56" atom2="CT" atom3="NX">
<quadratic
refValue="111.6"
forceConstant="70"/>
</angle>
<angle atom1="CT" atom2="CR56" atom3="N5R">
<quadratic
refValue="122"
forceConstant="58"/>
</angle>
<angle atom1="CT" atom2="CT" atom3="NR56">
<quadratic
refValue="111"
forceConstant="46.5"/>
</angle>
<angle atom1="CT" atom2="NR56" atom3="CR56">
<quadratic
refValue="130"
forceConstant="70"/>
</angle>
<angle atom1="CT" atom2="NR56" atom3="N5R">
<quadratic
refValue="127"
forceConstant="70"/>
</angle>
<angle atom1="N5R" atom2="C5R" atom3="CF3">
<quadratic
refValue="119.136"
forceConstant="68"/>
</angle>
<angle atom1="NR56" atom2="CR56" atom3="CT">
<quadratic
refValue="122"
forceConstant="58"/>
</angle>
<angle atom1="NR56" atom2="CT" atom3="HA">
<quadratic
refValue="109.47"
forceConstant="37.5"/>
</angle>
<angle atom1="OT" atom2="CT" atom3="CT3">
<quadratic
refValue="110.5"
forceConstant="45"/>
</angle>
<torsion atom1="CT" atom2="CT" atom3="NR56" atom4="CR56">
<multiplecos
v1="0"
v2="0"
v3="0"
v4="0"
v5="0"
v6="0.15"
gamma1="0"
gamma2="0"
gamma3="0"
gamma4="0"
gamma5="0"
gamma6="180"/>
</torsion>
<torsion atom1="CT" atom2="CT" atom3="NR56" atom4="N5R">
<multiplecos
v1="0"
v2="0"
v3="0.07"
v4="0"
v5="0"
v6="0"
gamma1="0"
gamma2="0"
gamma3="0"
gamma4="0"
gamma5="0"
gamma6="0"/>
</torsion>
<torsion atom1="HA" atom2="CT" atom3="NR56" atom4="CR56">
<multiplecos
v1="0"
v2="0"
v3="0"
v4="0"
v5="0"
v6="0.15"
gamma1="0"
gamma2="0"
gamma3="0"
gamma4="0"
gamma5="0"
gamma6="180"/>
</torsion>
<torsion atom1="HA" atom2="CT" atom3="NR56" atom4="N5R">
<multiplecos
v1="0"
v2="0"
v3="0"
v4="0"
v5="0"
v6="0.15"
gamma1="0"
gamma2="0"
gamma3="0"
gamma4="0"
gamma5="0"
gamma6="180"/>
</torsion>
<torsion atom1="N5R" atom2="C5R" atom3="CF3" atom4="XF">
<multiplecos
v1="0"
v2="0"
v3="0"
v4="0"
v5="0"
v6="0.1"
gamma1="0"
gamma2="0"
gamma3="0"
gamma4="0"
gamma5="0"
gamma6="0"/>
</torsion>
<torsion atom1="N5R" atom2="CR56" atom3="CT" atom4="CT">
<multiplecos
v1="0"
v2="0"
v3="0"
v4="0"
v5="0"
v6="0.01"
gamma1="0"
gamma2="0"
gamma3="0"
gamma4="0"
gamma5="0"
gamma6="0"/>
</torsion>
<torsion atom1="N5R" atom2="CR56" atom3="CT" atom4="HA">
<multiplecos
v1="0"
v2="0"
v3="0"
v4="0"
v5="0"
v6="0.01"
gamma1="0"
gamma2="0"
gamma3="0"
gamma4="0"
gamma5="0"
gamma6="0"/>
</torsion>
<torsion atom1="N5R" atom2="CR56" atom3="CT" atom4="NX">
<multiplecos
v1="0"
v2="0"
v3="0"
v4="0"
v5="0"
v6="0.01"
gamma1="0"
gamma2="0"
gamma3="0"
gamma4="0"
gamma5="0"
gamma6="0"/>
</torsion>
<torsion atom1="NR56" atom2="CR56" atom3="CT" atom4="CT">
<multiplecos
v1="0"
v2="0"
v3="0"
v4="0"
v5="0"
v6="0.01"
gamma1="0"
gamma2="0"
gamma3="0"
gamma4="0"
gamma5="0"
gamma6="0"/>
</torsion>
<torsion atom1="NR56" atom2="CR56" atom3="CT" atom4="HA">
<multiplecos
v1="0"
v2="0"
v3="0"
v4="0"
v5="0"
v6="0.01"
gamma1="0"
gamma2="0"
gamma3="0"
gamma4="0"
gamma5="0"
gamma6="0"/>
</torsion>
<torsion atom1="NR56" atom2="CR56" atom3="CT" atom4="NX">
<multiplecos
v1="0"
v2="0"
v3="0"
v4="0"
v5="0"
v6="0.01"
gamma1="0"
gamma2="0"
gamma3="0"
gamma4="0"
gamma5="0"
gamma6="0"/>
</torsion>
<improper atom1="NR56" atom2="CR56" atom3="N5R" atom4="CT">
<cos1
refValue="0"
forceConstant="90"
periodicity="0"/>
</improper>
</parameters>
</forcefield>
</ffml>

@<SCITEGIC>MOL_PROPERTY
HBA_lipid_1
SciTegic.value.StringValue
1

@<SCITEGIC>MOL_PROPERTY
HBA_lipid_2
SciTegic.value.StringValue
0

@<SCITEGIC>MOL_PROPERTY
HBD_3
SciTegic.value.StringValue
1

@<SCITEGIC>MOL_PROPERTY
HYDROPHOBIC_4
SciTegic.value.StringValue
1

@<SCITEGIC>MOL_PROPERTY
Hydrogen Bond Energy
SciTegic.value.StringValue
0

@<SCITEGIC>MOL_PROPERTY
Improper Energy
SciTegic.value.StringValue
0.0539099983870983

@<SCITEGIC>MOL_PROPERTY
Initial Potential Energy
SciTegic.value.StringValue
60.0667114257813

@<SCITEGIC>MOL_PROPERTY
Initial RMS Gradient
SciTegic.value.StringValue
14.1337099075317

@<SCITEGIC>MOL_PROPERTY
MapNumber
SciTegic.value.StringValue
1

@<SCITEGIC>MOL_PROPERTY
MappedAtoms
SciTegic.value.StringValue
20,-1.0167,0.0667961,0.0242775,1.6,HBA_lipid_1.11
20,-0.184586,2.75431,1.06583,2.2,HBA_lipid_1.21
21,3.47357,-0.611315,2.09029,1.6,HBD_3.11
21,2.55692,-2.51521,4.21983,2.2,HBD_3.21
1,5.2,-0.8,-2.2,1.6,HYDROPHOBIC_4.11

@<SCITEGIC>MOL_PROPERTY
MappedFeatures
SciTegic.value.StringValue
HBA_lipid_1,HBD_3,HYDROPHOBIC_4

@<SCITEGIC>MOL_PROPERTY
MappedLocations
SciTegic.value.StringValue
HBA_lipid_1.11,HBA_lipid_1.21,HBD_3.11,HBD_3.21,HYDROPHOBIC_4.11

@<SCITEGIC>MOL_PROPERTY
MappingID
SciTegic.value.StringValue
1

@<SCITEGIC>MOL_PROPERTY
Minimization Criteria
SciTegic.value.StringValue
CONJUG> Minimization exiting with gradient tolerance ( 0.0100000) satisfied.

@<SCITEGIC>MOL_PROPERTY
PartialChargeMethod
SciTegic.value.StringValue
MomanyRone

@<SCITEGIC>MOL_PROPERTY
Pharmprint
SciTegic.value.StringValue
'1011'

@<SCITEGIC>MOL_PROPERTY
Pharmtype
SciTegic.value.StringValue
3

@<SCITEGIC>MOL_PROPERTY
Potential Energy
SciTegic.value.StringValue
25.536470413208

@<SCITEGIC>MOL_PROPERTY
RMS Gradient
SciTegic.value.StringValue
0.00923999957740307

@<SCITEGIC>MOL_PROPERTY
RelativeEnergy
SciTegic.value.StringValue
11.9745

@<SCITEGIC>MOL_PROPERTY
Solvation Free Energy
SciTegic.value.StringValue
0

@<SCITEGIC>MOL_PROPERTY
Uncert
SciTegic.value.StringValue
1.5

@<SCITEGIC>MOL_PROPERTY
Urey-Bradley Energy
SciTegic.value.StringValue
0

@<SCITEGIC>MOL_PROPERTY
UseResidueTemplateCharge
SciTegic.value.StringValue
True

@<SCITEGIC>MOL_PROPERTY
Van der Waals Energy
SciTegic.value.StringValue
-4.86594009399414

@<SCITEGIC>MOL_PROPERTY
Error
SciTegic.value.StringValue
-1.30059448006026

@<SCITEGIC>MOL_PROPERTY
logActiv
SciTegic.value.StringValue
1.07918124604762

@<SCITEGIC>MOL_PROPERTY
logEstimate
SciTegic.value.StringValue
0.965039339589997

@<SCITEGIC>ATOM_PROPERTY
Formal Charge
SciTegic.value.StringValue
1 0
2 0
3 0
4 0
5 0
6 0
7 0
8 0
9 0
10 0
11 0
12 0
13 0
14 0
15 0
16 0
17 0
18 0
19 0
20 0
21 0
22 0
23 0
24 0
25 0
26 0
27 0
28 0
29 0
30 0
31 0
32 0
33 0
34 0
35 0
36 0
37 0
38 0
39 0
40 0
41 0
42 0
43 0
44 0
45 0
46 0
47 0
48 0
49 0
50 0
51 0
52 0
53 0
54 0

@<SCITEGIC>ATOM_PROPERTY
pdb_tempFactor
SciTegic.value.DoubleValue
1 0
2 0
3 0
4 0
5 0
6 0
7 0
8 0
9 0
10 0
11 0
12 0
13 0
14 0
15 0
16 0
17 0
18 0
19 0
20 0
21 0
22 0
23 0
24 0
25 0
26 0
27 0
28 0
29 0
30 0
31 0
32 0
33 0
34 0
35 0
36 0
37 0
38 0
39 0
40 0
41 0
42 0
43 0
44 0
45 0
46 0
47 0
48 0
49 0
50 0
51 0
52 0
53 0
54 0

@<SCITEGIC>ATOM_PROPERTY
pdb_occupancy
SciTegic.value.DoubleValue
1 1
2 1
3 1
4 1
5 1
6 1
7 1
8 1
9 1
10 1
11 1
12 1
13 1
14 1
15 1
16 1
17 1
18 1
19 1
20 1
21 1
22 1
23 1
24 1
25 1
26 1
27 1
28 1
29 1
30 1
31 1
32 1
33 1
34 1
35 1
36 1
37 1
38 1
39 1
40 1
41 1
42 1
43 1
44 1
45 1
46 1
47 1
48 1
49 1
50 1
51 1
52 1
53 1
54 1

@<TRIPOS>MOLECULE
dpp4_4
60  64  1  0  0
SMALL
FORMAL_CHARGES
@<TRIPOS>ATOM
    1 N1        -2.7523    -0.7680    -1.1264 N.am       1 SUBUNIT  0
    2 C2        -3.2247    -1.9268    -1.7602 C.2        1 SUBUNIT  0
    3 N3        -2.4197    -3.0441    -2.0330 N.am       1 SUBUNIT  0
    4 C4        -0.9979    -2.9390    -1.5939 C.2        1 SUBUNIT  0
    5 C5        -0.5583    -1.8009    -0.9884 C.2        1 SUBUNIT  0
    6 C6        -1.4316    -0.6460    -0.7189 C.2        1 SUBUNIT  0
    7 N7         0.8018    -2.0590    -0.7321 N.pl3      1 SUBUNIT  0
    8 C8        -0.0469    -3.8721    -1.7299 C.2        1 SUBUNIT  0
    9 C9         1.1287    -3.3580    -1.1975 C.2        1 SUBUNIT  0
   10 N10        2.4398    -4.0267    -1.1312 N.pl3      1 SUBUNIT  0
   11 C11        2.9626    -4.8054    -2.2779 C.3        1 SUBUNIT  0
   12 C12        3.4028    -6.2097    -1.8385 C.3        1 SUBUNIT  0
   13 N13        4.2561    -6.0939    -0.6268 N.pl3      1 SUBUNIT  1
   14 C14        3.7214    -5.3498     0.5454 C.3        1 SUBUNIT  0
   15 C15        3.2789    -3.9495     0.0864 C.3        1 SUBUNIT  0
   16 C16       -0.2148    -5.1762    -2.3158 C.1        1 SUBUNIT  0
   17 O17       -1.0022     0.3448    -0.1723 O.2        1 SUBUNIT  0
   18 O18       -4.3866    -1.9809    -2.0956 O.2        1 SUBUNIT  0
   19 C19        1.7392    -1.1335    -0.0786 C.3        1 SUBUNIT  0
   20 C20        2.9812    -1.0258    -0.8369 C.1        1 SUBUNIT  0
   21 C21        3.9928    -0.9353    -1.4556 C.1        1 SUBUNIT  0
   22 C22        5.2361    -0.8276    -2.2151 C.3        1 SUBUNIT  0
   23 N23       -0.3484    -6.2279    -2.7883 N.1        1 SUBUNIT  0
   24 H24        2.5321    -6.8253    -1.6005 H          1 SUBUNIT  0
   25 C25        5.3604    -6.6085    -0.5870 C.2        1 SUBUNIT  0
   26 C26       -3.6801     0.3557    -0.8801 C.3        1 SUBUNIT  0
   27 C27       -4.7123     0.0026     0.1235 C.2        1 SUBUNIT  0
   28 C28       -7.0065    -0.6771     0.7385 C.2        1 SUBUNIT  0
   29 C29       -6.0474    -0.3428    -0.2677 C.2        1 SUBUNIT  0
   30 N30       -6.6411    -0.6627     2.0699 N.2        1 SUBUNIT  0
   31 C31       -4.3804     0.0035     1.5108 C.2        1 SUBUNIT  0
   32 C32       -5.3641    -0.3331     2.4656 C.2        1 SUBUNIT  0
   33 C33       -6.4049    -0.3537    -1.6471 C.2        1 SUBUNIT  0
   34 C34       -7.7220    -0.6960    -2.0151 C.2        1 SUBUNIT  0
   35 C35       -8.3201    -1.0161     0.3387 C.2        1 SUBUNIT  0
   36 C36       -8.6716    -1.0253    -1.0272 C.2        1 SUBUNIT  0
   37 C37       -3.0387     0.3470     1.9261 C.1        1 SUBUNIT  0
   38 N38       -1.9642     0.6246     2.2619 N.1        1 SUBUNIT  0
   39 H39       -2.7716    -3.8635    -2.4895 H          1 SUBUNIT  0
   40 H40        3.8155    -4.2672    -2.6948 H          1 SUBUNIT  0
   41 H41        2.2160    -4.8750    -3.0695 H          1 SUBUNIT  0
   42 H42        3.9338    -6.7109    -2.6513 H          1 SUBUNIT  0
   43 H43        2.8740    -5.9001     0.9573 H          1 SUBUNIT  0
   44 H44        4.4671    -5.2679     1.3384 H          1 SUBUNIT  0
   45 H45        4.1569    -3.3441    -0.1440 H          1 SUBUNIT  0
   46 H46        2.7466    -3.4403     0.8911 H          1 SUBUNIT  0
   47 H47        1.9549    -1.4872     0.9290 H          1 SUBUNIT  0
   48 H48        1.2766    -0.1498     0.0066 H          1 SUBUNIT  0
   49 H49        5.0247    -0.4217    -3.2041 H          1 SUBUNIT  0
   50 H50        5.7246    -1.8007    -2.2534 H          1 SUBUNIT  0
   51 H51        5.9111    -0.1358    -1.7092 H          1 SUBUNIT  0
   52 H52        5.9978    -6.5425     0.2804 H          1 SUBUNIT  0
   53 H53        5.7312    -7.1522    -1.4431 H          1 SUBUNIT  0
   54 H54       -3.1141     1.2199    -0.5315 H          1 SUBUNIT  0
   55 H55       -4.1653     0.6321    -1.8177 H          1 SUBUNIT  0
   56 H56       -5.1285    -0.3352     3.5095 H          1 SUBUNIT  0
   57 H57       -5.6884    -0.1028    -2.4256 H          1 SUBUNIT  0
   58 H58       -7.9903    -0.7025    -3.0560 H          1 SUBUNIT  0
   59 H59       -9.0569    -1.2705     1.0684 H          1 SUBUNIT  0
   60 H60       -9.6744    -1.2863    -1.3246 H          1 SUBUNIT  0
@<TRIPOS>BOND
    1     1     2 1
    2     1     6 1
    3     1    26 1
    4     2     3 1
    5     2    18 2
    6     3     4 1
    7     3    39 1
    8     4     5 2
    9     4     8 1
   10     5     6 1
   11     5     7 1
   12     6    17 2
   13     7    19 1
   14     8     9 2
   15     8    16 1
   16     9     7 1
   17     9    10 1
   18    10    11 1
   19    11    12 1
   20    11    40 1
   21    11    41 1
   22    12    13 1
   23    12    24 1
   24    12    42 1
   25    13    14 1
   26    13    25 2
   27    14    15 1
   28    14    43 1
   29    14    44 1
   30    15    10 1
   31    15    45 1
   32    15    46 1
   33    16    23 3
   34    19    20 1
   35    19    47 1
   36    19    48 1
   37    20    21 3
   38    21    22 1
   39    22    49 1
   40    22    50 1
   41    22    51 1
   42    25    52 1
   43    25    53 1
   44    26    27 1
   45    26    54 1
   46    26    55 1
   47    27    31 2
   48    28    29 1
   49    28    35 2
   50    29    27 1
   51    29    33 2
   52    30    28 1
   53    31    32 1
   54    31    37 1
   55    32    30 2
   56    32    56 1
   57    33    57 1
   58    34    33 1
   59    34    58 1
   60    35    36 1
   61    35    59 1
   62    36    34 2
   63    36    60 1
   64    37    38 3
@<TRIPOS>SUBSTRUCTURE
1   ****   1
@<SCITEGIC>MOL_PROPERTY
AbsoluteEnergy
SciTegic.value.StringValue
122.174

@<SCITEGIC>MOL_PROPERTY
Activ
SciTegic.value.StringValue
2

@<SCITEGIC>MOL_PROPERTY
Angle Energy
SciTegic.value.StringValue
15.6219501495361

@<SCITEGIC>MOL_PROPERTY
Bond Energy
SciTegic.value.StringValue
3.67260003089905

@<SCITEGIC>MOL_PROPERTY
CHARMm Energy
SciTegic.value.StringValue
9.16697978973389

@<SCITEGIC>MOL_PROPERTY
Clean Energy
SciTegic.value.StringValue
111.829704284668

@<SCITEGIC>MOL_PROPERTY
ConfNumber
SciTegic.value.StringValue
22

@<SCITEGIC>MOL_PROPERTY
Dihedral Energy
SciTegic.value.StringValue
8.65447044372559

@<SCITEGIC>MOL_PROPERTY
Electrostatic Energy
SciTegic.value.StringValue
-25.0961799621582

@<SCITEGIC>MOL_PROPERTY
Estimate
SciTegic.value.StringValue
9.55459

@<SCITEGIC>MOL_PROPERTY
FitValue
SciTegic.value.StringValue
5.96699

@<SCITEGIC>MOL_PROPERTY
Forcefield
SciTegic.value.StringValue
CHARMm

@<SCITEGIC>MOL_PROPERTY
ForcefieldBase
SciTegic.value.StringValue
CHARMm

@<SCITEGIC>MOL_PROPERTY
ForcefieldFFML
SciTegic.value.StringValue
<?xml version="1.0" encoding="UTF-8"?>
<!DOCTYPE ffml SYSTEM "Ffml.dtd">
<ffml version="1.0">
<forcefield name="CHARMm" derivedFrom="CHARMm" base="CHARMm">
<atomTypes>
</atomTypes>
<parameters>
<bond atom1="C5R" atom2="CUY2">
<quadratic
refValue="1.451"
forceConstant="342.5"/>
</bond>
<bond atom1="C5R" atom2="NX">
<quadratic
refValue="1.47"
forceConstant="390"/>
</bond>
<angle atom1="C5R" atom2="C5R" atom3="CUY2">
<quadratic
refValue="117.083"
forceConstant="72.5"/>
</angle>
<angle atom1="C5R" atom2="C5R" atom3="NX">
<quadratic
refValue="126"
forceConstant="65"/>
</angle>
<angle atom1="C5R" atom2="CUY2" atom3="N">
<quadratic
refValue="180"
forceConstant="44"/>
</angle>
<angle atom1="C5R" atom2="NX" atom3="CT">
<quadratic
refValue="120"
forceConstant="80"/>
</angle>
<angle atom1="CR56" atom2="C5R" atom3="CUY2">
<quadratic
refValue="119.154"
forceConstant="72.3077"/>
</angle>
<angle atom1="CR56" atom2="NP" atom3="H">
<quadratic
refValue="120"
forceConstant="30"/>
</angle>
<angle atom1="N5R" atom2="C5R" atom3="NX">
<quadratic
refValue="127"
forceConstant="70"/>
</angle>
<angle atom1="N5R" atom2="CT" atom3="CUY1">
<quadratic
refValue="110.845"
forceConstant="51"/>
</angle>
<angle atom1="NP" atom2="CR56" atom3="C5R">
<quadratic
refValue="126"
forceConstant="65"/>
</angle>
<angle atom1="NX" atom2="C" atom3="CR56">
<quadratic
refValue="117.5"
forceConstant="70"/>
</angle>
<angle atom1="NX" atom2="C" atom3="HA">
<quadratic
refValue="110.4"
forceConstant="55"/>
</angle>
<torsion atom1="C5R" atom2="C5R" atom3="CUY2" atom4="N">
<multiplecos
v1="0"
v2="0"
v3="0"
v4="0"
v5="0"
v6="0"
gamma1="0"
gamma2="0"
gamma3="0"
gamma4="0"
gamma5="0"
gamma6="0"/>
</torsion>
<torsion atom1="CR56" atom2="C5R" atom3="CUY2" atom4="N">
<multiplecos
v1="0"
v2="0"
v3="0"
v4="0"
v5="0"
v6="0"
gamma1="0"
gamma2="0"
gamma3="0"
gamma4="0"
gamma5="0"
gamma6="0"/>
</torsion>
<improper atom1="NX" atom2="CT" atom3="CT" atom4="C5R">
<cos1
refValue="0"
forceConstant="40"
periodicity="0"/>
</improper>
</parameters>
</forcefield>
</ffml>

@<SCITEGIC>MOL_PROPERTY
HBA_lipid_1
SciTegic.value.StringValue
1

@<SCITEGIC>MOL_PROPERTY
HBA_lipid_2
SciTegic.value.StringValue
1

@<SCITEGIC>MOL_PROPERTY
HBD_3
SciTegic.value.StringValue
0

@<SCITEGIC>MOL_PROPERTY
HYDROPHOBIC_4
SciTegic.value.StringValue
1

@<SCITEGIC>MOL_PROPERTY
Hydrogen Bond Energy
SciTegic.value.StringValue
0

@<SCITEGIC>MOL_PROPERTY
Improper Energy
SciTegic.value.StringValue
0.555390000343323

@<SCITEGIC>MOL_PROPERTY
Initial Potential Energy
SciTegic.value.StringValue
57.4132385253906

@<SCITEGIC>MOL_PROPERTY
Initial RMS Gradient
SciTegic.value.StringValue
27.8440704345703

@<SCITEGIC>MOL_PROPERTY
MapNumber
SciTegic.value.StringValue
1

@<SCITEGIC>MOL_PROPERTY
MappedAtoms
SciTegic.value.StringValue
17,-1.0167,0.0667961,0.0242775,1.6,HBA_lipid_1.11
17,-0.184586,2.75431,1.06583,2.2,HBA_lipid_1.21
30,-6.73021,-0.21625,1.92614,1.6,HBA_lipid_2.11
30,-8.10208,-1.74366,4.1136,2.2,HBA_lipid_2.21
15,5.2,-0.8,-2.2,1.6,HYDROPHOBIC_4.11

@<SCITEGIC>MOL_PROPERTY
MappedFeatures
SciTegic.value.StringValue
HBA_lipid_1,HBA_lipid_2,HYDROPHOBIC_4

@<SCITEGIC>MOL_PROPERTY
MappedLocations
SciTegic.value.StringValue
HBA_lipid_1.11,HBA_lipid_1.21,HBA_lipid_2.11,HBA_lipid_2.21,HYDROPHOBIC_4.11

@<SCITEGIC>MOL_PROPERTY
MappingID
SciTegic.value.StringValue
1

@<SCITEGIC>MOL_PROPERTY
Minimization Criteria
SciTegic.value.StringValue
CONJUG> Minimization exiting with gradient tolerance ( 0.0100000) satisfied.

@<SCITEGIC>MOL_PROPERTY
PartialChargeMethod
SciTegic.value.StringValue
MomanyRone

@<SCITEGIC>MOL_PROPERTY
Pharmprint
SciTegic.value.StringValue
'1101'

@<SCITEGIC>MOL_PROPERTY
Pharmtype
SciTegic.value.StringValue
3

@<SCITEGIC>MOL_PROPERTY
Potential Energy
SciTegic.value.StringValue
9.16697978973389

@<SCITEGIC>MOL_PROPERTY
RMS Gradient
SciTegic.value.StringValue
0.00941000040620565

@<SCITEGIC>MOL_PROPERTY
RelativeEnergy
SciTegic.value.StringValue
6.08984

@<SCITEGIC>MOL_PROPERTY
Solvation Free Energy
SciTegic.value.StringValue
0

@<SCITEGIC>MOL_PROPERTY
Uncert
SciTegic.value.StringValue
1.5

@<SCITEGIC>MOL_PROPERTY
Urey-Bradley Energy
SciTegic.value.StringValue
0

@<SCITEGIC>MOL_PROPERTY
UseResidueTemplateCharge
SciTegic.value.StringValue
True

@<SCITEGIC>MOL_PROPERTY
Van der Waals Energy
SciTegic.value.StringValue
5.75875997543335

@<SCITEGIC>MOL_PROPERTY
Error
SciTegic.value.StringValue
4.777295

@<SCITEGIC>MOL_PROPERTY
logActiv
SciTegic.value.StringValue
0.301029995663981

@<SCITEGIC>MOL_PROPERTY
logEstimate
SciTegic.value.StringValue
0.980212055644518

@<SCITEGIC>ATOM_PROPERTY
Formal Charge
SciTegic.value.StringValue
1 0
2 0
3 0
4 0
5 0
6 0
7 0
8 0
9 0
10 0
11 0
12 0
13 +1
14 0
15 0
16 0
17 0
18 0
19 0
20 0
21 0
22 0
23 0
24 0
25 0
26 0
27 0
28 0
29 0
30 0
31 0
32 0
33 0
34 0
35 0
36 0
37 0
38 0
39 0
40 0
41 0
42 0
43 0
44 0
45 0
46 0
47 0
48 0
49 0
50 0
51 0
52 0
53 0
54 0
55 0
56 0
57 0
58 0
59 0
60 0

@<SCITEGIC>ATOM_PROPERTY
pdb_tempFactor
SciTegic.value.DoubleValue
1 0
2 0
3 0
4 0
5 0
6 0
7 0
8 0
9 0
10 0
11 0
12 0
13 0
14 0
15 0
16 0
17 0
18 0
19 0
20 0
21 0
22 0
23 0
24 0
25 0
26 0
27 0
28 0
29 0
30 0
31 0
32 0
33 0
34 0
35 0
36 0
37 0
38 0
39 0
40 0
41 0
42 0
43 0
44 0
45 0
46 0
47 0
48 0
49 0
50 0
51 0
52 0
53 0
54 0
55 0
56 0
57 0
58 0
59 0
60 0

@<SCITEGIC>ATOM_PROPERTY
pdb_occupancy
SciTegic.value.DoubleValue
1 1
2 1
3 1
4 1
5 1
6 1
7 1
8 1
9 1
10 1
11 1
12 1
13 1
14 1
15 1
16 1
17 1
18 1
19 1
20 1
21 1
22 1
23 1
24 1
25 1
26 1
27 1
28 1
29 1
30 1
31 1
32 1
33 1
34 1
35 1
36 1
37 1
38 1
39 1
40 1
41 1
42 1
43 1
44 1
45 1
46 1
47 1
48 1
49 1
50 1
51 1
52 1
53 1
54 1
55 1
56 1
57 1
58 1
59 1
60 1

@<TRIPOS>MOLECULE
dpp4_8
56  58  1  0  0
SMALL
FORMAL_CHARGES
@<TRIPOS>ATOM
    1 N1         0.1116    -3.8093    -2.3755 N.am       1 SUBUNIT  0
    2 N2         1.3647    -3.0963    -4.3130 N.am       1 SUBUNIT  0
    3 C3         0.9918    -2.9249    -2.9846 C.2        1 SUBUNIT  0
    4 C4         0.8637    -4.1559    -5.0652 C.2        1 SUBUNIT  0
    5 C5        -0.4089    -4.8723    -3.0834 C.2        1 SUBUNIT  0
    6 C6         0.0042    -5.0308    -4.4939 C.2        1 SUBUNIT  0
    7 C7        -0.2734    -3.6114    -0.9633 C.3        1 SUBUNIT  0
    8 C8        -0.8387    -2.2260    -0.7272 C.2        1 SUBUNIT  0
    9 C9        -2.1083    -1.7133    -0.9849 C.2        1 SUBUNIT  0
   10 N10       -2.0457    -0.4213    -0.5728 N.pl3      1 SUBUNIT  0
   11 N11       -0.8475    -0.0309    -0.0653 N.2        1 SUBUNIT  0
   12 N12       -0.1647    -1.1914    -0.1959 N.2        1 SUBUNIT  0
   13 O13       -1.1773    -5.6543    -2.5760 O.2        1 SUBUNIT  0
   14 O14        1.4415    -1.9957    -2.3503 O.2        1 SUBUNIT  0
   15 N15        1.2315    -4.3234    -6.3748 N.pl3      1 SUBUNIT  0
   16 C16        1.2588    -3.1687    -7.3056 C.3        1 SUBUNIT  0
   17 C17        0.5667    -3.4917    -8.6454 C.3        1 SUBUNIT  0
   18 C18        0.8369    -4.9148    -9.1850 C.3        1 SUBUNIT  0
   19 C19        1.9140    -5.6784    -8.3908 C.3        1 SUBUNIT  0
   20 C20        1.6071    -5.6685    -6.8762 C.3        1 SUBUNIT  0
   21 N21        3.2374    -5.1210    -8.6624 N.3        1 SUBUNIT  0
   22 C22        2.3086    -2.1235    -4.9151 C.3        1 SUBUNIT  0
   23 C23        3.2582    -1.6184    -3.9306 C.1        1 SUBUNIT  0
   24 C24        4.0354    -1.2071    -3.1277 C.1        1 SUBUNIT  0
   25 C25        4.9878    -0.7014    -2.1440 C.3        1 SUBUNIT  0
   26 C26       -3.1934     0.4934    -0.6690 C.3        1 SUBUNIT  0
   27 C27       -4.3161     0.0720     0.2412 C.2        1 SUBUNIT  0
   28 C28       -4.4694     0.7169     1.4094 C.2        1 SUBUNIT  0
   29 C29       -5.5490     0.3461     2.3339 C.2        1 SUBUNIT  0
   30 O30       -5.5674     0.9972     3.4923 O.3        1 SUBUNIT  0
   31 O31       -6.3512    -0.5049     2.0251 O.2        1 SUBUNIT  0
   32 H32       -0.3990    -5.8640    -5.0565 H          1 SUBUNIT  0
   33 H33        0.6016    -3.7568    -0.3291 H          1 SUBUNIT  0
   34 H34       -1.0170    -4.3592    -0.6853 H          1 SUBUNIT  0
   35 H35       -2.9740    -2.2022    -1.4144 H          1 SUBUNIT  0
   36 H36        0.7947    -2.2925    -6.8467 H          1 SUBUNIT  0
   37 H37        2.3013    -2.9085    -7.4830 H          1 SUBUNIT  0
   38 H38        0.8777    -2.7579    -9.3870 H          1 SUBUNIT  0
   39 H39       -0.5119    -3.3566    -8.5365 H          1 SUBUNIT  0
   40 H40       -0.0905    -5.4890    -9.1269 H          1 SUBUNIT  0
   41 H41        1.0900    -4.8783   -10.2450 H          1 SUBUNIT  0
   42 H42        1.9250    -6.7141    -8.7326 H          1 SUBUNIT  0
   43 H43        2.4567    -6.0456    -6.3059 H          1 SUBUNIT  0
   44 H44        0.7753    -6.3496    -6.6812 H          1 SUBUNIT  0
   45 H45        3.6080    -5.5667    -9.5123 H          1 SUBUNIT  0
   46 H46        3.1313    -4.1125    -8.8466 H          1 SUBUNIT  0
   47 H47        2.8484    -2.6086    -5.7296 H          1 SUBUNIT  0
   48 H48        1.7439    -1.2925    -5.3377 H          1 SUBUNIT  0
   49 H49        4.4503    -0.1725    -1.3577 H          1 SUBUNIT  0
   50 H50        5.5889    -1.5275    -1.7612 H          1 SUBUNIT  0
   51 H51        5.6634     0.0063    -2.6219 H          1 SUBUNIT  0
   52 H52       -3.5442     0.5284    -1.6991 H          1 SUBUNIT  0
   53 H53       -2.8711     1.5041    -0.4176 H          1 SUBUNIT  0
   54 H54       -5.0313    -0.7126     0.0481 H          1 SUBUNIT  0
   55 H55       -3.8332     1.5223     1.7414 H          1 SUBUNIT  0
   56 H56       -6.2579     0.7940     4.1362 H          1 SUBUNIT  0
@<TRIPOS>BOND
    1     1     5 1
    2     1     7 1
    3     2     3 1
    4     2    22 1
    5     3     1 1
    6     3    14 2
    7     4     2 1
    8     4    15 1
    9     5     6 1
   10     5    13 2
   11     6     4 2
   12     6    32 1
   13     7     8 1
   14     7    33 1
   15     7    34 1
   16     9     8 2
   17     9    10 1
   18     9    35 1
   19    10    11 1
   20    10    26 1
   21    11    12 2
   22    12     8 1
   23    15    16 1
   24    16    17 1
   25    16    36 1
   26    16    37 1
   27    17    18 1
   28    17    38 1
   29    17    39 1
   30    18    19 1
   31    18    40 1
   32    18    41 1
   33    19    20 1
   34    19    21 1
   35    19    42 1
   36    20    15 1
   37    20    43 1
   38    20    44 1
   39    21    45 1
   40    21    46 1
   41    22    23 1
   42    22    47 1
   43    22    48 1
   44    23    24 3
   45    24    25 1
   46    25    49 1
   47    25    50 1
   48    25    51 1
   49    26    27 1
   50    26    52 1
   51    26    53 1
   52    27    28 2
   53    27    54 1
   54    28    29 1
   55    28    55 1
   56    29    30 1
   57    29    31 2
   58    30    56 1
@<TRIPOS>SUBSTRUCTURE
1   ****   1
@<SCITEGIC>MOL_PROPERTY
AbsoluteEnergy
SciTegic.value.StringValue
79.8917

@<SCITEGIC>MOL_PROPERTY
Activ
SciTegic.value.StringValue
9.5600004196167

@<SCITEGIC>MOL_PROPERTY
Angle Energy
SciTegic.value.StringValue
11.6511001586914

@<SCITEGIC>MOL_PROPERTY
Bond Energy
SciTegic.value.StringValue
0.755800008773804

@<SCITEGIC>MOL_PROPERTY
CHARMm Energy
SciTegic.value.StringValue
-31.1847400665283

@<SCITEGIC>MOL_PROPERTY
Clean Energy
SciTegic.value.StringValue
77.0604934692383

@<SCITEGIC>MOL_PROPERTY
ConfNumber
SciTegic.value.StringValue
170

@<SCITEGIC>MOL_PROPERTY
Dihedral Energy
SciTegic.value.StringValue
12.7239999771118

@<SCITEGIC>MOL_PROPERTY
Electrostatic Energy
SciTegic.value.StringValue
-49.759838104248

@<SCITEGIC>MOL_PROPERTY
Estimate
SciTegic.value.StringValue
9.91613

@<SCITEGIC>MOL_PROPERTY
FitValue
SciTegic.value.StringValue
5.95086

@<SCITEGIC>MOL_PROPERTY
Forcefield
SciTegic.value.StringValue
CHARMm

@<SCITEGIC>MOL_PROPERTY
ForcefieldBase
SciTegic.value.StringValue
CHARMm

@<SCITEGIC>MOL_PROPERTY
ForcefieldFFML
SciTegic.value.StringValue
<?xml version="1.0" encoding="UTF-8"?>
<!DOCTYPE ffml SYSTEM "Ffml.dtd">
<ffml version="1.0">
<forcefield name="CHARMm" derivedFrom="CHARMm" base="CHARMm">
<atomTypes>
</atomTypes>
<parameters>
<angle atom1="N5R" atom2="CT" atom3="CUA1">
<quadratic
refValue="111.097"
forceConstant="58.4444"/>
</angle>
<angle atom1="NX" atom2="CT" atom3="CUY1">
<quadratic
refValue="110.334"
forceConstant="64.0769"/>
</angle>
<angle atom1="NX" atom2="CUA1" atom3="NX">
<quadratic
refValue="120"
forceConstant="60"/>
</angle>
</parameters>
</forcefield>
</ffml>

@<SCITEGIC>MOL_PROPERTY
HBA_lipid_1
SciTegic.value.StringValue
1

@<SCITEGIC>MOL_PROPERTY
HBA_lipid_2
SciTegic.value.StringValue
1

@<SCITEGIC>MOL_PROPERTY
HBD_3
SciTegic.value.StringValue
0

@<SCITEGIC>MOL_PROPERTY
HYDROPHOBIC_4
SciTegic.value.StringValue
1

@<SCITEGIC>MOL_PROPERTY
Hydrogen Bond Energy
SciTegic.value.StringValue
0

@<SCITEGIC>MOL_PROPERTY
Improper Energy
SciTegic.value.StringValue
0.546660006046295

@<SCITEGIC>MOL_PROPERTY
Initial Potential Energy
SciTegic.value.StringValue
-3.64041996002197

@<SCITEGIC>MOL_PROPERTY
Initial RMS Gradient
SciTegic.value.StringValue
14.2234296798706

@<SCITEGIC>MOL_PROPERTY
MapNumber
SciTegic.value.StringValue
1

@<SCITEGIC>MOL_PROPERTY
MappedAtoms
SciTegic.value.StringValue
11,-1.0167,0.0667961,0.0242775,1.6,HBA_lipid_1.11
11,-0.184586,2.75431,1.06583,2.2,HBA_lipid_1.21
31,-6.73021,-0.21625,1.92614,1.6,HBA_lipid_2.11
31,-8.10208,-1.74366,4.1136,2.2,HBA_lipid_2.21
25,5.2,-0.8,-2.2,1.6,HYDROPHOBIC_4.11

@<SCITEGIC>MOL_PROPERTY
MappedFeatures
SciTegic.value.StringValue
HBA_lipid_1,HBA_lipid_2,HYDROPHOBIC_4

@<SCITEGIC>MOL_PROPERTY
MappedLocations
SciTegic.value.StringValue
HBA_lipid_1.11,HBA_lipid_1.21,HBA_lipid_2.11,HBA_lipid_2.21,HYDROPHOBIC_4.11

@<SCITEGIC>MOL_PROPERTY
MappingID
SciTegic.value.StringValue
1

@<SCITEGIC>MOL_PROPERTY
Minimization Criteria
SciTegic.value.StringValue
CONJUG> Minimization exiting with gradient tolerance ( 0.0100000) satisfied.

@<SCITEGIC>MOL_PROPERTY
PartialChargeMethod
SciTegic.value.StringValue
MomanyRone

@<SCITEGIC>MOL_PROPERTY
Pharmprint
SciTegic.value.StringValue
'1101'

@<SCITEGIC>MOL_PROPERTY
Pharmtype
SciTegic.value.StringValue
3

@<SCITEGIC>MOL_PROPERTY
Potential Energy
SciTegic.value.StringValue
-31.1847400665283

@<SCITEGIC>MOL_PROPERTY
RMS Gradient
SciTegic.value.StringValue
0.00970000028610229

@<SCITEGIC>MOL_PROPERTY
RelativeEnergy
SciTegic.value.StringValue
13.009

@<SCITEGIC>MOL_PROPERTY
Solvation Free Energy
SciTegic.value.StringValue
0

@<SCITEGIC>MOL_PROPERTY
Uncert
SciTegic.value.StringValue
1.5

@<SCITEGIC>MOL_PROPERTY
Urey-Bradley Energy
SciTegic.value.StringValue
0

@<SCITEGIC>MOL_PROPERTY
UseResidueTemplateCharge
SciTegic.value.StringValue
True

@<SCITEGIC>MOL_PROPERTY
Van der Waals Energy
SciTegic.value.StringValue
-7.10244989395142

@<SCITEGIC>MOL_PROPERTY
Error
SciTegic.value.StringValue
1.03725204652215

@<SCITEGIC>MOL_PROPERTY
logActiv
SciTegic.value.StringValue
0.98045791133857

@<SCITEGIC>MOL_PROPERTY
logEstimate
SciTegic.value.StringValue
0.996342211713428

@<SCITEGIC>ATOM_PROPERTY
Formal Charge
SciTegic.value.StringValue
1 0
2 0
3 0
4 0
5 0
6 0
7 0
8 0
9 0
10 0
11 0
12 0
13 0
14 0
15 0
16 0
17 0
18 0
19 0
20 0
21 0
22 0
23 0
24 0
25 0
26 0
27 0
28 0
29 0
30 0
31 0
32 0
33 0
34 0
35 0
36 0
37 0
38 0
39 0
40 0
41 0
42 0
43 0
44 0
45 0
46 0
47 0
48 0
49 0
50 0
51 0
52 0
53 0
54 0
55 0
56 0

@<SCITEGIC>ATOM_PROPERTY
pdb_tempFactor
SciTegic.value.DoubleValue
1 0
2 0
3 0
4 0
5 0
6 0
7 0
8 0
9 0
10 0
11 0
12 0
13 0
14 0
15 0
16 0
17 0
18 0
19 0
20 0
21 0
22 0
23 0
24 0
25 0
26 0
27 0
28 0
29 0
30 0
31 0
32 0
33 0
34 0
35 0
36 0
37 0
38 0
39 0
40 0
41 0
42 0
43 0
44 0
45 0
46 0
47 0
48 0
49 0
50 0
51 0
52 0
53 0
54 0
55 0
56 0

@<SCITEGIC>ATOM_PROPERTY
pdb_occupancy
SciTegic.value.DoubleValue
1 1
2 1
3 1
4 1
5 1
6 1
7 1
8 1
9 1
10 1
11 1
12 1
13 1
14 1
15 1
16 1
17 1
18 1
19 1
20 1
21 1
22 1
23 1
24 1
25 1
26 1
27 1
28 1
29 1
30 1
31 1
32 1
33 1
34 1
35 1
36 1
37 1
38 1
39 1
40 1
41 1
42 1
43 1
44 1
45 1
46 1
47 1
48 1
49 1
50 1
51 1
52 1
53 1
54 1
55 1
56 1

@<TRIPOS>MOLECULE
dpp4_3
52  55  1  0  0
SMALL
FORMAL_CHARGES
@<TRIPOS>ATOM
    1 C1         6.0839    -0.7780    -2.3976 C.2        1 SUBUNIT  0
    2 C2         3.8173     0.0027    -1.9628 C.2        1 SUBUNIT  0
    3 C3         5.0785     0.1953    -2.5551 C.2        1 SUBUNIT  0
    4 C4         3.5572    -1.1575    -1.2145 C.2        1 SUBUNIT  0
    5 C5         5.8248    -1.9392    -1.6492 C.2        1 SUBUNIT  0
    6 C6         4.5628    -2.1307    -1.0587 C.2        1 SUBUNIT  0
    7 C7         2.2193    -1.3503    -0.5934 C.3        1 SUBUNIT  0
    8 C8         2.1087    -0.6145     0.7420 C.3        1 SUBUNIT  0
    9 C9         0.8224    -0.9564     1.4985 C.3        1 SUBUNIT  0
   10 C10       -0.3757    -1.0210     0.5914 C.2        1 SUBUNIT  0
   11 N11       -0.7978    -2.2468     0.1451 N.am       1 SUBUNIT  0
   12 C12       -1.9791    -2.3669    -0.7614 C.3        1 SUBUNIT  0
   13 C13       -1.6985    -3.2663    -1.9979 C.3        1 SUBUNIT  0
   14 N14       -0.8548    -4.4440    -1.6848 N.pl3      1 SUBUNIT  0
   15 C15       -0.1253    -4.5516    -0.5571 C.2        1 SUBUNIT  0
   16 C16       -0.0837    -3.4929     0.5471 C.3        1 SUBUNIT  0
   17 N17        0.5471    -5.7506    -0.6092 N.2        1 SUBUNIT  0
   18 N18       -0.6630    -5.5271    -2.4290 N.2        1 SUBUNIT  0
   19 C19        0.2114    -6.3412    -1.8055 C.2        1 SUBUNIT  0
   20 O20       -0.9621    -0.0164     0.2578 O.2        1 SUBUNIT  0
   21 N21        3.2724    -0.8852     1.5684 N.3        1 SUBUNIT  0
   22 F22        5.3153     1.2994    -3.2622 F          1 SUBUNIT  0
   23 F23        7.2818    -0.6048    -2.9530 F          1 SUBUNIT  0
   24 F24        4.3304    -3.2387    -0.3547 F          1 SUBUNIT  0
   25 C25        0.7338    -7.6619    -2.3249 C.3        1 SUBUNIT  0
   26 F26        0.1636    -7.9334    -3.5410 F          1 SUBUNIT  0
   27 F27        0.4144    -8.6599    -1.4388 F          1 SUBUNIT  0
   28 F28        2.0963    -7.5933    -2.4620 F          1 SUBUNIT  0
   29 C29       -0.6852    -4.0402     1.8453 C.3        1 SUBUNIT  0
   30 N30        0.1764    -5.0782     2.4304 N.pl3      1 SUBUNIT  0
   31 N31        1.4154    -4.8936     2.8658 N.2        1 SUBUNIT  0
   32 C32        1.9124    -6.0484     3.3391 C.2        1 SUBUNIT  0
   33 N33        0.9220    -6.9906     3.1836 N.2        1 SUBUNIT  0
   34 C34       -0.1632    -6.3696     2.6115 C.2        1 SUBUNIT  0
   35 H35        3.0477     0.7501    -2.0838 H          1 SUBUNIT  0
   36 H36        6.5958    -2.6862    -1.5281 H          1 SUBUNIT  0
   37 H37        1.4463    -1.0122    -1.2861 H          1 SUBUNIT  0
   38 H38        2.0256    -2.4157    -0.4665 H          1 SUBUNIT  0
   39 H39        2.1950     0.4625     0.5968 H          1 SUBUNIT  0
   40 H40        0.6869    -0.1629     2.2331 H          1 SUBUNIT  0
   41 H41        0.9315    -1.8958     2.0369 H          1 SUBUNIT  0
   42 H42       -2.3104    -1.3779    -1.0897 H          1 SUBUNIT  0
   43 H43       -2.7991    -2.7943    -0.1763 H          1 SUBUNIT  0
   44 H44       -2.6439    -3.5887    -2.4364 H          1 SUBUNIT  0
   45 H45       -1.1932    -2.6831    -2.7658 H          1 SUBUNIT  0
   46 H46        0.9686    -3.2552     0.7286 H          1 SUBUNIT  0
   47 H47        3.3197    -1.8988     1.7359 H          1 SUBUNIT  0
   48 H48        4.1126    -0.6041     1.0441 H          1 SUBUNIT  0
   49 H49       -1.6641    -4.4647     1.6182 H          1 SUBUNIT  0
   50 H50       -0.8325    -3.2382     2.5708 H          1 SUBUNIT  0
   51 H51        2.8976    -6.2083     3.7574 H          1 SUBUNIT  0
   52 H52       -1.1084    -6.8281     2.3567 H          1 SUBUNIT  0
@<TRIPOS>BOND
    1     1     5 2
    2     1    23 1
    3     2     3 2
    4     2    35 1
    5     3     1 1
    6     3    22 1
    7     4     2 1
    8     4     7 1
    9     5     6 1
   10     5    36 1
   11     6     4 2
   12     6    24 1
   13     7     8 1
   14     7    37 1
   15     7    38 1
   16     8     9 1
   17     8    21 1
   18     8    39 1
   19     9    10 1
   20     9    40 1
   21     9    41 1
   22    10    11 1
   23    10    20 2
   24    11    12 1
   25    12    13 1
   26    12    42 1
   27    12    43 1
   28    13    14 1
   29    13    44 1
   30    13    45 1
   31    14    15 1
   32    14    18 1
   33    15    16 1
   34    15    17 2
   35    16    11 1
   36    16    29 1
   37    16    46 1
   38    18    19 2
   39    19    17 1
   40    19    25 1
   41    21    47 1
   42    21    48 1
   43    25    26 1
   44    25    27 1
   45    25    28 1
   46    29    30 1
   47    29    49 1
   48    29    50 1
   49    31    30 1
   50    31    32 2
   51    32    33 1
   52    32    51 1
   53    33    34 2
   54    34    30 1
   55    34    52 1
@<TRIPOS>SUBSTRUCTURE
1   ****   1
@<SCITEGIC>MOL_PROPERTY
AbsoluteEnergy
SciTegic.value.StringValue
60.3443

@<SCITEGIC>MOL_PROPERTY
Activ
SciTegic.value.StringValue
2

@<SCITEGIC>MOL_PROPERTY
Angle Energy
SciTegic.value.StringValue
27.691

@<SCITEGIC>MOL_PROPERTY
Bond Energy
SciTegic.value.StringValue
2.13144

@<SCITEGIC>MOL_PROPERTY
CHARMm Energy
SciTegic.value.StringValue
31.9573

@<SCITEGIC>MOL_PROPERTY
Clean Energy
SciTegic.value.StringValue
55.8926

@<SCITEGIC>MOL_PROPERTY
ConfNumber
SciTegic.value.StringValue
35

@<SCITEGIC>MOL_PROPERTY
Dihedral Energy
SciTegic.value.StringValue
4.72655

@<SCITEGIC>MOL_PROPERTY
Electrostatic Energy
SciTegic.value.StringValue
5.40653

@<SCITEGIC>MOL_PROPERTY
Estimate
SciTegic.value.StringValue
10.182

@<SCITEGIC>MOL_PROPERTY
FitValue
SciTegic.value.StringValue
5.93937

@<SCITEGIC>MOL_PROPERTY
Forcefield
SciTegic.value.StringValue
CHARMm

@<SCITEGIC>MOL_PROPERTY
ForcefieldBase
SciTegic.value.StringValue
CHARMm

@<SCITEGIC>MOL_PROPERTY
ForcefieldFFML
SciTegic.value.StringValue
<?xml version="1.0" encoding="UTF-8"?>
<!DOCTYPE ffml SYSTEM "Ffml.dtd">
<ffml version="1.0">
<forcefield name="CHARMm" derivedFrom="CHARMm" base="CHARMm">
<atomTypes>
</atomTypes>
<parameters>
<bond atom1="CT" atom2="NR56">
<quadratic
refValue="1.47"
forceConstant="390"/>
</bond>
<angle atom1="C5R" atom2="CF3" atom3="XF">
<quadratic
refValue="110.26"
forceConstant="53.5714"/>
</angle>
<angle atom1="CR56" atom2="CT" atom3="CT">
<quadratic
refValue="109.47"
forceConstant="70"/>
</angle>
<angle atom1="CR56" atom2="CT" atom3="HA">
<quadratic
refValue="109.47"
forceConstant="40"/>
</angle>
<angle atom1="CR56" atom2="CT" atom3="NX">
<quadratic
refValue="111.6"
forceConstant="70"/>
</angle>
<angle atom1="CT" atom2="CR56" atom3="N5R">
<quadratic
refValue="122"
forceConstant="58"/>
</angle>
<angle atom1="CT" atom2="CT" atom3="NR56">
<quadratic
refValue="111"
forceConstant="46.5"/>
</angle>
<angle atom1="CT" atom2="NR56" atom3="CR56">
<quadratic
refValue="130"
forceConstant="70"/>
</angle>
<angle atom1="CT" atom2="NR56" atom3="N5R">
<quadratic
refValue="127"
forceConstant="70"/>
</angle>
<angle atom1="N5R" atom2="C5R" atom3="CF3">
<quadratic
refValue="119.136"
forceConstant="68"/>
</angle>
<angle atom1="NR56" atom2="CR56" atom3="CT">
<quadratic
refValue="122"
forceConstant="58"/>
</angle>
<angle atom1="NR56" atom2="CT" atom3="HA">
<quadratic
refValue="109.47"
forceConstant="37.5"/>
</angle>
<torsion atom1="CT" atom2="CT" atom3="NR56" atom4="CR56">
<multiplecos
v1="0"
v2="0"
v3="0"
v4="0"
v5="0"
v6="0.15"
gamma1="0"
gamma2="0"
gamma3="0"
gamma4="0"
gamma5="0"
gamma6="180"/>
</torsion>
<torsion atom1="CT" atom2="CT" atom3="NR56" atom4="N5R">
<multiplecos
v1="0"
v2="0"
v3="0.07"
v4="0"
v5="0"
v6="0"
gamma1="0"
gamma2="0"
gamma3="0"
gamma4="0"
gamma5="0"
gamma6="0"/>
</torsion>
<torsion atom1="HA" atom2="CT" atom3="NR56" atom4="CR56">
<multiplecos
v1="0"
v2="0"
v3="0"
v4="0"
v5="0"
v6="0.15"
gamma1="0"
gamma2="0"
gamma3="0"
gamma4="0"
gamma5="0"
gamma6="180"/>
</torsion>
<torsion atom1="HA" atom2="CT" atom3="NR56" atom4="N5R">
<multiplecos
v1="0"
v2="0"
v3="0"
v4="0"
v5="0"
v6="0.15"
gamma1="0"
gamma2="0"
gamma3="0"
gamma4="0"
gamma5="0"
gamma6="180"/>
</torsion>
<torsion atom1="N5R" atom2="C5R" atom3="CF3" atom4="XF">
<multiplecos
v1="0"
v2="0"
v3="0"
v4="0"
v5="0"
v6="0.1"
gamma1="0"
gamma2="0"
gamma3="0"
gamma4="0"
gamma5="0"
gamma6="0"/>
</torsion>
<torsion atom1="N5R" atom2="CR56" atom3="CT" atom4="CT">
<multiplecos
v1="0"
v2="0"
v3="0"
v4="0"
v5="0"
v6="0.01"
gamma1="0"
gamma2="0"
gamma3="0"
gamma4="0"
gamma5="0"
gamma6="0"/>
</torsion>
<torsion atom1="N5R" atom2="CR56" atom3="CT" atom4="HA">
<multiplecos
v1="0"
v2="0"
v3="0"
v4="0"
v5="0"
v6="0.01"
gamma1="0"
gamma2="0"
gamma3="0"
gamma4="0"
gamma5="0"
gamma6="0"/>
</torsion>
<torsion atom1="N5R" atom2="CR56" atom3="CT" atom4="NX">
<multiplecos
v1="0"
v2="0"
v3="0"
v4="0"
v5="0"
v6="0.01"
gamma1="0"
gamma2="0"
gamma3="0"
gamma4="0"
gamma5="0"
gamma6="0"/>
</torsion>
<torsion atom1="NR56" atom2="CR56" atom3="CT" atom4="CT">
<multiplecos
v1="0"
v2="0"
v3="0"
v4="0"
v5="0"
v6="0.01"
gamma1="0"
gamma2="0"
gamma3="0"
gamma4="0"
gamma5="0"
gamma6="0"/>
</torsion>
<torsion atom1="NR56" atom2="CR56" atom3="CT" atom4="HA">
<multiplecos
v1="0"
v2="0"
v3="0"
v4="0"
v5="0"
v6="0.01"
gamma1="0"
gamma2="0"
gamma3="0"
gamma4="0"
gamma5="0"
gamma6="0"/>
</torsion>
<torsion atom1="NR56" atom2="CR56" atom3="CT" atom4="NX">
<multiplecos
v1="0"
v2="0"
v3="0"
v4="0"
v5="0"
v6="0.01"
gamma1="0"
gamma2="0"
gamma3="0"
gamma4="0"
gamma5="0"
gamma6="0"/>
</torsion>
<improper atom1="NR56" atom2="CR56" atom3="N5R" atom4="CT">
<cos1
refValue="0"
forceConstant="90"
periodicity="0"/>
</improper>
</parameters>
</forcefield>
</ffml>

@<SCITEGIC>MOL_PROPERTY
HBA_lipid_1
SciTegic.value.StringValue
1

@<SCITEGIC>MOL_PROPERTY
HBA_lipid_2
SciTegic.value.StringValue
0

@<SCITEGIC>MOL_PROPERTY
HBD_3
SciTegic.value.StringValue
1

@<SCITEGIC>MOL_PROPERTY
HYDROPHOBIC_4
SciTegic.value.StringValue
1

@<SCITEGIC>MOL_PROPERTY
Hydrogen Bond Energy
SciTegic.value.StringValue
0

@<SCITEGIC>MOL_PROPERTY
Improper Energy
SciTegic.value.StringValue
0.08663

@<SCITEGIC>MOL_PROPERTY
Initial Potential Energy
SciTegic.value.StringValue
56.7438

@<SCITEGIC>MOL_PROPERTY
Initial RMS Gradient
SciTegic.value.StringValue
13.7042

@<SCITEGIC>MOL_PROPERTY
MapNumber
SciTegic.value.StringValue
1

@<SCITEGIC>MOL_PROPERTY
MappedAtoms
SciTegic.value.StringValue
20,-1.0167,0.0667961,0.0242775,1.6,HBA_lipid_1.11
20,-0.184586,2.75431,1.06583,2.2,HBA_lipid_1.21
21,3.47357,-0.611315,2.09029,1.6,HBD_3.11
21,2.55692,-2.51521,4.21983,2.2,HBD_3.21
1,5.2,-0.8,-2.2,1.6,HYDROPHOBIC_4.11

@<SCITEGIC>MOL_PROPERTY
MappedFeatures
SciTegic.value.StringValue
HBA_lipid_1,HBD_3,HYDROPHOBIC_4

@<SCITEGIC>MOL_PROPERTY
MappedLocations
SciTegic.value.StringValue
HBA_lipid_1.11,HBA_lipid_1.21,HBD_3.11,HBD_3.21,HYDROPHOBIC_4.11

@<SCITEGIC>MOL_PROPERTY
MappingID
SciTegic.value.StringValue
1

@<SCITEGIC>MOL_PROPERTY
Minimization Criteria
SciTegic.value.StringValue
CONJUG> Minimization exiting with gradient tolerance ( 0.0100000) satisfied.

@<SCITEGIC>MOL_PROPERTY
PartialChargeMethod
SciTegic.value.StringValue
MomanyRone

@<SCITEGIC>MOL_PROPERTY
Pharmprint
SciTegic.value.StringValue
'1011'

@<SCITEGIC>MOL_PROPERTY
Pharmtype
SciTegic.value.StringValue
3

@<SCITEGIC>MOL_PROPERTY
Potential Energy
SciTegic.value.StringValue
31.9573

@<SCITEGIC>MOL_PROPERTY
RMS Gradient
SciTegic.value.StringValue
0.00957

@<SCITEGIC>MOL_PROPERTY
RelativeEnergy
SciTegic.value.StringValue
8.15911

@<SCITEGIC>MOL_PROPERTY
Solvation Free Energy
SciTegic.value.StringValue
0

@<SCITEGIC>MOL_PROPERTY
Uncert
SciTegic.value.StringValue
1.5

@<SCITEGIC>MOL_PROPERTY
Urey-Bradley Energy
SciTegic.value.StringValue
0

@<SCITEGIC>MOL_PROPERTY
UseResidueTemplateCharge
SciTegic.value.StringValue
True

@<SCITEGIC>MOL_PROPERTY
Van der Waals Energy
SciTegic.value.StringValue
-8.08481

@<SCITEGIC>MOL_PROPERTY
Error
SciTegic.value.StringValue
5.091

@<SCITEGIC>MOL_PROPERTY
logActiv
SciTegic.value.StringValue
0.301029995663981

@<SCITEGIC>MOL_PROPERTY
logEstimate
SciTegic.value.StringValue
1.00783309270132

@<SCITEGIC>ATOM_PROPERTY
Formal Charge
SciTegic.value.StringValue
1 0
2 0
3 0
4 0
5 0
6 0
7 0
8 0
9 0
10 0
11 0
12 0
13 0
14 0
15 0
16 0
17 0
18 0
19 0
20 0
21 0
22 0
23 0
24 0
25 0
26 0
27 0
28 0
29 0
30 0
31 0
32 0
33 0
34 0
35 0
36 0
37 0
38 0
39 0
40 0
41 0
42 0
43 0
44 0
45 0
46 0
47 0
48 0
49 0
50 0
51 0
52 0

@<SCITEGIC>ATOM_PROPERTY
pdb_tempFactor
SciTegic.value.DoubleValue
1 0
2 0
3 0
4 0
5 0
6 0
7 0
8 0
9 0
10 0
11 0
12 0
13 0
14 0
15 0
16 0
17 0
18 0
19 0
20 0
21 0
22 0
23 0
24 0
25 0
26 0
27 0
28 0
29 0
30 0
31 0
32 0
33 0
34 0
35 0
36 0
37 0
38 0
39 0
40 0
41 0
42 0
43 0
44 0
45 0
46 0
47 0
48 0
49 0
50 0
51 0
52 0

@<SCITEGIC>ATOM_PROPERTY
pdb_occupancy
SciTegic.value.DoubleValue
1 1
2 1
3 1
4 1
5 1
6 1
7 1
8 1
9 1
10 1
11 1
12 1
13 1
14 1
15 1
16 1
17 1
18 1
19 1
20 1
21 1
22 1
23 1
24 1
25 1
26 1
27 1
28 1
29 1
30 1
31 1
32 1
33 1
34 1
35 1
36 1
37 1
38 1
39 1
40 1
41 1
42 1
43 1
44 1
45 1
46 1
47 1
48 1
49 1
50 1
51 1
52 1

@<TRIPOS>MOLECULE
dpp4_11
48  50  1  0  0
SMALL
FORMAL_CHARGES
@<TRIPOS>ATOM
    1 C1         0.1019    -0.7087    -4.5952 C.2        1 SUBUNIT  0
    2 N2         1.2508    -1.4849    -2.5785 N.am       1 SUBUNIT  0
    3 C3         0.1960    -1.6545    -3.4590 C.2        1 SUBUNIT  0
    4 C4         2.1679    -0.4503    -2.7931 C.2        1 SUBUNIT  0
    5 C5         1.0349     0.2630    -4.7229 C.2        1 SUBUNIT  0
    6 N6         2.0565     0.3621    -3.7984 N.2        1 SUBUNIT  0
    7 N7         3.2212    -0.2595    -1.9394 N.pl3      1 SUBUNIT  0
    8 C8         4.6212    -0.3831    -2.4105 C.3        1 SUBUNIT  0
    9 C9         5.4334    -1.3111    -1.4882 C.3        1 SUBUNIT  0
   10 C10        5.2989    -0.9124    -0.0107 C.3        1 SUBUNIT  0
   11 C11        3.8168    -0.8536     0.4078 C.3        1 SUBUNIT  0
   12 C12        3.0019     0.0789    -0.5121 C.3        1 SUBUNIT  0
   13 N13        3.7016    -0.4127     1.7934 N.3        1 SUBUNIT  0
   14 O14       -0.6183    -2.5369    -3.3087 O.2        1 SUBUNIT  0
   15 C15        1.3847    -2.4055    -1.4265 C.3        1 SUBUNIT  0
   16 C16        0.1101    -3.1302    -1.1516 C.2        1 SUBUNIT  0
   17 C17       -1.2026    -5.1796    -1.2789 C.2        1 SUBUNIT  0
   18 C18       -0.0091    -4.4834    -1.5320 C.2        1 SUBUNIT  0
   19 C19       -2.2744    -4.5362    -0.6522 C.2        1 SUBUNIT  0
   20 C20       -0.9785    -2.4857    -0.5153 C.2        1 SUBUNIT  0
   21 C21       -2.1748    -3.1941    -0.2656 C.2        1 SUBUNIT  0
   22 C22       -0.8583    -1.0994    -0.1253 C.1        1 SUBUNIT  0
   23 N23       -0.7608     0.0149     0.1887 N.1        1 SUBUNIT  0
   24 H24        0.9660     0.9529    -5.5528 H          1 SUBUNIT  0
   25 C25       -1.0186    -0.8248    -5.5969 C.3        1 SUBUNIT  0
   26 C26       -2.3444    -0.2879    -5.0544 C.3        1 SUBUNIT  0
   27 H27        4.6486    -0.7548    -3.4374 H          1 SUBUNIT  0
   28 H28        5.0670     0.6124    -2.4194 H          1 SUBUNIT  0
   29 H29        5.0920    -2.3394    -1.6167 H          1 SUBUNIT  0
   30 H30        6.4827    -1.2964    -1.7830 H          1 SUBUNIT  0
   31 H31        5.8443    -1.6200     0.6165 H          1 SUBUNIT  0
   32 H32        5.7656     0.0645     0.1410 H          1 SUBUNIT  0
   33 H33        3.4004    -1.8606     0.3415 H          1 SUBUNIT  0
   34 H34        1.9407     0.0240    -0.2693 H          1 SUBUNIT  0
   35 H35        3.3073     1.1180    -0.3649 H          1 SUBUNIT  0
   36 H36        4.2297    -1.0722     2.3860 H          1 SUBUNIT  0
   37 H37        4.1418     0.5136     1.8751 H          1 SUBUNIT  0
   38 H38        1.6778    -1.8351    -0.5438 H          1 SUBUNIT  0
   39 H39        2.1752    -3.1262    -1.6352 H          1 SUBUNIT  0
   40 H40       -1.2709    -6.2020    -1.5776 H          1 SUBUNIT  0
   41 H41        0.8283    -4.9700    -2.0201 H          1 SUBUNIT  0
   42 H42       -3.1749    -5.0743    -0.4640 H          1 SUBUNIT  0
   43 H43       -2.9980    -2.7096     0.2155 H          1 SUBUNIT  0
   44 H44       -0.7903    -0.2282    -6.4789 H          1 SUBUNIT  0
   45 H45       -1.1242    -1.8627    -5.9120 H          1 SUBUNIT  0
   46 H46       -2.2548     0.7689    -4.7979 H          1 SUBUNIT  0
   47 H47       -3.1385    -0.4093    -5.7912 H          1 SUBUNIT  0
   48 H48       -2.6382    -0.8243    -4.1529 H          1 SUBUNIT  0
@<TRIPOS>BOND
    1     1     5 2
    2     1    25 1
    3     2     3 1
    4     2    15 1
    5     3     1 1
    6     3    14 2
    7     4     2 1
    8     4     7 1
    9     5     6 1
   10     5    24 1
   11     6     4 2
   12     7     8 1
   13     8     9 1
   14     8    27 1
   15     8    28 1
   16     9    10 1
   17     9    29 1
   18     9    30 1
   19    10    11 1
   20    10    31 1
   21    10    32 1
   22    11    12 1
   23    11    13 1
   24    11    33 1
   25    12     7 1
   26    12    34 1
   27    12    35 1
   28    13    36 1
   29    13    37 1
   30    15    16 1
   31    15    38 1
   32    15    39 1
   33    16    20 2
   34    17    18 2
   35    17    40 1
   36    18    16 1
   37    18    41 1
   38    19    17 1
   39    19    42 1
   40    20    21 1
   41    20    22 1
   42    21    19 2
   43    21    43 1
   44    22    23 3
   45    25    26 1
   46    25    44 1
   47    25    45 1
   48    26    46 1
   49    26    47 1
   50    26    48 1
@<TRIPOS>SUBSTRUCTURE
1   ****   1
@<SCITEGIC>MOL_PROPERTY
AbsoluteEnergy
SciTegic.value.StringValue
88.4671

@<SCITEGIC>MOL_PROPERTY
Activ
SciTegic.value.StringValue
17

@<SCITEGIC>MOL_PROPERTY
Angle Energy
SciTegic.value.StringValue
6.36288976669312

@<SCITEGIC>MOL_PROPERTY
Bond Energy
SciTegic.value.StringValue
1.96449995040894

@<SCITEGIC>MOL_PROPERTY
CHARMm Energy
SciTegic.value.StringValue
22.2464694976807

@<SCITEGIC>MOL_PROPERTY
Clean Energy
SciTegic.value.StringValue
33.8346481323242

@<SCITEGIC>MOL_PROPERTY
ConfNumber
SciTegic.value.StringValue
27

@<SCITEGIC>MOL_PROPERTY
Dihedral Energy
SciTegic.value.StringValue
20.1828804016113

@<SCITEGIC>MOL_PROPERTY
Electrostatic Energy
SciTegic.value.StringValue
-8.52153015136719

@<SCITEGIC>MOL_PROPERTY
Estimate
SciTegic.value.StringValue
12.025

@<SCITEGIC>MOL_PROPERTY
FitValue
SciTegic.value.StringValue
5.86712

@<SCITEGIC>MOL_PROPERTY
Forcefield
SciTegic.value.StringValue
CHARMm

@<SCITEGIC>MOL_PROPERTY
ForcefieldBase
SciTegic.value.StringValue
CHARMm

@<SCITEGIC>MOL_PROPERTY
ForcefieldFFML
SciTegic.value.StringValue
<?xml version="1.0" encoding="UTF-8"?>
<!DOCTYPE ffml SYSTEM "Ffml.dtd">
<ffml version="1.0">
<forcefield name="CHARMm" derivedFrom="CHARMm" base="CHARMm">
<atomTypes>
</atomTypes>
<parameters>
</parameters>
</forcefield>
</ffml>

@<SCITEGIC>MOL_PROPERTY
HBA_lipid_1
SciTegic.value.StringValue
1

@<SCITEGIC>MOL_PROPERTY
HBA_lipid_2
SciTegic.value.StringValue
0

@<SCITEGIC>MOL_PROPERTY
HBD_3
SciTegic.value.StringValue
1

@<SCITEGIC>MOL_PROPERTY
HYDROPHOBIC_4
SciTegic.value.StringValue
1

@<SCITEGIC>MOL_PROPERTY
Hydrogen Bond Energy
SciTegic.value.StringValue
0

@<SCITEGIC>MOL_PROPERTY
Improper Energy
SciTegic.value.StringValue
0.528299987316132

@<SCITEGIC>MOL_PROPERTY
Initial Potential Energy
SciTegic.value.StringValue
56.3744316101074

@<SCITEGIC>MOL_PROPERTY
Initial RMS Gradient
SciTegic.value.StringValue
16.111780166626

@<SCITEGIC>MOL_PROPERTY
MapNumber
SciTegic.value.StringValue
1

@<SCITEGIC>MOL_PROPERTY
MappedAtoms
SciTegic.value.StringValue
23,-1.0167,0.0667961,0.0242775,1.6,HBA_lipid_1.11
23,-0.184586,2.75431,1.06583,2.2,HBA_lipid_1.21
13,3.47357,-0.611315,2.09029,1.6,HBD_3.11
13,2.55692,-2.51521,4.21983,2.2,HBD_3.21
8,5.2,-0.8,-2.2,1.6,HYDROPHOBIC_4.11

@<SCITEGIC>MOL_PROPERTY
MappedFeatures
SciTegic.value.StringValue
HBA_lipid_1,HBD_3,HYDROPHOBIC_4

@<SCITEGIC>MOL_PROPERTY
MappedLocations
SciTegic.value.StringValue
HBA_lipid_1.11,HBA_lipid_1.21,HBD_3.11,HBD_3.21,HYDROPHOBIC_4.11

@<SCITEGIC>MOL_PROPERTY
MappingID
SciTegic.value.StringValue
1

@<SCITEGIC>MOL_PROPERTY
Minimization Criteria
SciTegic.value.StringValue
CONJUG> Minimization exiting with gradient tolerance ( 0.0100000) satisfied.

@<SCITEGIC>MOL_PROPERTY
PartialChargeMethod
SciTegic.value.StringValue
MomanyRone

@<SCITEGIC>MOL_PROPERTY
Pharmprint
SciTegic.value.StringValue
'1011'

@<SCITEGIC>MOL_PROPERTY
Pharmtype
SciTegic.value.StringValue
3

@<SCITEGIC>MOL_PROPERTY
Potential Energy
SciTegic.value.StringValue
22.2464694976807

@<SCITEGIC>MOL_PROPERTY
RMS Gradient
SciTegic.value.StringValue
0.0094999996945262

@<SCITEGIC>MOL_PROPERTY
RelativeEnergy
SciTegic.value.StringValue
17.7272

@<SCITEGIC>MOL_PROPERTY
Solvation Free Energy
SciTegic.value.StringValue
0

@<SCITEGIC>MOL_PROPERTY
Uncert
SciTegic.value.StringValue
1.5

@<SCITEGIC>MOL_PROPERTY
Urey-Bradley Energy
SciTegic.value.StringValue
0

@<SCITEGIC>MOL_PROPERTY
UseResidueTemplateCharge
SciTegic.value.StringValue
True

@<SCITEGIC>MOL_PROPERTY
Van der Waals Energy
SciTegic.value.StringValue
1.72941994667053

@<SCITEGIC>MOL_PROPERTY
Error
SciTegic.value.StringValue
-1.41372141372141

@<SCITEGIC>MOL_PROPERTY
logActiv
SciTegic.value.StringValue
1.23044892137827

@<SCITEGIC>MOL_PROPERTY
logEstimate
SciTegic.value.StringValue
1.08008508504587

@<SCITEGIC>ATOM_PROPERTY
Formal Charge
SciTegic.value.StringValue
1 0
2 0
3 0
4 0
5 0
6 0
7 0
8 0
9 0
10 0
11 0
12 0
13 0
14 0
15 0
16 0
17 0
18 0
19 0
20 0
21 0
22 0
23 0
24 0
25 0
26 0
27 0
28 0
29 0
30 0
31 0
32 0
33 0
34 0
35 0
36 0
37 0
38 0
39 0
40 0
41 0
42 0
43 0
44 0
45 0
46 0
47 0
48 0

@<SCITEGIC>ATOM_PROPERTY
pdb_tempFactor
SciTegic.value.DoubleValue
1 0
2 0
3 0
4 0
5 0
6 0
7 0
8 0
9 0
10 0
11 0
12 0
13 0
14 0
15 0
16 0
17 0
18 0
19 0
20 0
21 0
22 0
23 0
24 0
25 0
26 0
27 0
28 0
29 0
30 0
31 0
32 0
33 0
34 0
35 0
36 0
37 0
38 0
39 0
40 0
41 0
42 0
43 0
44 0
45 0
46 0
47 0
48 0

@<SCITEGIC>ATOM_PROPERTY
pdb_occupancy
SciTegic.value.DoubleValue
1 1
2 1
3 1
4 1
5 1
6 1
7 1
8 1
9 1
10 1
11 1
12 1
13 1
14 1
15 1
16 1
17 1
18 1
19 1
20 1
21 1
22 1
23 1
24 1
25 1
26 1
27 1
28 1
29 1
30 1
31 1
32 1
33 1
34 1
35 1
36 1
37 1
38 1
39 1
40 1
41 1
42 1
43 1
44 1
45 1
46 1
47 1
48 1

@<TRIPOS>MOLECULE
dpp4_18
85  89  1  0  0
SMALL
FORMAL_CHARGES
@<TRIPOS>ATOM
    1 N1         5.2566    -2.4751     1.0534 N.am       1 SUBUNIT  0
    2 C2         4.7072    -4.1416    -0.6304 C.2        1 SUBUNIT  0
    3 C3         4.8905    -3.7824     0.7911 C.2        1 SUBUNIT  0
    4 C4         4.8871    -3.2387    -1.6453 C.2        1 SUBUNIT  0
    5 C5         5.4447    -1.5367     0.0294 C.2        1 SUBUNIT  0
    6 N6         5.2832    -1.8352    -1.3315 N.am       1 SUBUNIT  0
    7 N7         4.3570    -5.3057    -1.2250 N.pl3      1 SUBUNIT  0
    8 N8         4.6775    -3.7565    -2.8593 N.2        1 SUBUNIT  0
    9 C9         4.3426    -5.0614    -2.5894 C.2        1 SUBUNIT  0
   10 N10        4.0154    -6.0560    -3.6231 N.pl3      1 SUBUNIT  0
   11 C11        3.1333    -5.6870    -4.7609 C.3        1 SUBUNIT  0
   12 C12        2.9758    -6.8273    -5.7907 C.3        1 SUBUNIT  0
   13 C13        4.3399    -7.4551    -6.1367 C.3        1 SUBUNIT  0
   14 C14        5.1448    -7.8981    -4.8958 C.3        1 SUBUNIT  0
   15 C15        4.5566    -7.4339    -3.5470 C.3        1 SUBUNIT  0
   16 N16        2.0480    -7.8467    -5.3082 N.3        1 SUBUNIT  0
   17 C17        4.0514    -6.5792    -0.5510 C.3        1 SUBUNIT  0
   18 C18        2.9636    -6.4152     0.4084 C.1        1 SUBUNIT  0
   19 C19        2.0745    -6.2831     1.1891 C.1        1 SUBUNIT  0
   20 C20        0.9869    -6.1204     2.1476 C.3        1 SUBUNIT  0
   21 O21        4.7270    -4.5941     1.6742 O.2        1 SUBUNIT  0
   22 O22        5.7660    -0.4090     0.3305 O.2        1 SUBUNIT  0
   23 C23        5.4543    -2.0614     2.4587 C.3        1 SUBUNIT  0
   24 C24        4.1200    -2.0099     3.2065 C.3        1 SUBUNIT  0
   25 C25        3.1723    -0.9469     2.6523 C.3        1 SUBUNIT  0
   26 N26        2.5455    -1.4134     1.4227 N.3        1 SUBUNIT  0
   27 C27        2.0424    -0.2938     0.6169 C.3        1 SUBUNIT  0
   28 C28        1.4725    -0.7900    -0.7231 C.3        1 SUBUNIT  0
   29 C29        0.3915    -1.8662    -0.5277 C.3        1 SUBUNIT  0
   30 C30        0.9301    -2.9806     0.3839 C.3        1 SUBUNIT  0
   31 C31        1.5167    -2.4249     1.6936 C.3        1 SUBUNIT  0
   32 C32        5.4900    -0.8248    -2.3874 C.3        1 SUBUNIT  0
   33 C33       -0.8825    -1.2724     0.0202 C.2        1 SUBUNIT  0
   34 N34       -1.9710    -2.0831     0.1748 N.am       1 SUBUNIT  0
   35 C35       -3.1412    -1.5724     0.6695 C.2        1 SUBUNIT  0
   36 O36       -0.9454    -0.1030     0.3187 O.2        1 SUBUNIT  0
   37 C37       -5.1104    -1.7982     2.0862 C.2        1 SUBUNIT  0
   38 C38       -3.9111    -2.3236     1.5794 C.2        1 SUBUNIT  0
   39 C39       -5.5504    -0.5232     1.6903 C.2        1 SUBUNIT  0
   40 C40       -3.5790    -0.2953     0.2707 C.2        1 SUBUNIT  0
   41 C41       -4.7813     0.2264     0.7818 C.2        1 SUBUNIT  0
   42 O42       -6.6749    -0.0318     2.1658 O.3        1 SUBUNIT  0
   43 C43       -6.9892     1.3217     1.8742 C.3        1 SUBUNIT  0
   44 H44        2.1598    -5.3727    -4.3791 H          1 SUBUNIT  0
   45 H45        3.5645    -4.8153    -5.2584 H          1 SUBUNIT  0
   46 H46        2.5470    -6.4083    -6.7014 H          1 SUBUNIT  0
   47 H47        4.9256    -6.7128    -6.6834 H          1 SUBUNIT  0
   48 H48        4.2144    -8.2930    -6.8275 H          1 SUBUNIT  0
   49 H49        5.2289    -8.9834    -4.8844 H          1 SUBUNIT  0
   50 H50        6.1670    -7.5270    -4.9888 H          1 SUBUNIT  0
   51 H51        5.3145    -7.5091    -2.7624 H          1 SUBUNIT  0
   52 H52        3.7429    -8.0960    -3.2530 H          1 SUBUNIT  0
   53 H53        1.3089    -7.9706    -6.0157 H          1 SUBUNIT  0
   54 H54        2.5633    -8.7363    -5.2228 H          1 SUBUNIT  0
   55 H55        3.7757    -7.3276    -1.2942 H          1 SUBUNIT  0
   56 H56        4.9413    -6.9385    -0.0321 H          1 SUBUNIT  0
   57 H57        0.0553    -5.7621     1.7112 H          1 SUBUNIT  0
   58 H58        1.2871    -5.4109     2.9203 H          1 SUBUNIT  0
   59 H59        0.7835    -7.0748     2.6313 H          1 SUBUNIT  0
   60 H60        6.1422    -2.7535     2.9438 H          1 SUBUNIT  0
   61 H61        5.9440    -1.0875     2.4809 H          1 SUBUNIT  0
   62 H62        3.6443    -2.9895     3.2083 H          1 SUBUNIT  0
   63 H63        4.2852    -1.8629     4.2727 H          1 SUBUNIT  0
   64 H64        2.4022    -0.6994     3.3815 H          1 SUBUNIT  0
   65 H65        3.7084    -0.0170     2.4572 H          1 SUBUNIT  0
   66 H66        2.8538     0.4132     0.4287 H          1 SUBUNIT  0
   67 H67        1.2753     0.2440     1.1763 H          1 SUBUNIT  0
   68 H68        1.0778     0.0509    -1.2968 H          1 SUBUNIT  0
   69 H69        2.2845    -1.2042    -1.3229 H          1 SUBUNIT  0
   70 H70        0.1553    -2.2978    -1.5003 H          1 SUBUNIT  0
   71 H71        0.1436    -3.7066     0.6050 H          1 SUBUNIT  0
   72 H72        1.7072    -3.5327    -0.1455 H          1 SUBUNIT  0
   73 H73        0.7260    -1.9835     2.3046 H          1 SUBUNIT  0
   74 H74        1.9510    -3.2416     2.2749 H          1 SUBUNIT  0
   75 H75        5.8117     0.1528    -2.0277 H          1 SUBUNIT  0
   76 H76        4.5587    -0.6876    -2.9390 H          1 SUBUNIT  0
   77 H77        6.2427    -1.1885    -3.0870 H          1 SUBUNIT  0
   78 H78       -1.9163    -3.0504    -0.0748 H          1 SUBUNIT  0
   79 H79       -5.6965    -2.3770     2.7840 H          1 SUBUNIT  0
   80 H80       -3.5905    -3.3079     1.8983 H          1 SUBUNIT  0
   81 H81       -3.0025     0.2966    -0.4259 H          1 SUBUNIT  0
   82 H82       -5.1111     1.2083     0.4736 H          1 SUBUNIT  0
   83 H83       -7.9372     1.5644     2.3529 H          1 SUBUNIT  0
   84 H84       -6.1351     1.9392     2.1551 H          1 SUBUNIT  0
   85 H85       -7.1256     1.4160     0.7967 H          1 SUBUNIT  0
@<TRIPOS>BOND
    1     1     5 1
    2     1    23 1
    3     2     3 1
    4     2     7 1
    5     3     1 1
    6     3    21 2
    7     4     2 2
    8     4     8 1
    9     5     6 1
   10     5    22 2
   11     6     4 1
   12     6    32 1
   13     7    17 1
   14     8     9 2
   15     9     7 1
   16     9    10 1
   17    10    11 1
   18    11    12 1
   19    11    44 1
   20    11    45 1
   21    12    13 1
   22    12    16 1
   23    12    46 1
   24    13    14 1
   25    13    47 1
   26    13    48 1
   27    14    15 1
   28    14    49 1
   29    14    50 1
   30    15    10 1
   31    15    51 1
   32    15    52 1
   33    16    53 1
   34    16    54 1
   35    17    18 1
   36    17    55 1
   37    17    56 1
   38    18    19 3
   39    19    20 1
   40    20    57 1
   41    20    58 1
   42    20    59 1
   43    23    24 1
   44    23    60 1
   45    23    61 1
   46    24    25 1
   47    24    62 1
   48    24    63 1
   49    25    26 1
   50    25    64 1
   51    25    65 1
   52    26    27 1
   53    27    28 1
   54    27    66 1
   55    27    67 1
   56    28    29 1
   57    28    68 1
   58    28    69 1
   59    29    30 1
   60    29    33 1
   61    29    70 1
   62    30    31 1
   63    30    71 1
   64    30    72 1
   65    31    26 1
   66    31    73 1
   67    31    74 1
   68    32    75 1
   69    32    76 1
   70    32    77 1
   71    33    34 1
   72    33    36 2
   73    34    35 1
   74    34    78 1
   75    35    40 2
   76    37    38 2
   77    37    79 1
   78    38    35 1
   79    38    80 1
   80    39    37 1
   81    39    42 1
   82    40    41 1
   83    40    81 1
   84    41    39 2
   85    41    82 1
   86    42    43 1
   87    43    83 1
   88    43    84 1
   89    43    85 1
@<TRIPOS>SUBSTRUCTURE
1   ****   1
@<SCITEGIC>MOL_PROPERTY
AbsoluteEnergy
SciTegic.value.StringValue
76.1053

@<SCITEGIC>MOL_PROPERTY
Activ
SciTegic.value.StringValue
120

@<SCITEGIC>MOL_PROPERTY
Angle Energy
SciTegic.value.StringValue
11.7774200439453

@<SCITEGIC>MOL_PROPERTY
Bond Energy
SciTegic.value.StringValue
2.3548800945282

@<SCITEGIC>MOL_PROPERTY
CHARMm Energy
SciTegic.value.StringValue
-16.5208702087402

@<SCITEGIC>MOL_PROPERTY
Clean Energy
SciTegic.value.StringValue
95.7005004882813

@<SCITEGIC>MOL_PROPERTY
ConfNumber
SciTegic.value.StringValue
106

@<SCITEGIC>MOL_PROPERTY
Dihedral Energy
SciTegic.value.StringValue
19.767749786377

@<SCITEGIC>MOL_PROPERTY
Electrostatic Energy
SciTegic.value.StringValue
-45.3822784423828

@<SCITEGIC>MOL_PROPERTY
Estimate
SciTegic.value.StringValue
13.8486

@<SCITEGIC>MOL_PROPERTY
FitValue
SciTegic.value.StringValue
5.80579

@<SCITEGIC>MOL_PROPERTY
Forcefield
SciTegic.value.StringValue
CHARMm

@<SCITEGIC>MOL_PROPERTY
ForcefieldBase
SciTegic.value.StringValue
CHARMm

@<SCITEGIC>MOL_PROPERTY
ForcefieldFFML
SciTegic.value.StringValue
<?xml version="1.0" encoding="UTF-8"?>
<!DOCTYPE ffml SYSTEM "Ffml.dtd">
<ffml version="1.0">
<forcefield name="CHARMm" derivedFrom="CHARMm" base="CHARMm">
<atomTypes>
</atomTypes>
<parameters>
<bond atom1="C5R" atom2="NX">
<quadratic
refValue="1.47"
forceConstant="390"/>
</bond>
<bond atom1="NX" atom2="CR56">
<quadratic
refValue="1.47"
forceConstant="390"/>
</bond>
<angle atom1="C" atom2="NX" atom3="CR56">
<quadratic
refValue="120"
forceConstant="60"/>
</angle>
<angle atom1="C5R" atom2="NX" atom3="CT">
<quadratic
refValue="120"
forceConstant="80"/>
</angle>
<angle atom1="CR56" atom2="C" atom3="NX">
<quadratic
refValue="117.5"
forceConstant="70"/>
</angle>
<angle atom1="CR56" atom2="CR56" atom3="NX">
<quadratic
refValue="126"
forceConstant="65"/>
</angle>
<angle atom1="CR56" atom2="NX" atom3="CT">
<quadratic
refValue="120"
forceConstant="80"/>
</angle>
<angle atom1="N5R" atom2="C5R" atom3="NX">
<quadratic
refValue="127"
forceConstant="70"/>
</angle>
<angle atom1="N5R" atom2="CR56" atom3="NX">
<quadratic
refValue="127"
forceConstant="70"/>
</angle>
<angle atom1="N5R" atom2="CT" atom3="CUY1">
<quadratic
refValue="110.845"
forceConstant="51"/>
</angle>
<torsion atom1="C" atom2="NX" atom3="CR56" atom4="CR56">
<multiplecos
v1="0"
v2="2.05"
v3="0"
v4="0"
v5="0"
v6="0"
gamma1="0"
gamma2="180"
gamma3="0"
gamma4="0"
gamma5="0"
gamma6="0"/>
</torsion>
<torsion atom1="C" atom2="NX" atom3="CR56" atom4="N5R">
<multiplecos
v1="0"
v2="2.05"
v3="0"
v4="0"
v5="0"
v6="0"
gamma1="0"
gamma2="180"
gamma3="0"
gamma4="0"
gamma5="0"
gamma6="0"/>
</torsion>
<torsion atom1="CT" atom2="NX" atom3="CR56" atom4="CR56">
<multiplecos
v1="0"
v2="2.05"
v3="0"
v4="0"
v5="0"
v6="0"
gamma1="0"
gamma2="180"
gamma3="0"
gamma4="0"
gamma5="0"
gamma6="0"/>
</torsion>
<torsion atom1="CT" atom2="NX" atom3="CR56" atom4="N5R">
<multiplecos
v1="0"
v2="2.05"
v3="0"
v4="0"
v5="0"
v6="0"
gamma1="0"
gamma2="180"
gamma3="0"
gamma4="0"
gamma5="0"
gamma6="0"/>
</torsion>
<improper atom1="NX" atom2="CT" atom3="CT" atom4="C5R">
<cos1
refValue="0"
forceConstant="40"
periodicity="0"/>
</improper>
</parameters>
</forcefield>
</ffml>

@<SCITEGIC>MOL_PROPERTY
HBA_lipid_1
SciTegic.value.StringValue
1

@<SCITEGIC>MOL_PROPERTY
HBA_lipid_2
SciTegic.value.StringValue
1

@<SCITEGIC>MOL_PROPERTY
HBD_3
SciTegic.value.StringValue
0

@<SCITEGIC>MOL_PROPERTY
HYDROPHOBIC_4
SciTegic.value.StringValue
1

@<SCITEGIC>MOL_PROPERTY
Hydrogen Bond Energy
SciTegic.value.StringValue
0

@<SCITEGIC>MOL_PROPERTY
Improper Energy
SciTegic.value.StringValue
0.177530005574226

@<SCITEGIC>MOL_PROPERTY
Initial Potential Energy
SciTegic.value.StringValue
12.4286098480225

@<SCITEGIC>MOL_PROPERTY
Initial RMS Gradient
SciTegic.value.StringValue
13.4698896408081

@<SCITEGIC>MOL_PROPERTY
MapNumber
SciTegic.value.StringValue
1

@<SCITEGIC>MOL_PROPERTY
MappedAtoms
SciTegic.value.StringValue
36,-1.0167,0.0667961,0.0242775,1.6,HBA_lipid_1.11
36,-0.184586,2.75431,1.06583,2.2,HBA_lipid_1.21
42,-6.73021,-0.21625,1.92614,1.6,HBA_lipid_2.11
42,-8.10208,-1.74366,4.1136,2.2,HBA_lipid_2.21
32,5.2,-0.8,-2.2,1.6,HYDROPHOBIC_4.11

@<SCITEGIC>MOL_PROPERTY
MappedFeatures
SciTegic.value.StringValue
HBA_lipid_1,HBA_lipid_2,HYDROPHOBIC_4

@<SCITEGIC>MOL_PROPERTY
MappedLocations
SciTegic.value.StringValue
HBA_lipid_1.11,HBA_lipid_1.21,HBA_lipid_2.11,HBA_lipid_2.21,HYDROPHOBIC_4.11

@<SCITEGIC>MOL_PROPERTY
MappingID
SciTegic.value.StringValue
1

@<SCITEGIC>MOL_PROPERTY
Minimization Criteria
SciTegic.value.StringValue
CONJUG> Minimization exiting with gradient tolerance ( 0.0100000) satisfied.

@<SCITEGIC>MOL_PROPERTY
PartialChargeMethod
SciTegic.value.StringValue
MomanyRone

@<SCITEGIC>MOL_PROPERTY
Pharmprint
SciTegic.value.StringValue
'1101'

@<SCITEGIC>MOL_PROPERTY
Pharmtype
SciTegic.value.StringValue
3

@<SCITEGIC>MOL_PROPERTY
Potential Energy
SciTegic.value.StringValue
-16.5208702087402

@<SCITEGIC>MOL_PROPERTY
RMS Gradient
SciTegic.value.StringValue
0.00982999987900257

@<SCITEGIC>MOL_PROPERTY
RelativeEnergy
SciTegic.value.StringValue
11.6183

@<SCITEGIC>MOL_PROPERTY
Solvation Free Energy
SciTegic.value.StringValue
0

@<SCITEGIC>MOL_PROPERTY
Uncert
SciTegic.value.StringValue
1.5

@<SCITEGIC>MOL_PROPERTY
Urey-Bradley Energy
SciTegic.value.StringValue
0

@<SCITEGIC>MOL_PROPERTY
UseResidueTemplateCharge
SciTegic.value.StringValue
True

@<SCITEGIC>MOL_PROPERTY
Van der Waals Energy
SciTegic.value.StringValue
-5.21615982055664

@<SCITEGIC>MOL_PROPERTY
Error
SciTegic.value.StringValue
-8.66513582600407

@<SCITEGIC>MOL_PROPERTY
logActiv
SciTegic.value.StringValue
2.07918124604762

@<SCITEGIC>MOL_PROPERTY
logEstimate
SciTegic.value.StringValue
1.14140587137833

@<SCITEGIC>ATOM_PROPERTY
Formal Charge
SciTegic.value.StringValue
1 0
2 0
3 0
4 0
5 0
6 0
7 0
8 0
9 0
10 0
11 0
12 0
13 0
14 0
15 0
16 0
17 0
18 0
19 0
20 0
21 0
22 0
23 0
24 0
25 0
26 0
27 0
28 0
29 0
30 0
31 0
32 0
33 0
34 0
35 0
36 0
37 0
38 0
39 0
40 0
41 0
42 0
43 0
44 0
45 0
46 0
47 0
48 0
49 0
50 0
51 0
52 0
53 0
54 0
55 0
56 0
57 0
58 0
59 0
60 0
61 0
62 0
63 0
64 0
65 0
66 0
67 0
68 0
69 0
70 0
71 0
72 0
73 0
74 0
75 0
76 0
77 0
78 0
79 0
80 0
81 0
82 0
83 0
84 0
85 0

@<SCITEGIC>ATOM_PROPERTY
pdb_tempFactor
SciTegic.value.DoubleValue
1 0
2 0
3 0
4 0
5 0
6 0
7 0
8 0
9 0
10 0
11 0
12 0
13 0
14 0
15 0
16 0
17 0
18 0
19 0
20 0
21 0
22 0
23 0
24 0
25 0
26 0
27 0
28 0
29 0
30 0
31 0
32 0
33 0
34 0
35 0
36 0
37 0
38 0
39 0
40 0
41 0
42 0
43 0
44 0
45 0
46 0
47 0
48 0
49 0
50 0
51 0
52 0
53 0
54 0
55 0
56 0
57 0
58 0
59 0
60 0
61 0
62 0
63 0
64 0
65 0
66 0
67 0
68 0
69 0
70 0
71 0
72 0
73 0
74 0
75 0
76 0
77 0
78 0
79 0
80 0
81 0
82 0
83 0
84 0
85 0

@<SCITEGIC>ATOM_PROPERTY
pdb_occupancy
SciTegic.value.DoubleValue
1 1
2 1
3 1
4 1
5 1
6 1
7 1
8 1
9 1
10 1
11 1
12 1
13 1
14 1
15 1
16 1
17 1
18 1
19 1
20 1
21 1
22 1
23 1
24 1
25 1
26 1
27 1
28 1
29 1
30 1
31 1
32 1
33 1
34 1
35 1
36 1
37 1
38 1
39 1
40 1
41 1
42 1
43 1
44 1
45 1
46 1
47 1
48 1
49 1
50 1
51 1
52 1
53 1
54 1
55 1
56 1
57 1
58 1
59 1
60 1
61 1
62 1
63 1
64 1
65 1
66 1
67 1
68 1
69 1
70 1
71 1
72 1
73 1
74 1
75 1
76 1
77 1
78 1
79 1
80 1
81 1
82 1
83 1
84 1
85 1

@<TRIPOS>MOLECULE
dpp4_19
45  48  1  0  0
SMALL
FORMAL_CHARGES
@<TRIPOS>ATOM
    1 C1         1.9354    -0.2715    -0.6125 C.3        1 SUBUNIT  0
    2 C2         0.8232     0.1329    -1.5947 C.3        1 SUBUNIT  0
    3 C3        -0.5775     0.1092    -1.0175 C.2        1 SUBUNIT  0
    4 N4        -0.8513    -0.5361     0.1745 N.am       1 SUBUNIT  0
    5 C5         0.2103    -1.2115     0.9721 C.3        1 SUBUNIT  0
    6 C6         1.4952    -1.5174     0.1792 C.3        1 SUBUNIT  0
    7 C7         3.2316    -0.4784    -1.3278 C.2        1 SUBUNIT  0
    8 C8         4.7973    -1.9235    -2.5067 C.2        1 SUBUNIT  0
    9 C9         3.5745    -1.7458    -1.8372 C.2        1 SUBUNIT  0
   10 C10        5.6789    -0.8419    -2.6710 C.2        1 SUBUNIT  0
   11 C11        4.1138     0.6047    -1.4908 C.2        1 SUBUNIT  0
   12 C12        5.3354     0.4261    -2.1621 C.2        1 SUBUNIT  0
   13 O13       -1.4601     0.6704    -1.6295 O.2        1 SUBUNIT  0
   14 C14        2.5852    -2.0300     1.1308 C.3        1 SUBUNIT  0
   15 N15        2.8582    -1.0498     2.1682 N.3        1 SUBUNIT  0
   16 C16       -2.1317    -0.5621     0.6628 C.2        1 SUBUNIT  0
   17 F17        2.7488    -2.7794    -1.6903 F          1 SUBUNIT  0
   18 F18        6.8348    -1.0199    -3.3058 F          1 SUBUNIT  0
   19 F19        6.1637     1.4571    -2.3134 F          1 SUBUNIT  0
   20 N20       -4.4259    -0.0045     0.4428 N.pl3      1 SUBUNIT  0
   21 N21       -3.0702    -0.0007    -0.0387 N.2        1 SUBUNIT  0
   22 C22       -4.7147    -0.5957     1.6348 C.2        1 SUBUNIT  0
   23 C23       -2.4273    -1.2203     1.9821 C.2        1 SUBUNIT  0
   24 C24       -3.6883    -1.2473     2.4761 C.2        1 SUBUNIT  0
   25 C25       -5.5301     0.5280    -0.1494 C.2        1 SUBUNIT  0
   26 N26       -6.0456    -0.4220     1.7800 N.2        1 SUBUNIT  0
   27 N27       -6.5277     0.2470     0.7194 N.2        1 SUBUNIT  0
   28 C28       -5.6286     1.2646    -1.4697 C.3        1 SUBUNIT  0
   29 F29       -5.2064     0.4420    -2.4837 F          1 SUBUNIT  0
   30 F30       -4.8359     2.3826    -1.4290 F          1 SUBUNIT  0
   31 F31       -6.9285     1.6330    -1.6925 F          1 SUBUNIT  0
   32 H32        2.0907     0.5472     0.0942 H          1 SUBUNIT  0
   33 H33        0.8274    -0.5364    -2.4569 H          1 SUBUNIT  0
   34 H34        1.0269     1.1310    -1.9909 H          1 SUBUNIT  0
   35 H35        0.4501    -0.5663     1.8193 H          1 SUBUNIT  0
   36 H36       -0.1839    -2.1372     1.3909 H          1 SUBUNIT  0
   37 H37        1.2723    -2.3167    -0.5291 H          1 SUBUNIT  0
   38 H38        5.0591    -2.8970    -2.8969 H          1 SUBUNIT  0
   39 H39        3.8528     1.5783    -1.0995 H          1 SUBUNIT  0
   40 H40        2.2832    -2.9725     1.5894 H          1 SUBUNIT  0
   41 H41        3.5039    -2.2445     0.5822 H          1 SUBUNIT  0
   42 H42        3.5874    -1.4303     2.7879 H          1 SUBUNIT  0
   43 H43        3.2275    -0.1996     1.7194 H          1 SUBUNIT  0
   44 H44       -1.6311    -1.6799     2.5507 H          1 SUBUNIT  0
   45 H45       -3.9341    -1.7123     3.4193 H          1 SUBUNIT  0
@<TRIPOS>BOND
    1     1     2 1
    2     1     6 1
    3     1     7 1
    4     1    32 1
    5     2     3 1
    6     2    33 1
    7     2    34 1
    8     3     4 1
    9     3    13 2
   10     4     5 1
   11     4    16 1
   12     5     6 1
   13     5    35 1
   14     5    36 1
   15     6    14 1
   16     6    37 1
   17     7    11 2
   18     8     9 2
   19     8    38 1
   20     9     7 1
   21     9    17 1
   22    10     8 1
   23    10    18 1
   24    11    12 1
   25    11    39 1
   26    12    10 2
   27    12    19 1
   28    14    15 1
   29    14    40 1
   30    14    41 1
   31    15    42 1
   32    15    43 1
   33    16    23 1
   34    20    21 1
   35    20    25 1
   36    21    16 2
   37    22    20 1
   38    22    26 2
   39    23    24 2
   40    23    44 1
   41    24    22 1
   42    24    45 1
   43    25    28 1
   44    26    27 1
   45    27    25 2
   46    28    29 1
   47    28    30 1
   48    28    31 1
@<TRIPOS>SUBSTRUCTURE
1   ****   1
@<SCITEGIC>MOL_PROPERTY
AbsoluteEnergy
SciTegic.value.StringValue
88.5878

@<SCITEGIC>MOL_PROPERTY
Activ
SciTegic.value.StringValue
125

@<SCITEGIC>MOL_PROPERTY
Angle Energy
SciTegic.value.StringValue
28.2018604278564

@<SCITEGIC>MOL_PROPERTY
Bond Energy
SciTegic.value.StringValue
4.52943992614746

@<SCITEGIC>MOL_PROPERTY
CHARMm Energy
SciTegic.value.StringValue
54.2798118591309

@<SCITEGIC>MOL_PROPERTY
Clean Energy
SciTegic.value.StringValue
47.5348167419434

@<SCITEGIC>MOL_PROPERTY
ConfNumber
SciTegic.value.StringValue
32

@<SCITEGIC>MOL_PROPERTY
Dihedral Energy
SciTegic.value.StringValue
8.26054954528809

@<SCITEGIC>MOL_PROPERTY
Electrostatic Energy
SciTegic.value.StringValue
15.8513298034668

@<SCITEGIC>MOL_PROPERTY
Estimate
SciTegic.value.StringValue
24.6723

@<SCITEGIC>MOL_PROPERTY
FitValue
SciTegic.value.StringValue
5.55499

@<SCITEGIC>MOL_PROPERTY
Forcefield
SciTegic.value.StringValue
CHARMm

@<SCITEGIC>MOL_PROPERTY
ForcefieldBase
SciTegic.value.StringValue
CHARMm

@<SCITEGIC>MOL_PROPERTY
ForcefieldFFML
SciTegic.value.StringValue
<?xml version="1.0" encoding="UTF-8"?>
<!DOCTYPE ffml SYSTEM "Ffml.dtd">
<ffml version="1.0">
<forcefield name="CHARMm" derivedFrom="CHARMm" base="CHARMm">
<atomTypes>
</atomTypes>
<parameters>
<bond atom1="NX" atom2="C6R">
<quadratic
refValue="1.355"
forceConstant="390"/>
</bond>
<angle atom1="C5R" atom2="CF3" atom3="XF">
<quadratic
refValue="110.26"
forceConstant="53.5714"/>
</angle>
<angle atom1="CF3" atom2="C5R" atom3="N5R">
<quadratic
refValue="119.136"
forceConstant="68"/>
</angle>
<angle atom1="NR56" atom2="C5R" atom3="CF3">
<quadratic
refValue="110"
forceConstant="68"/>
</angle>
<angle atom1="NX" atom2="C6R" atom3="C6R">
<quadratic
refValue="120"
forceConstant="65"/>
</angle>
<angle atom1="NX" atom2="C6R" atom3="N6R">
<quadratic
refValue="119.8"
forceConstant="70"/>
</angle>
<torsion atom1="N5R" atom2="C5R" atom3="CF3" atom4="XF">
<multiplecos
v1="0"
v2="0"
v3="0"
v4="0"
v5="0"
v6="0.1"
gamma1="0"
gamma2="0"
gamma3="0"
gamma4="0"
gamma5="0"
gamma6="0"/>
</torsion>
<torsion atom1="NR56" atom2="C5R" atom3="CF3" atom4="XF">
<multiplecos
v1="0"
v2="0"
v3="0"
v4="0"
v5="0"
v6="0.1"
gamma1="0"
gamma2="0"
gamma3="0"
gamma4="0"
gamma5="0"
gamma6="0"/>
</torsion>
</parameters>
</forcefield>
</ffml>

@<SCITEGIC>MOL_PROPERTY
HBA_lipid_1
SciTegic.value.StringValue
0

@<SCITEGIC>MOL_PROPERTY
HBA_lipid_2
SciTegic.value.StringValue
1

@<SCITEGIC>MOL_PROPERTY
HBD_3
SciTegic.value.StringValue
1

@<SCITEGIC>MOL_PROPERTY
HYDROPHOBIC_4
SciTegic.value.StringValue
1

@<SCITEGIC>MOL_PROPERTY
Hydrogen Bond Energy
SciTegic.value.StringValue
0

@<SCITEGIC>MOL_PROPERTY
Improper Energy
SciTegic.value.StringValue
0.259130001068115

@<SCITEGIC>MOL_PROPERTY
Initial Potential Energy
SciTegic.value.StringValue
97.1316680908203

@<SCITEGIC>MOL_PROPERTY
Initial RMS Gradient
SciTegic.value.StringValue
28.4014301300049

@<SCITEGIC>MOL_PROPERTY
MapNumber
SciTegic.value.StringValue
1

@<SCITEGIC>MOL_PROPERTY
MappedAtoms
SciTegic.value.StringValue
26,-6.73021,-0.21625,1.92614,1.6,HBA_lipid_2.11
26,-8.10208,-1.74366,4.1136,2.2,HBA_lipid_2.21
15,3.47357,-0.611315,2.09029,1.6,HBD_3.11
15,2.55692,-2.51521,4.21983,2.2,HBD_3.21
10,5.2,-0.8,-2.2,1.6,HYDROPHOBIC_4.11

@<SCITEGIC>MOL_PROPERTY
MappedFeatures
SciTegic.value.StringValue
HBA_lipid_2,HBD_3,HYDROPHOBIC_4

@<SCITEGIC>MOL_PROPERTY
MappedLocations
SciTegic.value.StringValue
HBA_lipid_2.11,HBA_lipid_2.21,HBD_3.11,HBD_3.21,HYDROPHOBIC_4.11

@<SCITEGIC>MOL_PROPERTY
MappingID
SciTegic.value.StringValue
1

@<SCITEGIC>MOL_PROPERTY
Minimization Criteria
SciTegic.value.StringValue
CONJUG> Minimization exiting with gradient tolerance ( 0.0100000) satisfied.

@<SCITEGIC>MOL_PROPERTY
PartialChargeMethod
SciTegic.value.StringValue
MomanyRone

@<SCITEGIC>MOL_PROPERTY
Pharmprint
SciTegic.value.StringValue
'0111'

@<SCITEGIC>MOL_PROPERTY
Pharmtype
SciTegic.value.StringValue
3

@<SCITEGIC>MOL_PROPERTY
Potential Energy
SciTegic.value.StringValue
54.2798118591309

@<SCITEGIC>MOL_PROPERTY
RMS Gradient
SciTegic.value.StringValue
0.00748000014573336

@<SCITEGIC>MOL_PROPERTY
RelativeEnergy
SciTegic.value.StringValue
13.2564

@<SCITEGIC>MOL_PROPERTY
Solvation Free Energy
SciTegic.value.StringValue
0

@<SCITEGIC>MOL_PROPERTY
Uncert
SciTegic.value.StringValue
1.5

@<SCITEGIC>MOL_PROPERTY
Urey-Bradley Energy
SciTegic.value.StringValue
0

@<SCITEGIC>MOL_PROPERTY
UseResidueTemplateCharge
SciTegic.value.StringValue
True

@<SCITEGIC>MOL_PROPERTY
Van der Waals Energy
SciTegic.value.StringValue
-2.82249999046326

@<SCITEGIC>MOL_PROPERTY
Error
SciTegic.value.StringValue
-5.06641050895133

@<SCITEGIC>MOL_PROPERTY
logActiv
SciTegic.value.StringValue
2.09691001300806

@<SCITEGIC>MOL_PROPERTY
logEstimate
SciTegic.value.StringValue
1.39220963715687

@<SCITEGIC>ATOM_PROPERTY
Formal Charge
SciTegic.value.StringValue
1 0
2 0
3 0
4 0
5 0
6 0
7 0
8 0
9 0
10 0
11 0
12 0
13 0
14 0
15 0
16 0
17 0
18 0
19 0
20 0
21 0
22 0
23 0
24 0
25 0
26 0
27 0
28 0
29 0
30 0
31 0
32 0
33 0
34 0
35 0
36 0
37 0
38 0
39 0
40 0
41 0
42 0
43 0
44 0
45 0

@<SCITEGIC>ATOM_PROPERTY
pdb_tempFactor
SciTegic.value.DoubleValue
1 0
2 0
3 0
4 0
5 0
6 0
7 0
8 0
9 0
10 0
11 0
12 0
13 0
14 0
15 0
16 0
17 0
18 0
19 0
20 0
21 0
22 0
23 0
24 0
25 0
26 0
27 0
28 0
29 0
30 0
31 0
32 0
33 0
34 0
35 0
36 0
37 0
38 0
39 0
40 0
41 0
42 0
43 0
44 0
45 0

@<SCITEGIC>ATOM_PROPERTY
pdb_occupancy
SciTegic.value.DoubleValue
1 1
2 1
3 1
4 1
5 1
6 1
7 1
8 1
9 1
10 1
11 1
12 1
13 1
14 1
15 1
16 1
17 1
18 1
19 1
20 1
21 1
22 1
23 1
24 1
25 1
26 1
27 1
28 1
29 1
30 1
31 1
32 1
33 1
34 1
35 1
36 1
37 1
38 1
39 1
40 1
41 1
42 1
43 1
44 1
45 1

@<TRIPOS>MOLECULE
dpp4_12
50  53  1  0  0
SMALL
FORMAL_CHARGES
@<TRIPOS>ATOM
    1 C1         3.0012    -0.1517    -0.7429 C.3        1 SUBUNIT  0
    2 C2         1.8082     0.5564    -0.0703 C.3        1 SUBUNIT  0
    3 C3         0.6680    -0.3597     0.3422 C.2        1 SUBUNIT  0
    4 N4         0.8388    -1.7295     0.4070 N.am       1 SUBUNIT  0
    5 C5         2.1173    -2.4010     0.0518 C.3        1 SUBUNIT  0
    6 C6         3.3319    -1.4481     0.0235 C.3        1 SUBUNIT  0
    7 C7         2.7448    -0.4095    -2.1910 C.2        1 SUBUNIT  0
    8 C8         3.5160    -0.9419    -4.4431 C.2        1 SUBUNIT  0
    9 C9         3.7993    -0.7007    -3.0844 C.2        1 SUBUNIT  0
   10 C10        2.1891    -0.8910    -4.9107 C.2        1 SUBUNIT  0
   11 C11        1.4224    -0.3587    -2.6642 C.2        1 SUBUNIT  0
   12 C12        1.1435    -0.5976    -4.0198 C.2        1 SUBUNIT  0
   13 O13       -0.4032     0.1305     0.6198 O.2        1 SUBUNIT  0
   14 C14        3.8217    -1.1410     1.4464 C.3        1 SUBUNIT  0
   15 N15        2.7032    -0.8020     2.3089 N.3        1 SUBUNIT  0
   16 Cl16       5.4311    -0.7663    -2.5484 Cl         1 SUBUNIT  0
   17 Cl17       1.8504    -1.1869    -6.5654 Cl         1 SUBUNIT  0
   18 C18       -0.2847    -2.5834     0.8343 C.3        1 SUBUNIT  0
   19 C19        0.0398    -3.3043     2.1423 C.3        1 SUBUNIT  0
   20 C20       -0.1996    -4.7529     2.0377 C.2        1 SUBUNIT  0
   21 C21        0.3257    -6.9317     1.0097 C.2        1 SUBUNIT  0
   22 C22        0.5397    -5.5342     1.1257 C.2        1 SUBUNIT  0
   23 C23       -0.6396    -7.5477     1.8150 C.2        1 SUBUNIT  0
   24 C24       -1.1712    -5.3732     2.8493 C.2        1 SUBUNIT  0
   25 C25       -1.3845    -6.7628     2.7320 C.2        1 SUBUNIT  0
   26 O26       -0.6668    -8.8525     1.5395 O.3        1 SUBUNIT  0
   27 O27        0.8969    -7.8532     0.2328 O.3        1 SUBUNIT  0
   28 C28        0.3099    -9.1440     0.5154 C.3        1 SUBUNIT  0
   29 H29        3.8662     0.5122    -0.7046 H          1 SUBUNIT  0
   30 H30        1.4226     1.3548    -0.7041 H          1 SUBUNIT  0
   31 H31        2.1653     1.0562     0.8303 H          1 SUBUNIT  0
   32 H32        1.9898    -2.8604    -0.9289 H          1 SUBUNIT  0
   33 H33        2.3009    -3.2223     0.7478 H          1 SUBUNIT  0
   34 H34        4.1529    -1.9604    -0.4775 H          1 SUBUNIT  0
   35 H35        4.3202    -1.1652    -5.1306 H          1 SUBUNIT  0
   36 H36        0.6096    -0.1338    -1.9855 H          1 SUBUNIT  0
   37 H37        0.1196    -0.5550    -4.3647 H          1 SUBUNIT  0
   38 H38        4.3553    -1.9942     1.8618 H          1 SUBUNIT  0
   39 H39        4.5367    -0.3177     1.4380 H          1 SUBUNIT  0
   40 H40        2.5956    -1.5526     3.0082 H          1 SUBUNIT  0
   41 H41        2.9306     0.0704     2.8076 H          1 SUBUNIT  0
   42 H42       -0.5113    -3.3023     0.0449 H          1 SUBUNIT  0
   43 H43       -1.1818    -1.9709     0.9438 H          1 SUBUNIT  0
   44 H44       -0.5509    -2.8967     2.9639 H          1 SUBUNIT  0
   45 H45        1.0755    -3.1282     2.4327 H          1 SUBUNIT  0
   46 H46        1.2859    -5.0658     0.4970 H          1 SUBUNIT  0
   47 H47       -1.7504    -4.7955     3.5561 H          1 SUBUNIT  0
   48 H48       -2.1293    -7.2400     3.3512 H          1 SUBUNIT  0
   49 H49        1.0604    -9.8206     0.8978 H          1 SUBUNIT  0
   50 H50       -0.1749    -9.5384    -0.3667 H          1 SUBUNIT  0
@<TRIPOS>BOND
    1     1     2 1
    2     1     6 1
    3     1     7 1
    4     1    29 1
    5     2     3 1
    6     2    30 1
    7     2    31 1
    8     3     4 1
    9     3    13 2
   10     4     5 1
   11     4    18 1
   12     5     6 1
   13     5    32 1
   14     5    33 1
   15     6    14 1
   16     6    34 1
   17     7    11 2
   18     8     9 2
   19     8    35 1
   20     9     7 1
   21     9    16 1
   22    10     8 1
   23    10    17 1
   24    11    12 1
   25    11    36 1
   26    12    10 2
   27    12    37 1
   28    14    15 1
   29    14    38 1
   30    14    39 1
   31    15    40 1
   32    15    41 1
   33    18    19 1
   34    18    42 1
   35    18    43 1
   36    19    20 1
   37    19    44 1
   38    19    45 1
   39    20    24 2
   40    21    22 2
   41    21    27 1
   42    22    20 1
   43    22    46 1
   44    23    21 1
   45    23    26 1
   46    24    25 1
   47    24    47 1
   48    25    23 2
   49    25    48 1
   50    27    28 1
   51    28    26 1
   52    28    49 1
   53    28    50 1
@<TRIPOS>SUBSTRUCTURE
1   ****   1
@<SCITEGIC>MOL_PROPERTY
AbsoluteEnergy
SciTegic.value.StringValue
92.5846

@<SCITEGIC>MOL_PROPERTY
Activ
SciTegic.value.StringValue
43

@<SCITEGIC>MOL_PROPERTY
Angle Energy
SciTegic.value.StringValue
18.4300498962402

@<SCITEGIC>MOL_PROPERTY
Bond Energy
SciTegic.value.StringValue
1.541139960289

@<SCITEGIC>MOL_PROPERTY
CHARMm Energy
SciTegic.value.StringValue
17.0575294494629

@<SCITEGIC>MOL_PROPERTY
Clean Energy
SciTegic.value.StringValue
25.5644779205322

@<SCITEGIC>MOL_PROPERTY
ConfNumber
SciTegic.value.StringValue
39

@<SCITEGIC>MOL_PROPERTY
Dihedral Energy
SciTegic.value.StringValue
6.96051979064941

@<SCITEGIC>MOL_PROPERTY
Electrostatic Energy
SciTegic.value.StringValue
-10.0490102767944

@<SCITEGIC>MOL_PROPERTY
Estimate
SciTegic.value.StringValue
44.6996

@<SCITEGIC>MOL_PROPERTY
FitValue
SciTegic.value.StringValue
5.2969

@<SCITEGIC>MOL_PROPERTY
Forcefield
SciTegic.value.StringValue
CHARMm

@<SCITEGIC>MOL_PROPERTY
ForcefieldBase
SciTegic.value.StringValue
CHARMm

@<SCITEGIC>MOL_PROPERTY
ForcefieldFFML
SciTegic.value.StringValue
<?xml version="1.0" encoding="UTF-8"?>
<!DOCTYPE ffml SYSTEM "Ffml.dtd">
<ffml version="1.0">
<forcefield name="CHARMm" derivedFrom="CHARMm" base="CHARMm">
<atomTypes>
</atomTypes>
<parameters>
<angle atom1="C6R" atom2="CR56" atom3="OE">
<quadratic
refValue="128.125"
forceConstant="66.25"/>
</angle>
<torsion atom1="C6R" atom2="CR56" atom3="OE" atom4="CT">
<multiplecos
v1="0"
v2="0.5"
v3="0"
v4="0"
v5="0"
v6="0"
gamma1="0"
gamma2="180"
gamma3="0"
gamma4="0"
gamma5="0"
gamma6="0"/>
</torsion>
<torsion atom1="CR56" atom2="CR56" atom3="OE" atom4="CT">
<multiplecos
v1="0"
v2="0.5"
v3="0"
v4="0"
v5="0"
v6="0"
gamma1="0"
gamma2="180"
gamma3="0"
gamma4="0"
gamma5="0"
gamma6="0"/>
</torsion>
</parameters>
</forcefield>
</ffml>

@<SCITEGIC>MOL_PROPERTY
HBA_lipid_1
SciTegic.value.StringValue
1

@<SCITEGIC>MOL_PROPERTY
HBA_lipid_2
SciTegic.value.StringValue
0

@<SCITEGIC>MOL_PROPERTY
HBD_3
SciTegic.value.StringValue
1

@<SCITEGIC>MOL_PROPERTY
HYDROPHOBIC_4
SciTegic.value.StringValue
1

@<SCITEGIC>MOL_PROPERTY
Hydrogen Bond Energy
SciTegic.value.StringValue
0

@<SCITEGIC>MOL_PROPERTY
Improper Energy
SciTegic.value.StringValue
0.0197500009089708

@<SCITEGIC>MOL_PROPERTY
Initial Potential Energy
SciTegic.value.StringValue
32.5944213867188

@<SCITEGIC>MOL_PROPERTY
Initial RMS Gradient
SciTegic.value.StringValue
17.0038394927979

@<SCITEGIC>MOL_PROPERTY
MapNumber
SciTegic.value.StringValue
1

@<SCITEGIC>MOL_PROPERTY
MappedAtoms
SciTegic.value.StringValue
13,-1.0167,0.0667961,0.0242775,1.6,HBA_lipid_1.11
13,-0.184586,2.75431,1.06583,2.2,HBA_lipid_1.21
15,3.47357,-0.611315,2.09029,1.6,HBD_3.11
15,2.55692,-2.51521,4.21983,2.2,HBD_3.21
16,5.2,-0.8,-2.2,1.6,HYDROPHOBIC_4.11

@<SCITEGIC>MOL_PROPERTY
MappedFeatures
SciTegic.value.StringValue
HBA_lipid_1,HBD_3,HYDROPHOBIC_4

@<SCITEGIC>MOL_PROPERTY
MappedLocations
SciTegic.value.StringValue
HBA_lipid_1.11,HBA_lipid_1.21,HBD_3.11,HBD_3.21,HYDROPHOBIC_4.11

@<SCITEGIC>MOL_PROPERTY
MappingID
SciTegic.value.StringValue
1

@<SCITEGIC>MOL_PROPERTY
Minimization Criteria
SciTegic.value.StringValue
CONJUG> Minimization exiting with gradient tolerance ( 0.0100000) satisfied.

@<SCITEGIC>MOL_PROPERTY
PartialChargeMethod
SciTegic.value.StringValue
MomanyRone

@<SCITEGIC>MOL_PROPERTY
Pharmprint
SciTegic.value.StringValue
'1011'

@<SCITEGIC>MOL_PROPERTY
Pharmtype
SciTegic.value.StringValue
3

@<SCITEGIC>MOL_PROPERTY
Potential Energy
SciTegic.value.StringValue
17.0575294494629

@<SCITEGIC>MOL_PROPERTY
RMS Gradient
SciTegic.value.StringValue
0.00911999959498644

@<SCITEGIC>MOL_PROPERTY
RelativeEnergy
SciTegic.value.StringValue
16.7178

@<SCITEGIC>MOL_PROPERTY
Solvation Free Energy
SciTegic.value.StringValue
0

@<SCITEGIC>MOL_PROPERTY
Uncert
SciTegic.value.StringValue
1.5

@<SCITEGIC>MOL_PROPERTY
Urey-Bradley Energy
SciTegic.value.StringValue
0

@<SCITEGIC>MOL_PROPERTY
UseResidueTemplateCharge
SciTegic.value.StringValue
True

@<SCITEGIC>MOL_PROPERTY
Van der Waals Energy
SciTegic.value.StringValue
0.155070006847382

@<SCITEGIC>MOL_PROPERTY
Error
SciTegic.value.StringValue
1.03952558139535

@<SCITEGIC>MOL_PROPERTY
logActiv
SciTegic.value.StringValue
1.63346845557959

@<SCITEGIC>MOL_PROPERTY
logEstimate
SciTegic.value.StringValue
1.65030363681046

@<SCITEGIC>ATOM_PROPERTY
Formal Charge
SciTegic.value.StringValue
1 0
2 0
3 0
4 0
5 0
6 0
7 0
8 0
9 0
10 0
11 0
12 0
13 0
14 0
15 0
16 0
17 0
18 0
19 0
20 0
21 0
22 0
23 0
24 0
25 0
26 0
27 0
28 0
29 0
30 0
31 0
32 0
33 0
34 0
35 0
36 0
37 0
38 0
39 0
40 0
41 0
42 0
43 0
44 0
45 0
46 0
47 0
48 0
49 0
50 0

@<SCITEGIC>ATOM_PROPERTY
pdb_tempFactor
SciTegic.value.DoubleValue
1 0
2 0
3 0
4 0
5 0
6 0
7 0
8 0
9 0
10 0
11 0
12 0
13 0
14 0
15 0
16 0
17 0
18 0
19 0
20 0
21 0
22 0
23 0
24 0
25 0
26 0
27 0
28 0
29 0
30 0
31 0
32 0
33 0
34 0
35 0
36 0
37 0
38 0
39 0
40 0
41 0
42 0
43 0
44 0
45 0
46 0
47 0
48 0
49 0
50 0

@<SCITEGIC>ATOM_PROPERTY
pdb_occupancy
SciTegic.value.DoubleValue
1 1
2 1
3 1
4 1
5 1
6 1
7 1
8 1
9 1
10 1
11 1
12 1
13 1
14 1
15 1
16 1
17 1
18 1
19 1
20 1
21 1
22 1
23 1
24 1
25 1
26 1
27 1
28 1
29 1
30 1
31 1
32 1
33 1
34 1
35 1
36 1
37 1
38 1
39 1
40 1
41 1
42 1
43 1
44 1
45 1
46 1
47 1
48 1
49 1
50 1

@<TRIPOS>MOLECULE
dpp4_23
56  59  1  0  0
SMALL
FORMAL_CHARGES
@<TRIPOS>ATOM
    1 N1        -2.0315    -0.3061    -1.9556 N.am       1 SUBUNIT  0
    2 N2        -3.8554    -1.8781    -1.7563 N.am       1 SUBUNIT  0
    3 C3        -2.9141    -1.2067    -2.5336 C.2        1 SUBUNIT  0
    4 C4        -3.9339    -1.6636    -0.3831 C.2        1 SUBUNIT  0
    5 C5        -2.0760    -0.0648    -0.5976 C.2        1 SUBUNIT  0
    6 C6        -3.0820    -0.7900     0.2027 C.2        1 SUBUNIT  0
    7 C7        -1.0400     0.3958    -2.7936 C.3        1 SUBUNIT  0
    8 C8         0.2793    -0.3420    -2.8336 C.2        1 SUBUNIT  0
    9 C9         1.5754     0.1094    -2.5867 C.2        1 SUBUNIT  0
   10 N10        2.3596    -0.9857    -2.7710 N.pl3      1 SUBUNIT  0
   11 N11        1.6991    -2.1198    -3.1185 N.2        1 SUBUNIT  0
   12 N12        0.4331    -1.6451    -3.1361 N.2        1 SUBUNIT  0
   13 O13       -1.3157     0.7153    -0.0716 O.2        1 SUBUNIT  0
   14 O14       -2.8661    -1.4098    -3.7266 O.2        1 SUBUNIT  0
   15 N15       -4.8601    -2.3229     0.3762 N.pl3      1 SUBUNIT  0
   16 C16       -4.4384    -3.1047     1.5644 C.3        1 SUBUNIT  0
   17 C17       -5.5130    -4.1306     1.9622 C.3        1 SUBUNIT  0
   18 C18       -6.8852    -3.4824     2.2305 C.3        1 SUBUNIT  0
   19 C19       -7.2009    -2.2953     1.2884 C.3        1 SUBUNIT  0
   20 C20       -6.3042    -2.2725     0.0290 C.3        1 SUBUNIT  0
   21 N21       -7.0766    -1.0274     2.0070 N.3        1 SUBUNIT  0
   22 C22       -4.7746    -2.8277    -2.4255 C.3        1 SUBUNIT  0
   23 C23       -4.5919    -4.1901    -1.9322 C.1        1 SUBUNIT  0
   24 C24       -4.4416    -5.3004    -1.5299 C.1        1 SUBUNIT  0
   25 C25       -4.2589    -6.6627    -1.0365 C.3        1 SUBUNIT  0
   26 C26        3.7090    -0.9551    -2.6198 C.2        1 SUBUNIT  0
   27 C27        5.9275    -1.5288    -3.4610 C.2        1 SUBUNIT  0
   28 C28        4.5289    -1.5498    -3.6012 C.2        1 SUBUNIT  0
   29 C29        6.5130    -0.9172    -2.3389 C.2        1 SUBUNIT  0
   30 C30        4.3012    -0.3383    -1.4946 C.2        1 SUBUNIT  0
   31 C31        5.7004    -0.3237    -1.3600 C.2        1 SUBUNIT  0
   32 F32        7.8382    -0.9029    -2.2075 F          1 SUBUNIT  0
   33 F33        3.5576     0.2357    -0.5487 F          1 SUBUNIT  0
   34 H34       -3.1213    -0.6072     1.2684 H          1 SUBUNIT  0
   35 H35       -0.8832     1.3990    -2.3972 H          1 SUBUNIT  0
   36 H36       -1.4329     0.4951    -3.8059 H          1 SUBUNIT  0
   37 H37        1.9077     1.1017    -2.3082 H          1 SUBUNIT  0
   38 H38       -4.2512    -2.4157     2.3916 H          1 SUBUNIT  0
   39 H39       -3.4973    -3.6146     1.3527 H          1 SUBUNIT  0
   40 H40       -5.6161    -4.8604     1.1585 H          1 SUBUNIT  0
   41 H41       -5.1914    -4.6948     2.8388 H          1 SUBUNIT  0
   42 H42       -6.9416    -3.1741     3.2751 H          1 SUBUNIT  0
   43 H43       -7.6537    -4.2494     2.1162 H          1 SUBUNIT  0
   44 H44       -8.2366    -2.3792     0.9653 H          1 SUBUNIT  0
   45 H45       -6.5294    -3.1388    -0.5936 H          1 SUBUNIT  0
   46 H46       -6.5151    -1.3883    -0.5785 H          1 SUBUNIT  0
   47 H47       -7.7527    -1.0320     2.7849 H          1 SUBUNIT  0
   48 H48       -6.1288    -0.9740     2.4073 H          1 SUBUNIT  0
   49 H49       -5.8044    -2.5142    -2.2491 H          1 SUBUNIT  0
   50 H50       -4.5992    -2.8041    -3.4995 H          1 SUBUNIT  0
   51 H51       -3.2435    -6.9959    -1.2603 H          1 SUBUNIT  0
   52 H52       -4.4885    -6.6978     0.0267 H          1 SUBUNIT  0
   53 H53       -4.9492    -7.3311    -1.5495 H          1 SUBUNIT  0
   54 H54        6.5469    -1.9865    -4.2173 H          1 SUBUNIT  0
   55 H55        4.0979    -2.0254    -4.4696 H          1 SUBUNIT  0
   56 H56        6.1542     0.1486    -0.4990 H          1 SUBUNIT  0
@<TRIPOS>BOND
    1     1     5 1
    2     1     7 1
    3     2     3 1
    4     2    22 1
    5     3     1 1
    6     3    14 2
    7     4     2 1
    8     4    15 1
    9     5     6 1
   10     5    13 2
   11     6     4 2
   12     6    34 1
   13     7     8 1
   14     7    35 1
   15     7    36 1
   16     9     8 2
   17     9    10 1
   18     9    37 1
   19    10    11 1
   20    10    26 1
   21    11    12 2
   22    12     8 1
   23    15    16 1
   24    16    17 1
   25    16    38 1
   26    16    39 1
   27    17    18 1
   28    17    40 1
   29    17    41 1
   30    18    19 1
   31    18    42 1
   32    18    43 1
   33    19    20 1
   34    19    21 1
   35    19    44 1
   36    20    15 1
   37    20    45 1
   38    20    46 1
   39    21    47 1
   40    21    48 1
   41    22    23 1
   42    22    49 1
   43    22    50 1
   44    23    24 3
   45    24    25 1
   46    25    51 1
   47    25    52 1
   48    25    53 1
   49    26    30 2
   50    27    28 2
   51    27    54 1
   52    28    26 1
   53    28    55 1
   54    29    27 1
   55    29    32 1
   56    30    31 1
   57    30    33 1
   58    31    29 2
   59    31    56 1
@<TRIPOS>SUBSTRUCTURE
1   ****   1
@<SCITEGIC>MOL_PROPERTY
AbsoluteEnergy
SciTegic.value.StringValue
82.0186

@<SCITEGIC>MOL_PROPERTY
Activ
SciTegic.value.StringValue
243.669998168945

@<SCITEGIC>MOL_PROPERTY
Angle Energy
SciTegic.value.StringValue
12.7364597320557

@<SCITEGIC>MOL_PROPERTY
Bond Energy
SciTegic.value.StringValue
2.2155499458313

@<SCITEGIC>MOL_PROPERTY
CHARMm Energy
SciTegic.value.StringValue
-18.3998794555664

@<SCITEGIC>MOL_PROPERTY
Clean Energy
SciTegic.value.StringValue
62.8123741149902

@<SCITEGIC>MOL_PROPERTY
ConfNumber
SciTegic.value.StringValue
43

@<SCITEGIC>MOL_PROPERTY
Dihedral Energy
SciTegic.value.StringValue
9.15450000762939

@<SCITEGIC>MOL_PROPERTY
Electrostatic Energy
SciTegic.value.StringValue
-43.6396102905273

@<SCITEGIC>MOL_PROPERTY
Estimate
SciTegic.value.StringValue
50.3279

@<SCITEGIC>MOL_PROPERTY
FitValue
SciTegic.value.StringValue
5.24539

@<SCITEGIC>MOL_PROPERTY
Forcefield
SciTegic.value.StringValue
CHARMm

@<SCITEGIC>MOL_PROPERTY
ForcefieldBase
SciTegic.value.StringValue
CHARMm

@<SCITEGIC>MOL_PROPERTY
ForcefieldFFML
SciTegic.value.StringValue
<?xml version="1.0" encoding="UTF-8"?>
<!DOCTYPE ffml SYSTEM "Ffml.dtd">
<ffml version="1.0">
<forcefield name="CHARMm" derivedFrom="CHARMm" base="CHARMm">
<atomTypes>
</atomTypes>
<parameters>
<bond atom1="N5R" atom2="C6RP">
<quadratic
refValue="1.368"
forceConstant="394.267"/>
</bond>
<angle atom1="C5R" atom2="N5R" atom3="C6RP">
<quadratic
refValue="116"
forceConstant="70"/>
</angle>
<angle atom1="N5R" atom2="C6RP" atom3="C6R">
<quadratic
refValue="120"
forceConstant="70"/>
</angle>
<angle atom1="N5R" atom2="N5R" atom3="C6RP">
<quadratic
refValue="122.8"
forceConstant="70"/>
</angle>
<angle atom1="NX" atom2="CT" atom3="CUY1">
<quadratic
refValue="110.334"
forceConstant="64.0769"/>
</angle>
<angle atom1="NX" atom2="CUA1" atom3="NX">
<quadratic
refValue="120"
forceConstant="60"/>
</angle>
<torsion atom1="C5R" atom2="N5R" atom3="C6RP" atom4="C6R">
<multiplecos
v1="0"
v2="2.5"
v3="0"
v4="0"
v5="0"
v6="0"
gamma1="0"
gamma2="180"
gamma3="0"
gamma4="0"
gamma5="0"
gamma6="0"/>
</torsion>
<torsion atom1="N5R" atom2="N5R" atom3="C6RP" atom4="C6R">
<multiplecos
v1="0"
v2="2.5"
v3="0"
v4="0"
v5="0"
v6="0"
gamma1="0"
gamma2="180"
gamma3="0"
gamma4="0"
gamma5="0"
gamma6="0"/>
</torsion>
</parameters>
</forcefield>
</ffml>

@<SCITEGIC>MOL_PROPERTY
HBA_lipid_1
SciTegic.value.StringValue
1

@<SCITEGIC>MOL_PROPERTY
HBA_lipid_2
SciTegic.value.StringValue
1

@<SCITEGIC>MOL_PROPERTY
HBD_3
SciTegic.value.StringValue
0

@<SCITEGIC>MOL_PROPERTY
HYDROPHOBIC_4
SciTegic.value.StringValue
1

@<SCITEGIC>MOL_PROPERTY
Hydrogen Bond Energy
SciTegic.value.StringValue
0

@<SCITEGIC>MOL_PROPERTY
Improper Energy
SciTegic.value.StringValue
0.228990003466606

@<SCITEGIC>MOL_PROPERTY
Initial Potential Energy
SciTegic.value.StringValue
15.7277803421021

@<SCITEGIC>MOL_PROPERTY
Initial RMS Gradient
SciTegic.value.StringValue
16.2032299041748

@<SCITEGIC>MOL_PROPERTY
MapNumber
SciTegic.value.StringValue
1

@<SCITEGIC>MOL_PROPERTY
MappedAtoms
SciTegic.value.StringValue
13,-1.0167,0.0667961,0.0242775,1.6,HBA_lipid_1.11
13,-0.184586,2.75431,1.06583,2.2,HBA_lipid_1.21
21,-6.73021,-0.21625,1.92614,1.6,HBA_lipid_2.11
21,-8.10208,-1.74366,4.1136,2.2,HBA_lipid_2.21
31,5.2,-0.8,-2.2,1.6,HYDROPHOBIC_4.11

@<SCITEGIC>MOL_PROPERTY
MappedFeatures
SciTegic.value.StringValue
HBA_lipid_1,HBA_lipid_2,HYDROPHOBIC_4

@<SCITEGIC>MOL_PROPERTY
MappedLocations
SciTegic.value.StringValue
HBA_lipid_1.11,HBA_lipid_1.21,HBA_lipid_2.11,HBA_lipid_2.21,HYDROPHOBIC_4.11

@<SCITEGIC>MOL_PROPERTY
MappingID
SciTegic.value.StringValue
1

@<SCITEGIC>MOL_PROPERTY
Minimization Criteria
SciTegic.value.StringValue
CONJUG> Minimization exiting with gradient tolerance ( 0.0100000) satisfied.

@<SCITEGIC>MOL_PROPERTY
PartialChargeMethod
SciTegic.value.StringValue
MomanyRone

@<SCITEGIC>MOL_PROPERTY
Pharmprint
SciTegic.value.StringValue
'1101'

@<SCITEGIC>MOL_PROPERTY
Pharmtype
SciTegic.value.StringValue
3

@<SCITEGIC>MOL_PROPERTY
Potential Energy
SciTegic.value.StringValue
-18.3998794555664

@<SCITEGIC>MOL_PROPERTY
RMS Gradient
SciTegic.value.StringValue
0.00872999988496304

@<SCITEGIC>MOL_PROPERTY
RelativeEnergy
SciTegic.value.StringValue
4.23955

@<SCITEGIC>MOL_PROPERTY
Solvation Free Energy
SciTegic.value.StringValue
0

@<SCITEGIC>MOL_PROPERTY
Uncert
SciTegic.value.StringValue
1.5

@<SCITEGIC>MOL_PROPERTY
Urey-Bradley Energy
SciTegic.value.StringValue
0

@<SCITEGIC>MOL_PROPERTY
UseResidueTemplateCharge
SciTegic.value.StringValue
True

@<SCITEGIC>MOL_PROPERTY
Van der Waals Energy
SciTegic.value.StringValue
0.904229998588562

@<SCITEGIC>MOL_PROPERTY
Error
SciTegic.value.StringValue
-4.84164843295558

@<SCITEGIC>MOL_PROPERTY
logActiv
SciTegic.value.StringValue
2.38680206003504

@<SCITEGIC>MOL_PROPERTY
logEstimate
SciTegic.value.StringValue
1.70180880924794

@<SCITEGIC>ATOM_PROPERTY
Formal Charge
SciTegic.value.StringValue
1 0
2 0
3 0
4 0
5 0
6 0
7 0
8 0
9 0
10 0
11 0
12 0
13 0
14 0
15 0
16 0
17 0
18 0
19 0
20 0
21 0
22 0
23 0
24 0
25 0
26 0
27 0
28 0
29 0
30 0
31 0
32 0
33 0
34 0
35 0
36 0
37 0
38 0
39 0
40 0
41 0
42 0
43 0
44 0
45 0
46 0
47 0
48 0
49 0
50 0
51 0
52 0
53 0
54 0
55 0
56 0

@<SCITEGIC>ATOM_PROPERTY
pdb_tempFactor
SciTegic.value.DoubleValue
1 0
2 0
3 0
4 0
5 0
6 0
7 0
8 0
9 0
10 0
11 0
12 0
13 0
14 0
15 0
16 0
17 0
18 0
19 0
20 0
21 0
22 0
23 0
24 0
25 0
26 0
27 0
28 0
29 0
30 0
31 0
32 0
33 0
34 0
35 0
36 0
37 0
38 0
39 0
40 0
41 0
42 0
43 0
44 0
45 0
46 0
47 0
48 0
49 0
50 0
51 0
52 0
53 0
54 0
55 0
56 0

@<SCITEGIC>ATOM_PROPERTY
pdb_occupancy
SciTegic.value.DoubleValue
1 1
2 1
3 1
4 1
5 1
6 1
7 1
8 1
9 1
10 1
11 1
12 1
13 1
14 1
15 1
16 1
17 1
18 1
19 1
20 1
21 1
22 1
23 1
24 1
25 1
26 1
27 1
28 1
29 1
30 1
31 1
32 1
33 1
34 1
35 1
36 1
37 1
38 1
39 1
40 1
41 1
42 1
43 1
44 1
45 1
46 1
47 1
48 1
49 1
50 1
51 1
52 1
53 1
54 1
55 1
56 1

@<TRIPOS>MOLECULE
dpp4_10
51  55  1  0  0
SMALL
FORMAL_CHARGES
@<TRIPOS>ATOM
    1 C1         5.2543    -1.0154    -3.4672 C.2        1 SUBUNIT  0
    2 C2         5.6111    -1.8450    -2.3904 C.2        1 SUBUNIT  0
    3 C3         5.3103    -1.4618    -1.0721 C.2        1 SUBUNIT  0
    4 C4         4.6465    -0.2413    -0.8314 C.2        1 SUBUNIT  0
    5 C5         4.2920     0.5881    -1.9088 C.2        1 SUBUNIT  0
    6 C6         4.5961     0.2018    -3.2281 C.2        1 SUBUNIT  0
    7 F7         4.2599     0.9908    -4.2468 F          1 SUBUNIT  0
    8 C8         4.3185     0.1794     0.5630 C.3        1 SUBUNIT  0
    9 C9         3.5359    -0.9242     1.3166 C.3        1 SUBUNIT  0
   10 C10        2.0854    -1.0480     0.8086 C.3        1 SUBUNIT  0
   11 C11        1.3347     0.2987     0.8310 C.3        1 SUBUNIT  0
   12 C12        2.1098     1.3854     0.0662 C.3        1 SUBUNIT  0
   13 C13        3.5554     1.5210     0.5762 C.3        1 SUBUNIT  0
   14 N14        3.5343    -0.6457     2.7506 N.3        1 SUBUNIT  0
   15 F15        5.6542    -2.2559    -0.0620 F          1 SUBUNIT  0
   16 H16        5.4886    -1.3163    -4.4778 H          1 SUBUNIT  0
   17 N17       -0.0024     0.1393     0.2632 N.3        1 SUBUNIT  0
   18 C18       -0.8782    -0.7839     1.0181 C.3        1 SUBUNIT  0
   19 C19       -1.6235    -1.5038    -0.0625 C.2        1 SUBUNIT  0
   20 C20       -1.1490    -1.2030    -1.2742 C.2        1 SUBUNIT  0
   21 C21       -0.0096    -0.2379    -1.1677 C.3        1 SUBUNIT  0
   22 N22       -2.7141    -2.4146     0.0515 N.pl3      1 SUBUNIT  0
   23 C23       -3.2124    -2.9247    -1.0806 C.2        1 SUBUNIT  0
   24 C24       -1.7452    -1.8015    -2.5055 C.2        1 SUBUNIT  0
   25 N25       -2.7416    -2.6400    -2.4737 N.2        1 SUBUNIT  0
   26 N26       -3.3254    -2.8374     1.1803 N.2        1 SUBUNIT  0
   27 C27       -4.2241    -3.7452    -0.6071 C.2        1 SUBUNIT  0
   28 C28       -4.3261    -3.7142     0.8058 C.2        1 SUBUNIT  0
   29 C29       -5.2674    -4.4327     1.7450 C.3        1 SUBUNIT  0
   30 H30        6.1181    -2.7794    -2.5813 H          1 SUBUNIT  0
   31 H31        3.7842     1.5253    -1.7270 H          1 SUBUNIT  0
   32 H32        5.2798     0.3302     1.0581 H          1 SUBUNIT  0
   33 H33        4.0357    -1.8854     1.1808 H          1 SUBUNIT  0
   34 H34        1.5442    -1.7882     1.4013 H          1 SUBUNIT  0
   35 H35        2.0985    -1.4373    -0.2097 H          1 SUBUNIT  0
   36 H36        1.2234     0.6192     1.8665 H          1 SUBUNIT  0
   37 H37        2.1219     1.1510    -1.0006 H          1 SUBUNIT  0
   38 H38        1.6006     2.3447     0.1618 H          1 SUBUNIT  0
   39 H39        3.5278     1.9036     1.5969 H          1 SUBUNIT  0
   40 H40        4.0873     2.2752    -0.0068 H          1 SUBUNIT  0
   41 H41        4.5106    -0.5974     3.0714 H          1 SUBUNIT  0
   42 H42        3.1009     0.2779     2.8987 H          1 SUBUNIT  0
   43 H43       -0.2987    -1.4832     1.6092 H          1 SUBUNIT  0
   44 H44       -1.5430    -0.2269     1.6629 H          1 SUBUNIT  0
   45 H45        0.9166    -0.7186    -1.4556 H          1 SUBUNIT  0
   46 H46       -0.1706     0.6344    -1.7876 H          1 SUBUNIT  0
   47 H47       -1.3125    -1.5119    -3.4478 H          1 SUBUNIT  0
   48 H48       -4.8684    -4.3421    -1.2427 H          1 SUBUNIT  0
   49 H49       -5.0407    -4.1491     2.7732 H          1 SUBUNIT  0
   50 H50       -6.2980    -4.2148     1.4651 H          1 SUBUNIT  0
   51 H51       -5.1172    -5.5085     1.6551 H          1 SUBUNIT  0
@<TRIPOS>BOND
    1     1     2 2
    2     1    16 1
    3     2     3 1
    4     2    30 1
    5     3     4 2
    6     3    15 1
    7     4     5 1
    8     4     8 1
    9     5     6 2
   10     5    31 1
   11     6     1 1
   12     6     7 1
   13     8    13 1
   14     8    32 1
   15     9     8 1
   16     9    14 1
   17     9    33 1
   18    10     9 1
   19    10    34 1
   20    10    35 1
   21    11    10 1
   22    11    17 1
   23    11    36 1
   24    12    11 1
   25    12    37 1
   26    12    38 1
   27    13    12 1
   28    13    39 1
   29    13    40 1
   30    14    41 1
   31    14    42 1
   32    18    17 1
   33    18    19 1
   34    18    43 1
   35    18    44 1
   36    19    20 2
   37    19    22 1
   38    20    21 1
   39    20    24 1
   40    21    17 1
   41    21    45 1
   42    21    46 1
   43    22    26 1
   44    23    22 1
   45    23    27 2
   46    24    25 2
   47    24    47 1
   48    25    23 1
   49    27    28 1
   50    27    48 1
   51    28    26 2
   52    28    29 1
   53    29    49 1
   54    29    50 1
   55    29    51 1
@<TRIPOS>SUBSTRUCTURE
1   ****   1
@<SCITEGIC>MOL_PROPERTY
AbsoluteEnergy
SciTegic.value.StringValue
120.951

@<SCITEGIC>MOL_PROPERTY
Activ
SciTegic.value.StringValue
16

@<SCITEGIC>MOL_PROPERTY
Angle Energy
SciTegic.value.StringValue
35.4051284790039

@<SCITEGIC>MOL_PROPERTY
Bond Energy
SciTegic.value.StringValue
1.88446998596191

@<SCITEGIC>MOL_PROPERTY
CHARMm Energy
SciTegic.value.StringValue
35.9581718444824

@<SCITEGIC>MOL_PROPERTY
Clean Energy
SciTegic.value.StringValue
41.0582046508789

@<SCITEGIC>MOL_PROPERTY
ConfNumber
SciTegic.value.StringValue
18

@<SCITEGIC>MOL_PROPERTY
Dihedral Energy
SciTegic.value.StringValue
15.8885498046875

@<SCITEGIC>MOL_PROPERTY
Electrostatic Energy
SciTegic.value.StringValue
-15.8246402740479

@<SCITEGIC>MOL_PROPERTY
Estimate
SciTegic.value.StringValue
59.7418

@<SCITEGIC>MOL_PROPERTY
FitValue
SciTegic.value.StringValue
5.17092

@<SCITEGIC>MOL_PROPERTY
Forcefield
SciTegic.value.StringValue
CHARMm

@<SCITEGIC>MOL_PROPERTY
ForcefieldBase
SciTegic.value.StringValue
CHARMm

@<SCITEGIC>MOL_PROPERTY
ForcefieldFFML
SciTegic.value.StringValue
<?xml version="1.0" encoding="UTF-8"?>
<!DOCTYPE ffml SYSTEM "Ffml.dtd">
<ffml version="1.0">
<forcefield name="CHARMm" derivedFrom="CHARMm" base="CHARMm">
<atomTypes>
</atomTypes>
<parameters>
<angle atom1="CR56" atom2="CR56" atom3="NR56">
<quadratic
refValue="106.5"
forceConstant="65"/>
</angle>
<angle atom1="CR56" atom2="CT" atom3="HA">
<quadratic
refValue="109.47"
forceConstant="40"/>
</angle>
<angle atom1="CR56" atom2="NR56" atom3="CR56">
<quadratic
refValue="108"
forceConstant="70"/>
</angle>
<angle atom1="CT" atom2="CR56" atom3="C6R">
<quadratic
refValue="127.679"
forceConstant="65.3571"/>
</angle>
<angle atom1="CT" atom2="CR56" atom3="CR56">
<quadratic
refValue="126"
forceConstant="70"/>
</angle>
<angle atom1="CT" atom2="CR56" atom3="NR56">
<quadratic
refValue="122"
forceConstant="58"/>
</angle>
<angle atom1="NT" atom2="CT" atom3="CR56">
<quadratic
refValue="111.6"
forceConstant="70"/>
</angle>
<torsion atom1="C6R" atom2="CR56" atom3="CT" atom4="HA">
<multiplecos
v1="0"
v2="0"
v3="0"
v4="0"
v5="0"
v6="0.01"
gamma1="0"
gamma2="0"
gamma3="0"
gamma4="0"
gamma5="0"
gamma6="0"/>
</torsion>
<torsion atom1="C6R" atom2="CR56" atom3="CT" atom4="NT">
<multiplecos
v1="0"
v2="0"
v3="0"
v4="0"
v5="0"
v6="0.01"
gamma1="0"
gamma2="0"
gamma3="0"
gamma4="0"
gamma5="0"
gamma6="0"/>
</torsion>
<torsion atom1="HA" atom2="CT" atom3="CR56" atom4="CR56">
<multiplecos
v1="0"
v2="0"
v3="0"
v4="0"
v5="0"
v6="0.01"
gamma1="0"
gamma2="0"
gamma3="0"
gamma4="0"
gamma5="0"
gamma6="0"/>
</torsion>
<torsion atom1="HA" atom2="CT" atom3="CR56" atom4="NR56">
<multiplecos
v1="0"
v2="0"
v3="0"
v4="0"
v5="0"
v6="0.01"
gamma1="0"
gamma2="0"
gamma3="0"
gamma4="0"
gamma5="0"
gamma6="0"/>
</torsion>
<torsion atom1="NT" atom2="CT" atom3="CR56" atom4="CR56">
<multiplecos
v1="0"
v2="0"
v3="0"
v4="0"
v5="0"
v6="0.01"
gamma1="0"
gamma2="0"
gamma3="0"
gamma4="0"
gamma5="0"
gamma6="0"/>
</torsion>
<torsion atom1="NT" atom2="CT" atom3="CR56" atom4="NR56">
<multiplecos
v1="0"
v2="0"
v3="0"
v4="0"
v5="0"
v6="0.01"
gamma1="0"
gamma2="0"
gamma3="0"
gamma4="0"
gamma5="0"
gamma6="0"/>
</torsion>
</parameters>
</forcefield>
</ffml>

@<SCITEGIC>MOL_PROPERTY
HBA_lipid_1
SciTegic.value.StringValue
1

@<SCITEGIC>MOL_PROPERTY
HBA_lipid_2
SciTegic.value.StringValue
0

@<SCITEGIC>MOL_PROPERTY
HBD_3
SciTegic.value.StringValue
1

@<SCITEGIC>MOL_PROPERTY
HYDROPHOBIC_4
SciTegic.value.StringValue
1

@<SCITEGIC>MOL_PROPERTY
Hydrogen Bond Energy
SciTegic.value.StringValue
0

@<SCITEGIC>MOL_PROPERTY
Improper Energy
SciTegic.value.StringValue
0.00757999997586012

@<SCITEGIC>MOL_PROPERTY
Initial Potential Energy
SciTegic.value.StringValue
70.7648086547852

@<SCITEGIC>MOL_PROPERTY
Initial RMS Gradient
SciTegic.value.StringValue
27.4337692260742

@<SCITEGIC>MOL_PROPERTY
MapNumber
SciTegic.value.StringValue
1

@<SCITEGIC>MOL_PROPERTY
MappedAtoms
SciTegic.value.StringValue
17,-1.0167,0.0667961,0.0242775,1.6,HBA_lipid_1.11
17,-0.184586,2.75431,1.06583,2.2,HBA_lipid_1.21
14,3.47357,-0.611315,2.09029,1.6,HBD_3.11
14,2.55692,-2.51521,4.21983,2.2,HBD_3.21
2,5.2,-0.8,-2.2,1.6,HYDROPHOBIC_4.11

@<SCITEGIC>MOL_PROPERTY
MappedFeatures
SciTegic.value.StringValue
HBA_lipid_1,HBD_3,HYDROPHOBIC_4

@<SCITEGIC>MOL_PROPERTY
MappedLocations
SciTegic.value.StringValue
HBA_lipid_1.11,HBA_lipid_1.21,HBD_3.11,HBD_3.21,HYDROPHOBIC_4.11

@<SCITEGIC>MOL_PROPERTY
MappingID
SciTegic.value.StringValue
1

@<SCITEGIC>MOL_PROPERTY
Minimization Criteria
SciTegic.value.StringValue
CONJUG> Minimization exiting with gradient tolerance ( 0.0100000) satisfied.

@<SCITEGIC>MOL_PROPERTY
PartialChargeMethod
SciTegic.value.StringValue
MomanyRone

@<SCITEGIC>MOL_PROPERTY
Pharmprint
SciTegic.value.StringValue
'1011'

@<SCITEGIC>MOL_PROPERTY
Pharmtype
SciTegic.value.StringValue
3

@<SCITEGIC>MOL_PROPERTY
Potential Energy
SciTegic.value.StringValue
35.9581718444824

@<SCITEGIC>MOL_PROPERTY
RMS Gradient
SciTegic.value.StringValue
0.00970000028610229

@<SCITEGIC>MOL_PROPERTY
RelativeEnergy
SciTegic.value.StringValue
18.9981

@<SCITEGIC>MOL_PROPERTY
Solvation Free Energy
SciTegic.value.StringValue
0

@<SCITEGIC>MOL_PROPERTY
Uncert
SciTegic.value.StringValue
1.5

@<SCITEGIC>MOL_PROPERTY
Urey-Bradley Energy
SciTegic.value.StringValue
0

@<SCITEGIC>MOL_PROPERTY
UseResidueTemplateCharge
SciTegic.value.StringValue
True

@<SCITEGIC>MOL_PROPERTY
Van der Waals Energy
SciTegic.value.StringValue
-1.40293002128601

@<SCITEGIC>MOL_PROPERTY
Error
SciTegic.value.StringValue
3.7338625

@<SCITEGIC>MOL_PROPERTY
logActiv
SciTegic.value.StringValue
1.20411998265592

@<SCITEGIC>MOL_PROPERTY
logEstimate
SciTegic.value.StringValue
1.77627830360943

@<SCITEGIC>ATOM_PROPERTY
Formal Charge
SciTegic.value.StringValue
1 0
2 0
3 0
4 0
5 0
6 0
7 0
8 0
9 0
10 0
11 0
12 0
13 0
14 0
15 0
16 0
17 0
18 0
19 0
20 0
21 0
22 0
23 0
24 0
25 0
26 0
27 0
28 0
29 0
30 0
31 0
32 0
33 0
34 0
35 0
36 0
37 0
38 0
39 0
40 0
41 0
42 0
43 0
44 0
45 0
46 0
47 0
48 0
49 0
50 0
51 0

@<SCITEGIC>ATOM_PROPERTY
pdb_tempFactor
SciTegic.value.DoubleValue
1 0
2 0
3 0
4 0
5 0
6 0
7 0
8 0
9 0
10 0
11 0
12 0
13 0
14 0
15 0
16 0
17 0
18 0
19 0
20 0
21 0
22 0
23 0
24 0
25 0
26 0
27 0
28 0
29 0
30 0
31 0
32 0
33 0
34 0
35 0
36 0
37 0
38 0
39 0
40 0
41 0
42 0
43 0
44 0
45 0
46 0
47 0
48 0
49 0
50 0
51 0

@<SCITEGIC>ATOM_PROPERTY
pdb_occupancy
SciTegic.value.DoubleValue
1 1
2 1
3 1
4 1
5 1
6 1
7 1
8 1
9 1
10 1
11 1
12 1
13 1
14 1
15 1
16 1
17 1
18 1
19 1
20 1
21 1
22 1
23 1
24 1
25 1
26 1
27 1
28 1
29 1
30 1
31 1
32 1
33 1
34 1
35 1
36 1
37 1
38 1
39 1
40 1
41 1
42 1
43 1
44 1
45 1
46 1
47 1
48 1
49 1
50 1
51 1

@<TRIPOS>MOLECULE
dpp4_14
57  61  1  0  0
SMALL
FORMAL_CHARGES
@<TRIPOS>ATOM
    1 N1        -2.9857    -1.2582     0.7352 N.am       1 SUBUNIT  0
    2 C2        -3.3789    -2.5551     0.3818 C.2        1 SUBUNIT  0
    3 N3        -2.7378    -3.3474    -0.4403 N.2        1 SUBUNIT  0
    4 C4        -1.4817    -2.8069    -1.0405 C.2        1 SUBUNIT  0
    5 C5        -1.0800    -1.5498    -0.7101 C.2        1 SUBUNIT  0
    6 C6        -1.8324    -0.6932     0.2178 C.2        1 SUBUNIT  0
    7 N7         0.1088    -1.3628    -1.4369 N.pl3      1 SUBUNIT  0
    8 C8        -0.6537    -3.4212    -1.9054 C.2        1 SUBUNIT  0
    9 C9         0.3853    -2.5366    -2.1895 C.2        1 SUBUNIT  0
   10 N10        1.5301    -2.7704    -3.0881 N.pl3      1 SUBUNIT  0
   11 C11        2.5108    -3.8454    -2.8100 C.3        1 SUBUNIT  0
   12 C12        2.7322    -4.7276    -4.0493 C.3        1 SUBUNIT  0
   13 N13        2.9643    -3.8552    -5.2303 N.pl3      1 SUBUNIT  1
   14 C14        1.9527    -2.8081    -5.5419 C.3        1 SUBUNIT  0
   15 C15        1.7365    -1.9368    -4.2944 C.3        1 SUBUNIT  0
   16 C16       -0.8042    -4.7499    -2.4433 C.1        1 SUBUNIT  0
   17 O17       -1.4595     0.4211     0.4979 O.2        1 SUBUNIT  0
   18 C18        0.9346    -0.1423    -1.4131 C.3        1 SUBUNIT  0
   19 C19        2.3381    -0.4533    -1.6658 C.1        1 SUBUNIT  0
   20 C20        3.4823    -0.7081    -1.8718 C.1        1 SUBUNIT  0
   21 C21        4.8876    -1.0203    -2.1231 C.3        1 SUBUNIT  0
   22 N22       -0.9269    -5.8198    -2.8766 N.1        1 SUBUNIT  0
   23 H23        1.8548    -5.3496    -4.2339 H          1 SUBUNIT  0
   24 C24        3.9512    -3.9975    -5.9306 C.2        1 SUBUNIT  0
   25 C25       -3.8180    -0.4891     1.6763 C.3        1 SUBUNIT  0
   26 C26       -4.9710     0.1261     1.0013 C.2        1 SUBUNIT  0
   27 C27       -5.8154     1.5898    -0.6961 C.2        1 SUBUNIT  0
   28 N28       -4.7421     0.9978    -0.0487 N.2        1 SUBUNIT  0
   29 C29       -7.1541     1.2934    -0.2735 C.2        1 SUBUNIT  0
   30 N30       -6.2481    -0.1821     1.4363 N.2        1 SUBUNIT  0
   31 C31       -7.3403     0.3905     0.8084 C.2        1 SUBUNIT  0
   32 C32       -5.6154     2.4845    -1.7758 C.2        1 SUBUNIT  0
   33 C33       -6.7237     3.0800    -2.4224 C.2        1 SUBUNIT  0
   34 C34       -8.2613     1.8914    -0.9247 C.2        1 SUBUNIT  0
   35 C35       -8.0410     2.7858    -1.9989 C.2        1 SUBUNIT  0
   36 H36       -4.2909    -2.9446     0.8186 H          1 SUBUNIT  0
   37 H37        3.4539    -3.3757    -2.5190 H          1 SUBUNIT  0
   38 H38        2.1873    -4.4553    -1.9661 H          1 SUBUNIT  0
   39 H39        3.5730    -5.4041    -3.8832 H          1 SUBUNIT  0
   40 H40        1.0197    -3.2948    -5.8335 H          1 SUBUNIT  0
   41 H41        2.2671    -2.1913    -6.3860 H          1 SUBUNIT  0
   42 H42        2.6130    -1.3098    -4.1290 H          1 SUBUNIT  0
   43 H43        0.8914    -1.2645    -4.4505 H          1 SUBUNIT  0
   44 H44        0.5737     0.5539    -2.1703 H          1 SUBUNIT  0
   45 H45        0.8390     0.3426    -0.4416 H          1 SUBUNIT  0
   46 H46        5.2614    -1.6735    -1.3338 H          1 SUBUNIT  0
   47 H47        4.9887    -1.4576    -3.1171 H          1 SUBUNIT  0
   48 H48        5.4718    -0.1024    -2.1004 H          1 SUBUNIT  0
   49 H49        4.1401    -3.3797    -6.7952 H          1 SUBUNIT  0
   50 H50        4.6739    -4.7638    -5.6941 H          1 SUBUNIT  0
   51 H51       -3.2104     0.2885     2.1391 H          1 SUBUNIT  0
   52 H52       -4.1715    -1.1519     2.4667 H          1 SUBUNIT  0
   53 H53       -8.3341     0.1433     1.1559 H          1 SUBUNIT  0
   54 H54       -4.6168     2.7217    -2.1130 H          1 SUBUNIT  0
   55 H55       -6.5611     3.7643    -3.2424 H          1 SUBUNIT  0
   56 H56       -9.2723     1.6750    -0.6138 H          1 SUBUNIT  0
   57 H57       -8.8817     3.2445    -2.4970 H          1 SUBUNIT  0
@<TRIPOS>BOND
    1     1     2 1
    2     1     6 1
    3     1    25 1
    4     2     3 2
    5     2    36 1
    6     3     4 1
    7     4     5 2
    8     4     8 1
    9     5     6 1
   10     5     7 1
   11     6    17 2
   12     7    18 1
   13     8     9 2
   14     8    16 1
   15     9     7 1
   16     9    10 1
   17    10    11 1
   18    11    12 1
   19    11    37 1
   20    11    38 1
   21    12    13 1
   22    12    23 1
   23    12    39 1
   24    13    14 1
   25    13    24 2
   26    14    15 1
   27    14    40 1
   28    14    41 1
   29    15    10 1
   30    15    42 1
   31    15    43 1
   32    16    22 3
   33    18    19 1
   34    18    44 1
   35    18    45 1
   36    19    20 3
   37    20    21 1
   38    21    46 1
   39    21    47 1
   40    21    48 1
   41    24    49 1
   42    24    50 1
   43    25    26 1
   44    25    51 1
   45    25    52 1
   46    26    30 2
   47    27    28 2
   48    27    32 1
   49    28    26 1
   50    29    27 1
   51    29    34 1
   52    30    31 1
   53    31    29 2
   54    31    53 1
   55    32    54 1
   56    33    32 2
   57    33    55 1
   58    34    35 2
   59    34    56 1
   60    35    33 1
   61    35    57 1
@<TRIPOS>SUBSTRUCTURE
1   ****   1
@<SCITEGIC>MOL_PROPERTY
AbsoluteEnergy
SciTegic.value.StringValue
120.177

@<SCITEGIC>MOL_PROPERTY
Activ
SciTegic.value.StringValue
45

@<SCITEGIC>MOL_PROPERTY
Angle Energy
SciTegic.value.StringValue
15.8287696838379

@<SCITEGIC>MOL_PROPERTY
Bond Energy
SciTegic.value.StringValue
2.30883002281189

@<SCITEGIC>MOL_PROPERTY
CHARMm Energy
SciTegic.value.StringValue
14.9067602157593

@<SCITEGIC>MOL_PROPERTY
Clean Energy
SciTegic.value.StringValue
79.0458908081055

@<SCITEGIC>MOL_PROPERTY
ConfNumber
SciTegic.value.StringValue
45

@<SCITEGIC>MOL_PROPERTY
Dihedral Energy
SciTegic.value.StringValue
5.2798900604248

@<SCITEGIC>MOL_PROPERTY
Electrostatic Energy
SciTegic.value.StringValue
-14.3219499588013

@<SCITEGIC>MOL_PROPERTY
Estimate
SciTegic.value.StringValue
68.7595

@<SCITEGIC>MOL_PROPERTY
FitValue
SciTegic.value.StringValue
5.10987

@<SCITEGIC>MOL_PROPERTY
Forcefield
SciTegic.value.StringValue
CHARMm

@<SCITEGIC>MOL_PROPERTY
ForcefieldBase
SciTegic.value.StringValue
CHARMm

@<SCITEGIC>MOL_PROPERTY
ForcefieldFFML
SciTegic.value.StringValue
<?xml version="1.0" encoding="UTF-8"?>
<!DOCTYPE ffml SYSTEM "Ffml.dtd">
<ffml version="1.0">
<forcefield name="CHARMm" derivedFrom="CHARMm" base="CHARMm">
<atomTypes>
</atomTypes>
<parameters>
<bond atom1="C5R" atom2="CUY2">
<quadratic
refValue="1.451"
forceConstant="342.5"/>
</bond>
<bond atom1="C5R" atom2="NX">
<quadratic
refValue="1.47"
forceConstant="390"/>
</bond>
<angle atom1="C5R" atom2="C5R" atom3="CUY2">
<quadratic
refValue="117.083"
forceConstant="72.5"/>
</angle>
<angle atom1="C5R" atom2="C5R" atom3="NX">
<quadratic
refValue="126"
forceConstant="65"/>
</angle>
<angle atom1="C5R" atom2="CUY2" atom3="N">
<quadratic
refValue="180"
forceConstant="44"/>
</angle>
<angle atom1="C5R" atom2="NX" atom3="CT">
<quadratic
refValue="120"
forceConstant="80"/>
</angle>
<angle atom1="CR56" atom2="C5R" atom3="CUY2">
<quadratic
refValue="119.154"
forceConstant="72.3077"/>
</angle>
<angle atom1="N5R" atom2="C5R" atom3="NX">
<quadratic
refValue="127"
forceConstant="70"/>
</angle>
<angle atom1="N5R" atom2="CT" atom3="CUY1">
<quadratic
refValue="110.845"
forceConstant="51"/>
</angle>
<angle atom1="NP" atom2="CR56" atom3="C5R">
<quadratic
refValue="126"
forceConstant="65"/>
</angle>
<angle atom1="NX" atom2="C" atom3="CR56">
<quadratic
refValue="117.5"
forceConstant="70"/>
</angle>
<angle atom1="NX" atom2="C" atom3="HA">
<quadratic
refValue="110.4"
forceConstant="55"/>
</angle>
<torsion atom1="C5R" atom2="C5R" atom3="CUY2" atom4="N">
<multiplecos
v1="0"
v2="0"
v3="0"
v4="0"
v5="0"
v6="0"
gamma1="0"
gamma2="0"
gamma3="0"
gamma4="0"
gamma5="0"
gamma6="0"/>
</torsion>
<torsion atom1="CR56" atom2="C5R" atom3="CUY2" atom4="N">
<multiplecos
v1="0"
v2="0"
v3="0"
v4="0"
v5="0"
v6="0"
gamma1="0"
gamma2="0"
gamma3="0"
gamma4="0"
gamma5="0"
gamma6="0"/>
</torsion>
<improper atom1="NX" atom2="CT" atom3="CT" atom4="C5R">
<cos1
refValue="0"
forceConstant="40"
periodicity="0"/>
</improper>
</parameters>
</forcefield>
</ffml>

@<SCITEGIC>MOL_PROPERTY
HBA_lipid_1
SciTegic.value.StringValue
1

@<SCITEGIC>MOL_PROPERTY
HBA_lipid_2
SciTegic.value.StringValue
1

@<SCITEGIC>MOL_PROPERTY
HBD_3
SciTegic.value.StringValue
0

@<SCITEGIC>MOL_PROPERTY
HYDROPHOBIC_4
SciTegic.value.StringValue
1

@<SCITEGIC>MOL_PROPERTY
Hydrogen Bond Energy
SciTegic.value.StringValue
0

@<SCITEGIC>MOL_PROPERTY
Improper Energy
SciTegic.value.StringValue
0.346909999847412

@<SCITEGIC>MOL_PROPERTY
Initial Potential Energy
SciTegic.value.StringValue
62.1196517944336

@<SCITEGIC>MOL_PROPERTY
Initial RMS Gradient
SciTegic.value.StringValue
29.0604991912842

@<SCITEGIC>MOL_PROPERTY
MapNumber
SciTegic.value.StringValue
1

@<SCITEGIC>MOL_PROPERTY
MappedAtoms
SciTegic.value.StringValue
17,-1.0167,0.0667961,0.0242775,1.6,HBA_lipid_1.11
17,-0.184586,2.75431,1.06583,2.2,HBA_lipid_1.21
30,-6.73021,-0.21625,1.92614,1.6,HBA_lipid_2.11
30,-8.10208,-1.74366,4.1136,2.2,HBA_lipid_2.21
21,5.2,-0.8,-2.2,1.6,HYDROPHOBIC_4.11

@<SCITEGIC>MOL_PROPERTY
MappedFeatures
SciTegic.value.StringValue
HBA_lipid_1,HBA_lipid_2,HYDROPHOBIC_4

@<SCITEGIC>MOL_PROPERTY
MappedLocations
SciTegic.value.StringValue
HBA_lipid_1.11,HBA_lipid_1.21,HBA_lipid_2.11,HBA_lipid_2.21,HYDROPHOBIC_4.11

@<SCITEGIC>MOL_PROPERTY
MappingID
SciTegic.value.StringValue
1

@<SCITEGIC>MOL_PROPERTY
Minimization Criteria
SciTegic.value.StringValue
CONJUG> Minimization exiting with gradient tolerance ( 0.0100000) satisfied.

@<SCITEGIC>MOL_PROPERTY
PartialChargeMethod
SciTegic.value.StringValue
MomanyRone

@<SCITEGIC>MOL_PROPERTY
Pharmprint
SciTegic.value.StringValue
'1101'

@<SCITEGIC>MOL_PROPERTY
Pharmtype
SciTegic.value.StringValue
3

@<SCITEGIC>MOL_PROPERTY
Potential Energy
SciTegic.value.StringValue
14.9067602157593

@<SCITEGIC>MOL_PROPERTY
RMS Gradient
SciTegic.value.StringValue
0.0099499998614192

@<SCITEGIC>MOL_PROPERTY
RelativeEnergy
SciTegic.value.StringValue
11.0167

@<SCITEGIC>MOL_PROPERTY
Solvation Free Energy
SciTegic.value.StringValue
0

@<SCITEGIC>MOL_PROPERTY
Uncert
SciTegic.value.StringValue
1.5

@<SCITEGIC>MOL_PROPERTY
Urey-Bradley Energy
SciTegic.value.StringValue
0

@<SCITEGIC>MOL_PROPERTY
UseResidueTemplateCharge
SciTegic.value.StringValue
True

@<SCITEGIC>MOL_PROPERTY
Van der Waals Energy
SciTegic.value.StringValue
5.46432018280029

@<SCITEGIC>MOL_PROPERTY
Error
SciTegic.value.StringValue
1.52798888888889

@<SCITEGIC>MOL_PROPERTY
logActiv
SciTegic.value.StringValue
1.65321251377534

@<SCITEGIC>MOL_PROPERTY
logEstimate
SciTegic.value.StringValue
1.83733270995756

@<SCITEGIC>ATOM_PROPERTY
Formal Charge
SciTegic.value.StringValue
1 0
2 0
3 0
4 0
5 0
6 0
7 0
8 0
9 0
10 0
11 0
12 0
13 +1
14 0
15 0
16 0
17 0
18 0
19 0
20 0
21 0
22 0
23 0
24 0
25 0
26 0
27 0
28 0
29 0
30 0
31 0
32 0
33 0
34 0
35 0
36 0
37 0
38 0
39 0
40 0
41 0
42 0
43 0
44 0
45 0
46 0
47 0
48 0
49 0
50 0
51 0
52 0
53 0
54 0
55 0
56 0
57 0

@<SCITEGIC>ATOM_PROPERTY
pdb_tempFactor
SciTegic.value.DoubleValue
1 0
2 0
3 0
4 0
5 0
6 0
7 0
8 0
9 0
10 0
11 0
12 0
13 0
14 0
15 0
16 0
17 0
18 0
19 0
20 0
21 0
22 0
23 0
24 0
25 0
26 0
27 0
28 0
29 0
30 0
31 0
32 0
33 0
34 0
35 0
36 0
37 0
38 0
39 0
40 0
41 0
42 0
43 0
44 0
45 0
46 0
47 0
48 0
49 0
50 0
51 0
52 0
53 0
54 0
55 0
56 0
57 0

@<SCITEGIC>ATOM_PROPERTY
pdb_occupancy
SciTegic.value.DoubleValue
1 1
2 1
3 1
4 1
5 1
6 1
7 1
8 1
9 1
10 1
11 1
12 1
13 1
14 1
15 1
16 1
17 1
18 1
19 1
20 1
21 1
22 1
23 1
24 1
25 1
26 1
27 1
28 1
29 1
30 1
31 1
32 1
33 1
34 1
35 1
36 1
37 1
38 1
39 1
40 1
41 1
42 1
43 1
44 1
45 1
46 1
47 1
48 1
49 1
50 1
51 1
52 1
53 1
54 1
55 1
56 1
57 1

@<TRIPOS>MOLECULE
dpp4_20
56  59  1  0  0
SMALL
FORMAL_CHARGES
@<TRIPOS>ATOM
    1 N1        -1.4134    -1.8443     0.5119 N.am       1 SUBUNIT  0
    2 N2        -0.1051    -1.2571    -1.4298 N.am       1 SUBUNIT  0
    3 C3        -0.7205    -0.9017    -0.2355 C.2        1 SUBUNIT  0
    4 C4        -0.1667    -2.5636    -1.9058 C.2        1 SUBUNIT  0
    5 C5        -1.4990    -3.1512     0.0770 C.2        1 SUBUNIT  0
    6 C6        -0.8361    -3.5000    -1.1965 C.2        1 SUBUNIT  0
    7 C7        -2.0647    -1.4506     1.7789 C.3        1 SUBUNIT  0
    8 C8        -3.4976    -1.0211     1.5593 C.2        1 SUBUNIT  0
    9 C9        -4.0716    -0.2857     0.5246 C.2        1 SUBUNIT  0
   10 N10       -5.3901    -0.2045     0.8494 N.pl3      1 SUBUNIT  0
   11 N11       -5.7374    -0.8233     2.0074 N.2        1 SUBUNIT  0
   12 N12       -4.5269    -1.2987     2.3816 N.2        1 SUBUNIT  0
   13 O13       -2.1000    -3.9906     0.7095 O.2        1 SUBUNIT  0
   14 O14       -0.6530     0.2416     0.1614 O.2        1 SUBUNIT  0
   15 N15        0.4426    -2.9099    -3.0833 N.pl3      1 SUBUNIT  0
   16 C16        0.2720    -2.0726    -4.2942 C.3        1 SUBUNIT  0
   17 C17        0.2943    -2.9327    -5.5703 C.3        1 SUBUNIT  0
   18 C18        1.5463    -3.8251    -5.6982 C.3        1 SUBUNIT  0
   19 C19        2.2642    -4.0911    -4.3548 C.3        1 SUBUNIT  0
   20 C20        1.2807    -4.1328    -3.1635 C.3        1 SUBUNIT  0
   21 N21        3.2965    -3.0846    -4.1216 N.3        1 SUBUNIT  0
   22 C22        0.6222    -0.2121    -2.1894 C.3        1 SUBUNIT  0
   23 C23        2.0651    -0.4378    -2.1675 C.1        1 SUBUNIT  0
   24 C24        3.2411    -0.6217    -2.1489 C.1        1 SUBUNIT  0
   25 C25        4.6831    -0.8470    -2.1269 C.3        1 SUBUNIT  0
   26 C26       -6.2992     0.4452     0.0775 C.2        1 SUBUNIT  0
   27 C27       -7.1166     1.1020    -2.1215 C.2        1 SUBUNIT  0
   28 C28       -6.1745     0.4281    -1.3242 C.2        1 SUBUNIT  0
   29 C29       -8.1840     1.7929    -1.5209 C.2        1 SUBUNIT  0
   30 C30       -7.3688     1.1361     0.6783 C.2        1 SUBUNIT  0
   31 C31       -8.3098     1.8082    -0.1211 C.2        1 SUBUNIT  0
   32 F32       -9.0744     2.4287    -2.2770 F          1 SUBUNIT  0
   33 H33       -0.8987    -4.5247    -1.5438 H          1 SUBUNIT  0
   34 H34       -1.5029    -0.6303     2.2277 H          1 SUBUNIT  0
   35 H35       -2.0390    -2.2913     2.4714 H          1 SUBUNIT  0
   36 H36       -3.5966     0.1389    -0.3514 H          1 SUBUNIT  0
   37 H37        1.0701    -1.3305    -4.3239 H          1 SUBUNIT  0
   38 H38       -0.6700    -1.5250    -4.2394 H          1 SUBUNIT  0
   39 H39       -0.5917    -3.5700    -5.5715 H          1 SUBUNIT  0
   40 H40        0.2011    -2.2967    -6.4509 H          1 SUBUNIT  0
   41 H41        2.2419    -3.3898    -6.4183 H          1 SUBUNIT  0
   42 H42        1.2432    -4.7750    -6.1346 H          1 SUBUNIT  0
   43 H43        2.7653    -5.0557    -4.4221 H          1 SUBUNIT  0
   44 H44        0.6196    -4.9938    -3.2670 H          1 SUBUNIT  0
   45 H45        1.8259    -4.2692    -2.2285 H          1 SUBUNIT  0
   46 H46        4.0480    -3.2279    -4.8116 H          1 SUBUNIT  0
   47 H47        2.8844    -2.1560    -4.2825 H          1 SUBUNIT  0
   48 H48        0.2718    -0.2081    -3.2201 H          1 SUBUNIT  0
   49 H49        0.4010     0.7637    -1.7568 H          1 SUBUNIT  0
   50 H50        5.0422    -0.7981    -1.1004 H          1 SUBUNIT  0
   51 H51        4.9094    -1.7982    -2.6085 H          1 SUBUNIT  0
   52 H52        5.1821    -0.0611    -2.6949 H          1 SUBUNIT  0
   53 H53       -7.0171     1.0871    -3.1979 H          1 SUBUNIT  0
   54 H54       -5.3621    -0.0961    -1.8058 H          1 SUBUNIT  0
   55 H55       -7.4821     1.1602     1.7533 H          1 SUBUNIT  0
   56 H56       -9.1284     2.3377     0.3440 H          1 SUBUNIT  0
@<TRIPOS>BOND
    1     1     5 1
    2     1     7 1
    3     2     3 1
    4     2    22 1
    5     3     1 1
    6     3    14 2
    7     4     2 1
    8     4    15 1
    9     5     6 1
   10     5    13 2
   11     6     4 2
   12     6    33 1
   13     7     8 1
   14     7    34 1
   15     7    35 1
   16     9     8 2
   17     9    10 1
   18     9    36 1
   19    10    11 1
   20    10    26 1
   21    11    12 2
   22    12     8 1
   23    15    16 1
   24    16    17 1
   25    16    37 1
   26    16    38 1
   27    17    18 1
   28    17    39 1
   29    17    40 1
   30    18    19 1
   31    18    41 1
   32    18    42 1
   33    19    20 1
   34    19    21 1
   35    19    43 1
   36    20    15 1
   37    20    44 1
   38    20    45 1
   39    21    46 1
   40    21    47 1
   41    22    23 1
   42    22    48 1
   43    22    49 1
   44    23    24 3
   45    24    25 1
   46    25    50 1
   47    25    51 1
   48    25    52 1
   49    26    30 2
   50    27    28 2
   51    27    53 1
   52    28    26 1
   53    28    54 1
   54    29    27 1
   55    29    32 1
   56    30    31 1
   57    30    55 1
   58    31    29 2
   59    31    56 1
@<TRIPOS>SUBSTRUCTURE
1   ****   1
@<SCITEGIC>MOL_PROPERTY
AbsoluteEnergy
SciTegic.value.StringValue
85.439

@<SCITEGIC>MOL_PROPERTY
Activ
SciTegic.value.StringValue
135.449996948242

@<SCITEGIC>MOL_PROPERTY
Angle Energy
SciTegic.value.StringValue
11.4018096923828

@<SCITEGIC>MOL_PROPERTY
Bond Energy
SciTegic.value.StringValue
1.5037499666214

@<SCITEGIC>MOL_PROPERTY
CHARMm Energy
SciTegic.value.StringValue
-22.074089050293

@<SCITEGIC>MOL_PROPERTY
Clean Energy
SciTegic.value.StringValue
62.593635559082

@<SCITEGIC>MOL_PROPERTY
ConfNumber
SciTegic.value.StringValue
86

@<SCITEGIC>MOL_PROPERTY
Dihedral Energy
SciTegic.value.StringValue
5.79381990432739

@<SCITEGIC>MOL_PROPERTY
Electrostatic Energy
SciTegic.value.StringValue
-40.1668090820313

@<SCITEGIC>MOL_PROPERTY
Estimate
SciTegic.value.StringValue
71.6834

@<SCITEGIC>MOL_PROPERTY
FitValue
SciTegic.value.StringValue
5.09178

@<SCITEGIC>MOL_PROPERTY
Forcefield
SciTegic.value.StringValue
CHARMm

@<SCITEGIC>MOL_PROPERTY
ForcefieldBase
SciTegic.value.StringValue
CHARMm

@<SCITEGIC>MOL_PROPERTY
ForcefieldFFML
SciTegic.value.StringValue
<?xml version="1.0" encoding="UTF-8"?>
<!DOCTYPE ffml SYSTEM "Ffml.dtd">
<ffml version="1.0">
<forcefield name="CHARMm" derivedFrom="CHARMm" base="CHARMm">
<atomTypes>
</atomTypes>
<parameters>
<bond atom1="N5R" atom2="C6RP">
<quadratic
refValue="1.368"
forceConstant="394.267"/>
</bond>
<angle atom1="C5R" atom2="N5R" atom3="C6RP">
<quadratic
refValue="116"
forceConstant="70"/>
</angle>
<angle atom1="N5R" atom2="C6RP" atom3="C6R">
<quadratic
refValue="120"
forceConstant="70"/>
</angle>
<angle atom1="N5R" atom2="N5R" atom3="C6RP">
<quadratic
refValue="122.8"
forceConstant="70"/>
</angle>
<angle atom1="NX" atom2="CT" atom3="CUY1">
<quadratic
refValue="110.334"
forceConstant="64.0769"/>
</angle>
<angle atom1="NX" atom2="CUA1" atom3="NX">
<quadratic
refValue="120"
forceConstant="60"/>
</angle>
<torsion atom1="C5R" atom2="N5R" atom3="C6RP" atom4="C6R">
<multiplecos
v1="0"
v2="2.5"
v3="0"
v4="0"
v5="0"
v6="0"
gamma1="0"
gamma2="180"
gamma3="0"
gamma4="0"
gamma5="0"
gamma6="0"/>
</torsion>
<torsion atom1="N5R" atom2="N5R" atom3="C6RP" atom4="C6R">
<multiplecos
v1="0"
v2="2.5"
v3="0"
v4="0"
v5="0"
v6="0"
gamma1="0"
gamma2="180"
gamma3="0"
gamma4="0"
gamma5="0"
gamma6="0"/>
</torsion>
</parameters>
</forcefield>
</ffml>

@<SCITEGIC>MOL_PROPERTY
HBA_lipid_1
SciTegic.value.StringValue
1

@<SCITEGIC>MOL_PROPERTY
HBA_lipid_2
SciTegic.value.StringValue
1

@<SCITEGIC>MOL_PROPERTY
HBD_3
SciTegic.value.StringValue
0

@<SCITEGIC>MOL_PROPERTY
HYDROPHOBIC_4
SciTegic.value.StringValue
1

@<SCITEGIC>MOL_PROPERTY
Hydrogen Bond Energy
SciTegic.value.StringValue
0

@<SCITEGIC>MOL_PROPERTY
Improper Energy
SciTegic.value.StringValue
0.0301900003105402

@<SCITEGIC>MOL_PROPERTY
Initial Potential Energy
SciTegic.value.StringValue
-0.634400010108948

@<SCITEGIC>MOL_PROPERTY
Initial RMS Gradient
SciTegic.value.StringValue
14.0477600097656

@<SCITEGIC>MOL_PROPERTY
MapNumber
SciTegic.value.StringValue
1

@<SCITEGIC>MOL_PROPERTY
MappedAtoms
SciTegic.value.StringValue
14,-1.0167,0.0667961,0.0242775,1.6,HBA_lipid_1.11
14,-0.184586,2.75431,1.06583,2.2,HBA_lipid_1.21
11,-6.73021,-0.21625,1.92614,1.6,HBA_lipid_2.11
11,-8.10208,-1.74366,4.1136,2.2,HBA_lipid_2.21
25,5.2,-0.8,-2.2,1.6,HYDROPHOBIC_4.11

@<SCITEGIC>MOL_PROPERTY
MappedFeatures
SciTegic.value.StringValue
HBA_lipid_1,HBA_lipid_2,HYDROPHOBIC_4

@<SCITEGIC>MOL_PROPERTY
MappedLocations
SciTegic.value.StringValue
HBA_lipid_1.11,HBA_lipid_1.21,HBA_lipid_2.11,HBA_lipid_2.21,HYDROPHOBIC_4.11

@<SCITEGIC>MOL_PROPERTY
MappingID
SciTegic.value.StringValue
1

@<SCITEGIC>MOL_PROPERTY
Minimization Criteria
SciTegic.value.StringValue
CONJUG> Minimization exiting with gradient tolerance ( 0.0100000) satisfied.

@<SCITEGIC>MOL_PROPERTY
PartialChargeMethod
SciTegic.value.StringValue
MomanyRone

@<SCITEGIC>MOL_PROPERTY
Pharmprint
SciTegic.value.StringValue
'1101'

@<SCITEGIC>MOL_PROPERTY
Pharmtype
SciTegic.value.StringValue
3

@<SCITEGIC>MOL_PROPERTY
Potential Energy
SciTegic.value.StringValue
-22.074089050293

@<SCITEGIC>MOL_PROPERTY
RMS Gradient
SciTegic.value.StringValue
0.0098099997267127

@<SCITEGIC>MOL_PROPERTY
RelativeEnergy
SciTegic.value.StringValue
8.41192

@<SCITEGIC>MOL_PROPERTY
Solvation Free Energy
SciTegic.value.StringValue
0

@<SCITEGIC>MOL_PROPERTY
Uncert
SciTegic.value.StringValue
1.5

@<SCITEGIC>MOL_PROPERTY
Urey-Bradley Energy
SciTegic.value.StringValue
0

@<SCITEGIC>MOL_PROPERTY
UseResidueTemplateCharge
SciTegic.value.StringValue
True

@<SCITEGIC>MOL_PROPERTY
Van der Waals Energy
SciTegic.value.StringValue
-0.636860013008118

@<SCITEGIC>MOL_PROPERTY
Error
SciTegic.value.StringValue
-1.88955876741675

@<SCITEGIC>MOL_PROPERTY
logActiv
SciTegic.value.StringValue
2.13177899958431

@<SCITEGIC>MOL_PROPERTY
logEstimate
SciTegic.value.StringValue
1.8554185960712

@<SCITEGIC>ATOM_PROPERTY
Formal Charge
SciTegic.value.StringValue
1 0
2 0
3 0
4 0
5 0
6 0
7 0
8 0
9 0
10 0
11 0
12 0
13 0
14 0
15 0
16 0
17 0
18 0
19 0
20 0
21 0
22 0
23 0
24 0
25 0
26 0
27 0
28 0
29 0
30 0
31 0
32 0
33 0
34 0
35 0
36 0
37 0
38 0
39 0
40 0
41 0
42 0
43 0
44 0
45 0
46 0
47 0
48 0
49 0
50 0
51 0
52 0
53 0
54 0
55 0
56 0

@<SCITEGIC>ATOM_PROPERTY
pdb_tempFactor
SciTegic.value.DoubleValue
1 0
2 0
3 0
4 0
5 0
6 0
7 0
8 0
9 0
10 0
11 0
12 0
13 0
14 0
15 0
16 0
17 0
18 0
19 0
20 0
21 0
22 0
23 0
24 0
25 0
26 0
27 0
28 0
29 0
30 0
31 0
32 0
33 0
34 0
35 0
36 0
37 0
38 0
39 0
40 0
41 0
42 0
43 0
44 0
45 0
46 0
47 0
48 0
49 0
50 0
51 0
52 0
53 0
54 0
55 0
56 0

@<SCITEGIC>ATOM_PROPERTY
pdb_occupancy
SciTegic.value.DoubleValue
1 1
2 1
3 1
4 1
5 1
6 1
7 1
8 1
9 1
10 1
11 1
12 1
13 1
14 1
15 1
16 1
17 1
18 1
19 1
20 1
21 1
22 1
23 1
24 1
25 1
26 1
27 1
28 1
29 1
30 1
31 1
32 1
33 1
34 1
35 1
36 1
37 1
38 1
39 1
40 1
41 1
42 1
43 1
44 1
45 1
46 1
47 1
48 1
49 1
50 1
51 1
52 1
53 1
54 1
55 1
56 1

@<TRIPOS>MOLECULE
dpp4_15
42  45  1  0  0
SMALL
FORMAL_CHARGES
@<TRIPOS>ATOM
    1 C1         5.8295    -0.3900    -2.3656 C.2        1 SUBUNIT  0
    2 C2         4.3418    -1.9670    -1.2597 C.2        1 SUBUNIT  0
    3 C3         5.5834    -1.6754    -1.8475 C.2        1 SUBUNIT  0
    4 C4         3.3448    -0.9779    -1.1840 C.2        1 SUBUNIT  0
    5 C5         4.8333     0.5995    -2.2921 C.2        1 SUBUNIT  0
    6 C6         3.5918     0.3073    -1.7022 C.2        1 SUBUNIT  0
    7 C7         2.0310    -1.3007    -0.5559 C.3        1 SUBUNIT  0
    8 O8         0.9933    -0.9074    -1.4587 O.3        1 SUBUNIT  0
    9 C9        -0.2940    -0.8323    -1.0516 C.2        1 SUBUNIT  0
   10 C10       -0.6532    -0.8743     0.3290 C.2        1 SUBUNIT  0
   11 C11        0.4242    -0.9591     1.3547 C.3        1 SUBUNIT  0
   12 C12        1.8206    -0.6099     0.8057 C.3        1 SUBUNIT  0
   13 C13       -2.0370    -0.8374     0.6927 C.2        1 SUBUNIT  0
   14 C14       -3.0340    -0.7123    -0.3259 C.2        1 SUBUNIT  0
   15 C15       -1.2929    -0.7025    -2.0441 C.2        1 SUBUNIT  0
   16 C16       -2.6560    -0.6390    -1.6879 C.2        1 SUBUNIT  0
   17 C17       -2.4480    -0.9243     2.0520 C.2        1 SUBUNIT  0
   18 C18       -3.8210    -0.8743     2.3884 C.2        1 SUBUNIT  0
   19 C19       -4.4097    -0.6605     0.0218 C.2        1 SUBUNIT  0
   20 C20       -4.7980    -0.7412     1.3782 C.2        1 SUBUNIT  0
   21 N21        2.8430    -1.0003     1.7733 N.3        1 SUBUNIT  0
   22 F22        2.6576     1.2552    -1.6383 F          1 SUBUNIT  0
   23 F23        7.0031    -0.1037    -2.9295 F          1 SUBUNIT  0
   24 F24        6.5229    -2.6167    -1.9143 F          1 SUBUNIT  0
   25 H25       -4.1214    -0.9377     3.4235 H          1 SUBUNIT  0
   26 O26       -6.0966    -0.6906     1.7051 O.3        1 SUBUNIT  0
   27 C27       -7.0399    -0.4990     0.6628 C.3        1 SUBUNIT  0
   28 H28        4.1538    -2.9559    -0.8624 H          1 SUBUNIT  0
   29 H29        5.0210     1.5872    -2.6902 H          1 SUBUNIT  0
   30 H30        1.9706    -2.3854    -0.4340 H          1 SUBUNIT  0
   31 H31        0.4210    -1.9748     1.7591 H          1 SUBUNIT  0
   32 H32        0.2104    -0.2847     2.1854 H          1 SUBUNIT  0
   33 H33        1.8806     0.4704     0.6672 H          1 SUBUNIT  0
   34 H34       -1.0114    -0.6531    -3.0846 H          1 SUBUNIT  0
   35 H35       -3.3990    -0.5375    -2.4680 H          1 SUBUNIT  0
   36 H36       -1.7359    -1.0312     2.8565 H          1 SUBUNIT  0
   37 H37       -5.1722    -0.5615    -0.7391 H          1 SUBUNIT  0
   38 H38        3.7595    -0.6897     1.4188 H          1 SUBUNIT  0
   39 H39        2.6553    -0.5077     2.6568 H          1 SUBUNIT  0
   40 H40       -8.0398    -0.5383     1.0960 H          1 SUBUNIT  0
   41 H41       -6.7794     0.4152     0.1304 H          1 SUBUNIT  0
   42 H42       -6.9492    -1.3309    -0.0371 H          1 SUBUNIT  0
@<TRIPOS>BOND
    1     1     5 2
    2     1    23 1
    3     2     3 2
    4     2    28 1
    5     3     1 1
    6     3    24 1
    7     4     2 1
    8     4     7 1
    9     5     6 1
   10     5    29 1
   11     6     4 2
   12     6    22 1
   13     7     8 1
   14     7    30 1
   15     8     9 1
   16     9    10 2
   17     9    15 1
   18    10    11 1
   19    10    13 1
   20    11    12 1
   21    11    31 1
   22    11    32 1
   23    12     7 1
   24    12    21 1
   25    12    33 1
   26    13    17 2
   27    14    13 1
   28    14    19 2
   29    15    16 2
   30    15    34 1
   31    16    14 1
   32    16    35 1
   33    17    36 1
   34    18    17 1
   35    18    25 1
   36    19    20 1
   37    19    37 1
   38    20    18 2
   39    20    26 1
   40    21    38 1
   41    21    39 1
   42    26    27 1
   43    27    40 1
   44    27    41 1
   45    27    42 1
@<TRIPOS>SUBSTRUCTURE
1   ****   1
@<SCITEGIC>MOL_PROPERTY
AbsoluteEnergy
SciTegic.value.StringValue
47.0598

@<SCITEGIC>MOL_PROPERTY
Activ
SciTegic.value.StringValue
49.7299995422363

@<SCITEGIC>MOL_PROPERTY
Angle Energy
SciTegic.value.StringValue
13.4082403182983

@<SCITEGIC>MOL_PROPERTY
Bond Energy
SciTegic.value.StringValue
1.75865995883942

@<SCITEGIC>MOL_PROPERTY
CHARMm Energy
SciTegic.value.StringValue
10.1568899154663

@<SCITEGIC>MOL_PROPERTY
Clean Energy
SciTegic.value.StringValue
5.87152576446533

@<SCITEGIC>MOL_PROPERTY
ConfNumber
SciTegic.value.StringValue
3

@<SCITEGIC>MOL_PROPERTY
Dihedral Energy
SciTegic.value.StringValue
2.16130995750427

@<SCITEGIC>MOL_PROPERTY
Electrostatic Energy
SciTegic.value.StringValue
-13.4931802749634

@<SCITEGIC>MOL_PROPERTY
Estimate
SciTegic.value.StringValue
95.0986

@<SCITEGIC>MOL_PROPERTY
FitValue
SciTegic.value.StringValue
4.96903

@<SCITEGIC>MOL_PROPERTY
Forcefield
SciTegic.value.StringValue
CHARMm

@<SCITEGIC>MOL_PROPERTY
ForcefieldBase
SciTegic.value.StringValue
CHARMm

@<SCITEGIC>MOL_PROPERTY
ForcefieldFFML
SciTegic.value.StringValue
<?xml version="1.0" encoding="UTF-8"?>
<!DOCTYPE ffml SYSTEM "Ffml.dtd">
<ffml version="1.0">
<forcefield name="CHARMm" derivedFrom="CHARMm" base="CHARMm">
<atomTypes>
</atomTypes>
<parameters>
</parameters>
</forcefield>
</ffml>

@<SCITEGIC>MOL_PROPERTY
HBA_lipid_1
SciTegic.value.StringValue
0

@<SCITEGIC>MOL_PROPERTY
HBA_lipid_2
SciTegic.value.StringValue
1

@<SCITEGIC>MOL_PROPERTY
HBD_3
SciTegic.value.StringValue
1

@<SCITEGIC>MOL_PROPERTY
HYDROPHOBIC_4
SciTegic.value.StringValue
1

@<SCITEGIC>MOL_PROPERTY
Hydrogen Bond Energy
SciTegic.value.StringValue
0

@<SCITEGIC>MOL_PROPERTY
Improper Energy
SciTegic.value.StringValue
0.00656000012531877

@<SCITEGIC>MOL_PROPERTY
Initial Potential Energy
SciTegic.value.StringValue
20.3970699310303

@<SCITEGIC>MOL_PROPERTY
Initial RMS Gradient
SciTegic.value.StringValue
12.4383897781372

@<SCITEGIC>MOL_PROPERTY
MapNumber
SciTegic.value.StringValue
1

@<SCITEGIC>MOL_PROPERTY
MappedAtoms
SciTegic.value.StringValue
26,-6.73021,-0.21625,1.92614,1.6,HBA_lipid_2.11
26,-8.10208,-1.74366,4.1136,2.2,HBA_lipid_2.21
21,3.47357,-0.611315,2.09029,1.6,HBD_3.11
21,2.55692,-2.51521,4.21983,2.2,HBD_3.21
1,5.2,-0.8,-2.2,1.6,HYDROPHOBIC_4.11

@<SCITEGIC>MOL_PROPERTY
MappedFeatures
SciTegic.value.StringValue
HBA_lipid_2,HBD_3,HYDROPHOBIC_4

@<SCITEGIC>MOL_PROPERTY
MappedLocations
SciTegic.value.StringValue
HBA_lipid_2.11,HBA_lipid_2.21,HBD_3.11,HBD_3.21,HYDROPHOBIC_4.11

@<SCITEGIC>MOL_PROPERTY
MappingID
SciTegic.value.StringValue
1

@<SCITEGIC>MOL_PROPERTY
Minimization Criteria
SciTegic.value.StringValue
CONJUG> Minimization exiting with gradient tolerance ( 0.0100000) satisfied.

@<SCITEGIC>MOL_PROPERTY
PartialChargeMethod
SciTegic.value.StringValue
MomanyRone

@<SCITEGIC>MOL_PROPERTY
Pharmprint
SciTegic.value.StringValue
'0111'

@<SCITEGIC>MOL_PROPERTY
Pharmtype
SciTegic.value.StringValue
3

@<SCITEGIC>MOL_PROPERTY
Potential Energy
SciTegic.value.StringValue
10.1568899154663

@<SCITEGIC>MOL_PROPERTY
RMS Gradient
SciTegic.value.StringValue
0.00949000008404255

@<SCITEGIC>MOL_PROPERTY
RelativeEnergy
SciTegic.value.StringValue
0.207578

@<SCITEGIC>MOL_PROPERTY
Solvation Free Energy
SciTegic.value.StringValue
0

@<SCITEGIC>MOL_PROPERTY
Uncert
SciTegic.value.StringValue
1.5

@<SCITEGIC>MOL_PROPERTY
Urey-Bradley Energy
SciTegic.value.StringValue
0

@<SCITEGIC>MOL_PROPERTY
UseResidueTemplateCharge
SciTegic.value.StringValue
True

@<SCITEGIC>MOL_PROPERTY
Van der Waals Energy
SciTegic.value.StringValue
6.31532001495361

@<SCITEGIC>MOL_PROPERTY
Error
SciTegic.value.StringValue
1.91229842902435

@<SCITEGIC>MOL_PROPERTY
logActiv
SciTegic.value.StringValue
1.69661845523455

@<SCITEGIC>MOL_PROPERTY
logEstimate
SciTegic.value.StringValue
1.97817412349104

@<SCITEGIC>ATOM_PROPERTY
Formal Charge
SciTegic.value.StringValue
1 0
2 0
3 0
4 0
5 0
6 0
7 0
8 0
9 0
10 0
11 0
12 0
13 0
14 0
15 0
16 0
17 0
18 0
19 0
20 0
21 0
22 0
23 0
24 0
25 0
26 0
27 0
28 0
29 0
30 0
31 0
32 0
33 0
34 0
35 0
36 0
37 0
38 0
39 0
40 0
41 0
42 0

@<SCITEGIC>ATOM_PROPERTY
pdb_tempFactor
SciTegic.value.DoubleValue
1 0
2 0
3 0
4 0
5 0
6 0
7 0
8 0
9 0
10 0
11 0
12 0
13 0
14 0
15 0
16 0
17 0
18 0
19 0
20 0
21 0
22 0
23 0
24 0
25 0
26 0
27 0
28 0
29 0
30 0
31 0
32 0
33 0
34 0
35 0
36 0
37 0
38 0
39 0
40 0
41 0
42 0

@<SCITEGIC>ATOM_PROPERTY
pdb_occupancy
SciTegic.value.DoubleValue
1 1
2 1
3 1
4 1
5 1
6 1
7 1
8 1
9 1
10 1
11 1
12 1
13 1
14 1
15 1
16 1
17 1
18 1
19 1
20 1
21 1
22 1
23 1
24 1
25 1
26 1
27 1
28 1
29 1
30 1
31 1
32 1
33 1
34 1
35 1
36 1
37 1
38 1
39 1
40 1
41 1
42 1

@<TRIPOS>MOLECULE
dpp4_17
58  60  1  0  0
SMALL
FORMAL_CHARGES
@<TRIPOS>ATOM
    1 N1        -4.8150     0.7616     1.8407 N.am       1 SUBUNIT  0
    2 N2        -6.6832     2.0897     2.6037 N.am       1 SUBUNIT  0
    3 C3        -6.1051     0.8491     2.3483 C.2        1 SUBUNIT  0
    4 C4        -5.9866     3.2687     2.3581 C.2        1 SUBUNIT  0
    5 C5        -4.0903     1.9056     1.5831 C.2        1 SUBUNIT  0
    6 C6        -4.7272     3.2076     1.8639 C.2        1 SUBUNIT  0
    7 C7        -4.2173    -0.5630     1.5760 C.3        1 SUBUNIT  0
    8 C8        -2.8113    -0.4381     1.0274 C.2        1 SUBUNIT  0
    9 C9        -1.9001    -1.4213     0.6460 C.2        1 SUBUNIT  0
   10 N10       -0.8054    -0.7318     0.2352 N.pl3      1 SUBUNIT  0
   11 N11       -0.9105     0.6210     0.3065 N.2        1 SUBUNIT  0
   12 N12       -2.1633     0.7194     0.8002 N.2        1 SUBUNIT  0
   13 O13       -2.9640     1.8539     1.1400 O.2        1 SUBUNIT  0
   14 O14       -6.7304    -0.1627     2.5717 O.2        1 SUBUNIT  0
   15 N15       -6.5589     4.4899     2.6101 N.pl3      1 SUBUNIT  0
   16 C16       -8.0292     4.6323     2.7258 C.3        1 SUBUNIT  0
   17 C17       -8.5478     5.8093     1.8811 C.3        1 SUBUNIT  0
   18 C18       -7.7635     7.1036     2.1467 C.3        1 SUBUNIT  0
   19 C19       -6.2576     6.8724     1.9198 C.3        1 SUBUNIT  0
   20 C20       -5.7231     5.7065     2.7751 C.3        1 SUBUNIT  0
   21 N21       -5.5151     8.0930     2.2116 N.3        1 SUBUNIT  0
   22 C22       -8.0622     2.1281     3.1454 C.3        1 SUBUNIT  0
   23 C23       -8.5570     3.4977     3.2560 C.1        1 SUBUNIT  0
   24 C24       -8.9601     4.6147     3.3470 C.1        1 SUBUNIT  0
   25 C25       -9.4532     5.9836     3.4601 C.3        1 SUBUNIT  0
   26 C26        0.4081    -1.4002    -0.2571 C.3        1 SUBUNIT  0
   27 C27        1.4738    -0.3785    -0.6516 C.3        1 SUBUNIT  0
   28 C28        2.7324    -1.0288    -1.1601 C.2        1 SUBUNIT  0
   29 O29        3.6997    -0.1883    -1.5203 O.3        1 SUBUNIT  0
   30 O30        2.8285    -2.2319    -1.2267 O.2        1 SUBUNIT  0
   31 C31        4.8564    -0.8635    -1.9904 C.3        1 SUBUNIT  0
   32 H32       -4.1622     4.1091     1.6651 H          1 SUBUNIT  0
   33 H33       -4.1968    -1.1392     2.5013 H          1 SUBUNIT  0
   34 H34       -4.8396    -1.1009     0.8609 H          1 SUBUNIT  0
   35 H35       -2.0028    -2.4987     0.6620 H          1 SUBUNIT  0
   36 H36       -8.5271     3.7079     2.4263 H          1 SUBUNIT  0
   37 H37       -8.2766     4.7941     3.7773 H          1 SUBUNIT  0
   38 H38       -8.4715     5.5566     0.8230 H          1 SUBUNIT  0
   39 H39       -9.6075     5.9700     2.0817 H          1 SUBUNIT  0
   40 H40       -8.1311     7.8967     1.4949 H          1 SUBUNIT  0
   41 H41       -7.9419     7.4287     3.1713 H          1 SUBUNIT  0
   42 H42       -6.1055     6.6335     0.8669 H          1 SUBUNIT  0
   43 H43       -4.6866     5.4893     2.5122 H          1 SUBUNIT  0
   44 H44       -5.7306     5.9755     3.8325 H          1 SUBUNIT  0
   45 H45       -5.8943     8.8498     1.6254 H          1 SUBUNIT  0
   46 H46       -5.6723     8.3379     3.1993 H          1 SUBUNIT  0
   47 H47       -8.0746     1.6575     4.1282 H          1 SUBUNIT  0
   48 H48       -8.7197     1.5578     2.4923 H          1 SUBUNIT  0
   49 H49       -9.4751     6.5311     2.5179 H          1 SUBUNIT  0
   50 H50       -8.8269     6.5411     4.1563 H          1 SUBUNIT  0
   51 H51      -10.4675     5.9708     3.8612 H          1 SUBUNIT  0
   52 H52        0.8154    -2.0363     0.5277 H          1 SUBUNIT  0
   53 H53        0.1533    -2.0379    -1.1044 H          1 SUBUNIT  0
   54 H54        1.6915     0.1939     0.2498 H          1 SUBUNIT  0
   55 H55        1.0870     0.3133    -1.4002 H          1 SUBUNIT  0
   56 H56        5.6004    -0.1154    -2.2640 H          1 SUBUNIT  0
   57 H57        5.1578    -1.5878    -1.2363 H          1 SUBUNIT  0
   58 H58        4.5881    -1.4119    -2.8925 H          1 SUBUNIT  0
@<TRIPOS>BOND
    1     1     5 1
    2     1     7 1
    3     2     3 1
    4     2    22 1
    5     3     1 1
    6     3    14 2
    7     4     2 1
    8     4    15 1
    9     5     6 1
   10     5    13 2
   11     6     4 2
   12     6    32 1
   13     7     8 1
   14     7    33 1
   15     7    34 1
   16     9     8 2
   17     9    10 1
   18     9    35 1
   19    10    11 1
   20    10    26 1
   21    11    12 2
   22    12     8 1
   23    15    16 1
   24    16    17 1
   25    16    36 1
   26    16    37 1
   27    17    18 1
   28    17    38 1
   29    17    39 1
   30    18    19 1
   31    18    40 1
   32    18    41 1
   33    19    20 1
   34    19    21 1
   35    19    42 1
   36    20    15 1
   37    20    43 1
   38    20    44 1
   39    21    45 1
   40    21    46 1
   41    22    23 1
   42    22    47 1
   43    22    48 1
   44    23    24 3
   45    24    25 1
   46    25    49 1
   47    25    50 1
   48    25    51 1
   49    26    27 1
   50    26    52 1
   51    26    53 1
   52    27    28 1
   53    27    54 1
   54    27    55 1
   55    28    29 1
   56    28    30 2
   57    29    31 1
   58    31    56 1
   59    31    57 1
   60    31    58 1
@<TRIPOS>SUBSTRUCTURE
1   ****   1
@<SCITEGIC>MOL_PROPERTY
AbsoluteEnergy
SciTegic.value.StringValue
1972070

@<SCITEGIC>MOL_PROPERTY
Activ
SciTegic.value.StringValue
64.3099975585938

@<SCITEGIC>MOL_PROPERTY
Angle Energy
SciTegic.value.StringValue
12.8310499191284

@<SCITEGIC>MOL_PROPERTY
Bond Energy
SciTegic.value.StringValue
1.81760001182556

@<SCITEGIC>MOL_PROPERTY
CHARMm Energy
SciTegic.value.StringValue
-44.101390838623

@<SCITEGIC>MOL_PROPERTY
Clean Energy
SciTegic.value.StringValue
63.7106513977051

@<SCITEGIC>MOL_PROPERTY
ConfNumber
SciTegic.value.StringValue
1

@<SCITEGIC>MOL_PROPERTY
Dihedral Energy
SciTegic.value.StringValue
6.32252979278564

@<SCITEGIC>MOL_PROPERTY
Electrostatic Energy
SciTegic.value.StringValue
-59.2437210083008

@<SCITEGIC>MOL_PROPERTY
Estimate
SciTegic.value.StringValue
261.143

@<SCITEGIC>MOL_PROPERTY
FitValue
SciTegic.value.StringValue
4.53032

@<SCITEGIC>MOL_PROPERTY
Forcefield
SciTegic.value.StringValue
CHARMm

@<SCITEGIC>MOL_PROPERTY
ForcefieldBase
SciTegic.value.StringValue
CHARMm

@<SCITEGIC>MOL_PROPERTY
ForcefieldFFML
SciTegic.value.StringValue
<?xml version="1.0" encoding="UTF-8"?>
<!DOCTYPE ffml SYSTEM "Ffml.dtd">
<ffml version="1.0">
<forcefield name="CHARMm" derivedFrom="CHARMm" base="CHARMm">
<atomTypes>
</atomTypes>
<parameters>
<angle atom1="NX" atom2="CT" atom3="CUY1">
<quadratic
refValue="110.334"
forceConstant="64.0769"/>
</angle>
<angle atom1="NX" atom2="CUA1" atom3="NX">
<quadratic
refValue="120"
forceConstant="60"/>
</angle>
</parameters>
</forcefield>
</ffml>

@<SCITEGIC>MOL_PROPERTY
HBA_lipid_1
SciTegic.value.StringValue
1

@<SCITEGIC>MOL_PROPERTY
HBA_lipid_2
SciTegic.value.StringValue
1

@<SCITEGIC>MOL_PROPERTY
HBD_3
SciTegic.value.StringValue
0

@<SCITEGIC>MOL_PROPERTY
HYDROPHOBIC_4
SciTegic.value.StringValue
1

@<SCITEGIC>MOL_PROPERTY
Hydrogen Bond Energy
SciTegic.value.StringValue
0

@<SCITEGIC>MOL_PROPERTY
Improper Energy
SciTegic.value.StringValue
0.0945200026035309

@<SCITEGIC>MOL_PROPERTY
Initial Potential Energy
SciTegic.value.StringValue
1969020.375

@<SCITEGIC>MOL_PROPERTY
Initial RMS Gradient
SciTegic.value.StringValue
1793316.25

@<SCITEGIC>MOL_PROPERTY
MapNumber
SciTegic.value.StringValue
1

@<SCITEGIC>MOL_PROPERTY
MappedAtoms
SciTegic.value.StringValue
11,-1.0167,0.0667961,0.0242775,1.6,HBA_lipid_1.11
11,-0.184586,2.75431,1.06583,2.2,HBA_lipid_1.21
14,-6.73021,-0.21625,1.92614,1.6,HBA_lipid_2.11
14,-8.10208,-1.74366,4.1136,2.2,HBA_lipid_2.21
31,5.2,-0.8,-2.2,1.6,HYDROPHOBIC_4.11

@<SCITEGIC>MOL_PROPERTY
MappedFeatures
SciTegic.value.StringValue
HBA_lipid_1,HBA_lipid_2,HYDROPHOBIC_4

@<SCITEGIC>MOL_PROPERTY
MappedLocations
SciTegic.value.StringValue
HBA_lipid_1.11,HBA_lipid_1.21,HBA_lipid_2.11,HBA_lipid_2.21,HYDROPHOBIC_4.11

@<SCITEGIC>MOL_PROPERTY
MappingID
SciTegic.value.StringValue
1

@<SCITEGIC>MOL_PROPERTY
Minimization Criteria
SciTegic.value.StringValue
CONJUG> Minimization exiting with gradient tolerance ( 0.0100000) satisfied.

@<SCITEGIC>MOL_PROPERTY
PartialChargeMethod
SciTegic.value.StringValue
MomanyRone

@<SCITEGIC>MOL_PROPERTY
Pharmprint
SciTegic.value.StringValue
'1101'

@<SCITEGIC>MOL_PROPERTY
Pharmtype
SciTegic.value.StringValue
3

@<SCITEGIC>MOL_PROPERTY
Potential Energy
SciTegic.value.StringValue
-44.101390838623

@<SCITEGIC>MOL_PROPERTY
RMS Gradient
SciTegic.value.StringValue
0.00956999976187944

@<SCITEGIC>MOL_PROPERTY
RelativeEnergy
SciTegic.value.StringValue
0

@<SCITEGIC>MOL_PROPERTY
Solvation Free Energy
SciTegic.value.StringValue
0

@<SCITEGIC>MOL_PROPERTY
Uncert
SciTegic.value.StringValue
1.5

@<SCITEGIC>MOL_PROPERTY
Urey-Bradley Energy
SciTegic.value.StringValue
0

@<SCITEGIC>MOL_PROPERTY
UseResidueTemplateCharge
SciTegic.value.StringValue
True

@<SCITEGIC>MOL_PROPERTY
Van der Waals Energy
SciTegic.value.StringValue
-5.92336988449097

@<SCITEGIC>MOL_PROPERTY
Error
SciTegic.value.StringValue
4.06069056000303

@<SCITEGIC>MOL_PROPERTY
logActiv
SciTegic.value.StringValue
1.80827849309561

@<SCITEGIC>MOL_PROPERTY
logEstimate
SciTegic.value.StringValue
2.41687838896253

@<SCITEGIC>ATOM_PROPERTY
Formal Charge
SciTegic.value.StringValue
1 0
2 0
3 0
4 0
5 0
6 0
7 0
8 0
9 0
10 0
11 0
12 0
13 0
14 0
15 0
16 0
17 0
18 0
19 0
20 0
21 0
22 0
23 0
24 0
25 0
26 0
27 0
28 0
29 0
30 0
31 0
32 0
33 0
34 0
35 0
36 0
37 0
38 0
39 0
40 0
41 0
42 0
43 0
44 0
45 0
46 0
47 0
48 0
49 0
50 0
51 0
52 0
53 0
54 0
55 0
56 0
57 0
58 0

@<SCITEGIC>ATOM_PROPERTY
pdb_tempFactor
SciTegic.value.DoubleValue
1 0
2 0
3 0
4 0
5 0
6 0
7 0
8 0
9 0
10 0
11 0
12 0
13 0
14 0
15 0
16 0
17 0
18 0
19 0
20 0
21 0
22 0
23 0
24 0
25 0
26 0
27 0
28 0
29 0
30 0
31 0
32 0
33 0
34 0
35 0
36 0
37 0
38 0
39 0
40 0
41 0
42 0
43 0
44 0
45 0
46 0
47 0
48 0
49 0
50 0
51 0
52 0
53 0
54 0
55 0
56 0
57 0
58 0

@<SCITEGIC>ATOM_PROPERTY
pdb_occupancy
SciTegic.value.DoubleValue
1 1
2 1
3 1
4 1
5 1
6 1
7 1
8 1
9 1
10 1
11 1
12 1
13 1
14 1
15 1
16 1
17 1
18 1
19 1
20 1
21 1
22 1
23 1
24 1
25 1
26 1
27 1
28 1
29 1
30 1
31 1
32 1
33 1
34 1
35 1
36 1
37 1
38 1
39 1
40 1
41 1
42 1
43 1
44 1
45 1
46 1
47 1
48 1
49 1
50 1
51 1
52 1
53 1
54 1
55 1
56 1
57 1
58 1

@<TRIPOS>MOLECULE
dpp4_28
42  45  1  0  0
SMALL
FORMAL_CHARGES
@<TRIPOS>ATOM
    1 C1         2.5209    -0.4830    -1.4230 C.3        1 SUBUNIT  0
    2 C2         1.5585    -1.4045    -2.1953 C.3        1 SUBUNIT  0
    3 C3         0.1092    -1.3271    -1.7568 C.2        1 SUBUNIT  0
    4 N4        -0.2457    -0.7331    -0.5576 N.am       1 SUBUNIT  0
    5 C5         0.7602    -0.1120     0.3479 C.3        1 SUBUNIT  0
    6 C6         2.2080    -0.5601     0.0826 C.3        1 SUBUNIT  0
    7 C7         3.9421    -0.8152    -1.7322 C.2        1 SUBUNIT  0
    8 C8         5.8169    -2.3720    -1.6796 C.2        1 SUBUNIT  0
    9 C9         4.4756    -2.0715    -1.3801 C.2        1 SUBUNIT  0
   10 C10        6.6239    -1.4210    -2.3271 C.2        1 SUBUNIT  0
   11 C11        4.7520     0.1338    -2.3803 C.2        1 SUBUNIT  0
   12 C12        6.0929    -0.1671    -2.6767 C.2        1 SUBUNIT  0
   13 O13       -0.7374    -1.7982    -2.4825 O.2        1 SUBUNIT  0
   14 C14        3.1778     0.2740     0.9304 C.3        1 SUBUNIT  0
   15 N15        2.9981    -0.0154     2.3438 N.3        1 SUBUNIT  0
   16 C16       -1.5630    -0.6952    -0.1755 C.2        1 SUBUNIT  0
   17 F17        3.7202    -2.9804    -0.7652 F          1 SUBUNIT  0
   18 F18        6.8604     0.7319    -3.2879 F          1 SUBUNIT  0
   19 N19       -3.8037    -1.7859    -0.0625 N.pl3      1 SUBUNIT  0
   20 C20       -2.5021    -1.8222    -0.4436 C.2        1 SUBUNIT  0
   21 C21       -4.2535    -0.6062     0.6199 C.2        1 SUBUNIT  0
   22 N22       -2.0307     0.3441     0.4469 N.2        1 SUBUNIT  0
   23 C23       -3.3691     0.4067     0.8487 C.2        1 SUBUNIT  0
   24 N24       -2.3732    -3.0224    -1.0456 N.2        1 SUBUNIT  0
   25 C25       -4.4991    -2.9091    -0.3985 C.2        1 SUBUNIT  0
   26 N26       -3.5546    -3.6595    -1.0166 N.2        1 SUBUNIT  0
   27 H27        2.3542     0.5454    -1.7535 H          1 SUBUNIT  0
   28 H28        1.8712    -2.4431    -2.0844 H          1 SUBUNIT  0
   29 H29        1.6172    -1.1834    -3.2639 H          1 SUBUNIT  0
   30 H30        0.6861     0.9703     0.2308 H          1 SUBUNIT  0
   31 H31        0.4993    -0.3289     1.3850 H          1 SUBUNIT  0
   32 H32        2.3022    -1.6003     0.4023 H          1 SUBUNIT  0
   33 H33        6.2294    -3.3352    -1.4123 H          1 SUBUNIT  0
   34 H34        7.6550    -1.6573    -2.5529 H          1 SUBUNIT  0
   35 H35        4.3453     1.0972    -2.6507 H          1 SUBUNIT  0
   36 H36        4.2102     0.0743     0.6469 H          1 SUBUNIT  0
   37 H37        3.0214     1.3395     0.7564 H          1 SUBUNIT  0
   38 H38        3.7657     0.4296     2.8642 H          1 SUBUNIT  0
   39 H39        2.1108     0.4113     2.6501 H          1 SUBUNIT  0
   40 H40       -5.2733    -0.4953     0.9575 H          1 SUBUNIT  0
   41 H41       -3.7398     1.2783     1.3641 H          1 SUBUNIT  0
   42 H42       -5.5393    -3.1458    -0.2187 H          1 SUBUNIT  0
@<TRIPOS>BOND
    1     1     2 1
    2     1     6 1
    3     1     7 1
    4     1    27 1
    5     2     3 1
    6     2    28 1
    7     2    29 1
    8     3     4 1
    9     3    13 2
   10     4     5 1
   11     4    16 1
   12     5     6 1
   13     5    30 1
   14     5    31 1
   15     6    14 1
   16     6    32 1
   17     7    11 2
   18     8     9 2
   19     8    33 1
   20     9     7 1
   21     9    17 1
   22    10     8 1
   23    10    34 1
   24    11    12 1
   25    11    35 1
   26    12    10 2
   27    12    18 1
   28    14    15 1
   29    14    36 1
   30    14    37 1
   31    15    38 1
   32    15    39 1
   33    16    22 2
   34    19    20 1
   35    19    25 1
   36    20    16 1
   37    20    24 2
   38    21    19 1
   39    21    40 1
   40    22    23 1
   41    23    21 2
   42    23    41 1
   43    25    26 2
   44    25    42 1
   45    26    24 1
@<TRIPOS>SUBSTRUCTURE
1   ****   1
@<SCITEGIC>MOL_PROPERTY
AbsoluteEnergy
SciTegic.value.StringValue
88.5122

@<SCITEGIC>MOL_PROPERTY
Activ
SciTegic.value.StringValue
1023

@<SCITEGIC>MOL_PROPERTY
Angle Energy
SciTegic.value.StringValue
19.369779586792

@<SCITEGIC>MOL_PROPERTY
Bond Energy
SciTegic.value.StringValue
2.84447002410889

@<SCITEGIC>MOL_PROPERTY
CHARMm Energy
SciTegic.value.StringValue
36.8474617004395

@<SCITEGIC>MOL_PROPERTY
Clean Energy
SciTegic.value.StringValue
34.7211418151855

@<SCITEGIC>MOL_PROPERTY
ConfNumber
SciTegic.value.StringValue
21

@<SCITEGIC>MOL_PROPERTY
Dihedral Energy
SciTegic.value.StringValue
6.2818398475647

@<SCITEGIC>MOL_PROPERTY
Electrostatic Energy
SciTegic.value.StringValue
7.60615015029907

@<SCITEGIC>MOL_PROPERTY
Estimate
SciTegic.value.StringValue
263.616

@<SCITEGIC>MOL_PROPERTY
FitValue
SciTegic.value.StringValue
4.52623

@<SCITEGIC>MOL_PROPERTY
Forcefield
SciTegic.value.StringValue
CHARMm

@<SCITEGIC>MOL_PROPERTY
ForcefieldBase
SciTegic.value.StringValue
CHARMm

@<SCITEGIC>MOL_PROPERTY
ForcefieldFFML
SciTegic.value.StringValue
<?xml version="1.0" encoding="UTF-8"?>
<!DOCTYPE ffml SYSTEM "Ffml.dtd">
<ffml version="1.0">
<forcefield name="CHARMm" derivedFrom="CHARMm" base="CHARMm">
<atomTypes>
</atomTypes>
<parameters>
<bond atom1="NX" atom2="C6R">
<quadratic
refValue="1.355"
forceConstant="390"/>
</bond>
<angle atom1="NX" atom2="C6R" atom3="CR56">
<quadratic
refValue="120.583"
forceConstant="67.5"/>
</angle>
<angle atom1="NX" atom2="C6R" atom3="N6R">
<quadratic
refValue="119.8"
forceConstant="70"/>
</angle>
</parameters>
</forcefield>
</ffml>

@<SCITEGIC>MOL_PROPERTY
HBA_lipid_1
SciTegic.value.StringValue
1

@<SCITEGIC>MOL_PROPERTY
HBA_lipid_2
SciTegic.value.StringValue
0

@<SCITEGIC>MOL_PROPERTY
HBD_3
SciTegic.value.StringValue
1

@<SCITEGIC>MOL_PROPERTY
HYDROPHOBIC_4
SciTegic.value.StringValue
1

@<SCITEGIC>MOL_PROPERTY
Hydrogen Bond Energy
SciTegic.value.StringValue
0

@<SCITEGIC>MOL_PROPERTY
Improper Energy
SciTegic.value.StringValue
0.0537599995732307

@<SCITEGIC>MOL_PROPERTY
Initial Potential Energy
SciTegic.value.StringValue
75.5047225952148

@<SCITEGIC>MOL_PROPERTY
Initial RMS Gradient
SciTegic.value.StringValue
25.402530670166

@<SCITEGIC>MOL_PROPERTY
MapNumber
SciTegic.value.StringValue
1

@<SCITEGIC>MOL_PROPERTY
MappedAtoms
SciTegic.value.StringValue
22,-1.0167,0.0667961,0.0242775,1.6,HBA_lipid_1.11
22,-0.184586,2.75431,1.06583,2.2,HBA_lipid_1.21
15,3.47357,-0.611315,2.09029,1.6,HBD_3.11
15,2.55692,-2.51521,4.21983,2.2,HBD_3.21
11,5.2,-0.8,-2.2,1.6,HYDROPHOBIC_4.11

@<SCITEGIC>MOL_PROPERTY
MappedFeatures
SciTegic.value.StringValue
HBA_lipid_1,HBD_3,HYDROPHOBIC_4

@<SCITEGIC>MOL_PROPERTY
MappedLocations
SciTegic.value.StringValue
HBA_lipid_1.11,HBA_lipid_1.21,HBD_3.11,HBD_3.21,HYDROPHOBIC_4.11

@<SCITEGIC>MOL_PROPERTY
MappingID
SciTegic.value.StringValue
1

@<SCITEGIC>MOL_PROPERTY
Minimization Criteria
SciTegic.value.StringValue
CONJUG> Minimization exiting with gradient tolerance ( 0.0100000) satisfied.

@<SCITEGIC>MOL_PROPERTY
PartialChargeMethod
SciTegic.value.StringValue
MomanyRone

@<SCITEGIC>MOL_PROPERTY
Pharmprint
SciTegic.value.StringValue
'1011'

@<SCITEGIC>MOL_PROPERTY
Pharmtype
SciTegic.value.StringValue
3

@<SCITEGIC>MOL_PROPERTY
Potential Energy
SciTegic.value.StringValue
36.8474617004395

@<SCITEGIC>MOL_PROPERTY
RMS Gradient
SciTegic.value.StringValue
0.00999999977648258

@<SCITEGIC>MOL_PROPERTY
RelativeEnergy
SciTegic.value.StringValue
10.2189

@<SCITEGIC>MOL_PROPERTY
Solvation Free Energy
SciTegic.value.StringValue
0

@<SCITEGIC>MOL_PROPERTY
Uncert
SciTegic.value.StringValue
1.5

@<SCITEGIC>MOL_PROPERTY
Urey-Bradley Energy
SciTegic.value.StringValue
0

@<SCITEGIC>MOL_PROPERTY
UseResidueTemplateCharge
SciTegic.value.StringValue
True

@<SCITEGIC>MOL_PROPERTY
Van der Waals Energy
SciTegic.value.StringValue
0.691460013389587

@<SCITEGIC>MOL_PROPERTY
Error
SciTegic.value.StringValue
-3.88064457392571

@<SCITEGIC>MOL_PROPERTY
logActiv
SciTegic.value.StringValue
3.00987563371216

@<SCITEGIC>MOL_PROPERTY
logEstimate
SciTegic.value.StringValue
2.4209717659403

@<SCITEGIC>ATOM_PROPERTY
Formal Charge
SciTegic.value.StringValue
1 0
2 0
3 0
4 0
5 0
6 0
7 0
8 0
9 0
10 0
11 0
12 0
13 0
14 0
15 0
16 0
17 0
18 0
19 0
20 0
21 0
22 0
23 0
24 0
25 0
26 0
27 0
28 0
29 0
30 0
31 0
32 0
33 0
34 0
35 0
36 0
37 0
38 0
39 0
40 0
41 0
42 0

@<SCITEGIC>ATOM_PROPERTY
pdb_tempFactor
SciTegic.value.DoubleValue
1 0
2 0
3 0
4 0
5 0
6 0
7 0
8 0
9 0
10 0
11 0
12 0
13 0
14 0
15 0
16 0
17 0
18 0
19 0
20 0
21 0
22 0
23 0
24 0
25 0
26 0
27 0
28 0
29 0
30 0
31 0
32 0
33 0
34 0
35 0
36 0
37 0
38 0
39 0
40 0
41 0
42 0

@<SCITEGIC>ATOM_PROPERTY
pdb_occupancy
SciTegic.value.DoubleValue
1 1
2 1
3 1
4 1
5 1
6 1
7 1
8 1
9 1
10 1
11 1
12 1
13 1
14 1
15 1
16 1
17 1
18 1
19 1
20 1
21 1
22 1
23 1
24 1
25 1
26 1
27 1
28 1
29 1
30 1
31 1
32 1
33 1
34 1
35 1
36 1
37 1
38 1
39 1
40 1
41 1
42 1

@<TRIPOS>MOLECULE
dpp4_24
43  45  1  0  0
SMALL
FORMAL_CHARGES
@<TRIPOS>ATOM
    1 C1         2.6170    -0.6934    -0.1539 C.3        1 SUBUNIT  0
    2 C2         1.3675     0.0892    -0.6549 C.3        1 SUBUNIT  0
    3 C3         0.0264    -0.4689    -0.2225 C.2        1 SUBUNIT  0
    4 N4        -0.1226    -1.8383    -0.1402 N.am       1 SUBUNIT  0
    5 C5         1.0529    -2.6953    -0.4512 C.3        1 SUBUNIT  0
    6 C6         2.3072    -2.1610     0.2601 C.3        1 SUBUNIT  0
    7 C7         3.7148    -0.6267    -1.1664 C.2        1 SUBUNIT  0
    8 C8         5.6934     0.4641    -2.0812 C.2        1 SUBUNIT  0
    9 C9         4.6643     0.4138    -1.1239 C.2        1 SUBUNIT  0
   10 C10        5.7757    -0.5223    -3.0793 C.2        1 SUBUNIT  0
   11 C11        3.8018    -1.6129    -2.1661 C.2        1 SUBUNIT  0
   12 C12        4.8292    -1.5599    -3.1217 C.2        1 SUBUNIT  0
   13 O13       -0.8856     0.2863     0.0340 O.2        1 SUBUNIT  0
   14 C14        2.1571    -2.2904     1.7871 C.3        1 SUBUNIT  0
   15 N15        3.3999    -1.9432     2.4525 N.3        1 SUBUNIT  0
   16 C16       -1.3127    -2.4146     0.2322 C.2        1 SUBUNIT  0
   17 F17        4.5940     1.3551    -0.1856 F          1 SUBUNIT  0
   18 F18        4.9074    -2.4929    -4.0700 F          1 SUBUNIT  0
   19 N19       -2.7583    -4.3544     0.2805 N.2        1 SUBUNIT  0
   20 C20       -1.5821    -3.7644    -0.0797 C.2        1 SUBUNIT  0
   21 C21       -3.7033    -3.6345     0.9542 C.2        1 SUBUNIT  0
   22 C22       -2.2794    -1.6638     0.9247 C.2        1 SUBUNIT  0
   23 C23       -3.4875    -2.2830     1.2886 C.2        1 SUBUNIT  0
   24 C24       -4.9776    -4.2942     1.3349 C.3        1 SUBUNIT  0
   25 F25       -6.0271    -3.6319     0.7529 F          1 SUBUNIT  0
   26 F26       -5.1172    -4.2606     2.6994 F          1 SUBUNIT  0
   27 F27       -4.9642    -5.5985     0.9099 F          1 SUBUNIT  0
   28 H28        3.0050    -0.1734     0.7227 H          1 SUBUNIT  0
   29 H29        1.4413     1.1326    -0.3351 H          1 SUBUNIT  0
   30 H30        1.3456     0.1327    -1.7453 H          1 SUBUNIT  0
   31 H31        1.2058    -2.6977    -1.5312 H          1 SUBUNIT  0
   32 H32        0.8672    -3.7311    -0.1582 H          1 SUBUNIT  0
   33 H33        3.1418    -2.8122    -0.0051 H          1 SUBUNIT  0
   34 H34        6.4225     1.2598    -2.0528 H          1 SUBUNIT  0
   35 H35        6.5687    -0.4794    -3.8116 H          1 SUBUNIT  0
   36 H36        3.0737    -2.4118    -2.2007 H          1 SUBUNIT  0
   37 H37        1.3585    -1.6451     2.1507 H          1 SUBUNIT  0
   38 H38        1.8698    -3.3062     2.0611 H          1 SUBUNIT  0
   39 H39        3.2617    -2.0377     3.4677 H          1 SUBUNIT  0
   40 H40        4.1226    -2.6199     2.1613 H          1 SUBUNIT  0
   41 H41       -0.8514    -4.3590    -0.6119 H          1 SUBUNIT  0
   42 H42       -2.1122    -0.6256     1.1799 H          1 SUBUNIT  0
   43 H43       -4.2440    -1.7231     1.8216 H          1 SUBUNIT  0
@<TRIPOS>BOND
    1     1     2 1
    2     1     6 1
    3     1     7 1
    4     1    28 1
    5     2     3 1
    6     2    29 1
    7     2    30 1
    8     3     4 1
    9     3    13 2
   10     4     5 1
   11     4    16 1
   12     5     6 1
   13     5    31 1
   14     5    32 1
   15     6    14 1
   16     6    33 1
   17     7    11 2
   18     8     9 2
   19     8    34 1
   20     9     7 1
   21     9    17 1
   22    10     8 1
   23    10    35 1
   24    11    12 1
   25    11    36 1
   26    12    10 2
   27    12    18 1
   28    14    15 1
   29    14    37 1
   30    14    38 1
   31    15    39 1
   32    15    40 1
   33    16    22 2
   34    19    20 2
   35    20    16 1
   36    20    41 1
   37    21    19 1
   38    21    24 1
   39    22    23 1
   40    22    42 1
   41    23    21 2
   42    23    43 1
   43    24    25 1
   44    24    26 1
   45    24    27 1
@<TRIPOS>SUBSTRUCTURE
1   ****   1
@<SCITEGIC>MOL_PROPERTY
AbsoluteEnergy
SciTegic.value.StringValue
61.7394

@<SCITEGIC>MOL_PROPERTY
Activ
SciTegic.value.StringValue
443

@<SCITEGIC>MOL_PROPERTY
Angle Energy
SciTegic.value.StringValue
7.75171995162964

@<SCITEGIC>MOL_PROPERTY
Bond Energy
SciTegic.value.StringValue
1.19467997550964

@<SCITEGIC>MOL_PROPERTY
CHARMm Energy
SciTegic.value.StringValue
36.8053283691406

@<SCITEGIC>MOL_PROPERTY
Clean Energy
SciTegic.value.StringValue
25.9054279327393

@<SCITEGIC>MOL_PROPERTY
ConfNumber
SciTegic.value.StringValue
31

@<SCITEGIC>MOL_PROPERTY
Dihedral Energy
SciTegic.value.StringValue
9.68363952636719

@<SCITEGIC>MOL_PROPERTY
Electrostatic Energy
SciTegic.value.StringValue
19.2949104309082

@<SCITEGIC>MOL_PROPERTY
Estimate
SciTegic.value.StringValue
268.364

@<SCITEGIC>MOL_PROPERTY
FitValue
SciTegic.value.StringValue
4.51848

@<SCITEGIC>MOL_PROPERTY
Forcefield
SciTegic.value.StringValue
CHARMm

@<SCITEGIC>MOL_PROPERTY
ForcefieldBase
SciTegic.value.StringValue
CHARMm

@<SCITEGIC>MOL_PROPERTY
ForcefieldFFML
SciTegic.value.StringValue
<?xml version="1.0" encoding="UTF-8"?>
<!DOCTYPE ffml SYSTEM "Ffml.dtd">
<ffml version="1.0">
<forcefield name="CHARMm" derivedFrom="CHARMm" base="CHARMm">
<atomTypes>
</atomTypes>
<parameters>
<bond atom1="NX" atom2="C6R">
<quadratic
refValue="1.355"
forceConstant="390"/>
</bond>
<angle atom1="C6R" atom2="CF3" atom3="XF">
<quadratic
refValue="110.26"
forceConstant="53.5714"/>
</angle>
<angle atom1="N6R" atom2="C6R" atom3="CF3">
<quadratic
refValue="120.333"
forceConstant="63.5833"/>
</angle>
<angle atom1="NX" atom2="C6R" atom3="C6R">
<quadratic
refValue="120"
forceConstant="65"/>
</angle>
<torsion atom1="C6R" atom2="C6R" atom3="CF3" atom4="XF">
<multiplecos
v1="0"
v2="0"
v3="0"
v4="0"
v5="0"
v6="0.1"
gamma1="0"
gamma2="0"
gamma3="0"
gamma4="0"
gamma5="0"
gamma6="0"/>
</torsion>
<torsion atom1="N6R" atom2="C6R" atom3="CF3" atom4="XF">
<multiplecos
v1="0"
v2="0"
v3="0"
v4="0"
v5="0"
v6="0.1"
gamma1="0"
gamma2="0"
gamma3="0"
gamma4="0"
gamma5="0"
gamma6="0"/>
</torsion>
</parameters>
</forcefield>
</ffml>

@<SCITEGIC>MOL_PROPERTY
HBA_lipid_1
SciTegic.value.StringValue
1

@<SCITEGIC>MOL_PROPERTY
HBA_lipid_2
SciTegic.value.StringValue
0

@<SCITEGIC>MOL_PROPERTY
HBD_3
SciTegic.value.StringValue
1

@<SCITEGIC>MOL_PROPERTY
HYDROPHOBIC_4
SciTegic.value.StringValue
1

@<SCITEGIC>MOL_PROPERTY
Hydrogen Bond Energy
SciTegic.value.StringValue
0

@<SCITEGIC>MOL_PROPERTY
Improper Energy
SciTegic.value.StringValue
0.0633800029754639

@<SCITEGIC>MOL_PROPERTY
Initial Potential Energy
SciTegic.value.StringValue
57.2917213439941

@<SCITEGIC>MOL_PROPERTY
Initial RMS Gradient
SciTegic.value.StringValue
12.0040597915649

@<SCITEGIC>MOL_PROPERTY
MapNumber
SciTegic.value.StringValue
1

@<SCITEGIC>MOL_PROPERTY
MappedAtoms
SciTegic.value.StringValue
13,-1.0167,0.0667961,0.0242775,1.6,HBA_lipid_1.11
13,-0.184586,2.75431,1.06583,2.2,HBA_lipid_1.21
15,3.47357,-0.611315,2.09029,1.6,HBD_3.11
15,2.55692,-2.51521,4.21983,2.2,HBD_3.21
10,5.2,-0.8,-2.2,1.6,HYDROPHOBIC_4.11

@<SCITEGIC>MOL_PROPERTY
MappedFeatures
SciTegic.value.StringValue
HBA_lipid_1,HBD_3,HYDROPHOBIC_4

@<SCITEGIC>MOL_PROPERTY
MappedLocations
SciTegic.value.StringValue
HBA_lipid_1.11,HBA_lipid_1.21,HBD_3.11,HBD_3.21,HYDROPHOBIC_4.11

@<SCITEGIC>MOL_PROPERTY
MappingID
SciTegic.value.StringValue
1

@<SCITEGIC>MOL_PROPERTY
Minimization Criteria
SciTegic.value.StringValue
CONJUG> Minimization exiting with gradient tolerance ( 0.0100000) satisfied.

@<SCITEGIC>MOL_PROPERTY
PartialChargeMethod
SciTegic.value.StringValue
MomanyRone

@<SCITEGIC>MOL_PROPERTY
Pharmprint
SciTegic.value.StringValue
'1011'

@<SCITEGIC>MOL_PROPERTY
Pharmtype
SciTegic.value.StringValue
3

@<SCITEGIC>MOL_PROPERTY
Potential Energy
SciTegic.value.StringValue
36.8053283691406

@<SCITEGIC>MOL_PROPERTY
RMS Gradient
SciTegic.value.StringValue
0.00989999994635582

@<SCITEGIC>MOL_PROPERTY
RelativeEnergy
SciTegic.value.StringValue
15.6234

@<SCITEGIC>MOL_PROPERTY
Solvation Free Energy
SciTegic.value.StringValue
0

@<SCITEGIC>MOL_PROPERTY
Uncert
SciTegic.value.StringValue
1.5

@<SCITEGIC>MOL_PROPERTY
Urey-Bradley Energy
SciTegic.value.StringValue
0

@<SCITEGIC>MOL_PROPERTY
UseResidueTemplateCharge
SciTegic.value.StringValue
True

@<SCITEGIC>MOL_PROPERTY
Van der Waals Energy
SciTegic.value.StringValue
-1.18300998210907

@<SCITEGIC>MOL_PROPERTY
Error
SciTegic.value.StringValue
-1.65074302067341

@<SCITEGIC>MOL_PROPERTY
logActiv
SciTegic.value.StringValue
2.64640372622307

@<SCITEGIC>MOL_PROPERTY
logEstimate
SciTegic.value.StringValue
2.42872425646729

@<SCITEGIC>ATOM_PROPERTY
Formal Charge
SciTegic.value.StringValue
1 0
2 0
3 0
4 0
5 0
6 0
7 0
8 0
9 0
10 0
11 0
12 0
13 0
14 0
15 0
16 0
17 0
18 0
19 0
20 0
21 0
22 0
23 0
24 0
25 0
26 0
27 0
28 0
29 0
30 0
31 0
32 0
33 0
34 0
35 0
36 0
37 0
38 0
39 0
40 0
41 0
42 0
43 0

@<SCITEGIC>ATOM_PROPERTY
pdb_tempFactor
SciTegic.value.DoubleValue
1 0
2 0
3 0
4 0
5 0
6 0
7 0
8 0
9 0
10 0
11 0
12 0
13 0
14 0
15 0
16 0
17 0
18 0
19 0
20 0
21 0
22 0
23 0
24 0
25 0
26 0
27 0
28 0
29 0
30 0
31 0
32 0
33 0
34 0
35 0
36 0
37 0
38 0
39 0
40 0
41 0
42 0
43 0

@<SCITEGIC>ATOM_PROPERTY
pdb_occupancy
SciTegic.value.DoubleValue
1 1
2 1
3 1
4 1
5 1
6 1
7 1
8 1
9 1
10 1
11 1
12 1
13 1
14 1
15 1
16 1
17 1
18 1
19 1
20 1
21 1
22 1
23 1
24 1
25 1
26 1
27 1
28 1
29 1
30 1
31 1
32 1
33 1
34 1
35 1
36 1
37 1
38 1
39 1
40 1
41 1
42 1
43 1

@<TRIPOS>MOLECULE
dpp4_25
55  58  1  0  0
SMALL
FORMAL_CHARGES
@<TRIPOS>ATOM
    1 C1        -0.5121     1.1449    -3.2423 C.2        1 SUBUNIT  0
    2 N2         0.6722    -0.6715    -2.0964 N.am       1 SUBUNIT  0
    3 C3         0.3459    -0.0666    -3.2979 C.2        1 SUBUNIT  0
    4 C4         0.1925    -0.1339    -0.9013 C.2        1 SUBUNIT  0
    5 C5        -0.9303     1.5960    -2.0335 C.2        1 SUBUNIT  0
    6 N6        -0.5541     0.9242    -0.8841 N.2        1 SUBUNIT  0
    7 N7         0.4988    -0.7109     0.3030 N.pl3      1 SUBUNIT  0
    8 C8        -0.5635    -1.0834     1.2657 C.3        1 SUBUNIT  0
    9 C9        -0.2553    -0.5314     2.6693 C.3        1 SUBUNIT  0
   10 C10        1.1677    -0.8895     3.1307 C.3        1 SUBUNIT  0
   11 C11        2.2096    -0.4235     2.0950 C.3        1 SUBUNIT  0
   12 C12        1.9055    -0.9815     0.6885 C.3        1 SUBUNIT  0
   13 N13        3.5471    -0.8234     2.5131 N.3        1 SUBUNIT  0
   14 O14        0.7464    -0.5100    -4.3506 O.2        1 SUBUNIT  0
   15 C15        1.5244    -1.8838    -2.1076 C.3        1 SUBUNIT  0
   16 C16        2.9720    -1.5354    -2.2076 C.2        1 SUBUNIT  0
   17 C17        4.7091     0.1667    -2.3514 C.2        1 SUBUNIT  0
   18 C18        3.3522    -0.1760    -2.2559 C.2        1 SUBUNIT  0
   19 C19        5.6898    -0.8319    -2.3985 C.2        1 SUBUNIT  0
   20 C20        3.9691    -2.5399    -2.2567 C.2        1 SUBUNIT  0
   21 C21        5.3297    -2.1851    -2.3511 C.2        1 SUBUNIT  0
   22 C22        3.5805    -3.9314    -2.2079 C.1        1 SUBUNIT  0
   23 N23        3.2690    -5.0493    -2.1676 N.1        1 SUBUNIT  0
   24 C24       -0.9001     1.8451    -4.5091 C.2        1 SUBUNIT  0
   25 C25       -0.2679     2.9713    -6.5767 C.2        1 SUBUNIT  0
   26 C26        0.0950     2.3146    -5.3865 C.2        1 SUBUNIT  0
   27 C27       -1.6252     3.1585    -6.8883 C.2        1 SUBUNIT  0
   28 C28       -2.2565     2.0323    -4.8235 C.2        1 SUBUNIT  0
   29 C29       -2.6194     2.6891    -6.0137 C.2        1 SUBUNIT  0
   30 C30       -1.8050     2.8198    -1.9004 C.3        1 SUBUNIT  0
   31 H31       -1.5353    -0.7247     0.9234 H          1 SUBUNIT  0
   32 H32       -0.6222    -2.1717     1.3033 H          1 SUBUNIT  0
   33 H33       -0.3699     0.5538     2.6642 H          1 SUBUNIT  0
   34 H34       -0.9845    -0.9109     3.3842 H          1 SUBUNIT  0
   35 H35        1.3656    -0.4374     4.1030 H          1 SUBUNIT  0
   36 H36        1.2352    -1.9704     3.2656 H          1 SUBUNIT  0
   37 H37        2.1854     0.6672     2.0506 H          1 SUBUNIT  0
   38 H38        2.5883    -0.5534    -0.0467 H          1 SUBUNIT  0
   39 H39        2.0546    -2.0616     0.6711 H          1 SUBUNIT  0
   40 H40        3.7232    -0.4286     3.4502 H          1 SUBUNIT  0
   41 H41        3.5677    -1.8509     2.5898 H          1 SUBUNIT  0
   42 H42        1.2420    -2.5139    -2.9501 H          1 SUBUNIT  0
   43 H43        1.3500    -2.4525    -1.1926 H          1 SUBUNIT  0
   44 H44        4.9760     1.2004    -2.3881 H          1 SUBUNIT  0
   45 H45        2.5821     0.5869    -2.2202 H          1 SUBUNIT  0
   46 H46        6.7172    -0.5592    -2.4708 H          1 SUBUNIT  0
   47 H47        6.0846    -2.9422    -2.3886 H          1 SUBUNIT  0
   48 H48        0.4951     3.3302    -7.2491 H          1 SUBUNIT  0
   49 H49        1.1410     2.1758    -5.1533 H          1 SUBUNIT  0
   50 H50       -1.9036     3.6632    -7.8019 H          1 SUBUNIT  0
   51 H51       -3.0294     1.6763    -4.1563 H          1 SUBUNIT  0
   52 H52       -3.6633     2.8348    -6.2536 H          1 SUBUNIT  0
   53 H53       -1.4494     3.4382    -1.0763 H          1 SUBUNIT  0
   54 H54       -1.8145     3.3691    -2.8410 H          1 SUBUNIT  0
   55 H55       -2.8279     2.5209    -1.6753 H          1 SUBUNIT  0
@<TRIPOS>BOND
    1     1     5 2
    2     1    24 1
    3     2     3 1
    4     2    15 1
    5     3     1 1
    6     3    14 2
    7     4     2 1
    8     4     7 1
    9     5     6 1
   10     5    30 1
   11     6     4 2
   12     7     8 1
   13     8     9 1
   14     8    31 1
   15     8    32 1
   16     9    10 1
   17     9    33 1
   18     9    34 1
   19    10    11 1
   20    10    35 1
   21    10    36 1
   22    11    12 1
   23    11    13 1
   24    11    37 1
   25    12     7 1
   26    12    38 1
   27    12    39 1
   28    13    40 1
   29    13    41 1
   30    15    16 1
   31    15    42 1
   32    15    43 1
   33    16    20 2
   34    17    18 2
   35    17    44 1
   36    18    16 1
   37    18    45 1
   38    19    17 1
   39    19    46 1
   40    20    21 1
   41    20    22 1
   42    21    19 2
   43    21    47 1
   44    22    23 3
   45    24    28 2
   46    25    26 2
   47    25    48 1
   48    26    24 1
   49    26    49 1
   50    27    25 1
   51    27    50 1
   52    28    29 1
   53    28    51 1
   54    29    27 2
   55    29    52 1
   56    30    53 1
   57    30    54 1
   58    30    55 1
@<TRIPOS>SUBSTRUCTURE
1   ****   1
@<SCITEGIC>MOL_PROPERTY
AbsoluteEnergy
SciTegic.value.StringValue
96.1317

@<SCITEGIC>MOL_PROPERTY
Activ
SciTegic.value.StringValue
540

@<SCITEGIC>MOL_PROPERTY
Angle Energy
SciTegic.value.StringValue
7.58025979995728

@<SCITEGIC>MOL_PROPERTY
Bond Energy
SciTegic.value.StringValue
2.91050004959106

@<SCITEGIC>MOL_PROPERTY
CHARMm Energy
SciTegic.value.StringValue
39.8384819030762

@<SCITEGIC>MOL_PROPERTY
Clean Energy
SciTegic.value.StringValue
45.4877548217773

@<SCITEGIC>MOL_PROPERTY
ConfNumber
SciTegic.value.StringValue
2

@<SCITEGIC>MOL_PROPERTY
Dihedral Energy
SciTegic.value.StringValue
20.7958507537842

@<SCITEGIC>MOL_PROPERTY
Electrostatic Energy
SciTegic.value.StringValue
5.16390991210938

@<SCITEGIC>MOL_PROPERTY
Estimate
SciTegic.value.StringValue
299.546

@<SCITEGIC>MOL_PROPERTY
FitValue
SciTegic.value.StringValue
4.47074

@<SCITEGIC>MOL_PROPERTY
Forcefield
SciTegic.value.StringValue
CHARMm

@<SCITEGIC>MOL_PROPERTY
ForcefieldBase
SciTegic.value.StringValue
CHARMm

@<SCITEGIC>MOL_PROPERTY
ForcefieldFFML
SciTegic.value.StringValue
<?xml version="1.0" encoding="UTF-8"?>
<!DOCTYPE ffml SYSTEM "Ffml.dtd">
<ffml version="1.0">
<forcefield name="CHARMm" derivedFrom="CHARMm" base="CHARMm">
<atomTypes>
</atomTypes>
<parameters>
</parameters>
</forcefield>
</ffml>

@<SCITEGIC>MOL_PROPERTY
HBA_lipid_1
SciTegic.value.StringValue
1

@<SCITEGIC>MOL_PROPERTY
HBA_lipid_2
SciTegic.value.StringValue
0

@<SCITEGIC>MOL_PROPERTY
HBD_3
SciTegic.value.StringValue
1

@<SCITEGIC>MOL_PROPERTY
HYDROPHOBIC_4
SciTegic.value.StringValue
1

@<SCITEGIC>MOL_PROPERTY
Hydrogen Bond Energy
SciTegic.value.StringValue
0

@<SCITEGIC>MOL_PROPERTY
Improper Energy
SciTegic.value.StringValue
0.765439987182617

@<SCITEGIC>MOL_PROPERTY
Initial Potential Energy
SciTegic.value.StringValue
62.07421875

@<SCITEGIC>MOL_PROPERTY
Initial RMS Gradient
SciTegic.value.StringValue
13.0037899017334

@<SCITEGIC>MOL_PROPERTY
MapNumber
SciTegic.value.StringValue
1

@<SCITEGIC>MOL_PROPERTY
MappedAtoms
SciTegic.value.StringValue
6,-1.0167,0.0667961,0.0242775,1.6,HBA_lipid_1.11
6,-0.184586,2.75431,1.06583,2.2,HBA_lipid_1.21
13,3.47357,-0.611315,2.09029,1.6,HBD_3.11
13,2.55692,-2.51521,4.21983,2.2,HBD_3.21
19,5.2,-0.8,-2.2,1.6,HYDROPHOBIC_4.11

@<SCITEGIC>MOL_PROPERTY
MappedFeatures
SciTegic.value.StringValue
HBA_lipid_1,HBD_3,HYDROPHOBIC_4

@<SCITEGIC>MOL_PROPERTY
MappedLocations
SciTegic.value.StringValue
HBA_lipid_1.11,HBA_lipid_1.21,HBD_3.11,HBD_3.21,HYDROPHOBIC_4.11

@<SCITEGIC>MOL_PROPERTY
MappingID
SciTegic.value.StringValue
1

@<SCITEGIC>MOL_PROPERTY
Minimization Criteria
SciTegic.value.StringValue
CONJUG> Minimization exiting with gradient tolerance ( 0.0100000) satisfied.

@<SCITEGIC>MOL_PROPERTY
PartialChargeMethod
SciTegic.value.StringValue
MomanyRone

@<SCITEGIC>MOL_PROPERTY
Pharmprint
SciTegic.value.StringValue
'1011'

@<SCITEGIC>MOL_PROPERTY
Pharmtype
SciTegic.value.StringValue
3

@<SCITEGIC>MOL_PROPERTY
Potential Energy
SciTegic.value.StringValue
39.8384819030762

@<SCITEGIC>MOL_PROPERTY
RMS Gradient
SciTegic.value.StringValue
0.00972000043839216

@<SCITEGIC>MOL_PROPERTY
RelativeEnergy
SciTegic.value.StringValue
0.0685287

@<SCITEGIC>MOL_PROPERTY
Solvation Free Energy
SciTegic.value.StringValue
0

@<SCITEGIC>MOL_PROPERTY
Uncert
SciTegic.value.StringValue
1.5

@<SCITEGIC>MOL_PROPERTY
Urey-Bradley Energy
SciTegic.value.StringValue
0

@<SCITEGIC>MOL_PROPERTY
UseResidueTemplateCharge
SciTegic.value.StringValue
True

@<SCITEGIC>MOL_PROPERTY
Van der Waals Energy
SciTegic.value.StringValue
2.62252998352051

@<SCITEGIC>MOL_PROPERTY
Error
SciTegic.value.StringValue
-1.8027281285679

@<SCITEGIC>MOL_PROPERTY
logActiv
SciTegic.value.StringValue
2.73239375982297

@<SCITEGIC>MOL_PROPERTY
logEstimate
SciTegic.value.StringValue
2.47646352459563

@<SCITEGIC>ATOM_PROPERTY
Formal Charge
SciTegic.value.StringValue
1 0
2 0
3 0
4 0
5 0
6 0
7 0
8 0
9 0
10 0
11 0
12 0
13 0
14 0
15 0
16 0
17 0
18 0
19 0
20 0
21 0
22 0
23 0
24 0
25 0
26 0
27 0
28 0
29 0
30 0
31 0
32 0
33 0
34 0
35 0
36 0
37 0
38 0
39 0
40 0
41 0
42 0
43 0
44 0
45 0
46 0
47 0
48 0
49 0
50 0
51 0
52 0
53 0
54 0
55 0

@<SCITEGIC>ATOM_PROPERTY
pdb_tempFactor
SciTegic.value.DoubleValue
1 0
2 0
3 0
4 0
5 0
6 0
7 0
8 0
9 0
10 0
11 0
12 0
13 0
14 0
15 0
16 0
17 0
18 0
19 0
20 0
21 0
22 0
23 0
24 0
25 0
26 0
27 0
28 0
29 0
30 0
31 0
32 0
33 0
34 0
35 0
36 0
37 0
38 0
39 0
40 0
41 0
42 0
43 0
44 0
45 0
46 0
47 0
48 0
49 0
50 0
51 0
52 0
53 0
54 0
55 0

@<SCITEGIC>ATOM_PROPERTY
pdb_occupancy
SciTegic.value.DoubleValue
1 1
2 1
3 1
4 1
5 1
6 1
7 1
8 1
9 1
10 1
11 1
12 1
13 1
14 1
15 1
16 1
17 1
18 1
19 1
20 1
21 1
22 1
23 1
24 1
25 1
26 1
27 1
28 1
29 1
30 1
31 1
32 1
33 1
34 1
35 1
36 1
37 1
38 1
39 1
40 1
41 1
42 1
43 1
44 1
45 1
46 1
47 1
48 1
49 1
50 1
51 1
52 1
53 1
54 1
55 1

@<TRIPOS>MOLECULE
dpp4_22
38  41  1  0  0
SMALL
FORMAL_CHARGES
@<TRIPOS>ATOM
    1 C1        -4.9143    -1.7493    -2.8838 C.2        1 SUBUNIT  0
    2 C2        -2.5718    -1.3563    -3.4201 C.2        1 SUBUNIT  0
    3 C3        -3.9236    -1.3785    -3.8108 C.2        1 SUBUNIT  0
    4 C4        -2.2098    -1.6993    -2.1037 C.2        1 SUBUNIT  0
    5 C5        -4.5543    -2.0925    -1.5694 C.2        1 SUBUNIT  0
    6 C6        -3.2029    -2.0685    -1.1774 C.2        1 SUBUNIT  0
    7 C7        -0.7754    -1.6709    -1.7052 C.3        1 SUBUNIT  0
    8 O8         0.0168    -2.0059    -2.8478 O.3        1 SUBUNIT  0
    9 C9         1.3514    -1.7968    -2.8619 C.2        1 SUBUNIT  0
   10 C10        2.0012    -1.0029    -1.8704 C.2        1 SUBUNIT  0
   11 C11        1.1780    -0.3508    -0.8128 C.3        1 SUBUNIT  0
   12 C12       -0.3254    -0.3057    -1.1491 C.3        1 SUBUNIT  0
   13 C13        3.4220    -0.8528    -1.9172 C.2        1 SUBUNIT  0
   14 C14        4.1643    -1.4594    -2.9803 C.2        1 SUBUNIT  0
   15 C15        2.0996    -2.3890    -3.9062 C.2        1 SUBUNIT  0
   16 C16        3.4995    -2.2186    -3.9701 C.2        1 SUBUNIT  0
   17 C17        4.1231    -0.1094    -0.9262 C.2        1 SUBUNIT  0
   18 C18        5.5286     0.0409    -1.0007 C.2        1 SUBUNIT  0
   19 C19        5.5727    -1.3041    -3.0482 C.2        1 SUBUNIT  0
   20 C20        6.2498    -0.5543    -2.0609 C.2        1 SUBUNIT  0
   21 N21       -1.0814     0.0682     0.0438 N.3        1 SUBUNIT  0
   22 F22       -2.8769    -2.3965     0.0721 F          1 SUBUNIT  0
   23 F23       -6.1957    -1.7750    -3.2444 F          1 SUBUNIT  0
   24 F24       -4.2559    -1.0501    -5.0581 F          1 SUBUNIT  0
   25 Br25       6.4419     1.0348     0.3164 Br         1 SUBUNIT  0
   26 H26        7.3220    -0.4443    -2.1322 H          1 SUBUNIT  0
   27 H27       -1.8102    -1.0730    -4.1325 H          1 SUBUNIT  0
   28 H28       -5.3157    -2.3767    -0.8570 H          1 SUBUNIT  0
   29 H29       -0.6151    -2.4452    -0.9513 H          1 SUBUNIT  0
   30 H30        1.5144     0.6726    -0.6480 H          1 SUBUNIT  0
   31 H31        1.3429    -0.8969     0.1174 H          1 SUBUNIT  0
   32 H32       -0.4877     0.4597    -1.9090 H          1 SUBUNIT  0
   33 H33        1.5983    -2.9754    -4.6609 H          1 SUBUNIT  0
   34 H34        4.0453    -2.6796    -4.7835 H          1 SUBUNIT  0
   35 H35        3.5953     0.3490    -0.1014 H          1 SUBUNIT  0
   36 H36        6.1434    -1.7529    -3.8496 H          1 SUBUNIT  0
   37 H37       -0.6328     0.8946     0.4657 H          1 SUBUNIT  0
   38 H38       -2.0316     0.3331    -0.2467 H          1 SUBUNIT  0
@<TRIPOS>BOND
    1     1     5 2
    2     1    23 1
    3     2     3 2
    4     2    27 1
    5     3     1 1
    6     3    24 1
    7     4     2 1
    8     4     7 1
    9     5     6 1
   10     5    28 1
   11     6     4 2
   12     6    22 1
   13     7     8 1
   14     7    29 1
   15     8     9 1
   16     9    10 2
   17     9    15 1
   18    10    11 1
   19    10    13 1
   20    11    12 1
   21    11    30 1
   22    11    31 1
   23    12     7 1
   24    12    21 1
   25    12    32 1
   26    13    17 2
   27    14    13 1
   28    14    19 2
   29    15    16 2
   30    15    33 1
   31    16    14 1
   32    16    34 1
   33    17    35 1
   34    18    17 1
   35    18    25 1
   36    19    20 1
   37    19    36 1
   38    20    18 2
   39    20    26 1
   40    21    37 1
   41    21    38 1
@<TRIPOS>SUBSTRUCTURE
1   ****   1
@<SCITEGIC>MOL_PROPERTY
AbsoluteEnergy
SciTegic.value.StringValue
40.3495

@<SCITEGIC>MOL_PROPERTY
Activ
SciTegic.value.StringValue
216.199996948242

@<SCITEGIC>MOL_PROPERTY
Angle Energy
SciTegic.value.StringValue
10.9543695449829

@<SCITEGIC>MOL_PROPERTY
Bond Energy
SciTegic.value.StringValue
1.42671000957489

@<SCITEGIC>MOL_PROPERTY
CHARMm Energy
SciTegic.value.StringValue
8.59416961669922

@<SCITEGIC>MOL_PROPERTY
Clean Energy
SciTegic.value.StringValue
3.66418099403381

@<SCITEGIC>MOL_PROPERTY
ConfNumber
SciTegic.value.StringValue
3

@<SCITEGIC>MOL_PROPERTY
Dihedral Energy
SciTegic.value.StringValue
2.35347008705139

@<SCITEGIC>MOL_PROPERTY
Electrostatic Energy
SciTegic.value.StringValue
-12.4091901779175

@<SCITEGIC>MOL_PROPERTY
Estimate
SciTegic.value.StringValue
629.064

@<SCITEGIC>MOL_PROPERTY
FitValue
SciTegic.value.StringValue
4.14851

@<SCITEGIC>MOL_PROPERTY
Forcefield
SciTegic.value.StringValue
CHARMm

@<SCITEGIC>MOL_PROPERTY
ForcefieldBase
SciTegic.value.StringValue
CHARMm

@<SCITEGIC>MOL_PROPERTY
ForcefieldFFML
SciTegic.value.StringValue
<?xml version="1.0" encoding="UTF-8"?>
<!DOCTYPE ffml SYSTEM "Ffml.dtd">
<ffml version="1.0">
<forcefield name="CHARMm" derivedFrom="CHARMm" base="CHARMm">
<atomTypes>
</atomTypes>
<parameters>
</parameters>
</forcefield>
</ffml>

@<SCITEGIC>MOL_PROPERTY
HBA_lipid_1
SciTegic.value.StringValue
1

@<SCITEGIC>MOL_PROPERTY
HBA_lipid_2
SciTegic.value.StringValue
0

@<SCITEGIC>MOL_PROPERTY
HBD_3
SciTegic.value.StringValue
0

@<SCITEGIC>MOL_PROPERTY
HYDROPHOBIC_4
SciTegic.value.StringValue
1

@<SCITEGIC>MOL_PROPERTY
Hydrogen Bond Energy
SciTegic.value.StringValue
0

@<SCITEGIC>MOL_PROPERTY
Improper Energy
SciTegic.value.StringValue
0.00441000005230308

@<SCITEGIC>MOL_PROPERTY
Initial Potential Energy
SciTegic.value.StringValue
15.1564102172852

@<SCITEGIC>MOL_PROPERTY
Initial RMS Gradient
SciTegic.value.StringValue
11.1384696960449

@<SCITEGIC>MOL_PROPERTY
MapNumber
SciTegic.value.StringValue
1

@<SCITEGIC>MOL_PROPERTY
MappedAtoms
SciTegic.value.StringValue
21,-1.0167,0.0667961,0.0242775,1.6,HBA_lipid_1.11
21,-0.184586,2.75431,1.06583,2.2,HBA_lipid_1.21
19,5.2,-0.8,-2.2,1.6,HYDROPHOBIC_4.11

@<SCITEGIC>MOL_PROPERTY
MappedFeatures
SciTegic.value.StringValue
HBA_lipid_1,HYDROPHOBIC_4

@<SCITEGIC>MOL_PROPERTY
MappedLocations
SciTegic.value.StringValue
HBA_lipid_1.11,HBA_lipid_1.21,HYDROPHOBIC_4.11

@<SCITEGIC>MOL_PROPERTY
MappingID
SciTegic.value.StringValue
1

@<SCITEGIC>MOL_PROPERTY
Minimization Criteria
SciTegic.value.StringValue
CONJUG> Minimization exiting with gradient tolerance ( 0.0100000) satisfied.

@<SCITEGIC>MOL_PROPERTY
PartialChargeMethod
SciTegic.value.StringValue
MomanyRone

@<SCITEGIC>MOL_PROPERTY
Pharmprint
SciTegic.value.StringValue
'1001'

@<SCITEGIC>MOL_PROPERTY
Pharmtype
SciTegic.value.StringValue
2

@<SCITEGIC>MOL_PROPERTY
Potential Energy
SciTegic.value.StringValue
8.59416961669922

@<SCITEGIC>MOL_PROPERTY
RMS Gradient
SciTegic.value.StringValue
0.00989000033587217

@<SCITEGIC>MOL_PROPERTY
RelativeEnergy
SciTegic.value.StringValue
0.850843

@<SCITEGIC>MOL_PROPERTY
Solvation Free Energy
SciTegic.value.StringValue
0

@<SCITEGIC>MOL_PROPERTY
Uncert
SciTegic.value.StringValue
1.5

@<SCITEGIC>MOL_PROPERTY
Urey-Bradley Energy
SciTegic.value.StringValue
0

@<SCITEGIC>MOL_PROPERTY
UseResidueTemplateCharge
SciTegic.value.StringValue
True

@<SCITEGIC>MOL_PROPERTY
Van der Waals Energy
SciTegic.value.StringValue
6.26437997817993

@<SCITEGIC>MOL_PROPERTY
Error
SciTegic.value.StringValue
2.90963926401256

@<SCITEGIC>MOL_PROPERTY
logActiv
SciTegic.value.StringValue
2.33485568348703

@<SCITEGIC>MOL_PROPERTY
logEstimate
SciTegic.value.StringValue
2.79869483214303

@<SCITEGIC>ATOM_PROPERTY
Formal Charge
SciTegic.value.StringValue
1 0
2 0
3 0
4 0
5 0
6 0
7 0
8 0
9 0
10 0
11 0
12 0
13 0
14 0
15 0
16 0
17 0
18 0
19 0
20 0
21 0
22 0
23 0
24 0
25 0
26 0
27 0
28 0
29 0
30 0
31 0
32 0
33 0
34 0
35 0
36 0
37 0
38 0

@<SCITEGIC>ATOM_PROPERTY
pdb_tempFactor
SciTegic.value.DoubleValue
1 0
2 0
3 0
4 0
5 0
6 0
7 0
8 0
9 0
10 0
11 0
12 0
13 0
14 0
15 0
16 0
17 0
18 0
19 0
20 0
21 0
22 0
23 0
24 0
25 0
26 0
27 0
28 0
29 0
30 0
31 0
32 0
33 0
34 0
35 0
36 0
37 0
38 0

@<SCITEGIC>ATOM_PROPERTY
pdb_occupancy
SciTegic.value.DoubleValue
1 1
2 1
3 1
4 1
5 1
6 1
7 1
8 1
9 1
10 1
11 1
12 1
13 1
14 1
15 1
16 1
17 1
18 1
19 1
20 1
21 1
22 1
23 1
24 1
25 1
26 1
27 1
28 1
29 1
30 1
31 1
32 1
33 1
34 1
35 1
36 1
37 1
38 1

@<TRIPOS>MOLECULE
dpp4_26
82  86  1  0  0
SMALL
FORMAL_CHARGES
@<TRIPOS>ATOM
    1 N1        -0.3077    -1.8581    -0.7276 N.am       1 SUBUNIT  0
    2 C2        -1.9532    -3.5261    -1.3795 C.2        1 SUBUNIT  0
    3 C3        -0.5399    -3.1259    -1.2315 C.2        1 SUBUNIT  0
    4 C4        -2.9912    -2.6971    -1.0430 C.2        1 SUBUNIT  0
    5 C5        -1.3565    -0.9972    -0.3772 C.2        1 SUBUNIT  0
    6 N6        -2.7117    -1.3370    -0.5030 N.am       1 SUBUNIT  0
    7 N7        -2.5218    -4.6703    -1.8297 N.pl3      1 SUBUNIT  0
    8 N8        -4.1946    -3.2416    -1.2528 N.2        1 SUBUNIT  0
    9 C9        -3.8926    -4.4864    -1.7499 C.2        1 SUBUNIT  0
   10 N10       -4.9034    -5.4815    -2.1413 N.pl3      1 SUBUNIT  0
   11 C11       -6.0781    -5.7581    -1.2753 C.3        1 SUBUNIT  0
   12 C12       -7.3887    -5.7456    -2.0891 C.3        1 SUBUNIT  0
   13 C13       -7.2945    -6.6437    -3.3346 C.3        1 SUBUNIT  0
   14 C14       -6.0959    -6.2310    -4.2028 C.3        1 SUBUNIT  0
   15 C15       -4.7766    -6.2378    -3.4111 C.3        1 SUBUNIT  0
   16 N16       -8.5048    -6.1641    -1.2497 N.3        1 SUBUNIT  0
   17 C17       -1.8158    -5.8710    -2.3085 C.3        1 SUBUNIT  0
   18 C18       -2.1040    -7.0213    -1.4580 C.1        1 SUBUNIT  0
   19 C19       -2.3391    -7.9593    -0.7640 C.1        1 SUBUNIT  0
   20 C20       -2.6271    -9.1105     0.0868 C.3        1 SUBUNIT  0
   21 O21        0.3625    -3.8726    -1.5343 O.2        1 SUBUNIT  0
   22 O22       -1.0814     0.0983     0.0582 O.2        1 SUBUNIT  0
   23 C23        1.0876    -1.4058    -0.5574 C.3        1 SUBUNIT  0
   24 C24        1.5772    -0.6590    -1.7987 C.3        1 SUBUNIT  0
   25 C25        2.9867    -0.0915    -1.6290 C.3        1 SUBUNIT  0
   26 N26        3.9291    -1.1551    -1.2933 N.3        1 SUBUNIT  0
   27 C27        5.1581    -0.6401    -0.6763 C.3        1 SUBUNIT  0
   28 C28        6.0402     0.1020    -1.6970 C.3        1 SUBUNIT  0
   29 C29        6.3536    -0.7771    -2.9191 C.3        1 SUBUNIT  0
   30 C30        5.0526    -1.3452    -3.5079 C.3        1 SUBUNIT  0
   31 C31        4.1999    -2.0434    -2.4321 C.3        1 SUBUNIT  0
   32 C32       -3.7923    -0.4061    -0.1249 C.3        1 SUBUNIT  0
   33 C33        7.1475    -0.0209    -3.9555 C.2        1 SUBUNIT  0
   34 N34        7.6847    -0.7130    -5.0027 N.am       1 SUBUNIT  0
   35 C35        8.3362    -0.0435    -6.0041 C.2        1 SUBUNIT  0
   36 O36        7.3074     1.1738    -3.8669 O.2        1 SUBUNIT  0
   37 C37       10.1672     0.0933    -7.6115 C.2        1 SUBUNIT  0
   38 C38        9.4965    -0.5937    -6.5838 C.2        1 SUBUNIT  0
   39 C39        9.6725     1.3311    -8.0579 C.2        1 SUBUNIT  0
   40 C40        7.8467     1.1975    -6.4575 C.2        1 SUBUNIT  0
   41 C41        8.5147     1.8879    -7.4864 C.2        1 SUBUNIT  0
   42 C42       10.3576     2.0354    -9.1089 C.1        1 SUBUNIT  0
   43 N43       10.9096     2.6034    -9.9570 N.1        1 SUBUNIT  0
   44 H44       -6.1301    -5.0295    -0.4639 H          1 SUBUNIT  0
   45 H45       -5.9296    -6.7339    -0.8120 H          1 SUBUNIT  0
   46 H46       -7.5834    -4.7245    -2.4186 H          1 SUBUNIT  0
   47 H47       -8.2128    -6.5824    -3.9209 H          1 SUBUNIT  0
   48 H48       -7.1806    -7.6867    -3.0357 H          1 SUBUNIT  0
   49 H49       -6.2740    -5.2309    -4.6015 H          1 SUBUNIT  0
   50 H50       -6.0148    -6.8938    -5.0639 H          1 SUBUNIT  0
   51 H51       -3.9721    -5.8267    -4.0236 H          1 SUBUNIT  0
   52 H52       -4.4966    -7.2634    -3.1703 H          1 SUBUNIT  0
   53 H53       -9.3670    -6.1091    -1.8096 H          1 SUBUNIT  0
   54 H54       -8.3551    -7.1469    -0.9819 H          1 SUBUNIT  0
   55 H55       -2.1214    -6.0882    -3.3321 H          1 SUBUNIT  0
   56 H56       -0.7422    -5.6832    -2.3144 H          1 SUBUNIT  0
   57 H57       -2.2715    -8.9127     1.0987 H          1 SUBUNIT  0
   58 H58       -3.6943    -9.3314     0.0506 H          1 SUBUNIT  0
   59 H59       -2.0938    -9.9835    -0.2896 H          1 SUBUNIT  0
   60 H60        1.7218    -2.2684    -0.3520 H          1 SUBUNIT  0
   61 H61        1.1537    -0.7691     0.3257 H          1 SUBUNIT  0
   62 H62        0.8761     0.1279    -2.0765 H          1 SUBUNIT  0
   63 H63        1.5231    -1.2988    -2.6794 H          1 SUBUNIT  0
   64 H64        3.0049     0.6695    -0.8492 H          1 SUBUNIT  0
   65 H65        3.3129     0.4084    -2.5405 H          1 SUBUNIT  0
   66 H66        5.7136    -1.4752    -0.2477 H          1 SUBUNIT  0
   67 H67        4.9035     0.0185     0.1559 H          1 SUBUNIT  0
   68 H68        6.9662     0.4208    -1.2151 H          1 SUBUNIT  0
   69 H69        5.5335     1.0140    -2.0158 H          1 SUBUNIT  0
   70 H70        6.9663    -1.6146    -2.5832 H          1 SUBUNIT  0
   71 H71        4.4709    -0.5428    -3.9645 H          1 SUBUNIT  0
   72 H72        5.2790    -2.0514    -4.3083 H          1 SUBUNIT  0
   73 H73        3.2581    -2.3894    -2.8595 H          1 SUBUNIT  0
   74 H74        4.7186    -2.9317    -2.0697 H          1 SUBUNIT  0
   75 H75       -4.8015    -0.7920    -0.2718 H          1 SUBUNIT  0
   76 H76       -3.6978     0.5098    -0.7081 H          1 SUBUNIT  0
   77 H77       -3.6864    -0.1424     0.9276 H          1 SUBUNIT  0
   78 H78        7.6029    -1.7094    -5.0385 H          1 SUBUNIT  0
   79 H79       11.0557    -0.3414    -8.0474 H          1 SUBUNIT  0
   80 H80        9.8880    -1.5447    -6.2504 H          1 SUBUNIT  0
   81 H81        6.9580     1.6379    -6.0275 H          1 SUBUNIT  0
   82 H82        8.1283     2.8388    -7.8237 H          1 SUBUNIT  0
@<TRIPOS>BOND
    1     1     5 1
    2     1    23 1
    3     2     3 1
    4     2     7 1
    5     3     1 1
    6     3    21 2
    7     4     2 2
    8     4     8 1
    9     5     6 1
   10     5    22 2
   11     6     4 1
   12     6    32 1
   13     7    17 1
   14     8     9 2
   15     9     7 1
   16     9    10 1
   17    10    11 1
   18    11    12 1
   19    11    44 1
   20    11    45 1
   21    12    13 1
   22    12    16 1
   23    12    46 1
   24    13    14 1
   25    13    47 1
   26    13    48 1
   27    14    15 1
   28    14    49 1
   29    14    50 1
   30    15    10 1
   31    15    51 1
   32    15    52 1
   33    16    53 1
   34    16    54 1
   35    17    18 1
   36    17    55 1
   37    17    56 1
   38    18    19 3
   39    19    20 1
   40    20    57 1
   41    20    58 1
   42    20    59 1
   43    23    24 1
   44    23    60 1
   45    23    61 1
   46    24    25 1
   47    24    62 1
   48    24    63 1
   49    25    26 1
   50    25    64 1
   51    25    65 1
   52    26    27 1
   53    27    28 1
   54    27    66 1
   55    27    67 1
   56    28    29 1
   57    28    68 1
   58    28    69 1
   59    29    30 1
   60    29    33 1
   61    29    70 1
   62    30    31 1
   63    30    71 1
   64    30    72 1
   65    31    26 1
   66    31    73 1
   67    31    74 1
   68    32    75 1
   69    32    76 1
   70    32    77 1
   71    33    34 1
   72    33    36 2
   73    34    35 1
   74    34    78 1
   75    35    40 2
   76    37    38 2
   77    37    79 1
   78    38    35 1
   79    38    80 1
   80    39    37 1
   81    39    42 1
   82    40    41 1
   83    40    81 1
   84    41    39 2
   85    41    82 1
   86    42    43 3
@<TRIPOS>SUBSTRUCTURE
1   ****   1
@<SCITEGIC>MOL_PROPERTY
AbsoluteEnergy
SciTegic.value.StringValue
64.3753

@<SCITEGIC>MOL_PROPERTY
Activ
SciTegic.value.StringValue
800

@<SCITEGIC>MOL_PROPERTY
Angle Energy
SciTegic.value.StringValue
10.2150497436523

@<SCITEGIC>MOL_PROPERTY
Bond Energy
SciTegic.value.StringValue
1.69120001792908

@<SCITEGIC>MOL_PROPERTY
CHARMm Energy
SciTegic.value.StringValue
-8.37168025970459

@<SCITEGIC>MOL_PROPERTY
Clean Energy
SciTegic.value.StringValue
95.1442108154297

@<SCITEGIC>MOL_PROPERTY
ConfNumber
SciTegic.value.StringValue
1

@<SCITEGIC>MOL_PROPERTY
Dihedral Energy
SciTegic.value.StringValue
22.031400680542

@<SCITEGIC>MOL_PROPERTY
Electrostatic Energy
SciTegic.value.StringValue
-36.408821105957

@<SCITEGIC>MOL_PROPERTY
Estimate
SciTegic.value.StringValue
655.873

@<SCITEGIC>MOL_PROPERTY
FitValue
SciTegic.value.StringValue
4.13038

@<SCITEGIC>MOL_PROPERTY
Forcefield
SciTegic.value.StringValue
CHARMm

@<SCITEGIC>MOL_PROPERTY
ForcefieldBase
SciTegic.value.StringValue
CHARMm

@<SCITEGIC>MOL_PROPERTY
ForcefieldFFML
SciTegic.value.StringValue
<?xml version="1.0" encoding="UTF-8"?>
<!DOCTYPE ffml SYSTEM "Ffml.dtd">
<ffml version="1.0">
<forcefield name="CHARMm" derivedFrom="CHARMm" base="CHARMm">
<atomTypes>
</atomTypes>
<parameters>
<bond atom1="C5R" atom2="NX">
<quadratic
refValue="1.47"
forceConstant="390"/>
</bond>
<bond atom1="NX" atom2="CR56">
<quadratic
refValue="1.47"
forceConstant="390"/>
</bond>
<angle atom1="C" atom2="NX" atom3="CR56">
<quadratic
refValue="120"
forceConstant="60"/>
</angle>
<angle atom1="C5R" atom2="NX" atom3="CT">
<quadratic
refValue="120"
forceConstant="80"/>
</angle>
<angle atom1="CR56" atom2="C" atom3="NX">
<quadratic
refValue="117.5"
forceConstant="70"/>
</angle>
<angle atom1="CR56" atom2="CR56" atom3="NX">
<quadratic
refValue="126"
forceConstant="65"/>
</angle>
<angle atom1="CR56" atom2="NX" atom3="CT">
<quadratic
refValue="120"
forceConstant="80"/>
</angle>
<angle atom1="N5R" atom2="C5R" atom3="NX">
<quadratic
refValue="127"
forceConstant="70"/>
</angle>
<angle atom1="N5R" atom2="CR56" atom3="NX">
<quadratic
refValue="127"
forceConstant="70"/>
</angle>
<angle atom1="N5R" atom2="CT" atom3="CUY1">
<quadratic
refValue="110.845"
forceConstant="51"/>
</angle>
<torsion atom1="C" atom2="NX" atom3="CR56" atom4="CR56">
<multiplecos
v1="0"
v2="2.05"
v3="0"
v4="0"
v5="0"
v6="0"
gamma1="0"
gamma2="180"
gamma3="0"
gamma4="0"
gamma5="0"
gamma6="0"/>
</torsion>
<torsion atom1="C" atom2="NX" atom3="CR56" atom4="N5R">
<multiplecos
v1="0"
v2="2.05"
v3="0"
v4="0"
v5="0"
v6="0"
gamma1="0"
gamma2="180"
gamma3="0"
gamma4="0"
gamma5="0"
gamma6="0"/>
</torsion>
<torsion atom1="CT" atom2="NX" atom3="CR56" atom4="CR56">
<multiplecos
v1="0"
v2="2.05"
v3="0"
v4="0"
v5="0"
v6="0"
gamma1="0"
gamma2="180"
gamma3="0"
gamma4="0"
gamma5="0"
gamma6="0"/>
</torsion>
<torsion atom1="CT" atom2="NX" atom3="CR56" atom4="N5R">
<multiplecos
v1="0"
v2="2.05"
v3="0"
v4="0"
v5="0"
v6="0"
gamma1="0"
gamma2="180"
gamma3="0"
gamma4="0"
gamma5="0"
gamma6="0"/>
</torsion>
<improper atom1="NX" atom2="CT" atom3="CT" atom4="C5R">
<cos1
refValue="0"
forceConstant="40"
periodicity="0"/>
</improper>
</parameters>
</forcefield>
</ffml>

@<SCITEGIC>MOL_PROPERTY
HBA_lipid_1
SciTegic.value.StringValue
1

@<SCITEGIC>MOL_PROPERTY
HBA_lipid_2
SciTegic.value.StringValue
0

@<SCITEGIC>MOL_PROPERTY
HBD_3
SciTegic.value.StringValue
0

@<SCITEGIC>MOL_PROPERTY
HYDROPHOBIC_4
SciTegic.value.StringValue
1

@<SCITEGIC>MOL_PROPERTY
Hydrogen Bond Energy
SciTegic.value.StringValue
0

@<SCITEGIC>MOL_PROPERTY
Improper Energy
SciTegic.value.StringValue
0.184469997882843

@<SCITEGIC>MOL_PROPERTY
Initial Potential Energy
SciTegic.value.StringValue
15.420129776001

@<SCITEGIC>MOL_PROPERTY
Initial RMS Gradient
SciTegic.value.StringValue
12.426420211792

@<SCITEGIC>MOL_PROPERTY
MapNumber
SciTegic.value.StringValue
1

@<SCITEGIC>MOL_PROPERTY
MappedAtoms
SciTegic.value.StringValue
22,-1.0167,0.0667961,0.0242775,1.6,HBA_lipid_1.11
22,-0.184586,2.75431,1.06583,2.2,HBA_lipid_1.21
28,5.2,-0.8,-2.2,1.6,HYDROPHOBIC_4.11

@<SCITEGIC>MOL_PROPERTY
MappedFeatures
SciTegic.value.StringValue
HBA_lipid_1,HYDROPHOBIC_4

@<SCITEGIC>MOL_PROPERTY
MappedLocations
SciTegic.value.StringValue
HBA_lipid_1.11,HBA_lipid_1.21,HYDROPHOBIC_4.11

@<SCITEGIC>MOL_PROPERTY
MappingID
SciTegic.value.StringValue
1

@<SCITEGIC>MOL_PROPERTY
Minimization Criteria
SciTegic.value.StringValue
CONJUG> Minimization exiting with gradient tolerance ( 0.0100000) satisfied.

@<SCITEGIC>MOL_PROPERTY
PartialChargeMethod
SciTegic.value.StringValue
MomanyRone

@<SCITEGIC>MOL_PROPERTY
Pharmprint
SciTegic.value.StringValue
'1001'

@<SCITEGIC>MOL_PROPERTY
Pharmtype
SciTegic.value.StringValue
2

@<SCITEGIC>MOL_PROPERTY
Potential Energy
SciTegic.value.StringValue
-8.37168025970459

@<SCITEGIC>MOL_PROPERTY
RMS Gradient
SciTegic.value.StringValue
0.00961000006645918

@<SCITEGIC>MOL_PROPERTY
RelativeEnergy
SciTegic.value.StringValue
0

@<SCITEGIC>MOL_PROPERTY
Solvation Free Energy
SciTegic.value.StringValue
0

@<SCITEGIC>MOL_PROPERTY
Uncert
SciTegic.value.StringValue
1.5

@<SCITEGIC>MOL_PROPERTY
Urey-Bradley Energy
SciTegic.value.StringValue
0

@<SCITEGIC>MOL_PROPERTY
UseResidueTemplateCharge
SciTegic.value.StringValue
True

@<SCITEGIC>MOL_PROPERTY
Van der Waals Energy
SciTegic.value.StringValue
-6.08499002456665

@<SCITEGIC>MOL_PROPERTY
Error
SciTegic.value.StringValue
-1.21974833542469

@<SCITEGIC>MOL_PROPERTY
logActiv
SciTegic.value.StringValue
2.90308998699194

@<SCITEGIC>MOL_PROPERTY
logEstimate
SciTegic.value.StringValue
2.81681975288349

@<SCITEGIC>ATOM_PROPERTY
Formal Charge
SciTegic.value.StringValue
1 0
2 0
3 0
4 0
5 0
6 0
7 0
8 0
9 0
10 0
11 0
12 0
13 0
14 0
15 0
16 0
17 0
18 0
19 0
20 0
21 0
22 0
23 0
24 0
25 0
26 0
27 0
28 0
29 0
30 0
31 0
32 0
33 0
34 0
35 0
36 0
37 0
38 0
39 0
40 0
41 0
42 0
43 0
44 0
45 0
46 0
47 0
48 0
49 0
50 0
51 0
52 0
53 0
54 0
55 0
56 0
57 0
58 0
59 0
60 0
61 0
62 0
63 0
64 0
65 0
66 0
67 0
68 0
69 0
70 0
71 0
72 0
73 0
74 0
75 0
76 0
77 0
78 0
79 0
80 0
81 0
82 0

@<SCITEGIC>ATOM_PROPERTY
pdb_tempFactor
SciTegic.value.DoubleValue
1 0
2 0
3 0
4 0
5 0
6 0
7 0
8 0
9 0
10 0
11 0
12 0
13 0
14 0
15 0
16 0
17 0
18 0
19 0
20 0
21 0
22 0
23 0
24 0
25 0
26 0
27 0
28 0
29 0
30 0
31 0
32 0
33 0
34 0
35 0
36 0
37 0
38 0
39 0
40 0
41 0
42 0
43 0
44 0
45 0
46 0
47 0
48 0
49 0
50 0
51 0
52 0
53 0
54 0
55 0
56 0
57 0
58 0
59 0
60 0
61 0
62 0
63 0
64 0
65 0
66 0
67 0
68 0
69 0
70 0
71 0
72 0
73 0
74 0
75 0
76 0
77 0
78 0
79 0
80 0
81 0
82 0

@<SCITEGIC>ATOM_PROPERTY
pdb_occupancy
SciTegic.value.DoubleValue
1 1
2 1
3 1
4 1
5 1
6 1
7 1
8 1
9 1
10 1
11 1
12 1
13 1
14 1
15 1
16 1
17 1
18 1
19 1
20 1
21 1
22 1
23 1
24 1
25 1
26 1
27 1
28 1
29 1
30 1
31 1
32 1
33 1
34 1
35 1
36 1
37 1
38 1
39 1
40 1
41 1
42 1
43 1
44 1
45 1
46 1
47 1
48 1
49 1
50 1
51 1
52 1
53 1
54 1
55 1
56 1
57 1
58 1
59 1
60 1
61 1
62 1
63 1
64 1
65 1
66 1
67 1
68 1
69 1
70 1
71 1
72 1
73 1
74 1
75 1
76 1
77 1
78 1
79 1
80 1
81 1
82 1

@<TRIPOS>MOLECULE
dpp4_21
41  43  1  0  0
SMALL
FORMAL_CHARGES
@<TRIPOS>ATOM
    1 C1         2.0167     2.1174    -2.5186 C.2        1 SUBUNIT  0
    2 C2         3.2634     1.4698    -2.5656 C.2        1 SUBUNIT  0
    3 C3         3.3863     0.1471    -2.1031 C.2        1 SUBUNIT  0
    4 C4         2.2614    -0.5289    -1.5960 C.2        1 SUBUNIT  0
    5 C5         1.0106     0.1192    -1.5499 C.2        1 SUBUNIT  0
    6 C6         0.8914     1.4435    -2.0114 C.2        1 SUBUNIT  0
    7 C7        -0.1531    -0.5791    -1.0260 C.2        1 SUBUNIT  0
    8 N8        -0.4626    -1.8013    -1.5511 N.2        1 SUBUNIT  0
    9 C9        -1.5536    -2.4635    -1.0659 C.2        1 SUBUNIT  0
   10 C10       -2.3413    -1.8877    -0.0380 C.2        1 SUBUNIT  0
   11 C11       -1.9699    -0.6147     0.4658 C.2        1 SUBUNIT  0
   12 N12       -0.8747     0.0276    -0.0358 N.2        1 SUBUNIT  0
   13 C13       -2.7386     0.0292     1.5209 C.2        1 SUBUNIT  0
   14 C14       -2.4810    -0.3327     2.8568 C.2        1 SUBUNIT  0
   15 C15       -3.2017     0.2619     3.9068 C.2        1 SUBUNIT  0
   16 C16       -4.1856     1.2233     3.6263 C.2        1 SUBUNIT  0
   17 C17       -4.4477     1.5922     2.2953 C.2        1 SUBUNIT  0
   18 C18       -3.7292     1.0016     1.2369 C.2        1 SUBUNIT  0
   19 Cl19      -4.0946     1.4959    -0.3733 Cl         1 SUBUNIT  0
   20 Cl20      -5.0662     1.9486     4.9080 Cl         1 SUBUNIT  0
   21 C21       -3.5392    -2.5992     0.5026 C.3        1 SUBUNIT  0
   22 N22       -4.7515    -2.4398    -0.4152 N.4        1 SUBUNIT  1
   23 N23       -1.8551    -3.6905    -1.5999 N.pl3      1 SUBUNIT  0
   24 C24        4.7044    -0.5371    -2.1528 C.3        1 SUBUNIT  0
   25 F25        5.6403     0.3142    -2.6818 F          1 SUBUNIT  0
   26 F26        4.6101    -1.6573    -2.9375 F          1 SUBUNIT  0
   27 F27        5.0794    -0.8977    -0.8850 F          1 SUBUNIT  0
   28 H28        1.9230     3.1329    -2.8731 H          1 SUBUNIT  0
   29 H29        4.1254     1.9927    -2.9554 H          1 SUBUNIT  0
   30 H30        2.3661    -1.5449    -1.2453 H          1 SUBUNIT  0
   31 H31       -0.0605     1.9566    -1.9836 H          1 SUBUNIT  0
   32 H32       -1.7283    -1.0709     3.0958 H          1 SUBUNIT  0
   33 H33       -2.9886    -0.0310     4.9250 H          1 SUBUNIT  0
   34 H34       -5.2076     2.3348     2.0848 H          1 SUBUNIT  0
   35 H35       -3.7616    -2.2275     1.5032 H          1 SUBUNIT  0
   36 H36       -3.2997    -3.6531     0.6476 H          1 SUBUNIT  0
   37 H37       -5.6230    -2.9748    -0.0318 H          1 SUBUNIT  0
   38 H38       -4.5336    -2.8275    -1.4101 H          1 SUBUNIT  0
   39 H39       -5.0228    -1.3896    -0.5162 H          1 SUBUNIT  0
   40 H40       -1.2755    -4.0823    -2.3144 H          1 SUBUNIT  0
   41 H41       -2.6566    -4.1933    -1.2747 H          1 SUBUNIT  0
@<TRIPOS>BOND
    1     1     2 2
    2     1    28 1
    3     2     3 1
    4     2    29 1
    5     3     4 2
    6     3    24 1
    7     4     5 1
    8     4    30 1
    9     5     6 2
   10     5     7 1
   11     6     1 1
   12     6    31 1
   13     7    12 2
   14     8     7 1
   15     9     8 2
   16     9    23 1
   17    10     9 1
   18    10    21 1
   19    11    10 2
   20    11    13 1
   21    12    11 1
   22    13    18 2
   23    14    13 1
   24    14    32 1
   25    15    14 2
   26    15    33 1
   27    16    15 1
   28    16    20 1
   29    17    16 2
   30    17    34 1
   31    18    17 1
   32    18    19 1
   33    21    22 1
   34    21    35 1
   35    21    36 1
   36    22    37 1
   37    22    38 1
   38    22    39 1
   39    23    40 1
   40    23    41 1
   41    24    25 1
   42    24    26 1
   43    24    27 1
@<TRIPOS>SUBSTRUCTURE
1   ****   1
@<SCITEGIC>MOL_PROPERTY
AbsoluteEnergy
SciTegic.value.StringValue
67.8467

@<SCITEGIC>MOL_PROPERTY
Activ
SciTegic.value.StringValue
180

@<SCITEGIC>MOL_PROPERTY
Angle Energy
SciTegic.value.StringValue
4.2338399887085

@<SCITEGIC>MOL_PROPERTY
Bond Energy
SciTegic.value.StringValue
2.24113011360168

@<SCITEGIC>MOL_PROPERTY
CHARMm Energy
SciTegic.value.StringValue
21.1116600036621

@<SCITEGIC>MOL_PROPERTY
Clean Energy
SciTegic.value.StringValue
16.9218578338623

@<SCITEGIC>MOL_PROPERTY
ConfNumber
SciTegic.value.StringValue
13

@<SCITEGIC>MOL_PROPERTY
Dihedral Energy
SciTegic.value.StringValue
6.58678007125854

@<SCITEGIC>MOL_PROPERTY
Electrostatic Energy
SciTegic.value.StringValue
-1.79560995101929

@<SCITEGIC>MOL_PROPERTY
Estimate
SciTegic.value.StringValue
661.222

@<SCITEGIC>MOL_PROPERTY
FitValue
SciTegic.value.StringValue
4.12685

@<SCITEGIC>MOL_PROPERTY
Forcefield
SciTegic.value.StringValue
CHARMm

@<SCITEGIC>MOL_PROPERTY
ForcefieldBase
SciTegic.value.StringValue
CHARMm

@<SCITEGIC>MOL_PROPERTY
ForcefieldFFML
SciTegic.value.StringValue
<?xml version="1.0" encoding="UTF-8"?>
<!DOCTYPE ffml SYSTEM "Ffml.dtd">
<ffml version="1.0">
<forcefield name="CHARMm" derivedFrom="CHARMm" base="CHARMm">
<atomTypes>
</atomTypes>
<parameters>
<angle atom1="C6R" atom2="CF3" atom3="XF">
<quadratic
refValue="110.26"
forceConstant="53.5714"/>
</angle>
<angle atom1="N6R" atom2="C6RP" atom3="N6R">
<quadratic
refValue="120"
forceConstant="70"/>
</angle>
<torsion atom1="C6R" atom2="C6R" atom3="CF3" atom4="XF">
<multiplecos
v1="0"
v2="0"
v3="0"
v4="0"
v5="0"
v6="0.1"
gamma1="0"
gamma2="0"
gamma3="0"
gamma4="0"
gamma5="0"
gamma6="0"/>
</torsion>
</parameters>
</forcefield>
</ffml>

@<SCITEGIC>MOL_PROPERTY
HBA_lipid_1
SciTegic.value.StringValue
1

@<SCITEGIC>MOL_PROPERTY
HBA_lipid_2
SciTegic.value.StringValue
0

@<SCITEGIC>MOL_PROPERTY
HBD_3
SciTegic.value.StringValue
0

@<SCITEGIC>MOL_PROPERTY
HYDROPHOBIC_4
SciTegic.value.StringValue
1

@<SCITEGIC>MOL_PROPERTY
Hydrogen Bond Energy
SciTegic.value.StringValue
0

@<SCITEGIC>MOL_PROPERTY
Improper Energy
SciTegic.value.StringValue
0.157020002603531

@<SCITEGIC>MOL_PROPERTY
Initial Potential Energy
SciTegic.value.StringValue
49.0444183349609

@<SCITEGIC>MOL_PROPERTY
Initial RMS Gradient
SciTegic.value.StringValue
16.8878803253174

@<SCITEGIC>MOL_PROPERTY
MapNumber
SciTegic.value.StringValue
1

@<SCITEGIC>MOL_PROPERTY
MappedAtoms
SciTegic.value.StringValue
12,-1.0167,0.0667961,0.0242775,1.6,HBA_lipid_1.11
12,-0.184586,2.75431,1.06583,2.2,HBA_lipid_1.21
26,5.2,-0.8,-2.2,1.6,HYDROPHOBIC_4.11

@<SCITEGIC>MOL_PROPERTY
MappedFeatures
SciTegic.value.StringValue
HBA_lipid_1,HYDROPHOBIC_4

@<SCITEGIC>MOL_PROPERTY
MappedLocations
SciTegic.value.StringValue
HBA_lipid_1.11,HBA_lipid_1.21,HYDROPHOBIC_4.11

@<SCITEGIC>MOL_PROPERTY
MappingID
SciTegic.value.StringValue
1

@<SCITEGIC>MOL_PROPERTY
Minimization Criteria
SciTegic.value.StringValue
CONJUG> Minimization exiting with gradient tolerance ( 0.0100000) satisfied.

@<SCITEGIC>MOL_PROPERTY
PartialChargeMethod
SciTegic.value.StringValue
MomanyRone

@<SCITEGIC>MOL_PROPERTY
Pharmprint
SciTegic.value.StringValue
'1001'

@<SCITEGIC>MOL_PROPERTY
Pharmtype
SciTegic.value.StringValue
2

@<SCITEGIC>MOL_PROPERTY
Potential Energy
SciTegic.value.StringValue
21.1116600036621

@<SCITEGIC>MOL_PROPERTY
RMS Gradient
SciTegic.value.StringValue
0.0095600001513958

@<SCITEGIC>MOL_PROPERTY
RelativeEnergy
SciTegic.value.StringValue
1.35044

@<SCITEGIC>MOL_PROPERTY
Solvation Free Energy
SciTegic.value.StringValue
0

@<SCITEGIC>MOL_PROPERTY
Uncert
SciTegic.value.StringValue
1.5

@<SCITEGIC>MOL_PROPERTY
Urey-Bradley Energy
SciTegic.value.StringValue
0

@<SCITEGIC>MOL_PROPERTY
UseResidueTemplateCharge
SciTegic.value.StringValue
True

@<SCITEGIC>MOL_PROPERTY
Van der Waals Energy
SciTegic.value.StringValue
9.68848991394043

@<SCITEGIC>MOL_PROPERTY
Error
SciTegic.value.StringValue
3.67345555555556

@<SCITEGIC>MOL_PROPERTY
logActiv
SciTegic.value.StringValue
2.25527250510331

@<SCITEGIC>MOL_PROPERTY
logEstimate
SciTegic.value.StringValue
2.82034729486864

@<SCITEGIC>ATOM_PROPERTY
Formal Charge
SciTegic.value.StringValue
1 0
2 0
3 0
4 0
5 0
6 0
7 0
8 0
9 0
10 0
11 0
12 0
13 0
14 0
15 0
16 0
17 0
18 0
19 0
20 0
21 0
22 +1
23 0
24 0
25 0
26 0
27 0
28 0
29 0
30 0
31 0
32 0
33 0
34 0
35 0
36 0
37 0
38 0
39 0
40 0
41 0

@<SCITEGIC>ATOM_PROPERTY
pdb_tempFactor
SciTegic.value.DoubleValue
1 0
2 0
3 0
4 0
5 0
6 0
7 0
8 0
9 0
10 0
11 0
12 0
13 0
14 0
15 0
16 0
17 0
18 0
19 0
20 0
21 0
22 0
23 0
24 0
25 0
26 0
27 0
28 0
29 0
30 0
31 0
32 0
33 0
34 0
35 0
36 0
37 0
38 0
39 0
40 0
41 0

@<SCITEGIC>ATOM_PROPERTY
pdb_occupancy
SciTegic.value.DoubleValue
1 1
2 1
3 1
4 1
5 1
6 1
7 1
8 1
9 1
10 1
11 1
12 1
13 1
14 1
15 1
16 1
17 1
18 1
19 1
20 1
21 1
22 1
23 1
24 1
25 1
26 1
27 1
28 1
29 1
30 1
31 1
32 1
33 1
34 1
35 1
36 1
37 1
38 1
39 1
40 1
41 1

@<TRIPOS>MOLECULE
dpp4_27
41  43  1  0  0
SMALL
FORMAL_CHARGES
@<TRIPOS>ATOM
    1 C1         3.0548     1.8735    -0.2783 C.2        1 SUBUNIT  0
    2 C2         4.1199     1.2163    -0.9164 C.2        1 SUBUNIT  0
    3 C3         3.9246    -0.0568    -1.4803 C.2        1 SUBUNIT  0
    4 C4         2.6621    -0.6733    -1.4056 C.2        1 SUBUNIT  0
    5 C5         1.5933    -0.0135    -0.7673 C.2        1 SUBUNIT  0
    6 C6         1.7918     1.2593    -0.2030 C.2        1 SUBUNIT  0
    7 C7         0.2886    -0.6495    -0.6913 C.2        1 SUBUNIT  0
    8 N8        -0.7238     0.0300    -0.0786 N.2        1 SUBUNIT  0
    9 C9        -1.9546    -0.5562    -0.0002 C.2        1 SUBUNIT  0
   10 C10       -2.1651    -1.8467    -0.5462 C.2        1 SUBUNIT  0
   11 C11       -1.0744    -2.5023    -1.1704 C.2        1 SUBUNIT  0
   12 N12        0.1463    -1.8936    -1.2350 N.2        1 SUBUNIT  0
   13 C13       -1.2273    -3.8333    -1.7523 C.2        1 SUBUNIT  0
   14 C14       -1.6639    -3.9356    -3.0876 C.2        1 SUBUNIT  0
   15 C15       -1.8243    -5.1954    -3.6877 C.2        1 SUBUNIT  0
   16 C16       -1.5465    -6.3626    -2.9569 C.2        1 SUBUNIT  0
   17 C17       -1.1117    -6.2689    -1.6234 C.2        1 SUBUNIT  0
   18 C18       -0.9503    -5.0086    -1.0131 C.2        1 SUBUNIT  0
   19 Cl19      -0.4160    -4.9600     0.6241 Cl         1 SUBUNIT  0
   20 Cl20      -1.7396    -7.8993    -3.6951 Cl         1 SUBUNIT  0
   21 C21       -3.5045    -2.5035    -0.4711 C.3        1 SUBUNIT  0
   22 N22       -4.4487    -1.9889    -1.5590 N.4        1 SUBUNIT  1
   23 N23       -2.9651     0.1365     0.6162 N.pl3      1 SUBUNIT  0
   24 C24        5.0544    -0.7501    -2.1538 C.3        1 SUBUNIT  0
   25 H25        3.2055     2.8525     0.1554 H          1 SUBUNIT  0
   26 H26        5.0883     1.6947    -0.9697 H          1 SUBUNIT  0
   27 H27        2.5225    -1.6503    -1.8423 H          1 SUBUNIT  0
   28 H28        0.9815     1.7791     0.2894 H          1 SUBUNIT  0
   29 H29       -1.8839    -3.0485    -3.6680 H          1 SUBUNIT  0
   30 H30       -2.1613    -5.2519    -4.7134 H          1 SUBUNIT  0
   31 H31       -0.9023    -7.1700    -1.0658 H          1 SUBUNIT  0
   32 H32       -3.3851    -3.5841    -0.5451 H          1 SUBUNIT  0
   33 H33       -3.9324    -2.3420     0.5191 H          1 SUBUNIT  0
   34 H34       -5.4281    -2.4605    -1.5049 H          1 SUBUNIT  0
   35 H35       -4.5910    -0.9111    -1.4666 H          1 SUBUNIT  0
   36 H36       -4.0360    -2.1850    -2.5493 H          1 SUBUNIT  0
   37 H37       -2.8169     1.0356     1.0261 H          1 SUBUNIT  0
   38 H38       -3.8816    -0.2578     0.6655 H          1 SUBUNIT  0
   39 H39        5.9489    -0.1295    -2.0968 H          1 SUBUNIT  0
   40 H40        4.7715    -0.9910    -3.1788 H          1 SUBUNIT  0
   41 H41        5.2634    -1.6878    -1.6370 H          1 SUBUNIT  0
@<TRIPOS>BOND
    1     1     2 2
    2     1    25 1
    3     2     3 1
    4     2    26 1
    5     3     4 2
    6     3    24 1
    7     4     5 1
    8     4    27 1
    9     5     6 2
   10     5     7 1
   11     6     1 1
   12     6    28 1
   13     7    12 2
   14     8     7 1
   15     9     8 2
   16     9    23 1
   17    10     9 1
   18    10    21 1
   19    11    10 2
   20    11    13 1
   21    12    11 1
   22    13    18 2
   23    14    13 1
   24    14    29 1
   25    15    14 2
   26    15    30 1
   27    16    15 1
   28    16    20 1
   29    17    16 2
   30    17    31 1
   31    18    17 1
   32    18    19 1
   33    21    22 1
   34    21    32 1
   35    21    33 1
   36    22    34 1
   37    22    35 1
   38    22    36 1
   39    23    37 1
   40    23    38 1
   41    24    39 1
   42    24    40 1
   43    24    41 1
@<TRIPOS>SUBSTRUCTURE
1   ****   1
@<SCITEGIC>MOL_PROPERTY
AbsoluteEnergy
SciTegic.value.StringValue
63.7515

@<SCITEGIC>MOL_PROPERTY
Activ
SciTegic.value.StringValue
1000

@<SCITEGIC>MOL_PROPERTY
Angle Energy
SciTegic.value.StringValue
3.88631010055542

@<SCITEGIC>MOL_PROPERTY
Bond Energy
SciTegic.value.StringValue
1.56507003307343

@<SCITEGIC>MOL_PROPERTY
CHARMm Energy
SciTegic.value.StringValue
9.06359004974365

@<SCITEGIC>MOL_PROPERTY
Clean Energy
SciTegic.value.StringValue
5.11319398880005

@<SCITEGIC>MOL_PROPERTY
ConfNumber
SciTegic.value.StringValue
1

@<SCITEGIC>MOL_PROPERTY
Dihedral Energy
SciTegic.value.StringValue
6.31312990188599

@<SCITEGIC>MOL_PROPERTY
Electrostatic Energy
SciTegic.value.StringValue
-11.9517803192139

@<SCITEGIC>MOL_PROPERTY
Estimate
SciTegic.value.StringValue
711.207

@<SCITEGIC>MOL_PROPERTY
FitValue
SciTegic.value.StringValue
4.0952

@<SCITEGIC>MOL_PROPERTY
Forcefield
SciTegic.value.StringValue
CHARMm

@<SCITEGIC>MOL_PROPERTY
ForcefieldBase
SciTegic.value.StringValue
CHARMm

@<SCITEGIC>MOL_PROPERTY
ForcefieldFFML
SciTegic.value.StringValue
<?xml version="1.0" encoding="UTF-8"?>
<!DOCTYPE ffml SYSTEM "Ffml.dtd">
<ffml version="1.0">
<forcefield name="CHARMm" derivedFrom="CHARMm" base="CHARMm">
<atomTypes>
</atomTypes>
<parameters>
<angle atom1="N6R" atom2="C6RP" atom3="N6R">
<quadratic
refValue="120"
forceConstant="70"/>
</angle>
</parameters>
</forcefield>
</ffml>

@<SCITEGIC>MOL_PROPERTY
HBA_lipid_1
SciTegic.value.StringValue
1

@<SCITEGIC>MOL_PROPERTY
HBA_lipid_2
SciTegic.value.StringValue
0

@<SCITEGIC>MOL_PROPERTY
HBD_3
SciTegic.value.StringValue
0

@<SCITEGIC>MOL_PROPERTY
HYDROPHOBIC_4
SciTegic.value.StringValue
1

@<SCITEGIC>MOL_PROPERTY
Hydrogen Bond Energy
SciTegic.value.StringValue
0

@<SCITEGIC>MOL_PROPERTY
Improper Energy
SciTegic.value.StringValue
0.138310000300407

@<SCITEGIC>MOL_PROPERTY
Initial Potential Energy
SciTegic.value.StringValue
30.9478797912598

@<SCITEGIC>MOL_PROPERTY
Initial RMS Gradient
SciTegic.value.StringValue
15.176079750061

@<SCITEGIC>MOL_PROPERTY
MapNumber
SciTegic.value.StringValue
1

@<SCITEGIC>MOL_PROPERTY
MappedAtoms
SciTegic.value.StringValue
8,-1.0167,0.0667961,0.0242775,1.6,HBA_lipid_1.11
8,-0.184586,2.75431,1.06583,2.2,HBA_lipid_1.21
24,5.2,-0.8,-2.2,1.6,HYDROPHOBIC_4.11

@<SCITEGIC>MOL_PROPERTY
MappedFeatures
SciTegic.value.StringValue
HBA_lipid_1,HYDROPHOBIC_4

@<SCITEGIC>MOL_PROPERTY
MappedLocations
SciTegic.value.StringValue
HBA_lipid_1.11,HBA_lipid_1.21,HYDROPHOBIC_4.11

@<SCITEGIC>MOL_PROPERTY
MappingID
SciTegic.value.StringValue
1

@<SCITEGIC>MOL_PROPERTY
Minimization Criteria
SciTegic.value.StringValue
CONJUG> Minimization exiting with gradient tolerance ( 0.0100000) satisfied.

@<SCITEGIC>MOL_PROPERTY
PartialChargeMethod
SciTegic.value.StringValue
MomanyRone

@<SCITEGIC>MOL_PROPERTY
Pharmprint
SciTegic.value.StringValue
'1001'

@<SCITEGIC>MOL_PROPERTY
Pharmtype
SciTegic.value.StringValue
2

@<SCITEGIC>MOL_PROPERTY
Potential Energy
SciTegic.value.StringValue
9.06359004974365

@<SCITEGIC>MOL_PROPERTY
RMS Gradient
SciTegic.value.StringValue
0.00860999990254641

@<SCITEGIC>MOL_PROPERTY
RelativeEnergy
SciTegic.value.StringValue
0.0239338

@<SCITEGIC>MOL_PROPERTY
Solvation Free Energy
SciTegic.value.StringValue
0

@<SCITEGIC>MOL_PROPERTY
Uncert
SciTegic.value.StringValue
1.5

@<SCITEGIC>MOL_PROPERTY
Urey-Bradley Energy
SciTegic.value.StringValue
0

@<SCITEGIC>MOL_PROPERTY
UseResidueTemplateCharge
SciTegic.value.StringValue
True

@<SCITEGIC>MOL_PROPERTY
Van der Waals Energy
SciTegic.value.StringValue
9.11254978179932

@<SCITEGIC>MOL_PROPERTY
Error
SciTegic.value.StringValue
-1.40606040154273

@<SCITEGIC>MOL_PROPERTY
logActiv
SciTegic.value.StringValue
3

@<SCITEGIC>MOL_PROPERTY
logEstimate
SciTegic.value.StringValue
2.85199602249311

@<SCITEGIC>ATOM_PROPERTY
Formal Charge
SciTegic.value.StringValue
1 0
2 0
3 0
4 0
5 0
6 0
7 0
8 0
9 0
10 0
11 0
12 0
13 0
14 0
15 0
16 0
17 0
18 0
19 0
20 0
21 0
22 +1
23 0
24 0
25 0
26 0
27 0
28 0
29 0
30 0
31 0
32 0
33 0
34 0
35 0
36 0
37 0
38 0
39 0
40 0
41 0

@<SCITEGIC>ATOM_PROPERTY
pdb_tempFactor
SciTegic.value.DoubleValue
1 0
2 0
3 0
4 0
5 0
6 0
7 0
8 0
9 0
10 0
11 0
12 0
13 0
14 0
15 0
16 0
17 0
18 0
19 0
20 0
21 0
22 0
23 0
24 0
25 0
26 0
27 0
28 0
29 0
30 0
31 0
32 0
33 0
34 0
35 0
36 0
37 0
38 0
39 0
40 0
41 0

@<SCITEGIC>ATOM_PROPERTY
pdb_occupancy
SciTegic.value.DoubleValue
1 1
2 1
3 1
4 1
5 1
6 1
7 1
8 1
9 1
10 1
11 1
12 1
13 1
14 1
15 1
16 1
17 1
18 1
19 1
20 1
21 1
22 1
23 1
24 1
25 1
26 1
27 1
28 1
29 1
30 1
31 1
32 1
33 1
34 1
35 1
36 1
37 1
38 1
39 1
40 1
41 1
