# Supplementary material for: Discovery of Novel DPP-IV Inhibitors as Potential Candidates for the Treatment of Type 2 Diabetes Mellitus Predicted by 3D QSAR Pharmacophore Models, Molecular Docking and De Novo Evolution
Source: Molecules. 2019 Aug 7;24(16):2870. doi: 10.3390/molecules24162870 (PMC6720998; doi:10.3390/molecules24162870)
Supplement: Supplementary file 1 [file molecules-24-02870-s001.zip › Supplementary materials/3DQSARPharmacophoreGeneration/training_set-(1)_04.mol2]

#	Created by:	Discovery Studio
#	Creation time:	2019-08-06T12:56:00Z

@<TRIPOS>MOLECULE
dpp4_1
   45    49     0 0 0
SMALL
USER_CHARGES


@<TRIPOS>ATOM
      1 C1            5.844800   -1.223200   -2.817500 C.2      1 SUBUNIT    0.0000
      2 C2            4.464300   -1.416300   -0.823100 C.2      1 SUBUNIT    0.0000
      3 C3            5.448800   -1.941900   -1.676800 C.2      1 SUBUNIT    0.0000
      4 C4            3.871800   -0.173800   -1.110900 C.2      1 SUBUNIT    0.0000
      5 C5            5.255500    0.017100   -3.106600 C.2      1 SUBUNIT    0.0000
      6 C6            4.267000    0.544400   -2.256000 C.2      1 SUBUNIT    0.0000
      7 C7            2.826600    0.374700   -0.199700 C.3      1 SUBUNIT    0.0000
      8 O8            1.751300    0.910800   -0.971000 O.3      1 SUBUNIT    0.0000
      9 C9            0.694000    0.005100   -1.260300 C.3      1 SUBUNIT    0.0000
     10 C10          -0.043000   -0.388000    0.045000 C.3      1 SUBUNIT    0.0000
     11 C11           0.886300   -0.398000    1.278500 C.3      1 SUBUNIT    0.0000
     12 C12           2.332600   -0.675100    0.839800 C.3      1 SUBUNIT    0.0000
     13 N13           3.216300   -0.709300    2.001600 N.3      1 SUBUNIT    0.0000
     14 N14          -1.178900    0.496600    0.283600 N.3      1 SUBUNIT    0.0000
     15 C15          -2.155100    0.548400   -0.857000 C.3      1 SUBUNIT    0.0000
     16 C16          -3.471600    0.460100   -0.152000 C.2      1 SUBUNIT    0.0000
     17 C17          -3.307700    0.295800    1.215300 C.2      1 SUBUNIT    0.0000
     18 C18          -1.863900    0.257400    1.598800 C.3      1 SUBUNIT    0.0000
     19 F19           6.006600   -3.118100   -1.404600 F        1 SUBUNIT    0.0000
     20 F20           3.714300    1.722200   -2.541800 F        1 SUBUNIT    0.0000
     21 H21           6.602700   -1.623700   -3.475300 H        1 SUBUNIT    0.0000
     22 N22          -4.806500    0.495000   -0.469400 N.2      1 SUBUNIT    0.0000
     23 C23          -4.595200    0.222800    1.752300 C.2      1 SUBUNIT    0.0000
     24 N24          -5.424600    0.346400    0.708400 N.pl3    1 SUBUNIT    0.0000
     25 N25          -6.839700    0.313500    0.909900 N.2      1 SUBUNIT    0.0000
     26 C26          -7.268500    0.158900    2.121500 C.2      1 SUBUNIT    0.0000
     27 N27          -5.020400    0.043700    3.170300 N.2      1 SUBUNIT    0.0000
     28 C28          -6.314900    0.019800    3.274900 C.2      1 SUBUNIT    0.0000
     29 H29          -6.769600   -0.105100    4.246500 H        1 SUBUNIT    0.0000
     30 H30           4.160100   -1.967800    0.053900 H        1 SUBUNIT    0.0000
     31 H31           5.563300    0.567500   -3.987000 H        1 SUBUNIT    0.0000
     32 H32           3.262800    1.235500    0.307700 H        1 SUBUNIT    0.0000
     33 H33           0.021900    0.475900   -1.980900 H        1 SUBUNIT    0.0000
     34 H34           1.115800   -0.873100   -1.751000 H        1 SUBUNIT    0.0000
     35 H35          -0.435000   -1.394700   -0.097900 H        1 SUBUNIT    0.0000
     36 H36           0.542300   -1.138400    2.001600 H        1 SUBUNIT    0.0000
     37 H37           0.858300    0.569400    1.785600 H        1 SUBUNIT    0.0000
     38 H38           2.337000   -1.670400    0.390700 H        1 SUBUNIT    0.0000
     39 H39           3.032000   -1.580500    2.521800 H        1 SUBUNIT    0.0000
     40 H40           4.188700   -0.732800    1.666600 H        1 SUBUNIT    0.0000
     41 H41          -2.057100    1.476600   -1.399100 H        1 SUBUNIT    0.0000
     42 H42          -2.031200   -0.288800   -1.529500 H        1 SUBUNIT    0.0000
     43 H43          -1.620900    1.036300    2.303300 H        1 SUBUNIT    0.0000
     44 H44          -1.609500   -0.709900    2.011900 H        1 SUBUNIT    0.0000
     45 H45          -8.325900    0.126900    2.331600 H        1 SUBUNIT    0.0000
@<TRIPOS>BOND
     1    1    5 2
     2    1   21 1
     3    2    3 2
     4    2   30 1
     5    3    1 1
     6    3   19 1
     7    4    2 1
     8    4    7 1
     9    5    6 1
    10    5   31 1
    11    6    4 2
    12    6   20 1
    13    7    8 1
    14    7   32 1
    15    8    9 1
    16    9   10 1
    17    9   33 1
    18    9   34 1
    19   10   11 1
    20   10   14 1
    21   10   35 1
    22   11   12 1
    23   11   36 1
    24   11   37 1
    25   12    7 1
    26   12   13 1
    27   12   38 1
    28   13   39 1
    29   13   40 1
    30   15   14 1
    31   15   16 1
    32   15   41 1
    33   15   42 1
    34   16   17 1
    35   16   22 2
    36   17   18 1
    37   17   23 2
    38   18   14 1
    39   18   43 1
    40   18   44 1
    41   23   24 1
    42   23   27 1
    43   24   22 1
    44   24   25 1
    45   26   25 2
    46   26   45 1
    47   27   28 2
    48   28   26 1
    49   28   29 1
@<SCITEGIC>MOL_PROPERTY
AbsoluteEnergy
SciTegic.value.DoubleValue
113.974998

@<SCITEGIC>MOL_PROPERTY
Activ
SciTegic.value.DoubleValue
0.120000

@<SCITEGIC>MOL_PROPERTY
Angle Energy
SciTegic.value.DoubleValue
35.441399

@<SCITEGIC>MOL_PROPERTY
Bond Energy
SciTegic.value.DoubleValue
3.870070

@<SCITEGIC>MOL_PROPERTY
CHARMm Energy
SciTegic.value.DoubleValue
67.816399

@<SCITEGIC>MOL_PROPERTY
Clean Energy
SciTegic.value.DoubleValue
69.626701

@<SCITEGIC>MOL_PROPERTY
ConfNumber
SciTegic.value.IntegerValue
39

@<SCITEGIC>MOL_PROPERTY
Dihedral Energy
SciTegic.value.DoubleValue
14.329100

@<SCITEGIC>MOL_PROPERTY
Electrostatic Energy
SciTegic.value.DoubleValue
15.378400

@<SCITEGIC>MOL_PROPERTY
Estimate
SciTegic.value.DoubleValue
0.127877

@<SCITEGIC>MOL_PROPERTY
FitValue
SciTegic.value.DoubleValue
7.919210

@<SCITEGIC>MOL_PROPERTY
Forcefield
SciTegic.value.StringValue
CHARMm

@<SCITEGIC>MOL_PROPERTY
ForcefieldBase
SciTegic.value.StringValue
CHARMm

@<SCITEGIC>MOL_PROPERTY
ForcefieldFFML
SciTegic.value.StringValue
<?xml version="1.0" encoding="UTF-8"?>
<!DOCTYPE ffml SYSTEM "Ffml.dtd">
<ffml version="1.0">
<forcefield name="CHARMm" derivedFrom="CHARMm" base="CHARMm">
<atomTypes>
</atomTypes>
<parameters>
<angle atom1="N5R" atom2="NR56" atom3="N6R">
<quadratic
refValue="106"
forceConstant="70"/>
</angle>
</parameters>
</forcefield>
</ffml>

@<SCITEGIC>MOL_PROPERTY
HBA_lipid_1
SciTegic.value.IntegerValue
1

@<SCITEGIC>MOL_PROPERTY
HBA_lipid_2
SciTegic.value.IntegerValue
1

@<SCITEGIC>MOL_PROPERTY
HBD_3
SciTegic.value.IntegerValue
1

@<SCITEGIC>MOL_PROPERTY
HYDROPHOBIC_4
SciTegic.value.IntegerValue
1

@<SCITEGIC>MOL_PROPERTY
Hydrogen Bond Energy
SciTegic.value.IntegerValue
0

@<SCITEGIC>MOL_PROPERTY
Improper Energy
SciTegic.value.DoubleValue
0.078810

@<SCITEGIC>MOL_PROPERTY
Initial Potential Energy
SciTegic.value.DoubleValue
106.876999

@<SCITEGIC>MOL_PROPERTY
Initial RMS Gradient
SciTegic.value.DoubleValue
28.797001

@<SCITEGIC>MOL_PROPERTY
MapNumber
SciTegic.value.IntegerValue
1

@<SCITEGIC>MOL_PROPERTY
MappedAtoms
SciTegic.value.StringValue
14,-1.05043,0.0357476,0.148071,1.6,HBA_lipid_1.11
14,-0.150855,2.78536,0.942041,2.2,HBA_lipid_1.21
25,-6.95385,0.299794,0.769707,1.6,HBA_lipid_2.11
25,-9.01679,1.0633,-1.30596,2.2,HBA_lipid_2.21
13,3.08875,-0.579996,2.27466,1.6,HBD_3.11
13,3.8486,2.29771,2.65077,2.2,HBD_3.21
1,5.2,-0.8,-2.2,1.6,HYDROPHOBIC_4.11

@<SCITEGIC>MOL_PROPERTY
MappedFeatures
SciTegic.value.StringValue
HBA_lipid_1,HBA_lipid_2,HBD_3,HYDROPHOBIC_4

@<SCITEGIC>MOL_PROPERTY
MappedLocations
SciTegic.value.StringValue
HBA_lipid_1.11,HBA_lipid_1.21,HBA_lipid_2.11,HBA_lipid_2.21,HBD_3.11,HBD_3.21,HYDROPHOBIC_4.11

@<SCITEGIC>MOL_PROPERTY
MappingID
SciTegic.value.IntegerValue
1

@<SCITEGIC>MOL_PROPERTY
Minimization Criteria
SciTegic.value.StringValue
CONJUG> Minimization exiting with gradient tolerance ( 0.0100000) satisfied.

@<SCITEGIC>MOL_PROPERTY
PartialChargeMethod
SciTegic.value.StringValue
MomanyRone

@<SCITEGIC>MOL_PROPERTY
Pharmprint
SciTegic.value.StringValue
'1111'

@<SCITEGIC>MOL_PROPERTY
Pharmtype
SciTegic.value.IntegerValue
4

@<SCITEGIC>MOL_PROPERTY
Potential Energy
SciTegic.value.DoubleValue
67.816399

@<SCITEGIC>MOL_PROPERTY
RMS Gradient
SciTegic.value.DoubleValue
0.009480

@<SCITEGIC>MOL_PROPERTY
RelativeEnergy
SciTegic.value.DoubleValue
16.559601

@<SCITEGIC>MOL_PROPERTY
Solvation Free Energy
SciTegic.value.IntegerValue
0

@<SCITEGIC>MOL_PROPERTY
Uncert
SciTegic.value.DoubleValue
1.500000

@<SCITEGIC>MOL_PROPERTY
Urey-Bradley Energy
SciTegic.value.IntegerValue
0

@<SCITEGIC>MOL_PROPERTY
UseResidueTemplateCharge
SciTegic.value.StringValue
True

@<SCITEGIC>MOL_PROPERTY
Van der Waals Energy
SciTegic.value.DoubleValue
-1.281350

@<SCITEGIC>MOL_PROPERTY
Error
SciTegic.value.DoubleValue
1.065642

@<SCITEGIC>MOL_PROPERTY
logActiv
SciTegic.value.DoubleValue
-0.920819

@<SCITEGIC>MOL_PROPERTY
logEstimate
SciTegic.value.DoubleValue
-0.893208

@<SCITEGIC>ATOM_PROPERTY
Formal Charge
SciTegic.value.StringValue
1 0
2 0
3 0
4 0
5 0
6 0
7 0
8 0
9 0
10 0
11 0
12 0
13 0
14 0
15 0
16 0
17 0
18 0
19 0
20 0
21 0
22 0
23 0
24 0
25 0
26 0
27 0
28 0
29 0
30 0
31 0
32 0
33 0
34 0
35 0
36 0
37 0
38 0
39 0
40 0
41 0
42 0
43 0
44 0
45 0

@<SCITEGIC>ATOM_PROPERTY
pdb_tempFactor
SciTegic.value.DoubleValue
1 0.00
2 0.00
3 0.00
4 0.00
5 0.00
6 0.00
7 0.00
8 0.00
9 0.00
10 0.00
11 0.00
12 0.00
13 0.00
14 0.00
15 0.00
16 0.00
17 0.00
18 0.00
19 0.00
20 0.00
21 0.00
22 0.00
23 0.00
24 0.00
25 0.00
26 0.00
27 0.00
28 0.00
29 0.00
30 0.00
31 0.00
32 0.00
33 0.00
34 0.00
35 0.00
36 0.00
37 0.00
38 0.00
39 0.00
40 0.00
41 0.00
42 0.00
43 0.00
44 0.00
45 0.00

@<SCITEGIC>ATOM_PROPERTY
pdb_occupancy
SciTegic.value.DoubleValue
1 1.00
2 1.00
3 1.00
4 1.00
5 1.00
6 1.00
7 1.00
8 1.00
9 1.00
10 1.00
11 1.00
12 1.00
13 1.00
14 1.00
15 1.00
16 1.00
17 1.00
18 1.00
19 1.00
20 1.00
21 1.00
22 1.00
23 1.00
24 1.00
25 1.00
26 1.00
27 1.00
28 1.00
29 1.00
30 1.00
31 1.00
32 1.00
33 1.00
34 1.00
35 1.00
36 1.00
37 1.00
38 1.00
39 1.00
40 1.00
41 1.00
42 1.00
43 1.00
44 1.00
45 1.00

@<TRIPOS>MOLECULE
dpp4_2
54  59  1  0  0
SMALL
FORMAL_CHARGES
@<TRIPOS>ATOM
    1 C1         6.0664    -1.3871    -2.6399 C.2        1 SUBUNIT  0
    2 C2         4.9226     0.4499    -1.5232 C.2        1 SUBUNIT  0
    3 C3         6.0498    -0.0517    -2.1954 C.2        1 SUBUNIT  0
    4 C4         3.8098    -0.3782    -1.2971 C.2        1 SUBUNIT  0
    5 C5         4.9556    -2.2148    -2.4137 C.2        1 SUBUNIT  0
    6 C6         3.8243    -1.7131    -1.7415 C.2        1 SUBUNIT  0
    7 C7         2.6168     0.1676    -0.5805 C.3        1 SUBUNIT  0
    8 C8         1.4080     0.2543    -1.5355 C.3        1 SUBUNIT  0
    9 C9         0.1571     0.7942    -0.8298 C.3        1 SUBUNIT  0
   10 C10       -0.1904    -0.0393     0.4123 C.3        1 SUBUNIT  0
   11 C11        1.0047    -0.1097     1.3811 C.3        1 SUBUNIT  0
   12 C12        2.2695    -0.6531     0.6880 C.3        1 SUBUNIT  0
   13 N13        3.3764    -0.6482     1.6423 N.3        1 SUBUNIT  0
   14 F14        7.0990     0.7421    -2.4081 F          1 SUBUNIT  0
   15 F15        2.7777    -2.5098    -1.5351 F          1 SUBUNIT  0
   16 F16        7.1310    -1.8695    -3.2772 F          1 SUBUNIT  0
   17 N17       -1.3552     0.5246     1.0901 N.3        1 SUBUNIT  0
   18 C18       -1.6823    -0.1442     2.3704 C.3        1 SUBUNIT  0
   19 C19       -3.1779    -0.2278     2.3629 C.2        1 SUBUNIT  0
   20 C20       -3.6620     0.1684     1.1863 C.2        1 SUBUNIT  0
   21 C21       -2.5728     0.5757     0.2452 C.3        1 SUBUNIT  0
   22 N22       -5.0704     0.1486     0.9941 N.pl3      1 SUBUNIT  0
   23 C23       -5.8721    -0.2683     2.0080 C.2        1 SUBUNIT  0
   24 C24       -4.0764    -0.6789     3.4620 C.2        1 SUBUNIT  0
   25 N25       -5.3748    -0.7197     3.3498 N.2        1 SUBUNIT  0
   26 C26       -5.8192     0.4932    -0.0908 C.2        1 SUBUNIT  0
   27 N27       -7.1442    -0.1980     1.5868 N.2        1 SUBUNIT  0
   28 N28       -7.1002     0.2612     0.3174 N.2        1 SUBUNIT  0
   29 C29       -5.3567     1.0058    -1.4336 C.3        1 SUBUNIT  0
   30 C30       -6.2914     0.9247    -2.6248 C.3        1 SUBUNIT  0
   31 C31       -5.0819     0.0204    -2.5521 C.3        1 SUBUNIT  0
   32 H32        4.9125     1.4747    -1.1810 H          1 SUBUNIT  0
   33 H33        4.9657    -3.2397    -2.7549 H          1 SUBUNIT  0
   34 H34        2.8724     1.1841    -0.2736 H          1 SUBUNIT  0
   35 H35        1.6417     0.8937    -2.3884 H          1 SUBUNIT  0
   36 H36        1.1817    -0.7325    -1.9423 H          1 SUBUNIT  0
   37 H37       -0.6839     0.7974    -1.5274 H          1 SUBUNIT  0
   38 H38        0.3261     1.8350    -0.5466 H          1 SUBUNIT  0
   39 H39       -0.4415    -1.0526     0.0936 H          1 SUBUNIT  0
   40 H40        0.7479    -0.7416     2.2331 H          1 SUBUNIT  0
   41 H41        1.2080     0.8845     1.7789 H          1 SUBUNIT  0
   42 H42        2.0779    -1.6880     0.4006 H          1 SUBUNIT  0
   43 H43        3.1054    -1.2205     2.4552 H          1 SUBUNIT  0
   44 H44        4.1906    -1.0935     1.1928 H          1 SUBUNIT  0
   45 H45       -1.2601    -1.1425     2.4166 H          1 SUBUNIT  0
   46 H46       -1.3205     0.4369     3.2085 H          1 SUBUNIT  0
   47 H47       -2.7270     1.5758    -0.1418 H          1 SUBUNIT  0
   48 H48       -2.5126    -0.1232    -0.5818 H          1 SUBUNIT  0
   49 H49       -3.5942    -0.9829     4.3845 H          1 SUBUNIT  0
   50 H50       -4.7059     1.8775    -1.3893 H          1 SUBUNIT  0
   51 H51       -7.2748     0.4727    -2.4865 H          1 SUBUNIT  0
   52 H52       -6.2658     1.7477    -3.3403 H          1 SUBUNIT  0
   53 H53       -4.2467     0.2397    -3.2213 H          1 SUBUNIT  0
   54 H54       -5.2503    -1.0415    -2.3661 H          1 SUBUNIT  0
@<TRIPOS>BOND
    1     1     5 2
    2     1    16 1
    3     2     3 2
    4     2    32 1
    5     3     1 1
    6     3    14 1
    7     4     2 1
    8     4     7 1
    9     5     6 1
   10     5    33 1
   11     6     4 2
   12     6    15 1
   13     7     8 1
   14     7    34 1
   15     8     9 1
   16     8    35 1
   17     8    36 1
   18     9    10 1
   19     9    37 1
   20     9    38 1
   21    10    11 1
   22    10    17 1
   23    10    39 1
   24    11    12 1
   25    11    40 1
   26    11    41 1
   27    12     7 1
   28    12    13 1
   29    12    42 1
   30    13    43 1
   31    13    44 1
   32    18    17 1
   33    18    19 1
   34    18    45 1
   35    18    46 1
   36    19    20 2
   37    19    24 1
   38    20    21 1
   39    20    22 1
   40    21    17 1
   41    21    47 1
   42    21    48 1
   43    22    26 1
   44    23    22 1
   45    23    27 2
   46    24    25 2
   47    24    49 1
   48    25    23 1
   49    27    28 1
   50    28    26 2
   51    29    26 1
   52    29    30 1
   53    29    31 1
   54    29    50 1
   55    30    31 1
   56    30    51 1
   57    30    52 1
   58    31    53 1
   59    31    54 1
@<TRIPOS>SUBSTRUCTURE
1   ****   1
@<SCITEGIC>MOL_PROPERTY
AbsoluteEnergy
SciTegic.value.StringValue
84.6277

@<SCITEGIC>MOL_PROPERTY
Activ
SciTegic.value.StringValue
0.24

@<SCITEGIC>MOL_PROPERTY
Angle Energy
SciTegic.value.StringValue
55.1854

@<SCITEGIC>MOL_PROPERTY
Bond Energy
SciTegic.value.StringValue
1.82431

@<SCITEGIC>MOL_PROPERTY
CHARMm Energy
SciTegic.value.StringValue
61.484

@<SCITEGIC>MOL_PROPERTY
Clean Energy
SciTegic.value.StringValue
91.0009

@<SCITEGIC>MOL_PROPERTY
ConfNumber
SciTegic.value.StringValue
3

@<SCITEGIC>MOL_PROPERTY
Dihedral Energy
SciTegic.value.StringValue
21.1429

@<SCITEGIC>MOL_PROPERTY
Electrostatic Energy
SciTegic.value.StringValue
-14.8428

@<SCITEGIC>MOL_PROPERTY
Estimate
SciTegic.value.StringValue
0.620917

@<SCITEGIC>MOL_PROPERTY
FitValue
SciTegic.value.StringValue
7.23297

@<SCITEGIC>MOL_PROPERTY
Forcefield
SciTegic.value.StringValue
CHARMm

@<SCITEGIC>MOL_PROPERTY
ForcefieldBase
SciTegic.value.StringValue
CHARMm

@<SCITEGIC>MOL_PROPERTY
ForcefieldFFML
SciTegic.value.StringValue
<?xml version="1.0" encoding="UTF-8"?>
<!DOCTYPE ffml SYSTEM "Ffml.dtd">
<ffml version="1.0">
<forcefield name="CHARMm" derivedFrom="CHARMm" base="CHARMm">
<atomTypes>
</atomTypes>
<parameters>
<angle atom1="C5R" atom2="CT3" atom3="CT3">
<quadratic
refValue="109.47"
forceConstant="70"/>
</angle>
<angle atom1="C5R" atom2="CT3" atom3="HA">
<quadratic
refValue="109.47"
forceConstant="40"/>
</angle>
<angle atom1="CR56" atom2="CR56" atom3="NR56">
<quadratic
refValue="106.5"
forceConstant="65"/>
</angle>
<angle atom1="CR56" atom2="CT" atom3="HA">
<quadratic
refValue="109.47"
forceConstant="40"/>
</angle>
<angle atom1="CR56" atom2="NR56" atom3="CR56">
<quadratic
refValue="108"
forceConstant="70"/>
</angle>
<angle atom1="CT" atom2="CR56" atom3="C6R">
<quadratic
refValue="127.679"
forceConstant="65.3571"/>
</angle>
<angle atom1="CT" atom2="CR56" atom3="CR56">
<quadratic
refValue="126"
forceConstant="70"/>
</angle>
<angle atom1="CT" atom2="CR56" atom3="NR56">
<quadratic
refValue="122"
forceConstant="58"/>
</angle>
<angle atom1="N5R" atom2="C5R" atom3="CT3">
<quadratic
refValue="122"
forceConstant="58"/>
</angle>
<angle atom1="NR56" atom2="C5R" atom3="CT3">
<quadratic
refValue="122"
forceConstant="58"/>
</angle>
<angle atom1="NT" atom2="CT" atom3="CR56">
<quadratic
refValue="111.6"
forceConstant="70"/>
</angle>
<torsion atom1="CT3" atom2="CT3" atom3="C5R" atom4="N5R">
<multiplecos
v1="0"
v2="0"
v3="0"
v4="0"
v5="0"
v6="0.01"
gamma1="0"
gamma2="0"
gamma3="0"
gamma4="0"
gamma5="0"
gamma6="0"/>
</torsion>
<torsion atom1="CT3" atom2="CT3" atom3="C5R" atom4="NR56">
<multiplecos
v1="0"
v2="0"
v3="0"
v4="0"
v5="0"
v6="0.01"
gamma1="0"
gamma2="0"
gamma3="0"
gamma4="0"
gamma5="0"
gamma6="0"/>
</torsion>
<torsion atom1="HA" atom2="CT" atom3="CR56" atom4="C6R">
<multiplecos
v1="0"
v2="0"
v3="0"
v4="0"
v5="0"
v6="0.01"
gamma1="0"
gamma2="0"
gamma3="0"
gamma4="0"
gamma5="0"
gamma6="0"/>
</torsion>
<torsion atom1="HA" atom2="CT" atom3="CR56" atom4="CR56">
<multiplecos
v1="0"
v2="0"
v3="0"
v4="0"
v5="0"
v6="0.01"
gamma1="0"
gamma2="0"
gamma3="0"
gamma4="0"
gamma5="0"
gamma6="0"/>
</torsion>
<torsion atom1="HA" atom2="CT3" atom3="C5R" atom4="N5R">
<multiplecos
v1="0"
v2="0"
v3="0"
v4="0"
v5="0"
v6="0.01"
gamma1="0"
gamma2="0"
gamma3="0"
gamma4="0"
gamma5="0"
gamma6="0"/>
</torsion>
<torsion atom1="HA" atom2="CT3" atom3="C5R" atom4="NR56">
<multiplecos
v1="0"
v2="0"
v3="0"
v4="0"
v5="0"
v6="0.01"
gamma1="0"
gamma2="0"
gamma3="0"
gamma4="0"
gamma5="0"
gamma6="0"/>
</torsion>
<torsion atom1="NR56" atom2="CR56" atom3="CT" atom4="HA">
<multiplecos
v1="0"
v2="0"
v3="0"
v4="0"
v5="0"
v6="0.01"
gamma1="0"
gamma2="0"
gamma3="0"
gamma4="0"
gamma5="0"
gamma6="0"/>
</torsion>
<torsion atom1="NR56" atom2="CR56" atom3="CT" atom4="NT">
<multiplecos
v1="0"
v2="0"
v3="0"
v4="0"
v5="0"
v6="0.01"
gamma1="0"
gamma2="0"
gamma3="0"
gamma4="0"
gamma5="0"
gamma6="0"/>
</torsion>
<torsion atom1="NT" atom2="CT" atom3="CR56" atom4="C6R">
<multiplecos
v1="0"
v2="0"
v3="0"
v4="0"
v5="0"
v6="0.01"
gamma1="0"
gamma2="0"
gamma3="0"
gamma4="0"
gamma5="0"
gamma6="0"/>
</torsion>
<torsion atom1="NT" atom2="CT" atom3="CR56" atom4="CR56">
<multiplecos
v1="0"
v2="0"
v3="0"
v4="0"
v5="0"
v6="0.01"
gamma1="0"
gamma2="0"
gamma3="0"
gamma4="0"
gamma5="0"
gamma6="0"/>
</torsion>
</parameters>
</forcefield>
</ffml>

@<SCITEGIC>MOL_PROPERTY
HBA_lipid_1
SciTegic.value.StringValue
1

@<SCITEGIC>MOL_PROPERTY
HBA_lipid_2
SciTegic.value.StringValue
1

@<SCITEGIC>MOL_PROPERTY
HBD_3
SciTegic.value.StringValue
1

@<SCITEGIC>MOL_PROPERTY
HYDROPHOBIC_4
SciTegic.value.StringValue
1

@<SCITEGIC>MOL_PROPERTY
Hydrogen Bond Energy
SciTegic.value.StringValue
0

@<SCITEGIC>MOL_PROPERTY
Improper Energy
SciTegic.value.StringValue
0.01978

@<SCITEGIC>MOL_PROPERTY
Initial Potential Energy
SciTegic.value.StringValue
103.585

@<SCITEGIC>MOL_PROPERTY
Initial RMS Gradient
SciTegic.value.StringValue
27.1703

@<SCITEGIC>MOL_PROPERTY
MapNumber
SciTegic.value.StringValue
1

@<SCITEGIC>MOL_PROPERTY
MappedAtoms
SciTegic.value.StringValue
17,-1.05043,0.0357476,0.148071,1.6,HBA_lipid_1.11
17,-0.150855,2.78536,0.942041,2.2,HBA_lipid_1.21
28,-6.95385,0.299794,0.769707,1.6,HBA_lipid_2.11
28,-9.01679,1.0633,-1.30596,2.2,HBA_lipid_2.21
13,3.08875,-0.579996,2.27466,1.6,HBD_3.11
13,3.8486,2.29771,2.65077,2.2,HBD_3.21
3,5.2,-0.8,-2.2,1.6,HYDROPHOBIC_4.11

@<SCITEGIC>MOL_PROPERTY
MappedFeatures
SciTegic.value.StringValue
HBA_lipid_1,HBA_lipid_2,HBD_3,HYDROPHOBIC_4

@<SCITEGIC>MOL_PROPERTY
MappedLocations
SciTegic.value.StringValue
HBA_lipid_1.11,HBA_lipid_1.21,HBA_lipid_2.11,HBA_lipid_2.21,HBD_3.11,HBD_3.21,HYDROPHOBIC_4.11

@<SCITEGIC>MOL_PROPERTY
MappingID
SciTegic.value.StringValue
1

@<SCITEGIC>MOL_PROPERTY
Minimization Criteria
SciTegic.value.StringValue
CONJUG> Minimization exiting with gradient tolerance ( 0.0100000) satisfied.

@<SCITEGIC>MOL_PROPERTY
PartialChargeMethod
SciTegic.value.StringValue
MomanyRone

@<SCITEGIC>MOL_PROPERTY
Pharmprint
SciTegic.value.StringValue
'1111'

@<SCITEGIC>MOL_PROPERTY
Pharmtype
SciTegic.value.StringValue
4

@<SCITEGIC>MOL_PROPERTY
Potential Energy
SciTegic.value.StringValue
61.484

@<SCITEGIC>MOL_PROPERTY
RMS Gradient
SciTegic.value.StringValue
0.0099

@<SCITEGIC>MOL_PROPERTY
RelativeEnergy
SciTegic.value.StringValue
2.02401

@<SCITEGIC>MOL_PROPERTY
Solvation Free Energy
SciTegic.value.StringValue
0

@<SCITEGIC>MOL_PROPERTY
Uncert
SciTegic.value.StringValue
1.5

@<SCITEGIC>MOL_PROPERTY
Urey-Bradley Energy
SciTegic.value.StringValue
0

@<SCITEGIC>MOL_PROPERTY
UseResidueTemplateCharge
SciTegic.value.StringValue
True

@<SCITEGIC>MOL_PROPERTY
Van der Waals Energy
SciTegic.value.StringValue
-1.84556

@<SCITEGIC>MOL_PROPERTY
Error
SciTegic.value.StringValue
2.58715416666667

@<SCITEGIC>MOL_PROPERTY
logActiv
SciTegic.value.StringValue
-0.619788758288394

@<SCITEGIC>MOL_PROPERTY
logEstimate
SciTegic.value.StringValue
-0.206966449503151

@<SCITEGIC>ATOM_PROPERTY
Formal Charge
SciTegic.value.StringValue
1 0
2 0
3 0
4 0
5 0
6 0
7 0
8 0
9 0
10 0
11 0
12 0
13 0
14 0
15 0
16 0
17 0
18 0
19 0
20 0
21 0
22 0
23 0
24 0
25 0
26 0
27 0
28 0
29 0
30 0
31 0
32 0
33 0
34 0
35 0
36 0
37 0
38 0
39 0
40 0
41 0
42 0
43 0
44 0
45 0
46 0
47 0
48 0
49 0
50 0
51 0
52 0
53 0
54 0

@<SCITEGIC>ATOM_PROPERTY
pdb_tempFactor
SciTegic.value.DoubleValue
1 0
2 0
3 0
4 0
5 0
6 0
7 0
8 0
9 0
10 0
11 0
12 0
13 0
14 0
15 0
16 0
17 0
18 0
19 0
20 0
21 0
22 0
23 0
24 0
25 0
26 0
27 0
28 0
29 0
30 0
31 0
32 0
33 0
34 0
35 0
36 0
37 0
38 0
39 0
40 0
41 0
42 0
43 0
44 0
45 0
46 0
47 0
48 0
49 0
50 0
51 0
52 0
53 0
54 0

@<SCITEGIC>ATOM_PROPERTY
pdb_occupancy
SciTegic.value.DoubleValue
1 1
2 1
3 1
4 1
5 1
6 1
7 1
8 1
9 1
10 1
11 1
12 1
13 1
14 1
15 1
16 1
17 1
18 1
19 1
20 1
21 1
22 1
23 1
24 1
25 1
26 1
27 1
28 1
29 1
30 1
31 1
32 1
33 1
34 1
35 1
36 1
37 1
38 1
39 1
40 1
41 1
42 1
43 1
44 1
45 1
46 1
47 1
48 1
49 1
50 1
51 1
52 1
53 1
54 1

@<TRIPOS>MOLECULE
dpp4_9
54  57  1  0  0
SMALL
FORMAL_CHARGES
@<TRIPOS>ATOM
    1 C1         5.2021    -0.1903    -2.7169 C.2        1 SUBUNIT  0
    2 C2         6.3595    -2.0263    -1.6130 C.2        1 SUBUNIT  0
    3 C3         6.3344    -0.6887    -2.0440 C.2        1 SUBUNIT  0
    4 C4         5.2585    -2.8676    -1.8521 C.2        1 SUBUNIT  0
    5 C5         4.1022    -1.0300    -2.9543 C.2        1 SUBUNIT  0
    6 C6         4.1264    -2.3680    -2.5237 C.2        1 SUBUNIT  0
    7 C7         5.3008    -4.2812    -1.3914 C.3        1 SUBUNIT  0
    8 C8         5.0131    -4.3947     0.1071 C.3        1 SUBUNIT  0
    9 C9         3.5245    -4.2739     0.4324 C.3        1 SUBUNIT  0
   10 C10        3.0404    -2.8491     0.3981 C.2        1 SUBUNIT  0
   11 N11        1.7382    -2.5881     0.7310 N.am       1 SUBUNIT  0
   12 C12        0.7834    -3.6968     1.0160 C.3        1 SUBUNIT  0
   13 C13       -0.5519    -3.5503     0.2330 C.3        1 SUBUNIT  0
   14 N14       -1.0405    -2.1532     0.2206 N.pl3      1 SUBUNIT  0
   15 C15       -0.2515    -1.0915     0.4775 C.2        1 SUBUNIT  0
   16 C16        1.2371    -1.1858     0.8189 C.3        1 SUBUNIT  0
   17 N17       -1.0313     0.0385     0.3779 N.2        1 SUBUNIT  0
   18 N18       -2.2713    -1.7242    -0.0337 N.2        1 SUBUNIT  0
   19 C19       -2.3010    -0.3822     0.0622 C.2        1 SUBUNIT  0
   20 O20        3.7823    -1.9482     0.0825 O.2        1 SUBUNIT  0
   21 N21        5.5514    -5.6342     0.6357 N.3        1 SUBUNIT  0
   22 F22        7.3801     0.1011    -1.8129 F          1 SUBUNIT  0
   23 F23        5.1682     1.0762    -3.1300 F          1 SUBUNIT  0
   24 F24        3.0757    -3.1519    -2.7557 F          1 SUBUNIT  0
   25 C25       -3.5114     0.5000    -0.1393 C.3        1 SUBUNIT  0
   26 F26       -4.6001    -0.2791    -0.4382 F          1 SUBUNIT  0
   27 F27       -3.2766     1.3693    -1.1714 F          1 SUBUNIT  0
   28 F28       -3.7578     1.2078     1.0082 F          1 SUBUNIT  0
   29 C29        1.4918    -0.6290     2.2219 C.3        1 SUBUNIT  0
   30 O30        2.8847    -0.5185     2.4055 O.3        1 SUBUNIT  0
   31 C31        0.9506    -1.6060     3.2588 C.3        1 SUBUNIT  0
   32 C32        0.3245    -1.0773     4.5327 C.3        1 SUBUNIT  0
   33 C33       -0.5436    -1.7215     3.4734 C.3        1 SUBUNIT  0
   34 H34        7.2291    -2.4079    -1.0984 H          1 SUBUNIT  0
   35 H35        3.2311    -0.6470    -3.4717 H          1 SUBUNIT  0
   36 H36        4.5855    -4.8722    -1.9657 H          1 SUBUNIT  0
   37 H37        6.2706    -4.7134    -1.6298 H          1 SUBUNIT  0
   38 H38        5.5891    -3.6567     0.6660 H          1 SUBUNIT  0
   39 H39        3.4013    -4.6818     1.4363 H          1 SUBUNIT  0
   40 H40        2.9299    -4.8827    -0.2491 H          1 SUBUNIT  0
   41 H41        0.5801    -3.6898     2.0918 H          1 SUBUNIT  0
   42 H42        1.2407    -4.6654     0.7962 H          1 SUBUNIT  0
   43 H43       -1.3074    -4.1948     0.6900 H          1 SUBUNIT  0
   44 H44       -0.4250    -3.8874    -0.7967 H          1 SUBUNIT  0
   45 H45        1.7757    -0.5724     0.0931 H          1 SUBUNIT  0
   46 H46        6.5674    -5.6402     0.4729 H          1 SUBUNIT  0
   47 H47        5.3884    -5.6490     1.6520 H          1 SUBUNIT  0
   48 H48        1.0522     0.3581     2.3548 H          1 SUBUNIT  0
   49 H49        3.1385     0.3774     2.1316 H          1 SUBUNIT  0
   50 H50        1.5372    -2.5206     3.3369 H          1 SUBUNIT  0
   51 H51        0.5028    -1.6341     5.4512 H          1 SUBUNIT  0
   52 H52        0.2554     0.0036     4.6577 H          1 SUBUNIT  0
   53 H53       -0.9481    -2.7136     3.6822 H          1 SUBUNIT  0
   54 H54       -1.1974    -1.0746     2.8868 H          1 SUBUNIT  0
@<TRIPOS>BOND
    1     1     5 2
    2     1    23 1
    3     2     3 2
    4     2    34 1
    5     3     1 1
    6     3    22 1
    7     4     2 1
    8     4     7 1
    9     5     6 1
   10     5    35 1
   11     6     4 2
   12     6    24 1
   13     7     8 1
   14     7    36 1
   15     7    37 1
   16     8     9 1
   17     8    21 1
   18     8    38 1
   19     9    10 1
   20     9    39 1
   21     9    40 1
   22    10    11 1
   23    10    20 2
   24    11    12 1
   25    12    13 1
   26    12    41 1
   27    12    42 1
   28    13    14 1
   29    13    43 1
   30    13    44 1
   31    14    15 1
   32    14    18 1
   33    15    16 1
   34    15    17 2
   35    16    11 1
   36    16    29 1
   37    16    45 1
   38    18    19 2
   39    19    17 1
   40    19    25 1
   41    21    46 1
   42    21    47 1
   43    25    26 1
   44    25    27 1
   45    25    28 1
   46    29    30 1
   47    29    31 1
   48    29    48 1
   49    30    49 1
   50    31    33 1
   51    31    50 1
   52    32    31 1
   53    32    33 1
   54    32    51 1
   55    32    52 1
   56    33    53 1
   57    33    54 1
@<TRIPOS>SUBSTRUCTURE
1   ****   1
@<SCITEGIC>MOL_PROPERTY
AbsoluteEnergy
SciTegic.value.StringValue
48.5194

@<SCITEGIC>MOL_PROPERTY
Activ
SciTegic.value.StringValue
12

@<SCITEGIC>MOL_PROPERTY
Angle Energy
SciTegic.value.StringValue
11.5549898147583

@<SCITEGIC>MOL_PROPERTY
Bond Energy
SciTegic.value.StringValue
1.47913002967834

@<SCITEGIC>MOL_PROPERTY
CHARMm Energy
SciTegic.value.StringValue
25.536470413208

@<SCITEGIC>MOL_PROPERTY
Clean Energy
SciTegic.value.StringValue
77.7677993774414

@<SCITEGIC>MOL_PROPERTY
ConfNumber
SciTegic.value.StringValue
19

@<SCITEGIC>MOL_PROPERTY
Dihedral Energy
SciTegic.value.StringValue
11.187159538269

@<SCITEGIC>MOL_PROPERTY
Electrostatic Energy
SciTegic.value.StringValue
6.12723016738892

@<SCITEGIC>MOL_PROPERTY
Estimate
SciTegic.value.StringValue
7.31816

@<SCITEGIC>MOL_PROPERTY
FitValue
SciTegic.value.StringValue
6.1616

@<SCITEGIC>MOL_PROPERTY
Forcefield
SciTegic.value.StringValue
CHARMm

@<SCITEGIC>MOL_PROPERTY
ForcefieldBase
SciTegic.value.StringValue
CHARMm

@<SCITEGIC>MOL_PROPERTY
ForcefieldFFML
SciTegic.value.StringValue
<?xml version="1.0" encoding="UTF-8"?>
<!DOCTYPE ffml SYSTEM "Ffml.dtd">
<ffml version="1.0">
<forcefield name="CHARMm" derivedFrom="CHARMm" base="CHARMm">
<atomTypes>
</atomTypes>
<parameters>
<bond atom1="CT" atom2="NR56">
<quadratic
refValue="1.47"
forceConstant="390"/>
</bond>
<angle atom1="C5R" atom2="CF3" atom3="XF">
<quadratic
refValue="110.26"
forceConstant="53.5714"/>
</angle>
<angle atom1="CR56" atom2="CT" atom3="CT">
<quadratic
refValue="109.47"
forceConstant="70"/>
</angle>
<angle atom1="CR56" atom2="CT" atom3="HA">
<quadratic
refValue="109.47"
forceConstant="40"/>
</angle>
<angle atom1="CR56" atom2="CT" atom3="NX">
<quadratic
refValue="111.6"
forceConstant="70"/>
</angle>
<angle atom1="CT" atom2="CR56" atom3="N5R">
<quadratic
refValue="122"
forceConstant="58"/>
</angle>
<angle atom1="CT" atom2="CT" atom3="NR56">
<quadratic
refValue="111"
forceConstant="46.5"/>
</angle>
<angle atom1="CT" atom2="NR56" atom3="CR56">
<quadratic
refValue="130"
forceConstant="70"/>
</angle>
<angle atom1="CT" atom2="NR56" atom3="N5R">
<quadratic
refValue="127"
forceConstant="70"/>
</angle>
<angle atom1="N5R" atom2="C5R" atom3="CF3">
<quadratic
refValue="119.136"
forceConstant="68"/>
</angle>
<angle atom1="NR56" atom2="CR56" atom3="CT">
<quadratic
refValue="122"
forceConstant="58"/>
</angle>
<angle atom1="NR56" atom2="CT" atom3="HA">
<quadratic
refValue="109.47"
forceConstant="37.5"/>
</angle>
<angle atom1="OT" atom2="CT" atom3="CT3">
<quadratic
refValue="110.5"
forceConstant="45"/>
</angle>
<torsion atom1="CT" atom2="CT" atom3="NR56" atom4="CR56">
<multiplecos
v1="0"
v2="0"
v3="0"
v4="0"
v5="0"
v6="0.15"
gamma1="0"
gamma2="0"
gamma3="0"
gamma4="0"
gamma5="0"
gamma6="180"/>
</torsion>
<torsion atom1="CT" atom2="CT" atom3="NR56" atom4="N5R">
<multiplecos
v1="0"
v2="0"
v3="0.07"
v4="0"
v5="0"
v6="0"
gamma1="0"
gamma2="0"
gamma3="0"
gamma4="0"
gamma5="0"
gamma6="0"/>
</torsion>
<torsion atom1="HA" atom2="CT" atom3="NR56" atom4="CR56">
<multiplecos
v1="0"
v2="0"
v3="0"
v4="0"
v5="0"
v6="0.15"
gamma1="0"
gamma2="0"
gamma3="0"
gamma4="0"
gamma5="0"
gamma6="180"/>
</torsion>
<torsion atom1="HA" atom2="CT" atom3="NR56" atom4="N5R">
<multiplecos
v1="0"
v2="0"
v3="0"
v4="0"
v5="0"
v6="0.15"
gamma1="0"
gamma2="0"
gamma3="0"
gamma4="0"
gamma5="0"
gamma6="180"/>
</torsion>
<torsion atom1="N5R" atom2="C5R" atom3="CF3" atom4="XF">
<multiplecos
v1="0"
v2="0"
v3="0"
v4="0"
v5="0"
v6="0.1"
gamma1="0"
gamma2="0"
gamma3="0"
gamma4="0"
gamma5="0"
gamma6="0"/>
</torsion>
<torsion atom1="N5R" atom2="CR56" atom3="CT" atom4="CT">
<multiplecos
v1="0"
v2="0"
v3="0"
v4="0"
v5="0"
v6="0.01"
gamma1="0"
gamma2="0"
gamma3="0"
gamma4="0"
gamma5="0"
gamma6="0"/>
</torsion>
<torsion atom1="N5R" atom2="CR56" atom3="CT" atom4="HA">
<multiplecos
v1="0"
v2="0"
v3="0"
v4="0"
v5="0"
v6="0.01"
gamma1="0"
gamma2="0"
gamma3="0"
gamma4="0"
gamma5="0"
gamma6="0"/>
</torsion>
<torsion atom1="N5R" atom2="CR56" atom3="CT" atom4="NX">
<multiplecos
v1="0"
v2="0"
v3="0"
v4="0"
v5="0"
v6="0.01"
gamma1="0"
gamma2="0"
gamma3="0"
gamma4="0"
gamma5="0"
gamma6="0"/>
</torsion>
<torsion atom1="NR56" atom2="CR56" atom3="CT" atom4="CT">
<multiplecos
v1="0"
v2="0"
v3="0"
v4="0"
v5="0"
v6="0.01"
gamma1="0"
gamma2="0"
gamma3="0"
gamma4="0"
gamma5="0"
gamma6="0"/>
</torsion>
<torsion atom1="NR56" atom2="CR56" atom3="CT" atom4="HA">
<multiplecos
v1="0"
v2="0"
v3="0"
v4="0"
v5="0"
v6="0.01"
gamma1="0"
gamma2="0"
gamma3="0"
gamma4="0"
gamma5="0"
gamma6="0"/>
</torsion>
<torsion atom1="NR56" atom2="CR56" atom3="CT" atom4="NX">
<multiplecos
v1="0"
v2="0"
v3="0"
v4="0"
v5="0"
v6="0.01"
gamma1="0"
gamma2="0"
gamma3="0"
gamma4="0"
gamma5="0"
gamma6="0"/>
</torsion>
<improper atom1="NR56" atom2="CR56" atom3="N5R" atom4="CT">
<cos1
refValue="0"
forceConstant="90"
periodicity="0"/>
</improper>
</parameters>
</forcefield>
</ffml>

@<SCITEGIC>MOL_PROPERTY
HBA_lipid_1
SciTegic.value.StringValue
1

@<SCITEGIC>MOL_PROPERTY
HBA_lipid_2
SciTegic.value.StringValue
0

@<SCITEGIC>MOL_PROPERTY
HBD_3
SciTegic.value.StringValue
1

@<SCITEGIC>MOL_PROPERTY
HYDROPHOBIC_4
SciTegic.value.StringValue
1

@<SCITEGIC>MOL_PROPERTY
Hydrogen Bond Energy
SciTegic.value.StringValue
0

@<SCITEGIC>MOL_PROPERTY
Improper Energy
SciTegic.value.StringValue
0.0539099983870983

@<SCITEGIC>MOL_PROPERTY
Initial Potential Energy
SciTegic.value.StringValue
60.0667114257813

@<SCITEGIC>MOL_PROPERTY
Initial RMS Gradient
SciTegic.value.StringValue
14.1337099075317

@<SCITEGIC>MOL_PROPERTY
MapNumber
SciTegic.value.StringValue
1

@<SCITEGIC>MOL_PROPERTY
MappedAtoms
SciTegic.value.StringValue
17,-1.05043,0.0357476,0.148071,1.6,HBA_lipid_1.11
17,-0.150855,2.78536,0.942041,2.2,HBA_lipid_1.21
30,3.08875,-0.579996,2.27466,1.6,HBD_3.11
30,3.8486,2.29771,2.65077,2.2,HBD_3.21
1,5.2,-0.8,-2.2,1.6,HYDROPHOBIC_4.11

@<SCITEGIC>MOL_PROPERTY
MappedFeatures
SciTegic.value.StringValue
HBA_lipid_1,HBD_3,HYDROPHOBIC_4

@<SCITEGIC>MOL_PROPERTY
MappedLocations
SciTegic.value.StringValue
HBA_lipid_1.11,HBA_lipid_1.21,HBD_3.11,HBD_3.21,HYDROPHOBIC_4.11

@<SCITEGIC>MOL_PROPERTY
MappingID
SciTegic.value.StringValue
1

@<SCITEGIC>MOL_PROPERTY
Minimization Criteria
SciTegic.value.StringValue
CONJUG> Minimization exiting with gradient tolerance ( 0.0100000) satisfied.

@<SCITEGIC>MOL_PROPERTY
PartialChargeMethod
SciTegic.value.StringValue
MomanyRone

@<SCITEGIC>MOL_PROPERTY
Pharmprint
SciTegic.value.StringValue
'1011'

@<SCITEGIC>MOL_PROPERTY
Pharmtype
SciTegic.value.StringValue
3

@<SCITEGIC>MOL_PROPERTY
Potential Energy
SciTegic.value.StringValue
25.536470413208

@<SCITEGIC>MOL_PROPERTY
RMS Gradient
SciTegic.value.StringValue
0.00923999957740307

@<SCITEGIC>MOL_PROPERTY
RelativeEnergy
SciTegic.value.StringValue
4.3283

@<SCITEGIC>MOL_PROPERTY
Solvation Free Energy
SciTegic.value.StringValue
0

@<SCITEGIC>MOL_PROPERTY
Uncert
SciTegic.value.StringValue
1.5

@<SCITEGIC>MOL_PROPERTY
Urey-Bradley Energy
SciTegic.value.StringValue
0

@<SCITEGIC>MOL_PROPERTY
UseResidueTemplateCharge
SciTegic.value.StringValue
True

@<SCITEGIC>MOL_PROPERTY
Van der Waals Energy
SciTegic.value.StringValue
-4.86594009399414

@<SCITEGIC>MOL_PROPERTY
Error
SciTegic.value.StringValue
-1.63975644150989

@<SCITEGIC>MOL_PROPERTY
logActiv
SciTegic.value.StringValue
1.07918124604762

@<SCITEGIC>MOL_PROPERTY
logEstimate
SciTegic.value.StringValue
0.864401900416711

@<SCITEGIC>ATOM_PROPERTY
Formal Charge
SciTegic.value.StringValue
1 0
2 0
3 0
4 0
5 0
6 0
7 0
8 0
9 0
10 0
11 0
12 0
13 0
14 0
15 0
16 0
17 0
18 0
19 0
20 0
21 0
22 0
23 0
24 0
25 0
26 0
27 0
28 0
29 0
30 0
31 0
32 0
33 0
34 0
35 0
36 0
37 0
38 0
39 0
40 0
41 0
42 0
43 0
44 0
45 0
46 0
47 0
48 0
49 0
50 0
51 0
52 0
53 0
54 0

@<SCITEGIC>ATOM_PROPERTY
pdb_tempFactor
SciTegic.value.DoubleValue
1 0
2 0
3 0
4 0
5 0
6 0
7 0
8 0
9 0
10 0
11 0
12 0
13 0
14 0
15 0
16 0
17 0
18 0
19 0
20 0
21 0
22 0
23 0
24 0
25 0
26 0
27 0
28 0
29 0
30 0
31 0
32 0
33 0
34 0
35 0
36 0
37 0
38 0
39 0
40 0
41 0
42 0
43 0
44 0
45 0
46 0
47 0
48 0
49 0
50 0
51 0
52 0
53 0
54 0

@<SCITEGIC>ATOM_PROPERTY
pdb_occupancy
SciTegic.value.DoubleValue
1 1
2 1
3 1
4 1
5 1
6 1
7 1
8 1
9 1
10 1
11 1
12 1
13 1
14 1
15 1
16 1
17 1
18 1
19 1
20 1
21 1
22 1
23 1
24 1
25 1
26 1
27 1
28 1
29 1
30 1
31 1
32 1
33 1
34 1
35 1
36 1
37 1
38 1
39 1
40 1
41 1
42 1
43 1
44 1
45 1
46 1
47 1
48 1
49 1
50 1
51 1
52 1
53 1
54 1

@<TRIPOS>MOLECULE
dpp4_7
44  47  1  0  0
SMALL
FORMAL_CHARGES
@<TRIPOS>ATOM
    1 C1         6.0228    -0.5424    -2.2591 C.2        1 SUBUNIT  0
    2 C2         4.5533    -1.9842    -0.9554 C.2        1 SUBUNIT  0
    3 C3         5.8173    -1.7206    -1.5159 C.2        1 SUBUNIT  0
    4 C4         3.4973    -1.0731    -1.1342 C.2        1 SUBUNIT  0
    5 C5         4.9647     0.3679    -2.4384 C.2        1 SUBUNIT  0
    6 C6         3.7038     0.1049    -1.8774 C.2        1 SUBUNIT  0
    7 C7         2.1653    -1.3668    -0.5346 C.3        1 SUBUNIT  0
    8 O8         1.1693    -1.2038    -1.5515 O.3        1 SUBUNIT  0
    9 C9        -0.1439    -1.1455    -1.2400 C.2        1 SUBUNIT  0
   10 C10       -0.5957    -0.9676     0.1014 C.2        1 SUBUNIT  0
   11 C11        0.4132    -0.8014     1.1886 C.3        1 SUBUNIT  0
   12 C12        1.8234    -0.4608     0.6667 C.3        1 SUBUNIT  0
   13 C13       -2.0012    -0.9590     0.3721 C.2        1 SUBUNIT  0
   14 C14       -2.9310    -1.0787    -0.7109 C.2        1 SUBUNIT  0
   15 C15       -1.0777    -1.2540    -2.2967 C.2        1 SUBUNIT  0
   16 C16       -2.4638    -1.2198    -2.0389 C.2        1 SUBUNIT  0
   17 C17       -2.5001    -0.8345     1.6979 C.2        1 SUBUNIT  0
   18 C18       -3.8940    -0.8170     1.9395 C.2        1 SUBUNIT  0
   19 C19       -4.3273    -1.0596    -0.4590 C.2        1 SUBUNIT  0
   20 C20       -4.8043    -0.9267     0.8651 C.2        1 SUBUNIT  0
   21 N21        2.7954    -0.6084     1.7454 N.3        1 SUBUNIT  0
   22 F22        2.7117     0.9752    -2.0532 F          1 SUBUNIT  0
   23 F23        7.2137    -0.2845    -2.7937 F          1 SUBUNIT  0
   24 F24        6.8112    -2.5867    -1.3395 F          1 SUBUNIT  0
   25 H25       -4.2616    -0.7177     2.9500 H          1 SUBUNIT  0
   26 S26       -6.4881    -0.9004     1.1687 S.o2       1 SUBUNIT  0
   27 O27       -6.9816     0.4358     0.8858 O.2        1 SUBUNIT  0
   28 O28       -7.1156    -1.9276     0.3562 O.2        1 SUBUNIT  0
   29 C29       -6.7806    -1.2677     2.8942 C.3        1 SUBUNIT  0
   30 H30        4.3976    -2.8897    -0.3867 H          1 SUBUNIT  0
   31 H31        5.1232     1.2726    -3.0082 H          1 SUBUNIT  0
   32 H32        2.1528    -2.4127    -0.2230 H          1 SUBUNIT  0
   33 H33        0.4370    -1.7290     1.7641 H          1 SUBUNIT  0
   34 H34        0.1052    -0.0095     1.8700 H          1 SUBUNIT  0
   35 H35        1.8334     0.5806     0.3399 H          1 SUBUNIT  0
   36 H36       -0.7286    -1.3691    -3.3131 H          1 SUBUNIT  0
   37 H37       -3.1553    -1.3044    -2.8675 H          1 SUBUNIT  0
   38 H38       -1.8409    -0.7542     2.5489 H          1 SUBUNIT  0
   39 H39       -5.0406    -1.1457    -1.2671 H          1 SUBUNIT  0
   40 H40        3.7158    -0.3091     1.3941 H          1 SUBUNIT  0
   41 H41        2.5233     0.0214     2.5137 H          1 SUBUNIT  0
   42 H42       -7.8556    -1.3074     3.0806 H          1 SUBUNIT  0
   43 H43       -6.2735    -2.1948     3.1587 H          1 SUBUNIT  0
   44 H44       -6.3651    -0.4726     3.5120 H          1 SUBUNIT  0
@<TRIPOS>BOND
    1     1     5 2
    2     1    23 1
    3     2     3 2
    4     2    30 1
    5     3     1 1
    6     3    24 1
    7     4     2 1
    8     4     7 1
    9     5     6 1
   10     5    31 1
   11     6     4 2
   12     6    22 1
   13     7     8 1
   14     7    32 1
   15     8     9 1
   16     9    10 2
   17     9    15 1
   18    10    11 1
   19    10    13 1
   20    11    12 1
   21    11    33 1
   22    11    34 1
   23    12     7 1
   24    12    21 1
   25    12    35 1
   26    13    17 2
   27    14    13 1
   28    14    19 2
   29    15    16 2
   30    15    36 1
   31    16    14 1
   32    16    37 1
   33    17    38 1
   34    18    17 1
   35    18    25 1
   36    19    20 1
   37    19    39 1
   38    20    18 2
   39    20    26 1
   40    21    40 1
   41    21    41 1
   42    26    27 2
   43    26    28 2
   44    26    29 1
   45    29    42 1
   46    29    43 1
   47    29    44 1
@<TRIPOS>SUBSTRUCTURE
1   ****   1
@<SCITEGIC>MOL_PROPERTY
AbsoluteEnergy
SciTegic.value.StringValue
41.828

@<SCITEGIC>MOL_PROPERTY
Activ
SciTegic.value.StringValue
5.8

@<SCITEGIC>MOL_PROPERTY
Angle Energy
SciTegic.value.StringValue
11.4758

@<SCITEGIC>MOL_PROPERTY
Bond Energy
SciTegic.value.StringValue
1.77628

@<SCITEGIC>MOL_PROPERTY
CHARMm Energy
SciTegic.value.StringValue
6.33558

@<SCITEGIC>MOL_PROPERTY
Clean Energy
SciTegic.value.StringValue
3.36166

@<SCITEGIC>MOL_PROPERTY
ConfNumber
SciTegic.value.StringValue
9

@<SCITEGIC>MOL_PROPERTY
Dihedral Energy
SciTegic.value.StringValue
6.0143

@<SCITEGIC>MOL_PROPERTY
Electrostatic Energy
SciTegic.value.StringValue
-16.8407

@<SCITEGIC>MOL_PROPERTY
Estimate
SciTegic.value.StringValue
10.23

@<SCITEGIC>MOL_PROPERTY
FitValue
SciTegic.value.StringValue
6.01612

@<SCITEGIC>MOL_PROPERTY
Forcefield
SciTegic.value.StringValue
CHARMm

@<SCITEGIC>MOL_PROPERTY
ForcefieldBase
SciTegic.value.StringValue
CHARMm

@<SCITEGIC>MOL_PROPERTY
ForcefieldFFML
SciTegic.value.StringValue
<?xml version="1.0" encoding="UTF-8"?>
<!DOCTYPE ffml SYSTEM "Ffml.dtd">
<ffml version="1.0">
<forcefield name="CHARMm" derivedFrom="CHARMm" base="CHARMm">
<atomTypes>
</atomTypes>
<parameters>
</parameters>
</forcefield>
</ffml>

@<SCITEGIC>MOL_PROPERTY
HBA_lipid_1
SciTegic.value.StringValue
0

@<SCITEGIC>MOL_PROPERTY
HBA_lipid_2
SciTegic.value.StringValue
1

@<SCITEGIC>MOL_PROPERTY
HBD_3
SciTegic.value.StringValue
1

@<SCITEGIC>MOL_PROPERTY
HYDROPHOBIC_4
SciTegic.value.StringValue
1

@<SCITEGIC>MOL_PROPERTY
Hydrogen Bond Energy
SciTegic.value.StringValue
0

@<SCITEGIC>MOL_PROPERTY
Improper Energy
SciTegic.value.StringValue
0.08901

@<SCITEGIC>MOL_PROPERTY
Initial Potential Energy
SciTegic.value.StringValue
23.3096

@<SCITEGIC>MOL_PROPERTY
Initial RMS Gradient
SciTegic.value.StringValue
15.3408

@<SCITEGIC>MOL_PROPERTY
MapNumber
SciTegic.value.StringValue
1

@<SCITEGIC>MOL_PROPERTY
MappedAtoms
SciTegic.value.StringValue
27,-6.95385,0.299794,0.769707,1.6,HBA_lipid_2.11
27,-9.01679,1.0633,-1.30596,2.2,HBA_lipid_2.21
21,3.08875,-0.579996,2.27466,1.6,HBD_3.11
21,3.8486,2.29771,2.65077,2.2,HBD_3.21
1,5.2,-0.8,-2.2,1.6,HYDROPHOBIC_4.11

@<SCITEGIC>MOL_PROPERTY
MappedFeatures
SciTegic.value.StringValue
HBA_lipid_2,HBD_3,HYDROPHOBIC_4

@<SCITEGIC>MOL_PROPERTY
MappedLocations
SciTegic.value.StringValue
HBA_lipid_2.11,HBA_lipid_2.21,HBD_3.11,HBD_3.21,HYDROPHOBIC_4.11

@<SCITEGIC>MOL_PROPERTY
MappingID
SciTegic.value.StringValue
1

@<SCITEGIC>MOL_PROPERTY
Minimization Criteria
SciTegic.value.StringValue
CONJUG> Minimization exiting with gradient tolerance ( 0.0100000) satisfied.

@<SCITEGIC>MOL_PROPERTY
PartialChargeMethod
SciTegic.value.StringValue
MomanyRone

@<SCITEGIC>MOL_PROPERTY
Pharmprint
SciTegic.value.StringValue
'0111'

@<SCITEGIC>MOL_PROPERTY
Pharmtype
SciTegic.value.StringValue
3

@<SCITEGIC>MOL_PROPERTY
Potential Energy
SciTegic.value.StringValue
6.33558

@<SCITEGIC>MOL_PROPERTY
RMS Gradient
SciTegic.value.StringValue
0.00828

@<SCITEGIC>MOL_PROPERTY
RelativeEnergy
SciTegic.value.StringValue
0.455257

@<SCITEGIC>MOL_PROPERTY
Solvation Free Energy
SciTegic.value.StringValue
0

@<SCITEGIC>MOL_PROPERTY
Uncert
SciTegic.value.StringValue
1.5

@<SCITEGIC>MOL_PROPERTY
Urey-Bradley Energy
SciTegic.value.StringValue
0

@<SCITEGIC>MOL_PROPERTY
UseResidueTemplateCharge
SciTegic.value.StringValue
True

@<SCITEGIC>MOL_PROPERTY
Van der Waals Energy
SciTegic.value.StringValue
3.82087

@<SCITEGIC>MOL_PROPERTY
Error
SciTegic.value.StringValue
1.76379310344828

@<SCITEGIC>MOL_PROPERTY
logActiv
SciTegic.value.StringValue
0.763427993562937

@<SCITEGIC>MOL_PROPERTY
logEstimate
SciTegic.value.StringValue
1.00987563371216

@<SCITEGIC>ATOM_PROPERTY
Formal Charge
SciTegic.value.StringValue
1 0
2 0
3 0
4 0
5 0
6 0
7 0
8 0
9 0
10 0
11 0
12 0
13 0
14 0
15 0
16 0
17 0
18 0
19 0
20 0
21 0
22 0
23 0
24 0
25 0
26 0
27 0
28 0
29 0
30 0
31 0
32 0
33 0
34 0
35 0
36 0
37 0
38 0
39 0
40 0
41 0
42 0
43 0
44 0

@<SCITEGIC>ATOM_PROPERTY
pdb_tempFactor
SciTegic.value.DoubleValue
1 0
2 0
3 0
4 0
5 0
6 0
7 0
8 0
9 0
10 0
11 0
12 0
13 0
14 0
15 0
16 0
17 0
18 0
19 0
20 0
21 0
22 0
23 0
24 0
25 0
26 0
27 0
28 0
29 0
30 0
31 0
32 0
33 0
34 0
35 0
36 0
37 0
38 0
39 0
40 0
41 0
42 0
43 0
44 0

@<SCITEGIC>ATOM_PROPERTY
pdb_occupancy
SciTegic.value.DoubleValue
1 1
2 1
3 1
4 1
5 1
6 1
7 1
8 1
9 1
10 1
11 1
12 1
13 1
14 1
15 1
16 1
17 1
18 1
19 1
20 1
21 1
22 1
23 1
24 1
25 1
26 1
27 1
28 1
29 1
30 1
31 1
32 1
33 1
34 1
35 1
36 1
37 1
38 1
39 1
40 1
41 1
42 1
43 1
44 1

@<TRIPOS>MOLECULE
dpp4_3
52  55  1  0  0
SMALL
FORMAL_CHARGES
@<TRIPOS>ATOM
    1 C1         5.6320    -0.4066    -2.3268 C.2        1 SUBUNIT  0
    2 C2         4.5001    -1.7242    -0.6203 C.2        1 SUBUNIT  0
    3 C3         5.6683    -1.4009    -1.3303 C.2        1 SUBUNIT  0
    4 C4         3.2936    -1.0569    -0.8996 C.2        1 SUBUNIT  0
    5 C5         4.4278     0.2626    -2.6060 C.2        1 SUBUNIT  0
    6 C6         3.2590    -0.0612    -1.8939 C.2        1 SUBUNIT  0
    7 C7         2.0633    -1.4084    -0.1409 C.3        1 SUBUNIT  0
    8 C8         1.8634    -0.4896     1.0643 C.3        1 SUBUNIT  0
    9 C9         0.5367    -0.7353     1.7804 C.3        1 SUBUNIT  0
   10 C10       -0.6000    -0.9660     0.8211 C.2        1 SUBUNIT  0
   11 N11       -1.0229    -2.2518     0.5990 N.am       1 SUBUNIT  0
   12 C12       -0.1485    -3.4142     0.9414 C.3        1 SUBUNIT  0
   13 C13       -0.8940    -4.5042     1.7575 C.3        1 SUBUNIT  0
   14 N14       -2.2964    -4.7080     1.3209 N.pl3      1 SUBUNIT  0
   15 C15       -2.9648    -3.8281     0.5496 C.2        1 SUBUNIT  0
   16 C16       -2.3668    -2.5229     0.0138 C.3        1 SUBUNIT  0
   17 N17       -4.2356    -4.3185     0.3629 N.2        1 SUBUNIT  0
   18 N18       -3.1005    -5.7239     1.6145 N.2        1 SUBUNIT  0
   19 C19       -4.3085    -5.5033     1.0575 C.2        1 SUBUNIT  0
   20 O20       -1.1330    -0.0426     0.2546 O.2        1 SUBUNIT  0
   21 N21        2.9754    -0.6178     1.9925 N.3        1 SUBUNIT  0
   22 F22        6.8057    -2.0385    -1.0596 F          1 SUBUNIT  0
   23 F23        6.7337    -0.0934    -3.0061 F          1 SUBUNIT  0
   24 F24        2.1232     0.5820    -2.1691 F          1 SUBUNIT  0
   25 C25       -5.5249    -6.3933     1.1768 C.3        1 SUBUNIT  0
   26 F26       -5.2232    -7.4815     1.9542 F          1 SUBUNIT  0
   27 F27       -5.9053    -6.8172    -0.0730 F          1 SUBUNIT  0
   28 F28       -6.5504    -5.6904     1.7522 F          1 SUBUNIT  0
   29 C29       -2.2719    -2.5587    -1.5125 C.3        1 SUBUNIT  0
   30 N30       -2.1752    -1.2002    -2.0673 N.pl3      1 SUBUNIT  0
   31 N31       -3.1336    -0.2836    -2.0327 N.2        1 SUBUNIT  0
   32 C32       -2.7130     0.8443    -2.6279 C.2        1 SUBUNIT  0
   33 N33       -1.4262     0.6066    -3.0497 N.2        1 SUBUNIT  0
   34 C34       -1.0985    -0.6827    -2.6924 C.2        1 SUBUNIT  0
   35 H35        4.5276    -2.4895     0.1425 H          1 SUBUNIT  0
   36 H36        4.3981     1.0258    -3.3703 H          1 SUBUNIT  0
   37 H37        1.2025    -1.3671    -0.8051 H          1 SUBUNIT  0
   38 H38        2.1182    -2.4509     0.1765 H          1 SUBUNIT  0
   39 H39        1.9544     0.5573     0.7711 H          1 SUBUNIT  0
   40 H40        0.3446     0.1581     2.3743 H          1 SUBUNIT  0
   41 H41        0.6188    -1.5795     2.4676 H          1 SUBUNIT  0
   42 H42        0.7357    -3.0771     1.4894 H          1 SUBUNIT  0
   43 H43        0.2121    -3.8425     0.0011 H          1 SUBUNIT  0
   44 H44       -0.3448    -5.4457     1.6996 H          1 SUBUNIT  0
   45 H45       -0.9042    -4.2290     2.8119 H          1 SUBUNIT  0
   46 H46       -3.0468    -1.7154     0.2999 H          1 SUBUNIT  0
   47 H47        2.8346     0.0567     2.7580 H          1 SUBUNIT  0
   48 H48        2.9537    -1.5658     2.3916 H          1 SUBUNIT  0
   49 H49       -3.1664    -3.0460    -1.9017 H          1 SUBUNIT  0
   50 H50       -1.4090    -3.1423    -1.8331 H          1 SUBUNIT  0
   51 H51       -3.2743     1.7620    -2.7510 H          1 SUBUNIT  0
   52 H52       -0.1586    -1.1830    -2.8769 H          1 SUBUNIT  0
@<TRIPOS>BOND
    1     1     5 2
    2     1    23 1
    3     2     3 2
    4     2    35 1
    5     3     1 1
    6     3    22 1
    7     4     2 1
    8     4     7 1
    9     5     6 1
   10     5    36 1
   11     6     4 2
   12     6    24 1
   13     7     8 1
   14     7    37 1
   15     7    38 1
   16     8     9 1
   17     8    21 1
   18     8    39 1
   19     9    10 1
   20     9    40 1
   21     9    41 1
   22    10    11 1
   23    10    20 2
   24    11    12 1
   25    12    13 1
   26    12    42 1
   27    12    43 1
   28    13    14 1
   29    13    44 1
   30    13    45 1
   31    14    15 1
   32    14    18 1
   33    15    16 1
   34    15    17 2
   35    16    11 1
   36    16    29 1
   37    16    46 1
   38    18    19 2
   39    19    17 1
   40    19    25 1
   41    21    47 1
   42    21    48 1
   43    25    26 1
   44    25    27 1
   45    25    28 1
   46    29    30 1
   47    29    49 1
   48    29    50 1
   49    31    30 1
   50    31    32 2
   51    32    33 1
   52    32    51 1
   53    33    34 2
   54    34    30 1
   55    34    52 1
@<TRIPOS>SUBSTRUCTURE
1   ****   1
@<SCITEGIC>MOL_PROPERTY
AbsoluteEnergy
SciTegic.value.StringValue
62.3808

@<SCITEGIC>MOL_PROPERTY
Activ
SciTegic.value.StringValue
2

@<SCITEGIC>MOL_PROPERTY
Angle Energy
SciTegic.value.StringValue
27.691

@<SCITEGIC>MOL_PROPERTY
Bond Energy
SciTegic.value.StringValue
2.13144

@<SCITEGIC>MOL_PROPERTY
CHARMm Energy
SciTegic.value.StringValue
31.9573

@<SCITEGIC>MOL_PROPERTY
Clean Energy
SciTegic.value.StringValue
55.8926

@<SCITEGIC>MOL_PROPERTY
ConfNumber
SciTegic.value.StringValue
52

@<SCITEGIC>MOL_PROPERTY
Dihedral Energy
SciTegic.value.StringValue
4.72655

@<SCITEGIC>MOL_PROPERTY
Electrostatic Energy
SciTegic.value.StringValue
5.40653

@<SCITEGIC>MOL_PROPERTY
Estimate
SciTegic.value.StringValue
10.3538

@<SCITEGIC>MOL_PROPERTY
FitValue
SciTegic.value.StringValue
6.0109

@<SCITEGIC>MOL_PROPERTY
Forcefield
SciTegic.value.StringValue
CHARMm

@<SCITEGIC>MOL_PROPERTY
ForcefieldBase
SciTegic.value.StringValue
CHARMm

@<SCITEGIC>MOL_PROPERTY
ForcefieldFFML
SciTegic.value.StringValue
<?xml version="1.0" encoding="UTF-8"?>
<!DOCTYPE ffml SYSTEM "Ffml.dtd">
<ffml version="1.0">
<forcefield name="CHARMm" derivedFrom="CHARMm" base="CHARMm">
<atomTypes>
</atomTypes>
<parameters>
<bond atom1="CT" atom2="NR56">
<quadratic
refValue="1.47"
forceConstant="390"/>
</bond>
<angle atom1="C5R" atom2="CF3" atom3="XF">
<quadratic
refValue="110.26"
forceConstant="53.5714"/>
</angle>
<angle atom1="CR56" atom2="CT" atom3="CT">
<quadratic
refValue="109.47"
forceConstant="70"/>
</angle>
<angle atom1="CR56" atom2="CT" atom3="HA">
<quadratic
refValue="109.47"
forceConstant="40"/>
</angle>
<angle atom1="CR56" atom2="CT" atom3="NX">
<quadratic
refValue="111.6"
forceConstant="70"/>
</angle>
<angle atom1="CT" atom2="CR56" atom3="N5R">
<quadratic
refValue="122"
forceConstant="58"/>
</angle>
<angle atom1="CT" atom2="CT" atom3="NR56">
<quadratic
refValue="111"
forceConstant="46.5"/>
</angle>
<angle atom1="CT" atom2="NR56" atom3="CR56">
<quadratic
refValue="130"
forceConstant="70"/>
</angle>
<angle atom1="CT" atom2="NR56" atom3="N5R">
<quadratic
refValue="127"
forceConstant="70"/>
</angle>
<angle atom1="N5R" atom2="C5R" atom3="CF3">
<quadratic
refValue="119.136"
forceConstant="68"/>
</angle>
<angle atom1="NR56" atom2="CR56" atom3="CT">
<quadratic
refValue="122"
forceConstant="58"/>
</angle>
<angle atom1="NR56" atom2="CT" atom3="HA">
<quadratic
refValue="109.47"
forceConstant="37.5"/>
</angle>
<torsion atom1="CT" atom2="CT" atom3="NR56" atom4="CR56">
<multiplecos
v1="0"
v2="0"
v3="0"
v4="0"
v5="0"
v6="0.15"
gamma1="0"
gamma2="0"
gamma3="0"
gamma4="0"
gamma5="0"
gamma6="180"/>
</torsion>
<torsion atom1="CT" atom2="CT" atom3="NR56" atom4="N5R">
<multiplecos
v1="0"
v2="0"
v3="0.07"
v4="0"
v5="0"
v6="0"
gamma1="0"
gamma2="0"
gamma3="0"
gamma4="0"
gamma5="0"
gamma6="0"/>
</torsion>
<torsion atom1="HA" atom2="CT" atom3="NR56" atom4="CR56">
<multiplecos
v1="0"
v2="0"
v3="0"
v4="0"
v5="0"
v6="0.15"
gamma1="0"
gamma2="0"
gamma3="0"
gamma4="0"
gamma5="0"
gamma6="180"/>
</torsion>
<torsion atom1="HA" atom2="CT" atom3="NR56" atom4="N5R">
<multiplecos
v1="0"
v2="0"
v3="0"
v4="0"
v5="0"
v6="0.15"
gamma1="0"
gamma2="0"
gamma3="0"
gamma4="0"
gamma5="0"
gamma6="180"/>
</torsion>
<torsion atom1="N5R" atom2="C5R" atom3="CF3" atom4="XF">
<multiplecos
v1="0"
v2="0"
v3="0"
v4="0"
v5="0"
v6="0.1"
gamma1="0"
gamma2="0"
gamma3="0"
gamma4="0"
gamma5="0"
gamma6="0"/>
</torsion>
<torsion atom1="N5R" atom2="CR56" atom3="CT" atom4="CT">
<multiplecos
v1="0"
v2="0"
v3="0"
v4="0"
v5="0"
v6="0.01"
gamma1="0"
gamma2="0"
gamma3="0"
gamma4="0"
gamma5="0"
gamma6="0"/>
</torsion>
<torsion atom1="N5R" atom2="CR56" atom3="CT" atom4="HA">
<multiplecos
v1="0"
v2="0"
v3="0"
v4="0"
v5="0"
v6="0.01"
gamma1="0"
gamma2="0"
gamma3="0"
gamma4="0"
gamma5="0"
gamma6="0"/>
</torsion>
<torsion atom1="N5R" atom2="CR56" atom3="CT" atom4="NX">
<multiplecos
v1="0"
v2="0"
v3="0"
v4="0"
v5="0"
v6="0.01"
gamma1="0"
gamma2="0"
gamma3="0"
gamma4="0"
gamma5="0"
gamma6="0"/>
</torsion>
<torsion atom1="NR56" atom2="CR56" atom3="CT" atom4="CT">
<multiplecos
v1="0"
v2="0"
v3="0"
v4="0"
v5="0"
v6="0.01"
gamma1="0"
gamma2="0"
gamma3="0"
gamma4="0"
gamma5="0"
gamma6="0"/>
</torsion>
<torsion atom1="NR56" atom2="CR56" atom3="CT" atom4="HA">
<multiplecos
v1="0"
v2="0"
v3="0"
v4="0"
v5="0"
v6="0.01"
gamma1="0"
gamma2="0"
gamma3="0"
gamma4="0"
gamma5="0"
gamma6="0"/>
</torsion>
<torsion atom1="NR56" atom2="CR56" atom3="CT" atom4="NX">
<multiplecos
v1="0"
v2="0"
v3="0"
v4="0"
v5="0"
v6="0.01"
gamma1="0"
gamma2="0"
gamma3="0"
gamma4="0"
gamma5="0"
gamma6="0"/>
</torsion>
<improper atom1="NR56" atom2="CR56" atom3="N5R" atom4="CT">
<cos1
refValue="0"
forceConstant="90"
periodicity="0"/>
</improper>
</parameters>
</forcefield>
</ffml>

@<SCITEGIC>MOL_PROPERTY
HBA_lipid_1
SciTegic.value.StringValue
1

@<SCITEGIC>MOL_PROPERTY
HBA_lipid_2
SciTegic.value.StringValue
0

@<SCITEGIC>MOL_PROPERTY
HBD_3
SciTegic.value.StringValue
1

@<SCITEGIC>MOL_PROPERTY
HYDROPHOBIC_4
SciTegic.value.StringValue
1

@<SCITEGIC>MOL_PROPERTY
Hydrogen Bond Energy
SciTegic.value.StringValue
0

@<SCITEGIC>MOL_PROPERTY
Improper Energy
SciTegic.value.StringValue
0.08663

@<SCITEGIC>MOL_PROPERTY
Initial Potential Energy
SciTegic.value.StringValue
56.7438

@<SCITEGIC>MOL_PROPERTY
Initial RMS Gradient
SciTegic.value.StringValue
13.7042

@<SCITEGIC>MOL_PROPERTY
MapNumber
SciTegic.value.StringValue
1

@<SCITEGIC>MOL_PROPERTY
MappedAtoms
SciTegic.value.StringValue
20,-1.05043,0.0357476,0.148071,1.6,HBA_lipid_1.11
20,-0.150855,2.78536,0.942041,2.2,HBA_lipid_1.21
21,3.08875,-0.579996,2.27466,1.6,HBD_3.11
21,3.8486,2.29771,2.65077,2.2,HBD_3.21
1,5.2,-0.8,-2.2,1.6,HYDROPHOBIC_4.11

@<SCITEGIC>MOL_PROPERTY
MappedFeatures
SciTegic.value.StringValue
HBA_lipid_1,HBD_3,HYDROPHOBIC_4

@<SCITEGIC>MOL_PROPERTY
MappedLocations
SciTegic.value.StringValue
HBA_lipid_1.11,HBA_lipid_1.21,HBD_3.11,HBD_3.21,HYDROPHOBIC_4.11

@<SCITEGIC>MOL_PROPERTY
MappingID
SciTegic.value.StringValue
1

@<SCITEGIC>MOL_PROPERTY
Minimization Criteria
SciTegic.value.StringValue
CONJUG> Minimization exiting with gradient tolerance ( 0.0100000) satisfied.

@<SCITEGIC>MOL_PROPERTY
PartialChargeMethod
SciTegic.value.StringValue
MomanyRone

@<SCITEGIC>MOL_PROPERTY
Pharmprint
SciTegic.value.StringValue
'1011'

@<SCITEGIC>MOL_PROPERTY
Pharmtype
SciTegic.value.StringValue
3

@<SCITEGIC>MOL_PROPERTY
Potential Energy
SciTegic.value.StringValue
31.9573

@<SCITEGIC>MOL_PROPERTY
RMS Gradient
SciTegic.value.StringValue
0.00957

@<SCITEGIC>MOL_PROPERTY
RelativeEnergy
SciTegic.value.StringValue
10.1956

@<SCITEGIC>MOL_PROPERTY
Solvation Free Energy
SciTegic.value.StringValue
0

@<SCITEGIC>MOL_PROPERTY
Uncert
SciTegic.value.StringValue
1.5

@<SCITEGIC>MOL_PROPERTY
Urey-Bradley Energy
SciTegic.value.StringValue
0

@<SCITEGIC>MOL_PROPERTY
UseResidueTemplateCharge
SciTegic.value.StringValue
True

@<SCITEGIC>MOL_PROPERTY
Van der Waals Energy
SciTegic.value.StringValue
-8.08481

@<SCITEGIC>MOL_PROPERTY
Error
SciTegic.value.StringValue
5.1769

@<SCITEGIC>MOL_PROPERTY
logActiv
SciTegic.value.StringValue
0.301029995663981

@<SCITEGIC>MOL_PROPERTY
logEstimate
SciTegic.value.StringValue
1.01509977164301

@<SCITEGIC>ATOM_PROPERTY
Formal Charge
SciTegic.value.StringValue
1 0
2 0
3 0
4 0
5 0
6 0
7 0
8 0
9 0
10 0
11 0
12 0
13 0
14 0
15 0
16 0
17 0
18 0
19 0
20 0
21 0
22 0
23 0
24 0
25 0
26 0
27 0
28 0
29 0
30 0
31 0
32 0
33 0
34 0
35 0
36 0
37 0
38 0
39 0
40 0
41 0
42 0
43 0
44 0
45 0
46 0
47 0
48 0
49 0
50 0
51 0
52 0

@<SCITEGIC>ATOM_PROPERTY
pdb_tempFactor
SciTegic.value.DoubleValue
1 0
2 0
3 0
4 0
5 0
6 0
7 0
8 0
9 0
10 0
11 0
12 0
13 0
14 0
15 0
16 0
17 0
18 0
19 0
20 0
21 0
22 0
23 0
24 0
25 0
26 0
27 0
28 0
29 0
30 0
31 0
32 0
33 0
34 0
35 0
36 0
37 0
38 0
39 0
40 0
41 0
42 0
43 0
44 0
45 0
46 0
47 0
48 0
49 0
50 0
51 0
52 0

@<SCITEGIC>ATOM_PROPERTY
pdb_occupancy
SciTegic.value.DoubleValue
1 1
2 1
3 1
4 1
5 1
6 1
7 1
8 1
9 1
10 1
11 1
12 1
13 1
14 1
15 1
16 1
17 1
18 1
19 1
20 1
21 1
22 1
23 1
24 1
25 1
26 1
27 1
28 1
29 1
30 1
31 1
32 1
33 1
34 1
35 1
36 1
37 1
38 1
39 1
40 1
41 1
42 1
43 1
44 1
45 1
46 1
47 1
48 1
49 1
50 1
51 1
52 1

@<TRIPOS>MOLECULE
dpp4_13
49  53  1  0  0
SMALL
FORMAL_CHARGES
@<TRIPOS>ATOM
    1 C1         5.8766    -1.1376    -2.7550 C.2        1 SUBUNIT  0
    2 C2         6.2098    -0.7267    -1.4540 C.2        1 SUBUNIT  0
    3 C3         5.2137    -0.2442    -0.5890 C.2        1 SUBUNIT  0
    4 C4         3.8756    -0.1694    -1.0278 C.2        1 SUBUNIT  0
    5 C5         3.5446    -0.5816    -2.3313 C.2        1 SUBUNIT  0
    6 C6         4.5417    -1.0669    -3.1946 C.2        1 SUBUNIT  0
    7 F7         4.2170    -1.4561    -4.4263 F          1 SUBUNIT  0
    8 C8         2.8100     0.3411    -0.1209 C.3        1 SUBUNIT  0
    9 C9         2.4344    -0.6786     0.9947 C.3        1 SUBUNIT  0
   10 C10        0.9801    -0.4990     1.4534 C.3        1 SUBUNIT  0
   11 C11        0.0241    -0.6493     0.2517 C.3        1 SUBUNIT  0
   12 C12        0.6948    -0.2774    -1.0983 C.3        1 SUBUNIT  0
   13 O13        1.6740     0.7323    -0.8927 O.3        1 SUBUNIT  0
   14 N14        3.3440    -0.5624     2.1296 N.3        1 SUBUNIT  0
   15 F15        5.5426     0.1418     0.6430 F          1 SUBUNIT  0
   16 F16        6.8299    -1.5954    -3.5688 F          1 SUBUNIT  0
   17 N17       -1.1795     0.1464     0.4659 N.3        1 SUBUNIT  0
   18 C18       -2.1657     0.0699    -0.6649 C.3        1 SUBUNIT  0
   19 C19       -3.4599    -0.1196     0.0592 C.2        1 SUBUNIT  0
   20 C20       -3.2788    -0.2169     1.4200 C.2        1 SUBUNIT  0
   21 C21       -1.8354    -0.1025     1.7950 C.3        1 SUBUNIT  0
   22 N22       -4.7873    -0.2260    -0.2287 N.2        1 SUBUNIT  0
   23 C23       -4.5512    -0.3962     1.9693 C.2        1 SUBUNIT  0
   24 N24       -5.4389    -0.3958     0.9387 N.pl3      1 SUBUNIT  0
   25 C25       -6.8105    -0.5731     1.3204 C.2        1 SUBUNIT  0
   26 C26       -7.1581    -0.7243     2.6177 C.2        1 SUBUNIT  0
   27 N27       -4.8475    -0.5561     3.4240 N.2        1 SUBUNIT  0
   28 C28       -6.1099    -0.7074     3.6679 C.2        1 SUBUNIT  0
   29 C29       -7.8712    -0.5887     0.2478 C.3        1 SUBUNIT  0
   30 H30       -6.4502    -0.8346     4.6859 H          1 SUBUNIT  0
   31 H31        7.2364    -0.7804    -1.1155 H          1 SUBUNIT  0
   32 H32        2.5199    -0.5254    -2.6708 H          1 SUBUNIT  0
   33 H33        3.1799     1.2682     0.3188 H          1 SUBUNIT  0
   34 H34        2.5166    -1.6969     0.6074 H          1 SUBUNIT  0
   35 H35        0.7196    -1.2209     2.2321 H          1 SUBUNIT  0
   36 H36        0.8782     0.4895     1.9030 H          1 SUBUNIT  0
   37 H37       -0.2816    -1.6932     0.1808 H          1 SUBUNIT  0
   38 H38       -0.0314     0.0861    -1.8255 H          1 SUBUNIT  0
   39 H39        1.1818    -1.1445    -1.5438 H          1 SUBUNIT  0
   40 H40        4.2025    -1.0887     1.9125 H          1 SUBUNIT  0
   41 H41        3.5944     0.4319     2.2400 H          1 SUBUNIT  0
   42 H42       -1.9670    -0.7733    -1.3107 H          1 SUBUNIT  0
   43 H43       -2.1596     0.9867    -1.2370 H          1 SUBUNIT  0
   44 H44       -1.6658     0.7265     2.4643 H          1 SUBUNIT  0
   45 H45       -1.4883    -1.0196     2.2483 H          1 SUBUNIT  0
   46 H46       -8.1932    -0.8544     2.8968 H          1 SUBUNIT  0
   47 H47       -8.8495    -0.3966     0.6913 H          1 SUBUNIT  0
   48 H48       -7.6294     0.1402    -0.5224 H          1 SUBUNIT  0
   49 H49       -7.9066    -1.5731    -0.2211 H          1 SUBUNIT  0
@<TRIPOS>BOND
    1     1     2 2
    2     1    16 1
    3     2     3 1
    4     2    31 1
    5     3     4 2
    6     3    15 1
    7     4     5 1
    8     4     8 1
    9     5     6 2
   10     5    32 1
   11     6     1 1
   12     6     7 1
   13     8    13 1
   14     8    33 1
   15     9     8 1
   16     9    14 1
   17     9    34 1
   18    10     9 1
   19    10    35 1
   20    10    36 1
   21    11    10 1
   22    11    17 1
   23    11    37 1
   24    12    11 1
   25    12    38 1
   26    12    39 1
   27    13    12 1
   28    14    40 1
   29    14    41 1
   30    18    17 1
   31    18    19 1
   32    18    42 1
   33    18    43 1
   34    19    20 1
   35    19    22 2
   36    20    21 1
   37    20    23 2
   38    21    17 1
   39    21    44 1
   40    21    45 1
   41    23    24 1
   42    23    27 1
   43    24    22 1
   44    24    25 1
   45    25    29 1
   46    26    25 2
   47    26    46 1
   48    27    28 2
   49    28    26 1
   50    28    30 1
   51    29    47 1
   52    29    48 1
   53    29    49 1
@<TRIPOS>SUBSTRUCTURE
1   ****   1
@<SCITEGIC>MOL_PROPERTY
AbsoluteEnergy
SciTegic.value.StringValue
104.088

@<SCITEGIC>MOL_PROPERTY
Activ
SciTegic.value.StringValue
44

@<SCITEGIC>MOL_PROPERTY
Angle Energy
SciTegic.value.StringValue
28.6562805175781

@<SCITEGIC>MOL_PROPERTY
Bond Energy
SciTegic.value.StringValue
4.08552980422974

@<SCITEGIC>MOL_PROPERTY
CHARMm Energy
SciTegic.value.StringValue
46.2027206420898

@<SCITEGIC>MOL_PROPERTY
Clean Energy
SciTegic.value.StringValue
68.6101150512695

@<SCITEGIC>MOL_PROPERTY
ConfNumber
SciTegic.value.StringValue
44

@<SCITEGIC>MOL_PROPERTY
Dihedral Energy
SciTegic.value.StringValue
13.8611402511597

@<SCITEGIC>MOL_PROPERTY
Electrostatic Energy
SciTegic.value.StringValue
3.05672001838684

@<SCITEGIC>MOL_PROPERTY
Estimate
SciTegic.value.StringValue
11.0733

@<SCITEGIC>MOL_PROPERTY
FitValue
SciTegic.value.StringValue
5.98172

@<SCITEGIC>MOL_PROPERTY
Forcefield
SciTegic.value.StringValue
CHARMm

@<SCITEGIC>MOL_PROPERTY
ForcefieldBase
SciTegic.value.StringValue
CHARMm

@<SCITEGIC>MOL_PROPERTY
ForcefieldFFML
SciTegic.value.StringValue
<?xml version="1.0" encoding="UTF-8"?>
<!DOCTYPE ffml SYSTEM "Ffml.dtd">
<ffml version="1.0">
<forcefield name="CHARMm" derivedFrom="CHARMm" base="CHARMm">
<atomTypes>
</atomTypes>
<parameters>
</parameters>
</forcefield>
</ffml>

@<SCITEGIC>MOL_PROPERTY
HBA_lipid_1
SciTegic.value.StringValue
1

@<SCITEGIC>MOL_PROPERTY
HBA_lipid_2
SciTegic.value.StringValue
0

@<SCITEGIC>MOL_PROPERTY
HBD_3
SciTegic.value.StringValue
1

@<SCITEGIC>MOL_PROPERTY
HYDROPHOBIC_4
SciTegic.value.StringValue
1

@<SCITEGIC>MOL_PROPERTY
Hydrogen Bond Energy
SciTegic.value.StringValue
0

@<SCITEGIC>MOL_PROPERTY
Improper Energy
SciTegic.value.StringValue
0.0130200004205108

@<SCITEGIC>MOL_PROPERTY
Initial Potential Energy
SciTegic.value.StringValue
77.7831420898438

@<SCITEGIC>MOL_PROPERTY
Initial RMS Gradient
SciTegic.value.StringValue
27.6327095031738

@<SCITEGIC>MOL_PROPERTY
MapNumber
SciTegic.value.StringValue
1

@<SCITEGIC>MOL_PROPERTY
MappedAtoms
SciTegic.value.StringValue
17,-1.05043,0.0357476,0.148071,1.6,HBA_lipid_1.11
17,-0.150855,2.78536,0.942041,2.2,HBA_lipid_1.21
14,3.08875,-0.579996,2.27466,1.6,HBD_3.11
14,3.8486,2.29771,2.65077,2.2,HBD_3.21
1,5.2,-0.8,-2.2,1.6,HYDROPHOBIC_4.11

@<SCITEGIC>MOL_PROPERTY
MappedFeatures
SciTegic.value.StringValue
HBA_lipid_1,HBD_3,HYDROPHOBIC_4

@<SCITEGIC>MOL_PROPERTY
MappedLocations
SciTegic.value.StringValue
HBA_lipid_1.11,HBA_lipid_1.21,HBD_3.11,HBD_3.21,HYDROPHOBIC_4.11

@<SCITEGIC>MOL_PROPERTY
MappingID
SciTegic.value.StringValue
1

@<SCITEGIC>MOL_PROPERTY
Minimization Criteria
SciTegic.value.StringValue
CONJUG> Minimization exiting with gradient tolerance ( 0.0100000) satisfied.

@<SCITEGIC>MOL_PROPERTY
PartialChargeMethod
SciTegic.value.StringValue
MomanyRone

@<SCITEGIC>MOL_PROPERTY
Pharmprint
SciTegic.value.StringValue
'1011'

@<SCITEGIC>MOL_PROPERTY
Pharmtype
SciTegic.value.StringValue
3

@<SCITEGIC>MOL_PROPERTY
Potential Energy
SciTegic.value.StringValue
46.2027206420898

@<SCITEGIC>MOL_PROPERTY
RMS Gradient
SciTegic.value.StringValue
0.00779999978840351

@<SCITEGIC>MOL_PROPERTY
RelativeEnergy
SciTegic.value.StringValue
17.8597

@<SCITEGIC>MOL_PROPERTY
Solvation Free Energy
SciTegic.value.StringValue
0

@<SCITEGIC>MOL_PROPERTY
Uncert
SciTegic.value.StringValue
1.5

@<SCITEGIC>MOL_PROPERTY
Urey-Bradley Energy
SciTegic.value.StringValue
0

@<SCITEGIC>MOL_PROPERTY
UseResidueTemplateCharge
SciTegic.value.StringValue
True

@<SCITEGIC>MOL_PROPERTY
Van der Waals Energy
SciTegic.value.StringValue
-3.46998000144959

@<SCITEGIC>MOL_PROPERTY
Error
SciTegic.value.StringValue
-3.97352189500871

@<SCITEGIC>MOL_PROPERTY
logActiv
SciTegic.value.StringValue
1.64345267648619

@<SCITEGIC>MOL_PROPERTY
logEstimate
SciTegic.value.StringValue
1.04427706606538

@<SCITEGIC>ATOM_PROPERTY
Formal Charge
SciTegic.value.StringValue
1 0
2 0
3 0
4 0
5 0
6 0
7 0
8 0
9 0
10 0
11 0
12 0
13 0
14 0
15 0
16 0
17 0
18 0
19 0
20 0
21 0
22 0
23 0
24 0
25 0
26 0
27 0
28 0
29 0
30 0
31 0
32 0
33 0
34 0
35 0
36 0
37 0
38 0
39 0
40 0
41 0
42 0
43 0
44 0
45 0
46 0
47 0
48 0
49 0

@<SCITEGIC>ATOM_PROPERTY
pdb_tempFactor
SciTegic.value.DoubleValue
1 0
2 0
3 0
4 0
5 0
6 0
7 0
8 0
9 0
10 0
11 0
12 0
13 0
14 0
15 0
16 0
17 0
18 0
19 0
20 0
21 0
22 0
23 0
24 0
25 0
26 0
27 0
28 0
29 0
30 0
31 0
32 0
33 0
34 0
35 0
36 0
37 0
38 0
39 0
40 0
41 0
42 0
43 0
44 0
45 0
46 0
47 0
48 0
49 0

@<SCITEGIC>ATOM_PROPERTY
pdb_occupancy
SciTegic.value.DoubleValue
1 1
2 1
3 1
4 1
5 1
6 1
7 1
8 1
9 1
10 1
11 1
12 1
13 1
14 1
15 1
16 1
17 1
18 1
19 1
20 1
21 1
22 1
23 1
24 1
25 1
26 1
27 1
28 1
29 1
30 1
31 1
32 1
33 1
34 1
35 1
36 1
37 1
38 1
39 1
40 1
41 1
42 1
43 1
44 1
45 1
46 1
47 1
48 1
49 1

@<TRIPOS>MOLECULE
dpp4_8
56  58  1  0  0
SMALL
FORMAL_CHARGES
@<TRIPOS>ATOM
    1 N1         0.5770    -4.1139    -0.4506 N.am       1 SUBUNIT  0
    2 N2         2.9107    -4.7180    -0.3051 N.am       1 SUBUNIT  0
    3 C3         1.8767    -4.0232    -0.9257 C.2        1 SUBUNIT  0
    4 C4         2.6674    -5.5180     0.8078 C.2        1 SUBUNIT  0
    5 C5         0.2915    -4.8942     0.6510 C.2        1 SUBUNIT  0
    6 C6         1.4077    -5.6198     1.2909 C.2        1 SUBUNIT  0
    7 C7        -0.5085    -3.3701    -1.1229 C.3        1 SUBUNIT  0
    8 C8        -0.9205    -2.1491    -0.3307 C.2        1 SUBUNIT  0
    9 C9        -2.0233    -1.9358     0.4959 C.2        1 SUBUNIT  0
   10 N10       -1.8777    -0.6617     0.9374 N.pl3      1 SUBUNIT  0
   11 N11       -0.7795    -0.0088     0.4812 N.2        1 SUBUNIT  0
   12 N12       -0.2462    -0.9849    -0.2885 N.2        1 SUBUNIT  0
   13 O13       -0.8332    -4.9896     1.0852 O.2        1 SUBUNIT  0
   14 O14        2.1144    -3.3334    -1.8943 O.2        1 SUBUNIT  0
   15 N15        3.6873    -6.1977     1.4172 N.pl3      1 SUBUNIT  0
   16 C16        4.4923    -7.1835     0.6556 C.3        1 SUBUNIT  0
   17 C17        5.2133    -8.1566     1.6027 C.3        1 SUBUNIT  0
   18 C18        6.1104    -7.4380     2.6266 C.3        1 SUBUNIT  0
   19 C19        5.5204    -6.0973     3.1290 C.3        1 SUBUNIT  0
   20 C20        4.0063    -5.9660     2.8483 C.3        1 SUBUNIT  0
   21 N21        6.2352    -4.9682     2.5333 N.3        1 SUBUNIT  0
   22 C22        4.2808    -4.5875    -0.8546 C.3        1 SUBUNIT  0
   23 C23        4.5394    -3.2334    -1.3372 C.1        1 SUBUNIT  0
   24 C24        4.7510    -2.1309    -1.7297 C.1        1 SUBUNIT  0
   25 C25        5.0103    -0.7768    -2.2130 C.3        1 SUBUNIT  0
   26 C26       -2.8445    -0.0283     1.8494 C.3        1 SUBUNIT  0
   27 C27       -4.1959     0.1257     1.2071 C.2        1 SUBUNIT  0
   28 C28       -5.2466     0.4220     1.9898 C.2        1 SUBUNIT  0
   29 C29       -6.5858     0.5837     1.4122 C.2        1 SUBUNIT  0
   30 O30       -7.5533     0.8828     2.2744 O.3        1 SUBUNIT  0
   31 O31       -6.7619     0.4475     0.2240 O.2        1 SUBUNIT  0
   32 H32        1.1917    -6.2342     2.1559 H          1 SUBUNIT  0
   33 H33       -1.3676    -4.0292    -1.2485 H          1 SUBUNIT  0
   34 H34       -0.1739    -3.0656    -2.1133 H          1 SUBUNIT  0
   35 H35       -2.8322    -2.6102     0.7510 H          1 SUBUNIT  0
   36 H36        5.2184    -6.6482     0.0437 H          1 SUBUNIT  0
   37 H37        3.8443    -7.7402    -0.0229 H          1 SUBUNIT  0
   38 H38        4.4662    -8.7439     2.1389 H          1 SUBUNIT  0
   39 H39        5.8052    -8.8741     1.0311 H          1 SUBUNIT  0
   40 H40        7.1019    -7.2860     2.1976 H          1 SUBUNIT  0
   41 H41        6.2667    -8.1051     3.4749 H          1 SUBUNIT  0
   42 H42        5.6723    -6.0380     4.2077 H          1 SUBUNIT  0
   43 H43        3.4613    -6.7048     3.4401 H          1 SUBUNIT  0
   44 H44        3.6404    -4.9847     3.1634 H          1 SUBUNIT  0
   45 H45        7.1847    -4.9455     2.9300 H          1 SUBUNIT  0
   46 H46        6.3120    -5.1356     1.5212 H          1 SUBUNIT  0
   47 H47        5.0043    -4.8403    -0.0791 H          1 SUBUNIT  0
   48 H48        4.4082    -5.2941    -1.6739 H          1 SUBUNIT  0
   49 H49        4.3232    -0.5432    -3.0224 H          1 SUBUNIT  0
   50 H50        4.9361    -0.0745    -1.3809 H          1 SUBUNIT  0
   51 H51        6.0252    -0.7200    -2.6059 H          1 SUBUNIT  0
   52 H52       -2.4664     0.9462     2.1587 H          1 SUBUNIT  0
   53 H53       -2.9323    -0.6266     2.7570 H          1 SUBUNIT  0
   54 H54       -4.4174     0.0222     0.1533 H          1 SUBUNIT  0
   55 H55       -5.1843     0.5581     3.0585 H          1 SUBUNIT  0
   56 H56       -8.4569     1.0029     1.9488 H          1 SUBUNIT  0
@<TRIPOS>BOND
    1     1     5 1
    2     1     7 1
    3     2     3 1
    4     2    22 1
    5     3     1 1
    6     3    14 2
    7     4     2 1
    8     4    15 1
    9     5     6 1
   10     5    13 2
   11     6     4 2
   12     6    32 1
   13     7     8 1
   14     7    33 1
   15     7    34 1
   16     9     8 2
   17     9    10 1
   18     9    35 1
   19    10    11 1
   20    10    26 1
   21    11    12 2
   22    12     8 1
   23    15    16 1
   24    16    17 1
   25    16    36 1
   26    16    37 1
   27    17    18 1
   28    17    38 1
   29    17    39 1
   30    18    19 1
   31    18    40 1
   32    18    41 1
   33    19    20 1
   34    19    21 1
   35    19    42 1
   36    20    15 1
   37    20    43 1
   38    20    44 1
   39    21    45 1
   40    21    46 1
   41    22    23 1
   42    22    47 1
   43    22    48 1
   44    23    24 3
   45    24    25 1
   46    25    49 1
   47    25    50 1
   48    25    51 1
   49    26    27 1
   50    26    52 1
   51    26    53 1
   52    27    28 2
   53    27    54 1
   54    28    29 1
   55    28    55 1
   56    29    30 1
   57    29    31 2
   58    30    56 1
@<TRIPOS>SUBSTRUCTURE
1   ****   1
@<SCITEGIC>MOL_PROPERTY
AbsoluteEnergy
SciTegic.value.StringValue
80.6073

@<SCITEGIC>MOL_PROPERTY
Activ
SciTegic.value.StringValue
9.5600004196167

@<SCITEGIC>MOL_PROPERTY
Angle Energy
SciTegic.value.StringValue
11.6511001586914

@<SCITEGIC>MOL_PROPERTY
Bond Energy
SciTegic.value.StringValue
0.755800008773804

@<SCITEGIC>MOL_PROPERTY
CHARMm Energy
SciTegic.value.StringValue
-31.1847400665283

@<SCITEGIC>MOL_PROPERTY
Clean Energy
SciTegic.value.StringValue
77.0604934692383

@<SCITEGIC>MOL_PROPERTY
ConfNumber
SciTegic.value.StringValue
176

@<SCITEGIC>MOL_PROPERTY
Dihedral Energy
SciTegic.value.StringValue
12.7239999771118

@<SCITEGIC>MOL_PROPERTY
Electrostatic Energy
SciTegic.value.StringValue
-49.759838104248

@<SCITEGIC>MOL_PROPERTY
Estimate
SciTegic.value.StringValue
11.8578

@<SCITEGIC>MOL_PROPERTY
FitValue
SciTegic.value.StringValue
5.952

@<SCITEGIC>MOL_PROPERTY
Forcefield
SciTegic.value.StringValue
CHARMm

@<SCITEGIC>MOL_PROPERTY
ForcefieldBase
SciTegic.value.StringValue
CHARMm

@<SCITEGIC>MOL_PROPERTY
ForcefieldFFML
SciTegic.value.StringValue
<?xml version="1.0" encoding="UTF-8"?>
<!DOCTYPE ffml SYSTEM "Ffml.dtd">
<ffml version="1.0">
<forcefield name="CHARMm" derivedFrom="CHARMm" base="CHARMm">
<atomTypes>
</atomTypes>
<parameters>
<angle atom1="N5R" atom2="CT" atom3="CUA1">
<quadratic
refValue="111.097"
forceConstant="58.4444"/>
</angle>
<angle atom1="NX" atom2="CT" atom3="CUY1">
<quadratic
refValue="110.334"
forceConstant="64.0769"/>
</angle>
<angle atom1="NX" atom2="CUA1" atom3="NX">
<quadratic
refValue="120"
forceConstant="60"/>
</angle>
</parameters>
</forcefield>
</ffml>

@<SCITEGIC>MOL_PROPERTY
HBA_lipid_1
SciTegic.value.StringValue
1

@<SCITEGIC>MOL_PROPERTY
HBA_lipid_2
SciTegic.value.StringValue
1

@<SCITEGIC>MOL_PROPERTY
HBD_3
SciTegic.value.StringValue
0

@<SCITEGIC>MOL_PROPERTY
HYDROPHOBIC_4
SciTegic.value.StringValue
1

@<SCITEGIC>MOL_PROPERTY
Hydrogen Bond Energy
SciTegic.value.StringValue
0

@<SCITEGIC>MOL_PROPERTY
Improper Energy
SciTegic.value.StringValue
0.546660006046295

@<SCITEGIC>MOL_PROPERTY
Initial Potential Energy
SciTegic.value.StringValue
-3.64041996002197

@<SCITEGIC>MOL_PROPERTY
Initial RMS Gradient
SciTegic.value.StringValue
14.2234296798706

@<SCITEGIC>MOL_PROPERTY
MapNumber
SciTegic.value.StringValue
1

@<SCITEGIC>MOL_PROPERTY
MappedAtoms
SciTegic.value.StringValue
11,-1.05043,0.0357476,0.148071,1.6,HBA_lipid_1.11
11,-0.150855,2.78536,0.942041,2.2,HBA_lipid_1.21
31,-6.95385,0.299794,0.769707,1.6,HBA_lipid_2.11
31,-9.01679,1.0633,-1.30596,2.2,HBA_lipid_2.21
25,5.2,-0.8,-2.2,1.6,HYDROPHOBIC_4.11

@<SCITEGIC>MOL_PROPERTY
MappedFeatures
SciTegic.value.StringValue
HBA_lipid_1,HBA_lipid_2,HYDROPHOBIC_4

@<SCITEGIC>MOL_PROPERTY
MappedLocations
SciTegic.value.StringValue
HBA_lipid_1.11,HBA_lipid_1.21,HBA_lipid_2.11,HBA_lipid_2.21,HYDROPHOBIC_4.11

@<SCITEGIC>MOL_PROPERTY
MappingID
SciTegic.value.StringValue
1

@<SCITEGIC>MOL_PROPERTY
Minimization Criteria
SciTegic.value.StringValue
CONJUG> Minimization exiting with gradient tolerance ( 0.0100000) satisfied.

@<SCITEGIC>MOL_PROPERTY
PartialChargeMethod
SciTegic.value.StringValue
MomanyRone

@<SCITEGIC>MOL_PROPERTY
Pharmprint
SciTegic.value.StringValue
'1101'

@<SCITEGIC>MOL_PROPERTY
Pharmtype
SciTegic.value.StringValue
3

@<SCITEGIC>MOL_PROPERTY
Potential Energy
SciTegic.value.StringValue
-31.1847400665283

@<SCITEGIC>MOL_PROPERTY
RMS Gradient
SciTegic.value.StringValue
0.00970000028610229

@<SCITEGIC>MOL_PROPERTY
RelativeEnergy
SciTegic.value.StringValue
13.7246

@<SCITEGIC>MOL_PROPERTY
Solvation Free Energy
SciTegic.value.StringValue
0

@<SCITEGIC>MOL_PROPERTY
Uncert
SciTegic.value.StringValue
1.5

@<SCITEGIC>MOL_PROPERTY
Urey-Bradley Energy
SciTegic.value.StringValue
0

@<SCITEGIC>MOL_PROPERTY
UseResidueTemplateCharge
SciTegic.value.StringValue
True

@<SCITEGIC>MOL_PROPERTY
Van der Waals Energy
SciTegic.value.StringValue
-7.10244989395142

@<SCITEGIC>MOL_PROPERTY
Error
SciTegic.value.StringValue
1.24035559409269

@<SCITEGIC>MOL_PROPERTY
logActiv
SciTegic.value.StringValue
0.98045791133857

@<SCITEGIC>MOL_PROPERTY
logEstimate
SciTegic.value.StringValue
1.07400412102759

@<SCITEGIC>ATOM_PROPERTY
Formal Charge
SciTegic.value.StringValue
1 0
2 0
3 0
4 0
5 0
6 0
7 0
8 0
9 0
10 0
11 0
12 0
13 0
14 0
15 0
16 0
17 0
18 0
19 0
20 0
21 0
22 0
23 0
24 0
25 0
26 0
27 0
28 0
29 0
30 0
31 0
32 0
33 0
34 0
35 0
36 0
37 0
38 0
39 0
40 0
41 0
42 0
43 0
44 0
45 0
46 0
47 0
48 0
49 0
50 0
51 0
52 0
53 0
54 0
55 0
56 0

@<SCITEGIC>ATOM_PROPERTY
pdb_tempFactor
SciTegic.value.DoubleValue
1 0
2 0
3 0
4 0
5 0
6 0
7 0
8 0
9 0
10 0
11 0
12 0
13 0
14 0
15 0
16 0
17 0
18 0
19 0
20 0
21 0
22 0
23 0
24 0
25 0
26 0
27 0
28 0
29 0
30 0
31 0
32 0
33 0
34 0
35 0
36 0
37 0
38 0
39 0
40 0
41 0
42 0
43 0
44 0
45 0
46 0
47 0
48 0
49 0
50 0
51 0
52 0
53 0
54 0
55 0
56 0

@<SCITEGIC>ATOM_PROPERTY
pdb_occupancy
SciTegic.value.DoubleValue
1 1
2 1
3 1
4 1
5 1
6 1
7 1
8 1
9 1
10 1
11 1
12 1
13 1
14 1
15 1
16 1
17 1
18 1
19 1
20 1
21 1
22 1
23 1
24 1
25 1
26 1
27 1
28 1
29 1
30 1
31 1
32 1
33 1
34 1
35 1
36 1
37 1
38 1
39 1
40 1
41 1
42 1
43 1
44 1
45 1
46 1
47 1
48 1
49 1
50 1
51 1
52 1
53 1
54 1
55 1
56 1

@<TRIPOS>MOLECULE
dpp4_4
60  64  1  0  0
SMALL
FORMAL_CHARGES
@<TRIPOS>ATOM
    1 N1        -2.3324    -1.5739     0.3204 N.am       1 SUBUNIT  0
    2 C2        -2.7503    -2.8398    -0.1161 C.2        1 SUBUNIT  0
    3 N3        -2.1361    -3.5392    -1.1670 N.am       1 SUBUNIT  0
    4 C4        -0.9898    -2.8450    -1.8224 C.2        1 SUBUNIT  0
    5 C5        -0.5952    -1.6200    -1.3765 C.2        1 SUBUNIT  0
    6 C6        -1.2627    -0.9153    -0.2689 C.2        1 SUBUNIT  0
    7 N7         0.4926    -1.2926    -2.2083 N.pl3      1 SUBUNIT  0
    8 C8        -0.2583    -3.3003    -2.8476 C.2        1 SUBUNIT  0
    9 C9         0.7096    -2.3456    -3.1330 C.2        1 SUBUNIT  0
   10 N10        1.7438    -2.4156    -4.1799 N.pl3      1 SUBUNIT  0
   11 C11        2.4941    -3.6674    -4.4344 C.3        1 SUBUNIT  0
   12 C12        2.4558    -4.0426    -5.9232 C.3        1 SUBUNIT  0
   13 N13        2.8002    -2.8455    -6.7345 N.pl3      1 SUBUNIT  1
   14 C14        2.0228    -1.5961    -6.5154 C.3        1 SUBUNIT  0
   15 C15        2.0656    -1.2391    -5.0194 C.3        1 SUBUNIT  0
   16 C16       -0.4460    -4.5510    -3.5350 C.1        1 SUBUNIT  0
   17 O17       -0.8842     0.1760     0.0925 O.2        1 SUBUNIT  0
   18 O18       -3.6896    -3.3702     0.4333 O.2        1 SUBUNIT  0
   19 C19        1.2794    -0.0524    -2.1382 C.3        1 SUBUNIT  0
   20 C20        2.7099    -0.3399    -2.1444 C.1        1 SUBUNIT  0
   21 C21        3.8760    -0.5734    -2.1468 C.1        1 SUBUNIT  0
   22 C22        5.3082    -0.8617    -2.1529 C.3        1 SUBUNIT  0
   23 N23       -0.5959    -5.5594    -4.0900 N.1        1 SUBUNIT  0
   24 H24        1.4572    -4.3853    -6.2046 H          1 SUBUNIT  0
   25 C25        3.6867    -2.8891    -7.5700 C.2        1 SUBUNIT  0
   26 C26       -3.0469    -0.9165     1.4347 C.3        1 SUBUNIT  0
   27 C27       -4.4265    -0.5344     1.0498 C.2        1 SUBUNIT  0
   28 C28       -6.8695    -0.9024     1.0613 C.2        1 SUBUNIT  0
   29 C29       -5.5589    -1.3121     1.4594 C.2        1 SUBUNIT  0
   30 N30       -7.0320     0.2326     0.2920 N.2        1 SUBUNIT  0
   31 C31       -4.6430     0.6302     0.2552 C.2        1 SUBUNIT  0
   32 C32       -5.9572     0.9929    -0.1109 C.2        1 SUBUNIT  0
   33 C33       -5.3705    -2.4814     2.2518 C.2        1 SUBUNIT  0
   34 C34       -6.4946    -3.2354     2.6461 C.2        1 SUBUNIT  0
   35 C35       -7.9779    -1.6790     1.4722 C.2        1 SUBUNIT  0
   36 C36       -7.7888    -2.8354     2.2572 C.2        1 SUBUNIT  0
   37 C37       -3.5140     1.4272    -0.1701 C.1        1 SUBUNIT  0
   38 N38       -2.6105     2.0694    -0.5102 N.1        1 SUBUNIT  0
   39 H39       -2.4446    -4.4445    -1.4650 H          1 SUBUNIT  0
   40 H40        3.5282    -3.5145    -4.1211 H          1 SUBUNIT  0
   41 H41        2.0987    -4.4840    -3.8297 H          1 SUBUNIT  0
   42 H42        3.1431    -4.8682    -6.1227 H          1 SUBUNIT  0
   43 H43        0.9932    -1.7588    -6.8380 H          1 SUBUNIT  0
   44 H44        2.4192    -0.7714    -7.1107 H          1 SUBUNIT  0
   45 H45        3.0660    -0.8948    -4.7526 H          1 SUBUNIT  0
   46 H46        1.3817    -0.4155    -4.8092 H          1 SUBUNIT  0
   47 H47        1.0301     0.5837    -2.9869 H          1 SUBUNIT  0
   48 H48        1.0197     0.4903    -1.2288 H          1 SUBUNIT  0
   49 H49        5.5646    -1.4520    -1.2735 H          1 SUBUNIT  0
   50 H50        5.5759    -1.3560    -3.0862 H          1 SUBUNIT  0
   51 H51        5.8665     0.0740    -2.0995 H          1 SUBUNIT  0
   52 H52        3.9540    -2.0366    -8.1740 H          1 SUBUNIT  0
   53 H53        4.2366    -3.8059    -7.7230 H          1 SUBUNIT  0
   54 H54       -2.4952    -0.0275     1.7413 H          1 SUBUNIT  0
   55 H55       -3.0832    -1.5961     2.2877 H          1 SUBUNIT  0
   56 H56       -6.1335     1.8649    -0.7058 H          1 SUBUNIT  0
   57 H57       -4.3813    -2.8081     2.5632 H          1 SUBUNIT  0
   58 H58       -6.3508    -4.1165     3.2447 H          1 SUBUNIT  0
   59 H59       -8.9681    -1.3971     1.1892 H          1 SUBUNIT  0
   60 H60       -8.6383    -3.4232     2.5653 H          1 SUBUNIT  0
@<TRIPOS>BOND
    1     1     2 1
    2     1     6 1
    3     1    26 1
    4     2     3 1
    5     2    18 2
    6     3     4 1
    7     3    39 1
    8     4     5 2
    9     4     8 1
   10     5     6 1
   11     5     7 1
   12     6    17 2
   13     7    19 1
   14     8     9 2
   15     8    16 1
   16     9     7 1
   17     9    10 1
   18    10    11 1
   19    11    12 1
   20    11    40 1
   21    11    41 1
   22    12    13 1
   23    12    24 1
   24    12    42 1
   25    13    14 1
   26    13    25 2
   27    14    15 1
   28    14    43 1
   29    14    44 1
   30    15    10 1
   31    15    45 1
   32    15    46 1
   33    16    23 3
   34    19    20 1
   35    19    47 1
   36    19    48 1
   37    20    21 3
   38    21    22 1
   39    22    49 1
   40    22    50 1
   41    22    51 1
   42    25    52 1
   43    25    53 1
   44    26    27 1
   45    26    54 1
   46    26    55 1
   47    27    31 2
   48    28    29 1
   49    28    35 2
   50    29    27 1
   51    29    33 2
   52    30    28 1
   53    31    32 1
   54    31    37 1
   55    32    30 2
   56    32    56 1
   57    33    57 1
   58    34    33 1
   59    34    58 1
   60    35    36 1
   61    35    59 1
   62    36    34 2
   63    36    60 1
   64    37    38 3
@<TRIPOS>SUBSTRUCTURE
1   ****   1
@<SCITEGIC>MOL_PROPERTY
AbsoluteEnergy
SciTegic.value.StringValue
122.174

@<SCITEGIC>MOL_PROPERTY
Activ
SciTegic.value.StringValue
2

@<SCITEGIC>MOL_PROPERTY
Angle Energy
SciTegic.value.StringValue
15.6219501495361

@<SCITEGIC>MOL_PROPERTY
Bond Energy
SciTegic.value.StringValue
3.67260003089905

@<SCITEGIC>MOL_PROPERTY
CHARMm Energy
SciTegic.value.StringValue
9.16697978973389

@<SCITEGIC>MOL_PROPERTY
Clean Energy
SciTegic.value.StringValue
111.829704284668

@<SCITEGIC>MOL_PROPERTY
ConfNumber
SciTegic.value.StringValue
22

@<SCITEGIC>MOL_PROPERTY
Dihedral Energy
SciTegic.value.StringValue
8.65447044372559

@<SCITEGIC>MOL_PROPERTY
Electrostatic Energy
SciTegic.value.StringValue
-25.0961799621582

@<SCITEGIC>MOL_PROPERTY
Estimate
SciTegic.value.StringValue
12.7848

@<SCITEGIC>MOL_PROPERTY
FitValue
SciTegic.value.StringValue
5.91931

@<SCITEGIC>MOL_PROPERTY
Forcefield
SciTegic.value.StringValue
CHARMm

@<SCITEGIC>MOL_PROPERTY
ForcefieldBase
SciTegic.value.StringValue
CHARMm

@<SCITEGIC>MOL_PROPERTY
ForcefieldFFML
SciTegic.value.StringValue
<?xml version="1.0" encoding="UTF-8"?>
<!DOCTYPE ffml SYSTEM "Ffml.dtd">
<ffml version="1.0">
<forcefield name="CHARMm" derivedFrom="CHARMm" base="CHARMm">
<atomTypes>
</atomTypes>
<parameters>
<bond atom1="C5R" atom2="CUY2">
<quadratic
refValue="1.451"
forceConstant="342.5"/>
</bond>
<bond atom1="C5R" atom2="NX">
<quadratic
refValue="1.47"
forceConstant="390"/>
</bond>
<angle atom1="C5R" atom2="C5R" atom3="CUY2">
<quadratic
refValue="117.083"
forceConstant="72.5"/>
</angle>
<angle atom1="C5R" atom2="C5R" atom3="NX">
<quadratic
refValue="126"
forceConstant="65"/>
</angle>
<angle atom1="C5R" atom2="CUY2" atom3="N">
<quadratic
refValue="180"
forceConstant="44"/>
</angle>
<angle atom1="C5R" atom2="NX" atom3="CT">
<quadratic
refValue="120"
forceConstant="80"/>
</angle>
<angle atom1="CR56" atom2="C5R" atom3="CUY2">
<quadratic
refValue="119.154"
forceConstant="72.3077"/>
</angle>
<angle atom1="CR56" atom2="NP" atom3="H">
<quadratic
refValue="120"
forceConstant="30"/>
</angle>
<angle atom1="N5R" atom2="C5R" atom3="NX">
<quadratic
refValue="127"
forceConstant="70"/>
</angle>
<angle atom1="N5R" atom2="CT" atom3="CUY1">
<quadratic
refValue="110.845"
forceConstant="51"/>
</angle>
<angle atom1="NP" atom2="CR56" atom3="C5R">
<quadratic
refValue="126"
forceConstant="65"/>
</angle>
<angle atom1="NX" atom2="C" atom3="CR56">
<quadratic
refValue="117.5"
forceConstant="70"/>
</angle>
<angle atom1="NX" atom2="C" atom3="HA">
<quadratic
refValue="110.4"
forceConstant="55"/>
</angle>
<torsion atom1="C5R" atom2="C5R" atom3="CUY2" atom4="N">
<multiplecos
v1="0"
v2="0"
v3="0"
v4="0"
v5="0"
v6="0"
gamma1="0"
gamma2="0"
gamma3="0"
gamma4="0"
gamma5="0"
gamma6="0"/>
</torsion>
<torsion atom1="CR56" atom2="C5R" atom3="CUY2" atom4="N">
<multiplecos
v1="0"
v2="0"
v3="0"
v4="0"
v5="0"
v6="0"
gamma1="0"
gamma2="0"
gamma3="0"
gamma4="0"
gamma5="0"
gamma6="0"/>
</torsion>
<improper atom1="NX" atom2="CT" atom3="CT" atom4="C5R">
<cos1
refValue="0"
forceConstant="40"
periodicity="0"/>
</improper>
</parameters>
</forcefield>
</ffml>

@<SCITEGIC>MOL_PROPERTY
HBA_lipid_1
SciTegic.value.StringValue
1

@<SCITEGIC>MOL_PROPERTY
HBA_lipid_2
SciTegic.value.StringValue
1

@<SCITEGIC>MOL_PROPERTY
HBD_3
SciTegic.value.StringValue
0

@<SCITEGIC>MOL_PROPERTY
HYDROPHOBIC_4
SciTegic.value.StringValue
1

@<SCITEGIC>MOL_PROPERTY
Hydrogen Bond Energy
SciTegic.value.StringValue
0

@<SCITEGIC>MOL_PROPERTY
Improper Energy
SciTegic.value.StringValue
0.555390000343323

@<SCITEGIC>MOL_PROPERTY
Initial Potential Energy
SciTegic.value.StringValue
57.4132385253906

@<SCITEGIC>MOL_PROPERTY
Initial RMS Gradient
SciTegic.value.StringValue
27.8440704345703

@<SCITEGIC>MOL_PROPERTY
MapNumber
SciTegic.value.StringValue
1

@<SCITEGIC>MOL_PROPERTY
MappedAtoms
SciTegic.value.StringValue
17,-1.05043,0.0357476,0.148071,1.6,HBA_lipid_1.11
17,-0.150855,2.78536,0.942041,2.2,HBA_lipid_1.21
30,-6.95385,0.299794,0.769707,1.6,HBA_lipid_2.11
30,-9.01679,1.0633,-1.30596,2.2,HBA_lipid_2.21
22,5.2,-0.8,-2.2,1.6,HYDROPHOBIC_4.11

@<SCITEGIC>MOL_PROPERTY
MappedFeatures
SciTegic.value.StringValue
HBA_lipid_1,HBA_lipid_2,HYDROPHOBIC_4

@<SCITEGIC>MOL_PROPERTY
MappedLocations
SciTegic.value.StringValue
HBA_lipid_1.11,HBA_lipid_1.21,HBA_lipid_2.11,HBA_lipid_2.21,HYDROPHOBIC_4.11

@<SCITEGIC>MOL_PROPERTY
MappingID
SciTegic.value.StringValue
1

@<SCITEGIC>MOL_PROPERTY
Minimization Criteria
SciTegic.value.StringValue
CONJUG> Minimization exiting with gradient tolerance ( 0.0100000) satisfied.

@<SCITEGIC>MOL_PROPERTY
PartialChargeMethod
SciTegic.value.StringValue
MomanyRone

@<SCITEGIC>MOL_PROPERTY
Pharmprint
SciTegic.value.StringValue
'1101'

@<SCITEGIC>MOL_PROPERTY
Pharmtype
SciTegic.value.StringValue
3

@<SCITEGIC>MOL_PROPERTY
Potential Energy
SciTegic.value.StringValue
9.16697978973389

@<SCITEGIC>MOL_PROPERTY
RMS Gradient
SciTegic.value.StringValue
0.00941000040620565

@<SCITEGIC>MOL_PROPERTY
RelativeEnergy
SciTegic.value.StringValue
6.08984

@<SCITEGIC>MOL_PROPERTY
Solvation Free Energy
SciTegic.value.StringValue
0

@<SCITEGIC>MOL_PROPERTY
Uncert
SciTegic.value.StringValue
1.5

@<SCITEGIC>MOL_PROPERTY
Urey-Bradley Energy
SciTegic.value.StringValue
0

@<SCITEGIC>MOL_PROPERTY
UseResidueTemplateCharge
SciTegic.value.StringValue
True

@<SCITEGIC>MOL_PROPERTY
Van der Waals Energy
SciTegic.value.StringValue
5.75875997543335

@<SCITEGIC>MOL_PROPERTY
Error
SciTegic.value.StringValue
6.3924

@<SCITEGIC>MOL_PROPERTY
logActiv
SciTegic.value.StringValue
0.301029995663981

@<SCITEGIC>MOL_PROPERTY
logEstimate
SciTegic.value.StringValue
1.10669393849644

@<SCITEGIC>ATOM_PROPERTY
Formal Charge
SciTegic.value.StringValue
1 0
2 0
3 0
4 0
5 0
6 0
7 0
8 0
9 0
10 0
11 0
12 0
13 +1
14 0
15 0
16 0
17 0
18 0
19 0
20 0
21 0
22 0
23 0
24 0
25 0
26 0
27 0
28 0
29 0
30 0
31 0
32 0
33 0
34 0
35 0
36 0
37 0
38 0
39 0
40 0
41 0
42 0
43 0
44 0
45 0
46 0
47 0
48 0
49 0
50 0
51 0
52 0
53 0
54 0
55 0
56 0
57 0
58 0
59 0
60 0

@<SCITEGIC>ATOM_PROPERTY
pdb_tempFactor
SciTegic.value.DoubleValue
1 0
2 0
3 0
4 0
5 0
6 0
7 0
8 0
9 0
10 0
11 0
12 0
13 0
14 0
15 0
16 0
17 0
18 0
19 0
20 0
21 0
22 0
23 0
24 0
25 0
26 0
27 0
28 0
29 0
30 0
31 0
32 0
33 0
34 0
35 0
36 0
37 0
38 0
39 0
40 0
41 0
42 0
43 0
44 0
45 0
46 0
47 0
48 0
49 0
50 0
51 0
52 0
53 0
54 0
55 0
56 0
57 0
58 0
59 0
60 0

@<SCITEGIC>ATOM_PROPERTY
pdb_occupancy
SciTegic.value.DoubleValue
1 1
2 1
3 1
4 1
5 1
6 1
7 1
8 1
9 1
10 1
11 1
12 1
13 1
14 1
15 1
16 1
17 1
18 1
19 1
20 1
21 1
22 1
23 1
24 1
25 1
26 1
27 1
28 1
29 1
30 1
31 1
32 1
33 1
34 1
35 1
36 1
37 1
38 1
39 1
40 1
41 1
42 1
43 1
44 1
45 1
46 1
47 1
48 1
49 1
50 1
51 1
52 1
53 1
54 1
55 1
56 1
57 1
58 1
59 1
60 1

@<TRIPOS>MOLECULE
dpp4_11
48  50  1  0  0
SMALL
FORMAL_CHARGES
@<TRIPOS>ATOM
    1 C1         0.2387    -0.2366    -4.8141 C.2        1 SUBUNIT  0
    2 N2         1.2355    -1.2210    -2.8073 N.am       1 SUBUNIT  0
    3 C3         0.2433    -1.2880    -3.7705 C.2        1 SUBUNIT  0
    4 C4         2.1760    -0.1865    -2.8577 C.2        1 SUBUNIT  0
    5 C5         1.1884     0.7267    -4.7831 C.2        1 SUBUNIT  0
    6 N6         2.1437     0.7199    -3.7854 N.2        1 SUBUNIT  0
    7 N7         3.1688    -0.0958    -1.9192 N.pl3      1 SUBUNIT  0
    8 C8         4.5970    -0.1978    -2.3026 C.3        1 SUBUNIT  0
    9 C9         5.3329    -1.2231    -1.4203 C.3        1 SUBUNIT  0
   10 C10        5.0993    -0.9649     0.0759 C.3        1 SUBUNIT  0
   11 C11        3.5923    -0.9211     0.3953 C.3        1 SUBUNIT  0
   12 C12        2.8535     0.1086    -0.4844 C.3        1 SUBUNIT  0
   13 N13        3.3848    -0.6124     1.8057 N.3        1 SUBUNIT  0
   14 O14       -0.5886    -2.1667    -3.7622 O.2        1 SUBUNIT  0
   15 C15        1.2788    -2.2494    -1.7428 C.3        1 SUBUNIT  0
   16 C16       -0.0194    -2.9753    -1.6274 C.2        1 SUBUNIT  0
   17 C17       -1.3410    -4.9806    -2.0413 C.2        1 SUBUNIT  0
   18 C18       -0.1256    -4.2838    -2.1436 C.2        1 SUBUNIT  0
   19 C19       -2.4474    -4.3818    -1.4308 C.2        1 SUBUNIT  0
   20 C20       -1.1431    -2.3760    -1.0083 C.2        1 SUBUNIT  0
   21 C21       -2.3613    -3.0846    -0.9108 C.2        1 SUBUNIT  0
   22 C22       -1.0363    -1.0355    -0.4792 C.1        1 SUBUNIT  0
   23 N23       -0.9496     0.0421    -0.0535 N.1        1 SUBUNIT  0
   24 H24        1.1849     1.4938    -5.5456 H          1 SUBUNIT  0
   25 C25       -0.8099    -0.2377    -5.8970 C.3        1 SUBUNIT  0
   26 C26       -2.1648     0.2675    -5.3978 C.3        1 SUBUNIT  0
   27 H27        4.6925    -0.4702    -3.3562 H          1 SUBUNIT  0
   28 H28        5.0526     0.7863    -2.1849 H          1 SUBUNIT  0
   29 H29        4.9908    -2.2285    -1.6704 H          1 SUBUNIT  0
   30 H30        6.4005    -1.1983    -1.6395 H          1 SUBUNIT  0
   31 H31        5.5921    -1.7383     0.6681 H          1 SUBUNIT  0
   32 H32        5.5643    -0.0150     0.3527 H          1 SUBUNIT  0
   33 H33        3.1711    -1.9100     0.2038 H          1 SUBUNIT  0
   34 H34        1.7773     0.0488    -0.3216 H          1 SUBUNIT  0
   35 H35        3.1585     1.1235    -0.2172 H          1 SUBUNIT  0
   36 H36        3.8632    -1.3343     2.3669 H          1 SUBUNIT  0
   37 H37        3.8277     0.2942     2.0062 H          1 SUBUNIT  0
   38 H38        1.5151    -1.7709    -0.7913 H          1 SUBUNIT  0
   39 H39        2.0745    -2.9603    -1.9652 H          1 SUBUNIT  0
   40 H40       -1.3988    -5.9686    -2.4412 H          1 SUBUNIT  0
   41 H41        0.7389    -4.7358    -2.6175 H          1 SUBUNIT  0
   42 H42       -3.3644    -4.9199    -1.3577 H          1 SUBUNIT  0
   43 H43       -3.2111    -2.6342    -0.4430 H          1 SUBUNIT  0
   44 H44       -0.5142     0.4364    -6.6996 H          1 SUBUNIT  0
   45 H45       -0.9039    -1.2389    -6.3171 H          1 SUBUNIT  0
   46 H46       -2.0826     1.2934    -5.0352 H          1 SUBUNIT  0
   47 H47       -2.9066     0.2305    -6.1957 H          1 SUBUNIT  0
   48 H48       -2.5266    -0.3474    -4.5744 H          1 SUBUNIT  0
@<TRIPOS>BOND
    1     1     5 2
    2     1    25 1
    3     2     3 1
    4     2    15 1
    5     3     1 1
    6     3    14 2
    7     4     2 1
    8     4     7 1
    9     5     6 1
   10     5    24 1
   11     6     4 2
   12     7     8 1
   13     8     9 1
   14     8    27 1
   15     8    28 1
   16     9    10 1
   17     9    29 1
   18     9    30 1
   19    10    11 1
   20    10    31 1
   21    10    32 1
   22    11    12 1
   23    11    13 1
   24    11    33 1
   25    12     7 1
   26    12    34 1
   27    12    35 1
   28    13    36 1
   29    13    37 1
   30    15    16 1
   31    15    38 1
   32    15    39 1
   33    16    20 2
   34    17    18 2
   35    17    40 1
   36    18    16 1
   37    18    41 1
   38    19    17 1
   39    19    42 1
   40    20    21 1
   41    20    22 1
   42    21    19 2
   43    21    43 1
   44    22    23 3
   45    25    26 1
   46    25    44 1
   47    25    45 1
   48    26    46 1
   49    26    47 1
   50    26    48 1
@<TRIPOS>SUBSTRUCTURE
1   ****   1
@<SCITEGIC>MOL_PROPERTY
AbsoluteEnergy
SciTegic.value.StringValue
88.4671

@<SCITEGIC>MOL_PROPERTY
Activ
SciTegic.value.StringValue
17

@<SCITEGIC>MOL_PROPERTY
Angle Energy
SciTegic.value.StringValue
6.36288976669312

@<SCITEGIC>MOL_PROPERTY
Bond Energy
SciTegic.value.StringValue
1.96449995040894

@<SCITEGIC>MOL_PROPERTY
CHARMm Energy
SciTegic.value.StringValue
22.2464694976807

@<SCITEGIC>MOL_PROPERTY
Clean Energy
SciTegic.value.StringValue
33.8346481323242

@<SCITEGIC>MOL_PROPERTY
ConfNumber
SciTegic.value.StringValue
27

@<SCITEGIC>MOL_PROPERTY
Dihedral Energy
SciTegic.value.StringValue
20.1828804016113

@<SCITEGIC>MOL_PROPERTY
Electrostatic Energy
SciTegic.value.StringValue
-8.52153015136719

@<SCITEGIC>MOL_PROPERTY
Estimate
SciTegic.value.StringValue
14.7154

@<SCITEGIC>MOL_PROPERTY
FitValue
SciTegic.value.StringValue
5.85823

@<SCITEGIC>MOL_PROPERTY
Forcefield
SciTegic.value.StringValue
CHARMm

@<SCITEGIC>MOL_PROPERTY
ForcefieldBase
SciTegic.value.StringValue
CHARMm

@<SCITEGIC>MOL_PROPERTY
ForcefieldFFML
SciTegic.value.StringValue
<?xml version="1.0" encoding="UTF-8"?>
<!DOCTYPE ffml SYSTEM "Ffml.dtd">
<ffml version="1.0">
<forcefield name="CHARMm" derivedFrom="CHARMm" base="CHARMm">
<atomTypes>
</atomTypes>
<parameters>
</parameters>
</forcefield>
</ffml>

@<SCITEGIC>MOL_PROPERTY
HBA_lipid_1
SciTegic.value.StringValue
1

@<SCITEGIC>MOL_PROPERTY
HBA_lipid_2
SciTegic.value.StringValue
0

@<SCITEGIC>MOL_PROPERTY
HBD_3
SciTegic.value.StringValue
1

@<SCITEGIC>MOL_PROPERTY
HYDROPHOBIC_4
SciTegic.value.StringValue
1

@<SCITEGIC>MOL_PROPERTY
Hydrogen Bond Energy
SciTegic.value.StringValue
0

@<SCITEGIC>MOL_PROPERTY
Improper Energy
SciTegic.value.StringValue
0.528299987316132

@<SCITEGIC>MOL_PROPERTY
Initial Potential Energy
SciTegic.value.StringValue
56.3744316101074

@<SCITEGIC>MOL_PROPERTY
Initial RMS Gradient
SciTegic.value.StringValue
16.111780166626

@<SCITEGIC>MOL_PROPERTY
MapNumber
SciTegic.value.StringValue
1

@<SCITEGIC>MOL_PROPERTY
MappedAtoms
SciTegic.value.StringValue
23,-1.05043,0.0357476,0.148071,1.6,HBA_lipid_1.11
23,-0.150855,2.78536,0.942041,2.2,HBA_lipid_1.21
13,3.08875,-0.579996,2.27466,1.6,HBD_3.11
13,3.8486,2.29771,2.65077,2.2,HBD_3.21
8,5.2,-0.8,-2.2,1.6,HYDROPHOBIC_4.11

@<SCITEGIC>MOL_PROPERTY
MappedFeatures
SciTegic.value.StringValue
HBA_lipid_1,HBD_3,HYDROPHOBIC_4

@<SCITEGIC>MOL_PROPERTY
MappedLocations
SciTegic.value.StringValue
HBA_lipid_1.11,HBA_lipid_1.21,HBD_3.11,HBD_3.21,HYDROPHOBIC_4.11

@<SCITEGIC>MOL_PROPERTY
MappingID
SciTegic.value.StringValue
1

@<SCITEGIC>MOL_PROPERTY
Minimization Criteria
SciTegic.value.StringValue
CONJUG> Minimization exiting with gradient tolerance ( 0.0100000) satisfied.

@<SCITEGIC>MOL_PROPERTY
PartialChargeMethod
SciTegic.value.StringValue
MomanyRone

@<SCITEGIC>MOL_PROPERTY
Pharmprint
SciTegic.value.StringValue
'1011'

@<SCITEGIC>MOL_PROPERTY
Pharmtype
SciTegic.value.StringValue
3

@<SCITEGIC>MOL_PROPERTY
Potential Energy
SciTegic.value.StringValue
22.2464694976807

@<SCITEGIC>MOL_PROPERTY
RMS Gradient
SciTegic.value.StringValue
0.0094999996945262

@<SCITEGIC>MOL_PROPERTY
RelativeEnergy
SciTegic.value.StringValue
17.7272

@<SCITEGIC>MOL_PROPERTY
Solvation Free Energy
SciTegic.value.StringValue
0

@<SCITEGIC>MOL_PROPERTY
Uncert
SciTegic.value.StringValue
1.5

@<SCITEGIC>MOL_PROPERTY
Urey-Bradley Energy
SciTegic.value.StringValue
0

@<SCITEGIC>MOL_PROPERTY
UseResidueTemplateCharge
SciTegic.value.StringValue
True

@<SCITEGIC>MOL_PROPERTY
Van der Waals Energy
SciTegic.value.StringValue
1.72941994667053

@<SCITEGIC>MOL_PROPERTY
Error
SciTegic.value.StringValue
-1.15525232069804

@<SCITEGIC>MOL_PROPERTY
logActiv
SciTegic.value.StringValue
1.23044892137827

@<SCITEGIC>MOL_PROPERTY
logEstimate
SciTegic.value.StringValue
1.16777207176568

@<SCITEGIC>ATOM_PROPERTY
Formal Charge
SciTegic.value.StringValue
1 0
2 0
3 0
4 0
5 0
6 0
7 0
8 0
9 0
10 0
11 0
12 0
13 0
14 0
15 0
16 0
17 0
18 0
19 0
20 0
21 0
22 0
23 0
24 0
25 0
26 0
27 0
28 0
29 0
30 0
31 0
32 0
33 0
34 0
35 0
36 0
37 0
38 0
39 0
40 0
41 0
42 0
43 0
44 0
45 0
46 0
47 0
48 0

@<SCITEGIC>ATOM_PROPERTY
pdb_tempFactor
SciTegic.value.DoubleValue
1 0
2 0
3 0
4 0
5 0
6 0
7 0
8 0
9 0
10 0
11 0
12 0
13 0
14 0
15 0
16 0
17 0
18 0
19 0
20 0
21 0
22 0
23 0
24 0
25 0
26 0
27 0
28 0
29 0
30 0
31 0
32 0
33 0
34 0
35 0
36 0
37 0
38 0
39 0
40 0
41 0
42 0
43 0
44 0
45 0
46 0
47 0
48 0

@<SCITEGIC>ATOM_PROPERTY
pdb_occupancy
SciTegic.value.DoubleValue
1 1
2 1
3 1
4 1
5 1
6 1
7 1
8 1
9 1
10 1
11 1
12 1
13 1
14 1
15 1
16 1
17 1
18 1
19 1
20 1
21 1
22 1
23 1
24 1
25 1
26 1
27 1
28 1
29 1
30 1
31 1
32 1
33 1
34 1
35 1
36 1
37 1
38 1
39 1
40 1
41 1
42 1
43 1
44 1
45 1
46 1
47 1
48 1

@<TRIPOS>MOLECULE
dpp4_15
42  45  1  0  0
SMALL
FORMAL_CHARGES
@<TRIPOS>ATOM
    1 C1         5.7148    -0.5923    -2.2495 C.2        1 SUBUNIT  0
    2 C2         4.1531    -1.7067    -0.7490 C.2        1 SUBUNIT  0
    3 C3         5.4503    -1.5706    -1.2734 C.2        1 SUBUNIT  0
    4 C4         3.1184    -0.8649    -1.1950 C.2        1 SUBUNIT  0
    5 C5         4.6797     0.2483    -2.6983 C.2        1 SUBUNIT  0
    6 C6         3.3830     0.1138    -2.1725 C.2        1 SUBUNIT  0
    7 C7         1.7482    -1.0188    -0.6297 C.3        1 SUBUNIT  0
    8 O8         0.8007    -0.6712    -1.6447 O.3        1 SUBUNIT  0
    9 C9        -0.5003    -0.4613    -1.3456 C.2        1 SUBUNIT  0
   10 C10       -0.9497    -0.3073     0.0023 C.2        1 SUBUNIT  0
   11 C11        0.0532    -0.3348     1.1049 C.3        1 SUBUNIT  0
   12 C12        1.5028    -0.1506     0.6212 C.3        1 SUBUNIT  0
   13 C13       -2.3442    -0.1311     0.2560 C.2        1 SUBUNIT  0
   14 C14       -3.2644    -0.0669    -0.8389 C.2        1 SUBUNIT  0
   15 C15       -1.4191    -0.3893    -2.4156 C.2        1 SUBUNIT  0
   16 C16       -2.7956    -0.1887    -2.1691 C.2        1 SUBUNIT  0
   17 C17       -2.8474    -0.0210     1.5839 C.2        1 SUBUNIT  0
   18 C18       -4.2306     0.1632     1.8106 C.2        1 SUBUNIT  0
   19 C19       -4.6494     0.1182    -0.6005 C.2        1 SUBUNIT  0
   20 C20       -5.1289     0.2350     0.7243 C.2        1 SUBUNIT  0
   21 N21        2.4283    -0.4853     1.7006 N.3        1 SUBUNIT  0
   22 F22        2.4126     0.9175    -2.6035 F          1 SUBUNIT  0
   23 F23        6.9401    -0.4576    -2.7544 F          1 SUBUNIT  0
   24 F24        6.4247    -2.3711    -0.8430 F          1 SUBUNIT  0
   25 H25       -4.6003     0.2497     2.8219 H          1 SUBUNIT  0
   26 O26       -6.4374     0.4119     0.9475 O.3        1 SUBUNIT  0
   27 C27       -6.8837     0.4567     2.2953 C.3        1 SUBUNIT  0
   28 H28        3.9514    -2.4585    -0.0004 H          1 SUBUNIT  0
   29 H29        4.8813     0.9998    -3.4479 H          1 SUBUNIT  0
   30 H30        1.5959    -2.0724    -0.3833 H          1 SUBUNIT  0
   31 H31       -0.0544    -1.2891     1.6258 H          1 SUBUNIT  0
   32 H32       -0.1619     0.4490     1.8318 H          1 SUBUNIT  0
   33 H33        1.6514     0.8974     0.3591 H          1 SUBUNIT  0
   34 H34       -1.0697    -0.4889    -3.4336 H          1 SUBUNIT  0
   35 H35       -3.4753    -0.1353    -3.0078 H          1 SUBUNIT  0
   36 H36       -2.1984    -0.0734     2.4451 H          1 SUBUNIT  0
   37 H37       -5.3531     0.1744    -1.4213 H          1 SUBUNIT  0
   38 H38        3.3751    -0.1999     1.4148 H          1 SUBUNIT  0
   39 H39        2.1637     0.0592     2.5312 H          1 SUBUNIT  0
   40 H40       -7.9504     0.6810     2.2948 H          1 SUBUNIT  0
   41 H41       -6.5842    -0.4690     2.7860 H          1 SUBUNIT  0
   42 H42       -6.3718     1.2796     2.7952 H          1 SUBUNIT  0
@<TRIPOS>BOND
    1     1     5 2
    2     1    23 1
    3     2     3 2
    4     2    28 1
    5     3     1 1
    6     3    24 1
    7     4     2 1
    8     4     7 1
    9     5     6 1
   10     5    29 1
   11     6     4 2
   12     6    22 1
   13     7     8 1
   14     7    30 1
   15     8     9 1
   16     9    10 2
   17     9    15 1
   18    10    11 1
   19    10    13 1
   20    11    12 1
   21    11    31 1
   22    11    32 1
   23    12     7 1
   24    12    21 1
   25    12    33 1
   26    13    17 2
   27    14    13 1
   28    14    19 2
   29    15    16 2
   30    15    34 1
   31    16    14 1
   32    16    35 1
   33    17    36 1
   34    18    17 1
   35    18    25 1
   36    19    20 1
   37    19    37 1
   38    20    18 2
   39    20    26 1
   40    21    38 1
   41    21    39 1
   42    26    27 1
   43    27    40 1
   44    27    41 1
   45    27    42 1
@<TRIPOS>SUBSTRUCTURE
1   ****   1
@<SCITEGIC>MOL_PROPERTY
AbsoluteEnergy
SciTegic.value.StringValue
48.5891

@<SCITEGIC>MOL_PROPERTY
Activ
SciTegic.value.StringValue
49.7299995422363

@<SCITEGIC>MOL_PROPERTY
Angle Energy
SciTegic.value.StringValue
13.4082403182983

@<SCITEGIC>MOL_PROPERTY
Bond Energy
SciTegic.value.StringValue
1.75865995883942

@<SCITEGIC>MOL_PROPERTY
CHARMm Energy
SciTegic.value.StringValue
10.1568899154663

@<SCITEGIC>MOL_PROPERTY
Clean Energy
SciTegic.value.StringValue
5.87152576446533

@<SCITEGIC>MOL_PROPERTY
ConfNumber
SciTegic.value.StringValue
7

@<SCITEGIC>MOL_PROPERTY
Dihedral Energy
SciTegic.value.StringValue
2.16130995750427

@<SCITEGIC>MOL_PROPERTY
Electrostatic Energy
SciTegic.value.StringValue
-13.4931802749634

@<SCITEGIC>MOL_PROPERTY
Estimate
SciTegic.value.StringValue
24.8855

@<SCITEGIC>MOL_PROPERTY
FitValue
SciTegic.value.StringValue
5.63005

@<SCITEGIC>MOL_PROPERTY
Forcefield
SciTegic.value.StringValue
CHARMm

@<SCITEGIC>MOL_PROPERTY
ForcefieldBase
SciTegic.value.StringValue
CHARMm

@<SCITEGIC>MOL_PROPERTY
ForcefieldFFML
SciTegic.value.StringValue
<?xml version="1.0" encoding="UTF-8"?>
<!DOCTYPE ffml SYSTEM "Ffml.dtd">
<ffml version="1.0">
<forcefield name="CHARMm" derivedFrom="CHARMm" base="CHARMm">
<atomTypes>
</atomTypes>
<parameters>
</parameters>
</forcefield>
</ffml>

@<SCITEGIC>MOL_PROPERTY
HBA_lipid_1
SciTegic.value.StringValue
0

@<SCITEGIC>MOL_PROPERTY
HBA_lipid_2
SciTegic.value.StringValue
1

@<SCITEGIC>MOL_PROPERTY
HBD_3
SciTegic.value.StringValue
1

@<SCITEGIC>MOL_PROPERTY
HYDROPHOBIC_4
SciTegic.value.StringValue
1

@<SCITEGIC>MOL_PROPERTY
Hydrogen Bond Energy
SciTegic.value.StringValue
0

@<SCITEGIC>MOL_PROPERTY
Improper Energy
SciTegic.value.StringValue
0.00656000012531877

@<SCITEGIC>MOL_PROPERTY
Initial Potential Energy
SciTegic.value.StringValue
20.3970699310303

@<SCITEGIC>MOL_PROPERTY
Initial RMS Gradient
SciTegic.value.StringValue
12.4383897781372

@<SCITEGIC>MOL_PROPERTY
MapNumber
SciTegic.value.StringValue
1

@<SCITEGIC>MOL_PROPERTY
MappedAtoms
SciTegic.value.StringValue
26,-6.95385,0.299794,0.769707,1.6,HBA_lipid_2.11
26,-9.01679,1.0633,-1.30596,2.2,HBA_lipid_2.21
21,3.08875,-0.579996,2.27466,1.6,HBD_3.11
21,3.8486,2.29771,2.65077,2.2,HBD_3.21
1,5.2,-0.8,-2.2,1.6,HYDROPHOBIC_4.11

@<SCITEGIC>MOL_PROPERTY
MappedFeatures
SciTegic.value.StringValue
HBA_lipid_2,HBD_3,HYDROPHOBIC_4

@<SCITEGIC>MOL_PROPERTY
MappedLocations
SciTegic.value.StringValue
HBA_lipid_2.11,HBA_lipid_2.21,HBD_3.11,HBD_3.21,HYDROPHOBIC_4.11

@<SCITEGIC>MOL_PROPERTY
MappingID
SciTegic.value.StringValue
1

@<SCITEGIC>MOL_PROPERTY
Minimization Criteria
SciTegic.value.StringValue
CONJUG> Minimization exiting with gradient tolerance ( 0.0100000) satisfied.

@<SCITEGIC>MOL_PROPERTY
PartialChargeMethod
SciTegic.value.StringValue
MomanyRone

@<SCITEGIC>MOL_PROPERTY
Pharmprint
SciTegic.value.StringValue
'0111'

@<SCITEGIC>MOL_PROPERTY
Pharmtype
SciTegic.value.StringValue
3

@<SCITEGIC>MOL_PROPERTY
Potential Energy
SciTegic.value.StringValue
10.1568899154663

@<SCITEGIC>MOL_PROPERTY
RMS Gradient
SciTegic.value.StringValue
0.00949000008404255

@<SCITEGIC>MOL_PROPERTY
RelativeEnergy
SciTegic.value.StringValue
1.73688

@<SCITEGIC>MOL_PROPERTY
Solvation Free Energy
SciTegic.value.StringValue
0

@<SCITEGIC>MOL_PROPERTY
Uncert
SciTegic.value.StringValue
1.5

@<SCITEGIC>MOL_PROPERTY
Urey-Bradley Energy
SciTegic.value.StringValue
0

@<SCITEGIC>MOL_PROPERTY
UseResidueTemplateCharge
SciTegic.value.StringValue
True

@<SCITEGIC>MOL_PROPERTY
Van der Waals Energy
SciTegic.value.StringValue
6.31532001495361

@<SCITEGIC>MOL_PROPERTY
Error
SciTegic.value.StringValue
-1.99835243584562

@<SCITEGIC>MOL_PROPERTY
logActiv
SciTegic.value.StringValue
1.69661845523455

@<SCITEGIC>MOL_PROPERTY
logEstimate
SciTegic.value.StringValue
1.39594637102175

@<SCITEGIC>ATOM_PROPERTY
Formal Charge
SciTegic.value.StringValue
1 0
2 0
3 0
4 0
5 0
6 0
7 0
8 0
9 0
10 0
11 0
12 0
13 0
14 0
15 0
16 0
17 0
18 0
19 0
20 0
21 0
22 0
23 0
24 0
25 0
26 0
27 0
28 0
29 0
30 0
31 0
32 0
33 0
34 0
35 0
36 0
37 0
38 0
39 0
40 0
41 0
42 0

@<SCITEGIC>ATOM_PROPERTY
pdb_tempFactor
SciTegic.value.DoubleValue
1 0
2 0
3 0
4 0
5 0
6 0
7 0
8 0
9 0
10 0
11 0
12 0
13 0
14 0
15 0
16 0
17 0
18 0
19 0
20 0
21 0
22 0
23 0
24 0
25 0
26 0
27 0
28 0
29 0
30 0
31 0
32 0
33 0
34 0
35 0
36 0
37 0
38 0
39 0
40 0
41 0
42 0

@<SCITEGIC>ATOM_PROPERTY
pdb_occupancy
SciTegic.value.DoubleValue
1 1
2 1
3 1
4 1
5 1
6 1
7 1
8 1
9 1
10 1
11 1
12 1
13 1
14 1
15 1
16 1
17 1
18 1
19 1
20 1
21 1
22 1
23 1
24 1
25 1
26 1
27 1
28 1
29 1
30 1
31 1
32 1
33 1
34 1
35 1
36 1
37 1
38 1
39 1
40 1
41 1
42 1

@<TRIPOS>MOLECULE
dpp4_12
50  53  1  0  0
SMALL
FORMAL_CHARGES
@<TRIPOS>ATOM
    1 C1         3.1904    -1.8002    -0.8589 C.3        1 SUBUNIT  0
    2 C2         2.1144    -2.5933    -1.6255 C.3        1 SUBUNIT  0
    3 C3         0.7206    -2.0046    -1.5557 C.2        1 SUBUNIT  0
    4 N4         0.4002    -1.0414    -0.6195 N.am       1 SUBUNIT  0
    5 C5         1.3896    -0.5005     0.3477 C.3        1 SUBUNIT  0
    6 C6         2.6392    -1.3852     0.5201 C.3        1 SUBUNIT  0
    7 C7         4.4549    -2.5815    -0.7543 C.2        1 SUBUNIT  0
    8 C8         6.7631    -3.0188    -1.4102 C.2        1 SUBUNIT  0
    9 C9         5.5847    -2.2583    -1.5382 C.2        1 SUBUNIT  0
   10 C10        6.8168    -4.0956    -0.5047 C.2        1 SUBUNIT  0
   11 C11        4.5149    -3.6584     0.1481 C.2        1 SUBUNIT  0
   12 C12        5.6905    -4.4134     0.2722 C.2        1 SUBUNIT  0
   13 O13       -0.1187    -2.3941    -2.3360 O.2        1 SUBUNIT  0
   14 C14        3.6804    -0.6549     1.3797 C.3        1 SUBUNIT  0
   15 N15        3.1986    -0.5000     2.7419 N.3        1 SUBUNIT  0
   16 Cl16       5.5519    -0.9534    -2.6565 Cl         1 SUBUNIT  0
   17 Cl17       8.2555    -5.0157    -0.3492 Cl         1 SUBUNIT  0
   18 C18       -0.9729    -0.5057    -0.5649 C.3        1 SUBUNIT  0
   19 C19       -1.9170    -1.4868     0.1335 C.3        1 SUBUNIT  0
   20 C20       -3.2882    -0.9573     0.2104 C.2        1 SUBUNIT  0
   21 C21       -5.0562     0.2070     1.4749 C.2        1 SUBUNIT  0
   22 C22       -3.7375    -0.3121     1.3820 C.2        1 SUBUNIT  0
   23 C23       -5.9253     0.0733     0.3875 C.2        1 SUBUNIT  0
   24 C24       -4.1645    -1.0913    -0.8860 C.2        1 SUBUNIT  0
   25 C25       -5.4746    -0.5765    -0.7906 C.2        1 SUBUNIT  0
   26 O26       -7.0970     0.6292     0.6982 O.3        1 SUBUNIT  0
   27 O27       -5.6878     0.8446     2.4609 O.3        1 SUBUNIT  0
   28 C28       -7.0321     1.1641     2.0385 C.3        1 SUBUNIT  0
   29 H29        3.4220    -0.8946    -1.4216 H          1 SUBUNIT  0
   30 H30        2.0563    -3.6097    -1.2317 H          1 SUBUNIT  0
   31 H31        2.4086    -2.6923    -2.6718 H          1 SUBUNIT  0
   32 H32        1.6850     0.4902    -0.0041 H          1 SUBUNIT  0
   33 H33        0.9031    -0.3563     1.3106 H          1 SUBUNIT  0
   34 H34        2.3434    -2.2866     1.0603 H          1 SUBUNIT  0
   35 H35        7.6313    -2.7760    -2.0075 H          1 SUBUNIT  0
   36 H36        3.6539    -3.9110     0.7491 H          1 SUBUNIT  0
   37 H37        5.7178    -5.2379     0.9724 H          1 SUBUNIT  0
   38 H38        4.6241    -1.2001     1.3888 H          1 SUBUNIT  0
   39 H39        3.9076     0.3261     0.9607 H          1 SUBUNIT  0
   40 H40        3.9762    -0.1555     3.3225 H          1 SUBUNIT  0
   41 H41        2.4558     0.2142     2.7423 H          1 SUBUNIT  0
   42 H42       -1.3172    -0.2962    -1.5764 H          1 SUBUNIT  0
   43 H43       -0.9627     0.4535    -0.0476 H          1 SUBUNIT  0
   44 H44       -1.5584    -1.7157     1.1372 H          1 SUBUNIT  0
   45 H45       -1.9250    -2.4462    -0.3819 H          1 SUBUNIT  0
   46 H46       -3.0747    -0.2067     2.2280 H          1 SUBUNIT  0
   47 H47       -3.8403    -1.5822    -1.7917 H          1 SUBUNIT  0
   48 H48       -6.1473    -0.6770    -1.6289 H          1 SUBUNIT  0
   49 H49       -7.1735     2.2344     2.0215 H          1 SUBUNIT  0
   50 H50       -7.7543     0.6746     2.6736 H          1 SUBUNIT  0
@<TRIPOS>BOND
    1     1     2 1
    2     1     6 1
    3     1     7 1
    4     1    29 1
    5     2     3 1
    6     2    30 1
    7     2    31 1
    8     3     4 1
    9     3    13 2
   10     4     5 1
   11     4    18 1
   12     5     6 1
   13     5    32 1
   14     5    33 1
   15     6    14 1
   16     6    34 1
   17     7    11 2
   18     8     9 2
   19     8    35 1
   20     9     7 1
   21     9    16 1
   22    10     8 1
   23    10    17 1
   24    11    12 1
   25    11    36 1
   26    12    10 2
   27    12    37 1
   28    14    15 1
   29    14    38 1
   30    14    39 1
   31    15    40 1
   32    15    41 1
   33    18    19 1
   34    18    42 1
   35    18    43 1
   36    19    20 1
   37    19    44 1
   38    19    45 1
   39    20    24 2
   40    21    22 2
   41    21    27 1
   42    22    20 1
   43    22    46 1
   44    23    21 1
   45    23    26 1
   46    24    25 1
   47    24    47 1
   48    25    23 2
   49    25    48 1
   50    27    28 1
   51    28    26 1
   52    28    49 1
   53    28    50 1
@<TRIPOS>SUBSTRUCTURE
1   ****   1
@<SCITEGIC>MOL_PROPERTY
AbsoluteEnergy
SciTegic.value.StringValue
76.1396

@<SCITEGIC>MOL_PROPERTY
Activ
SciTegic.value.StringValue
43

@<SCITEGIC>MOL_PROPERTY
Angle Energy
SciTegic.value.StringValue
18.4300498962402

@<SCITEGIC>MOL_PROPERTY
Bond Energy
SciTegic.value.StringValue
1.541139960289

@<SCITEGIC>MOL_PROPERTY
CHARMm Energy
SciTegic.value.StringValue
17.0575294494629

@<SCITEGIC>MOL_PROPERTY
Clean Energy
SciTegic.value.StringValue
25.5644779205322

@<SCITEGIC>MOL_PROPERTY
ConfNumber
SciTegic.value.StringValue
4

@<SCITEGIC>MOL_PROPERTY
Dihedral Energy
SciTegic.value.StringValue
6.96051979064941

@<SCITEGIC>MOL_PROPERTY
Electrostatic Energy
SciTegic.value.StringValue
-10.0490102767944

@<SCITEGIC>MOL_PROPERTY
Estimate
SciTegic.value.StringValue
31.0087

@<SCITEGIC>MOL_PROPERTY
FitValue
SciTegic.value.StringValue
5.53452

@<SCITEGIC>MOL_PROPERTY
Forcefield
SciTegic.value.StringValue
CHARMm

@<SCITEGIC>MOL_PROPERTY
ForcefieldBase
SciTegic.value.StringValue
CHARMm

@<SCITEGIC>MOL_PROPERTY
ForcefieldFFML
SciTegic.value.StringValue
<?xml version="1.0" encoding="UTF-8"?>
<!DOCTYPE ffml SYSTEM "Ffml.dtd">
<ffml version="1.0">
<forcefield name="CHARMm" derivedFrom="CHARMm" base="CHARMm">
<atomTypes>
</atomTypes>
<parameters>
<angle atom1="C6R" atom2="CR56" atom3="OE">
<quadratic
refValue="128.125"
forceConstant="66.25"/>
</angle>
<torsion atom1="C6R" atom2="CR56" atom3="OE" atom4="CT">
<multiplecos
v1="0"
v2="0.5"
v3="0"
v4="0"
v5="0"
v6="0"
gamma1="0"
gamma2="180"
gamma3="0"
gamma4="0"
gamma5="0"
gamma6="0"/>
</torsion>
<torsion atom1="CR56" atom2="CR56" atom3="OE" atom4="CT">
<multiplecos
v1="0"
v2="0.5"
v3="0"
v4="0"
v5="0"
v6="0"
gamma1="0"
gamma2="180"
gamma3="0"
gamma4="0"
gamma5="0"
gamma6="0"/>
</torsion>
</parameters>
</forcefield>
</ffml>

@<SCITEGIC>MOL_PROPERTY
HBA_lipid_1
SciTegic.value.StringValue
0

@<SCITEGIC>MOL_PROPERTY
HBA_lipid_2
SciTegic.value.StringValue
1

@<SCITEGIC>MOL_PROPERTY
HBD_3
SciTegic.value.StringValue
1

@<SCITEGIC>MOL_PROPERTY
HYDROPHOBIC_4
SciTegic.value.StringValue
1

@<SCITEGIC>MOL_PROPERTY
Hydrogen Bond Energy
SciTegic.value.StringValue
0

@<SCITEGIC>MOL_PROPERTY
Improper Energy
SciTegic.value.StringValue
0.0197500009089708

@<SCITEGIC>MOL_PROPERTY
Initial Potential Energy
SciTegic.value.StringValue
32.5944213867188

@<SCITEGIC>MOL_PROPERTY
Initial RMS Gradient
SciTegic.value.StringValue
17.0038394927979

@<SCITEGIC>MOL_PROPERTY
MapNumber
SciTegic.value.StringValue
1

@<SCITEGIC>MOL_PROPERTY
MappedAtoms
SciTegic.value.StringValue
26,-6.95385,0.299794,0.769707,1.6,HBA_lipid_2.11
26,-9.01679,1.0633,-1.30596,2.2,HBA_lipid_2.21
15,3.08875,-0.579996,2.27466,1.6,HBD_3.11
15,3.8486,2.29771,2.65077,2.2,HBD_3.21
16,5.2,-0.8,-2.2,1.6,HYDROPHOBIC_4.11

@<SCITEGIC>MOL_PROPERTY
MappedFeatures
SciTegic.value.StringValue
HBA_lipid_2,HBD_3,HYDROPHOBIC_4

@<SCITEGIC>MOL_PROPERTY
MappedLocations
SciTegic.value.StringValue
HBA_lipid_2.11,HBA_lipid_2.21,HBD_3.11,HBD_3.21,HYDROPHOBIC_4.11

@<SCITEGIC>MOL_PROPERTY
MappingID
SciTegic.value.StringValue
1

@<SCITEGIC>MOL_PROPERTY
Minimization Criteria
SciTegic.value.StringValue
CONJUG> Minimization exiting with gradient tolerance ( 0.0100000) satisfied.

@<SCITEGIC>MOL_PROPERTY
PartialChargeMethod
SciTegic.value.StringValue
MomanyRone

@<SCITEGIC>MOL_PROPERTY
Pharmprint
SciTegic.value.StringValue
'0111'

@<SCITEGIC>MOL_PROPERTY
Pharmtype
SciTegic.value.StringValue
3

@<SCITEGIC>MOL_PROPERTY
Potential Energy
SciTegic.value.StringValue
17.0575294494629

@<SCITEGIC>MOL_PROPERTY
RMS Gradient
SciTegic.value.StringValue
0.00911999959498644

@<SCITEGIC>MOL_PROPERTY
RelativeEnergy
SciTegic.value.StringValue
0.272828

@<SCITEGIC>MOL_PROPERTY
Solvation Free Energy
SciTegic.value.StringValue
0

@<SCITEGIC>MOL_PROPERTY
Uncert
SciTegic.value.StringValue
1.5

@<SCITEGIC>MOL_PROPERTY
Urey-Bradley Energy
SciTegic.value.StringValue
0

@<SCITEGIC>MOL_PROPERTY
UseResidueTemplateCharge
SciTegic.value.StringValue
True

@<SCITEGIC>MOL_PROPERTY
Van der Waals Energy
SciTegic.value.StringValue
0.155070006847382

@<SCITEGIC>MOL_PROPERTY
Error
SciTegic.value.StringValue
-1.38670760141509

@<SCITEGIC>MOL_PROPERTY
logActiv
SciTegic.value.StringValue
1.63346845557959

@<SCITEGIC>MOL_PROPERTY
logEstimate
SciTegic.value.StringValue
1.49148355937951

@<SCITEGIC>ATOM_PROPERTY
Formal Charge
SciTegic.value.StringValue
1 0
2 0
3 0
4 0
5 0
6 0
7 0
8 0
9 0
10 0
11 0
12 0
13 0
14 0
15 0
16 0
17 0
18 0
19 0
20 0
21 0
22 0
23 0
24 0
25 0
26 0
27 0
28 0
29 0
30 0
31 0
32 0
33 0
34 0
35 0
36 0
37 0
38 0
39 0
40 0
41 0
42 0
43 0
44 0
45 0
46 0
47 0
48 0
49 0
50 0

@<SCITEGIC>ATOM_PROPERTY
pdb_tempFactor
SciTegic.value.DoubleValue
1 0
2 0
3 0
4 0
5 0
6 0
7 0
8 0
9 0
10 0
11 0
12 0
13 0
14 0
15 0
16 0
17 0
18 0
19 0
20 0
21 0
22 0
23 0
24 0
25 0
26 0
27 0
28 0
29 0
30 0
31 0
32 0
33 0
34 0
35 0
36 0
37 0
38 0
39 0
40 0
41 0
42 0
43 0
44 0
45 0
46 0
47 0
48 0
49 0
50 0

@<SCITEGIC>ATOM_PROPERTY
pdb_occupancy
SciTegic.value.DoubleValue
1 1
2 1
3 1
4 1
5 1
6 1
7 1
8 1
9 1
10 1
11 1
12 1
13 1
14 1
15 1
16 1
17 1
18 1
19 1
20 1
21 1
22 1
23 1
24 1
25 1
26 1
27 1
28 1
29 1
30 1
31 1
32 1
33 1
34 1
35 1
36 1
37 1
38 1
39 1
40 1
41 1
42 1
43 1
44 1
45 1
46 1
47 1
48 1
49 1
50 1

@<TRIPOS>MOLECULE
dpp4_20
56  59  1  0  0
SMALL
FORMAL_CHARGES
@<TRIPOS>ATOM
    1 N1        -1.7481    -2.1723    -0.0847 N.am       1 SUBUNIT  0
    2 N2        -4.0738    -1.6878    -0.5102 N.am       1 SUBUNIT  0
    3 C3        -3.0265    -2.5993    -0.4088 C.2        1 SUBUNIT  0
    4 C4        -3.8666    -0.3298    -0.2924 C.2        1 SUBUNIT  0
    5 C5        -1.4965    -0.8344     0.1405 C.2        1 SUBUNIT  0
    6 C6        -2.6279     0.1108     0.0256 C.2        1 SUBUNIT  0
    7 C7        -0.6458    -3.1515     0.0214 C.3        1 SUBUNIT  0
    8 C8         0.5034    -2.7981    -0.8967 C.2        1 SUBUNIT  0
    9 C9         1.6825    -2.1005    -0.6422 C.2        1 SUBUNIT  0
   10 N10        2.3374    -2.0858    -1.8335 N.pl3      1 SUBUNIT  0
   11 N11        1.6962    -2.7115    -2.8534 N.2        1 SUBUNIT  0
   12 N12        0.5834    -3.1195    -2.2019 N.2        1 SUBUNIT  0
   13 O13       -0.3897    -0.4382     0.4252 O.2        1 SUBUNIT  0
   14 O14       -3.2329    -3.7775    -0.6035 O.2        1 SUBUNIT  0
   15 N15       -4.8987     0.5644    -0.3944 N.pl3      1 SUBUNIT  0
   16 C16       -5.6776     0.6753    -1.6517 C.3        1 SUBUNIT  0
   17 C17       -6.1636     2.1181    -1.8761 C.3        1 SUBUNIT  0
   18 C18       -6.9609     2.6970    -0.6878 C.3        1 SUBUNIT  0
   19 C19       -6.6961     1.9774     0.6520 C.3        1 SUBUNIT  0
   20 C20       -5.2549     1.4338     0.7550 C.3        1 SUBUNIT  0
   21 N21       -7.6587     0.8930     0.8461 N.3        1 SUBUNIT  0
   22 C22       -5.4212    -2.1979    -0.8599 C.3        1 SUBUNIT  0
   23 C23       -6.3667    -2.0170     0.2383 C.1        1 SUBUNIT  0
   24 C24       -7.1361    -1.8702     1.1349 C.1        1 SUBUNIT  0
   25 C25       -8.0805    -1.6902     2.2332 C.3        1 SUBUNIT  0
   26 C26        3.5472    -1.4913    -1.9975 C.2        1 SUBUNIT  0
   27 C27        5.4241    -0.2329    -1.0839 C.2        1 SUBUNIT  0
   28 C28        4.1726    -0.8476    -0.9121 C.2        1 SUBUNIT  0
   29 C29        6.0539    -0.2573    -2.3417 C.2        1 SUBUNIT  0
   30 C30        4.1806    -1.5137    -3.2571 C.2        1 SUBUNIT  0
   31 C31        5.4302    -0.8977    -3.4278 C.2        1 SUBUNIT  0
   32 F32        7.2394     0.3265    -2.5051 F          1 SUBUNIT  0
   33 H33       -2.4376     1.1616     0.2028 H          1 SUBUNIT  0
   34 H34       -1.0242    -4.1430    -0.2331 H          1 SUBUNIT  0
   35 H35       -0.2918    -3.1832     1.0507 H          1 SUBUNIT  0
   36 H36        2.0227    -1.6612     0.2895 H          1 SUBUNIT  0
   37 H37       -6.5254    -0.0068    -1.6004 H          1 SUBUNIT  0
   38 H38       -5.0645     0.3574    -2.4977 H          1 SUBUNIT  0
   39 H39       -5.2925     2.7498    -2.0539 H          1 SUBUNIT  0
   40 H40       -6.7605     2.1733    -2.7851 H          1 SUBUNIT  0
   41 H41       -8.0274     2.6904    -0.9173 H          1 SUBUNIT  0
   42 H42       -6.6987     3.7487    -0.5849 H          1 SUBUNIT  0
   43 H43       -6.8555     2.6911     1.4609 H          1 SUBUNIT  0
   44 H44       -4.5535     2.2678     0.7794 H          1 SUBUNIT  0
   45 H45       -5.1212     0.8863     1.6897 H          1 SUBUNIT  0
   46 H46       -8.5803     1.3093     1.0361 H          1 SUBUNIT  0
   47 H47       -7.7215     0.3576    -0.0326 H          1 SUBUNIT  0
   48 H48       -5.7867    -1.6721    -1.7424 H          1 SUBUNIT  0
   49 H49       -5.3526    -3.2558    -1.1084 H          1 SUBUNIT  0
   50 H50       -7.7427    -2.2600     3.0992 H          1 SUBUNIT  0
   51 H51       -8.1901    -0.6268     2.4470 H          1 SUBUNIT  0
   52 H52       -9.0573    -2.0742     1.9397 H          1 SUBUNIT  0
   53 H53        5.9004     0.2576    -0.2487 H          1 SUBUNIT  0
   54 H54        3.7051    -0.8200     0.0623 H          1 SUBUNIT  0
   55 H55        3.7166    -2.0010    -4.1034 H          1 SUBUNIT  0
   56 H56        5.9120    -0.9174    -4.3946 H          1 SUBUNIT  0
@<TRIPOS>BOND
    1     1     5 1
    2     1     7 1
    3     2     3 1
    4     2    22 1
    5     3     1 1
    6     3    14 2
    7     4     2 1
    8     4    15 1
    9     5     6 1
   10     5    13 2
   11     6     4 2
   12     6    33 1
   13     7     8 1
   14     7    34 1
   15     7    35 1
   16     9     8 2
   17     9    10 1
   18     9    36 1
   19    10    11 1
   20    10    26 1
   21    11    12 2
   22    12     8 1
   23    15    16 1
   24    16    17 1
   25    16    37 1
   26    16    38 1
   27    17    18 1
   28    17    39 1
   29    17    40 1
   30    18    19 1
   31    18    41 1
   32    18    42 1
   33    19    20 1
   34    19    21 1
   35    19    43 1
   36    20    15 1
   37    20    44 1
   38    20    45 1
   39    21    46 1
   40    21    47 1
   41    22    23 1
   42    22    48 1
   43    22    49 1
   44    23    24 3
   45    24    25 1
   46    25    50 1
   47    25    51 1
   48    25    52 1
   49    26    30 2
   50    27    28 2
   51    27    53 1
   52    28    26 1
   53    28    54 1
   54    29    27 1
   55    29    32 1
   56    30    31 1
   57    30    55 1
   58    31    29 2
   59    31    56 1
@<TRIPOS>SUBSTRUCTURE
1   ****   1
@<SCITEGIC>MOL_PROPERTY
AbsoluteEnergy
SciTegic.value.StringValue
94.4645

@<SCITEGIC>MOL_PROPERTY
Activ
SciTegic.value.StringValue
135.449996948242

@<SCITEGIC>MOL_PROPERTY
Angle Energy
SciTegic.value.StringValue
11.4018096923828

@<SCITEGIC>MOL_PROPERTY
Bond Energy
SciTegic.value.StringValue
1.5037499666214

@<SCITEGIC>MOL_PROPERTY
CHARMm Energy
SciTegic.value.StringValue
-22.074089050293

@<SCITEGIC>MOL_PROPERTY
Clean Energy
SciTegic.value.StringValue
62.593635559082

@<SCITEGIC>MOL_PROPERTY
ConfNumber
SciTegic.value.StringValue
215

@<SCITEGIC>MOL_PROPERTY
Dihedral Energy
SciTegic.value.StringValue
5.79381990432739

@<SCITEGIC>MOL_PROPERTY
Electrostatic Energy
SciTegic.value.StringValue
-40.1668090820313

@<SCITEGIC>MOL_PROPERTY
Estimate
SciTegic.value.StringValue
31.2022

@<SCITEGIC>MOL_PROPERTY
FitValue
SciTegic.value.StringValue
5.53181

@<SCITEGIC>MOL_PROPERTY
Forcefield
SciTegic.value.StringValue
CHARMm

@<SCITEGIC>MOL_PROPERTY
ForcefieldBase
SciTegic.value.StringValue
CHARMm

@<SCITEGIC>MOL_PROPERTY
ForcefieldFFML
SciTegic.value.StringValue
<?xml version="1.0" encoding="UTF-8"?>
<!DOCTYPE ffml SYSTEM "Ffml.dtd">
<ffml version="1.0">
<forcefield name="CHARMm" derivedFrom="CHARMm" base="CHARMm">
<atomTypes>
</atomTypes>
<parameters>
<bond atom1="N5R" atom2="C6RP">
<quadratic
refValue="1.368"
forceConstant="394.267"/>
</bond>
<angle atom1="C5R" atom2="N5R" atom3="C6RP">
<quadratic
refValue="116"
forceConstant="70"/>
</angle>
<angle atom1="N5R" atom2="C6RP" atom3="C6R">
<quadratic
refValue="120"
forceConstant="70"/>
</angle>
<angle atom1="N5R" atom2="N5R" atom3="C6RP">
<quadratic
refValue="122.8"
forceConstant="70"/>
</angle>
<angle atom1="NX" atom2="CT" atom3="CUY1">
<quadratic
refValue="110.334"
forceConstant="64.0769"/>
</angle>
<angle atom1="NX" atom2="CUA1" atom3="NX">
<quadratic
refValue="120"
forceConstant="60"/>
</angle>
<torsion atom1="C5R" atom2="N5R" atom3="C6RP" atom4="C6R">
<multiplecos
v1="0"
v2="2.5"
v3="0"
v4="0"
v5="0"
v6="0"
gamma1="0"
gamma2="180"
gamma3="0"
gamma4="0"
gamma5="0"
gamma6="0"/>
</torsion>
<torsion atom1="N5R" atom2="N5R" atom3="C6RP" atom4="C6R">
<multiplecos
v1="0"
v2="2.5"
v3="0"
v4="0"
v5="0"
v6="0"
gamma1="0"
gamma2="180"
gamma3="0"
gamma4="0"
gamma5="0"
gamma6="0"/>
</torsion>
</parameters>
</forcefield>
</ffml>

@<SCITEGIC>MOL_PROPERTY
HBA_lipid_1
SciTegic.value.StringValue
1

@<SCITEGIC>MOL_PROPERTY
HBA_lipid_2
SciTegic.value.StringValue
1

@<SCITEGIC>MOL_PROPERTY
HBD_3
SciTegic.value.StringValue
0

@<SCITEGIC>MOL_PROPERTY
HYDROPHOBIC_4
SciTegic.value.StringValue
1

@<SCITEGIC>MOL_PROPERTY
Hydrogen Bond Energy
SciTegic.value.StringValue
0

@<SCITEGIC>MOL_PROPERTY
Improper Energy
SciTegic.value.StringValue
0.0301900003105402

@<SCITEGIC>MOL_PROPERTY
Initial Potential Energy
SciTegic.value.StringValue
-0.634400010108948

@<SCITEGIC>MOL_PROPERTY
Initial RMS Gradient
SciTegic.value.StringValue
14.0477600097656

@<SCITEGIC>MOL_PROPERTY
MapNumber
SciTegic.value.StringValue
1

@<SCITEGIC>MOL_PROPERTY
MappedAtoms
SciTegic.value.StringValue
13,-1.05043,0.0357476,0.148071,1.6,HBA_lipid_1.11
13,-0.150855,2.78536,0.942041,2.2,HBA_lipid_1.21
21,-6.95385,0.299794,0.769707,1.6,HBA_lipid_2.11
21,-9.01679,1.0633,-1.30596,2.2,HBA_lipid_2.21
29,5.2,-0.8,-2.2,1.6,HYDROPHOBIC_4.11

@<SCITEGIC>MOL_PROPERTY
MappedFeatures
SciTegic.value.StringValue
HBA_lipid_1,HBA_lipid_2,HYDROPHOBIC_4

@<SCITEGIC>MOL_PROPERTY
MappedLocations
SciTegic.value.StringValue
HBA_lipid_1.11,HBA_lipid_1.21,HBA_lipid_2.11,HBA_lipid_2.21,HYDROPHOBIC_4.11

@<SCITEGIC>MOL_PROPERTY
MappingID
SciTegic.value.StringValue
1

@<SCITEGIC>MOL_PROPERTY
Minimization Criteria
SciTegic.value.StringValue
CONJUG> Minimization exiting with gradient tolerance ( 0.0100000) satisfied.

@<SCITEGIC>MOL_PROPERTY
PartialChargeMethod
SciTegic.value.StringValue
MomanyRone

@<SCITEGIC>MOL_PROPERTY
Pharmprint
SciTegic.value.StringValue
'1101'

@<SCITEGIC>MOL_PROPERTY
Pharmtype
SciTegic.value.StringValue
3

@<SCITEGIC>MOL_PROPERTY
Potential Energy
SciTegic.value.StringValue
-22.074089050293

@<SCITEGIC>MOL_PROPERTY
RMS Gradient
SciTegic.value.StringValue
0.0098099997267127

@<SCITEGIC>MOL_PROPERTY
RelativeEnergy
SciTegic.value.StringValue
17.4374

@<SCITEGIC>MOL_PROPERTY
Solvation Free Energy
SciTegic.value.StringValue
0

@<SCITEGIC>MOL_PROPERTY
Uncert
SciTegic.value.StringValue
1.5

@<SCITEGIC>MOL_PROPERTY
Urey-Bradley Energy
SciTegic.value.StringValue
0

@<SCITEGIC>MOL_PROPERTY
UseResidueTemplateCharge
SciTegic.value.StringValue
True

@<SCITEGIC>MOL_PROPERTY
Van der Waals Energy
SciTegic.value.StringValue
-0.636860013008118

@<SCITEGIC>MOL_PROPERTY
Error
SciTegic.value.StringValue
-4.34103995706207

@<SCITEGIC>MOL_PROPERTY
logActiv
SciTegic.value.StringValue
2.13177899958431

@<SCITEGIC>MOL_PROPERTY
logEstimate
SciTegic.value.StringValue
1.49418521626768

@<SCITEGIC>ATOM_PROPERTY
Formal Charge
SciTegic.value.StringValue
1 0
2 0
3 0
4 0
5 0
6 0
7 0
8 0
9 0
10 0
11 0
12 0
13 0
14 0
15 0
16 0
17 0
18 0
19 0
20 0
21 0
22 0
23 0
24 0
25 0
26 0
27 0
28 0
29 0
30 0
31 0
32 0
33 0
34 0
35 0
36 0
37 0
38 0
39 0
40 0
41 0
42 0
43 0
44 0
45 0
46 0
47 0
48 0
49 0
50 0
51 0
52 0
53 0
54 0
55 0
56 0

@<SCITEGIC>ATOM_PROPERTY
pdb_tempFactor
SciTegic.value.DoubleValue
1 0
2 0
3 0
4 0
5 0
6 0
7 0
8 0
9 0
10 0
11 0
12 0
13 0
14 0
15 0
16 0
17 0
18 0
19 0
20 0
21 0
22 0
23 0
24 0
25 0
26 0
27 0
28 0
29 0
30 0
31 0
32 0
33 0
34 0
35 0
36 0
37 0
38 0
39 0
40 0
41 0
42 0
43 0
44 0
45 0
46 0
47 0
48 0
49 0
50 0
51 0
52 0
53 0
54 0
55 0
56 0

@<SCITEGIC>ATOM_PROPERTY
pdb_occupancy
SciTegic.value.DoubleValue
1 1
2 1
3 1
4 1
5 1
6 1
7 1
8 1
9 1
10 1
11 1
12 1
13 1
14 1
15 1
16 1
17 1
18 1
19 1
20 1
21 1
22 1
23 1
24 1
25 1
26 1
27 1
28 1
29 1
30 1
31 1
32 1
33 1
34 1
35 1
36 1
37 1
38 1
39 1
40 1
41 1
42 1
43 1
44 1
45 1
46 1
47 1
48 1
49 1
50 1
51 1
52 1
53 1
54 1
55 1
56 1

@<TRIPOS>MOLECULE
dpp4_18
85  89  1  0  0
SMALL
FORMAL_CHARGES
@<TRIPOS>ATOM
    1 N1         1.7768    -2.4641     0.8788 N.am       1 SUBUNIT  0
    2 C2        -0.3773    -1.6033     0.1513 C.2        1 SUBUNIT  0
    3 C3         0.5790    -2.7261     0.2401 C.2        1 SUBUNIT  0
    4 C4        -0.1051    -0.3633     0.6684 C.2        1 SUBUNIT  0
    5 C5         2.0723    -1.2029     1.4134 C.2        1 SUBUNIT  0
    6 N6         1.1932    -0.1092     1.3512 N.am       1 SUBUNIT  0
    7 N7        -1.6150    -1.5164    -0.3944 N.pl3      1 SUBUNIT  0
    8 N8        -1.0944     0.5167     0.4820 N.2        1 SUBUNIT  0
    9 C9        -2.0449    -0.2157    -0.1883 C.2        1 SUBUNIT  0
   10 N10       -3.3430     0.3236    -0.6229 N.pl3      1 SUBUNIT  0
   11 C11       -4.6081    -0.3989    -0.3424 C.3        1 SUBUNIT  0
   12 C12       -5.6471     0.5384     0.3077 C.3        1 SUBUNIT  0
   13 C13       -5.8238     1.8382    -0.5028 C.3        1 SUBUNIT  0
   14 C14       -4.4734     2.5409    -0.7070 C.3        1 SUBUNIT  0
   15 C15       -3.4328     1.6099    -1.3536 C.3        1 SUBUNIT  0
   16 N16       -6.9258    -0.1480     0.4410 N.3        1 SUBUNIT  0
   17 C17       -2.3512    -2.5956    -1.0725 C.3        1 SUBUNIT  0
   18 C18       -1.7289    -2.9332    -2.3498 C.1        1 SUBUNIT  0
   19 C19       -1.2215    -3.2066    -3.3903 C.1        1 SUBUNIT  0
   20 C20       -0.5974    -3.5444    -4.6674 C.3        1 SUBUNIT  0
   21 O21        0.3197    -3.8132    -0.2246 O.2        1 SUBUNIT  0
   22 O22        3.1409    -1.0448     1.9617 O.2        1 SUBUNIT  0
   23 C23        2.7716    -3.5506     0.9983 C.3        1 SUBUNIT  0
   24 C24        3.4671    -3.8044    -0.3406 C.3        1 SUBUNIT  0
   25 C25        4.4236    -2.6756    -0.7299 C.3        1 SUBUNIT  0
   26 N26        4.4060    -2.4692    -2.1744 N.3        1 SUBUNIT  0
   27 C27        3.6230    -1.2890    -2.5626 C.3        1 SUBUNIT  0
   28 C28        4.3344     0.0189    -2.1688 C.3        1 SUBUNIT  0
   29 C29        5.7634     0.0907    -2.7326 C.3        1 SUBUNIT  0
   30 C30        6.5350    -1.1896    -2.3672 C.3        1 SUBUNIT  0
   31 C31        5.7579    -2.4623    -2.7540 C.3        1 SUBUNIT  0
   32 C32        1.5340     1.2049     1.9238 C.3        1 SUBUNIT  0
   33 C33        5.7546     0.3209    -4.2239 C.2        1 SUBUNIT  0
   34 N34        6.9302     0.6348    -4.8479 N.am       1 SUBUNIT  0
   35 C35        6.9524     0.8483    -6.1996 C.2        1 SUBUNIT  0
   36 O36        4.7309     0.2296    -4.8612 O.2        1 SUBUNIT  0
   37 C37        8.0327     0.5638    -8.3629 C.2        1 SUBUNIT  0
   38 C38        8.0110     0.3443    -6.9761 C.2        1 SUBUNIT  0
   39 C39        6.9978     1.2881    -8.9809 C.2        1 SUBUNIT  0
   40 C40        5.9151     1.5736    -6.8163 C.2        1 SUBUNIT  0
   41 C41        5.9408     1.7898    -8.2062 C.2        1 SUBUNIT  0
   42 O42        7.0214     1.4914   -10.2836 O.3        1 SUBUNIT  0
   43 C43        5.8970     2.1258   -10.8778 C.3        1 SUBUNIT  0
   44 H44       -4.4194    -1.2606     0.3004 H          1 SUBUNIT  0
   45 H45       -4.9871    -0.7867    -1.2880 H          1 SUBUNIT  0
   46 H46       -5.3036     0.7993     1.3097 H          1 SUBUNIT  0
   47 H47       -6.5185     2.5121     0.0037 H          1 SUBUNIT  0
   48 H48       -6.2609     1.6121    -1.4774 H          1 SUBUNIT  0
   49 H49       -4.0986     2.8912     0.2554 H          1 SUBUNIT  0
   50 H50       -4.6078     3.4298    -1.3246 H          1 SUBUNIT  0
   51 H51       -2.4572     2.1033    -1.3901 H          1 SUBUNIT  0
   52 H52       -3.7175     1.3962    -2.3857 H          1 SUBUNIT  0
   53 H53       -7.5855     0.4868     0.9151 H          1 SUBUNIT  0
   54 H54       -7.2877    -0.3414    -0.5050 H          1 SUBUNIT  0
   55 H55       -2.3733    -3.4791    -0.4331 H          1 SUBUNIT  0
   56 H56       -3.3818    -2.2818    -1.2427 H          1 SUBUNIT  0
   57 H57        0.4397    -3.8676    -4.5878 H          1 SUBUNIT  0
   58 H58       -0.6274    -2.6760    -5.3266 H          1 SUBUNIT  0
   59 H59       -1.1635    -4.3448    -5.1482 H          1 SUBUNIT  0
   60 H60        3.4966    -3.2899     1.7681 H          1 SUBUNIT  0
   61 H61        2.2720    -4.4551     1.3503 H          1 SUBUNIT  0
   62 H62        3.9872    -4.7625    -0.3284 H          1 SUBUNIT  0
   63 H63        2.7373    -3.9798    -1.1271 H          1 SUBUNIT  0
   64 H64        4.1500    -1.7482    -0.2265 H          1 SUBUNIT  0
   65 H65        5.4398    -2.9028    -0.4066 H          1 SUBUNIT  0
   66 H66        2.6339    -1.3386    -2.1006 H          1 SUBUNIT  0
   67 H67        3.4573    -1.3137    -3.6401 H          1 SUBUNIT  0
   68 H68        3.7486     0.8773    -2.5017 H          1 SUBUNIT  0
   69 H69        4.3758     0.0908    -1.0800 H          1 SUBUNIT  0
   70 H70        6.2739     0.9435    -2.2774 H          1 SUBUNIT  0
   71 H71        7.5153    -1.1926    -2.8446 H          1 SUBUNIT  0
   72 H72        6.7233    -1.1967    -1.2940 H          1 SUBUNIT  0
   73 H73        5.6764    -2.5338    -3.8389 H          1 SUBUNIT  0
   74 H74        6.2977    -3.3530    -2.4309 H          1 SUBUNIT  0
   75 H75        2.5287     1.2684     2.3668 H          1 SUBUNIT  0
   76 H76        0.8105     1.4584     2.6966 H          1 SUBUNIT  0
   77 H77        1.4704     1.9635     1.1456 H          1 SUBUNIT  0
   78 H78        7.7744     0.7077    -4.3189 H          1 SUBUNIT  0
   79 H79        8.8485     0.1752    -8.9568 H          1 SUBUNIT  0
   80 H80        8.8166    -0.2156    -6.5217 H          1 SUBUNIT  0
   81 H81        5.0922     1.9678    -6.2375 H          1 SUBUNIT  0
   82 H82        5.1422     2.3482    -8.6744 H          1 SUBUNIT  0
   83 H83        6.0849     2.2219   -11.9466 H          1 SUBUNIT  0
   84 H84        5.0036     1.5702   -10.5935 H          1 SUBUNIT  0
   85 H85        5.8100     3.1304   -10.4625 H          1 SUBUNIT  0
@<TRIPOS>BOND
    1     1     5 1
    2     1    23 1
    3     2     3 1
    4     2     7 1
    5     3     1 1
    6     3    21 2
    7     4     2 2
    8     4     8 1
    9     5     6 1
   10     5    22 2
   11     6     4 1
   12     6    32 1
   13     7    17 1
   14     8     9 2
   15     9     7 1
   16     9    10 1
   17    10    11 1
   18    11    12 1
   19    11    44 1
   20    11    45 1
   21    12    13 1
   22    12    16 1
   23    12    46 1
   24    13    14 1
   25    13    47 1
   26    13    48 1
   27    14    15 1
   28    14    49 1
   29    14    50 1
   30    15    10 1
   31    15    51 1
   32    15    52 1
   33    16    53 1
   34    16    54 1
   35    17    18 1
   36    17    55 1
   37    17    56 1
   38    18    19 3
   39    19    20 1
   40    20    57 1
   41    20    58 1
   42    20    59 1
   43    23    24 1
   44    23    60 1
   45    23    61 1
   46    24    25 1
   47    24    62 1
   48    24    63 1
   49    25    26 1
   50    25    64 1
   51    25    65 1
   52    26    27 1
   53    27    28 1
   54    27    66 1
   55    27    67 1
   56    28    29 1
   57    28    68 1
   58    28    69 1
   59    29    30 1
   60    29    33 1
   61    29    70 1
   62    30    31 1
   63    30    71 1
   64    30    72 1
   65    31    26 1
   66    31    73 1
   67    31    74 1
   68    32    75 1
   69    32    76 1
   70    32    77 1
   71    33    34 1
   72    33    36 2
   73    34    35 1
   74    34    78 1
   75    35    40 2
   76    37    38 2
   77    37    79 1
   78    38    35 1
   79    38    80 1
   80    39    37 1
   81    39    42 1
   82    40    41 1
   83    40    81 1
   84    41    39 2
   85    41    82 1
   86    42    43 1
   87    43    83 1
   88    43    84 1
   89    43    85 1
@<TRIPOS>SUBSTRUCTURE
1   ****   1
@<SCITEGIC>MOL_PROPERTY
AbsoluteEnergy
SciTegic.value.StringValue
75.2082

@<SCITEGIC>MOL_PROPERTY
Activ
SciTegic.value.StringValue
120

@<SCITEGIC>MOL_PROPERTY
Angle Energy
SciTegic.value.StringValue
11.7774200439453

@<SCITEGIC>MOL_PROPERTY
Bond Energy
SciTegic.value.StringValue
2.3548800945282

@<SCITEGIC>MOL_PROPERTY
CHARMm Energy
SciTegic.value.StringValue
-16.5208702087402

@<SCITEGIC>MOL_PROPERTY
Clean Energy
SciTegic.value.StringValue
95.7005004882813

@<SCITEGIC>MOL_PROPERTY
ConfNumber
SciTegic.value.StringValue
90

@<SCITEGIC>MOL_PROPERTY
Dihedral Energy
SciTegic.value.StringValue
19.767749786377

@<SCITEGIC>MOL_PROPERTY
Electrostatic Energy
SciTegic.value.StringValue
-45.3822784423828

@<SCITEGIC>MOL_PROPERTY
Estimate
SciTegic.value.StringValue
35.1895

@<SCITEGIC>MOL_PROPERTY
FitValue
SciTegic.value.StringValue
5.47959

@<SCITEGIC>MOL_PROPERTY
Forcefield
SciTegic.value.StringValue
CHARMm

@<SCITEGIC>MOL_PROPERTY
ForcefieldBase
SciTegic.value.StringValue
CHARMm

@<SCITEGIC>MOL_PROPERTY
ForcefieldFFML
SciTegic.value.StringValue
<?xml version="1.0" encoding="UTF-8"?>
<!DOCTYPE ffml SYSTEM "Ffml.dtd">
<ffml version="1.0">
<forcefield name="CHARMm" derivedFrom="CHARMm" base="CHARMm">
<atomTypes>
</atomTypes>
<parameters>
<bond atom1="C5R" atom2="NX">
<quadratic
refValue="1.47"
forceConstant="390"/>
</bond>
<bond atom1="NX" atom2="CR56">
<quadratic
refValue="1.47"
forceConstant="390"/>
</bond>
<angle atom1="C" atom2="NX" atom3="CR56">
<quadratic
refValue="120"
forceConstant="60"/>
</angle>
<angle atom1="C5R" atom2="NX" atom3="CT">
<quadratic
refValue="120"
forceConstant="80"/>
</angle>
<angle atom1="CR56" atom2="C" atom3="NX">
<quadratic
refValue="117.5"
forceConstant="70"/>
</angle>
<angle atom1="CR56" atom2="CR56" atom3="NX">
<quadratic
refValue="126"
forceConstant="65"/>
</angle>
<angle atom1="CR56" atom2="NX" atom3="CT">
<quadratic
refValue="120"
forceConstant="80"/>
</angle>
<angle atom1="N5R" atom2="C5R" atom3="NX">
<quadratic
refValue="127"
forceConstant="70"/>
</angle>
<angle atom1="N5R" atom2="CR56" atom3="NX">
<quadratic
refValue="127"
forceConstant="70"/>
</angle>
<angle atom1="N5R" atom2="CT" atom3="CUY1">
<quadratic
refValue="110.845"
forceConstant="51"/>
</angle>
<torsion atom1="C" atom2="NX" atom3="CR56" atom4="CR56">
<multiplecos
v1="0"
v2="2.05"
v3="0"
v4="0"
v5="0"
v6="0"
gamma1="0"
gamma2="180"
gamma3="0"
gamma4="0"
gamma5="0"
gamma6="0"/>
</torsion>
<torsion atom1="C" atom2="NX" atom3="CR56" atom4="N5R">
<multiplecos
v1="0"
v2="2.05"
v3="0"
v4="0"
v5="0"
v6="0"
gamma1="0"
gamma2="180"
gamma3="0"
gamma4="0"
gamma5="0"
gamma6="0"/>
</torsion>
<torsion atom1="CT" atom2="NX" atom3="CR56" atom4="CR56">
<multiplecos
v1="0"
v2="2.05"
v3="0"
v4="0"
v5="0"
v6="0"
gamma1="0"
gamma2="180"
gamma3="0"
gamma4="0"
gamma5="0"
gamma6="0"/>
</torsion>
<torsion atom1="CT" atom2="NX" atom3="CR56" atom4="N5R">
<multiplecos
v1="0"
v2="2.05"
v3="0"
v4="0"
v5="0"
v6="0"
gamma1="0"
gamma2="180"
gamma3="0"
gamma4="0"
gamma5="0"
gamma6="0"/>
</torsion>
<improper atom1="NX" atom2="CT" atom3="CT" atom4="C5R">
<cos1
refValue="0"
forceConstant="40"
periodicity="0"/>
</improper>
</parameters>
</forcefield>
</ffml>

@<SCITEGIC>MOL_PROPERTY
HBA_lipid_1
SciTegic.value.StringValue
1

@<SCITEGIC>MOL_PROPERTY
HBA_lipid_2
SciTegic.value.StringValue
1

@<SCITEGIC>MOL_PROPERTY
HBD_3
SciTegic.value.StringValue
0

@<SCITEGIC>MOL_PROPERTY
HYDROPHOBIC_4
SciTegic.value.StringValue
1

@<SCITEGIC>MOL_PROPERTY
Hydrogen Bond Energy
SciTegic.value.StringValue
0

@<SCITEGIC>MOL_PROPERTY
Improper Energy
SciTegic.value.StringValue
0.177530005574226

@<SCITEGIC>MOL_PROPERTY
Initial Potential Energy
SciTegic.value.StringValue
12.4286098480225

@<SCITEGIC>MOL_PROPERTY
Initial RMS Gradient
SciTegic.value.StringValue
13.4698896408081

@<SCITEGIC>MOL_PROPERTY
MapNumber
SciTegic.value.StringValue
1

@<SCITEGIC>MOL_PROPERTY
MappedAtoms
SciTegic.value.StringValue
8,-1.05043,0.0357476,0.148071,1.6,HBA_lipid_1.11
8,-0.150855,2.78536,0.942041,2.2,HBA_lipid_1.21
16,-6.95385,0.299794,0.769707,1.6,HBA_lipid_2.11
16,-9.01679,1.0633,-1.30596,2.2,HBA_lipid_2.21
28,5.2,-0.8,-2.2,1.6,HYDROPHOBIC_4.11

@<SCITEGIC>MOL_PROPERTY
MappedFeatures
SciTegic.value.StringValue
HBA_lipid_1,HBA_lipid_2,HYDROPHOBIC_4

@<SCITEGIC>MOL_PROPERTY
MappedLocations
SciTegic.value.StringValue
HBA_lipid_1.11,HBA_lipid_1.21,HBA_lipid_2.11,HBA_lipid_2.21,HYDROPHOBIC_4.11

@<SCITEGIC>MOL_PROPERTY
MappingID
SciTegic.value.StringValue
1

@<SCITEGIC>MOL_PROPERTY
Minimization Criteria
SciTegic.value.StringValue
CONJUG> Minimization exiting with gradient tolerance ( 0.0100000) satisfied.

@<SCITEGIC>MOL_PROPERTY
PartialChargeMethod
SciTegic.value.StringValue
MomanyRone

@<SCITEGIC>MOL_PROPERTY
Pharmprint
SciTegic.value.StringValue
'1101'

@<SCITEGIC>MOL_PROPERTY
Pharmtype
SciTegic.value.StringValue
3

@<SCITEGIC>MOL_PROPERTY
Potential Energy
SciTegic.value.StringValue
-16.5208702087402

@<SCITEGIC>MOL_PROPERTY
RMS Gradient
SciTegic.value.StringValue
0.00982999987900257

@<SCITEGIC>MOL_PROPERTY
RelativeEnergy
SciTegic.value.StringValue
10.7212

@<SCITEGIC>MOL_PROPERTY
Solvation Free Energy
SciTegic.value.StringValue
0

@<SCITEGIC>MOL_PROPERTY
Uncert
SciTegic.value.StringValue
1.5

@<SCITEGIC>MOL_PROPERTY
Urey-Bradley Energy
SciTegic.value.StringValue
0

@<SCITEGIC>MOL_PROPERTY
UseResidueTemplateCharge
SciTegic.value.StringValue
True

@<SCITEGIC>MOL_PROPERTY
Van der Waals Energy
SciTegic.value.StringValue
-5.21615982055664

@<SCITEGIC>MOL_PROPERTY
Error
SciTegic.value.StringValue
-3.41010812884525

@<SCITEGIC>MOL_PROPERTY
logActiv
SciTegic.value.StringValue
2.07918124604762

@<SCITEGIC>MOL_PROPERTY
logEstimate
SciTegic.value.StringValue
1.5464130960826

@<SCITEGIC>ATOM_PROPERTY
Formal Charge
SciTegic.value.StringValue
1 0
2 0
3 0
4 0
5 0
6 0
7 0
8 0
9 0
10 0
11 0
12 0
13 0
14 0
15 0
16 0
17 0
18 0
19 0
20 0
21 0
22 0
23 0
24 0
25 0
26 0
27 0
28 0
29 0
30 0
31 0
32 0
33 0
34 0
35 0
36 0
37 0
38 0
39 0
40 0
41 0
42 0
43 0
44 0
45 0
46 0
47 0
48 0
49 0
50 0
51 0
52 0
53 0
54 0
55 0
56 0
57 0
58 0
59 0
60 0
61 0
62 0
63 0
64 0
65 0
66 0
67 0
68 0
69 0
70 0
71 0
72 0
73 0
74 0
75 0
76 0
77 0
78 0
79 0
80 0
81 0
82 0
83 0
84 0
85 0

@<SCITEGIC>ATOM_PROPERTY
pdb_tempFactor
SciTegic.value.DoubleValue
1 0
2 0
3 0
4 0
5 0
6 0
7 0
8 0
9 0
10 0
11 0
12 0
13 0
14 0
15 0
16 0
17 0
18 0
19 0
20 0
21 0
22 0
23 0
24 0
25 0
26 0
27 0
28 0
29 0
30 0
31 0
32 0
33 0
34 0
35 0
36 0
37 0
38 0
39 0
40 0
41 0
42 0
43 0
44 0
45 0
46 0
47 0
48 0
49 0
50 0
51 0
52 0
53 0
54 0
55 0
56 0
57 0
58 0
59 0
60 0
61 0
62 0
63 0
64 0
65 0
66 0
67 0
68 0
69 0
70 0
71 0
72 0
73 0
74 0
75 0
76 0
77 0
78 0
79 0
80 0
81 0
82 0
83 0
84 0
85 0

@<SCITEGIC>ATOM_PROPERTY
pdb_occupancy
SciTegic.value.DoubleValue
1 1
2 1
3 1
4 1
5 1
6 1
7 1
8 1
9 1
10 1
11 1
12 1
13 1
14 1
15 1
16 1
17 1
18 1
19 1
20 1
21 1
22 1
23 1
24 1
25 1
26 1
27 1
28 1
29 1
30 1
31 1
32 1
33 1
34 1
35 1
36 1
37 1
38 1
39 1
40 1
41 1
42 1
43 1
44 1
45 1
46 1
47 1
48 1
49 1
50 1
51 1
52 1
53 1
54 1
55 1
56 1
57 1
58 1
59 1
60 1
61 1
62 1
63 1
64 1
65 1
66 1
67 1
68 1
69 1
70 1
71 1
72 1
73 1
74 1
75 1
76 1
77 1
78 1
79 1
80 1
81 1
82 1
83 1
84 1
85 1

@<TRIPOS>MOLECULE
dpp4_14
57  61  1  0  0
SMALL
FORMAL_CHARGES
@<TRIPOS>ATOM
    1 N1        -3.3359    -0.4195    -0.9014 N.am       1 SUBUNIT  0
    2 C2        -3.8158    -1.5082    -1.6401 C.2        1 SUBUNIT  0
    3 N3        -3.0843    -2.4774    -2.1299 N.2        1 SUBUNIT  0
    4 C4        -1.6156    -2.3976    -1.8716 C.2        1 SUBUNIT  0
    5 C5        -1.1272    -1.3478    -1.1574 C.2        1 SUBUNIT  0
    6 C6        -1.9864    -0.2807    -0.6244 C.2        1 SUBUNIT  0
    7 N7         0.2581    -1.5807    -1.1008 N.pl3      1 SUBUNIT  0
    8 C8        -0.6636    -3.2631    -2.2659 C.2        1 SUBUNIT  0
    9 C9         0.5582    -2.7825    -1.7981 C.2        1 SUBUNIT  0
   10 N10        1.8848    -3.3973    -1.9850 N.pl3      1 SUBUNIT  0
   11 C11        2.4617    -3.5693    -3.3386 C.3        1 SUBUNIT  0
   12 C12        2.9492    -5.0112    -3.5540 C.3        1 SUBUNIT  0
   13 N13        3.7683    -5.4259    -2.3848 N.pl3      1 SUBUNIT  1
   14 C14        3.1702    -5.3028    -1.0269 C.3        1 SUBUNIT  0
   15 C15        2.6823    -3.8593    -0.8260 C.3        1 SUBUNIT  0
   16 C16       -0.8611    -4.4675    -3.0327 C.1        1 SUBUNIT  0
   17 O17       -1.5335     0.6431     0.0086 O.2        1 SUBUNIT  0
   18 C18        1.2380    -0.7096    -0.4276 C.3        1 SUBUNIT  0
   19 C19        2.5451    -0.7945    -1.0716 C.1        1 SUBUNIT  0
   20 C20        3.6105    -0.8644    -1.5977 C.1        1 SUBUNIT  0
   21 C21        4.9184    -0.9484    -2.2439 C.3        1 SUBUNIT  0
   22 N22       -1.0214    -5.4377    -3.6496 N.1        1 SUBUNIT  0
   23 H23        2.0991    -5.6886    -3.6506 H          1 SUBUNIT  0
   24 C24        4.8960    -5.8631    -2.5328 C.2        1 SUBUNIT  0
   25 C25       -4.2897     0.5928    -0.4161 C.3        1 SUBUNIT  0
   26 C26       -4.9661     0.1537     0.8139 C.2        1 SUBUNIT  0
   27 C27       -4.8174    -0.5702     3.0922 C.2        1 SUBUNIT  0
   28 N28       -4.1985    -0.1567     1.9227 N.2        1 SUBUNIT  0
   29 C29       -6.2474    -0.6738     3.1435 C.2        1 SUBUNIT  0
   30 N30       -6.3471     0.0662     0.8275 N.2        1 SUBUNIT  0
   31 C31       -6.9941    -0.3462     1.9792 C.2        1 SUBUNIT  0
   32 C32       -4.0606    -0.8977     4.2439 C.2        1 SUBUNIT  0
   33 C33       -4.7108    -1.3157     5.4287 C.2        1 SUBUNIT  0
   34 C34       -6.8944    -1.0939     4.3320 C.2        1 SUBUNIT  0
   35 C35       -6.1214    -1.4130     5.4735 C.2        1 SUBUNIT  0
   36 H36       -4.8820    -1.5637    -1.8259 H          1 SUBUNIT  0
   37 H37        3.3022    -2.8776    -3.4382 H          1 SUBUNIT  0
   38 H38        1.7360    -3.2981    -4.1057 H          1 SUBUNIT  0
   39 H39        3.5187    -5.0801    -4.4830 H          1 SUBUNIT  0
   40 H40        2.3358    -6.0023    -0.9444 H          1 SUBUNIT  0
   41 H41        3.8891    -5.5722    -0.2508 H          1 SUBUNIT  0
   42 H42        3.5397    -3.1947    -0.7161 H          1 SUBUNIT  0
   43 H43        2.1044    -3.7856     0.0966 H          1 SUBUNIT  0
   44 H44        1.3272    -1.0051     0.6178 H          1 SUBUNIT  0
   45 H45        0.8863     0.3217    -0.4538 H          1 SUBUNIT  0
   46 H46        4.8376    -0.6005    -3.2743 H          1 SUBUNIT  0
   47 H47        5.2929    -1.9702    -2.1708 H          1 SUBUNIT  0
   48 H48        5.6202    -0.2972    -1.7265 H          1 SUBUNIT  0
   49 H49        5.5087    -6.1744    -1.7006 H          1 SUBUNIT  0
   50 H50        5.3146    -5.9500    -3.5241 H          1 SUBUNIT  0
   51 H51       -3.7572     1.5245    -0.2253 H          1 SUBUNIT  0
   52 H52       -5.0332     0.7852    -1.1902 H          1 SUBUNIT  0
   53 H53       -8.0736    -0.4113     1.9797 H          1 SUBUNIT  0
   54 H54       -2.9825    -0.8290     4.2289 H          1 SUBUNIT  0
   55 H55       -4.1254    -1.5595     6.3033 H          1 SUBUNIT  0
   56 H56       -7.9700    -1.1747     4.3806 H          1 SUBUNIT  0
   57 H57       -6.6104    -1.7323     6.3814 H          1 SUBUNIT  0
@<TRIPOS>BOND
    1     1     2 1
    2     1     6 1
    3     1    25 1
    4     2     3 2
    5     2    36 1
    6     3     4 1
    7     4     5 2
    8     4     8 1
    9     5     6 1
   10     5     7 1
   11     6    17 2
   12     7    18 1
   13     8     9 2
   14     8    16 1
   15     9     7 1
   16     9    10 1
   17    10    11 1
   18    11    12 1
   19    11    37 1
   20    11    38 1
   21    12    13 1
   22    12    23 1
   23    12    39 1
   24    13    14 1
   25    13    24 2
   26    14    15 1
   27    14    40 1
   28    14    41 1
   29    15    10 1
   30    15    42 1
   31    15    43 1
   32    16    22 3
   33    18    19 1
   34    18    44 1
   35    18    45 1
   36    19    20 3
   37    20    21 1
   38    21    46 1
   39    21    47 1
   40    21    48 1
   41    24    49 1
   42    24    50 1
   43    25    26 1
   44    25    51 1
   45    25    52 1
   46    26    30 2
   47    27    28 2
   48    27    32 1
   49    28    26 1
   50    29    27 1
   51    29    34 1
   52    30    31 1
   53    31    29 2
   54    31    53 1
   55    32    54 1
   56    33    32 2
   57    33    55 1
   58    34    35 2
   59    34    56 1
   60    35    33 1
   61    35    57 1
@<TRIPOS>SUBSTRUCTURE
1   ****   1
@<SCITEGIC>MOL_PROPERTY
AbsoluteEnergy
SciTegic.value.StringValue
120.177

@<SCITEGIC>MOL_PROPERTY
Activ
SciTegic.value.StringValue
45

@<SCITEGIC>MOL_PROPERTY
Angle Energy
SciTegic.value.StringValue
15.8287696838379

@<SCITEGIC>MOL_PROPERTY
Bond Energy
SciTegic.value.StringValue
2.30883002281189

@<SCITEGIC>MOL_PROPERTY
CHARMm Energy
SciTegic.value.StringValue
14.9067602157593

@<SCITEGIC>MOL_PROPERTY
Clean Energy
SciTegic.value.StringValue
79.0458908081055

@<SCITEGIC>MOL_PROPERTY
ConfNumber
SciTegic.value.StringValue
45

@<SCITEGIC>MOL_PROPERTY
Dihedral Energy
SciTegic.value.StringValue
5.2798900604248

@<SCITEGIC>MOL_PROPERTY
Electrostatic Energy
SciTegic.value.StringValue
-14.3219499588013

@<SCITEGIC>MOL_PROPERTY
Estimate
SciTegic.value.StringValue
41.6389

@<SCITEGIC>MOL_PROPERTY
FitValue
SciTegic.value.StringValue
5.4065

@<SCITEGIC>MOL_PROPERTY
Forcefield
SciTegic.value.StringValue
CHARMm

@<SCITEGIC>MOL_PROPERTY
ForcefieldBase
SciTegic.value.StringValue
CHARMm

@<SCITEGIC>MOL_PROPERTY
ForcefieldFFML
SciTegic.value.StringValue
<?xml version="1.0" encoding="UTF-8"?>
<!DOCTYPE ffml SYSTEM "Ffml.dtd">
<ffml version="1.0">
<forcefield name="CHARMm" derivedFrom="CHARMm" base="CHARMm">
<atomTypes>
</atomTypes>
<parameters>
<bond atom1="C5R" atom2="CUY2">
<quadratic
refValue="1.451"
forceConstant="342.5"/>
</bond>
<bond atom1="C5R" atom2="NX">
<quadratic
refValue="1.47"
forceConstant="390"/>
</bond>
<angle atom1="C5R" atom2="C5R" atom3="CUY2">
<quadratic
refValue="117.083"
forceConstant="72.5"/>
</angle>
<angle atom1="C5R" atom2="C5R" atom3="NX">
<quadratic
refValue="126"
forceConstant="65"/>
</angle>
<angle atom1="C5R" atom2="CUY2" atom3="N">
<quadratic
refValue="180"
forceConstant="44"/>
</angle>
<angle atom1="C5R" atom2="NX" atom3="CT">
<quadratic
refValue="120"
forceConstant="80"/>
</angle>
<angle atom1="CR56" atom2="C5R" atom3="CUY2">
<quadratic
refValue="119.154"
forceConstant="72.3077"/>
</angle>
<angle atom1="N5R" atom2="C5R" atom3="NX">
<quadratic
refValue="127"
forceConstant="70"/>
</angle>
<angle atom1="N5R" atom2="CT" atom3="CUY1">
<quadratic
refValue="110.845"
forceConstant="51"/>
</angle>
<angle atom1="NP" atom2="CR56" atom3="C5R">
<quadratic
refValue="126"
forceConstant="65"/>
</angle>
<angle atom1="NX" atom2="C" atom3="CR56">
<quadratic
refValue="117.5"
forceConstant="70"/>
</angle>
<angle atom1="NX" atom2="C" atom3="HA">
<quadratic
refValue="110.4"
forceConstant="55"/>
</angle>
<torsion atom1="C5R" atom2="C5R" atom3="CUY2" atom4="N">
<multiplecos
v1="0"
v2="0"
v3="0"
v4="0"
v5="0"
v6="0"
gamma1="0"
gamma2="0"
gamma3="0"
gamma4="0"
gamma5="0"
gamma6="0"/>
</torsion>
<torsion atom1="CR56" atom2="C5R" atom3="CUY2" atom4="N">
<multiplecos
v1="0"
v2="0"
v3="0"
v4="0"
v5="0"
v6="0"
gamma1="0"
gamma2="0"
gamma3="0"
gamma4="0"
gamma5="0"
gamma6="0"/>
</torsion>
<improper atom1="NX" atom2="CT" atom3="CT" atom4="C5R">
<cos1
refValue="0"
forceConstant="40"
periodicity="0"/>
</improper>
</parameters>
</forcefield>
</ffml>

@<SCITEGIC>MOL_PROPERTY
HBA_lipid_1
SciTegic.value.StringValue
1

@<SCITEGIC>MOL_PROPERTY
HBA_lipid_2
SciTegic.value.StringValue
1

@<SCITEGIC>MOL_PROPERTY
HBD_3
SciTegic.value.StringValue
0

@<SCITEGIC>MOL_PROPERTY
HYDROPHOBIC_4
SciTegic.value.StringValue
1

@<SCITEGIC>MOL_PROPERTY
Hydrogen Bond Energy
SciTegic.value.StringValue
0

@<SCITEGIC>MOL_PROPERTY
Improper Energy
SciTegic.value.StringValue
0.346909999847412

@<SCITEGIC>MOL_PROPERTY
Initial Potential Energy
SciTegic.value.StringValue
62.1196517944336

@<SCITEGIC>MOL_PROPERTY
Initial RMS Gradient
SciTegic.value.StringValue
29.0604991912842

@<SCITEGIC>MOL_PROPERTY
MapNumber
SciTegic.value.StringValue
1

@<SCITEGIC>MOL_PROPERTY
MappedAtoms
SciTegic.value.StringValue
17,-1.05043,0.0357476,0.148071,1.6,HBA_lipid_1.11
17,-0.150855,2.78536,0.942041,2.2,HBA_lipid_1.21
30,-6.95385,0.299794,0.769707,1.6,HBA_lipid_2.11
30,-9.01679,1.0633,-1.30596,2.2,HBA_lipid_2.21
21,5.2,-0.8,-2.2,1.6,HYDROPHOBIC_4.11

@<SCITEGIC>MOL_PROPERTY
MappedFeatures
SciTegic.value.StringValue
HBA_lipid_1,HBA_lipid_2,HYDROPHOBIC_4

@<SCITEGIC>MOL_PROPERTY
MappedLocations
SciTegic.value.StringValue
HBA_lipid_1.11,HBA_lipid_1.21,HBA_lipid_2.11,HBA_lipid_2.21,HYDROPHOBIC_4.11

@<SCITEGIC>MOL_PROPERTY
MappingID
SciTegic.value.StringValue
1

@<SCITEGIC>MOL_PROPERTY
Minimization Criteria
SciTegic.value.StringValue
CONJUG> Minimization exiting with gradient tolerance ( 0.0100000) satisfied.

@<SCITEGIC>MOL_PROPERTY
PartialChargeMethod
SciTegic.value.StringValue
MomanyRone

@<SCITEGIC>MOL_PROPERTY
Pharmprint
SciTegic.value.StringValue
'1101'

@<SCITEGIC>MOL_PROPERTY
Pharmtype
SciTegic.value.StringValue
3

@<SCITEGIC>MOL_PROPERTY
Potential Energy
SciTegic.value.StringValue
14.9067602157593

@<SCITEGIC>MOL_PROPERTY
RMS Gradient
SciTegic.value.StringValue
0.0099499998614192

@<SCITEGIC>MOL_PROPERTY
RelativeEnergy
SciTegic.value.StringValue
11.0167

@<SCITEGIC>MOL_PROPERTY
Solvation Free Energy
SciTegic.value.StringValue
0

@<SCITEGIC>MOL_PROPERTY
Uncert
SciTegic.value.StringValue
1.5

@<SCITEGIC>MOL_PROPERTY
Urey-Bradley Energy
SciTegic.value.StringValue
0

@<SCITEGIC>MOL_PROPERTY
UseResidueTemplateCharge
SciTegic.value.StringValue
True

@<SCITEGIC>MOL_PROPERTY
Van der Waals Energy
SciTegic.value.StringValue
5.46432018280029

@<SCITEGIC>MOL_PROPERTY
Error
SciTegic.value.StringValue
-1.08072019193591

@<SCITEGIC>MOL_PROPERTY
logActiv
SciTegic.value.StringValue
1.65321251377534

@<SCITEGIC>MOL_PROPERTY
logEstimate
SciTegic.value.StringValue
1.6194992479701

@<SCITEGIC>ATOM_PROPERTY
Formal Charge
SciTegic.value.StringValue
1 0
2 0
3 0
4 0
5 0
6 0
7 0
8 0
9 0
10 0
11 0
12 0
13 +1
14 0
15 0
16 0
17 0
18 0
19 0
20 0
21 0
22 0
23 0
24 0
25 0
26 0
27 0
28 0
29 0
30 0
31 0
32 0
33 0
34 0
35 0
36 0
37 0
38 0
39 0
40 0
41 0
42 0
43 0
44 0
45 0
46 0
47 0
48 0
49 0
50 0
51 0
52 0
53 0
54 0
55 0
56 0
57 0

@<SCITEGIC>ATOM_PROPERTY
pdb_tempFactor
SciTegic.value.DoubleValue
1 0
2 0
3 0
4 0
5 0
6 0
7 0
8 0
9 0
10 0
11 0
12 0
13 0
14 0
15 0
16 0
17 0
18 0
19 0
20 0
21 0
22 0
23 0
24 0
25 0
26 0
27 0
28 0
29 0
30 0
31 0
32 0
33 0
34 0
35 0
36 0
37 0
38 0
39 0
40 0
41 0
42 0
43 0
44 0
45 0
46 0
47 0
48 0
49 0
50 0
51 0
52 0
53 0
54 0
55 0
56 0
57 0

@<SCITEGIC>ATOM_PROPERTY
pdb_occupancy
SciTegic.value.DoubleValue
1 1
2 1
3 1
4 1
5 1
6 1
7 1
8 1
9 1
10 1
11 1
12 1
13 1
14 1
15 1
16 1
17 1
18 1
19 1
20 1
21 1
22 1
23 1
24 1
25 1
26 1
27 1
28 1
29 1
30 1
31 1
32 1
33 1
34 1
35 1
36 1
37 1
38 1
39 1
40 1
41 1
42 1
43 1
44 1
45 1
46 1
47 1
48 1
49 1
50 1
51 1
52 1
53 1
54 1
55 1
56 1
57 1

@<TRIPOS>MOLECULE
dpp4_23
56  59  1  0  0
SMALL
FORMAL_CHARGES
@<TRIPOS>ATOM
    1 N1        -1.5926    -1.9588     0.1167 N.am       1 SUBUNIT  0
    2 N2        -3.9197    -1.6747    -0.4624 N.am       1 SUBUNIT  0
    3 C3        -2.7997    -2.4891    -0.3186 C.2        1 SUBUNIT  0
    4 C4        -3.8570    -0.3130    -0.1800 C.2        1 SUBUNIT  0
    5 C5        -1.4871    -0.6151     0.4087 C.2        1 SUBUNIT  0
    6 C6        -2.6905     0.2262     0.2461 C.2        1 SUBUNIT  0
    7 C7        -0.4121    -2.8345     0.2652 C.3        1 SUBUNIT  0
    8 C8         0.6520    -2.5146    -0.7597 C.2        1 SUBUNIT  0
    9 C9         1.9480    -2.0297    -0.5937 C.2        1 SUBUNIT  0
   10 N10        2.4437    -1.9321    -1.8556 N.pl3      1 SUBUNIT  0
   11 N11        1.5912    -2.3105    -2.8416 N.2        1 SUBUNIT  0
   12 N12        0.5196    -2.6524    -2.0921 N.2        1 SUBUNIT  0
   13 O13       -0.4459    -0.1299     0.7872 O.2        1 SUBUNIT  0
   14 O14       -2.8788    -3.6696    -0.5713 O.2        1 SUBUNIT  0
   15 N15       -4.9607     0.4845    -0.3248 N.pl3      1 SUBUNIT  0
   16 C16       -5.7337     0.4784    -1.5914 C.3        1 SUBUNIT  0
   17 C17       -6.2537     1.8867    -1.9389 C.3        1 SUBUNIT  0
   18 C18       -7.0155     2.5783    -0.7902 C.3        1 SUBUNIT  0
   19 C19       -6.8283     1.9012     0.5863 C.3        1 SUBUNIT  0
   20 C20       -5.3933     1.3670     0.7886 C.3        1 SUBUNIT  0
   21 N21       -7.7997     0.8221     0.7523 N.3        1 SUBUNIT  0
   22 C22       -5.1833    -2.2895    -0.9290 C.3        1 SUBUNIT  0
   23 C23       -6.2296    -2.2059     0.0867 C.1        1 SUBUNIT  0
   24 C24       -7.0820    -2.1363     0.9150 C.1        1 SUBUNIT  0
   25 C25       -8.1271    -2.0519     1.9305 C.3        1 SUBUNIT  0
   26 C26        3.7002    -1.4909    -2.1209 C.2        1 SUBUNIT  0
   27 C27        6.1104    -1.8690    -2.0712 C.2        1 SUBUNIT  0
   28 C28        4.8043    -2.3109    -1.8061 C.2        1 SUBUNIT  0
   29 C29        6.3234    -0.6073    -2.6496 C.2        1 SUBUNIT  0
   30 C30        3.9171    -0.2227    -2.7050 C.2        1 SUBUNIT  0
   31 C31        5.2284     0.2143    -2.9664 C.2        1 SUBUNIT  0
   32 F32        7.5637    -0.1894    -2.8980 F          1 SUBUNIT  0
   33 F33        2.8978     0.5779    -3.0211 F          1 SUBUNIT  0
   34 H34       -2.6165     1.2814     0.4737 H          1 SUBUNIT  0
   35 H35       -0.7230    -3.8754     0.1532 H          1 SUBUNIT  0
   36 H36       -0.0016    -2.7157     1.2676 H          1 SUBUNIT  0
   37 H37        2.4675    -1.7772     0.3243 H          1 SUBUNIT  0
   38 H38       -5.1141     0.0965    -2.4069 H          1 SUBUNIT  0
   39 H39       -6.5704    -0.2115    -1.4835 H          1 SUBUNIT  0
   40 H40       -6.8969     1.8286    -2.8195 H          1 SUBUNIT  0
   41 H41       -5.4096     2.5098    -2.2326 H          1 SUBUNIT  0
   42 H42       -6.6703     3.6119    -0.7238 H          1 SUBUNIT  0
   43 H43       -8.0783     2.6501    -1.0344 H          1 SUBUNIT  0
   44 H44       -7.0330     2.6397     1.3623 H          1 SUBUNIT  0
   45 H45       -5.3211     0.8260     1.7343 H          1 SUBUNIT  0
   46 H46       -4.6937     2.2006     0.8489 H          1 SUBUNIT  0
   47 H47       -8.6432     1.2105     1.1969 H          1 SUBUNIT  0
   48 H48       -8.0621     0.4782    -0.1827 H          1 SUBUNIT  0
   49 H49       -5.5181    -1.7830    -1.8367 H          1 SUBUNIT  0
   50 H50       -5.0041    -3.3357    -1.1779 H          1 SUBUNIT  0
   51 H51       -7.8168    -2.6035     2.8176 H          1 SUBUNIT  0
   52 H52       -8.3439    -1.0040     2.1411 H          1 SUBUNIT  0
   53 H53       -9.0399    -2.5135     1.5519 H          1 SUBUNIT  0
   54 H54        6.9495    -2.5043    -1.8269 H          1 SUBUNIT  0
   55 H55        4.6615    -3.2849    -1.3584 H          1 SUBUNIT  0
   56 H56        5.3940     1.1849    -3.4134 H          1 SUBUNIT  0
@<TRIPOS>BOND
    1     1     5 1
    2     1     7 1
    3     2     3 1
    4     2    22 1
    5     3     1 1
    6     3    14 2
    7     4     2 1
    8     4    15 1
    9     5     6 1
   10     5    13 2
   11     6     4 2
   12     6    34 1
   13     7     8 1
   14     7    35 1
   15     7    36 1
   16     9     8 2
   17     9    10 1
   18     9    37 1
   19    10    11 1
   20    10    26 1
   21    11    12 2
   22    12     8 1
   23    15    16 1
   24    16    17 1
   25    16    38 1
   26    16    39 1
   27    17    18 1
   28    17    40 1
   29    17    41 1
   30    18    19 1
   31    18    42 1
   32    18    43 1
   33    19    20 1
   34    19    21 1
   35    19    44 1
   36    20    15 1
   37    20    45 1
   38    20    46 1
   39    21    47 1
   40    21    48 1
   41    22    23 1
   42    22    49 1
   43    22    50 1
   44    23    24 3
   45    24    25 1
   46    25    51 1
   47    25    52 1
   48    25    53 1
   49    26    30 2
   50    27    28 2
   51    27    54 1
   52    28    26 1
   53    28    55 1
   54    29    27 1
   55    29    32 1
   56    30    31 1
   57    30    33 1
   58    31    29 2
   59    31    56 1
@<TRIPOS>SUBSTRUCTURE
1   ****   1
@<SCITEGIC>MOL_PROPERTY
AbsoluteEnergy
SciTegic.value.StringValue
85.1887

@<SCITEGIC>MOL_PROPERTY
Activ
SciTegic.value.StringValue
243.669998168945

@<SCITEGIC>MOL_PROPERTY
Angle Energy
SciTegic.value.StringValue
12.7364597320557

@<SCITEGIC>MOL_PROPERTY
Bond Energy
SciTegic.value.StringValue
2.2155499458313

@<SCITEGIC>MOL_PROPERTY
CHARMm Energy
SciTegic.value.StringValue
-18.3998794555664

@<SCITEGIC>MOL_PROPERTY
Clean Energy
SciTegic.value.StringValue
62.8123741149902

@<SCITEGIC>MOL_PROPERTY
ConfNumber
SciTegic.value.StringValue
84

@<SCITEGIC>MOL_PROPERTY
Dihedral Energy
SciTegic.value.StringValue
9.15450000762939

@<SCITEGIC>MOL_PROPERTY
Electrostatic Energy
SciTegic.value.StringValue
-43.6396102905273

@<SCITEGIC>MOL_PROPERTY
Estimate
SciTegic.value.StringValue
57.8011

@<SCITEGIC>MOL_PROPERTY
FitValue
SciTegic.value.StringValue
5.26406

@<SCITEGIC>MOL_PROPERTY
Forcefield
SciTegic.value.StringValue
CHARMm

@<SCITEGIC>MOL_PROPERTY
ForcefieldBase
SciTegic.value.StringValue
CHARMm

@<SCITEGIC>MOL_PROPERTY
ForcefieldFFML
SciTegic.value.StringValue
<?xml version="1.0" encoding="UTF-8"?>
<!DOCTYPE ffml SYSTEM "Ffml.dtd">
<ffml version="1.0">
<forcefield name="CHARMm" derivedFrom="CHARMm" base="CHARMm">
<atomTypes>
</atomTypes>
<parameters>
<bond atom1="N5R" atom2="C6RP">
<quadratic
refValue="1.368"
forceConstant="394.267"/>
</bond>
<angle atom1="C5R" atom2="N5R" atom3="C6RP">
<quadratic
refValue="116"
forceConstant="70"/>
</angle>
<angle atom1="N5R" atom2="C6RP" atom3="C6R">
<quadratic
refValue="120"
forceConstant="70"/>
</angle>
<angle atom1="N5R" atom2="N5R" atom3="C6RP">
<quadratic
refValue="122.8"
forceConstant="70"/>
</angle>
<angle atom1="NX" atom2="CT" atom3="CUY1">
<quadratic
refValue="110.334"
forceConstant="64.0769"/>
</angle>
<angle atom1="NX" atom2="CUA1" atom3="NX">
<quadratic
refValue="120"
forceConstant="60"/>
</angle>
<torsion atom1="C5R" atom2="N5R" atom3="C6RP" atom4="C6R">
<multiplecos
v1="0"
v2="2.5"
v3="0"
v4="0"
v5="0"
v6="0"
gamma1="0"
gamma2="180"
gamma3="0"
gamma4="0"
gamma5="0"
gamma6="0"/>
</torsion>
<torsion atom1="N5R" atom2="N5R" atom3="C6RP" atom4="C6R">
<multiplecos
v1="0"
v2="2.5"
v3="0"
v4="0"
v5="0"
v6="0"
gamma1="0"
gamma2="180"
gamma3="0"
gamma4="0"
gamma5="0"
gamma6="0"/>
</torsion>
</parameters>
</forcefield>
</ffml>

@<SCITEGIC>MOL_PROPERTY
HBA_lipid_1
SciTegic.value.StringValue
1

@<SCITEGIC>MOL_PROPERTY
HBA_lipid_2
SciTegic.value.StringValue
1

@<SCITEGIC>MOL_PROPERTY
HBD_3
SciTegic.value.StringValue
0

@<SCITEGIC>MOL_PROPERTY
HYDROPHOBIC_4
SciTegic.value.StringValue
1

@<SCITEGIC>MOL_PROPERTY
Hydrogen Bond Energy
SciTegic.value.StringValue
0

@<SCITEGIC>MOL_PROPERTY
Improper Energy
SciTegic.value.StringValue
0.228990003466606

@<SCITEGIC>MOL_PROPERTY
Initial Potential Energy
SciTegic.value.StringValue
15.7277803421021

@<SCITEGIC>MOL_PROPERTY
Initial RMS Gradient
SciTegic.value.StringValue
16.2032299041748

@<SCITEGIC>MOL_PROPERTY
MapNumber
SciTegic.value.StringValue
1

@<SCITEGIC>MOL_PROPERTY
MappedAtoms
SciTegic.value.StringValue
13,-1.05043,0.0357476,0.148071,1.6,HBA_lipid_1.11
13,-0.150855,2.78536,0.942041,2.2,HBA_lipid_1.21
21,-6.95385,0.299794,0.769707,1.6,HBA_lipid_2.11
21,-9.01679,1.0633,-1.30596,2.2,HBA_lipid_2.21
29,5.2,-0.8,-2.2,1.6,HYDROPHOBIC_4.11

@<SCITEGIC>MOL_PROPERTY
MappedFeatures
SciTegic.value.StringValue
HBA_lipid_1,HBA_lipid_2,HYDROPHOBIC_4

@<SCITEGIC>MOL_PROPERTY
MappedLocations
SciTegic.value.StringValue
HBA_lipid_1.11,HBA_lipid_1.21,HBA_lipid_2.11,HBA_lipid_2.21,HYDROPHOBIC_4.11

@<SCITEGIC>MOL_PROPERTY
MappingID
SciTegic.value.StringValue
1

@<SCITEGIC>MOL_PROPERTY
Minimization Criteria
SciTegic.value.StringValue
CONJUG> Minimization exiting with gradient tolerance ( 0.0100000) satisfied.

@<SCITEGIC>MOL_PROPERTY
PartialChargeMethod
SciTegic.value.StringValue
MomanyRone

@<SCITEGIC>MOL_PROPERTY
Pharmprint
SciTegic.value.StringValue
'1101'

@<SCITEGIC>MOL_PROPERTY
Pharmtype
SciTegic.value.StringValue
3

@<SCITEGIC>MOL_PROPERTY
Potential Energy
SciTegic.value.StringValue
-18.3998794555664

@<SCITEGIC>MOL_PROPERTY
RMS Gradient
SciTegic.value.StringValue
0.00872999988496304

@<SCITEGIC>MOL_PROPERTY
RelativeEnergy
SciTegic.value.StringValue
7.40961

@<SCITEGIC>MOL_PROPERTY
Solvation Free Energy
SciTegic.value.StringValue
0

@<SCITEGIC>MOL_PROPERTY
Uncert
SciTegic.value.StringValue
1.5

@<SCITEGIC>MOL_PROPERTY
Urey-Bradley Energy
SciTegic.value.StringValue
0

@<SCITEGIC>MOL_PROPERTY
UseResidueTemplateCharge
SciTegic.value.StringValue
True

@<SCITEGIC>MOL_PROPERTY
Van der Waals Energy
SciTegic.value.StringValue
0.904229998588562

@<SCITEGIC>MOL_PROPERTY
Error
SciTegic.value.StringValue
-4.21566368406388

@<SCITEGIC>MOL_PROPERTY
logActiv
SciTegic.value.StringValue
2.38680206003504

@<SCITEGIC>MOL_PROPERTY
logEstimate
SciTegic.value.StringValue
1.76193610346178

@<SCITEGIC>ATOM_PROPERTY
Formal Charge
SciTegic.value.StringValue
1 0
2 0
3 0
4 0
5 0
6 0
7 0
8 0
9 0
10 0
11 0
12 0
13 0
14 0
15 0
16 0
17 0
18 0
19 0
20 0
21 0
22 0
23 0
24 0
25 0
26 0
27 0
28 0
29 0
30 0
31 0
32 0
33 0
34 0
35 0
36 0
37 0
38 0
39 0
40 0
41 0
42 0
43 0
44 0
45 0
46 0
47 0
48 0
49 0
50 0
51 0
52 0
53 0
54 0
55 0
56 0

@<SCITEGIC>ATOM_PROPERTY
pdb_tempFactor
SciTegic.value.DoubleValue
1 0
2 0
3 0
4 0
5 0
6 0
7 0
8 0
9 0
10 0
11 0
12 0
13 0
14 0
15 0
16 0
17 0
18 0
19 0
20 0
21 0
22 0
23 0
24 0
25 0
26 0
27 0
28 0
29 0
30 0
31 0
32 0
33 0
34 0
35 0
36 0
37 0
38 0
39 0
40 0
41 0
42 0
43 0
44 0
45 0
46 0
47 0
48 0
49 0
50 0
51 0
52 0
53 0
54 0
55 0
56 0

@<SCITEGIC>ATOM_PROPERTY
pdb_occupancy
SciTegic.value.DoubleValue
1 1
2 1
3 1
4 1
5 1
6 1
7 1
8 1
9 1
10 1
11 1
12 1
13 1
14 1
15 1
16 1
17 1
18 1
19 1
20 1
21 1
22 1
23 1
24 1
25 1
26 1
27 1
28 1
29 1
30 1
31 1
32 1
33 1
34 1
35 1
36 1
37 1
38 1
39 1
40 1
41 1
42 1
43 1
44 1
45 1
46 1
47 1
48 1
49 1
50 1
51 1
52 1
53 1
54 1
55 1
56 1

@<TRIPOS>MOLECULE
dpp4_10
51  55  1  0  0
SMALL
FORMAL_CHARGES
@<TRIPOS>ATOM
    1 C1         5.2317    -1.0445    -3.3129 C.2        1 SUBUNIT  0
    2 C2         5.5219    -1.8496    -2.1981 C.2        1 SUBUNIT  0
    3 C3         5.1293    -1.4438    -0.9110 C.2        1 SUBUNIT  0
    4 C4         4.4403    -0.2254    -0.7402 C.2        1 SUBUNIT  0
    5 C5         4.1526     0.5794    -1.8554 C.2        1 SUBUNIT  0
    6 C6         4.5485     0.1705    -3.1432 C.2        1 SUBUNIT  0
    7 F7         4.2753     0.9362    -4.1979 F          1 SUBUNIT  0
    8 C8         4.0152     0.2189     0.6202 C.3        1 SUBUNIT  0
    9 C9         3.1928    -0.8775     1.3412 C.3        1 SUBUNIT  0
   10 C10        1.7811    -1.0254     0.7391 C.3        1 SUBUNIT  0
   11 C11        1.0192     0.3140     0.6838 C.3        1 SUBUNIT  0
   12 C12        1.8350     1.3932    -0.0486 C.3        1 SUBUNIT  0
   13 C13        3.2415     1.5530     0.5550 C.3        1 SUBUNIT  0
   14 N14        3.0918    -0.5712     2.7660 N.3        1 SUBUNIT  0
   15 F15        5.4108    -2.2148     0.1357 F          1 SUBUNIT  0
   16 H16        5.5364    -1.3626    -4.2992 H          1 SUBUNIT  0
   17 N17       -0.2750     0.1305     0.0303 N.3        1 SUBUNIT  0
   18 C18       -1.1920    -0.7865     0.7427 C.3        1 SUBUNIT  0
   19 C19       -1.8563    -1.5346    -0.3711 C.2        1 SUBUNIT  0
   20 C20       -1.3035    -1.2527    -1.5538 C.2        1 SUBUNIT  0
   21 C21       -0.1822    -0.2745    -1.3900 C.3        1 SUBUNIT  0
   22 N22       -2.9444    -2.4537    -0.3128 N.pl3      1 SUBUNIT  0
   23 C23       -3.3605    -2.9906    -1.4655 C.2        1 SUBUNIT  0
   24 C24       -1.8099    -1.8808    -2.8102 C.2        1 SUBUNIT  0
   25 N25       -2.7990    -2.7283    -2.8290 N.2        1 SUBUNIT  0
   26 N26       -3.6271    -2.8605     0.7805 N.2        1 SUBUNIT  0
   27 C27       -4.3949    -3.8116    -1.0450 C.2        1 SUBUNIT  0
   28 C28       -4.5925    -3.7542     0.3569 C.2        1 SUBUNIT  0
   29 C29       -5.5891    -4.4636     1.2447 C.3        1 SUBUNIT  0
   30 H30        6.0486    -2.7824    -2.3355 H          1 SUBUNIT  0
   31 H31        3.6256     1.5148    -1.7271 H          1 SUBUNIT  0
   32 H32        4.9394     0.3888     1.1759 H          1 SUBUNIT  0
   33 H33        3.7088    -1.8362     1.2588 H          1 SUBUNIT  0
   34 H34        1.2073    -1.7592     1.3086 H          1 SUBUNIT  0
   35 H35        1.8664    -1.4343    -0.2681 H          1 SUBUNIT  0
   36 H36        0.8353     0.6534     1.7028 H          1 SUBUNIT  0
   37 H37        1.9212     1.1384    -1.1072 H          1 SUBUNIT  0
   38 H38        1.3123     2.3491    -0.0068 H          1 SUBUNIT  0
   39 H39        3.1416     1.9550     1.5637 H          1 SUBUNIT  0
   40 H40        3.8052     2.3009    -0.0057 H          1 SUBUNIT  0
   41 H41        4.0437    -0.5071     3.1509 H          1 SUBUNIT  0
   42 H42        2.6415     0.3508     2.8660 H          1 SUBUNIT  0
   43 H43       -0.6479    -1.4684     1.3854 H          1 SUBUNIT  0
   44 H44       -1.9037    -0.2236     1.3299 H          1 SUBUNIT  0
   45 H45        0.7654    -0.7515    -1.6050 H          1 SUBUNIT  0
   46 H46       -0.3083     0.5840    -2.0367 H          1 SUBUNIT  0
   47 H47       -1.3169    -1.6053    -3.7268 H          1 SUBUNIT  0
   48 H48       -4.9896    -4.4271    -1.7106 H          1 SUBUNIT  0
   49 H49       -5.4350    -4.1579     2.2799 H          1 SUBUNIT  0
   50 H50       -6.6002    -4.2614     0.8914 H          1 SUBUNIT  0
   51 H51       -5.4240    -5.5394     1.1866 H          1 SUBUNIT  0
@<TRIPOS>BOND
    1     1     2 2
    2     1    16 1
    3     2     3 1
    4     2    30 1
    5     3     4 2
    6     3    15 1
    7     4     5 1
    8     4     8 1
    9     5     6 2
   10     5    31 1
   11     6     1 1
   12     6     7 1
   13     8    13 1
   14     8    32 1
   15     9     8 1
   16     9    14 1
   17     9    33 1
   18    10     9 1
   19    10    34 1
   20    10    35 1
   21    11    10 1
   22    11    17 1
   23    11    36 1
   24    12    11 1
   25    12    37 1
   26    12    38 1
   27    13    12 1
   28    13    39 1
   29    13    40 1
   30    14    41 1
   31    14    42 1
   32    18    17 1
   33    18    19 1
   34    18    43 1
   35    18    44 1
   36    19    20 2
   37    19    22 1
   38    20    21 1
   39    20    24 1
   40    21    17 1
   41    21    45 1
   42    21    46 1
   43    22    26 1
   44    23    22 1
   45    23    27 2
   46    24    25 2
   47    24    47 1
   48    25    23 1
   49    27    28 1
   50    27    48 1
   51    28    26 2
   52    28    29 1
   53    29    49 1
   54    29    50 1
   55    29    51 1
@<TRIPOS>SUBSTRUCTURE
1   ****   1
@<SCITEGIC>MOL_PROPERTY
AbsoluteEnergy
SciTegic.value.StringValue
120.951

@<SCITEGIC>MOL_PROPERTY
Activ
SciTegic.value.StringValue
16

@<SCITEGIC>MOL_PROPERTY
Angle Energy
SciTegic.value.StringValue
35.4051284790039

@<SCITEGIC>MOL_PROPERTY
Bond Energy
SciTegic.value.StringValue
1.88446998596191

@<SCITEGIC>MOL_PROPERTY
CHARMm Energy
SciTegic.value.StringValue
35.9581718444824

@<SCITEGIC>MOL_PROPERTY
Clean Energy
SciTegic.value.StringValue
41.0582046508789

@<SCITEGIC>MOL_PROPERTY
ConfNumber
SciTegic.value.StringValue
18

@<SCITEGIC>MOL_PROPERTY
Dihedral Energy
SciTegic.value.StringValue
15.8885498046875

@<SCITEGIC>MOL_PROPERTY
Electrostatic Energy
SciTegic.value.StringValue
-15.8246402740479

@<SCITEGIC>MOL_PROPERTY
Estimate
SciTegic.value.StringValue
72.6988

@<SCITEGIC>MOL_PROPERTY
FitValue
SciTegic.value.StringValue
5.16447

@<SCITEGIC>MOL_PROPERTY
Forcefield
SciTegic.value.StringValue
CHARMm

@<SCITEGIC>MOL_PROPERTY
ForcefieldBase
SciTegic.value.StringValue
CHARMm

@<SCITEGIC>MOL_PROPERTY
ForcefieldFFML
SciTegic.value.StringValue
<?xml version="1.0" encoding="UTF-8"?>
<!DOCTYPE ffml SYSTEM "Ffml.dtd">
<ffml version="1.0">
<forcefield name="CHARMm" derivedFrom="CHARMm" base="CHARMm">
<atomTypes>
</atomTypes>
<parameters>
<angle atom1="CR56" atom2="CR56" atom3="NR56">
<quadratic
refValue="106.5"
forceConstant="65"/>
</angle>
<angle atom1="CR56" atom2="CT" atom3="HA">
<quadratic
refValue="109.47"
forceConstant="40"/>
</angle>
<angle atom1="CR56" atom2="NR56" atom3="CR56">
<quadratic
refValue="108"
forceConstant="70"/>
</angle>
<angle atom1="CT" atom2="CR56" atom3="C6R">
<quadratic
refValue="127.679"
forceConstant="65.3571"/>
</angle>
<angle atom1="CT" atom2="CR56" atom3="CR56">
<quadratic
refValue="126"
forceConstant="70"/>
</angle>
<angle atom1="CT" atom2="CR56" atom3="NR56">
<quadratic
refValue="122"
forceConstant="58"/>
</angle>
<angle atom1="NT" atom2="CT" atom3="CR56">
<quadratic
refValue="111.6"
forceConstant="70"/>
</angle>
<torsion atom1="C6R" atom2="CR56" atom3="CT" atom4="HA">
<multiplecos
v1="0"
v2="0"
v3="0"
v4="0"
v5="0"
v6="0.01"
gamma1="0"
gamma2="0"
gamma3="0"
gamma4="0"
gamma5="0"
gamma6="0"/>
</torsion>
<torsion atom1="C6R" atom2="CR56" atom3="CT" atom4="NT">
<multiplecos
v1="0"
v2="0"
v3="0"
v4="0"
v5="0"
v6="0.01"
gamma1="0"
gamma2="0"
gamma3="0"
gamma4="0"
gamma5="0"
gamma6="0"/>
</torsion>
<torsion atom1="HA" atom2="CT" atom3="CR56" atom4="CR56">
<multiplecos
v1="0"
v2="0"
v3="0"
v4="0"
v5="0"
v6="0.01"
gamma1="0"
gamma2="0"
gamma3="0"
gamma4="0"
gamma5="0"
gamma6="0"/>
</torsion>
<torsion atom1="HA" atom2="CT" atom3="CR56" atom4="NR56">
<multiplecos
v1="0"
v2="0"
v3="0"
v4="0"
v5="0"
v6="0.01"
gamma1="0"
gamma2="0"
gamma3="0"
gamma4="0"
gamma5="0"
gamma6="0"/>
</torsion>
<torsion atom1="NT" atom2="CT" atom3="CR56" atom4="CR56">
<multiplecos
v1="0"
v2="0"
v3="0"
v4="0"
v5="0"
v6="0.01"
gamma1="0"
gamma2="0"
gamma3="0"
gamma4="0"
gamma5="0"
gamma6="0"/>
</torsion>
<torsion atom1="NT" atom2="CT" atom3="CR56" atom4="NR56">
<multiplecos
v1="0"
v2="0"
v3="0"
v4="0"
v5="0"
v6="0.01"
gamma1="0"
gamma2="0"
gamma3="0"
gamma4="0"
gamma5="0"
gamma6="0"/>
</torsion>
</parameters>
</forcefield>
</ffml>

@<SCITEGIC>MOL_PROPERTY
HBA_lipid_1
SciTegic.value.StringValue
1

@<SCITEGIC>MOL_PROPERTY
HBA_lipid_2
SciTegic.value.StringValue
0

@<SCITEGIC>MOL_PROPERTY
HBD_3
SciTegic.value.StringValue
1

@<SCITEGIC>MOL_PROPERTY
HYDROPHOBIC_4
SciTegic.value.StringValue
1

@<SCITEGIC>MOL_PROPERTY
Hydrogen Bond Energy
SciTegic.value.StringValue
0

@<SCITEGIC>MOL_PROPERTY
Improper Energy
SciTegic.value.StringValue
0.00757999997586012

@<SCITEGIC>MOL_PROPERTY
Initial Potential Energy
SciTegic.value.StringValue
70.7648086547852

@<SCITEGIC>MOL_PROPERTY
Initial RMS Gradient
SciTegic.value.StringValue
27.4337692260742

@<SCITEGIC>MOL_PROPERTY
MapNumber
SciTegic.value.StringValue
1

@<SCITEGIC>MOL_PROPERTY
MappedAtoms
SciTegic.value.StringValue
17,-1.05043,0.0357476,0.148071,1.6,HBA_lipid_1.11
17,-0.150855,2.78536,0.942041,2.2,HBA_lipid_1.21
14,3.08875,-0.579996,2.27466,1.6,HBD_3.11
14,3.8486,2.29771,2.65077,2.2,HBD_3.21
2,5.2,-0.8,-2.2,1.6,HYDROPHOBIC_4.11

@<SCITEGIC>MOL_PROPERTY
MappedFeatures
SciTegic.value.StringValue
HBA_lipid_1,HBD_3,HYDROPHOBIC_4

@<SCITEGIC>MOL_PROPERTY
MappedLocations
SciTegic.value.StringValue
HBA_lipid_1.11,HBA_lipid_1.21,HBD_3.11,HBD_3.21,HYDROPHOBIC_4.11

@<SCITEGIC>MOL_PROPERTY
MappingID
SciTegic.value.StringValue
1

@<SCITEGIC>MOL_PROPERTY
Minimization Criteria
SciTegic.value.StringValue
CONJUG> Minimization exiting with gradient tolerance ( 0.0100000) satisfied.

@<SCITEGIC>MOL_PROPERTY
PartialChargeMethod
SciTegic.value.StringValue
MomanyRone

@<SCITEGIC>MOL_PROPERTY
Pharmprint
SciTegic.value.StringValue
'1011'

@<SCITEGIC>MOL_PROPERTY
Pharmtype
SciTegic.value.StringValue
3

@<SCITEGIC>MOL_PROPERTY
Potential Energy
SciTegic.value.StringValue
35.9581718444824

@<SCITEGIC>MOL_PROPERTY
RMS Gradient
SciTegic.value.StringValue
0.00970000028610229

@<SCITEGIC>MOL_PROPERTY
RelativeEnergy
SciTegic.value.StringValue
18.9981

@<SCITEGIC>MOL_PROPERTY
Solvation Free Energy
SciTegic.value.StringValue
0

@<SCITEGIC>MOL_PROPERTY
Uncert
SciTegic.value.StringValue
1.5

@<SCITEGIC>MOL_PROPERTY
Urey-Bradley Energy
SciTegic.value.StringValue
0

@<SCITEGIC>MOL_PROPERTY
UseResidueTemplateCharge
SciTegic.value.StringValue
True

@<SCITEGIC>MOL_PROPERTY
Van der Waals Energy
SciTegic.value.StringValue
-1.40293002128601

@<SCITEGIC>MOL_PROPERTY
Error
SciTegic.value.StringValue
4.543675

@<SCITEGIC>MOL_PROPERTY
logActiv
SciTegic.value.StringValue
1.20411998265592

@<SCITEGIC>MOL_PROPERTY
logEstimate
SciTegic.value.StringValue
1.86152724225272

@<SCITEGIC>ATOM_PROPERTY
Formal Charge
SciTegic.value.StringValue
1 0
2 0
3 0
4 0
5 0
6 0
7 0
8 0
9 0
10 0
11 0
12 0
13 0
14 0
15 0
16 0
17 0
18 0
19 0
20 0
21 0
22 0
23 0
24 0
25 0
26 0
27 0
28 0
29 0
30 0
31 0
32 0
33 0
34 0
35 0
36 0
37 0
38 0
39 0
40 0
41 0
42 0
43 0
44 0
45 0
46 0
47 0
48 0
49 0
50 0
51 0

@<SCITEGIC>ATOM_PROPERTY
pdb_tempFactor
SciTegic.value.DoubleValue
1 0
2 0
3 0
4 0
5 0
6 0
7 0
8 0
9 0
10 0
11 0
12 0
13 0
14 0
15 0
16 0
17 0
18 0
19 0
20 0
21 0
22 0
23 0
24 0
25 0
26 0
27 0
28 0
29 0
30 0
31 0
32 0
33 0
34 0
35 0
36 0
37 0
38 0
39 0
40 0
41 0
42 0
43 0
44 0
45 0
46 0
47 0
48 0
49 0
50 0
51 0

@<SCITEGIC>ATOM_PROPERTY
pdb_occupancy
SciTegic.value.DoubleValue
1 1
2 1
3 1
4 1
5 1
6 1
7 1
8 1
9 1
10 1
11 1
12 1
13 1
14 1
15 1
16 1
17 1
18 1
19 1
20 1
21 1
22 1
23 1
24 1
25 1
26 1
27 1
28 1
29 1
30 1
31 1
32 1
33 1
34 1
35 1
36 1
37 1
38 1
39 1
40 1
41 1
42 1
43 1
44 1
45 1
46 1
47 1
48 1
49 1
50 1
51 1

@<TRIPOS>MOLECULE
dpp4_19
45  48  1  0  0
SMALL
FORMAL_CHARGES
@<TRIPOS>ATOM
    1 C1         1.6734    -1.5571    -1.0791 C.3        1 SUBUNIT  0
    2 C2         0.9299    -0.2443    -0.7693 C.3        1 SUBUNIT  0
    3 C3        -0.5725    -0.3811    -0.6189 C.2        1 SUBUNIT  0
    4 N4        -1.2353    -1.5164    -1.0518 N.am       1 SUBUNIT  0
    5 C5        -0.5159    -2.6742    -1.6513 C.3        1 SUBUNIT  0
    6 C6         0.9010    -2.3443    -2.1522 C.3        1 SUBUNIT  0
    7 C7         3.0877    -1.2897    -1.4699 C.2        1 SUBUNIT  0
    8 C8         5.4804    -1.4669    -1.0378 C.2        1 SUBUNIT  0
    9 C9         4.1524    -1.7257    -0.6557 C.2        1 SUBUNIT  0
   10 C10        5.7478    -0.7737    -2.2323 C.2        1 SUBUNIT  0
   11 C11        3.3576    -0.5972    -2.6654 C.2        1 SUBUNIT  0
   12 C12        4.6875    -0.3400    -3.0475 C.2        1 SUBUNIT  0
   13 O13       -1.1853     0.5303    -0.1137 O.2        1 SUBUNIT  0
   14 C14        1.6213    -3.6343    -2.5687 C.3        1 SUBUNIT  0
   15 N15        0.9875    -4.2146    -3.7425 N.3        1 SUBUNIT  0
   16 C16       -2.5975    -1.6068    -0.9230 C.2        1 SUBUNIT  0
   17 F17        3.9117    -2.3811     0.4772 F          1 SUBUNIT  0
   18 F18        7.0103    -0.5345    -2.5862 F          1 SUBUNIT  0
   19 F19        4.9314     0.3154    -4.1800 F          1 SUBUNIT  0
   20 N20       -4.6895    -0.5822    -0.4875 N.pl3      1 SUBUNIT  0
   21 N21       -3.2617    -0.5268    -0.6324 N.2        1 SUBUNIT  0
   22 C22       -5.3394    -1.7662    -0.6563 C.2        1 SUBUNIT  0
   23 C23       -3.2928    -2.9262    -1.1139 C.2        1 SUBUNIT  0
   24 C24       -4.6367    -3.0253    -0.9876 C.2        1 SUBUNIT  0
   25 C25       -5.5457     0.4342    -0.1872 C.2        1 SUBUNIT  0
   26 N26       -6.6404    -1.4686    -0.4525 N.2        1 SUBUNIT  0
   27 N27       -6.7615    -0.1600    -0.1754 N.2        1 SUBUNIT  0
   28 C28       -5.2216     1.8925     0.0715 C.3        1 SUBUNIT  0
   29 F29       -6.3785     2.5772     0.3380 F          1 SUBUNIT  0
   30 F30       -4.6150     2.4277    -1.0344 F          1 SUBUNIT  0
   31 F31       -4.3771     1.9879     1.1472 F          1 SUBUNIT  0
   32 H32        1.7050    -2.1592    -0.1681 H          1 SUBUNIT  0
   33 H33        1.1089     0.4798    -1.5691 H          1 SUBUNIT  0
   34 H34        1.3368     0.2046     0.1379 H          1 SUBUNIT  0
   35 H35       -0.4621    -3.4590    -0.8943 H          1 SUBUNIT  0
   36 H36       -1.1051    -3.0819    -2.4743 H          1 SUBUNIT  0
   37 H37        0.8072    -1.7194    -3.0423 H          1 SUBUNIT  0
   38 H38        6.2955    -1.7984    -0.4127 H          1 SUBUNIT  0
   39 H39        2.5436    -0.2633    -3.2896 H          1 SUBUNIT  0
   40 H40        2.6718    -3.4402    -2.7834 H          1 SUBUNIT  0
   41 H41        1.6124    -4.3608    -1.7554 H          1 SUBUNIT  0
   42 H42        1.5891    -4.9763    -4.0898 H          1 SUBUNIT  0
   43 H43        0.0858    -4.6201    -3.4554 H          1 SUBUNIT  0
   44 H44       -2.7219    -3.8111    -1.3556 H          1 SUBUNIT  0
   45 H45       -5.1674    -3.9589    -1.1164 H          1 SUBUNIT  0
@<TRIPOS>BOND
    1     1     2 1
    2     1     6 1
    3     1     7 1
    4     1    32 1
    5     2     3 1
    6     2    33 1
    7     2    34 1
    8     3     4 1
    9     3    13 2
   10     4     5 1
   11     4    16 1
   12     5     6 1
   13     5    35 1
   14     5    36 1
   15     6    14 1
   16     6    37 1
   17     7    11 2
   18     8     9 2
   19     8    38 1
   20     9     7 1
   21     9    17 1
   22    10     8 1
   23    10    18 1
   24    11    12 1
   25    11    39 1
   26    12    10 2
   27    12    19 1
   28    14    15 1
   29    14    40 1
   30    14    41 1
   31    15    42 1
   32    15    43 1
   33    16    23 1
   34    20    21 1
   35    20    25 1
   36    21    16 2
   37    22    20 1
   38    22    26 2
   39    23    24 2
   40    23    44 1
   41    24    22 1
   42    24    45 1
   43    25    28 1
   44    26    27 1
   45    27    25 2
   46    28    29 1
   47    28    30 1
   48    28    31 1
@<TRIPOS>SUBSTRUCTURE
1   ****   1
@<SCITEGIC>MOL_PROPERTY
AbsoluteEnergy
SciTegic.value.StringValue
75.3314

@<SCITEGIC>MOL_PROPERTY
Activ
SciTegic.value.StringValue
125

@<SCITEGIC>MOL_PROPERTY
Angle Energy
SciTegic.value.StringValue
28.2018604278564

@<SCITEGIC>MOL_PROPERTY
Bond Energy
SciTegic.value.StringValue
4.52943992614746

@<SCITEGIC>MOL_PROPERTY
CHARMm Energy
SciTegic.value.StringValue
54.2798118591309

@<SCITEGIC>MOL_PROPERTY
Clean Energy
SciTegic.value.StringValue
47.5348167419434

@<SCITEGIC>MOL_PROPERTY
ConfNumber
SciTegic.value.StringValue
1

@<SCITEGIC>MOL_PROPERTY
Dihedral Energy
SciTegic.value.StringValue
8.26054954528809

@<SCITEGIC>MOL_PROPERTY
Electrostatic Energy
SciTegic.value.StringValue
15.8513298034668

@<SCITEGIC>MOL_PROPERTY
Estimate
SciTegic.value.StringValue
110.391

@<SCITEGIC>MOL_PROPERTY
FitValue
SciTegic.value.StringValue
4.98307

@<SCITEGIC>MOL_PROPERTY
Forcefield
SciTegic.value.StringValue
CHARMm

@<SCITEGIC>MOL_PROPERTY
ForcefieldBase
SciTegic.value.StringValue
CHARMm

@<SCITEGIC>MOL_PROPERTY
ForcefieldFFML
SciTegic.value.StringValue
<?xml version="1.0" encoding="UTF-8"?>
<!DOCTYPE ffml SYSTEM "Ffml.dtd">
<ffml version="1.0">
<forcefield name="CHARMm" derivedFrom="CHARMm" base="CHARMm">
<atomTypes>
</atomTypes>
<parameters>
<bond atom1="NX" atom2="C6R">
<quadratic
refValue="1.355"
forceConstant="390"/>
</bond>
<angle atom1="C5R" atom2="CF3" atom3="XF">
<quadratic
refValue="110.26"
forceConstant="53.5714"/>
</angle>
<angle atom1="CF3" atom2="C5R" atom3="N5R">
<quadratic
refValue="119.136"
forceConstant="68"/>
</angle>
<angle atom1="NR56" atom2="C5R" atom3="CF3">
<quadratic
refValue="110"
forceConstant="68"/>
</angle>
<angle atom1="NX" atom2="C6R" atom3="C6R">
<quadratic
refValue="120"
forceConstant="65"/>
</angle>
<angle atom1="NX" atom2="C6R" atom3="N6R">
<quadratic
refValue="119.8"
forceConstant="70"/>
</angle>
<torsion atom1="N5R" atom2="C5R" atom3="CF3" atom4="XF">
<multiplecos
v1="0"
v2="0"
v3="0"
v4="0"
v5="0"
v6="0.1"
gamma1="0"
gamma2="0"
gamma3="0"
gamma4="0"
gamma5="0"
gamma6="0"/>
</torsion>
<torsion atom1="NR56" atom2="C5R" atom3="CF3" atom4="XF">
<multiplecos
v1="0"
v2="0"
v3="0"
v4="0"
v5="0"
v6="0.1"
gamma1="0"
gamma2="0"
gamma3="0"
gamma4="0"
gamma5="0"
gamma6="0"/>
</torsion>
</parameters>
</forcefield>
</ffml>

@<SCITEGIC>MOL_PROPERTY
HBA_lipid_1
SciTegic.value.StringValue
1

@<SCITEGIC>MOL_PROPERTY
HBA_lipid_2
SciTegic.value.StringValue
1

@<SCITEGIC>MOL_PROPERTY
HBD_3
SciTegic.value.StringValue
0

@<SCITEGIC>MOL_PROPERTY
HYDROPHOBIC_4
SciTegic.value.StringValue
1

@<SCITEGIC>MOL_PROPERTY
Hydrogen Bond Energy
SciTegic.value.StringValue
0

@<SCITEGIC>MOL_PROPERTY
Improper Energy
SciTegic.value.StringValue
0.259130001068115

@<SCITEGIC>MOL_PROPERTY
Initial Potential Energy
SciTegic.value.StringValue
97.1316680908203

@<SCITEGIC>MOL_PROPERTY
Initial RMS Gradient
SciTegic.value.StringValue
28.4014301300049

@<SCITEGIC>MOL_PROPERTY
MapNumber
SciTegic.value.StringValue
1

@<SCITEGIC>MOL_PROPERTY
MappedAtoms
SciTegic.value.StringValue
13,-1.05043,0.0357476,0.148071,1.6,HBA_lipid_1.11
13,-0.150855,2.78536,0.942041,2.2,HBA_lipid_1.21
27,-6.95385,0.299794,0.769707,1.6,HBA_lipid_2.11
27,-9.01679,1.0633,-1.30596,2.2,HBA_lipid_2.21
10,5.2,-0.8,-2.2,1.6,HYDROPHOBIC_4.11

@<SCITEGIC>MOL_PROPERTY
MappedFeatures
SciTegic.value.StringValue
HBA_lipid_1,HBA_lipid_2,HYDROPHOBIC_4

@<SCITEGIC>MOL_PROPERTY
MappedLocations
SciTegic.value.StringValue
HBA_lipid_1.11,HBA_lipid_1.21,HBA_lipid_2.11,HBA_lipid_2.21,HYDROPHOBIC_4.11

@<SCITEGIC>MOL_PROPERTY
MappingID
SciTegic.value.StringValue
1

@<SCITEGIC>MOL_PROPERTY
Minimization Criteria
SciTegic.value.StringValue
CONJUG> Minimization exiting with gradient tolerance ( 0.0100000) satisfied.

@<SCITEGIC>MOL_PROPERTY
PartialChargeMethod
SciTegic.value.StringValue
MomanyRone

@<SCITEGIC>MOL_PROPERTY
Pharmprint
SciTegic.value.StringValue
'1101'

@<SCITEGIC>MOL_PROPERTY
Pharmtype
SciTegic.value.StringValue
3

@<SCITEGIC>MOL_PROPERTY
Potential Energy
SciTegic.value.StringValue
54.2798118591309

@<SCITEGIC>MOL_PROPERTY
RMS Gradient
SciTegic.value.StringValue
0.00748000014573336

@<SCITEGIC>MOL_PROPERTY
RelativeEnergy
SciTegic.value.StringValue
0

@<SCITEGIC>MOL_PROPERTY
Solvation Free Energy
SciTegic.value.StringValue
0

@<SCITEGIC>MOL_PROPERTY
Uncert
SciTegic.value.StringValue
1.5

@<SCITEGIC>MOL_PROPERTY
Urey-Bradley Energy
SciTegic.value.StringValue
0

@<SCITEGIC>MOL_PROPERTY
UseResidueTemplateCharge
SciTegic.value.StringValue
True

@<SCITEGIC>MOL_PROPERTY
Van der Waals Energy
SciTegic.value.StringValue
-2.82249999046326

@<SCITEGIC>MOL_PROPERTY
Error
SciTegic.value.StringValue
-1.13233868703065

@<SCITEGIC>MOL_PROPERTY
logActiv
SciTegic.value.StringValue
2.09691001300806

@<SCITEGIC>MOL_PROPERTY
logEstimate
SciTegic.value.StringValue
2.04293366750853

@<SCITEGIC>ATOM_PROPERTY
Formal Charge
SciTegic.value.StringValue
1 0
2 0
3 0
4 0
5 0
6 0
7 0
8 0
9 0
10 0
11 0
12 0
13 0
14 0
15 0
16 0
17 0
18 0
19 0
20 0
21 0
22 0
23 0
24 0
25 0
26 0
27 0
28 0
29 0
30 0
31 0
32 0
33 0
34 0
35 0
36 0
37 0
38 0
39 0
40 0
41 0
42 0
43 0
44 0
45 0

@<SCITEGIC>ATOM_PROPERTY
pdb_tempFactor
SciTegic.value.DoubleValue
1 0
2 0
3 0
4 0
5 0
6 0
7 0
8 0
9 0
10 0
11 0
12 0
13 0
14 0
15 0
16 0
17 0
18 0
19 0
20 0
21 0
22 0
23 0
24 0
25 0
26 0
27 0
28 0
29 0
30 0
31 0
32 0
33 0
34 0
35 0
36 0
37 0
38 0
39 0
40 0
41 0
42 0
43 0
44 0
45 0

@<SCITEGIC>ATOM_PROPERTY
pdb_occupancy
SciTegic.value.DoubleValue
1 1
2 1
3 1
4 1
5 1
6 1
7 1
8 1
9 1
10 1
11 1
12 1
13 1
14 1
15 1
16 1
17 1
18 1
19 1
20 1
21 1
22 1
23 1
24 1
25 1
26 1
27 1
28 1
29 1
30 1
31 1
32 1
33 1
34 1
35 1
36 1
37 1
38 1
39 1
40 1
41 1
42 1
43 1
44 1
45 1

@<TRIPOS>MOLECULE
dpp4_28
42  45  1  0  0
SMALL
FORMAL_CHARGES
@<TRIPOS>ATOM
    1 C1         2.4363    -0.5390    -1.6248 C.3        1 SUBUNIT  0
    2 C2         1.5302    -1.5578    -2.3411 C.3        1 SUBUNIT  0
    3 C3         0.0906    -1.5782    -1.8659 C.2        1 SUBUNIT  0
    4 N4        -0.2800    -0.9734    -0.6769 N.am       1 SUBUNIT  0
    5 C5         0.6962    -0.2461     0.1808 C.3        1 SUBUNIT  0
    6 C6         2.1677    -0.5894    -0.1096 C.3        1 SUBUNIT  0
    7 C7         3.8711    -0.7704    -1.9620 C.2        1 SUBUNIT  0
    8 C8         5.8627    -2.1747    -1.9112 C.2        1 SUBUNIT  0
    9 C9         4.5099    -1.9691    -1.5849 C.2        1 SUBUNIT  0
   10 C10        6.5766    -1.1863    -2.6102 C.2        1 SUBUNIT  0
   11 C11        4.5880     0.2161    -2.6616 C.2        1 SUBUNIT  0
   12 C12        5.9405     0.0102    -2.9847 C.2        1 SUBUNIT  0
   13 O13       -0.7342    -2.1377    -2.5530 O.2        1 SUBUNIT  0
   14 C14        3.0898     0.3454     0.6847 C.3        1 SUBUNIT  0
   15 N15        2.9683     0.0907     2.1108 N.3        1 SUBUNIT  0
   16 C16       -1.5864    -1.0248    -0.2604 C.2        1 SUBUNIT  0
   17 F17        3.8434    -2.9124    -0.9212 F          1 SUBUNIT  0
   18 F18        6.6199     0.9448    -3.6448 F          1 SUBUNIT  0
   19 N19       -3.7313    -2.2813    -0.0519 N.pl3      1 SUBUNIT  0
   20 C20       -2.4407    -2.2295    -0.4670 C.2        1 SUBUNIT  0
   21 C21       -4.2551    -1.1178     0.6048 C.2        1 SUBUNIT  0
   22 N22       -2.1185    -0.0045     0.3413 N.2        1 SUBUNIT  0
   23 C23       -3.4474    -0.0322     0.7772 C.2        1 SUBUNIT  0
   24 N24       -2.2331    -3.4357    -1.0340 N.2        1 SUBUNIT  0
   25 C25       -4.3447    -3.4657    -0.3331 C.2        1 SUBUNIT  0
   26 N26       -3.3599    -4.1611    -0.9527 N.2        1 SUBUNIT  0
   27 H27        2.1815     0.4616    -1.9831 H          1 SUBUNIT  0
   28 H28        1.9259    -2.5648    -2.2059 H          1 SUBUNIT  0
   29 H29        1.5451    -1.3689    -3.4173 H          1 SUBUNIT  0
   30 H30        0.5348     0.8226     0.0315 H          1 SUBUNIT  0
   31 H31        0.4788    -0.4475     1.2309 H          1 SUBUNIT  0
   32 H32        2.3509    -1.6078     0.2402 H          1 SUBUNIT  0
   33 H33        6.3559    -3.0934    -1.6249 H          1 SUBUNIT  0
   34 H34        7.6172    -1.3495    -2.8564 H          1 SUBUNIT  0
   35 H35        4.1005     1.1355    -2.9512 H          1 SUBUNIT  0
   36 H36        4.1274     0.2168     0.3796 H          1 SUBUNIT  0
   37 H37        2.8462     1.3891     0.4813 H          1 SUBUNIT  0
   38 H38        3.7114     0.6111     2.5958 H          1 SUBUNIT  0
   39 H39        2.0582     0.4575     2.4276 H          1 SUBUNIT  0
   40 H40       -5.2718    -1.0749     0.9664 H          1 SUBUNIT  0
   41 H41       -3.8724     0.8249     1.2747 H          1 SUBUNIT  0
   42 H42       -5.3584    -3.7761    -0.1177 H          1 SUBUNIT  0
@<TRIPOS>BOND
    1     1     2 1
    2     1     6 1
    3     1     7 1
    4     1    27 1
    5     2     3 1
    6     2    28 1
    7     2    29 1
    8     3     4 1
    9     3    13 2
   10     4     5 1
   11     4    16 1
   12     5     6 1
   13     5    30 1
   14     5    31 1
   15     6    14 1
   16     6    32 1
   17     7    11 2
   18     8     9 2
   19     8    33 1
   20     9     7 1
   21     9    17 1
   22    10     8 1
   23    10    34 1
   24    11    12 1
   25    11    35 1
   26    12    10 2
   27    12    18 1
   28    14    15 1
   29    14    36 1
   30    14    37 1
   31    15    38 1
   32    15    39 1
   33    16    22 2
   34    19    20 1
   35    19    25 1
   36    20    16 1
   37    20    24 2
   38    21    19 1
   39    21    40 1
   40    22    23 1
   41    23    21 2
   42    23    41 1
   43    25    26 2
   44    25    42 1
   45    26    24 1
@<TRIPOS>SUBSTRUCTURE
1   ****   1
@<SCITEGIC>MOL_PROPERTY
AbsoluteEnergy
SciTegic.value.StringValue
88.5122

@<SCITEGIC>MOL_PROPERTY
Activ
SciTegic.value.StringValue
1023

@<SCITEGIC>MOL_PROPERTY
Angle Energy
SciTegic.value.StringValue
19.369779586792

@<SCITEGIC>MOL_PROPERTY
Bond Energy
SciTegic.value.StringValue
2.84447002410889

@<SCITEGIC>MOL_PROPERTY
CHARMm Energy
SciTegic.value.StringValue
36.8474617004395

@<SCITEGIC>MOL_PROPERTY
Clean Energy
SciTegic.value.StringValue
34.7211418151855

@<SCITEGIC>MOL_PROPERTY
ConfNumber
SciTegic.value.StringValue
21

@<SCITEGIC>MOL_PROPERTY
Dihedral Energy
SciTegic.value.StringValue
6.2818398475647

@<SCITEGIC>MOL_PROPERTY
Electrostatic Energy
SciTegic.value.StringValue
7.60615015029907

@<SCITEGIC>MOL_PROPERTY
Estimate
SciTegic.value.StringValue
116.932

@<SCITEGIC>MOL_PROPERTY
FitValue
SciTegic.value.StringValue
4.95807

@<SCITEGIC>MOL_PROPERTY
Forcefield
SciTegic.value.StringValue
CHARMm

@<SCITEGIC>MOL_PROPERTY
ForcefieldBase
SciTegic.value.StringValue
CHARMm

@<SCITEGIC>MOL_PROPERTY
ForcefieldFFML
SciTegic.value.StringValue
<?xml version="1.0" encoding="UTF-8"?>
<!DOCTYPE ffml SYSTEM "Ffml.dtd">
<ffml version="1.0">
<forcefield name="CHARMm" derivedFrom="CHARMm" base="CHARMm">
<atomTypes>
</atomTypes>
<parameters>
<bond atom1="NX" atom2="C6R">
<quadratic
refValue="1.355"
forceConstant="390"/>
</bond>
<angle atom1="NX" atom2="C6R" atom3="CR56">
<quadratic
refValue="120.583"
forceConstant="67.5"/>
</angle>
<angle atom1="NX" atom2="C6R" atom3="N6R">
<quadratic
refValue="119.8"
forceConstant="70"/>
</angle>
</parameters>
</forcefield>
</ffml>

@<SCITEGIC>MOL_PROPERTY
HBA_lipid_1
SciTegic.value.StringValue
1

@<SCITEGIC>MOL_PROPERTY
HBA_lipid_2
SciTegic.value.StringValue
0

@<SCITEGIC>MOL_PROPERTY
HBD_3
SciTegic.value.StringValue
1

@<SCITEGIC>MOL_PROPERTY
HYDROPHOBIC_4
SciTegic.value.StringValue
1

@<SCITEGIC>MOL_PROPERTY
Hydrogen Bond Energy
SciTegic.value.StringValue
0

@<SCITEGIC>MOL_PROPERTY
Improper Energy
SciTegic.value.StringValue
0.0537599995732307

@<SCITEGIC>MOL_PROPERTY
Initial Potential Energy
SciTegic.value.StringValue
75.5047225952148

@<SCITEGIC>MOL_PROPERTY
Initial RMS Gradient
SciTegic.value.StringValue
25.402530670166

@<SCITEGIC>MOL_PROPERTY
MapNumber
SciTegic.value.StringValue
1

@<SCITEGIC>MOL_PROPERTY
MappedAtoms
SciTegic.value.StringValue
22,-1.05043,0.0357476,0.148071,1.6,HBA_lipid_1.11
22,-0.150855,2.78536,0.942041,2.2,HBA_lipid_1.21
15,3.08875,-0.579996,2.27466,1.6,HBD_3.11
15,3.8486,2.29771,2.65077,2.2,HBD_3.21
11,5.2,-0.8,-2.2,1.6,HYDROPHOBIC_4.11

@<SCITEGIC>MOL_PROPERTY
MappedFeatures
SciTegic.value.StringValue
HBA_lipid_1,HBD_3,HYDROPHOBIC_4

@<SCITEGIC>MOL_PROPERTY
MappedLocations
SciTegic.value.StringValue
HBA_lipid_1.11,HBA_lipid_1.21,HBD_3.11,HBD_3.21,HYDROPHOBIC_4.11

@<SCITEGIC>MOL_PROPERTY
MappingID
SciTegic.value.StringValue
1

@<SCITEGIC>MOL_PROPERTY
Minimization Criteria
SciTegic.value.StringValue
CONJUG> Minimization exiting with gradient tolerance ( 0.0100000) satisfied.

@<SCITEGIC>MOL_PROPERTY
PartialChargeMethod
SciTegic.value.StringValue
MomanyRone

@<SCITEGIC>MOL_PROPERTY
Pharmprint
SciTegic.value.StringValue
'1011'

@<SCITEGIC>MOL_PROPERTY
Pharmtype
SciTegic.value.StringValue
3

@<SCITEGIC>MOL_PROPERTY
Potential Energy
SciTegic.value.StringValue
36.8474617004395

@<SCITEGIC>MOL_PROPERTY
RMS Gradient
SciTegic.value.StringValue
0.00999999977648258

@<SCITEGIC>MOL_PROPERTY
RelativeEnergy
SciTegic.value.StringValue
10.2189

@<SCITEGIC>MOL_PROPERTY
Solvation Free Energy
SciTegic.value.StringValue
0

@<SCITEGIC>MOL_PROPERTY
Uncert
SciTegic.value.StringValue
1.5

@<SCITEGIC>MOL_PROPERTY
Urey-Bradley Energy
SciTegic.value.StringValue
0

@<SCITEGIC>MOL_PROPERTY
UseResidueTemplateCharge
SciTegic.value.StringValue
True

@<SCITEGIC>MOL_PROPERTY
Van der Waals Energy
SciTegic.value.StringValue
0.691460013389587

@<SCITEGIC>MOL_PROPERTY
Error
SciTegic.value.StringValue
-8.74867444326617

@<SCITEGIC>MOL_PROPERTY
logActiv
SciTegic.value.StringValue
3.00987563371216

@<SCITEGIC>MOL_PROPERTY
logEstimate
SciTegic.value.StringValue
2.06793337789956

@<SCITEGIC>ATOM_PROPERTY
Formal Charge
SciTegic.value.StringValue
1 0
2 0
3 0
4 0
5 0
6 0
7 0
8 0
9 0
10 0
11 0
12 0
13 0
14 0
15 0
16 0
17 0
18 0
19 0
20 0
21 0
22 0
23 0
24 0
25 0
26 0
27 0
28 0
29 0
30 0
31 0
32 0
33 0
34 0
35 0
36 0
37 0
38 0
39 0
40 0
41 0
42 0

@<SCITEGIC>ATOM_PROPERTY
pdb_tempFactor
SciTegic.value.DoubleValue
1 0
2 0
3 0
4 0
5 0
6 0
7 0
8 0
9 0
10 0
11 0
12 0
13 0
14 0
15 0
16 0
17 0
18 0
19 0
20 0
21 0
22 0
23 0
24 0
25 0
26 0
27 0
28 0
29 0
30 0
31 0
32 0
33 0
34 0
35 0
36 0
37 0
38 0
39 0
40 0
41 0
42 0

@<SCITEGIC>ATOM_PROPERTY
pdb_occupancy
SciTegic.value.DoubleValue
1 1
2 1
3 1
4 1
5 1
6 1
7 1
8 1
9 1
10 1
11 1
12 1
13 1
14 1
15 1
16 1
17 1
18 1
19 1
20 1
21 1
22 1
23 1
24 1
25 1
26 1
27 1
28 1
29 1
30 1
31 1
32 1
33 1
34 1
35 1
36 1
37 1
38 1
39 1
40 1
41 1
42 1

@<TRIPOS>MOLECULE
dpp4_24
43  45  1  0  0
SMALL
FORMAL_CHARGES
@<TRIPOS>ATOM
    1 C1         3.2266    -0.6470     0.1663 C.3        1 SUBUNIT  0
    2 C2         1.8520    -0.0082    -0.1899 C.3        1 SUBUNIT  0
    3 C3         0.6560    -0.5662     0.5560 C.2        1 SUBUNIT  0
    4 N4         0.6282    -1.9151     0.8431 N.am       1 SUBUNIT  0
    5 C5         1.7919    -2.7469     0.4366 C.3        1 SUBUNIT  0
    6 C6         3.1081    -2.0529     0.8242 C.3        1 SUBUNIT  0
    7 C7         4.1179    -0.6720    -1.0328 C.2        1 SUBUNIT  0
    8 C8         4.5368    -1.2875    -3.3524 C.2        1 SUBUNIT  0
    9 C9         3.6876    -1.2723    -2.2309 C.2        1 SUBUNIT  0
   10 C10        5.8150    -0.7068    -3.2779 C.2        1 SUBUNIT  0
   11 C11        5.3974    -0.0905    -0.9598 C.2        1 SUBUNIT  0
   12 C12        6.2453    -0.1074    -2.0815 C.2        1 SUBUNIT  0
   13 O13       -0.2503     0.1717     0.8739 O.2        1 SUBUNIT  0
   14 C14        3.2418    -1.9674     2.3536 C.3        1 SUBUNIT  0
   15 N15        2.3753    -0.9287     2.8837 N.3        1 SUBUNIT  0
   16 C16       -0.4311    -2.4897     1.5037 C.2        1 SUBUNIT  0
   17 F17        2.4799    -1.8290    -2.3160 F          1 SUBUNIT  0
   18 F18        7.4550     0.4402    -2.0108 F          1 SUBUNIT  0
   19 N19       -1.9264    -4.3705     1.7959 N.2        1 SUBUNIT  0
   20 C20       -0.8749    -3.7829     1.1510 C.2        1 SUBUNIT  0
   21 C21       -2.5655    -3.7071     2.8017 C.2        1 SUBUNIT  0
   22 C22       -1.0829    -1.7968     2.5410 C.2        1 SUBUNIT  0
   23 C23       -2.1652    -2.4144     3.1940 C.2        1 SUBUNIT  0
   24 C24       -3.7061    -4.3636     3.4887 C.3        1 SUBUNIT  0
   25 F25       -3.4223    -4.4938     4.8244 F          1 SUBUNIT  0
   26 F26       -3.9160    -5.6042     2.9438 F          1 SUBUNIT  0
   27 F27       -4.8341    -3.6003     3.3336 F          1 SUBUNIT  0
   28 H28        3.7234     0.0140     0.8796 H          1 SUBUNIT  0
   29 H29        1.9028     1.0720    -0.0309 H          1 SUBUNIT  0
   30 H30        1.6331    -0.1253    -1.2545 H          1 SUBUNIT  0
   31 H31        1.7499    -2.8979    -0.6447 H          1 SUBUNIT  0
   32 H32        1.7395    -3.7375     0.8951 H          1 SUBUNIT  0
   33 H33        3.9296    -2.6933     0.4944 H          1 SUBUNIT  0
   34 H34        4.2099    -1.7481    -4.2736 H          1 SUBUNIT  0
   35 H35        6.4622    -0.7218    -4.1429 H          1 SUBUNIT  0
   36 H36        5.7299     0.3721    -0.0409 H          1 SUBUNIT  0
   37 H37        2.9913    -2.9218     2.8160 H          1 SUBUNIT  0
   38 H38        4.2741    -1.7607     2.6402 H          1 SUBUNIT  0
   39 H39        2.2597    -1.0884     3.8938 H          1 SUBUNIT  0
   40 H40        2.8418    -0.0205     2.7517 H          1 SUBUNIT  0
   41 H41       -0.3865    -4.3317     0.3589 H          1 SUBUNIT  0
   42 H42       -0.7725    -0.8056     2.8402 H          1 SUBUNIT  0
   43 H43       -2.6788    -1.8982     3.9922 H          1 SUBUNIT  0
@<TRIPOS>BOND
    1     1     2 1
    2     1     6 1
    3     1     7 1
    4     1    28 1
    5     2     3 1
    6     2    29 1
    7     2    30 1
    8     3     4 1
    9     3    13 2
   10     4     5 1
   11     4    16 1
   12     5     6 1
   13     5    31 1
   14     5    32 1
   15     6    14 1
   16     6    33 1
   17     7    11 2
   18     8     9 2
   19     8    34 1
   20     9     7 1
   21     9    17 1
   22    10     8 1
   23    10    35 1
   24    11    12 1
   25    11    36 1
   26    12    10 2
   27    12    18 1
   28    14    15 1
   29    14    37 1
   30    14    38 1
   31    15    39 1
   32    15    40 1
   33    16    22 2
   34    19    20 2
   35    20    16 1
   36    20    41 1
   37    21    19 1
   38    21    24 1
   39    22    23 1
   40    22    42 1
   41    23    21 2
   42    23    43 1
   43    24    25 1
   44    24    26 1
   45    24    27 1
@<TRIPOS>SUBSTRUCTURE
1   ****   1
@<SCITEGIC>MOL_PROPERTY
AbsoluteEnergy
SciTegic.value.StringValue
56.3221

@<SCITEGIC>MOL_PROPERTY
Activ
SciTegic.value.StringValue
443

@<SCITEGIC>MOL_PROPERTY
Angle Energy
SciTegic.value.StringValue
7.75171995162964

@<SCITEGIC>MOL_PROPERTY
Bond Energy
SciTegic.value.StringValue
1.19467997550964

@<SCITEGIC>MOL_PROPERTY
CHARMm Energy
SciTegic.value.StringValue
36.8053283691406

@<SCITEGIC>MOL_PROPERTY
Clean Energy
SciTegic.value.StringValue
25.9054279327393

@<SCITEGIC>MOL_PROPERTY
ConfNumber
SciTegic.value.StringValue
27

@<SCITEGIC>MOL_PROPERTY
Dihedral Energy
SciTegic.value.StringValue
9.68363952636719

@<SCITEGIC>MOL_PROPERTY
Electrostatic Energy
SciTegic.value.StringValue
19.2949104309082

@<SCITEGIC>MOL_PROPERTY
Estimate
SciTegic.value.StringValue
158.341

@<SCITEGIC>MOL_PROPERTY
FitValue
SciTegic.value.StringValue
4.82641

@<SCITEGIC>MOL_PROPERTY
Forcefield
SciTegic.value.StringValue
CHARMm

@<SCITEGIC>MOL_PROPERTY
ForcefieldBase
SciTegic.value.StringValue
CHARMm

@<SCITEGIC>MOL_PROPERTY
ForcefieldFFML
SciTegic.value.StringValue
<?xml version="1.0" encoding="UTF-8"?>
<!DOCTYPE ffml SYSTEM "Ffml.dtd">
<ffml version="1.0">
<forcefield name="CHARMm" derivedFrom="CHARMm" base="CHARMm">
<atomTypes>
</atomTypes>
<parameters>
<bond atom1="NX" atom2="C6R">
<quadratic
refValue="1.355"
forceConstant="390"/>
</bond>
<angle atom1="C6R" atom2="CF3" atom3="XF">
<quadratic
refValue="110.26"
forceConstant="53.5714"/>
</angle>
<angle atom1="N6R" atom2="C6R" atom3="CF3">
<quadratic
refValue="120.333"
forceConstant="63.5833"/>
</angle>
<angle atom1="NX" atom2="C6R" atom3="C6R">
<quadratic
refValue="120"
forceConstant="65"/>
</angle>
<torsion atom1="C6R" atom2="C6R" atom3="CF3" atom4="XF">
<multiplecos
v1="0"
v2="0"
v3="0"
v4="0"
v5="0"
v6="0.1"
gamma1="0"
gamma2="0"
gamma3="0"
gamma4="0"
gamma5="0"
gamma6="0"/>
</torsion>
<torsion atom1="N6R" atom2="C6R" atom3="CF3" atom4="XF">
<multiplecos
v1="0"
v2="0"
v3="0"
v4="0"
v5="0"
v6="0.1"
gamma1="0"
gamma2="0"
gamma3="0"
gamma4="0"
gamma5="0"
gamma6="0"/>
</torsion>
</parameters>
</forcefield>
</ffml>

@<SCITEGIC>MOL_PROPERTY
HBA_lipid_1
SciTegic.value.StringValue
1

@<SCITEGIC>MOL_PROPERTY
HBA_lipid_2
SciTegic.value.StringValue
0

@<SCITEGIC>MOL_PROPERTY
HBD_3
SciTegic.value.StringValue
1

@<SCITEGIC>MOL_PROPERTY
HYDROPHOBIC_4
SciTegic.value.StringValue
1

@<SCITEGIC>MOL_PROPERTY
Hydrogen Bond Energy
SciTegic.value.StringValue
0

@<SCITEGIC>MOL_PROPERTY
Improper Energy
SciTegic.value.StringValue
0.0633800029754639

@<SCITEGIC>MOL_PROPERTY
Initial Potential Energy
SciTegic.value.StringValue
57.2917213439941

@<SCITEGIC>MOL_PROPERTY
Initial RMS Gradient
SciTegic.value.StringValue
12.0040597915649

@<SCITEGIC>MOL_PROPERTY
MapNumber
SciTegic.value.StringValue
1

@<SCITEGIC>MOL_PROPERTY
MappedAtoms
SciTegic.value.StringValue
13,-1.05043,0.0357476,0.148071,1.6,HBA_lipid_1.11
13,-0.150855,2.78536,0.942041,2.2,HBA_lipid_1.21
15,3.08875,-0.579996,2.27466,1.6,HBD_3.11
15,3.8486,2.29771,2.65077,2.2,HBD_3.21
10,5.2,-0.8,-2.2,1.6,HYDROPHOBIC_4.11

@<SCITEGIC>MOL_PROPERTY
MappedFeatures
SciTegic.value.StringValue
HBA_lipid_1,HBD_3,HYDROPHOBIC_4

@<SCITEGIC>MOL_PROPERTY
MappedLocations
SciTegic.value.StringValue
HBA_lipid_1.11,HBA_lipid_1.21,HBD_3.11,HBD_3.21,HYDROPHOBIC_4.11

@<SCITEGIC>MOL_PROPERTY
MappingID
SciTegic.value.StringValue
1

@<SCITEGIC>MOL_PROPERTY
Minimization Criteria
SciTegic.value.StringValue
CONJUG> Minimization exiting with gradient tolerance ( 0.0100000) satisfied.

@<SCITEGIC>MOL_PROPERTY
PartialChargeMethod
SciTegic.value.StringValue
MomanyRone

@<SCITEGIC>MOL_PROPERTY
Pharmprint
SciTegic.value.StringValue
'1011'

@<SCITEGIC>MOL_PROPERTY
Pharmtype
SciTegic.value.StringValue
3

@<SCITEGIC>MOL_PROPERTY
Potential Energy
SciTegic.value.StringValue
36.8053283691406

@<SCITEGIC>MOL_PROPERTY
RMS Gradient
SciTegic.value.StringValue
0.00989999994635582

@<SCITEGIC>MOL_PROPERTY
RelativeEnergy
SciTegic.value.StringValue
10.2061

@<SCITEGIC>MOL_PROPERTY
Solvation Free Energy
SciTegic.value.StringValue
0

@<SCITEGIC>MOL_PROPERTY
Uncert
SciTegic.value.StringValue
1.5

@<SCITEGIC>MOL_PROPERTY
Urey-Bradley Energy
SciTegic.value.StringValue
0

@<SCITEGIC>MOL_PROPERTY
UseResidueTemplateCharge
SciTegic.value.StringValue
True

@<SCITEGIC>MOL_PROPERTY
Van der Waals Energy
SciTegic.value.StringValue
-1.18300998210907

@<SCITEGIC>MOL_PROPERTY
Error
SciTegic.value.StringValue
-2.79775926639342

@<SCITEGIC>MOL_PROPERTY
logActiv
SciTegic.value.StringValue
2.64640372622307

@<SCITEGIC>MOL_PROPERTY
logEstimate
SciTegic.value.StringValue
2.19959338339206

@<SCITEGIC>ATOM_PROPERTY
Formal Charge
SciTegic.value.StringValue
1 0
2 0
3 0
4 0
5 0
6 0
7 0
8 0
9 0
10 0
11 0
12 0
13 0
14 0
15 0
16 0
17 0
18 0
19 0
20 0
21 0
22 0
23 0
24 0
25 0
26 0
27 0
28 0
29 0
30 0
31 0
32 0
33 0
34 0
35 0
36 0
37 0
38 0
39 0
40 0
41 0
42 0
43 0

@<SCITEGIC>ATOM_PROPERTY
pdb_tempFactor
SciTegic.value.DoubleValue
1 0
2 0
3 0
4 0
5 0
6 0
7 0
8 0
9 0
10 0
11 0
12 0
13 0
14 0
15 0
16 0
17 0
18 0
19 0
20 0
21 0
22 0
23 0
24 0
25 0
26 0
27 0
28 0
29 0
30 0
31 0
32 0
33 0
34 0
35 0
36 0
37 0
38 0
39 0
40 0
41 0
42 0
43 0

@<SCITEGIC>ATOM_PROPERTY
pdb_occupancy
SciTegic.value.DoubleValue
1 1
2 1
3 1
4 1
5 1
6 1
7 1
8 1
9 1
10 1
11 1
12 1
13 1
14 1
15 1
16 1
17 1
18 1
19 1
20 1
21 1
22 1
23 1
24 1
25 1
26 1
27 1
28 1
29 1
30 1
31 1
32 1
33 1
34 1
35 1
36 1
37 1
38 1
39 1
40 1
41 1
42 1
43 1

@<TRIPOS>MOLECULE
dpp4_17
58  60  1  0  0
SMALL
FORMAL_CHARGES
@<TRIPOS>ATOM
    1 N1        -5.0133     1.1709     0.9011 N.am       1 SUBUNIT  0
    2 N2        -6.7342     2.0930     2.3239 N.am       1 SUBUNIT  0
    3 C3        -6.3561     1.3566     1.2044 C.2        1 SUBUNIT  0
    4 C4        -5.7808     2.6593     3.1642 C.2        1 SUBUNIT  0
    5 C5        -4.0369     1.7153     1.7075 C.2        1 SUBUNIT  0
    6 C6        -4.4657     2.4906     2.8884 C.2        1 SUBUNIT  0
    7 C7        -4.6303     0.3866    -0.2905 C.3        1 SUBUNIT  0
    8 C8        -3.1257     0.3042    -0.4410 C.2        1 SUBUNIT  0
    9 C9        -2.3483    -0.3268    -1.4105 C.2        1 SUBUNIT  0
   10 N10       -1.0674    -0.0708    -1.0413 N.pl3      1 SUBUNIT  0
   11 N11       -0.9258     0.6769     0.0844 N.2        1 SUBUNIT  0
   12 N12       -2.2275     0.8642     0.3902 N.2        1 SUBUNIT  0
   13 O13       -2.8597     1.5669     1.4627 O.2        1 SUBUNIT  0
   14 O14       -7.2039     0.8722     0.4893 O.2        1 SUBUNIT  0
   15 N15       -6.1562     3.3849     4.2664 N.pl3      1 SUBUNIT  0
   16 C16       -7.5185     3.9579     4.3729 C.3        1 SUBUNIT  0
   17 C17       -7.4743     5.4373     4.7942 C.3        1 SUBUNIT  0
   18 C18       -6.5946     5.6610     6.0339 C.3        1 SUBUNIT  0
   19 C19       -5.1785     5.1054     5.7920 C.3        1 SUBUNIT  0
   20 C20       -5.2095     3.6183     5.3867 C.3        1 SUBUNIT  0
   21 N21       -4.3605     5.2853     6.9857 N.3        1 SUBUNIT  0
   22 C22       -8.1800     2.2612     2.6032 C.3        1 SUBUNIT  0
   23 C23       -8.4065     3.1427     3.7454 C.1        1 SUBUNIT  0
   24 C24       -8.5911     3.8608     4.6774 C.1        1 SUBUNIT  0
   25 C25       -8.8171     4.7394     5.8206 C.3        1 SUBUNIT  0
   26 C26        0.0870    -0.5632    -1.8071 C.3        1 SUBUNIT  0
   27 C27        1.4001    -0.1214    -1.1623 C.3        1 SUBUNIT  0
   28 C28        2.6050    -0.6097    -1.9208 C.2        1 SUBUNIT  0
   29 O29        3.7809    -0.2558    -1.4068 O.3        1 SUBUNIT  0
   30 O30        2.4826    -1.2733    -2.9237 O.2        1 SUBUNIT  0
   31 C31        4.8741    -0.7460    -2.1679 C.3        1 SUBUNIT  0
   32 H32       -3.7032     2.9190     3.5261 H          1 SUBUNIT  0
   33 H33       -5.0429    -0.6191    -0.2065 H          1 SUBUNIT  0
   34 H34       -5.0592     0.8508    -1.1786 H          1 SUBUNIT  0
   35 H35       -2.6573    -0.9021    -2.2737 H          1 SUBUNIT  0
   36 H36       -8.0517     3.8537     3.4258 H          1 SUBUNIT  0
   37 H37       -8.0773     3.3792     5.1117 H          1 SUBUNIT  0
   38 H38       -7.0879     6.0370     3.9695 H          1 SUBUNIT  0
   39 H39       -8.4854     5.7973     4.9870 H          1 SUBUNIT  0
   40 H40       -6.5530     6.7252     6.2680 H          1 SUBUNIT  0
   41 H41       -7.0491     5.1664     6.8918 H          1 SUBUNIT  0
   42 H42       -4.7215     5.6793     4.9854 H          1 SUBUNIT  0
   43 H43       -4.2092     3.2811     5.1104 H          1 SUBUNIT  0
   44 H44       -5.5294     3.0012     6.2278 H          1 SUBUNIT  0
   45 H45       -4.3593     6.2858     7.2288 H          1 SUBUNIT  0
   46 H46       -4.7984     4.7642     7.7584 H          1 SUBUNIT  0
   47 H47       -8.6222     1.2858     2.8045 H          1 SUBUNIT  0
   48 H48       -8.6688     2.6759     1.7240 H          1 SUBUNIT  0
   49 H49       -8.4055     5.7418     5.7033 H          1 SUBUNIT  0
   50 H50       -8.3743     4.2984     6.7134 H          1 SUBUNIT  0
   51 H51       -9.8894     4.8382     5.9946 H          1 SUBUNIT  0
   52 H52        0.0664    -1.6519    -1.8342 H          1 SUBUNIT  0
   53 H53        0.0218    -0.2029    -2.8345 H          1 SUBUNIT  0
   54 H54        1.3998    -0.5432    -0.1575 H          1 SUBUNIT  0
   55 H55        1.4379     0.9640    -1.0680 H          1 SUBUNIT  0
   56 H56        5.7970    -0.4194    -1.6887 H          1 SUBUNIT  0
   57 H57        4.7497    -1.8201    -2.2897 H          1 SUBUNIT  0
   58 H58        4.8328    -0.2904    -3.1565 H          1 SUBUNIT  0
@<TRIPOS>BOND
    1     1     5 1
    2     1     7 1
    3     2     3 1
    4     2    22 1
    5     3     1 1
    6     3    14 2
    7     4     2 1
    8     4    15 1
    9     5     6 1
   10     5    13 2
   11     6     4 2
   12     6    32 1
   13     7     8 1
   14     7    33 1
   15     7    34 1
   16     9     8 2
   17     9    10 1
   18     9    35 1
   19    10    11 1
   20    10    26 1
   21    11    12 2
   22    12     8 1
   23    15    16 1
   24    16    17 1
   25    16    36 1
   26    16    37 1
   27    17    18 1
   28    17    38 1
   29    17    39 1
   30    18    19 1
   31    18    40 1
   32    18    41 1
   33    19    20 1
   34    19    21 1
   35    19    42 1
   36    20    15 1
   37    20    43 1
   38    20    44 1
   39    21    45 1
   40    21    46 1
   41    22    23 1
   42    22    47 1
   43    22    48 1
   44    23    24 3
   45    24    25 1
   46    25    49 1
   47    25    50 1
   48    25    51 1
   49    26    27 1
   50    26    52 1
   51    26    53 1
   52    27    28 1
   53    27    54 1
   54    27    55 1
   55    28    29 1
   56    28    30 2
   57    29    31 1
   58    31    56 1
   59    31    57 1
   60    31    58 1
@<TRIPOS>SUBSTRUCTURE
1   ****   1
@<SCITEGIC>MOL_PROPERTY
AbsoluteEnergy
SciTegic.value.StringValue
1972070

@<SCITEGIC>MOL_PROPERTY
Activ
SciTegic.value.StringValue
64.3099975585938

@<SCITEGIC>MOL_PROPERTY
Angle Energy
SciTegic.value.StringValue
12.8310499191284

@<SCITEGIC>MOL_PROPERTY
Bond Energy
SciTegic.value.StringValue
1.81760001182556

@<SCITEGIC>MOL_PROPERTY
CHARMm Energy
SciTegic.value.StringValue
-44.101390838623

@<SCITEGIC>MOL_PROPERTY
Clean Energy
SciTegic.value.StringValue
63.7106513977051

@<SCITEGIC>MOL_PROPERTY
ConfNumber
SciTegic.value.StringValue
1

@<SCITEGIC>MOL_PROPERTY
Dihedral Energy
SciTegic.value.StringValue
6.32252979278564

@<SCITEGIC>MOL_PROPERTY
Electrostatic Energy
SciTegic.value.StringValue
-59.2437210083008

@<SCITEGIC>MOL_PROPERTY
Estimate
SciTegic.value.StringValue
395.403

@<SCITEGIC>MOL_PROPERTY
FitValue
SciTegic.value.StringValue
4.42896

@<SCITEGIC>MOL_PROPERTY
Forcefield
SciTegic.value.StringValue
CHARMm

@<SCITEGIC>MOL_PROPERTY
ForcefieldBase
SciTegic.value.StringValue
CHARMm

@<SCITEGIC>MOL_PROPERTY
ForcefieldFFML
SciTegic.value.StringValue
<?xml version="1.0" encoding="UTF-8"?>
<!DOCTYPE ffml SYSTEM "Ffml.dtd">
<ffml version="1.0">
<forcefield name="CHARMm" derivedFrom="CHARMm" base="CHARMm">
<atomTypes>
</atomTypes>
<parameters>
<angle atom1="NX" atom2="CT" atom3="CUY1">
<quadratic
refValue="110.334"
forceConstant="64.0769"/>
</angle>
<angle atom1="NX" atom2="CUA1" atom3="NX">
<quadratic
refValue="120"
forceConstant="60"/>
</angle>
</parameters>
</forcefield>
</ffml>

@<SCITEGIC>MOL_PROPERTY
HBA_lipid_1
SciTegic.value.StringValue
1

@<SCITEGIC>MOL_PROPERTY
HBA_lipid_2
SciTegic.value.StringValue
1

@<SCITEGIC>MOL_PROPERTY
HBD_3
SciTegic.value.StringValue
0

@<SCITEGIC>MOL_PROPERTY
HYDROPHOBIC_4
SciTegic.value.StringValue
1

@<SCITEGIC>MOL_PROPERTY
Hydrogen Bond Energy
SciTegic.value.StringValue
0

@<SCITEGIC>MOL_PROPERTY
Improper Energy
SciTegic.value.StringValue
0.0945200026035309

@<SCITEGIC>MOL_PROPERTY
Initial Potential Energy
SciTegic.value.StringValue
1969020.375

@<SCITEGIC>MOL_PROPERTY
Initial RMS Gradient
SciTegic.value.StringValue
1793316.25

@<SCITEGIC>MOL_PROPERTY
MapNumber
SciTegic.value.StringValue
1

@<SCITEGIC>MOL_PROPERTY
MappedAtoms
SciTegic.value.StringValue
11,-1.05043,0.0357476,0.148071,1.6,HBA_lipid_1.11
11,-0.150855,2.78536,0.942041,2.2,HBA_lipid_1.21
14,-6.95385,0.299794,0.769707,1.6,HBA_lipid_2.11
14,-9.01679,1.0633,-1.30596,2.2,HBA_lipid_2.21
31,5.2,-0.8,-2.2,1.6,HYDROPHOBIC_4.11

@<SCITEGIC>MOL_PROPERTY
MappedFeatures
SciTegic.value.StringValue
HBA_lipid_1,HBA_lipid_2,HYDROPHOBIC_4

@<SCITEGIC>MOL_PROPERTY
MappedLocations
SciTegic.value.StringValue
HBA_lipid_1.11,HBA_lipid_1.21,HBA_lipid_2.11,HBA_lipid_2.21,HYDROPHOBIC_4.11

@<SCITEGIC>MOL_PROPERTY
MappingID
SciTegic.value.StringValue
1

@<SCITEGIC>MOL_PROPERTY
Minimization Criteria
SciTegic.value.StringValue
CONJUG> Minimization exiting with gradient tolerance ( 0.0100000) satisfied.

@<SCITEGIC>MOL_PROPERTY
PartialChargeMethod
SciTegic.value.StringValue
MomanyRone

@<SCITEGIC>MOL_PROPERTY
Pharmprint
SciTegic.value.StringValue
'1101'

@<SCITEGIC>MOL_PROPERTY
Pharmtype
SciTegic.value.StringValue
3

@<SCITEGIC>MOL_PROPERTY
Potential Energy
SciTegic.value.StringValue
-44.101390838623

@<SCITEGIC>MOL_PROPERTY
RMS Gradient
SciTegic.value.StringValue
0.00956999976187944

@<SCITEGIC>MOL_PROPERTY
RelativeEnergy
SciTegic.value.StringValue
0

@<SCITEGIC>MOL_PROPERTY
Solvation Free Energy
SciTegic.value.StringValue
0

@<SCITEGIC>MOL_PROPERTY
Uncert
SciTegic.value.StringValue
1.5

@<SCITEGIC>MOL_PROPERTY
Urey-Bradley Energy
SciTegic.value.StringValue
0

@<SCITEGIC>MOL_PROPERTY
UseResidueTemplateCharge
SciTegic.value.StringValue
True

@<SCITEGIC>MOL_PROPERTY
Van der Waals Energy
SciTegic.value.StringValue
-5.92336988449097

@<SCITEGIC>MOL_PROPERTY
Error
SciTegic.value.StringValue
6.14839084140444

@<SCITEGIC>MOL_PROPERTY
logActiv
SciTegic.value.StringValue
1.80827849309561

@<SCITEGIC>MOL_PROPERTY
logEstimate
SciTegic.value.StringValue
2.59703996006744

@<SCITEGIC>ATOM_PROPERTY
Formal Charge
SciTegic.value.StringValue
1 0
2 0
3 0
4 0
5 0
6 0
7 0
8 0
9 0
10 0
11 0
12 0
13 0
14 0
15 0
16 0
17 0
18 0
19 0
20 0
21 0
22 0
23 0
24 0
25 0
26 0
27 0
28 0
29 0
30 0
31 0
32 0
33 0
34 0
35 0
36 0
37 0
38 0
39 0
40 0
41 0
42 0
43 0
44 0
45 0
46 0
47 0
48 0
49 0
50 0
51 0
52 0
53 0
54 0
55 0
56 0
57 0
58 0

@<SCITEGIC>ATOM_PROPERTY
pdb_tempFactor
SciTegic.value.DoubleValue
1 0
2 0
3 0
4 0
5 0
6 0
7 0
8 0
9 0
10 0
11 0
12 0
13 0
14 0
15 0
16 0
17 0
18 0
19 0
20 0
21 0
22 0
23 0
24 0
25 0
26 0
27 0
28 0
29 0
30 0
31 0
32 0
33 0
34 0
35 0
36 0
37 0
38 0
39 0
40 0
41 0
42 0
43 0
44 0
45 0
46 0
47 0
48 0
49 0
50 0
51 0
52 0
53 0
54 0
55 0
56 0
57 0
58 0

@<SCITEGIC>ATOM_PROPERTY
pdb_occupancy
SciTegic.value.DoubleValue
1 1
2 1
3 1
4 1
5 1
6 1
7 1
8 1
9 1
10 1
11 1
12 1
13 1
14 1
15 1
16 1
17 1
18 1
19 1
20 1
21 1
22 1
23 1
24 1
25 1
26 1
27 1
28 1
29 1
30 1
31 1
32 1
33 1
34 1
35 1
36 1
37 1
38 1
39 1
40 1
41 1
42 1
43 1
44 1
45 1
46 1
47 1
48 1
49 1
50 1
51 1
52 1
53 1
54 1
55 1
56 1
57 1
58 1

@<TRIPOS>MOLECULE
dpp4_25
55  58  1  0  0
SMALL
FORMAL_CHARGES
@<TRIPOS>ATOM
    1 C1        -0.8017     0.4054    -3.1596 C.2        1 SUBUNIT  0
    2 N2         0.5861    -1.0984    -1.8078 N.am       1 SUBUNIT  0
    3 C3         0.1773    -0.7085    -3.0714 C.2        1 SUBUNIT  0
    4 C4         0.0740    -0.4458    -0.6857 C.2        1 SUBUNIT  0
    5 C5        -1.2434     0.9810    -2.0137 C.2        1 SUBUNIT  0
    6 N6        -0.7789     0.5228    -0.7938 N.2        1 SUBUNIT  0
    7 N7         0.4600    -0.8098     0.5775 N.pl3      1 SUBUNIT  0
    8 C8        -0.5403    -1.1455     1.6170 C.3        1 SUBUNIT  0
    9 C9        -0.2668    -0.3692     2.9180 C.3        1 SUBUNIT  0
   10 C10        1.1937    -0.5117     3.3789 C.3        1 SUBUNIT  0
   11 C11        2.1628    -0.0965     2.2546 C.3        1 SUBUNIT  0
   12 C12        1.8940    -0.8787     0.9516 C.3        1 SUBUNIT  0
   13 N13        3.5418    -0.2950     2.6815 N.3        1 SUBUNIT  0
   14 O14        0.6033    -1.2559    -4.0634 O.2        1 SUBUNIT  0
   15 C15        1.5601    -2.2074    -1.6754 C.3        1 SUBUNIT  0
   16 C16        2.9613    -1.7326    -1.8703 C.2        1 SUBUNIT  0
   17 C17        4.5081     0.0980    -2.3091 C.2        1 SUBUNIT  0
   18 C18        3.1964    -0.3628    -2.1223 C.2        1 SUBUNIT  0
   19 C19        5.5868    -0.7928    -2.2465 C.2        1 SUBUNIT  0
   20 C20        4.0570    -2.6278    -1.8095 C.2        1 SUBUNIT  0
   21 C21        5.3712    -2.1546    -1.9970 C.2        1 SUBUNIT  0
   22 C22        3.8170    -4.0298    -1.5522 C.1        1 SUBUNIT  0
   23 N23        3.6250    -5.1560    -1.3444 N.1        1 SUBUNIT  0
   24 C24       -1.2830     0.8735    -4.4993 C.2        1 SUBUNIT  0
   25 C25       -0.8086     1.7488    -6.7246 C.2        1 SUBUNIT  0
   26 C26       -0.3581     1.3101    -5.4659 C.2        1 SUBUNIT  0
   27 C27       -2.1834     1.7513    -7.0153 C.2        1 SUBUNIT  0
   28 C28       -2.6570     0.8756    -4.7929 C.2        1 SUBUNIT  0
   29 C29       -3.1075     1.3144    -6.0515 C.2        1 SUBUNIT  0
   30 C30       -2.2389     2.1165    -2.0264 C.3        1 SUBUNIT  0
   31 H31       -1.5501    -0.9397     1.2592 H          1 SUBUNIT  0
   32 H32       -0.4842    -2.2173     1.8098 H          1 SUBUNIT  0
   33 H33       -0.4944     0.6868     2.7634 H          1 SUBUNIT  0
   34 H34       -0.9396    -0.7137     3.7025 H          1 SUBUNIT  0
   35 H35        1.3603     0.0932     4.2708 H          1 SUBUNIT  0
   36 H36        1.3763    -1.5496     3.6628 H          1 SUBUNIT  0
   37 H37        2.0238     0.9684     2.0576 H          1 SUBUNIT  0
   38 H38        2.5152    -0.4940     0.1416 H          1 SUBUNIT  0
   39 H39        2.1549    -1.9294     1.0820 H          1 SUBUNIT  0
   40 H40        3.6922     0.2462     3.5473 H          1 SUBUNIT  0
   41 H41        3.6712    -1.2934     2.9017 H          1 SUBUNIT  0
   42 H42        1.3304    -2.9772    -2.4109 H          1 SUBUNIT  0
   43 H43        1.4624    -2.6533    -0.6840 H          1 SUBUNIT  0
   44 H44        4.6647     1.1372    -2.4999 H          1 SUBUNIT  0
   45 H45        2.3514     0.3156    -2.1697 H          1 SUBUNIT  0
   46 H46        6.5787    -0.4310    -2.3898 H          1 SUBUNIT  0
   47 H47        6.2003    -2.8290    -1.9516 H          1 SUBUNIT  0
   48 H48       -0.0993     2.0826    -7.4653 H          1 SUBUNIT  0
   49 H49        0.7006     1.3127    -5.2495 H          1 SUBUNIT  0
   50 H50       -2.5291     2.0886    -7.9815 H          1 SUBUNIT  0
   51 H51       -3.3765     0.5429    -4.0575 H          1 SUBUNIT  0
   52 H52       -4.1650     1.3179    -6.2757 H          1 SUBUNIT  0
   53 H53       -1.9354     2.8797    -1.3098 H          1 SUBUNIT  0
   54 H54       -2.3224     2.5212    -3.0343 H          1 SUBUNIT  0
   55 H55       -3.2207     1.7513    -1.7284 H          1 SUBUNIT  0
@<TRIPOS>BOND
    1     1     5 2
    2     1    24 1
    3     2     3 1
    4     2    15 1
    5     3     1 1
    6     3    14 2
    7     4     2 1
    8     4     7 1
    9     5     6 1
   10     5    30 1
   11     6     4 2
   12     7     8 1
   13     8     9 1
   14     8    31 1
   15     8    32 1
   16     9    10 1
   17     9    33 1
   18     9    34 1
   19    10    11 1
   20    10    35 1
   21    10    36 1
   22    11    12 1
   23    11    13 1
   24    11    37 1
   25    12     7 1
   26    12    38 1
   27    12    39 1
   28    13    40 1
   29    13    41 1
   30    15    16 1
   31    15    42 1
   32    15    43 1
   33    16    20 2
   34    17    18 2
   35    17    44 1
   36    18    16 1
   37    18    45 1
   38    19    17 1
   39    19    46 1
   40    20    21 1
   41    20    22 1
   42    21    19 2
   43    21    47 1
   44    22    23 3
   45    24    28 2
   46    25    26 2
   47    25    48 1
   48    26    24 1
   49    26    49 1
   50    27    25 1
   51    27    50 1
   52    28    29 1
   53    28    51 1
   54    29    27 2
   55    29    52 1
   56    30    53 1
   57    30    54 1
   58    30    55 1
@<TRIPOS>SUBSTRUCTURE
1   ****   1
@<SCITEGIC>MOL_PROPERTY
AbsoluteEnergy
SciTegic.value.StringValue
96.1317

@<SCITEGIC>MOL_PROPERTY
Activ
SciTegic.value.StringValue
540

@<SCITEGIC>MOL_PROPERTY
Angle Energy
SciTegic.value.StringValue
7.58025979995728

@<SCITEGIC>MOL_PROPERTY
Bond Energy
SciTegic.value.StringValue
2.91050004959106

@<SCITEGIC>MOL_PROPERTY
CHARMm Energy
SciTegic.value.StringValue
39.8384819030762

@<SCITEGIC>MOL_PROPERTY
Clean Energy
SciTegic.value.StringValue
45.4877548217773

@<SCITEGIC>MOL_PROPERTY
ConfNumber
SciTegic.value.StringValue
2

@<SCITEGIC>MOL_PROPERTY
Dihedral Energy
SciTegic.value.StringValue
20.7958507537842

@<SCITEGIC>MOL_PROPERTY
Electrostatic Energy
SciTegic.value.StringValue
5.16390991210938

@<SCITEGIC>MOL_PROPERTY
Estimate
SciTegic.value.StringValue
412.466

@<SCITEGIC>MOL_PROPERTY
FitValue
SciTegic.value.StringValue
4.41061

@<SCITEGIC>MOL_PROPERTY
Forcefield
SciTegic.value.StringValue
CHARMm

@<SCITEGIC>MOL_PROPERTY
ForcefieldBase
SciTegic.value.StringValue
CHARMm

@<SCITEGIC>MOL_PROPERTY
ForcefieldFFML
SciTegic.value.StringValue
<?xml version="1.0" encoding="UTF-8"?>
<!DOCTYPE ffml SYSTEM "Ffml.dtd">
<ffml version="1.0">
<forcefield name="CHARMm" derivedFrom="CHARMm" base="CHARMm">
<atomTypes>
</atomTypes>
<parameters>
</parameters>
</forcefield>
</ffml>

@<SCITEGIC>MOL_PROPERTY
HBA_lipid_1
SciTegic.value.StringValue
1

@<SCITEGIC>MOL_PROPERTY
HBA_lipid_2
SciTegic.value.StringValue
0

@<SCITEGIC>MOL_PROPERTY
HBD_3
SciTegic.value.StringValue
1

@<SCITEGIC>MOL_PROPERTY
HYDROPHOBIC_4
SciTegic.value.StringValue
1

@<SCITEGIC>MOL_PROPERTY
Hydrogen Bond Energy
SciTegic.value.StringValue
0

@<SCITEGIC>MOL_PROPERTY
Improper Energy
SciTegic.value.StringValue
0.765439987182617

@<SCITEGIC>MOL_PROPERTY
Initial Potential Energy
SciTegic.value.StringValue
62.07421875

@<SCITEGIC>MOL_PROPERTY
Initial RMS Gradient
SciTegic.value.StringValue
13.0037899017334

@<SCITEGIC>MOL_PROPERTY
MapNumber
SciTegic.value.StringValue
1

@<SCITEGIC>MOL_PROPERTY
MappedAtoms
SciTegic.value.StringValue
6,-1.05043,0.0357476,0.148071,1.6,HBA_lipid_1.11
6,-0.150855,2.78536,0.942041,2.2,HBA_lipid_1.21
13,3.08875,-0.579996,2.27466,1.6,HBD_3.11
13,3.8486,2.29771,2.65077,2.2,HBD_3.21
19,5.2,-0.8,-2.2,1.6,HYDROPHOBIC_4.11

@<SCITEGIC>MOL_PROPERTY
MappedFeatures
SciTegic.value.StringValue
HBA_lipid_1,HBD_3,HYDROPHOBIC_4

@<SCITEGIC>MOL_PROPERTY
MappedLocations
SciTegic.value.StringValue
HBA_lipid_1.11,HBA_lipid_1.21,HBD_3.11,HBD_3.21,HYDROPHOBIC_4.11

@<SCITEGIC>MOL_PROPERTY
MappingID
SciTegic.value.StringValue
1

@<SCITEGIC>MOL_PROPERTY
Minimization Criteria
SciTegic.value.StringValue
CONJUG> Minimization exiting with gradient tolerance ( 0.0100000) satisfied.

@<SCITEGIC>MOL_PROPERTY
PartialChargeMethod
SciTegic.value.StringValue
MomanyRone

@<SCITEGIC>MOL_PROPERTY
Pharmprint
SciTegic.value.StringValue
'1011'

@<SCITEGIC>MOL_PROPERTY
Pharmtype
SciTegic.value.StringValue
3

@<SCITEGIC>MOL_PROPERTY
Potential Energy
SciTegic.value.StringValue
39.8384819030762

@<SCITEGIC>MOL_PROPERTY
RMS Gradient
SciTegic.value.StringValue
0.00972000043839216

@<SCITEGIC>MOL_PROPERTY
RelativeEnergy
SciTegic.value.StringValue
0.0685287

@<SCITEGIC>MOL_PROPERTY
Solvation Free Energy
SciTegic.value.StringValue
0

@<SCITEGIC>MOL_PROPERTY
Uncert
SciTegic.value.StringValue
1.5

@<SCITEGIC>MOL_PROPERTY
Urey-Bradley Energy
SciTegic.value.StringValue
0

@<SCITEGIC>MOL_PROPERTY
UseResidueTemplateCharge
SciTegic.value.StringValue
True

@<SCITEGIC>MOL_PROPERTY
Van der Waals Energy
SciTegic.value.StringValue
2.62252998352051

@<SCITEGIC>MOL_PROPERTY
Error
SciTegic.value.StringValue
-1.30919881881173

@<SCITEGIC>MOL_PROPERTY
logActiv
SciTegic.value.StringValue
2.73239375982297

@<SCITEGIC>MOL_PROPERTY
logEstimate
SciTegic.value.StringValue
2.61538815501696

@<SCITEGIC>ATOM_PROPERTY
Formal Charge
SciTegic.value.StringValue
1 0
2 0
3 0
4 0
5 0
6 0
7 0
8 0
9 0
10 0
11 0
12 0
13 0
14 0
15 0
16 0
17 0
18 0
19 0
20 0
21 0
22 0
23 0
24 0
25 0
26 0
27 0
28 0
29 0
30 0
31 0
32 0
33 0
34 0
35 0
36 0
37 0
38 0
39 0
40 0
41 0
42 0
43 0
44 0
45 0
46 0
47 0
48 0
49 0
50 0
51 0
52 0
53 0
54 0
55 0

@<SCITEGIC>ATOM_PROPERTY
pdb_tempFactor
SciTegic.value.DoubleValue
1 0
2 0
3 0
4 0
5 0
6 0
7 0
8 0
9 0
10 0
11 0
12 0
13 0
14 0
15 0
16 0
17 0
18 0
19 0
20 0
21 0
22 0
23 0
24 0
25 0
26 0
27 0
28 0
29 0
30 0
31 0
32 0
33 0
34 0
35 0
36 0
37 0
38 0
39 0
40 0
41 0
42 0
43 0
44 0
45 0
46 0
47 0
48 0
49 0
50 0
51 0
52 0
53 0
54 0
55 0

@<SCITEGIC>ATOM_PROPERTY
pdb_occupancy
SciTegic.value.DoubleValue
1 1
2 1
3 1
4 1
5 1
6 1
7 1
8 1
9 1
10 1
11 1
12 1
13 1
14 1
15 1
16 1
17 1
18 1
19 1
20 1
21 1
22 1
23 1
24 1
25 1
26 1
27 1
28 1
29 1
30 1
31 1
32 1
33 1
34 1
35 1
36 1
37 1
38 1
39 1
40 1
41 1
42 1
43 1
44 1
45 1
46 1
47 1
48 1
49 1
50 1
51 1
52 1
53 1
54 1
55 1

@<TRIPOS>MOLECULE
dpp4_22
38  41  1  0  0
SMALL
FORMAL_CHARGES
@<TRIPOS>ATOM
    1 C1        -4.9086    -2.0722    -2.5478 C.2        1 SUBUNIT  0
    2 C2        -2.5926    -1.6522    -3.1712 C.2        1 SUBUNIT  0
    3 C3        -3.9525    -1.7367    -3.5233 C.2        1 SUBUNIT  0
    4 C4        -2.1881    -1.8977    -1.8455 C.2        1 SUBUNIT  0
    5 C5        -4.5063    -2.3181    -1.2240 C.2        1 SUBUNIT  0
    6 C6        -3.1467    -2.2317    -0.8708 C.2        1 SUBUNIT  0
    7 C7        -0.7456    -1.8042    -1.4882 C.3        1 SUBUNIT  0
    8 O8         0.0271    -2.1924    -2.6273 O.3        1 SUBUNIT  0
    9 C9         1.3544    -1.9486    -2.6908 C.2        1 SUBUNIT  0
   10 C10        2.0057    -1.0738    -1.7710 C.2        1 SUBUNIT  0
   11 C11        1.1907    -0.3758    -0.7365 C.3        1 SUBUNIT  0
   12 C12       -0.3213    -0.3937    -1.0346 C.3        1 SUBUNIT  0
   13 C13        3.4200    -0.8887    -1.8655 C.2        1 SUBUNIT  0
   14 C14        4.1526    -1.5438    -2.9063 C.2        1 SUBUNIT  0
   15 C15        2.0930    -2.5879    -3.7139 C.2        1 SUBUNIT  0
   16 C16        3.4854    -2.3843    -3.8263 C.2        1 SUBUNIT  0
   17 C17        4.1239    -0.0628    -0.9443 C.2        1 SUBUNIT  0
   18 C18        5.5221     0.1203    -1.0661 C.2        1 SUBUNIT  0
   19 C19        5.5538    -1.3553    -3.0219 C.2        1 SUBUNIT  0
   20 C20        6.2335    -0.5239    -2.1041 C.2        1 SUBUNIT  0
   21 N21       -1.0577     0.0375     0.1511 N.3        1 SUBUNIT  0
   22 F22       -2.7804    -2.4676     0.3883 F          1 SUBUNIT  0
   23 F23       -6.1974    -2.1563    -2.8715 F          1 SUBUNIT  0
   24 F24       -4.3251    -1.5004    -4.7800 F          1 SUBUNIT  0
   25 Br25       6.4391     1.2232     0.1584 Br         1 SUBUNIT  0
   26 H26        7.3000    -0.3898    -2.2111 H          1 SUBUNIT  0
   27 H27       -1.8574    -1.3960    -3.9208 H          1 SUBUNIT  0
   28 H28       -5.2412    -2.5752    -0.4745 H          1 SUBUNIT  0
   29 H29       -0.5443    -2.5225    -0.6900 H          1 SUBUNIT  0
   30 H30        1.5015     0.6650    -0.6479 H          1 SUBUNIT  0
   31 H31        1.3944    -0.8547     0.2226 H          1 SUBUNIT  0
   32 H32       -0.5245     0.3152    -1.8383 H          1 SUBUNIT  0
   33 H33        1.5901    -3.2363    -4.4151 H          1 SUBUNIT  0
   34 H34        4.0238    -2.8830    -4.6222 H          1 SUBUNIT  0
   35 H35        3.6038     0.4346    -0.1373 H          1 SUBUNIT  0
   36 H36        6.1170    -1.8403    -3.8074 H          1 SUBUNIT  0
   37 H37       -0.6227     0.9017     0.5060 H          1 SUBUNIT  0
   38 H38       -2.0221     0.2569    -0.1304 H          1 SUBUNIT  0
@<TRIPOS>BOND
    1     1     5 2
    2     1    23 1
    3     2     3 2
    4     2    27 1
    5     3     1 1
    6     3    24 1
    7     4     2 1
    8     4     7 1
    9     5     6 1
   10     5    28 1
   11     6     4 2
   12     6    22 1
   13     7     8 1
   14     7    29 1
   15     8     9 1
   16     9    10 2
   17     9    15 1
   18    10    11 1
   19    10    13 1
   20    11    12 1
   21    11    30 1
   22    11    31 1
   23    12     7 1
   24    12    21 1
   25    12    32 1
   26    13    17 2
   27    14    13 1
   28    14    19 2
   29    15    16 2
   30    15    33 1
   31    16    14 1
   32    16    34 1
   33    17    35 1
   34    18    17 1
   35    18    25 1
   36    19    20 1
   37    19    36 1
   38    20    18 2
   39    20    26 1
   40    21    37 1
   41    21    38 1
@<TRIPOS>SUBSTRUCTURE
1   ****   1
@<SCITEGIC>MOL_PROPERTY
AbsoluteEnergy
SciTegic.value.StringValue
40.3495

@<SCITEGIC>MOL_PROPERTY
Activ
SciTegic.value.StringValue
216.199996948242

@<SCITEGIC>MOL_PROPERTY
Angle Energy
SciTegic.value.StringValue
10.9543695449829

@<SCITEGIC>MOL_PROPERTY
Bond Energy
SciTegic.value.StringValue
1.42671000957489

@<SCITEGIC>MOL_PROPERTY
CHARMm Energy
SciTegic.value.StringValue
8.59416961669922

@<SCITEGIC>MOL_PROPERTY
Clean Energy
SciTegic.value.StringValue
3.66418099403381

@<SCITEGIC>MOL_PROPERTY
ConfNumber
SciTegic.value.StringValue
3

@<SCITEGIC>MOL_PROPERTY
Dihedral Energy
SciTegic.value.StringValue
2.35347008705139

@<SCITEGIC>MOL_PROPERTY
Electrostatic Energy
SciTegic.value.StringValue
-12.4091901779175

@<SCITEGIC>MOL_PROPERTY
Estimate
SciTegic.value.StringValue
638.345

@<SCITEGIC>MOL_PROPERTY
FitValue
SciTegic.value.StringValue
4.22094

@<SCITEGIC>MOL_PROPERTY
Forcefield
SciTegic.value.StringValue
CHARMm

@<SCITEGIC>MOL_PROPERTY
ForcefieldBase
SciTegic.value.StringValue
CHARMm

@<SCITEGIC>MOL_PROPERTY
ForcefieldFFML
SciTegic.value.StringValue
<?xml version="1.0" encoding="UTF-8"?>
<!DOCTYPE ffml SYSTEM "Ffml.dtd">
<ffml version="1.0">
<forcefield name="CHARMm" derivedFrom="CHARMm" base="CHARMm">
<atomTypes>
</atomTypes>
<parameters>
</parameters>
</forcefield>
</ffml>

@<SCITEGIC>MOL_PROPERTY
HBA_lipid_1
SciTegic.value.StringValue
1

@<SCITEGIC>MOL_PROPERTY
HBA_lipid_2
SciTegic.value.StringValue
0

@<SCITEGIC>MOL_PROPERTY
HBD_3
SciTegic.value.StringValue
0

@<SCITEGIC>MOL_PROPERTY
HYDROPHOBIC_4
SciTegic.value.StringValue
1

@<SCITEGIC>MOL_PROPERTY
Hydrogen Bond Energy
SciTegic.value.StringValue
0

@<SCITEGIC>MOL_PROPERTY
Improper Energy
SciTegic.value.StringValue
0.00441000005230308

@<SCITEGIC>MOL_PROPERTY
Initial Potential Energy
SciTegic.value.StringValue
15.1564102172852

@<SCITEGIC>MOL_PROPERTY
Initial RMS Gradient
SciTegic.value.StringValue
11.1384696960449

@<SCITEGIC>MOL_PROPERTY
MapNumber
SciTegic.value.StringValue
1

@<SCITEGIC>MOL_PROPERTY
MappedAtoms
SciTegic.value.StringValue
21,-1.05043,0.0357476,0.148071,1.6,HBA_lipid_1.11
21,-0.150855,2.78536,0.942041,2.2,HBA_lipid_1.21
19,5.2,-0.8,-2.2,1.6,HYDROPHOBIC_4.11

@<SCITEGIC>MOL_PROPERTY
MappedFeatures
SciTegic.value.StringValue
HBA_lipid_1,HYDROPHOBIC_4

@<SCITEGIC>MOL_PROPERTY
MappedLocations
SciTegic.value.StringValue
HBA_lipid_1.11,HBA_lipid_1.21,HYDROPHOBIC_4.11

@<SCITEGIC>MOL_PROPERTY
MappingID
SciTegic.value.StringValue
1

@<SCITEGIC>MOL_PROPERTY
Minimization Criteria
SciTegic.value.StringValue
CONJUG> Minimization exiting with gradient tolerance ( 0.0100000) satisfied.

@<SCITEGIC>MOL_PROPERTY
PartialChargeMethod
SciTegic.value.StringValue
MomanyRone

@<SCITEGIC>MOL_PROPERTY
Pharmprint
SciTegic.value.StringValue
'1001'

@<SCITEGIC>MOL_PROPERTY
Pharmtype
SciTegic.value.StringValue
2

@<SCITEGIC>MOL_PROPERTY
Potential Energy
SciTegic.value.StringValue
8.59416961669922

@<SCITEGIC>MOL_PROPERTY
RMS Gradient
SciTegic.value.StringValue
0.00989000033587217

@<SCITEGIC>MOL_PROPERTY
RelativeEnergy
SciTegic.value.StringValue
0.850843

@<SCITEGIC>MOL_PROPERTY
Solvation Free Energy
SciTegic.value.StringValue
0

@<SCITEGIC>MOL_PROPERTY
Uncert
SciTegic.value.StringValue
1.5

@<SCITEGIC>MOL_PROPERTY
Urey-Bradley Energy
SciTegic.value.StringValue
0

@<SCITEGIC>MOL_PROPERTY
UseResidueTemplateCharge
SciTegic.value.StringValue
True

@<SCITEGIC>MOL_PROPERTY
Van der Waals Energy
SciTegic.value.StringValue
6.26437997817993

@<SCITEGIC>MOL_PROPERTY
Error
SciTegic.value.StringValue
2.95256710920685

@<SCITEGIC>MOL_PROPERTY
logActiv
SciTegic.value.StringValue
2.33485568348703

@<SCITEGIC>MOL_PROPERTY
logEstimate
SciTegic.value.StringValue
2.8050554610095

@<SCITEGIC>ATOM_PROPERTY
Formal Charge
SciTegic.value.StringValue
1 0
2 0
3 0
4 0
5 0
6 0
7 0
8 0
9 0
10 0
11 0
12 0
13 0
14 0
15 0
16 0
17 0
18 0
19 0
20 0
21 0
22 0
23 0
24 0
25 0
26 0
27 0
28 0
29 0
30 0
31 0
32 0
33 0
34 0
35 0
36 0
37 0
38 0

@<SCITEGIC>ATOM_PROPERTY
pdb_tempFactor
SciTegic.value.DoubleValue
1 0
2 0
3 0
4 0
5 0
6 0
7 0
8 0
9 0
10 0
11 0
12 0
13 0
14 0
15 0
16 0
17 0
18 0
19 0
20 0
21 0
22 0
23 0
24 0
25 0
26 0
27 0
28 0
29 0
30 0
31 0
32 0
33 0
34 0
35 0
36 0
37 0
38 0

@<SCITEGIC>ATOM_PROPERTY
pdb_occupancy
SciTegic.value.DoubleValue
1 1
2 1
3 1
4 1
5 1
6 1
7 1
8 1
9 1
10 1
11 1
12 1
13 1
14 1
15 1
16 1
17 1
18 1
19 1
20 1
21 1
22 1
23 1
24 1
25 1
26 1
27 1
28 1
29 1
30 1
31 1
32 1
33 1
34 1
35 1
36 1
37 1
38 1

@<TRIPOS>MOLECULE
dpp4_26
82  86  1  0  0
SMALL
FORMAL_CHARGES
@<TRIPOS>ATOM
    1 N1        -0.2483    -1.9140    -0.5136 N.am       1 SUBUNIT  0
    2 C2        -1.8607    -3.6654    -1.0110 C.2        1 SUBUNIT  0
    3 C3        -0.4564    -3.2182    -0.9272 C.2        1 SUBUNIT  0
    4 C4        -2.9136    -2.8446    -0.7016 C.2        1 SUBUNIT  0
    5 C5        -1.3124    -1.0607    -0.1920 C.2        1 SUBUNIT  0
    6 N6        -2.6600    -1.4447    -0.2591 N.am       1 SUBUNIT  0
    7 N7        -2.4073    -4.8519    -1.3702 N.pl3      1 SUBUNIT  0
    8 N8        -4.1056    -3.4341    -0.8431 N.2        1 SUBUNIT  0
    9 C9        -3.7803    -4.7003    -1.2659 C.2        1 SUBUNIT  0
   10 N10       -4.7714    -5.7462    -1.5644 N.pl3      1 SUBUNIT  0
   11 C11       -5.9157    -5.9968    -0.6510 C.3        1 SUBUNIT  0
   12 C12       -7.2460    -6.0736    -1.4286 C.3        1 SUBUNIT  0
   13 C13       -7.1571    -7.0490    -2.6149 C.3        1 SUBUNIT  0
   14 C14       -5.9928    -6.6620    -3.5399 C.3        1 SUBUNIT  0
   15 C15       -4.6546    -6.5808    -2.7851 C.3        1 SUBUNIT  0
   16 N16       -8.3283    -6.4660    -0.5341 N.3        1 SUBUNIT  0
   17 C17       -1.6790    -6.0619    -1.7884 C.3        1 SUBUNIT  0
   18 C18       -1.9126    -7.1610    -0.8573 C.1        1 SUBUNIT  0
   19 C19       -2.1032    -8.0572    -0.0975 C.1        1 SUBUNIT  0
   20 C20       -2.3366    -9.1573     0.8339 C.3        1 SUBUNIT  0
   21 O21        0.4593    -3.9584    -1.2048 O.2        1 SUBUNIT  0
   22 O22       -1.0582     0.0682     0.1634 O.2        1 SUBUNIT  0
   23 C23        1.1372    -1.4138    -0.4106 C.3        1 SUBUNIT  0
   24 C24        1.5739    -0.7376    -1.7106 C.3        1 SUBUNIT  0
   25 C25        2.9702    -0.1220    -1.6161 C.3        1 SUBUNIT  0
   26 N26        3.9510    -1.1352    -1.2371 N.3        1 SUBUNIT  0
   27 C27        5.1796    -0.5474    -0.6881 C.3        1 SUBUNIT  0
   28 C28        6.0142     0.1493    -1.7783 C.3        1 SUBUNIT  0
   29 C29        6.3224    -0.7996    -2.9483 C.3        1 SUBUNIT  0
   30 C30        5.0240    -1.4404    -3.4638 C.3        1 SUBUNIT  0
   31 C31        4.2189    -2.0889    -2.3223 C.3        1 SUBUNIT  0
   32 C32       -3.7573    -0.5206     0.0862 C.3        1 SUBUNIT  0
   33 C33        7.0680    -0.0921    -4.0528 C.2        1 SUBUNIT  0
   34 N34        7.5987    -0.8370    -5.0666 N.am       1 SUBUNIT  0
   35 C35        8.2054    -0.2175    -6.1266 C.2        1 SUBUNIT  0
   36 O36        7.1956     1.1097    -4.0466 O.2        1 SUBUNIT  0
   37 C37        9.9912    -0.1374    -7.7879 C.2        1 SUBUNIT  0
   38 C38        9.3663    -0.7731    -6.7000 C.2        1 SUBUNIT  0
   39 C39        9.4500     1.0544    -8.3007 C.2        1 SUBUNIT  0
   40 C40        7.6693     0.9772    -6.6467 C.2        1 SUBUNIT  0
   41 C41        8.2912     1.6161    -7.7359 C.2        1 SUBUNIT  0
   42 C42       10.0880     1.7062    -9.4134 C.1        1 SUBUNIT  0
   43 N43       10.6022     2.2318   -10.3112 N.1        1 SUBUNIT  0
   44 H44       -5.9685    -5.2180     0.1122 H          1 SUBUNIT  0
   45 H45       -5.7277    -6.9355    -0.1293 H          1 SUBUNIT  0
   46 H46       -7.4782    -5.0821    -1.8186 H          1 SUBUNIT  0
   47 H47       -8.0910    -7.0515    -3.1792 H          1 SUBUNIT  0
   48 H48       -7.0057    -8.0665    -2.2518 H          1 SUBUNIT  0
   49 H49       -6.2096    -5.6957    -3.9981 H          1 SUBUNIT  0
   50 H50       -5.9142    -7.3777    -4.3578 H          1 SUBUNIT  0
   51 H51       -3.8778    -6.1894    -3.4443 H          1 SUBUNIT  0
   52 H52       -4.3392    -7.5804    -2.4855 H          1 SUBUNIT  0
   53 H53       -9.2054    -6.4714    -1.0731 H          1 SUBUNIT  0
   54 H54       -8.1438    -7.4245    -0.2069 H          1 SUBUNIT  0
   55 H55       -2.0036    -6.3544    -2.7871 H          1 SUBUNIT  0
   56 H56       -0.6118    -5.8458    -1.8352 H          1 SUBUNIT  0
   57 H57       -1.9618    -8.8836     1.8209 H          1 SUBUNIT  0
   58 H58       -3.3976    -9.4089     0.8408 H          1 SUBUNIT  0
   59 H59       -1.7879   -10.0383     0.5012 H          1 SUBUNIT  0
   60 H60        1.8009    -2.2435    -0.1664 H          1 SUBUNIT  0
   61 H61        1.2068    -0.7187     0.4271 H          1 SUBUNIT  0
   62 H62        0.8437     0.0100    -2.0203 H          1 SUBUNIT  0
   63 H63        1.5164    -1.4352    -2.5459 H          1 SUBUNIT  0
   64 H64        2.9860     0.6890    -0.8883 H          1 SUBUNIT  0
   65 H65        3.2591     0.3254    -2.5666 H          1 SUBUNIT  0
   66 H66        5.7695    -1.3371    -0.2209 H          1 SUBUNIT  0
   67 H67        4.9270     0.1574     0.1059 H          1 SUBUNIT  0
   68 H68        6.9424     0.5243    -1.3431 H          1 SUBUNIT  0
   69 H69        5.4737     1.0243    -2.1422 H          1 SUBUNIT  0
   70 H70        6.9671    -1.5962    -2.5751 H          1 SUBUNIT  0
   71 H71        4.4082    -0.6859    -3.9560 H          1 SUBUNIT  0
   72 H72        5.2507    -2.1915    -4.2222 H          1 SUBUNIT  0
   73 H73        3.2771    -2.4878    -2.7009 H          1 SUBUNIT  0
   74 H74        4.7718    -2.9371    -1.9167 H          1 SUBUNIT  0
   75 H75       -4.7582    -0.9426    -0.0081 H          1 SUBUNIT  0
   76 H76       -3.7038     0.3571    -0.5578 H          1 SUBUNIT  0
   77 H77       -3.6328    -0.1853     1.1161 H          1 SUBUNIT  0
   78 H78        7.5448    -1.8353    -5.0351 H          1 SUBUNIT  0
   79 H79       10.8807    -0.5756    -8.2181 H          1 SUBUNIT  0
   80 H80        9.7933    -1.6890    -6.3158 H          1 SUBUNIT  0
   81 H81        6.7791     1.4206    -6.2227 H          1 SUBUNIT  0
   82 H82        7.8692     2.5318    -8.1241 H          1 SUBUNIT  0
@<TRIPOS>BOND
    1     1     5 1
    2     1    23 1
    3     2     3 1
    4     2     7 1
    5     3     1 1
    6     3    21 2
    7     4     2 2
    8     4     8 1
    9     5     6 1
   10     5    22 2
   11     6     4 1
   12     6    32 1
   13     7    17 1
   14     8     9 2
   15     9     7 1
   16     9    10 1
   17    10    11 1
   18    11    12 1
   19    11    44 1
   20    11    45 1
   21    12    13 1
   22    12    16 1
   23    12    46 1
   24    13    14 1
   25    13    47 1
   26    13    48 1
   27    14    15 1
   28    14    49 1
   29    14    50 1
   30    15    10 1
   31    15    51 1
   32    15    52 1
   33    16    53 1
   34    16    54 1
   35    17    18 1
   36    17    55 1
   37    17    56 1
   38    18    19 3
   39    19    20 1
   40    20    57 1
   41    20    58 1
   42    20    59 1
   43    23    24 1
   44    23    60 1
   45    23    61 1
   46    24    25 1
   47    24    62 1
   48    24    63 1
   49    25    26 1
   50    25    64 1
   51    25    65 1
   52    26    27 1
   53    27    28 1
   54    27    66 1
   55    27    67 1
   56    28    29 1
   57    28    68 1
   58    28    69 1
   59    29    30 1
   60    29    33 1
   61    29    70 1
   62    30    31 1
   63    30    71 1
   64    30    72 1
   65    31    26 1
   66    31    73 1
   67    31    74 1
   68    32    75 1
   69    32    76 1
   70    32    77 1
   71    33    34 1
   72    33    36 2
   73    34    35 1
   74    34    78 1
   75    35    40 2
   76    37    38 2
   77    37    79 1
   78    38    35 1
   79    38    80 1
   80    39    37 1
   81    39    42 1
   82    40    41 1
   83    40    81 1
   84    41    39 2
   85    41    82 1
   86    42    43 3
@<TRIPOS>SUBSTRUCTURE
1   ****   1
@<SCITEGIC>MOL_PROPERTY
AbsoluteEnergy
SciTegic.value.StringValue
64.3753

@<SCITEGIC>MOL_PROPERTY
Activ
SciTegic.value.StringValue
800

@<SCITEGIC>MOL_PROPERTY
Angle Energy
SciTegic.value.StringValue
10.2150497436523

@<SCITEGIC>MOL_PROPERTY
Bond Energy
SciTegic.value.StringValue
1.69120001792908

@<SCITEGIC>MOL_PROPERTY
CHARMm Energy
SciTegic.value.StringValue
-8.37168025970459

@<SCITEGIC>MOL_PROPERTY
Clean Energy
SciTegic.value.StringValue
95.1442108154297

@<SCITEGIC>MOL_PROPERTY
ConfNumber
SciTegic.value.StringValue
1

@<SCITEGIC>MOL_PROPERTY
Dihedral Energy
SciTegic.value.StringValue
22.031400680542

@<SCITEGIC>MOL_PROPERTY
Electrostatic Energy
SciTegic.value.StringValue
-36.408821105957

@<SCITEGIC>MOL_PROPERTY
Estimate
SciTegic.value.StringValue
678.609

@<SCITEGIC>MOL_PROPERTY
FitValue
SciTegic.value.StringValue
4.19438

@<SCITEGIC>MOL_PROPERTY
Forcefield
SciTegic.value.StringValue
CHARMm

@<SCITEGIC>MOL_PROPERTY
ForcefieldBase
SciTegic.value.StringValue
CHARMm

@<SCITEGIC>MOL_PROPERTY
ForcefieldFFML
SciTegic.value.StringValue
<?xml version="1.0" encoding="UTF-8"?>
<!DOCTYPE ffml SYSTEM "Ffml.dtd">
<ffml version="1.0">
<forcefield name="CHARMm" derivedFrom="CHARMm" base="CHARMm">
<atomTypes>
</atomTypes>
<parameters>
<bond atom1="C5R" atom2="NX">
<quadratic
refValue="1.47"
forceConstant="390"/>
</bond>
<bond atom1="NX" atom2="CR56">
<quadratic
refValue="1.47"
forceConstant="390"/>
</bond>
<angle atom1="C" atom2="NX" atom3="CR56">
<quadratic
refValue="120"
forceConstant="60"/>
</angle>
<angle atom1="C5R" atom2="NX" atom3="CT">
<quadratic
refValue="120"
forceConstant="80"/>
</angle>
<angle atom1="CR56" atom2="C" atom3="NX">
<quadratic
refValue="117.5"
forceConstant="70"/>
</angle>
<angle atom1="CR56" atom2="CR56" atom3="NX">
<quadratic
refValue="126"
forceConstant="65"/>
</angle>
<angle atom1="CR56" atom2="NX" atom3="CT">
<quadratic
refValue="120"
forceConstant="80"/>
</angle>
<angle atom1="N5R" atom2="C5R" atom3="NX">
<quadratic
refValue="127"
forceConstant="70"/>
</angle>
<angle atom1="N5R" atom2="CR56" atom3="NX">
<quadratic
refValue="127"
forceConstant="70"/>
</angle>
<angle atom1="N5R" atom2="CT" atom3="CUY1">
<quadratic
refValue="110.845"
forceConstant="51"/>
</angle>
<torsion atom1="C" atom2="NX" atom3="CR56" atom4="CR56">
<multiplecos
v1="0"
v2="2.05"
v3="0"
v4="0"
v5="0"
v6="0"
gamma1="0"
gamma2="180"
gamma3="0"
gamma4="0"
gamma5="0"
gamma6="0"/>
</torsion>
<torsion atom1="C" atom2="NX" atom3="CR56" atom4="N5R">
<multiplecos
v1="0"
v2="2.05"
v3="0"
v4="0"
v5="0"
v6="0"
gamma1="0"
gamma2="180"
gamma3="0"
gamma4="0"
gamma5="0"
gamma6="0"/>
</torsion>
<torsion atom1="CT" atom2="NX" atom3="CR56" atom4="CR56">
<multiplecos
v1="0"
v2="2.05"
v3="0"
v4="0"
v5="0"
v6="0"
gamma1="0"
gamma2="180"
gamma3="0"
gamma4="0"
gamma5="0"
gamma6="0"/>
</torsion>
<torsion atom1="CT" atom2="NX" atom3="CR56" atom4="N5R">
<multiplecos
v1="0"
v2="2.05"
v3="0"
v4="0"
v5="0"
v6="0"
gamma1="0"
gamma2="180"
gamma3="0"
gamma4="0"
gamma5="0"
gamma6="0"/>
</torsion>
<improper atom1="NX" atom2="CT" atom3="CT" atom4="C5R">
<cos1
refValue="0"
forceConstant="40"
periodicity="0"/>
</improper>
</parameters>
</forcefield>
</ffml>

@<SCITEGIC>MOL_PROPERTY
HBA_lipid_1
SciTegic.value.StringValue
1

@<SCITEGIC>MOL_PROPERTY
HBA_lipid_2
SciTegic.value.StringValue
0

@<SCITEGIC>MOL_PROPERTY
HBD_3
SciTegic.value.StringValue
0

@<SCITEGIC>MOL_PROPERTY
HYDROPHOBIC_4
SciTegic.value.StringValue
1

@<SCITEGIC>MOL_PROPERTY
Hydrogen Bond Energy
SciTegic.value.StringValue
0

@<SCITEGIC>MOL_PROPERTY
Improper Energy
SciTegic.value.StringValue
0.184469997882843

@<SCITEGIC>MOL_PROPERTY
Initial Potential Energy
SciTegic.value.StringValue
15.420129776001

@<SCITEGIC>MOL_PROPERTY
Initial RMS Gradient
SciTegic.value.StringValue
12.426420211792

@<SCITEGIC>MOL_PROPERTY
MapNumber
SciTegic.value.StringValue
1

@<SCITEGIC>MOL_PROPERTY
MappedAtoms
SciTegic.value.StringValue
22,-1.05043,0.0357476,0.148071,1.6,HBA_lipid_1.11
22,-0.150855,2.78536,0.942041,2.2,HBA_lipid_1.21
28,5.2,-0.8,-2.2,1.6,HYDROPHOBIC_4.11

@<SCITEGIC>MOL_PROPERTY
MappedFeatures
SciTegic.value.StringValue
HBA_lipid_1,HYDROPHOBIC_4

@<SCITEGIC>MOL_PROPERTY
MappedLocations
SciTegic.value.StringValue
HBA_lipid_1.11,HBA_lipid_1.21,HYDROPHOBIC_4.11

@<SCITEGIC>MOL_PROPERTY
MappingID
SciTegic.value.StringValue
1

@<SCITEGIC>MOL_PROPERTY
Minimization Criteria
SciTegic.value.StringValue
CONJUG> Minimization exiting with gradient tolerance ( 0.0100000) satisfied.

@<SCITEGIC>MOL_PROPERTY
PartialChargeMethod
SciTegic.value.StringValue
MomanyRone

@<SCITEGIC>MOL_PROPERTY
Pharmprint
SciTegic.value.StringValue
'1001'

@<SCITEGIC>MOL_PROPERTY
Pharmtype
SciTegic.value.StringValue
2

@<SCITEGIC>MOL_PROPERTY
Potential Energy
SciTegic.value.StringValue
-8.37168025970459

@<SCITEGIC>MOL_PROPERTY
RMS Gradient
SciTegic.value.StringValue
0.00961000006645918

@<SCITEGIC>MOL_PROPERTY
RelativeEnergy
SciTegic.value.StringValue
0

@<SCITEGIC>MOL_PROPERTY
Solvation Free Energy
SciTegic.value.StringValue
0

@<SCITEGIC>MOL_PROPERTY
Uncert
SciTegic.value.StringValue
1.5

@<SCITEGIC>MOL_PROPERTY
Urey-Bradley Energy
SciTegic.value.StringValue
0

@<SCITEGIC>MOL_PROPERTY
UseResidueTemplateCharge
SciTegic.value.StringValue
True

@<SCITEGIC>MOL_PROPERTY
Van der Waals Energy
SciTegic.value.StringValue
-6.08499002456665

@<SCITEGIC>MOL_PROPERTY
Error
SciTegic.value.StringValue
-1.17888209558081

@<SCITEGIC>MOL_PROPERTY
logActiv
SciTegic.value.StringValue
2.90308998699194

@<SCITEGIC>MOL_PROPERTY
logEstimate
SciTegic.value.StringValue
2.83161961514467

@<SCITEGIC>ATOM_PROPERTY
Formal Charge
SciTegic.value.StringValue
1 0
2 0
3 0
4 0
5 0
6 0
7 0
8 0
9 0
10 0
11 0
12 0
13 0
14 0
15 0
16 0
17 0
18 0
19 0
20 0
21 0
22 0
23 0
24 0
25 0
26 0
27 0
28 0
29 0
30 0
31 0
32 0
33 0
34 0
35 0
36 0
37 0
38 0
39 0
40 0
41 0
42 0
43 0
44 0
45 0
46 0
47 0
48 0
49 0
50 0
51 0
52 0
53 0
54 0
55 0
56 0
57 0
58 0
59 0
60 0
61 0
62 0
63 0
64 0
65 0
66 0
67 0
68 0
69 0
70 0
71 0
72 0
73 0
74 0
75 0
76 0
77 0
78 0
79 0
80 0
81 0
82 0

@<SCITEGIC>ATOM_PROPERTY
pdb_tempFactor
SciTegic.value.DoubleValue
1 0
2 0
3 0
4 0
5 0
6 0
7 0
8 0
9 0
10 0
11 0
12 0
13 0
14 0
15 0
16 0
17 0
18 0
19 0
20 0
21 0
22 0
23 0
24 0
25 0
26 0
27 0
28 0
29 0
30 0
31 0
32 0
33 0
34 0
35 0
36 0
37 0
38 0
39 0
40 0
41 0
42 0
43 0
44 0
45 0
46 0
47 0
48 0
49 0
50 0
51 0
52 0
53 0
54 0
55 0
56 0
57 0
58 0
59 0
60 0
61 0
62 0
63 0
64 0
65 0
66 0
67 0
68 0
69 0
70 0
71 0
72 0
73 0
74 0
75 0
76 0
77 0
78 0
79 0
80 0
81 0
82 0

@<SCITEGIC>ATOM_PROPERTY
pdb_occupancy
SciTegic.value.DoubleValue
1 1
2 1
3 1
4 1
5 1
6 1
7 1
8 1
9 1
10 1
11 1
12 1
13 1
14 1
15 1
16 1
17 1
18 1
19 1
20 1
21 1
22 1
23 1
24 1
25 1
26 1
27 1
28 1
29 1
30 1
31 1
32 1
33 1
34 1
35 1
36 1
37 1
38 1
39 1
40 1
41 1
42 1
43 1
44 1
45 1
46 1
47 1
48 1
49 1
50 1
51 1
52 1
53 1
54 1
55 1
56 1
57 1
58 1
59 1
60 1
61 1
62 1
63 1
64 1
65 1
66 1
67 1
68 1
69 1
70 1
71 1
72 1
73 1
74 1
75 1
76 1
77 1
78 1
79 1
80 1
81 1
82 1

@<TRIPOS>MOLECULE
dpp4_21
41  43  1  0  0
SMALL
FORMAL_CHARGES
@<TRIPOS>ATOM
    1 C1         3.2407     0.3777     1.4824 C.2        1 SUBUNIT  0
    2 C2         4.1898     0.1457     0.4718 C.2        1 SUBUNIT  0
    3 C3         3.7945    -0.4466    -0.7412 C.2        1 SUBUNIT  0
    4 C4         2.4502    -0.8096    -0.9424 C.2        1 SUBUNIT  0
    5 C5         1.4981    -0.5788     0.0710 C.2        1 SUBUNIT  0
    6 C6         1.8964     0.0162     1.2828 C.2        1 SUBUNIT  0
    7 C7         0.1080    -0.9539    -0.1361 C.2        1 SUBUNIT  0
    8 N8        -0.1638    -2.2353    -0.5231 N.2        1 SUBUNIT  0
    9 C9        -1.4658    -2.5964    -0.7190 C.2        1 SUBUNIT  0
   10 C10       -2.5066    -1.6544    -0.5240 C.2        1 SUBUNIT  0
   11 C11       -2.1612    -0.3390    -0.1205 C.2        1 SUBUNIT  0
   12 N12       -0.8520    -0.0022     0.0690 N.2        1 SUBUNIT  0
   13 C13       -3.1844     0.6734     0.0962 C.2        1 SUBUNIT  0
   14 C14       -3.6786     1.3788    -1.0173 C.2        1 SUBUNIT  0
   15 C15       -4.6687     2.3629    -0.8542 C.2        1 SUBUNIT  0
   16 C16       -5.1711     2.6475     0.4255 C.2        1 SUBUNIT  0
   17 C17       -4.6817     1.9492     1.5433 C.2        1 SUBUNIT  0
   18 C18       -3.6885     0.9619     1.3885 C.2        1 SUBUNIT  0
   19 Cl19      -3.1275     0.1411     2.7964 Cl         1 SUBUNIT  0
   20 Cl20      -6.3806     3.8480     0.6248 Cl         1 SUBUNIT  0
   21 C21       -3.9368    -2.0345    -0.7330 C.3        1 SUBUNIT  0
   22 N22       -4.4993    -2.7949     0.4682 N.4        1 SUBUNIT  1
   23 N23       -1.7274    -3.8855    -1.1079 N.pl3      1 SUBUNIT  0
   24 C24        4.7982    -0.6915    -1.8093 C.3        1 SUBUNIT  0
   25 F25        6.0288    -0.2588    -1.3864 F          1 SUBUNIT  0
   26 F26        4.8555    -2.0330    -2.0855 F          1 SUBUNIT  0
   27 F27        4.4369    -0.0072    -2.9403 F          1 SUBUNIT  0
   28 H28        3.5444     0.8330     2.4131 H          1 SUBUNIT  0
   29 H29        5.2216     0.4265     0.6300 H          1 SUBUNIT  0
   30 H30        2.1575    -1.2655    -1.8766 H          1 SUBUNIT  0
   31 H31        1.1795     0.2009     2.0714 H          1 SUBUNIT  0
   32 H32       -3.3065     1.1760    -2.0118 H          1 SUBUNIT  0
   33 H33       -5.0347     2.8921    -1.7225 H          1 SUBUNIT  0
   34 H34       -5.0726     2.1733     2.5282 H          1 SUBUNIT  0
   35 H35       -4.5254    -1.1387    -0.9323 H          1 SUBUNIT  0
   36 H36       -4.0242    -2.6293    -1.6428 H          1 SUBUNIT  0
   37 H37       -5.5386    -3.0904     0.3099 H          1 SUBUNIT  0
   38 H38       -3.9206    -3.6991     0.6557 H          1 SUBUNIT  0
   39 H39       -4.4607    -2.1795     1.3662 H          1 SUBUNIT  0
   40 H40       -0.9748    -4.5277    -1.2531 H          1 SUBUNIT  0
   41 H41       -2.6725    -4.1836    -1.2456 H          1 SUBUNIT  0
@<TRIPOS>BOND
    1     1     2 2
    2     1    28 1
    3     2     3 1
    4     2    29 1
    5     3     4 2
    6     3    24 1
    7     4     5 1
    8     4    30 1
    9     5     6 2
   10     5     7 1
   11     6     1 1
   12     6    31 1
   13     7    12 2
   14     8     7 1
   15     9     8 2
   16     9    23 1
   17    10     9 1
   18    10    21 1
   19    11    10 2
   20    11    13 1
   21    12    11 1
   22    13    18 2
   23    14    13 1
   24    14    32 1
   25    15    14 2
   26    15    33 1
   27    16    15 1
   28    16    20 1
   29    17    16 2
   30    17    34 1
   31    18    17 1
   32    18    19 1
   33    21    22 1
   34    21    35 1
   35    21    36 1
   36    22    37 1
   37    22    38 1
   38    22    39 1
   39    23    40 1
   40    23    41 1
   41    24    25 1
   42    24    26 1
   43    24    27 1
@<TRIPOS>SUBSTRUCTURE
1   ****   1
@<SCITEGIC>MOL_PROPERTY
AbsoluteEnergy
SciTegic.value.StringValue
67.8467

@<SCITEGIC>MOL_PROPERTY
Activ
SciTegic.value.StringValue
180

@<SCITEGIC>MOL_PROPERTY
Angle Energy
SciTegic.value.StringValue
4.2338399887085

@<SCITEGIC>MOL_PROPERTY
Bond Energy
SciTegic.value.StringValue
2.24113011360168

@<SCITEGIC>MOL_PROPERTY
CHARMm Energy
SciTegic.value.StringValue
21.1116600036621

@<SCITEGIC>MOL_PROPERTY
Clean Energy
SciTegic.value.StringValue
16.9218578338623

@<SCITEGIC>MOL_PROPERTY
ConfNumber
SciTegic.value.StringValue
13

@<SCITEGIC>MOL_PROPERTY
Dihedral Energy
SciTegic.value.StringValue
6.58678007125854

@<SCITEGIC>MOL_PROPERTY
Electrostatic Energy
SciTegic.value.StringValue
-1.79560995101929

@<SCITEGIC>MOL_PROPERTY
Estimate
SciTegic.value.StringValue
688.689

@<SCITEGIC>MOL_PROPERTY
FitValue
SciTegic.value.StringValue
4.18798

@<SCITEGIC>MOL_PROPERTY
Forcefield
SciTegic.value.StringValue
CHARMm

@<SCITEGIC>MOL_PROPERTY
ForcefieldBase
SciTegic.value.StringValue
CHARMm

@<SCITEGIC>MOL_PROPERTY
ForcefieldFFML
SciTegic.value.StringValue
<?xml version="1.0" encoding="UTF-8"?>
<!DOCTYPE ffml SYSTEM "Ffml.dtd">
<ffml version="1.0">
<forcefield name="CHARMm" derivedFrom="CHARMm" base="CHARMm">
<atomTypes>
</atomTypes>
<parameters>
<angle atom1="C6R" atom2="CF3" atom3="XF">
<quadratic
refValue="110.26"
forceConstant="53.5714"/>
</angle>
<angle atom1="N6R" atom2="C6RP" atom3="N6R">
<quadratic
refValue="120"
forceConstant="70"/>
</angle>
<torsion atom1="C6R" atom2="C6R" atom3="CF3" atom4="XF">
<multiplecos
v1="0"
v2="0"
v3="0"
v4="0"
v5="0"
v6="0.1"
gamma1="0"
gamma2="0"
gamma3="0"
gamma4="0"
gamma5="0"
gamma6="0"/>
</torsion>
</parameters>
</forcefield>
</ffml>

@<SCITEGIC>MOL_PROPERTY
HBA_lipid_1
SciTegic.value.StringValue
1

@<SCITEGIC>MOL_PROPERTY
HBA_lipid_2
SciTegic.value.StringValue
0

@<SCITEGIC>MOL_PROPERTY
HBD_3
SciTegic.value.StringValue
0

@<SCITEGIC>MOL_PROPERTY
HYDROPHOBIC_4
SciTegic.value.StringValue
1

@<SCITEGIC>MOL_PROPERTY
Hydrogen Bond Energy
SciTegic.value.StringValue
0

@<SCITEGIC>MOL_PROPERTY
Improper Energy
SciTegic.value.StringValue
0.157020002603531

@<SCITEGIC>MOL_PROPERTY
Initial Potential Energy
SciTegic.value.StringValue
49.0444183349609

@<SCITEGIC>MOL_PROPERTY
Initial RMS Gradient
SciTegic.value.StringValue
16.8878803253174

@<SCITEGIC>MOL_PROPERTY
MapNumber
SciTegic.value.StringValue
1

@<SCITEGIC>MOL_PROPERTY
MappedAtoms
SciTegic.value.StringValue
12,-1.05043,0.0357476,0.148071,1.6,HBA_lipid_1.11
12,-0.150855,2.78536,0.942041,2.2,HBA_lipid_1.21
27,5.2,-0.8,-2.2,1.6,HYDROPHOBIC_4.11

@<SCITEGIC>MOL_PROPERTY
MappedFeatures
SciTegic.value.StringValue
HBA_lipid_1,HYDROPHOBIC_4

@<SCITEGIC>MOL_PROPERTY
MappedLocations
SciTegic.value.StringValue
HBA_lipid_1.11,HBA_lipid_1.21,HYDROPHOBIC_4.11

@<SCITEGIC>MOL_PROPERTY
MappingID
SciTegic.value.StringValue
1

@<SCITEGIC>MOL_PROPERTY
Minimization Criteria
SciTegic.value.StringValue
CONJUG> Minimization exiting with gradient tolerance ( 0.0100000) satisfied.

@<SCITEGIC>MOL_PROPERTY
PartialChargeMethod
SciTegic.value.StringValue
MomanyRone

@<SCITEGIC>MOL_PROPERTY
Pharmprint
SciTegic.value.StringValue
'1001'

@<SCITEGIC>MOL_PROPERTY
Pharmtype
SciTegic.value.StringValue
2

@<SCITEGIC>MOL_PROPERTY
Potential Energy
SciTegic.value.StringValue
21.1116600036621

@<SCITEGIC>MOL_PROPERTY
RMS Gradient
SciTegic.value.StringValue
0.0095600001513958

@<SCITEGIC>MOL_PROPERTY
RelativeEnergy
SciTegic.value.StringValue
1.35044

@<SCITEGIC>MOL_PROPERTY
Solvation Free Energy
SciTegic.value.StringValue
0

@<SCITEGIC>MOL_PROPERTY
Uncert
SciTegic.value.StringValue
1.5

@<SCITEGIC>MOL_PROPERTY
Urey-Bradley Energy
SciTegic.value.StringValue
0

@<SCITEGIC>MOL_PROPERTY
UseResidueTemplateCharge
SciTegic.value.StringValue
True

@<SCITEGIC>MOL_PROPERTY
Van der Waals Energy
SciTegic.value.StringValue
9.68848991394043

@<SCITEGIC>MOL_PROPERTY
Error
SciTegic.value.StringValue
3.82605

@<SCITEGIC>MOL_PROPERTY
logActiv
SciTegic.value.StringValue
2.25527250510331

@<SCITEGIC>MOL_PROPERTY
logEstimate
SciTegic.value.StringValue
2.83802314632574

@<SCITEGIC>ATOM_PROPERTY
Formal Charge
SciTegic.value.StringValue
1 0
2 0
3 0
4 0
5 0
6 0
7 0
8 0
9 0
10 0
11 0
12 0
13 0
14 0
15 0
16 0
17 0
18 0
19 0
20 0
21 0
22 +1
23 0
24 0
25 0
26 0
27 0
28 0
29 0
30 0
31 0
32 0
33 0
34 0
35 0
36 0
37 0
38 0
39 0
40 0
41 0

@<SCITEGIC>ATOM_PROPERTY
pdb_tempFactor
SciTegic.value.DoubleValue
1 0
2 0
3 0
4 0
5 0
6 0
7 0
8 0
9 0
10 0
11 0
12 0
13 0
14 0
15 0
16 0
17 0
18 0
19 0
20 0
21 0
22 0
23 0
24 0
25 0
26 0
27 0
28 0
29 0
30 0
31 0
32 0
33 0
34 0
35 0
36 0
37 0
38 0
39 0
40 0
41 0

@<SCITEGIC>ATOM_PROPERTY
pdb_occupancy
SciTegic.value.DoubleValue
1 1
2 1
3 1
4 1
5 1
6 1
7 1
8 1
9 1
10 1
11 1
12 1
13 1
14 1
15 1
16 1
17 1
18 1
19 1
20 1
21 1
22 1
23 1
24 1
25 1
26 1
27 1
28 1
29 1
30 1
31 1
32 1
33 1
34 1
35 1
36 1
37 1
38 1
39 1
40 1
41 1

@<TRIPOS>MOLECULE
dpp4_27
41  43  1  0  0
SMALL
FORMAL_CHARGES
@<TRIPOS>ATOM
    1 C1         3.0157     1.9289    -0.3989 C.2        1 SUBUNIT  0
    2 C2         4.0830     1.2599    -1.0210 C.2        1 SUBUNIT  0
    3 C3         3.9102    -0.0524    -1.4952 C.2        1 SUBUNIT  0
    4 C4         2.6681    -0.6965    -1.3466 C.2        1 SUBUNIT  0
    5 C5         1.5972    -0.0250    -0.7243 C.2        1 SUBUNIT  0
    6 C6         1.7731     1.2872    -0.2497 C.2        1 SUBUNIT  0
    7 C7         0.3135    -0.6894    -0.5718 C.2        1 SUBUNIT  0
    8 N8        -0.7023     0.0014     0.0221 N.2        1 SUBUNIT  0
    9 C9        -1.9135    -0.6112     0.1716 C.2        1 SUBUNIT  0
   10 C10       -2.1005    -1.9401    -0.2831 C.2        1 SUBUNIT  0
   11 C11       -1.0074    -2.6060    -0.8922 C.2        1 SUBUNIT  0
   12 N12        0.1934    -1.9702    -1.0291 N.2        1 SUBUNIT  0
   13 C13       -1.1366    -3.9761    -1.3817 C.2        1 SUBUNIT  0
   14 C14       -1.6034    -4.1780    -2.6953 C.2        1 SUBUNIT  0
   15 C15       -1.7426    -5.4786    -3.2073 C.2        1 SUBUNIT  0
   16 C16       -1.4133    -6.5871    -2.4096 C.2        1 SUBUNIT  0
   17 C17       -0.9481    -6.3938    -1.0972 C.2        1 SUBUNIT  0
   18 C18       -0.8077    -5.0921    -0.5751 C.2        1 SUBUNIT  0
   19 Cl19      -0.2342    -4.9212     1.0405 Cl         1 SUBUNIT  0
   20 Cl20      -1.5807    -8.1737    -3.0404 Cl         1 SUBUNIT  0
   21 C21       -3.4183    -2.6265    -0.1294 C.3        1 SUBUNIT  0
   22 N22       -4.4037    -2.2103    -1.2228 N.4        1 SUBUNIT  1
   23 N23       -2.9276     0.0931     0.7684 N.pl3      1 SUBUNIT  0
   24 C24        5.0422    -0.7579    -2.1521 C.3        1 SUBUNIT  0
   25 H25        3.1492     2.9380    -0.0342 H          1 SUBUNIT  0
   26 H26        5.0357     1.7597    -1.1314 H          1 SUBUNIT  0
   27 H27        2.5457    -1.7035    -1.7146 H          1 SUBUNIT  0
   28 H28        0.9609     1.8163     0.2293 H          1 SUBUNIT  0
   29 H29       -1.8632    -3.3374    -3.3262 H          1 SUBUNIT  0
   30 H30       -2.1034    -5.6116    -4.2177 H          1 SUBUNIT  0
   31 H31       -0.6992    -7.2502    -0.4878 H          1 SUBUNIT  0
   32 H32       -3.2698    -3.7059    -0.1359 H          1 SUBUNIT  0
   33 H33       -3.8257    -2.4115     0.8593 H          1 SUBUNIT  0
   34 H34       -5.3676    -2.7036    -1.1117 H          1 SUBUNIT  0
   35 H35       -4.5744    -1.1330    -1.1972 H          1 SUBUNIT  0
   36 H36       -4.0104    -2.4602    -2.2089 H          1 SUBUNIT  0
   37 H37       -2.7950     1.0210     1.1146 H          1 SUBUNIT  0
   38 H38       -3.8310    -0.3215     0.8679 H          1 SUBUNIT  0
   39 H39        5.9197    -0.1110    -2.1597 H          1 SUBUNIT  0
   40 H40        4.7407    -1.0735    -3.1512 H          1 SUBUNIT  0
   41 H41        5.2908    -1.6536    -1.5809 H          1 SUBUNIT  0
@<TRIPOS>BOND
    1     1     2 2
    2     1    25 1
    3     2     3 1
    4     2    26 1
    5     3     4 2
    6     3    24 1
    7     4     5 1
    8     4    27 1
    9     5     6 2
   10     5     7 1
   11     6     1 1
   12     6    28 1
   13     7    12 2
   14     8     7 1
   15     9     8 2
   16     9    23 1
   17    10     9 1
   18    10    21 1
   19    11    10 2
   20    11    13 1
   21    12    11 1
   22    13    18 2
   23    14    13 1
   24    14    29 1
   25    15    14 2
   26    15    30 1
   27    16    15 1
   28    16    20 1
   29    17    16 2
   30    17    31 1
   31    18    17 1
   32    18    19 1
   33    21    22 1
   34    21    32 1
   35    21    33 1
   36    22    34 1
   37    22    35 1
   38    22    36 1
   39    23    37 1
   40    23    38 1
   41    24    39 1
   42    24    40 1
   43    24    41 1
@<TRIPOS>SUBSTRUCTURE
1   ****   1
@<SCITEGIC>MOL_PROPERTY
AbsoluteEnergy
SciTegic.value.StringValue
63.7515

@<SCITEGIC>MOL_PROPERTY
Activ
SciTegic.value.StringValue
1000

@<SCITEGIC>MOL_PROPERTY
Angle Energy
SciTegic.value.StringValue
3.88631010055542

@<SCITEGIC>MOL_PROPERTY
Bond Energy
SciTegic.value.StringValue
1.56507003307343

@<SCITEGIC>MOL_PROPERTY
CHARMm Energy
SciTegic.value.StringValue
9.06359004974365

@<SCITEGIC>MOL_PROPERTY
Clean Energy
SciTegic.value.StringValue
5.11319398880005

@<SCITEGIC>MOL_PROPERTY
ConfNumber
SciTegic.value.StringValue
1

@<SCITEGIC>MOL_PROPERTY
Dihedral Energy
SciTegic.value.StringValue
6.31312990188599

@<SCITEGIC>MOL_PROPERTY
Electrostatic Energy
SciTegic.value.StringValue
-11.9517803192139

@<SCITEGIC>MOL_PROPERTY
Estimate
SciTegic.value.StringValue
767.45

@<SCITEGIC>MOL_PROPERTY
FitValue
SciTegic.value.StringValue
4.14095

@<SCITEGIC>MOL_PROPERTY
Forcefield
SciTegic.value.StringValue
CHARMm

@<SCITEGIC>MOL_PROPERTY
ForcefieldBase
SciTegic.value.StringValue
CHARMm

@<SCITEGIC>MOL_PROPERTY
ForcefieldFFML
SciTegic.value.StringValue
<?xml version="1.0" encoding="UTF-8"?>
<!DOCTYPE ffml SYSTEM "Ffml.dtd">
<ffml version="1.0">
<forcefield name="CHARMm" derivedFrom="CHARMm" base="CHARMm">
<atomTypes>
</atomTypes>
<parameters>
<angle atom1="N6R" atom2="C6RP" atom3="N6R">
<quadratic
refValue="120"
forceConstant="70"/>
</angle>
</parameters>
</forcefield>
</ffml>

@<SCITEGIC>MOL_PROPERTY
HBA_lipid_1
SciTegic.value.StringValue
1

@<SCITEGIC>MOL_PROPERTY
HBA_lipid_2
SciTegic.value.StringValue
0

@<SCITEGIC>MOL_PROPERTY
HBD_3
SciTegic.value.StringValue
0

@<SCITEGIC>MOL_PROPERTY
HYDROPHOBIC_4
SciTegic.value.StringValue
1

@<SCITEGIC>MOL_PROPERTY
Hydrogen Bond Energy
SciTegic.value.StringValue
0

@<SCITEGIC>MOL_PROPERTY
Improper Energy
SciTegic.value.StringValue
0.138310000300407

@<SCITEGIC>MOL_PROPERTY
Initial Potential Energy
SciTegic.value.StringValue
30.9478797912598

@<SCITEGIC>MOL_PROPERTY
Initial RMS Gradient
SciTegic.value.StringValue
15.176079750061

@<SCITEGIC>MOL_PROPERTY
MapNumber
SciTegic.value.StringValue
1

@<SCITEGIC>MOL_PROPERTY
MappedAtoms
SciTegic.value.StringValue
8,-1.05043,0.0357476,0.148071,1.6,HBA_lipid_1.11
8,-0.150855,2.78536,0.942041,2.2,HBA_lipid_1.21
24,5.2,-0.8,-2.2,1.6,HYDROPHOBIC_4.11

@<SCITEGIC>MOL_PROPERTY
MappedFeatures
SciTegic.value.StringValue
HBA_lipid_1,HYDROPHOBIC_4

@<SCITEGIC>MOL_PROPERTY
MappedLocations
SciTegic.value.StringValue
HBA_lipid_1.11,HBA_lipid_1.21,HYDROPHOBIC_4.11

@<SCITEGIC>MOL_PROPERTY
MappingID
SciTegic.value.StringValue
1

@<SCITEGIC>MOL_PROPERTY
Minimization Criteria
SciTegic.value.StringValue
CONJUG> Minimization exiting with gradient tolerance ( 0.0100000) satisfied.

@<SCITEGIC>MOL_PROPERTY
PartialChargeMethod
SciTegic.value.StringValue
MomanyRone

@<SCITEGIC>MOL_PROPERTY
Pharmprint
SciTegic.value.StringValue
'1001'

@<SCITEGIC>MOL_PROPERTY
Pharmtype
SciTegic.value.StringValue
2

@<SCITEGIC>MOL_PROPERTY
Potential Energy
SciTegic.value.StringValue
9.06359004974365

@<SCITEGIC>MOL_PROPERTY
RMS Gradient
SciTegic.value.StringValue
0.00860999990254641

@<SCITEGIC>MOL_PROPERTY
RelativeEnergy
SciTegic.value.StringValue
0.0239338

@<SCITEGIC>MOL_PROPERTY
Solvation Free Energy
SciTegic.value.StringValue
0

@<SCITEGIC>MOL_PROPERTY
Uncert
SciTegic.value.StringValue
1.5

@<SCITEGIC>MOL_PROPERTY
Urey-Bradley Energy
SciTegic.value.StringValue
0

@<SCITEGIC>MOL_PROPERTY
UseResidueTemplateCharge
SciTegic.value.StringValue
True

@<SCITEGIC>MOL_PROPERTY
Van der Waals Energy
SciTegic.value.StringValue
9.11254978179932

@<SCITEGIC>MOL_PROPERTY
Error
SciTegic.value.StringValue
-1.30301648315851

@<SCITEGIC>MOL_PROPERTY
logActiv
SciTegic.value.StringValue
3

@<SCITEGIC>MOL_PROPERTY
logEstimate
SciTegic.value.StringValue
2.88505009042747

@<SCITEGIC>ATOM_PROPERTY
Formal Charge
SciTegic.value.StringValue
1 0
2 0
3 0
4 0
5 0
6 0
7 0
8 0
9 0
10 0
11 0
12 0
13 0
14 0
15 0
16 0
17 0
18 0
19 0
20 0
21 0
22 +1
23 0
24 0
25 0
26 0
27 0
28 0
29 0
30 0
31 0
32 0
33 0
34 0
35 0
36 0
37 0
38 0
39 0
40 0
41 0

@<SCITEGIC>ATOM_PROPERTY
pdb_tempFactor
SciTegic.value.DoubleValue
1 0
2 0
3 0
4 0
5 0
6 0
7 0
8 0
9 0
10 0
11 0
12 0
13 0
14 0
15 0
16 0
17 0
18 0
19 0
20 0
21 0
22 0
23 0
24 0
25 0
26 0
27 0
28 0
29 0
30 0
31 0
32 0
33 0
34 0
35 0
36 0
37 0
38 0
39 0
40 0
41 0

@<SCITEGIC>ATOM_PROPERTY
pdb_occupancy
SciTegic.value.DoubleValue
1 1
2 1
3 1
4 1
5 1
6 1
7 1
8 1
9 1
10 1
11 1
12 1
13 1
14 1
15 1
16 1
17 1
18 1
19 1
20 1
21 1
22 1
23 1
24 1
25 1
26 1
27 1
28 1
29 1
30 1
31 1
32 1
33 1
34 1
35 1
36 1
37 1
38 1
39 1
40 1
41 1
