# Supplementary material for: Discovery of Novel DPP-IV Inhibitors as Potential Candidates for the Treatment of Type 2 Diabetes Mellitus Predicted by 3D QSAR Pharmacophore Models, Molecular Docking and De Novo Evolution
Source: Molecules. 2019 Aug 7;24(16):2870. doi: 10.3390/molecules24162870 (PMC6720998; doi:10.3390/molecules24162870)
Supplement: Supplementary file 1 [file molecules-24-02870-s001.zip › Supplementary materials/3DQSARPharmacophoreGeneration/training_set-(1)_05.mol2]

#	Created by:	Discovery Studio
#	Creation time:	2019-08-06T12:55:50Z

@<TRIPOS>MOLECULE
dpp4_1
   45    49     0 0 0
SMALL
USER_CHARGES


@<TRIPOS>ATOM
      1 C1            5.771000   -1.223200   -2.719900 C.2      1 SUBUNIT    0.0000
      2 C2            3.681400   -1.386100   -1.484000 C.2      1 SUBUNIT    0.0000
      3 C3            4.644200   -1.966500   -2.325100 C.2      1 SUBUNIT    0.0000
      4 C4            3.839300   -0.060600   -1.037000 C.2      1 SUBUNIT    0.0000
      5 C5            5.933000    0.100500   -2.274500 C.2      1 SUBUNIT    0.0000
      6 C6            4.967600    0.683800   -1.436100 C.2      1 SUBUNIT    0.0000
      7 C7            2.809700    0.545500   -0.146700 C.3      1 SUBUNIT    0.0000
      8 O8            1.677100    0.939100   -0.921300 O.3      1 SUBUNIT    0.0000
      9 C9            0.653500   -0.039200   -1.051600 C.3      1 SUBUNIT    0.0000
     10 C10          -0.006300   -0.306300    0.324300 C.3      1 SUBUNIT    0.0000
     11 C11           0.975400   -0.130300    1.504300 C.3      1 SUBUNIT    0.0000
     12 C12           2.413600   -0.395400    1.031800 C.3      1 SUBUNIT    0.0000
     13 N13           3.345900   -0.250900    2.144700 N.3      1 SUBUNIT    0.0000
     14 N14          -1.172600    0.547500    0.513500 N.3      1 SUBUNIT    0.0000
     15 C15          -2.200000    0.422100   -0.575700 C.3      1 SUBUNIT    0.0000
     16 C16          -3.477100    0.361000    0.197200 C.2      1 SUBUNIT    0.0000
     17 C17          -3.247400    0.368000    1.564800 C.2      1 SUBUNIT    0.0000
     18 C18          -1.787800    0.436500    1.879400 C.3      1 SUBUNIT    0.0000
     19 F19           4.493200   -3.218600   -2.746700 F        1 SUBUNIT    0.0000
     20 F20           5.130600    1.939600   -1.021100 F        1 SUBUNIT    0.0000
     21 H21           6.515100   -1.667100   -3.364500 H        1 SUBUNIT    0.0000
     22 N22          -4.823900    0.298800   -0.056700 N.2      1 SUBUNIT    0.0000
     23 C23          -4.505400    0.302400    2.167800 C.2      1 SUBUNIT    0.0000
     24 N24          -5.384000    0.265400    1.158700 N.pl3    1 SUBUNIT    0.0000
     25 N25          -6.784800    0.194800    1.430500 N.2      1 SUBUNIT    0.0000
     26 C26          -7.154000    0.167800    2.670900 C.2      1 SUBUNIT    0.0000
     27 N27          -4.859000    0.273600    3.615900 N.2      1 SUBUNIT    0.0000
     28 C28          -6.145300    0.207700    3.784800 C.2      1 SUBUNIT    0.0000
     29 H29          -6.551400    0.178300    4.785000 H        1 SUBUNIT    0.0000
     30 H30           2.817000   -1.957500   -1.179500 H        1 SUBUNIT    0.0000
     31 H31           6.798400    0.667000   -2.581200 H        1 SUBUNIT    0.0000
     32 H32           3.224800    1.479100    0.236900 H        1 SUBUNIT    0.0000
     33 H33          -0.070200    0.310700   -1.788700 H        1 SUBUNIT    0.0000
     34 H34           1.097300   -0.950000   -1.456500 H        1 SUBUNIT    0.0000
     35 H35          -0.354000   -1.339100    0.319100 H        1 SUBUNIT    0.0000
     36 H36           0.698700   -0.793600    2.324900 H        1 SUBUNIT    0.0000
     37 H37           0.921700    0.887300    1.896700 H        1 SUBUNIT    0.0000
     38 H38           2.446600   -1.434800    0.701600 H        1 SUBUNIT    0.0000
     39 H39           3.079400   -0.926000    2.877200 H        1 SUBUNIT    0.0000
     40 H40           4.287600   -0.494000    1.809800 H        1 SUBUNIT    0.0000
     41 H41          -2.169600    1.283700   -1.227500 H        1 SUBUNIT    0.0000
     42 H42          -2.062300   -0.483700   -1.151800 H        1 SUBUNIT    0.0000
     43 H43          -1.553700    1.305500    2.475700 H        1 SUBUNIT    0.0000
     44 H44          -1.468800   -0.461000    2.389900 H        1 SUBUNIT    0.0000
     45 H45          -8.197900    0.111700    2.934700 H        1 SUBUNIT    0.0000
@<TRIPOS>BOND
     1    1    5 2
     2    1   21 1
     3    2    3 2
     4    2   30 1
     5    3    1 1
     6    3   19 1
     7    4    2 1
     8    4    7 1
     9    5    6 1
    10    5   31 1
    11    6    4 2
    12    6   20 1
    13    7    8 1
    14    7   32 1
    15    8    9 1
    16    9   10 1
    17    9   33 1
    18    9   34 1
    19   10   11 1
    20   10   14 1
    21   10   35 1
    22   11   12 1
    23   11   36 1
    24   11   37 1
    25   12    7 1
    26   12   13 1
    27   12   38 1
    28   13   39 1
    29   13   40 1
    30   15   14 1
    31   15   16 1
    32   15   41 1
    33   15   42 1
    34   16   17 1
    35   16   22 2
    36   17   18 1
    37   17   23 2
    38   18   14 1
    39   18   43 1
    40   18   44 1
    41   23   24 1
    42   23   27 1
    43   24   22 1
    44   24   25 1
    45   26   25 2
    46   26   45 1
    47   27   28 2
    48   28   26 1
    49   28   29 1
@<SCITEGIC>MOL_PROPERTY
AbsoluteEnergy
SciTegic.value.DoubleValue
107.580002

@<SCITEGIC>MOL_PROPERTY
Activ
SciTegic.value.DoubleValue
0.120000

@<SCITEGIC>MOL_PROPERTY
Angle Energy
SciTegic.value.DoubleValue
35.441399

@<SCITEGIC>MOL_PROPERTY
Bond Energy
SciTegic.value.DoubleValue
3.870070

@<SCITEGIC>MOL_PROPERTY
CHARMm Energy
SciTegic.value.DoubleValue
67.816399

@<SCITEGIC>MOL_PROPERTY
Clean Energy
SciTegic.value.DoubleValue
69.626701

@<SCITEGIC>MOL_PROPERTY
ConfNumber
SciTegic.value.IntegerValue
30

@<SCITEGIC>MOL_PROPERTY
Dihedral Energy
SciTegic.value.DoubleValue
14.329100

@<SCITEGIC>MOL_PROPERTY
Electrostatic Energy
SciTegic.value.DoubleValue
15.378400

@<SCITEGIC>MOL_PROPERTY
Estimate
SciTegic.value.DoubleValue
0.066986

@<SCITEGIC>MOL_PROPERTY
FitValue
SciTegic.value.DoubleValue
8.301920

@<SCITEGIC>MOL_PROPERTY
Forcefield
SciTegic.value.StringValue
CHARMm

@<SCITEGIC>MOL_PROPERTY
ForcefieldBase
SciTegic.value.StringValue
CHARMm

@<SCITEGIC>MOL_PROPERTY
ForcefieldFFML
SciTegic.value.StringValue
<?xml version="1.0" encoding="UTF-8"?>
<!DOCTYPE ffml SYSTEM "Ffml.dtd">
<ffml version="1.0">
<forcefield name="CHARMm" derivedFrom="CHARMm" base="CHARMm">
<atomTypes>
</atomTypes>
<parameters>
<angle atom1="N5R" atom2="NR56" atom3="N6R">
<quadratic
refValue="106"
forceConstant="70"/>
</angle>
</parameters>
</forcefield>
</ffml>

@<SCITEGIC>MOL_PROPERTY
HBA_1
SciTegic.value.IntegerValue
1

@<SCITEGIC>MOL_PROPERTY
HBA_lipid_2
SciTegic.value.IntegerValue
1

@<SCITEGIC>MOL_PROPERTY
HBA_lipid_3
SciTegic.value.IntegerValue
1

@<SCITEGIC>MOL_PROPERTY
HYDROPHOBIC_4
SciTegic.value.IntegerValue
1

@<SCITEGIC>MOL_PROPERTY
Hydrogen Bond Energy
SciTegic.value.IntegerValue
0

@<SCITEGIC>MOL_PROPERTY
Improper Energy
SciTegic.value.DoubleValue
0.078810

@<SCITEGIC>MOL_PROPERTY
Initial Potential Energy
SciTegic.value.DoubleValue
106.876999

@<SCITEGIC>MOL_PROPERTY
Initial RMS Gradient
SciTegic.value.DoubleValue
28.797001

@<SCITEGIC>MOL_PROPERTY
MapNumber
SciTegic.value.IntegerValue
1

@<SCITEGIC>MOL_PROPERTY
MappedAtoms
SciTegic.value.StringValue
25,-7.16176,0.569794,1.47057,1.6,HBA_1.11
25,-8.97256,0.0628566,-0.866953,2.2,HBA_1.21
14,-0.920843,0.00393103,0.134104,1.6,HBA_lipid_2.11
14,-0.280441,2.81718,0.956008,2.2,HBA_lipid_2.21
13,3.71757,0.288964,2.39121,1.6,HBA_lipid_3.11
13,5.86753,-1.20368,0.925037,2.2,HBA_lipid_3.21
1,5.2,-0.8,-2.2,1.6,HYDROPHOBIC_4.11

@<SCITEGIC>MOL_PROPERTY
MappedFeatures
SciTegic.value.StringValue
HBA_1,HBA_lipid_2,HBA_lipid_3,HYDROPHOBIC_4

@<SCITEGIC>MOL_PROPERTY
MappedLocations
SciTegic.value.StringValue
HBA_1.11,HBA_1.21,HBA_lipid_2.11,HBA_lipid_2.21,HBA_lipid_3.11,HBA_lipid_3.21,HYDROPHOBIC_4.11

@<SCITEGIC>MOL_PROPERTY
MappingID
SciTegic.value.IntegerValue
1

@<SCITEGIC>MOL_PROPERTY
Minimization Criteria
SciTegic.value.StringValue
CONJUG> Minimization exiting with gradient tolerance ( 0.0100000) satisfied.

@<SCITEGIC>MOL_PROPERTY
PartialChargeMethod
SciTegic.value.StringValue
MomanyRone

@<SCITEGIC>MOL_PROPERTY
Pharmprint
SciTegic.value.StringValue
'1111'

@<SCITEGIC>MOL_PROPERTY
Pharmtype
SciTegic.value.IntegerValue
4

@<SCITEGIC>MOL_PROPERTY
Potential Energy
SciTegic.value.DoubleValue
67.816399

@<SCITEGIC>MOL_PROPERTY
RMS Gradient
SciTegic.value.DoubleValue
0.009480

@<SCITEGIC>MOL_PROPERTY
RelativeEnergy
SciTegic.value.DoubleValue
10.164300

@<SCITEGIC>MOL_PROPERTY
Solvation Free Energy
SciTegic.value.IntegerValue
0

@<SCITEGIC>MOL_PROPERTY
Uncert
SciTegic.value.DoubleValue
1.500000

@<SCITEGIC>MOL_PROPERTY
Urey-Bradley Energy
SciTegic.value.IntegerValue
0

@<SCITEGIC>MOL_PROPERTY
UseResidueTemplateCharge
SciTegic.value.StringValue
True

@<SCITEGIC>MOL_PROPERTY
Van der Waals Energy
SciTegic.value.DoubleValue
-1.281350

@<SCITEGIC>MOL_PROPERTY
Error
SciTegic.value.DoubleValue
-1.791430

@<SCITEGIC>MOL_PROPERTY
logActiv
SciTegic.value.DoubleValue
-0.920819

@<SCITEGIC>MOL_PROPERTY
logEstimate
SciTegic.value.DoubleValue
-1.174019

@<SCITEGIC>ATOM_PROPERTY
Formal Charge
SciTegic.value.StringValue
1 0
2 0
3 0
4 0
5 0
6 0
7 0
8 0
9 0
10 0
11 0
12 0
13 0
14 0
15 0
16 0
17 0
18 0
19 0
20 0
21 0
22 0
23 0
24 0
25 0
26 0
27 0
28 0
29 0
30 0
31 0
32 0
33 0
34 0
35 0
36 0
37 0
38 0
39 0
40 0
41 0
42 0
43 0
44 0
45 0

@<SCITEGIC>ATOM_PROPERTY
pdb_tempFactor
SciTegic.value.DoubleValue
1 0.00
2 0.00
3 0.00
4 0.00
5 0.00
6 0.00
7 0.00
8 0.00
9 0.00
10 0.00
11 0.00
12 0.00
13 0.00
14 0.00
15 0.00
16 0.00
17 0.00
18 0.00
19 0.00
20 0.00
21 0.00
22 0.00
23 0.00
24 0.00
25 0.00
26 0.00
27 0.00
28 0.00
29 0.00
30 0.00
31 0.00
32 0.00
33 0.00
34 0.00
35 0.00
36 0.00
37 0.00
38 0.00
39 0.00
40 0.00
41 0.00
42 0.00
43 0.00
44 0.00
45 0.00

@<SCITEGIC>ATOM_PROPERTY
pdb_occupancy
SciTegic.value.DoubleValue
1 1.00
2 1.00
3 1.00
4 1.00
5 1.00
6 1.00
7 1.00
8 1.00
9 1.00
10 1.00
11 1.00
12 1.00
13 1.00
14 1.00
15 1.00
16 1.00
17 1.00
18 1.00
19 1.00
20 1.00
21 1.00
22 1.00
23 1.00
24 1.00
25 1.00
26 1.00
27 1.00
28 1.00
29 1.00
30 1.00
31 1.00
32 1.00
33 1.00
34 1.00
35 1.00
36 1.00
37 1.00
38 1.00
39 1.00
40 1.00
41 1.00
42 1.00
43 1.00
44 1.00
45 1.00

@<TRIPOS>MOLECULE
dpp4_2
54  59  1  0  0
SMALL
FORMAL_CHARGES
@<TRIPOS>ATOM
    1 C1         6.0913    -1.4296    -2.5023 C.2        1 SUBUNIT  0
    2 C2         4.8916     0.5304    -1.6968 C.2        1 SUBUNIT  0
    3 C3         6.0118    -0.0351    -2.3286 C.2        1 SUBUNIT  0
    4 C4         3.8481    -0.2933    -1.2412 C.2        1 SUBUNIT  0
    5 C5         5.0497    -2.2529    -2.0469 C.2        1 SUBUNIT  0
    6 C6         3.9254    -1.6874    -1.4148 C.2        1 SUBUNIT  0
    7 C7         2.6618     0.3209    -0.5704 C.3        1 SUBUNIT  0
    8 C8         1.4013     0.1510    -1.4439 C.3        1 SUBUNIT  0
    9 C9         0.1570     0.7542    -0.7789 C.3        1 SUBUNIT  0
   10 C10       -0.0700     0.1686     0.6225 C.3        1 SUBUNIT  0
   11 C11        1.1765     0.3564     1.5072 C.3        1 SUBUNIT  0
   12 C12        2.4355    -0.2469     0.8543 C.3        1 SUBUNIT  0
   13 N13        3.5885     0.0071     1.7157 N.3        1 SUBUNIT  0
   14 F14        6.9950     0.7545    -2.7602 F          1 SUBUNIT  0
   15 F15        2.9447    -2.4810    -0.9890 F          1 SUBUNIT  0
   16 F16        7.1498    -1.9727    -3.0998 F          1 SUBUNIT  0
   17 N17       -1.2315     0.7942     1.2500 N.3        1 SUBUNIT  0
   18 C18       -1.4469     0.3785     2.6551 C.3        1 SUBUNIT  0
   19 C19       -2.9322     0.2161     2.7606 C.2        1 SUBUNIT  0
   20 C20       -3.5022     0.3430     1.5628 C.2        1 SUBUNIT  0
   21 C21       -2.4926     0.6110     0.4918 C.3        1 SUBUNIT  0
   22 N22       -4.9145     0.2108     1.4694 N.pl3      1 SUBUNIT  0
   23 C23       -5.6331    -0.0368     2.5949 C.2        1 SUBUNIT  0
   24 C24       -3.7405    -0.0530     3.9825 C.2        1 SUBUNIT  0
   25 N25       -5.0377    -0.1839     3.9643 N.2        1 SUBUNIT  0
   26 C26       -5.7402     0.2916     0.3885 C.2        1 SUBUNIT  0
   27 N27       -6.9275    -0.1194     2.2510 N.2        1 SUBUNIT  0
   28 N28       -6.9802     0.0785     0.9160 N.2        1 SUBUNIT  0
   29 C29       -5.3831     0.5492    -1.0558 C.3        1 SUBUNIT  0
   30 C30       -6.3721     0.1824    -2.1451 C.3        1 SUBUNIT  0
   31 C31       -5.1045    -0.6240    -1.9744 C.3        1 SUBUNIT  0
   32 H32        4.8335     1.6010    -1.5626 H          1 SUBUNIT  0
   33 H33        5.1079    -3.3233    -2.1801 H          1 SUBUNIT  0
   34 H34        2.8670     1.3903    -0.4862 H          1 SUBUNIT  0
   35 H35        1.5480     0.6185    -2.4190 H          1 SUBUNIT  0
   36 H36        1.2181    -0.9077    -1.6335 H          1 SUBUNIT  0
   37 H37       -0.7180     0.5735    -1.4078 H          1 SUBUNIT  0
   38 H38        0.2731     1.8380    -0.7170 H          1 SUBUNIT  0
   39 H39       -0.2716    -0.8998     0.5259 H          1 SUBUNIT  0
   40 H40        1.0063    -0.1051     2.4814 H          1 SUBUNIT  0
   41 H41        1.3359     1.4194     1.6881 H          1 SUBUNIT  0
   42 H42        2.2962    -1.3270     0.7887 H          1 SUBUNIT  0
   43 H43        3.3982    -0.4047     2.6408 H          1 SUBUNIT  0
   44 H44        4.4049    -0.4754     1.3109 H          1 SUBUNIT  0
   45 H45       -0.9592    -0.5668     2.8691 H          1 SUBUNIT  0
   46 H46       -1.0796     1.1336     3.3377 H          1 SUBUNIT  0
   47 H47       -2.7313     1.5040    -0.0733 H          1 SUBUNIT  0
   48 H48       -2.4311    -0.2349    -0.1840 H          1 SUBUNIT  0
   49 H49       -3.1918    -0.1406     4.9136 H          1 SUBUNIT  0
   50 H50       -4.7885     1.4453    -1.2256 H          1 SUBUNIT  0
   51 H51       -7.3155    -0.2841    -1.8576 H          1 SUBUNIT  0
   52 H52       -6.4374     0.8459    -3.0084 H          1 SUBUNIT  0
   53 H53       -4.3217    -0.4990    -2.7259 H          1 SUBUNIT  0
   54 H54       -5.1940    -1.6346    -1.5730 H          1 SUBUNIT  0
@<TRIPOS>BOND
    1     1     5 2
    2     1    16 1
    3     2     3 2
    4     2    32 1
    5     3     1 1
    6     3    14 1
    7     4     2 1
    8     4     7 1
    9     5     6 1
   10     5    33 1
   11     6     4 2
   12     6    15 1
   13     7     8 1
   14     7    34 1
   15     8     9 1
   16     8    35 1
   17     8    36 1
   18     9    10 1
   19     9    37 1
   20     9    38 1
   21    10    11 1
   22    10    17 1
   23    10    39 1
   24    11    12 1
   25    11    40 1
   26    11    41 1
   27    12     7 1
   28    12    13 1
   29    12    42 1
   30    13    43 1
   31    13    44 1
   32    18    17 1
   33    18    19 1
   34    18    45 1
   35    18    46 1
   36    19    20 2
   37    19    24 1
   38    20    21 1
   39    20    22 1
   40    21    17 1
   41    21    47 1
   42    21    48 1
   43    22    26 1
   44    23    22 1
   45    23    27 2
   46    24    25 2
   47    24    49 1
   48    25    23 1
   49    27    28 1
   50    28    26 2
   51    29    26 1
   52    29    30 1
   53    29    31 1
   54    29    50 1
   55    30    31 1
   56    30    51 1
   57    30    52 1
   58    31    53 1
   59    31    54 1
@<TRIPOS>SUBSTRUCTURE
1   ****   1
@<SCITEGIC>MOL_PROPERTY
AbsoluteEnergy
SciTegic.value.StringValue
84.6277

@<SCITEGIC>MOL_PROPERTY
Activ
SciTegic.value.StringValue
0.24

@<SCITEGIC>MOL_PROPERTY
Angle Energy
SciTegic.value.StringValue
55.1854

@<SCITEGIC>MOL_PROPERTY
Bond Energy
SciTegic.value.StringValue
1.82431

@<SCITEGIC>MOL_PROPERTY
CHARMm Energy
SciTegic.value.StringValue
61.484

@<SCITEGIC>MOL_PROPERTY
Clean Energy
SciTegic.value.StringValue
91.0009

@<SCITEGIC>MOL_PROPERTY
ConfNumber
SciTegic.value.StringValue
3

@<SCITEGIC>MOL_PROPERTY
Dihedral Energy
SciTegic.value.StringValue
21.1429

@<SCITEGIC>MOL_PROPERTY
Electrostatic Energy
SciTegic.value.StringValue
-14.8428

@<SCITEGIC>MOL_PROPERTY
Estimate
SciTegic.value.StringValue
0.727675

@<SCITEGIC>MOL_PROPERTY
FitValue
SciTegic.value.StringValue
7.26596

@<SCITEGIC>MOL_PROPERTY
Forcefield
SciTegic.value.StringValue
CHARMm

@<SCITEGIC>MOL_PROPERTY
ForcefieldBase
SciTegic.value.StringValue
CHARMm

@<SCITEGIC>MOL_PROPERTY
ForcefieldFFML
SciTegic.value.StringValue
<?xml version="1.0" encoding="UTF-8"?>
<!DOCTYPE ffml SYSTEM "Ffml.dtd">
<ffml version="1.0">
<forcefield name="CHARMm" derivedFrom="CHARMm" base="CHARMm">
<atomTypes>
</atomTypes>
<parameters>
<angle atom1="C5R" atom2="CT3" atom3="CT3">
<quadratic
refValue="109.47"
forceConstant="70"/>
</angle>
<angle atom1="C5R" atom2="CT3" atom3="HA">
<quadratic
refValue="109.47"
forceConstant="40"/>
</angle>
<angle atom1="CR56" atom2="CR56" atom3="NR56">
<quadratic
refValue="106.5"
forceConstant="65"/>
</angle>
<angle atom1="CR56" atom2="CT" atom3="HA">
<quadratic
refValue="109.47"
forceConstant="40"/>
</angle>
<angle atom1="CR56" atom2="NR56" atom3="CR56">
<quadratic
refValue="108"
forceConstant="70"/>
</angle>
<angle atom1="CT" atom2="CR56" atom3="C6R">
<quadratic
refValue="127.679"
forceConstant="65.3571"/>
</angle>
<angle atom1="CT" atom2="CR56" atom3="CR56">
<quadratic
refValue="126"
forceConstant="70"/>
</angle>
<angle atom1="CT" atom2="CR56" atom3="NR56">
<quadratic
refValue="122"
forceConstant="58"/>
</angle>
<angle atom1="N5R" atom2="C5R" atom3="CT3">
<quadratic
refValue="122"
forceConstant="58"/>
</angle>
<angle atom1="NR56" atom2="C5R" atom3="CT3">
<quadratic
refValue="122"
forceConstant="58"/>
</angle>
<angle atom1="NT" atom2="CT" atom3="CR56">
<quadratic
refValue="111.6"
forceConstant="70"/>
</angle>
<torsion atom1="CT3" atom2="CT3" atom3="C5R" atom4="N5R">
<multiplecos
v1="0"
v2="0"
v3="0"
v4="0"
v5="0"
v6="0.01"
gamma1="0"
gamma2="0"
gamma3="0"
gamma4="0"
gamma5="0"
gamma6="0"/>
</torsion>
<torsion atom1="CT3" atom2="CT3" atom3="C5R" atom4="NR56">
<multiplecos
v1="0"
v2="0"
v3="0"
v4="0"
v5="0"
v6="0.01"
gamma1="0"
gamma2="0"
gamma3="0"
gamma4="0"
gamma5="0"
gamma6="0"/>
</torsion>
<torsion atom1="HA" atom2="CT" atom3="CR56" atom4="C6R">
<multiplecos
v1="0"
v2="0"
v3="0"
v4="0"
v5="0"
v6="0.01"
gamma1="0"
gamma2="0"
gamma3="0"
gamma4="0"
gamma5="0"
gamma6="0"/>
</torsion>
<torsion atom1="HA" atom2="CT" atom3="CR56" atom4="CR56">
<multiplecos
v1="0"
v2="0"
v3="0"
v4="0"
v5="0"
v6="0.01"
gamma1="0"
gamma2="0"
gamma3="0"
gamma4="0"
gamma5="0"
gamma6="0"/>
</torsion>
<torsion atom1="HA" atom2="CT3" atom3="C5R" atom4="N5R">
<multiplecos
v1="0"
v2="0"
v3="0"
v4="0"
v5="0"
v6="0.01"
gamma1="0"
gamma2="0"
gamma3="0"
gamma4="0"
gamma5="0"
gamma6="0"/>
</torsion>
<torsion atom1="HA" atom2="CT3" atom3="C5R" atom4="NR56">
<multiplecos
v1="0"
v2="0"
v3="0"
v4="0"
v5="0"
v6="0.01"
gamma1="0"
gamma2="0"
gamma3="0"
gamma4="0"
gamma5="0"
gamma6="0"/>
</torsion>
<torsion atom1="NR56" atom2="CR56" atom3="CT" atom4="HA">
<multiplecos
v1="0"
v2="0"
v3="0"
v4="0"
v5="0"
v6="0.01"
gamma1="0"
gamma2="0"
gamma3="0"
gamma4="0"
gamma5="0"
gamma6="0"/>
</torsion>
<torsion atom1="NR56" atom2="CR56" atom3="CT" atom4="NT">
<multiplecos
v1="0"
v2="0"
v3="0"
v4="0"
v5="0"
v6="0.01"
gamma1="0"
gamma2="0"
gamma3="0"
gamma4="0"
gamma5="0"
gamma6="0"/>
</torsion>
<torsion atom1="NT" atom2="CT" atom3="CR56" atom4="C6R">
<multiplecos
v1="0"
v2="0"
v3="0"
v4="0"
v5="0"
v6="0.01"
gamma1="0"
gamma2="0"
gamma3="0"
gamma4="0"
gamma5="0"
gamma6="0"/>
</torsion>
<torsion atom1="NT" atom2="CT" atom3="CR56" atom4="CR56">
<multiplecos
v1="0"
v2="0"
v3="0"
v4="0"
v5="0"
v6="0.01"
gamma1="0"
gamma2="0"
gamma3="0"
gamma4="0"
gamma5="0"
gamma6="0"/>
</torsion>
</parameters>
</forcefield>
</ffml>

@<SCITEGIC>MOL_PROPERTY
HBA_1
SciTegic.value.StringValue
1

@<SCITEGIC>MOL_PROPERTY
HBA_lipid_2
SciTegic.value.StringValue
1

@<SCITEGIC>MOL_PROPERTY
HBA_lipid_3
SciTegic.value.StringValue
1

@<SCITEGIC>MOL_PROPERTY
HYDROPHOBIC_4
SciTegic.value.StringValue
1

@<SCITEGIC>MOL_PROPERTY
Hydrogen Bond Energy
SciTegic.value.StringValue
0

@<SCITEGIC>MOL_PROPERTY
Improper Energy
SciTegic.value.StringValue
0.01978

@<SCITEGIC>MOL_PROPERTY
Initial Potential Energy
SciTegic.value.StringValue
103.585

@<SCITEGIC>MOL_PROPERTY
Initial RMS Gradient
SciTegic.value.StringValue
27.1703

@<SCITEGIC>MOL_PROPERTY
MapNumber
SciTegic.value.StringValue
1

@<SCITEGIC>MOL_PROPERTY
MappedAtoms
SciTegic.value.StringValue
28,-7.16176,0.569794,1.47057,1.6,HBA_1.11
28,-8.97256,0.0628566,-0.866953,2.2,HBA_1.21
17,-0.920843,0.00393103,0.134104,1.6,HBA_lipid_2.11
17,-0.280441,2.81718,0.956008,2.2,HBA_lipid_2.21
13,3.71757,0.288964,2.39121,1.6,HBA_lipid_3.11
13,5.86753,-1.20368,0.925037,2.2,HBA_lipid_3.21
3,5.2,-0.8,-2.2,1.6,HYDROPHOBIC_4.11

@<SCITEGIC>MOL_PROPERTY
MappedFeatures
SciTegic.value.StringValue
HBA_1,HBA_lipid_2,HBA_lipid_3,HYDROPHOBIC_4

@<SCITEGIC>MOL_PROPERTY
MappedLocations
SciTegic.value.StringValue
HBA_1.11,HBA_1.21,HBA_lipid_2.11,HBA_lipid_2.21,HBA_lipid_3.11,HBA_lipid_3.21,HYDROPHOBIC_4.11

@<SCITEGIC>MOL_PROPERTY
MappingID
SciTegic.value.StringValue
1

@<SCITEGIC>MOL_PROPERTY
Minimization Criteria
SciTegic.value.StringValue
CONJUG> Minimization exiting with gradient tolerance ( 0.0100000) satisfied.

@<SCITEGIC>MOL_PROPERTY
PartialChargeMethod
SciTegic.value.StringValue
MomanyRone

@<SCITEGIC>MOL_PROPERTY
Pharmprint
SciTegic.value.StringValue
'1111'

@<SCITEGIC>MOL_PROPERTY
Pharmtype
SciTegic.value.StringValue
4

@<SCITEGIC>MOL_PROPERTY
Potential Energy
SciTegic.value.StringValue
61.484

@<SCITEGIC>MOL_PROPERTY
RMS Gradient
SciTegic.value.StringValue
0.0099

@<SCITEGIC>MOL_PROPERTY
RelativeEnergy
SciTegic.value.StringValue
2.02401

@<SCITEGIC>MOL_PROPERTY
Solvation Free Energy
SciTegic.value.StringValue
0

@<SCITEGIC>MOL_PROPERTY
Uncert
SciTegic.value.StringValue
1.5

@<SCITEGIC>MOL_PROPERTY
Urey-Bradley Energy
SciTegic.value.StringValue
0

@<SCITEGIC>MOL_PROPERTY
UseResidueTemplateCharge
SciTegic.value.StringValue
True

@<SCITEGIC>MOL_PROPERTY
Van der Waals Energy
SciTegic.value.StringValue
-1.84556

@<SCITEGIC>MOL_PROPERTY
Error
SciTegic.value.StringValue
3.03197916666667

@<SCITEGIC>MOL_PROPERTY
logActiv
SciTegic.value.StringValue
-0.619788758288394

@<SCITEGIC>MOL_PROPERTY
logEstimate
SciTegic.value.StringValue
-0.138062545442095

@<SCITEGIC>ATOM_PROPERTY
Formal Charge
SciTegic.value.StringValue
1 0
2 0
3 0
4 0
5 0
6 0
7 0
8 0
9 0
10 0
11 0
12 0
13 0
14 0
15 0
16 0
17 0
18 0
19 0
20 0
21 0
22 0
23 0
24 0
25 0
26 0
27 0
28 0
29 0
30 0
31 0
32 0
33 0
34 0
35 0
36 0
37 0
38 0
39 0
40 0
41 0
42 0
43 0
44 0
45 0
46 0
47 0
48 0
49 0
50 0
51 0
52 0
53 0
54 0

@<SCITEGIC>ATOM_PROPERTY
pdb_tempFactor
SciTegic.value.DoubleValue
1 0
2 0
3 0
4 0
5 0
6 0
7 0
8 0
9 0
10 0
11 0
12 0
13 0
14 0
15 0
16 0
17 0
18 0
19 0
20 0
21 0
22 0
23 0
24 0
25 0
26 0
27 0
28 0
29 0
30 0
31 0
32 0
33 0
34 0
35 0
36 0
37 0
38 0
39 0
40 0
41 0
42 0
43 0
44 0
45 0
46 0
47 0
48 0
49 0
50 0
51 0
52 0
53 0
54 0

@<SCITEGIC>ATOM_PROPERTY
pdb_occupancy
SciTegic.value.DoubleValue
1 1
2 1
3 1
4 1
5 1
6 1
7 1
8 1
9 1
10 1
11 1
12 1
13 1
14 1
15 1
16 1
17 1
18 1
19 1
20 1
21 1
22 1
23 1
24 1
25 1
26 1
27 1
28 1
29 1
30 1
31 1
32 1
33 1
34 1
35 1
36 1
37 1
38 1
39 1
40 1
41 1
42 1
43 1
44 1
45 1
46 1
47 1
48 1
49 1
50 1
51 1
52 1
53 1
54 1

@<TRIPOS>MOLECULE
dpp4_13
49  53  1  0  0
SMALL
FORMAL_CHARGES
@<TRIPOS>ATOM
    1 C1         5.8652    -1.0788    -2.7429 C.2        1 SUBUNIT  0
    2 C2         5.9262     0.2572    -2.3135 C.2        1 SUBUNIT  0
    3 C3         4.9369     0.7689    -1.4518 C.2        1 SUBUNIT  0
    4 C4         3.8826    -0.0600    -1.0220 C.2        1 SUBUNIT  0
    5 C5         3.8250    -1.3990    -1.4534 C.2        1 SUBUNIT  0
    6 C6         4.8136    -1.9096    -2.3107 C.2        1 SUBUNIT  0
    7 F7         4.7479    -3.1777    -2.7122 F          1 SUBUNIT  0
    8 C8         2.8280     0.4690    -0.1126 C.3        1 SUBUNIT  0
    9 C9         2.5387    -0.4873     1.0838 C.3        1 SUBUNIT  0
   10 C10        1.0946    -0.3355     1.5875 C.3        1 SUBUNIT  0
   11 C11        0.1021    -0.6061     0.4319 C.3        1 SUBUNIT  0
   12 C12        0.7061    -0.3012    -0.9612 C.3        1 SUBUNIT  0
   13 O13        1.6490     0.7597    -0.8636 O.3        1 SUBUNIT  0
   14 N14        3.4811    -0.2572     2.1740 N.3        1 SUBUNIT  0
   15 F15        5.0060     2.0365    -1.0516 F          1 SUBUNIT  0
   16 F16        6.8070    -1.5544    -3.5567 F          1 SUBUNIT  0
   17 N17       -1.1246     0.1520     0.6429 N.3        1 SUBUNIT  0
   18 C18       -1.6824     0.0278     2.0314 C.3        1 SUBUNIT  0
   19 C19       -3.1356    -0.1905     1.7660 C.2        1 SUBUNIT  0
   20 C20       -3.4120    -0.2627     0.4206 C.2        1 SUBUNIT  0
   21 C21       -2.1737    -0.1004    -0.4025 C.3        1 SUBUNIT  0
   22 N22       -4.2908    -0.3457     2.4727 N.2        1 SUBUNIT  0
   23 C23       -4.7883    -0.4727     0.3154 C.2        1 SUBUNIT  0
   24 N24       -5.2870    -0.5192     1.5801 N.pl3      1 SUBUNIT  0
   25 C25       -6.7028    -0.7356     1.6677 C.2        1 SUBUNIT  0
   26 C26       -7.4553    -0.8745     0.5520 C.2        1 SUBUNIT  0
   27 N27       -5.5439    -0.6188    -0.9633 N.2        1 SUBUNIT  0
   28 C28       -6.8109    -0.8081    -0.7819 C.2        1 SUBUNIT  0
   29 C29       -7.3501    -0.8049     3.0269 C.3        1 SUBUNIT  0
   30 H30       -7.4643    -0.9267    -1.6356 H          1 SUBUNIT  0
   31 H31        6.7320     0.8951    -2.6441 H          1 SUBUNIT  0
   32 H32        3.0156    -2.0347    -1.1229 H          1 SUBUNIT  0
   33 H33        3.1734     1.4382     0.2511 H          1 SUBUNIT  0
   34 H34        2.6492    -1.5260     0.7631 H          1 SUBUNIT  0
   35 H35        0.8926    -1.0113     2.4199 H          1 SUBUNIT  0
   36 H36        0.9652     0.6783     1.9714 H          1 SUBUNIT  0
   37 H37       -0.1595    -1.6645     0.4455 H          1 SUBUNIT  0
   38 H38       -0.0612    -0.0180    -1.6842 H          1 SUBUNIT  0
   39 H39        1.2143    -1.1773    -1.3678 H          1 SUBUNIT  0
   40 H40        4.4343    -0.3961     1.8092 H          1 SUBUNIT  0
   41 H41        3.3911     0.7243     2.4752 H          1 SUBUNIT  0
   42 H42       -1.2615    -0.8166     2.5580 H          1 SUBUNIT  0
   43 H43       -1.5137     0.9375     2.5902 H          1 SUBUNIT  0
   44 H44       -1.9719    -1.0032    -0.9634 H          1 SUBUNIT  0
   45 H45       -2.2534     0.7420    -1.0750 H          1 SUBUNIT  0
   46 H46       -8.5189    -1.0361     0.6245 H          1 SUBUNIT  0
   47 H47       -8.2120    -1.4715     2.9947 H          1 SUBUNIT  0
   48 H48       -6.6207    -1.1293     3.7688 H          1 SUBUNIT  0
   49 H49       -7.7061     0.1833     3.3190 H          1 SUBUNIT  0
@<TRIPOS>BOND
    1     1     2 2
    2     1    16 1
    3     2     3 1
    4     2    31 1
    5     3     4 2
    6     3    15 1
    7     4     5 1
    8     4     8 1
    9     5     6 2
   10     5    32 1
   11     6     1 1
   12     6     7 1
   13     8    13 1
   14     8    33 1
   15     9     8 1
   16     9    14 1
   17     9    34 1
   18    10     9 1
   19    10    35 1
   20    10    36 1
   21    11    10 1
   22    11    17 1
   23    11    37 1
   24    12    11 1
   25    12    38 1
   26    12    39 1
   27    13    12 1
   28    14    40 1
   29    14    41 1
   30    18    17 1
   31    18    19 1
   32    18    42 1
   33    18    43 1
   34    19    20 1
   35    19    22 2
   36    20    21 1
   37    20    23 2
   38    21    17 1
   39    21    44 1
   40    21    45 1
   41    23    24 1
   42    23    27 1
   43    24    22 1
   44    24    25 1
   45    25    29 1
   46    26    25 2
   47    26    46 1
   48    27    28 2
   49    28    26 1
   50    28    30 1
   51    29    47 1
   52    29    48 1
   53    29    49 1
@<TRIPOS>SUBSTRUCTURE
1   ****   1
@<SCITEGIC>MOL_PROPERTY
AbsoluteEnergy
SciTegic.value.StringValue
96.1846

@<SCITEGIC>MOL_PROPERTY
Activ
SciTegic.value.StringValue
44

@<SCITEGIC>MOL_PROPERTY
Angle Energy
SciTegic.value.StringValue
28.6562805175781

@<SCITEGIC>MOL_PROPERTY
Bond Energy
SciTegic.value.StringValue
4.08552980422974

@<SCITEGIC>MOL_PROPERTY
CHARMm Energy
SciTegic.value.StringValue
46.2027206420898

@<SCITEGIC>MOL_PROPERTY
Clean Energy
SciTegic.value.StringValue
68.6101150512695

@<SCITEGIC>MOL_PROPERTY
ConfNumber
SciTegic.value.StringValue
30

@<SCITEGIC>MOL_PROPERTY
Dihedral Energy
SciTegic.value.StringValue
13.8611402511597

@<SCITEGIC>MOL_PROPERTY
Electrostatic Energy
SciTegic.value.StringValue
3.05672001838684

@<SCITEGIC>MOL_PROPERTY
Estimate
SciTegic.value.StringValue
6.97625

@<SCITEGIC>MOL_PROPERTY
FitValue
SciTegic.value.StringValue
6.28428

@<SCITEGIC>MOL_PROPERTY
Forcefield
SciTegic.value.StringValue
CHARMm

@<SCITEGIC>MOL_PROPERTY
ForcefieldBase
SciTegic.value.StringValue
CHARMm

@<SCITEGIC>MOL_PROPERTY
ForcefieldFFML
SciTegic.value.StringValue
<?xml version="1.0" encoding="UTF-8"?>
<!DOCTYPE ffml SYSTEM "Ffml.dtd">
<ffml version="1.0">
<forcefield name="CHARMm" derivedFrom="CHARMm" base="CHARMm">
<atomTypes>
</atomTypes>
<parameters>
</parameters>
</forcefield>
</ffml>

@<SCITEGIC>MOL_PROPERTY
HBA_1
SciTegic.value.StringValue
0

@<SCITEGIC>MOL_PROPERTY
HBA_lipid_2
SciTegic.value.StringValue
1

@<SCITEGIC>MOL_PROPERTY
HBA_lipid_3
SciTegic.value.StringValue
1

@<SCITEGIC>MOL_PROPERTY
HYDROPHOBIC_4
SciTegic.value.StringValue
1

@<SCITEGIC>MOL_PROPERTY
Hydrogen Bond Energy
SciTegic.value.StringValue
0

@<SCITEGIC>MOL_PROPERTY
Improper Energy
SciTegic.value.StringValue
0.0130200004205108

@<SCITEGIC>MOL_PROPERTY
Initial Potential Energy
SciTegic.value.StringValue
77.7831420898438

@<SCITEGIC>MOL_PROPERTY
Initial RMS Gradient
SciTegic.value.StringValue
27.6327095031738

@<SCITEGIC>MOL_PROPERTY
MapNumber
SciTegic.value.StringValue
1

@<SCITEGIC>MOL_PROPERTY
MappedAtoms
SciTegic.value.StringValue
17,-0.920843,0.00393103,0.134104,1.6,HBA_lipid_2.11
17,-0.280441,2.81718,0.956008,2.2,HBA_lipid_2.21
14,3.71757,0.288964,2.39121,1.6,HBA_lipid_3.11
14,5.86753,-1.20368,0.925037,2.2,HBA_lipid_3.21
1,5.2,-0.8,-2.2,1.6,HYDROPHOBIC_4.11

@<SCITEGIC>MOL_PROPERTY
MappedFeatures
SciTegic.value.StringValue
HBA_lipid_2,HBA_lipid_3,HYDROPHOBIC_4

@<SCITEGIC>MOL_PROPERTY
MappedLocations
SciTegic.value.StringValue
HBA_lipid_2.11,HBA_lipid_2.21,HBA_lipid_3.11,HBA_lipid_3.21,HYDROPHOBIC_4.11

@<SCITEGIC>MOL_PROPERTY
MappingID
SciTegic.value.StringValue
1

@<SCITEGIC>MOL_PROPERTY
Minimization Criteria
SciTegic.value.StringValue
CONJUG> Minimization exiting with gradient tolerance ( 0.0100000) satisfied.

@<SCITEGIC>MOL_PROPERTY
PartialChargeMethod
SciTegic.value.StringValue
MomanyRone

@<SCITEGIC>MOL_PROPERTY
Pharmprint
SciTegic.value.StringValue
'0111'

@<SCITEGIC>MOL_PROPERTY
Pharmtype
SciTegic.value.StringValue
3

@<SCITEGIC>MOL_PROPERTY
Potential Energy
SciTegic.value.StringValue
46.2027206420898

@<SCITEGIC>MOL_PROPERTY
RMS Gradient
SciTegic.value.StringValue
0.00779999978840351

@<SCITEGIC>MOL_PROPERTY
RelativeEnergy
SciTegic.value.StringValue
9.95603

@<SCITEGIC>MOL_PROPERTY
Solvation Free Energy
SciTegic.value.StringValue
0

@<SCITEGIC>MOL_PROPERTY
Uncert
SciTegic.value.StringValue
1.5

@<SCITEGIC>MOL_PROPERTY
Urey-Bradley Energy
SciTegic.value.StringValue
0

@<SCITEGIC>MOL_PROPERTY
UseResidueTemplateCharge
SciTegic.value.StringValue
True

@<SCITEGIC>MOL_PROPERTY
Van der Waals Energy
SciTegic.value.StringValue
-3.46998000144959

@<SCITEGIC>MOL_PROPERTY
Error
SciTegic.value.StringValue
-6.30711342053395

@<SCITEGIC>MOL_PROPERTY
logActiv
SciTegic.value.StringValue
1.64345267648619

@<SCITEGIC>MOL_PROPERTY
logEstimate
SciTegic.value.StringValue
0.843622035524717

@<SCITEGIC>ATOM_PROPERTY
Formal Charge
SciTegic.value.StringValue
1 0
2 0
3 0
4 0
5 0
6 0
7 0
8 0
9 0
10 0
11 0
12 0
13 0
14 0
15 0
16 0
17 0
18 0
19 0
20 0
21 0
22 0
23 0
24 0
25 0
26 0
27 0
28 0
29 0
30 0
31 0
32 0
33 0
34 0
35 0
36 0
37 0
38 0
39 0
40 0
41 0
42 0
43 0
44 0
45 0
46 0
47 0
48 0
49 0

@<SCITEGIC>ATOM_PROPERTY
pdb_tempFactor
SciTegic.value.DoubleValue
1 0
2 0
3 0
4 0
5 0
6 0
7 0
8 0
9 0
10 0
11 0
12 0
13 0
14 0
15 0
16 0
17 0
18 0
19 0
20 0
21 0
22 0
23 0
24 0
25 0
26 0
27 0
28 0
29 0
30 0
31 0
32 0
33 0
34 0
35 0
36 0
37 0
38 0
39 0
40 0
41 0
42 0
43 0
44 0
45 0
46 0
47 0
48 0
49 0

@<SCITEGIC>ATOM_PROPERTY
pdb_occupancy
SciTegic.value.DoubleValue
1 1
2 1
3 1
4 1
5 1
6 1
7 1
8 1
9 1
10 1
11 1
12 1
13 1
14 1
15 1
16 1
17 1
18 1
19 1
20 1
21 1
22 1
23 1
24 1
25 1
26 1
27 1
28 1
29 1
30 1
31 1
32 1
33 1
34 1
35 1
36 1
37 1
38 1
39 1
40 1
41 1
42 1
43 1
44 1
45 1
46 1
47 1
48 1
49 1

@<TRIPOS>MOLECULE
dpp4_3
52  55  1  0  0
SMALL
FORMAL_CHARGES
@<TRIPOS>ATOM
    1 C1        -4.0171     0.6890    -3.1604 C.2        1 SUBUNIT  0
    2 C2        -3.3246    -1.2572    -1.8687 C.2        1 SUBUNIT  0
    3 C3        -3.6550    -0.6689    -3.1026 C.2        1 SUBUNIT  0
    4 C4        -3.3565    -0.4891    -0.6898 C.2        1 SUBUNIT  0
    5 C5        -4.0477     1.4568    -1.9833 C.2        1 SUBUNIT  0
    6 C6        -3.7197     0.8715    -0.7478 C.2        1 SUBUNIT  0
    7 C7        -3.0077    -1.1230     0.6088 C.3        1 SUBUNIT  0
    8 C8        -1.8792    -0.3704     1.3176 C.3        1 SUBUNIT  0
    9 C9        -1.2067    -1.2032     2.4070 C.3        1 SUBUNIT  0
   10 C10       -0.8794    -2.5993     1.9448 C.2        1 SUBUNIT  0
   11 N11        0.3641    -2.8445     1.4284 N.am       1 SUBUNIT  0
   12 C12        0.7091    -4.1869     0.8665 C.3        1 SUBUNIT  0
   13 C13        1.3769    -4.0982    -0.5340 C.3        1 SUBUNIT  0
   14 N14        2.3113    -2.9552    -0.6641 N.pl3      1 SUBUNIT  0
   15 C15        2.3285    -1.9128     0.1901 C.2        1 SUBUNIT  0
   16 C16        1.4068    -1.7797     1.4054 C.3        1 SUBUNIT  0
   17 N17        3.2923    -1.0336    -0.2437 N.2        1 SUBUNIT  0
   18 N18        3.2261    -2.7566    -1.6068 N.2        1 SUBUNIT  0
   19 C19        3.8345    -1.5736    -1.3876 C.2        1 SUBUNIT  0
   20 O20       -1.6957    -3.4890     2.0253 O.2        1 SUBUNIT  0
   21 N21       -0.8944     0.0935     0.3534 N.3        1 SUBUNIT  0
   22 F22       -3.6206    -1.4031    -4.2138 F          1 SUBUNIT  0
   23 F23       -4.3298     1.2543    -4.3247 F          1 SUBUNIT  0
   24 F24       -3.7517     1.6099     0.3596 F          1 SUBUNIT  0
   25 C25        4.9121    -0.9485    -2.2442 C.3        1 SUBUNIT  0
   26 F26        5.1882    -1.7697    -3.3062 F          1 SUBUNIT  0
   27 F27        6.0474    -0.7716    -1.4964 F          1 SUBUNIT  0
   28 F28        4.4777     0.2662    -2.7110 F          1 SUBUNIT  0
   29 C29        2.2174    -1.8196     2.7060 C.3        1 SUBUNIT  0
   30 N30        2.6493    -0.4700     3.1001 N.pl3      1 SUBUNIT  0
   31 N31        3.8497     0.0507     2.8793 N.2        1 SUBUNIT  0
   32 C32        3.9054     1.3001     3.3676 C.2        1 SUBUNIT  0
   33 N33        2.6706     1.5585     3.9169 N.2        1 SUBUNIT  0
   34 C34        1.8897     0.4385     3.7417 C.2        1 SUBUNIT  0
   35 H35       -3.0482    -2.3005    -1.8254 H          1 SUBUNIT  0
   36 H36       -4.3262     2.5014    -2.0251 H          1 SUBUNIT  0
   37 H37       -3.8948    -1.1697     1.2409 H          1 SUBUNIT  0
   38 H38       -2.7309    -2.1634     0.4451 H          1 SUBUNIT  0
   39 H39       -2.2407     0.5751     1.7213 H          1 SUBUNIT  0
   40 H40       -1.9157    -1.2457     3.2350 H          1 SUBUNIT  0
   41 H41       -0.3023    -0.7120     2.7678 H          1 SUBUNIT  0
   42 H42       -0.1837    -4.8174     0.8123 H          1 SUBUNIT  0
   43 H43        1.3908    -4.6723     1.5692 H          1 SUBUNIT  0
   44 H44        1.8958    -5.0327    -0.7495 H          1 SUBUNIT  0
   45 H45        0.6066    -3.9963    -1.2987 H          1 SUBUNIT  0
   46 H46        0.9166    -0.8046     1.3326 H          1 SUBUNIT  0
   47 H47       -1.0250    -0.4363    -0.5197 H          1 SUBUNIT  0
   48 H48       -1.0813     1.0896     0.1567 H          1 SUBUNIT  0
   49 H49        3.0951    -2.4476     2.5440 H          1 SUBUNIT  0
   50 H50        1.6326    -2.2642     3.5100 H          1 SUBUNIT  0
   51 H51        4.7516     1.9722     3.3352 H          1 SUBUNIT  0
   52 H52        0.8647     0.3125     4.0619 H          1 SUBUNIT  0
@<TRIPOS>BOND
    1     1     5 2
    2     1    23 1
    3     2     3 2
    4     2    35 1
    5     3     1 1
    6     3    22 1
    7     4     2 1
    8     4     7 1
    9     5     6 1
   10     5    36 1
   11     6     4 2
   12     6    24 1
   13     7     8 1
   14     7    37 1
   15     7    38 1
   16     8     9 1
   17     8    21 1
   18     8    39 1
   19     9    10 1
   20     9    40 1
   21     9    41 1
   22    10    11 1
   23    10    20 2
   24    11    12 1
   25    12    13 1
   26    12    42 1
   27    12    43 1
   28    13    14 1
   29    13    44 1
   30    13    45 1
   31    14    15 1
   32    14    18 1
   33    15    16 1
   34    15    17 2
   35    16    11 1
   36    16    29 1
   37    16    46 1
   38    18    19 2
   39    19    17 1
   40    19    25 1
   41    21    47 1
   42    21    48 1
   43    25    26 1
   44    25    27 1
   45    25    28 1
   46    29    30 1
   47    29    49 1
   48    29    50 1
   49    31    30 1
   50    31    32 2
   51    32    33 1
   52    32    51 1
   53    33    34 2
   54    34    30 1
   55    34    52 1
@<TRIPOS>SUBSTRUCTURE
1   ****   1
@<SCITEGIC>MOL_PROPERTY
AbsoluteEnergy
SciTegic.value.StringValue
69.6716

@<SCITEGIC>MOL_PROPERTY
Activ
SciTegic.value.StringValue
2

@<SCITEGIC>MOL_PROPERTY
Angle Energy
SciTegic.value.StringValue
27.691

@<SCITEGIC>MOL_PROPERTY
Bond Energy
SciTegic.value.StringValue
2.13144

@<SCITEGIC>MOL_PROPERTY
CHARMm Energy
SciTegic.value.StringValue
31.9573

@<SCITEGIC>MOL_PROPERTY
Clean Energy
SciTegic.value.StringValue
55.8926

@<SCITEGIC>MOL_PROPERTY
ConfNumber
SciTegic.value.StringValue
125

@<SCITEGIC>MOL_PROPERTY
Dihedral Energy
SciTegic.value.StringValue
4.72655

@<SCITEGIC>MOL_PROPERTY
Electrostatic Energy
SciTegic.value.StringValue
5.40653

@<SCITEGIC>MOL_PROPERTY
Estimate
SciTegic.value.StringValue
7.33519

@<SCITEGIC>MOL_PROPERTY
FitValue
SciTegic.value.StringValue
6.26249

@<SCITEGIC>MOL_PROPERTY
Forcefield
SciTegic.value.StringValue
CHARMm

@<SCITEGIC>MOL_PROPERTY
ForcefieldBase
SciTegic.value.StringValue
CHARMm

@<SCITEGIC>MOL_PROPERTY
ForcefieldFFML
SciTegic.value.StringValue
<?xml version="1.0" encoding="UTF-8"?>
<!DOCTYPE ffml SYSTEM "Ffml.dtd">
<ffml version="1.0">
<forcefield name="CHARMm" derivedFrom="CHARMm" base="CHARMm">
<atomTypes>
</atomTypes>
<parameters>
<bond atom1="CT" atom2="NR56">
<quadratic
refValue="1.47"
forceConstant="390"/>
</bond>
<angle atom1="C5R" atom2="CF3" atom3="XF">
<quadratic
refValue="110.26"
forceConstant="53.5714"/>
</angle>
<angle atom1="CR56" atom2="CT" atom3="CT">
<quadratic
refValue="109.47"
forceConstant="70"/>
</angle>
<angle atom1="CR56" atom2="CT" atom3="HA">
<quadratic
refValue="109.47"
forceConstant="40"/>
</angle>
<angle atom1="CR56" atom2="CT" atom3="NX">
<quadratic
refValue="111.6"
forceConstant="70"/>
</angle>
<angle atom1="CT" atom2="CR56" atom3="N5R">
<quadratic
refValue="122"
forceConstant="58"/>
</angle>
<angle atom1="CT" atom2="CT" atom3="NR56">
<quadratic
refValue="111"
forceConstant="46.5"/>
</angle>
<angle atom1="CT" atom2="NR56" atom3="CR56">
<quadratic
refValue="130"
forceConstant="70"/>
</angle>
<angle atom1="CT" atom2="NR56" atom3="N5R">
<quadratic
refValue="127"
forceConstant="70"/>
</angle>
<angle atom1="N5R" atom2="C5R" atom3="CF3">
<quadratic
refValue="119.136"
forceConstant="68"/>
</angle>
<angle atom1="NR56" atom2="CR56" atom3="CT">
<quadratic
refValue="122"
forceConstant="58"/>
</angle>
<angle atom1="NR56" atom2="CT" atom3="HA">
<quadratic
refValue="109.47"
forceConstant="37.5"/>
</angle>
<torsion atom1="CT" atom2="CT" atom3="NR56" atom4="CR56">
<multiplecos
v1="0"
v2="0"
v3="0"
v4="0"
v5="0"
v6="0.15"
gamma1="0"
gamma2="0"
gamma3="0"
gamma4="0"
gamma5="0"
gamma6="180"/>
</torsion>
<torsion atom1="CT" atom2="CT" atom3="NR56" atom4="N5R">
<multiplecos
v1="0"
v2="0"
v3="0.07"
v4="0"
v5="0"
v6="0"
gamma1="0"
gamma2="0"
gamma3="0"
gamma4="0"
gamma5="0"
gamma6="0"/>
</torsion>
<torsion atom1="HA" atom2="CT" atom3="NR56" atom4="CR56">
<multiplecos
v1="0"
v2="0"
v3="0"
v4="0"
v5="0"
v6="0.15"
gamma1="0"
gamma2="0"
gamma3="0"
gamma4="0"
gamma5="0"
gamma6="180"/>
</torsion>
<torsion atom1="HA" atom2="CT" atom3="NR56" atom4="N5R">
<multiplecos
v1="0"
v2="0"
v3="0"
v4="0"
v5="0"
v6="0.15"
gamma1="0"
gamma2="0"
gamma3="0"
gamma4="0"
gamma5="0"
gamma6="180"/>
</torsion>
<torsion atom1="N5R" atom2="C5R" atom3="CF3" atom4="XF">
<multiplecos
v1="0"
v2="0"
v3="0"
v4="0"
v5="0"
v6="0.1"
gamma1="0"
gamma2="0"
gamma3="0"
gamma4="0"
gamma5="0"
gamma6="0"/>
</torsion>
<torsion atom1="N5R" atom2="CR56" atom3="CT" atom4="CT">
<multiplecos
v1="0"
v2="0"
v3="0"
v4="0"
v5="0"
v6="0.01"
gamma1="0"
gamma2="0"
gamma3="0"
gamma4="0"
gamma5="0"
gamma6="0"/>
</torsion>
<torsion atom1="N5R" atom2="CR56" atom3="CT" atom4="HA">
<multiplecos
v1="0"
v2="0"
v3="0"
v4="0"
v5="0"
v6="0.01"
gamma1="0"
gamma2="0"
gamma3="0"
gamma4="0"
gamma5="0"
gamma6="0"/>
</torsion>
<torsion atom1="N5R" atom2="CR56" atom3="CT" atom4="NX">
<multiplecos
v1="0"
v2="0"
v3="0"
v4="0"
v5="0"
v6="0.01"
gamma1="0"
gamma2="0"
gamma3="0"
gamma4="0"
gamma5="0"
gamma6="0"/>
</torsion>
<torsion atom1="NR56" atom2="CR56" atom3="CT" atom4="CT">
<multiplecos
v1="0"
v2="0"
v3="0"
v4="0"
v5="0"
v6="0.01"
gamma1="0"
gamma2="0"
gamma3="0"
gamma4="0"
gamma5="0"
gamma6="0"/>
</torsion>
<torsion atom1="NR56" atom2="CR56" atom3="CT" atom4="HA">
<multiplecos
v1="0"
v2="0"
v3="0"
v4="0"
v5="0"
v6="0.01"
gamma1="0"
gamma2="0"
gamma3="0"
gamma4="0"
gamma5="0"
gamma6="0"/>
</torsion>
<torsion atom1="NR56" atom2="CR56" atom3="CT" atom4="NX">
<multiplecos
v1="0"
v2="0"
v3="0"
v4="0"
v5="0"
v6="0.01"
gamma1="0"
gamma2="0"
gamma3="0"
gamma4="0"
gamma5="0"
gamma6="0"/>
</torsion>
<improper atom1="NR56" atom2="CR56" atom3="N5R" atom4="CT">
<cos1
refValue="0"
forceConstant="90"
periodicity="0"/>
</improper>
</parameters>
</forcefield>
</ffml>

@<SCITEGIC>MOL_PROPERTY
HBA_1
SciTegic.value.StringValue
0

@<SCITEGIC>MOL_PROPERTY
HBA_lipid_2
SciTegic.value.StringValue
1

@<SCITEGIC>MOL_PROPERTY
HBA_lipid_3
SciTegic.value.StringValue
1

@<SCITEGIC>MOL_PROPERTY
HYDROPHOBIC_4
SciTegic.value.StringValue
1

@<SCITEGIC>MOL_PROPERTY
Hydrogen Bond Energy
SciTegic.value.StringValue
0

@<SCITEGIC>MOL_PROPERTY
Improper Energy
SciTegic.value.StringValue
0.08663

@<SCITEGIC>MOL_PROPERTY
Initial Potential Energy
SciTegic.value.StringValue
56.7438

@<SCITEGIC>MOL_PROPERTY
Initial RMS Gradient
SciTegic.value.StringValue
13.7042

@<SCITEGIC>MOL_PROPERTY
MapNumber
SciTegic.value.StringValue
1

@<SCITEGIC>MOL_PROPERTY
MappedAtoms
SciTegic.value.StringValue
21,-0.920843,0.00393103,0.134104,1.6,HBA_lipid_2.11
21,-0.280441,2.81718,0.956008,2.2,HBA_lipid_2.21
31,3.71757,0.288964,2.39121,1.6,HBA_lipid_3.11
31,5.86753,-1.20368,0.925037,2.2,HBA_lipid_3.21
27,5.2,-0.8,-2.2,1.6,HYDROPHOBIC_4.11

@<SCITEGIC>MOL_PROPERTY
MappedFeatures
SciTegic.value.StringValue
HBA_lipid_2,HBA_lipid_3,HYDROPHOBIC_4

@<SCITEGIC>MOL_PROPERTY
MappedLocations
SciTegic.value.StringValue
HBA_lipid_2.11,HBA_lipid_2.21,HBA_lipid_3.11,HBA_lipid_3.21,HYDROPHOBIC_4.11

@<SCITEGIC>MOL_PROPERTY
MappingID
SciTegic.value.StringValue
1

@<SCITEGIC>MOL_PROPERTY
Minimization Criteria
SciTegic.value.StringValue
CONJUG> Minimization exiting with gradient tolerance ( 0.0100000) satisfied.

@<SCITEGIC>MOL_PROPERTY
PartialChargeMethod
SciTegic.value.StringValue
MomanyRone

@<SCITEGIC>MOL_PROPERTY
Pharmprint
SciTegic.value.StringValue
'0111'

@<SCITEGIC>MOL_PROPERTY
Pharmtype
SciTegic.value.StringValue
3

@<SCITEGIC>MOL_PROPERTY
Potential Energy
SciTegic.value.StringValue
31.9573

@<SCITEGIC>MOL_PROPERTY
RMS Gradient
SciTegic.value.StringValue
0.00957

@<SCITEGIC>MOL_PROPERTY
RelativeEnergy
SciTegic.value.StringValue
17.4864

@<SCITEGIC>MOL_PROPERTY
Solvation Free Energy
SciTegic.value.StringValue
0

@<SCITEGIC>MOL_PROPERTY
Uncert
SciTegic.value.StringValue
1.5

@<SCITEGIC>MOL_PROPERTY
Urey-Bradley Energy
SciTegic.value.StringValue
0

@<SCITEGIC>MOL_PROPERTY
UseResidueTemplateCharge
SciTegic.value.StringValue
True

@<SCITEGIC>MOL_PROPERTY
Van der Waals Energy
SciTegic.value.StringValue
-8.08481

@<SCITEGIC>MOL_PROPERTY
Error
SciTegic.value.StringValue
3.667595

@<SCITEGIC>MOL_PROPERTY
logActiv
SciTegic.value.StringValue
0.301029995663981

@<SCITEGIC>MOL_PROPERTY
logEstimate
SciTegic.value.StringValue
0.865411367652085

@<SCITEGIC>ATOM_PROPERTY
Formal Charge
SciTegic.value.StringValue
1 0
2 0
3 0
4 0
5 0
6 0
7 0
8 0
9 0
10 0
11 0
12 0
13 0
14 0
15 0
16 0
17 0
18 0
19 0
20 0
21 0
22 0
23 0
24 0
25 0
26 0
27 0
28 0
29 0
30 0
31 0
32 0
33 0
34 0
35 0
36 0
37 0
38 0
39 0
40 0
41 0
42 0
43 0
44 0
45 0
46 0
47 0
48 0
49 0
50 0
51 0
52 0

@<SCITEGIC>ATOM_PROPERTY
pdb_tempFactor
SciTegic.value.DoubleValue
1 0
2 0
3 0
4 0
5 0
6 0
7 0
8 0
9 0
10 0
11 0
12 0
13 0
14 0
15 0
16 0
17 0
18 0
19 0
20 0
21 0
22 0
23 0
24 0
25 0
26 0
27 0
28 0
29 0
30 0
31 0
32 0
33 0
34 0
35 0
36 0
37 0
38 0
39 0
40 0
41 0
42 0
43 0
44 0
45 0
46 0
47 0
48 0
49 0
50 0
51 0
52 0

@<SCITEGIC>ATOM_PROPERTY
pdb_occupancy
SciTegic.value.DoubleValue
1 1
2 1
3 1
4 1
5 1
6 1
7 1
8 1
9 1
10 1
11 1
12 1
13 1
14 1
15 1
16 1
17 1
18 1
19 1
20 1
21 1
22 1
23 1
24 1
25 1
26 1
27 1
28 1
29 1
30 1
31 1
32 1
33 1
34 1
35 1
36 1
37 1
38 1
39 1
40 1
41 1
42 1
43 1
44 1
45 1
46 1
47 1
48 1
49 1
50 1
51 1
52 1

@<TRIPOS>MOLECULE
dpp4_12
50  53  1  0  0
SMALL
FORMAL_CHARGES
@<TRIPOS>ATOM
    1 C1         3.1764     1.3060    -1.4927 C.3        1 SUBUNIT  0
    2 C2         2.2413     2.5309    -1.4467 C.3        1 SUBUNIT  0
    3 C3         0.8700     2.2672    -0.8521 C.2        1 SUBUNIT  0
    4 N4         0.6135     1.1240    -0.1222 N.am       1 SUBUNIT  0
    5 C5         1.6342     0.0659     0.1051 C.3        1 SUBUNIT  0
    6 C6         3.0808     0.5337    -0.1640 C.3        1 SUBUNIT  0
    7 C7         2.8840     0.4326    -2.6678 C.2        1 SUBUNIT  0
    8 C8         3.4950    -1.3450    -4.2254 C.2        1 SUBUNIT  0
    9 C9         3.8091    -0.5376    -3.1138 C.2        1 SUBUNIT  0
   10 C10        2.2645    -1.1875    -4.8898 C.2        1 SUBUNIT  0
   11 C11        1.6575     0.5868    -3.3377 C.2        1 SUBUNIT  0
   12 C12        1.3477    -0.2209    -4.4453 C.2        1 SUBUNIT  0
   13 O13       -0.0085     3.0832    -1.0243 O.2        1 SUBUNIT  0
   14 C14        3.6122     1.3743     1.0059 C.3        1 SUBUNIT  0
   15 N15        3.7117     0.5678     2.2090 N.3        1 SUBUNIT  0
   16 Cl16       5.3208    -0.7561    -2.3257 Cl         1 SUBUNIT  0
   17 Cl17       1.8865    -2.1742    -6.2399 Cl         1 SUBUNIT  0
   18 C18       -0.7260     0.9137     0.4595 C.3        1 SUBUNIT  0
   19 C19       -1.5609    -0.0241    -0.4103 C.3        1 SUBUNIT  0
   20 C20       -2.9905     0.0478    -0.0664 C.2        1 SUBUNIT  0
   21 C21       -4.7800     0.0254     1.6312 C.2        1 SUBUNIT  0
   22 C22       -3.4057    -0.0424     1.2800 C.2        1 SUBUNIT  0
   23 C23       -5.7397     0.1850     0.6277 C.2        1 SUBUNIT  0
   24 C24       -3.9579     0.2077    -1.0801 C.2        1 SUBUNIT  0
   25 C25       -5.3229     0.2743    -0.7267 C.2        1 SUBUNIT  0
   26 O26       -6.9510     0.2251     1.1832 O.3        1 SUBUNIT  0
   27 O27       -5.3935    -0.0339     2.8131 O.3        1 SUBUNIT  0
   28 C28       -6.8194     0.0926     2.6164 C.3        1 SUBUNIT  0
   29 H29        4.1997     1.6556    -1.6275 H          1 SUBUNIT  0
   30 H30        2.1307     2.9709    -2.4378 H          1 SUBUNIT  0
   31 H31        2.7165     3.3040    -0.8439 H          1 SUBUNIT  0
   32 H32        1.3940    -0.7732    -0.5486 H          1 SUBUNIT  0
   33 H33        1.5450    -0.3101     1.1239 H          1 SUBUNIT  0
   34 H34        3.7169    -0.3521    -0.2157 H          1 SUBUNIT  0
   35 H35        4.1999    -2.0902    -4.5683 H          1 SUBUNIT  0
   36 H36        0.9437     1.3261    -3.0039 H          1 SUBUNIT  0
   37 H37        0.4011    -0.0863    -4.9481 H          1 SUBUNIT  0
   38 H38        4.5910     1.7927     0.7668 H          1 SUBUNIT  0
   39 H39        2.9617     2.2289     1.1924 H          1 SUBUNIT  0
   40 H40        4.2879     1.0793     2.8931 H          1 SUBUNIT  0
   41 H41        2.7662     0.4577     2.6038 H          1 SUBUNIT  0
   42 H42       -1.2236     1.8785     0.5736 H          1 SUBUNIT  0
   43 H43       -0.6195     0.5125     1.4684 H          1 SUBUNIT  0
   44 H44       -1.2155    -1.0521    -0.3092 H          1 SUBUNIT  0
   45 H45       -1.4286     0.2090    -1.4666 H          1 SUBUNIT  0
   46 H46       -2.6717    -0.1666     2.0622 H          1 SUBUNIT  0
   47 H47       -3.6632     0.2786    -2.1158 H          1 SUBUNIT  0
   48 H48       -6.0654     0.3954    -1.5018 H          1 SUBUNIT  0
   49 H49       -7.1891     0.9809     3.1103 H          1 SUBUNIT  0
   50 H50       -7.3279    -0.7967     2.9611 H          1 SUBUNIT  0
@<TRIPOS>BOND
    1     1     2 1
    2     1     6 1
    3     1     7 1
    4     1    29 1
    5     2     3 1
    6     2    30 1
    7     2    31 1
    8     3     4 1
    9     3    13 2
   10     4     5 1
   11     4    18 1
   12     5     6 1
   13     5    32 1
   14     5    33 1
   15     6    14 1
   16     6    34 1
   17     7    11 2
   18     8     9 2
   19     8    35 1
   20     9     7 1
   21     9    16 1
   22    10     8 1
   23    10    17 1
   24    11    12 1
   25    11    36 1
   26    12    10 2
   27    12    37 1
   28    14    15 1
   29    14    38 1
   30    14    39 1
   31    15    40 1
   32    15    41 1
   33    18    19 1
   34    18    42 1
   35    18    43 1
   36    19    20 1
   37    19    44 1
   38    19    45 1
   39    20    24 2
   40    21    22 2
   41    21    27 1
   42    22    20 1
   43    22    46 1
   44    23    21 1
   45    23    26 1
   46    24    25 1
   47    24    47 1
   48    25    23 2
   49    25    48 1
   50    27    28 1
   51    28    26 1
   52    28    49 1
   53    28    50 1
@<TRIPOS>SUBSTRUCTURE
1   ****   1
@<SCITEGIC>MOL_PROPERTY
AbsoluteEnergy
SciTegic.value.StringValue
82.8524

@<SCITEGIC>MOL_PROPERTY
Activ
SciTegic.value.StringValue
43

@<SCITEGIC>MOL_PROPERTY
Angle Energy
SciTegic.value.StringValue
18.4300498962402

@<SCITEGIC>MOL_PROPERTY
Bond Energy
SciTegic.value.StringValue
1.541139960289

@<SCITEGIC>MOL_PROPERTY
CHARMm Energy
SciTegic.value.StringValue
17.0575294494629

@<SCITEGIC>MOL_PROPERTY
Clean Energy
SciTegic.value.StringValue
25.5644779205322

@<SCITEGIC>MOL_PROPERTY
ConfNumber
SciTegic.value.StringValue
25

@<SCITEGIC>MOL_PROPERTY
Dihedral Energy
SciTegic.value.StringValue
6.96051979064941

@<SCITEGIC>MOL_PROPERTY
Electrostatic Energy
SciTegic.value.StringValue
-10.0490102767944

@<SCITEGIC>MOL_PROPERTY
Estimate
SciTegic.value.StringValue
8.38551

@<SCITEGIC>MOL_PROPERTY
FitValue
SciTegic.value.StringValue
6.20437

@<SCITEGIC>MOL_PROPERTY
Forcefield
SciTegic.value.StringValue
CHARMm

@<SCITEGIC>MOL_PROPERTY
ForcefieldBase
SciTegic.value.StringValue
CHARMm

@<SCITEGIC>MOL_PROPERTY
ForcefieldFFML
SciTegic.value.StringValue
<?xml version="1.0" encoding="UTF-8"?>
<!DOCTYPE ffml SYSTEM "Ffml.dtd">
<ffml version="1.0">
<forcefield name="CHARMm" derivedFrom="CHARMm" base="CHARMm">
<atomTypes>
</atomTypes>
<parameters>
<angle atom1="C6R" atom2="CR56" atom3="OE">
<quadratic
refValue="128.125"
forceConstant="66.25"/>
</angle>
<torsion atom1="C6R" atom2="CR56" atom3="OE" atom4="CT">
<multiplecos
v1="0"
v2="0.5"
v3="0"
v4="0"
v5="0"
v6="0"
gamma1="0"
gamma2="180"
gamma3="0"
gamma4="0"
gamma5="0"
gamma6="0"/>
</torsion>
<torsion atom1="CR56" atom2="CR56" atom3="OE" atom4="CT">
<multiplecos
v1="0"
v2="0.5"
v3="0"
v4="0"
v5="0"
v6="0"
gamma1="0"
gamma2="180"
gamma3="0"
gamma4="0"
gamma5="0"
gamma6="0"/>
</torsion>
</parameters>
</forcefield>
</ffml>

@<SCITEGIC>MOL_PROPERTY
HBA_1
SciTegic.value.StringValue
1

@<SCITEGIC>MOL_PROPERTY
HBA_lipid_2
SciTegic.value.StringValue
0

@<SCITEGIC>MOL_PROPERTY
HBA_lipid_3
SciTegic.value.StringValue
1

@<SCITEGIC>MOL_PROPERTY
HYDROPHOBIC_4
SciTegic.value.StringValue
1

@<SCITEGIC>MOL_PROPERTY
Hydrogen Bond Energy
SciTegic.value.StringValue
0

@<SCITEGIC>MOL_PROPERTY
Improper Energy
SciTegic.value.StringValue
0.0197500009089708

@<SCITEGIC>MOL_PROPERTY
Initial Potential Energy
SciTegic.value.StringValue
32.5944213867188

@<SCITEGIC>MOL_PROPERTY
Initial RMS Gradient
SciTegic.value.StringValue
17.0038394927979

@<SCITEGIC>MOL_PROPERTY
MapNumber
SciTegic.value.StringValue
1

@<SCITEGIC>MOL_PROPERTY
MappedAtoms
SciTegic.value.StringValue
26,-7.16176,0.569794,1.47057,1.6,HBA_1.11
26,-8.97256,0.0628566,-0.866953,2.2,HBA_1.21
15,3.71757,0.288964,2.39121,1.6,HBA_lipid_3.11
15,5.86753,-1.20368,0.925037,2.2,HBA_lipid_3.21
16,5.2,-0.8,-2.2,1.6,HYDROPHOBIC_4.11

@<SCITEGIC>MOL_PROPERTY
MappedFeatures
SciTegic.value.StringValue
HBA_1,HBA_lipid_3,HYDROPHOBIC_4

@<SCITEGIC>MOL_PROPERTY
MappedLocations
SciTegic.value.StringValue
HBA_1.11,HBA_1.21,HBA_lipid_3.11,HBA_lipid_3.21,HYDROPHOBIC_4.11

@<SCITEGIC>MOL_PROPERTY
MappingID
SciTegic.value.StringValue
1

@<SCITEGIC>MOL_PROPERTY
Minimization Criteria
SciTegic.value.StringValue
CONJUG> Minimization exiting with gradient tolerance ( 0.0100000) satisfied.

@<SCITEGIC>MOL_PROPERTY
PartialChargeMethod
SciTegic.value.StringValue
MomanyRone

@<SCITEGIC>MOL_PROPERTY
Pharmprint
SciTegic.value.StringValue
'1011'

@<SCITEGIC>MOL_PROPERTY
Pharmtype
SciTegic.value.StringValue
3

@<SCITEGIC>MOL_PROPERTY
Potential Energy
SciTegic.value.StringValue
17.0575294494629

@<SCITEGIC>MOL_PROPERTY
RMS Gradient
SciTegic.value.StringValue
0.00911999959498644

@<SCITEGIC>MOL_PROPERTY
RelativeEnergy
SciTegic.value.StringValue
6.98562

@<SCITEGIC>MOL_PROPERTY
Solvation Free Energy
SciTegic.value.StringValue
0

@<SCITEGIC>MOL_PROPERTY
Uncert
SciTegic.value.StringValue
1.5

@<SCITEGIC>MOL_PROPERTY
Urey-Bradley Energy
SciTegic.value.StringValue
0

@<SCITEGIC>MOL_PROPERTY
UseResidueTemplateCharge
SciTegic.value.StringValue
True

@<SCITEGIC>MOL_PROPERTY
Van der Waals Energy
SciTegic.value.StringValue
0.155070006847382

@<SCITEGIC>MOL_PROPERTY
Error
SciTegic.value.StringValue
-5.12789323487778

@<SCITEGIC>MOL_PROPERTY
logActiv
SciTegic.value.StringValue
1.63346845557959

@<SCITEGIC>MOL_PROPERTY
logEstimate
SciTegic.value.StringValue
0.923529481187806

@<SCITEGIC>ATOM_PROPERTY
Formal Charge
SciTegic.value.StringValue
1 0
2 0
3 0
4 0
5 0
6 0
7 0
8 0
9 0
10 0
11 0
12 0
13 0
14 0
15 0
16 0
17 0
18 0
19 0
20 0
21 0
22 0
23 0
24 0
25 0
26 0
27 0
28 0
29 0
30 0
31 0
32 0
33 0
34 0
35 0
36 0
37 0
38 0
39 0
40 0
41 0
42 0
43 0
44 0
45 0
46 0
47 0
48 0
49 0
50 0

@<SCITEGIC>ATOM_PROPERTY
pdb_tempFactor
SciTegic.value.DoubleValue
1 0
2 0
3 0
4 0
5 0
6 0
7 0
8 0
9 0
10 0
11 0
12 0
13 0
14 0
15 0
16 0
17 0
18 0
19 0
20 0
21 0
22 0
23 0
24 0
25 0
26 0
27 0
28 0
29 0
30 0
31 0
32 0
33 0
34 0
35 0
36 0
37 0
38 0
39 0
40 0
41 0
42 0
43 0
44 0
45 0
46 0
47 0
48 0
49 0
50 0

@<SCITEGIC>ATOM_PROPERTY
pdb_occupancy
SciTegic.value.DoubleValue
1 1
2 1
3 1
4 1
5 1
6 1
7 1
8 1
9 1
10 1
11 1
12 1
13 1
14 1
15 1
16 1
17 1
18 1
19 1
20 1
21 1
22 1
23 1
24 1
25 1
26 1
27 1
28 1
29 1
30 1
31 1
32 1
33 1
34 1
35 1
36 1
37 1
38 1
39 1
40 1
41 1
42 1
43 1
44 1
45 1
46 1
47 1
48 1
49 1
50 1

@<TRIPOS>MOLECULE
dpp4_8
56  58  1  0  0
SMALL
FORMAL_CHARGES
@<TRIPOS>ATOM
    1 N1         0.7336    -4.0401     0.0146 N.am       1 SUBUNIT  0
    2 N2         3.0756    -4.5050    -0.3446 N.am       1 SUBUNIT  0
    3 C3         1.8354    -4.1029    -0.8287 C.2        1 SUBUNIT  0
    4 C4         3.2439    -4.8549     0.9929 C.2        1 SUBUNIT  0
    5 C5         0.8549    -4.3778     1.3459 C.2        1 SUBUNIT  0
    6 C6         2.1844    -4.8012     1.8318 C.2        1 SUBUNIT  0
    7 C7        -0.5757    -3.6112    -0.5148 C.3        1 SUBUNIT  0
    8 C8        -1.0601    -2.3420     0.1524 C.2        1 SUBUNIT  0
    9 C9        -2.0886    -2.1410     1.0708 C.2        1 SUBUNIT  0
   10 N10       -2.0664    -0.8066     1.3215 N.pl3      1 SUBUNIT  0
   11 N11       -1.1136    -0.1040     0.6537 N.2        1 SUBUNIT  0
   12 N12       -0.5418    -1.1152    -0.0395 N.2        1 SUBUNIT  0
   13 O13       -0.0902    -4.3310     2.0986 O.2        1 SUBUNIT  0
   14 O14        1.7137    -3.8047    -1.9958 O.2        1 SUBUNIT  0
   15 N15        4.4652    -5.2504     1.4663 N.pl3      1 SUBUNIT  0
   16 C16        5.6349    -4.3420     1.3856 C.3        1 SUBUNIT  0
   17 C17        6.9391    -5.1363     1.1867 C.3        1 SUBUNIT  0
   18 C18        7.1720    -6.2297     2.2482 C.3        1 SUBUNIT  0
   19 C19        5.8830    -6.6786     2.9759 C.3        1 SUBUNIT  0
   20 C20        4.6389    -6.5995     2.0655 C.3        1 SUBUNIT  0
   21 N21        5.6779    -5.8844     4.1831 N.3        1 SUBUNIT  0
   22 C22        4.2199    -4.5560    -1.2870 C.3        1 SUBUNIT  0
   23 C23        4.6768    -3.2171    -1.6473 C.1        1 SUBUNIT  0
   24 C24        5.0491    -2.1268    -1.9421 C.1        1 SUBUNIT  0
   25 C25        5.5056    -0.7867    -2.3042 C.3        1 SUBUNIT  0
   26 C26       -3.0049    -0.1626     2.2518 C.3        1 SUBUNIT  0
   27 C27       -4.4141    -0.1802     1.7216 C.2        1 SUBUNIT  0
   28 C28       -5.4299    -0.1199     2.5975 C.2        1 SUBUNIT  0
   29 C29       -6.8213    -0.1321     2.1321 C.2        1 SUBUNIT  0
   30 O30       -7.0368     0.4186     0.9397 O.3        1 SUBUNIT  0
   31 O31       -7.6896    -0.6212     2.8151 O.2        1 SUBUNIT  0
   32 H32        2.2870    -5.0653     2.8775 H          1 SUBUNIT  0
   33 H33       -1.3064    -4.4055    -0.3570 H          1 SUBUNIT  0
   34 H34       -0.4916    -3.4466    -1.5895 H          1 SUBUNIT  0
   35 H35       -2.7729    -2.8573     1.5079 H          1 SUBUNIT  0
   36 H36        5.6868    -3.7541     2.3026 H          1 SUBUNIT  0
   37 H37        5.5047    -3.6381     0.5628 H          1 SUBUNIT  0
   38 H38        6.9095    -5.6036     0.2012 H          1 SUBUNIT  0
   39 H39        7.7909    -4.4552     1.1650 H          1 SUBUNIT  0
   40 H40        7.9159    -5.8935     2.9724 H          1 SUBUNIT  0
   41 H41        7.6222    -7.0903     1.7559 H          1 SUBUNIT  0
   42 H42        6.0138    -7.7149     3.2918 H          1 SUBUNIT  0
   43 H43        4.7318    -7.3221     1.2546 H          1 SUBUNIT  0
   44 H44        3.7419    -6.8708     2.6244 H          1 SUBUNIT  0
   45 H45        6.4363    -6.0996     4.8460 H          1 SUBUNIT  0
   46 H46        5.7436    -4.8884     3.9317 H          1 SUBUNIT  0
   47 H47        5.0389    -5.1082    -0.8239 H          1 SUBUNIT  0
   48 H48        3.9195    -5.0917    -2.1847 H          1 SUBUNIT  0
   49 H49        4.7039    -0.2547    -2.8138 H          1 SUBUNIT  0
   50 H50        5.8566    -0.2683    -1.4124 H          1 SUBUNIT  0
   51 H51        6.3446    -0.8648    -2.9949 H          1 SUBUNIT  0
   52 H52       -2.6905     0.8644     2.4337 H          1 SUBUNIT  0
   53 H53       -2.9675    -0.6696     3.2165 H          1 SUBUNIT  0
   54 H54       -4.7014    -0.2381     0.6819 H          1 SUBUNIT  0
   55 H55       -5.3017    -0.0555     3.6671 H          1 SUBUNIT  0
   56 H56       -7.9338     0.4366     0.5817 H          1 SUBUNIT  0
@<TRIPOS>BOND
    1     1     5 1
    2     1     7 1
    3     2     3 1
    4     2    22 1
    5     3     1 1
    6     3    14 2
    7     4     2 1
    8     4    15 1
    9     5     6 1
   10     5    13 2
   11     6     4 2
   12     6    32 1
   13     7     8 1
   14     7    33 1
   15     7    34 1
   16     9     8 2
   17     9    10 1
   18     9    35 1
   19    10    11 1
   20    10    26 1
   21    11    12 2
   22    12     8 1
   23    15    16 1
   24    16    17 1
   25    16    36 1
   26    16    37 1
   27    17    18 1
   28    17    38 1
   29    17    39 1
   30    18    19 1
   31    18    40 1
   32    18    41 1
   33    19    20 1
   34    19    21 1
   35    19    42 1
   36    20    15 1
   37    20    43 1
   38    20    44 1
   39    21    45 1
   40    21    46 1
   41    22    23 1
   42    22    47 1
   43    22    48 1
   44    23    24 3
   45    24    25 1
   46    25    49 1
   47    25    50 1
   48    25    51 1
   49    26    27 1
   50    26    52 1
   51    26    53 1
   52    27    28 2
   53    27    54 1
   54    28    29 1
   55    28    55 1
   56    29    30 1
   57    29    31 2
   58    30    56 1
@<TRIPOS>SUBSTRUCTURE
1   ****   1
@<SCITEGIC>MOL_PROPERTY
AbsoluteEnergy
SciTegic.value.StringValue
77.6097

@<SCITEGIC>MOL_PROPERTY
Activ
SciTegic.value.StringValue
9.5600004196167

@<SCITEGIC>MOL_PROPERTY
Angle Energy
SciTegic.value.StringValue
11.6511001586914

@<SCITEGIC>MOL_PROPERTY
Bond Energy
SciTegic.value.StringValue
0.755800008773804

@<SCITEGIC>MOL_PROPERTY
CHARMm Energy
SciTegic.value.StringValue
-31.1847400665283

@<SCITEGIC>MOL_PROPERTY
Clean Energy
SciTegic.value.StringValue
77.0604934692383

@<SCITEGIC>MOL_PROPERTY
ConfNumber
SciTegic.value.StringValue
136

@<SCITEGIC>MOL_PROPERTY
Dihedral Energy
SciTegic.value.StringValue
12.7239999771118

@<SCITEGIC>MOL_PROPERTY
Electrostatic Energy
SciTegic.value.StringValue
-49.759838104248

@<SCITEGIC>MOL_PROPERTY
Estimate
SciTegic.value.StringValue
10.3723

@<SCITEGIC>MOL_PROPERTY
FitValue
SciTegic.value.StringValue
6.11202

@<SCITEGIC>MOL_PROPERTY
Forcefield
SciTegic.value.StringValue
CHARMm

@<SCITEGIC>MOL_PROPERTY
ForcefieldBase
SciTegic.value.StringValue
CHARMm

@<SCITEGIC>MOL_PROPERTY
ForcefieldFFML
SciTegic.value.StringValue
<?xml version="1.0" encoding="UTF-8"?>
<!DOCTYPE ffml SYSTEM "Ffml.dtd">
<ffml version="1.0">
<forcefield name="CHARMm" derivedFrom="CHARMm" base="CHARMm">
<atomTypes>
</atomTypes>
<parameters>
<angle atom1="N5R" atom2="CT" atom3="CUA1">
<quadratic
refValue="111.097"
forceConstant="58.4444"/>
</angle>
<angle atom1="NX" atom2="CT" atom3="CUY1">
<quadratic
refValue="110.334"
forceConstant="64.0769"/>
</angle>
<angle atom1="NX" atom2="CUA1" atom3="NX">
<quadratic
refValue="120"
forceConstant="60"/>
</angle>
</parameters>
</forcefield>
</ffml>

@<SCITEGIC>MOL_PROPERTY
HBA_1
SciTegic.value.StringValue
1

@<SCITEGIC>MOL_PROPERTY
HBA_lipid_2
SciTegic.value.StringValue
1

@<SCITEGIC>MOL_PROPERTY
HBA_lipid_3
SciTegic.value.StringValue
0

@<SCITEGIC>MOL_PROPERTY
HYDROPHOBIC_4
SciTegic.value.StringValue
1

@<SCITEGIC>MOL_PROPERTY
Hydrogen Bond Energy
SciTegic.value.StringValue
0

@<SCITEGIC>MOL_PROPERTY
Improper Energy
SciTegic.value.StringValue
0.546660006046295

@<SCITEGIC>MOL_PROPERTY
Initial Potential Energy
SciTegic.value.StringValue
-3.64041996002197

@<SCITEGIC>MOL_PROPERTY
Initial RMS Gradient
SciTegic.value.StringValue
14.2234296798706

@<SCITEGIC>MOL_PROPERTY
MapNumber
SciTegic.value.StringValue
1

@<SCITEGIC>MOL_PROPERTY
MappedAtoms
SciTegic.value.StringValue
30,-7.16176,0.569794,1.47057,1.6,HBA_1.11
30,-8.97256,0.0628566,-0.866953,2.2,HBA_1.21
11,-0.920843,0.00393103,0.134104,1.6,HBA_lipid_2.11
11,-0.280441,2.81718,0.956008,2.2,HBA_lipid_2.21
25,5.2,-0.8,-2.2,1.6,HYDROPHOBIC_4.11

@<SCITEGIC>MOL_PROPERTY
MappedFeatures
SciTegic.value.StringValue
HBA_1,HBA_lipid_2,HYDROPHOBIC_4

@<SCITEGIC>MOL_PROPERTY
MappedLocations
SciTegic.value.StringValue
HBA_1.11,HBA_1.21,HBA_lipid_2.11,HBA_lipid_2.21,HYDROPHOBIC_4.11

@<SCITEGIC>MOL_PROPERTY
MappingID
SciTegic.value.StringValue
1

@<SCITEGIC>MOL_PROPERTY
Minimization Criteria
SciTegic.value.StringValue
CONJUG> Minimization exiting with gradient tolerance ( 0.0100000) satisfied.

@<SCITEGIC>MOL_PROPERTY
PartialChargeMethod
SciTegic.value.StringValue
MomanyRone

@<SCITEGIC>MOL_PROPERTY
Pharmprint
SciTegic.value.StringValue
'1101'

@<SCITEGIC>MOL_PROPERTY
Pharmtype
SciTegic.value.StringValue
3

@<SCITEGIC>MOL_PROPERTY
Potential Energy
SciTegic.value.StringValue
-31.1847400665283

@<SCITEGIC>MOL_PROPERTY
RMS Gradient
SciTegic.value.StringValue
0.00970000028610229

@<SCITEGIC>MOL_PROPERTY
RelativeEnergy
SciTegic.value.StringValue
10.7271

@<SCITEGIC>MOL_PROPERTY
Solvation Free Energy
SciTegic.value.StringValue
0

@<SCITEGIC>MOL_PROPERTY
Uncert
SciTegic.value.StringValue
1.5

@<SCITEGIC>MOL_PROPERTY
Urey-Bradley Energy
SciTegic.value.StringValue
0

@<SCITEGIC>MOL_PROPERTY
UseResidueTemplateCharge
SciTegic.value.StringValue
True

@<SCITEGIC>MOL_PROPERTY
Van der Waals Energy
SciTegic.value.StringValue
-7.10244989395142

@<SCITEGIC>MOL_PROPERTY
Error
SciTegic.value.StringValue
1.08496857162438

@<SCITEGIC>MOL_PROPERTY
logActiv
SciTegic.value.StringValue
0.98045791133857

@<SCITEGIC>MOL_PROPERTY
logEstimate
SciTegic.value.StringValue
1.01587506946064

@<SCITEGIC>ATOM_PROPERTY
Formal Charge
SciTegic.value.StringValue
1 0
2 0
3 0
4 0
5 0
6 0
7 0
8 0
9 0
10 0
11 0
12 0
13 0
14 0
15 0
16 0
17 0
18 0
19 0
20 0
21 0
22 0
23 0
24 0
25 0
26 0
27 0
28 0
29 0
30 0
31 0
32 0
33 0
34 0
35 0
36 0
37 0
38 0
39 0
40 0
41 0
42 0
43 0
44 0
45 0
46 0
47 0
48 0
49 0
50 0
51 0
52 0
53 0
54 0
55 0
56 0

@<SCITEGIC>ATOM_PROPERTY
pdb_tempFactor
SciTegic.value.DoubleValue
1 0
2 0
3 0
4 0
5 0
6 0
7 0
8 0
9 0
10 0
11 0
12 0
13 0
14 0
15 0
16 0
17 0
18 0
19 0
20 0
21 0
22 0
23 0
24 0
25 0
26 0
27 0
28 0
29 0
30 0
31 0
32 0
33 0
34 0
35 0
36 0
37 0
38 0
39 0
40 0
41 0
42 0
43 0
44 0
45 0
46 0
47 0
48 0
49 0
50 0
51 0
52 0
53 0
54 0
55 0
56 0

@<SCITEGIC>ATOM_PROPERTY
pdb_occupancy
SciTegic.value.DoubleValue
1 1
2 1
3 1
4 1
5 1
6 1
7 1
8 1
9 1
10 1
11 1
12 1
13 1
14 1
15 1
16 1
17 1
18 1
19 1
20 1
21 1
22 1
23 1
24 1
25 1
26 1
27 1
28 1
29 1
30 1
31 1
32 1
33 1
34 1
35 1
36 1
37 1
38 1
39 1
40 1
41 1
42 1
43 1
44 1
45 1
46 1
47 1
48 1
49 1
50 1
51 1
52 1
53 1
54 1
55 1
56 1

@<TRIPOS>MOLECULE
dpp4_7
44  47  1  0  0
SMALL
FORMAL_CHARGES
@<TRIPOS>ATOM
    1 C1         6.0277    -0.4305    -2.4542 C.2        1 SUBUNIT  0
    2 C2         4.1335     0.5230    -1.2547 C.2        1 SUBUNIT  0
    3 C3         5.3182     0.6948    -1.9920 C.2        1 SUBUNIT  0
    4 C4         3.6543    -0.7706    -0.9797 C.2        1 SUBUNIT  0
    5 C5         5.5484    -1.7242    -2.1793 C.2        1 SUBUNIT  0
    6 C6         4.3618    -1.8960    -1.4418 C.2        1 SUBUNIT  0
    7 C7         2.3963    -0.9382    -0.1981 C.3        1 SUBUNIT  0
    8 O8         1.3006    -1.0034    -1.1161 O.3        1 SUBUNIT  0
    9 C9         0.0240    -0.8907    -0.6909 C.2        1 SUBUNIT  0
   10 C10       -0.2980    -0.4352     0.6243 C.2        1 SUBUNIT  0
   11 C11        0.8085    -0.0308     1.5380 C.3        1 SUBUNIT  0
   12 C12        2.1494     0.2000     0.8140 C.3        1 SUBUNIT  0
   13 C13       -1.6693    -0.3808     1.0285 C.2        1 SUBUNIT  0
   14 C14       -2.6974    -0.7362     0.1002 C.2        1 SUBUNIT  0
   15 C15       -1.0059    -1.2332    -1.5973 C.2        1 SUBUNIT  0
   16 C16       -2.3597    -1.1546    -1.2094 C.2        1 SUBUNIT  0
   17 C17       -2.0374     0.0210     2.3435 C.2        1 SUBUNIT  0
   18 C18       -3.3999     0.0804     2.7161 C.2        1 SUBUNIT  0
   19 C19       -4.0622    -0.6730     0.4837 C.2        1 SUBUNIT  0
   20 C20       -4.4090    -0.2633     1.7909 C.2        1 SUBUNIT  0
   21 N21        3.2277     0.2944     1.7942 N.3        1 SUBUNIT  0
   22 F22        3.9179    -3.1263    -1.1913 F          1 SUBUNIT  0
   23 F23        7.1511    -0.2781    -3.1518 F          1 SUBUNIT  0
   24 F24        5.7647     1.9233    -2.2481 F          1 SUBUNIT  0
   25 H25       -3.6682     0.3891     3.7162 H          1 SUBUNIT  0
   26 S26       -6.0542    -0.1863     2.2556 S.o2       1 SUBUNIT  0
   27 O27       -6.1167     0.2231     3.6470 O.2        1 SUBUNIT  0
   28 O28       -6.7387     0.7284     1.3571 O.2        1 SUBUNIT  0
   29 C29       -6.7874    -1.8094     2.0949 C.3        1 SUBUNIT  0
   30 H30        3.5909     1.3864    -0.8990 H          1 SUBUNIT  0
   31 H31        6.0911    -2.5871    -2.5336 H          1 SUBUNIT  0
   32 H32        2.4462    -1.8933     0.3281 H          1 SUBUNIT  0
   33 H33        0.9178    -0.8146     2.2925 H          1 SUBUNIT  0
   34 H34        0.5491     0.8877     2.0659 H          1 SUBUNIT  0
   35 H35        2.0956     1.1490     0.2729 H          1 SUBUNIT  0
   36 H36       -0.7543    -1.5565    -2.5965 H          1 SUBUNIT  0
   37 H37       -3.1256    -1.4192    -1.9257 H          1 SUBUNIT  0
   38 H38       -1.3001     0.2886     3.0823 H          1 SUBUNIT  0
   39 H39       -4.8488    -0.9356    -0.2111 H          1 SUBUNIT  0
   40 H40        4.1204     0.3715     1.2835 H          1 SUBUNIT  0
   41 H41        3.0937     1.1573     2.3391 H          1 SUBUNIT  0
   42 H42       -7.8358    -1.7641     2.3926 H          1 SUBUNIT  0
   43 H43       -6.6527    -2.1719     1.0767 H          1 SUBUNIT  0
   44 H44       -6.2813    -2.5048     2.7664 H          1 SUBUNIT  0
@<TRIPOS>BOND
    1     1     5 2
    2     1    23 1
    3     2     3 2
    4     2    30 1
    5     3     1 1
    6     3    24 1
    7     4     2 1
    8     4     7 1
    9     5     6 1
   10     5    31 1
   11     6     4 2
   12     6    22 1
   13     7     8 1
   14     7    32 1
   15     8     9 1
   16     9    10 2
   17     9    15 1
   18    10    11 1
   19    10    13 1
   20    11    12 1
   21    11    33 1
   22    11    34 1
   23    12     7 1
   24    12    21 1
   25    12    35 1
   26    13    17 2
   27    14    13 1
   28    14    19 2
   29    15    16 2
   30    15    36 1
   31    16    14 1
   32    16    37 1
   33    17    38 1
   34    18    17 1
   35    18    25 1
   36    19    20 1
   37    19    39 1
   38    20    18 2
   39    20    26 1
   40    21    40 1
   41    21    41 1
   42    26    27 2
   43    26    28 2
   44    26    29 1
   45    29    42 1
   46    29    43 1
   47    29    44 1
@<TRIPOS>SUBSTRUCTURE
1   ****   1
@<SCITEGIC>MOL_PROPERTY
AbsoluteEnergy
SciTegic.value.StringValue
45.6245

@<SCITEGIC>MOL_PROPERTY
Activ
SciTegic.value.StringValue
5.8

@<SCITEGIC>MOL_PROPERTY
Angle Energy
SciTegic.value.StringValue
11.4758

@<SCITEGIC>MOL_PROPERTY
Bond Energy
SciTegic.value.StringValue
1.77628

@<SCITEGIC>MOL_PROPERTY
CHARMm Energy
SciTegic.value.StringValue
6.33558

@<SCITEGIC>MOL_PROPERTY
Clean Energy
SciTegic.value.StringValue
3.36166

@<SCITEGIC>MOL_PROPERTY
ConfNumber
SciTegic.value.StringValue
23

@<SCITEGIC>MOL_PROPERTY
Dihedral Energy
SciTegic.value.StringValue
6.0143

@<SCITEGIC>MOL_PROPERTY
Electrostatic Energy
SciTegic.value.StringValue
-16.8407

@<SCITEGIC>MOL_PROPERTY
Estimate
SciTegic.value.StringValue
10.4521

@<SCITEGIC>MOL_PROPERTY
FitValue
SciTegic.value.StringValue
6.10869

@<SCITEGIC>MOL_PROPERTY
Forcefield
SciTegic.value.StringValue
CHARMm

@<SCITEGIC>MOL_PROPERTY
ForcefieldBase
SciTegic.value.StringValue
CHARMm

@<SCITEGIC>MOL_PROPERTY
ForcefieldFFML
SciTegic.value.StringValue
<?xml version="1.0" encoding="UTF-8"?>
<!DOCTYPE ffml SYSTEM "Ffml.dtd">
<ffml version="1.0">
<forcefield name="CHARMm" derivedFrom="CHARMm" base="CHARMm">
<atomTypes>
</atomTypes>
<parameters>
</parameters>
</forcefield>
</ffml>

@<SCITEGIC>MOL_PROPERTY
HBA_1
SciTegic.value.StringValue
1

@<SCITEGIC>MOL_PROPERTY
HBA_lipid_2
SciTegic.value.StringValue
0

@<SCITEGIC>MOL_PROPERTY
HBA_lipid_3
SciTegic.value.StringValue
1

@<SCITEGIC>MOL_PROPERTY
HYDROPHOBIC_4
SciTegic.value.StringValue
1

@<SCITEGIC>MOL_PROPERTY
Hydrogen Bond Energy
SciTegic.value.StringValue
0

@<SCITEGIC>MOL_PROPERTY
Improper Energy
SciTegic.value.StringValue
0.08901

@<SCITEGIC>MOL_PROPERTY
Initial Potential Energy
SciTegic.value.StringValue
23.3096

@<SCITEGIC>MOL_PROPERTY
Initial RMS Gradient
SciTegic.value.StringValue
15.3408

@<SCITEGIC>MOL_PROPERTY
MapNumber
SciTegic.value.StringValue
1

@<SCITEGIC>MOL_PROPERTY
MappedAtoms
SciTegic.value.StringValue
28,-7.16176,0.569794,1.47057,1.6,HBA_1.11
28,-8.97256,0.0628566,-0.866953,2.2,HBA_1.21
21,3.71757,0.288964,2.39121,1.6,HBA_lipid_3.11
21,5.86753,-1.20368,0.925037,2.2,HBA_lipid_3.21
1,5.2,-0.8,-2.2,1.6,HYDROPHOBIC_4.11

@<SCITEGIC>MOL_PROPERTY
MappedFeatures
SciTegic.value.StringValue
HBA_1,HBA_lipid_3,HYDROPHOBIC_4

@<SCITEGIC>MOL_PROPERTY
MappedLocations
SciTegic.value.StringValue
HBA_1.11,HBA_1.21,HBA_lipid_3.11,HBA_lipid_3.21,HYDROPHOBIC_4.11

@<SCITEGIC>MOL_PROPERTY
MappingID
SciTegic.value.StringValue
1

@<SCITEGIC>MOL_PROPERTY
Minimization Criteria
SciTegic.value.StringValue
CONJUG> Minimization exiting with gradient tolerance ( 0.0100000) satisfied.

@<SCITEGIC>MOL_PROPERTY
PartialChargeMethod
SciTegic.value.StringValue
MomanyRone

@<SCITEGIC>MOL_PROPERTY
Pharmprint
SciTegic.value.StringValue
'1011'

@<SCITEGIC>MOL_PROPERTY
Pharmtype
SciTegic.value.StringValue
3

@<SCITEGIC>MOL_PROPERTY
Potential Energy
SciTegic.value.StringValue
6.33558

@<SCITEGIC>MOL_PROPERTY
RMS Gradient
SciTegic.value.StringValue
0.00828

@<SCITEGIC>MOL_PROPERTY
RelativeEnergy
SciTegic.value.StringValue
4.25175

@<SCITEGIC>MOL_PROPERTY
Solvation Free Energy
SciTegic.value.StringValue
0

@<SCITEGIC>MOL_PROPERTY
Uncert
SciTegic.value.StringValue
1.5

@<SCITEGIC>MOL_PROPERTY
Urey-Bradley Energy
SciTegic.value.StringValue
0

@<SCITEGIC>MOL_PROPERTY
UseResidueTemplateCharge
SciTegic.value.StringValue
True

@<SCITEGIC>MOL_PROPERTY
Van der Waals Energy
SciTegic.value.StringValue
3.82087

@<SCITEGIC>MOL_PROPERTY
Error
SciTegic.value.StringValue
1.80208620689655

@<SCITEGIC>MOL_PROPERTY
logActiv
SciTegic.value.StringValue
0.763427993562937

@<SCITEGIC>MOL_PROPERTY
logEstimate
SciTegic.value.StringValue
1.01920355616823

@<SCITEGIC>ATOM_PROPERTY
Formal Charge
SciTegic.value.StringValue
1 0
2 0
3 0
4 0
5 0
6 0
7 0
8 0
9 0
10 0
11 0
12 0
13 0
14 0
15 0
16 0
17 0
18 0
19 0
20 0
21 0
22 0
23 0
24 0
25 0
26 0
27 0
28 0
29 0
30 0
31 0
32 0
33 0
34 0
35 0
36 0
37 0
38 0
39 0
40 0
41 0
42 0
43 0
44 0

@<SCITEGIC>ATOM_PROPERTY
pdb_tempFactor
SciTegic.value.DoubleValue
1 0
2 0
3 0
4 0
5 0
6 0
7 0
8 0
9 0
10 0
11 0
12 0
13 0
14 0
15 0
16 0
17 0
18 0
19 0
20 0
21 0
22 0
23 0
24 0
25 0
26 0
27 0
28 0
29 0
30 0
31 0
32 0
33 0
34 0
35 0
36 0
37 0
38 0
39 0
40 0
41 0
42 0
43 0
44 0

@<SCITEGIC>ATOM_PROPERTY
pdb_occupancy
SciTegic.value.DoubleValue
1 1
2 1
3 1
4 1
5 1
6 1
7 1
8 1
9 1
10 1
11 1
12 1
13 1
14 1
15 1
16 1
17 1
18 1
19 1
20 1
21 1
22 1
23 1
24 1
25 1
26 1
27 1
28 1
29 1
30 1
31 1
32 1
33 1
34 1
35 1
36 1
37 1
38 1
39 1
40 1
41 1
42 1
43 1
44 1

@<TRIPOS>MOLECULE
dpp4_4
60  64  1  0  0
SMALL
FORMAL_CHARGES
@<TRIPOS>ATOM
    1 N1        -2.2144    -1.5520     0.8201 N.am       1 SUBUNIT  0
    2 C2        -2.5909    -2.8808     0.5748 C.2        1 SUBUNIT  0
    3 N3        -1.9970    -3.6856    -0.4102 N.am       1 SUBUNIT  0
    4 C4        -0.9208    -3.0358    -1.2133 C.2        1 SUBUNIT  0
    5 C5        -0.5650    -1.7473    -0.9521 C.2        1 SUBUNIT  0
    6 C6        -1.2095    -0.9319     0.0914 C.2        1 SUBUNIT  0
    7 N7         0.4620    -1.4864    -1.8793 N.pl3      1 SUBUNIT  0
    8 C8        -0.2205    -3.5906    -2.2109 C.2        1 SUBUNIT  0
    9 C9         0.6836    -2.6417    -2.6713 C.2        1 SUBUNIT  0
   10 N10        1.6657    -2.8049    -3.7572 N.pl3      1 SUBUNIT  0
   11 C11        2.4629    -4.0465    -3.8901 C.3        1 SUBUNIT  0
   12 C12        2.3679    -4.6154    -5.3136 C.3        1 SUBUNIT  0
   13 N13        2.6115    -3.5218    -6.2906 N.pl3      1 SUBUNIT  1
   14 C14        1.7856    -2.2884    -6.1909 C.3        1 SUBUNIT  0
   15 C15        1.8864    -1.7364    -4.7582 C.3        1 SUBUNIT  0
   16 C16       -0.3810    -4.9276    -2.7196 C.1        1 SUBUNIT  0
   17 O17       -0.8674     0.2123     0.2871 O.2        1 SUBUNIT  0
   18 O18       -3.4741    -3.3736     1.2403 O.2        1 SUBUNIT  0
   19 C19        1.1893    -0.2156    -2.0142 C.3        1 SUBUNIT  0
   20 C20        2.6302    -0.4409    -2.0642 C.1        1 SUBUNIT  0
   21 C21        3.8047    -0.6233    -2.1023 C.1        1 SUBUNIT  0
   22 C22        5.2472    -0.8491    -2.1521 C.3        1 SUBUNIT  0
   23 N23       -0.5089    -6.0056    -3.1306 N.1        1 SUBUNIT  0
   24 H24        1.3744    -5.0339    -5.4915 H          1 SUBUNIT  0
   25 C25        3.4558    -3.6374    -7.1622 C.2        1 SUBUNIT  0
   26 C26       -2.9031    -0.7846     1.8789 C.3        1 SUBUNIT  0
   27 C27       -4.3176    -0.5150     1.5266 C.2        1 SUBUNIT  0
   28 C28       -6.7358    -0.9810     1.7235 C.2        1 SUBUNIT  0
   29 C29       -5.3881    -1.2792     2.0964 C.2        1 SUBUNIT  0
   30 N30       -6.9926     0.0351     0.8247 N.2        1 SUBUNIT  0
   31 C31       -4.6309     0.5250     0.6019 C.2        1 SUBUNIT  0
   32 C32       -5.9782     0.7806     0.2670 C.2        1 SUBUNIT  0
   33 C33       -5.1026    -2.3252     3.0211 C.2        1 SUBUNIT  0
   34 C34       -6.1670    -3.0676     3.5721 C.2        1 SUBUNIT  0
   35 C35       -7.7824    -1.7430     2.2930 C.2        1 SUBUNIT  0
   36 C36       -7.4972    -2.7772     3.2086 C.2        1 SUBUNIT  0
   37 C37       -3.5655     1.3061     0.0143 C.1        1 SUBUNIT  0
   38 N38       -2.7130     1.9356    -0.4563 N.1        1 SUBUNIT  0
   39 H39       -2.2752    -4.6345    -0.5709 H          1 SUBUNIT  0
   40 H40        3.5027    -3.8103    -3.6581 H          1 SUBUNIT  0
   41 H41        2.1392    -4.7925    -3.1638 H          1 SUBUNIT  0
   42 H42        3.0840    -5.4303    -5.4434 H          1 SUBUNIT  0
   43 H43        0.7503    -2.5353    -6.4310 H          1 SUBUNIT  0
   44 H44        2.1105    -1.5331    -6.9090 H          1 SUBUNIT  0
   45 H45        2.8809    -1.3181    -4.5949 H          1 SUBUNIT  0
   46 H46        1.1743    -0.9219    -4.6176 H          1 SUBUNIT  0
   47 H47        0.8665     0.2923    -2.9225 H          1 SUBUNIT  0
   48 H48        0.9495     0.4304    -1.1692 H          1 SUBUNIT  0
   49 H49        5.5764    -1.3075    -1.2198 H          1 SUBUNIT  0
   50 H50        5.4914    -1.4500    -3.0275 H          1 SUBUNIT  0
   51 H51        5.7608     0.1082    -2.2515 H          1 SUBUNIT  0
   52 H52        3.6500    -2.8611    -7.8853 H          1 SUBUNIT  0
   53 H53        4.0416    -4.5423    -7.2265 H          1 SUBUNIT  0
   54 H54       -2.3811     0.1595     2.0367 H          1 SUBUNIT  0
   55 H55       -2.8628    -1.3472     2.8131 H          1 SUBUNIT  0
   56 H56       -6.2270     1.5586    -0.4244 H          1 SUBUNIT  0
   57 H57       -4.0841    -2.5661     3.3155 H          1 SUBUNIT  0
   58 H58       -5.9499    -3.8556     4.2703 H          1 SUBUNIT  0
   59 H59       -8.7983    -1.5427     2.0324 H          1 SUBUNIT  0
   60 H60       -8.3001    -3.3547     3.6375 H          1 SUBUNIT  0
@<TRIPOS>BOND
    1     1     2 1
    2     1     6 1
    3     1    26 1
    4     2     3 1
    5     2    18 2
    6     3     4 1
    7     3    39 1
    8     4     5 2
    9     4     8 1
   10     5     6 1
   11     5     7 1
   12     6    17 2
   13     7    19 1
   14     8     9 2
   15     8    16 1
   16     9     7 1
   17     9    10 1
   18    10    11 1
   19    11    12 1
   20    11    40 1
   21    11    41 1
   22    12    13 1
   23    12    24 1
   24    12    42 1
   25    13    14 1
   26    13    25 2
   27    14    15 1
   28    14    43 1
   29    14    44 1
   30    15    10 1
   31    15    45 1
   32    15    46 1
   33    16    23 3
   34    19    20 1
   35    19    47 1
   36    19    48 1
   37    20    21 3
   38    21    22 1
   39    22    49 1
   40    22    50 1
   41    22    51 1
   42    25    52 1
   43    25    53 1
   44    26    27 1
   45    26    54 1
   46    26    55 1
   47    27    31 2
   48    28    29 1
   49    28    35 2
   50    29    27 1
   51    29    33 2
   52    30    28 1
   53    31    32 1
   54    31    37 1
   55    32    30 2
   56    32    56 1
   57    33    57 1
   58    34    33 1
   59    34    58 1
   60    35    36 1
   61    35    59 1
   62    36    34 2
   63    36    60 1
   64    37    38 3
@<TRIPOS>SUBSTRUCTURE
1   ****   1
@<SCITEGIC>MOL_PROPERTY
AbsoluteEnergy
SciTegic.value.StringValue
122.174

@<SCITEGIC>MOL_PROPERTY
Activ
SciTegic.value.StringValue
2

@<SCITEGIC>MOL_PROPERTY
Angle Energy
SciTegic.value.StringValue
15.6219501495361

@<SCITEGIC>MOL_PROPERTY
Bond Energy
SciTegic.value.StringValue
3.67260003089905

@<SCITEGIC>MOL_PROPERTY
CHARMm Energy
SciTegic.value.StringValue
9.16697978973389

@<SCITEGIC>MOL_PROPERTY
Clean Energy
SciTegic.value.StringValue
111.829704284668

@<SCITEGIC>MOL_PROPERTY
ConfNumber
SciTegic.value.StringValue
22

@<SCITEGIC>MOL_PROPERTY
Dihedral Energy
SciTegic.value.StringValue
8.65447044372559

@<SCITEGIC>MOL_PROPERTY
Electrostatic Energy
SciTegic.value.StringValue
-25.0961799621582

@<SCITEGIC>MOL_PROPERTY
Estimate
SciTegic.value.StringValue
14.3249

@<SCITEGIC>MOL_PROPERTY
FitValue
SciTegic.value.StringValue
5.97181

@<SCITEGIC>MOL_PROPERTY
Forcefield
SciTegic.value.StringValue
CHARMm

@<SCITEGIC>MOL_PROPERTY
ForcefieldBase
SciTegic.value.StringValue
CHARMm

@<SCITEGIC>MOL_PROPERTY
ForcefieldFFML
SciTegic.value.StringValue
<?xml version="1.0" encoding="UTF-8"?>
<!DOCTYPE ffml SYSTEM "Ffml.dtd">
<ffml version="1.0">
<forcefield name="CHARMm" derivedFrom="CHARMm" base="CHARMm">
<atomTypes>
</atomTypes>
<parameters>
<bond atom1="C5R" atom2="CUY2">
<quadratic
refValue="1.451"
forceConstant="342.5"/>
</bond>
<bond atom1="C5R" atom2="NX">
<quadratic
refValue="1.47"
forceConstant="390"/>
</bond>
<angle atom1="C5R" atom2="C5R" atom3="CUY2">
<quadratic
refValue="117.083"
forceConstant="72.5"/>
</angle>
<angle atom1="C5R" atom2="C5R" atom3="NX">
<quadratic
refValue="126"
forceConstant="65"/>
</angle>
<angle atom1="C5R" atom2="CUY2" atom3="N">
<quadratic
refValue="180"
forceConstant="44"/>
</angle>
<angle atom1="C5R" atom2="NX" atom3="CT">
<quadratic
refValue="120"
forceConstant="80"/>
</angle>
<angle atom1="CR56" atom2="C5R" atom3="CUY2">
<quadratic
refValue="119.154"
forceConstant="72.3077"/>
</angle>
<angle atom1="CR56" atom2="NP" atom3="H">
<quadratic
refValue="120"
forceConstant="30"/>
</angle>
<angle atom1="N5R" atom2="C5R" atom3="NX">
<quadratic
refValue="127"
forceConstant="70"/>
</angle>
<angle atom1="N5R" atom2="CT" atom3="CUY1">
<quadratic
refValue="110.845"
forceConstant="51"/>
</angle>
<angle atom1="NP" atom2="CR56" atom3="C5R">
<quadratic
refValue="126"
forceConstant="65"/>
</angle>
<angle atom1="NX" atom2="C" atom3="CR56">
<quadratic
refValue="117.5"
forceConstant="70"/>
</angle>
<angle atom1="NX" atom2="C" atom3="HA">
<quadratic
refValue="110.4"
forceConstant="55"/>
</angle>
<torsion atom1="C5R" atom2="C5R" atom3="CUY2" atom4="N">
<multiplecos
v1="0"
v2="0"
v3="0"
v4="0"
v5="0"
v6="0"
gamma1="0"
gamma2="0"
gamma3="0"
gamma4="0"
gamma5="0"
gamma6="0"/>
</torsion>
<torsion atom1="CR56" atom2="C5R" atom3="CUY2" atom4="N">
<multiplecos
v1="0"
v2="0"
v3="0"
v4="0"
v5="0"
v6="0"
gamma1="0"
gamma2="0"
gamma3="0"
gamma4="0"
gamma5="0"
gamma6="0"/>
</torsion>
<improper atom1="NX" atom2="CT" atom3="CT" atom4="C5R">
<cos1
refValue="0"
forceConstant="40"
periodicity="0"/>
</improper>
</parameters>
</forcefield>
</ffml>

@<SCITEGIC>MOL_PROPERTY
HBA_1
SciTegic.value.StringValue
1

@<SCITEGIC>MOL_PROPERTY
HBA_lipid_2
SciTegic.value.StringValue
1

@<SCITEGIC>MOL_PROPERTY
HBA_lipid_3
SciTegic.value.StringValue
0

@<SCITEGIC>MOL_PROPERTY
HYDROPHOBIC_4
SciTegic.value.StringValue
1

@<SCITEGIC>MOL_PROPERTY
Hydrogen Bond Energy
SciTegic.value.StringValue
0

@<SCITEGIC>MOL_PROPERTY
Improper Energy
SciTegic.value.StringValue
0.555390000343323

@<SCITEGIC>MOL_PROPERTY
Initial Potential Energy
SciTegic.value.StringValue
57.4132385253906

@<SCITEGIC>MOL_PROPERTY
Initial RMS Gradient
SciTegic.value.StringValue
27.8440704345703

@<SCITEGIC>MOL_PROPERTY
MapNumber
SciTegic.value.StringValue
1

@<SCITEGIC>MOL_PROPERTY
MappedAtoms
SciTegic.value.StringValue
30,-7.16176,0.569794,1.47057,1.6,HBA_1.11
30,-8.97256,0.0628566,-0.866953,2.2,HBA_1.21
17,-0.920843,0.00393103,0.134104,1.6,HBA_lipid_2.11
17,-0.280441,2.81718,0.956008,2.2,HBA_lipid_2.21
22,5.2,-0.8,-2.2,1.6,HYDROPHOBIC_4.11

@<SCITEGIC>MOL_PROPERTY
MappedFeatures
SciTegic.value.StringValue
HBA_1,HBA_lipid_2,HYDROPHOBIC_4

@<SCITEGIC>MOL_PROPERTY
MappedLocations
SciTegic.value.StringValue
HBA_1.11,HBA_1.21,HBA_lipid_2.11,HBA_lipid_2.21,HYDROPHOBIC_4.11

@<SCITEGIC>MOL_PROPERTY
MappingID
SciTegic.value.StringValue
1

@<SCITEGIC>MOL_PROPERTY
Minimization Criteria
SciTegic.value.StringValue
CONJUG> Minimization exiting with gradient tolerance ( 0.0100000) satisfied.

@<SCITEGIC>MOL_PROPERTY
PartialChargeMethod
SciTegic.value.StringValue
MomanyRone

@<SCITEGIC>MOL_PROPERTY
Pharmprint
SciTegic.value.StringValue
'1101'

@<SCITEGIC>MOL_PROPERTY
Pharmtype
SciTegic.value.StringValue
3

@<SCITEGIC>MOL_PROPERTY
Potential Energy
SciTegic.value.StringValue
9.16697978973389

@<SCITEGIC>MOL_PROPERTY
RMS Gradient
SciTegic.value.StringValue
0.00941000040620565

@<SCITEGIC>MOL_PROPERTY
RelativeEnergy
SciTegic.value.StringValue
6.08984

@<SCITEGIC>MOL_PROPERTY
Solvation Free Energy
SciTegic.value.StringValue
0

@<SCITEGIC>MOL_PROPERTY
Uncert
SciTegic.value.StringValue
1.5

@<SCITEGIC>MOL_PROPERTY
Urey-Bradley Energy
SciTegic.value.StringValue
0

@<SCITEGIC>MOL_PROPERTY
UseResidueTemplateCharge
SciTegic.value.StringValue
True

@<SCITEGIC>MOL_PROPERTY
Van der Waals Energy
SciTegic.value.StringValue
5.75875997543335

@<SCITEGIC>MOL_PROPERTY
Error
SciTegic.value.StringValue
7.16245

@<SCITEGIC>MOL_PROPERTY
logActiv
SciTegic.value.StringValue
0.301029995663981

@<SCITEGIC>MOL_PROPERTY
logEstimate
SciTegic.value.StringValue
1.15609159890471

@<SCITEGIC>ATOM_PROPERTY
Formal Charge
SciTegic.value.StringValue
1 0
2 0
3 0
4 0
5 0
6 0
7 0
8 0
9 0
10 0
11 0
12 0
13 +1
14 0
15 0
16 0
17 0
18 0
19 0
20 0
21 0
22 0
23 0
24 0
25 0
26 0
27 0
28 0
29 0
30 0
31 0
32 0
33 0
34 0
35 0
36 0
37 0
38 0
39 0
40 0
41 0
42 0
43 0
44 0
45 0
46 0
47 0
48 0
49 0
50 0
51 0
52 0
53 0
54 0
55 0
56 0
57 0
58 0
59 0
60 0

@<SCITEGIC>ATOM_PROPERTY
pdb_tempFactor
SciTegic.value.DoubleValue
1 0
2 0
3 0
4 0
5 0
6 0
7 0
8 0
9 0
10 0
11 0
12 0
13 0
14 0
15 0
16 0
17 0
18 0
19 0
20 0
21 0
22 0
23 0
24 0
25 0
26 0
27 0
28 0
29 0
30 0
31 0
32 0
33 0
34 0
35 0
36 0
37 0
38 0
39 0
40 0
41 0
42 0
43 0
44 0
45 0
46 0
47 0
48 0
49 0
50 0
51 0
52 0
53 0
54 0
55 0
56 0
57 0
58 0
59 0
60 0

@<SCITEGIC>ATOM_PROPERTY
pdb_occupancy
SciTegic.value.DoubleValue
1 1
2 1
3 1
4 1
5 1
6 1
7 1
8 1
9 1
10 1
11 1
12 1
13 1
14 1
15 1
16 1
17 1
18 1
19 1
20 1
21 1
22 1
23 1
24 1
25 1
26 1
27 1
28 1
29 1
30 1
31 1
32 1
33 1
34 1
35 1
36 1
37 1
38 1
39 1
40 1
41 1
42 1
43 1
44 1
45 1
46 1
47 1
48 1
49 1
50 1
51 1
52 1
53 1
54 1
55 1
56 1
57 1
58 1
59 1
60 1

@<TRIPOS>MOLECULE
dpp4_9
54  57  1  0  0
SMALL
FORMAL_CHARGES
@<TRIPOS>ATOM
    1 C1         5.5810    -0.5032    -2.0349 C.2        1 SUBUNIT  0
    2 C2         3.2170    -0.8699    -1.5815 C.2        1 SUBUNIT  0
    3 C3         4.4705    -1.3640    -1.9838 C.2        1 SUBUNIT  0
    4 C4         3.0715     0.4820    -1.2285 C.2        1 SUBUNIT  0
    5 C5         5.4375     0.8494    -1.6809 C.2        1 SUBUNIT  0
    6 C6         4.1837     1.3451    -1.2771 C.2        1 SUBUNIT  0
    7 C7         1.7406     0.9943    -0.8042 C.3        1 SUBUNIT  0
    8 C8         1.0702     0.0541     0.1988 C.3        1 SUBUNIT  0
    9 C9         1.5476     0.2823     1.6328 C.3        1 SUBUNIT  0
   10 C10        2.9384     0.8511     1.6913 C.2        1 SUBUNIT  0
   11 N11        3.0897     2.2065     1.8373 N.am       1 SUBUNIT  0
   12 C12        1.9149     3.1186     1.7654 C.3        1 SUBUNIT  0
   13 C13        2.1486     4.3171     0.8036 C.3        1 SUBUNIT  0
   14 N14        3.5077     4.8871     0.9422 N.pl3      1 SUBUNIT  0
   15 C15        4.5352     4.2204     1.5034 C.2        1 SUBUNIT  0
   16 C16        4.4375     2.8055     2.0701 C.3        1 SUBUNIT  0
   17 N17        5.6381     5.0469     1.4630 N.2        1 SUBUNIT  0
   18 N18        3.9306     6.0854     0.5574 N.2        1 SUBUNIT  0
   19 C19        5.2317     6.2186     0.8690 C.2        1 SUBUNIT  0
   20 O20        3.9076     0.1334     1.6129 O.2        1 SUBUNIT  0
   21 N21       -0.3764     0.1704     0.1165 N.3        1 SUBUNIT  0
   22 F22        4.5975    -2.6484    -2.3163 F          1 SUBUNIT  0
   23 F23        6.7716    -0.9639    -2.4161 F          1 SUBUNIT  0
   24 F24        4.0632     2.6278    -0.9436 F          1 SUBUNIT  0
   25 C25        6.0913     7.4359     0.6143 C.3        1 SUBUNIT  0
   26 F26        5.3360     8.4114     0.0157 F          1 SUBUNIT  0
   27 F27        7.1343     7.0947    -0.2090 F          1 SUBUNIT  0
   28 F28        6.5854     7.9041     1.8033 F          1 SUBUNIT  0
   29 C29        4.7448     2.8170     3.5692 C.3        1 SUBUNIT  0
   30 O30        6.0623     3.2865     3.7456 O.3        1 SUBUNIT  0
   31 C31        4.6683     1.3963     4.1157 C.3        1 SUBUNIT  0
   32 C32        4.5992     1.1687     5.6101 C.3        1 SUBUNIT  0
   33 C33        3.3839     0.9019     4.7493 C.3        1 SUBUNIT  0
   34 H34        2.3639    -1.5314    -1.5438 H          1 SUBUNIT  0
   35 H35        6.2903     1.5125    -1.7202 H          1 SUBUNIT  0
   36 H36        1.8530     1.9922    -0.3795 H          1 SUBUNIT  0
   37 H37        1.1088     1.1358    -1.6800 H          1 SUBUNIT  0
   38 H38        1.2148    -0.9856    -0.0941 H          1 SUBUNIT  0
   39 H39        1.5238    -0.6927     2.1168 H          1 SUBUNIT  0
   40 H40        0.8572     0.9357     2.1689 H          1 SUBUNIT  0
   41 H41        1.7246     3.4955     2.7761 H          1 SUBUNIT  0
   42 H42        1.0162     2.5727     1.4681 H          1 SUBUNIT  0
   43 H43        1.4075     5.0919     1.0089 H          1 SUBUNIT  0
   44 H44        2.0039     4.0046    -0.2351 H          1 SUBUNIT  0
   45 H45        5.1865     2.1942     1.5621 H          1 SUBUNIT  0
   46 H46       -0.6273     1.1586     0.2643 H          1 SUBUNIT  0
   47 H47       -0.6676    -0.0982    -0.8339 H          1 SUBUNIT  0
   48 H48        4.0728     3.4766     4.1200 H          1 SUBUNIT  0
   49 H49        6.0026     4.1410     4.2023 H          1 SUBUNIT  0
   50 H50        5.2421     0.6773     3.5301 H          1 SUBUNIT  0
   51 H51        5.1326     0.3092     6.0157 H          1 SUBUNIT  0
   52 H52        4.5801     2.0436     6.2630 H          1 SUBUNIT  0
   53 H53        3.1023    -0.1360     4.5736 H          1 SUBUNIT  0
   54 H54        2.5478     1.5980     4.8177 H          1 SUBUNIT  0
@<TRIPOS>BOND
    1     1     5 2
    2     1    23 1
    3     2     3 2
    4     2    34 1
    5     3     1 1
    6     3    22 1
    7     4     2 1
    8     4     7 1
    9     5     6 1
   10     5    35 1
   11     6     4 2
   12     6    24 1
   13     7     8 1
   14     7    36 1
   15     7    37 1
   16     8     9 1
   17     8    21 1
   18     8    38 1
   19     9    10 1
   20     9    39 1
   21     9    40 1
   22    10    11 1
   23    10    20 2
   24    11    12 1
   25    12    13 1
   26    12    41 1
   27    12    42 1
   28    13    14 1
   29    13    43 1
   30    13    44 1
   31    14    15 1
   32    14    18 1
   33    15    16 1
   34    15    17 2
   35    16    11 1
   36    16    29 1
   37    16    45 1
   38    18    19 2
   39    19    17 1
   40    19    25 1
   41    21    46 1
   42    21    47 1
   43    25    26 1
   44    25    27 1
   45    25    28 1
   46    29    30 1
   47    29    31 1
   48    29    48 1
   49    30    49 1
   50    31    33 1
   51    31    50 1
   52    32    31 1
   53    32    33 1
   54    32    51 1
   55    32    52 1
   56    33    53 1
   57    33    54 1
@<TRIPOS>SUBSTRUCTURE
1   ****   1
@<SCITEGIC>MOL_PROPERTY
AbsoluteEnergy
SciTegic.value.StringValue
56.0334

@<SCITEGIC>MOL_PROPERTY
Activ
SciTegic.value.StringValue
12

@<SCITEGIC>MOL_PROPERTY
Angle Energy
SciTegic.value.StringValue
11.5549898147583

@<SCITEGIC>MOL_PROPERTY
Bond Energy
SciTegic.value.StringValue
1.47913002967834

@<SCITEGIC>MOL_PROPERTY
CHARMm Energy
SciTegic.value.StringValue
25.536470413208

@<SCITEGIC>MOL_PROPERTY
Clean Energy
SciTegic.value.StringValue
77.7677993774414

@<SCITEGIC>MOL_PROPERTY
ConfNumber
SciTegic.value.StringValue
62

@<SCITEGIC>MOL_PROPERTY
Dihedral Energy
SciTegic.value.StringValue
11.187159538269

@<SCITEGIC>MOL_PROPERTY
Electrostatic Energy
SciTegic.value.StringValue
6.12723016738892

@<SCITEGIC>MOL_PROPERTY
Estimate
SciTegic.value.StringValue
16.3752

@<SCITEGIC>MOL_PROPERTY
FitValue
SciTegic.value.StringValue
5.91371

@<SCITEGIC>MOL_PROPERTY
Forcefield
SciTegic.value.StringValue
CHARMm

@<SCITEGIC>MOL_PROPERTY
ForcefieldBase
SciTegic.value.StringValue
CHARMm

@<SCITEGIC>MOL_PROPERTY
ForcefieldFFML
SciTegic.value.StringValue
<?xml version="1.0" encoding="UTF-8"?>
<!DOCTYPE ffml SYSTEM "Ffml.dtd">
<ffml version="1.0">
<forcefield name="CHARMm" derivedFrom="CHARMm" base="CHARMm">
<atomTypes>
</atomTypes>
<parameters>
<bond atom1="CT" atom2="NR56">
<quadratic
refValue="1.47"
forceConstant="390"/>
</bond>
<angle atom1="C5R" atom2="CF3" atom3="XF">
<quadratic
refValue="110.26"
forceConstant="53.5714"/>
</angle>
<angle atom1="CR56" atom2="CT" atom3="CT">
<quadratic
refValue="109.47"
forceConstant="70"/>
</angle>
<angle atom1="CR56" atom2="CT" atom3="HA">
<quadratic
refValue="109.47"
forceConstant="40"/>
</angle>
<angle atom1="CR56" atom2="CT" atom3="NX">
<quadratic
refValue="111.6"
forceConstant="70"/>
</angle>
<angle atom1="CT" atom2="CR56" atom3="N5R">
<quadratic
refValue="122"
forceConstant="58"/>
</angle>
<angle atom1="CT" atom2="CT" atom3="NR56">
<quadratic
refValue="111"
forceConstant="46.5"/>
</angle>
<angle atom1="CT" atom2="NR56" atom3="CR56">
<quadratic
refValue="130"
forceConstant="70"/>
</angle>
<angle atom1="CT" atom2="NR56" atom3="N5R">
<quadratic
refValue="127"
forceConstant="70"/>
</angle>
<angle atom1="N5R" atom2="C5R" atom3="CF3">
<quadratic
refValue="119.136"
forceConstant="68"/>
</angle>
<angle atom1="NR56" atom2="CR56" atom3="CT">
<quadratic
refValue="122"
forceConstant="58"/>
</angle>
<angle atom1="NR56" atom2="CT" atom3="HA">
<quadratic
refValue="109.47"
forceConstant="37.5"/>
</angle>
<angle atom1="OT" atom2="CT" atom3="CT3">
<quadratic
refValue="110.5"
forceConstant="45"/>
</angle>
<torsion atom1="CT" atom2="CT" atom3="NR56" atom4="CR56">
<multiplecos
v1="0"
v2="0"
v3="0"
v4="0"
v5="0"
v6="0.15"
gamma1="0"
gamma2="0"
gamma3="0"
gamma4="0"
gamma5="0"
gamma6="180"/>
</torsion>
<torsion atom1="CT" atom2="CT" atom3="NR56" atom4="N5R">
<multiplecos
v1="0"
v2="0"
v3="0.07"
v4="0"
v5="0"
v6="0"
gamma1="0"
gamma2="0"
gamma3="0"
gamma4="0"
gamma5="0"
gamma6="0"/>
</torsion>
<torsion atom1="HA" atom2="CT" atom3="NR56" atom4="CR56">
<multiplecos
v1="0"
v2="0"
v3="0"
v4="0"
v5="0"
v6="0.15"
gamma1="0"
gamma2="0"
gamma3="0"
gamma4="0"
gamma5="0"
gamma6="180"/>
</torsion>
<torsion atom1="HA" atom2="CT" atom3="NR56" atom4="N5R">
<multiplecos
v1="0"
v2="0"
v3="0"
v4="0"
v5="0"
v6="0.15"
gamma1="0"
gamma2="0"
gamma3="0"
gamma4="0"
gamma5="0"
gamma6="180"/>
</torsion>
<torsion atom1="N5R" atom2="C5R" atom3="CF3" atom4="XF">
<multiplecos
v1="0"
v2="0"
v3="0"
v4="0"
v5="0"
v6="0.1"
gamma1="0"
gamma2="0"
gamma3="0"
gamma4="0"
gamma5="0"
gamma6="0"/>
</torsion>
<torsion atom1="N5R" atom2="CR56" atom3="CT" atom4="CT">
<multiplecos
v1="0"
v2="0"
v3="0"
v4="0"
v5="0"
v6="0.01"
gamma1="0"
gamma2="0"
gamma3="0"
gamma4="0"
gamma5="0"
gamma6="0"/>
</torsion>
<torsion atom1="N5R" atom2="CR56" atom3="CT" atom4="HA">
<multiplecos
v1="0"
v2="0"
v3="0"
v4="0"
v5="0"
v6="0.01"
gamma1="0"
gamma2="0"
gamma3="0"
gamma4="0"
gamma5="0"
gamma6="0"/>
</torsion>
<torsion atom1="N5R" atom2="CR56" atom3="CT" atom4="NX">
<multiplecos
v1="0"
v2="0"
v3="0"
v4="0"
v5="0"
v6="0.01"
gamma1="0"
gamma2="0"
gamma3="0"
gamma4="0"
gamma5="0"
gamma6="0"/>
</torsion>
<torsion atom1="NR56" atom2="CR56" atom3="CT" atom4="CT">
<multiplecos
v1="0"
v2="0"
v3="0"
v4="0"
v5="0"
v6="0.01"
gamma1="0"
gamma2="0"
gamma3="0"
gamma4="0"
gamma5="0"
gamma6="0"/>
</torsion>
<torsion atom1="NR56" atom2="CR56" atom3="CT" atom4="HA">
<multiplecos
v1="0"
v2="0"
v3="0"
v4="0"
v5="0"
v6="0.01"
gamma1="0"
gamma2="0"
gamma3="0"
gamma4="0"
gamma5="0"
gamma6="0"/>
</torsion>
<torsion atom1="NR56" atom2="CR56" atom3="CT" atom4="NX">
<multiplecos
v1="0"
v2="0"
v3="0"
v4="0"
v5="0"
v6="0.01"
gamma1="0"
gamma2="0"
gamma3="0"
gamma4="0"
gamma5="0"
gamma6="0"/>
</torsion>
<improper atom1="NR56" atom2="CR56" atom3="N5R" atom4="CT">
<cos1
refValue="0"
forceConstant="90"
periodicity="0"/>
</improper>
</parameters>
</forcefield>
</ffml>

@<SCITEGIC>MOL_PROPERTY
HBA_1
SciTegic.value.StringValue
0

@<SCITEGIC>MOL_PROPERTY
HBA_lipid_2
SciTegic.value.StringValue
1

@<SCITEGIC>MOL_PROPERTY
HBA_lipid_3
SciTegic.value.StringValue
1

@<SCITEGIC>MOL_PROPERTY
HYDROPHOBIC_4
SciTegic.value.StringValue
1

@<SCITEGIC>MOL_PROPERTY
Hydrogen Bond Energy
SciTegic.value.StringValue
0

@<SCITEGIC>MOL_PROPERTY
Improper Energy
SciTegic.value.StringValue
0.0539099983870983

@<SCITEGIC>MOL_PROPERTY
Initial Potential Energy
SciTegic.value.StringValue
60.0667114257813

@<SCITEGIC>MOL_PROPERTY
Initial RMS Gradient
SciTegic.value.StringValue
14.1337099075317

@<SCITEGIC>MOL_PROPERTY
MapNumber
SciTegic.value.StringValue
1

@<SCITEGIC>MOL_PROPERTY
MappedAtoms
SciTegic.value.StringValue
21,-0.920843,0.00393103,0.134104,1.6,HBA_lipid_2.11
21,-0.280441,2.81718,0.956008,2.2,HBA_lipid_2.21
20,3.71757,0.288964,2.39121,1.6,HBA_lipid_3.11
20,5.86753,-1.20368,0.925037,2.2,HBA_lipid_3.21
1,5.2,-0.8,-2.2,1.6,HYDROPHOBIC_4.11

@<SCITEGIC>MOL_PROPERTY
MappedFeatures
SciTegic.value.StringValue
HBA_lipid_2,HBA_lipid_3,HYDROPHOBIC_4

@<SCITEGIC>MOL_PROPERTY
MappedLocations
SciTegic.value.StringValue
HBA_lipid_2.11,HBA_lipid_2.21,HBA_lipid_3.11,HBA_lipid_3.21,HYDROPHOBIC_4.11

@<SCITEGIC>MOL_PROPERTY
MappingID
SciTegic.value.StringValue
1

@<SCITEGIC>MOL_PROPERTY
Minimization Criteria
SciTegic.value.StringValue
CONJUG> Minimization exiting with gradient tolerance ( 0.0100000) satisfied.

@<SCITEGIC>MOL_PROPERTY
PartialChargeMethod
SciTegic.value.StringValue
MomanyRone

@<SCITEGIC>MOL_PROPERTY
Pharmprint
SciTegic.value.StringValue
'0111'

@<SCITEGIC>MOL_PROPERTY
Pharmtype
SciTegic.value.StringValue
3

@<SCITEGIC>MOL_PROPERTY
Potential Energy
SciTegic.value.StringValue
25.536470413208

@<SCITEGIC>MOL_PROPERTY
RMS Gradient
SciTegic.value.StringValue
0.00923999957740307

@<SCITEGIC>MOL_PROPERTY
RelativeEnergy
SciTegic.value.StringValue
11.8423

@<SCITEGIC>MOL_PROPERTY
Solvation Free Energy
SciTegic.value.StringValue
0

@<SCITEGIC>MOL_PROPERTY
Uncert
SciTegic.value.StringValue
1.5

@<SCITEGIC>MOL_PROPERTY
Urey-Bradley Energy
SciTegic.value.StringValue
0

@<SCITEGIC>MOL_PROPERTY
UseResidueTemplateCharge
SciTegic.value.StringValue
True

@<SCITEGIC>MOL_PROPERTY
Van der Waals Energy
SciTegic.value.StringValue
-4.86594009399414

@<SCITEGIC>MOL_PROPERTY
Error
SciTegic.value.StringValue
1.3646

@<SCITEGIC>MOL_PROPERTY
logActiv
SciTegic.value.StringValue
1.07918124604762

@<SCITEGIC>MOL_PROPERTY
logEstimate
SciTegic.value.StringValue
1.21418661299151

@<SCITEGIC>ATOM_PROPERTY
Formal Charge
SciTegic.value.StringValue
1 0
2 0
3 0
4 0
5 0
6 0
7 0
8 0
9 0
10 0
11 0
12 0
13 0
14 0
15 0
16 0
17 0
18 0
19 0
20 0
21 0
22 0
23 0
24 0
25 0
26 0
27 0
28 0
29 0
30 0
31 0
32 0
33 0
34 0
35 0
36 0
37 0
38 0
39 0
40 0
41 0
42 0
43 0
44 0
45 0
46 0
47 0
48 0
49 0
50 0
51 0
52 0
53 0
54 0

@<SCITEGIC>ATOM_PROPERTY
pdb_tempFactor
SciTegic.value.DoubleValue
1 0
2 0
3 0
4 0
5 0
6 0
7 0
8 0
9 0
10 0
11 0
12 0
13 0
14 0
15 0
16 0
17 0
18 0
19 0
20 0
21 0
22 0
23 0
24 0
25 0
26 0
27 0
28 0
29 0
30 0
31 0
32 0
33 0
34 0
35 0
36 0
37 0
38 0
39 0
40 0
41 0
42 0
43 0
44 0
45 0
46 0
47 0
48 0
49 0
50 0
51 0
52 0
53 0
54 0

@<SCITEGIC>ATOM_PROPERTY
pdb_occupancy
SciTegic.value.DoubleValue
1 1
2 1
3 1
4 1
5 1
6 1
7 1
8 1
9 1
10 1
11 1
12 1
13 1
14 1
15 1
16 1
17 1
18 1
19 1
20 1
21 1
22 1
23 1
24 1
25 1
26 1
27 1
28 1
29 1
30 1
31 1
32 1
33 1
34 1
35 1
36 1
37 1
38 1
39 1
40 1
41 1
42 1
43 1
44 1
45 1
46 1
47 1
48 1
49 1
50 1
51 1
52 1
53 1
54 1

@<TRIPOS>MOLECULE
dpp4_18
85  89  1  0  0
SMALL
FORMAL_CHARGES
@<TRIPOS>ATOM
    1 N1        -6.9223     1.6412     3.4718 N.am       1 SUBUNIT  0
    2 C2        -6.3541     3.9396     4.0272 C.2        1 SUBUNIT  0
    3 C3        -6.5029     2.5319     4.4447 C.2        1 SUBUNIT  0
    4 C4        -6.6131     4.3567     2.7477 C.2        1 SUBUNIT  0
    5 C5        -7.1901     2.0503     2.1607 C.2        1 SUBUNIT  0
    6 N6        -7.0619     3.3762     1.7214 N.am       1 SUBUNIT  0
    7 N7        -5.9717     5.0435     4.7097 N.pl3      1 SUBUNIT  0
    8 N8        -6.4206     5.6684     2.5697 N.2        1 SUBUNIT  0
    9 C9        -6.0152     6.0962     3.8104 C.2        1 SUBUNIT  0
   10 N10       -5.6767     7.4951     4.1277 N.pl3      1 SUBUNIT  0
   11 C11       -4.4410     7.8364     4.8693 C.3        1 SUBUNIT  0
   12 C12       -3.6409     8.9346     4.1383 C.3        1 SUBUNIT  0
   13 C13       -4.5280    10.1459     3.7919 C.3        1 SUBUNIT  0
   14 C14       -5.7624     9.7074     2.9867 C.3        1 SUBUNIT  0
   15 C15       -6.5627     8.6093     3.7118 C.3        1 SUBUNIT  0
   16 N16       -2.5088     9.3583     4.9545 N.3        1 SUBUNIT  0
   17 C17       -5.5849     5.1087     6.1285 C.3        1 SUBUNIT  0
   18 C18       -6.4876     5.9744     6.8809 C.1        1 SUBUNIT  0
   19 C19       -7.2265     6.6790     7.4929 C.1        1 SUBUNIT  0
   20 C20       -8.1305     7.5439     8.2428 C.3        1 SUBUNIT  0
   21 O21       -6.2732     2.1821     5.5796 O.2        1 SUBUNIT  0
   22 O22       -7.5516     1.2180     1.3595 O.2        1 SUBUNIT  0
   23 C23       -7.0890     0.2198     3.8349 C.3        1 SUBUNIT  0
   24 C24       -5.7429    -0.5051     3.8492 C.3        1 SUBUNIT  0
   25 C25       -5.3092    -0.9735     2.4598 C.3        1 SUBUNIT  0
   26 N26       -3.8537    -0.9590     2.3440 N.3        1 SUBUNIT  0
   27 C27       -3.3571     0.2742     1.7192 C.3        1 SUBUNIT  0
   28 C28       -3.6919     0.3242     0.2169 C.3        1 SUBUNIT  0
   29 C29       -3.1804    -0.9190    -0.5293 C.3        1 SUBUNIT  0
   30 C30       -3.6633    -2.1926     0.1890 C.3        1 SUBUNIT  0
   31 C31       -3.3313    -2.1680     1.6950 C.3        1 SUBUNIT  0
   32 C32       -7.3520     3.7746     0.3286 C.3        1 SUBUNIT  0
   33 C33       -1.6774    -0.9012    -0.6656 C.2        1 SUBUNIT  0
   34 N34       -1.0774    -1.8626    -1.4275 N.am       1 SUBUNIT  0
   35 C35        0.2859    -1.8715    -1.5692 C.2        1 SUBUNIT  0
   36 O36       -1.0136    -0.0550    -0.1162 O.2        1 SUBUNIT  0
   37 C37        2.3823    -0.6742    -1.8955 C.2        1 SUBUNIT  0
   38 C38        0.9837    -0.6620    -1.7481 C.2        1 SUBUNIT  0
   39 C39        3.0881    -1.8897    -1.8641 C.2        1 SUBUNIT  0
   40 C40        0.9894    -3.0894    -1.5393 C.2        1 SUBUNIT  0
   41 C41        2.3880    -3.0969    -1.6860 C.2        1 SUBUNIT  0
   42 O42        4.3978    -1.8982    -2.0012 O.3        1 SUBUNIT  0
   43 C43        5.0603    -0.6510    -2.1604 C.3        1 SUBUNIT  0
   44 H44       -3.8237     6.9459     5.0098 H          1 SUBUNIT  0
   45 H45       -4.7321     8.1797     5.8632 H          1 SUBUNIT  0
   46 H46       -3.2470     8.5191     3.2090 H          1 SUBUNIT  0
   47 H47       -3.9600    10.8845     3.2242 H          1 SUBUNIT  0
   48 H48       -4.8578    10.6392     4.7084 H          1 SUBUNIT  0
   49 H49       -5.4435     9.3385     2.0096 H          1 SUBUNIT  0
   50 H50       -6.4046    10.5664     2.7957 H          1 SUBUNIT  0
   51 H51       -7.3669     8.2457     3.0716 H          1 SUBUNIT  0
   52 H52       -7.0305     9.0232     4.6062 H          1 SUBUNIT  0
   53 H53       -1.9771    10.0647     4.4257 H          1 SUBUNIT  0
   54 H54       -2.8753     9.8028     5.8080 H          1 SUBUNIT  0
   55 H55       -5.6010     4.1055     6.5558 H          1 SUBUNIT  0
   56 H56       -4.5664     5.4887     6.2128 H          1 SUBUNIT  0
   57 H57       -9.1749     7.2350     8.2134 H          1 SUBUNIT  0
   58 H58       -8.0726     8.5607     7.8501 H          1 SUBUNIT  0
   59 H59       -7.8229     7.5741     9.2878 H          1 SUBUNIT  0
   60 H60       -7.5734     0.1512     4.8097 H          1 SUBUNIT  0
   61 H61       -7.7731    -0.2543     3.1307 H          1 SUBUNIT  0
   62 H62       -4.9723     0.1205     4.3023 H          1 SUBUNIT  0
   63 H63       -5.7613    -1.3402     4.5506 H          1 SUBUNIT  0
   64 H64       -5.6798    -1.9808     2.2610 H          1 SUBUNIT  0
   65 H65       -5.7424    -0.3373     1.6864 H          1 SUBUNIT  0
   66 H66       -2.2764     0.3308     1.8609 H          1 SUBUNIT  0
   67 H67       -3.7757     1.1413     2.2332 H          1 SUBUNIT  0
   68 H68       -4.7733     0.3971     0.0928 H          1 SUBUNIT  0
   69 H69       -3.2799     1.2322    -0.2270 H          1 SUBUNIT  0
   70 H70       -3.5971    -0.9139    -1.5371 H          1 SUBUNIT  0
   71 H71       -3.2302    -3.0800    -0.2734 H          1 SUBUNIT  0
   72 H72       -4.7410    -2.2868     0.0613 H          1 SUBUNIT  0
   73 H73       -3.7370    -3.0532     2.1855 H          1 SUBUNIT  0
   74 H74       -2.2506    -2.2051     1.8365 H          1 SUBUNIT  0
   75 H75       -8.3625     3.5489    -0.0100 H          1 SUBUNIT  0
   76 H76       -6.6561     3.2717    -0.3400 H          1 SUBUNIT  0
   77 H77       -7.1965     4.8489     0.2243 H          1 SUBUNIT  0
   78 H78       -1.6283    -2.5627    -1.8820 H          1 SUBUNIT  0
   79 H79        2.9144     0.2553    -2.0325 H          1 SUBUNIT  0
   80 H80        0.4604     0.2826    -1.7750 H          1 SUBUNIT  0
   81 H81        0.4716    -4.0286    -1.4030 H          1 SUBUNIT  0
   82 H82        2.9252    -4.0321    -1.6604 H          1 SUBUNIT  0
   83 H83        4.7368    -0.2101    -3.1022 H          1 SUBUNIT  0
   84 H84        4.8838    -0.0565    -1.2638 H          1 SUBUNIT  0
   85 H85        6.1301    -0.8398    -2.2300 H          1 SUBUNIT  0
@<TRIPOS>BOND
    1     1     5 1
    2     1    23 1
    3     2     3 1
    4     2     7 1
    5     3     1 1
    6     3    21 2
    7     4     2 2
    8     4     8 1
    9     5     6 1
   10     5    22 2
   11     6     4 1
   12     6    32 1
   13     7    17 1
   14     8     9 2
   15     9     7 1
   16     9    10 1
   17    10    11 1
   18    11    12 1
   19    11    44 1
   20    11    45 1
   21    12    13 1
   22    12    16 1
   23    12    46 1
   24    13    14 1
   25    13    47 1
   26    13    48 1
   27    14    15 1
   28    14    49 1
   29    14    50 1
   30    15    10 1
   31    15    51 1
   32    15    52 1
   33    16    53 1
   34    16    54 1
   35    17    18 1
   36    17    55 1
   37    17    56 1
   38    18    19 3
   39    19    20 1
   40    20    57 1
   41    20    58 1
   42    20    59 1
   43    23    24 1
   44    23    60 1
   45    23    61 1
   46    24    25 1
   47    24    62 1
   48    24    63 1
   49    25    26 1
   50    25    64 1
   51    25    65 1
   52    26    27 1
   53    27    28 1
   54    27    66 1
   55    27    67 1
   56    28    29 1
   57    28    68 1
   58    28    69 1
   59    29    30 1
   60    29    33 1
   61    29    70 1
   62    30    31 1
   63    30    71 1
   64    30    72 1
   65    31    26 1
   66    31    73 1
   67    31    74 1
   68    32    75 1
   69    32    76 1
   70    32    77 1
   71    33    34 1
   72    33    36 2
   73    34    35 1
   74    34    78 1
   75    35    40 2
   76    37    38 2
   77    37    79 1
   78    38    35 1
   79    38    80 1
   80    39    37 1
   81    39    42 1
   82    40    41 1
   83    40    81 1
   84    41    39 2
   85    41    82 1
   86    42    43 1
   87    43    83 1
   88    43    84 1
   89    43    85 1
@<TRIPOS>SUBSTRUCTURE
1   ****   1
@<SCITEGIC>MOL_PROPERTY
AbsoluteEnergy
SciTegic.value.StringValue
74.5331

@<SCITEGIC>MOL_PROPERTY
Activ
SciTegic.value.StringValue
120

@<SCITEGIC>MOL_PROPERTY
Angle Energy
SciTegic.value.StringValue
11.7774200439453

@<SCITEGIC>MOL_PROPERTY
Bond Energy
SciTegic.value.StringValue
2.3548800945282

@<SCITEGIC>MOL_PROPERTY
CHARMm Energy
SciTegic.value.StringValue
-16.5208702087402

@<SCITEGIC>MOL_PROPERTY
Clean Energy
SciTegic.value.StringValue
95.7005004882813

@<SCITEGIC>MOL_PROPERTY
ConfNumber
SciTegic.value.StringValue
84

@<SCITEGIC>MOL_PROPERTY
Dihedral Energy
SciTegic.value.StringValue
19.767749786377

@<SCITEGIC>MOL_PROPERTY
Electrostatic Energy
SciTegic.value.StringValue
-45.3822784423828

@<SCITEGIC>MOL_PROPERTY
Estimate
SciTegic.value.StringValue
18.2512

@<SCITEGIC>MOL_PROPERTY
FitValue
SciTegic.value.StringValue
5.86661

@<SCITEGIC>MOL_PROPERTY
Forcefield
SciTegic.value.StringValue
CHARMm

@<SCITEGIC>MOL_PROPERTY
ForcefieldBase
SciTegic.value.StringValue
CHARMm

@<SCITEGIC>MOL_PROPERTY
ForcefieldFFML
SciTegic.value.StringValue
<?xml version="1.0" encoding="UTF-8"?>
<!DOCTYPE ffml SYSTEM "Ffml.dtd">
<ffml version="1.0">
<forcefield name="CHARMm" derivedFrom="CHARMm" base="CHARMm">
<atomTypes>
</atomTypes>
<parameters>
<bond atom1="C5R" atom2="NX">
<quadratic
refValue="1.47"
forceConstant="390"/>
</bond>
<bond atom1="NX" atom2="CR56">
<quadratic
refValue="1.47"
forceConstant="390"/>
</bond>
<angle atom1="C" atom2="NX" atom3="CR56">
<quadratic
refValue="120"
forceConstant="60"/>
</angle>
<angle atom1="C5R" atom2="NX" atom3="CT">
<quadratic
refValue="120"
forceConstant="80"/>
</angle>
<angle atom1="CR56" atom2="C" atom3="NX">
<quadratic
refValue="117.5"
forceConstant="70"/>
</angle>
<angle atom1="CR56" atom2="CR56" atom3="NX">
<quadratic
refValue="126"
forceConstant="65"/>
</angle>
<angle atom1="CR56" atom2="NX" atom3="CT">
<quadratic
refValue="120"
forceConstant="80"/>
</angle>
<angle atom1="N5R" atom2="C5R" atom3="NX">
<quadratic
refValue="127"
forceConstant="70"/>
</angle>
<angle atom1="N5R" atom2="CR56" atom3="NX">
<quadratic
refValue="127"
forceConstant="70"/>
</angle>
<angle atom1="N5R" atom2="CT" atom3="CUY1">
<quadratic
refValue="110.845"
forceConstant="51"/>
</angle>
<torsion atom1="C" atom2="NX" atom3="CR56" atom4="CR56">
<multiplecos
v1="0"
v2="2.05"
v3="0"
v4="0"
v5="0"
v6="0"
gamma1="0"
gamma2="180"
gamma3="0"
gamma4="0"
gamma5="0"
gamma6="0"/>
</torsion>
<torsion atom1="C" atom2="NX" atom3="CR56" atom4="N5R">
<multiplecos
v1="0"
v2="2.05"
v3="0"
v4="0"
v5="0"
v6="0"
gamma1="0"
gamma2="180"
gamma3="0"
gamma4="0"
gamma5="0"
gamma6="0"/>
</torsion>
<torsion atom1="CT" atom2="NX" atom3="CR56" atom4="CR56">
<multiplecos
v1="0"
v2="2.05"
v3="0"
v4="0"
v5="0"
v6="0"
gamma1="0"
gamma2="180"
gamma3="0"
gamma4="0"
gamma5="0"
gamma6="0"/>
</torsion>
<torsion atom1="CT" atom2="NX" atom3="CR56" atom4="N5R">
<multiplecos
v1="0"
v2="2.05"
v3="0"
v4="0"
v5="0"
v6="0"
gamma1="0"
gamma2="180"
gamma3="0"
gamma4="0"
gamma5="0"
gamma6="0"/>
</torsion>
<improper atom1="NX" atom2="CT" atom3="CT" atom4="C5R">
<cos1
refValue="0"
forceConstant="40"
periodicity="0"/>
</improper>
</parameters>
</forcefield>
</ffml>

@<SCITEGIC>MOL_PROPERTY
HBA_1
SciTegic.value.StringValue
1

@<SCITEGIC>MOL_PROPERTY
HBA_lipid_2
SciTegic.value.StringValue
1

@<SCITEGIC>MOL_PROPERTY
HBA_lipid_3
SciTegic.value.StringValue
0

@<SCITEGIC>MOL_PROPERTY
HYDROPHOBIC_4
SciTegic.value.StringValue
1

@<SCITEGIC>MOL_PROPERTY
Hydrogen Bond Energy
SciTegic.value.StringValue
0

@<SCITEGIC>MOL_PROPERTY
Improper Energy
SciTegic.value.StringValue
0.177530005574226

@<SCITEGIC>MOL_PROPERTY
Initial Potential Energy
SciTegic.value.StringValue
12.4286098480225

@<SCITEGIC>MOL_PROPERTY
Initial RMS Gradient
SciTegic.value.StringValue
13.4698896408081

@<SCITEGIC>MOL_PROPERTY
MapNumber
SciTegic.value.StringValue
1

@<SCITEGIC>MOL_PROPERTY
MappedAtoms
SciTegic.value.StringValue
22,-7.16176,0.569794,1.47057,1.6,HBA_1.11
22,-8.97256,0.0628566,-0.866953,2.2,HBA_1.21
36,-0.920843,0.00393103,0.134104,1.6,HBA_lipid_2.11
36,-0.280441,2.81718,0.956008,2.2,HBA_lipid_2.21
43,5.2,-0.8,-2.2,1.6,HYDROPHOBIC_4.11

@<SCITEGIC>MOL_PROPERTY
MappedFeatures
SciTegic.value.StringValue
HBA_1,HBA_lipid_2,HYDROPHOBIC_4

@<SCITEGIC>MOL_PROPERTY
MappedLocations
SciTegic.value.StringValue
HBA_1.11,HBA_1.21,HBA_lipid_2.11,HBA_lipid_2.21,HYDROPHOBIC_4.11

@<SCITEGIC>MOL_PROPERTY
MappingID
SciTegic.value.StringValue
1

@<SCITEGIC>MOL_PROPERTY
Minimization Criteria
SciTegic.value.StringValue
CONJUG> Minimization exiting with gradient tolerance ( 0.0100000) satisfied.

@<SCITEGIC>MOL_PROPERTY
PartialChargeMethod
SciTegic.value.StringValue
MomanyRone

@<SCITEGIC>MOL_PROPERTY
Pharmprint
SciTegic.value.StringValue
'1101'

@<SCITEGIC>MOL_PROPERTY
Pharmtype
SciTegic.value.StringValue
3

@<SCITEGIC>MOL_PROPERTY
Potential Energy
SciTegic.value.StringValue
-16.5208702087402

@<SCITEGIC>MOL_PROPERTY
RMS Gradient
SciTegic.value.StringValue
0.00982999987900257

@<SCITEGIC>MOL_PROPERTY
RelativeEnergy
SciTegic.value.StringValue
10.0461

@<SCITEGIC>MOL_PROPERTY
Solvation Free Energy
SciTegic.value.StringValue
0

@<SCITEGIC>MOL_PROPERTY
Uncert
SciTegic.value.StringValue
1.5

@<SCITEGIC>MOL_PROPERTY
Urey-Bradley Energy
SciTegic.value.StringValue
0

@<SCITEGIC>MOL_PROPERTY
UseResidueTemplateCharge
SciTegic.value.StringValue
True

@<SCITEGIC>MOL_PROPERTY
Van der Waals Energy
SciTegic.value.StringValue
-5.21615982055664

@<SCITEGIC>MOL_PROPERTY
Error
SciTegic.value.StringValue
-6.57491014289471

@<SCITEGIC>MOL_PROPERTY
logActiv
SciTegic.value.StringValue
2.07918124604762

@<SCITEGIC>MOL_PROPERTY
logEstimate
SciTegic.value.StringValue
1.26129142420319

@<SCITEGIC>ATOM_PROPERTY
Formal Charge
SciTegic.value.StringValue
1 0
2 0
3 0
4 0
5 0
6 0
7 0
8 0
9 0
10 0
11 0
12 0
13 0
14 0
15 0
16 0
17 0
18 0
19 0
20 0
21 0
22 0
23 0
24 0
25 0
26 0
27 0
28 0
29 0
30 0
31 0
32 0
33 0
34 0
35 0
36 0
37 0
38 0
39 0
40 0
41 0
42 0
43 0
44 0
45 0
46 0
47 0
48 0
49 0
50 0
51 0
52 0
53 0
54 0
55 0
56 0
57 0
58 0
59 0
60 0
61 0
62 0
63 0
64 0
65 0
66 0
67 0
68 0
69 0
70 0
71 0
72 0
73 0
74 0
75 0
76 0
77 0
78 0
79 0
80 0
81 0
82 0
83 0
84 0
85 0

@<SCITEGIC>ATOM_PROPERTY
pdb_tempFactor
SciTegic.value.DoubleValue
1 0
2 0
3 0
4 0
5 0
6 0
7 0
8 0
9 0
10 0
11 0
12 0
13 0
14 0
15 0
16 0
17 0
18 0
19 0
20 0
21 0
22 0
23 0
24 0
25 0
26 0
27 0
28 0
29 0
30 0
31 0
32 0
33 0
34 0
35 0
36 0
37 0
38 0
39 0
40 0
41 0
42 0
43 0
44 0
45 0
46 0
47 0
48 0
49 0
50 0
51 0
52 0
53 0
54 0
55 0
56 0
57 0
58 0
59 0
60 0
61 0
62 0
63 0
64 0
65 0
66 0
67 0
68 0
69 0
70 0
71 0
72 0
73 0
74 0
75 0
76 0
77 0
78 0
79 0
80 0
81 0
82 0
83 0
84 0
85 0

@<SCITEGIC>ATOM_PROPERTY
pdb_occupancy
SciTegic.value.DoubleValue
1 1
2 1
3 1
4 1
5 1
6 1
7 1
8 1
9 1
10 1
11 1
12 1
13 1
14 1
15 1
16 1
17 1
18 1
19 1
20 1
21 1
22 1
23 1
24 1
25 1
26 1
27 1
28 1
29 1
30 1
31 1
32 1
33 1
34 1
35 1
36 1
37 1
38 1
39 1
40 1
41 1
42 1
43 1
44 1
45 1
46 1
47 1
48 1
49 1
50 1
51 1
52 1
53 1
54 1
55 1
56 1
57 1
58 1
59 1
60 1
61 1
62 1
63 1
64 1
65 1
66 1
67 1
68 1
69 1
70 1
71 1
72 1
73 1
74 1
75 1
76 1
77 1
78 1
79 1
80 1
81 1
82 1
83 1
84 1
85 1

@<TRIPOS>MOLECULE
dpp4_14
57  61  1  0  0
SMALL
FORMAL_CHARGES
@<TRIPOS>ATOM
    1 N1        -3.3273    -0.6329    -0.4426 N.am       1 SUBUNIT  0
    2 C2        -3.7799    -1.8580    -0.9481 C.2        1 SUBUNIT  0
    3 N3        -3.0189    -2.8627    -1.3031 N.2        1 SUBUNIT  0
    4 C4        -1.5462    -2.6671    -1.1519 C.2        1 SUBUNIT  0
    5 C5        -1.0841    -1.4841    -0.6642 C.2        1 SUBUNIT  0
    6 C6        -1.9759    -0.3817    -0.2762 C.2        1 SUBUNIT  0
    7 N7         0.3135    -1.6359    -0.6512 N.pl3      1 SUBUNIT  0
    8 C8        -0.5666    -3.5421    -1.4446 C.2        1 SUBUNIT  0
    9 C9         0.6473    -2.9271    -1.1431 C.2        1 SUBUNIT  0
   10 N10        1.9963    -3.5005    -1.2987 N.pl3      1 SUBUNIT  0
   11 C11        2.5128    -3.8837    -2.6333 C.3        1 SUBUNIT  0
   12 C12        3.0719    -5.3156    -2.6209 C.3        1 SUBUNIT  0
   13 N13        3.9720    -5.4745    -1.4486 N.pl3      1 SUBUNIT  1
   14 C14        3.4375    -5.1396    -0.0999 C.3        1 SUBUNIT  0
   15 C15        2.8772    -3.7088    -0.1269 C.3        1 SUBUNIT  0
   16 C16       -0.7322    -4.8723    -1.9744 C.1        1 SUBUNIT  0
   17 O17       -1.5460     0.6611     0.1559 O.2        1 SUBUNIT  0
   18 C18        1.2739    -0.6122    -0.2020 C.3        1 SUBUNIT  0
   19 C19        2.5492    -0.7475    -0.8988 C.1        1 SUBUNIT  0
   20 C20        3.5888    -0.8588    -1.4677 C.1        1 SUBUNIT  0
   21 C21        4.8649    -0.9937    -2.1667 C.3        1 SUBUNIT  0
   22 N22       -0.8669    -5.9437    -2.4002 N.1        1 SUBUNIT  0
   23 H23        2.2589    -6.0397    -2.5455 H          1 SUBUNIT  0
   24 C24        5.1143    -5.8761    -1.5851 C.2        1 SUBUNIT  0
   25 C25       -4.3126     0.4025    -0.0862 C.3        1 SUBUNIT  0
   26 C26       -4.8989     0.1583     1.2404 C.2        1 SUBUNIT  0
   27 C27       -4.5927    -0.1385     3.5973 C.2        1 SUBUNIT  0
   28 N28       -4.0592     0.0886     2.3382 N.2        1 SUBUNIT  0
   29 C29       -6.0099    -0.3003     3.7522 C.2        1 SUBUNIT  0
   30 N30       -6.2700     0.0080     1.3525 N.2        1 SUBUNIT  0
   31 C31       -6.8325    -0.2227     2.5957 C.2        1 SUBUNIT  0
   32 C32       -3.7607    -0.2178     4.7409 C.2        1 SUBUNIT  0
   33 C33       -4.3244    -0.4481     6.0177 C.2        1 SUBUNIT  0
   34 C34       -6.5701    -0.5319     5.0329 C.2        1 SUBUNIT  0
   35 C35       -5.7228    -0.6040     6.1639 C.2        1 SUBUNIT  0
   36 H36       -4.8491    -1.9973    -1.0565 H          1 SUBUNIT  0
   37 H37        3.3053    -3.1812    -2.9035 H          1 SUBUNIT  0
   38 H38        1.7344    -3.7895    -3.3909 H          1 SUBUNIT  0
   39 H39        3.5965    -5.5219    -3.5559 H          1 SUBUNIT  0
   40 H40        2.6507    -5.8526     0.1545 H          1 SUBUNIT  0
   41 H41        4.2095    -5.2308     0.6667 H          1 SUBUNIT  0
   42 H42        3.6988    -2.9946    -0.1874 H          1 SUBUNIT  0
   43 H43        2.3436    -3.4992     0.8016 H          1 SUBUNIT  0
   44 H44        1.4331    -0.7113     0.8718 H          1 SUBUNIT  0
   45 H45        0.8617     0.3796    -0.3879 H          1 SUBUNIT  0
   46 H46        4.7117    -0.8399    -3.2355 H          1 SUBUNIT  0
   47 H47        5.3016    -1.9666    -1.9378 H          1 SUBUNIT  0
   48 H48        5.5529    -0.2273    -1.8152 H          1 SUBUNIT  0
   49 H49        5.7856    -6.0035    -0.7497 H          1 SUBUNIT  0
   50 H50        5.4864    -6.1185    -2.5692 H          1 SUBUNIT  0
   51 H51       -3.8263     1.3780    -0.0947 H          1 SUBUNIT  0
   52 H52       -5.1045     0.4173    -0.8358 H          1 SUBUNIT  0
   53 H53       -7.9050    -0.3387     2.6727 H          1 SUBUNIT  0
   54 H54       -2.6906    -0.1009     4.6489 H          1 SUBUNIT  0
   55 H55       -3.6821    -0.5031     6.8846 H          1 SUBUNIT  0
   56 H56       -7.6352    -0.6546     5.1597 H          1 SUBUNIT  0
   57 H57       -6.1456    -0.7791     7.1416 H          1 SUBUNIT  0
@<TRIPOS>BOND
    1     1     2 1
    2     1     6 1
    3     1    25 1
    4     2     3 2
    5     2    36 1
    6     3     4 1
    7     4     5 2
    8     4     8 1
    9     5     6 1
   10     5     7 1
   11     6    17 2
   12     7    18 1
   13     8     9 2
   14     8    16 1
   15     9     7 1
   16     9    10 1
   17    10    11 1
   18    11    12 1
   19    11    37 1
   20    11    38 1
   21    12    13 1
   22    12    23 1
   23    12    39 1
   24    13    14 1
   25    13    24 2
   26    14    15 1
   27    14    40 1
   28    14    41 1
   29    15    10 1
   30    15    42 1
   31    15    43 1
   32    16    22 3
   33    18    19 1
   34    18    44 1
   35    18    45 1
   36    19    20 3
   37    20    21 1
   38    21    46 1
   39    21    47 1
   40    21    48 1
   41    24    49 1
   42    24    50 1
   43    25    26 1
   44    25    51 1
   45    25    52 1
   46    26    30 2
   47    27    28 2
   48    27    32 1
   49    28    26 1
   50    29    27 1
   51    29    34 1
   52    30    31 1
   53    31    29 2
   54    31    53 1
   55    32    54 1
   56    33    32 2
   57    33    55 1
   58    34    35 2
   59    34    56 1
   60    35    33 1
   61    35    57 1
@<TRIPOS>SUBSTRUCTURE
1   ****   1
@<SCITEGIC>MOL_PROPERTY
AbsoluteEnergy
SciTegic.value.StringValue
120.177

@<SCITEGIC>MOL_PROPERTY
Activ
SciTegic.value.StringValue
45

@<SCITEGIC>MOL_PROPERTY
Angle Energy
SciTegic.value.StringValue
15.8287696838379

@<SCITEGIC>MOL_PROPERTY
Bond Energy
SciTegic.value.StringValue
2.30883002281189

@<SCITEGIC>MOL_PROPERTY
CHARMm Energy
SciTegic.value.StringValue
14.9067602157593

@<SCITEGIC>MOL_PROPERTY
Clean Energy
SciTegic.value.StringValue
79.0458908081055

@<SCITEGIC>MOL_PROPERTY
ConfNumber
SciTegic.value.StringValue
45

@<SCITEGIC>MOL_PROPERTY
Dihedral Energy
SciTegic.value.StringValue
5.2798900604248

@<SCITEGIC>MOL_PROPERTY
Electrostatic Energy
SciTegic.value.StringValue
-14.3219499588013

@<SCITEGIC>MOL_PROPERTY
Estimate
SciTegic.value.StringValue
40.1258

@<SCITEGIC>MOL_PROPERTY
FitValue
SciTegic.value.StringValue
5.52448

@<SCITEGIC>MOL_PROPERTY
Forcefield
SciTegic.value.StringValue
CHARMm

@<SCITEGIC>MOL_PROPERTY
ForcefieldBase
SciTegic.value.StringValue
CHARMm

@<SCITEGIC>MOL_PROPERTY
ForcefieldFFML
SciTegic.value.StringValue
<?xml version="1.0" encoding="UTF-8"?>
<!DOCTYPE ffml SYSTEM "Ffml.dtd">
<ffml version="1.0">
<forcefield name="CHARMm" derivedFrom="CHARMm" base="CHARMm">
<atomTypes>
</atomTypes>
<parameters>
<bond atom1="C5R" atom2="CUY2">
<quadratic
refValue="1.451"
forceConstant="342.5"/>
</bond>
<bond atom1="C5R" atom2="NX">
<quadratic
refValue="1.47"
forceConstant="390"/>
</bond>
<angle atom1="C5R" atom2="C5R" atom3="CUY2">
<quadratic
refValue="117.083"
forceConstant="72.5"/>
</angle>
<angle atom1="C5R" atom2="C5R" atom3="NX">
<quadratic
refValue="126"
forceConstant="65"/>
</angle>
<angle atom1="C5R" atom2="CUY2" atom3="N">
<quadratic
refValue="180"
forceConstant="44"/>
</angle>
<angle atom1="C5R" atom2="NX" atom3="CT">
<quadratic
refValue="120"
forceConstant="80"/>
</angle>
<angle atom1="CR56" atom2="C5R" atom3="CUY2">
<quadratic
refValue="119.154"
forceConstant="72.3077"/>
</angle>
<angle atom1="N5R" atom2="C5R" atom3="NX">
<quadratic
refValue="127"
forceConstant="70"/>
</angle>
<angle atom1="N5R" atom2="CT" atom3="CUY1">
<quadratic
refValue="110.845"
forceConstant="51"/>
</angle>
<angle atom1="NP" atom2="CR56" atom3="C5R">
<quadratic
refValue="126"
forceConstant="65"/>
</angle>
<angle atom1="NX" atom2="C" atom3="CR56">
<quadratic
refValue="117.5"
forceConstant="70"/>
</angle>
<angle atom1="NX" atom2="C" atom3="HA">
<quadratic
refValue="110.4"
forceConstant="55"/>
</angle>
<torsion atom1="C5R" atom2="C5R" atom3="CUY2" atom4="N">
<multiplecos
v1="0"
v2="0"
v3="0"
v4="0"
v5="0"
v6="0"
gamma1="0"
gamma2="0"
gamma3="0"
gamma4="0"
gamma5="0"
gamma6="0"/>
</torsion>
<torsion atom1="CR56" atom2="C5R" atom3="CUY2" atom4="N">
<multiplecos
v1="0"
v2="0"
v3="0"
v4="0"
v5="0"
v6="0"
gamma1="0"
gamma2="0"
gamma3="0"
gamma4="0"
gamma5="0"
gamma6="0"/>
</torsion>
<improper atom1="NX" atom2="CT" atom3="CT" atom4="C5R">
<cos1
refValue="0"
forceConstant="40"
periodicity="0"/>
</improper>
</parameters>
</forcefield>
</ffml>

@<SCITEGIC>MOL_PROPERTY
HBA_1
SciTegic.value.StringValue
1

@<SCITEGIC>MOL_PROPERTY
HBA_lipid_2
SciTegic.value.StringValue
1

@<SCITEGIC>MOL_PROPERTY
HBA_lipid_3
SciTegic.value.StringValue
0

@<SCITEGIC>MOL_PROPERTY
HYDROPHOBIC_4
SciTegic.value.StringValue
1

@<SCITEGIC>MOL_PROPERTY
Hydrogen Bond Energy
SciTegic.value.StringValue
0

@<SCITEGIC>MOL_PROPERTY
Improper Energy
SciTegic.value.StringValue
0.346909999847412

@<SCITEGIC>MOL_PROPERTY
Initial Potential Energy
SciTegic.value.StringValue
62.1196517944336

@<SCITEGIC>MOL_PROPERTY
Initial RMS Gradient
SciTegic.value.StringValue
29.0604991912842

@<SCITEGIC>MOL_PROPERTY
MapNumber
SciTegic.value.StringValue
1

@<SCITEGIC>MOL_PROPERTY
MappedAtoms
SciTegic.value.StringValue
30,-7.16176,0.569794,1.47057,1.6,HBA_1.11
30,-8.97256,0.0628566,-0.866953,2.2,HBA_1.21
17,-0.920843,0.00393103,0.134104,1.6,HBA_lipid_2.11
17,-0.280441,2.81718,0.956008,2.2,HBA_lipid_2.21
21,5.2,-0.8,-2.2,1.6,HYDROPHOBIC_4.11

@<SCITEGIC>MOL_PROPERTY
MappedFeatures
SciTegic.value.StringValue
HBA_1,HBA_lipid_2,HYDROPHOBIC_4

@<SCITEGIC>MOL_PROPERTY
MappedLocations
SciTegic.value.StringValue
HBA_1.11,HBA_1.21,HBA_lipid_2.11,HBA_lipid_2.21,HYDROPHOBIC_4.11

@<SCITEGIC>MOL_PROPERTY
MappingID
SciTegic.value.StringValue
1

@<SCITEGIC>MOL_PROPERTY
Minimization Criteria
SciTegic.value.StringValue
CONJUG> Minimization exiting with gradient tolerance ( 0.0100000) satisfied.

@<SCITEGIC>MOL_PROPERTY
PartialChargeMethod
SciTegic.value.StringValue
MomanyRone

@<SCITEGIC>MOL_PROPERTY
Pharmprint
SciTegic.value.StringValue
'1101'

@<SCITEGIC>MOL_PROPERTY
Pharmtype
SciTegic.value.StringValue
3

@<SCITEGIC>MOL_PROPERTY
Potential Energy
SciTegic.value.StringValue
14.9067602157593

@<SCITEGIC>MOL_PROPERTY
RMS Gradient
SciTegic.value.StringValue
0.0099499998614192

@<SCITEGIC>MOL_PROPERTY
RelativeEnergy
SciTegic.value.StringValue
11.0167

@<SCITEGIC>MOL_PROPERTY
Solvation Free Energy
SciTegic.value.StringValue
0

@<SCITEGIC>MOL_PROPERTY
Uncert
SciTegic.value.StringValue
1.5

@<SCITEGIC>MOL_PROPERTY
Urey-Bradley Energy
SciTegic.value.StringValue
0

@<SCITEGIC>MOL_PROPERTY
UseResidueTemplateCharge
SciTegic.value.StringValue
True

@<SCITEGIC>MOL_PROPERTY
Van der Waals Energy
SciTegic.value.StringValue
5.46432018280029

@<SCITEGIC>MOL_PROPERTY
Error
SciTegic.value.StringValue
-1.12147296751716

@<SCITEGIC>MOL_PROPERTY
logActiv
SciTegic.value.StringValue
1.65321251377534

@<SCITEGIC>MOL_PROPERTY
logEstimate
SciTegic.value.StringValue
1.6034237041574

@<SCITEGIC>ATOM_PROPERTY
Formal Charge
SciTegic.value.StringValue
1 0
2 0
3 0
4 0
5 0
6 0
7 0
8 0
9 0
10 0
11 0
12 0
13 +1
14 0
15 0
16 0
17 0
18 0
19 0
20 0
21 0
22 0
23 0
24 0
25 0
26 0
27 0
28 0
29 0
30 0
31 0
32 0
33 0
34 0
35 0
36 0
37 0
38 0
39 0
40 0
41 0
42 0
43 0
44 0
45 0
46 0
47 0
48 0
49 0
50 0
51 0
52 0
53 0
54 0
55 0
56 0
57 0

@<SCITEGIC>ATOM_PROPERTY
pdb_tempFactor
SciTegic.value.DoubleValue
1 0
2 0
3 0
4 0
5 0
6 0
7 0
8 0
9 0
10 0
11 0
12 0
13 0
14 0
15 0
16 0
17 0
18 0
19 0
20 0
21 0
22 0
23 0
24 0
25 0
26 0
27 0
28 0
29 0
30 0
31 0
32 0
33 0
34 0
35 0
36 0
37 0
38 0
39 0
40 0
41 0
42 0
43 0
44 0
45 0
46 0
47 0
48 0
49 0
50 0
51 0
52 0
53 0
54 0
55 0
56 0
57 0

@<SCITEGIC>ATOM_PROPERTY
pdb_occupancy
SciTegic.value.DoubleValue
1 1
2 1
3 1
4 1
5 1
6 1
7 1
8 1
9 1
10 1
11 1
12 1
13 1
14 1
15 1
16 1
17 1
18 1
19 1
20 1
21 1
22 1
23 1
24 1
25 1
26 1
27 1
28 1
29 1
30 1
31 1
32 1
33 1
34 1
35 1
36 1
37 1
38 1
39 1
40 1
41 1
42 1
43 1
44 1
45 1
46 1
47 1
48 1
49 1
50 1
51 1
52 1
53 1
54 1
55 1
56 1
57 1

@<TRIPOS>MOLECULE
dpp4_23
56  59  1  0  0
SMALL
FORMAL_CHARGES
@<TRIPOS>ATOM
    1 N1         1.9416     1.5551     2.2698 N.am       1 SUBUNIT  0
    2 N2         3.8275     2.6713     1.2554 N.am       1 SUBUNIT  0
    3 C3         3.1847     1.5027     1.6557 C.2        1 SUBUNIT  0
    4 C4         3.2437     3.9164     1.4621 C.2        1 SUBUNIT  0
    5 C5         1.3265     2.7700     2.4937 C.2        1 SUBUNIT  0
    6 C6         2.0305     3.9928     2.0574 C.2        1 SUBUNIT  0
    7 C7         1.2725     0.3079     2.6884 C.3        1 SUBUNIT  0
    8 C8         0.6979    -0.4406     1.5046 C.2        1 SUBUNIT  0
    9 C9         0.9247    -1.7425     1.0626 C.2        1 SUBUNIT  0
   10 N10        0.1433    -1.8712    -0.0411 N.pl3      1 SUBUNIT  0
   11 N11       -0.5826    -0.7699    -0.3677 N.2        1 SUBUNIT  0
   12 N12       -0.1884     0.0607     0.6242 N.2        1 SUBUNIT  0
   13 O13        0.2427     2.8399     3.0282 O.2        1 SUBUNIT  0
   14 O14        3.7132     0.4301     1.4640 O.2        1 SUBUNIT  0
   15 N15        3.8796     5.0638     1.0675 N.pl3      1 SUBUNIT  0
   16 C16        5.3074     5.2975     1.3877 C.3        1 SUBUNIT  0
   17 C17        5.5100     6.6819     2.0280 C.3        1 SUBUNIT  0
   18 C18        4.8574     7.8017     1.1990 C.3        1 SUBUNIT  0
   19 C19        3.3671     7.5023     0.9551 C.3        1 SUBUNIT  0
   20 C20        3.1619     6.1168     0.3081 C.3        1 SUBUNIT  0
   21 N21        2.7768     8.5387     0.1180 N.3        1 SUBUNIT  0
   22 C22        5.1535     2.5603     0.6013 C.3        1 SUBUNIT  0
   23 C23        5.2088     1.4214    -0.3126 C.1        1 SUBUNIT  0
   24 C24        5.2562     0.4951    -1.0562 C.1        1 SUBUNIT  0
   25 C25        5.3111    -0.6408    -1.9703 C.3        1 SUBUNIT  0
   26 C26        0.0837    -3.0160    -0.7703 C.2        1 SUBUNIT  0
   27 C27        0.1437    -4.1218    -2.9438 C.2        1 SUBUNIT  0
   28 C28        0.2041    -2.9482    -2.1727 C.2        1 SUBUNIT  0
   29 C29       -0.0390    -5.3664    -2.3198 C.2        1 SUBUNIT  0
   30 C30       -0.0968    -4.2678    -0.1440 C.2        1 SUBUNIT  0
   31 C31       -0.1582    -5.4374    -0.9212 C.2        1 SUBUNIT  0
   32 F32       -0.0975    -6.4768    -3.0514 F          1 SUBUNIT  0
   33 F33       -0.2131    -4.3701     1.1806 F          1 SUBUNIT  0
   34 H34        1.5525     4.9496     2.2310 H          1 SUBUNIT  0
   35 H35        0.4739     0.5465     3.3914 H          1 SUBUNIT  0
   36 H36        1.9914    -0.3292     3.2058 H          1 SUBUNIT  0
   37 H37        1.5735    -2.4999     1.4861 H          1 SUBUNIT  0
   38 H38        5.6848     4.5156     2.0484 H          1 SUBUNIT  0
   39 H39        5.8781     5.2328     0.4605 H          1 SUBUNIT  0
   40 H40        5.0837     6.6819     3.0325 H          1 SUBUNIT  0
   41 H41        6.5750     6.8806     2.1491 H          1 SUBUNIT  0
   42 H42        4.9797     8.7585     1.7101 H          1 SUBUNIT  0
   43 H43        5.3819     7.8875     0.2432 H          1 SUBUNIT  0
   44 H44        2.8516     7.5172     1.9173 H          1 SUBUNIT  0
   45 H45        2.0988     5.8783     0.2438 H          1 SUBUNIT  0
   46 H46        3.5497     6.1158    -0.7116 H          1 SUBUNIT  0
   47 H47        2.8989     9.4460     0.5909 H          1 SUBUNIT  0
   48 H48        3.2968     8.5690    -0.7717 H          1 SUBUNIT  0
   49 H49        5.3608     3.4776     0.0528 H          1 SUBUNIT  0
   50 H50        5.9208     2.4497     1.3682 H          1 SUBUNIT  0
   51 H51        5.1582    -1.5653    -1.4104 H          1 SUBUNIT  0
   52 H52        4.5788    -0.5061    -2.7655 H          1 SUBUNIT  0
   53 H53        6.2974    -0.6902    -2.4296 H          1 SUBUNIT  0
   54 H54        0.2389    -4.0622    -4.0180 H          1 SUBUNIT  0
   55 H55        0.3450    -2.0000    -2.6748 H          1 SUBUNIT  0
   56 H56       -0.2989    -6.3971    -0.4408 H          1 SUBUNIT  0
@<TRIPOS>BOND
    1     1     5 1
    2     1     7 1
    3     2     3 1
    4     2    22 1
    5     3     1 1
    6     3    14 2
    7     4     2 1
    8     4    15 1
    9     5     6 1
   10     5    13 2
   11     6     4 2
   12     6    34 1
   13     7     8 1
   14     7    35 1
   15     7    36 1
   16     9     8 2
   17     9    10 1
   18     9    37 1
   19    10    11 1
   20    10    26 1
   21    11    12 2
   22    12     8 1
   23    15    16 1
   24    16    17 1
   25    16    38 1
   26    16    39 1
   27    17    18 1
   28    17    40 1
   29    17    41 1
   30    18    19 1
   31    18    42 1
   32    18    43 1
   33    19    20 1
   34    19    21 1
   35    19    44 1
   36    20    15 1
   37    20    45 1
   38    20    46 1
   39    21    47 1
   40    21    48 1
   41    22    23 1
   42    22    49 1
   43    22    50 1
   44    23    24 3
   45    24    25 1
   46    25    51 1
   47    25    52 1
   48    25    53 1
   49    26    30 2
   50    27    28 2
   51    27    54 1
   52    28    26 1
   53    28    55 1
   54    29    27 1
   55    29    32 1
   56    30    31 1
   57    30    33 1
   58    31    29 2
   59    31    56 1
@<TRIPOS>SUBSTRUCTURE
1   ****   1
@<SCITEGIC>MOL_PROPERTY
AbsoluteEnergy
SciTegic.value.StringValue
79.8518

@<SCITEGIC>MOL_PROPERTY
Activ
SciTegic.value.StringValue
243.669998168945

@<SCITEGIC>MOL_PROPERTY
Angle Energy
SciTegic.value.StringValue
12.7364597320557

@<SCITEGIC>MOL_PROPERTY
Bond Energy
SciTegic.value.StringValue
2.2155499458313

@<SCITEGIC>MOL_PROPERTY
CHARMm Energy
SciTegic.value.StringValue
-18.3998794555664

@<SCITEGIC>MOL_PROPERTY
Clean Energy
SciTegic.value.StringValue
62.8123741149902

@<SCITEGIC>MOL_PROPERTY
ConfNumber
SciTegic.value.StringValue
16

@<SCITEGIC>MOL_PROPERTY
Dihedral Energy
SciTegic.value.StringValue
9.15450000762939

@<SCITEGIC>MOL_PROPERTY
Electrostatic Energy
SciTegic.value.StringValue
-43.6396102905273

@<SCITEGIC>MOL_PROPERTY
Estimate
SciTegic.value.StringValue
56.2394

@<SCITEGIC>MOL_PROPERTY
FitValue
SciTegic.value.StringValue
5.37786

@<SCITEGIC>MOL_PROPERTY
Forcefield
SciTegic.value.StringValue
CHARMm

@<SCITEGIC>MOL_PROPERTY
ForcefieldBase
SciTegic.value.StringValue
CHARMm

@<SCITEGIC>MOL_PROPERTY
ForcefieldFFML
SciTegic.value.StringValue
<?xml version="1.0" encoding="UTF-8"?>
<!DOCTYPE ffml SYSTEM "Ffml.dtd">
<ffml version="1.0">
<forcefield name="CHARMm" derivedFrom="CHARMm" base="CHARMm">
<atomTypes>
</atomTypes>
<parameters>
<bond atom1="N5R" atom2="C6RP">
<quadratic
refValue="1.368"
forceConstant="394.267"/>
</bond>
<angle atom1="C5R" atom2="N5R" atom3="C6RP">
<quadratic
refValue="116"
forceConstant="70"/>
</angle>
<angle atom1="N5R" atom2="C6RP" atom3="C6R">
<quadratic
refValue="120"
forceConstant="70"/>
</angle>
<angle atom1="N5R" atom2="N5R" atom3="C6RP">
<quadratic
refValue="122.8"
forceConstant="70"/>
</angle>
<angle atom1="NX" atom2="CT" atom3="CUY1">
<quadratic
refValue="110.334"
forceConstant="64.0769"/>
</angle>
<angle atom1="NX" atom2="CUA1" atom3="NX">
<quadratic
refValue="120"
forceConstant="60"/>
</angle>
<torsion atom1="C5R" atom2="N5R" atom3="C6RP" atom4="C6R">
<multiplecos
v1="0"
v2="2.5"
v3="0"
v4="0"
v5="0"
v6="0"
gamma1="0"
gamma2="180"
gamma3="0"
gamma4="0"
gamma5="0"
gamma6="0"/>
</torsion>
<torsion atom1="N5R" atom2="N5R" atom3="C6RP" atom4="C6R">
<multiplecos
v1="0"
v2="2.5"
v3="0"
v4="0"
v5="0"
v6="0"
gamma1="0"
gamma2="180"
gamma3="0"
gamma4="0"
gamma5="0"
gamma6="0"/>
</torsion>
</parameters>
</forcefield>
</ffml>

@<SCITEGIC>MOL_PROPERTY
HBA_1
SciTegic.value.StringValue
0

@<SCITEGIC>MOL_PROPERTY
HBA_lipid_2
SciTegic.value.StringValue
1

@<SCITEGIC>MOL_PROPERTY
HBA_lipid_3
SciTegic.value.StringValue
1

@<SCITEGIC>MOL_PROPERTY
HYDROPHOBIC_4
SciTegic.value.StringValue
1

@<SCITEGIC>MOL_PROPERTY
Hydrogen Bond Energy
SciTegic.value.StringValue
0

@<SCITEGIC>MOL_PROPERTY
Improper Energy
SciTegic.value.StringValue
0.228990003466606

@<SCITEGIC>MOL_PROPERTY
Initial Potential Energy
SciTegic.value.StringValue
15.7277803421021

@<SCITEGIC>MOL_PROPERTY
Initial RMS Gradient
SciTegic.value.StringValue
16.2032299041748

@<SCITEGIC>MOL_PROPERTY
MapNumber
SciTegic.value.StringValue
1

@<SCITEGIC>MOL_PROPERTY
MappedAtoms
SciTegic.value.StringValue
12,-0.920843,0.00393103,0.134104,1.6,HBA_lipid_2.11
12,-0.280441,2.81718,0.956008,2.2,HBA_lipid_2.21
14,3.71757,0.288964,2.39121,1.6,HBA_lipid_3.11
14,5.86753,-1.20368,0.925037,2.2,HBA_lipid_3.21
25,5.2,-0.8,-2.2,1.6,HYDROPHOBIC_4.11

@<SCITEGIC>MOL_PROPERTY
MappedFeatures
SciTegic.value.StringValue
HBA_lipid_2,HBA_lipid_3,HYDROPHOBIC_4

@<SCITEGIC>MOL_PROPERTY
MappedLocations
SciTegic.value.StringValue
HBA_lipid_2.11,HBA_lipid_2.21,HBA_lipid_3.11,HBA_lipid_3.21,HYDROPHOBIC_4.11

@<SCITEGIC>MOL_PROPERTY
MappingID
SciTegic.value.StringValue
1

@<SCITEGIC>MOL_PROPERTY
Minimization Criteria
SciTegic.value.StringValue
CONJUG> Minimization exiting with gradient tolerance ( 0.0100000) satisfied.

@<SCITEGIC>MOL_PROPERTY
PartialChargeMethod
SciTegic.value.StringValue
MomanyRone

@<SCITEGIC>MOL_PROPERTY
Pharmprint
SciTegic.value.StringValue
'0111'

@<SCITEGIC>MOL_PROPERTY
Pharmtype
SciTegic.value.StringValue
3

@<SCITEGIC>MOL_PROPERTY
Potential Energy
SciTegic.value.StringValue
-18.3998794555664

@<SCITEGIC>MOL_PROPERTY
RMS Gradient
SciTegic.value.StringValue
0.00872999988496304

@<SCITEGIC>MOL_PROPERTY
RelativeEnergy
SciTegic.value.StringValue
2.07274

@<SCITEGIC>MOL_PROPERTY
Solvation Free Energy
SciTegic.value.StringValue
0

@<SCITEGIC>MOL_PROPERTY
Uncert
SciTegic.value.StringValue
1.5

@<SCITEGIC>MOL_PROPERTY
Urey-Bradley Energy
SciTegic.value.StringValue
0

@<SCITEGIC>MOL_PROPERTY
UseResidueTemplateCharge
SciTegic.value.StringValue
True

@<SCITEGIC>MOL_PROPERTY
Van der Waals Energy
SciTegic.value.StringValue
0.904229998588562

@<SCITEGIC>MOL_PROPERTY
Error
SciTegic.value.StringValue
-4.33272755699643

@<SCITEGIC>MOL_PROPERTY
logActiv
SciTegic.value.StringValue
2.38680206003504

@<SCITEGIC>MOL_PROPERTY
logEstimate
SciTegic.value.StringValue
1.75004067868888

@<SCITEGIC>ATOM_PROPERTY
Formal Charge
SciTegic.value.StringValue
1 0
2 0
3 0
4 0
5 0
6 0
7 0
8 0
9 0
10 0
11 0
12 0
13 0
14 0
15 0
16 0
17 0
18 0
19 0
20 0
21 0
22 0
23 0
24 0
25 0
26 0
27 0
28 0
29 0
30 0
31 0
32 0
33 0
34 0
35 0
36 0
37 0
38 0
39 0
40 0
41 0
42 0
43 0
44 0
45 0
46 0
47 0
48 0
49 0
50 0
51 0
52 0
53 0
54 0
55 0
56 0

@<SCITEGIC>ATOM_PROPERTY
pdb_tempFactor
SciTegic.value.DoubleValue
1 0
2 0
3 0
4 0
5 0
6 0
7 0
8 0
9 0
10 0
11 0
12 0
13 0
14 0
15 0
16 0
17 0
18 0
19 0
20 0
21 0
22 0
23 0
24 0
25 0
26 0
27 0
28 0
29 0
30 0
31 0
32 0
33 0
34 0
35 0
36 0
37 0
38 0
39 0
40 0
41 0
42 0
43 0
44 0
45 0
46 0
47 0
48 0
49 0
50 0
51 0
52 0
53 0
54 0
55 0
56 0

@<SCITEGIC>ATOM_PROPERTY
pdb_occupancy
SciTegic.value.DoubleValue
1 1
2 1
3 1
4 1
5 1
6 1
7 1
8 1
9 1
10 1
11 1
12 1
13 1
14 1
15 1
16 1
17 1
18 1
19 1
20 1
21 1
22 1
23 1
24 1
25 1
26 1
27 1
28 1
29 1
30 1
31 1
32 1
33 1
34 1
35 1
36 1
37 1
38 1
39 1
40 1
41 1
42 1
43 1
44 1
45 1
46 1
47 1
48 1
49 1
50 1
51 1
52 1
53 1
54 1
55 1
56 1

@<TRIPOS>MOLECULE
dpp4_10
51  55  1  0  0
SMALL
FORMAL_CHARGES
@<TRIPOS>ATOM
    1 C1         5.7633    -0.9697    -3.0475 C.2        1 SUBUNIT  0
    2 C2         4.7412    -0.0703    -3.3920 C.2        1 SUBUNIT  0
    3 C3         3.4988    -0.1309    -2.7347 C.2        1 SUBUNIT  0
    4 C4         3.2823    -1.0933    -1.7299 C.2        1 SUBUNIT  0
    5 C5         4.3065    -1.9931    -1.3883 C.2        1 SUBUNIT  0
    6 C6         5.5482    -1.9326    -2.0475 C.2        1 SUBUNIT  0
    7 F7         6.5163    -2.7850    -1.7241 F          1 SUBUNIT  0
    8 C8         1.9688    -1.1690    -1.0227 C.3        1 SUBUNIT  0
    9 C9         1.5640     0.2045    -0.4357 C.3        1 SUBUNIT  0
   10 C10        2.4189     0.5781     0.7932 C.3        1 SUBUNIT  0
   11 C11        2.4194    -0.5248     1.8692 C.3        1 SUBUNIT  0
   12 C12        2.8402    -1.8817     1.2820 C.3        1 SUBUNIT  0
   13 C13        1.9828    -2.2656     0.0634 C.3        1 SUBUNIT  0
   14 N14        0.1511     0.1949    -0.0646 N.3        1 SUBUNIT  0
   15 F15        2.5372     0.7271    -3.0699 F          1 SUBUNIT  0
   16 H16        6.7155    -0.9181    -3.5566 H          1 SUBUNIT  0
   17 N17        3.3097    -0.1538     2.9683 N.3        1 SUBUNIT  0
   18 C18        3.4082    -1.1731     4.0391 C.3        1 SUBUNIT  0
   19 C19        3.4624    -0.3463     5.2876 C.2        1 SUBUNIT  0
   20 C20        3.2439     0.9470     5.0338 C.2        1 SUBUNIT  0
   21 C21        3.0082     1.1631     3.5712 C.3        1 SUBUNIT  0
   22 N22        3.7066    -0.7601     6.6289 N.pl3      1 SUBUNIT  0
   23 C23        3.7027     0.1822     7.5761 C.2        1 SUBUNIT  0
   24 C24        3.2554     1.9572     6.1308 C.2        1 SUBUNIT  0
   25 N25        3.4708     1.6497     7.3770 N.2        1 SUBUNIT  0
   26 N26        3.9466    -2.0118     7.0776 N.2        1 SUBUNIT  0
   27 C27        3.9628    -0.5558     8.7209 C.2        1 SUBUNIT  0
   28 C28        4.1220    -1.9344     8.4470 C.2        1 SUBUNIT  0
   29 C29        4.4111    -3.0985     9.3676 C.3        1 SUBUNIT  0
   30 H30        4.9124     0.6676    -4.1600 H          1 SUBUNIT  0
   31 H31        4.1431    -2.7343    -0.6179 H          1 SUBUNIT  0
   32 H32        1.2404    -1.4531    -1.7842 H          1 SUBUNIT  0
   33 H33        1.6883     0.9783    -1.1935 H          1 SUBUNIT  0
   34 H34        2.0679     1.5200     1.2214 H          1 SUBUNIT  0
   35 H35        3.4445     0.7654     0.4663 H          1 SUBUNIT  0
   36 H36        1.4140    -0.6197     2.2723 H          1 SUBUNIT  0
   37 H37        3.8907    -1.8535     0.9891 H          1 SUBUNIT  0
   38 H38        2.7554    -2.6612     2.0414 H          1 SUBUNIT  0
   39 H39        0.9589    -2.4425     0.4016 H          1 SUBUNIT  0
   40 H40        2.3238    -3.2153    -0.3496 H          1 SUBUNIT  0
   41 H41       -0.4004    -0.0255    -0.9071 H          1 SUBUNIT  0
   42 H42        0.0018    -0.5575     0.6228 H          1 SUBUNIT  0
   43 H43        2.5426    -1.8201     4.0503 H          1 SUBUNIT  0
   44 H44        4.3026    -1.7640     3.9109 H          1 SUBUNIT  0
   45 H45        1.9797     1.4527     3.3970 H          1 SUBUNIT  0
   46 H46        3.6667     1.9216     3.1720 H          1 SUBUNIT  0
   47 H47        3.0727     2.9833     5.8510 H          1 SUBUNIT  0
   48 H48        4.0356    -0.1262     9.7144 H          1 SUBUNIT  0
   49 H49        4.4898    -4.0142     8.7809 H          1 SUBUNIT  0
   50 H50        5.3112    -2.8884     9.9446 H          1 SUBUNIT  0
   51 H51        3.5855    -3.2212    10.0679 H          1 SUBUNIT  0
@<TRIPOS>BOND
    1     1     2 2
    2     1    16 1
    3     2     3 1
    4     2    30 1
    5     3     4 2
    6     3    15 1
    7     4     5 1
    8     4     8 1
    9     5     6 2
   10     5    31 1
   11     6     1 1
   12     6     7 1
   13     8    13 1
   14     8    32 1
   15     9     8 1
   16     9    14 1
   17     9    33 1
   18    10     9 1
   19    10    34 1
   20    10    35 1
   21    11    10 1
   22    11    17 1
   23    11    36 1
   24    12    11 1
   25    12    37 1
   26    12    38 1
   27    13    12 1
   28    13    39 1
   29    13    40 1
   30    14    41 1
   31    14    42 1
   32    18    17 1
   33    18    19 1
   34    18    43 1
   35    18    44 1
   36    19    20 2
   37    19    22 1
   38    20    21 1
   39    20    24 1
   40    21    17 1
   41    21    45 1
   42    21    46 1
   43    22    26 1
   44    23    22 1
   45    23    27 2
   46    24    25 2
   47    24    47 1
   48    25    23 1
   49    27    28 1
   50    27    48 1
   51    28    26 2
   52    28    29 1
   53    29    49 1
   54    29    50 1
   55    29    51 1
@<TRIPOS>SUBSTRUCTURE
1   ****   1
@<SCITEGIC>MOL_PROPERTY
AbsoluteEnergy
SciTegic.value.StringValue
117.072

@<SCITEGIC>MOL_PROPERTY
Activ
SciTegic.value.StringValue
16

@<SCITEGIC>MOL_PROPERTY
Angle Energy
SciTegic.value.StringValue
35.4051284790039

@<SCITEGIC>MOL_PROPERTY
Bond Energy
SciTegic.value.StringValue
1.88446998596191

@<SCITEGIC>MOL_PROPERTY
CHARMm Energy
SciTegic.value.StringValue
35.9581718444824

@<SCITEGIC>MOL_PROPERTY
Clean Energy
SciTegic.value.StringValue
41.0582046508789

@<SCITEGIC>MOL_PROPERTY
ConfNumber
SciTegic.value.StringValue
8

@<SCITEGIC>MOL_PROPERTY
Dihedral Energy
SciTegic.value.StringValue
15.8885498046875

@<SCITEGIC>MOL_PROPERTY
Electrostatic Energy
SciTegic.value.StringValue
-15.8246402740479

@<SCITEGIC>MOL_PROPERTY
Estimate
SciTegic.value.StringValue
80.6931

@<SCITEGIC>MOL_PROPERTY
FitValue
SciTegic.value.StringValue
5.22106

@<SCITEGIC>MOL_PROPERTY
Forcefield
SciTegic.value.StringValue
CHARMm

@<SCITEGIC>MOL_PROPERTY
ForcefieldBase
SciTegic.value.StringValue
CHARMm

@<SCITEGIC>MOL_PROPERTY
ForcefieldFFML
SciTegic.value.StringValue
<?xml version="1.0" encoding="UTF-8"?>
<!DOCTYPE ffml SYSTEM "Ffml.dtd">
<ffml version="1.0">
<forcefield name="CHARMm" derivedFrom="CHARMm" base="CHARMm">
<atomTypes>
</atomTypes>
<parameters>
<angle atom1="CR56" atom2="CR56" atom3="NR56">
<quadratic
refValue="106.5"
forceConstant="65"/>
</angle>
<angle atom1="CR56" atom2="CT" atom3="HA">
<quadratic
refValue="109.47"
forceConstant="40"/>
</angle>
<angle atom1="CR56" atom2="NR56" atom3="CR56">
<quadratic
refValue="108"
forceConstant="70"/>
</angle>
<angle atom1="CT" atom2="CR56" atom3="C6R">
<quadratic
refValue="127.679"
forceConstant="65.3571"/>
</angle>
<angle atom1="CT" atom2="CR56" atom3="CR56">
<quadratic
refValue="126"
forceConstant="70"/>
</angle>
<angle atom1="CT" atom2="CR56" atom3="NR56">
<quadratic
refValue="122"
forceConstant="58"/>
</angle>
<angle atom1="NT" atom2="CT" atom3="CR56">
<quadratic
refValue="111.6"
forceConstant="70"/>
</angle>
<torsion atom1="C6R" atom2="CR56" atom3="CT" atom4="HA">
<multiplecos
v1="0"
v2="0"
v3="0"
v4="0"
v5="0"
v6="0.01"
gamma1="0"
gamma2="0"
gamma3="0"
gamma4="0"
gamma5="0"
gamma6="0"/>
</torsion>
<torsion atom1="C6R" atom2="CR56" atom3="CT" atom4="NT">
<multiplecos
v1="0"
v2="0"
v3="0"
v4="0"
v5="0"
v6="0.01"
gamma1="0"
gamma2="0"
gamma3="0"
gamma4="0"
gamma5="0"
gamma6="0"/>
</torsion>
<torsion atom1="HA" atom2="CT" atom3="CR56" atom4="CR56">
<multiplecos
v1="0"
v2="0"
v3="0"
v4="0"
v5="0"
v6="0.01"
gamma1="0"
gamma2="0"
gamma3="0"
gamma4="0"
gamma5="0"
gamma6="0"/>
</torsion>
<torsion atom1="HA" atom2="CT" atom3="CR56" atom4="NR56">
<multiplecos
v1="0"
v2="0"
v3="0"
v4="0"
v5="0"
v6="0.01"
gamma1="0"
gamma2="0"
gamma3="0"
gamma4="0"
gamma5="0"
gamma6="0"/>
</torsion>
<torsion atom1="NT" atom2="CT" atom3="CR56" atom4="CR56">
<multiplecos
v1="0"
v2="0"
v3="0"
v4="0"
v5="0"
v6="0.01"
gamma1="0"
gamma2="0"
gamma3="0"
gamma4="0"
gamma5="0"
gamma6="0"/>
</torsion>
<torsion atom1="NT" atom2="CT" atom3="CR56" atom4="NR56">
<multiplecos
v1="0"
v2="0"
v3="0"
v4="0"
v5="0"
v6="0.01"
gamma1="0"
gamma2="0"
gamma3="0"
gamma4="0"
gamma5="0"
gamma6="0"/>
</torsion>
</parameters>
</forcefield>
</ffml>

@<SCITEGIC>MOL_PROPERTY
HBA_1
SciTegic.value.StringValue
0

@<SCITEGIC>MOL_PROPERTY
HBA_lipid_2
SciTegic.value.StringValue
1

@<SCITEGIC>MOL_PROPERTY
HBA_lipid_3
SciTegic.value.StringValue
1

@<SCITEGIC>MOL_PROPERTY
HYDROPHOBIC_4
SciTegic.value.StringValue
1

@<SCITEGIC>MOL_PROPERTY
Hydrogen Bond Energy
SciTegic.value.StringValue
0

@<SCITEGIC>MOL_PROPERTY
Improper Energy
SciTegic.value.StringValue
0.00757999997586012

@<SCITEGIC>MOL_PROPERTY
Initial Potential Energy
SciTegic.value.StringValue
70.7648086547852

@<SCITEGIC>MOL_PROPERTY
Initial RMS Gradient
SciTegic.value.StringValue
27.4337692260742

@<SCITEGIC>MOL_PROPERTY
MapNumber
SciTegic.value.StringValue
1

@<SCITEGIC>MOL_PROPERTY
MappedAtoms
SciTegic.value.StringValue
14,-0.920843,0.00393103,0.134104,1.6,HBA_lipid_2.11
14,-0.280441,2.81718,0.956008,2.2,HBA_lipid_2.21
17,3.71757,0.288964,2.39121,1.6,HBA_lipid_3.11
17,5.86753,-1.20368,0.925037,2.2,HBA_lipid_3.21
1,5.2,-0.8,-2.2,1.6,HYDROPHOBIC_4.11

@<SCITEGIC>MOL_PROPERTY
MappedFeatures
SciTegic.value.StringValue
HBA_lipid_2,HBA_lipid_3,HYDROPHOBIC_4

@<SCITEGIC>MOL_PROPERTY
MappedLocations
SciTegic.value.StringValue
HBA_lipid_2.11,HBA_lipid_2.21,HBA_lipid_3.11,HBA_lipid_3.21,HYDROPHOBIC_4.11

@<SCITEGIC>MOL_PROPERTY
MappingID
SciTegic.value.StringValue
1

@<SCITEGIC>MOL_PROPERTY
Minimization Criteria
SciTegic.value.StringValue
CONJUG> Minimization exiting with gradient tolerance ( 0.0100000) satisfied.

@<SCITEGIC>MOL_PROPERTY
PartialChargeMethod
SciTegic.value.StringValue
MomanyRone

@<SCITEGIC>MOL_PROPERTY
Pharmprint
SciTegic.value.StringValue
'0111'

@<SCITEGIC>MOL_PROPERTY
Pharmtype
SciTegic.value.StringValue
3

@<SCITEGIC>MOL_PROPERTY
Potential Energy
SciTegic.value.StringValue
35.9581718444824

@<SCITEGIC>MOL_PROPERTY
RMS Gradient
SciTegic.value.StringValue
0.00970000028610229

@<SCITEGIC>MOL_PROPERTY
RelativeEnergy
SciTegic.value.StringValue
15.1194

@<SCITEGIC>MOL_PROPERTY
Solvation Free Energy
SciTegic.value.StringValue
0

@<SCITEGIC>MOL_PROPERTY
Uncert
SciTegic.value.StringValue
1.5

@<SCITEGIC>MOL_PROPERTY
Urey-Bradley Energy
SciTegic.value.StringValue
0

@<SCITEGIC>MOL_PROPERTY
UseResidueTemplateCharge
SciTegic.value.StringValue
True

@<SCITEGIC>MOL_PROPERTY
Van der Waals Energy
SciTegic.value.StringValue
-1.40293002128601

@<SCITEGIC>MOL_PROPERTY
Error
SciTegic.value.StringValue
5.04331875

@<SCITEGIC>MOL_PROPERTY
logActiv
SciTegic.value.StringValue
1.20411998265592

@<SCITEGIC>MOL_PROPERTY
logEstimate
SciTegic.value.StringValue
1.90683640014907

@<SCITEGIC>ATOM_PROPERTY
Formal Charge
SciTegic.value.StringValue
1 0
2 0
3 0
4 0
5 0
6 0
7 0
8 0
9 0
10 0
11 0
12 0
13 0
14 0
15 0
16 0
17 0
18 0
19 0
20 0
21 0
22 0
23 0
24 0
25 0
26 0
27 0
28 0
29 0
30 0
31 0
32 0
33 0
34 0
35 0
36 0
37 0
38 0
39 0
40 0
41 0
42 0
43 0
44 0
45 0
46 0
47 0
48 0
49 0
50 0
51 0

@<SCITEGIC>ATOM_PROPERTY
pdb_tempFactor
SciTegic.value.DoubleValue
1 0
2 0
3 0
4 0
5 0
6 0
7 0
8 0
9 0
10 0
11 0
12 0
13 0
14 0
15 0
16 0
17 0
18 0
19 0
20 0
21 0
22 0
23 0
24 0
25 0
26 0
27 0
28 0
29 0
30 0
31 0
32 0
33 0
34 0
35 0
36 0
37 0
38 0
39 0
40 0
41 0
42 0
43 0
44 0
45 0
46 0
47 0
48 0
49 0
50 0
51 0

@<SCITEGIC>ATOM_PROPERTY
pdb_occupancy
SciTegic.value.DoubleValue
1 1
2 1
3 1
4 1
5 1
6 1
7 1
8 1
9 1
10 1
11 1
12 1
13 1
14 1
15 1
16 1
17 1
18 1
19 1
20 1
21 1
22 1
23 1
24 1
25 1
26 1
27 1
28 1
29 1
30 1
31 1
32 1
33 1
34 1
35 1
36 1
37 1
38 1
39 1
40 1
41 1
42 1
43 1
44 1
45 1
46 1
47 1
48 1
49 1
50 1
51 1

@<TRIPOS>MOLECULE
dpp4_15
42  45  1  0  0
SMALL
FORMAL_CHARGES
@<TRIPOS>ATOM
    1 C1         5.3248    -1.2669    -2.6208 C.2        1 SUBUNIT  0
    2 C2         3.8577     0.4539    -1.7150 C.2        1 SUBUNIT  0
    3 C3         4.7636     0.0234    -2.7006 C.2        1 SUBUNIT  0
    4 C4         3.5087    -0.3980    -0.6514 C.2        1 SUBUNIT  0
    5 C5         4.9768    -2.1185    -1.5600 C.2        1 SUBUNIT  0
    6 C6         4.0721    -1.6875    -0.5750 C.2        1 SUBUNIT  0
    7 C7         2.5480     0.0706     0.3842 C.3        1 SUBUNIT  0
    8 O8         3.2004     0.0225     1.6586 O.3        1 SUBUNIT  0
    9 C9         2.4852     0.1147     2.7945 C.2        1 SUBUNIT  0
   10 C10        1.2151    -0.5116     2.8929 C.2        1 SUBUNIT  0
   11 C11        0.7815    -1.3158     1.7194 C.3        1 SUBUNIT  0
   12 C12        1.1977    -0.7104     0.3587 C.3        1 SUBUNIT  0
   13 C13        0.4513    -0.3640     4.0953 C.2        1 SUBUNIT  0
   14 C14        0.9984     0.3912     5.1853 C.2        1 SUBUNIT  0
   15 C15        3.0229     0.8326     3.8854 C.2        1 SUBUNIT  0
   16 C16        2.2833     0.9761     5.0767 C.2        1 SUBUNIT  0
   17 C17       -0.8361    -0.9511     4.2517 C.2        1 SUBUNIT  0
   18 C18       -1.5619    -0.7797     5.4515 C.2        1 SUBUNIT  0
   19 C19        0.2606     0.5592     6.3837 C.2        1 SUBUNIT  0
   20 C20       -1.0187    -0.0261     6.5145 C.2        1 SUBUNIT  0
   21 N21        0.1332     0.1675    -0.1290 N.3        1 SUBUNIT  0
   22 F22        3.7503    -2.5074     0.4255 F          1 SUBUNIT  0
   23 F23        6.1851    -1.6820    -3.5488 F          1 SUBUNIT  0
   24 F24        5.0863     0.8368    -3.7045 F          1 SUBUNIT  0
   25 H25       -2.5413    -1.2278     5.5566 H          1 SUBUNIT  0
   26 O26       -1.7144     0.1344     7.6484 O.3        1 SUBUNIT  0
   27 C27       -3.0166    -0.4263     7.7146 C.3        1 SUBUNIT  0
   28 H28        3.4275     1.4428    -1.7773 H          1 SUBUNIT  0
   29 H29        5.4102    -3.1082    -1.4987 H          1 SUBUNIT  0
   30 H30        2.3695     1.1277     0.1806 H          1 SUBUNIT  0
   31 H31       -0.2878    -1.5183     1.7059 H          1 SUBUNIT  0
   32 H32        1.2571    -2.2943     1.8210 H          1 SUBUNIT  0
   33 H33        1.2543    -1.5463    -0.3422 H          1 SUBUNIT  0
   34 H34        4.0033     1.2787     3.8070 H          1 SUBUNIT  0
   35 H35        2.7122     1.5366     5.8961 H          1 SUBUNIT  0
   36 H36       -1.3029    -1.5429     3.4800 H          1 SUBUNIT  0
   37 H37        0.6640     1.1272     7.2107 H          1 SUBUNIT  0
   38 H38        0.4159     0.5348    -1.0481 H          1 SUBUNIT  0
   39 H39       -0.7176    -0.3984    -0.2549 H          1 SUBUNIT  0
   40 H40       -3.4126    -0.2532     8.7171 H          1 SUBUNIT  0
   41 H41       -3.6054    -0.0259     6.8876 H          1 SUBUNIT  0
   42 H42       -2.9328    -1.5044     7.5723 H          1 SUBUNIT  0
@<TRIPOS>BOND
    1     1     5 2
    2     1    23 1
    3     2     3 2
    4     2    28 1
    5     3     1 1
    6     3    24 1
    7     4     2 1
    8     4     7 1
    9     5     6 1
   10     5    29 1
   11     6     4 2
   12     6    22 1
   13     7     8 1
   14     7    30 1
   15     8     9 1
   16     9    10 2
   17     9    15 1
   18    10    11 1
   19    10    13 1
   20    11    12 1
   21    11    31 1
   22    11    32 1
   23    12     7 1
   24    12    21 1
   25    12    33 1
   26    13    17 2
   27    14    13 1
   28    14    19 2
   29    15    16 2
   30    15    34 1
   31    16    14 1
   32    16    35 1
   33    17    36 1
   34    18    17 1
   35    18    25 1
   36    19    20 1
   37    19    37 1
   38    20    18 2
   39    20    26 1
   40    21    38 1
   41    21    39 1
   42    26    27 1
   43    27    40 1
   44    27    41 1
   45    27    42 1
@<TRIPOS>SUBSTRUCTURE
1   ****   1
@<SCITEGIC>MOL_PROPERTY
AbsoluteEnergy
SciTegic.value.StringValue
55.0042

@<SCITEGIC>MOL_PROPERTY
Activ
SciTegic.value.StringValue
49.7299995422363

@<SCITEGIC>MOL_PROPERTY
Angle Energy
SciTegic.value.StringValue
13.4082403182983

@<SCITEGIC>MOL_PROPERTY
Bond Energy
SciTegic.value.StringValue
1.75865995883942

@<SCITEGIC>MOL_PROPERTY
CHARMm Energy
SciTegic.value.StringValue
10.1568899154663

@<SCITEGIC>MOL_PROPERTY
Clean Energy
SciTegic.value.StringValue
5.87152576446533

@<SCITEGIC>MOL_PROPERTY
ConfNumber
SciTegic.value.StringValue
18

@<SCITEGIC>MOL_PROPERTY
Dihedral Energy
SciTegic.value.StringValue
2.16130995750427

@<SCITEGIC>MOL_PROPERTY
Electrostatic Energy
SciTegic.value.StringValue
-13.4931802749634

@<SCITEGIC>MOL_PROPERTY
Estimate
SciTegic.value.StringValue
85.5557

@<SCITEGIC>MOL_PROPERTY
FitValue
SciTegic.value.StringValue
5.19565

@<SCITEGIC>MOL_PROPERTY
Forcefield
SciTegic.value.StringValue
CHARMm

@<SCITEGIC>MOL_PROPERTY
ForcefieldBase
SciTegic.value.StringValue
CHARMm

@<SCITEGIC>MOL_PROPERTY
ForcefieldFFML
SciTegic.value.StringValue
<?xml version="1.0" encoding="UTF-8"?>
<!DOCTYPE ffml SYSTEM "Ffml.dtd">
<ffml version="1.0">
<forcefield name="CHARMm" derivedFrom="CHARMm" base="CHARMm">
<atomTypes>
</atomTypes>
<parameters>
</parameters>
</forcefield>
</ffml>

@<SCITEGIC>MOL_PROPERTY
HBA_1
SciTegic.value.StringValue
0

@<SCITEGIC>MOL_PROPERTY
HBA_lipid_2
SciTegic.value.StringValue
1

@<SCITEGIC>MOL_PROPERTY
HBA_lipid_3
SciTegic.value.StringValue
1

@<SCITEGIC>MOL_PROPERTY
HYDROPHOBIC_4
SciTegic.value.StringValue
1

@<SCITEGIC>MOL_PROPERTY
Hydrogen Bond Energy
SciTegic.value.StringValue
0

@<SCITEGIC>MOL_PROPERTY
Improper Energy
SciTegic.value.StringValue
0.00656000012531877

@<SCITEGIC>MOL_PROPERTY
Initial Potential Energy
SciTegic.value.StringValue
20.3970699310303

@<SCITEGIC>MOL_PROPERTY
Initial RMS Gradient
SciTegic.value.StringValue
12.4383897781372

@<SCITEGIC>MOL_PROPERTY
MapNumber
SciTegic.value.StringValue
1

@<SCITEGIC>MOL_PROPERTY
MappedAtoms
SciTegic.value.StringValue
21,-0.920843,0.00393103,0.134104,1.6,HBA_lipid_2.11
21,-0.280441,2.81718,0.956008,2.2,HBA_lipid_2.21
8,3.71757,0.288964,2.39121,1.6,HBA_lipid_3.11
8,5.86753,-1.20368,0.925037,2.2,HBA_lipid_3.21
1,5.2,-0.8,-2.2,1.6,HYDROPHOBIC_4.11

@<SCITEGIC>MOL_PROPERTY
MappedFeatures
SciTegic.value.StringValue
HBA_lipid_2,HBA_lipid_3,HYDROPHOBIC_4

@<SCITEGIC>MOL_PROPERTY
MappedLocations
SciTegic.value.StringValue
HBA_lipid_2.11,HBA_lipid_2.21,HBA_lipid_3.11,HBA_lipid_3.21,HYDROPHOBIC_4.11

@<SCITEGIC>MOL_PROPERTY
MappingID
SciTegic.value.StringValue
1

@<SCITEGIC>MOL_PROPERTY
Minimization Criteria
SciTegic.value.StringValue
CONJUG> Minimization exiting with gradient tolerance ( 0.0100000) satisfied.

@<SCITEGIC>MOL_PROPERTY
PartialChargeMethod
SciTegic.value.StringValue
MomanyRone

@<SCITEGIC>MOL_PROPERTY
Pharmprint
SciTegic.value.StringValue
'0111'

@<SCITEGIC>MOL_PROPERTY
Pharmtype
SciTegic.value.StringValue
3

@<SCITEGIC>MOL_PROPERTY
Potential Energy
SciTegic.value.StringValue
10.1568899154663

@<SCITEGIC>MOL_PROPERTY
RMS Gradient
SciTegic.value.StringValue
0.00949000008404255

@<SCITEGIC>MOL_PROPERTY
RelativeEnergy
SciTegic.value.StringValue
8.15203

@<SCITEGIC>MOL_PROPERTY
Solvation Free Energy
SciTegic.value.StringValue
0

@<SCITEGIC>MOL_PROPERTY
Uncert
SciTegic.value.StringValue
1.5

@<SCITEGIC>MOL_PROPERTY
Urey-Bradley Energy
SciTegic.value.StringValue
0

@<SCITEGIC>MOL_PROPERTY
UseResidueTemplateCharge
SciTegic.value.StringValue
True

@<SCITEGIC>MOL_PROPERTY
Van der Waals Energy
SciTegic.value.StringValue
6.31532001495361

@<SCITEGIC>MOL_PROPERTY
Error
SciTegic.value.StringValue
1.72040419842225

@<SCITEGIC>MOL_PROPERTY
logActiv
SciTegic.value.StringValue
1.69661845523455

@<SCITEGIC>MOL_PROPERTY
logEstimate
SciTegic.value.StringValue
1.93224894895699

@<SCITEGIC>ATOM_PROPERTY
Formal Charge
SciTegic.value.StringValue
1 0
2 0
3 0
4 0
5 0
6 0
7 0
8 0
9 0
10 0
11 0
12 0
13 0
14 0
15 0
16 0
17 0
18 0
19 0
20 0
21 0
22 0
23 0
24 0
25 0
26 0
27 0
28 0
29 0
30 0
31 0
32 0
33 0
34 0
35 0
36 0
37 0
38 0
39 0
40 0
41 0
42 0

@<SCITEGIC>ATOM_PROPERTY
pdb_tempFactor
SciTegic.value.DoubleValue
1 0
2 0
3 0
4 0
5 0
6 0
7 0
8 0
9 0
10 0
11 0
12 0
13 0
14 0
15 0
16 0
17 0
18 0
19 0
20 0
21 0
22 0
23 0
24 0
25 0
26 0
27 0
28 0
29 0
30 0
31 0
32 0
33 0
34 0
35 0
36 0
37 0
38 0
39 0
40 0
41 0
42 0

@<SCITEGIC>ATOM_PROPERTY
pdb_occupancy
SciTegic.value.DoubleValue
1 1
2 1
3 1
4 1
5 1
6 1
7 1
8 1
9 1
10 1
11 1
12 1
13 1
14 1
15 1
16 1
17 1
18 1
19 1
20 1
21 1
22 1
23 1
24 1
25 1
26 1
27 1
28 1
29 1
30 1
31 1
32 1
33 1
34 1
35 1
36 1
37 1
38 1
39 1
40 1
41 1
42 1

@<TRIPOS>MOLECULE
dpp4_11
48  50  1  0  0
SMALL
FORMAL_CHARGES
@<TRIPOS>ATOM
    1 C1        -0.0916    -0.3027    -4.7154 C.2        1 SUBUNIT  0
    2 N2         1.0901    -1.2397    -2.7878 N.am       1 SUBUNIT  0
    3 C3        -0.0017    -1.3132    -3.6359 C.2        1 SUBUNIT  0
    4 C4         2.0462    -0.2366    -2.9809 C.2        1 SUBUNIT  0
    5 C5         0.8805     0.6321    -4.8256 C.2        1 SUBUNIT  0
    6 N6         1.9374     0.6343    -3.9362 N.2        1 SUBUNIT  0
    7 N7         3.1364    -0.1403    -2.1583 N.pl3      1 SUBUNIT  0
    8 C8         4.5118    -0.2999    -2.6875 C.3        1 SUBUNIT  0
    9 C9         5.3118    -1.3126    -1.8475 C.3        1 SUBUNIT  0
   10 C10        5.2478    -0.9907    -0.3468 C.3        1 SUBUNIT  0
   11 C11        3.7857    -0.8894     0.1296 C.3        1 SUBUNIT  0
   12 C12        2.9833     0.1279    -0.7076 C.3        1 SUBUNIT  0
   13 N13        3.7398    -0.5211     1.5403 N.3        1 SUBUNIT  0
   14 O14       -0.8503    -2.1655    -3.5028 O.2        1 SUBUNIT  0
   15 C15        1.2213    -2.2276    -1.6928 C.3        1 SUBUNIT  0
   16 C16       -0.0751    -2.9091    -1.4096 C.2        1 SUBUNIT  0
   17 C17       -1.4852    -4.8879    -1.5973 C.2        1 SUBUNIT  0
   18 C18       -0.2703    -4.2325    -1.8573 C.2        1 SUBUNIT  0
   19 C19       -2.5034    -4.2332    -0.8972 C.2        1 SUBUNIT  0
   20 C20       -1.1096    -2.2530    -0.6992 C.2        1 SUBUNIT  0
   21 C21       -2.3281    -2.9203    -0.4431 C.2        1 SUBUNIT  0
   22 C22       -0.9116    -0.8972    -0.2400 C.1        1 SUBUNIT  0
   23 N23       -0.7515     0.1926     0.1294 N.1        1 SUBUNIT  0
   24 H24        0.8147     1.3693    -5.6142 H          1 SUBUNIT  0
   25 C25       -1.2506    -0.3133    -5.6792 C.3        1 SUBUNIT  0
   26 C26       -2.5302     0.2512    -5.0593 C.3        1 SUBUNIT  0
   27 H27        4.4859    -0.6149    -3.7332 H          1 SUBUNIT  0
   28 H28        5.0028     0.6738    -2.6597 H          1 SUBUNIT  0
   29 H29        4.9188    -2.3160    -2.0182 H          1 SUBUNIT  0
   30 H30        6.3498    -1.3284    -2.1803 H          1 SUBUNIT  0
   31 H31        5.7815    -1.7555     0.2207 H          1 SUBUNIT  0
   32 H32        5.7644    -0.0454    -0.1605 H          1 SUBUNIT  0
   33 H33        3.3209    -1.8717     0.0251 H          1 SUBUNIT  0
   34 H34        1.9298     0.1069    -0.4285 H          1 SUBUNIT  0
   35 H35        3.3415     1.1427    -0.5164 H          1 SUBUNIT  0
   36 H36        4.2570    -1.2353     2.0763 H          1 SUBUNIT  0
   37 H37        4.2250     0.3787     1.6550 H          1 SUBUNIT  0
   38 H38        1.5713    -1.7206    -0.7924 H          1 SUBUNIT  0
   39 H39        1.9697    -2.9702    -1.9694 H          1 SUBUNIT  0
   40 H40       -1.6114    -5.8882    -1.9478 H          1 SUBUNIT  0
   41 H41        0.5260    -4.7281    -2.4019 H          1 SUBUNIT  0
   42 H42       -3.4207    -4.7403    -0.7045 H          1 SUBUNIT  0
   43 H43       -3.1105    -2.4270     0.0939 H          1 SUBUNIT  0
   44 H44       -1.0260     0.3205    -6.5358 H          1 SUBUNIT  0
   45 H45       -1.4153    -1.3264    -6.0453 H          1 SUBUNIT  0
   46 H46       -2.3827     1.2872    -4.7499 H          1 SUBUNIT  0
   47 H47       -3.3545     0.2062    -5.7712 H          1 SUBUNIT  0
   48 H48       -2.8169    -0.3207    -4.1774 H          1 SUBUNIT  0
@<TRIPOS>BOND
    1     1     5 2
    2     1    25 1
    3     2     3 1
    4     2    15 1
    5     3     1 1
    6     3    14 2
    7     4     2 1
    8     4     7 1
    9     5     6 1
   10     5    24 1
   11     6     4 2
   12     7     8 1
   13     8     9 1
   14     8    27 1
   15     8    28 1
   16     9    10 1
   17     9    29 1
   18     9    30 1
   19    10    11 1
   20    10    31 1
   21    10    32 1
   22    11    12 1
   23    11    13 1
   24    11    33 1
   25    12     7 1
   26    12    34 1
   27    12    35 1
   28    13    36 1
   29    13    37 1
   30    15    16 1
   31    15    38 1
   32    15    39 1
   33    16    20 2
   34    17    18 2
   35    17    40 1
   36    18    16 1
   37    18    41 1
   38    19    17 1
   39    19    42 1
   40    20    21 1
   41    20    22 1
   42    21    19 2
   43    21    43 1
   44    22    23 3
   45    25    26 1
   46    25    44 1
   47    25    45 1
   48    26    46 1
   49    26    47 1
   50    26    48 1
@<TRIPOS>SUBSTRUCTURE
1   ****   1
@<SCITEGIC>MOL_PROPERTY
AbsoluteEnergy
SciTegic.value.StringValue
88.4671

@<SCITEGIC>MOL_PROPERTY
Activ
SciTegic.value.StringValue
17

@<SCITEGIC>MOL_PROPERTY
Angle Energy
SciTegic.value.StringValue
6.36288976669312

@<SCITEGIC>MOL_PROPERTY
Bond Energy
SciTegic.value.StringValue
1.96449995040894

@<SCITEGIC>MOL_PROPERTY
CHARMm Energy
SciTegic.value.StringValue
22.2464694976807

@<SCITEGIC>MOL_PROPERTY
Clean Energy
SciTegic.value.StringValue
33.8346481323242

@<SCITEGIC>MOL_PROPERTY
ConfNumber
SciTegic.value.StringValue
27

@<SCITEGIC>MOL_PROPERTY
Dihedral Energy
SciTegic.value.StringValue
20.1828804016113

@<SCITEGIC>MOL_PROPERTY
Electrostatic Energy
SciTegic.value.StringValue
-8.52153015136719

@<SCITEGIC>MOL_PROPERTY
Estimate
SciTegic.value.StringValue
112.741

@<SCITEGIC>MOL_PROPERTY
FitValue
SciTegic.value.StringValue
5.07582

@<SCITEGIC>MOL_PROPERTY
Forcefield
SciTegic.value.StringValue
CHARMm

@<SCITEGIC>MOL_PROPERTY
ForcefieldBase
SciTegic.value.StringValue
CHARMm

@<SCITEGIC>MOL_PROPERTY
ForcefieldFFML
SciTegic.value.StringValue
<?xml version="1.0" encoding="UTF-8"?>
<!DOCTYPE ffml SYSTEM "Ffml.dtd">
<ffml version="1.0">
<forcefield name="CHARMm" derivedFrom="CHARMm" base="CHARMm">
<atomTypes>
</atomTypes>
<parameters>
</parameters>
</forcefield>
</ffml>

@<SCITEGIC>MOL_PROPERTY
HBA_1
SciTegic.value.StringValue
0

@<SCITEGIC>MOL_PROPERTY
HBA_lipid_2
SciTegic.value.StringValue
1

@<SCITEGIC>MOL_PROPERTY
HBA_lipid_3
SciTegic.value.StringValue
1

@<SCITEGIC>MOL_PROPERTY
HYDROPHOBIC_4
SciTegic.value.StringValue
1

@<SCITEGIC>MOL_PROPERTY
Hydrogen Bond Energy
SciTegic.value.StringValue
0

@<SCITEGIC>MOL_PROPERTY
Improper Energy
SciTegic.value.StringValue
0.528299987316132

@<SCITEGIC>MOL_PROPERTY
Initial Potential Energy
SciTegic.value.StringValue
56.3744316101074

@<SCITEGIC>MOL_PROPERTY
Initial RMS Gradient
SciTegic.value.StringValue
16.111780166626

@<SCITEGIC>MOL_PROPERTY
MapNumber
SciTegic.value.StringValue
1

@<SCITEGIC>MOL_PROPERTY
MappedAtoms
SciTegic.value.StringValue
23,-0.920843,0.00393103,0.134104,1.6,HBA_lipid_2.11
23,-0.280441,2.81718,0.956008,2.2,HBA_lipid_2.21
13,3.71757,0.288964,2.39121,1.6,HBA_lipid_3.11
13,5.86753,-1.20368,0.925037,2.2,HBA_lipid_3.21
9,5.2,-0.8,-2.2,1.6,HYDROPHOBIC_4.11

@<SCITEGIC>MOL_PROPERTY
MappedFeatures
SciTegic.value.StringValue
HBA_lipid_2,HBA_lipid_3,HYDROPHOBIC_4

@<SCITEGIC>MOL_PROPERTY
MappedLocations
SciTegic.value.StringValue
HBA_lipid_2.11,HBA_lipid_2.21,HBA_lipid_3.11,HBA_lipid_3.21,HYDROPHOBIC_4.11

@<SCITEGIC>MOL_PROPERTY
MappingID
SciTegic.value.StringValue
1

@<SCITEGIC>MOL_PROPERTY
Minimization Criteria
SciTegic.value.StringValue
CONJUG> Minimization exiting with gradient tolerance ( 0.0100000) satisfied.

@<SCITEGIC>MOL_PROPERTY
PartialChargeMethod
SciTegic.value.StringValue
MomanyRone

@<SCITEGIC>MOL_PROPERTY
Pharmprint
SciTegic.value.StringValue
'0111'

@<SCITEGIC>MOL_PROPERTY
Pharmtype
SciTegic.value.StringValue
3

@<SCITEGIC>MOL_PROPERTY
Potential Energy
SciTegic.value.StringValue
22.2464694976807

@<SCITEGIC>MOL_PROPERTY
RMS Gradient
SciTegic.value.StringValue
0.0094999996945262

@<SCITEGIC>MOL_PROPERTY
RelativeEnergy
SciTegic.value.StringValue
17.7272

@<SCITEGIC>MOL_PROPERTY
Solvation Free Energy
SciTegic.value.StringValue
0

@<SCITEGIC>MOL_PROPERTY
Uncert
SciTegic.value.StringValue
1.5

@<SCITEGIC>MOL_PROPERTY
Urey-Bradley Energy
SciTegic.value.StringValue
0

@<SCITEGIC>MOL_PROPERTY
UseResidueTemplateCharge
SciTegic.value.StringValue
True

@<SCITEGIC>MOL_PROPERTY
Van der Waals Energy
SciTegic.value.StringValue
1.72941994667053

@<SCITEGIC>MOL_PROPERTY
Error
SciTegic.value.StringValue
6.63182352941176

@<SCITEGIC>MOL_PROPERTY
logActiv
SciTegic.value.StringValue
1.23044892137827

@<SCITEGIC>MOL_PROPERTY
logEstimate
SciTegic.value.StringValue
2.0520818826445

@<SCITEGIC>ATOM_PROPERTY
Formal Charge
SciTegic.value.StringValue
1 0
2 0
3 0
4 0
5 0
6 0
7 0
8 0
9 0
10 0
11 0
12 0
13 0
14 0
15 0
16 0
17 0
18 0
19 0
20 0
21 0
22 0
23 0
24 0
25 0
26 0
27 0
28 0
29 0
30 0
31 0
32 0
33 0
34 0
35 0
36 0
37 0
38 0
39 0
40 0
41 0
42 0
43 0
44 0
45 0
46 0
47 0
48 0

@<SCITEGIC>ATOM_PROPERTY
pdb_tempFactor
SciTegic.value.DoubleValue
1 0
2 0
3 0
4 0
5 0
6 0
7 0
8 0
9 0
10 0
11 0
12 0
13 0
14 0
15 0
16 0
17 0
18 0
19 0
20 0
21 0
22 0
23 0
24 0
25 0
26 0
27 0
28 0
29 0
30 0
31 0
32 0
33 0
34 0
35 0
36 0
37 0
38 0
39 0
40 0
41 0
42 0
43 0
44 0
45 0
46 0
47 0
48 0

@<SCITEGIC>ATOM_PROPERTY
pdb_occupancy
SciTegic.value.DoubleValue
1 1
2 1
3 1
4 1
5 1
6 1
7 1
8 1
9 1
10 1
11 1
12 1
13 1
14 1
15 1
16 1
17 1
18 1
19 1
20 1
21 1
22 1
23 1
24 1
25 1
26 1
27 1
28 1
29 1
30 1
31 1
32 1
33 1
34 1
35 1
36 1
37 1
38 1
39 1
40 1
41 1
42 1
43 1
44 1
45 1
46 1
47 1
48 1

@<TRIPOS>MOLECULE
dpp4_17
58  60  1  0  0
SMALL
FORMAL_CHARGES
@<TRIPOS>ATOM
    1 N1        -4.9974     1.1510     1.1718 N.am       1 SUBUNIT  0
    2 N2        -6.6905     2.2008     2.5383 N.am       1 SUBUNIT  0
    3 C3        -6.3312     1.3213     1.5205 C.2        1 SUBUNIT  0
    4 C4        -5.7270     2.9287     3.2293 C.2        1 SUBUNIT  0
    5 C5        -4.0114     1.8531     1.8314 C.2        1 SUBUNIT  0
    6 C6        -4.4203     2.7781     2.9068 C.2        1 SUBUNIT  0
    7 C7        -4.6343     0.2135     0.0896 C.3        1 SUBUNIT  0
    8 C8        -3.1369     0.1754    -0.1329 C.2        1 SUBUNIT  0
    9 C9        -2.3772    -0.5599    -1.0410 C.2        1 SUBUNIT  0
   10 N10       -1.0944    -0.1952    -0.7877 N.pl3      1 SUBUNIT  0
   11 N11       -0.9357     0.7192     0.2048 N.2        1 SUBUNIT  0
   12 N12       -2.2284     0.8932     0.5534 N.2        1 SUBUNIT  0
   13 O13       -2.8419     1.7213     1.5443 O.2        1 SUBUNIT  0
   14 O14       -7.1873     0.6979     0.9349 O.2        1 SUBUNIT  0
   15 N15       -6.0839     3.7950     4.2315 N.pl3      1 SUBUNIT  0
   16 C16       -7.4671     4.3173     4.3296 C.3        1 SUBUNIT  0
   17 C17       -7.4788     5.8437     4.5238 C.3        1 SUBUNIT  0
   18 C18       -6.5510     6.2903     5.6642 C.3        1 SUBUNIT  0
   19 C19       -5.1218     5.7671     5.4267 C.3        1 SUBUNIT  0
   20 C20       -5.0958     4.2360     5.2488 C.3        1 SUBUNIT  0
   21 N21       -4.2556     6.1607     6.5318 N.3        1 SUBUNIT  0
   22 C22       -8.1273     2.3457     2.8718 C.3        1 SUBUNIT  0
   23 C23       -8.3419     3.3786     3.8818 C.1        1 SUBUNIT  0
   24 C24       -8.5167     4.2202     4.7061 C.1        1 SUBUNIT  0
   25 C25       -8.7305     5.2505     5.7174 C.3        1 SUBUNIT  0
   26 C26        0.0442    -0.7464    -1.5369 C.3        1 SUBUNIT  0
   27 C27        1.3633    -0.1553    -1.0409 C.3        1 SUBUNIT  0
   28 C28        2.5524    -0.6991    -1.7863 C.2        1 SUBUNIT  0
   29 O29        3.7325    -0.2206    -1.3986 O.3        1 SUBUNIT  0
   30 O30        2.4146    -1.5111    -2.6711 O.2        1 SUBUNIT  0
   31 C31        4.8103    -0.7715    -2.1399 C.3        1 SUBUNIT  0
   32 H32       -3.6502     3.3308     3.4293 H          1 SUBUNIT  0
   33 H33       -4.9894    -0.7851     0.3452 H          1 SUBUNIT  0
   34 H34       -5.1306     0.5192    -0.8314 H          1 SUBUNIT  0
   35 H35       -2.6987    -1.2718    -1.7903 H          1 SUBUNIT  0
   36 H36       -8.0409     4.0481     3.4406 H          1 SUBUNIT  0
   37 H37       -7.9575     3.8326     5.1768 H          1 SUBUNIT  0
   38 H38       -7.1657     6.3286     3.5985 H          1 SUBUNIT  0
   39 H39       -8.4962     6.1841     4.7186 H          1 SUBUNIT  0
   40 H40       -6.5530     7.3784     5.7353 H          1 SUBUNIT  0
   41 H41       -6.9357     5.9113     6.6106 H          1 SUBUNIT  0
   42 H42       -4.7362     6.2323     4.5192 H          1 SUBUNIT  0
   43 H43       -4.0944     3.9052     4.9688 H          1 SUBUNIT  0
   44 H44       -5.3408     3.7394     6.1890 H          1 SUBUNIT  0
   45 H45       -4.2941     7.1855     6.6234 H          1 SUBUNIT  0
   46 H46       -4.6266     5.7434     7.3970 H          1 SUBUNIT  0
   47 H47       -8.5077     1.3934     3.2405 H          1 SUBUNIT  0
   48 H48       -8.6804     2.6012     1.9703 H          1 SUBUNIT  0
   49 H49       -8.3778     6.2408     5.4295 H          1 SUBUNIT  0
   50 H50       -8.2213     4.9690     6.6389 H          1 SUBUNIT  0
   51 H51       -9.7964     5.3273     5.9359 H          1 SUBUNIT  0
   52 H52        0.0788    -1.8266    -1.4010 H          1 SUBUNIT  0
   53 H53       -0.0909    -0.5484    -2.6009 H          1 SUBUNIT  0
   54 H54        1.4351    -0.4203     0.0137 H          1 SUBUNIT  0
   55 H55        1.3493     0.9326    -1.1108 H          1 SUBUNIT  0
   56 H56        5.7378    -0.3362    -1.7680 H          1 SUBUNIT  0
   57 H57        4.7359    -1.8561    -2.0938 H          1 SUBUNIT  0
   58 H58        4.6960    -0.4724    -3.1811 H          1 SUBUNIT  0
@<TRIPOS>BOND
    1     1     5 1
    2     1     7 1
    3     2     3 1
    4     2    22 1
    5     3     1 1
    6     3    14 2
    7     4     2 1
    8     4    15 1
    9     5     6 1
   10     5    13 2
   11     6     4 2
   12     6    32 1
   13     7     8 1
   14     7    33 1
   15     7    34 1
   16     9     8 2
   17     9    10 1
   18     9    35 1
   19    10    11 1
   20    10    26 1
   21    11    12 2
   22    12     8 1
   23    15    16 1
   24    16    17 1
   25    16    36 1
   26    16    37 1
   27    17    18 1
   28    17    38 1
   29    17    39 1
   30    18    19 1
   31    18    40 1
   32    18    41 1
   33    19    20 1
   34    19    21 1
   35    19    42 1
   36    20    15 1
   37    20    43 1
   38    20    44 1
   39    21    45 1
   40    21    46 1
   41    22    23 1
   42    22    47 1
   43    22    48 1
   44    23    24 3
   45    24    25 1
   46    25    49 1
   47    25    50 1
   48    25    51 1
   49    26    27 1
   50    26    52 1
   51    26    53 1
   52    27    28 1
   53    27    54 1
   54    27    55 1
   55    28    29 1
   56    28    30 2
   57    29    31 1
   58    31    56 1
   59    31    57 1
   60    31    58 1
@<TRIPOS>SUBSTRUCTURE
1   ****   1
@<SCITEGIC>MOL_PROPERTY
AbsoluteEnergy
SciTegic.value.StringValue
1972070

@<SCITEGIC>MOL_PROPERTY
Activ
SciTegic.value.StringValue
64.3099975585938

@<SCITEGIC>MOL_PROPERTY
Angle Energy
SciTegic.value.StringValue
12.8310499191284

@<SCITEGIC>MOL_PROPERTY
Bond Energy
SciTegic.value.StringValue
1.81760001182556

@<SCITEGIC>MOL_PROPERTY
CHARMm Energy
SciTegic.value.StringValue
-44.101390838623

@<SCITEGIC>MOL_PROPERTY
Clean Energy
SciTegic.value.StringValue
63.7106513977051

@<SCITEGIC>MOL_PROPERTY
ConfNumber
SciTegic.value.StringValue
1

@<SCITEGIC>MOL_PROPERTY
Dihedral Energy
SciTegic.value.StringValue
6.32252979278564

@<SCITEGIC>MOL_PROPERTY
Electrostatic Energy
SciTegic.value.StringValue
-59.2437210083008

@<SCITEGIC>MOL_PROPERTY
Estimate
SciTegic.value.StringValue
114.109

@<SCITEGIC>MOL_PROPERTY
FitValue
SciTegic.value.StringValue
5.07058

@<SCITEGIC>MOL_PROPERTY
Forcefield
SciTegic.value.StringValue
CHARMm

@<SCITEGIC>MOL_PROPERTY
ForcefieldBase
SciTegic.value.StringValue
CHARMm

@<SCITEGIC>MOL_PROPERTY
ForcefieldFFML
SciTegic.value.StringValue
<?xml version="1.0" encoding="UTF-8"?>
<!DOCTYPE ffml SYSTEM "Ffml.dtd">
<ffml version="1.0">
<forcefield name="CHARMm" derivedFrom="CHARMm" base="CHARMm">
<atomTypes>
</atomTypes>
<parameters>
<angle atom1="NX" atom2="CT" atom3="CUY1">
<quadratic
refValue="110.334"
forceConstant="64.0769"/>
</angle>
<angle atom1="NX" atom2="CUA1" atom3="NX">
<quadratic
refValue="120"
forceConstant="60"/>
</angle>
</parameters>
</forcefield>
</ffml>

@<SCITEGIC>MOL_PROPERTY
HBA_1
SciTegic.value.StringValue
1

@<SCITEGIC>MOL_PROPERTY
HBA_lipid_2
SciTegic.value.StringValue
1

@<SCITEGIC>MOL_PROPERTY
HBA_lipid_3
SciTegic.value.StringValue
0

@<SCITEGIC>MOL_PROPERTY
HYDROPHOBIC_4
SciTegic.value.StringValue
1

@<SCITEGIC>MOL_PROPERTY
Hydrogen Bond Energy
SciTegic.value.StringValue
0

@<SCITEGIC>MOL_PROPERTY
Improper Energy
SciTegic.value.StringValue
0.0945200026035309

@<SCITEGIC>MOL_PROPERTY
Initial Potential Energy
SciTegic.value.StringValue
1969020.375

@<SCITEGIC>MOL_PROPERTY
Initial RMS Gradient
SciTegic.value.StringValue
1793316.25

@<SCITEGIC>MOL_PROPERTY
MapNumber
SciTegic.value.StringValue
1

@<SCITEGIC>MOL_PROPERTY
MappedAtoms
SciTegic.value.StringValue
14,-7.16176,0.569794,1.47057,1.6,HBA_1.11
14,-8.97256,0.0628566,-0.866953,2.2,HBA_1.21
11,-0.920843,0.00393103,0.134104,1.6,HBA_lipid_2.11
11,-0.280441,2.81718,0.956008,2.2,HBA_lipid_2.21
31,5.2,-0.8,-2.2,1.6,HYDROPHOBIC_4.11

@<SCITEGIC>MOL_PROPERTY
MappedFeatures
SciTegic.value.StringValue
HBA_1,HBA_lipid_2,HYDROPHOBIC_4

@<SCITEGIC>MOL_PROPERTY
MappedLocations
SciTegic.value.StringValue
HBA_1.11,HBA_1.21,HBA_lipid_2.11,HBA_lipid_2.21,HYDROPHOBIC_4.11

@<SCITEGIC>MOL_PROPERTY
MappingID
SciTegic.value.StringValue
1

@<SCITEGIC>MOL_PROPERTY
Minimization Criteria
SciTegic.value.StringValue
CONJUG> Minimization exiting with gradient tolerance ( 0.0100000) satisfied.

@<SCITEGIC>MOL_PROPERTY
PartialChargeMethod
SciTegic.value.StringValue
MomanyRone

@<SCITEGIC>MOL_PROPERTY
Pharmprint
SciTegic.value.StringValue
'1101'

@<SCITEGIC>MOL_PROPERTY
Pharmtype
SciTegic.value.StringValue
3

@<SCITEGIC>MOL_PROPERTY
Potential Energy
SciTegic.value.StringValue
-44.101390838623

@<SCITEGIC>MOL_PROPERTY
RMS Gradient
SciTegic.value.StringValue
0.00956999976187944

@<SCITEGIC>MOL_PROPERTY
RelativeEnergy
SciTegic.value.StringValue
0

@<SCITEGIC>MOL_PROPERTY
Solvation Free Energy
SciTegic.value.StringValue
0

@<SCITEGIC>MOL_PROPERTY
Uncert
SciTegic.value.StringValue
1.5

@<SCITEGIC>MOL_PROPERTY
Urey-Bradley Energy
SciTegic.value.StringValue
0

@<SCITEGIC>MOL_PROPERTY
UseResidueTemplateCharge
SciTegic.value.StringValue
True

@<SCITEGIC>MOL_PROPERTY
Van der Waals Energy
SciTegic.value.StringValue
-5.92336988449097

@<SCITEGIC>MOL_PROPERTY
Error
SciTegic.value.StringValue
1.77435864300933

@<SCITEGIC>MOL_PROPERTY
logActiv
SciTegic.value.StringValue
1.80827849309561

@<SCITEGIC>MOL_PROPERTY
logEstimate
SciTegic.value.StringValue
2.05731989942428

@<SCITEGIC>ATOM_PROPERTY
Formal Charge
SciTegic.value.StringValue
1 0
2 0
3 0
4 0
5 0
6 0
7 0
8 0
9 0
10 0
11 0
12 0
13 0
14 0
15 0
16 0
17 0
18 0
19 0
20 0
21 0
22 0
23 0
24 0
25 0
26 0
27 0
28 0
29 0
30 0
31 0
32 0
33 0
34 0
35 0
36 0
37 0
38 0
39 0
40 0
41 0
42 0
43 0
44 0
45 0
46 0
47 0
48 0
49 0
50 0
51 0
52 0
53 0
54 0
55 0
56 0
57 0
58 0

@<SCITEGIC>ATOM_PROPERTY
pdb_tempFactor
SciTegic.value.DoubleValue
1 0
2 0
3 0
4 0
5 0
6 0
7 0
8 0
9 0
10 0
11 0
12 0
13 0
14 0
15 0
16 0
17 0
18 0
19 0
20 0
21 0
22 0
23 0
24 0
25 0
26 0
27 0
28 0
29 0
30 0
31 0
32 0
33 0
34 0
35 0
36 0
37 0
38 0
39 0
40 0
41 0
42 0
43 0
44 0
45 0
46 0
47 0
48 0
49 0
50 0
51 0
52 0
53 0
54 0
55 0
56 0
57 0
58 0

@<SCITEGIC>ATOM_PROPERTY
pdb_occupancy
SciTegic.value.DoubleValue
1 1
2 1
3 1
4 1
5 1
6 1
7 1
8 1
9 1
10 1
11 1
12 1
13 1
14 1
15 1
16 1
17 1
18 1
19 1
20 1
21 1
22 1
23 1
24 1
25 1
26 1
27 1
28 1
29 1
30 1
31 1
32 1
33 1
34 1
35 1
36 1
37 1
38 1
39 1
40 1
41 1
42 1
43 1
44 1
45 1
46 1
47 1
48 1
49 1
50 1
51 1
52 1
53 1
54 1
55 1
56 1
57 1
58 1

@<TRIPOS>MOLECULE
dpp4_20
56  59  1  0  0
SMALL
FORMAL_CHARGES
@<TRIPOS>ATOM
    1 N1        -0.9505    -1.8791     1.3655 N.am       1 SUBUNIT  0
    2 N2        -2.3757    -1.3243    -0.5055 N.am       1 SUBUNIT  0
    3 C3        -1.4291    -0.9538     0.4473 C.2        1 SUBUNIT  0
    4 C4        -2.8629    -2.6272    -0.5611 C.2        1 SUBUNIT  0
    5 C5        -1.4070    -3.1809     1.3439 C.2        1 SUBUNIT  0
    6 C6        -2.4121    -3.5461     0.3209 C.2        1 SUBUNIT  0
    7 C7         0.0503    -1.4704     2.3688 C.3        1 SUBUNIT  0
    8 C8         1.4005    -1.2085     1.7353 C.2        1 SUBUNIT  0
    9 C9         1.7906    -1.2432     0.3988 C.2        1 SUBUNIT  0
   10 N10        3.1140    -0.9258     0.4186 N.pl3      1 SUBUNIT  0
   11 N11        3.6301    -0.6844     1.6524 N.2        1 SUBUNIT  0
   12 N12        2.5221    -0.8768     2.4015 N.2        1 SUBUNIT  0
   13 O13       -1.0066    -4.0045     2.1340 O.2        1 SUBUNIT  0
   14 O14       -1.0197     0.1844     0.4758 O.2        1 SUBUNIT  0
   15 N15       -3.7930    -2.9863    -1.5005 N.pl3      1 SUBUNIT  0
   16 C16       -5.1483    -2.3817    -1.4970 C.3        1 SUBUNIT  0
   17 C17       -6.2431    -3.4522    -1.6434 C.3        1 SUBUNIT  0
   18 C18       -5.9709    -4.4029    -2.8178 C.3        1 SUBUNIT  0
   19 C19       -4.5811    -5.0478    -2.6775 C.3        1 SUBUNIT  0
   20 C20       -3.4693    -3.9869    -2.5455 C.3        1 SUBUNIT  0
   21 N21       -4.3114    -5.9158    -3.8193 N.3        1 SUBUNIT  0
   22 C22       -2.8534    -0.2988    -1.4625 C.3        1 SUBUNIT  0
   23 C23       -2.5340    -0.6582    -2.8407 C.1        1 SUBUNIT  0
   24 C24       -2.2731    -0.9506    -3.9633 C.1        1 SUBUNIT  0
   25 C25       -1.9522    -1.3108    -5.3414 C.3        1 SUBUNIT  0
   26 C26        3.8691    -0.8507    -0.7068 C.2        1 SUBUNIT  0
   27 C27        5.9973    -1.1854    -1.8478 C.2        1 SUBUNIT  0
   28 C28        5.2165    -1.2615    -0.6819 C.2        1 SUBUNIT  0
   29 C29        5.4359    -0.6985    -3.0408 C.2        1 SUBUNIT  0
   30 C30        3.3095    -0.3656    -1.9032 C.2        1 SUBUNIT  0
   31 C31        4.0915    -0.2896    -3.0684 C.2        1 SUBUNIT  0
   32 F32        6.1768    -0.6275    -4.1434 F          1 SUBUNIT  0
   33 H33       -2.7731    -4.5652     0.3004 H          1 SUBUNIT  0
   34 H34        0.1481    -2.2554     3.1195 H          1 SUBUNIT  0
   35 H35       -0.2947    -0.5687     2.8738 H          1 SUBUNIT  0
   36 H36        1.1957    -1.4675    -0.4775 H          1 SUBUNIT  0
   37 H37       -5.3067    -1.8092    -0.5815 H          1 SUBUNIT  0
   38 H38       -5.2080    -1.6738    -2.3228 H          1 SUBUNIT  0
   39 H39       -6.3130    -4.0317    -0.7218 H          1 SUBUNIT  0
   40 H40       -7.2127    -2.9698    -1.7748 H          1 SUBUNIT  0
   41 H41       -6.7452    -5.1704    -2.8573 H          1 SUBUNIT  0
   42 H42       -6.0340    -3.8445    -3.7542 H          1 SUBUNIT  0
   43 H43       -4.5808    -5.6663    -1.7793 H          1 SUBUNIT  0
   44 H44       -2.5149    -4.4687    -2.3227 H          1 SUBUNIT  0
   45 H45       -3.3377    -3.4546    -3.4902 H          1 SUBUNIT  0
   46 H46       -5.0506    -6.6334    -3.8587 H          1 SUBUNIT  0
   47 H47       -4.3690    -5.3480    -4.6757 H          1 SUBUNIT  0
   48 H48       -3.9322    -0.1852    -1.3555 H          1 SUBUNIT  0
   49 H49       -2.3926     0.6590    -1.2188 H          1 SUBUNIT  0
   50 H50       -0.8708    -1.3707    -5.4608 H          1 SUBUNIT  0
   51 H51       -2.4575    -2.2425    -5.6008 H          1 SUBUNIT  0
   52 H52       -2.3186    -0.5348    -6.0140 H          1 SUBUNIT  0
   53 H53        7.0301    -1.5009    -1.8213 H          1 SUBUNIT  0
   54 H54        5.6656    -1.6393     0.2274 H          1 SUBUNIT  0
   55 H55        2.2769    -0.0434    -1.9446 H          1 SUBUNIT  0
   56 H56        3.6568     0.0851    -3.9834 H          1 SUBUNIT  0
@<TRIPOS>BOND
    1     1     5 1
    2     1     7 1
    3     2     3 1
    4     2    22 1
    5     3     1 1
    6     3    14 2
    7     4     2 1
    8     4    15 1
    9     5     6 1
   10     5    13 2
   11     6     4 2
   12     6    33 1
   13     7     8 1
   14     7    34 1
   15     7    35 1
   16     9     8 2
   17     9    10 1
   18     9    36 1
   19    10    11 1
   20    10    26 1
   21    11    12 2
   22    12     8 1
   23    15    16 1
   24    16    17 1
   25    16    37 1
   26    16    38 1
   27    17    18 1
   28    17    39 1
   29    17    40 1
   30    18    19 1
   31    18    41 1
   32    18    42 1
   33    19    20 1
   34    19    21 1
   35    19    43 1
   36    20    15 1
   37    20    44 1
   38    20    45 1
   39    21    46 1
   40    21    47 1
   41    22    23 1
   42    22    48 1
   43    22    49 1
   44    23    24 3
   45    24    25 1
   46    25    50 1
   47    25    51 1
   48    25    52 1
   49    26    30 2
   50    27    28 2
   51    27    53 1
   52    28    26 1
   53    28    54 1
   54    29    27 1
   55    29    32 1
   56    30    31 1
   57    30    55 1
   58    31    29 2
   59    31    56 1
@<TRIPOS>SUBSTRUCTURE
1   ****   1
@<SCITEGIC>MOL_PROPERTY
AbsoluteEnergy
SciTegic.value.StringValue
81.5063

@<SCITEGIC>MOL_PROPERTY
Activ
SciTegic.value.StringValue
135.449996948242

@<SCITEGIC>MOL_PROPERTY
Angle Energy
SciTegic.value.StringValue
11.4018096923828

@<SCITEGIC>MOL_PROPERTY
Bond Energy
SciTegic.value.StringValue
1.5037499666214

@<SCITEGIC>MOL_PROPERTY
CHARMm Energy
SciTegic.value.StringValue
-22.074089050293

@<SCITEGIC>MOL_PROPERTY
Clean Energy
SciTegic.value.StringValue
62.593635559082

@<SCITEGIC>MOL_PROPERTY
ConfNumber
SciTegic.value.StringValue
33

@<SCITEGIC>MOL_PROPERTY
Dihedral Energy
SciTegic.value.StringValue
5.79381990432739

@<SCITEGIC>MOL_PROPERTY
Electrostatic Energy
SciTegic.value.StringValue
-40.1668090820313

@<SCITEGIC>MOL_PROPERTY
Estimate
SciTegic.value.StringValue
137.485

@<SCITEGIC>MOL_PROPERTY
FitValue
SciTegic.value.StringValue
4.98964

@<SCITEGIC>MOL_PROPERTY
Forcefield
SciTegic.value.StringValue
CHARMm

@<SCITEGIC>MOL_PROPERTY
ForcefieldBase
SciTegic.value.StringValue
CHARMm

@<SCITEGIC>MOL_PROPERTY
ForcefieldFFML
SciTegic.value.StringValue
<?xml version="1.0" encoding="UTF-8"?>
<!DOCTYPE ffml SYSTEM "Ffml.dtd">
<ffml version="1.0">
<forcefield name="CHARMm" derivedFrom="CHARMm" base="CHARMm">
<atomTypes>
</atomTypes>
<parameters>
<bond atom1="N5R" atom2="C6RP">
<quadratic
refValue="1.368"
forceConstant="394.267"/>
</bond>
<angle atom1="C5R" atom2="N5R" atom3="C6RP">
<quadratic
refValue="116"
forceConstant="70"/>
</angle>
<angle atom1="N5R" atom2="C6RP" atom3="C6R">
<quadratic
refValue="120"
forceConstant="70"/>
</angle>
<angle atom1="N5R" atom2="N5R" atom3="C6RP">
<quadratic
refValue="122.8"
forceConstant="70"/>
</angle>
<angle atom1="NX" atom2="CT" atom3="CUY1">
<quadratic
refValue="110.334"
forceConstant="64.0769"/>
</angle>
<angle atom1="NX" atom2="CUA1" atom3="NX">
<quadratic
refValue="120"
forceConstant="60"/>
</angle>
<torsion atom1="C5R" atom2="N5R" atom3="C6RP" atom4="C6R">
<multiplecos
v1="0"
v2="2.5"
v3="0"
v4="0"
v5="0"
v6="0"
gamma1="0"
gamma2="180"
gamma3="0"
gamma4="0"
gamma5="0"
gamma6="0"/>
</torsion>
<torsion atom1="N5R" atom2="N5R" atom3="C6RP" atom4="C6R">
<multiplecos
v1="0"
v2="2.5"
v3="0"
v4="0"
v5="0"
v6="0"
gamma1="0"
gamma2="180"
gamma3="0"
gamma4="0"
gamma5="0"
gamma6="0"/>
</torsion>
</parameters>
</forcefield>
</ffml>

@<SCITEGIC>MOL_PROPERTY
HBA_1
SciTegic.value.StringValue
0

@<SCITEGIC>MOL_PROPERTY
HBA_lipid_2
SciTegic.value.StringValue
1

@<SCITEGIC>MOL_PROPERTY
HBA_lipid_3
SciTegic.value.StringValue
1

@<SCITEGIC>MOL_PROPERTY
HYDROPHOBIC_4
SciTegic.value.StringValue
1

@<SCITEGIC>MOL_PROPERTY
Hydrogen Bond Energy
SciTegic.value.StringValue
0

@<SCITEGIC>MOL_PROPERTY
Improper Energy
SciTegic.value.StringValue
0.0301900003105402

@<SCITEGIC>MOL_PROPERTY
Initial Potential Energy
SciTegic.value.StringValue
-0.634400010108948

@<SCITEGIC>MOL_PROPERTY
Initial RMS Gradient
SciTegic.value.StringValue
14.0477600097656

@<SCITEGIC>MOL_PROPERTY
MapNumber
SciTegic.value.StringValue
1

@<SCITEGIC>MOL_PROPERTY
MappedAtoms
SciTegic.value.StringValue
14,-0.920843,0.00393103,0.134104,1.6,HBA_lipid_2.11
14,-0.280441,2.81718,0.956008,2.2,HBA_lipid_2.21
11,3.71757,0.288964,2.39121,1.6,HBA_lipid_3.11
11,5.86753,-1.20368,0.925037,2.2,HBA_lipid_3.21
29,5.2,-0.8,-2.2,1.6,HYDROPHOBIC_4.11

@<SCITEGIC>MOL_PROPERTY
MappedFeatures
SciTegic.value.StringValue
HBA_lipid_2,HBA_lipid_3,HYDROPHOBIC_4

@<SCITEGIC>MOL_PROPERTY
MappedLocations
SciTegic.value.StringValue
HBA_lipid_2.11,HBA_lipid_2.21,HBA_lipid_3.11,HBA_lipid_3.21,HYDROPHOBIC_4.11

@<SCITEGIC>MOL_PROPERTY
MappingID
SciTegic.value.StringValue
1

@<SCITEGIC>MOL_PROPERTY
Minimization Criteria
SciTegic.value.StringValue
CONJUG> Minimization exiting with gradient tolerance ( 0.0100000) satisfied.

@<SCITEGIC>MOL_PROPERTY
PartialChargeMethod
SciTegic.value.StringValue
MomanyRone

@<SCITEGIC>MOL_PROPERTY
Pharmprint
SciTegic.value.StringValue
'0111'

@<SCITEGIC>MOL_PROPERTY
Pharmtype
SciTegic.value.StringValue
3

@<SCITEGIC>MOL_PROPERTY
Potential Energy
SciTegic.value.StringValue
-22.074089050293

@<SCITEGIC>MOL_PROPERTY
RMS Gradient
SciTegic.value.StringValue
0.0098099997267127

@<SCITEGIC>MOL_PROPERTY
RelativeEnergy
SciTegic.value.StringValue
4.47921

@<SCITEGIC>MOL_PROPERTY
Solvation Free Energy
SciTegic.value.StringValue
0

@<SCITEGIC>MOL_PROPERTY
Uncert
SciTegic.value.StringValue
1.5

@<SCITEGIC>MOL_PROPERTY
Urey-Bradley Energy
SciTegic.value.StringValue
0

@<SCITEGIC>MOL_PROPERTY
UseResidueTemplateCharge
SciTegic.value.StringValue
True

@<SCITEGIC>MOL_PROPERTY
Van der Waals Energy
SciTegic.value.StringValue
-0.636860013008118

@<SCITEGIC>MOL_PROPERTY
Error
SciTegic.value.StringValue
1.01502401696277

@<SCITEGIC>MOL_PROPERTY
logActiv
SciTegic.value.StringValue
2.13177899958431

@<SCITEGIC>MOL_PROPERTY
logEstimate
SciTegic.value.StringValue
2.13825531800202

@<SCITEGIC>ATOM_PROPERTY
Formal Charge
SciTegic.value.StringValue
1 0
2 0
3 0
4 0
5 0
6 0
7 0
8 0
9 0
10 0
11 0
12 0
13 0
14 0
15 0
16 0
17 0
18 0
19 0
20 0
21 0
22 0
23 0
24 0
25 0
26 0
27 0
28 0
29 0
30 0
31 0
32 0
33 0
34 0
35 0
36 0
37 0
38 0
39 0
40 0
41 0
42 0
43 0
44 0
45 0
46 0
47 0
48 0
49 0
50 0
51 0
52 0
53 0
54 0
55 0
56 0

@<SCITEGIC>ATOM_PROPERTY
pdb_tempFactor
SciTegic.value.DoubleValue
1 0
2 0
3 0
4 0
5 0
6 0
7 0
8 0
9 0
10 0
11 0
12 0
13 0
14 0
15 0
16 0
17 0
18 0
19 0
20 0
21 0
22 0
23 0
24 0
25 0
26 0
27 0
28 0
29 0
30 0
31 0
32 0
33 0
34 0
35 0
36 0
37 0
38 0
39 0
40 0
41 0
42 0
43 0
44 0
45 0
46 0
47 0
48 0
49 0
50 0
51 0
52 0
53 0
54 0
55 0
56 0

@<SCITEGIC>ATOM_PROPERTY
pdb_occupancy
SciTegic.value.DoubleValue
1 1
2 1
3 1
4 1
5 1
6 1
7 1
8 1
9 1
10 1
11 1
12 1
13 1
14 1
15 1
16 1
17 1
18 1
19 1
20 1
21 1
22 1
23 1
24 1
25 1
26 1
27 1
28 1
29 1
30 1
31 1
32 1
33 1
34 1
35 1
36 1
37 1
38 1
39 1
40 1
41 1
42 1
43 1
44 1
45 1
46 1
47 1
48 1
49 1
50 1
51 1
52 1
53 1
54 1
55 1
56 1

@<TRIPOS>MOLECULE
dpp4_19
45  48  1  0  0
SMALL
FORMAL_CHARGES
@<TRIPOS>ATOM
    1 C1         2.0423    -0.2096    -0.6261 C.3        1 SUBUNIT  0
    2 C2         0.8908    -0.0401    -1.6349 C.3        1 SUBUNIT  0
    3 C3        -0.4888     0.0704    -1.0171 C.2        1 SUBUNIT  0
    4 N4        -0.7141    -0.2862     0.3011 N.am       1 SUBUNIT  0
    5 C5         0.3796    -0.7597     1.1920 C.3        1 SUBUNIT  0
    6 C6         1.6361    -1.2398     0.4456 C.3        1 SUBUNIT  0
    7 C7         3.3106    -0.5757    -1.3215 C.2        1 SUBUNIT  0
    8 C8         4.6157    -2.1147    -2.6869 C.2        1 SUBUNIT  0
    9 C9         3.4118    -1.7847    -2.0385 C.2        1 SUBUNIT  0
   10 C10        5.7163    -1.2420    -2.6217 C.2        1 SUBUNIT  0
   11 C11        4.4139     0.2965    -1.2563 C.2        1 SUBUNIT  0
   12 C12        5.6145    -0.0356    -1.9066 C.2        1 SUBUNIT  0
   13 O13       -1.3971     0.4768    -1.7075 O.2        1 SUBUNIT  0
   14 C14        2.7650    -1.5207     1.4479 C.3        1 SUBUNIT  0
   15 N15        3.1424    -0.3025     2.1452 N.3        1 SUBUNIT  0
   16 C16       -1.9779    -0.1947     0.8293 C.2        1 SUBUNIT  0
   17 F17        2.3785    -2.6186    -2.1082 F          1 SUBUNIT  0
   18 F18        6.8501    -1.5649    -3.2406 F          1 SUBUNIT  0
   19 F19        6.6505     0.7977    -1.8427 F          1 SUBUNIT  0
   20 N20       -4.3106     0.0906     0.5327 N.pl3      1 SUBUNIT  0
   21 N21       -2.9735    -0.0099     0.0156 N.2        1 SUBUNIT  0
   22 C22       -4.5238    -0.0065     1.8738 C.2        1 SUBUNIT  0
   23 C23       -2.1878    -0.3073     2.3151 C.2        1 SUBUNIT  0
   24 C24       -3.4293    -0.2168     2.8447 C.2        1 SUBUNIT  0
   25 C25       -5.4692     0.2838    -0.1606 C.2        1 SUBUNIT  0
   26 N26       -5.8596     0.1289     2.0121 N.2        1 SUBUNIT  0
   27 N27       -6.4198     0.3010     0.8014 N.2        1 SUBUNIT  0
   28 C28       -5.6568     0.4397    -1.6549 C.3        1 SUBUNIT  0
   29 F29       -5.1993    -0.6827    -2.2943 F          1 SUBUNIT  0
   30 F30       -4.9512     1.5339    -2.0914 F          1 SUBUNIT  0
   31 F31       -6.9870     0.6137    -1.9327 F          1 SUBUNIT  0
   32 H32        2.2155     0.7467    -0.1330 H          1 SUBUNIT  0
   33 H33        0.8689    -0.8913    -2.3204 H          1 SUBUNIT  0
   34 H34        1.0722     0.8389    -2.2548 H          1 SUBUNIT  0
   35 H35        0.6441     0.0617     1.8583 H          1 SUBUNIT  0
   36 H36        0.0087    -1.5660     1.8277 H          1 SUBUNIT  0
   37 H37        1.3953    -2.1813    -0.0517 H          1 SUBUNIT  0
   38 H38        4.6942    -3.0432    -3.2357 H          1 SUBUNIT  0
   39 H39        4.3362     1.2220    -0.7095 H          1 SUBUNIT  0
   40 H40        2.4560    -2.2740     2.1747 H          1 SUBUNIT  0
   41 H41        3.6355    -1.9343     0.9416 H          1 SUBUNIT  0
   42 H42        3.7986    -0.5533     2.8964 H          1 SUBUNIT  0
   43 H43        3.6343     0.3088     1.4782 H          1 SUBUNIT  0
   44 H44       -1.3435    -0.4610     2.9707 H          1 SUBUNIT  0
   45 H45       -3.6144    -0.2927     3.9069 H          1 SUBUNIT  0
@<TRIPOS>BOND
    1     1     2 1
    2     1     6 1
    3     1     7 1
    4     1    32 1
    5     2     3 1
    6     2    33 1
    7     2    34 1
    8     3     4 1
    9     3    13 2
   10     4     5 1
   11     4    16 1
   12     5     6 1
   13     5    35 1
   14     5    36 1
   15     6    14 1
   16     6    37 1
   17     7    11 2
   18     8     9 2
   19     8    38 1
   20     9     7 1
   21     9    17 1
   22    10     8 1
   23    10    18 1
   24    11    12 1
   25    11    39 1
   26    12    10 2
   27    12    19 1
   28    14    15 1
   29    14    40 1
   30    14    41 1
   31    15    42 1
   32    15    43 1
   33    16    23 1
   34    20    21 1
   35    20    25 1
   36    21    16 2
   37    22    20 1
   38    22    26 2
   39    23    24 2
   40    23    44 1
   41    24    22 1
   42    24    45 1
   43    25    28 1
   44    26    27 1
   45    27    25 2
   46    28    29 1
   47    28    30 1
   48    28    31 1
@<TRIPOS>SUBSTRUCTURE
1   ****   1
@<SCITEGIC>MOL_PROPERTY
AbsoluteEnergy
SciTegic.value.StringValue
76.2067

@<SCITEGIC>MOL_PROPERTY
Activ
SciTegic.value.StringValue
125

@<SCITEGIC>MOL_PROPERTY
Angle Energy
SciTegic.value.StringValue
28.2018604278564

@<SCITEGIC>MOL_PROPERTY
Bond Energy
SciTegic.value.StringValue
4.52943992614746

@<SCITEGIC>MOL_PROPERTY
CHARMm Energy
SciTegic.value.StringValue
54.2798118591309

@<SCITEGIC>MOL_PROPERTY
Clean Energy
SciTegic.value.StringValue
47.5348167419434

@<SCITEGIC>MOL_PROPERTY
ConfNumber
SciTegic.value.StringValue
4

@<SCITEGIC>MOL_PROPERTY
Dihedral Energy
SciTegic.value.StringValue
8.26054954528809

@<SCITEGIC>MOL_PROPERTY
Electrostatic Energy
SciTegic.value.StringValue
15.8513298034668

@<SCITEGIC>MOL_PROPERTY
Estimate
SciTegic.value.StringValue
164.055

@<SCITEGIC>MOL_PROPERTY
FitValue
SciTegic.value.StringValue
4.91291

@<SCITEGIC>MOL_PROPERTY
Forcefield
SciTegic.value.StringValue
CHARMm

@<SCITEGIC>MOL_PROPERTY
ForcefieldBase
SciTegic.value.StringValue
CHARMm

@<SCITEGIC>MOL_PROPERTY
ForcefieldFFML
SciTegic.value.StringValue
<?xml version="1.0" encoding="UTF-8"?>
<!DOCTYPE ffml SYSTEM "Ffml.dtd">
<ffml version="1.0">
<forcefield name="CHARMm" derivedFrom="CHARMm" base="CHARMm">
<atomTypes>
</atomTypes>
<parameters>
<bond atom1="NX" atom2="C6R">
<quadratic
refValue="1.355"
forceConstant="390"/>
</bond>
<angle atom1="C5R" atom2="CF3" atom3="XF">
<quadratic
refValue="110.26"
forceConstant="53.5714"/>
</angle>
<angle atom1="CF3" atom2="C5R" atom3="N5R">
<quadratic
refValue="119.136"
forceConstant="68"/>
</angle>
<angle atom1="NR56" atom2="C5R" atom3="CF3">
<quadratic
refValue="110"
forceConstant="68"/>
</angle>
<angle atom1="NX" atom2="C6R" atom3="C6R">
<quadratic
refValue="120"
forceConstant="65"/>
</angle>
<angle atom1="NX" atom2="C6R" atom3="N6R">
<quadratic
refValue="119.8"
forceConstant="70"/>
</angle>
<torsion atom1="N5R" atom2="C5R" atom3="CF3" atom4="XF">
<multiplecos
v1="0"
v2="0"
v3="0"
v4="0"
v5="0"
v6="0.1"
gamma1="0"
gamma2="0"
gamma3="0"
gamma4="0"
gamma5="0"
gamma6="0"/>
</torsion>
<torsion atom1="NR56" atom2="C5R" atom3="CF3" atom4="XF">
<multiplecos
v1="0"
v2="0"
v3="0"
v4="0"
v5="0"
v6="0.1"
gamma1="0"
gamma2="0"
gamma3="0"
gamma4="0"
gamma5="0"
gamma6="0"/>
</torsion>
</parameters>
</forcefield>
</ffml>

@<SCITEGIC>MOL_PROPERTY
HBA_1
SciTegic.value.StringValue
1

@<SCITEGIC>MOL_PROPERTY
HBA_lipid_2
SciTegic.value.StringValue
0

@<SCITEGIC>MOL_PROPERTY
HBA_lipid_3
SciTegic.value.StringValue
1

@<SCITEGIC>MOL_PROPERTY
HYDROPHOBIC_4
SciTegic.value.StringValue
1

@<SCITEGIC>MOL_PROPERTY
Hydrogen Bond Energy
SciTegic.value.StringValue
0

@<SCITEGIC>MOL_PROPERTY
Improper Energy
SciTegic.value.StringValue
0.259130001068115

@<SCITEGIC>MOL_PROPERTY
Initial Potential Energy
SciTegic.value.StringValue
97.1316680908203

@<SCITEGIC>MOL_PROPERTY
Initial RMS Gradient
SciTegic.value.StringValue
28.4014301300049

@<SCITEGIC>MOL_PROPERTY
MapNumber
SciTegic.value.StringValue
1

@<SCITEGIC>MOL_PROPERTY
MappedAtoms
SciTegic.value.StringValue
27,-7.16176,0.569794,1.47057,1.6,HBA_1.11
27,-8.97256,0.0628566,-0.866953,2.2,HBA_1.21
15,3.71757,0.288964,2.39121,1.6,HBA_lipid_3.11
15,5.86753,-1.20368,0.925037,2.2,HBA_lipid_3.21
10,5.2,-0.8,-2.2,1.6,HYDROPHOBIC_4.11

@<SCITEGIC>MOL_PROPERTY
MappedFeatures
SciTegic.value.StringValue
HBA_1,HBA_lipid_3,HYDROPHOBIC_4

@<SCITEGIC>MOL_PROPERTY
MappedLocations
SciTegic.value.StringValue
HBA_1.11,HBA_1.21,HBA_lipid_3.11,HBA_lipid_3.21,HYDROPHOBIC_4.11

@<SCITEGIC>MOL_PROPERTY
MappingID
SciTegic.value.StringValue
1

@<SCITEGIC>MOL_PROPERTY
Minimization Criteria
SciTegic.value.StringValue
CONJUG> Minimization exiting with gradient tolerance ( 0.0100000) satisfied.

@<SCITEGIC>MOL_PROPERTY
PartialChargeMethod
SciTegic.value.StringValue
MomanyRone

@<SCITEGIC>MOL_PROPERTY
Pharmprint
SciTegic.value.StringValue
'1011'

@<SCITEGIC>MOL_PROPERTY
Pharmtype
SciTegic.value.StringValue
3

@<SCITEGIC>MOL_PROPERTY
Potential Energy
SciTegic.value.StringValue
54.2798118591309

@<SCITEGIC>MOL_PROPERTY
RMS Gradient
SciTegic.value.StringValue
0.00748000014573336

@<SCITEGIC>MOL_PROPERTY
RelativeEnergy
SciTegic.value.StringValue
0.875242

@<SCITEGIC>MOL_PROPERTY
Solvation Free Energy
SciTegic.value.StringValue
0

@<SCITEGIC>MOL_PROPERTY
Uncert
SciTegic.value.StringValue
1.5

@<SCITEGIC>MOL_PROPERTY
Urey-Bradley Energy
SciTegic.value.StringValue
0

@<SCITEGIC>MOL_PROPERTY
UseResidueTemplateCharge
SciTegic.value.StringValue
True

@<SCITEGIC>MOL_PROPERTY
Van der Waals Energy
SciTegic.value.StringValue
-2.82249999046326

@<SCITEGIC>MOL_PROPERTY
Error
SciTegic.value.StringValue
1.31244

@<SCITEGIC>MOL_PROPERTY
logActiv
SciTegic.value.StringValue
2.09691001300806

@<SCITEGIC>MOL_PROPERTY
logEstimate
SciTegic.value.StringValue
2.21498947117021

@<SCITEGIC>ATOM_PROPERTY
Formal Charge
SciTegic.value.StringValue
1 0
2 0
3 0
4 0
5 0
6 0
7 0
8 0
9 0
10 0
11 0
12 0
13 0
14 0
15 0
16 0
17 0
18 0
19 0
20 0
21 0
22 0
23 0
24 0
25 0
26 0
27 0
28 0
29 0
30 0
31 0
32 0
33 0
34 0
35 0
36 0
37 0
38 0
39 0
40 0
41 0
42 0
43 0
44 0
45 0

@<SCITEGIC>ATOM_PROPERTY
pdb_tempFactor
SciTegic.value.DoubleValue
1 0
2 0
3 0
4 0
5 0
6 0
7 0
8 0
9 0
10 0
11 0
12 0
13 0
14 0
15 0
16 0
17 0
18 0
19 0
20 0
21 0
22 0
23 0
24 0
25 0
26 0
27 0
28 0
29 0
30 0
31 0
32 0
33 0
34 0
35 0
36 0
37 0
38 0
39 0
40 0
41 0
42 0
43 0
44 0
45 0

@<SCITEGIC>ATOM_PROPERTY
pdb_occupancy
SciTegic.value.DoubleValue
1 1
2 1
3 1
4 1
5 1
6 1
7 1
8 1
9 1
10 1
11 1
12 1
13 1
14 1
15 1
16 1
17 1
18 1
19 1
20 1
21 1
22 1
23 1
24 1
25 1
26 1
27 1
28 1
29 1
30 1
31 1
32 1
33 1
34 1
35 1
36 1
37 1
38 1
39 1
40 1
41 1
42 1
43 1
44 1
45 1

@<TRIPOS>MOLECULE
dpp4_24
43  45  1  0  0
SMALL
FORMAL_CHARGES
@<TRIPOS>ATOM
    1 C1         2.8151    -0.2138     0.0950 C.3        1 SUBUNIT  0
    2 C2         1.3774     0.1073    -0.4096 C.3        1 SUBUNIT  0
    3 C3         0.2465    -0.4325     0.4429 C.2        1 SUBUNIT  0
    4 N4         0.4046    -1.6637     1.0456 N.am       1 SUBUNIT  0
    5 C5         1.6918    -2.3837     0.8513 C.3        1 SUBUNIT  0
    6 C6         2.8769    -1.4277     1.0664 C.3        1 SUBUNIT  0
    7 C7         3.7475    -0.3851    -1.0608 C.2        1 SUBUNIT  0
    8 C8         5.3264     0.5445    -2.6685 C.2        1 SUBUNIT  0
    9 C9         4.4507     0.7195    -1.5819 C.2        1 SUBUNIT  0
   10 C10        5.5009    -0.7304    -3.2342 C.2        1 SUBUNIT  0
   11 C11        3.9263    -1.6598    -1.6290 C.2        1 SUBUNIT  0
   12 C12        4.8000    -1.8318    -2.7147 C.2        1 SUBUNIT  0
   13 O13       -0.7697     0.2140     0.5747 O.2        1 SUBUNIT  0
   14 C14        2.9370    -0.9657     2.5341 C.3        1 SUBUNIT  0
   15 N15        4.1457    -0.1991     2.7779 N.3        1 SUBUNIT  0
   16 C16       -0.5829    -2.2206     1.8214 C.2        1 SUBUNIT  0
   17 F17        4.2905     1.9317    -1.0565 F          1 SUBUNIT  0
   18 F18        4.9649    -3.0394    -3.2537 F          1 SUBUNIT  0
   19 N19       -1.5642    -4.1799     2.8474 N.2        1 SUBUNIT  0
   20 C20       -0.5918    -3.6079     2.0805 C.2        1 SUBUNIT  0
   21 C21       -2.5563    -3.4061     3.3786 C.2        1 SUBUNIT  0
   22 C22       -1.6004    -1.4146     2.3625 C.2        1 SUBUNIT  0
   23 C23       -2.5971    -2.0165     3.1496 C.2        1 SUBUNIT  0
   24 C24       -3.6067    -4.0482     4.2083 C.3        1 SUBUNIT  0
   25 F25       -4.8340    -3.8376     3.6357 F          1 SUBUNIT  0
   26 F26       -3.5902    -3.5009     5.4664 F          1 SUBUNIT  0
   27 F27       -3.3641    -5.3957     4.2940 F          1 SUBUNIT  0
   28 H28        3.1823     0.6624     0.6308 H          1 SUBUNIT  0
   29 H29        1.2630     1.1903    -0.5126 H          1 SUBUNIT  0
   30 H30        1.2197    -0.2865    -1.4152 H          1 SUBUNIT  0
   31 H31        1.7147    -2.7884    -0.1614 H          1 SUBUNIT  0
   32 H32        1.7675    -3.2352     1.5313 H          1 SUBUNIT  0
   33 H33        3.7947    -1.9951     0.9036 H          1 SUBUNIT  0
   34 H34        5.8666     1.3880    -3.0712 H          1 SUBUNIT  0
   35 H35        6.1754    -0.8594    -4.0680 H          1 SUBUNIT  0
   36 H36        3.3870    -2.5084    -1.2308 H          1 SUBUNIT  0
   37 H37        2.0668    -0.3594     2.7819 H          1 SUBUNIT  0
   38 H38        2.9076    -1.8221     3.2088 H          1 SUBUNIT  0
   39 H39        4.1502     0.0944     3.7640 H          1 SUBUNIT  0
   40 H40        4.9574    -0.8171     2.6219 H          1 SUBUNIT  0
   41 H41        0.1821    -4.2452     1.6733 H          1 SUBUNIT  0
   42 H42       -1.6306    -0.3477     2.1848 H          1 SUBUNIT  0
   43 H43       -3.3885    -1.4144     3.5750 H          1 SUBUNIT  0
@<TRIPOS>BOND
    1     1     2 1
    2     1     6 1
    3     1     7 1
    4     1    28 1
    5     2     3 1
    6     2    29 1
    7     2    30 1
    8     3     4 1
    9     3    13 2
   10     4     5 1
   11     4    16 1
   12     5     6 1
   13     5    31 1
   14     5    32 1
   15     6    14 1
   16     6    33 1
   17     7    11 2
   18     8     9 2
   19     8    34 1
   20     9     7 1
   21     9    17 1
   22    10     8 1
   23    10    35 1
   24    11    12 1
   25    11    36 1
   26    12    10 2
   27    12    18 1
   28    14    15 1
   29    14    37 1
   30    14    38 1
   31    15    39 1
   32    15    40 1
   33    16    22 2
   34    19    20 2
   35    20    16 1
   36    20    41 1
   37    21    19 1
   38    21    24 1
   39    22    23 1
   40    22    42 1
   41    23    21 2
   42    23    43 1
   43    24    25 1
   44    24    26 1
   45    24    27 1
@<TRIPOS>SUBSTRUCTURE
1   ****   1
@<SCITEGIC>MOL_PROPERTY
AbsoluteEnergy
SciTegic.value.StringValue
61.7394

@<SCITEGIC>MOL_PROPERTY
Activ
SciTegic.value.StringValue
443

@<SCITEGIC>MOL_PROPERTY
Angle Energy
SciTegic.value.StringValue
7.75171995162964

@<SCITEGIC>MOL_PROPERTY
Bond Energy
SciTegic.value.StringValue
1.19467997550964

@<SCITEGIC>MOL_PROPERTY
CHARMm Energy
SciTegic.value.StringValue
36.8053283691406

@<SCITEGIC>MOL_PROPERTY
Clean Energy
SciTegic.value.StringValue
25.9054279327393

@<SCITEGIC>MOL_PROPERTY
ConfNumber
SciTegic.value.StringValue
31

@<SCITEGIC>MOL_PROPERTY
Dihedral Energy
SciTegic.value.StringValue
9.68363952636719

@<SCITEGIC>MOL_PROPERTY
Electrostatic Energy
SciTegic.value.StringValue
19.2949104309082

@<SCITEGIC>MOL_PROPERTY
Estimate
SciTegic.value.StringValue
214.568

@<SCITEGIC>MOL_PROPERTY
FitValue
SciTegic.value.StringValue
4.79633

@<SCITEGIC>MOL_PROPERTY
Forcefield
SciTegic.value.StringValue
CHARMm

@<SCITEGIC>MOL_PROPERTY
ForcefieldBase
SciTegic.value.StringValue
CHARMm

@<SCITEGIC>MOL_PROPERTY
ForcefieldFFML
SciTegic.value.StringValue
<?xml version="1.0" encoding="UTF-8"?>
<!DOCTYPE ffml SYSTEM "Ffml.dtd">
<ffml version="1.0">
<forcefield name="CHARMm" derivedFrom="CHARMm" base="CHARMm">
<atomTypes>
</atomTypes>
<parameters>
<bond atom1="NX" atom2="C6R">
<quadratic
refValue="1.355"
forceConstant="390"/>
</bond>
<angle atom1="C6R" atom2="CF3" atom3="XF">
<quadratic
refValue="110.26"
forceConstant="53.5714"/>
</angle>
<angle atom1="N6R" atom2="C6R" atom3="CF3">
<quadratic
refValue="120.333"
forceConstant="63.5833"/>
</angle>
<angle atom1="NX" atom2="C6R" atom3="C6R">
<quadratic
refValue="120"
forceConstant="65"/>
</angle>
<torsion atom1="C6R" atom2="C6R" atom3="CF3" atom4="XF">
<multiplecos
v1="0"
v2="0"
v3="0"
v4="0"
v5="0"
v6="0.1"
gamma1="0"
gamma2="0"
gamma3="0"
gamma4="0"
gamma5="0"
gamma6="0"/>
</torsion>
<torsion atom1="N6R" atom2="C6R" atom3="CF3" atom4="XF">
<multiplecos
v1="0"
v2="0"
v3="0"
v4="0"
v5="0"
v6="0.1"
gamma1="0"
gamma2="0"
gamma3="0"
gamma4="0"
gamma5="0"
gamma6="0"/>
</torsion>
</parameters>
</forcefield>
</ffml>

@<SCITEGIC>MOL_PROPERTY
HBA_1
SciTegic.value.StringValue
0

@<SCITEGIC>MOL_PROPERTY
HBA_lipid_2
SciTegic.value.StringValue
1

@<SCITEGIC>MOL_PROPERTY
HBA_lipid_3
SciTegic.value.StringValue
1

@<SCITEGIC>MOL_PROPERTY
HYDROPHOBIC_4
SciTegic.value.StringValue
1

@<SCITEGIC>MOL_PROPERTY
Hydrogen Bond Energy
SciTegic.value.StringValue
0

@<SCITEGIC>MOL_PROPERTY
Improper Energy
SciTegic.value.StringValue
0.0633800029754639

@<SCITEGIC>MOL_PROPERTY
Initial Potential Energy
SciTegic.value.StringValue
57.2917213439941

@<SCITEGIC>MOL_PROPERTY
Initial RMS Gradient
SciTegic.value.StringValue
12.0040597915649

@<SCITEGIC>MOL_PROPERTY
MapNumber
SciTegic.value.StringValue
1

@<SCITEGIC>MOL_PROPERTY
MappedAtoms
SciTegic.value.StringValue
13,-0.920843,0.00393103,0.134104,1.6,HBA_lipid_2.11
13,-0.280441,2.81718,0.956008,2.2,HBA_lipid_2.21
15,3.71757,0.288964,2.39121,1.6,HBA_lipid_3.11
15,5.86753,-1.20368,0.925037,2.2,HBA_lipid_3.21
10,5.2,-0.8,-2.2,1.6,HYDROPHOBIC_4.11

@<SCITEGIC>MOL_PROPERTY
MappedFeatures
SciTegic.value.StringValue
HBA_lipid_2,HBA_lipid_3,HYDROPHOBIC_4

@<SCITEGIC>MOL_PROPERTY
MappedLocations
SciTegic.value.StringValue
HBA_lipid_2.11,HBA_lipid_2.21,HBA_lipid_3.11,HBA_lipid_3.21,HYDROPHOBIC_4.11

@<SCITEGIC>MOL_PROPERTY
MappingID
SciTegic.value.StringValue
1

@<SCITEGIC>MOL_PROPERTY
Minimization Criteria
SciTegic.value.StringValue
CONJUG> Minimization exiting with gradient tolerance ( 0.0100000) satisfied.

@<SCITEGIC>MOL_PROPERTY
PartialChargeMethod
SciTegic.value.StringValue
MomanyRone

@<SCITEGIC>MOL_PROPERTY
Pharmprint
SciTegic.value.StringValue
'0111'

@<SCITEGIC>MOL_PROPERTY
Pharmtype
SciTegic.value.StringValue
3

@<SCITEGIC>MOL_PROPERTY
Potential Energy
SciTegic.value.StringValue
36.8053283691406

@<SCITEGIC>MOL_PROPERTY
RMS Gradient
SciTegic.value.StringValue
0.00989999994635582

@<SCITEGIC>MOL_PROPERTY
RelativeEnergy
SciTegic.value.StringValue
15.6234

@<SCITEGIC>MOL_PROPERTY
Solvation Free Energy
SciTegic.value.StringValue
0

@<SCITEGIC>MOL_PROPERTY
Uncert
SciTegic.value.StringValue
1.5

@<SCITEGIC>MOL_PROPERTY
Urey-Bradley Energy
SciTegic.value.StringValue
0

@<SCITEGIC>MOL_PROPERTY
UseResidueTemplateCharge
SciTegic.value.StringValue
True

@<SCITEGIC>MOL_PROPERTY
Van der Waals Energy
SciTegic.value.StringValue
-1.18300998210907

@<SCITEGIC>MOL_PROPERTY
Error
SciTegic.value.StringValue
-2.06461354908467

@<SCITEGIC>MOL_PROPERTY
logActiv
SciTegic.value.StringValue
2.64640372622307

@<SCITEGIC>MOL_PROPERTY
logEstimate
SciTegic.value.StringValue
2.33156495313935

@<SCITEGIC>ATOM_PROPERTY
Formal Charge
SciTegic.value.StringValue
1 0
2 0
3 0
4 0
5 0
6 0
7 0
8 0
9 0
10 0
11 0
12 0
13 0
14 0
15 0
16 0
17 0
18 0
19 0
20 0
21 0
22 0
23 0
24 0
25 0
26 0
27 0
28 0
29 0
30 0
31 0
32 0
33 0
34 0
35 0
36 0
37 0
38 0
39 0
40 0
41 0
42 0
43 0

@<SCITEGIC>ATOM_PROPERTY
pdb_tempFactor
SciTegic.value.DoubleValue
1 0
2 0
3 0
4 0
5 0
6 0
7 0
8 0
9 0
10 0
11 0
12 0
13 0
14 0
15 0
16 0
17 0
18 0
19 0
20 0
21 0
22 0
23 0
24 0
25 0
26 0
27 0
28 0
29 0
30 0
31 0
32 0
33 0
34 0
35 0
36 0
37 0
38 0
39 0
40 0
41 0
42 0
43 0

@<SCITEGIC>ATOM_PROPERTY
pdb_occupancy
SciTegic.value.DoubleValue
1 1
2 1
3 1
4 1
5 1
6 1
7 1
8 1
9 1
10 1
11 1
12 1
13 1
14 1
15 1
16 1
17 1
18 1
19 1
20 1
21 1
22 1
23 1
24 1
25 1
26 1
27 1
28 1
29 1
30 1
31 1
32 1
33 1
34 1
35 1
36 1
37 1
38 1
39 1
40 1
41 1
42 1
43 1

@<TRIPOS>MOLECULE
dpp4_28
42  45  1  0  0
SMALL
FORMAL_CHARGES
@<TRIPOS>ATOM
    1 C1         2.8129    -0.1563     0.1065 C.3        1 SUBUNIT  0
    2 C2         1.3761     0.1663    -0.3943 C.3        1 SUBUNIT  0
    3 C3         0.2450    -0.4045     0.4370 C.2        1 SUBUNIT  0
    4 N4         0.4127    -1.6378     1.0239 N.am       1 SUBUNIT  0
    5 C5         1.7019    -2.3451     0.8398 C.3        1 SUBUNIT  0
    6 C6         2.8811    -1.3791     1.0680 C.3        1 SUBUNIT  0
    7 C7         3.7506    -0.3122    -1.0456 C.2        1 SUBUNIT  0
    8 C8         5.3319     0.6424    -2.6365 C.2        1 SUBUNIT  0
    9 C9         4.4509     0.8019    -1.5527 C.2        1 SUBUNIT  0
   10 C10        5.5130    -0.6250    -3.2160 C.2        1 SUBUNIT  0
   11 C11        3.9346    -1.5793    -1.6292 C.2        1 SUBUNIT  0
   12 C12        4.8143    -1.7369    -2.7126 C.2        1 SUBUNIT  0
   13 O13       -0.7827     0.2180     0.5719 O.2        1 SUBUNIT  0
   14 C14        2.9334    -0.9307     2.5398 C.3        1 SUBUNIT  0
   15 N15        4.1529    -0.1833     2.8001 N.3        1 SUBUNIT  0
   16 C16       -0.5823    -2.2108     1.7753 C.2        1 SUBUNIT  0
   17 F17        4.2865     2.0072    -1.0114 F          1 SUBUNIT  0
   18 F18        4.9864    -2.9359    -3.2649 F          1 SUBUNIT  0
   19 N19       -3.0091    -2.6155     2.1862 N.pl3      1 SUBUNIT  0
   20 C20       -2.0267    -2.0500     1.4409 C.2        1 SUBUNIT  0
   21 C21       -2.6038    -3.3873     3.3247 C.2        1 SUBUNIT  0
   22 N22       -0.2803    -2.9212     2.8183 N.2        1 SUBUNIT  0
   23 C23       -1.2747    -3.5157     3.6017 C.2        1 SUBUNIT  0
   24 N24       -2.6930    -1.4008     0.4631 N.2        1 SUBUNIT  0
   25 C25       -4.2629    -2.3535     1.7208 C.2        1 SUBUNIT  0
   26 N26       -4.0141    -1.5829     0.6329 N.2        1 SUBUNIT  0
   27 H27        3.1774     0.7158     0.6502 H          1 SUBUNIT  0
   28 H28        1.2540     1.2473    -0.4692 H          1 SUBUNIT  0
   29 H29        1.2273    -0.2043    -1.4112 H          1 SUBUNIT  0
   30 H30        1.7404    -2.7508    -0.1711 H          1 SUBUNIT  0
   31 H31        1.7741    -3.1957     1.5224 H          1 SUBUNIT  0
   32 H32        3.8038    -1.9401     0.9030 H          1 SUBUNIT  0
   33 H33        5.8703     1.4924    -3.0255 H          1 SUBUNIT  0
   34 H34        6.1920    -0.7418    -4.0497 H          1 SUBUNIT  0
   35 H35        3.3984    -2.4340    -1.2418 H          1 SUBUNIT  0
   36 H36        2.0704    -0.3116     2.7841 H          1 SUBUNIT  0
   37 H37        2.8828    -1.7908     3.2065 H          1 SUBUNIT  0
   38 H38        4.1500     0.1026     3.7891 H          1 SUBUNIT  0
   39 H39        4.9542    -0.8120     2.6492 H          1 SUBUNIT  0
   40 H40       -3.3217    -3.8741     3.9700 H          1 SUBUNIT  0
   41 H41       -1.0049    -4.1039     4.4668 H          1 SUBUNIT  0
   42 H42       -5.2173    -2.6745     2.1138 H          1 SUBUNIT  0
@<TRIPOS>BOND
    1     1     2 1
    2     1     6 1
    3     1     7 1
    4     1    27 1
    5     2     3 1
    6     2    28 1
    7     2    29 1
    8     3     4 1
    9     3    13 2
   10     4     5 1
   11     4    16 1
   12     5     6 1
   13     5    30 1
   14     5    31 1
   15     6    14 1
   16     6    32 1
   17     7    11 2
   18     8     9 2
   19     8    33 1
   20     9     7 1
   21     9    17 1
   22    10     8 1
   23    10    34 1
   24    11    12 1
   25    11    35 1
   26    12    10 2
   27    12    18 1
   28    14    15 1
   29    14    36 1
   30    14    37 1
   31    15    38 1
   32    15    39 1
   33    16    22 2
   34    19    20 1
   35    19    25 1
   36    20    16 1
   37    20    24 2
   38    21    19 1
   39    21    40 1
   40    22    23 1
   41    23    21 2
   42    23    41 1
   43    25    26 2
   44    25    42 1
   45    26    24 1
@<TRIPOS>SUBSTRUCTURE
1   ****   1
@<SCITEGIC>MOL_PROPERTY
AbsoluteEnergy
SciTegic.value.StringValue
91.4133

@<SCITEGIC>MOL_PROPERTY
Activ
SciTegic.value.StringValue
1023

@<SCITEGIC>MOL_PROPERTY
Angle Energy
SciTegic.value.StringValue
19.369779586792

@<SCITEGIC>MOL_PROPERTY
Bond Energy
SciTegic.value.StringValue
2.84447002410889

@<SCITEGIC>MOL_PROPERTY
CHARMm Energy
SciTegic.value.StringValue
36.8474617004395

@<SCITEGIC>MOL_PROPERTY
Clean Energy
SciTegic.value.StringValue
34.7211418151855

@<SCITEGIC>MOL_PROPERTY
ConfNumber
SciTegic.value.StringValue
30

@<SCITEGIC>MOL_PROPERTY
Dihedral Energy
SciTegic.value.StringValue
6.2818398475647

@<SCITEGIC>MOL_PROPERTY
Electrostatic Energy
SciTegic.value.StringValue
7.60615015029907

@<SCITEGIC>MOL_PROPERTY
Estimate
SciTegic.value.StringValue
219.884

@<SCITEGIC>MOL_PROPERTY
FitValue
SciTegic.value.StringValue
4.78571

@<SCITEGIC>MOL_PROPERTY
Forcefield
SciTegic.value.StringValue
CHARMm

@<SCITEGIC>MOL_PROPERTY
ForcefieldBase
SciTegic.value.StringValue
CHARMm

@<SCITEGIC>MOL_PROPERTY
ForcefieldFFML
SciTegic.value.StringValue
<?xml version="1.0" encoding="UTF-8"?>
<!DOCTYPE ffml SYSTEM "Ffml.dtd">
<ffml version="1.0">
<forcefield name="CHARMm" derivedFrom="CHARMm" base="CHARMm">
<atomTypes>
</atomTypes>
<parameters>
<bond atom1="NX" atom2="C6R">
<quadratic
refValue="1.355"
forceConstant="390"/>
</bond>
<angle atom1="NX" atom2="C6R" atom3="CR56">
<quadratic
refValue="120.583"
forceConstant="67.5"/>
</angle>
<angle atom1="NX" atom2="C6R" atom3="N6R">
<quadratic
refValue="119.8"
forceConstant="70"/>
</angle>
</parameters>
</forcefield>
</ffml>

@<SCITEGIC>MOL_PROPERTY
HBA_1
SciTegic.value.StringValue
0

@<SCITEGIC>MOL_PROPERTY
HBA_lipid_2
SciTegic.value.StringValue
1

@<SCITEGIC>MOL_PROPERTY
HBA_lipid_3
SciTegic.value.StringValue
1

@<SCITEGIC>MOL_PROPERTY
HYDROPHOBIC_4
SciTegic.value.StringValue
1

@<SCITEGIC>MOL_PROPERTY
Hydrogen Bond Energy
SciTegic.value.StringValue
0

@<SCITEGIC>MOL_PROPERTY
Improper Energy
SciTegic.value.StringValue
0.0537599995732307

@<SCITEGIC>MOL_PROPERTY
Initial Potential Energy
SciTegic.value.StringValue
75.5047225952148

@<SCITEGIC>MOL_PROPERTY
Initial RMS Gradient
SciTegic.value.StringValue
25.402530670166

@<SCITEGIC>MOL_PROPERTY
MapNumber
SciTegic.value.StringValue
1

@<SCITEGIC>MOL_PROPERTY
MappedAtoms
SciTegic.value.StringValue
13,-0.920843,0.00393103,0.134104,1.6,HBA_lipid_2.11
13,-0.280441,2.81718,0.956008,2.2,HBA_lipid_2.21
15,3.71757,0.288964,2.39121,1.6,HBA_lipid_3.11
15,5.86753,-1.20368,0.925037,2.2,HBA_lipid_3.21
10,5.2,-0.8,-2.2,1.6,HYDROPHOBIC_4.11

@<SCITEGIC>MOL_PROPERTY
MappedFeatures
SciTegic.value.StringValue
HBA_lipid_2,HBA_lipid_3,HYDROPHOBIC_4

@<SCITEGIC>MOL_PROPERTY
MappedLocations
SciTegic.value.StringValue
HBA_lipid_2.11,HBA_lipid_2.21,HBA_lipid_3.11,HBA_lipid_3.21,HYDROPHOBIC_4.11

@<SCITEGIC>MOL_PROPERTY
MappingID
SciTegic.value.StringValue
1

@<SCITEGIC>MOL_PROPERTY
Minimization Criteria
SciTegic.value.StringValue
CONJUG> Minimization exiting with gradient tolerance ( 0.0100000) satisfied.

@<SCITEGIC>MOL_PROPERTY
PartialChargeMethod
SciTegic.value.StringValue
MomanyRone

@<SCITEGIC>MOL_PROPERTY
Pharmprint
SciTegic.value.StringValue
'0111'

@<SCITEGIC>MOL_PROPERTY
Pharmtype
SciTegic.value.StringValue
3

@<SCITEGIC>MOL_PROPERTY
Potential Energy
SciTegic.value.StringValue
36.8474617004395

@<SCITEGIC>MOL_PROPERTY
RMS Gradient
SciTegic.value.StringValue
0.00999999977648258

@<SCITEGIC>MOL_PROPERTY
RelativeEnergy
SciTegic.value.StringValue
13.1201

@<SCITEGIC>MOL_PROPERTY
Solvation Free Energy
SciTegic.value.StringValue
0

@<SCITEGIC>MOL_PROPERTY
Uncert
SciTegic.value.StringValue
1.5

@<SCITEGIC>MOL_PROPERTY
Urey-Bradley Energy
SciTegic.value.StringValue
0

@<SCITEGIC>MOL_PROPERTY
UseResidueTemplateCharge
SciTegic.value.StringValue
True

@<SCITEGIC>MOL_PROPERTY
Van der Waals Energy
SciTegic.value.StringValue
0.691460013389587

@<SCITEGIC>MOL_PROPERTY
Error
SciTegic.value.StringValue
-4.65245311164068

@<SCITEGIC>MOL_PROPERTY
logActiv
SciTegic.value.StringValue
3.00987563371216

@<SCITEGIC>MOL_PROPERTY
logEstimate
SciTegic.value.StringValue
2.34219362879454

@<SCITEGIC>ATOM_PROPERTY
Formal Charge
SciTegic.value.StringValue
1 0
2 0
3 0
4 0
5 0
6 0
7 0
8 0
9 0
10 0
11 0
12 0
13 0
14 0
15 0
16 0
17 0
18 0
19 0
20 0
21 0
22 0
23 0
24 0
25 0
26 0
27 0
28 0
29 0
30 0
31 0
32 0
33 0
34 0
35 0
36 0
37 0
38 0
39 0
40 0
41 0
42 0

@<SCITEGIC>ATOM_PROPERTY
pdb_tempFactor
SciTegic.value.DoubleValue
1 0
2 0
3 0
4 0
5 0
6 0
7 0
8 0
9 0
10 0
11 0
12 0
13 0
14 0
15 0
16 0
17 0
18 0
19 0
20 0
21 0
22 0
23 0
24 0
25 0
26 0
27 0
28 0
29 0
30 0
31 0
32 0
33 0
34 0
35 0
36 0
37 0
38 0
39 0
40 0
41 0
42 0

@<SCITEGIC>ATOM_PROPERTY
pdb_occupancy
SciTegic.value.DoubleValue
1 1
2 1
3 1
4 1
5 1
6 1
7 1
8 1
9 1
10 1
11 1
12 1
13 1
14 1
15 1
16 1
17 1
18 1
19 1
20 1
21 1
22 1
23 1
24 1
25 1
26 1
27 1
28 1
29 1
30 1
31 1
32 1
33 1
34 1
35 1
36 1
37 1
38 1
39 1
40 1
41 1
42 1

@<TRIPOS>MOLECULE
dpp4_25
55  58  1  0  0
SMALL
FORMAL_CHARGES
@<TRIPOS>ATOM
    1 C1        -1.1754     0.4933    -2.8207 C.2        1 SUBUNIT  0
    2 N2         0.5975    -1.1051    -2.2558 N.am       1 SUBUNIT  0
    3 C3        -0.2826    -0.6261    -3.2121 C.2        1 SUBUNIT  0
    4 C4         0.6128    -0.5268    -0.9841 C.2        1 SUBUNIT  0
    5 C5        -1.0882     0.9909    -1.5593 C.2        1 SUBUNIT  0
    6 N6        -0.1786     0.4502    -0.6720 N.2        1 SUBUNIT  0
    7 N7         1.4735    -0.9780    -0.0191 N.pl3      1 SUBUNIT  0
    8 C8         1.4859    -2.4073     0.3800 C.3        1 SUBUNIT  0
    9 C9         1.4744    -2.5670     1.9099 C.3        1 SUBUNIT  0
   10 C10        2.5501    -1.7058     2.5882 C.3        1 SUBUNIT  0
   11 C11        2.3948    -0.2286     2.1825 C.3        1 SUBUNIT  0
   12 C12        2.4179    -0.0502     0.6521 C.3        1 SUBUNIT  0
   13 N13        3.4438     0.5752     2.7974 N.3        1 SUBUNIT  0
   14 O14       -0.3187    -1.1057    -4.3233 O.2        1 SUBUNIT  0
   15 C15        1.5057    -2.2217    -2.6042 C.3        1 SUBUNIT  0
   16 C16        2.9376    -1.8006    -2.5574 C.2        1 SUBUNIT  0
   17 C17        4.6028    -0.0282    -2.6994 C.2        1 SUBUNIT  0
   18 C18        3.2614    -0.4393    -2.7399 C.2        1 SUBUNIT  0
   19 C19        5.6194    -0.9632    -2.4765 C.2        1 SUBUNIT  0
   20 C20        3.9725    -2.7402    -2.3335 C.2        1 SUBUNIT  0
   21 C21        5.3168    -2.3182    -2.2929 C.2        1 SUBUNIT  0
   22 C22        3.6408    -4.1346    -2.1483 C.1        1 SUBUNIT  0
   23 N23        3.3739    -5.2546    -1.9980 N.1        1 SUBUNIT  0
   24 C24       -2.1496     1.0540    -3.8111 C.2        1 SUBUNIT  0
   25 C25       -4.3397     1.9944    -4.3185 C.2        1 SUBUNIT  0
   26 C26       -3.4255     1.4697    -3.3879 C.2        1 SUBUNIT  0
   27 C27       -3.9764     2.1059    -5.6722 C.2        1 SUBUNIT  0
   28 C28       -1.7885     1.1670    -5.1669 C.2        1 SUBUNIT  0
   29 C29       -2.7012     1.6941    -6.0964 C.2        1 SUBUNIT  0
   30 C30       -1.9645     2.1282    -1.0929 C.3        1 SUBUNIT  0
   31 H31        0.6308    -2.9306    -0.0529 H          1 SUBUNIT  0
   32 H32        2.3790    -2.8724    -0.0354 H          1 SUBUNIT  0
   33 H33        0.4946    -2.2898     2.2993 H          1 SUBUNIT  0
   34 H34        1.6209    -3.6161     2.1713 H          1 SUBUNIT  0
   35 H35        2.4783    -1.8130     3.6715 H          1 SUBUNIT  0
   36 H36        3.5391    -2.0690     2.3021 H          1 SUBUNIT  0
   37 H37        1.4342     0.1297     2.5605 H          1 SUBUNIT  0
   38 H38        2.1779     0.9814     0.3903 H          1 SUBUNIT  0
   39 H39        3.4168    -0.2491     0.2614 H          1 SUBUNIT  0
   40 H40        3.4004     0.4358     3.8185 H          1 SUBUNIT  0
   41 H41        4.3540     0.2261     2.4645 H          1 SUBUNIT  0
   42 H42        1.2640    -2.5792    -3.6040 H          1 SUBUNIT  0
   43 H43        1.3457    -3.0437    -1.9065 H          1 SUBUNIT  0
   44 H44        4.8270     1.0061    -2.8386 H          1 SUBUNIT  0
   45 H45        2.4639     0.2740    -2.9114 H          1 SUBUNIT  0
   46 H46        6.6345    -0.6385    -2.4467 H          1 SUBUNIT  0
   47 H47        6.0999    -3.0253    -2.1232 H          1 SUBUNIT  0
   48 H48       -5.3187     2.3114    -3.9924 H          1 SUBUNIT  0
   49 H49       -3.7117     1.3853    -2.3494 H          1 SUBUNIT  0
   50 H50       -4.6790     2.5113    -6.3882 H          1 SUBUNIT  0
   51 H51       -0.8108     0.8537    -5.5011 H          1 SUBUNIT  0
   52 H52       -2.4252     1.7794    -7.1375 H          1 SUBUNIT  0
   53 H53       -1.3661     2.8545    -0.5421 H          1 SUBUNIT  0
   54 H54       -2.4642     2.5858    -1.9466 H          1 SUBUNIT  0
   55 H55       -2.7326     1.7499    -0.4186 H          1 SUBUNIT  0
@<TRIPOS>BOND
    1     1     5 2
    2     1    24 1
    3     2     3 1
    4     2    15 1
    5     3     1 1
    6     3    14 2
    7     4     2 1
    8     4     7 1
    9     5     6 1
   10     5    30 1
   11     6     4 2
   12     7     8 1
   13     8     9 1
   14     8    31 1
   15     8    32 1
   16     9    10 1
   17     9    33 1
   18     9    34 1
   19    10    11 1
   20    10    35 1
   21    10    36 1
   22    11    12 1
   23    11    13 1
   24    11    37 1
   25    12     7 1
   26    12    38 1
   27    12    39 1
   28    13    40 1
   29    13    41 1
   30    15    16 1
   31    15    42 1
   32    15    43 1
   33    16    20 2
   34    17    18 2
   35    17    44 1
   36    18    16 1
   37    18    45 1
   38    19    17 1
   39    19    46 1
   40    20    21 1
   41    20    22 1
   42    21    19 2
   43    21    47 1
   44    22    23 3
   45    24    28 2
   46    25    26 2
   47    25    48 1
   48    26    24 1
   49    26    49 1
   50    27    25 1
   51    27    50 1
   52    28    29 1
   53    28    51 1
   54    29    27 2
   55    29    52 1
   56    30    53 1
   57    30    54 1
   58    30    55 1
@<TRIPOS>SUBSTRUCTURE
1   ****   1
@<SCITEGIC>MOL_PROPERTY
AbsoluteEnergy
SciTegic.value.StringValue
112.315

@<SCITEGIC>MOL_PROPERTY
Activ
SciTegic.value.StringValue
540

@<SCITEGIC>MOL_PROPERTY
Angle Energy
SciTegic.value.StringValue
7.58025979995728

@<SCITEGIC>MOL_PROPERTY
Bond Energy
SciTegic.value.StringValue
2.91050004959106

@<SCITEGIC>MOL_PROPERTY
CHARMm Energy
SciTegic.value.StringValue
39.8384819030762

@<SCITEGIC>MOL_PROPERTY
Clean Energy
SciTegic.value.StringValue
45.4877548217773

@<SCITEGIC>MOL_PROPERTY
ConfNumber
SciTegic.value.StringValue
6

@<SCITEGIC>MOL_PROPERTY
Dihedral Energy
SciTegic.value.StringValue
20.7958507537842

@<SCITEGIC>MOL_PROPERTY
Electrostatic Energy
SciTegic.value.StringValue
5.16390991210938

@<SCITEGIC>MOL_PROPERTY
Estimate
SciTegic.value.StringValue
246.742

@<SCITEGIC>MOL_PROPERTY
FitValue
SciTegic.value.StringValue
4.73566

@<SCITEGIC>MOL_PROPERTY
Forcefield
SciTegic.value.StringValue
CHARMm

@<SCITEGIC>MOL_PROPERTY
ForcefieldBase
SciTegic.value.StringValue
CHARMm

@<SCITEGIC>MOL_PROPERTY
ForcefieldFFML
SciTegic.value.StringValue
<?xml version="1.0" encoding="UTF-8"?>
<!DOCTYPE ffml SYSTEM "Ffml.dtd">
<ffml version="1.0">
<forcefield name="CHARMm" derivedFrom="CHARMm" base="CHARMm">
<atomTypes>
</atomTypes>
<parameters>
</parameters>
</forcefield>
</ffml>

@<SCITEGIC>MOL_PROPERTY
HBA_1
SciTegic.value.StringValue
0

@<SCITEGIC>MOL_PROPERTY
HBA_lipid_2
SciTegic.value.StringValue
1

@<SCITEGIC>MOL_PROPERTY
HBA_lipid_3
SciTegic.value.StringValue
1

@<SCITEGIC>MOL_PROPERTY
HYDROPHOBIC_4
SciTegic.value.StringValue
1

@<SCITEGIC>MOL_PROPERTY
Hydrogen Bond Energy
SciTegic.value.StringValue
0

@<SCITEGIC>MOL_PROPERTY
Improper Energy
SciTegic.value.StringValue
0.765439987182617

@<SCITEGIC>MOL_PROPERTY
Initial Potential Energy
SciTegic.value.StringValue
62.07421875

@<SCITEGIC>MOL_PROPERTY
Initial RMS Gradient
SciTegic.value.StringValue
13.0037899017334

@<SCITEGIC>MOL_PROPERTY
MapNumber
SciTegic.value.StringValue
1

@<SCITEGIC>MOL_PROPERTY
MappedAtoms
SciTegic.value.StringValue
6,-0.920843,0.00393103,0.134104,1.6,HBA_lipid_2.11
6,-0.280441,2.81718,0.956008,2.2,HBA_lipid_2.21
13,3.71757,0.288964,2.39121,1.6,HBA_lipid_3.11
13,5.86753,-1.20368,0.925037,2.2,HBA_lipid_3.21
19,5.2,-0.8,-2.2,1.6,HYDROPHOBIC_4.11

@<SCITEGIC>MOL_PROPERTY
MappedFeatures
SciTegic.value.StringValue
HBA_lipid_2,HBA_lipid_3,HYDROPHOBIC_4

@<SCITEGIC>MOL_PROPERTY
MappedLocations
SciTegic.value.StringValue
HBA_lipid_2.11,HBA_lipid_2.21,HBA_lipid_3.11,HBA_lipid_3.21,HYDROPHOBIC_4.11

@<SCITEGIC>MOL_PROPERTY
MappingID
SciTegic.value.StringValue
1

@<SCITEGIC>MOL_PROPERTY
Minimization Criteria
SciTegic.value.StringValue
CONJUG> Minimization exiting with gradient tolerance ( 0.0100000) satisfied.

@<SCITEGIC>MOL_PROPERTY
PartialChargeMethod
SciTegic.value.StringValue
MomanyRone

@<SCITEGIC>MOL_PROPERTY
Pharmprint
SciTegic.value.StringValue
'0111'

@<SCITEGIC>MOL_PROPERTY
Pharmtype
SciTegic.value.StringValue
3

@<SCITEGIC>MOL_PROPERTY
Potential Energy
SciTegic.value.StringValue
39.8384819030762

@<SCITEGIC>MOL_PROPERTY
RMS Gradient
SciTegic.value.StringValue
0.00972000043839216

@<SCITEGIC>MOL_PROPERTY
RelativeEnergy
SciTegic.value.StringValue
16.2519

@<SCITEGIC>MOL_PROPERTY
Solvation Free Energy
SciTegic.value.StringValue
0

@<SCITEGIC>MOL_PROPERTY
Uncert
SciTegic.value.StringValue
1.5

@<SCITEGIC>MOL_PROPERTY
Urey-Bradley Energy
SciTegic.value.StringValue
0

@<SCITEGIC>MOL_PROPERTY
UseResidueTemplateCharge
SciTegic.value.StringValue
True

@<SCITEGIC>MOL_PROPERTY
Van der Waals Energy
SciTegic.value.StringValue
2.62252998352051

@<SCITEGIC>MOL_PROPERTY
Error
SciTegic.value.StringValue
-2.18852080310608

@<SCITEGIC>MOL_PROPERTY
logActiv
SciTegic.value.StringValue
2.73239375982297

@<SCITEGIC>MOL_PROPERTY
logEstimate
SciTegic.value.StringValue
2.39224308064389

@<SCITEGIC>ATOM_PROPERTY
Formal Charge
SciTegic.value.StringValue
1 0
2 0
3 0
4 0
5 0
6 0
7 0
8 0
9 0
10 0
11 0
12 0
13 0
14 0
15 0
16 0
17 0
18 0
19 0
20 0
21 0
22 0
23 0
24 0
25 0
26 0
27 0
28 0
29 0
30 0
31 0
32 0
33 0
34 0
35 0
36 0
37 0
38 0
39 0
40 0
41 0
42 0
43 0
44 0
45 0
46 0
47 0
48 0
49 0
50 0
51 0
52 0
53 0
54 0
55 0

@<SCITEGIC>ATOM_PROPERTY
pdb_tempFactor
SciTegic.value.DoubleValue
1 0
2 0
3 0
4 0
5 0
6 0
7 0
8 0
9 0
10 0
11 0
12 0
13 0
14 0
15 0
16 0
17 0
18 0
19 0
20 0
21 0
22 0
23 0
24 0
25 0
26 0
27 0
28 0
29 0
30 0
31 0
32 0
33 0
34 0
35 0
36 0
37 0
38 0
39 0
40 0
41 0
42 0
43 0
44 0
45 0
46 0
47 0
48 0
49 0
50 0
51 0
52 0
53 0
54 0
55 0

@<SCITEGIC>ATOM_PROPERTY
pdb_occupancy
SciTegic.value.DoubleValue
1 1
2 1
3 1
4 1
5 1
6 1
7 1
8 1
9 1
10 1
11 1
12 1
13 1
14 1
15 1
16 1
17 1
18 1
19 1
20 1
21 1
22 1
23 1
24 1
25 1
26 1
27 1
28 1
29 1
30 1
31 1
32 1
33 1
34 1
35 1
36 1
37 1
38 1
39 1
40 1
41 1
42 1
43 1
44 1
45 1
46 1
47 1
48 1
49 1
50 1
51 1
52 1
53 1
54 1
55 1

@<TRIPOS>MOLECULE
dpp4_22
38  41  1  0  0
SMALL
FORMAL_CHARGES
@<TRIPOS>ATOM
    1 C1        -2.2109    -2.4230     4.5332 C.2        1 SUBUNIT  0
    2 C2        -0.3367    -2.7500     3.0135 C.2        1 SUBUNIT  0
    3 C3        -1.2842    -3.2781     3.9101 C.2        1 SUBUNIT  0
    4 C4        -0.3174    -1.3702     2.7356 C.2        1 SUBUNIT  0
    5 C5        -2.1925    -1.0451     4.2572 C.2        1 SUBUNIT  0
    6 C6        -1.2466    -0.5168     3.3591 C.2        1 SUBUNIT  0
    7 C7         0.6910    -0.8264     1.7846 C.3        1 SUBUNIT  0
    8 O8         1.8751    -1.6229     1.8787 O.3        1 SUBUNIT  0
    9 C9         2.8527    -1.5389     0.9500 C.2        1 SUBUNIT  0
   10 C10        2.6565    -0.8677    -0.2935 C.2        1 SUBUNIT  0
   11 C11        1.3208    -0.2787    -0.5941 C.3        1 SUBUNIT  0
   12 C12        0.2000    -0.8046     0.3238 C.3        1 SUBUNIT  0
   13 C13        3.7433    -0.7781    -1.2177 C.2        1 SUBUNIT  0
   14 C14        4.9934    -1.4012    -0.9043 C.2        1 SUBUNIT  0
   15 C15        4.0943    -2.1498     1.2440 C.2        1 SUBUNIT  0
   16 C16        5.1601    -2.0868     0.3205 C.2        1 SUBUNIT  0
   17 C17        3.6132    -0.0803    -2.4516 C.2        1 SUBUNIT  0
   18 C18        4.6969    -0.0182    -3.3600 C.2        1 SUBUNIT  0
   19 C19        6.0748    -1.3346    -1.8200 C.2        1 SUBUNIT  0
   20 C20        5.9234    -0.6459    -3.0441 C.2        1 SUBUNIT  0
   21 N21       -0.9907     0.0270     0.1659 N.3        1 SUBUNIT  0
   22 F22       -1.2413     0.7916     3.1073 F          1 SUBUNIT  0
   23 F23       -3.1101    -2.9128     5.3843 F          1 SUBUNIT  0
   24 F24       -1.2955    -4.5854     4.1646 F          1 SUBUNIT  0
   25 Br25       4.5062     0.9045    -4.9937 Br         1 SUBUNIT  0
   26 H26        6.7573    -0.6097    -3.7298 H          1 SUBUNIT  0
   27 H27        0.3766    -3.4065     2.5358 H          1 SUBUNIT  0
   28 H28       -2.9051    -0.3884     4.7355 H          1 SUBUNIT  0
   29 H29        0.9468     0.1875     2.1010 H          1 SUBUNIT  0
   30 H30        1.0361    -0.4911    -1.6245 H          1 SUBUNIT  0
   31 H31        1.4097     0.8050    -0.5023 H          1 SUBUNIT  0
   32 H32       -0.0511    -1.8207     0.0170 H          1 SUBUNIT  0
   33 H33        4.2296    -2.6688     2.1806 H          1 SUBUNIT  0
   34 H34        6.0972    -2.5677     0.5706 H          1 SUBUNIT  0
   35 H35        2.6880     0.4144    -2.7129 H          1 SUBUNIT  0
   36 H36        7.0220    -1.8062    -1.5968 H          1 SUBUNIT  0
   37 H37       -1.1746     0.1413    -0.8417 H          1 SUBUNIT  0
   38 H38       -1.7887    -0.4702     0.5825 H          1 SUBUNIT  0
@<TRIPOS>BOND
    1     1     5 2
    2     1    23 1
    3     2     3 2
    4     2    27 1
    5     3     1 1
    6     3    24 1
    7     4     2 1
    8     4     7 1
    9     5     6 1
   10     5    28 1
   11     6     4 2
   12     6    22 1
   13     7     8 1
   14     7    29 1
   15     8     9 1
   16     9    10 2
   17     9    15 1
   18    10    11 1
   19    10    13 1
   20    11    12 1
   21    11    30 1
   22    11    31 1
   23    12     7 1
   24    12    21 1
   25    12    32 1
   26    13    17 2
   27    14    13 1
   28    14    19 2
   29    15    16 2
   30    15    33 1
   31    16    14 1
   32    16    34 1
   33    17    35 1
   34    18    17 1
   35    18    25 1
   36    19    20 1
   37    19    36 1
   38    20    18 2
   39    20    26 1
   40    21    37 1
   41    21    38 1
@<TRIPOS>SUBSTRUCTURE
1   ****   1
@<SCITEGIC>MOL_PROPERTY
AbsoluteEnergy
SciTegic.value.StringValue
40.3495

@<SCITEGIC>MOL_PROPERTY
Activ
SciTegic.value.StringValue
216.199996948242

@<SCITEGIC>MOL_PROPERTY
Angle Energy
SciTegic.value.StringValue
10.9543695449829

@<SCITEGIC>MOL_PROPERTY
Bond Energy
SciTegic.value.StringValue
1.42671000957489

@<SCITEGIC>MOL_PROPERTY
CHARMm Energy
SciTegic.value.StringValue
8.59416961669922

@<SCITEGIC>MOL_PROPERTY
Clean Energy
SciTegic.value.StringValue
3.66418099403381

@<SCITEGIC>MOL_PROPERTY
ConfNumber
SciTegic.value.StringValue
3

@<SCITEGIC>MOL_PROPERTY
Dihedral Energy
SciTegic.value.StringValue
2.35347008705139

@<SCITEGIC>MOL_PROPERTY
Electrostatic Energy
SciTegic.value.StringValue
-12.4091901779175

@<SCITEGIC>MOL_PROPERTY
Estimate
SciTegic.value.StringValue
384.809

@<SCITEGIC>MOL_PROPERTY
FitValue
SciTegic.value.StringValue
4.54265

@<SCITEGIC>MOL_PROPERTY
Forcefield
SciTegic.value.StringValue
CHARMm

@<SCITEGIC>MOL_PROPERTY
ForcefieldBase
SciTegic.value.StringValue
CHARMm

@<SCITEGIC>MOL_PROPERTY
ForcefieldFFML
SciTegic.value.StringValue
<?xml version="1.0" encoding="UTF-8"?>
<!DOCTYPE ffml SYSTEM "Ffml.dtd">
<ffml version="1.0">
<forcefield name="CHARMm" derivedFrom="CHARMm" base="CHARMm">
<atomTypes>
</atomTypes>
<parameters>
</parameters>
</forcefield>
</ffml>

@<SCITEGIC>MOL_PROPERTY
HBA_1
SciTegic.value.StringValue
0

@<SCITEGIC>MOL_PROPERTY
HBA_lipid_2
SciTegic.value.StringValue
1

@<SCITEGIC>MOL_PROPERTY
HBA_lipid_3
SciTegic.value.StringValue
0

@<SCITEGIC>MOL_PROPERTY
HYDROPHOBIC_4
SciTegic.value.StringValue
1

@<SCITEGIC>MOL_PROPERTY
Hydrogen Bond Energy
SciTegic.value.StringValue
0

@<SCITEGIC>MOL_PROPERTY
Improper Energy
SciTegic.value.StringValue
0.00441000005230308

@<SCITEGIC>MOL_PROPERTY
Initial Potential Energy
SciTegic.value.StringValue
15.1564102172852

@<SCITEGIC>MOL_PROPERTY
Initial RMS Gradient
SciTegic.value.StringValue
11.1384696960449

@<SCITEGIC>MOL_PROPERTY
MapNumber
SciTegic.value.StringValue
1

@<SCITEGIC>MOL_PROPERTY
MappedAtoms
SciTegic.value.StringValue
21,-0.920843,0.00393103,0.134104,1.6,HBA_lipid_2.11
21,-0.280441,2.81718,0.956008,2.2,HBA_lipid_2.21
19,5.2,-0.8,-2.2,1.6,HYDROPHOBIC_4.11

@<SCITEGIC>MOL_PROPERTY
MappedFeatures
SciTegic.value.StringValue
HBA_lipid_2,HYDROPHOBIC_4

@<SCITEGIC>MOL_PROPERTY
MappedLocations
SciTegic.value.StringValue
HBA_lipid_2.11,HBA_lipid_2.21,HYDROPHOBIC_4.11

@<SCITEGIC>MOL_PROPERTY
MappingID
SciTegic.value.StringValue
1

@<SCITEGIC>MOL_PROPERTY
Minimization Criteria
SciTegic.value.StringValue
CONJUG> Minimization exiting with gradient tolerance ( 0.0100000) satisfied.

@<SCITEGIC>MOL_PROPERTY
PartialChargeMethod
SciTegic.value.StringValue
MomanyRone

@<SCITEGIC>MOL_PROPERTY
Pharmprint
SciTegic.value.StringValue
'0101'

@<SCITEGIC>MOL_PROPERTY
Pharmtype
SciTegic.value.StringValue
2

@<SCITEGIC>MOL_PROPERTY
Potential Energy
SciTegic.value.StringValue
8.59416961669922

@<SCITEGIC>MOL_PROPERTY
RMS Gradient
SciTegic.value.StringValue
0.00989000033587217

@<SCITEGIC>MOL_PROPERTY
RelativeEnergy
SciTegic.value.StringValue
0.850843

@<SCITEGIC>MOL_PROPERTY
Solvation Free Energy
SciTegic.value.StringValue
0

@<SCITEGIC>MOL_PROPERTY
Uncert
SciTegic.value.StringValue
1.5

@<SCITEGIC>MOL_PROPERTY
Urey-Bradley Energy
SciTegic.value.StringValue
0

@<SCITEGIC>MOL_PROPERTY
UseResidueTemplateCharge
SciTegic.value.StringValue
True

@<SCITEGIC>MOL_PROPERTY
Van der Waals Energy
SciTegic.value.StringValue
6.26437997817993

@<SCITEGIC>MOL_PROPERTY
Error
SciTegic.value.StringValue
1.77987514075739

@<SCITEGIC>MOL_PROPERTY
logActiv
SciTegic.value.StringValue
2.33485568348703

@<SCITEGIC>MOL_PROPERTY
logEstimate
SciTegic.value.StringValue
2.58524522086221

@<SCITEGIC>ATOM_PROPERTY
Formal Charge
SciTegic.value.StringValue
1 0
2 0
3 0
4 0
5 0
6 0
7 0
8 0
9 0
10 0
11 0
12 0
13 0
14 0
15 0
16 0
17 0
18 0
19 0
20 0
21 0
22 0
23 0
24 0
25 0
26 0
27 0
28 0
29 0
30 0
31 0
32 0
33 0
34 0
35 0
36 0
37 0
38 0

@<SCITEGIC>ATOM_PROPERTY
pdb_tempFactor
SciTegic.value.DoubleValue
1 0
2 0
3 0
4 0
5 0
6 0
7 0
8 0
9 0
10 0
11 0
12 0
13 0
14 0
15 0
16 0
17 0
18 0
19 0
20 0
21 0
22 0
23 0
24 0
25 0
26 0
27 0
28 0
29 0
30 0
31 0
32 0
33 0
34 0
35 0
36 0
37 0
38 0

@<SCITEGIC>ATOM_PROPERTY
pdb_occupancy
SciTegic.value.DoubleValue
1 1
2 1
3 1
4 1
5 1
6 1
7 1
8 1
9 1
10 1
11 1
12 1
13 1
14 1
15 1
16 1
17 1
18 1
19 1
20 1
21 1
22 1
23 1
24 1
25 1
26 1
27 1
28 1
29 1
30 1
31 1
32 1
33 1
34 1
35 1
36 1
37 1
38 1

@<TRIPOS>MOLECULE
dpp4_21
41  43  1  0  0
SMALL
FORMAL_CHARGES
@<TRIPOS>ATOM
    1 C1         2.7788     2.0411    -0.3699 C.2        1 SUBUNIT  0
    2 C2         3.8593     1.3794    -0.9780 C.2        1 SUBUNIT  0
    3 C3         3.7140     0.0494    -1.4148 C.2        1 SUBUNIT  0
    4 C4         2.4874    -0.6161    -1.2451 C.2        1 SUBUNIT  0
    5 C5         1.4042     0.0478    -0.6360 C.2        1 SUBUNIT  0
    6 C6         1.5525     1.3777    -0.1990 C.2        1 SUBUNIT  0
    7 C7         0.1345    -0.6386    -0.4586 C.2        1 SUBUNIT  0
    8 N8         0.0350    -1.9287    -0.8956 N.2        1 SUBUNIT  0
    9 C9        -1.1535    -2.5845    -0.7368 C.2        1 SUBUNIT  0
   10 C10       -2.2537    -1.9294    -0.1263 C.2        1 SUBUNIT  0
   11 C11       -2.0857    -0.5901     0.3083 C.2        1 SUBUNIT  0
   12 N12       -0.8862     0.0429     0.1369 N.2        1 SUBUNIT  0
   13 C13       -3.1787     0.1375     0.9445 C.2        1 SUBUNIT  0
   14 C14       -3.3078     0.0670     2.3463 C.2        1 SUBUNIT  0
   15 C15       -4.3476     0.7492     2.9990 C.2        1 SUBUNIT  0
   16 C16       -5.2662     1.5084     2.2562 C.2        1 SUBUNIT  0
   17 C17       -5.1427     1.5861     0.8573 C.2        1 SUBUNIT  0
   18 C18       -4.1028     0.9053     0.1938 C.2        1 SUBUNIT  0
   19 Cl19      -4.0040     1.0411    -1.5204 Cl         1 SUBUNIT  0
   20 Cl20      -6.5359     2.3384     3.0566 Cl         1 SUBUNIT  0
   21 C21       -3.5588    -2.6312     0.0589 C.3        1 SUBUNIT  0
   22 N22       -3.5363    -3.5510     1.2810 N.4        1 SUBUNIT  1
   23 N23       -1.2440    -3.8769    -1.1786 N.pl3      1 SUBUNIT  0
   24 C24        4.8571    -0.6483    -2.0580 C.3        1 SUBUNIT  0
   25 F25        5.9109    -0.7010    -1.1826 F          1 SUBUNIT  0
   26 F26        5.2335     0.0321    -3.1875 F          1 SUBUNIT  0
   27 F27        4.4807    -1.9220    -2.3972 F          1 SUBUNIT  0
   28 H28        2.8920     3.0614    -0.0337 H          1 SUBUNIT  0
   29 H29        4.7993     1.8950    -1.1068 H          1 SUBUNIT  0
   30 H30        2.3848    -1.6352    -1.5844 H          1 SUBUNIT  0
   31 H31        0.7309     1.9013     0.2715 H          1 SUBUNIT  0
   32 H32       -2.6124    -0.5113     2.9362 H          1 SUBUNIT  0
   33 H33       -4.4283     0.6805     4.0744 H          1 SUBUNIT  0
   34 H34       -5.8533     2.1731     0.2892 H          1 SUBUNIT  0
   35 H35       -3.7982    -3.1942    -0.8424 H          1 SUBUNIT  0
   36 H36       -4.3591    -1.8945     0.1460 H          1 SUBUNIT  0
   37 H37       -4.4858    -4.0678     1.4177 H          1 SUBUNIT  0
   38 H38       -3.3335    -2.9806     2.1872 H          1 SUBUNIT  0
   39 H39       -2.7579    -4.3054     1.1791 H          1 SUBUNIT  0
   40 H40       -0.4534    -4.3166    -1.6071 H          1 SUBUNIT  0
   41 H41       -2.1016    -4.3824    -1.0743 H          1 SUBUNIT  0
@<TRIPOS>BOND
    1     1     2 2
    2     1    28 1
    3     2     3 1
    4     2    29 1
    5     3     4 2
    6     3    24 1
    7     4     5 1
    8     4    30 1
    9     5     6 2
   10     5     7 1
   11     6     1 1
   12     6    31 1
   13     7    12 2
   14     8     7 1
   15     9     8 2
   16     9    23 1
   17    10     9 1
   18    10    21 1
   19    11    10 2
   20    11    13 1
   21    12    11 1
   22    13    18 2
   23    14    13 1
   24    14    32 1
   25    15    14 2
   26    15    33 1
   27    16    15 1
   28    16    20 1
   29    17    16 2
   30    17    34 1
   31    18    17 1
   32    18    19 1
   33    21    22 1
   34    21    35 1
   35    21    36 1
   36    22    37 1
   37    22    38 1
   38    22    39 1
   39    23    40 1
   40    23    41 1
   41    24    25 1
   42    24    26 1
   43    24    27 1
@<TRIPOS>SUBSTRUCTURE
1   ****   1
@<SCITEGIC>MOL_PROPERTY
AbsoluteEnergy
SciTegic.value.StringValue
66.6892

@<SCITEGIC>MOL_PROPERTY
Activ
SciTegic.value.StringValue
180

@<SCITEGIC>MOL_PROPERTY
Angle Energy
SciTegic.value.StringValue
4.2338399887085

@<SCITEGIC>MOL_PROPERTY
Bond Energy
SciTegic.value.StringValue
2.24113011360168

@<SCITEGIC>MOL_PROPERTY
CHARMm Energy
SciTegic.value.StringValue
21.1116600036621

@<SCITEGIC>MOL_PROPERTY
Clean Energy
SciTegic.value.StringValue
16.9218578338623

@<SCITEGIC>MOL_PROPERTY
ConfNumber
SciTegic.value.StringValue
8

@<SCITEGIC>MOL_PROPERTY
Dihedral Energy
SciTegic.value.StringValue
6.58678007125854

@<SCITEGIC>MOL_PROPERTY
Electrostatic Energy
SciTegic.value.StringValue
-1.79560995101929

@<SCITEGIC>MOL_PROPERTY
Estimate
SciTegic.value.StringValue
394.586

@<SCITEGIC>MOL_PROPERTY
FitValue
SciTegic.value.StringValue
4.53176

@<SCITEGIC>MOL_PROPERTY
Forcefield
SciTegic.value.StringValue
CHARMm

@<SCITEGIC>MOL_PROPERTY
ForcefieldBase
SciTegic.value.StringValue
CHARMm

@<SCITEGIC>MOL_PROPERTY
ForcefieldFFML
SciTegic.value.StringValue
<?xml version="1.0" encoding="UTF-8"?>
<!DOCTYPE ffml SYSTEM "Ffml.dtd">
<ffml version="1.0">
<forcefield name="CHARMm" derivedFrom="CHARMm" base="CHARMm">
<atomTypes>
</atomTypes>
<parameters>
<angle atom1="C6R" atom2="CF3" atom3="XF">
<quadratic
refValue="110.26"
forceConstant="53.5714"/>
</angle>
<angle atom1="N6R" atom2="C6RP" atom3="N6R">
<quadratic
refValue="120"
forceConstant="70"/>
</angle>
<torsion atom1="C6R" atom2="C6R" atom3="CF3" atom4="XF">
<multiplecos
v1="0"
v2="0"
v3="0"
v4="0"
v5="0"
v6="0.1"
gamma1="0"
gamma2="0"
gamma3="0"
gamma4="0"
gamma5="0"
gamma6="0"/>
</torsion>
</parameters>
</forcefield>
</ffml>

@<SCITEGIC>MOL_PROPERTY
HBA_1
SciTegic.value.StringValue
0

@<SCITEGIC>MOL_PROPERTY
HBA_lipid_2
SciTegic.value.StringValue
1

@<SCITEGIC>MOL_PROPERTY
HBA_lipid_3
SciTegic.value.StringValue
0

@<SCITEGIC>MOL_PROPERTY
HYDROPHOBIC_4
SciTegic.value.StringValue
1

@<SCITEGIC>MOL_PROPERTY
Hydrogen Bond Energy
SciTegic.value.StringValue
0

@<SCITEGIC>MOL_PROPERTY
Improper Energy
SciTegic.value.StringValue
0.157020002603531

@<SCITEGIC>MOL_PROPERTY
Initial Potential Energy
SciTegic.value.StringValue
49.0444183349609

@<SCITEGIC>MOL_PROPERTY
Initial RMS Gradient
SciTegic.value.StringValue
16.8878803253174

@<SCITEGIC>MOL_PROPERTY
MapNumber
SciTegic.value.StringValue
1

@<SCITEGIC>MOL_PROPERTY
MappedAtoms
SciTegic.value.StringValue
12,-0.920843,0.00393103,0.134104,1.6,HBA_lipid_2.11
12,-0.280441,2.81718,0.956008,2.2,HBA_lipid_2.21
25,5.2,-0.8,-2.2,1.6,HYDROPHOBIC_4.11

@<SCITEGIC>MOL_PROPERTY
MappedFeatures
SciTegic.value.StringValue
HBA_lipid_2,HYDROPHOBIC_4

@<SCITEGIC>MOL_PROPERTY
MappedLocations
SciTegic.value.StringValue
HBA_lipid_2.11,HBA_lipid_2.21,HYDROPHOBIC_4.11

@<SCITEGIC>MOL_PROPERTY
MappingID
SciTegic.value.StringValue
1

@<SCITEGIC>MOL_PROPERTY
Minimization Criteria
SciTegic.value.StringValue
CONJUG> Minimization exiting with gradient tolerance ( 0.0100000) satisfied.

@<SCITEGIC>MOL_PROPERTY
PartialChargeMethod
SciTegic.value.StringValue
MomanyRone

@<SCITEGIC>MOL_PROPERTY
Pharmprint
SciTegic.value.StringValue
'0101'

@<SCITEGIC>MOL_PROPERTY
Pharmtype
SciTegic.value.StringValue
2

@<SCITEGIC>MOL_PROPERTY
Potential Energy
SciTegic.value.StringValue
21.1116600036621

@<SCITEGIC>MOL_PROPERTY
RMS Gradient
SciTegic.value.StringValue
0.0095600001513958

@<SCITEGIC>MOL_PROPERTY
RelativeEnergy
SciTegic.value.StringValue
0.19299

@<SCITEGIC>MOL_PROPERTY
Solvation Free Energy
SciTegic.value.StringValue
0

@<SCITEGIC>MOL_PROPERTY
Uncert
SciTegic.value.StringValue
1.5

@<SCITEGIC>MOL_PROPERTY
Urey-Bradley Energy
SciTegic.value.StringValue
0

@<SCITEGIC>MOL_PROPERTY
UseResidueTemplateCharge
SciTegic.value.StringValue
True

@<SCITEGIC>MOL_PROPERTY
Van der Waals Energy
SciTegic.value.StringValue
9.68848991394043

@<SCITEGIC>MOL_PROPERTY
Error
SciTegic.value.StringValue
2.19214444444444

@<SCITEGIC>MOL_PROPERTY
logActiv
SciTegic.value.StringValue
2.25527250510331

@<SCITEGIC>MOL_PROPERTY
logEstimate
SciTegic.value.StringValue
2.59614167232365

@<SCITEGIC>ATOM_PROPERTY
Formal Charge
SciTegic.value.StringValue
1 0
2 0
3 0
4 0
5 0
6 0
7 0
8 0
9 0
10 0
11 0
12 0
13 0
14 0
15 0
16 0
17 0
18 0
19 0
20 0
21 0
22 +1
23 0
24 0
25 0
26 0
27 0
28 0
29 0
30 0
31 0
32 0
33 0
34 0
35 0
36 0
37 0
38 0
39 0
40 0
41 0

@<SCITEGIC>ATOM_PROPERTY
pdb_tempFactor
SciTegic.value.DoubleValue
1 0
2 0
3 0
4 0
5 0
6 0
7 0
8 0
9 0
10 0
11 0
12 0
13 0
14 0
15 0
16 0
17 0
18 0
19 0
20 0
21 0
22 0
23 0
24 0
25 0
26 0
27 0
28 0
29 0
30 0
31 0
32 0
33 0
34 0
35 0
36 0
37 0
38 0
39 0
40 0
41 0

@<SCITEGIC>ATOM_PROPERTY
pdb_occupancy
SciTegic.value.DoubleValue
1 1
2 1
3 1
4 1
5 1
6 1
7 1
8 1
9 1
10 1
11 1
12 1
13 1
14 1
15 1
16 1
17 1
18 1
19 1
20 1
21 1
22 1
23 1
24 1
25 1
26 1
27 1
28 1
29 1
30 1
31 1
32 1
33 1
34 1
35 1
36 1
37 1
38 1
39 1
40 1
41 1

@<TRIPOS>MOLECULE
dpp4_26
82  86  1  0  0
SMALL
FORMAL_CHARGES
@<TRIPOS>ATOM
    1 N1        -0.1991    -1.9497    -0.4607 N.am       1 SUBUNIT  0
    2 C2        -1.7881    -3.7342    -0.9137 C.2        1 SUBUNIT  0
    3 C3        -0.3901    -3.2646    -0.8475 C.2        1 SUBUNIT  0
    4 C4        -2.8512    -2.9232    -0.6137 C.2        1 SUBUNIT  0
    5 C5        -1.2739    -1.1061    -0.1491 C.2        1 SUBUNIT  0
    6 N6        -2.6159    -1.5113    -0.2002 N.am       1 SUBUNIT  0
    7 N7        -2.3189    -4.9354    -1.2463 N.pl3      1 SUBUNIT  0
    8 N8        -4.0351    -3.5330    -0.7362 N.2        1 SUBUNIT  0
    9 C9        -3.6935    -4.8022    -1.1363 C.2        1 SUBUNIT  0
   10 N10       -4.6706    -5.8683    -1.4081 N.pl3      1 SUBUNIT  0
   11 C11       -5.8055    -6.1180    -0.4829 C.3        1 SUBUNIT  0
   12 C12       -7.1391    -6.2297    -1.2504 C.3        1 SUBUNIT  0
   13 C13       -7.0427    -7.2267    -2.4180 C.3        1 SUBUNIT  0
   14 C14       -5.8900    -6.8406    -3.3578 C.3        1 SUBUNIT  0
   15 C15       -4.5487    -6.7248    -2.6131 C.3        1 SUBUNIT  0
   16 N16       -8.2100    -6.6206    -0.3417 N.3        1 SUBUNIT  0
   17 C17       -1.5752    -6.1424    -1.6455 C.3        1 SUBUNIT  0
   18 C18       -1.7867    -7.2265    -0.6918 C.1        1 SUBUNIT  0
   19 C19       -1.9593    -8.1104     0.0865 C.1        1 SUBUNIT  0
   20 C20       -2.1706    -9.1954     1.0406 C.3        1 SUBUNIT  0
   21 O21        0.5349    -3.9964    -1.1164 O.2        1 SUBUNIT  0
   22 O22       -1.0345     0.0332     0.1827 O.2        1 SUBUNIT  0
   23 C23        1.1794    -1.4270    -0.3762 C.3        1 SUBUNIT  0
   24 C24        1.5981    -0.7699    -1.6919 C.3        1 SUBUNIT  0
   25 C25        2.9856    -0.1319    -1.6181 C.3        1 SUBUNIT  0
   26 N26        3.9837    -1.1228    -1.2257 N.3        1 SUBUNIT  0
   27 C27        5.2067    -0.5063    -0.6960 C.3        1 SUBUNIT  0
   28 C28        6.0242     0.1814    -1.8048 C.3        1 SUBUNIT  0
   29 C29        6.3394    -0.7856    -2.9581 C.3        1 SUBUNIT  0
   30 C30        5.0477    -1.4555    -3.4528 C.3        1 SUBUNIT  0
   31 C31        4.2592    -2.0935    -2.2938 C.3        1 SUBUNIT  0
   32 C32       -3.7248    -0.5969     0.1341 C.3        1 SUBUNIT  0
   33 C33        7.0677    -0.0888    -4.0808 C.2        1 SUBUNIT  0
   34 N34        7.6034    -0.8454    -5.0832 N.am       1 SUBUNIT  0
   35 C35        8.1944    -0.2378    -6.1589 C.2        1 SUBUNIT  0
   36 O36        7.1773     1.1147    -4.0987 O.2        1 SUBUNIT  0
   37 C37        9.9687    -0.1636    -7.8327 C.2        1 SUBUNIT  0
   38 C38        9.3600    -0.7872    -6.7287 C.2        1 SUBUNIT  0
   39 C39        9.4066     1.0097    -8.3651 C.2        1 SUBUNIT  0
   40 C40        7.6373     0.9384    -6.6987 C.2        1 SUBUNIT  0
   41 C41        8.2430     1.5650    -7.8041 C.2        1 SUBUNIT  0
   42 C42       10.0281     1.6490    -9.4943 C.1        1 SUBUNIT  0
   43 N43       10.5289     2.1646   -10.4054 N.1        1 SUBUNIT  0
   44 H44       -5.8653    -5.3253     0.2653 H          1 SUBUNIT  0
   45 H45       -5.6003    -7.0435     0.0558 H          1 SUBUNIT  0
   46 H46       -7.3885    -5.2496    -1.6582 H          1 SUBUNIT  0
   47 H47       -7.9799    -7.2540    -2.9763 H          1 SUBUNIT  0
   48 H48       -6.8739    -8.2346    -2.0362 H          1 SUBUNIT  0
   49 H49       -6.1239    -5.8867    -3.8333 H          1 SUBUNIT  0
   50 H50       -5.8056    -7.5709    -4.1620 H          1 SUBUNIT  0
   51 H51       -3.7817    -6.3348    -3.2848 H          1 SUBUNIT  0
   52 H52       -4.2165    -7.7135    -2.2961 H          1 SUBUNIT  0
   53 H53       -9.0902    -6.6495    -0.8749 H          1 SUBUNIT  0
   54 H54       -8.0092    -7.5697     0.0030 H          1 SUBUNIT  0
   55 H55       -1.9014    -6.4592    -2.6363 H          1 SUBUNIT  0
   56 H56       -0.5116    -5.9115    -1.7033 H          1 SUBUNIT  0
   57 H57       -1.7940    -8.8969     2.0197 H          1 SUBUNIT  0
   58 H58       -3.2276    -9.4626     1.0591 H          1 SUBUNIT  0
   59 H59       -1.6108   -10.0745     0.7216 H          1 SUBUNIT  0
   60 H60        1.8569    -2.2418    -0.1201 H          1 SUBUNIT  0
   61 H61        1.2437    -0.7147     0.4473 H          1 SUBUNIT  0
   62 H62        0.8550    -0.0394    -2.0114 H          1 SUBUNIT  0
   63 H63        1.5460    -1.4845    -2.5130 H          1 SUBUNIT  0
   64 H64        2.9936     0.6933    -0.9064 H          1 SUBUNIT  0
   65 H65        3.2620     0.3011    -2.5790 H          1 SUBUNIT  0
   66 H66        5.8111    -1.2778    -0.2173 H          1 SUBUNIT  0
   67 H67        4.9484     0.2101     0.0857 H          1 SUBUNIT  0
   68 H68        6.9492     0.5785    -1.3829 H          1 SUBUNIT  0
   69 H69        5.4684     1.0409    -2.1822 H          1 SUBUNIT  0
   70 H70        6.9983    -1.5651    -2.5735 H          1 SUBUNIT  0
   71 H71        4.4177    -0.7200    -3.9557 H          1 SUBUNIT  0
   72 H72        5.2810    -2.2178    -4.1979 H          1 SUBUNIT  0
   73 H73        3.3213    -2.5137    -2.6587 H          1 SUBUNIT  0
   74 H74        4.8273    -2.9253    -1.8753 H          1 SUBUNIT  0
   75 H75       -4.7199    -1.0356     0.0543 H          1 SUBUNIT  0
   76 H76       -3.6883     0.2686    -0.5272 H          1 SUBUNIT  0
   77 H77       -3.5992    -0.2398     1.1564 H          1 SUBUNIT  0
   78 H78        7.5646    -1.8436    -5.0320 H          1 SUBUNIT  0
   79 H79       10.8620    -0.5970    -8.2599 H          1 SUBUNIT  0
   80 H80        9.8029    -1.6890    -6.3295 H          1 SUBUNIT  0
   81 H81        6.7432     1.3768    -6.2778 H          1 SUBUNIT  0
   82 H82        7.8050     2.4666    -8.2073 H          1 SUBUNIT  0
@<TRIPOS>BOND
    1     1     5 1
    2     1    23 1
    3     2     3 1
    4     2     7 1
    5     3     1 1
    6     3    21 2
    7     4     2 2
    8     4     8 1
    9     5     6 1
   10     5    22 2
   11     6     4 1
   12     6    32 1
   13     7    17 1
   14     8     9 2
   15     9     7 1
   16     9    10 1
   17    10    11 1
   18    11    12 1
   19    11    44 1
   20    11    45 1
   21    12    13 1
   22    12    16 1
   23    12    46 1
   24    13    14 1
   25    13    47 1
   26    13    48 1
   27    14    15 1
   28    14    49 1
   29    14    50 1
   30    15    10 1
   31    15    51 1
   32    15    52 1
   33    16    53 1
   34    16    54 1
   35    17    18 1
   36    17    55 1
   37    17    56 1
   38    18    19 3
   39    19    20 1
   40    20    57 1
   41    20    58 1
   42    20    59 1
   43    23    24 1
   44    23    60 1
   45    23    61 1
   46    24    25 1
   47    24    62 1
   48    24    63 1
   49    25    26 1
   50    25    64 1
   51    25    65 1
   52    26    27 1
   53    27    28 1
   54    27    66 1
   55    27    67 1
   56    28    29 1
   57    28    68 1
   58    28    69 1
   59    29    30 1
   60    29    33 1
   61    29    70 1
   62    30    31 1
   63    30    71 1
   64    30    72 1
   65    31    26 1
   66    31    73 1
   67    31    74 1
   68    32    75 1
   69    32    76 1
   70    32    77 1
   71    33    34 1
   72    33    36 2
   73    34    35 1
   74    34    78 1
   75    35    40 2
   76    37    38 2
   77    37    79 1
   78    38    35 1
   79    38    80 1
   80    39    37 1
   81    39    42 1
   82    40    41 1
   83    40    81 1
   84    41    39 2
   85    41    82 1
   86    42    43 3
@<TRIPOS>SUBSTRUCTURE
1   ****   1
@<SCITEGIC>MOL_PROPERTY
AbsoluteEnergy
SciTegic.value.StringValue
64.3753

@<SCITEGIC>MOL_PROPERTY
Activ
SciTegic.value.StringValue
800

@<SCITEGIC>MOL_PROPERTY
Angle Energy
SciTegic.value.StringValue
10.2150497436523

@<SCITEGIC>MOL_PROPERTY
Bond Energy
SciTegic.value.StringValue
1.69120001792908

@<SCITEGIC>MOL_PROPERTY
CHARMm Energy
SciTegic.value.StringValue
-8.37168025970459

@<SCITEGIC>MOL_PROPERTY
Clean Energy
SciTegic.value.StringValue
95.1442108154297

@<SCITEGIC>MOL_PROPERTY
ConfNumber
SciTegic.value.StringValue
1

@<SCITEGIC>MOL_PROPERTY
Dihedral Energy
SciTegic.value.StringValue
22.031400680542

@<SCITEGIC>MOL_PROPERTY
Electrostatic Energy
SciTegic.value.StringValue
-36.408821105957

@<SCITEGIC>MOL_PROPERTY
Estimate
SciTegic.value.StringValue
398.172

@<SCITEGIC>MOL_PROPERTY
FitValue
SciTegic.value.StringValue
4.52783

@<SCITEGIC>MOL_PROPERTY
Forcefield
SciTegic.value.StringValue
CHARMm

@<SCITEGIC>MOL_PROPERTY
ForcefieldBase
SciTegic.value.StringValue
CHARMm

@<SCITEGIC>MOL_PROPERTY
ForcefieldFFML
SciTegic.value.StringValue
<?xml version="1.0" encoding="UTF-8"?>
<!DOCTYPE ffml SYSTEM "Ffml.dtd">
<ffml version="1.0">
<forcefield name="CHARMm" derivedFrom="CHARMm" base="CHARMm">
<atomTypes>
</atomTypes>
<parameters>
<bond atom1="C5R" atom2="NX">
<quadratic
refValue="1.47"
forceConstant="390"/>
</bond>
<bond atom1="NX" atom2="CR56">
<quadratic
refValue="1.47"
forceConstant="390"/>
</bond>
<angle atom1="C" atom2="NX" atom3="CR56">
<quadratic
refValue="120"
forceConstant="60"/>
</angle>
<angle atom1="C5R" atom2="NX" atom3="CT">
<quadratic
refValue="120"
forceConstant="80"/>
</angle>
<angle atom1="CR56" atom2="C" atom3="NX">
<quadratic
refValue="117.5"
forceConstant="70"/>
</angle>
<angle atom1="CR56" atom2="CR56" atom3="NX">
<quadratic
refValue="126"
forceConstant="65"/>
</angle>
<angle atom1="CR56" atom2="NX" atom3="CT">
<quadratic
refValue="120"
forceConstant="80"/>
</angle>
<angle atom1="N5R" atom2="C5R" atom3="NX">
<quadratic
refValue="127"
forceConstant="70"/>
</angle>
<angle atom1="N5R" atom2="CR56" atom3="NX">
<quadratic
refValue="127"
forceConstant="70"/>
</angle>
<angle atom1="N5R" atom2="CT" atom3="CUY1">
<quadratic
refValue="110.845"
forceConstant="51"/>
</angle>
<torsion atom1="C" atom2="NX" atom3="CR56" atom4="CR56">
<multiplecos
v1="0"
v2="2.05"
v3="0"
v4="0"
v5="0"
v6="0"
gamma1="0"
gamma2="180"
gamma3="0"
gamma4="0"
gamma5="0"
gamma6="0"/>
</torsion>
<torsion atom1="C" atom2="NX" atom3="CR56" atom4="N5R">
<multiplecos
v1="0"
v2="2.05"
v3="0"
v4="0"
v5="0"
v6="0"
gamma1="0"
gamma2="180"
gamma3="0"
gamma4="0"
gamma5="0"
gamma6="0"/>
</torsion>
<torsion atom1="CT" atom2="NX" atom3="CR56" atom4="CR56">
<multiplecos
v1="0"
v2="2.05"
v3="0"
v4="0"
v5="0"
v6="0"
gamma1="0"
gamma2="180"
gamma3="0"
gamma4="0"
gamma5="0"
gamma6="0"/>
</torsion>
<torsion atom1="CT" atom2="NX" atom3="CR56" atom4="N5R">
<multiplecos
v1="0"
v2="2.05"
v3="0"
v4="0"
v5="0"
v6="0"
gamma1="0"
gamma2="180"
gamma3="0"
gamma4="0"
gamma5="0"
gamma6="0"/>
</torsion>
<improper atom1="NX" atom2="CT" atom3="CT" atom4="C5R">
<cos1
refValue="0"
forceConstant="40"
periodicity="0"/>
</improper>
</parameters>
</forcefield>
</ffml>

@<SCITEGIC>MOL_PROPERTY
HBA_1
SciTegic.value.StringValue
0

@<SCITEGIC>MOL_PROPERTY
HBA_lipid_2
SciTegic.value.StringValue
1

@<SCITEGIC>MOL_PROPERTY
HBA_lipid_3
SciTegic.value.StringValue
0

@<SCITEGIC>MOL_PROPERTY
HYDROPHOBIC_4
SciTegic.value.StringValue
1

@<SCITEGIC>MOL_PROPERTY
Hydrogen Bond Energy
SciTegic.value.StringValue
0

@<SCITEGIC>MOL_PROPERTY
Improper Energy
SciTegic.value.StringValue
0.184469997882843

@<SCITEGIC>MOL_PROPERTY
Initial Potential Energy
SciTegic.value.StringValue
15.420129776001

@<SCITEGIC>MOL_PROPERTY
Initial RMS Gradient
SciTegic.value.StringValue
12.426420211792

@<SCITEGIC>MOL_PROPERTY
MapNumber
SciTegic.value.StringValue
1

@<SCITEGIC>MOL_PROPERTY
MappedAtoms
SciTegic.value.StringValue
22,-0.920843,0.00393103,0.134104,1.6,HBA_lipid_2.11
22,-0.280441,2.81718,0.956008,2.2,HBA_lipid_2.21
28,5.2,-0.8,-2.2,1.6,HYDROPHOBIC_4.11

@<SCITEGIC>MOL_PROPERTY
MappedFeatures
SciTegic.value.StringValue
HBA_lipid_2,HYDROPHOBIC_4

@<SCITEGIC>MOL_PROPERTY
MappedLocations
SciTegic.value.StringValue
HBA_lipid_2.11,HBA_lipid_2.21,HYDROPHOBIC_4.11

@<SCITEGIC>MOL_PROPERTY
MappingID
SciTegic.value.StringValue
1

@<SCITEGIC>MOL_PROPERTY
Minimization Criteria
SciTegic.value.StringValue
CONJUG> Minimization exiting with gradient tolerance ( 0.0100000) satisfied.

@<SCITEGIC>MOL_PROPERTY
PartialChargeMethod
SciTegic.value.StringValue
MomanyRone

@<SCITEGIC>MOL_PROPERTY
Pharmprint
SciTegic.value.StringValue
'0101'

@<SCITEGIC>MOL_PROPERTY
Pharmtype
SciTegic.value.StringValue
2

@<SCITEGIC>MOL_PROPERTY
Potential Energy
SciTegic.value.StringValue
-8.37168025970459

@<SCITEGIC>MOL_PROPERTY
RMS Gradient
SciTegic.value.StringValue
0.00961000006645918

@<SCITEGIC>MOL_PROPERTY
RelativeEnergy
SciTegic.value.StringValue
0

@<SCITEGIC>MOL_PROPERTY
Solvation Free Energy
SciTegic.value.StringValue
0

@<SCITEGIC>MOL_PROPERTY
Uncert
SciTegic.value.StringValue
1.5

@<SCITEGIC>MOL_PROPERTY
Urey-Bradley Energy
SciTegic.value.StringValue
0

@<SCITEGIC>MOL_PROPERTY
UseResidueTemplateCharge
SciTegic.value.StringValue
True

@<SCITEGIC>MOL_PROPERTY
Van der Waals Energy
SciTegic.value.StringValue
-6.08499002456665

@<SCITEGIC>MOL_PROPERTY
Error
SciTegic.value.StringValue
-2.00918196156435

@<SCITEGIC>MOL_PROPERTY
logActiv
SciTegic.value.StringValue
2.90308998699194

@<SCITEGIC>MOL_PROPERTY
logEstimate
SciTegic.value.StringValue
2.60007071658279

@<SCITEGIC>ATOM_PROPERTY
Formal Charge
SciTegic.value.StringValue
1 0
2 0
3 0
4 0
5 0
6 0
7 0
8 0
9 0
10 0
11 0
12 0
13 0
14 0
15 0
16 0
17 0
18 0
19 0
20 0
21 0
22 0
23 0
24 0
25 0
26 0
27 0
28 0
29 0
30 0
31 0
32 0
33 0
34 0
35 0
36 0
37 0
38 0
39 0
40 0
41 0
42 0
43 0
44 0
45 0
46 0
47 0
48 0
49 0
50 0
51 0
52 0
53 0
54 0
55 0
56 0
57 0
58 0
59 0
60 0
61 0
62 0
63 0
64 0
65 0
66 0
67 0
68 0
69 0
70 0
71 0
72 0
73 0
74 0
75 0
76 0
77 0
78 0
79 0
80 0
81 0
82 0

@<SCITEGIC>ATOM_PROPERTY
pdb_tempFactor
SciTegic.value.DoubleValue
1 0
2 0
3 0
4 0
5 0
6 0
7 0
8 0
9 0
10 0
11 0
12 0
13 0
14 0
15 0
16 0
17 0
18 0
19 0
20 0
21 0
22 0
23 0
24 0
25 0
26 0
27 0
28 0
29 0
30 0
31 0
32 0
33 0
34 0
35 0
36 0
37 0
38 0
39 0
40 0
41 0
42 0
43 0
44 0
45 0
46 0
47 0
48 0
49 0
50 0
51 0
52 0
53 0
54 0
55 0
56 0
57 0
58 0
59 0
60 0
61 0
62 0
63 0
64 0
65 0
66 0
67 0
68 0
69 0
70 0
71 0
72 0
73 0
74 0
75 0
76 0
77 0
78 0
79 0
80 0
81 0
82 0

@<SCITEGIC>ATOM_PROPERTY
pdb_occupancy
SciTegic.value.DoubleValue
1 1
2 1
3 1
4 1
5 1
6 1
7 1
8 1
9 1
10 1
11 1
12 1
13 1
14 1
15 1
16 1
17 1
18 1
19 1
20 1
21 1
22 1
23 1
24 1
25 1
26 1
27 1
28 1
29 1
30 1
31 1
32 1
33 1
34 1
35 1
36 1
37 1
38 1
39 1
40 1
41 1
42 1
43 1
44 1
45 1
46 1
47 1
48 1
49 1
50 1
51 1
52 1
53 1
54 1
55 1
56 1
57 1
58 1
59 1
60 1
61 1
62 1
63 1
64 1
65 1
66 1
67 1
68 1
69 1
70 1
71 1
72 1
73 1
74 1
75 1
76 1
77 1
78 1
79 1
80 1
81 1
82 1

@<TRIPOS>MOLECULE
dpp4_27
41  43  1  0  0
SMALL
FORMAL_CHARGES
@<TRIPOS>ATOM
    1 C1         2.0656     1.3276    -1.9972 C.2        1 SUBUNIT  0
    2 C2         3.1272     0.5979    -2.5567 C.2        1 SUBUNIT  0
    3 C3         4.0695    -0.0258    -1.7182 C.2        1 SUBUNIT  0
    4 C4         3.9495     0.0824    -0.3201 C.2        1 SUBUNIT  0
    5 C5         2.8838     0.8156     0.2402 C.2        1 SUBUNIT  0
    6 C6         1.9434     1.4367    -0.5999 C.2        1 SUBUNIT  0
    7 C7         2.7571     0.9283     1.6830 C.2        1 SUBUNIT  0
    8 N8         1.7105     1.6471     2.1841 N.2        1 SUBUNIT  0
    9 C9         1.5812     1.7595     3.5374 C.2        1 SUBUNIT  0
   10 C10        2.5235     1.1379     4.3997 C.2        1 SUBUNIT  0
   11 C11        3.5882     0.4058     3.8191 C.2        1 SUBUNIT  0
   12 N12        3.6929     0.3070     2.4605 N.2        1 SUBUNIT  0
   13 C13        4.5870    -0.2566     4.6512 C.2        1 SUBUNIT  0
   14 C14        5.7427     0.4631     5.0145 C.2        1 SUBUNIT  0
   15 C15        6.7285    -0.1344     5.8155 C.2        1 SUBUNIT  0
   16 C16        6.5685    -1.4561     6.2630 C.2        1 SUBUNIT  0
   17 C17        5.4193    -2.1822     5.9032 C.2        1 SUBUNIT  0
   18 C18        4.4250    -1.5910     5.0984 C.2        1 SUBUNIT  0
   19 Cl19       3.0401    -2.5332     4.6890 Cl         1 SUBUNIT  0
   20 Cl20       7.7728    -2.1825     7.2427 Cl         1 SUBUNIT  0
   21 C21        2.3968     1.2501     5.8849 C.3        1 SUBUNIT  0
   22 N22        1.2629     0.3761     6.4205 N.4        1 SUBUNIT  1
   23 N23        0.5264     2.4816     4.0317 N.pl3      1 SUBUNIT  0
   24 C24        5.1946    -0.7982    -2.3096 C.3        1 SUBUNIT  0
   25 H25        1.3430     1.8053    -2.6407 H          1 SUBUNIT  0
   26 H26        3.2164     0.5169    -3.6303 H          1 SUBUNIT  0
   27 H27        4.6781    -0.4004     0.3140 H          1 SUBUNIT  0
   28 H28        1.1186     2.0031    -0.1864 H          1 SUBUNIT  0
   29 H29        5.8865     1.4814     4.6850 H          1 SUBUNIT  0
   30 H30        7.6073     0.4355     6.0828 H          1 SUBUNIT  0
   31 H31        5.2993    -3.2018     6.2471 H          1 SUBUNIT  0
   32 H32        3.3440     0.9826     6.3506 H          1 SUBUNIT  0
   33 H33        2.2397     2.2944     6.1559 H          1 SUBUNIT  0
   34 H34        1.2728     0.3212     7.5087 H          1 SUBUNIT  0
   35 H35        0.2932     0.7719     6.1185 H          1 SUBUNIT  0
   36 H36        1.3450    -0.6399     6.0355 H          1 SUBUNIT  0
   37 H37       -0.2025     2.8248     3.4402 H          1 SUBUNIT  0
   38 H38        0.4713     2.6821     5.0097 H          1 SUBUNIT  0
   39 H39        5.1232    -0.7687    -3.3966 H          1 SUBUNIT  0
   40 H40        5.1836    -1.8139    -1.9146 H          1 SUBUNIT  0
   41 H41        6.1406    -0.3393    -2.0240 H          1 SUBUNIT  0
@<TRIPOS>BOND
    1     1     2 2
    2     1    25 1
    3     2     3 1
    4     2    26 1
    5     3     4 2
    6     3    24 1
    7     4     5 1
    8     4    27 1
    9     5     6 2
   10     5     7 1
   11     6     1 1
   12     6    28 1
   13     7    12 2
   14     8     7 1
   15     9     8 2
   16     9    23 1
   17    10     9 1
   18    10    21 1
   19    11    10 2
   20    11    13 1
   21    12    11 1
   22    13    18 2
   23    14    13 1
   24    14    29 1
   25    15    14 2
   26    15    30 1
   27    16    15 1
   28    16    20 1
   29    17    16 2
   30    17    31 1
   31    18    17 1
   32    18    19 1
   33    21    22 1
   34    21    32 1
   35    21    33 1
   36    22    34 1
   37    22    35 1
   38    22    36 1
   39    23    37 1
   40    23    38 1
   41    24    39 1
   42    24    40 1
   43    24    41 1
@<TRIPOS>SUBSTRUCTURE
1   ****   1
@<SCITEGIC>MOL_PROPERTY
AbsoluteEnergy
SciTegic.value.StringValue
64.7036

@<SCITEGIC>MOL_PROPERTY
Activ
SciTegic.value.StringValue
1000

@<SCITEGIC>MOL_PROPERTY
Angle Energy
SciTegic.value.StringValue
3.88631010055542

@<SCITEGIC>MOL_PROPERTY
Bond Energy
SciTegic.value.StringValue
1.56507003307343

@<SCITEGIC>MOL_PROPERTY
CHARMm Energy
SciTegic.value.StringValue
9.06359004974365

@<SCITEGIC>MOL_PROPERTY
Clean Energy
SciTegic.value.StringValue
5.11319398880005

@<SCITEGIC>MOL_PROPERTY
ConfNumber
SciTegic.value.StringValue
5

@<SCITEGIC>MOL_PROPERTY
Dihedral Energy
SciTegic.value.StringValue
6.31312990188599

@<SCITEGIC>MOL_PROPERTY
Electrostatic Energy
SciTegic.value.StringValue
-11.9517803192139

@<SCITEGIC>MOL_PROPERTY
Estimate
SciTegic.value.StringValue
407.687

@<SCITEGIC>MOL_PROPERTY
FitValue
SciTegic.value.StringValue
4.51757

@<SCITEGIC>MOL_PROPERTY
Forcefield
SciTegic.value.StringValue
CHARMm

@<SCITEGIC>MOL_PROPERTY
ForcefieldBase
SciTegic.value.StringValue
CHARMm

@<SCITEGIC>MOL_PROPERTY
ForcefieldFFML
SciTegic.value.StringValue
<?xml version="1.0" encoding="UTF-8"?>
<!DOCTYPE ffml SYSTEM "Ffml.dtd">
<ffml version="1.0">
<forcefield name="CHARMm" derivedFrom="CHARMm" base="CHARMm">
<atomTypes>
</atomTypes>
<parameters>
<angle atom1="N6R" atom2="C6RP" atom3="N6R">
<quadratic
refValue="120"
forceConstant="70"/>
</angle>
</parameters>
</forcefield>
</ffml>

@<SCITEGIC>MOL_PROPERTY
HBA_1
SciTegic.value.StringValue
0

@<SCITEGIC>MOL_PROPERTY
HBA_lipid_2
SciTegic.value.StringValue
0

@<SCITEGIC>MOL_PROPERTY
HBA_lipid_3
SciTegic.value.StringValue
1

@<SCITEGIC>MOL_PROPERTY
HYDROPHOBIC_4
SciTegic.value.StringValue
1

@<SCITEGIC>MOL_PROPERTY
Hydrogen Bond Energy
SciTegic.value.StringValue
0

@<SCITEGIC>MOL_PROPERTY
Improper Energy
SciTegic.value.StringValue
0.138310000300407

@<SCITEGIC>MOL_PROPERTY
Initial Potential Energy
SciTegic.value.StringValue
30.9478797912598

@<SCITEGIC>MOL_PROPERTY
Initial RMS Gradient
SciTegic.value.StringValue
15.176079750061

@<SCITEGIC>MOL_PROPERTY
MapNumber
SciTegic.value.StringValue
1

@<SCITEGIC>MOL_PROPERTY
MappedAtoms
SciTegic.value.StringValue
12,3.71757,0.288964,2.39121,1.6,HBA_lipid_3.11
12,5.86753,-1.20368,0.925037,2.2,HBA_lipid_3.21
24,5.2,-0.8,-2.2,1.6,HYDROPHOBIC_4.11

@<SCITEGIC>MOL_PROPERTY
MappedFeatures
SciTegic.value.StringValue
HBA_lipid_3,HYDROPHOBIC_4

@<SCITEGIC>MOL_PROPERTY
MappedLocations
SciTegic.value.StringValue
HBA_lipid_3.11,HBA_lipid_3.21,HYDROPHOBIC_4.11

@<SCITEGIC>MOL_PROPERTY
MappingID
SciTegic.value.StringValue
1

@<SCITEGIC>MOL_PROPERTY
Minimization Criteria
SciTegic.value.StringValue
CONJUG> Minimization exiting with gradient tolerance ( 0.0100000) satisfied.

@<SCITEGIC>MOL_PROPERTY
PartialChargeMethod
SciTegic.value.StringValue
MomanyRone

@<SCITEGIC>MOL_PROPERTY
Pharmprint
SciTegic.value.StringValue
'0011'

@<SCITEGIC>MOL_PROPERTY
Pharmtype
SciTegic.value.StringValue
2

@<SCITEGIC>MOL_PROPERTY
Potential Energy
SciTegic.value.StringValue
9.06359004974365

@<SCITEGIC>MOL_PROPERTY
RMS Gradient
SciTegic.value.StringValue
0.00860999990254641

@<SCITEGIC>MOL_PROPERTY
RelativeEnergy
SciTegic.value.StringValue
0.976044

@<SCITEGIC>MOL_PROPERTY
Solvation Free Energy
SciTegic.value.StringValue
0

@<SCITEGIC>MOL_PROPERTY
Uncert
SciTegic.value.StringValue
1.5

@<SCITEGIC>MOL_PROPERTY
Urey-Bradley Energy
SciTegic.value.StringValue
0

@<SCITEGIC>MOL_PROPERTY
UseResidueTemplateCharge
SciTegic.value.StringValue
True

@<SCITEGIC>MOL_PROPERTY
Van der Waals Energy
SciTegic.value.StringValue
9.11254978179932

@<SCITEGIC>MOL_PROPERTY
Error
SciTegic.value.StringValue
-2.45286212216725

@<SCITEGIC>MOL_PROPERTY
logActiv
SciTegic.value.StringValue
3

@<SCITEGIC>MOL_PROPERTY
logEstimate
SciTegic.value.StringValue
2.61032686323465

@<SCITEGIC>ATOM_PROPERTY
Formal Charge
SciTegic.value.StringValue
1 0
2 0
3 0
4 0
5 0
6 0
7 0
8 0
9 0
10 0
11 0
12 0
13 0
14 0
15 0
16 0
17 0
18 0
19 0
20 0
21 0
22 +1
23 0
24 0
25 0
26 0
27 0
28 0
29 0
30 0
31 0
32 0
33 0
34 0
35 0
36 0
37 0
38 0
39 0
40 0
41 0

@<SCITEGIC>ATOM_PROPERTY
pdb_tempFactor
SciTegic.value.DoubleValue
1 0
2 0
3 0
4 0
5 0
6 0
7 0
8 0
9 0
10 0
11 0
12 0
13 0
14 0
15 0
16 0
17 0
18 0
19 0
20 0
21 0
22 0
23 0
24 0
25 0
26 0
27 0
28 0
29 0
30 0
31 0
32 0
33 0
34 0
35 0
36 0
37 0
38 0
39 0
40 0
41 0

@<SCITEGIC>ATOM_PROPERTY
pdb_occupancy
SciTegic.value.DoubleValue
1 1
2 1
3 1
4 1
5 1
6 1
7 1
8 1
9 1
10 1
11 1
12 1
13 1
14 1
15 1
16 1
17 1
18 1
19 1
20 1
21 1
22 1
23 1
24 1
25 1
26 1
27 1
28 1
29 1
30 1
31 1
32 1
33 1
34 1
35 1
36 1
37 1
38 1
39 1
40 1
41 1
