# Supplementary material for: Discovery of Novel DPP-IV Inhibitors as Potential Candidates for the Treatment of Type 2 Diabetes Mellitus Predicted by 3D QSAR Pharmacophore Models, Molecular Docking and De Novo Evolution
Source: Molecules. 2019 Aug 7;24(16):2870. doi: 10.3390/molecules24162870 (PMC6720998; doi:10.3390/molecules24162870)
Supplement: Supplementary file 1 [file molecules-24-02870-s001.zip › Supplementary materials/3DQSARPharmacophoreGeneration/training_set-(1)_06.mol2]

#	Created by:	Discovery Studio
#	Creation time:	2019-08-06T12:55:38Z

@<TRIPOS>MOLECULE
dpp4_2
   54    59     0 0 0
SMALL
USER_CHARGES


@<TRIPOS>ATOM
      1 C1            5.203100    3.036900   -4.152600 C.2      1 SUBUNIT    0.0000
      2 C2            2.961000    2.148800   -3.810700 C.2      1 SUBUNIT    0.0000
      3 C3            3.836000    3.014700   -4.491600 C.2      1 SUBUNIT    0.0000
      4 C4            3.447000    1.302700   -2.796500 C.2      1 SUBUNIT    0.0000
      5 C5            5.689500    2.192900   -3.138900 C.2      1 SUBUNIT    0.0000
      6 C6            4.813800    1.326200   -2.461900 C.2      1 SUBUNIT    0.0000
      7 C7            2.504800    0.388700   -2.083900 C.3      1 SUBUNIT    0.0000
      8 C8            1.383600    1.195000   -1.398300 C.3      1 SUBUNIT    0.0000
      9 C9            0.385800    0.286800   -0.668100 C.3      1 SUBUNIT    0.0000
     10 C10          -0.203100   -0.770500   -1.613600 C.3      1 SUBUNIT    0.0000
     11 C11           0.912000   -1.594600   -2.283700 C.3      1 SUBUNIT    0.0000
     12 C12           1.921100   -0.696700   -3.023500 C.3      1 SUBUNIT    0.0000
     13 N13           2.977700   -1.530200   -3.591600 N.3      1 SUBUNIT    0.0000
     14 F14           3.365600    3.808100   -5.449800 F        1 SUBUNIT    0.0000
     15 F15           5.288800    0.532000   -1.502500 F        1 SUBUNIT    0.0000
     16 F16           6.038900    3.855300   -4.790100 F        1 SUBUNIT    0.0000
     17 N17          -1.115200   -1.654000   -0.881600 N.3      1 SUBUNIT    0.0000
     18 C18          -0.445900   -2.429500    0.190900 C.3      1 SUBUNIT    0.0000
     19 C19          -1.367300   -2.306900    1.363600 C.2      1 SUBUNIT    0.0000
     20 C20          -2.379800   -1.488700    1.084400 C.2      1 SUBUNIT    0.0000
     21 C21          -2.287900   -0.945600   -0.309300 C.3      1 SUBUNIT    0.0000
     22 N22          -3.354900   -1.251300    2.089100 N.pl3    1 SUBUNIT    0.0000
     23 C23          -3.223300   -1.855500    3.297800 C.2      1 SUBUNIT    0.0000
     24 C24          -1.241200   -2.963600    2.694300 C.2      1 SUBUNIT    0.0000
     25 N25          -2.097700   -2.783500    3.659300 N.2      1 SUBUNIT    0.0000
     26 C26          -4.472100   -0.471900    2.070900 C.2      1 SUBUNIT    0.0000
     27 N27          -4.251800   -1.473300    4.068600 N.2      1 SUBUNIT    0.0000
     28 N28          -4.997000   -0.635400    3.316000 N.2      1 SUBUNIT    0.0000
     29 C29          -5.010500    0.378500    0.944500 C.3      1 SUBUNIT    0.0000
     30 C30          -6.494200    0.688700    0.890600 C.3      1 SUBUNIT    0.0000
     31 C31          -5.881400   -0.259000   -0.118700 C.3      1 SUBUNIT    0.0000
     32 H32           1.911800    2.133100   -4.069200 H        1 SUBUNIT    0.0000
     33 H33           6.737300    2.211500   -2.879700 H        1 SUBUNIT    0.0000
     34 H34           3.083400   -0.107100   -1.302000 H        1 SUBUNIT    0.0000
     35 H35           1.807400    1.906500   -0.685400 H        1 SUBUNIT    0.0000
     36 H36           0.842800    1.786100   -2.139700 H        1 SUBUNIT    0.0000
     37 H37          -0.413400    0.892800   -0.237500 H        1 SUBUNIT    0.0000
     38 H38           0.891000   -0.199700    0.167900 H        1 SUBUNIT    0.0000
     39 H39          -0.776800   -0.263500   -2.391700 H        1 SUBUNIT    0.0000
     40 H40           0.470000   -2.310100   -2.980400 H        1 SUBUNIT    0.0000
     41 H41           1.432800   -2.181900   -1.526400 H        1 SUBUNIT    0.0000
     42 H42           1.396500   -0.207700   -3.846600 H        1 SUBUNIT    0.0000
     43 H43           2.535200   -2.264200   -4.164300 H        1 SUBUNIT    0.0000
     44 H44           3.554100   -0.944100   -4.209500 H        1 SUBUNIT    0.0000
     45 H45          -0.318600   -3.465500   -0.107200 H        1 SUBUNIT    0.0000
     46 H46           0.524400   -2.011100    0.442200 H        1 SUBUNIT    0.0000
     47 H47          -2.135200    0.127100   -0.283200 H        1 SUBUNIT    0.0000
     48 H48          -3.181800   -1.161300   -0.886200 H        1 SUBUNIT    0.0000
     49 H49          -0.380400   -3.612500    2.828900 H        1 SUBUNIT    0.0000
     50 H50          -4.341600    1.169300    0.610000 H        1 SUBUNIT    0.0000
     51 H51          -7.143500    0.262600    1.654400 H        1 SUBUNIT    0.0000
     52 H52          -6.787100    1.679300    0.539900 H        1 SUBUNIT    0.0000
     53 H53          -5.767100    0.099300   -1.143400 H        1 SUBUNIT    0.0000
     54 H54          -6.121400   -1.317900   -0.029300 H        1 SUBUNIT    0.0000
@<TRIPOS>BOND
     1    1    5 2
     2    1   16 1
     3    2    3 2
     4    2   32 1
     5    3    1 1
     6    3   14 1
     7    4    2 1
     8    4    7 1
     9    5    6 1
    10    5   33 1
    11    6    4 2
    12    6   15 1
    13    7    8 1
    14    7   34 1
    15    8    9 1
    16    8   35 1
    17    8   36 1
    18    9   10 1
    19    9   37 1
    20    9   38 1
    21   10   11 1
    22   10   17 1
    23   10   39 1
    24   11   12 1
    25   11   40 1
    26   11   41 1
    27   12    7 1
    28   12   13 1
    29   12   42 1
    30   13   43 1
    31   13   44 1
    32   18   17 1
    33   18   19 1
    34   18   45 1
    35   18   46 1
    36   19   20 2
    37   19   24 1
    38   20   21 1
    39   20   22 1
    40   21   17 1
    41   21   47 1
    42   21   48 1
    43   22   26 1
    44   23   22 1
    45   23   27 2
    46   24   25 2
    47   24   49 1
    48   25   23 1
    49   27   28 1
    50   28   26 2
    51   29   26 1
    52   29   30 1
    53   29   31 1
    54   29   50 1
    55   30   31 1
    56   30   51 1
    57   30   52 1
    58   31   53 1
    59   31   54 1
@<SCITEGIC>MOL_PROPERTY
AbsoluteEnergy
SciTegic.value.DoubleValue
87.304703

@<SCITEGIC>MOL_PROPERTY
Activ
SciTegic.value.DoubleValue
0.240000

@<SCITEGIC>MOL_PROPERTY
Angle Energy
SciTegic.value.DoubleValue
55.185398

@<SCITEGIC>MOL_PROPERTY
Bond Energy
SciTegic.value.DoubleValue
1.824310

@<SCITEGIC>MOL_PROPERTY
CHARMm Energy
SciTegic.value.DoubleValue
61.484001

@<SCITEGIC>MOL_PROPERTY
Clean Energy
SciTegic.value.DoubleValue
91.000900

@<SCITEGIC>MOL_PROPERTY
ConfNumber
SciTegic.value.IntegerValue
8

@<SCITEGIC>MOL_PROPERTY
Dihedral Energy
SciTegic.value.DoubleValue
21.142900

@<SCITEGIC>MOL_PROPERTY
Electrostatic Energy
SciTegic.value.DoubleValue
-14.842800

@<SCITEGIC>MOL_PROPERTY
Estimate
SciTegic.value.DoubleValue
0.259251

@<SCITEGIC>MOL_PROPERTY
FitValue
SciTegic.value.DoubleValue
7.097680

@<SCITEGIC>MOL_PROPERTY
Forcefield
SciTegic.value.StringValue
CHARMm

@<SCITEGIC>MOL_PROPERTY
ForcefieldBase
SciTegic.value.StringValue
CHARMm

@<SCITEGIC>MOL_PROPERTY
ForcefieldFFML
SciTegic.value.StringValue
<?xml version="1.0" encoding="UTF-8"?>
<!DOCTYPE ffml SYSTEM "Ffml.dtd">
<ffml version="1.0">
<forcefield name="CHARMm" derivedFrom="CHARMm" base="CHARMm">
<atomTypes>
</atomTypes>
<parameters>
<angle atom1="C5R" atom2="CT3" atom3="CT3">
<quadratic
refValue="109.47"
forceConstant="70"/>
</angle>
<angle atom1="C5R" atom2="CT3" atom3="HA">
<quadratic
refValue="109.47"
forceConstant="40"/>
</angle>
<angle atom1="CR56" atom2="CR56" atom3="NR56">
<quadratic
refValue="106.5"
forceConstant="65"/>
</angle>
<angle atom1="CR56" atom2="CT" atom3="HA">
<quadratic
refValue="109.47"
forceConstant="40"/>
</angle>
<angle atom1="CR56" atom2="NR56" atom3="CR56">
<quadratic
refValue="108"
forceConstant="70"/>
</angle>
<angle atom1="CT" atom2="CR56" atom3="C6R">
<quadratic
refValue="127.679"
forceConstant="65.3571"/>
</angle>
<angle atom1="CT" atom2="CR56" atom3="CR56">
<quadratic
refValue="126"
forceConstant="70"/>
</angle>
<angle atom1="CT" atom2="CR56" atom3="NR56">
<quadratic
refValue="122"
forceConstant="58"/>
</angle>
<angle atom1="N5R" atom2="C5R" atom3="CT3">
<quadratic
refValue="122"
forceConstant="58"/>
</angle>
<angle atom1="NR56" atom2="C5R" atom3="CT3">
<quadratic
refValue="122"
forceConstant="58"/>
</angle>
<angle atom1="NT" atom2="CT" atom3="CR56">
<quadratic
refValue="111.6"
forceConstant="70"/>
</angle>
<torsion atom1="CT3" atom2="CT3" atom3="C5R" atom4="N5R">
<multiplecos
v1="0"
v2="0"
v3="0"
v4="0"
v5="0"
v6="0.01"
gamma1="0"
gamma2="0"
gamma3="0"
gamma4="0"
gamma5="0"
gamma6="0"/>
</torsion>
<torsion atom1="CT3" atom2="CT3" atom3="C5R" atom4="NR56">
<multiplecos
v1="0"
v2="0"
v3="0"
v4="0"
v5="0"
v6="0.01"
gamma1="0"
gamma2="0"
gamma3="0"
gamma4="0"
gamma5="0"
gamma6="0"/>
</torsion>
<torsion atom1="HA" atom2="CT" atom3="CR56" atom4="C6R">
<multiplecos
v1="0"
v2="0"
v3="0"
v4="0"
v5="0"
v6="0.01"
gamma1="0"
gamma2="0"
gamma3="0"
gamma4="0"
gamma5="0"
gamma6="0"/>
</torsion>
<torsion atom1="HA" atom2="CT" atom3="CR56" atom4="CR56">
<multiplecos
v1="0"
v2="0"
v3="0"
v4="0"
v5="0"
v6="0.01"
gamma1="0"
gamma2="0"
gamma3="0"
gamma4="0"
gamma5="0"
gamma6="0"/>
</torsion>
<torsion atom1="HA" atom2="CT3" atom3="C5R" atom4="N5R">
<multiplecos
v1="0"
v2="0"
v3="0"
v4="0"
v5="0"
v6="0.01"
gamma1="0"
gamma2="0"
gamma3="0"
gamma4="0"
gamma5="0"
gamma6="0"/>
</torsion>
<torsion atom1="HA" atom2="CT3" atom3="C5R" atom4="NR56">
<multiplecos
v1="0"
v2="0"
v3="0"
v4="0"
v5="0"
v6="0.01"
gamma1="0"
gamma2="0"
gamma3="0"
gamma4="0"
gamma5="0"
gamma6="0"/>
</torsion>
<torsion atom1="NR56" atom2="CR56" atom3="CT" atom4="HA">
<multiplecos
v1="0"
v2="0"
v3="0"
v4="0"
v5="0"
v6="0.01"
gamma1="0"
gamma2="0"
gamma3="0"
gamma4="0"
gamma5="0"
gamma6="0"/>
</torsion>
<torsion atom1="NR56" atom2="CR56" atom3="CT" atom4="NT">
<multiplecos
v1="0"
v2="0"
v3="0"
v4="0"
v5="0"
v6="0.01"
gamma1="0"
gamma2="0"
gamma3="0"
gamma4="0"
gamma5="0"
gamma6="0"/>
</torsion>
<torsion atom1="NT" atom2="CT" atom3="CR56" atom4="C6R">
<multiplecos
v1="0"
v2="0"
v3="0"
v4="0"
v5="0"
v6="0.01"
gamma1="0"
gamma2="0"
gamma3="0"
gamma4="0"
gamma5="0"
gamma6="0"/>
</torsion>
<torsion atom1="NT" atom2="CT" atom3="CR56" atom4="CR56">
<multiplecos
v1="0"
v2="0"
v3="0"
v4="0"
v5="0"
v6="0.01"
gamma1="0"
gamma2="0"
gamma3="0"
gamma4="0"
gamma5="0"
gamma6="0"/>
</torsion>
</parameters>
</forcefield>
</ffml>

@<SCITEGIC>MOL_PROPERTY
HBA_1
SciTegic.value.IntegerValue
1

@<SCITEGIC>MOL_PROPERTY
HBA_lipid_2
SciTegic.value.IntegerValue
1

@<SCITEGIC>MOL_PROPERTY
HBD_3
SciTegic.value.IntegerValue
1

@<SCITEGIC>MOL_PROPERTY
HYDROPHOBIC_4
SciTegic.value.IntegerValue
1

@<SCITEGIC>MOL_PROPERTY
Hydrogen Bond Energy
SciTegic.value.IntegerValue
0

@<SCITEGIC>MOL_PROPERTY
Improper Energy
SciTegic.value.DoubleValue
0.019780

@<SCITEGIC>MOL_PROPERTY
Initial Potential Energy
SciTegic.value.DoubleValue
103.584999

@<SCITEGIC>MOL_PROPERTY
Initial RMS Gradient
SciTegic.value.DoubleValue
27.170300

@<SCITEGIC>MOL_PROPERTY
MapNumber
SciTegic.value.IntegerValue
1

@<SCITEGIC>MOL_PROPERTY
MappedAtoms
SciTegic.value.StringValue
27,-4.32501,-1.84285,3.59478,1.6,HBA_1.11
27,-3.88514,-1.87991,6.56213,2.2,HBA_1.21
17,-0.952306,-1.33628,-1.01366,1.6,HBA_lipid_2.11
17,-2.56469,-3.33972,-2.58234,2.2,HBA_lipid_2.21
13,2.83918,-1.57564,-3.69518,1.6,HBD_3.11
13,1.77899,-4.09592,-4.92975,2.2,HBD_3.21
1,4.6413,2.55674,-3.54946,1.6,HYDROPHOBIC_4.11

@<SCITEGIC>MOL_PROPERTY
MappedFeatures
SciTegic.value.StringValue
HBA_1,HBA_lipid_2,HBD_3,HYDROPHOBIC_4

@<SCITEGIC>MOL_PROPERTY
MappedLocations
SciTegic.value.StringValue
HBA_1.11,HBA_1.21,HBA_lipid_2.11,HBA_lipid_2.21,HBD_3.11,HBD_3.21,HYDROPHOBIC_4.11

@<SCITEGIC>MOL_PROPERTY
MappingID
SciTegic.value.IntegerValue
1

@<SCITEGIC>MOL_PROPERTY
Minimization Criteria
SciTegic.value.StringValue
CONJUG> Minimization exiting with gradient tolerance ( 0.0100000) satisfied.

@<SCITEGIC>MOL_PROPERTY
PartialChargeMethod
SciTegic.value.StringValue
MomanyRone

@<SCITEGIC>MOL_PROPERTY
Pharmprint
SciTegic.value.StringValue
'1111'

@<SCITEGIC>MOL_PROPERTY
Pharmtype
SciTegic.value.IntegerValue
4

@<SCITEGIC>MOL_PROPERTY
Potential Energy
SciTegic.value.DoubleValue
61.484001

@<SCITEGIC>MOL_PROPERTY
RMS Gradient
SciTegic.value.DoubleValue
0.009900

@<SCITEGIC>MOL_PROPERTY
RelativeEnergy
SciTegic.value.DoubleValue
4.701020

@<SCITEGIC>MOL_PROPERTY
Solvation Free Energy
SciTegic.value.IntegerValue
0

@<SCITEGIC>MOL_PROPERTY
Uncert
SciTegic.value.DoubleValue
1.500000

@<SCITEGIC>MOL_PROPERTY
Urey-Bradley Energy
SciTegic.value.IntegerValue
0

@<SCITEGIC>MOL_PROPERTY
UseResidueTemplateCharge
SciTegic.value.StringValue
True

@<SCITEGIC>MOL_PROPERTY
Van der Waals Energy
SciTegic.value.DoubleValue
-1.845560

@<SCITEGIC>MOL_PROPERTY
Error
SciTegic.value.DoubleValue
1.080212

@<SCITEGIC>MOL_PROPERTY
logActiv
SciTegic.value.DoubleValue
-0.619789

@<SCITEGIC>MOL_PROPERTY
logEstimate
SciTegic.value.DoubleValue
-0.586280

@<SCITEGIC>ATOM_PROPERTY
Formal Charge
SciTegic.value.StringValue
1 0
2 0
3 0
4 0
5 0
6 0
7 0
8 0
9 0
10 0
11 0
12 0
13 0
14 0
15 0
16 0
17 0
18 0
19 0
20 0
21 0
22 0
23 0
24 0
25 0
26 0
27 0
28 0
29 0
30 0
31 0
32 0
33 0
34 0
35 0
36 0
37 0
38 0
39 0
40 0
41 0
42 0
43 0
44 0
45 0
46 0
47 0
48 0
49 0
50 0
51 0
52 0
53 0
54 0

@<SCITEGIC>ATOM_PROPERTY
pdb_tempFactor
SciTegic.value.DoubleValue
1 0.00
2 0.00
3 0.00
4 0.00
5 0.00
6 0.00
7 0.00
8 0.00
9 0.00
10 0.00
11 0.00
12 0.00
13 0.00
14 0.00
15 0.00
16 0.00
17 0.00
18 0.00
19 0.00
20 0.00
21 0.00
22 0.00
23 0.00
24 0.00
25 0.00
26 0.00
27 0.00
28 0.00
29 0.00
30 0.00
31 0.00
32 0.00
33 0.00
34 0.00
35 0.00
36 0.00
37 0.00
38 0.00
39 0.00
40 0.00
41 0.00
42 0.00
43 0.00
44 0.00
45 0.00
46 0.00
47 0.00
48 0.00
49 0.00
50 0.00
51 0.00
52 0.00
53 0.00
54 0.00

@<SCITEGIC>ATOM_PROPERTY
pdb_occupancy
SciTegic.value.DoubleValue
1 1.00
2 1.00
3 1.00
4 1.00
5 1.00
6 1.00
7 1.00
8 1.00
9 1.00
10 1.00
11 1.00
12 1.00
13 1.00
14 1.00
15 1.00
16 1.00
17 1.00
18 1.00
19 1.00
20 1.00
21 1.00
22 1.00
23 1.00
24 1.00
25 1.00
26 1.00
27 1.00
28 1.00
29 1.00
30 1.00
31 1.00
32 1.00
33 1.00
34 1.00
35 1.00
36 1.00
37 1.00
38 1.00
39 1.00
40 1.00
41 1.00
42 1.00
43 1.00
44 1.00
45 1.00
46 1.00
47 1.00
48 1.00
49 1.00
50 1.00
51 1.00
52 1.00
53 1.00
54 1.00

@<TRIPOS>MOLECULE
dpp4_1
45  49  1  0  0
SMALL
FORMAL_CHARGES
@<TRIPOS>ATOM
    1 C1         5.1715     3.0027    -3.9440 C.2        1 SUBUNIT  0
    2 C2         3.2765     1.4847    -4.1108 C.2        1 SUBUNIT  0
    3 C3         4.2286     2.3142    -4.7273 C.2        1 SUBUNIT  0
    4 C4         3.2638     1.3427    -2.7118 C.2        1 SUBUNIT  0
    5 C5         5.1603     2.8629    -2.5461 C.2        1 SUBUNIT  0
    6 C6         4.2081     2.0348    -1.9267 C.2        1 SUBUNIT  0
    7 C7         2.2467     0.4621    -2.0716 C.3        1 SUBUNIT  0
    8 O8         1.1100     1.2547    -1.7542 O.3        1 SUBUNIT  0
    9 C9         0.0781     0.5724    -1.0524 C.3        1 SUBUNIT  0
   10 C10       -0.4584    -0.5890    -1.9131 C.3        1 SUBUNIT  0
   11 C11        0.6791    -1.5291    -2.3344 C.3        1 SUBUNIT  0
   12 C12        1.8201    -0.7213    -2.9778 C.3        1 SUBUNIT  0
   13 N13        2.9471    -1.6084    -3.2538 N.3        1 SUBUNIT  0
   14 N14       -1.4814    -1.3261    -1.1802 N.3        1 SUBUNIT  0
   15 C15       -0.9813    -1.9529     0.0925 C.3        1 SUBUNIT  0
   16 C16       -2.0771    -1.6253     1.0567 C.2        1 SUBUNIT  0
   17 C17       -3.0586    -0.8415     0.4687 C.2        1 SUBUNIT  0
   18 C18       -2.7473    -0.5482    -0.9621 C.3        1 SUBUNIT  0
   19 F19        4.2399     2.4498    -6.0507 F          1 SUBUNIT  0
   20 F20        4.2072     1.9108    -0.6012 F          1 SUBUNIT  0
   21 H21        5.9064     3.6401    -4.4130 H          1 SUBUNIT  0
   22 N22       -2.3918    -1.8775     2.3691 N.2        1 SUBUNIT  0
   23 C23       -4.0094    -0.6025     1.4643 C.2        1 SUBUNIT  0
   24 N24       -3.5545    -1.2392     2.5491 N.pl3      1 SUBUNIT  0
   25 N25       -4.3003    -1.1988     3.7704 N.2        1 SUBUNIT  0
   26 C26       -5.4093    -0.5301     3.7716 C.2        1 SUBUNIT  0
   27 N27       -5.2730     0.1829     1.3935 N.2        1 SUBUNIT  0
   28 C28       -5.8959     0.1760     2.5356 C.2        1 SUBUNIT  0
   29 H29       -6.8311     0.7078     2.6373 H          1 SUBUNIT  0
   30 H30        2.5531     0.9564    -4.7155 H          1 SUBUNIT  0
   31 H31        5.8869     3.3908    -1.9469 H          1 SUBUNIT  0
   32 H32        2.6664     0.0911    -1.1326 H          1 SUBUNIT  0
   33 H33        0.4782     0.2175    -0.1013 H          1 SUBUNIT  0
   34 H34       -0.7103     1.2928    -0.8321 H          1 SUBUNIT  0
   35 H35       -0.9201    -0.1748    -2.8098 H          1 SUBUNIT  0
   36 H36        0.3081    -2.2844    -3.0289 H          1 SUBUNIT  0
   37 H37        1.0574    -2.0628    -1.4602 H          1 SUBUNIT  0
   38 H38        1.4592    -0.3298    -3.9318 H          1 SUBUNIT  0
   39 H39        2.6296    -2.3389    -3.9053 H          1 SUBUNIT  0
   40 H40        3.6843    -1.0583    -3.7173 H          1 SUBUNIT  0
   41 H41       -0.8645    -3.0192    -0.0321 H          1 SUBUNIT  0
   42 H42       -0.0481    -1.5112     0.4133 H          1 SUBUNIT  0
   43 H43       -3.5290    -0.9044    -1.6184 H          1 SUBUNIT  0
   44 H44       -2.5957     0.5131    -1.1065 H          1 SUBUNIT  0
   45 H45       -6.0135    -0.4651     4.6620 H          1 SUBUNIT  0
@<TRIPOS>BOND
    1     1     5 2
    2     1    21 1
    3     2     3 2
    4     2    30 1
    5     3     1 1
    6     3    19 1
    7     4     2 1
    8     4     7 1
    9     5     6 1
   10     5    31 1
   11     6     4 2
   12     6    20 1
   13     7     8 1
   14     7    32 1
   15     8     9 1
   16     9    10 1
   17     9    33 1
   18     9    34 1
   19    10    11 1
   20    10    14 1
   21    10    35 1
   22    11    12 1
   23    11    36 1
   24    11    37 1
   25    12     7 1
   26    12    13 1
   27    12    38 1
   28    13    39 1
   29    13    40 1
   30    15    14 1
   31    15    16 1
   32    15    41 1
   33    15    42 1
   34    16    17 1
   35    16    22 2
   36    17    18 1
   37    17    23 2
   38    18    14 1
   39    18    43 1
   40    18    44 1
   41    23    24 1
   42    23    27 1
   43    24    22 1
   44    24    25 1
   45    26    25 2
   46    26    45 1
   47    27    28 2
   48    28    26 1
   49    28    29 1
@<TRIPOS>SUBSTRUCTURE
1   ****   1
@<SCITEGIC>MOL_PROPERTY
AbsoluteEnergy
SciTegic.value.StringValue
102.957

@<SCITEGIC>MOL_PROPERTY
Activ
SciTegic.value.StringValue
0.12

@<SCITEGIC>MOL_PROPERTY
Angle Energy
SciTegic.value.StringValue
35.4414

@<SCITEGIC>MOL_PROPERTY
Bond Energy
SciTegic.value.StringValue
3.87007

@<SCITEGIC>MOL_PROPERTY
CHARMm Energy
SciTegic.value.StringValue
67.8164

@<SCITEGIC>MOL_PROPERTY
Clean Energy
SciTegic.value.StringValue
69.6267

@<SCITEGIC>MOL_PROPERTY
ConfNumber
SciTegic.value.StringValue
22

@<SCITEGIC>MOL_PROPERTY
Dihedral Energy
SciTegic.value.StringValue
14.3291

@<SCITEGIC>MOL_PROPERTY
Electrostatic Energy
SciTegic.value.StringValue
15.3784

@<SCITEGIC>MOL_PROPERTY
Estimate
SciTegic.value.StringValue
0.273944

@<SCITEGIC>MOL_PROPERTY
FitValue
SciTegic.value.StringValue
7.07374

@<SCITEGIC>MOL_PROPERTY
Forcefield
SciTegic.value.StringValue
CHARMm

@<SCITEGIC>MOL_PROPERTY
ForcefieldBase
SciTegic.value.StringValue
CHARMm

@<SCITEGIC>MOL_PROPERTY
ForcefieldFFML
SciTegic.value.StringValue
<?xml version="1.0" encoding="UTF-8"?>
<!DOCTYPE ffml SYSTEM "Ffml.dtd">
<ffml version="1.0">
<forcefield name="CHARMm" derivedFrom="CHARMm" base="CHARMm">
<atomTypes>
</atomTypes>
<parameters>
<angle atom1="N5R" atom2="NR56" atom3="N6R">
<quadratic
refValue="106"
forceConstant="70"/>
</angle>
</parameters>
</forcefield>
</ffml>

@<SCITEGIC>MOL_PROPERTY
HBA_1
SciTegic.value.StringValue
1

@<SCITEGIC>MOL_PROPERTY
HBA_lipid_2
SciTegic.value.StringValue
1

@<SCITEGIC>MOL_PROPERTY
HBD_3
SciTegic.value.StringValue
1

@<SCITEGIC>MOL_PROPERTY
HYDROPHOBIC_4
SciTegic.value.StringValue
1

@<SCITEGIC>MOL_PROPERTY
Hydrogen Bond Energy
SciTegic.value.StringValue
0

@<SCITEGIC>MOL_PROPERTY
Improper Energy
SciTegic.value.StringValue
0.07881

@<SCITEGIC>MOL_PROPERTY
Initial Potential Energy
SciTegic.value.StringValue
106.877

@<SCITEGIC>MOL_PROPERTY
Initial RMS Gradient
SciTegic.value.StringValue
28.797

@<SCITEGIC>MOL_PROPERTY
MapNumber
SciTegic.value.StringValue
1

@<SCITEGIC>MOL_PROPERTY
MappedAtoms
SciTegic.value.StringValue
25,-4.32501,-1.84285,3.59478,1.6,HBA_1.11
25,-3.88514,-1.87991,6.56213,2.2,HBA_1.21
14,-0.952306,-1.33628,-1.01366,1.6,HBA_lipid_2.11
14,-2.56469,-3.33972,-2.58234,2.2,HBA_lipid_2.21
13,2.83918,-1.57564,-3.69518,1.6,HBD_3.11
13,1.77899,-4.09592,-4.92975,2.2,HBD_3.21
1,4.6413,2.55674,-3.54946,1.6,HYDROPHOBIC_4.11

@<SCITEGIC>MOL_PROPERTY
MappedFeatures
SciTegic.value.StringValue
HBA_1,HBA_lipid_2,HBD_3,HYDROPHOBIC_4

@<SCITEGIC>MOL_PROPERTY
MappedLocations
SciTegic.value.StringValue
HBA_1.11,HBA_1.21,HBA_lipid_2.11,HBA_lipid_2.21,HBD_3.11,HBD_3.21,HYDROPHOBIC_4.11

@<SCITEGIC>MOL_PROPERTY
MappingID
SciTegic.value.StringValue
1

@<SCITEGIC>MOL_PROPERTY
Minimization Criteria
SciTegic.value.StringValue
CONJUG> Minimization exiting with gradient tolerance ( 0.0100000) satisfied.

@<SCITEGIC>MOL_PROPERTY
PartialChargeMethod
SciTegic.value.StringValue
MomanyRone

@<SCITEGIC>MOL_PROPERTY
Pharmprint
SciTegic.value.StringValue
'1111'

@<SCITEGIC>MOL_PROPERTY
Pharmtype
SciTegic.value.StringValue
4

@<SCITEGIC>MOL_PROPERTY
Potential Energy
SciTegic.value.StringValue
67.8164

@<SCITEGIC>MOL_PROPERTY
RMS Gradient
SciTegic.value.StringValue
0.00948

@<SCITEGIC>MOL_PROPERTY
RelativeEnergy
SciTegic.value.StringValue
5.54206

@<SCITEGIC>MOL_PROPERTY
Solvation Free Energy
SciTegic.value.StringValue
0

@<SCITEGIC>MOL_PROPERTY
Uncert
SciTegic.value.StringValue
1.5

@<SCITEGIC>MOL_PROPERTY
Urey-Bradley Energy
SciTegic.value.StringValue
0

@<SCITEGIC>MOL_PROPERTY
UseResidueTemplateCharge
SciTegic.value.StringValue
True

@<SCITEGIC>MOL_PROPERTY
Van der Waals Energy
SciTegic.value.StringValue
-1.28135

@<SCITEGIC>MOL_PROPERTY
Error
SciTegic.value.StringValue
2.28286666666667

@<SCITEGIC>MOL_PROPERTY
logActiv
SciTegic.value.StringValue
-0.920818753952375

@<SCITEGIC>MOL_PROPERTY
logEstimate
SciTegic.value.StringValue
-0.562338207167316

@<SCITEGIC>ATOM_PROPERTY
Formal Charge
SciTegic.value.StringValue
1 0
2 0
3 0
4 0
5 0
6 0
7 0
8 0
9 0
10 0
11 0
12 0
13 0
14 0
15 0
16 0
17 0
18 0
19 0
20 0
21 0
22 0
23 0
24 0
25 0
26 0
27 0
28 0
29 0
30 0
31 0
32 0
33 0
34 0
35 0
36 0
37 0
38 0
39 0
40 0
41 0
42 0
43 0
44 0
45 0

@<SCITEGIC>ATOM_PROPERTY
pdb_tempFactor
SciTegic.value.DoubleValue
1 0
2 0
3 0
4 0
5 0
6 0
7 0
8 0
9 0
10 0
11 0
12 0
13 0
14 0
15 0
16 0
17 0
18 0
19 0
20 0
21 0
22 0
23 0
24 0
25 0
26 0
27 0
28 0
29 0
30 0
31 0
32 0
33 0
34 0
35 0
36 0
37 0
38 0
39 0
40 0
41 0
42 0
43 0
44 0
45 0

@<SCITEGIC>ATOM_PROPERTY
pdb_occupancy
SciTegic.value.DoubleValue
1 1
2 1
3 1
4 1
5 1
6 1
7 1
8 1
9 1
10 1
11 1
12 1
13 1
14 1
15 1
16 1
17 1
18 1
19 1
20 1
21 1
22 1
23 1
24 1
25 1
26 1
27 1
28 1
29 1
30 1
31 1
32 1
33 1
34 1
35 1
36 1
37 1
38 1
39 1
40 1
41 1
42 1
43 1
44 1
45 1

@<TRIPOS>MOLECULE
dpp4_3
52  55  1  0  0
SMALL
FORMAL_CHARGES
@<TRIPOS>ATOM
    1 C1         5.1695     2.9270    -3.6134 C.2        1 SUBUNIT  0
    2 C2         3.3194     1.5504    -4.3975 C.2        1 SUBUNIT  0
    3 C3         4.4204     2.3811    -4.6716 C.2        1 SUBUNIT  0
    4 C4         2.9639     1.2628    -3.0687 C.2        1 SUBUNIT  0
    5 C5         4.8131     2.6408    -2.2832 C.2        1 SUBUNIT  0
    6 C6         3.7139     1.8104    -2.0082 C.2        1 SUBUNIT  0
    7 C7         1.7968     0.3840    -2.7919 C.3        1 SUBUNIT  0
    8 C8         2.2158    -1.0805    -2.6524 C.3        1 SUBUNIT  0
    9 C9         1.0245    -2.0225    -2.4767 C.3        1 SUBUNIT  0
   10 C10        0.4334    -1.9486    -1.0953 C.2        1 SUBUNIT  0
   11 N11       -0.5685    -2.8213    -0.7608 N.am       1 SUBUNIT  0
   12 C12       -0.9540    -3.9279    -1.6824 C.3        1 SUBUNIT  0
   13 C13       -1.0550    -5.2974    -0.9584 C.3        1 SUBUNIT  0
   14 N14       -1.7070    -5.1893     0.3650 N.pl3      1 SUBUNIT  0
   15 C15       -1.8152    -4.0297     1.0422 C.2        1 SUBUNIT  0
   16 C16       -1.2943    -2.6847     0.5350 C.3        1 SUBUNIT  0
   17 N17       -2.4592    -4.2989     2.2273 N.2        1 SUBUNIT  0
   18 N18       -2.2571    -6.1622     1.0828 N.2        1 SUBUNIT  0
   19 C19       -2.7302    -5.6479     2.2339 C.2        1 SUBUNIT  0
   20 O20        0.8301    -1.1381    -0.2903 O.2        1 SUBUNIT  0
   21 N21        3.0244    -1.4900    -3.7887 N.3        1 SUBUNIT  0
   22 F22        4.7503     2.6453    -5.9339 F          1 SUBUNIT  0
   23 F23        6.2127     3.7156    -3.8622 F          1 SUBUNIT  0
   24 F24        3.3899     1.5458    -0.7439 F          1 SUBUNIT  0
   25 C25       -3.4277    -6.4137     3.3350 C.3        1 SUBUNIT  0
   26 F26       -4.5651    -6.9968     2.8365 F          1 SUBUNIT  0
   27 F27       -3.7641    -5.5540     4.3495 F          1 SUBUNIT  0
   28 F28       -2.5912    -7.3873     3.8196 F          1 SUBUNIT  0
   29 C29       -2.4494    -1.6908     0.3857 C.3        1 SUBUNIT  0
   30 N30       -3.3409    -1.7357     1.5543 N.pl3      1 SUBUNIT  0
   31 N31       -4.6646    -1.7879     1.5097 N.2        1 SUBUNIT  0
   32 C32       -5.1640    -1.8192     2.7586 C.2        1 SUBUNIT  0
   33 N33       -4.0854    -1.7848     3.6105 N.2        1 SUBUNIT  0
   34 C34       -2.9456    -1.7339     2.8397 C.2        1 SUBUNIT  0
   35 H35        2.7467     1.1309    -5.2117 H          1 SUBUNIT  0
   36 H36        5.3862     3.0626    -1.4682 H          1 SUBUNIT  0
   37 H37        1.2875     0.7255    -1.8909 H          1 SUBUNIT  0
   38 H38        1.0593     0.4991    -3.5853 H          1 SUBUNIT  0
   39 H39        2.9280    -1.2012    -1.8352 H          1 SUBUNIT  0
   40 H40        1.4052    -3.0268    -2.6652 H          1 SUBUNIT  0
   41 H41        0.2561    -1.8122    -3.2199 H          1 SUBUNIT  0
   42 H42       -1.9197    -3.6760    -2.1174 H          1 SUBUNIT  0
   43 H43       -0.2489    -3.9977    -2.5127 H          1 SUBUNIT  0
   44 H44       -1.6030    -6.0022    -1.5849 H          1 SUBUNIT  0
   45 H45       -0.0576    -5.7152    -0.8158 H          1 SUBUNIT  0
   46 H46       -0.5989    -2.3058     1.2874 H          1 SUBUNIT  0
   47 H47        3.3326    -2.4593    -3.6329 H          1 SUBUNIT  0
   48 H48        2.4290    -1.4714    -4.6300 H          1 SUBUNIT  0
   49 H49       -3.0123    -1.9507    -0.5109 H          1 SUBUNIT  0
   50 H50       -2.0689    -0.6775     0.2573 H          1 SUBUNIT  0
   51 H51       -6.2093    -1.8631     3.0356 H          1 SUBUNIT  0
   52 H52       -1.9276    -1.6972     3.2042 H          1 SUBUNIT  0
@<TRIPOS>BOND
    1     1     5 2
    2     1    23 1
    3     2     3 2
    4     2    35 1
    5     3     1 1
    6     3    22 1
    7     4     2 1
    8     4     7 1
    9     5     6 1
   10     5    36 1
   11     6     4 2
   12     6    24 1
   13     7     8 1
   14     7    37 1
   15     7    38 1
   16     8     9 1
   17     8    21 1
   18     8    39 1
   19     9    10 1
   20     9    40 1
   21     9    41 1
   22    10    11 1
   23    10    20 2
   24    11    12 1
   25    12    13 1
   26    12    42 1
   27    12    43 1
   28    13    14 1
   29    13    44 1
   30    13    45 1
   31    14    15 1
   32    14    18 1
   33    15    16 1
   34    15    17 2
   35    16    11 1
   36    16    29 1
   37    16    46 1
   38    18    19 2
   39    19    17 1
   40    19    25 1
   41    21    47 1
   42    21    48 1
   43    25    26 1
   44    25    27 1
   45    25    28 1
   46    29    30 1
   47    29    49 1
   48    29    50 1
   49    31    30 1
   50    31    32 2
   51    32    33 1
   52    32    51 1
   53    33    34 2
   54    34    30 1
   55    34    52 1
@<TRIPOS>SUBSTRUCTURE
1   ****   1
@<SCITEGIC>MOL_PROPERTY
AbsoluteEnergy
SciTegic.value.StringValue
63.5762

@<SCITEGIC>MOL_PROPERTY
Activ
SciTegic.value.StringValue
2

@<SCITEGIC>MOL_PROPERTY
Angle Energy
SciTegic.value.StringValue
27.691

@<SCITEGIC>MOL_PROPERTY
Bond Energy
SciTegic.value.StringValue
2.13144

@<SCITEGIC>MOL_PROPERTY
CHARMm Energy
SciTegic.value.StringValue
31.9573

@<SCITEGIC>MOL_PROPERTY
Clean Energy
SciTegic.value.StringValue
55.8926

@<SCITEGIC>MOL_PROPERTY
ConfNumber
SciTegic.value.StringValue
68

@<SCITEGIC>MOL_PROPERTY
Dihedral Energy
SciTegic.value.StringValue
4.72655

@<SCITEGIC>MOL_PROPERTY
Electrostatic Energy
SciTegic.value.StringValue
5.40653

@<SCITEGIC>MOL_PROPERTY
Estimate
SciTegic.value.StringValue
6.34252

@<SCITEGIC>MOL_PROPERTY
FitValue
SciTegic.value.StringValue
5.70914

@<SCITEGIC>MOL_PROPERTY
Forcefield
SciTegic.value.StringValue
CHARMm

@<SCITEGIC>MOL_PROPERTY
ForcefieldBase
SciTegic.value.StringValue
CHARMm

@<SCITEGIC>MOL_PROPERTY
ForcefieldFFML
SciTegic.value.StringValue
<?xml version="1.0" encoding="UTF-8"?>
<!DOCTYPE ffml SYSTEM "Ffml.dtd">
<ffml version="1.0">
<forcefield name="CHARMm" derivedFrom="CHARMm" base="CHARMm">
<atomTypes>
</atomTypes>
<parameters>
<bond atom1="CT" atom2="NR56">
<quadratic
refValue="1.47"
forceConstant="390"/>
</bond>
<angle atom1="C5R" atom2="CF3" atom3="XF">
<quadratic
refValue="110.26"
forceConstant="53.5714"/>
</angle>
<angle atom1="CR56" atom2="CT" atom3="CT">
<quadratic
refValue="109.47"
forceConstant="70"/>
</angle>
<angle atom1="CR56" atom2="CT" atom3="HA">
<quadratic
refValue="109.47"
forceConstant="40"/>
</angle>
<angle atom1="CR56" atom2="CT" atom3="NX">
<quadratic
refValue="111.6"
forceConstant="70"/>
</angle>
<angle atom1="CT" atom2="CR56" atom3="N5R">
<quadratic
refValue="122"
forceConstant="58"/>
</angle>
<angle atom1="CT" atom2="CT" atom3="NR56">
<quadratic
refValue="111"
forceConstant="46.5"/>
</angle>
<angle atom1="CT" atom2="NR56" atom3="CR56">
<quadratic
refValue="130"
forceConstant="70"/>
</angle>
<angle atom1="CT" atom2="NR56" atom3="N5R">
<quadratic
refValue="127"
forceConstant="70"/>
</angle>
<angle atom1="N5R" atom2="C5R" atom3="CF3">
<quadratic
refValue="119.136"
forceConstant="68"/>
</angle>
<angle atom1="NR56" atom2="CR56" atom3="CT">
<quadratic
refValue="122"
forceConstant="58"/>
</angle>
<angle atom1="NR56" atom2="CT" atom3="HA">
<quadratic
refValue="109.47"
forceConstant="37.5"/>
</angle>
<torsion atom1="CT" atom2="CT" atom3="NR56" atom4="CR56">
<multiplecos
v1="0"
v2="0"
v3="0"
v4="0"
v5="0"
v6="0.15"
gamma1="0"
gamma2="0"
gamma3="0"
gamma4="0"
gamma5="0"
gamma6="180"/>
</torsion>
<torsion atom1="CT" atom2="CT" atom3="NR56" atom4="N5R">
<multiplecos
v1="0"
v2="0"
v3="0.07"
v4="0"
v5="0"
v6="0"
gamma1="0"
gamma2="0"
gamma3="0"
gamma4="0"
gamma5="0"
gamma6="0"/>
</torsion>
<torsion atom1="HA" atom2="CT" atom3="NR56" atom4="CR56">
<multiplecos
v1="0"
v2="0"
v3="0"
v4="0"
v5="0"
v6="0.15"
gamma1="0"
gamma2="0"
gamma3="0"
gamma4="0"
gamma5="0"
gamma6="180"/>
</torsion>
<torsion atom1="HA" atom2="CT" atom3="NR56" atom4="N5R">
<multiplecos
v1="0"
v2="0"
v3="0"
v4="0"
v5="0"
v6="0.15"
gamma1="0"
gamma2="0"
gamma3="0"
gamma4="0"
gamma5="0"
gamma6="180"/>
</torsion>
<torsion atom1="N5R" atom2="C5R" atom3="CF3" atom4="XF">
<multiplecos
v1="0"
v2="0"
v3="0"
v4="0"
v5="0"
v6="0.1"
gamma1="0"
gamma2="0"
gamma3="0"
gamma4="0"
gamma5="0"
gamma6="0"/>
</torsion>
<torsion atom1="N5R" atom2="CR56" atom3="CT" atom4="CT">
<multiplecos
v1="0"
v2="0"
v3="0"
v4="0"
v5="0"
v6="0.01"
gamma1="0"
gamma2="0"
gamma3="0"
gamma4="0"
gamma5="0"
gamma6="0"/>
</torsion>
<torsion atom1="N5R" atom2="CR56" atom3="CT" atom4="HA">
<multiplecos
v1="0"
v2="0"
v3="0"
v4="0"
v5="0"
v6="0.01"
gamma1="0"
gamma2="0"
gamma3="0"
gamma4="0"
gamma5="0"
gamma6="0"/>
</torsion>
<torsion atom1="N5R" atom2="CR56" atom3="CT" atom4="NX">
<multiplecos
v1="0"
v2="0"
v3="0"
v4="0"
v5="0"
v6="0.01"
gamma1="0"
gamma2="0"
gamma3="0"
gamma4="0"
gamma5="0"
gamma6="0"/>
</torsion>
<torsion atom1="NR56" atom2="CR56" atom3="CT" atom4="CT">
<multiplecos
v1="0"
v2="0"
v3="0"
v4="0"
v5="0"
v6="0.01"
gamma1="0"
gamma2="0"
gamma3="0"
gamma4="0"
gamma5="0"
gamma6="0"/>
</torsion>
<torsion atom1="NR56" atom2="CR56" atom3="CT" atom4="HA">
<multiplecos
v1="0"
v2="0"
v3="0"
v4="0"
v5="0"
v6="0.01"
gamma1="0"
gamma2="0"
gamma3="0"
gamma4="0"
gamma5="0"
gamma6="0"/>
</torsion>
<torsion atom1="NR56" atom2="CR56" atom3="CT" atom4="NX">
<multiplecos
v1="0"
v2="0"
v3="0"
v4="0"
v5="0"
v6="0.01"
gamma1="0"
gamma2="0"
gamma3="0"
gamma4="0"
gamma5="0"
gamma6="0"/>
</torsion>
<improper atom1="NR56" atom2="CR56" atom3="N5R" atom4="CT">
<cos1
refValue="0"
forceConstant="90"
periodicity="0"/>
</improper>
</parameters>
</forcefield>
</ffml>

@<SCITEGIC>MOL_PROPERTY
HBA_1
SciTegic.value.StringValue
1

@<SCITEGIC>MOL_PROPERTY
HBA_lipid_2
SciTegic.value.StringValue
0

@<SCITEGIC>MOL_PROPERTY
HBD_3
SciTegic.value.StringValue
1

@<SCITEGIC>MOL_PROPERTY
HYDROPHOBIC_4
SciTegic.value.StringValue
1

@<SCITEGIC>MOL_PROPERTY
Hydrogen Bond Energy
SciTegic.value.StringValue
0

@<SCITEGIC>MOL_PROPERTY
Improper Energy
SciTegic.value.StringValue
0.08663

@<SCITEGIC>MOL_PROPERTY
Initial Potential Energy
SciTegic.value.StringValue
56.7438

@<SCITEGIC>MOL_PROPERTY
Initial RMS Gradient
SciTegic.value.StringValue
13.7042

@<SCITEGIC>MOL_PROPERTY
MapNumber
SciTegic.value.StringValue
1

@<SCITEGIC>MOL_PROPERTY
MappedAtoms
SciTegic.value.StringValue
33,-4.32501,-1.84285,3.59478,1.6,HBA_1.11
33,-3.88514,-1.87991,6.56213,2.2,HBA_1.21
21,2.83918,-1.57564,-3.69518,1.6,HBD_3.11
21,1.77899,-4.09592,-4.92975,2.2,HBD_3.21
1,4.6413,2.55674,-3.54946,1.6,HYDROPHOBIC_4.11

@<SCITEGIC>MOL_PROPERTY
MappedFeatures
SciTegic.value.StringValue
HBA_1,HBD_3,HYDROPHOBIC_4

@<SCITEGIC>MOL_PROPERTY
MappedLocations
SciTegic.value.StringValue
HBA_1.11,HBA_1.21,HBD_3.11,HBD_3.21,HYDROPHOBIC_4.11

@<SCITEGIC>MOL_PROPERTY
MappingID
SciTegic.value.StringValue
1

@<SCITEGIC>MOL_PROPERTY
Minimization Criteria
SciTegic.value.StringValue
CONJUG> Minimization exiting with gradient tolerance ( 0.0100000) satisfied.

@<SCITEGIC>MOL_PROPERTY
PartialChargeMethod
SciTegic.value.StringValue
MomanyRone

@<SCITEGIC>MOL_PROPERTY
Pharmprint
SciTegic.value.StringValue
'1011'

@<SCITEGIC>MOL_PROPERTY
Pharmtype
SciTegic.value.StringValue
3

@<SCITEGIC>MOL_PROPERTY
Potential Energy
SciTegic.value.StringValue
31.9573

@<SCITEGIC>MOL_PROPERTY
RMS Gradient
SciTegic.value.StringValue
0.00957

@<SCITEGIC>MOL_PROPERTY
RelativeEnergy
SciTegic.value.StringValue
11.391

@<SCITEGIC>MOL_PROPERTY
Solvation Free Energy
SciTegic.value.StringValue
0

@<SCITEGIC>MOL_PROPERTY
Uncert
SciTegic.value.StringValue
1.5

@<SCITEGIC>MOL_PROPERTY
Urey-Bradley Energy
SciTegic.value.StringValue
0

@<SCITEGIC>MOL_PROPERTY
UseResidueTemplateCharge
SciTegic.value.StringValue
True

@<SCITEGIC>MOL_PROPERTY
Van der Waals Energy
SciTegic.value.StringValue
-8.08481

@<SCITEGIC>MOL_PROPERTY
Error
SciTegic.value.StringValue
3.17126

@<SCITEGIC>MOL_PROPERTY
logActiv
SciTegic.value.StringValue
0.301029995663981

@<SCITEGIC>MOL_PROPERTY
logEstimate
SciTegic.value.StringValue
0.802261845365734

@<SCITEGIC>ATOM_PROPERTY
Formal Charge
SciTegic.value.StringValue
1 0
2 0
3 0
4 0
5 0
6 0
7 0
8 0
9 0
10 0
11 0
12 0
13 0
14 0
15 0
16 0
17 0
18 0
19 0
20 0
21 0
22 0
23 0
24 0
25 0
26 0
27 0
28 0
29 0
30 0
31 0
32 0
33 0
34 0
35 0
36 0
37 0
38 0
39 0
40 0
41 0
42 0
43 0
44 0
45 0
46 0
47 0
48 0
49 0
50 0
51 0
52 0

@<SCITEGIC>ATOM_PROPERTY
pdb_tempFactor
SciTegic.value.DoubleValue
1 0
2 0
3 0
4 0
5 0
6 0
7 0
8 0
9 0
10 0
11 0
12 0
13 0
14 0
15 0
16 0
17 0
18 0
19 0
20 0
21 0
22 0
23 0
24 0
25 0
26 0
27 0
28 0
29 0
30 0
31 0
32 0
33 0
34 0
35 0
36 0
37 0
38 0
39 0
40 0
41 0
42 0
43 0
44 0
45 0
46 0
47 0
48 0
49 0
50 0
51 0
52 0

@<SCITEGIC>ATOM_PROPERTY
pdb_occupancy
SciTegic.value.DoubleValue
1 1
2 1
3 1
4 1
5 1
6 1
7 1
8 1
9 1
10 1
11 1
12 1
13 1
14 1
15 1
16 1
17 1
18 1
19 1
20 1
21 1
22 1
23 1
24 1
25 1
26 1
27 1
28 1
29 1
30 1
31 1
32 1
33 1
34 1
35 1
36 1
37 1
38 1
39 1
40 1
41 1
42 1
43 1
44 1
45 1
46 1
47 1
48 1
49 1
50 1
51 1
52 1

@<TRIPOS>MOLECULE
dpp4_13
49  53  1  0  0
SMALL
FORMAL_CHARGES
@<TRIPOS>ATOM
    1 C1         5.2055     3.0046    -4.0573 C.2        1 SUBUNIT  0
    2 C2         5.6879     1.8512    -3.4153 C.2        1 SUBUNIT  0
    3 C3         4.8001     0.9864    -2.7518 C.2        1 SUBUNIT  0
    4 C4         3.4233     1.2787    -2.7283 C.2        1 SUBUNIT  0
    5 C5         2.9396     2.4323    -3.3708 C.2        1 SUBUNIT  0
    6 C6         3.8279     3.2959    -4.0356 C.2        1 SUBUNIT  0
    7 F7         3.3619     4.3851    -4.6414 F          1 SUBUNIT  0
    8 C8         2.4702     0.3731    -2.0259 C.3        1 SUBUNIT  0
    9 C9         1.9072    -0.7392    -2.9517 C.3        1 SUBUNIT  0
   10 C10        0.8327    -1.5676    -2.2281 C.3        1 SUBUNIT  0
   11 C11       -0.2223    -0.6397    -1.6097 C.3        1 SUBUNIT  0
   12 C12        0.4424     0.4505    -0.7487 C.3        1 SUBUNIT  0
   13 O13        1.3983     1.1610    -1.5236 O.3        1 SUBUNIT  0
   14 N14        2.9696    -1.6245    -3.4169 N.3        1 SUBUNIT  0
   15 F15        5.2719    -0.1032    -2.1476 F          1 SUBUNIT  0
   16 F16        6.0549     3.8153    -4.6833 F          1 SUBUNIT  0
   17 N17       -1.1682    -1.4083    -0.8087 N.3        1 SUBUNIT  0
   18 C18       -0.5165    -2.2607     0.2419 C.3        1 SUBUNIT  0
   19 C19       -1.3728    -1.9939     1.4392 C.2        1 SUBUNIT  0
   20 C20       -2.3530    -1.0650     1.1756 C.2        1 SUBUNIT  0
   21 C21       -2.2865    -0.5825    -0.2375 C.3        1 SUBUNIT  0
   22 N22       -1.4753    -2.4032     2.7338 N.2        1 SUBUNIT  0
   23 C23       -3.0678    -0.9058     2.3633 C.2        1 SUBUNIT  0
   24 N24       -2.5060    -1.7312     3.2860 N.pl3      1 SUBUNIT  0
   25 C25       -3.1191    -1.6997     4.5847 C.2        1 SUBUNIT  0
   26 C26       -4.1744    -0.8931     4.8326 C.2        1 SUBUNIT  0
   27 N27       -4.2273     0.0124     2.5551 N.2        1 SUBUNIT  0
   28 C28       -4.7099    -0.0274     3.7557 C.2        1 SUBUNIT  0
   29 C29       -2.5667    -2.5792     5.6769 C.3        1 SUBUNIT  0
   30 H30       -5.5550     0.5968     4.0158 H          1 SUBUNIT  0
   31 H31        6.7451     1.6258    -3.4327 H          1 SUBUNIT  0
   32 H32        1.8827     2.6567    -3.3524 H          1 SUBUNIT  0
   33 H33        2.9884    -0.0680    -1.1731 H          1 SUBUNIT  0
   34 H34        1.4444    -0.2800    -3.8267 H          1 SUBUNIT  0
   35 H35        0.3609    -2.2689    -2.9191 H          1 SUBUNIT  0
   36 H36        1.2969    -2.1671    -1.4412 H          1 SUBUNIT  0
   37 H37       -0.7798    -0.1591    -2.4166 H          1 SUBUNIT  0
   38 H38        0.9443     0.0264     0.1227 H          1 SUBUNIT  0
   39 H39       -0.2961     1.1671    -0.3888 H          1 SUBUNIT  0
   40 H40        3.5842    -1.0879    -4.0466 H          1 SUBUNIT  0
   41 H41        3.5247    -1.9201    -2.6016 H          1 SUBUNIT  0
   42 H42        0.5028    -1.9547     0.4312 H          1 SUBUNIT  0
   43 H43       -0.5427    -3.3034    -0.0428 H          1 SUBUNIT  0
   44 H44       -3.2096    -0.7783    -0.7663 H          1 SUBUNIT  0
   45 H45       -2.0595     0.4737    -0.2693 H          1 SUBUNIT  0
   46 H46       -4.6325    -0.8736     5.8117 H          1 SUBUNIT  0
   47 H47       -3.1415    -2.4384     6.5925 H          1 SUBUNIT  0
   48 H48       -2.5755    -3.6205     5.3532 H          1 SUBUNIT  0
   49 H49       -1.5321    -2.3059     5.8866 H          1 SUBUNIT  0
@<TRIPOS>BOND
    1     1     2 2
    2     1    16 1
    3     2     3 1
    4     2    31 1
    5     3     4 2
    6     3    15 1
    7     4     5 1
    8     4     8 1
    9     5     6 2
   10     5    32 1
   11     6     1 1
   12     6     7 1
   13     8    13 1
   14     8    33 1
   15     9     8 1
   16     9    14 1
   17     9    34 1
   18    10     9 1
   19    10    35 1
   20    10    36 1
   21    11    10 1
   22    11    17 1
   23    11    37 1
   24    12    11 1
   25    12    38 1
   26    12    39 1
   27    13    12 1
   28    14    40 1
   29    14    41 1
   30    18    17 1
   31    18    19 1
   32    18    42 1
   33    18    43 1
   34    19    20 1
   35    19    22 2
   36    20    21 1
   37    20    23 2
   38    21    17 1
   39    21    44 1
   40    21    45 1
   41    23    24 1
   42    23    27 1
   43    24    22 1
   44    24    25 1
   45    25    29 1
   46    26    25 2
   47    26    46 1
   48    27    28 2
   49    28    26 1
   50    28    30 1
   51    29    47 1
   52    29    48 1
   53    29    49 1
@<TRIPOS>SUBSTRUCTURE
1   ****   1
@<SCITEGIC>MOL_PROPERTY
AbsoluteEnergy
SciTegic.value.StringValue
90.9396

@<SCITEGIC>MOL_PROPERTY
Activ
SciTegic.value.StringValue
44

@<SCITEGIC>MOL_PROPERTY
Angle Energy
SciTegic.value.StringValue
28.6562805175781

@<SCITEGIC>MOL_PROPERTY
Bond Energy
SciTegic.value.StringValue
4.08552980422974

@<SCITEGIC>MOL_PROPERTY
CHARMm Energy
SciTegic.value.StringValue
46.2027206420898

@<SCITEGIC>MOL_PROPERTY
Clean Energy
SciTegic.value.StringValue
68.6101150512695

@<SCITEGIC>MOL_PROPERTY
ConfNumber
SciTegic.value.StringValue
20

@<SCITEGIC>MOL_PROPERTY
Dihedral Energy
SciTegic.value.StringValue
13.8611402511597

@<SCITEGIC>MOL_PROPERTY
Electrostatic Energy
SciTegic.value.StringValue
3.05672001838684

@<SCITEGIC>MOL_PROPERTY
Estimate
SciTegic.value.StringValue
6.85855

@<SCITEGIC>MOL_PROPERTY
FitValue
SciTegic.value.StringValue
5.67517

@<SCITEGIC>MOL_PROPERTY
Forcefield
SciTegic.value.StringValue
CHARMm

@<SCITEGIC>MOL_PROPERTY
ForcefieldBase
SciTegic.value.StringValue
CHARMm

@<SCITEGIC>MOL_PROPERTY
ForcefieldFFML
SciTegic.value.StringValue
<?xml version="1.0" encoding="UTF-8"?>
<!DOCTYPE ffml SYSTEM "Ffml.dtd">
<ffml version="1.0">
<forcefield name="CHARMm" derivedFrom="CHARMm" base="CHARMm">
<atomTypes>
</atomTypes>
<parameters>
</parameters>
</forcefield>
</ffml>

@<SCITEGIC>MOL_PROPERTY
HBA_1
SciTegic.value.StringValue
0

@<SCITEGIC>MOL_PROPERTY
HBA_lipid_2
SciTegic.value.StringValue
1

@<SCITEGIC>MOL_PROPERTY
HBD_3
SciTegic.value.StringValue
1

@<SCITEGIC>MOL_PROPERTY
HYDROPHOBIC_4
SciTegic.value.StringValue
1

@<SCITEGIC>MOL_PROPERTY
Hydrogen Bond Energy
SciTegic.value.StringValue
0

@<SCITEGIC>MOL_PROPERTY
Improper Energy
SciTegic.value.StringValue
0.0130200004205108

@<SCITEGIC>MOL_PROPERTY
Initial Potential Energy
SciTegic.value.StringValue
77.7831420898438

@<SCITEGIC>MOL_PROPERTY
Initial RMS Gradient
SciTegic.value.StringValue
27.6327095031738

@<SCITEGIC>MOL_PROPERTY
MapNumber
SciTegic.value.StringValue
1

@<SCITEGIC>MOL_PROPERTY
MappedAtoms
SciTegic.value.StringValue
17,-0.952306,-1.33628,-1.01366,1.6,HBA_lipid_2.11
17,-2.56469,-3.33972,-2.58234,2.2,HBA_lipid_2.21
14,2.83918,-1.57564,-3.69518,1.6,HBD_3.11
14,1.77899,-4.09592,-4.92975,2.2,HBD_3.21
1,4.6413,2.55674,-3.54946,1.6,HYDROPHOBIC_4.11

@<SCITEGIC>MOL_PROPERTY
MappedFeatures
SciTegic.value.StringValue
HBA_lipid_2,HBD_3,HYDROPHOBIC_4

@<SCITEGIC>MOL_PROPERTY
MappedLocations
SciTegic.value.StringValue
HBA_lipid_2.11,HBA_lipid_2.21,HBD_3.11,HBD_3.21,HYDROPHOBIC_4.11

@<SCITEGIC>MOL_PROPERTY
MappingID
SciTegic.value.StringValue
1

@<SCITEGIC>MOL_PROPERTY
Minimization Criteria
SciTegic.value.StringValue
CONJUG> Minimization exiting with gradient tolerance ( 0.0100000) satisfied.

@<SCITEGIC>MOL_PROPERTY
PartialChargeMethod
SciTegic.value.StringValue
MomanyRone

@<SCITEGIC>MOL_PROPERTY
Pharmprint
SciTegic.value.StringValue
'0111'

@<SCITEGIC>MOL_PROPERTY
Pharmtype
SciTegic.value.StringValue
3

@<SCITEGIC>MOL_PROPERTY
Potential Energy
SciTegic.value.StringValue
46.2027206420898

@<SCITEGIC>MOL_PROPERTY
RMS Gradient
SciTegic.value.StringValue
0.00779999978840351

@<SCITEGIC>MOL_PROPERTY
RelativeEnergy
SciTegic.value.StringValue
4.71103

@<SCITEGIC>MOL_PROPERTY
Solvation Free Energy
SciTegic.value.StringValue
0

@<SCITEGIC>MOL_PROPERTY
Uncert
SciTegic.value.StringValue
1.5

@<SCITEGIC>MOL_PROPERTY
Urey-Bradley Energy
SciTegic.value.StringValue
0

@<SCITEGIC>MOL_PROPERTY
UseResidueTemplateCharge
SciTegic.value.StringValue
True

@<SCITEGIC>MOL_PROPERTY
Van der Waals Energy
SciTegic.value.StringValue
-3.46998000144959

@<SCITEGIC>MOL_PROPERTY
Error
SciTegic.value.StringValue
-6.41535018334779

@<SCITEGIC>MOL_PROPERTY
logActiv
SciTegic.value.StringValue
1.64345267648619

@<SCITEGIC>MOL_PROPERTY
logEstimate
SciTegic.value.StringValue
0.836232309065218

@<SCITEGIC>ATOM_PROPERTY
Formal Charge
SciTegic.value.StringValue
1 0
2 0
3 0
4 0
5 0
6 0
7 0
8 0
9 0
10 0
11 0
12 0
13 0
14 0
15 0
16 0
17 0
18 0
19 0
20 0
21 0
22 0
23 0
24 0
25 0
26 0
27 0
28 0
29 0
30 0
31 0
32 0
33 0
34 0
35 0
36 0
37 0
38 0
39 0
40 0
41 0
42 0
43 0
44 0
45 0
46 0
47 0
48 0
49 0

@<SCITEGIC>ATOM_PROPERTY
pdb_tempFactor
SciTegic.value.DoubleValue
1 0
2 0
3 0
4 0
5 0
6 0
7 0
8 0
9 0
10 0
11 0
12 0
13 0
14 0
15 0
16 0
17 0
18 0
19 0
20 0
21 0
22 0
23 0
24 0
25 0
26 0
27 0
28 0
29 0
30 0
31 0
32 0
33 0
34 0
35 0
36 0
37 0
38 0
39 0
40 0
41 0
42 0
43 0
44 0
45 0
46 0
47 0
48 0
49 0

@<SCITEGIC>ATOM_PROPERTY
pdb_occupancy
SciTegic.value.DoubleValue
1 1
2 1
3 1
4 1
5 1
6 1
7 1
8 1
9 1
10 1
11 1
12 1
13 1
14 1
15 1
16 1
17 1
18 1
19 1
20 1
21 1
22 1
23 1
24 1
25 1
26 1
27 1
28 1
29 1
30 1
31 1
32 1
33 1
34 1
35 1
36 1
37 1
38 1
39 1
40 1
41 1
42 1
43 1
44 1
45 1
46 1
47 1
48 1
49 1

@<TRIPOS>MOLECULE
dpp4_7
44  47  1  0  0
SMALL
FORMAL_CHARGES
@<TRIPOS>ATOM
    1 C1         5.4757     3.0181    -4.0818 C.2        1 SUBUNIT  0
    2 C2         4.0275     2.2407    -2.2866 C.2        1 SUBUNIT  0
    3 C3         5.1419     2.9849    -2.7158 C.2        1 SUBUNIT  0
    4 C4         3.2493     1.5321    -3.2169 C.2        1 SUBUNIT  0
    5 C5         4.6984     2.3106    -5.0135 C.2        1 SUBUNIT  0
    6 C6         3.5831     1.5685    -4.5847 C.2        1 SUBUNIT  0
    7 C7         2.0704     0.7493    -2.7491 C.3        1 SUBUNIT  0
    8 O8         1.5191     1.4086    -1.6047 O.3        1 SUBUNIT  0
    9 C9         0.6147     0.7942    -0.8108 C.2        1 SUBUNIT  0
   10 C10        0.3621    -0.6093    -0.8985 C.2        1 SUBUNIT  0
   11 C11        1.1515    -1.4259    -1.8639 C.3        1 SUBUNIT  0
   12 C12        2.4149    -0.7103    -2.3813 C.3        1 SUBUNIT  0
   13 C13       -0.6426    -1.1916    -0.0623 C.2        1 SUBUNIT  0
   14 C14       -1.3444    -0.3722     0.8792 C.2        1 SUBUNIT  0
   15 C15       -0.0848     1.5862     0.1291 C.2        1 SUBUNIT  0
   16 C16       -1.0569     1.0108     0.9739 C.2        1 SUBUNIT  0
   17 C17       -0.9641    -2.5739    -0.1449 C.2        1 SUBUNIT  0
   18 C18       -1.9518    -3.1318     0.7001 C.2        1 SUBUNIT  0
   19 C19       -2.3342    -0.9396     1.7228 C.2        1 SUBUNIT  0
   20 C20       -2.6338    -2.3174     1.6320 C.2        1 SUBUNIT  0
   21 N21        2.9591    -1.4372    -3.5236 N.3        1 SUBUNIT  0
   22 F22        2.8538     0.9035    -5.4787 F          1 SUBUNIT  0
   23 F23        6.5287     3.7201    -4.4990 F          1 SUBUNIT  0
   24 F24        5.8715     3.6540    -1.8272 F          1 SUBUNIT  0
   25 H25       -2.1854    -4.1844     0.6302 H          1 SUBUNIT  0
   26 S26       -3.8240    -3.0035     2.6517 S.o2       1 SUBUNIT  0
   27 O27       -4.3303    -1.9624     3.5252 O.2        1 SUBUNIT  0
   28 O28       -4.8514    -3.6010     1.8145 O.2        1 SUBUNIT  0
   29 C29       -3.0766    -4.2855     3.6520 C.3        1 SUBUNIT  0
   30 H30        3.7724     2.2158    -1.2357 H          1 SUBUNIT  0
   31 H31        4.9549     2.3363    -6.0628 H          1 SUBUNIT  0
   32 H32        1.3153     0.7631    -3.5354 H          1 SUBUNIT  0
   33 H33        0.4945    -1.6833    -2.6967 H          1 SUBUNIT  0
   34 H34        1.4614    -2.3637    -1.3994 H          1 SUBUNIT  0
   35 H35        3.1661    -0.7091    -1.5894 H          1 SUBUNIT  0
   36 H36        0.1243     2.6435     0.2021 H          1 SUBUNIT  0
   37 H37       -1.5733     1.6415     1.6848 H          1 SUBUNIT  0
   38 H38       -0.4731    -3.2311    -0.8465 H          1 SUBUNIT  0
   39 H39       -2.8672    -0.3336     2.4423 H          1 SUBUNIT  0
   40 H40        3.8903    -1.0554    -3.7345 H          1 SUBUNIT  0
   41 H41        3.0704    -2.4257    -3.2525 H          1 SUBUNIT  0
   42 H42       -3.8322    -4.7240     4.3026 H          1 SUBUNIT  0
   43 H43       -2.6009    -5.0201     3.0042 H          1 SUBUNIT  0
   44 H44       -2.3033    -3.8458     4.2838 H          1 SUBUNIT  0
@<TRIPOS>BOND
    1     1     5 2
    2     1    23 1
    3     2     3 2
    4     2    30 1
    5     3     1 1
    6     3    24 1
    7     4     2 1
    8     4     7 1
    9     5     6 1
   10     5    31 1
   11     6     4 2
   12     6    22 1
   13     7     8 1
   14     7    32 1
   15     8     9 1
   16     9    10 2
   17     9    15 1
   18    10    11 1
   19    10    13 1
   20    11    12 1
   21    11    33 1
   22    11    34 1
   23    12     7 1
   24    12    21 1
   25    12    35 1
   26    13    17 2
   27    14    13 1
   28    14    19 2
   29    15    16 2
   30    15    36 1
   31    16    14 1
   32    16    37 1
   33    17    38 1
   34    18    17 1
   35    18    25 1
   36    19    20 1
   37    19    39 1
   38    20    18 2
   39    20    26 1
   40    21    40 1
   41    21    41 1
   42    26    27 2
   43    26    28 2
   44    26    29 1
   45    29    42 1
   46    29    43 1
   47    29    44 1
@<TRIPOS>SUBSTRUCTURE
1   ****   1
@<SCITEGIC>MOL_PROPERTY
AbsoluteEnergy
SciTegic.value.StringValue
42.3023

@<SCITEGIC>MOL_PROPERTY
Activ
SciTegic.value.StringValue
5.8

@<SCITEGIC>MOL_PROPERTY
Angle Energy
SciTegic.value.StringValue
11.4758

@<SCITEGIC>MOL_PROPERTY
Bond Energy
SciTegic.value.StringValue
1.77628

@<SCITEGIC>MOL_PROPERTY
CHARMm Energy
SciTegic.value.StringValue
6.33558

@<SCITEGIC>MOL_PROPERTY
Clean Energy
SciTegic.value.StringValue
3.36166

@<SCITEGIC>MOL_PROPERTY
ConfNumber
SciTegic.value.StringValue
14

@<SCITEGIC>MOL_PROPERTY
Dihedral Energy
SciTegic.value.StringValue
6.0143

@<SCITEGIC>MOL_PROPERTY
Electrostatic Energy
SciTegic.value.StringValue
-16.8407

@<SCITEGIC>MOL_PROPERTY
Estimate
SciTegic.value.StringValue
10.825

@<SCITEGIC>MOL_PROPERTY
FitValue
SciTegic.value.StringValue
5.47697

@<SCITEGIC>MOL_PROPERTY
Forcefield
SciTegic.value.StringValue
CHARMm

@<SCITEGIC>MOL_PROPERTY
ForcefieldBase
SciTegic.value.StringValue
CHARMm

@<SCITEGIC>MOL_PROPERTY
ForcefieldFFML
SciTegic.value.StringValue
<?xml version="1.0" encoding="UTF-8"?>
<!DOCTYPE ffml SYSTEM "Ffml.dtd">
<ffml version="1.0">
<forcefield name="CHARMm" derivedFrom="CHARMm" base="CHARMm">
<atomTypes>
</atomTypes>
<parameters>
</parameters>
</forcefield>
</ffml>

@<SCITEGIC>MOL_PROPERTY
HBA_1
SciTegic.value.StringValue
1

@<SCITEGIC>MOL_PROPERTY
HBA_lipid_2
SciTegic.value.StringValue
0

@<SCITEGIC>MOL_PROPERTY
HBD_3
SciTegic.value.StringValue
1

@<SCITEGIC>MOL_PROPERTY
HYDROPHOBIC_4
SciTegic.value.StringValue
1

@<SCITEGIC>MOL_PROPERTY
Hydrogen Bond Energy
SciTegic.value.StringValue
0

@<SCITEGIC>MOL_PROPERTY
Improper Energy
SciTegic.value.StringValue
0.08901

@<SCITEGIC>MOL_PROPERTY
Initial Potential Energy
SciTegic.value.StringValue
23.3096

@<SCITEGIC>MOL_PROPERTY
Initial RMS Gradient
SciTegic.value.StringValue
15.3408

@<SCITEGIC>MOL_PROPERTY
MapNumber
SciTegic.value.StringValue
1

@<SCITEGIC>MOL_PROPERTY
MappedAtoms
SciTegic.value.StringValue
27,-4.32501,-1.84285,3.59478,1.6,HBA_1.11
27,-3.88514,-1.87991,6.56213,2.2,HBA_1.21
21,2.83918,-1.57564,-3.69518,1.6,HBD_3.11
21,1.77899,-4.09592,-4.92975,2.2,HBD_3.21
3,4.6413,2.55674,-3.54946,1.6,HYDROPHOBIC_4.11

@<SCITEGIC>MOL_PROPERTY
MappedFeatures
SciTegic.value.StringValue
HBA_1,HBD_3,HYDROPHOBIC_4

@<SCITEGIC>MOL_PROPERTY
MappedLocations
SciTegic.value.StringValue
HBA_1.11,HBA_1.21,HBD_3.11,HBD_3.21,HYDROPHOBIC_4.11

@<SCITEGIC>MOL_PROPERTY
MappingID
SciTegic.value.StringValue
1

@<SCITEGIC>MOL_PROPERTY
Minimization Criteria
SciTegic.value.StringValue
CONJUG> Minimization exiting with gradient tolerance ( 0.0100000) satisfied.

@<SCITEGIC>MOL_PROPERTY
PartialChargeMethod
SciTegic.value.StringValue
MomanyRone

@<SCITEGIC>MOL_PROPERTY
Pharmprint
SciTegic.value.StringValue
'1011'

@<SCITEGIC>MOL_PROPERTY
Pharmtype
SciTegic.value.StringValue
3

@<SCITEGIC>MOL_PROPERTY
Potential Energy
SciTegic.value.StringValue
6.33558

@<SCITEGIC>MOL_PROPERTY
RMS Gradient
SciTegic.value.StringValue
0.00828

@<SCITEGIC>MOL_PROPERTY
RelativeEnergy
SciTegic.value.StringValue
0.929622

@<SCITEGIC>MOL_PROPERTY
Solvation Free Energy
SciTegic.value.StringValue
0

@<SCITEGIC>MOL_PROPERTY
Uncert
SciTegic.value.StringValue
1.5

@<SCITEGIC>MOL_PROPERTY
Urey-Bradley Energy
SciTegic.value.StringValue
0

@<SCITEGIC>MOL_PROPERTY
UseResidueTemplateCharge
SciTegic.value.StringValue
True

@<SCITEGIC>MOL_PROPERTY
Van der Waals Energy
SciTegic.value.StringValue
3.82087

@<SCITEGIC>MOL_PROPERTY
Error
SciTegic.value.StringValue
1.86637931034483

@<SCITEGIC>MOL_PROPERTY
logActiv
SciTegic.value.StringValue
0.763427993562937

@<SCITEGIC>MOL_PROPERTY
logEstimate
SciTegic.value.StringValue
1.0344279050254

@<SCITEGIC>ATOM_PROPERTY
Formal Charge
SciTegic.value.StringValue
1 0
2 0
3 0
4 0
5 0
6 0
7 0
8 0
9 0
10 0
11 0
12 0
13 0
14 0
15 0
16 0
17 0
18 0
19 0
20 0
21 0
22 0
23 0
24 0
25 0
26 0
27 0
28 0
29 0
30 0
31 0
32 0
33 0
34 0
35 0
36 0
37 0
38 0
39 0
40 0
41 0
42 0
43 0
44 0

@<SCITEGIC>ATOM_PROPERTY
pdb_tempFactor
SciTegic.value.DoubleValue
1 0
2 0
3 0
4 0
5 0
6 0
7 0
8 0
9 0
10 0
11 0
12 0
13 0
14 0
15 0
16 0
17 0
18 0
19 0
20 0
21 0
22 0
23 0
24 0
25 0
26 0
27 0
28 0
29 0
30 0
31 0
32 0
33 0
34 0
35 0
36 0
37 0
38 0
39 0
40 0
41 0
42 0
43 0
44 0

@<SCITEGIC>ATOM_PROPERTY
pdb_occupancy
SciTegic.value.DoubleValue
1 1
2 1
3 1
4 1
5 1
6 1
7 1
8 1
9 1
10 1
11 1
12 1
13 1
14 1
15 1
16 1
17 1
18 1
19 1
20 1
21 1
22 1
23 1
24 1
25 1
26 1
27 1
28 1
29 1
30 1
31 1
32 1
33 1
34 1
35 1
36 1
37 1
38 1
39 1
40 1
41 1
42 1
43 1
44 1

@<TRIPOS>MOLECULE
dpp4_9
54  57  1  0  0
SMALL
FORMAL_CHARGES
@<TRIPOS>ATOM
    1 C1         4.8631     3.4826    -3.2901 C.2        1 SUBUNIT  0
    2 C2         5.9899     1.3861    -3.8094 C.2        1 SUBUNIT  0
    3 C3         6.0220     2.6847    -3.2701 C.2        1 SUBUNIT  0
    4 C4         4.7986     0.8825    -4.3647 C.2        1 SUBUNIT  0
    5 C5         3.6736     2.9798    -3.8447 C.2        1 SUBUNIT  0
    6 C6         3.6376     1.6807    -4.3827 C.2        1 SUBUNIT  0
    7 C7         4.7766    -0.4947    -4.9307 C.3        1 SUBUNIT  0
    8 C8         4.2448    -1.5102    -3.9181 C.3        1 SUBUNIT  0
    9 C9         4.7326    -1.2354    -2.4962 C.3        1 SUBUNIT  0
   10 C10        3.8669    -0.2350    -1.7770 C.2        1 SUBUNIT  0
   11 N11        2.7015    -0.6682    -1.1997 N.am       1 SUBUNIT  0
   12 C12        2.3380    -2.1134    -1.2014 C.3        1 SUBUNIT  0
   13 C13        0.8853    -2.3641    -1.6946 C.3        1 SUBUNIT  0
   14 N14       -0.0688    -1.3731    -1.1476 N.pl3      1 SUBUNIT  0
   15 C15        0.3113    -0.1832    -0.6404 C.2        1 SUBUNIT  0
   16 C16        1.7621     0.2957    -0.5592 C.3        1 SUBUNIT  0
   17 N17       -0.8254     0.4755    -0.2293 N.2        1 SUBUNIT  0
   18 N18       -1.3894    -1.4738    -1.0668 N.2        1 SUBUNIT  0
   19 C19       -1.8860    -0.3587    -0.5003 C.2        1 SUBUNIT  0
   20 O20        4.1883     0.9265    -1.7047 O.2        1 SUBUNIT  0
   21 N21        2.7952    -1.5593    -3.9609 N.3        1 SUBUNIT  0
   22 F22        7.1535     3.1512    -2.7447 F          1 SUBUNIT  0
   23 F23        4.8842     4.7135    -2.7824 F          1 SUBUNIT  0
   24 F24        2.5051     1.2163    -4.9026 F          1 SUBUNIT  0
   25 C25       -3.3420    -0.0751    -0.2130 C.3        1 SUBUNIT  0
   26 F26       -4.1040    -1.1422    -0.6194 F          1 SUBUNIT  0
   27 F27       -3.7315     1.0482    -0.8951 F          1 SUBUNIT  0
   28 F28       -3.5139     0.1224     1.1303 F          1 SUBUNIT  0
   29 C29        2.1613     0.5137     0.9030 C.3        1 SUBUNIT  0
   30 O30        1.8230    -0.6455     1.6304 O.3        1 SUBUNIT  0
   31 C31        1.3725     1.6828     1.4773 C.3        1 SUBUNIT  0
   32 C32        0.1570     1.4192     2.3397 C.3        1 SUBUNIT  0
   33 C33        1.4221     1.9640     2.9625 C.3        1 SUBUNIT  0
   34 H34        6.8803     0.7741    -3.7943 H          1 SUBUNIT  0
   35 H35        2.7829     3.5913    -3.8590 H          1 SUBUNIT  0
   36 H36        4.1744    -0.5042    -5.8382 H          1 SUBUNIT  0
   37 H37        5.7788    -0.7673    -5.2622 H          1 SUBUNIT  0
   38 H38        4.4998    -2.5263    -4.2231 H          1 SUBUNIT  0
   39 H39        5.7458    -0.8466    -2.5949 H          1 SUBUNIT  0
   40 H40        4.7841    -2.1606    -1.9208 H          1 SUBUNIT  0
   41 H41        2.4434    -2.4820    -0.1743 H          1 SUBUNIT  0
   42 H42        3.0431    -2.6896    -1.8063 H          1 SUBUNIT  0
   43 H43        0.5736    -3.3679    -1.3998 H          1 SUBUNIT  0
   44 H44        0.8453    -2.3254    -2.7864 H          1 SUBUNIT  0
   45 H45        1.8198     1.2502    -1.0865 H          1 SUBUNIT  0
   46 H46        2.4336    -0.6283    -3.7087 H          1 SUBUNIT  0
   47 H47        2.5060    -1.7642    -4.9268 H          1 SUBUNIT  0
   48 H48        3.2323     0.6806     1.0115 H          1 SUBUNIT  0
   49 H49        2.6128    -1.2099     1.6549 H          1 SUBUNIT  0
   50 H50        1.3300     2.5430     0.8091 H          1 SUBUNIT  0
   51 H51       -0.6919     2.0942     2.2368 H          1 SUBUNIT  0
   52 H52       -0.1072     0.3799     2.5467 H          1 SUBUNIT  0
   53 H53        1.4230     3.0073     3.2810 H          1 SUBUNIT  0
   54 H54        2.0100     1.2963     3.5929 H          1 SUBUNIT  0
@<TRIPOS>BOND
    1     1     5 2
    2     1    23 1
    3     2     3 2
    4     2    34 1
    5     3     1 1
    6     3    22 1
    7     4     2 1
    8     4     7 1
    9     5     6 1
   10     5    35 1
   11     6     4 2
   12     6    24 1
   13     7     8 1
   14     7    36 1
   15     7    37 1
   16     8     9 1
   17     8    21 1
   18     8    38 1
   19     9    10 1
   20     9    39 1
   21     9    40 1
   22    10    11 1
   23    10    20 2
   24    11    12 1
   25    12    13 1
   26    12    41 1
   27    12    42 1
   28    13    14 1
   29    13    43 1
   30    13    44 1
   31    14    15 1
   32    14    18 1
   33    15    16 1
   34    15    17 2
   35    16    11 1
   36    16    29 1
   37    16    45 1
   38    18    19 2
   39    19    17 1
   40    19    25 1
   41    21    46 1
   42    21    47 1
   43    25    26 1
   44    25    27 1
   45    25    28 1
   46    29    30 1
   47    29    31 1
   48    29    48 1
   49    30    49 1
   50    31    33 1
   51    31    50 1
   52    32    31 1
   53    32    33 1
   54    32    51 1
   55    32    52 1
   56    33    53 1
   57    33    54 1
@<TRIPOS>SUBSTRUCTURE
1   ****   1
@<SCITEGIC>MOL_PROPERTY
AbsoluteEnergy
SciTegic.value.StringValue
63.4443

@<SCITEGIC>MOL_PROPERTY
Activ
SciTegic.value.StringValue
12

@<SCITEGIC>MOL_PROPERTY
Angle Energy
SciTegic.value.StringValue
11.5549898147583

@<SCITEGIC>MOL_PROPERTY
Bond Energy
SciTegic.value.StringValue
1.47913002967834

@<SCITEGIC>MOL_PROPERTY
CHARMm Energy
SciTegic.value.StringValue
25.536470413208

@<SCITEGIC>MOL_PROPERTY
Clean Energy
SciTegic.value.StringValue
77.7677993774414

@<SCITEGIC>MOL_PROPERTY
ConfNumber
SciTegic.value.StringValue
135

@<SCITEGIC>MOL_PROPERTY
Dihedral Energy
SciTegic.value.StringValue
11.187159538269

@<SCITEGIC>MOL_PROPERTY
Electrostatic Energy
SciTegic.value.StringValue
6.12723016738892

@<SCITEGIC>MOL_PROPERTY
Estimate
SciTegic.value.StringValue
12.29

@<SCITEGIC>MOL_PROPERTY
FitValue
SciTegic.value.StringValue
5.42185

@<SCITEGIC>MOL_PROPERTY
Forcefield
SciTegic.value.StringValue
CHARMm

@<SCITEGIC>MOL_PROPERTY
ForcefieldBase
SciTegic.value.StringValue
CHARMm

@<SCITEGIC>MOL_PROPERTY
ForcefieldFFML
SciTegic.value.StringValue
<?xml version="1.0" encoding="UTF-8"?>
<!DOCTYPE ffml SYSTEM "Ffml.dtd">
<ffml version="1.0">
<forcefield name="CHARMm" derivedFrom="CHARMm" base="CHARMm">
<atomTypes>
</atomTypes>
<parameters>
<bond atom1="CT" atom2="NR56">
<quadratic
refValue="1.47"
forceConstant="390"/>
</bond>
<angle atom1="C5R" atom2="CF3" atom3="XF">
<quadratic
refValue="110.26"
forceConstant="53.5714"/>
</angle>
<angle atom1="CR56" atom2="CT" atom3="CT">
<quadratic
refValue="109.47"
forceConstant="70"/>
</angle>
<angle atom1="CR56" atom2="CT" atom3="HA">
<quadratic
refValue="109.47"
forceConstant="40"/>
</angle>
<angle atom1="CR56" atom2="CT" atom3="NX">
<quadratic
refValue="111.6"
forceConstant="70"/>
</angle>
<angle atom1="CT" atom2="CR56" atom3="N5R">
<quadratic
refValue="122"
forceConstant="58"/>
</angle>
<angle atom1="CT" atom2="CT" atom3="NR56">
<quadratic
refValue="111"
forceConstant="46.5"/>
</angle>
<angle atom1="CT" atom2="NR56" atom3="CR56">
<quadratic
refValue="130"
forceConstant="70"/>
</angle>
<angle atom1="CT" atom2="NR56" atom3="N5R">
<quadratic
refValue="127"
forceConstant="70"/>
</angle>
<angle atom1="N5R" atom2="C5R" atom3="CF3">
<quadratic
refValue="119.136"
forceConstant="68"/>
</angle>
<angle atom1="NR56" atom2="CR56" atom3="CT">
<quadratic
refValue="122"
forceConstant="58"/>
</angle>
<angle atom1="NR56" atom2="CT" atom3="HA">
<quadratic
refValue="109.47"
forceConstant="37.5"/>
</angle>
<angle atom1="OT" atom2="CT" atom3="CT3">
<quadratic
refValue="110.5"
forceConstant="45"/>
</angle>
<torsion atom1="CT" atom2="CT" atom3="NR56" atom4="CR56">
<multiplecos
v1="0"
v2="0"
v3="0"
v4="0"
v5="0"
v6="0.15"
gamma1="0"
gamma2="0"
gamma3="0"
gamma4="0"
gamma5="0"
gamma6="180"/>
</torsion>
<torsion atom1="CT" atom2="CT" atom3="NR56" atom4="N5R">
<multiplecos
v1="0"
v2="0"
v3="0.07"
v4="0"
v5="0"
v6="0"
gamma1="0"
gamma2="0"
gamma3="0"
gamma4="0"
gamma5="0"
gamma6="0"/>
</torsion>
<torsion atom1="HA" atom2="CT" atom3="NR56" atom4="CR56">
<multiplecos
v1="0"
v2="0"
v3="0"
v4="0"
v5="0"
v6="0.15"
gamma1="0"
gamma2="0"
gamma3="0"
gamma4="0"
gamma5="0"
gamma6="180"/>
</torsion>
<torsion atom1="HA" atom2="CT" atom3="NR56" atom4="N5R">
<multiplecos
v1="0"
v2="0"
v3="0"
v4="0"
v5="0"
v6="0.15"
gamma1="0"
gamma2="0"
gamma3="0"
gamma4="0"
gamma5="0"
gamma6="180"/>
</torsion>
<torsion atom1="N5R" atom2="C5R" atom3="CF3" atom4="XF">
<multiplecos
v1="0"
v2="0"
v3="0"
v4="0"
v5="0"
v6="0.1"
gamma1="0"
gamma2="0"
gamma3="0"
gamma4="0"
gamma5="0"
gamma6="0"/>
</torsion>
<torsion atom1="N5R" atom2="CR56" atom3="CT" atom4="CT">
<multiplecos
v1="0"
v2="0"
v3="0"
v4="0"
v5="0"
v6="0.01"
gamma1="0"
gamma2="0"
gamma3="0"
gamma4="0"
gamma5="0"
gamma6="0"/>
</torsion>
<torsion atom1="N5R" atom2="CR56" atom3="CT" atom4="HA">
<multiplecos
v1="0"
v2="0"
v3="0"
v4="0"
v5="0"
v6="0.01"
gamma1="0"
gamma2="0"
gamma3="0"
gamma4="0"
gamma5="0"
gamma6="0"/>
</torsion>
<torsion atom1="N5R" atom2="CR56" atom3="CT" atom4="NX">
<multiplecos
v1="0"
v2="0"
v3="0"
v4="0"
v5="0"
v6="0.01"
gamma1="0"
gamma2="0"
gamma3="0"
gamma4="0"
gamma5="0"
gamma6="0"/>
</torsion>
<torsion atom1="NR56" atom2="CR56" atom3="CT" atom4="CT">
<multiplecos
v1="0"
v2="0"
v3="0"
v4="0"
v5="0"
v6="0.01"
gamma1="0"
gamma2="0"
gamma3="0"
gamma4="0"
gamma5="0"
gamma6="0"/>
</torsion>
<torsion atom1="NR56" atom2="CR56" atom3="CT" atom4="HA">
<multiplecos
v1="0"
v2="0"
v3="0"
v4="0"
v5="0"
v6="0.01"
gamma1="0"
gamma2="0"
gamma3="0"
gamma4="0"
gamma5="0"
gamma6="0"/>
</torsion>
<torsion atom1="NR56" atom2="CR56" atom3="CT" atom4="NX">
<multiplecos
v1="0"
v2="0"
v3="0"
v4="0"
v5="0"
v6="0.01"
gamma1="0"
gamma2="0"
gamma3="0"
gamma4="0"
gamma5="0"
gamma6="0"/>
</torsion>
<improper atom1="NR56" atom2="CR56" atom3="N5R" atom4="CT">
<cos1
refValue="0"
forceConstant="90"
periodicity="0"/>
</improper>
</parameters>
</forcefield>
</ffml>

@<SCITEGIC>MOL_PROPERTY
HBA_1
SciTegic.value.StringValue
0

@<SCITEGIC>MOL_PROPERTY
HBA_lipid_2
SciTegic.value.StringValue
1

@<SCITEGIC>MOL_PROPERTY
HBD_3
SciTegic.value.StringValue
1

@<SCITEGIC>MOL_PROPERTY
HYDROPHOBIC_4
SciTegic.value.StringValue
1

@<SCITEGIC>MOL_PROPERTY
Hydrogen Bond Energy
SciTegic.value.StringValue
0

@<SCITEGIC>MOL_PROPERTY
Improper Energy
SciTegic.value.StringValue
0.0539099983870983

@<SCITEGIC>MOL_PROPERTY
Initial Potential Energy
SciTegic.value.StringValue
60.0667114257813

@<SCITEGIC>MOL_PROPERTY
Initial RMS Gradient
SciTegic.value.StringValue
14.1337099075317

@<SCITEGIC>MOL_PROPERTY
MapNumber
SciTegic.value.StringValue
1

@<SCITEGIC>MOL_PROPERTY
MappedAtoms
SciTegic.value.StringValue
18,-0.952306,-1.33628,-1.01366,1.6,HBA_lipid_2.11
18,-2.56469,-3.33972,-2.58234,2.2,HBA_lipid_2.21
21,2.83918,-1.57564,-3.69518,1.6,HBD_3.11
21,1.77899,-4.09592,-4.92975,2.2,HBD_3.21
1,4.6413,2.55674,-3.54946,1.6,HYDROPHOBIC_4.11

@<SCITEGIC>MOL_PROPERTY
MappedFeatures
SciTegic.value.StringValue
HBA_lipid_2,HBD_3,HYDROPHOBIC_4

@<SCITEGIC>MOL_PROPERTY
MappedLocations
SciTegic.value.StringValue
HBA_lipid_2.11,HBA_lipid_2.21,HBD_3.11,HBD_3.21,HYDROPHOBIC_4.11

@<SCITEGIC>MOL_PROPERTY
MappingID
SciTegic.value.StringValue
1

@<SCITEGIC>MOL_PROPERTY
Minimization Criteria
SciTegic.value.StringValue
CONJUG> Minimization exiting with gradient tolerance ( 0.0100000) satisfied.

@<SCITEGIC>MOL_PROPERTY
PartialChargeMethod
SciTegic.value.StringValue
MomanyRone

@<SCITEGIC>MOL_PROPERTY
Pharmprint
SciTegic.value.StringValue
'0111'

@<SCITEGIC>MOL_PROPERTY
Pharmtype
SciTegic.value.StringValue
3

@<SCITEGIC>MOL_PROPERTY
Potential Energy
SciTegic.value.StringValue
25.536470413208

@<SCITEGIC>MOL_PROPERTY
RMS Gradient
SciTegic.value.StringValue
0.00923999957740307

@<SCITEGIC>MOL_PROPERTY
RelativeEnergy
SciTegic.value.StringValue
19.2532

@<SCITEGIC>MOL_PROPERTY
Solvation Free Energy
SciTegic.value.StringValue
0

@<SCITEGIC>MOL_PROPERTY
Uncert
SciTegic.value.StringValue
1.5

@<SCITEGIC>MOL_PROPERTY
Urey-Bradley Energy
SciTegic.value.StringValue
0

@<SCITEGIC>MOL_PROPERTY
UseResidueTemplateCharge
SciTegic.value.StringValue
True

@<SCITEGIC>MOL_PROPERTY
Van der Waals Energy
SciTegic.value.StringValue
-4.86594009399414

@<SCITEGIC>MOL_PROPERTY
Error
SciTegic.value.StringValue
1.02416666666667

@<SCITEGIC>MOL_PROPERTY
logActiv
SciTegic.value.StringValue
1.07918124604762

@<SCITEGIC>MOL_PROPERTY
logEstimate
SciTegic.value.StringValue
1.08955188288645

@<SCITEGIC>ATOM_PROPERTY
Formal Charge
SciTegic.value.StringValue
1 0
2 0
3 0
4 0
5 0
6 0
7 0
8 0
9 0
10 0
11 0
12 0
13 0
14 0
15 0
16 0
17 0
18 0
19 0
20 0
21 0
22 0
23 0
24 0
25 0
26 0
27 0
28 0
29 0
30 0
31 0
32 0
33 0
34 0
35 0
36 0
37 0
38 0
39 0
40 0
41 0
42 0
43 0
44 0
45 0
46 0
47 0
48 0
49 0
50 0
51 0
52 0
53 0
54 0

@<SCITEGIC>ATOM_PROPERTY
pdb_tempFactor
SciTegic.value.DoubleValue
1 0
2 0
3 0
4 0
5 0
6 0
7 0
8 0
9 0
10 0
11 0
12 0
13 0
14 0
15 0
16 0
17 0
18 0
19 0
20 0
21 0
22 0
23 0
24 0
25 0
26 0
27 0
28 0
29 0
30 0
31 0
32 0
33 0
34 0
35 0
36 0
37 0
38 0
39 0
40 0
41 0
42 0
43 0
44 0
45 0
46 0
47 0
48 0
49 0
50 0
51 0
52 0
53 0
54 0

@<SCITEGIC>ATOM_PROPERTY
pdb_occupancy
SciTegic.value.DoubleValue
1 1
2 1
3 1
4 1
5 1
6 1
7 1
8 1
9 1
10 1
11 1
12 1
13 1
14 1
15 1
16 1
17 1
18 1
19 1
20 1
21 1
22 1
23 1
24 1
25 1
26 1
27 1
28 1
29 1
30 1
31 1
32 1
33 1
34 1
35 1
36 1
37 1
38 1
39 1
40 1
41 1
42 1
43 1
44 1
45 1
46 1
47 1
48 1
49 1
50 1
51 1
52 1
53 1
54 1

@<TRIPOS>MOLECULE
dpp4_4
60  64  1  0  0
SMALL
FORMAL_CHARGES
@<TRIPOS>ATOM
    1 N1         2.7273    -0.9882    -1.7380 N.am       1 SUBUNIT  0
    2 C2         2.5918    -2.1530    -2.5050 C.2        1 SUBUNIT  0
    3 N3         2.7165    -2.1879    -3.9022 N.am       1 SUBUNIT  0
    4 C4         3.0152    -0.8753    -4.5538 C.2        1 SUBUNIT  0
    5 C5         3.1418     0.2448    -3.7852 C.2        1 SUBUNIT  0
    6 C6         3.0007     0.2383    -2.3186 C.2        1 SUBUNIT  0
    7 N7         3.4146     1.2675    -4.7130 N.pl3      1 SUBUNIT  0
    8 C8         3.1816    -0.6381    -5.8656 C.2        1 SUBUNIT  0
    9 C9         3.4404     0.7200    -6.0255 C.2        1 SUBUNIT  0
   10 N10        3.6902     1.4392    -7.2870 N.pl3      1 SUBUNIT  0
   11 C11        4.5688     0.8640    -8.3331 C.3        1 SUBUNIT  0
   12 C12        3.8761     0.8776    -9.7073 C.3        1 SUBUNIT  0
   13 N13        3.2963     2.2260    -9.9438 N.pl3      1 SUBUNIT  1
   14 C14        2.3723     2.7826    -8.9184 C.3        1 SUBUNIT  0
   15 C15        3.0719     2.7595    -7.5494 C.3        1 SUBUNIT  0
   16 C16        3.1068    -1.6131    -6.9287 C.1        1 SUBUNIT  0
   17 O17        3.1196     1.2506    -1.6661 O.2        1 SUBUNIT  0
   18 O18        2.3518    -3.1953    -1.9402 O.2        1 SUBUNIT  0
   19 C19        3.6367     2.6815    -4.3733 C.3        1 SUBUNIT  0
   20 C20        4.6907     2.8206    -3.3738 C.1        1 SUBUNIT  0
   21 C21        5.5514     2.9322    -2.5582 C.1        1 SUBUNIT  0
   22 C22        6.6067     3.0713    -1.5582 C.3        1 SUBUNIT  0
   23 N23        3.0430    -2.3967    -7.7820 N.1        1 SUBUNIT  0
   24 H24        3.0760     0.1364    -9.7368 H          1 SUBUNIT  0
   25 C25        3.5607     2.8511   -10.9533 C.2        1 SUBUNIT  0
   26 C26        2.5723    -1.0651    -0.2675 C.3        1 SUBUNIT  0
   27 C27        2.0924     0.2184     0.2980 C.2        1 SUBUNIT  0
   28 C28        2.4807     2.3624     1.4621 C.2        1 SUBUNIT  0
   29 C29        2.9916     1.1379     0.9326 C.2        1 SUBUNIT  0
   30 N30        1.1334     2.6452     1.3613 N.2        1 SUBUNIT  0
   31 C31        0.7081     0.5541     0.2193 C.2        1 SUBUNIT  0
   32 C32        0.2534     1.7779     0.7575 C.2        1 SUBUNIT  0
   33 C33        4.3791     0.8251     1.0266 C.2        1 SUBUNIT  0
   34 C34        5.2488     1.7401     1.6511 C.2        1 SUBUNIT  0
   35 C35        3.3784     3.2602     2.0851 C.2        1 SUBUNIT  0
   36 C36        4.7513     2.9498     2.1782 C.2        1 SUBUNIT  0
   37 C37       -0.2151    -0.3603    -0.4130 C.1        1 SUBUNIT  0
   38 N38       -0.9582    -1.0909    -0.9224 N.1        1 SUBUNIT  0
   39 H39        2.6156    -3.0377    -4.4225 H          1 SUBUNIT  0
   40 H40        5.4800     1.4594    -8.3761 H          1 SUBUNIT  0
   41 H41        4.8648    -0.1523    -8.0725 H          1 SUBUNIT  0
   42 H42        4.5894     0.6099   -10.4899 H          1 SUBUNIT  0
   43 H43        1.4655     2.1780    -8.8927 H          1 SUBUNIT  0
   44 H44        2.0695     3.8017    -9.1704 H          1 SUBUNIT  0
   45 H45        3.8583     3.5148    -7.5272 H          1 SUBUNIT  0
   46 H46        2.3626     3.0192    -6.7617 H          1 SUBUNIT  0
   47 H47        3.9108     3.2326    -5.2725 H          1 SUBUNIT  0
   48 H48        2.7125     3.1122    -3.9880 H          1 SUBUNIT  0
   49 H49        6.3061     2.5643    -0.6414 H          1 SUBUNIT  0
   50 H50        7.5429     2.6890    -1.9645 H          1 SUBUNIT  0
   51 H51        6.7502     4.1252    -1.3248 H          1 SUBUNIT  0
   52 H52        3.1496     3.8306   -11.1498 H          1 SUBUNIT  0
   53 H53        4.2299     2.4316   -11.6887 H          1 SUBUNIT  0
   54 H54        3.5310    -1.3238     0.1795 H          1 SUBUNIT  0
   55 H55        1.8657    -1.8579    -0.0225 H          1 SUBUNIT  0
   56 H56       -0.7836     2.0416     0.7012 H          1 SUBUNIT  0
   57 H57        4.7840    -0.1020     0.6275 H          1 SUBUNIT  0
   58 H58        6.2967     1.5029     1.7221 H          1 SUBUNIT  0
   59 H59        3.0247     4.1826     2.4899 H          1 SUBUNIT  0
   60 H60        5.4309     3.6377     2.6531 H          1 SUBUNIT  0
@<TRIPOS>BOND
    1     1     2 1
    2     1     6 1
    3     1    26 1
    4     2     3 1
    5     2    18 2
    6     3     4 1
    7     3    39 1
    8     4     5 2
    9     4     8 1
   10     5     6 1
   11     5     7 1
   12     6    17 2
   13     7    19 1
   14     8     9 2
   15     8    16 1
   16     9     7 1
   17     9    10 1
   18    10    11 1
   19    11    12 1
   20    11    40 1
   21    11    41 1
   22    12    13 1
   23    12    24 1
   24    12    42 1
   25    13    14 1
   26    13    25 2
   27    14    15 1
   28    14    43 1
   29    14    44 1
   30    15    10 1
   31    15    45 1
   32    15    46 1
   33    16    23 3
   34    19    20 1
   35    19    47 1
   36    19    48 1
   37    20    21 3
   38    21    22 1
   39    22    49 1
   40    22    50 1
   41    22    51 1
   42    25    52 1
   43    25    53 1
   44    26    27 1
   45    26    54 1
   46    26    55 1
   47    27    31 2
   48    28    29 1
   49    28    35 2
   50    29    27 1
   51    29    33 2
   52    30    28 1
   53    31    32 1
   54    31    37 1
   55    32    30 2
   56    32    56 1
   57    33    57 1
   58    34    33 1
   59    34    58 1
   60    35    36 1
   61    35    59 1
   62    36    34 2
   63    36    60 1
   64    37    38 3
@<TRIPOS>SUBSTRUCTURE
1   ****   1
@<SCITEGIC>MOL_PROPERTY
AbsoluteEnergy
SciTegic.value.StringValue
126.326

@<SCITEGIC>MOL_PROPERTY
Activ
SciTegic.value.StringValue
2

@<SCITEGIC>MOL_PROPERTY
Angle Energy
SciTegic.value.StringValue
15.6219501495361

@<SCITEGIC>MOL_PROPERTY
Bond Energy
SciTegic.value.StringValue
3.67260003089905

@<SCITEGIC>MOL_PROPERTY
CHARMm Energy
SciTegic.value.StringValue
9.16697978973389

@<SCITEGIC>MOL_PROPERTY
Clean Energy
SciTegic.value.StringValue
111.829704284668

@<SCITEGIC>MOL_PROPERTY
ConfNumber
SciTegic.value.StringValue
30

@<SCITEGIC>MOL_PROPERTY
Dihedral Energy
SciTegic.value.StringValue
8.65447044372559

@<SCITEGIC>MOL_PROPERTY
Electrostatic Energy
SciTegic.value.StringValue
-25.0961799621582

@<SCITEGIC>MOL_PROPERTY
Estimate
SciTegic.value.StringValue
17.1549

@<SCITEGIC>MOL_PROPERTY
FitValue
SciTegic.value.StringValue
5.27701

@<SCITEGIC>MOL_PROPERTY
Forcefield
SciTegic.value.StringValue
CHARMm

@<SCITEGIC>MOL_PROPERTY
ForcefieldBase
SciTegic.value.StringValue
CHARMm

@<SCITEGIC>MOL_PROPERTY
ForcefieldFFML
SciTegic.value.StringValue
<?xml version="1.0" encoding="UTF-8"?>
<!DOCTYPE ffml SYSTEM "Ffml.dtd">
<ffml version="1.0">
<forcefield name="CHARMm" derivedFrom="CHARMm" base="CHARMm">
<atomTypes>
</atomTypes>
<parameters>
<bond atom1="C5R" atom2="CUY2">
<quadratic
refValue="1.451"
forceConstant="342.5"/>
</bond>
<bond atom1="C5R" atom2="NX">
<quadratic
refValue="1.47"
forceConstant="390"/>
</bond>
<angle atom1="C5R" atom2="C5R" atom3="CUY2">
<quadratic
refValue="117.083"
forceConstant="72.5"/>
</angle>
<angle atom1="C5R" atom2="C5R" atom3="NX">
<quadratic
refValue="126"
forceConstant="65"/>
</angle>
<angle atom1="C5R" atom2="CUY2" atom3="N">
<quadratic
refValue="180"
forceConstant="44"/>
</angle>
<angle atom1="C5R" atom2="NX" atom3="CT">
<quadratic
refValue="120"
forceConstant="80"/>
</angle>
<angle atom1="CR56" atom2="C5R" atom3="CUY2">
<quadratic
refValue="119.154"
forceConstant="72.3077"/>
</angle>
<angle atom1="CR56" atom2="NP" atom3="H">
<quadratic
refValue="120"
forceConstant="30"/>
</angle>
<angle atom1="N5R" atom2="C5R" atom3="NX">
<quadratic
refValue="127"
forceConstant="70"/>
</angle>
<angle atom1="N5R" atom2="CT" atom3="CUY1">
<quadratic
refValue="110.845"
forceConstant="51"/>
</angle>
<angle atom1="NP" atom2="CR56" atom3="C5R">
<quadratic
refValue="126"
forceConstant="65"/>
</angle>
<angle atom1="NX" atom2="C" atom3="CR56">
<quadratic
refValue="117.5"
forceConstant="70"/>
</angle>
<angle atom1="NX" atom2="C" atom3="HA">
<quadratic
refValue="110.4"
forceConstant="55"/>
</angle>
<torsion atom1="C5R" atom2="C5R" atom3="CUY2" atom4="N">
<multiplecos
v1="0"
v2="0"
v3="0"
v4="0"
v5="0"
v6="0"
gamma1="0"
gamma2="0"
gamma3="0"
gamma4="0"
gamma5="0"
gamma6="0"/>
</torsion>
<torsion atom1="CR56" atom2="C5R" atom3="CUY2" atom4="N">
<multiplecos
v1="0"
v2="0"
v3="0"
v4="0"
v5="0"
v6="0"
gamma1="0"
gamma2="0"
gamma3="0"
gamma4="0"
gamma5="0"
gamma6="0"/>
</torsion>
<improper atom1="NX" atom2="CT" atom3="CT" atom4="C5R">
<cos1
refValue="0"
forceConstant="40"
periodicity="0"/>
</improper>
</parameters>
</forcefield>
</ffml>

@<SCITEGIC>MOL_PROPERTY
HBA_1
SciTegic.value.StringValue
0

@<SCITEGIC>MOL_PROPERTY
HBA_lipid_2
SciTegic.value.StringValue
1

@<SCITEGIC>MOL_PROPERTY
HBD_3
SciTegic.value.StringValue
1

@<SCITEGIC>MOL_PROPERTY
HYDROPHOBIC_4
SciTegic.value.StringValue
1

@<SCITEGIC>MOL_PROPERTY
Hydrogen Bond Energy
SciTegic.value.StringValue
0

@<SCITEGIC>MOL_PROPERTY
Improper Energy
SciTegic.value.StringValue
0.555390000343323

@<SCITEGIC>MOL_PROPERTY
Initial Potential Energy
SciTegic.value.StringValue
57.4132385253906

@<SCITEGIC>MOL_PROPERTY
Initial RMS Gradient
SciTegic.value.StringValue
27.8440704345703

@<SCITEGIC>MOL_PROPERTY
MapNumber
SciTegic.value.StringValue
1

@<SCITEGIC>MOL_PROPERTY
MappedAtoms
SciTegic.value.StringValue
38,-0.952306,-1.33628,-1.01366,1.6,HBA_lipid_2.11
38,-2.56469,-3.33972,-2.58234,2.2,HBA_lipid_2.21
3,2.83918,-1.57564,-3.69518,1.6,HBD_3.11
3,1.77899,-4.09592,-4.92975,2.2,HBD_3.21
20,4.6413,2.55674,-3.54946,1.6,HYDROPHOBIC_4.11

@<SCITEGIC>MOL_PROPERTY
MappedFeatures
SciTegic.value.StringValue
HBA_lipid_2,HBD_3,HYDROPHOBIC_4

@<SCITEGIC>MOL_PROPERTY
MappedLocations
SciTegic.value.StringValue
HBA_lipid_2.11,HBA_lipid_2.21,HBD_3.11,HBD_3.21,HYDROPHOBIC_4.11

@<SCITEGIC>MOL_PROPERTY
MappingID
SciTegic.value.StringValue
1

@<SCITEGIC>MOL_PROPERTY
Minimization Criteria
SciTegic.value.StringValue
CONJUG> Minimization exiting with gradient tolerance ( 0.0100000) satisfied.

@<SCITEGIC>MOL_PROPERTY
PartialChargeMethod
SciTegic.value.StringValue
MomanyRone

@<SCITEGIC>MOL_PROPERTY
Pharmprint
SciTegic.value.StringValue
'0111'

@<SCITEGIC>MOL_PROPERTY
Pharmtype
SciTegic.value.StringValue
3

@<SCITEGIC>MOL_PROPERTY
Potential Energy
SciTegic.value.StringValue
9.16697978973389

@<SCITEGIC>MOL_PROPERTY
RMS Gradient
SciTegic.value.StringValue
0.00941000040620565

@<SCITEGIC>MOL_PROPERTY
RelativeEnergy
SciTegic.value.StringValue
10.2417

@<SCITEGIC>MOL_PROPERTY
Solvation Free Energy
SciTegic.value.StringValue
0

@<SCITEGIC>MOL_PROPERTY
Uncert
SciTegic.value.StringValue
1.5

@<SCITEGIC>MOL_PROPERTY
Urey-Bradley Energy
SciTegic.value.StringValue
0

@<SCITEGIC>MOL_PROPERTY
UseResidueTemplateCharge
SciTegic.value.StringValue
True

@<SCITEGIC>MOL_PROPERTY
Van der Waals Energy
SciTegic.value.StringValue
5.75875997543335

@<SCITEGIC>MOL_PROPERTY
Error
SciTegic.value.StringValue
8.57745

@<SCITEGIC>MOL_PROPERTY
logActiv
SciTegic.value.StringValue
0.301029995663981

@<SCITEGIC>MOL_PROPERTY
logEstimate
SciTegic.value.StringValue
1.23438819079355

@<SCITEGIC>ATOM_PROPERTY
Formal Charge
SciTegic.value.StringValue
1 0
2 0
3 0
4 0
5 0
6 0
7 0
8 0
9 0
10 0
11 0
12 0
13 +1
14 0
15 0
16 0
17 0
18 0
19 0
20 0
21 0
22 0
23 0
24 0
25 0
26 0
27 0
28 0
29 0
30 0
31 0
32 0
33 0
34 0
35 0
36 0
37 0
38 0
39 0
40 0
41 0
42 0
43 0
44 0
45 0
46 0
47 0
48 0
49 0
50 0
51 0
52 0
53 0
54 0
55 0
56 0
57 0
58 0
59 0
60 0

@<SCITEGIC>ATOM_PROPERTY
pdb_tempFactor
SciTegic.value.DoubleValue
1 0
2 0
3 0
4 0
5 0
6 0
7 0
8 0
9 0
10 0
11 0
12 0
13 0
14 0
15 0
16 0
17 0
18 0
19 0
20 0
21 0
22 0
23 0
24 0
25 0
26 0
27 0
28 0
29 0
30 0
31 0
32 0
33 0
34 0
35 0
36 0
37 0
38 0
39 0
40 0
41 0
42 0
43 0
44 0
45 0
46 0
47 0
48 0
49 0
50 0
51 0
52 0
53 0
54 0
55 0
56 0
57 0
58 0
59 0
60 0

@<SCITEGIC>ATOM_PROPERTY
pdb_occupancy
SciTegic.value.DoubleValue
1 1
2 1
3 1
4 1
5 1
6 1
7 1
8 1
9 1
10 1
11 1
12 1
13 1
14 1
15 1
16 1
17 1
18 1
19 1
20 1
21 1
22 1
23 1
24 1
25 1
26 1
27 1
28 1
29 1
30 1
31 1
32 1
33 1
34 1
35 1
36 1
37 1
38 1
39 1
40 1
41 1
42 1
43 1
44 1
45 1
46 1
47 1
48 1
49 1
50 1
51 1
52 1
53 1
54 1
55 1
56 1
57 1
58 1
59 1
60 1

@<TRIPOS>MOLECULE
dpp4_8
56  58  1  0  0
SMALL
FORMAL_CHARGES
@<TRIPOS>ATOM
    1 N1        -0.6874     0.5733    -1.8279 N.am       1 SUBUNIT  0
    2 N2         1.2183     1.5618    -0.7216 N.am       1 SUBUNIT  0
    3 C3         0.1944     1.6306    -1.6629 C.2        1 SUBUNIT  0
    4 C4         1.3788     0.4316     0.0760 C.2        1 SUBUNIT  0
    5 C5        -0.5629    -0.5633    -1.0592 C.2        1 SUBUNIT  0
    6 C6         0.5309    -0.6121    -0.0658 C.2        1 SUBUNIT  0
    7 C7        -1.7671     0.6633    -2.8327 C.3        1 SUBUNIT  0
    8 C8        -3.0932     1.0214    -2.1971 C.2        1 SUBUNIT  0
    9 C9        -3.9546     0.2569    -1.4132 C.2        1 SUBUNIT  0
   10 N10       -4.9862     1.0929    -1.1232 N.pl3      1 SUBUNIT  0
   11 N11       -4.8846     2.3426    -1.6433 N.2        1 SUBUNIT  0
   12 N12       -3.7013     2.2201    -2.2853 N.2        1 SUBUNIT  0
   13 O13       -1.3198    -1.4985    -1.1854 O.2        1 SUBUNIT  0
   14 O14        0.0740     2.6236    -2.3461 O.2        1 SUBUNIT  0
   15 N15        2.3885     0.3659     1.0008 N.pl3      1 SUBUNIT  0
   16 C16        3.7867     0.6685     0.6193 C.3        1 SUBUNIT  0
   17 C17        4.7730    -0.3929     1.1473 C.3        1 SUBUNIT  0
   18 C18        4.4652    -0.9084     2.5716 C.3        1 SUBUNIT  0
   19 C19        3.3511    -0.1150     3.2832 C.3        1 SUBUNIT  0
   20 C20        2.0855    -0.0183     2.4054 C.3        1 SUBUNIT  0
   21 N21        3.8319     1.2108     3.6648 N.3        1 SUBUNIT  0
   22 C22        2.1346     2.7184    -0.5848 C.3        1 SUBUNIT  0
   23 C23        3.1337     2.7393    -1.6495 C.1        1 SUBUNIT  0
   24 C24        3.9485     2.7593    -2.5172 C.1        1 SUBUNIT  0
   25 C25        4.9473     2.7820    -3.5806 C.3        1 SUBUNIT  0
   26 C26       -6.1317     0.6749    -0.3027 C.3        1 SUBUNIT  0
   27 C27       -5.7634     0.5670     1.1523 C.2        1 SUBUNIT  0
   28 C28       -5.2364    -0.5835     1.5971 C.2        1 SUBUNIT  0
   29 C29       -4.8605    -0.7385     3.0067 C.2        1 SUBUNIT  0
   30 O30       -5.0883     0.3140     3.7843 O.3        1 SUBUNIT  0
   31 O31       -4.3768    -1.7753     3.4007 O.2        1 SUBUNIT  0
   32 H32        0.6337    -1.5002     0.5405 H          1 SUBUNIT  0
   33 H33       -1.8590    -0.2922    -3.3489 H          1 SUBUNIT  0
   34 H34       -1.5040     1.4189    -3.5748 H          1 SUBUNIT  0
   35 H35       -3.8605    -0.7709    -1.0891 H          1 SUBUNIT  0
   36 H36        3.8795     0.7577    -0.4652 H          1 SUBUNIT  0
   37 H37        4.0399     1.6446     1.0315 H          1 SUBUNIT  0
   38 H38        5.7802     0.0225     1.1215 H          1 SUBUNIT  0
   39 H39        4.7898    -1.2414     0.4625 H          1 SUBUNIT  0
   40 H40        4.1441    -1.9491     2.4997 H          1 SUBUNIT  0
   41 H41        5.3746    -0.9240     3.1762 H          1 SUBUNIT  0
   42 H42        3.0899    -0.6390     4.2040 H          1 SUBUNIT  0
   43 H43        1.3732     0.6931     2.8290 H          1 SUBUNIT  0
   44 H44        1.5855    -0.9873     2.3937 H          1 SUBUNIT  0
   45 H45        4.3010     1.1359     4.5783 H          1 SUBUNIT  0
   46 H46        4.5288     1.5147     2.9689 H          1 SUBUNIT  0
   47 H47        1.5538     3.6400    -0.6115 H          1 SUBUNIT  0
   48 H48        2.6348     2.6669     0.3827 H          1 SUBUNIT  0
   49 H49        5.5620     1.8849    -3.5210 H          1 SUBUNIT  0
   50 H50        4.4479     2.8872    -4.5445 H          1 SUBUNIT  0
   51 H51        5.6001     3.6456    -3.4473 H          1 SUBUNIT  0
   52 H52       -6.5052    -0.2843    -0.6632 H          1 SUBUNIT  0
   53 H53       -6.9480     1.3873    -0.4290 H          1 SUBUNIT  0
   54 H54       -5.8864     1.3396     1.8968 H          1 SUBUNIT  0
   55 H55       -5.0554    -1.4451     0.9720 H          1 SUBUNIT  0
   56 H56       -4.8646     0.2671     4.7239 H          1 SUBUNIT  0
@<TRIPOS>BOND
    1     1     5 1
    2     1     7 1
    3     2     3 1
    4     2    22 1
    5     3     1 1
    6     3    14 2
    7     4     2 1
    8     4    15 1
    9     5     6 1
   10     5    13 2
   11     6     4 2
   12     6    32 1
   13     7     8 1
   14     7    33 1
   15     7    34 1
   16     9     8 2
   17     9    10 1
   18     9    35 1
   19    10    11 1
   20    10    26 1
   21    11    12 2
   22    12     8 1
   23    15    16 1
   24    16    17 1
   25    16    36 1
   26    16    37 1
   27    17    18 1
   28    17    38 1
   29    17    39 1
   30    18    19 1
   31    18    40 1
   32    18    41 1
   33    19    20 1
   34    19    21 1
   35    19    42 1
   36    20    15 1
   37    20    43 1
   38    20    44 1
   39    21    45 1
   40    21    46 1
   41    22    23 1
   42    22    47 1
   43    22    48 1
   44    23    24 3
   45    24    25 1
   46    25    49 1
   47    25    50 1
   48    25    51 1
   49    26    27 1
   50    26    52 1
   51    26    53 1
   52    27    28 2
   53    27    54 1
   54    28    29 1
   55    28    55 1
   56    29    30 1
   57    29    31 2
   58    30    56 1
@<TRIPOS>SUBSTRUCTURE
1   ****   1
@<SCITEGIC>MOL_PROPERTY
AbsoluteEnergy
SciTegic.value.StringValue
74.0631

@<SCITEGIC>MOL_PROPERTY
Activ
SciTegic.value.StringValue
9.5600004196167

@<SCITEGIC>MOL_PROPERTY
Angle Energy
SciTegic.value.StringValue
11.6511001586914

@<SCITEGIC>MOL_PROPERTY
Bond Energy
SciTegic.value.StringValue
0.755800008773804

@<SCITEGIC>MOL_PROPERTY
CHARMm Energy
SciTegic.value.StringValue
-31.1847400665283

@<SCITEGIC>MOL_PROPERTY
Clean Energy
SciTegic.value.StringValue
77.0604934692383

@<SCITEGIC>MOL_PROPERTY
ConfNumber
SciTegic.value.StringValue
75

@<SCITEGIC>MOL_PROPERTY
Dihedral Energy
SciTegic.value.StringValue
12.7239999771118

@<SCITEGIC>MOL_PROPERTY
Electrostatic Energy
SciTegic.value.StringValue
-49.759838104248

@<SCITEGIC>MOL_PROPERTY
Estimate
SciTegic.value.StringValue
19.8261

@<SCITEGIC>MOL_PROPERTY
FitValue
SciTegic.value.StringValue
5.21416

@<SCITEGIC>MOL_PROPERTY
Forcefield
SciTegic.value.StringValue
CHARMm

@<SCITEGIC>MOL_PROPERTY
ForcefieldBase
SciTegic.value.StringValue
CHARMm

@<SCITEGIC>MOL_PROPERTY
ForcefieldFFML
SciTegic.value.StringValue
<?xml version="1.0" encoding="UTF-8"?>
<!DOCTYPE ffml SYSTEM "Ffml.dtd">
<ffml version="1.0">
<forcefield name="CHARMm" derivedFrom="CHARMm" base="CHARMm">
<atomTypes>
</atomTypes>
<parameters>
<angle atom1="N5R" atom2="CT" atom3="CUA1">
<quadratic
refValue="111.097"
forceConstant="58.4444"/>
</angle>
<angle atom1="NX" atom2="CT" atom3="CUY1">
<quadratic
refValue="110.334"
forceConstant="64.0769"/>
</angle>
<angle atom1="NX" atom2="CUA1" atom3="NX">
<quadratic
refValue="120"
forceConstant="60"/>
</angle>
</parameters>
</forcefield>
</ffml>

@<SCITEGIC>MOL_PROPERTY
HBA_1
SciTegic.value.StringValue
1

@<SCITEGIC>MOL_PROPERTY
HBA_lipid_2
SciTegic.value.StringValue
1

@<SCITEGIC>MOL_PROPERTY
HBD_3
SciTegic.value.StringValue
0

@<SCITEGIC>MOL_PROPERTY
HYDROPHOBIC_4
SciTegic.value.StringValue
1

@<SCITEGIC>MOL_PROPERTY
Hydrogen Bond Energy
SciTegic.value.StringValue
0

@<SCITEGIC>MOL_PROPERTY
Improper Energy
SciTegic.value.StringValue
0.546660006046295

@<SCITEGIC>MOL_PROPERTY
Initial Potential Energy
SciTegic.value.StringValue
-3.64041996002197

@<SCITEGIC>MOL_PROPERTY
Initial RMS Gradient
SciTegic.value.StringValue
14.2234296798706

@<SCITEGIC>MOL_PROPERTY
MapNumber
SciTegic.value.StringValue
1

@<SCITEGIC>MOL_PROPERTY
MappedAtoms
SciTegic.value.StringValue
31,-4.32501,-1.84285,3.59478,1.6,HBA_1.11
31,-3.88514,-1.87991,6.56213,2.2,HBA_1.21
13,-0.952306,-1.33628,-1.01366,1.6,HBA_lipid_2.11
13,-2.56469,-3.33972,-2.58234,2.2,HBA_lipid_2.21
25,4.6413,2.55674,-3.54946,1.6,HYDROPHOBIC_4.11

@<SCITEGIC>MOL_PROPERTY
MappedFeatures
SciTegic.value.StringValue
HBA_1,HBA_lipid_2,HYDROPHOBIC_4

@<SCITEGIC>MOL_PROPERTY
MappedLocations
SciTegic.value.StringValue
HBA_1.11,HBA_1.21,HBA_lipid_2.11,HBA_lipid_2.21,HYDROPHOBIC_4.11

@<SCITEGIC>MOL_PROPERTY
MappingID
SciTegic.value.StringValue
1

@<SCITEGIC>MOL_PROPERTY
Minimization Criteria
SciTegic.value.StringValue
CONJUG> Minimization exiting with gradient tolerance ( 0.0100000) satisfied.

@<SCITEGIC>MOL_PROPERTY
PartialChargeMethod
SciTegic.value.StringValue
MomanyRone

@<SCITEGIC>MOL_PROPERTY
Pharmprint
SciTegic.value.StringValue
'1101'

@<SCITEGIC>MOL_PROPERTY
Pharmtype
SciTegic.value.StringValue
3

@<SCITEGIC>MOL_PROPERTY
Potential Energy
SciTegic.value.StringValue
-31.1847400665283

@<SCITEGIC>MOL_PROPERTY
RMS Gradient
SciTegic.value.StringValue
0.00970000028610229

@<SCITEGIC>MOL_PROPERTY
RelativeEnergy
SciTegic.value.StringValue
7.1804

@<SCITEGIC>MOL_PROPERTY
Solvation Free Energy
SciTegic.value.StringValue
0

@<SCITEGIC>MOL_PROPERTY
Uncert
SciTegic.value.StringValue
1.5

@<SCITEGIC>MOL_PROPERTY
Urey-Bradley Energy
SciTegic.value.StringValue
0

@<SCITEGIC>MOL_PROPERTY
UseResidueTemplateCharge
SciTegic.value.StringValue
True

@<SCITEGIC>MOL_PROPERTY
Van der Waals Energy
SciTegic.value.StringValue
-7.10244989395142

@<SCITEGIC>MOL_PROPERTY
Error
SciTegic.value.StringValue
2.07385974160814

@<SCITEGIC>MOL_PROPERTY
logActiv
SciTegic.value.StringValue
0.98045791133857

@<SCITEGIC>MOL_PROPERTY
logEstimate
SciTegic.value.StringValue
1.2972372923668

@<SCITEGIC>ATOM_PROPERTY
Formal Charge
SciTegic.value.StringValue
1 0
2 0
3 0
4 0
5 0
6 0
7 0
8 0
9 0
10 0
11 0
12 0
13 0
14 0
15 0
16 0
17 0
18 0
19 0
20 0
21 0
22 0
23 0
24 0
25 0
26 0
27 0
28 0
29 0
30 0
31 0
32 0
33 0
34 0
35 0
36 0
37 0
38 0
39 0
40 0
41 0
42 0
43 0
44 0
45 0
46 0
47 0
48 0
49 0
50 0
51 0
52 0
53 0
54 0
55 0
56 0

@<SCITEGIC>ATOM_PROPERTY
pdb_tempFactor
SciTegic.value.DoubleValue
1 0
2 0
3 0
4 0
5 0
6 0
7 0
8 0
9 0
10 0
11 0
12 0
13 0
14 0
15 0
16 0
17 0
18 0
19 0
20 0
21 0
22 0
23 0
24 0
25 0
26 0
27 0
28 0
29 0
30 0
31 0
32 0
33 0
34 0
35 0
36 0
37 0
38 0
39 0
40 0
41 0
42 0
43 0
44 0
45 0
46 0
47 0
48 0
49 0
50 0
51 0
52 0
53 0
54 0
55 0
56 0

@<SCITEGIC>ATOM_PROPERTY
pdb_occupancy
SciTegic.value.DoubleValue
1 1
2 1
3 1
4 1
5 1
6 1
7 1
8 1
9 1
10 1
11 1
12 1
13 1
14 1
15 1
16 1
17 1
18 1
19 1
20 1
21 1
22 1
23 1
24 1
25 1
26 1
27 1
28 1
29 1
30 1
31 1
32 1
33 1
34 1
35 1
36 1
37 1
38 1
39 1
40 1
41 1
42 1
43 1
44 1
45 1
46 1
47 1
48 1
49 1
50 1
51 1
52 1
53 1
54 1
55 1
56 1

@<TRIPOS>MOLECULE
dpp4_18
85  89  1  0  0
SMALL
FORMAL_CHARGES
@<TRIPOS>ATOM
    1 N1        -2.0784     0.9787     2.5723 N.am       1 SUBUNIT  0
    2 C2        -0.5153    -0.4172     1.3381 C.2        1 SUBUNIT  0
    3 C3        -0.8078     0.4319     2.5092 C.2        1 SUBUNIT  0
    4 C4        -1.4402    -0.6580     0.3560 C.2        1 SUBUNIT  0
    5 C5        -3.0362     0.7417     1.5784 C.2        1 SUBUNIT  0
    6 N6        -2.7991    -0.0558     0.4485 N.am       1 SUBUNIT  0
    7 N7         0.6011    -1.0926     0.9745 N.pl3      1 SUBUNIT  0
    8 N8        -0.9818    -1.4497    -0.6202 N.2        1 SUBUNIT  0
    9 C9         0.3058    -1.7201    -0.2249 C.2        1 SUBUNIT  0
   10 N10        1.2389    -2.5670    -0.9877 N.pl3      1 SUBUNIT  0
   11 C11        2.6846    -2.2263    -1.0472 C.3        1 SUBUNIT  0
   12 C12        3.3929    -2.8921    -2.2487 C.3        1 SUBUNIT  0
   13 C13        3.1839    -4.4229    -2.2773 C.3        1 SUBUNIT  0
   14 C14        1.8209    -4.8784    -1.7148 C.3        1 SUBUNIT  0
   15 C15        0.7522    -3.7707    -1.7023 C.3        1 SUBUNIT  0
   16 N16        2.9339    -2.2944    -3.5025 N.3        1 SUBUNIT  0
   17 C17        1.8738    -1.1479     1.7141 C.3        1 SUBUNIT  0
   18 C18        2.0548    -2.4473     2.3524 C.1        1 SUBUNIT  0
   19 C19        2.2010    -3.5090     2.8720 C.1        1 SUBUNIT  0
   20 C20        2.3817    -4.8089     3.5095 C.3        1 SUBUNIT  0
   21 O21        0.0220     0.6347     3.3674 O.2        1 SUBUNIT  0
   22 O22       -4.1271     1.2530     1.6947 O.2        1 SUBUNIT  0
   23 C23       -2.4278     1.8373     3.7232 C.3        1 SUBUNIT  0
   24 C24       -2.2482     3.3166     3.3783 C.3        1 SUBUNIT  0
   25 C25       -0.7963     3.6757     3.0552 C.3        1 SUBUNIT  0
   26 N26       -0.7296     4.9475     2.3416 N.3        1 SUBUNIT  0
   27 C27        0.5474     5.6412     2.5562 C.3        1 SUBUNIT  0
   28 C28        1.7060     4.9348     1.8273 C.3        1 SUBUNIT  0
   29 C29        1.4077     4.7552     0.3298 C.3        1 SUBUNIT  0
   30 C30        0.0407     4.0767     0.1416 C.3        1 SUBUNIT  0
   31 C31       -1.0674     4.8077     0.9199 C.3        1 SUBUNIT  0
   32 C32       -3.8311    -0.2870    -0.5822 C.3        1 SUBUNIT  0
   33 C33        2.5074     3.9866    -0.3644 C.2        1 SUBUNIT  0
   34 N34        2.4474     3.8425    -1.7206 N.am       1 SUBUNIT  0
   35 C35        3.4291     3.1525    -2.3787 C.2        1 SUBUNIT  0
   36 O36        3.4233     3.5097     0.2625 O.2        1 SUBUNIT  0
   37 C37        4.9337     2.9157    -4.2808 C.2        1 SUBUNIT  0
   38 C38        3.9252     3.6244    -3.6090 C.2        1 SUBUNIT  0
   39 C39        5.4519     1.7303    -3.7322 C.2        1 SUBUNIT  0
   40 C40        3.9490     1.9663    -1.8264 C.2        1 SUBUNIT  0
   41 C41        4.9583     1.2587    -2.5030 C.2        1 SUBUNIT  0
   42 O42        6.3976     1.0659    -4.3645 O.3        1 SUBUNIT  0
   43 C43        6.8677    -0.1417    -3.7823 C.3        1 SUBUNIT  0
   44 H44        3.1521    -2.5567    -0.1209 H          1 SUBUNIT  0
   45 H45        2.8071    -1.1426    -1.0927 H          1 SUBUNIT  0
   46 H46        4.4612    -2.6949    -2.1726 H          1 SUBUNIT  0
   47 H47        3.3158    -4.8040    -3.2911 H          1 SUBUNIT  0
   48 H48        3.9687    -4.8995    -1.6875 H          1 SUBUNIT  0
   49 H49        1.9627    -5.2296    -0.6925 H          1 SUBUNIT  0
   50 H50        1.4579    -5.7393    -2.2758 H          1 SUBUNIT  0
   51 H51        0.4868    -3.4893    -2.7221 H          1 SUBUNIT  0
   52 H52       -0.1568    -4.1454    -1.2295 H          1 SUBUNIT  0
   53 H53        3.5524    -2.6196    -4.2580 H          1 SUBUNIT  0
   54 H54        1.9816    -2.6374    -3.6926 H          1 SUBUNIT  0
   55 H55        2.7013    -0.9583     1.0271 H          1 SUBUNIT  0
   56 H56        1.8864    -0.3652     2.4732 H          1 SUBUNIT  0
   57 H57        2.3794    -5.6503     2.8174 H          1 SUBUNIT  0
   58 H58        1.5832    -4.9723     4.2344 H          1 SUBUNIT  0
   59 H59        3.3278    -4.8200     4.0483 H          1 SUBUNIT  0
   60 H60       -3.4547     1.6332     4.0228 H          1 SUBUNIT  0
   61 H61       -1.8062     1.5623     4.5763 H          1 SUBUNIT  0
   62 H62       -2.9072     3.6028     2.5583 H          1 SUBUNIT  0
   63 H63       -2.6319     3.9476     4.1782 H          1 SUBUNIT  0
   64 H64       -0.2041     3.7415     3.9690 H          1 SUBUNIT  0
   65 H65       -0.3312     2.8947     2.4530 H          1 SUBUNIT  0
   66 H66        0.7542     5.7109     3.6234 H          1 SUBUNIT  0
   67 H67        0.4559     6.6667     2.1922 H          1 SUBUNIT  0
   68 H68        1.8830     3.9632     2.2882 H          1 SUBUNIT  0
   69 H69        2.6240     5.5102     1.9611 H          1 SUBUNIT  0
   70 H70        1.3576     5.7434    -0.1245 H          1 SUBUNIT  0
   71 H71       -0.2187     4.0427    -0.9183 H          1 SUBUNIT  0
   72 H72        0.0938     3.0399     0.4771 H          1 SUBUNIT  0
   73 H73       -1.2208     5.8017     0.4937 H          1 SUBUNIT  0
   74 H74       -2.0159     4.2806     0.8187 H          1 SUBUNIT  0
   75 H75       -4.7574     0.2656    -0.4307 H          1 SUBUNIT  0
   76 H76       -4.0751    -1.3476    -0.6116 H          1 SUBUNIT  0
   77 H77       -3.4317    -0.0070    -1.5563 H          1 SUBUNIT  0
   78 H78        1.6894     4.2388    -2.2370 H          1 SUBUNIT  0
   79 H79        5.3100     3.2839    -5.2258 H          1 SUBUNIT  0
   80 H80        3.5387     4.5358    -4.0499 H          1 SUBUNIT  0
   81 H81        3.5838     1.5851    -0.8839 H          1 SUBUNIT  0
   82 H82        5.3544     0.3471    -2.0761 H          1 SUBUNIT  0
   83 H83        7.5557    -0.6136    -4.4844 H          1 SUBUNIT  0
   84 H84        7.2677     0.0883    -2.7964 H          1 SUBUNIT  0
   85 H85        6.0174    -0.8107    -3.6508 H          1 SUBUNIT  0
@<TRIPOS>BOND
    1     1     5 1
    2     1    23 1
    3     2     3 1
    4     2     7 1
    5     3     1 1
    6     3    21 2
    7     4     2 2
    8     4     8 1
    9     5     6 1
   10     5    22 2
   11     6     4 1
   12     6    32 1
   13     7    17 1
   14     8     9 2
   15     9     7 1
   16     9    10 1
   17    10    11 1
   18    11    12 1
   19    11    44 1
   20    11    45 1
   21    12    13 1
   22    12    16 1
   23    12    46 1
   24    13    14 1
   25    13    47 1
   26    13    48 1
   27    14    15 1
   28    14    49 1
   29    14    50 1
   30    15    10 1
   31    15    51 1
   32    15    52 1
   33    16    53 1
   34    16    54 1
   35    17    18 1
   36    17    55 1
   37    17    56 1
   38    18    19 3
   39    19    20 1
   40    20    57 1
   41    20    58 1
   42    20    59 1
   43    23    24 1
   44    23    60 1
   45    23    61 1
   46    24    25 1
   47    24    62 1
   48    24    63 1
   49    25    26 1
   50    25    64 1
   51    25    65 1
   52    26    27 1
   53    27    28 1
   54    27    66 1
   55    27    67 1
   56    28    29 1
   57    28    68 1
   58    28    69 1
   59    29    30 1
   60    29    33 1
   61    29    70 1
   62    30    31 1
   63    30    71 1
   64    30    72 1
   65    31    26 1
   66    31    73 1
   67    31    74 1
   68    32    75 1
   69    32    76 1
   70    32    77 1
   71    33    34 1
   72    33    36 2
   73    34    35 1
   74    34    78 1
   75    35    40 2
   76    37    38 2
   77    37    79 1
   78    38    35 1
   79    38    80 1
   80    39    37 1
   81    39    42 1
   82    40    41 1
   83    40    81 1
   84    41    39 2
   85    41    82 1
   86    42    43 1
   87    43    83 1
   88    43    84 1
   89    43    85 1
@<TRIPOS>SUBSTRUCTURE
1   ****   1
@<SCITEGIC>MOL_PROPERTY
AbsoluteEnergy
SciTegic.value.StringValue
73.5242

@<SCITEGIC>MOL_PROPERTY
Activ
SciTegic.value.StringValue
120

@<SCITEGIC>MOL_PROPERTY
Angle Energy
SciTegic.value.StringValue
11.7774200439453

@<SCITEGIC>MOL_PROPERTY
Bond Energy
SciTegic.value.StringValue
2.3548800945282

@<SCITEGIC>MOL_PROPERTY
CHARMm Energy
SciTegic.value.StringValue
-16.5208702087402

@<SCITEGIC>MOL_PROPERTY
Clean Energy
SciTegic.value.StringValue
95.7005004882813

@<SCITEGIC>MOL_PROPERTY
ConfNumber
SciTegic.value.StringValue
57

@<SCITEGIC>MOL_PROPERTY
Dihedral Energy
SciTegic.value.StringValue
19.767749786377

@<SCITEGIC>MOL_PROPERTY
Electrostatic Energy
SciTegic.value.StringValue
-45.3822784423828

@<SCITEGIC>MOL_PROPERTY
Estimate
SciTegic.value.StringValue
21.048

@<SCITEGIC>MOL_PROPERTY
FitValue
SciTegic.value.StringValue
5.18819

@<SCITEGIC>MOL_PROPERTY
Forcefield
SciTegic.value.StringValue
CHARMm

@<SCITEGIC>MOL_PROPERTY
ForcefieldBase
SciTegic.value.StringValue
CHARMm

@<SCITEGIC>MOL_PROPERTY
ForcefieldFFML
SciTegic.value.StringValue
<?xml version="1.0" encoding="UTF-8"?>
<!DOCTYPE ffml SYSTEM "Ffml.dtd">
<ffml version="1.0">
<forcefield name="CHARMm" derivedFrom="CHARMm" base="CHARMm">
<atomTypes>
</atomTypes>
<parameters>
<bond atom1="C5R" atom2="NX">
<quadratic
refValue="1.47"
forceConstant="390"/>
</bond>
<bond atom1="NX" atom2="CR56">
<quadratic
refValue="1.47"
forceConstant="390"/>
</bond>
<angle atom1="C" atom2="NX" atom3="CR56">
<quadratic
refValue="120"
forceConstant="60"/>
</angle>
<angle atom1="C5R" atom2="NX" atom3="CT">
<quadratic
refValue="120"
forceConstant="80"/>
</angle>
<angle atom1="CR56" atom2="C" atom3="NX">
<quadratic
refValue="117.5"
forceConstant="70"/>
</angle>
<angle atom1="CR56" atom2="CR56" atom3="NX">
<quadratic
refValue="126"
forceConstant="65"/>
</angle>
<angle atom1="CR56" atom2="NX" atom3="CT">
<quadratic
refValue="120"
forceConstant="80"/>
</angle>
<angle atom1="N5R" atom2="C5R" atom3="NX">
<quadratic
refValue="127"
forceConstant="70"/>
</angle>
<angle atom1="N5R" atom2="CR56" atom3="NX">
<quadratic
refValue="127"
forceConstant="70"/>
</angle>
<angle atom1="N5R" atom2="CT" atom3="CUY1">
<quadratic
refValue="110.845"
forceConstant="51"/>
</angle>
<torsion atom1="C" atom2="NX" atom3="CR56" atom4="CR56">
<multiplecos
v1="0"
v2="2.05"
v3="0"
v4="0"
v5="0"
v6="0"
gamma1="0"
gamma2="180"
gamma3="0"
gamma4="0"
gamma5="0"
gamma6="0"/>
</torsion>
<torsion atom1="C" atom2="NX" atom3="CR56" atom4="N5R">
<multiplecos
v1="0"
v2="2.05"
v3="0"
v4="0"
v5="0"
v6="0"
gamma1="0"
gamma2="180"
gamma3="0"
gamma4="0"
gamma5="0"
gamma6="0"/>
</torsion>
<torsion atom1="CT" atom2="NX" atom3="CR56" atom4="CR56">
<multiplecos
v1="0"
v2="2.05"
v3="0"
v4="0"
v5="0"
v6="0"
gamma1="0"
gamma2="180"
gamma3="0"
gamma4="0"
gamma5="0"
gamma6="0"/>
</torsion>
<torsion atom1="CT" atom2="NX" atom3="CR56" atom4="N5R">
<multiplecos
v1="0"
v2="2.05"
v3="0"
v4="0"
v5="0"
v6="0"
gamma1="0"
gamma2="180"
gamma3="0"
gamma4="0"
gamma5="0"
gamma6="0"/>
</torsion>
<improper atom1="NX" atom2="CT" atom3="CT" atom4="C5R">
<cos1
refValue="0"
forceConstant="40"
periodicity="0"/>
</improper>
</parameters>
</forcefield>
</ffml>

@<SCITEGIC>MOL_PROPERTY
HBA_1
SciTegic.value.StringValue
0

@<SCITEGIC>MOL_PROPERTY
HBA_lipid_2
SciTegic.value.StringValue
1

@<SCITEGIC>MOL_PROPERTY
HBD_3
SciTegic.value.StringValue
1

@<SCITEGIC>MOL_PROPERTY
HYDROPHOBIC_4
SciTegic.value.StringValue
1

@<SCITEGIC>MOL_PROPERTY
Hydrogen Bond Energy
SciTegic.value.StringValue
0

@<SCITEGIC>MOL_PROPERTY
Improper Energy
SciTegic.value.StringValue
0.177530005574226

@<SCITEGIC>MOL_PROPERTY
Initial Potential Energy
SciTegic.value.StringValue
12.4286098480225

@<SCITEGIC>MOL_PROPERTY
Initial RMS Gradient
SciTegic.value.StringValue
13.4698896408081

@<SCITEGIC>MOL_PROPERTY
MapNumber
SciTegic.value.StringValue
1

@<SCITEGIC>MOL_PROPERTY
MappedAtoms
SciTegic.value.StringValue
8,-0.952306,-1.33628,-1.01366,1.6,HBA_lipid_2.11
8,-2.56469,-3.33972,-2.58234,2.2,HBA_lipid_2.21
16,2.83918,-1.57564,-3.69518,1.6,HBD_3.11
16,1.77899,-4.09592,-4.92975,2.2,HBD_3.21
37,4.6413,2.55674,-3.54946,1.6,HYDROPHOBIC_4.11

@<SCITEGIC>MOL_PROPERTY
MappedFeatures
SciTegic.value.StringValue
HBA_lipid_2,HBD_3,HYDROPHOBIC_4

@<SCITEGIC>MOL_PROPERTY
MappedLocations
SciTegic.value.StringValue
HBA_lipid_2.11,HBA_lipid_2.21,HBD_3.11,HBD_3.21,HYDROPHOBIC_4.11

@<SCITEGIC>MOL_PROPERTY
MappingID
SciTegic.value.StringValue
1

@<SCITEGIC>MOL_PROPERTY
Minimization Criteria
SciTegic.value.StringValue
CONJUG> Minimization exiting with gradient tolerance ( 0.0100000) satisfied.

@<SCITEGIC>MOL_PROPERTY
PartialChargeMethod
SciTegic.value.StringValue
MomanyRone

@<SCITEGIC>MOL_PROPERTY
Pharmprint
SciTegic.value.StringValue
'0111'

@<SCITEGIC>MOL_PROPERTY
Pharmtype
SciTegic.value.StringValue
3

@<SCITEGIC>MOL_PROPERTY
Potential Energy
SciTegic.value.StringValue
-16.5208702087402

@<SCITEGIC>MOL_PROPERTY
RMS Gradient
SciTegic.value.StringValue
0.00982999987900257

@<SCITEGIC>MOL_PROPERTY
RelativeEnergy
SciTegic.value.StringValue
9.03711

@<SCITEGIC>MOL_PROPERTY
Solvation Free Energy
SciTegic.value.StringValue
0

@<SCITEGIC>MOL_PROPERTY
Uncert
SciTegic.value.StringValue
1.5

@<SCITEGIC>MOL_PROPERTY
Urey-Bradley Energy
SciTegic.value.StringValue
0

@<SCITEGIC>MOL_PROPERTY
UseResidueTemplateCharge
SciTegic.value.StringValue
True

@<SCITEGIC>MOL_PROPERTY
Van der Waals Energy
SciTegic.value.StringValue
-5.21615982055664

@<SCITEGIC>MOL_PROPERTY
Error
SciTegic.value.StringValue
-5.70125427594071

@<SCITEGIC>MOL_PROPERTY
logActiv
SciTegic.value.StringValue
2.07918124604762

@<SCITEGIC>MOL_PROPERTY
logEstimate
SciTegic.value.StringValue
1.32321083507765

@<SCITEGIC>ATOM_PROPERTY
Formal Charge
SciTegic.value.StringValue
1 0
2 0
3 0
4 0
5 0
6 0
7 0
8 0
9 0
10 0
11 0
12 0
13 0
14 0
15 0
16 0
17 0
18 0
19 0
20 0
21 0
22 0
23 0
24 0
25 0
26 0
27 0
28 0
29 0
30 0
31 0
32 0
33 0
34 0
35 0
36 0
37 0
38 0
39 0
40 0
41 0
42 0
43 0
44 0
45 0
46 0
47 0
48 0
49 0
50 0
51 0
52 0
53 0
54 0
55 0
56 0
57 0
58 0
59 0
60 0
61 0
62 0
63 0
64 0
65 0
66 0
67 0
68 0
69 0
70 0
71 0
72 0
73 0
74 0
75 0
76 0
77 0
78 0
79 0
80 0
81 0
82 0
83 0
84 0
85 0

@<SCITEGIC>ATOM_PROPERTY
pdb_tempFactor
SciTegic.value.DoubleValue
1 0
2 0
3 0
4 0
5 0
6 0
7 0
8 0
9 0
10 0
11 0
12 0
13 0
14 0
15 0
16 0
17 0
18 0
19 0
20 0
21 0
22 0
23 0
24 0
25 0
26 0
27 0
28 0
29 0
30 0
31 0
32 0
33 0
34 0
35 0
36 0
37 0
38 0
39 0
40 0
41 0
42 0
43 0
44 0
45 0
46 0
47 0
48 0
49 0
50 0
51 0
52 0
53 0
54 0
55 0
56 0
57 0
58 0
59 0
60 0
61 0
62 0
63 0
64 0
65 0
66 0
67 0
68 0
69 0
70 0
71 0
72 0
73 0
74 0
75 0
76 0
77 0
78 0
79 0
80 0
81 0
82 0
83 0
84 0
85 0

@<SCITEGIC>ATOM_PROPERTY
pdb_occupancy
SciTegic.value.DoubleValue
1 1
2 1
3 1
4 1
5 1
6 1
7 1
8 1
9 1
10 1
11 1
12 1
13 1
14 1
15 1
16 1
17 1
18 1
19 1
20 1
21 1
22 1
23 1
24 1
25 1
26 1
27 1
28 1
29 1
30 1
31 1
32 1
33 1
34 1
35 1
36 1
37 1
38 1
39 1
40 1
41 1
42 1
43 1
44 1
45 1
46 1
47 1
48 1
49 1
50 1
51 1
52 1
53 1
54 1
55 1
56 1
57 1
58 1
59 1
60 1
61 1
62 1
63 1
64 1
65 1
66 1
67 1
68 1
69 1
70 1
71 1
72 1
73 1
74 1
75 1
76 1
77 1
78 1
79 1
80 1
81 1
82 1
83 1
84 1
85 1

@<TRIPOS>MOLECULE
dpp4_12
50  53  1  0  0
SMALL
FORMAL_CHARGES
@<TRIPOS>ATOM
    1 C1         2.2471     0.4039    -2.1435 C.3        1 SUBUNIT  0
    2 C2         1.5079     1.0883    -0.9768 C.3        1 SUBUNIT  0
    3 C3         0.1698     0.4703    -0.6246 C.2        1 SUBUNIT  0
    4 N4        -0.4621    -0.4034    -1.4880 N.am       1 SUBUNIT  0
    5 C5         0.1307    -0.8188    -2.7854 C.3        1 SUBUNIT  0
    6 C6         1.2528     0.1122    -3.2845 C.3        1 SUBUNIT  0
    7 C7         3.4060     1.2263    -2.5942 C.2        1 SUBUNIT  0
    8 C8         5.8053     1.5815    -2.8710 C.2        1 SUBUNIT  0
    9 C9         4.7361     0.7771    -2.4284 C.2        1 SUBUNIT  0
   10 C10        5.5543     2.8275    -3.4740 C.2        1 SUBUNIT  0
   11 C11        3.1605     2.4743    -3.1969 C.2        1 SUBUNIT  0
   12 C12        4.2290     3.2725    -3.6349 C.2        1 SUBUNIT  0
   13 O13       -0.3469     0.7577     0.4300 O.2        1 SUBUNIT  0
   14 C14        1.9300    -0.5011    -4.5185 C.3        1 SUBUNIT  0
   15 N15        2.9032    -1.5037    -4.1186 N.3        1 SUBUNIT  0
   16 Cl16       5.0832    -0.7381    -1.6952 Cl         1 SUBUNIT  0
   17 Cl17       6.8568     3.8024    -4.0116 Cl         1 SUBUNIT  0
   18 C18       -1.7748    -0.9686    -1.1241 C.3        1 SUBUNIT  0
   19 C19       -1.6252    -2.0763    -0.0819 C.3        1 SUBUNIT  0
   20 C20       -2.9035    -2.3752     0.5783 C.2        1 SUBUNIT  0
   21 C21       -4.3191    -2.3426     2.6009 C.2        1 SUBUNIT  0
   22 C22       -3.0911    -2.0636     1.9443 C.2        1 SUBUNIT  0
   23 C23       -5.3611    -2.9376     1.8837 C.2        1 SUBUNIT  0
   24 C24       -3.9562    -2.9765    -0.1422 C.2        1 SUBUNIT  0
   25 C25       -5.1743    -3.2542     0.5127 C.2        1 SUBUNIT  0
   26 O26       -6.4065    -3.1046     2.6950 O.3        1 SUBUNIT  0
   27 O27       -4.7162    -2.1371     3.8569 O.3        1 SUBUNIT  0
   28 C28       -6.0751    -2.6023     4.0067 C.3        1 SUBUNIT  0
   29 H29        2.6501    -0.5465    -1.7903 H          1 SUBUNIT  0
   30 H30        1.3261     2.1373    -1.2207 H          1 SUBUNIT  0
   31 H31        2.1428     1.0894    -0.0891 H          1 SUBUNIT  0
   32 H32        0.5188    -1.8295    -2.6593 H          1 SUBUNIT  0
   33 H33       -0.6600    -0.8797    -3.5351 H          1 SUBUNIT  0
   34 H34        0.7966     1.0554    -3.5942 H          1 SUBUNIT  0
   35 H35        6.8252     1.2417    -2.7478 H          1 SUBUNIT  0
   36 H36        2.1479     2.8260    -3.3244 H          1 SUBUNIT  0
   37 H37        4.0208     4.2278    -4.0956 H          1 SUBUNIT  0
   38 H38        1.1902    -0.9552    -5.1763 H          1 SUBUNIT  0
   39 H39        2.4221     0.2702    -5.1089 H          1 SUBUNIT  0
   40 H40        2.9037    -2.2513    -4.8293 H          1 SUBUNIT  0
   41 H41        3.8336    -1.0645    -4.1142 H          1 SUBUNIT  0
   42 H42       -2.2632    -1.3451    -2.0207 H          1 SUBUNIT  0
   43 H43       -2.4156    -0.1699    -0.7481 H          1 SUBUNIT  0
   44 H44       -0.8835    -1.8027     0.6675 H          1 SUBUNIT  0
   45 H45       -1.2319    -2.9852    -0.5404 H          1 SUBUNIT  0
   46 H46       -2.2913    -1.6033     2.5050 H          1 SUBUNIT  0
   47 H47       -3.8331    -3.2243    -1.1881 H          1 SUBUNIT  0
   48 H48       -5.9796    -3.7158    -0.0398 H          1 SUBUNIT  0
   49 H49       -6.7252    -1.7800     4.2703 H          1 SUBUNIT  0
   50 H50       -6.1224    -3.3984     4.7380 H          1 SUBUNIT  0
@<TRIPOS>BOND
    1     1     2 1
    2     1     6 1
    3     1     7 1
    4     1    29 1
    5     2     3 1
    6     2    30 1
    7     2    31 1
    8     3     4 1
    9     3    13 2
   10     4     5 1
   11     4    18 1
   12     5     6 1
   13     5    32 1
   14     5    33 1
   15     6    14 1
   16     6    34 1
   17     7    11 2
   18     8     9 2
   19     8    35 1
   20     9     7 1
   21     9    16 1
   22    10     8 1
   23    10    17 1
   24    11    12 1
   25    11    36 1
   26    12    10 2
   27    12    37 1
   28    14    15 1
   29    14    38 1
   30    14    39 1
   31    15    40 1
   32    15    41 1
   33    18    19 1
   34    18    42 1
   35    18    43 1
   36    19    20 1
   37    19    44 1
   38    19    45 1
   39    20    24 2
   40    21    22 2
   41    21    27 1
   42    22    20 1
   43    22    46 1
   44    23    21 1
   45    23    26 1
   46    24    25 1
   47    24    47 1
   48    25    23 2
   49    25    48 1
   50    27    28 1
   51    28    26 1
   52    28    49 1
   53    28    50 1
@<TRIPOS>SUBSTRUCTURE
1   ****   1
@<SCITEGIC>MOL_PROPERTY
AbsoluteEnergy
SciTegic.value.StringValue
79.9581

@<SCITEGIC>MOL_PROPERTY
Activ
SciTegic.value.StringValue
43

@<SCITEGIC>MOL_PROPERTY
Angle Energy
SciTegic.value.StringValue
18.4300498962402

@<SCITEGIC>MOL_PROPERTY
Bond Energy
SciTegic.value.StringValue
1.541139960289

@<SCITEGIC>MOL_PROPERTY
CHARMm Energy
SciTegic.value.StringValue
17.0575294494629

@<SCITEGIC>MOL_PROPERTY
Clean Energy
SciTegic.value.StringValue
25.5644779205322

@<SCITEGIC>MOL_PROPERTY
ConfNumber
SciTegic.value.StringValue
14

@<SCITEGIC>MOL_PROPERTY
Dihedral Energy
SciTegic.value.StringValue
6.96051979064941

@<SCITEGIC>MOL_PROPERTY
Electrostatic Energy
SciTegic.value.StringValue
-10.0490102767944

@<SCITEGIC>MOL_PROPERTY
Estimate
SciTegic.value.StringValue
27.4396

@<SCITEGIC>MOL_PROPERTY
FitValue
SciTegic.value.StringValue
5.07302

@<SCITEGIC>MOL_PROPERTY
Forcefield
SciTegic.value.StringValue
CHARMm

@<SCITEGIC>MOL_PROPERTY
ForcefieldBase
SciTegic.value.StringValue
CHARMm

@<SCITEGIC>MOL_PROPERTY
ForcefieldFFML
SciTegic.value.StringValue
<?xml version="1.0" encoding="UTF-8"?>
<!DOCTYPE ffml SYSTEM "Ffml.dtd">
<ffml version="1.0">
<forcefield name="CHARMm" derivedFrom="CHARMm" base="CHARMm">
<atomTypes>
</atomTypes>
<parameters>
<angle atom1="C6R" atom2="CR56" atom3="OE">
<quadratic
refValue="128.125"
forceConstant="66.25"/>
</angle>
<torsion atom1="C6R" atom2="CR56" atom3="OE" atom4="CT">
<multiplecos
v1="0"
v2="0.5"
v3="0"
v4="0"
v5="0"
v6="0"
gamma1="0"
gamma2="180"
gamma3="0"
gamma4="0"
gamma5="0"
gamma6="0"/>
</torsion>
<torsion atom1="CR56" atom2="CR56" atom3="OE" atom4="CT">
<multiplecos
v1="0"
v2="0.5"
v3="0"
v4="0"
v5="0"
v6="0"
gamma1="0"
gamma2="180"
gamma3="0"
gamma4="0"
gamma5="0"
gamma6="0"/>
</torsion>
</parameters>
</forcefield>
</ffml>

@<SCITEGIC>MOL_PROPERTY
HBA_1
SciTegic.value.StringValue
1

@<SCITEGIC>MOL_PROPERTY
HBA_lipid_2
SciTegic.value.StringValue
0

@<SCITEGIC>MOL_PROPERTY
HBD_3
SciTegic.value.StringValue
1

@<SCITEGIC>MOL_PROPERTY
HYDROPHOBIC_4
SciTegic.value.StringValue
1

@<SCITEGIC>MOL_PROPERTY
Hydrogen Bond Energy
SciTegic.value.StringValue
0

@<SCITEGIC>MOL_PROPERTY
Improper Energy
SciTegic.value.StringValue
0.0197500009089708

@<SCITEGIC>MOL_PROPERTY
Initial Potential Energy
SciTegic.value.StringValue
32.5944213867188

@<SCITEGIC>MOL_PROPERTY
Initial RMS Gradient
SciTegic.value.StringValue
17.0038394927979

@<SCITEGIC>MOL_PROPERTY
MapNumber
SciTegic.value.StringValue
1

@<SCITEGIC>MOL_PROPERTY
MappedAtoms
SciTegic.value.StringValue
27,-4.32501,-1.84285,3.59478,1.6,HBA_1.11
27,-3.88514,-1.87991,6.56213,2.2,HBA_1.21
15,2.83918,-1.57564,-3.69518,1.6,HBD_3.11
15,1.77899,-4.09592,-4.92975,2.2,HBD_3.21
12,4.6413,2.55674,-3.54946,1.6,HYDROPHOBIC_4.11

@<SCITEGIC>MOL_PROPERTY
MappedFeatures
SciTegic.value.StringValue
HBA_1,HBD_3,HYDROPHOBIC_4

@<SCITEGIC>MOL_PROPERTY
MappedLocations
SciTegic.value.StringValue
HBA_1.11,HBA_1.21,HBD_3.11,HBD_3.21,HYDROPHOBIC_4.11

@<SCITEGIC>MOL_PROPERTY
MappingID
SciTegic.value.StringValue
1

@<SCITEGIC>MOL_PROPERTY
Minimization Criteria
SciTegic.value.StringValue
CONJUG> Minimization exiting with gradient tolerance ( 0.0100000) satisfied.

@<SCITEGIC>MOL_PROPERTY
PartialChargeMethod
SciTegic.value.StringValue
MomanyRone

@<SCITEGIC>MOL_PROPERTY
Pharmprint
SciTegic.value.StringValue
'1011'

@<SCITEGIC>MOL_PROPERTY
Pharmtype
SciTegic.value.StringValue
3

@<SCITEGIC>MOL_PROPERTY
Potential Energy
SciTegic.value.StringValue
17.0575294494629

@<SCITEGIC>MOL_PROPERTY
RMS Gradient
SciTegic.value.StringValue
0.00911999959498644

@<SCITEGIC>MOL_PROPERTY
RelativeEnergy
SciTegic.value.StringValue
4.0913

@<SCITEGIC>MOL_PROPERTY
Solvation Free Energy
SciTegic.value.StringValue
0

@<SCITEGIC>MOL_PROPERTY
Uncert
SciTegic.value.StringValue
1.5

@<SCITEGIC>MOL_PROPERTY
Urey-Bradley Energy
SciTegic.value.StringValue
0

@<SCITEGIC>MOL_PROPERTY
UseResidueTemplateCharge
SciTegic.value.StringValue
True

@<SCITEGIC>MOL_PROPERTY
Van der Waals Energy
SciTegic.value.StringValue
0.155070006847382

@<SCITEGIC>MOL_PROPERTY
Error
SciTegic.value.StringValue
-1.56707823729209

@<SCITEGIC>MOL_PROPERTY
logActiv
SciTegic.value.StringValue
1.63346845557959

@<SCITEGIC>MOL_PROPERTY
logEstimate
SciTegic.value.StringValue
1.43837777616522

@<SCITEGIC>ATOM_PROPERTY
Formal Charge
SciTegic.value.StringValue
1 0
2 0
3 0
4 0
5 0
6 0
7 0
8 0
9 0
10 0
11 0
12 0
13 0
14 0
15 0
16 0
17 0
18 0
19 0
20 0
21 0
22 0
23 0
24 0
25 0
26 0
27 0
28 0
29 0
30 0
31 0
32 0
33 0
34 0
35 0
36 0
37 0
38 0
39 0
40 0
41 0
42 0
43 0
44 0
45 0
46 0
47 0
48 0
49 0
50 0

@<SCITEGIC>ATOM_PROPERTY
pdb_tempFactor
SciTegic.value.DoubleValue
1 0
2 0
3 0
4 0
5 0
6 0
7 0
8 0
9 0
10 0
11 0
12 0
13 0
14 0
15 0
16 0
17 0
18 0
19 0
20 0
21 0
22 0
23 0
24 0
25 0
26 0
27 0
28 0
29 0
30 0
31 0
32 0
33 0
34 0
35 0
36 0
37 0
38 0
39 0
40 0
41 0
42 0
43 0
44 0
45 0
46 0
47 0
48 0
49 0
50 0

@<SCITEGIC>ATOM_PROPERTY
pdb_occupancy
SciTegic.value.DoubleValue
1 1
2 1
3 1
4 1
5 1
6 1
7 1
8 1
9 1
10 1
11 1
12 1
13 1
14 1
15 1
16 1
17 1
18 1
19 1
20 1
21 1
22 1
23 1
24 1
25 1
26 1
27 1
28 1
29 1
30 1
31 1
32 1
33 1
34 1
35 1
36 1
37 1
38 1
39 1
40 1
41 1
42 1
43 1
44 1
45 1
46 1
47 1
48 1
49 1
50 1

@<TRIPOS>MOLECULE
dpp4_19
45  48  1  0  0
SMALL
FORMAL_CHARGES
@<TRIPOS>ATOM
    1 C1         2.5980     0.5830    -1.7171 C.3        1 SUBUNIT  0
    2 C2         2.1235     1.2598    -0.4175 C.3        1 SUBUNIT  0
    3 C3         1.0569     0.5002     0.3458 C.2        1 SUBUNIT  0
    4 N4         0.3464    -0.5284    -0.2480 N.am       1 SUBUNIT  0
    5 C5         0.6091    -0.9699    -1.6445 C.3        1 SUBUNIT  0
    6 C6         1.3765     0.0565    -2.4953 C.3        1 SUBUNIT  0
    7 C7         3.4362     1.5140    -2.5275 C.2        1 SUBUNIT  0
    8 C8         3.6950     3.5737    -3.8029 C.2        1 SUBUNIT  0
    9 C9         2.8907     2.7082    -3.0395 C.2        1 SUBUNIT  0
   10 C10        5.0400     3.2505    -4.0554 C.2        1 SUBUNIT  0
   11 C11        4.7828     1.1913    -2.7822 C.2        1 SUBUNIT  0
   12 C12        5.5838     2.0590    -3.5438 C.2        1 SUBUNIT  0
   13 O13        0.8354     0.8172     1.4936 O.2        1 SUBUNIT  0
   14 C14        1.7636    -0.5667    -3.8443 C.3        1 SUBUNIT  0
   15 N15        2.6636    -1.6909    -3.6470 N.3        1 SUBUNIT  0
   16 C16       -0.6280    -1.1865     0.4606 C.2        1 SUBUNIT  0
   17 F17        1.6206     3.0258    -2.8079 F          1 SUBUNIT  0
   18 F18        5.7916     4.0783    -4.7784 F          1 SUBUNIT  0
   19 F19        6.8569     1.7471    -3.7754 F          1 SUBUNIT  0
   20 N20       -2.0457    -1.3314     2.3526 N.pl3      1 SUBUNIT  0
   21 N21       -1.0273    -0.6704     1.5838 N.2        1 SUBUNIT  0
   22 C22       -2.5835    -2.4967     1.8983 C.2        1 SUBUNIT  0
   23 C23       -1.2081    -2.4721    -0.0638 C.2        1 SUBUNIT  0
   24 C24       -2.1675    -3.1283     0.6284 C.2        1 SUBUNIT  0
   25 C25       -2.5855    -0.9448     3.5441 C.2        1 SUBUNIT  0
   26 N26       -3.4875    -2.8390     2.8404 N.2        1 SUBUNIT  0
   27 N27       -3.4874    -1.9148     3.8177 N.2        1 SUBUNIT  0
   28 C28       -2.2605     0.2814     4.3706 C.3        1 SUBUNIT  0
   29 F29       -2.5121     1.4103     3.6355 F          1 SUBUNIT  0
   30 F30       -0.9343     0.2536     4.7258 F          1 SUBUNIT  0
   31 F31       -3.0355     0.2895     5.5003 F          1 SUBUNIT  0
   32 H32        3.2291    -0.2662    -1.4559 H          1 SUBUNIT  0
   33 H33        1.7158     2.2491    -0.6411 H          1 SUBUNIT  0
   34 H34        2.9766     1.4294     0.2408 H          1 SUBUNIT  0
   35 H35        1.1761    -1.8999    -1.5975 H          1 SUBUNIT  0
   36 H36       -0.3364    -1.2089    -2.1352 H          1 SUBUNIT  0
   37 H37        0.7075     0.8947    -2.6995 H          1 SUBUNIT  0
   38 H38        3.2762     4.4894    -4.1974 H          1 SUBUNIT  0
   39 H39        5.2007     0.2788    -2.3893 H          1 SUBUNIT  0
   40 H40        0.8754    -0.9028    -4.3822 H          1 SUBUNIT  0
   41 H41        2.2398     0.1716    -4.4871 H          1 SUBUNIT  0
   42 H42        2.7911    -2.1621    -4.5522 H          1 SUBUNIT  0
   43 H43        3.5760    -1.3212    -3.3447 H          1 SUBUNIT  0
   44 H44       -0.8593    -2.8807    -1.0005 H          1 SUBUNIT  0
   45 H45       -2.6044    -4.0536     0.2804 H          1 SUBUNIT  0
@<TRIPOS>BOND
    1     1     2 1
    2     1     6 1
    3     1     7 1
    4     1    32 1
    5     2     3 1
    6     2    33 1
    7     2    34 1
    8     3     4 1
    9     3    13 2
   10     4     5 1
   11     4    16 1
   12     5     6 1
   13     5    35 1
   14     5    36 1
   15     6    14 1
   16     6    37 1
   17     7    11 2
   18     8     9 2
   19     8    38 1
   20     9     7 1
   21     9    17 1
   22    10     8 1
   23    10    18 1
   24    11    12 1
   25    11    39 1
   26    12    10 2
   27    12    19 1
   28    14    15 1
   29    14    40 1
   30    14    41 1
   31    15    42 1
   32    15    43 1
   33    16    23 1
   34    20    21 1
   35    20    25 1
   36    21    16 2
   37    22    20 1
   38    22    26 2
   39    23    24 2
   40    23    44 1
   41    24    22 1
   42    24    45 1
   43    25    28 1
   44    26    27 1
   45    27    25 2
   46    28    29 1
   47    28    30 1
   48    28    31 1
@<TRIPOS>SUBSTRUCTURE
1   ****   1
@<SCITEGIC>MOL_PROPERTY
AbsoluteEnergy
SciTegic.value.StringValue
76.2067

@<SCITEGIC>MOL_PROPERTY
Activ
SciTegic.value.StringValue
125

@<SCITEGIC>MOL_PROPERTY
Angle Energy
SciTegic.value.StringValue
28.2018604278564

@<SCITEGIC>MOL_PROPERTY
Bond Energy
SciTegic.value.StringValue
4.52943992614746

@<SCITEGIC>MOL_PROPERTY
CHARMm Energy
SciTegic.value.StringValue
54.2798118591309

@<SCITEGIC>MOL_PROPERTY
Clean Energy
SciTegic.value.StringValue
47.5348167419434

@<SCITEGIC>MOL_PROPERTY
ConfNumber
SciTegic.value.StringValue
4

@<SCITEGIC>MOL_PROPERTY
Dihedral Energy
SciTegic.value.StringValue
8.26054954528809

@<SCITEGIC>MOL_PROPERTY
Electrostatic Energy
SciTegic.value.StringValue
15.8513298034668

@<SCITEGIC>MOL_PROPERTY
Estimate
SciTegic.value.StringValue
28.7858

@<SCITEGIC>MOL_PROPERTY
FitValue
SciTegic.value.StringValue
5.05222

@<SCITEGIC>MOL_PROPERTY
Forcefield
SciTegic.value.StringValue
CHARMm

@<SCITEGIC>MOL_PROPERTY
ForcefieldBase
SciTegic.value.StringValue
CHARMm

@<SCITEGIC>MOL_PROPERTY
ForcefieldFFML
SciTegic.value.StringValue
<?xml version="1.0" encoding="UTF-8"?>
<!DOCTYPE ffml SYSTEM "Ffml.dtd">
<ffml version="1.0">
<forcefield name="CHARMm" derivedFrom="CHARMm" base="CHARMm">
<atomTypes>
</atomTypes>
<parameters>
<bond atom1="NX" atom2="C6R">
<quadratic
refValue="1.355"
forceConstant="390"/>
</bond>
<angle atom1="C5R" atom2="CF3" atom3="XF">
<quadratic
refValue="110.26"
forceConstant="53.5714"/>
</angle>
<angle atom1="CF3" atom2="C5R" atom3="N5R">
<quadratic
refValue="119.136"
forceConstant="68"/>
</angle>
<angle atom1="NR56" atom2="C5R" atom3="CF3">
<quadratic
refValue="110"
forceConstant="68"/>
</angle>
<angle atom1="NX" atom2="C6R" atom3="C6R">
<quadratic
refValue="120"
forceConstant="65"/>
</angle>
<angle atom1="NX" atom2="C6R" atom3="N6R">
<quadratic
refValue="119.8"
forceConstant="70"/>
</angle>
<torsion atom1="N5R" atom2="C5R" atom3="CF3" atom4="XF">
<multiplecos
v1="0"
v2="0"
v3="0"
v4="0"
v5="0"
v6="0.1"
gamma1="0"
gamma2="0"
gamma3="0"
gamma4="0"
gamma5="0"
gamma6="0"/>
</torsion>
<torsion atom1="NR56" atom2="C5R" atom3="CF3" atom4="XF">
<multiplecos
v1="0"
v2="0"
v3="0"
v4="0"
v5="0"
v6="0.1"
gamma1="0"
gamma2="0"
gamma3="0"
gamma4="0"
gamma5="0"
gamma6="0"/>
</torsion>
</parameters>
</forcefield>
</ffml>

@<SCITEGIC>MOL_PROPERTY
HBA_1
SciTegic.value.StringValue
1

@<SCITEGIC>MOL_PROPERTY
HBA_lipid_2
SciTegic.value.StringValue
0

@<SCITEGIC>MOL_PROPERTY
HBD_3
SciTegic.value.StringValue
1

@<SCITEGIC>MOL_PROPERTY
HYDROPHOBIC_4
SciTegic.value.StringValue
1

@<SCITEGIC>MOL_PROPERTY
Hydrogen Bond Energy
SciTegic.value.StringValue
0

@<SCITEGIC>MOL_PROPERTY
Improper Energy
SciTegic.value.StringValue
0.259130001068115

@<SCITEGIC>MOL_PROPERTY
Initial Potential Energy
SciTegic.value.StringValue
97.1316680908203

@<SCITEGIC>MOL_PROPERTY
Initial RMS Gradient
SciTegic.value.StringValue
28.4014301300049

@<SCITEGIC>MOL_PROPERTY
MapNumber
SciTegic.value.StringValue
1

@<SCITEGIC>MOL_PROPERTY
MappedAtoms
SciTegic.value.StringValue
27,-4.32501,-1.84285,3.59478,1.6,HBA_1.11
27,-3.88514,-1.87991,6.56213,2.2,HBA_1.21
15,2.83918,-1.57564,-3.69518,1.6,HBD_3.11
15,1.77899,-4.09592,-4.92975,2.2,HBD_3.21
10,4.6413,2.55674,-3.54946,1.6,HYDROPHOBIC_4.11

@<SCITEGIC>MOL_PROPERTY
MappedFeatures
SciTegic.value.StringValue
HBA_1,HBD_3,HYDROPHOBIC_4

@<SCITEGIC>MOL_PROPERTY
MappedLocations
SciTegic.value.StringValue
HBA_1.11,HBA_1.21,HBD_3.11,HBD_3.21,HYDROPHOBIC_4.11

@<SCITEGIC>MOL_PROPERTY
MappingID
SciTegic.value.StringValue
1

@<SCITEGIC>MOL_PROPERTY
Minimization Criteria
SciTegic.value.StringValue
CONJUG> Minimization exiting with gradient tolerance ( 0.0100000) satisfied.

@<SCITEGIC>MOL_PROPERTY
PartialChargeMethod
SciTegic.value.StringValue
MomanyRone

@<SCITEGIC>MOL_PROPERTY
Pharmprint
SciTegic.value.StringValue
'1011'

@<SCITEGIC>MOL_PROPERTY
Pharmtype
SciTegic.value.StringValue
3

@<SCITEGIC>MOL_PROPERTY
Potential Energy
SciTegic.value.StringValue
54.2798118591309

@<SCITEGIC>MOL_PROPERTY
RMS Gradient
SciTegic.value.StringValue
0.00748000014573336

@<SCITEGIC>MOL_PROPERTY
RelativeEnergy
SciTegic.value.StringValue
0.875242

@<SCITEGIC>MOL_PROPERTY
Solvation Free Energy
SciTegic.value.StringValue
0

@<SCITEGIC>MOL_PROPERTY
Uncert
SciTegic.value.StringValue
1.5

@<SCITEGIC>MOL_PROPERTY
Urey-Bradley Energy
SciTegic.value.StringValue
0

@<SCITEGIC>MOL_PROPERTY
UseResidueTemplateCharge
SciTegic.value.StringValue
True

@<SCITEGIC>MOL_PROPERTY
Van der Waals Energy
SciTegic.value.StringValue
-2.82249999046326

@<SCITEGIC>MOL_PROPERTY
Error
SciTegic.value.StringValue
-4.3424188315072

@<SCITEGIC>MOL_PROPERTY
logActiv
SciTegic.value.StringValue
2.09691001300806

@<SCITEGIC>MOL_PROPERTY
logEstimate
SciTegic.value.StringValue
1.45917830364551

@<SCITEGIC>ATOM_PROPERTY
Formal Charge
SciTegic.value.StringValue
1 0
2 0
3 0
4 0
5 0
6 0
7 0
8 0
9 0
10 0
11 0
12 0
13 0
14 0
15 0
16 0
17 0
18 0
19 0
20 0
21 0
22 0
23 0
24 0
25 0
26 0
27 0
28 0
29 0
30 0
31 0
32 0
33 0
34 0
35 0
36 0
37 0
38 0
39 0
40 0
41 0
42 0
43 0
44 0
45 0

@<SCITEGIC>ATOM_PROPERTY
pdb_tempFactor
SciTegic.value.DoubleValue
1 0
2 0
3 0
4 0
5 0
6 0
7 0
8 0
9 0
10 0
11 0
12 0
13 0
14 0
15 0
16 0
17 0
18 0
19 0
20 0
21 0
22 0
23 0
24 0
25 0
26 0
27 0
28 0
29 0
30 0
31 0
32 0
33 0
34 0
35 0
36 0
37 0
38 0
39 0
40 0
41 0
42 0
43 0
44 0
45 0

@<SCITEGIC>ATOM_PROPERTY
pdb_occupancy
SciTegic.value.DoubleValue
1 1
2 1
3 1
4 1
5 1
6 1
7 1
8 1
9 1
10 1
11 1
12 1
13 1
14 1
15 1
16 1
17 1
18 1
19 1
20 1
21 1
22 1
23 1
24 1
25 1
26 1
27 1
28 1
29 1
30 1
31 1
32 1
33 1
34 1
35 1
36 1
37 1
38 1
39 1
40 1
41 1
42 1
43 1
44 1
45 1

@<TRIPOS>MOLECULE
dpp4_23
56  59  1  0  0
SMALL
FORMAL_CHARGES
@<TRIPOS>ATOM
    1 N1        -1.2999     0.4020     0.5186 N.am       1 SUBUNIT  0
    2 N2         0.9480     0.1310    -0.3195 N.am       1 SUBUNIT  0
    3 C3        -0.4057    -0.1896    -0.3612 C.2        1 SUBUNIT  0
    4 C4         1.4382     1.0526     0.6009 C.2        1 SUBUNIT  0
    5 C5        -0.8566     1.3202     1.4473 C.2        1 SUBUNIT  0
    6 C6         0.5842     1.6426     1.4682 C.2        1 SUBUNIT  0
    7 C7        -2.7342     0.0493     0.4617 C.3        1 SUBUNIT  0
    8 C8        -3.0999    -0.9593     1.5289 C.2        1 SUBUNIT  0
    9 C9        -3.2573    -2.3429     1.4484 C.2        1 SUBUNIT  0
   10 N10       -3.5909    -2.7247     2.7097 N.pl3      1 SUBUNIT  0
   11 N11       -3.6667    -1.7163     3.6159 N.2        1 SUBUNIT  0
   12 N12       -3.3560    -0.6719     2.8178 N.2        1 SUBUNIT  0
   13 O13       -1.6179     1.8507     2.2250 O.2        1 SUBUNIT  0
   14 O14       -0.8069    -0.9947    -1.1723 O.2        1 SUBUNIT  0
   15 N15        2.7696     1.3664     0.6387 N.pl3      1 SUBUNIT  0
   16 C16        3.7966     0.2995     0.7131 C.3        1 SUBUNIT  0
   17 C17        4.8619     0.5988     1.7884 C.3        1 SUBUNIT  0
   18 C18        5.2917     2.0802     1.8803 C.3        1 SUBUNIT  0
   19 C19        4.7327     2.9512     0.7408 C.3        1 SUBUNIT  0
   20 C20        3.2008     2.7890     0.6106 C.3        1 SUBUNIT  0
   21 N21        5.4026     2.6384    -0.5199 N.3        1 SUBUNIT  0
   22 C22        1.8628    -0.5308    -1.2820 C.3        1 SUBUNIT  0
   23 C23        2.6773     0.4410    -2.0044 C.1        1 SUBUNIT  0
   24 C24        3.3414     1.2328    -2.5951 C.1        1 SUBUNIT  0
   25 C25        4.1552     2.2054    -3.3165 C.3        1 SUBUNIT  0
   26 C26       -3.8297    -4.0181     3.0470 C.2        1 SUBUNIT  0
   27 C27       -5.1656    -5.6534     4.2653 C.2        1 SUBUNIT  0
   28 C28       -4.9046    -4.3214     3.9034 C.2        1 SUBUNIT  0
   29 C29       -4.3535    -6.6888     3.7738 C.2        1 SUBUNIT  0
   30 C30       -3.0156    -5.0604     2.5500 C.2        1 SUBUNIT  0
   31 C31       -3.2823    -6.3932     2.9167 C.2        1 SUBUNIT  0
   32 F32       -4.6021    -7.9497     4.1177 F          1 SUBUNIT  0
   33 F33       -1.9911    -4.8101     1.7327 F          1 SUBUNIT  0
   34 H34        0.9382     2.3644     2.1938 H          1 SUBUNIT  0
   35 H35       -2.9618    -0.3622    -0.5207 H          1 SUBUNIT  0
   36 H36       -3.3302     0.9510     0.5938 H          1 SUBUNIT  0
   37 H37       -3.1451    -2.9899     0.5864 H          1 SUBUNIT  0
   38 H38        3.3322    -0.6703     0.9045 H          1 SUBUNIT  0
   39 H39        4.2711     0.2260    -0.2644 H          1 SUBUNIT  0
   40 H40        5.7350    -0.0234     1.5954 H          1 SUBUNIT  0
   41 H41        4.4866     0.2791     2.7620 H          1 SUBUNIT  0
   42 H42        4.9291     2.4873     2.8254 H          1 SUBUNIT  0
   43 H43        6.3786     2.1561     1.9294 H          1 SUBUNIT  0
   44 H44        4.9464     3.9971     0.9677 H          1 SUBUNIT  0
   45 H45        2.8362     3.2592    -0.3059 H          1 SUBUNIT  0
   46 H46        2.7164     3.3068     1.4409 H          1 SUBUNIT  0
   47 H47        6.2630     3.2037    -0.5753 H          1 SUBUNIT  0
   48 H48        5.6698     1.6444    -0.5042 H          1 SUBUNIT  0
   49 H49        2.5123    -1.2191    -0.7422 H          1 SUBUNIT  0
   50 H50        1.2754    -1.1119    -1.9922 H          1 SUBUNIT  0
   51 H51        3.5082     2.8599    -3.8998 H          1 SUBUNIT  0
   52 H52        4.7825     2.7503    -2.6114 H          1 SUBUNIT  0
   53 H53        4.8130     1.6834    -4.0140 H          1 SUBUNIT  0
   54 H54       -5.9934    -5.8782     4.9235 H          1 SUBUNIT  0
   55 H55       -5.5407    -3.5389     4.2956 H          1 SUBUNIT  0
   56 H56       -2.6588    -7.1873     2.5368 H          1 SUBUNIT  0
@<TRIPOS>BOND
    1     1     5 1
    2     1     7 1
    3     2     3 1
    4     2    22 1
    5     3     1 1
    6     3    14 2
    7     4     2 1
    8     4    15 1
    9     5     6 1
   10     5    13 2
   11     6     4 2
   12     6    34 1
   13     7     8 1
   14     7    35 1
   15     7    36 1
   16     9     8 2
   17     9    10 1
   18     9    37 1
   19    10    11 1
   20    10    26 1
   21    11    12 2
   22    12     8 1
   23    15    16 1
   24    16    17 1
   25    16    38 1
   26    16    39 1
   27    17    18 1
   28    17    40 1
   29    17    41 1
   30    18    19 1
   31    18    42 1
   32    18    43 1
   33    19    20 1
   34    19    21 1
   35    19    44 1
   36    20    15 1
   37    20    45 1
   38    20    46 1
   39    21    47 1
   40    21    48 1
   41    22    23 1
   42    22    49 1
   43    22    50 1
   44    23    24 3
   45    24    25 1
   46    25    51 1
   47    25    52 1
   48    25    53 1
   49    26    30 2
   50    27    28 2
   51    27    54 1
   52    28    26 1
   53    28    55 1
   54    29    27 1
   55    29    32 1
   56    30    31 1
   57    30    33 1
   58    31    29 2
   59    31    56 1
@<TRIPOS>SUBSTRUCTURE
1   ****   1
@<SCITEGIC>MOL_PROPERTY
AbsoluteEnergy
SciTegic.value.StringValue
91.8615

@<SCITEGIC>MOL_PROPERTY
Activ
SciTegic.value.StringValue
243.669998168945

@<SCITEGIC>MOL_PROPERTY
Angle Energy
SciTegic.value.StringValue
12.7364597320557

@<SCITEGIC>MOL_PROPERTY
Bond Energy
SciTegic.value.StringValue
2.2155499458313

@<SCITEGIC>MOL_PROPERTY
CHARMm Energy
SciTegic.value.StringValue
-18.3998794555664

@<SCITEGIC>MOL_PROPERTY
Clean Energy
SciTegic.value.StringValue
62.8123741149902

@<SCITEGIC>MOL_PROPERTY
ConfNumber
SciTegic.value.StringValue
179

@<SCITEGIC>MOL_PROPERTY
Dihedral Energy
SciTegic.value.StringValue
9.15450000762939

@<SCITEGIC>MOL_PROPERTY
Electrostatic Energy
SciTegic.value.StringValue
-43.6396102905273

@<SCITEGIC>MOL_PROPERTY
Estimate
SciTegic.value.StringValue
31.6309

@<SCITEGIC>MOL_PROPERTY
FitValue
SciTegic.value.StringValue
5.01129

@<SCITEGIC>MOL_PROPERTY
Forcefield
SciTegic.value.StringValue
CHARMm

@<SCITEGIC>MOL_PROPERTY
ForcefieldBase
SciTegic.value.StringValue
CHARMm

@<SCITEGIC>MOL_PROPERTY
ForcefieldFFML
SciTegic.value.StringValue
<?xml version="1.0" encoding="UTF-8"?>
<!DOCTYPE ffml SYSTEM "Ffml.dtd">
<ffml version="1.0">
<forcefield name="CHARMm" derivedFrom="CHARMm" base="CHARMm">
<atomTypes>
</atomTypes>
<parameters>
<bond atom1="N5R" atom2="C6RP">
<quadratic
refValue="1.368"
forceConstant="394.267"/>
</bond>
<angle atom1="C5R" atom2="N5R" atom3="C6RP">
<quadratic
refValue="116"
forceConstant="70"/>
</angle>
<angle atom1="N5R" atom2="C6RP" atom3="C6R">
<quadratic
refValue="120"
forceConstant="70"/>
</angle>
<angle atom1="N5R" atom2="N5R" atom3="C6RP">
<quadratic
refValue="122.8"
forceConstant="70"/>
</angle>
<angle atom1="NX" atom2="CT" atom3="CUY1">
<quadratic
refValue="110.334"
forceConstant="64.0769"/>
</angle>
<angle atom1="NX" atom2="CUA1" atom3="NX">
<quadratic
refValue="120"
forceConstant="60"/>
</angle>
<torsion atom1="C5R" atom2="N5R" atom3="C6RP" atom4="C6R">
<multiplecos
v1="0"
v2="2.5"
v3="0"
v4="0"
v5="0"
v6="0"
gamma1="0"
gamma2="180"
gamma3="0"
gamma4="0"
gamma5="0"
gamma6="0"/>
</torsion>
<torsion atom1="N5R" atom2="N5R" atom3="C6RP" atom4="C6R">
<multiplecos
v1="0"
v2="2.5"
v3="0"
v4="0"
v5="0"
v6="0"
gamma1="0"
gamma2="180"
gamma3="0"
gamma4="0"
gamma5="0"
gamma6="0"/>
</torsion>
</parameters>
</forcefield>
</ffml>

@<SCITEGIC>MOL_PROPERTY
HBA_1
SciTegic.value.StringValue
1

@<SCITEGIC>MOL_PROPERTY
HBA_lipid_2
SciTegic.value.StringValue
1

@<SCITEGIC>MOL_PROPERTY
HBD_3
SciTegic.value.StringValue
0

@<SCITEGIC>MOL_PROPERTY
HYDROPHOBIC_4
SciTegic.value.StringValue
1

@<SCITEGIC>MOL_PROPERTY
Hydrogen Bond Energy
SciTegic.value.StringValue
0

@<SCITEGIC>MOL_PROPERTY
Improper Energy
SciTegic.value.StringValue
0.228990003466606

@<SCITEGIC>MOL_PROPERTY
Initial Potential Energy
SciTegic.value.StringValue
15.7277803421021

@<SCITEGIC>MOL_PROPERTY
Initial RMS Gradient
SciTegic.value.StringValue
16.2032299041748

@<SCITEGIC>MOL_PROPERTY
MapNumber
SciTegic.value.StringValue
1

@<SCITEGIC>MOL_PROPERTY
MappedAtoms
SciTegic.value.StringValue
11,-4.32501,-1.84285,3.59478,1.6,HBA_1.11
11,-3.88514,-1.87991,6.56213,2.2,HBA_1.21
14,-0.952306,-1.33628,-1.01366,1.6,HBA_lipid_2.11
14,-2.56469,-3.33972,-2.58234,2.2,HBA_lipid_2.21
25,4.6413,2.55674,-3.54946,1.6,HYDROPHOBIC_4.11

@<SCITEGIC>MOL_PROPERTY
MappedFeatures
SciTegic.value.StringValue
HBA_1,HBA_lipid_2,HYDROPHOBIC_4

@<SCITEGIC>MOL_PROPERTY
MappedLocations
SciTegic.value.StringValue
HBA_1.11,HBA_1.21,HBA_lipid_2.11,HBA_lipid_2.21,HYDROPHOBIC_4.11

@<SCITEGIC>MOL_PROPERTY
MappingID
SciTegic.value.StringValue
1

@<SCITEGIC>MOL_PROPERTY
Minimization Criteria
SciTegic.value.StringValue
CONJUG> Minimization exiting with gradient tolerance ( 0.0100000) satisfied.

@<SCITEGIC>MOL_PROPERTY
PartialChargeMethod
SciTegic.value.StringValue
MomanyRone

@<SCITEGIC>MOL_PROPERTY
Pharmprint
SciTegic.value.StringValue
'1101'

@<SCITEGIC>MOL_PROPERTY
Pharmtype
SciTegic.value.StringValue
3

@<SCITEGIC>MOL_PROPERTY
Potential Energy
SciTegic.value.StringValue
-18.3998794555664

@<SCITEGIC>MOL_PROPERTY
RMS Gradient
SciTegic.value.StringValue
0.00872999988496304

@<SCITEGIC>MOL_PROPERTY
RelativeEnergy
SciTegic.value.StringValue
14.0824

@<SCITEGIC>MOL_PROPERTY
Solvation Free Energy
SciTegic.value.StringValue
0

@<SCITEGIC>MOL_PROPERTY
Uncert
SciTegic.value.StringValue
1.5

@<SCITEGIC>MOL_PROPERTY
Urey-Bradley Energy
SciTegic.value.StringValue
0

@<SCITEGIC>MOL_PROPERTY
UseResidueTemplateCharge
SciTegic.value.StringValue
True

@<SCITEGIC>MOL_PROPERTY
Van der Waals Energy
SciTegic.value.StringValue
0.904229998588562

@<SCITEGIC>MOL_PROPERTY
Error
SciTegic.value.StringValue
-7.70354299653013

@<SCITEGIC>MOL_PROPERTY
logActiv
SciTegic.value.StringValue
2.38680206003504

@<SCITEGIC>MOL_PROPERTY
logEstimate
SciTegic.value.StringValue
1.50011154915483

@<SCITEGIC>ATOM_PROPERTY
Formal Charge
SciTegic.value.StringValue
1 0
2 0
3 0
4 0
5 0
6 0
7 0
8 0
9 0
10 0
11 0
12 0
13 0
14 0
15 0
16 0
17 0
18 0
19 0
20 0
21 0
22 0
23 0
24 0
25 0
26 0
27 0
28 0
29 0
30 0
31 0
32 0
33 0
34 0
35 0
36 0
37 0
38 0
39 0
40 0
41 0
42 0
43 0
44 0
45 0
46 0
47 0
48 0
49 0
50 0
51 0
52 0
53 0
54 0
55 0
56 0

@<SCITEGIC>ATOM_PROPERTY
pdb_tempFactor
SciTegic.value.DoubleValue
1 0
2 0
3 0
4 0
5 0
6 0
7 0
8 0
9 0
10 0
11 0
12 0
13 0
14 0
15 0
16 0
17 0
18 0
19 0
20 0
21 0
22 0
23 0
24 0
25 0
26 0
27 0
28 0
29 0
30 0
31 0
32 0
33 0
34 0
35 0
36 0
37 0
38 0
39 0
40 0
41 0
42 0
43 0
44 0
45 0
46 0
47 0
48 0
49 0
50 0
51 0
52 0
53 0
54 0
55 0
56 0

@<SCITEGIC>ATOM_PROPERTY
pdb_occupancy
SciTegic.value.DoubleValue
1 1
2 1
3 1
4 1
5 1
6 1
7 1
8 1
9 1
10 1
11 1
12 1
13 1
14 1
15 1
16 1
17 1
18 1
19 1
20 1
21 1
22 1
23 1
24 1
25 1
26 1
27 1
28 1
29 1
30 1
31 1
32 1
33 1
34 1
35 1
36 1
37 1
38 1
39 1
40 1
41 1
42 1
43 1
44 1
45 1
46 1
47 1
48 1
49 1
50 1
51 1
52 1
53 1
54 1
55 1
56 1

@<TRIPOS>MOLECULE
dpp4_10
51  55  1  0  0
SMALL
FORMAL_CHARGES
@<TRIPOS>ATOM
    1 C1         0.0829     4.4496    -2.7518 C.2        1 SUBUNIT  0
    2 C2         0.4834     3.7853    -3.9237 C.2        1 SUBUNIT  0
    3 C3         1.1782     2.5669    -3.8391 C.2        1 SUBUNIT  0
    4 C4         1.4731     2.0110    -2.5799 C.2        1 SUBUNIT  0
    5 C5         1.0719     2.6783    -1.4088 C.2        1 SUBUNIT  0
    6 C6         0.3756     3.8982    -1.4939 C.2        1 SUBUNIT  0
    7 F7        -0.0018     4.5295    -0.3848 F          1 SUBUNIT  0
    8 C8         2.2099     0.7156    -2.4754 C.3        1 SUBUNIT  0
    9 C9         1.5292    -0.3924    -3.3167 C.3        1 SUBUNIT  0
   10 C10        0.2103    -0.8710    -2.6747 C.3        1 SUBUNIT  0
   11 C11        0.3916    -1.2998    -1.2067 C.3        1 SUBUNIT  0
   12 C12        1.0538    -0.1884    -0.3731 C.3        1 SUBUNIT  0
   13 C13        2.3739     0.2850    -1.0017 C.3        1 SUBUNIT  0
   14 N14        2.4376    -1.5235    -3.4811 N.3        1 SUBUNIT  0
   15 F15        1.5552     1.9464    -4.9570 F          1 SUBUNIT  0
   16 H16       -0.4529     5.3870    -2.8235 H          1 SUBUNIT  0
   17 N17       -0.8985    -1.6649    -0.6239 N.3        1 SUBUNIT  0
   18 C18       -1.9003    -0.5771    -0.6363 C.3        1 SUBUNIT  0
   19 C19       -2.5987    -0.7456     0.6792 C.2        1 SUBUNIT  0
   20 C20       -1.9968    -1.6628     1.4432 C.2        1 SUBUNIT  0
   21 C21       -0.8053    -2.2336     0.7392 C.3        1 SUBUNIT  0
   22 N22       -3.7575    -0.0795     1.1748 N.pl3      1 SUBUNIT  0
   23 C23       -4.1869    -0.4152     2.3958 C.2        1 SUBUNIT  0
   24 C24       -2.5242    -1.9990     2.7966 C.2        1 SUBUNIT  0
   25 N25       -3.5771    -1.4323     3.3108 N.2        1 SUBUNIT  0
   26 N26       -4.4919     0.8694     0.5552 N.2        1 SUBUNIT  0
   27 C27       -5.2948     0.4050     2.5483 C.2        1 SUBUNIT  0
   28 C28       -5.5168     1.2250     1.4134 C.2        1 SUBUNIT  0
   29 C29       -6.5868     2.2563     1.1346 C.3        1 SUBUNIT  0
   30 H30        0.2543     4.2151    -4.8874 H          1 SUBUNIT  0
   31 H31        1.2956     2.2533    -0.4395 H          1 SUBUNIT  0
   32 H32        3.2017     0.9101    -2.8877 H          1 SUBUNIT  0
   33 H33        1.3104    -0.0094    -4.3173 H          1 SUBUNIT  0
   34 H34       -0.2103    -1.6930    -3.2566 H          1 SUBUNIT  0
   35 H35       -0.5227    -0.0645    -2.7283 H          1 SUBUNIT  0
   36 H36        1.0323    -2.1816    -1.1763 H          1 SUBUNIT  0
   37 H37        0.3726     0.6584    -0.2774 H          1 SUBUNIT  0
   38 H38        1.2426    -0.5457     0.6402 H          1 SUBUNIT  0
   39 H39        3.0954    -0.5312    -0.9497 H          1 SUBUNIT  0
   40 H40        2.8013     1.0936    -0.4079 H          1 SUBUNIT  0
   41 H41        3.2938    -1.1862    -3.9404 H          1 SUBUNIT  0
   42 H42        2.6888    -1.8742    -2.5478 H          1 SUBUNIT  0
   43 H43       -1.4275     0.3959    -0.6908 H          1 SUBUNIT  0
   44 H44       -2.5792    -0.6995    -1.4670 H          1 SUBUNIT  0
   45 H45        0.1052    -1.9262     1.2356 H          1 SUBUNIT  0
   46 H46       -0.8488    -3.3145     0.7016 H          1 SUBUNIT  0
   47 H47       -1.9907    -2.7529     3.3547 H          1 SUBUNIT  0
   48 H48       -5.9182     0.4212     3.4321 H          1 SUBUNIT  0
   49 H49       -6.4327     2.6786     0.1413 H          1 SUBUNIT  0
   50 H50       -7.5702     1.8004     1.2507 H          1 SUBUNIT  0
   51 H51       -6.5067     3.0687     1.8572 H          1 SUBUNIT  0
@<TRIPOS>BOND
    1     1     2 2
    2     1    16 1
    3     2     3 1
    4     2    30 1
    5     3     4 2
    6     3    15 1
    7     4     5 1
    8     4     8 1
    9     5     6 2
   10     5    31 1
   11     6     1 1
   12     6     7 1
   13     8    13 1
   14     8    32 1
   15     9     8 1
   16     9    14 1
   17     9    33 1
   18    10     9 1
   19    10    34 1
   20    10    35 1
   21    11    10 1
   22    11    17 1
   23    11    36 1
   24    12    11 1
   25    12    37 1
   26    12    38 1
   27    13    12 1
   28    13    39 1
   29    13    40 1
   30    14    41 1
   31    14    42 1
   32    18    17 1
   33    18    19 1
   34    18    43 1
   35    18    44 1
   36    19    20 2
   37    19    22 1
   38    20    21 1
   39    20    24 1
   40    21    17 1
   41    21    45 1
   42    21    46 1
   43    22    26 1
   44    23    22 1
   45    23    27 2
   46    24    25 2
   47    24    47 1
   48    25    23 1
   49    27    28 1
   50    27    48 1
   51    28    26 2
   52    28    29 1
   53    29    49 1
   54    29    50 1
   55    29    51 1
@<TRIPOS>SUBSTRUCTURE
1   ****   1
@<SCITEGIC>MOL_PROPERTY
AbsoluteEnergy
SciTegic.value.StringValue
120.724

@<SCITEGIC>MOL_PROPERTY
Activ
SciTegic.value.StringValue
16

@<SCITEGIC>MOL_PROPERTY
Angle Energy
SciTegic.value.StringValue
35.4051284790039

@<SCITEGIC>MOL_PROPERTY
Bond Energy
SciTegic.value.StringValue
1.88446998596191

@<SCITEGIC>MOL_PROPERTY
CHARMm Energy
SciTegic.value.StringValue
35.9581718444824

@<SCITEGIC>MOL_PROPERTY
Clean Energy
SciTegic.value.StringValue
41.0582046508789

@<SCITEGIC>MOL_PROPERTY
ConfNumber
SciTegic.value.StringValue
16

@<SCITEGIC>MOL_PROPERTY
Dihedral Energy
SciTegic.value.StringValue
15.8885498046875

@<SCITEGIC>MOL_PROPERTY
Electrostatic Energy
SciTegic.value.StringValue
-15.8246402740479

@<SCITEGIC>MOL_PROPERTY
Estimate
SciTegic.value.StringValue
45.6148

@<SCITEGIC>MOL_PROPERTY
FitValue
SciTegic.value.StringValue
4.85229

@<SCITEGIC>MOL_PROPERTY
Forcefield
SciTegic.value.StringValue
CHARMm

@<SCITEGIC>MOL_PROPERTY
ForcefieldBase
SciTegic.value.StringValue
CHARMm

@<SCITEGIC>MOL_PROPERTY
ForcefieldFFML
SciTegic.value.StringValue
<?xml version="1.0" encoding="UTF-8"?>
<!DOCTYPE ffml SYSTEM "Ffml.dtd">
<ffml version="1.0">
<forcefield name="CHARMm" derivedFrom="CHARMm" base="CHARMm">
<atomTypes>
</atomTypes>
<parameters>
<angle atom1="CR56" atom2="CR56" atom3="NR56">
<quadratic
refValue="106.5"
forceConstant="65"/>
</angle>
<angle atom1="CR56" atom2="CT" atom3="HA">
<quadratic
refValue="109.47"
forceConstant="40"/>
</angle>
<angle atom1="CR56" atom2="NR56" atom3="CR56">
<quadratic
refValue="108"
forceConstant="70"/>
</angle>
<angle atom1="CT" atom2="CR56" atom3="C6R">
<quadratic
refValue="127.679"
forceConstant="65.3571"/>
</angle>
<angle atom1="CT" atom2="CR56" atom3="CR56">
<quadratic
refValue="126"
forceConstant="70"/>
</angle>
<angle atom1="CT" atom2="CR56" atom3="NR56">
<quadratic
refValue="122"
forceConstant="58"/>
</angle>
<angle atom1="NT" atom2="CT" atom3="CR56">
<quadratic
refValue="111.6"
forceConstant="70"/>
</angle>
<torsion atom1="C6R" atom2="CR56" atom3="CT" atom4="HA">
<multiplecos
v1="0"
v2="0"
v3="0"
v4="0"
v5="0"
v6="0.01"
gamma1="0"
gamma2="0"
gamma3="0"
gamma4="0"
gamma5="0"
gamma6="0"/>
</torsion>
<torsion atom1="C6R" atom2="CR56" atom3="CT" atom4="NT">
<multiplecos
v1="0"
v2="0"
v3="0"
v4="0"
v5="0"
v6="0.01"
gamma1="0"
gamma2="0"
gamma3="0"
gamma4="0"
gamma5="0"
gamma6="0"/>
</torsion>
<torsion atom1="HA" atom2="CT" atom3="CR56" atom4="CR56">
<multiplecos
v1="0"
v2="0"
v3="0"
v4="0"
v5="0"
v6="0.01"
gamma1="0"
gamma2="0"
gamma3="0"
gamma4="0"
gamma5="0"
gamma6="0"/>
</torsion>
<torsion atom1="HA" atom2="CT" atom3="CR56" atom4="NR56">
<multiplecos
v1="0"
v2="0"
v3="0"
v4="0"
v5="0"
v6="0.01"
gamma1="0"
gamma2="0"
gamma3="0"
gamma4="0"
gamma5="0"
gamma6="0"/>
</torsion>
<torsion atom1="NT" atom2="CT" atom3="CR56" atom4="CR56">
<multiplecos
v1="0"
v2="0"
v3="0"
v4="0"
v5="0"
v6="0.01"
gamma1="0"
gamma2="0"
gamma3="0"
gamma4="0"
gamma5="0"
gamma6="0"/>
</torsion>
<torsion atom1="NT" atom2="CT" atom3="CR56" atom4="NR56">
<multiplecos
v1="0"
v2="0"
v3="0"
v4="0"
v5="0"
v6="0.01"
gamma1="0"
gamma2="0"
gamma3="0"
gamma4="0"
gamma5="0"
gamma6="0"/>
</torsion>
</parameters>
</forcefield>
</ffml>

@<SCITEGIC>MOL_PROPERTY
HBA_1
SciTegic.value.StringValue
1

@<SCITEGIC>MOL_PROPERTY
HBA_lipid_2
SciTegic.value.StringValue
1

@<SCITEGIC>MOL_PROPERTY
HBD_3
SciTegic.value.StringValue
1

@<SCITEGIC>MOL_PROPERTY
HYDROPHOBIC_4
SciTegic.value.StringValue
0

@<SCITEGIC>MOL_PROPERTY
Hydrogen Bond Energy
SciTegic.value.StringValue
0

@<SCITEGIC>MOL_PROPERTY
Improper Energy
SciTegic.value.StringValue
0.00757999997586012

@<SCITEGIC>MOL_PROPERTY
Initial Potential Energy
SciTegic.value.StringValue
70.7648086547852

@<SCITEGIC>MOL_PROPERTY
Initial RMS Gradient
SciTegic.value.StringValue
27.4337692260742

@<SCITEGIC>MOL_PROPERTY
MapNumber
SciTegic.value.StringValue
1

@<SCITEGIC>MOL_PROPERTY
MappedAtoms
SciTegic.value.StringValue
25,-4.32501,-1.84285,3.59478,1.6,HBA_1.11
25,-3.88514,-1.87991,6.56213,2.2,HBA_1.21
17,-0.952306,-1.33628,-1.01366,1.6,HBA_lipid_2.11
17,-2.56469,-3.33972,-2.58234,2.2,HBA_lipid_2.21
14,2.83918,-1.57564,-3.69518,1.6,HBD_3.11
14,1.77899,-4.09592,-4.92975,2.2,HBD_3.21

@<SCITEGIC>MOL_PROPERTY
MappedFeatures
SciTegic.value.StringValue
HBA_1,HBA_lipid_2,HBD_3

@<SCITEGIC>MOL_PROPERTY
MappedLocations
SciTegic.value.StringValue
HBA_1.11,HBA_1.21,HBA_lipid_2.11,HBA_lipid_2.21,HBD_3.11,HBD_3.21

@<SCITEGIC>MOL_PROPERTY
MappingID
SciTegic.value.StringValue
1

@<SCITEGIC>MOL_PROPERTY
Minimization Criteria
SciTegic.value.StringValue
CONJUG> Minimization exiting with gradient tolerance ( 0.0100000) satisfied.

@<SCITEGIC>MOL_PROPERTY
PartialChargeMethod
SciTegic.value.StringValue
MomanyRone

@<SCITEGIC>MOL_PROPERTY
Pharmprint
SciTegic.value.StringValue
'1110'

@<SCITEGIC>MOL_PROPERTY
Pharmtype
SciTegic.value.StringValue
3

@<SCITEGIC>MOL_PROPERTY
Potential Energy
SciTegic.value.StringValue
35.9581718444824

@<SCITEGIC>MOL_PROPERTY
RMS Gradient
SciTegic.value.StringValue
0.00970000028610229

@<SCITEGIC>MOL_PROPERTY
RelativeEnergy
SciTegic.value.StringValue
18.7712

@<SCITEGIC>MOL_PROPERTY
Solvation Free Energy
SciTegic.value.StringValue
0

@<SCITEGIC>MOL_PROPERTY
Uncert
SciTegic.value.StringValue
1.5

@<SCITEGIC>MOL_PROPERTY
Urey-Bradley Energy
SciTegic.value.StringValue
0

@<SCITEGIC>MOL_PROPERTY
UseResidueTemplateCharge
SciTegic.value.StringValue
True

@<SCITEGIC>MOL_PROPERTY
Van der Waals Energy
SciTegic.value.StringValue
-1.40293002128601

@<SCITEGIC>MOL_PROPERTY
Error
SciTegic.value.StringValue
2.850925

@<SCITEGIC>MOL_PROPERTY
logActiv
SciTegic.value.StringValue
1.20411998265592

@<SCITEGIC>MOL_PROPERTY
logEstimate
SciTegic.value.StringValue
1.65910577502165

@<SCITEGIC>ATOM_PROPERTY
Formal Charge
SciTegic.value.StringValue
1 0
2 0
3 0
4 0
5 0
6 0
7 0
8 0
9 0
10 0
11 0
12 0
13 0
14 0
15 0
16 0
17 0
18 0
19 0
20 0
21 0
22 0
23 0
24 0
25 0
26 0
27 0
28 0
29 0
30 0
31 0
32 0
33 0
34 0
35 0
36 0
37 0
38 0
39 0
40 0
41 0
42 0
43 0
44 0
45 0
46 0
47 0
48 0
49 0
50 0
51 0

@<SCITEGIC>ATOM_PROPERTY
pdb_tempFactor
SciTegic.value.DoubleValue
1 0
2 0
3 0
4 0
5 0
6 0
7 0
8 0
9 0
10 0
11 0
12 0
13 0
14 0
15 0
16 0
17 0
18 0
19 0
20 0
21 0
22 0
23 0
24 0
25 0
26 0
27 0
28 0
29 0
30 0
31 0
32 0
33 0
34 0
35 0
36 0
37 0
38 0
39 0
40 0
41 0
42 0
43 0
44 0
45 0
46 0
47 0
48 0
49 0
50 0
51 0

@<SCITEGIC>ATOM_PROPERTY
pdb_occupancy
SciTegic.value.DoubleValue
1 1
2 1
3 1
4 1
5 1
6 1
7 1
8 1
9 1
10 1
11 1
12 1
13 1
14 1
15 1
16 1
17 1
18 1
19 1
20 1
21 1
22 1
23 1
24 1
25 1
26 1
27 1
28 1
29 1
30 1
31 1
32 1
33 1
34 1
35 1
36 1
37 1
38 1
39 1
40 1
41 1
42 1
43 1
44 1
45 1
46 1
47 1
48 1
49 1
50 1
51 1

@<TRIPOS>MOLECULE
dpp4_20
56  59  1  0  0
SMALL
FORMAL_CHARGES
@<TRIPOS>ATOM
    1 N1        -0.1688    -0.1647     0.3580 N.am       1 SUBUNIT  0
    2 N2         0.5518     1.6435    -1.0713 N.am       1 SUBUNIT  0
    3 C3         0.4782     1.0521     0.1841 C.2        1 SUBUNIT  0
    4 C4        -0.0200     1.0325    -2.1857 C.2        1 SUBUNIT  0
    5 C5        -0.7479    -0.8036    -0.7191 C.2        1 SUBUNIT  0
    6 C6        -0.6536    -0.1537    -2.0427 C.2        1 SUBUNIT  0
    7 C7        -0.2399    -0.7790     1.6986 C.3        1 SUBUNIT  0
    8 C8        -1.6610    -0.8481     2.2066 C.2        1 SUBUNIT  0
    9 C9        -2.8540    -0.4440     1.6096 C.2        1 SUBUNIT  0
   10 N10       -3.8161    -0.7505     2.5208 N.pl3      1 SUBUNIT  0
   11 N11       -3.3652    -1.3238     3.6652 N.2        1 SUBUNIT  0
   12 N12       -2.0386    -1.3493     3.3971 N.2        1 SUBUNIT  0
   13 O13       -1.3164    -1.8631    -0.5922 O.2        1 SUBUNIT  0
   14 O14        0.9822     1.6007     1.1379 O.2        1 SUBUNIT  0
   15 N15        0.0555     1.6176    -3.4214 N.pl3      1 SUBUNIT  0
   16 C16        0.4937     0.8335    -4.5985 C.3        1 SUBUNIT  0
   17 C17        0.9700     1.7577    -5.7322 C.3        1 SUBUNIT  0
   18 C18       -0.1003     2.7777    -6.1613 C.3        1 SUBUNIT  0
   19 C19       -0.9567     3.3047    -4.9829 C.3        1 SUBUNIT  0
   20 C20       -0.3036     3.0490    -3.6049 C.3        1 SUBUNIT  0
   21 N21       -2.2922     2.7119    -5.0158 N.3        1 SUBUNIT  0
   22 C22        1.2525     2.9420    -1.2032 C.3        1 SUBUNIT  0
   23 C23        2.4418     2.8302    -2.0428 C.1        1 SUBUNIT  0
   24 C24        3.4130     2.7382    -2.7260 C.1        1 SUBUNIT  0
   25 C25        4.6010     2.6239    -3.5646 C.3        1 SUBUNIT  0
   26 C26       -5.1351    -0.5050     2.3083 C.2        1 SUBUNIT  0
   27 C27       -7.3259     0.1390     3.1571 C.2        1 SUBUNIT  0
   28 C28       -5.9609    -0.1144     3.3790 C.2        1 SUBUNIT  0
   29 C29       -7.8686     0.0046     1.8688 C.2        1 SUBUNIT  0
   30 C30       -5.6807    -0.6409     1.0172 C.2        1 SUBUNIT  0
   31 C31       -7.0448    -0.3862     0.7968 C.2        1 SUBUNIT  0
   32 F32       -9.1617     0.2438     1.6594 F          1 SUBUNIT  0
   33 H33       -1.1064    -0.6498    -2.8898 H          1 SUBUNIT  0
   34 H34        0.3660    -0.1944     2.3923 H          1 SUBUNIT  0
   35 H35        0.1844    -1.7839     1.6549 H          1 SUBUNIT  0
   36 H36       -3.0078     0.0149     0.6394 H          1 SUBUNIT  0
   37 H37       -0.3368     0.2168    -4.9422 H          1 SUBUNIT  0
   38 H38        1.2991     0.1555    -4.3109 H          1 SUBUNIT  0
   39 H39        1.8580     2.2959    -5.3959 H          1 SUBUNIT  0
   40 H40        1.2885     1.1677    -6.5927 H          1 SUBUNIT  0
   41 H41       -0.7365     2.3338    -6.9308 H          1 SUBUNIT  0
   42 H42        0.3980     3.6151    -6.6502 H          1 SUBUNIT  0
   43 H43       -1.0799     4.3813    -5.1043 H          1 SUBUNIT  0
   44 H44        0.6107     3.6363    -3.5212 H          1 SUBUNIT  0
   45 H45       -0.9621     3.3802    -2.8010 H          1 SUBUNIT  0
   46 H46       -2.7416     2.9799    -5.9054 H          1 SUBUNIT  0
   47 H47       -2.1907     1.6878    -5.0033 H          1 SUBUNIT  0
   48 H48        0.5731     3.6766    -1.6345 H          1 SUBUNIT  0
   49 H49        1.5389     3.2959    -0.2127 H          1 SUBUNIT  0
   50 H50        5.3055     1.9310    -3.1044 H          1 SUBUNIT  0
   51 H51        4.3097     2.3240    -4.5710 H          1 SUBUNIT  0
   52 H52        5.0902     3.5976    -3.6369 H          1 SUBUNIT  0
   53 H53       -7.9565     0.4399     3.9831 H          1 SUBUNIT  0
   54 H54       -5.5642    -0.0043     4.3793 H          1 SUBUNIT  0
   55 H55       -5.0607    -0.9408     0.1804 H          1 SUBUNIT  0
   56 H56       -7.4561    -0.4933    -0.1936 H          1 SUBUNIT  0
@<TRIPOS>BOND
    1     1     5 1
    2     1     7 1
    3     2     3 1
    4     2    22 1
    5     3     1 1
    6     3    14 2
    7     4     2 1
    8     4    15 1
    9     5     6 1
   10     5    13 2
   11     6     4 2
   12     6    33 1
   13     7     8 1
   14     7    34 1
   15     7    35 1
   16     9     8 2
   17     9    10 1
   18     9    36 1
   19    10    11 1
   20    10    26 1
   21    11    12 2
   22    12     8 1
   23    15    16 1
   24    16    17 1
   25    16    37 1
   26    16    38 1
   27    17    18 1
   28    17    39 1
   29    17    40 1
   30    18    19 1
   31    18    41 1
   32    18    42 1
   33    19    20 1
   34    19    21 1
   35    19    43 1
   36    20    15 1
   37    20    44 1
   38    20    45 1
   39    21    46 1
   40    21    47 1
   41    22    23 1
   42    22    48 1
   43    22    49 1
   44    23    24 3
   45    24    25 1
   46    25    50 1
   47    25    51 1
   48    25    52 1
   49    26    30 2
   50    27    28 2
   51    27    53 1
   52    28    26 1
   53    28    54 1
   54    29    27 1
   55    29    32 1
   56    30    31 1
   57    30    55 1
   58    31    29 2
   59    31    56 1
@<TRIPOS>SUBSTRUCTURE
1   ****   1
@<SCITEGIC>MOL_PROPERTY
AbsoluteEnergy
SciTegic.value.StringValue
80.7126

@<SCITEGIC>MOL_PROPERTY
Activ
SciTegic.value.StringValue
135.449996948242

@<SCITEGIC>MOL_PROPERTY
Angle Energy
SciTegic.value.StringValue
11.4018096923828

@<SCITEGIC>MOL_PROPERTY
Bond Energy
SciTegic.value.StringValue
1.5037499666214

@<SCITEGIC>MOL_PROPERTY
CHARMm Energy
SciTegic.value.StringValue
-22.074089050293

@<SCITEGIC>MOL_PROPERTY
Clean Energy
SciTegic.value.StringValue
62.593635559082

@<SCITEGIC>MOL_PROPERTY
ConfNumber
SciTegic.value.StringValue
24

@<SCITEGIC>MOL_PROPERTY
Dihedral Energy
SciTegic.value.StringValue
5.79381990432739

@<SCITEGIC>MOL_PROPERTY
Electrostatic Energy
SciTegic.value.StringValue
-40.1668090820313

@<SCITEGIC>MOL_PROPERTY
Estimate
SciTegic.value.StringValue
48.3072

@<SCITEGIC>MOL_PROPERTY
FitValue
SciTegic.value.StringValue
4.82739

@<SCITEGIC>MOL_PROPERTY
Forcefield
SciTegic.value.StringValue
CHARMm

@<SCITEGIC>MOL_PROPERTY
ForcefieldBase
SciTegic.value.StringValue
CHARMm

@<SCITEGIC>MOL_PROPERTY
ForcefieldFFML
SciTegic.value.StringValue
<?xml version="1.0" encoding="UTF-8"?>
<!DOCTYPE ffml SYSTEM "Ffml.dtd">
<ffml version="1.0">
<forcefield name="CHARMm" derivedFrom="CHARMm" base="CHARMm">
<atomTypes>
</atomTypes>
<parameters>
<bond atom1="N5R" atom2="C6RP">
<quadratic
refValue="1.368"
forceConstant="394.267"/>
</bond>
<angle atom1="C5R" atom2="N5R" atom3="C6RP">
<quadratic
refValue="116"
forceConstant="70"/>
</angle>
<angle atom1="N5R" atom2="C6RP" atom3="C6R">
<quadratic
refValue="120"
forceConstant="70"/>
</angle>
<angle atom1="N5R" atom2="N5R" atom3="C6RP">
<quadratic
refValue="122.8"
forceConstant="70"/>
</angle>
<angle atom1="NX" atom2="CT" atom3="CUY1">
<quadratic
refValue="110.334"
forceConstant="64.0769"/>
</angle>
<angle atom1="NX" atom2="CUA1" atom3="NX">
<quadratic
refValue="120"
forceConstant="60"/>
</angle>
<torsion atom1="C5R" atom2="N5R" atom3="C6RP" atom4="C6R">
<multiplecos
v1="0"
v2="2.5"
v3="0"
v4="0"
v5="0"
v6="0"
gamma1="0"
gamma2="180"
gamma3="0"
gamma4="0"
gamma5="0"
gamma6="0"/>
</torsion>
<torsion atom1="N5R" atom2="N5R" atom3="C6RP" atom4="C6R">
<multiplecos
v1="0"
v2="2.5"
v3="0"
v4="0"
v5="0"
v6="0"
gamma1="0"
gamma2="180"
gamma3="0"
gamma4="0"
gamma5="0"
gamma6="0"/>
</torsion>
</parameters>
</forcefield>
</ffml>

@<SCITEGIC>MOL_PROPERTY
HBA_1
SciTegic.value.StringValue
1

@<SCITEGIC>MOL_PROPERTY
HBA_lipid_2
SciTegic.value.StringValue
1

@<SCITEGIC>MOL_PROPERTY
HBD_3
SciTegic.value.StringValue
0

@<SCITEGIC>MOL_PROPERTY
HYDROPHOBIC_4
SciTegic.value.StringValue
1

@<SCITEGIC>MOL_PROPERTY
Hydrogen Bond Energy
SciTegic.value.StringValue
0

@<SCITEGIC>MOL_PROPERTY
Improper Energy
SciTegic.value.StringValue
0.0301900003105402

@<SCITEGIC>MOL_PROPERTY
Initial Potential Energy
SciTegic.value.StringValue
-0.634400010108948

@<SCITEGIC>MOL_PROPERTY
Initial RMS Gradient
SciTegic.value.StringValue
14.0477600097656

@<SCITEGIC>MOL_PROPERTY
MapNumber
SciTegic.value.StringValue
1

@<SCITEGIC>MOL_PROPERTY
MappedAtoms
SciTegic.value.StringValue
11,-4.32501,-1.84285,3.59478,1.6,HBA_1.11
11,-3.88514,-1.87991,6.56213,2.2,HBA_1.21
13,-0.952306,-1.33628,-1.01366,1.6,HBA_lipid_2.11
13,-2.56469,-3.33972,-2.58234,2.2,HBA_lipid_2.21
25,4.6413,2.55674,-3.54946,1.6,HYDROPHOBIC_4.11

@<SCITEGIC>MOL_PROPERTY
MappedFeatures
SciTegic.value.StringValue
HBA_1,HBA_lipid_2,HYDROPHOBIC_4

@<SCITEGIC>MOL_PROPERTY
MappedLocations
SciTegic.value.StringValue
HBA_1.11,HBA_1.21,HBA_lipid_2.11,HBA_lipid_2.21,HYDROPHOBIC_4.11

@<SCITEGIC>MOL_PROPERTY
MappingID
SciTegic.value.StringValue
1

@<SCITEGIC>MOL_PROPERTY
Minimization Criteria
SciTegic.value.StringValue
CONJUG> Minimization exiting with gradient tolerance ( 0.0100000) satisfied.

@<SCITEGIC>MOL_PROPERTY
PartialChargeMethod
SciTegic.value.StringValue
MomanyRone

@<SCITEGIC>MOL_PROPERTY
Pharmprint
SciTegic.value.StringValue
'1101'

@<SCITEGIC>MOL_PROPERTY
Pharmtype
SciTegic.value.StringValue
3

@<SCITEGIC>MOL_PROPERTY
Potential Energy
SciTegic.value.StringValue
-22.074089050293

@<SCITEGIC>MOL_PROPERTY
RMS Gradient
SciTegic.value.StringValue
0.0098099997267127

@<SCITEGIC>MOL_PROPERTY
RelativeEnergy
SciTegic.value.StringValue
3.68549

@<SCITEGIC>MOL_PROPERTY
Solvation Free Energy
SciTegic.value.StringValue
0

@<SCITEGIC>MOL_PROPERTY
Uncert
SciTegic.value.StringValue
1.5

@<SCITEGIC>MOL_PROPERTY
Urey-Bradley Energy
SciTegic.value.StringValue
0

@<SCITEGIC>MOL_PROPERTY
UseResidueTemplateCharge
SciTegic.value.StringValue
True

@<SCITEGIC>MOL_PROPERTY
Van der Waals Energy
SciTegic.value.StringValue
-0.636860013008118

@<SCITEGIC>MOL_PROPERTY
Error
SciTegic.value.StringValue
-2.80392978579264

@<SCITEGIC>MOL_PROPERTY
logActiv
SciTegic.value.StringValue
2.13177899958431

@<SCITEGIC>MOL_PROPERTY
logEstimate
SciTegic.value.StringValue
1.68401186547678

@<SCITEGIC>ATOM_PROPERTY
Formal Charge
SciTegic.value.StringValue
1 0
2 0
3 0
4 0
5 0
6 0
7 0
8 0
9 0
10 0
11 0
12 0
13 0
14 0
15 0
16 0
17 0
18 0
19 0
20 0
21 0
22 0
23 0
24 0
25 0
26 0
27 0
28 0
29 0
30 0
31 0
32 0
33 0
34 0
35 0
36 0
37 0
38 0
39 0
40 0
41 0
42 0
43 0
44 0
45 0
46 0
47 0
48 0
49 0
50 0
51 0
52 0
53 0
54 0
55 0
56 0

@<SCITEGIC>ATOM_PROPERTY
pdb_tempFactor
SciTegic.value.DoubleValue
1 0
2 0
3 0
4 0
5 0
6 0
7 0
8 0
9 0
10 0
11 0
12 0
13 0
14 0
15 0
16 0
17 0
18 0
19 0
20 0
21 0
22 0
23 0
24 0
25 0
26 0
27 0
28 0
29 0
30 0
31 0
32 0
33 0
34 0
35 0
36 0
37 0
38 0
39 0
40 0
41 0
42 0
43 0
44 0
45 0
46 0
47 0
48 0
49 0
50 0
51 0
52 0
53 0
54 0
55 0
56 0

@<SCITEGIC>ATOM_PROPERTY
pdb_occupancy
SciTegic.value.DoubleValue
1 1
2 1
3 1
4 1
5 1
6 1
7 1
8 1
9 1
10 1
11 1
12 1
13 1
14 1
15 1
16 1
17 1
18 1
19 1
20 1
21 1
22 1
23 1
24 1
25 1
26 1
27 1
28 1
29 1
30 1
31 1
32 1
33 1
34 1
35 1
36 1
37 1
38 1
39 1
40 1
41 1
42 1
43 1
44 1
45 1
46 1
47 1
48 1
49 1
50 1
51 1
52 1
53 1
54 1
55 1
56 1

@<TRIPOS>MOLECULE
dpp4_11
48  50  1  0  0
SMALL
FORMAL_CHARGES
@<TRIPOS>ATOM
    1 C1        -0.6289     4.4036    -3.0638 C.2        1 SUBUNIT  0
    2 N2         0.5768     2.5672    -1.9902 N.am       1 SUBUNIT  0
    3 C3        -0.5651     3.3466    -2.0262 C.2        1 SUBUNIT  0
    4 C4         1.6020     2.7998    -2.9111 C.2        1 SUBUNIT  0
    5 C5         0.4081     4.5578    -3.9147 C.2        1 SUBUNIT  0
    6 N6         1.5133     3.7321    -3.8071 N.2        1 SUBUNIT  0
    7 N7         2.7448     2.0430    -2.8990 N.pl3      1 SUBUNIT  0
    8 C8         4.0780     2.6667    -3.0733 C.3        1 SUBUNIT  0
    9 C9         4.8890     1.9389    -4.1601 C.3        1 SUBUNIT  0
   10 C10        4.9296     0.4186    -3.9273 C.3        1 SUBUNIT  0
   11 C11        3.5029    -0.1522    -3.8072 C.3        1 SUBUNIT  0
   12 C12        2.6890     0.5724    -2.7146 C.3        1 SUBUNIT  0
   13 N13        3.5558    -1.5814    -3.5265 N.3        1 SUBUNIT  0
   14 O14       -1.4737     3.1746    -1.2472 O.2        1 SUBUNIT  0
   15 C15        0.6874     1.4973    -0.9716 C.3        1 SUBUNIT  0
   16 C16       -0.0798     1.8341     0.2653 C.2        1 SUBUNIT  0
   17 C17       -0.4483     3.3211     2.1581 C.2        1 SUBUNIT  0
   18 C18        0.2641     2.9904     0.9951 C.2        1 SUBUNIT  0
   19 C19       -1.4998     2.5086     2.5961 C.2        1 SUBUNIT  0
   20 C20       -1.1452     1.0164     0.7131 C.2        1 SUBUNIT  0
   21 C21       -1.8558     1.3580     1.8824 C.2        1 SUBUNIT  0
   22 C22       -1.4971    -0.1667    -0.0350 C.1        1 SUBUNIT  0
   23 N23       -1.7819    -1.1210    -0.6375 N.1        1 SUBUNIT  0
   24 H24        0.3621     5.3269    -4.6725 H          1 SUBUNIT  0
   25 C25       -1.8403     5.2963    -3.1699 C.3        1 SUBUNIT  0
   26 C26       -1.5727     6.7067    -2.6402 C.3        1 SUBUNIT  0
   27 H27        3.9782     3.7239    -3.3210 H          1 SUBUNIT  0
   28 H28        4.6050     2.6116    -2.1198 H          1 SUBUNIT  0
   29 H29        4.4499     2.1422    -5.1384 H          1 SUBUNIT  0
   30 H30        5.9043     2.3362    -4.1906 H          1 SUBUNIT  0
   31 H31        5.4685    -0.0668    -4.7425 H          1 SUBUNIT  0
   32 H32        5.4907     0.2110    -3.0149 H          1 SUBUNIT  0
   33 H33        2.9977    -0.0184    -4.7649 H          1 SUBUNIT  0
   34 H34        1.6545     0.2280    -2.7207 H          1 SUBUNIT  0
   35 H35        3.0946     0.3446    -1.7274 H          1 SUBUNIT  0
   36 H36        4.0735    -2.0413    -4.2900 H          1 SUBUNIT  0
   37 H37        4.0822    -1.7197    -2.6515 H          1 SUBUNIT  0
   38 H38        1.7381     1.3529    -0.7163 H          1 SUBUNIT  0
   39 H39        0.3146     0.5628    -1.3874 H          1 SUBUNIT  0
   40 H40       -0.1709     4.2020     2.6993 H          1 SUBUNIT  0
   41 H41        1.0819     3.6130     0.6453 H          1 SUBUNIT  0
   42 H42       -2.0347     2.7701     3.4810 H          1 SUBUNIT  0
   43 H43       -2.6615     0.7404     2.2235 H          1 SUBUNIT  0
   44 H44       -2.1204     5.4171    -4.2162 H          1 SUBUNIT  0
   45 H45       -2.6827     4.8418    -2.6490 H          1 SUBUNIT  0
   46 H46       -0.7579     7.1769    -3.1895 H          1 SUBUNIT  0
   47 H47       -2.4647     7.3240    -2.7273 H          1 SUBUNIT  0
   48 H48       -1.2891     6.6746    -1.5890 H          1 SUBUNIT  0
@<TRIPOS>BOND
    1     1     5 2
    2     1    25 1
    3     2     3 1
    4     2    15 1
    5     3     1 1
    6     3    14 2
    7     4     2 1
    8     4     7 1
    9     5     6 1
   10     5    24 1
   11     6     4 2
   12     7     8 1
   13     8     9 1
   14     8    27 1
   15     8    28 1
   16     9    10 1
   17     9    29 1
   18     9    30 1
   19    10    11 1
   20    10    31 1
   21    10    32 1
   22    11    12 1
   23    11    13 1
   24    11    33 1
   25    12     7 1
   26    12    34 1
   27    12    35 1
   28    13    36 1
   29    13    37 1
   30    15    16 1
   31    15    38 1
   32    15    39 1
   33    16    20 2
   34    17    18 2
   35    17    40 1
   36    18    16 1
   37    18    41 1
   38    19    17 1
   39    19    42 1
   40    20    21 1
   41    20    22 1
   42    21    19 2
   43    21    43 1
   44    22    23 3
   45    25    26 1
   46    25    44 1
   47    25    45 1
   48    26    46 1
   49    26    47 1
   50    26    48 1
@<TRIPOS>SUBSTRUCTURE
1   ****   1
@<SCITEGIC>MOL_PROPERTY
AbsoluteEnergy
SciTegic.value.StringValue
72.1268

@<SCITEGIC>MOL_PROPERTY
Activ
SciTegic.value.StringValue
17

@<SCITEGIC>MOL_PROPERTY
Angle Energy
SciTegic.value.StringValue
6.36288976669312

@<SCITEGIC>MOL_PROPERTY
Bond Energy
SciTegic.value.StringValue
1.96449995040894

@<SCITEGIC>MOL_PROPERTY
CHARMm Energy
SciTegic.value.StringValue
22.2464694976807

@<SCITEGIC>MOL_PROPERTY
Clean Energy
SciTegic.value.StringValue
33.8346481323242

@<SCITEGIC>MOL_PROPERTY
ConfNumber
SciTegic.value.StringValue
2

@<SCITEGIC>MOL_PROPERTY
Dihedral Energy
SciTegic.value.StringValue
20.1828804016113

@<SCITEGIC>MOL_PROPERTY
Electrostatic Energy
SciTegic.value.StringValue
-8.52153015136719

@<SCITEGIC>MOL_PROPERTY
Estimate
SciTegic.value.StringValue
61.1196

@<SCITEGIC>MOL_PROPERTY
FitValue
SciTegic.value.StringValue
4.72522

@<SCITEGIC>MOL_PROPERTY
Forcefield
SciTegic.value.StringValue
CHARMm

@<SCITEGIC>MOL_PROPERTY
ForcefieldBase
SciTegic.value.StringValue
CHARMm

@<SCITEGIC>MOL_PROPERTY
ForcefieldFFML
SciTegic.value.StringValue
<?xml version="1.0" encoding="UTF-8"?>
<!DOCTYPE ffml SYSTEM "Ffml.dtd">
<ffml version="1.0">
<forcefield name="CHARMm" derivedFrom="CHARMm" base="CHARMm">
<atomTypes>
</atomTypes>
<parameters>
</parameters>
</forcefield>
</ffml>

@<SCITEGIC>MOL_PROPERTY
HBA_1
SciTegic.value.StringValue
0

@<SCITEGIC>MOL_PROPERTY
HBA_lipid_2
SciTegic.value.StringValue
1

@<SCITEGIC>MOL_PROPERTY
HBD_3
SciTegic.value.StringValue
1

@<SCITEGIC>MOL_PROPERTY
HYDROPHOBIC_4
SciTegic.value.StringValue
1

@<SCITEGIC>MOL_PROPERTY
Hydrogen Bond Energy
SciTegic.value.StringValue
0

@<SCITEGIC>MOL_PROPERTY
Improper Energy
SciTegic.value.StringValue
0.528299987316132

@<SCITEGIC>MOL_PROPERTY
Initial Potential Energy
SciTegic.value.StringValue
56.3744316101074

@<SCITEGIC>MOL_PROPERTY
Initial RMS Gradient
SciTegic.value.StringValue
16.111780166626

@<SCITEGIC>MOL_PROPERTY
MapNumber
SciTegic.value.StringValue
1

@<SCITEGIC>MOL_PROPERTY
MappedAtoms
SciTegic.value.StringValue
23,-0.952306,-1.33628,-1.01366,1.6,HBA_lipid_2.11
23,-2.56469,-3.33972,-2.58234,2.2,HBA_lipid_2.21
13,2.83918,-1.57564,-3.69518,1.6,HBD_3.11
13,1.77899,-4.09592,-4.92975,2.2,HBD_3.21
8,4.6413,2.55674,-3.54946,1.6,HYDROPHOBIC_4.11

@<SCITEGIC>MOL_PROPERTY
MappedFeatures
SciTegic.value.StringValue
HBA_lipid_2,HBD_3,HYDROPHOBIC_4

@<SCITEGIC>MOL_PROPERTY
MappedLocations
SciTegic.value.StringValue
HBA_lipid_2.11,HBA_lipid_2.21,HBD_3.11,HBD_3.21,HYDROPHOBIC_4.11

@<SCITEGIC>MOL_PROPERTY
MappingID
SciTegic.value.StringValue
1

@<SCITEGIC>MOL_PROPERTY
Minimization Criteria
SciTegic.value.StringValue
CONJUG> Minimization exiting with gradient tolerance ( 0.0100000) satisfied.

@<SCITEGIC>MOL_PROPERTY
PartialChargeMethod
SciTegic.value.StringValue
MomanyRone

@<SCITEGIC>MOL_PROPERTY
Pharmprint
SciTegic.value.StringValue
'0111'

@<SCITEGIC>MOL_PROPERTY
Pharmtype
SciTegic.value.StringValue
3

@<SCITEGIC>MOL_PROPERTY
Potential Energy
SciTegic.value.StringValue
22.2464694976807

@<SCITEGIC>MOL_PROPERTY
RMS Gradient
SciTegic.value.StringValue
0.0094999996945262

@<SCITEGIC>MOL_PROPERTY
RelativeEnergy
SciTegic.value.StringValue
1.3869

@<SCITEGIC>MOL_PROPERTY
Solvation Free Energy
SciTegic.value.StringValue
0

@<SCITEGIC>MOL_PROPERTY
Uncert
SciTegic.value.StringValue
1.5

@<SCITEGIC>MOL_PROPERTY
Urey-Bradley Energy
SciTegic.value.StringValue
0

@<SCITEGIC>MOL_PROPERTY
UseResidueTemplateCharge
SciTegic.value.StringValue
True

@<SCITEGIC>MOL_PROPERTY
Van der Waals Energy
SciTegic.value.StringValue
1.72941994667053

@<SCITEGIC>MOL_PROPERTY
Error
SciTegic.value.StringValue
3.59527058823529

@<SCITEGIC>MOL_PROPERTY
logActiv
SciTegic.value.StringValue
1.23044892137827

@<SCITEGIC>MOL_PROPERTY
logEstimate
SciTegic.value.StringValue
1.78618050331696

@<SCITEGIC>ATOM_PROPERTY
Formal Charge
SciTegic.value.StringValue
1 0
2 0
3 0
4 0
5 0
6 0
7 0
8 0
9 0
10 0
11 0
12 0
13 0
14 0
15 0
16 0
17 0
18 0
19 0
20 0
21 0
22 0
23 0
24 0
25 0
26 0
27 0
28 0
29 0
30 0
31 0
32 0
33 0
34 0
35 0
36 0
37 0
38 0
39 0
40 0
41 0
42 0
43 0
44 0
45 0
46 0
47 0
48 0

@<SCITEGIC>ATOM_PROPERTY
pdb_tempFactor
SciTegic.value.DoubleValue
1 0
2 0
3 0
4 0
5 0
6 0
7 0
8 0
9 0
10 0
11 0
12 0
13 0
14 0
15 0
16 0
17 0
18 0
19 0
20 0
21 0
22 0
23 0
24 0
25 0
26 0
27 0
28 0
29 0
30 0
31 0
32 0
33 0
34 0
35 0
36 0
37 0
38 0
39 0
40 0
41 0
42 0
43 0
44 0
45 0
46 0
47 0
48 0

@<SCITEGIC>ATOM_PROPERTY
pdb_occupancy
SciTegic.value.DoubleValue
1 1
2 1
3 1
4 1
5 1
6 1
7 1
8 1
9 1
10 1
11 1
12 1
13 1
14 1
15 1
16 1
17 1
18 1
19 1
20 1
21 1
22 1
23 1
24 1
25 1
26 1
27 1
28 1
29 1
30 1
31 1
32 1
33 1
34 1
35 1
36 1
37 1
38 1
39 1
40 1
41 1
42 1
43 1
44 1
45 1
46 1
47 1
48 1

@<TRIPOS>MOLECULE
dpp4_14
57  61  1  0  0
SMALL
FORMAL_CHARGES
@<TRIPOS>ATOM
    1 N1        -1.7497    -0.3996     1.0575 N.am       1 SUBUNIT  0
    2 C2        -2.1190    -1.4987     0.2732 C.2        1 SUBUNIT  0
    3 N3        -1.6968    -1.7402    -0.9407 N.2        1 SUBUNIT  0
    4 C4        -0.7395    -0.7516    -1.5253 C.2        1 SUBUNIT  0
    5 C5        -0.3662     0.3224    -0.7765 C.2        1 SUBUNIT  0
    6 C6        -0.8672     0.5560     0.5839 C.2        1 SUBUNIT  0
    7 N7         0.5198     1.0311    -1.6070 N.pl3      1 SUBUNIT  0
    8 C8        -0.1689    -0.7790    -2.7417 C.2        1 SUBUNIT  0
    9 C9         0.6492     0.3438    -2.8454 C.2        1 SUBUNIT  0
   10 N10        1.4758     0.7355    -3.9998 N.pl3      1 SUBUNIT  0
   11 C11        2.6292    -0.0869    -4.4291 C.3        1 SUBUNIT  0
   12 C12        2.5535    -0.4016    -5.9339 C.3        1 SUBUNIT  0
   13 N13        2.2755     0.8541    -6.6786 N.pl3      1 SUBUNIT  1
   14 C14        1.0935     1.6652    -6.2766 C.3        1 SUBUNIT  0
   15 C15        1.1815     1.9641    -4.7702 C.3        1 SUBUNIT  0
   16 C16       -0.3630    -1.7822    -3.7586 C.1        1 SUBUNIT  0
   17 O17       -0.5229     1.5170     1.2298 O.2        1 SUBUNIT  0
   18 C18        1.2009     2.2865    -1.2445 C.3        1 SUBUNIT  0
   19 C19        2.4526     2.4321    -1.9825 C.1        1 SUBUNIT  0
   20 C20        3.4731     2.5531    -2.5836 C.1        1 SUBUNIT  0
   21 C21        4.7253     2.6997    -3.3208 C.3        1 SUBUNIT  0
   22 N22       -0.5194    -2.5891    -4.5777 N.1        1 SUBUNIT  0
   23 H23        1.7530    -1.1162    -6.1319 H          1 SUBUNIT  0
   24 C24        2.9856     1.2029    -7.6021 C.2        1 SUBUNIT  0
   25 C25       -2.3156    -0.2653     2.4130 C.3        1 SUBUNIT  0
   26 C26       -3.7750    -0.4463     2.4121 C.2        1 SUBUNIT  0
   27 C27       -5.7396    -1.3070     3.4764 C.2        1 SUBUNIT  0
   28 N28       -4.3654    -1.1253     3.4629 N.2        1 SUBUNIT  0
   29 C29       -6.5389    -0.7883     2.4034 C.2        1 SUBUNIT  0
   30 N30       -4.5155     0.0687     1.3597 N.2        1 SUBUNIT  0
   31 C31       -5.8892    -0.0965     1.3460 C.2        1 SUBUNIT  0
   32 C32       -6.3738    -1.9959     4.5382 C.2        1 SUBUNIT  0
   33 C33       -7.7795    -2.1734     4.5343 C.2        1 SUBUNIT  0
   34 C34       -7.9445    -0.9681     2.4039 C.2        1 SUBUNIT  0
   35 C35       -8.5599    -1.6620     3.4726 C.2        1 SUBUNIT  0
   36 H36       -2.8153    -2.2150     0.6964 H          1 SUBUNIT  0
   37 H37        3.5436     0.4710    -4.2167 H          1 SUBUNIT  0
   38 H38        2.6836    -1.0121    -3.8541 H          1 SUBUNIT  0
   39 H39        3.4849    -0.8640    -6.2677 H          1 SUBUNIT  0
   40 H40        0.1855     1.1033    -6.5002 H          1 SUBUNIT  0
   41 H41        1.0393     2.5963    -6.8431 H          1 SUBUNIT  0
   42 H42        1.9803     2.6832    -4.5839 H          1 SUBUNIT  0
   43 H43        0.2555     2.4264    -4.4241 H          1 SUBUNIT  0
   44 H44        0.5480     3.1294    -1.4630 H          1 SUBUNIT  0
   45 H45        1.4076     2.2894    -0.1744 H          1 SUBUNIT  0
   46 H46        5.3986     1.8841    -3.0590 H          1 SUBUNIT  0
   47 H47        4.5137     2.7474    -4.3877 H          1 SUBUNIT  0
   48 H48        5.2083     3.6335    -3.0343 H          1 SUBUNIT  0
   49 H49        2.8045     2.1083    -8.1621 H          1 SUBUNIT  0
   50 H50        3.8362     0.6007    -7.8863 H          1 SUBUNIT  0
   51 H51       -2.0720     0.7211     2.8087 H          1 SUBUNIT  0
   52 H52       -1.8578    -1.0087     3.0674 H          1 SUBUNIT  0
   53 H53       -6.4556     0.3070     0.5222 H          1 SUBUNIT  0
   54 H54       -5.7947    -2.3941     5.3586 H          1 SUBUNIT  0
   55 H55       -8.2537    -2.7017     5.3485 H          1 SUBUNIT  0
   56 H56       -8.5543    -0.5824     1.6003 H          1 SUBUNIT  0
   57 H57       -9.6309    -1.7999     3.4766 H          1 SUBUNIT  0
@<TRIPOS>BOND
    1     1     2 1
    2     1     6 1
    3     1    25 1
    4     2     3 2
    5     2    36 1
    6     3     4 1
    7     4     5 2
    8     4     8 1
    9     5     6 1
   10     5     7 1
   11     6    17 2
   12     7    18 1
   13     8     9 2
   14     8    16 1
   15     9     7 1
   16     9    10 1
   17    10    11 1
   18    11    12 1
   19    11    37 1
   20    11    38 1
   21    12    13 1
   22    12    23 1
   23    12    39 1
   24    13    14 1
   25    13    24 2
   26    14    15 1
   27    14    40 1
   28    14    41 1
   29    15    10 1
   30    15    42 1
   31    15    43 1
   32    16    22 3
   33    18    19 1
   34    18    44 1
   35    18    45 1
   36    19    20 3
   37    20    21 1
   38    21    46 1
   39    21    47 1
   40    21    48 1
   41    24    49 1
   42    24    50 1
   43    25    26 1
   44    25    51 1
   45    25    52 1
   46    26    30 2
   47    27    28 2
   48    27    32 1
   49    28    26 1
   50    29    27 1
   51    29    34 1
   52    30    31 1
   53    31    29 2
   54    31    53 1
   55    32    54 1
   56    33    32 2
   57    33    55 1
   58    34    35 2
   59    34    56 1
   60    35    33 1
   61    35    57 1
@<TRIPOS>SUBSTRUCTURE
1   ****   1
@<SCITEGIC>MOL_PROPERTY
AbsoluteEnergy
SciTegic.value.StringValue
125.419

@<SCITEGIC>MOL_PROPERTY
Activ
SciTegic.value.StringValue
45

@<SCITEGIC>MOL_PROPERTY
Angle Energy
SciTegic.value.StringValue
15.8287696838379

@<SCITEGIC>MOL_PROPERTY
Bond Energy
SciTegic.value.StringValue
2.30883002281189

@<SCITEGIC>MOL_PROPERTY
CHARMm Energy
SciTegic.value.StringValue
14.9067602157593

@<SCITEGIC>MOL_PROPERTY
Clean Energy
SciTegic.value.StringValue
79.0458908081055

@<SCITEGIC>MOL_PROPERTY
ConfNumber
SciTegic.value.StringValue
56

@<SCITEGIC>MOL_PROPERTY
Dihedral Energy
SciTegic.value.StringValue
5.2798900604248

@<SCITEGIC>MOL_PROPERTY
Electrostatic Energy
SciTegic.value.StringValue
-14.3219499588013

@<SCITEGIC>MOL_PROPERTY
Estimate
SciTegic.value.StringValue
67.6939

@<SCITEGIC>MOL_PROPERTY
FitValue
SciTegic.value.StringValue
4.68085

@<SCITEGIC>MOL_PROPERTY
Forcefield
SciTegic.value.StringValue
CHARMm

@<SCITEGIC>MOL_PROPERTY
ForcefieldBase
SciTegic.value.StringValue
CHARMm

@<SCITEGIC>MOL_PROPERTY
ForcefieldFFML
SciTegic.value.StringValue
<?xml version="1.0" encoding="UTF-8"?>
<!DOCTYPE ffml SYSTEM "Ffml.dtd">
<ffml version="1.0">
<forcefield name="CHARMm" derivedFrom="CHARMm" base="CHARMm">
<atomTypes>
</atomTypes>
<parameters>
<bond atom1="C5R" atom2="CUY2">
<quadratic
refValue="1.451"
forceConstant="342.5"/>
</bond>
<bond atom1="C5R" atom2="NX">
<quadratic
refValue="1.47"
forceConstant="390"/>
</bond>
<angle atom1="C5R" atom2="C5R" atom3="CUY2">
<quadratic
refValue="117.083"
forceConstant="72.5"/>
</angle>
<angle atom1="C5R" atom2="C5R" atom3="NX">
<quadratic
refValue="126"
forceConstant="65"/>
</angle>
<angle atom1="C5R" atom2="CUY2" atom3="N">
<quadratic
refValue="180"
forceConstant="44"/>
</angle>
<angle atom1="C5R" atom2="NX" atom3="CT">
<quadratic
refValue="120"
forceConstant="80"/>
</angle>
<angle atom1="CR56" atom2="C5R" atom3="CUY2">
<quadratic
refValue="119.154"
forceConstant="72.3077"/>
</angle>
<angle atom1="N5R" atom2="C5R" atom3="NX">
<quadratic
refValue="127"
forceConstant="70"/>
</angle>
<angle atom1="N5R" atom2="CT" atom3="CUY1">
<quadratic
refValue="110.845"
forceConstant="51"/>
</angle>
<angle atom1="NP" atom2="CR56" atom3="C5R">
<quadratic
refValue="126"
forceConstant="65"/>
</angle>
<angle atom1="NX" atom2="C" atom3="CR56">
<quadratic
refValue="117.5"
forceConstant="70"/>
</angle>
<angle atom1="NX" atom2="C" atom3="HA">
<quadratic
refValue="110.4"
forceConstant="55"/>
</angle>
<torsion atom1="C5R" atom2="C5R" atom3="CUY2" atom4="N">
<multiplecos
v1="0"
v2="0"
v3="0"
v4="0"
v5="0"
v6="0"
gamma1="0"
gamma2="0"
gamma3="0"
gamma4="0"
gamma5="0"
gamma6="0"/>
</torsion>
<torsion atom1="CR56" atom2="C5R" atom3="CUY2" atom4="N">
<multiplecos
v1="0"
v2="0"
v3="0"
v4="0"
v5="0"
v6="0"
gamma1="0"
gamma2="0"
gamma3="0"
gamma4="0"
gamma5="0"
gamma6="0"/>
</torsion>
<improper atom1="NX" atom2="CT" atom3="CT" atom4="C5R">
<cos1
refValue="0"
forceConstant="40"
periodicity="0"/>
</improper>
</parameters>
</forcefield>
</ffml>

@<SCITEGIC>MOL_PROPERTY
HBA_1
SciTegic.value.StringValue
1

@<SCITEGIC>MOL_PROPERTY
HBA_lipid_2
SciTegic.value.StringValue
1

@<SCITEGIC>MOL_PROPERTY
HBD_3
SciTegic.value.StringValue
0

@<SCITEGIC>MOL_PROPERTY
HYDROPHOBIC_4
SciTegic.value.StringValue
1

@<SCITEGIC>MOL_PROPERTY
Hydrogen Bond Energy
SciTegic.value.StringValue
0

@<SCITEGIC>MOL_PROPERTY
Improper Energy
SciTegic.value.StringValue
0.346909999847412

@<SCITEGIC>MOL_PROPERTY
Initial Potential Energy
SciTegic.value.StringValue
62.1196517944336

@<SCITEGIC>MOL_PROPERTY
Initial RMS Gradient
SciTegic.value.StringValue
29.0604991912842

@<SCITEGIC>MOL_PROPERTY
MapNumber
SciTegic.value.StringValue
1

@<SCITEGIC>MOL_PROPERTY
MappedAtoms
SciTegic.value.StringValue
28,-4.32501,-1.84285,3.59478,1.6,HBA_1.11
28,-3.88514,-1.87991,6.56213,2.2,HBA_1.21
3,-0.952306,-1.33628,-1.01366,1.6,HBA_lipid_2.11
3,-2.56469,-3.33972,-2.58234,2.2,HBA_lipid_2.21
21,4.6413,2.55674,-3.54946,1.6,HYDROPHOBIC_4.11

@<SCITEGIC>MOL_PROPERTY
MappedFeatures
SciTegic.value.StringValue
HBA_1,HBA_lipid_2,HYDROPHOBIC_4

@<SCITEGIC>MOL_PROPERTY
MappedLocations
SciTegic.value.StringValue
HBA_1.11,HBA_1.21,HBA_lipid_2.11,HBA_lipid_2.21,HYDROPHOBIC_4.11

@<SCITEGIC>MOL_PROPERTY
MappingID
SciTegic.value.StringValue
1

@<SCITEGIC>MOL_PROPERTY
Minimization Criteria
SciTegic.value.StringValue
CONJUG> Minimization exiting with gradient tolerance ( 0.0100000) satisfied.

@<SCITEGIC>MOL_PROPERTY
PartialChargeMethod
SciTegic.value.StringValue
MomanyRone

@<SCITEGIC>MOL_PROPERTY
Pharmprint
SciTegic.value.StringValue
'1101'

@<SCITEGIC>MOL_PROPERTY
Pharmtype
SciTegic.value.StringValue
3

@<SCITEGIC>MOL_PROPERTY
Potential Energy
SciTegic.value.StringValue
14.9067602157593

@<SCITEGIC>MOL_PROPERTY
RMS Gradient
SciTegic.value.StringValue
0.0099499998614192

@<SCITEGIC>MOL_PROPERTY
RelativeEnergy
SciTegic.value.StringValue
16.2586

@<SCITEGIC>MOL_PROPERTY
Solvation Free Energy
SciTegic.value.StringValue
0

@<SCITEGIC>MOL_PROPERTY
Uncert
SciTegic.value.StringValue
1.5

@<SCITEGIC>MOL_PROPERTY
Urey-Bradley Energy
SciTegic.value.StringValue
0

@<SCITEGIC>MOL_PROPERTY
UseResidueTemplateCharge
SciTegic.value.StringValue
True

@<SCITEGIC>MOL_PROPERTY
Van der Waals Energy
SciTegic.value.StringValue
5.46432018280029

@<SCITEGIC>MOL_PROPERTY
Error
SciTegic.value.StringValue
1.50430888888889

@<SCITEGIC>MOL_PROPERTY
logActiv
SciTegic.value.StringValue
1.65321251377534

@<SCITEGIC>MOL_PROPERTY
logEstimate
SciTegic.value.StringValue
1.83054953551384

@<SCITEGIC>ATOM_PROPERTY
Formal Charge
SciTegic.value.StringValue
1 0
2 0
3 0
4 0
5 0
6 0
7 0
8 0
9 0
10 0
11 0
12 0
13 +1
14 0
15 0
16 0
17 0
18 0
19 0
20 0
21 0
22 0
23 0
24 0
25 0
26 0
27 0
28 0
29 0
30 0
31 0
32 0
33 0
34 0
35 0
36 0
37 0
38 0
39 0
40 0
41 0
42 0
43 0
44 0
45 0
46 0
47 0
48 0
49 0
50 0
51 0
52 0
53 0
54 0
55 0
56 0
57 0

@<SCITEGIC>ATOM_PROPERTY
pdb_tempFactor
SciTegic.value.DoubleValue
1 0
2 0
3 0
4 0
5 0
6 0
7 0
8 0
9 0
10 0
11 0
12 0
13 0
14 0
15 0
16 0
17 0
18 0
19 0
20 0
21 0
22 0
23 0
24 0
25 0
26 0
27 0
28 0
29 0
30 0
31 0
32 0
33 0
34 0
35 0
36 0
37 0
38 0
39 0
40 0
41 0
42 0
43 0
44 0
45 0
46 0
47 0
48 0
49 0
50 0
51 0
52 0
53 0
54 0
55 0
56 0
57 0

@<SCITEGIC>ATOM_PROPERTY
pdb_occupancy
SciTegic.value.DoubleValue
1 1
2 1
3 1
4 1
5 1
6 1
7 1
8 1
9 1
10 1
11 1
12 1
13 1
14 1
15 1
16 1
17 1
18 1
19 1
20 1
21 1
22 1
23 1
24 1
25 1
26 1
27 1
28 1
29 1
30 1
31 1
32 1
33 1
34 1
35 1
36 1
37 1
38 1
39 1
40 1
41 1
42 1
43 1
44 1
45 1
46 1
47 1
48 1
49 1
50 1
51 1
52 1
53 1
54 1
55 1
56 1
57 1

@<TRIPOS>MOLECULE
dpp4_17
58  60  1  0  0
SMALL
FORMAL_CHARGES
@<TRIPOS>ATOM
    1 N1        -2.9334    -1.9483     1.6688 N.am       1 SUBUNIT  0
    2 N2        -4.8365    -3.4071     1.9624 N.am       1 SUBUNIT  0
    3 C3        -3.9219    -2.4930     2.4786 C.2        1 SUBUNIT  0
    4 C4        -4.7841    -3.7968     0.6278 C.2        1 SUBUNIT  0
    5 C5        -2.8463    -2.3078     0.3409 C.2        1 SUBUNIT  0
    6 C6        -3.8292    -3.2782    -0.1804 C.2        1 SUBUNIT  0
    7 C7        -1.9715    -0.9797     2.2332 C.3        1 SUBUNIT  0
    8 C8        -0.9802    -0.5092     1.1896 C.2        1 SUBUNIT  0
    9 C9         0.0809     0.3885     1.2919 C.2        1 SUBUNIT  0
   10 N10        0.6182     0.4260     0.0459 N.pl3      1 SUBUNIT  0
   11 N11        0.0105    -0.3696    -0.8728 N.2        1 SUBUNIT  0
   12 N12       -0.9552    -0.9057    -0.0963 N.2        1 SUBUNIT  0
   13 O13       -1.9925    -1.8463    -0.3841 O.2        1 SUBUNIT  0
   14 O14       -3.9887    -2.1680     3.6425 O.2        1 SUBUNIT  0
   15 N15       -5.6863    -4.6981     0.1219 N.pl3      1 SUBUNIT  0
   16 C16       -6.4447    -5.6014     1.0189 C.3        1 SUBUNIT  0
   17 C17       -6.3978    -7.0567     0.5211 C.3        1 SUBUNIT  0
   18 C18       -6.7764    -7.1742    -0.9633 C.3        1 SUBUNIT  0
   19 C19       -5.8777    -6.2610    -1.8183 C.3        1 SUBUNIT  0
   20 C20       -5.9310    -4.7965    -1.3397 C.3        1 SUBUNIT  0
   21 N21       -6.2679    -6.3472    -3.2208 N.3        1 SUBUNIT  0
   22 C22       -5.8719    -3.9583     2.8683 C.3        1 SUBUNIT  0
   23 C23       -6.6800    -4.9765     2.2025 C.1        1 SUBUNIT  0
   24 C24       -7.3395    -5.8061     1.6593 C.1        1 SUBUNIT  0
   25 C25       -8.1487    -6.8215     0.9929 C.3        1 SUBUNIT  0
   26 C26        1.7791     1.2645    -0.2870 C.3        1 SUBUNIT  0
   27 C27        2.1668     1.1040    -1.7564 C.3        1 SUBUNIT  0
   28 C28        3.3531     1.9504    -2.1329 C.2        1 SUBUNIT  0
   29 O29        3.7392     1.8531    -3.4032 O.3        1 SUBUNIT  0
   30 O30        3.8973     2.6577    -1.3177 O.2        1 SUBUNIT  0
   31 C31        4.8607     2.6737    -3.6925 C.3        1 SUBUNIT  0
   32 H32       -3.7666    -3.5629    -1.2228 H          1 SUBUNIT  0
   33 H33       -2.5159    -0.1226     2.6302 H          1 SUBUNIT  0
   34 H34       -1.4350    -1.4467     3.0592 H          1 SUBUNIT  0
   35 H35        0.4273     0.9504     2.1498 H          1 SUBUNIT  0
   36 H36       -6.0573    -5.5411     2.0379 H          1 SUBUNIT  0
   37 H37       -7.4804    -5.2565     1.0572 H          1 SUBUNIT  0
   38 H38       -5.3936    -7.4564     0.6660 H          1 SUBUNIT  0
   39 H39       -7.0634    -7.6754     1.1238 H          1 SUBUNIT  0
   40 H40       -6.6838    -8.2119    -1.2854 H          1 SUBUNIT  0
   41 H41       -7.8221    -6.8960    -1.0912 H          1 SUBUNIT  0
   42 H42       -4.8516    -6.6200    -1.7353 H          1 SUBUNIT  0
   43 H43       -5.2022    -4.1943    -1.8845 H          1 SUBUNIT  0
   44 H44       -6.9123    -4.3649    -1.5434 H          1 SUBUNIT  0
   45 H45       -6.2210    -7.3344    -3.5091 H          1 SUBUNIT  0
   46 H46       -7.2443    -6.0309    -3.3040 H          1 SUBUNIT  0
   47 H47       -6.5171    -3.1493     3.2098 H          1 SUBUNIT  0
   48 H48       -5.3894    -4.3934     3.7411 H          1 SUBUNIT  0
   49 H49       -7.5800    -7.6725     0.6181 H          1 SUBUNIT  0
   50 H50       -8.6751    -6.3739     0.1502 H          1 SUBUNIT  0
   51 H51       -8.8971    -7.2021     1.6892 H          1 SUBUNIT  0
   52 H52        1.5339     2.3107    -0.1083 H          1 SUBUNIT  0
   53 H53        2.6149     1.0024     0.3629 H          1 SUBUNIT  0
   54 H54        1.2951     1.4112    -2.3337 H          1 SUBUNIT  0
   55 H55        2.3697     0.0587    -1.9901 H          1 SUBUNIT  0
   56 H56        5.1169     2.5428    -4.7439 H          1 SUBUNIT  0
   57 H57        4.6301     3.6891    -3.3768 H          1 SUBUNIT  0
   58 H58        5.7030     2.3218    -3.0981 H          1 SUBUNIT  0
@<TRIPOS>BOND
    1     1     5 1
    2     1     7 1
    3     2     3 1
    4     2    22 1
    5     3     1 1
    6     3    14 2
    7     4     2 1
    8     4    15 1
    9     5     6 1
   10     5    13 2
   11     6     4 2
   12     6    32 1
   13     7     8 1
   14     7    33 1
   15     7    34 1
   16     9     8 2
   17     9    10 1
   18     9    35 1
   19    10    11 1
   20    10    26 1
   21    11    12 2
   22    12     8 1
   23    15    16 1
   24    16    17 1
   25    16    36 1
   26    16    37 1
   27    17    18 1
   28    17    38 1
   29    17    39 1
   30    18    19 1
   31    18    40 1
   32    18    41 1
   33    19    20 1
   34    19    21 1
   35    19    42 1
   36    20    15 1
   37    20    43 1
   38    20    44 1
   39    21    45 1
   40    21    46 1
   41    22    23 1
   42    22    47 1
   43    22    48 1
   44    23    24 3
   45    24    25 1
   46    25    49 1
   47    25    50 1
   48    25    51 1
   49    26    27 1
   50    26    52 1
   51    26    53 1
   52    27    28 1
   53    27    54 1
   54    27    55 1
   55    28    29 1
   56    28    30 2
   57    29    31 1
   58    31    56 1
   59    31    57 1
   60    31    58 1
@<TRIPOS>SUBSTRUCTURE
1   ****   1
@<SCITEGIC>MOL_PROPERTY
AbsoluteEnergy
SciTegic.value.StringValue
1972070

@<SCITEGIC>MOL_PROPERTY
Activ
SciTegic.value.StringValue
64.3099975585938

@<SCITEGIC>MOL_PROPERTY
Angle Energy
SciTegic.value.StringValue
12.8310499191284

@<SCITEGIC>MOL_PROPERTY
Bond Energy
SciTegic.value.StringValue
1.81760001182556

@<SCITEGIC>MOL_PROPERTY
CHARMm Energy
SciTegic.value.StringValue
-44.101390838623

@<SCITEGIC>MOL_PROPERTY
Clean Energy
SciTegic.value.StringValue
63.7106513977051

@<SCITEGIC>MOL_PROPERTY
ConfNumber
SciTegic.value.StringValue
1

@<SCITEGIC>MOL_PROPERTY
Dihedral Energy
SciTegic.value.StringValue
6.32252979278564

@<SCITEGIC>MOL_PROPERTY
Electrostatic Energy
SciTegic.value.StringValue
-59.2437210083008

@<SCITEGIC>MOL_PROPERTY
Estimate
SciTegic.value.StringValue
73.3413

@<SCITEGIC>MOL_PROPERTY
FitValue
SciTegic.value.StringValue
4.64605

@<SCITEGIC>MOL_PROPERTY
Forcefield
SciTegic.value.StringValue
CHARMm

@<SCITEGIC>MOL_PROPERTY
ForcefieldBase
SciTegic.value.StringValue
CHARMm

@<SCITEGIC>MOL_PROPERTY
ForcefieldFFML
SciTegic.value.StringValue
<?xml version="1.0" encoding="UTF-8"?>
<!DOCTYPE ffml SYSTEM "Ffml.dtd">
<ffml version="1.0">
<forcefield name="CHARMm" derivedFrom="CHARMm" base="CHARMm">
<atomTypes>
</atomTypes>
<parameters>
<angle atom1="NX" atom2="CT" atom3="CUY1">
<quadratic
refValue="110.334"
forceConstant="64.0769"/>
</angle>
<angle atom1="NX" atom2="CUA1" atom3="NX">
<quadratic
refValue="120"
forceConstant="60"/>
</angle>
</parameters>
</forcefield>
</ffml>

@<SCITEGIC>MOL_PROPERTY
HBA_1
SciTegic.value.StringValue
1

@<SCITEGIC>MOL_PROPERTY
HBA_lipid_2
SciTegic.value.StringValue
1

@<SCITEGIC>MOL_PROPERTY
HBD_3
SciTegic.value.StringValue
0

@<SCITEGIC>MOL_PROPERTY
HYDROPHOBIC_4
SciTegic.value.StringValue
1

@<SCITEGIC>MOL_PROPERTY
Hydrogen Bond Energy
SciTegic.value.StringValue
0

@<SCITEGIC>MOL_PROPERTY
Improper Energy
SciTegic.value.StringValue
0.0945200026035309

@<SCITEGIC>MOL_PROPERTY
Initial Potential Energy
SciTegic.value.StringValue
1969020.375

@<SCITEGIC>MOL_PROPERTY
Initial RMS Gradient
SciTegic.value.StringValue
1793316.25

@<SCITEGIC>MOL_PROPERTY
MapNumber
SciTegic.value.StringValue
1

@<SCITEGIC>MOL_PROPERTY
MappedAtoms
SciTegic.value.StringValue
14,-4.32501,-1.84285,3.59478,1.6,HBA_1.11
14,-3.88514,-1.87991,6.56213,2.2,HBA_1.21
13,-0.952306,-1.33628,-1.01366,1.6,HBA_lipid_2.11
13,-2.56469,-3.33972,-2.58234,2.2,HBA_lipid_2.21
31,4.6413,2.55674,-3.54946,1.6,HYDROPHOBIC_4.11

@<SCITEGIC>MOL_PROPERTY
MappedFeatures
SciTegic.value.StringValue
HBA_1,HBA_lipid_2,HYDROPHOBIC_4

@<SCITEGIC>MOL_PROPERTY
MappedLocations
SciTegic.value.StringValue
HBA_1.11,HBA_1.21,HBA_lipid_2.11,HBA_lipid_2.21,HYDROPHOBIC_4.11

@<SCITEGIC>MOL_PROPERTY
MappingID
SciTegic.value.StringValue
1

@<SCITEGIC>MOL_PROPERTY
Minimization Criteria
SciTegic.value.StringValue
CONJUG> Minimization exiting with gradient tolerance ( 0.0100000) satisfied.

@<SCITEGIC>MOL_PROPERTY
PartialChargeMethod
SciTegic.value.StringValue
MomanyRone

@<SCITEGIC>MOL_PROPERTY
Pharmprint
SciTegic.value.StringValue
'1101'

@<SCITEGIC>MOL_PROPERTY
Pharmtype
SciTegic.value.StringValue
3

@<SCITEGIC>MOL_PROPERTY
Potential Energy
SciTegic.value.StringValue
-44.101390838623

@<SCITEGIC>MOL_PROPERTY
RMS Gradient
SciTegic.value.StringValue
0.00956999976187944

@<SCITEGIC>MOL_PROPERTY
RelativeEnergy
SciTegic.value.StringValue
0

@<SCITEGIC>MOL_PROPERTY
Solvation Free Energy
SciTegic.value.StringValue
0

@<SCITEGIC>MOL_PROPERTY
Uncert
SciTegic.value.StringValue
1.5

@<SCITEGIC>MOL_PROPERTY
Urey-Bradley Energy
SciTegic.value.StringValue
0

@<SCITEGIC>MOL_PROPERTY
UseResidueTemplateCharge
SciTegic.value.StringValue
True

@<SCITEGIC>MOL_PROPERTY
Van der Waals Energy
SciTegic.value.StringValue
-5.92336988449097

@<SCITEGIC>MOL_PROPERTY
Error
SciTegic.value.StringValue
1.14043387940075

@<SCITEGIC>MOL_PROPERTY
logActiv
SciTegic.value.StringValue
1.80827849309561

@<SCITEGIC>MOL_PROPERTY
logEstimate
SciTegic.value.StringValue
1.86534860371325

@<SCITEGIC>ATOM_PROPERTY
Formal Charge
SciTegic.value.StringValue
1 0
2 0
3 0
4 0
5 0
6 0
7 0
8 0
9 0
10 0
11 0
12 0
13 0
14 0
15 0
16 0
17 0
18 0
19 0
20 0
21 0
22 0
23 0
24 0
25 0
26 0
27 0
28 0
29 0
30 0
31 0
32 0
33 0
34 0
35 0
36 0
37 0
38 0
39 0
40 0
41 0
42 0
43 0
44 0
45 0
46 0
47 0
48 0
49 0
50 0
51 0
52 0
53 0
54 0
55 0
56 0
57 0
58 0

@<SCITEGIC>ATOM_PROPERTY
pdb_tempFactor
SciTegic.value.DoubleValue
1 0
2 0
3 0
4 0
5 0
6 0
7 0
8 0
9 0
10 0
11 0
12 0
13 0
14 0
15 0
16 0
17 0
18 0
19 0
20 0
21 0
22 0
23 0
24 0
25 0
26 0
27 0
28 0
29 0
30 0
31 0
32 0
33 0
34 0
35 0
36 0
37 0
38 0
39 0
40 0
41 0
42 0
43 0
44 0
45 0
46 0
47 0
48 0
49 0
50 0
51 0
52 0
53 0
54 0
55 0
56 0
57 0
58 0

@<SCITEGIC>ATOM_PROPERTY
pdb_occupancy
SciTegic.value.DoubleValue
1 1
2 1
3 1
4 1
5 1
6 1
7 1
8 1
9 1
10 1
11 1
12 1
13 1
14 1
15 1
16 1
17 1
18 1
19 1
20 1
21 1
22 1
23 1
24 1
25 1
26 1
27 1
28 1
29 1
30 1
31 1
32 1
33 1
34 1
35 1
36 1
37 1
38 1
39 1
40 1
41 1
42 1
43 1
44 1
45 1
46 1
47 1
48 1
49 1
50 1
51 1
52 1
53 1
54 1
55 1
56 1
57 1
58 1

@<TRIPOS>MOLECULE
dpp4_15
42  45  1  0  0
SMALL
FORMAL_CHARGES
@<TRIPOS>ATOM
    1 C1         5.5309     2.6540    -3.7874 C.2        1 SUBUNIT  0
    2 C2         3.1240     2.3093    -3.9351 C.2        1 SUBUNIT  0
    3 C3         4.3116     2.8475    -4.4636 C.2        1 SUBUNIT  0
    4 C4         3.1519     1.5797    -2.7331 C.2        1 SUBUNIT  0
    5 C5         5.5593     1.9247    -2.5861 C.2        1 SUBUNIT  0
    6 C6         4.3722     1.3869    -2.0584 C.2        1 SUBUNIT  0
    7 C7         1.8864     1.0160    -2.1843 C.3        1 SUBUNIT  0
    8 O8         1.7759     1.4086    -0.8117 O.3        1 SUBUNIT  0
    9 C9         0.8734     0.8299     0.0098 C.2        1 SUBUNIT  0
   10 C10        0.1799    -0.3654    -0.3508 C.2        1 SUBUNIT  0
   11 C11        0.4944    -1.0188    -1.6561 C.3        1 SUBUNIT  0
   12 C12        1.8079    -0.5197    -2.2889 C.3        1 SUBUNIT  0
   13 C13       -0.7954    -0.9039     0.5436 C.2        1 SUBUNIT  0
   14 C14       -1.0292    -0.2698     1.8053 C.2        1 SUBUNIT  0
   15 C15        0.6345     1.4421     1.2603 C.2        1 SUBUNIT  0
   16 C16       -0.3097     0.8972     2.1580 C.2        1 SUBUNIT  0
   17 C17       -1.5447    -2.0673     0.2091 C.2        1 SUBUNIT  0
   18 C18       -2.4963    -2.5905     1.1148 C.2        1 SUBUNIT  0
   19 C19       -1.9853    -0.8006     2.7070 C.2        1 SUBUNIT  0
   20 C20       -2.7144    -1.9598     2.3607 C.2        1 SUBUNIT  0
   21 N21        1.8863    -0.9722    -3.6753 N.3        1 SUBUNIT  0
   22 F22        4.4144     0.6967    -0.9185 F          1 SUBUNIT  0
   23 F23        6.6607     3.1609    -4.2787 F          1 SUBUNIT  0
   24 F24        4.2758     3.5350    -5.6019 F          1 SUBUNIT  0
   25 H25       -3.0582    -3.4743     0.8515 H          1 SUBUNIT  0
   26 O26       -3.6166    -2.4629     3.2158 O.3        1 SUBUNIT  0
   27 C27       -4.3570    -3.6040     2.8075 C.3        1 SUBUNIT  0
   28 H28        2.1886     2.4607    -4.4554 H          1 SUBUNIT  0
   29 H29        6.4952     1.7779    -2.0659 H          1 SUBUNIT  0
   30 H30        1.0498     1.4654    -2.7244 H          1 SUBUNIT  0
   31 H31       -0.3445    -0.8310    -2.3287 H          1 SUBUNIT  0
   32 H32        0.5680    -2.0981    -1.5305 H          1 SUBUNIT  0
   33 H33        2.6442    -0.9555    -1.7400 H          1 SUBUNIT  0
   34 H34        1.1747     2.3350     1.5343 H          1 SUBUNIT  0
   35 H35       -0.4689     1.3846     3.1103 H          1 SUBUNIT  0
   36 H36       -1.4133    -2.5780    -0.7327 H          1 SUBUNIT  0
   37 H37       -2.1688    -0.3306     3.6646 H          1 SUBUNIT  0
   38 H38        2.8034    -0.6933    -4.0532 H          1 SUBUNIT  0
   39 H39        1.8346    -2.0014    -3.6809 H          1 SUBUNIT  0
   40 H40       -4.9903    -3.9157     3.6399 H          1 SUBUNIT  0
   41 H41       -4.8687    -3.3665     1.8744 H          1 SUBUNIT  0
   42 H42       -3.6525    -4.4115     2.6062 H          1 SUBUNIT  0
@<TRIPOS>BOND
    1     1     5 2
    2     1    23 1
    3     2     3 2
    4     2    28 1
    5     3     1 1
    6     3    24 1
    7     4     2 1
    8     4     7 1
    9     5     6 1
   10     5    29 1
   11     6     4 2
   12     6    22 1
   13     7     8 1
   14     7    30 1
   15     8     9 1
   16     9    10 2
   17     9    15 1
   18    10    11 1
   19    10    13 1
   20    11    12 1
   21    11    31 1
   22    11    32 1
   23    12     7 1
   24    12    21 1
   25    12    33 1
   26    13    17 2
   27    14    13 1
   28    14    19 2
   29    15    16 2
   30    15    34 1
   31    16    14 1
   32    16    35 1
   33    17    36 1
   34    18    17 1
   35    18    25 1
   36    19    20 1
   37    19    37 1
   38    20    18 2
   39    20    26 1
   40    21    38 1
   41    21    39 1
   42    26    27 1
   43    27    40 1
   44    27    41 1
   45    27    42 1
@<TRIPOS>SUBSTRUCTURE
1   ****   1
@<SCITEGIC>MOL_PROPERTY
AbsoluteEnergy
SciTegic.value.StringValue
46.8522

@<SCITEGIC>MOL_PROPERTY
Activ
SciTegic.value.StringValue
49.7299995422363

@<SCITEGIC>MOL_PROPERTY
Angle Energy
SciTegic.value.StringValue
13.4082403182983

@<SCITEGIC>MOL_PROPERTY
Bond Energy
SciTegic.value.StringValue
1.75865995883942

@<SCITEGIC>MOL_PROPERTY
CHARMm Energy
SciTegic.value.StringValue
10.1568899154663

@<SCITEGIC>MOL_PROPERTY
Clean Energy
SciTegic.value.StringValue
5.87152576446533

@<SCITEGIC>MOL_PROPERTY
ConfNumber
SciTegic.value.StringValue
1

@<SCITEGIC>MOL_PROPERTY
Dihedral Energy
SciTegic.value.StringValue
2.16130995750427

@<SCITEGIC>MOL_PROPERTY
Electrostatic Energy
SciTegic.value.StringValue
-13.4931802749634

@<SCITEGIC>MOL_PROPERTY
Estimate
SciTegic.value.StringValue
116.869

@<SCITEGIC>MOL_PROPERTY
FitValue
SciTegic.value.StringValue
4.4437

@<SCITEGIC>MOL_PROPERTY
Forcefield
SciTegic.value.StringValue
CHARMm

@<SCITEGIC>MOL_PROPERTY
ForcefieldBase
SciTegic.value.StringValue
CHARMm

@<SCITEGIC>MOL_PROPERTY
ForcefieldFFML
SciTegic.value.StringValue
<?xml version="1.0" encoding="UTF-8"?>
<!DOCTYPE ffml SYSTEM "Ffml.dtd">
<ffml version="1.0">
<forcefield name="CHARMm" derivedFrom="CHARMm" base="CHARMm">
<atomTypes>
</atomTypes>
<parameters>
</parameters>
</forcefield>
</ffml>

@<SCITEGIC>MOL_PROPERTY
HBA_1
SciTegic.value.StringValue
1

@<SCITEGIC>MOL_PROPERTY
HBA_lipid_2
SciTegic.value.StringValue
0

@<SCITEGIC>MOL_PROPERTY
HBD_3
SciTegic.value.StringValue
1

@<SCITEGIC>MOL_PROPERTY
HYDROPHOBIC_4
SciTegic.value.StringValue
1

@<SCITEGIC>MOL_PROPERTY
Hydrogen Bond Energy
SciTegic.value.StringValue
0

@<SCITEGIC>MOL_PROPERTY
Improper Energy
SciTegic.value.StringValue
0.00656000012531877

@<SCITEGIC>MOL_PROPERTY
Initial Potential Energy
SciTegic.value.StringValue
20.3970699310303

@<SCITEGIC>MOL_PROPERTY
Initial RMS Gradient
SciTegic.value.StringValue
12.4383897781372

@<SCITEGIC>MOL_PROPERTY
MapNumber
SciTegic.value.StringValue
1

@<SCITEGIC>MOL_PROPERTY
MappedAtoms
SciTegic.value.StringValue
26,-4.32501,-1.84285,3.59478,1.6,HBA_1.11
26,-3.88514,-1.87991,6.56213,2.2,HBA_1.21
21,2.83918,-1.57564,-3.69518,1.6,HBD_3.11
21,1.77899,-4.09592,-4.92975,2.2,HBD_3.21
1,4.6413,2.55674,-3.54946,1.6,HYDROPHOBIC_4.11

@<SCITEGIC>MOL_PROPERTY
MappedFeatures
SciTegic.value.StringValue
HBA_1,HBD_3,HYDROPHOBIC_4

@<SCITEGIC>MOL_PROPERTY
MappedLocations
SciTegic.value.StringValue
HBA_1.11,HBA_1.21,HBD_3.11,HBD_3.21,HYDROPHOBIC_4.11

@<SCITEGIC>MOL_PROPERTY
MappingID
SciTegic.value.StringValue
1

@<SCITEGIC>MOL_PROPERTY
Minimization Criteria
SciTegic.value.StringValue
CONJUG> Minimization exiting with gradient tolerance ( 0.0100000) satisfied.

@<SCITEGIC>MOL_PROPERTY
PartialChargeMethod
SciTegic.value.StringValue
MomanyRone

@<SCITEGIC>MOL_PROPERTY
Pharmprint
SciTegic.value.StringValue
'1011'

@<SCITEGIC>MOL_PROPERTY
Pharmtype
SciTegic.value.StringValue
3

@<SCITEGIC>MOL_PROPERTY
Potential Energy
SciTegic.value.StringValue
10.1568899154663

@<SCITEGIC>MOL_PROPERTY
RMS Gradient
SciTegic.value.StringValue
0.00949000008404255

@<SCITEGIC>MOL_PROPERTY
RelativeEnergy
SciTegic.value.StringValue
0

@<SCITEGIC>MOL_PROPERTY
Solvation Free Energy
SciTegic.value.StringValue
0

@<SCITEGIC>MOL_PROPERTY
Uncert
SciTegic.value.StringValue
1.5

@<SCITEGIC>MOL_PROPERTY
Urey-Bradley Energy
SciTegic.value.StringValue
0

@<SCITEGIC>MOL_PROPERTY
UseResidueTemplateCharge
SciTegic.value.StringValue
True

@<SCITEGIC>MOL_PROPERTY
Van der Waals Energy
SciTegic.value.StringValue
6.31532001495361

@<SCITEGIC>MOL_PROPERTY
Error
SciTegic.value.StringValue
2.35007040168464

@<SCITEGIC>MOL_PROPERTY
logActiv
SciTegic.value.StringValue
1.69661845523455

@<SCITEGIC>MOL_PROPERTY
logEstimate
SciTegic.value.StringValue
2.06769932797658

@<SCITEGIC>ATOM_PROPERTY
Formal Charge
SciTegic.value.StringValue
1 0
2 0
3 0
4 0
5 0
6 0
7 0
8 0
9 0
10 0
11 0
12 0
13 0
14 0
15 0
16 0
17 0
18 0
19 0
20 0
21 0
22 0
23 0
24 0
25 0
26 0
27 0
28 0
29 0
30 0
31 0
32 0
33 0
34 0
35 0
36 0
37 0
38 0
39 0
40 0
41 0
42 0

@<SCITEGIC>ATOM_PROPERTY
pdb_tempFactor
SciTegic.value.DoubleValue
1 0
2 0
3 0
4 0
5 0
6 0
7 0
8 0
9 0
10 0
11 0
12 0
13 0
14 0
15 0
16 0
17 0
18 0
19 0
20 0
21 0
22 0
23 0
24 0
25 0
26 0
27 0
28 0
29 0
30 0
31 0
32 0
33 0
34 0
35 0
36 0
37 0
38 0
39 0
40 0
41 0
42 0

@<SCITEGIC>ATOM_PROPERTY
pdb_occupancy
SciTegic.value.DoubleValue
1 1
2 1
3 1
4 1
5 1
6 1
7 1
8 1
9 1
10 1
11 1
12 1
13 1
14 1
15 1
16 1
17 1
18 1
19 1
20 1
21 1
22 1
23 1
24 1
25 1
26 1
27 1
28 1
29 1
30 1
31 1
32 1
33 1
34 1
35 1
36 1
37 1
38 1
39 1
40 1
41 1
42 1

@<TRIPOS>MOLECULE
dpp4_25
55  58  1  0  0
SMALL
FORMAL_CHARGES
@<TRIPOS>ATOM
    1 C1         0.2516     3.6893    -7.3970 C.2        1 SUBUNIT  0
    2 N2         0.1838     2.4344    -5.2901 N.am       1 SUBUNIT  0
    3 C3        -0.5273     3.0623    -6.2992 C.2        1 SUBUNIT  0
    4 C4         1.5776     2.4120    -5.3419 C.2        1 SUBUNIT  0
    5 C5         1.6075     3.6169    -7.3616 C.2        1 SUBUNIT  0
    6 N6         2.2312     2.9679    -6.3152 N.2        1 SUBUNIT  0
    7 N7         2.3080     1.7978    -4.3600 N.pl3      1 SUBUNIT  0
    8 C8         3.2269     2.5781    -3.4948 C.3        1 SUBUNIT  0
    9 C9         4.5996     1.8988    -3.3718 C.3        1 SUBUNIT  0
   10 C10        4.4802     0.4138    -2.9999 C.3        1 SUBUNIT  0
   11 C11        3.5843    -0.3252    -4.0084 C.3        1 SUBUNIT  0
   12 C12        2.1973     0.3347    -4.1320 C.3        1 SUBUNIT  0
   13 N13        3.4420    -1.7242    -3.6246 N.3        1 SUBUNIT  0
   14 O14       -1.7383     3.0993    -6.2830 O.2        1 SUBUNIT  0
   15 C15       -0.5547     1.7989    -4.1768 C.3        1 SUBUNIT  0
   16 C16       -0.3725     2.5457    -2.8980 C.2        1 SUBUNIT  0
   17 C17        0.1363     4.6350    -1.7500 C.2        1 SUBUNIT  0
   18 C18       -0.0402     3.9168    -2.9427 C.2        1 SUBUNIT  0
   19 C19       -0.0151     3.9933    -0.5137 C.2        1 SUBUNIT  0
   20 C20       -0.5223     1.9065    -1.6427 C.2        1 SUBUNIT  0
   21 C21       -0.3431     2.6344    -0.4488 C.2        1 SUBUNIT  0
   22 C22       -0.8595     0.5022    -1.5963 C.1        1 SUBUNIT  0
   23 N23       -1.1313    -0.6283    -1.5564 N.1        1 SUBUNIT  0
   24 C24       -0.4603     4.3845    -8.5176 C.2        1 SUBUNIT  0
   25 C25       -0.7792     6.3537    -9.9161 C.2        1 SUBUNIT  0
   26 C26       -0.1101     5.7025    -8.8644 C.2        1 SUBUNIT  0
   27 C27       -1.7990     5.6911   -10.6185 C.2        1 SUBUNIT  0
   28 C28       -1.4808     3.7201    -9.2212 C.2        1 SUBUNIT  0
   29 C29       -2.1507     4.3746   -10.2722 C.2        1 SUBUNIT  0
   30 C30        2.4629     4.2318    -8.4431 C.3        1 SUBUNIT  0
   31 H31        3.3454     3.5915    -3.8851 H          1 SUBUNIT  0
   32 H32        2.7692     2.6744    -2.5089 H          1 SUBUNIT  0
   33 H33        5.1380     1.9894    -4.3164 H          1 SUBUNIT  0
   34 H34        5.2028     2.4195    -2.6290 H          1 SUBUNIT  0
   35 H35        5.4723    -0.0390    -2.9682 H          1 SUBUNIT  0
   36 H36        4.0653     0.3263    -1.9950 H          1 SUBUNIT  0
   37 H37        4.0723    -0.2950    -4.9856 H          1 SUBUNIT  0
   38 H38        1.6302    -0.1285    -4.9429 H          1 SUBUNIT  0
   39 H39        1.6204     0.1810    -3.2185 H          1 SUBUNIT  0
   40 H40        4.3833    -2.1371    -3.5531 H          1 SUBUNIT  0
   41 H41        3.0043    -1.7588    -2.6926 H          1 SUBUNIT  0
   42 H42       -0.2035     0.7749    -4.0519 H          1 SUBUNIT  0
   43 H43       -1.6162     1.7590    -4.4239 H          1 SUBUNIT  0
   44 H44        0.3865     5.6708    -1.8059 H          1 SUBUNIT  0
   45 H45        0.0742     4.4014    -3.9057 H          1 SUBUNIT  0
   46 H46        0.1229     4.5490     0.3858 H          1 SUBUNIT  0
   47 H47       -0.4574     2.1541     0.4991 H          1 SUBUNIT  0
   48 H48       -0.5107     7.3658   -10.1806 H          1 SUBUNIT  0
   49 H49        0.6717     6.2202    -8.3290 H          1 SUBUNIT  0
   50 H50       -2.3130     6.1917   -11.4251 H          1 SUBUNIT  0
   51 H51       -1.7573     2.7090    -8.9626 H          1 SUBUNIT  0
   52 H52       -2.9342     3.8631   -10.8130 H          1 SUBUNIT  0
   53 H53        3.0263     3.4510    -8.9574 H          1 SUBUNIT  0
   54 H54        1.8385     4.7959    -9.1341 H          1 SUBUNIT  0
   55 H55        3.1811     4.9218    -7.9996 H          1 SUBUNIT  0
@<TRIPOS>BOND
    1     1     5 2
    2     1    24 1
    3     2     3 1
    4     2    15 1
    5     3     1 1
    6     3    14 2
    7     4     2 1
    8     4     7 1
    9     5     6 1
   10     5    30 1
   11     6     4 2
   12     7     8 1
   13     8     9 1
   14     8    31 1
   15     8    32 1
   16     9    10 1
   17     9    33 1
   18     9    34 1
   19    10    11 1
   20    10    35 1
   21    10    36 1
   22    11    12 1
   23    11    13 1
   24    11    37 1
   25    12     7 1
   26    12    38 1
   27    12    39 1
   28    13    40 1
   29    13    41 1
   30    15    16 1
   31    15    42 1
   32    15    43 1
   33    16    20 2
   34    17    18 2
   35    17    44 1
   36    18    16 1
   37    18    45 1
   38    19    17 1
   39    19    46 1
   40    20    21 1
   41    20    22 1
   42    21    19 2
   43    21    47 1
   44    22    23 3
   45    24    28 2
   46    25    26 2
   47    25    48 1
   48    26    24 1
   49    26    49 1
   50    27    25 1
   51    27    50 1
   52    28    29 1
   53    28    51 1
   54    29    27 2
   55    29    52 1
   56    30    53 1
   57    30    54 1
   58    30    55 1
@<TRIPOS>SUBSTRUCTURE
1   ****   1
@<SCITEGIC>MOL_PROPERTY
AbsoluteEnergy
SciTegic.value.StringValue
101.576

@<SCITEGIC>MOL_PROPERTY
Activ
SciTegic.value.StringValue
540

@<SCITEGIC>MOL_PROPERTY
Angle Energy
SciTegic.value.StringValue
7.58025979995728

@<SCITEGIC>MOL_PROPERTY
Bond Energy
SciTegic.value.StringValue
2.91050004959106

@<SCITEGIC>MOL_PROPERTY
CHARMm Energy
SciTegic.value.StringValue
39.8384819030762

@<SCITEGIC>MOL_PROPERTY
Clean Energy
SciTegic.value.StringValue
45.4877548217773

@<SCITEGIC>MOL_PROPERTY
ConfNumber
SciTegic.value.StringValue
4

@<SCITEGIC>MOL_PROPERTY
Dihedral Energy
SciTegic.value.StringValue
20.7958507537842

@<SCITEGIC>MOL_PROPERTY
Electrostatic Energy
SciTegic.value.StringValue
5.16390991210938

@<SCITEGIC>MOL_PROPERTY
Estimate
SciTegic.value.StringValue
138.397

@<SCITEGIC>MOL_PROPERTY
FitValue
SciTegic.value.StringValue
4.37027

@<SCITEGIC>MOL_PROPERTY
Forcefield
SciTegic.value.StringValue
CHARMm

@<SCITEGIC>MOL_PROPERTY
ForcefieldBase
SciTegic.value.StringValue
CHARMm

@<SCITEGIC>MOL_PROPERTY
ForcefieldFFML
SciTegic.value.StringValue
<?xml version="1.0" encoding="UTF-8"?>
<!DOCTYPE ffml SYSTEM "Ffml.dtd">
<ffml version="1.0">
<forcefield name="CHARMm" derivedFrom="CHARMm" base="CHARMm">
<atomTypes>
</atomTypes>
<parameters>
</parameters>
</forcefield>
</ffml>

@<SCITEGIC>MOL_PROPERTY
HBA_1
SciTegic.value.StringValue
0

@<SCITEGIC>MOL_PROPERTY
HBA_lipid_2
SciTegic.value.StringValue
1

@<SCITEGIC>MOL_PROPERTY
HBD_3
SciTegic.value.StringValue
1

@<SCITEGIC>MOL_PROPERTY
HYDROPHOBIC_4
SciTegic.value.StringValue
1

@<SCITEGIC>MOL_PROPERTY
Hydrogen Bond Energy
SciTegic.value.StringValue
0

@<SCITEGIC>MOL_PROPERTY
Improper Energy
SciTegic.value.StringValue
0.765439987182617

@<SCITEGIC>MOL_PROPERTY
Initial Potential Energy
SciTegic.value.StringValue
62.07421875

@<SCITEGIC>MOL_PROPERTY
Initial RMS Gradient
SciTegic.value.StringValue
13.0037899017334

@<SCITEGIC>MOL_PROPERTY
MapNumber
SciTegic.value.StringValue
1

@<SCITEGIC>MOL_PROPERTY
MappedAtoms
SciTegic.value.StringValue
23,-0.952306,-1.33628,-1.01366,1.6,HBA_lipid_2.11
23,-2.56469,-3.33972,-2.58234,2.2,HBA_lipid_2.21
13,2.83918,-1.57564,-3.69518,1.6,HBD_3.11
13,1.77899,-4.09592,-4.92975,2.2,HBD_3.21
9,4.6413,2.55674,-3.54946,1.6,HYDROPHOBIC_4.11

@<SCITEGIC>MOL_PROPERTY
MappedFeatures
SciTegic.value.StringValue
HBA_lipid_2,HBD_3,HYDROPHOBIC_4

@<SCITEGIC>MOL_PROPERTY
MappedLocations
SciTegic.value.StringValue
HBA_lipid_2.11,HBA_lipid_2.21,HBD_3.11,HBD_3.21,HYDROPHOBIC_4.11

@<SCITEGIC>MOL_PROPERTY
MappingID
SciTegic.value.StringValue
1

@<SCITEGIC>MOL_PROPERTY
Minimization Criteria
SciTegic.value.StringValue
CONJUG> Minimization exiting with gradient tolerance ( 0.0100000) satisfied.

@<SCITEGIC>MOL_PROPERTY
PartialChargeMethod
SciTegic.value.StringValue
MomanyRone

@<SCITEGIC>MOL_PROPERTY
Pharmprint
SciTegic.value.StringValue
'0111'

@<SCITEGIC>MOL_PROPERTY
Pharmtype
SciTegic.value.StringValue
3

@<SCITEGIC>MOL_PROPERTY
Potential Energy
SciTegic.value.StringValue
39.8384819030762

@<SCITEGIC>MOL_PROPERTY
RMS Gradient
SciTegic.value.StringValue
0.00972000043839216

@<SCITEGIC>MOL_PROPERTY
RelativeEnergy
SciTegic.value.StringValue
5.51326

@<SCITEGIC>MOL_PROPERTY
Solvation Free Energy
SciTegic.value.StringValue
0

@<SCITEGIC>MOL_PROPERTY
Uncert
SciTegic.value.StringValue
1.5

@<SCITEGIC>MOL_PROPERTY
Urey-Bradley Energy
SciTegic.value.StringValue
0

@<SCITEGIC>MOL_PROPERTY
UseResidueTemplateCharge
SciTegic.value.StringValue
True

@<SCITEGIC>MOL_PROPERTY
Van der Waals Energy
SciTegic.value.StringValue
2.62252998352051

@<SCITEGIC>MOL_PROPERTY
Error
SciTegic.value.StringValue
-3.90181868104077

@<SCITEGIC>MOL_PROPERTY
logActiv
SciTegic.value.StringValue
2.73239375982297

@<SCITEGIC>MOL_PROPERTY
logEstimate
SciTegic.value.StringValue
2.14112667612098

@<SCITEGIC>ATOM_PROPERTY
Formal Charge
SciTegic.value.StringValue
1 0
2 0
3 0
4 0
5 0
6 0
7 0
8 0
9 0
10 0
11 0
12 0
13 0
14 0
15 0
16 0
17 0
18 0
19 0
20 0
21 0
22 0
23 0
24 0
25 0
26 0
27 0
28 0
29 0
30 0
31 0
32 0
33 0
34 0
35 0
36 0
37 0
38 0
39 0
40 0
41 0
42 0
43 0
44 0
45 0
46 0
47 0
48 0
49 0
50 0
51 0
52 0
53 0
54 0
55 0

@<SCITEGIC>ATOM_PROPERTY
pdb_tempFactor
SciTegic.value.DoubleValue
1 0
2 0
3 0
4 0
5 0
6 0
7 0
8 0
9 0
10 0
11 0
12 0
13 0
14 0
15 0
16 0
17 0
18 0
19 0
20 0
21 0
22 0
23 0
24 0
25 0
26 0
27 0
28 0
29 0
30 0
31 0
32 0
33 0
34 0
35 0
36 0
37 0
38 0
39 0
40 0
41 0
42 0
43 0
44 0
45 0
46 0
47 0
48 0
49 0
50 0
51 0
52 0
53 0
54 0
55 0

@<SCITEGIC>ATOM_PROPERTY
pdb_occupancy
SciTegic.value.DoubleValue
1 1
2 1
3 1
4 1
5 1
6 1
7 1
8 1
9 1
10 1
11 1
12 1
13 1
14 1
15 1
16 1
17 1
18 1
19 1
20 1
21 1
22 1
23 1
24 1
25 1
26 1
27 1
28 1
29 1
30 1
31 1
32 1
33 1
34 1
35 1
36 1
37 1
38 1
39 1
40 1
41 1
42 1
43 1
44 1
45 1
46 1
47 1
48 1
49 1
50 1
51 1
52 1
53 1
54 1
55 1

@<TRIPOS>MOLECULE
dpp4_26
82  86  1  0  0
SMALL
FORMAL_CHARGES
@<TRIPOS>ATOM
    1 N1        -5.0806    -2.8869     1.7488 N.am       1 SUBUNIT  0
    2 C2        -2.8740    -2.0287     1.1930 C.2        1 SUBUNIT  0
    3 C3        -3.9138    -2.2994     2.2054 C.2        1 SUBUNIT  0
    4 C4        -3.0408    -2.3346    -0.1324 C.2        1 SUBUNIT  0
    5 C5        -5.2685    -3.2076     0.3976 C.2        1 SUBUNIT  0
    6 N6        -4.3078    -2.9666    -0.5959 N.am       1 SUBUNIT  0
    7 N7        -1.6408    -1.4772     1.2951 N.pl3      1 SUBUNIT  0
    8 N8        -1.9868    -2.0097    -0.8887 N.2        1 SUBUNIT  0
    9 C9        -1.1066    -1.4684     0.0169 C.2        1 SUBUNIT  0
   10 N10        0.2243    -0.9519    -0.3397 N.pl3      1 SUBUNIT  0
   11 C11        1.1225    -1.7151    -1.2436 C.3        1 SUBUNIT  0
   12 C12        1.7000    -0.8112    -2.3526 C.3        1 SUBUNIT  0
   13 C13        2.3232     0.4714    -1.7753 C.3        1 SUBUNIT  0
   14 C14        1.2954     1.2276    -0.9193 C.3        1 SUBUNIT  0
   15 C15        0.7069     0.3449     0.1950 C.3        1 SUBUNIT  0
   16 N16        2.6891    -1.5443    -3.1334 N.3        1 SUBUNIT  0
   17 C17       -0.9993    -0.9856     2.5264 C.3        1 SUBUNIT  0
   18 C18        0.2070    -1.7493     2.8286 C.1        1 SUBUNIT  0
   19 C19        1.1907    -2.3725     3.0749 C.1        1 SUBUNIT  0
   20 C20        2.3977    -3.1364     3.3778 C.3        1 SUBUNIT  0
   21 O21       -3.7472    -2.0218     3.3710 O.2        1 SUBUNIT  0
   22 O22       -6.3140    -3.7206     0.0673 O.2        1 SUBUNIT  0
   23 C23       -6.1546    -3.1811     2.7186 C.3        1 SUBUNIT  0
   24 C24       -7.1464    -2.0207     2.8072 C.3        1 SUBUNIT  0
   25 C25       -8.3268    -2.3217     3.7311 C.3        1 SUBUNIT  0
   26 N26       -7.8539    -2.6657     5.0691 N.3        1 SUBUNIT  0
   27 C27       -8.8615    -3.3964     5.8483 C.3        1 SUBUNIT  0
   28 C28      -10.0273    -2.4836     6.2703 C.3        1 SUBUNIT  0
   29 C29       -9.5283    -1.2410     7.0264 C.3        1 SUBUNIT  0
   30 C30       -8.4366    -0.5304     6.2108 C.3        1 SUBUNIT  0
   31 C31       -7.3187    -1.5026     5.7901 C.3        1 SUBUNIT  0
   32 C32       -4.5378    -3.3163    -2.0109 C.3        1 SUBUNIT  0
   33 C33      -10.6636    -0.3069     7.3657 C.2        1 SUBUNIT  0
   34 N34      -10.4231     0.7351     8.2145 N.am       1 SUBUNIT  0
   35 C35      -11.4094     1.6493     8.4734 C.2        1 SUBUNIT  0
   36 O36      -11.7657    -0.4718     6.8980 O.2        1 SUBUNIT  0
   37 C37      -12.5774     3.1113    10.0397 C.2        1 SUBUNIT  0
   38 C38      -11.5642     2.1733     9.7721 C.2        1 SUBUNIT  0
   39 C39      -13.4336     3.5239     9.0040 C.2        1 SUBUNIT  0
   40 C40      -12.2716     2.0683     7.4408 C.2        1 SUBUNIT  0
   41 C41      -13.2864     3.0074     7.7044 C.2        1 SUBUNIT  0
   42 C42      -14.4708     4.4832     9.2760 C.1        1 SUBUNIT  0
   43 N43      -15.3072     5.2573     9.4951 N.1        1 SUBUNIT  0
   44 H44        0.5882    -2.5591    -1.6841 H          1 SUBUNIT  0
   45 H45        1.9277    -2.1339    -0.6393 H          1 SUBUNIT  0
   46 H46        0.8901    -0.5247    -3.0242 H          1 SUBUNIT  0
   47 H47        2.6812     1.1179    -2.5782 H          1 SUBUNIT  0
   48 H48        3.1898     0.2224    -1.1612 H          1 SUBUNIT  0
   49 H49        0.4896     1.5830    -1.5636 H          1 SUBUNIT  0
   50 H50        1.7544     2.1155    -0.4853 H          1 SUBUNIT  0
   51 H51       -0.1009     0.8747     0.7029 H          1 SUBUNIT  0
   52 H52        1.4706     0.1409     0.9456 H          1 SUBUNIT  0
   53 H53        3.0266    -0.9278    -3.8857 H          1 SUBUNIT  0
   54 H54        3.4834    -1.7682    -2.5178 H          1 SUBUNIT  0
   55 H55       -0.7443     0.0676     2.4077 H          1 SUBUNIT  0
   56 H56       -1.6989    -1.0670     3.3581 H          1 SUBUNIT  0
   57 H57        2.1334    -4.1805     3.5498 H          1 SUBUNIT  0
   58 H58        3.1191    -3.0118     2.5697 H          1 SUBUNIT  0
   59 H59        2.8517    -2.7523     4.2912 H          1 SUBUNIT  0
   60 H60       -5.7116    -3.3842     3.6938 H          1 SUBUNIT  0
   61 H61       -6.6628    -4.1001     2.4239 H          1 SUBUNIT  0
   62 H62       -7.4967    -1.7366     1.8150 H          1 SUBUNIT  0
   63 H63       -6.6413    -1.1049     3.1136 H          1 SUBUNIT  0
   64 H64       -8.9268    -3.1411     3.3360 H          1 SUBUNIT  0
   65 H65       -8.9966    -1.4646     3.7919 H          1 SUBUNIT  0
   66 H66       -8.3842    -3.8176     6.7340 H          1 SUBUNIT  0
   67 H67       -9.2324    -4.2429     5.2678 H          1 SUBUNIT  0
   68 H68      -10.7254    -3.0473     6.8918 H          1 SUBUNIT  0
   69 H69      -10.5862    -2.1794     5.3842 H          1 SUBUNIT  0
   70 H70       -9.0853    -1.5738     7.9659 H          1 SUBUNIT  0
   71 H71       -8.8750    -0.0776     5.3199 H          1 SUBUNIT  0
   72 H72       -8.0079     0.2890     6.7900 H          1 SUBUNIT  0
   73 H73       -6.5848    -0.9905     5.1669 H          1 SUBUNIT  0
   74 H74       -6.7826    -1.8523     6.6733 H          1 SUBUNIT  0
   75 H75       -3.7123    -3.0766    -2.6818 H          1 SUBUNIT  0
   76 H76       -5.4228    -2.7922    -2.3712 H          1 SUBUNIT  0
   77 H77       -4.7304    -4.3865    -2.0889 H          1 SUBUNIT  0
   78 H78       -9.5265     0.8310     8.6477 H          1 SUBUNIT  0
   79 H79      -12.6838     3.5054    11.0406 H          1 SUBUNIT  0
   80 H80      -10.9129     1.8650    10.5780 H          1 SUBUNIT  0
   81 H81      -12.1705     1.6798     6.4370 H          1 SUBUNIT  0
   82 H82      -13.9405     3.3193     6.9030 H          1 SUBUNIT  0
@<TRIPOS>BOND
    1     1     5 1
    2     1    23 1
    3     2     3 1
    4     2     7 1
    5     3     1 1
    6     3    21 2
    7     4     2 2
    8     4     8 1
    9     5     6 1
   10     5    22 2
   11     6     4 1
   12     6    32 1
   13     7    17 1
   14     8     9 2
   15     9     7 1
   16     9    10 1
   17    10    11 1
   18    11    12 1
   19    11    44 1
   20    11    45 1
   21    12    13 1
   22    12    16 1
   23    12    46 1
   24    13    14 1
   25    13    47 1
   26    13    48 1
   27    14    15 1
   28    14    49 1
   29    14    50 1
   30    15    10 1
   31    15    51 1
   32    15    52 1
   33    16    53 1
   34    16    54 1
   35    17    18 1
   36    17    55 1
   37    17    56 1
   38    18    19 3
   39    19    20 1
   40    20    57 1
   41    20    58 1
   42    20    59 1
   43    23    24 1
   44    23    60 1
   45    23    61 1
   46    24    25 1
   47    24    62 1
   48    24    63 1
   49    25    26 1
   50    25    64 1
   51    25    65 1
   52    26    27 1
   53    27    28 1
   54    27    66 1
   55    27    67 1
   56    28    29 1
   57    28    68 1
   58    28    69 1
   59    29    30 1
   60    29    33 1
   61    29    70 1
   62    30    31 1
   63    30    71 1
   64    30    72 1
   65    31    26 1
   66    31    73 1
   67    31    74 1
   68    32    75 1
   69    32    76 1
   70    32    77 1
   71    33    34 1
   72    33    36 2
   73    34    35 1
   74    34    78 1
   75    35    40 2
   76    37    38 2
   77    37    79 1
   78    38    35 1
   79    38    80 1
   80    39    37 1
   81    39    42 1
   82    40    41 1
   83    40    81 1
   84    41    39 2
   85    41    82 1
   86    42    43 3
@<TRIPOS>SUBSTRUCTURE
1   ****   1
@<SCITEGIC>MOL_PROPERTY
AbsoluteEnergy
SciTegic.value.StringValue
64.3753

@<SCITEGIC>MOL_PROPERTY
Activ
SciTegic.value.StringValue
800

@<SCITEGIC>MOL_PROPERTY
Angle Energy
SciTegic.value.StringValue
10.2150497436523

@<SCITEGIC>MOL_PROPERTY
Bond Energy
SciTegic.value.StringValue
1.69120001792908

@<SCITEGIC>MOL_PROPERTY
CHARMm Energy
SciTegic.value.StringValue
-8.37168025970459

@<SCITEGIC>MOL_PROPERTY
Clean Energy
SciTegic.value.StringValue
95.1442108154297

@<SCITEGIC>MOL_PROPERTY
ConfNumber
SciTegic.value.StringValue
1

@<SCITEGIC>MOL_PROPERTY
Dihedral Energy
SciTegic.value.StringValue
22.031400680542

@<SCITEGIC>MOL_PROPERTY
Electrostatic Energy
SciTegic.value.StringValue
-36.408821105957

@<SCITEGIC>MOL_PROPERTY
Estimate
SciTegic.value.StringValue
322.388

@<SCITEGIC>MOL_PROPERTY
FitValue
SciTegic.value.StringValue
4.00302

@<SCITEGIC>MOL_PROPERTY
Forcefield
SciTegic.value.StringValue
CHARMm

@<SCITEGIC>MOL_PROPERTY
ForcefieldBase
SciTegic.value.StringValue
CHARMm

@<SCITEGIC>MOL_PROPERTY
ForcefieldFFML
SciTegic.value.StringValue
<?xml version="1.0" encoding="UTF-8"?>
<!DOCTYPE ffml SYSTEM "Ffml.dtd">
<ffml version="1.0">
<forcefield name="CHARMm" derivedFrom="CHARMm" base="CHARMm">
<atomTypes>
</atomTypes>
<parameters>
<bond atom1="C5R" atom2="NX">
<quadratic
refValue="1.47"
forceConstant="390"/>
</bond>
<bond atom1="NX" atom2="CR56">
<quadratic
refValue="1.47"
forceConstant="390"/>
</bond>
<angle atom1="C" atom2="NX" atom3="CR56">
<quadratic
refValue="120"
forceConstant="60"/>
</angle>
<angle atom1="C5R" atom2="NX" atom3="CT">
<quadratic
refValue="120"
forceConstant="80"/>
</angle>
<angle atom1="CR56" atom2="C" atom3="NX">
<quadratic
refValue="117.5"
forceConstant="70"/>
</angle>
<angle atom1="CR56" atom2="CR56" atom3="NX">
<quadratic
refValue="126"
forceConstant="65"/>
</angle>
<angle atom1="CR56" atom2="NX" atom3="CT">
<quadratic
refValue="120"
forceConstant="80"/>
</angle>
<angle atom1="N5R" atom2="C5R" atom3="NX">
<quadratic
refValue="127"
forceConstant="70"/>
</angle>
<angle atom1="N5R" atom2="CR56" atom3="NX">
<quadratic
refValue="127"
forceConstant="70"/>
</angle>
<angle atom1="N5R" atom2="CT" atom3="CUY1">
<quadratic
refValue="110.845"
forceConstant="51"/>
</angle>
<torsion atom1="C" atom2="NX" atom3="CR56" atom4="CR56">
<multiplecos
v1="0"
v2="2.05"
v3="0"
v4="0"
v5="0"
v6="0"
gamma1="0"
gamma2="180"
gamma3="0"
gamma4="0"
gamma5="0"
gamma6="0"/>
</torsion>
<torsion atom1="C" atom2="NX" atom3="CR56" atom4="N5R">
<multiplecos
v1="0"
v2="2.05"
v3="0"
v4="0"
v5="0"
v6="0"
gamma1="0"
gamma2="180"
gamma3="0"
gamma4="0"
gamma5="0"
gamma6="0"/>
</torsion>
<torsion atom1="CT" atom2="NX" atom3="CR56" atom4="CR56">
<multiplecos
v1="0"
v2="2.05"
v3="0"
v4="0"
v5="0"
v6="0"
gamma1="0"
gamma2="180"
gamma3="0"
gamma4="0"
gamma5="0"
gamma6="0"/>
</torsion>
<torsion atom1="CT" atom2="NX" atom3="CR56" atom4="N5R">
<multiplecos
v1="0"
v2="2.05"
v3="0"
v4="0"
v5="0"
v6="0"
gamma1="0"
gamma2="180"
gamma3="0"
gamma4="0"
gamma5="0"
gamma6="0"/>
</torsion>
<improper atom1="NX" atom2="CT" atom3="CT" atom4="C5R">
<cos1
refValue="0"
forceConstant="40"
periodicity="0"/>
</improper>
</parameters>
</forcefield>
</ffml>

@<SCITEGIC>MOL_PROPERTY
HBA_1
SciTegic.value.StringValue
1

@<SCITEGIC>MOL_PROPERTY
HBA_lipid_2
SciTegic.value.StringValue
1

@<SCITEGIC>MOL_PROPERTY
HBD_3
SciTegic.value.StringValue
1

@<SCITEGIC>MOL_PROPERTY
HYDROPHOBIC_4
SciTegic.value.StringValue
0

@<SCITEGIC>MOL_PROPERTY
Hydrogen Bond Energy
SciTegic.value.StringValue
0

@<SCITEGIC>MOL_PROPERTY
Improper Energy
SciTegic.value.StringValue
0.184469997882843

@<SCITEGIC>MOL_PROPERTY
Initial Potential Energy
SciTegic.value.StringValue
15.420129776001

@<SCITEGIC>MOL_PROPERTY
Initial RMS Gradient
SciTegic.value.StringValue
12.426420211792

@<SCITEGIC>MOL_PROPERTY
MapNumber
SciTegic.value.StringValue
1

@<SCITEGIC>MOL_PROPERTY
MappedAtoms
SciTegic.value.StringValue
21,-4.32501,-1.84285,3.59478,1.6,HBA_1.11
21,-3.88514,-1.87991,6.56213,2.2,HBA_1.21
8,-0.952306,-1.33628,-1.01366,1.6,HBA_lipid_2.11
8,-2.56469,-3.33972,-2.58234,2.2,HBA_lipid_2.21
16,2.83918,-1.57564,-3.69518,1.6,HBD_3.11
16,1.77899,-4.09592,-4.92975,2.2,HBD_3.21

@<SCITEGIC>MOL_PROPERTY
MappedFeatures
SciTegic.value.StringValue
HBA_1,HBA_lipid_2,HBD_3

@<SCITEGIC>MOL_PROPERTY
MappedLocations
SciTegic.value.StringValue
HBA_1.11,HBA_1.21,HBA_lipid_2.11,HBA_lipid_2.21,HBD_3.11,HBD_3.21

@<SCITEGIC>MOL_PROPERTY
MappingID
SciTegic.value.StringValue
1

@<SCITEGIC>MOL_PROPERTY
Minimization Criteria
SciTegic.value.StringValue
CONJUG> Minimization exiting with gradient tolerance ( 0.0100000) satisfied.

@<SCITEGIC>MOL_PROPERTY
PartialChargeMethod
SciTegic.value.StringValue
MomanyRone

@<SCITEGIC>MOL_PROPERTY
Pharmprint
SciTegic.value.StringValue
'1110'

@<SCITEGIC>MOL_PROPERTY
Pharmtype
SciTegic.value.StringValue
3

@<SCITEGIC>MOL_PROPERTY
Potential Energy
SciTegic.value.StringValue
-8.37168025970459

@<SCITEGIC>MOL_PROPERTY
RMS Gradient
SciTegic.value.StringValue
0.00961000006645918

@<SCITEGIC>MOL_PROPERTY
RelativeEnergy
SciTegic.value.StringValue
0

@<SCITEGIC>MOL_PROPERTY
Solvation Free Energy
SciTegic.value.StringValue
0

@<SCITEGIC>MOL_PROPERTY
Uncert
SciTegic.value.StringValue
1.5

@<SCITEGIC>MOL_PROPERTY
Urey-Bradley Energy
SciTegic.value.StringValue
0

@<SCITEGIC>MOL_PROPERTY
UseResidueTemplateCharge
SciTegic.value.StringValue
True

@<SCITEGIC>MOL_PROPERTY
Van der Waals Energy
SciTegic.value.StringValue
-6.08499002456665

@<SCITEGIC>MOL_PROPERTY
Error
SciTegic.value.StringValue
-2.48148194101517

@<SCITEGIC>MOL_PROPERTY
logActiv
SciTegic.value.StringValue
2.90308998699194

@<SCITEGIC>MOL_PROPERTY
logEstimate
SciTegic.value.StringValue
2.50837886802519

@<SCITEGIC>ATOM_PROPERTY
Formal Charge
SciTegic.value.StringValue
1 0
2 0
3 0
4 0
5 0
6 0
7 0
8 0
9 0
10 0
11 0
12 0
13 0
14 0
15 0
16 0
17 0
18 0
19 0
20 0
21 0
22 0
23 0
24 0
25 0
26 0
27 0
28 0
29 0
30 0
31 0
32 0
33 0
34 0
35 0
36 0
37 0
38 0
39 0
40 0
41 0
42 0
43 0
44 0
45 0
46 0
47 0
48 0
49 0
50 0
51 0
52 0
53 0
54 0
55 0
56 0
57 0
58 0
59 0
60 0
61 0
62 0
63 0
64 0
65 0
66 0
67 0
68 0
69 0
70 0
71 0
72 0
73 0
74 0
75 0
76 0
77 0
78 0
79 0
80 0
81 0
82 0

@<SCITEGIC>ATOM_PROPERTY
pdb_tempFactor
SciTegic.value.DoubleValue
1 0
2 0
3 0
4 0
5 0
6 0
7 0
8 0
9 0
10 0
11 0
12 0
13 0
14 0
15 0
16 0
17 0
18 0
19 0
20 0
21 0
22 0
23 0
24 0
25 0
26 0
27 0
28 0
29 0
30 0
31 0
32 0
33 0
34 0
35 0
36 0
37 0
38 0
39 0
40 0
41 0
42 0
43 0
44 0
45 0
46 0
47 0
48 0
49 0
50 0
51 0
52 0
53 0
54 0
55 0
56 0
57 0
58 0
59 0
60 0
61 0
62 0
63 0
64 0
65 0
66 0
67 0
68 0
69 0
70 0
71 0
72 0
73 0
74 0
75 0
76 0
77 0
78 0
79 0
80 0
81 0
82 0

@<SCITEGIC>ATOM_PROPERTY
pdb_occupancy
SciTegic.value.DoubleValue
1 1
2 1
3 1
4 1
5 1
6 1
7 1
8 1
9 1
10 1
11 1
12 1
13 1
14 1
15 1
16 1
17 1
18 1
19 1
20 1
21 1
22 1
23 1
24 1
25 1
26 1
27 1
28 1
29 1
30 1
31 1
32 1
33 1
34 1
35 1
36 1
37 1
38 1
39 1
40 1
41 1
42 1
43 1
44 1
45 1
46 1
47 1
48 1
49 1
50 1
51 1
52 1
53 1
54 1
55 1
56 1
57 1
58 1
59 1
60 1
61 1
62 1
63 1
64 1
65 1
66 1
67 1
68 1
69 1
70 1
71 1
72 1
73 1
74 1
75 1
76 1
77 1
78 1
79 1
80 1
81 1
82 1

@<TRIPOS>MOLECULE
dpp4_28
42  45  1  0  0
SMALL
FORMAL_CHARGES
@<TRIPOS>ATOM
    1 C1         2.1934     0.9255    -2.1859 C.3        1 SUBUNIT  0
    2 C2         1.4864     1.8062    -1.1404 C.3        1 SUBUNIT  0
    3 C3         0.1451     1.2820    -0.6656 C.2        1 SUBUNIT  0
    4 N4        -0.5216     0.2864    -1.3565 N.am       1 SUBUNIT  0
    5 C5         0.0495    -0.3483    -2.5769 C.3        1 SUBUNIT  0
    6 C6         1.1732     0.4667    -3.2437 C.3        1 SUBUNIT  0
    7 C7         3.3573     1.6395    -2.7868 C.2        1 SUBUNIT  0
    8 C8         5.7627     1.9007    -3.0899 C.2        1 SUBUNIT  0
    9 C9         4.6762     1.2197    -2.5139 C.2        1 SUBUNIT  0
   10 C10        5.5369     3.0008    -3.9339 C.2        1 SUBUNIT  0
   11 C11        3.1350     2.7418    -3.6306 C.2        1 SUBUNIT  0
   12 C12        4.2244     3.4244    -4.2049 C.2        1 SUBUNIT  0
   13 O13       -0.3364     1.7590     0.3372 O.2        1 SUBUNIT  0
   14 C14        1.8189    -0.3589    -4.3676 C.3        1 SUBUNIT  0
   15 N15        2.4527    -1.5486    -3.8250 N.3        1 SUBUNIT  0
   16 C16       -1.7437    -0.1545    -0.9182 C.2        1 SUBUNIT  0
   17 F17        4.9009     0.1770    -1.7163 F          1 SUBUNIT  0
   18 F18        4.0129     4.4673    -5.0034 F          1 SUBUNIT  0
   19 N19       -3.9633     0.3302     0.1105 N.pl3      1 SUBUNIT  0
   20 C20       -2.7532     0.7656    -0.3221 C.2        1 SUBUNIT  0
   21 C21       -4.2414    -1.0701    -0.0276 C.2        1 SUBUNIT  0
   22 N22       -2.0572    -1.4112    -1.0140 N.2        1 SUBUNIT  0
   23 C23       -3.2956    -1.8848    -0.5759 C.2        1 SUBUNIT  0
   24 N24       -2.7765     2.0936    -0.0704 N.2        1 SUBUNIT  0
   25 C25       -4.7462     1.3219     0.6226 C.2        1 SUBUNIT  0
   26 N26       -3.9558     2.4151     0.4881 N.2        1 SUBUNIT  0
   27 H27        2.5888     0.0398    -1.6827 H          1 SUBUNIT  0
   28 H28        1.3154     2.8035    -1.5505 H          1 SUBUNIT  0
   29 H29        2.1373     1.9462    -0.2755 H          1 SUBUNIT  0
   30 H30        0.4314    -1.3308    -2.2927 H          1 SUBUNIT  0
   31 H31       -0.7464    -0.5248    -3.3013 H          1 SUBUNIT  0
   32 H32        0.7259     1.3492    -3.7010 H          1 SUBUNIT  0
   33 H33        6.7737     1.5795    -2.8839 H          1 SUBUNIT  0
   34 H34        6.3768     3.5217    -4.3718 H          1 SUBUNIT  0
   35 H35        2.1264     3.0682    -3.8408 H          1 SUBUNIT  0
   36 H36        1.0742    -0.6481    -5.1092 H          1 SUBUNIT  0
   37 H37        2.5590     0.2345    -4.9045 H          1 SUBUNIT  0
   38 H38        2.7210    -2.1569    -4.6134 H          1 SUBUNIT  0
   39 H39        3.3102    -1.2620    -3.3330 H          1 SUBUNIT  0
   40 H40       -5.1814    -1.5010     0.2904 H          1 SUBUNIT  0
   41 H41       -3.5391    -2.9330    -0.6653 H          1 SUBUNIT  0
   42 H42       -5.7455     1.2576     1.0331 H          1 SUBUNIT  0
@<TRIPOS>BOND
    1     1     2 1
    2     1     6 1
    3     1     7 1
    4     1    27 1
    5     2     3 1
    6     2    28 1
    7     2    29 1
    8     3     4 1
    9     3    13 2
   10     4     5 1
   11     4    16 1
   12     5     6 1
   13     5    30 1
   14     5    31 1
   15     6    14 1
   16     6    32 1
   17     7    11 2
   18     8     9 2
   19     8    33 1
   20     9     7 1
   21     9    17 1
   22    10     8 1
   23    10    34 1
   24    11    12 1
   25    11    35 1
   26    12    10 2
   27    12    18 1
   28    14    15 1
   29    14    36 1
   30    14    37 1
   31    15    38 1
   32    15    39 1
   33    16    22 2
   34    19    20 1
   35    19    25 1
   36    20    16 1
   37    20    24 2
   38    21    19 1
   39    21    40 1
   40    22    23 1
   41    23    21 2
   42    23    41 1
   43    25    26 2
   44    25    42 1
   45    26    24 1
@<TRIPOS>SUBSTRUCTURE
1   ****   1
@<SCITEGIC>MOL_PROPERTY
AbsoluteEnergy
SciTegic.value.StringValue
87.7125

@<SCITEGIC>MOL_PROPERTY
Activ
SciTegic.value.StringValue
1023

@<SCITEGIC>MOL_PROPERTY
Angle Energy
SciTegic.value.StringValue
19.369779586792

@<SCITEGIC>MOL_PROPERTY
Bond Energy
SciTegic.value.StringValue
2.84447002410889

@<SCITEGIC>MOL_PROPERTY
CHARMm Energy
SciTegic.value.StringValue
36.8474617004395

@<SCITEGIC>MOL_PROPERTY
Clean Energy
SciTegic.value.StringValue
34.7211418151855

@<SCITEGIC>MOL_PROPERTY
ConfNumber
SciTegic.value.StringValue
18

@<SCITEGIC>MOL_PROPERTY
Dihedral Energy
SciTegic.value.StringValue
6.2818398475647

@<SCITEGIC>MOL_PROPERTY
Electrostatic Energy
SciTegic.value.StringValue
7.60615015029907

@<SCITEGIC>MOL_PROPERTY
Estimate
SciTegic.value.StringValue
402.378

@<SCITEGIC>MOL_PROPERTY
FitValue
SciTegic.value.StringValue
3.90677

@<SCITEGIC>MOL_PROPERTY
Forcefield
SciTegic.value.StringValue
CHARMm

@<SCITEGIC>MOL_PROPERTY
ForcefieldBase
SciTegic.value.StringValue
CHARMm

@<SCITEGIC>MOL_PROPERTY
ForcefieldFFML
SciTegic.value.StringValue
<?xml version="1.0" encoding="UTF-8"?>
<!DOCTYPE ffml SYSTEM "Ffml.dtd">
<ffml version="1.0">
<forcefield name="CHARMm" derivedFrom="CHARMm" base="CHARMm">
<atomTypes>
</atomTypes>
<parameters>
<bond atom1="NX" atom2="C6R">
<quadratic
refValue="1.355"
forceConstant="390"/>
</bond>
<angle atom1="NX" atom2="C6R" atom3="CR56">
<quadratic
refValue="120.583"
forceConstant="67.5"/>
</angle>
<angle atom1="NX" atom2="C6R" atom3="N6R">
<quadratic
refValue="119.8"
forceConstant="70"/>
</angle>
</parameters>
</forcefield>
</ffml>

@<SCITEGIC>MOL_PROPERTY
HBA_1
SciTegic.value.StringValue
0

@<SCITEGIC>MOL_PROPERTY
HBA_lipid_2
SciTegic.value.StringValue
1

@<SCITEGIC>MOL_PROPERTY
HBD_3
SciTegic.value.StringValue
1

@<SCITEGIC>MOL_PROPERTY
HYDROPHOBIC_4
SciTegic.value.StringValue
1

@<SCITEGIC>MOL_PROPERTY
Hydrogen Bond Energy
SciTegic.value.StringValue
0

@<SCITEGIC>MOL_PROPERTY
Improper Energy
SciTegic.value.StringValue
0.0537599995732307

@<SCITEGIC>MOL_PROPERTY
Initial Potential Energy
SciTegic.value.StringValue
75.5047225952148

@<SCITEGIC>MOL_PROPERTY
Initial RMS Gradient
SciTegic.value.StringValue
25.402530670166

@<SCITEGIC>MOL_PROPERTY
MapNumber
SciTegic.value.StringValue
1

@<SCITEGIC>MOL_PROPERTY
MappedAtoms
SciTegic.value.StringValue
22,-0.952306,-1.33628,-1.01366,1.6,HBA_lipid_2.11
22,-2.56469,-3.33972,-2.58234,2.2,HBA_lipid_2.21
15,2.83918,-1.57564,-3.69518,1.6,HBD_3.11
15,1.77899,-4.09592,-4.92975,2.2,HBD_3.21
10,4.6413,2.55674,-3.54946,1.6,HYDROPHOBIC_4.11

@<SCITEGIC>MOL_PROPERTY
MappedFeatures
SciTegic.value.StringValue
HBA_lipid_2,HBD_3,HYDROPHOBIC_4

@<SCITEGIC>MOL_PROPERTY
MappedLocations
SciTegic.value.StringValue
HBA_lipid_2.11,HBA_lipid_2.21,HBD_3.11,HBD_3.21,HYDROPHOBIC_4.11

@<SCITEGIC>MOL_PROPERTY
MappingID
SciTegic.value.StringValue
1

@<SCITEGIC>MOL_PROPERTY
Minimization Criteria
SciTegic.value.StringValue
CONJUG> Minimization exiting with gradient tolerance ( 0.0100000) satisfied.

@<SCITEGIC>MOL_PROPERTY
PartialChargeMethod
SciTegic.value.StringValue
MomanyRone

@<SCITEGIC>MOL_PROPERTY
Pharmprint
SciTegic.value.StringValue
'0111'

@<SCITEGIC>MOL_PROPERTY
Pharmtype
SciTegic.value.StringValue
3

@<SCITEGIC>MOL_PROPERTY
Potential Energy
SciTegic.value.StringValue
36.8474617004395

@<SCITEGIC>MOL_PROPERTY
RMS Gradient
SciTegic.value.StringValue
0.00999999977648258

@<SCITEGIC>MOL_PROPERTY
RelativeEnergy
SciTegic.value.StringValue
9.41932

@<SCITEGIC>MOL_PROPERTY
Solvation Free Energy
SciTegic.value.StringValue
0

@<SCITEGIC>MOL_PROPERTY
Uncert
SciTegic.value.StringValue
1.5

@<SCITEGIC>MOL_PROPERTY
Urey-Bradley Energy
SciTegic.value.StringValue
0

@<SCITEGIC>MOL_PROPERTY
UseResidueTemplateCharge
SciTegic.value.StringValue
True

@<SCITEGIC>MOL_PROPERTY
Van der Waals Energy
SciTegic.value.StringValue
0.691460013389587

@<SCITEGIC>MOL_PROPERTY
Error
SciTegic.value.StringValue
-2.54238551809493

@<SCITEGIC>MOL_PROPERTY
logActiv
SciTegic.value.StringValue
3.00987563371216

@<SCITEGIC>MOL_PROPERTY
logEstimate
SciTegic.value.StringValue
2.60463422766469

@<SCITEGIC>ATOM_PROPERTY
Formal Charge
SciTegic.value.StringValue
1 0
2 0
3 0
4 0
5 0
6 0
7 0
8 0
9 0
10 0
11 0
12 0
13 0
14 0
15 0
16 0
17 0
18 0
19 0
20 0
21 0
22 0
23 0
24 0
25 0
26 0
27 0
28 0
29 0
30 0
31 0
32 0
33 0
34 0
35 0
36 0
37 0
38 0
39 0
40 0
41 0
42 0

@<SCITEGIC>ATOM_PROPERTY
pdb_tempFactor
SciTegic.value.DoubleValue
1 0
2 0
3 0
4 0
5 0
6 0
7 0
8 0
9 0
10 0
11 0
12 0
13 0
14 0
15 0
16 0
17 0
18 0
19 0
20 0
21 0
22 0
23 0
24 0
25 0
26 0
27 0
28 0
29 0
30 0
31 0
32 0
33 0
34 0
35 0
36 0
37 0
38 0
39 0
40 0
41 0
42 0

@<SCITEGIC>ATOM_PROPERTY
pdb_occupancy
SciTegic.value.DoubleValue
1 1
2 1
3 1
4 1
5 1
6 1
7 1
8 1
9 1
10 1
11 1
12 1
13 1
14 1
15 1
16 1
17 1
18 1
19 1
20 1
21 1
22 1
23 1
24 1
25 1
26 1
27 1
28 1
29 1
30 1
31 1
32 1
33 1
34 1
35 1
36 1
37 1
38 1
39 1
40 1
41 1
42 1

@<TRIPOS>MOLECULE
dpp4_22
38  41  1  0  0
SMALL
FORMAL_CHARGES
@<TRIPOS>ATOM
    1 C1         4.4460     3.3185    -3.3382 C.2        1 SUBUNIT  0
    2 C2         4.3325     1.0167    -2.5494 C.2        1 SUBUNIT  0
    3 C3         4.0730     2.3856    -2.3553 C.2        1 SUBUNIT  0
    4 C4         4.9612     0.5788    -3.7295 C.2        1 SUBUNIT  0
    5 C5         5.0765     2.8814    -4.5178 C.2        1 SUBUNIT  0
    6 C6         5.3329     1.5132    -4.7139 C.2        1 SUBUNIT  0
    7 C7         5.2301    -0.8735    -3.9253 C.3        1 SUBUNIT  0
    8 O8         6.5413    -1.1581    -3.4239 O.3        1 SUBUNIT  0
    9 C9         6.9504    -2.4293    -3.2186 C.2        1 SUBUNIT  0
   10 C10        6.0391    -3.5270    -3.2274 C.2        1 SUBUNIT  0
   11 C11        4.5865    -3.2596    -3.4318 C.3        1 SUBUNIT  0
   12 C12        4.2016    -1.7824    -3.2226 C.3        1 SUBUNIT  0
   13 C13        6.5407    -4.8528    -3.0425 C.2        1 SUBUNIT  0
   14 C14        7.9373    -5.0546    -2.8038 C.2        1 SUBUNIT  0
   15 C15        8.3267    -2.6450    -2.9776 C.2        1 SUBUNIT  0
   16 C16        8.8214    -3.9510    -2.7687 C.2        1 SUBUNIT  0
   17 C17        5.6822    -5.9860    -3.0926 C.2        1 SUBUNIT  0
   18 C18        6.1961    -7.2889    -2.8898 C.2        1 SUBUNIT  0
   19 C19        8.4473    -6.3634    -2.6019 C.2        1 SUBUNIT  0
   20 C20        7.5762    -7.4751    -2.6433 C.2        1 SUBUNIT  0
   21 N21        2.8492    -1.5550    -3.7251 N.3        1 SUBUNIT  0
   22 F22        5.9279     1.1142    -5.8371 F          1 SUBUNIT  0
   23 F23        4.2059     4.6160    -3.1615 F          1 SUBUNIT  0
   24 F24        3.4749     2.7906    -1.2344 F          1 SUBUNIT  0
   25 Br25       5.0434    -8.7788    -2.9507 Br         1 SUBUNIT  0
   26 H26        7.9823    -8.4634    -2.4836 H          1 SUBUNIT  0
   27 H27        4.0458     0.3021    -1.7933 H          1 SUBUNIT  0
   28 H28        5.3631     3.5983    -5.2731 H          1 SUBUNIT  0
   29 H29        5.2333    -1.0790    -4.9966 H          1 SUBUNIT  0
   30 H30        3.9903    -3.8606    -2.7436 H          1 SUBUNIT  0
   31 H31        4.3314    -3.5802    -4.4429 H          1 SUBUNIT  0
   32 H32        4.2085    -1.5679    -2.1531 H          1 SUBUNIT  0
   33 H33        9.0088    -1.8080    -2.9573 H          1 SUBUNIT  0
   34 H34        9.8796    -4.0847    -2.5838 H          1 SUBUNIT  0
   35 H35        4.6237    -5.8710    -3.2848 H          1 SUBUNIT  0
   36 H36        9.5006    -6.5281    -2.4155 H          1 SUBUNIT  0
   37 H37        2.2012    -2.1442    -3.1837 H          1 SUBUNIT  0
   38 H38        2.6044    -0.5677    -3.5574 H          1 SUBUNIT  0
@<TRIPOS>BOND
    1     1     5 2
    2     1    23 1
    3     2     3 2
    4     2    27 1
    5     3     1 1
    6     3    24 1
    7     4     2 1
    8     4     7 1
    9     5     6 1
   10     5    28 1
   11     6     4 2
   12     6    22 1
   13     7     8 1
   14     7    29 1
   15     8     9 1
   16     9    10 2
   17     9    15 1
   18    10    11 1
   19    10    13 1
   20    11    12 1
   21    11    30 1
   22    11    31 1
   23    12     7 1
   24    12    21 1
   25    12    32 1
   26    13    17 2
   27    14    13 1
   28    14    19 2
   29    15    16 2
   30    15    33 1
   31    16    14 1
   32    16    34 1
   33    17    35 1
   34    18    17 1
   35    18    25 1
   36    19    20 1
   37    19    36 1
   38    20    18 2
   39    20    26 1
   40    21    37 1
   41    21    38 1
@<TRIPOS>SUBSTRUCTURE
1   ****   1
@<SCITEGIC>MOL_PROPERTY
AbsoluteEnergy
SciTegic.value.StringValue
43.5053

@<SCITEGIC>MOL_PROPERTY
Activ
SciTegic.value.StringValue
216.199996948242

@<SCITEGIC>MOL_PROPERTY
Angle Energy
SciTegic.value.StringValue
10.9543695449829

@<SCITEGIC>MOL_PROPERTY
Bond Energy
SciTegic.value.StringValue
1.42671000957489

@<SCITEGIC>MOL_PROPERTY
CHARMm Energy
SciTegic.value.StringValue
8.59416961669922

@<SCITEGIC>MOL_PROPERTY
Clean Energy
SciTegic.value.StringValue
3.66418099403381

@<SCITEGIC>MOL_PROPERTY
ConfNumber
SciTegic.value.StringValue
5

@<SCITEGIC>MOL_PROPERTY
Dihedral Energy
SciTegic.value.StringValue
2.35347008705139

@<SCITEGIC>MOL_PROPERTY
Electrostatic Energy
SciTegic.value.StringValue
-12.4091901779175

@<SCITEGIC>MOL_PROPERTY
Estimate
SciTegic.value.StringValue
434.603

@<SCITEGIC>MOL_PROPERTY
FitValue
SciTegic.value.StringValue
3.87331

@<SCITEGIC>MOL_PROPERTY
Forcefield
SciTegic.value.StringValue
CHARMm

@<SCITEGIC>MOL_PROPERTY
ForcefieldBase
SciTegic.value.StringValue
CHARMm

@<SCITEGIC>MOL_PROPERTY
ForcefieldFFML
SciTegic.value.StringValue
<?xml version="1.0" encoding="UTF-8"?>
<!DOCTYPE ffml SYSTEM "Ffml.dtd">
<ffml version="1.0">
<forcefield name="CHARMm" derivedFrom="CHARMm" base="CHARMm">
<atomTypes>
</atomTypes>
<parameters>
</parameters>
</forcefield>
</ffml>

@<SCITEGIC>MOL_PROPERTY
HBA_1
SciTegic.value.StringValue
0

@<SCITEGIC>MOL_PROPERTY
HBA_lipid_2
SciTegic.value.StringValue
0

@<SCITEGIC>MOL_PROPERTY
HBD_3
SciTegic.value.StringValue
1

@<SCITEGIC>MOL_PROPERTY
HYDROPHOBIC_4
SciTegic.value.StringValue
1

@<SCITEGIC>MOL_PROPERTY
Hydrogen Bond Energy
SciTegic.value.StringValue
0

@<SCITEGIC>MOL_PROPERTY
Improper Energy
SciTegic.value.StringValue
0.00441000005230308

@<SCITEGIC>MOL_PROPERTY
Initial Potential Energy
SciTegic.value.StringValue
15.1564102172852

@<SCITEGIC>MOL_PROPERTY
Initial RMS Gradient
SciTegic.value.StringValue
11.1384696960449

@<SCITEGIC>MOL_PROPERTY
MapNumber
SciTegic.value.StringValue
1

@<SCITEGIC>MOL_PROPERTY
MappedAtoms
SciTegic.value.StringValue
21,2.83918,-1.57564,-3.69518,1.6,HBD_3.11
21,1.77899,-4.09592,-4.92975,2.2,HBD_3.21
1,4.6413,2.55674,-3.54946,1.6,HYDROPHOBIC_4.11

@<SCITEGIC>MOL_PROPERTY
MappedFeatures
SciTegic.value.StringValue
HBD_3,HYDROPHOBIC_4

@<SCITEGIC>MOL_PROPERTY
MappedLocations
SciTegic.value.StringValue
HBD_3.11,HBD_3.21,HYDROPHOBIC_4.11

@<SCITEGIC>MOL_PROPERTY
MappingID
SciTegic.value.StringValue
1

@<SCITEGIC>MOL_PROPERTY
Minimization Criteria
SciTegic.value.StringValue
CONJUG> Minimization exiting with gradient tolerance ( 0.0100000) satisfied.

@<SCITEGIC>MOL_PROPERTY
PartialChargeMethod
SciTegic.value.StringValue
MomanyRone

@<SCITEGIC>MOL_PROPERTY
Pharmprint
SciTegic.value.StringValue
'0011'

@<SCITEGIC>MOL_PROPERTY
Pharmtype
SciTegic.value.StringValue
2

@<SCITEGIC>MOL_PROPERTY
Potential Energy
SciTegic.value.StringValue
8.59416961669922

@<SCITEGIC>MOL_PROPERTY
RMS Gradient
SciTegic.value.StringValue
0.00989000033587217

@<SCITEGIC>MOL_PROPERTY
RelativeEnergy
SciTegic.value.StringValue
4.00663

@<SCITEGIC>MOL_PROPERTY
Solvation Free Energy
SciTegic.value.StringValue
0

@<SCITEGIC>MOL_PROPERTY
Uncert
SciTegic.value.StringValue
1.5

@<SCITEGIC>MOL_PROPERTY
Urey-Bradley Energy
SciTegic.value.StringValue
0

@<SCITEGIC>MOL_PROPERTY
UseResidueTemplateCharge
SciTegic.value.StringValue
True

@<SCITEGIC>MOL_PROPERTY
Van der Waals Energy
SciTegic.value.StringValue
6.26437997817993

@<SCITEGIC>MOL_PROPERTY
Error
SciTegic.value.StringValue
2.01018966759765

@<SCITEGIC>MOL_PROPERTY
logActiv
SciTegic.value.StringValue
2.33485568348703

@<SCITEGIC>MOL_PROPERTY
logEstimate
SciTegic.value.StringValue
2.6380927198652

@<SCITEGIC>ATOM_PROPERTY
Formal Charge
SciTegic.value.StringValue
1 0
2 0
3 0
4 0
5 0
6 0
7 0
8 0
9 0
10 0
11 0
12 0
13 0
14 0
15 0
16 0
17 0
18 0
19 0
20 0
21 0
22 0
23 0
24 0
25 0
26 0
27 0
28 0
29 0
30 0
31 0
32 0
33 0
34 0
35 0
36 0
37 0
38 0

@<SCITEGIC>ATOM_PROPERTY
pdb_tempFactor
SciTegic.value.DoubleValue
1 0
2 0
3 0
4 0
5 0
6 0
7 0
8 0
9 0
10 0
11 0
12 0
13 0
14 0
15 0
16 0
17 0
18 0
19 0
20 0
21 0
22 0
23 0
24 0
25 0
26 0
27 0
28 0
29 0
30 0
31 0
32 0
33 0
34 0
35 0
36 0
37 0
38 0

@<SCITEGIC>ATOM_PROPERTY
pdb_occupancy
SciTegic.value.DoubleValue
1 1
2 1
3 1
4 1
5 1
6 1
7 1
8 1
9 1
10 1
11 1
12 1
13 1
14 1
15 1
16 1
17 1
18 1
19 1
20 1
21 1
22 1
23 1
24 1
25 1
26 1
27 1
28 1
29 1
30 1
31 1
32 1
33 1
34 1
35 1
36 1
37 1
38 1

@<TRIPOS>MOLECULE
dpp4_24
43  45  1  0  0
SMALL
FORMAL_CHARGES
@<TRIPOS>ATOM
    1 C1        -0.2660     1.7738    -0.7426 C.3        1 SUBUNIT  0
    2 C2         0.6436     2.7257     0.0530 C.3        1 SUBUNIT  0
    3 C3         1.9878     3.0120    -0.5850 C.2        1 SUBUNIT  0
    4 N4         2.4771     2.2214    -1.6165 N.am       1 SUBUNIT  0
    5 C5         1.6939     1.0793    -2.1702 C.3        1 SUBUNIT  0
    6 C6         0.5651     0.5817    -1.2523 C.3        1 SUBUNIT  0
    7 C7        -1.4387     1.3462     0.0784 C.2        1 SUBUNIT  0
    8 C8        -3.8466     1.2176     0.4343 C.2        1 SUBUNIT  0
    9 C9        -2.7515     1.6270    -0.3471 C.2        1 SUBUNIT  0
   10 C10       -3.6313     0.5279     1.6398 C.2        1 SUBUNIT  0
   11 C11       -1.2264     0.6556     1.2844 C.2        1 SUBUNIT  0
   12 C12       -2.3205     0.2462     2.0656 C.2        1 SUBUNIT  0
   13 O13        2.6266     3.9529    -0.1662 O.2        1 SUBUNIT  0
   14 C14       -0.2897    -0.4587    -1.9914 C.3        1 SUBUNIT  0
   15 N15       -0.9465    -1.3432    -1.0447 N.3        1 SUBUNIT  0
   16 C16        3.7078     2.4874    -2.1698 C.2        1 SUBUNIT  0
   17 F17       -2.9673     2.2838    -1.4880 F          1 SUBUNIT  0
   18 F18       -2.1186    -0.4070     3.2080 F          1 SUBUNIT  0
   19 N19        6.0168     3.1522    -1.8740 N.2        1 SUBUNIT  0
   20 C20        4.7859     2.8859    -1.3485 C.2        1 SUBUNIT  0
   21 C21        6.2230     3.0327    -3.2174 C.2        1 SUBUNIT  0
   22 C22        3.9100     2.3619    -3.5568 C.2        1 SUBUNIT  0
   23 C23        5.1827     2.6393    -4.0847 C.2        1 SUBUNIT  0
   24 C24        7.5699     3.3258    -3.7721 C.3        1 SUBUNIT  0
   25 F25        7.4780     4.3530    -4.6750 F          1 SUBUNIT  0
   26 F26        8.0607     2.2074    -4.3966 F          1 SUBUNIT  0
   27 F27        8.4132     3.6874    -2.7525 F          1 SUBUNIT  0
   28 H28       -0.6617     2.3093    -1.6063 H          1 SUBUNIT  0
   29 H29        0.8417     2.3103     1.0449 H          1 SUBUNIT  0
   30 H30        0.1253     3.6733     0.2236 H          1 SUBUNIT  0
   31 H31        1.2688     1.3983    -3.1254 H          1 SUBUNIT  0
   32 H32        2.3632     0.2465    -2.3930 H          1 SUBUNIT  0
   33 H33        1.0190     0.0841    -0.3940 H          1 SUBUNIT  0
   34 H34       -4.8549     1.4314     0.1099 H          1 SUBUNIT  0
   35 H35       -4.4759     0.2155     2.2355 H          1 SUBUNIT  0
   36 H36       -0.2210     0.4382     1.6142 H          1 SUBUNIT  0
   37 H37       -1.0406     0.0314    -2.6124 H          1 SUBUNIT  0
   38 H38        0.3249    -1.0471    -2.6702 H          1 SUBUNIT  0
   39 H39       -1.5355    -2.0013    -1.5728 H          1 SUBUNIT  0
   40 H40       -0.2213    -1.8826    -0.5494 H          1 SUBUNIT  0
   41 H41        4.6511     2.9880    -0.2804 H          1 SUBUNIT  0
   42 H42        3.1099     2.0577    -4.2173 H          1 SUBUNIT  0
   43 H43        5.3591     2.5473    -5.1472 H          1 SUBUNIT  0
@<TRIPOS>BOND
    1     1     2 1
    2     1     6 1
    3     1     7 1
    4     1    28 1
    5     2     3 1
    6     2    29 1
    7     2    30 1
    8     3     4 1
    9     3    13 2
   10     4     5 1
   11     4    16 1
   12     5     6 1
   13     5    31 1
   14     5    32 1
   15     6    14 1
   16     6    33 1
   17     7    11 2
   18     8     9 2
   19     8    34 1
   20     9     7 1
   21     9    17 1
   22    10     8 1
   23    10    35 1
   24    11    12 1
   25    11    36 1
   26    12    10 2
   27    12    18 1
   28    14    15 1
   29    14    37 1
   30    14    38 1
   31    15    39 1
   32    15    40 1
   33    16    22 2
   34    19    20 2
   35    20    16 1
   36    20    41 1
   37    21    19 1
   38    21    24 1
   39    22    23 1
   40    22    42 1
   41    23    21 2
   42    23    43 1
   43    24    25 1
   44    24    26 1
   45    24    27 1
@<TRIPOS>SUBSTRUCTURE
1   ****   1
@<SCITEGIC>MOL_PROPERTY
AbsoluteEnergy
SciTegic.value.StringValue
47.1477

@<SCITEGIC>MOL_PROPERTY
Activ
SciTegic.value.StringValue
443

@<SCITEGIC>MOL_PROPERTY
Angle Energy
SciTegic.value.StringValue
7.75171995162964

@<SCITEGIC>MOL_PROPERTY
Bond Energy
SciTegic.value.StringValue
1.19467997550964

@<SCITEGIC>MOL_PROPERTY
CHARMm Energy
SciTegic.value.StringValue
36.8053283691406

@<SCITEGIC>MOL_PROPERTY
Clean Energy
SciTegic.value.StringValue
25.9054279327393

@<SCITEGIC>MOL_PROPERTY
ConfNumber
SciTegic.value.StringValue
10

@<SCITEGIC>MOL_PROPERTY
Dihedral Energy
SciTegic.value.StringValue
9.68363952636719

@<SCITEGIC>MOL_PROPERTY
Electrostatic Energy
SciTegic.value.StringValue
19.2949104309082

@<SCITEGIC>MOL_PROPERTY
Estimate
SciTegic.value.StringValue
434.913

@<SCITEGIC>MOL_PROPERTY
FitValue
SciTegic.value.StringValue
3.873

@<SCITEGIC>MOL_PROPERTY
Forcefield
SciTegic.value.StringValue
CHARMm

@<SCITEGIC>MOL_PROPERTY
ForcefieldBase
SciTegic.value.StringValue
CHARMm

@<SCITEGIC>MOL_PROPERTY
ForcefieldFFML
SciTegic.value.StringValue
<?xml version="1.0" encoding="UTF-8"?>
<!DOCTYPE ffml SYSTEM "Ffml.dtd">
<ffml version="1.0">
<forcefield name="CHARMm" derivedFrom="CHARMm" base="CHARMm">
<atomTypes>
</atomTypes>
<parameters>
<bond atom1="NX" atom2="C6R">
<quadratic
refValue="1.355"
forceConstant="390"/>
</bond>
<angle atom1="C6R" atom2="CF3" atom3="XF">
<quadratic
refValue="110.26"
forceConstant="53.5714"/>
</angle>
<angle atom1="N6R" atom2="C6R" atom3="CF3">
<quadratic
refValue="120.333"
forceConstant="63.5833"/>
</angle>
<angle atom1="NX" atom2="C6R" atom3="C6R">
<quadratic
refValue="120"
forceConstant="65"/>
</angle>
<torsion atom1="C6R" atom2="C6R" atom3="CF3" atom4="XF">
<multiplecos
v1="0"
v2="0"
v3="0"
v4="0"
v5="0"
v6="0.1"
gamma1="0"
gamma2="0"
gamma3="0"
gamma4="0"
gamma5="0"
gamma6="0"/>
</torsion>
<torsion atom1="N6R" atom2="C6R" atom3="CF3" atom4="XF">
<multiplecos
v1="0"
v2="0"
v3="0"
v4="0"
v5="0"
v6="0.1"
gamma1="0"
gamma2="0"
gamma3="0"
gamma4="0"
gamma5="0"
gamma6="0"/>
</torsion>
</parameters>
</forcefield>
</ffml>

@<SCITEGIC>MOL_PROPERTY
HBA_1
SciTegic.value.StringValue
0

@<SCITEGIC>MOL_PROPERTY
HBA_lipid_2
SciTegic.value.StringValue
1

@<SCITEGIC>MOL_PROPERTY
HBD_3
SciTegic.value.StringValue
0

@<SCITEGIC>MOL_PROPERTY
HYDROPHOBIC_4
SciTegic.value.StringValue
1

@<SCITEGIC>MOL_PROPERTY
Hydrogen Bond Energy
SciTegic.value.StringValue
0

@<SCITEGIC>MOL_PROPERTY
Improper Energy
SciTegic.value.StringValue
0.0633800029754639

@<SCITEGIC>MOL_PROPERTY
Initial Potential Energy
SciTegic.value.StringValue
57.2917213439941

@<SCITEGIC>MOL_PROPERTY
Initial RMS Gradient
SciTegic.value.StringValue
12.0040597915649

@<SCITEGIC>MOL_PROPERTY
MapNumber
SciTegic.value.StringValue
1

@<SCITEGIC>MOL_PROPERTY
MappedAtoms
SciTegic.value.StringValue
15,-0.952306,-1.33628,-1.01366,1.6,HBA_lipid_2.11
15,-2.56469,-3.33972,-2.58234,2.2,HBA_lipid_2.21
22,4.6413,2.55674,-3.54946,1.6,HYDROPHOBIC_4.11

@<SCITEGIC>MOL_PROPERTY
MappedFeatures
SciTegic.value.StringValue
HBA_lipid_2,HYDROPHOBIC_4

@<SCITEGIC>MOL_PROPERTY
MappedLocations
SciTegic.value.StringValue
HBA_lipid_2.11,HBA_lipid_2.21,HYDROPHOBIC_4.11

@<SCITEGIC>MOL_PROPERTY
MappingID
SciTegic.value.StringValue
1

@<SCITEGIC>MOL_PROPERTY
Minimization Criteria
SciTegic.value.StringValue
CONJUG> Minimization exiting with gradient tolerance ( 0.0100000) satisfied.

@<SCITEGIC>MOL_PROPERTY
PartialChargeMethod
SciTegic.value.StringValue
MomanyRone

@<SCITEGIC>MOL_PROPERTY
Pharmprint
SciTegic.value.StringValue
'0101'

@<SCITEGIC>MOL_PROPERTY
Pharmtype
SciTegic.value.StringValue
2

@<SCITEGIC>MOL_PROPERTY
Potential Energy
SciTegic.value.StringValue
36.8053283691406

@<SCITEGIC>MOL_PROPERTY
RMS Gradient
SciTegic.value.StringValue
0.00989999994635582

@<SCITEGIC>MOL_PROPERTY
RelativeEnergy
SciTegic.value.StringValue
1.03176

@<SCITEGIC>MOL_PROPERTY
Solvation Free Energy
SciTegic.value.StringValue
0

@<SCITEGIC>MOL_PROPERTY
Uncert
SciTegic.value.StringValue
1.5

@<SCITEGIC>MOL_PROPERTY
Urey-Bradley Energy
SciTegic.value.StringValue
0

@<SCITEGIC>MOL_PROPERTY
UseResidueTemplateCharge
SciTegic.value.StringValue
True

@<SCITEGIC>MOL_PROPERTY
Van der Waals Energy
SciTegic.value.StringValue
-1.18300998210907

@<SCITEGIC>MOL_PROPERTY
Error
SciTegic.value.StringValue
-1.0185945235024

@<SCITEGIC>MOL_PROPERTY
logActiv
SciTegic.value.StringValue
2.64640372622307

@<SCITEGIC>MOL_PROPERTY
logEstimate
SciTegic.value.StringValue
2.63840238937121

@<SCITEGIC>ATOM_PROPERTY
Formal Charge
SciTegic.value.StringValue
1 0
2 0
3 0
4 0
5 0
6 0
7 0
8 0
9 0
10 0
11 0
12 0
13 0
14 0
15 0
16 0
17 0
18 0
19 0
20 0
21 0
22 0
23 0
24 0
25 0
26 0
27 0
28 0
29 0
30 0
31 0
32 0
33 0
34 0
35 0
36 0
37 0
38 0
39 0
40 0
41 0
42 0
43 0

@<SCITEGIC>ATOM_PROPERTY
pdb_tempFactor
SciTegic.value.DoubleValue
1 0
2 0
3 0
4 0
5 0
6 0
7 0
8 0
9 0
10 0
11 0
12 0
13 0
14 0
15 0
16 0
17 0
18 0
19 0
20 0
21 0
22 0
23 0
24 0
25 0
26 0
27 0
28 0
29 0
30 0
31 0
32 0
33 0
34 0
35 0
36 0
37 0
38 0
39 0
40 0
41 0
42 0
43 0

@<SCITEGIC>ATOM_PROPERTY
pdb_occupancy
SciTegic.value.DoubleValue
1 1
2 1
3 1
4 1
5 1
6 1
7 1
8 1
9 1
10 1
11 1
12 1
13 1
14 1
15 1
16 1
17 1
18 1
19 1
20 1
21 1
22 1
23 1
24 1
25 1
26 1
27 1
28 1
29 1
30 1
31 1
32 1
33 1
34 1
35 1
36 1
37 1
38 1
39 1
40 1
41 1
42 1
43 1

@<TRIPOS>MOLECULE
dpp4_21
41  43  1  0  0
SMALL
FORMAL_CHARGES
@<TRIPOS>ATOM
    1 C1        -0.9121     0.2374    -8.1003 C.2        1 SUBUNIT  0
    2 C2        -1.3150     1.5593    -8.3566 C.2        1 SUBUNIT  0
    3 C3        -0.9357     2.5923    -7.4794 C.2        1 SUBUNIT  0
    4 C4        -0.1569     2.3009    -6.3461 C.2        1 SUBUNIT  0
    5 C5         0.2489     0.9767    -6.0894 C.2        1 SUBUNIT  0
    6 C6        -0.1335    -0.0537    -6.9684 C.2        1 SUBUNIT  0
    7 C7         1.0538     0.6743    -4.9181 C.2        1 SUBUNIT  0
    8 N8         1.4226    -0.6230    -4.7070 N.2        1 SUBUNIT  0
    9 C9         2.1794    -0.9190    -3.6121 C.2        1 SUBUNIT  0
   10 C10        2.5717     0.1087    -2.7165 C.2        1 SUBUNIT  0
   11 C11        2.1576     1.4371    -2.9903 C.2        1 SUBUNIT  0
   12 N12        1.3999     1.7065    -4.0930 N.2        1 SUBUNIT  0
   13 C13        2.5291     2.5381    -2.1056 C.2        1 SUBUNIT  0
   14 C14        1.6697     2.8600    -1.0368 C.2        1 SUBUNIT  0
   15 C15        1.9864     3.9097    -0.1613 C.2        1 SUBUNIT  0
   16 C16        3.1699     4.6474    -0.3463 C.2        1 SUBUNIT  0
   17 C17        4.0302     4.3325    -1.4119 C.2        1 SUBUNIT  0
   18 C18        3.7188     3.2819    -2.2964 C.2        1 SUBUNIT  0
   19 Cl19       4.8129     2.9465    -3.5831 Cl         1 SUBUNIT  0
   20 Cl20       3.5570     5.9283     0.7273 Cl         1 SUBUNIT  0
   21 C21        3.4027    -0.1959    -1.5107 C.3        1 SUBUNIT  0
   22 N22        2.5516    -0.7524    -0.3675 N.4        1 SUBUNIT  1
   23 N23        2.5462    -2.2233    -3.4078 N.pl3      1 SUBUNIT  0
   24 C24       -1.3623     3.9897    -7.7515 C.3        1 SUBUNIT  0
   25 F25       -0.8708     4.3903    -8.9666 F          1 SUBUNIT  0
   26 F26       -2.7325     4.0547    -7.7689 F          1 SUBUNIT  0
   27 F27       -0.8776     4.8138    -6.7673 F          1 SUBUNIT  0
   28 H28       -1.2054    -0.5537    -8.7748 H          1 SUBUNIT  0
   29 H29       -1.9149     1.7781    -9.2277 H          1 SUBUNIT  0
   30 H30        0.1301     3.1006    -5.6782 H          1 SUBUNIT  0
   31 H31        0.1677    -1.0768    -6.7850 H          1 SUBUNIT  0
   32 H32        0.7555     2.3048    -0.8751 H          1 SUBUNIT  0
   33 H33        1.3141     4.1421     0.6522 H          1 SUBUNIT  0
   34 H34        4.9385     4.9045    -1.5513 H          1 SUBUNIT  0
   35 H35        4.1902    -0.8992    -1.7817 H          1 SUBUNIT  0
   36 H36        3.9306     0.7030    -1.1955 H          1 SUBUNIT  0
   37 H37        3.1525    -0.9796     0.5116 H          1 SUBUNIT  0
   38 H38        1.7872    -0.0334    -0.0730 H          1 SUBUNIT  0
   39 H39        2.0458    -1.6686    -0.6739 H          1 SUBUNIT  0
   40 H40        2.2580    -2.9296    -4.0556 H          1 SUBUNIT  0
   41 H41        3.1005    -2.4712    -2.6133 H          1 SUBUNIT  0
@<TRIPOS>BOND
    1     1     2 2
    2     1    28 1
    3     2     3 1
    4     2    29 1
    5     3     4 2
    6     3    24 1
    7     4     5 1
    8     4    30 1
    9     5     6 2
   10     5     7 1
   11     6     1 1
   12     6    31 1
   13     7    12 2
   14     8     7 1
   15     9     8 2
   16     9    23 1
   17    10     9 1
   18    10    21 1
   19    11    10 2
   20    11    13 1
   21    12    11 1
   22    13    18 2
   23    14    13 1
   24    14    32 1
   25    15    14 2
   26    15    33 1
   27    16    15 1
   28    16    20 1
   29    17    16 2
   30    17    34 1
   31    18    17 1
   32    18    19 1
   33    21    22 1
   34    21    35 1
   35    21    36 1
   36    22    37 1
   37    22    38 1
   38    22    39 1
   39    23    40 1
   40    23    41 1
   41    24    25 1
   42    24    26 1
   43    24    27 1
@<TRIPOS>SUBSTRUCTURE
1   ****   1
@<SCITEGIC>MOL_PROPERTY
AbsoluteEnergy
SciTegic.value.StringValue
66.5878

@<SCITEGIC>MOL_PROPERTY
Activ
SciTegic.value.StringValue
180

@<SCITEGIC>MOL_PROPERTY
Angle Energy
SciTegic.value.StringValue
4.2338399887085

@<SCITEGIC>MOL_PROPERTY
Bond Energy
SciTegic.value.StringValue
2.24113011360168

@<SCITEGIC>MOL_PROPERTY
CHARMm Energy
SciTegic.value.StringValue
21.1116600036621

@<SCITEGIC>MOL_PROPERTY
Clean Energy
SciTegic.value.StringValue
16.9218578338623

@<SCITEGIC>MOL_PROPERTY
ConfNumber
SciTegic.value.StringValue
4

@<SCITEGIC>MOL_PROPERTY
Dihedral Energy
SciTegic.value.StringValue
6.58678007125854

@<SCITEGIC>MOL_PROPERTY
Electrostatic Energy
SciTegic.value.StringValue
-1.79560995101929

@<SCITEGIC>MOL_PROPERTY
Estimate
SciTegic.value.StringValue
1113.14

@<SCITEGIC>MOL_PROPERTY
FitValue
SciTegic.value.StringValue
3.46485

@<SCITEGIC>MOL_PROPERTY
Forcefield
SciTegic.value.StringValue
CHARMm

@<SCITEGIC>MOL_PROPERTY
ForcefieldBase
SciTegic.value.StringValue
CHARMm

@<SCITEGIC>MOL_PROPERTY
ForcefieldFFML
SciTegic.value.StringValue
<?xml version="1.0" encoding="UTF-8"?>
<!DOCTYPE ffml SYSTEM "Ffml.dtd">
<ffml version="1.0">
<forcefield name="CHARMm" derivedFrom="CHARMm" base="CHARMm">
<atomTypes>
</atomTypes>
<parameters>
<angle atom1="C6R" atom2="CF3" atom3="XF">
<quadratic
refValue="110.26"
forceConstant="53.5714"/>
</angle>
<angle atom1="N6R" atom2="C6RP" atom3="N6R">
<quadratic
refValue="120"
forceConstant="70"/>
</angle>
<torsion atom1="C6R" atom2="C6R" atom3="CF3" atom4="XF">
<multiplecos
v1="0"
v2="0"
v3="0"
v4="0"
v5="0"
v6="0.1"
gamma1="0"
gamma2="0"
gamma3="0"
gamma4="0"
gamma5="0"
gamma6="0"/>
</torsion>
</parameters>
</forcefield>
</ffml>

@<SCITEGIC>MOL_PROPERTY
HBA_1
SciTegic.value.StringValue
0

@<SCITEGIC>MOL_PROPERTY
HBA_lipid_2
SciTegic.value.StringValue
0

@<SCITEGIC>MOL_PROPERTY
HBD_3
SciTegic.value.StringValue
1

@<SCITEGIC>MOL_PROPERTY
HYDROPHOBIC_4
SciTegic.value.StringValue
1

@<SCITEGIC>MOL_PROPERTY
Hydrogen Bond Energy
SciTegic.value.StringValue
0

@<SCITEGIC>MOL_PROPERTY
Improper Energy
SciTegic.value.StringValue
0.157020002603531

@<SCITEGIC>MOL_PROPERTY
Initial Potential Energy
SciTegic.value.StringValue
49.0444183349609

@<SCITEGIC>MOL_PROPERTY
Initial RMS Gradient
SciTegic.value.StringValue
16.8878803253174

@<SCITEGIC>MOL_PROPERTY
MapNumber
SciTegic.value.StringValue
1

@<SCITEGIC>MOL_PROPERTY
MappedAtoms
SciTegic.value.StringValue
23,2.83918,-1.57564,-3.69518,1.6,HBD_3.11
23,1.77899,-4.09592,-4.92975,2.2,HBD_3.21
19,4.6413,2.55674,-3.54946,1.6,HYDROPHOBIC_4.11

@<SCITEGIC>MOL_PROPERTY
MappedFeatures
SciTegic.value.StringValue
HBD_3,HYDROPHOBIC_4

@<SCITEGIC>MOL_PROPERTY
MappedLocations
SciTegic.value.StringValue
HBD_3.11,HBD_3.21,HYDROPHOBIC_4.11

@<SCITEGIC>MOL_PROPERTY
MappingID
SciTegic.value.StringValue
1

@<SCITEGIC>MOL_PROPERTY
Minimization Criteria
SciTegic.value.StringValue
CONJUG> Minimization exiting with gradient tolerance ( 0.0100000) satisfied.

@<SCITEGIC>MOL_PROPERTY
PartialChargeMethod
SciTegic.value.StringValue
MomanyRone

@<SCITEGIC>MOL_PROPERTY
Pharmprint
SciTegic.value.StringValue
'0011'

@<SCITEGIC>MOL_PROPERTY
Pharmtype
SciTegic.value.StringValue
2

@<SCITEGIC>MOL_PROPERTY
Potential Energy
SciTegic.value.StringValue
21.1116600036621

@<SCITEGIC>MOL_PROPERTY
RMS Gradient
SciTegic.value.StringValue
0.0095600001513958

@<SCITEGIC>MOL_PROPERTY
RelativeEnergy
SciTegic.value.StringValue
0.0915105

@<SCITEGIC>MOL_PROPERTY
Solvation Free Energy
SciTegic.value.StringValue
0

@<SCITEGIC>MOL_PROPERTY
Uncert
SciTegic.value.StringValue
1.5

@<SCITEGIC>MOL_PROPERTY
Urey-Bradley Energy
SciTegic.value.StringValue
0

@<SCITEGIC>MOL_PROPERTY
UseResidueTemplateCharge
SciTegic.value.StringValue
True

@<SCITEGIC>MOL_PROPERTY
Van der Waals Energy
SciTegic.value.StringValue
9.68848991394043

@<SCITEGIC>MOL_PROPERTY
Error
SciTegic.value.StringValue
6.18411111111111

@<SCITEGIC>MOL_PROPERTY
logActiv
SciTegic.value.StringValue
2.25527250510331

@<SCITEGIC>MOL_PROPERTY
logEstimate
SciTegic.value.StringValue
3.04654978913598

@<SCITEGIC>ATOM_PROPERTY
Formal Charge
SciTegic.value.StringValue
1 0
2 0
3 0
4 0
5 0
6 0
7 0
8 0
9 0
10 0
11 0
12 0
13 0
14 0
15 0
16 0
17 0
18 0
19 0
20 0
21 0
22 +1
23 0
24 0
25 0
26 0
27 0
28 0
29 0
30 0
31 0
32 0
33 0
34 0
35 0
36 0
37 0
38 0
39 0
40 0
41 0

@<SCITEGIC>ATOM_PROPERTY
pdb_tempFactor
SciTegic.value.DoubleValue
1 0
2 0
3 0
4 0
5 0
6 0
7 0
8 0
9 0
10 0
11 0
12 0
13 0
14 0
15 0
16 0
17 0
18 0
19 0
20 0
21 0
22 0
23 0
24 0
25 0
26 0
27 0
28 0
29 0
30 0
31 0
32 0
33 0
34 0
35 0
36 0
37 0
38 0
39 0
40 0
41 0

@<SCITEGIC>ATOM_PROPERTY
pdb_occupancy
SciTegic.value.DoubleValue
1 1
2 1
3 1
4 1
5 1
6 1
7 1
8 1
9 1
10 1
11 1
12 1
13 1
14 1
15 1
16 1
17 1
18 1
19 1
20 1
21 1
22 1
23 1
24 1
25 1
26 1
27 1
28 1
29 1
30 1
31 1
32 1
33 1
34 1
35 1
36 1
37 1
38 1
39 1
40 1
41 1

@<TRIPOS>MOLECULE
dpp4_27
41  43  1  0  0
SMALL
FORMAL_CHARGES
@<TRIPOS>ATOM
    1 C1        -0.9145     0.2358    -8.1008 C.2        1 SUBUNIT  0
    2 C2        -1.3172     1.5565    -8.3581 C.2        1 SUBUNIT  0
    3 C3        -0.9383     2.5897    -7.4814 C.2        1 SUBUNIT  0
    4 C4        -0.1575     2.3003    -6.3467 C.2        1 SUBUNIT  0
    5 C5         0.2456     0.9742    -6.0892 C.2        1 SUBUNIT  0
    6 C6        -0.1336    -0.0557    -6.9674 C.2        1 SUBUNIT  0
    7 C7         1.0521     0.6729    -4.9192 C.2        1 SUBUNIT  0
    8 N8         1.4212    -0.6240    -4.7071 N.2        1 SUBUNIT  0
    9 C9         2.1788    -0.9189    -3.6119 C.2        1 SUBUNIT  0
   10 C10        2.5699     0.1107    -2.7148 C.2        1 SUBUNIT  0
   11 C11        2.1552     1.4372    -2.9889 C.2        1 SUBUNIT  0
   12 N12        1.3987     1.7054    -4.0945 N.2        1 SUBUNIT  0
   13 C13        2.5259     2.5385    -2.1067 C.2        1 SUBUNIT  0
   14 C14        1.6658     2.8618    -1.0383 C.2        1 SUBUNIT  0
   15 C15        1.9841     3.9125    -0.1637 C.2        1 SUBUNIT  0
   16 C16        3.1658     4.6494    -0.3466 C.2        1 SUBUNIT  0
   17 C17        4.0286     4.3348    -1.4115 C.2        1 SUBUNIT  0
   18 C18        3.7165     3.2824    -2.2953 C.2        1 SUBUNIT  0
   19 Cl19       4.8129     2.9466    -3.5831 Cl         1 SUBUNIT  0
   20 Cl20       3.5532     5.9305     0.7241 Cl         1 SUBUNIT  0
   21 C21        3.4007    -0.1943    -1.5101 C.3        1 SUBUNIT  0
   22 N22        4.8543    -0.4799    -1.8866 N.4        1 SUBUNIT  1
   23 N23        2.5461    -2.2235    -3.4079 N.pl3      1 SUBUNIT  0
   24 C24       -1.3648     3.9886    -7.7525 C.3        1 SUBUNIT  0
   25 H25       -1.2051    -0.5561    -8.7738 H          1 SUBUNIT  0
   26 H26       -1.9166     1.7751    -9.2300 H          1 SUBUNIT  0
   27 H27        0.1279     3.1010    -5.6807 H          1 SUBUNIT  0
   28 H28        0.1677    -1.0795    -6.7851 H          1 SUBUNIT  0
   29 H29        0.7532     2.3078    -0.8758 H          1 SUBUNIT  0
   30 H30        1.3106     4.1439     0.6495 H          1 SUBUNIT  0
   31 H31        4.9377     4.9058    -1.5522 H          1 SUBUNIT  0
   32 H32        3.3392     0.6357    -0.8080 H          1 SUBUNIT  0
   33 H33        2.9668    -1.0409    -0.9774 H          1 SUBUNIT  0
   34 H34        5.4970    -0.5355    -1.0085 H          1 SUBUNIT  0
   35 H35        4.9376    -1.4282    -2.4176 H          1 SUBUNIT  0
   36 H36        5.2450     0.3033    -2.5357 H          1 SUBUNIT  0
   37 H37        2.3743    -2.9337    -4.0897 H          1 SUBUNIT  0
   38 H38        2.9974    -2.4894    -2.5561 H          1 SUBUNIT  0
   39 H39       -1.9584     4.0163    -8.6658 H          1 SUBUNIT  0
   40 H40       -0.4864     4.6319    -7.8018 H          1 SUBUNIT  0
   41 H41       -1.9921     4.3425    -6.9350 H          1 SUBUNIT  0
@<TRIPOS>BOND
    1     1     2 2
    2     1    25 1
    3     2     3 1
    4     2    26 1
    5     3     4 2
    6     3    24 1
    7     4     5 1
    8     4    27 1
    9     5     6 2
   10     5     7 1
   11     6     1 1
   12     6    28 1
   13     7    12 2
   14     8     7 1
   15     9     8 2
   16     9    23 1
   17    10     9 1
   18    10    21 1
   19    11    10 2
   20    11    13 1
   21    12    11 1
   22    13    18 2
   23    14    13 1
   24    14    29 1
   25    15    14 2
   26    15    30 1
   27    16    15 1
   28    16    20 1
   29    17    16 2
   30    17    31 1
   31    18    17 1
   32    18    19 1
   33    21    22 1
   34    21    32 1
   35    21    33 1
   36    22    34 1
   37    22    35 1
   38    22    36 1
   39    23    37 1
   40    23    38 1
   41    24    39 1
   42    24    40 1
   43    24    41 1
@<TRIPOS>SUBSTRUCTURE
1   ****   1
@<SCITEGIC>MOL_PROPERTY
AbsoluteEnergy
SciTegic.value.StringValue
64.7036

@<SCITEGIC>MOL_PROPERTY
Activ
SciTegic.value.StringValue
1000

@<SCITEGIC>MOL_PROPERTY
Angle Energy
SciTegic.value.StringValue
3.88631010055542

@<SCITEGIC>MOL_PROPERTY
Bond Energy
SciTegic.value.StringValue
1.56507003307343

@<SCITEGIC>MOL_PROPERTY
CHARMm Energy
SciTegic.value.StringValue
9.06359004974365

@<SCITEGIC>MOL_PROPERTY
Clean Energy
SciTegic.value.StringValue
5.11319398880005

@<SCITEGIC>MOL_PROPERTY
ConfNumber
SciTegic.value.StringValue
5

@<SCITEGIC>MOL_PROPERTY
Dihedral Energy
SciTegic.value.StringValue
6.31312990188599

@<SCITEGIC>MOL_PROPERTY
Electrostatic Energy
SciTegic.value.StringValue
-11.9517803192139

@<SCITEGIC>MOL_PROPERTY
Estimate
SciTegic.value.StringValue
1113.49

@<SCITEGIC>MOL_PROPERTY
FitValue
SciTegic.value.StringValue
3.46471

@<SCITEGIC>MOL_PROPERTY
Forcefield
SciTegic.value.StringValue
CHARMm

@<SCITEGIC>MOL_PROPERTY
ForcefieldBase
SciTegic.value.StringValue
CHARMm

@<SCITEGIC>MOL_PROPERTY
ForcefieldFFML
SciTegic.value.StringValue
<?xml version="1.0" encoding="UTF-8"?>
<!DOCTYPE ffml SYSTEM "Ffml.dtd">
<ffml version="1.0">
<forcefield name="CHARMm" derivedFrom="CHARMm" base="CHARMm">
<atomTypes>
</atomTypes>
<parameters>
<angle atom1="N6R" atom2="C6RP" atom3="N6R">
<quadratic
refValue="120"
forceConstant="70"/>
</angle>
</parameters>
</forcefield>
</ffml>

@<SCITEGIC>MOL_PROPERTY
HBA_1
SciTegic.value.StringValue
0

@<SCITEGIC>MOL_PROPERTY
HBA_lipid_2
SciTegic.value.StringValue
0

@<SCITEGIC>MOL_PROPERTY
HBD_3
SciTegic.value.StringValue
1

@<SCITEGIC>MOL_PROPERTY
HYDROPHOBIC_4
SciTegic.value.StringValue
1

@<SCITEGIC>MOL_PROPERTY
Hydrogen Bond Energy
SciTegic.value.StringValue
0

@<SCITEGIC>MOL_PROPERTY
Improper Energy
SciTegic.value.StringValue
0.138310000300407

@<SCITEGIC>MOL_PROPERTY
Initial Potential Energy
SciTegic.value.StringValue
30.9478797912598

@<SCITEGIC>MOL_PROPERTY
Initial RMS Gradient
SciTegic.value.StringValue
15.176079750061

@<SCITEGIC>MOL_PROPERTY
MapNumber
SciTegic.value.StringValue
1

@<SCITEGIC>MOL_PROPERTY
MappedAtoms
SciTegic.value.StringValue
23,2.83918,-1.57564,-3.69518,1.6,HBD_3.11
23,1.77899,-4.09592,-4.92975,2.2,HBD_3.21
19,4.6413,2.55674,-3.54946,1.6,HYDROPHOBIC_4.11

@<SCITEGIC>MOL_PROPERTY
MappedFeatures
SciTegic.value.StringValue
HBD_3,HYDROPHOBIC_4

@<SCITEGIC>MOL_PROPERTY
MappedLocations
SciTegic.value.StringValue
HBD_3.11,HBD_3.21,HYDROPHOBIC_4.11

@<SCITEGIC>MOL_PROPERTY
MappingID
SciTegic.value.StringValue
1

@<SCITEGIC>MOL_PROPERTY
Minimization Criteria
SciTegic.value.StringValue
CONJUG> Minimization exiting with gradient tolerance ( 0.0100000) satisfied.

@<SCITEGIC>MOL_PROPERTY
PartialChargeMethod
SciTegic.value.StringValue
MomanyRone

@<SCITEGIC>MOL_PROPERTY
Pharmprint
SciTegic.value.StringValue
'0011'

@<SCITEGIC>MOL_PROPERTY
Pharmtype
SciTegic.value.StringValue
2

@<SCITEGIC>MOL_PROPERTY
Potential Energy
SciTegic.value.StringValue
9.06359004974365

@<SCITEGIC>MOL_PROPERTY
RMS Gradient
SciTegic.value.StringValue
0.00860999990254641

@<SCITEGIC>MOL_PROPERTY
RelativeEnergy
SciTegic.value.StringValue
0.976044

@<SCITEGIC>MOL_PROPERTY
Solvation Free Energy
SciTegic.value.StringValue
0

@<SCITEGIC>MOL_PROPERTY
Uncert
SciTegic.value.StringValue
1.5

@<SCITEGIC>MOL_PROPERTY
Urey-Bradley Energy
SciTegic.value.StringValue
0

@<SCITEGIC>MOL_PROPERTY
UseResidueTemplateCharge
SciTegic.value.StringValue
True

@<SCITEGIC>MOL_PROPERTY
Van der Waals Energy
SciTegic.value.StringValue
9.11254978179932

@<SCITEGIC>MOL_PROPERTY
Error
SciTegic.value.StringValue
1.11349

@<SCITEGIC>MOL_PROPERTY
logActiv
SciTegic.value.StringValue
3

@<SCITEGIC>MOL_PROPERTY
logEstimate
SciTegic.value.StringValue
3.04668632108778

@<SCITEGIC>ATOM_PROPERTY
Formal Charge
SciTegic.value.StringValue
1 0
2 0
3 0
4 0
5 0
6 0
7 0
8 0
9 0
10 0
11 0
12 0
13 0
14 0
15 0
16 0
17 0
18 0
19 0
20 0
21 0
22 +1
23 0
24 0
25 0
26 0
27 0
28 0
29 0
30 0
31 0
32 0
33 0
34 0
35 0
36 0
37 0
38 0
39 0
40 0
41 0

@<SCITEGIC>ATOM_PROPERTY
pdb_tempFactor
SciTegic.value.DoubleValue
1 0
2 0
3 0
4 0
5 0
6 0
7 0
8 0
9 0
10 0
11 0
12 0
13 0
14 0
15 0
16 0
17 0
18 0
19 0
20 0
21 0
22 0
23 0
24 0
25 0
26 0
27 0
28 0
29 0
30 0
31 0
32 0
33 0
34 0
35 0
36 0
37 0
38 0
39 0
40 0
41 0

@<SCITEGIC>ATOM_PROPERTY
pdb_occupancy
SciTegic.value.DoubleValue
1 1
2 1
3 1
4 1
5 1
6 1
7 1
8 1
9 1
10 1
11 1
12 1
13 1
14 1
15 1
16 1
17 1
18 1
19 1
20 1
21 1
22 1
23 1
24 1
25 1
26 1
27 1
28 1
29 1
30 1
31 1
32 1
33 1
34 1
35 1
36 1
37 1
38 1
39 1
40 1
41 1
