# Supplementary material for: Discovery of Novel DPP-IV Inhibitors as Potential Candidates for the Treatment of Type 2 Diabetes Mellitus Predicted by 3D QSAR Pharmacophore Models, Molecular Docking and De Novo Evolution
Source: Molecules. 2019 Aug 7;24(16):2870. doi: 10.3390/molecules24162870 (PMC6720998; doi:10.3390/molecules24162870)
Supplement: Supplementary file 1 [file molecules-24-02870-s001.zip › Supplementary materials/3DQSARPharmacophoreGeneration/training_set-(1)_07.chm]

!BioCAD CHM format, all rights reserved Monday 13 May 2019 17:47:24
!VERSION 1.1
QUERY training_set-(1)_07
{
  ATTRIBUTES :
    PROP ( CAN_ESTIMATE "YES" ) ;
  AND atomWithLP1 (  ) 
  {
    ATTRIBUTES :
	COORD2D ( 0 0 ) ;
	COORD3D ( 0.2 182.4 19.6 ) ;
    TOPOLOGY :
      ATOM Heavy#NOS#31
	ELEMENTS ( N O S )
	CHARGE ( -7 -6 -5 -4 -3 -2 -1 0 )
	VALENCE ( 2 3 )
	LPCOUNT ( 1 2 3 )
	COORDINATION ( 1 2 )
	COORD2D ( 0 0 )
	COORD3D ( 0 -115.7 -14 ) ;
    OBJECTS :
      POINT AcceptorProj11
	COORD2D ( 0 0 )
	COORD3D ( 0.2 182.4 19.6 ) ;
      VECTOR AcceptorVector11 HEAD ( AcceptorProj11 ) TAIL ( Heavy#NOS#31 ) HBACCEPTOR  ;
  }
  AND goodN1 (  ) 
  {
    ATTRIBUTES :
	COORD2D ( 0 0 ) ;
	COORD3D ( 321 181.3 0 ) ;
    TOPOLOGY :
      ATOM Heavy#N#31
	ELEMENTS ( N )
	LPCOUNT ( 1 )
	COORDINATION ( 3 )
	COORD2D ( 0 0 )
	COORD3D ( 321 -118.7 0 ) ;
      ATOM #NonC#31
	ELEMENTS ( ANY_NONCARBON )
	COORD2D ( 0 0 )
	COORD3D ( 471 -118.7 0 ) ;
      BOND N-NonC1 ( Heavy#N#31 #NonC#31 ) SINGLE DOUBLE TRIPLE AROMATIC  ;
    OBJECTS :
      POINT AcceptorProj21
	COORD2D ( 0 0 )
	COORD3D ( 321 181.3 0 ) ;
      VECTOR AcceptorVector21 HEAD ( AcceptorProj21 ) TAIL ( Heavy#N#31 ) HBACCEPTOR  ;
  }
  OR HBA_1 ( atomWithLP1 goodN1 ) 
  {
    ATTRIBUTES :
	COORD2D ( 0 0 ) ;
	COORD3D ( 135.2 293 4.9 ) ;
	PROP ( SOURCE "BIOCAD_FUNCTION" ) ;
    OBJECTS :
      ATOM heavyAtom1 
	COORD2D ( 0 0 )
	COORD3D ( 9.2 293.4 0 )
	MAP ( atomWithLP1/Heavy#NOS#31 goodN1/Heavy#N#31 ) 
	PROP ( INDEX_CODE "14" ) ;
      POINT AcceptorProj1 
	COORD2D ( 0 0 )
	COORD3D ( 309.2 293.4 0 )
	MAP ( atomWithLP1/AcceptorProj11 goodN1/AcceptorProj21 ) 
	PROP ( INDEX_CODE "15" ) ;
      VECTOR AcceptorVector1 HEAD ( AcceptorProj1 ) TAIL ( heavyAtom1 ) 
	MAP ( atomWithLP1/AcceptorVector11 goodN1/AcceptorVector21 )  ;
  }
  AND HBA_lipid_2 (  ) 
  {
    ATTRIBUTES :
	COORD2D ( 0 0 ) ;
	COORD3D ( 0 0 0 ) ;
	PROP ( SOURCE "BIOCAD_FUNCTION" ) ;
    TOPOLOGY :
      ATOM Heavy#NOS#32
	ELEMENTS ( N O S )
	CHARGE ( -7 -6 -5 -4 -3 -2 -1 0 )
	VALENCE ( 2 3 )
	LPCOUNT ( 1 2 3 )
	COORD2D ( 0 0 )
	COORD3D ( 0 0 0 )
	PROP ( INDEX_CODE "14" ) ;
    OBJECTS :
      POINT AcceptorProj2
	COORD2D ( 0 300 )
	COORD3D ( 0 300 0 )
	PROP ( INDEX_CODE "15" ) ;
      VECTOR AcceptorVector2 HEAD ( AcceptorProj2 ) TAIL ( Heavy#NOS#32 ) HBACCEPTOR  ;
  }
  AND Hydroxyl1 (  ) 
  {
    ATTRIBUTES :
	COORD2D ( 0 0 ) ;
	COORD3D ( 0 0 0 ) ;
    TOPOLOGY :
      ATOM Heavy#O#51
	ELEMENTS ( O )
	ALIPHATIC
	HCOUNT ( 1 )
	COORD2D ( 0 0 )
	COORD3D ( -278.5 -312.3 33 ) ;
      ATOM #H#61
	ELEMENTS ( H )
	COORD2D ( 0 0 )
	COORD3D ( -183.7 -311 18 ) ;
      BOND 4-51 ( Heavy#O#51 #H#61 )  ;
    OBJECTS :
      POINT DonorProj11
	COORD2D ( 0 0 )
	COORD3D ( -279.1 -611.7 25.5 ) ;
      VECTOR DonorVector11 HEAD ( DonorProj11 ) TAIL ( Heavy#O#51 ) HBDONOR  ;
  }
  AND Exclude_IonizedHydroxyl1 (  ) 
  {
    ATTRIBUTES :
	COORD2D ( 0 0 ) ;
	COORD3D ( -488.5 -507.3 0 ) ;
    TOPOLOGY :
      ATOM #CPS...#81
	ELEMENTS ( C P S )
	ALIPHATIC
	HCOUNT ( 0 )
	COORD2D ( 0 0 )
	COORD3D ( -545 -627.9 9.1 ) ;
      ATOM #O#101
	ELEMENTS ( O )
	ALIPHATIC
	HCOUNT ( 0 )
	LPCOUNT ( 2 )
	COORD2D ( 0 0 )
	COORD3D ( -468.6 -697.9 140.4 ) ;
      ATOM #O#111
	ELEMENTS ( O )
	ALIPHATIC
	HCOUNT ( 1 )
	COORD2D ( 0 0 )
	COORD3D ( -494.2 -473.2 -2.6 ) ;
      ATOM #H#121
	ELEMENTS ( H )
	COORD2D ( 0 0 )
	COORD3D ( -405.9 -457 -16.9 ) ;
      BOND 7-91 ( #CPS...#81 #O#101 ) DOUBLE  ;
      BOND 7-101 ( #CPS...#81 #O#111 )  ;
      BOND 10-111 ( #O#111 #H#121 )  ;
  }
  EXCLUDE Hydroxyl_withExclusions1 ( Hydroxyl1 Exclude_IonizedHydroxyl1 ) 
  {
    ATTRIBUTES :
	COORD2D ( 0 0 ) ;
	COORD3D ( -271.8 -434 12.8 ) ;
	PRESENT ( Hydroxyl1 ) ;
	ABSENT ( Exclude_IonizedHydroxyl1 ) ;
    CONSTRAINTS:
      MAP Hydroxyl1/Heavy#O#51 
	( Exclude_IonizedHydroxyl1/#O#111 ) ;
      MAP Hydroxyl1/#H#61 
	( Exclude_IonizedHydroxyl1/#H#121 ) ;
      MAP Hydroxyl1/4-51 
	( Exclude_IonizedHydroxyl1/10-111 ) ;
  }
  AND ThiolAcetylene1 (  ) 
  {
    ATTRIBUTES :
	COORD2D ( 0 0 ) ;
	COORD3D ( 32.8 -601.3 1.7 ) ;
    TOPOLOGY :
      ATOM Heavy#CS#141
	ELEMENTS ( C S )
	ALIPHATIC
	HCOUNT ( 1 )
	COORDINATION ( 2 )
	COORD2D ( 0 0 )
	COORD3D ( 33.6 -302.1 12.2 ) ;
      ATOM #H#151
	ELEMENTS ( H )
	COORD2D ( 0 0 )
	COORD3D ( 166 -300.4 -8.8 ) ;
      BOND 13-141 ( Heavy#CS#141 #H#151 )  ;
    OBJECTS :
      POINT DonorProj21
	COORD2D ( 0 0 )
	COORD3D ( 32.8 -601.3 1.7 ) ;
      VECTOR DonorVector21 HEAD ( DonorProj21 ) TAIL ( Heavy#CS#141 ) HBDONOR  ;
  }
  AND amine1 (  ) 
  {
    ATTRIBUTES :
	COORD2D ( 0 0 ) ;
	COORD3D ( 653.7 -188.9 -86.2 ) ;
    TOPOLOGY :
      ATOM #H#191
	ELEMENTS ( H )
	COORD2D ( 0 0 )
	COORD3D ( 486 -284.9 20.3 ) ;
      ATOM Heavy#N#201
	ELEMENTS ( N )
	HCOUNT ( 1 2 )
	COORD2D ( 0 0 )
	COORD3D ( 393.3 -321.3 29.8 ) ;
      BOND 19-181 ( Heavy#N#201 #H#191 )  ;
    OBJECTS :
      POINT DonorProj31
	COORD2D ( 0 0 )
	COORD3D ( 394.8 -620.4 -16 ) ;
      VECTOR DonorVector31 HEAD ( DonorProj31 ) TAIL ( Heavy#N#201 ) HBDONOR  ;
  }
  AND Exclude_tetrazolyl1 (  ) 
  {
    ATTRIBUTES :
	COORD2D ( 0 0 ) ;
	COORD3D ( 658.5 -501.9 0 ) ;
    TOPOLOGY :
      ATOM #H#281
	ELEMENTS ( H )
	COORD2D ( 0 0 )
	COORD3D ( 705.6 -510.6 95.9 ) ;
      ATOM #C#231
	ELEMENTS ( C )
	AROMATIC
	ENDOCYCLIC
	BRIDGEHEAD
	LPCOUNT ( 0 )
	COORD2D ( 0 0 )
	COORD3D ( 855.7 -528.5 -14.8 ) ;
      ATOM #N#241
	ELEMENTS ( N )
	AROMATIC
	ENDOCYCLIC
	BRIDGEHEAD
	HCOUNT ( 0 )
	LPCOUNT ( 1 )
	COORD2D ( 0 0 )
	COORD3D ( 901.2 -653.9 -19 ) ;
      ATOM #N#251
	ELEMENTS ( N )
	AROMATIC
	ENDOCYCLIC
	BRIDGEHEAD
	HCOUNT ( 0 )
	LPCOUNT ( 1 )
	COORD2D ( 0 0 )
	COORD3D ( 807.9 -749.1 -2 ) ;
      ATOM #N#261
	ELEMENTS ( N )
	AROMATIC
	ENDOCYCLIC
	BRIDGEHEAD
	HCOUNT ( 0 )
	LPCOUNT ( 1 )
	COORD2D ( 0 0 )
	COORD3D ( 690.2 -680.6 15 ) ;
      ATOM #N#271
	ELEMENTS ( N )
	HCOUNT ( 1 2 )
	COORD2D ( 0 0 )
	COORD3D ( 725.6 -550.2 6.3 ) ;
      BOND 26-271 ( #N#271 #H#281 )  ;
      BOND 22-231 ( #C#231 #N#241 ) AROMATIC ENDOCYCLIC  ;
      BOND 23-241 ( #N#241 #N#251 ) AROMATIC ENDOCYCLIC  ;
      BOND 24-251 ( #N#251 #N#261 ) AROMATIC ENDOCYCLIC  ;
      BOND 25-261 ( #N#261 #N#271 ) AROMATIC ENDOCYCLIC  ;
      BOND 22-261 ( #C#231 #N#271 ) AROMATIC ENDOCYCLIC  ;
  }
  AND Exclude_cf3Sulfonamide1 (  ) 
  {
    ATTRIBUTES :
	COORD2D ( 0 0 ) ;
	COORD3D ( 658.5 -501.9 0 ) ;
    TOPOLOGY :
      ATOM #F#301
	ELEMENTS ( F )
	ALIPHATIC
	EXOCYCLIC
	HCOUNT ( 0 )
	COORD2D ( 0 0 )
	COORD3D ( 595.6 -320.2 50.1 ) ;
      ATOM #F#311
	ELEMENTS ( F )
	ALIPHATIC
	EXOCYCLIC
	HCOUNT ( 0 )
	COORD2D ( 0 0 )
	COORD3D ( 663.8 -106.8 103.2 ) ;
      ATOM #C#321
	ELEMENTS ( C )
	ALIPHATIC
	EXOCYCLIC
	HCOUNT ( 0 )
	COORD2D ( 0 0 )
	COORD3D ( 701.5 -242.8 101.7 ) ;
      ATOM #H#341
	ELEMENTS ( H )
	COORD2D ( 0 0 )
	COORD3D ( 863 -457.8 -143.2 ) ;
      ATOM #N#351
	ELEMENTS ( N )
	HCOUNT ( 1 2 )
	COORD2D ( 0 0 )
	COORD3D ( 811.3 -372.8 -133.1 ) ;
      ATOM #O#361
	ELEMENTS ( O )
	ALIPHATIC
	EXOCYCLIC
	HCOUNT ( 0 )
	COORD2D ( 0 0 )
	COORD3D ( 960.1 -320.1 79.6 ) ;
      ATOM #O#371
	ELEMENTS ( O )
	ALIPHATIC
	EXOCYCLIC
	HCOUNT ( 0 )
	COORD2D ( 0 0 )
	COORD3D ( 889.1 -130.8 -58.5 ) ;
      ATOM #F#381
	ELEMENTS ( F )
	ALIPHATIC
	EXOCYCLIC
	HCOUNT ( 0 )
	COORD2D ( 0 0 )
	COORD3D ( 730.7 -284.8 233 ) ;
      ATOM #S#391
	ELEMENTS ( S )
	ALIPHATIC
	EXOCYCLIC
	HCOUNT ( 0 )
	COORD2D ( 0 0 )
	COORD3D ( 848.1 -263.7 -2.5 ) ;
      BOND 33-341 ( #H#341 #N#351 )  ;
      BOND 38-341 ( #S#391 #N#351 ) EXOCYCLIC  ;
      BOND 38-351 ( #S#391 #O#361 ) DOUBLE EXOCYCLIC  ;
      BOND 38-361 ( #S#391 #O#371 ) DOUBLE EXOCYCLIC  ;
      BOND 31-301 ( #C#321 #F#311 ) EXOCYCLIC  ;
      BOND 31-381 ( #C#321 #S#391 ) EXOCYCLIC  ;
      BOND 31-371 ( #C#321 #F#381 ) EXOCYCLIC  ;
      BOND 31-291 ( #C#321 #F#301 ) EXOCYCLIC  ;
  }
  EXCLUDE good_amine_withExclusions1 ( amine1 Exclude_tetrazolyl1 Exclude_cf3Sulfonamide1 ) 
  {
    ATTRIBUTES :
	COORD2D ( 0 0 ) ;
	COORD3D ( 661.5 -394.3 0.6 ) ;
	PRESENT ( amine1 ) ;
	ABSENT ( Exclude_tetrazolyl1 , Exclude_cf3Sulfonamide1 ) ;
    CONSTRAINTS:
      MAP amine1/#H#191 
	( Exclude_tetrazolyl1/#H#281 Exclude_cf3Sulfonamide1/#H#341 ) ;
      MAP amine1/Heavy#N#201 
	( Exclude_tetrazolyl1/#N#271 Exclude_cf3Sulfonamide1/#N#351 ) ;
      MAP amine1/19-181 
	( Exclude_tetrazolyl1/26-271 Exclude_cf3Sulfonamide1/33-341 ) ;
  }
  OR HBD_3 ( Hydroxyl_withExclusions1 ThiolAcetylene1 good_amine_withExclusions1 ) 
  {
    ATTRIBUTES :
	COORD2D ( 0 0 ) ;
	COORD3D ( 147 -309.8 2.5 ) ;
	PROP ( SOURCE "BIOCAD_FUNCTION" ) ;
    OBJECTS :
      ATOM heavyAtom2 
	COORD2D ( 0 0 )
	COORD3D ( 6.3 -59.7 -1.2 )
	MAP ( Hydroxyl_withExclusions1/Hydroxyl1/Heavy#O#51 ThiolAcetylene1/Heavy#CS#141 good_amine_withExclusions1/amine1/Heavy#N#201 ) 
	PROP ( INDEX_CODE "12" ) ;
      POINT DonorProj1 
	COORD2D ( 0 0 )
	COORD3D ( 306.3 -59.7 -1.2 )
	MAP ( Hydroxyl_withExclusions1/Hydroxyl1/DonorProj11 ThiolAcetylene1/DonorProj21 good_amine_withExclusions1/amine1/DonorProj31 ) 
	PROP ( INDEX_CODE "13" ) ;
      VECTOR DonorVector1 HEAD ( DonorProj1 ) TAIL ( heavyAtom2 ) 
	MAP ( Hydroxyl_withExclusions1/Hydroxyl1/DonorVector11 ThiolAcetylene1/DonorVector21 good_amine_withExclusions1/amine1/DonorVector31 )  ;
  }
  AND HYDROPHOBIC_4 (  ) 
  {
    ATTRIBUTES :
	COORD2D ( 0 0 ) ;
	COORD3D ( 0 0 0 ) ;
	PROP ( SOURCE "BIOCAD_FUNCTION" ) ;
    OBJECTS :
      POINT Hydrophobic1
	COORD2D ( 0 0 )
	COORD3D ( 0 0 0 )
	HYDROPHOBE 
	PROP ( INDEX_CODE "11" ) ;
  }
  FIT training_set-(1)_07 ( HBA_1 HBA_lipid_2 HBD_3 HYDROPHOBIC_4 ) 
  {
    ATTRIBUTES :
	COORD2D ( 0 0 ) ;
	COORD3D ( 0 0 0 ) ;
	ROOT ;
	WEIGHT ( HBA_1 1.8353 ) ;
	WEIGHT ( HBA_lipid_2 1.8353 ) ;
	WEIGHT ( HBD_3 1.8353 ) ;
	WEIGHT ( HYDROPHOBIC_4 1.8353 ) ;
	MINIMUM_FIT ( 0.0000 ) ;
	INTERCEPT ( -6.1502 ) ;
    CONSTRAINTS :
      BLOB HBA_1.11 ( HBA_1/heavyAtom1 )
	COORD2D ( -716.384 104.664 )
	COORD3D ( -716.384 104.664 113.574 )
	TOLERANCE ( 160.0000 ) ;
      BLOB HBA_1.21 ( HBA_1/AcceptorProj1 )
	COORD2D ( -924.173 76.8466 )
	COORD3D ( -924.173 76.8466 -101.019 )
	TOLERANCE ( 220.0000 ) ;
      BLOB HBA_lipid_2.11 ( HBA_lipid_2/Heavy#NOS#32 )
	COORD2D ( -97.1558 91.7006 )
	COORD3D ( -97.1558 91.7006 39.8097 )
	TOLERANCE ( 160.0000 ) ;
      BLOB HBA_lipid_2.21 ( HBA_lipid_2/AcceptorProj2 )
	COORD2D ( -78.1442 383.299 )
	COORD3D ( -78.1442 383.299 124.89 )
	TOLERANCE ( 220.0000 ) ;
      BLOB HBD_3.11 ( HBD_3/heavyAtom2 )
	COORD2D ( 301.434 -19.1434 )
	COORD3D ( 301.434 -19.1434 187.658 )
	TOLERANCE ( 160.0000 ) ;
      BLOB HBD_3.21 ( HBD_3/DonorProj1 )
	COORD2D ( 552.405 -167.104 )
	COORD3D ( 552.405 -167.104 105.373 )
	TOLERANCE ( 220.0000 ) ;
      BLOB HYDROPHOBIC_4.11 ( HYDROPHOBIC_4/Hydrophobic1 )
	COORD2D ( 520 -120 )
	COORD3D ( 520 -120 -180 )
	TOLERANCE ( 160.0000 ) ;
  }
}
