# Supplementary material for: Discovery of Novel DPP-IV Inhibitors as Potential Candidates for the Treatment of Type 2 Diabetes Mellitus Predicted by 3D QSAR Pharmacophore Models, Molecular Docking and De Novo Evolution
Source: Molecules. 2019 Aug 7;24(16):2870. doi: 10.3390/molecules24162870 (PMC6720998; doi:10.3390/molecules24162870)
Supplement: Supplementary file 1 [file molecules-24-02870-s001.zip › Supplementary materials/3DQSARPharmacophoreGeneration/training_set-(1)_07.mol2]

#	Created by:	Discovery Studio
#	Creation time:	2019-08-06T12:55:21Z

@<TRIPOS>MOLECULE
dpp4_1
   45    49     0 0 0
SMALL
USER_CHARGES


@<TRIPOS>ATOM
      1 C1            5.961500   -1.779300   -2.124300 C.2      1 SUBUNIT    0.0000
      2 C2            4.967100    0.226000   -1.170000 C.2      1 SUBUNIT    0.0000
      3 C3            6.086600   -0.450800   -1.684300 C.2      1 SUBUNIT    0.0000
      4 C4            3.722500   -0.423800   -1.094700 C.2      1 SUBUNIT    0.0000
      5 C5            4.719000   -2.430000   -2.049200 C.2      1 SUBUNIT    0.0000
      6 C6            3.597900   -1.756000   -1.534700 C.2      1 SUBUNIT    0.0000
      7 C7            2.543700    0.306100   -0.548300 C.3      1 SUBUNIT    0.0000
      8 O8            1.511300    0.275300   -1.526500 O.3      1 SUBUNIT    0.0000
      9 C9            0.342900    1.008700   -1.187000 C.3      1 SUBUNIT    0.0000
     10 C10          -0.289000    0.422600    0.087900 C.3      1 SUBUNIT    0.0000
     11 C11           0.729400    0.387900    1.237900 C.3      1 SUBUNIT    0.0000
     12 C12           2.019700   -0.308100    0.777400 C.3      1 SUBUNIT    0.0000
     13 N13           3.024300   -0.215900    1.832700 N.3      1 SUBUNIT    0.0000
     14 N14          -1.462300    1.200500    0.472100 N.3      1 SUBUNIT    0.0000
     15 C15          -2.470600    1.359400   -0.629700 C.3      1 SUBUNIT    0.0000
     16 C16          -3.760400    1.102200    0.085200 C.2      1 SUBUNIT    0.0000
     17 C17          -3.550400    0.758700    1.410800 C.2      1 SUBUNIT    0.0000
     18 C18          -2.096500    0.742900    1.755300 C.3      1 SUBUNIT    0.0000
     19 F19           7.263800    0.164400   -1.754800 F        1 SUBUNIT    0.0000
     20 F20           2.426000   -2.383900   -1.468400 F        1 SUBUNIT    0.0000
     21 H21           6.818700   -2.304600   -2.522100 H        1 SUBUNIT    0.0000
     22 N22          -5.103000    1.107400   -0.197800 N.2      1 SUBUNIT    0.0000
     23 C23          -4.817200    0.539400    1.958800 C.2      1 SUBUNIT    0.0000
     24 N24          -5.679600    0.762500    0.961700 N.pl3    1 SUBUNIT    0.0000
     25 N25          -7.085600    0.627200    1.182800 N.2      1 SUBUNIT    0.0000
     26 C26          -7.472700    0.282300    2.369400 C.2      1 SUBUNIT    0.0000
     27 N27          -5.191600    0.142100    3.347200 N.2      1 SUBUNIT    0.0000
     28 C28          -6.481300    0.035900    3.471600 C.2      1 SUBUNIT    0.0000
     29 H29          -6.901300   -0.248100    4.427200 H        1 SUBUNIT    0.0000
     30 H30           5.065900    1.247600   -0.832300 H        1 SUBUNIT    0.0000
     31 H31           4.626400   -3.453300   -2.389800 H        1 SUBUNIT    0.0000
     32 H32           2.829500    1.347500   -0.397800 H        1 SUBUNIT    0.0000
     33 H33           0.612600    2.058500   -1.059200 H        1 SUBUNIT    0.0000
     34 H34          -0.348300    0.944800   -2.029900 H        1 SUBUNIT    0.0000
     35 H35          -0.616400   -0.597300   -0.116900 H        1 SUBUNIT    0.0000
     36 H36           0.306600   -0.124000    2.104100 H        1 SUBUNIT    0.0000
     37 H37           0.956600    1.407800    1.556300 H        1 SUBUNIT    0.0000
     38 H38           1.794500   -1.366100    0.620000 H        1 SUBUNIT    0.0000
     39 H39           2.632600   -0.641300    2.687000 H        1 SUBUNIT    0.0000
     40 H40           3.846100   -0.766100    1.545500 H        1 SUBUNIT    0.0000
     41 H41          -2.435200    2.358000   -1.037300 H        1 SUBUNIT    0.0000
     42 H42          -2.321900    0.630100   -1.413300 H        1 SUBUNIT    0.0000
     43 H43          -1.873100    1.430600    2.558700 H        1 SUBUNIT    0.0000
     44 H44          -1.781900   -0.254200    2.024600 H        1 SUBUNIT    0.0000
     45 H45          -8.520500    0.161700    2.595200 H        1 SUBUNIT    0.0000
@<TRIPOS>BOND
     1    1    5 2
     2    1   21 1
     3    2    3 2
     4    2   30 1
     5    3    1 1
     6    3   19 1
     7    4    2 1
     8    4    7 1
     9    5    6 1
    10    5   31 1
    11    6    4 2
    12    6   20 1
    13    7    8 1
    14    7   32 1
    15    8    9 1
    16    9   10 1
    17    9   33 1
    18    9   34 1
    19   10   11 1
    20   10   14 1
    21   10   35 1
    22   11   12 1
    23   11   36 1
    24   11   37 1
    25   12    7 1
    26   12   13 1
    27   12   38 1
    28   13   39 1
    29   13   40 1
    30   15   14 1
    31   15   16 1
    32   15   41 1
    33   15   42 1
    34   16   17 1
    35   16   22 2
    36   17   18 1
    37   17   23 2
    38   18   14 1
    39   18   43 1
    40   18   44 1
    41   23   24 1
    42   23   27 1
    43   24   22 1
    44   24   25 1
    45   26   25 2
    46   26   45 1
    47   27   28 2
    48   28   26 1
    49   28   29 1
@<SCITEGIC>MOL_PROPERTY
AbsoluteEnergy
SciTegic.value.DoubleValue
97.889603

@<SCITEGIC>MOL_PROPERTY
Activ
SciTegic.value.DoubleValue
0.120000

@<SCITEGIC>MOL_PROPERTY
Angle Energy
SciTegic.value.DoubleValue
35.441399

@<SCITEGIC>MOL_PROPERTY
Bond Energy
SciTegic.value.DoubleValue
3.870070

@<SCITEGIC>MOL_PROPERTY
CHARMm Energy
SciTegic.value.DoubleValue
67.816399

@<SCITEGIC>MOL_PROPERTY
Clean Energy
SciTegic.value.DoubleValue
69.626701

@<SCITEGIC>MOL_PROPERTY
ConfNumber
SciTegic.value.IntegerValue
4

@<SCITEGIC>MOL_PROPERTY
Dihedral Energy
SciTegic.value.DoubleValue
14.329100

@<SCITEGIC>MOL_PROPERTY
Electrostatic Energy
SciTegic.value.DoubleValue
15.378400

@<SCITEGIC>MOL_PROPERTY
Estimate
SciTegic.value.DoubleValue
0.118232

@<SCITEGIC>MOL_PROPERTY
FitValue
SciTegic.value.DoubleValue
7.077470

@<SCITEGIC>MOL_PROPERTY
Forcefield
SciTegic.value.StringValue
CHARMm

@<SCITEGIC>MOL_PROPERTY
ForcefieldBase
SciTegic.value.StringValue
CHARMm

@<SCITEGIC>MOL_PROPERTY
ForcefieldFFML
SciTegic.value.StringValue
<?xml version="1.0" encoding="UTF-8"?>
<!DOCTYPE ffml SYSTEM "Ffml.dtd">
<ffml version="1.0">
<forcefield name="CHARMm" derivedFrom="CHARMm" base="CHARMm">
<atomTypes>
</atomTypes>
<parameters>
<angle atom1="N5R" atom2="NR56" atom3="N6R">
<quadratic
refValue="106"
forceConstant="70"/>
</angle>
</parameters>
</forcefield>
</ffml>

@<SCITEGIC>MOL_PROPERTY
HBA_1
SciTegic.value.IntegerValue
1

@<SCITEGIC>MOL_PROPERTY
HBA_lipid_2
SciTegic.value.IntegerValue
1

@<SCITEGIC>MOL_PROPERTY
HBD_3
SciTegic.value.IntegerValue
1

@<SCITEGIC>MOL_PROPERTY
HYDROPHOBIC_4
SciTegic.value.IntegerValue
1

@<SCITEGIC>MOL_PROPERTY
Hydrogen Bond Energy
SciTegic.value.IntegerValue
0

@<SCITEGIC>MOL_PROPERTY
Improper Energy
SciTegic.value.DoubleValue
0.078810

@<SCITEGIC>MOL_PROPERTY
Initial Potential Energy
SciTegic.value.DoubleValue
106.876999

@<SCITEGIC>MOL_PROPERTY
Initial RMS Gradient
SciTegic.value.DoubleValue
28.797001

@<SCITEGIC>MOL_PROPERTY
MapNumber
SciTegic.value.IntegerValue
1

@<SCITEGIC>MOL_PROPERTY
MappedAtoms
SciTegic.value.StringValue
25,-7.16384,1.04664,1.13574,1.6,HBA_1.11
25,-9.24173,0.768466,-1.01019,2.2,HBA_1.21
14,-0.971558,0.917006,0.398097,1.6,HBA_lipid_2.11
14,-0.781442,3.83299,1.2489,2.2,HBA_lipid_2.21
13,3.01434,-0.191434,1.87658,1.6,HBD_3.11
13,5.52405,-1.67104,1.05373,2.2,HBD_3.21
1,5.2,-1.2,-1.8,1.6,HYDROPHOBIC_4.11

@<SCITEGIC>MOL_PROPERTY
MappedFeatures
SciTegic.value.StringValue
HBA_1,HBA_lipid_2,HBD_3,HYDROPHOBIC_4

@<SCITEGIC>MOL_PROPERTY
MappedLocations
SciTegic.value.StringValue
HBA_1.11,HBA_1.21,HBA_lipid_2.11,HBA_lipid_2.21,HBD_3.11,HBD_3.21,HYDROPHOBIC_4.11

@<SCITEGIC>MOL_PROPERTY
MappingID
SciTegic.value.IntegerValue
1

@<SCITEGIC>MOL_PROPERTY
Minimization Criteria
SciTegic.value.StringValue
CONJUG> Minimization exiting with gradient tolerance ( 0.0100000) satisfied.

@<SCITEGIC>MOL_PROPERTY
PartialChargeMethod
SciTegic.value.StringValue
MomanyRone

@<SCITEGIC>MOL_PROPERTY
Pharmprint
SciTegic.value.StringValue
'1111'

@<SCITEGIC>MOL_PROPERTY
Pharmtype
SciTegic.value.IntegerValue
4

@<SCITEGIC>MOL_PROPERTY
Potential Energy
SciTegic.value.DoubleValue
67.816399

@<SCITEGIC>MOL_PROPERTY
RMS Gradient
SciTegic.value.DoubleValue
0.009480

@<SCITEGIC>MOL_PROPERTY
RelativeEnergy
SciTegic.value.DoubleValue
0.474225

@<SCITEGIC>MOL_PROPERTY
Solvation Free Energy
SciTegic.value.IntegerValue
0

@<SCITEGIC>MOL_PROPERTY
Uncert
SciTegic.value.DoubleValue
1.500000

@<SCITEGIC>MOL_PROPERTY
Urey-Bradley Energy
SciTegic.value.IntegerValue
0

@<SCITEGIC>MOL_PROPERTY
UseResidueTemplateCharge
SciTegic.value.StringValue
True

@<SCITEGIC>MOL_PROPERTY
Van der Waals Energy
SciTegic.value.DoubleValue
-1.281350

@<SCITEGIC>MOL_PROPERTY
Error
SciTegic.value.DoubleValue
-1.014954

@<SCITEGIC>MOL_PROPERTY
logActiv
SciTegic.value.DoubleValue
-0.920819

@<SCITEGIC>MOL_PROPERTY
logEstimate
SciTegic.value.DoubleValue
-0.927265

@<SCITEGIC>ATOM_PROPERTY
Formal Charge
SciTegic.value.StringValue
1 0
2 0
3 0
4 0
5 0
6 0
7 0
8 0
9 0
10 0
11 0
12 0
13 0
14 0
15 0
16 0
17 0
18 0
19 0
20 0
21 0
22 0
23 0
24 0
25 0
26 0
27 0
28 0
29 0
30 0
31 0
32 0
33 0
34 0
35 0
36 0
37 0
38 0
39 0
40 0
41 0
42 0
43 0
44 0
45 0

@<SCITEGIC>ATOM_PROPERTY
pdb_tempFactor
SciTegic.value.DoubleValue
1 0.00
2 0.00
3 0.00
4 0.00
5 0.00
6 0.00
7 0.00
8 0.00
9 0.00
10 0.00
11 0.00
12 0.00
13 0.00
14 0.00
15 0.00
16 0.00
17 0.00
18 0.00
19 0.00
20 0.00
21 0.00
22 0.00
23 0.00
24 0.00
25 0.00
26 0.00
27 0.00
28 0.00
29 0.00
30 0.00
31 0.00
32 0.00
33 0.00
34 0.00
35 0.00
36 0.00
37 0.00
38 0.00
39 0.00
40 0.00
41 0.00
42 0.00
43 0.00
44 0.00
45 0.00

@<SCITEGIC>ATOM_PROPERTY
pdb_occupancy
SciTegic.value.DoubleValue
1 1.00
2 1.00
3 1.00
4 1.00
5 1.00
6 1.00
7 1.00
8 1.00
9 1.00
10 1.00
11 1.00
12 1.00
13 1.00
14 1.00
15 1.00
16 1.00
17 1.00
18 1.00
19 1.00
20 1.00
21 1.00
22 1.00
23 1.00
24 1.00
25 1.00
26 1.00
27 1.00
28 1.00
29 1.00
30 1.00
31 1.00
32 1.00
33 1.00
34 1.00
35 1.00
36 1.00
37 1.00
38 1.00
39 1.00
40 1.00
41 1.00
42 1.00
43 1.00
44 1.00
45 1.00

@<TRIPOS>MOLECULE
dpp4_2
54  59  1  0  0
SMALL
FORMAL_CHARGES
@<TRIPOS>ATOM
    1 C1         5.8366    -1.8019    -2.2158 C.2        1 SUBUNIT  0
    2 C2         4.7708     0.2666    -1.4980 C.2        1 SUBUNIT  0
    3 C3         5.8632    -0.4015    -2.0761 C.2        1 SUBUNIT  0
    4 C4         3.6497    -0.4602    -1.0622 C.2        1 SUBUNIT  0
    5 C5         4.7175    -2.5284    -1.7801 C.2        1 SUBUNIT  0
    6 C6         3.6210    -1.8600    -1.2018 C.2        1 SUBUNIT  0
    7 C7         2.4940     0.2626    -0.4486 C.3        1 SUBUNIT  0
    8 C8         1.2547     0.1712    -1.3631 C.3        1 SUBUNIT  0
    9 C9         0.0406     0.8875    -0.7571 C.3        1 SUBUNIT  0
   10 C10       -0.2805     0.3571     0.6478 C.3        1 SUBUNIT  0
   11 C11        0.9460     0.4677     1.5726 C.3        1 SUBUNIT  0
   12 C12        2.1743    -0.2496     0.9793 C.3        1 SUBUNIT  0
   13 N13        3.3137    -0.0662     1.8760 N.3        1 SUBUNIT  0
   14 F14        6.9206     0.2967    -2.4893 F          1 SUBUNIT  0
   15 F15        2.5660    -2.5625    -0.7942 F          1 SUBUNIT  0
   16 F16        6.8681    -2.4418    -2.7622 F          1 SUBUNIT  0
   17 N17       -1.4090     1.0883     1.2188 N.3        1 SUBUNIT  0
   18 C18       -1.7050     0.7262     2.6241 C.3        1 SUBUNIT  0
   19 C19       -3.2014     0.6847     2.6793 C.2        1 SUBUNIT  0
   20 C20       -3.7179     0.8263     1.4591 C.2        1 SUBUNIT  0
   21 C21       -2.6540     0.9865     0.4197 C.3        1 SUBUNIT  0
   22 N22       -5.1323     0.8041     1.3177 N.pl3      1 SUBUNIT  0
   23 C23       -5.9065     0.6425     2.4217 C.2        1 SUBUNIT  0
   24 C24       -4.0700     0.5111     3.8768 C.2        1 SUBUNIT  0
   25 N25       -5.3721     0.4830     3.8147 N.2        1 SUBUNIT  0
   26 C26       -5.9112     0.9228     0.2061 C.2        1 SUBUNIT  0
   27 N27       -7.1908     0.6540     2.0331 N.2        1 SUBUNIT  0
   28 N28       -7.1817     0.8220     0.6929 N.2        1 SUBUNIT  0
   29 C29       -5.4854     1.1151    -1.2297 C.3        1 SUBUNIT  0
   30 C30       -6.4626     0.8006    -2.3457 C.3        1 SUBUNIT  0
   31 C31       -5.2703    -0.0991    -2.1113 C.3        1 SUBUNIT  0
   32 H32        4.7940     1.3414    -1.3898 H          1 SUBUNIT  0
   33 H33        4.6944    -3.6031    -1.8873 H          1 SUBUNIT  0
   34 H34        2.7812     1.3142    -0.3809 H          1 SUBUNIT  0
   35 H35        1.4717     0.6011    -2.3425 H          1 SUBUNIT  0
   36 H36        0.9939    -0.8741    -1.5357 H          1 SUBUNIT  0
   37 H37       -0.8240     0.7610    -1.4132 H          1 SUBUNIT  0
   38 H38        0.2409     1.9600    -0.7152 H          1 SUBUNIT  0
   39 H39       -0.5635    -0.6941     0.5677 H          1 SUBUNIT  0
   40 H40        0.7061     0.0457     2.5501 H          1 SUBUNIT  0
   41 H41        1.1836     1.5189     1.7354 H          1 SUBUNIT  0
   42 H42        1.9513    -1.3166     0.9327 H          1 SUBUNIT  0
   43 H43        3.0595    -0.4384     2.8026 H          1 SUBUNIT  0
   44 H44        4.1023    -0.6219     1.5118 H          1 SUBUNIT  0
   45 H45       -1.3022    -0.2490     2.8765 H          1 SUBUNIT  0
   46 H46       -1.3021     1.4667     3.3025 H          1 SUBUNIT  0
   47 H47       -2.8009     1.8812    -0.1734 H          1 SUBUNIT  0
   48 H48       -2.6373     0.1218    -0.2344 H          1 SUBUNIT  0
   49 H49       -3.5624     0.4038     4.8290 H          1 SUBUNIT  0
   50 H50       -4.8155     1.9568    -1.3978 H          1 SUBUNIT  0
   51 H51       -7.4497     0.4176    -2.0822 H          1 SUBUNIT  0
   52 H52       -6.4450     1.4454    -3.2253 H          1 SUBUNIT  0
   53 H53       -4.4546    -0.0554    -2.8366 H          1 SUBUNIT  0
   54 H54       -5.4540    -1.0891    -1.6910 H          1 SUBUNIT  0
@<TRIPOS>BOND
    1     1     5 2
    2     1    16 1
    3     2     3 2
    4     2    32 1
    5     3     1 1
    6     3    14 1
    7     4     2 1
    8     4     7 1
    9     5     6 1
   10     5    33 1
   11     6     4 2
   12     6    15 1
   13     7     8 1
   14     7    34 1
   15     8     9 1
   16     8    35 1
   17     8    36 1
   18     9    10 1
   19     9    37 1
   20     9    38 1
   21    10    11 1
   22    10    17 1
   23    10    39 1
   24    11    12 1
   25    11    40 1
   26    11    41 1
   27    12     7 1
   28    12    13 1
   29    12    42 1
   30    13    43 1
   31    13    44 1
   32    18    17 1
   33    18    19 1
   34    18    45 1
   35    18    46 1
   36    19    20 2
   37    19    24 1
   38    20    21 1
   39    20    22 1
   40    21    17 1
   41    21    47 1
   42    21    48 1
   43    22    26 1
   44    23    22 1
   45    23    27 2
   46    24    25 2
   47    24    49 1
   48    25    23 1
   49    27    28 1
   50    28    26 2
   51    29    26 1
   52    29    30 1
   53    29    31 1
   54    29    50 1
   55    30    31 1
   56    30    51 1
   57    30    52 1
   58    31    53 1
   59    31    54 1
@<TRIPOS>SUBSTRUCTURE
1   ****   1
@<SCITEGIC>MOL_PROPERTY
AbsoluteEnergy
SciTegic.value.StringValue
84.6277

@<SCITEGIC>MOL_PROPERTY
Activ
SciTegic.value.StringValue
0.24

@<SCITEGIC>MOL_PROPERTY
Angle Energy
SciTegic.value.StringValue
55.1854

@<SCITEGIC>MOL_PROPERTY
Bond Energy
SciTegic.value.StringValue
1.82431

@<SCITEGIC>MOL_PROPERTY
CHARMm Energy
SciTegic.value.StringValue
61.484

@<SCITEGIC>MOL_PROPERTY
Clean Energy
SciTegic.value.StringValue
91.0009

@<SCITEGIC>MOL_PROPERTY
ConfNumber
SciTegic.value.StringValue
3

@<SCITEGIC>MOL_PROPERTY
Dihedral Energy
SciTegic.value.StringValue
21.1429

@<SCITEGIC>MOL_PROPERTY
Electrostatic Energy
SciTegic.value.StringValue
-14.8428

@<SCITEGIC>MOL_PROPERTY
Estimate
SciTegic.value.StringValue
0.22677

@<SCITEGIC>MOL_PROPERTY
FitValue
SciTegic.value.StringValue
6.79461

@<SCITEGIC>MOL_PROPERTY
Forcefield
SciTegic.value.StringValue
CHARMm

@<SCITEGIC>MOL_PROPERTY
ForcefieldBase
SciTegic.value.StringValue
CHARMm

@<SCITEGIC>MOL_PROPERTY
ForcefieldFFML
SciTegic.value.StringValue
<?xml version="1.0" encoding="UTF-8"?>
<!DOCTYPE ffml SYSTEM "Ffml.dtd">
<ffml version="1.0">
<forcefield name="CHARMm" derivedFrom="CHARMm" base="CHARMm">
<atomTypes>
</atomTypes>
<parameters>
<angle atom1="C5R" atom2="CT3" atom3="CT3">
<quadratic
refValue="109.47"
forceConstant="70"/>
</angle>
<angle atom1="C5R" atom2="CT3" atom3="HA">
<quadratic
refValue="109.47"
forceConstant="40"/>
</angle>
<angle atom1="CR56" atom2="CR56" atom3="NR56">
<quadratic
refValue="106.5"
forceConstant="65"/>
</angle>
<angle atom1="CR56" atom2="CT" atom3="HA">
<quadratic
refValue="109.47"
forceConstant="40"/>
</angle>
<angle atom1="CR56" atom2="NR56" atom3="CR56">
<quadratic
refValue="108"
forceConstant="70"/>
</angle>
<angle atom1="CT" atom2="CR56" atom3="C6R">
<quadratic
refValue="127.679"
forceConstant="65.3571"/>
</angle>
<angle atom1="CT" atom2="CR56" atom3="CR56">
<quadratic
refValue="126"
forceConstant="70"/>
</angle>
<angle atom1="CT" atom2="CR56" atom3="NR56">
<quadratic
refValue="122"
forceConstant="58"/>
</angle>
<angle atom1="N5R" atom2="C5R" atom3="CT3">
<quadratic
refValue="122"
forceConstant="58"/>
</angle>
<angle atom1="NR56" atom2="C5R" atom3="CT3">
<quadratic
refValue="122"
forceConstant="58"/>
</angle>
<angle atom1="NT" atom2="CT" atom3="CR56">
<quadratic
refValue="111.6"
forceConstant="70"/>
</angle>
<torsion atom1="CT3" atom2="CT3" atom3="C5R" atom4="N5R">
<multiplecos
v1="0"
v2="0"
v3="0"
v4="0"
v5="0"
v6="0.01"
gamma1="0"
gamma2="0"
gamma3="0"
gamma4="0"
gamma5="0"
gamma6="0"/>
</torsion>
<torsion atom1="CT3" atom2="CT3" atom3="C5R" atom4="NR56">
<multiplecos
v1="0"
v2="0"
v3="0"
v4="0"
v5="0"
v6="0.01"
gamma1="0"
gamma2="0"
gamma3="0"
gamma4="0"
gamma5="0"
gamma6="0"/>
</torsion>
<torsion atom1="HA" atom2="CT" atom3="CR56" atom4="C6R">
<multiplecos
v1="0"
v2="0"
v3="0"
v4="0"
v5="0"
v6="0.01"
gamma1="0"
gamma2="0"
gamma3="0"
gamma4="0"
gamma5="0"
gamma6="0"/>
</torsion>
<torsion atom1="HA" atom2="CT" atom3="CR56" atom4="CR56">
<multiplecos
v1="0"
v2="0"
v3="0"
v4="0"
v5="0"
v6="0.01"
gamma1="0"
gamma2="0"
gamma3="0"
gamma4="0"
gamma5="0"
gamma6="0"/>
</torsion>
<torsion atom1="HA" atom2="CT3" atom3="C5R" atom4="N5R">
<multiplecos
v1="0"
v2="0"
v3="0"
v4="0"
v5="0"
v6="0.01"
gamma1="0"
gamma2="0"
gamma3="0"
gamma4="0"
gamma5="0"
gamma6="0"/>
</torsion>
<torsion atom1="HA" atom2="CT3" atom3="C5R" atom4="NR56">
<multiplecos
v1="0"
v2="0"
v3="0"
v4="0"
v5="0"
v6="0.01"
gamma1="0"
gamma2="0"
gamma3="0"
gamma4="0"
gamma5="0"
gamma6="0"/>
</torsion>
<torsion atom1="NR56" atom2="CR56" atom3="CT" atom4="HA">
<multiplecos
v1="0"
v2="0"
v3="0"
v4="0"
v5="0"
v6="0.01"
gamma1="0"
gamma2="0"
gamma3="0"
gamma4="0"
gamma5="0"
gamma6="0"/>
</torsion>
<torsion atom1="NR56" atom2="CR56" atom3="CT" atom4="NT">
<multiplecos
v1="0"
v2="0"
v3="0"
v4="0"
v5="0"
v6="0.01"
gamma1="0"
gamma2="0"
gamma3="0"
gamma4="0"
gamma5="0"
gamma6="0"/>
</torsion>
<torsion atom1="NT" atom2="CT" atom3="CR56" atom4="C6R">
<multiplecos
v1="0"
v2="0"
v3="0"
v4="0"
v5="0"
v6="0.01"
gamma1="0"
gamma2="0"
gamma3="0"
gamma4="0"
gamma5="0"
gamma6="0"/>
</torsion>
<torsion atom1="NT" atom2="CT" atom3="CR56" atom4="CR56">
<multiplecos
v1="0"
v2="0"
v3="0"
v4="0"
v5="0"
v6="0.01"
gamma1="0"
gamma2="0"
gamma3="0"
gamma4="0"
gamma5="0"
gamma6="0"/>
</torsion>
</parameters>
</forcefield>
</ffml>

@<SCITEGIC>MOL_PROPERTY
HBA_1
SciTegic.value.StringValue
1

@<SCITEGIC>MOL_PROPERTY
HBA_lipid_2
SciTegic.value.StringValue
1

@<SCITEGIC>MOL_PROPERTY
HBD_3
SciTegic.value.StringValue
1

@<SCITEGIC>MOL_PROPERTY
HYDROPHOBIC_4
SciTegic.value.StringValue
1

@<SCITEGIC>MOL_PROPERTY
Hydrogen Bond Energy
SciTegic.value.StringValue
0

@<SCITEGIC>MOL_PROPERTY
Improper Energy
SciTegic.value.StringValue
0.01978

@<SCITEGIC>MOL_PROPERTY
Initial Potential Energy
SciTegic.value.StringValue
103.585

@<SCITEGIC>MOL_PROPERTY
Initial RMS Gradient
SciTegic.value.StringValue
27.1703

@<SCITEGIC>MOL_PROPERTY
MapNumber
SciTegic.value.StringValue
1

@<SCITEGIC>MOL_PROPERTY
MappedAtoms
SciTegic.value.StringValue
28,-7.16384,1.04664,1.13574,1.6,HBA_1.11
28,-9.24173,0.768466,-1.01019,2.2,HBA_1.21
17,-0.971558,0.917006,0.398097,1.6,HBA_lipid_2.11
17,-0.781442,3.83299,1.2489,2.2,HBA_lipid_2.21
13,3.01434,-0.191434,1.87658,1.6,HBD_3.11
13,5.52405,-1.67104,1.05373,2.2,HBD_3.21
1,5.2,-1.2,-1.8,1.6,HYDROPHOBIC_4.11

@<SCITEGIC>MOL_PROPERTY
MappedFeatures
SciTegic.value.StringValue
HBA_1,HBA_lipid_2,HBD_3,HYDROPHOBIC_4

@<SCITEGIC>MOL_PROPERTY
MappedLocations
SciTegic.value.StringValue
HBA_1.11,HBA_1.21,HBA_lipid_2.11,HBA_lipid_2.21,HBD_3.11,HBD_3.21,HYDROPHOBIC_4.11

@<SCITEGIC>MOL_PROPERTY
MappingID
SciTegic.value.StringValue
1

@<SCITEGIC>MOL_PROPERTY
Minimization Criteria
SciTegic.value.StringValue
CONJUG> Minimization exiting with gradient tolerance ( 0.0100000) satisfied.

@<SCITEGIC>MOL_PROPERTY
PartialChargeMethod
SciTegic.value.StringValue
MomanyRone

@<SCITEGIC>MOL_PROPERTY
Pharmprint
SciTegic.value.StringValue
'1111'

@<SCITEGIC>MOL_PROPERTY
Pharmtype
SciTegic.value.StringValue
4

@<SCITEGIC>MOL_PROPERTY
Potential Energy
SciTegic.value.StringValue
61.484

@<SCITEGIC>MOL_PROPERTY
RMS Gradient
SciTegic.value.StringValue
0.0099

@<SCITEGIC>MOL_PROPERTY
RelativeEnergy
SciTegic.value.StringValue
2.02401

@<SCITEGIC>MOL_PROPERTY
Solvation Free Energy
SciTegic.value.StringValue
0

@<SCITEGIC>MOL_PROPERTY
Uncert
SciTegic.value.StringValue
1.5

@<SCITEGIC>MOL_PROPERTY
Urey-Bradley Energy
SciTegic.value.StringValue
0

@<SCITEGIC>MOL_PROPERTY
UseResidueTemplateCharge
SciTegic.value.StringValue
True

@<SCITEGIC>MOL_PROPERTY
Van der Waals Energy
SciTegic.value.StringValue
-1.84556

@<SCITEGIC>MOL_PROPERTY
Error
SciTegic.value.StringValue
-1.05834105040349

@<SCITEGIC>MOL_PROPERTY
logActiv
SciTegic.value.StringValue
-0.619788758288394

@<SCITEGIC>MOL_PROPERTY
logEstimate
SciTegic.value.StringValue
-0.644414399938869

@<SCITEGIC>ATOM_PROPERTY
Formal Charge
SciTegic.value.StringValue
1 0
2 0
3 0
4 0
5 0
6 0
7 0
8 0
9 0
10 0
11 0
12 0
13 0
14 0
15 0
16 0
17 0
18 0
19 0
20 0
21 0
22 0
23 0
24 0
25 0
26 0
27 0
28 0
29 0
30 0
31 0
32 0
33 0
34 0
35 0
36 0
37 0
38 0
39 0
40 0
41 0
42 0
43 0
44 0
45 0
46 0
47 0
48 0
49 0
50 0
51 0
52 0
53 0
54 0

@<SCITEGIC>ATOM_PROPERTY
pdb_tempFactor
SciTegic.value.DoubleValue
1 0
2 0
3 0
4 0
5 0
6 0
7 0
8 0
9 0
10 0
11 0
12 0
13 0
14 0
15 0
16 0
17 0
18 0
19 0
20 0
21 0
22 0
23 0
24 0
25 0
26 0
27 0
28 0
29 0
30 0
31 0
32 0
33 0
34 0
35 0
36 0
37 0
38 0
39 0
40 0
41 0
42 0
43 0
44 0
45 0
46 0
47 0
48 0
49 0
50 0
51 0
52 0
53 0
54 0

@<SCITEGIC>ATOM_PROPERTY
pdb_occupancy
SciTegic.value.DoubleValue
1 1
2 1
3 1
4 1
5 1
6 1
7 1
8 1
9 1
10 1
11 1
12 1
13 1
14 1
15 1
16 1
17 1
18 1
19 1
20 1
21 1
22 1
23 1
24 1
25 1
26 1
27 1
28 1
29 1
30 1
31 1
32 1
33 1
34 1
35 1
36 1
37 1
38 1
39 1
40 1
41 1
42 1
43 1
44 1
45 1
46 1
47 1
48 1
49 1
50 1
51 1
52 1
53 1
54 1

@<TRIPOS>MOLECULE
dpp4_13
49  53  1  0  0
SMALL
FORMAL_CHARGES
@<TRIPOS>ATOM
    1 C1         6.0015    -1.6526    -2.1459 C.2        1 SUBUNIT  0
    2 C2         6.0786    -0.3073    -1.7511 C.2        1 SUBUNIT  0
    3 C3         4.9499     0.3387    -1.2140 C.2        1 SUBUNIT  0
    4 C4         3.7407    -0.3689    -1.0688 C.2        1 SUBUNIT  0
    5 C5         3.6639    -1.7152    -1.4640 C.2        1 SUBUNIT  0
    6 C6         4.7936    -2.3616    -1.9995 C.2        1 SUBUNIT  0
    7 F7         4.7122    -3.6368    -2.3685 F          1 SUBUNIT  0
    8 C8         2.5369     0.3024    -0.5032 C.3        1 SUBUNIT  0
    9 C9         2.0416    -0.3629     0.8100 C.3        1 SUBUNIT  0
   10 C10        0.7279     0.2765     1.2902 C.3        1 SUBUNIT  0
   11 C11       -0.2961     0.2979     0.1455 C.3        1 SUBUNIT  0
   12 C12        0.3068     0.9358    -1.1207 C.3        1 SUBUNIT  0
   13 O13        1.5033     0.2555    -1.4781 O.3        1 SUBUNIT  0
   14 N14        3.0461    -0.2556     1.8643 N.3        1 SUBUNIT  0
   15 F15        5.0362     1.6148    -0.8442 F          1 SUBUNIT  0
   16 F16        7.0759    -2.2542    -2.6528 F          1 SUBUNIT  0
   17 N17       -1.4967     1.0209     0.5502 N.3        1 SUBUNIT  0
   18 C18       -2.5207     1.1555    -0.5412 C.3        1 SUBUNIT  0
   19 C19       -3.7858     0.8152     0.1754 C.2        1 SUBUNIT  0
   20 C20       -3.5613     0.4564     1.4826 C.2        1 SUBUNIT  0
   21 C21       -2.1062     0.5119     1.8254 C.3        1 SUBUNIT  0
   22 N22       -5.1234     0.7495    -0.0867 N.2        1 SUBUNIT  0
   23 C23       -4.8130     0.1619     2.0280 C.2        1 SUBUNIT  0
   24 N24       -5.7332     0.3502     1.0452 N.pl3      1 SUBUNIT  0
   25 C25       -7.0916     0.0864     1.4302 C.2        1 SUBUNIT  0
   26 C26       -7.3927    -0.3154     2.6828 C.2        1 SUBUNIT  0
   27 N27       -5.0594    -0.2814     3.4332 N.2        1 SUBUNIT  0
   28 C28       -6.3117    -0.4934     3.6832 C.2        1 SUBUNIT  0
   29 C29       -8.1871     0.2668     0.4117 C.3        1 SUBUNIT  0
   30 H30       -6.6145    -0.8187     4.6652 H          1 SUBUNIT  0
   31 H31        7.0060     0.2376    -1.8633 H          1 SUBUNIT  0
   32 H32        2.7376    -2.2592    -1.3535 H          1 SUBUNIT  0
   33 H33        2.7836     1.3504    -0.3297 H          1 SUBUNIT  0
   34 H34        1.8563    -1.4213     0.6275 H          1 SUBUNIT  0
   35 H35        0.3276    -0.2734     2.1441 H          1 SUBUNIT  0
   36 H36        0.9176     1.2958     1.6304 H          1 SUBUNIT  0
   37 H37       -0.5852    -0.7281    -0.0841 H          1 SUBUNIT  0
   38 H38        0.5386     1.9916    -0.9685 H          1 SUBUNIT  0
   39 H39       -0.3838     0.8654    -1.9593 H          1 SUBUNIT  0
   40 H40        3.9048    -0.7218     1.5393 H          1 SUBUNIT  0
   41 H41        3.2559     0.7432     2.0105 H          1 SUBUNIT  0
   42 H42       -2.3380     0.4554    -1.3460 H          1 SUBUNIT  0
   43 H43       -2.5368     2.1636    -0.9227 H          1 SUBUNIT  0
   44 H44       -1.9177     1.1970     2.6378 H          1 SUBUNIT  0
   45 H45       -1.7392    -0.4731     2.0801 H          1 SUBUNIT  0
   46 H46       -8.4191    -0.5106     2.9658 H          1 SUBUNIT  0
   47 H47       -9.1118     0.5628     0.9076 H          1 SUBUNIT  0
   48 H48       -7.8824     1.0000    -0.3349 H          1 SUBUNIT  0
   49 H49       -8.3735    -0.6752    -0.1030 H          1 SUBUNIT  0
@<TRIPOS>BOND
    1     1     2 2
    2     1    16 1
    3     2     3 1
    4     2    31 1
    5     3     4 2
    6     3    15 1
    7     4     5 1
    8     4     8 1
    9     5     6 2
   10     5    32 1
   11     6     1 1
   12     6     7 1
   13     8    13 1
   14     8    33 1
   15     9     8 1
   16     9    14 1
   17     9    34 1
   18    10     9 1
   19    10    35 1
   20    10    36 1
   21    11    10 1
   22    11    17 1
   23    11    37 1
   24    12    11 1
   25    12    38 1
   26    12    39 1
   27    13    12 1
   28    14    40 1
   29    14    41 1
   30    18    17 1
   31    18    19 1
   32    18    42 1
   33    18    43 1
   34    19    20 1
   35    19    22 2
   36    20    21 1
   37    20    23 2
   38    21    17 1
   39    21    44 1
   40    21    45 1
   41    23    24 1
   42    23    27 1
   43    24    22 1
   44    24    25 1
   45    25    29 1
   46    26    25 2
   47    26    46 1
   48    27    28 2
   49    28    26 1
   50    28    30 1
   51    29    47 1
   52    29    48 1
   53    29    49 1
@<TRIPOS>SUBSTRUCTURE
1   ****   1
@<SCITEGIC>MOL_PROPERTY
AbsoluteEnergy
SciTegic.value.StringValue
86.2749

@<SCITEGIC>MOL_PROPERTY
Activ
SciTegic.value.StringValue
44

@<SCITEGIC>MOL_PROPERTY
Angle Energy
SciTegic.value.StringValue
28.6562805175781

@<SCITEGIC>MOL_PROPERTY
Bond Energy
SciTegic.value.StringValue
4.08552980422974

@<SCITEGIC>MOL_PROPERTY
CHARMm Energy
SciTegic.value.StringValue
46.2027206420898

@<SCITEGIC>MOL_PROPERTY
Clean Energy
SciTegic.value.StringValue
68.6101150512695

@<SCITEGIC>MOL_PROPERTY
ConfNumber
SciTegic.value.StringValue
2

@<SCITEGIC>MOL_PROPERTY
Dihedral Energy
SciTegic.value.StringValue
13.8611402511597

@<SCITEGIC>MOL_PROPERTY
Electrostatic Energy
SciTegic.value.StringValue
3.05672001838684

@<SCITEGIC>MOL_PROPERTY
Estimate
SciTegic.value.StringValue
6.24556

@<SCITEGIC>MOL_PROPERTY
FitValue
SciTegic.value.StringValue
5.35463

@<SCITEGIC>MOL_PROPERTY
Forcefield
SciTegic.value.StringValue
CHARMm

@<SCITEGIC>MOL_PROPERTY
ForcefieldBase
SciTegic.value.StringValue
CHARMm

@<SCITEGIC>MOL_PROPERTY
ForcefieldFFML
SciTegic.value.StringValue
<?xml version="1.0" encoding="UTF-8"?>
<!DOCTYPE ffml SYSTEM "Ffml.dtd">
<ffml version="1.0">
<forcefield name="CHARMm" derivedFrom="CHARMm" base="CHARMm">
<atomTypes>
</atomTypes>
<parameters>
</parameters>
</forcefield>
</ffml>

@<SCITEGIC>MOL_PROPERTY
HBA_1
SciTegic.value.StringValue
0

@<SCITEGIC>MOL_PROPERTY
HBA_lipid_2
SciTegic.value.StringValue
1

@<SCITEGIC>MOL_PROPERTY
HBD_3
SciTegic.value.StringValue
1

@<SCITEGIC>MOL_PROPERTY
HYDROPHOBIC_4
SciTegic.value.StringValue
1

@<SCITEGIC>MOL_PROPERTY
Hydrogen Bond Energy
SciTegic.value.StringValue
0

@<SCITEGIC>MOL_PROPERTY
Improper Energy
SciTegic.value.StringValue
0.0130200004205108

@<SCITEGIC>MOL_PROPERTY
Initial Potential Energy
SciTegic.value.StringValue
77.7831420898438

@<SCITEGIC>MOL_PROPERTY
Initial RMS Gradient
SciTegic.value.StringValue
27.6327095031738

@<SCITEGIC>MOL_PROPERTY
MapNumber
SciTegic.value.StringValue
1

@<SCITEGIC>MOL_PROPERTY
MappedAtoms
SciTegic.value.StringValue
17,-0.971558,0.917006,0.398097,1.6,HBA_lipid_2.11
17,-0.781442,3.83299,1.2489,2.2,HBA_lipid_2.21
14,3.01434,-0.191434,1.87658,1.6,HBD_3.11
14,5.52405,-1.67104,1.05373,2.2,HBD_3.21
1,5.2,-1.2,-1.8,1.6,HYDROPHOBIC_4.11

@<SCITEGIC>MOL_PROPERTY
MappedFeatures
SciTegic.value.StringValue
HBA_lipid_2,HBD_3,HYDROPHOBIC_4

@<SCITEGIC>MOL_PROPERTY
MappedLocations
SciTegic.value.StringValue
HBA_lipid_2.11,HBA_lipid_2.21,HBD_3.11,HBD_3.21,HYDROPHOBIC_4.11

@<SCITEGIC>MOL_PROPERTY
MappingID
SciTegic.value.StringValue
1

@<SCITEGIC>MOL_PROPERTY
Minimization Criteria
SciTegic.value.StringValue
CONJUG> Minimization exiting with gradient tolerance ( 0.0100000) satisfied.

@<SCITEGIC>MOL_PROPERTY
PartialChargeMethod
SciTegic.value.StringValue
MomanyRone

@<SCITEGIC>MOL_PROPERTY
Pharmprint
SciTegic.value.StringValue
'0111'

@<SCITEGIC>MOL_PROPERTY
Pharmtype
SciTegic.value.StringValue
3

@<SCITEGIC>MOL_PROPERTY
Potential Energy
SciTegic.value.StringValue
46.2027206420898

@<SCITEGIC>MOL_PROPERTY
RMS Gradient
SciTegic.value.StringValue
0.00779999978840351

@<SCITEGIC>MOL_PROPERTY
RelativeEnergy
SciTegic.value.StringValue
0.0463822

@<SCITEGIC>MOL_PROPERTY
Solvation Free Energy
SciTegic.value.StringValue
0

@<SCITEGIC>MOL_PROPERTY
Uncert
SciTegic.value.StringValue
1.5

@<SCITEGIC>MOL_PROPERTY
Urey-Bradley Energy
SciTegic.value.StringValue
0

@<SCITEGIC>MOL_PROPERTY
UseResidueTemplateCharge
SciTegic.value.StringValue
True

@<SCITEGIC>MOL_PROPERTY
Van der Waals Energy
SciTegic.value.StringValue
-3.46998000144959

@<SCITEGIC>MOL_PROPERTY
Error
SciTegic.value.StringValue
-7.0450047713896

@<SCITEGIC>MOL_PROPERTY
logActiv
SciTegic.value.StringValue
1.64345267648619

@<SCITEGIC>MOL_PROPERTY
logEstimate
SciTegic.value.StringValue
0.795571384904904

@<SCITEGIC>ATOM_PROPERTY
Formal Charge
SciTegic.value.StringValue
1 0
2 0
3 0
4 0
5 0
6 0
7 0
8 0
9 0
10 0
11 0
12 0
13 0
14 0
15 0
16 0
17 0
18 0
19 0
20 0
21 0
22 0
23 0
24 0
25 0
26 0
27 0
28 0
29 0
30 0
31 0
32 0
33 0
34 0
35 0
36 0
37 0
38 0
39 0
40 0
41 0
42 0
43 0
44 0
45 0
46 0
47 0
48 0
49 0

@<SCITEGIC>ATOM_PROPERTY
pdb_tempFactor
SciTegic.value.DoubleValue
1 0
2 0
3 0
4 0
5 0
6 0
7 0
8 0
9 0
10 0
11 0
12 0
13 0
14 0
15 0
16 0
17 0
18 0
19 0
20 0
21 0
22 0
23 0
24 0
25 0
26 0
27 0
28 0
29 0
30 0
31 0
32 0
33 0
34 0
35 0
36 0
37 0
38 0
39 0
40 0
41 0
42 0
43 0
44 0
45 0
46 0
47 0
48 0
49 0

@<SCITEGIC>ATOM_PROPERTY
pdb_occupancy
SciTegic.value.DoubleValue
1 1
2 1
3 1
4 1
5 1
6 1
7 1
8 1
9 1
10 1
11 1
12 1
13 1
14 1
15 1
16 1
17 1
18 1
19 1
20 1
21 1
22 1
23 1
24 1
25 1
26 1
27 1
28 1
29 1
30 1
31 1
32 1
33 1
34 1
35 1
36 1
37 1
38 1
39 1
40 1
41 1
42 1
43 1
44 1
45 1
46 1
47 1
48 1
49 1

@<TRIPOS>MOLECULE
dpp4_7
44  47  1  0  0
SMALL
FORMAL_CHARGES
@<TRIPOS>ATOM
    1 C1         5.8841    -1.0535    -2.2537 C.2        1 SUBUNIT  0
    2 C2         4.0154     0.0613    -1.1602 C.2        1 SUBUNIT  0
    3 C3         5.2389     0.1298    -1.8493 C.2        1 SUBUNIT  0
    4 C4         3.4324    -1.1878    -0.8748 C.2        1 SUBUNIT  0
    5 C5         5.3033    -2.3027    -1.9676 C.2        1 SUBUNIT  0
    6 C6         4.0800    -2.3694    -1.2795 C.2        1 SUBUNIT  0
    7 C7         2.1376    -1.2447    -0.1429 C.3        1 SUBUNIT  0
    8 O8         1.0768    -1.2600    -1.1072 O.3        1 SUBUNIT  0
    9 C9        -0.2040    -1.0457    -0.7389 C.2        1 SUBUNIT  0
   10 C10       -0.5461    -0.5346     0.5481 C.2        1 SUBUNIT  0
   11 C11        0.5464    -0.1837     1.4991 C.3        1 SUBUNIT  0
   12 C12        1.9270    -0.0646     0.8273 C.3        1 SUBUNIT  0
   13 C13       -1.9262    -0.3736     0.8922 C.2        1 SUBUNIT  0
   14 C14       -2.9390    -0.6806    -0.0727 C.2        1 SUBUNIT  0
   15 C15       -1.2169    -1.3388    -1.6813 C.2        1 SUBUNIT  0
   16 C16       -2.5787    -1.1559    -1.3558 C.2        1 SUBUNIT  0
   17 C17       -2.3190     0.0903     2.1788 C.2        1 SUBUNIT  0
   18 C18       -3.6885     0.2534     2.4932 C.2        1 SUBUNIT  0
   19 C19       -4.3091    -0.5141     0.2516 C.2        1 SUBUNIT  0
   20 C20       -4.6804    -0.0450     1.5322 C.2        1 SUBUNIT  0
   21 N21        2.9704    -0.0205     1.8512 N.3        1 SUBUNIT  0
   22 F22        3.5405    -3.5604    -1.0161 F          1 SUBUNIT  0
   23 F23        7.0445    -0.9978    -2.9050 F          1 SUBUNIT  0
   24 F24        5.7817     1.3180    -2.1165 F          1 SUBUNIT  0
   25 H25       -3.9748     0.6062     3.4734 H          1 SUBUNIT  0
   26 S26       -6.3337     0.1579     1.9225 S.o2       1 SUBUNIT  0
   27 O27       -6.8948     1.1537     1.0251 O.2        1 SUBUNIT  0
   28 O28       -6.9889    -1.1330     1.8271 O.2        1 SUBUNIT  0
   29 C29       -6.4734     0.7539     3.6034 C.3        1 SUBUNIT  0
   30 H30        3.5210     0.9721    -0.8492 H          1 SUBUNIT  0
   31 H31        5.7993    -3.2111    -2.2779 H          1 SUBUNIT  0
   32 H32        2.0979    -2.1869     0.4060 H          1 SUBUNIT  0
   33 H33        0.5690    -0.9499     2.2769 H          1 SUBUNIT  0
   34 H34        0.3290     0.7647     1.9934 H          1 SUBUNIT  0
   35 H35        1.9644     0.8692     0.2627 H          1 SUBUNIT  0
   36 H36       -0.9500    -1.7081    -2.6603 H          1 SUBUNIT  0
   37 H37       -3.3310    -1.3865    -2.0971 H          1 SUBUNIT  0
   38 H38       -1.5960     0.3244     2.9449 H          1 SUBUNIT  0
   39 H39       -5.0835    -0.7400    -0.4705 H          1 SUBUNIT  0
   40 H40        3.8849    -0.0184     1.3777 H          1 SUBUNIT  0
   41 H41        2.8728     0.8658     2.3685 H          1 SUBUNIT  0
   42 H42       -7.5250     0.8904     3.8546 H          1 SUBUNIT  0
   43 H43       -5.9652     0.0623     4.2757 H          1 SUBUNIT  0
   44 H44       -5.9813     1.7239     3.6877 H          1 SUBUNIT  0
@<TRIPOS>BOND
    1     1     5 2
    2     1    23 1
    3     2     3 2
    4     2    30 1
    5     3     1 1
    6     3    24 1
    7     4     2 1
    8     4     7 1
    9     5     6 1
   10     5    31 1
   11     6     4 2
   12     6    22 1
   13     7     8 1
   14     7    32 1
   15     8     9 1
   16     9    10 2
   17     9    15 1
   18    10    11 1
   19    10    13 1
   20    11    12 1
   21    11    33 1
   22    11    34 1
   23    12     7 1
   24    12    21 1
   25    12    35 1
   26    13    17 2
   27    14    13 1
   28    14    19 2
   29    15    16 2
   30    15    36 1
   31    16    14 1
   32    16    37 1
   33    17    38 1
   34    18    17 1
   35    18    25 1
   36    19    20 1
   37    19    39 1
   38    20    18 2
   39    20    26 1
   40    21    40 1
   41    21    41 1
   42    26    27 2
   43    26    28 2
   44    26    29 1
   45    29    42 1
   46    29    43 1
   47    29    44 1
@<TRIPOS>SUBSTRUCTURE
1   ****   1
@<SCITEGIC>MOL_PROPERTY
AbsoluteEnergy
SciTegic.value.StringValue
46.2333

@<SCITEGIC>MOL_PROPERTY
Activ
SciTegic.value.StringValue
5.8

@<SCITEGIC>MOL_PROPERTY
Angle Energy
SciTegic.value.StringValue
11.4758

@<SCITEGIC>MOL_PROPERTY
Bond Energy
SciTegic.value.StringValue
1.77628

@<SCITEGIC>MOL_PROPERTY
CHARMm Energy
SciTegic.value.StringValue
6.33558

@<SCITEGIC>MOL_PROPERTY
Clean Energy
SciTegic.value.StringValue
3.36166

@<SCITEGIC>MOL_PROPERTY
ConfNumber
SciTegic.value.StringValue
24

@<SCITEGIC>MOL_PROPERTY
Dihedral Energy
SciTegic.value.StringValue
6.0143

@<SCITEGIC>MOL_PROPERTY
Electrostatic Energy
SciTegic.value.StringValue
-16.8407

@<SCITEGIC>MOL_PROPERTY
Estimate
SciTegic.value.StringValue
8.13705

@<SCITEGIC>MOL_PROPERTY
FitValue
SciTegic.value.StringValue
5.23973

@<SCITEGIC>MOL_PROPERTY
Forcefield
SciTegic.value.StringValue
CHARMm

@<SCITEGIC>MOL_PROPERTY
ForcefieldBase
SciTegic.value.StringValue
CHARMm

@<SCITEGIC>MOL_PROPERTY
ForcefieldFFML
SciTegic.value.StringValue
<?xml version="1.0" encoding="UTF-8"?>
<!DOCTYPE ffml SYSTEM "Ffml.dtd">
<ffml version="1.0">
<forcefield name="CHARMm" derivedFrom="CHARMm" base="CHARMm">
<atomTypes>
</atomTypes>
<parameters>
</parameters>
</forcefield>
</ffml>

@<SCITEGIC>MOL_PROPERTY
HBA_1
SciTegic.value.StringValue
1

@<SCITEGIC>MOL_PROPERTY
HBA_lipid_2
SciTegic.value.StringValue
0

@<SCITEGIC>MOL_PROPERTY
HBD_3
SciTegic.value.StringValue
1

@<SCITEGIC>MOL_PROPERTY
HYDROPHOBIC_4
SciTegic.value.StringValue
1

@<SCITEGIC>MOL_PROPERTY
Hydrogen Bond Energy
SciTegic.value.StringValue
0

@<SCITEGIC>MOL_PROPERTY
Improper Energy
SciTegic.value.StringValue
0.08901

@<SCITEGIC>MOL_PROPERTY
Initial Potential Energy
SciTegic.value.StringValue
23.3096

@<SCITEGIC>MOL_PROPERTY
Initial RMS Gradient
SciTegic.value.StringValue
15.3408

@<SCITEGIC>MOL_PROPERTY
MapNumber
SciTegic.value.StringValue
1

@<SCITEGIC>MOL_PROPERTY
MappedAtoms
SciTegic.value.StringValue
27,-7.16384,1.04664,1.13574,1.6,HBA_1.11
27,-9.24173,0.768466,-1.01019,2.2,HBA_1.21
21,3.01434,-0.191434,1.87658,1.6,HBD_3.11
21,5.52405,-1.67104,1.05373,2.2,HBD_3.21
1,5.2,-1.2,-1.8,1.6,HYDROPHOBIC_4.11

@<SCITEGIC>MOL_PROPERTY
MappedFeatures
SciTegic.value.StringValue
HBA_1,HBD_3,HYDROPHOBIC_4

@<SCITEGIC>MOL_PROPERTY
MappedLocations
SciTegic.value.StringValue
HBA_1.11,HBA_1.21,HBD_3.11,HBD_3.21,HYDROPHOBIC_4.11

@<SCITEGIC>MOL_PROPERTY
MappingID
SciTegic.value.StringValue
1

@<SCITEGIC>MOL_PROPERTY
Minimization Criteria
SciTegic.value.StringValue
CONJUG> Minimization exiting with gradient tolerance ( 0.0100000) satisfied.

@<SCITEGIC>MOL_PROPERTY
PartialChargeMethod
SciTegic.value.StringValue
MomanyRone

@<SCITEGIC>MOL_PROPERTY
Pharmprint
SciTegic.value.StringValue
'1011'

@<SCITEGIC>MOL_PROPERTY
Pharmtype
SciTegic.value.StringValue
3

@<SCITEGIC>MOL_PROPERTY
Potential Energy
SciTegic.value.StringValue
6.33558

@<SCITEGIC>MOL_PROPERTY
RMS Gradient
SciTegic.value.StringValue
0.00828

@<SCITEGIC>MOL_PROPERTY
RelativeEnergy
SciTegic.value.StringValue
4.86055

@<SCITEGIC>MOL_PROPERTY
Solvation Free Energy
SciTegic.value.StringValue
0

@<SCITEGIC>MOL_PROPERTY
Uncert
SciTegic.value.StringValue
1.5

@<SCITEGIC>MOL_PROPERTY
Urey-Bradley Energy
SciTegic.value.StringValue
0

@<SCITEGIC>MOL_PROPERTY
UseResidueTemplateCharge
SciTegic.value.StringValue
True

@<SCITEGIC>MOL_PROPERTY
Van der Waals Energy
SciTegic.value.StringValue
3.82087

@<SCITEGIC>MOL_PROPERTY
Error
SciTegic.value.StringValue
1.40293965517241

@<SCITEGIC>MOL_PROPERTY
logActiv
SciTegic.value.StringValue
0.763427993562937

@<SCITEGIC>MOL_PROPERTY
logEstimate
SciTegic.value.StringValue
0.910466984627465

@<SCITEGIC>ATOM_PROPERTY
Formal Charge
SciTegic.value.StringValue
1 0
2 0
3 0
4 0
5 0
6 0
7 0
8 0
9 0
10 0
11 0
12 0
13 0
14 0
15 0
16 0
17 0
18 0
19 0
20 0
21 0
22 0
23 0
24 0
25 0
26 0
27 0
28 0
29 0
30 0
31 0
32 0
33 0
34 0
35 0
36 0
37 0
38 0
39 0
40 0
41 0
42 0
43 0
44 0

@<SCITEGIC>ATOM_PROPERTY
pdb_tempFactor
SciTegic.value.DoubleValue
1 0
2 0
3 0
4 0
5 0
6 0
7 0
8 0
9 0
10 0
11 0
12 0
13 0
14 0
15 0
16 0
17 0
18 0
19 0
20 0
21 0
22 0
23 0
24 0
25 0
26 0
27 0
28 0
29 0
30 0
31 0
32 0
33 0
34 0
35 0
36 0
37 0
38 0
39 0
40 0
41 0
42 0
43 0
44 0

@<SCITEGIC>ATOM_PROPERTY
pdb_occupancy
SciTegic.value.DoubleValue
1 1
2 1
3 1
4 1
5 1
6 1
7 1
8 1
9 1
10 1
11 1
12 1
13 1
14 1
15 1
16 1
17 1
18 1
19 1
20 1
21 1
22 1
23 1
24 1
25 1
26 1
27 1
28 1
29 1
30 1
31 1
32 1
33 1
34 1
35 1
36 1
37 1
38 1
39 1
40 1
41 1
42 1
43 1
44 1

@<TRIPOS>MOLECULE
dpp4_8
56  58  1  0  0
SMALL
FORMAL_CHARGES
@<TRIPOS>ATOM
    1 N1         0.4981    -3.4446     0.5640 N.am       1 SUBUNIT  0
    2 N2         2.7526    -4.2052     0.9763 N.am       1 SUBUNIT  0
    3 C3         1.8170    -3.5811     0.1562 C.2        1 SUBUNIT  0
    4 C4         2.3896    -4.7045     2.2252 C.2        1 SUBUNIT  0
    5 C5         0.0951    -3.9259     1.7921 C.2        1 SUBUNIT  0
    6 C6         1.1090    -4.5798     2.6432 C.2        1 SUBUNIT  0
    7 C7        -0.4827    -2.7822    -0.3206 C.3        1 SUBUNIT  0
    8 C8        -0.9964    -1.4931     0.2857 C.2        1 SUBUNIT  0
    9 C9        -2.1269    -1.2451     1.0597 C.2        1 SUBUNIT  0
   10 N10       -2.0810     0.0853     1.3161 N.pl3      1 SUBUNIT  0
   11 N11       -1.0215     0.7460     0.7800 N.2        1 SUBUNIT  0
   12 N12       -0.4071    -0.2891     0.1649 N.2        1 SUBUNIT  0
   13 O13       -1.0485    -3.8164     2.1688 O.2        1 SUBUNIT  0
   14 O14        2.1566    -3.1559    -0.9265 O.2        1 SUBUNIT  0
   15 N15        3.3124    -5.3169     3.0291 N.pl3      1 SUBUNIT  0
   16 C16        4.1365    -6.4370     2.5149 C.3        1 SUBUNIT  0
   17 C17        4.4577    -7.4439     3.6324 C.3        1 SUBUNIT  0
   18 C18        5.1182    -6.8106     4.8733 C.3        1 SUBUNIT  0
   19 C19        4.8705    -5.2916     5.0048 C.3        1 SUBUNIT  0
   20 C20        3.4992    -4.8671     4.4341 C.3        1 SUBUNIT  0
   21 N21        5.9410    -4.5438     4.3507 N.3        1 SUBUNIT  0
   22 C22        4.1489    -4.3270     0.4948 C.3        1 SUBUNIT  0
   23 C23        4.5356    -3.1806    -0.3226 C.1        1 SUBUNIT  0
   24 C24        4.8525    -2.2464    -0.9887 C.1        1 SUBUNIT  0
   25 C25        5.2393    -1.0996    -1.8043 C.3        1 SUBUNIT  0
   26 C26       -3.1068     0.7703     2.1180 C.3        1 SUBUNIT  0
   27 C27       -4.4667     0.6756     1.4813 C.2        1 SUBUNIT  0
   28 C28       -4.8154     1.6039     0.5741 C.2        1 SUBUNIT  0
   29 C29       -6.1304     1.5562    -0.0775 C.2        1 SUBUNIT  0
   30 O30       -7.1218     1.0609     0.6585 O.3        1 SUBUNIT  0
   31 O31       -6.2656     1.9496    -1.2127 O.2        1 SUBUNIT  0
   32 H32        0.8005    -4.9584     3.6088 H          1 SUBUNIT  0
   33 H33       -1.3184    -3.4574    -0.5008 H          1 SUBUNIT  0
   34 H34       -0.0122    -2.5716    -1.2815 H          1 SUBUNIT  0
   35 H35       -2.8906    -1.9317     1.4018 H          1 SUBUNIT  0
   36 H36        5.0584    -6.0291     2.0967 H          1 SUBUNIT  0
   37 H37        3.6120    -6.9415     1.7026 H          1 SUBUNIT  0
   38 H38        3.5285    -7.9293     3.9356 H          1 SUBUNIT  0
   39 H39        5.0919    -8.2426     3.2434 H          1 SUBUNIT  0
   40 H40        6.1864    -7.0219     4.8770 H          1 SUBUNIT  0
   41 H41        4.7248    -7.3130     5.7577 H          1 SUBUNIT  0
   42 H42        4.8976    -5.0306     6.0642 H          1 SUBUNIT  0
   43 H43        2.7017    -5.3010     5.0375 H          1 SUBUNIT  0
   44 H44        3.3816    -3.7843     4.4930 H          1 SUBUNIT  0
   45 H45        6.8117    -4.6989     4.8815 H          1 SUBUNIT  0
   46 H46        6.0698    -4.9259     3.4035 H          1 SUBUNIT  0
   47 H47        4.8183    -4.4062     1.3499 H          1 SUBUNIT  0
   48 H48        4.2455    -5.2404    -0.0930 H          1 SUBUNIT  0
   49 H49        4.6032    -1.0518    -2.6897 H          1 SUBUNIT  0
   50 H50        5.1923    -0.1911    -1.2018 H          1 SUBUNIT  0
   51 H51        6.2684    -1.2229    -2.1417 H          1 SUBUNIT  0
   52 H52       -2.8288     1.8173     2.2459 H          1 SUBUNIT  0
   53 H53       -3.1358     0.3359     3.1174 H          1 SUBUNIT  0
   54 H54       -5.2103    -0.0821     1.6771 H          1 SUBUNIT  0
   55 H55       -4.1777     2.4220     0.2716 H          1 SUBUNIT  0
   56 H56       -8.0089     1.0054     0.2796 H          1 SUBUNIT  0
@<TRIPOS>BOND
    1     1     5 1
    2     1     7 1
    3     2     3 1
    4     2    22 1
    5     3     1 1
    6     3    14 2
    7     4     2 1
    8     4    15 1
    9     5     6 1
   10     5    13 2
   11     6     4 2
   12     6    32 1
   13     7     8 1
   14     7    33 1
   15     7    34 1
   16     9     8 2
   17     9    10 1
   18     9    35 1
   19    10    11 1
   20    10    26 1
   21    11    12 2
   22    12     8 1
   23    15    16 1
   24    16    17 1
   25    16    36 1
   26    16    37 1
   27    17    18 1
   28    17    38 1
   29    17    39 1
   30    18    19 1
   31    18    40 1
   32    18    41 1
   33    19    20 1
   34    19    21 1
   35    19    42 1
   36    20    15 1
   37    20    43 1
   38    20    44 1
   39    21    45 1
   40    21    46 1
   41    22    23 1
   42    22    47 1
   43    22    48 1
   44    23    24 3
   45    24    25 1
   46    25    49 1
   47    25    50 1
   48    25    51 1
   49    26    27 1
   50    26    52 1
   51    26    53 1
   52    27    28 2
   53    27    54 1
   54    28    29 1
   55    28    55 1
   56    29    30 1
   57    29    31 2
   58    30    56 1
@<TRIPOS>SUBSTRUCTURE
1   ****   1
@<SCITEGIC>MOL_PROPERTY
AbsoluteEnergy
SciTegic.value.StringValue
79.9262

@<SCITEGIC>MOL_PROPERTY
Activ
SciTegic.value.StringValue
9.5600004196167

@<SCITEGIC>MOL_PROPERTY
Angle Energy
SciTegic.value.StringValue
11.6511001586914

@<SCITEGIC>MOL_PROPERTY
Bond Energy
SciTegic.value.StringValue
0.755800008773804

@<SCITEGIC>MOL_PROPERTY
CHARMm Energy
SciTegic.value.StringValue
-31.1847400665283

@<SCITEGIC>MOL_PROPERTY
Clean Energy
SciTegic.value.StringValue
77.0604934692383

@<SCITEGIC>MOL_PROPERTY
ConfNumber
SciTegic.value.StringValue
169

@<SCITEGIC>MOL_PROPERTY
Dihedral Energy
SciTegic.value.StringValue
12.7239999771118

@<SCITEGIC>MOL_PROPERTY
Electrostatic Energy
SciTegic.value.StringValue
-49.759838104248

@<SCITEGIC>MOL_PROPERTY
Estimate
SciTegic.value.StringValue
10.2197

@<SCITEGIC>MOL_PROPERTY
FitValue
SciTegic.value.StringValue
5.14076

@<SCITEGIC>MOL_PROPERTY
Forcefield
SciTegic.value.StringValue
CHARMm

@<SCITEGIC>MOL_PROPERTY
ForcefieldBase
SciTegic.value.StringValue
CHARMm

@<SCITEGIC>MOL_PROPERTY
ForcefieldFFML
SciTegic.value.StringValue
<?xml version="1.0" encoding="UTF-8"?>
<!DOCTYPE ffml SYSTEM "Ffml.dtd">
<ffml version="1.0">
<forcefield name="CHARMm" derivedFrom="CHARMm" base="CHARMm">
<atomTypes>
</atomTypes>
<parameters>
<angle atom1="N5R" atom2="CT" atom3="CUA1">
<quadratic
refValue="111.097"
forceConstant="58.4444"/>
</angle>
<angle atom1="NX" atom2="CT" atom3="CUY1">
<quadratic
refValue="110.334"
forceConstant="64.0769"/>
</angle>
<angle atom1="NX" atom2="CUA1" atom3="NX">
<quadratic
refValue="120"
forceConstant="60"/>
</angle>
</parameters>
</forcefield>
</ffml>

@<SCITEGIC>MOL_PROPERTY
HBA_1
SciTegic.value.StringValue
1

@<SCITEGIC>MOL_PROPERTY
HBA_lipid_2
SciTegic.value.StringValue
1

@<SCITEGIC>MOL_PROPERTY
HBD_3
SciTegic.value.StringValue
0

@<SCITEGIC>MOL_PROPERTY
HYDROPHOBIC_4
SciTegic.value.StringValue
1

@<SCITEGIC>MOL_PROPERTY
Hydrogen Bond Energy
SciTegic.value.StringValue
0

@<SCITEGIC>MOL_PROPERTY
Improper Energy
SciTegic.value.StringValue
0.546660006046295

@<SCITEGIC>MOL_PROPERTY
Initial Potential Energy
SciTegic.value.StringValue
-3.64041996002197

@<SCITEGIC>MOL_PROPERTY
Initial RMS Gradient
SciTegic.value.StringValue
14.2234296798706

@<SCITEGIC>MOL_PROPERTY
MapNumber
SciTegic.value.StringValue
1

@<SCITEGIC>MOL_PROPERTY
MappedAtoms
SciTegic.value.StringValue
30,-7.16384,1.04664,1.13574,1.6,HBA_1.11
30,-9.24173,0.768466,-1.01019,2.2,HBA_1.21
11,-0.971558,0.917006,0.398097,1.6,HBA_lipid_2.11
11,-0.781442,3.83299,1.2489,2.2,HBA_lipid_2.21
25,5.2,-1.2,-1.8,1.6,HYDROPHOBIC_4.11

@<SCITEGIC>MOL_PROPERTY
MappedFeatures
SciTegic.value.StringValue
HBA_1,HBA_lipid_2,HYDROPHOBIC_4

@<SCITEGIC>MOL_PROPERTY
MappedLocations
SciTegic.value.StringValue
HBA_1.11,HBA_1.21,HBA_lipid_2.11,HBA_lipid_2.21,HYDROPHOBIC_4.11

@<SCITEGIC>MOL_PROPERTY
MappingID
SciTegic.value.StringValue
1

@<SCITEGIC>MOL_PROPERTY
Minimization Criteria
SciTegic.value.StringValue
CONJUG> Minimization exiting with gradient tolerance ( 0.0100000) satisfied.

@<SCITEGIC>MOL_PROPERTY
PartialChargeMethod
SciTegic.value.StringValue
MomanyRone

@<SCITEGIC>MOL_PROPERTY
Pharmprint
SciTegic.value.StringValue
'1101'

@<SCITEGIC>MOL_PROPERTY
Pharmtype
SciTegic.value.StringValue
3

@<SCITEGIC>MOL_PROPERTY
Potential Energy
SciTegic.value.StringValue
-31.1847400665283

@<SCITEGIC>MOL_PROPERTY
RMS Gradient
SciTegic.value.StringValue
0.00970000028610229

@<SCITEGIC>MOL_PROPERTY
RelativeEnergy
SciTegic.value.StringValue
13.0435

@<SCITEGIC>MOL_PROPERTY
Solvation Free Energy
SciTegic.value.StringValue
0

@<SCITEGIC>MOL_PROPERTY
Uncert
SciTegic.value.StringValue
1.5

@<SCITEGIC>MOL_PROPERTY
Urey-Bradley Energy
SciTegic.value.StringValue
0

@<SCITEGIC>MOL_PROPERTY
UseResidueTemplateCharge
SciTegic.value.StringValue
True

@<SCITEGIC>MOL_PROPERTY
Van der Waals Energy
SciTegic.value.StringValue
-7.10244989395142

@<SCITEGIC>MOL_PROPERTY
Error
SciTegic.value.StringValue
1.06900622922878

@<SCITEGIC>MOL_PROPERTY
logActiv
SciTegic.value.StringValue
0.98045791133857

@<SCITEGIC>MOL_PROPERTY
logEstimate
SciTegic.value.StringValue
1.00943814724127

@<SCITEGIC>ATOM_PROPERTY
Formal Charge
SciTegic.value.StringValue
1 0
2 0
3 0
4 0
5 0
6 0
7 0
8 0
9 0
10 0
11 0
12 0
13 0
14 0
15 0
16 0
17 0
18 0
19 0
20 0
21 0
22 0
23 0
24 0
25 0
26 0
27 0
28 0
29 0
30 0
31 0
32 0
33 0
34 0
35 0
36 0
37 0
38 0
39 0
40 0
41 0
42 0
43 0
44 0
45 0
46 0
47 0
48 0
49 0
50 0
51 0
52 0
53 0
54 0
55 0
56 0

@<SCITEGIC>ATOM_PROPERTY
pdb_tempFactor
SciTegic.value.DoubleValue
1 0
2 0
3 0
4 0
5 0
6 0
7 0
8 0
9 0
10 0
11 0
12 0
13 0
14 0
15 0
16 0
17 0
18 0
19 0
20 0
21 0
22 0
23 0
24 0
25 0
26 0
27 0
28 0
29 0
30 0
31 0
32 0
33 0
34 0
35 0
36 0
37 0
38 0
39 0
40 0
41 0
42 0
43 0
44 0
45 0
46 0
47 0
48 0
49 0
50 0
51 0
52 0
53 0
54 0
55 0
56 0

@<SCITEGIC>ATOM_PROPERTY
pdb_occupancy
SciTegic.value.DoubleValue
1 1
2 1
3 1
4 1
5 1
6 1
7 1
8 1
9 1
10 1
11 1
12 1
13 1
14 1
15 1
16 1
17 1
18 1
19 1
20 1
21 1
22 1
23 1
24 1
25 1
26 1
27 1
28 1
29 1
30 1
31 1
32 1
33 1
34 1
35 1
36 1
37 1
38 1
39 1
40 1
41 1
42 1
43 1
44 1
45 1
46 1
47 1
48 1
49 1
50 1
51 1
52 1
53 1
54 1
55 1
56 1

@<TRIPOS>MOLECULE
dpp4_12
50  53  1  0  0
SMALL
FORMAL_CHARGES
@<TRIPOS>ATOM
    1 C1         3.1431     1.0158    -1.3972 C.3        1 SUBUNIT  0
    2 C2         2.3013     2.3073    -1.3800 C.3        1 SUBUNIT  0
    3 C3         0.8896     2.1441    -0.8470 C.2        1 SUBUNIT  0
    4 N4         0.5167     1.0191    -0.1393 N.am       1 SUBUNIT  0
    5 C5         1.4444    -0.1142     0.1216 C.3        1 SUBUNIT  0
    6 C6         2.9324     0.2450    -0.0810 C.3        1 SUBUNIT  0
    7 C7         2.8372     0.1740    -2.5918 C.2        1 SUBUNIT  0
    8 C8         3.3801    -1.6352    -4.1382 C.2        1 SUBUNIT  0
    9 C9         3.7054    -0.8604    -3.0068 C.2        1 SUBUNIT  0
   10 C10        2.1949    -1.3816    -4.8531 C.2        1 SUBUNIT  0
   11 C11        1.6559     0.4241    -3.3121 C.2        1 SUBUNIT  0
   12 C12        1.3347    -0.3514    -4.4393 C.2        1 SUBUNIT  0
   13 O13        0.0831     3.0249    -1.0491 O.2        1 SUBUNIT  0
   14 C14        3.4741     1.0362     1.1183 C.3        1 SUBUNIT  0
   15 N15        3.4606     0.2172     2.3170 N.3        1 SUBUNIT  0
   16 Cl16       5.1609    -1.1969    -2.1567 Cl         1 SUBUNIT  0
   17 Cl17       1.8028    -2.3289    -6.2272 Cl         1 SUBUNIT  0
   18 C18       -0.8587     0.9067     0.3826 C.3        1 SUBUNIT  0
   19 C19       -1.7231     0.0397    -0.5307 C.3        1 SUBUNIT  0
   20 C20       -3.1568     0.2170    -0.2476 C.2        1 SUBUNIT  0
   21 C21       -5.0148     0.3193     1.3716 C.2        1 SUBUNIT  0
   22 C22       -3.6356     0.1502     1.0788 C.2        1 SUBUNIT  0
   23 C23       -5.9155     0.5566     0.3295 C.2        1 SUBUNIT  0
   24 C24       -4.0646     0.4554    -1.3003 C.2        1 SUBUNIT  0
   25 C25       -5.4348     0.6225    -1.0050 C.2        1 SUBUNIT  0
   26 O26       -7.1432     0.6846     0.8331 O.3        1 SUBUNIT  0
   27 O27       -5.6817     0.2993     2.5256 O.3        1 SUBUNIT  0
   28 C28       -7.0842     0.5339     2.2692 C.3        1 SUBUNIT  0
   29 H29        4.1946     1.2882    -1.4849 H          1 SUBUNIT  0
   30 H30        2.2671     2.7603    -2.3708 H          1 SUBUNIT  0
   31 H31        2.8065     3.0389    -0.7503 H          1 SUBUNIT  0
   32 H32        1.1706    -0.9289    -0.5495 H          1 SUBUNIT  0
   33 H33        1.2832    -0.4885     1.1321 H          1 SUBUNIT  0
   34 H34        3.5019    -0.6859    -0.1137 H          1 SUBUNIT  0
   35 H35        4.0414    -2.4293    -4.4575 H          1 SUBUNIT  0
   36 H36        0.9858     1.2130    -3.0023 H          1 SUBUNIT  0
   37 H37        0.4235    -0.1428    -4.9809 H          1 SUBUNIT  0
   38 H38        4.4909     1.3811     0.9250 H          1 SUBUNIT  0
   39 H39        2.8820     1.9362     1.2846 H          1 SUBUNIT  0
   40 H40        4.0434     0.6799     3.0298 H          1 SUBUNIT  0
   41 H41        2.4933     0.1763     2.6699 H          1 SUBUNIT  0
   42 H42       -1.2870     1.9056     0.4842 H          1 SUBUNIT  0
   43 H43       -0.8263     0.4927     1.3913 H          1 SUBUNIT  0
   44 H44       -1.4604    -1.0119    -0.4244 H          1 SUBUNIT  0
   45 H45       -1.5280     0.2685    -1.5782 H          1 SUBUNIT  0
   46 H46       -2.9476    -0.0336     1.8906 H          1 SUBUNIT  0
   47 H47       -3.7209     0.5100    -2.3217 H          1 SUBUNIT  0
   48 H48       -6.1319     0.8037    -1.8100 H          1 SUBUNIT  0
   49 H49       -7.4074     1.4446     2.7551 H          1 SUBUNIT  0
   50 H50       -7.6724    -0.3166     2.5837 H          1 SUBUNIT  0
@<TRIPOS>BOND
    1     1     2 1
    2     1     6 1
    3     1     7 1
    4     1    29 1
    5     2     3 1
    6     2    30 1
    7     2    31 1
    8     3     4 1
    9     3    13 2
   10     4     5 1
   11     4    18 1
   12     5     6 1
   13     5    32 1
   14     5    33 1
   15     6    14 1
   16     6    34 1
   17     7    11 2
   18     8     9 2
   19     8    35 1
   20     9     7 1
   21     9    16 1
   22    10     8 1
   23    10    17 1
   24    11    12 1
   25    11    36 1
   26    12    10 2
   27    12    37 1
   28    14    15 1
   29    14    38 1
   30    14    39 1
   31    15    40 1
   32    15    41 1
   33    18    19 1
   34    18    42 1
   35    18    43 1
   36    19    20 1
   37    19    44 1
   38    19    45 1
   39    20    24 2
   40    21    22 2
   41    21    27 1
   42    22    20 1
   43    22    46 1
   44    23    21 1
   45    23    26 1
   46    24    25 1
   47    24    47 1
   48    25    23 2
   49    25    48 1
   50    27    28 1
   51    28    26 1
   52    28    49 1
   53    28    50 1
@<TRIPOS>SUBSTRUCTURE
1   ****   1
@<SCITEGIC>MOL_PROPERTY
AbsoluteEnergy
SciTegic.value.StringValue
82.8524

@<SCITEGIC>MOL_PROPERTY
Activ
SciTegic.value.StringValue
43

@<SCITEGIC>MOL_PROPERTY
Angle Energy
SciTegic.value.StringValue
18.4300498962402

@<SCITEGIC>MOL_PROPERTY
Bond Energy
SciTegic.value.StringValue
1.541139960289

@<SCITEGIC>MOL_PROPERTY
CHARMm Energy
SciTegic.value.StringValue
17.0575294494629

@<SCITEGIC>MOL_PROPERTY
Clean Energy
SciTegic.value.StringValue
25.5644779205322

@<SCITEGIC>MOL_PROPERTY
ConfNumber
SciTegic.value.StringValue
25

@<SCITEGIC>MOL_PROPERTY
Dihedral Energy
SciTegic.value.StringValue
6.96051979064941

@<SCITEGIC>MOL_PROPERTY
Electrostatic Energy
SciTegic.value.StringValue
-10.0490102767944

@<SCITEGIC>MOL_PROPERTY
Estimate
SciTegic.value.StringValue
20.1302

@<SCITEGIC>MOL_PROPERTY
FitValue
SciTegic.value.StringValue
4.84635

@<SCITEGIC>MOL_PROPERTY
Forcefield
SciTegic.value.StringValue
CHARMm

@<SCITEGIC>MOL_PROPERTY
ForcefieldBase
SciTegic.value.StringValue
CHARMm

@<SCITEGIC>MOL_PROPERTY
ForcefieldFFML
SciTegic.value.StringValue
<?xml version="1.0" encoding="UTF-8"?>
<!DOCTYPE ffml SYSTEM "Ffml.dtd">
<ffml version="1.0">
<forcefield name="CHARMm" derivedFrom="CHARMm" base="CHARMm">
<atomTypes>
</atomTypes>
<parameters>
<angle atom1="C6R" atom2="CR56" atom3="OE">
<quadratic
refValue="128.125"
forceConstant="66.25"/>
</angle>
<torsion atom1="C6R" atom2="CR56" atom3="OE" atom4="CT">
<multiplecos
v1="0"
v2="0.5"
v3="0"
v4="0"
v5="0"
v6="0"
gamma1="0"
gamma2="180"
gamma3="0"
gamma4="0"
gamma5="0"
gamma6="0"/>
</torsion>
<torsion atom1="CR56" atom2="CR56" atom3="OE" atom4="CT">
<multiplecos
v1="0"
v2="0.5"
v3="0"
v4="0"
v5="0"
v6="0"
gamma1="0"
gamma2="180"
gamma3="0"
gamma4="0"
gamma5="0"
gamma6="0"/>
</torsion>
</parameters>
</forcefield>
</ffml>

@<SCITEGIC>MOL_PROPERTY
HBA_1
SciTegic.value.StringValue
1

@<SCITEGIC>MOL_PROPERTY
HBA_lipid_2
SciTegic.value.StringValue
0

@<SCITEGIC>MOL_PROPERTY
HBD_3
SciTegic.value.StringValue
1

@<SCITEGIC>MOL_PROPERTY
HYDROPHOBIC_4
SciTegic.value.StringValue
1

@<SCITEGIC>MOL_PROPERTY
Hydrogen Bond Energy
SciTegic.value.StringValue
0

@<SCITEGIC>MOL_PROPERTY
Improper Energy
SciTegic.value.StringValue
0.0197500009089708

@<SCITEGIC>MOL_PROPERTY
Initial Potential Energy
SciTegic.value.StringValue
32.5944213867188

@<SCITEGIC>MOL_PROPERTY
Initial RMS Gradient
SciTegic.value.StringValue
17.0038394927979

@<SCITEGIC>MOL_PROPERTY
MapNumber
SciTegic.value.StringValue
1

@<SCITEGIC>MOL_PROPERTY
MappedAtoms
SciTegic.value.StringValue
26,-7.16384,1.04664,1.13574,1.6,HBA_1.11
26,-9.24173,0.768466,-1.01019,2.2,HBA_1.21
15,3.01434,-0.191434,1.87658,1.6,HBD_3.11
15,5.52405,-1.67104,1.05373,2.2,HBD_3.21
16,5.2,-1.2,-1.8,1.6,HYDROPHOBIC_4.11

@<SCITEGIC>MOL_PROPERTY
MappedFeatures
SciTegic.value.StringValue
HBA_1,HBD_3,HYDROPHOBIC_4

@<SCITEGIC>MOL_PROPERTY
MappedLocations
SciTegic.value.StringValue
HBA_1.11,HBA_1.21,HBD_3.11,HBD_3.21,HYDROPHOBIC_4.11

@<SCITEGIC>MOL_PROPERTY
MappingID
SciTegic.value.StringValue
1

@<SCITEGIC>MOL_PROPERTY
Minimization Criteria
SciTegic.value.StringValue
CONJUG> Minimization exiting with gradient tolerance ( 0.0100000) satisfied.

@<SCITEGIC>MOL_PROPERTY
PartialChargeMethod
SciTegic.value.StringValue
MomanyRone

@<SCITEGIC>MOL_PROPERTY
Pharmprint
SciTegic.value.StringValue
'1011'

@<SCITEGIC>MOL_PROPERTY
Pharmtype
SciTegic.value.StringValue
3

@<SCITEGIC>MOL_PROPERTY
Potential Energy
SciTegic.value.StringValue
17.0575294494629

@<SCITEGIC>MOL_PROPERTY
RMS Gradient
SciTegic.value.StringValue
0.00911999959498644

@<SCITEGIC>MOL_PROPERTY
RelativeEnergy
SciTegic.value.StringValue
6.98562

@<SCITEGIC>MOL_PROPERTY
Solvation Free Energy
SciTegic.value.StringValue
0

@<SCITEGIC>MOL_PROPERTY
Uncert
SciTegic.value.StringValue
1.5

@<SCITEGIC>MOL_PROPERTY
Urey-Bradley Energy
SciTegic.value.StringValue
0

@<SCITEGIC>MOL_PROPERTY
UseResidueTemplateCharge
SciTegic.value.StringValue
True

@<SCITEGIC>MOL_PROPERTY
Van der Waals Energy
SciTegic.value.StringValue
0.155070006847382

@<SCITEGIC>MOL_PROPERTY
Error
SciTegic.value.StringValue
-2.13609402787851

@<SCITEGIC>MOL_PROPERTY
logActiv
SciTegic.value.StringValue
1.63346845557959

@<SCITEGIC>MOL_PROPERTY
logEstimate
SciTegic.value.StringValue
1.3038480897652

@<SCITEGIC>ATOM_PROPERTY
Formal Charge
SciTegic.value.StringValue
1 0
2 0
3 0
4 0
5 0
6 0
7 0
8 0
9 0
10 0
11 0
12 0
13 0
14 0
15 0
16 0
17 0
18 0
19 0
20 0
21 0
22 0
23 0
24 0
25 0
26 0
27 0
28 0
29 0
30 0
31 0
32 0
33 0
34 0
35 0
36 0
37 0
38 0
39 0
40 0
41 0
42 0
43 0
44 0
45 0
46 0
47 0
48 0
49 0
50 0

@<SCITEGIC>ATOM_PROPERTY
pdb_tempFactor
SciTegic.value.DoubleValue
1 0
2 0
3 0
4 0
5 0
6 0
7 0
8 0
9 0
10 0
11 0
12 0
13 0
14 0
15 0
16 0
17 0
18 0
19 0
20 0
21 0
22 0
23 0
24 0
25 0
26 0
27 0
28 0
29 0
30 0
31 0
32 0
33 0
34 0
35 0
36 0
37 0
38 0
39 0
40 0
41 0
42 0
43 0
44 0
45 0
46 0
47 0
48 0
49 0
50 0

@<SCITEGIC>ATOM_PROPERTY
pdb_occupancy
SciTegic.value.DoubleValue
1 1
2 1
3 1
4 1
5 1
6 1
7 1
8 1
9 1
10 1
11 1
12 1
13 1
14 1
15 1
16 1
17 1
18 1
19 1
20 1
21 1
22 1
23 1
24 1
25 1
26 1
27 1
28 1
29 1
30 1
31 1
32 1
33 1
34 1
35 1
36 1
37 1
38 1
39 1
40 1
41 1
42 1
43 1
44 1
45 1
46 1
47 1
48 1
49 1
50 1

@<TRIPOS>MOLECULE
dpp4_4
60  64  1  0  0
SMALL
FORMAL_CHARGES
@<TRIPOS>ATOM
    1 N1        -2.4316    -1.0103     1.0865 N.am       1 SUBUNIT  0
    2 C2        -2.8640    -2.3403     0.9774 C.2        1 SUBUNIT  0
    3 N3        -2.2757    -3.2785     0.1146 N.am       1 SUBUNIT  0
    4 C4        -1.1411    -2.7737    -0.7120 C.2        1 SUBUNIT  0
    5 C5        -0.7319    -1.4810    -0.5835 C.2        1 SUBUNIT  0
    6 C6        -1.3723    -0.5234     0.3342 C.2        1 SUBUNIT  0
    7 N7         0.3389    -1.3743    -1.4914 N.pl3      1 SUBUNIT  0
    8 C8        -0.4338    -3.4699    -1.6113 C.2        1 SUBUNIT  0
    9 C9         0.5315    -2.6214    -2.1384 C.2        1 SUBUNIT  0
   10 N10        1.5424    -2.9517    -3.1579 N.pl3      1 SUBUNIT  0
   11 C11        2.2819    -4.2347    -3.1172 C.3        1 SUBUNIT  0
   12 C12        2.2097    -4.9582    -4.4701 C.3        1 SUBUNIT  0
   13 N13        2.5413    -3.9957    -5.5535 N.pl3      1 SUBUNIT  1
   14 C14        1.7739    -2.7232    -5.6273 C.3        1 SUBUNIT  0
   15 C15        1.8507    -2.0158    -4.2631 C.3        1 SUBUNIT  0
   16 C16       -0.6416    -4.8478    -1.9721 C.1        1 SUBUNIT  0
   17 O17       -0.9816     0.6193     0.4134 O.2        1 SUBUNIT  0
   18 O18       -3.7933    -2.7136     1.6575 O.2        1 SUBUNIT  0
   19 C19        1.1320    -0.1611    -1.7390 C.3        1 SUBUNIT  0
   20 C20        2.5610    -0.4548    -1.7042 C.1        1 SUBUNIT  0
   21 C21        3.7258    -0.6926    -1.6735 C.1        1 SUBUNIT  0
   22 C22        5.1563    -0.9870    -1.6385 C.3        1 SUBUNIT  0
   23 N23       -0.8076    -5.9590    -2.2638 N.1        1 SUBUNIT  0
   24 H24        1.2039    -5.3495    -4.6403 H          1 SUBUNIT  0
   25 C25        3.4093    -4.2480    -6.3713 C.2        1 SUBUNIT  0
   26 C26       -3.1191    -0.0967     2.0230 C.3        1 SUBUNIT  0
   27 C27       -4.5052     0.1938     1.5850 C.2        1 SUBUNIT  0
   28 C28       -6.9488    -0.1381     1.7341 C.2        1 SUBUNIT  0
   29 C29       -5.6315    -0.4515     2.1931 C.2        1 SUBUNIT  0
   30 N30       -7.1234     0.7789     0.7168 N.2        1 SUBUNIT  0
   31 C31       -4.7341     1.1339     0.5369 C.2        1 SUBUNIT  0
   32 C32       -6.0544     1.4095     0.1205 C.2        1 SUBUNIT  0
   33 C33       -5.4307    -1.3964     3.2407 C.2        1 SUBUNIT  0
   34 C34       -6.5491    -2.0225     3.8280 C.2        1 SUBUNIT  0
   35 C35       -8.0511    -0.7822     2.3427 C.2        1 SUBUNIT  0
   36 C36       -7.8497    -1.7164     3.3800 C.2        1 SUBUNIT  0
   37 C37       -3.6114     1.7941    -0.0910 C.1        1 SUBUNIT  0
   38 N38       -2.7129     2.3268    -0.5943 N.1        1 SUBUNIT  0
   39 H39       -2.5942    -4.2261     0.0506 H          1 SUBUNIT  0
   40 H40        3.3232    -4.0202    -2.8710 H          1 SUBUNIT  0
   41 H41        1.8965    -4.8774    -2.3253 H          1 SUBUNIT  0
   42 H42        2.8892    -5.8138    -4.4779 H          1 SUBUNIT  0
   43 H43        0.7369    -2.9495    -5.8802 H          1 SUBUNIT  0
   44 H44        2.1607    -2.0705    -6.4121 H          1 SUBUNIT  0
   45 H45        2.8580    -1.6265    -4.1076 H          1 SUBUNIT  0
   46 H46        1.1749    -1.1596    -4.2446 H          1 SUBUNIT  0
   47 H47        0.8670     0.2534    -2.7111 H          1 SUBUNIT  0
   48 H48        0.8944     0.5876    -0.9827 H          1 SUBUNIT  0
   49 H49        5.4293    -1.3498    -0.6479 H          1 SUBUNIT  0
   50 H50        5.4016    -1.6946    -2.4299 H          1 SUBUNIT  0
   51 H51        5.7194    -0.0713    -1.8242 H          1 SUBUNIT  0
   52 H52        3.6669    -3.5691    -7.1687 H          1 SUBUNIT  0
   53 H53        3.9520    -5.1795    -6.3092 H          1 SUBUNIT  0
   54 H54       -2.5572     0.8349     2.0945 H          1 SUBUNIT  0
   55 H55       -3.1397    -0.5498     3.0155 H          1 SUBUNIT  0
   56 H56       -6.2401     2.1135    -0.6639 H          1 SUBUNIT  0
   57 H57       -4.4363    -1.6473     3.6019 H          1 SUBUNIT  0
   58 H58       -6.3959    -2.7341     4.6188 H          1 SUBUNIT  0
   59 H59       -9.0461    -0.5679     2.0199 H          1 SUBUNIT  0
   60 H60       -8.6947    -2.2045     3.8381 H          1 SUBUNIT  0
@<TRIPOS>BOND
    1     1     2 1
    2     1     6 1
    3     1    26 1
    4     2     3 1
    5     2    18 2
    6     3     4 1
    7     3    39 1
    8     4     5 2
    9     4     8 1
   10     5     6 1
   11     5     7 1
   12     6    17 2
   13     7    19 1
   14     8     9 2
   15     8    16 1
   16     9     7 1
   17     9    10 1
   18    10    11 1
   19    11    12 1
   20    11    40 1
   21    11    41 1
   22    12    13 1
   23    12    24 1
   24    12    42 1
   25    13    14 1
   26    13    25 2
   27    14    15 1
   28    14    43 1
   29    14    44 1
   30    15    10 1
   31    15    45 1
   32    15    46 1
   33    16    23 3
   34    19    20 1
   35    19    47 1
   36    19    48 1
   37    20    21 3
   38    21    22 1
   39    22    49 1
   40    22    50 1
   41    22    51 1
   42    25    52 1
   43    25    53 1
   44    26    27 1
   45    26    54 1
   46    26    55 1
   47    27    31 2
   48    28    29 1
   49    28    35 2
   50    29    27 1
   51    29    33 2
   52    30    28 1
   53    31    32 1
   54    31    37 1
   55    32    30 2
   56    32    56 1
   57    33    57 1
   58    34    33 1
   59    34    58 1
   60    35    36 1
   61    35    59 1
   62    36    34 2
   63    36    60 1
   64    37    38 3
@<TRIPOS>SUBSTRUCTURE
1   ****   1
@<SCITEGIC>MOL_PROPERTY
AbsoluteEnergy
SciTegic.value.StringValue
122.174

@<SCITEGIC>MOL_PROPERTY
Activ
SciTegic.value.StringValue
2

@<SCITEGIC>MOL_PROPERTY
Angle Energy
SciTegic.value.StringValue
15.6219501495361

@<SCITEGIC>MOL_PROPERTY
Bond Energy
SciTegic.value.StringValue
3.67260003089905

@<SCITEGIC>MOL_PROPERTY
CHARMm Energy
SciTegic.value.StringValue
9.16697978973389

@<SCITEGIC>MOL_PROPERTY
Clean Energy
SciTegic.value.StringValue
111.829704284668

@<SCITEGIC>MOL_PROPERTY
ConfNumber
SciTegic.value.StringValue
22

@<SCITEGIC>MOL_PROPERTY
Dihedral Energy
SciTegic.value.StringValue
8.65447044372559

@<SCITEGIC>MOL_PROPERTY
Electrostatic Energy
SciTegic.value.StringValue
-25.0961799621582

@<SCITEGIC>MOL_PROPERTY
Estimate
SciTegic.value.StringValue
20.6727

@<SCITEGIC>MOL_PROPERTY
FitValue
SciTegic.value.StringValue
4.8348

@<SCITEGIC>MOL_PROPERTY
Forcefield
SciTegic.value.StringValue
CHARMm

@<SCITEGIC>MOL_PROPERTY
ForcefieldBase
SciTegic.value.StringValue
CHARMm

@<SCITEGIC>MOL_PROPERTY
ForcefieldFFML
SciTegic.value.StringValue
<?xml version="1.0" encoding="UTF-8"?>
<!DOCTYPE ffml SYSTEM "Ffml.dtd">
<ffml version="1.0">
<forcefield name="CHARMm" derivedFrom="CHARMm" base="CHARMm">
<atomTypes>
</atomTypes>
<parameters>
<bond atom1="C5R" atom2="CUY2">
<quadratic
refValue="1.451"
forceConstant="342.5"/>
</bond>
<bond atom1="C5R" atom2="NX">
<quadratic
refValue="1.47"
forceConstant="390"/>
</bond>
<angle atom1="C5R" atom2="C5R" atom3="CUY2">
<quadratic
refValue="117.083"
forceConstant="72.5"/>
</angle>
<angle atom1="C5R" atom2="C5R" atom3="NX">
<quadratic
refValue="126"
forceConstant="65"/>
</angle>
<angle atom1="C5R" atom2="CUY2" atom3="N">
<quadratic
refValue="180"
forceConstant="44"/>
</angle>
<angle atom1="C5R" atom2="NX" atom3="CT">
<quadratic
refValue="120"
forceConstant="80"/>
</angle>
<angle atom1="CR56" atom2="C5R" atom3="CUY2">
<quadratic
refValue="119.154"
forceConstant="72.3077"/>
</angle>
<angle atom1="CR56" atom2="NP" atom3="H">
<quadratic
refValue="120"
forceConstant="30"/>
</angle>
<angle atom1="N5R" atom2="C5R" atom3="NX">
<quadratic
refValue="127"
forceConstant="70"/>
</angle>
<angle atom1="N5R" atom2="CT" atom3="CUY1">
<quadratic
refValue="110.845"
forceConstant="51"/>
</angle>
<angle atom1="NP" atom2="CR56" atom3="C5R">
<quadratic
refValue="126"
forceConstant="65"/>
</angle>
<angle atom1="NX" atom2="C" atom3="CR56">
<quadratic
refValue="117.5"
forceConstant="70"/>
</angle>
<angle atom1="NX" atom2="C" atom3="HA">
<quadratic
refValue="110.4"
forceConstant="55"/>
</angle>
<torsion atom1="C5R" atom2="C5R" atom3="CUY2" atom4="N">
<multiplecos
v1="0"
v2="0"
v3="0"
v4="0"
v5="0"
v6="0"
gamma1="0"
gamma2="0"
gamma3="0"
gamma4="0"
gamma5="0"
gamma6="0"/>
</torsion>
<torsion atom1="CR56" atom2="C5R" atom3="CUY2" atom4="N">
<multiplecos
v1="0"
v2="0"
v3="0"
v4="0"
v5="0"
v6="0"
gamma1="0"
gamma2="0"
gamma3="0"
gamma4="0"
gamma5="0"
gamma6="0"/>
</torsion>
<improper atom1="NX" atom2="CT" atom3="CT" atom4="C5R">
<cos1
refValue="0"
forceConstant="40"
periodicity="0"/>
</improper>
</parameters>
</forcefield>
</ffml>

@<SCITEGIC>MOL_PROPERTY
HBA_1
SciTegic.value.StringValue
1

@<SCITEGIC>MOL_PROPERTY
HBA_lipid_2
SciTegic.value.StringValue
1

@<SCITEGIC>MOL_PROPERTY
HBD_3
SciTegic.value.StringValue
0

@<SCITEGIC>MOL_PROPERTY
HYDROPHOBIC_4
SciTegic.value.StringValue
1

@<SCITEGIC>MOL_PROPERTY
Hydrogen Bond Energy
SciTegic.value.StringValue
0

@<SCITEGIC>MOL_PROPERTY
Improper Energy
SciTegic.value.StringValue
0.555390000343323

@<SCITEGIC>MOL_PROPERTY
Initial Potential Energy
SciTegic.value.StringValue
57.4132385253906

@<SCITEGIC>MOL_PROPERTY
Initial RMS Gradient
SciTegic.value.StringValue
27.8440704345703

@<SCITEGIC>MOL_PROPERTY
MapNumber
SciTegic.value.StringValue
1

@<SCITEGIC>MOL_PROPERTY
MappedAtoms
SciTegic.value.StringValue
30,-7.16384,1.04664,1.13574,1.6,HBA_1.11
30,-9.24173,0.768466,-1.01019,2.2,HBA_1.21
17,-0.971558,0.917006,0.398097,1.6,HBA_lipid_2.11
17,-0.781442,3.83299,1.2489,2.2,HBA_lipid_2.21
22,5.2,-1.2,-1.8,1.6,HYDROPHOBIC_4.11

@<SCITEGIC>MOL_PROPERTY
MappedFeatures
SciTegic.value.StringValue
HBA_1,HBA_lipid_2,HYDROPHOBIC_4

@<SCITEGIC>MOL_PROPERTY
MappedLocations
SciTegic.value.StringValue
HBA_1.11,HBA_1.21,HBA_lipid_2.11,HBA_lipid_2.21,HYDROPHOBIC_4.11

@<SCITEGIC>MOL_PROPERTY
MappingID
SciTegic.value.StringValue
1

@<SCITEGIC>MOL_PROPERTY
Minimization Criteria
SciTegic.value.StringValue
CONJUG> Minimization exiting with gradient tolerance ( 0.0100000) satisfied.

@<SCITEGIC>MOL_PROPERTY
PartialChargeMethod
SciTegic.value.StringValue
MomanyRone

@<SCITEGIC>MOL_PROPERTY
Pharmprint
SciTegic.value.StringValue
'1101'

@<SCITEGIC>MOL_PROPERTY
Pharmtype
SciTegic.value.StringValue
3

@<SCITEGIC>MOL_PROPERTY
Potential Energy
SciTegic.value.StringValue
9.16697978973389

@<SCITEGIC>MOL_PROPERTY
RMS Gradient
SciTegic.value.StringValue
0.00941000040620565

@<SCITEGIC>MOL_PROPERTY
RelativeEnergy
SciTegic.value.StringValue
6.08984

@<SCITEGIC>MOL_PROPERTY
Solvation Free Energy
SciTegic.value.StringValue
0

@<SCITEGIC>MOL_PROPERTY
Uncert
SciTegic.value.StringValue
1.5

@<SCITEGIC>MOL_PROPERTY
Urey-Bradley Energy
SciTegic.value.StringValue
0

@<SCITEGIC>MOL_PROPERTY
UseResidueTemplateCharge
SciTegic.value.StringValue
True

@<SCITEGIC>MOL_PROPERTY
Van der Waals Energy
SciTegic.value.StringValue
5.75875997543335

@<SCITEGIC>MOL_PROPERTY
Error
SciTegic.value.StringValue
10.33635

@<SCITEGIC>MOL_PROPERTY
logActiv
SciTegic.value.StringValue
0.301029995663981

@<SCITEGIC>MOL_PROPERTY
logEstimate
SciTegic.value.StringValue
1.31539720224525

@<SCITEGIC>ATOM_PROPERTY
Formal Charge
SciTegic.value.StringValue
1 0
2 0
3 0
4 0
5 0
6 0
7 0
8 0
9 0
10 0
11 0
12 0
13 +1
14 0
15 0
16 0
17 0
18 0
19 0
20 0
21 0
22 0
23 0
24 0
25 0
26 0
27 0
28 0
29 0
30 0
31 0
32 0
33 0
34 0
35 0
36 0
37 0
38 0
39 0
40 0
41 0
42 0
43 0
44 0
45 0
46 0
47 0
48 0
49 0
50 0
51 0
52 0
53 0
54 0
55 0
56 0
57 0
58 0
59 0
60 0

@<SCITEGIC>ATOM_PROPERTY
pdb_tempFactor
SciTegic.value.DoubleValue
1 0
2 0
3 0
4 0
5 0
6 0
7 0
8 0
9 0
10 0
11 0
12 0
13 0
14 0
15 0
16 0
17 0
18 0
19 0
20 0
21 0
22 0
23 0
24 0
25 0
26 0
27 0
28 0
29 0
30 0
31 0
32 0
33 0
34 0
35 0
36 0
37 0
38 0
39 0
40 0
41 0
42 0
43 0
44 0
45 0
46 0
47 0
48 0
49 0
50 0
51 0
52 0
53 0
54 0
55 0
56 0
57 0
58 0
59 0
60 0

@<SCITEGIC>ATOM_PROPERTY
pdb_occupancy
SciTegic.value.DoubleValue
1 1
2 1
3 1
4 1
5 1
6 1
7 1
8 1
9 1
10 1
11 1
12 1
13 1
14 1
15 1
16 1
17 1
18 1
19 1
20 1
21 1
22 1
23 1
24 1
25 1
26 1
27 1
28 1
29 1
30 1
31 1
32 1
33 1
34 1
35 1
36 1
37 1
38 1
39 1
40 1
41 1
42 1
43 1
44 1
45 1
46 1
47 1
48 1
49 1
50 1
51 1
52 1
53 1
54 1
55 1
56 1
57 1
58 1
59 1
60 1

@<TRIPOS>MOLECULE
dpp4_9
54  57  1  0  0
SMALL
FORMAL_CHARGES
@<TRIPOS>ATOM
    1 C1         5.5409    -1.2232    -1.6193 C.2        1 SUBUNIT  0
    2 C2         3.4163    -0.6760    -2.6783 C.2        1 SUBUNIT  0
    3 C3         4.8189    -0.5818    -2.6423 C.2        1 SUBUNIT  0
    4 C4         2.7332    -1.4105    -1.6926 C.2        1 SUBUNIT  0
    5 C5         4.8579    -1.9577    -0.6335 C.2        1 SUBUNIT  0
    6 C6         3.4550    -2.0533    -0.6678 C.2        1 SUBUNIT  0
    7 C7         1.2483    -1.5030    -1.7417 C.3        1 SUBUNIT  0
    8 C8         0.5897    -0.3790    -0.9429 C.3        1 SUBUNIT  0
    9 C9        -0.9381    -0.4466    -0.9788 C.3        1 SUBUNIT  0
   10 C10       -1.5765     0.4640     0.0343 C.2        1 SUBUNIT  0
   11 N11       -2.8531     0.1887     0.4542 N.am       1 SUBUNIT  0
   12 C12       -3.7149    -0.7652    -0.2988 C.3        1 SUBUNIT  0
   13 C13       -5.1297    -0.1863    -0.5929 C.3        1 SUBUNIT  0
   14 N14       -5.6869     0.5413     0.5671 N.pl3      1 SUBUNIT  0
   15 C15       -4.9320     1.0033     1.5827 C.2        1 SUBUNIT  0
   16 C16       -3.4143     0.8376     1.6748 C.3        1 SUBUNIT  0
   17 N17       -5.7732     1.6258     2.4791 N.2        1 SUBUNIT  0
   18 N18       -6.9580     0.8535     0.8002 N.2        1 SUBUNIT  0
   19 C19       -7.0454     1.5118     1.9678 C.2        1 SUBUNIT  0
   20 O20       -0.9847     1.4217     0.4726 O.2        1 SUBUNIT  0
   21 N21        1.0653    -0.3834     0.4298 N.3        1 SUBUNIT  0
   22 F22        5.4582     0.1151    -3.5815 F          1 SUBUNIT  0
   23 F23        6.8691    -1.1380    -1.5765 F          1 SUBUNIT  0
   24 F24        2.8207    -2.7534     0.2704 F          1 SUBUNIT  0
   25 C25       -8.3137     2.0308     2.6064 C.3        1 SUBUNIT  0
   26 F26       -8.9118     2.9315     1.7636 F          1 SUBUNIT  0
   27 F27       -8.0088     2.6492     3.7930 F          1 SUBUNIT  0
   28 F28       -9.1686     0.9868     2.8391 F          1 SUBUNIT  0
   29 C29       -3.0488     0.0137     2.9117 C.3        1 SUBUNIT  0
   30 O30       -3.0172     0.8788     4.0240 O.3        1 SUBUNIT  0
   31 C31       -1.6580    -0.5836     2.7323 C.3        1 SUBUNIT  0
   32 C32       -1.1928    -1.6921     3.6539 C.3        1 SUBUNIT  0
   33 C33       -1.5112    -1.9957     2.2069 C.3        1 SUBUNIT  0
   34 H34        2.8635    -0.1831    -3.4645 H          1 SUBUNIT  0
   35 H35        5.4107    -2.4498     0.1533 H          1 SUBUNIT  0
   36 H36        0.9184    -1.4817    -2.7807 H          1 SUBUNIT  0
   37 H37        0.9323    -2.4764    -1.3713 H          1 SUBUNIT  0
   38 H38        0.9395     0.5959    -1.2834 H          1 SUBUNIT  0
   39 H39       -1.1985    -1.4815    -0.7627 H          1 SUBUNIT  0
   40 H40       -1.3110    -0.2113    -1.9770 H          1 SUBUNIT  0
   41 H41       -3.8124    -1.6739     0.3067 H          1 SUBUNIT  0
   42 H42       -3.2349    -1.0703    -1.2323 H          1 SUBUNIT  0
   43 H43       -5.8015    -1.0030    -0.8680 H          1 SUBUNIT  0
   44 H44       -5.0884     0.4932    -1.4478 H          1 SUBUNIT  0
   45 H45       -2.9788     1.8347     1.7743 H          1 SUBUNIT  0
   46 H46        0.9992    -1.3442     0.7906 H          1 SUBUNIT  0
   47 H47        2.0570    -0.1064     0.4276 H          1 SUBUNIT  0
   48 H48       -3.7811    -0.7695     3.1108 H          1 SUBUNIT  0
   49 H49       -3.8179     0.7041     4.5441 H          1 SUBUNIT  0
   50 H50       -0.9134     0.1460     2.4155 H          1 SUBUNIT  0
   51 H51       -0.1454    -1.6897     3.9550 H          1 SUBUNIT  0
   52 H52       -1.8862    -2.0516     4.4141 H          1 SUBUNIT  0
   53 H53       -0.6763    -2.1982     1.5339 H          1 SUBUNIT  0
   54 H54       -2.4179    -2.5598     1.9925 H          1 SUBUNIT  0
@<TRIPOS>BOND
    1     1     5 2
    2     1    23 1
    3     2     3 2
    4     2    34 1
    5     3     1 1
    6     3    22 1
    7     4     2 1
    8     4     7 1
    9     5     6 1
   10     5    35 1
   11     6     4 2
   12     6    24 1
   13     7     8 1
   14     7    36 1
   15     7    37 1
   16     8     9 1
   17     8    21 1
   18     8    38 1
   19     9    10 1
   20     9    39 1
   21     9    40 1
   22    10    11 1
   23    10    20 2
   24    11    12 1
   25    12    13 1
   26    12    41 1
   27    12    42 1
   28    13    14 1
   29    13    43 1
   30    13    44 1
   31    14    15 1
   32    14    18 1
   33    15    16 1
   34    15    17 2
   35    16    11 1
   36    16    29 1
   37    16    45 1
   38    18    19 2
   39    19    17 1
   40    19    25 1
   41    21    46 1
   42    21    47 1
   43    25    26 1
   44    25    27 1
   45    25    28 1
   46    29    30 1
   47    29    31 1
   48    29    48 1
   49    30    49 1
   50    31    33 1
   51    31    50 1
   52    32    31 1
   53    32    33 1
   54    32    51 1
   55    32    52 1
   56    33    53 1
   57    33    54 1
@<TRIPOS>SUBSTRUCTURE
1   ****   1
@<SCITEGIC>MOL_PROPERTY
AbsoluteEnergy
SciTegic.value.StringValue
51.8876

@<SCITEGIC>MOL_PROPERTY
Activ
SciTegic.value.StringValue
12

@<SCITEGIC>MOL_PROPERTY
Angle Energy
SciTegic.value.StringValue
11.5549898147583

@<SCITEGIC>MOL_PROPERTY
Bond Energy
SciTegic.value.StringValue
1.47913002967834

@<SCITEGIC>MOL_PROPERTY
CHARMm Energy
SciTegic.value.StringValue
25.536470413208

@<SCITEGIC>MOL_PROPERTY
Clean Energy
SciTegic.value.StringValue
77.7677993774414

@<SCITEGIC>MOL_PROPERTY
ConfNumber
SciTegic.value.StringValue
38

@<SCITEGIC>MOL_PROPERTY
Dihedral Energy
SciTegic.value.StringValue
11.187159538269

@<SCITEGIC>MOL_PROPERTY
Electrostatic Energy
SciTegic.value.StringValue
6.12723016738892

@<SCITEGIC>MOL_PROPERTY
Estimate
SciTegic.value.StringValue
21.0383

@<SCITEGIC>MOL_PROPERTY
FitValue
SciTegic.value.StringValue
4.82719

@<SCITEGIC>MOL_PROPERTY
Forcefield
SciTegic.value.StringValue
CHARMm

@<SCITEGIC>MOL_PROPERTY
ForcefieldBase
SciTegic.value.StringValue
CHARMm

@<SCITEGIC>MOL_PROPERTY
ForcefieldFFML
SciTegic.value.StringValue
<?xml version="1.0" encoding="UTF-8"?>
<!DOCTYPE ffml SYSTEM "Ffml.dtd">
<ffml version="1.0">
<forcefield name="CHARMm" derivedFrom="CHARMm" base="CHARMm">
<atomTypes>
</atomTypes>
<parameters>
<bond atom1="CT" atom2="NR56">
<quadratic
refValue="1.47"
forceConstant="390"/>
</bond>
<angle atom1="C5R" atom2="CF3" atom3="XF">
<quadratic
refValue="110.26"
forceConstant="53.5714"/>
</angle>
<angle atom1="CR56" atom2="CT" atom3="CT">
<quadratic
refValue="109.47"
forceConstant="70"/>
</angle>
<angle atom1="CR56" atom2="CT" atom3="HA">
<quadratic
refValue="109.47"
forceConstant="40"/>
</angle>
<angle atom1="CR56" atom2="CT" atom3="NX">
<quadratic
refValue="111.6"
forceConstant="70"/>
</angle>
<angle atom1="CT" atom2="CR56" atom3="N5R">
<quadratic
refValue="122"
forceConstant="58"/>
</angle>
<angle atom1="CT" atom2="CT" atom3="NR56">
<quadratic
refValue="111"
forceConstant="46.5"/>
</angle>
<angle atom1="CT" atom2="NR56" atom3="CR56">
<quadratic
refValue="130"
forceConstant="70"/>
</angle>
<angle atom1="CT" atom2="NR56" atom3="N5R">
<quadratic
refValue="127"
forceConstant="70"/>
</angle>
<angle atom1="N5R" atom2="C5R" atom3="CF3">
<quadratic
refValue="119.136"
forceConstant="68"/>
</angle>
<angle atom1="NR56" atom2="CR56" atom3="CT">
<quadratic
refValue="122"
forceConstant="58"/>
</angle>
<angle atom1="NR56" atom2="CT" atom3="HA">
<quadratic
refValue="109.47"
forceConstant="37.5"/>
</angle>
<angle atom1="OT" atom2="CT" atom3="CT3">
<quadratic
refValue="110.5"
forceConstant="45"/>
</angle>
<torsion atom1="CT" atom2="CT" atom3="NR56" atom4="CR56">
<multiplecos
v1="0"
v2="0"
v3="0"
v4="0"
v5="0"
v6="0.15"
gamma1="0"
gamma2="0"
gamma3="0"
gamma4="0"
gamma5="0"
gamma6="180"/>
</torsion>
<torsion atom1="CT" atom2="CT" atom3="NR56" atom4="N5R">
<multiplecos
v1="0"
v2="0"
v3="0.07"
v4="0"
v5="0"
v6="0"
gamma1="0"
gamma2="0"
gamma3="0"
gamma4="0"
gamma5="0"
gamma6="0"/>
</torsion>
<torsion atom1="HA" atom2="CT" atom3="NR56" atom4="CR56">
<multiplecos
v1="0"
v2="0"
v3="0"
v4="0"
v5="0"
v6="0.15"
gamma1="0"
gamma2="0"
gamma3="0"
gamma4="0"
gamma5="0"
gamma6="180"/>
</torsion>
<torsion atom1="HA" atom2="CT" atom3="NR56" atom4="N5R">
<multiplecos
v1="0"
v2="0"
v3="0"
v4="0"
v5="0"
v6="0.15"
gamma1="0"
gamma2="0"
gamma3="0"
gamma4="0"
gamma5="0"
gamma6="180"/>
</torsion>
<torsion atom1="N5R" atom2="C5R" atom3="CF3" atom4="XF">
<multiplecos
v1="0"
v2="0"
v3="0"
v4="0"
v5="0"
v6="0.1"
gamma1="0"
gamma2="0"
gamma3="0"
gamma4="0"
gamma5="0"
gamma6="0"/>
</torsion>
<torsion atom1="N5R" atom2="CR56" atom3="CT" atom4="CT">
<multiplecos
v1="0"
v2="0"
v3="0"
v4="0"
v5="0"
v6="0.01"
gamma1="0"
gamma2="0"
gamma3="0"
gamma4="0"
gamma5="0"
gamma6="0"/>
</torsion>
<torsion atom1="N5R" atom2="CR56" atom3="CT" atom4="HA">
<multiplecos
v1="0"
v2="0"
v3="0"
v4="0"
v5="0"
v6="0.01"
gamma1="0"
gamma2="0"
gamma3="0"
gamma4="0"
gamma5="0"
gamma6="0"/>
</torsion>
<torsion atom1="N5R" atom2="CR56" atom3="CT" atom4="NX">
<multiplecos
v1="0"
v2="0"
v3="0"
v4="0"
v5="0"
v6="0.01"
gamma1="0"
gamma2="0"
gamma3="0"
gamma4="0"
gamma5="0"
gamma6="0"/>
</torsion>
<torsion atom1="NR56" atom2="CR56" atom3="CT" atom4="CT">
<multiplecos
v1="0"
v2="0"
v3="0"
v4="0"
v5="0"
v6="0.01"
gamma1="0"
gamma2="0"
gamma3="0"
gamma4="0"
gamma5="0"
gamma6="0"/>
</torsion>
<torsion atom1="NR56" atom2="CR56" atom3="CT" atom4="HA">
<multiplecos
v1="0"
v2="0"
v3="0"
v4="0"
v5="0"
v6="0.01"
gamma1="0"
gamma2="0"
gamma3="0"
gamma4="0"
gamma5="0"
gamma6="0"/>
</torsion>
<torsion atom1="NR56" atom2="CR56" atom3="CT" atom4="NX">
<multiplecos
v1="0"
v2="0"
v3="0"
v4="0"
v5="0"
v6="0.01"
gamma1="0"
gamma2="0"
gamma3="0"
gamma4="0"
gamma5="0"
gamma6="0"/>
</torsion>
<improper atom1="NR56" atom2="CR56" atom3="N5R" atom4="CT">
<cos1
refValue="0"
forceConstant="90"
periodicity="0"/>
</improper>
</parameters>
</forcefield>
</ffml>

@<SCITEGIC>MOL_PROPERTY
HBA_1
SciTegic.value.StringValue
1

@<SCITEGIC>MOL_PROPERTY
HBA_lipid_2
SciTegic.value.StringValue
1

@<SCITEGIC>MOL_PROPERTY
HBD_3
SciTegic.value.StringValue
0

@<SCITEGIC>MOL_PROPERTY
HYDROPHOBIC_4
SciTegic.value.StringValue
1

@<SCITEGIC>MOL_PROPERTY
Hydrogen Bond Energy
SciTegic.value.StringValue
0

@<SCITEGIC>MOL_PROPERTY
Improper Energy
SciTegic.value.StringValue
0.0539099983870983

@<SCITEGIC>MOL_PROPERTY
Initial Potential Energy
SciTegic.value.StringValue
60.0667114257813

@<SCITEGIC>MOL_PROPERTY
Initial RMS Gradient
SciTegic.value.StringValue
14.1337099075317

@<SCITEGIC>MOL_PROPERTY
MapNumber
SciTegic.value.StringValue
1

@<SCITEGIC>MOL_PROPERTY
MappedAtoms
SciTegic.value.StringValue
18,-7.16384,1.04664,1.13574,1.6,HBA_1.11
18,-9.24173,0.768466,-1.01019,2.2,HBA_1.21
20,-0.971558,0.917006,0.398097,1.6,HBA_lipid_2.11
20,-0.781442,3.83299,1.2489,2.2,HBA_lipid_2.21
1,5.2,-1.2,-1.8,1.6,HYDROPHOBIC_4.11

@<SCITEGIC>MOL_PROPERTY
MappedFeatures
SciTegic.value.StringValue
HBA_1,HBA_lipid_2,HYDROPHOBIC_4

@<SCITEGIC>MOL_PROPERTY
MappedLocations
SciTegic.value.StringValue
HBA_1.11,HBA_1.21,HBA_lipid_2.11,HBA_lipid_2.21,HYDROPHOBIC_4.11

@<SCITEGIC>MOL_PROPERTY
MappingID
SciTegic.value.StringValue
1

@<SCITEGIC>MOL_PROPERTY
Minimization Criteria
SciTegic.value.StringValue
CONJUG> Minimization exiting with gradient tolerance ( 0.0100000) satisfied.

@<SCITEGIC>MOL_PROPERTY
PartialChargeMethod
SciTegic.value.StringValue
MomanyRone

@<SCITEGIC>MOL_PROPERTY
Pharmprint
SciTegic.value.StringValue
'1101'

@<SCITEGIC>MOL_PROPERTY
Pharmtype
SciTegic.value.StringValue
3

@<SCITEGIC>MOL_PROPERTY
Potential Energy
SciTegic.value.StringValue
25.536470413208

@<SCITEGIC>MOL_PROPERTY
RMS Gradient
SciTegic.value.StringValue
0.00923999957740307

@<SCITEGIC>MOL_PROPERTY
RelativeEnergy
SciTegic.value.StringValue
7.69656

@<SCITEGIC>MOL_PROPERTY
Solvation Free Energy
SciTegic.value.StringValue
0

@<SCITEGIC>MOL_PROPERTY
Uncert
SciTegic.value.StringValue
1.5

@<SCITEGIC>MOL_PROPERTY
Urey-Bradley Energy
SciTegic.value.StringValue
0

@<SCITEGIC>MOL_PROPERTY
UseResidueTemplateCharge
SciTegic.value.StringValue
True

@<SCITEGIC>MOL_PROPERTY
Van der Waals Energy
SciTegic.value.StringValue
-4.86594009399414

@<SCITEGIC>MOL_PROPERTY
Error
SciTegic.value.StringValue
1.75319166666667

@<SCITEGIC>MOL_PROPERTY
logActiv
SciTegic.value.StringValue
1.07918124604762

@<SCITEGIC>MOL_PROPERTY
logEstimate
SciTegic.value.StringValue
1.32301064373039

@<SCITEGIC>ATOM_PROPERTY
Formal Charge
SciTegic.value.StringValue
1 0
2 0
3 0
4 0
5 0
6 0
7 0
8 0
9 0
10 0
11 0
12 0
13 0
14 0
15 0
16 0
17 0
18 0
19 0
20 0
21 0
22 0
23 0
24 0
25 0
26 0
27 0
28 0
29 0
30 0
31 0
32 0
33 0
34 0
35 0
36 0
37 0
38 0
39 0
40 0
41 0
42 0
43 0
44 0
45 0
46 0
47 0
48 0
49 0
50 0
51 0
52 0
53 0
54 0

@<SCITEGIC>ATOM_PROPERTY
pdb_tempFactor
SciTegic.value.DoubleValue
1 0
2 0
3 0
4 0
5 0
6 0
7 0
8 0
9 0
10 0
11 0
12 0
13 0
14 0
15 0
16 0
17 0
18 0
19 0
20 0
21 0
22 0
23 0
24 0
25 0
26 0
27 0
28 0
29 0
30 0
31 0
32 0
33 0
34 0
35 0
36 0
37 0
38 0
39 0
40 0
41 0
42 0
43 0
44 0
45 0
46 0
47 0
48 0
49 0
50 0
51 0
52 0
53 0
54 0

@<SCITEGIC>ATOM_PROPERTY
pdb_occupancy
SciTegic.value.DoubleValue
1 1
2 1
3 1
4 1
5 1
6 1
7 1
8 1
9 1
10 1
11 1
12 1
13 1
14 1
15 1
16 1
17 1
18 1
19 1
20 1
21 1
22 1
23 1
24 1
25 1
26 1
27 1
28 1
29 1
30 1
31 1
32 1
33 1
34 1
35 1
36 1
37 1
38 1
39 1
40 1
41 1
42 1
43 1
44 1
45 1
46 1
47 1
48 1
49 1
50 1
51 1
52 1
53 1
54 1

@<TRIPOS>MOLECULE
dpp4_3
52  55  1  0  0
SMALL
FORMAL_CHARGES
@<TRIPOS>ATOM
    1 C1         5.6891    -1.4186    -1.5328 C.2        1 SUBUNIT  0
    2 C2         3.3411    -1.5676    -0.9035 C.2        1 SUBUNIT  0
    3 C3         4.7014    -1.6699    -0.5620 C.2        1 SUBUNIT  0
    4 C4         2.9656    -1.2125    -2.2105 C.2        1 SUBUNIT  0
    5 C5         5.3136    -1.0635    -2.8398 C.2        1 SUBUNIT  0
    6 C6         3.9534    -0.9587    -3.1811 C.2        1 SUBUNIT  0
    7 C7         1.5225    -1.1063    -2.5584 C.3        1 SUBUNIT  0
    8 C8         0.6878    -0.6442    -1.3635 C.3        1 SUBUNIT  0
    9 C9        -0.4035     0.3528    -1.7559 C.3        1 SUBUNIT  0
   10 C10       -1.3794     0.6067    -0.6369 C.2        1 SUBUNIT  0
   11 N11       -2.4540    -0.2295    -0.5018 N.am       1 SUBUNIT  0
   12 C12       -2.6366    -1.3935    -1.4179 C.3        1 SUBUNIT  0
   13 C13       -2.9471    -2.7072    -0.6540 C.3        1 SUBUNIT  0
   14 N14       -3.8963    -2.5022     0.4621 N.pl3      1 SUBUNIT  0
   15 C15       -4.1328    -1.3003     1.0165 C.2        1 SUBUNIT  0
   16 C16       -3.4693     0.0017     0.5686 C.3        1 SUBUNIT  0
   17 N17       -5.0506    -1.4789     2.0247 N.2        1 SUBUNIT  0
   18 N18       -4.6323    -3.4165     1.0841 N.2        1 SUBUNIT  0
   19 C19       -5.3528    -2.8203     2.0500 C.2        1 SUBUNIT  0
   20 O20       -1.2190     1.5273     0.1288 O.2        1 SUBUNIT  0
   21 N21        0.1110    -1.7842    -0.6731 N.3        1 SUBUNIT  0
   22 F22        5.0481    -2.0068     0.6804 F          1 SUBUNIT  0
   23 F23        6.9811    -1.5141    -1.2199 F          1 SUBUNIT  0
   24 F24        3.6116    -0.6193    -4.4237 F          1 SUBUNIT  0
   25 C25       -6.3182    -3.5039     2.9979 C.3        1 SUBUNIT  0
   26 F26       -6.3513    -4.8474     2.7251 F          1 SUBUNIT  0
   27 F27       -7.5713    -2.9715     2.8309 F          1 SUBUNIT  0
   28 F28       -5.9054    -3.3079     4.2905 F          1 SUBUNIT  0
   29 C29       -4.5247     0.9979     0.0802 C.3        1 SUBUNIT  0
   30 N30       -5.4697     1.3338     1.1563 N.pl3      1 SUBUNIT  0
   31 N31       -6.7819     1.1452     1.1147 N.2        1 SUBUNIT  0
   32 C32       -7.3440     1.5608     2.2607 C.2        1 SUBUNIT  0
   33 N33       -6.3164     2.0291     3.0472 N.2        1 SUBUNIT  0
   34 C34       -5.1447     1.8817     2.3417 C.2        1 SUBUNIT  0
   35 H35        2.5839    -1.7631    -0.1580 H          1 SUBUNIT  0
   36 H36        6.0727    -0.8709    -3.5866 H          1 SUBUNIT  0
   37 H37        1.3992    -0.4253    -3.3997 H          1 SUBUNIT  0
   38 H38        1.1663    -2.0690    -2.9266 H          1 SUBUNIT  0
   39 H39        1.3280    -0.2291    -0.5841 H          1 SUBUNIT  0
   40 H40       -0.9211    -0.0886    -2.6063 H          1 SUBUNIT  0
   41 H41        0.0363     1.2960    -2.0836 H          1 SUBUNIT  0
   42 H42       -3.4626    -1.1582    -2.0901 H          1 SUBUNIT  0
   43 H43       -1.7564    -1.5252    -2.0456 H          1 SUBUNIT  0
   44 H44       -3.3474    -3.4471    -1.3488 H          1 SUBUNIT  0
   45 H45       -2.0254    -3.1268    -0.2492 H          1 SUBUNIT  0
   46 H46       -2.9636     0.4241     1.4400 H          1 SUBUNIT  0
   47 H47        0.7982    -2.5512    -0.6861 H          1 SUBUNIT  0
   48 H48       -0.0589    -1.5172     0.3076 H          1 SUBUNIT  0
   49 H49       -5.0644     0.5438    -0.7507 H          1 SUBUNIT  0
   50 H50       -4.0537     1.9104    -0.2850 H          1 SUBUNIT  0
   51 H51       -8.3935     1.5317     2.5169 H          1 SUBUNIT  0
   52 H52       -4.1542     2.1533     2.6775 H          1 SUBUNIT  0
@<TRIPOS>BOND
    1     1     5 2
    2     1    23 1
    3     2     3 2
    4     2    35 1
    5     3     1 1
    6     3    22 1
    7     4     2 1
    8     4     7 1
    9     5     6 1
   10     5    36 1
   11     6     4 2
   12     6    24 1
   13     7     8 1
   14     7    37 1
   15     7    38 1
   16     8     9 1
   17     8    21 1
   18     8    39 1
   19     9    10 1
   20     9    40 1
   21     9    41 1
   22    10    11 1
   23    10    20 2
   24    11    12 1
   25    12    13 1
   26    12    42 1
   27    12    43 1
   28    13    14 1
   29    13    44 1
   30    13    45 1
   31    14    15 1
   32    14    18 1
   33    15    16 1
   34    15    17 2
   35    16    11 1
   36    16    29 1
   37    16    46 1
   38    18    19 2
   39    19    17 1
   40    19    25 1
   41    21    47 1
   42    21    48 1
   43    25    26 1
   44    25    27 1
   45    25    28 1
   46    29    30 1
   47    29    49 1
   48    29    50 1
   49    31    30 1
   50    31    32 2
   51    32    33 1
   52    32    51 1
   53    33    34 2
   54    34    30 1
   55    34    52 1
@<TRIPOS>SUBSTRUCTURE
1   ****   1
@<SCITEGIC>MOL_PROPERTY
AbsoluteEnergy
SciTegic.value.StringValue
70.4393

@<SCITEGIC>MOL_PROPERTY
Activ
SciTegic.value.StringValue
2

@<SCITEGIC>MOL_PROPERTY
Angle Energy
SciTegic.value.StringValue
27.691

@<SCITEGIC>MOL_PROPERTY
Bond Energy
SciTegic.value.StringValue
2.13144

@<SCITEGIC>MOL_PROPERTY
CHARMm Energy
SciTegic.value.StringValue
31.9573

@<SCITEGIC>MOL_PROPERTY
Clean Energy
SciTegic.value.StringValue
55.8926

@<SCITEGIC>MOL_PROPERTY
ConfNumber
SciTegic.value.StringValue
135

@<SCITEGIC>MOL_PROPERTY
Dihedral Energy
SciTegic.value.StringValue
4.72655

@<SCITEGIC>MOL_PROPERTY
Electrostatic Energy
SciTegic.value.StringValue
5.40653

@<SCITEGIC>MOL_PROPERTY
Estimate
SciTegic.value.StringValue
24.4503

@<SCITEGIC>MOL_PROPERTY
FitValue
SciTegic.value.StringValue
4.76192

@<SCITEGIC>MOL_PROPERTY
Forcefield
SciTegic.value.StringValue
CHARMm

@<SCITEGIC>MOL_PROPERTY
ForcefieldBase
SciTegic.value.StringValue
CHARMm

@<SCITEGIC>MOL_PROPERTY
ForcefieldFFML
SciTegic.value.StringValue
<?xml version="1.0" encoding="UTF-8"?>
<!DOCTYPE ffml SYSTEM "Ffml.dtd">
<ffml version="1.0">
<forcefield name="CHARMm" derivedFrom="CHARMm" base="CHARMm">
<atomTypes>
</atomTypes>
<parameters>
<bond atom1="CT" atom2="NR56">
<quadratic
refValue="1.47"
forceConstant="390"/>
</bond>
<angle atom1="C5R" atom2="CF3" atom3="XF">
<quadratic
refValue="110.26"
forceConstant="53.5714"/>
</angle>
<angle atom1="CR56" atom2="CT" atom3="CT">
<quadratic
refValue="109.47"
forceConstant="70"/>
</angle>
<angle atom1="CR56" atom2="CT" atom3="HA">
<quadratic
refValue="109.47"
forceConstant="40"/>
</angle>
<angle atom1="CR56" atom2="CT" atom3="NX">
<quadratic
refValue="111.6"
forceConstant="70"/>
</angle>
<angle atom1="CT" atom2="CR56" atom3="N5R">
<quadratic
refValue="122"
forceConstant="58"/>
</angle>
<angle atom1="CT" atom2="CT" atom3="NR56">
<quadratic
refValue="111"
forceConstant="46.5"/>
</angle>
<angle atom1="CT" atom2="NR56" atom3="CR56">
<quadratic
refValue="130"
forceConstant="70"/>
</angle>
<angle atom1="CT" atom2="NR56" atom3="N5R">
<quadratic
refValue="127"
forceConstant="70"/>
</angle>
<angle atom1="N5R" atom2="C5R" atom3="CF3">
<quadratic
refValue="119.136"
forceConstant="68"/>
</angle>
<angle atom1="NR56" atom2="CR56" atom3="CT">
<quadratic
refValue="122"
forceConstant="58"/>
</angle>
<angle atom1="NR56" atom2="CT" atom3="HA">
<quadratic
refValue="109.47"
forceConstant="37.5"/>
</angle>
<torsion atom1="CT" atom2="CT" atom3="NR56" atom4="CR56">
<multiplecos
v1="0"
v2="0"
v3="0"
v4="0"
v5="0"
v6="0.15"
gamma1="0"
gamma2="0"
gamma3="0"
gamma4="0"
gamma5="0"
gamma6="180"/>
</torsion>
<torsion atom1="CT" atom2="CT" atom3="NR56" atom4="N5R">
<multiplecos
v1="0"
v2="0"
v3="0.07"
v4="0"
v5="0"
v6="0"
gamma1="0"
gamma2="0"
gamma3="0"
gamma4="0"
gamma5="0"
gamma6="0"/>
</torsion>
<torsion atom1="HA" atom2="CT" atom3="NR56" atom4="CR56">
<multiplecos
v1="0"
v2="0"
v3="0"
v4="0"
v5="0"
v6="0.15"
gamma1="0"
gamma2="0"
gamma3="0"
gamma4="0"
gamma5="0"
gamma6="180"/>
</torsion>
<torsion atom1="HA" atom2="CT" atom3="NR56" atom4="N5R">
<multiplecos
v1="0"
v2="0"
v3="0"
v4="0"
v5="0"
v6="0.15"
gamma1="0"
gamma2="0"
gamma3="0"
gamma4="0"
gamma5="0"
gamma6="180"/>
</torsion>
<torsion atom1="N5R" atom2="C5R" atom3="CF3" atom4="XF">
<multiplecos
v1="0"
v2="0"
v3="0"
v4="0"
v5="0"
v6="0.1"
gamma1="0"
gamma2="0"
gamma3="0"
gamma4="0"
gamma5="0"
gamma6="0"/>
</torsion>
<torsion atom1="N5R" atom2="CR56" atom3="CT" atom4="CT">
<multiplecos
v1="0"
v2="0"
v3="0"
v4="0"
v5="0"
v6="0.01"
gamma1="0"
gamma2="0"
gamma3="0"
gamma4="0"
gamma5="0"
gamma6="0"/>
</torsion>
<torsion atom1="N5R" atom2="CR56" atom3="CT" atom4="HA">
<multiplecos
v1="0"
v2="0"
v3="0"
v4="0"
v5="0"
v6="0.01"
gamma1="0"
gamma2="0"
gamma3="0"
gamma4="0"
gamma5="0"
gamma6="0"/>
</torsion>
<torsion atom1="N5R" atom2="CR56" atom3="CT" atom4="NX">
<multiplecos
v1="0"
v2="0"
v3="0"
v4="0"
v5="0"
v6="0.01"
gamma1="0"
gamma2="0"
gamma3="0"
gamma4="0"
gamma5="0"
gamma6="0"/>
</torsion>
<torsion atom1="NR56" atom2="CR56" atom3="CT" atom4="CT">
<multiplecos
v1="0"
v2="0"
v3="0"
v4="0"
v5="0"
v6="0.01"
gamma1="0"
gamma2="0"
gamma3="0"
gamma4="0"
gamma5="0"
gamma6="0"/>
</torsion>
<torsion atom1="NR56" atom2="CR56" atom3="CT" atom4="HA">
<multiplecos
v1="0"
v2="0"
v3="0"
v4="0"
v5="0"
v6="0.01"
gamma1="0"
gamma2="0"
gamma3="0"
gamma4="0"
gamma5="0"
gamma6="0"/>
</torsion>
<torsion atom1="NR56" atom2="CR56" atom3="CT" atom4="NX">
<multiplecos
v1="0"
v2="0"
v3="0"
v4="0"
v5="0"
v6="0.01"
gamma1="0"
gamma2="0"
gamma3="0"
gamma4="0"
gamma5="0"
gamma6="0"/>
</torsion>
<improper atom1="NR56" atom2="CR56" atom3="N5R" atom4="CT">
<cos1
refValue="0"
forceConstant="90"
periodicity="0"/>
</improper>
</parameters>
</forcefield>
</ffml>

@<SCITEGIC>MOL_PROPERTY
HBA_1
SciTegic.value.StringValue
1

@<SCITEGIC>MOL_PROPERTY
HBA_lipid_2
SciTegic.value.StringValue
1

@<SCITEGIC>MOL_PROPERTY
HBD_3
SciTegic.value.StringValue
0

@<SCITEGIC>MOL_PROPERTY
HYDROPHOBIC_4
SciTegic.value.StringValue
1

@<SCITEGIC>MOL_PROPERTY
Hydrogen Bond Energy
SciTegic.value.StringValue
0

@<SCITEGIC>MOL_PROPERTY
Improper Energy
SciTegic.value.StringValue
0.08663

@<SCITEGIC>MOL_PROPERTY
Initial Potential Energy
SciTegic.value.StringValue
56.7438

@<SCITEGIC>MOL_PROPERTY
Initial RMS Gradient
SciTegic.value.StringValue
13.7042

@<SCITEGIC>MOL_PROPERTY
MapNumber
SciTegic.value.StringValue
1

@<SCITEGIC>MOL_PROPERTY
MappedAtoms
SciTegic.value.StringValue
31,-7.16384,1.04664,1.13574,1.6,HBA_1.11
31,-9.24173,0.768466,-1.01019,2.2,HBA_1.21
20,-0.971558,0.917006,0.398097,1.6,HBA_lipid_2.11
20,-0.781442,3.83299,1.2489,2.2,HBA_lipid_2.21
1,5.2,-1.2,-1.8,1.6,HYDROPHOBIC_4.11

@<SCITEGIC>MOL_PROPERTY
MappedFeatures
SciTegic.value.StringValue
HBA_1,HBA_lipid_2,HYDROPHOBIC_4

@<SCITEGIC>MOL_PROPERTY
MappedLocations
SciTegic.value.StringValue
HBA_1.11,HBA_1.21,HBA_lipid_2.11,HBA_lipid_2.21,HYDROPHOBIC_4.11

@<SCITEGIC>MOL_PROPERTY
MappingID
SciTegic.value.StringValue
1

@<SCITEGIC>MOL_PROPERTY
Minimization Criteria
SciTegic.value.StringValue
CONJUG> Minimization exiting with gradient tolerance ( 0.0100000) satisfied.

@<SCITEGIC>MOL_PROPERTY
PartialChargeMethod
SciTegic.value.StringValue
MomanyRone

@<SCITEGIC>MOL_PROPERTY
Pharmprint
SciTegic.value.StringValue
'1101'

@<SCITEGIC>MOL_PROPERTY
Pharmtype
SciTegic.value.StringValue
3

@<SCITEGIC>MOL_PROPERTY
Potential Energy
SciTegic.value.StringValue
31.9573

@<SCITEGIC>MOL_PROPERTY
RMS Gradient
SciTegic.value.StringValue
0.00957

@<SCITEGIC>MOL_PROPERTY
RelativeEnergy
SciTegic.value.StringValue
18.254

@<SCITEGIC>MOL_PROPERTY
Solvation Free Energy
SciTegic.value.StringValue
0

@<SCITEGIC>MOL_PROPERTY
Uncert
SciTegic.value.StringValue
1.5

@<SCITEGIC>MOL_PROPERTY
Urey-Bradley Energy
SciTegic.value.StringValue
0

@<SCITEGIC>MOL_PROPERTY
UseResidueTemplateCharge
SciTegic.value.StringValue
True

@<SCITEGIC>MOL_PROPERTY
Van der Waals Energy
SciTegic.value.StringValue
-8.08481

@<SCITEGIC>MOL_PROPERTY
Error
SciTegic.value.StringValue
12.22515

@<SCITEGIC>MOL_PROPERTY
logActiv
SciTegic.value.StringValue
0.301029995663981

@<SCITEGIC>MOL_PROPERTY
logEstimate
SciTegic.value.StringValue
1.3882841921936

@<SCITEGIC>ATOM_PROPERTY
Formal Charge
SciTegic.value.StringValue
1 0
2 0
3 0
4 0
5 0
6 0
7 0
8 0
9 0
10 0
11 0
12 0
13 0
14 0
15 0
16 0
17 0
18 0
19 0
20 0
21 0
22 0
23 0
24 0
25 0
26 0
27 0
28 0
29 0
30 0
31 0
32 0
33 0
34 0
35 0
36 0
37 0
38 0
39 0
40 0
41 0
42 0
43 0
44 0
45 0
46 0
47 0
48 0
49 0
50 0
51 0
52 0

@<SCITEGIC>ATOM_PROPERTY
pdb_tempFactor
SciTegic.value.DoubleValue
1 0
2 0
3 0
4 0
5 0
6 0
7 0
8 0
9 0
10 0
11 0
12 0
13 0
14 0
15 0
16 0
17 0
18 0
19 0
20 0
21 0
22 0
23 0
24 0
25 0
26 0
27 0
28 0
29 0
30 0
31 0
32 0
33 0
34 0
35 0
36 0
37 0
38 0
39 0
40 0
41 0
42 0
43 0
44 0
45 0
46 0
47 0
48 0
49 0
50 0
51 0
52 0

@<SCITEGIC>ATOM_PROPERTY
pdb_occupancy
SciTegic.value.DoubleValue
1 1
2 1
3 1
4 1
5 1
6 1
7 1
8 1
9 1
10 1
11 1
12 1
13 1
14 1
15 1
16 1
17 1
18 1
19 1
20 1
21 1
22 1
23 1
24 1
25 1
26 1
27 1
28 1
29 1
30 1
31 1
32 1
33 1
34 1
35 1
36 1
37 1
38 1
39 1
40 1
41 1
42 1
43 1
44 1
45 1
46 1
47 1
48 1
49 1
50 1
51 1
52 1

@<TRIPOS>MOLECULE
dpp4_14
57  61  1  0  0
SMALL
FORMAL_CHARGES
@<TRIPOS>ATOM
    1 N1        -3.4573    -0.1721    -0.3438 N.am       1 SUBUNIT  0
    2 C2        -3.9597    -1.4096    -0.7651 C.2        1 SUBUNIT  0
    3 N3        -3.2445    -2.4804    -1.0028 N.2        1 SUBUNIT  0
    4 C4        -1.7698    -2.3523    -0.8052 C.2        1 SUBUNIT  0
    5 C5        -1.2597    -1.1587    -0.3977 C.2        1 SUBUNIT  0
    6 C6        -2.1011     0.0191    -0.1408 C.2        1 SUBUNIT  0
    7 N7         0.1253    -1.3839    -0.3121 N.pl3      1 SUBUNIT  0
    8 C8        -0.8315    -3.3005    -0.9822 C.2        1 SUBUNIT  0
    9 C9         0.4032    -2.7284    -0.6808 C.2        1 SUBUNIT  0
   10 N10        1.7221    -3.3848    -0.7304 N.pl3      1 SUBUNIT  0
   11 C11        2.2665    -3.9073    -2.0053 C.3        1 SUBUNIT  0
   12 C12        2.7417    -5.3610    -1.8504 C.3        1 SUBUNIT  0
   13 N13        3.5858    -5.4679    -0.6314 N.pl3      1 SUBUNIT  1
   14 C14        3.0201    -4.9914     0.6607 C.3        1 SUBUNIT  0
   15 C15        2.5441    -3.5399     0.4915 C.3        1 SUBUNIT  0
   16 C16       -1.0527    -4.6600    -1.4068 C.1        1 SUBUNIT  0
   17 O17       -1.6290     1.0702     0.2216 O.2        1 SUBUNIT  0
   18 C18        1.1249    -0.3790     0.0917 C.3        1 SUBUNIT  0
   19 C19        2.4161    -0.6416    -0.5361 C.1        1 SUBUNIT  0
   20 C20        3.4686    -0.8566    -1.0487 C.1        1 SUBUNIT  0
   21 C21        4.7607    -1.1190    -1.6787 C.3        1 SUBUNIT  0
   22 N22       -1.2321    -5.7550    -1.7479 N.1        1 SUBUNIT  0
   23 H23        1.8864    -6.0311    -1.7504 H          1 SUBUNIT  0
   24 C24        4.7076    -5.9406    -0.6851 C.2        1 SUBUNIT  0
   25 C25       -4.3946     0.9414    -0.1168 C.3        1 SUBUNIT  0
   26 C26       -5.0443     0.8427     1.1990 C.2        1 SUBUNIT  0
   27 C27       -4.8460     0.7312     3.5834 C.2        1 SUBUNIT  0
   28 N28       -4.2526     0.8214     2.3338 N.2        1 SUBUNIT  0
   29 C29       -6.2750     0.6597     3.6901 C.2        1 SUBUNIT  0
   30 N30       -6.4250     0.7765     1.2641 N.2        1 SUBUNIT  0
   31 C31       -7.0470     0.6830     2.4968 C.2        1 SUBUNIT  0
   32 C32       -4.0642     0.7046     4.7642 C.2        1 SUBUNIT  0
   33 C33       -4.6887     0.6143     6.0303 C.2        1 SUBUNIT  0
   34 C34       -6.8961     0.5683     4.9603 C.2        1 SUBUNIT  0
   35 C35       -6.0983     0.5470     6.1288 C.2        1 SUBUNIT  0
   36 H36       -5.0302    -1.4999    -0.9075 H          1 SUBUNIT  0
   37 H37        3.1077    -3.2740    -2.2984 H          1 SUBUNIT  0
   38 H38        1.5244    -3.8360    -2.8008 H          1 SUBUNIT  0
   39 H39        3.2890    -5.6740    -2.7418 H          1 SUBUNIT  0
   40 H40        2.1845    -5.6367     0.9392 H          1 SUBUNIT  0
   41 H41        3.7557    -5.0585     1.4646 H          1 SUBUNIT  0
   42 H42        3.4070    -2.8787     0.4074 H          1 SUBUNIT  0
   43 H43        1.9883    -3.2238     1.3756 H          1 SUBUNIT  0
   44 H44        1.2370    -0.3949     1.1758 H          1 SUBUNIT  0
   45 H45        0.7777     0.6142    -0.1931 H          1 SUBUNIT  0
   46 H46        4.6576    -1.0485    -2.7622 H          1 SUBUNIT  0
   47 H47        5.1319    -2.0910    -1.3516 H          1 SUBUNIT  0
   48 H48        5.4775    -0.3637    -1.3626 H          1 SUBUNIT  0
   49 H49        5.3380    -6.0326     0.1860 H          1 SUBUNIT  0
   50 H50        5.1025    -6.2855    -1.6289 H          1 SUBUNIT  0
   51 H51       -3.8533     1.8850    -0.1851 H          1 SUBUNIT  0
   52 H52       -5.1551     0.9350    -0.8984 H          1 SUBUNIT  0
   53 H53       -8.1265     0.6319     2.5370 H          1 SUBUNIT  0
   54 H54       -2.9865     0.7555     4.7090 H          1 SUBUNIT  0
   55 H55       -4.0842     0.5987     6.9256 H          1 SUBUNIT  0
   56 H56       -7.9706     0.5144     5.0510 H          1 SUBUNIT  0
   57 H57       -6.5675     0.4787     7.0985 H          1 SUBUNIT  0
@<TRIPOS>BOND
    1     1     2 1
    2     1     6 1
    3     1    25 1
    4     2     3 2
    5     2    36 1
    6     3     4 1
    7     4     5 2
    8     4     8 1
    9     5     6 1
   10     5     7 1
   11     6    17 2
   12     7    18 1
   13     8     9 2
   14     8    16 1
   15     9     7 1
   16     9    10 1
   17    10    11 1
   18    11    12 1
   19    11    37 1
   20    11    38 1
   21    12    13 1
   22    12    23 1
   23    12    39 1
   24    13    14 1
   25    13    24 2
   26    14    15 1
   27    14    40 1
   28    14    41 1
   29    15    10 1
   30    15    42 1
   31    15    43 1
   32    16    22 3
   33    18    19 1
   34    18    44 1
   35    18    45 1
   36    19    20 3
   37    20    21 1
   38    21    46 1
   39    21    47 1
   40    21    48 1
   41    24    49 1
   42    24    50 1
   43    25    26 1
   44    25    51 1
   45    25    52 1
   46    26    30 2
   47    27    28 2
   48    27    32 1
   49    28    26 1
   50    29    27 1
   51    29    34 1
   52    30    31 1
   53    31    29 2
   54    31    53 1
   55    32    54 1
   56    33    32 2
   57    33    55 1
   58    34    35 2
   59    34    56 1
   60    35    33 1
   61    35    57 1
@<TRIPOS>SUBSTRUCTURE
1   ****   1
@<SCITEGIC>MOL_PROPERTY
AbsoluteEnergy
SciTegic.value.StringValue
120.177

@<SCITEGIC>MOL_PROPERTY
Activ
SciTegic.value.StringValue
45

@<SCITEGIC>MOL_PROPERTY
Angle Energy
SciTegic.value.StringValue
15.8287696838379

@<SCITEGIC>MOL_PROPERTY
Bond Energy
SciTegic.value.StringValue
2.30883002281189

@<SCITEGIC>MOL_PROPERTY
CHARMm Energy
SciTegic.value.StringValue
14.9067602157593

@<SCITEGIC>MOL_PROPERTY
Clean Energy
SciTegic.value.StringValue
79.0458908081055

@<SCITEGIC>MOL_PROPERTY
ConfNumber
SciTegic.value.StringValue
45

@<SCITEGIC>MOL_PROPERTY
Dihedral Energy
SciTegic.value.StringValue
5.2798900604248

@<SCITEGIC>MOL_PROPERTY
Electrostatic Energy
SciTegic.value.StringValue
-14.3219499588013

@<SCITEGIC>MOL_PROPERTY
Estimate
SciTegic.value.StringValue
31.9476

@<SCITEGIC>MOL_PROPERTY
FitValue
SciTegic.value.StringValue
4.64576

@<SCITEGIC>MOL_PROPERTY
Forcefield
SciTegic.value.StringValue
CHARMm

@<SCITEGIC>MOL_PROPERTY
ForcefieldBase
SciTegic.value.StringValue
CHARMm

@<SCITEGIC>MOL_PROPERTY
ForcefieldFFML
SciTegic.value.StringValue
<?xml version="1.0" encoding="UTF-8"?>
<!DOCTYPE ffml SYSTEM "Ffml.dtd">
<ffml version="1.0">
<forcefield name="CHARMm" derivedFrom="CHARMm" base="CHARMm">
<atomTypes>
</atomTypes>
<parameters>
<bond atom1="C5R" atom2="CUY2">
<quadratic
refValue="1.451"
forceConstant="342.5"/>
</bond>
<bond atom1="C5R" atom2="NX">
<quadratic
refValue="1.47"
forceConstant="390"/>
</bond>
<angle atom1="C5R" atom2="C5R" atom3="CUY2">
<quadratic
refValue="117.083"
forceConstant="72.5"/>
</angle>
<angle atom1="C5R" atom2="C5R" atom3="NX">
<quadratic
refValue="126"
forceConstant="65"/>
</angle>
<angle atom1="C5R" atom2="CUY2" atom3="N">
<quadratic
refValue="180"
forceConstant="44"/>
</angle>
<angle atom1="C5R" atom2="NX" atom3="CT">
<quadratic
refValue="120"
forceConstant="80"/>
</angle>
<angle atom1="CR56" atom2="C5R" atom3="CUY2">
<quadratic
refValue="119.154"
forceConstant="72.3077"/>
</angle>
<angle atom1="N5R" atom2="C5R" atom3="NX">
<quadratic
refValue="127"
forceConstant="70"/>
</angle>
<angle atom1="N5R" atom2="CT" atom3="CUY1">
<quadratic
refValue="110.845"
forceConstant="51"/>
</angle>
<angle atom1="NP" atom2="CR56" atom3="C5R">
<quadratic
refValue="126"
forceConstant="65"/>
</angle>
<angle atom1="NX" atom2="C" atom3="CR56">
<quadratic
refValue="117.5"
forceConstant="70"/>
</angle>
<angle atom1="NX" atom2="C" atom3="HA">
<quadratic
refValue="110.4"
forceConstant="55"/>
</angle>
<torsion atom1="C5R" atom2="C5R" atom3="CUY2" atom4="N">
<multiplecos
v1="0"
v2="0"
v3="0"
v4="0"
v5="0"
v6="0"
gamma1="0"
gamma2="0"
gamma3="0"
gamma4="0"
gamma5="0"
gamma6="0"/>
</torsion>
<torsion atom1="CR56" atom2="C5R" atom3="CUY2" atom4="N">
<multiplecos
v1="0"
v2="0"
v3="0"
v4="0"
v5="0"
v6="0"
gamma1="0"
gamma2="0"
gamma3="0"
gamma4="0"
gamma5="0"
gamma6="0"/>
</torsion>
<improper atom1="NX" atom2="CT" atom3="CT" atom4="C5R">
<cos1
refValue="0"
forceConstant="40"
periodicity="0"/>
</improper>
</parameters>
</forcefield>
</ffml>

@<SCITEGIC>MOL_PROPERTY
HBA_1
SciTegic.value.StringValue
1

@<SCITEGIC>MOL_PROPERTY
HBA_lipid_2
SciTegic.value.StringValue
1

@<SCITEGIC>MOL_PROPERTY
HBD_3
SciTegic.value.StringValue
0

@<SCITEGIC>MOL_PROPERTY
HYDROPHOBIC_4
SciTegic.value.StringValue
1

@<SCITEGIC>MOL_PROPERTY
Hydrogen Bond Energy
SciTegic.value.StringValue
0

@<SCITEGIC>MOL_PROPERTY
Improper Energy
SciTegic.value.StringValue
0.346909999847412

@<SCITEGIC>MOL_PROPERTY
Initial Potential Energy
SciTegic.value.StringValue
62.1196517944336

@<SCITEGIC>MOL_PROPERTY
Initial RMS Gradient
SciTegic.value.StringValue
29.0604991912842

@<SCITEGIC>MOL_PROPERTY
MapNumber
SciTegic.value.StringValue
1

@<SCITEGIC>MOL_PROPERTY
MappedAtoms
SciTegic.value.StringValue
30,-7.16384,1.04664,1.13574,1.6,HBA_1.11
30,-9.24173,0.768466,-1.01019,2.2,HBA_1.21
17,-0.971558,0.917006,0.398097,1.6,HBA_lipid_2.11
17,-0.781442,3.83299,1.2489,2.2,HBA_lipid_2.21
21,5.2,-1.2,-1.8,1.6,HYDROPHOBIC_4.11

@<SCITEGIC>MOL_PROPERTY
MappedFeatures
SciTegic.value.StringValue
HBA_1,HBA_lipid_2,HYDROPHOBIC_4

@<SCITEGIC>MOL_PROPERTY
MappedLocations
SciTegic.value.StringValue
HBA_1.11,HBA_1.21,HBA_lipid_2.11,HBA_lipid_2.21,HYDROPHOBIC_4.11

@<SCITEGIC>MOL_PROPERTY
MappingID
SciTegic.value.StringValue
1

@<SCITEGIC>MOL_PROPERTY
Minimization Criteria
SciTegic.value.StringValue
CONJUG> Minimization exiting with gradient tolerance ( 0.0100000) satisfied.

@<SCITEGIC>MOL_PROPERTY
PartialChargeMethod
SciTegic.value.StringValue
MomanyRone

@<SCITEGIC>MOL_PROPERTY
Pharmprint
SciTegic.value.StringValue
'1101'

@<SCITEGIC>MOL_PROPERTY
Pharmtype
SciTegic.value.StringValue
3

@<SCITEGIC>MOL_PROPERTY
Potential Energy
SciTegic.value.StringValue
14.9067602157593

@<SCITEGIC>MOL_PROPERTY
RMS Gradient
SciTegic.value.StringValue
0.0099499998614192

@<SCITEGIC>MOL_PROPERTY
RelativeEnergy
SciTegic.value.StringValue
11.0167

@<SCITEGIC>MOL_PROPERTY
Solvation Free Energy
SciTegic.value.StringValue
0

@<SCITEGIC>MOL_PROPERTY
Uncert
SciTegic.value.StringValue
1.5

@<SCITEGIC>MOL_PROPERTY
Urey-Bradley Energy
SciTegic.value.StringValue
0

@<SCITEGIC>MOL_PROPERTY
UseResidueTemplateCharge
SciTegic.value.StringValue
True

@<SCITEGIC>MOL_PROPERTY
Van der Waals Energy
SciTegic.value.StringValue
5.46432018280029

@<SCITEGIC>MOL_PROPERTY
Error
SciTegic.value.StringValue
-1.40855651128723

@<SCITEGIC>MOL_PROPERTY
logActiv
SciTegic.value.StringValue
1.65321251377534

@<SCITEGIC>MOL_PROPERTY
logEstimate
SciTegic.value.StringValue
1.5044382382094

@<SCITEGIC>ATOM_PROPERTY
Formal Charge
SciTegic.value.StringValue
1 0
2 0
3 0
4 0
5 0
6 0
7 0
8 0
9 0
10 0
11 0
12 0
13 +1
14 0
15 0
16 0
17 0
18 0
19 0
20 0
21 0
22 0
23 0
24 0
25 0
26 0
27 0
28 0
29 0
30 0
31 0
32 0
33 0
34 0
35 0
36 0
37 0
38 0
39 0
40 0
41 0
42 0
43 0
44 0
45 0
46 0
47 0
48 0
49 0
50 0
51 0
52 0
53 0
54 0
55 0
56 0
57 0

@<SCITEGIC>ATOM_PROPERTY
pdb_tempFactor
SciTegic.value.DoubleValue
1 0
2 0
3 0
4 0
5 0
6 0
7 0
8 0
9 0
10 0
11 0
12 0
13 0
14 0
15 0
16 0
17 0
18 0
19 0
20 0
21 0
22 0
23 0
24 0
25 0
26 0
27 0
28 0
29 0
30 0
31 0
32 0
33 0
34 0
35 0
36 0
37 0
38 0
39 0
40 0
41 0
42 0
43 0
44 0
45 0
46 0
47 0
48 0
49 0
50 0
51 0
52 0
53 0
54 0
55 0
56 0
57 0

@<SCITEGIC>ATOM_PROPERTY
pdb_occupancy
SciTegic.value.DoubleValue
1 1
2 1
3 1
4 1
5 1
6 1
7 1
8 1
9 1
10 1
11 1
12 1
13 1
14 1
15 1
16 1
17 1
18 1
19 1
20 1
21 1
22 1
23 1
24 1
25 1
26 1
27 1
28 1
29 1
30 1
31 1
32 1
33 1
34 1
35 1
36 1
37 1
38 1
39 1
40 1
41 1
42 1
43 1
44 1
45 1
46 1
47 1
48 1
49 1
50 1
51 1
52 1
53 1
54 1
55 1
56 1
57 1

@<TRIPOS>MOLECULE
dpp4_18
85  89  1  0  0
SMALL
FORMAL_CHARGES
@<TRIPOS>ATOM
    1 N1        -1.8701     0.4952    -4.1208 N.am       1 SUBUNIT  0
    2 C2        -0.6477    -0.1033    -2.1050 C.2        1 SUBUNIT  0
    3 C3        -1.0053    -0.3964    -3.5062 C.2        1 SUBUNIT  0
    4 C4        -1.1387     0.9836    -1.4334 C.2        1 SUBUNIT  0
    5 C5        -2.3815     1.6119    -3.4478 C.2        1 SUBUNIT  0
    6 N6        -2.0689     1.9254    -2.1174 N.am       1 SUBUNIT  0
    7 N7         0.1563    -0.7524    -1.2282 N.pl3      1 SUBUNIT  0
    8 N8        -0.6984     1.0715    -0.1719 N.2        1 SUBUNIT  0
    9 C9         0.1183    -0.0264    -0.0499 C.2        1 SUBUNIT  0
   10 N10        0.8485    -0.3735     1.1815 N.pl3      1 SUBUNIT  0
   11 C11        1.3368     0.6888     2.0987 C.3        1 SUBUNIT  0
   12 C12        2.6775     0.3030     2.7609 C.3        1 SUBUNIT  0
   13 C13        2.6293    -1.0782     3.4622 C.3        1 SUBUNIT  0
   14 C14        1.4374    -1.9473     3.0205 C.3        1 SUBUNIT  0
   15 C15        1.1110    -1.7919     1.5248 C.3        1 SUBUNIT  0
   16 N16        3.7499     0.3333     1.7665 N.3        1 SUBUNIT  0
   17 C17        0.9207    -1.9855    -1.4852 C.3        1 SUBUNIT  0
   18 C18        2.3470    -1.7036    -1.6000 C.1        1 SUBUNIT  0
   19 C19        3.5107    -1.4738    -1.6951 C.1        1 SUBUNIT  0
   20 C20        4.9391    -1.1910    -1.8093 C.3        1 SUBUNIT  0
   21 O21       -0.5614    -1.3612    -4.0842 O.2        1 SUBUNIT  0
   22 O22       -3.1340     2.3500    -4.0448 O.2        1 SUBUNIT  0
   23 C23       -2.2622     0.2504    -5.5235 C.3        1 SUBUNIT  0
   24 C24       -3.7645    -0.0109    -5.6362 C.3        1 SUBUNIT  0
   25 C25       -4.1199    -1.4887    -5.4625 C.3        1 SUBUNIT  0
   26 N26       -3.5968    -1.9950    -4.1964 N.3        1 SUBUNIT  0
   27 C27       -3.6617    -3.4612    -4.1117 C.3        1 SUBUNIT  0
   28 C28       -5.1096    -3.9577    -3.9544 C.3        1 SUBUNIT  0
   29 C29       -5.8068    -3.2956    -2.7564 C.3        1 SUBUNIT  0
   30 C30       -5.6743    -1.7664    -2.8461 C.3        1 SUBUNIT  0
   31 C31       -4.2081    -1.3362    -3.0355 C.3        1 SUBUNIT  0
   32 C32       -2.6253     3.1122    -1.4377 C.3        1 SUBUNIT  0
   33 C33       -7.2500    -3.7221    -2.6511 C.2        1 SUBUNIT  0
   34 N34       -7.9764    -3.3153    -1.5659 N.am       1 SUBUNIT  0
   35 C35       -9.2877    -3.6854    -1.4435 C.2        1 SUBUNIT  0
   36 O36       -7.7625    -4.4066    -3.5044 O.2        1 SUBUNIT  0
   37 C37      -11.0383    -5.3664    -1.6723 C.2        1 SUBUNIT  0
   38 C38       -9.6893    -4.9870    -1.8003 C.2        1 SUBUNIT  0
   39 C39      -11.9892    -4.4494    -1.1888 C.2        1 SUBUNIT  0
   40 C40      -10.2396    -2.7679    -0.9590 C.2        1 SUBUNIT  0
   41 C41      -11.5853    -3.1508    -0.8335 C.2        1 SUBUNIT  0
   42 O42      -13.2510    -4.8072    -1.0714 O.3        1 SUBUNIT  0
   43 C43      -14.1698    -3.8493    -0.5653 C.3        1 SUBUNIT  0
   44 H44        0.5815     0.8390     2.8703 H          1 SUBUNIT  0
   45 H45        1.4317     1.6363     1.5661 H          1 SUBUNIT  0
   46 H46        2.9167     1.0582     3.5090 H          1 SUBUNIT  0
   47 H47        3.5594    -1.6266     3.3004 H          1 SUBUNIT  0
   48 H48        2.5679    -0.9344     4.5417 H          1 SUBUNIT  0
   49 H49        0.5596    -1.6658     3.6004 H          1 SUBUNIT  0
   50 H50        1.6329    -2.9928     3.2566 H          1 SUBUNIT  0
   51 H51        1.9426    -2.1537     0.9180 H          1 SUBUNIT  0
   52 H52        0.2396    -2.3975     1.2721 H          1 SUBUNIT  0
   53 H53        4.6462     0.1739     2.2526 H          1 SUBUNIT  0
   54 H54        3.5999    -0.4462     1.1074 H          1 SUBUNIT  0
   55 H55        0.7509    -2.6929    -0.6731 H          1 SUBUNIT  0
   56 H56        0.5649    -2.4467    -2.4073 H          1 SUBUNIT  0
   57 H57        5.3774    -0.7264    -0.9278 H          1 SUBUNIT  0
   58 H58        5.1092    -0.5274    -2.6581 H          1 SUBUNIT  0
   59 H59        5.4797    -2.1191    -2.0004 H          1 SUBUNIT  0
   60 H60       -1.9768     1.1108    -6.1298 H          1 SUBUNIT  0
   61 H61       -1.6941    -0.5923    -5.9146 H          1 SUBUNIT  0
   62 H62       -4.3175     0.6024    -4.9254 H          1 SUBUNIT  0
   63 H63       -4.1541     0.3700    -6.5799 H          1 SUBUNIT  0
   64 H64       -5.1996    -1.6320    -5.4920 H          1 SUBUNIT  0
   65 H65       -3.7158    -2.0809    -6.2839 H          1 SUBUNIT  0
   66 H66       -3.0637    -3.7926    -3.2619 H          1 SUBUNIT  0
   67 H67       -3.2004    -3.8994    -4.9996 H          1 SUBUNIT  0
   68 H68       -5.6638    -3.7475    -4.8704 H          1 SUBUNIT  0
   69 H69       -5.1136    -5.0419    -3.8409 H          1 SUBUNIT  0
   70 H70       -5.2988    -3.6230    -1.8492 H          1 SUBUNIT  0
   71 H71       -6.0763    -1.3008    -1.9460 H          1 SUBUNIT  0
   72 H72       -6.2737    -1.3897    -3.6761 H          1 SUBUNIT  0
   73 H73       -4.1421    -0.2542    -3.1504 H          1 SUBUNIT  0
   74 H74       -3.6325    -1.5858    -2.1423 H          1 SUBUNIT  0
   75 H75       -3.3556     3.6717    -2.0199 H          1 SUBUNIT  0
   76 H76       -1.8120     3.7921    -1.1823 H          1 SUBUNIT  0
   77 H77       -3.1047     2.8013    -0.5092 H          1 SUBUNIT  0
   78 H78       -7.5513    -2.7480    -0.8609 H          1 SUBUNIT  0
   79 H79      -11.3426    -6.3655    -1.9481 H          1 SUBUNIT  0
   80 H80       -8.9754    -5.7070    -2.1738 H          1 SUBUNIT  0
   81 H81       -9.9493    -1.7657    -0.6780 H          1 SUBUNIT  0
   82 H82      -12.3119    -2.4421    -0.4618 H          1 SUBUNIT  0
   83 H83      -15.1703    -4.2813    -0.6040 H          1 SUBUNIT  0
   84 H84      -13.8210    -3.5282     0.4170 H          1 SUBUNIT  0
   85 H85      -14.1569    -2.9826    -1.2237 H          1 SUBUNIT  0
@<TRIPOS>BOND
    1     1     5 1
    2     1    23 1
    3     2     3 1
    4     2     7 1
    5     3     1 1
    6     3    21 2
    7     4     2 2
    8     4     8 1
    9     5     6 1
   10     5    22 2
   11     6     4 1
   12     6    32 1
   13     7    17 1
   14     8     9 2
   15     9     7 1
   16     9    10 1
   17    10    11 1
   18    11    12 1
   19    11    44 1
   20    11    45 1
   21    12    13 1
   22    12    16 1
   23    12    46 1
   24    13    14 1
   25    13    47 1
   26    13    48 1
   27    14    15 1
   28    14    49 1
   29    14    50 1
   30    15    10 1
   31    15    51 1
   32    15    52 1
   33    16    53 1
   34    16    54 1
   35    17    18 1
   36    17    55 1
   37    17    56 1
   38    18    19 3
   39    19    20 1
   40    20    57 1
   41    20    58 1
   42    20    59 1
   43    23    24 1
   44    23    60 1
   45    23    61 1
   46    24    25 1
   47    24    62 1
   48    24    63 1
   49    25    26 1
   50    25    64 1
   51    25    65 1
   52    26    27 1
   53    27    28 1
   54    27    66 1
   55    27    67 1
   56    28    29 1
   57    28    68 1
   58    28    69 1
   59    29    30 1
   60    29    33 1
   61    29    70 1
   62    30    31 1
   63    30    71 1
   64    30    72 1
   65    31    26 1
   66    31    73 1
   67    31    74 1
   68    32    75 1
   69    32    76 1
   70    32    77 1
   71    33    34 1
   72    33    36 2
   73    34    35 1
   74    34    78 1
   75    35    40 2
   76    37    38 2
   77    37    79 1
   78    38    35 1
   79    38    80 1
   80    39    37 1
   81    39    42 1
   82    40    41 1
   83    40    81 1
   84    41    39 2
   85    41    82 1
   86    42    43 1
   87    43    83 1
   88    43    84 1
   89    43    85 1
@<TRIPOS>SUBSTRUCTURE
1   ****   1
@<SCITEGIC>MOL_PROPERTY
AbsoluteEnergy
SciTegic.value.StringValue
76.3977

@<SCITEGIC>MOL_PROPERTY
Activ
SciTegic.value.StringValue
120

@<SCITEGIC>MOL_PROPERTY
Angle Energy
SciTegic.value.StringValue
11.7774200439453

@<SCITEGIC>MOL_PROPERTY
Bond Energy
SciTegic.value.StringValue
2.3548800945282

@<SCITEGIC>MOL_PROPERTY
CHARMm Energy
SciTegic.value.StringValue
-16.5208702087402

@<SCITEGIC>MOL_PROPERTY
Clean Energy
SciTegic.value.StringValue
95.7005004882813

@<SCITEGIC>MOL_PROPERTY
ConfNumber
SciTegic.value.StringValue
113

@<SCITEGIC>MOL_PROPERTY
Dihedral Energy
SciTegic.value.StringValue
19.767749786377

@<SCITEGIC>MOL_PROPERTY
Electrostatic Energy
SciTegic.value.StringValue
-45.3822784423828

@<SCITEGIC>MOL_PROPERTY
Estimate
SciTegic.value.StringValue
35.9955

@<SCITEGIC>MOL_PROPERTY
FitValue
SciTegic.value.StringValue
4.59395

@<SCITEGIC>MOL_PROPERTY
Forcefield
SciTegic.value.StringValue
CHARMm

@<SCITEGIC>MOL_PROPERTY
ForcefieldBase
SciTegic.value.StringValue
CHARMm

@<SCITEGIC>MOL_PROPERTY
ForcefieldFFML
SciTegic.value.StringValue
<?xml version="1.0" encoding="UTF-8"?>
<!DOCTYPE ffml SYSTEM "Ffml.dtd">
<ffml version="1.0">
<forcefield name="CHARMm" derivedFrom="CHARMm" base="CHARMm">
<atomTypes>
</atomTypes>
<parameters>
<bond atom1="C5R" atom2="NX">
<quadratic
refValue="1.47"
forceConstant="390"/>
</bond>
<bond atom1="NX" atom2="CR56">
<quadratic
refValue="1.47"
forceConstant="390"/>
</bond>
<angle atom1="C" atom2="NX" atom3="CR56">
<quadratic
refValue="120"
forceConstant="60"/>
</angle>
<angle atom1="C5R" atom2="NX" atom3="CT">
<quadratic
refValue="120"
forceConstant="80"/>
</angle>
<angle atom1="CR56" atom2="C" atom3="NX">
<quadratic
refValue="117.5"
forceConstant="70"/>
</angle>
<angle atom1="CR56" atom2="CR56" atom3="NX">
<quadratic
refValue="126"
forceConstant="65"/>
</angle>
<angle atom1="CR56" atom2="NX" atom3="CT">
<quadratic
refValue="120"
forceConstant="80"/>
</angle>
<angle atom1="N5R" atom2="C5R" atom3="NX">
<quadratic
refValue="127"
forceConstant="70"/>
</angle>
<angle atom1="N5R" atom2="CR56" atom3="NX">
<quadratic
refValue="127"
forceConstant="70"/>
</angle>
<angle atom1="N5R" atom2="CT" atom3="CUY1">
<quadratic
refValue="110.845"
forceConstant="51"/>
</angle>
<torsion atom1="C" atom2="NX" atom3="CR56" atom4="CR56">
<multiplecos
v1="0"
v2="2.05"
v3="0"
v4="0"
v5="0"
v6="0"
gamma1="0"
gamma2="180"
gamma3="0"
gamma4="0"
gamma5="0"
gamma6="0"/>
</torsion>
<torsion atom1="C" atom2="NX" atom3="CR56" atom4="N5R">
<multiplecos
v1="0"
v2="2.05"
v3="0"
v4="0"
v5="0"
v6="0"
gamma1="0"
gamma2="180"
gamma3="0"
gamma4="0"
gamma5="0"
gamma6="0"/>
</torsion>
<torsion atom1="CT" atom2="NX" atom3="CR56" atom4="CR56">
<multiplecos
v1="0"
v2="2.05"
v3="0"
v4="0"
v5="0"
v6="0"
gamma1="0"
gamma2="180"
gamma3="0"
gamma4="0"
gamma5="0"
gamma6="0"/>
</torsion>
<torsion atom1="CT" atom2="NX" atom3="CR56" atom4="N5R">
<multiplecos
v1="0"
v2="2.05"
v3="0"
v4="0"
v5="0"
v6="0"
gamma1="0"
gamma2="180"
gamma3="0"
gamma4="0"
gamma5="0"
gamma6="0"/>
</torsion>
<improper atom1="NX" atom2="CT" atom3="CT" atom4="C5R">
<cos1
refValue="0"
forceConstant="40"
periodicity="0"/>
</improper>
</parameters>
</forcefield>
</ffml>

@<SCITEGIC>MOL_PROPERTY
HBA_1
SciTegic.value.StringValue
0

@<SCITEGIC>MOL_PROPERTY
HBA_lipid_2
SciTegic.value.StringValue
1

@<SCITEGIC>MOL_PROPERTY
HBD_3
SciTegic.value.StringValue
1

@<SCITEGIC>MOL_PROPERTY
HYDROPHOBIC_4
SciTegic.value.StringValue
1

@<SCITEGIC>MOL_PROPERTY
Hydrogen Bond Energy
SciTegic.value.StringValue
0

@<SCITEGIC>MOL_PROPERTY
Improper Energy
SciTegic.value.StringValue
0.177530005574226

@<SCITEGIC>MOL_PROPERTY
Initial Potential Energy
SciTegic.value.StringValue
12.4286098480225

@<SCITEGIC>MOL_PROPERTY
Initial RMS Gradient
SciTegic.value.StringValue
13.4698896408081

@<SCITEGIC>MOL_PROPERTY
MapNumber
SciTegic.value.StringValue
1

@<SCITEGIC>MOL_PROPERTY
MappedAtoms
SciTegic.value.StringValue
8,-0.971558,0.917006,0.398097,1.6,HBA_lipid_2.11
8,-0.781442,3.83299,1.2489,2.2,HBA_lipid_2.21
16,3.01434,-0.191434,1.87658,1.6,HBD_3.11
16,5.52405,-1.67104,1.05373,2.2,HBD_3.21
20,5.2,-1.2,-1.8,1.6,HYDROPHOBIC_4.11

@<SCITEGIC>MOL_PROPERTY
MappedFeatures
SciTegic.value.StringValue
HBA_lipid_2,HBD_3,HYDROPHOBIC_4

@<SCITEGIC>MOL_PROPERTY
MappedLocations
SciTegic.value.StringValue
HBA_lipid_2.11,HBA_lipid_2.21,HBD_3.11,HBD_3.21,HYDROPHOBIC_4.11

@<SCITEGIC>MOL_PROPERTY
MappingID
SciTegic.value.StringValue
1

@<SCITEGIC>MOL_PROPERTY
Minimization Criteria
SciTegic.value.StringValue
CONJUG> Minimization exiting with gradient tolerance ( 0.0100000) satisfied.

@<SCITEGIC>MOL_PROPERTY
PartialChargeMethod
SciTegic.value.StringValue
MomanyRone

@<SCITEGIC>MOL_PROPERTY
Pharmprint
SciTegic.value.StringValue
'0111'

@<SCITEGIC>MOL_PROPERTY
Pharmtype
SciTegic.value.StringValue
3

@<SCITEGIC>MOL_PROPERTY
Potential Energy
SciTegic.value.StringValue
-16.5208702087402

@<SCITEGIC>MOL_PROPERTY
RMS Gradient
SciTegic.value.StringValue
0.00982999987900257

@<SCITEGIC>MOL_PROPERTY
RelativeEnergy
SciTegic.value.StringValue
11.9107

@<SCITEGIC>MOL_PROPERTY
Solvation Free Energy
SciTegic.value.StringValue
0

@<SCITEGIC>MOL_PROPERTY
Uncert
SciTegic.value.StringValue
1.5

@<SCITEGIC>MOL_PROPERTY
Urey-Bradley Energy
SciTegic.value.StringValue
0

@<SCITEGIC>MOL_PROPERTY
UseResidueTemplateCharge
SciTegic.value.StringValue
True

@<SCITEGIC>MOL_PROPERTY
Van der Waals Energy
SciTegic.value.StringValue
-5.21615982055664

@<SCITEGIC>MOL_PROPERTY
Error
SciTegic.value.StringValue
-3.33375005208984

@<SCITEGIC>MOL_PROPERTY
logActiv
SciTegic.value.StringValue
2.07918124604762

@<SCITEGIC>MOL_PROPERTY
logEstimate
SciTegic.value.StringValue
1.55624821056384

@<SCITEGIC>ATOM_PROPERTY
Formal Charge
SciTegic.value.StringValue
1 0
2 0
3 0
4 0
5 0
6 0
7 0
8 0
9 0
10 0
11 0
12 0
13 0
14 0
15 0
16 0
17 0
18 0
19 0
20 0
21 0
22 0
23 0
24 0
25 0
26 0
27 0
28 0
29 0
30 0
31 0
32 0
33 0
34 0
35 0
36 0
37 0
38 0
39 0
40 0
41 0
42 0
43 0
44 0
45 0
46 0
47 0
48 0
49 0
50 0
51 0
52 0
53 0
54 0
55 0
56 0
57 0
58 0
59 0
60 0
61 0
62 0
63 0
64 0
65 0
66 0
67 0
68 0
69 0
70 0
71 0
72 0
73 0
74 0
75 0
76 0
77 0
78 0
79 0
80 0
81 0
82 0
83 0
84 0
85 0

@<SCITEGIC>ATOM_PROPERTY
pdb_tempFactor
SciTegic.value.DoubleValue
1 0
2 0
3 0
4 0
5 0
6 0
7 0
8 0
9 0
10 0
11 0
12 0
13 0
14 0
15 0
16 0
17 0
18 0
19 0
20 0
21 0
22 0
23 0
24 0
25 0
26 0
27 0
28 0
29 0
30 0
31 0
32 0
33 0
34 0
35 0
36 0
37 0
38 0
39 0
40 0
41 0
42 0
43 0
44 0
45 0
46 0
47 0
48 0
49 0
50 0
51 0
52 0
53 0
54 0
55 0
56 0
57 0
58 0
59 0
60 0
61 0
62 0
63 0
64 0
65 0
66 0
67 0
68 0
69 0
70 0
71 0
72 0
73 0
74 0
75 0
76 0
77 0
78 0
79 0
80 0
81 0
82 0
83 0
84 0
85 0

@<SCITEGIC>ATOM_PROPERTY
pdb_occupancy
SciTegic.value.DoubleValue
1 1
2 1
3 1
4 1
5 1
6 1
7 1
8 1
9 1
10 1
11 1
12 1
13 1
14 1
15 1
16 1
17 1
18 1
19 1
20 1
21 1
22 1
23 1
24 1
25 1
26 1
27 1
28 1
29 1
30 1
31 1
32 1
33 1
34 1
35 1
36 1
37 1
38 1
39 1
40 1
41 1
42 1
43 1
44 1
45 1
46 1
47 1
48 1
49 1
50 1
51 1
52 1
53 1
54 1
55 1
56 1
57 1
58 1
59 1
60 1
61 1
62 1
63 1
64 1
65 1
66 1
67 1
68 1
69 1
70 1
71 1
72 1
73 1
74 1
75 1
76 1
77 1
78 1
79 1
80 1
81 1
82 1
83 1
84 1
85 1

@<TRIPOS>MOLECULE
dpp4_15
42  45  1  0  0
SMALL
FORMAL_CHARGES
@<TRIPOS>ATOM
    1 C1         5.7126    -1.0659    -2.1824 C.2        1 SUBUNIT  0
    2 C2         3.8584     0.1700    -1.1984 C.2        1 SUBUNIT  0
    3 C3         5.1248     0.1571    -1.8074 C.2        1 SUBUNIT  0
    4 C4         3.1733    -1.0364    -0.9639 C.2        1 SUBUNIT  0
    5 C5         5.0287    -2.2719    -1.9485 C.2        1 SUBUNIT  0
    6 C6         3.7620    -2.2602    -1.3411 C.2        1 SUBUNIT  0
    7 C7         1.8316    -1.0090    -0.3173 C.3        1 SUBUNIT  0
    8 O8         0.8375    -0.9441    -1.3459 O.3        1 SUBUNIT  0
    9 C9        -0.4480    -0.6410    -1.0591 C.2        1 SUBUNIT  0
   10 C10       -0.8339    -0.1128     0.2103 C.2        1 SUBUNIT  0
   11 C11        0.2192     0.1539     1.2341 C.3        1 SUBUNIT  0
   12 C12        1.6470     0.1756     0.6521 C.3        1 SUBUNIT  0
   13 C13       -2.2145     0.1442     0.4692 C.2        1 SUBUNIT  0
   14 C14       -3.1853    -0.0858    -0.5594 C.2        1 SUBUNIT  0
   15 C15       -1.4161    -0.8574    -2.0651 C.2        1 SUBUNIT  0
   16 C16       -2.7785    -0.5798    -1.8211 C.2        1 SUBUNIT  0
   17 C17       -2.6549     0.6261     1.7345 C.2        1 SUBUNIT  0
   18 C18       -4.0264     0.8853     1.9640 C.2        1 SUBUNIT  0
   19 C19       -4.5569     0.1782    -0.3204 C.2        1 SUBUNIT  0
   20 C20       -4.9741     0.6623     0.9399 C.2        1 SUBUNIT  0
   21 N21        2.6215     0.1420     1.7389 N.3        1 SUBUNIT  0
   22 F22        3.1239    -3.4103    -1.1276 F          1 SUBUNIT  0
   23 F23        6.9117    -1.0885    -2.7581 F          1 SUBUNIT  0
   24 F24        5.7643     1.3041    -2.0251 F          1 SUBUNIT  0
   25 H25       -4.3480     1.2543     2.9266 H          1 SUBUNIT  0
   26 O26       -6.2715     0.9131     1.1632 O.3        1 SUBUNIT  0
   27 C27       -6.6472     1.3792     2.4521 C.3        1 SUBUNIT  0
   28 H28        3.4108     1.1100    -0.9098 H          1 SUBUNIT  0
   29 H29        5.4772    -3.2121    -2.2372 H          1 SUBUNIT  0
   30 H30        1.6911    -1.9500     0.2190 H          1 SUBUNIT  0
   31 H31        0.1362    -0.6170     2.0030 H          1 SUBUNIT  0
   32 H32        0.0386     1.1138     1.7204 H          1 SUBUNIT  0
   33 H33        1.7817     1.1084     0.1026 H          1 SUBUNIT  0
   34 H34       -1.1140    -1.2400    -3.0281 H          1 SUBUNIT  0
   35 H35       -3.4971    -0.7522    -2.6112 H          1 SUBUNIT  0
   36 H36       -1.9668     0.8058     2.5454 H          1 SUBUNIT  0
   37 H37       -5.2982     0.0107    -1.0918 H          1 SUBUNIT  0
   38 H38        3.5615     0.0786     1.3274 H          1 SUBUNIT  0
   39 H39        2.5550     1.0287     2.2582 H          1 SUBUNIT  0
   40 H40       -7.7225     1.5530     2.4514 H          1 SUBUNIT  0
   41 H41       -6.2748     0.6700     3.1924 H          1 SUBUNIT  0
   42 H42       -6.1539     2.3353     2.6273 H          1 SUBUNIT  0
@<TRIPOS>BOND
    1     1     5 2
    2     1    23 1
    3     2     3 2
    4     2    28 1
    5     3     1 1
    6     3    24 1
    7     4     2 1
    8     4     7 1
    9     5     6 1
   10     5    29 1
   11     6     4 2
   12     6    22 1
   13     7     8 1
   14     7    30 1
   15     8     9 1
   16     9    10 2
   17     9    15 1
   18    10    11 1
   19    10    13 1
   20    11    12 1
   21    11    31 1
   22    11    32 1
   23    12     7 1
   24    12    21 1
   25    12    33 1
   26    13    17 2
   27    14    13 1
   28    14    19 2
   29    15    16 2
   30    15    34 1
   31    16    14 1
   32    16    35 1
   33    17    36 1
   34    18    17 1
   35    18    25 1
   36    19    20 1
   37    19    37 1
   38    20    18 2
   39    20    26 1
   40    21    38 1
   41    21    39 1
   42    26    27 1
   43    27    40 1
   44    27    41 1
   45    27    42 1
@<TRIPOS>SUBSTRUCTURE
1   ****   1
@<SCITEGIC>MOL_PROPERTY
AbsoluteEnergy
SciTegic.value.StringValue
51.1378

@<SCITEGIC>MOL_PROPERTY
Activ
SciTegic.value.StringValue
49.7299995422363

@<SCITEGIC>MOL_PROPERTY
Angle Energy
SciTegic.value.StringValue
13.4082403182983

@<SCITEGIC>MOL_PROPERTY
Bond Energy
SciTegic.value.StringValue
1.75865995883942

@<SCITEGIC>MOL_PROPERTY
CHARMm Energy
SciTegic.value.StringValue
10.1568899154663

@<SCITEGIC>MOL_PROPERTY
Clean Energy
SciTegic.value.StringValue
5.87152576446533

@<SCITEGIC>MOL_PROPERTY
ConfNumber
SciTegic.value.StringValue
9

@<SCITEGIC>MOL_PROPERTY
Dihedral Energy
SciTegic.value.StringValue
2.16130995750427

@<SCITEGIC>MOL_PROPERTY
Electrostatic Energy
SciTegic.value.StringValue
-13.4931802749634

@<SCITEGIC>MOL_PROPERTY
Estimate
SciTegic.value.StringValue
37.7342

@<SCITEGIC>MOL_PROPERTY
FitValue
SciTegic.value.StringValue
4.57346

@<SCITEGIC>MOL_PROPERTY
Forcefield
SciTegic.value.StringValue
CHARMm

@<SCITEGIC>MOL_PROPERTY
ForcefieldBase
SciTegic.value.StringValue
CHARMm

@<SCITEGIC>MOL_PROPERTY
ForcefieldFFML
SciTegic.value.StringValue
<?xml version="1.0" encoding="UTF-8"?>
<!DOCTYPE ffml SYSTEM "Ffml.dtd">
<ffml version="1.0">
<forcefield name="CHARMm" derivedFrom="CHARMm" base="CHARMm">
<atomTypes>
</atomTypes>
<parameters>
</parameters>
</forcefield>
</ffml>

@<SCITEGIC>MOL_PROPERTY
HBA_1
SciTegic.value.StringValue
1

@<SCITEGIC>MOL_PROPERTY
HBA_lipid_2
SciTegic.value.StringValue
0

@<SCITEGIC>MOL_PROPERTY
HBD_3
SciTegic.value.StringValue
1

@<SCITEGIC>MOL_PROPERTY
HYDROPHOBIC_4
SciTegic.value.StringValue
1

@<SCITEGIC>MOL_PROPERTY
Hydrogen Bond Energy
SciTegic.value.StringValue
0

@<SCITEGIC>MOL_PROPERTY
Improper Energy
SciTegic.value.StringValue
0.00656000012531877

@<SCITEGIC>MOL_PROPERTY
Initial Potential Energy
SciTegic.value.StringValue
20.3970699310303

@<SCITEGIC>MOL_PROPERTY
Initial RMS Gradient
SciTegic.value.StringValue
12.4383897781372

@<SCITEGIC>MOL_PROPERTY
MapNumber
SciTegic.value.StringValue
1

@<SCITEGIC>MOL_PROPERTY
MappedAtoms
SciTegic.value.StringValue
26,-7.16384,1.04664,1.13574,1.6,HBA_1.11
26,-9.24173,0.768466,-1.01019,2.2,HBA_1.21
21,3.01434,-0.191434,1.87658,1.6,HBD_3.11
21,5.52405,-1.67104,1.05373,2.2,HBD_3.21
1,5.2,-1.2,-1.8,1.6,HYDROPHOBIC_4.11

@<SCITEGIC>MOL_PROPERTY
MappedFeatures
SciTegic.value.StringValue
HBA_1,HBD_3,HYDROPHOBIC_4

@<SCITEGIC>MOL_PROPERTY
MappedLocations
SciTegic.value.StringValue
HBA_1.11,HBA_1.21,HBD_3.11,HBD_3.21,HYDROPHOBIC_4.11

@<SCITEGIC>MOL_PROPERTY
MappingID
SciTegic.value.StringValue
1

@<SCITEGIC>MOL_PROPERTY
Minimization Criteria
SciTegic.value.StringValue
CONJUG> Minimization exiting with gradient tolerance ( 0.0100000) satisfied.

@<SCITEGIC>MOL_PROPERTY
PartialChargeMethod
SciTegic.value.StringValue
MomanyRone

@<SCITEGIC>MOL_PROPERTY
Pharmprint
SciTegic.value.StringValue
'1011'

@<SCITEGIC>MOL_PROPERTY
Pharmtype
SciTegic.value.StringValue
3

@<SCITEGIC>MOL_PROPERTY
Potential Energy
SciTegic.value.StringValue
10.1568899154663

@<SCITEGIC>MOL_PROPERTY
RMS Gradient
SciTegic.value.StringValue
0.00949000008404255

@<SCITEGIC>MOL_PROPERTY
RelativeEnergy
SciTegic.value.StringValue
4.28556

@<SCITEGIC>MOL_PROPERTY
Solvation Free Energy
SciTegic.value.StringValue
0

@<SCITEGIC>MOL_PROPERTY
Uncert
SciTegic.value.StringValue
1.5

@<SCITEGIC>MOL_PROPERTY
Urey-Bradley Energy
SciTegic.value.StringValue
0

@<SCITEGIC>MOL_PROPERTY
UseResidueTemplateCharge
SciTegic.value.StringValue
True

@<SCITEGIC>MOL_PROPERTY
Van der Waals Energy
SciTegic.value.StringValue
6.31532001495361

@<SCITEGIC>MOL_PROPERTY
Error
SciTegic.value.StringValue
-1.31790258021202

@<SCITEGIC>MOL_PROPERTY
logActiv
SciTegic.value.StringValue
1.69661845523455

@<SCITEGIC>MOL_PROPERTY
logEstimate
SciTegic.value.StringValue
1.57673514697964

@<SCITEGIC>ATOM_PROPERTY
Formal Charge
SciTegic.value.StringValue
1 0
2 0
3 0
4 0
5 0
6 0
7 0
8 0
9 0
10 0
11 0
12 0
13 0
14 0
15 0
16 0
17 0
18 0
19 0
20 0
21 0
22 0
23 0
24 0
25 0
26 0
27 0
28 0
29 0
30 0
31 0
32 0
33 0
34 0
35 0
36 0
37 0
38 0
39 0
40 0
41 0
42 0

@<SCITEGIC>ATOM_PROPERTY
pdb_tempFactor
SciTegic.value.DoubleValue
1 0
2 0
3 0
4 0
5 0
6 0
7 0
8 0
9 0
10 0
11 0
12 0
13 0
14 0
15 0
16 0
17 0
18 0
19 0
20 0
21 0
22 0
23 0
24 0
25 0
26 0
27 0
28 0
29 0
30 0
31 0
32 0
33 0
34 0
35 0
36 0
37 0
38 0
39 0
40 0
41 0
42 0

@<SCITEGIC>ATOM_PROPERTY
pdb_occupancy
SciTegic.value.DoubleValue
1 1
2 1
3 1
4 1
5 1
6 1
7 1
8 1
9 1
10 1
11 1
12 1
13 1
14 1
15 1
16 1
17 1
18 1
19 1
20 1
21 1
22 1
23 1
24 1
25 1
26 1
27 1
28 1
29 1
30 1
31 1
32 1
33 1
34 1
35 1
36 1
37 1
38 1
39 1
40 1
41 1
42 1

@<TRIPOS>MOLECULE
dpp4_19
45  48  1  0  0
SMALL
FORMAL_CHARGES
@<TRIPOS>ATOM
    1 C1         1.8477    -0.0930    -1.2137 C.3        1 SUBUNIT  0
    2 C2         0.8501    -0.6932    -2.2210 C.3        1 SUBUNIT  0
    3 C3        -0.6062    -0.3813    -1.9369 C.2        1 SUBUNIT  0
    4 N4        -1.0104     0.1087    -0.7089 N.am       1 SUBUNIT  0
    5 C5        -0.0423     0.3933     0.3867 C.3        1 SUBUNIT  0
    6 C6         1.3220    -0.3028     0.2171 C.3        1 SUBUNIT  0
    7 C7         3.2135    -0.6637    -1.4091 C.2        1 SUBUNIT  0
    8 C8         5.5830    -0.3795    -1.8983 C.2        1 SUBUNIT  0
    9 C9         4.3035     0.1728    -1.7151 C.2        1 SUBUNIT  0
   10 C10        5.7777    -1.7654    -1.7759 C.2        1 SUBUNIT  0
   11 C11        3.4094    -2.0505    -1.2870 C.2        1 SUBUNIT  0
   12 C12        4.6895    -2.6045    -1.4697 C.2        1 SUBUNIT  0
   13 O13       -1.4164    -0.5763    -2.8160 O.2        1 SUBUNIT  0
   14 C14        2.3015     0.2045     1.2876 C.3        1 SUBUNIT  0
   15 N15        3.2209    -0.8530     1.6761 N.3        1 SUBUNIT  0
   16 C16       -2.3373     0.3627    -0.4723 C.2        1 SUBUNIT  0
   17 F17        4.1329     1.4884    -1.8337 F          1 SUBUNIT  0
   18 F18        6.9943    -2.2800    -1.9501 F          1 SUBUNIT  0
   19 F19        4.8652    -3.9194    -1.3506 F          1 SUBUNIT  0
   20 N20       -4.0242     1.5974     0.6433 N.pl3      1 SUBUNIT  0
   21 N21       -2.6432     1.3036     0.3679 N.2        1 SUBUNIT  0
   22 C22       -5.0015     0.8849     0.0187 C.2        1 SUBUNIT  0
   23 C23       -3.3989    -0.4368    -1.1768 C.2        1 SUBUNIT  0
   24 C24       -4.7097    -0.1978    -0.9472 C.2        1 SUBUNIT  0
   25 C25       -4.5317     2.5384     1.4876 C.2        1 SUBUNIT  0
   26 N26       -6.1518     1.4050     0.4930 N.2        1 SUBUNIT  0
   27 N27       -5.8710     2.3889     1.3662 N.2        1 SUBUNIT  0
   28 C28       -3.7827     3.5239     2.3575 C.3        1 SUBUNIT  0
   29 F29       -3.0036     4.3303     1.5705 F          1 SUBUNIT  0
   30 F30       -2.9875     2.8415     3.2414 F          1 SUBUNIT  0
   31 F31       -4.6807     4.2926     3.0542 F          1 SUBUNIT  0
   32 H32        1.9240     0.9800    -1.3975 H          1 SUBUNIT  0
   33 H33        0.9488    -1.7800    -2.2392 H          1 SUBUNIT  0
   34 H34        1.0954    -0.3540    -3.2290 H          1 SUBUNIT  0
   35 H35        0.1026     1.4738     0.4296 H          1 SUBUNIT  0
   36 H36       -0.4810     0.0999     1.3430 H          1 SUBUNIT  0
   37 H37        1.1792    -1.3726     0.3834 H          1 SUBUNIT  0
   38 H38        6.4192     0.2643    -2.1330 H          1 SUBUNIT  0
   39 H39        2.5738    -2.6967    -1.0539 H          1 SUBUNIT  0
   40 H40        2.8668     1.0601     0.9181 H          1 SUBUNIT  0
   41 H41        1.7616     0.5597     2.1663 H          1 SUBUNIT  0
   42 H42        3.8684    -0.4724     2.3800 H          1 SUBUNIT  0
   43 H43        2.6744    -1.6075     2.1147 H          1 SUBUNIT  0
   44 H44       -3.1199    -1.2164    -1.8713 H          1 SUBUNIT  0
   45 H45       -5.4969    -0.7538    -1.4356 H          1 SUBUNIT  0
@<TRIPOS>BOND
    1     1     2 1
    2     1     6 1
    3     1     7 1
    4     1    32 1
    5     2     3 1
    6     2    33 1
    7     2    34 1
    8     3     4 1
    9     3    13 2
   10     4     5 1
   11     4    16 1
   12     5     6 1
   13     5    35 1
   14     5    36 1
   15     6    14 1
   16     6    37 1
   17     7    11 2
   18     8     9 2
   19     8    38 1
   20     9     7 1
   21     9    17 1
   22    10     8 1
   23    10    18 1
   24    11    12 1
   25    11    39 1
   26    12    10 2
   27    12    19 1
   28    14    15 1
   29    14    40 1
   30    14    41 1
   31    15    42 1
   32    15    43 1
   33    16    23 1
   34    20    21 1
   35    20    25 1
   36    21    16 2
   37    22    20 1
   38    22    26 2
   39    23    24 2
   40    23    44 1
   41    24    22 1
   42    24    45 1
   43    25    28 1
   44    26    27 1
   45    27    25 2
   46    28    29 1
   47    28    30 1
   48    28    31 1
@<TRIPOS>SUBSTRUCTURE
1   ****   1
@<SCITEGIC>MOL_PROPERTY
AbsoluteEnergy
SciTegic.value.StringValue
80.0335

@<SCITEGIC>MOL_PROPERTY
Activ
SciTegic.value.StringValue
125

@<SCITEGIC>MOL_PROPERTY
Angle Energy
SciTegic.value.StringValue
28.2018604278564

@<SCITEGIC>MOL_PROPERTY
Bond Energy
SciTegic.value.StringValue
4.52943992614746

@<SCITEGIC>MOL_PROPERTY
CHARMm Energy
SciTegic.value.StringValue
54.2798118591309

@<SCITEGIC>MOL_PROPERTY
Clean Energy
SciTegic.value.StringValue
47.5348167419434

@<SCITEGIC>MOL_PROPERTY
ConfNumber
SciTegic.value.StringValue
13

@<SCITEGIC>MOL_PROPERTY
Dihedral Energy
SciTegic.value.StringValue
8.26054954528809

@<SCITEGIC>MOL_PROPERTY
Electrostatic Energy
SciTegic.value.StringValue
15.8513298034668

@<SCITEGIC>MOL_PROPERTY
Estimate
SciTegic.value.StringValue
40.0636

@<SCITEGIC>MOL_PROPERTY
FitValue
SciTegic.value.StringValue
4.54745

@<SCITEGIC>MOL_PROPERTY
Forcefield
SciTegic.value.StringValue
CHARMm

@<SCITEGIC>MOL_PROPERTY
ForcefieldBase
SciTegic.value.StringValue
CHARMm

@<SCITEGIC>MOL_PROPERTY
ForcefieldFFML
SciTegic.value.StringValue
<?xml version="1.0" encoding="UTF-8"?>
<!DOCTYPE ffml SYSTEM "Ffml.dtd">
<ffml version="1.0">
<forcefield name="CHARMm" derivedFrom="CHARMm" base="CHARMm">
<atomTypes>
</atomTypes>
<parameters>
<bond atom1="NX" atom2="C6R">
<quadratic
refValue="1.355"
forceConstant="390"/>
</bond>
<angle atom1="C5R" atom2="CF3" atom3="XF">
<quadratic
refValue="110.26"
forceConstant="53.5714"/>
</angle>
<angle atom1="CF3" atom2="C5R" atom3="N5R">
<quadratic
refValue="119.136"
forceConstant="68"/>
</angle>
<angle atom1="NR56" atom2="C5R" atom3="CF3">
<quadratic
refValue="110"
forceConstant="68"/>
</angle>
<angle atom1="NX" atom2="C6R" atom3="C6R">
<quadratic
refValue="120"
forceConstant="65"/>
</angle>
<angle atom1="NX" atom2="C6R" atom3="N6R">
<quadratic
refValue="119.8"
forceConstant="70"/>
</angle>
<torsion atom1="N5R" atom2="C5R" atom3="CF3" atom4="XF">
<multiplecos
v1="0"
v2="0"
v3="0"
v4="0"
v5="0"
v6="0.1"
gamma1="0"
gamma2="0"
gamma3="0"
gamma4="0"
gamma5="0"
gamma6="0"/>
</torsion>
<torsion atom1="NR56" atom2="C5R" atom3="CF3" atom4="XF">
<multiplecos
v1="0"
v2="0"
v3="0"
v4="0"
v5="0"
v6="0.1"
gamma1="0"
gamma2="0"
gamma3="0"
gamma4="0"
gamma5="0"
gamma6="0"/>
</torsion>
</parameters>
</forcefield>
</ffml>

@<SCITEGIC>MOL_PROPERTY
HBA_1
SciTegic.value.StringValue
1

@<SCITEGIC>MOL_PROPERTY
HBA_lipid_2
SciTegic.value.StringValue
1

@<SCITEGIC>MOL_PROPERTY
HBD_3
SciTegic.value.StringValue
1

@<SCITEGIC>MOL_PROPERTY
HYDROPHOBIC_4
SciTegic.value.StringValue
1

@<SCITEGIC>MOL_PROPERTY
Hydrogen Bond Energy
SciTegic.value.StringValue
0

@<SCITEGIC>MOL_PROPERTY
Improper Energy
SciTegic.value.StringValue
0.259130001068115

@<SCITEGIC>MOL_PROPERTY
Initial Potential Energy
SciTegic.value.StringValue
97.1316680908203

@<SCITEGIC>MOL_PROPERTY
Initial RMS Gradient
SciTegic.value.StringValue
28.4014301300049

@<SCITEGIC>MOL_PROPERTY
MapNumber
SciTegic.value.StringValue
1

@<SCITEGIC>MOL_PROPERTY
MappedAtoms
SciTegic.value.StringValue
26,-7.16384,1.04664,1.13574,1.6,HBA_1.11
26,-9.24173,0.768466,-1.01019,2.2,HBA_1.21
21,-0.971558,0.917006,0.398097,1.6,HBA_lipid_2.11
21,-0.781442,3.83299,1.2489,2.2,HBA_lipid_2.21
15,3.01434,-0.191434,1.87658,1.6,HBD_3.11
15,5.52405,-1.67104,1.05373,2.2,HBD_3.21
10,5.2,-1.2,-1.8,1.6,HYDROPHOBIC_4.11

@<SCITEGIC>MOL_PROPERTY
MappedFeatures
SciTegic.value.StringValue
HBA_1,HBA_lipid_2,HBD_3,HYDROPHOBIC_4

@<SCITEGIC>MOL_PROPERTY
MappedLocations
SciTegic.value.StringValue
HBA_1.11,HBA_1.21,HBA_lipid_2.11,HBA_lipid_2.21,HBD_3.11,HBD_3.21,HYDROPHOBIC_4.11

@<SCITEGIC>MOL_PROPERTY
MappingID
SciTegic.value.StringValue
1

@<SCITEGIC>MOL_PROPERTY
Minimization Criteria
SciTegic.value.StringValue
CONJUG> Minimization exiting with gradient tolerance ( 0.0100000) satisfied.

@<SCITEGIC>MOL_PROPERTY
PartialChargeMethod
SciTegic.value.StringValue
MomanyRone

@<SCITEGIC>MOL_PROPERTY
Pharmprint
SciTegic.value.StringValue
'1111'

@<SCITEGIC>MOL_PROPERTY
Pharmtype
SciTegic.value.StringValue
4

@<SCITEGIC>MOL_PROPERTY
Potential Energy
SciTegic.value.StringValue
54.2798118591309

@<SCITEGIC>MOL_PROPERTY
RMS Gradient
SciTegic.value.StringValue
0.00748000014573336

@<SCITEGIC>MOL_PROPERTY
RelativeEnergy
SciTegic.value.StringValue
4.7021

@<SCITEGIC>MOL_PROPERTY
Solvation Free Energy
SciTegic.value.StringValue
0

@<SCITEGIC>MOL_PROPERTY
Uncert
SciTegic.value.StringValue
1.5

@<SCITEGIC>MOL_PROPERTY
Urey-Bradley Energy
SciTegic.value.StringValue
0

@<SCITEGIC>MOL_PROPERTY
UseResidueTemplateCharge
SciTegic.value.StringValue
True

@<SCITEGIC>MOL_PROPERTY
Van der Waals Energy
SciTegic.value.StringValue
-2.82249999046326

@<SCITEGIC>MOL_PROPERTY
Error
SciTegic.value.StringValue
-3.12003913777094

@<SCITEGIC>MOL_PROPERTY
logActiv
SciTegic.value.StringValue
2.09691001300806

@<SCITEGIC>MOL_PROPERTY
logEstimate
SciTegic.value.StringValue
1.60274997116546

@<SCITEGIC>ATOM_PROPERTY
Formal Charge
SciTegic.value.StringValue
1 0
2 0
3 0
4 0
5 0
6 0
7 0
8 0
9 0
10 0
11 0
12 0
13 0
14 0
15 0
16 0
17 0
18 0
19 0
20 0
21 0
22 0
23 0
24 0
25 0
26 0
27 0
28 0
29 0
30 0
31 0
32 0
33 0
34 0
35 0
36 0
37 0
38 0
39 0
40 0
41 0
42 0
43 0
44 0
45 0

@<SCITEGIC>ATOM_PROPERTY
pdb_tempFactor
SciTegic.value.DoubleValue
1 0
2 0
3 0
4 0
5 0
6 0
7 0
8 0
9 0
10 0
11 0
12 0
13 0
14 0
15 0
16 0
17 0
18 0
19 0
20 0
21 0
22 0
23 0
24 0
25 0
26 0
27 0
28 0
29 0
30 0
31 0
32 0
33 0
34 0
35 0
36 0
37 0
38 0
39 0
40 0
41 0
42 0
43 0
44 0
45 0

@<SCITEGIC>ATOM_PROPERTY
pdb_occupancy
SciTegic.value.DoubleValue
1 1
2 1
3 1
4 1
5 1
6 1
7 1
8 1
9 1
10 1
11 1
12 1
13 1
14 1
15 1
16 1
17 1
18 1
19 1
20 1
21 1
22 1
23 1
24 1
25 1
26 1
27 1
28 1
29 1
30 1
31 1
32 1
33 1
34 1
35 1
36 1
37 1
38 1
39 1
40 1
41 1
42 1
43 1
44 1
45 1

@<TRIPOS>MOLECULE
dpp4_10
51  55  1  0  0
SMALL
FORMAL_CHARGES
@<TRIPOS>ATOM
    1 C1        -0.0810    -2.9951     6.2516 C.2        1 SUBUNIT  0
    2 C2         0.0293    -3.9542     5.2314 C.2        1 SUBUNIT  0
    3 C3         0.5430    -3.5895     3.9741 C.2        1 SUBUNIT  0
    4 C4         0.9493    -2.2597     3.7402 C.2        1 SUBUNIT  0
    5 C5         0.8371    -1.3026     4.7630 C.2        1 SUBUNIT  0
    6 C6         0.3205    -1.6696     6.0179 C.2        1 SUBUNIT  0
    7 F7         0.2149    -0.7626     6.9861 F          1 SUBUNIT  0
    8 C8         1.4981    -1.8575     2.4108 C.3        1 SUBUNIT  0
    9 C9         1.8435    -0.3487     2.3741 C.3        1 SUBUNIT  0
   10 C10        0.5772     0.5315     2.3291 C.3        1 SUBUNIT  0
   11 C11       -0.3763     0.1350     1.1835 C.3        1 SUBUNIT  0
   12 C12       -0.7276    -1.3618     1.2347 C.3        1 SUBUNIT  0
   13 C13        0.5321    -2.2425     1.2697 C.3        1 SUBUNIT  0
   14 N14        2.6869    -0.0566     1.2173 N.3        1 SUBUNIT  0
   15 F15        0.6425    -4.5067     3.0131 F          1 SUBUNIT  0
   16 H16       -0.4784    -3.2820     7.2154 H          1 SUBUNIT  0
   17 N17       -1.5906     0.9431     1.2392 N.3        1 SUBUNIT  0
   18 C18       -2.3535     0.8091     2.5008 C.3        1 SUBUNIT  0
   19 C19       -3.7799     0.8299     2.0389 C.2        1 SUBUNIT  0
   20 C20       -3.8683     0.7932     0.7090 C.2        1 SUBUNIT  0
   21 C21       -2.5037     0.7374     0.0902 C.3        1 SUBUNIT  0
   22 N22       -4.9726     0.8823     2.8163 N.pl3      1 SUBUNIT  0
   23 C23       -6.1363     0.8914     2.1566 C.2        1 SUBUNIT  0
   24 C24       -5.1937     0.8090     0.0243 C.2        1 SUBUNIT  0
   25 N25       -6.3226     0.8560     0.6691 N.2        1 SUBUNIT  0
   26 N26       -5.0845     0.9258     4.1604 N.2        1 SUBUNIT  0
   27 C27       -7.0554     0.9421     3.1923 C.2        1 SUBUNIT  0
   28 C28       -6.4319     0.9658     4.4633 C.2        1 SUBUNIT  0
   29 C29       -7.0247     1.0182     5.8529 C.3        1 SUBUNIT  0
   30 H30       -0.2817    -4.9713     5.4143 H          1 SUBUNIT  0
   31 H31        1.1457    -0.2816     4.5874 H          1 SUBUNIT  0
   32 H32        2.4176    -2.4319     2.2864 H          1 SUBUNIT  0
   33 H33        2.4189    -0.0846     3.2618 H          1 SUBUNIT  0
   34 H34        0.8553     1.5818     2.2411 H          1 SUBUNIT  0
   35 H35        0.0527     0.4418     3.2820 H          1 SUBUNIT  0
   36 H36        0.1183     0.3391     0.2337 H          1 SUBUNIT  0
   37 H37       -1.3369    -1.5683     2.1172 H          1 SUBUNIT  0
   38 H38       -1.3375    -1.6308     0.3715 H          1 SUBUNIT  0
   39 H39        1.0522    -2.1401     0.3147 H          1 SUBUNIT  0
   40 H40        0.2507    -3.2934     1.3380 H          1 SUBUNIT  0
   41 H41        3.5356    -0.6342     1.2828 H          1 SUBUNIT  0
   42 H42        2.1739    -0.3337     0.3674 H          1 SUBUNIT  0
   43 H43       -2.1300    -0.1230     2.9995 H          1 SUBUNIT  0
   44 H44       -2.1355     1.6359     3.1593 H          1 SUBUNIT  0
   45 H45       -2.3423    -0.2262    -0.3745 H          1 SUBUNIT  0
   46 H46       -2.3707     1.5188    -0.6414 H          1 SUBUNIT  0
   47 H47       -5.1876     0.7790    -1.0538 H          1 SUBUNIT  0
   48 H48       -8.1298     0.9617     3.0478 H          1 SUBUNIT  0
   49 H49       -6.2197     1.0572     6.5904 H          1 SUBUNIT  0
   50 H50       -7.7031     1.8682     5.9270 H          1 SUBUNIT  0
   51 H51       -7.6021     0.1145     6.0393 H          1 SUBUNIT  0
@<TRIPOS>BOND
    1     1     2 2
    2     1    16 1
    3     2     3 1
    4     2    30 1
    5     3     4 2
    6     3    15 1
    7     4     5 1
    8     4     8 1
    9     5     6 2
   10     5    31 1
   11     6     1 1
   12     6     7 1
   13     8    13 1
   14     8    32 1
   15     9     8 1
   16     9    14 1
   17     9    33 1
   18    10     9 1
   19    10    34 1
   20    10    35 1
   21    11    10 1
   22    11    17 1
   23    11    36 1
   24    12    11 1
   25    12    37 1
   26    12    38 1
   27    13    12 1
   28    13    39 1
   29    13    40 1
   30    14    41 1
   31    14    42 1
   32    18    17 1
   33    18    19 1
   34    18    43 1
   35    18    44 1
   36    19    20 2
   37    19    22 1
   38    20    21 1
   39    20    24 1
   40    21    17 1
   41    21    45 1
   42    21    46 1
   43    22    26 1
   44    23    22 1
   45    23    27 2
   46    24    25 2
   47    24    47 1
   48    25    23 1
   49    27    28 1
   50    27    48 1
   51    28    26 2
   52    28    29 1
   53    29    49 1
   54    29    50 1
   55    29    51 1
@<TRIPOS>SUBSTRUCTURE
1   ****   1
@<SCITEGIC>MOL_PROPERTY
AbsoluteEnergy
SciTegic.value.StringValue
120.887

@<SCITEGIC>MOL_PROPERTY
Activ
SciTegic.value.StringValue
16

@<SCITEGIC>MOL_PROPERTY
Angle Energy
SciTegic.value.StringValue
35.4051284790039

@<SCITEGIC>MOL_PROPERTY
Bond Energy
SciTegic.value.StringValue
1.88446998596191

@<SCITEGIC>MOL_PROPERTY
CHARMm Energy
SciTegic.value.StringValue
35.9581718444824

@<SCITEGIC>MOL_PROPERTY
Clean Energy
SciTegic.value.StringValue
41.0582046508789

@<SCITEGIC>MOL_PROPERTY
ConfNumber
SciTegic.value.StringValue
17

@<SCITEGIC>MOL_PROPERTY
Dihedral Energy
SciTegic.value.StringValue
15.8885498046875

@<SCITEGIC>MOL_PROPERTY
Electrostatic Energy
SciTegic.value.StringValue
-15.8246402740479

@<SCITEGIC>MOL_PROPERTY
Estimate
SciTegic.value.StringValue
47.3109

@<SCITEGIC>MOL_PROPERTY
FitValue
SciTegic.value.StringValue
4.47524

@<SCITEGIC>MOL_PROPERTY
Forcefield
SciTegic.value.StringValue
CHARMm

@<SCITEGIC>MOL_PROPERTY
ForcefieldBase
SciTegic.value.StringValue
CHARMm

@<SCITEGIC>MOL_PROPERTY
ForcefieldFFML
SciTegic.value.StringValue
<?xml version="1.0" encoding="UTF-8"?>
<!DOCTYPE ffml SYSTEM "Ffml.dtd">
<ffml version="1.0">
<forcefield name="CHARMm" derivedFrom="CHARMm" base="CHARMm">
<atomTypes>
</atomTypes>
<parameters>
<angle atom1="CR56" atom2="CR56" atom3="NR56">
<quadratic
refValue="106.5"
forceConstant="65"/>
</angle>
<angle atom1="CR56" atom2="CT" atom3="HA">
<quadratic
refValue="109.47"
forceConstant="40"/>
</angle>
<angle atom1="CR56" atom2="NR56" atom3="CR56">
<quadratic
refValue="108"
forceConstant="70"/>
</angle>
<angle atom1="CT" atom2="CR56" atom3="C6R">
<quadratic
refValue="127.679"
forceConstant="65.3571"/>
</angle>
<angle atom1="CT" atom2="CR56" atom3="CR56">
<quadratic
refValue="126"
forceConstant="70"/>
</angle>
<angle atom1="CT" atom2="CR56" atom3="NR56">
<quadratic
refValue="122"
forceConstant="58"/>
</angle>
<angle atom1="NT" atom2="CT" atom3="CR56">
<quadratic
refValue="111.6"
forceConstant="70"/>
</angle>
<torsion atom1="C6R" atom2="CR56" atom3="CT" atom4="HA">
<multiplecos
v1="0"
v2="0"
v3="0"
v4="0"
v5="0"
v6="0.01"
gamma1="0"
gamma2="0"
gamma3="0"
gamma4="0"
gamma5="0"
gamma6="0"/>
</torsion>
<torsion atom1="C6R" atom2="CR56" atom3="CT" atom4="NT">
<multiplecos
v1="0"
v2="0"
v3="0"
v4="0"
v5="0"
v6="0.01"
gamma1="0"
gamma2="0"
gamma3="0"
gamma4="0"
gamma5="0"
gamma6="0"/>
</torsion>
<torsion atom1="HA" atom2="CT" atom3="CR56" atom4="CR56">
<multiplecos
v1="0"
v2="0"
v3="0"
v4="0"
v5="0"
v6="0.01"
gamma1="0"
gamma2="0"
gamma3="0"
gamma4="0"
gamma5="0"
gamma6="0"/>
</torsion>
<torsion atom1="HA" atom2="CT" atom3="CR56" atom4="NR56">
<multiplecos
v1="0"
v2="0"
v3="0"
v4="0"
v5="0"
v6="0.01"
gamma1="0"
gamma2="0"
gamma3="0"
gamma4="0"
gamma5="0"
gamma6="0"/>
</torsion>
<torsion atom1="NT" atom2="CT" atom3="CR56" atom4="CR56">
<multiplecos
v1="0"
v2="0"
v3="0"
v4="0"
v5="0"
v6="0.01"
gamma1="0"
gamma2="0"
gamma3="0"
gamma4="0"
gamma5="0"
gamma6="0"/>
</torsion>
<torsion atom1="NT" atom2="CT" atom3="CR56" atom4="NR56">
<multiplecos
v1="0"
v2="0"
v3="0"
v4="0"
v5="0"
v6="0.01"
gamma1="0"
gamma2="0"
gamma3="0"
gamma4="0"
gamma5="0"
gamma6="0"/>
</torsion>
</parameters>
</forcefield>
</ffml>

@<SCITEGIC>MOL_PROPERTY
HBA_1
SciTegic.value.StringValue
1

@<SCITEGIC>MOL_PROPERTY
HBA_lipid_2
SciTegic.value.StringValue
1

@<SCITEGIC>MOL_PROPERTY
HBD_3
SciTegic.value.StringValue
1

@<SCITEGIC>MOL_PROPERTY
HYDROPHOBIC_4
SciTegic.value.StringValue
0

@<SCITEGIC>MOL_PROPERTY
Hydrogen Bond Energy
SciTegic.value.StringValue
0

@<SCITEGIC>MOL_PROPERTY
Improper Energy
SciTegic.value.StringValue
0.00757999997586012

@<SCITEGIC>MOL_PROPERTY
Initial Potential Energy
SciTegic.value.StringValue
70.7648086547852

@<SCITEGIC>MOL_PROPERTY
Initial RMS Gradient
SciTegic.value.StringValue
27.4337692260742

@<SCITEGIC>MOL_PROPERTY
MapNumber
SciTegic.value.StringValue
1

@<SCITEGIC>MOL_PROPERTY
MappedAtoms
SciTegic.value.StringValue
25,-7.16384,1.04664,1.13574,1.6,HBA_1.11
25,-9.24173,0.768466,-1.01019,2.2,HBA_1.21
17,-0.971558,0.917006,0.398097,1.6,HBA_lipid_2.11
17,-0.781442,3.83299,1.2489,2.2,HBA_lipid_2.21
14,3.01434,-0.191434,1.87658,1.6,HBD_3.11
14,5.52405,-1.67104,1.05373,2.2,HBD_3.21

@<SCITEGIC>MOL_PROPERTY
MappedFeatures
SciTegic.value.StringValue
HBA_1,HBA_lipid_2,HBD_3

@<SCITEGIC>MOL_PROPERTY
MappedLocations
SciTegic.value.StringValue
HBA_1.11,HBA_1.21,HBA_lipid_2.11,HBA_lipid_2.21,HBD_3.11,HBD_3.21

@<SCITEGIC>MOL_PROPERTY
MappingID
SciTegic.value.StringValue
1

@<SCITEGIC>MOL_PROPERTY
Minimization Criteria
SciTegic.value.StringValue
CONJUG> Minimization exiting with gradient tolerance ( 0.0100000) satisfied.

@<SCITEGIC>MOL_PROPERTY
PartialChargeMethod
SciTegic.value.StringValue
MomanyRone

@<SCITEGIC>MOL_PROPERTY
Pharmprint
SciTegic.value.StringValue
'1110'

@<SCITEGIC>MOL_PROPERTY
Pharmtype
SciTegic.value.StringValue
3

@<SCITEGIC>MOL_PROPERTY
Potential Energy
SciTegic.value.StringValue
35.9581718444824

@<SCITEGIC>MOL_PROPERTY
RMS Gradient
SciTegic.value.StringValue
0.00970000028610229

@<SCITEGIC>MOL_PROPERTY
RelativeEnergy
SciTegic.value.StringValue
18.9341

@<SCITEGIC>MOL_PROPERTY
Solvation Free Energy
SciTegic.value.StringValue
0

@<SCITEGIC>MOL_PROPERTY
Uncert
SciTegic.value.StringValue
1.5

@<SCITEGIC>MOL_PROPERTY
Urey-Bradley Energy
SciTegic.value.StringValue
0

@<SCITEGIC>MOL_PROPERTY
UseResidueTemplateCharge
SciTegic.value.StringValue
True

@<SCITEGIC>MOL_PROPERTY
Van der Waals Energy
SciTegic.value.StringValue
-1.40293002128601

@<SCITEGIC>MOL_PROPERTY
Error
SciTegic.value.StringValue
2.95693125

@<SCITEGIC>MOL_PROPERTY
logActiv
SciTegic.value.StringValue
1.20411998265592

@<SCITEGIC>MOL_PROPERTY
logEstimate
SciTegic.value.StringValue
1.67496120975467

@<SCITEGIC>ATOM_PROPERTY
Formal Charge
SciTegic.value.StringValue
1 0
2 0
3 0
4 0
5 0
6 0
7 0
8 0
9 0
10 0
11 0
12 0
13 0
14 0
15 0
16 0
17 0
18 0
19 0
20 0
21 0
22 0
23 0
24 0
25 0
26 0
27 0
28 0
29 0
30 0
31 0
32 0
33 0
34 0
35 0
36 0
37 0
38 0
39 0
40 0
41 0
42 0
43 0
44 0
45 0
46 0
47 0
48 0
49 0
50 0
51 0

@<SCITEGIC>ATOM_PROPERTY
pdb_tempFactor
SciTegic.value.DoubleValue
1 0
2 0
3 0
4 0
5 0
6 0
7 0
8 0
9 0
10 0
11 0
12 0
13 0
14 0
15 0
16 0
17 0
18 0
19 0
20 0
21 0
22 0
23 0
24 0
25 0
26 0
27 0
28 0
29 0
30 0
31 0
32 0
33 0
34 0
35 0
36 0
37 0
38 0
39 0
40 0
41 0
42 0
43 0
44 0
45 0
46 0
47 0
48 0
49 0
50 0
51 0

@<SCITEGIC>ATOM_PROPERTY
pdb_occupancy
SciTegic.value.DoubleValue
1 1
2 1
3 1
4 1
5 1
6 1
7 1
8 1
9 1
10 1
11 1
12 1
13 1
14 1
15 1
16 1
17 1
18 1
19 1
20 1
21 1
22 1
23 1
24 1
25 1
26 1
27 1
28 1
29 1
30 1
31 1
32 1
33 1
34 1
35 1
36 1
37 1
38 1
39 1
40 1
41 1
42 1
43 1
44 1
45 1
46 1
47 1
48 1
49 1
50 1
51 1

@<TRIPOS>MOLECULE
dpp4_23
56  59  1  0  0
SMALL
FORMAL_CHARGES
@<TRIPOS>ATOM
    1 N1        -1.9835    -0.7489     0.7665 N.am       1 SUBUNIT  0
    2 N2        -0.2359    -0.3660    -0.8566 N.am       1 SUBUNIT  0
    3 C3        -1.0357     0.0849     0.1892 C.2        1 SUBUNIT  0
    4 C4        -0.3650    -1.6627    -1.3473 C.2        1 SUBUNIT  0
    5 C5        -2.1433    -2.0410     0.3095 C.2        1 SUBUNIT  0
    6 C6        -1.2819    -2.4927    -0.8014 C.2        1 SUBUNIT  0
    7 C7        -2.8236    -0.2522     1.8753 C.3        1 SUBUNIT  0
    8 C8        -4.0187     0.5218     1.3647 C.2        1 SUBUNIT  0
    9 C9        -4.2385     1.8959     1.2855 C.2        1 SUBUNIT  0
   10 N10       -5.4823     2.0141     0.7456 N.pl3      1 SUBUNIT  0
   11 N11       -6.1022     0.8414     0.4609 N.2        1 SUBUNIT  0
   12 N12       -5.1456    -0.0241     0.8665 N.2        1 SUBUNIT  0
   13 O13       -2.9626    -2.7854     0.7964 O.2        1 SUBUNIT  0
   14 O14       -0.9058     1.2184     0.5992 O.2        1 SUBUNIT  0
   15 N15        0.4237    -2.1037    -2.3786 N.pl3      1 SUBUNIT  0
   16 C16        0.3696    -1.4597    -3.7123 C.3        1 SUBUNIT  0
   17 C17        0.1919    -2.5108    -4.8212 C.3        1 SUBUNIT  0
   18 C18        1.2186    -3.6503    -4.7095 C.3        1 SUBUNIT  0
   19 C19        1.1711    -4.2913    -3.3087 C.3        1 SUBUNIT  0
   20 C20        1.3565    -3.2419    -2.1962 C.3        1 SUBUNIT  0
   21 N21        2.1902    -5.3273    -3.1983 N.3        1 SUBUNIT  0
   22 C22        0.7595     0.5658    -1.4376 C.3        1 SUBUNIT  0
   23 C23        2.0788    -0.0554    -1.5447 C.1        1 SUBUNIT  0
   24 C24        3.1517    -0.5597    -1.6294 C.1        1 SUBUNIT  0
   25 C25        4.4695    -1.1798    -1.7354 C.3        1 SUBUNIT  0
   26 C26       -6.0665     3.2175     0.5065 C.2        1 SUBUNIT  0
   27 C27       -6.2071     5.2487    -0.8364 C.2        1 SUBUNIT  0
   28 C28       -5.6160     4.0011    -0.5738 C.2        1 SUBUNIT  0
   29 C29       -7.2500     5.7197    -0.0214 C.2        1 SUBUNIT  0
   30 C30       -7.1163     3.6903     1.3226 C.2        1 SUBUNIT  0
   31 C31       -7.7029     4.9395     1.0548 C.2        1 SUBUNIT  0
   32 F32       -7.8093     6.9009    -0.2691 F          1 SUBUNIT  0
   33 F33       -7.5703     2.9731     2.3534 F          1 SUBUNIT  0
   34 H34       -1.4028    -3.5060    -1.1639 H          1 SUBUNIT  0
   35 H35       -2.2239     0.3890     2.5218 H          1 SUBUNIT  0
   36 H36       -3.1667    -1.0994     2.4708 H          1 SUBUNIT  0
   37 H37       -3.5840     2.7062     1.5784 H          1 SUBUNIT  0
   38 H38       -0.4339    -0.7262    -3.7550 H          1 SUBUNIT  0
   39 H39        1.3048    -0.9190    -3.8637 H          1 SUBUNIT  0
   40 H40       -0.8165    -2.9286    -4.7687 H          1 SUBUNIT  0
   41 H41        0.2713    -2.0347    -5.8005 H          1 SUBUNIT  0
   42 H42        1.0264    -4.3979    -5.4820 H          1 SUBUNIT  0
   43 H43        2.2170    -3.2507    -4.9035 H          1 SUBUNIT  0
   44 H44        0.1956    -4.7658    -3.1827 H          1 SUBUNIT  0
   45 H45        1.2113    -3.6963    -1.2156 H          1 SUBUNIT  0
   46 H46        2.3728    -2.8440    -2.2157 H          1 SUBUNIT  0
   47 H47        2.0174    -6.0295    -3.9313 H          1 SUBUNIT  0
   48 H48        3.1089    -4.8952    -3.3741 H          1 SUBUNIT  0
   49 H49        0.4237     0.8760    -2.4263 H          1 SUBUNIT  0
   50 H50        0.8259     1.4547    -0.8122 H          1 SUBUNIT  0
   51 H51        4.8273    -1.4437    -0.7411 H          1 SUBUNIT  0
   52 H52        4.4129    -2.0391    -2.4050 H          1 SUBUNIT  0
   53 H53        5.1726    -0.4672    -2.1666 H          1 SUBUNIT  0
   54 H54       -5.8571     5.8430    -1.6685 H          1 SUBUNIT  0
   55 H55       -4.8146     3.6583    -1.2152 H          1 SUBUNIT  0
   56 H56       -8.5080     5.3015     1.6812 H          1 SUBUNIT  0
@<TRIPOS>BOND
    1     1     5 1
    2     1     7 1
    3     2     3 1
    4     2    22 1
    5     3     1 1
    6     3    14 2
    7     4     2 1
    8     4    15 1
    9     5     6 1
   10     5    13 2
   11     6     4 2
   12     6    34 1
   13     7     8 1
   14     7    35 1
   15     7    36 1
   16     9     8 2
   17     9    10 1
   18     9    37 1
   19    10    11 1
   20    10    26 1
   21    11    12 2
   22    12     8 1
   23    15    16 1
   24    16    17 1
   25    16    38 1
   26    16    39 1
   27    17    18 1
   28    17    40 1
   29    17    41 1
   30    18    19 1
   31    18    42 1
   32    18    43 1
   33    19    20 1
   34    19    21 1
   35    19    44 1
   36    20    15 1
   37    20    45 1
   38    20    46 1
   39    21    47 1
   40    21    48 1
   41    22    23 1
   42    22    49 1
   43    22    50 1
   44    23    24 3
   45    24    25 1
   46    25    51 1
   47    25    52 1
   48    25    53 1
   49    26    30 2
   50    27    28 2
   51    27    54 1
   52    28    26 1
   53    28    55 1
   54    29    27 1
   55    29    32 1
   56    30    31 1
   57    30    33 1
   58    31    29 2
   59    31    56 1
@<TRIPOS>SUBSTRUCTURE
1   ****   1
@<SCITEGIC>MOL_PROPERTY
AbsoluteEnergy
SciTegic.value.StringValue
85.844

@<SCITEGIC>MOL_PROPERTY
Activ
SciTegic.value.StringValue
243.669998168945

@<SCITEGIC>MOL_PROPERTY
Angle Energy
SciTegic.value.StringValue
12.7364597320557

@<SCITEGIC>MOL_PROPERTY
Bond Energy
SciTegic.value.StringValue
2.2155499458313

@<SCITEGIC>MOL_PROPERTY
CHARMm Energy
SciTegic.value.StringValue
-18.3998794555664

@<SCITEGIC>MOL_PROPERTY
Clean Energy
SciTegic.value.StringValue
62.8123741149902

@<SCITEGIC>MOL_PROPERTY
ConfNumber
SciTegic.value.StringValue
100

@<SCITEGIC>MOL_PROPERTY
Dihedral Energy
SciTegic.value.StringValue
9.15450000762939

@<SCITEGIC>MOL_PROPERTY
Electrostatic Energy
SciTegic.value.StringValue
-43.6396102905273

@<SCITEGIC>MOL_PROPERTY
Estimate
SciTegic.value.StringValue
61.6373

@<SCITEGIC>MOL_PROPERTY
FitValue
SciTegic.value.StringValue
4.36036

@<SCITEGIC>MOL_PROPERTY
Forcefield
SciTegic.value.StringValue
CHARMm

@<SCITEGIC>MOL_PROPERTY
ForcefieldBase
SciTegic.value.StringValue
CHARMm

@<SCITEGIC>MOL_PROPERTY
ForcefieldFFML
SciTegic.value.StringValue
<?xml version="1.0" encoding="UTF-8"?>
<!DOCTYPE ffml SYSTEM "Ffml.dtd">
<ffml version="1.0">
<forcefield name="CHARMm" derivedFrom="CHARMm" base="CHARMm">
<atomTypes>
</atomTypes>
<parameters>
<bond atom1="N5R" atom2="C6RP">
<quadratic
refValue="1.368"
forceConstant="394.267"/>
</bond>
<angle atom1="C5R" atom2="N5R" atom3="C6RP">
<quadratic
refValue="116"
forceConstant="70"/>
</angle>
<angle atom1="N5R" atom2="C6RP" atom3="C6R">
<quadratic
refValue="120"
forceConstant="70"/>
</angle>
<angle atom1="N5R" atom2="N5R" atom3="C6RP">
<quadratic
refValue="122.8"
forceConstant="70"/>
</angle>
<angle atom1="NX" atom2="CT" atom3="CUY1">
<quadratic
refValue="110.334"
forceConstant="64.0769"/>
</angle>
<angle atom1="NX" atom2="CUA1" atom3="NX">
<quadratic
refValue="120"
forceConstant="60"/>
</angle>
<torsion atom1="C5R" atom2="N5R" atom3="C6RP" atom4="C6R">
<multiplecos
v1="0"
v2="2.5"
v3="0"
v4="0"
v5="0"
v6="0"
gamma1="0"
gamma2="180"
gamma3="0"
gamma4="0"
gamma5="0"
gamma6="0"/>
</torsion>
<torsion atom1="N5R" atom2="N5R" atom3="C6RP" atom4="C6R">
<multiplecos
v1="0"
v2="2.5"
v3="0"
v4="0"
v5="0"
v6="0"
gamma1="0"
gamma2="180"
gamma3="0"
gamma4="0"
gamma5="0"
gamma6="0"/>
</torsion>
</parameters>
</forcefield>
</ffml>

@<SCITEGIC>MOL_PROPERTY
HBA_1
SciTegic.value.StringValue
1

@<SCITEGIC>MOL_PROPERTY
HBA_lipid_2
SciTegic.value.StringValue
1

@<SCITEGIC>MOL_PROPERTY
HBD_3
SciTegic.value.StringValue
0

@<SCITEGIC>MOL_PROPERTY
HYDROPHOBIC_4
SciTegic.value.StringValue
1

@<SCITEGIC>MOL_PROPERTY
Hydrogen Bond Energy
SciTegic.value.StringValue
0

@<SCITEGIC>MOL_PROPERTY
Improper Energy
SciTegic.value.StringValue
0.228990003466606

@<SCITEGIC>MOL_PROPERTY
Initial Potential Energy
SciTegic.value.StringValue
15.7277803421021

@<SCITEGIC>MOL_PROPERTY
Initial RMS Gradient
SciTegic.value.StringValue
16.2032299041748

@<SCITEGIC>MOL_PROPERTY
MapNumber
SciTegic.value.StringValue
1

@<SCITEGIC>MOL_PROPERTY
MappedAtoms
SciTegic.value.StringValue
11,-7.16384,1.04664,1.13574,1.6,HBA_1.11
11,-9.24173,0.768466,-1.01019,2.2,HBA_1.21
14,-0.971558,0.917006,0.398097,1.6,HBA_lipid_2.11
14,-0.781442,3.83299,1.2489,2.2,HBA_lipid_2.21
25,5.2,-1.2,-1.8,1.6,HYDROPHOBIC_4.11

@<SCITEGIC>MOL_PROPERTY
MappedFeatures
SciTegic.value.StringValue
HBA_1,HBA_lipid_2,HYDROPHOBIC_4

@<SCITEGIC>MOL_PROPERTY
MappedLocations
SciTegic.value.StringValue
HBA_1.11,HBA_1.21,HBA_lipid_2.11,HBA_lipid_2.21,HYDROPHOBIC_4.11

@<SCITEGIC>MOL_PROPERTY
MappingID
SciTegic.value.StringValue
1

@<SCITEGIC>MOL_PROPERTY
Minimization Criteria
SciTegic.value.StringValue
CONJUG> Minimization exiting with gradient tolerance ( 0.0100000) satisfied.

@<SCITEGIC>MOL_PROPERTY
PartialChargeMethod
SciTegic.value.StringValue
MomanyRone

@<SCITEGIC>MOL_PROPERTY
Pharmprint
SciTegic.value.StringValue
'1101'

@<SCITEGIC>MOL_PROPERTY
Pharmtype
SciTegic.value.StringValue
3

@<SCITEGIC>MOL_PROPERTY
Potential Energy
SciTegic.value.StringValue
-18.3998794555664

@<SCITEGIC>MOL_PROPERTY
RMS Gradient
SciTegic.value.StringValue
0.00872999988496304

@<SCITEGIC>MOL_PROPERTY
RelativeEnergy
SciTegic.value.StringValue
8.06488

@<SCITEGIC>MOL_PROPERTY
Solvation Free Energy
SciTegic.value.StringValue
0

@<SCITEGIC>MOL_PROPERTY
Uncert
SciTegic.value.StringValue
1.5

@<SCITEGIC>MOL_PROPERTY
Urey-Bradley Energy
SciTegic.value.StringValue
0

@<SCITEGIC>MOL_PROPERTY
UseResidueTemplateCharge
SciTegic.value.StringValue
True

@<SCITEGIC>MOL_PROPERTY
Van der Waals Energy
SciTegic.value.StringValue
0.904229998588562

@<SCITEGIC>MOL_PROPERTY
Error
SciTegic.value.StringValue
-3.95328799556348

@<SCITEGIC>MOL_PROPERTY
logActiv
SciTegic.value.StringValue
2.38680206003504

@<SCITEGIC>MOL_PROPERTY
logEstimate
SciTegic.value.StringValue
1.78984360634776

@<SCITEGIC>ATOM_PROPERTY
Formal Charge
SciTegic.value.StringValue
1 0
2 0
3 0
4 0
5 0
6 0
7 0
8 0
9 0
10 0
11 0
12 0
13 0
14 0
15 0
16 0
17 0
18 0
19 0
20 0
21 0
22 0
23 0
24 0
25 0
26 0
27 0
28 0
29 0
30 0
31 0
32 0
33 0
34 0
35 0
36 0
37 0
38 0
39 0
40 0
41 0
42 0
43 0
44 0
45 0
46 0
47 0
48 0
49 0
50 0
51 0
52 0
53 0
54 0
55 0
56 0

@<SCITEGIC>ATOM_PROPERTY
pdb_tempFactor
SciTegic.value.DoubleValue
1 0
2 0
3 0
4 0
5 0
6 0
7 0
8 0
9 0
10 0
11 0
12 0
13 0
14 0
15 0
16 0
17 0
18 0
19 0
20 0
21 0
22 0
23 0
24 0
25 0
26 0
27 0
28 0
29 0
30 0
31 0
32 0
33 0
34 0
35 0
36 0
37 0
38 0
39 0
40 0
41 0
42 0
43 0
44 0
45 0
46 0
47 0
48 0
49 0
50 0
51 0
52 0
53 0
54 0
55 0
56 0

@<SCITEGIC>ATOM_PROPERTY
pdb_occupancy
SciTegic.value.DoubleValue
1 1
2 1
3 1
4 1
5 1
6 1
7 1
8 1
9 1
10 1
11 1
12 1
13 1
14 1
15 1
16 1
17 1
18 1
19 1
20 1
21 1
22 1
23 1
24 1
25 1
26 1
27 1
28 1
29 1
30 1
31 1
32 1
33 1
34 1
35 1
36 1
37 1
38 1
39 1
40 1
41 1
42 1
43 1
44 1
45 1
46 1
47 1
48 1
49 1
50 1
51 1
52 1
53 1
54 1
55 1
56 1

@<TRIPOS>MOLECULE
dpp4_20
56  59  1  0  0
SMALL
FORMAL_CHARGES
@<TRIPOS>ATOM
    1 N1        -1.9998    -0.7020     0.0291 N.am       1 SUBUNIT  0
    2 N2        -0.0552    -0.2160    -1.3177 N.am       1 SUBUNIT  0
    3 C3        -0.9544     0.1427    -0.3163 C.2        1 SUBUNIT  0
    4 C4        -0.1815    -1.4248    -1.9927 C.2        1 SUBUNIT  0
    5 C5        -2.1635    -1.9105    -0.6166 C.2        1 SUBUNIT  0
    6 C6        -1.1933    -2.2647    -1.6748 C.2        1 SUBUNIT  0
    7 C7        -2.9476    -0.3072     1.0916 C.3        1 SUBUNIT  0
    8 C8        -4.1565     0.4055     0.5236 C.2        1 SUBUNIT  0
    9 C9        -4.2398     1.5355    -0.2891 C.2        1 SUBUNIT  0
   10 N10       -5.5727     1.7177    -0.4826 N.pl3      1 SUBUNIT  0
   11 N11       -6.3778     0.8104     0.1293 N.2        1 SUBUNIT  0
   12 N12       -5.4367     0.0431     0.7244 N.2        1 SUBUNIT  0
   13 O13       -3.0680    -2.6617    -0.3345 O.2        1 SUBUNIT  0
   14 O14       -0.8250     1.1995     0.2597 O.2        1 SUBUNIT  0
   15 N15        0.7049    -1.7740    -2.9789 N.pl3      1 SUBUNIT  0
   16 C16        0.9683    -0.8651    -4.1188 C.3        1 SUBUNIT  0
   17 C17        0.9233    -1.6193    -5.4617 C.3        1 SUBUNIT  0
   18 C18        1.7894    -2.8872    -5.4418 C.3        1 SUBUNIT  0
   19 C19        1.3759    -3.8056    -4.2765 C.3        1 SUBUNIT  0
   20 C20        1.4305    -3.0673    -2.9215 C.3        1 SUBUNIT  0
   21 N21        2.2315    -4.9860    -4.2388 N.3        1 SUBUNIT  0
   22 C22        1.0446     0.7214    -1.6462 C.3        1 SUBUNIT  0
   23 C23        2.3408     0.0498    -1.6472 C.1        1 SUBUNIT  0
   24 C24        3.3977    -0.4972    -1.6493 C.1        1 SUBUNIT  0
   25 C25        4.6939    -1.1688    -1.6512 C.3        1 SUBUNIT  0
   26 C26       -6.0735     2.7345    -1.2336 C.2        1 SUBUNIT  0
   27 C27       -7.7243     4.4974    -1.5730 C.2        1 SUBUNIT  0
   28 C28       -7.2080     3.4460    -0.7954 C.2        1 SUBUNIT  0
   29 C29       -7.1095     4.8392    -2.7921 C.2        1 SUBUNIT  0
   30 C30       -5.4589     3.0807    -2.4544 C.2        1 SUBUNIT  0
   31 C31       -5.9777     4.1309    -3.2294 C.2        1 SUBUNIT  0
   32 F32       -7.5985     5.8351    -3.5270 F          1 SUBUNIT  0
   33 H33       -1.3144    -3.2116    -2.1841 H          1 SUBUNIT  0
   34 H34       -2.4377     0.3489     1.7992 H          1 SUBUNIT  0
   35 H35       -3.2699    -1.1942     1.6340 H          1 SUBUNIT  0
   36 H36       -3.4413     2.1461    -0.6870 H          1 SUBUNIT  0
   37 H37        0.2461    -0.0474    -4.1293 H          1 SUBUNIT  0
   38 H38        1.9499    -0.4145    -3.9814 H          1 SUBUNIT  0
   39 H39       -0.1073    -1.8904    -5.6925 H          1 SUBUNIT  0
   40 H40        1.2520    -0.9588    -6.2646 H          1 SUBUNIT  0
   41 H41        1.6928    -3.4135    -6.3936 H          1 SUBUNIT  0
   42 H42        2.8393    -2.6053    -5.3423 H          1 SUBUNIT  0
   43 H43        0.3531    -4.1379    -4.4494 H          1 SUBUNIT  0
   44 H44        1.0128    -3.6986    -2.1354 H          1 SUBUNIT  0
   45 H45        2.4650    -2.8602    -2.6427 H          1 SUBUNIT  0
   46 H46        2.1447    -5.4739    -5.1426 H          1 SUBUNIT  0
   47 H47        3.2069    -4.6736    -4.1337 H          1 SUBUNIT  0
   48 H48        0.8599     1.1589    -2.6290 H          1 SUBUNIT  0
   49 H49        1.0564     1.5321    -0.9178 H          1 SUBUNIT  0
   50 H50        4.9016    -1.5590    -0.6544 H          1 SUBUNIT  0
   51 H51        4.7013    -1.9437    -2.4177 H          1 SUBUNIT  0
   52 H52        5.4757    -0.4499    -1.8978 H          1 SUBUNIT  0
   53 H53       -8.5917     5.0391    -1.2318 H          1 SUBUNIT  0
   54 H54       -7.6938     3.1958     0.1379 H          1 SUBUNIT  0
   55 H55       -4.5897     2.5466    -2.8100 H          1 SUBUNIT  0
   56 H56       -5.5033     4.3904    -4.1655 H          1 SUBUNIT  0
@<TRIPOS>BOND
    1     1     5 1
    2     1     7 1
    3     2     3 1
    4     2    22 1
    5     3     1 1
    6     3    14 2
    7     4     2 1
    8     4    15 1
    9     5     6 1
   10     5    13 2
   11     6     4 2
   12     6    33 1
   13     7     8 1
   14     7    34 1
   15     7    35 1
   16     9     8 2
   17     9    10 1
   18     9    36 1
   19    10    11 1
   20    10    26 1
   21    11    12 2
   22    12     8 1
   23    15    16 1
   24    16    17 1
   25    16    37 1
   26    16    38 1
   27    17    18 1
   28    17    39 1
   29    17    40 1
   30    18    19 1
   31    18    41 1
   32    18    42 1
   33    19    20 1
   34    19    21 1
   35    19    43 1
   36    20    15 1
   37    20    44 1
   38    20    45 1
   39    21    46 1
   40    21    47 1
   41    22    23 1
   42    22    48 1
   43    22    49 1
   44    23    24 3
   45    24    25 1
   46    25    50 1
   47    25    51 1
   48    25    52 1
   49    26    30 2
   50    27    28 2
   51    27    53 1
   52    28    26 1
   53    28    54 1
   54    29    27 1
   55    29    32 1
   56    30    31 1
   57    30    55 1
   58    31    29 2
   59    31    56 1
@<TRIPOS>SUBSTRUCTURE
1   ****   1
@<SCITEGIC>MOL_PROPERTY
AbsoluteEnergy
SciTegic.value.StringValue
80.4211

@<SCITEGIC>MOL_PROPERTY
Activ
SciTegic.value.StringValue
135.449996948242

@<SCITEGIC>MOL_PROPERTY
Angle Energy
SciTegic.value.StringValue
11.4018096923828

@<SCITEGIC>MOL_PROPERTY
Bond Energy
SciTegic.value.StringValue
1.5037499666214

@<SCITEGIC>MOL_PROPERTY
CHARMm Energy
SciTegic.value.StringValue
-22.074089050293

@<SCITEGIC>MOL_PROPERTY
Clean Energy
SciTegic.value.StringValue
62.593635559082

@<SCITEGIC>MOL_PROPERTY
ConfNumber
SciTegic.value.StringValue
20

@<SCITEGIC>MOL_PROPERTY
Dihedral Energy
SciTegic.value.StringValue
5.79381990432739

@<SCITEGIC>MOL_PROPERTY
Electrostatic Energy
SciTegic.value.StringValue
-40.1668090820313

@<SCITEGIC>MOL_PROPERTY
Estimate
SciTegic.value.StringValue
64.546

@<SCITEGIC>MOL_PROPERTY
FitValue
SciTegic.value.StringValue
4.34033

@<SCITEGIC>MOL_PROPERTY
Forcefield
SciTegic.value.StringValue
CHARMm

@<SCITEGIC>MOL_PROPERTY
ForcefieldBase
SciTegic.value.StringValue
CHARMm

@<SCITEGIC>MOL_PROPERTY
ForcefieldFFML
SciTegic.value.StringValue
<?xml version="1.0" encoding="UTF-8"?>
<!DOCTYPE ffml SYSTEM "Ffml.dtd">
<ffml version="1.0">
<forcefield name="CHARMm" derivedFrom="CHARMm" base="CHARMm">
<atomTypes>
</atomTypes>
<parameters>
<bond atom1="N5R" atom2="C6RP">
<quadratic
refValue="1.368"
forceConstant="394.267"/>
</bond>
<angle atom1="C5R" atom2="N5R" atom3="C6RP">
<quadratic
refValue="116"
forceConstant="70"/>
</angle>
<angle atom1="N5R" atom2="C6RP" atom3="C6R">
<quadratic
refValue="120"
forceConstant="70"/>
</angle>
<angle atom1="N5R" atom2="N5R" atom3="C6RP">
<quadratic
refValue="122.8"
forceConstant="70"/>
</angle>
<angle atom1="NX" atom2="CT" atom3="CUY1">
<quadratic
refValue="110.334"
forceConstant="64.0769"/>
</angle>
<angle atom1="NX" atom2="CUA1" atom3="NX">
<quadratic
refValue="120"
forceConstant="60"/>
</angle>
<torsion atom1="C5R" atom2="N5R" atom3="C6RP" atom4="C6R">
<multiplecos
v1="0"
v2="2.5"
v3="0"
v4="0"
v5="0"
v6="0"
gamma1="0"
gamma2="180"
gamma3="0"
gamma4="0"
gamma5="0"
gamma6="0"/>
</torsion>
<torsion atom1="N5R" atom2="N5R" atom3="C6RP" atom4="C6R">
<multiplecos
v1="0"
v2="2.5"
v3="0"
v4="0"
v5="0"
v6="0"
gamma1="0"
gamma2="180"
gamma3="0"
gamma4="0"
gamma5="0"
gamma6="0"/>
</torsion>
</parameters>
</forcefield>
</ffml>

@<SCITEGIC>MOL_PROPERTY
HBA_1
SciTegic.value.StringValue
1

@<SCITEGIC>MOL_PROPERTY
HBA_lipid_2
SciTegic.value.StringValue
1

@<SCITEGIC>MOL_PROPERTY
HBD_3
SciTegic.value.StringValue
0

@<SCITEGIC>MOL_PROPERTY
HYDROPHOBIC_4
SciTegic.value.StringValue
1

@<SCITEGIC>MOL_PROPERTY
Hydrogen Bond Energy
SciTegic.value.StringValue
0

@<SCITEGIC>MOL_PROPERTY
Improper Energy
SciTegic.value.StringValue
0.0301900003105402

@<SCITEGIC>MOL_PROPERTY
Initial Potential Energy
SciTegic.value.StringValue
-0.634400010108948

@<SCITEGIC>MOL_PROPERTY
Initial RMS Gradient
SciTegic.value.StringValue
14.0477600097656

@<SCITEGIC>MOL_PROPERTY
MapNumber
SciTegic.value.StringValue
1

@<SCITEGIC>MOL_PROPERTY
MappedAtoms
SciTegic.value.StringValue
11,-7.16384,1.04664,1.13574,1.6,HBA_1.11
11,-9.24173,0.768466,-1.01019,2.2,HBA_1.21
14,-0.971558,0.917006,0.398097,1.6,HBA_lipid_2.11
14,-0.781442,3.83299,1.2489,2.2,HBA_lipid_2.21
25,5.2,-1.2,-1.8,1.6,HYDROPHOBIC_4.11

@<SCITEGIC>MOL_PROPERTY
MappedFeatures
SciTegic.value.StringValue
HBA_1,HBA_lipid_2,HYDROPHOBIC_4

@<SCITEGIC>MOL_PROPERTY
MappedLocations
SciTegic.value.StringValue
HBA_1.11,HBA_1.21,HBA_lipid_2.11,HBA_lipid_2.21,HYDROPHOBIC_4.11

@<SCITEGIC>MOL_PROPERTY
MappingID
SciTegic.value.StringValue
1

@<SCITEGIC>MOL_PROPERTY
Minimization Criteria
SciTegic.value.StringValue
CONJUG> Minimization exiting with gradient tolerance ( 0.0100000) satisfied.

@<SCITEGIC>MOL_PROPERTY
PartialChargeMethod
SciTegic.value.StringValue
MomanyRone

@<SCITEGIC>MOL_PROPERTY
Pharmprint
SciTegic.value.StringValue
'1101'

@<SCITEGIC>MOL_PROPERTY
Pharmtype
SciTegic.value.StringValue
3

@<SCITEGIC>MOL_PROPERTY
Potential Energy
SciTegic.value.StringValue
-22.074089050293

@<SCITEGIC>MOL_PROPERTY
RMS Gradient
SciTegic.value.StringValue
0.0098099997267127

@<SCITEGIC>MOL_PROPERTY
RelativeEnergy
SciTegic.value.StringValue
3.39401

@<SCITEGIC>MOL_PROPERTY
Solvation Free Energy
SciTegic.value.StringValue
0

@<SCITEGIC>MOL_PROPERTY
Uncert
SciTegic.value.StringValue
1.5

@<SCITEGIC>MOL_PROPERTY
Urey-Bradley Energy
SciTegic.value.StringValue
0

@<SCITEGIC>MOL_PROPERTY
UseResidueTemplateCharge
SciTegic.value.StringValue
True

@<SCITEGIC>MOL_PROPERTY
Van der Waals Energy
SciTegic.value.StringValue
-0.636860013008118

@<SCITEGIC>MOL_PROPERTY
Error
SciTegic.value.StringValue
-2.09850334564872

@<SCITEGIC>MOL_PROPERTY
logActiv
SciTegic.value.StringValue
2.13177899958431

@<SCITEGIC>MOL_PROPERTY
logEstimate
SciTegic.value.StringValue
1.80986933363956

@<SCITEGIC>ATOM_PROPERTY
Formal Charge
SciTegic.value.StringValue
1 0
2 0
3 0
4 0
5 0
6 0
7 0
8 0
9 0
10 0
11 0
12 0
13 0
14 0
15 0
16 0
17 0
18 0
19 0
20 0
21 0
22 0
23 0
24 0
25 0
26 0
27 0
28 0
29 0
30 0
31 0
32 0
33 0
34 0
35 0
36 0
37 0
38 0
39 0
40 0
41 0
42 0
43 0
44 0
45 0
46 0
47 0
48 0
49 0
50 0
51 0
52 0
53 0
54 0
55 0
56 0

@<SCITEGIC>ATOM_PROPERTY
pdb_tempFactor
SciTegic.value.DoubleValue
1 0
2 0
3 0
4 0
5 0
6 0
7 0
8 0
9 0
10 0
11 0
12 0
13 0
14 0
15 0
16 0
17 0
18 0
19 0
20 0
21 0
22 0
23 0
24 0
25 0
26 0
27 0
28 0
29 0
30 0
31 0
32 0
33 0
34 0
35 0
36 0
37 0
38 0
39 0
40 0
41 0
42 0
43 0
44 0
45 0
46 0
47 0
48 0
49 0
50 0
51 0
52 0
53 0
54 0
55 0
56 0

@<SCITEGIC>ATOM_PROPERTY
pdb_occupancy
SciTegic.value.DoubleValue
1 1
2 1
3 1
4 1
5 1
6 1
7 1
8 1
9 1
10 1
11 1
12 1
13 1
14 1
15 1
16 1
17 1
18 1
19 1
20 1
21 1
22 1
23 1
24 1
25 1
26 1
27 1
28 1
29 1
30 1
31 1
32 1
33 1
34 1
35 1
36 1
37 1
38 1
39 1
40 1
41 1
42 1
43 1
44 1
45 1
46 1
47 1
48 1
49 1
50 1
51 1
52 1
53 1
54 1
55 1
56 1

@<TRIPOS>MOLECULE
dpp4_11
48  50  1  0  0
SMALL
FORMAL_CHARGES
@<TRIPOS>ATOM
    1 C1         0.0993     0.6668    -4.7862 C.2        1 SUBUNIT  0
    2 N2         0.9098    -0.6239    -2.8712 N.am       1 SUBUNIT  0
    3 C3        -0.0979    -0.4193    -3.7983 C.2        1 SUBUNIT  0
    4 C4         2.0513     0.1845    -2.9047 C.2        1 SUBUNIT  0
    5 C5         1.2363     1.3991    -4.7424 C.2        1 SUBUNIT  0
    6 N6         2.1928     1.1286    -3.7832 N.2        1 SUBUNIT  0
    7 N7         3.0640     0.0043    -2.0011 N.pl3      1 SUBUNIT  0
    8 C8         4.4254    -0.3811    -2.4430 C.3        1 SUBUNIT  0
    9 C9         4.9433    -1.5904    -1.6425 C.3        1 SUBUNIT  0
   10 C10        4.8104    -1.3748    -0.1273 C.3        1 SUBUNIT  0
   11 C11        3.3578    -1.0253     0.2507 C.3        1 SUBUNIT  0
   12 C12        2.8382     0.1887    -0.5469 C.3        1 SUBUNIT  0
   13 N13        3.2592    -0.7612     1.6819 N.3        1 SUBUNIT  0
   14 O14       -1.1005    -1.0967    -3.8032 O.2        1 SUBUNIT  0
   15 C15        0.7560    -1.6971    -1.8628 C.3        1 SUBUNIT  0
   16 C16       -0.6655    -2.1312    -1.7353 C.2        1 SUBUNIT  0
   17 C17       -2.4021    -3.7766    -2.2002 C.2        1 SUBUNIT  0
   18 C18       -1.0673    -3.3538    -2.3129 C.2        1 SUBUNIT  0
   19 C19       -3.3354    -2.9895    -1.5185 C.2        1 SUBUNIT  0
   20 C20       -1.6155    -1.3403    -1.0444 C.2        1 SUBUNIT  0
   21 C21       -2.9557    -1.7737    -0.9369 C.2        1 SUBUNIT  0
   22 C22       -1.2059    -0.0873    -0.4523 C.1        1 SUBUNIT  0
   23 N23       -0.8758     0.9196     0.0240 N.1        1 SUBUNIT  0
   24 H24        1.3800     2.1916    -5.4641 H          1 SUBUNIT  0
   25 C25       -0.9522     0.9547    -5.8273 C.3        1 SUBUNIT  0
   26 C26       -2.1513     1.7107    -5.2520 C.3        1 SUBUNIT  0
   27 H27        4.4319    -0.6063    -3.5120 H          1 SUBUNIT  0
   28 H28        5.0871     0.4730    -2.2928 H          1 SUBUNIT  0
   29 H29        4.3842    -2.4820    -1.9303 H          1 SUBUNIT  0
   30 H30        5.9846    -1.7838    -1.9005 H          1 SUBUNIT  0
   31 H31        5.1384    -2.2692     0.4057 H          1 SUBUNIT  0
   32 H32        5.4780    -0.5652     0.1796 H          1 SUBUNIT  0
   33 H33        2.7268    -1.8872     0.0254 H          1 SUBUNIT  0
   34 H34        1.7794     0.3532    -0.3466 H          1 SUBUNIT  0
   35 H35        3.3635     1.0967    -0.2402 H          1 SUBUNIT  0
   36 H36        3.5835    -1.6006     2.1871 H          1 SUBUNIT  0
   37 H37        3.8938     0.0153     1.9113 H          1 SUBUNIT  0
   38 H38        1.1155    -1.3368    -0.8979 H          1 SUBUNIT  0
   39 H39        1.3719    -2.5489    -2.1510 H          1 SUBUNIT  0
   40 H40       -2.6838    -4.7041    -2.6473 H          1 SUBUNIT  0
   41 H41       -0.3344    -3.9536    -2.8416 H          1 SUBUNIT  0
   42 H42       -4.3453    -3.3204    -1.4381 H          1 SUBUNIT  0
   43 H43       -3.6747    -1.1784    -0.4150 H          1 SUBUNIT  0
   44 H44       -0.5379     1.5943    -6.6052 H          1 SUBUNIT  0
   45 H45       -1.2726     0.0234    -6.2938 H          1 SUBUNIT  0
   46 H46       -1.8384     2.6719    -4.8411 H          1 SUBUNIT  0
   47 H47       -2.9039     1.8808    -6.0221 H          1 SUBUNIT  0
   48 H48       -2.6167     1.1418    -4.4478 H          1 SUBUNIT  0
@<TRIPOS>BOND
    1     1     5 2
    2     1    25 1
    3     2     3 1
    4     2    15 1
    5     3     1 1
    6     3    14 2
    7     4     2 1
    8     4     7 1
    9     5     6 1
   10     5    24 1
   11     6     4 2
   12     7     8 1
   13     8     9 1
   14     8    27 1
   15     8    28 1
   16     9    10 1
   17     9    29 1
   18     9    30 1
   19    10    11 1
   20    10    31 1
   21    10    32 1
   22    11    12 1
   23    11    13 1
   24    11    33 1
   25    12     7 1
   26    12    34 1
   27    12    35 1
   28    13    36 1
   29    13    37 1
   30    15    16 1
   31    15    38 1
   32    15    39 1
   33    16    20 2
   34    17    18 2
   35    17    40 1
   36    18    16 1
   37    18    41 1
   38    19    17 1
   39    19    42 1
   40    20    21 1
   41    20    22 1
   42    21    19 2
   43    21    43 1
   44    22    23 3
   45    25    26 1
   46    25    44 1
   47    25    45 1
   48    26    46 1
   49    26    47 1
   50    26    48 1
@<TRIPOS>SUBSTRUCTURE
1   ****   1
@<SCITEGIC>MOL_PROPERTY
AbsoluteEnergy
SciTegic.value.StringValue
88.4671

@<SCITEGIC>MOL_PROPERTY
Activ
SciTegic.value.StringValue
17

@<SCITEGIC>MOL_PROPERTY
Angle Energy
SciTegic.value.StringValue
6.36288976669312

@<SCITEGIC>MOL_PROPERTY
Bond Energy
SciTegic.value.StringValue
1.96449995040894

@<SCITEGIC>MOL_PROPERTY
CHARMm Energy
SciTegic.value.StringValue
22.2464694976807

@<SCITEGIC>MOL_PROPERTY
Clean Energy
SciTegic.value.StringValue
33.8346481323242

@<SCITEGIC>MOL_PROPERTY
ConfNumber
SciTegic.value.StringValue
27

@<SCITEGIC>MOL_PROPERTY
Dihedral Energy
SciTegic.value.StringValue
20.1828804016113

@<SCITEGIC>MOL_PROPERTY
Electrostatic Energy
SciTegic.value.StringValue
-8.52153015136719

@<SCITEGIC>MOL_PROPERTY
Estimate
SciTegic.value.StringValue
102.847

@<SCITEGIC>MOL_PROPERTY
FitValue
SciTegic.value.StringValue
4.13801

@<SCITEGIC>MOL_PROPERTY
Forcefield
SciTegic.value.StringValue
CHARMm

@<SCITEGIC>MOL_PROPERTY
ForcefieldBase
SciTegic.value.StringValue
CHARMm

@<SCITEGIC>MOL_PROPERTY
ForcefieldFFML
SciTegic.value.StringValue
<?xml version="1.0" encoding="UTF-8"?>
<!DOCTYPE ffml SYSTEM "Ffml.dtd">
<ffml version="1.0">
<forcefield name="CHARMm" derivedFrom="CHARMm" base="CHARMm">
<atomTypes>
</atomTypes>
<parameters>
</parameters>
</forcefield>
</ffml>

@<SCITEGIC>MOL_PROPERTY
HBA_1
SciTegic.value.StringValue
0

@<SCITEGIC>MOL_PROPERTY
HBA_lipid_2
SciTegic.value.StringValue
1

@<SCITEGIC>MOL_PROPERTY
HBD_3
SciTegic.value.StringValue
1

@<SCITEGIC>MOL_PROPERTY
HYDROPHOBIC_4
SciTegic.value.StringValue
1

@<SCITEGIC>MOL_PROPERTY
Hydrogen Bond Energy
SciTegic.value.StringValue
0

@<SCITEGIC>MOL_PROPERTY
Improper Energy
SciTegic.value.StringValue
0.528299987316132

@<SCITEGIC>MOL_PROPERTY
Initial Potential Energy
SciTegic.value.StringValue
56.3744316101074

@<SCITEGIC>MOL_PROPERTY
Initial RMS Gradient
SciTegic.value.StringValue
16.111780166626

@<SCITEGIC>MOL_PROPERTY
MapNumber
SciTegic.value.StringValue
1

@<SCITEGIC>MOL_PROPERTY
MappedAtoms
SciTegic.value.StringValue
23,-0.971558,0.917006,0.398097,1.6,HBA_lipid_2.11
23,-0.781442,3.83299,1.2489,2.2,HBA_lipid_2.21
13,3.01434,-0.191434,1.87658,1.6,HBD_3.11
13,5.52405,-1.67104,1.05373,2.2,HBD_3.21
9,5.2,-1.2,-1.8,1.6,HYDROPHOBIC_4.11

@<SCITEGIC>MOL_PROPERTY
MappedFeatures
SciTegic.value.StringValue
HBA_lipid_2,HBD_3,HYDROPHOBIC_4

@<SCITEGIC>MOL_PROPERTY
MappedLocations
SciTegic.value.StringValue
HBA_lipid_2.11,HBA_lipid_2.21,HBD_3.11,HBD_3.21,HYDROPHOBIC_4.11

@<SCITEGIC>MOL_PROPERTY
MappingID
SciTegic.value.StringValue
1

@<SCITEGIC>MOL_PROPERTY
Minimization Criteria
SciTegic.value.StringValue
CONJUG> Minimization exiting with gradient tolerance ( 0.0100000) satisfied.

@<SCITEGIC>MOL_PROPERTY
PartialChargeMethod
SciTegic.value.StringValue
MomanyRone

@<SCITEGIC>MOL_PROPERTY
Pharmprint
SciTegic.value.StringValue
'0111'

@<SCITEGIC>MOL_PROPERTY
Pharmtype
SciTegic.value.StringValue
3

@<SCITEGIC>MOL_PROPERTY
Potential Energy
SciTegic.value.StringValue
22.2464694976807

@<SCITEGIC>MOL_PROPERTY
RMS Gradient
SciTegic.value.StringValue
0.0094999996945262

@<SCITEGIC>MOL_PROPERTY
RelativeEnergy
SciTegic.value.StringValue
17.7272

@<SCITEGIC>MOL_PROPERTY
Solvation Free Energy
SciTegic.value.StringValue
0

@<SCITEGIC>MOL_PROPERTY
Uncert
SciTegic.value.StringValue
1.5

@<SCITEGIC>MOL_PROPERTY
Urey-Bradley Energy
SciTegic.value.StringValue
0

@<SCITEGIC>MOL_PROPERTY
UseResidueTemplateCharge
SciTegic.value.StringValue
True

@<SCITEGIC>MOL_PROPERTY
Van der Waals Energy
SciTegic.value.StringValue
1.72941994667053

@<SCITEGIC>MOL_PROPERTY
Error
SciTegic.value.StringValue
6.04982352941176

@<SCITEGIC>MOL_PROPERTY
logActiv
SciTegic.value.StringValue
1.23044892137827

@<SCITEGIC>MOL_PROPERTY
logEstimate
SciTegic.value.StringValue
2.01219162804389

@<SCITEGIC>ATOM_PROPERTY
Formal Charge
SciTegic.value.StringValue
1 0
2 0
3 0
4 0
5 0
6 0
7 0
8 0
9 0
10 0
11 0
12 0
13 0
14 0
15 0
16 0
17 0
18 0
19 0
20 0
21 0
22 0
23 0
24 0
25 0
26 0
27 0
28 0
29 0
30 0
31 0
32 0
33 0
34 0
35 0
36 0
37 0
38 0
39 0
40 0
41 0
42 0
43 0
44 0
45 0
46 0
47 0
48 0

@<SCITEGIC>ATOM_PROPERTY
pdb_tempFactor
SciTegic.value.DoubleValue
1 0
2 0
3 0
4 0
5 0
6 0
7 0
8 0
9 0
10 0
11 0
12 0
13 0
14 0
15 0
16 0
17 0
18 0
19 0
20 0
21 0
22 0
23 0
24 0
25 0
26 0
27 0
28 0
29 0
30 0
31 0
32 0
33 0
34 0
35 0
36 0
37 0
38 0
39 0
40 0
41 0
42 0
43 0
44 0
45 0
46 0
47 0
48 0

@<SCITEGIC>ATOM_PROPERTY
pdb_occupancy
SciTegic.value.DoubleValue
1 1
2 1
3 1
4 1
5 1
6 1
7 1
8 1
9 1
10 1
11 1
12 1
13 1
14 1
15 1
16 1
17 1
18 1
19 1
20 1
21 1
22 1
23 1
24 1
25 1
26 1
27 1
28 1
29 1
30 1
31 1
32 1
33 1
34 1
35 1
36 1
37 1
38 1
39 1
40 1
41 1
42 1
43 1
44 1
45 1
46 1
47 1
48 1

@<TRIPOS>MOLECULE
dpp4_25
55  58  1  0  0
SMALL
FORMAL_CHARGES
@<TRIPOS>ATOM
    1 C1         3.4209     3.9970    -4.6120 C.2        1 SUBUNIT  0
    2 N2         3.3826     2.5544    -2.6281 N.am       1 SUBUNIT  0
    3 C3         4.0392     3.5444    -3.3402 C.2        1 SUBUNIT  0
    4 C4         2.1869     2.0310    -3.1202 C.2        1 SUBUNIT  0
    5 C5         2.2541     3.4276    -5.0115 C.2        1 SUBUNIT  0
    6 N6         1.6697     2.4474    -4.2349 N.2        1 SUBUNIT  0
    7 N7         1.5141     1.0528    -2.4382 N.pl3      1 SUBUNIT  0
    8 C8         1.3285    -0.2959    -3.0284 C.3        1 SUBUNIT  0
    9 C9        -0.1246    -0.7766    -2.8926 C.3        1 SUBUNIT  0
   10 C10       -0.6518    -0.6301    -1.4580 C.3        1 SUBUNIT  0
   11 C11       -0.5004     0.8215    -0.9725 C.3        1 SUBUNIT  0
   12 C12        0.9551     1.3141    -1.0876 C.3        1 SUBUNIT  0
   13 N13       -0.9640     0.9429     0.4042 N.3        1 SUBUNIT  0
   14 O14        5.0796     4.0192    -2.9397 O.2        1 SUBUNIT  0
   15 C15        3.9666     2.0742    -1.3565 C.3        1 SUBUNIT  0
   16 C16        4.4849     0.6806    -1.4804 C.2        1 SUBUNIT  0
   17 C17        5.3458    -1.1137    -2.8881 C.2        1 SUBUNIT  0
   18 C18        4.8574     0.1950    -2.7523 C.2        1 SUBUNIT  0
   19 C19        5.4629    -1.9408    -1.7633 C.2        1 SUBUNIT  0
   20 C20        4.6066    -0.1645    -0.3499 C.2        1 SUBUNIT  0
   21 C21        5.0976    -1.4780    -0.4940 C.2        1 SUBUNIT  0
   22 C22        4.2225     0.3311     0.9520 C.1        1 SUBUNIT  0
   23 N23        3.9142     0.7279     2.0013 N.1        1 SUBUNIT  0
   24 C24        4.0837     5.0647    -5.4283 C.2        1 SUBUNIT  0
   25 C25        4.9645     5.8514    -7.5592 C.2        1 SUBUNIT  0
   26 C26        4.3422     4.8485    -6.7945 C.2        1 SUBUNIT  0
   27 C27        5.3313     7.0674    -6.9600 C.2        1 SUBUNIT  0
   28 C28        4.4499     6.2826    -4.8279 C.2        1 SUBUNIT  0
   29 C29        5.0747     7.2843    -5.5948 C.2        1 SUBUNIT  0
   30 C30        1.5694     3.8380    -6.2929 C.3        1 SUBUNIT  0
   31 H31        1.6240    -0.2930    -4.0801 H          1 SUBUNIT  0
   32 H32        1.9993    -0.9883    -2.5172 H          1 SUBUNIT  0
   33 H33       -0.7629    -0.2061    -3.5689 H          1 SUBUNIT  0
   34 H34       -0.1998    -1.8158    -3.2108 H          1 SUBUNIT  0
   35 H35       -1.6975    -0.9387    -1.4163 H          1 SUBUNIT  0
   36 H36       -0.1012    -1.3047    -0.8010 H          1 SUBUNIT  0
   37 H37       -1.1335     1.4582    -1.5954 H          1 SUBUNIT  0
   38 H38        1.0114     2.3812    -0.8594 H          1 SUBUNIT  0
   39 H39        1.5878     0.8043    -0.3590 H          1 SUBUNIT  0
   40 H40       -1.9379     0.6095     0.4479 H          1 SUBUNIT  0
   41 H41       -0.3863     0.3259     0.9933 H          1 SUBUNIT  0
   42 H42        3.2066     2.1104    -0.5765 H          1 SUBUNIT  0
   43 H43        4.7802     2.7372    -1.0597 H          1 SUBUNIT  0
   44 H44        5.6225    -1.4610    -3.8583 H          1 SUBUNIT  0
   45 H45        4.7619     0.8450    -3.6146 H          1 SUBUNIT  0
   46 H46        5.8339    -2.9338    -1.8790 H          1 SUBUNIT  0
   47 H47        5.1916    -2.1162     0.3580 H          1 SUBUNIT  0
   48 H48        5.1638     5.6839    -8.6074 H          1 SUBUNIT  0
   49 H49        4.0649     3.9161    -7.2633 H          1 SUBUNIT  0
   50 H50        5.8098     7.8366    -7.5471 H          1 SUBUNIT  0
   51 H51        4.2564     6.4582    -3.7803 H          1 SUBUNIT  0
   52 H52        5.3551     8.2202    -5.1328 H          1 SUBUNIT  0
   53 H53        0.5933     4.2717    -6.0680 H          1 SUBUNIT  0
   54 H54        2.1996     4.5346    -6.8435 H          1 SUBUNIT  0
   55 H55        1.4066     2.9628    -6.9224 H          1 SUBUNIT  0
@<TRIPOS>BOND
    1     1     5 2
    2     1    24 1
    3     2     3 1
    4     2    15 1
    5     3     1 1
    6     3    14 2
    7     4     2 1
    8     4     7 1
    9     5     6 1
   10     5    30 1
   11     6     4 2
   12     7     8 1
   13     8     9 1
   14     8    31 1
   15     8    32 1
   16     9    10 1
   17     9    33 1
   18     9    34 1
   19    10    11 1
   20    10    35 1
   21    10    36 1
   22    11    12 1
   23    11    13 1
   24    11    37 1
   25    12     7 1
   26    12    38 1
   27    12    39 1
   28    13    40 1
   29    13    41 1
   30    15    16 1
   31    15    42 1
   32    15    43 1
   33    16    20 2
   34    17    18 2
   35    17    44 1
   36    18    16 1
   37    18    45 1
   38    19    17 1
   39    19    46 1
   40    20    21 1
   41    20    22 1
   42    21    19 2
   43    21    47 1
   44    22    23 3
   45    24    28 2
   46    25    26 2
   47    25    48 1
   48    26    24 1
   49    26    49 1
   50    27    25 1
   51    27    50 1
   52    28    29 1
   53    28    51 1
   54    29    27 2
   55    29    52 1
   56    30    53 1
   57    30    54 1
   58    30    55 1
@<TRIPOS>SUBSTRUCTURE
1   ****   1
@<SCITEGIC>MOL_PROPERTY
AbsoluteEnergy
SciTegic.value.StringValue
101.576

@<SCITEGIC>MOL_PROPERTY
Activ
SciTegic.value.StringValue
540

@<SCITEGIC>MOL_PROPERTY
Angle Energy
SciTegic.value.StringValue
7.58025979995728

@<SCITEGIC>MOL_PROPERTY
Bond Energy
SciTegic.value.StringValue
2.91050004959106

@<SCITEGIC>MOL_PROPERTY
CHARMm Energy
SciTegic.value.StringValue
39.8384819030762

@<SCITEGIC>MOL_PROPERTY
Clean Energy
SciTegic.value.StringValue
45.4877548217773

@<SCITEGIC>MOL_PROPERTY
ConfNumber
SciTegic.value.StringValue
4

@<SCITEGIC>MOL_PROPERTY
Dihedral Energy
SciTegic.value.StringValue
20.7958507537842

@<SCITEGIC>MOL_PROPERTY
Electrostatic Energy
SciTegic.value.StringValue
5.16390991210938

@<SCITEGIC>MOL_PROPERTY
Estimate
SciTegic.value.StringValue
302.319

@<SCITEGIC>MOL_PROPERTY
FitValue
SciTegic.value.StringValue
3.66973

@<SCITEGIC>MOL_PROPERTY
Forcefield
SciTegic.value.StringValue
CHARMm

@<SCITEGIC>MOL_PROPERTY
ForcefieldBase
SciTegic.value.StringValue
CHARMm

@<SCITEGIC>MOL_PROPERTY
ForcefieldFFML
SciTegic.value.StringValue
<?xml version="1.0" encoding="UTF-8"?>
<!DOCTYPE ffml SYSTEM "Ffml.dtd">
<ffml version="1.0">
<forcefield name="CHARMm" derivedFrom="CHARMm" base="CHARMm">
<atomTypes>
</atomTypes>
<parameters>
</parameters>
</forcefield>
</ffml>

@<SCITEGIC>MOL_PROPERTY
HBA_1
SciTegic.value.StringValue
0

@<SCITEGIC>MOL_PROPERTY
HBA_lipid_2
SciTegic.value.StringValue
1

@<SCITEGIC>MOL_PROPERTY
HBD_3
SciTegic.value.StringValue
0

@<SCITEGIC>MOL_PROPERTY
HYDROPHOBIC_4
SciTegic.value.StringValue
1

@<SCITEGIC>MOL_PROPERTY
Hydrogen Bond Energy
SciTegic.value.StringValue
0

@<SCITEGIC>MOL_PROPERTY
Improper Energy
SciTegic.value.StringValue
0.765439987182617

@<SCITEGIC>MOL_PROPERTY
Initial Potential Energy
SciTegic.value.StringValue
62.07421875

@<SCITEGIC>MOL_PROPERTY
Initial RMS Gradient
SciTegic.value.StringValue
13.0037899017334

@<SCITEGIC>MOL_PROPERTY
MapNumber
SciTegic.value.StringValue
1

@<SCITEGIC>MOL_PROPERTY
MappedAtoms
SciTegic.value.StringValue
13,-0.971558,0.917006,0.398097,1.6,HBA_lipid_2.11
13,-0.781442,3.83299,1.2489,2.2,HBA_lipid_2.21
19,5.2,-1.2,-1.8,1.6,HYDROPHOBIC_4.11

@<SCITEGIC>MOL_PROPERTY
MappedFeatures
SciTegic.value.StringValue
HBA_lipid_2,HYDROPHOBIC_4

@<SCITEGIC>MOL_PROPERTY
MappedLocations
SciTegic.value.StringValue
HBA_lipid_2.11,HBA_lipid_2.21,HYDROPHOBIC_4.11

@<SCITEGIC>MOL_PROPERTY
MappingID
SciTegic.value.StringValue
1

@<SCITEGIC>MOL_PROPERTY
Minimization Criteria
SciTegic.value.StringValue
CONJUG> Minimization exiting with gradient tolerance ( 0.0100000) satisfied.

@<SCITEGIC>MOL_PROPERTY
PartialChargeMethod
SciTegic.value.StringValue
MomanyRone

@<SCITEGIC>MOL_PROPERTY
Pharmprint
SciTegic.value.StringValue
'0101'

@<SCITEGIC>MOL_PROPERTY
Pharmtype
SciTegic.value.StringValue
2

@<SCITEGIC>MOL_PROPERTY
Potential Energy
SciTegic.value.StringValue
39.8384819030762

@<SCITEGIC>MOL_PROPERTY
RMS Gradient
SciTegic.value.StringValue
0.00972000043839216

@<SCITEGIC>MOL_PROPERTY
RelativeEnergy
SciTegic.value.StringValue
5.51326

@<SCITEGIC>MOL_PROPERTY
Solvation Free Energy
SciTegic.value.StringValue
0

@<SCITEGIC>MOL_PROPERTY
Uncert
SciTegic.value.StringValue
1.5

@<SCITEGIC>MOL_PROPERTY
Urey-Bradley Energy
SciTegic.value.StringValue
0

@<SCITEGIC>MOL_PROPERTY
UseResidueTemplateCharge
SciTegic.value.StringValue
True

@<SCITEGIC>MOL_PROPERTY
Van der Waals Energy
SciTegic.value.StringValue
2.62252998352051

@<SCITEGIC>MOL_PROPERTY
Error
SciTegic.value.StringValue
-1.78619273019559

@<SCITEGIC>MOL_PROPERTY
logActiv
SciTegic.value.StringValue
2.73239375982297

@<SCITEGIC>MOL_PROPERTY
logEstimate
SciTegic.value.StringValue
2.48046544236754

@<SCITEGIC>ATOM_PROPERTY
Formal Charge
SciTegic.value.StringValue
1 0
2 0
3 0
4 0
5 0
6 0
7 0
8 0
9 0
10 0
11 0
12 0
13 0
14 0
15 0
16 0
17 0
18 0
19 0
20 0
21 0
22 0
23 0
24 0
25 0
26 0
27 0
28 0
29 0
30 0
31 0
32 0
33 0
34 0
35 0
36 0
37 0
38 0
39 0
40 0
41 0
42 0
43 0
44 0
45 0
46 0
47 0
48 0
49 0
50 0
51 0
52 0
53 0
54 0
55 0

@<SCITEGIC>ATOM_PROPERTY
pdb_tempFactor
SciTegic.value.DoubleValue
1 0
2 0
3 0
4 0
5 0
6 0
7 0
8 0
9 0
10 0
11 0
12 0
13 0
14 0
15 0
16 0
17 0
18 0
19 0
20 0
21 0
22 0
23 0
24 0
25 0
26 0
27 0
28 0
29 0
30 0
31 0
32 0
33 0
34 0
35 0
36 0
37 0
38 0
39 0
40 0
41 0
42 0
43 0
44 0
45 0
46 0
47 0
48 0
49 0
50 0
51 0
52 0
53 0
54 0
55 0

@<SCITEGIC>ATOM_PROPERTY
pdb_occupancy
SciTegic.value.DoubleValue
1 1
2 1
3 1
4 1
5 1
6 1
7 1
8 1
9 1
10 1
11 1
12 1
13 1
14 1
15 1
16 1
17 1
18 1
19 1
20 1
21 1
22 1
23 1
24 1
25 1
26 1
27 1
28 1
29 1
30 1
31 1
32 1
33 1
34 1
35 1
36 1
37 1
38 1
39 1
40 1
41 1
42 1
43 1
44 1
45 1
46 1
47 1
48 1
49 1
50 1
51 1
52 1
53 1
54 1
55 1

@<TRIPOS>MOLECULE
dpp4_24
43  45  1  0  0
SMALL
FORMAL_CHARGES
@<TRIPOS>ATOM
    1 C1        -0.0409    -1.8732     0.4548 C.3        1 SUBUNIT  0
    2 C2         1.2833    -1.8044     1.2350 C.3        1 SUBUNIT  0
    3 C3         2.5400    -1.8298     0.3843 C.2        1 SUBUNIT  0
    4 N4         2.4937    -1.5954    -0.9830 N.am       1 SUBUNIT  0
    5 C5         1.2053    -1.3427    -1.6947 C.3        1 SUBUNIT  0
    6 C6         0.0389    -0.9417    -0.7673 C.3        1 SUBUNIT  0
    7 C7        -0.3813    -3.2750     0.0690 C.2        1 SUBUNIT  0
    8 C8        -1.9930    -5.0965    -0.1029 C.2        1 SUBUNIT  0
    9 C9        -1.6849    -3.7736     0.2672 C.2        1 SUBUNIT  0
   10 C10       -1.0039    -5.9189    -0.6669 C.2        1 SUBUNIT  0
   11 C11        0.6061    -4.1009    -0.4965 C.2        1 SUBUNIT  0
   12 C12        0.2959    -5.4231    -0.8626 C.2        1 SUBUNIT  0
   13 O13        3.5946    -2.0587     0.9388 O.2        1 SUBUNIT  0
   14 C14        0.1575     0.5277    -0.3384 C.3        1 SUBUNIT  0
   15 N15       -1.0185     0.9316     0.4144 N.3        1 SUBUNIT  0
   16 C16        3.6512    -1.6023    -1.7254 C.2        1 SUBUNIT  0
   17 F17       -2.6301    -3.0043     0.8037 F          1 SUBUNIT  0
   18 F18        1.2330    -6.2040    -1.3983 F          1 SUBUNIT  0
   19 N19        4.8047    -2.1924    -3.7689 N.2        1 SUBUNIT  0
   20 C20        3.6671    -2.1753    -3.0160 C.2        1 SUBUNIT  0
   21 C21        5.9557    -1.6495    -3.2764 C.2        1 SUBUNIT  0
   22 C22        4.8332    -1.0416    -1.2087 C.2        1 SUBUNIT  0
   23 C23        5.9976    -1.0654    -1.9951 C.2        1 SUBUNIT  0
   24 C24        7.1841    -1.6791    -4.1111 C.3        1 SUBUNIT  0
   25 F25        8.1650    -2.3762    -3.4561 F          1 SUBUNIT  0
   26 F26        7.6107    -0.3960    -4.3419 F          1 SUBUNIT  0
   27 F27        6.9081    -2.2888    -5.3079 F          1 SUBUNIT  0
   28 H28       -0.8461    -1.5373     1.1067 H          1 SUBUNIT  0
   29 H29        1.3337    -2.6000     1.9821 H          1 SUBUNIT  0
   30 H30        1.2992    -0.8767     1.8083 H          1 SUBUNIT  0
   31 H31        0.9387    -2.2510    -2.2363 H          1 SUBUNIT  0
   32 H32        1.3431    -0.5727    -2.4568 H          1 SUBUNIT  0
   33 H33       -0.8870    -1.0186    -1.3383 H          1 SUBUNIT  0
   34 H34       -2.9920    -5.4807     0.0471 H          1 SUBUNIT  0
   35 H35       -1.2484    -6.9335    -0.9473 H          1 SUBUNIT  0
   36 H36        1.6047    -3.7216    -0.6502 H          1 SUBUNIT  0
   37 H37        1.0482     0.6795     0.2710 H          1 SUBUNIT  0
   38 H38        0.2724     1.1753    -1.2065 H          1 SUBUNIT  0
   39 H39       -0.8979     1.9174     0.6944 H          1 SUBUNIT  0
   40 H40       -1.8373     0.8698    -0.2064 H          1 SUBUNIT  0
   41 H41        2.7702    -2.6114    -3.4321 H          1 SUBUNIT  0
   42 H42        4.8607    -0.5930    -0.2252 H          1 SUBUNIT  0
   43 H43        6.9140    -0.6386    -1.6156 H          1 SUBUNIT  0
@<TRIPOS>BOND
    1     1     2 1
    2     1     6 1
    3     1     7 1
    4     1    28 1
    5     2     3 1
    6     2    29 1
    7     2    30 1
    8     3     4 1
    9     3    13 2
   10     4     5 1
   11     4    16 1
   12     5     6 1
   13     5    31 1
   14     5    32 1
   15     6    14 1
   16     6    33 1
   17     7    11 2
   18     8     9 2
   19     8    34 1
   20     9     7 1
   21     9    17 1
   22    10     8 1
   23    10    35 1
   24    11    12 1
   25    11    36 1
   26    12    10 2
   27    12    18 1
   28    14    15 1
   29    14    37 1
   30    14    38 1
   31    15    39 1
   32    15    40 1
   33    16    22 2
   34    19    20 2
   35    20    16 1
   36    20    41 1
   37    21    19 1
   38    21    24 1
   39    22    23 1
   40    22    42 1
   41    23    21 2
   42    23    43 1
   43    24    25 1
   44    24    26 1
   45    24    27 1
@<TRIPOS>SUBSTRUCTURE
1   ****   1
@<SCITEGIC>MOL_PROPERTY
AbsoluteEnergy
SciTegic.value.StringValue
53.5247

@<SCITEGIC>MOL_PROPERTY
Activ
SciTegic.value.StringValue
443

@<SCITEGIC>MOL_PROPERTY
Angle Energy
SciTegic.value.StringValue
7.75171995162964

@<SCITEGIC>MOL_PROPERTY
Bond Energy
SciTegic.value.StringValue
1.19467997550964

@<SCITEGIC>MOL_PROPERTY
CHARMm Energy
SciTegic.value.StringValue
36.8053283691406

@<SCITEGIC>MOL_PROPERTY
Clean Energy
SciTegic.value.StringValue
25.9054279327393

@<SCITEGIC>MOL_PROPERTY
ConfNumber
SciTegic.value.StringValue
24

@<SCITEGIC>MOL_PROPERTY
Dihedral Energy
SciTegic.value.StringValue
9.68363952636719

@<SCITEGIC>MOL_PROPERTY
Electrostatic Energy
SciTegic.value.StringValue
19.2949104309082

@<SCITEGIC>MOL_PROPERTY
Estimate
SciTegic.value.StringValue
302.808

@<SCITEGIC>MOL_PROPERTY
FitValue
SciTegic.value.StringValue
3.66903

@<SCITEGIC>MOL_PROPERTY
Forcefield
SciTegic.value.StringValue
CHARMm

@<SCITEGIC>MOL_PROPERTY
ForcefieldBase
SciTegic.value.StringValue
CHARMm

@<SCITEGIC>MOL_PROPERTY
ForcefieldFFML
SciTegic.value.StringValue
<?xml version="1.0" encoding="UTF-8"?>
<!DOCTYPE ffml SYSTEM "Ffml.dtd">
<ffml version="1.0">
<forcefield name="CHARMm" derivedFrom="CHARMm" base="CHARMm">
<atomTypes>
</atomTypes>
<parameters>
<bond atom1="NX" atom2="C6R">
<quadratic
refValue="1.355"
forceConstant="390"/>
</bond>
<angle atom1="C6R" atom2="CF3" atom3="XF">
<quadratic
refValue="110.26"
forceConstant="53.5714"/>
</angle>
<angle atom1="N6R" atom2="C6R" atom3="CF3">
<quadratic
refValue="120.333"
forceConstant="63.5833"/>
</angle>
<angle atom1="NX" atom2="C6R" atom3="C6R">
<quadratic
refValue="120"
forceConstant="65"/>
</angle>
<torsion atom1="C6R" atom2="C6R" atom3="CF3" atom4="XF">
<multiplecos
v1="0"
v2="0"
v3="0"
v4="0"
v5="0"
v6="0.1"
gamma1="0"
gamma2="0"
gamma3="0"
gamma4="0"
gamma5="0"
gamma6="0"/>
</torsion>
<torsion atom1="N6R" atom2="C6R" atom3="CF3" atom4="XF">
<multiplecos
v1="0"
v2="0"
v3="0"
v4="0"
v5="0"
v6="0.1"
gamma1="0"
gamma2="0"
gamma3="0"
gamma4="0"
gamma5="0"
gamma6="0"/>
</torsion>
</parameters>
</forcefield>
</ffml>

@<SCITEGIC>MOL_PROPERTY
HBA_1
SciTegic.value.StringValue
0

@<SCITEGIC>MOL_PROPERTY
HBA_lipid_2
SciTegic.value.StringValue
1

@<SCITEGIC>MOL_PROPERTY
HBD_3
SciTegic.value.StringValue
0

@<SCITEGIC>MOL_PROPERTY
HYDROPHOBIC_4
SciTegic.value.StringValue
1

@<SCITEGIC>MOL_PROPERTY
Hydrogen Bond Energy
SciTegic.value.StringValue
0

@<SCITEGIC>MOL_PROPERTY
Improper Energy
SciTegic.value.StringValue
0.0633800029754639

@<SCITEGIC>MOL_PROPERTY
Initial Potential Energy
SciTegic.value.StringValue
57.2917213439941

@<SCITEGIC>MOL_PROPERTY
Initial RMS Gradient
SciTegic.value.StringValue
12.0040597915649

@<SCITEGIC>MOL_PROPERTY
MapNumber
SciTegic.value.StringValue
1

@<SCITEGIC>MOL_PROPERTY
MappedAtoms
SciTegic.value.StringValue
15,-0.971558,0.917006,0.398097,1.6,HBA_lipid_2.11
15,-0.781442,3.83299,1.2489,2.2,HBA_lipid_2.21
22,5.2,-1.2,-1.8,1.6,HYDROPHOBIC_4.11

@<SCITEGIC>MOL_PROPERTY
MappedFeatures
SciTegic.value.StringValue
HBA_lipid_2,HYDROPHOBIC_4

@<SCITEGIC>MOL_PROPERTY
MappedLocations
SciTegic.value.StringValue
HBA_lipid_2.11,HBA_lipid_2.21,HYDROPHOBIC_4.11

@<SCITEGIC>MOL_PROPERTY
MappingID
SciTegic.value.StringValue
1

@<SCITEGIC>MOL_PROPERTY
Minimization Criteria
SciTegic.value.StringValue
CONJUG> Minimization exiting with gradient tolerance ( 0.0100000) satisfied.

@<SCITEGIC>MOL_PROPERTY
PartialChargeMethod
SciTegic.value.StringValue
MomanyRone

@<SCITEGIC>MOL_PROPERTY
Pharmprint
SciTegic.value.StringValue
'0101'

@<SCITEGIC>MOL_PROPERTY
Pharmtype
SciTegic.value.StringValue
2

@<SCITEGIC>MOL_PROPERTY
Potential Energy
SciTegic.value.StringValue
36.8053283691406

@<SCITEGIC>MOL_PROPERTY
RMS Gradient
SciTegic.value.StringValue
0.00989999994635582

@<SCITEGIC>MOL_PROPERTY
RelativeEnergy
SciTegic.value.StringValue
7.40873

@<SCITEGIC>MOL_PROPERTY
Solvation Free Energy
SciTegic.value.StringValue
0

@<SCITEGIC>MOL_PROPERTY
Uncert
SciTegic.value.StringValue
1.5

@<SCITEGIC>MOL_PROPERTY
Urey-Bradley Energy
SciTegic.value.StringValue
0

@<SCITEGIC>MOL_PROPERTY
UseResidueTemplateCharge
SciTegic.value.StringValue
True

@<SCITEGIC>MOL_PROPERTY
Van der Waals Energy
SciTegic.value.StringValue
-1.18300998210907

@<SCITEGIC>MOL_PROPERTY
Error
SciTegic.value.StringValue
-1.46297323716679

@<SCITEGIC>MOL_PROPERTY
logActiv
SciTegic.value.StringValue
2.64640372622307

@<SCITEGIC>MOL_PROPERTY
logEstimate
SciTegic.value.StringValue
2.4811673447711

@<SCITEGIC>ATOM_PROPERTY
Formal Charge
SciTegic.value.StringValue
1 0
2 0
3 0
4 0
5 0
6 0
7 0
8 0
9 0
10 0
11 0
12 0
13 0
14 0
15 0
16 0
17 0
18 0
19 0
20 0
21 0
22 0
23 0
24 0
25 0
26 0
27 0
28 0
29 0
30 0
31 0
32 0
33 0
34 0
35 0
36 0
37 0
38 0
39 0
40 0
41 0
42 0
43 0

@<SCITEGIC>ATOM_PROPERTY
pdb_tempFactor
SciTegic.value.DoubleValue
1 0
2 0
3 0
4 0
5 0
6 0
7 0
8 0
9 0
10 0
11 0
12 0
13 0
14 0
15 0
16 0
17 0
18 0
19 0
20 0
21 0
22 0
23 0
24 0
25 0
26 0
27 0
28 0
29 0
30 0
31 0
32 0
33 0
34 0
35 0
36 0
37 0
38 0
39 0
40 0
41 0
42 0
43 0

@<SCITEGIC>ATOM_PROPERTY
pdb_occupancy
SciTegic.value.DoubleValue
1 1
2 1
3 1
4 1
5 1
6 1
7 1
8 1
9 1
10 1
11 1
12 1
13 1
14 1
15 1
16 1
17 1
18 1
19 1
20 1
21 1
22 1
23 1
24 1
25 1
26 1
27 1
28 1
29 1
30 1
31 1
32 1
33 1
34 1
35 1
36 1
37 1
38 1
39 1
40 1
41 1
42 1
43 1

@<TRIPOS>MOLECULE
dpp4_22
38  41  1  0  0
SMALL
FORMAL_CHARGES
@<TRIPOS>ATOM
    1 C1         5.9078    -1.5696    -2.1223 C.2        1 SUBUNIT  0
    2 C2         3.5342    -1.6038    -1.5806 C.2        1 SUBUNIT  0
    3 C3         4.6661    -2.2305    -2.1279 C.2        1 SUBUNIT  0
    4 C4         3.6380    -0.3175    -1.0260 C.2        1 SUBUNIT  0
    5 C5         6.0139    -0.2815    -1.5685 C.2        1 SUBUNIT  0
    6 C6         4.8804     0.3469    -1.0203 C.2        1 SUBUNIT  0
    7 C7         2.4297     0.3362    -0.4485 C.3        1 SUBUNIT  0
    8 O8         1.3698     0.2476    -1.4059 O.3        1 SUBUNIT  0
    9 C9         0.0893     0.5054    -1.0615 C.2        1 SUBUNIT  0
   10 C10       -0.3161     0.6202     0.3011 C.2        1 SUBUNIT  0
   11 C11        0.6925     0.4089     1.3785 C.3        1 SUBUNIT  0
   12 C12        1.9754    -0.2900     0.8836 C.3        1 SUBUNIT  0
   13 C13       -1.6777     0.9376     0.6019 C.2        1 SUBUNIT  0
   14 C14       -2.6226     1.0867    -0.4626 C.2        1 SUBUNIT  0
   15 C15       -0.8551     0.6545    -2.1020 C.2        1 SUBUNIT  0
   16 C16       -2.2066     0.9386    -1.8089 C.2        1 SUBUNIT  0
   17 C17       -2.1217     1.1094     1.9428 C.2        1 SUBUNIT  0
   18 C18       -3.4800     1.4067     2.2187 C.2        1 SUBUNIT  0
   19 C19       -3.9800     1.3820    -0.1823 C.2        1 SUBUNIT  0
   20 C20       -4.4044     1.5388     1.1550 C.2        1 SUBUNIT  0
   21 N21        3.0118    -0.1930     1.9094 N.3        1 SUBUNIT  0
   22 F22        4.9960     1.5660    -0.4960 F          1 SUBUNIT  0
   23 F23        6.9855    -2.1548    -2.6402 F          1 SUBUNIT  0
   24 F24        4.5577    -3.4524    -2.6510 F          1 SUBUNIT  0
   25 Br25      -4.0545     1.6232     4.0006 Br         1 SUBUNIT  0
   26 H26       -5.4426     1.7623     1.3522 H          1 SUBUNIT  0
   27 H27        2.5798    -2.1139    -1.5860 H          1 SUBUNIT  0
   28 H28        6.9650     0.2295    -1.5636 H          1 SUBUNIT  0
   29 H29        2.6529     1.3954    -0.2988 H          1 SUBUNIT  0
   30 H30        0.2707    -0.1959     2.1813 H          1 SUBUNIT  0
   31 H31        0.9343     1.3848     1.8044 H          1 SUBUNIT  0
   32 H32        1.7548    -1.3463     0.7228 H          1 SUBUNIT  0
   33 H33       -0.5431     0.5508    -3.1299 H          1 SUBUNIT  0
   34 H34       -2.9089     1.0439    -2.6245 H          1 SUBUNIT  0
   35 H35       -1.4334     1.0193     2.7707 H          1 SUBUNIT  0
   36 H36       -4.7020     1.4913    -0.9770 H          1 SUBUNIT  0
   37 H37        2.6560    -0.6333     2.7700 H          1 SUBUNIT  0
   38 H38        3.8331    -0.7251     1.5891 H          1 SUBUNIT  0
@<TRIPOS>BOND
    1     1     5 2
    2     1    23 1
    3     2     3 2
    4     2    27 1
    5     3     1 1
    6     3    24 1
    7     4     2 1
    8     4     7 1
    9     5     6 1
   10     5    28 1
   11     6     4 2
   12     6    22 1
   13     7     8 1
   14     7    29 1
   15     8     9 1
   16     9    10 2
   17     9    15 1
   18    10    11 1
   19    10    13 1
   20    11    12 1
   21    11    30 1
   22    11    31 1
   23    12     7 1
   24    12    21 1
   25    12    32 1
   26    13    17 2
   27    14    13 1
   28    14    19 2
   29    15    16 2
   30    15    33 1
   31    16    14 1
   32    16    34 1
   33    17    35 1
   34    18    17 1
   35    18    25 1
   36    19    20 1
   37    19    36 1
   38    20    18 2
   39    20    26 1
   40    21    37 1
   41    21    38 1
@<TRIPOS>SUBSTRUCTURE
1   ****   1
@<SCITEGIC>MOL_PROPERTY
AbsoluteEnergy
SciTegic.value.StringValue
39.624

@<SCITEGIC>MOL_PROPERTY
Activ
SciTegic.value.StringValue
216.199996948242

@<SCITEGIC>MOL_PROPERTY
Angle Energy
SciTegic.value.StringValue
10.9543695449829

@<SCITEGIC>MOL_PROPERTY
Bond Energy
SciTegic.value.StringValue
1.42671000957489

@<SCITEGIC>MOL_PROPERTY
CHARMm Energy
SciTegic.value.StringValue
8.59416961669922

@<SCITEGIC>MOL_PROPERTY
Clean Energy
SciTegic.value.StringValue
3.66418099403381

@<SCITEGIC>MOL_PROPERTY
ConfNumber
SciTegic.value.StringValue
2

@<SCITEGIC>MOL_PROPERTY
Dihedral Energy
SciTegic.value.StringValue
2.35347008705139

@<SCITEGIC>MOL_PROPERTY
Electrostatic Energy
SciTegic.value.StringValue
-12.4091901779175

@<SCITEGIC>MOL_PROPERTY
Estimate
SciTegic.value.StringValue
303.323

@<SCITEGIC>MOL_PROPERTY
FitValue
SciTegic.value.StringValue
3.66829

@<SCITEGIC>MOL_PROPERTY
Forcefield
SciTegic.value.StringValue
CHARMm

@<SCITEGIC>MOL_PROPERTY
ForcefieldBase
SciTegic.value.StringValue
CHARMm

@<SCITEGIC>MOL_PROPERTY
ForcefieldFFML
SciTegic.value.StringValue
<?xml version="1.0" encoding="UTF-8"?>
<!DOCTYPE ffml SYSTEM "Ffml.dtd">
<ffml version="1.0">
<forcefield name="CHARMm" derivedFrom="CHARMm" base="CHARMm">
<atomTypes>
</atomTypes>
<parameters>
</parameters>
</forcefield>
</ffml>

@<SCITEGIC>MOL_PROPERTY
HBA_1
SciTegic.value.StringValue
0

@<SCITEGIC>MOL_PROPERTY
HBA_lipid_2
SciTegic.value.StringValue
0

@<SCITEGIC>MOL_PROPERTY
HBD_3
SciTegic.value.StringValue
1

@<SCITEGIC>MOL_PROPERTY
HYDROPHOBIC_4
SciTegic.value.StringValue
1

@<SCITEGIC>MOL_PROPERTY
Hydrogen Bond Energy
SciTegic.value.StringValue
0

@<SCITEGIC>MOL_PROPERTY
Improper Energy
SciTegic.value.StringValue
0.00441000005230308

@<SCITEGIC>MOL_PROPERTY
Initial Potential Energy
SciTegic.value.StringValue
15.1564102172852

@<SCITEGIC>MOL_PROPERTY
Initial RMS Gradient
SciTegic.value.StringValue
11.1384696960449

@<SCITEGIC>MOL_PROPERTY
MapNumber
SciTegic.value.StringValue
1

@<SCITEGIC>MOL_PROPERTY
MappedAtoms
SciTegic.value.StringValue
21,3.01434,-0.191434,1.87658,1.6,HBD_3.11
21,5.52405,-1.67104,1.05373,2.2,HBD_3.21
1,5.2,-1.2,-1.8,1.6,HYDROPHOBIC_4.11

@<SCITEGIC>MOL_PROPERTY
MappedFeatures
SciTegic.value.StringValue
HBD_3,HYDROPHOBIC_4

@<SCITEGIC>MOL_PROPERTY
MappedLocations
SciTegic.value.StringValue
HBD_3.11,HBD_3.21,HYDROPHOBIC_4.11

@<SCITEGIC>MOL_PROPERTY
MappingID
SciTegic.value.StringValue
1

@<SCITEGIC>MOL_PROPERTY
Minimization Criteria
SciTegic.value.StringValue
CONJUG> Minimization exiting with gradient tolerance ( 0.0100000) satisfied.

@<SCITEGIC>MOL_PROPERTY
PartialChargeMethod
SciTegic.value.StringValue
MomanyRone

@<SCITEGIC>MOL_PROPERTY
Pharmprint
SciTegic.value.StringValue
'0011'

@<SCITEGIC>MOL_PROPERTY
Pharmtype
SciTegic.value.StringValue
2

@<SCITEGIC>MOL_PROPERTY
Potential Energy
SciTegic.value.StringValue
8.59416961669922

@<SCITEGIC>MOL_PROPERTY
RMS Gradient
SciTegic.value.StringValue
0.00989000033587217

@<SCITEGIC>MOL_PROPERTY
RelativeEnergy
SciTegic.value.StringValue
0.125395

@<SCITEGIC>MOL_PROPERTY
Solvation Free Energy
SciTegic.value.StringValue
0

@<SCITEGIC>MOL_PROPERTY
Uncert
SciTegic.value.StringValue
1.5

@<SCITEGIC>MOL_PROPERTY
Urey-Bradley Energy
SciTegic.value.StringValue
0

@<SCITEGIC>MOL_PROPERTY
UseResidueTemplateCharge
SciTegic.value.StringValue
True

@<SCITEGIC>MOL_PROPERTY
Van der Waals Energy
SciTegic.value.StringValue
6.26437997817993

@<SCITEGIC>MOL_PROPERTY
Error
SciTegic.value.StringValue
1.40297411786095

@<SCITEGIC>MOL_PROPERTY
logActiv
SciTegic.value.StringValue
2.33485568348703

@<SCITEGIC>MOL_PROPERTY
logEstimate
SciTegic.value.StringValue
2.48190534270224

@<SCITEGIC>ATOM_PROPERTY
Formal Charge
SciTegic.value.StringValue
1 0
2 0
3 0
4 0
5 0
6 0
7 0
8 0
9 0
10 0
11 0
12 0
13 0
14 0
15 0
16 0
17 0
18 0
19 0
20 0
21 0
22 0
23 0
24 0
25 0
26 0
27 0
28 0
29 0
30 0
31 0
32 0
33 0
34 0
35 0
36 0
37 0
38 0

@<SCITEGIC>ATOM_PROPERTY
pdb_tempFactor
SciTegic.value.DoubleValue
1 0
2 0
3 0
4 0
5 0
6 0
7 0
8 0
9 0
10 0
11 0
12 0
13 0
14 0
15 0
16 0
17 0
18 0
19 0
20 0
21 0
22 0
23 0
24 0
25 0
26 0
27 0
28 0
29 0
30 0
31 0
32 0
33 0
34 0
35 0
36 0
37 0
38 0

@<SCITEGIC>ATOM_PROPERTY
pdb_occupancy
SciTegic.value.DoubleValue
1 1
2 1
3 1
4 1
5 1
6 1
7 1
8 1
9 1
10 1
11 1
12 1
13 1
14 1
15 1
16 1
17 1
18 1
19 1
20 1
21 1
22 1
23 1
24 1
25 1
26 1
27 1
28 1
29 1
30 1
31 1
32 1
33 1
34 1
35 1
36 1
37 1
38 1

@<TRIPOS>MOLECULE
dpp4_26
82  86  1  0  0
SMALL
FORMAL_CHARGES
@<TRIPOS>ATOM
    1 N1        -2.2389    -0.8798    -0.0970 N.am       1 SUBUNIT  0
    2 C2         0.1896    -0.9868    -0.1711 C.2        1 SUBUNIT  0
    3 C3        -1.0407    -0.2094     0.0764 C.2        1 SUBUNIT  0
    4 C4         0.1637    -2.3021    -0.5550 C.2        1 SUBUNIT  0
    5 C5        -2.2848    -2.2247    -0.4881 C.2        1 SUBUNIT  0
    6 N6        -1.1410    -2.9987    -0.7343 N.am       1 SUBUNIT  0
    7 N7         1.4990    -0.6476    -0.0943 N.pl3      1 SUBUNIT  0
    8 N8         1.3807    -2.8275    -0.7315 N.2        1 SUBUNIT  0
    9 C9         2.2196    -1.7791    -0.4401 C.2        1 SUBUNIT  0
   10 N10        3.6877    -1.8630    -0.4932 N.pl3      1 SUBUNIT  0
   11 C11        4.4079    -3.0226     0.0925 C.3        1 SUBUNIT  0
   12 C12        5.4507    -3.5896    -0.8930 C.3        1 SUBUNIT  0
   13 C13        6.3698    -2.4871    -1.4466 C.3        1 SUBUNIT  0
   14 C14        5.5364    -1.3725    -2.0979 C.3        1 SUBUNIT  0
   15 C15        4.4898    -0.7909    -1.1317 C.3        1 SUBUNIT  0
   16 N16        6.2432    -4.6266    -0.2435 N.3        1 SUBUNIT  0
   17 C17        2.0432     0.6679     0.2837 C.3        1 SUBUNIT  0
   18 C18        2.8335     0.5751     1.5070 C.1        1 SUBUNIT  0
   19 C19        3.4779     0.4991     2.5049 C.1        1 SUBUNIT  0
   20 C20        4.2687     0.4068     3.7289 C.3        1 SUBUNIT  0
   21 O21       -0.9965     0.9512     0.4149 O.2        1 SUBUNIT  0
   22 O22       -3.3677    -2.7494    -0.6206 O.2        1 SUBUNIT  0
   23 C23       -3.5013    -0.1509     0.1382 C.3        1 SUBUNIT  0
   24 C24       -4.0249     0.4709    -1.1569 C.3        1 SUBUNIT  0
   25 C25       -5.3796     1.1565    -0.9776 C.3        1 SUBUNIT  0
   26 N26       -5.3009     2.1802     0.0608 N.3        1 SUBUNIT  0
   27 C27       -6.6209     2.5376     0.5958 C.3        1 SUBUNIT  0
   28 C28       -7.4500     3.3410    -0.4229 C.3        1 SUBUNIT  0
   29 C29       -6.6908     4.5840    -0.9159 C.3        1 SUBUNIT  0
   30 C30       -5.2939     4.1846    -1.4172 C.3        1 SUBUNIT  0
   31 C31       -4.5300     3.3551    -0.3684 C.3        1 SUBUNIT  0
   32 C32       -1.2246    -4.4134    -1.1456 C.3        1 SUBUNIT  0
   33 C33       -7.4696     5.3238    -1.9754 C.2        1 SUBUNIT  0
   34 N34       -7.0348     6.5575    -2.3665 N.am       1 SUBUNIT  0
   35 C35       -7.6693     7.2160    -3.3860 C.2        1 SUBUNIT  0
   36 O36       -8.4588     4.8390    -2.4726 O.2        1 SUBUNIT  0
   37 C37       -8.5110     9.2880    -4.3626 C.2        1 SUBUNIT  0
   38 C38       -7.8585     8.6105    -3.3170 C.2        1 SUBUNIT  0
   39 C39       -8.9719     8.5661    -5.4773 C.2        1 SUBUNIT  0
   40 C40       -8.1341     6.5000    -4.5069 C.2        1 SUBUNIT  0
   41 C41       -8.7870     7.1744    -5.5558 C.2        1 SUBUNIT  0
   42 C42       -9.6399     9.2575    -6.5478 C.1        1 SUBUNIT  0
   43 N43      -10.1783     9.8149    -7.4116 N.1        1 SUBUNIT  0
   44 H44        3.6995    -3.8011     0.3823 H          1 SUBUNIT  0
   45 H45        4.8959    -2.6857     1.0074 H          1 SUBUNIT  0
   46 H46        4.9240    -4.0475    -1.7309 H          1 SUBUNIT  0
   47 H47        7.0667    -2.9009    -2.1772 H          1 SUBUNIT  0
   48 H48        6.9719    -2.0631    -0.6418 H          1 SUBUNIT  0
   49 H49        5.0327    -1.7743    -2.9785 H          1 SUBUNIT  0
   50 H50        6.1919    -0.5790    -2.4557 H          1 SUBUNIT  0
   51 H51        3.8414    -0.0908    -1.6615 H          1 SUBUNIT  0
   52 H52        4.9888    -0.2245    -0.3452 H          1 SUBUNIT  0
   53 H53        6.9019    -5.0095    -0.9360 H          1 SUBUNIT  0
   54 H54        6.7873    -4.1893     0.5132 H          1 SUBUNIT  0
   55 H55        2.6664     1.0493    -0.5253 H          1 SUBUNIT  0
   56 H56        1.2240     1.3710     0.4327 H          1 SUBUNIT  0
   57 H57        3.6308     0.0768     4.5498 H          1 SUBUNIT  0
   58 H58        5.1189    -0.2555     3.5634 H          1 SUBUNIT  0
   59 H59        4.6591     1.3917     3.9850 H          1 SUBUNIT  0
   60 H60       -3.3369     0.6167     0.8947 H          1 SUBUNIT  0
   61 H61       -4.2377    -0.8351     0.5618 H          1 SUBUNIT  0
   62 H62       -4.0728    -0.2748    -1.9504 H          1 SUBUNIT  0
   63 H63       -3.2947     1.1640    -1.5741 H          1 SUBUNIT  0
   64 H64       -6.1479     0.4300    -0.7140 H          1 SUBUNIT  0
   65 H65       -5.7078     1.6113    -1.9116 H          1 SUBUNIT  0
   66 H66       -6.4852     3.1246     1.5050 H          1 SUBUNIT  0
   67 H67       -7.1550     1.6329     0.8915 H          1 SUBUNIT  0
   68 H68       -8.3990     3.6343     0.0295 H          1 SUBUNIT  0
   69 H69       -7.7016     2.6997    -1.2689 H          1 SUBUNIT  0
   70 H70       -6.5653     5.2598    -0.0691 H          1 SUBUNIT  0
   71 H71       -5.3819     3.6075    -2.3392 H          1 SUBUNIT  0
   72 H72       -4.7159     5.0753    -1.6689 H          1 SUBUNIT  0
   73 H73       -3.5657     3.0362    -0.7655 H          1 SUBUNIT  0
   74 H74       -4.3147     3.9727     0.5045 H          1 SUBUNIT  0
   75 H75       -0.2627    -4.9014    -1.3055 H          1 SUBUNIT  0
   76 H76       -1.7925    -4.4848    -2.0731 H          1 SUBUNIT  0
   77 H77       -1.7615    -4.9773    -0.3826 H          1 SUBUNIT  0
   78 H78       -6.2528     6.9809    -1.9084 H          1 SUBUNIT  0
   79 H79       -8.6483    10.3581    -4.2964 H          1 SUBUNIT  0
   80 H80       -7.5091     9.1782    -2.4658 H          1 SUBUNIT  0
   81 H81       -7.9992     5.4299    -4.5809 H          1 SUBUNIT  0
   82 H82       -9.1385     6.6124    -6.4090 H          1 SUBUNIT  0
@<TRIPOS>BOND
    1     1     5 1
    2     1    23 1
    3     2     3 1
    4     2     7 1
    5     3     1 1
    6     3    21 2
    7     4     2 2
    8     4     8 1
    9     5     6 1
   10     5    22 2
   11     6     4 1
   12     6    32 1
   13     7    17 1
   14     8     9 2
   15     9     7 1
   16     9    10 1
   17    10    11 1
   18    11    12 1
   19    11    44 1
   20    11    45 1
   21    12    13 1
   22    12    16 1
   23    12    46 1
   24    13    14 1
   25    13    47 1
   26    13    48 1
   27    14    15 1
   28    14    49 1
   29    14    50 1
   30    15    10 1
   31    15    51 1
   32    15    52 1
   33    16    53 1
   34    16    54 1
   35    17    18 1
   36    17    55 1
   37    17    56 1
   38    18    19 3
   39    19    20 1
   40    20    57 1
   41    20    58 1
   42    20    59 1
   43    23    24 1
   44    23    60 1
   45    23    61 1
   46    24    25 1
   47    24    62 1
   48    24    63 1
   49    25    26 1
   50    25    64 1
   51    25    65 1
   52    26    27 1
   53    27    28 1
   54    27    66 1
   55    27    67 1
   56    28    29 1
   57    28    68 1
   58    28    69 1
   59    29    30 1
   60    29    33 1
   61    29    70 1
   62    30    31 1
   63    30    71 1
   64    30    72 1
   65    31    26 1
   66    31    73 1
   67    31    74 1
   68    32    75 1
   69    32    76 1
   70    32    77 1
   71    33    34 1
   72    33    36 2
   73    34    35 1
   74    34    78 1
   75    35    40 2
   76    37    38 2
   77    37    79 1
   78    38    35 1
   79    38    80 1
   80    39    37 1
   81    39    42 1
   82    40    41 1
   83    40    81 1
   84    41    39 2
   85    41    82 1
   86    42    43 3
@<TRIPOS>SUBSTRUCTURE
1   ****   1
@<SCITEGIC>MOL_PROPERTY
AbsoluteEnergy
SciTegic.value.StringValue
64.3753

@<SCITEGIC>MOL_PROPERTY
Activ
SciTegic.value.StringValue
800

@<SCITEGIC>MOL_PROPERTY
Angle Energy
SciTegic.value.StringValue
10.2150497436523

@<SCITEGIC>MOL_PROPERTY
Bond Energy
SciTegic.value.StringValue
1.69120001792908

@<SCITEGIC>MOL_PROPERTY
CHARMm Energy
SciTegic.value.StringValue
-8.37168025970459

@<SCITEGIC>MOL_PROPERTY
Clean Energy
SciTegic.value.StringValue
95.1442108154297

@<SCITEGIC>MOL_PROPERTY
ConfNumber
SciTegic.value.StringValue
1

@<SCITEGIC>MOL_PROPERTY
Dihedral Energy
SciTegic.value.StringValue
22.031400680542

@<SCITEGIC>MOL_PROPERTY
Electrostatic Energy
SciTegic.value.StringValue
-36.408821105957

@<SCITEGIC>MOL_PROPERTY
Estimate
SciTegic.value.StringValue
303.799

@<SCITEGIC>MOL_PROPERTY
FitValue
SciTegic.value.StringValue
3.66761

@<SCITEGIC>MOL_PROPERTY
Forcefield
SciTegic.value.StringValue
CHARMm

@<SCITEGIC>MOL_PROPERTY
ForcefieldBase
SciTegic.value.StringValue
CHARMm

@<SCITEGIC>MOL_PROPERTY
ForcefieldFFML
SciTegic.value.StringValue
<?xml version="1.0" encoding="UTF-8"?>
<!DOCTYPE ffml SYSTEM "Ffml.dtd">
<ffml version="1.0">
<forcefield name="CHARMm" derivedFrom="CHARMm" base="CHARMm">
<atomTypes>
</atomTypes>
<parameters>
<bond atom1="C5R" atom2="NX">
<quadratic
refValue="1.47"
forceConstant="390"/>
</bond>
<bond atom1="NX" atom2="CR56">
<quadratic
refValue="1.47"
forceConstant="390"/>
</bond>
<angle atom1="C" atom2="NX" atom3="CR56">
<quadratic
refValue="120"
forceConstant="60"/>
</angle>
<angle atom1="C5R" atom2="NX" atom3="CT">
<quadratic
refValue="120"
forceConstant="80"/>
</angle>
<angle atom1="CR56" atom2="C" atom3="NX">
<quadratic
refValue="117.5"
forceConstant="70"/>
</angle>
<angle atom1="CR56" atom2="CR56" atom3="NX">
<quadratic
refValue="126"
forceConstant="65"/>
</angle>
<angle atom1="CR56" atom2="NX" atom3="CT">
<quadratic
refValue="120"
forceConstant="80"/>
</angle>
<angle atom1="N5R" atom2="C5R" atom3="NX">
<quadratic
refValue="127"
forceConstant="70"/>
</angle>
<angle atom1="N5R" atom2="CR56" atom3="NX">
<quadratic
refValue="127"
forceConstant="70"/>
</angle>
<angle atom1="N5R" atom2="CT" atom3="CUY1">
<quadratic
refValue="110.845"
forceConstant="51"/>
</angle>
<torsion atom1="C" atom2="NX" atom3="CR56" atom4="CR56">
<multiplecos
v1="0"
v2="2.05"
v3="0"
v4="0"
v5="0"
v6="0"
gamma1="0"
gamma2="180"
gamma3="0"
gamma4="0"
gamma5="0"
gamma6="0"/>
</torsion>
<torsion atom1="C" atom2="NX" atom3="CR56" atom4="N5R">
<multiplecos
v1="0"
v2="2.05"
v3="0"
v4="0"
v5="0"
v6="0"
gamma1="0"
gamma2="180"
gamma3="0"
gamma4="0"
gamma5="0"
gamma6="0"/>
</torsion>
<torsion atom1="CT" atom2="NX" atom3="CR56" atom4="CR56">
<multiplecos
v1="0"
v2="2.05"
v3="0"
v4="0"
v5="0"
v6="0"
gamma1="0"
gamma2="180"
gamma3="0"
gamma4="0"
gamma5="0"
gamma6="0"/>
</torsion>
<torsion atom1="CT" atom2="NX" atom3="CR56" atom4="N5R">
<multiplecos
v1="0"
v2="2.05"
v3="0"
v4="0"
v5="0"
v6="0"
gamma1="0"
gamma2="180"
gamma3="0"
gamma4="0"
gamma5="0"
gamma6="0"/>
</torsion>
<improper atom1="NX" atom2="CT" atom3="CT" atom4="C5R">
<cos1
refValue="0"
forceConstant="40"
periodicity="0"/>
</improper>
</parameters>
</forcefield>
</ffml>

@<SCITEGIC>MOL_PROPERTY
HBA_1
SciTegic.value.StringValue
0

@<SCITEGIC>MOL_PROPERTY
HBA_lipid_2
SciTegic.value.StringValue
1

@<SCITEGIC>MOL_PROPERTY
HBD_3
SciTegic.value.StringValue
0

@<SCITEGIC>MOL_PROPERTY
HYDROPHOBIC_4
SciTegic.value.StringValue
1

@<SCITEGIC>MOL_PROPERTY
Hydrogen Bond Energy
SciTegic.value.StringValue
0

@<SCITEGIC>MOL_PROPERTY
Improper Energy
SciTegic.value.StringValue
0.184469997882843

@<SCITEGIC>MOL_PROPERTY
Initial Potential Energy
SciTegic.value.StringValue
15.420129776001

@<SCITEGIC>MOL_PROPERTY
Initial RMS Gradient
SciTegic.value.StringValue
12.426420211792

@<SCITEGIC>MOL_PROPERTY
MapNumber
SciTegic.value.StringValue
1

@<SCITEGIC>MOL_PROPERTY
MappedAtoms
SciTegic.value.StringValue
21,-0.971558,0.917006,0.398097,1.6,HBA_lipid_2.11
21,-0.781442,3.83299,1.2489,2.2,HBA_lipid_2.21
14,5.2,-1.2,-1.8,1.6,HYDROPHOBIC_4.11

@<SCITEGIC>MOL_PROPERTY
MappedFeatures
SciTegic.value.StringValue
HBA_lipid_2,HYDROPHOBIC_4

@<SCITEGIC>MOL_PROPERTY
MappedLocations
SciTegic.value.StringValue
HBA_lipid_2.11,HBA_lipid_2.21,HYDROPHOBIC_4.11

@<SCITEGIC>MOL_PROPERTY
MappingID
SciTegic.value.StringValue
1

@<SCITEGIC>MOL_PROPERTY
Minimization Criteria
SciTegic.value.StringValue
CONJUG> Minimization exiting with gradient tolerance ( 0.0100000) satisfied.

@<SCITEGIC>MOL_PROPERTY
PartialChargeMethod
SciTegic.value.StringValue
MomanyRone

@<SCITEGIC>MOL_PROPERTY
Pharmprint
SciTegic.value.StringValue
'0101'

@<SCITEGIC>MOL_PROPERTY
Pharmtype
SciTegic.value.StringValue
2

@<SCITEGIC>MOL_PROPERTY
Potential Energy
SciTegic.value.StringValue
-8.37168025970459

@<SCITEGIC>MOL_PROPERTY
RMS Gradient
SciTegic.value.StringValue
0.00961000006645918

@<SCITEGIC>MOL_PROPERTY
RelativeEnergy
SciTegic.value.StringValue
0

@<SCITEGIC>MOL_PROPERTY
Solvation Free Energy
SciTegic.value.StringValue
0

@<SCITEGIC>MOL_PROPERTY
Uncert
SciTegic.value.StringValue
1.5

@<SCITEGIC>MOL_PROPERTY
Urey-Bradley Energy
SciTegic.value.StringValue
0

@<SCITEGIC>MOL_PROPERTY
UseResidueTemplateCharge
SciTegic.value.StringValue
True

@<SCITEGIC>MOL_PROPERTY
Van der Waals Energy
SciTegic.value.StringValue
-6.08499002456665

@<SCITEGIC>MOL_PROPERTY
Error
SciTegic.value.StringValue
-2.63332005701138

@<SCITEGIC>MOL_PROPERTY
logActiv
SciTegic.value.StringValue
2.90308998699194

@<SCITEGIC>MOL_PROPERTY
logEstimate
SciTegic.value.StringValue
2.48258633998366

@<SCITEGIC>ATOM_PROPERTY
Formal Charge
SciTegic.value.StringValue
1 0
2 0
3 0
4 0
5 0
6 0
7 0
8 0
9 0
10 0
11 0
12 0
13 0
14 0
15 0
16 0
17 0
18 0
19 0
20 0
21 0
22 0
23 0
24 0
25 0
26 0
27 0
28 0
29 0
30 0
31 0
32 0
33 0
34 0
35 0
36 0
37 0
38 0
39 0
40 0
41 0
42 0
43 0
44 0
45 0
46 0
47 0
48 0
49 0
50 0
51 0
52 0
53 0
54 0
55 0
56 0
57 0
58 0
59 0
60 0
61 0
62 0
63 0
64 0
65 0
66 0
67 0
68 0
69 0
70 0
71 0
72 0
73 0
74 0
75 0
76 0
77 0
78 0
79 0
80 0
81 0
82 0

@<SCITEGIC>ATOM_PROPERTY
pdb_tempFactor
SciTegic.value.DoubleValue
1 0
2 0
3 0
4 0
5 0
6 0
7 0
8 0
9 0
10 0
11 0
12 0
13 0
14 0
15 0
16 0
17 0
18 0
19 0
20 0
21 0
22 0
23 0
24 0
25 0
26 0
27 0
28 0
29 0
30 0
31 0
32 0
33 0
34 0
35 0
36 0
37 0
38 0
39 0
40 0
41 0
42 0
43 0
44 0
45 0
46 0
47 0
48 0
49 0
50 0
51 0
52 0
53 0
54 0
55 0
56 0
57 0
58 0
59 0
60 0
61 0
62 0
63 0
64 0
65 0
66 0
67 0
68 0
69 0
70 0
71 0
72 0
73 0
74 0
75 0
76 0
77 0
78 0
79 0
80 0
81 0
82 0

@<SCITEGIC>ATOM_PROPERTY
pdb_occupancy
SciTegic.value.DoubleValue
1 1
2 1
3 1
4 1
5 1
6 1
7 1
8 1
9 1
10 1
11 1
12 1
13 1
14 1
15 1
16 1
17 1
18 1
19 1
20 1
21 1
22 1
23 1
24 1
25 1
26 1
27 1
28 1
29 1
30 1
31 1
32 1
33 1
34 1
35 1
36 1
37 1
38 1
39 1
40 1
41 1
42 1
43 1
44 1
45 1
46 1
47 1
48 1
49 1
50 1
51 1
52 1
53 1
54 1
55 1
56 1
57 1
58 1
59 1
60 1
61 1
62 1
63 1
64 1
65 1
66 1
67 1
68 1
69 1
70 1
71 1
72 1
73 1
74 1
75 1
76 1
77 1
78 1
79 1
80 1
81 1
82 1

@<TRIPOS>MOLECULE
dpp4_28
42  45  1  0  0
SMALL
FORMAL_CHARGES
@<TRIPOS>ATOM
    1 C1        -0.1565    -2.2334     2.2342 C.3        1 SUBUNIT  0
    2 C2         1.2378    -1.9991     2.8440 C.3        1 SUBUNIT  0
    3 C3         2.3695    -1.8741     1.8415 C.2        1 SUBUNIT  0
    4 N4         2.1174    -1.6539     0.4984 N.am       1 SUBUNIT  0
    5 C5         0.7352    -1.5649    -0.0487 C.3        1 SUBUNIT  0
    6 C6        -0.3459    -1.3060     1.0213 C.3        1 SUBUNIT  0
    7 C7        -0.3719    -3.6678     1.8819 C.2        1 SUBUNIT  0
    8 C8        -1.8622    -5.5226     1.3575 C.2        1 SUBUNIT  0
    9 C9        -1.6734    -4.1712     1.6909 C.2        1 SUBUNIT  0
   10 C10       -0.7533    -6.3743     1.2140 C.2        1 SUBUNIT  0
   11 C11        0.7365    -4.5219     1.7377 C.2        1 SUBUNIT  0
   12 C12        0.5461    -5.8744     1.4051 C.2        1 SUBUNIT  0
   13 O13        3.5064    -1.9674     2.2444 O.2        1 SUBUNIT  0
   14 C14       -0.3581     0.1680     1.4466 C.3        1 SUBUNIT  0
   15 N15       -0.9789     0.9906     0.4226 N.3        1 SUBUNIT  0
   16 C16        3.1642    -1.5235    -0.3804 C.2        1 SUBUNIT  0
   17 F17       -2.7321    -3.3742     1.8250 F          1 SUBUNIT  0
   18 F18        1.5958    -6.6833     1.2720 F          1 SUBUNIT  0
   19 N19        4.0190    -1.4981    -2.7244 N.pl3      1 SUBUNIT  0
   20 C20        2.9845    -1.6289    -1.8579 C.2        1 SUBUNIT  0
   21 C21        5.3159    -1.2501    -2.1629 C.2        1 SUBUNIT  0
   22 N22        4.3617    -1.2970     0.0647 N.2        1 SUBUNIT  0
   23 C23        5.4466    -1.1593    -0.8065 C.2        1 SUBUNIT  0
   24 N24        1.9173    -1.8500    -2.6563 N.2        1 SUBUNIT  0
   25 C25        3.6537    -1.6264    -4.0296 C.2        1 SUBUNIT  0
   26 N26        2.3199    -1.8477    -3.9392 N.2        1 SUBUNIT  0
   27 H27       -0.9092    -1.9922     2.9876 H          1 SUBUNIT  0
   28 H28        1.4782    -2.7789     3.5708 H          1 SUBUNIT  0
   29 H29        1.2106    -1.0755     3.4229 H          1 SUBUNIT  0
   30 H30        0.5196    -2.5018    -0.5646 H          1 SUBUNIT  0
   31 H31        0.6913    -0.7866    -0.8123 H          1 SUBUNIT  0
   32 H32       -1.3214    -1.5005     0.5703 H          1 SUBUNIT  0
   33 H33       -2.8604    -5.9120     1.2087 H          1 SUBUNIT  0
   34 H34       -0.9044    -7.4145     0.9565 H          1 SUBUNIT  0
   35 H35        1.7363    -4.1390     1.8839 H          1 SUBUNIT  0
   36 H36       -0.8963     0.2937     2.3870 H          1 SUBUNIT  0
   37 H37        0.6554     0.5244     1.6326 H          1 SUBUNIT  0
   38 H38       -1.0946     1.9410     0.7975 H          1 SUBUNIT  0
   39 H39       -0.3385     1.0359    -0.3847 H          1 SUBUNIT  0
   40 H40        6.1939    -1.1330    -2.7800 H          1 SUBUNIT  0
   41 H41        6.4365    -0.9723    -0.4177 H          1 SUBUNIT  0
   42 H42        4.2679    -1.5695    -4.9189 H          1 SUBUNIT  0
@<TRIPOS>BOND
    1     1     2 1
    2     1     6 1
    3     1     7 1
    4     1    27 1
    5     2     3 1
    6     2    28 1
    7     2    29 1
    8     3     4 1
    9     3    13 2
   10     4     5 1
   11     4    16 1
   12     5     6 1
   13     5    30 1
   14     5    31 1
   15     6    14 1
   16     6    32 1
   17     7    11 2
   18     8     9 2
   19     8    33 1
   20     9     7 1
   21     9    17 1
   22    10     8 1
   23    10    34 1
   24    11    12 1
   25    11    35 1
   26    12    10 2
   27    12    18 1
   28    14    15 1
   29    14    36 1
   30    14    37 1
   31    15    38 1
   32    15    39 1
   33    16    22 2
   34    19    20 1
   35    19    25 1
   36    20    16 1
   37    20    24 2
   38    21    19 1
   39    21    40 1
   40    22    23 1
   41    23    21 2
   42    23    41 1
   43    25    26 2
   44    25    42 1
   45    26    24 1
@<TRIPOS>SUBSTRUCTURE
1   ****   1
@<SCITEGIC>MOL_PROPERTY
AbsoluteEnergy
SciTegic.value.StringValue
83.5261

@<SCITEGIC>MOL_PROPERTY
Activ
SciTegic.value.StringValue
1023

@<SCITEGIC>MOL_PROPERTY
Angle Energy
SciTegic.value.StringValue
19.369779586792

@<SCITEGIC>MOL_PROPERTY
Bond Energy
SciTegic.value.StringValue
2.84447002410889

@<SCITEGIC>MOL_PROPERTY
CHARMm Energy
SciTegic.value.StringValue
36.8474617004395

@<SCITEGIC>MOL_PROPERTY
Clean Energy
SciTegic.value.StringValue
34.7211418151855

@<SCITEGIC>MOL_PROPERTY
ConfNumber
SciTegic.value.StringValue
8

@<SCITEGIC>MOL_PROPERTY
Dihedral Energy
SciTegic.value.StringValue
6.2818398475647

@<SCITEGIC>MOL_PROPERTY
Electrostatic Energy
SciTegic.value.StringValue
7.60615015029907

@<SCITEGIC>MOL_PROPERTY
Estimate
SciTegic.value.StringValue
311.672

@<SCITEGIC>MOL_PROPERTY
FitValue
SciTegic.value.StringValue
3.6565

@<SCITEGIC>MOL_PROPERTY
Forcefield
SciTegic.value.StringValue
CHARMm

@<SCITEGIC>MOL_PROPERTY
ForcefieldBase
SciTegic.value.StringValue
CHARMm

@<SCITEGIC>MOL_PROPERTY
ForcefieldFFML
SciTegic.value.StringValue
<?xml version="1.0" encoding="UTF-8"?>
<!DOCTYPE ffml SYSTEM "Ffml.dtd">
<ffml version="1.0">
<forcefield name="CHARMm" derivedFrom="CHARMm" base="CHARMm">
<atomTypes>
</atomTypes>
<parameters>
<bond atom1="NX" atom2="C6R">
<quadratic
refValue="1.355"
forceConstant="390"/>
</bond>
<angle atom1="NX" atom2="C6R" atom3="CR56">
<quadratic
refValue="120.583"
forceConstant="67.5"/>
</angle>
<angle atom1="NX" atom2="C6R" atom3="N6R">
<quadratic
refValue="119.8"
forceConstant="70"/>
</angle>
</parameters>
</forcefield>
</ffml>

@<SCITEGIC>MOL_PROPERTY
HBA_1
SciTegic.value.StringValue
0

@<SCITEGIC>MOL_PROPERTY
HBA_lipid_2
SciTegic.value.StringValue
1

@<SCITEGIC>MOL_PROPERTY
HBD_3
SciTegic.value.StringValue
0

@<SCITEGIC>MOL_PROPERTY
HYDROPHOBIC_4
SciTegic.value.StringValue
1

@<SCITEGIC>MOL_PROPERTY
Hydrogen Bond Energy
SciTegic.value.StringValue
0

@<SCITEGIC>MOL_PROPERTY
Improper Energy
SciTegic.value.StringValue
0.0537599995732307

@<SCITEGIC>MOL_PROPERTY
Initial Potential Energy
SciTegic.value.StringValue
75.5047225952148

@<SCITEGIC>MOL_PROPERTY
Initial RMS Gradient
SciTegic.value.StringValue
25.402530670166

@<SCITEGIC>MOL_PROPERTY
MapNumber
SciTegic.value.StringValue
1

@<SCITEGIC>MOL_PROPERTY
MappedAtoms
SciTegic.value.StringValue
15,-0.971558,0.917006,0.398097,1.6,HBA_lipid_2.11
15,-0.781442,3.83299,1.2489,2.2,HBA_lipid_2.21
21,5.2,-1.2,-1.8,1.6,HYDROPHOBIC_4.11

@<SCITEGIC>MOL_PROPERTY
MappedFeatures
SciTegic.value.StringValue
HBA_lipid_2,HYDROPHOBIC_4

@<SCITEGIC>MOL_PROPERTY
MappedLocations
SciTegic.value.StringValue
HBA_lipid_2.11,HBA_lipid_2.21,HYDROPHOBIC_4.11

@<SCITEGIC>MOL_PROPERTY
MappingID
SciTegic.value.StringValue
1

@<SCITEGIC>MOL_PROPERTY
Minimization Criteria
SciTegic.value.StringValue
CONJUG> Minimization exiting with gradient tolerance ( 0.0100000) satisfied.

@<SCITEGIC>MOL_PROPERTY
PartialChargeMethod
SciTegic.value.StringValue
MomanyRone

@<SCITEGIC>MOL_PROPERTY
Pharmprint
SciTegic.value.StringValue
'0101'

@<SCITEGIC>MOL_PROPERTY
Pharmtype
SciTegic.value.StringValue
2

@<SCITEGIC>MOL_PROPERTY
Potential Energy
SciTegic.value.StringValue
36.8474617004395

@<SCITEGIC>MOL_PROPERTY
RMS Gradient
SciTegic.value.StringValue
0.00999999977648258

@<SCITEGIC>MOL_PROPERTY
RelativeEnergy
SciTegic.value.StringValue
5.23291

@<SCITEGIC>MOL_PROPERTY
Solvation Free Energy
SciTegic.value.StringValue
0

@<SCITEGIC>MOL_PROPERTY
Uncert
SciTegic.value.StringValue
1.5

@<SCITEGIC>MOL_PROPERTY
Urey-Bradley Energy
SciTegic.value.StringValue
0

@<SCITEGIC>MOL_PROPERTY
UseResidueTemplateCharge
SciTegic.value.StringValue
True

@<SCITEGIC>MOL_PROPERTY
Van der Waals Energy
SciTegic.value.StringValue
0.691460013389587

@<SCITEGIC>MOL_PROPERTY
Error
SciTegic.value.StringValue
-3.28229677353115

@<SCITEGIC>MOL_PROPERTY
logActiv
SciTegic.value.StringValue
3.00987563371216

@<SCITEGIC>MOL_PROPERTY
logEstimate
SciTegic.value.StringValue
2.4936977878665

@<SCITEGIC>ATOM_PROPERTY
Formal Charge
SciTegic.value.StringValue
1 0
2 0
3 0
4 0
5 0
6 0
7 0
8 0
9 0
10 0
11 0
12 0
13 0
14 0
15 0
16 0
17 0
18 0
19 0
20 0
21 0
22 0
23 0
24 0
25 0
26 0
27 0
28 0
29 0
30 0
31 0
32 0
33 0
34 0
35 0
36 0
37 0
38 0
39 0
40 0
41 0
42 0

@<SCITEGIC>ATOM_PROPERTY
pdb_tempFactor
SciTegic.value.DoubleValue
1 0
2 0
3 0
4 0
5 0
6 0
7 0
8 0
9 0
10 0
11 0
12 0
13 0
14 0
15 0
16 0
17 0
18 0
19 0
20 0
21 0
22 0
23 0
24 0
25 0
26 0
27 0
28 0
29 0
30 0
31 0
32 0
33 0
34 0
35 0
36 0
37 0
38 0
39 0
40 0
41 0
42 0

@<SCITEGIC>ATOM_PROPERTY
pdb_occupancy
SciTegic.value.DoubleValue
1 1
2 1
3 1
4 1
5 1
6 1
7 1
8 1
9 1
10 1
11 1
12 1
13 1
14 1
15 1
16 1
17 1
18 1
19 1
20 1
21 1
22 1
23 1
24 1
25 1
26 1
27 1
28 1
29 1
30 1
31 1
32 1
33 1
34 1
35 1
36 1
37 1
38 1
39 1
40 1
41 1
42 1

@<TRIPOS>MOLECULE
dpp4_17
58  60  1  0  0
SMALL
FORMAL_CHARGES
@<TRIPOS>ATOM
    1 N1        -1.7501    -0.9778    -0.0589 N.am       1 SUBUNIT  0
    2 N2         0.6072    -0.5661    -0.3904 N.am       1 SUBUNIT  0
    3 C3        -0.6554    -0.1244    -0.0040 C.2        1 SUBUNIT  0
    4 C4         0.8041    -1.8680    -0.8396 C.2        1 SUBUNIT  0
    5 C5        -1.5984    -2.2756    -0.4981 C.2        1 SUBUNIT  0
    6 C6        -0.2486    -2.7178    -0.9008 C.2        1 SUBUNIT  0
    7 C7        -3.0823    -0.4923     0.3551 C.3        1 SUBUNIT  0
    8 C8        -4.1341    -1.5734     0.2195 C.2        1 SUBUNIT  0
    9 C9        -5.5000    -1.5441     0.4945 C.2        1 SUBUNIT  0
   10 N10       -5.9371    -2.7922     0.1886 N.pl3      1 SUBUNIT  0
   11 N11       -4.9838    -3.6457    -0.2685 N.2        1 SUBUNIT  0
   12 N12       -3.9119    -2.8263    -0.2193 N.2        1 SUBUNIT  0
   13 O13       -2.5385    -3.0376    -0.5550 O.2        1 SUBUNIT  0
   14 O14       -0.8015     1.0123     0.3849 O.2        1 SUBUNIT  0
   15 N15        2.0492    -2.3005    -1.2202 N.pl3      1 SUBUNIT  0
   16 C16        3.1123    -1.3346    -1.5841 C.3        1 SUBUNIT  0
   17 C17        3.7947    -1.7226    -2.9076 C.3        1 SUBUNIT  0
   18 C18        4.2432    -3.1921    -2.9198 C.3        1 SUBUNIT  0
   19 C19        3.0509    -4.1176    -2.6124 C.3        1 SUBUNIT  0
   20 C20        2.3704    -3.7494    -1.2790 C.3        1 SUBUNIT  0
   21 N21        3.4911    -5.5076    -2.5865 N.3        1 SUBUNIT  0
   22 C22        1.7421     0.3840    -0.3125 C.3        1 SUBUNIT  0
   23 C23        2.9679    -0.1997    -0.8506 C.1        1 SUBUNIT  0
   24 C24        3.9677    -0.6759    -1.2887 C.1        1 SUBUNIT  0
   25 C25        5.1932    -1.2604    -1.8240 C.3        1 SUBUNIT  0
   26 C26       -7.3440    -3.1929     0.3364 C.3        1 SUBUNIT  0
   27 C27       -7.5456    -4.6482    -0.0838 C.3        1 SUBUNIT  0
   28 C28       -8.9767    -5.0932     0.0557 C.2        1 SUBUNIT  0
   29 O29       -9.2156    -6.3546    -0.2960 O.3        1 SUBUNIT  0
   30 O30       -9.8276    -4.3359     0.4601 O.2        1 SUBUNIT  0
   31 C31      -10.5810    -6.7104    -0.1421 C.3        1 SUBUNIT  0
   32 H32       -0.1233    -3.7363    -1.2449 H          1 SUBUNIT  0
   33 H33       -3.0365    -0.1576     1.3917 H          1 SUBUNIT  0
   34 H34       -3.3597     0.3633    -0.2605 H          1 SUBUNIT  0
   35 H35       -6.1094    -0.7324     0.8706 H          1 SUBUNIT  0
   36 H36        2.7028    -0.3250    -1.6554 H          1 SUBUNIT  0
   37 H37        3.8499    -1.3167    -0.7787 H          1 SUBUNIT  0
   38 H38        3.1037    -1.5535    -3.7341 H          1 SUBUNIT  0
   39 H39        4.6512    -1.0719    -3.0869 H          1 SUBUNIT  0
   40 H40        4.6767    -3.4362    -3.8901 H          1 SUBUNIT  0
   41 H41        5.0286    -3.3348    -2.1781 H          1 SUBUNIT  0
   42 H42        2.3236    -4.0134    -3.4180 H          1 SUBUNIT  0
   43 H43        1.4643    -4.3415    -1.1412 H          1 SUBUNIT  0
   44 H44        3.0285    -3.9795    -0.4396 H          1 SUBUNIT  0
   45 H45        3.9388    -5.7216    -3.4886 H          1 SUBUNIT  0
   46 H46        4.1956    -5.6090    -1.8424 H          1 SUBUNIT  0
   47 H47        1.9016     0.6675     0.7276 H          1 SUBUNIT  0
   48 H48        1.4947     1.2843    -0.8712 H          1 SUBUNIT  0
   49 H49        5.1223    -1.5736    -2.8656 H          1 SUBUNIT  0
   50 H50        5.4717    -2.1314    -1.2312 H          1 SUBUNIT  0
   51 H51        6.0032    -0.5337    -1.7495 H          1 SUBUNIT  0
   52 H52       -7.6423    -3.0915     1.3790 H          1 SUBUNIT  0
   53 H53       -7.9749    -2.5296    -0.2567 H          1 SUBUNIT  0
   54 H54       -6.9081    -5.2423     0.5706 H          1 SUBUNIT  0
   55 H55       -7.2084    -4.8043    -1.1088 H          1 SUBUNIT  0
   56 H56      -10.6989    -7.7504    -0.4464 H          1 SUBUNIT  0
   57 H57      -10.8828    -6.4701     0.8754 H          1 SUBUNIT  0
   58 H58      -11.1720    -6.0958    -0.8201 H          1 SUBUNIT  0
@<TRIPOS>BOND
    1     1     5 1
    2     1     7 1
    3     2     3 1
    4     2    22 1
    5     3     1 1
    6     3    14 2
    7     4     2 1
    8     4    15 1
    9     5     6 1
   10     5    13 2
   11     6     4 2
   12     6    32 1
   13     7     8 1
   14     7    33 1
   15     7    34 1
   16     9     8 2
   17     9    10 1
   18     9    35 1
   19    10    11 1
   20    10    26 1
   21    11    12 2
   22    12     8 1
   23    15    16 1
   24    16    17 1
   25    16    36 1
   26    16    37 1
   27    17    18 1
   28    17    38 1
   29    17    39 1
   30    18    19 1
   31    18    40 1
   32    18    41 1
   33    19    20 1
   34    19    21 1
   35    19    42 1
   36    20    15 1
   37    20    43 1
   38    20    44 1
   39    21    45 1
   40    21    46 1
   41    22    23 1
   42    22    47 1
   43    22    48 1
   44    23    24 3
   45    24    25 1
   46    25    49 1
   47    25    50 1
   48    25    51 1
   49    26    27 1
   50    26    52 1
   51    26    53 1
   52    27    28 1
   53    27    54 1
   54    27    55 1
   55    28    29 1
   56    28    30 2
   57    29    31 1
   58    31    56 1
   59    31    57 1
   60    31    58 1
@<TRIPOS>SUBSTRUCTURE
1   ****   1
@<SCITEGIC>MOL_PROPERTY
AbsoluteEnergy
SciTegic.value.StringValue
1972070

@<SCITEGIC>MOL_PROPERTY
Activ
SciTegic.value.StringValue
64.3099975585938

@<SCITEGIC>MOL_PROPERTY
Angle Energy
SciTegic.value.StringValue
12.8310499191284

@<SCITEGIC>MOL_PROPERTY
Bond Energy
SciTegic.value.StringValue
1.81760001182556

@<SCITEGIC>MOL_PROPERTY
CHARMm Energy
SciTegic.value.StringValue
-44.101390838623

@<SCITEGIC>MOL_PROPERTY
Clean Energy
SciTegic.value.StringValue
63.7106513977051

@<SCITEGIC>MOL_PROPERTY
ConfNumber
SciTegic.value.StringValue
1

@<SCITEGIC>MOL_PROPERTY
Dihedral Energy
SciTegic.value.StringValue
6.32252979278564

@<SCITEGIC>MOL_PROPERTY
Electrostatic Energy
SciTegic.value.StringValue
-59.2437210083008

@<SCITEGIC>MOL_PROPERTY
Estimate
SciTegic.value.StringValue
334.847

@<SCITEGIC>MOL_PROPERTY
FitValue
SciTegic.value.StringValue
3.62535

@<SCITEGIC>MOL_PROPERTY
Forcefield
SciTegic.value.StringValue
CHARMm

@<SCITEGIC>MOL_PROPERTY
ForcefieldBase
SciTegic.value.StringValue
CHARMm

@<SCITEGIC>MOL_PROPERTY
ForcefieldFFML
SciTegic.value.StringValue
<?xml version="1.0" encoding="UTF-8"?>
<!DOCTYPE ffml SYSTEM "Ffml.dtd">
<ffml version="1.0">
<forcefield name="CHARMm" derivedFrom="CHARMm" base="CHARMm">
<atomTypes>
</atomTypes>
<parameters>
<angle atom1="NX" atom2="CT" atom3="CUY1">
<quadratic
refValue="110.334"
forceConstant="64.0769"/>
</angle>
<angle atom1="NX" atom2="CUA1" atom3="NX">
<quadratic
refValue="120"
forceConstant="60"/>
</angle>
</parameters>
</forcefield>
</ffml>

@<SCITEGIC>MOL_PROPERTY
HBA_1
SciTegic.value.StringValue
0

@<SCITEGIC>MOL_PROPERTY
HBA_lipid_2
SciTegic.value.StringValue
1

@<SCITEGIC>MOL_PROPERTY
HBD_3
SciTegic.value.StringValue
0

@<SCITEGIC>MOL_PROPERTY
HYDROPHOBIC_4
SciTegic.value.StringValue
1

@<SCITEGIC>MOL_PROPERTY
Hydrogen Bond Energy
SciTegic.value.StringValue
0

@<SCITEGIC>MOL_PROPERTY
Improper Energy
SciTegic.value.StringValue
0.0945200026035309

@<SCITEGIC>MOL_PROPERTY
Initial Potential Energy
SciTegic.value.StringValue
1969020.375

@<SCITEGIC>MOL_PROPERTY
Initial RMS Gradient
SciTegic.value.StringValue
1793316.25

@<SCITEGIC>MOL_PROPERTY
MapNumber
SciTegic.value.StringValue
1

@<SCITEGIC>MOL_PROPERTY
MappedAtoms
SciTegic.value.StringValue
14,-0.971558,0.917006,0.398097,1.6,HBA_lipid_2.11
14,-0.781442,3.83299,1.2489,2.2,HBA_lipid_2.21
25,5.2,-1.2,-1.8,1.6,HYDROPHOBIC_4.11

@<SCITEGIC>MOL_PROPERTY
MappedFeatures
SciTegic.value.StringValue
HBA_lipid_2,HYDROPHOBIC_4

@<SCITEGIC>MOL_PROPERTY
MappedLocations
SciTegic.value.StringValue
HBA_lipid_2.11,HBA_lipid_2.21,HYDROPHOBIC_4.11

@<SCITEGIC>MOL_PROPERTY
MappingID
SciTegic.value.StringValue
1

@<SCITEGIC>MOL_PROPERTY
Minimization Criteria
SciTegic.value.StringValue
CONJUG> Minimization exiting with gradient tolerance ( 0.0100000) satisfied.

@<SCITEGIC>MOL_PROPERTY
PartialChargeMethod
SciTegic.value.StringValue
MomanyRone

@<SCITEGIC>MOL_PROPERTY
Pharmprint
SciTegic.value.StringValue
'0101'

@<SCITEGIC>MOL_PROPERTY
Pharmtype
SciTegic.value.StringValue
2

@<SCITEGIC>MOL_PROPERTY
Potential Energy
SciTegic.value.StringValue
-44.101390838623

@<SCITEGIC>MOL_PROPERTY
RMS Gradient
SciTegic.value.StringValue
0.00956999976187944

@<SCITEGIC>MOL_PROPERTY
RelativeEnergy
SciTegic.value.StringValue
0

@<SCITEGIC>MOL_PROPERTY
Solvation Free Energy
SciTegic.value.StringValue
0

@<SCITEGIC>MOL_PROPERTY
Uncert
SciTegic.value.StringValue
1.5

@<SCITEGIC>MOL_PROPERTY
Urey-Bradley Energy
SciTegic.value.StringValue
0

@<SCITEGIC>MOL_PROPERTY
UseResidueTemplateCharge
SciTegic.value.StringValue
True

@<SCITEGIC>MOL_PROPERTY
Van der Waals Energy
SciTegic.value.StringValue
-5.92336988449097

@<SCITEGIC>MOL_PROPERTY
Error
SciTegic.value.StringValue
5.20676430900057

@<SCITEGIC>MOL_PROPERTY
logActiv
SciTegic.value.StringValue
1.80827849309561

@<SCITEGIC>MOL_PROPERTY
logEstimate
SciTegic.value.StringValue
2.52484641230824

@<SCITEGIC>ATOM_PROPERTY
Formal Charge
SciTegic.value.StringValue
1 0
2 0
3 0
4 0
5 0
6 0
7 0
8 0
9 0
10 0
11 0
12 0
13 0
14 0
15 0
16 0
17 0
18 0
19 0
20 0
21 0
22 0
23 0
24 0
25 0
26 0
27 0
28 0
29 0
30 0
31 0
32 0
33 0
34 0
35 0
36 0
37 0
38 0
39 0
40 0
41 0
42 0
43 0
44 0
45 0
46 0
47 0
48 0
49 0
50 0
51 0
52 0
53 0
54 0
55 0
56 0
57 0
58 0

@<SCITEGIC>ATOM_PROPERTY
pdb_tempFactor
SciTegic.value.DoubleValue
1 0
2 0
3 0
4 0
5 0
6 0
7 0
8 0
9 0
10 0
11 0
12 0
13 0
14 0
15 0
16 0
17 0
18 0
19 0
20 0
21 0
22 0
23 0
24 0
25 0
26 0
27 0
28 0
29 0
30 0
31 0
32 0
33 0
34 0
35 0
36 0
37 0
38 0
39 0
40 0
41 0
42 0
43 0
44 0
45 0
46 0
47 0
48 0
49 0
50 0
51 0
52 0
53 0
54 0
55 0
56 0
57 0
58 0

@<SCITEGIC>ATOM_PROPERTY
pdb_occupancy
SciTegic.value.DoubleValue
1 1
2 1
3 1
4 1
5 1
6 1
7 1
8 1
9 1
10 1
11 1
12 1
13 1
14 1
15 1
16 1
17 1
18 1
19 1
20 1
21 1
22 1
23 1
24 1
25 1
26 1
27 1
28 1
29 1
30 1
31 1
32 1
33 1
34 1
35 1
36 1
37 1
38 1
39 1
40 1
41 1
42 1
43 1
44 1
45 1
46 1
47 1
48 1
49 1
50 1
51 1
52 1
53 1
54 1
55 1
56 1
57 1
58 1

@<TRIPOS>MOLECULE
dpp4_21
41  43  1  0  0
SMALL
FORMAL_CHARGES
@<TRIPOS>ATOM
    1 C1         2.9312     2.2624    -0.1789 C.2        1 SUBUNIT  0
    2 C2         3.9359     1.4233    -0.6868 C.2        1 SUBUNIT  0
    3 C3         3.6367     0.0885    -1.0174 C.2        1 SUBUNIT  0
    4 C4         2.3325    -0.4045    -0.8358 C.2        1 SUBUNIT  0
    5 C5         1.3240     0.4382    -0.3289 C.2        1 SUBUNIT  0
    6 C6         1.6276     1.7721     0.0017 C.2        1 SUBUNIT  0
    7 C7        -0.0245    -0.0702    -0.1405 C.2        1 SUBUNIT  0
    8 N8        -0.9704     0.7793     0.3554 N.2        1 SUBUNIT  0
    9 C9        -2.2393     0.3151     0.5350 C.2        1 SUBUNIT  0
   10 C10       -2.5611    -1.0277     0.2082 C.2        1 SUBUNIT  0
   11 C11       -1.5353    -1.8619    -0.3041 C.2        1 SUBUNIT  0
   12 N12       -0.2726    -1.3713    -0.4743 N.2        1 SUBUNIT  0
   13 C13       -1.8028    -3.2526    -0.6600 C.2        1 SUBUNIT  0
   14 C14       -1.6357    -4.2431     0.3284 C.2        1 SUBUNIT  0
   15 C15       -1.8829    -5.5913     0.0326 C.2        1 SUBUNIT  0
   16 C16       -2.3020    -5.9630    -1.2573 C.2        1 SUBUNIT  0
   17 C17       -2.4704    -4.9809    -2.2489 C.2        1 SUBUNIT  0
   18 C18       -2.2230    -3.6248    -1.9610 C.2        1 SUBUNIT  0
   19 Cl19      -2.4437    -2.4699    -3.2181 Cl         1 SUBUNIT  0
   20 Cl20      -2.6070    -7.6136    -1.6165 Cl         1 SUBUNIT  0
   21 C21       -3.9480    -1.5552     0.3969 C.3        1 SUBUNIT  0
   22 N22       -4.2104    -1.9366     1.8549 N.4        1 SUBUNIT  1
   23 N23       -3.1826     1.1746     1.0329 N.pl3      1 SUBUNIT  0
   24 C24        4.6999    -0.7986    -1.5556 C.3        1 SUBUNIT  0
   25 F25        4.3395    -1.2407    -2.8026 F          1 SUBUNIT  0
   26 F26        5.8788    -0.1026    -1.6406 F          1 SUBUNIT  0
   27 F27        4.8652    -1.8735    -0.7207 F          1 SUBUNIT  0
   28 H28        3.1634     3.2872     0.0741 H          1 SUBUNIT  0
   29 H29        4.9367     1.8050    -0.8235 H          1 SUBUNIT  0
   30 H30        2.1119    -1.4302    -1.0934 H          1 SUBUNIT  0
   31 H31        0.8648     2.4316     0.3948 H          1 SUBUNIT  0
   32 H32       -1.3149    -3.9780     1.3270 H          1 SUBUNIT  0
   33 H33       -1.7479    -6.3363     0.8037 H          1 SUBUNIT  0
   34 H34       -2.7922    -5.2726    -3.2406 H          1 SUBUNIT  0
   35 H35       -4.6684    -0.8111     0.0566 H          1 SUBUNIT  0
   36 H36       -4.1042    -2.4109    -0.2587 H          1 SUBUNIT  0
   37 H37       -5.2207    -2.3182     1.9985 H          1 SUBUNIT  0
   38 H38       -3.5123    -2.7070     2.1815 H          1 SUBUNIT  0
   39 H39       -4.0823    -1.0728     2.5077 H          1 SUBUNIT  0
   40 H40       -2.9316     2.1174     1.2557 H          1 SUBUNIT  0
   41 H41       -4.1216     0.8617     1.1767 H          1 SUBUNIT  0
@<TRIPOS>BOND
    1     1     2 2
    2     1    28 1
    3     2     3 1
    4     2    29 1
    5     3     4 2
    6     3    24 1
    7     4     5 1
    8     4    30 1
    9     5     6 2
   10     5     7 1
   11     6     1 1
   12     6    31 1
   13     7    12 2
   14     8     7 1
   15     9     8 2
   16     9    23 1
   17    10     9 1
   18    10    21 1
   19    11    10 2
   20    11    13 1
   21    12    11 1
   22    13    18 2
   23    14    13 1
   24    14    32 1
   25    15    14 2
   26    15    33 1
   27    16    15 1
   28    16    20 1
   29    17    16 2
   30    17    34 1
   31    18    17 1
   32    18    19 1
   33    21    22 1
   34    21    35 1
   35    21    36 1
   36    22    37 1
   37    22    38 1
   38    22    39 1
   39    23    40 1
   40    23    41 1
   41    24    25 1
   42    24    26 1
   43    24    27 1
@<TRIPOS>SUBSTRUCTURE
1   ****   1
@<SCITEGIC>MOL_PROPERTY
AbsoluteEnergy
SciTegic.value.StringValue
66.4962

@<SCITEGIC>MOL_PROPERTY
Activ
SciTegic.value.StringValue
180

@<SCITEGIC>MOL_PROPERTY
Angle Energy
SciTegic.value.StringValue
4.2338399887085

@<SCITEGIC>MOL_PROPERTY
Bond Energy
SciTegic.value.StringValue
2.24113011360168

@<SCITEGIC>MOL_PROPERTY
CHARMm Energy
SciTegic.value.StringValue
21.1116600036621

@<SCITEGIC>MOL_PROPERTY
Clean Energy
SciTegic.value.StringValue
16.9218578338623

@<SCITEGIC>MOL_PROPERTY
ConfNumber
SciTegic.value.StringValue
1

@<SCITEGIC>MOL_PROPERTY
Dihedral Energy
SciTegic.value.StringValue
6.58678007125854

@<SCITEGIC>MOL_PROPERTY
Electrostatic Energy
SciTegic.value.StringValue
-1.79560995101929

@<SCITEGIC>MOL_PROPERTY
Estimate
SciTegic.value.StringValue
382.501

@<SCITEGIC>MOL_PROPERTY
FitValue
SciTegic.value.StringValue
3.56757

@<SCITEGIC>MOL_PROPERTY
Forcefield
SciTegic.value.StringValue
CHARMm

@<SCITEGIC>MOL_PROPERTY
ForcefieldBase
SciTegic.value.StringValue
CHARMm

@<SCITEGIC>MOL_PROPERTY
ForcefieldFFML
SciTegic.value.StringValue
<?xml version="1.0" encoding="UTF-8"?>
<!DOCTYPE ffml SYSTEM "Ffml.dtd">
<ffml version="1.0">
<forcefield name="CHARMm" derivedFrom="CHARMm" base="CHARMm">
<atomTypes>
</atomTypes>
<parameters>
<angle atom1="C6R" atom2="CF3" atom3="XF">
<quadratic
refValue="110.26"
forceConstant="53.5714"/>
</angle>
<angle atom1="N6R" atom2="C6RP" atom3="N6R">
<quadratic
refValue="120"
forceConstant="70"/>
</angle>
<torsion atom1="C6R" atom2="C6R" atom3="CF3" atom4="XF">
<multiplecos
v1="0"
v2="0"
v3="0"
v4="0"
v5="0"
v6="0.1"
gamma1="0"
gamma2="0"
gamma3="0"
gamma4="0"
gamma5="0"
gamma6="0"/>
</torsion>
</parameters>
</forcefield>
</ffml>

@<SCITEGIC>MOL_PROPERTY
HBA_1
SciTegic.value.StringValue
0

@<SCITEGIC>MOL_PROPERTY
HBA_lipid_2
SciTegic.value.StringValue
1

@<SCITEGIC>MOL_PROPERTY
HBD_3
SciTegic.value.StringValue
0

@<SCITEGIC>MOL_PROPERTY
HYDROPHOBIC_4
SciTegic.value.StringValue
1

@<SCITEGIC>MOL_PROPERTY
Hydrogen Bond Energy
SciTegic.value.StringValue
0

@<SCITEGIC>MOL_PROPERTY
Improper Energy
SciTegic.value.StringValue
0.157020002603531

@<SCITEGIC>MOL_PROPERTY
Initial Potential Energy
SciTegic.value.StringValue
49.0444183349609

@<SCITEGIC>MOL_PROPERTY
Initial RMS Gradient
SciTegic.value.StringValue
16.8878803253174

@<SCITEGIC>MOL_PROPERTY
MapNumber
SciTegic.value.StringValue
1

@<SCITEGIC>MOL_PROPERTY
MappedAtoms
SciTegic.value.StringValue
8,-0.971558,0.917006,0.398097,1.6,HBA_lipid_2.11
8,-0.781442,3.83299,1.2489,2.2,HBA_lipid_2.21
27,5.2,-1.2,-1.8,1.6,HYDROPHOBIC_4.11

@<SCITEGIC>MOL_PROPERTY
MappedFeatures
SciTegic.value.StringValue
HBA_lipid_2,HYDROPHOBIC_4

@<SCITEGIC>MOL_PROPERTY
MappedLocations
SciTegic.value.StringValue
HBA_lipid_2.11,HBA_lipid_2.21,HYDROPHOBIC_4.11

@<SCITEGIC>MOL_PROPERTY
MappingID
SciTegic.value.StringValue
1

@<SCITEGIC>MOL_PROPERTY
Minimization Criteria
SciTegic.value.StringValue
CONJUG> Minimization exiting with gradient tolerance ( 0.0100000) satisfied.

@<SCITEGIC>MOL_PROPERTY
PartialChargeMethod
SciTegic.value.StringValue
MomanyRone

@<SCITEGIC>MOL_PROPERTY
Pharmprint
SciTegic.value.StringValue
'0101'

@<SCITEGIC>MOL_PROPERTY
Pharmtype
SciTegic.value.StringValue
2

@<SCITEGIC>MOL_PROPERTY
Potential Energy
SciTegic.value.StringValue
21.1116600036621

@<SCITEGIC>MOL_PROPERTY
RMS Gradient
SciTegic.value.StringValue
0.0095600001513958

@<SCITEGIC>MOL_PROPERTY
RelativeEnergy
SciTegic.value.StringValue
0

@<SCITEGIC>MOL_PROPERTY
Solvation Free Energy
SciTegic.value.StringValue
0

@<SCITEGIC>MOL_PROPERTY
Uncert
SciTegic.value.StringValue
1.5

@<SCITEGIC>MOL_PROPERTY
Urey-Bradley Energy
SciTegic.value.StringValue
0

@<SCITEGIC>MOL_PROPERTY
UseResidueTemplateCharge
SciTegic.value.StringValue
True

@<SCITEGIC>MOL_PROPERTY
Van der Waals Energy
SciTegic.value.StringValue
9.68848991394043

@<SCITEGIC>MOL_PROPERTY
Error
SciTegic.value.StringValue
2.12500555555556

@<SCITEGIC>MOL_PROPERTY
logActiv
SciTegic.value.StringValue
2.25527250510331

@<SCITEGIC>MOL_PROPERTY
logEstimate
SciTegic.value.StringValue
2.58263257489856

@<SCITEGIC>ATOM_PROPERTY
Formal Charge
SciTegic.value.StringValue
1 0
2 0
3 0
4 0
5 0
6 0
7 0
8 0
9 0
10 0
11 0
12 0
13 0
14 0
15 0
16 0
17 0
18 0
19 0
20 0
21 0
22 +1
23 0
24 0
25 0
26 0
27 0
28 0
29 0
30 0
31 0
32 0
33 0
34 0
35 0
36 0
37 0
38 0
39 0
40 0
41 0

@<SCITEGIC>ATOM_PROPERTY
pdb_tempFactor
SciTegic.value.DoubleValue
1 0
2 0
3 0
4 0
5 0
6 0
7 0
8 0
9 0
10 0
11 0
12 0
13 0
14 0
15 0
16 0
17 0
18 0
19 0
20 0
21 0
22 0
23 0
24 0
25 0
26 0
27 0
28 0
29 0
30 0
31 0
32 0
33 0
34 0
35 0
36 0
37 0
38 0
39 0
40 0
41 0

@<SCITEGIC>ATOM_PROPERTY
pdb_occupancy
SciTegic.value.DoubleValue
1 1
2 1
3 1
4 1
5 1
6 1
7 1
8 1
9 1
10 1
11 1
12 1
13 1
14 1
15 1
16 1
17 1
18 1
19 1
20 1
21 1
22 1
23 1
24 1
25 1
26 1
27 1
28 1
29 1
30 1
31 1
32 1
33 1
34 1
35 1
36 1
37 1
38 1
39 1
40 1
41 1

@<TRIPOS>MOLECULE
dpp4_27
41  43  1  0  0
SMALL
FORMAL_CHARGES
@<TRIPOS>ATOM
    1 C1         3.1577     2.1110    -0.2496 C.2        1 SUBUNIT  0
    2 C2         4.1489     1.2637    -0.7721 C.2        1 SUBUNIT  0
    3 C3         3.8322    -0.0630    -1.1134 C.2        1 SUBUNIT  0
    4 C4         2.5221    -0.5427    -0.9315 C.2        1 SUBUNIT  0
    5 C5         1.5274     0.3075    -0.4093 C.2        1 SUBUNIT  0
    6 C6         1.8473     1.6338    -0.0675 C.2        1 SUBUNIT  0
    7 C7         0.1735    -0.1872    -0.2226 C.2        1 SUBUNIT  0
    8 N8        -0.7637     0.6730     0.2709 N.2        1 SUBUNIT  0
    9 C9        -2.0395     0.2209     0.4511 C.2        1 SUBUNIT  0
   10 C10       -2.3726    -1.1185     0.1305 C.2        1 SUBUNIT  0
   11 C11       -1.3555    -1.9643    -0.3786 C.2        1 SUBUNIT  0
   12 N12       -0.0875    -1.4869    -0.5490 N.2        1 SUBUNIT  0
   13 C13       -1.6354    -3.3547    -0.7281 C.2        1 SUBUNIT  0
   14 C14       -2.1042    -3.6390    -2.0256 C.2        1 SUBUNIT  0
   15 C15       -2.3857    -4.9619    -2.4049 C.2        1 SUBUNIT  0
   16 C16       -2.1978    -6.0107    -1.4894 C.2        1 SUBUNIT  0
   17 C17       -1.7316    -5.7349    -0.1922 C.2        1 SUBUNIT  0
   18 C18       -1.4489    -4.4100     0.1971 C.2        1 SUBUNIT  0
   19 Cl19      -0.8819    -4.1367     1.8008 Cl         1 SUBUNIT  0
   20 Cl20      -2.5387    -7.6255    -1.9581 Cl         1 SUBUNIT  0
   21 C21       -3.7629    -1.6309     0.3198 C.3        1 SUBUNIT  0
   22 N22       -4.6784    -1.2226    -0.8356 N.4        1 SUBUNIT  1
   23 N23       -2.9736     1.0945     0.9461 N.pl3      1 SUBUNIT  0
   24 C24        4.8840    -0.9575    -1.6650 C.3        1 SUBUNIT  0
   25 H25        3.4018     3.1312     0.0128 H          1 SUBUNIT  0
   26 H26        5.1544     1.6377    -0.9086 H          1 SUBUNIT  0
   27 H27        2.2891    -1.5624    -1.1973 H          1 SUBUNIT  0
   28 H28        1.0951     2.2990     0.3335 H          1 SUBUNIT  0
   29 H29       -2.2563    -2.8452    -2.7459 H          1 SUBUNIT  0
   30 H30       -2.7454    -5.1584    -3.4053 H          1 SUBUNIT  0
   31 H31       -1.5918    -6.5453     0.5081 H          1 SUBUNIT  0
   32 H32       -3.7402    -2.7149     0.4280 H          1 SUBUNIT  0
   33 H33       -4.1564    -1.2685     1.2704 H          1 SUBUNIT  0
   34 H34       -5.6942    -1.5888    -0.6994 H          1 SUBUNIT  0
   35 H35       -4.7238    -0.1362    -0.9251 H          1 SUBUNIT  0
   36 H36       -4.3030    -1.6175    -1.7804 H          1 SUBUNIT  0
   37 H37       -2.7395     2.0326     1.1986 H          1 SUBUNIT  0
   38 H38       -3.9201     0.7978     1.0643 H          1 SUBUNIT  0
   39 H39        5.8305    -0.4188    -1.7163 H          1 SUBUNIT  0
   40 H40        4.5620    -1.3399    -2.6339 H          1 SUBUNIT  0
   41 H41        5.0195    -1.8107    -0.9987 H          1 SUBUNIT  0
@<TRIPOS>BOND
    1     1     2 2
    2     1    25 1
    3     2     3 1
    4     2    26 1
    5     3     4 2
    6     3    24 1
    7     4     5 1
    8     4    27 1
    9     5     6 2
   10     5     7 1
   11     6     1 1
   12     6    28 1
   13     7    12 2
   14     8     7 1
   15     9     8 2
   16     9    23 1
   17    10     9 1
   18    10    21 1
   19    11    10 2
   20    11    13 1
   21    12    11 1
   22    13    18 2
   23    14    13 1
   24    14    29 1
   25    15    14 2
   26    15    30 1
   27    16    15 1
   28    16    20 1
   29    17    16 2
   30    17    31 1
   31    18    17 1
   32    18    19 1
   33    21    22 1
   34    21    32 1
   35    21    33 1
   36    22    34 1
   37    22    35 1
   38    22    36 1
   39    23    37 1
   40    23    38 1
   41    24    39 1
   42    24    40 1
   43    24    41 1
@<TRIPOS>SUBSTRUCTURE
1   ****   1
@<SCITEGIC>MOL_PROPERTY
AbsoluteEnergy
SciTegic.value.StringValue
63.7515

@<SCITEGIC>MOL_PROPERTY
Activ
SciTegic.value.StringValue
1000

@<SCITEGIC>MOL_PROPERTY
Angle Energy
SciTegic.value.StringValue
3.88631010055542

@<SCITEGIC>MOL_PROPERTY
Bond Energy
SciTegic.value.StringValue
1.56507003307343

@<SCITEGIC>MOL_PROPERTY
CHARMm Energy
SciTegic.value.StringValue
9.06359004974365

@<SCITEGIC>MOL_PROPERTY
Clean Energy
SciTegic.value.StringValue
5.11319398880005

@<SCITEGIC>MOL_PROPERTY
ConfNumber
SciTegic.value.StringValue
1

@<SCITEGIC>MOL_PROPERTY
Dihedral Energy
SciTegic.value.StringValue
6.31312990188599

@<SCITEGIC>MOL_PROPERTY
Electrostatic Energy
SciTegic.value.StringValue
-11.9517803192139

@<SCITEGIC>MOL_PROPERTY
Estimate
SciTegic.value.StringValue
597.768

@<SCITEGIC>MOL_PROPERTY
FitValue
SciTegic.value.StringValue
3.37367

@<SCITEGIC>MOL_PROPERTY
Forcefield
SciTegic.value.StringValue
CHARMm

@<SCITEGIC>MOL_PROPERTY
ForcefieldBase
SciTegic.value.StringValue
CHARMm

@<SCITEGIC>MOL_PROPERTY
ForcefieldFFML
SciTegic.value.StringValue
<?xml version="1.0" encoding="UTF-8"?>
<!DOCTYPE ffml SYSTEM "Ffml.dtd">
<ffml version="1.0">
<forcefield name="CHARMm" derivedFrom="CHARMm" base="CHARMm">
<atomTypes>
</atomTypes>
<parameters>
<angle atom1="N6R" atom2="C6RP" atom3="N6R">
<quadratic
refValue="120"
forceConstant="70"/>
</angle>
</parameters>
</forcefield>
</ffml>

@<SCITEGIC>MOL_PROPERTY
HBA_1
SciTegic.value.StringValue
0

@<SCITEGIC>MOL_PROPERTY
HBA_lipid_2
SciTegic.value.StringValue
1

@<SCITEGIC>MOL_PROPERTY
HBD_3
SciTegic.value.StringValue
0

@<SCITEGIC>MOL_PROPERTY
HYDROPHOBIC_4
SciTegic.value.StringValue
1

@<SCITEGIC>MOL_PROPERTY
Hydrogen Bond Energy
SciTegic.value.StringValue
0

@<SCITEGIC>MOL_PROPERTY
Improper Energy
SciTegic.value.StringValue
0.138310000300407

@<SCITEGIC>MOL_PROPERTY
Initial Potential Energy
SciTegic.value.StringValue
30.9478797912598

@<SCITEGIC>MOL_PROPERTY
Initial RMS Gradient
SciTegic.value.StringValue
15.176079750061

@<SCITEGIC>MOL_PROPERTY
MapNumber
SciTegic.value.StringValue
1

@<SCITEGIC>MOL_PROPERTY
MappedAtoms
SciTegic.value.StringValue
8,-0.971558,0.917006,0.398097,1.6,HBA_lipid_2.11
8,-0.781442,3.83299,1.2489,2.2,HBA_lipid_2.21
24,5.2,-1.2,-1.8,1.6,HYDROPHOBIC_4.11

@<SCITEGIC>MOL_PROPERTY
MappedFeatures
SciTegic.value.StringValue
HBA_lipid_2,HYDROPHOBIC_4

@<SCITEGIC>MOL_PROPERTY
MappedLocations
SciTegic.value.StringValue
HBA_lipid_2.11,HBA_lipid_2.21,HYDROPHOBIC_4.11

@<SCITEGIC>MOL_PROPERTY
MappingID
SciTegic.value.StringValue
1

@<SCITEGIC>MOL_PROPERTY
Minimization Criteria
SciTegic.value.StringValue
CONJUG> Minimization exiting with gradient tolerance ( 0.0100000) satisfied.

@<SCITEGIC>MOL_PROPERTY
PartialChargeMethod
SciTegic.value.StringValue
MomanyRone

@<SCITEGIC>MOL_PROPERTY
Pharmprint
SciTegic.value.StringValue
'0101'

@<SCITEGIC>MOL_PROPERTY
Pharmtype
SciTegic.value.StringValue
2

@<SCITEGIC>MOL_PROPERTY
Potential Energy
SciTegic.value.StringValue
9.06359004974365

@<SCITEGIC>MOL_PROPERTY
RMS Gradient
SciTegic.value.StringValue
0.00860999990254641

@<SCITEGIC>MOL_PROPERTY
RelativeEnergy
SciTegic.value.StringValue
0.0239338

@<SCITEGIC>MOL_PROPERTY
Solvation Free Energy
SciTegic.value.StringValue
0

@<SCITEGIC>MOL_PROPERTY
Uncert
SciTegic.value.StringValue
1.5

@<SCITEGIC>MOL_PROPERTY
Urey-Bradley Energy
SciTegic.value.StringValue
0

@<SCITEGIC>MOL_PROPERTY
UseResidueTemplateCharge
SciTegic.value.StringValue
True

@<SCITEGIC>MOL_PROPERTY
Van der Waals Energy
SciTegic.value.StringValue
9.11254978179932

@<SCITEGIC>MOL_PROPERTY
Error
SciTegic.value.StringValue
-1.67288981678511

@<SCITEGIC>MOL_PROPERTY
logActiv
SciTegic.value.StringValue
3

@<SCITEGIC>MOL_PROPERTY
logEstimate
SciTegic.value.StringValue
2.7765326624674

@<SCITEGIC>ATOM_PROPERTY
Formal Charge
SciTegic.value.StringValue
1 0
2 0
3 0
4 0
5 0
6 0
7 0
8 0
9 0
10 0
11 0
12 0
13 0
14 0
15 0
16 0
17 0
18 0
19 0
20 0
21 0
22 +1
23 0
24 0
25 0
26 0
27 0
28 0
29 0
30 0
31 0
32 0
33 0
34 0
35 0
36 0
37 0
38 0
39 0
40 0
41 0

@<SCITEGIC>ATOM_PROPERTY
pdb_tempFactor
SciTegic.value.DoubleValue
1 0
2 0
3 0
4 0
5 0
6 0
7 0
8 0
9 0
10 0
11 0
12 0
13 0
14 0
15 0
16 0
17 0
18 0
19 0
20 0
21 0
22 0
23 0
24 0
25 0
26 0
27 0
28 0
29 0
30 0
31 0
32 0
33 0
34 0
35 0
36 0
37 0
38 0
39 0
40 0
41 0

@<SCITEGIC>ATOM_PROPERTY
pdb_occupancy
SciTegic.value.DoubleValue
1 1
2 1
3 1
4 1
5 1
6 1
7 1
8 1
9 1
10 1
11 1
12 1
13 1
14 1
15 1
16 1
17 1
18 1
19 1
20 1
21 1
22 1
23 1
24 1
25 1
26 1
27 1
28 1
29 1
30 1
31 1
32 1
33 1
34 1
35 1
36 1
37 1
38 1
39 1
40 1
41 1
