# Supplementary material for: Discovery of Novel DPP-IV Inhibitors as Potential Candidates for the Treatment of Type 2 Diabetes Mellitus Predicted by 3D QSAR Pharmacophore Models, Molecular Docking and De Novo Evolution
Source: Molecules. 2019 Aug 7;24(16):2870. doi: 10.3390/molecules24162870 (PMC6720998; doi:10.3390/molecules24162870)
Supplement: Supplementary file 1 [file molecules-24-02870-s001.zip › Supplementary materials/3DQSARPharmacophoreGeneration/training_set-(1)_08.mol2]

#	Created by:	Discovery Studio
#	Creation time:	2019-08-06T12:55:01Z

@<TRIPOS>MOLECULE
dpp4_1
   45    49     0 0 0
SMALL
USER_CHARGES


@<TRIPOS>ATOM
      1 C1            6.111800    2.480500   -2.739800 C.2      1 SUBUNIT    0.0000
      2 C2            4.108700    1.172900   -3.188300 C.2      1 SUBUNIT    0.0000
      3 C3            5.187500    1.944200   -3.653300 C.2      1 SUBUNIT    0.0000
      4 C4            3.950700    0.937600   -1.811000 C.2      1 SUBUNIT    0.0000
      5 C5            5.955600    2.247200   -1.363200 C.2      1 SUBUNIT    0.0000
      6 C6            4.876600    1.477300   -0.895200 C.2      1 SUBUNIT    0.0000
      7 C7            2.800600    0.120500   -1.332000 C.3      1 SUBUNIT    0.0000
      8 O8            1.717200    0.998400   -1.055100 O.3      1 SUBUNIT    0.0000
      9 C9            0.565000    0.375400   -0.501000 C.3      1 SUBUNIT    0.0000
     10 C10           0.007100   -0.665400   -1.492400 C.3      1 SUBUNIT    0.0000
     11 C11           1.087300   -1.682700   -1.883900 C.3      1 SUBUNIT    0.0000
     12 C12           2.353900   -0.949900   -2.360700 C.3      1 SUBUNIT    0.0000
     13 N13           3.415000   -1.923500   -2.604700 N.3      1 SUBUNIT    0.0000
     14 N14          -1.144400   -1.345700   -0.910900 N.3      1 SUBUNIT    0.0000
     15 C15          -0.827100   -2.104600    0.348500 C.3      1 SUBUNIT    0.0000
     16 C16          -1.974000   -1.736700    1.235500 C.2      1 SUBUNIT    0.0000
     17 C17          -2.818700   -0.821000    0.626200 C.2      1 SUBUNIT    0.0000
     18 C18          -2.347900   -0.462800   -0.745100 C.3      1 SUBUNIT    0.0000
     19 F19           5.336300    2.168200   -4.956300 F        1 SUBUNIT    0.0000
     20 F20           4.739000    1.263600    0.411600 F        1 SUBUNIT    0.0000
     21 H21           6.943600    3.072500   -3.092100 H        1 SUBUNIT    0.0000
     22 N22          -2.433300   -2.045600    2.491900 N.2      1 SUBUNIT    0.0000
     23 C23          -3.833200   -0.557500    1.550200 C.2      1 SUBUNIT    0.0000
     24 N24          -3.543700   -1.308900    2.618300 N.pl3    1 SUBUNIT    0.0000
     25 N25          -4.394700   -1.278300    3.769100 N.2      1 SUBUNIT    0.0000
     26 C26          -5.432200   -0.504500    3.724900 C.2      1 SUBUNIT    0.0000
     27 N27          -5.006300    0.352400    1.430000 N.2      1 SUBUNIT    0.0000
     28 C28          -5.732300    0.329200    2.509300 C.2      1 SUBUNIT    0.0000
     29 H29          -6.619700    0.943000    2.569500 H        1 SUBUNIT    0.0000
     30 H30           3.400000    0.761600   -3.893000 H        1 SUBUNIT    0.0000
     31 H31           6.668100    2.658200   -0.663700 H        1 SUBUNIT    0.0000
     32 H32           3.093600   -0.353600   -0.391400 H        1 SUBUNIT    0.0000
     33 H33           0.838800   -0.081600    0.451200 H        1 SUBUNIT    0.0000
     34 H34          -0.170700    1.153800   -0.295600 H        1 SUBUNIT    0.0000
     35 H35          -0.327500   -0.147100   -2.391400 H        1 SUBUNIT    0.0000
     36 H36           0.715300   -2.348200   -2.664300 H        1 SUBUNIT    0.0000
     37 H37           1.330300   -2.309800   -1.023700 H        1 SUBUNIT    0.0000
     38 H38           2.122600   -0.460200   -3.309500 H        1 SUBUNIT    0.0000
     39 H39           3.094200   -2.572600   -3.335900 H        1 SUBUNIT    0.0000
     40 H40           4.240400   -1.418900   -2.958100 H        1 SUBUNIT    0.0000
     41 H41          -0.798100   -3.166200    0.152700 H        1 SUBUNIT    0.0000
     42 H42           0.108500   -1.780700    0.782900 H        1 SUBUNIT    0.0000
     43 H43          -3.093600   -0.694100   -1.492700 H        1 SUBUNIT    0.0000
     44 H44          -2.085700    0.585500   -0.793300 H        1 SUBUNIT    0.0000
     45 H45          -6.109200   -0.440900    4.561400 H        1 SUBUNIT    0.0000
@<TRIPOS>BOND
     1    1    5 2
     2    1   21 1
     3    2    3 2
     4    2   30 1
     5    3    1 1
     6    3   19 1
     7    4    2 1
     8    4    7 1
     9    5    6 1
    10    5   31 1
    11    6    4 2
    12    6   20 1
    13    7    8 1
    14    7   32 1
    15    8    9 1
    16    9   10 1
    17    9   33 1
    18    9   34 1
    19   10   11 1
    20   10   14 1
    21   10   35 1
    22   11   12 1
    23   11   36 1
    24   11   37 1
    25   12    7 1
    26   12   13 1
    27   12   38 1
    28   13   39 1
    29   13   40 1
    30   15   14 1
    31   15   16 1
    32   15   41 1
    33   15   42 1
    34   16   17 1
    35   16   22 2
    36   17   18 1
    37   17   23 2
    38   18   14 1
    39   18   43 1
    40   18   44 1
    41   23   24 1
    42   23   27 1
    43   24   22 1
    44   24   25 1
    45   26   25 2
    46   26   45 1
    47   27   28 2
    48   28   26 1
    49   28   29 1
@<SCITEGIC>MOL_PROPERTY
AbsoluteEnergy
SciTegic.value.DoubleValue
102.957001

@<SCITEGIC>MOL_PROPERTY
Activ
SciTegic.value.DoubleValue
0.120000

@<SCITEGIC>MOL_PROPERTY
Angle Energy
SciTegic.value.DoubleValue
35.441399

@<SCITEGIC>MOL_PROPERTY
Bond Energy
SciTegic.value.DoubleValue
3.870070

@<SCITEGIC>MOL_PROPERTY
CHARMm Energy
SciTegic.value.DoubleValue
67.816399

@<SCITEGIC>MOL_PROPERTY
Clean Energy
SciTegic.value.DoubleValue
69.626701

@<SCITEGIC>MOL_PROPERTY
ConfNumber
SciTegic.value.IntegerValue
22

@<SCITEGIC>MOL_PROPERTY
Dihedral Energy
SciTegic.value.DoubleValue
14.329100

@<SCITEGIC>MOL_PROPERTY
Electrostatic Energy
SciTegic.value.DoubleValue
15.378400

@<SCITEGIC>MOL_PROPERTY
Estimate
SciTegic.value.DoubleValue
0.345815

@<SCITEGIC>MOL_PROPERTY
FitValue
SciTegic.value.DoubleValue
7.088060

@<SCITEGIC>MOL_PROPERTY
Forcefield
SciTegic.value.StringValue
CHARMm

@<SCITEGIC>MOL_PROPERTY
ForcefieldBase
SciTegic.value.StringValue
CHARMm

@<SCITEGIC>MOL_PROPERTY
ForcefieldFFML
SciTegic.value.StringValue
<?xml version="1.0" encoding="UTF-8"?>
<!DOCTYPE ffml SYSTEM "Ffml.dtd">
<ffml version="1.0">
<forcefield name="CHARMm" derivedFrom="CHARMm" base="CHARMm">
<atomTypes>
</atomTypes>
<parameters>
<angle atom1="N5R" atom2="NR56" atom3="N6R">
<quadratic
refValue="106"
forceConstant="70"/>
</angle>
</parameters>
</forcefield>
</ffml>

@<SCITEGIC>MOL_PROPERTY
HBA_1
SciTegic.value.IntegerValue
1

@<SCITEGIC>MOL_PROPERTY
HBA_lipid_2
SciTegic.value.IntegerValue
1

@<SCITEGIC>MOL_PROPERTY
HBD_3
SciTegic.value.IntegerValue
1

@<SCITEGIC>MOL_PROPERTY
HYDROPHOBIC_4
SciTegic.value.IntegerValue
1

@<SCITEGIC>MOL_PROPERTY
Hydrogen Bond Energy
SciTegic.value.IntegerValue
0

@<SCITEGIC>MOL_PROPERTY
Improper Energy
SciTegic.value.DoubleValue
0.078810

@<SCITEGIC>MOL_PROPERTY
Initial Potential Energy
SciTegic.value.DoubleValue
106.876999

@<SCITEGIC>MOL_PROPERTY
Initial RMS Gradient
SciTegic.value.DoubleValue
28.797001

@<SCITEGIC>MOL_PROPERTY
MapNumber
SciTegic.value.IntegerValue
1

@<SCITEGIC>MOL_PROPERTY
MappedAtoms
SciTegic.value.StringValue
25,-4.47356,-2.09882,3.64393,1.6,HBA_1.11
25,-3.7366,-1.62395,6.51297,2.2,HBA_1.21
14,-0.940976,-1.28119,-1.10275,1.6,HBA_lipid_2.11
14,-2.57602,-3.39481,-2.49325,2.2,HBA_lipid_2.21
13,3.6701,-2.16635,-2.83681,1.6,HBD_3.11
13,2.09539,-4.64755,-2.23355,2.2,HBD_3.21
1,5.45324,2.10851,-2.28927,1.6,HYDROPHOBIC_4.11

@<SCITEGIC>MOL_PROPERTY
MappedFeatures
SciTegic.value.StringValue
HBA_1,HBA_lipid_2,HBD_3,HYDROPHOBIC_4

@<SCITEGIC>MOL_PROPERTY
MappedLocations
SciTegic.value.StringValue
HBA_1.11,HBA_1.21,HBA_lipid_2.11,HBA_lipid_2.21,HBD_3.11,HBD_3.21,HYDROPHOBIC_4.11

@<SCITEGIC>MOL_PROPERTY
MappingID
SciTegic.value.IntegerValue
1

@<SCITEGIC>MOL_PROPERTY
Minimization Criteria
SciTegic.value.StringValue
CONJUG> Minimization exiting with gradient tolerance ( 0.0100000) satisfied.

@<SCITEGIC>MOL_PROPERTY
PartialChargeMethod
SciTegic.value.StringValue
MomanyRone

@<SCITEGIC>MOL_PROPERTY
Pharmprint
SciTegic.value.StringValue
'1111'

@<SCITEGIC>MOL_PROPERTY
Pharmtype
SciTegic.value.IntegerValue
4

@<SCITEGIC>MOL_PROPERTY
Potential Energy
SciTegic.value.DoubleValue
67.816399

@<SCITEGIC>MOL_PROPERTY
RMS Gradient
SciTegic.value.DoubleValue
0.009480

@<SCITEGIC>MOL_PROPERTY
RelativeEnergy
SciTegic.value.DoubleValue
5.542060

@<SCITEGIC>MOL_PROPERTY
Solvation Free Energy
SciTegic.value.IntegerValue
0

@<SCITEGIC>MOL_PROPERTY
Uncert
SciTegic.value.DoubleValue
1.500000

@<SCITEGIC>MOL_PROPERTY
Urey-Bradley Energy
SciTegic.value.IntegerValue
0

@<SCITEGIC>MOL_PROPERTY
UseResidueTemplateCharge
SciTegic.value.StringValue
True

@<SCITEGIC>MOL_PROPERTY
Van der Waals Energy
SciTegic.value.DoubleValue
-1.281350

@<SCITEGIC>MOL_PROPERTY
Error
SciTegic.value.DoubleValue
2.881792

@<SCITEGIC>MOL_PROPERTY
logActiv
SciTegic.value.DoubleValue
-0.920819

@<SCITEGIC>MOL_PROPERTY
logEstimate
SciTegic.value.DoubleValue
-0.461156

@<SCITEGIC>ATOM_PROPERTY
Formal Charge
SciTegic.value.StringValue
1 0
2 0
3 0
4 0
5 0
6 0
7 0
8 0
9 0
10 0
11 0
12 0
13 0
14 0
15 0
16 0
17 0
18 0
19 0
20 0
21 0
22 0
23 0
24 0
25 0
26 0
27 0
28 0
29 0
30 0
31 0
32 0
33 0
34 0
35 0
36 0
37 0
38 0
39 0
40 0
41 0
42 0
43 0
44 0
45 0

@<SCITEGIC>ATOM_PROPERTY
pdb_tempFactor
SciTegic.value.DoubleValue
1 0.00
2 0.00
3 0.00
4 0.00
5 0.00
6 0.00
7 0.00
8 0.00
9 0.00
10 0.00
11 0.00
12 0.00
13 0.00
14 0.00
15 0.00
16 0.00
17 0.00
18 0.00
19 0.00
20 0.00
21 0.00
22 0.00
23 0.00
24 0.00
25 0.00
26 0.00
27 0.00
28 0.00
29 0.00
30 0.00
31 0.00
32 0.00
33 0.00
34 0.00
35 0.00
36 0.00
37 0.00
38 0.00
39 0.00
40 0.00
41 0.00
42 0.00
43 0.00
44 0.00
45 0.00

@<SCITEGIC>ATOM_PROPERTY
pdb_occupancy
SciTegic.value.DoubleValue
1 1.00
2 1.00
3 1.00
4 1.00
5 1.00
6 1.00
7 1.00
8 1.00
9 1.00
10 1.00
11 1.00
12 1.00
13 1.00
14 1.00
15 1.00
16 1.00
17 1.00
18 1.00
19 1.00
20 1.00
21 1.00
22 1.00
23 1.00
24 1.00
25 1.00
26 1.00
27 1.00
28 1.00
29 1.00
30 1.00
31 1.00
32 1.00
33 1.00
34 1.00
35 1.00
36 1.00
37 1.00
38 1.00
39 1.00
40 1.00
41 1.00
42 1.00
43 1.00
44 1.00
45 1.00

@<TRIPOS>MOLECULE
dpp4_2
54  59  1  0  0
SMALL
FORMAL_CHARGES
@<TRIPOS>ATOM
    1 C1         6.1050     2.3189    -2.7856 C.2        1 SUBUNIT  0
    2 C2         4.1212     0.9548    -3.1535 C.2        1 SUBUNIT  0
    3 C3         5.2448     1.6306    -3.6606 C.2        1 SUBUNIT  0
    4 C4         3.8563     0.9629    -1.7727 C.2        1 SUBUNIT  0
    5 C5         5.8412     2.3267    -1.4056 C.2        1 SUBUNIT  0
    6 C6         4.7177     1.6495    -0.8967 C.2        1 SUBUNIT  0
    7 C7         2.6599     0.2404    -1.2458 C.3        1 SUBUNIT  0
    8 C8         1.5318     1.2379    -0.9140 C.3        1 SUBUNIT  0
    9 C9         0.2760     0.5295    -0.3872 C.3        1 SUBUNIT  0
   10 C10       -0.2167    -0.5453    -1.3684 C.3        1 SUBUNIT  0
   11 C11        0.8977    -1.5561    -1.6856 C.3        1 SUBUNIT  0
   12 C12        2.1666    -0.8610    -2.2191 C.3        1 SUBUNIT  0
   13 N13        3.2010    -1.8659    -2.4539 N.3        1 SUBUNIT  0
   14 F14        5.4880     1.6163    -4.9702 F          1 SUBUNIT  0
   15 F15        4.4802     1.6660     0.4134 F          1 SUBUNIT  0
   16 F16        7.1718     2.9628    -3.2576 F          1 SUBUNIT  0
   17 N17       -1.3857    -1.2352    -0.8186 N.3        1 SUBUNIT  0
   18 C18       -1.1121    -1.9152     0.4704 C.3        1 SUBUNIT  0
   19 C19       -2.2833    -1.5557     1.3313 C.2        1 SUBUNIT  0
   20 C20       -3.0831    -0.6957     0.7028 C.2        1 SUBUNIT  0
   21 C21       -2.5729    -0.3574    -0.6639 C.3        1 SUBUNIT  0
   22 N22       -4.2479    -0.2383     1.3764 N.pl3      1 SUBUNIT  0
   23 C23       -4.5044    -0.6834     2.6321 C.2        1 SUBUNIT  0
   24 C24       -2.5840    -2.0328     2.7100 C.2        1 SUBUNIT  0
   25 N25       -3.6328    -1.6495     3.3834 N.2        1 SUBUNIT  0
   26 C26       -5.2199     0.6247     0.9725 C.2        1 SUBUNIT  0
   27 N27       -5.6438    -0.1112     3.0528 N.2        1 SUBUNIT  0
   28 N28       -6.0648     0.6798     2.0411 N.2        1 SUBUNIT  0
   29 C29       -5.3459     1.3586    -0.3402 C.3        1 SUBUNIT  0
   30 C30       -6.7211     1.7221    -0.8626 C.3        1 SUBUNIT  0
   31 C31       -5.9179     0.6372    -1.5448 C.3        1 SUBUNIT  0
   32 H32        3.4613     0.4284    -3.8267 H          1 SUBUNIT  0
   33 H33        6.5016     2.8558    -0.7315 H          1 SUBUNIT  0
   34 H34        2.9660    -0.2375    -0.3137 H          1 SUBUNIT  0
   35 H35        1.8687     1.9626    -0.1727 H          1 SUBUNIT  0
   36 H36        1.2619     1.8076    -1.8055 H          1 SUBUNIT  0
   37 H37       -0.5098     1.2654    -0.2076 H          1 SUBUNIT  0
   38 H38        0.5026     0.0748     0.5801 H          1 SUBUNIT  0
   39 H39       -0.5185    -0.0559    -2.2948 H          1 SUBUNIT  0
   40 H40        0.5389    -2.2836    -2.4161 H          1 SUBUNIT  0
   41 H41        1.1452    -2.1179    -0.7844 H          1 SUBUNIT  0
   42 H42        1.9201    -0.4021    -3.1801 H          1 SUBUNIT  0
   43 H43        2.8367    -2.5535    -3.1287 H          1 SUBUNIT  0
   44 H44        4.0144    -1.3987    -2.8768 H          1 SUBUNIT  0
   45 H45       -1.0381    -2.9889     0.3314 H          1 SUBUNIT  0
   46 H46       -0.1958    -1.5530     0.9292 H          1 SUBUNIT  0
   47 H47       -2.3039     0.6916    -0.7131 H          1 SUBUNIT  0
   48 H48       -3.3069    -0.5700    -1.4338 H          1 SUBUNIT  0
   49 H49       -1.8713    -2.7301     3.1413 H          1 SUBUNIT  0
   50 H50       -4.5506     2.0767    -0.5405 H          1 SUBUNIT  0
   51 H51       -7.5958     1.4174    -0.2840 H          1 SUBUNIT  0
   52 H52       -6.8281     2.6757    -1.3821 H          1 SUBUNIT  0
   53 H53       -5.4850     0.8672    -2.5188 H          1 SUBUNIT  0
   54 H54       -6.2512    -0.3941    -1.4247 H          1 SUBUNIT  0
@<TRIPOS>BOND
    1     1     5 2
    2     1    16 1
    3     2     3 2
    4     2    32 1
    5     3     1 1
    6     3    14 1
    7     4     2 1
    8     4     7 1
    9     5     6 1
   10     5    33 1
   11     6     4 2
   12     6    15 1
   13     7     8 1
   14     7    34 1
   15     8     9 1
   16     8    35 1
   17     8    36 1
   18     9    10 1
   19     9    37 1
   20     9    38 1
   21    10    11 1
   22    10    17 1
   23    10    39 1
   24    11    12 1
   25    11    40 1
   26    11    41 1
   27    12     7 1
   28    12    13 1
   29    12    42 1
   30    13    43 1
   31    13    44 1
   32    18    17 1
   33    18    19 1
   34    18    45 1
   35    18    46 1
   36    19    20 2
   37    19    24 1
   38    20    21 1
   39    20    22 1
   40    21    17 1
   41    21    47 1
   42    21    48 1
   43    22    26 1
   44    23    22 1
   45    23    27 2
   46    24    25 2
   47    24    49 1
   48    25    23 1
   49    27    28 1
   50    28    26 2
   51    29    26 1
   52    29    30 1
   53    29    31 1
   54    29    50 1
   55    30    31 1
   56    30    51 1
   57    30    52 1
   58    31    53 1
   59    31    54 1
@<TRIPOS>SUBSTRUCTURE
1   ****   1
@<SCITEGIC>MOL_PROPERTY
AbsoluteEnergy
SciTegic.value.StringValue
94.4015

@<SCITEGIC>MOL_PROPERTY
Activ
SciTegic.value.StringValue
0.24

@<SCITEGIC>MOL_PROPERTY
Angle Energy
SciTegic.value.StringValue
55.1854

@<SCITEGIC>MOL_PROPERTY
Bond Energy
SciTegic.value.StringValue
1.82431

@<SCITEGIC>MOL_PROPERTY
CHARMm Energy
SciTegic.value.StringValue
61.484

@<SCITEGIC>MOL_PROPERTY
Clean Energy
SciTegic.value.StringValue
91.0009

@<SCITEGIC>MOL_PROPERTY
ConfNumber
SciTegic.value.StringValue
15

@<SCITEGIC>MOL_PROPERTY
Dihedral Energy
SciTegic.value.StringValue
21.1429

@<SCITEGIC>MOL_PROPERTY
Electrostatic Energy
SciTegic.value.StringValue
-14.8428

@<SCITEGIC>MOL_PROPERTY
Estimate
SciTegic.value.StringValue
0.544097

@<SCITEGIC>MOL_PROPERTY
FitValue
SciTegic.value.StringValue
6.89122

@<SCITEGIC>MOL_PROPERTY
Forcefield
SciTegic.value.StringValue
CHARMm

@<SCITEGIC>MOL_PROPERTY
ForcefieldBase
SciTegic.value.StringValue
CHARMm

@<SCITEGIC>MOL_PROPERTY
ForcefieldFFML
SciTegic.value.StringValue
<?xml version="1.0" encoding="UTF-8"?>
<!DOCTYPE ffml SYSTEM "Ffml.dtd">
<ffml version="1.0">
<forcefield name="CHARMm" derivedFrom="CHARMm" base="CHARMm">
<atomTypes>
</atomTypes>
<parameters>
<angle atom1="C5R" atom2="CT3" atom3="CT3">
<quadratic
refValue="109.47"
forceConstant="70"/>
</angle>
<angle atom1="C5R" atom2="CT3" atom3="HA">
<quadratic
refValue="109.47"
forceConstant="40"/>
</angle>
<angle atom1="CR56" atom2="CR56" atom3="NR56">
<quadratic
refValue="106.5"
forceConstant="65"/>
</angle>
<angle atom1="CR56" atom2="CT" atom3="HA">
<quadratic
refValue="109.47"
forceConstant="40"/>
</angle>
<angle atom1="CR56" atom2="NR56" atom3="CR56">
<quadratic
refValue="108"
forceConstant="70"/>
</angle>
<angle atom1="CT" atom2="CR56" atom3="C6R">
<quadratic
refValue="127.679"
forceConstant="65.3571"/>
</angle>
<angle atom1="CT" atom2="CR56" atom3="CR56">
<quadratic
refValue="126"
forceConstant="70"/>
</angle>
<angle atom1="CT" atom2="CR56" atom3="NR56">
<quadratic
refValue="122"
forceConstant="58"/>
</angle>
<angle atom1="N5R" atom2="C5R" atom3="CT3">
<quadratic
refValue="122"
forceConstant="58"/>
</angle>
<angle atom1="NR56" atom2="C5R" atom3="CT3">
<quadratic
refValue="122"
forceConstant="58"/>
</angle>
<angle atom1="NT" atom2="CT" atom3="CR56">
<quadratic
refValue="111.6"
forceConstant="70"/>
</angle>
<torsion atom1="CT3" atom2="CT3" atom3="C5R" atom4="N5R">
<multiplecos
v1="0"
v2="0"
v3="0"
v4="0"
v5="0"
v6="0.01"
gamma1="0"
gamma2="0"
gamma3="0"
gamma4="0"
gamma5="0"
gamma6="0"/>
</torsion>
<torsion atom1="CT3" atom2="CT3" atom3="C5R" atom4="NR56">
<multiplecos
v1="0"
v2="0"
v3="0"
v4="0"
v5="0"
v6="0.01"
gamma1="0"
gamma2="0"
gamma3="0"
gamma4="0"
gamma5="0"
gamma6="0"/>
</torsion>
<torsion atom1="HA" atom2="CT" atom3="CR56" atom4="C6R">
<multiplecos
v1="0"
v2="0"
v3="0"
v4="0"
v5="0"
v6="0.01"
gamma1="0"
gamma2="0"
gamma3="0"
gamma4="0"
gamma5="0"
gamma6="0"/>
</torsion>
<torsion atom1="HA" atom2="CT" atom3="CR56" atom4="CR56">
<multiplecos
v1="0"
v2="0"
v3="0"
v4="0"
v5="0"
v6="0.01"
gamma1="0"
gamma2="0"
gamma3="0"
gamma4="0"
gamma5="0"
gamma6="0"/>
</torsion>
<torsion atom1="HA" atom2="CT3" atom3="C5R" atom4="N5R">
<multiplecos
v1="0"
v2="0"
v3="0"
v4="0"
v5="0"
v6="0.01"
gamma1="0"
gamma2="0"
gamma3="0"
gamma4="0"
gamma5="0"
gamma6="0"/>
</torsion>
<torsion atom1="HA" atom2="CT3" atom3="C5R" atom4="NR56">
<multiplecos
v1="0"
v2="0"
v3="0"
v4="0"
v5="0"
v6="0.01"
gamma1="0"
gamma2="0"
gamma3="0"
gamma4="0"
gamma5="0"
gamma6="0"/>
</torsion>
<torsion atom1="NR56" atom2="CR56" atom3="CT" atom4="HA">
<multiplecos
v1="0"
v2="0"
v3="0"
v4="0"
v5="0"
v6="0.01"
gamma1="0"
gamma2="0"
gamma3="0"
gamma4="0"
gamma5="0"
gamma6="0"/>
</torsion>
<torsion atom1="NR56" atom2="CR56" atom3="CT" atom4="NT">
<multiplecos
v1="0"
v2="0"
v3="0"
v4="0"
v5="0"
v6="0.01"
gamma1="0"
gamma2="0"
gamma3="0"
gamma4="0"
gamma5="0"
gamma6="0"/>
</torsion>
<torsion atom1="NT" atom2="CT" atom3="CR56" atom4="C6R">
<multiplecos
v1="0"
v2="0"
v3="0"
v4="0"
v5="0"
v6="0.01"
gamma1="0"
gamma2="0"
gamma3="0"
gamma4="0"
gamma5="0"
gamma6="0"/>
</torsion>
<torsion atom1="NT" atom2="CT" atom3="CR56" atom4="CR56">
<multiplecos
v1="0"
v2="0"
v3="0"
v4="0"
v5="0"
v6="0.01"
gamma1="0"
gamma2="0"
gamma3="0"
gamma4="0"
gamma5="0"
gamma6="0"/>
</torsion>
</parameters>
</forcefield>
</ffml>

@<SCITEGIC>MOL_PROPERTY
HBA_1
SciTegic.value.StringValue
1

@<SCITEGIC>MOL_PROPERTY
HBA_lipid_2
SciTegic.value.StringValue
1

@<SCITEGIC>MOL_PROPERTY
HBD_3
SciTegic.value.StringValue
1

@<SCITEGIC>MOL_PROPERTY
HYDROPHOBIC_4
SciTegic.value.StringValue
1

@<SCITEGIC>MOL_PROPERTY
Hydrogen Bond Energy
SciTegic.value.StringValue
0

@<SCITEGIC>MOL_PROPERTY
Improper Energy
SciTegic.value.StringValue
0.01978

@<SCITEGIC>MOL_PROPERTY
Initial Potential Energy
SciTegic.value.StringValue
103.585

@<SCITEGIC>MOL_PROPERTY
Initial RMS Gradient
SciTegic.value.StringValue
27.1703

@<SCITEGIC>MOL_PROPERTY
MapNumber
SciTegic.value.StringValue
1

@<SCITEGIC>MOL_PROPERTY
MappedAtoms
SciTegic.value.StringValue
25,-4.47356,-2.09882,3.64393,1.6,HBA_1.11
25,-3.7366,-1.62395,6.51297,2.2,HBA_1.21
17,-0.940976,-1.28119,-1.10275,1.6,HBA_lipid_2.11
17,-2.57602,-3.39481,-2.49325,2.2,HBA_lipid_2.21
13,3.6701,-2.16635,-2.83681,1.6,HBD_3.11
13,2.09539,-4.64755,-2.23355,2.2,HBD_3.21
1,5.45324,2.10851,-2.28927,1.6,HYDROPHOBIC_4.11

@<SCITEGIC>MOL_PROPERTY
MappedFeatures
SciTegic.value.StringValue
HBA_1,HBA_lipid_2,HBD_3,HYDROPHOBIC_4

@<SCITEGIC>MOL_PROPERTY
MappedLocations
SciTegic.value.StringValue
HBA_1.11,HBA_1.21,HBA_lipid_2.11,HBA_lipid_2.21,HBD_3.11,HBD_3.21,HYDROPHOBIC_4.11

@<SCITEGIC>MOL_PROPERTY
MappingID
SciTegic.value.StringValue
1

@<SCITEGIC>MOL_PROPERTY
Minimization Criteria
SciTegic.value.StringValue
CONJUG> Minimization exiting with gradient tolerance ( 0.0100000) satisfied.

@<SCITEGIC>MOL_PROPERTY
PartialChargeMethod
SciTegic.value.StringValue
MomanyRone

@<SCITEGIC>MOL_PROPERTY
Pharmprint
SciTegic.value.StringValue
'1111'

@<SCITEGIC>MOL_PROPERTY
Pharmtype
SciTegic.value.StringValue
4

@<SCITEGIC>MOL_PROPERTY
Potential Energy
SciTegic.value.StringValue
61.484

@<SCITEGIC>MOL_PROPERTY
RMS Gradient
SciTegic.value.StringValue
0.0099

@<SCITEGIC>MOL_PROPERTY
RelativeEnergy
SciTegic.value.StringValue
11.7978

@<SCITEGIC>MOL_PROPERTY
Solvation Free Energy
SciTegic.value.StringValue
0

@<SCITEGIC>MOL_PROPERTY
Uncert
SciTegic.value.StringValue
1.5

@<SCITEGIC>MOL_PROPERTY
Urey-Bradley Energy
SciTegic.value.StringValue
0

@<SCITEGIC>MOL_PROPERTY
UseResidueTemplateCharge
SciTegic.value.StringValue
True

@<SCITEGIC>MOL_PROPERTY
Van der Waals Energy
SciTegic.value.StringValue
-1.84556

@<SCITEGIC>MOL_PROPERTY
Error
SciTegic.value.StringValue
2.26707083333333

@<SCITEGIC>MOL_PROPERTY
logActiv
SciTegic.value.StringValue
-0.619788758288394

@<SCITEGIC>MOL_PROPERTY
logEstimate
SciTegic.value.StringValue
-0.264323668666853

@<SCITEGIC>ATOM_PROPERTY
Formal Charge
SciTegic.value.StringValue
1 0
2 0
3 0
4 0
5 0
6 0
7 0
8 0
9 0
10 0
11 0
12 0
13 0
14 0
15 0
16 0
17 0
18 0
19 0
20 0
21 0
22 0
23 0
24 0
25 0
26 0
27 0
28 0
29 0
30 0
31 0
32 0
33 0
34 0
35 0
36 0
37 0
38 0
39 0
40 0
41 0
42 0
43 0
44 0
45 0
46 0
47 0
48 0
49 0
50 0
51 0
52 0
53 0
54 0

@<SCITEGIC>ATOM_PROPERTY
pdb_tempFactor
SciTegic.value.DoubleValue
1 0
2 0
3 0
4 0
5 0
6 0
7 0
8 0
9 0
10 0
11 0
12 0
13 0
14 0
15 0
16 0
17 0
18 0
19 0
20 0
21 0
22 0
23 0
24 0
25 0
26 0
27 0
28 0
29 0
30 0
31 0
32 0
33 0
34 0
35 0
36 0
37 0
38 0
39 0
40 0
41 0
42 0
43 0
44 0
45 0
46 0
47 0
48 0
49 0
50 0
51 0
52 0
53 0
54 0

@<SCITEGIC>ATOM_PROPERTY
pdb_occupancy
SciTegic.value.DoubleValue
1 1
2 1
3 1
4 1
5 1
6 1
7 1
8 1
9 1
10 1
11 1
12 1
13 1
14 1
15 1
16 1
17 1
18 1
19 1
20 1
21 1
22 1
23 1
24 1
25 1
26 1
27 1
28 1
29 1
30 1
31 1
32 1
33 1
34 1
35 1
36 1
37 1
38 1
39 1
40 1
41 1
42 1
43 1
44 1
45 1
46 1
47 1
48 1
49 1
50 1
51 1
52 1
53 1
54 1

@<TRIPOS>MOLECULE
dpp4_3
52  55  1  0  0
SMALL
FORMAL_CHARGES
@<TRIPOS>ATOM
    1 C1         5.7035     2.5658    -2.1969 C.2        1 SUBUNIT  0
    2 C2         3.8631     1.0663    -2.7428 C.2        1 SUBUNIT  0
    3 C3         4.9102     1.9079    -3.1570 C.2        1 SUBUNIT  0
    4 C4         3.6069     0.8778    -1.3750 C.2        1 SUBUNIT  0
    5 C5         5.4481     2.3759    -0.8275 C.2        1 SUBUNIT  0
    6 C6         4.4002     1.5328    -0.4137 C.2        1 SUBUNIT  0
    7 C7         2.4938    -0.0164    -0.9501 C.3        1 SUBUNIT  0
    8 C8         2.9229    -1.4844    -0.9473 C.3        1 SUBUNIT  0
    9 C9         2.0530    -2.3511    -0.0370 C.3        1 SUBUNIT  0
   10 C10        0.6199    -1.8880    -0.0015 C.2        1 SUBUNIT  0
   11 N11        0.2113    -1.0948     1.0373 N.am       1 SUBUNIT  0
   12 C12        1.2056    -0.4546     1.9455 C.3        1 SUBUNIT  0
   13 C13        0.9289     1.0573     2.1611 C.3        1 SUBUNIT  0
   14 N14       -0.5113     1.3480     2.3348 N.pl3      1 SUBUNIT  0
   15 C15       -1.4869     0.5062     1.9407 C.2        1 SUBUNIT  0
   16 C16       -1.2414    -0.8497     1.2794 C.3        1 SUBUNIT  0
   17 N17       -2.6928     1.0954     2.2446 N.2        1 SUBUNIT  0
   18 N18       -1.0663     2.4315     2.8688 N.2        1 SUBUNIT  0
   19 C19       -2.4054     2.3086     2.8254 C.2        1 SUBUNIT  0
   20 O20       -0.1569    -2.2080    -0.8696 O.2        1 SUBUNIT  0
   21 N21        2.9297    -2.0146    -2.2990 N.3        1 SUBUNIT  0
   22 F22        5.1474     2.0815    -4.4564 F          1 SUBUNIT  0
   23 F23        6.6978     3.3663    -2.5782 F          1 SUBUNIT  0
   24 F24        4.1697     1.3628     0.8869 F          1 SUBUNIT  0
   25 C25       -3.4111     3.3203     3.3281 C.3        1 SUBUNIT  0
   26 F26       -2.7512     4.4079     3.8376 F          1 SUBUNIT  0
   27 F27       -4.1828     2.7518     4.3103 F          1 SUBUNIT  0
   28 F28       -4.2147     3.7179     2.2898 F          1 SUBUNIT  0
   29 C29       -1.8231    -1.9736     2.1389 C.3        1 SUBUNIT  0
   30 N30       -3.2927    -1.9312     2.1378 N.pl3      1 SUBUNIT  0
   31 N31       -4.0594    -1.7551     3.2075 N.2        1 SUBUNIT  0
   32 C32       -5.3552    -1.7686     2.8525 C.2        1 SUBUNIT  0
   33 N33       -5.3819    -1.9641     1.4902 N.2        1 SUBUNIT  0
   34 C34       -4.0799    -2.0654     1.0551 C.2        1 SUBUNIT  0
   35 H35        3.2545     0.5652    -3.4811 H          1 SUBUNIT  0
   36 H36        6.0556     2.8812    -0.0905 H          1 SUBUNIT  0
   37 H37        2.1430     0.2841     0.0359 H          1 SUBUNIT  0
   38 H38        1.6374     0.1334    -1.6067 H          1 SUBUNIT  0
   39 H39        3.9744    -1.5787    -0.6796 H          1 SUBUNIT  0
   40 H40        2.4922    -2.2736     0.9592 H          1 SUBUNIT  0
   41 H41        2.0991    -3.3951    -0.3409 H          1 SUBUNIT  0
   42 H42        1.1602    -0.9731     2.9043 H          1 SUBUNIT  0
   43 H43        2.2186    -0.5975     1.5649 H          1 SUBUNIT  0
   44 H44        1.4846     1.4098     3.0305 H          1 SUBUNIT  0
   45 H45        1.2918     1.6258     1.3049 H          1 SUBUNIT  0
   46 H46       -1.7578    -0.8379     0.3185 H          1 SUBUNIT  0
   47 H47        1.9930    -1.8786    -2.7049 H          1 SUBUNIT  0
   48 H48        3.6045    -1.4719    -2.8566 H          1 SUBUNIT  0
   49 H49       -1.4573    -1.8519     3.1578 H          1 SUBUNIT  0
   50 H50       -1.4885    -2.9475     1.7793 H          1 SUBUNIT  0
   51 H51       -6.2080    -1.6499     3.5053 H          1 SUBUNIT  0
   52 H52       -3.7535    -2.2201     0.0357 H          1 SUBUNIT  0
@<TRIPOS>BOND
    1     1     5 2
    2     1    23 1
    3     2     3 2
    4     2    35 1
    5     3     1 1
    6     3    22 1
    7     4     2 1
    8     4     7 1
    9     5     6 1
   10     5    36 1
   11     6     4 2
   12     6    24 1
   13     7     8 1
   14     7    37 1
   15     7    38 1
   16     8     9 1
   17     8    21 1
   18     8    39 1
   19     9    10 1
   20     9    40 1
   21     9    41 1
   22    10    11 1
   23    10    20 2
   24    11    12 1
   25    12    13 1
   26    12    42 1
   27    12    43 1
   28    13    14 1
   29    13    44 1
   30    13    45 1
   31    14    15 1
   32    14    18 1
   33    15    16 1
   34    15    17 2
   35    16    11 1
   36    16    29 1
   37    16    46 1
   38    18    19 2
   39    19    17 1
   40    19    25 1
   41    21    47 1
   42    21    48 1
   43    25    26 1
   44    25    27 1
   45    25    28 1
   46    29    30 1
   47    29    49 1
   48    29    50 1
   49    31    30 1
   50    31    32 2
   51    32    33 1
   52    32    51 1
   53    33    34 2
   54    34    30 1
   55    34    52 1
@<TRIPOS>SUBSTRUCTURE
1   ****   1
@<SCITEGIC>MOL_PROPERTY
AbsoluteEnergy
SciTegic.value.StringValue
69.2949

@<SCITEGIC>MOL_PROPERTY
Activ
SciTegic.value.StringValue
2

@<SCITEGIC>MOL_PROPERTY
Angle Energy
SciTegic.value.StringValue
27.691

@<SCITEGIC>MOL_PROPERTY
Bond Energy
SciTegic.value.StringValue
2.13144

@<SCITEGIC>MOL_PROPERTY
CHARMm Energy
SciTegic.value.StringValue
31.9573

@<SCITEGIC>MOL_PROPERTY
Clean Energy
SciTegic.value.StringValue
55.8926

@<SCITEGIC>MOL_PROPERTY
ConfNumber
SciTegic.value.StringValue
124

@<SCITEGIC>MOL_PROPERTY
Dihedral Energy
SciTegic.value.StringValue
4.72655

@<SCITEGIC>MOL_PROPERTY
Electrostatic Energy
SciTegic.value.StringValue
5.40653

@<SCITEGIC>MOL_PROPERTY
Estimate
SciTegic.value.StringValue
1.74829

@<SCITEGIC>MOL_PROPERTY
FitValue
SciTegic.value.StringValue
6.38429

@<SCITEGIC>MOL_PROPERTY
Forcefield
SciTegic.value.StringValue
CHARMm

@<SCITEGIC>MOL_PROPERTY
ForcefieldBase
SciTegic.value.StringValue
CHARMm

@<SCITEGIC>MOL_PROPERTY
ForcefieldFFML
SciTegic.value.StringValue
<?xml version="1.0" encoding="UTF-8"?>
<!DOCTYPE ffml SYSTEM "Ffml.dtd">
<ffml version="1.0">
<forcefield name="CHARMm" derivedFrom="CHARMm" base="CHARMm">
<atomTypes>
</atomTypes>
<parameters>
<bond atom1="CT" atom2="NR56">
<quadratic
refValue="1.47"
forceConstant="390"/>
</bond>
<angle atom1="C5R" atom2="CF3" atom3="XF">
<quadratic
refValue="110.26"
forceConstant="53.5714"/>
</angle>
<angle atom1="CR56" atom2="CT" atom3="CT">
<quadratic
refValue="109.47"
forceConstant="70"/>
</angle>
<angle atom1="CR56" atom2="CT" atom3="HA">
<quadratic
refValue="109.47"
forceConstant="40"/>
</angle>
<angle atom1="CR56" atom2="CT" atom3="NX">
<quadratic
refValue="111.6"
forceConstant="70"/>
</angle>
<angle atom1="CT" atom2="CR56" atom3="N5R">
<quadratic
refValue="122"
forceConstant="58"/>
</angle>
<angle atom1="CT" atom2="CT" atom3="NR56">
<quadratic
refValue="111"
forceConstant="46.5"/>
</angle>
<angle atom1="CT" atom2="NR56" atom3="CR56">
<quadratic
refValue="130"
forceConstant="70"/>
</angle>
<angle atom1="CT" atom2="NR56" atom3="N5R">
<quadratic
refValue="127"
forceConstant="70"/>
</angle>
<angle atom1="N5R" atom2="C5R" atom3="CF3">
<quadratic
refValue="119.136"
forceConstant="68"/>
</angle>
<angle atom1="NR56" atom2="CR56" atom3="CT">
<quadratic
refValue="122"
forceConstant="58"/>
</angle>
<angle atom1="NR56" atom2="CT" atom3="HA">
<quadratic
refValue="109.47"
forceConstant="37.5"/>
</angle>
<torsion atom1="CT" atom2="CT" atom3="NR56" atom4="CR56">
<multiplecos
v1="0"
v2="0"
v3="0"
v4="0"
v5="0"
v6="0.15"
gamma1="0"
gamma2="0"
gamma3="0"
gamma4="0"
gamma5="0"
gamma6="180"/>
</torsion>
<torsion atom1="CT" atom2="CT" atom3="NR56" atom4="N5R">
<multiplecos
v1="0"
v2="0"
v3="0.07"
v4="0"
v5="0"
v6="0"
gamma1="0"
gamma2="0"
gamma3="0"
gamma4="0"
gamma5="0"
gamma6="0"/>
</torsion>
<torsion atom1="HA" atom2="CT" atom3="NR56" atom4="CR56">
<multiplecos
v1="0"
v2="0"
v3="0"
v4="0"
v5="0"
v6="0.15"
gamma1="0"
gamma2="0"
gamma3="0"
gamma4="0"
gamma5="0"
gamma6="180"/>
</torsion>
<torsion atom1="HA" atom2="CT" atom3="NR56" atom4="N5R">
<multiplecos
v1="0"
v2="0"
v3="0"
v4="0"
v5="0"
v6="0.15"
gamma1="0"
gamma2="0"
gamma3="0"
gamma4="0"
gamma5="0"
gamma6="180"/>
</torsion>
<torsion atom1="N5R" atom2="C5R" atom3="CF3" atom4="XF">
<multiplecos
v1="0"
v2="0"
v3="0"
v4="0"
v5="0"
v6="0.1"
gamma1="0"
gamma2="0"
gamma3="0"
gamma4="0"
gamma5="0"
gamma6="0"/>
</torsion>
<torsion atom1="N5R" atom2="CR56" atom3="CT" atom4="CT">
<multiplecos
v1="0"
v2="0"
v3="0"
v4="0"
v5="0"
v6="0.01"
gamma1="0"
gamma2="0"
gamma3="0"
gamma4="0"
gamma5="0"
gamma6="0"/>
</torsion>
<torsion atom1="N5R" atom2="CR56" atom3="CT" atom4="HA">
<multiplecos
v1="0"
v2="0"
v3="0"
v4="0"
v5="0"
v6="0.01"
gamma1="0"
gamma2="0"
gamma3="0"
gamma4="0"
gamma5="0"
gamma6="0"/>
</torsion>
<torsion atom1="N5R" atom2="CR56" atom3="CT" atom4="NX">
<multiplecos
v1="0"
v2="0"
v3="0"
v4="0"
v5="0"
v6="0.01"
gamma1="0"
gamma2="0"
gamma3="0"
gamma4="0"
gamma5="0"
gamma6="0"/>
</torsion>
<torsion atom1="NR56" atom2="CR56" atom3="CT" atom4="CT">
<multiplecos
v1="0"
v2="0"
v3="0"
v4="0"
v5="0"
v6="0.01"
gamma1="0"
gamma2="0"
gamma3="0"
gamma4="0"
gamma5="0"
gamma6="0"/>
</torsion>
<torsion atom1="NR56" atom2="CR56" atom3="CT" atom4="HA">
<multiplecos
v1="0"
v2="0"
v3="0"
v4="0"
v5="0"
v6="0.01"
gamma1="0"
gamma2="0"
gamma3="0"
gamma4="0"
gamma5="0"
gamma6="0"/>
</torsion>
<torsion atom1="NR56" atom2="CR56" atom3="CT" atom4="NX">
<multiplecos
v1="0"
v2="0"
v3="0"
v4="0"
v5="0"
v6="0.01"
gamma1="0"
gamma2="0"
gamma3="0"
gamma4="0"
gamma5="0"
gamma6="0"/>
</torsion>
<improper atom1="NR56" atom2="CR56" atom3="N5R" atom4="CT">
<cos1
refValue="0"
forceConstant="90"
periodicity="0"/>
</improper>
</parameters>
</forcefield>
</ffml>

@<SCITEGIC>MOL_PROPERTY
HBA_1
SciTegic.value.StringValue
1

@<SCITEGIC>MOL_PROPERTY
HBA_lipid_2
SciTegic.value.StringValue
1

@<SCITEGIC>MOL_PROPERTY
HBD_3
SciTegic.value.StringValue
1

@<SCITEGIC>MOL_PROPERTY
HYDROPHOBIC_4
SciTegic.value.StringValue
1

@<SCITEGIC>MOL_PROPERTY
Hydrogen Bond Energy
SciTegic.value.StringValue
0

@<SCITEGIC>MOL_PROPERTY
Improper Energy
SciTegic.value.StringValue
0.08663

@<SCITEGIC>MOL_PROPERTY
Initial Potential Energy
SciTegic.value.StringValue
56.7438

@<SCITEGIC>MOL_PROPERTY
Initial RMS Gradient
SciTegic.value.StringValue
13.7042

@<SCITEGIC>MOL_PROPERTY
MapNumber
SciTegic.value.StringValue
1

@<SCITEGIC>MOL_PROPERTY
MappedAtoms
SciTegic.value.StringValue
31,-4.47356,-2.09882,3.64393,1.6,HBA_1.11
31,-3.7366,-1.62395,6.51297,2.2,HBA_1.21
20,-0.940976,-1.28119,-1.10275,1.6,HBA_lipid_2.11
20,-2.57602,-3.39481,-2.49325,2.2,HBA_lipid_2.21
21,3.6701,-2.16635,-2.83681,1.6,HBD_3.11
21,2.09539,-4.64755,-2.23355,2.2,HBD_3.21
1,5.45324,2.10851,-2.28927,1.6,HYDROPHOBIC_4.11

@<SCITEGIC>MOL_PROPERTY
MappedFeatures
SciTegic.value.StringValue
HBA_1,HBA_lipid_2,HBD_3,HYDROPHOBIC_4

@<SCITEGIC>MOL_PROPERTY
MappedLocations
SciTegic.value.StringValue
HBA_1.11,HBA_1.21,HBA_lipid_2.11,HBA_lipid_2.21,HBD_3.11,HBD_3.21,HYDROPHOBIC_4.11

@<SCITEGIC>MOL_PROPERTY
MappingID
SciTegic.value.StringValue
1

@<SCITEGIC>MOL_PROPERTY
Minimization Criteria
SciTegic.value.StringValue
CONJUG> Minimization exiting with gradient tolerance ( 0.0100000) satisfied.

@<SCITEGIC>MOL_PROPERTY
PartialChargeMethod
SciTegic.value.StringValue
MomanyRone

@<SCITEGIC>MOL_PROPERTY
Pharmprint
SciTegic.value.StringValue
'1111'

@<SCITEGIC>MOL_PROPERTY
Pharmtype
SciTegic.value.StringValue
4

@<SCITEGIC>MOL_PROPERTY
Potential Energy
SciTegic.value.StringValue
31.9573

@<SCITEGIC>MOL_PROPERTY
RMS Gradient
SciTegic.value.StringValue
0.00957

@<SCITEGIC>MOL_PROPERTY
RelativeEnergy
SciTegic.value.StringValue
17.1097

@<SCITEGIC>MOL_PROPERTY
Solvation Free Energy
SciTegic.value.StringValue
0

@<SCITEGIC>MOL_PROPERTY
Uncert
SciTegic.value.StringValue
1.5

@<SCITEGIC>MOL_PROPERTY
Urey-Bradley Energy
SciTegic.value.StringValue
0

@<SCITEGIC>MOL_PROPERTY
UseResidueTemplateCharge
SciTegic.value.StringValue
True

@<SCITEGIC>MOL_PROPERTY
Van der Waals Energy
SciTegic.value.StringValue
-8.08481

@<SCITEGIC>MOL_PROPERTY
Error
SciTegic.value.StringValue
-1.14397496982766

@<SCITEGIC>MOL_PROPERTY
logActiv
SciTegic.value.StringValue
0.301029995663981

@<SCITEGIC>MOL_PROPERTY
logEstimate
SciTegic.value.StringValue
0.242613473466285

@<SCITEGIC>ATOM_PROPERTY
Formal Charge
SciTegic.value.StringValue
1 0
2 0
3 0
4 0
5 0
6 0
7 0
8 0
9 0
10 0
11 0
12 0
13 0
14 0
15 0
16 0
17 0
18 0
19 0
20 0
21 0
22 0
23 0
24 0
25 0
26 0
27 0
28 0
29 0
30 0
31 0
32 0
33 0
34 0
35 0
36 0
37 0
38 0
39 0
40 0
41 0
42 0
43 0
44 0
45 0
46 0
47 0
48 0
49 0
50 0
51 0
52 0

@<SCITEGIC>ATOM_PROPERTY
pdb_tempFactor
SciTegic.value.DoubleValue
1 0
2 0
3 0
4 0
5 0
6 0
7 0
8 0
9 0
10 0
11 0
12 0
13 0
14 0
15 0
16 0
17 0
18 0
19 0
20 0
21 0
22 0
23 0
24 0
25 0
26 0
27 0
28 0
29 0
30 0
31 0
32 0
33 0
34 0
35 0
36 0
37 0
38 0
39 0
40 0
41 0
42 0
43 0
44 0
45 0
46 0
47 0
48 0
49 0
50 0
51 0
52 0

@<SCITEGIC>ATOM_PROPERTY
pdb_occupancy
SciTegic.value.DoubleValue
1 1
2 1
3 1
4 1
5 1
6 1
7 1
8 1
9 1
10 1
11 1
12 1
13 1
14 1
15 1
16 1
17 1
18 1
19 1
20 1
21 1
22 1
23 1
24 1
25 1
26 1
27 1
28 1
29 1
30 1
31 1
32 1
33 1
34 1
35 1
36 1
37 1
38 1
39 1
40 1
41 1
42 1
43 1
44 1
45 1
46 1
47 1
48 1
49 1
50 1
51 1
52 1

@<TRIPOS>MOLECULE
dpp4_13
49  53  1  0  0
SMALL
FORMAL_CHARGES
@<TRIPOS>ATOM
    1 C1         5.8567     2.6746    -2.5405 C.2        1 SUBUNIT  0
    2 C2         6.1407     1.8718    -1.4238 C.2        1 SUBUNIT  0
    3 C3         5.2279     0.8838    -1.0135 C.2        1 SUBUNIT  0
    4 C4         4.0250     0.7011    -1.7233 C.2        1 SUBUNIT  0
    5 C5         3.7412     1.5055    -2.8414 C.2        1 SUBUNIT  0
    6 C6         4.6559     2.4923    -3.2508 C.2        1 SUBUNIT  0
    7 F7         4.3801     3.2476    -4.3122 F          1 SUBUNIT  0
    8 C8         3.0463    -0.3415    -1.2992 C.3        1 SUBUNIT  0
    9 C9         2.5425    -1.2073    -2.4924 C.3        1 SUBUNIT  0
   10 C10        1.1298    -1.7543    -2.2325 C.3        1 SUBUNIT  0
   11 C11        0.1523    -0.5880    -1.9656 C.3        1 SUBUNIT  0
   12 C12        0.8571     0.6654    -1.3832 C.3        1 SUBUNIT  0
   13 O13        1.9694     0.2728    -0.5893 O.3        1 SUBUNIT  0
   14 N14        3.4673    -2.3011    -2.7684 N.3        1 SUBUNIT  0
   15 F15        5.5094     0.1279     0.0459 F          1 SUBUNIT  0
   16 F16        6.7274     3.6067    -2.9216 F          1 SUBUNIT  0
   17 N17       -0.9261    -1.0298    -1.0914 N.3        1 SUBUNIT  0
   18 C18       -0.4582    -1.4783     0.2645 C.3        1 SUBUNIT  0
   19 C19       -1.4447    -0.8143     1.1724 C.2        1 SUBUNIT  0
   20 C20       -2.3303    -0.0220     0.4816 C.2        1 SUBUNIT  0
   21 C21       -2.0623    -0.0509    -0.9901 C.3        1 SUBUNIT  0
   22 N22       -1.7301    -0.7551     2.5027 N.2        1 SUBUNIT  0
   23 C23       -3.1800     0.5380     1.4352 C.2        1 SUBUNIT  0
   24 N24       -2.7859     0.0705     2.6494 N.pl3      1 SUBUNIT  0
   25 C25       -3.5548     0.5483     3.7652 C.2        1 SUBUNIT  0
   26 C26       -4.5879     1.3970     3.5808 C.2        1 SUBUNIT  0
   27 N27       -4.3055     1.4733     1.1461 N.2        1 SUBUNIT  0
   28 C28       -4.9381     1.8503     2.2128 C.2        1 SUBUNIT  0
   29 C29       -3.1939     0.0881     5.1532 C.3        1 SUBUNIT  0
   30 H30       -5.7724     2.5296     2.1300 H          1 SUBUNIT  0
   31 H31        7.0619     2.0113    -0.8756 H          1 SUBUNIT  0
   32 H32        2.8194     1.3666    -3.3875 H          1 SUBUNIT  0
   33 H33        3.5462    -0.9689    -0.5593 H          1 SUBUNIT  0
   34 H34        2.4757    -0.5931    -3.3934 H          1 SUBUNIT  0
   35 H35        0.7768    -2.3531    -3.0730 H          1 SUBUNIT  0
   36 H36        1.1710    -2.4225    -1.3700 H          1 SUBUNIT  0
   37 H37       -0.2942    -0.2909    -2.9139 H          1 SUBUNIT  0
   38 H38        0.1823     1.2586    -0.7649 H          1 SUBUNIT  0
   39 H39        1.2151     1.3181    -2.1802 H          1 SUBUNIT  0
   40 H40        4.4001    -1.8995    -2.9374 H          1 SUBUNIT  0
   41 H41        3.5196    -2.8952    -1.9287 H          1 SUBUNIT  0
   42 H42        0.5437    -1.1329     0.4766 H          1 SUBUNIT  0
   43 H43       -0.5053    -2.5536     0.3469 H          1 SUBUNIT  0
   44 H44       -2.9192    -0.4074    -1.5428 H          1 SUBUNIT  0
   45 H45       -1.7770     0.9300    -1.3433 H          1 SUBUNIT  0
   46 H46       -5.1644     1.7545     4.4230 H          1 SUBUNIT  0
   47 H47       -4.0967    -0.0218     5.7533 H          1 SUBUNIT  0
   48 H48       -2.6309    -0.8437     5.1016 H          1 SUBUNIT  0
   49 H49       -2.5615     0.8322     5.6376 H          1 SUBUNIT  0
@<TRIPOS>BOND
    1     1     2 2
    2     1    16 1
    3     2     3 1
    4     2    31 1
    5     3     4 2
    6     3    15 1
    7     4     5 1
    8     4     8 1
    9     5     6 2
   10     5    32 1
   11     6     1 1
   12     6     7 1
   13     8    13 1
   14     8    33 1
   15     9     8 1
   16     9    14 1
   17     9    34 1
   18    10     9 1
   19    10    35 1
   20    10    36 1
   21    11    10 1
   22    11    17 1
   23    11    37 1
   24    12    11 1
   25    12    38 1
   26    12    39 1
   27    13    12 1
   28    14    40 1
   29    14    41 1
   30    18    17 1
   31    18    19 1
   32    18    42 1
   33    18    43 1
   34    19    20 1
   35    19    22 2
   36    20    21 1
   37    20    23 2
   38    21    17 1
   39    21    44 1
   40    21    45 1
   41    23    24 1
   42    23    27 1
   43    24    22 1
   44    24    25 1
   45    25    29 1
   46    26    25 2
   47    26    46 1
   48    27    28 2
   49    28    26 1
   50    28    30 1
   51    29    47 1
   52    29    48 1
   53    29    49 1
@<TRIPOS>SUBSTRUCTURE
1   ****   1
@<SCITEGIC>MOL_PROPERTY
AbsoluteEnergy
SciTegic.value.StringValue
97.8799

@<SCITEGIC>MOL_PROPERTY
Activ
SciTegic.value.StringValue
44

@<SCITEGIC>MOL_PROPERTY
Angle Energy
SciTegic.value.StringValue
28.6562805175781

@<SCITEGIC>MOL_PROPERTY
Bond Energy
SciTegic.value.StringValue
4.08552980422974

@<SCITEGIC>MOL_PROPERTY
CHARMm Energy
SciTegic.value.StringValue
46.2027206420898

@<SCITEGIC>MOL_PROPERTY
Clean Energy
SciTegic.value.StringValue
68.6101150512695

@<SCITEGIC>MOL_PROPERTY
ConfNumber
SciTegic.value.StringValue
36

@<SCITEGIC>MOL_PROPERTY
Dihedral Energy
SciTegic.value.StringValue
13.8611402511597

@<SCITEGIC>MOL_PROPERTY
Electrostatic Energy
SciTegic.value.StringValue
3.05672001838684

@<SCITEGIC>MOL_PROPERTY
Estimate
SciTegic.value.StringValue
5.03138

@<SCITEGIC>MOL_PROPERTY
FitValue
SciTegic.value.StringValue
5.92521

@<SCITEGIC>MOL_PROPERTY
Forcefield
SciTegic.value.StringValue
CHARMm

@<SCITEGIC>MOL_PROPERTY
ForcefieldBase
SciTegic.value.StringValue
CHARMm

@<SCITEGIC>MOL_PROPERTY
ForcefieldFFML
SciTegic.value.StringValue
<?xml version="1.0" encoding="UTF-8"?>
<!DOCTYPE ffml SYSTEM "Ffml.dtd">
<ffml version="1.0">
<forcefield name="CHARMm" derivedFrom="CHARMm" base="CHARMm">
<atomTypes>
</atomTypes>
<parameters>
</parameters>
</forcefield>
</ffml>

@<SCITEGIC>MOL_PROPERTY
HBA_1
SciTegic.value.StringValue
0

@<SCITEGIC>MOL_PROPERTY
HBA_lipid_2
SciTegic.value.StringValue
1

@<SCITEGIC>MOL_PROPERTY
HBD_3
SciTegic.value.StringValue
1

@<SCITEGIC>MOL_PROPERTY
HYDROPHOBIC_4
SciTegic.value.StringValue
1

@<SCITEGIC>MOL_PROPERTY
Hydrogen Bond Energy
SciTegic.value.StringValue
0

@<SCITEGIC>MOL_PROPERTY
Improper Energy
SciTegic.value.StringValue
0.0130200004205108

@<SCITEGIC>MOL_PROPERTY
Initial Potential Energy
SciTegic.value.StringValue
77.7831420898438

@<SCITEGIC>MOL_PROPERTY
Initial RMS Gradient
SciTegic.value.StringValue
27.6327095031738

@<SCITEGIC>MOL_PROPERTY
MapNumber
SciTegic.value.StringValue
1

@<SCITEGIC>MOL_PROPERTY
MappedAtoms
SciTegic.value.StringValue
17,-0.940976,-1.28119,-1.10275,1.6,HBA_lipid_2.11
17,-2.57602,-3.39481,-2.49325,2.2,HBA_lipid_2.21
14,3.6701,-2.16635,-2.83681,1.6,HBD_3.11
14,2.09539,-4.64755,-2.23355,2.2,HBD_3.21
1,5.45324,2.10851,-2.28927,1.6,HYDROPHOBIC_4.11

@<SCITEGIC>MOL_PROPERTY
MappedFeatures
SciTegic.value.StringValue
HBA_lipid_2,HBD_3,HYDROPHOBIC_4

@<SCITEGIC>MOL_PROPERTY
MappedLocations
SciTegic.value.StringValue
HBA_lipid_2.11,HBA_lipid_2.21,HBD_3.11,HBD_3.21,HYDROPHOBIC_4.11

@<SCITEGIC>MOL_PROPERTY
MappingID
SciTegic.value.StringValue
1

@<SCITEGIC>MOL_PROPERTY
Minimization Criteria
SciTegic.value.StringValue
CONJUG> Minimization exiting with gradient tolerance ( 0.0100000) satisfied.

@<SCITEGIC>MOL_PROPERTY
PartialChargeMethod
SciTegic.value.StringValue
MomanyRone

@<SCITEGIC>MOL_PROPERTY
Pharmprint
SciTegic.value.StringValue
'0111'

@<SCITEGIC>MOL_PROPERTY
Pharmtype
SciTegic.value.StringValue
3

@<SCITEGIC>MOL_PROPERTY
Potential Energy
SciTegic.value.StringValue
46.2027206420898

@<SCITEGIC>MOL_PROPERTY
RMS Gradient
SciTegic.value.StringValue
0.00779999978840351

@<SCITEGIC>MOL_PROPERTY
RelativeEnergy
SciTegic.value.StringValue
11.6513

@<SCITEGIC>MOL_PROPERTY
Solvation Free Energy
SciTegic.value.StringValue
0

@<SCITEGIC>MOL_PROPERTY
Uncert
SciTegic.value.StringValue
1.5

@<SCITEGIC>MOL_PROPERTY
Urey-Bradley Energy
SciTegic.value.StringValue
0

@<SCITEGIC>MOL_PROPERTY
UseResidueTemplateCharge
SciTegic.value.StringValue
True

@<SCITEGIC>MOL_PROPERTY
Van der Waals Energy
SciTegic.value.StringValue
-3.46998000144959

@<SCITEGIC>MOL_PROPERTY
Error
SciTegic.value.StringValue
-8.74511565415453

@<SCITEGIC>MOL_PROPERTY
logActiv
SciTegic.value.StringValue
1.64345267648619

@<SCITEGIC>MOL_PROPERTY
logEstimate
SciTegic.value.StringValue
0.701687119088989

@<SCITEGIC>ATOM_PROPERTY
Formal Charge
SciTegic.value.StringValue
1 0
2 0
3 0
4 0
5 0
6 0
7 0
8 0
9 0
10 0
11 0
12 0
13 0
14 0
15 0
16 0
17 0
18 0
19 0
20 0
21 0
22 0
23 0
24 0
25 0
26 0
27 0
28 0
29 0
30 0
31 0
32 0
33 0
34 0
35 0
36 0
37 0
38 0
39 0
40 0
41 0
42 0
43 0
44 0
45 0
46 0
47 0
48 0
49 0

@<SCITEGIC>ATOM_PROPERTY
pdb_tempFactor
SciTegic.value.DoubleValue
1 0
2 0
3 0
4 0
5 0
6 0
7 0
8 0
9 0
10 0
11 0
12 0
13 0
14 0
15 0
16 0
17 0
18 0
19 0
20 0
21 0
22 0
23 0
24 0
25 0
26 0
27 0
28 0
29 0
30 0
31 0
32 0
33 0
34 0
35 0
36 0
37 0
38 0
39 0
40 0
41 0
42 0
43 0
44 0
45 0
46 0
47 0
48 0
49 0

@<SCITEGIC>ATOM_PROPERTY
pdb_occupancy
SciTegic.value.DoubleValue
1 1
2 1
3 1
4 1
5 1
6 1
7 1
8 1
9 1
10 1
11 1
12 1
13 1
14 1
15 1
16 1
17 1
18 1
19 1
20 1
21 1
22 1
23 1
24 1
25 1
26 1
27 1
28 1
29 1
30 1
31 1
32 1
33 1
34 1
35 1
36 1
37 1
38 1
39 1
40 1
41 1
42 1
43 1
44 1
45 1
46 1
47 1
48 1
49 1

@<TRIPOS>MOLECULE
dpp4_12
50  53  1  0  0
SMALL
FORMAL_CHARGES
@<TRIPOS>ATOM
    1 C1         2.9667    -0.0560    -1.3490 C.3        1 SUBUNIT  0
    2 C2         2.1108     0.6561    -0.2830 C.3        1 SUBUNIT  0
    3 C3         0.7248     0.0743    -0.0906 C.2        1 SUBUNIT  0
    4 N4         0.1788    -0.7906    -1.0190 N.am       1 SUBUNIT  0
    5 C5         0.9118    -1.2312    -2.2338 C.3        1 SUBUNIT  0
    6 C6         2.1091    -0.3324    -2.5996 C.3        1 SUBUNIT  0
    7 C7         4.1919     0.7337    -1.6618 C.2        1 SUBUNIT  0
    8 C8         6.6153     1.0272    -1.6507 C.2        1 SUBUNIT  0
    9 C9         5.4806     0.2531    -1.3353 C.2        1 SUBUNIT  0
   10 C10        6.4703     2.2740    -2.2860 C.2        1 SUBUNIT  0
   11 C11        4.0523     1.9824    -2.2961 C.2        1 SUBUNIT  0
   12 C12        5.1856     2.7503    -2.6070 C.2        1 SUBUNIT  0
   13 O13        0.0930     0.3830     0.8929 O.2        1 SUBUNIT  0
   14 C14        2.9132    -0.9724    -3.7402 C.3        1 SUBUNIT  0
   15 N15        3.8057    -1.9954    -3.2213 N.3        1 SUBUNIT  0
   16 Cl16       5.6986    -1.2640    -0.5579 Cl         1 SUBUNIT  0
   17 Cl17       7.8522     3.2120    -2.6685 Cl         1 SUBUNIT  0
   18 C18       -1.1821    -1.3201    -0.8122 C.3        1 SUBUNIT  0
   19 C19       -1.1867    -2.4226     0.2462 C.3        1 SUBUNIT  0
   20 C20       -2.5421    -2.6844     0.7498 C.2        1 SUBUNIT  0
   21 C21       -4.1884    -2.6000     2.5879 C.2        1 SUBUNIT  0
   22 C22       -2.8839    -2.3570     2.0819 C.2        1 SUBUNIT  0
   23 C23       -5.1519    -3.1750     1.7540 C.2        1 SUBUNIT  0
   24 C24       -3.5159    -3.2653    -0.0885 C.2        1 SUBUNIT  0
   25 C25       -4.8104    -3.5074     0.4169 C.2        1 SUBUNIT  0
   26 O26       -6.2908    -3.3094     2.4350 O.3        1 SUBUNIT  0
   27 O27       -4.7277    -2.3745     3.7861 O.3        1 SUBUNIT  0
   28 C28       -6.1062    -2.8047     3.7743 C.3        1 SUBUNIT  0
   29 H29        3.3000    -1.0131    -0.9452 H          1 SUBUNIT  0
   30 H30        1.9864     1.7072    -0.5524 H          1 SUBUNIT  0
   31 H31        2.6346     0.6488     0.6743 H          1 SUBUNIT  0
   32 H32        1.2561    -2.2501    -2.0567 H          1 SUBUNIT  0
   33 H33        0.2154    -1.2787    -3.0726 H          1 SUBUNIT  0
   34 H34        1.7175     0.6192    -2.9666 H          1 SUBUNIT  0
   35 H35        7.6041     0.6633    -1.4043 H          1 SUBUNIT  0
   36 H36        3.0715     2.3580    -2.5459 H          1 SUBUNIT  0
   37 H37        5.0585     3.7067    -3.0943 H          1 SUBUNIT  0
   38 H38        2.2462    -1.4135    -4.4797 H          1 SUBUNIT  0
   39 H39        3.4920    -0.2184    -4.2714 H          1 SUBUNIT  0
   40 H40        3.8721    -2.7486    -3.9229 H          1 SUBUNIT  0
   41 H41        4.7397    -1.5794    -3.1077 H          1 SUBUNIT  0
   42 H42       -1.5690    -1.6918    -1.7590 H          1 SUBUNIT  0
   43 H43       -1.8427    -0.5027    -0.5199 H          1 SUBUNIT  0
   44 H44       -0.5333    -2.1612     1.0776 H          1 SUBUNIT  0
   45 H45       -0.7647    -3.3447    -0.1571 H          1 SUBUNIT  0
   46 H46       -2.1455    -1.9119     2.7321 H          1 SUBUNIT  0
   47 H47       -3.2749    -3.5247    -1.1109 H          1 SUBUNIT  0
   48 H48       -5.5553    -3.9535    -0.2257 H          1 SUBUNIT  0
   49 H49       -6.7620    -1.9644     3.9537 H          1 SUBUNIT  0
   50 H50       -6.2611    -3.5934     4.4988 H          1 SUBUNIT  0
@<TRIPOS>BOND
    1     1     2 1
    2     1     6 1
    3     1     7 1
    4     1    29 1
    5     2     3 1
    6     2    30 1
    7     2    31 1
    8     3     4 1
    9     3    13 2
   10     4     5 1
   11     4    18 1
   12     5     6 1
   13     5    32 1
   14     5    33 1
   15     6    14 1
   16     6    34 1
   17     7    11 2
   18     8     9 2
   19     8    35 1
   20     9     7 1
   21     9    16 1
   22    10     8 1
   23    10    17 1
   24    11    12 1
   25    11    36 1
   26    12    10 2
   27    12    37 1
   28    14    15 1
   29    14    38 1
   30    14    39 1
   31    15    40 1
   32    15    41 1
   33    18    19 1
   34    18    42 1
   35    18    43 1
   36    19    20 1
   37    19    44 1
   38    19    45 1
   39    20    24 2
   40    21    22 2
   41    21    27 1
   42    22    20 1
   43    22    46 1
   44    23    21 1
   45    23    26 1
   46    24    25 1
   47    24    47 1
   48    25    23 2
   49    25    48 1
   50    27    28 1
   51    28    26 1
   52    28    49 1
   53    28    50 1
@<TRIPOS>SUBSTRUCTURE
1   ****   1
@<SCITEGIC>MOL_PROPERTY
AbsoluteEnergy
SciTegic.value.StringValue
79.9581

@<SCITEGIC>MOL_PROPERTY
Activ
SciTegic.value.StringValue
43

@<SCITEGIC>MOL_PROPERTY
Angle Energy
SciTegic.value.StringValue
18.4300498962402

@<SCITEGIC>MOL_PROPERTY
Bond Energy
SciTegic.value.StringValue
1.541139960289

@<SCITEGIC>MOL_PROPERTY
CHARMm Energy
SciTegic.value.StringValue
17.0575294494629

@<SCITEGIC>MOL_PROPERTY
Clean Energy
SciTegic.value.StringValue
25.5644779205322

@<SCITEGIC>MOL_PROPERTY
ConfNumber
SciTegic.value.StringValue
14

@<SCITEGIC>MOL_PROPERTY
Dihedral Energy
SciTegic.value.StringValue
6.96051979064941

@<SCITEGIC>MOL_PROPERTY
Electrostatic Energy
SciTegic.value.StringValue
-10.0490102767944

@<SCITEGIC>MOL_PROPERTY
Estimate
SciTegic.value.StringValue
8.9656

@<SCITEGIC>MOL_PROPERTY
FitValue
SciTegic.value.StringValue
5.67432

@<SCITEGIC>MOL_PROPERTY
Forcefield
SciTegic.value.StringValue
CHARMm

@<SCITEGIC>MOL_PROPERTY
ForcefieldBase
SciTegic.value.StringValue
CHARMm

@<SCITEGIC>MOL_PROPERTY
ForcefieldFFML
SciTegic.value.StringValue
<?xml version="1.0" encoding="UTF-8"?>
<!DOCTYPE ffml SYSTEM "Ffml.dtd">
<ffml version="1.0">
<forcefield name="CHARMm" derivedFrom="CHARMm" base="CHARMm">
<atomTypes>
</atomTypes>
<parameters>
<angle atom1="C6R" atom2="CR56" atom3="OE">
<quadratic
refValue="128.125"
forceConstant="66.25"/>
</angle>
<torsion atom1="C6R" atom2="CR56" atom3="OE" atom4="CT">
<multiplecos
v1="0"
v2="0.5"
v3="0"
v4="0"
v5="0"
v6="0"
gamma1="0"
gamma2="180"
gamma3="0"
gamma4="0"
gamma5="0"
gamma6="0"/>
</torsion>
<torsion atom1="CR56" atom2="CR56" atom3="OE" atom4="CT">
<multiplecos
v1="0"
v2="0.5"
v3="0"
v4="0"
v5="0"
v6="0"
gamma1="0"
gamma2="180"
gamma3="0"
gamma4="0"
gamma5="0"
gamma6="0"/>
</torsion>
</parameters>
</forcefield>
</ffml>

@<SCITEGIC>MOL_PROPERTY
HBA_1
SciTegic.value.StringValue
1

@<SCITEGIC>MOL_PROPERTY
HBA_lipid_2
SciTegic.value.StringValue
0

@<SCITEGIC>MOL_PROPERTY
HBD_3
SciTegic.value.StringValue
1

@<SCITEGIC>MOL_PROPERTY
HYDROPHOBIC_4
SciTegic.value.StringValue
1

@<SCITEGIC>MOL_PROPERTY
Hydrogen Bond Energy
SciTegic.value.StringValue
0

@<SCITEGIC>MOL_PROPERTY
Improper Energy
SciTegic.value.StringValue
0.0197500009089708

@<SCITEGIC>MOL_PROPERTY
Initial Potential Energy
SciTegic.value.StringValue
32.5944213867188

@<SCITEGIC>MOL_PROPERTY
Initial RMS Gradient
SciTegic.value.StringValue
17.0038394927979

@<SCITEGIC>MOL_PROPERTY
MapNumber
SciTegic.value.StringValue
1

@<SCITEGIC>MOL_PROPERTY
MappedAtoms
SciTegic.value.StringValue
27,-4.47356,-2.09882,3.64393,1.6,HBA_1.11
27,-3.7366,-1.62395,6.51297,2.2,HBA_1.21
15,3.6701,-2.16635,-2.83681,1.6,HBD_3.11
15,2.09539,-4.64755,-2.23355,2.2,HBD_3.21
12,5.45324,2.10851,-2.28927,1.6,HYDROPHOBIC_4.11

@<SCITEGIC>MOL_PROPERTY
MappedFeatures
SciTegic.value.StringValue
HBA_1,HBD_3,HYDROPHOBIC_4

@<SCITEGIC>MOL_PROPERTY
MappedLocations
SciTegic.value.StringValue
HBA_1.11,HBA_1.21,HBD_3.11,HBD_3.21,HYDROPHOBIC_4.11

@<SCITEGIC>MOL_PROPERTY
MappingID
SciTegic.value.StringValue
1

@<SCITEGIC>MOL_PROPERTY
Minimization Criteria
SciTegic.value.StringValue
CONJUG> Minimization exiting with gradient tolerance ( 0.0100000) satisfied.

@<SCITEGIC>MOL_PROPERTY
PartialChargeMethod
SciTegic.value.StringValue
MomanyRone

@<SCITEGIC>MOL_PROPERTY
Pharmprint
SciTegic.value.StringValue
'1011'

@<SCITEGIC>MOL_PROPERTY
Pharmtype
SciTegic.value.StringValue
3

@<SCITEGIC>MOL_PROPERTY
Potential Energy
SciTegic.value.StringValue
17.0575294494629

@<SCITEGIC>MOL_PROPERTY
RMS Gradient
SciTegic.value.StringValue
0.00911999959498644

@<SCITEGIC>MOL_PROPERTY
RelativeEnergy
SciTegic.value.StringValue
4.0913

@<SCITEGIC>MOL_PROPERTY
Solvation Free Energy
SciTegic.value.StringValue
0

@<SCITEGIC>MOL_PROPERTY
Uncert
SciTegic.value.StringValue
1.5

@<SCITEGIC>MOL_PROPERTY
Urey-Bradley Energy
SciTegic.value.StringValue
0

@<SCITEGIC>MOL_PROPERTY
UseResidueTemplateCharge
SciTegic.value.StringValue
True

@<SCITEGIC>MOL_PROPERTY
Van der Waals Energy
SciTegic.value.StringValue
0.155070006847382

@<SCITEGIC>MOL_PROPERTY
Error
SciTegic.value.StringValue
-4.79610957437316

@<SCITEGIC>MOL_PROPERTY
logActiv
SciTegic.value.StringValue
1.63346845557959

@<SCITEGIC>MOL_PROPERTY
logEstimate
SciTegic.value.StringValue
0.9525793589255

@<SCITEGIC>ATOM_PROPERTY
Formal Charge
SciTegic.value.StringValue
1 0
2 0
3 0
4 0
5 0
6 0
7 0
8 0
9 0
10 0
11 0
12 0
13 0
14 0
15 0
16 0
17 0
18 0
19 0
20 0
21 0
22 0
23 0
24 0
25 0
26 0
27 0
28 0
29 0
30 0
31 0
32 0
33 0
34 0
35 0
36 0
37 0
38 0
39 0
40 0
41 0
42 0
43 0
44 0
45 0
46 0
47 0
48 0
49 0
50 0

@<SCITEGIC>ATOM_PROPERTY
pdb_tempFactor
SciTegic.value.DoubleValue
1 0
2 0
3 0
4 0
5 0
6 0
7 0
8 0
9 0
10 0
11 0
12 0
13 0
14 0
15 0
16 0
17 0
18 0
19 0
20 0
21 0
22 0
23 0
24 0
25 0
26 0
27 0
28 0
29 0
30 0
31 0
32 0
33 0
34 0
35 0
36 0
37 0
38 0
39 0
40 0
41 0
42 0
43 0
44 0
45 0
46 0
47 0
48 0
49 0
50 0

@<SCITEGIC>ATOM_PROPERTY
pdb_occupancy
SciTegic.value.DoubleValue
1 1
2 1
3 1
4 1
5 1
6 1
7 1
8 1
9 1
10 1
11 1
12 1
13 1
14 1
15 1
16 1
17 1
18 1
19 1
20 1
21 1
22 1
23 1
24 1
25 1
26 1
27 1
28 1
29 1
30 1
31 1
32 1
33 1
34 1
35 1
36 1
37 1
38 1
39 1
40 1
41 1
42 1
43 1
44 1
45 1
46 1
47 1
48 1
49 1
50 1

@<TRIPOS>MOLECULE
dpp4_9
54  57  1  0  0
SMALL
FORMAL_CHARGES
@<TRIPOS>ATOM
    1 C1         5.8300     3.0572    -2.3789 C.2        1 SUBUNIT  0
    2 C2         4.8046     0.9790    -3.1295 C.2        1 SUBUNIT  0
    3 C3         4.9933     2.3649    -3.2749 C.2        1 SUBUNIT  0
    4 C4         5.4520     0.2829    -2.0907 C.2        1 SUBUNIT  0
    5 C5         6.4741     2.3626    -1.3398 C.2        1 SUBUNIT  0
    6 C6         6.2873     0.9757    -1.1956 C.2        1 SUBUNIT  0
    7 C7         5.2434    -1.1842    -1.9487 C.3        1 SUBUNIT  0
    8 C8         3.8039    -1.5123    -1.5572 C.3        1 SUBUNIT  0
    9 C9         3.0927    -0.3368    -0.8850 C.3        1 SUBUNIT  0
   10 C10        1.7610    -0.7291    -0.3025 C.2        1 SUBUNIT  0
   11 N11        0.8131     0.2431    -0.1146 N.am       1 SUBUNIT  0
   12 C12        1.1473     1.6841    -0.3065 C.3        1 SUBUNIT  0
   13 C13        0.6883     2.5656     0.8903 C.3        1 SUBUNIT  0
   14 N14       -0.6560     2.1881     1.3779 N.pl3      1 SUBUNIT  0
   15 C15       -1.2295     0.9964     1.1171 C.2        1 SUBUNIT  0
   16 C16       -0.5782    -0.1105     0.2897 C.3        1 SUBUNIT  0
   17 N17       -2.4670     0.9896     1.7240 N.2        1 SUBUNIT  0
   18 N18       -1.4878     2.9127     2.1189 N.2        1 SUBUNIT  0
   19 C19       -2.6103     2.2090     2.3409 C.2        1 SUBUNIT  0
   20 O20        1.5247    -1.8756    -0.0048 O.2        1 SUBUNIT  0
   21 N21        3.0515    -1.9692    -2.7121 N.3        1 SUBUNIT  0
   22 F22        4.3796     3.0143    -4.2593 F          1 SUBUNIT  0
   23 F23        6.0118     4.3695    -2.5068 F          1 SUBUNIT  0
   24 F24        6.9067     0.3281    -0.2088 F          1 SUBUNIT  0
   25 C25       -3.8136     2.6772     3.1294 C.3        1 SUBUNIT  0
   26 F26       -3.5911     3.9457     3.5940 F          1 SUBUNIT  0
   27 F27       -4.0205     1.8326     4.1895 F          1 SUBUNIT  0
   28 F28       -4.9198     2.6723     2.3182 F          1 SUBUNIT  0
   29 C29       -1.4192    -0.4002    -0.9570 C.3        1 SUBUNIT  0
   30 O30       -0.8576    -1.5076    -1.6222 O.3        1 SUBUNIT  0
   31 C31       -1.3650     0.7991    -1.8963 C.3        1 SUBUNIT  0
   32 C32       -0.4608     0.7578    -3.1101 C.3        1 SUBUNIT  0
   33 C33       -1.9626     0.6930    -3.2836 C.3        1 SUBUNIT  0
   34 H34        4.1635     0.4484    -3.8173 H          1 SUBUNIT  0
   35 H35        7.1160     2.8939    -0.6529 H          1 SUBUNIT  0
   36 H36        5.5108    -1.6807    -2.8818 H          1 SUBUNIT  0
   37 H37        5.9428    -1.5801    -1.2147 H          1 SUBUNIT  0
   38 H38        3.7703    -2.3981    -0.9193 H          1 SUBUNIT  0
   39 H39        2.9495     0.4131    -1.6630 H          1 SUBUNIT  0
   40 H40        3.7195     0.1026    -0.1099 H          1 SUBUNIT  0
   41 H41        0.6482     2.0214    -1.2195 H          1 SUBUNIT  0
   42 H42        2.2208     1.8148    -0.4744 H          1 SUBUNIT  0
   43 H43        0.6810     3.6134     0.5814 H          1 SUBUNIT  0
   44 H44        1.3993     2.4832     1.7170 H          1 SUBUNIT  0
   45 H45       -0.5464    -1.0092     0.9103 H          1 SUBUNIT  0
   46 H46        3.0343    -1.2087    -3.4068 H          1 SUBUNIT  0
   47 H47        3.5500    -2.7707    -3.1237 H          1 SUBUNIT  0
   48 H48       -2.4520    -0.6445    -0.7027 H          1 SUBUNIT  0
   49 H49       -1.5539    -1.8911    -2.1803 H          1 SUBUNIT  0
   50 H50       -1.4657     1.7536    -1.3817 H          1 SUBUNIT  0
   51 H51        0.0426     1.6817    -3.3937 H          1 SUBUNIT  0
   52 H52        0.1136    -0.1508    -3.2923 H          1 SUBUNIT  0
   53 H53       -2.4681     1.5721    -3.6818 H          1 SUBUNIT  0
   54 H54       -2.3996    -0.2617    -3.5817 H          1 SUBUNIT  0
@<TRIPOS>BOND
    1     1     5 2
    2     1    23 1
    3     2     3 2
    4     2    34 1
    5     3     1 1
    6     3    22 1
    7     4     2 1
    8     4     7 1
    9     5     6 1
   10     5    35 1
   11     6     4 2
   12     6    24 1
   13     7     8 1
   14     7    36 1
   15     7    37 1
   16     8     9 1
   17     8    21 1
   18     8    38 1
   19     9    10 1
   20     9    39 1
   21     9    40 1
   22    10    11 1
   23    10    20 2
   24    11    12 1
   25    12    13 1
   26    12    41 1
   27    12    42 1
   28    13    14 1
   29    13    43 1
   30    13    44 1
   31    14    15 1
   32    14    18 1
   33    15    16 1
   34    15    17 2
   35    16    11 1
   36    16    29 1
   37    16    45 1
   38    18    19 2
   39    19    17 1
   40    19    25 1
   41    21    46 1
   42    21    47 1
   43    25    26 1
   44    25    27 1
   45    25    28 1
   46    29    30 1
   47    29    31 1
   48    29    48 1
   49    30    49 1
   50    31    33 1
   51    31    50 1
   52    32    31 1
   53    32    33 1
   54    32    51 1
   55    32    52 1
   56    33    53 1
   57    33    54 1
@<TRIPOS>SUBSTRUCTURE
1   ****   1
@<SCITEGIC>MOL_PROPERTY
AbsoluteEnergy
SciTegic.value.StringValue
53.557

@<SCITEGIC>MOL_PROPERTY
Activ
SciTegic.value.StringValue
12

@<SCITEGIC>MOL_PROPERTY
Angle Energy
SciTegic.value.StringValue
11.5549898147583

@<SCITEGIC>MOL_PROPERTY
Bond Energy
SciTegic.value.StringValue
1.47913002967834

@<SCITEGIC>MOL_PROPERTY
CHARMm Energy
SciTegic.value.StringValue
25.536470413208

@<SCITEGIC>MOL_PROPERTY
Clean Energy
SciTegic.value.StringValue
77.7677993774414

@<SCITEGIC>MOL_PROPERTY
ConfNumber
SciTegic.value.StringValue
44

@<SCITEGIC>MOL_PROPERTY
Dihedral Energy
SciTegic.value.StringValue
11.187159538269

@<SCITEGIC>MOL_PROPERTY
Electrostatic Energy
SciTegic.value.StringValue
6.12723016738892

@<SCITEGIC>MOL_PROPERTY
Estimate
SciTegic.value.StringValue
12.5821

@<SCITEGIC>MOL_PROPERTY
FitValue
SciTegic.value.StringValue
5.52715

@<SCITEGIC>MOL_PROPERTY
Forcefield
SciTegic.value.StringValue
CHARMm

@<SCITEGIC>MOL_PROPERTY
ForcefieldBase
SciTegic.value.StringValue
CHARMm

@<SCITEGIC>MOL_PROPERTY
ForcefieldFFML
SciTegic.value.StringValue
<?xml version="1.0" encoding="UTF-8"?>
<!DOCTYPE ffml SYSTEM "Ffml.dtd">
<ffml version="1.0">
<forcefield name="CHARMm" derivedFrom="CHARMm" base="CHARMm">
<atomTypes>
</atomTypes>
<parameters>
<bond atom1="CT" atom2="NR56">
<quadratic
refValue="1.47"
forceConstant="390"/>
</bond>
<angle atom1="C5R" atom2="CF3" atom3="XF">
<quadratic
refValue="110.26"
forceConstant="53.5714"/>
</angle>
<angle atom1="CR56" atom2="CT" atom3="CT">
<quadratic
refValue="109.47"
forceConstant="70"/>
</angle>
<angle atom1="CR56" atom2="CT" atom3="HA">
<quadratic
refValue="109.47"
forceConstant="40"/>
</angle>
<angle atom1="CR56" atom2="CT" atom3="NX">
<quadratic
refValue="111.6"
forceConstant="70"/>
</angle>
<angle atom1="CT" atom2="CR56" atom3="N5R">
<quadratic
refValue="122"
forceConstant="58"/>
</angle>
<angle atom1="CT" atom2="CT" atom3="NR56">
<quadratic
refValue="111"
forceConstant="46.5"/>
</angle>
<angle atom1="CT" atom2="NR56" atom3="CR56">
<quadratic
refValue="130"
forceConstant="70"/>
</angle>
<angle atom1="CT" atom2="NR56" atom3="N5R">
<quadratic
refValue="127"
forceConstant="70"/>
</angle>
<angle atom1="N5R" atom2="C5R" atom3="CF3">
<quadratic
refValue="119.136"
forceConstant="68"/>
</angle>
<angle atom1="NR56" atom2="CR56" atom3="CT">
<quadratic
refValue="122"
forceConstant="58"/>
</angle>
<angle atom1="NR56" atom2="CT" atom3="HA">
<quadratic
refValue="109.47"
forceConstant="37.5"/>
</angle>
<angle atom1="OT" atom2="CT" atom3="CT3">
<quadratic
refValue="110.5"
forceConstant="45"/>
</angle>
<torsion atom1="CT" atom2="CT" atom3="NR56" atom4="CR56">
<multiplecos
v1="0"
v2="0"
v3="0"
v4="0"
v5="0"
v6="0.15"
gamma1="0"
gamma2="0"
gamma3="0"
gamma4="0"
gamma5="0"
gamma6="180"/>
</torsion>
<torsion atom1="CT" atom2="CT" atom3="NR56" atom4="N5R">
<multiplecos
v1="0"
v2="0"
v3="0.07"
v4="0"
v5="0"
v6="0"
gamma1="0"
gamma2="0"
gamma3="0"
gamma4="0"
gamma5="0"
gamma6="0"/>
</torsion>
<torsion atom1="HA" atom2="CT" atom3="NR56" atom4="CR56">
<multiplecos
v1="0"
v2="0"
v3="0"
v4="0"
v5="0"
v6="0.15"
gamma1="0"
gamma2="0"
gamma3="0"
gamma4="0"
gamma5="0"
gamma6="180"/>
</torsion>
<torsion atom1="HA" atom2="CT" atom3="NR56" atom4="N5R">
<multiplecos
v1="0"
v2="0"
v3="0"
v4="0"
v5="0"
v6="0.15"
gamma1="0"
gamma2="0"
gamma3="0"
gamma4="0"
gamma5="0"
gamma6="180"/>
</torsion>
<torsion atom1="N5R" atom2="C5R" atom3="CF3" atom4="XF">
<multiplecos
v1="0"
v2="0"
v3="0"
v4="0"
v5="0"
v6="0.1"
gamma1="0"
gamma2="0"
gamma3="0"
gamma4="0"
gamma5="0"
gamma6="0"/>
</torsion>
<torsion atom1="N5R" atom2="CR56" atom3="CT" atom4="CT">
<multiplecos
v1="0"
v2="0"
v3="0"
v4="0"
v5="0"
v6="0.01"
gamma1="0"
gamma2="0"
gamma3="0"
gamma4="0"
gamma5="0"
gamma6="0"/>
</torsion>
<torsion atom1="N5R" atom2="CR56" atom3="CT" atom4="HA">
<multiplecos
v1="0"
v2="0"
v3="0"
v4="0"
v5="0"
v6="0.01"
gamma1="0"
gamma2="0"
gamma3="0"
gamma4="0"
gamma5="0"
gamma6="0"/>
</torsion>
<torsion atom1="N5R" atom2="CR56" atom3="CT" atom4="NX">
<multiplecos
v1="0"
v2="0"
v3="0"
v4="0"
v5="0"
v6="0.01"
gamma1="0"
gamma2="0"
gamma3="0"
gamma4="0"
gamma5="0"
gamma6="0"/>
</torsion>
<torsion atom1="NR56" atom2="CR56" atom3="CT" atom4="CT">
<multiplecos
v1="0"
v2="0"
v3="0"
v4="0"
v5="0"
v6="0.01"
gamma1="0"
gamma2="0"
gamma3="0"
gamma4="0"
gamma5="0"
gamma6="0"/>
</torsion>
<torsion atom1="NR56" atom2="CR56" atom3="CT" atom4="HA">
<multiplecos
v1="0"
v2="0"
v3="0"
v4="0"
v5="0"
v6="0.01"
gamma1="0"
gamma2="0"
gamma3="0"
gamma4="0"
gamma5="0"
gamma6="0"/>
</torsion>
<torsion atom1="NR56" atom2="CR56" atom3="CT" atom4="NX">
<multiplecos
v1="0"
v2="0"
v3="0"
v4="0"
v5="0"
v6="0.01"
gamma1="0"
gamma2="0"
gamma3="0"
gamma4="0"
gamma5="0"
gamma6="0"/>
</torsion>
<improper atom1="NR56" atom2="CR56" atom3="N5R" atom4="CT">
<cos1
refValue="0"
forceConstant="90"
periodicity="0"/>
</improper>
</parameters>
</forcefield>
</ffml>

@<SCITEGIC>MOL_PROPERTY
HBA_1
SciTegic.value.StringValue
0

@<SCITEGIC>MOL_PROPERTY
HBA_lipid_2
SciTegic.value.StringValue
1

@<SCITEGIC>MOL_PROPERTY
HBD_3
SciTegic.value.StringValue
1

@<SCITEGIC>MOL_PROPERTY
HYDROPHOBIC_4
SciTegic.value.StringValue
1

@<SCITEGIC>MOL_PROPERTY
Hydrogen Bond Energy
SciTegic.value.StringValue
0

@<SCITEGIC>MOL_PROPERTY
Improper Energy
SciTegic.value.StringValue
0.0539099983870983

@<SCITEGIC>MOL_PROPERTY
Initial Potential Energy
SciTegic.value.StringValue
60.0667114257813

@<SCITEGIC>MOL_PROPERTY
Initial RMS Gradient
SciTegic.value.StringValue
14.1337099075317

@<SCITEGIC>MOL_PROPERTY
MapNumber
SciTegic.value.StringValue
1

@<SCITEGIC>MOL_PROPERTY
MappedAtoms
SciTegic.value.StringValue
30,-0.940976,-1.28119,-1.10275,1.6,HBA_lipid_2.11
30,-2.57602,-3.39481,-2.49325,2.2,HBA_lipid_2.21
21,3.6701,-2.16635,-2.83681,1.6,HBD_3.11
21,2.09539,-4.64755,-2.23355,2.2,HBD_3.21
1,5.45324,2.10851,-2.28927,1.6,HYDROPHOBIC_4.11

@<SCITEGIC>MOL_PROPERTY
MappedFeatures
SciTegic.value.StringValue
HBA_lipid_2,HBD_3,HYDROPHOBIC_4

@<SCITEGIC>MOL_PROPERTY
MappedLocations
SciTegic.value.StringValue
HBA_lipid_2.11,HBA_lipid_2.21,HBD_3.11,HBD_3.21,HYDROPHOBIC_4.11

@<SCITEGIC>MOL_PROPERTY
MappingID
SciTegic.value.StringValue
1

@<SCITEGIC>MOL_PROPERTY
Minimization Criteria
SciTegic.value.StringValue
CONJUG> Minimization exiting with gradient tolerance ( 0.0100000) satisfied.

@<SCITEGIC>MOL_PROPERTY
PartialChargeMethod
SciTegic.value.StringValue
MomanyRone

@<SCITEGIC>MOL_PROPERTY
Pharmprint
SciTegic.value.StringValue
'0111'

@<SCITEGIC>MOL_PROPERTY
Pharmtype
SciTegic.value.StringValue
3

@<SCITEGIC>MOL_PROPERTY
Potential Energy
SciTegic.value.StringValue
25.536470413208

@<SCITEGIC>MOL_PROPERTY
RMS Gradient
SciTegic.value.StringValue
0.00923999957740307

@<SCITEGIC>MOL_PROPERTY
RelativeEnergy
SciTegic.value.StringValue
9.36591

@<SCITEGIC>MOL_PROPERTY
Solvation Free Energy
SciTegic.value.StringValue
0

@<SCITEGIC>MOL_PROPERTY
Uncert
SciTegic.value.StringValue
1.5

@<SCITEGIC>MOL_PROPERTY
Urey-Bradley Energy
SciTegic.value.StringValue
0

@<SCITEGIC>MOL_PROPERTY
UseResidueTemplateCharge
SciTegic.value.StringValue
True

@<SCITEGIC>MOL_PROPERTY
Van der Waals Energy
SciTegic.value.StringValue
-4.86594009399414

@<SCITEGIC>MOL_PROPERTY
Error
SciTegic.value.StringValue
1.04850833333333

@<SCITEGIC>MOL_PROPERTY
logActiv
SciTegic.value.StringValue
1.07918124604762

@<SCITEGIC>MOL_PROPERTY
logEstimate
SciTegic.value.StringValue
1.09975313254789

@<SCITEGIC>ATOM_PROPERTY
Formal Charge
SciTegic.value.StringValue
1 0
2 0
3 0
4 0
5 0
6 0
7 0
8 0
9 0
10 0
11 0
12 0
13 0
14 0
15 0
16 0
17 0
18 0
19 0
20 0
21 0
22 0
23 0
24 0
25 0
26 0
27 0
28 0
29 0
30 0
31 0
32 0
33 0
34 0
35 0
36 0
37 0
38 0
39 0
40 0
41 0
42 0
43 0
44 0
45 0
46 0
47 0
48 0
49 0
50 0
51 0
52 0
53 0
54 0

@<SCITEGIC>ATOM_PROPERTY
pdb_tempFactor
SciTegic.value.DoubleValue
1 0
2 0
3 0
4 0
5 0
6 0
7 0
8 0
9 0
10 0
11 0
12 0
13 0
14 0
15 0
16 0
17 0
18 0
19 0
20 0
21 0
22 0
23 0
24 0
25 0
26 0
27 0
28 0
29 0
30 0
31 0
32 0
33 0
34 0
35 0
36 0
37 0
38 0
39 0
40 0
41 0
42 0
43 0
44 0
45 0
46 0
47 0
48 0
49 0
50 0
51 0
52 0
53 0
54 0

@<SCITEGIC>ATOM_PROPERTY
pdb_occupancy
SciTegic.value.DoubleValue
1 1
2 1
3 1
4 1
5 1
6 1
7 1
8 1
9 1
10 1
11 1
12 1
13 1
14 1
15 1
16 1
17 1
18 1
19 1
20 1
21 1
22 1
23 1
24 1
25 1
26 1
27 1
28 1
29 1
30 1
31 1
32 1
33 1
34 1
35 1
36 1
37 1
38 1
39 1
40 1
41 1
42 1
43 1
44 1
45 1
46 1
47 1
48 1
49 1
50 1
51 1
52 1
53 1
54 1

@<TRIPOS>MOLECULE
dpp4_7
44  47  1  0  0
SMALL
FORMAL_CHARGES
@<TRIPOS>ATOM
    1 C1         6.2870     2.4742    -2.8371 C.2        1 SUBUNIT  0
    2 C2         4.6205     1.8239    -1.1866 C.2        1 SUBUNIT  0
    3 C3         5.7747     2.5521    -1.5294 C.2        1 SUBUNIT  0
    4 C4         3.9801     1.0210    -2.1448 C.2        1 SUBUNIT  0
    5 C5         5.6477     1.6722    -3.7966 C.2        1 SUBUNIT  0
    6 C6         4.4926     0.9462    -3.4545 C.2        1 SUBUNIT  0
    7 C7         2.7572     0.2563    -1.7690 C.3        1 SUBUNIT  0
    8 O8         2.0520     1.0001    -0.7701 O.3        1 SUBUNIT  0
    9 C9         1.0561     0.4373    -0.0509 C.2        1 SUBUNIT  0
   10 C10        0.8312    -0.9736    -0.0465 C.2        1 SUBUNIT  0
   11 C11        1.7502    -1.8534    -0.8233 C.3        1 SUBUNIT  0
   12 C12        3.0641    -1.1583    -1.2311 C.3        1 SUBUNIT  0
   13 C13       -0.2700    -1.5029     0.6983 C.2        1 SUBUNIT  0
   14 C14       -1.0989    -0.6205     1.4629 C.2        1 SUBUNIT  0
   15 C15        0.2299     1.2924     0.7148 C.2        1 SUBUNIT  0
   16 C16       -0.8402     0.7714     1.4718 C.2        1 SUBUNIT  0
   17 C17       -0.5640    -2.8938     0.6968 C.2        1 SUBUNIT  0
   18 C18       -1.6498    -3.3977     1.4504 C.2        1 SUBUNIT  0
   19 C19       -2.1865    -1.1341     2.2157 C.2        1 SUBUNIT  0
   20 C20       -2.4578    -2.5207     2.2085 C.2        1 SUBUNIT  0
   21 N21        3.7627    -1.9692    -2.2229 N.3        1 SUBUNIT  0
   22 F22        3.8955     0.1908    -4.3744 F          1 SUBUNIT  0
   23 F23        7.3793     3.1601    -3.1724 F          1 SUBUNIT  0
   24 F24        6.3729     3.3111    -0.6153 F          1 SUBUNIT  0
   25 H25       -1.8616    -4.4572     1.4439 H          1 SUBUNIT  0
   26 S26       -3.7663    -3.1415     3.1193 S.o2       1 SUBUNIT  0
   27 O27       -4.3946    -2.0400     3.8228 O.2        1 SUBUNIT  0
   28 O28       -4.6672    -3.8311     2.2103 O.2        1 SUBUNIT  0
   29 C29       -3.1461    -4.3158     4.3188 C.3        1 SUBUNIT  0
   30 H30        4.2280     1.8845    -0.1803 H          1 SUBUNIT  0
   31 H31        6.0413     1.6126    -4.8012 H          1 SUBUNIT  0
   32 H32        2.1134     0.1859    -2.6460 H          1 SUBUNIT  0
   33 H33        1.2125    -2.1960    -1.7094 H          1 SUBUNIT  0
   34 H34        2.0048    -2.7407    -0.2409 H          1 SUBUNIT  0
   35 H35        3.7032    -1.0724    -0.3505 H          1 SUBUNIT  0
   36 H36        0.4170     2.3563     0.7208 H          1 SUBUNIT  0
   37 H37       -1.4529     1.4499     2.0498 H          1 SUBUNIT  0
   38 H38        0.0226    -3.5985     0.1270 H          1 SUBUNIT  0
   39 H39       -2.8165    -0.4797     2.8022 H          1 SUBUNIT  0
   40 H40        4.7098    -1.5872    -2.3422 H          1 SUBUNIT  0
   41 H41        3.8466    -2.9280    -1.8530 H          1 SUBUNIT  0
   42 H42       -3.9772    -4.7126     4.9005 H          1 SUBUNIT  0
   43 H43       -2.5811    -5.0933     3.8070 H          1 SUBUNIT  0
   44 H44       -2.4682    -3.8066     5.0056 H          1 SUBUNIT  0
@<TRIPOS>BOND
    1     1     5 2
    2     1    23 1
    3     2     3 2
    4     2    30 1
    5     3     1 1
    6     3    24 1
    7     4     2 1
    8     4     7 1
    9     5     6 1
   10     5    31 1
   11     6     4 2
   12     6    22 1
   13     7     8 1
   14     7    32 1
   15     8     9 1
   16     9    10 2
   17     9    15 1
   18    10    11 1
   19    10    13 1
   20    11    12 1
   21    11    33 1
   22    11    34 1
   23    12     7 1
   24    12    21 1
   25    12    35 1
   26    13    17 2
   27    14    13 1
   28    14    19 2
   29    15    16 2
   30    15    36 1
   31    16    14 1
   32    16    37 1
   33    17    38 1
   34    18    17 1
   35    18    25 1
   36    19    20 1
   37    19    39 1
   38    20    18 2
   39    20    26 1
   40    21    40 1
   41    21    41 1
   42    26    27 2
   43    26    28 2
   44    26    29 1
   45    29    42 1
   46    29    43 1
   47    29    44 1
@<TRIPOS>SUBSTRUCTURE
1   ****   1
@<SCITEGIC>MOL_PROPERTY
AbsoluteEnergy
SciTegic.value.StringValue
42.3023

@<SCITEGIC>MOL_PROPERTY
Activ
SciTegic.value.StringValue
5.8

@<SCITEGIC>MOL_PROPERTY
Angle Energy
SciTegic.value.StringValue
11.4758

@<SCITEGIC>MOL_PROPERTY
Bond Energy
SciTegic.value.StringValue
1.77628

@<SCITEGIC>MOL_PROPERTY
CHARMm Energy
SciTegic.value.StringValue
6.33558

@<SCITEGIC>MOL_PROPERTY
Clean Energy
SciTegic.value.StringValue
3.36166

@<SCITEGIC>MOL_PROPERTY
ConfNumber
SciTegic.value.StringValue
14

@<SCITEGIC>MOL_PROPERTY
Dihedral Energy
SciTegic.value.StringValue
6.0143

@<SCITEGIC>MOL_PROPERTY
Electrostatic Energy
SciTegic.value.StringValue
-16.8407

@<SCITEGIC>MOL_PROPERTY
Estimate
SciTegic.value.StringValue
13.0874

@<SCITEGIC>MOL_PROPERTY
FitValue
SciTegic.value.StringValue
5.51005

@<SCITEGIC>MOL_PROPERTY
Forcefield
SciTegic.value.StringValue
CHARMm

@<SCITEGIC>MOL_PROPERTY
ForcefieldBase
SciTegic.value.StringValue
CHARMm

@<SCITEGIC>MOL_PROPERTY
ForcefieldFFML
SciTegic.value.StringValue
<?xml version="1.0" encoding="UTF-8"?>
<!DOCTYPE ffml SYSTEM "Ffml.dtd">
<ffml version="1.0">
<forcefield name="CHARMm" derivedFrom="CHARMm" base="CHARMm">
<atomTypes>
</atomTypes>
<parameters>
</parameters>
</forcefield>
</ffml>

@<SCITEGIC>MOL_PROPERTY
HBA_1
SciTegic.value.StringValue
1

@<SCITEGIC>MOL_PROPERTY
HBA_lipid_2
SciTegic.value.StringValue
0

@<SCITEGIC>MOL_PROPERTY
HBD_3
SciTegic.value.StringValue
1

@<SCITEGIC>MOL_PROPERTY
HYDROPHOBIC_4
SciTegic.value.StringValue
1

@<SCITEGIC>MOL_PROPERTY
Hydrogen Bond Energy
SciTegic.value.StringValue
0

@<SCITEGIC>MOL_PROPERTY
Improper Energy
SciTegic.value.StringValue
0.08901

@<SCITEGIC>MOL_PROPERTY
Initial Potential Energy
SciTegic.value.StringValue
23.3096

@<SCITEGIC>MOL_PROPERTY
Initial RMS Gradient
SciTegic.value.StringValue
15.3408

@<SCITEGIC>MOL_PROPERTY
MapNumber
SciTegic.value.StringValue
1

@<SCITEGIC>MOL_PROPERTY
MappedAtoms
SciTegic.value.StringValue
27,-4.47356,-2.09882,3.64393,1.6,HBA_1.11
27,-3.7366,-1.62395,6.51297,2.2,HBA_1.21
21,3.6701,-2.16635,-2.83681,1.6,HBD_3.11
21,2.09539,-4.64755,-2.23355,2.2,HBD_3.21
3,5.45324,2.10851,-2.28927,1.6,HYDROPHOBIC_4.11

@<SCITEGIC>MOL_PROPERTY
MappedFeatures
SciTegic.value.StringValue
HBA_1,HBD_3,HYDROPHOBIC_4

@<SCITEGIC>MOL_PROPERTY
MappedLocations
SciTegic.value.StringValue
HBA_1.11,HBA_1.21,HBD_3.11,HBD_3.21,HYDROPHOBIC_4.11

@<SCITEGIC>MOL_PROPERTY
MappingID
SciTegic.value.StringValue
1

@<SCITEGIC>MOL_PROPERTY
Minimization Criteria
SciTegic.value.StringValue
CONJUG> Minimization exiting with gradient tolerance ( 0.0100000) satisfied.

@<SCITEGIC>MOL_PROPERTY
PartialChargeMethod
SciTegic.value.StringValue
MomanyRone

@<SCITEGIC>MOL_PROPERTY
Pharmprint
SciTegic.value.StringValue
'1011'

@<SCITEGIC>MOL_PROPERTY
Pharmtype
SciTegic.value.StringValue
3

@<SCITEGIC>MOL_PROPERTY
Potential Energy
SciTegic.value.StringValue
6.33558

@<SCITEGIC>MOL_PROPERTY
RMS Gradient
SciTegic.value.StringValue
0.00828

@<SCITEGIC>MOL_PROPERTY
RelativeEnergy
SciTegic.value.StringValue
0.929622

@<SCITEGIC>MOL_PROPERTY
Solvation Free Energy
SciTegic.value.StringValue
0

@<SCITEGIC>MOL_PROPERTY
Uncert
SciTegic.value.StringValue
1.5

@<SCITEGIC>MOL_PROPERTY
Urey-Bradley Energy
SciTegic.value.StringValue
0

@<SCITEGIC>MOL_PROPERTY
UseResidueTemplateCharge
SciTegic.value.StringValue
True

@<SCITEGIC>MOL_PROPERTY
Van der Waals Energy
SciTegic.value.StringValue
3.82087

@<SCITEGIC>MOL_PROPERTY
Error
SciTegic.value.StringValue
2.25644827586207

@<SCITEGIC>MOL_PROPERTY
logActiv
SciTegic.value.StringValue
0.763427993562937

@<SCITEGIC>MOL_PROPERTY
logEstimate
SciTegic.value.StringValue
1.11685337628276

@<SCITEGIC>ATOM_PROPERTY
Formal Charge
SciTegic.value.StringValue
1 0
2 0
3 0
4 0
5 0
6 0
7 0
8 0
9 0
10 0
11 0
12 0
13 0
14 0
15 0
16 0
17 0
18 0
19 0
20 0
21 0
22 0
23 0
24 0
25 0
26 0
27 0
28 0
29 0
30 0
31 0
32 0
33 0
34 0
35 0
36 0
37 0
38 0
39 0
40 0
41 0
42 0
43 0
44 0

@<SCITEGIC>ATOM_PROPERTY
pdb_tempFactor
SciTegic.value.DoubleValue
1 0
2 0
3 0
4 0
5 0
6 0
7 0
8 0
9 0
10 0
11 0
12 0
13 0
14 0
15 0
16 0
17 0
18 0
19 0
20 0
21 0
22 0
23 0
24 0
25 0
26 0
27 0
28 0
29 0
30 0
31 0
32 0
33 0
34 0
35 0
36 0
37 0
38 0
39 0
40 0
41 0
42 0
43 0
44 0

@<SCITEGIC>ATOM_PROPERTY
pdb_occupancy
SciTegic.value.DoubleValue
1 1
2 1
3 1
4 1
5 1
6 1
7 1
8 1
9 1
10 1
11 1
12 1
13 1
14 1
15 1
16 1
17 1
18 1
19 1
20 1
21 1
22 1
23 1
24 1
25 1
26 1
27 1
28 1
29 1
30 1
31 1
32 1
33 1
34 1
35 1
36 1
37 1
38 1
39 1
40 1
41 1
42 1
43 1
44 1

@<TRIPOS>MOLECULE
dpp4_8
56  58  1  0  0
SMALL
FORMAL_CHARGES
@<TRIPOS>ATOM
    1 N1        -0.1888     0.5508    -1.3275 N.am       1 SUBUNIT  0
    2 N2         1.6999     1.2605    -0.0003 N.am       1 SUBUNIT  0
    3 C3         0.7707     1.4999    -1.0095 C.2        1 SUBUNIT  0
    4 C4         1.6856     0.0647     0.7131 C.2        1 SUBUNIT  0
    5 C5        -0.2371    -0.6457    -0.6461 C.2        1 SUBUNIT  0
    6 C6         0.7590    -0.8759     0.4219 C.2        1 SUBUNIT  0
    7 C7        -1.1661     0.8213    -2.4024 C.3        1 SUBUNIT  0
    8 C8        -2.5021     1.2626    -1.8446 C.2        1 SUBUNIT  0
    9 C9        -3.4947     0.5327    -1.1945 C.2        1 SUBUNIT  0
   10 N10       -4.4644     1.4441    -0.9185 N.pl3      1 SUBUNIT  0
   11 N11       -4.2026     2.7121    -1.3263 N.2        1 SUBUNIT  0
   12 N12       -2.9856     2.5193    -1.8824 N.2        1 SUBUNIT  0
   13 O13       -1.0647    -1.4889    -0.9059 O.2        1 SUBUNIT  0
   14 O14        0.8023     2.5471    -1.6174 O.2        1 SUBUNIT  0
   15 N15        2.6024    -0.1689     1.7050 N.pl3      1 SUBUNIT  0
   16 C16        4.0501     0.0196     1.4588 C.3        1 SUBUNIT  0
   17 C17        4.8844    -1.1706     1.9741 C.3        1 SUBUNIT  0
   18 C18        4.4097    -1.7555     3.3237 C.3        1 SUBUNIT  0
   19 C19        3.3182    -0.9090     4.0088 C.3        1 SUBUNIT  0
   20 C20        2.1465    -0.6226     3.0461 C.3        1 SUBUNIT  0
   21 N21        3.8867     0.3307     4.5326 N.3        1 SUBUNIT  0
   22 C22        2.7054     2.3067     0.3003 C.3        1 SUBUNIT  0
   23 C23        3.7891     2.3055    -0.6786 C.1        1 SUBUNIT  0
   24 C24        4.6729     2.3074    -1.4760 C.1        1 SUBUNIT  0
   25 C25        5.7562     2.3079    -2.4534 C.3        1 SUBUNIT  0
   26 C26       -5.7097     1.0838    -0.2258 C.3        1 SUBUNIT  0
   27 C27       -5.4781     0.8336     1.2398 C.2        1 SUBUNIT  0
   28 C28       -5.1008    -0.3932     1.6295 C.2        1 SUBUNIT  0
   29 C29       -4.8623    -0.6876     3.0468 C.2        1 SUBUNIT  0
   30 O30       -5.0559     0.3228     3.8870 O.3        1 SUBUNIT  0
   31 O31       -4.5130    -1.7934     3.3918 O.2        1 SUBUNIT  0
   32 H32        0.7262    -1.8118     0.9605 H          1 SUBUNIT  0
   33 H33       -1.3028    -0.0800    -2.9999 H          1 SUBUNIT  0
   34 H34       -0.7713     1.5991    -3.0582 H          1 SUBUNIT  0
   35 H35       -3.5251    -0.5202    -0.9483 H          1 SUBUNIT  0
   36 H36        4.2428     0.1782     0.3956 H          1 SUBUNIT  0
   37 H37        4.3576     0.9328     1.9671 H          1 SUBUNIT  0
   38 H38        5.9245    -0.8571     2.0601 H          1 SUBUNIT  0
   39 H39        4.8798    -1.9643     1.2261 H          1 SUBUNIT  0
   40 H40        3.9999    -2.7509     3.1431 H          1 SUBUNIT  0
   41 H41        5.2589    -1.9061     3.9938 H          1 SUBUNIT  0
   42 H42        2.9318    -1.4702     4.8611 H          1 SUBUNIT  0
   43 H43        1.4704     0.1236     3.4694 H          1 SUBUNIT  0
   44 H44        1.5609    -1.5333     2.9173 H          1 SUBUNIT  0
   45 H45        4.2674     0.1428     5.4707 H          1 SUBUNIT  0
   46 H46        4.6656     0.6135     3.9197 H          1 SUBUNIT  0
   47 H47        2.2178     3.2812     0.3033 H          1 SUBUNIT  0
   48 H48        3.1145     2.1350     1.2963 H          1 SUBUNIT  0
   49 H49        6.2771     1.3519    -2.4191 H          1 SUBUNIT  0
   50 H50        5.3527     2.5327    -3.4415 H          1 SUBUNIT  0
   51 H51        6.4734     3.0899    -2.2004 H          1 SUBUNIT  0
   52 H52       -6.1392     0.1956    -0.6907 H          1 SUBUNIT  0
   53 H53       -6.4420     1.8815    -0.3570 H          1 SUBUNIT  0
   54 H54       -5.5912     1.5582     2.0327 H          1 SUBUNIT  0
   55 H55       -4.9487    -1.2206     0.9526 H          1 SUBUNIT  0
   56 H56       -4.9183     0.1853     4.8342 H          1 SUBUNIT  0
@<TRIPOS>BOND
    1     1     5 1
    2     1     7 1
    3     2     3 1
    4     2    22 1
    5     3     1 1
    6     3    14 2
    7     4     2 1
    8     4    15 1
    9     5     6 1
   10     5    13 2
   11     6     4 2
   12     6    32 1
   13     7     8 1
   14     7    33 1
   15     7    34 1
   16     9     8 2
   17     9    10 1
   18     9    35 1
   19    10    11 1
   20    10    26 1
   21    11    12 2
   22    12     8 1
   23    15    16 1
   24    16    17 1
   25    16    36 1
   26    16    37 1
   27    17    18 1
   28    17    38 1
   29    17    39 1
   30    18    19 1
   31    18    40 1
   32    18    41 1
   33    19    20 1
   34    19    21 1
   35    19    42 1
   36    20    15 1
   37    20    43 1
   38    20    44 1
   39    21    45 1
   40    21    46 1
   41    22    23 1
   42    22    47 1
   43    22    48 1
   44    23    24 3
   45    24    25 1
   46    25    49 1
   47    25    50 1
   48    25    51 1
   49    26    27 1
   50    26    52 1
   51    26    53 1
   52    27    28 2
   53    27    54 1
   54    28    29 1
   55    28    55 1
   56    29    30 1
   57    29    31 2
   58    30    56 1
@<TRIPOS>SUBSTRUCTURE
1   ****   1
@<SCITEGIC>MOL_PROPERTY
AbsoluteEnergy
SciTegic.value.StringValue
74.0631

@<SCITEGIC>MOL_PROPERTY
Activ
SciTegic.value.StringValue
9.5600004196167

@<SCITEGIC>MOL_PROPERTY
Angle Energy
SciTegic.value.StringValue
11.6511001586914

@<SCITEGIC>MOL_PROPERTY
Bond Energy
SciTegic.value.StringValue
0.755800008773804

@<SCITEGIC>MOL_PROPERTY
CHARMm Energy
SciTegic.value.StringValue
-31.1847400665283

@<SCITEGIC>MOL_PROPERTY
Clean Energy
SciTegic.value.StringValue
77.0604934692383

@<SCITEGIC>MOL_PROPERTY
ConfNumber
SciTegic.value.StringValue
75

@<SCITEGIC>MOL_PROPERTY
Dihedral Energy
SciTegic.value.StringValue
12.7239999771118

@<SCITEGIC>MOL_PROPERTY
Electrostatic Energy
SciTegic.value.StringValue
-49.759838104248

@<SCITEGIC>MOL_PROPERTY
Estimate
SciTegic.value.StringValue
15.311

@<SCITEGIC>MOL_PROPERTY
FitValue
SciTegic.value.StringValue
5.4419

@<SCITEGIC>MOL_PROPERTY
Forcefield
SciTegic.value.StringValue
CHARMm

@<SCITEGIC>MOL_PROPERTY
ForcefieldBase
SciTegic.value.StringValue
CHARMm

@<SCITEGIC>MOL_PROPERTY
ForcefieldFFML
SciTegic.value.StringValue
<?xml version="1.0" encoding="UTF-8"?>
<!DOCTYPE ffml SYSTEM "Ffml.dtd">
<ffml version="1.0">
<forcefield name="CHARMm" derivedFrom="CHARMm" base="CHARMm">
<atomTypes>
</atomTypes>
<parameters>
<angle atom1="N5R" atom2="CT" atom3="CUA1">
<quadratic
refValue="111.097"
forceConstant="58.4444"/>
</angle>
<angle atom1="NX" atom2="CT" atom3="CUY1">
<quadratic
refValue="110.334"
forceConstant="64.0769"/>
</angle>
<angle atom1="NX" atom2="CUA1" atom3="NX">
<quadratic
refValue="120"
forceConstant="60"/>
</angle>
</parameters>
</forcefield>
</ffml>

@<SCITEGIC>MOL_PROPERTY
HBA_1
SciTegic.value.StringValue
1

@<SCITEGIC>MOL_PROPERTY
HBA_lipid_2
SciTegic.value.StringValue
1

@<SCITEGIC>MOL_PROPERTY
HBD_3
SciTegic.value.StringValue
0

@<SCITEGIC>MOL_PROPERTY
HYDROPHOBIC_4
SciTegic.value.StringValue
1

@<SCITEGIC>MOL_PROPERTY
Hydrogen Bond Energy
SciTegic.value.StringValue
0

@<SCITEGIC>MOL_PROPERTY
Improper Energy
SciTegic.value.StringValue
0.546660006046295

@<SCITEGIC>MOL_PROPERTY
Initial Potential Energy
SciTegic.value.StringValue
-3.64041996002197

@<SCITEGIC>MOL_PROPERTY
Initial RMS Gradient
SciTegic.value.StringValue
14.2234296798706

@<SCITEGIC>MOL_PROPERTY
MapNumber
SciTegic.value.StringValue
1

@<SCITEGIC>MOL_PROPERTY
MappedAtoms
SciTegic.value.StringValue
31,-4.47356,-2.09882,3.64393,1.6,HBA_1.11
31,-3.7366,-1.62395,6.51297,2.2,HBA_1.21
13,-0.940976,-1.28119,-1.10275,1.6,HBA_lipid_2.11
13,-2.57602,-3.39481,-2.49325,2.2,HBA_lipid_2.21
25,5.45324,2.10851,-2.28927,1.6,HYDROPHOBIC_4.11

@<SCITEGIC>MOL_PROPERTY
MappedFeatures
SciTegic.value.StringValue
HBA_1,HBA_lipid_2,HYDROPHOBIC_4

@<SCITEGIC>MOL_PROPERTY
MappedLocations
SciTegic.value.StringValue
HBA_1.11,HBA_1.21,HBA_lipid_2.11,HBA_lipid_2.21,HYDROPHOBIC_4.11

@<SCITEGIC>MOL_PROPERTY
MappingID
SciTegic.value.StringValue
1

@<SCITEGIC>MOL_PROPERTY
Minimization Criteria
SciTegic.value.StringValue
CONJUG> Minimization exiting with gradient tolerance ( 0.0100000) satisfied.

@<SCITEGIC>MOL_PROPERTY
PartialChargeMethod
SciTegic.value.StringValue
MomanyRone

@<SCITEGIC>MOL_PROPERTY
Pharmprint
SciTegic.value.StringValue
'1101'

@<SCITEGIC>MOL_PROPERTY
Pharmtype
SciTegic.value.StringValue
3

@<SCITEGIC>MOL_PROPERTY
Potential Energy
SciTegic.value.StringValue
-31.1847400665283

@<SCITEGIC>MOL_PROPERTY
RMS Gradient
SciTegic.value.StringValue
0.00970000028610229

@<SCITEGIC>MOL_PROPERTY
RelativeEnergy
SciTegic.value.StringValue
7.1804

@<SCITEGIC>MOL_PROPERTY
Solvation Free Energy
SciTegic.value.StringValue
0

@<SCITEGIC>MOL_PROPERTY
Uncert
SciTegic.value.StringValue
1.5

@<SCITEGIC>MOL_PROPERTY
Urey-Bradley Energy
SciTegic.value.StringValue
0

@<SCITEGIC>MOL_PROPERTY
UseResidueTemplateCharge
SciTegic.value.StringValue
True

@<SCITEGIC>MOL_PROPERTY
Van der Waals Energy
SciTegic.value.StringValue
-7.10244989395142

@<SCITEGIC>MOL_PROPERTY
Error
SciTegic.value.StringValue
1.6015689673593

@<SCITEGIC>MOL_PROPERTY
logActiv
SciTegic.value.StringValue
0.98045791133857

@<SCITEGIC>MOL_PROPERTY
logEstimate
SciTegic.value.StringValue
1.18500355649181

@<SCITEGIC>ATOM_PROPERTY
Formal Charge
SciTegic.value.StringValue
1 0
2 0
3 0
4 0
5 0
6 0
7 0
8 0
9 0
10 0
11 0
12 0
13 0
14 0
15 0
16 0
17 0
18 0
19 0
20 0
21 0
22 0
23 0
24 0
25 0
26 0
27 0
28 0
29 0
30 0
31 0
32 0
33 0
34 0
35 0
36 0
37 0
38 0
39 0
40 0
41 0
42 0
43 0
44 0
45 0
46 0
47 0
48 0
49 0
50 0
51 0
52 0
53 0
54 0
55 0
56 0

@<SCITEGIC>ATOM_PROPERTY
pdb_tempFactor
SciTegic.value.DoubleValue
1 0
2 0
3 0
4 0
5 0
6 0
7 0
8 0
9 0
10 0
11 0
12 0
13 0
14 0
15 0
16 0
17 0
18 0
19 0
20 0
21 0
22 0
23 0
24 0
25 0
26 0
27 0
28 0
29 0
30 0
31 0
32 0
33 0
34 0
35 0
36 0
37 0
38 0
39 0
40 0
41 0
42 0
43 0
44 0
45 0
46 0
47 0
48 0
49 0
50 0
51 0
52 0
53 0
54 0
55 0
56 0

@<SCITEGIC>ATOM_PROPERTY
pdb_occupancy
SciTegic.value.DoubleValue
1 1
2 1
3 1
4 1
5 1
6 1
7 1
8 1
9 1
10 1
11 1
12 1
13 1
14 1
15 1
16 1
17 1
18 1
19 1
20 1
21 1
22 1
23 1
24 1
25 1
26 1
27 1
28 1
29 1
30 1
31 1
32 1
33 1
34 1
35 1
36 1
37 1
38 1
39 1
40 1
41 1
42 1
43 1
44 1
45 1
46 1
47 1
48 1
49 1
50 1
51 1
52 1
53 1
54 1
55 1
56 1

@<TRIPOS>MOLECULE
dpp4_11
48  50  1  0  0
SMALL
FORMAL_CHARGES
@<TRIPOS>ATOM
    1 C1         3.7396     1.3101     3.2466 C.2        1 SUBUNIT  0
    2 N2         3.0763     0.6821     0.9768 N.am       1 SUBUNIT  0
    3 C3         2.6815     0.9331     2.2795 C.2        1 SUBUNIT  0
    4 C4         4.4262     0.7917     0.6313 C.2        1 SUBUNIT  0
    5 C5         5.0197     1.3916     2.8244 C.2        1 SUBUNIT  0
    6 N6         5.3269     1.1257     1.5043 N.2        1 SUBUNIT  0
    7 N7         4.8461     0.5500    -0.6492 N.pl3      1 SUBUNIT  0
    8 C8         5.5779     1.5804    -1.4228 C.3        1 SUBUNIT  0
    9 C9         4.9436     1.7795    -2.8123 C.3        1 SUBUNIT  0
   10 C10        4.7564     0.4467    -3.5560 C.3        1 SUBUNIT  0
   11 C11        3.9466    -0.5459    -2.7006 C.3        1 SUBUNIT  0
   12 C12        4.5832    -0.7499    -1.3111 C.3        1 SUBUNIT  0
   13 N13        3.8292    -1.8258    -3.3916 N.3        1 SUBUNIT  0
   14 O14        1.5235     0.8505     2.6176 O.2        1 SUBUNIT  0
   15 C15        2.0542     0.3020    -0.0251 C.3        1 SUBUNIT  0
   16 C16        1.2698     1.4845    -0.4857 C.2        1 SUBUNIT  0
   17 C17        1.0717     3.9017    -0.7231 C.2        1 SUBUNIT  0
   18 C18        1.7978     2.7796    -0.2965 C.2        1 SUBUNIT  0
   19 C19       -0.1730     3.7437    -1.3379 C.2        1 SUBUNIT  0
   20 C20        0.0065     1.3331    -1.1090 C.2        1 SUBUNIT  0
   21 C21       -0.7151     2.4665    -1.5360 C.2        1 SUBUNIT  0
   22 C22       -0.5348     0.0079    -1.3030 C.1        1 SUBUNIT  0
   23 N23       -0.9719    -1.0587    -1.4611 N.1        1 SUBUNIT  0
   24 H24        5.7922     1.6672     3.5276 H          1 SUBUNIT  0
   25 C25        3.3919     1.5988     4.6839 C.3        1 SUBUNIT  0
   26 C26        2.8819     0.3591     5.4219 C.3        1 SUBUNIT  0
   27 H27        5.5980     2.5264    -0.8788 H          1 SUBUNIT  0
   28 H28        6.6109     1.2535    -1.5324 H          1 SUBUNIT  0
   29 H29        3.9739     2.2692    -2.7032 H          1 SUBUNIT  0
   30 H30        5.5627     2.4532    -3.4059 H          1 SUBUNIT  0
   31 H31        4.2600     0.6230    -4.5112 H          1 SUBUNIT  0
   32 H32        5.7387     0.0252    -3.7868 H          1 SUBUNIT  0
   33 H33        2.9406    -0.1451    -2.5682 H          1 SUBUNIT  0
   34 H34        3.9386    -1.3708    -0.6837 H          1 SUBUNIT  0
   35 H35        5.5366    -1.2766    -1.4038 H          1 SUBUNIT  0
   36 H36        3.3716    -1.6610    -4.2990 H          1 SUBUNIT  0
   37 H37        4.7794    -2.1830    -3.5704 H          1 SUBUNIT  0
   38 H38        1.3811    -0.4338     0.4117 H          1 SUBUNIT  0
   39 H39        2.5479    -0.1627    -0.8799 H          1 SUBUNIT  0
   40 H40        1.4921     4.8725    -0.5691 H          1 SUBUNIT  0
   41 H41        2.7649     2.8868     0.1826 H          1 SUBUNIT  0
   42 H42       -0.7154     4.6022    -1.6607 H          1 SUBUNIT  0
   43 H43       -1.6673     2.3533    -2.0072 H          1 SUBUNIT  0
   44 H44        4.2821     1.9212     5.2230 H          1 SUBUNIT  0
   45 H45        2.6594     2.4038     4.7345 H          1 SUBUNIT  0
   46 H46        3.6167    -0.4444     5.3789 H          1 SUBUNIT  0
   47 H47        2.6700     0.5911     6.4643 H          1 SUBUNIT  0
   48 H48        1.9613    -0.0065     4.9673 H          1 SUBUNIT  0
@<TRIPOS>BOND
    1     1     5 2
    2     1    25 1
    3     2     3 1
    4     2    15 1
    5     3     1 1
    6     3    14 2
    7     4     2 1
    8     4     7 1
    9     5     6 1
   10     5    24 1
   11     6     4 2
   12     7     8 1
   13     8     9 1
   14     8    27 1
   15     8    28 1
   16     9    10 1
   17     9    29 1
   18     9    30 1
   19    10    11 1
   20    10    31 1
   21    10    32 1
   22    11    12 1
   23    11    13 1
   24    11    33 1
   25    12     7 1
   26    12    34 1
   27    12    35 1
   28    13    36 1
   29    13    37 1
   30    15    16 1
   31    15    38 1
   32    15    39 1
   33    16    20 2
   34    17    18 2
   35    17    40 1
   36    18    16 1
   37    18    41 1
   38    19    17 1
   39    19    42 1
   40    20    21 1
   41    20    22 1
   42    21    19 2
   43    21    43 1
   44    22    23 3
   45    25    26 1
   46    25    44 1
   47    25    45 1
   48    26    46 1
   49    26    47 1
   50    26    48 1
@<TRIPOS>SUBSTRUCTURE
1   ****   1
@<SCITEGIC>MOL_PROPERTY
AbsoluteEnergy
SciTegic.value.StringValue
85.1235

@<SCITEGIC>MOL_PROPERTY
Activ
SciTegic.value.StringValue
17

@<SCITEGIC>MOL_PROPERTY
Angle Energy
SciTegic.value.StringValue
6.36288976669312

@<SCITEGIC>MOL_PROPERTY
Bond Energy
SciTegic.value.StringValue
1.96449995040894

@<SCITEGIC>MOL_PROPERTY
CHARMm Energy
SciTegic.value.StringValue
22.2464694976807

@<SCITEGIC>MOL_PROPERTY
Clean Energy
SciTegic.value.StringValue
33.8346481323242

@<SCITEGIC>MOL_PROPERTY
ConfNumber
SciTegic.value.StringValue
21

@<SCITEGIC>MOL_PROPERTY
Dihedral Energy
SciTegic.value.StringValue
20.1828804016113

@<SCITEGIC>MOL_PROPERTY
Electrostatic Energy
SciTegic.value.StringValue
-8.52153015136719

@<SCITEGIC>MOL_PROPERTY
Estimate
SciTegic.value.StringValue
25.5861

@<SCITEGIC>MOL_PROPERTY
FitValue
SciTegic.value.StringValue
5.2189

@<SCITEGIC>MOL_PROPERTY
Forcefield
SciTegic.value.StringValue
CHARMm

@<SCITEGIC>MOL_PROPERTY
ForcefieldBase
SciTegic.value.StringValue
CHARMm

@<SCITEGIC>MOL_PROPERTY
ForcefieldFFML
SciTegic.value.StringValue
<?xml version="1.0" encoding="UTF-8"?>
<!DOCTYPE ffml SYSTEM "Ffml.dtd">
<ffml version="1.0">
<forcefield name="CHARMm" derivedFrom="CHARMm" base="CHARMm">
<atomTypes>
</atomTypes>
<parameters>
</parameters>
</forcefield>
</ffml>

@<SCITEGIC>MOL_PROPERTY
HBA_1
SciTegic.value.StringValue
0

@<SCITEGIC>MOL_PROPERTY
HBA_lipid_2
SciTegic.value.StringValue
1

@<SCITEGIC>MOL_PROPERTY
HBD_3
SciTegic.value.StringValue
1

@<SCITEGIC>MOL_PROPERTY
HYDROPHOBIC_4
SciTegic.value.StringValue
1

@<SCITEGIC>MOL_PROPERTY
Hydrogen Bond Energy
SciTegic.value.StringValue
0

@<SCITEGIC>MOL_PROPERTY
Improper Energy
SciTegic.value.StringValue
0.528299987316132

@<SCITEGIC>MOL_PROPERTY
Initial Potential Energy
SciTegic.value.StringValue
56.3744316101074

@<SCITEGIC>MOL_PROPERTY
Initial RMS Gradient
SciTegic.value.StringValue
16.111780166626

@<SCITEGIC>MOL_PROPERTY
MapNumber
SciTegic.value.StringValue
1

@<SCITEGIC>MOL_PROPERTY
MappedAtoms
SciTegic.value.StringValue
23,-0.940976,-1.28119,-1.10275,1.6,HBA_lipid_2.11
23,-2.57602,-3.39481,-2.49325,2.2,HBA_lipid_2.21
13,3.6701,-2.16635,-2.83681,1.6,HBD_3.11
13,2.09539,-4.64755,-2.23355,2.2,HBD_3.21
9,5.45324,2.10851,-2.28927,1.6,HYDROPHOBIC_4.11

@<SCITEGIC>MOL_PROPERTY
MappedFeatures
SciTegic.value.StringValue
HBA_lipid_2,HBD_3,HYDROPHOBIC_4

@<SCITEGIC>MOL_PROPERTY
MappedLocations
SciTegic.value.StringValue
HBA_lipid_2.11,HBA_lipid_2.21,HBD_3.11,HBD_3.21,HYDROPHOBIC_4.11

@<SCITEGIC>MOL_PROPERTY
MappingID
SciTegic.value.StringValue
1

@<SCITEGIC>MOL_PROPERTY
Minimization Criteria
SciTegic.value.StringValue
CONJUG> Minimization exiting with gradient tolerance ( 0.0100000) satisfied.

@<SCITEGIC>MOL_PROPERTY
PartialChargeMethod
SciTegic.value.StringValue
MomanyRone

@<SCITEGIC>MOL_PROPERTY
Pharmprint
SciTegic.value.StringValue
'0111'

@<SCITEGIC>MOL_PROPERTY
Pharmtype
SciTegic.value.StringValue
3

@<SCITEGIC>MOL_PROPERTY
Potential Energy
SciTegic.value.StringValue
22.2464694976807

@<SCITEGIC>MOL_PROPERTY
RMS Gradient
SciTegic.value.StringValue
0.0094999996945262

@<SCITEGIC>MOL_PROPERTY
RelativeEnergy
SciTegic.value.StringValue
14.3836

@<SCITEGIC>MOL_PROPERTY
Solvation Free Energy
SciTegic.value.StringValue
0

@<SCITEGIC>MOL_PROPERTY
Uncert
SciTegic.value.StringValue
1.5

@<SCITEGIC>MOL_PROPERTY
Urey-Bradley Energy
SciTegic.value.StringValue
0

@<SCITEGIC>MOL_PROPERTY
UseResidueTemplateCharge
SciTegic.value.StringValue
True

@<SCITEGIC>MOL_PROPERTY
Van der Waals Energy
SciTegic.value.StringValue
1.72941994667053

@<SCITEGIC>MOL_PROPERTY
Error
SciTegic.value.StringValue
1.50506470588235

@<SCITEGIC>MOL_PROPERTY
logActiv
SciTegic.value.StringValue
1.23044892137827

@<SCITEGIC>MOL_PROPERTY
logEstimate
SciTegic.value.StringValue
1.40800409293842

@<SCITEGIC>ATOM_PROPERTY
Formal Charge
SciTegic.value.StringValue
1 0
2 0
3 0
4 0
5 0
6 0
7 0
8 0
9 0
10 0
11 0
12 0
13 0
14 0
15 0
16 0
17 0
18 0
19 0
20 0
21 0
22 0
23 0
24 0
25 0
26 0
27 0
28 0
29 0
30 0
31 0
32 0
33 0
34 0
35 0
36 0
37 0
38 0
39 0
40 0
41 0
42 0
43 0
44 0
45 0
46 0
47 0
48 0

@<SCITEGIC>ATOM_PROPERTY
pdb_tempFactor
SciTegic.value.DoubleValue
1 0
2 0
3 0
4 0
5 0
6 0
7 0
8 0
9 0
10 0
11 0
12 0
13 0
14 0
15 0
16 0
17 0
18 0
19 0
20 0
21 0
22 0
23 0
24 0
25 0
26 0
27 0
28 0
29 0
30 0
31 0
32 0
33 0
34 0
35 0
36 0
37 0
38 0
39 0
40 0
41 0
42 0
43 0
44 0
45 0
46 0
47 0
48 0

@<SCITEGIC>ATOM_PROPERTY
pdb_occupancy
SciTegic.value.DoubleValue
1 1
2 1
3 1
4 1
5 1
6 1
7 1
8 1
9 1
10 1
11 1
12 1
13 1
14 1
15 1
16 1
17 1
18 1
19 1
20 1
21 1
22 1
23 1
24 1
25 1
26 1
27 1
28 1
29 1
30 1
31 1
32 1
33 1
34 1
35 1
36 1
37 1
38 1
39 1
40 1
41 1
42 1
43 1
44 1
45 1
46 1
47 1
48 1

@<TRIPOS>MOLECULE
dpp4_18
85  89  1  0  0
SMALL
FORMAL_CHARGES
@<TRIPOS>ATOM
    1 N1        -4.7387    -2.6920     1.5740 N.am       1 SUBUNIT  0
    2 C2        -7.0232    -2.8315     0.7519 C.2        1 SUBUNIT  0
    3 C3        -5.5805    -3.0519     0.5353 C.2        1 SUBUNIT  0
    4 C4        -7.5199    -2.3010     1.9121 C.2        1 SUBUNIT  0
    5 C5        -5.2295    -2.1463     2.7683 C.2        1 SUBUNIT  0
    6 N6        -6.5932    -1.9217     3.0153 N.am       1 SUBUNIT  0
    7 N7        -8.0968    -3.0690    -0.0387 N.pl3      1 SUBUNIT  0
    8 N8        -8.8507    -2.1808     1.9130 N.2        1 SUBUNIT  0
    9 C9        -9.2117    -2.6648     0.6781 C.2        1 SUBUNIT  0
   10 N10      -10.5991    -2.7412     0.1969 N.pl3      1 SUBUNIT  0
   11 C11      -10.9093    -2.5287    -1.2410 C.3        1 SUBUNIT  0
   12 C12      -12.3898    -2.1536    -1.4716 C.3        1 SUBUNIT  0
   13 C13      -13.3608    -3.1786    -0.8420 C.3        1 SUBUNIT  0
   14 C14      -12.8261    -3.8350     0.4470 C.3        1 SUBUNIT  0
   15 C15      -11.7099    -3.0320     1.1390 C.3        1 SUBUNIT  0
   16 N16      -12.6579    -0.8139    -0.9506 N.3        1 SUBUNIT  0
   17 C17       -8.0781    -3.6444    -1.3961 C.3        1 SUBUNIT  0
   18 C18       -8.7061    -4.9615    -1.4148 C.1        1 SUBUNIT  0
   19 C19       -9.2156    -6.0370    -1.4305 C.1        1 SUBUNIT  0
   20 C20       -9.8422    -7.3556    -1.4484 C.3        1 SUBUNIT  0
   21 O21       -5.1595    -3.5222    -0.4984 O.2        1 SUBUNIT  0
   22 O22       -4.4376    -1.8543     3.6367 O.2        1 SUBUNIT  0
   23 C23       -3.2842    -2.8884     1.4126 C.3        1 SUBUNIT  0
   24 C24       -2.7048    -1.8944     0.4068 C.3        1 SUBUNIT  0
   25 C25       -1.1999    -2.0697     0.2040 C.3        1 SUBUNIT  0
   26 N26       -0.8226    -1.7159    -1.1593 N.3        1 SUBUNIT  0
   27 C27       -1.0346    -0.2874    -1.4228 C.3        1 SUBUNIT  0
   28 C28       -0.7282     0.0558    -2.8907 C.3        1 SUBUNIT  0
   29 C29        0.6870    -0.3834    -3.3025 C.3        1 SUBUNIT  0
   30 C30        0.8968    -1.8634    -2.9409 C.3        1 SUBUNIT  0
   31 C31        0.5433    -2.1544    -1.4717 C.3        1 SUBUNIT  0
   32 C32       -7.0771    -1.3463     4.2837 C.3        1 SUBUNIT  0
   33 C33        1.7395     0.4929    -2.6679 C.2        1 SUBUNIT  0
   34 N34        3.0291     0.3935    -3.1088 N.am       1 SUBUNIT  0
   35 C35        4.0058     1.1760    -2.5543 C.2        1 SUBUNIT  0
   36 O36        1.4562     1.2704    -1.7852 O.2        1 SUBUNIT  0
   37 C37        5.0300     2.2002    -0.5936 C.2        1 SUBUNIT  0
   38 C38        4.0269     1.3971    -1.1624 C.2        1 SUBUNIT  0
   39 C39        6.0152     2.7852    -1.4083 C.2        1 SUBUNIT  0
   40 C40        4.9937     1.7593    -3.3694 C.2        1 SUBUNIT  0
   41 C41        5.9953     2.5621    -2.7963 C.2        1 SUBUNIT  0
   42 O42        6.9551     3.5381    -0.8732 O.3        1 SUBUNIT  0
   43 C43        7.9343     4.0967    -1.7369 C.3        1 SUBUNIT  0
   44 H44      -10.6774    -3.4494    -1.7765 H          1 SUBUNIT  0
   45 H45      -10.2552    -1.7564    -1.6497 H          1 SUBUNIT  0
   46 H46      -12.5733    -2.1219    -2.5443 H          1 SUBUNIT  0
   47 H47      -14.3296    -2.7143    -0.6511 H          1 SUBUNIT  0
   48 H48      -13.5608    -3.9694    -1.5669 H          1 SUBUNIT  0
   49 H49      -12.4363    -4.8223     0.2014 H          1 SUBUNIT  0
   50 H50      -13.6460    -4.0061     1.1427 H          1 SUBUNIT  0
   51 H51      -12.1023    -2.0876     1.5180 H          1 SUBUNIT  0
   52 H52      -11.3334    -3.5898     1.9982 H          1 SUBUNIT  0
   53 H53      -13.5845    -0.5156    -1.2895 H          1 SUBUNIT  0
   54 H54      -12.6919    -0.8682     0.0777 H          1 SUBUNIT  0
   55 H55       -8.6059    -2.9791    -2.0790 H          1 SUBUNIT  0
   56 H56       -7.0484    -3.7263    -1.7405 H          1 SUBUNIT  0
   57 H57      -10.8810    -7.3629    -1.1143 H          1 SUBUNIT  0
   58 H58       -9.2803    -8.0321    -0.8053 H          1 SUBUNIT  0
   59 H59       -9.8137    -7.7571    -2.4623 H          1 SUBUNIT  0
   60 H60       -2.7973    -2.7824     2.3824 H          1 SUBUNIT  0
   61 H61       -3.0945    -3.9136     1.0948 H          1 SUBUNIT  0
   62 H62       -3.2318    -1.9584    -0.5463 H          1 SUBUNIT  0
   63 H63       -2.9363    -0.8702     0.6992 H          1 SUBUNIT  0
   64 H64       -0.6413    -1.4510     0.9055 H          1 SUBUNIT  0
   65 H65       -0.9005    -3.0958     0.4085 H          1 SUBUNIT  0
   66 H66       -0.4037     0.3039    -0.7580 H          1 SUBUNIT  0
   67 H67       -2.0697    -0.0251    -1.1950 H          1 SUBUNIT  0
   68 H68       -1.4570    -0.4442    -3.5306 H          1 SUBUNIT  0
   69 H69       -0.8623     1.1246    -3.0630 H          1 SUBUNIT  0
   70 H70        0.7838    -0.2741    -4.3824 H          1 SUBUNIT  0
   71 H71        1.9247    -2.1645    -3.1462 H          1 SUBUNIT  0
   72 H72        0.2712    -2.4807    -3.5857 H          1 SUBUNIT  0
   73 H73        0.6356    -3.2264    -1.2792 H          1 SUBUNIT  0
   74 H74        1.2490    -1.6523    -0.8067 H          1 SUBUNIT  0
   75 H75       -6.4926    -0.5046     4.6593 H          1 SUBUNIT  0
   76 H76       -7.0755    -2.1190     5.0520 H          1 SUBUNIT  0
   77 H77       -8.1044    -1.0077     4.1562 H          1 SUBUNIT  0
   78 H78        3.2634    -0.2494    -3.8390 H          1 SUBUNIT  0
   79 H79        5.0410     2.3677     0.4739 H          1 SUBUNIT  0
   80 H80        3.2763     0.9576    -0.5196 H          1 SUBUNIT  0
   81 H81        4.9949     1.6017    -4.4402 H          1 SUBUNIT  0
   82 H82        6.7503     3.0102    -3.4269 H          1 SUBUNIT  0
   83 H83        8.4910     3.2788    -2.1974 H          1 SUBUNIT  0
   84 H84        7.4372     4.7836    -2.4194 H          1 SUBUNIT  0
   85 H85        8.6346     4.6736    -1.1318 H          1 SUBUNIT  0
@<TRIPOS>BOND
    1     1     5 1
    2     1    23 1
    3     2     3 1
    4     2     7 1
    5     3     1 1
    6     3    21 2
    7     4     2 2
    8     4     8 1
    9     5     6 1
   10     5    22 2
   11     6     4 1
   12     6    32 1
   13     7    17 1
   14     8     9 2
   15     9     7 1
   16     9    10 1
   17    10    11 1
   18    11    12 1
   19    11    44 1
   20    11    45 1
   21    12    13 1
   22    12    16 1
   23    12    46 1
   24    13    14 1
   25    13    47 1
   26    13    48 1
   27    14    15 1
   28    14    49 1
   29    14    50 1
   30    15    10 1
   31    15    51 1
   32    15    52 1
   33    16    53 1
   34    16    54 1
   35    17    18 1
   36    17    55 1
   37    17    56 1
   38    18    19 3
   39    19    20 1
   40    20    57 1
   41    20    58 1
   42    20    59 1
   43    23    24 1
   44    23    60 1
   45    23    61 1
   46    24    25 1
   47    24    62 1
   48    24    63 1
   49    25    26 1
   50    25    64 1
   51    25    65 1
   52    26    27 1
   53    27    28 1
   54    27    66 1
   55    27    67 1
   56    28    29 1
   57    28    68 1
   58    28    69 1
   59    29    30 1
   60    29    33 1
   61    29    70 1
   62    30    31 1
   63    30    71 1
   64    30    72 1
   65    31    26 1
   66    31    73 1
   67    31    74 1
   68    32    75 1
   69    32    76 1
   70    32    77 1
   71    33    34 1
   72    33    36 2
   73    34    35 1
   74    34    78 1
   75    35    40 2
   76    37    38 2
   77    37    79 1
   78    38    35 1
   79    38    80 1
   80    39    37 1
   81    39    42 1
   82    40    41 1
   83    40    81 1
   84    41    39 2
   85    41    82 1
   86    42    43 1
   87    43    83 1
   88    43    84 1
   89    43    85 1
@<TRIPOS>SUBSTRUCTURE
1   ****   1
@<SCITEGIC>MOL_PROPERTY
AbsoluteEnergy
SciTegic.value.StringValue
76.1694

@<SCITEGIC>MOL_PROPERTY
Activ
SciTegic.value.StringValue
120

@<SCITEGIC>MOL_PROPERTY
Angle Energy
SciTegic.value.StringValue
11.7774200439453

@<SCITEGIC>MOL_PROPERTY
Bond Energy
SciTegic.value.StringValue
2.3548800945282

@<SCITEGIC>MOL_PROPERTY
CHARMm Energy
SciTegic.value.StringValue
-16.5208702087402

@<SCITEGIC>MOL_PROPERTY
Clean Energy
SciTegic.value.StringValue
95.7005004882813

@<SCITEGIC>MOL_PROPERTY
ConfNumber
SciTegic.value.StringValue
108

@<SCITEGIC>MOL_PROPERTY
Dihedral Energy
SciTegic.value.StringValue
19.767749786377

@<SCITEGIC>MOL_PROPERTY
Electrostatic Energy
SciTegic.value.StringValue
-45.3822784423828

@<SCITEGIC>MOL_PROPERTY
Estimate
SciTegic.value.StringValue
28.737

@<SCITEGIC>MOL_PROPERTY
FitValue
SciTegic.value.StringValue
5.16846

@<SCITEGIC>MOL_PROPERTY
Forcefield
SciTegic.value.StringValue
CHARMm

@<SCITEGIC>MOL_PROPERTY
ForcefieldBase
SciTegic.value.StringValue
CHARMm

@<SCITEGIC>MOL_PROPERTY
ForcefieldFFML
SciTegic.value.StringValue
<?xml version="1.0" encoding="UTF-8"?>
<!DOCTYPE ffml SYSTEM "Ffml.dtd">
<ffml version="1.0">
<forcefield name="CHARMm" derivedFrom="CHARMm" base="CHARMm">
<atomTypes>
</atomTypes>
<parameters>
<bond atom1="C5R" atom2="NX">
<quadratic
refValue="1.47"
forceConstant="390"/>
</bond>
<bond atom1="NX" atom2="CR56">
<quadratic
refValue="1.47"
forceConstant="390"/>
</bond>
<angle atom1="C" atom2="NX" atom3="CR56">
<quadratic
refValue="120"
forceConstant="60"/>
</angle>
<angle atom1="C5R" atom2="NX" atom3="CT">
<quadratic
refValue="120"
forceConstant="80"/>
</angle>
<angle atom1="CR56" atom2="C" atom3="NX">
<quadratic
refValue="117.5"
forceConstant="70"/>
</angle>
<angle atom1="CR56" atom2="CR56" atom3="NX">
<quadratic
refValue="126"
forceConstant="65"/>
</angle>
<angle atom1="CR56" atom2="NX" atom3="CT">
<quadratic
refValue="120"
forceConstant="80"/>
</angle>
<angle atom1="N5R" atom2="C5R" atom3="NX">
<quadratic
refValue="127"
forceConstant="70"/>
</angle>
<angle atom1="N5R" atom2="CR56" atom3="NX">
<quadratic
refValue="127"
forceConstant="70"/>
</angle>
<angle atom1="N5R" atom2="CT" atom3="CUY1">
<quadratic
refValue="110.845"
forceConstant="51"/>
</angle>
<torsion atom1="C" atom2="NX" atom3="CR56" atom4="CR56">
<multiplecos
v1="0"
v2="2.05"
v3="0"
v4="0"
v5="0"
v6="0"
gamma1="0"
gamma2="180"
gamma3="0"
gamma4="0"
gamma5="0"
gamma6="0"/>
</torsion>
<torsion atom1="C" atom2="NX" atom3="CR56" atom4="N5R">
<multiplecos
v1="0"
v2="2.05"
v3="0"
v4="0"
v5="0"
v6="0"
gamma1="0"
gamma2="180"
gamma3="0"
gamma4="0"
gamma5="0"
gamma6="0"/>
</torsion>
<torsion atom1="CT" atom2="NX" atom3="CR56" atom4="CR56">
<multiplecos
v1="0"
v2="2.05"
v3="0"
v4="0"
v5="0"
v6="0"
gamma1="0"
gamma2="180"
gamma3="0"
gamma4="0"
gamma5="0"
gamma6="0"/>
</torsion>
<torsion atom1="CT" atom2="NX" atom3="CR56" atom4="N5R">
<multiplecos
v1="0"
v2="2.05"
v3="0"
v4="0"
v5="0"
v6="0"
gamma1="0"
gamma2="180"
gamma3="0"
gamma4="0"
gamma5="0"
gamma6="0"/>
</torsion>
<improper atom1="NX" atom2="CT" atom3="CT" atom4="C5R">
<cos1
refValue="0"
forceConstant="40"
periodicity="0"/>
</improper>
</parameters>
</forcefield>
</ffml>

@<SCITEGIC>MOL_PROPERTY
HBA_1
SciTegic.value.StringValue
1

@<SCITEGIC>MOL_PROPERTY
HBA_lipid_2
SciTegic.value.StringValue
1

@<SCITEGIC>MOL_PROPERTY
HBD_3
SciTegic.value.StringValue
0

@<SCITEGIC>MOL_PROPERTY
HYDROPHOBIC_4
SciTegic.value.StringValue
1

@<SCITEGIC>MOL_PROPERTY
Hydrogen Bond Energy
SciTegic.value.StringValue
0

@<SCITEGIC>MOL_PROPERTY
Improper Energy
SciTegic.value.StringValue
0.177530005574226

@<SCITEGIC>MOL_PROPERTY
Initial Potential Energy
SciTegic.value.StringValue
12.4286098480225

@<SCITEGIC>MOL_PROPERTY
Initial RMS Gradient
SciTegic.value.StringValue
13.4698896408081

@<SCITEGIC>MOL_PROPERTY
MapNumber
SciTegic.value.StringValue
1

@<SCITEGIC>MOL_PROPERTY
MappedAtoms
SciTegic.value.StringValue
22,-4.47356,-2.09882,3.64393,1.6,HBA_1.11
22,-3.7366,-1.62395,6.51297,2.2,HBA_1.21
26,-0.940976,-1.28119,-1.10275,1.6,HBA_lipid_2.11
26,-2.57602,-3.39481,-2.49325,2.2,HBA_lipid_2.21
41,5.45324,2.10851,-2.28927,1.6,HYDROPHOBIC_4.11

@<SCITEGIC>MOL_PROPERTY
MappedFeatures
SciTegic.value.StringValue
HBA_1,HBA_lipid_2,HYDROPHOBIC_4

@<SCITEGIC>MOL_PROPERTY
MappedLocations
SciTegic.value.StringValue
HBA_1.11,HBA_1.21,HBA_lipid_2.11,HBA_lipid_2.21,HYDROPHOBIC_4.11

@<SCITEGIC>MOL_PROPERTY
MappingID
SciTegic.value.StringValue
1

@<SCITEGIC>MOL_PROPERTY
Minimization Criteria
SciTegic.value.StringValue
CONJUG> Minimization exiting with gradient tolerance ( 0.0100000) satisfied.

@<SCITEGIC>MOL_PROPERTY
PartialChargeMethod
SciTegic.value.StringValue
MomanyRone

@<SCITEGIC>MOL_PROPERTY
Pharmprint
SciTegic.value.StringValue
'1101'

@<SCITEGIC>MOL_PROPERTY
Pharmtype
SciTegic.value.StringValue
3

@<SCITEGIC>MOL_PROPERTY
Potential Energy
SciTegic.value.StringValue
-16.5208702087402

@<SCITEGIC>MOL_PROPERTY
RMS Gradient
SciTegic.value.StringValue
0.00982999987900257

@<SCITEGIC>MOL_PROPERTY
RelativeEnergy
SciTegic.value.StringValue
11.6824

@<SCITEGIC>MOL_PROPERTY
Solvation Free Energy
SciTegic.value.StringValue
0

@<SCITEGIC>MOL_PROPERTY
Uncert
SciTegic.value.StringValue
1.5

@<SCITEGIC>MOL_PROPERTY
Urey-Bradley Energy
SciTegic.value.StringValue
0

@<SCITEGIC>MOL_PROPERTY
UseResidueTemplateCharge
SciTegic.value.StringValue
True

@<SCITEGIC>MOL_PROPERTY
Van der Waals Energy
SciTegic.value.StringValue
-5.21615982055664

@<SCITEGIC>MOL_PROPERTY
Error
SciTegic.value.StringValue
-4.17580123186136

@<SCITEGIC>MOL_PROPERTY
logActiv
SciTegic.value.StringValue
2.07918124604762

@<SCITEGIC>MOL_PROPERTY
logEstimate
SciTegic.value.StringValue
1.45844142797877

@<SCITEGIC>ATOM_PROPERTY
Formal Charge
SciTegic.value.StringValue
1 0
2 0
3 0
4 0
5 0
6 0
7 0
8 0
9 0
10 0
11 0
12 0
13 0
14 0
15 0
16 0
17 0
18 0
19 0
20 0
21 0
22 0
23 0
24 0
25 0
26 0
27 0
28 0
29 0
30 0
31 0
32 0
33 0
34 0
35 0
36 0
37 0
38 0
39 0
40 0
41 0
42 0
43 0
44 0
45 0
46 0
47 0
48 0
49 0
50 0
51 0
52 0
53 0
54 0
55 0
56 0
57 0
58 0
59 0
60 0
61 0
62 0
63 0
64 0
65 0
66 0
67 0
68 0
69 0
70 0
71 0
72 0
73 0
74 0
75 0
76 0
77 0
78 0
79 0
80 0
81 0
82 0
83 0
84 0
85 0

@<SCITEGIC>ATOM_PROPERTY
pdb_tempFactor
SciTegic.value.DoubleValue
1 0
2 0
3 0
4 0
5 0
6 0
7 0
8 0
9 0
10 0
11 0
12 0
13 0
14 0
15 0
16 0
17 0
18 0
19 0
20 0
21 0
22 0
23 0
24 0
25 0
26 0
27 0
28 0
29 0
30 0
31 0
32 0
33 0
34 0
35 0
36 0
37 0
38 0
39 0
40 0
41 0
42 0
43 0
44 0
45 0
46 0
47 0
48 0
49 0
50 0
51 0
52 0
53 0
54 0
55 0
56 0
57 0
58 0
59 0
60 0
61 0
62 0
63 0
64 0
65 0
66 0
67 0
68 0
69 0
70 0
71 0
72 0
73 0
74 0
75 0
76 0
77 0
78 0
79 0
80 0
81 0
82 0
83 0
84 0
85 0

@<SCITEGIC>ATOM_PROPERTY
pdb_occupancy
SciTegic.value.DoubleValue
1 1
2 1
3 1
4 1
5 1
6 1
7 1
8 1
9 1
10 1
11 1
12 1
13 1
14 1
15 1
16 1
17 1
18 1
19 1
20 1
21 1
22 1
23 1
24 1
25 1
26 1
27 1
28 1
29 1
30 1
31 1
32 1
33 1
34 1
35 1
36 1
37 1
38 1
39 1
40 1
41 1
42 1
43 1
44 1
45 1
46 1
47 1
48 1
49 1
50 1
51 1
52 1
53 1
54 1
55 1
56 1
57 1
58 1
59 1
60 1
61 1
62 1
63 1
64 1
65 1
66 1
67 1
68 1
69 1
70 1
71 1
72 1
73 1
74 1
75 1
76 1
77 1
78 1
79 1
80 1
81 1
82 1
83 1
84 1
85 1

@<TRIPOS>MOLECULE
dpp4_4
60  64  1  0  0
SMALL
FORMAL_CHARGES
@<TRIPOS>ATOM
    1 N1         5.9712    -2.0432    -2.5397 N.am       1 SUBUNIT  0
    2 C2         4.8934    -2.9332    -2.6462 C.2        1 SUBUNIT  0
    3 N3         3.5568    -2.5787    -2.4023 N.am       1 SUBUNIT  0
    4 C4         3.3312    -1.1536    -2.0096 C.2        1 SUBUNIT  0
    5 C5         4.3979    -0.3048    -1.9137 C.2        1 SUBUNIT  0
    6 C6         5.7880    -0.7202    -2.1775 C.2        1 SUBUNIT  0
    7 N7         3.8252     0.9233    -1.5338 N.pl3      1 SUBUNIT  0
    8 C8         2.1602    -0.5633    -1.7235 C.2        1 SUBUNIT  0
    9 C9         2.4153     0.7698    -1.4121 C.2        1 SUBUNIT  0
   10 N10        1.4332     1.7999    -1.0344 N.pl3      1 SUBUNIT  0
   11 C11        0.1403     1.9204    -1.7457 C.3        1 SUBUNIT  0
   12 C12       -1.0367     1.9612    -0.7562 C.3        1 SUBUNIT  0
   13 N13       -0.7316     2.9480     0.3157 N.pl3      1 SUBUNIT  1
   14 C14        0.5420     2.7988     1.0669 C.3        1 SUBUNIT  0
   15 C15        1.7097     2.7528     0.0667 C.3        1 SUBUNIT  0
   16 C16        0.8591    -1.1944    -1.7366 C.1        1 SUBUNIT  0
   17 O17        6.7092     0.0591    -2.0822 O.2        1 SUBUNIT  0
   18 O18        5.1163    -4.0798    -2.9654 O.2        1 SUBUNIT  0
   19 C19        4.5701     2.1698    -1.2984 C.3        1 SUBUNIT  0
   20 C20        5.5175     2.4224    -2.3799 C.1        1 SUBUNIT  0
   21 C21        6.2888     2.6293    -3.2608 C.1        1 SUBUNIT  0
   22 C22        7.2381     2.8837    -4.3431 C.3        1 SUBUNIT  0
   23 N23       -0.1819    -1.7006    -1.7442 N.1        1 SUBUNIT  0
   24 H24       -1.1866     0.9804    -0.3040 H          1 SUBUNIT  0
   25 C25       -1.5106     3.8463     0.5759 C.2        1 SUBUNIT  0
   26 C26        7.3415    -2.5257    -2.8195 C.3        1 SUBUNIT  0
   27 C27        8.1055    -1.5525    -3.6362 C.2        1 SUBUNIT  0
   28 C28        8.5716    -0.3922    -5.7658 C.2        1 SUBUNIT  0
   29 C29        7.8052    -1.3402    -5.0219 C.2        1 SUBUNIT  0
   30 N30        9.5878     0.3102    -5.1480 N.2        1 SUBUNIT  0
   31 C31        9.1636    -0.8045    -3.0392 C.2        1 SUBUNIT  0
   32 C32        9.8920     0.1234    -3.8187 C.2        1 SUBUNIT  0
   33 C33        6.7553    -2.0744    -5.6426 C.2        1 SUBUNIT  0
   34 C34        6.4732    -1.8549    -7.0051 C.2        1 SUBUNIT  0
   35 C35        8.2655    -0.1927    -7.1322 C.2        1 SUBUNIT  0
   36 C36        7.2231    -0.9208    -7.7447 C.2        1 SUBUNIT  0
   37 C37        9.4836    -1.0048    -1.6439 C.1        1 SUBUNIT  0
   38 N38        9.7424    -1.1595    -0.5249 N.1        1 SUBUNIT  0
   39 H39        2.8083    -3.2384    -2.4875 H          1 SUBUNIT  0
   40 H40        0.1589     2.8401    -2.3326 H          1 SUBUNIT  0
   41 H41        0.0082     1.0997    -2.4501 H          1 SUBUNIT  0
   42 H42       -1.9599     2.2172    -1.2793 H          1 SUBUNIT  0
   43 H43        0.5048     1.8780     1.6504 H          1 SUBUNIT  0
   44 H44        0.6841     3.6171     1.7750 H          1 SUBUNIT  0
   45 H45        1.8600     3.7414    -0.3674 H          1 SUBUNIT  0
   46 H46        2.6347     2.4911     0.5827 H          1 SUBUNIT  0
   47 H47        3.8693     3.0009    -1.2232 H          1 SUBUNIT  0
   48 H48        5.1076     2.0970    -0.3538 H          1 SUBUNIT  0
   49 H49        7.9690     2.0754    -4.3809 H          1 SUBUNIT  0
   50 H50        6.6955     3.0083    -5.2794 H          1 SUBUNIT  0
   51 H51        7.7756     3.8102    -4.1447 H          1 SUBUNIT  0
   52 H52       -1.3163     4.5742     1.3517 H          1 SUBUNIT  0
   53 H53       -2.4343     3.9400     0.0248 H          1 SUBUNIT  0
   54 H54        7.2832    -3.4771    -3.3470 H          1 SUBUNIT  0
   55 H55        7.8591    -2.6953    -1.8758 H          1 SUBUNIT  0
   56 H56       10.6877     0.6903    -3.3810 H          1 SUBUNIT  0
   57 H57        6.1612    -2.8014    -5.0898 H          1 SUBUNIT  0
   58 H58        5.6773    -2.4112    -7.4723 H          1 SUBUNIT  0
   59 H59        8.8217     0.5096    -7.7134 H          1 SUBUNIT  0
   60 H60        6.9949    -0.7651    -8.7866 H          1 SUBUNIT  0
@<TRIPOS>BOND
    1     1     2 1
    2     1     6 1
    3     1    26 1
    4     2     3 1
    5     2    18 2
    6     3     4 1
    7     3    39 1
    8     4     5 2
    9     4     8 1
   10     5     6 1
   11     5     7 1
   12     6    17 2
   13     7    19 1
   14     8     9 2
   15     8    16 1
   16     9     7 1
   17     9    10 1
   18    10    11 1
   19    11    12 1
   20    11    40 1
   21    11    41 1
   22    12    13 1
   23    12    24 1
   24    12    42 1
   25    13    14 1
   26    13    25 2
   27    14    15 1
   28    14    43 1
   29    14    44 1
   30    15    10 1
   31    15    45 1
   32    15    46 1
   33    16    23 3
   34    19    20 1
   35    19    47 1
   36    19    48 1
   37    20    21 3
   38    21    22 1
   39    22    49 1
   40    22    50 1
   41    22    51 1
   42    25    52 1
   43    25    53 1
   44    26    27 1
   45    26    54 1
   46    26    55 1
   47    27    31 2
   48    28    29 1
   49    28    35 2
   50    29    27 1
   51    29    33 2
   52    30    28 1
   53    31    32 1
   54    31    37 1
   55    32    30 2
   56    32    56 1
   57    33    57 1
   58    34    33 1
   59    34    58 1
   60    35    36 1
   61    35    59 1
   62    36    34 2
   63    36    60 1
   64    37    38 3
@<TRIPOS>SUBSTRUCTURE
1   ****   1
@<SCITEGIC>MOL_PROPERTY
AbsoluteEnergy
SciTegic.value.StringValue
119.654

@<SCITEGIC>MOL_PROPERTY
Activ
SciTegic.value.StringValue
2

@<SCITEGIC>MOL_PROPERTY
Angle Energy
SciTegic.value.StringValue
15.6219501495361

@<SCITEGIC>MOL_PROPERTY
Bond Energy
SciTegic.value.StringValue
3.67260003089905

@<SCITEGIC>MOL_PROPERTY
CHARMm Energy
SciTegic.value.StringValue
9.16697978973389

@<SCITEGIC>MOL_PROPERTY
Clean Energy
SciTegic.value.StringValue
111.829704284668

@<SCITEGIC>MOL_PROPERTY
ConfNumber
SciTegic.value.StringValue
13

@<SCITEGIC>MOL_PROPERTY
Dihedral Energy
SciTegic.value.StringValue
8.65447044372559

@<SCITEGIC>MOL_PROPERTY
Electrostatic Energy
SciTegic.value.StringValue
-25.0961799621582

@<SCITEGIC>MOL_PROPERTY
Estimate
SciTegic.value.StringValue
36.3902

@<SCITEGIC>MOL_PROPERTY
FitValue
SciTegic.value.StringValue
5.06592

@<SCITEGIC>MOL_PROPERTY
Forcefield
SciTegic.value.StringValue
CHARMm

@<SCITEGIC>MOL_PROPERTY
ForcefieldBase
SciTegic.value.StringValue
CHARMm

@<SCITEGIC>MOL_PROPERTY
ForcefieldFFML
SciTegic.value.StringValue
<?xml version="1.0" encoding="UTF-8"?>
<!DOCTYPE ffml SYSTEM "Ffml.dtd">
<ffml version="1.0">
<forcefield name="CHARMm" derivedFrom="CHARMm" base="CHARMm">
<atomTypes>
</atomTypes>
<parameters>
<bond atom1="C5R" atom2="CUY2">
<quadratic
refValue="1.451"
forceConstant="342.5"/>
</bond>
<bond atom1="C5R" atom2="NX">
<quadratic
refValue="1.47"
forceConstant="390"/>
</bond>
<angle atom1="C5R" atom2="C5R" atom3="CUY2">
<quadratic
refValue="117.083"
forceConstant="72.5"/>
</angle>
<angle atom1="C5R" atom2="C5R" atom3="NX">
<quadratic
refValue="126"
forceConstant="65"/>
</angle>
<angle atom1="C5R" atom2="CUY2" atom3="N">
<quadratic
refValue="180"
forceConstant="44"/>
</angle>
<angle atom1="C5R" atom2="NX" atom3="CT">
<quadratic
refValue="120"
forceConstant="80"/>
</angle>
<angle atom1="CR56" atom2="C5R" atom3="CUY2">
<quadratic
refValue="119.154"
forceConstant="72.3077"/>
</angle>
<angle atom1="CR56" atom2="NP" atom3="H">
<quadratic
refValue="120"
forceConstant="30"/>
</angle>
<angle atom1="N5R" atom2="C5R" atom3="NX">
<quadratic
refValue="127"
forceConstant="70"/>
</angle>
<angle atom1="N5R" atom2="CT" atom3="CUY1">
<quadratic
refValue="110.845"
forceConstant="51"/>
</angle>
<angle atom1="NP" atom2="CR56" atom3="C5R">
<quadratic
refValue="126"
forceConstant="65"/>
</angle>
<angle atom1="NX" atom2="C" atom3="CR56">
<quadratic
refValue="117.5"
forceConstant="70"/>
</angle>
<angle atom1="NX" atom2="C" atom3="HA">
<quadratic
refValue="110.4"
forceConstant="55"/>
</angle>
<torsion atom1="C5R" atom2="C5R" atom3="CUY2" atom4="N">
<multiplecos
v1="0"
v2="0"
v3="0"
v4="0"
v5="0"
v6="0"
gamma1="0"
gamma2="0"
gamma3="0"
gamma4="0"
gamma5="0"
gamma6="0"/>
</torsion>
<torsion atom1="CR56" atom2="C5R" atom3="CUY2" atom4="N">
<multiplecos
v1="0"
v2="0"
v3="0"
v4="0"
v5="0"
v6="0"
gamma1="0"
gamma2="0"
gamma3="0"
gamma4="0"
gamma5="0"
gamma6="0"/>
</torsion>
<improper atom1="NX" atom2="CT" atom3="CT" atom4="C5R">
<cos1
refValue="0"
forceConstant="40"
periodicity="0"/>
</improper>
</parameters>
</forcefield>
</ffml>

@<SCITEGIC>MOL_PROPERTY
HBA_1
SciTegic.value.StringValue
0

@<SCITEGIC>MOL_PROPERTY
HBA_lipid_2
SciTegic.value.StringValue
1

@<SCITEGIC>MOL_PROPERTY
HBD_3
SciTegic.value.StringValue
1

@<SCITEGIC>MOL_PROPERTY
HYDROPHOBIC_4
SciTegic.value.StringValue
1

@<SCITEGIC>MOL_PROPERTY
Hydrogen Bond Energy
SciTegic.value.StringValue
0

@<SCITEGIC>MOL_PROPERTY
Improper Energy
SciTegic.value.StringValue
0.555390000343323

@<SCITEGIC>MOL_PROPERTY
Initial Potential Energy
SciTegic.value.StringValue
57.4132385253906

@<SCITEGIC>MOL_PROPERTY
Initial RMS Gradient
SciTegic.value.StringValue
27.8440704345703

@<SCITEGIC>MOL_PROPERTY
MapNumber
SciTegic.value.StringValue
1

@<SCITEGIC>MOL_PROPERTY
MappedAtoms
SciTegic.value.StringValue
23,-0.940976,-1.28119,-1.10275,1.6,HBA_lipid_2.11
23,-2.57602,-3.39481,-2.49325,2.2,HBA_lipid_2.21
3,3.6701,-2.16635,-2.83681,1.6,HBD_3.11
3,2.09539,-4.64755,-2.23355,2.2,HBD_3.21
20,5.45324,2.10851,-2.28927,1.6,HYDROPHOBIC_4.11

@<SCITEGIC>MOL_PROPERTY
MappedFeatures
SciTegic.value.StringValue
HBA_lipid_2,HBD_3,HYDROPHOBIC_4

@<SCITEGIC>MOL_PROPERTY
MappedLocations
SciTegic.value.StringValue
HBA_lipid_2.11,HBA_lipid_2.21,HBD_3.11,HBD_3.21,HYDROPHOBIC_4.11

@<SCITEGIC>MOL_PROPERTY
MappingID
SciTegic.value.StringValue
1

@<SCITEGIC>MOL_PROPERTY
Minimization Criteria
SciTegic.value.StringValue
CONJUG> Minimization exiting with gradient tolerance ( 0.0100000) satisfied.

@<SCITEGIC>MOL_PROPERTY
PartialChargeMethod
SciTegic.value.StringValue
MomanyRone

@<SCITEGIC>MOL_PROPERTY
Pharmprint
SciTegic.value.StringValue
'0111'

@<SCITEGIC>MOL_PROPERTY
Pharmtype
SciTegic.value.StringValue
3

@<SCITEGIC>MOL_PROPERTY
Potential Energy
SciTegic.value.StringValue
9.16697978973389

@<SCITEGIC>MOL_PROPERTY
RMS Gradient
SciTegic.value.StringValue
0.00941000040620565

@<SCITEGIC>MOL_PROPERTY
RelativeEnergy
SciTegic.value.StringValue
3.56973

@<SCITEGIC>MOL_PROPERTY
Solvation Free Energy
SciTegic.value.StringValue
0

@<SCITEGIC>MOL_PROPERTY
Uncert
SciTegic.value.StringValue
1.5

@<SCITEGIC>MOL_PROPERTY
Urey-Bradley Energy
SciTegic.value.StringValue
0

@<SCITEGIC>MOL_PROPERTY
UseResidueTemplateCharge
SciTegic.value.StringValue
True

@<SCITEGIC>MOL_PROPERTY
Van der Waals Energy
SciTegic.value.StringValue
5.75875997543335

@<SCITEGIC>MOL_PROPERTY
Error
SciTegic.value.StringValue
18.1951

@<SCITEGIC>MOL_PROPERTY
logActiv
SciTegic.value.StringValue
0.301029995663981

@<SCITEGIC>MOL_PROPERTY
logEstimate
SciTegic.value.StringValue
1.56098444246883

@<SCITEGIC>ATOM_PROPERTY
Formal Charge
SciTegic.value.StringValue
1 0
2 0
3 0
4 0
5 0
6 0
7 0
8 0
9 0
10 0
11 0
12 0
13 +1
14 0
15 0
16 0
17 0
18 0
19 0
20 0
21 0
22 0
23 0
24 0
25 0
26 0
27 0
28 0
29 0
30 0
31 0
32 0
33 0
34 0
35 0
36 0
37 0
38 0
39 0
40 0
41 0
42 0
43 0
44 0
45 0
46 0
47 0
48 0
49 0
50 0
51 0
52 0
53 0
54 0
55 0
56 0
57 0
58 0
59 0
60 0

@<SCITEGIC>ATOM_PROPERTY
pdb_tempFactor
SciTegic.value.DoubleValue
1 0
2 0
3 0
4 0
5 0
6 0
7 0
8 0
9 0
10 0
11 0
12 0
13 0
14 0
15 0
16 0
17 0
18 0
19 0
20 0
21 0
22 0
23 0
24 0
25 0
26 0
27 0
28 0
29 0
30 0
31 0
32 0
33 0
34 0
35 0
36 0
37 0
38 0
39 0
40 0
41 0
42 0
43 0
44 0
45 0
46 0
47 0
48 0
49 0
50 0
51 0
52 0
53 0
54 0
55 0
56 0
57 0
58 0
59 0
60 0

@<SCITEGIC>ATOM_PROPERTY
pdb_occupancy
SciTegic.value.DoubleValue
1 1
2 1
3 1
4 1
5 1
6 1
7 1
8 1
9 1
10 1
11 1
12 1
13 1
14 1
15 1
16 1
17 1
18 1
19 1
20 1
21 1
22 1
23 1
24 1
25 1
26 1
27 1
28 1
29 1
30 1
31 1
32 1
33 1
34 1
35 1
36 1
37 1
38 1
39 1
40 1
41 1
42 1
43 1
44 1
45 1
46 1
47 1
48 1
49 1
50 1
51 1
52 1
53 1
54 1
55 1
56 1
57 1
58 1
59 1
60 1

@<TRIPOS>MOLECULE
dpp4_14
57  61  1  0  0
SMALL
FORMAL_CHARGES
@<TRIPOS>ATOM
    1 N1        -1.5805    -0.5214     1.3762 N.am       1 SUBUNIT  0
    2 C2        -1.9811    -1.5180     0.4785 C.2        1 SUBUNIT  0
    3 N3        -1.4802    -1.7104    -0.7141 N.2        1 SUBUNIT  0
    4 C4        -0.3886    -0.7812    -1.1392 C.2        1 SUBUNIT  0
    5 C5         0.0168     0.1926    -0.2785 C.2        1 SUBUNIT  0
    6 C6        -0.5757     0.3742     1.0528 C.2        1 SUBUNIT  0
    7 N7         1.0328     0.8691    -0.9763 N.pl3      1 SUBUNIT  0
    8 C8         0.2797    -0.7756    -2.3052 C.2        1 SUBUNIT  0
    9 C9         1.2042     0.2652    -2.2525 C.2        1 SUBUNIT  0
   10 N10        2.1598     0.6567    -3.3026 N.pl3      1 SUBUNIT  0
   11 C11        3.2648    -0.2422    -3.7054 C.3        1 SUBUNIT  0
   12 C12        3.2901    -0.4365    -5.2320 C.3        1 SUBUNIT  0
   13 N13        3.1948     0.8919    -5.8917 N.pl3      1 SUBUNIT  1
   14 C14        2.0628     1.7844    -5.5192 C.3        1 SUBUNIT  0
   15 C15        2.0481     1.9617    -3.9913 C.3        1 SUBUNIT  0
   16 C16        0.0817    -1.6773    -3.4124 C.1        1 SUBUNIT  0
   17 O17       -0.2008     1.2463     1.7997 O.2        1 SUBUNIT  0
   18 C18        1.7936     2.0209    -0.4605 C.3        1 SUBUNIT  0
   19 C19        3.1123     2.0955    -1.0834 C.1        1 SUBUNIT  0
   20 C20        4.1875     2.1586    -1.5906 C.1        1 SUBUNIT  0
   21 C21        5.5067     2.2341    -2.2126 C.3        1 SUBUNIT  0
   22 N22       -0.0776    -2.4024    -4.3042 N.1        1 SUBUNIT  0
   23 H23        2.4468    -1.0518    -5.5498 H          1 SUBUNIT  0
   24 C24        4.0111     1.2354    -6.7250 C.2        1 SUBUNIT  0
   25 C25       -2.2461    -0.4316     2.6894 C.3        1 SUBUNIT  0
   26 C26       -3.7104    -0.4666     2.5589 C.2        1 SUBUNIT  0
   27 C27       -5.8307    -1.2042     3.3919 C.2        1 SUBUNIT  0
   28 N28       -4.4495    -1.1590     3.5013 N.2        1 SUBUNIT  0
   29 C29       -6.4831    -0.5315     2.3051 C.2        1 SUBUNIT  0
   30 N30       -4.3066     0.1951     1.4970 N.2        1 SUBUNIT  0
   31 C31       -5.6835     0.1683     1.3619 C.2        1 SUBUNIT  0
   32 C32       -6.6150    -1.9030     4.3409 C.2        1 SUBUNIT  0
   33 C33       -8.0256    -1.9396     4.2120 C.2        1 SUBUNIT  0
   34 C34       -7.8941    -0.5707     2.1804 C.2        1 SUBUNIT  0
   35 C35       -8.6609    -1.2768     3.1374 C.2        1 SUBUNIT  0
   36 H36       -2.7746    -2.1909     0.7859 H          1 SUBUNIT  0
   37 H37        4.2052     0.2053    -3.3770 H          1 SUBUNIT  0
   38 H38        3.1834    -1.2079    -3.2050 H          1 SUBUNIT  0
   39 H39        4.1999    -0.9631    -5.5281 H          1 SUBUNIT  0
   40 H40        1.1293     1.3331    -5.8585 H          1 SUBUNIT  0
   41 H41        2.1441     2.7553    -6.0106 H          1 SUBUNIT  0
   42 H42        2.8911     2.5825    -3.6848 H          1 SUBUNIT  0
   43 H43        1.1426     2.4868    -3.6826 H          1 SUBUNIT  0
   44 H44        1.2428     2.9381    -0.6603 H          1 SUBUNIT  0
   45 H45        1.9067     1.9247     0.6193 H          1 SUBUNIT  0
   46 H46        6.0765     1.3389    -1.9659 H          1 SUBUNIT  0
   47 H47        5.3932     2.3808    -3.2854 H          1 SUBUNIT  0
   48 H48        6.0478     3.0919    -1.8140 H          1 SUBUNIT  0
   49 H49        3.9635     2.1929    -7.2219 H          1 SUBUNIT  0
   50 H50        4.8234     0.5744    -6.9894 H          1 SUBUNIT  0
   51 H51       -1.9472     0.4941     3.1820 H          1 SUBUNIT  0
   52 H52       -1.9172    -1.2627     3.3151 H          1 SUBUNIT  0
   53 H53       -6.1370     0.6853     0.5316 H          1 SUBUNIT  0
   54 H54       -6.1481    -2.4157     5.1692 H          1 SUBUNIT  0
   55 H55       -8.6151    -2.4766     4.9407 H          1 SUBUNIT  0
   56 H56       -8.3941    -0.0685     1.3653 H          1 SUBUNIT  0
   57 H57       -9.7364    -1.3078     3.0459 H          1 SUBUNIT  0
@<TRIPOS>BOND
    1     1     2 1
    2     1     6 1
    3     1    25 1
    4     2     3 2
    5     2    36 1
    6     3     4 1
    7     4     5 2
    8     4     8 1
    9     5     6 1
   10     5     7 1
   11     6    17 2
   12     7    18 1
   13     8     9 2
   14     8    16 1
   15     9     7 1
   16     9    10 1
   17    10    11 1
   18    11    12 1
   19    11    37 1
   20    11    38 1
   21    12    13 1
   22    12    23 1
   23    12    39 1
   24    13    14 1
   25    13    24 2
   26    14    15 1
   27    14    40 1
   28    14    41 1
   29    15    10 1
   30    15    42 1
   31    15    43 1
   32    16    22 3
   33    18    19 1
   34    18    44 1
   35    18    45 1
   36    19    20 3
   37    20    21 1
   38    21    46 1
   39    21    47 1
   40    21    48 1
   41    24    49 1
   42    24    50 1
   43    25    26 1
   44    25    51 1
   45    25    52 1
   46    26    30 2
   47    27    28 2
   48    27    32 1
   49    28    26 1
   50    29    27 1
   51    29    34 1
   52    30    31 1
   53    31    29 2
   54    31    53 1
   55    32    54 1
   56    33    32 2
   57    33    55 1
   58    34    35 2
   59    34    56 1
   60    35    33 1
   61    35    57 1
@<TRIPOS>SUBSTRUCTURE
1   ****   1
@<SCITEGIC>MOL_PROPERTY
AbsoluteEnergy
SciTegic.value.StringValue
125.419

@<SCITEGIC>MOL_PROPERTY
Activ
SciTegic.value.StringValue
45

@<SCITEGIC>MOL_PROPERTY
Angle Energy
SciTegic.value.StringValue
15.8287696838379

@<SCITEGIC>MOL_PROPERTY
Bond Energy
SciTegic.value.StringValue
2.30883002281189

@<SCITEGIC>MOL_PROPERTY
CHARMm Energy
SciTegic.value.StringValue
14.9067602157593

@<SCITEGIC>MOL_PROPERTY
Clean Energy
SciTegic.value.StringValue
79.0458908081055

@<SCITEGIC>MOL_PROPERTY
ConfNumber
SciTegic.value.StringValue
56

@<SCITEGIC>MOL_PROPERTY
Dihedral Energy
SciTegic.value.StringValue
5.2798900604248

@<SCITEGIC>MOL_PROPERTY
Electrostatic Energy
SciTegic.value.StringValue
-14.3219499588013

@<SCITEGIC>MOL_PROPERTY
Estimate
SciTegic.value.StringValue
42.4197

@<SCITEGIC>MOL_PROPERTY
FitValue
SciTegic.value.StringValue
4.99933

@<SCITEGIC>MOL_PROPERTY
Forcefield
SciTegic.value.StringValue
CHARMm

@<SCITEGIC>MOL_PROPERTY
ForcefieldBase
SciTegic.value.StringValue
CHARMm

@<SCITEGIC>MOL_PROPERTY
ForcefieldFFML
SciTegic.value.StringValue
<?xml version="1.0" encoding="UTF-8"?>
<!DOCTYPE ffml SYSTEM "Ffml.dtd">
<ffml version="1.0">
<forcefield name="CHARMm" derivedFrom="CHARMm" base="CHARMm">
<atomTypes>
</atomTypes>
<parameters>
<bond atom1="C5R" atom2="CUY2">
<quadratic
refValue="1.451"
forceConstant="342.5"/>
</bond>
<bond atom1="C5R" atom2="NX">
<quadratic
refValue="1.47"
forceConstant="390"/>
</bond>
<angle atom1="C5R" atom2="C5R" atom3="CUY2">
<quadratic
refValue="117.083"
forceConstant="72.5"/>
</angle>
<angle atom1="C5R" atom2="C5R" atom3="NX">
<quadratic
refValue="126"
forceConstant="65"/>
</angle>
<angle atom1="C5R" atom2="CUY2" atom3="N">
<quadratic
refValue="180"
forceConstant="44"/>
</angle>
<angle atom1="C5R" atom2="NX" atom3="CT">
<quadratic
refValue="120"
forceConstant="80"/>
</angle>
<angle atom1="CR56" atom2="C5R" atom3="CUY2">
<quadratic
refValue="119.154"
forceConstant="72.3077"/>
</angle>
<angle atom1="N5R" atom2="C5R" atom3="NX">
<quadratic
refValue="127"
forceConstant="70"/>
</angle>
<angle atom1="N5R" atom2="CT" atom3="CUY1">
<quadratic
refValue="110.845"
forceConstant="51"/>
</angle>
<angle atom1="NP" atom2="CR56" atom3="C5R">
<quadratic
refValue="126"
forceConstant="65"/>
</angle>
<angle atom1="NX" atom2="C" atom3="CR56">
<quadratic
refValue="117.5"
forceConstant="70"/>
</angle>
<angle atom1="NX" atom2="C" atom3="HA">
<quadratic
refValue="110.4"
forceConstant="55"/>
</angle>
<torsion atom1="C5R" atom2="C5R" atom3="CUY2" atom4="N">
<multiplecos
v1="0"
v2="0"
v3="0"
v4="0"
v5="0"
v6="0"
gamma1="0"
gamma2="0"
gamma3="0"
gamma4="0"
gamma5="0"
gamma6="0"/>
</torsion>
<torsion atom1="CR56" atom2="C5R" atom3="CUY2" atom4="N">
<multiplecos
v1="0"
v2="0"
v3="0"
v4="0"
v5="0"
v6="0"
gamma1="0"
gamma2="0"
gamma3="0"
gamma4="0"
gamma5="0"
gamma6="0"/>
</torsion>
<improper atom1="NX" atom2="CT" atom3="CT" atom4="C5R">
<cos1
refValue="0"
forceConstant="40"
periodicity="0"/>
</improper>
</parameters>
</forcefield>
</ffml>

@<SCITEGIC>MOL_PROPERTY
HBA_1
SciTegic.value.StringValue
1

@<SCITEGIC>MOL_PROPERTY
HBA_lipid_2
SciTegic.value.StringValue
1

@<SCITEGIC>MOL_PROPERTY
HBD_3
SciTegic.value.StringValue
0

@<SCITEGIC>MOL_PROPERTY
HYDROPHOBIC_4
SciTegic.value.StringValue
1

@<SCITEGIC>MOL_PROPERTY
Hydrogen Bond Energy
SciTegic.value.StringValue
0

@<SCITEGIC>MOL_PROPERTY
Improper Energy
SciTegic.value.StringValue
0.346909999847412

@<SCITEGIC>MOL_PROPERTY
Initial Potential Energy
SciTegic.value.StringValue
62.1196517944336

@<SCITEGIC>MOL_PROPERTY
Initial RMS Gradient
SciTegic.value.StringValue
29.0604991912842

@<SCITEGIC>MOL_PROPERTY
MapNumber
SciTegic.value.StringValue
1

@<SCITEGIC>MOL_PROPERTY
MappedAtoms
SciTegic.value.StringValue
28,-4.47356,-2.09882,3.64393,1.6,HBA_1.11
28,-3.7366,-1.62395,6.51297,2.2,HBA_1.21
3,-0.940976,-1.28119,-1.10275,1.6,HBA_lipid_2.11
3,-2.57602,-3.39481,-2.49325,2.2,HBA_lipid_2.21
21,5.45324,2.10851,-2.28927,1.6,HYDROPHOBIC_4.11

@<SCITEGIC>MOL_PROPERTY
MappedFeatures
SciTegic.value.StringValue
HBA_1,HBA_lipid_2,HYDROPHOBIC_4

@<SCITEGIC>MOL_PROPERTY
MappedLocations
SciTegic.value.StringValue
HBA_1.11,HBA_1.21,HBA_lipid_2.11,HBA_lipid_2.21,HYDROPHOBIC_4.11

@<SCITEGIC>MOL_PROPERTY
MappingID
SciTegic.value.StringValue
1

@<SCITEGIC>MOL_PROPERTY
Minimization Criteria
SciTegic.value.StringValue
CONJUG> Minimization exiting with gradient tolerance ( 0.0100000) satisfied.

@<SCITEGIC>MOL_PROPERTY
PartialChargeMethod
SciTegic.value.StringValue
MomanyRone

@<SCITEGIC>MOL_PROPERTY
Pharmprint
SciTegic.value.StringValue
'1101'

@<SCITEGIC>MOL_PROPERTY
Pharmtype
SciTegic.value.StringValue
3

@<SCITEGIC>MOL_PROPERTY
Potential Energy
SciTegic.value.StringValue
14.9067602157593

@<SCITEGIC>MOL_PROPERTY
RMS Gradient
SciTegic.value.StringValue
0.0099499998614192

@<SCITEGIC>MOL_PROPERTY
RelativeEnergy
SciTegic.value.StringValue
16.2586

@<SCITEGIC>MOL_PROPERTY
Solvation Free Energy
SciTegic.value.StringValue
0

@<SCITEGIC>MOL_PROPERTY
Uncert
SciTegic.value.StringValue
1.5

@<SCITEGIC>MOL_PROPERTY
Urey-Bradley Energy
SciTegic.value.StringValue
0

@<SCITEGIC>MOL_PROPERTY
UseResidueTemplateCharge
SciTegic.value.StringValue
True

@<SCITEGIC>MOL_PROPERTY
Van der Waals Energy
SciTegic.value.StringValue
5.46432018280029

@<SCITEGIC>MOL_PROPERTY
Error
SciTegic.value.StringValue
-1.0608278700698

@<SCITEGIC>MOL_PROPERTY
logActiv
SciTegic.value.StringValue
1.65321251377534

@<SCITEGIC>MOL_PROPERTY
logEstimate
SciTegic.value.StringValue
1.62756759278014

@<SCITEGIC>ATOM_PROPERTY
Formal Charge
SciTegic.value.StringValue
1 0
2 0
3 0
4 0
5 0
6 0
7 0
8 0
9 0
10 0
11 0
12 0
13 +1
14 0
15 0
16 0
17 0
18 0
19 0
20 0
21 0
22 0
23 0
24 0
25 0
26 0
27 0
28 0
29 0
30 0
31 0
32 0
33 0
34 0
35 0
36 0
37 0
38 0
39 0
40 0
41 0
42 0
43 0
44 0
45 0
46 0
47 0
48 0
49 0
50 0
51 0
52 0
53 0
54 0
55 0
56 0
57 0

@<SCITEGIC>ATOM_PROPERTY
pdb_tempFactor
SciTegic.value.DoubleValue
1 0
2 0
3 0
4 0
5 0
6 0
7 0
8 0
9 0
10 0
11 0
12 0
13 0
14 0
15 0
16 0
17 0
18 0
19 0
20 0
21 0
22 0
23 0
24 0
25 0
26 0
27 0
28 0
29 0
30 0
31 0
32 0
33 0
34 0
35 0
36 0
37 0
38 0
39 0
40 0
41 0
42 0
43 0
44 0
45 0
46 0
47 0
48 0
49 0
50 0
51 0
52 0
53 0
54 0
55 0
56 0
57 0

@<SCITEGIC>ATOM_PROPERTY
pdb_occupancy
SciTegic.value.DoubleValue
1 1
2 1
3 1
4 1
5 1
6 1
7 1
8 1
9 1
10 1
11 1
12 1
13 1
14 1
15 1
16 1
17 1
18 1
19 1
20 1
21 1
22 1
23 1
24 1
25 1
26 1
27 1
28 1
29 1
30 1
31 1
32 1
33 1
34 1
35 1
36 1
37 1
38 1
39 1
40 1
41 1
42 1
43 1
44 1
45 1
46 1
47 1
48 1
49 1
50 1
51 1
52 1
53 1
54 1
55 1
56 1
57 1

@<TRIPOS>MOLECULE
dpp4_23
56  59  1  0  0
SMALL
FORMAL_CHARGES
@<TRIPOS>ATOM
    1 N1        -1.1670    -0.1927     0.7198 N.am       1 SUBUNIT  0
    2 N2         1.0999    -0.4254    -0.0811 N.am       1 SUBUNIT  0
    3 C3        -0.2637    -0.6673    -0.2216 C.2        1 SUBUNIT  0
    4 C4         1.5897     0.2984     1.0037 C.2        1 SUBUNIT  0
    5 C5        -0.7243     0.5269     1.8080 C.2        1 SUBUNIT  0
    6 C6         0.7292     0.7716     1.9336 C.2        1 SUBUNIT  0
    7 C7        -2.6103    -0.4620     0.5552 C.3        1 SUBUNIT  0
    8 C8        -3.1537    -1.3023     1.6889 C.2        1 SUBUNIT  0
    9 C9        -3.6316    -2.6117     1.6950 C.2        1 SUBUNIT  0
   10 N10       -3.9864    -2.8418     2.9863 N.pl3      1 SUBUNIT  0
   11 N11       -3.7825    -1.8013     3.8372 N.2        1 SUBUNIT  0
   12 N12       -3.2715    -0.9000     2.9701 N.2        1 SUBUNIT  0
   13 O13       -1.4929     0.9498     2.6427 O.2        1 SUBUNIT  0
   14 O14       -0.6658    -1.2979    -1.1738 O.2        1 SUBUNIT  0
   15 N15        2.9328     0.5363     1.1387 N.pl3      1 SUBUNIT  0
   16 C16        3.9138    -0.5735     1.1045 C.3        1 SUBUNIT  0
   17 C17        4.8700    -0.5024     2.3063 C.3        1 SUBUNIT  0
   18 C18        5.5000     0.8922     2.4584 C.3        1 SUBUNIT  0
   19 C19        4.4095     1.9781     2.5354 C.3        1 SUBUNIT  0
   20 C20        3.4547     1.9103     1.3282 C.3        1 SUBUNIT  0
   21 N21        5.0227     3.2982     2.6188 N.3        1 SUBUNIT  0
   22 C22        2.0234    -0.9543    -1.1135 C.3        1 SUBUNIT  0
   23 C23        3.0382     0.0293    -1.4807 C.1        1 SUBUNIT  0
   24 C24        3.8658     0.8305    -1.7804 C.1        1 SUBUNIT  0
   25 C25        4.8807     1.8133    -2.1463 C.3        1 SUBUNIT  0
   26 C26       -4.5054    -4.0258     3.4057 C.2        1 SUBUNIT  0
   27 C27       -4.4529    -6.4628     3.3839 C.2        1 SUBUNIT  0
   28 C28       -3.9273    -5.2315     2.9625 C.2        1 SUBUNIT  0
   29 C29       -5.5590    -6.4980     4.2509 C.2        1 SUBUNIT  0
   30 C30       -5.6156    -4.0614     4.2797 C.2        1 SUBUNIT  0
   31 C31       -6.1380    -5.2994     4.6981 C.2        1 SUBUNIT  0
   32 F32       -6.0585    -7.6674     4.6467 F          1 SUBUNIT  0
   33 F33       -6.1868    -2.9404     4.7213 F          1 SUBUNIT  0
   34 H34        1.0820     1.3359     2.7852 H          1 SUBUNIT  0
   35 H35       -2.7734    -0.9787    -0.3906 H          1 SUBUNIT  0
   36 H36       -3.1481     0.4853     0.5158 H          1 SUBUNIT  0
   37 H37       -3.7162    -3.3073     0.8685 H          1 SUBUNIT  0
   38 H38        3.4032    -1.5377     1.0852 H          1 SUBUNIT  0
   39 H39        4.4805    -0.4967     0.1756 H          1 SUBUNIT  0
   40 H40        4.3267    -0.7525     3.2192 H          1 SUBUNIT  0
   41 H41        5.6534    -1.2530     2.2031 H          1 SUBUNIT  0
   42 H42        6.1298     0.9190     3.3497 H          1 SUBUNIT  0
   43 H43        6.1559     1.0816     1.6080 H          1 SUBUNIT  0
   44 H44        3.8309     1.8204     3.4478 H          1 SUBUNIT  0
   45 H45        2.6280     2.6147     1.4550 H          1 SUBUNIT  0
   46 H46        3.9749     2.1982     0.4139 H          1 SUBUNIT  0
   47 H47        5.6253     3.3223     3.4531 H          1 SUBUNIT  0
   48 H48        5.6155     3.4308     1.7866 H          1 SUBUNIT  0
   49 H49        2.5084    -1.8536    -0.7344 H          1 SUBUNIT  0
   50 H50        1.4497    -1.2316    -1.9964 H          1 SUBUNIT  0
   51 H51        4.3988     2.6920    -2.5755 H          1 SUBUNIT  0
   52 H52        5.4907     2.0514    -1.2732 H          1 SUBUNIT  0
   53 H53        5.5402     1.3906    -2.9050 H          1 SUBUNIT  0
   54 H54       -4.0029    -7.3841     3.0389 H          1 SUBUNIT  0
   55 H55       -3.0766    -5.2271     2.2962 H          1 SUBUNIT  0
   56 H56       -6.9868    -5.3278     5.3642 H          1 SUBUNIT  0
@<TRIPOS>BOND
    1     1     5 1
    2     1     7 1
    3     2     3 1
    4     2    22 1
    5     3     1 1
    6     3    14 2
    7     4     2 1
    8     4    15 1
    9     5     6 1
   10     5    13 2
   11     6     4 2
   12     6    34 1
   13     7     8 1
   14     7    35 1
   15     7    36 1
   16     9     8 2
   17     9    10 1
   18     9    37 1
   19    10    11 1
   20    10    26 1
   21    11    12 2
   22    12     8 1
   23    15    16 1
   24    16    17 1
   25    16    38 1
   26    16    39 1
   27    17    18 1
   28    17    40 1
   29    17    41 1
   30    18    19 1
   31    18    42 1
   32    18    43 1
   33    19    20 1
   34    19    21 1
   35    19    44 1
   36    20    15 1
   37    20    45 1
   38    20    46 1
   39    21    47 1
   40    21    48 1
   41    22    23 1
   42    22    49 1
   43    22    50 1
   44    23    24 3
   45    24    25 1
   46    25    51 1
   47    25    52 1
   48    25    53 1
   49    26    30 2
   50    27    28 2
   51    27    54 1
   52    28    26 1
   53    28    55 1
   54    29    27 1
   55    29    32 1
   56    30    31 1
   57    30    33 1
   58    31    29 2
   59    31    56 1
@<TRIPOS>SUBSTRUCTURE
1   ****   1
@<SCITEGIC>MOL_PROPERTY
AbsoluteEnergy
SciTegic.value.StringValue
93.9484

@<SCITEGIC>MOL_PROPERTY
Activ
SciTegic.value.StringValue
243.669998168945

@<SCITEGIC>MOL_PROPERTY
Angle Energy
SciTegic.value.StringValue
12.7364597320557

@<SCITEGIC>MOL_PROPERTY
Bond Energy
SciTegic.value.StringValue
2.2155499458313

@<SCITEGIC>MOL_PROPERTY
CHARMm Energy
SciTegic.value.StringValue
-18.3998794555664

@<SCITEGIC>MOL_PROPERTY
Clean Energy
SciTegic.value.StringValue
62.8123741149902

@<SCITEGIC>MOL_PROPERTY
ConfNumber
SciTegic.value.StringValue
212

@<SCITEGIC>MOL_PROPERTY
Dihedral Energy
SciTegic.value.StringValue
9.15450000762939

@<SCITEGIC>MOL_PROPERTY
Electrostatic Energy
SciTegic.value.StringValue
-43.6396102905273

@<SCITEGIC>MOL_PROPERTY
Estimate
SciTegic.value.StringValue
52.1615

@<SCITEGIC>MOL_PROPERTY
FitValue
SciTegic.value.StringValue
4.90955

@<SCITEGIC>MOL_PROPERTY
Forcefield
SciTegic.value.StringValue
CHARMm

@<SCITEGIC>MOL_PROPERTY
ForcefieldBase
SciTegic.value.StringValue
CHARMm

@<SCITEGIC>MOL_PROPERTY
ForcefieldFFML
SciTegic.value.StringValue
<?xml version="1.0" encoding="UTF-8"?>
<!DOCTYPE ffml SYSTEM "Ffml.dtd">
<ffml version="1.0">
<forcefield name="CHARMm" derivedFrom="CHARMm" base="CHARMm">
<atomTypes>
</atomTypes>
<parameters>
<bond atom1="N5R" atom2="C6RP">
<quadratic
refValue="1.368"
forceConstant="394.267"/>
</bond>
<angle atom1="C5R" atom2="N5R" atom3="C6RP">
<quadratic
refValue="116"
forceConstant="70"/>
</angle>
<angle atom1="N5R" atom2="C6RP" atom3="C6R">
<quadratic
refValue="120"
forceConstant="70"/>
</angle>
<angle atom1="N5R" atom2="N5R" atom3="C6RP">
<quadratic
refValue="122.8"
forceConstant="70"/>
</angle>
<angle atom1="NX" atom2="CT" atom3="CUY1">
<quadratic
refValue="110.334"
forceConstant="64.0769"/>
</angle>
<angle atom1="NX" atom2="CUA1" atom3="NX">
<quadratic
refValue="120"
forceConstant="60"/>
</angle>
<torsion atom1="C5R" atom2="N5R" atom3="C6RP" atom4="C6R">
<multiplecos
v1="0"
v2="2.5"
v3="0"
v4="0"
v5="0"
v6="0"
gamma1="0"
gamma2="180"
gamma3="0"
gamma4="0"
gamma5="0"
gamma6="0"/>
</torsion>
<torsion atom1="N5R" atom2="N5R" atom3="C6RP" atom4="C6R">
<multiplecos
v1="0"
v2="2.5"
v3="0"
v4="0"
v5="0"
v6="0"
gamma1="0"
gamma2="180"
gamma3="0"
gamma4="0"
gamma5="0"
gamma6="0"/>
</torsion>
</parameters>
</forcefield>
</ffml>

@<SCITEGIC>MOL_PROPERTY
HBA_1
SciTegic.value.StringValue
1

@<SCITEGIC>MOL_PROPERTY
HBA_lipid_2
SciTegic.value.StringValue
1

@<SCITEGIC>MOL_PROPERTY
HBD_3
SciTegic.value.StringValue
0

@<SCITEGIC>MOL_PROPERTY
HYDROPHOBIC_4
SciTegic.value.StringValue
1

@<SCITEGIC>MOL_PROPERTY
Hydrogen Bond Energy
SciTegic.value.StringValue
0

@<SCITEGIC>MOL_PROPERTY
Improper Energy
SciTegic.value.StringValue
0.228990003466606

@<SCITEGIC>MOL_PROPERTY
Initial Potential Energy
SciTegic.value.StringValue
15.7277803421021

@<SCITEGIC>MOL_PROPERTY
Initial RMS Gradient
SciTegic.value.StringValue
16.2032299041748

@<SCITEGIC>MOL_PROPERTY
MapNumber
SciTegic.value.StringValue
1

@<SCITEGIC>MOL_PROPERTY
MappedAtoms
SciTegic.value.StringValue
11,-4.47356,-2.09882,3.64393,1.6,HBA_1.11
11,-3.7366,-1.62395,6.51297,2.2,HBA_1.21
14,-0.940976,-1.28119,-1.10275,1.6,HBA_lipid_2.11
14,-2.57602,-3.39481,-2.49325,2.2,HBA_lipid_2.21
25,5.45324,2.10851,-2.28927,1.6,HYDROPHOBIC_4.11

@<SCITEGIC>MOL_PROPERTY
MappedFeatures
SciTegic.value.StringValue
HBA_1,HBA_lipid_2,HYDROPHOBIC_4

@<SCITEGIC>MOL_PROPERTY
MappedLocations
SciTegic.value.StringValue
HBA_1.11,HBA_1.21,HBA_lipid_2.11,HBA_lipid_2.21,HYDROPHOBIC_4.11

@<SCITEGIC>MOL_PROPERTY
MappingID
SciTegic.value.StringValue
1

@<SCITEGIC>MOL_PROPERTY
Minimization Criteria
SciTegic.value.StringValue
CONJUG> Minimization exiting with gradient tolerance ( 0.0100000) satisfied.

@<SCITEGIC>MOL_PROPERTY
PartialChargeMethod
SciTegic.value.StringValue
MomanyRone

@<SCITEGIC>MOL_PROPERTY
Pharmprint
SciTegic.value.StringValue
'1101'

@<SCITEGIC>MOL_PROPERTY
Pharmtype
SciTegic.value.StringValue
3

@<SCITEGIC>MOL_PROPERTY
Potential Energy
SciTegic.value.StringValue
-18.3998794555664

@<SCITEGIC>MOL_PROPERTY
RMS Gradient
SciTegic.value.StringValue
0.00872999988496304

@<SCITEGIC>MOL_PROPERTY
RelativeEnergy
SciTegic.value.StringValue
16.1693

@<SCITEGIC>MOL_PROPERTY
Solvation Free Energy
SciTegic.value.StringValue
0

@<SCITEGIC>MOL_PROPERTY
Uncert
SciTegic.value.StringValue
1.5

@<SCITEGIC>MOL_PROPERTY
Urey-Bradley Energy
SciTegic.value.StringValue
0

@<SCITEGIC>MOL_PROPERTY
UseResidueTemplateCharge
SciTegic.value.StringValue
True

@<SCITEGIC>MOL_PROPERTY
Van der Waals Energy
SciTegic.value.StringValue
0.904229998588562

@<SCITEGIC>MOL_PROPERTY
Error
SciTegic.value.StringValue
-4.67145304810914

@<SCITEGIC>MOL_PROPERTY
logActiv
SciTegic.value.StringValue
2.38680206003504

@<SCITEGIC>MOL_PROPERTY
logEstimate
SciTegic.value.StringValue
1.71735007184112

@<SCITEGIC>ATOM_PROPERTY
Formal Charge
SciTegic.value.StringValue
1 0
2 0
3 0
4 0
5 0
6 0
7 0
8 0
9 0
10 0
11 0
12 0
13 0
14 0
15 0
16 0
17 0
18 0
19 0
20 0
21 0
22 0
23 0
24 0
25 0
26 0
27 0
28 0
29 0
30 0
31 0
32 0
33 0
34 0
35 0
36 0
37 0
38 0
39 0
40 0
41 0
42 0
43 0
44 0
45 0
46 0
47 0
48 0
49 0
50 0
51 0
52 0
53 0
54 0
55 0
56 0

@<SCITEGIC>ATOM_PROPERTY
pdb_tempFactor
SciTegic.value.DoubleValue
1 0
2 0
3 0
4 0
5 0
6 0
7 0
8 0
9 0
10 0
11 0
12 0
13 0
14 0
15 0
16 0
17 0
18 0
19 0
20 0
21 0
22 0
23 0
24 0
25 0
26 0
27 0
28 0
29 0
30 0
31 0
32 0
33 0
34 0
35 0
36 0
37 0
38 0
39 0
40 0
41 0
42 0
43 0
44 0
45 0
46 0
47 0
48 0
49 0
50 0
51 0
52 0
53 0
54 0
55 0
56 0

@<SCITEGIC>ATOM_PROPERTY
pdb_occupancy
SciTegic.value.DoubleValue
1 1
2 1
3 1
4 1
5 1
6 1
7 1
8 1
9 1
10 1
11 1
12 1
13 1
14 1
15 1
16 1
17 1
18 1
19 1
20 1
21 1
22 1
23 1
24 1
25 1
26 1
27 1
28 1
29 1
30 1
31 1
32 1
33 1
34 1
35 1
36 1
37 1
38 1
39 1
40 1
41 1
42 1
43 1
44 1
45 1
46 1
47 1
48 1
49 1
50 1
51 1
52 1
53 1
54 1
55 1
56 1

@<TRIPOS>MOLECULE
dpp4_17
58  60  1  0  0
SMALL
FORMAL_CHARGES
@<TRIPOS>ATOM
    1 N1        -1.5315     1.3300    -0.4389 N.am       1 SUBUNIT  0
    2 N2         0.7488     2.0518    -0.7787 N.am       1 SUBUNIT  0
    3 C3        -0.5573     2.3183    -0.3765 C.2        1 SUBUNIT  0
    4 C4         1.1102     0.7942    -1.2513 C.2        1 SUBUNIT  0
    5 C5        -1.2154     0.0705    -0.9012 C.2        1 SUBUNIT  0
    6 C6         0.1770    -0.1849    -1.3202 C.2        1 SUBUNIT  0
    7 C7        -2.9121     1.6303    -0.0079 C.3        1 SUBUNIT  0
    8 C8        -3.8147     0.4233    -0.1552 C.2        1 SUBUNIT  0
    9 C9        -5.1704     0.2693     0.1292 C.2        1 SUBUNIT  0
   10 N10       -5.4433    -1.0202    -0.1952 N.pl3      1 SUBUNIT  0
   11 N11       -4.3906    -1.7342    -0.6731 N.2        1 SUBUNIT  0
   12 N12       -3.4346    -0.7825    -0.6168 N.2        1 SUBUNIT  0
   13 O13       -2.0483    -0.8069    -0.9650 O.2        1 SUBUNIT  0
   14 O14       -0.8473     3.4197     0.0328 O.2        1 SUBUNIT  0
   15 N15        2.3978     0.5345    -1.6474 N.pl3      1 SUBUNIT  0
   16 C16        3.3223     1.6369    -2.0017 C.3        1 SUBUNIT  0
   17 C17        4.0381     1.3629    -3.3361 C.3        1 SUBUNIT  0
   18 C18        4.6746    -0.0349    -3.3763 C.3        1 SUBUNIT  0
   19 C19        3.6162    -1.1133    -3.0771 C.3        1 SUBUNIT  0
   20 C20        2.9050    -0.8588    -1.7332 C.3        1 SUBUNIT  0
   21 N21        4.2343    -2.4340    -3.0779 N.3        1 SUBUNIT  0
   22 C22        1.7504     3.1407    -0.6918 C.3        1 SUBUNIT  0
   23 C23        3.0373     2.7312    -1.2479 C.1        1 SUBUNIT  0
   24 C24        4.0869     2.3969    -1.7006 C.1        1 SUBUNIT  0
   25 C25        5.3735     1.9865    -2.2538 C.3        1 SUBUNIT  0
   26 C26       -6.7845    -1.6037    -0.0452 C.3        1 SUBUNIT  0
   27 C27       -6.7978    -3.0660    -0.4889 C.3        1 SUBUNIT  0
   28 C28       -8.1572    -3.6965    -0.3477 C.2        1 SUBUNIT  0
   29 O29       -8.2323    -4.9725    -0.7195 O.3        1 SUBUNIT  0
   30 O30       -9.0962    -3.0636     0.0751 O.2        1 SUBUNIT  0
   31 C31       -9.5381    -5.5062    -0.5627 C.3        1 SUBUNIT  0
   32 H32        0.4314    -1.1726    -1.6826 H          1 SUBUNIT  0
   33 H33       -2.9014     1.9514     1.0339 H          1 SUBUNIT  0
   34 H34       -3.3042     2.4522    -0.6070 H          1 SUBUNIT  0
   35 H35       -5.8773     0.9881     0.5231 H          1 SUBUNIT  0
   36 H36        2.7838     2.5853    -2.0529 H          1 SUBUNIT  0
   37 H37        4.0583     1.7381    -1.2009 H          1 SUBUNIT  0
   38 H38        3.3237     1.4534    -4.1550 H          1 SUBUNIT  0
   39 H39        4.8006     2.1228    -3.5097 H          1 SUBUNIT  0
   40 H40        5.1278    -0.2046    -4.3535 H          1 SUBUNIT  0
   41 H41        5.4783    -0.0857    -2.6423 H          1 SUBUNIT  0
   42 H42        2.8744    -1.0922    -3.8760 H          1 SUBUNIT  0
   43 H43        2.0852    -1.5664    -1.5996 H          1 SUBUNIT  0
   44 H44        3.5948    -1.0144    -0.9021 H          1 SUBUNIT  0
   45 H45        4.6983    -2.5731    -3.9864 H          1 SUBUNIT  0
   46 H46        4.9526    -2.4544    -2.3402 H          1 SUBUNIT  0
   47 H47        1.8806     3.4258     0.3519 H          1 SUBUNIT  0
   48 H48        1.3827     4.0098    -1.2334 H          1 SUBUNIT  0
   49 H49        5.3351     1.6835    -3.3001 H          1 SUBUNIT  0
   50 H50        5.7686     1.1499    -1.6778 H          1 SUBUNIT  0
   51 H51        6.0823     2.8115    -2.1721 H          1 SUBUNIT  0
   52 H52       -7.0843    -1.5591     1.0010 H          1 SUBUNIT  0
   53 H53       -7.5017    -1.0192    -0.6227 H          1 SUBUNIT  0
   54 H54       -6.0824    -3.5821     0.1510 H          1 SUBUNIT  0
   55 H55       -6.4520    -3.1601    -1.5186 H          1 SUBUNIT  0
   56 H56       -9.5218    -6.5476    -0.8841 H          1 SUBUNIT  0
   57 H57       -9.8598    -5.3239     0.4606 H          1 SUBUNIT  0
   58 H58      -10.2102    -4.9633    -1.2263 H          1 SUBUNIT  0
@<TRIPOS>BOND
    1     1     5 1
    2     1     7 1
    3     2     3 1
    4     2    22 1
    5     3     1 1
    6     3    14 2
    7     4     2 1
    8     4    15 1
    9     5     6 1
   10     5    13 2
   11     6     4 2
   12     6    32 1
   13     7     8 1
   14     7    33 1
   15     7    34 1
   16     9     8 2
   17     9    10 1
   18     9    35 1
   19    10    11 1
   20    10    26 1
   21    11    12 2
   22    12     8 1
   23    15    16 1
   24    16    17 1
   25    16    36 1
   26    16    37 1
   27    17    18 1
   28    17    38 1
   29    17    39 1
   30    18    19 1
   31    18    40 1
   32    18    41 1
   33    19    20 1
   34    19    21 1
   35    19    42 1
   36    20    15 1
   37    20    43 1
   38    20    44 1
   39    21    45 1
   40    21    46 1
   41    22    23 1
   42    22    47 1
   43    22    48 1
   44    23    24 3
   45    24    25 1
   46    25    49 1
   47    25    50 1
   48    25    51 1
   49    26    27 1
   50    26    52 1
   51    26    53 1
   52    27    28 1
   53    27    54 1
   54    27    55 1
   55    28    29 1
   56    28    30 2
   57    29    31 1
   58    31    56 1
   59    31    57 1
   60    31    58 1
@<TRIPOS>SUBSTRUCTURE
1   ****   1
@<SCITEGIC>MOL_PROPERTY
AbsoluteEnergy
SciTegic.value.StringValue
1972070

@<SCITEGIC>MOL_PROPERTY
Activ
SciTegic.value.StringValue
64.3099975585938

@<SCITEGIC>MOL_PROPERTY
Angle Energy
SciTegic.value.StringValue
12.8310499191284

@<SCITEGIC>MOL_PROPERTY
Bond Energy
SciTegic.value.StringValue
1.81760001182556

@<SCITEGIC>MOL_PROPERTY
CHARMm Energy
SciTegic.value.StringValue
-44.101390838623

@<SCITEGIC>MOL_PROPERTY
Clean Energy
SciTegic.value.StringValue
63.7106513977051

@<SCITEGIC>MOL_PROPERTY
ConfNumber
SciTegic.value.StringValue
1

@<SCITEGIC>MOL_PROPERTY
Dihedral Energy
SciTegic.value.StringValue
6.32252979278564

@<SCITEGIC>MOL_PROPERTY
Electrostatic Energy
SciTegic.value.StringValue
-59.2437210083008

@<SCITEGIC>MOL_PROPERTY
Estimate
SciTegic.value.StringValue
57.5509

@<SCITEGIC>MOL_PROPERTY
FitValue
SciTegic.value.StringValue
4.86685

@<SCITEGIC>MOL_PROPERTY
Forcefield
SciTegic.value.StringValue
CHARMm

@<SCITEGIC>MOL_PROPERTY
ForcefieldBase
SciTegic.value.StringValue
CHARMm

@<SCITEGIC>MOL_PROPERTY
ForcefieldFFML
SciTegic.value.StringValue
<?xml version="1.0" encoding="UTF-8"?>
<!DOCTYPE ffml SYSTEM "Ffml.dtd">
<ffml version="1.0">
<forcefield name="CHARMm" derivedFrom="CHARMm" base="CHARMm">
<atomTypes>
</atomTypes>
<parameters>
<angle atom1="NX" atom2="CT" atom3="CUY1">
<quadratic
refValue="110.334"
forceConstant="64.0769"/>
</angle>
<angle atom1="NX" atom2="CUA1" atom3="NX">
<quadratic
refValue="120"
forceConstant="60"/>
</angle>
</parameters>
</forcefield>
</ffml>

@<SCITEGIC>MOL_PROPERTY
HBA_1
SciTegic.value.StringValue
0

@<SCITEGIC>MOL_PROPERTY
HBA_lipid_2
SciTegic.value.StringValue
1

@<SCITEGIC>MOL_PROPERTY
HBD_3
SciTegic.value.StringValue
1

@<SCITEGIC>MOL_PROPERTY
HYDROPHOBIC_4
SciTegic.value.StringValue
1

@<SCITEGIC>MOL_PROPERTY
Hydrogen Bond Energy
SciTegic.value.StringValue
0

@<SCITEGIC>MOL_PROPERTY
Improper Energy
SciTegic.value.StringValue
0.0945200026035309

@<SCITEGIC>MOL_PROPERTY
Initial Potential Energy
SciTegic.value.StringValue
1969020.375

@<SCITEGIC>MOL_PROPERTY
Initial RMS Gradient
SciTegic.value.StringValue
1793316.25

@<SCITEGIC>MOL_PROPERTY
MapNumber
SciTegic.value.StringValue
1

@<SCITEGIC>MOL_PROPERTY
MappedAtoms
SciTegic.value.StringValue
13,-0.940976,-1.28119,-1.10275,1.6,HBA_lipid_2.11
13,-2.57602,-3.39481,-2.49325,2.2,HBA_lipid_2.21
21,3.6701,-2.16635,-2.83681,1.6,HBD_3.11
21,2.09539,-4.64755,-2.23355,2.2,HBD_3.21
25,5.45324,2.10851,-2.28927,1.6,HYDROPHOBIC_4.11

@<SCITEGIC>MOL_PROPERTY
MappedFeatures
SciTegic.value.StringValue
HBA_lipid_2,HBD_3,HYDROPHOBIC_4

@<SCITEGIC>MOL_PROPERTY
MappedLocations
SciTegic.value.StringValue
HBA_lipid_2.11,HBA_lipid_2.21,HBD_3.11,HBD_3.21,HYDROPHOBIC_4.11

@<SCITEGIC>MOL_PROPERTY
MappingID
SciTegic.value.StringValue
1

@<SCITEGIC>MOL_PROPERTY
Minimization Criteria
SciTegic.value.StringValue
CONJUG> Minimization exiting with gradient tolerance ( 0.0100000) satisfied.

@<SCITEGIC>MOL_PROPERTY
PartialChargeMethod
SciTegic.value.StringValue
MomanyRone

@<SCITEGIC>MOL_PROPERTY
Pharmprint
SciTegic.value.StringValue
'0111'

@<SCITEGIC>MOL_PROPERTY
Pharmtype
SciTegic.value.StringValue
3

@<SCITEGIC>MOL_PROPERTY
Potential Energy
SciTegic.value.StringValue
-44.101390838623

@<SCITEGIC>MOL_PROPERTY
RMS Gradient
SciTegic.value.StringValue
0.00956999976187944

@<SCITEGIC>MOL_PROPERTY
RelativeEnergy
SciTegic.value.StringValue
0

@<SCITEGIC>MOL_PROPERTY
Solvation Free Energy
SciTegic.value.StringValue
0

@<SCITEGIC>MOL_PROPERTY
Uncert
SciTegic.value.StringValue
1.5

@<SCITEGIC>MOL_PROPERTY
Urey-Bradley Energy
SciTegic.value.StringValue
0

@<SCITEGIC>MOL_PROPERTY
UseResidueTemplateCharge
SciTegic.value.StringValue
True

@<SCITEGIC>MOL_PROPERTY
Van der Waals Energy
SciTegic.value.StringValue
-5.92336988449097

@<SCITEGIC>MOL_PROPERTY
Error
SciTegic.value.StringValue
-1.11744555790776

@<SCITEGIC>MOL_PROPERTY
logActiv
SciTegic.value.StringValue
1.80827849309561

@<SCITEGIC>MOL_PROPERTY
logEstimate
SciTegic.value.StringValue
1.7600521196596

@<SCITEGIC>ATOM_PROPERTY
Formal Charge
SciTegic.value.StringValue
1 0
2 0
3 0
4 0
5 0
6 0
7 0
8 0
9 0
10 0
11 0
12 0
13 0
14 0
15 0
16 0
17 0
18 0
19 0
20 0
21 0
22 0
23 0
24 0
25 0
26 0
27 0
28 0
29 0
30 0
31 0
32 0
33 0
34 0
35 0
36 0
37 0
38 0
39 0
40 0
41 0
42 0
43 0
44 0
45 0
46 0
47 0
48 0
49 0
50 0
51 0
52 0
53 0
54 0
55 0
56 0
57 0
58 0

@<SCITEGIC>ATOM_PROPERTY
pdb_tempFactor
SciTegic.value.DoubleValue
1 0
2 0
3 0
4 0
5 0
6 0
7 0
8 0
9 0
10 0
11 0
12 0
13 0
14 0
15 0
16 0
17 0
18 0
19 0
20 0
21 0
22 0
23 0
24 0
25 0
26 0
27 0
28 0
29 0
30 0
31 0
32 0
33 0
34 0
35 0
36 0
37 0
38 0
39 0
40 0
41 0
42 0
43 0
44 0
45 0
46 0
47 0
48 0
49 0
50 0
51 0
52 0
53 0
54 0
55 0
56 0
57 0
58 0

@<SCITEGIC>ATOM_PROPERTY
pdb_occupancy
SciTegic.value.DoubleValue
1 1
2 1
3 1
4 1
5 1
6 1
7 1
8 1
9 1
10 1
11 1
12 1
13 1
14 1
15 1
16 1
17 1
18 1
19 1
20 1
21 1
22 1
23 1
24 1
25 1
26 1
27 1
28 1
29 1
30 1
31 1
32 1
33 1
34 1
35 1
36 1
37 1
38 1
39 1
40 1
41 1
42 1
43 1
44 1
45 1
46 1
47 1
48 1
49 1
50 1
51 1
52 1
53 1
54 1
55 1
56 1
57 1
58 1

@<TRIPOS>MOLECULE
dpp4_15
42  45  1  0  0
SMALL
FORMAL_CHARGES
@<TRIPOS>ATOM
    1 C1         6.2843     2.1346    -2.4798 C.2        1 SUBUNIT  0
    2 C2         4.0518     1.3326    -3.0319 C.2        1 SUBUNIT  0
    3 C3         5.2956     1.8460    -3.4385 C.2        1 SUBUNIT  0
    4 C4         3.7932     1.1030    -1.6686 C.2        1 SUBUNIT  0
    5 C5         6.0256     1.9078    -1.1156 C.2        1 SUBUNIT  0
    6 C6         4.7826     1.3924    -0.7090 C.2        1 SUBUNIT  0
    7 C7         2.4710     0.5568    -1.2513 C.3        1 SUBUNIT  0
    8 O8         2.1557     1.0806     0.0429 O.3        1 SUBUNIT  0
    9 C9         1.1535     0.5588     0.7841 C.2        1 SUBUNIT  0
   10 C10        0.5402    -0.6888     0.4530 C.2        1 SUBUNIT  0
   11 C11        1.0522    -1.4562    -0.7181 C.3        1 SUBUNIT  0
   12 C12        2.4341    -0.9843    -1.2048 C.3        1 SUBUNIT  0
   13 C13       -0.5439    -1.1660     1.2513 C.2        1 SUBUNIT  0
   14 C14       -0.9716    -0.4153     2.3928 C.2        1 SUBUNIT  0
   15 C15        0.7248     1.2850     1.9170 C.2        1 SUBUNIT  0
   16 C16       -0.3296     0.8022     2.7238 C.2        1 SUBUNIT  0
   17 C17       -1.2191    -2.3793     0.9343 C.2        1 SUBUNIT  0
   18 C18       -2.2830    -2.8374     1.7448 C.2        1 SUBUNIT  0
   19 C19       -2.0393    -0.8837     3.1989 C.2        1 SUBUNIT  0
   20 C20       -2.6912    -2.0953     2.8739 C.2        1 SUBUNIT  0
   21 N21        2.7227    -1.5708    -2.5111 N.3        1 SUBUNIT  0
   22 F22        4.5510     1.1795     0.5850 F          1 SUBUNIT  0
   23 F23        7.4650     2.6240    -2.8551 F          1 SUBUNIT  0
   24 F24        5.5322     2.0580    -4.7325 F          1 SUBUNIT  0
   25 H25       -2.7849    -3.7613     1.4972 H          1 SUBUNIT  0
   26 O26       -3.6984    -2.5373     3.6378 O.3        1 SUBUNIT  0
   27 C27       -4.3686    -3.7236     3.2364 C.3        1 SUBUNIT  0
   28 H28        3.2936     1.1122    -3.7688 H          1 SUBUNIT  0
   29 H29        6.7837     2.1292    -0.3783 H          1 SUBUNIT  0
   30 H30        1.7138     0.9232    -1.9487 H          1 SUBUNIT  0
   31 H31        0.3162    -1.3652    -1.5203 H          1 SUBUNIT  0
   32 H32        1.1248    -2.5163    -0.4734 H          1 SUBUNIT  0
   33 H33        3.1892    -1.3351    -0.5006 H          1 SUBUNIT  0
   34 H34        1.2052     2.2191     2.1718 H          1 SUBUNIT  0
   35 H35       -0.6349     1.3780     3.5861 H          1 SUBUNIT  0
   36 H36       -0.9435    -2.9779     0.0791 H          1 SUBUNIT  0
   37 H37       -2.3667    -0.3271     4.0679 H          1 SUBUNIT  0
   38 H38        3.7076    -1.3794    -2.7409 H          1 SUBUNIT  0
   39 H39        2.5994    -2.5888    -2.4405 H          1 SUBUNIT  0
   40 H40       -5.1004    -3.9788     4.0029 H          1 SUBUNIT  0
   41 H41       -4.7557    -3.5739     2.2288 H          1 SUBUNIT  0
   42 H42       -3.6359    -4.5303     3.1955 H          1 SUBUNIT  0
@<TRIPOS>BOND
    1     1     5 2
    2     1    23 1
    3     2     3 2
    4     2    28 1
    5     3     1 1
    6     3    24 1
    7     4     2 1
    8     4     7 1
    9     5     6 1
   10     5    29 1
   11     6     4 2
   12     6    22 1
   13     7     8 1
   14     7    30 1
   15     8     9 1
   16     9    10 2
   17     9    15 1
   18    10    11 1
   19    10    13 1
   20    11    12 1
   21    11    31 1
   22    11    32 1
   23    12     7 1
   24    12    21 1
   25    12    33 1
   26    13    17 2
   27    14    13 1
   28    14    19 2
   29    15    16 2
   30    15    34 1
   31    16    14 1
   32    16    35 1
   33    17    36 1
   34    18    17 1
   35    18    25 1
   36    19    20 1
   37    19    37 1
   38    20    18 2
   39    20    26 1
   40    21    38 1
   41    21    39 1
   42    26    27 1
   43    27    40 1
   44    27    41 1
   45    27    42 1
@<TRIPOS>SUBSTRUCTURE
1   ****   1
@<SCITEGIC>MOL_PROPERTY
AbsoluteEnergy
SciTegic.value.StringValue
48.5891

@<SCITEGIC>MOL_PROPERTY
Activ
SciTegic.value.StringValue
49.7299995422363

@<SCITEGIC>MOL_PROPERTY
Angle Energy
SciTegic.value.StringValue
13.4082403182983

@<SCITEGIC>MOL_PROPERTY
Bond Energy
SciTegic.value.StringValue
1.75865995883942

@<SCITEGIC>MOL_PROPERTY
CHARMm Energy
SciTegic.value.StringValue
10.1568899154663

@<SCITEGIC>MOL_PROPERTY
Clean Energy
SciTegic.value.StringValue
5.87152576446533

@<SCITEGIC>MOL_PROPERTY
ConfNumber
SciTegic.value.StringValue
7

@<SCITEGIC>MOL_PROPERTY
Dihedral Energy
SciTegic.value.StringValue
2.16130995750427

@<SCITEGIC>MOL_PROPERTY
Electrostatic Energy
SciTegic.value.StringValue
-13.4931802749634

@<SCITEGIC>MOL_PROPERTY
Estimate
SciTegic.value.StringValue
57.6151

@<SCITEGIC>MOL_PROPERTY
FitValue
SciTegic.value.StringValue
4.86636

@<SCITEGIC>MOL_PROPERTY
Forcefield
SciTegic.value.StringValue
CHARMm

@<SCITEGIC>MOL_PROPERTY
ForcefieldBase
SciTegic.value.StringValue
CHARMm

@<SCITEGIC>MOL_PROPERTY
ForcefieldFFML
SciTegic.value.StringValue
<?xml version="1.0" encoding="UTF-8"?>
<!DOCTYPE ffml SYSTEM "Ffml.dtd">
<ffml version="1.0">
<forcefield name="CHARMm" derivedFrom="CHARMm" base="CHARMm">
<atomTypes>
</atomTypes>
<parameters>
</parameters>
</forcefield>
</ffml>

@<SCITEGIC>MOL_PROPERTY
HBA_1
SciTegic.value.StringValue
1

@<SCITEGIC>MOL_PROPERTY
HBA_lipid_2
SciTegic.value.StringValue
0

@<SCITEGIC>MOL_PROPERTY
HBD_3
SciTegic.value.StringValue
1

@<SCITEGIC>MOL_PROPERTY
HYDROPHOBIC_4
SciTegic.value.StringValue
1

@<SCITEGIC>MOL_PROPERTY
Hydrogen Bond Energy
SciTegic.value.StringValue
0

@<SCITEGIC>MOL_PROPERTY
Improper Energy
SciTegic.value.StringValue
0.00656000012531877

@<SCITEGIC>MOL_PROPERTY
Initial Potential Energy
SciTegic.value.StringValue
20.3970699310303

@<SCITEGIC>MOL_PROPERTY
Initial RMS Gradient
SciTegic.value.StringValue
12.4383897781372

@<SCITEGIC>MOL_PROPERTY
MapNumber
SciTegic.value.StringValue
1

@<SCITEGIC>MOL_PROPERTY
MappedAtoms
SciTegic.value.StringValue
26,-4.47356,-2.09882,3.64393,1.6,HBA_1.11
26,-3.7366,-1.62395,6.51297,2.2,HBA_1.21
21,3.6701,-2.16635,-2.83681,1.6,HBD_3.11
21,2.09539,-4.64755,-2.23355,2.2,HBD_3.21
1,5.45324,2.10851,-2.28927,1.6,HYDROPHOBIC_4.11

@<SCITEGIC>MOL_PROPERTY
MappedFeatures
SciTegic.value.StringValue
HBA_1,HBD_3,HYDROPHOBIC_4

@<SCITEGIC>MOL_PROPERTY
MappedLocations
SciTegic.value.StringValue
HBA_1.11,HBA_1.21,HBD_3.11,HBD_3.21,HYDROPHOBIC_4.11

@<SCITEGIC>MOL_PROPERTY
MappingID
SciTegic.value.StringValue
1

@<SCITEGIC>MOL_PROPERTY
Minimization Criteria
SciTegic.value.StringValue
CONJUG> Minimization exiting with gradient tolerance ( 0.0100000) satisfied.

@<SCITEGIC>MOL_PROPERTY
PartialChargeMethod
SciTegic.value.StringValue
MomanyRone

@<SCITEGIC>MOL_PROPERTY
Pharmprint
SciTegic.value.StringValue
'1011'

@<SCITEGIC>MOL_PROPERTY
Pharmtype
SciTegic.value.StringValue
3

@<SCITEGIC>MOL_PROPERTY
Potential Energy
SciTegic.value.StringValue
10.1568899154663

@<SCITEGIC>MOL_PROPERTY
RMS Gradient
SciTegic.value.StringValue
0.00949000008404255

@<SCITEGIC>MOL_PROPERTY
RelativeEnergy
SciTegic.value.StringValue
1.73688

@<SCITEGIC>MOL_PROPERTY
Solvation Free Energy
SciTegic.value.StringValue
0

@<SCITEGIC>MOL_PROPERTY
Uncert
SciTegic.value.StringValue
1.5

@<SCITEGIC>MOL_PROPERTY
Urey-Bradley Energy
SciTegic.value.StringValue
0

@<SCITEGIC>MOL_PROPERTY
UseResidueTemplateCharge
SciTegic.value.StringValue
True

@<SCITEGIC>MOL_PROPERTY
Van der Waals Energy
SciTegic.value.StringValue
6.31532001495361

@<SCITEGIC>MOL_PROPERTY
Error
SciTegic.value.StringValue
1.15855822502204

@<SCITEGIC>MOL_PROPERTY
logActiv
SciTegic.value.StringValue
1.69661845523455

@<SCITEGIC>MOL_PROPERTY
logEstimate
SciTegic.value.StringValue
1.76053632000738

@<SCITEGIC>ATOM_PROPERTY
Formal Charge
SciTegic.value.StringValue
1 0
2 0
3 0
4 0
5 0
6 0
7 0
8 0
9 0
10 0
11 0
12 0
13 0
14 0
15 0
16 0
17 0
18 0
19 0
20 0
21 0
22 0
23 0
24 0
25 0
26 0
27 0
28 0
29 0
30 0
31 0
32 0
33 0
34 0
35 0
36 0
37 0
38 0
39 0
40 0
41 0
42 0

@<SCITEGIC>ATOM_PROPERTY
pdb_tempFactor
SciTegic.value.DoubleValue
1 0
2 0
3 0
4 0
5 0
6 0
7 0
8 0
9 0
10 0
11 0
12 0
13 0
14 0
15 0
16 0
17 0
18 0
19 0
20 0
21 0
22 0
23 0
24 0
25 0
26 0
27 0
28 0
29 0
30 0
31 0
32 0
33 0
34 0
35 0
36 0
37 0
38 0
39 0
40 0
41 0
42 0

@<SCITEGIC>ATOM_PROPERTY
pdb_occupancy
SciTegic.value.DoubleValue
1 1
2 1
3 1
4 1
5 1
6 1
7 1
8 1
9 1
10 1
11 1
12 1
13 1
14 1
15 1
16 1
17 1
18 1
19 1
20 1
21 1
22 1
23 1
24 1
25 1
26 1
27 1
28 1
29 1
30 1
31 1
32 1
33 1
34 1
35 1
36 1
37 1
38 1
39 1
40 1
41 1
42 1

@<TRIPOS>MOLECULE
dpp4_19
45  48  1  0  0
SMALL
FORMAL_CHARGES
@<TRIPOS>ATOM
    1 C1         2.8984    -0.4590    -0.6349 C.3        1 SUBUNIT  0
    2 C2         3.2064    -0.6823     0.8740 C.3        1 SUBUNIT  0
    3 C3         2.0144    -1.0378     1.7410 C.2        1 SUBUNIT  0
    4 N4         0.7926    -0.4723     1.4536 N.am       1 SUBUNIT  0
    5 C5         0.6873     0.4415     0.2920 C.3        1 SUBUNIT  0
    6 C6         1.3994    -0.1648    -0.9319 C.3        1 SUBUNIT  0
    7 C7         3.7905     0.5950    -1.2022 C.2        1 SUBUNIT  0
    8 C8         4.7036     2.8524    -1.1550 C.2        1 SUBUNIT  0
    9 C9         3.8599     1.8702    -0.6098 C.2        1 SUBUNIT  0
   10 C10        5.4783     2.5656    -2.2910 C.2        1 SUBUNIT  0
   11 C11        4.5679     0.3084    -2.3393 C.2        1 SUBUNIT  0
   12 C12        5.4118     1.2928    -2.8837 C.2        1 SUBUNIT  0
   13 O13        2.1461    -1.8031     2.6701 O.2        1 SUBUNIT  0
   14 C14        0.6658    -1.4265    -1.4125 C.3        1 SUBUNIT  0
   15 N15       -0.6704    -1.0941    -1.8782 N.3        1 SUBUNIT  0
   16 C16       -0.3148    -0.7467     2.2128 C.2        1 SUBUNIT  0
   17 F17        3.1285     2.1541     0.4676 F          1 SUBUNIT  0
   18 F18        6.2762     3.5056    -2.7992 F          1 SUBUNIT  0
   19 F19        6.1451     1.0119    -3.9600 F          1 SUBUNIT  0
   20 N20       -2.6697    -0.9189     2.4153 N.pl3      1 SUBUNIT  0
   21 N21       -1.4821    -0.6409     1.6538 N.2        1 SUBUNIT  0
   22 C22       -2.5612    -1.2922     3.7201 C.2        1 SUBUNIT  0
   23 C23       -0.1681    -1.1560     3.6529 C.2        1 SUBUNIT  0
   24 C24       -1.2588    -1.4294     4.4100 C.2        1 SUBUNIT  0
   25 C25       -3.9683    -0.8631     2.0060 C.2        1 SUBUNIT  0
   26 N26       -3.8360    -1.4720     4.1272 N.2        1 SUBUNIT  0
   27 N27       -4.6703    -1.2170     3.1055 N.2        1 SUBUNIT  0
   28 C28       -4.5060    -0.4925     0.6370 C.3        1 SUBUNIT  0
   29 F29       -4.0136    -1.3637    -0.2998 F          1 SUBUNIT  0
   30 F30       -4.1165     0.7845     0.3240 F          1 SUBUNIT  0
   31 F31       -5.8750    -0.5617     0.6520 F          1 SUBUNIT  0
   32 H32        3.1685    -1.3747    -1.1662 H          1 SUBUNIT  0
   33 H33        3.9670    -1.4580     0.9762 H          1 SUBUNIT  0
   34 H34        3.6507     0.2120     1.3177 H          1 SUBUNIT  0
   35 H35        1.1436     1.3994     0.5544 H          1 SUBUNIT  0
   36 H36       -0.3594     0.6450     0.0593 H          1 SUBUNIT  0
   37 H37        1.3101     0.5515    -1.7542 H          1 SUBUNIT  0
   38 H38        4.7517     3.8325    -0.6999 H          1 SUBUNIT  0
   39 H39        4.5176    -0.6683    -2.7974 H          1 SUBUNIT  0
   40 H40        1.2190    -1.9123    -2.2168 H          1 SUBUNIT  0
   41 H41        0.5958    -2.1613    -0.6101 H          1 SUBUNIT  0
   42 H42       -1.0370    -1.8966    -2.4102 H          1 SUBUNIT  0
   43 H43       -1.2727    -0.9499    -1.0572 H          1 SUBUNIT  0
   44 H44        0.8131    -1.2388     4.0976 H          1 SUBUNIT  0
   45 H45       -1.1887    -1.7255     5.4468 H          1 SUBUNIT  0
@<TRIPOS>BOND
    1     1     2 1
    2     1     6 1
    3     1     7 1
    4     1    32 1
    5     2     3 1
    6     2    33 1
    7     2    34 1
    8     3     4 1
    9     3    13 2
   10     4     5 1
   11     4    16 1
   12     5     6 1
   13     5    35 1
   14     5    36 1
   15     6    14 1
   16     6    37 1
   17     7    11 2
   18     8     9 2
   19     8    38 1
   20     9     7 1
   21     9    17 1
   22    10     8 1
   23    10    18 1
   24    11    12 1
   25    11    39 1
   26    12    10 2
   27    12    19 1
   28    14    15 1
   29    14    40 1
   30    14    41 1
   31    15    42 1
   32    15    43 1
   33    16    23 1
   34    20    21 1
   35    20    25 1
   36    21    16 2
   37    22    20 1
   38    22    26 2
   39    23    24 2
   40    23    44 1
   41    24    22 1
   42    24    45 1
   43    25    28 1
   44    26    27 1
   45    27    25 2
   46    28    29 1
   47    28    30 1
   48    28    31 1
@<TRIPOS>SUBSTRUCTURE
1   ****   1
@<SCITEGIC>MOL_PROPERTY
AbsoluteEnergy
SciTegic.value.StringValue
86.0145

@<SCITEGIC>MOL_PROPERTY
Activ
SciTegic.value.StringValue
125

@<SCITEGIC>MOL_PROPERTY
Angle Energy
SciTegic.value.StringValue
28.2018604278564

@<SCITEGIC>MOL_PROPERTY
Bond Energy
SciTegic.value.StringValue
4.52943992614746

@<SCITEGIC>MOL_PROPERTY
CHARMm Energy
SciTegic.value.StringValue
54.2798118591309

@<SCITEGIC>MOL_PROPERTY
Clean Energy
SciTegic.value.StringValue
47.5348167419434

@<SCITEGIC>MOL_PROPERTY
ConfNumber
SciTegic.value.StringValue
27

@<SCITEGIC>MOL_PROPERTY
Dihedral Energy
SciTegic.value.StringValue
8.26054954528809

@<SCITEGIC>MOL_PROPERTY
Electrostatic Energy
SciTegic.value.StringValue
15.8513298034668

@<SCITEGIC>MOL_PROPERTY
Estimate
SciTegic.value.StringValue
59.1628

@<SCITEGIC>MOL_PROPERTY
FitValue
SciTegic.value.StringValue
4.85485

@<SCITEGIC>MOL_PROPERTY
Forcefield
SciTegic.value.StringValue
CHARMm

@<SCITEGIC>MOL_PROPERTY
ForcefieldBase
SciTegic.value.StringValue
CHARMm

@<SCITEGIC>MOL_PROPERTY
ForcefieldFFML
SciTegic.value.StringValue
<?xml version="1.0" encoding="UTF-8"?>
<!DOCTYPE ffml SYSTEM "Ffml.dtd">
<ffml version="1.0">
<forcefield name="CHARMm" derivedFrom="CHARMm" base="CHARMm">
<atomTypes>
</atomTypes>
<parameters>
<bond atom1="NX" atom2="C6R">
<quadratic
refValue="1.355"
forceConstant="390"/>
</bond>
<angle atom1="C5R" atom2="CF3" atom3="XF">
<quadratic
refValue="110.26"
forceConstant="53.5714"/>
</angle>
<angle atom1="CF3" atom2="C5R" atom3="N5R">
<quadratic
refValue="119.136"
forceConstant="68"/>
</angle>
<angle atom1="NR56" atom2="C5R" atom3="CF3">
<quadratic
refValue="110"
forceConstant="68"/>
</angle>
<angle atom1="NX" atom2="C6R" atom3="C6R">
<quadratic
refValue="120"
forceConstant="65"/>
</angle>
<angle atom1="NX" atom2="C6R" atom3="N6R">
<quadratic
refValue="119.8"
forceConstant="70"/>
</angle>
<torsion atom1="N5R" atom2="C5R" atom3="CF3" atom4="XF">
<multiplecos
v1="0"
v2="0"
v3="0"
v4="0"
v5="0"
v6="0.1"
gamma1="0"
gamma2="0"
gamma3="0"
gamma4="0"
gamma5="0"
gamma6="0"/>
</torsion>
<torsion atom1="NR56" atom2="C5R" atom3="CF3" atom4="XF">
<multiplecos
v1="0"
v2="0"
v3="0"
v4="0"
v5="0"
v6="0.1"
gamma1="0"
gamma2="0"
gamma3="0"
gamma4="0"
gamma5="0"
gamma6="0"/>
</torsion>
</parameters>
</forcefield>
</ffml>

@<SCITEGIC>MOL_PROPERTY
HBA_1
SciTegic.value.StringValue
1

@<SCITEGIC>MOL_PROPERTY
HBA_lipid_2
SciTegic.value.StringValue
1

@<SCITEGIC>MOL_PROPERTY
HBD_3
SciTegic.value.StringValue
0

@<SCITEGIC>MOL_PROPERTY
HYDROPHOBIC_4
SciTegic.value.StringValue
1

@<SCITEGIC>MOL_PROPERTY
Hydrogen Bond Energy
SciTegic.value.StringValue
0

@<SCITEGIC>MOL_PROPERTY
Improper Energy
SciTegic.value.StringValue
0.259130001068115

@<SCITEGIC>MOL_PROPERTY
Initial Potential Energy
SciTegic.value.StringValue
97.1316680908203

@<SCITEGIC>MOL_PROPERTY
Initial RMS Gradient
SciTegic.value.StringValue
28.4014301300049

@<SCITEGIC>MOL_PROPERTY
MapNumber
SciTegic.value.StringValue
1

@<SCITEGIC>MOL_PROPERTY
MappedAtoms
SciTegic.value.StringValue
26,-4.47356,-2.09882,3.64393,1.6,HBA_1.11
26,-3.7366,-1.62395,6.51297,2.2,HBA_1.21
15,-0.940976,-1.28119,-1.10275,1.6,HBA_lipid_2.11
15,-2.57602,-3.39481,-2.49325,2.2,HBA_lipid_2.21
10,5.45324,2.10851,-2.28927,1.6,HYDROPHOBIC_4.11

@<SCITEGIC>MOL_PROPERTY
MappedFeatures
SciTegic.value.StringValue
HBA_1,HBA_lipid_2,HYDROPHOBIC_4

@<SCITEGIC>MOL_PROPERTY
MappedLocations
SciTegic.value.StringValue
HBA_1.11,HBA_1.21,HBA_lipid_2.11,HBA_lipid_2.21,HYDROPHOBIC_4.11

@<SCITEGIC>MOL_PROPERTY
MappingID
SciTegic.value.StringValue
1

@<SCITEGIC>MOL_PROPERTY
Minimization Criteria
SciTegic.value.StringValue
CONJUG> Minimization exiting with gradient tolerance ( 0.0100000) satisfied.

@<SCITEGIC>MOL_PROPERTY
PartialChargeMethod
SciTegic.value.StringValue
MomanyRone

@<SCITEGIC>MOL_PROPERTY
Pharmprint
SciTegic.value.StringValue
'1101'

@<SCITEGIC>MOL_PROPERTY
Pharmtype
SciTegic.value.StringValue
3

@<SCITEGIC>MOL_PROPERTY
Potential Energy
SciTegic.value.StringValue
54.2798118591309

@<SCITEGIC>MOL_PROPERTY
RMS Gradient
SciTegic.value.StringValue
0.00748000014573336

@<SCITEGIC>MOL_PROPERTY
RelativeEnergy
SciTegic.value.StringValue
10.6831

@<SCITEGIC>MOL_PROPERTY
Solvation Free Energy
SciTegic.value.StringValue
0

@<SCITEGIC>MOL_PROPERTY
Uncert
SciTegic.value.StringValue
1.5

@<SCITEGIC>MOL_PROPERTY
Urey-Bradley Energy
SciTegic.value.StringValue
0

@<SCITEGIC>MOL_PROPERTY
UseResidueTemplateCharge
SciTegic.value.StringValue
True

@<SCITEGIC>MOL_PROPERTY
Van der Waals Energy
SciTegic.value.StringValue
-2.82249999046326

@<SCITEGIC>MOL_PROPERTY
Error
SciTegic.value.StringValue
-2.11281413320533

@<SCITEGIC>MOL_PROPERTY
logActiv
SciTegic.value.StringValue
2.09691001300806

@<SCITEGIC>MOL_PROPERTY
logEstimate
SciTegic.value.StringValue
1.77204871968208

@<SCITEGIC>ATOM_PROPERTY
Formal Charge
SciTegic.value.StringValue
1 0
2 0
3 0
4 0
5 0
6 0
7 0
8 0
9 0
10 0
11 0
12 0
13 0
14 0
15 0
16 0
17 0
18 0
19 0
20 0
21 0
22 0
23 0
24 0
25 0
26 0
27 0
28 0
29 0
30 0
31 0
32 0
33 0
34 0
35 0
36 0
37 0
38 0
39 0
40 0
41 0
42 0
43 0
44 0
45 0

@<SCITEGIC>ATOM_PROPERTY
pdb_tempFactor
SciTegic.value.DoubleValue
1 0
2 0
3 0
4 0
5 0
6 0
7 0
8 0
9 0
10 0
11 0
12 0
13 0
14 0
15 0
16 0
17 0
18 0
19 0
20 0
21 0
22 0
23 0
24 0
25 0
26 0
27 0
28 0
29 0
30 0
31 0
32 0
33 0
34 0
35 0
36 0
37 0
38 0
39 0
40 0
41 0
42 0
43 0
44 0
45 0

@<SCITEGIC>ATOM_PROPERTY
pdb_occupancy
SciTegic.value.DoubleValue
1 1
2 1
3 1
4 1
5 1
6 1
7 1
8 1
9 1
10 1
11 1
12 1
13 1
14 1
15 1
16 1
17 1
18 1
19 1
20 1
21 1
22 1
23 1
24 1
25 1
26 1
27 1
28 1
29 1
30 1
31 1
32 1
33 1
34 1
35 1
36 1
37 1
38 1
39 1
40 1
41 1
42 1
43 1
44 1
45 1

@<TRIPOS>MOLECULE
dpp4_20
56  59  1  0  0
SMALL
FORMAL_CHARGES
@<TRIPOS>ATOM
    1 N1        -0.2450     0.3420     0.7113 N.am       1 SUBUNIT  0
    2 N2         2.1324     0.0039     0.4480 N.am       1 SUBUNIT  0
    3 C3         1.0633     0.7018     1.0034 C.2        1 SUBUNIT  0
    4 C4         1.9144    -1.0699    -0.4128 C.2        1 SUBUNIT  0
    5 C5        -0.5025    -0.7148    -0.1351 C.2        1 SUBUNIT  0
    6 C6         0.6482    -1.4389    -0.7117 C.2        1 SUBUNIT  0
    7 C7        -1.3674     1.0939     1.3105 C.3        1 SUBUNIT  0
    8 C8        -2.4534     0.1690     1.8133 C.2        1 SUBUNIT  0
    9 C9        -3.6265    -0.2625     1.1976 C.2        1 SUBUNIT  0
   10 N10       -4.2140    -1.0809     2.1135 N.pl3      1 SUBUNIT  0
   11 N11       -3.5304    -1.2268     3.2787 N.2        1 SUBUNIT  0
   12 N12       -2.4687    -0.4326     3.0168 N.2        1 SUBUNIT  0
   13 O13       -1.6359    -1.0461    -0.4036 O.2        1 SUBUNIT  0
   14 O14        1.2765     1.6307     1.7507 O.2        1 SUBUNIT  0
   15 N15        2.9683    -1.7546    -0.9593 N.pl3      1 SUBUNIT  0
   16 C16        3.8100    -2.6408    -0.1213 C.3        1 SUBUNIT  0
   17 C17        5.3150    -2.4037    -0.3590 C.3        1 SUBUNIT  0
   18 C18        5.7030    -2.1514    -1.8346 C.3        1 SUBUNIT  0
   19 C19        4.5449    -2.3918    -2.8237 C.3        1 SUBUNIT  0
   20 C20        3.2803    -1.6095    -2.4036 C.3        1 SUBUNIT  0
   21 N21        4.2637    -3.8208    -2.9437 N.3        1 SUBUNIT  0
   22 C22        3.5091     0.4271     0.7917 C.3        1 SUBUNIT  0
   23 C23        4.1185     1.2036    -0.2869 C.1        1 SUBUNIT  0
   24 C24        4.6138     1.8335    -1.1638 C.1        1 SUBUNIT  0
   25 C25        5.2212     2.6102    -2.2413 C.3        1 SUBUNIT  0
   26 C26       -5.3952    -1.7094     1.8865 C.2        1 SUBUNIT  0
   27 C27       -7.5386    -2.5354     2.7031 C.2        1 SUBUNIT  0
   28 C28       -6.3149    -1.8867     2.9393 C.2        1 SUBUNIT  0
   29 C29       -7.8480    -3.0103     1.4188 C.2        1 SUBUNIT  0
   30 C30       -5.7067    -2.1860     0.5987 C.2        1 SUBUNIT  0
   31 C31       -6.9321    -2.8365     0.3643 C.2        1 SUBUNIT  0
   32 F32       -9.0063    -3.6259     1.1958 F          1 SUBUNIT  0
   33 H33        0.4507    -2.2696    -1.3763 H          1 SUBUNIT  0
   34 H34       -1.7835     1.7719     0.5653 H          1 SUBUNIT  0
   35 H35       -0.9927     1.6989     2.1372 H          1 SUBUNIT  0
   36 H36       -4.0082    -0.0188     0.2154 H          1 SUBUNIT  0
   37 H37        3.5740    -2.5093     0.9372 H          1 SUBUNIT  0
   38 H38        3.5563    -3.6709    -0.3683 H          1 SUBUNIT  0
   39 H39        5.8691    -3.2617     0.0205 H          1 SUBUNIT  0
   40 H40        5.6446    -1.5520     0.2414 H          1 SUBUNIT  0
   41 H41        6.0212    -1.1129    -1.9361 H          1 SUBUNIT  0
   42 H42        6.5747    -2.7499    -2.1058 H          1 SUBUNIT  0
   43 H43        4.8538    -2.0399    -3.8080 H          1 SUBUNIT  0
   44 H44        2.4174    -1.9233    -2.9948 H          1 SUBUNIT  0
   45 H45        3.4322    -0.5488    -2.6145 H          1 SUBUNIT  0
   46 H46        4.8961    -4.2138    -3.6560 H          1 SUBUNIT  0
   47 H47        4.4756    -4.2673    -2.0405 H          1 SUBUNIT  0
   48 H48        3.4829     1.0282     1.7005 H          1 SUBUNIT  0
   49 H49        4.1169    -0.4552     0.9909 H          1 SUBUNIT  0
   50 H50        5.2971     1.9915    -3.1375 H          1 SUBUNIT  0
   51 H51        4.6449     3.5192    -2.4057 H          1 SUBUNIT  0
   52 H52        6.2316     2.9023    -1.9544 H          1 SUBUNIT  0
   53 H53       -8.2398    -2.6693     3.5143 H          1 SUBUNIT  0
   54 H54       -6.0954    -1.5272     3.9365 H          1 SUBUNIT  0
   55 H55       -5.0175    -2.0595    -0.2233 H          1 SUBUNIT  0
   56 H56       -7.1657    -3.1992    -0.6248 H          1 SUBUNIT  0
@<TRIPOS>BOND
    1     1     5 1
    2     1     7 1
    3     2     3 1
    4     2    22 1
    5     3     1 1
    6     3    14 2
    7     4     2 1
    8     4    15 1
    9     5     6 1
   10     5    13 2
   11     6     4 2
   12     6    33 1
   13     7     8 1
   14     7    34 1
   15     7    35 1
   16     9     8 2
   17     9    10 1
   18     9    36 1
   19    10    11 1
   20    10    26 1
   21    11    12 2
   22    12     8 1
   23    15    16 1
   24    16    17 1
   25    16    37 1
   26    16    38 1
   27    17    18 1
   28    17    39 1
   29    17    40 1
   30    18    19 1
   31    18    41 1
   32    18    42 1
   33    19    20 1
   34    19    21 1
   35    19    43 1
   36    20    15 1
   37    20    44 1
   38    20    45 1
   39    21    46 1
   40    21    47 1
   41    22    23 1
   42    22    48 1
   43    22    49 1
   44    23    24 3
   45    24    25 1
   46    25    50 1
   47    25    51 1
   48    25    52 1
   49    26    30 2
   50    27    28 2
   51    27    53 1
   52    28    26 1
   53    28    54 1
   54    29    27 1
   55    29    32 1
   56    30    31 1
   57    30    55 1
   58    31    29 2
   59    31    56 1
@<TRIPOS>SUBSTRUCTURE
1   ****   1
@<SCITEGIC>MOL_PROPERTY
AbsoluteEnergy
SciTegic.value.StringValue
92.9309

@<SCITEGIC>MOL_PROPERTY
Activ
SciTegic.value.StringValue
135.449996948242

@<SCITEGIC>MOL_PROPERTY
Angle Energy
SciTegic.value.StringValue
11.4018096923828

@<SCITEGIC>MOL_PROPERTY
Bond Energy
SciTegic.value.StringValue
1.5037499666214

@<SCITEGIC>MOL_PROPERTY
CHARMm Energy
SciTegic.value.StringValue
-22.074089050293

@<SCITEGIC>MOL_PROPERTY
Clean Energy
SciTegic.value.StringValue
62.593635559082

@<SCITEGIC>MOL_PROPERTY
ConfNumber
SciTegic.value.StringValue
199

@<SCITEGIC>MOL_PROPERTY
Dihedral Energy
SciTegic.value.StringValue
5.79381990432739

@<SCITEGIC>MOL_PROPERTY
Electrostatic Energy
SciTegic.value.StringValue
-40.1668090820313

@<SCITEGIC>MOL_PROPERTY
Estimate
SciTegic.value.StringValue
60.2659

@<SCITEGIC>MOL_PROPERTY
FitValue
SciTegic.value.StringValue
4.84683

@<SCITEGIC>MOL_PROPERTY
Forcefield
SciTegic.value.StringValue
CHARMm

@<SCITEGIC>MOL_PROPERTY
ForcefieldBase
SciTegic.value.StringValue
CHARMm

@<SCITEGIC>MOL_PROPERTY
ForcefieldFFML
SciTegic.value.StringValue
<?xml version="1.0" encoding="UTF-8"?>
<!DOCTYPE ffml SYSTEM "Ffml.dtd">
<ffml version="1.0">
<forcefield name="CHARMm" derivedFrom="CHARMm" base="CHARMm">
<atomTypes>
</atomTypes>
<parameters>
<bond atom1="N5R" atom2="C6RP">
<quadratic
refValue="1.368"
forceConstant="394.267"/>
</bond>
<angle atom1="C5R" atom2="N5R" atom3="C6RP">
<quadratic
refValue="116"
forceConstant="70"/>
</angle>
<angle atom1="N5R" atom2="C6RP" atom3="C6R">
<quadratic
refValue="120"
forceConstant="70"/>
</angle>
<angle atom1="N5R" atom2="N5R" atom3="C6RP">
<quadratic
refValue="122.8"
forceConstant="70"/>
</angle>
<angle atom1="NX" atom2="CT" atom3="CUY1">
<quadratic
refValue="110.334"
forceConstant="64.0769"/>
</angle>
<angle atom1="NX" atom2="CUA1" atom3="NX">
<quadratic
refValue="120"
forceConstant="60"/>
</angle>
<torsion atom1="C5R" atom2="N5R" atom3="C6RP" atom4="C6R">
<multiplecos
v1="0"
v2="2.5"
v3="0"
v4="0"
v5="0"
v6="0"
gamma1="0"
gamma2="180"
gamma3="0"
gamma4="0"
gamma5="0"
gamma6="0"/>
</torsion>
<torsion atom1="N5R" atom2="N5R" atom3="C6RP" atom4="C6R">
<multiplecos
v1="0"
v2="2.5"
v3="0"
v4="0"
v5="0"
v6="0"
gamma1="0"
gamma2="180"
gamma3="0"
gamma4="0"
gamma5="0"
gamma6="0"/>
</torsion>
</parameters>
</forcefield>
</ffml>

@<SCITEGIC>MOL_PROPERTY
HBA_1
SciTegic.value.StringValue
1

@<SCITEGIC>MOL_PROPERTY
HBA_lipid_2
SciTegic.value.StringValue
1

@<SCITEGIC>MOL_PROPERTY
HBD_3
SciTegic.value.StringValue
1

@<SCITEGIC>MOL_PROPERTY
HYDROPHOBIC_4
SciTegic.value.StringValue
1

@<SCITEGIC>MOL_PROPERTY
Hydrogen Bond Energy
SciTegic.value.StringValue
0

@<SCITEGIC>MOL_PROPERTY
Improper Energy
SciTegic.value.StringValue
0.0301900003105402

@<SCITEGIC>MOL_PROPERTY
Initial Potential Energy
SciTegic.value.StringValue
-0.634400010108948

@<SCITEGIC>MOL_PROPERTY
Initial RMS Gradient
SciTegic.value.StringValue
14.0477600097656

@<SCITEGIC>MOL_PROPERTY
MapNumber
SciTegic.value.StringValue
1

@<SCITEGIC>MOL_PROPERTY
MappedAtoms
SciTegic.value.StringValue
11,-4.47356,-2.09882,3.64393,1.6,HBA_1.11
11,-3.7366,-1.62395,6.51297,2.2,HBA_1.21
13,-0.940976,-1.28119,-1.10275,1.6,HBA_lipid_2.11
13,-2.57602,-3.39481,-2.49325,2.2,HBA_lipid_2.21
21,3.6701,-2.16635,-2.83681,1.6,HBD_3.11
21,2.09539,-4.64755,-2.23355,2.2,HBD_3.21
25,5.45324,2.10851,-2.28927,1.6,HYDROPHOBIC_4.11

@<SCITEGIC>MOL_PROPERTY
MappedFeatures
SciTegic.value.StringValue
HBA_1,HBA_lipid_2,HBD_3,HYDROPHOBIC_4

@<SCITEGIC>MOL_PROPERTY
MappedLocations
SciTegic.value.StringValue
HBA_1.11,HBA_1.21,HBA_lipid_2.11,HBA_lipid_2.21,HBD_3.11,HBD_3.21,HYDROPHOBIC_4.11

@<SCITEGIC>MOL_PROPERTY
MappingID
SciTegic.value.StringValue
1

@<SCITEGIC>MOL_PROPERTY
Minimization Criteria
SciTegic.value.StringValue
CONJUG> Minimization exiting with gradient tolerance ( 0.0100000) satisfied.

@<SCITEGIC>MOL_PROPERTY
PartialChargeMethod
SciTegic.value.StringValue
MomanyRone

@<SCITEGIC>MOL_PROPERTY
Pharmprint
SciTegic.value.StringValue
'1111'

@<SCITEGIC>MOL_PROPERTY
Pharmtype
SciTegic.value.StringValue
4

@<SCITEGIC>MOL_PROPERTY
Potential Energy
SciTegic.value.StringValue
-22.074089050293

@<SCITEGIC>MOL_PROPERTY
RMS Gradient
SciTegic.value.StringValue
0.0098099997267127

@<SCITEGIC>MOL_PROPERTY
RelativeEnergy
SciTegic.value.StringValue
15.9038

@<SCITEGIC>MOL_PROPERTY
Solvation Free Energy
SciTegic.value.StringValue
0

@<SCITEGIC>MOL_PROPERTY
Uncert
SciTegic.value.StringValue
1.5

@<SCITEGIC>MOL_PROPERTY
Urey-Bradley Energy
SciTegic.value.StringValue
0

@<SCITEGIC>MOL_PROPERTY
UseResidueTemplateCharge
SciTegic.value.StringValue
True

@<SCITEGIC>MOL_PROPERTY
Van der Waals Energy
SciTegic.value.StringValue
-0.636860013008118

@<SCITEGIC>MOL_PROPERTY
Error
SciTegic.value.StringValue
-2.24753960279764

@<SCITEGIC>MOL_PROPERTY
logActiv
SciTegic.value.StringValue
2.13177899958431

@<SCITEGIC>MOL_PROPERTY
logEstimate
SciTegic.value.StringValue
1.78007164662067

@<SCITEGIC>ATOM_PROPERTY
Formal Charge
SciTegic.value.StringValue
1 0
2 0
3 0
4 0
5 0
6 0
7 0
8 0
9 0
10 0
11 0
12 0
13 0
14 0
15 0
16 0
17 0
18 0
19 0
20 0
21 0
22 0
23 0
24 0
25 0
26 0
27 0
28 0
29 0
30 0
31 0
32 0
33 0
34 0
35 0
36 0
37 0
38 0
39 0
40 0
41 0
42 0
43 0
44 0
45 0
46 0
47 0
48 0
49 0
50 0
51 0
52 0
53 0
54 0
55 0
56 0

@<SCITEGIC>ATOM_PROPERTY
pdb_tempFactor
SciTegic.value.DoubleValue
1 0
2 0
3 0
4 0
5 0
6 0
7 0
8 0
9 0
10 0
11 0
12 0
13 0
14 0
15 0
16 0
17 0
18 0
19 0
20 0
21 0
22 0
23 0
24 0
25 0
26 0
27 0
28 0
29 0
30 0
31 0
32 0
33 0
34 0
35 0
36 0
37 0
38 0
39 0
40 0
41 0
42 0
43 0
44 0
45 0
46 0
47 0
48 0
49 0
50 0
51 0
52 0
53 0
54 0
55 0
56 0

@<SCITEGIC>ATOM_PROPERTY
pdb_occupancy
SciTegic.value.DoubleValue
1 1
2 1
3 1
4 1
5 1
6 1
7 1
8 1
9 1
10 1
11 1
12 1
13 1
14 1
15 1
16 1
17 1
18 1
19 1
20 1
21 1
22 1
23 1
24 1
25 1
26 1
27 1
28 1
29 1
30 1
31 1
32 1
33 1
34 1
35 1
36 1
37 1
38 1
39 1
40 1
41 1
42 1
43 1
44 1
45 1
46 1
47 1
48 1
49 1
50 1
51 1
52 1
53 1
54 1
55 1
56 1

@<TRIPOS>MOLECULE
dpp4_10
51  55  1  0  0
SMALL
FORMAL_CHARGES
@<TRIPOS>ATOM
    1 C1         5.3076     2.6964    -2.5720 C.2        1 SUBUNIT  0
    2 C2         3.9390     2.4280    -2.4014 C.2        1 SUBUNIT  0
    3 C3         3.5270     1.2548    -1.7450 C.2        1 SUBUNIT  0
    4 C4         4.4898     0.3464    -1.2586 C.2        1 SUBUNIT  0
    5 C5         5.8582     0.6156    -1.4321 C.2        1 SUBUNIT  0
    6 C6         6.2676     1.7906    -2.0899 C.2        1 SUBUNIT  0
    7 F7         7.5637     2.0449    -2.2550 F          1 SUBUNIT  0
    8 C8         4.0669    -0.9043    -0.5594 C.3        1 SUBUNIT  0
    9 C9         2.8437    -1.5680    -1.2400 C.3        1 SUBUNIT  0
   10 C10        2.3797    -2.8227    -0.4696 C.3        1 SUBUNIT  0
   11 C11        2.1110    -2.5404     1.0197 C.3        1 SUBUNIT  0
   12 C12        3.3287    -1.8775     1.6828 C.3        1 SUBUNIT  0
   13 C13        3.7878    -0.6193     0.9313 C.3        1 SUBUNIT  0
   14 N14        3.1475    -1.9429    -2.6196 N.3        1 SUBUNIT  0
   15 F15        2.2280     1.0101    -1.5895 F          1 SUBUNIT  0
   16 H16        5.6180     3.5982    -3.0776 H          1 SUBUNIT  0
   17 N17        0.9241    -1.7050     1.1735 N.3        1 SUBUNIT  0
   18 C18       -0.2579    -2.2097     0.4436 C.3        1 SUBUNIT  0
   19 C19       -1.3554    -2.1252     1.4560 C.2        1 SUBUNIT  0
   20 C20       -0.9122    -1.7000     2.6387 C.2        1 SUBUNIT  0
   21 C21        0.5628    -1.4375     2.5850 C.3        1 SUBUNIT  0
   22 N22       -2.7384    -2.4351     1.3015 N.pl3      1 SUBUNIT  0
   23 C23       -3.5297    -2.2783     2.3641 C.2        1 SUBUNIT  0
   24 C24       -1.8398    -1.5384     3.7965 C.2        1 SUBUNIT  0
   25 N25       -3.1153    -1.8025     3.7249 N.2        1 SUBUNIT  0
   26 N26       -3.3589    -2.8761     0.1897 N.2        1 SUBUNIT  0
   27 C27       -4.7647    -2.6605     1.8627 C.2        1 SUBUNIT  0
   28 C28       -4.6941    -3.0452     0.5018 C.2        1 SUBUNIT  0
   29 C29       -5.7673    -3.5287    -0.4477 C.3        1 SUBUNIT  0
   30 H30        3.2043     3.1260    -2.7739 H          1 SUBUNIT  0
   31 H31        6.5976    -0.0773    -1.0606 H          1 SUBUNIT  0
   32 H32        4.9084    -1.5952    -0.6117 H          1 SUBUNIT  0
   33 H33        2.0185    -0.8551    -1.2585 H          1 SUBUNIT  0
   34 H34        3.1506    -3.5922    -0.5403 H          1 SUBUNIT  0
   35 H35        1.4902    -3.2446    -0.9358 H          1 SUBUNIT  0
   36 H36        1.9146    -3.4884     1.5217 H          1 SUBUNIT  0
   37 H37        3.1091    -1.6314     2.7217 H          1 SUBUNIT  0
   38 H38        4.1528    -2.5911     1.7095 H          1 SUBUNIT  0
   39 H39        4.6823    -0.2209     1.4145 H          1 SUBUNIT  0
   40 H40        3.0224     0.1530     1.0276 H          1 SUBUNIT  0
   41 H41        3.6245    -1.1502    -3.0710 H          1 SUBUNIT  0
   42 H42        3.7965    -2.7415    -2.6016 H          1 SUBUNIT  0
   43 H43       -0.1247    -3.2300     0.1150 H          1 SUBUNIT  0
   44 H44       -0.4671    -1.5791    -0.4091 H          1 SUBUNIT  0
   45 H45        0.7886    -0.4128     2.8398 H          1 SUBUNIT  0
   46 H46        1.0863    -2.0973     3.2640 H          1 SUBUNIT  0
   47 H47       -1.4131    -1.1872     4.7210 H          1 SUBUNIT  0
   48 H48       -5.6759    -2.6700     2.4443 H          1 SUBUNIT  0
   49 H49       -5.3254    -3.7300    -1.4246 H          1 SUBUNIT  0
   50 H50       -6.2611    -4.4024    -0.0229 H          1 SUBUNIT  0
   51 H51       -6.5189    -2.7496    -0.5745 H          1 SUBUNIT  0
@<TRIPOS>BOND
    1     1     2 2
    2     1    16 1
    3     2     3 1
    4     2    30 1
    5     3     4 2
    6     3    15 1
    7     4     5 1
    8     4     8 1
    9     5     6 2
   10     5    31 1
   11     6     1 1
   12     6     7 1
   13     8    13 1
   14     8    32 1
   15     9     8 1
   16     9    14 1
   17     9    33 1
   18    10     9 1
   19    10    34 1
   20    10    35 1
   21    11    10 1
   22    11    17 1
   23    11    36 1
   24    12    11 1
   25    12    37 1
   26    12    38 1
   27    13    12 1
   28    13    39 1
   29    13    40 1
   30    14    41 1
   31    14    42 1
   32    18    17 1
   33    18    19 1
   34    18    43 1
   35    18    44 1
   36    19    20 2
   37    19    22 1
   38    20    21 1
   39    20    24 1
   40    21    17 1
   41    21    45 1
   42    21    46 1
   43    22    26 1
   44    23    22 1
   45    23    27 2
   46    24    25 2
   47    24    47 1
   48    25    23 1
   49    27    28 1
   50    27    48 1
   51    28    26 2
   52    28    29 1
   53    29    49 1
   54    29    50 1
   55    29    51 1
@<TRIPOS>SUBSTRUCTURE
1   ****   1
@<SCITEGIC>MOL_PROPERTY
AbsoluteEnergy
SciTegic.value.StringValue
115.98

@<SCITEGIC>MOL_PROPERTY
Activ
SciTegic.value.StringValue
16

@<SCITEGIC>MOL_PROPERTY
Angle Energy
SciTegic.value.StringValue
35.4051284790039

@<SCITEGIC>MOL_PROPERTY
Bond Energy
SciTegic.value.StringValue
1.88446998596191

@<SCITEGIC>MOL_PROPERTY
CHARMm Energy
SciTegic.value.StringValue
35.9581718444824

@<SCITEGIC>MOL_PROPERTY
Clean Energy
SciTegic.value.StringValue
41.0582046508789

@<SCITEGIC>MOL_PROPERTY
ConfNumber
SciTegic.value.StringValue
7

@<SCITEGIC>MOL_PROPERTY
Dihedral Energy
SciTegic.value.StringValue
15.8885498046875

@<SCITEGIC>MOL_PROPERTY
Electrostatic Energy
SciTegic.value.StringValue
-15.8246402740479

@<SCITEGIC>MOL_PROPERTY
Estimate
SciTegic.value.StringValue
162.293

@<SCITEGIC>MOL_PROPERTY
FitValue
SciTegic.value.StringValue
4.4166

@<SCITEGIC>MOL_PROPERTY
Forcefield
SciTegic.value.StringValue
CHARMm

@<SCITEGIC>MOL_PROPERTY
ForcefieldBase
SciTegic.value.StringValue
CHARMm

@<SCITEGIC>MOL_PROPERTY
ForcefieldFFML
SciTegic.value.StringValue
<?xml version="1.0" encoding="UTF-8"?>
<!DOCTYPE ffml SYSTEM "Ffml.dtd">
<ffml version="1.0">
<forcefield name="CHARMm" derivedFrom="CHARMm" base="CHARMm">
<atomTypes>
</atomTypes>
<parameters>
<angle atom1="CR56" atom2="CR56" atom3="NR56">
<quadratic
refValue="106.5"
forceConstant="65"/>
</angle>
<angle atom1="CR56" atom2="CT" atom3="HA">
<quadratic
refValue="109.47"
forceConstant="40"/>
</angle>
<angle atom1="CR56" atom2="NR56" atom3="CR56">
<quadratic
refValue="108"
forceConstant="70"/>
</angle>
<angle atom1="CT" atom2="CR56" atom3="C6R">
<quadratic
refValue="127.679"
forceConstant="65.3571"/>
</angle>
<angle atom1="CT" atom2="CR56" atom3="CR56">
<quadratic
refValue="126"
forceConstant="70"/>
</angle>
<angle atom1="CT" atom2="CR56" atom3="NR56">
<quadratic
refValue="122"
forceConstant="58"/>
</angle>
<angle atom1="NT" atom2="CT" atom3="CR56">
<quadratic
refValue="111.6"
forceConstant="70"/>
</angle>
<torsion atom1="C6R" atom2="CR56" atom3="CT" atom4="HA">
<multiplecos
v1="0"
v2="0"
v3="0"
v4="0"
v5="0"
v6="0.01"
gamma1="0"
gamma2="0"
gamma3="0"
gamma4="0"
gamma5="0"
gamma6="0"/>
</torsion>
<torsion atom1="C6R" atom2="CR56" atom3="CT" atom4="NT">
<multiplecos
v1="0"
v2="0"
v3="0"
v4="0"
v5="0"
v6="0.01"
gamma1="0"
gamma2="0"
gamma3="0"
gamma4="0"
gamma5="0"
gamma6="0"/>
</torsion>
<torsion atom1="HA" atom2="CT" atom3="CR56" atom4="CR56">
<multiplecos
v1="0"
v2="0"
v3="0"
v4="0"
v5="0"
v6="0.01"
gamma1="0"
gamma2="0"
gamma3="0"
gamma4="0"
gamma5="0"
gamma6="0"/>
</torsion>
<torsion atom1="HA" atom2="CT" atom3="CR56" atom4="NR56">
<multiplecos
v1="0"
v2="0"
v3="0"
v4="0"
v5="0"
v6="0.01"
gamma1="0"
gamma2="0"
gamma3="0"
gamma4="0"
gamma5="0"
gamma6="0"/>
</torsion>
<torsion atom1="NT" atom2="CT" atom3="CR56" atom4="CR56">
<multiplecos
v1="0"
v2="0"
v3="0"
v4="0"
v5="0"
v6="0.01"
gamma1="0"
gamma2="0"
gamma3="0"
gamma4="0"
gamma5="0"
gamma6="0"/>
</torsion>
<torsion atom1="NT" atom2="CT" atom3="CR56" atom4="NR56">
<multiplecos
v1="0"
v2="0"
v3="0"
v4="0"
v5="0"
v6="0.01"
gamma1="0"
gamma2="0"
gamma3="0"
gamma4="0"
gamma5="0"
gamma6="0"/>
</torsion>
</parameters>
</forcefield>
</ffml>

@<SCITEGIC>MOL_PROPERTY
HBA_1
SciTegic.value.StringValue
1

@<SCITEGIC>MOL_PROPERTY
HBA_lipid_2
SciTegic.value.StringValue
0

@<SCITEGIC>MOL_PROPERTY
HBD_3
SciTegic.value.StringValue
1

@<SCITEGIC>MOL_PROPERTY
HYDROPHOBIC_4
SciTegic.value.StringValue
1

@<SCITEGIC>MOL_PROPERTY
Hydrogen Bond Energy
SciTegic.value.StringValue
0

@<SCITEGIC>MOL_PROPERTY
Improper Energy
SciTegic.value.StringValue
0.00757999997586012

@<SCITEGIC>MOL_PROPERTY
Initial Potential Energy
SciTegic.value.StringValue
70.7648086547852

@<SCITEGIC>MOL_PROPERTY
Initial RMS Gradient
SciTegic.value.StringValue
27.4337692260742

@<SCITEGIC>MOL_PROPERTY
MapNumber
SciTegic.value.StringValue
1

@<SCITEGIC>MOL_PROPERTY
MappedAtoms
SciTegic.value.StringValue
25,-4.47356,-2.09882,3.64393,1.6,HBA_1.11
25,-3.7366,-1.62395,6.51297,2.2,HBA_1.21
14,3.6701,-2.16635,-2.83681,1.6,HBD_3.11
14,2.09539,-4.64755,-2.23355,2.2,HBD_3.21
1,5.45324,2.10851,-2.28927,1.6,HYDROPHOBIC_4.11

@<SCITEGIC>MOL_PROPERTY
MappedFeatures
SciTegic.value.StringValue
HBA_1,HBD_3,HYDROPHOBIC_4

@<SCITEGIC>MOL_PROPERTY
MappedLocations
SciTegic.value.StringValue
HBA_1.11,HBA_1.21,HBD_3.11,HBD_3.21,HYDROPHOBIC_4.11

@<SCITEGIC>MOL_PROPERTY
MappingID
SciTegic.value.StringValue
1

@<SCITEGIC>MOL_PROPERTY
Minimization Criteria
SciTegic.value.StringValue
CONJUG> Minimization exiting with gradient tolerance ( 0.0100000) satisfied.

@<SCITEGIC>MOL_PROPERTY
PartialChargeMethod
SciTegic.value.StringValue
MomanyRone

@<SCITEGIC>MOL_PROPERTY
Pharmprint
SciTegic.value.StringValue
'1011'

@<SCITEGIC>MOL_PROPERTY
Pharmtype
SciTegic.value.StringValue
3

@<SCITEGIC>MOL_PROPERTY
Potential Energy
SciTegic.value.StringValue
35.9581718444824

@<SCITEGIC>MOL_PROPERTY
RMS Gradient
SciTegic.value.StringValue
0.00970000028610229

@<SCITEGIC>MOL_PROPERTY
RelativeEnergy
SciTegic.value.StringValue
14.0267

@<SCITEGIC>MOL_PROPERTY
Solvation Free Energy
SciTegic.value.StringValue
0

@<SCITEGIC>MOL_PROPERTY
Uncert
SciTegic.value.StringValue
1.5

@<SCITEGIC>MOL_PROPERTY
Urey-Bradley Energy
SciTegic.value.StringValue
0

@<SCITEGIC>MOL_PROPERTY
UseResidueTemplateCharge
SciTegic.value.StringValue
True

@<SCITEGIC>MOL_PROPERTY
Van der Waals Energy
SciTegic.value.StringValue
-1.40293002128601

@<SCITEGIC>MOL_PROPERTY
Error
SciTegic.value.StringValue
10.1433125

@<SCITEGIC>MOL_PROPERTY
logActiv
SciTegic.value.StringValue
1.20411998265592

@<SCITEGIC>MOL_PROPERTY
logEstimate
SciTegic.value.StringValue
2.2102997882986

@<SCITEGIC>ATOM_PROPERTY
Formal Charge
SciTegic.value.StringValue
1 0
2 0
3 0
4 0
5 0
6 0
7 0
8 0
9 0
10 0
11 0
12 0
13 0
14 0
15 0
16 0
17 0
18 0
19 0
20 0
21 0
22 0
23 0
24 0
25 0
26 0
27 0
28 0
29 0
30 0
31 0
32 0
33 0
34 0
35 0
36 0
37 0
38 0
39 0
40 0
41 0
42 0
43 0
44 0
45 0
46 0
47 0
48 0
49 0
50 0
51 0

@<SCITEGIC>ATOM_PROPERTY
pdb_tempFactor
SciTegic.value.DoubleValue
1 0
2 0
3 0
4 0
5 0
6 0
7 0
8 0
9 0
10 0
11 0
12 0
13 0
14 0
15 0
16 0
17 0
18 0
19 0
20 0
21 0
22 0
23 0
24 0
25 0
26 0
27 0
28 0
29 0
30 0
31 0
32 0
33 0
34 0
35 0
36 0
37 0
38 0
39 0
40 0
41 0
42 0
43 0
44 0
45 0
46 0
47 0
48 0
49 0
50 0
51 0

@<SCITEGIC>ATOM_PROPERTY
pdb_occupancy
SciTegic.value.DoubleValue
1 1
2 1
3 1
4 1
5 1
6 1
7 1
8 1
9 1
10 1
11 1
12 1
13 1
14 1
15 1
16 1
17 1
18 1
19 1
20 1
21 1
22 1
23 1
24 1
25 1
26 1
27 1
28 1
29 1
30 1
31 1
32 1
33 1
34 1
35 1
36 1
37 1
38 1
39 1
40 1
41 1
42 1
43 1
44 1
45 1
46 1
47 1
48 1
49 1
50 1
51 1

@<TRIPOS>MOLECULE
dpp4_25
55  58  1  0  0
SMALL
FORMAL_CHARGES
@<TRIPOS>ATOM
    1 C1         1.4511     4.9057    -5.1481 C.2        1 SUBUNIT  0
    2 N2         1.1423     2.9849    -3.6536 N.am       1 SUBUNIT  0
    3 C3         0.5568     4.0286    -4.3508 C.2        1 SUBUNIT  0
    4 C4         2.5227     2.7977    -3.7264 C.2        1 SUBUNIT  0
    5 C5         2.7843     4.6456    -5.1577 C.2        1 SUBUNIT  0
    6 N6         3.2791     3.5802    -4.4328 N.2        1 SUBUNIT  0
    7 N7         3.1301     1.7740    -3.0497 N.pl3      1 SUBUNIT  0
    8 C8         4.1074     2.0514    -1.9681 C.3        1 SUBUNIT  0
    9 C9         5.3761     1.1982    -2.1210 C.3        1 SUBUNIT  0
   10 C10        5.0533    -0.2893    -2.3231 C.3        1 SUBUNIT  0
   11 C11        4.1096    -0.4791    -3.5228 C.3        1 SUBUNIT  0
   12 C12        2.8243     0.3584    -3.3774 C.3        1 SUBUNIT  0
   13 N13        3.7747    -1.8889    -3.6817 N.3        1 SUBUNIT  0
   14 O14       -0.6392     4.2180    -4.3078 O.2        1 SUBUNIT  0
   15 C15        0.2862     2.0888    -2.8456 C.3        1 SUBUNIT  0
   16 C16        0.5132     2.2815    -1.3836 C.2        1 SUBUNIT  0
   17 C17        1.2407     3.7142     0.4495 C.2        1 SUBUNIT  0
   18 C18        1.0198     3.5154    -0.9221 C.2        1 SUBUNIT  0
   19 C19        0.9610     2.6890     1.3626 C.2        1 SUBUNIT  0
   20 C20        0.2346     1.2514    -0.4518 C.2        1 SUBUNIT  0
   21 C21        0.4594     1.4581     0.9245 C.2        1 SUBUNIT  0
   22 C22       -0.2811    -0.0131    -0.9239 C.1        1 SUBUNIT  0
   23 N23       -0.6968    -1.0320    -1.3016 N.1        1 SUBUNIT  0
   24 C24        0.8778     6.0525    -5.9238 C.2        1 SUBUNIT  0
   25 C25        0.8677     8.4218    -6.4914 C.2        1 SUBUNIT  0
   26 C26        1.4069     7.3465    -5.7629 C.2        1 SUBUNIT  0
   27 C27       -0.2008     8.2062    -7.3771 C.2        1 SUBUNIT  0
   28 C28       -0.1915     5.8359    -6.8112 C.2        1 SUBUNIT  0
   29 C29       -0.7312     6.9141    -7.5379 C.2        1 SUBUNIT  0
   30 C30        3.7524     5.4953    -5.9452 C.3        1 SUBUNIT  0
   31 H31        4.3696     3.1118    -1.9575 H          1 SUBUNIT  0
   32 H32        3.6282     1.8384    -1.0112 H          1 SUBUNIT  0
   33 H33        5.9576     1.5573    -2.9714 H          1 SUBUNIT  0
   34 H34        6.0120     1.3238    -1.2454 H          1 SUBUNIT  0
   35 H35        5.9773    -0.8498    -2.4727 H          1 SUBUNIT  0
   36 H36        4.5922    -0.6843    -1.4169 H          1 SUBUNIT  0
   37 H37        4.6347    -0.1569    -4.4252 H          1 SUBUNIT  0
   38 H38        2.2342     0.3059    -4.2954 H          1 SUBUNIT  0
   39 H39        2.1978    -0.0423    -2.5788 H          1 SUBUNIT  0
   40 H40        4.6519    -2.4205    -3.7789 H          1 SUBUNIT  0
   41 H41        3.3006    -2.2052    -2.8234 H          1 SUBUNIT  0
   42 H42        0.4983     1.0537    -3.1122 H          1 SUBUNIT  0
   43 H43       -0.7614     2.2844    -3.0775 H          1 SUBUNIT  0
   44 H44        1.6235     4.6547     0.7775 H          1 SUBUNIT  0
   45 H45        1.2322     4.3004    -1.6389 H          1 SUBUNIT  0
   46 H46        1.1343     2.8511     2.4022 H          1 SUBUNIT  0
   47 H47        0.2482     0.6827     1.6289 H          1 SUBUNIT  0
   48 H48        1.2735     9.4147    -6.3662 H          1 SUBUNIT  0
   49 H49        2.2274     7.5218    -5.0832 H          1 SUBUNIT  0
   50 H50       -0.6150     9.0320    -7.9354 H          1 SUBUNIT  0
   51 H51       -0.6050     4.8471    -6.9415 H          1 SUBUNIT  0
   52 H52       -1.5524     6.7466    -8.2202 H          1 SUBUNIT  0
   53 H53        4.2305     4.8909    -6.7183 H          1 SUBUNIT  0
   54 H54        3.2323     6.3518    -6.3714 H          1 SUBUNIT  0
   55 H55        4.5354     5.8715    -5.2865 H          1 SUBUNIT  0
@<TRIPOS>BOND
    1     1     5 2
    2     1    24 1
    3     2     3 1
    4     2    15 1
    5     3     1 1
    6     3    14 2
    7     4     2 1
    8     4     7 1
    9     5     6 1
   10     5    30 1
   11     6     4 2
   12     7     8 1
   13     8     9 1
   14     8    31 1
   15     8    32 1
   16     9    10 1
   17     9    33 1
   18     9    34 1
   19    10    11 1
   20    10    35 1
   21    10    36 1
   22    11    12 1
   23    11    13 1
   24    11    37 1
   25    12     7 1
   26    12    38 1
   27    12    39 1
   28    13    40 1
   29    13    41 1
   30    15    16 1
   31    15    42 1
   32    15    43 1
   33    16    20 2
   34    17    18 2
   35    17    44 1
   36    18    16 1
   37    18    45 1
   38    19    17 1
   39    19    46 1
   40    20    21 1
   41    20    22 1
   42    21    19 2
   43    21    47 1
   44    22    23 3
   45    24    28 2
   46    25    26 2
   47    25    48 1
   48    26    24 1
   49    26    49 1
   50    27    25 1
   51    27    50 1
   52    28    29 1
   53    28    51 1
   54    29    27 2
   55    29    52 1
   56    30    53 1
   57    30    54 1
   58    30    55 1
@<TRIPOS>SUBSTRUCTURE
1   ****   1
@<SCITEGIC>MOL_PROPERTY
AbsoluteEnergy
SciTegic.value.StringValue
101.576

@<SCITEGIC>MOL_PROPERTY
Activ
SciTegic.value.StringValue
540

@<SCITEGIC>MOL_PROPERTY
Angle Energy
SciTegic.value.StringValue
7.58025979995728

@<SCITEGIC>MOL_PROPERTY
Bond Energy
SciTegic.value.StringValue
2.91050004959106

@<SCITEGIC>MOL_PROPERTY
CHARMm Energy
SciTegic.value.StringValue
39.8384819030762

@<SCITEGIC>MOL_PROPERTY
Clean Energy
SciTegic.value.StringValue
45.4877548217773

@<SCITEGIC>MOL_PROPERTY
ConfNumber
SciTegic.value.StringValue
4

@<SCITEGIC>MOL_PROPERTY
Dihedral Energy
SciTegic.value.StringValue
20.7958507537842

@<SCITEGIC>MOL_PROPERTY
Electrostatic Energy
SciTegic.value.StringValue
5.16390991210938

@<SCITEGIC>MOL_PROPERTY
Estimate
SciTegic.value.StringValue
334.017

@<SCITEGIC>MOL_PROPERTY
FitValue
SciTegic.value.StringValue
4.10313

@<SCITEGIC>MOL_PROPERTY
Forcefield
SciTegic.value.StringValue
CHARMm

@<SCITEGIC>MOL_PROPERTY
ForcefieldBase
SciTegic.value.StringValue
CHARMm

@<SCITEGIC>MOL_PROPERTY
ForcefieldFFML
SciTegic.value.StringValue
<?xml version="1.0" encoding="UTF-8"?>
<!DOCTYPE ffml SYSTEM "Ffml.dtd">
<ffml version="1.0">
<forcefield name="CHARMm" derivedFrom="CHARMm" base="CHARMm">
<atomTypes>
</atomTypes>
<parameters>
</parameters>
</forcefield>
</ffml>

@<SCITEGIC>MOL_PROPERTY
HBA_1
SciTegic.value.StringValue
0

@<SCITEGIC>MOL_PROPERTY
HBA_lipid_2
SciTegic.value.StringValue
1

@<SCITEGIC>MOL_PROPERTY
HBD_3
SciTegic.value.StringValue
1

@<SCITEGIC>MOL_PROPERTY
HYDROPHOBIC_4
SciTegic.value.StringValue
1

@<SCITEGIC>MOL_PROPERTY
Hydrogen Bond Energy
SciTegic.value.StringValue
0

@<SCITEGIC>MOL_PROPERTY
Improper Energy
SciTegic.value.StringValue
0.765439987182617

@<SCITEGIC>MOL_PROPERTY
Initial Potential Energy
SciTegic.value.StringValue
62.07421875

@<SCITEGIC>MOL_PROPERTY
Initial RMS Gradient
SciTegic.value.StringValue
13.0037899017334

@<SCITEGIC>MOL_PROPERTY
MapNumber
SciTegic.value.StringValue
1

@<SCITEGIC>MOL_PROPERTY
MappedAtoms
SciTegic.value.StringValue
23,-0.940976,-1.28119,-1.10275,1.6,HBA_lipid_2.11
23,-2.57602,-3.39481,-2.49325,2.2,HBA_lipid_2.21
13,3.6701,-2.16635,-2.83681,1.6,HBD_3.11
13,2.09539,-4.64755,-2.23355,2.2,HBD_3.21
9,5.45324,2.10851,-2.28927,1.6,HYDROPHOBIC_4.11

@<SCITEGIC>MOL_PROPERTY
MappedFeatures
SciTegic.value.StringValue
HBA_lipid_2,HBD_3,HYDROPHOBIC_4

@<SCITEGIC>MOL_PROPERTY
MappedLocations
SciTegic.value.StringValue
HBA_lipid_2.11,HBA_lipid_2.21,HBD_3.11,HBD_3.21,HYDROPHOBIC_4.11

@<SCITEGIC>MOL_PROPERTY
MappingID
SciTegic.value.StringValue
1

@<SCITEGIC>MOL_PROPERTY
Minimization Criteria
SciTegic.value.StringValue
CONJUG> Minimization exiting with gradient tolerance ( 0.0100000) satisfied.

@<SCITEGIC>MOL_PROPERTY
PartialChargeMethod
SciTegic.value.StringValue
MomanyRone

@<SCITEGIC>MOL_PROPERTY
Pharmprint
SciTegic.value.StringValue
'0111'

@<SCITEGIC>MOL_PROPERTY
Pharmtype
SciTegic.value.StringValue
3

@<SCITEGIC>MOL_PROPERTY
Potential Energy
SciTegic.value.StringValue
39.8384819030762

@<SCITEGIC>MOL_PROPERTY
RMS Gradient
SciTegic.value.StringValue
0.00972000043839216

@<SCITEGIC>MOL_PROPERTY
RelativeEnergy
SciTegic.value.StringValue
5.51326

@<SCITEGIC>MOL_PROPERTY
Solvation Free Energy
SciTegic.value.StringValue
0

@<SCITEGIC>MOL_PROPERTY
Uncert
SciTegic.value.StringValue
1.5

@<SCITEGIC>MOL_PROPERTY
Urey-Bradley Energy
SciTegic.value.StringValue
0

@<SCITEGIC>MOL_PROPERTY
UseResidueTemplateCharge
SciTegic.value.StringValue
True

@<SCITEGIC>MOL_PROPERTY
Van der Waals Energy
SciTegic.value.StringValue
2.62252998352051

@<SCITEGIC>MOL_PROPERTY
Error
SciTegic.value.StringValue
-1.61668418074529

@<SCITEGIC>MOL_PROPERTY
logActiv
SciTegic.value.StringValue
2.73239375982297

@<SCITEGIC>MOL_PROPERTY
logEstimate
SciTegic.value.StringValue
2.52376857105799

@<SCITEGIC>ATOM_PROPERTY
Formal Charge
SciTegic.value.StringValue
1 0
2 0
3 0
4 0
5 0
6 0
7 0
8 0
9 0
10 0
11 0
12 0
13 0
14 0
15 0
16 0
17 0
18 0
19 0
20 0
21 0
22 0
23 0
24 0
25 0
26 0
27 0
28 0
29 0
30 0
31 0
32 0
33 0
34 0
35 0
36 0
37 0
38 0
39 0
40 0
41 0
42 0
43 0
44 0
45 0
46 0
47 0
48 0
49 0
50 0
51 0
52 0
53 0
54 0
55 0

@<SCITEGIC>ATOM_PROPERTY
pdb_tempFactor
SciTegic.value.DoubleValue
1 0
2 0
3 0
4 0
5 0
6 0
7 0
8 0
9 0
10 0
11 0
12 0
13 0
14 0
15 0
16 0
17 0
18 0
19 0
20 0
21 0
22 0
23 0
24 0
25 0
26 0
27 0
28 0
29 0
30 0
31 0
32 0
33 0
34 0
35 0
36 0
37 0
38 0
39 0
40 0
41 0
42 0
43 0
44 0
45 0
46 0
47 0
48 0
49 0
50 0
51 0
52 0
53 0
54 0
55 0

@<SCITEGIC>ATOM_PROPERTY
pdb_occupancy
SciTegic.value.DoubleValue
1 1
2 1
3 1
4 1
5 1
6 1
7 1
8 1
9 1
10 1
11 1
12 1
13 1
14 1
15 1
16 1
17 1
18 1
19 1
20 1
21 1
22 1
23 1
24 1
25 1
26 1
27 1
28 1
29 1
30 1
31 1
32 1
33 1
34 1
35 1
36 1
37 1
38 1
39 1
40 1
41 1
42 1
43 1
44 1
45 1
46 1
47 1
48 1
49 1
50 1
51 1
52 1
53 1
54 1
55 1

@<TRIPOS>MOLECULE
dpp4_24
43  45  1  0  0
SMALL
FORMAL_CHARGES
@<TRIPOS>ATOM
    1 C1        -2.9396     0.2224     0.3045 C.3        1 SUBUNIT  0
    2 C2        -2.7573     1.3901    -0.7110 C.3        1 SUBUNIT  0
    3 C3        -1.3484     1.5932    -1.2301 C.2        1 SUBUNIT  0
    4 N4        -0.2904     1.3779    -0.3720 N.am       1 SUBUNIT  0
    5 C5        -0.5860     0.9290     1.0122 C.3        1 SUBUNIT  0
    6 C6        -1.6158    -0.2144     0.9968 C.3        1 SUBUNIT  0
    7 C7        -4.0002     0.5576     1.3027 C.2        1 SUBUNIT  0
    8 C8        -4.6606     1.3929     3.4939 C.2        1 SUBUNIT  0
    9 C9        -3.6543     1.0814     2.5654 C.2        1 SUBUNIT  0
   10 C10       -6.0117     1.1834     3.1671 C.2        1 SUBUNIT  0
   11 C11       -5.3532     0.3486     0.9787 C.2        1 SUBUNIT  0
   12 C12       -6.3591     0.6600     1.9104 C.2        1 SUBUNIT  0
   13 O13       -1.1770     1.9416    -2.3781 O.2        1 SUBUNIT  0
   14 C14       -1.0207    -1.4651     0.3298 C.3        1 SUBUNIT  0
   15 N15       -0.9347    -1.2819    -1.1094 N.3        1 SUBUNIT  0
   16 C16        1.0115     1.5564    -0.7746 C.2        1 SUBUNIT  0
   17 F17       -2.3780     1.2827     2.8866 F          1 SUBUNIT  0
   18 F18       -7.6374     0.4572     1.6022 F          1 SUBUNIT  0
   19 N19        2.7133     1.3165    -2.4787 N.2        1 SUBUNIT  0
   20 C20        1.4246     1.1489    -2.0605 C.2        1 SUBUNIT  0
   21 C21        3.6286     1.8903    -1.6443 C.2        1 SUBUNIT  0
   22 C22        1.9480     2.1502     0.0939 C.2        1 SUBUNIT  0
   23 C23        3.2727     2.3177    -0.3498 C.2        1 SUBUNIT  0
   24 C24        5.0271     2.0651    -2.1160 C.3        1 SUBUNIT  0
   25 F25        5.8772     1.3787    -1.2901 F          1 SUBUNIT  0
   26 F26        5.3502     3.3963    -2.1008 F          1 SUBUNIT  0
   27 F27        5.1419     1.5821    -3.3945 F          1 SUBUNIT  0
   28 H28       -3.3264    -0.6383    -0.2457 H          1 SUBUNIT  0
   29 H29       -3.4354     1.2455    -1.5536 H          1 SUBUNIT  0
   30 H30       -3.0614     2.3423    -0.2686 H          1 SUBUNIT  0
   31 H31       -0.9749     1.7776     1.5798 H          1 SUBUNIT  0
   32 H32        0.3269     0.6050     1.5200 H          1 SUBUNIT  0
   33 H33       -1.8088    -0.5004     2.0336 H          1 SUBUNIT  0
   34 H34       -4.4002     1.7960     4.4610 H          1 SUBUNIT  0
   35 H35       -6.7820     1.4253     3.8860 H          1 SUBUNIT  0
   36 H36       -5.6196    -0.0528     0.0116 H          1 SUBUNIT  0
   37 H37       -0.0301    -1.6800     0.7292 H          1 SUBUNIT  0
   38 H38       -1.6276    -2.3434     0.5477 H          1 SUBUNIT  0
   39 H39       -0.3363    -2.0268    -1.4937 H          1 SUBUNIT  0
   40 H40       -1.8788    -1.3904    -1.5049 H          1 SUBUNIT  0
   41 H41        0.7225     0.6904    -2.7422 H          1 SUBUNIT  0
   42 H42        1.6711     2.4752     1.0856 H          1 SUBUNIT  0
   43 H43        4.0048     2.7704     0.3018 H          1 SUBUNIT  0
@<TRIPOS>BOND
    1     1     2 1
    2     1     6 1
    3     1     7 1
    4     1    28 1
    5     2     3 1
    6     2    29 1
    7     2    30 1
    8     3     4 1
    9     3    13 2
   10     4     5 1
   11     4    16 1
   12     5     6 1
   13     5    31 1
   14     5    32 1
   15     6    14 1
   16     6    33 1
   17     7    11 2
   18     8     9 2
   19     8    34 1
   20     9     7 1
   21     9    17 1
   22    10     8 1
   23    10    35 1
   24    11    12 1
   25    11    36 1
   26    12    10 2
   27    12    18 1
   28    14    15 1
   29    14    37 1
   30    14    38 1
   31    15    39 1
   32    15    40 1
   33    16    22 2
   34    19    20 2
   35    20    16 1
   36    20    41 1
   37    21    19 1
   38    21    24 1
   39    22    23 1
   40    22    42 1
   41    23    21 2
   42    23    43 1
   43    24    25 1
   44    24    26 1
   45    24    27 1
@<TRIPOS>SUBSTRUCTURE
1   ****   1
@<SCITEGIC>MOL_PROPERTY
AbsoluteEnergy
SciTegic.value.StringValue
65.9776

@<SCITEGIC>MOL_PROPERTY
Activ
SciTegic.value.StringValue
443

@<SCITEGIC>MOL_PROPERTY
Angle Energy
SciTegic.value.StringValue
7.75171995162964

@<SCITEGIC>MOL_PROPERTY
Bond Energy
SciTegic.value.StringValue
1.19467997550964

@<SCITEGIC>MOL_PROPERTY
CHARMm Energy
SciTegic.value.StringValue
36.8053283691406

@<SCITEGIC>MOL_PROPERTY
Clean Energy
SciTegic.value.StringValue
25.9054279327393

@<SCITEGIC>MOL_PROPERTY
ConfNumber
SciTegic.value.StringValue
40

@<SCITEGIC>MOL_PROPERTY
Dihedral Energy
SciTegic.value.StringValue
9.68363952636719

@<SCITEGIC>MOL_PROPERTY
Electrostatic Energy
SciTegic.value.StringValue
19.2949104309082

@<SCITEGIC>MOL_PROPERTY
Estimate
SciTegic.value.StringValue
380.877

@<SCITEGIC>MOL_PROPERTY
FitValue
SciTegic.value.StringValue
4.04612

@<SCITEGIC>MOL_PROPERTY
Forcefield
SciTegic.value.StringValue
CHARMm

@<SCITEGIC>MOL_PROPERTY
ForcefieldBase
SciTegic.value.StringValue
CHARMm

@<SCITEGIC>MOL_PROPERTY
ForcefieldFFML
SciTegic.value.StringValue
<?xml version="1.0" encoding="UTF-8"?>
<!DOCTYPE ffml SYSTEM "Ffml.dtd">
<ffml version="1.0">
<forcefield name="CHARMm" derivedFrom="CHARMm" base="CHARMm">
<atomTypes>
</atomTypes>
<parameters>
<bond atom1="NX" atom2="C6R">
<quadratic
refValue="1.355"
forceConstant="390"/>
</bond>
<angle atom1="C6R" atom2="CF3" atom3="XF">
<quadratic
refValue="110.26"
forceConstant="53.5714"/>
</angle>
<angle atom1="N6R" atom2="C6R" atom3="CF3">
<quadratic
refValue="120.333"
forceConstant="63.5833"/>
</angle>
<angle atom1="NX" atom2="C6R" atom3="C6R">
<quadratic
refValue="120"
forceConstant="65"/>
</angle>
<torsion atom1="C6R" atom2="C6R" atom3="CF3" atom4="XF">
<multiplecos
v1="0"
v2="0"
v3="0"
v4="0"
v5="0"
v6="0.1"
gamma1="0"
gamma2="0"
gamma3="0"
gamma4="0"
gamma5="0"
gamma6="0"/>
</torsion>
<torsion atom1="N6R" atom2="C6R" atom3="CF3" atom4="XF">
<multiplecos
v1="0"
v2="0"
v3="0"
v4="0"
v5="0"
v6="0.1"
gamma1="0"
gamma2="0"
gamma3="0"
gamma4="0"
gamma5="0"
gamma6="0"/>
</torsion>
</parameters>
</forcefield>
</ffml>

@<SCITEGIC>MOL_PROPERTY
HBA_1
SciTegic.value.StringValue
0

@<SCITEGIC>MOL_PROPERTY
HBA_lipid_2
SciTegic.value.StringValue
1

@<SCITEGIC>MOL_PROPERTY
HBD_3
SciTegic.value.StringValue
0

@<SCITEGIC>MOL_PROPERTY
HYDROPHOBIC_4
SciTegic.value.StringValue
1

@<SCITEGIC>MOL_PROPERTY
Hydrogen Bond Energy
SciTegic.value.StringValue
0

@<SCITEGIC>MOL_PROPERTY
Improper Energy
SciTegic.value.StringValue
0.0633800029754639

@<SCITEGIC>MOL_PROPERTY
Initial Potential Energy
SciTegic.value.StringValue
57.2917213439941

@<SCITEGIC>MOL_PROPERTY
Initial RMS Gradient
SciTegic.value.StringValue
12.0040597915649

@<SCITEGIC>MOL_PROPERTY
MapNumber
SciTegic.value.StringValue
1

@<SCITEGIC>MOL_PROPERTY
MappedAtoms
SciTegic.value.StringValue
15,-0.940976,-1.28119,-1.10275,1.6,HBA_lipid_2.11
15,-2.57602,-3.39481,-2.49325,2.2,HBA_lipid_2.21
27,5.45324,2.10851,-2.28927,1.6,HYDROPHOBIC_4.11

@<SCITEGIC>MOL_PROPERTY
MappedFeatures
SciTegic.value.StringValue
HBA_lipid_2,HYDROPHOBIC_4

@<SCITEGIC>MOL_PROPERTY
MappedLocations
SciTegic.value.StringValue
HBA_lipid_2.11,HBA_lipid_2.21,HYDROPHOBIC_4.11

@<SCITEGIC>MOL_PROPERTY
MappingID
SciTegic.value.StringValue
1

@<SCITEGIC>MOL_PROPERTY
Minimization Criteria
SciTegic.value.StringValue
CONJUG> Minimization exiting with gradient tolerance ( 0.0100000) satisfied.

@<SCITEGIC>MOL_PROPERTY
PartialChargeMethod
SciTegic.value.StringValue
MomanyRone

@<SCITEGIC>MOL_PROPERTY
Pharmprint
SciTegic.value.StringValue
'0101'

@<SCITEGIC>MOL_PROPERTY
Pharmtype
SciTegic.value.StringValue
2

@<SCITEGIC>MOL_PROPERTY
Potential Energy
SciTegic.value.StringValue
36.8053283691406

@<SCITEGIC>MOL_PROPERTY
RMS Gradient
SciTegic.value.StringValue
0.00989999994635582

@<SCITEGIC>MOL_PROPERTY
RelativeEnergy
SciTegic.value.StringValue
19.8616

@<SCITEGIC>MOL_PROPERTY
Solvation Free Energy
SciTegic.value.StringValue
0

@<SCITEGIC>MOL_PROPERTY
Uncert
SciTegic.value.StringValue
1.5

@<SCITEGIC>MOL_PROPERTY
Urey-Bradley Energy
SciTegic.value.StringValue
0

@<SCITEGIC>MOL_PROPERTY
UseResidueTemplateCharge
SciTegic.value.StringValue
True

@<SCITEGIC>MOL_PROPERTY
Van der Waals Energy
SciTegic.value.StringValue
-1.18300998210907

@<SCITEGIC>MOL_PROPERTY
Error
SciTegic.value.StringValue
-1.16310514943144

@<SCITEGIC>MOL_PROPERTY
logActiv
SciTegic.value.StringValue
2.64640372622307

@<SCITEGIC>MOL_PROPERTY
logEstimate
SciTegic.value.StringValue
2.580784747734

@<SCITEGIC>ATOM_PROPERTY
Formal Charge
SciTegic.value.StringValue
1 0
2 0
3 0
4 0
5 0
6 0
7 0
8 0
9 0
10 0
11 0
12 0
13 0
14 0
15 0
16 0
17 0
18 0
19 0
20 0
21 0
22 0
23 0
24 0
25 0
26 0
27 0
28 0
29 0
30 0
31 0
32 0
33 0
34 0
35 0
36 0
37 0
38 0
39 0
40 0
41 0
42 0
43 0

@<SCITEGIC>ATOM_PROPERTY
pdb_tempFactor
SciTegic.value.DoubleValue
1 0
2 0
3 0
4 0
5 0
6 0
7 0
8 0
9 0
10 0
11 0
12 0
13 0
14 0
15 0
16 0
17 0
18 0
19 0
20 0
21 0
22 0
23 0
24 0
25 0
26 0
27 0
28 0
29 0
30 0
31 0
32 0
33 0
34 0
35 0
36 0
37 0
38 0
39 0
40 0
41 0
42 0
43 0

@<SCITEGIC>ATOM_PROPERTY
pdb_occupancy
SciTegic.value.DoubleValue
1 1
2 1
3 1
4 1
5 1
6 1
7 1
8 1
9 1
10 1
11 1
12 1
13 1
14 1
15 1
16 1
17 1
18 1
19 1
20 1
21 1
22 1
23 1
24 1
25 1
26 1
27 1
28 1
29 1
30 1
31 1
32 1
33 1
34 1
35 1
36 1
37 1
38 1
39 1
40 1
41 1
42 1
43 1

@<TRIPOS>MOLECULE
dpp4_28
42  45  1  0  0
SMALL
FORMAL_CHARGES
@<TRIPOS>ATOM
    1 C1         6.2082    -0.8913    -3.6632 C.3        1 SUBUNIT  0
    2 C2         7.5912    -0.9014    -4.3408 C.3        1 SUBUNIT  0
    3 C3         8.0615    -2.2635    -4.8082 C.2        1 SUBUNIT  0
    4 N4         7.4530    -3.4248    -4.3667 N.am       1 SUBUNIT  0
    5 C5         6.2877    -3.4043    -3.4414 C.3        1 SUBUNIT  0
    6 C6         6.1062    -2.0759    -2.6851 C.3        1 SUBUNIT  0
    7 C7         5.9446     0.4209    -3.0032 C.2        1 SUBUNIT  0
    8 C8         6.4830     2.0916    -1.3116 C.2        1 SUBUNIT  0
    9 C9         6.7406     0.8498    -1.9220 C.2        1 SUBUNIT  0
   10 C10        5.4317     2.9002    -1.7764 C.2        1 SUBUNIT  0
   11 C11        4.8969     1.2344    -3.4667 C.2        1 SUBUNIT  0
   12 C12        4.6384     2.4727    -2.8542 C.2        1 SUBUNIT  0
   13 O13        8.9926    -2.3152    -5.5812 O.2        1 SUBUNIT  0
   14 C14        4.7778    -2.0908    -1.9125 C.3        1 SUBUNIT  0
   15 N15        3.6575    -2.1840    -2.8302 N.3        1 SUBUNIT  0
   16 C16        7.9130    -4.6454    -4.7901 C.2        1 SUBUNIT  0
   17 F17        7.7380     0.0923    -1.4694 F          1 SUBUNIT  0
   18 F18        3.6433     3.2411    -3.2934 F          1 SUBUNIT  0
   19 N19        7.5671    -7.1020    -5.0529 N.pl3      1 SUBUNIT  0
   20 C20        7.1150    -5.8943    -4.6314 C.2        1 SUBUNIT  0
   21 C21        8.8652    -7.1363    -5.6665 C.2        1 SUBUNIT  0
   22 N22        9.0791    -4.7440    -5.3536 N.2        1 SUBUNIT  0
   23 C23        9.5673    -5.9754    -5.7966 C.2        1 SUBUNIT  0
   24 N24        5.9008    -6.1672    -4.1084 N.2        1 SUBUNIT  0
   25 C25        6.6957    -8.1223    -4.8183 C.2        1 SUBUNIT  0
   26 N26        5.6580    -7.4868    -4.2211 N.2        1 SUBUNIT  0
   27 H27        5.4441    -1.0167    -4.4339 H          1 SUBUNIT  0
   28 H28        8.3462    -0.5207    -3.6472 H          1 SUBUNIT  0
   29 H29        7.5907    -0.2155    -5.1897 H          1 SUBUNIT  0
   30 H30        5.3935    -3.6122    -4.0299 H          1 SUBUNIT  0
   31 H31        6.3797    -4.2192    -2.7211 H          1 SUBUNIT  0
   32 H32        6.9108    -1.9917    -1.9526 H          1 SUBUNIT  0
   33 H33        7.0918     2.4236    -0.4830 H          1 SUBUNIT  0
   34 H34        5.2400     3.8532    -1.3033 H          1 SUBUNIT  0
   35 H35        4.2841     0.9076    -4.2957 H          1 SUBUNIT  0
   36 H36        4.7476    -2.9287    -1.2148 H          1 SUBUNIT  0
   37 H37        4.6756    -1.1926    -1.3039 H          1 SUBUNIT  0
   38 H38        2.8050    -2.3582    -2.2806 H          1 SUBUNIT  0
   39 H39        3.5542    -1.2790    -3.3071 H          1 SUBUNIT  0
   40 H40        9.2995    -8.0566    -6.0301 H          1 SUBUNIT  0
   41 H41       10.5413    -6.0377    -6.2627 H          1 SUBUNIT  0
   42 H42        6.7976    -9.1746    -5.0486 H          1 SUBUNIT  0
@<TRIPOS>BOND
    1     1     2 1
    2     1     6 1
    3     1     7 1
    4     1    27 1
    5     2     3 1
    6     2    28 1
    7     2    29 1
    8     3     4 1
    9     3    13 2
   10     4     5 1
   11     4    16 1
   12     5     6 1
   13     5    30 1
   14     5    31 1
   15     6    14 1
   16     6    32 1
   17     7    11 2
   18     8     9 2
   19     8    33 1
   20     9     7 1
   21     9    17 1
   22    10     8 1
   23    10    34 1
   24    11    12 1
   25    11    35 1
   26    12    10 2
   27    12    18 1
   28    14    15 1
   29    14    36 1
   30    14    37 1
   31    15    38 1
   32    15    39 1
   33    16    22 2
   34    19    20 1
   35    19    25 1
   36    20    16 1
   37    20    24 2
   38    21    19 1
   39    21    40 1
   40    22    23 1
   41    23    21 2
   42    23    41 1
   43    25    26 2
   44    25    42 1
   45    26    24 1
@<TRIPOS>SUBSTRUCTURE
1   ****   1
@<SCITEGIC>MOL_PROPERTY
AbsoluteEnergy
SciTegic.value.StringValue
79.1168

@<SCITEGIC>MOL_PROPERTY
Activ
SciTegic.value.StringValue
1023

@<SCITEGIC>MOL_PROPERTY
Angle Energy
SciTegic.value.StringValue
19.369779586792

@<SCITEGIC>MOL_PROPERTY
Bond Energy
SciTegic.value.StringValue
2.84447002410889

@<SCITEGIC>MOL_PROPERTY
CHARMm Energy
SciTegic.value.StringValue
36.8474617004395

@<SCITEGIC>MOL_PROPERTY
Clean Energy
SciTegic.value.StringValue
34.7211418151855

@<SCITEGIC>MOL_PROPERTY
ConfNumber
SciTegic.value.StringValue
4

@<SCITEGIC>MOL_PROPERTY
Dihedral Energy
SciTegic.value.StringValue
6.2818398475647

@<SCITEGIC>MOL_PROPERTY
Electrostatic Energy
SciTegic.value.StringValue
7.60615015029907

@<SCITEGIC>MOL_PROPERTY
Estimate
SciTegic.value.StringValue
381.34

@<SCITEGIC>MOL_PROPERTY
FitValue
SciTegic.value.StringValue
4.04559

@<SCITEGIC>MOL_PROPERTY
Forcefield
SciTegic.value.StringValue
CHARMm

@<SCITEGIC>MOL_PROPERTY
ForcefieldBase
SciTegic.value.StringValue
CHARMm

@<SCITEGIC>MOL_PROPERTY
ForcefieldFFML
SciTegic.value.StringValue
<?xml version="1.0" encoding="UTF-8"?>
<!DOCTYPE ffml SYSTEM "Ffml.dtd">
<ffml version="1.0">
<forcefield name="CHARMm" derivedFrom="CHARMm" base="CHARMm">
<atomTypes>
</atomTypes>
<parameters>
<bond atom1="NX" atom2="C6R">
<quadratic
refValue="1.355"
forceConstant="390"/>
</bond>
<angle atom1="NX" atom2="C6R" atom3="CR56">
<quadratic
refValue="120.583"
forceConstant="67.5"/>
</angle>
<angle atom1="NX" atom2="C6R" atom3="N6R">
<quadratic
refValue="119.8"
forceConstant="70"/>
</angle>
</parameters>
</forcefield>
</ffml>

@<SCITEGIC>MOL_PROPERTY
HBA_1
SciTegic.value.StringValue
0

@<SCITEGIC>MOL_PROPERTY
HBA_lipid_2
SciTegic.value.StringValue
0

@<SCITEGIC>MOL_PROPERTY
HBD_3
SciTegic.value.StringValue
1

@<SCITEGIC>MOL_PROPERTY
HYDROPHOBIC_4
SciTegic.value.StringValue
1

@<SCITEGIC>MOL_PROPERTY
Hydrogen Bond Energy
SciTegic.value.StringValue
0

@<SCITEGIC>MOL_PROPERTY
Improper Energy
SciTegic.value.StringValue
0.0537599995732307

@<SCITEGIC>MOL_PROPERTY
Initial Potential Energy
SciTegic.value.StringValue
75.5047225952148

@<SCITEGIC>MOL_PROPERTY
Initial RMS Gradient
SciTegic.value.StringValue
25.402530670166

@<SCITEGIC>MOL_PROPERTY
MapNumber
SciTegic.value.StringValue
1

@<SCITEGIC>MOL_PROPERTY
MappedAtoms
SciTegic.value.StringValue
15,3.6701,-2.16635,-2.83681,1.6,HBD_3.11
15,2.09539,-4.64755,-2.23355,2.2,HBD_3.21
10,5.45324,2.10851,-2.28927,1.6,HYDROPHOBIC_4.11

@<SCITEGIC>MOL_PROPERTY
MappedFeatures
SciTegic.value.StringValue
HBD_3,HYDROPHOBIC_4

@<SCITEGIC>MOL_PROPERTY
MappedLocations
SciTegic.value.StringValue
HBD_3.11,HBD_3.21,HYDROPHOBIC_4.11

@<SCITEGIC>MOL_PROPERTY
MappingID
SciTegic.value.StringValue
1

@<SCITEGIC>MOL_PROPERTY
Minimization Criteria
SciTegic.value.StringValue
CONJUG> Minimization exiting with gradient tolerance ( 0.0100000) satisfied.

@<SCITEGIC>MOL_PROPERTY
PartialChargeMethod
SciTegic.value.StringValue
MomanyRone

@<SCITEGIC>MOL_PROPERTY
Pharmprint
SciTegic.value.StringValue
'0011'

@<SCITEGIC>MOL_PROPERTY
Pharmtype
SciTegic.value.StringValue
2

@<SCITEGIC>MOL_PROPERTY
Potential Energy
SciTegic.value.StringValue
36.8474617004395

@<SCITEGIC>MOL_PROPERTY
RMS Gradient
SciTegic.value.StringValue
0.00999999977648258

@<SCITEGIC>MOL_PROPERTY
RelativeEnergy
SciTegic.value.StringValue
0.823638

@<SCITEGIC>MOL_PROPERTY
Solvation Free Energy
SciTegic.value.StringValue
0

@<SCITEGIC>MOL_PROPERTY
Uncert
SciTegic.value.StringValue
1.5

@<SCITEGIC>MOL_PROPERTY
Urey-Bradley Energy
SciTegic.value.StringValue
0

@<SCITEGIC>MOL_PROPERTY
UseResidueTemplateCharge
SciTegic.value.StringValue
True

@<SCITEGIC>MOL_PROPERTY
Van der Waals Energy
SciTegic.value.StringValue
0.691460013389587

@<SCITEGIC>MOL_PROPERTY
Error
SciTegic.value.StringValue
-2.68264540829706

@<SCITEGIC>MOL_PROPERTY
logActiv
SciTegic.value.StringValue
3.00987563371216

@<SCITEGIC>MOL_PROPERTY
logEstimate
SciTegic.value.StringValue
2.58131236223185

@<SCITEGIC>ATOM_PROPERTY
Formal Charge
SciTegic.value.StringValue
1 0
2 0
3 0
4 0
5 0
6 0
7 0
8 0
9 0
10 0
11 0
12 0
13 0
14 0
15 0
16 0
17 0
18 0
19 0
20 0
21 0
22 0
23 0
24 0
25 0
26 0
27 0
28 0
29 0
30 0
31 0
32 0
33 0
34 0
35 0
36 0
37 0
38 0
39 0
40 0
41 0
42 0

@<SCITEGIC>ATOM_PROPERTY
pdb_tempFactor
SciTegic.value.DoubleValue
1 0
2 0
3 0
4 0
5 0
6 0
7 0
8 0
9 0
10 0
11 0
12 0
13 0
14 0
15 0
16 0
17 0
18 0
19 0
20 0
21 0
22 0
23 0
24 0
25 0
26 0
27 0
28 0
29 0
30 0
31 0
32 0
33 0
34 0
35 0
36 0
37 0
38 0
39 0
40 0
41 0
42 0

@<SCITEGIC>ATOM_PROPERTY
pdb_occupancy
SciTegic.value.DoubleValue
1 1
2 1
3 1
4 1
5 1
6 1
7 1
8 1
9 1
10 1
11 1
12 1
13 1
14 1
15 1
16 1
17 1
18 1
19 1
20 1
21 1
22 1
23 1
24 1
25 1
26 1
27 1
28 1
29 1
30 1
31 1
32 1
33 1
34 1
35 1
36 1
37 1
38 1
39 1
40 1
41 1
42 1

@<TRIPOS>MOLECULE
dpp4_22
38  41  1  0  0
SMALL
FORMAL_CHARGES
@<TRIPOS>ATOM
    1 C1        -3.3340     3.5921    -4.6318 C.2        1 SUBUNIT  0
    2 C2        -2.4235     2.2992    -2.7796 C.2        1 SUBUNIT  0
    3 C3        -2.8171     3.5343    -3.3245 C.2        1 SUBUNIT  0
    4 C4        -2.5476     1.1205    -3.5364 C.2        1 SUBUNIT  0
    5 C5        -3.4557     2.4146    -5.3894 C.2        1 SUBUNIT  0
    6 C6        -3.0646     1.1787    -4.8459 C.2        1 SUBUNIT  0
    7 C7        -2.1266    -0.1836    -2.9457 C.3        1 SUBUNIT  0
    8 O8        -1.4613    -0.9743    -3.9397 O.3        1 SUBUNIT  0
    9 C9        -0.1451    -0.8153    -4.2084 C.2        1 SUBUNIT  0
   10 C10        0.7145    -0.0406    -3.3696 C.2        1 SUBUNIT  0
   11 C11        0.1522     0.5754    -2.1326 C.3        1 SUBUNIT  0
   12 C12       -1.2130    -0.0128    -1.7140 C.3        1 SUBUNIT  0
   13 C13        2.0848     0.1263    -3.7371 C.2        1 SUBUNIT  0
   14 C14        2.5879    -0.5257    -4.9098 C.2        1 SUBUNIT  0
   15 C15        0.3709    -1.4567    -5.3579 C.2        1 SUBUNIT  0
   16 C16        1.7285    -1.3168    -5.7082 C.2        1 SUBUNIT  0
   17 C17        2.9687     0.9287    -2.9652 C.2        1 SUBUNIT  0
   18 C18        4.3292     1.0676    -3.3389 C.2        1 SUBUNIT  0
   19 C19        3.9483    -0.3823    -5.2792 C.2        1 SUBUNIT  0
   20 C20        4.8142     0.4109    -4.4931 C.2        1 SUBUNIT  0
   21 N21       -1.0284    -1.3034    -1.0537 N.3        1 SUBUNIT  0
   22 F22       -3.1866     0.0711    -5.5745 F          1 SUBUNIT  0
   23 F23       -3.7062     4.7569    -5.1565 F          1 SUBUNIT  0
   24 F24       -2.6983     4.6457    -2.5971 F          1 SUBUNIT  0
   25 Br25       5.4908     2.1250    -2.3009 Br         1 SUBUNIT  0
   26 H26        5.8501     0.5054    -4.7887 H          1 SUBUNIT  0
   27 H27       -2.0263     2.2560    -1.7744 H          1 SUBUNIT  0
   28 H28       -3.8509     2.4571    -6.3949 H          1 SUBUNIT  0
   29 H29       -3.0398    -0.7070    -2.6675 H          1 SUBUNIT  0
   30 H30        0.8467     0.4729    -1.2963 H          1 SUBUNIT  0
   31 H31        0.0447     1.6477    -2.3115 H          1 SUBUNIT  0
   32 H32       -1.6823     0.6567    -0.9931 H          1 SUBUNIT  0
   33 H33       -0.2802    -2.0550    -5.9756 H          1 SUBUNIT  0
   34 H34        2.0955    -1.8189    -6.5921 H          1 SUBUNIT  0
   35 H35        2.6220     1.4453    -2.0825 H          1 SUBUNIT  0
   36 H36        4.3408    -0.8724    -6.1597 H          1 SUBUNIT  0
   37 H37       -0.4770    -1.1506    -0.1976 H          1 SUBUNIT  0
   38 H38       -1.9541    -1.6615    -0.7828 H          1 SUBUNIT  0
@<TRIPOS>BOND
    1     1     5 2
    2     1    23 1
    3     2     3 2
    4     2    27 1
    5     3     1 1
    6     3    24 1
    7     4     2 1
    8     4     7 1
    9     5     6 1
   10     5    28 1
   11     6     4 2
   12     6    22 1
   13     7     8 1
   14     7    29 1
   15     8     9 1
   16     9    10 2
   17     9    15 1
   18    10    11 1
   19    10    13 1
   20    11    12 1
   21    11    30 1
   22    11    31 1
   23    12     7 1
   24    12    21 1
   25    12    32 1
   26    13    17 2
   27    14    13 1
   28    14    19 2
   29    15    16 2
   30    15    33 1
   31    16    14 1
   32    16    34 1
   33    17    35 1
   34    18    17 1
   35    18    25 1
   36    19    20 1
   37    19    36 1
   38    20    18 2
   39    20    26 1
   40    21    37 1
   41    21    38 1
@<TRIPOS>SUBSTRUCTURE
1   ****   1
@<SCITEGIC>MOL_PROPERTY
AbsoluteEnergy
SciTegic.value.StringValue
47.347

@<SCITEGIC>MOL_PROPERTY
Activ
SciTegic.value.StringValue
216.199996948242

@<SCITEGIC>MOL_PROPERTY
Angle Energy
SciTegic.value.StringValue
10.9543695449829

@<SCITEGIC>MOL_PROPERTY
Bond Energy
SciTegic.value.StringValue
1.42671000957489

@<SCITEGIC>MOL_PROPERTY
CHARMm Energy
SciTegic.value.StringValue
8.59416961669922

@<SCITEGIC>MOL_PROPERTY
Clean Energy
SciTegic.value.StringValue
3.66418099403381

@<SCITEGIC>MOL_PROPERTY
ConfNumber
SciTegic.value.StringValue
9

@<SCITEGIC>MOL_PROPERTY
Dihedral Energy
SciTegic.value.StringValue
2.35347008705139

@<SCITEGIC>MOL_PROPERTY
Electrostatic Energy
SciTegic.value.StringValue
-12.4091901779175

@<SCITEGIC>MOL_PROPERTY
Estimate
SciTegic.value.StringValue
386.364

@<SCITEGIC>MOL_PROPERTY
FitValue
SciTegic.value.StringValue
4.0399

@<SCITEGIC>MOL_PROPERTY
Forcefield
SciTegic.value.StringValue
CHARMm

@<SCITEGIC>MOL_PROPERTY
ForcefieldBase
SciTegic.value.StringValue
CHARMm

@<SCITEGIC>MOL_PROPERTY
ForcefieldFFML
SciTegic.value.StringValue
<?xml version="1.0" encoding="UTF-8"?>
<!DOCTYPE ffml SYSTEM "Ffml.dtd">
<ffml version="1.0">
<forcefield name="CHARMm" derivedFrom="CHARMm" base="CHARMm">
<atomTypes>
</atomTypes>
<parameters>
</parameters>
</forcefield>
</ffml>

@<SCITEGIC>MOL_PROPERTY
HBA_1
SciTegic.value.StringValue
0

@<SCITEGIC>MOL_PROPERTY
HBA_lipid_2
SciTegic.value.StringValue
1

@<SCITEGIC>MOL_PROPERTY
HBD_3
SciTegic.value.StringValue
0

@<SCITEGIC>MOL_PROPERTY
HYDROPHOBIC_4
SciTegic.value.StringValue
1

@<SCITEGIC>MOL_PROPERTY
Hydrogen Bond Energy
SciTegic.value.StringValue
0

@<SCITEGIC>MOL_PROPERTY
Improper Energy
SciTegic.value.StringValue
0.00441000005230308

@<SCITEGIC>MOL_PROPERTY
Initial Potential Energy
SciTegic.value.StringValue
15.1564102172852

@<SCITEGIC>MOL_PROPERTY
Initial RMS Gradient
SciTegic.value.StringValue
11.1384696960449

@<SCITEGIC>MOL_PROPERTY
MapNumber
SciTegic.value.StringValue
1

@<SCITEGIC>MOL_PROPERTY
MappedAtoms
SciTegic.value.StringValue
21,-0.940976,-1.28119,-1.10275,1.6,HBA_lipid_2.11
21,-2.57602,-3.39481,-2.49325,2.2,HBA_lipid_2.21
25,5.45324,2.10851,-2.28927,1.6,HYDROPHOBIC_4.11

@<SCITEGIC>MOL_PROPERTY
MappedFeatures
SciTegic.value.StringValue
HBA_lipid_2,HYDROPHOBIC_4

@<SCITEGIC>MOL_PROPERTY
MappedLocations
SciTegic.value.StringValue
HBA_lipid_2.11,HBA_lipid_2.21,HYDROPHOBIC_4.11

@<SCITEGIC>MOL_PROPERTY
MappingID
SciTegic.value.StringValue
1

@<SCITEGIC>MOL_PROPERTY
Minimization Criteria
SciTegic.value.StringValue
CONJUG> Minimization exiting with gradient tolerance ( 0.0100000) satisfied.

@<SCITEGIC>MOL_PROPERTY
PartialChargeMethod
SciTegic.value.StringValue
MomanyRone

@<SCITEGIC>MOL_PROPERTY
Pharmprint
SciTegic.value.StringValue
'0101'

@<SCITEGIC>MOL_PROPERTY
Pharmtype
SciTegic.value.StringValue
2

@<SCITEGIC>MOL_PROPERTY
Potential Energy
SciTegic.value.StringValue
8.59416961669922

@<SCITEGIC>MOL_PROPERTY
RMS Gradient
SciTegic.value.StringValue
0.00989000033587217

@<SCITEGIC>MOL_PROPERTY
RelativeEnergy
SciTegic.value.StringValue
7.84834

@<SCITEGIC>MOL_PROPERTY
Solvation Free Energy
SciTegic.value.StringValue
0

@<SCITEGIC>MOL_PROPERTY
Uncert
SciTegic.value.StringValue
1.5

@<SCITEGIC>MOL_PROPERTY
Urey-Bradley Energy
SciTegic.value.StringValue
0

@<SCITEGIC>MOL_PROPERTY
UseResidueTemplateCharge
SciTegic.value.StringValue
True

@<SCITEGIC>MOL_PROPERTY
Van der Waals Energy
SciTegic.value.StringValue
6.26437997817993

@<SCITEGIC>MOL_PROPERTY
Error
SciTegic.value.StringValue
1.78706755529

@<SCITEGIC>MOL_PROPERTY
logActiv
SciTegic.value.StringValue
2.33485568348703

@<SCITEGIC>MOL_PROPERTY
logEstimate
SciTegic.value.StringValue
2.58699665363964

@<SCITEGIC>ATOM_PROPERTY
Formal Charge
SciTegic.value.StringValue
1 0
2 0
3 0
4 0
5 0
6 0
7 0
8 0
9 0
10 0
11 0
12 0
13 0
14 0
15 0
16 0
17 0
18 0
19 0
20 0
21 0
22 0
23 0
24 0
25 0
26 0
27 0
28 0
29 0
30 0
31 0
32 0
33 0
34 0
35 0
36 0
37 0
38 0

@<SCITEGIC>ATOM_PROPERTY
pdb_tempFactor
SciTegic.value.DoubleValue
1 0
2 0
3 0
4 0
5 0
6 0
7 0
8 0
9 0
10 0
11 0
12 0
13 0
14 0
15 0
16 0
17 0
18 0
19 0
20 0
21 0
22 0
23 0
24 0
25 0
26 0
27 0
28 0
29 0
30 0
31 0
32 0
33 0
34 0
35 0
36 0
37 0
38 0

@<SCITEGIC>ATOM_PROPERTY
pdb_occupancy
SciTegic.value.DoubleValue
1 1
2 1
3 1
4 1
5 1
6 1
7 1
8 1
9 1
10 1
11 1
12 1
13 1
14 1
15 1
16 1
17 1
18 1
19 1
20 1
21 1
22 1
23 1
24 1
25 1
26 1
27 1
28 1
29 1
30 1
31 1
32 1
33 1
34 1
35 1
36 1
37 1
38 1

@<TRIPOS>MOLECULE
dpp4_26
82  86  1  0  0
SMALL
FORMAL_CHARGES
@<TRIPOS>ATOM
    1 N1         5.4957     2.7108    -6.1106 N.am       1 SUBUNIT  0
    2 C2         3.2847     1.9210    -5.4764 C.2        1 SUBUNIT  0
    3 C3         4.2169     2.3812    -6.5244 C.2        1 SUBUNIT  0
    4 C4         3.6498     1.8223    -4.1592 C.2        1 SUBUNIT  0
    5 C5         5.8871     2.6152    -4.7684 C.2        1 SUBUNIT  0
    6 N6         5.0335     2.1843    -3.7420 N.am       1 SUBUNIT  0
    7 N7         1.9898     1.5267    -5.5339 N.pl3      1 SUBUNIT  0
    8 N8         2.6637     1.3894    -3.3662 N.2        1 SUBUNIT  0
    9 C9         1.6184     1.2051    -4.2386 C.2        1 SUBUNIT  0
   10 N10        0.2862     0.7283    -3.8348 N.pl3      1 SUBUNIT  0
   11 C11        0.1357    -0.4212    -2.9061 C.3        1 SUBUNIT  0
   12 C12       -0.8604    -0.0986    -1.7731 C.3        1 SUBUNIT  0
   13 C13       -2.1886     0.4508    -2.3214 C.3        1 SUBUNIT  0
   14 C14       -1.9344     1.6808    -3.2065 C.3        1 SUBUNIT  0
   15 C15       -0.9440     1.3814    -4.3451 C.3        1 SUBUNIT  0
   16 N16       -1.1027    -1.2871    -0.9643 N.3        1 SUBUNIT  0
   17 C17        1.1476     1.4559    -6.7402 C.3        1 SUBUNIT  0
   18 C18        0.7300     0.0833    -7.0068 C.1        1 SUBUNIT  0
   19 C19        0.3897    -1.0364    -7.2240 C.1        1 SUBUNIT  0
   20 C20       -0.0283    -2.4097    -7.4911 C.3        1 SUBUNIT  0
   21 O21        3.8752     2.4614    -7.6821 O.2        1 SUBUNIT  0
   22 O22        7.0218     2.9194    -4.4763 O.2        1 SUBUNIT  0
   23 C23        6.4704     3.1763    -7.1174 C.3        1 SUBUNIT  0
   24 C24        6.4546     4.7010    -7.2319 C.3        1 SUBUNIT  0
   25 C25        7.5154     5.2320    -8.1964 C.3        1 SUBUNIT  0
   26 N26        7.3454     4.6393    -9.5200 N.3        1 SUBUNIT  0
   27 C27        8.5620     4.7351   -10.3368 C.3        1 SUBUNIT  0
   28 C28        8.8301     6.1813   -10.7918 C.3        1 SUBUNIT  0
   29 C29        7.6166     6.7789   -11.5232 C.3        1 SUBUNIT  0
   30 C30        6.3509     6.6133   -10.6674 C.3        1 SUBUNIT  0
   31 C31        6.1578     5.1537   -10.2157 C.3        1 SUBUNIT  0
   32 C32        5.4776     2.0954    -2.3376 C.3        1 SUBUNIT  0
   33 C33        7.8502     8.2225   -11.8944 C.2        1 SUBUNIT  0
   34 N34        6.9605     8.8367   -12.7283 N.am       1 SUBUNIT  0
   35 C35        7.0972    10.1690   -13.0143 C.2        1 SUBUNIT  0
   36 O36        8.8032     8.8289   -11.4646 O.2        1 SUBUNIT  0
   37 C37        6.9734    12.0115   -14.6097 C.2        1 SUBUNIT  0
   38 C38        6.8323    10.6437   -14.3142 C.2        1 SUBUNIT  0
   39 C39        7.3786    12.9022   -13.6005 C.2        1 SUBUNIT  0
   40 C40        7.5027    11.0685   -12.0084 C.2        1 SUBUNIT  0
   41 C41        7.6443    12.4382   -12.3000 C.2        1 SUBUNIT  0
   42 C42        7.5237    14.3017   -13.9011 C.1        1 SUBUNIT  0
   43 N43        7.6403    15.4307   -14.1431 N.1        1 SUBUNIT  0
   44 H44        1.1052    -0.7002    -2.4889 H          1 SUBUNIT  0
   45 H45       -0.2144    -1.2757    -3.4858 H          1 SUBUNIT  0
   46 H46       -0.4179     0.6603    -1.1270 H          1 SUBUNIT  0
   47 H47       -2.8593     0.7178    -1.5031 H          1 SUBUNIT  0
   48 H48       -2.6968    -0.3160    -2.9078 H          1 SUBUNIT  0
   49 H49       -1.5410     2.4886    -2.5872 H          1 SUBUNIT  0
   50 H50       -2.8757     2.0425    -3.6195 H          1 SUBUNIT  0
   51 H51       -0.6971     2.3023    -4.8764 H          1 SUBUNIT  0
   52 H52       -1.4080     0.7136    -5.0712 H          1 SUBUNIT  0
   53 H53       -1.7397    -1.0302    -0.1973 H          1 SUBUNIT  0
   54 H54       -1.5728    -1.9875    -1.5544 H          1 SUBUNIT  0
   55 H55        0.2679     2.0856    -6.6066 H          1 SUBUNIT  0
   56 H56        1.7044     1.8390    -7.5952 H          1 SUBUNIT  0
   57 H57        0.8509    -3.0275    -7.6783 H          1 SUBUNIT  0
   58 H58       -0.6306    -2.7749    -6.6587 H          1 SUBUNIT  0
   59 H59       -0.6494    -2.4333    -8.3866 H          1 SUBUNIT  0
   60 H60        6.2410     2.7158    -8.0785 H          1 SUBUNIT  0
   61 H61        7.4652     2.8211    -6.8454 H          1 SUBUNIT  0
   62 H62        6.5614     5.1623    -6.2502 H          1 SUBUNIT  0
   63 H63        5.4640     5.0557    -7.5157 H          1 SUBUNIT  0
   64 H64        8.5170     5.0139    -7.8266 H          1 SUBUNIT  0
   65 H65        7.4566     6.3172    -8.2742 H          1 SUBUNIT  0
   66 H66        8.4525     4.0889   -11.2087 H          1 SUBUNIT  0
   67 H67        9.4139     4.3494    -9.7742 H          1 SUBUNIT  0
   68 H68        9.7083     6.2030   -11.4397 H          1 SUBUNIT  0
   69 H69        9.0780     6.7927    -9.9229 H          1 SUBUNIT  0
   70 H70        7.4735     6.2210   -12.4494 H          1 SUBUNIT  0
   71 H71        6.4104     7.2579    -9.7888 H          1 SUBUNIT  0
   72 H72        5.4731     6.9407   -11.2270 H          1 SUBUNIT  0
   73 H73        5.2865     5.0697    -9.5652 H          1 SUBUNIT  0
   74 H74        5.9571     4.5230   -11.0826 H          1 SUBUNIT  0
   75 H75        4.7173     1.7466    -1.6381 H          1 SUBUNIT  0
   76 H76        5.8117     3.0777    -2.0038 H          1 SUBUNIT  0
   77 H77        6.3272     1.4154    -2.2727 H          1 SUBUNIT  0
   78 H78        6.2088     8.3136   -13.1308 H          1 SUBUNIT  0
   79 H79        6.7659    12.3614   -15.6111 H          1 SUBUNIT  0
   80 H80        6.5198     9.9699   -15.0999 H          1 SUBUNIT  0
   81 H81        7.7105    10.7262   -11.0043 H          1 SUBUNIT  0
   82 H82        7.9564    13.1164   -11.5189 H          1 SUBUNIT  0
@<TRIPOS>BOND
    1     1     5 1
    2     1    23 1
    3     2     3 1
    4     2     7 1
    5     3     1 1
    6     3    21 2
    7     4     2 2
    8     4     8 1
    9     5     6 1
   10     5    22 2
   11     6     4 1
   12     6    32 1
   13     7    17 1
   14     8     9 2
   15     9     7 1
   16     9    10 1
   17    10    11 1
   18    11    12 1
   19    11    44 1
   20    11    45 1
   21    12    13 1
   22    12    16 1
   23    12    46 1
   24    13    14 1
   25    13    47 1
   26    13    48 1
   27    14    15 1
   28    14    49 1
   29    14    50 1
   30    15    10 1
   31    15    51 1
   32    15    52 1
   33    16    53 1
   34    16    54 1
   35    17    18 1
   36    17    55 1
   37    17    56 1
   38    18    19 3
   39    19    20 1
   40    20    57 1
   41    20    58 1
   42    20    59 1
   43    23    24 1
   44    23    60 1
   45    23    61 1
   46    24    25 1
   47    24    62 1
   48    24    63 1
   49    25    26 1
   50    25    64 1
   51    25    65 1
   52    26    27 1
   53    27    28 1
   54    27    66 1
   55    27    67 1
   56    28    29 1
   57    28    68 1
   58    28    69 1
   59    29    30 1
   60    29    33 1
   61    29    70 1
   62    30    31 1
   63    30    71 1
   64    30    72 1
   65    31    26 1
   66    31    73 1
   67    31    74 1
   68    32    75 1
   69    32    76 1
   70    32    77 1
   71    33    34 1
   72    33    36 2
   73    34    35 1
   74    34    78 1
   75    35    40 2
   76    37    38 2
   77    37    79 1
   78    38    35 1
   79    38    80 1
   80    39    37 1
   81    39    42 1
   82    40    41 1
   83    40    81 1
   84    41    39 2
   85    41    82 1
   86    42    43 3
@<TRIPOS>SUBSTRUCTURE
1   ****   1
@<SCITEGIC>MOL_PROPERTY
AbsoluteEnergy
SciTegic.value.StringValue
64.3753

@<SCITEGIC>MOL_PROPERTY
Activ
SciTegic.value.StringValue
800

@<SCITEGIC>MOL_PROPERTY
Angle Energy
SciTegic.value.StringValue
10.2150497436523

@<SCITEGIC>MOL_PROPERTY
Bond Energy
SciTegic.value.StringValue
1.69120001792908

@<SCITEGIC>MOL_PROPERTY
CHARMm Energy
SciTegic.value.StringValue
-8.37168025970459

@<SCITEGIC>MOL_PROPERTY
Clean Energy
SciTegic.value.StringValue
95.1442108154297

@<SCITEGIC>MOL_PROPERTY
ConfNumber
SciTegic.value.StringValue
1

@<SCITEGIC>MOL_PROPERTY
Dihedral Energy
SciTegic.value.StringValue
22.031400680542

@<SCITEGIC>MOL_PROPERTY
Electrostatic Energy
SciTegic.value.StringValue
-36.408821105957

@<SCITEGIC>MOL_PROPERTY
Estimate
SciTegic.value.StringValue
408.497

@<SCITEGIC>MOL_PROPERTY
FitValue
SciTegic.value.StringValue
4.01571

@<SCITEGIC>MOL_PROPERTY
Forcefield
SciTegic.value.StringValue
CHARMm

@<SCITEGIC>MOL_PROPERTY
ForcefieldBase
SciTegic.value.StringValue
CHARMm

@<SCITEGIC>MOL_PROPERTY
ForcefieldFFML
SciTegic.value.StringValue
<?xml version="1.0" encoding="UTF-8"?>
<!DOCTYPE ffml SYSTEM "Ffml.dtd">
<ffml version="1.0">
<forcefield name="CHARMm" derivedFrom="CHARMm" base="CHARMm">
<atomTypes>
</atomTypes>
<parameters>
<bond atom1="C5R" atom2="NX">
<quadratic
refValue="1.47"
forceConstant="390"/>
</bond>
<bond atom1="NX" atom2="CR56">
<quadratic
refValue="1.47"
forceConstant="390"/>
</bond>
<angle atom1="C" atom2="NX" atom3="CR56">
<quadratic
refValue="120"
forceConstant="60"/>
</angle>
<angle atom1="C5R" atom2="NX" atom3="CT">
<quadratic
refValue="120"
forceConstant="80"/>
</angle>
<angle atom1="CR56" atom2="C" atom3="NX">
<quadratic
refValue="117.5"
forceConstant="70"/>
</angle>
<angle atom1="CR56" atom2="CR56" atom3="NX">
<quadratic
refValue="126"
forceConstant="65"/>
</angle>
<angle atom1="CR56" atom2="NX" atom3="CT">
<quadratic
refValue="120"
forceConstant="80"/>
</angle>
<angle atom1="N5R" atom2="C5R" atom3="NX">
<quadratic
refValue="127"
forceConstant="70"/>
</angle>
<angle atom1="N5R" atom2="CR56" atom3="NX">
<quadratic
refValue="127"
forceConstant="70"/>
</angle>
<angle atom1="N5R" atom2="CT" atom3="CUY1">
<quadratic
refValue="110.845"
forceConstant="51"/>
</angle>
<torsion atom1="C" atom2="NX" atom3="CR56" atom4="CR56">
<multiplecos
v1="0"
v2="2.05"
v3="0"
v4="0"
v5="0"
v6="0"
gamma1="0"
gamma2="180"
gamma3="0"
gamma4="0"
gamma5="0"
gamma6="0"/>
</torsion>
<torsion atom1="C" atom2="NX" atom3="CR56" atom4="N5R">
<multiplecos
v1="0"
v2="2.05"
v3="0"
v4="0"
v5="0"
v6="0"
gamma1="0"
gamma2="180"
gamma3="0"
gamma4="0"
gamma5="0"
gamma6="0"/>
</torsion>
<torsion atom1="CT" atom2="NX" atom3="CR56" atom4="CR56">
<multiplecos
v1="0"
v2="2.05"
v3="0"
v4="0"
v5="0"
v6="0"
gamma1="0"
gamma2="180"
gamma3="0"
gamma4="0"
gamma5="0"
gamma6="0"/>
</torsion>
<torsion atom1="CT" atom2="NX" atom3="CR56" atom4="N5R">
<multiplecos
v1="0"
v2="2.05"
v3="0"
v4="0"
v5="0"
v6="0"
gamma1="0"
gamma2="180"
gamma3="0"
gamma4="0"
gamma5="0"
gamma6="0"/>
</torsion>
<improper atom1="NX" atom2="CT" atom3="CT" atom4="C5R">
<cos1
refValue="0"
forceConstant="40"
periodicity="0"/>
</improper>
</parameters>
</forcefield>
</ffml>

@<SCITEGIC>MOL_PROPERTY
HBA_1
SciTegic.value.StringValue
0

@<SCITEGIC>MOL_PROPERTY
HBA_lipid_2
SciTegic.value.StringValue
1

@<SCITEGIC>MOL_PROPERTY
HBD_3
SciTegic.value.StringValue
0

@<SCITEGIC>MOL_PROPERTY
HYDROPHOBIC_4
SciTegic.value.StringValue
1

@<SCITEGIC>MOL_PROPERTY
Hydrogen Bond Energy
SciTegic.value.StringValue
0

@<SCITEGIC>MOL_PROPERTY
Improper Energy
SciTegic.value.StringValue
0.184469997882843

@<SCITEGIC>MOL_PROPERTY
Initial Potential Energy
SciTegic.value.StringValue
15.420129776001

@<SCITEGIC>MOL_PROPERTY
Initial RMS Gradient
SciTegic.value.StringValue
12.426420211792

@<SCITEGIC>MOL_PROPERTY
MapNumber
SciTegic.value.StringValue
1

@<SCITEGIC>MOL_PROPERTY
MappedAtoms
SciTegic.value.StringValue
16,-0.940976,-1.28119,-1.10275,1.6,HBA_lipid_2.11
16,-2.57602,-3.39481,-2.49325,2.2,HBA_lipid_2.21
32,5.45324,2.10851,-2.28927,1.6,HYDROPHOBIC_4.11

@<SCITEGIC>MOL_PROPERTY
MappedFeatures
SciTegic.value.StringValue
HBA_lipid_2,HYDROPHOBIC_4

@<SCITEGIC>MOL_PROPERTY
MappedLocations
SciTegic.value.StringValue
HBA_lipid_2.11,HBA_lipid_2.21,HYDROPHOBIC_4.11

@<SCITEGIC>MOL_PROPERTY
MappingID
SciTegic.value.StringValue
1

@<SCITEGIC>MOL_PROPERTY
Minimization Criteria
SciTegic.value.StringValue
CONJUG> Minimization exiting with gradient tolerance ( 0.0100000) satisfied.

@<SCITEGIC>MOL_PROPERTY
PartialChargeMethod
SciTegic.value.StringValue
MomanyRone

@<SCITEGIC>MOL_PROPERTY
Pharmprint
SciTegic.value.StringValue
'0101'

@<SCITEGIC>MOL_PROPERTY
Pharmtype
SciTegic.value.StringValue
2

@<SCITEGIC>MOL_PROPERTY
Potential Energy
SciTegic.value.StringValue
-8.37168025970459

@<SCITEGIC>MOL_PROPERTY
RMS Gradient
SciTegic.value.StringValue
0.00961000006645918

@<SCITEGIC>MOL_PROPERTY
RelativeEnergy
SciTegic.value.StringValue
0

@<SCITEGIC>MOL_PROPERTY
Solvation Free Energy
SciTegic.value.StringValue
0

@<SCITEGIC>MOL_PROPERTY
Uncert
SciTegic.value.StringValue
1.5

@<SCITEGIC>MOL_PROPERTY
Urey-Bradley Energy
SciTegic.value.StringValue
0

@<SCITEGIC>MOL_PROPERTY
UseResidueTemplateCharge
SciTegic.value.StringValue
True

@<SCITEGIC>MOL_PROPERTY
Van der Waals Energy
SciTegic.value.StringValue
-6.08499002456665

@<SCITEGIC>MOL_PROPERTY
Error
SciTegic.value.StringValue
-1.95839871529044

@<SCITEGIC>MOL_PROPERTY
logActiv
SciTegic.value.StringValue
2.90308998699194

@<SCITEGIC>MOL_PROPERTY
logEstimate
SciTegic.value.StringValue
2.61118887142356

@<SCITEGIC>ATOM_PROPERTY
Formal Charge
SciTegic.value.StringValue
1 0
2 0
3 0
4 0
5 0
6 0
7 0
8 0
9 0
10 0
11 0
12 0
13 0
14 0
15 0
16 0
17 0
18 0
19 0
20 0
21 0
22 0
23 0
24 0
25 0
26 0
27 0
28 0
29 0
30 0
31 0
32 0
33 0
34 0
35 0
36 0
37 0
38 0
39 0
40 0
41 0
42 0
43 0
44 0
45 0
46 0
47 0
48 0
49 0
50 0
51 0
52 0
53 0
54 0
55 0
56 0
57 0
58 0
59 0
60 0
61 0
62 0
63 0
64 0
65 0
66 0
67 0
68 0
69 0
70 0
71 0
72 0
73 0
74 0
75 0
76 0
77 0
78 0
79 0
80 0
81 0
82 0

@<SCITEGIC>ATOM_PROPERTY
pdb_tempFactor
SciTegic.value.DoubleValue
1 0
2 0
3 0
4 0
5 0
6 0
7 0
8 0
9 0
10 0
11 0
12 0
13 0
14 0
15 0
16 0
17 0
18 0
19 0
20 0
21 0
22 0
23 0
24 0
25 0
26 0
27 0
28 0
29 0
30 0
31 0
32 0
33 0
34 0
35 0
36 0
37 0
38 0
39 0
40 0
41 0
42 0
43 0
44 0
45 0
46 0
47 0
48 0
49 0
50 0
51 0
52 0
53 0
54 0
55 0
56 0
57 0
58 0
59 0
60 0
61 0
62 0
63 0
64 0
65 0
66 0
67 0
68 0
69 0
70 0
71 0
72 0
73 0
74 0
75 0
76 0
77 0
78 0
79 0
80 0
81 0
82 0

@<SCITEGIC>ATOM_PROPERTY
pdb_occupancy
SciTegic.value.DoubleValue
1 1
2 1
3 1
4 1
5 1
6 1
7 1
8 1
9 1
10 1
11 1
12 1
13 1
14 1
15 1
16 1
17 1
18 1
19 1
20 1
21 1
22 1
23 1
24 1
25 1
26 1
27 1
28 1
29 1
30 1
31 1
32 1
33 1
34 1
35 1
36 1
37 1
38 1
39 1
40 1
41 1
42 1
43 1
44 1
45 1
46 1
47 1
48 1
49 1
50 1
51 1
52 1
53 1
54 1
55 1
56 1
57 1
58 1
59 1
60 1
61 1
62 1
63 1
64 1
65 1
66 1
67 1
68 1
69 1
70 1
71 1
72 1
73 1
74 1
75 1
76 1
77 1
78 1
79 1
80 1
81 1
82 1

@<TRIPOS>MOLECULE
dpp4_21
41  43  1  0  0
SMALL
FORMAL_CHARGES
@<TRIPOS>ATOM
    1 C1        -1.7235    -0.0648    -1.1042 C.2        1 SUBUNIT  0
    2 C2        -2.1737     1.2652    -1.1664 C.2        1 SUBUNIT  0
    3 C3        -1.3777     2.2487    -1.7827 C.2        1 SUBUNIT  0
    4 C4        -0.1346     1.8996    -2.3381 C.2        1 SUBUNIT  0
    5 C5         0.3183     0.5673    -2.2748 C.2        1 SUBUNIT  0
    6 C6        -0.4812    -0.4134    -1.6586 C.2        1 SUBUNIT  0
    7 C7         1.6030     0.2052    -2.8488 C.2        1 SUBUNIT  0
    8 N8         2.0013    -1.0979    -2.7668 N.2        1 SUBUNIT  0
    9 C9         3.2059    -1.4495    -3.3004 C.2        1 SUBUNIT  0
   10 C10        4.0223    -0.4723    -3.9254 C.2        1 SUBUNIT  0
   11 C11        3.5536     0.8650    -3.9787 C.2        1 SUBUNIT  0
   12 N12        2.3438     1.1906    -3.4373 N.2        1 SUBUNIT  0
   13 C13        4.3481     1.9158    -4.6092 C.2        1 SUBUNIT  0
   14 C14        4.1640     2.1636    -5.9838 C.2        1 SUBUNIT  0
   15 C15        4.9056     3.1630    -6.6316 C.2        1 SUBUNIT  0
   16 C16        5.8423     3.9241    -5.9087 C.2        1 SUBUNIT  0
   17 C17        6.0289     3.6832    -4.5369 C.2        1 SUBUNIT  0
   18 C18        5.2872     2.6835    -3.8786 C.2        1 SUBUNIT  0
   19 Cl19       5.5610     2.4379    -2.1964 Cl         1 SUBUNIT  0
   20 Cl20       6.7505     5.1435    -6.7034 Cl         1 SUBUNIT  0
   21 C21        5.3471    -0.8383    -4.5155 C.3        1 SUBUNIT  0
   22 N22        5.1903    -1.4717    -5.8995 N.4        1 SUBUNIT  1
   23 N23        3.5988    -2.7593    -3.2132 N.pl3      1 SUBUNIT  0
   24 C24       -1.8549     3.6546    -1.8478 C.3        1 SUBUNIT  0
   25 F25       -2.0468     4.1324    -0.5776 F          1 SUBUNIT  0
   26 F26       -3.0391     3.7046    -2.5385 F          1 SUBUNIT  0
   27 F27       -0.9179     4.4245    -2.4897 F          1 SUBUNIT  0
   28 H28       -2.3368    -0.8178    -0.6314 H          1 SUBUNIT  0
   29 H29       -3.1304     1.5283    -0.7398 H          1 SUBUNIT  0
   30 H30        0.4702     2.6614    -2.8091 H          1 SUBUNIT  0
   31 H31       -0.1496    -1.4421    -1.6032 H          1 SUBUNIT  0
   32 H32        3.4504     1.5891    -6.5590 H          1 SUBUNIT  0
   33 H33        4.7497     3.3388    -7.6863 H          1 SUBUNIT  0
   34 H34        6.7492     4.2731    -3.9848 H          1 SUBUNIT  0
   35 H35        5.8702    -1.5150    -3.8398 H          1 SUBUNIT  0
   36 H36        5.9801     0.0463    -4.5665 H          1 SUBUNIT  0
   37 H37        6.1518    -1.7437    -6.3319 H          1 SUBUNIT  0
   38 H38        4.6993    -0.7805    -6.5844 H          1 SUBUNIT  0
   39 H39        4.5803    -2.3739    -5.8439 H          1 SUBUNIT  0
   40 H40        3.0052    -3.4292    -2.7654 H          1 SUBUNIT  0
   41 H41        4.4765    -3.0475    -3.5958 H          1 SUBUNIT  0
@<TRIPOS>BOND
    1     1     2 2
    2     1    28 1
    3     2     3 1
    4     2    29 1
    5     3     4 2
    6     3    24 1
    7     4     5 1
    8     4    30 1
    9     5     6 2
   10     5     7 1
   11     6     1 1
   12     6    31 1
   13     7    12 2
   14     8     7 1
   15     9     8 2
   16     9    23 1
   17    10     9 1
   18    10    21 1
   19    11    10 2
   20    11    13 1
   21    12    11 1
   22    13    18 2
   23    14    13 1
   24    14    32 1
   25    15    14 2
   26    15    33 1
   27    16    15 1
   28    16    20 1
   29    17    16 2
   30    17    34 1
   31    18    17 1
   32    18    19 1
   33    21    22 1
   34    21    35 1
   35    21    36 1
   36    22    37 1
   37    22    38 1
   38    22    39 1
   39    23    40 1
   40    23    41 1
   41    24    25 1
   42    24    26 1
   43    24    27 1
@<TRIPOS>SUBSTRUCTURE
1   ****   1
@<SCITEGIC>MOL_PROPERTY
AbsoluteEnergy
SciTegic.value.StringValue
66.5878

@<SCITEGIC>MOL_PROPERTY
Activ
SciTegic.value.StringValue
180

@<SCITEGIC>MOL_PROPERTY
Angle Energy
SciTegic.value.StringValue
4.2338399887085

@<SCITEGIC>MOL_PROPERTY
Bond Energy
SciTegic.value.StringValue
2.24113011360168

@<SCITEGIC>MOL_PROPERTY
CHARMm Energy
SciTegic.value.StringValue
21.1116600036621

@<SCITEGIC>MOL_PROPERTY
Clean Energy
SciTegic.value.StringValue
16.9218578338623

@<SCITEGIC>MOL_PROPERTY
ConfNumber
SciTegic.value.StringValue
4

@<SCITEGIC>MOL_PROPERTY
Dihedral Energy
SciTegic.value.StringValue
6.58678007125854

@<SCITEGIC>MOL_PROPERTY
Electrostatic Energy
SciTegic.value.StringValue
-1.79560995101929

@<SCITEGIC>MOL_PROPERTY
Estimate
SciTegic.value.StringValue
841.891

@<SCITEGIC>MOL_PROPERTY
FitValue
SciTegic.value.StringValue
3.70164

@<SCITEGIC>MOL_PROPERTY
Forcefield
SciTegic.value.StringValue
CHARMm

@<SCITEGIC>MOL_PROPERTY
ForcefieldBase
SciTegic.value.StringValue
CHARMm

@<SCITEGIC>MOL_PROPERTY
ForcefieldFFML
SciTegic.value.StringValue
<?xml version="1.0" encoding="UTF-8"?>
<!DOCTYPE ffml SYSTEM "Ffml.dtd">
<ffml version="1.0">
<forcefield name="CHARMm" derivedFrom="CHARMm" base="CHARMm">
<atomTypes>
</atomTypes>
<parameters>
<angle atom1="C6R" atom2="CF3" atom3="XF">
<quadratic
refValue="110.26"
forceConstant="53.5714"/>
</angle>
<angle atom1="N6R" atom2="C6RP" atom3="N6R">
<quadratic
refValue="120"
forceConstant="70"/>
</angle>
<torsion atom1="C6R" atom2="C6R" atom3="CF3" atom4="XF">
<multiplecos
v1="0"
v2="0"
v3="0"
v4="0"
v5="0"
v6="0.1"
gamma1="0"
gamma2="0"
gamma3="0"
gamma4="0"
gamma5="0"
gamma6="0"/>
</torsion>
</parameters>
</forcefield>
</ffml>

@<SCITEGIC>MOL_PROPERTY
HBA_1
SciTegic.value.StringValue
0

@<SCITEGIC>MOL_PROPERTY
HBA_lipid_2
SciTegic.value.StringValue
0

@<SCITEGIC>MOL_PROPERTY
HBD_3
SciTegic.value.StringValue
1

@<SCITEGIC>MOL_PROPERTY
HYDROPHOBIC_4
SciTegic.value.StringValue
1

@<SCITEGIC>MOL_PROPERTY
Hydrogen Bond Energy
SciTegic.value.StringValue
0

@<SCITEGIC>MOL_PROPERTY
Improper Energy
SciTegic.value.StringValue
0.157020002603531

@<SCITEGIC>MOL_PROPERTY
Initial Potential Energy
SciTegic.value.StringValue
49.0444183349609

@<SCITEGIC>MOL_PROPERTY
Initial RMS Gradient
SciTegic.value.StringValue
16.8878803253174

@<SCITEGIC>MOL_PROPERTY
MapNumber
SciTegic.value.StringValue
1

@<SCITEGIC>MOL_PROPERTY
MappedAtoms
SciTegic.value.StringValue
23,3.6701,-2.16635,-2.83681,1.6,HBD_3.11
23,2.09539,-4.64755,-2.23355,2.2,HBD_3.21
19,5.45324,2.10851,-2.28927,1.6,HYDROPHOBIC_4.11

@<SCITEGIC>MOL_PROPERTY
MappedFeatures
SciTegic.value.StringValue
HBD_3,HYDROPHOBIC_4

@<SCITEGIC>MOL_PROPERTY
MappedLocations
SciTegic.value.StringValue
HBD_3.11,HBD_3.21,HYDROPHOBIC_4.11

@<SCITEGIC>MOL_PROPERTY
MappingID
SciTegic.value.StringValue
1

@<SCITEGIC>MOL_PROPERTY
Minimization Criteria
SciTegic.value.StringValue
CONJUG> Minimization exiting with gradient tolerance ( 0.0100000) satisfied.

@<SCITEGIC>MOL_PROPERTY
PartialChargeMethod
SciTegic.value.StringValue
MomanyRone

@<SCITEGIC>MOL_PROPERTY
Pharmprint
SciTegic.value.StringValue
'0011'

@<SCITEGIC>MOL_PROPERTY
Pharmtype
SciTegic.value.StringValue
2

@<SCITEGIC>MOL_PROPERTY
Potential Energy
SciTegic.value.StringValue
21.1116600036621

@<SCITEGIC>MOL_PROPERTY
RMS Gradient
SciTegic.value.StringValue
0.0095600001513958

@<SCITEGIC>MOL_PROPERTY
RelativeEnergy
SciTegic.value.StringValue
0.0915105

@<SCITEGIC>MOL_PROPERTY
Solvation Free Energy
SciTegic.value.StringValue
0

@<SCITEGIC>MOL_PROPERTY
Uncert
SciTegic.value.StringValue
1.5

@<SCITEGIC>MOL_PROPERTY
Urey-Bradley Energy
SciTegic.value.StringValue
0

@<SCITEGIC>MOL_PROPERTY
UseResidueTemplateCharge
SciTegic.value.StringValue
True

@<SCITEGIC>MOL_PROPERTY
Van der Waals Energy
SciTegic.value.StringValue
9.68848991394043

@<SCITEGIC>MOL_PROPERTY
Error
SciTegic.value.StringValue
4.67717222222222

@<SCITEGIC>MOL_PROPERTY
logActiv
SciTegic.value.StringValue
2.25527250510331

@<SCITEGIC>MOL_PROPERTY
logEstimate
SciTegic.value.StringValue
2.9252558668407

@<SCITEGIC>ATOM_PROPERTY
Formal Charge
SciTegic.value.StringValue
1 0
2 0
3 0
4 0
5 0
6 0
7 0
8 0
9 0
10 0
11 0
12 0
13 0
14 0
15 0
16 0
17 0
18 0
19 0
20 0
21 0
22 +1
23 0
24 0
25 0
26 0
27 0
28 0
29 0
30 0
31 0
32 0
33 0
34 0
35 0
36 0
37 0
38 0
39 0
40 0
41 0

@<SCITEGIC>ATOM_PROPERTY
pdb_tempFactor
SciTegic.value.DoubleValue
1 0
2 0
3 0
4 0
5 0
6 0
7 0
8 0
9 0
10 0
11 0
12 0
13 0
14 0
15 0
16 0
17 0
18 0
19 0
20 0
21 0
22 0
23 0
24 0
25 0
26 0
27 0
28 0
29 0
30 0
31 0
32 0
33 0
34 0
35 0
36 0
37 0
38 0
39 0
40 0
41 0

@<SCITEGIC>ATOM_PROPERTY
pdb_occupancy
SciTegic.value.DoubleValue
1 1
2 1
3 1
4 1
5 1
6 1
7 1
8 1
9 1
10 1
11 1
12 1
13 1
14 1
15 1
16 1
17 1
18 1
19 1
20 1
21 1
22 1
23 1
24 1
25 1
26 1
27 1
28 1
29 1
30 1
31 1
32 1
33 1
34 1
35 1
36 1
37 1
38 1
39 1
40 1
41 1

@<TRIPOS>MOLECULE
dpp4_27
41  43  1  0  0
SMALL
FORMAL_CHARGES
@<TRIPOS>ATOM
    1 C1         5.1037    -3.4277     2.8972 C.2        1 SUBUNIT  0
    2 C2         6.0916    -2.8069     3.6791 C.2        1 SUBUNIT  0
    3 C3         6.9497    -1.8540     3.0997 C.2        1 SUBUNIT  0
    4 C4         6.8195    -1.5241     1.7377 C.2        1 SUBUNIT  0
    5 C5         5.8280    -2.1484     0.9539 C.2        1 SUBUNIT  0
    6 C6         4.9715    -3.0990     1.5357 C.2        1 SUBUNIT  0
    7 C7         5.6909    -1.8091    -0.4519 C.2        1 SUBUNIT  0
    8 N8         4.7178    -2.4366    -1.1747 N.2        1 SUBUNIT  0
    9 C9         4.5795    -2.1258    -2.4956 C.2        1 SUBUNIT  0
   10 C10        5.4375    -1.1674    -3.0982 C.2        1 SUBUNIT  0
   11 C11        6.4286    -0.5507    -2.2956 C.2        1 SUBUNIT  0
   12 N12        6.5438    -0.8785    -0.9743 N.2        1 SUBUNIT  0
   13 C13        7.3389     0.4426    -2.8555 C.2        1 SUBUNIT  0
   14 C14        8.5578     0.0008    -3.4074 C.2        1 SUBUNIT  0
   15 C15        9.4626     0.9216    -3.9586 C.2        1 SUBUNIT  0
   16 C16        9.1576     2.2926    -3.9658 C.2        1 SUBUNIT  0
   17 C17        7.9443     2.7422    -3.4151 C.2        1 SUBUNIT  0
   18 C18        7.0305     1.8252    -2.8583 C.2        1 SUBUNIT  0
   19 Cl19       5.5610     2.4380    -2.1964 Cl         1 SUBUNIT  0
   20 Cl20      10.2632     3.4145    -4.6415 Cl         1 SUBUNIT  0
   21 C21        5.2997    -0.8141    -4.5442 C.3        1 SUBUNIT  0
   22 N22        4.0719     0.0611    -4.7951 N.4        1 SUBUNIT  1
   23 N23        3.5987    -2.7595    -3.2131 N.pl3      1 SUBUNIT  0
   24 C24        7.9968    -1.1965     3.9266 C.3        1 SUBUNIT  0
   25 H25        4.4456    -4.1581     3.3421 H          1 SUBUNIT  0
   26 H26        6.1888    -3.0626     4.7242 H          1 SUBUNIT  0
   27 H27        7.4832    -0.7913     1.3035 H          1 SUBUNIT  0
   28 H28        4.2043    -3.5877     0.9485 H          1 SUBUNIT  0
   29 H29        8.8130    -1.0485    -3.4159 H          1 SUBUNIT  0
   30 H30       10.3920     0.5615    -4.3769 H          1 SUBUNIT  0
   31 H31        7.7125     3.7998    -3.4194 H          1 SUBUNIT  0
   32 H32        6.2061    -0.3149    -4.8832 H          1 SUBUNIT  0
   33 H33        5.2488    -1.7285    -5.1358 H          1 SUBUNIT  0
   34 H34        4.0587     0.4598    -5.8090 H          1 SUBUNIT  0
   35 H35        3.1541    -0.5093    -4.6524 H          1 SUBUNIT  0
   36 H36        4.0530     0.9047    -4.1057 H          1 SUBUNIT  0
   37 H37        2.9193    -3.3471    -2.7750 H          1 SUBUNIT  0
   38 H38        3.5493    -2.6432    -4.2050 H          1 SUBUNIT  0
   39 H39        7.9461    -1.5773     4.9463 H          1 SUBUNIT  0
   40 H40        7.8729    -0.1149     3.8747 H          1 SUBUNIT  0
   41 H41        8.9810    -1.4392     3.5274 H          1 SUBUNIT  0
@<TRIPOS>BOND
    1     1     2 2
    2     1    25 1
    3     2     3 1
    4     2    26 1
    5     3     4 2
    6     3    24 1
    7     4     5 1
    8     4    27 1
    9     5     6 2
   10     5     7 1
   11     6     1 1
   12     6    28 1
   13     7    12 2
   14     8     7 1
   15     9     8 2
   16     9    23 1
   17    10     9 1
   18    10    21 1
   19    11    10 2
   20    11    13 1
   21    12    11 1
   22    13    18 2
   23    14    13 1
   24    14    29 1
   25    15    14 2
   26    15    30 1
   27    16    15 1
   28    16    20 1
   29    17    16 2
   30    17    31 1
   31    18    17 1
   32    18    19 1
   33    21    22 1
   34    21    32 1
   35    21    33 1
   36    22    34 1
   37    22    35 1
   38    22    36 1
   39    23    37 1
   40    23    38 1
   41    24    39 1
   42    24    40 1
   43    24    41 1
@<TRIPOS>SUBSTRUCTURE
1   ****   1
@<SCITEGIC>MOL_PROPERTY
AbsoluteEnergy
SciTegic.value.StringValue
64.7036

@<SCITEGIC>MOL_PROPERTY
Activ
SciTegic.value.StringValue
1000

@<SCITEGIC>MOL_PROPERTY
Angle Energy
SciTegic.value.StringValue
3.88631010055542

@<SCITEGIC>MOL_PROPERTY
Bond Energy
SciTegic.value.StringValue
1.56507003307343

@<SCITEGIC>MOL_PROPERTY
CHARMm Energy
SciTegic.value.StringValue
9.06359004974365

@<SCITEGIC>MOL_PROPERTY
Clean Energy
SciTegic.value.StringValue
5.11319398880005

@<SCITEGIC>MOL_PROPERTY
ConfNumber
SciTegic.value.StringValue
5

@<SCITEGIC>MOL_PROPERTY
Dihedral Energy
SciTegic.value.StringValue
6.31312990188599

@<SCITEGIC>MOL_PROPERTY
Electrostatic Energy
SciTegic.value.StringValue
-11.9517803192139

@<SCITEGIC>MOL_PROPERTY
Estimate
SciTegic.value.StringValue
842.112

@<SCITEGIC>MOL_PROPERTY
FitValue
SciTegic.value.StringValue
3.70153

@<SCITEGIC>MOL_PROPERTY
Forcefield
SciTegic.value.StringValue
CHARMm

@<SCITEGIC>MOL_PROPERTY
ForcefieldBase
SciTegic.value.StringValue
CHARMm

@<SCITEGIC>MOL_PROPERTY
ForcefieldFFML
SciTegic.value.StringValue
<?xml version="1.0" encoding="UTF-8"?>
<!DOCTYPE ffml SYSTEM "Ffml.dtd">
<ffml version="1.0">
<forcefield name="CHARMm" derivedFrom="CHARMm" base="CHARMm">
<atomTypes>
</atomTypes>
<parameters>
<angle atom1="N6R" atom2="C6RP" atom3="N6R">
<quadratic
refValue="120"
forceConstant="70"/>
</angle>
</parameters>
</forcefield>
</ffml>

@<SCITEGIC>MOL_PROPERTY
HBA_1
SciTegic.value.StringValue
0

@<SCITEGIC>MOL_PROPERTY
HBA_lipid_2
SciTegic.value.StringValue
0

@<SCITEGIC>MOL_PROPERTY
HBD_3
SciTegic.value.StringValue
1

@<SCITEGIC>MOL_PROPERTY
HYDROPHOBIC_4
SciTegic.value.StringValue
1

@<SCITEGIC>MOL_PROPERTY
Hydrogen Bond Energy
SciTegic.value.StringValue
0

@<SCITEGIC>MOL_PROPERTY
Improper Energy
SciTegic.value.StringValue
0.138310000300407

@<SCITEGIC>MOL_PROPERTY
Initial Potential Energy
SciTegic.value.StringValue
30.9478797912598

@<SCITEGIC>MOL_PROPERTY
Initial RMS Gradient
SciTegic.value.StringValue
15.176079750061

@<SCITEGIC>MOL_PROPERTY
MapNumber
SciTegic.value.StringValue
1

@<SCITEGIC>MOL_PROPERTY
MappedAtoms
SciTegic.value.StringValue
23,3.6701,-2.16635,-2.83681,1.6,HBD_3.11
23,2.09539,-4.64755,-2.23355,2.2,HBD_3.21
19,5.45324,2.10851,-2.28927,1.6,HYDROPHOBIC_4.11

@<SCITEGIC>MOL_PROPERTY
MappedFeatures
SciTegic.value.StringValue
HBD_3,HYDROPHOBIC_4

@<SCITEGIC>MOL_PROPERTY
MappedLocations
SciTegic.value.StringValue
HBD_3.11,HBD_3.21,HYDROPHOBIC_4.11

@<SCITEGIC>MOL_PROPERTY
MappingID
SciTegic.value.StringValue
1

@<SCITEGIC>MOL_PROPERTY
Minimization Criteria
SciTegic.value.StringValue
CONJUG> Minimization exiting with gradient tolerance ( 0.0100000) satisfied.

@<SCITEGIC>MOL_PROPERTY
PartialChargeMethod
SciTegic.value.StringValue
MomanyRone

@<SCITEGIC>MOL_PROPERTY
Pharmprint
SciTegic.value.StringValue
'0011'

@<SCITEGIC>MOL_PROPERTY
Pharmtype
SciTegic.value.StringValue
2

@<SCITEGIC>MOL_PROPERTY
Potential Energy
SciTegic.value.StringValue
9.06359004974365

@<SCITEGIC>MOL_PROPERTY
RMS Gradient
SciTegic.value.StringValue
0.00860999990254641

@<SCITEGIC>MOL_PROPERTY
RelativeEnergy
SciTegic.value.StringValue
0.976044

@<SCITEGIC>MOL_PROPERTY
Solvation Free Energy
SciTegic.value.StringValue
0

@<SCITEGIC>MOL_PROPERTY
Uncert
SciTegic.value.StringValue
1.5

@<SCITEGIC>MOL_PROPERTY
Urey-Bradley Energy
SciTegic.value.StringValue
0

@<SCITEGIC>MOL_PROPERTY
UseResidueTemplateCharge
SciTegic.value.StringValue
True

@<SCITEGIC>MOL_PROPERTY
Van der Waals Energy
SciTegic.value.StringValue
9.11254978179932

@<SCITEGIC>MOL_PROPERTY
Error
SciTegic.value.StringValue
-1.187490500076

@<SCITEGIC>MOL_PROPERTY
logActiv
SciTegic.value.StringValue
3

@<SCITEGIC>MOL_PROPERTY
logEstimate
SciTegic.value.StringValue
2.92536985604505

@<SCITEGIC>ATOM_PROPERTY
Formal Charge
SciTegic.value.StringValue
1 0
2 0
3 0
4 0
5 0
6 0
7 0
8 0
9 0
10 0
11 0
12 0
13 0
14 0
15 0
16 0
17 0
18 0
19 0
20 0
21 0
22 +1
23 0
24 0
25 0
26 0
27 0
28 0
29 0
30 0
31 0
32 0
33 0
34 0
35 0
36 0
37 0
38 0
39 0
40 0
41 0

@<SCITEGIC>ATOM_PROPERTY
pdb_tempFactor
SciTegic.value.DoubleValue
1 0
2 0
3 0
4 0
5 0
6 0
7 0
8 0
9 0
10 0
11 0
12 0
13 0
14 0
15 0
16 0
17 0
18 0
19 0
20 0
21 0
22 0
23 0
24 0
25 0
26 0
27 0
28 0
29 0
30 0
31 0
32 0
33 0
34 0
35 0
36 0
37 0
38 0
39 0
40 0
41 0

@<SCITEGIC>ATOM_PROPERTY
pdb_occupancy
SciTegic.value.DoubleValue
1 1
2 1
3 1
4 1
5 1
6 1
7 1
8 1
9 1
10 1
11 1
12 1
13 1
14 1
15 1
16 1
17 1
18 1
19 1
20 1
21 1
22 1
23 1
24 1
25 1
26 1
27 1
28 1
29 1
30 1
31 1
32 1
33 1
34 1
35 1
36 1
37 1
38 1
39 1
40 1
41 1
