# Supplementary material for: Discovery of Novel DPP-IV Inhibitors as Potential Candidates for the Treatment of Type 2 Diabetes Mellitus Predicted by 3D QSAR Pharmacophore Models, Molecular Docking and De Novo Evolution
Source: Molecules. 2019 Aug 7;24(16):2870. doi: 10.3390/molecules24162870 (PMC6720998; doi:10.3390/molecules24162870)
Supplement: Supplementary file 1 [file molecules-24-02870-s001.zip › Supplementary materials/3DQSARPharmacophoreGeneration/training_set-(1)_09.mol2]

#	Created by:	Discovery Studio
#	Creation time:	2019-08-06T12:54:44Z

@<TRIPOS>MOLECULE
dpp4_2
   54    59     0 0 0
SMALL
USER_CHARGES


@<TRIPOS>ATOM
      1 C1            5.611700   -1.954000   -2.064400 C.2      1 SUBUNIT    0.0000
      2 C2            4.655200    0.150900   -1.300100 C.2      1 SUBUNIT    0.0000
      3 C3            5.724700   -0.565500   -1.862900 C.2      1 SUBUNIT    0.0000
      4 C4            3.471100   -0.515400   -0.941300 C.2      1 SUBUNIT    0.0000
      5 C5            4.429600   -2.620200   -1.705600 C.2      1 SUBUNIT    0.0000
      6 C6            3.356000   -1.903200   -1.142800 C.2      1 SUBUNIT    0.0000
      7 C7            2.340600    0.258400   -0.343100 C.3      1 SUBUNIT    0.0000
      8 C8            1.137900    0.288600   -1.309300 C.3      1 SUBUNIT    0.0000
      9 C9           -0.050900    1.060200   -0.721400 C.3      1 SUBUNIT    0.0000
     10 C10          -0.465800    0.495800    0.645300 C.3      1 SUBUNIT    0.0000
     11 C11           0.724900    0.485300    1.622000 C.3      1 SUBUNIT    0.0000
     12 C12           1.927300   -0.288800    1.047200 C.3      1 SUBUNIT    0.0000
     13 N13           3.037100   -0.219800    1.995600 N.3      1 SUBUNIT    0.0000
     14 F14           6.842500    0.075700   -2.203100 F        1 SUBUNIT    0.0000
     15 F15           2.240500   -2.548600   -0.808400 F        1 SUBUNIT    0.0000
     16 F16           6.621000   -2.639600   -2.596900 F        1 SUBUNIT    0.0000
     17 N17          -1.566800    1.277900    1.202300 N.3      1 SUBUNIT    0.0000
     18 C18          -1.945600    0.879700    2.577600 C.3      1 SUBUNIT    0.0000
     19 C19          -3.442400    0.937500    2.571600 C.2      1 SUBUNIT    0.0000
     20 C20          -3.896100    1.163400    1.339200 C.2      1 SUBUNIT    0.0000
     21 C21          -2.780700    1.293400    0.350800 C.3      1 SUBUNIT    0.0000
     22 N22          -5.301500    1.242900    1.140800 N.pl3    1 SUBUNIT    0.0000
     23 C23          -6.131000    1.089200    2.205100 C.2      1 SUBUNIT    0.0000
     24 C24          -4.370800    0.774500    3.725000 C.2      1 SUBUNIT    0.0000
     25 N25          -5.668000    0.837100    3.610000 N.2      1 SUBUNIT    0.0000
     26 C26          -6.023000    1.459400    0.005400 C.2      1 SUBUNIT    0.0000
     27 N27          -7.394100    1.203500    1.766800 N.2      1 SUBUNIT    0.0000
     28 N28          -7.316900    1.425000    0.436600 N.2      1 SUBUNIT    0.0000
     29 C29          -5.524700    1.680700   -1.402600 C.3      1 SUBUNIT    0.0000
     30 C30          -6.472200    1.478900   -2.569100 C.3      1 SUBUNIT    0.0000
     31 C31          -5.352900    0.491800   -2.326900 C.3      1 SUBUNIT    0.0000
     32 H32           4.744600    1.216400   -1.144400 H        1 SUBUNIT    0.0000
     33 H33           4.340200   -3.685600   -1.860300 H        1 SUBUNIT    0.0000
     34 H34           2.693400    1.284500   -0.218300 H        1 SUBUNIT    0.0000
     35 H35           1.424300    0.742300   -2.259600 H        1 SUBUNIT    0.0000
     36 H36           0.816300   -0.728700   -1.537400 H        1 SUBUNIT    0.0000
     37 H37          -0.893300    1.019400   -1.416100 H        1 SUBUNIT    0.0000
     38 H38           0.217800    2.114000   -0.624900 H        1 SUBUNIT    0.0000
     39 H39          -0.813900   -0.529600    0.508300 H        1 SUBUNIT    0.0000
     40 H40           0.416300    0.041000    2.569900 H        1 SUBUNIT    0.0000
     41 H41           1.024300    1.510500    1.839800 H        1 SUBUNIT    0.0000
     42 H42           1.636600   -1.335400    0.945400 H        1 SUBUNIT    0.0000
     43 H43           2.719700   -0.611300    2.894300 H        1 SUBUNIT    0.0000
     44 H44           3.802100   -0.812200    1.639100 H        1 SUBUNIT    0.0000
     45 H45          -1.619100   -0.130000    2.803200 H        1 SUBUNIT    0.0000
     46 H46          -1.523900    1.563000    3.303200 H        1 SUBUNIT    0.0000
     47 H47          -2.842800    2.219500   -0.208200 H        1 SUBUNIT    0.0000
     48 H48          -2.793300    0.457000   -0.339200 H        1 SUBUNIT    0.0000
     49 H49          -3.912200    0.594200    4.690900 H        1 SUBUNIT    0.0000
     50 H50          -4.794200    2.481300   -1.507100 H        1 SUBUNIT    0.0000
     51 H51          -7.492700    1.153300   -2.362000 H        1 SUBUNIT    0.0000
     52 H52          -6.374600    2.156400   -3.418400 H        1 SUBUNIT    0.0000
     53 H53          -4.506000    0.509600   -3.016800 H        1 SUBUNIT    0.0000
     54 H54          -5.619300   -0.499800   -1.957800 H        1 SUBUNIT    0.0000
@<TRIPOS>BOND
     1    1    5 2
     2    1   16 1
     3    2    3 2
     4    2   32 1
     5    3    1 1
     6    3   14 1
     7    4    2 1
     8    4    7 1
     9    5    6 1
    10    5   33 1
    11    6    4 2
    12    6   15 1
    13    7    8 1
    14    7   34 1
    15    8    9 1
    16    8   35 1
    17    8   36 1
    18    9   10 1
    19    9   37 1
    20    9   38 1
    21   10   11 1
    22   10   17 1
    23   10   39 1
    24   11   12 1
    25   11   40 1
    26   11   41 1
    27   12    7 1
    28   12   13 1
    29   12   42 1
    30   13   43 1
    31   13   44 1
    32   18   17 1
    33   18   19 1
    34   18   45 1
    35   18   46 1
    36   19   20 2
    37   19   24 1
    38   20   21 1
    39   20   22 1
    40   21   17 1
    41   21   47 1
    42   21   48 1
    43   22   26 1
    44   23   22 1
    45   23   27 2
    46   24   25 2
    47   24   49 1
    48   25   23 1
    49   27   28 1
    50   28   26 2
    51   29   26 1
    52   29   30 1
    53   29   31 1
    54   29   50 1
    55   30   31 1
    56   30   51 1
    57   30   52 1
    58   31   53 1
    59   31   54 1
@<SCITEGIC>MOL_PROPERTY
AbsoluteEnergy
SciTegic.value.DoubleValue
84.627701

@<SCITEGIC>MOL_PROPERTY
Activ
SciTegic.value.DoubleValue
0.240000

@<SCITEGIC>MOL_PROPERTY
Angle Energy
SciTegic.value.DoubleValue
55.185398

@<SCITEGIC>MOL_PROPERTY
Bond Energy
SciTegic.value.DoubleValue
1.824310

@<SCITEGIC>MOL_PROPERTY
CHARMm Energy
SciTegic.value.DoubleValue
61.484001

@<SCITEGIC>MOL_PROPERTY
Clean Energy
SciTegic.value.DoubleValue
91.000900

@<SCITEGIC>MOL_PROPERTY
ConfNumber
SciTegic.value.IntegerValue
3

@<SCITEGIC>MOL_PROPERTY
Dihedral Energy
SciTegic.value.DoubleValue
21.142900

@<SCITEGIC>MOL_PROPERTY
Electrostatic Energy
SciTegic.value.DoubleValue
-14.842800

@<SCITEGIC>MOL_PROPERTY
Estimate
SciTegic.value.DoubleValue
0.440548

@<SCITEGIC>MOL_PROPERTY
FitValue
SciTegic.value.DoubleValue
7.049510

@<SCITEGIC>MOL_PROPERTY
Forcefield
SciTegic.value.StringValue
CHARMm

@<SCITEGIC>MOL_PROPERTY
ForcefieldBase
SciTegic.value.StringValue
CHARMm

@<SCITEGIC>MOL_PROPERTY
ForcefieldFFML
SciTegic.value.StringValue
<?xml version="1.0" encoding="UTF-8"?>
<!DOCTYPE ffml SYSTEM "Ffml.dtd">
<ffml version="1.0">
<forcefield name="CHARMm" derivedFrom="CHARMm" base="CHARMm">
<atomTypes>
</atomTypes>
<parameters>
<angle atom1="C5R" atom2="CT3" atom3="CT3">
<quadratic
refValue="109.47"
forceConstant="70"/>
</angle>
<angle atom1="C5R" atom2="CT3" atom3="HA">
<quadratic
refValue="109.47"
forceConstant="40"/>
</angle>
<angle atom1="CR56" atom2="CR56" atom3="NR56">
<quadratic
refValue="106.5"
forceConstant="65"/>
</angle>
<angle atom1="CR56" atom2="CT" atom3="HA">
<quadratic
refValue="109.47"
forceConstant="40"/>
</angle>
<angle atom1="CR56" atom2="NR56" atom3="CR56">
<quadratic
refValue="108"
forceConstant="70"/>
</angle>
<angle atom1="CT" atom2="CR56" atom3="C6R">
<quadratic
refValue="127.679"
forceConstant="65.3571"/>
</angle>
<angle atom1="CT" atom2="CR56" atom3="CR56">
<quadratic
refValue="126"
forceConstant="70"/>
</angle>
<angle atom1="CT" atom2="CR56" atom3="NR56">
<quadratic
refValue="122"
forceConstant="58"/>
</angle>
<angle atom1="N5R" atom2="C5R" atom3="CT3">
<quadratic
refValue="122"
forceConstant="58"/>
</angle>
<angle atom1="NR56" atom2="C5R" atom3="CT3">
<quadratic
refValue="122"
forceConstant="58"/>
</angle>
<angle atom1="NT" atom2="CT" atom3="CR56">
<quadratic
refValue="111.6"
forceConstant="70"/>
</angle>
<torsion atom1="CT3" atom2="CT3" atom3="C5R" atom4="N5R">
<multiplecos
v1="0"
v2="0"
v3="0"
v4="0"
v5="0"
v6="0.01"
gamma1="0"
gamma2="0"
gamma3="0"
gamma4="0"
gamma5="0"
gamma6="0"/>
</torsion>
<torsion atom1="CT3" atom2="CT3" atom3="C5R" atom4="NR56">
<multiplecos
v1="0"
v2="0"
v3="0"
v4="0"
v5="0"
v6="0.01"
gamma1="0"
gamma2="0"
gamma3="0"
gamma4="0"
gamma5="0"
gamma6="0"/>
</torsion>
<torsion atom1="HA" atom2="CT" atom3="CR56" atom4="C6R">
<multiplecos
v1="0"
v2="0"
v3="0"
v4="0"
v5="0"
v6="0.01"
gamma1="0"
gamma2="0"
gamma3="0"
gamma4="0"
gamma5="0"
gamma6="0"/>
</torsion>
<torsion atom1="HA" atom2="CT" atom3="CR56" atom4="CR56">
<multiplecos
v1="0"
v2="0"
v3="0"
v4="0"
v5="0"
v6="0.01"
gamma1="0"
gamma2="0"
gamma3="0"
gamma4="0"
gamma5="0"
gamma6="0"/>
</torsion>
<torsion atom1="HA" atom2="CT3" atom3="C5R" atom4="N5R">
<multiplecos
v1="0"
v2="0"
v3="0"
v4="0"
v5="0"
v6="0.01"
gamma1="0"
gamma2="0"
gamma3="0"
gamma4="0"
gamma5="0"
gamma6="0"/>
</torsion>
<torsion atom1="HA" atom2="CT3" atom3="C5R" atom4="NR56">
<multiplecos
v1="0"
v2="0"
v3="0"
v4="0"
v5="0"
v6="0.01"
gamma1="0"
gamma2="0"
gamma3="0"
gamma4="0"
gamma5="0"
gamma6="0"/>
</torsion>
<torsion atom1="NR56" atom2="CR56" atom3="CT" atom4="HA">
<multiplecos
v1="0"
v2="0"
v3="0"
v4="0"
v5="0"
v6="0.01"
gamma1="0"
gamma2="0"
gamma3="0"
gamma4="0"
gamma5="0"
gamma6="0"/>
</torsion>
<torsion atom1="NR56" atom2="CR56" atom3="CT" atom4="NT">
<multiplecos
v1="0"
v2="0"
v3="0"
v4="0"
v5="0"
v6="0.01"
gamma1="0"
gamma2="0"
gamma3="0"
gamma4="0"
gamma5="0"
gamma6="0"/>
</torsion>
<torsion atom1="NT" atom2="CT" atom3="CR56" atom4="C6R">
<multiplecos
v1="0"
v2="0"
v3="0"
v4="0"
v5="0"
v6="0.01"
gamma1="0"
gamma2="0"
gamma3="0"
gamma4="0"
gamma5="0"
gamma6="0"/>
</torsion>
<torsion atom1="NT" atom2="CT" atom3="CR56" atom4="CR56">
<multiplecos
v1="0"
v2="0"
v3="0"
v4="0"
v5="0"
v6="0.01"
gamma1="0"
gamma2="0"
gamma3="0"
gamma4="0"
gamma5="0"
gamma6="0"/>
</torsion>
</parameters>
</forcefield>
</ffml>

@<SCITEGIC>MOL_PROPERTY
HBA_1
SciTegic.value.IntegerValue
1

@<SCITEGIC>MOL_PROPERTY
HBA_lipid_2
SciTegic.value.IntegerValue
1

@<SCITEGIC>MOL_PROPERTY
HBD_3
SciTegic.value.IntegerValue
1

@<SCITEGIC>MOL_PROPERTY
HYDROPHOBIC_4
SciTegic.value.IntegerValue
1

@<SCITEGIC>MOL_PROPERTY
Hydrogen Bond Energy
SciTegic.value.IntegerValue
0

@<SCITEGIC>MOL_PROPERTY
Improper Energy
SciTegic.value.DoubleValue
0.019780

@<SCITEGIC>MOL_PROPERTY
Initial Potential Energy
SciTegic.value.DoubleValue
103.584999

@<SCITEGIC>MOL_PROPERTY
Initial RMS Gradient
SciTegic.value.DoubleValue
27.170300

@<SCITEGIC>MOL_PROPERTY
MapNumber
SciTegic.value.IntegerValue
1

@<SCITEGIC>MOL_PROPERTY
MappedAtoms
SciTegic.value.StringValue
25,-6.22093,0.877927,3.89651,1.6,HBA_1.11
25,-7.52625,1.14462,6.58445,2.2,HBA_1.21
17,-0.98439,0.881015,0.55495,1.6,HBA_lipid_2.11
17,-0.76861,3.86898,1.09205,2.2,HBA_lipid_2.21
13,3.15515,-0.433245,2.2623,1.6,HBD_3.11
13,1.65071,-1.65783,4.55076,2.2,HBD_3.21
3,5.2,-1.2,-1.8,1.6,HYDROPHOBIC_4.11

@<SCITEGIC>MOL_PROPERTY
MappedFeatures
SciTegic.value.StringValue
HBA_1,HBA_lipid_2,HBD_3,HYDROPHOBIC_4

@<SCITEGIC>MOL_PROPERTY
MappedLocations
SciTegic.value.StringValue
HBA_1.11,HBA_1.21,HBA_lipid_2.11,HBA_lipid_2.21,HBD_3.11,HBD_3.21,HYDROPHOBIC_4.11

@<SCITEGIC>MOL_PROPERTY
MappingID
SciTegic.value.IntegerValue
1

@<SCITEGIC>MOL_PROPERTY
Minimization Criteria
SciTegic.value.StringValue
CONJUG> Minimization exiting with gradient tolerance ( 0.0100000) satisfied.

@<SCITEGIC>MOL_PROPERTY
PartialChargeMethod
SciTegic.value.StringValue
MomanyRone

@<SCITEGIC>MOL_PROPERTY
Pharmprint
SciTegic.value.StringValue
'1111'

@<SCITEGIC>MOL_PROPERTY
Pharmtype
SciTegic.value.IntegerValue
4

@<SCITEGIC>MOL_PROPERTY
Potential Energy
SciTegic.value.DoubleValue
61.484001

@<SCITEGIC>MOL_PROPERTY
RMS Gradient
SciTegic.value.DoubleValue
0.009900

@<SCITEGIC>MOL_PROPERTY
RelativeEnergy
SciTegic.value.DoubleValue
2.024010

@<SCITEGIC>MOL_PROPERTY
Solvation Free Energy
SciTegic.value.IntegerValue
0

@<SCITEGIC>MOL_PROPERTY
Uncert
SciTegic.value.DoubleValue
1.500000

@<SCITEGIC>MOL_PROPERTY
Urey-Bradley Energy
SciTegic.value.IntegerValue
0

@<SCITEGIC>MOL_PROPERTY
UseResidueTemplateCharge
SciTegic.value.StringValue
True

@<SCITEGIC>MOL_PROPERTY
Van der Waals Energy
SciTegic.value.DoubleValue
-1.845560

@<SCITEGIC>MOL_PROPERTY
Error
SciTegic.value.DoubleValue
1.835617

@<SCITEGIC>MOL_PROPERTY
logActiv
SciTegic.value.DoubleValue
-0.619789

@<SCITEGIC>MOL_PROPERTY
logEstimate
SciTegic.value.DoubleValue
-0.356007

@<SCITEGIC>ATOM_PROPERTY
Formal Charge
SciTegic.value.StringValue
1 0
2 0
3 0
4 0
5 0
6 0
7 0
8 0
9 0
10 0
11 0
12 0
13 0
14 0
15 0
16 0
17 0
18 0
19 0
20 0
21 0
22 0
23 0
24 0
25 0
26 0
27 0
28 0
29 0
30 0
31 0
32 0
33 0
34 0
35 0
36 0
37 0
38 0
39 0
40 0
41 0
42 0
43 0
44 0
45 0
46 0
47 0
48 0
49 0
50 0
51 0
52 0
53 0
54 0

@<SCITEGIC>ATOM_PROPERTY
pdb_tempFactor
SciTegic.value.DoubleValue
1 0.00
2 0.00
3 0.00
4 0.00
5 0.00
6 0.00
7 0.00
8 0.00
9 0.00
10 0.00
11 0.00
12 0.00
13 0.00
14 0.00
15 0.00
16 0.00
17 0.00
18 0.00
19 0.00
20 0.00
21 0.00
22 0.00
23 0.00
24 0.00
25 0.00
26 0.00
27 0.00
28 0.00
29 0.00
30 0.00
31 0.00
32 0.00
33 0.00
34 0.00
35 0.00
36 0.00
37 0.00
38 0.00
39 0.00
40 0.00
41 0.00
42 0.00
43 0.00
44 0.00
45 0.00
46 0.00
47 0.00
48 0.00
49 0.00
50 0.00
51 0.00
52 0.00
53 0.00
54 0.00

@<SCITEGIC>ATOM_PROPERTY
pdb_occupancy
SciTegic.value.DoubleValue
1 1.00
2 1.00
3 1.00
4 1.00
5 1.00
6 1.00
7 1.00
8 1.00
9 1.00
10 1.00
11 1.00
12 1.00
13 1.00
14 1.00
15 1.00
16 1.00
17 1.00
18 1.00
19 1.00
20 1.00
21 1.00
22 1.00
23 1.00
24 1.00
25 1.00
26 1.00
27 1.00
28 1.00
29 1.00
30 1.00
31 1.00
32 1.00
33 1.00
34 1.00
35 1.00
36 1.00
37 1.00
38 1.00
39 1.00
40 1.00
41 1.00
42 1.00
43 1.00
44 1.00
45 1.00
46 1.00
47 1.00
48 1.00
49 1.00
50 1.00
51 1.00
52 1.00
53 1.00
54 1.00

@<TRIPOS>MOLECULE
dpp4_1
45  49  1  0  0
SMALL
FORMAL_CHARGES
@<TRIPOS>ATOM
    1 C1         5.6365    -1.9898    -2.2648 C.2        1 SUBUNIT  0
    2 C2         3.2839    -1.6335    -1.7547 C.2        1 SUBUNIT  0
    3 C3         4.2902    -2.3639    -2.4117 C.2        1 SUBUNIT  0
    4 C4         3.6218    -0.5291    -0.9517 C.2        1 SUBUNIT  0
    5 C5         5.9780    -0.8867    -1.4642 C.2        1 SUBUNIT  0
    6 C6         4.9739    -0.1534    -0.8068 C.2        1 SUBUNIT  0
    7 C7         2.5471     0.2380    -0.2610 C.3        1 SUBUNIT  0
    8 O8         1.3773     0.1827    -1.0667 O.3        1 SUBUNIT  0
    9 C9         0.2795     0.9444    -0.5831 C.3        1 SUBUNIT  0
   10 C10       -0.1511     0.4188     0.7999 C.3        1 SUBUNIT  0
   11 C11        1.0330     0.4174     1.7776 C.3        1 SUBUNIT  0
   12 C12        2.2315    -0.3161     1.1540 C.3        1 SUBUNIT  0
   13 N13        3.3886    -0.1934     2.0359 N.3        1 SUBUNIT  0
   14 N14       -1.2446     1.2294     1.3275 N.3        1 SUBUNIT  0
   15 C15       -1.6005     0.9148     2.7535 C.3        1 SUBUNIT  0
   16 C16       -3.0953     0.9378     2.7177 C.2        1 SUBUNIT  0
   17 C17       -3.5735     1.1296     1.4287 C.2        1 SUBUNIT  0
   18 C18       -2.4592     1.2641     0.4415 C.3        1 SUBUNIT  0
   19 F19        3.9671    -3.4069    -3.1723 F          1 SUBUNIT  0
   20 F20        5.3103     0.8886    -0.0520 F          1 SUBUNIT  0
   21 H21        6.4123    -2.5493    -2.7673 H          1 SUBUNIT  0
   22 N22       -4.1371     0.8185     3.5994 N.2        1 SUBUNIT  0
   23 C23       -4.9661     1.1279     1.5297 C.2        1 SUBUNIT  0
   24 N24       -5.2277     0.9394     2.8308 N.pl3      1 SUBUNIT  0
   25 N25       -6.5828     0.8827     3.2908 N.2        1 SUBUNIT  0
   26 C26       -7.5211     1.0181     2.4097 C.2        1 SUBUNIT  0
   27 N27       -5.9966     1.2905     0.4637 N.2        1 SUBUNIT  0
   28 C28       -7.1992     1.2270     0.9568 C.2        1 SUBUNIT  0
   29 H29       -8.0485     1.3297     0.2981 H          1 SUBUNIT  0
   30 H30        2.2493    -1.9218    -1.8689 H          1 SUBUNIT  0
   31 H31        7.0159    -0.6049    -1.3530 H          1 SUBUNIT  0
   32 H32        2.8619     1.2815    -0.2003 H          1 SUBUNIT  0
   33 H33        0.5728     1.9940    -0.5422 H          1 SUBUNIT  0
   34 H34       -0.5339     0.8563    -1.3038 H          1 SUBUNIT  0
   35 H35       -0.5141    -0.6033     0.6884 H          1 SUBUNIT  0
   36 H36        0.7446    -0.0551     2.7191 H          1 SUBUNIT  0
   37 H37        1.3130     1.4456     2.0135 H          1 SUBUNIT  0
   38 H38        1.9774    -1.3744     1.0770 H          1 SUBUNIT  0
   39 H39        3.0832    -0.4073     2.9977 H          1 SUBUNIT  0
   40 H40        4.0830    -0.9009     1.7556 H          1 SUBUNIT  0
   41 H41       -1.2035     1.6663     3.4188 H          1 SUBUNIT  0
   42 H42       -1.2437    -0.0662     3.0442 H          1 SUBUNIT  0
   43 H43       -2.4670     0.4352    -0.2540 H          1 SUBUNIT  0
   44 H44       -2.5130     2.1990    -0.0961 H          1 SUBUNIT  0
   45 H45       -8.5598     0.9827     2.6985 H          1 SUBUNIT  0
@<TRIPOS>BOND
    1     1     5 2
    2     1    21 1
    3     2     3 2
    4     2    30 1
    5     3     1 1
    6     3    19 1
    7     4     2 1
    8     4     7 1
    9     5     6 1
   10     5    31 1
   11     6     4 2
   12     6    20 1
   13     7     8 1
   14     7    32 1
   15     8     9 1
   16     9    10 1
   17     9    33 1
   18     9    34 1
   19    10    11 1
   20    10    14 1
   21    10    35 1
   22    11    12 1
   23    11    36 1
   24    11    37 1
   25    12     7 1
   26    12    13 1
   27    12    38 1
   28    13    39 1
   29    13    40 1
   30    15    14 1
   31    15    16 1
   32    15    41 1
   33    15    42 1
   34    16    17 1
   35    16    22 2
   36    17    18 1
   37    17    23 2
   38    18    14 1
   39    18    43 1
   40    18    44 1
   41    23    24 1
   42    23    27 1
   43    24    22 1
   44    24    25 1
   45    26    25 2
   46    26    45 1
   47    27    28 2
   48    28    26 1
   49    28    29 1
@<TRIPOS>SUBSTRUCTURE
1   ****   1
@<SCITEGIC>MOL_PROPERTY
AbsoluteEnergy
SciTegic.value.StringValue
100.332

@<SCITEGIC>MOL_PROPERTY
Activ
SciTegic.value.StringValue
0.12

@<SCITEGIC>MOL_PROPERTY
Angle Energy
SciTegic.value.StringValue
35.4414

@<SCITEGIC>MOL_PROPERTY
Bond Energy
SciTegic.value.StringValue
3.87007

@<SCITEGIC>MOL_PROPERTY
CHARMm Energy
SciTegic.value.StringValue
67.8164

@<SCITEGIC>MOL_PROPERTY
Clean Energy
SciTegic.value.StringValue
69.6267

@<SCITEGIC>MOL_PROPERTY
ConfNumber
SciTegic.value.StringValue
14

@<SCITEGIC>MOL_PROPERTY
Dihedral Energy
SciTegic.value.StringValue
14.3291

@<SCITEGIC>MOL_PROPERTY
Electrostatic Energy
SciTegic.value.StringValue
15.3784

@<SCITEGIC>MOL_PROPERTY
Estimate
SciTegic.value.StringValue
0.856735

@<SCITEGIC>MOL_PROPERTY
FitValue
SciTegic.value.StringValue
6.76065

@<SCITEGIC>MOL_PROPERTY
Forcefield
SciTegic.value.StringValue
CHARMm

@<SCITEGIC>MOL_PROPERTY
ForcefieldBase
SciTegic.value.StringValue
CHARMm

@<SCITEGIC>MOL_PROPERTY
ForcefieldFFML
SciTegic.value.StringValue
<?xml version="1.0" encoding="UTF-8"?>
<!DOCTYPE ffml SYSTEM "Ffml.dtd">
<ffml version="1.0">
<forcefield name="CHARMm" derivedFrom="CHARMm" base="CHARMm">
<atomTypes>
</atomTypes>
<parameters>
<angle atom1="N5R" atom2="NR56" atom3="N6R">
<quadratic
refValue="106"
forceConstant="70"/>
</angle>
</parameters>
</forcefield>
</ffml>

@<SCITEGIC>MOL_PROPERTY
HBA_1
SciTegic.value.StringValue
1

@<SCITEGIC>MOL_PROPERTY
HBA_lipid_2
SciTegic.value.StringValue
1

@<SCITEGIC>MOL_PROPERTY
HBD_3
SciTegic.value.StringValue
1

@<SCITEGIC>MOL_PROPERTY
HYDROPHOBIC_4
SciTegic.value.StringValue
1

@<SCITEGIC>MOL_PROPERTY
Hydrogen Bond Energy
SciTegic.value.StringValue
0

@<SCITEGIC>MOL_PROPERTY
Improper Energy
SciTegic.value.StringValue
0.07881

@<SCITEGIC>MOL_PROPERTY
Initial Potential Energy
SciTegic.value.StringValue
106.877

@<SCITEGIC>MOL_PROPERTY
Initial RMS Gradient
SciTegic.value.StringValue
28.797

@<SCITEGIC>MOL_PROPERTY
MapNumber
SciTegic.value.StringValue
1

@<SCITEGIC>MOL_PROPERTY
MappedAtoms
SciTegic.value.StringValue
25,-6.22093,0.877927,3.89651,1.6,HBA_1.11
25,-7.52625,1.14462,6.58445,2.2,HBA_1.21
14,-0.98439,0.881015,0.55495,1.6,HBA_lipid_2.11
14,-0.76861,3.86898,1.09205,2.2,HBA_lipid_2.21
13,3.15515,-0.433245,2.2623,1.6,HBD_3.11
13,1.65071,-1.65783,4.55076,2.2,HBD_3.21
5,5.2,-1.2,-1.8,1.6,HYDROPHOBIC_4.11

@<SCITEGIC>MOL_PROPERTY
MappedFeatures
SciTegic.value.StringValue
HBA_1,HBA_lipid_2,HBD_3,HYDROPHOBIC_4

@<SCITEGIC>MOL_PROPERTY
MappedLocations
SciTegic.value.StringValue
HBA_1.11,HBA_1.21,HBA_lipid_2.11,HBA_lipid_2.21,HBD_3.11,HBD_3.21,HYDROPHOBIC_4.11

@<SCITEGIC>MOL_PROPERTY
MappingID
SciTegic.value.StringValue
1

@<SCITEGIC>MOL_PROPERTY
Minimization Criteria
SciTegic.value.StringValue
CONJUG> Minimization exiting with gradient tolerance ( 0.0100000) satisfied.

@<SCITEGIC>MOL_PROPERTY
PartialChargeMethod
SciTegic.value.StringValue
MomanyRone

@<SCITEGIC>MOL_PROPERTY
Pharmprint
SciTegic.value.StringValue
'1111'

@<SCITEGIC>MOL_PROPERTY
Pharmtype
SciTegic.value.StringValue
4

@<SCITEGIC>MOL_PROPERTY
Potential Energy
SciTegic.value.StringValue
67.8164

@<SCITEGIC>MOL_PROPERTY
RMS Gradient
SciTegic.value.StringValue
0.00948

@<SCITEGIC>MOL_PROPERTY
RelativeEnergy
SciTegic.value.StringValue
2.91626

@<SCITEGIC>MOL_PROPERTY
Solvation Free Energy
SciTegic.value.StringValue
0

@<SCITEGIC>MOL_PROPERTY
Uncert
SciTegic.value.StringValue
1.5

@<SCITEGIC>MOL_PROPERTY
Urey-Bradley Energy
SciTegic.value.StringValue
0

@<SCITEGIC>MOL_PROPERTY
UseResidueTemplateCharge
SciTegic.value.StringValue
True

@<SCITEGIC>MOL_PROPERTY
Van der Waals Energy
SciTegic.value.StringValue
-1.28135

@<SCITEGIC>MOL_PROPERTY
Error
SciTegic.value.StringValue
7.13945833333333

@<SCITEGIC>MOL_PROPERTY
logActiv
SciTegic.value.StringValue
-0.920818753952375

@<SCITEGIC>MOL_PROPERTY
logEstimate
SciTegic.value.StringValue
-0.067153490603

@<SCITEGIC>ATOM_PROPERTY
Formal Charge
SciTegic.value.StringValue
1 0
2 0
3 0
4 0
5 0
6 0
7 0
8 0
9 0
10 0
11 0
12 0
13 0
14 0
15 0
16 0
17 0
18 0
19 0
20 0
21 0
22 0
23 0
24 0
25 0
26 0
27 0
28 0
29 0
30 0
31 0
32 0
33 0
34 0
35 0
36 0
37 0
38 0
39 0
40 0
41 0
42 0
43 0
44 0
45 0

@<SCITEGIC>ATOM_PROPERTY
pdb_tempFactor
SciTegic.value.DoubleValue
1 0
2 0
3 0
4 0
5 0
6 0
7 0
8 0
9 0
10 0
11 0
12 0
13 0
14 0
15 0
16 0
17 0
18 0
19 0
20 0
21 0
22 0
23 0
24 0
25 0
26 0
27 0
28 0
29 0
30 0
31 0
32 0
33 0
34 0
35 0
36 0
37 0
38 0
39 0
40 0
41 0
42 0
43 0
44 0
45 0

@<SCITEGIC>ATOM_PROPERTY
pdb_occupancy
SciTegic.value.DoubleValue
1 1
2 1
3 1
4 1
5 1
6 1
7 1
8 1
9 1
10 1
11 1
12 1
13 1
14 1
15 1
16 1
17 1
18 1
19 1
20 1
21 1
22 1
23 1
24 1
25 1
26 1
27 1
28 1
29 1
30 1
31 1
32 1
33 1
34 1
35 1
36 1
37 1
38 1
39 1
40 1
41 1
42 1
43 1
44 1
45 1

@<TRIPOS>MOLECULE
dpp4_3
52  55  1  0  0
SMALL
FORMAL_CHARGES
@<TRIPOS>ATOM
    1 C1         5.3914    -0.9829    -1.6882 C.2        1 SUBUNIT  0
    2 C2         3.4002    -2.0213    -0.7436 C.2        1 SUBUNIT  0
    3 C3         4.6887    -2.1371    -1.2972 C.2        1 SUBUNIT  0
    4 C4         2.8152    -0.7537    -0.5773 C.2        1 SUBUNIT  0
    5 C5         4.8062     0.2839    -1.5241 C.2        1 SUBUNIT  0
    6 C6         3.5205     0.4010    -0.9670 C.2        1 SUBUNIT  0
    7 C7         1.4525    -0.6450     0.0112 C.3        1 SUBUNIT  0
    8 C8         1.4971    -0.0800     1.4309 C.3        1 SUBUNIT  0
    9 C9         0.1680    -0.2385     2.1700 C.3        1 SUBUNIT  0
   10 C10       -0.9164     0.6307     1.5924 C.2        1 SUBUNIT  0
   11 N11       -2.2201     0.3619     1.9213 N.am       1 SUBUNIT  0
   12 C12       -2.5500    -0.6714     2.9462 C.3        1 SUBUNIT  0
   13 C13       -3.5689    -0.1619     3.9977 C.3        1 SUBUNIT  0
   14 N14       -4.6568     0.6372     3.3937 N.pl3      1 SUBUNIT  0
   15 C15       -4.5622     1.2084     2.1771 C.2        1 SUBUNIT  0
   16 C16       -3.3378     1.1008     1.2669 C.3        1 SUBUNIT  0
   17 N17       -5.7410     1.8770     1.9376 N.2        1 SUBUNIT  0
   18 N18       -5.8439     0.9237     3.9139 N.2        1 SUBUNIT  0
   19 C19       -6.5340     1.6876     3.0458 C.2        1 SUBUNIT  0
   20 O20       -0.6515     1.5485     0.8521 O.2        1 SUBUNIT  0
   21 N21        2.5769    -0.6911     2.1897 N.3        1 SUBUNIT  0
   22 F22        5.2341    -3.3421    -1.4497 F          1 SUBUNIT  0
   23 F23        6.6097    -1.0834    -2.2153 F          1 SUBUNIT  0
   24 F24        2.9787     1.6095    -0.8150 F          1 SUBUNIT  0
   25 C25       -7.9301     2.2353     3.2494 C.3        1 SUBUNIT  0
   26 F26       -8.3991     1.8446     4.4767 F          1 SUBUNIT  0
   27 F27       -8.7586     1.7556     2.2687 F          1 SUBUNIT  0
   28 F28       -7.8963     3.6055     3.1874 F          1 SUBUNIT  0
   29 C29       -3.7138     0.4176    -0.0520 C.3        1 SUBUNIT  0
   30 N30       -2.7125     0.6931    -1.0911 N.pl3      1 SUBUNIT  0
   31 N31       -1.9404    -0.2133    -1.6789 N.2        1 SUBUNIT  0
   32 C32       -1.1405     0.3784    -2.5802 C.2        1 SUBUNIT  0
   33 N33       -1.4398     1.7205    -2.5441 N.2        1 SUBUNIT  0
   34 C34       -2.4287     1.9037    -1.6059 C.2        1 SUBUNIT  0
   35 H35        2.8621    -2.9095    -0.4442 H          1 SUBUNIT  0
   36 H36        5.3459     1.1707    -1.8233 H          1 SUBUNIT  0
   37 H37        0.8283    -0.0222    -0.6311 H          1 SUBUNIT  0
   38 H38        0.9739    -1.6229    -0.0009 H          1 SUBUNIT  0
   39 H39        1.8108     0.9640     1.4213 H          1 SUBUNIT  0
   40 H40        0.3626     0.0491     3.2031 H          1 SUBUNIT  0
   41 H41       -0.1518    -1.2802     2.1691 H          1 SUBUNIT  0
   42 H42       -2.9662    -1.5325     2.4228 H          1 SUBUNIT  0
   43 H43       -1.6428    -1.0203     3.4422 H          1 SUBUNIT  0
   44 H44       -3.9910    -1.0102     4.5387 H          1 SUBUNIT  0
   45 H45       -3.0590     0.4579     4.7370 H          1 SUBUNIT  0
   46 H46       -3.0057     2.1186     1.0535 H          1 SUBUNIT  0
   47 H47        2.4933    -1.7152     2.0992 H          1 SUBUNIT  0
   48 H48        3.4694    -0.4013     1.7662 H          1 SUBUNIT  0
   49 H49       -4.6841     0.7985    -0.3702 H          1 SUBUNIT  0
   50 H50       -3.8060    -0.6589     0.0862 H          1 SUBUNIT  0
   51 H51       -0.4063    -0.1039    -3.2104 H          1 SUBUNIT  0
   52 H52       -2.8888     2.8447    -1.3337 H          1 SUBUNIT  0
@<TRIPOS>BOND
    1     1     5 2
    2     1    23 1
    3     2     3 2
    4     2    35 1
    5     3     1 1
    6     3    22 1
    7     4     2 1
    8     4     7 1
    9     5     6 1
   10     5    36 1
   11     6     4 2
   12     6    24 1
   13     7     8 1
   14     7    37 1
   15     7    38 1
   16     8     9 1
   17     8    21 1
   18     8    39 1
   19     9    10 1
   20     9    40 1
   21     9    41 1
   22    10    11 1
   23    10    20 2
   24    11    12 1
   25    12    13 1
   26    12    42 1
   27    12    43 1
   28    13    14 1
   29    13    44 1
   30    13    45 1
   31    14    15 1
   32    14    18 1
   33    15    16 1
   34    15    17 2
   35    16    11 1
   36    16    29 1
   37    16    46 1
   38    18    19 2
   39    19    17 1
   40    19    25 1
   41    21    47 1
   42    21    48 1
   43    25    26 1
   44    25    27 1
   45    25    28 1
   46    29    30 1
   47    29    49 1
   48    29    50 1
   49    31    30 1
   50    31    32 2
   51    32    33 1
   52    32    51 1
   53    33    34 2
   54    34    30 1
   55    34    52 1
@<TRIPOS>SUBSTRUCTURE
1   ****   1
@<SCITEGIC>MOL_PROPERTY
AbsoluteEnergy
SciTegic.value.StringValue
54.6139

@<SCITEGIC>MOL_PROPERTY
Activ
SciTegic.value.StringValue
2

@<SCITEGIC>MOL_PROPERTY
Angle Energy
SciTegic.value.StringValue
27.691

@<SCITEGIC>MOL_PROPERTY
Bond Energy
SciTegic.value.StringValue
2.13144

@<SCITEGIC>MOL_PROPERTY
CHARMm Energy
SciTegic.value.StringValue
31.9573

@<SCITEGIC>MOL_PROPERTY
Clean Energy
SciTegic.value.StringValue
55.8926

@<SCITEGIC>MOL_PROPERTY
ConfNumber
SciTegic.value.StringValue
4

@<SCITEGIC>MOL_PROPERTY
Dihedral Energy
SciTegic.value.StringValue
4.72655

@<SCITEGIC>MOL_PROPERTY
Electrostatic Energy
SciTegic.value.StringValue
5.40653

@<SCITEGIC>MOL_PROPERTY
Estimate
SciTegic.value.StringValue
6.95776

@<SCITEGIC>MOL_PROPERTY
FitValue
SciTegic.value.StringValue
5.85103

@<SCITEGIC>MOL_PROPERTY
Forcefield
SciTegic.value.StringValue
CHARMm

@<SCITEGIC>MOL_PROPERTY
ForcefieldBase
SciTegic.value.StringValue
CHARMm

@<SCITEGIC>MOL_PROPERTY
ForcefieldFFML
SciTegic.value.StringValue
<?xml version="1.0" encoding="UTF-8"?>
<!DOCTYPE ffml SYSTEM "Ffml.dtd">
<ffml version="1.0">
<forcefield name="CHARMm" derivedFrom="CHARMm" base="CHARMm">
<atomTypes>
</atomTypes>
<parameters>
<bond atom1="CT" atom2="NR56">
<quadratic
refValue="1.47"
forceConstant="390"/>
</bond>
<angle atom1="C5R" atom2="CF3" atom3="XF">
<quadratic
refValue="110.26"
forceConstant="53.5714"/>
</angle>
<angle atom1="CR56" atom2="CT" atom3="CT">
<quadratic
refValue="109.47"
forceConstant="70"/>
</angle>
<angle atom1="CR56" atom2="CT" atom3="HA">
<quadratic
refValue="109.47"
forceConstant="40"/>
</angle>
<angle atom1="CR56" atom2="CT" atom3="NX">
<quadratic
refValue="111.6"
forceConstant="70"/>
</angle>
<angle atom1="CT" atom2="CR56" atom3="N5R">
<quadratic
refValue="122"
forceConstant="58"/>
</angle>
<angle atom1="CT" atom2="CT" atom3="NR56">
<quadratic
refValue="111"
forceConstant="46.5"/>
</angle>
<angle atom1="CT" atom2="NR56" atom3="CR56">
<quadratic
refValue="130"
forceConstant="70"/>
</angle>
<angle atom1="CT" atom2="NR56" atom3="N5R">
<quadratic
refValue="127"
forceConstant="70"/>
</angle>
<angle atom1="N5R" atom2="C5R" atom3="CF3">
<quadratic
refValue="119.136"
forceConstant="68"/>
</angle>
<angle atom1="NR56" atom2="CR56" atom3="CT">
<quadratic
refValue="122"
forceConstant="58"/>
</angle>
<angle atom1="NR56" atom2="CT" atom3="HA">
<quadratic
refValue="109.47"
forceConstant="37.5"/>
</angle>
<torsion atom1="CT" atom2="CT" atom3="NR56" atom4="CR56">
<multiplecos
v1="0"
v2="0"
v3="0"
v4="0"
v5="0"
v6="0.15"
gamma1="0"
gamma2="0"
gamma3="0"
gamma4="0"
gamma5="0"
gamma6="180"/>
</torsion>
<torsion atom1="CT" atom2="CT" atom3="NR56" atom4="N5R">
<multiplecos
v1="0"
v2="0"
v3="0.07"
v4="0"
v5="0"
v6="0"
gamma1="0"
gamma2="0"
gamma3="0"
gamma4="0"
gamma5="0"
gamma6="0"/>
</torsion>
<torsion atom1="HA" atom2="CT" atom3="NR56" atom4="CR56">
<multiplecos
v1="0"
v2="0"
v3="0"
v4="0"
v5="0"
v6="0.15"
gamma1="0"
gamma2="0"
gamma3="0"
gamma4="0"
gamma5="0"
gamma6="180"/>
</torsion>
<torsion atom1="HA" atom2="CT" atom3="NR56" atom4="N5R">
<multiplecos
v1="0"
v2="0"
v3="0"
v4="0"
v5="0"
v6="0.15"
gamma1="0"
gamma2="0"
gamma3="0"
gamma4="0"
gamma5="0"
gamma6="180"/>
</torsion>
<torsion atom1="N5R" atom2="C5R" atom3="CF3" atom4="XF">
<multiplecos
v1="0"
v2="0"
v3="0"
v4="0"
v5="0"
v6="0.1"
gamma1="0"
gamma2="0"
gamma3="0"
gamma4="0"
gamma5="0"
gamma6="0"/>
</torsion>
<torsion atom1="N5R" atom2="CR56" atom3="CT" atom4="CT">
<multiplecos
v1="0"
v2="0"
v3="0"
v4="0"
v5="0"
v6="0.01"
gamma1="0"
gamma2="0"
gamma3="0"
gamma4="0"
gamma5="0"
gamma6="0"/>
</torsion>
<torsion atom1="N5R" atom2="CR56" atom3="CT" atom4="HA">
<multiplecos
v1="0"
v2="0"
v3="0"
v4="0"
v5="0"
v6="0.01"
gamma1="0"
gamma2="0"
gamma3="0"
gamma4="0"
gamma5="0"
gamma6="0"/>
</torsion>
<torsion atom1="N5R" atom2="CR56" atom3="CT" atom4="NX">
<multiplecos
v1="0"
v2="0"
v3="0"
v4="0"
v5="0"
v6="0.01"
gamma1="0"
gamma2="0"
gamma3="0"
gamma4="0"
gamma5="0"
gamma6="0"/>
</torsion>
<torsion atom1="NR56" atom2="CR56" atom3="CT" atom4="CT">
<multiplecos
v1="0"
v2="0"
v3="0"
v4="0"
v5="0"
v6="0.01"
gamma1="0"
gamma2="0"
gamma3="0"
gamma4="0"
gamma5="0"
gamma6="0"/>
</torsion>
<torsion atom1="NR56" atom2="CR56" atom3="CT" atom4="HA">
<multiplecos
v1="0"
v2="0"
v3="0"
v4="0"
v5="0"
v6="0.01"
gamma1="0"
gamma2="0"
gamma3="0"
gamma4="0"
gamma5="0"
gamma6="0"/>
</torsion>
<torsion atom1="NR56" atom2="CR56" atom3="CT" atom4="NX">
<multiplecos
v1="0"
v2="0"
v3="0"
v4="0"
v5="0"
v6="0.01"
gamma1="0"
gamma2="0"
gamma3="0"
gamma4="0"
gamma5="0"
gamma6="0"/>
</torsion>
<improper atom1="NR56" atom2="CR56" atom3="N5R" atom4="CT">
<cos1
refValue="0"
forceConstant="90"
periodicity="0"/>
</improper>
</parameters>
</forcefield>
</ffml>

@<SCITEGIC>MOL_PROPERTY
HBA_1
SciTegic.value.StringValue
1

@<SCITEGIC>MOL_PROPERTY
HBA_lipid_2
SciTegic.value.StringValue
1

@<SCITEGIC>MOL_PROPERTY
HBD_3
SciTegic.value.StringValue
1

@<SCITEGIC>MOL_PROPERTY
HYDROPHOBIC_4
SciTegic.value.StringValue
1

@<SCITEGIC>MOL_PROPERTY
Hydrogen Bond Energy
SciTegic.value.StringValue
0

@<SCITEGIC>MOL_PROPERTY
Improper Energy
SciTegic.value.StringValue
0.08663

@<SCITEGIC>MOL_PROPERTY
Initial Potential Energy
SciTegic.value.StringValue
56.7438

@<SCITEGIC>MOL_PROPERTY
Initial RMS Gradient
SciTegic.value.StringValue
13.7042

@<SCITEGIC>MOL_PROPERTY
MapNumber
SciTegic.value.StringValue
1

@<SCITEGIC>MOL_PROPERTY
MappedAtoms
SciTegic.value.StringValue
18,-6.22093,0.877927,3.89651,1.6,HBA_1.11
18,-7.52625,1.14462,6.58445,2.2,HBA_1.21
20,-0.98439,0.881015,0.55495,1.6,HBA_lipid_2.11
20,-0.76861,3.86898,1.09205,2.2,HBA_lipid_2.21
21,3.15515,-0.433245,2.2623,1.6,HBD_3.11
21,1.65071,-1.65783,4.55076,2.2,HBD_3.21
1,5.2,-1.2,-1.8,1.6,HYDROPHOBIC_4.11

@<SCITEGIC>MOL_PROPERTY
MappedFeatures
SciTegic.value.StringValue
HBA_1,HBA_lipid_2,HBD_3,HYDROPHOBIC_4

@<SCITEGIC>MOL_PROPERTY
MappedLocations
SciTegic.value.StringValue
HBA_1.11,HBA_1.21,HBA_lipid_2.11,HBA_lipid_2.21,HBD_3.11,HBD_3.21,HYDROPHOBIC_4.11

@<SCITEGIC>MOL_PROPERTY
MappingID
SciTegic.value.StringValue
1

@<SCITEGIC>MOL_PROPERTY
Minimization Criteria
SciTegic.value.StringValue
CONJUG> Minimization exiting with gradient tolerance ( 0.0100000) satisfied.

@<SCITEGIC>MOL_PROPERTY
PartialChargeMethod
SciTegic.value.StringValue
MomanyRone

@<SCITEGIC>MOL_PROPERTY
Pharmprint
SciTegic.value.StringValue
'1111'

@<SCITEGIC>MOL_PROPERTY
Pharmtype
SciTegic.value.StringValue
4

@<SCITEGIC>MOL_PROPERTY
Potential Energy
SciTegic.value.StringValue
31.9573

@<SCITEGIC>MOL_PROPERTY
RMS Gradient
SciTegic.value.StringValue
0.00957

@<SCITEGIC>MOL_PROPERTY
RelativeEnergy
SciTegic.value.StringValue
2.42865

@<SCITEGIC>MOL_PROPERTY
Solvation Free Energy
SciTegic.value.StringValue
0

@<SCITEGIC>MOL_PROPERTY
Uncert
SciTegic.value.StringValue
1.5

@<SCITEGIC>MOL_PROPERTY
Urey-Bradley Energy
SciTegic.value.StringValue
0

@<SCITEGIC>MOL_PROPERTY
UseResidueTemplateCharge
SciTegic.value.StringValue
True

@<SCITEGIC>MOL_PROPERTY
Van der Waals Energy
SciTegic.value.StringValue
-8.08481

@<SCITEGIC>MOL_PROPERTY
Error
SciTegic.value.StringValue
3.47888

@<SCITEGIC>MOL_PROPERTY
logActiv
SciTegic.value.StringValue
0.301029995663981

@<SCITEGIC>MOL_PROPERTY
logEstimate
SciTegic.value.StringValue
0.842469444176834

@<SCITEGIC>ATOM_PROPERTY
Formal Charge
SciTegic.value.StringValue
1 0
2 0
3 0
4 0
5 0
6 0
7 0
8 0
9 0
10 0
11 0
12 0
13 0
14 0
15 0
16 0
17 0
18 0
19 0
20 0
21 0
22 0
23 0
24 0
25 0
26 0
27 0
28 0
29 0
30 0
31 0
32 0
33 0
34 0
35 0
36 0
37 0
38 0
39 0
40 0
41 0
42 0
43 0
44 0
45 0
46 0
47 0
48 0
49 0
50 0
51 0
52 0

@<SCITEGIC>ATOM_PROPERTY
pdb_tempFactor
SciTegic.value.DoubleValue
1 0
2 0
3 0
4 0
5 0
6 0
7 0
8 0
9 0
10 0
11 0
12 0
13 0
14 0
15 0
16 0
17 0
18 0
19 0
20 0
21 0
22 0
23 0
24 0
25 0
26 0
27 0
28 0
29 0
30 0
31 0
32 0
33 0
34 0
35 0
36 0
37 0
38 0
39 0
40 0
41 0
42 0
43 0
44 0
45 0
46 0
47 0
48 0
49 0
50 0
51 0
52 0

@<SCITEGIC>ATOM_PROPERTY
pdb_occupancy
SciTegic.value.DoubleValue
1 1
2 1
3 1
4 1
5 1
6 1
7 1
8 1
9 1
10 1
11 1
12 1
13 1
14 1
15 1
16 1
17 1
18 1
19 1
20 1
21 1
22 1
23 1
24 1
25 1
26 1
27 1
28 1
29 1
30 1
31 1
32 1
33 1
34 1
35 1
36 1
37 1
38 1
39 1
40 1
41 1
42 1
43 1
44 1
45 1
46 1
47 1
48 1
49 1
50 1
51 1
52 1

@<TRIPOS>MOLECULE
dpp4_7
44  47  1  0  0
SMALL
FORMAL_CHARGES
@<TRIPOS>ATOM
    1 C1         5.7709    -1.0666    -2.1643 C.2        1 SUBUNIT  0
    2 C2         4.2509    -2.0097    -0.5111 C.2        1 SUBUNIT  0
    3 C3         5.4702    -2.0570    -1.2103 C.2        1 SUBUNIT  0
    4 C4         3.3312    -0.9753    -0.7630 C.2        1 SUBUNIT  0
    5 C5         4.8537    -0.0327    -2.4137 C.2        1 SUBUNIT  0
    6 C6         3.6344     0.0168    -1.7148 C.2        1 SUBUNIT  0
    7 C7         2.0428    -0.9378    -0.0134 C.3        1 SUBUNIT  0
    8 O8         1.0472    -0.3572    -0.8634 O.3        1 SUBUNIT  0
    9 C9        -0.1448     0.0441    -0.3692 C.2        1 SUBUNIT  0
   10 C10       -0.3773     0.1662     1.0319 C.2        1 SUBUNIT  0
   11 C11        0.7379    -0.1151     1.9786 C.3        1 SUBUNIT  0
   12 C12        2.1228    -0.1387     1.3014 C.3        1 SUBUNIT  0
   13 C13       -1.6757     0.5538     1.4921 C.2        1 SUBUNIT  0
   14 C14       -2.7056     0.8559     0.5435 C.2        1 SUBUNIT  0
   15 C15       -1.1686     0.3514    -1.2920 C.2        1 SUBUNIT  0
   16 C16       -2.4442     0.7591    -0.8440 C.2        1 SUBUNIT  0
   17 C17       -1.9734     0.6443     2.8814 C.2        1 SUBUNIT  0
   18 C18       -3.2595     1.0403     3.3140 C.2        1 SUBUNIT  0
   19 C19       -3.9920     1.2537     0.9864 C.2        1 SUBUNIT  0
   20 C20       -4.2653     1.3448     2.3697 C.2        1 SUBUNIT  0
   21 N21        3.1096    -0.7064     2.2182 N.3        1 SUBUNIT  0
   22 F22        2.7734     1.0027    -1.9602 F          1 SUBUNIT  0
   23 F23        6.9230    -1.1036    -2.8321 F          1 SUBUNIT  0
   24 F24        6.3357    -3.0407    -0.9655 F          1 SUBUNIT  0
   25 H25       -3.4747     1.1101     4.3712 H          1 SUBUNIT  0
   26 S26       -5.8178     1.8270     2.9043 S.o2       1 SUBUNIT  0
   27 O27       -6.6359     2.1113     1.7374 O.2        1 SUBUNIT  0
   28 O28       -6.3620     0.7716     3.7403 O.2        1 SUBUNIT  0
   29 C29       -5.6694     3.3176     3.8818 C.3        1 SUBUNIT  0
   30 H30        4.0209    -2.7726     0.2194 H          1 SUBUNIT  0
   31 H31        5.0853     0.7298    -3.1467 H          1 SUBUNIT  0
   32 H32        1.7424    -1.9674     0.1951 H          1 SUBUNIT  0
   33 H33        0.5348    -1.0746     2.4583 H          1 SUBUNIT  0
   34 H34        0.7642     0.6383     2.7687 H          1 SUBUNIT  0
   35 H35        2.4218     0.8867     1.0749 H          1 SUBUNIT  0
   36 H36       -0.9785     0.2729    -2.3535 H          1 SUBUNIT  0
   37 H37       -3.2077     0.9905    -1.5728 H          1 SUBUNIT  0
   38 H38       -1.2362     0.4175     3.6370 H          1 SUBUNIT  0
   39 H39       -4.7756     1.4888     0.2786 H          1 SUBUNIT  0
   40 H40        4.0449    -0.5610     1.8141 H          1 SUBUNIT  0
   41 H41        3.0584    -0.1889     3.1080 H          1 SUBUNIT  0
   42 H42       -6.6572     3.6310     4.2185 H          1 SUBUNIT  0
   43 H43       -4.9781     3.1442     4.7052 H          1 SUBUNIT  0
   44 H44       -5.2577     4.1175     3.2645 H          1 SUBUNIT  0
@<TRIPOS>BOND
    1     1     5 2
    2     1    23 1
    3     2     3 2
    4     2    30 1
    5     3     1 1
    6     3    24 1
    7     4     2 1
    8     4     7 1
    9     5     6 1
   10     5    31 1
   11     6     4 2
   12     6    22 1
   13     7     8 1
   14     7    32 1
   15     8     9 1
   16     9    10 2
   17     9    15 1
   18    10    11 1
   19    10    13 1
   20    11    12 1
   21    11    33 1
   22    11    34 1
   23    12     7 1
   24    12    21 1
   25    12    35 1
   26    13    17 2
   27    14    13 1
   28    14    19 2
   29    15    16 2
   30    15    36 1
   31    16    14 1
   32    16    37 1
   33    17    38 1
   34    18    17 1
   35    18    25 1
   36    19    20 1
   37    19    39 1
   38    20    18 2
   39    20    26 1
   40    21    40 1
   41    21    41 1
   42    26    27 2
   43    26    28 2
   44    26    29 1
   45    29    42 1
   46    29    43 1
   47    29    44 1
@<TRIPOS>SUBSTRUCTURE
1   ****   1
@<SCITEGIC>MOL_PROPERTY
AbsoluteEnergy
SciTegic.value.StringValue
43.1544

@<SCITEGIC>MOL_PROPERTY
Activ
SciTegic.value.StringValue
5.8

@<SCITEGIC>MOL_PROPERTY
Angle Energy
SciTegic.value.StringValue
11.4758

@<SCITEGIC>MOL_PROPERTY
Bond Energy
SciTegic.value.StringValue
1.77628

@<SCITEGIC>MOL_PROPERTY
CHARMm Energy
SciTegic.value.StringValue
6.33558

@<SCITEGIC>MOL_PROPERTY
Clean Energy
SciTegic.value.StringValue
3.36166

@<SCITEGIC>MOL_PROPERTY
ConfNumber
SciTegic.value.StringValue
18

@<SCITEGIC>MOL_PROPERTY
Dihedral Energy
SciTegic.value.StringValue
6.0143

@<SCITEGIC>MOL_PROPERTY
Electrostatic Energy
SciTegic.value.StringValue
-16.8407

@<SCITEGIC>MOL_PROPERTY
Estimate
SciTegic.value.StringValue
7.02309

@<SCITEGIC>MOL_PROPERTY
FitValue
SciTegic.value.StringValue
5.84697

@<SCITEGIC>MOL_PROPERTY
Forcefield
SciTegic.value.StringValue
CHARMm

@<SCITEGIC>MOL_PROPERTY
ForcefieldBase
SciTegic.value.StringValue
CHARMm

@<SCITEGIC>MOL_PROPERTY
ForcefieldFFML
SciTegic.value.StringValue
<?xml version="1.0" encoding="UTF-8"?>
<!DOCTYPE ffml SYSTEM "Ffml.dtd">
<ffml version="1.0">
<forcefield name="CHARMm" derivedFrom="CHARMm" base="CHARMm">
<atomTypes>
</atomTypes>
<parameters>
</parameters>
</forcefield>
</ffml>

@<SCITEGIC>MOL_PROPERTY
HBA_1
SciTegic.value.StringValue
1

@<SCITEGIC>MOL_PROPERTY
HBA_lipid_2
SciTegic.value.StringValue
0

@<SCITEGIC>MOL_PROPERTY
HBD_3
SciTegic.value.StringValue
1

@<SCITEGIC>MOL_PROPERTY
HYDROPHOBIC_4
SciTegic.value.StringValue
1

@<SCITEGIC>MOL_PROPERTY
Hydrogen Bond Energy
SciTegic.value.StringValue
0

@<SCITEGIC>MOL_PROPERTY
Improper Energy
SciTegic.value.StringValue
0.08901

@<SCITEGIC>MOL_PROPERTY
Initial Potential Energy
SciTegic.value.StringValue
23.3096

@<SCITEGIC>MOL_PROPERTY
Initial RMS Gradient
SciTegic.value.StringValue
15.3408

@<SCITEGIC>MOL_PROPERTY
MapNumber
SciTegic.value.StringValue
1

@<SCITEGIC>MOL_PROPERTY
MappedAtoms
SciTegic.value.StringValue
28,-6.22093,0.877927,3.89651,1.6,HBA_1.11
28,-7.52625,1.14462,6.58445,2.2,HBA_1.21
21,3.15515,-0.433245,2.2623,1.6,HBD_3.11
21,1.65071,-1.65783,4.55076,2.2,HBD_3.21
1,5.2,-1.2,-1.8,1.6,HYDROPHOBIC_4.11

@<SCITEGIC>MOL_PROPERTY
MappedFeatures
SciTegic.value.StringValue
HBA_1,HBD_3,HYDROPHOBIC_4

@<SCITEGIC>MOL_PROPERTY
MappedLocations
SciTegic.value.StringValue
HBA_1.11,HBA_1.21,HBD_3.11,HBD_3.21,HYDROPHOBIC_4.11

@<SCITEGIC>MOL_PROPERTY
MappingID
SciTegic.value.StringValue
1

@<SCITEGIC>MOL_PROPERTY
Minimization Criteria
SciTegic.value.StringValue
CONJUG> Minimization exiting with gradient tolerance ( 0.0100000) satisfied.

@<SCITEGIC>MOL_PROPERTY
PartialChargeMethod
SciTegic.value.StringValue
MomanyRone

@<SCITEGIC>MOL_PROPERTY
Pharmprint
SciTegic.value.StringValue
'1011'

@<SCITEGIC>MOL_PROPERTY
Pharmtype
SciTegic.value.StringValue
3

@<SCITEGIC>MOL_PROPERTY
Potential Energy
SciTegic.value.StringValue
6.33558

@<SCITEGIC>MOL_PROPERTY
RMS Gradient
SciTegic.value.StringValue
0.00828

@<SCITEGIC>MOL_PROPERTY
RelativeEnergy
SciTegic.value.StringValue
1.78163

@<SCITEGIC>MOL_PROPERTY
Solvation Free Energy
SciTegic.value.StringValue
0

@<SCITEGIC>MOL_PROPERTY
Uncert
SciTegic.value.StringValue
1.5

@<SCITEGIC>MOL_PROPERTY
Urey-Bradley Energy
SciTegic.value.StringValue
0

@<SCITEGIC>MOL_PROPERTY
UseResidueTemplateCharge
SciTegic.value.StringValue
True

@<SCITEGIC>MOL_PROPERTY
Van der Waals Energy
SciTegic.value.StringValue
3.82087

@<SCITEGIC>MOL_PROPERTY
Error
SciTegic.value.StringValue
1.2108775862069

@<SCITEGIC>MOL_PROPERTY
logActiv
SciTegic.value.StringValue
0.763427993562937

@<SCITEGIC>MOL_PROPERTY
logEstimate
SciTegic.value.StringValue
0.84652823388018

@<SCITEGIC>ATOM_PROPERTY
Formal Charge
SciTegic.value.StringValue
1 0
2 0
3 0
4 0
5 0
6 0
7 0
8 0
9 0
10 0
11 0
12 0
13 0
14 0
15 0
16 0
17 0
18 0
19 0
20 0
21 0
22 0
23 0
24 0
25 0
26 0
27 0
28 0
29 0
30 0
31 0
32 0
33 0
34 0
35 0
36 0
37 0
38 0
39 0
40 0
41 0
42 0
43 0
44 0

@<SCITEGIC>ATOM_PROPERTY
pdb_tempFactor
SciTegic.value.DoubleValue
1 0
2 0
3 0
4 0
5 0
6 0
7 0
8 0
9 0
10 0
11 0
12 0
13 0
14 0
15 0
16 0
17 0
18 0
19 0
20 0
21 0
22 0
23 0
24 0
25 0
26 0
27 0
28 0
29 0
30 0
31 0
32 0
33 0
34 0
35 0
36 0
37 0
38 0
39 0
40 0
41 0
42 0
43 0
44 0

@<SCITEGIC>ATOM_PROPERTY
pdb_occupancy
SciTegic.value.DoubleValue
1 1
2 1
3 1
4 1
5 1
6 1
7 1
8 1
9 1
10 1
11 1
12 1
13 1
14 1
15 1
16 1
17 1
18 1
19 1
20 1
21 1
22 1
23 1
24 1
25 1
26 1
27 1
28 1
29 1
30 1
31 1
32 1
33 1
34 1
35 1
36 1
37 1
38 1
39 1
40 1
41 1
42 1
43 1
44 1

@<TRIPOS>MOLECULE
dpp4_13
49  53  1  0  0
SMALL
FORMAL_CHARGES
@<TRIPOS>ATOM
    1 C1         6.0550    -1.6165    -2.0175 C.2        1 SUBUNIT  0
    2 C2         6.2043    -0.5883    -1.0681 C.2        1 SUBUNIT  0
    3 C3         5.0698     0.0384    -0.5216 C.2        1 SUBUNIT  0
    4 C4         3.7831    -0.3625    -0.9284 C.2        1 SUBUNIT  0
    5 C5         3.6346    -1.3903    -1.8779 C.2        1 SUBUNIT  0
    6 C6         4.7700    -2.0183    -2.4217 C.2        1 SUBUNIT  0
    7 F7         4.6204    -2.9916    -3.3167 F          1 SUBUNIT  0
    8 C8         2.5724     0.2939    -0.3592 C.3        1 SUBUNIT  0
    9 C9         2.0550    -0.4082     0.9233 C.3        1 SUBUNIT  0
   10 C10        0.7327     0.2167     1.4032 C.3        1 SUBUNIT  0
   11 C11       -0.2715     0.2784     0.2428 C.3        1 SUBUNIT  0
   12 C12        0.3556     0.9554    -0.9917 C.3        1 SUBUNIT  0
   13 O13        1.5538     0.2831    -1.3523 O.3        1 SUBUNIT  0
   14 N14        3.0417    -0.3396     1.9961 N.3        1 SUBUNIT  0
   15 F15        5.2244     1.0104     0.3756 F          1 SUBUNIT  0
   16 F16        7.1361    -2.2039    -2.5268 F          1 SUBUNIT  0
   17 N17       -1.4744     0.9930     0.6502 N.3        1 SUBUNIT  0
   18 C18       -2.0714     0.4900     1.9351 C.3        1 SUBUNIT  0
   19 C19       -3.5246     0.4220     1.5992 C.2        1 SUBUNIT  0
   20 C20       -3.7687     0.7629     0.2888 C.2        1 SUBUNIT  0
   21 C21       -2.5065     1.1066    -0.4353 C.3        1 SUBUNIT  0
   22 N22       -4.7022     0.1153     2.2108 N.2        1 SUBUNIT  0
   23 C23       -5.1498     0.6537     0.1071 C.2        1 SUBUNIT  0
   24 N24       -5.6812     0.2575     1.2966 N.pl3      1 SUBUNIT  0
   25 C25       -7.1063     0.0868     1.2982 C.2        1 SUBUNIT  0
   26 C26       -7.8331     0.3170     0.1832 C.2        1 SUBUNIT  0
   27 N27       -5.8791     0.9256    -1.1644 N.2        1 SUBUNIT  0
   28 C28       -7.1563     0.7461    -1.0664 C.2        1 SUBUNIT  0
   29 C29       -7.7896    -0.3529     2.5677 C.3        1 SUBUNIT  0
   30 H30       -7.7915     0.9140    -1.9237 H          1 SUBUNIT  0
   31 H31        7.1918    -0.2799    -0.7577 H          1 SUBUNIT  0
   32 H32        2.6467    -1.7004    -2.1883 H          1 SUBUNIT  0
   33 H33        2.8201     1.3355    -0.1494 H          1 SUBUNIT  0
   34 H34        1.8678    -1.4636     0.7043 H          1 SUBUNIT  0
   35 H35        0.3187    -0.3563     2.2326 H          1 SUBUNIT  0
   36 H36        0.9209     1.2247     1.7767 H          1 SUBUNIT  0
   37 H37       -0.5602    -0.7390    -0.0229 H          1 SUBUNIT  0
   38 H38        0.5873     2.0042    -0.8025 H          1 SUBUNIT  0
   39 H39       -0.3219     0.9137    -1.8457 H          1 SUBUNIT  0
   40 H40        3.8512    -0.9156     1.7271 H          1 SUBUNIT  0
   41 H41        3.3551     0.6364     2.0842 H          1 SUBUNIT  0
   42 H42       -1.6939    -0.4900     2.1913 H          1 SUBUNIT  0
   43 H43       -1.8813     1.1838     2.7408 H          1 SUBUNIT  0
   44 H44       -2.3259     0.4043    -1.2357 H          1 SUBUNIT  0
   45 H45       -2.5375     2.1142    -0.8264 H          1 SUBUNIT  0
   46 H46       -8.9062     0.1876     0.1898 H          1 SUBUNIT  0
   47 H47       -8.8647    -0.4355     2.4000 H          1 SUBUNIT  0
   48 H48       -7.3626    -1.2957     2.9103 H          1 SUBUNIT  0
   49 H49       -7.6302     0.3898     3.3495 H          1 SUBUNIT  0
@<TRIPOS>BOND
    1     1     2 2
    2     1    16 1
    3     2     3 1
    4     2    31 1
    5     3     4 2
    6     3    15 1
    7     4     5 1
    8     4     8 1
    9     5     6 2
   10     5    32 1
   11     6     1 1
   12     6     7 1
   13     8    13 1
   14     8    33 1
   15     9     8 1
   16     9    14 1
   17     9    34 1
   18    10     9 1
   19    10    35 1
   20    10    36 1
   21    11    10 1
   22    11    17 1
   23    11    37 1
   24    12    11 1
   25    12    38 1
   26    12    39 1
   27    13    12 1
   28    14    40 1
   29    14    41 1
   30    18    17 1
   31    18    19 1
   32    18    42 1
   33    18    43 1
   34    19    20 1
   35    19    22 2
   36    20    21 1
   37    20    23 2
   38    21    17 1
   39    21    44 1
   40    21    45 1
   41    23    24 1
   42    23    27 1
   43    24    22 1
   44    24    25 1
   45    25    29 1
   46    26    25 2
   47    26    46 1
   48    27    28 2
   49    28    26 1
   50    28    30 1
   51    29    47 1
   52    29    48 1
   53    29    49 1
@<TRIPOS>SUBSTRUCTURE
1   ****   1
@<SCITEGIC>MOL_PROPERTY
AbsoluteEnergy
SciTegic.value.StringValue
88.9897

@<SCITEGIC>MOL_PROPERTY
Activ
SciTegic.value.StringValue
44

@<SCITEGIC>MOL_PROPERTY
Angle Energy
SciTegic.value.StringValue
28.6562805175781

@<SCITEGIC>MOL_PROPERTY
Bond Energy
SciTegic.value.StringValue
4.08552980422974

@<SCITEGIC>MOL_PROPERTY
CHARMm Energy
SciTegic.value.StringValue
46.2027206420898

@<SCITEGIC>MOL_PROPERTY
Clean Energy
SciTegic.value.StringValue
68.6101150512695

@<SCITEGIC>MOL_PROPERTY
ConfNumber
SciTegic.value.StringValue
13

@<SCITEGIC>MOL_PROPERTY
Dihedral Energy
SciTegic.value.StringValue
13.8611402511597

@<SCITEGIC>MOL_PROPERTY
Electrostatic Energy
SciTegic.value.StringValue
3.05672001838684

@<SCITEGIC>MOL_PROPERTY
Estimate
SciTegic.value.StringValue
8.3758

@<SCITEGIC>MOL_PROPERTY
FitValue
SciTegic.value.StringValue
5.77047

@<SCITEGIC>MOL_PROPERTY
Forcefield
SciTegic.value.StringValue
CHARMm

@<SCITEGIC>MOL_PROPERTY
ForcefieldBase
SciTegic.value.StringValue
CHARMm

@<SCITEGIC>MOL_PROPERTY
ForcefieldFFML
SciTegic.value.StringValue
<?xml version="1.0" encoding="UTF-8"?>
<!DOCTYPE ffml SYSTEM "Ffml.dtd">
<ffml version="1.0">
<forcefield name="CHARMm" derivedFrom="CHARMm" base="CHARMm">
<atomTypes>
</atomTypes>
<parameters>
</parameters>
</forcefield>
</ffml>

@<SCITEGIC>MOL_PROPERTY
HBA_1
SciTegic.value.StringValue
0

@<SCITEGIC>MOL_PROPERTY
HBA_lipid_2
SciTegic.value.StringValue
1

@<SCITEGIC>MOL_PROPERTY
HBD_3
SciTegic.value.StringValue
1

@<SCITEGIC>MOL_PROPERTY
HYDROPHOBIC_4
SciTegic.value.StringValue
1

@<SCITEGIC>MOL_PROPERTY
Hydrogen Bond Energy
SciTegic.value.StringValue
0

@<SCITEGIC>MOL_PROPERTY
Improper Energy
SciTegic.value.StringValue
0.0130200004205108

@<SCITEGIC>MOL_PROPERTY
Initial Potential Energy
SciTegic.value.StringValue
77.7831420898438

@<SCITEGIC>MOL_PROPERTY
Initial RMS Gradient
SciTegic.value.StringValue
27.6327095031738

@<SCITEGIC>MOL_PROPERTY
MapNumber
SciTegic.value.StringValue
1

@<SCITEGIC>MOL_PROPERTY
MappedAtoms
SciTegic.value.StringValue
17,-0.98439,0.881015,0.55495,1.6,HBA_lipid_2.11
17,-0.76861,3.86898,1.09205,2.2,HBA_lipid_2.21
14,3.15515,-0.433245,2.2623,1.6,HBD_3.11
14,1.65071,-1.65783,4.55076,2.2,HBD_3.21
1,5.2,-1.2,-1.8,1.6,HYDROPHOBIC_4.11

@<SCITEGIC>MOL_PROPERTY
MappedFeatures
SciTegic.value.StringValue
HBA_lipid_2,HBD_3,HYDROPHOBIC_4

@<SCITEGIC>MOL_PROPERTY
MappedLocations
SciTegic.value.StringValue
HBA_lipid_2.11,HBA_lipid_2.21,HBD_3.11,HBD_3.21,HYDROPHOBIC_4.11

@<SCITEGIC>MOL_PROPERTY
MappingID
SciTegic.value.StringValue
1

@<SCITEGIC>MOL_PROPERTY
Minimization Criteria
SciTegic.value.StringValue
CONJUG> Minimization exiting with gradient tolerance ( 0.0100000) satisfied.

@<SCITEGIC>MOL_PROPERTY
PartialChargeMethod
SciTegic.value.StringValue
MomanyRone

@<SCITEGIC>MOL_PROPERTY
Pharmprint
SciTegic.value.StringValue
'0111'

@<SCITEGIC>MOL_PROPERTY
Pharmtype
SciTegic.value.StringValue
3

@<SCITEGIC>MOL_PROPERTY
Potential Energy
SciTegic.value.StringValue
46.2027206420898

@<SCITEGIC>MOL_PROPERTY
RMS Gradient
SciTegic.value.StringValue
0.00779999978840351

@<SCITEGIC>MOL_PROPERTY
RelativeEnergy
SciTegic.value.StringValue
2.76115

@<SCITEGIC>MOL_PROPERTY
Solvation Free Energy
SciTegic.value.StringValue
0

@<SCITEGIC>MOL_PROPERTY
Uncert
SciTegic.value.StringValue
1.5

@<SCITEGIC>MOL_PROPERTY
Urey-Bradley Energy
SciTegic.value.StringValue
0

@<SCITEGIC>MOL_PROPERTY
UseResidueTemplateCharge
SciTegic.value.StringValue
True

@<SCITEGIC>MOL_PROPERTY
Van der Waals Energy
SciTegic.value.StringValue
-3.46998000144959

@<SCITEGIC>MOL_PROPERTY
Error
SciTegic.value.StringValue
-5.25322954225268

@<SCITEGIC>MOL_PROPERTY
logActiv
SciTegic.value.StringValue
1.64345267648619

@<SCITEGIC>MOL_PROPERTY
logEstimate
SciTegic.value.StringValue
0.923026298573676

@<SCITEGIC>ATOM_PROPERTY
Formal Charge
SciTegic.value.StringValue
1 0
2 0
3 0
4 0
5 0
6 0
7 0
8 0
9 0
10 0
11 0
12 0
13 0
14 0
15 0
16 0
17 0
18 0
19 0
20 0
21 0
22 0
23 0
24 0
25 0
26 0
27 0
28 0
29 0
30 0
31 0
32 0
33 0
34 0
35 0
36 0
37 0
38 0
39 0
40 0
41 0
42 0
43 0
44 0
45 0
46 0
47 0
48 0
49 0

@<SCITEGIC>ATOM_PROPERTY
pdb_tempFactor
SciTegic.value.DoubleValue
1 0
2 0
3 0
4 0
5 0
6 0
7 0
8 0
9 0
10 0
11 0
12 0
13 0
14 0
15 0
16 0
17 0
18 0
19 0
20 0
21 0
22 0
23 0
24 0
25 0
26 0
27 0
28 0
29 0
30 0
31 0
32 0
33 0
34 0
35 0
36 0
37 0
38 0
39 0
40 0
41 0
42 0
43 0
44 0
45 0
46 0
47 0
48 0
49 0

@<SCITEGIC>ATOM_PROPERTY
pdb_occupancy
SciTegic.value.DoubleValue
1 1
2 1
3 1
4 1
5 1
6 1
7 1
8 1
9 1
10 1
11 1
12 1
13 1
14 1
15 1
16 1
17 1
18 1
19 1
20 1
21 1
22 1
23 1
24 1
25 1
26 1
27 1
28 1
29 1
30 1
31 1
32 1
33 1
34 1
35 1
36 1
37 1
38 1
39 1
40 1
41 1
42 1
43 1
44 1
45 1
46 1
47 1
48 1
49 1

@<TRIPOS>MOLECULE
dpp4_8
56  58  1  0  0
SMALL
FORMAL_CHARGES
@<TRIPOS>ATOM
    1 N1         1.2477    -2.2420    -1.1275 N.am       1 SUBUNIT  0
    2 N2         2.9566    -1.7743    -2.7688 N.am       1 SUBUNIT  0
    3 C3         2.4627    -1.6637    -1.4722 C.2        1 SUBUNIT  0
    4 C4         2.2475    -2.4628    -3.7500 C.2        1 SUBUNIT  0
    5 C5         0.5144    -2.9340    -2.0689 C.2        1 SUBUNIT  0
    6 C6         1.0636    -3.0341    -3.4370 C.2        1 SUBUNIT  0
    7 C7         0.7375    -2.1153     0.2526 C.3        1 SUBUNIT  0
    8 C8        -0.3242    -1.0427     0.3572 C.2        1 SUBUNIT  0
    9 C9        -1.7004    -1.1093     0.1461 C.2        1 SUBUNIT  0
   10 N10       -2.1450     0.1525     0.3833 N.pl3      1 SUBUNIT  0
   11 N11       -1.1879     1.0495     0.7335 N.2        1 SUBUNIT  0
   12 N12       -0.1054     0.2419     0.6953 N.2        1 SUBUNIT  0
   13 O13       -0.5455    -3.4461    -1.7914 O.2        1 SUBUNIT  0
   14 O14        3.0955    -1.0590    -0.6372 O.2        1 SUBUNIT  0
   15 N15        2.7386    -2.5682    -5.0229 N.pl3      1 SUBUNIT  0
   16 C16        3.0404    -3.8989    -5.6082 C.3        1 SUBUNIT  0
   17 C17        4.2276    -3.8186    -6.5804 C.3        1 SUBUNIT  0
   18 C18        4.0547    -2.7632    -7.6926 C.3        1 SUBUNIT  0
   19 C19        3.0256    -1.6607    -7.3529 C.3        1 SUBUNIT  0
   20 C20        2.9764    -1.3496    -5.8408 C.3        1 SUBUNIT  0
   21 N21        1.6987    -2.0406    -7.8348 N.3        1 SUBUNIT  0
   22 C22        4.2582    -1.1377    -3.0859 C.3        1 SUBUNIT  0
   23 C23        5.2143    -1.2961    -1.9932 C.1        1 SUBUNIT  0
   24 C24        5.9927    -1.4249    -1.1024 C.1        1 SUBUNIT  0
   25 C25        6.9476    -1.5852    -0.0108 C.3        1 SUBUNIT  0
   26 C26       -3.5621     0.5235     0.2701 C.3        1 SUBUNIT  0
   27 C27       -4.2062     0.6788     1.6214 C.2        1 SUBUNIT  0
   28 C28       -4.7367    -0.4055     2.2095 C.2        1 SUBUNIT  0
   29 C29       -5.3748    -0.3066     3.5264 C.2        1 SUBUNIT  0
   30 O30       -6.0075     0.8350     3.7778 O.3        1 SUBUNIT  0
   31 O31       -5.3074    -1.2262     4.3102 O.2        1 SUBUNIT  0
   32 H32        0.4926    -3.5771    -4.1788 H          1 SUBUNIT  0
   33 H33        1.5644    -1.8736     0.9203 H          1 SUBUNIT  0
   34 H34        0.3212    -3.0713     0.5693 H          1 SUBUNIT  0
   35 H35       -2.3131    -1.9533    -0.1425 H          1 SUBUNIT  0
   36 H36        2.1520    -4.2636    -6.1239 H          1 SUBUNIT  0
   37 H37        3.2619    -4.6122    -4.8141 H          1 SUBUNIT  0
   38 H38        5.1256    -3.5804    -6.0078 H          1 SUBUNIT  0
   39 H39        4.4144    -4.7965    -7.0234 H          1 SUBUNIT  0
   40 H40        3.7899    -3.2510    -8.6318 H          1 SUBUNIT  0
   41 H41        5.0256    -2.2999    -7.8750 H          1 SUBUNIT  0
   42 H42        3.3109    -0.7513    -7.8836 H          1 SUBUNIT  0
   43 H43        3.9233    -0.9106    -5.5263 H          1 SUBUNIT  0
   44 H44        2.2029    -0.6087    -5.6309 H          1 SUBUNIT  0
   45 H45        1.7239    -2.0607    -8.8641 H          1 SUBUNIT  0
   46 H46        1.4931    -2.9891    -7.4964 H          1 SUBUNIT  0
   47 H47        4.6643    -1.5858    -3.9925 H          1 SUBUNIT  0
   48 H48        4.1016    -0.0765    -3.2801 H          1 SUBUNIT  0
   49 H49        6.5647    -1.0891     0.8821 H          1 SUBUNIT  0
   50 H50        7.1471    -2.6442     0.1477 H          1 SUBUNIT  0
   51 H51        7.8904    -1.1069    -0.2787 H          1 SUBUNIT  0
   52 H52       -4.0925    -0.2361    -0.3061 H          1 SUBUNIT  0
   53 H53       -3.6522     1.4525    -0.2919 H          1 SUBUNIT  0
   54 H54       -4.2888     1.5987     2.1850 H          1 SUBUNIT  0
   55 H55       -4.7302    -1.3930     1.7706 H          1 SUBUNIT  0
   56 H56       -6.4335     0.9622     4.6365 H          1 SUBUNIT  0
@<TRIPOS>BOND
    1     1     5 1
    2     1     7 1
    3     2     3 1
    4     2    22 1
    5     3     1 1
    6     3    14 2
    7     4     2 1
    8     4    15 1
    9     5     6 1
   10     5    13 2
   11     6     4 2
   12     6    32 1
   13     7     8 1
   14     7    33 1
   15     7    34 1
   16     9     8 2
   17     9    10 1
   18     9    35 1
   19    10    11 1
   20    10    26 1
   21    11    12 2
   22    12     8 1
   23    15    16 1
   24    16    17 1
   25    16    36 1
   26    16    37 1
   27    17    18 1
   28    17    38 1
   29    17    39 1
   30    18    19 1
   31    18    40 1
   32    18    41 1
   33    19    20 1
   34    19    21 1
   35    19    42 1
   36    20    15 1
   37    20    43 1
   38    20    44 1
   39    21    45 1
   40    21    46 1
   41    22    23 1
   42    22    47 1
   43    22    48 1
   44    23    24 3
   45    24    25 1
   46    25    49 1
   47    25    50 1
   48    25    51 1
   49    26    27 1
   50    26    52 1
   51    26    53 1
   52    27    28 2
   53    27    54 1
   54    28    29 1
   55    28    55 1
   56    29    30 1
   57    29    31 2
   58    30    56 1
@<TRIPOS>SUBSTRUCTURE
1   ****   1
@<SCITEGIC>MOL_PROPERTY
AbsoluteEnergy
SciTegic.value.StringValue
82.266

@<SCITEGIC>MOL_PROPERTY
Activ
SciTegic.value.StringValue
9.5600004196167

@<SCITEGIC>MOL_PROPERTY
Angle Energy
SciTegic.value.StringValue
11.6511001586914

@<SCITEGIC>MOL_PROPERTY
Bond Energy
SciTegic.value.StringValue
0.755800008773804

@<SCITEGIC>MOL_PROPERTY
CHARMm Energy
SciTegic.value.StringValue
-31.1847400665283

@<SCITEGIC>MOL_PROPERTY
Clean Energy
SciTegic.value.StringValue
77.0604934692383

@<SCITEGIC>MOL_PROPERTY
ConfNumber
SciTegic.value.StringValue
209

@<SCITEGIC>MOL_PROPERTY
Dihedral Energy
SciTegic.value.StringValue
12.7239999771118

@<SCITEGIC>MOL_PROPERTY
Electrostatic Energy
SciTegic.value.StringValue
-49.759838104248

@<SCITEGIC>MOL_PROPERTY
Estimate
SciTegic.value.StringValue
8.40627

@<SCITEGIC>MOL_PROPERTY
FitValue
SciTegic.value.StringValue
5.7689

@<SCITEGIC>MOL_PROPERTY
Forcefield
SciTegic.value.StringValue
CHARMm

@<SCITEGIC>MOL_PROPERTY
ForcefieldBase
SciTegic.value.StringValue
CHARMm

@<SCITEGIC>MOL_PROPERTY
ForcefieldFFML
SciTegic.value.StringValue
<?xml version="1.0" encoding="UTF-8"?>
<!DOCTYPE ffml SYSTEM "Ffml.dtd">
<ffml version="1.0">
<forcefield name="CHARMm" derivedFrom="CHARMm" base="CHARMm">
<atomTypes>
</atomTypes>
<parameters>
<angle atom1="N5R" atom2="CT" atom3="CUA1">
<quadratic
refValue="111.097"
forceConstant="58.4444"/>
</angle>
<angle atom1="NX" atom2="CT" atom3="CUY1">
<quadratic
refValue="110.334"
forceConstant="64.0769"/>
</angle>
<angle atom1="NX" atom2="CUA1" atom3="NX">
<quadratic
refValue="120"
forceConstant="60"/>
</angle>
</parameters>
</forcefield>
</ffml>

@<SCITEGIC>MOL_PROPERTY
HBA_1
SciTegic.value.StringValue
1

@<SCITEGIC>MOL_PROPERTY
HBA_lipid_2
SciTegic.value.StringValue
1

@<SCITEGIC>MOL_PROPERTY
HBD_3
SciTegic.value.StringValue
0

@<SCITEGIC>MOL_PROPERTY
HYDROPHOBIC_4
SciTegic.value.StringValue
1

@<SCITEGIC>MOL_PROPERTY
Hydrogen Bond Energy
SciTegic.value.StringValue
0

@<SCITEGIC>MOL_PROPERTY
Improper Energy
SciTegic.value.StringValue
0.546660006046295

@<SCITEGIC>MOL_PROPERTY
Initial Potential Energy
SciTegic.value.StringValue
-3.64041996002197

@<SCITEGIC>MOL_PROPERTY
Initial RMS Gradient
SciTegic.value.StringValue
14.2234296798706

@<SCITEGIC>MOL_PROPERTY
MapNumber
SciTegic.value.StringValue
1

@<SCITEGIC>MOL_PROPERTY
MappedAtoms
SciTegic.value.StringValue
30,-6.22093,0.877927,3.89651,1.6,HBA_1.11
30,-7.52625,1.14462,6.58445,2.2,HBA_1.21
11,-0.98439,0.881015,0.55495,1.6,HBA_lipid_2.11
11,-0.76861,3.86898,1.09205,2.2,HBA_lipid_2.21
23,5.2,-1.2,-1.8,1.6,HYDROPHOBIC_4.11

@<SCITEGIC>MOL_PROPERTY
MappedFeatures
SciTegic.value.StringValue
HBA_1,HBA_lipid_2,HYDROPHOBIC_4

@<SCITEGIC>MOL_PROPERTY
MappedLocations
SciTegic.value.StringValue
HBA_1.11,HBA_1.21,HBA_lipid_2.11,HBA_lipid_2.21,HYDROPHOBIC_4.11

@<SCITEGIC>MOL_PROPERTY
MappingID
SciTegic.value.StringValue
1

@<SCITEGIC>MOL_PROPERTY
Minimization Criteria
SciTegic.value.StringValue
CONJUG> Minimization exiting with gradient tolerance ( 0.0100000) satisfied.

@<SCITEGIC>MOL_PROPERTY
PartialChargeMethod
SciTegic.value.StringValue
MomanyRone

@<SCITEGIC>MOL_PROPERTY
Pharmprint
SciTegic.value.StringValue
'1101'

@<SCITEGIC>MOL_PROPERTY
Pharmtype
SciTegic.value.StringValue
3

@<SCITEGIC>MOL_PROPERTY
Potential Energy
SciTegic.value.StringValue
-31.1847400665283

@<SCITEGIC>MOL_PROPERTY
RMS Gradient
SciTegic.value.StringValue
0.00970000028610229

@<SCITEGIC>MOL_PROPERTY
RelativeEnergy
SciTegic.value.StringValue
15.3834

@<SCITEGIC>MOL_PROPERTY
Solvation Free Energy
SciTegic.value.StringValue
0

@<SCITEGIC>MOL_PROPERTY
Uncert
SciTegic.value.StringValue
1.5

@<SCITEGIC>MOL_PROPERTY
Urey-Bradley Energy
SciTegic.value.StringValue
0

@<SCITEGIC>MOL_PROPERTY
UseResidueTemplateCharge
SciTegic.value.StringValue
True

@<SCITEGIC>MOL_PROPERTY
Van der Waals Energy
SciTegic.value.StringValue
-7.10244989395142

@<SCITEGIC>MOL_PROPERTY
Error
SciTegic.value.StringValue
-1.13724641483282

@<SCITEGIC>MOL_PROPERTY
logActiv
SciTegic.value.StringValue
0.98045791133857

@<SCITEGIC>MOL_PROPERTY
logEstimate
SciTegic.value.StringValue
0.924603334946955

@<SCITEGIC>ATOM_PROPERTY
Formal Charge
SciTegic.value.StringValue
1 0
2 0
3 0
4 0
5 0
6 0
7 0
8 0
9 0
10 0
11 0
12 0
13 0
14 0
15 0
16 0
17 0
18 0
19 0
20 0
21 0
22 0
23 0
24 0
25 0
26 0
27 0
28 0
29 0
30 0
31 0
32 0
33 0
34 0
35 0
36 0
37 0
38 0
39 0
40 0
41 0
42 0
43 0
44 0
45 0
46 0
47 0
48 0
49 0
50 0
51 0
52 0
53 0
54 0
55 0
56 0

@<SCITEGIC>ATOM_PROPERTY
pdb_tempFactor
SciTegic.value.DoubleValue
1 0
2 0
3 0
4 0
5 0
6 0
7 0
8 0
9 0
10 0
11 0
12 0
13 0
14 0
15 0
16 0
17 0
18 0
19 0
20 0
21 0
22 0
23 0
24 0
25 0
26 0
27 0
28 0
29 0
30 0
31 0
32 0
33 0
34 0
35 0
36 0
37 0
38 0
39 0
40 0
41 0
42 0
43 0
44 0
45 0
46 0
47 0
48 0
49 0
50 0
51 0
52 0
53 0
54 0
55 0
56 0

@<SCITEGIC>ATOM_PROPERTY
pdb_occupancy
SciTegic.value.DoubleValue
1 1
2 1
3 1
4 1
5 1
6 1
7 1
8 1
9 1
10 1
11 1
12 1
13 1
14 1
15 1
16 1
17 1
18 1
19 1
20 1
21 1
22 1
23 1
24 1
25 1
26 1
27 1
28 1
29 1
30 1
31 1
32 1
33 1
34 1
35 1
36 1
37 1
38 1
39 1
40 1
41 1
42 1
43 1
44 1
45 1
46 1
47 1
48 1
49 1
50 1
51 1
52 1
53 1
54 1
55 1
56 1

@<TRIPOS>MOLECULE
dpp4_9
54  57  1  0  0
SMALL
FORMAL_CHARGES
@<TRIPOS>ATOM
    1 C1         5.5286    -1.7156    -2.1463 C.2        1 SUBUNIT  0
    2 C2         4.9700    -0.3373    -0.2151 C.2        1 SUBUNIT  0
    3 C3         5.8571    -1.2088    -0.8745 C.2        1 SUBUNIT  0
    4 C4         3.7575     0.0308    -0.8235 C.2        1 SUBUNIT  0
    5 C5         4.3145    -1.3462    -2.7554 C.2        1 SUBUNIT  0
    6 C6         3.4305    -0.4749    -2.0966 C.2        1 SUBUNIT  0
    7 C7         2.8296     0.9525    -0.1161 C.3        1 SUBUNIT  0
    8 C8         2.0918     0.2458     1.0201 C.3        1 SUBUNIT  0
    9 C9         1.0995    -0.8029     0.5172 C.3        1 SUBUNIT  0
   10 C10       -0.2962    -0.2551     0.3866 C.2        1 SUBUNIT  0
   11 N11       -1.2917    -1.0894    -0.0564 N.am       1 SUBUNIT  0
   12 C12       -1.0153    -2.5270    -0.3347 C.3        1 SUBUNIT  0
   13 C13       -1.5478    -2.9755    -1.7252 C.3        1 SUBUNIT  0
   14 N14       -2.8882    -2.4195    -2.0156 N.pl3      1 SUBUNIT  0
   15 C15       -3.4002    -1.3508    -1.3737 C.2        1 SUBUNIT  0
   16 C16       -2.6767    -0.5801    -0.2707 C.3        1 SUBUNIT  0
   17 N17       -4.6543    -1.1143    -1.8947 N.2        1 SUBUNIT  0
   18 N18       -3.7731    -2.8498    -2.9107 N.2        1 SUBUNIT  0
   19 C19       -4.8702    -2.0753    -2.8562 C.2        1 SUBUNIT  0
   20 O20       -0.5434     0.8949     0.6638 O.2        1 SUBUNIT  0
   21 N21        3.0369    -0.3510     1.9473 N.3        1 SUBUNIT  0
   22 F22        7.0026    -1.5519    -0.2904 F          1 SUBUNIT  0
   23 F23        6.3593    -2.5414    -2.7773 F          1 SUBUNIT  0
   24 F24        2.2846    -0.1334    -2.6864 F          1 SUBUNIT  0
   25 C25       -6.1155    -2.2322    -3.6978 C.3        1 SUBUNIT  0
   26 F26       -5.9664    -3.3041    -4.5386 F          1 SUBUNIT  0
   27 F27       -6.3124    -1.0946    -4.4388 F          1 SUBUNIT  0
   28 F28       -7.1982    -2.4373    -2.8811 F          1 SUBUNIT  0
   29 C29       -3.4671    -0.6670     1.0374 C.3        1 SUBUNIT  0
   30 O30       -2.6850    -0.1009     2.0646 O.3        1 SUBUNIT  0
   31 C31       -3.7212    -2.1303     1.3819 C.3        1 SUBUNIT  0
   32 C32       -4.9752    -2.5191     2.1341 C.3        1 SUBUNIT  0
   33 C33       -4.8230    -2.8879     0.6747 C.3        1 SUBUNIT  0
   34 H34        5.2240     0.0490     0.7626 H          1 SUBUNIT  0
   35 H35        4.0608    -1.7342    -3.7305 H          1 SUBUNIT  0
   36 H36        3.3882     1.8108     0.2600 H          1 SUBUNIT  0
   37 H37        2.1241     1.3765    -0.8306 H          1 SUBUNIT  0
   38 H38        1.5931     0.9691     1.6665 H          1 SUBUNIT  0
   39 H39        1.1133    -1.6072     1.2513 H          1 SUBUNIT  0
   40 H40        1.4260    -1.2170    -0.4374 H          1 SUBUNIT  0
   41 H41       -1.5005    -3.1167     0.4477 H          1 SUBUNIT  0
   42 H42        0.0548    -2.7377    -0.2611 H          1 SUBUNIT  0
   43 H43       -1.5934    -4.0675    -1.7567 H          1 SUBUNIT  0
   44 H44       -0.8595    -2.6617    -2.5161 H          1 SUBUNIT  0
   45 H45       -2.6238     0.4658    -0.5811 H          1 SUBUNIT  0
   46 H46        3.4869    -1.1506     1.4789 H          1 SUBUNIT  0
   47 H47        3.7632     0.3471     2.1620 H          1 SUBUNIT  0
   48 H48       -4.4077    -0.1158     0.9837 H          1 SUBUNIT  0
   49 H49       -3.2610     0.0036     2.8387 H          1 SUBUNIT  0
   50 H50       -2.8095    -2.6803     1.6185 H          1 SUBUNIT  0
   51 H51       -4.8957    -3.3169     2.8710 H          1 SUBUNIT  0
   52 H52       -5.6862    -1.7308     2.3870 H          1 SUBUNIT  0
   53 H53       -4.6394    -3.9361     0.4314 H          1 SUBUNIT  0
   54 H54       -5.4278    -2.3494    -0.0533 H          1 SUBUNIT  0
@<TRIPOS>BOND
    1     1     5 2
    2     1    23 1
    3     2     3 2
    4     2    34 1
    5     3     1 1
    6     3    22 1
    7     4     2 1
    8     4     7 1
    9     5     6 1
   10     5    35 1
   11     6     4 2
   12     6    24 1
   13     7     8 1
   14     7    36 1
   15     7    37 1
   16     8     9 1
   17     8    21 1
   18     8    38 1
   19     9    10 1
   20     9    39 1
   21     9    40 1
   22    10    11 1
   23    10    20 2
   24    11    12 1
   25    12    13 1
   26    12    41 1
   27    12    42 1
   28    13    14 1
   29    13    43 1
   30    13    44 1
   31    14    15 1
   32    14    18 1
   33    15    16 1
   34    15    17 2
   35    16    11 1
   36    16    29 1
   37    16    45 1
   38    18    19 2
   39    19    17 1
   40    19    25 1
   41    21    46 1
   42    21    47 1
   43    25    26 1
   44    25    27 1
   45    25    28 1
   46    29    30 1
   47    29    31 1
   48    29    48 1
   49    30    49 1
   50    31    33 1
   51    31    50 1
   52    32    31 1
   53    32    33 1
   54    32    51 1
   55    32    52 1
   56    33    53 1
   57    33    54 1
@<TRIPOS>SUBSTRUCTURE
1   ****   1
@<SCITEGIC>MOL_PROPERTY
AbsoluteEnergy
SciTegic.value.StringValue
57.501

@<SCITEGIC>MOL_PROPERTY
Activ
SciTegic.value.StringValue
12

@<SCITEGIC>MOL_PROPERTY
Angle Energy
SciTegic.value.StringValue
11.5549898147583

@<SCITEGIC>MOL_PROPERTY
Bond Energy
SciTegic.value.StringValue
1.47913002967834

@<SCITEGIC>MOL_PROPERTY
CHARMm Energy
SciTegic.value.StringValue
25.536470413208

@<SCITEGIC>MOL_PROPERTY
Clean Energy
SciTegic.value.StringValue
77.7677993774414

@<SCITEGIC>MOL_PROPERTY
ConfNumber
SciTegic.value.StringValue
80

@<SCITEGIC>MOL_PROPERTY
Dihedral Energy
SciTegic.value.StringValue
11.187159538269

@<SCITEGIC>MOL_PROPERTY
Electrostatic Energy
SciTegic.value.StringValue
6.12723016738892

@<SCITEGIC>MOL_PROPERTY
Estimate
SciTegic.value.StringValue
8.41692

@<SCITEGIC>MOL_PROPERTY
FitValue
SciTegic.value.StringValue
5.76835

@<SCITEGIC>MOL_PROPERTY
Forcefield
SciTegic.value.StringValue
CHARMm

@<SCITEGIC>MOL_PROPERTY
ForcefieldBase
SciTegic.value.StringValue
CHARMm

@<SCITEGIC>MOL_PROPERTY
ForcefieldFFML
SciTegic.value.StringValue
<?xml version="1.0" encoding="UTF-8"?>
<!DOCTYPE ffml SYSTEM "Ffml.dtd">
<ffml version="1.0">
<forcefield name="CHARMm" derivedFrom="CHARMm" base="CHARMm">
<atomTypes>
</atomTypes>
<parameters>
<bond atom1="CT" atom2="NR56">
<quadratic
refValue="1.47"
forceConstant="390"/>
</bond>
<angle atom1="C5R" atom2="CF3" atom3="XF">
<quadratic
refValue="110.26"
forceConstant="53.5714"/>
</angle>
<angle atom1="CR56" atom2="CT" atom3="CT">
<quadratic
refValue="109.47"
forceConstant="70"/>
</angle>
<angle atom1="CR56" atom2="CT" atom3="HA">
<quadratic
refValue="109.47"
forceConstant="40"/>
</angle>
<angle atom1="CR56" atom2="CT" atom3="NX">
<quadratic
refValue="111.6"
forceConstant="70"/>
</angle>
<angle atom1="CT" atom2="CR56" atom3="N5R">
<quadratic
refValue="122"
forceConstant="58"/>
</angle>
<angle atom1="CT" atom2="CT" atom3="NR56">
<quadratic
refValue="111"
forceConstant="46.5"/>
</angle>
<angle atom1="CT" atom2="NR56" atom3="CR56">
<quadratic
refValue="130"
forceConstant="70"/>
</angle>
<angle atom1="CT" atom2="NR56" atom3="N5R">
<quadratic
refValue="127"
forceConstant="70"/>
</angle>
<angle atom1="N5R" atom2="C5R" atom3="CF3">
<quadratic
refValue="119.136"
forceConstant="68"/>
</angle>
<angle atom1="NR56" atom2="CR56" atom3="CT">
<quadratic
refValue="122"
forceConstant="58"/>
</angle>
<angle atom1="NR56" atom2="CT" atom3="HA">
<quadratic
refValue="109.47"
forceConstant="37.5"/>
</angle>
<angle atom1="OT" atom2="CT" atom3="CT3">
<quadratic
refValue="110.5"
forceConstant="45"/>
</angle>
<torsion atom1="CT" atom2="CT" atom3="NR56" atom4="CR56">
<multiplecos
v1="0"
v2="0"
v3="0"
v4="0"
v5="0"
v6="0.15"
gamma1="0"
gamma2="0"
gamma3="0"
gamma4="0"
gamma5="0"
gamma6="180"/>
</torsion>
<torsion atom1="CT" atom2="CT" atom3="NR56" atom4="N5R">
<multiplecos
v1="0"
v2="0"
v3="0.07"
v4="0"
v5="0"
v6="0"
gamma1="0"
gamma2="0"
gamma3="0"
gamma4="0"
gamma5="0"
gamma6="0"/>
</torsion>
<torsion atom1="HA" atom2="CT" atom3="NR56" atom4="CR56">
<multiplecos
v1="0"
v2="0"
v3="0"
v4="0"
v5="0"
v6="0.15"
gamma1="0"
gamma2="0"
gamma3="0"
gamma4="0"
gamma5="0"
gamma6="180"/>
</torsion>
<torsion atom1="HA" atom2="CT" atom3="NR56" atom4="N5R">
<multiplecos
v1="0"
v2="0"
v3="0"
v4="0"
v5="0"
v6="0.15"
gamma1="0"
gamma2="0"
gamma3="0"
gamma4="0"
gamma5="0"
gamma6="180"/>
</torsion>
<torsion atom1="N5R" atom2="C5R" atom3="CF3" atom4="XF">
<multiplecos
v1="0"
v2="0"
v3="0"
v4="0"
v5="0"
v6="0.1"
gamma1="0"
gamma2="0"
gamma3="0"
gamma4="0"
gamma5="0"
gamma6="0"/>
</torsion>
<torsion atom1="N5R" atom2="CR56" atom3="CT" atom4="CT">
<multiplecos
v1="0"
v2="0"
v3="0"
v4="0"
v5="0"
v6="0.01"
gamma1="0"
gamma2="0"
gamma3="0"
gamma4="0"
gamma5="0"
gamma6="0"/>
</torsion>
<torsion atom1="N5R" atom2="CR56" atom3="CT" atom4="HA">
<multiplecos
v1="0"
v2="0"
v3="0"
v4="0"
v5="0"
v6="0.01"
gamma1="0"
gamma2="0"
gamma3="0"
gamma4="0"
gamma5="0"
gamma6="0"/>
</torsion>
<torsion atom1="N5R" atom2="CR56" atom3="CT" atom4="NX">
<multiplecos
v1="0"
v2="0"
v3="0"
v4="0"
v5="0"
v6="0.01"
gamma1="0"
gamma2="0"
gamma3="0"
gamma4="0"
gamma5="0"
gamma6="0"/>
</torsion>
<torsion atom1="NR56" atom2="CR56" atom3="CT" atom4="CT">
<multiplecos
v1="0"
v2="0"
v3="0"
v4="0"
v5="0"
v6="0.01"
gamma1="0"
gamma2="0"
gamma3="0"
gamma4="0"
gamma5="0"
gamma6="0"/>
</torsion>
<torsion atom1="NR56" atom2="CR56" atom3="CT" atom4="HA">
<multiplecos
v1="0"
v2="0"
v3="0"
v4="0"
v5="0"
v6="0.01"
gamma1="0"
gamma2="0"
gamma3="0"
gamma4="0"
gamma5="0"
gamma6="0"/>
</torsion>
<torsion atom1="NR56" atom2="CR56" atom3="CT" atom4="NX">
<multiplecos
v1="0"
v2="0"
v3="0"
v4="0"
v5="0"
v6="0.01"
gamma1="0"
gamma2="0"
gamma3="0"
gamma4="0"
gamma5="0"
gamma6="0"/>
</torsion>
<improper atom1="NR56" atom2="CR56" atom3="N5R" atom4="CT">
<cos1
refValue="0"
forceConstant="90"
periodicity="0"/>
</improper>
</parameters>
</forcefield>
</ffml>

@<SCITEGIC>MOL_PROPERTY
HBA_1
SciTegic.value.StringValue
0

@<SCITEGIC>MOL_PROPERTY
HBA_lipid_2
SciTegic.value.StringValue
1

@<SCITEGIC>MOL_PROPERTY
HBD_3
SciTegic.value.StringValue
1

@<SCITEGIC>MOL_PROPERTY
HYDROPHOBIC_4
SciTegic.value.StringValue
1

@<SCITEGIC>MOL_PROPERTY
Hydrogen Bond Energy
SciTegic.value.StringValue
0

@<SCITEGIC>MOL_PROPERTY
Improper Energy
SciTegic.value.StringValue
0.0539099983870983

@<SCITEGIC>MOL_PROPERTY
Initial Potential Energy
SciTegic.value.StringValue
60.0667114257813

@<SCITEGIC>MOL_PROPERTY
Initial RMS Gradient
SciTegic.value.StringValue
14.1337099075317

@<SCITEGIC>MOL_PROPERTY
MapNumber
SciTegic.value.StringValue
1

@<SCITEGIC>MOL_PROPERTY
MappedAtoms
SciTegic.value.StringValue
20,-0.98439,0.881015,0.55495,1.6,HBA_lipid_2.11
20,-0.76861,3.86898,1.09205,2.2,HBA_lipid_2.21
21,3.15515,-0.433245,2.2623,1.6,HBD_3.11
21,1.65071,-1.65783,4.55076,2.2,HBD_3.21
1,5.2,-1.2,-1.8,1.6,HYDROPHOBIC_4.11

@<SCITEGIC>MOL_PROPERTY
MappedFeatures
SciTegic.value.StringValue
HBA_lipid_2,HBD_3,HYDROPHOBIC_4

@<SCITEGIC>MOL_PROPERTY
MappedLocations
SciTegic.value.StringValue
HBA_lipid_2.11,HBA_lipid_2.21,HBD_3.11,HBD_3.21,HYDROPHOBIC_4.11

@<SCITEGIC>MOL_PROPERTY
MappingID
SciTegic.value.StringValue
1

@<SCITEGIC>MOL_PROPERTY
Minimization Criteria
SciTegic.value.StringValue
CONJUG> Minimization exiting with gradient tolerance ( 0.0100000) satisfied.

@<SCITEGIC>MOL_PROPERTY
PartialChargeMethod
SciTegic.value.StringValue
MomanyRone

@<SCITEGIC>MOL_PROPERTY
Pharmprint
SciTegic.value.StringValue
'0111'

@<SCITEGIC>MOL_PROPERTY
Pharmtype
SciTegic.value.StringValue
3

@<SCITEGIC>MOL_PROPERTY
Potential Energy
SciTegic.value.StringValue
25.536470413208

@<SCITEGIC>MOL_PROPERTY
RMS Gradient
SciTegic.value.StringValue
0.00923999957740307

@<SCITEGIC>MOL_PROPERTY
RelativeEnergy
SciTegic.value.StringValue
13.31

@<SCITEGIC>MOL_PROPERTY
Solvation Free Energy
SciTegic.value.StringValue
0

@<SCITEGIC>MOL_PROPERTY
Uncert
SciTegic.value.StringValue
1.5

@<SCITEGIC>MOL_PROPERTY
Urey-Bradley Energy
SciTegic.value.StringValue
0

@<SCITEGIC>MOL_PROPERTY
UseResidueTemplateCharge
SciTegic.value.StringValue
True

@<SCITEGIC>MOL_PROPERTY
Van der Waals Energy
SciTegic.value.StringValue
-4.86594009399414

@<SCITEGIC>MOL_PROPERTY
Error
SciTegic.value.StringValue
-1.42569966210918

@<SCITEGIC>MOL_PROPERTY
logActiv
SciTegic.value.StringValue
1.07918124604762

@<SCITEGIC>MOL_PROPERTY
logEstimate
SciTegic.value.StringValue
0.925153199372208

@<SCITEGIC>ATOM_PROPERTY
Formal Charge
SciTegic.value.StringValue
1 0
2 0
3 0
4 0
5 0
6 0
7 0
8 0
9 0
10 0
11 0
12 0
13 0
14 0
15 0
16 0
17 0
18 0
19 0
20 0
21 0
22 0
23 0
24 0
25 0
26 0
27 0
28 0
29 0
30 0
31 0
32 0
33 0
34 0
35 0
36 0
37 0
38 0
39 0
40 0
41 0
42 0
43 0
44 0
45 0
46 0
47 0
48 0
49 0
50 0
51 0
52 0
53 0
54 0

@<SCITEGIC>ATOM_PROPERTY
pdb_tempFactor
SciTegic.value.DoubleValue
1 0
2 0
3 0
4 0
5 0
6 0
7 0
8 0
9 0
10 0
11 0
12 0
13 0
14 0
15 0
16 0
17 0
18 0
19 0
20 0
21 0
22 0
23 0
24 0
25 0
26 0
27 0
28 0
29 0
30 0
31 0
32 0
33 0
34 0
35 0
36 0
37 0
38 0
39 0
40 0
41 0
42 0
43 0
44 0
45 0
46 0
47 0
48 0
49 0
50 0
51 0
52 0
53 0
54 0

@<SCITEGIC>ATOM_PROPERTY
pdb_occupancy
SciTegic.value.DoubleValue
1 1
2 1
3 1
4 1
5 1
6 1
7 1
8 1
9 1
10 1
11 1
12 1
13 1
14 1
15 1
16 1
17 1
18 1
19 1
20 1
21 1
22 1
23 1
24 1
25 1
26 1
27 1
28 1
29 1
30 1
31 1
32 1
33 1
34 1
35 1
36 1
37 1
38 1
39 1
40 1
41 1
42 1
43 1
44 1
45 1
46 1
47 1
48 1
49 1
50 1
51 1
52 1
53 1
54 1

@<TRIPOS>MOLECULE
dpp4_4
60  64  1  0  0
SMALL
FORMAL_CHARGES
@<TRIPOS>ATOM
    1 N1        -2.7406    -0.6195     0.5457 N.am       1 SUBUNIT  0
    2 C2        -3.2031    -1.9437     0.5573 C.2        1 SUBUNIT  0
    3 N3        -2.3572    -3.0594     0.6596 N.am       1 SUBUNIT  0
    4 C4        -0.9003    -2.7580     0.7685 C.2        1 SUBUNIT  0
    5 C5        -0.4725    -1.4651     0.7462 C.2        1 SUBUNIT  0
    6 C6        -1.3893    -0.3178     0.6362 C.2        1 SUBUNIT  0
    7 N7         0.9270    -1.5709     0.8585 N.pl3      1 SUBUNIT  0
    8 C8         0.0943    -3.6467     0.8892 C.2        1 SUBUNIT  0
    9 C9         1.2884    -2.9393     0.9469 C.2        1 SUBUNIT  0
   10 N10        2.6457    -3.4979     1.0743 N.pl3      1 SUBUNIT  0
   11 C11        3.0590    -4.6928     0.3021 C.3        1 SUBUNIT  0
   12 C12        3.6718    -5.7605     1.2206 C.3        1 SUBUNIT  0
   13 N13        4.6792    -5.1189     2.1057 N.pl3      1 SUBUNIT  1
   14 C14        4.2607    -3.9443     2.9173 C.3        1 SUBUNIT  0
   15 C15        3.6431    -2.8888     1.9835 C.3        1 SUBUNIT  0
   16 C16       -0.0491    -5.0775     0.9549 C.1        1 SUBUNIT  0
   17 O17       -0.9680     0.8168     0.6263 O.2        1 SUBUNIT  0
   18 O18       -4.3930    -2.1512     0.4754 O.2        1 SUBUNIT  0
   19 C19        1.8699    -0.4430     0.8871 C.3        1 SUBUNIT  0
   20 C20        2.9760    -0.6630    -0.0388 C.1        1 SUBUNIT  0
   21 C21        3.8765    -0.8402    -0.7952 C.1        1 SUBUNIT  0
   22 C22        4.9836    -1.0607    -1.7224 C.3        1 SUBUNIT  0
   23 N23       -0.1631    -6.2315     1.0076 N.1        1 SUBUNIT  0
   24 H24        2.8983    -6.2203     1.8402 H          1 SUBUNIT  0
   25 C25        5.8161    -5.5527     2.1780 C.2        1 SUBUNIT  0
   26 C26       -3.7120     0.4891     0.4375 C.3        1 SUBUNIT  0
   27 C27       -4.5555     0.5974     1.6517 C.2        1 SUBUNIT  0
   28 C28       -6.6729     0.2288     2.8700 C.2        1 SUBUNIT  0
   29 C29       -5.9002     0.1016     1.6738 C.2        1 SUBUNIT  0
   30 N30       -6.1209     0.8259     3.9859 N.2        1 SUBUNIT  0
   31 C31       -4.0274     1.2064     2.8286 C.2        1 SUBUNIT  0
   32 C32       -4.8315     1.3087     3.9842 C.2        1 SUBUNIT  0
   33 C33       -6.4516    -0.5131     0.5124 C.2        1 SUBUNIT  0
   34 C34       -7.7756    -0.9959     0.5507 C.2        1 SUBUNIT  0
   35 C35       -7.9983    -0.2649     2.8781 C.2        1 SUBUNIT  0
   36 C36       -8.5419    -0.8722     1.7270 C.2        1 SUBUNIT  0
   37 C37       -2.6724     1.7111     2.8277 C.1        1 SUBUNIT  0
   38 N38       -1.5870     2.1189     2.8286 N.1        1 SUBUNIT  0
   39 H39       -2.7031    -3.9996     0.6632 H          1 SUBUNIT  0
   40 H40        3.7955    -4.3808    -0.4402 H          1 SUBUNIT  0
   41 H41        2.2139    -5.1085    -0.2472 H          1 SUBUNIT  0
   42 H42        4.1188    -6.5599     0.6249 H          1 SUBUNIT  0
   43 H43        3.5299    -4.2693     3.6595 H          1 SUBUNIT  0
   44 H44        5.1041    -3.5169     3.4628 H          1 SUBUNIT  0
   45 H45        4.4258    -2.4348     1.3739 H          1 SUBUNIT  0
   46 H46        3.1929    -2.0857     2.5689 H          1 SUBUNIT  0
   47 H47        2.2576    -0.3200     1.8979 H          1 SUBUNIT  0
   48 H48        1.3455     0.4744     0.6185 H          1 SUBUNIT  0
   49 H49        4.5987    -1.1287    -2.7397 H          1 SUBUNIT  0
   50 H50        5.5396    -1.9479    -1.4210 H          1 SUBUNIT  0
   51 H51        5.6658    -0.2103    -1.6813 H          1 SUBUNIT  0
   52 H52        6.5648    -5.1085     2.8145 H          1 SUBUNIT  0
   53 H53        6.1024    -6.4111     1.5887 H          1 SUBUNIT  0
   54 H54       -3.1743     1.4250     0.2833 H          1 SUBUNIT  0
   55 H55       -4.3488     0.3240    -0.4331 H          1 SUBUNIT  0
   56 H56       -4.4479     1.7643     4.8734 H          1 SUBUNIT  0
   57 H57       -5.8785    -0.6188    -0.4055 H          1 SUBUNIT  0
   58 H58       -8.1903    -1.4583    -0.3266 H          1 SUBUNIT  0
   59 H59       -8.5982    -0.1839     3.7575 H          1 SUBUNIT  0
   60 H60       -9.5523    -1.2475     1.7411 H          1 SUBUNIT  0
@<TRIPOS>BOND
    1     1     2 1
    2     1     6 1
    3     1    26 1
    4     2     3 1
    5     2    18 2
    6     3     4 1
    7     3    39 1
    8     4     5 2
    9     4     8 1
   10     5     6 1
   11     5     7 1
   12     6    17 2
   13     7    19 1
   14     8     9 2
   15     8    16 1
   16     9     7 1
   17     9    10 1
   18    10    11 1
   19    11    12 1
   20    11    40 1
   21    11    41 1
   22    12    13 1
   23    12    24 1
   24    12    42 1
   25    13    14 1
   26    13    25 2
   27    14    15 1
   28    14    43 1
   29    14    44 1
   30    15    10 1
   31    15    45 1
   32    15    46 1
   33    16    23 3
   34    19    20 1
   35    19    47 1
   36    19    48 1
   37    20    21 3
   38    21    22 1
   39    22    49 1
   40    22    50 1
   41    22    51 1
   42    25    52 1
   43    25    53 1
   44    26    27 1
   45    26    54 1
   46    26    55 1
   47    27    31 2
   48    28    29 1
   49    28    35 2
   50    29    27 1
   51    29    33 2
   52    30    28 1
   53    31    32 1
   54    31    37 1
   55    32    30 2
   56    32    56 1
   57    33    57 1
   58    34    33 1
   59    34    58 1
   60    35    36 1
   61    35    59 1
   62    36    34 2
   63    36    60 1
   64    37    38 3
@<TRIPOS>SUBSTRUCTURE
1   ****   1
@<SCITEGIC>MOL_PROPERTY
AbsoluteEnergy
SciTegic.value.StringValue
122.174

@<SCITEGIC>MOL_PROPERTY
Activ
SciTegic.value.StringValue
2

@<SCITEGIC>MOL_PROPERTY
Angle Energy
SciTegic.value.StringValue
15.6219501495361

@<SCITEGIC>MOL_PROPERTY
Bond Energy
SciTegic.value.StringValue
3.67260003089905

@<SCITEGIC>MOL_PROPERTY
CHARMm Energy
SciTegic.value.StringValue
9.16697978973389

@<SCITEGIC>MOL_PROPERTY
Clean Energy
SciTegic.value.StringValue
111.829704284668

@<SCITEGIC>MOL_PROPERTY
ConfNumber
SciTegic.value.StringValue
22

@<SCITEGIC>MOL_PROPERTY
Dihedral Energy
SciTegic.value.StringValue
8.65447044372559

@<SCITEGIC>MOL_PROPERTY
Electrostatic Energy
SciTegic.value.StringValue
-25.0961799621582

@<SCITEGIC>MOL_PROPERTY
Estimate
SciTegic.value.StringValue
10.2063

@<SCITEGIC>MOL_PROPERTY
FitValue
SciTegic.value.StringValue
5.68463

@<SCITEGIC>MOL_PROPERTY
Forcefield
SciTegic.value.StringValue
CHARMm

@<SCITEGIC>MOL_PROPERTY
ForcefieldBase
SciTegic.value.StringValue
CHARMm

@<SCITEGIC>MOL_PROPERTY
ForcefieldFFML
SciTegic.value.StringValue
<?xml version="1.0" encoding="UTF-8"?>
<!DOCTYPE ffml SYSTEM "Ffml.dtd">
<ffml version="1.0">
<forcefield name="CHARMm" derivedFrom="CHARMm" base="CHARMm">
<atomTypes>
</atomTypes>
<parameters>
<bond atom1="C5R" atom2="CUY2">
<quadratic
refValue="1.451"
forceConstant="342.5"/>
</bond>
<bond atom1="C5R" atom2="NX">
<quadratic
refValue="1.47"
forceConstant="390"/>
</bond>
<angle atom1="C5R" atom2="C5R" atom3="CUY2">
<quadratic
refValue="117.083"
forceConstant="72.5"/>
</angle>
<angle atom1="C5R" atom2="C5R" atom3="NX">
<quadratic
refValue="126"
forceConstant="65"/>
</angle>
<angle atom1="C5R" atom2="CUY2" atom3="N">
<quadratic
refValue="180"
forceConstant="44"/>
</angle>
<angle atom1="C5R" atom2="NX" atom3="CT">
<quadratic
refValue="120"
forceConstant="80"/>
</angle>
<angle atom1="CR56" atom2="C5R" atom3="CUY2">
<quadratic
refValue="119.154"
forceConstant="72.3077"/>
</angle>
<angle atom1="CR56" atom2="NP" atom3="H">
<quadratic
refValue="120"
forceConstant="30"/>
</angle>
<angle atom1="N5R" atom2="C5R" atom3="NX">
<quadratic
refValue="127"
forceConstant="70"/>
</angle>
<angle atom1="N5R" atom2="CT" atom3="CUY1">
<quadratic
refValue="110.845"
forceConstant="51"/>
</angle>
<angle atom1="NP" atom2="CR56" atom3="C5R">
<quadratic
refValue="126"
forceConstant="65"/>
</angle>
<angle atom1="NX" atom2="C" atom3="CR56">
<quadratic
refValue="117.5"
forceConstant="70"/>
</angle>
<angle atom1="NX" atom2="C" atom3="HA">
<quadratic
refValue="110.4"
forceConstant="55"/>
</angle>
<torsion atom1="C5R" atom2="C5R" atom3="CUY2" atom4="N">
<multiplecos
v1="0"
v2="0"
v3="0"
v4="0"
v5="0"
v6="0"
gamma1="0"
gamma2="0"
gamma3="0"
gamma4="0"
gamma5="0"
gamma6="0"/>
</torsion>
<torsion atom1="CR56" atom2="C5R" atom3="CUY2" atom4="N">
<multiplecos
v1="0"
v2="0"
v3="0"
v4="0"
v5="0"
v6="0"
gamma1="0"
gamma2="0"
gamma3="0"
gamma4="0"
gamma5="0"
gamma6="0"/>
</torsion>
<improper atom1="NX" atom2="CT" atom3="CT" atom4="C5R">
<cos1
refValue="0"
forceConstant="40"
periodicity="0"/>
</improper>
</parameters>
</forcefield>
</ffml>

@<SCITEGIC>MOL_PROPERTY
HBA_1
SciTegic.value.StringValue
1

@<SCITEGIC>MOL_PROPERTY
HBA_lipid_2
SciTegic.value.StringValue
1

@<SCITEGIC>MOL_PROPERTY
HBD_3
SciTegic.value.StringValue
0

@<SCITEGIC>MOL_PROPERTY
HYDROPHOBIC_4
SciTegic.value.StringValue
1

@<SCITEGIC>MOL_PROPERTY
Hydrogen Bond Energy
SciTegic.value.StringValue
0

@<SCITEGIC>MOL_PROPERTY
Improper Energy
SciTegic.value.StringValue
0.555390000343323

@<SCITEGIC>MOL_PROPERTY
Initial Potential Energy
SciTegic.value.StringValue
57.4132385253906

@<SCITEGIC>MOL_PROPERTY
Initial RMS Gradient
SciTegic.value.StringValue
27.8440704345703

@<SCITEGIC>MOL_PROPERTY
MapNumber
SciTegic.value.StringValue
1

@<SCITEGIC>MOL_PROPERTY
MappedAtoms
SciTegic.value.StringValue
30,-6.22093,0.877927,3.89651,1.6,HBA_1.11
30,-7.52625,1.14462,6.58445,2.2,HBA_1.21
17,-0.98439,0.881015,0.55495,1.6,HBA_lipid_2.11
17,-0.76861,3.86898,1.09205,2.2,HBA_lipid_2.21
15,5.2,-1.2,-1.8,1.6,HYDROPHOBIC_4.11

@<SCITEGIC>MOL_PROPERTY
MappedFeatures
SciTegic.value.StringValue
HBA_1,HBA_lipid_2,HYDROPHOBIC_4

@<SCITEGIC>MOL_PROPERTY
MappedLocations
SciTegic.value.StringValue
HBA_1.11,HBA_1.21,HBA_lipid_2.11,HBA_lipid_2.21,HYDROPHOBIC_4.11

@<SCITEGIC>MOL_PROPERTY
MappingID
SciTegic.value.StringValue
1

@<SCITEGIC>MOL_PROPERTY
Minimization Criteria
SciTegic.value.StringValue
CONJUG> Minimization exiting with gradient tolerance ( 0.0100000) satisfied.

@<SCITEGIC>MOL_PROPERTY
PartialChargeMethod
SciTegic.value.StringValue
MomanyRone

@<SCITEGIC>MOL_PROPERTY
Pharmprint
SciTegic.value.StringValue
'1101'

@<SCITEGIC>MOL_PROPERTY
Pharmtype
SciTegic.value.StringValue
3

@<SCITEGIC>MOL_PROPERTY
Potential Energy
SciTegic.value.StringValue
9.16697978973389

@<SCITEGIC>MOL_PROPERTY
RMS Gradient
SciTegic.value.StringValue
0.00941000040620565

@<SCITEGIC>MOL_PROPERTY
RelativeEnergy
SciTegic.value.StringValue
6.08984

@<SCITEGIC>MOL_PROPERTY
Solvation Free Energy
SciTegic.value.StringValue
0

@<SCITEGIC>MOL_PROPERTY
Uncert
SciTegic.value.StringValue
1.5

@<SCITEGIC>MOL_PROPERTY
Urey-Bradley Energy
SciTegic.value.StringValue
0

@<SCITEGIC>MOL_PROPERTY
UseResidueTemplateCharge
SciTegic.value.StringValue
True

@<SCITEGIC>MOL_PROPERTY
Van der Waals Energy
SciTegic.value.StringValue
5.75875997543335

@<SCITEGIC>MOL_PROPERTY
Error
SciTegic.value.StringValue
5.10315

@<SCITEGIC>MOL_PROPERTY
logActiv
SciTegic.value.StringValue
0.301029995663981

@<SCITEGIC>MOL_PROPERTY
logEstimate
SciTegic.value.StringValue
1.00886832966638

@<SCITEGIC>ATOM_PROPERTY
Formal Charge
SciTegic.value.StringValue
1 0
2 0
3 0
4 0
5 0
6 0
7 0
8 0
9 0
10 0
11 0
12 0
13 +1
14 0
15 0
16 0
17 0
18 0
19 0
20 0
21 0
22 0
23 0
24 0
25 0
26 0
27 0
28 0
29 0
30 0
31 0
32 0
33 0
34 0
35 0
36 0
37 0
38 0
39 0
40 0
41 0
42 0
43 0
44 0
45 0
46 0
47 0
48 0
49 0
50 0
51 0
52 0
53 0
54 0
55 0
56 0
57 0
58 0
59 0
60 0

@<SCITEGIC>ATOM_PROPERTY
pdb_tempFactor
SciTegic.value.DoubleValue
1 0
2 0
3 0
4 0
5 0
6 0
7 0
8 0
9 0
10 0
11 0
12 0
13 0
14 0
15 0
16 0
17 0
18 0
19 0
20 0
21 0
22 0
23 0
24 0
25 0
26 0
27 0
28 0
29 0
30 0
31 0
32 0
33 0
34 0
35 0
36 0
37 0
38 0
39 0
40 0
41 0
42 0
43 0
44 0
45 0
46 0
47 0
48 0
49 0
50 0
51 0
52 0
53 0
54 0
55 0
56 0
57 0
58 0
59 0
60 0

@<SCITEGIC>ATOM_PROPERTY
pdb_occupancy
SciTegic.value.DoubleValue
1 1
2 1
3 1
4 1
5 1
6 1
7 1
8 1
9 1
10 1
11 1
12 1
13 1
14 1
15 1
16 1
17 1
18 1
19 1
20 1
21 1
22 1
23 1
24 1
25 1
26 1
27 1
28 1
29 1
30 1
31 1
32 1
33 1
34 1
35 1
36 1
37 1
38 1
39 1
40 1
41 1
42 1
43 1
44 1
45 1
46 1
47 1
48 1
49 1
50 1
51 1
52 1
53 1
54 1
55 1
56 1
57 1
58 1
59 1
60 1

@<TRIPOS>MOLECULE
dpp4_11
48  50  1  0  0
SMALL
FORMAL_CHARGES
@<TRIPOS>ATOM
    1 C1        -0.0175    -0.5013    -4.3103 C.2        1 SUBUNIT  0
    2 N2         0.9667    -1.2492    -2.1980 N.am       1 SUBUNIT  0
    3 C3        -0.0806    -1.3500    -3.0978 C.2        1 SUBUNIT  0
    4 C4         2.0220    -0.3701    -2.4646 C.2        1 SUBUNIT  0
    5 C5         1.0429     0.3210    -4.4846 C.2        1 SUBUNIT  0
    6 N6         2.0466     0.3605    -3.5364 N.2        1 SUBUNIT  0
    7 N7         3.0713    -0.2505    -1.5933 N.pl3      1 SUBUNIT  0
    8 C8         4.4517    -0.6018    -2.0037 C.3        1 SUBUNIT  0
    9 C9         5.1070    -1.5481    -0.9807 C.3        1 SUBUNIT  0
   10 C10        4.9941    -1.0095     0.4535 C.3        1 SUBUNIT  0
   11 C11        3.5248    -0.7156     0.8140 C.3        1 SUBUNIT  0
   12 C12        2.8674     0.2358    -0.2070 C.3        1 SUBUNIT  0
   13 N13        3.4390    -0.1458     2.1540 N.3        1 SUBUNIT  0
   14 O14       -1.0116    -2.0983    -2.9042 O.2        1 SUBUNIT  0
   15 C15        0.9461    -2.0771    -0.9705 C.3        1 SUBUNIT  0
   16 C16       -0.4220    -2.5970    -0.6817 C.2        1 SUBUNIT  0
   17 C17       -2.0004    -4.4539    -0.6862 C.2        1 SUBUNIT  0
   18 C18       -0.7171    -3.9493    -0.9539 C.2        1 SUBUNIT  0
   19 C19       -2.9880    -3.6204    -0.1520 C.2        1 SUBUNIT  0
   20 C20       -1.4263    -1.7593    -0.1386 C.2        1 SUBUNIT  0
   21 C21       -2.7142    -2.2758     0.1266 C.2        1 SUBUNIT  0
   22 C22       -1.1261    -0.3735     0.1405 C.1        1 SUBUNIT  0
   23 N23       -0.8838     0.7403     0.3653 N.1        1 SUBUNIT  0
   24 H24        1.0887     0.9401    -5.3702 H          1 SUBUNIT  0
   25 C25       -1.1196    -0.5509    -5.3375 C.3        1 SUBUNIT  0
   26 C26       -2.3714     0.2046    -4.8873 C.3        1 SUBUNIT  0
   27 H27        4.4517    -1.0606    -2.9951 H          1 SUBUNIT  0
   28 H28        5.0300     0.3200    -2.0785 H          1 SUBUNIT  0
   29 H29        4.6307    -2.5282    -1.0364 H          1 SUBUNIT  0
   30 H30        6.1550    -1.7005    -1.2391 H          1 SUBUNIT  0
   31 H31        5.4225    -1.7277     1.1552 H          1 SUBUNIT  0
   32 H32        5.5869    -0.0950     0.5408 H          1 SUBUNIT  0
   33 H33        2.9757    -1.6592     0.8160 H          1 SUBUNIT  0
   34 H34        1.8033     0.3455     0.0024 H          1 SUBUNIT  0
   35 H35        3.3090     1.2329    -0.1349 H          1 SUBUNIT  0
   36 H36        3.8576    -0.8172     2.8166 H          1 SUBUNIT  0
   37 H37        4.0002     0.7162     2.1747 H          1 SUBUNIT  0
   38 H38        1.2940    -1.4778    -0.1279 H          1 SUBUNIT  0
   39 H39        1.6347    -2.9131    -1.0919 H          1 SUBUNIT  0
   40 H40       -2.2015    -5.4796    -0.9024 H          1 SUBUNIT  0
   41 H41        0.0568    -4.5845    -1.3710 H          1 SUBUNIT  0
   42 H42       -3.9580    -4.0139     0.0482 H          1 SUBUNIT  0
   43 H43       -3.4739    -1.6451     0.5374 H          1 SUBUNIT  0
   44 H44       -0.7911    -0.0685    -6.2569 H          1 SUBUNIT  0
   45 H45       -1.3594    -1.5882    -5.5699 H          1 SUBUNIT  0
   46 H46       -2.1435     1.2577    -4.7153 H          1 SUBUNIT  0
   47 H47       -3.1573     0.1285    -5.6388 H          1 SUBUNIT  0
   48 H48       -2.7570    -0.2079    -3.9556 H          1 SUBUNIT  0
@<TRIPOS>BOND
    1     1     5 2
    2     1    25 1
    3     2     3 1
    4     2    15 1
    5     3     1 1
    6     3    14 2
    7     4     2 1
    8     4     7 1
    9     5     6 1
   10     5    24 1
   11     6     4 2
   12     7     8 1
   13     8     9 1
   14     8    27 1
   15     8    28 1
   16     9    10 1
   17     9    29 1
   18     9    30 1
   19    10    11 1
   20    10    31 1
   21    10    32 1
   22    11    12 1
   23    11    13 1
   24    11    33 1
   25    12     7 1
   26    12    34 1
   27    12    35 1
   28    13    36 1
   29    13    37 1
   30    15    16 1
   31    15    38 1
   32    15    39 1
   33    16    20 2
   34    17    18 2
   35    17    40 1
   36    18    16 1
   37    18    41 1
   38    19    17 1
   39    19    42 1
   40    20    21 1
   41    20    22 1
   42    21    19 2
   43    21    43 1
   44    22    23 3
   45    25    26 1
   46    25    44 1
   47    25    45 1
   48    26    46 1
   49    26    47 1
   50    26    48 1
@<TRIPOS>SUBSTRUCTURE
1   ****   1
@<SCITEGIC>MOL_PROPERTY
AbsoluteEnergy
SciTegic.value.StringValue
88.4671

@<SCITEGIC>MOL_PROPERTY
Activ
SciTegic.value.StringValue
17

@<SCITEGIC>MOL_PROPERTY
Angle Energy
SciTegic.value.StringValue
6.36288976669312

@<SCITEGIC>MOL_PROPERTY
Bond Energy
SciTegic.value.StringValue
1.96449995040894

@<SCITEGIC>MOL_PROPERTY
CHARMm Energy
SciTegic.value.StringValue
22.2464694976807

@<SCITEGIC>MOL_PROPERTY
Clean Energy
SciTegic.value.StringValue
33.8346481323242

@<SCITEGIC>MOL_PROPERTY
ConfNumber
SciTegic.value.StringValue
27

@<SCITEGIC>MOL_PROPERTY
Dihedral Energy
SciTegic.value.StringValue
20.1828804016113

@<SCITEGIC>MOL_PROPERTY
Electrostatic Energy
SciTegic.value.StringValue
-8.52153015136719

@<SCITEGIC>MOL_PROPERTY
Estimate
SciTegic.value.StringValue
16.5672

@<SCITEGIC>MOL_PROPERTY
FitValue
SciTegic.value.StringValue
5.47425

@<SCITEGIC>MOL_PROPERTY
Forcefield
SciTegic.value.StringValue
CHARMm

@<SCITEGIC>MOL_PROPERTY
ForcefieldBase
SciTegic.value.StringValue
CHARMm

@<SCITEGIC>MOL_PROPERTY
ForcefieldFFML
SciTegic.value.StringValue
<?xml version="1.0" encoding="UTF-8"?>
<!DOCTYPE ffml SYSTEM "Ffml.dtd">
<ffml version="1.0">
<forcefield name="CHARMm" derivedFrom="CHARMm" base="CHARMm">
<atomTypes>
</atomTypes>
<parameters>
</parameters>
</forcefield>
</ffml>

@<SCITEGIC>MOL_PROPERTY
HBA_1
SciTegic.value.StringValue
0

@<SCITEGIC>MOL_PROPERTY
HBA_lipid_2
SciTegic.value.StringValue
1

@<SCITEGIC>MOL_PROPERTY
HBD_3
SciTegic.value.StringValue
1

@<SCITEGIC>MOL_PROPERTY
HYDROPHOBIC_4
SciTegic.value.StringValue
1

@<SCITEGIC>MOL_PROPERTY
Hydrogen Bond Energy
SciTegic.value.StringValue
0

@<SCITEGIC>MOL_PROPERTY
Improper Energy
SciTegic.value.StringValue
0.528299987316132

@<SCITEGIC>MOL_PROPERTY
Initial Potential Energy
SciTegic.value.StringValue
56.3744316101074

@<SCITEGIC>MOL_PROPERTY
Initial RMS Gradient
SciTegic.value.StringValue
16.111780166626

@<SCITEGIC>MOL_PROPERTY
MapNumber
SciTegic.value.StringValue
1

@<SCITEGIC>MOL_PROPERTY
MappedAtoms
SciTegic.value.StringValue
23,-0.98439,0.881015,0.55495,1.6,HBA_lipid_2.11
23,-0.76861,3.86898,1.09205,2.2,HBA_lipid_2.21
13,3.15515,-0.433245,2.2623,1.6,HBD_3.11
13,1.65071,-1.65783,4.55076,2.2,HBD_3.21
9,5.2,-1.2,-1.8,1.6,HYDROPHOBIC_4.11

@<SCITEGIC>MOL_PROPERTY
MappedFeatures
SciTegic.value.StringValue
HBA_lipid_2,HBD_3,HYDROPHOBIC_4

@<SCITEGIC>MOL_PROPERTY
MappedLocations
SciTegic.value.StringValue
HBA_lipid_2.11,HBA_lipid_2.21,HBD_3.11,HBD_3.21,HYDROPHOBIC_4.11

@<SCITEGIC>MOL_PROPERTY
MappingID
SciTegic.value.StringValue
1

@<SCITEGIC>MOL_PROPERTY
Minimization Criteria
SciTegic.value.StringValue
CONJUG> Minimization exiting with gradient tolerance ( 0.0100000) satisfied.

@<SCITEGIC>MOL_PROPERTY
PartialChargeMethod
SciTegic.value.StringValue
MomanyRone

@<SCITEGIC>MOL_PROPERTY
Pharmprint
SciTegic.value.StringValue
'0111'

@<SCITEGIC>MOL_PROPERTY
Pharmtype
SciTegic.value.StringValue
3

@<SCITEGIC>MOL_PROPERTY
Potential Energy
SciTegic.value.StringValue
22.2464694976807

@<SCITEGIC>MOL_PROPERTY
RMS Gradient
SciTegic.value.StringValue
0.0094999996945262

@<SCITEGIC>MOL_PROPERTY
RelativeEnergy
SciTegic.value.StringValue
17.7272

@<SCITEGIC>MOL_PROPERTY
Solvation Free Energy
SciTegic.value.StringValue
0

@<SCITEGIC>MOL_PROPERTY
Uncert
SciTegic.value.StringValue
1.5

@<SCITEGIC>MOL_PROPERTY
Urey-Bradley Energy
SciTegic.value.StringValue
0

@<SCITEGIC>MOL_PROPERTY
UseResidueTemplateCharge
SciTegic.value.StringValue
True

@<SCITEGIC>MOL_PROPERTY
Van der Waals Energy
SciTegic.value.StringValue
1.72941994667053

@<SCITEGIC>MOL_PROPERTY
Error
SciTegic.value.StringValue
-1.02612390747984

@<SCITEGIC>MOL_PROPERTY
logActiv
SciTegic.value.StringValue
1.23044892137827

@<SCITEGIC>MOL_PROPERTY
logEstimate
SciTegic.value.StringValue
1.21924911509991

@<SCITEGIC>ATOM_PROPERTY
Formal Charge
SciTegic.value.StringValue
1 0
2 0
3 0
4 0
5 0
6 0
7 0
8 0
9 0
10 0
11 0
12 0
13 0
14 0
15 0
16 0
17 0
18 0
19 0
20 0
21 0
22 0
23 0
24 0
25 0
26 0
27 0
28 0
29 0
30 0
31 0
32 0
33 0
34 0
35 0
36 0
37 0
38 0
39 0
40 0
41 0
42 0
43 0
44 0
45 0
46 0
47 0
48 0

@<SCITEGIC>ATOM_PROPERTY
pdb_tempFactor
SciTegic.value.DoubleValue
1 0
2 0
3 0
4 0
5 0
6 0
7 0
8 0
9 0
10 0
11 0
12 0
13 0
14 0
15 0
16 0
17 0
18 0
19 0
20 0
21 0
22 0
23 0
24 0
25 0
26 0
27 0
28 0
29 0
30 0
31 0
32 0
33 0
34 0
35 0
36 0
37 0
38 0
39 0
40 0
41 0
42 0
43 0
44 0
45 0
46 0
47 0
48 0

@<SCITEGIC>ATOM_PROPERTY
pdb_occupancy
SciTegic.value.DoubleValue
1 1
2 1
3 1
4 1
5 1
6 1
7 1
8 1
9 1
10 1
11 1
12 1
13 1
14 1
15 1
16 1
17 1
18 1
19 1
20 1
21 1
22 1
23 1
24 1
25 1
26 1
27 1
28 1
29 1
30 1
31 1
32 1
33 1
34 1
35 1
36 1
37 1
38 1
39 1
40 1
41 1
42 1
43 1
44 1
45 1
46 1
47 1
48 1

@<TRIPOS>MOLECULE
dpp4_18
85  89  1  0  0
SMALL
FORMAL_CHARGES
@<TRIPOS>ATOM
    1 N1         5.6067    -1.1471     1.8715 N.am       1 SUBUNIT  0
    2 C2         4.9478    -3.3811     1.1720 C.2        1 SUBUNIT  0
    3 C3         5.3098    -2.4423     2.2540 C.2        1 SUBUNIT  0
    4 C4         4.9046    -3.0034    -0.1444 C.2        1 SUBUNIT  0
    5 C5         5.5673    -0.7412     0.5306 C.2        1 SUBUNIT  0
    6 N6         5.2310    -1.5990    -0.5269 N.am       1 SUBUNIT  0
    7 N7         4.6064    -4.6904     1.1954 N.pl3      1 SUBUNIT  0
    8 N8         4.5596    -3.9960    -0.9700 N.2        1 SUBUNIT  0
    9 C9         4.3718    -5.0590    -0.1200 C.2        1 SUBUNIT  0
   10 N10        3.9750    -6.4047    -0.5632 N.pl3      1 SUBUNIT  0
   11 C11        2.9085    -6.5694    -1.5852 C.3        1 SUBUNIT  0
   12 C12        2.6910    -8.0437    -1.9914 C.3        1 SUBUNIT  0
   13 C13        4.0343    -8.7493    -2.2606 C.3        1 SUBUNIT  0
   14 C14        5.0456    -8.6073    -1.1026 C.3        1 SUBUNIT  0
   15 C15        4.6281    -7.6108    -0.0010 C.3        1 SUBUNIT  0
   16 N16        1.9275    -8.7618    -0.9745 N.3        1 SUBUNIT  0
   17 C17        4.5046    -5.5506     2.3867 C.3        1 SUBUNIT  0
   18 C18        3.5606    -4.9966     3.3525 C.1        1 SUBUNIT  0
   19 C19        2.7888    -4.5470     4.1397 C.1        1 SUBUNIT  0
   20 C20        1.8450    -3.9947     5.1053 C.3        1 SUBUNIT  0
   21 O21        5.3427    -2.7946     3.4118 O.2        1 SUBUNIT  0
   22 O22        5.8399     0.4084     0.2662 O.2        1 SUBUNIT  0
   23 C23        5.9763    -0.1660     2.9136 C.3        1 SUBUNIT  0
   24 C24        4.7669     0.1933     3.7799 C.3        1 SUBUNIT  0
   25 C25        3.6673     0.9060     2.9938 C.3        1 SUBUNIT  0
   26 N26        2.9047    -0.0501     2.2022 N.3        1 SUBUNIT  0
   27 C27        2.2018     0.6083     1.0938 C.3        1 SUBUNIT  0
   28 C28        1.4814    -0.4218     0.2070 C.3        1 SUBUNIT  0
   29 C29        0.5290    -1.3163     1.0182 C.3        1 SUBUNIT  0
   30 C30        1.2821    -1.9241     2.2125 C.3        1 SUBUNIT  0
   31 C31        2.0098    -0.8532     3.0443 C.3        1 SUBUNIT  0
   32 C32        5.1998    -1.1418    -1.9300 C.3        1 SUBUNIT  0
   33 C33       -0.6930    -0.5536     1.4664 C.2        1 SUBUNIT  0
   34 N34       -1.6796    -1.2261     2.1298 N.am       1 SUBUNIT  0
   35 C35       -2.8006    -0.5606     2.5486 C.2        1 SUBUNIT  0
   36 O36       -0.8029     0.6297     1.2462 O.2        1 SUBUNIT  0
   37 C37       -4.5155    -0.1674     4.2340 C.2        1 SUBUNIT  0
   38 C38       -3.3664    -0.8513     3.8057 C.2        1 SUBUNIT  0
   39 C39       -5.1079     0.8085     3.4140 C.2        1 SUBUNIT  0
   40 C40       -3.3914     0.4160     1.7247 C.2        1 SUBUNIT  0
   41 C41       -4.5425     1.0983     2.1589 C.2        1 SUBUNIT  0
   42 O42       -6.1852     1.4488     3.8163 O.3        1 SUBUNIT  0
   43 C43       -6.6444     2.5415     3.0348 C.3        1 SUBUNIT  0
   44 H44        1.9803    -6.1284    -1.2163 H          1 SUBUNIT  0
   45 H45        3.1917    -5.9947    -2.4699 H          1 SUBUNIT  0
   46 H46        2.1010    -8.0619    -2.9081 H          1 SUBUNIT  0
   47 H47        4.4728    -8.3113    -3.1599 H          1 SUBUNIT  0
   48 H48        3.8746    -9.8041    -2.4987 H          1 SUBUNIT  0
   49 H49        5.2156    -9.5808    -0.6459 H          1 SUBUNIT  0
   50 H50        6.0106    -8.3052    -1.5135 H          1 SUBUNIT  0
   51 H51        5.4969    -7.3345     0.6026 H          1 SUBUNIT  0
   52 H52        3.9213    -8.0872     0.6775 H          1 SUBUNIT  0
   53 H53        1.1042    -9.1844    -1.4281 H          1 SUBUNIT  0
   54 H54        2.5182    -9.5237    -0.6069 H          1 SUBUNIT  0
   55 H55        4.1820    -6.5484     2.0890 H          1 SUBUNIT  0
   56 H56        5.4867    -5.6442     2.8525 H          1 SUBUNIT  0
   57 H57        0.8339    -3.8667     4.7203 H          1 SUBUNIT  0
   58 H58        2.1991    -3.0190     5.4416 H          1 SUBUNIT  0
   59 H59        1.7907    -4.6483     5.9747 H          1 SUBUNIT  0
   60 H60        6.7805    -0.5758     3.5242 H          1 SUBUNIT  0
   61 H61        6.3858     0.7257     2.4382 H          1 SUBUNIT  0
   62 H62        4.3753    -0.6931     4.2767 H          1 SUBUNIT  0
   63 H63        5.0755     0.7873     4.6388 H          1 SUBUNIT  0
   64 H64        2.9961     1.4383     3.6662 H          1 SUBUNIT  0
   65 H65        4.0940     1.6646     2.3360 H          1 SUBUNIT  0
   66 H66        2.9185     1.1708     0.4908 H          1 SUBUNIT  0
   67 H67        1.4857     1.3292     1.4915 H          1 SUBUNIT  0
   68 H68        0.9415     0.0863    -0.5945 H          1 SUBUNIT  0
   69 H69        2.2261    -1.0483    -0.2865 H          1 SUBUNIT  0
   70 H70        0.1866    -2.1271     0.3752 H          1 SUBUNIT  0
   71 H71        0.5963    -2.4893     2.8487 H          1 SUBUNIT  0
   72 H72        2.0135    -2.6448     1.8459 H          1 SUBUNIT  0
   73 H73        1.2856    -0.1972     3.5327 H          1 SUBUNIT  0
   74 H74        2.5879    -1.3359     3.8357 H          1 SUBUNIT  0
   75 H75        5.4931    -0.1023    -2.0785 H          1 SUBUNIT  0
   76 H76        4.1894    -1.2630    -2.3236 H          1 SUBUNIT  0
   77 H77        5.8672    -1.7662    -2.5239 H          1 SUBUNIT  0
   78 H78       -1.5865    -2.2060     2.3091 H          1 SUBUNIT  0
   79 H79       -4.9450    -0.3927     5.1984 H          1 SUBUNIT  0
   80 H80       -2.9260    -1.5991     4.4538 H          1 SUBUNIT  0
   81 H81       -2.9723     0.6536     0.7574 H          1 SUBUNIT  0
   82 H82       -4.9903     1.8485     1.5229 H          1 SUBUNIT  0
   83 H83       -7.5276     2.9600     3.5160 H          1 SUBUNIT  0
   84 H84       -5.8095     3.2260     2.8801 H          1 SUBUNIT  0
   85 H85       -6.9452     2.1605     2.0586 H          1 SUBUNIT  0
@<TRIPOS>BOND
    1     1     5 1
    2     1    23 1
    3     2     3 1
    4     2     7 1
    5     3     1 1
    6     3    21 2
    7     4     2 2
    8     4     8 1
    9     5     6 1
   10     5    22 2
   11     6     4 1
   12     6    32 1
   13     7    17 1
   14     8     9 2
   15     9     7 1
   16     9    10 1
   17    10    11 1
   18    11    12 1
   19    11    44 1
   20    11    45 1
   21    12    13 1
   22    12    16 1
   23    12    46 1
   24    13    14 1
   25    13    47 1
   26    13    48 1
   27    14    15 1
   28    14    49 1
   29    14    50 1
   30    15    10 1
   31    15    51 1
   32    15    52 1
   33    16    53 1
   34    16    54 1
   35    17    18 1
   36    17    55 1
   37    17    56 1
   38    18    19 3
   39    19    20 1
   40    20    57 1
   41    20    58 1
   42    20    59 1
   43    23    24 1
   44    23    60 1
   45    23    61 1
   46    24    25 1
   47    24    62 1
   48    24    63 1
   49    25    26 1
   50    25    64 1
   51    25    65 1
   52    26    27 1
   53    27    28 1
   54    27    66 1
   55    27    67 1
   56    28    29 1
   57    28    68 1
   58    28    69 1
   59    29    30 1
   60    29    33 1
   61    29    70 1
   62    30    31 1
   63    30    71 1
   64    30    72 1
   65    31    26 1
   66    31    73 1
   67    31    74 1
   68    32    75 1
   69    32    76 1
   70    32    77 1
   71    33    34 1
   72    33    36 2
   73    34    35 1
   74    34    78 1
   75    35    40 2
   76    37    38 2
   77    37    79 1
   78    38    35 1
   79    38    80 1
   80    39    37 1
   81    39    42 1
   82    40    41 1
   83    40    81 1
   84    41    39 2
   85    41    82 1
   86    42    43 1
   87    43    83 1
   88    43    84 1
   89    43    85 1
@<TRIPOS>SUBSTRUCTURE
1   ****   1
@<SCITEGIC>MOL_PROPERTY
AbsoluteEnergy
SciTegic.value.StringValue
76.1053

@<SCITEGIC>MOL_PROPERTY
Activ
SciTegic.value.StringValue
120

@<SCITEGIC>MOL_PROPERTY
Angle Energy
SciTegic.value.StringValue
11.7774200439453

@<SCITEGIC>MOL_PROPERTY
Bond Energy
SciTegic.value.StringValue
2.3548800945282

@<SCITEGIC>MOL_PROPERTY
CHARMm Energy
SciTegic.value.StringValue
-16.5208702087402

@<SCITEGIC>MOL_PROPERTY
Clean Energy
SciTegic.value.StringValue
95.7005004882813

@<SCITEGIC>MOL_PROPERTY
ConfNumber
SciTegic.value.StringValue
106

@<SCITEGIC>MOL_PROPERTY
Dihedral Energy
SciTegic.value.StringValue
19.767749786377

@<SCITEGIC>MOL_PROPERTY
Electrostatic Energy
SciTegic.value.StringValue
-45.3822784423828

@<SCITEGIC>MOL_PROPERTY
Estimate
SciTegic.value.StringValue
16.9456

@<SCITEGIC>MOL_PROPERTY
FitValue
SciTegic.value.StringValue
5.46444

@<SCITEGIC>MOL_PROPERTY
Forcefield
SciTegic.value.StringValue
CHARMm

@<SCITEGIC>MOL_PROPERTY
ForcefieldBase
SciTegic.value.StringValue
CHARMm

@<SCITEGIC>MOL_PROPERTY
ForcefieldFFML
SciTegic.value.StringValue
<?xml version="1.0" encoding="UTF-8"?>
<!DOCTYPE ffml SYSTEM "Ffml.dtd">
<ffml version="1.0">
<forcefield name="CHARMm" derivedFrom="CHARMm" base="CHARMm">
<atomTypes>
</atomTypes>
<parameters>
<bond atom1="C5R" atom2="NX">
<quadratic
refValue="1.47"
forceConstant="390"/>
</bond>
<bond atom1="NX" atom2="CR56">
<quadratic
refValue="1.47"
forceConstant="390"/>
</bond>
<angle atom1="C" atom2="NX" atom3="CR56">
<quadratic
refValue="120"
forceConstant="60"/>
</angle>
<angle atom1="C5R" atom2="NX" atom3="CT">
<quadratic
refValue="120"
forceConstant="80"/>
</angle>
<angle atom1="CR56" atom2="C" atom3="NX">
<quadratic
refValue="117.5"
forceConstant="70"/>
</angle>
<angle atom1="CR56" atom2="CR56" atom3="NX">
<quadratic
refValue="126"
forceConstant="65"/>
</angle>
<angle atom1="CR56" atom2="NX" atom3="CT">
<quadratic
refValue="120"
forceConstant="80"/>
</angle>
<angle atom1="N5R" atom2="C5R" atom3="NX">
<quadratic
refValue="127"
forceConstant="70"/>
</angle>
<angle atom1="N5R" atom2="CR56" atom3="NX">
<quadratic
refValue="127"
forceConstant="70"/>
</angle>
<angle atom1="N5R" atom2="CT" atom3="CUY1">
<quadratic
refValue="110.845"
forceConstant="51"/>
</angle>
<torsion atom1="C" atom2="NX" atom3="CR56" atom4="CR56">
<multiplecos
v1="0"
v2="2.05"
v3="0"
v4="0"
v5="0"
v6="0"
gamma1="0"
gamma2="180"
gamma3="0"
gamma4="0"
gamma5="0"
gamma6="0"/>
</torsion>
<torsion atom1="C" atom2="NX" atom3="CR56" atom4="N5R">
<multiplecos
v1="0"
v2="2.05"
v3="0"
v4="0"
v5="0"
v6="0"
gamma1="0"
gamma2="180"
gamma3="0"
gamma4="0"
gamma5="0"
gamma6="0"/>
</torsion>
<torsion atom1="CT" atom2="NX" atom3="CR56" atom4="CR56">
<multiplecos
v1="0"
v2="2.05"
v3="0"
v4="0"
v5="0"
v6="0"
gamma1="0"
gamma2="180"
gamma3="0"
gamma4="0"
gamma5="0"
gamma6="0"/>
</torsion>
<torsion atom1="CT" atom2="NX" atom3="CR56" atom4="N5R">
<multiplecos
v1="0"
v2="2.05"
v3="0"
v4="0"
v5="0"
v6="0"
gamma1="0"
gamma2="180"
gamma3="0"
gamma4="0"
gamma5="0"
gamma6="0"/>
</torsion>
<improper atom1="NX" atom2="CT" atom3="CT" atom4="C5R">
<cos1
refValue="0"
forceConstant="40"
periodicity="0"/>
</improper>
</parameters>
</forcefield>
</ffml>

@<SCITEGIC>MOL_PROPERTY
HBA_1
SciTegic.value.StringValue
1

@<SCITEGIC>MOL_PROPERTY
HBA_lipid_2
SciTegic.value.StringValue
1

@<SCITEGIC>MOL_PROPERTY
HBD_3
SciTegic.value.StringValue
0

@<SCITEGIC>MOL_PROPERTY
HYDROPHOBIC_4
SciTegic.value.StringValue
1

@<SCITEGIC>MOL_PROPERTY
Hydrogen Bond Energy
SciTegic.value.StringValue
0

@<SCITEGIC>MOL_PROPERTY
Improper Energy
SciTegic.value.StringValue
0.177530005574226

@<SCITEGIC>MOL_PROPERTY
Initial Potential Energy
SciTegic.value.StringValue
12.4286098480225

@<SCITEGIC>MOL_PROPERTY
Initial RMS Gradient
SciTegic.value.StringValue
13.4698896408081

@<SCITEGIC>MOL_PROPERTY
MapNumber
SciTegic.value.StringValue
1

@<SCITEGIC>MOL_PROPERTY
MappedAtoms
SciTegic.value.StringValue
42,-6.22093,0.877927,3.89651,1.6,HBA_1.11
42,-7.52625,1.14462,6.58445,2.2,HBA_1.21
36,-0.98439,0.881015,0.55495,1.6,HBA_lipid_2.11
36,-0.76861,3.86898,1.09205,2.2,HBA_lipid_2.21
32,5.2,-1.2,-1.8,1.6,HYDROPHOBIC_4.11

@<SCITEGIC>MOL_PROPERTY
MappedFeatures
SciTegic.value.StringValue
HBA_1,HBA_lipid_2,HYDROPHOBIC_4

@<SCITEGIC>MOL_PROPERTY
MappedLocations
SciTegic.value.StringValue
HBA_1.11,HBA_1.21,HBA_lipid_2.11,HBA_lipid_2.21,HYDROPHOBIC_4.11

@<SCITEGIC>MOL_PROPERTY
MappingID
SciTegic.value.StringValue
1

@<SCITEGIC>MOL_PROPERTY
Minimization Criteria
SciTegic.value.StringValue
CONJUG> Minimization exiting with gradient tolerance ( 0.0100000) satisfied.

@<SCITEGIC>MOL_PROPERTY
PartialChargeMethod
SciTegic.value.StringValue
MomanyRone

@<SCITEGIC>MOL_PROPERTY
Pharmprint
SciTegic.value.StringValue
'1101'

@<SCITEGIC>MOL_PROPERTY
Pharmtype
SciTegic.value.StringValue
3

@<SCITEGIC>MOL_PROPERTY
Potential Energy
SciTegic.value.StringValue
-16.5208702087402

@<SCITEGIC>MOL_PROPERTY
RMS Gradient
SciTegic.value.StringValue
0.00982999987900257

@<SCITEGIC>MOL_PROPERTY
RelativeEnergy
SciTegic.value.StringValue
11.6183

@<SCITEGIC>MOL_PROPERTY
Solvation Free Energy
SciTegic.value.StringValue
0

@<SCITEGIC>MOL_PROPERTY
Uncert
SciTegic.value.StringValue
1.5

@<SCITEGIC>MOL_PROPERTY
Urey-Bradley Energy
SciTegic.value.StringValue
0

@<SCITEGIC>MOL_PROPERTY
UseResidueTemplateCharge
SciTegic.value.StringValue
True

@<SCITEGIC>MOL_PROPERTY
Van der Waals Energy
SciTegic.value.StringValue
-5.21615982055664

@<SCITEGIC>MOL_PROPERTY
Error
SciTegic.value.StringValue
-7.0814842791049

@<SCITEGIC>MOL_PROPERTY
logActiv
SciTegic.value.StringValue
2.07918124604762

@<SCITEGIC>MOL_PROPERTY
logEstimate
SciTegic.value.StringValue
1.22905695069337

@<SCITEGIC>ATOM_PROPERTY
Formal Charge
SciTegic.value.StringValue
1 0
2 0
3 0
4 0
5 0
6 0
7 0
8 0
9 0
10 0
11 0
12 0
13 0
14 0
15 0
16 0
17 0
18 0
19 0
20 0
21 0
22 0
23 0
24 0
25 0
26 0
27 0
28 0
29 0
30 0
31 0
32 0
33 0
34 0
35 0
36 0
37 0
38 0
39 0
40 0
41 0
42 0
43 0
44 0
45 0
46 0
47 0
48 0
49 0
50 0
51 0
52 0
53 0
54 0
55 0
56 0
57 0
58 0
59 0
60 0
61 0
62 0
63 0
64 0
65 0
66 0
67 0
68 0
69 0
70 0
71 0
72 0
73 0
74 0
75 0
76 0
77 0
78 0
79 0
80 0
81 0
82 0
83 0
84 0
85 0

@<SCITEGIC>ATOM_PROPERTY
pdb_tempFactor
SciTegic.value.DoubleValue
1 0
2 0
3 0
4 0
5 0
6 0
7 0
8 0
9 0
10 0
11 0
12 0
13 0
14 0
15 0
16 0
17 0
18 0
19 0
20 0
21 0
22 0
23 0
24 0
25 0
26 0
27 0
28 0
29 0
30 0
31 0
32 0
33 0
34 0
35 0
36 0
37 0
38 0
39 0
40 0
41 0
42 0
43 0
44 0
45 0
46 0
47 0
48 0
49 0
50 0
51 0
52 0
53 0
54 0
55 0
56 0
57 0
58 0
59 0
60 0
61 0
62 0
63 0
64 0
65 0
66 0
67 0
68 0
69 0
70 0
71 0
72 0
73 0
74 0
75 0
76 0
77 0
78 0
79 0
80 0
81 0
82 0
83 0
84 0
85 0

@<SCITEGIC>ATOM_PROPERTY
pdb_occupancy
SciTegic.value.DoubleValue
1 1
2 1
3 1
4 1
5 1
6 1
7 1
8 1
9 1
10 1
11 1
12 1
13 1
14 1
15 1
16 1
17 1
18 1
19 1
20 1
21 1
22 1
23 1
24 1
25 1
26 1
27 1
28 1
29 1
30 1
31 1
32 1
33 1
34 1
35 1
36 1
37 1
38 1
39 1
40 1
41 1
42 1
43 1
44 1
45 1
46 1
47 1
48 1
49 1
50 1
51 1
52 1
53 1
54 1
55 1
56 1
57 1
58 1
59 1
60 1
61 1
62 1
63 1
64 1
65 1
66 1
67 1
68 1
69 1
70 1
71 1
72 1
73 1
74 1
75 1
76 1
77 1
78 1
79 1
80 1
81 1
82 1
83 1
84 1
85 1

@<TRIPOS>MOLECULE
dpp4_19
45  48  1  0  0
SMALL
FORMAL_CHARGES
@<TRIPOS>ATOM
    1 C1         1.8310    -0.1116    -0.3641 C.3        1 SUBUNIT  0
    2 C2         0.8110     0.3588    -1.4177 C.3        1 SUBUNIT  0
    3 C3        -0.5936     0.5750    -0.8921 C.2        1 SUBUNIT  0
    4 N4        -0.9855     0.0750     0.3358 N.am       1 SUBUNIT  0
    5 C5        -0.0499    -0.6684     1.2235 C.3        1 SUBUNIT  0
    6 C6         1.2003    -1.2117     0.5067 C.3        1 SUBUNIT  0
    7 C7         3.1045    -0.5525    -1.0110 C.2        1 SUBUNIT  0
    8 C8         4.3258    -2.0739    -2.4687 C.2        1 SUBUNIT  0
    9 C9         3.1200    -1.6693    -1.8685 C.2        1 SUBUNIT  0
   10 C10        5.5124    -1.3645    -2.2182 C.2        1 SUBUNIT  0
   11 C11        4.2909     0.1559    -0.7608 C.2        1 SUBUNIT  0
   12 C12        5.4963    -0.2468    -1.3625 C.2        1 SUBUNIT  0
   13 O13       -1.3725     1.1975    -1.5797 O.2        1 SUBUNIT  0
   14 C14        2.1831    -1.7851     1.5369 C.3        1 SUBUNIT  0
   15 N15        2.6564    -0.7414     2.4279 N.3        1 SUBUNIT  0
   16 C16       -2.2687     0.2684     0.7772 C.2        1 SUBUNIT  0
   17 F17        2.0040    -2.3517    -2.1174 F          1 SUBUNIT  0
   18 F18        6.6500    -1.7533    -2.7931 F          1 SUBUNIT  0
   19 F19        6.6156     0.4319    -1.1186 F          1 SUBUNIT  0
   20 N20       -3.8101     0.5316     2.5585 N.pl3      1 SUBUNIT  0
   21 N21       -2.4759     0.3342     2.0576 N.2        1 SUBUNIT  0
   22 C22       -4.8455     0.6512     1.6856 C.2        1 SUBUNIT  0
   23 C23       -3.3986     0.3946    -0.2079 C.2        1 SUBUNIT  0
   24 C24       -4.6709     0.5827     0.2178 C.2        1 SUBUNIT  0
   25 C25       -4.2154     0.6252     3.8562 C.2        1 SUBUNIT  0
   26 N26       -5.9290     0.8229     2.4717 N.2        1 SUBUNIT  0
   27 N27       -5.5534     0.8078     3.7621 N.2        1 SUBUNIT  0
   28 C28       -3.3758     0.5454     5.1135 C.3        1 SUBUNIT  0
   29 F29       -2.4386     1.5446     5.1019 F          1 SUBUNIT  0
   30 F30       -2.7467    -0.6723     5.1651 F          1 SUBUNIT  0
   31 F31       -4.1821     0.6870     6.2124 F          1 SUBUNIT  0
   32 H32        2.0803     0.7346     0.2791 H          1 SUBUNIT  0
   33 H33        0.7441    -0.3777    -2.2230 H          1 SUBUNIT  0
   34 H34        1.1636     1.2813    -1.8848 H          1 SUBUNIT  0
   35 H35        0.2551     0.0082     2.0241 H          1 SUBUNIT  0
   36 H36       -0.5797    -1.4938     1.7017 H          1 SUBUNIT  0
   37 H37        0.8880    -2.0325    -0.1413 H          1 SUBUNIT  0
   38 H38        4.3390    -2.9325    -3.1268 H          1 SUBUNIT  0
   39 H39        4.2808     1.0145    -0.1021 H          1 SUBUNIT  0
   40 H40        1.7122    -2.5770     2.1223 H          1 SUBUNIT  0
   41 H41        3.0346    -2.2524     1.0406 H          1 SUBUNIT  0
   42 H42        3.1748    -1.1848     3.1992 H          1 SUBUNIT  0
   43 H43        3.3085    -0.1416     1.9028 H          1 SUBUNIT  0
   44 H44       -3.2022     0.3377    -1.2681 H          1 SUBUNIT  0
   45 H45       -5.5044     0.6778    -0.4621 H          1 SUBUNIT  0
@<TRIPOS>BOND
    1     1     2 1
    2     1     6 1
    3     1     7 1
    4     1    32 1
    5     2     3 1
    6     2    33 1
    7     2    34 1
    8     3     4 1
    9     3    13 2
   10     4     5 1
   11     4    16 1
   12     5     6 1
   13     5    35 1
   14     5    36 1
   15     6    14 1
   16     6    37 1
   17     7    11 2
   18     8     9 2
   19     8    38 1
   20     9     7 1
   21     9    17 1
   22    10     8 1
   23    10    18 1
   24    11    12 1
   25    11    39 1
   26    12    10 2
   27    12    19 1
   28    14    15 1
   29    14    40 1
   30    14    41 1
   31    15    42 1
   32    15    43 1
   33    16    23 1
   34    20    21 1
   35    20    25 1
   36    21    16 2
   37    22    20 1
   38    22    26 2
   39    23    24 2
   40    23    44 1
   41    24    22 1
   42    24    45 1
   43    25    28 1
   44    26    27 1
   45    27    25 2
   46    28    29 1
   47    28    30 1
   48    28    31 1
@<TRIPOS>SUBSTRUCTURE
1   ****   1
@<SCITEGIC>MOL_PROPERTY
AbsoluteEnergy
SciTegic.value.StringValue
79.8208

@<SCITEGIC>MOL_PROPERTY
Activ
SciTegic.value.StringValue
125

@<SCITEGIC>MOL_PROPERTY
Angle Energy
SciTegic.value.StringValue
28.2018604278564

@<SCITEGIC>MOL_PROPERTY
Bond Energy
SciTegic.value.StringValue
4.52943992614746

@<SCITEGIC>MOL_PROPERTY
CHARMm Energy
SciTegic.value.StringValue
54.2798118591309

@<SCITEGIC>MOL_PROPERTY
Clean Energy
SciTegic.value.StringValue
47.5348167419434

@<SCITEGIC>MOL_PROPERTY
ConfNumber
SciTegic.value.StringValue
11

@<SCITEGIC>MOL_PROPERTY
Dihedral Energy
SciTegic.value.StringValue
8.26054954528809

@<SCITEGIC>MOL_PROPERTY
Electrostatic Energy
SciTegic.value.StringValue
15.8513298034668

@<SCITEGIC>MOL_PROPERTY
Estimate
SciTegic.value.StringValue
18.4615

@<SCITEGIC>MOL_PROPERTY
FitValue
SciTegic.value.StringValue
5.42723

@<SCITEGIC>MOL_PROPERTY
Forcefield
SciTegic.value.StringValue
CHARMm

@<SCITEGIC>MOL_PROPERTY
ForcefieldBase
SciTegic.value.StringValue
CHARMm

@<SCITEGIC>MOL_PROPERTY
ForcefieldFFML
SciTegic.value.StringValue
<?xml version="1.0" encoding="UTF-8"?>
<!DOCTYPE ffml SYSTEM "Ffml.dtd">
<ffml version="1.0">
<forcefield name="CHARMm" derivedFrom="CHARMm" base="CHARMm">
<atomTypes>
</atomTypes>
<parameters>
<bond atom1="NX" atom2="C6R">
<quadratic
refValue="1.355"
forceConstant="390"/>
</bond>
<angle atom1="C5R" atom2="CF3" atom3="XF">
<quadratic
refValue="110.26"
forceConstant="53.5714"/>
</angle>
<angle atom1="CF3" atom2="C5R" atom3="N5R">
<quadratic
refValue="119.136"
forceConstant="68"/>
</angle>
<angle atom1="NR56" atom2="C5R" atom3="CF3">
<quadratic
refValue="110"
forceConstant="68"/>
</angle>
<angle atom1="NX" atom2="C6R" atom3="C6R">
<quadratic
refValue="120"
forceConstant="65"/>
</angle>
<angle atom1="NX" atom2="C6R" atom3="N6R">
<quadratic
refValue="119.8"
forceConstant="70"/>
</angle>
<torsion atom1="N5R" atom2="C5R" atom3="CF3" atom4="XF">
<multiplecos
v1="0"
v2="0"
v3="0"
v4="0"
v5="0"
v6="0.1"
gamma1="0"
gamma2="0"
gamma3="0"
gamma4="0"
gamma5="0"
gamma6="0"/>
</torsion>
<torsion atom1="NR56" atom2="C5R" atom3="CF3" atom4="XF">
<multiplecos
v1="0"
v2="0"
v3="0"
v4="0"
v5="0"
v6="0.1"
gamma1="0"
gamma2="0"
gamma3="0"
gamma4="0"
gamma5="0"
gamma6="0"/>
</torsion>
</parameters>
</forcefield>
</ffml>

@<SCITEGIC>MOL_PROPERTY
HBA_1
SciTegic.value.StringValue
1

@<SCITEGIC>MOL_PROPERTY
HBA_lipid_2
SciTegic.value.StringValue
0

@<SCITEGIC>MOL_PROPERTY
HBD_3
SciTegic.value.StringValue
1

@<SCITEGIC>MOL_PROPERTY
HYDROPHOBIC_4
SciTegic.value.StringValue
1

@<SCITEGIC>MOL_PROPERTY
Hydrogen Bond Energy
SciTegic.value.StringValue
0

@<SCITEGIC>MOL_PROPERTY
Improper Energy
SciTegic.value.StringValue
0.259130001068115

@<SCITEGIC>MOL_PROPERTY
Initial Potential Energy
SciTegic.value.StringValue
97.1316680908203

@<SCITEGIC>MOL_PROPERTY
Initial RMS Gradient
SciTegic.value.StringValue
28.4014301300049

@<SCITEGIC>MOL_PROPERTY
MapNumber
SciTegic.value.StringValue
1

@<SCITEGIC>MOL_PROPERTY
MappedAtoms
SciTegic.value.StringValue
27,-6.22093,0.877927,3.89651,1.6,HBA_1.11
27,-7.52625,1.14462,6.58445,2.2,HBA_1.21
15,3.15515,-0.433245,2.2623,1.6,HBD_3.11
15,1.65071,-1.65783,4.55076,2.2,HBD_3.21
10,5.2,-1.2,-1.8,1.6,HYDROPHOBIC_4.11

@<SCITEGIC>MOL_PROPERTY
MappedFeatures
SciTegic.value.StringValue
HBA_1,HBD_3,HYDROPHOBIC_4

@<SCITEGIC>MOL_PROPERTY
MappedLocations
SciTegic.value.StringValue
HBA_1.11,HBA_1.21,HBD_3.11,HBD_3.21,HYDROPHOBIC_4.11

@<SCITEGIC>MOL_PROPERTY
MappingID
SciTegic.value.StringValue
1

@<SCITEGIC>MOL_PROPERTY
Minimization Criteria
SciTegic.value.StringValue
CONJUG> Minimization exiting with gradient tolerance ( 0.0100000) satisfied.

@<SCITEGIC>MOL_PROPERTY
PartialChargeMethod
SciTegic.value.StringValue
MomanyRone

@<SCITEGIC>MOL_PROPERTY
Pharmprint
SciTegic.value.StringValue
'1011'

@<SCITEGIC>MOL_PROPERTY
Pharmtype
SciTegic.value.StringValue
3

@<SCITEGIC>MOL_PROPERTY
Potential Energy
SciTegic.value.StringValue
54.2798118591309

@<SCITEGIC>MOL_PROPERTY
RMS Gradient
SciTegic.value.StringValue
0.00748000014573336

@<SCITEGIC>MOL_PROPERTY
RelativeEnergy
SciTegic.value.StringValue
4.48935

@<SCITEGIC>MOL_PROPERTY
Solvation Free Energy
SciTegic.value.StringValue
0

@<SCITEGIC>MOL_PROPERTY
Uncert
SciTegic.value.StringValue
1.5

@<SCITEGIC>MOL_PROPERTY
Urey-Bradley Energy
SciTegic.value.StringValue
0

@<SCITEGIC>MOL_PROPERTY
UseResidueTemplateCharge
SciTegic.value.StringValue
True

@<SCITEGIC>MOL_PROPERTY
Van der Waals Energy
SciTegic.value.StringValue
-2.82249999046326

@<SCITEGIC>MOL_PROPERTY
Error
SciTegic.value.StringValue
-6.7708474392655

@<SCITEGIC>MOL_PROPERTY
logActiv
SciTegic.value.StringValue
2.09691001300806

@<SCITEGIC>MOL_PROPERTY
logEstimate
SciTegic.value.StringValue
1.26626698462366

@<SCITEGIC>ATOM_PROPERTY
Formal Charge
SciTegic.value.StringValue
1 0
2 0
3 0
4 0
5 0
6 0
7 0
8 0
9 0
10 0
11 0
12 0
13 0
14 0
15 0
16 0
17 0
18 0
19 0
20 0
21 0
22 0
23 0
24 0
25 0
26 0
27 0
28 0
29 0
30 0
31 0
32 0
33 0
34 0
35 0
36 0
37 0
38 0
39 0
40 0
41 0
42 0
43 0
44 0
45 0

@<SCITEGIC>ATOM_PROPERTY
pdb_tempFactor
SciTegic.value.DoubleValue
1 0
2 0
3 0
4 0
5 0
6 0
7 0
8 0
9 0
10 0
11 0
12 0
13 0
14 0
15 0
16 0
17 0
18 0
19 0
20 0
21 0
22 0
23 0
24 0
25 0
26 0
27 0
28 0
29 0
30 0
31 0
32 0
33 0
34 0
35 0
36 0
37 0
38 0
39 0
40 0
41 0
42 0
43 0
44 0
45 0

@<SCITEGIC>ATOM_PROPERTY
pdb_occupancy
SciTegic.value.DoubleValue
1 1
2 1
3 1
4 1
5 1
6 1
7 1
8 1
9 1
10 1
11 1
12 1
13 1
14 1
15 1
16 1
17 1
18 1
19 1
20 1
21 1
22 1
23 1
24 1
25 1
26 1
27 1
28 1
29 1
30 1
31 1
32 1
33 1
34 1
35 1
36 1
37 1
38 1
39 1
40 1
41 1
42 1
43 1
44 1
45 1

@<TRIPOS>MOLECULE
dpp4_12
50  53  1  0  0
SMALL
FORMAL_CHARGES
@<TRIPOS>ATOM
    1 C1         2.8482    -0.0092    -0.4152 C.3        1 SUBUNIT  0
    2 C2         1.7424     0.9062     0.1473 C.3        1 SUBUNIT  0
    3 C3         0.4743     0.1890     0.5799 C.2        1 SUBUNIT  0
    4 N4         0.4532    -1.1811     0.7589 N.am       1 SUBUNIT  0
    5 C5         1.6384    -2.0455     0.5134 C.3        1 SUBUNIT  0
    6 C6         2.9725    -1.2699     0.4639 C.3        1 SUBUNIT  0
    7 C7         2.6063    -0.3501    -1.8485 C.2        1 SUBUNIT  0
    8 C8         3.3703    -1.1669    -4.0162 C.2        1 SUBUNIT  0
    9 C9         3.6395    -0.8535    -2.6694 C.2        1 SUBUNIT  0
   10 C10        2.0790    -0.9775    -4.5440 C.2        1 SUBUNIT  0
   11 C11        1.3196    -0.1618    -2.3816 C.2        1 SUBUNIT  0
   12 C12        1.0549    -0.4732    -3.7253 C.2        1 SUBUNIT  0
   13 O13       -0.5279     0.8398     0.7712 O.2        1 SUBUNIT  0
   14 C14        3.4531    -0.9138     1.8785 C.3        1 SUBUNIT  0
   15 N15        2.3642    -0.3571     2.6622 N.3        1 SUBUNIT  0
   16 Cl16       5.2284    -1.0927    -2.0591 Cl         1 SUBUNIT  0
   17 Cl17       1.7571    -1.3621    -6.1837 Cl         1 SUBUNIT  0
   18 C18       -0.7903    -1.8380     1.2020 C.3        1 SUBUNIT  0
   19 C19       -0.6107    -2.4843     2.5753 C.3        1 SUBUNIT  0
   20 C20       -1.0433    -3.8913     2.5737 C.2        1 SUBUNIT  0
   21 C21       -0.7888    -6.1990     1.7430 C.2        1 SUBUNIT  0
   22 C22       -0.3888    -4.8381     1.7587 C.2        1 SUBUNIT  0
   23 C23       -1.8553    -6.6106     2.5509 C.2        1 SUBUNIT  0
   24 C24       -2.1168    -4.3059     3.3880 C.2        1 SUBUNIT  0
   25 C25       -2.5150    -5.6591     3.3704 C.2        1 SUBUNIT  0
   26 O26       -2.0524    -7.9183     2.3773 O.3        1 SUBUNIT  0
   27 O27       -0.3245    -7.2503     1.0662 O.3        1 SUBUNIT  0
   28 C28       -1.0920    -8.4226     1.4228 C.3        1 SUBUNIT  0
   29 H29        3.7945     0.5335    -0.3910 H          1 SUBUNIT  0
   30 H30        1.4910     1.6935    -0.5632 H          1 SUBUNIT  0
   31 H31        2.1351     1.4268     1.0208 H          1 SUBUNIT  0
   32 H32        1.4811    -2.5637    -0.4330 H          1 SUBUNIT  0
   33 H33        1.6846    -2.8231     1.2787 H          1 SUBUNIT  0
   34 H34        3.7314    -1.9277     0.0408 H          1 SUBUNIT  0
   35 H35        4.1582    -1.5526    -4.6484 H          1 SUBUNIT  0
   36 H36        0.5236     0.2259    -1.7587 H          1 SUBUNIT  0
   37 H37        0.0584    -0.3225    -4.1169 H          1 SUBUNIT  0
   38 H38        3.8506    -1.7933     2.3822 H          1 SUBUNIT  0
   39 H39        4.2743    -0.1975     1.8371 H          1 SUBUNIT  0
   40 H40        2.1317    -1.0255     3.4125 H          1 SUBUNIT  0
   41 H41        2.6928     0.5154     3.1007 H          1 SUBUNIT  0
   42 H42       -1.0875    -2.5832     0.4620 H          1 SUBUNIT  0
   43 H43       -1.5978    -1.1037     1.2240 H          1 SUBUNIT  0
   44 H44       -1.1664    -1.9342     3.3359 H          1 SUBUNIT  0
   45 H45        0.4292    -2.4253     2.8960 H          1 SUBUNIT  0
   46 H46        0.4348    -4.5281     1.1286 H          1 SUBUNIT  0
   47 H47       -2.6340    -3.5988     4.0215 H          1 SUBUNIT  0
   48 H48       -3.3380    -5.9788     3.9919 H          1 SUBUNIT  0
   49 H49       -0.4544    -9.1596     1.8893 H          1 SUBUNIT  0
   50 H50       -1.5972    -8.8204     0.5538 H          1 SUBUNIT  0
@<TRIPOS>BOND
    1     1     2 1
    2     1     6 1
    3     1     7 1
    4     1    29 1
    5     2     3 1
    6     2    30 1
    7     2    31 1
    8     3     4 1
    9     3    13 2
   10     4     5 1
   11     4    18 1
   12     5     6 1
   13     5    32 1
   14     5    33 1
   15     6    14 1
   16     6    34 1
   17     7    11 2
   18     8     9 2
   19     8    35 1
   20     9     7 1
   21     9    16 1
   22    10     8 1
   23    10    17 1
   24    11    12 1
   25    11    36 1
   26    12    10 2
   27    12    37 1
   28    14    15 1
   29    14    38 1
   30    14    39 1
   31    15    40 1
   32    15    41 1
   33    18    19 1
   34    18    42 1
   35    18    43 1
   36    19    20 1
   37    19    44 1
   38    19    45 1
   39    20    24 2
   40    21    22 2
   41    21    27 1
   42    22    20 1
   43    22    46 1
   44    23    21 1
   45    23    26 1
   46    24    25 1
   47    24    47 1
   48    25    23 2
   49    25    48 1
   50    27    28 1
   51    28    26 1
   52    28    49 1
   53    28    50 1
@<TRIPOS>SUBSTRUCTURE
1   ****   1
@<SCITEGIC>MOL_PROPERTY
AbsoluteEnergy
SciTegic.value.StringValue
92.5846

@<SCITEGIC>MOL_PROPERTY
Activ
SciTegic.value.StringValue
43

@<SCITEGIC>MOL_PROPERTY
Angle Energy
SciTegic.value.StringValue
18.4300498962402

@<SCITEGIC>MOL_PROPERTY
Bond Energy
SciTegic.value.StringValue
1.541139960289

@<SCITEGIC>MOL_PROPERTY
CHARMm Energy
SciTegic.value.StringValue
17.0575294494629

@<SCITEGIC>MOL_PROPERTY
Clean Energy
SciTegic.value.StringValue
25.5644779205322

@<SCITEGIC>MOL_PROPERTY
ConfNumber
SciTegic.value.StringValue
39

@<SCITEGIC>MOL_PROPERTY
Dihedral Energy
SciTegic.value.StringValue
6.96051979064941

@<SCITEGIC>MOL_PROPERTY
Electrostatic Energy
SciTegic.value.StringValue
-10.0490102767944

@<SCITEGIC>MOL_PROPERTY
Estimate
SciTegic.value.StringValue
25.8138

@<SCITEGIC>MOL_PROPERTY
FitValue
SciTegic.value.StringValue
5.28165

@<SCITEGIC>MOL_PROPERTY
Forcefield
SciTegic.value.StringValue
CHARMm

@<SCITEGIC>MOL_PROPERTY
ForcefieldBase
SciTegic.value.StringValue
CHARMm

@<SCITEGIC>MOL_PROPERTY
ForcefieldFFML
SciTegic.value.StringValue
<?xml version="1.0" encoding="UTF-8"?>
<!DOCTYPE ffml SYSTEM "Ffml.dtd">
<ffml version="1.0">
<forcefield name="CHARMm" derivedFrom="CHARMm" base="CHARMm">
<atomTypes>
</atomTypes>
<parameters>
<angle atom1="C6R" atom2="CR56" atom3="OE">
<quadratic
refValue="128.125"
forceConstant="66.25"/>
</angle>
<torsion atom1="C6R" atom2="CR56" atom3="OE" atom4="CT">
<multiplecos
v1="0"
v2="0.5"
v3="0"
v4="0"
v5="0"
v6="0"
gamma1="0"
gamma2="180"
gamma3="0"
gamma4="0"
gamma5="0"
gamma6="0"/>
</torsion>
<torsion atom1="CR56" atom2="CR56" atom3="OE" atom4="CT">
<multiplecos
v1="0"
v2="0.5"
v3="0"
v4="0"
v5="0"
v6="0"
gamma1="0"
gamma2="180"
gamma3="0"
gamma4="0"
gamma5="0"
gamma6="0"/>
</torsion>
</parameters>
</forcefield>
</ffml>

@<SCITEGIC>MOL_PROPERTY
HBA_1
SciTegic.value.StringValue
0

@<SCITEGIC>MOL_PROPERTY
HBA_lipid_2
SciTegic.value.StringValue
1

@<SCITEGIC>MOL_PROPERTY
HBD_3
SciTegic.value.StringValue
1

@<SCITEGIC>MOL_PROPERTY
HYDROPHOBIC_4
SciTegic.value.StringValue
1

@<SCITEGIC>MOL_PROPERTY
Hydrogen Bond Energy
SciTegic.value.StringValue
0

@<SCITEGIC>MOL_PROPERTY
Improper Energy
SciTegic.value.StringValue
0.0197500009089708

@<SCITEGIC>MOL_PROPERTY
Initial Potential Energy
SciTegic.value.StringValue
32.5944213867188

@<SCITEGIC>MOL_PROPERTY
Initial RMS Gradient
SciTegic.value.StringValue
17.0038394927979

@<SCITEGIC>MOL_PROPERTY
MapNumber
SciTegic.value.StringValue
1

@<SCITEGIC>MOL_PROPERTY
MappedAtoms
SciTegic.value.StringValue
13,-0.98439,0.881015,0.55495,1.6,HBA_lipid_2.11
13,-0.76861,3.86898,1.09205,2.2,HBA_lipid_2.21
15,3.15515,-0.433245,2.2623,1.6,HBD_3.11
15,1.65071,-1.65783,4.55076,2.2,HBD_3.21
16,5.2,-1.2,-1.8,1.6,HYDROPHOBIC_4.11

@<SCITEGIC>MOL_PROPERTY
MappedFeatures
SciTegic.value.StringValue
HBA_lipid_2,HBD_3,HYDROPHOBIC_4

@<SCITEGIC>MOL_PROPERTY
MappedLocations
SciTegic.value.StringValue
HBA_lipid_2.11,HBA_lipid_2.21,HBD_3.11,HBD_3.21,HYDROPHOBIC_4.11

@<SCITEGIC>MOL_PROPERTY
MappingID
SciTegic.value.StringValue
1

@<SCITEGIC>MOL_PROPERTY
Minimization Criteria
SciTegic.value.StringValue
CONJUG> Minimization exiting with gradient tolerance ( 0.0100000) satisfied.

@<SCITEGIC>MOL_PROPERTY
PartialChargeMethod
SciTegic.value.StringValue
MomanyRone

@<SCITEGIC>MOL_PROPERTY
Pharmprint
SciTegic.value.StringValue
'0111'

@<SCITEGIC>MOL_PROPERTY
Pharmtype
SciTegic.value.StringValue
3

@<SCITEGIC>MOL_PROPERTY
Potential Energy
SciTegic.value.StringValue
17.0575294494629

@<SCITEGIC>MOL_PROPERTY
RMS Gradient
SciTegic.value.StringValue
0.00911999959498644

@<SCITEGIC>MOL_PROPERTY
RelativeEnergy
SciTegic.value.StringValue
16.7178

@<SCITEGIC>MOL_PROPERTY
Solvation Free Energy
SciTegic.value.StringValue
0

@<SCITEGIC>MOL_PROPERTY
Uncert
SciTegic.value.StringValue
1.5

@<SCITEGIC>MOL_PROPERTY
Urey-Bradley Energy
SciTegic.value.StringValue
0

@<SCITEGIC>MOL_PROPERTY
UseResidueTemplateCharge
SciTegic.value.StringValue
True

@<SCITEGIC>MOL_PROPERTY
Van der Waals Energy
SciTegic.value.StringValue
0.155070006847382

@<SCITEGIC>MOL_PROPERTY
Error
SciTegic.value.StringValue
-1.66577567037786

@<SCITEGIC>MOL_PROPERTY
logActiv
SciTegic.value.StringValue
1.63346845557959

@<SCITEGIC>MOL_PROPERTY
logEstimate
SciTegic.value.StringValue
1.41185194090788

@<SCITEGIC>ATOM_PROPERTY
Formal Charge
SciTegic.value.StringValue
1 0
2 0
3 0
4 0
5 0
6 0
7 0
8 0
9 0
10 0
11 0
12 0
13 0
14 0
15 0
16 0
17 0
18 0
19 0
20 0
21 0
22 0
23 0
24 0
25 0
26 0
27 0
28 0
29 0
30 0
31 0
32 0
33 0
34 0
35 0
36 0
37 0
38 0
39 0
40 0
41 0
42 0
43 0
44 0
45 0
46 0
47 0
48 0
49 0
50 0

@<SCITEGIC>ATOM_PROPERTY
pdb_tempFactor
SciTegic.value.DoubleValue
1 0
2 0
3 0
4 0
5 0
6 0
7 0
8 0
9 0
10 0
11 0
12 0
13 0
14 0
15 0
16 0
17 0
18 0
19 0
20 0
21 0
22 0
23 0
24 0
25 0
26 0
27 0
28 0
29 0
30 0
31 0
32 0
33 0
34 0
35 0
36 0
37 0
38 0
39 0
40 0
41 0
42 0
43 0
44 0
45 0
46 0
47 0
48 0
49 0
50 0

@<SCITEGIC>ATOM_PROPERTY
pdb_occupancy
SciTegic.value.DoubleValue
1 1
2 1
3 1
4 1
5 1
6 1
7 1
8 1
9 1
10 1
11 1
12 1
13 1
14 1
15 1
16 1
17 1
18 1
19 1
20 1
21 1
22 1
23 1
24 1
25 1
26 1
27 1
28 1
29 1
30 1
31 1
32 1
33 1
34 1
35 1
36 1
37 1
38 1
39 1
40 1
41 1
42 1
43 1
44 1
45 1
46 1
47 1
48 1
49 1
50 1

@<TRIPOS>MOLECULE
dpp4_15
42  45  1  0  0
SMALL
FORMAL_CHARGES
@<TRIPOS>ATOM
    1 C1         5.3971    -0.9411    -2.0969 C.2        1 SUBUNIT  0
    2 C2         3.8960    -2.1683    -0.6260 C.2        1 SUBUNIT  0
    3 C3         5.0740    -2.1136    -1.3884 C.2        1 SUBUNIT  0
    4 C4         3.0397    -1.0541    -0.5654 C.2        1 SUBUNIT  0
    5 C5         4.5415     0.1731    -2.0386 C.2        1 SUBUNIT  0
    6 C6         3.3637     0.1181    -1.2741 C.2        1 SUBUNIT  0
    7 C7         1.7923    -1.1253     0.2493 C.3        1 SUBUNIT  0
    8 O8         0.6969    -0.7061    -0.5697 O.3        1 SUBUNIT  0
    9 C9        -0.5074    -0.4148    -0.0283 C.2        1 SUBUNIT  0
   10 C10       -0.6827    -0.2481     1.3783 C.2        1 SUBUNIT  0
   11 C11        0.5040    -0.3546     2.2730 C.3        1 SUBUNIT  0
   12 C12        1.8463    -0.2591     1.5230 C.3        1 SUBUNIT  0
   13 C13       -1.9922     0.0133     1.8933 C.2        1 SUBUNIT  0
   14 C14       -3.0941     0.1496     0.9910 C.2        1 SUBUNIT  0
   15 C15       -1.6072    -0.2706    -0.9054 C.2        1 SUBUNIT  0
   16 C16       -2.8942     0.0134    -0.4035 C.2        1 SUBUNIT  0
   17 C17       -2.2265     0.1402     3.2910 C.2        1 SUBUNIT  0
   18 C18       -3.5275     0.4098     3.7762 C.2        1 SUBUNIT  0
   19 C19       -4.3960     0.4227     1.4874 C.2        1 SUBUNIT  0
   20 C20       -4.6077     0.5524     2.8787 C.2        1 SUBUNIT  0
   21 N21        2.9356    -0.6659     2.4073 N.3        1 SUBUNIT  0
   22 F22        2.5630     1.1820    -1.2269 F          1 SUBUNIT  0
   23 F23        6.5108    -0.8798    -2.8272 F          1 SUBUNIT  0
   24 F24        5.8804    -3.1720    -1.4399 F          1 SUBUNIT  0
   25 H25       -3.6932     0.5076     4.8386 H          1 SUBUNIT  0
   26 O26       -5.8367     0.8118     3.3458 O.3        1 SUBUNIT  0
   27 C27       -6.8811     1.0037     2.4050 C.3        1 SUBUNIT  0
   28 H28        3.6486    -3.0707    -0.0824 H          1 SUBUNIT  0
   29 H29        4.7883     1.0744    -2.5829 H          1 SUBUNIT  0
   30 H30        1.6228    -2.1709     0.5196 H          1 SUBUNIT  0
   31 H31        0.4364    -1.3069     2.8055 H          1 SUBUNIT  0
   32 H32        0.4823     0.4342     3.0266 H          1 SUBUNIT  0
   33 H33        2.0127     0.7804     1.2369 H          1 SUBUNIT  0
   34 H34       -1.4625    -0.3802    -1.9690 H          1 SUBUNIT  0
   35 H35       -3.7173     0.1207    -1.0979 H          1 SUBUNIT  0
   36 H36       -1.4313     0.0345     4.0136 H          1 SUBUNIT  0
   37 H37       -5.2360     0.5324     0.8147 H          1 SUBUNIT  0
   38 H38        3.8269    -0.5224     1.9099 H          1 SUBUNIT  0
   39 H39        2.9254    -0.0534     3.2338 H          1 SUBUNIT  0
   40 H40       -7.8124     1.1475     2.9536 H          1 SUBUNIT  0
   41 H41       -6.5889     1.8073     1.7297 H          1 SUBUNIT  0
   42 H42       -6.9816     0.0914     1.8153 H          1 SUBUNIT  0
@<TRIPOS>BOND
    1     1     5 2
    2     1    23 1
    3     2     3 2
    4     2    28 1
    5     3     1 1
    6     3    24 1
    7     4     2 1
    8     4     7 1
    9     5     6 1
   10     5    29 1
   11     6     4 2
   12     6    22 1
   13     7     8 1
   14     7    30 1
   15     8     9 1
   16     9    10 2
   17     9    15 1
   18    10    11 1
   19    10    13 1
   20    11    12 1
   21    11    31 1
   22    11    32 1
   23    12     7 1
   24    12    21 1
   25    12    33 1
   26    13    17 2
   27    14    13 1
   28    14    19 2
   29    15    16 2
   30    15    34 1
   31    16    14 1
   32    16    35 1
   33    17    36 1
   34    18    17 1
   35    18    25 1
   36    19    20 1
   37    19    37 1
   38    20    18 2
   39    20    26 1
   40    21    38 1
   41    21    39 1
   42    26    27 1
   43    27    40 1
   44    27    41 1
   45    27    42 1
@<TRIPOS>SUBSTRUCTURE
1   ****   1
@<SCITEGIC>MOL_PROPERTY
AbsoluteEnergy
SciTegic.value.StringValue
47.0598

@<SCITEGIC>MOL_PROPERTY
Activ
SciTegic.value.StringValue
49.7299995422363

@<SCITEGIC>MOL_PROPERTY
Angle Energy
SciTegic.value.StringValue
13.4082403182983

@<SCITEGIC>MOL_PROPERTY
Bond Energy
SciTegic.value.StringValue
1.75865995883942

@<SCITEGIC>MOL_PROPERTY
CHARMm Energy
SciTegic.value.StringValue
10.1568899154663

@<SCITEGIC>MOL_PROPERTY
Clean Energy
SciTegic.value.StringValue
5.87152576446533

@<SCITEGIC>MOL_PROPERTY
ConfNumber
SciTegic.value.StringValue
3

@<SCITEGIC>MOL_PROPERTY
Dihedral Energy
SciTegic.value.StringValue
2.16130995750427

@<SCITEGIC>MOL_PROPERTY
Electrostatic Energy
SciTegic.value.StringValue
-13.4931802749634

@<SCITEGIC>MOL_PROPERTY
Estimate
SciTegic.value.StringValue
30.6316

@<SCITEGIC>MOL_PROPERTY
FitValue
SciTegic.value.StringValue
5.20733

@<SCITEGIC>MOL_PROPERTY
Forcefield
SciTegic.value.StringValue
CHARMm

@<SCITEGIC>MOL_PROPERTY
ForcefieldBase
SciTegic.value.StringValue
CHARMm

@<SCITEGIC>MOL_PROPERTY
ForcefieldFFML
SciTegic.value.StringValue
<?xml version="1.0" encoding="UTF-8"?>
<!DOCTYPE ffml SYSTEM "Ffml.dtd">
<ffml version="1.0">
<forcefield name="CHARMm" derivedFrom="CHARMm" base="CHARMm">
<atomTypes>
</atomTypes>
<parameters>
</parameters>
</forcefield>
</ffml>

@<SCITEGIC>MOL_PROPERTY
HBA_1
SciTegic.value.StringValue
1

@<SCITEGIC>MOL_PROPERTY
HBA_lipid_2
SciTegic.value.StringValue
0

@<SCITEGIC>MOL_PROPERTY
HBD_3
SciTegic.value.StringValue
1

@<SCITEGIC>MOL_PROPERTY
HYDROPHOBIC_4
SciTegic.value.StringValue
1

@<SCITEGIC>MOL_PROPERTY
Hydrogen Bond Energy
SciTegic.value.StringValue
0

@<SCITEGIC>MOL_PROPERTY
Improper Energy
SciTegic.value.StringValue
0.00656000012531877

@<SCITEGIC>MOL_PROPERTY
Initial Potential Energy
SciTegic.value.StringValue
20.3970699310303

@<SCITEGIC>MOL_PROPERTY
Initial RMS Gradient
SciTegic.value.StringValue
12.4383897781372

@<SCITEGIC>MOL_PROPERTY
MapNumber
SciTegic.value.StringValue
1

@<SCITEGIC>MOL_PROPERTY
MappedAtoms
SciTegic.value.StringValue
26,-6.22093,0.877927,3.89651,1.6,HBA_1.11
26,-7.52625,1.14462,6.58445,2.2,HBA_1.21
21,3.15515,-0.433245,2.2623,1.6,HBD_3.11
21,1.65071,-1.65783,4.55076,2.2,HBD_3.21
1,5.2,-1.2,-1.8,1.6,HYDROPHOBIC_4.11

@<SCITEGIC>MOL_PROPERTY
MappedFeatures
SciTegic.value.StringValue
HBA_1,HBD_3,HYDROPHOBIC_4

@<SCITEGIC>MOL_PROPERTY
MappedLocations
SciTegic.value.StringValue
HBA_1.11,HBA_1.21,HBD_3.11,HBD_3.21,HYDROPHOBIC_4.11

@<SCITEGIC>MOL_PROPERTY
MappingID
SciTegic.value.StringValue
1

@<SCITEGIC>MOL_PROPERTY
Minimization Criteria
SciTegic.value.StringValue
CONJUG> Minimization exiting with gradient tolerance ( 0.0100000) satisfied.

@<SCITEGIC>MOL_PROPERTY
PartialChargeMethod
SciTegic.value.StringValue
MomanyRone

@<SCITEGIC>MOL_PROPERTY
Pharmprint
SciTegic.value.StringValue
'1011'

@<SCITEGIC>MOL_PROPERTY
Pharmtype
SciTegic.value.StringValue
3

@<SCITEGIC>MOL_PROPERTY
Potential Energy
SciTegic.value.StringValue
10.1568899154663

@<SCITEGIC>MOL_PROPERTY
RMS Gradient
SciTegic.value.StringValue
0.00949000008404255

@<SCITEGIC>MOL_PROPERTY
RelativeEnergy
SciTegic.value.StringValue
0.207578

@<SCITEGIC>MOL_PROPERTY
Solvation Free Energy
SciTegic.value.StringValue
0

@<SCITEGIC>MOL_PROPERTY
Uncert
SciTegic.value.StringValue
1.5

@<SCITEGIC>MOL_PROPERTY
Urey-Bradley Energy
SciTegic.value.StringValue
0

@<SCITEGIC>MOL_PROPERTY
UseResidueTemplateCharge
SciTegic.value.StringValue
True

@<SCITEGIC>MOL_PROPERTY
Van der Waals Energy
SciTegic.value.StringValue
6.31532001495361

@<SCITEGIC>MOL_PROPERTY
Error
SciTegic.value.StringValue
-1.6234868417659

@<SCITEGIC>MOL_PROPERTY
logActiv
SciTegic.value.StringValue
1.69661845523455

@<SCITEGIC>MOL_PROPERTY
logEstimate
SciTegic.value.StringValue
1.48616968218114

@<SCITEGIC>ATOM_PROPERTY
Formal Charge
SciTegic.value.StringValue
1 0
2 0
3 0
4 0
5 0
6 0
7 0
8 0
9 0
10 0
11 0
12 0
13 0
14 0
15 0
16 0
17 0
18 0
19 0
20 0
21 0
22 0
23 0
24 0
25 0
26 0
27 0
28 0
29 0
30 0
31 0
32 0
33 0
34 0
35 0
36 0
37 0
38 0
39 0
40 0
41 0
42 0

@<SCITEGIC>ATOM_PROPERTY
pdb_tempFactor
SciTegic.value.DoubleValue
1 0
2 0
3 0
4 0
5 0
6 0
7 0
8 0
9 0
10 0
11 0
12 0
13 0
14 0
15 0
16 0
17 0
18 0
19 0
20 0
21 0
22 0
23 0
24 0
25 0
26 0
27 0
28 0
29 0
30 0
31 0
32 0
33 0
34 0
35 0
36 0
37 0
38 0
39 0
40 0
41 0
42 0

@<SCITEGIC>ATOM_PROPERTY
pdb_occupancy
SciTegic.value.DoubleValue
1 1
2 1
3 1
4 1
5 1
6 1
7 1
8 1
9 1
10 1
11 1
12 1
13 1
14 1
15 1
16 1
17 1
18 1
19 1
20 1
21 1
22 1
23 1
24 1
25 1
26 1
27 1
28 1
29 1
30 1
31 1
32 1
33 1
34 1
35 1
36 1
37 1
38 1
39 1
40 1
41 1
42 1

@<TRIPOS>MOLECULE
dpp4_10
51  55  1  0  0
SMALL
FORMAL_CHARGES
@<TRIPOS>ATOM
    1 C1         5.0418    -1.3293    -2.9713 C.2        1 SUBUNIT  0
    2 C2         5.2396    -2.1247    -1.8313 C.2        1 SUBUNIT  0
    3 C3         4.9506    -1.6121    -0.5538 C.2        1 SUBUNIT  0
    4 C4         4.4600    -0.2996    -0.4173 C.2        1 SUBUNIT  0
    5 C5         4.2620     0.4972    -1.5603 C.2        1 SUBUNIT  0
    6 C6         4.5534    -0.0189    -2.8373 C.2        1 SUBUNIT  0
    7 F7         4.3662     0.7372    -3.9181 F          1 SUBUNIT  0
    8 C8         4.1495     0.2577     0.9314 C.3        1 SUBUNIT  0
    9 C9         3.1933    -0.6727     1.7206 C.3        1 SUBUNIT  0
   10 C10        1.7546    -0.6267     1.1591 C.3        1 SUBUNIT  0
   11 C11        1.2032     0.8092     1.0632 C.3        1 SUBUNIT  0
   12 C12        2.1505     1.7228     0.2631 C.3        1 SUBUNIT  0
   13 C13        3.5826     1.6902     0.8263 C.3        1 SUBUNIT  0
   14 N14        3.1824    -0.2974     3.1317 N.3        1 SUBUNIT  0
   15 F15        5.1456    -2.3774     0.5194 F          1 SUBUNIT  0
   16 H16        5.2645    -1.7277    -3.9490 H          1 SUBUNIT  0
   17 N17       -0.1199     0.7991     0.4508 N.3        1 SUBUNIT  0
   18 C18       -0.1285     0.3011    -0.9419 C.3        1 SUBUNIT  0
   19 C19       -1.2671    -0.6684    -0.9603 C.2        1 SUBUNIT  0
   20 C20       -1.8303    -0.7993     0.2411 C.2        1 SUBUNIT  0
   21 C21       -1.1393     0.0737     1.2442 C.3        1 SUBUNIT  0
   22 N22       -1.7782    -1.4228    -2.0535 N.pl3      1 SUBUNIT  0
   23 C23       -2.8138    -2.2332    -1.8179 C.2        1 SUBUNIT  0
   24 C24       -2.9886    -1.7174     0.4525 C.2        1 SUBUNIT  0
   25 N25       -3.5070    -2.4357    -0.5049 N.2        1 SUBUNIT  0
   26 N26       -1.3379    -1.4234    -3.3290 N.2        1 SUBUNIT  0
   27 C27       -3.0361    -2.7873    -3.0673 C.2        1 SUBUNIT  0
   28 C28       -2.1284    -2.3048    -4.0405 C.2        1 SUBUNIT  0
   29 C29       -1.9908    -2.6208    -5.5126 C.3        1 SUBUNIT  0
   30 H30        5.6158    -3.1329    -1.9389 H          1 SUBUNIT  0
   31 H31        3.8873     1.5036    -1.4610 H          1 SUBUNIT  0
   32 H32        5.1034     0.3052     1.4568 H          1 SUBUNIT  0
   33 H33        3.5546    -1.6994     1.6652 H          1 SUBUNIT  0
   34 H34        1.0976    -1.2425     1.7729 H          1 SUBUNIT  0
   35 H35        1.7495    -1.0838     0.1660 H          1 SUBUNIT  0
   36 H36        1.1046     1.2120     2.0697 H          1 SUBUNIT  0
   37 H37        2.1663     1.4169    -0.7828 H          1 SUBUNIT  0
   38 H38        1.7790     2.7479     0.2775 H          1 SUBUNIT  0
   39 H39        3.5754     2.1422     1.8192 H          1 SUBUNIT  0
   40 H40        4.2349     2.3203     0.2216 H          1 SUBUNIT  0
   41 H41        4.1438    -0.3706     3.4922 H          1 SUBUNIT  0
   42 H42        2.8847     0.6863     3.2014 H          1 SUBUNIT  0
   43 H43        0.7964    -0.1961    -1.2007 H          1 SUBUNIT  0
   44 H44       -0.3047     1.1165    -1.6290 H          1 SUBUNIT  0
   45 H45       -1.8269     0.7727     1.6948 H          1 SUBUNIT  0
   46 H46       -0.6869    -0.5305     2.0190 H          1 SUBUNIT  0
   47 H47       -3.3943    -1.7696     1.4505 H          1 SUBUNIT  0
   48 H48       -3.8132    -3.5115    -3.2781 H          1 SUBUNIT  0
   49 H49       -1.1541    -2.0582    -5.9283 H          1 SUBUNIT  0
   50 H50       -1.8795    -3.6970    -5.6446 H          1 SUBUNIT  0
   51 H51       -2.8945    -2.3122    -6.0377 H          1 SUBUNIT  0
@<TRIPOS>BOND
    1     1     2 2
    2     1    16 1
    3     2     3 1
    4     2    30 1
    5     3     4 2
    6     3    15 1
    7     4     5 1
    8     4     8 1
    9     5     6 2
   10     5    31 1
   11     6     1 1
   12     6     7 1
   13     8    13 1
   14     8    32 1
   15     9     8 1
   16     9    14 1
   17     9    33 1
   18    10     9 1
   19    10    34 1
   20    10    35 1
   21    11    10 1
   22    11    17 1
   23    11    36 1
   24    12    11 1
   25    12    37 1
   26    12    38 1
   27    13    12 1
   28    13    39 1
   29    13    40 1
   30    14    41 1
   31    14    42 1
   32    18    17 1
   33    18    19 1
   34    18    43 1
   35    18    44 1
   36    19    20 2
   37    19    22 1
   38    20    21 1
   39    20    24 1
   40    21    17 1
   41    21    45 1
   42    21    46 1
   43    22    26 1
   44    23    22 1
   45    23    27 2
   46    24    25 2
   47    24    47 1
   48    25    23 1
   49    27    28 1
   50    27    48 1
   51    28    26 2
   52    28    29 1
   53    29    49 1
   54    29    50 1
   55    29    51 1
@<TRIPOS>SUBSTRUCTURE
1   ****   1
@<SCITEGIC>MOL_PROPERTY
AbsoluteEnergy
SciTegic.value.StringValue
119.893

@<SCITEGIC>MOL_PROPERTY
Activ
SciTegic.value.StringValue
16

@<SCITEGIC>MOL_PROPERTY
Angle Energy
SciTegic.value.StringValue
35.4051284790039

@<SCITEGIC>MOL_PROPERTY
Bond Energy
SciTegic.value.StringValue
1.88446998596191

@<SCITEGIC>MOL_PROPERTY
CHARMm Energy
SciTegic.value.StringValue
35.9581718444824

@<SCITEGIC>MOL_PROPERTY
Clean Energy
SciTegic.value.StringValue
41.0582046508789

@<SCITEGIC>MOL_PROPERTY
ConfNumber
SciTegic.value.StringValue
12

@<SCITEGIC>MOL_PROPERTY
Dihedral Energy
SciTegic.value.StringValue
15.8885498046875

@<SCITEGIC>MOL_PROPERTY
Electrostatic Energy
SciTegic.value.StringValue
-15.8246402740479

@<SCITEGIC>MOL_PROPERTY
Estimate
SciTegic.value.StringValue
42.3307

@<SCITEGIC>MOL_PROPERTY
FitValue
SciTegic.value.StringValue
5.06684

@<SCITEGIC>MOL_PROPERTY
Forcefield
SciTegic.value.StringValue
CHARMm

@<SCITEGIC>MOL_PROPERTY
ForcefieldBase
SciTegic.value.StringValue
CHARMm

@<SCITEGIC>MOL_PROPERTY
ForcefieldFFML
SciTegic.value.StringValue
<?xml version="1.0" encoding="UTF-8"?>
<!DOCTYPE ffml SYSTEM "Ffml.dtd">
<ffml version="1.0">
<forcefield name="CHARMm" derivedFrom="CHARMm" base="CHARMm">
<atomTypes>
</atomTypes>
<parameters>
<angle atom1="CR56" atom2="CR56" atom3="NR56">
<quadratic
refValue="106.5"
forceConstant="65"/>
</angle>
<angle atom1="CR56" atom2="CT" atom3="HA">
<quadratic
refValue="109.47"
forceConstant="40"/>
</angle>
<angle atom1="CR56" atom2="NR56" atom3="CR56">
<quadratic
refValue="108"
forceConstant="70"/>
</angle>
<angle atom1="CT" atom2="CR56" atom3="C6R">
<quadratic
refValue="127.679"
forceConstant="65.3571"/>
</angle>
<angle atom1="CT" atom2="CR56" atom3="CR56">
<quadratic
refValue="126"
forceConstant="70"/>
</angle>
<angle atom1="CT" atom2="CR56" atom3="NR56">
<quadratic
refValue="122"
forceConstant="58"/>
</angle>
<angle atom1="NT" atom2="CT" atom3="CR56">
<quadratic
refValue="111.6"
forceConstant="70"/>
</angle>
<torsion atom1="C6R" atom2="CR56" atom3="CT" atom4="HA">
<multiplecos
v1="0"
v2="0"
v3="0"
v4="0"
v5="0"
v6="0.01"
gamma1="0"
gamma2="0"
gamma3="0"
gamma4="0"
gamma5="0"
gamma6="0"/>
</torsion>
<torsion atom1="C6R" atom2="CR56" atom3="CT" atom4="NT">
<multiplecos
v1="0"
v2="0"
v3="0"
v4="0"
v5="0"
v6="0.01"
gamma1="0"
gamma2="0"
gamma3="0"
gamma4="0"
gamma5="0"
gamma6="0"/>
</torsion>
<torsion atom1="HA" atom2="CT" atom3="CR56" atom4="CR56">
<multiplecos
v1="0"
v2="0"
v3="0"
v4="0"
v5="0"
v6="0.01"
gamma1="0"
gamma2="0"
gamma3="0"
gamma4="0"
gamma5="0"
gamma6="0"/>
</torsion>
<torsion atom1="HA" atom2="CT" atom3="CR56" atom4="NR56">
<multiplecos
v1="0"
v2="0"
v3="0"
v4="0"
v5="0"
v6="0.01"
gamma1="0"
gamma2="0"
gamma3="0"
gamma4="0"
gamma5="0"
gamma6="0"/>
</torsion>
<torsion atom1="NT" atom2="CT" atom3="CR56" atom4="CR56">
<multiplecos
v1="0"
v2="0"
v3="0"
v4="0"
v5="0"
v6="0.01"
gamma1="0"
gamma2="0"
gamma3="0"
gamma4="0"
gamma5="0"
gamma6="0"/>
</torsion>
<torsion atom1="NT" atom2="CT" atom3="CR56" atom4="NR56">
<multiplecos
v1="0"
v2="0"
v3="0"
v4="0"
v5="0"
v6="0.01"
gamma1="0"
gamma2="0"
gamma3="0"
gamma4="0"
gamma5="0"
gamma6="0"/>
</torsion>
</parameters>
</forcefield>
</ffml>

@<SCITEGIC>MOL_PROPERTY
HBA_1
SciTegic.value.StringValue
0

@<SCITEGIC>MOL_PROPERTY
HBA_lipid_2
SciTegic.value.StringValue
1

@<SCITEGIC>MOL_PROPERTY
HBD_3
SciTegic.value.StringValue
1

@<SCITEGIC>MOL_PROPERTY
HYDROPHOBIC_4
SciTegic.value.StringValue
1

@<SCITEGIC>MOL_PROPERTY
Hydrogen Bond Energy
SciTegic.value.StringValue
0

@<SCITEGIC>MOL_PROPERTY
Improper Energy
SciTegic.value.StringValue
0.00757999997586012

@<SCITEGIC>MOL_PROPERTY
Initial Potential Energy
SciTegic.value.StringValue
70.7648086547852

@<SCITEGIC>MOL_PROPERTY
Initial RMS Gradient
SciTegic.value.StringValue
27.4337692260742

@<SCITEGIC>MOL_PROPERTY
MapNumber
SciTegic.value.StringValue
1

@<SCITEGIC>MOL_PROPERTY
MappedAtoms
SciTegic.value.StringValue
17,-0.98439,0.881015,0.55495,1.6,HBA_lipid_2.11
17,-0.76861,3.86898,1.09205,2.2,HBA_lipid_2.21
14,3.15515,-0.433245,2.2623,1.6,HBD_3.11
14,1.65071,-1.65783,4.55076,2.2,HBD_3.21
2,5.2,-1.2,-1.8,1.6,HYDROPHOBIC_4.11

@<SCITEGIC>MOL_PROPERTY
MappedFeatures
SciTegic.value.StringValue
HBA_lipid_2,HBD_3,HYDROPHOBIC_4

@<SCITEGIC>MOL_PROPERTY
MappedLocations
SciTegic.value.StringValue
HBA_lipid_2.11,HBA_lipid_2.21,HBD_3.11,HBD_3.21,HYDROPHOBIC_4.11

@<SCITEGIC>MOL_PROPERTY
MappingID
SciTegic.value.StringValue
1

@<SCITEGIC>MOL_PROPERTY
Minimization Criteria
SciTegic.value.StringValue
CONJUG> Minimization exiting with gradient tolerance ( 0.0100000) satisfied.

@<SCITEGIC>MOL_PROPERTY
PartialChargeMethod
SciTegic.value.StringValue
MomanyRone

@<SCITEGIC>MOL_PROPERTY
Pharmprint
SciTegic.value.StringValue
'0111'

@<SCITEGIC>MOL_PROPERTY
Pharmtype
SciTegic.value.StringValue
3

@<SCITEGIC>MOL_PROPERTY
Potential Energy
SciTegic.value.StringValue
35.9581718444824

@<SCITEGIC>MOL_PROPERTY
RMS Gradient
SciTegic.value.StringValue
0.00970000028610229

@<SCITEGIC>MOL_PROPERTY
RelativeEnergy
SciTegic.value.StringValue
17.9396

@<SCITEGIC>MOL_PROPERTY
Solvation Free Energy
SciTegic.value.StringValue
0

@<SCITEGIC>MOL_PROPERTY
Uncert
SciTegic.value.StringValue
1.5

@<SCITEGIC>MOL_PROPERTY
Urey-Bradley Energy
SciTegic.value.StringValue
0

@<SCITEGIC>MOL_PROPERTY
UseResidueTemplateCharge
SciTegic.value.StringValue
True

@<SCITEGIC>MOL_PROPERTY
Van der Waals Energy
SciTegic.value.StringValue
-1.40293002128601

@<SCITEGIC>MOL_PROPERTY
Error
SciTegic.value.StringValue
2.64566875

@<SCITEGIC>MOL_PROPERTY
logActiv
SciTegic.value.StringValue
1.20411998265592

@<SCITEGIC>MOL_PROPERTY
logEstimate
SciTegic.value.StringValue
1.62665545022746

@<SCITEGIC>ATOM_PROPERTY
Formal Charge
SciTegic.value.StringValue
1 0
2 0
3 0
4 0
5 0
6 0
7 0
8 0
9 0
10 0
11 0
12 0
13 0
14 0
15 0
16 0
17 0
18 0
19 0
20 0
21 0
22 0
23 0
24 0
25 0
26 0
27 0
28 0
29 0
30 0
31 0
32 0
33 0
34 0
35 0
36 0
37 0
38 0
39 0
40 0
41 0
42 0
43 0
44 0
45 0
46 0
47 0
48 0
49 0
50 0
51 0

@<SCITEGIC>ATOM_PROPERTY
pdb_tempFactor
SciTegic.value.DoubleValue
1 0
2 0
3 0
4 0
5 0
6 0
7 0
8 0
9 0
10 0
11 0
12 0
13 0
14 0
15 0
16 0
17 0
18 0
19 0
20 0
21 0
22 0
23 0
24 0
25 0
26 0
27 0
28 0
29 0
30 0
31 0
32 0
33 0
34 0
35 0
36 0
37 0
38 0
39 0
40 0
41 0
42 0
43 0
44 0
45 0
46 0
47 0
48 0
49 0
50 0
51 0

@<SCITEGIC>ATOM_PROPERTY
pdb_occupancy
SciTegic.value.DoubleValue
1 1
2 1
3 1
4 1
5 1
6 1
7 1
8 1
9 1
10 1
11 1
12 1
13 1
14 1
15 1
16 1
17 1
18 1
19 1
20 1
21 1
22 1
23 1
24 1
25 1
26 1
27 1
28 1
29 1
30 1
31 1
32 1
33 1
34 1
35 1
36 1
37 1
38 1
39 1
40 1
41 1
42 1
43 1
44 1
45 1
46 1
47 1
48 1
49 1
50 1
51 1

@<TRIPOS>MOLECULE
dpp4_20
56  59  1  0  0
SMALL
FORMAL_CHARGES
@<TRIPOS>ATOM
    1 N1        -1.2492    -0.7732     1.9436 N.am       1 SUBUNIT  0
    2 N2        -0.1237    -0.9250    -0.1876 N.am       1 SUBUNIT  0
    3 C3        -0.6424    -0.1637     0.8529 C.2        1 SUBUNIT  0
    4 C4        -0.1985    -2.3165    -0.1635 C.2        1 SUBUNIT  0
    5 C5        -1.3437    -2.1482     2.0072 C.2        1 SUBUNIT  0
    6 C6        -0.7826    -2.9336     0.8886 C.2        1 SUBUNIT  0
    7 C7        -1.7969     0.0500     3.0400 C.3        1 SUBUNIT  0
    8 C8        -3.2996    -0.0751     3.1353 C.2        1 SUBUNIT  0
    9 C9        -4.1925    -0.8312     2.3777 C.2        1 SUBUNIT  0
   10 N10       -5.4138    -0.5565     2.9096 N.pl3      1 SUBUNIT  0
   11 N11       -5.4067     0.3113     3.9530 N.2        1 SUBUNIT  0
   12 N12       -4.0784     0.5605     4.0300 N.2        1 SUBUNIT  0
   13 O13       -1.8674    -2.7011     2.9464 O.2        1 SUBUNIT  0
   14 O14       -0.5661     1.0434     0.8109 O.2        1 SUBUNIT  0
   15 N15        0.3147    -3.0635    -1.1900 N.pl3      1 SUBUNIT  0
   16 C16        1.2045    -4.2136    -0.9104 C.3        1 SUBUNIT  0
   17 C17        2.0331    -4.5859    -2.1518 C.3        1 SUBUNIT  0
   18 C18        1.1606    -4.8959    -3.3818 C.3        1 SUBUNIT  0
   19 C19       -0.1038    -4.0064    -3.4802 C.3        1 SUBUNIT  0
   20 C20       -0.0139    -2.7362    -2.6029 C.3        1 SUBUNIT  0
   21 N21       -1.2968    -4.7716    -3.1231 N.3        1 SUBUNIT  0
   22 C22        0.5128    -0.2265    -1.3283 C.3        1 SUBUNIT  0
   23 C23        1.9362    -0.5374    -1.4248 C.1        1 SUBUNIT  0
   24 C24        3.0975    -0.7896    -1.5020 C.1        1 SUBUNIT  0
   25 C25        4.5194    -1.1014    -1.5960 C.3        1 SUBUNIT  0
   26 C26       -6.5622    -1.1074     2.4375 C.2        1 SUBUNIT  0
   27 C27       -8.9386    -0.9261     1.9333 C.2        1 SUBUNIT  0
   28 C28       -7.7510    -0.3541     2.4219 C.2        1 SUBUNIT  0
   29 C29       -8.9426    -2.2479     1.4589 C.2        1 SUBUNIT  0
   30 C30       -6.5677    -2.4333     1.9631 C.2        1 SUBUNIT  0
   31 C31       -7.7552    -3.0031     1.4739 C.2        1 SUBUNIT  0
   32 F32      -10.0680    -2.7894     0.9970 F          1 SUBUNIT  0
   33 H33       -0.8548    -4.0114     0.9332 H          1 SUBUNIT  0
   34 H34       -1.5292     1.0940     2.8713 H          1 SUBUNIT  0
   35 H35       -1.3415    -0.2602     3.9825 H          1 SUBUNIT  0
   36 H36       -3.9863    -1.4953     1.5459 H          1 SUBUNIT  0
   37 H37        0.5974    -5.0628    -0.5969 H          1 SUBUNIT  0
   38 H38        1.8703    -3.9714    -0.0802 H          1 SUBUNIT  0
   39 H39        2.6998    -3.7553    -2.3902 H          1 SUBUNIT  0
   40 H40        2.6827    -5.4344    -1.9325 H          1 SUBUNIT  0
   41 H41        0.8872    -5.9537    -3.3751 H          1 SUBUNIT  0
   42 H42        1.7679    -4.7631    -4.2773 H          1 SUBUNIT  0
   43 H43       -0.2216    -3.6930    -4.5178 H          1 SUBUNIT  0
   44 H44        0.7710    -2.0844    -2.9861 H          1 SUBUNIT  0
   45 H45       -0.9437    -2.1685    -2.6536 H          1 SUBUNIT  0
   46 H46       -1.3852    -5.5577    -3.7859 H          1 SUBUNIT  0
   47 H47       -1.1599    -5.1606    -2.1802 H          1 SUBUNIT  0
   48 H48        0.0155    -0.5177    -2.2530 H          1 SUBUNIT  0
   49 H49        0.3834     0.8490    -1.2062 H          1 SUBUNIT  0
   50 H50        5.0270    -0.7592    -0.6941 H          1 SUBUNIT  0
   51 H51        4.6480    -2.1688    -1.7740 H          1 SUBUNIT  0
   52 H52        4.9532    -0.5686    -2.4449 H          1 SUBUNIT  0
   53 H53       -9.8498    -0.3427     1.9224 H          1 SUBUNIT  0
   54 H54       -7.7710     0.6657     2.7820 H          1 SUBUNIT  0
   55 H55       -5.6624    -3.0290     1.9673 H          1 SUBUNIT  0
   56 H56       -7.7526    -4.0188     1.1134 H          1 SUBUNIT  0
@<TRIPOS>BOND
    1     1     5 1
    2     1     7 1
    3     2     3 1
    4     2    22 1
    5     3     1 1
    6     3    14 2
    7     4     2 1
    8     4    15 1
    9     5     6 1
   10     5    13 2
   11     6     4 2
   12     6    33 1
   13     7     8 1
   14     7    34 1
   15     7    35 1
   16     9     8 2
   17     9    10 1
   18     9    36 1
   19    10    11 1
   20    10    26 1
   21    11    12 2
   22    12     8 1
   23    15    16 1
   24    16    17 1
   25    16    37 1
   26    16    38 1
   27    17    18 1
   28    17    39 1
   29    17    40 1
   30    18    19 1
   31    18    41 1
   32    18    42 1
   33    19    20 1
   34    19    21 1
   35    19    43 1
   36    20    15 1
   37    20    44 1
   38    20    45 1
   39    21    46 1
   40    21    47 1
   41    22    23 1
   42    22    48 1
   43    22    49 1
   44    23    24 3
   45    24    25 1
   46    25    50 1
   47    25    51 1
   48    25    52 1
   49    26    30 2
   50    27    28 2
   51    27    53 1
   52    28    26 1
   53    28    54 1
   54    29    27 1
   55    29    32 1
   56    30    31 1
   57    30    55 1
   58    31    29 2
   59    31    56 1
@<TRIPOS>SUBSTRUCTURE
1   ****   1
@<SCITEGIC>MOL_PROPERTY
AbsoluteEnergy
SciTegic.value.StringValue
80.7126

@<SCITEGIC>MOL_PROPERTY
Activ
SciTegic.value.StringValue
135.449996948242

@<SCITEGIC>MOL_PROPERTY
Angle Energy
SciTegic.value.StringValue
11.4018096923828

@<SCITEGIC>MOL_PROPERTY
Bond Energy
SciTegic.value.StringValue
1.5037499666214

@<SCITEGIC>MOL_PROPERTY
CHARMm Energy
SciTegic.value.StringValue
-22.074089050293

@<SCITEGIC>MOL_PROPERTY
Clean Energy
SciTegic.value.StringValue
62.593635559082

@<SCITEGIC>MOL_PROPERTY
ConfNumber
SciTegic.value.StringValue
24

@<SCITEGIC>MOL_PROPERTY
Dihedral Energy
SciTegic.value.StringValue
5.79381990432739

@<SCITEGIC>MOL_PROPERTY
Electrostatic Energy
SciTegic.value.StringValue
-40.1668090820313

@<SCITEGIC>MOL_PROPERTY
Estimate
SciTegic.value.StringValue
76.6539

@<SCITEGIC>MOL_PROPERTY
FitValue
SciTegic.value.StringValue
4.80897

@<SCITEGIC>MOL_PROPERTY
Forcefield
SciTegic.value.StringValue
CHARMm

@<SCITEGIC>MOL_PROPERTY
ForcefieldBase
SciTegic.value.StringValue
CHARMm

@<SCITEGIC>MOL_PROPERTY
ForcefieldFFML
SciTegic.value.StringValue
<?xml version="1.0" encoding="UTF-8"?>
<!DOCTYPE ffml SYSTEM "Ffml.dtd">
<ffml version="1.0">
<forcefield name="CHARMm" derivedFrom="CHARMm" base="CHARMm">
<atomTypes>
</atomTypes>
<parameters>
<bond atom1="N5R" atom2="C6RP">
<quadratic
refValue="1.368"
forceConstant="394.267"/>
</bond>
<angle atom1="C5R" atom2="N5R" atom3="C6RP">
<quadratic
refValue="116"
forceConstant="70"/>
</angle>
<angle atom1="N5R" atom2="C6RP" atom3="C6R">
<quadratic
refValue="120"
forceConstant="70"/>
</angle>
<angle atom1="N5R" atom2="N5R" atom3="C6RP">
<quadratic
refValue="122.8"
forceConstant="70"/>
</angle>
<angle atom1="NX" atom2="CT" atom3="CUY1">
<quadratic
refValue="110.334"
forceConstant="64.0769"/>
</angle>
<angle atom1="NX" atom2="CUA1" atom3="NX">
<quadratic
refValue="120"
forceConstant="60"/>
</angle>
<torsion atom1="C5R" atom2="N5R" atom3="C6RP" atom4="C6R">
<multiplecos
v1="0"
v2="2.5"
v3="0"
v4="0"
v5="0"
v6="0"
gamma1="0"
gamma2="180"
gamma3="0"
gamma4="0"
gamma5="0"
gamma6="0"/>
</torsion>
<torsion atom1="N5R" atom2="N5R" atom3="C6RP" atom4="C6R">
<multiplecos
v1="0"
v2="2.5"
v3="0"
v4="0"
v5="0"
v6="0"
gamma1="0"
gamma2="180"
gamma3="0"
gamma4="0"
gamma5="0"
gamma6="0"/>
</torsion>
</parameters>
</forcefield>
</ffml>

@<SCITEGIC>MOL_PROPERTY
HBA_1
SciTegic.value.StringValue
1

@<SCITEGIC>MOL_PROPERTY
HBA_lipid_2
SciTegic.value.StringValue
1

@<SCITEGIC>MOL_PROPERTY
HBD_3
SciTegic.value.StringValue
0

@<SCITEGIC>MOL_PROPERTY
HYDROPHOBIC_4
SciTegic.value.StringValue
1

@<SCITEGIC>MOL_PROPERTY
Hydrogen Bond Energy
SciTegic.value.StringValue
0

@<SCITEGIC>MOL_PROPERTY
Improper Energy
SciTegic.value.StringValue
0.0301900003105402

@<SCITEGIC>MOL_PROPERTY
Initial Potential Energy
SciTegic.value.StringValue
-0.634400010108948

@<SCITEGIC>MOL_PROPERTY
Initial RMS Gradient
SciTegic.value.StringValue
14.0477600097656

@<SCITEGIC>MOL_PROPERTY
MapNumber
SciTegic.value.StringValue
1

@<SCITEGIC>MOL_PROPERTY
MappedAtoms
SciTegic.value.StringValue
11,-6.22093,0.877927,3.89651,1.6,HBA_1.11
11,-7.52625,1.14462,6.58445,2.2,HBA_1.21
14,-0.98439,0.881015,0.55495,1.6,HBA_lipid_2.11
14,-0.76861,3.86898,1.09205,2.2,HBA_lipid_2.21
25,5.2,-1.2,-1.8,1.6,HYDROPHOBIC_4.11

@<SCITEGIC>MOL_PROPERTY
MappedFeatures
SciTegic.value.StringValue
HBA_1,HBA_lipid_2,HYDROPHOBIC_4

@<SCITEGIC>MOL_PROPERTY
MappedLocations
SciTegic.value.StringValue
HBA_1.11,HBA_1.21,HBA_lipid_2.11,HBA_lipid_2.21,HYDROPHOBIC_4.11

@<SCITEGIC>MOL_PROPERTY
MappingID
SciTegic.value.StringValue
1

@<SCITEGIC>MOL_PROPERTY
Minimization Criteria
SciTegic.value.StringValue
CONJUG> Minimization exiting with gradient tolerance ( 0.0100000) satisfied.

@<SCITEGIC>MOL_PROPERTY
PartialChargeMethod
SciTegic.value.StringValue
MomanyRone

@<SCITEGIC>MOL_PROPERTY
Pharmprint
SciTegic.value.StringValue
'1101'

@<SCITEGIC>MOL_PROPERTY
Pharmtype
SciTegic.value.StringValue
3

@<SCITEGIC>MOL_PROPERTY
Potential Energy
SciTegic.value.StringValue
-22.074089050293

@<SCITEGIC>MOL_PROPERTY
RMS Gradient
SciTegic.value.StringValue
0.0098099997267127

@<SCITEGIC>MOL_PROPERTY
RelativeEnergy
SciTegic.value.StringValue
3.68549

@<SCITEGIC>MOL_PROPERTY
Solvation Free Energy
SciTegic.value.StringValue
0

@<SCITEGIC>MOL_PROPERTY
Uncert
SciTegic.value.StringValue
1.5

@<SCITEGIC>MOL_PROPERTY
Urey-Bradley Energy
SciTegic.value.StringValue
0

@<SCITEGIC>MOL_PROPERTY
UseResidueTemplateCharge
SciTegic.value.StringValue
True

@<SCITEGIC>MOL_PROPERTY
Van der Waals Energy
SciTegic.value.StringValue
-0.636860013008118

@<SCITEGIC>MOL_PROPERTY
Error
SciTegic.value.StringValue
-1.76703334009414

@<SCITEGIC>MOL_PROPERTY
logActiv
SciTegic.value.StringValue
2.13177899958431

@<SCITEGIC>MOL_PROPERTY
logEstimate
SciTegic.value.StringValue
1.88453425580346

@<SCITEGIC>ATOM_PROPERTY
Formal Charge
SciTegic.value.StringValue
1 0
2 0
3 0
4 0
5 0
6 0
7 0
8 0
9 0
10 0
11 0
12 0
13 0
14 0
15 0
16 0
17 0
18 0
19 0
20 0
21 0
22 0
23 0
24 0
25 0
26 0
27 0
28 0
29 0
30 0
31 0
32 0
33 0
34 0
35 0
36 0
37 0
38 0
39 0
40 0
41 0
42 0
43 0
44 0
45 0
46 0
47 0
48 0
49 0
50 0
51 0
52 0
53 0
54 0
55 0
56 0

@<SCITEGIC>ATOM_PROPERTY
pdb_tempFactor
SciTegic.value.DoubleValue
1 0
2 0
3 0
4 0
5 0
6 0
7 0
8 0
9 0
10 0
11 0
12 0
13 0
14 0
15 0
16 0
17 0
18 0
19 0
20 0
21 0
22 0
23 0
24 0
25 0
26 0
27 0
28 0
29 0
30 0
31 0
32 0
33 0
34 0
35 0
36 0
37 0
38 0
39 0
40 0
41 0
42 0
43 0
44 0
45 0
46 0
47 0
48 0
49 0
50 0
51 0
52 0
53 0
54 0
55 0
56 0

@<SCITEGIC>ATOM_PROPERTY
pdb_occupancy
SciTegic.value.DoubleValue
1 1
2 1
3 1
4 1
5 1
6 1
7 1
8 1
9 1
10 1
11 1
12 1
13 1
14 1
15 1
16 1
17 1
18 1
19 1
20 1
21 1
22 1
23 1
24 1
25 1
26 1
27 1
28 1
29 1
30 1
31 1
32 1
33 1
34 1
35 1
36 1
37 1
38 1
39 1
40 1
41 1
42 1
43 1
44 1
45 1
46 1
47 1
48 1
49 1
50 1
51 1
52 1
53 1
54 1
55 1
56 1

@<TRIPOS>MOLECULE
dpp4_23
56  59  1  0  0
SMALL
FORMAL_CHARGES
@<TRIPOS>ATOM
    1 N1        -1.0543    -0.6379     2.2910 N.am       1 SUBUNIT  0
    2 N2        -0.0121    -0.9518     0.1371 N.am       1 SUBUNIT  0
    3 C3        -0.5423    -0.1128     1.1122 C.2        1 SUBUNIT  0
    4 C4         0.0204    -2.3300     0.3159 C.2        1 SUBUNIT  0
    5 C5        -1.0434    -2.0013     2.5099 C.2        1 SUBUNIT  0
    6 C6        -0.4733    -2.8641     1.4565 C.2        1 SUBUNIT  0
    7 C7        -1.6155     0.2639     3.3182 C.3        1 SUBUNIT  0
    8 C8        -3.1171     0.3870     3.1907 C.2        1 SUBUNIT  0
    9 C9        -3.9297     0.4110     2.0583 C.2        1 SUBUNIT  0
   10 N10       -5.1931     0.5396     2.5429 N.pl3      1 SUBUNIT  0
   11 N11       -5.2889     0.6037     3.8958 N.2        1 SUBUNIT  0
   12 N12       -3.9800     0.5040     4.2185 N.2        1 SUBUNIT  0
   13 O13       -1.4840    -2.4813     3.5282 O.2        1 SUBUNIT  0
   14 O14       -0.5592     1.0837     0.9353 O.2        1 SUBUNIT  0
   15 N15        0.5418    -3.1511    -0.6487 N.pl3      1 SUBUNIT  0
   16 C16        1.3534    -4.3337    -0.2722 C.3        1 SUBUNIT  0
   17 C17        2.4396    -4.6186    -1.3231 C.3        1 SUBUNIT  0
   18 C18        1.8952    -4.7669    -2.7589 C.3        1 SUBUNIT  0
   19 C19        0.5097    -4.1152    -2.9705 C.3        1 SUBUNIT  0
   20 C20        0.3056    -2.8664    -2.0861 C.3        1 SUBUNIT  0
   21 N21       -0.5534    -5.0889    -2.7232 N.3        1 SUBUNIT  0
   22 C22        0.5220    -0.3395    -1.1041 C.3        1 SUBUNIT  0
   23 C23        1.9442    -0.6246    -1.2753 C.1        1 SUBUNIT  0
   24 C24        3.1015    -0.8578    -1.4144 C.1        1 SUBUNIT  0
   25 C25        4.5237    -1.1437    -1.5868 C.3        1 SUBUNIT  0
   26 C26       -6.2869     0.5996     1.7395 C.2        1 SUBUNIT  0
   27 C27       -8.3875     1.6825     1.1351 C.2        1 SUBUNIT  0
   28 C28       -7.2470     1.6055     1.9555 C.2        1 SUBUNIT  0
   29 C29       -8.5688     0.7564     0.0959 C.2        1 SUBUNIT  0
   30 C30       -6.4688    -0.3301     0.6915 C.2        1 SUBUNIT  0
   31 C31       -7.6102    -0.2498    -0.1261 C.2        1 SUBUNIT  0
   32 F32       -9.6494     0.8282    -0.6794 F          1 SUBUNIT  0
   33 F33       -5.5774    -1.2934     0.4546 F          1 SUBUNIT  0
   34 H34       -0.4606    -3.9348     1.6217 H          1 SUBUNIT  0
   35 H35       -1.1602     1.2483     3.2184 H          1 SUBUNIT  0
   36 H36       -1.3652    -0.1190     4.3073 H          1 SUBUNIT  0
   37 H37       -3.6418     0.3415     1.0166 H          1 SUBUNIT  0
   38 H38        0.6918    -5.1954    -0.1713 H          1 SUBUNIT  0
   39 H39        1.8158    -4.1738     0.7039 H          1 SUBUNIT  0
   40 H40        3.1593    -3.7976    -1.3045 H          1 SUBUNIT  0
   41 H41        3.0040    -5.5090    -1.0474 H          1 SUBUNIT  0
   42 H42        1.8657    -5.8210    -3.0396 H          1 SUBUNIT  0
   43 H43        2.6116    -4.3094    -3.4429 H          1 SUBUNIT  0
   44 H44        0.4297    -3.8142    -4.0161 H          1 SUBUNIT  0
   45 H45        0.9979    -2.0823    -2.3967 H          1 SUBUNIT  0
   46 H46       -0.7002    -2.4661    -2.2234 H          1 SUBUNIT  0
   47 H47       -0.5060    -5.8095    -3.4572 H          1 SUBUNIT  0
   48 H48       -0.3697    -5.5408    -1.8168 H          1 SUBUNIT  0
   49 H49       -0.0313    -0.7258    -1.9602 H          1 SUBUNIT  0
   50 H50        0.3697     0.7392    -1.0662 H          1 SUBUNIT  0
   51 H51        5.0832    -0.7105    -0.7563 H          1 SUBUNIT  0
   52 H52        4.6691    -2.2193    -1.6787 H          1 SUBUNIT  0
   53 H53        4.8801    -0.6794    -2.5067 H          1 SUBUNIT  0
   54 H54       -9.1178     2.4570     1.3072 H          1 SUBUNIT  0
   55 H55       -7.1266     2.3295     2.7494 H          1 SUBUNIT  0
   56 H56       -7.7524    -0.9605    -0.9253 H          1 SUBUNIT  0
@<TRIPOS>BOND
    1     1     5 1
    2     1     7 1
    3     2     3 1
    4     2    22 1
    5     3     1 1
    6     3    14 2
    7     4     2 1
    8     4    15 1
    9     5     6 1
   10     5    13 2
   11     6     4 2
   12     6    34 1
   13     7     8 1
   14     7    35 1
   15     7    36 1
   16     9     8 2
   17     9    10 1
   18     9    37 1
   19    10    11 1
   20    10    26 1
   21    11    12 2
   22    12     8 1
   23    15    16 1
   24    16    17 1
   25    16    38 1
   26    16    39 1
   27    17    18 1
   28    17    40 1
   29    17    41 1
   30    18    19 1
   31    18    42 1
   32    18    43 1
   33    19    20 1
   34    19    21 1
   35    19    44 1
   36    20    15 1
   37    20    45 1
   38    20    46 1
   39    21    47 1
   40    21    48 1
   41    22    23 1
   42    22    49 1
   43    22    50 1
   44    23    24 3
   45    24    25 1
   46    25    51 1
   47    25    52 1
   48    25    53 1
   49    26    30 2
   50    27    28 2
   51    27    54 1
   52    28    26 1
   53    28    55 1
   54    29    27 1
   55    29    32 1
   56    30    31 1
   57    30    33 1
   58    31    29 2
   59    31    56 1
@<TRIPOS>SUBSTRUCTURE
1   ****   1
@<SCITEGIC>MOL_PROPERTY
AbsoluteEnergy
SciTegic.value.StringValue
97.5423

@<SCITEGIC>MOL_PROPERTY
Activ
SciTegic.value.StringValue
243.669998168945

@<SCITEGIC>MOL_PROPERTY
Angle Energy
SciTegic.value.StringValue
12.7364597320557

@<SCITEGIC>MOL_PROPERTY
Bond Energy
SciTegic.value.StringValue
2.2155499458313

@<SCITEGIC>MOL_PROPERTY
CHARMm Energy
SciTegic.value.StringValue
-18.3998794555664

@<SCITEGIC>MOL_PROPERTY
Clean Energy
SciTegic.value.StringValue
62.8123741149902

@<SCITEGIC>MOL_PROPERTY
ConfNumber
SciTegic.value.StringValue
241

@<SCITEGIC>MOL_PROPERTY
Dihedral Energy
SciTegic.value.StringValue
9.15450000762939

@<SCITEGIC>MOL_PROPERTY
Electrostatic Energy
SciTegic.value.StringValue
-43.6396102905273

@<SCITEGIC>MOL_PROPERTY
Estimate
SciTegic.value.StringValue
80.1378

@<SCITEGIC>MOL_PROPERTY
FitValue
SciTegic.value.StringValue
4.78966

@<SCITEGIC>MOL_PROPERTY
Forcefield
SciTegic.value.StringValue
CHARMm

@<SCITEGIC>MOL_PROPERTY
ForcefieldBase
SciTegic.value.StringValue
CHARMm

@<SCITEGIC>MOL_PROPERTY
ForcefieldFFML
SciTegic.value.StringValue
<?xml version="1.0" encoding="UTF-8"?>
<!DOCTYPE ffml SYSTEM "Ffml.dtd">
<ffml version="1.0">
<forcefield name="CHARMm" derivedFrom="CHARMm" base="CHARMm">
<atomTypes>
</atomTypes>
<parameters>
<bond atom1="N5R" atom2="C6RP">
<quadratic
refValue="1.368"
forceConstant="394.267"/>
</bond>
<angle atom1="C5R" atom2="N5R" atom3="C6RP">
<quadratic
refValue="116"
forceConstant="70"/>
</angle>
<angle atom1="N5R" atom2="C6RP" atom3="C6R">
<quadratic
refValue="120"
forceConstant="70"/>
</angle>
<angle atom1="N5R" atom2="N5R" atom3="C6RP">
<quadratic
refValue="122.8"
forceConstant="70"/>
</angle>
<angle atom1="NX" atom2="CT" atom3="CUY1">
<quadratic
refValue="110.334"
forceConstant="64.0769"/>
</angle>
<angle atom1="NX" atom2="CUA1" atom3="NX">
<quadratic
refValue="120"
forceConstant="60"/>
</angle>
<torsion atom1="C5R" atom2="N5R" atom3="C6RP" atom4="C6R">
<multiplecos
v1="0"
v2="2.5"
v3="0"
v4="0"
v5="0"
v6="0"
gamma1="0"
gamma2="180"
gamma3="0"
gamma4="0"
gamma5="0"
gamma6="0"/>
</torsion>
<torsion atom1="N5R" atom2="N5R" atom3="C6RP" atom4="C6R">
<multiplecos
v1="0"
v2="2.5"
v3="0"
v4="0"
v5="0"
v6="0"
gamma1="0"
gamma2="180"
gamma3="0"
gamma4="0"
gamma5="0"
gamma6="0"/>
</torsion>
</parameters>
</forcefield>
</ffml>

@<SCITEGIC>MOL_PROPERTY
HBA_1
SciTegic.value.StringValue
1

@<SCITEGIC>MOL_PROPERTY
HBA_lipid_2
SciTegic.value.StringValue
1

@<SCITEGIC>MOL_PROPERTY
HBD_3
SciTegic.value.StringValue
0

@<SCITEGIC>MOL_PROPERTY
HYDROPHOBIC_4
SciTegic.value.StringValue
1

@<SCITEGIC>MOL_PROPERTY
Hydrogen Bond Energy
SciTegic.value.StringValue
0

@<SCITEGIC>MOL_PROPERTY
Improper Energy
SciTegic.value.StringValue
0.228990003466606

@<SCITEGIC>MOL_PROPERTY
Initial Potential Energy
SciTegic.value.StringValue
15.7277803421021

@<SCITEGIC>MOL_PROPERTY
Initial RMS Gradient
SciTegic.value.StringValue
16.2032299041748

@<SCITEGIC>MOL_PROPERTY
MapNumber
SciTegic.value.StringValue
1

@<SCITEGIC>MOL_PROPERTY
MappedAtoms
SciTegic.value.StringValue
11,-6.22093,0.877927,3.89651,1.6,HBA_1.11
11,-7.52625,1.14462,6.58445,2.2,HBA_1.21
14,-0.98439,0.881015,0.55495,1.6,HBA_lipid_2.11
14,-0.76861,3.86898,1.09205,2.2,HBA_lipid_2.21
25,5.2,-1.2,-1.8,1.6,HYDROPHOBIC_4.11

@<SCITEGIC>MOL_PROPERTY
MappedFeatures
SciTegic.value.StringValue
HBA_1,HBA_lipid_2,HYDROPHOBIC_4

@<SCITEGIC>MOL_PROPERTY
MappedLocations
SciTegic.value.StringValue
HBA_1.11,HBA_1.21,HBA_lipid_2.11,HBA_lipid_2.21,HYDROPHOBIC_4.11

@<SCITEGIC>MOL_PROPERTY
MappingID
SciTegic.value.StringValue
1

@<SCITEGIC>MOL_PROPERTY
Minimization Criteria
SciTegic.value.StringValue
CONJUG> Minimization exiting with gradient tolerance ( 0.0100000) satisfied.

@<SCITEGIC>MOL_PROPERTY
PartialChargeMethod
SciTegic.value.StringValue
MomanyRone

@<SCITEGIC>MOL_PROPERTY
Pharmprint
SciTegic.value.StringValue
'1101'

@<SCITEGIC>MOL_PROPERTY
Pharmtype
SciTegic.value.StringValue
3

@<SCITEGIC>MOL_PROPERTY
Potential Energy
SciTegic.value.StringValue
-18.3998794555664

@<SCITEGIC>MOL_PROPERTY
RMS Gradient
SciTegic.value.StringValue
0.00872999988496304

@<SCITEGIC>MOL_PROPERTY
RelativeEnergy
SciTegic.value.StringValue
19.7632

@<SCITEGIC>MOL_PROPERTY
Solvation Free Energy
SciTegic.value.StringValue
0

@<SCITEGIC>MOL_PROPERTY
Uncert
SciTegic.value.StringValue
1.5

@<SCITEGIC>MOL_PROPERTY
Urey-Bradley Energy
SciTegic.value.StringValue
0

@<SCITEGIC>MOL_PROPERTY
UseResidueTemplateCharge
SciTegic.value.StringValue
True

@<SCITEGIC>MOL_PROPERTY
Van der Waals Energy
SciTegic.value.StringValue
0.904229998588562

@<SCITEGIC>MOL_PROPERTY
Error
SciTegic.value.StringValue
-3.04063747905414

@<SCITEGIC>MOL_PROPERTY
logActiv
SciTegic.value.StringValue
2.38680206003504

@<SCITEGIC>MOL_PROPERTY
logEstimate
SciTegic.value.StringValue
1.90383741569869

@<SCITEGIC>ATOM_PROPERTY
Formal Charge
SciTegic.value.StringValue
1 0
2 0
3 0
4 0
5 0
6 0
7 0
8 0
9 0
10 0
11 0
12 0
13 0
14 0
15 0
16 0
17 0
18 0
19 0
20 0
21 0
22 0
23 0
24 0
25 0
26 0
27 0
28 0
29 0
30 0
31 0
32 0
33 0
34 0
35 0
36 0
37 0
38 0
39 0
40 0
41 0
42 0
43 0
44 0
45 0
46 0
47 0
48 0
49 0
50 0
51 0
52 0
53 0
54 0
55 0
56 0

@<SCITEGIC>ATOM_PROPERTY
pdb_tempFactor
SciTegic.value.DoubleValue
1 0
2 0
3 0
4 0
5 0
6 0
7 0
8 0
9 0
10 0
11 0
12 0
13 0
14 0
15 0
16 0
17 0
18 0
19 0
20 0
21 0
22 0
23 0
24 0
25 0
26 0
27 0
28 0
29 0
30 0
31 0
32 0
33 0
34 0
35 0
36 0
37 0
38 0
39 0
40 0
41 0
42 0
43 0
44 0
45 0
46 0
47 0
48 0
49 0
50 0
51 0
52 0
53 0
54 0
55 0
56 0

@<SCITEGIC>ATOM_PROPERTY
pdb_occupancy
SciTegic.value.DoubleValue
1 1
2 1
3 1
4 1
5 1
6 1
7 1
8 1
9 1
10 1
11 1
12 1
13 1
14 1
15 1
16 1
17 1
18 1
19 1
20 1
21 1
22 1
23 1
24 1
25 1
26 1
27 1
28 1
29 1
30 1
31 1
32 1
33 1
34 1
35 1
36 1
37 1
38 1
39 1
40 1
41 1
42 1
43 1
44 1
45 1
46 1
47 1
48 1
49 1
50 1
51 1
52 1
53 1
54 1
55 1
56 1

@<TRIPOS>MOLECULE
dpp4_25
55  58  1  0  0
SMALL
FORMAL_CHARGES
@<TRIPOS>ATOM
    1 C1        -0.1094    -3.4892    -2.7848 C.2        1 SUBUNIT  0
    2 N2         0.8913    -2.3811    -0.8384 N.am       1 SUBUNIT  0
    3 C3        -0.2604    -2.8192    -1.4678 C.2        1 SUBUNIT  0
    4 C4         2.1290    -2.5833    -1.4509 C.2        1 SUBUNIT  0
    5 C5         1.1361    -3.6430    -3.3025 C.2        1 SUBUNIT  0
    6 N6         2.2319    -3.1717    -2.6018 N.2        1 SUBUNIT  0
    7 N7         3.2880    -2.1610    -0.8537 N.pl3      1 SUBUNIT  0
    8 C8         4.0369    -1.0008    -1.3912 C.3        1 SUBUNIT  0
    9 C9         5.5490    -1.1686    -1.1713 C.3        1 SUBUNIT  0
   10 C10        5.9404    -1.4309     0.2993 C.3        1 SUBUNIT  0
   11 C11        4.7828    -1.9843     1.1624 C.3        1 SUBUNIT  0
   12 C12        3.8111    -2.8645     0.3475 C.3        1 SUBUNIT  0
   13 N13        4.0590    -0.8892     1.8017 N.3        1 SUBUNIT  0
   14 O14       -1.3488    -2.6581    -0.9626 O.2        1 SUBUNIT  0
   15 C15        0.7847    -1.7068     0.4750 C.3        1 SUBUNIT  0
   16 C16       -0.4002    -2.1876     1.2455 C.2        1 SUBUNIT  0
   17 C17       -1.5813    -4.0158     2.3422 C.2        1 SUBUNIT  0
   18 C18       -0.4731    -3.5466     1.6169 C.2        1 SUBUNIT  0
   19 C19       -2.6120    -3.1390     2.6967 C.2        1 SUBUNIT  0
   20 C20       -1.4473    -1.3080     1.6091 C.2        1 SUBUNIT  0
   21 C21       -2.5557    -1.7863     2.3391 C.2        1 SUBUNIT  0
   22 C22       -1.3732     0.0847     1.2281 C.1        1 SUBUNIT  0
   23 N23       -1.3133     1.2038     0.9234 N.1        1 SUBUNIT  0
   24 C24       -1.3179    -3.9862    -3.5158 C.2        1 SUBUNIT  0
   25 C25       -2.8619    -3.8283    -5.3934 C.2        1 SUBUNIT  0
   26 C26       -1.7269    -3.3625    -4.7098 C.2        1 SUBUNIT  0
   27 C27       -3.5935    -4.9148    -4.8865 C.2        1 SUBUNIT  0
   28 C28       -2.0522    -5.0738    -3.0077 C.2        1 SUBUNIT  0
   29 C29       -3.1878    -5.5381    -3.6929 C.2        1 SUBUNIT  0
   30 C30        1.3669    -4.3130    -4.6339 C.3        1 SUBUNIT  0
   31 H31        3.6791    -0.0954    -0.8996 H          1 SUBUNIT  0
   32 H32        3.8296    -0.8881    -2.4575 H          1 SUBUNIT  0
   33 H33        5.8962    -2.0031    -1.7811 H          1 SUBUNIT  0
   34 H34        6.0795    -0.2913    -1.5436 H          1 SUBUNIT  0
   35 H35        6.3451    -0.5233     0.7460 H          1 SUBUNIT  0
   36 H36        6.7637    -2.1454     0.3073 H          1 SUBUNIT  0
   37 H37        5.2146    -2.5925     1.9587 H          1 SUBUNIT  0
   38 H38        4.3262    -3.7668     0.0164 H          1 SUBUNIT  0
   39 H39        2.9805    -3.1928     0.9754 H          1 SUBUNIT  0
   40 H40        4.7202    -0.3693     2.3962 H          1 SUBUNIT  0
   41 H41        3.7193    -0.2528     1.0655 H          1 SUBUNIT  0
   42 H42        0.7045    -0.6295     0.3197 H          1 SUBUNIT  0
   43 H43        1.6917    -1.8920     1.0482 H          1 SUBUNIT  0
   44 H44       -1.6175    -5.0477     2.6127 H          1 SUBUNIT  0
   45 H45        0.3320    -4.2157     1.3330 H          1 SUBUNIT  0
   46 H46       -3.4472    -3.5058     3.2479 H          1 SUBUNIT  0
   47 H47       -3.3477    -1.1223     2.6150 H          1 SUBUNIT  0
   48 H48       -3.1730    -3.3490    -6.3107 H          1 SUBUNIT  0
   49 H49       -1.1711    -2.5257    -5.1077 H          1 SUBUNIT  0
   50 H50       -4.4664    -5.2713    -5.4130 H          1 SUBUNIT  0
   51 H51       -1.7490    -5.5589    -2.0917 H          1 SUBUNIT  0
   52 H52       -3.7489    -6.3735    -3.3031 H          1 SUBUNIT  0
   53 H53        1.7102    -5.3358    -4.4787 H          1 SUBUNIT  0
   54 H54        0.4542    -4.2823    -5.2270 H          1 SUBUNIT  0
   55 H55        2.1429    -3.7837    -5.1870 H          1 SUBUNIT  0
@<TRIPOS>BOND
    1     1     5 2
    2     1    24 1
    3     2     3 1
    4     2    15 1
    5     3     1 1
    6     3    14 2
    7     4     2 1
    8     4     7 1
    9     5     6 1
   10     5    30 1
   11     6     4 2
   12     7     8 1
   13     8     9 1
   14     8    31 1
   15     8    32 1
   16     9    10 1
   17     9    33 1
   18     9    34 1
   19    10    11 1
   20    10    35 1
   21    10    36 1
   22    11    12 1
   23    11    13 1
   24    11    37 1
   25    12     7 1
   26    12    38 1
   27    12    39 1
   28    13    40 1
   29    13    41 1
   30    15    16 1
   31    15    42 1
   32    15    43 1
   33    16    20 2
   34    17    18 2
   35    17    44 1
   36    18    16 1
   37    18    45 1
   38    19    17 1
   39    19    46 1
   40    20    21 1
   41    20    22 1
   42    21    19 2
   43    21    47 1
   44    22    23 3
   45    24    28 2
   46    25    26 2
   47    25    48 1
   48    26    24 1
   49    26    49 1
   50    27    25 1
   51    27    50 1
   52    28    29 1
   53    28    51 1
   54    29    27 2
   55    29    52 1
   56    30    53 1
   57    30    54 1
   58    30    55 1
@<TRIPOS>SUBSTRUCTURE
1   ****   1
@<SCITEGIC>MOL_PROPERTY
AbsoluteEnergy
SciTegic.value.StringValue
113.094

@<SCITEGIC>MOL_PROPERTY
Activ
SciTegic.value.StringValue
540

@<SCITEGIC>MOL_PROPERTY
Angle Energy
SciTegic.value.StringValue
7.58025979995728

@<SCITEGIC>MOL_PROPERTY
Bond Energy
SciTegic.value.StringValue
2.91050004959106

@<SCITEGIC>MOL_PROPERTY
CHARMm Energy
SciTegic.value.StringValue
39.8384819030762

@<SCITEGIC>MOL_PROPERTY
Clean Energy
SciTegic.value.StringValue
45.4877548217773

@<SCITEGIC>MOL_PROPERTY
ConfNumber
SciTegic.value.StringValue
7

@<SCITEGIC>MOL_PROPERTY
Dihedral Energy
SciTegic.value.StringValue
20.7958507537842

@<SCITEGIC>MOL_PROPERTY
Electrostatic Energy
SciTegic.value.StringValue
5.16390991210938

@<SCITEGIC>MOL_PROPERTY
Estimate
SciTegic.value.StringValue
117.459

@<SCITEGIC>MOL_PROPERTY
FitValue
SciTegic.value.StringValue
4.62361

@<SCITEGIC>MOL_PROPERTY
Forcefield
SciTegic.value.StringValue
CHARMm

@<SCITEGIC>MOL_PROPERTY
ForcefieldBase
SciTegic.value.StringValue
CHARMm

@<SCITEGIC>MOL_PROPERTY
ForcefieldFFML
SciTegic.value.StringValue
<?xml version="1.0" encoding="UTF-8"?>
<!DOCTYPE ffml SYSTEM "Ffml.dtd">
<ffml version="1.0">
<forcefield name="CHARMm" derivedFrom="CHARMm" base="CHARMm">
<atomTypes>
</atomTypes>
<parameters>
</parameters>
</forcefield>
</ffml>

@<SCITEGIC>MOL_PROPERTY
HBA_1
SciTegic.value.StringValue
0

@<SCITEGIC>MOL_PROPERTY
HBA_lipid_2
SciTegic.value.StringValue
1

@<SCITEGIC>MOL_PROPERTY
HBD_3
SciTegic.value.StringValue
1

@<SCITEGIC>MOL_PROPERTY
HYDROPHOBIC_4
SciTegic.value.StringValue
1

@<SCITEGIC>MOL_PROPERTY
Hydrogen Bond Energy
SciTegic.value.StringValue
0

@<SCITEGIC>MOL_PROPERTY
Improper Energy
SciTegic.value.StringValue
0.765439987182617

@<SCITEGIC>MOL_PROPERTY
Initial Potential Energy
SciTegic.value.StringValue
62.07421875

@<SCITEGIC>MOL_PROPERTY
Initial RMS Gradient
SciTegic.value.StringValue
13.0037899017334

@<SCITEGIC>MOL_PROPERTY
MapNumber
SciTegic.value.StringValue
1

@<SCITEGIC>MOL_PROPERTY
MappedAtoms
SciTegic.value.StringValue
23,-0.98439,0.881015,0.55495,1.6,HBA_lipid_2.11
23,-0.76861,3.86898,1.09205,2.2,HBA_lipid_2.21
13,3.15515,-0.433245,2.2623,1.6,HBD_3.11
13,1.65071,-1.65783,4.55076,2.2,HBD_3.21
9,5.2,-1.2,-1.8,1.6,HYDROPHOBIC_4.11

@<SCITEGIC>MOL_PROPERTY
MappedFeatures
SciTegic.value.StringValue
HBA_lipid_2,HBD_3,HYDROPHOBIC_4

@<SCITEGIC>MOL_PROPERTY
MappedLocations
SciTegic.value.StringValue
HBA_lipid_2.11,HBA_lipid_2.21,HBD_3.11,HBD_3.21,HYDROPHOBIC_4.11

@<SCITEGIC>MOL_PROPERTY
MappingID
SciTegic.value.StringValue
1

@<SCITEGIC>MOL_PROPERTY
Minimization Criteria
SciTegic.value.StringValue
CONJUG> Minimization exiting with gradient tolerance ( 0.0100000) satisfied.

@<SCITEGIC>MOL_PROPERTY
PartialChargeMethod
SciTegic.value.StringValue
MomanyRone

@<SCITEGIC>MOL_PROPERTY
Pharmprint
SciTegic.value.StringValue
'0111'

@<SCITEGIC>MOL_PROPERTY
Pharmtype
SciTegic.value.StringValue
3

@<SCITEGIC>MOL_PROPERTY
Potential Energy
SciTegic.value.StringValue
39.8384819030762

@<SCITEGIC>MOL_PROPERTY
RMS Gradient
SciTegic.value.StringValue
0.00972000043839216

@<SCITEGIC>MOL_PROPERTY
RelativeEnergy
SciTegic.value.StringValue
17.0309

@<SCITEGIC>MOL_PROPERTY
Solvation Free Energy
SciTegic.value.StringValue
0

@<SCITEGIC>MOL_PROPERTY
Uncert
SciTegic.value.StringValue
1.5

@<SCITEGIC>MOL_PROPERTY
Urey-Bradley Energy
SciTegic.value.StringValue
0

@<SCITEGIC>MOL_PROPERTY
UseResidueTemplateCharge
SciTegic.value.StringValue
True

@<SCITEGIC>MOL_PROPERTY
Van der Waals Energy
SciTegic.value.StringValue
2.62252998352051

@<SCITEGIC>MOL_PROPERTY
Error
SciTegic.value.StringValue
-4.59734886215616

@<SCITEGIC>MOL_PROPERTY
logActiv
SciTegic.value.StringValue
2.73239375982297

@<SCITEGIC>MOL_PROPERTY
logEstimate
SciTegic.value.StringValue
2.06988629910927

@<SCITEGIC>ATOM_PROPERTY
Formal Charge
SciTegic.value.StringValue
1 0
2 0
3 0
4 0
5 0
6 0
7 0
8 0
9 0
10 0
11 0
12 0
13 0
14 0
15 0
16 0
17 0
18 0
19 0
20 0
21 0
22 0
23 0
24 0
25 0
26 0
27 0
28 0
29 0
30 0
31 0
32 0
33 0
34 0
35 0
36 0
37 0
38 0
39 0
40 0
41 0
42 0
43 0
44 0
45 0
46 0
47 0
48 0
49 0
50 0
51 0
52 0
53 0
54 0
55 0

@<SCITEGIC>ATOM_PROPERTY
pdb_tempFactor
SciTegic.value.DoubleValue
1 0
2 0
3 0
4 0
5 0
6 0
7 0
8 0
9 0
10 0
11 0
12 0
13 0
14 0
15 0
16 0
17 0
18 0
19 0
20 0
21 0
22 0
23 0
24 0
25 0
26 0
27 0
28 0
29 0
30 0
31 0
32 0
33 0
34 0
35 0
36 0
37 0
38 0
39 0
40 0
41 0
42 0
43 0
44 0
45 0
46 0
47 0
48 0
49 0
50 0
51 0
52 0
53 0
54 0
55 0

@<SCITEGIC>ATOM_PROPERTY
pdb_occupancy
SciTegic.value.DoubleValue
1 1
2 1
3 1
4 1
5 1
6 1
7 1
8 1
9 1
10 1
11 1
12 1
13 1
14 1
15 1
16 1
17 1
18 1
19 1
20 1
21 1
22 1
23 1
24 1
25 1
26 1
27 1
28 1
29 1
30 1
31 1
32 1
33 1
34 1
35 1
36 1
37 1
38 1
39 1
40 1
41 1
42 1
43 1
44 1
45 1
46 1
47 1
48 1
49 1
50 1
51 1
52 1
53 1
54 1
55 1

@<TRIPOS>MOLECULE
dpp4_28
42  45  1  0  0
SMALL
FORMAL_CHARGES
@<TRIPOS>ATOM
    1 C1         2.4505    -0.4716    -1.0423 C.3        1 SUBUNIT  0
    2 C2         1.3684    -1.3900    -1.6402 C.3        1 SUBUNIT  0
    3 C3        -0.0304    -1.1660    -1.0997 C.2        1 SUBUNIT  0
    4 N4        -0.2430    -0.4363     0.0575 N.am       1 SUBUNIT  0
    5 C5         0.8742     0.1933     0.8144 C.3        1 SUBUNIT  0
    6 C6         2.2623    -0.3821     0.4832 C.3        1 SUBUNIT  0
    7 C7         3.8158    -0.9342    -1.4266 C.2        1 SUBUNIT  0
    8 C8         5.5836    -2.6112    -1.3639 C.2        1 SUBUNIT  0
    9 C9         4.2949    -2.1869    -0.9923 C.2        1 SUBUNIT  0
   10 C10        6.3926    -1.7874    -2.1650 C.2        1 SUBUNIT  0
   11 C11        4.6275    -0.1127    -2.2283 C.2        1 SUBUNIT  0
   12 C12        5.9161    -0.5372    -2.5967 C.2        1 SUBUNIT  0
   13 O13       -0.9643    -1.6413    -1.7059 O.2        1 SUBUNIT  0
   14 C14        3.3525     0.4562     1.1642 C.3        1 SUBUNIT  0
   15 N15        3.2751     0.3165     2.6092 N.3        1 SUBUNIT  0
   16 C16       -1.5179    -0.2665     0.5356 C.2        1 SUBUNIT  0
   17 F17        3.5373    -2.9756    -0.2318 F          1 SUBUNIT  0
   18 F18        6.6854     0.2413    -3.3536 F          1 SUBUNIT  0
   19 N19       -3.8067    -1.1756     0.9328 N.pl3      1 SUBUNIT  0
   20 C20       -2.5472    -1.3426     0.4567 C.2        1 SUBUNIT  0
   21 C21       -4.1196     0.0932     1.5258 C.2        1 SUBUNIT  0
   22 N22       -1.8628     0.8586     1.0846 N.2        1 SUBUNIT  0
   23 C23       -3.1554     1.0564     1.5814 C.2        1 SUBUNIT  0
   24 N24       -2.5478    -2.6008    -0.0294 N.2        1 SUBUNIT  0
   25 C25       -4.5993    -2.2721     0.7671 C.2        1 SUBUNIT  0
   26 N26       -3.7613    -3.1447     0.1559 N.2        1 SUBUNIT  0
   27 H27        2.3233     0.5299    -1.4608 H          1 SUBUNIT  0
   28 H28        1.6215    -2.4334    -1.4499 H          1 SUBUNIT  0
   29 H29        1.3504    -1.2765    -2.7269 H          1 SUBUNIT  0
   30 H30        0.8607     1.2621     0.5948 H          1 SUBUNIT  0
   31 H31        0.6889     0.0957     1.8852 H          1 SUBUNIT  0
   32 H32        2.3158    -1.3913     0.8978 H          1 SUBUNIT  0
   33 H33        5.9542    -3.5720    -1.0339 H          1 SUBUNIT  0
   34 H34        7.3834    -2.1185    -2.4457 H          1 SUBUNIT  0
   35 H35        4.2625     0.8476    -2.5619 H          1 SUBUNIT  0
   36 H36        4.3420     0.1558     0.8225 H          1 SUBUNIT  0
   37 H37        3.2512     1.5088     0.8964 H          1 SUBUNIT  0
   38 H38        4.1113     0.7520     3.0206 H          1 SUBUNIT  0
   39 H39        2.4466     0.8338     2.9394 H          1 SUBUNIT  0
   40 H40       -5.0977     0.3096     1.9291 H          1 SUBUNIT  0
   41 H41       -3.4238     1.9977     2.0337 H          1 SUBUNIT  0
   42 H42       -5.6336    -2.4144     1.0506 H          1 SUBUNIT  0
@<TRIPOS>BOND
    1     1     2 1
    2     1     6 1
    3     1     7 1
    4     1    27 1
    5     2     3 1
    6     2    28 1
    7     2    29 1
    8     3     4 1
    9     3    13 2
   10     4     5 1
   11     4    16 1
   12     5     6 1
   13     5    30 1
   14     5    31 1
   15     6    14 1
   16     6    32 1
   17     7    11 2
   18     8     9 2
   19     8    33 1
   20     9     7 1
   21     9    17 1
   22    10     8 1
   23    10    34 1
   24    11    12 1
   25    11    35 1
   26    12    10 2
   27    12    18 1
   28    14    15 1
   29    14    36 1
   30    14    37 1
   31    15    38 1
   32    15    39 1
   33    16    22 2
   34    19    20 1
   35    19    25 1
   36    20    16 1
   37    20    24 2
   38    21    19 1
   39    21    40 1
   40    22    23 1
   41    23    21 2
   42    23    41 1
   43    25    26 2
   44    25    42 1
   45    26    24 1
@<TRIPOS>SUBSTRUCTURE
1   ****   1
@<SCITEGIC>MOL_PROPERTY
AbsoluteEnergy
SciTegic.value.StringValue
88.5122

@<SCITEGIC>MOL_PROPERTY
Activ
SciTegic.value.StringValue
1023

@<SCITEGIC>MOL_PROPERTY
Angle Energy
SciTegic.value.StringValue
19.369779586792

@<SCITEGIC>MOL_PROPERTY
Bond Energy
SciTegic.value.StringValue
2.84447002410889

@<SCITEGIC>MOL_PROPERTY
CHARMm Energy
SciTegic.value.StringValue
36.8474617004395

@<SCITEGIC>MOL_PROPERTY
Clean Energy
SciTegic.value.StringValue
34.7211418151855

@<SCITEGIC>MOL_PROPERTY
ConfNumber
SciTegic.value.StringValue
21

@<SCITEGIC>MOL_PROPERTY
Dihedral Energy
SciTegic.value.StringValue
6.2818398475647

@<SCITEGIC>MOL_PROPERTY
Electrostatic Energy
SciTegic.value.StringValue
7.60615015029907

@<SCITEGIC>MOL_PROPERTY
Estimate
SciTegic.value.StringValue
169.061

@<SCITEGIC>MOL_PROPERTY
FitValue
SciTegic.value.StringValue
4.46546

@<SCITEGIC>MOL_PROPERTY
Forcefield
SciTegic.value.StringValue
CHARMm

@<SCITEGIC>MOL_PROPERTY
ForcefieldBase
SciTegic.value.StringValue
CHARMm

@<SCITEGIC>MOL_PROPERTY
ForcefieldFFML
SciTegic.value.StringValue
<?xml version="1.0" encoding="UTF-8"?>
<!DOCTYPE ffml SYSTEM "Ffml.dtd">
<ffml version="1.0">
<forcefield name="CHARMm" derivedFrom="CHARMm" base="CHARMm">
<atomTypes>
</atomTypes>
<parameters>
<bond atom1="NX" atom2="C6R">
<quadratic
refValue="1.355"
forceConstant="390"/>
</bond>
<angle atom1="NX" atom2="C6R" atom3="CR56">
<quadratic
refValue="120.583"
forceConstant="67.5"/>
</angle>
<angle atom1="NX" atom2="C6R" atom3="N6R">
<quadratic
refValue="119.8"
forceConstant="70"/>
</angle>
</parameters>
</forcefield>
</ffml>

@<SCITEGIC>MOL_PROPERTY
HBA_1
SciTegic.value.StringValue
0

@<SCITEGIC>MOL_PROPERTY
HBA_lipid_2
SciTegic.value.StringValue
1

@<SCITEGIC>MOL_PROPERTY
HBD_3
SciTegic.value.StringValue
1

@<SCITEGIC>MOL_PROPERTY
HYDROPHOBIC_4
SciTegic.value.StringValue
1

@<SCITEGIC>MOL_PROPERTY
Hydrogen Bond Energy
SciTegic.value.StringValue
0

@<SCITEGIC>MOL_PROPERTY
Improper Energy
SciTegic.value.StringValue
0.0537599995732307

@<SCITEGIC>MOL_PROPERTY
Initial Potential Energy
SciTegic.value.StringValue
75.5047225952148

@<SCITEGIC>MOL_PROPERTY
Initial RMS Gradient
SciTegic.value.StringValue
25.402530670166

@<SCITEGIC>MOL_PROPERTY
MapNumber
SciTegic.value.StringValue
1

@<SCITEGIC>MOL_PROPERTY
MappedAtoms
SciTegic.value.StringValue
22,-0.98439,0.881015,0.55495,1.6,HBA_lipid_2.11
22,-0.76861,3.86898,1.09205,2.2,HBA_lipid_2.21
15,3.15515,-0.433245,2.2623,1.6,HBD_3.11
15,1.65071,-1.65783,4.55076,2.2,HBD_3.21
12,5.2,-1.2,-1.8,1.6,HYDROPHOBIC_4.11

@<SCITEGIC>MOL_PROPERTY
MappedFeatures
SciTegic.value.StringValue
HBA_lipid_2,HBD_3,HYDROPHOBIC_4

@<SCITEGIC>MOL_PROPERTY
MappedLocations
SciTegic.value.StringValue
HBA_lipid_2.11,HBA_lipid_2.21,HBD_3.11,HBD_3.21,HYDROPHOBIC_4.11

@<SCITEGIC>MOL_PROPERTY
MappingID
SciTegic.value.StringValue
1

@<SCITEGIC>MOL_PROPERTY
Minimization Criteria
SciTegic.value.StringValue
CONJUG> Minimization exiting with gradient tolerance ( 0.0100000) satisfied.

@<SCITEGIC>MOL_PROPERTY
PartialChargeMethod
SciTegic.value.StringValue
MomanyRone

@<SCITEGIC>MOL_PROPERTY
Pharmprint
SciTegic.value.StringValue
'0111'

@<SCITEGIC>MOL_PROPERTY
Pharmtype
SciTegic.value.StringValue
3

@<SCITEGIC>MOL_PROPERTY
Potential Energy
SciTegic.value.StringValue
36.8474617004395

@<SCITEGIC>MOL_PROPERTY
RMS Gradient
SciTegic.value.StringValue
0.00999999977648258

@<SCITEGIC>MOL_PROPERTY
RelativeEnergy
SciTegic.value.StringValue
10.2189

@<SCITEGIC>MOL_PROPERTY
Solvation Free Energy
SciTegic.value.StringValue
0

@<SCITEGIC>MOL_PROPERTY
Uncert
SciTegic.value.StringValue
1.5

@<SCITEGIC>MOL_PROPERTY
Urey-Bradley Energy
SciTegic.value.StringValue
0

@<SCITEGIC>MOL_PROPERTY
UseResidueTemplateCharge
SciTegic.value.StringValue
True

@<SCITEGIC>MOL_PROPERTY
Van der Waals Energy
SciTegic.value.StringValue
0.691460013389587

@<SCITEGIC>MOL_PROPERTY
Error
SciTegic.value.StringValue
-6.0510703237293

@<SCITEGIC>MOL_PROPERTY
logActiv
SciTegic.value.StringValue
3.00987563371216

@<SCITEGIC>MOL_PROPERTY
logEstimate
SciTegic.value.StringValue
2.22804343350984

@<SCITEGIC>ATOM_PROPERTY
Formal Charge
SciTegic.value.StringValue
1 0
2 0
3 0
4 0
5 0
6 0
7 0
8 0
9 0
10 0
11 0
12 0
13 0
14 0
15 0
16 0
17 0
18 0
19 0
20 0
21 0
22 0
23 0
24 0
25 0
26 0
27 0
28 0
29 0
30 0
31 0
32 0
33 0
34 0
35 0
36 0
37 0
38 0
39 0
40 0
41 0
42 0

@<SCITEGIC>ATOM_PROPERTY
pdb_tempFactor
SciTegic.value.DoubleValue
1 0
2 0
3 0
4 0
5 0
6 0
7 0
8 0
9 0
10 0
11 0
12 0
13 0
14 0
15 0
16 0
17 0
18 0
19 0
20 0
21 0
22 0
23 0
24 0
25 0
26 0
27 0
28 0
29 0
30 0
31 0
32 0
33 0
34 0
35 0
36 0
37 0
38 0
39 0
40 0
41 0
42 0

@<SCITEGIC>ATOM_PROPERTY
pdb_occupancy
SciTegic.value.DoubleValue
1 1
2 1
3 1
4 1
5 1
6 1
7 1
8 1
9 1
10 1
11 1
12 1
13 1
14 1
15 1
16 1
17 1
18 1
19 1
20 1
21 1
22 1
23 1
24 1
25 1
26 1
27 1
28 1
29 1
30 1
31 1
32 1
33 1
34 1
35 1
36 1
37 1
38 1
39 1
40 1
41 1
42 1

@<TRIPOS>MOLECULE
dpp4_14
57  61  1  0  0
SMALL
FORMAL_CHARGES
@<TRIPOS>ATOM
    1 N1        -2.6415    -0.2507     2.4801 N.am       1 SUBUNIT  0
    2 C2        -2.9493    -1.5722     2.8267 C.2        1 SUBUNIT  0
    3 N3        -2.3554    -2.6404     2.3568 N.2        1 SUBUNIT  0
    4 C4        -1.2575    -2.4111     1.3708 C.2        1 SUBUNIT  0
    5 C5        -0.9406    -1.1352     1.0207 C.2        1 SUBUNIT  0
    6 C6        -1.6356     0.0364     1.5732 C.2        1 SUBUNIT  0
    7 N7         0.1084    -1.2792     0.0959 N.pl3      1 SUBUNIT  0
    8 C8        -0.5034    -3.3371     0.7506 C.2        1 SUBUNIT  0
    9 C9         0.3912    -2.6615    -0.0777 C.2        1 SUBUNIT  0
   10 N10        1.4145    -3.2589    -0.9544 N.pl3      1 SUBUNIT  0
   11 C11        2.5272    -4.0594    -0.3924 C.3        1 SUBUNIT  0
   12 C12        2.6575    -5.4103    -1.1143 C.3        1 SUBUNIT  0
   13 N13        2.6314    -5.1800    -2.5827 N.pl3      1 SUBUNIT  1
   14 C14        1.4864    -4.4204    -3.1559 C.3        1 SUBUNIT  0
   15 C15        1.3634    -3.0752    -2.4228 C.3        1 SUBUNIT  0
   16 C16       -0.5951    -4.7668     0.9085 C.1        1 SUBUNIT  0
   17 O17       -1.3399     1.1618     1.2487 O.2        1 SUBUNIT  0
   18 C18        0.8030    -0.1682    -0.5788 C.3        1 SUBUNIT  0
   19 C19        2.1805    -0.5285    -0.9001 C.1        1 SUBUNIT  0
   20 C20        3.3036    -0.8233    -1.1615 C.1        1 SUBUNIT  0
   21 C21        4.6831    -1.1839    -1.4814 C.3        1 SUBUNIT  0
   22 N22       -0.6705    -5.9182     1.0358 N.1        1 SUBUNIT  0
   23 H23        1.8294    -6.0671    -0.8428 H          1 SUBUNIT  0
   24 C24        3.5182    -5.6080    -3.3003 C.2        1 SUBUNIT  0
   25 C25       -3.4046     0.8477     3.0976 C.3        1 SUBUNIT  0
   26 C26       -4.6973     1.0530     2.4267 C.2        1 SUBUNIT  0
   27 C27       -5.9159     1.5427     0.4237 C.2        1 SUBUNIT  0
   28 N28       -4.7078     1.3435     1.0737 N.2        1 SUBUNIT  0
   29 C29       -7.1447     1.4454     1.1579 C.2        1 SUBUNIT  0
   30 N30       -5.8624     0.9523     3.1664 N.2        1 SUBUNIT  0
   31 C31       -7.0844     1.1431     2.5455 C.2        1 SUBUNIT  0
   32 C32       -5.9615     1.8391    -0.9607 C.2        1 SUBUNIT  0
   33 C33       -7.2042     2.0412    -1.6055 C.2        1 SUBUNIT  0
   34 C34       -8.3872     1.6475     0.5076 C.2        1 SUBUNIT  0
   35 C35       -8.4120     1.9466    -0.8752 C.2        1 SUBUNIT  0
   36 H36       -3.7466    -1.7357     3.5423 H          1 SUBUNIT  0
   37 H37        3.4503    -3.4867    -0.5131 H          1 SUBUNIT  0
   38 H38        2.3892    -4.2156     0.6778 H          1 SUBUNIT  0
   39 H39        3.5767    -5.9131    -0.8069 H          1 SUBUNIT  0
   40 H40        0.5748    -5.0082    -3.0298 H          1 SUBUNIT  0
   41 H41        1.6146    -4.2583    -4.2279 H          1 SUBUNIT  0
   42 H42        2.1874    -2.4230    -2.7133 H          1 SUBUNIT  0
   43 H43        0.4418    -2.5716    -2.7189 H          1 SUBUNIT  0
   44 H44        0.2707     0.0890    -1.4946 H          1 SUBUNIT  0
   45 H45        0.7983     0.7096     0.0674 H          1 SUBUNIT  0
   46 H46        5.2285    -1.3878    -0.5592 H          1 SUBUNIT  0
   47 H47        4.6854    -2.0298    -2.1699 H          1 SUBUNIT  0
   48 H48        5.1700    -0.3470    -1.9782 H          1 SUBUNIT  0
   49 H49        3.5199    -5.4574    -4.3690 H          1 SUBUNIT  0
   50 H50        4.3402    -6.1604    -2.8703 H          1 SUBUNIT  0
   51 H51       -2.8182     1.7650     3.0453 H          1 SUBUNIT  0
   52 H52       -3.5743     0.6191     4.1502 H          1 SUBUNIT  0
   53 H53       -7.9892     1.0624     3.1324 H          1 SUBUNIT  0
   54 H54       -5.0495     1.9158    -1.5348 H          1 SUBUNIT  0
   55 H55       -7.2287     2.2708    -2.6609 H          1 SUBUNIT  0
   56 H56       -9.3172     1.5767     1.0516 H          1 SUBUNIT  0
   57 H57       -9.3565     2.1025    -1.3742 H          1 SUBUNIT  0
@<TRIPOS>BOND
    1     1     2 1
    2     1     6 1
    3     1    25 1
    4     2     3 2
    5     2    36 1
    6     3     4 1
    7     4     5 2
    8     4     8 1
    9     5     6 1
   10     5     7 1
   11     6    17 2
   12     7    18 1
   13     8     9 2
   14     8    16 1
   15     9     7 1
   16     9    10 1
   17    10    11 1
   18    11    12 1
   19    11    37 1
   20    11    38 1
   21    12    13 1
   22    12    23 1
   23    12    39 1
   24    13    14 1
   25    13    24 2
   26    14    15 1
   27    14    40 1
   28    14    41 1
   29    15    10 1
   30    15    42 1
   31    15    43 1
   32    16    22 3
   33    18    19 1
   34    18    44 1
   35    18    45 1
   36    19    20 3
   37    20    21 1
   38    21    46 1
   39    21    47 1
   40    21    48 1
   41    24    49 1
   42    24    50 1
   43    25    26 1
   44    25    51 1
   45    25    52 1
   46    26    30 2
   47    27    28 2
   48    27    32 1
   49    28    26 1
   50    29    27 1
   51    29    34 1
   52    30    31 1
   53    31    29 2
   54    31    53 1
   55    32    54 1
   56    33    32 2
   57    33    55 1
   58    34    35 2
   59    34    56 1
   60    35    33 1
   61    35    57 1
@<TRIPOS>SUBSTRUCTURE
1   ****   1
@<SCITEGIC>MOL_PROPERTY
AbsoluteEnergy
SciTegic.value.StringValue
120.177

@<SCITEGIC>MOL_PROPERTY
Activ
SciTegic.value.StringValue
45

@<SCITEGIC>MOL_PROPERTY
Angle Energy
SciTegic.value.StringValue
15.8287696838379

@<SCITEGIC>MOL_PROPERTY
Bond Energy
SciTegic.value.StringValue
2.30883002281189

@<SCITEGIC>MOL_PROPERTY
CHARMm Energy
SciTegic.value.StringValue
14.9067602157593

@<SCITEGIC>MOL_PROPERTY
Clean Energy
SciTegic.value.StringValue
79.0458908081055

@<SCITEGIC>MOL_PROPERTY
ConfNumber
SciTegic.value.StringValue
45

@<SCITEGIC>MOL_PROPERTY
Dihedral Energy
SciTegic.value.StringValue
5.2798900604248

@<SCITEGIC>MOL_PROPERTY
Electrostatic Energy
SciTegic.value.StringValue
-14.3219499588013

@<SCITEGIC>MOL_PROPERTY
Estimate
SciTegic.value.StringValue
293.886

@<SCITEGIC>MOL_PROPERTY
FitValue
SciTegic.value.StringValue
4.22532

@<SCITEGIC>MOL_PROPERTY
Forcefield
SciTegic.value.StringValue
CHARMm

@<SCITEGIC>MOL_PROPERTY
ForcefieldBase
SciTegic.value.StringValue
CHARMm

@<SCITEGIC>MOL_PROPERTY
ForcefieldFFML
SciTegic.value.StringValue
<?xml version="1.0" encoding="UTF-8"?>
<!DOCTYPE ffml SYSTEM "Ffml.dtd">
<ffml version="1.0">
<forcefield name="CHARMm" derivedFrom="CHARMm" base="CHARMm">
<atomTypes>
</atomTypes>
<parameters>
<bond atom1="C5R" atom2="CUY2">
<quadratic
refValue="1.451"
forceConstant="342.5"/>
</bond>
<bond atom1="C5R" atom2="NX">
<quadratic
refValue="1.47"
forceConstant="390"/>
</bond>
<angle atom1="C5R" atom2="C5R" atom3="CUY2">
<quadratic
refValue="117.083"
forceConstant="72.5"/>
</angle>
<angle atom1="C5R" atom2="C5R" atom3="NX">
<quadratic
refValue="126"
forceConstant="65"/>
</angle>
<angle atom1="C5R" atom2="CUY2" atom3="N">
<quadratic
refValue="180"
forceConstant="44"/>
</angle>
<angle atom1="C5R" atom2="NX" atom3="CT">
<quadratic
refValue="120"
forceConstant="80"/>
</angle>
<angle atom1="CR56" atom2="C5R" atom3="CUY2">
<quadratic
refValue="119.154"
forceConstant="72.3077"/>
</angle>
<angle atom1="N5R" atom2="C5R" atom3="NX">
<quadratic
refValue="127"
forceConstant="70"/>
</angle>
<angle atom1="N5R" atom2="CT" atom3="CUY1">
<quadratic
refValue="110.845"
forceConstant="51"/>
</angle>
<angle atom1="NP" atom2="CR56" atom3="C5R">
<quadratic
refValue="126"
forceConstant="65"/>
</angle>
<angle atom1="NX" atom2="C" atom3="CR56">
<quadratic
refValue="117.5"
forceConstant="70"/>
</angle>
<angle atom1="NX" atom2="C" atom3="HA">
<quadratic
refValue="110.4"
forceConstant="55"/>
</angle>
<torsion atom1="C5R" atom2="C5R" atom3="CUY2" atom4="N">
<multiplecos
v1="0"
v2="0"
v3="0"
v4="0"
v5="0"
v6="0"
gamma1="0"
gamma2="0"
gamma3="0"
gamma4="0"
gamma5="0"
gamma6="0"/>
</torsion>
<torsion atom1="CR56" atom2="C5R" atom3="CUY2" atom4="N">
<multiplecos
v1="0"
v2="0"
v3="0"
v4="0"
v5="0"
v6="0"
gamma1="0"
gamma2="0"
gamma3="0"
gamma4="0"
gamma5="0"
gamma6="0"/>
</torsion>
<improper atom1="NX" atom2="CT" atom3="CT" atom4="C5R">
<cos1
refValue="0"
forceConstant="40"
periodicity="0"/>
</improper>
</parameters>
</forcefield>
</ffml>

@<SCITEGIC>MOL_PROPERTY
HBA_1
SciTegic.value.StringValue
1

@<SCITEGIC>MOL_PROPERTY
HBA_lipid_2
SciTegic.value.StringValue
1

@<SCITEGIC>MOL_PROPERTY
HBD_3
SciTegic.value.StringValue
0

@<SCITEGIC>MOL_PROPERTY
HYDROPHOBIC_4
SciTegic.value.StringValue
1

@<SCITEGIC>MOL_PROPERTY
Hydrogen Bond Energy
SciTegic.value.StringValue
0

@<SCITEGIC>MOL_PROPERTY
Improper Energy
SciTegic.value.StringValue
0.346909999847412

@<SCITEGIC>MOL_PROPERTY
Initial Potential Energy
SciTegic.value.StringValue
62.1196517944336

@<SCITEGIC>MOL_PROPERTY
Initial RMS Gradient
SciTegic.value.StringValue
29.0604991912842

@<SCITEGIC>MOL_PROPERTY
MapNumber
SciTegic.value.StringValue
1

@<SCITEGIC>MOL_PROPERTY
MappedAtoms
SciTegic.value.StringValue
30,-6.22093,0.877927,3.89651,1.6,HBA_1.11
30,-7.52625,1.14462,6.58445,2.2,HBA_1.21
17,-0.98439,0.881015,0.55495,1.6,HBA_lipid_2.11
17,-0.76861,3.86898,1.09205,2.2,HBA_lipid_2.21
21,5.2,-1.2,-1.8,1.6,HYDROPHOBIC_4.11

@<SCITEGIC>MOL_PROPERTY
MappedFeatures
SciTegic.value.StringValue
HBA_1,HBA_lipid_2,HYDROPHOBIC_4

@<SCITEGIC>MOL_PROPERTY
MappedLocations
SciTegic.value.StringValue
HBA_1.11,HBA_1.21,HBA_lipid_2.11,HBA_lipid_2.21,HYDROPHOBIC_4.11

@<SCITEGIC>MOL_PROPERTY
MappingID
SciTegic.value.StringValue
1

@<SCITEGIC>MOL_PROPERTY
Minimization Criteria
SciTegic.value.StringValue
CONJUG> Minimization exiting with gradient tolerance ( 0.0100000) satisfied.

@<SCITEGIC>MOL_PROPERTY
PartialChargeMethod
SciTegic.value.StringValue
MomanyRone

@<SCITEGIC>MOL_PROPERTY
Pharmprint
SciTegic.value.StringValue
'1101'

@<SCITEGIC>MOL_PROPERTY
Pharmtype
SciTegic.value.StringValue
3

@<SCITEGIC>MOL_PROPERTY
Potential Energy
SciTegic.value.StringValue
14.9067602157593

@<SCITEGIC>MOL_PROPERTY
RMS Gradient
SciTegic.value.StringValue
0.0099499998614192

@<SCITEGIC>MOL_PROPERTY
RelativeEnergy
SciTegic.value.StringValue
11.0167

@<SCITEGIC>MOL_PROPERTY
Solvation Free Energy
SciTegic.value.StringValue
0

@<SCITEGIC>MOL_PROPERTY
Uncert
SciTegic.value.StringValue
1.5

@<SCITEGIC>MOL_PROPERTY
Urey-Bradley Energy
SciTegic.value.StringValue
0

@<SCITEGIC>MOL_PROPERTY
UseResidueTemplateCharge
SciTegic.value.StringValue
True

@<SCITEGIC>MOL_PROPERTY
Van der Waals Energy
SciTegic.value.StringValue
5.46432018280029

@<SCITEGIC>MOL_PROPERTY
Error
SciTegic.value.StringValue
6.5308

@<SCITEGIC>MOL_PROPERTY
logActiv
SciTegic.value.StringValue
1.65321251377534

@<SCITEGIC>MOL_PROPERTY
logEstimate
SciTegic.value.StringValue
2.46817889785361

@<SCITEGIC>ATOM_PROPERTY
Formal Charge
SciTegic.value.StringValue
1 0
2 0
3 0
4 0
5 0
6 0
7 0
8 0
9 0
10 0
11 0
12 0
13 +1
14 0
15 0
16 0
17 0
18 0
19 0
20 0
21 0
22 0
23 0
24 0
25 0
26 0
27 0
28 0
29 0
30 0
31 0
32 0
33 0
34 0
35 0
36 0
37 0
38 0
39 0
40 0
41 0
42 0
43 0
44 0
45 0
46 0
47 0
48 0
49 0
50 0
51 0
52 0
53 0
54 0
55 0
56 0
57 0

@<SCITEGIC>ATOM_PROPERTY
pdb_tempFactor
SciTegic.value.DoubleValue
1 0
2 0
3 0
4 0
5 0
6 0
7 0
8 0
9 0
10 0
11 0
12 0
13 0
14 0
15 0
16 0
17 0
18 0
19 0
20 0
21 0
22 0
23 0
24 0
25 0
26 0
27 0
28 0
29 0
30 0
31 0
32 0
33 0
34 0
35 0
36 0
37 0
38 0
39 0
40 0
41 0
42 0
43 0
44 0
45 0
46 0
47 0
48 0
49 0
50 0
51 0
52 0
53 0
54 0
55 0
56 0
57 0

@<SCITEGIC>ATOM_PROPERTY
pdb_occupancy
SciTegic.value.DoubleValue
1 1
2 1
3 1
4 1
5 1
6 1
7 1
8 1
9 1
10 1
11 1
12 1
13 1
14 1
15 1
16 1
17 1
18 1
19 1
20 1
21 1
22 1
23 1
24 1
25 1
26 1
27 1
28 1
29 1
30 1
31 1
32 1
33 1
34 1
35 1
36 1
37 1
38 1
39 1
40 1
41 1
42 1
43 1
44 1
45 1
46 1
47 1
48 1
49 1
50 1
51 1
52 1
53 1
54 1
55 1
56 1
57 1

@<TRIPOS>MOLECULE
dpp4_24
43  45  1  0  0
SMALL
FORMAL_CHARGES
@<TRIPOS>ATOM
    1 C1         3.4673    -0.5717     0.1851 C.3        1 SUBUNIT  0
    2 C2         2.2237     0.2550    -0.2553 C.3        1 SUBUNIT  0
    3 C3         0.9710     0.0457     0.5710 C.2        1 SUBUNIT  0
    4 N4         0.7062    -1.2176     1.0616 N.am       1 SUBUNIT  0
    5 C5         1.6778    -2.3044     0.7768 C.3        1 SUBUNIT  0
    6 C6         3.1154    -1.8189     1.0478 C.3        1 SUBUNIT  0
    7 C7         4.2993    -0.9407    -1.0017 C.2        1 SUBUNIT  0
    8 C8         6.1061    -0.4496    -2.5587 C.2        1 SUBUNIT  0
    9 C9         5.3330    -0.0905    -1.4420 C.2        1 SUBUNIT  0
   10 C10        5.8514    -1.6529    -3.2374 C.2        1 SUBUNIT  0
   11 C11        4.0443    -2.1454    -1.6818 C.2        1 SUBUNIT  0
   12 C12        4.8194    -2.5002    -2.8000 C.2        1 SUBUNIT  0
   13 O13        0.2290     0.9779     0.7823 O.2        1 SUBUNIT  0
   14 C14        3.3128    -1.5370     2.5466 C.3        1 SUBUNIT  0
   15 N15        2.5589    -0.3610     2.9473 N.3        1 SUBUNIT  0
   16 C16       -0.4179    -1.4802     1.8082 C.2        1 SUBUNIT  0
   17 F17        5.5823     1.0548    -0.8090 F          1 SUBUNIT  0
   18 F18        4.5770    -3.6419    -3.4417 F          1 SUBUNIT  0
   19 N19       -2.0056    -3.0857     2.6820 N.2        1 SUBUNIT  0
   20 C20       -0.8909    -2.8026     1.9453 C.2        1 SUBUNIT  0
   21 C21       -2.6843    -2.0758     3.3009 C.2        1 SUBUNIT  0
   22 C22       -1.1142    -0.4323     2.4429 C.2        1 SUBUNIT  0
   23 C23       -2.2584    -0.7378     3.1981 C.2        1 SUBUNIT  0
   24 C24       -3.8950    -2.4031     4.0966 C.3        1 SUBUNIT  0
   25 F25       -3.7069    -2.0084     5.3979 F          1 SUBUNIT  0
   26 F26       -4.1178    -3.7542     4.0583 F          1 SUBUNIT  0
   27 F27       -4.9782    -1.7461     3.5721 F          1 SUBUNIT  0
   28 H28        4.1025     0.0807     0.7856 H          1 SUBUNIT  0
   29 H29        2.4770     1.3146    -0.2609 H          1 SUBUNIT  0
   30 H30        1.9491     0.0256    -1.2883 H          1 SUBUNIT  0
   31 H31        1.5734    -2.6021    -0.2670 H          1 SUBUNIT  0
   32 H32        1.4613    -3.1904     1.3784 H          1 SUBUNIT  0
   33 H33        3.7900    -2.6432     0.8134 H          1 SUBUNIT  0
   34 H34        6.9005     0.1989    -2.8990 H          1 SUBUNIT  0
   35 H35        6.4506    -1.9241    -4.0947 H          1 SUBUNIT  0
   36 H36        3.2525    -2.7997    -1.3463 H          1 SUBUNIT  0
   37 H37        2.9994    -2.3926     3.1453 H          1 SUBUNIT  0
   38 H38        4.3677    -1.3860     2.7728 H          1 SUBUNIT  0
   39 H39        2.6882    -0.2260     3.9606 H          1 SUBUNIT  0
   40 H40        2.9531     0.4552     2.4585 H          1 SUBUNIT  0
   41 H41       -0.3733    -3.6212     1.4674 H          1 SUBUNIT  0
   42 H42       -0.7836     0.5938     2.3586 H          1 SUBUNIT  0
   43 H43       -2.8051     0.0532     3.6912 H          1 SUBUNIT  0
@<TRIPOS>BOND
    1     1     2 1
    2     1     6 1
    3     1     7 1
    4     1    28 1
    5     2     3 1
    6     2    29 1
    7     2    30 1
    8     3     4 1
    9     3    13 2
   10     4     5 1
   11     4    16 1
   12     5     6 1
   13     5    31 1
   14     5    32 1
   15     6    14 1
   16     6    33 1
   17     7    11 2
   18     8     9 2
   19     8    34 1
   20     9     7 1
   21     9    17 1
   22    10     8 1
   23    10    35 1
   24    11    12 1
   25    11    36 1
   26    12    10 2
   27    12    18 1
   28    14    15 1
   29    14    37 1
   30    14    38 1
   31    15    39 1
   32    15    40 1
   33    16    22 2
   34    19    20 2
   35    20    16 1
   36    20    41 1
   37    21    19 1
   38    21    24 1
   39    22    23 1
   40    22    42 1
   41    23    21 2
   42    23    43 1
   43    24    25 1
   44    24    26 1
   45    24    27 1
@<TRIPOS>SUBSTRUCTURE
1   ****   1
@<SCITEGIC>MOL_PROPERTY
AbsoluteEnergy
SciTegic.value.StringValue
65.3407

@<SCITEGIC>MOL_PROPERTY
Activ
SciTegic.value.StringValue
443

@<SCITEGIC>MOL_PROPERTY
Angle Energy
SciTegic.value.StringValue
7.75171995162964

@<SCITEGIC>MOL_PROPERTY
Bond Energy
SciTegic.value.StringValue
1.19467997550964

@<SCITEGIC>MOL_PROPERTY
CHARMm Energy
SciTegic.value.StringValue
36.8053283691406

@<SCITEGIC>MOL_PROPERTY
Clean Energy
SciTegic.value.StringValue
25.9054279327393

@<SCITEGIC>MOL_PROPERTY
ConfNumber
SciTegic.value.StringValue
39

@<SCITEGIC>MOL_PROPERTY
Dihedral Energy
SciTegic.value.StringValue
9.68363952636719

@<SCITEGIC>MOL_PROPERTY
Electrostatic Energy
SciTegic.value.StringValue
19.2949104309082

@<SCITEGIC>MOL_PROPERTY
Estimate
SciTegic.value.StringValue
377.105

@<SCITEGIC>MOL_PROPERTY
FitValue
SciTegic.value.StringValue
4.11704

@<SCITEGIC>MOL_PROPERTY
Forcefield
SciTegic.value.StringValue
CHARMm

@<SCITEGIC>MOL_PROPERTY
ForcefieldBase
SciTegic.value.StringValue
CHARMm

@<SCITEGIC>MOL_PROPERTY
ForcefieldFFML
SciTegic.value.StringValue
<?xml version="1.0" encoding="UTF-8"?>
<!DOCTYPE ffml SYSTEM "Ffml.dtd">
<ffml version="1.0">
<forcefield name="CHARMm" derivedFrom="CHARMm" base="CHARMm">
<atomTypes>
</atomTypes>
<parameters>
<bond atom1="NX" atom2="C6R">
<quadratic
refValue="1.355"
forceConstant="390"/>
</bond>
<angle atom1="C6R" atom2="CF3" atom3="XF">
<quadratic
refValue="110.26"
forceConstant="53.5714"/>
</angle>
<angle atom1="N6R" atom2="C6R" atom3="CF3">
<quadratic
refValue="120.333"
forceConstant="63.5833"/>
</angle>
<angle atom1="NX" atom2="C6R" atom3="C6R">
<quadratic
refValue="120"
forceConstant="65"/>
</angle>
<torsion atom1="C6R" atom2="C6R" atom3="CF3" atom4="XF">
<multiplecos
v1="0"
v2="0"
v3="0"
v4="0"
v5="0"
v6="0.1"
gamma1="0"
gamma2="0"
gamma3="0"
gamma4="0"
gamma5="0"
gamma6="0"/>
</torsion>
<torsion atom1="N6R" atom2="C6R" atom3="CF3" atom4="XF">
<multiplecos
v1="0"
v2="0"
v3="0"
v4="0"
v5="0"
v6="0.1"
gamma1="0"
gamma2="0"
gamma3="0"
gamma4="0"
gamma5="0"
gamma6="0"/>
</torsion>
</parameters>
</forcefield>
</ffml>

@<SCITEGIC>MOL_PROPERTY
HBA_1
SciTegic.value.StringValue
0

@<SCITEGIC>MOL_PROPERTY
HBA_lipid_2
SciTegic.value.StringValue
1

@<SCITEGIC>MOL_PROPERTY
HBD_3
SciTegic.value.StringValue
1

@<SCITEGIC>MOL_PROPERTY
HYDROPHOBIC_4
SciTegic.value.StringValue
1

@<SCITEGIC>MOL_PROPERTY
Hydrogen Bond Energy
SciTegic.value.StringValue
0

@<SCITEGIC>MOL_PROPERTY
Improper Energy
SciTegic.value.StringValue
0.0633800029754639

@<SCITEGIC>MOL_PROPERTY
Initial Potential Energy
SciTegic.value.StringValue
57.2917213439941

@<SCITEGIC>MOL_PROPERTY
Initial RMS Gradient
SciTegic.value.StringValue
12.0040597915649

@<SCITEGIC>MOL_PROPERTY
MapNumber
SciTegic.value.StringValue
1

@<SCITEGIC>MOL_PROPERTY
MappedAtoms
SciTegic.value.StringValue
13,-0.98439,0.881015,0.55495,1.6,HBA_lipid_2.11
13,-0.76861,3.86898,1.09205,2.2,HBA_lipid_2.21
15,3.15515,-0.433245,2.2623,1.6,HBD_3.11
15,1.65071,-1.65783,4.55076,2.2,HBD_3.21
9,5.2,-1.2,-1.8,1.6,HYDROPHOBIC_4.11

@<SCITEGIC>MOL_PROPERTY
MappedFeatures
SciTegic.value.StringValue
HBA_lipid_2,HBD_3,HYDROPHOBIC_4

@<SCITEGIC>MOL_PROPERTY
MappedLocations
SciTegic.value.StringValue
HBA_lipid_2.11,HBA_lipid_2.21,HBD_3.11,HBD_3.21,HYDROPHOBIC_4.11

@<SCITEGIC>MOL_PROPERTY
MappingID
SciTegic.value.StringValue
1

@<SCITEGIC>MOL_PROPERTY
Minimization Criteria
SciTegic.value.StringValue
CONJUG> Minimization exiting with gradient tolerance ( 0.0100000) satisfied.

@<SCITEGIC>MOL_PROPERTY
PartialChargeMethod
SciTegic.value.StringValue
MomanyRone

@<SCITEGIC>MOL_PROPERTY
Pharmprint
SciTegic.value.StringValue
'0111'

@<SCITEGIC>MOL_PROPERTY
Pharmtype
SciTegic.value.StringValue
3

@<SCITEGIC>MOL_PROPERTY
Potential Energy
SciTegic.value.StringValue
36.8053283691406

@<SCITEGIC>MOL_PROPERTY
RMS Gradient
SciTegic.value.StringValue
0.00989999994635582

@<SCITEGIC>MOL_PROPERTY
RelativeEnergy
SciTegic.value.StringValue
19.2247

@<SCITEGIC>MOL_PROPERTY
Solvation Free Energy
SciTegic.value.StringValue
0

@<SCITEGIC>MOL_PROPERTY
Uncert
SciTegic.value.StringValue
1.5

@<SCITEGIC>MOL_PROPERTY
Urey-Bradley Energy
SciTegic.value.StringValue
0

@<SCITEGIC>MOL_PROPERTY
UseResidueTemplateCharge
SciTegic.value.StringValue
True

@<SCITEGIC>MOL_PROPERTY
Van der Waals Energy
SciTegic.value.StringValue
-1.18300998210907

@<SCITEGIC>MOL_PROPERTY
Error
SciTegic.value.StringValue
-1.17473913101126

@<SCITEGIC>MOL_PROPERTY
logActiv
SciTegic.value.StringValue
2.64640372622307

@<SCITEGIC>MOL_PROPERTY
logEstimate
SciTegic.value.StringValue
2.5764622907138

@<SCITEGIC>ATOM_PROPERTY
Formal Charge
SciTegic.value.StringValue
1 0
2 0
3 0
4 0
5 0
6 0
7 0
8 0
9 0
10 0
11 0
12 0
13 0
14 0
15 0
16 0
17 0
18 0
19 0
20 0
21 0
22 0
23 0
24 0
25 0
26 0
27 0
28 0
29 0
30 0
31 0
32 0
33 0
34 0
35 0
36 0
37 0
38 0
39 0
40 0
41 0
42 0
43 0

@<SCITEGIC>ATOM_PROPERTY
pdb_tempFactor
SciTegic.value.DoubleValue
1 0
2 0
3 0
4 0
5 0
6 0
7 0
8 0
9 0
10 0
11 0
12 0
13 0
14 0
15 0
16 0
17 0
18 0
19 0
20 0
21 0
22 0
23 0
24 0
25 0
26 0
27 0
28 0
29 0
30 0
31 0
32 0
33 0
34 0
35 0
36 0
37 0
38 0
39 0
40 0
41 0
42 0
43 0

@<SCITEGIC>ATOM_PROPERTY
pdb_occupancy
SciTegic.value.DoubleValue
1 1
2 1
3 1
4 1
5 1
6 1
7 1
8 1
9 1
10 1
11 1
12 1
13 1
14 1
15 1
16 1
17 1
18 1
19 1
20 1
21 1
22 1
23 1
24 1
25 1
26 1
27 1
28 1
29 1
30 1
31 1
32 1
33 1
34 1
35 1
36 1
37 1
38 1
39 1
40 1
41 1
42 1
43 1

@<TRIPOS>MOLECULE
dpp4_17
58  60  1  0  0
SMALL
FORMAL_CHARGES
@<TRIPOS>ATOM
    1 N1         3.6534    -7.6437     0.9942 N.am       1 SUBUNIT  0
    2 N2         4.2748    -5.7841    -0.4171 N.am       1 SUBUNIT  0
    3 C3         4.1785    -7.1553    -0.1954 C.2        1 SUBUNIT  0
    4 C4         3.8493    -4.8717     0.5432 C.2        1 SUBUNIT  0
    5 C5         3.2205    -6.7737     1.9719 C.2        1 SUBUNIT  0
    6 C6         3.3333    -5.3252     1.7104 C.2        1 SUBUNIT  0
    7 C7         3.5586    -9.1015     1.2124 C.3        1 SUBUNIT  0
    8 C8         2.9611    -9.4227     2.5663 C.2        1 SUBUNIT  0
    9 C9         2.6980   -10.6516     3.1688 C.2        1 SUBUNIT  0
   10 N10        2.1624   -10.3333     4.3748 N.pl3      1 SUBUNIT  0
   11 N11        2.0504    -9.0030     4.6276 N.2        1 SUBUNIT  0
   12 N12        2.5584    -8.5157     3.4755 N.2        1 SUBUNIT  0
   13 O13        2.7595    -7.1765     3.0174 O.2        1 SUBUNIT  0
   14 O14        4.5537    -7.9295    -1.0466 O.2        1 SUBUNIT  0
   15 N15        3.9458    -3.5211     0.3224 N.pl3      1 SUBUNIT  0
   16 C16        4.8700    -2.9813    -0.7023 C.3        1 SUBUNIT  0
   17 C17        5.7155    -1.8239    -0.1425 C.3        1 SUBUNIT  0
   18 C18        4.8532    -0.7607     0.5554 C.3        1 SUBUNIT  0
   19 C19        3.9925    -1.4087     1.6563 C.3        1 SUBUNIT  0
   20 C20        3.1273    -2.5584     1.1029 C.3        1 SUBUNIT  0
   21 N21        3.1480    -0.4016     2.2879 N.3        1 SUBUNIT  0
   22 C22        4.8422    -5.3148    -1.7034 C.3        1 SUBUNIT  0
   23 C23        4.9710    -3.8604    -1.7338 C.1        1 SUBUNIT  0
   24 C24        5.0751    -2.6743    -1.7589 C.1        1 SUBUNIT  0
   25 C25        5.2011    -1.2206    -1.7902 C.3        1 SUBUNIT  0
   26 C26        1.7372   -11.3550     5.3427 C.3        1 SUBUNIT  0
   27 C27        1.1773   -10.7093     6.6095 C.3        1 SUBUNIT  0
   28 C28        0.7305   -11.7277     7.6238 C.2        1 SUBUNIT  0
   29 O29        0.2324   -11.2250     8.7512 O.3        1 SUBUNIT  0
   30 O30        0.8306   -12.9119     7.4028 O.2        1 SUBUNIT  0
   31 C31       -0.1686   -12.2354     9.6639 C.3        1 SUBUNIT  0
   32 H32        2.9934    -4.6374     2.4738 H          1 SUBUNIT  0
   33 H33        2.9418    -9.5426     0.4289 H          1 SUBUNIT  0
   34 H34        4.5537    -9.5405     1.1412 H          1 SUBUNIT  0
   35 H35        2.8647   -11.6527     2.7925 H          1 SUBUNIT  0
   36 H36        5.5209    -3.7708    -1.0833 H          1 SUBUNIT  0
   37 H37        4.2761    -2.6300    -1.5490 H          1 SUBUNIT  0
   38 H38        6.4418    -2.2177     0.5692 H          1 SUBUNIT  0
   39 H39        6.2922    -1.3647    -0.9460 H          1 SUBUNIT  0
   40 H40        5.4945     0.0137     0.9775 H          1 SUBUNIT  0
   41 H41        4.2145    -0.2748    -0.1816 H          1 SUBUNIT  0
   42 H42        4.6612    -1.8087     2.4190 H          1 SUBUNIT  0
   43 H43        2.6167    -3.0732     1.9182 H          1 SUBUNIT  0
   44 H44        2.3521    -2.1673     0.4421 H          1 SUBUNIT  0
   45 H45        3.7540     0.3493     2.6469 H          1 SUBUNIT  0
   46 H46        2.5286    -0.0027     1.5684 H          1 SUBUNIT  0
   47 H47        4.1968    -5.6390    -2.5194 H          1 SUBUNIT  0
   48 H48        5.8207    -5.7676    -1.8497 H          1 SUBUNIT  0
   49 H49        5.8337    -0.8088    -1.0039 H          1 SUBUNIT  0
   50 H50        4.2147    -0.7665    -1.6980 H          1 SUBUNIT  0
   51 H51        5.6206    -0.9144    -2.7494 H          1 SUBUNIT  0
   52 H52        0.9581   -11.9732     4.8986 H          1 SUBUNIT  0
   53 H53        2.5814   -12.0031     5.5813 H          1 SUBUNIT  0
   54 H54        0.3268   -10.1071     6.2907 H          1 SUBUNIT  0
   55 H55        1.9109   -10.0388     7.0577 H          1 SUBUNIT  0
   56 H56       -0.5643   -11.7511    10.5566 H          1 SUBUNIT  0
   57 H57       -0.8436   -12.9138     9.1459 H          1 SUBUNIT  0
   58 H58        0.7152   -12.8013     9.9559 H          1 SUBUNIT  0
@<TRIPOS>BOND
    1     1     5 1
    2     1     7 1
    3     2     3 1
    4     2    22 1
    5     3     1 1
    6     3    14 2
    7     4     2 1
    8     4    15 1
    9     5     6 1
   10     5    13 2
   11     6     4 2
   12     6    32 1
   13     7     8 1
   14     7    33 1
   15     7    34 1
   16     9     8 2
   17     9    10 1
   18     9    35 1
   19    10    11 1
   20    10    26 1
   21    11    12 2
   22    12     8 1
   23    15    16 1
   24    16    17 1
   25    16    36 1
   26    16    37 1
   27    17    18 1
   28    17    38 1
   29    17    39 1
   30    18    19 1
   31    18    40 1
   32    18    41 1
   33    19    20 1
   34    19    21 1
   35    19    42 1
   36    20    15 1
   37    20    43 1
   38    20    44 1
   39    21    45 1
   40    21    46 1
   41    22    23 1
   42    22    47 1
   43    22    48 1
   44    23    24 3
   45    24    25 1
   46    25    49 1
   47    25    50 1
   48    25    51 1
   49    26    27 1
   50    26    52 1
   51    26    53 1
   52    27    28 1
   53    27    54 1
   54    27    55 1
   55    28    29 1
   56    28    30 2
   57    29    31 1
   58    31    56 1
   59    31    57 1
   60    31    58 1
@<TRIPOS>SUBSTRUCTURE
1   ****   1
@<SCITEGIC>MOL_PROPERTY
AbsoluteEnergy
SciTegic.value.StringValue
1972070

@<SCITEGIC>MOL_PROPERTY
Activ
SciTegic.value.StringValue
64.3099975585938

@<SCITEGIC>MOL_PROPERTY
Angle Energy
SciTegic.value.StringValue
12.8310499191284

@<SCITEGIC>MOL_PROPERTY
Bond Energy
SciTegic.value.StringValue
1.81760001182556

@<SCITEGIC>MOL_PROPERTY
CHARMm Energy
SciTegic.value.StringValue
-44.101390838623

@<SCITEGIC>MOL_PROPERTY
Clean Energy
SciTegic.value.StringValue
63.7106513977051

@<SCITEGIC>MOL_PROPERTY
ConfNumber
SciTegic.value.StringValue
1

@<SCITEGIC>MOL_PROPERTY
Dihedral Energy
SciTegic.value.StringValue
6.32252979278564

@<SCITEGIC>MOL_PROPERTY
Electrostatic Energy
SciTegic.value.StringValue
-59.2437210083008

@<SCITEGIC>MOL_PROPERTY
Estimate
SciTegic.value.StringValue
513.01

@<SCITEGIC>MOL_PROPERTY
FitValue
SciTegic.value.StringValue
3.98337

@<SCITEGIC>MOL_PROPERTY
Forcefield
SciTegic.value.StringValue
CHARMm

@<SCITEGIC>MOL_PROPERTY
ForcefieldBase
SciTegic.value.StringValue
CHARMm

@<SCITEGIC>MOL_PROPERTY
ForcefieldFFML
SciTegic.value.StringValue
<?xml version="1.0" encoding="UTF-8"?>
<!DOCTYPE ffml SYSTEM "Ffml.dtd">
<ffml version="1.0">
<forcefield name="CHARMm" derivedFrom="CHARMm" base="CHARMm">
<atomTypes>
</atomTypes>
<parameters>
<angle atom1="NX" atom2="CT" atom3="CUY1">
<quadratic
refValue="110.334"
forceConstant="64.0769"/>
</angle>
<angle atom1="NX" atom2="CUA1" atom3="NX">
<quadratic
refValue="120"
forceConstant="60"/>
</angle>
</parameters>
</forcefield>
</ffml>

@<SCITEGIC>MOL_PROPERTY
HBA_1
SciTegic.value.StringValue
0

@<SCITEGIC>MOL_PROPERTY
HBA_lipid_2
SciTegic.value.StringValue
0

@<SCITEGIC>MOL_PROPERTY
HBD_3
SciTegic.value.StringValue
1

@<SCITEGIC>MOL_PROPERTY
HYDROPHOBIC_4
SciTegic.value.StringValue
1

@<SCITEGIC>MOL_PROPERTY
Hydrogen Bond Energy
SciTegic.value.StringValue
0

@<SCITEGIC>MOL_PROPERTY
Improper Energy
SciTegic.value.StringValue
0.0945200026035309

@<SCITEGIC>MOL_PROPERTY
Initial Potential Energy
SciTegic.value.StringValue
1969020.375

@<SCITEGIC>MOL_PROPERTY
Initial RMS Gradient
SciTegic.value.StringValue
1793316.25

@<SCITEGIC>MOL_PROPERTY
MapNumber
SciTegic.value.StringValue
1

@<SCITEGIC>MOL_PROPERTY
MappedAtoms
SciTegic.value.StringValue
21,3.15515,-0.433245,2.2623,1.6,HBD_3.11
21,1.65071,-1.65783,4.55076,2.2,HBD_3.21
25,5.2,-1.2,-1.8,1.6,HYDROPHOBIC_4.11

@<SCITEGIC>MOL_PROPERTY
MappedFeatures
SciTegic.value.StringValue
HBD_3,HYDROPHOBIC_4

@<SCITEGIC>MOL_PROPERTY
MappedLocations
SciTegic.value.StringValue
HBD_3.11,HBD_3.21,HYDROPHOBIC_4.11

@<SCITEGIC>MOL_PROPERTY
MappingID
SciTegic.value.StringValue
1

@<SCITEGIC>MOL_PROPERTY
Minimization Criteria
SciTegic.value.StringValue
CONJUG> Minimization exiting with gradient tolerance ( 0.0100000) satisfied.

@<SCITEGIC>MOL_PROPERTY
PartialChargeMethod
SciTegic.value.StringValue
MomanyRone

@<SCITEGIC>MOL_PROPERTY
Pharmprint
SciTegic.value.StringValue
'0011'

@<SCITEGIC>MOL_PROPERTY
Pharmtype
SciTegic.value.StringValue
2

@<SCITEGIC>MOL_PROPERTY
Potential Energy
SciTegic.value.StringValue
-44.101390838623

@<SCITEGIC>MOL_PROPERTY
RMS Gradient
SciTegic.value.StringValue
0.00956999976187944

@<SCITEGIC>MOL_PROPERTY
RelativeEnergy
SciTegic.value.StringValue
0

@<SCITEGIC>MOL_PROPERTY
Solvation Free Energy
SciTegic.value.StringValue
0

@<SCITEGIC>MOL_PROPERTY
Uncert
SciTegic.value.StringValue
1.5

@<SCITEGIC>MOL_PROPERTY
Urey-Bradley Energy
SciTegic.value.StringValue
0

@<SCITEGIC>MOL_PROPERTY
UseResidueTemplateCharge
SciTegic.value.StringValue
True

@<SCITEGIC>MOL_PROPERTY
Van der Waals Energy
SciTegic.value.StringValue
-5.92336988449097

@<SCITEGIC>MOL_PROPERTY
Error
SciTegic.value.StringValue
7.9771422714266

@<SCITEGIC>MOL_PROPERTY
logActiv
SciTegic.value.StringValue
1.80827849309561

@<SCITEGIC>MOL_PROPERTY
logEstimate
SciTegic.value.StringValue
2.71012583080868

@<SCITEGIC>ATOM_PROPERTY
Formal Charge
SciTegic.value.StringValue
1 0
2 0
3 0
4 0
5 0
6 0
7 0
8 0
9 0
10 0
11 0
12 0
13 0
14 0
15 0
16 0
17 0
18 0
19 0
20 0
21 0
22 0
23 0
24 0
25 0
26 0
27 0
28 0
29 0
30 0
31 0
32 0
33 0
34 0
35 0
36 0
37 0
38 0
39 0
40 0
41 0
42 0
43 0
44 0
45 0
46 0
47 0
48 0
49 0
50 0
51 0
52 0
53 0
54 0
55 0
56 0
57 0
58 0

@<SCITEGIC>ATOM_PROPERTY
pdb_tempFactor
SciTegic.value.DoubleValue
1 0
2 0
3 0
4 0
5 0
6 0
7 0
8 0
9 0
10 0
11 0
12 0
13 0
14 0
15 0
16 0
17 0
18 0
19 0
20 0
21 0
22 0
23 0
24 0
25 0
26 0
27 0
28 0
29 0
30 0
31 0
32 0
33 0
34 0
35 0
36 0
37 0
38 0
39 0
40 0
41 0
42 0
43 0
44 0
45 0
46 0
47 0
48 0
49 0
50 0
51 0
52 0
53 0
54 0
55 0
56 0
57 0
58 0

@<SCITEGIC>ATOM_PROPERTY
pdb_occupancy
SciTegic.value.DoubleValue
1 1
2 1
3 1
4 1
5 1
6 1
7 1
8 1
9 1
10 1
11 1
12 1
13 1
14 1
15 1
16 1
17 1
18 1
19 1
20 1
21 1
22 1
23 1
24 1
25 1
26 1
27 1
28 1
29 1
30 1
31 1
32 1
33 1
34 1
35 1
36 1
37 1
38 1
39 1
40 1
41 1
42 1
43 1
44 1
45 1
46 1
47 1
48 1
49 1
50 1
51 1
52 1
53 1
54 1
55 1
56 1
57 1
58 1

@<TRIPOS>MOLECULE
dpp4_26
82  86  1  0  0
SMALL
FORMAL_CHARGES
@<TRIPOS>ATOM
    1 N1        -2.1546    -0.9937     0.2848 N.am       1 SUBUNIT  0
    2 C2         0.2690    -1.0196     0.0842 C.2        1 SUBUNIT  0
    3 C3        -0.9774    -0.2673     0.3285 C.2        1 SUBUNIT  0
    4 C4         0.2768    -2.3651    -0.1758 C.2        1 SUBUNIT  0
    5 C5        -2.1658    -2.3700     0.0215 C.2        1 SUBUNIT  0
    6 N6        -1.0058    -3.1219    -0.2170 N.am       1 SUBUNIT  0
    7 N7         1.5656    -0.6278     0.0558 N.pl3      1 SUBUNIT  0
    8 N8         1.5034    -2.8606    -0.3718 N.2        1 SUBUNIT  0
    9 C9         2.3128    -1.7600    -0.2252 C.2        1 SUBUNIT  0
   10 N10        3.7782    -1.7957    -0.3529 N.pl3      1 SUBUNIT  0
   11 C11        4.5753    -2.8687     0.2949 C.3        1 SUBUNIT  0
   12 C12        5.5871    -3.4875    -0.6918 C.3        1 SUBUNIT  0
   13 C13        6.4297    -2.4092    -1.3948 C.3        1 SUBUNIT  0
   14 C14        5.5180    -1.3911    -2.0973 C.3        1 SUBUNIT  0
   15 C15        4.5009    -0.7598    -1.1309 C.3        1 SUBUNIT  0
   16 N16        6.4547    -4.4301     0.0040 N.3        1 SUBUNIT  0
   17 C17        2.0745     0.7359     0.2807 C.3        1 SUBUNIT  0
   18 C18        2.9314     0.7865     1.4609 C.1        1 SUBUNIT  0
   19 C19        3.6300     0.8274     2.4237 C.1        1 SUBUNIT  0
   20 C20        4.4874     0.8785     3.6045 C.3        1 SUBUNIT  0
   21 O21       -0.9632     0.9207     0.5563 O.2        1 SUBUNIT  0
   22 O22       -3.2317    -2.9434    -0.0014 O.2        1 SUBUNIT  0
   23 C23       -3.4317    -0.2919     0.5230 C.3        1 SUBUNIT  0
   24 C24       -4.0479     0.1868    -0.7920 C.3        1 SUBUNIT  0
   25 C25       -5.4183     0.8371    -0.6001 C.3        1 SUBUNIT  0
   26 N26       -5.3271     1.9555     0.3343 N.3        1 SUBUNIT  0
   27 C27       -6.6306     2.3136     0.9079 C.3        1 SUBUNIT  0
   28 C28       -7.5444     2.9879    -0.1317 C.3        1 SUBUNIT  0
   29 C29       -6.8640     4.2059    -0.7783 C.3        1 SUBUNIT  0
   30 C30       -5.4803     3.8119    -1.3188 C.3        1 SUBUNIT  0
   31 C31       -4.6287     3.1122    -0.2432 C.3        1 SUBUNIT  0
   32 C32       -1.0528    -4.5710    -0.4918 C.3        1 SUBUNIT  0
   33 C33       -7.7273     4.8148    -1.8554 C.2        1 SUBUNIT  0
   34 N34       -7.3647     6.0214    -2.3815 N.am       1 SUBUNIT  0
   35 C35       -8.0786     6.5584    -3.4196 C.2        1 SUBUNIT  0
   36 O36       -8.7206     4.2504    -2.2497 O.2        1 SUBUNIT  0
   37 C37       -9.0550     8.4983    -4.5326 C.2        1 SUBUNIT  0
   38 C38       -8.3209     7.9455    -3.4678 C.2        1 SUBUNIT  0
   39 C39       -9.5440     7.6592    -5.5489 C.2        1 SUBUNIT  0
   40 C40       -8.5721     5.7244    -4.4424 C.2        1 SUBUNIT  0
   41 C41       -9.3065     6.2738    -5.5101 C.2        1 SUBUNIT  0
   42 C42      -10.2953     8.2230    -6.6387 C.1        1 SUBUNIT  0
   43 N43      -10.9009     8.6775    -7.5182 N.1        1 SUBUNIT  0
   44 H44        3.9157    -3.6417     0.6940 H          1 SUBUNIT  0
   45 H45        5.0966    -2.4303     1.1462 H          1 SUBUNIT  0
   46 H46        5.0362    -4.0404    -1.4534 H          1 SUBUNIT  0
   47 H47        7.1035    -2.8642    -2.1226 H          1 SUBUNIT  0
   48 H48        7.0555    -1.8904    -0.6673 H          1 SUBUNIT  0
   49 H49        4.9855    -1.8914    -2.9077 H          1 SUBUNIT  0
   50 H50        6.1206    -0.6115    -2.5624 H          1 SUBUNIT  0
   51 H51        3.7973    -0.1361    -1.6852 H          1 SUBUNIT  0
   52 H52        5.0170    -0.1047    -0.4288 H          1 SUBUNIT  0
   53 H53        7.0911    -4.8520    -0.6865 H          1 SUBUNIT  0
   54 H54        7.0195    -3.9046     0.6858 H          1 SUBUNIT  0
   55 H55        2.6380     1.0622    -0.5936 H          1 SUBUNIT  0
   56 H56        1.2361     1.4200     0.4107 H          1 SUBUNIT  0
   57 H57        3.9077     0.6040     4.4867 H          1 SUBUNIT  0
   58 H58        5.3542     0.2347     3.4527 H          1 SUBUNIT  0
   59 H59        4.8500     1.8965     3.7471 H          1 SUBUNIT  0
   60 H60       -3.2592     0.5486     1.1957 H          1 SUBUNIT  0
   61 H61       -4.1160    -0.9595     1.0482 H          1 SUBUNIT  0
   62 H62       -4.1070    -0.6310    -1.5100 H          1 SUBUNIT  0
   63 H63       -3.3698     0.8637    -1.3112 H          1 SUBUNIT  0
   64 H64       -6.1412     0.1112    -0.2284 H          1 SUBUNIT  0
   65 H65       -5.8137     1.1904    -1.5518 H          1 SUBUNIT  0
   66 H66       -6.4713     2.9876     1.7505 H          1 SUBUNIT  0
   67 H67       -7.1107     1.4220     1.3147 H          1 SUBUNIT  0
   68 H68       -8.4796     3.2879     0.3447 H          1 SUBUNIT  0
   69 H69       -7.8138     2.2617    -0.9000 H          1 SUBUNIT  0
   70 H70       -6.7218     4.9620    -0.0052 H          1 SUBUNIT  0
   71 H71       -5.5930     3.1482    -2.1777 H          1 SUBUNIT  0
   72 H72       -4.9534     4.6953    -1.6830 H          1 SUBUNIT  0
   73 H73       -3.6744     2.7923    -0.6632 H          1 SUBUNIT  0
   74 H74       -4.3933     3.8160     0.5561 H          1 SUBUNIT  0
   75 H75       -0.0814    -5.0368    -0.6603 H          1 SUBUNIT  0
   76 H76       -1.6654    -4.7493    -1.3754 H          1 SUBUNIT  0
   77 H77       -1.5252    -5.0801     0.3485 H          1 SUBUNIT  0
   78 H78       -6.5777     6.5136    -2.0088 H          1 SUBUNIT  0
   79 H79       -9.2324     9.5643    -4.5568 H          1 SUBUNIT  0
   80 H80       -7.9507     8.6025    -2.6931 H          1 SUBUNIT  0
   81 H81       -8.3974     4.6577    -4.4258 H          1 SUBUNIT  0
   82 H82       -9.6792     5.6222    -6.2872 H          1 SUBUNIT  0
@<TRIPOS>BOND
    1     1     5 1
    2     1    23 1
    3     2     3 1
    4     2     7 1
    5     3     1 1
    6     3    21 2
    7     4     2 2
    8     4     8 1
    9     5     6 1
   10     5    22 2
   11     6     4 1
   12     6    32 1
   13     7    17 1
   14     8     9 2
   15     9     7 1
   16     9    10 1
   17    10    11 1
   18    11    12 1
   19    11    44 1
   20    11    45 1
   21    12    13 1
   22    12    16 1
   23    12    46 1
   24    13    14 1
   25    13    47 1
   26    13    48 1
   27    14    15 1
   28    14    49 1
   29    14    50 1
   30    15    10 1
   31    15    51 1
   32    15    52 1
   33    16    53 1
   34    16    54 1
   35    17    18 1
   36    17    55 1
   37    17    56 1
   38    18    19 3
   39    19    20 1
   40    20    57 1
   41    20    58 1
   42    20    59 1
   43    23    24 1
   44    23    60 1
   45    23    61 1
   46    24    25 1
   47    24    62 1
   48    24    63 1
   49    25    26 1
   50    25    64 1
   51    25    65 1
   52    26    27 1
   53    27    28 1
   54    27    66 1
   55    27    67 1
   56    28    29 1
   57    28    68 1
   58    28    69 1
   59    29    30 1
   60    29    33 1
   61    29    70 1
   62    30    31 1
   63    30    71 1
   64    30    72 1
   65    31    26 1
   66    31    73 1
   67    31    74 1
   68    32    75 1
   69    32    76 1
   70    32    77 1
   71    33    34 1
   72    33    36 2
   73    34    35 1
   74    34    78 1
   75    35    40 2
   76    37    38 2
   77    37    79 1
   78    38    35 1
   79    38    80 1
   80    39    37 1
   81    39    42 1
   82    40    41 1
   83    40    81 1
   84    41    39 2
   85    41    82 1
   86    42    43 3
@<TRIPOS>SUBSTRUCTURE
1   ****   1
@<SCITEGIC>MOL_PROPERTY
AbsoluteEnergy
SciTegic.value.StringValue
64.3753

@<SCITEGIC>MOL_PROPERTY
Activ
SciTegic.value.StringValue
800

@<SCITEGIC>MOL_PROPERTY
Angle Energy
SciTegic.value.StringValue
10.2150497436523

@<SCITEGIC>MOL_PROPERTY
Bond Energy
SciTegic.value.StringValue
1.69120001792908

@<SCITEGIC>MOL_PROPERTY
CHARMm Energy
SciTegic.value.StringValue
-8.37168025970459

@<SCITEGIC>MOL_PROPERTY
Clean Energy
SciTegic.value.StringValue
95.1442108154297

@<SCITEGIC>MOL_PROPERTY
ConfNumber
SciTegic.value.StringValue
1

@<SCITEGIC>MOL_PROPERTY
Dihedral Energy
SciTegic.value.StringValue
22.031400680542

@<SCITEGIC>MOL_PROPERTY
Electrostatic Energy
SciTegic.value.StringValue
-36.408821105957

@<SCITEGIC>MOL_PROPERTY
Estimate
SciTegic.value.StringValue
518.209

@<SCITEGIC>MOL_PROPERTY
FitValue
SciTegic.value.StringValue
3.97899

@<SCITEGIC>MOL_PROPERTY
Forcefield
SciTegic.value.StringValue
CHARMm

@<SCITEGIC>MOL_PROPERTY
ForcefieldBase
SciTegic.value.StringValue
CHARMm

@<SCITEGIC>MOL_PROPERTY
ForcefieldFFML
SciTegic.value.StringValue
<?xml version="1.0" encoding="UTF-8"?>
<!DOCTYPE ffml SYSTEM "Ffml.dtd">
<ffml version="1.0">
<forcefield name="CHARMm" derivedFrom="CHARMm" base="CHARMm">
<atomTypes>
</atomTypes>
<parameters>
<bond atom1="C5R" atom2="NX">
<quadratic
refValue="1.47"
forceConstant="390"/>
</bond>
<bond atom1="NX" atom2="CR56">
<quadratic
refValue="1.47"
forceConstant="390"/>
</bond>
<angle atom1="C" atom2="NX" atom3="CR56">
<quadratic
refValue="120"
forceConstant="60"/>
</angle>
<angle atom1="C5R" atom2="NX" atom3="CT">
<quadratic
refValue="120"
forceConstant="80"/>
</angle>
<angle atom1="CR56" atom2="C" atom3="NX">
<quadratic
refValue="117.5"
forceConstant="70"/>
</angle>
<angle atom1="CR56" atom2="CR56" atom3="NX">
<quadratic
refValue="126"
forceConstant="65"/>
</angle>
<angle atom1="CR56" atom2="NX" atom3="CT">
<quadratic
refValue="120"
forceConstant="80"/>
</angle>
<angle atom1="N5R" atom2="C5R" atom3="NX">
<quadratic
refValue="127"
forceConstant="70"/>
</angle>
<angle atom1="N5R" atom2="CR56" atom3="NX">
<quadratic
refValue="127"
forceConstant="70"/>
</angle>
<angle atom1="N5R" atom2="CT" atom3="CUY1">
<quadratic
refValue="110.845"
forceConstant="51"/>
</angle>
<torsion atom1="C" atom2="NX" atom3="CR56" atom4="CR56">
<multiplecos
v1="0"
v2="2.05"
v3="0"
v4="0"
v5="0"
v6="0"
gamma1="0"
gamma2="180"
gamma3="0"
gamma4="0"
gamma5="0"
gamma6="0"/>
</torsion>
<torsion atom1="C" atom2="NX" atom3="CR56" atom4="N5R">
<multiplecos
v1="0"
v2="2.05"
v3="0"
v4="0"
v5="0"
v6="0"
gamma1="0"
gamma2="180"
gamma3="0"
gamma4="0"
gamma5="0"
gamma6="0"/>
</torsion>
<torsion atom1="CT" atom2="NX" atom3="CR56" atom4="CR56">
<multiplecos
v1="0"
v2="2.05"
v3="0"
v4="0"
v5="0"
v6="0"
gamma1="0"
gamma2="180"
gamma3="0"
gamma4="0"
gamma5="0"
gamma6="0"/>
</torsion>
<torsion atom1="CT" atom2="NX" atom3="CR56" atom4="N5R">
<multiplecos
v1="0"
v2="2.05"
v3="0"
v4="0"
v5="0"
v6="0"
gamma1="0"
gamma2="180"
gamma3="0"
gamma4="0"
gamma5="0"
gamma6="0"/>
</torsion>
<improper atom1="NX" atom2="CT" atom3="CT" atom4="C5R">
<cos1
refValue="0"
forceConstant="40"
periodicity="0"/>
</improper>
</parameters>
</forcefield>
</ffml>

@<SCITEGIC>MOL_PROPERTY
HBA_1
SciTegic.value.StringValue
0

@<SCITEGIC>MOL_PROPERTY
HBA_lipid_2
SciTegic.value.StringValue
1

@<SCITEGIC>MOL_PROPERTY
HBD_3
SciTegic.value.StringValue
0

@<SCITEGIC>MOL_PROPERTY
HYDROPHOBIC_4
SciTegic.value.StringValue
1

@<SCITEGIC>MOL_PROPERTY
Hydrogen Bond Energy
SciTegic.value.StringValue
0

@<SCITEGIC>MOL_PROPERTY
Improper Energy
SciTegic.value.StringValue
0.184469997882843

@<SCITEGIC>MOL_PROPERTY
Initial Potential Energy
SciTegic.value.StringValue
15.420129776001

@<SCITEGIC>MOL_PROPERTY
Initial RMS Gradient
SciTegic.value.StringValue
12.426420211792

@<SCITEGIC>MOL_PROPERTY
MapNumber
SciTegic.value.StringValue
1

@<SCITEGIC>MOL_PROPERTY
MappedAtoms
SciTegic.value.StringValue
21,-0.98439,0.881015,0.55495,1.6,HBA_lipid_2.11
21,-0.76861,3.86898,1.09205,2.2,HBA_lipid_2.21
14,5.2,-1.2,-1.8,1.6,HYDROPHOBIC_4.11

@<SCITEGIC>MOL_PROPERTY
MappedFeatures
SciTegic.value.StringValue
HBA_lipid_2,HYDROPHOBIC_4

@<SCITEGIC>MOL_PROPERTY
MappedLocations
SciTegic.value.StringValue
HBA_lipid_2.11,HBA_lipid_2.21,HYDROPHOBIC_4.11

@<SCITEGIC>MOL_PROPERTY
MappingID
SciTegic.value.StringValue
1

@<SCITEGIC>MOL_PROPERTY
Minimization Criteria
SciTegic.value.StringValue
CONJUG> Minimization exiting with gradient tolerance ( 0.0100000) satisfied.

@<SCITEGIC>MOL_PROPERTY
PartialChargeMethod
SciTegic.value.StringValue
MomanyRone

@<SCITEGIC>MOL_PROPERTY
Pharmprint
SciTegic.value.StringValue
'0101'

@<SCITEGIC>MOL_PROPERTY
Pharmtype
SciTegic.value.StringValue
2

@<SCITEGIC>MOL_PROPERTY
Potential Energy
SciTegic.value.StringValue
-8.37168025970459

@<SCITEGIC>MOL_PROPERTY
RMS Gradient
SciTegic.value.StringValue
0.00961000006645918

@<SCITEGIC>MOL_PROPERTY
RelativeEnergy
SciTegic.value.StringValue
0

@<SCITEGIC>MOL_PROPERTY
Solvation Free Energy
SciTegic.value.StringValue
0

@<SCITEGIC>MOL_PROPERTY
Uncert
SciTegic.value.StringValue
1.5

@<SCITEGIC>MOL_PROPERTY
Urey-Bradley Energy
SciTegic.value.StringValue
0

@<SCITEGIC>MOL_PROPERTY
UseResidueTemplateCharge
SciTegic.value.StringValue
True

@<SCITEGIC>MOL_PROPERTY
Van der Waals Energy
SciTegic.value.StringValue
-6.08499002456665

@<SCITEGIC>MOL_PROPERTY
Error
SciTegic.value.StringValue
-1.5437786684523

@<SCITEGIC>MOL_PROPERTY
logActiv
SciTegic.value.StringValue
2.90308998699194

@<SCITEGIC>MOL_PROPERTY
logEstimate
SciTegic.value.StringValue
2.71450495132907

@<SCITEGIC>ATOM_PROPERTY
Formal Charge
SciTegic.value.StringValue
1 0
2 0
3 0
4 0
5 0
6 0
7 0
8 0
9 0
10 0
11 0
12 0
13 0
14 0
15 0
16 0
17 0
18 0
19 0
20 0
21 0
22 0
23 0
24 0
25 0
26 0
27 0
28 0
29 0
30 0
31 0
32 0
33 0
34 0
35 0
36 0
37 0
38 0
39 0
40 0
41 0
42 0
43 0
44 0
45 0
46 0
47 0
48 0
49 0
50 0
51 0
52 0
53 0
54 0
55 0
56 0
57 0
58 0
59 0
60 0
61 0
62 0
63 0
64 0
65 0
66 0
67 0
68 0
69 0
70 0
71 0
72 0
73 0
74 0
75 0
76 0
77 0
78 0
79 0
80 0
81 0
82 0

@<SCITEGIC>ATOM_PROPERTY
pdb_tempFactor
SciTegic.value.DoubleValue
1 0
2 0
3 0
4 0
5 0
6 0
7 0
8 0
9 0
10 0
11 0
12 0
13 0
14 0
15 0
16 0
17 0
18 0
19 0
20 0
21 0
22 0
23 0
24 0
25 0
26 0
27 0
28 0
29 0
30 0
31 0
32 0
33 0
34 0
35 0
36 0
37 0
38 0
39 0
40 0
41 0
42 0
43 0
44 0
45 0
46 0
47 0
48 0
49 0
50 0
51 0
52 0
53 0
54 0
55 0
56 0
57 0
58 0
59 0
60 0
61 0
62 0
63 0
64 0
65 0
66 0
67 0
68 0
69 0
70 0
71 0
72 0
73 0
74 0
75 0
76 0
77 0
78 0
79 0
80 0
81 0
82 0

@<SCITEGIC>ATOM_PROPERTY
pdb_occupancy
SciTegic.value.DoubleValue
1 1
2 1
3 1
4 1
5 1
6 1
7 1
8 1
9 1
10 1
11 1
12 1
13 1
14 1
15 1
16 1
17 1
18 1
19 1
20 1
21 1
22 1
23 1
24 1
25 1
26 1
27 1
28 1
29 1
30 1
31 1
32 1
33 1
34 1
35 1
36 1
37 1
38 1
39 1
40 1
41 1
42 1
43 1
44 1
45 1
46 1
47 1
48 1
49 1
50 1
51 1
52 1
53 1
54 1
55 1
56 1
57 1
58 1
59 1
60 1
61 1
62 1
63 1
64 1
65 1
66 1
67 1
68 1
69 1
70 1
71 1
72 1
73 1
74 1
75 1
76 1
77 1
78 1
79 1
80 1
81 1
82 1

@<TRIPOS>MOLECULE
dpp4_22
38  41  1  0  0
SMALL
FORMAL_CHARGES
@<TRIPOS>ATOM
    1 C1         5.5988    -1.7857    -2.1251 C.2        1 SUBUNIT  0
    2 C2         3.5942    -1.4394    -0.7853 C.2        1 SUBUNIT  0
    3 C3         4.4532    -2.2995    -1.4932 C.2        1 SUBUNIT  0
    4 C4         3.8830    -0.0648    -0.7043 C.2        1 SUBUNIT  0
    5 C5         5.8871    -0.4107    -2.0460 C.2        1 SUBUNIT  0
    6 C6         5.0310     0.4487    -1.3357 C.2        1 SUBUNIT  0
    7 C7         2.9671     0.8370     0.0492 C.3        1 SUBUNIT  0
    8 O8         1.9948     1.3550    -0.8662 O.3        1 SUBUNIT  0
    9 C9         0.8809     1.9787    -0.4239 C.2        1 SUBUNIT  0
   10 C10        0.4765     1.9236     0.9432 C.2        1 SUBUNIT  0
   11 C11        1.2865     1.1227     1.9054 C.3        1 SUBUNIT  0
   12 C12        2.2495     0.1347     1.2195 C.3        1 SUBUNIT  0
   13 C13       -0.6913     2.6376     1.3555 C.2        1 SUBUNIT  0
   14 C14       -1.4619     3.3547     0.3859 C.2        1 SUBUNIT  0
   15 C15        0.1065     2.6883    -1.3702 C.2        1 SUBUNIT  0
   16 C16       -1.0620     3.3732    -0.9707 C.2        1 SUBUNIT  0
   17 C17       -1.1094     2.6567     2.7152 C.2        1 SUBUNIT  0
   18 C18       -2.2783     3.3556     3.0998 C.2        1 SUBUNIT  0
   19 C19       -2.6329     4.0544     0.7774 C.2        1 SUBUNIT  0
   20 C20       -3.0383     4.0511     2.1310 C.2        1 SUBUNIT  0
   21 N21        3.1990    -0.3821     2.2017 N.3        1 SUBUNIT  0
   22 F22        5.3187     1.7477    -1.2673 F          1 SUBUNIT  0
   23 F23        6.4159    -2.5926    -2.7988 F          1 SUBUNIT  0
   24 F24        4.1721    -3.6012    -1.5626 F          1 SUBUNIT  0
   25 Br25      -2.8231     3.3635     4.9040 Br         1 SUBUNIT  0
   26 H26       -3.9345     4.5864     2.4092 H          1 SUBUNIT  0
   27 H27        2.7149    -1.8358    -0.3013 H          1 SUBUNIT  0
   28 H28        6.7675    -0.0160    -2.5316 H          1 SUBUNIT  0
   29 H29        3.5496     1.6790     0.4253 H          1 SUBUNIT  0
   30 H30        0.6334     0.5491     2.5647 H          1 SUBUNIT  0
   31 H31        1.8414     1.8228     2.5318 H          1 SUBUNIT  0
   32 H32        1.6706    -0.7041     0.8308 H          1 SUBUNIT  0
   33 H33        0.4101     2.7135    -2.4063 H          1 SUBUNIT  0
   34 H34       -1.6361     3.9056    -1.7183 H          1 SUBUNIT  0
   35 H35       -0.5426     2.1371     3.4763 H          1 SUBUNIT  0
   36 H36       -3.2266     4.5959     0.0526 H          1 SUBUNIT  0
   37 H37        2.6697    -0.8871     2.9264 H          1 SUBUNIT  0
   38 H38        3.8196    -1.0550     1.7275 H          1 SUBUNIT  0
@<TRIPOS>BOND
    1     1     5 2
    2     1    23 1
    3     2     3 2
    4     2    27 1
    5     3     1 1
    6     3    24 1
    7     4     2 1
    8     4     7 1
    9     5     6 1
   10     5    28 1
   11     6     4 2
   12     6    22 1
   13     7     8 1
   14     7    29 1
   15     8     9 1
   16     9    10 2
   17     9    15 1
   18    10    11 1
   19    10    13 1
   20    11    12 1
   21    11    30 1
   22    11    31 1
   23    12     7 1
   24    12    21 1
   25    12    32 1
   26    13    17 2
   27    14    13 1
   28    14    19 2
   29    15    16 2
   30    15    33 1
   31    16    14 1
   32    16    34 1
   33    17    35 1
   34    18    17 1
   35    18    25 1
   36    19    20 1
   37    19    36 1
   38    20    18 2
   39    20    26 1
   40    21    37 1
   41    21    38 1
@<TRIPOS>SUBSTRUCTURE
1   ****   1
@<SCITEGIC>MOL_PROPERTY
AbsoluteEnergy
SciTegic.value.StringValue
43.5053

@<SCITEGIC>MOL_PROPERTY
Activ
SciTegic.value.StringValue
216.199996948242

@<SCITEGIC>MOL_PROPERTY
Angle Energy
SciTegic.value.StringValue
10.9543695449829

@<SCITEGIC>MOL_PROPERTY
Bond Energy
SciTegic.value.StringValue
1.42671000957489

@<SCITEGIC>MOL_PROPERTY
CHARMm Energy
SciTegic.value.StringValue
8.59416961669922

@<SCITEGIC>MOL_PROPERTY
Clean Energy
SciTegic.value.StringValue
3.66418099403381

@<SCITEGIC>MOL_PROPERTY
ConfNumber
SciTegic.value.StringValue
5

@<SCITEGIC>MOL_PROPERTY
Dihedral Energy
SciTegic.value.StringValue
2.35347008705139

@<SCITEGIC>MOL_PROPERTY
Electrostatic Energy
SciTegic.value.StringValue
-12.4091901779175

@<SCITEGIC>MOL_PROPERTY
Estimate
SciTegic.value.StringValue
525.94

@<SCITEGIC>MOL_PROPERTY
FitValue
SciTegic.value.StringValue
3.97256

@<SCITEGIC>MOL_PROPERTY
Forcefield
SciTegic.value.StringValue
CHARMm

@<SCITEGIC>MOL_PROPERTY
ForcefieldBase
SciTegic.value.StringValue
CHARMm

@<SCITEGIC>MOL_PROPERTY
ForcefieldFFML
SciTegic.value.StringValue
<?xml version="1.0" encoding="UTF-8"?>
<!DOCTYPE ffml SYSTEM "Ffml.dtd">
<ffml version="1.0">
<forcefield name="CHARMm" derivedFrom="CHARMm" base="CHARMm">
<atomTypes>
</atomTypes>
<parameters>
</parameters>
</forcefield>
</ffml>

@<SCITEGIC>MOL_PROPERTY
HBA_1
SciTegic.value.StringValue
0

@<SCITEGIC>MOL_PROPERTY
HBA_lipid_2
SciTegic.value.StringValue
0

@<SCITEGIC>MOL_PROPERTY
HBD_3
SciTegic.value.StringValue
1

@<SCITEGIC>MOL_PROPERTY
HYDROPHOBIC_4
SciTegic.value.StringValue
1

@<SCITEGIC>MOL_PROPERTY
Hydrogen Bond Energy
SciTegic.value.StringValue
0

@<SCITEGIC>MOL_PROPERTY
Improper Energy
SciTegic.value.StringValue
0.00441000005230308

@<SCITEGIC>MOL_PROPERTY
Initial Potential Energy
SciTegic.value.StringValue
15.1564102172852

@<SCITEGIC>MOL_PROPERTY
Initial RMS Gradient
SciTegic.value.StringValue
11.1384696960449

@<SCITEGIC>MOL_PROPERTY
MapNumber
SciTegic.value.StringValue
1

@<SCITEGIC>MOL_PROPERTY
MappedAtoms
SciTegic.value.StringValue
21,3.15515,-0.433245,2.2623,1.6,HBD_3.11
21,1.65071,-1.65783,4.55076,2.2,HBD_3.21
1,5.2,-1.2,-1.8,1.6,HYDROPHOBIC_4.11

@<SCITEGIC>MOL_PROPERTY
MappedFeatures
SciTegic.value.StringValue
HBD_3,HYDROPHOBIC_4

@<SCITEGIC>MOL_PROPERTY
MappedLocations
SciTegic.value.StringValue
HBD_3.11,HBD_3.21,HYDROPHOBIC_4.11

@<SCITEGIC>MOL_PROPERTY
MappingID
SciTegic.value.StringValue
1

@<SCITEGIC>MOL_PROPERTY
Minimization Criteria
SciTegic.value.StringValue
CONJUG> Minimization exiting with gradient tolerance ( 0.0100000) satisfied.

@<SCITEGIC>MOL_PROPERTY
PartialChargeMethod
SciTegic.value.StringValue
MomanyRone

@<SCITEGIC>MOL_PROPERTY
Pharmprint
SciTegic.value.StringValue
'0011'

@<SCITEGIC>MOL_PROPERTY
Pharmtype
SciTegic.value.StringValue
2

@<SCITEGIC>MOL_PROPERTY
Potential Energy
SciTegic.value.StringValue
8.59416961669922

@<SCITEGIC>MOL_PROPERTY
RMS Gradient
SciTegic.value.StringValue
0.00989000033587217

@<SCITEGIC>MOL_PROPERTY
RelativeEnergy
SciTegic.value.StringValue
4.00663

@<SCITEGIC>MOL_PROPERTY
Solvation Free Energy
SciTegic.value.StringValue
0

@<SCITEGIC>MOL_PROPERTY
Uncert
SciTegic.value.StringValue
1.5

@<SCITEGIC>MOL_PROPERTY
Urey-Bradley Energy
SciTegic.value.StringValue
0

@<SCITEGIC>MOL_PROPERTY
UseResidueTemplateCharge
SciTegic.value.StringValue
True

@<SCITEGIC>MOL_PROPERTY
Van der Waals Energy
SciTegic.value.StringValue
6.26437997817993

@<SCITEGIC>MOL_PROPERTY
Error
SciTegic.value.StringValue
2.43265498345918

@<SCITEGIC>MOL_PROPERTY
logActiv
SciTegic.value.StringValue
2.33485568348703

@<SCITEGIC>MOL_PROPERTY
logEstimate
SciTegic.value.StringValue
2.72093620203358

@<SCITEGIC>ATOM_PROPERTY
Formal Charge
SciTegic.value.StringValue
1 0
2 0
3 0
4 0
5 0
6 0
7 0
8 0
9 0
10 0
11 0
12 0
13 0
14 0
15 0
16 0
17 0
18 0
19 0
20 0
21 0
22 0
23 0
24 0
25 0
26 0
27 0
28 0
29 0
30 0
31 0
32 0
33 0
34 0
35 0
36 0
37 0
38 0

@<SCITEGIC>ATOM_PROPERTY
pdb_tempFactor
SciTegic.value.DoubleValue
1 0
2 0
3 0
4 0
5 0
6 0
7 0
8 0
9 0
10 0
11 0
12 0
13 0
14 0
15 0
16 0
17 0
18 0
19 0
20 0
21 0
22 0
23 0
24 0
25 0
26 0
27 0
28 0
29 0
30 0
31 0
32 0
33 0
34 0
35 0
36 0
37 0
38 0

@<SCITEGIC>ATOM_PROPERTY
pdb_occupancy
SciTegic.value.DoubleValue
1 1
2 1
3 1
4 1
5 1
6 1
7 1
8 1
9 1
10 1
11 1
12 1
13 1
14 1
15 1
16 1
17 1
18 1
19 1
20 1
21 1
22 1
23 1
24 1
25 1
26 1
27 1
28 1
29 1
30 1
31 1
32 1
33 1
34 1
35 1
36 1
37 1
38 1

@<TRIPOS>MOLECULE
dpp4_21
41  43  1  0  0
SMALL
FORMAL_CHARGES
@<TRIPOS>ATOM
    1 C1         2.8710     2.3111    -0.3752 C.2        1 SUBUNIT  0
    2 C2         3.8810     1.4647    -0.8600 C.2        1 SUBUNIT  0
    3 C3         3.6196     0.0950    -1.0497 C.2        1 SUBUNIT  0
    4 C4         2.3481    -0.4253    -0.7506 C.2        1 SUBUNIT  0
    5 C5         1.3341     0.4245    -0.2668 C.2        1 SUBUNIT  0
    6 C6         1.5999     1.7935    -0.0773 C.2        1 SUBUNIT  0
    7 C7         0.0193    -0.1120     0.0429 C.2        1 SUBUNIT  0
    8 N8        -0.9331     0.7458     0.5115 N.2        1 SUBUNIT  0
    9 C9        -2.1706     0.2552     0.8041 C.2        1 SUBUNIT  0
   10 C10       -2.4541    -1.1229     0.6201 C.2        1 SUBUNIT  0
   11 C11       -1.4235    -1.9641     0.1292 C.2        1 SUBUNIT  0
   12 N12       -0.1927    -1.4466    -0.1559 N.2        1 SUBUNIT  0
   13 C13       -1.6523    -3.3906    -0.0823 C.2        1 SUBUNIT  0
   14 C14       -1.3930    -4.2777     0.9816 C.2        1 SUBUNIT  0
   15 C15       -1.6001    -5.6557     0.8247 C.2        1 SUBUNIT  0
   16 C16       -2.0712    -6.1612    -0.4001 C.2        1 SUBUNIT  0
   17 C17       -2.3317    -5.2829    -1.4663 C.2        1 SUBUNIT  0
   18 C18       -2.1251    -3.8978    -1.3181 C.2        1 SUBUNIT  0
   19 Cl19      -2.4588    -2.8743    -2.6611 Cl         1 SUBUNIT  0
   20 Cl20      -2.3269    -7.8480    -0.5890 Cl         1 SUBUNIT  0
   21 C21       -3.8063    -1.6797     0.9341 C.3        1 SUBUNIT  0
   22 N22       -3.9757    -1.9322     2.4333 N.4        1 SUBUNIT  1
   23 N23       -3.1207     1.1232     1.2736 N.pl3      1 SUBUNIT  0
   24 C24        4.6882    -0.7999    -1.5635 C.3        1 SUBUNIT  0
   25 F25        4.2809    -1.3694    -2.7426 F          1 SUBUNIT  0
   26 F26        5.8316    -0.0732    -1.7781 F          1 SUBUNIT  0
   27 F27        4.9412    -1.7854    -0.6444 F          1 SUBUNIT  0
   28 H28        3.0742     3.3628    -0.2304 H          1 SUBUNIT  0
   29 H29        4.8567     1.8675    -1.0872 H          1 SUBUNIT  0
   30 H30        2.1563    -1.4778    -0.9004 H          1 SUBUNIT  0
   31 H31        0.8326     2.4591     0.2962 H          1 SUBUNIT  0
   32 H32       -1.0310    -3.9090     1.9321 H          1 SUBUNIT  0
   33 H33       -1.3942    -6.3200     1.6519 H          1 SUBUNIT  0
   34 H34       -2.6932    -5.6774    -2.4075 H          1 SUBUNIT  0
   35 H35       -4.5735    -0.9970     0.5682 H          1 SUBUNIT  0
   36 H36       -3.9618    -2.5981     0.3694 H          1 SUBUNIT  0
   37 H37       -4.9605    -2.3346     2.6679 H          1 SUBUNIT  0
   38 H38       -3.2303    -2.6432     2.7892 H          1 SUBUNIT  0
   39 H39       -3.8486    -1.0070     2.9961 H          1 SUBUNIT  0
   40 H40       -2.8971     2.0912     1.3947 H          1 SUBUNIT  0
   41 H41       -4.0372     0.7918     1.4981 H          1 SUBUNIT  0
@<TRIPOS>BOND
    1     1     2 2
    2     1    28 1
    3     2     3 1
    4     2    29 1
    5     3     4 2
    6     3    24 1
    7     4     5 1
    8     4    30 1
    9     5     6 2
   10     5     7 1
   11     6     1 1
   12     6    31 1
   13     7    12 2
   14     8     7 1
   15     9     8 2
   16     9    23 1
   17    10     9 1
   18    10    21 1
   19    11    10 2
   20    11    13 1
   21    12    11 1
   22    13    18 2
   23    14    13 1
   24    14    32 1
   25    15    14 2
   26    15    33 1
   27    16    15 1
   28    16    20 1
   29    17    16 2
   30    17    34 1
   31    18    17 1
   32    18    19 1
   33    21    22 1
   34    21    35 1
   35    21    36 1
   36    22    37 1
   37    22    38 1
   38    22    39 1
   39    23    40 1
   40    23    41 1
   41    24    25 1
   42    24    26 1
   43    24    27 1
@<TRIPOS>SUBSTRUCTURE
1   ****   1
@<SCITEGIC>MOL_PROPERTY
AbsoluteEnergy
SciTegic.value.StringValue
66.4962

@<SCITEGIC>MOL_PROPERTY
Activ
SciTegic.value.StringValue
180

@<SCITEGIC>MOL_PROPERTY
Angle Energy
SciTegic.value.StringValue
4.2338399887085

@<SCITEGIC>MOL_PROPERTY
Bond Energy
SciTegic.value.StringValue
2.24113011360168

@<SCITEGIC>MOL_PROPERTY
CHARMm Energy
SciTegic.value.StringValue
21.1116600036621

@<SCITEGIC>MOL_PROPERTY
Clean Energy
SciTegic.value.StringValue
16.9218578338623

@<SCITEGIC>MOL_PROPERTY
ConfNumber
SciTegic.value.StringValue
1

@<SCITEGIC>MOL_PROPERTY
Dihedral Energy
SciTegic.value.StringValue
6.58678007125854

@<SCITEGIC>MOL_PROPERTY
Electrostatic Energy
SciTegic.value.StringValue
-1.79560995101929

@<SCITEGIC>MOL_PROPERTY
Estimate
SciTegic.value.StringValue
646.165

@<SCITEGIC>MOL_PROPERTY
FitValue
SciTegic.value.StringValue
3.88316

@<SCITEGIC>MOL_PROPERTY
Forcefield
SciTegic.value.StringValue
CHARMm

@<SCITEGIC>MOL_PROPERTY
ForcefieldBase
SciTegic.value.StringValue
CHARMm

@<SCITEGIC>MOL_PROPERTY
ForcefieldFFML
SciTegic.value.StringValue
<?xml version="1.0" encoding="UTF-8"?>
<!DOCTYPE ffml SYSTEM "Ffml.dtd">
<ffml version="1.0">
<forcefield name="CHARMm" derivedFrom="CHARMm" base="CHARMm">
<atomTypes>
</atomTypes>
<parameters>
<angle atom1="C6R" atom2="CF3" atom3="XF">
<quadratic
refValue="110.26"
forceConstant="53.5714"/>
</angle>
<angle atom1="N6R" atom2="C6RP" atom3="N6R">
<quadratic
refValue="120"
forceConstant="70"/>
</angle>
<torsion atom1="C6R" atom2="C6R" atom3="CF3" atom4="XF">
<multiplecos
v1="0"
v2="0"
v3="0"
v4="0"
v5="0"
v6="0.1"
gamma1="0"
gamma2="0"
gamma3="0"
gamma4="0"
gamma5="0"
gamma6="0"/>
</torsion>
</parameters>
</forcefield>
</ffml>

@<SCITEGIC>MOL_PROPERTY
HBA_1
SciTegic.value.StringValue
0

@<SCITEGIC>MOL_PROPERTY
HBA_lipid_2
SciTegic.value.StringValue
1

@<SCITEGIC>MOL_PROPERTY
HBD_3
SciTegic.value.StringValue
0

@<SCITEGIC>MOL_PROPERTY
HYDROPHOBIC_4
SciTegic.value.StringValue
1

@<SCITEGIC>MOL_PROPERTY
Hydrogen Bond Energy
SciTegic.value.StringValue
0

@<SCITEGIC>MOL_PROPERTY
Improper Energy
SciTegic.value.StringValue
0.157020002603531

@<SCITEGIC>MOL_PROPERTY
Initial Potential Energy
SciTegic.value.StringValue
49.0444183349609

@<SCITEGIC>MOL_PROPERTY
Initial RMS Gradient
SciTegic.value.StringValue
16.8878803253174

@<SCITEGIC>MOL_PROPERTY
MapNumber
SciTegic.value.StringValue
1

@<SCITEGIC>MOL_PROPERTY
MappedAtoms
SciTegic.value.StringValue
8,-0.98439,0.881015,0.55495,1.6,HBA_lipid_2.11
8,-0.76861,3.86898,1.09205,2.2,HBA_lipid_2.21
27,5.2,-1.2,-1.8,1.6,HYDROPHOBIC_4.11

@<SCITEGIC>MOL_PROPERTY
MappedFeatures
SciTegic.value.StringValue
HBA_lipid_2,HYDROPHOBIC_4

@<SCITEGIC>MOL_PROPERTY
MappedLocations
SciTegic.value.StringValue
HBA_lipid_2.11,HBA_lipid_2.21,HYDROPHOBIC_4.11

@<SCITEGIC>MOL_PROPERTY
MappingID
SciTegic.value.StringValue
1

@<SCITEGIC>MOL_PROPERTY
Minimization Criteria
SciTegic.value.StringValue
CONJUG> Minimization exiting with gradient tolerance ( 0.0100000) satisfied.

@<SCITEGIC>MOL_PROPERTY
PartialChargeMethod
SciTegic.value.StringValue
MomanyRone

@<SCITEGIC>MOL_PROPERTY
Pharmprint
SciTegic.value.StringValue
'0101'

@<SCITEGIC>MOL_PROPERTY
Pharmtype
SciTegic.value.StringValue
2

@<SCITEGIC>MOL_PROPERTY
Potential Energy
SciTegic.value.StringValue
21.1116600036621

@<SCITEGIC>MOL_PROPERTY
RMS Gradient
SciTegic.value.StringValue
0.0095600001513958

@<SCITEGIC>MOL_PROPERTY
RelativeEnergy
SciTegic.value.StringValue
0

@<SCITEGIC>MOL_PROPERTY
Solvation Free Energy
SciTegic.value.StringValue
0

@<SCITEGIC>MOL_PROPERTY
Uncert
SciTegic.value.StringValue
1.5

@<SCITEGIC>MOL_PROPERTY
Urey-Bradley Energy
SciTegic.value.StringValue
0

@<SCITEGIC>MOL_PROPERTY
UseResidueTemplateCharge
SciTegic.value.StringValue
True

@<SCITEGIC>MOL_PROPERTY
Van der Waals Energy
SciTegic.value.StringValue
9.68848991394043

@<SCITEGIC>MOL_PROPERTY
Error
SciTegic.value.StringValue
3.58980555555556

@<SCITEGIC>MOL_PROPERTY
logActiv
SciTegic.value.StringValue
2.25527250510331

@<SCITEGIC>MOL_PROPERTY
logEstimate
SciTegic.value.StringValue
2.81034343044033

@<SCITEGIC>ATOM_PROPERTY
Formal Charge
SciTegic.value.StringValue
1 0
2 0
3 0
4 0
5 0
6 0
7 0
8 0
9 0
10 0
11 0
12 0
13 0
14 0
15 0
16 0
17 0
18 0
19 0
20 0
21 0
22 +1
23 0
24 0
25 0
26 0
27 0
28 0
29 0
30 0
31 0
32 0
33 0
34 0
35 0
36 0
37 0
38 0
39 0
40 0
41 0

@<SCITEGIC>ATOM_PROPERTY
pdb_tempFactor
SciTegic.value.DoubleValue
1 0
2 0
3 0
4 0
5 0
6 0
7 0
8 0
9 0
10 0
11 0
12 0
13 0
14 0
15 0
16 0
17 0
18 0
19 0
20 0
21 0
22 0
23 0
24 0
25 0
26 0
27 0
28 0
29 0
30 0
31 0
32 0
33 0
34 0
35 0
36 0
37 0
38 0
39 0
40 0
41 0

@<SCITEGIC>ATOM_PROPERTY
pdb_occupancy
SciTegic.value.DoubleValue
1 1
2 1
3 1
4 1
5 1
6 1
7 1
8 1
9 1
10 1
11 1
12 1
13 1
14 1
15 1
16 1
17 1
18 1
19 1
20 1
21 1
22 1
23 1
24 1
25 1
26 1
27 1
28 1
29 1
30 1
31 1
32 1
33 1
34 1
35 1
36 1
37 1
38 1
39 1
40 1
41 1

@<TRIPOS>MOLECULE
dpp4_27
41  43  1  0  0
SMALL
FORMAL_CHARGES
@<TRIPOS>ATOM
    1 C1         3.0998     2.1619    -0.4445 C.2        1 SUBUNIT  0
    2 C2         4.0957     1.3053    -0.9423 C.2        1 SUBUNIT  0
    3 C3         3.8157    -0.0580    -1.1423 C.2        1 SUBUNIT  0
    4 C4         2.5377    -0.5650    -0.8438 C.2        1 SUBUNIT  0
    5 C5         1.5382     0.2944    -0.3463 C.2        1 SUBUNIT  0
    6 C6         1.8213     1.6574    -0.1459 C.2        1 SUBUNIT  0
    7 C7         0.2173    -0.2286    -0.0391 C.2        1 SUBUNIT  0
    8 N8        -0.7268     0.6400     0.4256 N.2        1 SUBUNIT  0
    9 C9        -1.9719     0.1615     0.7182 C.2        1 SUBUNIT  0
   10 C10       -2.2665    -1.2130     0.5407 C.2        1 SUBUNIT  0
   11 C11       -1.2442    -2.0660     0.0547 C.2        1 SUBUNIT  0
   12 N12       -0.0074    -1.5616    -0.2300 N.2        1 SUBUNIT  0
   13 C13       -1.4853    -3.4920    -0.1498 C.2        1 SUBUNIT  0
   14 C14       -2.0100    -3.9131    -1.3873 C.2        1 SUBUNIT  0
   15 C15       -2.2570    -5.2748    -1.6275 C.2        1 SUBUNIT  0
   16 C16       -1.9784    -6.2260    -0.6319 C.2        1 SUBUNIT  0
   17 C17       -1.4560    -5.8135     0.6062 C.2        1 SUBUNIT  0
   18 C18       -1.2073    -4.4488     0.8561 C.2        1 SUBUNIT  0
   19 Cl19      -0.5680    -4.0065     2.3936 Cl         1 SUBUNIT  0
   20 Cl20      -2.2776    -7.8887    -0.9309 Cl         1 SUBUNIT  0
   21 C21       -3.6229    -1.7546     0.8542 C.3        1 SUBUNIT  0
   22 N22       -4.6140    -1.4892    -0.2803 N.4        1 SUBUNIT  1
   23 N23       -2.9133     1.0438     1.1830 N.pl3      1 SUBUNIT  0
   24 C24        4.8725    -0.9621    -1.6682 C.3        1 SUBUNIT  0
   25 H25        3.3157     3.2102    -0.2906 H          1 SUBUNIT  0
   26 H26        5.0766     1.7005    -1.1689 H          1 SUBUNIT  0
   27 H27        2.3327    -1.6127    -1.0015 H          1 SUBUNIT  0
   28 H28        1.0649     2.3300     0.2343 H          1 SUBUNIT  0
   29 H29       -2.2321    -3.1961    -2.1675 H          1 SUBUNIT  0
   30 H30       -2.6607    -5.5768    -2.5838 H          1 SUBUNIT  0
   31 H31       -1.2465    -6.5493     1.3688 H          1 SUBUNIT  0
   32 H32       -3.5503    -2.8223     1.0597 H          1 SUBUNIT  0
   33 H33       -3.9801    -1.3192     1.7883 H          1 SUBUNIT  0
   34 H34       -5.6055    -1.8771    -0.0541 H          1 SUBUNIT  0
   35 H35       -4.7083    -0.4183    -0.4661 H          1 SUBUNIT  0
   36 H36       -4.2733    -1.9573    -1.2046 H          1 SUBUNIT  0
   37 H37       -2.7046     2.0091     1.3350 H          1 SUBUNIT  0
   38 H38       -3.8394     0.7259     1.3810 H          1 SUBUNIT  0
   39 H39        5.7922    -0.3971    -1.8218 H          1 SUBUNIT  0
   40 H40        4.5156    -1.4447    -2.5783 H          1 SUBUNIT  0
   41 H41        5.0776    -1.7437    -0.9352 H          1 SUBUNIT  0
@<TRIPOS>BOND
    1     1     2 2
    2     1    25 1
    3     2     3 1
    4     2    26 1
    5     3     4 2
    6     3    24 1
    7     4     5 1
    8     4    27 1
    9     5     6 2
   10     5     7 1
   11     6     1 1
   12     6    28 1
   13     7    12 2
   14     8     7 1
   15     9     8 2
   16     9    23 1
   17    10     9 1
   18    10    21 1
   19    11    10 2
   20    11    13 1
   21    12    11 1
   22    13    18 2
   23    14    13 1
   24    14    29 1
   25    15    14 2
   26    15    30 1
   27    16    15 1
   28    16    20 1
   29    17    16 2
   30    17    31 1
   31    18    17 1
   32    18    19 1
   33    21    22 1
   34    21    32 1
   35    21    33 1
   36    22    34 1
   37    22    35 1
   38    22    36 1
   39    23    37 1
   40    23    38 1
   41    24    39 1
   42    24    40 1
   43    24    41 1
@<TRIPOS>SUBSTRUCTURE
1   ****   1
@<SCITEGIC>MOL_PROPERTY
AbsoluteEnergy
SciTegic.value.StringValue
63.7515

@<SCITEGIC>MOL_PROPERTY
Activ
SciTegic.value.StringValue
1000

@<SCITEGIC>MOL_PROPERTY
Angle Energy
SciTegic.value.StringValue
3.88631010055542

@<SCITEGIC>MOL_PROPERTY
Bond Energy
SciTegic.value.StringValue
1.56507003307343

@<SCITEGIC>MOL_PROPERTY
CHARMm Energy
SciTegic.value.StringValue
9.06359004974365

@<SCITEGIC>MOL_PROPERTY
Clean Energy
SciTegic.value.StringValue
5.11319398880005

@<SCITEGIC>MOL_PROPERTY
ConfNumber
SciTegic.value.StringValue
1

@<SCITEGIC>MOL_PROPERTY
Dihedral Energy
SciTegic.value.StringValue
6.31312990188599

@<SCITEGIC>MOL_PROPERTY
Electrostatic Energy
SciTegic.value.StringValue
-11.9517803192139

@<SCITEGIC>MOL_PROPERTY
Estimate
SciTegic.value.StringValue
1058.65

@<SCITEGIC>MOL_PROPERTY
FitValue
SciTegic.value.StringValue
3.66875

@<SCITEGIC>MOL_PROPERTY
Forcefield
SciTegic.value.StringValue
CHARMm

@<SCITEGIC>MOL_PROPERTY
ForcefieldBase
SciTegic.value.StringValue
CHARMm

@<SCITEGIC>MOL_PROPERTY
ForcefieldFFML
SciTegic.value.StringValue
<?xml version="1.0" encoding="UTF-8"?>
<!DOCTYPE ffml SYSTEM "Ffml.dtd">
<ffml version="1.0">
<forcefield name="CHARMm" derivedFrom="CHARMm" base="CHARMm">
<atomTypes>
</atomTypes>
<parameters>
<angle atom1="N6R" atom2="C6RP" atom3="N6R">
<quadratic
refValue="120"
forceConstant="70"/>
</angle>
</parameters>
</forcefield>
</ffml>

@<SCITEGIC>MOL_PROPERTY
HBA_1
SciTegic.value.StringValue
0

@<SCITEGIC>MOL_PROPERTY
HBA_lipid_2
SciTegic.value.StringValue
1

@<SCITEGIC>MOL_PROPERTY
HBD_3
SciTegic.value.StringValue
0

@<SCITEGIC>MOL_PROPERTY
HYDROPHOBIC_4
SciTegic.value.StringValue
1

@<SCITEGIC>MOL_PROPERTY
Hydrogen Bond Energy
SciTegic.value.StringValue
0

@<SCITEGIC>MOL_PROPERTY
Improper Energy
SciTegic.value.StringValue
0.138310000300407

@<SCITEGIC>MOL_PROPERTY
Initial Potential Energy
SciTegic.value.StringValue
30.9478797912598

@<SCITEGIC>MOL_PROPERTY
Initial RMS Gradient
SciTegic.value.StringValue
15.176079750061

@<SCITEGIC>MOL_PROPERTY
MapNumber
SciTegic.value.StringValue
1

@<SCITEGIC>MOL_PROPERTY
MappedAtoms
SciTegic.value.StringValue
8,-0.98439,0.881015,0.55495,1.6,HBA_lipid_2.11
8,-0.76861,3.86898,1.09205,2.2,HBA_lipid_2.21
24,5.2,-1.2,-1.8,1.6,HYDROPHOBIC_4.11

@<SCITEGIC>MOL_PROPERTY
MappedFeatures
SciTegic.value.StringValue
HBA_lipid_2,HYDROPHOBIC_4

@<SCITEGIC>MOL_PROPERTY
MappedLocations
SciTegic.value.StringValue
HBA_lipid_2.11,HBA_lipid_2.21,HYDROPHOBIC_4.11

@<SCITEGIC>MOL_PROPERTY
MappingID
SciTegic.value.StringValue
1

@<SCITEGIC>MOL_PROPERTY
Minimization Criteria
SciTegic.value.StringValue
CONJUG> Minimization exiting with gradient tolerance ( 0.0100000) satisfied.

@<SCITEGIC>MOL_PROPERTY
PartialChargeMethod
SciTegic.value.StringValue
MomanyRone

@<SCITEGIC>MOL_PROPERTY
Pharmprint
SciTegic.value.StringValue
'0101'

@<SCITEGIC>MOL_PROPERTY
Pharmtype
SciTegic.value.StringValue
2

@<SCITEGIC>MOL_PROPERTY
Potential Energy
SciTegic.value.StringValue
9.06359004974365

@<SCITEGIC>MOL_PROPERTY
RMS Gradient
SciTegic.value.StringValue
0.00860999990254641

@<SCITEGIC>MOL_PROPERTY
RelativeEnergy
SciTegic.value.StringValue
0.0239338

@<SCITEGIC>MOL_PROPERTY
Solvation Free Energy
SciTegic.value.StringValue
0

@<SCITEGIC>MOL_PROPERTY
Uncert
SciTegic.value.StringValue
1.5

@<SCITEGIC>MOL_PROPERTY
Urey-Bradley Energy
SciTegic.value.StringValue
0

@<SCITEGIC>MOL_PROPERTY
UseResidueTemplateCharge
SciTegic.value.StringValue
True

@<SCITEGIC>MOL_PROPERTY
Van der Waals Energy
SciTegic.value.StringValue
9.11254978179932

@<SCITEGIC>MOL_PROPERTY
Error
SciTegic.value.StringValue
1.05865

@<SCITEGIC>MOL_PROPERTY
logActiv
SciTegic.value.StringValue
3

@<SCITEGIC>MOL_PROPERTY
logEstimate
SciTegic.value.StringValue
3.02475240185182

@<SCITEGIC>ATOM_PROPERTY
Formal Charge
SciTegic.value.StringValue
1 0
2 0
3 0
4 0
5 0
6 0
7 0
8 0
9 0
10 0
11 0
12 0
13 0
14 0
15 0
16 0
17 0
18 0
19 0
20 0
21 0
22 +1
23 0
24 0
25 0
26 0
27 0
28 0
29 0
30 0
31 0
32 0
33 0
34 0
35 0
36 0
37 0
38 0
39 0
40 0
41 0

@<SCITEGIC>ATOM_PROPERTY
pdb_tempFactor
SciTegic.value.DoubleValue
1 0
2 0
3 0
4 0
5 0
6 0
7 0
8 0
9 0
10 0
11 0
12 0
13 0
14 0
15 0
16 0
17 0
18 0
19 0
20 0
21 0
22 0
23 0
24 0
25 0
26 0
27 0
28 0
29 0
30 0
31 0
32 0
33 0
34 0
35 0
36 0
37 0
38 0
39 0
40 0
41 0

@<SCITEGIC>ATOM_PROPERTY
pdb_occupancy
SciTegic.value.DoubleValue
1 1
2 1
3 1
4 1
5 1
6 1
7 1
8 1
9 1
10 1
11 1
12 1
13 1
14 1
15 1
16 1
17 1
18 1
19 1
20 1
21 1
22 1
23 1
24 1
25 1
26 1
27 1
28 1
29 1
30 1
31 1
32 1
33 1
34 1
35 1
36 1
37 1
38 1
39 1
40 1
41 1
