# Supplementary material for: Discovery of Novel DPP-IV Inhibitors as Potential Candidates for the Treatment of Type 2 Diabetes Mellitus Predicted by 3D QSAR Pharmacophore Models, Molecular Docking and De Novo Evolution
Source: Molecules. 2019 Aug 7;24(16):2870. doi: 10.3390/molecules24162870 (PMC6720998; doi:10.3390/molecules24162870)
Supplement: Supplementary file 1 [file molecules-24-02870-s001.zip › Supplementary materials/3DQSARPharmacophoreGeneration/training_set-(1)_10.mol2]

#	Created by:	Discovery Studio
#	Creation time:	2019-08-06T12:54:13Z

@<TRIPOS>MOLECULE
dpp4_2
   54    59     0 0 0
SMALL
USER_CHARGES


@<TRIPOS>ATOM
      1 C1            5.709200   -1.863700   -2.094300 C.2      1 SUBUNIT    0.0000
      2 C2            4.691800    0.194600   -1.283100 C.2      1 SUBUNIT    0.0000
      3 C3            5.790000   -0.481600   -1.840400 C.2      1 SUBUNIT    0.0000
      4 C4            3.511100   -0.505600   -0.982000 C.2      1 SUBUNIT    0.0000
      5 C5            4.530500   -2.563700   -1.793100 C.2      1 SUBUNIT    0.0000
      6 C6            3.428200   -1.887100   -1.235900 C.2      1 SUBUNIT    0.0000
      7 C7            2.349900    0.225500   -0.389100 C.3      1 SUBUNIT    0.0000
      8 C8            1.174100    0.268800   -1.387300 C.3      1 SUBUNIT    0.0000
      9 C9           -0.045100    0.997000   -0.806300 C.3      1 SUBUNIT    0.0000
     10 C10          -0.486900    0.376300    0.527000 C.3      1 SUBUNIT    0.0000
     11 C11           0.676200    0.352000    1.536200 C.3      1 SUBUNIT    0.0000
     12 C12           1.908700   -0.378900    0.968600 C.3      1 SUBUNIT    0.0000
     13 N13           2.990300   -0.324000    1.950000 N.3      1 SUBUNIT    0.0000
     14 F14           6.904400    0.191600   -2.125600 F        1 SUBUNIT    0.0000
     15 F15           2.316500   -2.564200   -0.956500 F        1 SUBUNIT    0.0000
     16 F16           6.745800   -2.511200   -2.621900 F        1 SUBUNIT    0.0000
     17 N17          -1.617700    1.117700    1.080000 N.3      1 SUBUNIT    0.0000
     18 C18          -2.026800    0.663300    2.429000 C.3      1 SUBUNIT    0.0000
     19 C19          -3.523700    0.694100    2.382400 C.2      1 SUBUNIT    0.0000
     20 C20          -3.947300    0.956100    1.146500 C.2      1 SUBUNIT    0.0000
     21 C21          -2.807600    1.141900    0.195400 C.3      1 SUBUNIT    0.0000
     22 N22          -5.347900    1.017200    0.911200 N.pl3    1 SUBUNIT    0.0000
     23 C23          -6.203500    0.810200    1.945400 C.2      1 SUBUNIT    0.0000
     24 C24          -4.480400    0.472800    3.502500 C.2      1 SUBUNIT    0.0000
     25 N25          -5.775000    0.516100    3.353000 N.2      1 SUBUNIT    0.0000
     26 C26          -6.041600    1.261400   -0.235800 C.2      1 SUBUNIT    0.0000
     27 N27          -7.455900    0.917400    1.475600 N.2      1 SUBUNIT    0.0000
     28 N28          -7.346100    1.188100    0.156900 N.2      1 SUBUNIT    0.0000
     29 C29          -5.508700    1.542500   -1.620400 C.3      1 SUBUNIT    0.0000
     30 C30          -6.419500    1.365800   -2.819800 C.3      1 SUBUNIT    0.0000
     31 C31          -5.288700    0.390900   -2.581100 C.3      1 SUBUNIT    0.0000
     32 H32           4.756500    1.255200   -1.087100 H        1 SUBUNIT    0.0000
     33 H33           4.465800   -3.624300   -1.988100 H        1 SUBUNIT    0.0000
     34 H34           2.679400    1.252600   -0.217900 H        1 SUBUNIT    0.0000
     35 H35           1.478000    0.761600   -2.312400 H        1 SUBUNIT    0.0000
     36 H36           0.878500   -0.745300   -1.660500 H        1 SUBUNIT    0.0000
     37 H37          -0.866900    0.966100   -1.525700 H        1 SUBUNIT    0.0000
     38 H38           0.200600    2.051300   -0.664900 H        1 SUBUNIT    0.0000
     39 H39          -0.811400   -0.649700    0.343900 H        1 SUBUNIT    0.0000
     40 H40           0.350000   -0.131700    2.458500 H        1 SUBUNIT    0.0000
     41 H41           0.949800    1.373900    1.798700 H        1 SUBUNIT    0.0000
     42 H42           1.641000   -1.426200    0.821500 H        1 SUBUNIT    0.0000
     43 H43           2.655600   -0.753400    2.824800 H        1 SUBUNIT    0.0000
     44 H44           3.776000   -0.889300    1.594600 H        1 SUBUNIT    0.0000
     45 H45          -1.687400   -0.347800    2.627700 H        1 SUBUNIT    0.0000
     46 H46          -1.638500    1.327400    3.190000 H        1 SUBUNIT    0.0000
     47 H47          -2.871900    2.086200   -0.331800 H        1 SUBUNIT    0.0000
     48 H48          -2.785000    0.330800   -0.524000 H        1 SUBUNIT    0.0000
     49 H49          -4.045500    0.266100    4.474000 H        1 SUBUNIT    0.0000
     50 H50          -4.791000    2.359400   -1.675600 H        1 SUBUNIT    0.0000
     51 H51          -7.438900    1.014400   -2.653400 H        1 SUBUNIT    0.0000
     52 H52          -6.311300    2.075100   -3.641300 H        1 SUBUNIT    0.0000
     53 H53          -4.423500    0.449000   -3.245500 H        1 SUBUNIT    0.0000
     54 H54          -5.546200   -0.618000   -2.255300 H        1 SUBUNIT    0.0000
@<TRIPOS>BOND
     1    1    5 2
     2    1   16 1
     3    2    3 2
     4    2   32 1
     5    3    1 1
     6    3   14 1
     7    4    2 1
     8    4    7 1
     9    5    6 1
    10    5   33 1
    11    6    4 2
    12    6   15 1
    13    7    8 1
    14    7   34 1
    15    8    9 1
    16    8   35 1
    17    8   36 1
    18    9   10 1
    19    9   37 1
    20    9   38 1
    21   10   11 1
    22   10   17 1
    23   10   39 1
    24   11   12 1
    25   11   40 1
    26   11   41 1
    27   12    7 1
    28   12   13 1
    29   12   42 1
    30   13   43 1
    31   13   44 1
    32   18   17 1
    33   18   19 1
    34   18   45 1
    35   18   46 1
    36   19   20 2
    37   19   24 1
    38   20   21 1
    39   20   22 1
    40   21   17 1
    41   21   47 1
    42   21   48 1
    43   22   26 1
    44   23   22 1
    45   23   27 2
    46   24   25 2
    47   24   49 1
    48   25   23 1
    49   27   28 1
    50   28   26 2
    51   29   26 1
    52   29   30 1
    53   29   31 1
    54   29   50 1
    55   30   31 1
    56   30   51 1
    57   30   52 1
    58   31   53 1
    59   31   54 1
@<SCITEGIC>MOL_PROPERTY
AbsoluteEnergy
SciTegic.value.DoubleValue
84.627701

@<SCITEGIC>MOL_PROPERTY
Activ
SciTegic.value.DoubleValue
0.240000

@<SCITEGIC>MOL_PROPERTY
Angle Energy
SciTegic.value.DoubleValue
55.185398

@<SCITEGIC>MOL_PROPERTY
Bond Energy
SciTegic.value.DoubleValue
1.824310

@<SCITEGIC>MOL_PROPERTY
CHARMm Energy
SciTegic.value.DoubleValue
61.484001

@<SCITEGIC>MOL_PROPERTY
Clean Energy
SciTegic.value.DoubleValue
91.000900

@<SCITEGIC>MOL_PROPERTY
ConfNumber
SciTegic.value.IntegerValue
3

@<SCITEGIC>MOL_PROPERTY
Dihedral Energy
SciTegic.value.DoubleValue
21.142900

@<SCITEGIC>MOL_PROPERTY
Electrostatic Energy
SciTegic.value.DoubleValue
-14.842800

@<SCITEGIC>MOL_PROPERTY
Estimate
SciTegic.value.DoubleValue
0.325061

@<SCITEGIC>MOL_PROPERTY
FitValue
SciTegic.value.DoubleValue
6.884230

@<SCITEGIC>MOL_PROPERTY
Forcefield
SciTegic.value.StringValue
CHARMm

@<SCITEGIC>MOL_PROPERTY
ForcefieldBase
SciTegic.value.StringValue
CHARMm

@<SCITEGIC>MOL_PROPERTY
ForcefieldFFML
SciTegic.value.StringValue
<?xml version="1.0" encoding="UTF-8"?>
<!DOCTYPE ffml SYSTEM "Ffml.dtd">
<ffml version="1.0">
<forcefield name="CHARMm" derivedFrom="CHARMm" base="CHARMm">
<atomTypes>
</atomTypes>
<parameters>
<angle atom1="C5R" atom2="CT3" atom3="CT3">
<quadratic
refValue="109.47"
forceConstant="70"/>
</angle>
<angle atom1="C5R" atom2="CT3" atom3="HA">
<quadratic
refValue="109.47"
forceConstant="40"/>
</angle>
<angle atom1="CR56" atom2="CR56" atom3="NR56">
<quadratic
refValue="106.5"
forceConstant="65"/>
</angle>
<angle atom1="CR56" atom2="CT" atom3="HA">
<quadratic
refValue="109.47"
forceConstant="40"/>
</angle>
<angle atom1="CR56" atom2="NR56" atom3="CR56">
<quadratic
refValue="108"
forceConstant="70"/>
</angle>
<angle atom1="CT" atom2="CR56" atom3="C6R">
<quadratic
refValue="127.679"
forceConstant="65.3571"/>
</angle>
<angle atom1="CT" atom2="CR56" atom3="CR56">
<quadratic
refValue="126"
forceConstant="70"/>
</angle>
<angle atom1="CT" atom2="CR56" atom3="NR56">
<quadratic
refValue="122"
forceConstant="58"/>
</angle>
<angle atom1="N5R" atom2="C5R" atom3="CT3">
<quadratic
refValue="122"
forceConstant="58"/>
</angle>
<angle atom1="NR56" atom2="C5R" atom3="CT3">
<quadratic
refValue="122"
forceConstant="58"/>
</angle>
<angle atom1="NT" atom2="CT" atom3="CR56">
<quadratic
refValue="111.6"
forceConstant="70"/>
</angle>
<torsion atom1="CT3" atom2="CT3" atom3="C5R" atom4="N5R">
<multiplecos
v1="0"
v2="0"
v3="0"
v4="0"
v5="0"
v6="0.01"
gamma1="0"
gamma2="0"
gamma3="0"
gamma4="0"
gamma5="0"
gamma6="0"/>
</torsion>
<torsion atom1="CT3" atom2="CT3" atom3="C5R" atom4="NR56">
<multiplecos
v1="0"
v2="0"
v3="0"
v4="0"
v5="0"
v6="0.01"
gamma1="0"
gamma2="0"
gamma3="0"
gamma4="0"
gamma5="0"
gamma6="0"/>
</torsion>
<torsion atom1="HA" atom2="CT" atom3="CR56" atom4="C6R">
<multiplecos
v1="0"
v2="0"
v3="0"
v4="0"
v5="0"
v6="0.01"
gamma1="0"
gamma2="0"
gamma3="0"
gamma4="0"
gamma5="0"
gamma6="0"/>
</torsion>
<torsion atom1="HA" atom2="CT" atom3="CR56" atom4="CR56">
<multiplecos
v1="0"
v2="0"
v3="0"
v4="0"
v5="0"
v6="0.01"
gamma1="0"
gamma2="0"
gamma3="0"
gamma4="0"
gamma5="0"
gamma6="0"/>
</torsion>
<torsion atom1="HA" atom2="CT3" atom3="C5R" atom4="N5R">
<multiplecos
v1="0"
v2="0"
v3="0"
v4="0"
v5="0"
v6="0.01"
gamma1="0"
gamma2="0"
gamma3="0"
gamma4="0"
gamma5="0"
gamma6="0"/>
</torsion>
<torsion atom1="HA" atom2="CT3" atom3="C5R" atom4="NR56">
<multiplecos
v1="0"
v2="0"
v3="0"
v4="0"
v5="0"
v6="0.01"
gamma1="0"
gamma2="0"
gamma3="0"
gamma4="0"
gamma5="0"
gamma6="0"/>
</torsion>
<torsion atom1="NR56" atom2="CR56" atom3="CT" atom4="HA">
<multiplecos
v1="0"
v2="0"
v3="0"
v4="0"
v5="0"
v6="0.01"
gamma1="0"
gamma2="0"
gamma3="0"
gamma4="0"
gamma5="0"
gamma6="0"/>
</torsion>
<torsion atom1="NR56" atom2="CR56" atom3="CT" atom4="NT">
<multiplecos
v1="0"
v2="0"
v3="0"
v4="0"
v5="0"
v6="0.01"
gamma1="0"
gamma2="0"
gamma3="0"
gamma4="0"
gamma5="0"
gamma6="0"/>
</torsion>
<torsion atom1="NT" atom2="CT" atom3="CR56" atom4="C6R">
<multiplecos
v1="0"
v2="0"
v3="0"
v4="0"
v5="0"
v6="0.01"
gamma1="0"
gamma2="0"
gamma3="0"
gamma4="0"
gamma5="0"
gamma6="0"/>
</torsion>
<torsion atom1="NT" atom2="CT" atom3="CR56" atom4="CR56">
<multiplecos
v1="0"
v2="0"
v3="0"
v4="0"
v5="0"
v6="0.01"
gamma1="0"
gamma2="0"
gamma3="0"
gamma4="0"
gamma5="0"
gamma6="0"/>
</torsion>
</parameters>
</forcefield>
</ffml>

@<SCITEGIC>MOL_PROPERTY
HBA_lipid_1
SciTegic.value.IntegerValue
1

@<SCITEGIC>MOL_PROPERTY
HBA_lipid_2
SciTegic.value.IntegerValue
1

@<SCITEGIC>MOL_PROPERTY
HBD_3
SciTegic.value.IntegerValue
1

@<SCITEGIC>MOL_PROPERTY
HYDROPHOBIC_4
SciTegic.value.IntegerValue
1

@<SCITEGIC>MOL_PROPERTY
Hydrogen Bond Energy
SciTegic.value.IntegerValue
0

@<SCITEGIC>MOL_PROPERTY
Improper Energy
SciTegic.value.DoubleValue
0.019780

@<SCITEGIC>MOL_PROPERTY
Initial Potential Energy
SciTegic.value.DoubleValue
103.584999

@<SCITEGIC>MOL_PROPERTY
Initial RMS Gradient
SciTegic.value.DoubleValue
27.170300

@<SCITEGIC>MOL_PROPERTY
MapNumber
SciTegic.value.IntegerValue
1

@<SCITEGIC>MOL_PROPERTY
MappedAtoms
SciTegic.value.StringValue
25,-6.28981,0.638301,3.6015,1.6,HBA_lipid_1.11
25,-7.85068,0.363213,6.14866,2.2,HBA_lipid_1.21
17,-0.98439,0.881015,0.55495,1.6,HBA_lipid_2.11
17,-0.76861,3.86898,1.09205,2.2,HBA_lipid_2.21
13,3.18114,-0.539906,2.12314,1.6,HBD_3.11
13,1.66499,0.950015,4.24008,2.2,HBD_3.21
1,5.2,-1.2,-1.8,1.6,HYDROPHOBIC_4.11

@<SCITEGIC>MOL_PROPERTY
MappedFeatures
SciTegic.value.StringValue
HBA_lipid_1,HBA_lipid_2,HBD_3,HYDROPHOBIC_4

@<SCITEGIC>MOL_PROPERTY
MappedLocations
SciTegic.value.StringValue
HBA_lipid_1.11,HBA_lipid_1.21,HBA_lipid_2.11,HBA_lipid_2.21,HBD_3.11,HBD_3.21,HYDROPHOBIC_4.11

@<SCITEGIC>MOL_PROPERTY
MappingID
SciTegic.value.IntegerValue
1

@<SCITEGIC>MOL_PROPERTY
Minimization Criteria
SciTegic.value.StringValue
CONJUG> Minimization exiting with gradient tolerance ( 0.0100000) satisfied.

@<SCITEGIC>MOL_PROPERTY
PartialChargeMethod
SciTegic.value.StringValue
MomanyRone

@<SCITEGIC>MOL_PROPERTY
Pharmprint
SciTegic.value.StringValue
'1111'

@<SCITEGIC>MOL_PROPERTY
Pharmtype
SciTegic.value.IntegerValue
4

@<SCITEGIC>MOL_PROPERTY
Potential Energy
SciTegic.value.DoubleValue
61.484001

@<SCITEGIC>MOL_PROPERTY
RMS Gradient
SciTegic.value.DoubleValue
0.009900

@<SCITEGIC>MOL_PROPERTY
RelativeEnergy
SciTegic.value.DoubleValue
2.024010

@<SCITEGIC>MOL_PROPERTY
Solvation Free Energy
SciTegic.value.IntegerValue
0

@<SCITEGIC>MOL_PROPERTY
Uncert
SciTegic.value.DoubleValue
1.500000

@<SCITEGIC>MOL_PROPERTY
Urey-Bradley Energy
SciTegic.value.IntegerValue
0

@<SCITEGIC>MOL_PROPERTY
UseResidueTemplateCharge
SciTegic.value.StringValue
True

@<SCITEGIC>MOL_PROPERTY
Van der Waals Energy
SciTegic.value.DoubleValue
-1.845560

@<SCITEGIC>MOL_PROPERTY
Error
SciTegic.value.DoubleValue
1.354421

@<SCITEGIC>MOL_PROPERTY
logActiv
SciTegic.value.DoubleValue
-0.619789

@<SCITEGIC>MOL_PROPERTY
logEstimate
SciTegic.value.DoubleValue
-0.488035

@<SCITEGIC>ATOM_PROPERTY
Formal Charge
SciTegic.value.StringValue
1 0
2 0
3 0
4 0
5 0
6 0
7 0
8 0
9 0
10 0
11 0
12 0
13 0
14 0
15 0
16 0
17 0
18 0
19 0
20 0
21 0
22 0
23 0
24 0
25 0
26 0
27 0
28 0
29 0
30 0
31 0
32 0
33 0
34 0
35 0
36 0
37 0
38 0
39 0
40 0
41 0
42 0
43 0
44 0
45 0
46 0
47 0
48 0
49 0
50 0
51 0
52 0
53 0
54 0

@<SCITEGIC>ATOM_PROPERTY
pdb_tempFactor
SciTegic.value.DoubleValue
1 0.00
2 0.00
3 0.00
4 0.00
5 0.00
6 0.00
7 0.00
8 0.00
9 0.00
10 0.00
11 0.00
12 0.00
13 0.00
14 0.00
15 0.00
16 0.00
17 0.00
18 0.00
19 0.00
20 0.00
21 0.00
22 0.00
23 0.00
24 0.00
25 0.00
26 0.00
27 0.00
28 0.00
29 0.00
30 0.00
31 0.00
32 0.00
33 0.00
34 0.00
35 0.00
36 0.00
37 0.00
38 0.00
39 0.00
40 0.00
41 0.00
42 0.00
43 0.00
44 0.00
45 0.00
46 0.00
47 0.00
48 0.00
49 0.00
50 0.00
51 0.00
52 0.00
53 0.00
54 0.00

@<SCITEGIC>ATOM_PROPERTY
pdb_occupancy
SciTegic.value.DoubleValue
1 1.00
2 1.00
3 1.00
4 1.00
5 1.00
6 1.00
7 1.00
8 1.00
9 1.00
10 1.00
11 1.00
12 1.00
13 1.00
14 1.00
15 1.00
16 1.00
17 1.00
18 1.00
19 1.00
20 1.00
21 1.00
22 1.00
23 1.00
24 1.00
25 1.00
26 1.00
27 1.00
28 1.00
29 1.00
30 1.00
31 1.00
32 1.00
33 1.00
34 1.00
35 1.00
36 1.00
37 1.00
38 1.00
39 1.00
40 1.00
41 1.00
42 1.00
43 1.00
44 1.00
45 1.00
46 1.00
47 1.00
48 1.00
49 1.00
50 1.00
51 1.00
52 1.00
53 1.00
54 1.00

@<TRIPOS>MOLECULE
dpp4_1
45  49  1  0  0
SMALL
FORMAL_CHARGES
@<TRIPOS>ATOM
    1 C1         5.7602    -1.8883    -2.2815 C.2        1 SUBUNIT  0
    2 C2         3.3866    -1.6116    -1.8217 C.2        1 SUBUNIT  0
    3 C3         4.4295    -2.2981    -2.4690 C.2        1 SUBUNIT  0
    4 C4         3.6724    -0.5155    -0.9877 C.2        1 SUBUNIT  0
    5 C5         6.0497    -0.7933    -1.4498 C.2        1 SUBUNIT  0
    6 C6         5.0090    -0.1039    -0.8020 C.2        1 SUBUNIT  0
    7 C7         2.5593     0.2049    -0.3076 C.3        1 SUBUNIT  0
    8 O8         1.4112     0.1331    -1.1427 O.3        1 SUBUNIT  0
    9 C9         0.2802     0.8519    -0.6702 C.3        1 SUBUNIT  0
   10 C10       -0.1676     0.2842     0.6905 C.3        1 SUBUNIT  0
   11 C11        0.9924     0.2961     1.6966 C.3        1 SUBUNIT  0
   12 C12        2.2266    -0.3886     1.0874 C.3        1 SUBUNIT  0
   13 N13        3.3582    -0.2514     1.9997 N.3        1 SUBUNIT  0
   14 N14       -1.2968     1.0510     1.2081 N.3        1 SUBUNIT  0
   15 C15       -1.6772     0.6955     2.6180 C.3        1 SUBUNIT  0
   16 C16       -3.1707     0.6758     2.5461 C.2        1 SUBUNIT  0
   17 C17       -3.6235     0.8815     1.2501 C.2        1 SUBUNIT  0
   18 C18       -2.4904     1.0696     0.2935 C.3        1 SUBUNIT  0
   19 F19        4.1556    -3.3333    -3.2589 F          1 SUBUNIT  0
   20 F20        5.2963     0.9309    -0.0175 F          1 SUBUNIT  0
   21 H21        6.5640    -2.4140    -2.7764 H          1 SUBUNIT  0
   22 N22       -4.2293     0.5072     3.3994 N.2        1 SUBUNIT  0
   23 C23       -5.0175     0.8371     1.3170 C.2        1 SUBUNIT  0
   24 N24       -5.3043     0.6130     2.6070 N.pl3      1 SUBUNIT  0
   25 N25       -6.6677     0.5069     3.0324 N.2        1 SUBUNIT  0
   26 C26       -7.5883     0.6341     2.1317 C.2        1 SUBUNIT  0
   27 N27       -6.0266     0.9927     0.2296 N.2        1 SUBUNIT  0
   28 C28       -7.2382     0.8837     0.6917 C.2        1 SUBUNIT  0
   29 H29       -8.0742     0.9758     0.0148 H          1 SUBUNIT  0
   30 H30        2.3640    -1.9273    -1.9672 H          1 SUBUNIT  0
   31 H31        7.0759    -0.4839    -1.3074 H          1 SUBUNIT  0
   32 H32        2.8416     1.2556    -0.2174 H          1 SUBUNIT  0
   33 H33        0.5412     1.9084    -0.6002 H          1 SUBUNIT  0
   34 H34       -0.5129     0.7559    -1.4123 H          1 SUBUNIT  0
   35 H35       -0.4974    -0.7454     0.5488 H          1 SUBUNIT  0
   36 H36        0.6957    -0.2048     2.6207 H          1 SUBUNIT  0
   37 H37        1.2362     1.3267     1.9608 H          1 SUBUNIT  0
   38 H38        2.0059    -1.4519     0.9820 H          1 SUBUNIT  0
   39 H39        3.0364    -0.4948     2.9490 H          1 SUBUNIT  0
   40 H40        4.0797    -0.9323     1.7217 H          1 SUBUNIT  0
   41 H41       -1.3186     1.4437     3.3084 H          1 SUBUNIT  0
   42 H42       -1.2986    -0.2807     2.8968 H          1 SUBUNIT  0
   43 H43       -2.4572     0.2561    -0.4192 H          1 SUBUNIT  0
   44 H44       -2.5591     2.0139    -0.2256 H          1 SUBUNIT  0
   45 H45       -8.6321     0.5623     2.3941 H          1 SUBUNIT  0
@<TRIPOS>BOND
    1     1     5 2
    2     1    21 1
    3     2     3 2
    4     2    30 1
    5     3     1 1
    6     3    19 1
    7     4     2 1
    8     4     7 1
    9     5     6 1
   10     5    31 1
   11     6     4 2
   12     6    20 1
   13     7     8 1
   14     7    32 1
   15     8     9 1
   16     9    10 1
   17     9    33 1
   18     9    34 1
   19    10    11 1
   20    10    14 1
   21    10    35 1
   22    11    12 1
   23    11    36 1
   24    11    37 1
   25    12     7 1
   26    12    13 1
   27    12    38 1
   28    13    39 1
   29    13    40 1
   30    15    14 1
   31    15    16 1
   32    15    41 1
   33    15    42 1
   34    16    17 1
   35    16    22 2
   36    17    18 1
   37    17    23 2
   38    18    14 1
   39    18    43 1
   40    18    44 1
   41    23    24 1
   42    23    27 1
   43    24    22 1
   44    24    25 1
   45    26    25 2
   46    26    45 1
   47    27    28 2
   48    28    26 1
   49    28    29 1
@<TRIPOS>SUBSTRUCTURE
1   ****   1
@<SCITEGIC>MOL_PROPERTY
AbsoluteEnergy
SciTegic.value.StringValue
100.332

@<SCITEGIC>MOL_PROPERTY
Activ
SciTegic.value.StringValue
0.12

@<SCITEGIC>MOL_PROPERTY
Angle Energy
SciTegic.value.StringValue
35.4414

@<SCITEGIC>MOL_PROPERTY
Bond Energy
SciTegic.value.StringValue
3.87007

@<SCITEGIC>MOL_PROPERTY
CHARMm Energy
SciTegic.value.StringValue
67.8164

@<SCITEGIC>MOL_PROPERTY
Clean Energy
SciTegic.value.StringValue
69.6267

@<SCITEGIC>MOL_PROPERTY
ConfNumber
SciTegic.value.StringValue
14

@<SCITEGIC>MOL_PROPERTY
Dihedral Energy
SciTegic.value.StringValue
14.3291

@<SCITEGIC>MOL_PROPERTY
Electrostatic Energy
SciTegic.value.StringValue
15.3784

@<SCITEGIC>MOL_PROPERTY
Estimate
SciTegic.value.StringValue
0.507149

@<SCITEGIC>MOL_PROPERTY
FitValue
SciTegic.value.StringValue
6.69106

@<SCITEGIC>MOL_PROPERTY
Forcefield
SciTegic.value.StringValue
CHARMm

@<SCITEGIC>MOL_PROPERTY
ForcefieldBase
SciTegic.value.StringValue
CHARMm

@<SCITEGIC>MOL_PROPERTY
ForcefieldFFML
SciTegic.value.StringValue
<?xml version="1.0" encoding="UTF-8"?>
<!DOCTYPE ffml SYSTEM "Ffml.dtd">
<ffml version="1.0">
<forcefield name="CHARMm" derivedFrom="CHARMm" base="CHARMm">
<atomTypes>
</atomTypes>
<parameters>
<angle atom1="N5R" atom2="NR56" atom3="N6R">
<quadratic
refValue="106"
forceConstant="70"/>
</angle>
</parameters>
</forcefield>
</ffml>

@<SCITEGIC>MOL_PROPERTY
HBA_lipid_1
SciTegic.value.StringValue
1

@<SCITEGIC>MOL_PROPERTY
HBA_lipid_2
SciTegic.value.StringValue
1

@<SCITEGIC>MOL_PROPERTY
HBD_3
SciTegic.value.StringValue
1

@<SCITEGIC>MOL_PROPERTY
HYDROPHOBIC_4
SciTegic.value.StringValue
1

@<SCITEGIC>MOL_PROPERTY
Hydrogen Bond Energy
SciTegic.value.StringValue
0

@<SCITEGIC>MOL_PROPERTY
Improper Energy
SciTegic.value.StringValue
0.07881

@<SCITEGIC>MOL_PROPERTY
Initial Potential Energy
SciTegic.value.StringValue
106.877

@<SCITEGIC>MOL_PROPERTY
Initial RMS Gradient
SciTegic.value.StringValue
28.797

@<SCITEGIC>MOL_PROPERTY
MapNumber
SciTegic.value.StringValue
1

@<SCITEGIC>MOL_PROPERTY
MappedAtoms
SciTegic.value.StringValue
25,-6.28981,0.638301,3.6015,1.6,HBA_lipid_1.11
25,-7.85068,0.363213,6.14866,2.2,HBA_lipid_1.21
14,-0.98439,0.881015,0.55495,1.6,HBA_lipid_2.11
14,-0.76861,3.86898,1.09205,2.2,HBA_lipid_2.21
13,3.18114,-0.539906,2.12314,1.6,HBD_3.11
13,1.66499,0.950015,4.24008,2.2,HBD_3.21
5,5.2,-1.2,-1.8,1.6,HYDROPHOBIC_4.11

@<SCITEGIC>MOL_PROPERTY
MappedFeatures
SciTegic.value.StringValue
HBA_lipid_1,HBA_lipid_2,HBD_3,HYDROPHOBIC_4

@<SCITEGIC>MOL_PROPERTY
MappedLocations
SciTegic.value.StringValue
HBA_lipid_1.11,HBA_lipid_1.21,HBA_lipid_2.11,HBA_lipid_2.21,HBD_3.11,HBD_3.21,HYDROPHOBIC_4.11

@<SCITEGIC>MOL_PROPERTY
MappingID
SciTegic.value.StringValue
1

@<SCITEGIC>MOL_PROPERTY
Minimization Criteria
SciTegic.value.StringValue
CONJUG> Minimization exiting with gradient tolerance ( 0.0100000) satisfied.

@<SCITEGIC>MOL_PROPERTY
PartialChargeMethod
SciTegic.value.StringValue
MomanyRone

@<SCITEGIC>MOL_PROPERTY
Pharmprint
SciTegic.value.StringValue
'1111'

@<SCITEGIC>MOL_PROPERTY
Pharmtype
SciTegic.value.StringValue
4

@<SCITEGIC>MOL_PROPERTY
Potential Energy
SciTegic.value.StringValue
67.8164

@<SCITEGIC>MOL_PROPERTY
RMS Gradient
SciTegic.value.StringValue
0.00948

@<SCITEGIC>MOL_PROPERTY
RelativeEnergy
SciTegic.value.StringValue
2.91626

@<SCITEGIC>MOL_PROPERTY
Solvation Free Energy
SciTegic.value.StringValue
0

@<SCITEGIC>MOL_PROPERTY
Uncert
SciTegic.value.StringValue
1.5

@<SCITEGIC>MOL_PROPERTY
Urey-Bradley Energy
SciTegic.value.StringValue
0

@<SCITEGIC>MOL_PROPERTY
UseResidueTemplateCharge
SciTegic.value.StringValue
True

@<SCITEGIC>MOL_PROPERTY
Van der Waals Energy
SciTegic.value.StringValue
-1.28135

@<SCITEGIC>MOL_PROPERTY
Error
SciTegic.value.StringValue
4.22624166666667

@<SCITEGIC>MOL_PROPERTY
logActiv
SciTegic.value.StringValue
-0.920818753952375

@<SCITEGIC>MOL_PROPERTY
logEstimate
SciTegic.value.StringValue
-0.294864426522649

@<SCITEGIC>ATOM_PROPERTY
Formal Charge
SciTegic.value.StringValue
1 0
2 0
3 0
4 0
5 0
6 0
7 0
8 0
9 0
10 0
11 0
12 0
13 0
14 0
15 0
16 0
17 0
18 0
19 0
20 0
21 0
22 0
23 0
24 0
25 0
26 0
27 0
28 0
29 0
30 0
31 0
32 0
33 0
34 0
35 0
36 0
37 0
38 0
39 0
40 0
41 0
42 0
43 0
44 0
45 0

@<SCITEGIC>ATOM_PROPERTY
pdb_tempFactor
SciTegic.value.DoubleValue
1 0
2 0
3 0
4 0
5 0
6 0
7 0
8 0
9 0
10 0
11 0
12 0
13 0
14 0
15 0
16 0
17 0
18 0
19 0
20 0
21 0
22 0
23 0
24 0
25 0
26 0
27 0
28 0
29 0
30 0
31 0
32 0
33 0
34 0
35 0
36 0
37 0
38 0
39 0
40 0
41 0
42 0
43 0
44 0
45 0

@<SCITEGIC>ATOM_PROPERTY
pdb_occupancy
SciTegic.value.DoubleValue
1 1
2 1
3 1
4 1
5 1
6 1
7 1
8 1
9 1
10 1
11 1
12 1
13 1
14 1
15 1
16 1
17 1
18 1
19 1
20 1
21 1
22 1
23 1
24 1
25 1
26 1
27 1
28 1
29 1
30 1
31 1
32 1
33 1
34 1
35 1
36 1
37 1
38 1
39 1
40 1
41 1
42 1
43 1
44 1
45 1

@<TRIPOS>MOLECULE
dpp4_13
49  53  1  0  0
SMALL
FORMAL_CHARGES
@<TRIPOS>ATOM
    1 C1         6.0801    -1.5963    -2.1016 C.2        1 SUBUNIT  0
    2 C2         6.2256    -0.5897    -1.1288 C.2        1 SUBUNIT  0
    3 C3         5.0887     0.0218    -0.5702 C.2        1 SUBUNIT  0
    4 C4         3.8036    -0.3726    -0.9882 C.2        1 SUBUNIT  0
    5 C5         3.6591    -1.3789    -1.9611 C.2        1 SUBUNIT  0
    6 C6         4.7968    -1.9918    -2.5170 C.2        1 SUBUNIT  0
    7 F7         4.6509    -2.9447    -3.4342 F          1 SUBUNIT  0
    8 C8         2.5904     0.2680    -0.4063 C.3        1 SUBUNIT  0
    9 C9         2.0725    -0.4644     0.8591 C.3        1 SUBUNIT  0
   10 C10        0.7480     0.1465     1.3508 C.3        1 SUBUNIT  0
   11 C11       -0.2544     0.2323     0.1904 C.3        1 SUBUNIT  0
   12 C12        0.3732     0.9387    -1.0273 C.3        1 SUBUNIT  0
   13 O13        1.5735     0.2774    -1.4010 O.3        1 SUBUNIT  0
   14 N14        3.0572    -0.4180     1.9348 N.3        1 SUBUNIT  0
   15 F15        5.2396     0.9735     0.3492 F          1 SUBUNIT  0
   16 F16        7.1635    -2.1696    -2.6223 F          1 SUBUNIT  0
   17 N17       -1.4596     0.9348     0.6119 N.3        1 SUBUNIT  0
   18 C18       -2.0575     0.4013     1.8840 C.3        1 SUBUNIT  0
   19 C19       -3.5101     0.3376     1.5441 C.2        1 SUBUNIT  0
   20 C20       -3.7528     0.7078     0.2414 C.2        1 SUBUNIT  0
   21 C21       -2.4902     1.0708    -0.4726 C.3        1 SUBUNIT  0
   22 N22       -4.6880     0.0144     2.1465 N.2        1 SUBUNIT  0
   23 C23       -5.1333     0.5997     0.0549 C.2        1 SUBUNIT  0
   24 N24       -5.6658     0.1753     1.2341 N.pl3      1 SUBUNIT  0
   25 C25       -7.0905     0.0014     1.2294 C.2        1 SUBUNIT  0
   26 C26       -7.8160     0.2552     0.1187 C.2        1 SUBUNIT  0
   27 N27       -5.8611     0.8988    -1.2114 N.2        1 SUBUNIT  0
   28 C28       -7.1380     0.7142    -1.1197 C.2        1 SUBUNIT  0
   29 C29       -7.7748    -0.4687     2.4874 C.3        1 SUBUNIT  0
   30 H30       -7.7722     0.9001    -1.9740 H          1 SUBUNIT  0
   31 H31        7.2118    -0.2862    -0.8097 H          1 SUBUNIT  0
   32 H32        2.6724    -1.6841    -2.2802 H          1 SUBUNIT  0
   33 H33        2.8355     1.3050    -0.1723 H          1 SUBUNIT  0
   34 H34        1.8882    -1.5150     0.6158 H          1 SUBUNIT  0
   35 H35        0.3340    -0.4462     2.1662 H          1 SUBUNIT  0
   36 H36        0.9333     1.1461     1.7474 H          1 SUBUNIT  0
   37 H37       -0.5403    -0.7794    -0.0989 H          1 SUBUNIT  0
   38 H38        0.6022     1.9834    -0.8139 H          1 SUBUNIT  0
   39 H39       -0.3027     0.9149    -1.8832 H          1 SUBUNIT  0
   40 H40        3.8685    -0.9859     1.6542 H          1 SUBUNIT  0
   41 H41        3.3683     0.5565     2.0456 H          1 SUBUNIT  0
   42 H42       -1.6782    -0.5834     2.1184 H          1 SUBUNIT  0
   43 H43       -1.8704     1.0770     2.7056 H          1 SUBUNIT  0
   44 H44       -2.3066     0.3872    -1.2884 H          1 SUBUNIT  0
   45 H45       -2.5228     2.0869    -0.8407 H          1 SUBUNIT  0
   46 H46       -8.8887     0.1233     0.1204 H          1 SUBUNIT  0
   47 H47       -8.8495    -0.5499     2.3160 H          1 SUBUNIT  0
   48 H48       -7.3463    -1.4181     2.8091 H          1 SUBUNIT  0
   49 H49       -7.6185     0.2563     3.2862 H          1 SUBUNIT  0
@<TRIPOS>BOND
    1     1     2 2
    2     1    16 1
    3     2     3 1
    4     2    31 1
    5     3     4 2
    6     3    15 1
    7     4     5 1
    8     4     8 1
    9     5     6 2
   10     5    32 1
   11     6     1 1
   12     6     7 1
   13     8    13 1
   14     8    33 1
   15     9     8 1
   16     9    14 1
   17     9    34 1
   18    10     9 1
   19    10    35 1
   20    10    36 1
   21    11    10 1
   22    11    17 1
   23    11    37 1
   24    12    11 1
   25    12    38 1
   26    12    39 1
   27    13    12 1
   28    14    40 1
   29    14    41 1
   30    18    17 1
   31    18    19 1
   32    18    42 1
   33    18    43 1
   34    19    20 1
   35    19    22 2
   36    20    21 1
   37    20    23 2
   38    21    17 1
   39    21    44 1
   40    21    45 1
   41    23    24 1
   42    23    27 1
   43    24    22 1
   44    24    25 1
   45    25    29 1
   46    26    25 2
   47    26    46 1
   48    27    28 2
   49    28    26 1
   50    28    30 1
   51    29    47 1
   52    29    48 1
   53    29    49 1
@<TRIPOS>SUBSTRUCTURE
1   ****   1
@<SCITEGIC>MOL_PROPERTY
AbsoluteEnergy
SciTegic.value.StringValue
88.9897

@<SCITEGIC>MOL_PROPERTY
Activ
SciTegic.value.StringValue
44

@<SCITEGIC>MOL_PROPERTY
Angle Energy
SciTegic.value.StringValue
28.6562805175781

@<SCITEGIC>MOL_PROPERTY
Bond Energy
SciTegic.value.StringValue
4.08552980422974

@<SCITEGIC>MOL_PROPERTY
CHARMm Energy
SciTegic.value.StringValue
46.2027206420898

@<SCITEGIC>MOL_PROPERTY
Clean Energy
SciTegic.value.StringValue
68.6101150512695

@<SCITEGIC>MOL_PROPERTY
ConfNumber
SciTegic.value.StringValue
13

@<SCITEGIC>MOL_PROPERTY
Dihedral Energy
SciTegic.value.StringValue
13.8611402511597

@<SCITEGIC>MOL_PROPERTY
Electrostatic Energy
SciTegic.value.StringValue
3.05672001838684

@<SCITEGIC>MOL_PROPERTY
Estimate
SciTegic.value.StringValue
8.45762

@<SCITEGIC>MOL_PROPERTY
FitValue
SciTegic.value.StringValue
5.46895

@<SCITEGIC>MOL_PROPERTY
Forcefield
SciTegic.value.StringValue
CHARMm

@<SCITEGIC>MOL_PROPERTY
ForcefieldBase
SciTegic.value.StringValue
CHARMm

@<SCITEGIC>MOL_PROPERTY
ForcefieldFFML
SciTegic.value.StringValue
<?xml version="1.0" encoding="UTF-8"?>
<!DOCTYPE ffml SYSTEM "Ffml.dtd">
<ffml version="1.0">
<forcefield name="CHARMm" derivedFrom="CHARMm" base="CHARMm">
<atomTypes>
</atomTypes>
<parameters>
</parameters>
</forcefield>
</ffml>

@<SCITEGIC>MOL_PROPERTY
HBA_lipid_1
SciTegic.value.StringValue
0

@<SCITEGIC>MOL_PROPERTY
HBA_lipid_2
SciTegic.value.StringValue
1

@<SCITEGIC>MOL_PROPERTY
HBD_3
SciTegic.value.StringValue
1

@<SCITEGIC>MOL_PROPERTY
HYDROPHOBIC_4
SciTegic.value.StringValue
1

@<SCITEGIC>MOL_PROPERTY
Hydrogen Bond Energy
SciTegic.value.StringValue
0

@<SCITEGIC>MOL_PROPERTY
Improper Energy
SciTegic.value.StringValue
0.0130200004205108

@<SCITEGIC>MOL_PROPERTY
Initial Potential Energy
SciTegic.value.StringValue
77.7831420898438

@<SCITEGIC>MOL_PROPERTY
Initial RMS Gradient
SciTegic.value.StringValue
27.6327095031738

@<SCITEGIC>MOL_PROPERTY
MapNumber
SciTegic.value.StringValue
1

@<SCITEGIC>MOL_PROPERTY
MappedAtoms
SciTegic.value.StringValue
17,-0.98439,0.881015,0.55495,1.6,HBA_lipid_2.11
17,-0.76861,3.86898,1.09205,2.2,HBA_lipid_2.21
14,3.18114,-0.539906,2.12314,1.6,HBD_3.11
14,1.66499,0.950015,4.24008,2.2,HBD_3.21
1,5.2,-1.2,-1.8,1.6,HYDROPHOBIC_4.11

@<SCITEGIC>MOL_PROPERTY
MappedFeatures
SciTegic.value.StringValue
HBA_lipid_2,HBD_3,HYDROPHOBIC_4

@<SCITEGIC>MOL_PROPERTY
MappedLocations
SciTegic.value.StringValue
HBA_lipid_2.11,HBA_lipid_2.21,HBD_3.11,HBD_3.21,HYDROPHOBIC_4.11

@<SCITEGIC>MOL_PROPERTY
MappingID
SciTegic.value.StringValue
1

@<SCITEGIC>MOL_PROPERTY
Minimization Criteria
SciTegic.value.StringValue
CONJUG> Minimization exiting with gradient tolerance ( 0.0100000) satisfied.

@<SCITEGIC>MOL_PROPERTY
PartialChargeMethod
SciTegic.value.StringValue
MomanyRone

@<SCITEGIC>MOL_PROPERTY
Pharmprint
SciTegic.value.StringValue
'0111'

@<SCITEGIC>MOL_PROPERTY
Pharmtype
SciTegic.value.StringValue
3

@<SCITEGIC>MOL_PROPERTY
Potential Energy
SciTegic.value.StringValue
46.2027206420898

@<SCITEGIC>MOL_PROPERTY
RMS Gradient
SciTegic.value.StringValue
0.00779999978840351

@<SCITEGIC>MOL_PROPERTY
RelativeEnergy
SciTegic.value.StringValue
2.76115

@<SCITEGIC>MOL_PROPERTY
Solvation Free Energy
SciTegic.value.StringValue
0

@<SCITEGIC>MOL_PROPERTY
Uncert
SciTegic.value.StringValue
1.5

@<SCITEGIC>MOL_PROPERTY
Urey-Bradley Energy
SciTegic.value.StringValue
0

@<SCITEGIC>MOL_PROPERTY
UseResidueTemplateCharge
SciTegic.value.StringValue
True

@<SCITEGIC>MOL_PROPERTY
Van der Waals Energy
SciTegic.value.StringValue
-3.46998000144959

@<SCITEGIC>MOL_PROPERTY
Error
SciTegic.value.StringValue
-5.20240918840052

@<SCITEGIC>MOL_PROPERTY
logActiv
SciTegic.value.StringValue
1.64345267648619

@<SCITEGIC>MOL_PROPERTY
logEstimate
SciTegic.value.StringValue
0.92724816844265

@<SCITEGIC>ATOM_PROPERTY
Formal Charge
SciTegic.value.StringValue
1 0
2 0
3 0
4 0
5 0
6 0
7 0
8 0
9 0
10 0
11 0
12 0
13 0
14 0
15 0
16 0
17 0
18 0
19 0
20 0
21 0
22 0
23 0
24 0
25 0
26 0
27 0
28 0
29 0
30 0
31 0
32 0
33 0
34 0
35 0
36 0
37 0
38 0
39 0
40 0
41 0
42 0
43 0
44 0
45 0
46 0
47 0
48 0
49 0

@<SCITEGIC>ATOM_PROPERTY
pdb_tempFactor
SciTegic.value.DoubleValue
1 0
2 0
3 0
4 0
5 0
6 0
7 0
8 0
9 0
10 0
11 0
12 0
13 0
14 0
15 0
16 0
17 0
18 0
19 0
20 0
21 0
22 0
23 0
24 0
25 0
26 0
27 0
28 0
29 0
30 0
31 0
32 0
33 0
34 0
35 0
36 0
37 0
38 0
39 0
40 0
41 0
42 0
43 0
44 0
45 0
46 0
47 0
48 0
49 0

@<SCITEGIC>ATOM_PROPERTY
pdb_occupancy
SciTegic.value.DoubleValue
1 1
2 1
3 1
4 1
5 1
6 1
7 1
8 1
9 1
10 1
11 1
12 1
13 1
14 1
15 1
16 1
17 1
18 1
19 1
20 1
21 1
22 1
23 1
24 1
25 1
26 1
27 1
28 1
29 1
30 1
31 1
32 1
33 1
34 1
35 1
36 1
37 1
38 1
39 1
40 1
41 1
42 1
43 1
44 1
45 1
46 1
47 1
48 1
49 1

@<TRIPOS>MOLECULE
dpp4_3
52  55  1  0  0
SMALL
FORMAL_CHARGES
@<TRIPOS>ATOM
    1 C1         5.3956    -0.8914    -1.6777 C.2        1 SUBUNIT  0
    2 C2         3.3861    -1.9959    -0.8546 C.2        1 SUBUNIT  0
    3 C3         4.6971    -2.0705    -1.3604 C.2        1 SUBUNIT  0
    4 C4         2.7743    -0.7447    -0.6625 C.2        1 SUBUNIT  0
    5 C5         4.7837     0.3591    -1.4879 C.2        1 SUBUNIT  0
    6 C6         3.4753     0.4348    -0.9784 C.2        1 SUBUNIT  0
    7 C7         1.3879    -0.6797    -0.1250 C.3        1 SUBUNIT  0
    8 C8         1.3674    -0.1708     1.3163 C.3        1 SUBUNIT  0
    9 C9         0.0130    -0.3781     1.9949 C.3        1 SUBUNIT  0
   10 C10       -1.0620     0.4970     1.4088 C.2        1 SUBUNIT  0
   11 N11       -2.3730     0.1960     1.6747 N.am       1 SUBUNIT  0
   12 C12       -2.7258    -0.8818     2.6446 C.3        1 SUBUNIT  0
   13 C13       -3.7935    -0.4296     3.6736 C.3        1 SUBUNIT  0
   14 N14       -4.8698     0.3765     3.0583 N.pl3      1 SUBUNIT  0
   15 C15       -4.7369     0.9968     1.8697 C.2        1 SUBUNIT  0
   16 C16       -3.4761     0.9435     1.0055 C.3        1 SUBUNIT  0
   17 N17       -5.9162     1.6567     1.6095 N.2        1 SUBUNIT  0
   18 N18       -6.0810     0.6245     3.5415 N.2        1 SUBUNIT  0
   19 C19       -6.7490     1.4119     2.6769 C.2        1 SUBUNIT  0
   20 O20       -0.7833     1.4472     0.7161 O.2        1 SUBUNIT  0
   21 N21        2.4264    -0.7953     2.0932 N.3        1 SUBUNIT  0
   22 F22        5.2678    -3.2603    -1.5378 F          1 SUBUNIT  0
   23 F23        6.6351    -0.9529    -2.1594 F          1 SUBUNIT  0
   24 F24        2.9082     1.6282    -0.8011 F          1 SUBUNIT  0
   25 C25       -8.1608     1.9303     2.8459 C.3        1 SUBUNIT  0
   26 F26       -8.6711     1.4844     4.0373 F          1 SUBUNIT  0
   27 F27       -8.9421     1.4775     1.8150 F          1 SUBUNIT  0
   28 F28       -8.1471     3.3021     2.8387 F          1 SUBUNIT  0
   29 C29       -3.7887     0.3076    -0.3530 C.3        1 SUBUNIT  0
   30 N30       -2.7520     0.6388    -1.3398 N.pl3      1 SUBUNIT  0
   31 N31       -1.9426    -0.2320    -1.9311 N.2        1 SUBUNIT  0
   32 C32       -1.1177     0.4068    -2.7760 C.2        1 SUBUNIT  0
   33 N33       -1.4402     1.7418    -2.6996 N.2        1 SUBUNIT  0
   34 C34       -2.4681     1.8730    -1.7952 C.2        1 SUBUNIT  0
   35 H35        2.8514    -2.9032    -0.6117 H          1 SUBUNIT  0
   36 H36        5.3201     1.2649    -1.7305 H          1 SUBUNIT  0
   37 H37        0.7793    -0.0413    -0.7669 H          1 SUBUNIT  0
   38 H38        0.9263    -1.6634    -0.1943 H          1 SUBUNIT  0
   39 H39        1.6640     0.8773     1.3598 H          1 SUBUNIT  0
   40 H40        0.1622    -0.1288     3.0455 H          1 SUBUNIT  0
   41 H41       -0.2893    -1.4237     1.9407 H          1 SUBUNIT  0
   42 H42       -3.1070    -1.7277     2.0719 H          1 SUBUNIT  0
   43 H43       -1.8332    -1.2366     3.1625 H          1 SUBUNIT  0
   44 H44       -4.2225    -1.3048     4.1639 H          1 SUBUNIT  0
   45 H45       -3.3234     0.1679     4.4563 H          1 SUBUNIT  0
   46 H46       -3.1526     1.9739     0.8454 H          1 SUBUNIT  0
   47 H47        2.3633    -1.8162     1.9595 H          1 SUBUNIT  0
   48 H48        3.3300    -0.4758     1.7172 H          1 SUBUNIT  0
   49 H49       -4.7519     0.6863    -0.6946 H          1 SUBUNIT  0
   50 H50       -3.8685    -0.7748    -0.2606 H          1 SUBUNIT  0
   51 H51       -0.3515    -0.0392    -3.3948 H          1 SUBUNIT  0
   52 H52       -2.9539     2.7955    -1.5051 H          1 SUBUNIT  0
@<TRIPOS>BOND
    1     1     5 2
    2     1    23 1
    3     2     3 2
    4     2    35 1
    5     3     1 1
    6     3    22 1
    7     4     2 1
    8     4     7 1
    9     5     6 1
   10     5    36 1
   11     6     4 2
   12     6    24 1
   13     7     8 1
   14     7    37 1
   15     7    38 1
   16     8     9 1
   17     8    21 1
   18     8    39 1
   19     9    10 1
   20     9    40 1
   21     9    41 1
   22    10    11 1
   23    10    20 2
   24    11    12 1
   25    12    13 1
   26    12    42 1
   27    12    43 1
   28    13    14 1
   29    13    44 1
   30    13    45 1
   31    14    15 1
   32    14    18 1
   33    15    16 1
   34    15    17 2
   35    16    11 1
   36    16    29 1
   37    16    46 1
   38    18    19 2
   39    19    17 1
   40    19    25 1
   41    21    47 1
   42    21    48 1
   43    25    26 1
   44    25    27 1
   45    25    28 1
   46    29    30 1
   47    29    49 1
   48    29    50 1
   49    31    30 1
   50    31    32 2
   51    32    33 1
   52    32    51 1
   53    33    34 2
   54    34    30 1
   55    34    52 1
@<TRIPOS>SUBSTRUCTURE
1   ****   1
@<SCITEGIC>MOL_PROPERTY
AbsoluteEnergy
SciTegic.value.StringValue
54.6139

@<SCITEGIC>MOL_PROPERTY
Activ
SciTegic.value.StringValue
2

@<SCITEGIC>MOL_PROPERTY
Angle Energy
SciTegic.value.StringValue
27.691

@<SCITEGIC>MOL_PROPERTY
Bond Energy
SciTegic.value.StringValue
2.13144

@<SCITEGIC>MOL_PROPERTY
CHARMm Energy
SciTegic.value.StringValue
31.9573

@<SCITEGIC>MOL_PROPERTY
Clean Energy
SciTegic.value.StringValue
55.8926

@<SCITEGIC>MOL_PROPERTY
ConfNumber
SciTegic.value.StringValue
4

@<SCITEGIC>MOL_PROPERTY
Dihedral Energy
SciTegic.value.StringValue
4.72655

@<SCITEGIC>MOL_PROPERTY
Electrostatic Energy
SciTegic.value.StringValue
5.40653

@<SCITEGIC>MOL_PROPERTY
Estimate
SciTegic.value.StringValue
8.71226

@<SCITEGIC>MOL_PROPERTY
FitValue
SciTegic.value.StringValue
5.45607

@<SCITEGIC>MOL_PROPERTY
Forcefield
SciTegic.value.StringValue
CHARMm

@<SCITEGIC>MOL_PROPERTY
ForcefieldBase
SciTegic.value.StringValue
CHARMm

@<SCITEGIC>MOL_PROPERTY
ForcefieldFFML
SciTegic.value.StringValue
<?xml version="1.0" encoding="UTF-8"?>
<!DOCTYPE ffml SYSTEM "Ffml.dtd">
<ffml version="1.0">
<forcefield name="CHARMm" derivedFrom="CHARMm" base="CHARMm">
<atomTypes>
</atomTypes>
<parameters>
<bond atom1="CT" atom2="NR56">
<quadratic
refValue="1.47"
forceConstant="390"/>
</bond>
<angle atom1="C5R" atom2="CF3" atom3="XF">
<quadratic
refValue="110.26"
forceConstant="53.5714"/>
</angle>
<angle atom1="CR56" atom2="CT" atom3="CT">
<quadratic
refValue="109.47"
forceConstant="70"/>
</angle>
<angle atom1="CR56" atom2="CT" atom3="HA">
<quadratic
refValue="109.47"
forceConstant="40"/>
</angle>
<angle atom1="CR56" atom2="CT" atom3="NX">
<quadratic
refValue="111.6"
forceConstant="70"/>
</angle>
<angle atom1="CT" atom2="CR56" atom3="N5R">
<quadratic
refValue="122"
forceConstant="58"/>
</angle>
<angle atom1="CT" atom2="CT" atom3="NR56">
<quadratic
refValue="111"
forceConstant="46.5"/>
</angle>
<angle atom1="CT" atom2="NR56" atom3="CR56">
<quadratic
refValue="130"
forceConstant="70"/>
</angle>
<angle atom1="CT" atom2="NR56" atom3="N5R">
<quadratic
refValue="127"
forceConstant="70"/>
</angle>
<angle atom1="N5R" atom2="C5R" atom3="CF3">
<quadratic
refValue="119.136"
forceConstant="68"/>
</angle>
<angle atom1="NR56" atom2="CR56" atom3="CT">
<quadratic
refValue="122"
forceConstant="58"/>
</angle>
<angle atom1="NR56" atom2="CT" atom3="HA">
<quadratic
refValue="109.47"
forceConstant="37.5"/>
</angle>
<torsion atom1="CT" atom2="CT" atom3="NR56" atom4="CR56">
<multiplecos
v1="0"
v2="0"
v3="0"
v4="0"
v5="0"
v6="0.15"
gamma1="0"
gamma2="0"
gamma3="0"
gamma4="0"
gamma5="0"
gamma6="180"/>
</torsion>
<torsion atom1="CT" atom2="CT" atom3="NR56" atom4="N5R">
<multiplecos
v1="0"
v2="0"
v3="0.07"
v4="0"
v5="0"
v6="0"
gamma1="0"
gamma2="0"
gamma3="0"
gamma4="0"
gamma5="0"
gamma6="0"/>
</torsion>
<torsion atom1="HA" atom2="CT" atom3="NR56" atom4="CR56">
<multiplecos
v1="0"
v2="0"
v3="0"
v4="0"
v5="0"
v6="0.15"
gamma1="0"
gamma2="0"
gamma3="0"
gamma4="0"
gamma5="0"
gamma6="180"/>
</torsion>
<torsion atom1="HA" atom2="CT" atom3="NR56" atom4="N5R">
<multiplecos
v1="0"
v2="0"
v3="0"
v4="0"
v5="0"
v6="0.15"
gamma1="0"
gamma2="0"
gamma3="0"
gamma4="0"
gamma5="0"
gamma6="180"/>
</torsion>
<torsion atom1="N5R" atom2="C5R" atom3="CF3" atom4="XF">
<multiplecos
v1="0"
v2="0"
v3="0"
v4="0"
v5="0"
v6="0.1"
gamma1="0"
gamma2="0"
gamma3="0"
gamma4="0"
gamma5="0"
gamma6="0"/>
</torsion>
<torsion atom1="N5R" atom2="CR56" atom3="CT" atom4="CT">
<multiplecos
v1="0"
v2="0"
v3="0"
v4="0"
v5="0"
v6="0.01"
gamma1="0"
gamma2="0"
gamma3="0"
gamma4="0"
gamma5="0"
gamma6="0"/>
</torsion>
<torsion atom1="N5R" atom2="CR56" atom3="CT" atom4="HA">
<multiplecos
v1="0"
v2="0"
v3="0"
v4="0"
v5="0"
v6="0.01"
gamma1="0"
gamma2="0"
gamma3="0"
gamma4="0"
gamma5="0"
gamma6="0"/>
</torsion>
<torsion atom1="N5R" atom2="CR56" atom3="CT" atom4="NX">
<multiplecos
v1="0"
v2="0"
v3="0"
v4="0"
v5="0"
v6="0.01"
gamma1="0"
gamma2="0"
gamma3="0"
gamma4="0"
gamma5="0"
gamma6="0"/>
</torsion>
<torsion atom1="NR56" atom2="CR56" atom3="CT" atom4="CT">
<multiplecos
v1="0"
v2="0"
v3="0"
v4="0"
v5="0"
v6="0.01"
gamma1="0"
gamma2="0"
gamma3="0"
gamma4="0"
gamma5="0"
gamma6="0"/>
</torsion>
<torsion atom1="NR56" atom2="CR56" atom3="CT" atom4="HA">
<multiplecos
v1="0"
v2="0"
v3="0"
v4="0"
v5="0"
v6="0.01"
gamma1="0"
gamma2="0"
gamma3="0"
gamma4="0"
gamma5="0"
gamma6="0"/>
</torsion>
<torsion atom1="NR56" atom2="CR56" atom3="CT" atom4="NX">
<multiplecos
v1="0"
v2="0"
v3="0"
v4="0"
v5="0"
v6="0.01"
gamma1="0"
gamma2="0"
gamma3="0"
gamma4="0"
gamma5="0"
gamma6="0"/>
</torsion>
<improper atom1="NR56" atom2="CR56" atom3="N5R" atom4="CT">
<cos1
refValue="0"
forceConstant="90"
periodicity="0"/>
</improper>
</parameters>
</forcefield>
</ffml>

@<SCITEGIC>MOL_PROPERTY
HBA_lipid_1
SciTegic.value.StringValue
1

@<SCITEGIC>MOL_PROPERTY
HBA_lipid_2
SciTegic.value.StringValue
1

@<SCITEGIC>MOL_PROPERTY
HBD_3
SciTegic.value.StringValue
1

@<SCITEGIC>MOL_PROPERTY
HYDROPHOBIC_4
SciTegic.value.StringValue
1

@<SCITEGIC>MOL_PROPERTY
Hydrogen Bond Energy
SciTegic.value.StringValue
0

@<SCITEGIC>MOL_PROPERTY
Improper Energy
SciTegic.value.StringValue
0.08663

@<SCITEGIC>MOL_PROPERTY
Initial Potential Energy
SciTegic.value.StringValue
56.7438

@<SCITEGIC>MOL_PROPERTY
Initial RMS Gradient
SciTegic.value.StringValue
13.7042

@<SCITEGIC>MOL_PROPERTY
MapNumber
SciTegic.value.StringValue
1

@<SCITEGIC>MOL_PROPERTY
MappedAtoms
SciTegic.value.StringValue
18,-6.28981,0.638301,3.6015,1.6,HBA_lipid_1.11
18,-7.85068,0.363213,6.14866,2.2,HBA_lipid_1.21
20,-0.98439,0.881015,0.55495,1.6,HBA_lipid_2.11
20,-0.76861,3.86898,1.09205,2.2,HBA_lipid_2.21
21,3.18114,-0.539906,2.12314,1.6,HBD_3.11
21,1.66499,0.950015,4.24008,2.2,HBD_3.21
1,5.2,-1.2,-1.8,1.6,HYDROPHOBIC_4.11

@<SCITEGIC>MOL_PROPERTY
MappedFeatures
SciTegic.value.StringValue
HBA_lipid_1,HBA_lipid_2,HBD_3,HYDROPHOBIC_4

@<SCITEGIC>MOL_PROPERTY
MappedLocations
SciTegic.value.StringValue
HBA_lipid_1.11,HBA_lipid_1.21,HBA_lipid_2.11,HBA_lipid_2.21,HBD_3.11,HBD_3.21,HYDROPHOBIC_4.11

@<SCITEGIC>MOL_PROPERTY
MappingID
SciTegic.value.StringValue
1

@<SCITEGIC>MOL_PROPERTY
Minimization Criteria
SciTegic.value.StringValue
CONJUG> Minimization exiting with gradient tolerance ( 0.0100000) satisfied.

@<SCITEGIC>MOL_PROPERTY
PartialChargeMethod
SciTegic.value.StringValue
MomanyRone

@<SCITEGIC>MOL_PROPERTY
Pharmprint
SciTegic.value.StringValue
'1111'

@<SCITEGIC>MOL_PROPERTY
Pharmtype
SciTegic.value.StringValue
4

@<SCITEGIC>MOL_PROPERTY
Potential Energy
SciTegic.value.StringValue
31.9573

@<SCITEGIC>MOL_PROPERTY
RMS Gradient
SciTegic.value.StringValue
0.00957

@<SCITEGIC>MOL_PROPERTY
RelativeEnergy
SciTegic.value.StringValue
2.42865

@<SCITEGIC>MOL_PROPERTY
Solvation Free Energy
SciTegic.value.StringValue
0

@<SCITEGIC>MOL_PROPERTY
Uncert
SciTegic.value.StringValue
1.5

@<SCITEGIC>MOL_PROPERTY
Urey-Bradley Energy
SciTegic.value.StringValue
0

@<SCITEGIC>MOL_PROPERTY
UseResidueTemplateCharge
SciTegic.value.StringValue
True

@<SCITEGIC>MOL_PROPERTY
Van der Waals Energy
SciTegic.value.StringValue
-8.08481

@<SCITEGIC>MOL_PROPERTY
Error
SciTegic.value.StringValue
4.35613

@<SCITEGIC>MOL_PROPERTY
logActiv
SciTegic.value.StringValue
0.301029995663981

@<SCITEGIC>MOL_PROPERTY
logEstimate
SciTegic.value.StringValue
0.940130827592575

@<SCITEGIC>ATOM_PROPERTY
Formal Charge
SciTegic.value.StringValue
1 0
2 0
3 0
4 0
5 0
6 0
7 0
8 0
9 0
10 0
11 0
12 0
13 0
14 0
15 0
16 0
17 0
18 0
19 0
20 0
21 0
22 0
23 0
24 0
25 0
26 0
27 0
28 0
29 0
30 0
31 0
32 0
33 0
34 0
35 0
36 0
37 0
38 0
39 0
40 0
41 0
42 0
43 0
44 0
45 0
46 0
47 0
48 0
49 0
50 0
51 0
52 0

@<SCITEGIC>ATOM_PROPERTY
pdb_tempFactor
SciTegic.value.DoubleValue
1 0
2 0
3 0
4 0
5 0
6 0
7 0
8 0
9 0
10 0
11 0
12 0
13 0
14 0
15 0
16 0
17 0
18 0
19 0
20 0
21 0
22 0
23 0
24 0
25 0
26 0
27 0
28 0
29 0
30 0
31 0
32 0
33 0
34 0
35 0
36 0
37 0
38 0
39 0
40 0
41 0
42 0
43 0
44 0
45 0
46 0
47 0
48 0
49 0
50 0
51 0
52 0

@<SCITEGIC>ATOM_PROPERTY
pdb_occupancy
SciTegic.value.DoubleValue
1 1
2 1
3 1
4 1
5 1
6 1
7 1
8 1
9 1
10 1
11 1
12 1
13 1
14 1
15 1
16 1
17 1
18 1
19 1
20 1
21 1
22 1
23 1
24 1
25 1
26 1
27 1
28 1
29 1
30 1
31 1
32 1
33 1
34 1
35 1
36 1
37 1
38 1
39 1
40 1
41 1
42 1
43 1
44 1
45 1
46 1
47 1
48 1
49 1
50 1
51 1
52 1

@<TRIPOS>MOLECULE
dpp4_8
56  58  1  0  0
SMALL
FORMAL_CHARGES
@<TRIPOS>ATOM
    1 N1         1.2505    -2.1925    -1.4050 N.am       1 SUBUNIT  0
    2 N2         3.0347    -1.6065    -2.9236 N.am       1 SUBUNIT  0
    3 C3         2.4874    -1.6072    -1.6439 C.2        1 SUBUNIT  0
    4 C4         2.3583    -2.1883    -3.9932 C.2        1 SUBUNIT  0
    5 C5         0.5483    -2.7811    -2.4362 C.2        1 SUBUNIT  0
    6 C6         1.1541    -2.7643    -3.7838 C.2        1 SUBUNIT  0
    7 C7         0.6836    -2.1846    -0.0413 C.3        1 SUBUNIT  0
    8 C8        -0.3660    -1.1071     0.1187 C.2        1 SUBUNIT  0
    9 C9        -1.7328    -1.1287    -0.1542 C.2        1 SUBUNIT  0
   10 N10       -2.1690     0.1138     0.1808 N.pl3      1 SUBUNIT  0
   11 N11       -1.2150     0.9569     0.6522 N.2        1 SUBUNIT  0
   12 N12       -0.1435     0.1366     0.5837 N.2        1 SUBUNIT  0
   13 O13       -0.5298    -3.2971    -2.2515 O.2        1 SUBUNIT  0
   14 O14        3.0924    -1.0939    -0.7308 O.2        1 SUBUNIT  0
   15 N15        2.9019    -2.1845    -5.2490 N.pl3      1 SUBUNIT  0
   16 C16        3.2094    -3.4608    -5.9426 C.3        1 SUBUNIT  0
   17 C17        4.4380    -3.3127    -6.8533 C.3        1 SUBUNIT  0
   18 C18        4.3281    -2.1561    -7.8686 C.3        1 SUBUNIT  0
   19 C19        3.3014    -1.0710    -7.4705 C.3        1 SUBUNIT  0
   20 C20        3.1920    -0.9001    -5.9393 C.3        1 SUBUNIT  0
   21 N21        1.9910    -1.3805    -8.0401 N.3        1 SUBUNIT  0
   22 C22        4.3577    -0.9673    -3.1261 C.3        1 SUBUNIT  0
   23 C23        5.2637    -1.2433    -2.0144 C.1        1 SUBUNIT  0
   24 C24        6.0014    -1.4682    -1.1081 C.1        1 SUBUNIT  0
   25 C25        6.9062    -1.7461     0.0023 C.3        1 SUBUNIT  0
   26 C26       -3.5744     0.5194     0.0442 C.3        1 SUBUNIT  0
   27 C27       -4.2735     0.5610     1.3764 C.2        1 SUBUNIT  0
   28 C28       -4.8442    -0.5631     1.8386 C.2        1 SUBUNIT  0
   29 C29       -5.5366    -0.5747     3.1315 C.2        1 SUBUNIT  0
   30 O30       -6.1630     0.5501     3.4618 O.3        1 SUBUNIT  0
   31 O31       -5.5161    -1.5639     3.8284 O.2        1 SUBUNIT  0
   32 H32        0.6076    -3.2259    -4.5959 H          1 SUBUNIT  0
   33 H33        1.4845    -2.0209     0.6795 H          1 SUBUNIT  0
   34 H34        0.2404    -3.1581     0.1675 H          1 SUBUNIT  0
   35 H35       -2.3447    -1.9311    -0.5452 H          1 SUBUNIT  0
   36 H36        2.3386    -3.7599    -6.5263 H          1 SUBUNIT  0
   37 H37        3.3864    -4.2484    -5.2100 H          1 SUBUNIT  0
   38 H38        5.3140    -3.1449    -6.2244 H          1 SUBUNIT  0
   39 H39        4.6296    -4.2487    -7.3774 H          1 SUBUNIT  0
   40 H40        4.0968    -2.5501    -8.8593 H          1 SUBUNIT  0
   41 H41        5.3125    -1.6957    -7.9669 H          1 SUBUNIT  0
   42 H42        3.6222    -0.1219    -7.9020 H          1 SUBUNIT  0
   43 H43        4.1308    -0.5095    -5.5465 H          1 SUBUNIT  0
   44 H44        2.4210    -0.1678    -5.6935 H          1 SUBUNIT  0
   45 H45        2.0600    -1.3058    -9.0648 H          1 SUBUNIT  0
   46 H46        1.7575    -2.3523    -7.8003 H          1 SUBUNIT  0
   47 H47        4.7956    -1.3370    -4.0530 H          1 SUBUNIT  0
   48 H48        4.2248     0.1101    -3.2270 H          1 SUBUNIT  0
   49 H49        6.4927    -1.3277     0.9210 H          1 SUBUNIT  0
   50 H50        7.0836    -2.8187     0.0697 H          1 SUBUNIT  0
   51 H51        7.8664    -1.2625    -0.1807 H          1 SUBUNIT  0
   52 H52       -4.0905    -0.1738    -0.6216 H          1 SUBUNIT  0
   53 H53       -3.6270     1.4979    -0.4320 H          1 SUBUNIT  0
   54 H54       -4.3669     1.4262     2.0193 H          1 SUBUNIT  0
   55 H55       -4.8331    -1.5058     1.3103 H          1 SUBUNIT  0
   56 H56       -6.6235     0.6052     4.3102 H          1 SUBUNIT  0
@<TRIPOS>BOND
    1     1     5 1
    2     1     7 1
    3     2     3 1
    4     2    22 1
    5     3     1 1
    6     3    14 2
    7     4     2 1
    8     4    15 1
    9     5     6 1
   10     5    13 2
   11     6     4 2
   12     6    32 1
   13     7     8 1
   14     7    33 1
   15     7    34 1
   16     9     8 2
   17     9    10 1
   18     9    35 1
   19    10    11 1
   20    10    26 1
   21    11    12 2
   22    12     8 1
   23    15    16 1
   24    16    17 1
   25    16    36 1
   26    16    37 1
   27    17    18 1
   28    17    38 1
   29    17    39 1
   30    18    19 1
   31    18    40 1
   32    18    41 1
   33    19    20 1
   34    19    21 1
   35    19    42 1
   36    20    15 1
   37    20    43 1
   38    20    44 1
   39    21    45 1
   40    21    46 1
   41    22    23 1
   42    22    47 1
   43    22    48 1
   44    23    24 3
   45    24    25 1
   46    25    49 1
   47    25    50 1
   48    25    51 1
   49    26    27 1
   50    26    52 1
   51    26    53 1
   52    27    28 2
   53    27    54 1
   54    28    29 1
   55    28    55 1
   56    29    30 1
   57    29    31 2
   58    30    56 1
@<TRIPOS>SUBSTRUCTURE
1   ****   1
@<SCITEGIC>MOL_PROPERTY
AbsoluteEnergy
SciTegic.value.StringValue
82.266

@<SCITEGIC>MOL_PROPERTY
Activ
SciTegic.value.StringValue
9.5600004196167

@<SCITEGIC>MOL_PROPERTY
Angle Energy
SciTegic.value.StringValue
11.6511001586914

@<SCITEGIC>MOL_PROPERTY
Bond Energy
SciTegic.value.StringValue
0.755800008773804

@<SCITEGIC>MOL_PROPERTY
CHARMm Energy
SciTegic.value.StringValue
-31.1847400665283

@<SCITEGIC>MOL_PROPERTY
Clean Energy
SciTegic.value.StringValue
77.0604934692383

@<SCITEGIC>MOL_PROPERTY
ConfNumber
SciTegic.value.StringValue
209

@<SCITEGIC>MOL_PROPERTY
Dihedral Energy
SciTegic.value.StringValue
12.7239999771118

@<SCITEGIC>MOL_PROPERTY
Electrostatic Energy
SciTegic.value.StringValue
-49.759838104248

@<SCITEGIC>MOL_PROPERTY
Estimate
SciTegic.value.StringValue
10.0019

@<SCITEGIC>MOL_PROPERTY
FitValue
SciTegic.value.StringValue
5.39612

@<SCITEGIC>MOL_PROPERTY
Forcefield
SciTegic.value.StringValue
CHARMm

@<SCITEGIC>MOL_PROPERTY
ForcefieldBase
SciTegic.value.StringValue
CHARMm

@<SCITEGIC>MOL_PROPERTY
ForcefieldFFML
SciTegic.value.StringValue
<?xml version="1.0" encoding="UTF-8"?>
<!DOCTYPE ffml SYSTEM "Ffml.dtd">
<ffml version="1.0">
<forcefield name="CHARMm" derivedFrom="CHARMm" base="CHARMm">
<atomTypes>
</atomTypes>
<parameters>
<angle atom1="N5R" atom2="CT" atom3="CUA1">
<quadratic
refValue="111.097"
forceConstant="58.4444"/>
</angle>
<angle atom1="NX" atom2="CT" atom3="CUY1">
<quadratic
refValue="110.334"
forceConstant="64.0769"/>
</angle>
<angle atom1="NX" atom2="CUA1" atom3="NX">
<quadratic
refValue="120"
forceConstant="60"/>
</angle>
</parameters>
</forcefield>
</ffml>

@<SCITEGIC>MOL_PROPERTY
HBA_lipid_1
SciTegic.value.StringValue
1

@<SCITEGIC>MOL_PROPERTY
HBA_lipid_2
SciTegic.value.StringValue
1

@<SCITEGIC>MOL_PROPERTY
HBD_3
SciTegic.value.StringValue
0

@<SCITEGIC>MOL_PROPERTY
HYDROPHOBIC_4
SciTegic.value.StringValue
1

@<SCITEGIC>MOL_PROPERTY
Hydrogen Bond Energy
SciTegic.value.StringValue
0

@<SCITEGIC>MOL_PROPERTY
Improper Energy
SciTegic.value.StringValue
0.546660006046295

@<SCITEGIC>MOL_PROPERTY
Initial Potential Energy
SciTegic.value.StringValue
-3.64041996002197

@<SCITEGIC>MOL_PROPERTY
Initial RMS Gradient
SciTegic.value.StringValue
14.2234296798706

@<SCITEGIC>MOL_PROPERTY
MapNumber
SciTegic.value.StringValue
1

@<SCITEGIC>MOL_PROPERTY
MappedAtoms
SciTegic.value.StringValue
30,-6.28981,0.638301,3.6015,1.6,HBA_lipid_1.11
30,-7.85068,0.363213,6.14866,2.2,HBA_lipid_1.21
11,-0.98439,0.881015,0.55495,1.6,HBA_lipid_2.11
11,-0.76861,3.86898,1.09205,2.2,HBA_lipid_2.21
23,5.2,-1.2,-1.8,1.6,HYDROPHOBIC_4.11

@<SCITEGIC>MOL_PROPERTY
MappedFeatures
SciTegic.value.StringValue
HBA_lipid_1,HBA_lipid_2,HYDROPHOBIC_4

@<SCITEGIC>MOL_PROPERTY
MappedLocations
SciTegic.value.StringValue
HBA_lipid_1.11,HBA_lipid_1.21,HBA_lipid_2.11,HBA_lipid_2.21,HYDROPHOBIC_4.11

@<SCITEGIC>MOL_PROPERTY
MappingID
SciTegic.value.StringValue
1

@<SCITEGIC>MOL_PROPERTY
Minimization Criteria
SciTegic.value.StringValue
CONJUG> Minimization exiting with gradient tolerance ( 0.0100000) satisfied.

@<SCITEGIC>MOL_PROPERTY
PartialChargeMethod
SciTegic.value.StringValue
MomanyRone

@<SCITEGIC>MOL_PROPERTY
Pharmprint
SciTegic.value.StringValue
'1101'

@<SCITEGIC>MOL_PROPERTY
Pharmtype
SciTegic.value.StringValue
3

@<SCITEGIC>MOL_PROPERTY
Potential Energy
SciTegic.value.StringValue
-31.1847400665283

@<SCITEGIC>MOL_PROPERTY
RMS Gradient
SciTegic.value.StringValue
0.00970000028610229

@<SCITEGIC>MOL_PROPERTY
RelativeEnergy
SciTegic.value.StringValue
15.3834

@<SCITEGIC>MOL_PROPERTY
Solvation Free Energy
SciTegic.value.StringValue
0

@<SCITEGIC>MOL_PROPERTY
Uncert
SciTegic.value.StringValue
1.5

@<SCITEGIC>MOL_PROPERTY
Urey-Bradley Energy
SciTegic.value.StringValue
0

@<SCITEGIC>MOL_PROPERTY
UseResidueTemplateCharge
SciTegic.value.StringValue
True

@<SCITEGIC>MOL_PROPERTY
Van der Waals Energy
SciTegic.value.StringValue
-7.10244989395142

@<SCITEGIC>MOL_PROPERTY
Error
SciTegic.value.StringValue
1.04622380345053

@<SCITEGIC>MOL_PROPERTY
logActiv
SciTegic.value.StringValue
0.98045791133857

@<SCITEGIC>MOL_PROPERTY
logEstimate
SciTegic.value.StringValue
1.00008250811354

@<SCITEGIC>ATOM_PROPERTY
Formal Charge
SciTegic.value.StringValue
1 0
2 0
3 0
4 0
5 0
6 0
7 0
8 0
9 0
10 0
11 0
12 0
13 0
14 0
15 0
16 0
17 0
18 0
19 0
20 0
21 0
22 0
23 0
24 0
25 0
26 0
27 0
28 0
29 0
30 0
31 0
32 0
33 0
34 0
35 0
36 0
37 0
38 0
39 0
40 0
41 0
42 0
43 0
44 0
45 0
46 0
47 0
48 0
49 0
50 0
51 0
52 0
53 0
54 0
55 0
56 0

@<SCITEGIC>ATOM_PROPERTY
pdb_tempFactor
SciTegic.value.DoubleValue
1 0
2 0
3 0
4 0
5 0
6 0
7 0
8 0
9 0
10 0
11 0
12 0
13 0
14 0
15 0
16 0
17 0
18 0
19 0
20 0
21 0
22 0
23 0
24 0
25 0
26 0
27 0
28 0
29 0
30 0
31 0
32 0
33 0
34 0
35 0
36 0
37 0
38 0
39 0
40 0
41 0
42 0
43 0
44 0
45 0
46 0
47 0
48 0
49 0
50 0
51 0
52 0
53 0
54 0
55 0
56 0

@<SCITEGIC>ATOM_PROPERTY
pdb_occupancy
SciTegic.value.DoubleValue
1 1
2 1
3 1
4 1
5 1
6 1
7 1
8 1
9 1
10 1
11 1
12 1
13 1
14 1
15 1
16 1
17 1
18 1
19 1
20 1
21 1
22 1
23 1
24 1
25 1
26 1
27 1
28 1
29 1
30 1
31 1
32 1
33 1
34 1
35 1
36 1
37 1
38 1
39 1
40 1
41 1
42 1
43 1
44 1
45 1
46 1
47 1
48 1
49 1
50 1
51 1
52 1
53 1
54 1
55 1
56 1

@<TRIPOS>MOLECULE
dpp4_4
60  64  1  0  0
SMALL
FORMAL_CHARGES
@<TRIPOS>ATOM
    1 N1        -2.7796    -0.6696     0.2526 N.am       1 SUBUNIT  0
    2 C2        -3.2569    -1.9826     0.1268 C.2        1 SUBUNIT  0
    3 N3        -2.4284    -3.1153     0.1623 N.am       1 SUBUNIT  0
    4 C4        -0.9740    -2.8463     0.3559 C.2        1 SUBUNIT  0
    5 C5        -0.5313    -1.5630     0.4668 C.2        1 SUBUNIT  0
    6 C6        -1.4300    -0.3970     0.4236 C.2        1 SUBUNIT  0
    7 N7         0.8611    -1.6991     0.6250 N.pl3      1 SUBUNIT  0
    8 C8         0.0049    -3.7568     0.4360 C.2        1 SUBUNIT  0
    9 C9         1.2035    -3.0750     0.6045 C.2        1 SUBUNIT  0
   10 N10        2.5480    -3.6627     0.7354 N.pl3      1 SUBUNIT  0
   11 C11        2.9794    -4.7899    -0.1237 C.3        1 SUBUNIT  0
   12 C12        3.5422    -5.9441     0.7189 C.3        1 SUBUNIT  0
   13 N13        4.5194    -5.3991     1.6976 N.pl3      1 SUBUNIT  1
   14 C14        4.0809    -4.2955     2.5939 C.3        1 SUBUNIT  0
   15 C15        3.5139    -3.1519     1.7347 C.3        1 SUBUNIT  0
   16 C16       -0.1569    -5.1855     0.3672 C.1        1 SUBUNIT  0
   17 O17       -0.9961     0.7275     0.5325 O.2        1 SUBUNIT  0
   18 O18       -4.4447    -2.1644    -0.0208 O.2        1 SUBUNIT  0
   19 C19        1.8146    -0.5922     0.7923 C.3        1 SUBUNIT  0
   20 C20        2.9553    -0.7450    -0.1048 C.1        1 SUBUNIT  0
   21 C21        3.8841    -0.8672    -0.8374 C.1        1 SUBUNIT  0
   22 C22        5.0259    -1.0204    -1.7357 C.3        1 SUBUNIT  0
   23 N23       -0.2857    -6.3377     0.3115 N.1        1 SUBUNIT  0
   24 H24        2.7387    -6.4459     1.2634 H          1 SUBUNIT  0
   25 C25        5.6474    -5.8542     1.7760 C.2        1 SUBUNIT  0
   26 C26       -3.7334     0.4585     0.2056 C.3        1 SUBUNIT  0
   27 C27       -4.6248     0.4704     1.3900 C.2        1 SUBUNIT  0
   28 C28       -6.7945     0.0258     2.4847 C.2        1 SUBUNIT  0
   29 C29       -5.9748    -0.0055     1.3137 C.2        1 SUBUNIT  0
   30 N30       -6.2823     0.5128     3.6708 N.2        1 SUBUNIT  0
   31 C31       -4.1388     0.9641     2.6369 C.2        1 SUBUNIT  0
   32 C32       -4.9886     0.9748     3.7640 C.2        1 SUBUNIT  0
   33 C33       -6.4848    -0.5060     0.0808 C.2        1 SUBUNIT  0
   34 C34       -7.8145    -0.9707     0.0227 C.2        1 SUBUNIT  0
   35 C35       -8.1245    -0.4471     2.3955 C.2        1 SUBUNIT  0
   36 C36       -8.6271    -0.9411     1.1738 C.2        1 SUBUNIT  0
   37 C37       -2.7794     1.4469     2.7354 C.1        1 SUBUNIT  0
   38 N38       -1.6906     1.8369     2.8163 N.1        1 SUBUNIT  0
   39 H39       -2.7845    -4.0469     0.0677 H          1 SUBUNIT  0
   40 H40        3.7492    -4.4238    -0.8051 H          1 SUBUNIT  0
   41 H41        2.1531    -5.1425    -0.7415 H          1 SUBUNIT  0
   42 H42        4.0044    -6.6938     0.0723 H          1 SUBUNIT  0
   43 H43        3.3167    -4.6746     3.2742 H          1 SUBUNIT  0
   44 H44        4.9059    -3.9309     3.2088 H          1 SUBUNIT  0
   45 H45        4.3261    -2.6569     1.2001 H          1 SUBUNIT  0
   46 H46        3.0491    -2.3977     2.3713 H          1 SUBUNIT  0
   47 H47        2.1618    -0.5655     1.8247 H          1 SUBUNIT  0
   48 H48        1.3118     0.3532     0.5864 H          1 SUBUNIT  0
   49 H49        4.6823    -0.9917    -2.7695 H          1 SUBUNIT  0
   50 H50        5.5591    -1.9391    -1.4932 H          1 SUBUNIT  0
   51 H51        5.7151    -0.1872    -1.5912 H          1 SUBUNIT  0
   52 H52        6.3743    -5.4796     2.4792 H          1 SUBUNIT  0
   53 H53        5.9481    -6.6608     1.1239 H          1 SUBUNIT  0
   54 H54       -3.1795     1.3963     0.1576 H          1 SUBUNIT  0
   55 H55       -4.3357     0.3811    -0.7011 H          1 SUBUNIT  0
   56 H56       -4.6368     1.3435     4.7051 H          1 SUBUNIT  0
   57 H57       -5.8756    -0.5378    -0.8193 H          1 SUBUNIT  0
   58 H58       -8.1979    -1.3468    -0.9084 H          1 SUBUNIT  0
   59 H59       -8.7592    -0.4360     3.2540 H          1 SUBUNIT  0
   60 H60       -9.6413    -1.3013     1.1138 H          1 SUBUNIT  0
@<TRIPOS>BOND
    1     1     2 1
    2     1     6 1
    3     1    26 1
    4     2     3 1
    5     2    18 2
    6     3     4 1
    7     3    39 1
    8     4     5 2
    9     4     8 1
   10     5     6 1
   11     5     7 1
   12     6    17 2
   13     7    19 1
   14     8     9 2
   15     8    16 1
   16     9     7 1
   17     9    10 1
   18    10    11 1
   19    11    12 1
   20    11    40 1
   21    11    41 1
   22    12    13 1
   23    12    24 1
   24    12    42 1
   25    13    14 1
   26    13    25 2
   27    14    15 1
   28    14    43 1
   29    14    44 1
   30    15    10 1
   31    15    45 1
   32    15    46 1
   33    16    23 3
   34    19    20 1
   35    19    47 1
   36    19    48 1
   37    20    21 3
   38    21    22 1
   39    22    49 1
   40    22    50 1
   41    22    51 1
   42    25    52 1
   43    25    53 1
   44    26    27 1
   45    26    54 1
   46    26    55 1
   47    27    31 2
   48    28    29 1
   49    28    35 2
   50    29    27 1
   51    29    33 2
   52    30    28 1
   53    31    32 1
   54    31    37 1
   55    32    30 2
   56    32    56 1
   57    33    57 1
   58    34    33 1
   59    34    58 1
   60    35    36 1
   61    35    59 1
   62    36    34 2
   63    36    60 1
   64    37    38 3
@<TRIPOS>SUBSTRUCTURE
1   ****   1
@<SCITEGIC>MOL_PROPERTY
AbsoluteEnergy
SciTegic.value.StringValue
122.174

@<SCITEGIC>MOL_PROPERTY
Activ
SciTegic.value.StringValue
2

@<SCITEGIC>MOL_PROPERTY
Angle Energy
SciTegic.value.StringValue
15.6219501495361

@<SCITEGIC>MOL_PROPERTY
Bond Energy
SciTegic.value.StringValue
3.67260003089905

@<SCITEGIC>MOL_PROPERTY
CHARMm Energy
SciTegic.value.StringValue
9.16697978973389

@<SCITEGIC>MOL_PROPERTY
Clean Energy
SciTegic.value.StringValue
111.829704284668

@<SCITEGIC>MOL_PROPERTY
ConfNumber
SciTegic.value.StringValue
22

@<SCITEGIC>MOL_PROPERTY
Dihedral Energy
SciTegic.value.StringValue
8.65447044372559

@<SCITEGIC>MOL_PROPERTY
Electrostatic Energy
SciTegic.value.StringValue
-25.0961799621582

@<SCITEGIC>MOL_PROPERTY
Estimate
SciTegic.value.StringValue
10.5291

@<SCITEGIC>MOL_PROPERTY
FitValue
SciTegic.value.StringValue
5.37381

@<SCITEGIC>MOL_PROPERTY
Forcefield
SciTegic.value.StringValue
CHARMm

@<SCITEGIC>MOL_PROPERTY
ForcefieldBase
SciTegic.value.StringValue
CHARMm

@<SCITEGIC>MOL_PROPERTY
ForcefieldFFML
SciTegic.value.StringValue
<?xml version="1.0" encoding="UTF-8"?>
<!DOCTYPE ffml SYSTEM "Ffml.dtd">
<ffml version="1.0">
<forcefield name="CHARMm" derivedFrom="CHARMm" base="CHARMm">
<atomTypes>
</atomTypes>
<parameters>
<bond atom1="C5R" atom2="CUY2">
<quadratic
refValue="1.451"
forceConstant="342.5"/>
</bond>
<bond atom1="C5R" atom2="NX">
<quadratic
refValue="1.47"
forceConstant="390"/>
</bond>
<angle atom1="C5R" atom2="C5R" atom3="CUY2">
<quadratic
refValue="117.083"
forceConstant="72.5"/>
</angle>
<angle atom1="C5R" atom2="C5R" atom3="NX">
<quadratic
refValue="126"
forceConstant="65"/>
</angle>
<angle atom1="C5R" atom2="CUY2" atom3="N">
<quadratic
refValue="180"
forceConstant="44"/>
</angle>
<angle atom1="C5R" atom2="NX" atom3="CT">
<quadratic
refValue="120"
forceConstant="80"/>
</angle>
<angle atom1="CR56" atom2="C5R" atom3="CUY2">
<quadratic
refValue="119.154"
forceConstant="72.3077"/>
</angle>
<angle atom1="CR56" atom2="NP" atom3="H">
<quadratic
refValue="120"
forceConstant="30"/>
</angle>
<angle atom1="N5R" atom2="C5R" atom3="NX">
<quadratic
refValue="127"
forceConstant="70"/>
</angle>
<angle atom1="N5R" atom2="CT" atom3="CUY1">
<quadratic
refValue="110.845"
forceConstant="51"/>
</angle>
<angle atom1="NP" atom2="CR56" atom3="C5R">
<quadratic
refValue="126"
forceConstant="65"/>
</angle>
<angle atom1="NX" atom2="C" atom3="CR56">
<quadratic
refValue="117.5"
forceConstant="70"/>
</angle>
<angle atom1="NX" atom2="C" atom3="HA">
<quadratic
refValue="110.4"
forceConstant="55"/>
</angle>
<torsion atom1="C5R" atom2="C5R" atom3="CUY2" atom4="N">
<multiplecos
v1="0"
v2="0"
v3="0"
v4="0"
v5="0"
v6="0"
gamma1="0"
gamma2="0"
gamma3="0"
gamma4="0"
gamma5="0"
gamma6="0"/>
</torsion>
<torsion atom1="CR56" atom2="C5R" atom3="CUY2" atom4="N">
<multiplecos
v1="0"
v2="0"
v3="0"
v4="0"
v5="0"
v6="0"
gamma1="0"
gamma2="0"
gamma3="0"
gamma4="0"
gamma5="0"
gamma6="0"/>
</torsion>
<improper atom1="NX" atom2="CT" atom3="CT" atom4="C5R">
<cos1
refValue="0"
forceConstant="40"
periodicity="0"/>
</improper>
</parameters>
</forcefield>
</ffml>

@<SCITEGIC>MOL_PROPERTY
HBA_lipid_1
SciTegic.value.StringValue
1

@<SCITEGIC>MOL_PROPERTY
HBA_lipid_2
SciTegic.value.StringValue
1

@<SCITEGIC>MOL_PROPERTY
HBD_3
SciTegic.value.StringValue
0

@<SCITEGIC>MOL_PROPERTY
HYDROPHOBIC_4
SciTegic.value.StringValue
1

@<SCITEGIC>MOL_PROPERTY
Hydrogen Bond Energy
SciTegic.value.StringValue
0

@<SCITEGIC>MOL_PROPERTY
Improper Energy
SciTegic.value.StringValue
0.555390000343323

@<SCITEGIC>MOL_PROPERTY
Initial Potential Energy
SciTegic.value.StringValue
57.4132385253906

@<SCITEGIC>MOL_PROPERTY
Initial RMS Gradient
SciTegic.value.StringValue
27.8440704345703

@<SCITEGIC>MOL_PROPERTY
MapNumber
SciTegic.value.StringValue
1

@<SCITEGIC>MOL_PROPERTY
MappedAtoms
SciTegic.value.StringValue
30,-6.28981,0.638301,3.6015,1.6,HBA_lipid_1.11
30,-7.85068,0.363213,6.14866,2.2,HBA_lipid_1.21
17,-0.98439,0.881015,0.55495,1.6,HBA_lipid_2.11
17,-0.76861,3.86898,1.09205,2.2,HBA_lipid_2.21
15,5.2,-1.2,-1.8,1.6,HYDROPHOBIC_4.11

@<SCITEGIC>MOL_PROPERTY
MappedFeatures
SciTegic.value.StringValue
HBA_lipid_1,HBA_lipid_2,HYDROPHOBIC_4

@<SCITEGIC>MOL_PROPERTY
MappedLocations
SciTegic.value.StringValue
HBA_lipid_1.11,HBA_lipid_1.21,HBA_lipid_2.11,HBA_lipid_2.21,HYDROPHOBIC_4.11

@<SCITEGIC>MOL_PROPERTY
MappingID
SciTegic.value.StringValue
1

@<SCITEGIC>MOL_PROPERTY
Minimization Criteria
SciTegic.value.StringValue
CONJUG> Minimization exiting with gradient tolerance ( 0.0100000) satisfied.

@<SCITEGIC>MOL_PROPERTY
PartialChargeMethod
SciTegic.value.StringValue
MomanyRone

@<SCITEGIC>MOL_PROPERTY
Pharmprint
SciTegic.value.StringValue
'1101'

@<SCITEGIC>MOL_PROPERTY
Pharmtype
SciTegic.value.StringValue
3

@<SCITEGIC>MOL_PROPERTY
Potential Energy
SciTegic.value.StringValue
9.16697978973389

@<SCITEGIC>MOL_PROPERTY
RMS Gradient
SciTegic.value.StringValue
0.00941000040620565

@<SCITEGIC>MOL_PROPERTY
RelativeEnergy
SciTegic.value.StringValue
6.08984

@<SCITEGIC>MOL_PROPERTY
Solvation Free Energy
SciTegic.value.StringValue
0

@<SCITEGIC>MOL_PROPERTY
Uncert
SciTegic.value.StringValue
1.5

@<SCITEGIC>MOL_PROPERTY
Urey-Bradley Energy
SciTegic.value.StringValue
0

@<SCITEGIC>MOL_PROPERTY
UseResidueTemplateCharge
SciTegic.value.StringValue
True

@<SCITEGIC>MOL_PROPERTY
Van der Waals Energy
SciTegic.value.StringValue
5.75875997543335

@<SCITEGIC>MOL_PROPERTY
Error
SciTegic.value.StringValue
5.26455

@<SCITEGIC>MOL_PROPERTY
logActiv
SciTegic.value.StringValue
0.301029995663981

@<SCITEGIC>MOL_PROPERTY
logEstimate
SciTegic.value.StringValue
1.02239125041262

@<SCITEGIC>ATOM_PROPERTY
Formal Charge
SciTegic.value.StringValue
1 0
2 0
3 0
4 0
5 0
6 0
7 0
8 0
9 0
10 0
11 0
12 0
13 +1
14 0
15 0
16 0
17 0
18 0
19 0
20 0
21 0
22 0
23 0
24 0
25 0
26 0
27 0
28 0
29 0
30 0
31 0
32 0
33 0
34 0
35 0
36 0
37 0
38 0
39 0
40 0
41 0
42 0
43 0
44 0
45 0
46 0
47 0
48 0
49 0
50 0
51 0
52 0
53 0
54 0
55 0
56 0
57 0
58 0
59 0
60 0

@<SCITEGIC>ATOM_PROPERTY
pdb_tempFactor
SciTegic.value.DoubleValue
1 0
2 0
3 0
4 0
5 0
6 0
7 0
8 0
9 0
10 0
11 0
12 0
13 0
14 0
15 0
16 0
17 0
18 0
19 0
20 0
21 0
22 0
23 0
24 0
25 0
26 0
27 0
28 0
29 0
30 0
31 0
32 0
33 0
34 0
35 0
36 0
37 0
38 0
39 0
40 0
41 0
42 0
43 0
44 0
45 0
46 0
47 0
48 0
49 0
50 0
51 0
52 0
53 0
54 0
55 0
56 0
57 0
58 0
59 0
60 0

@<SCITEGIC>ATOM_PROPERTY
pdb_occupancy
SciTegic.value.DoubleValue
1 1
2 1
3 1
4 1
5 1
6 1
7 1
8 1
9 1
10 1
11 1
12 1
13 1
14 1
15 1
16 1
17 1
18 1
19 1
20 1
21 1
22 1
23 1
24 1
25 1
26 1
27 1
28 1
29 1
30 1
31 1
32 1
33 1
34 1
35 1
36 1
37 1
38 1
39 1
40 1
41 1
42 1
43 1
44 1
45 1
46 1
47 1
48 1
49 1
50 1
51 1
52 1
53 1
54 1
55 1
56 1
57 1
58 1
59 1
60 1

@<TRIPOS>MOLECULE
dpp4_7
44  47  1  0  0
SMALL
FORMAL_CHARGES
@<TRIPOS>ATOM
    1 C1         5.7093    -0.9484    -2.1693 C.2        1 SUBUNIT  0
    2 C2         4.3460    -2.2886    -0.6607 C.2        1 SUBUNIT  0
    3 C3         5.5453    -2.0926    -1.3675 C.2        1 SUBUNIT  0
    4 C4         3.3113    -1.3419    -0.7482 C.2        1 SUBUNIT  0
    5 C5         4.6734    -0.0007    -2.2594 C.2        1 SUBUNIT  0
    6 C6         3.4734    -0.1965    -1.5503 C.2        1 SUBUNIT  0
    7 C7         2.0458    -1.5616     0.0072 C.3        1 SUBUNIT  0
    8 O8         0.9480    -1.4127    -0.9007 O.3        1 SUBUNIT  0
    9 C9        -0.3197    -1.2963    -0.4496 C.2        1 SUBUNIT  0
   10 C10       -0.6146    -1.0448     0.9230 C.2        1 SUBUNIT  0
   11 C11        0.5139    -0.8597     1.8830 C.3        1 SUBUNIT  0
   12 C12        1.8658    -0.5932     1.1910 C.3        1 SUBUNIT  0
   13 C13       -1.9802    -0.9764     1.3437 C.2        1 SUBUNIT  0
   14 C14       -3.0276    -1.1151     0.3797 C.2        1 SUBUNIT  0
   15 C15       -1.3684    -1.4244    -1.3901 C.2        1 SUBUNIT  0
   16 C16       -2.7148    -1.3319    -0.9839 C.2        1 SUBUNIT  0
   17 C17       -2.3252    -0.7745     2.7105 C.2        1 SUBUNIT  0
   18 C18       -3.6814    -0.6975     3.1029 C.2        1 SUBUNIT  0
   19 C19       -4.3863    -1.0359     0.7817 C.2        1 SUBUNIT  0
   20 C20       -4.7092    -0.8261     2.1408 C.2        1 SUBUNIT  0
   21 N21        2.9476    -0.7226     2.1646 N.3        1 SUBUNIT  0
   22 F22        2.5022     0.7104    -1.6439 F          1 SUBUNIT  0
   23 F23        6.8396    -0.7531    -2.8444 F          1 SUBUNIT  0
   24 F24        6.5216    -2.9933    -1.2760 F          1 SUBUNIT  0
   25 H25       -3.9307    -0.5416     4.1420 H          1 SUBUNIT  0
   26 S26       -6.3467    -0.7301     2.6266 S.o2       1 SUBUNIT  0
   27 O27       -6.5334     0.5138     3.3537 O.2        1 SUBUNIT  0
   28 O28       -7.1796    -0.8333     1.4420 O.2        1 SUBUNIT  0
   29 C29       -6.7197    -2.0973     3.7162 C.3        1 SUBUNIT  0
   30 H30        4.2223    -3.1699    -0.0463 H          1 SUBUNIT  0
   31 H31        4.7979     0.8787    -2.8730 H          1 SUBUNIT  0
   32 H32        2.0394    -2.5913     0.3696 H          1 SUBUNIT  0
   33 H33        0.5758    -1.7618     2.4971 H          1 SUBUNIT  0
   34 H34        0.3079    -0.0276     2.5544 H          1 SUBUNIT  0
   35 H35        1.8680     0.4336     0.8161 H          1 SUBUNIT  0
   36 H36       -1.1358    -1.5959    -2.4324 H          1 SUBUNIT  0
   37 H37       -3.4951    -1.4319    -1.7262 H          1 SUBUNIT  0
   38 H38       -1.5727    -0.6752     3.4789 H          1 SUBUNIT  0
   39 H39       -5.1872    -1.1350     0.0618 H          1 SUBUNIT  0
   40 H40        3.8313    -0.4658     1.7002 H          1 SUBUNIT  0
   41 H41        2.7775    -0.0509     2.9260 H          1 SUBUNIT  0
   42 H42       -7.7524    -2.0211     4.0560 H          1 SUBUNIT  0
   43 H43       -6.5136    -3.0365     3.2035 H          1 SUBUNIT  0
   44 H44       -6.0754    -2.0500     4.5938 H          1 SUBUNIT  0
@<TRIPOS>BOND
    1     1     5 2
    2     1    23 1
    3     2     3 2
    4     2    30 1
    5     3     1 1
    6     3    24 1
    7     4     2 1
    8     4     7 1
    9     5     6 1
   10     5    31 1
   11     6     4 2
   12     6    22 1
   13     7     8 1
   14     7    32 1
   15     8     9 1
   16     9    10 2
   17     9    15 1
   18    10    11 1
   19    10    13 1
   20    11    12 1
   21    11    33 1
   22    11    34 1
   23    12     7 1
   24    12    21 1
   25    12    35 1
   26    13    17 2
   27    14    13 1
   28    14    19 2
   29    15    16 2
   30    15    36 1
   31    16    14 1
   32    16    37 1
   33    17    38 1
   34    18    17 1
   35    18    25 1
   36    19    20 1
   37    19    39 1
   38    20    18 2
   39    20    26 1
   40    21    40 1
   41    21    41 1
   42    26    27 2
   43    26    28 2
   44    26    29 1
   45    29    42 1
   46    29    43 1
   47    29    44 1
@<TRIPOS>SUBSTRUCTURE
1   ****   1
@<SCITEGIC>MOL_PROPERTY
AbsoluteEnergy
SciTegic.value.StringValue
41.4188

@<SCITEGIC>MOL_PROPERTY
Activ
SciTegic.value.StringValue
5.8

@<SCITEGIC>MOL_PROPERTY
Angle Energy
SciTegic.value.StringValue
11.4758

@<SCITEGIC>MOL_PROPERTY
Bond Energy
SciTegic.value.StringValue
1.77628

@<SCITEGIC>MOL_PROPERTY
CHARMm Energy
SciTegic.value.StringValue
6.33558

@<SCITEGIC>MOL_PROPERTY
Clean Energy
SciTegic.value.StringValue
3.36166

@<SCITEGIC>MOL_PROPERTY
ConfNumber
SciTegic.value.StringValue
4

@<SCITEGIC>MOL_PROPERTY
Dihedral Energy
SciTegic.value.StringValue
6.0143

@<SCITEGIC>MOL_PROPERTY
Electrostatic Energy
SciTegic.value.StringValue
-16.8407

@<SCITEGIC>MOL_PROPERTY
Estimate
SciTegic.value.StringValue
10.9264

@<SCITEGIC>MOL_PROPERTY
FitValue
SciTegic.value.StringValue
5.35772

@<SCITEGIC>MOL_PROPERTY
Forcefield
SciTegic.value.StringValue
CHARMm

@<SCITEGIC>MOL_PROPERTY
ForcefieldBase
SciTegic.value.StringValue
CHARMm

@<SCITEGIC>MOL_PROPERTY
ForcefieldFFML
SciTegic.value.StringValue
<?xml version="1.0" encoding="UTF-8"?>
<!DOCTYPE ffml SYSTEM "Ffml.dtd">
<ffml version="1.0">
<forcefield name="CHARMm" derivedFrom="CHARMm" base="CHARMm">
<atomTypes>
</atomTypes>
<parameters>
</parameters>
</forcefield>
</ffml>

@<SCITEGIC>MOL_PROPERTY
HBA_lipid_1
SciTegic.value.StringValue
1

@<SCITEGIC>MOL_PROPERTY
HBA_lipid_2
SciTegic.value.StringValue
0

@<SCITEGIC>MOL_PROPERTY
HBD_3
SciTegic.value.StringValue
1

@<SCITEGIC>MOL_PROPERTY
HYDROPHOBIC_4
SciTegic.value.StringValue
1

@<SCITEGIC>MOL_PROPERTY
Hydrogen Bond Energy
SciTegic.value.StringValue
0

@<SCITEGIC>MOL_PROPERTY
Improper Energy
SciTegic.value.StringValue
0.08901

@<SCITEGIC>MOL_PROPERTY
Initial Potential Energy
SciTegic.value.StringValue
23.3096

@<SCITEGIC>MOL_PROPERTY
Initial RMS Gradient
SciTegic.value.StringValue
15.3408

@<SCITEGIC>MOL_PROPERTY
MapNumber
SciTegic.value.StringValue
1

@<SCITEGIC>MOL_PROPERTY
MappedAtoms
SciTegic.value.StringValue
27,-6.28981,0.638301,3.6015,1.6,HBA_lipid_1.11
27,-7.85068,0.363213,6.14866,2.2,HBA_lipid_1.21
21,3.18114,-0.539906,2.12314,1.6,HBD_3.11
21,1.66499,0.950015,4.24008,2.2,HBD_3.21
1,5.2,-1.2,-1.8,1.6,HYDROPHOBIC_4.11

@<SCITEGIC>MOL_PROPERTY
MappedFeatures
SciTegic.value.StringValue
HBA_lipid_1,HBD_3,HYDROPHOBIC_4

@<SCITEGIC>MOL_PROPERTY
MappedLocations
SciTegic.value.StringValue
HBA_lipid_1.11,HBA_lipid_1.21,HBD_3.11,HBD_3.21,HYDROPHOBIC_4.11

@<SCITEGIC>MOL_PROPERTY
MappingID
SciTegic.value.StringValue
1

@<SCITEGIC>MOL_PROPERTY
Minimization Criteria
SciTegic.value.StringValue
CONJUG> Minimization exiting with gradient tolerance ( 0.0100000) satisfied.

@<SCITEGIC>MOL_PROPERTY
PartialChargeMethod
SciTegic.value.StringValue
MomanyRone

@<SCITEGIC>MOL_PROPERTY
Pharmprint
SciTegic.value.StringValue
'1011'

@<SCITEGIC>MOL_PROPERTY
Pharmtype
SciTegic.value.StringValue
3

@<SCITEGIC>MOL_PROPERTY
Potential Energy
SciTegic.value.StringValue
6.33558

@<SCITEGIC>MOL_PROPERTY
RMS Gradient
SciTegic.value.StringValue
0.00828

@<SCITEGIC>MOL_PROPERTY
RelativeEnergy
SciTegic.value.StringValue
0.0460543

@<SCITEGIC>MOL_PROPERTY
Solvation Free Energy
SciTegic.value.StringValue
0

@<SCITEGIC>MOL_PROPERTY
Uncert
SciTegic.value.StringValue
1.5

@<SCITEGIC>MOL_PROPERTY
Urey-Bradley Energy
SciTegic.value.StringValue
0

@<SCITEGIC>MOL_PROPERTY
UseResidueTemplateCharge
SciTegic.value.StringValue
True

@<SCITEGIC>MOL_PROPERTY
Van der Waals Energy
SciTegic.value.StringValue
3.82087

@<SCITEGIC>MOL_PROPERTY
Error
SciTegic.value.StringValue
1.88386206896552

@<SCITEGIC>MOL_PROPERTY
logActiv
SciTegic.value.StringValue
0.763427993562937

@<SCITEGIC>MOL_PROPERTY
logEstimate
SciTegic.value.StringValue
1.03847709537433

@<SCITEGIC>ATOM_PROPERTY
Formal Charge
SciTegic.value.StringValue
1 0
2 0
3 0
4 0
5 0
6 0
7 0
8 0
9 0
10 0
11 0
12 0
13 0
14 0
15 0
16 0
17 0
18 0
19 0
20 0
21 0
22 0
23 0
24 0
25 0
26 0
27 0
28 0
29 0
30 0
31 0
32 0
33 0
34 0
35 0
36 0
37 0
38 0
39 0
40 0
41 0
42 0
43 0
44 0

@<SCITEGIC>ATOM_PROPERTY
pdb_tempFactor
SciTegic.value.DoubleValue
1 0
2 0
3 0
4 0
5 0
6 0
7 0
8 0
9 0
10 0
11 0
12 0
13 0
14 0
15 0
16 0
17 0
18 0
19 0
20 0
21 0
22 0
23 0
24 0
25 0
26 0
27 0
28 0
29 0
30 0
31 0
32 0
33 0
34 0
35 0
36 0
37 0
38 0
39 0
40 0
41 0
42 0
43 0
44 0

@<SCITEGIC>ATOM_PROPERTY
pdb_occupancy
SciTegic.value.DoubleValue
1 1
2 1
3 1
4 1
5 1
6 1
7 1
8 1
9 1
10 1
11 1
12 1
13 1
14 1
15 1
16 1
17 1
18 1
19 1
20 1
21 1
22 1
23 1
24 1
25 1
26 1
27 1
28 1
29 1
30 1
31 1
32 1
33 1
34 1
35 1
36 1
37 1
38 1
39 1
40 1
41 1
42 1
43 1
44 1

@<TRIPOS>MOLECULE
dpp4_9
54  57  1  0  0
SMALL
FORMAL_CHARGES
@<TRIPOS>ATOM
    1 C1         5.5491    -1.6646    -2.1163 C.2        1 SUBUNIT  0
    2 C2         4.8784    -0.3656    -0.1660 C.2        1 SUBUNIT  0
    3 C3         5.7944    -1.2249    -0.8015 C.2        1 SUBUNIT  0
    4 C4         3.7202     0.0572    -0.8409 C.2        1 SUBUNIT  0
    5 C5         4.3894    -1.2404    -2.7921 C.2        1 SUBUNIT  0
    6 C6         3.4767    -0.3812    -2.1569 C.2        1 SUBUNIT  0
    7 C7         2.7611     0.9655    -0.1581 C.3        1 SUBUNIT  0
    8 C8         1.9300     0.2232     0.8873 C.3        1 SUBUNIT  0
    9 C9         0.9571    -0.7786     0.2652 C.3        1 SUBUNIT  0
   10 C10       -0.4150    -0.1945     0.0618 C.2        1 SUBUNIT  0
   11 N11       -1.3914    -0.9850    -0.4906 N.am       1 SUBUNIT  0
   12 C12       -1.1227    -2.4139    -0.8171 C.3        1 SUBUNIT  0
   13 C13       -1.5616    -2.7853    -2.2620 C.3        1 SUBUNIT  0
   14 N14       -2.8668    -2.1867    -2.6203 N.pl3      1 SUBUNIT  0
   15 C15       -3.4036    -1.1379    -1.9659 C.2        1 SUBUNIT  0
   16 C16       -2.7475    -0.4356    -0.7785 C.3        1 SUBUNIT  0
   17 N17       -4.6121    -0.8496    -2.5631 N.2        1 SUBUNIT  0
   18 N18       -3.6926    -2.5551    -3.5958 N.2        1 SUBUNIT  0
   19 C19       -4.7760    -1.7598    -3.5827 C.2        1 SUBUNIT  0
   20 O20       -0.6599     0.9466     0.3755 O.2        1 SUBUNIT  0
   21 N21        2.7941    -0.4370     1.8499 N.3        1 SUBUNIT  0
   22 F22        6.8880    -1.6202    -0.1542 F          1 SUBUNIT  0
   23 F23        6.4076    -2.4785    -2.7254 F          1 SUBUNIT  0
   24 F24        2.3830     0.0126    -2.8098 F          1 SUBUNIT  0
   25 C25       -5.9599    -1.8497    -4.5175 C.3        1 SUBUNIT  0
   26 F26       -5.7706    -2.8844    -5.3959 F          1 SUBUNIT  0
   27 F27       -6.0813    -0.6748    -5.2152 F          1 SUBUNIT  0
   28 F28       -7.1025    -2.0684    -3.7908 F          1 SUBUNIT  0
   29 C29       -3.6319    -0.5657     0.4642 C.3        1 SUBUNIT  0
   30 O30       -2.9156    -0.0655     1.5706 O.3        1 SUBUNIT  0
   31 C31       -3.9377    -2.0375     0.7191 C.3        1 SUBUNIT  0
   32 C32       -5.2499    -2.4328     1.3604 C.3        1 SUBUNIT  0
   33 C33       -4.9995    -2.7367    -0.1004 C.3        1 SUBUNIT  0
   34 H34        5.0683    -0.0309     0.8448 H          1 SUBUNIT  0
   35 H35        4.1997    -1.5769    -3.8002 H          1 SUBUNIT  0
   36 H36        3.3071     1.7927     0.2977 H          1 SUBUNIT  0
   37 H37        2.1173     1.4378    -0.8999 H          1 SUBUNIT  0
   38 H38        1.3995     0.9265     1.5305 H          1 SUBUNIT  0
   39 H39        0.9025    -1.6164     0.9590 H          1 SUBUNIT  0
   40 H40        1.3439    -1.1550    -0.6825 H          1 SUBUNIT  0
   41 H41       -1.6742    -3.0283    -0.1006 H          1 SUBUNIT  0
   42 H42       -0.0649    -2.6515    -0.6776 H          1 SUBUNIT  0
   43 H43       -1.6253    -3.8733    -2.3491 H          1 SUBUNIT  0
   44 H44       -0.8121    -2.4504    -2.9858 H          1 SUBUNIT  0
   45 H45       -2.6526     0.6221    -1.0338 H          1 SUBUNIT  0
   46 H46        3.2617    -1.2236     1.3769 H          1 SUBUNIT  0
   47 H47        3.5160     0.2341     2.1492 H          1 SUBUNIT  0
   48 H48       -4.5555     0.0082     0.3701 H          1 SUBUNIT  0
   49 H49       -3.5440     0.0156     2.3058 H          1 SUBUNIT  0
   50 H50       -3.0560    -2.6179     0.9935 H          1 SUBUNIT  0
   51 H51       -5.2389    -3.2657     2.0620 H          1 SUBUNIT  0
   52 H52       -5.9623    -1.6416     1.5995 H          1 SUBUNIT  0
   53 H53       -4.8186    -3.7762    -0.3801 H          1 SUBUNIT  0
   54 H54       -5.5399    -2.1515    -0.8430 H          1 SUBUNIT  0
@<TRIPOS>BOND
    1     1     5 2
    2     1    23 1
    3     2     3 2
    4     2    34 1
    5     3     1 1
    6     3    22 1
    7     4     2 1
    8     4     7 1
    9     5     6 1
   10     5    35 1
   11     6     4 2
   12     6    24 1
   13     7     8 1
   14     7    36 1
   15     7    37 1
   16     8     9 1
   17     8    21 1
   18     8    38 1
   19     9    10 1
   20     9    39 1
   21     9    40 1
   22    10    11 1
   23    10    20 2
   24    11    12 1
   25    12    13 1
   26    12    41 1
   27    12    42 1
   28    13    14 1
   29    13    43 1
   30    13    44 1
   31    14    15 1
   32    14    18 1
   33    15    16 1
   34    15    17 2
   35    16    11 1
   36    16    29 1
   37    16    45 1
   38    18    19 2
   39    19    17 1
   40    19    25 1
   41    21    46 1
   42    21    47 1
   43    25    26 1
   44    25    27 1
   45    25    28 1
   46    29    30 1
   47    29    31 1
   48    29    48 1
   49    30    49 1
   50    31    33 1
   51    31    50 1
   52    32    31 1
   53    32    33 1
   54    32    51 1
   55    32    52 1
   56    33    53 1
   57    33    54 1
@<TRIPOS>SUBSTRUCTURE
1   ****   1
@<SCITEGIC>MOL_PROPERTY
AbsoluteEnergy
SciTegic.value.StringValue
57.501

@<SCITEGIC>MOL_PROPERTY
Activ
SciTegic.value.StringValue
12

@<SCITEGIC>MOL_PROPERTY
Angle Energy
SciTegic.value.StringValue
11.5549898147583

@<SCITEGIC>MOL_PROPERTY
Bond Energy
SciTegic.value.StringValue
1.47913002967834

@<SCITEGIC>MOL_PROPERTY
CHARMm Energy
SciTegic.value.StringValue
25.536470413208

@<SCITEGIC>MOL_PROPERTY
Clean Energy
SciTegic.value.StringValue
77.7677993774414

@<SCITEGIC>MOL_PROPERTY
ConfNumber
SciTegic.value.StringValue
80

@<SCITEGIC>MOL_PROPERTY
Dihedral Energy
SciTegic.value.StringValue
11.187159538269

@<SCITEGIC>MOL_PROPERTY
Electrostatic Energy
SciTegic.value.StringValue
6.12723016738892

@<SCITEGIC>MOL_PROPERTY
Estimate
SciTegic.value.StringValue
12.4837

@<SCITEGIC>MOL_PROPERTY
FitValue
SciTegic.value.StringValue
5.29986

@<SCITEGIC>MOL_PROPERTY
Forcefield
SciTegic.value.StringValue
CHARMm

@<SCITEGIC>MOL_PROPERTY
ForcefieldBase
SciTegic.value.StringValue
CHARMm

@<SCITEGIC>MOL_PROPERTY
ForcefieldFFML
SciTegic.value.StringValue
<?xml version="1.0" encoding="UTF-8"?>
<!DOCTYPE ffml SYSTEM "Ffml.dtd">
<ffml version="1.0">
<forcefield name="CHARMm" derivedFrom="CHARMm" base="CHARMm">
<atomTypes>
</atomTypes>
<parameters>
<bond atom1="CT" atom2="NR56">
<quadratic
refValue="1.47"
forceConstant="390"/>
</bond>
<angle atom1="C5R" atom2="CF3" atom3="XF">
<quadratic
refValue="110.26"
forceConstant="53.5714"/>
</angle>
<angle atom1="CR56" atom2="CT" atom3="CT">
<quadratic
refValue="109.47"
forceConstant="70"/>
</angle>
<angle atom1="CR56" atom2="CT" atom3="HA">
<quadratic
refValue="109.47"
forceConstant="40"/>
</angle>
<angle atom1="CR56" atom2="CT" atom3="NX">
<quadratic
refValue="111.6"
forceConstant="70"/>
</angle>
<angle atom1="CT" atom2="CR56" atom3="N5R">
<quadratic
refValue="122"
forceConstant="58"/>
</angle>
<angle atom1="CT" atom2="CT" atom3="NR56">
<quadratic
refValue="111"
forceConstant="46.5"/>
</angle>
<angle atom1="CT" atom2="NR56" atom3="CR56">
<quadratic
refValue="130"
forceConstant="70"/>
</angle>
<angle atom1="CT" atom2="NR56" atom3="N5R">
<quadratic
refValue="127"
forceConstant="70"/>
</angle>
<angle atom1="N5R" atom2="C5R" atom3="CF3">
<quadratic
refValue="119.136"
forceConstant="68"/>
</angle>
<angle atom1="NR56" atom2="CR56" atom3="CT">
<quadratic
refValue="122"
forceConstant="58"/>
</angle>
<angle atom1="NR56" atom2="CT" atom3="HA">
<quadratic
refValue="109.47"
forceConstant="37.5"/>
</angle>
<angle atom1="OT" atom2="CT" atom3="CT3">
<quadratic
refValue="110.5"
forceConstant="45"/>
</angle>
<torsion atom1="CT" atom2="CT" atom3="NR56" atom4="CR56">
<multiplecos
v1="0"
v2="0"
v3="0"
v4="0"
v5="0"
v6="0.15"
gamma1="0"
gamma2="0"
gamma3="0"
gamma4="0"
gamma5="0"
gamma6="180"/>
</torsion>
<torsion atom1="CT" atom2="CT" atom3="NR56" atom4="N5R">
<multiplecos
v1="0"
v2="0"
v3="0.07"
v4="0"
v5="0"
v6="0"
gamma1="0"
gamma2="0"
gamma3="0"
gamma4="0"
gamma5="0"
gamma6="0"/>
</torsion>
<torsion atom1="HA" atom2="CT" atom3="NR56" atom4="CR56">
<multiplecos
v1="0"
v2="0"
v3="0"
v4="0"
v5="0"
v6="0.15"
gamma1="0"
gamma2="0"
gamma3="0"
gamma4="0"
gamma5="0"
gamma6="180"/>
</torsion>
<torsion atom1="HA" atom2="CT" atom3="NR56" atom4="N5R">
<multiplecos
v1="0"
v2="0"
v3="0"
v4="0"
v5="0"
v6="0.15"
gamma1="0"
gamma2="0"
gamma3="0"
gamma4="0"
gamma5="0"
gamma6="180"/>
</torsion>
<torsion atom1="N5R" atom2="C5R" atom3="CF3" atom4="XF">
<multiplecos
v1="0"
v2="0"
v3="0"
v4="0"
v5="0"
v6="0.1"
gamma1="0"
gamma2="0"
gamma3="0"
gamma4="0"
gamma5="0"
gamma6="0"/>
</torsion>
<torsion atom1="N5R" atom2="CR56" atom3="CT" atom4="CT">
<multiplecos
v1="0"
v2="0"
v3="0"
v4="0"
v5="0"
v6="0.01"
gamma1="0"
gamma2="0"
gamma3="0"
gamma4="0"
gamma5="0"
gamma6="0"/>
</torsion>
<torsion atom1="N5R" atom2="CR56" atom3="CT" atom4="HA">
<multiplecos
v1="0"
v2="0"
v3="0"
v4="0"
v5="0"
v6="0.01"
gamma1="0"
gamma2="0"
gamma3="0"
gamma4="0"
gamma5="0"
gamma6="0"/>
</torsion>
<torsion atom1="N5R" atom2="CR56" atom3="CT" atom4="NX">
<multiplecos
v1="0"
v2="0"
v3="0"
v4="0"
v5="0"
v6="0.01"
gamma1="0"
gamma2="0"
gamma3="0"
gamma4="0"
gamma5="0"
gamma6="0"/>
</torsion>
<torsion atom1="NR56" atom2="CR56" atom3="CT" atom4="CT">
<multiplecos
v1="0"
v2="0"
v3="0"
v4="0"
v5="0"
v6="0.01"
gamma1="0"
gamma2="0"
gamma3="0"
gamma4="0"
gamma5="0"
gamma6="0"/>
</torsion>
<torsion atom1="NR56" atom2="CR56" atom3="CT" atom4="HA">
<multiplecos
v1="0"
v2="0"
v3="0"
v4="0"
v5="0"
v6="0.01"
gamma1="0"
gamma2="0"
gamma3="0"
gamma4="0"
gamma5="0"
gamma6="0"/>
</torsion>
<torsion atom1="NR56" atom2="CR56" atom3="CT" atom4="NX">
<multiplecos
v1="0"
v2="0"
v3="0"
v4="0"
v5="0"
v6="0.01"
gamma1="0"
gamma2="0"
gamma3="0"
gamma4="0"
gamma5="0"
gamma6="0"/>
</torsion>
<improper atom1="NR56" atom2="CR56" atom3="N5R" atom4="CT">
<cos1
refValue="0"
forceConstant="90"
periodicity="0"/>
</improper>
</parameters>
</forcefield>
</ffml>

@<SCITEGIC>MOL_PROPERTY
HBA_lipid_1
SciTegic.value.StringValue
0

@<SCITEGIC>MOL_PROPERTY
HBA_lipid_2
SciTegic.value.StringValue
1

@<SCITEGIC>MOL_PROPERTY
HBD_3
SciTegic.value.StringValue
1

@<SCITEGIC>MOL_PROPERTY
HYDROPHOBIC_4
SciTegic.value.StringValue
1

@<SCITEGIC>MOL_PROPERTY
Hydrogen Bond Energy
SciTegic.value.StringValue
0

@<SCITEGIC>MOL_PROPERTY
Improper Energy
SciTegic.value.StringValue
0.0539099983870983

@<SCITEGIC>MOL_PROPERTY
Initial Potential Energy
SciTegic.value.StringValue
60.0667114257813

@<SCITEGIC>MOL_PROPERTY
Initial RMS Gradient
SciTegic.value.StringValue
14.1337099075317

@<SCITEGIC>MOL_PROPERTY
MapNumber
SciTegic.value.StringValue
1

@<SCITEGIC>MOL_PROPERTY
MappedAtoms
SciTegic.value.StringValue
20,-0.98439,0.881015,0.55495,1.6,HBA_lipid_2.11
20,-0.76861,3.86898,1.09205,2.2,HBA_lipid_2.21
21,3.18114,-0.539906,2.12314,1.6,HBD_3.11
21,1.66499,0.950015,4.24008,2.2,HBD_3.21
1,5.2,-1.2,-1.8,1.6,HYDROPHOBIC_4.11

@<SCITEGIC>MOL_PROPERTY
MappedFeatures
SciTegic.value.StringValue
HBA_lipid_2,HBD_3,HYDROPHOBIC_4

@<SCITEGIC>MOL_PROPERTY
MappedLocations
SciTegic.value.StringValue
HBA_lipid_2.11,HBA_lipid_2.21,HBD_3.11,HBD_3.21,HYDROPHOBIC_4.11

@<SCITEGIC>MOL_PROPERTY
MappingID
SciTegic.value.StringValue
1

@<SCITEGIC>MOL_PROPERTY
Minimization Criteria
SciTegic.value.StringValue
CONJUG> Minimization exiting with gradient tolerance ( 0.0100000) satisfied.

@<SCITEGIC>MOL_PROPERTY
PartialChargeMethod
SciTegic.value.StringValue
MomanyRone

@<SCITEGIC>MOL_PROPERTY
Pharmprint
SciTegic.value.StringValue
'0111'

@<SCITEGIC>MOL_PROPERTY
Pharmtype
SciTegic.value.StringValue
3

@<SCITEGIC>MOL_PROPERTY
Potential Energy
SciTegic.value.StringValue
25.536470413208

@<SCITEGIC>MOL_PROPERTY
RMS Gradient
SciTegic.value.StringValue
0.00923999957740307

@<SCITEGIC>MOL_PROPERTY
RelativeEnergy
SciTegic.value.StringValue
13.31

@<SCITEGIC>MOL_PROPERTY
Solvation Free Energy
SciTegic.value.StringValue
0

@<SCITEGIC>MOL_PROPERTY
Uncert
SciTegic.value.StringValue
1.5

@<SCITEGIC>MOL_PROPERTY
Urey-Bradley Energy
SciTegic.value.StringValue
0

@<SCITEGIC>MOL_PROPERTY
UseResidueTemplateCharge
SciTegic.value.StringValue
True

@<SCITEGIC>MOL_PROPERTY
Van der Waals Energy
SciTegic.value.StringValue
-4.86594009399414

@<SCITEGIC>MOL_PROPERTY
Error
SciTegic.value.StringValue
1.04030833333333

@<SCITEGIC>MOL_PROPERTY
logActiv
SciTegic.value.StringValue
1.07918124604762

@<SCITEGIC>MOL_PROPERTY
logEstimate
SciTegic.value.StringValue
1.0963433234417

@<SCITEGIC>ATOM_PROPERTY
Formal Charge
SciTegic.value.StringValue
1 0
2 0
3 0
4 0
5 0
6 0
7 0
8 0
9 0
10 0
11 0
12 0
13 0
14 0
15 0
16 0
17 0
18 0
19 0
20 0
21 0
22 0
23 0
24 0
25 0
26 0
27 0
28 0
29 0
30 0
31 0
32 0
33 0
34 0
35 0
36 0
37 0
38 0
39 0
40 0
41 0
42 0
43 0
44 0
45 0
46 0
47 0
48 0
49 0
50 0
51 0
52 0
53 0
54 0

@<SCITEGIC>ATOM_PROPERTY
pdb_tempFactor
SciTegic.value.DoubleValue
1 0
2 0
3 0
4 0
5 0
6 0
7 0
8 0
9 0
10 0
11 0
12 0
13 0
14 0
15 0
16 0
17 0
18 0
19 0
20 0
21 0
22 0
23 0
24 0
25 0
26 0
27 0
28 0
29 0
30 0
31 0
32 0
33 0
34 0
35 0
36 0
37 0
38 0
39 0
40 0
41 0
42 0
43 0
44 0
45 0
46 0
47 0
48 0
49 0
50 0
51 0
52 0
53 0
54 0

@<SCITEGIC>ATOM_PROPERTY
pdb_occupancy
SciTegic.value.DoubleValue
1 1
2 1
3 1
4 1
5 1
6 1
7 1
8 1
9 1
10 1
11 1
12 1
13 1
14 1
15 1
16 1
17 1
18 1
19 1
20 1
21 1
22 1
23 1
24 1
25 1
26 1
27 1
28 1
29 1
30 1
31 1
32 1
33 1
34 1
35 1
36 1
37 1
38 1
39 1
40 1
41 1
42 1
43 1
44 1
45 1
46 1
47 1
48 1
49 1
50 1
51 1
52 1
53 1
54 1

@<TRIPOS>MOLECULE
dpp4_18
85  89  1  0  0
SMALL
FORMAL_CHARGES
@<TRIPOS>ATOM
    1 N1         5.4937    -1.4559     1.8594 N.am       1 SUBUNIT  0
    2 C2         4.8342    -3.6040     0.9294 C.2        1 SUBUNIT  0
    3 C3         5.1629    -2.7753     2.1077 C.2        1 SUBUNIT  0
    4 C4         4.8521    -3.1060    -0.3469 C.2        1 SUBUNIT  0
    5 C5         5.5169    -0.9276     0.5614 C.2        1 SUBUNIT  0
    6 N6         5.2140    -1.6784    -0.5840 N.am       1 SUBUNIT  0
    7 N7         4.4739    -4.9036     0.8174 N.pl3      1 SUBUNIT  0
    8 N8         4.5288    -4.0121    -1.2745 N.2        1 SUBUNIT  0
    9 C9         4.2903    -5.1454    -0.5351 C.2        1 SUBUNIT  0
   10 N10        3.8941    -6.4374    -1.1170 N.pl3      1 SUBUNIT  0
   11 C11        2.8698    -6.4884    -2.1927 C.3        1 SUBUNIT  0
   12 C12        2.6494    -7.9149    -2.7423 C.3        1 SUBUNIT  0
   13 C13        3.9930    -8.6164    -3.0204 C.3        1 SUBUNIT  0
   14 C14        4.9561    -8.5996    -1.8138 C.3        1 SUBUNIT  0
   15 C15        4.5060    -7.7015    -0.6426 C.3        1 SUBUNIT  0
   16 N16        1.8335    -8.7099    -1.8285 N.3        1 SUBUNIT  0
   17 C17        4.3097    -5.8678     1.9187 C.3        1 SUBUNIT  0
   18 C18        3.3333    -5.3884     2.8922 C.1        1 SUBUNIT  0
   19 C19        2.5351    -4.9995     3.6853 C.1        1 SUBUNIT  0
   20 C20        1.5589    -4.5218     4.6584 C.3        1 SUBUNIT  0
   21 O21        5.1417    -3.2331     3.2283 O.2        1 SUBUNIT  0
   22 O22        5.8163     0.2364     0.4161 O.2        1 SUBUNIT  0
   23 C23        5.8322    -0.5815     3.0022 C.3        1 SUBUNIT  0
   24 C24        4.5922    -0.2820     3.8478 C.3        1 SUBUNIT  0
   25 C25        3.5370     0.5194     3.0866 C.3        1 SUBUNIT  0
   26 N26        2.7955    -0.3462     2.1792 N.3        1 SUBUNIT  0
   27 C27        2.1496     0.4238     1.1088 C.3        1 SUBUNIT  0
   28 C28        1.4532    -0.5074     0.1015 C.3        1 SUBUNIT  0
   29 C29        0.4549    -1.4557     0.7866 C.3        1 SUBUNIT  0
   30 C30        1.1481    -2.1841     1.9492 C.3        1 SUBUNIT  0
   31 C31        1.8546    -1.2073     2.9059 C.3        1 SUBUNIT  0
   32 C32        5.2487    -1.0936    -1.9387 C.3        1 SUBUNIT  0
   33 C33       -0.7743    -0.7159     1.2530 C.2        1 SUBUNIT  0
   34 N34       -1.7975    -1.4291     1.8102 N.am       1 SUBUNIT  0
   35 C35       -2.9259    -0.7852     2.2426 C.2        1 SUBUNIT  0
   36 O36       -0.8584     0.4843     1.1392 O.2        1 SUBUNIT  0
   37 C37       -4.7052    -0.5184     3.8854 C.2        1 SUBUNIT  0
   38 C38       -3.5486    -1.1802     3.4431 C.2        1 SUBUNIT  0
   39 C39       -5.2487     0.5392     3.1358 C.2        1 SUBUNIT  0
   40 C40       -3.4676     0.2734     1.4893 C.2        1 SUBUNIT  0
   41 C41       -4.6265     0.9332     1.9372 C.2        1 SUBUNIT  0
   42 O42       -6.3330     1.1587     3.5512 O.3        1 SUBUNIT  0
   43 C43       -6.7435     2.3267     2.8561 C.3        1 SUBUNIT  0
   44 H44        1.9330    -6.0668    -1.8228 H          1 SUBUNIT  0
   45 H45        3.1983    -5.8398    -3.0080 H          1 SUBUNIT  0
   46 H46        2.0986    -7.8383    -3.6802 H          1 SUBUNIT  0
   47 H47        4.4752    -8.1054    -3.8565 H          1 SUBUNIT  0
   48 H48        3.8289    -9.6419    -3.3617 H          1 SUBUNIT  0
   49 H49        5.0929    -9.6139    -1.4426 H          1 SUBUNIT  0
   50 H50        5.9417    -8.2781    -2.1550 H          1 SUBUNIT  0
   51 H51        5.3521    -7.4973     0.0191 H          1 SUBUNIT  0
   52 H52        3.7645    -8.2256    -0.0408 H          1 SUBUNIT  0
   53 H53        1.0244    -9.0743    -2.3527 H          1 SUBUNIT  0
   54 H54        2.3974    -9.5127    -1.5092 H          1 SUBUNIT  0
   55 H55        3.9863    -6.8281     1.5168 H          1 SUBUNIT  0
   56 H56        5.2698    -6.0213     2.4137 H          1 SUBUNIT  0
   57 H57        0.5670    -4.3409     4.2458 H          1 SUBUNIT  0
   58 H58        1.9119    -3.5875     5.0979 H          1 SUBUNIT  0
   59 H59        1.4587    -5.2515     5.4605 H          1 SUBUNIT  0
   60 H60        6.6040    -1.0599     3.6047 H          1 SUBUNIT  0
   61 H61        6.2739     0.3427     2.6287 H          1 SUBUNIT  0
   62 H62        4.1676    -1.2033     4.2438 H          1 SUBUNIT  0
   63 H63        4.8722     0.2248     4.7700 H          1 SUBUNIT  0
   64 H64        2.8453     0.9993     3.7774 H          1 SUBUNIT  0
   65 H65        4.0017     1.3275     2.5201 H          1 SUBUNIT  0
   66 H66        2.8989     1.0266     0.5904 H          1 SUBUNIT  0
   67 H67        1.4272     1.1176     1.5418 H          1 SUBUNIT  0
   68 H68        0.9549     0.0817    -0.6709 H          1 SUBUNIT  0
   69 H69        2.2094    -1.0989    -0.4170 H          1 SUBUNIT  0
   70 H70        0.1290    -2.1977     0.0577 H          1 SUBUNIT  0
   71 H71        0.4282    -2.7933     2.5017 H          1 SUBUNIT  0
   72 H72        1.8844    -2.8809     1.5478 H          1 SUBUNIT  0
   73 H73        1.1195    -0.5864     3.4229 H          1 SUBUNIT  0
   74 H74        2.3919    -1.7710     3.6722 H          1 SUBUNIT  0
   75 H75        5.5624    -0.0502    -1.9781 H          1 SUBUNIT  0
   76 H76        4.2543    -1.1600    -2.3829 H          1 SUBUNIT  0
   77 H77        5.9321    -1.6724    -2.5600 H          1 SUBUNIT  0
   78 H78       -1.7256    -2.4228     1.9016 H          1 SUBUNIT  0
   79 H79       -5.1783    -0.8238     4.8064 H          1 SUBUNIT  0
   80 H80       -3.1464    -1.9922     4.0366 H          1 SUBUNIT  0
   81 H81       -3.0045     0.5916     0.5661 H          1 SUBUNIT  0
   82 H82       -5.0364     1.7466     1.3556 H          1 SUBUNIT  0
   83 H83       -7.6404     2.7148     3.3375 H          1 SUBUNIT  0
   84 H84       -5.8934     3.0076     2.8000 H          1 SUBUNIT  0
   85 H85       -7.0078     2.0425     1.8373 H          1 SUBUNIT  0
@<TRIPOS>BOND
    1     1     5 1
    2     1    23 1
    3     2     3 1
    4     2     7 1
    5     3     1 1
    6     3    21 2
    7     4     2 2
    8     4     8 1
    9     5     6 1
   10     5    22 2
   11     6     4 1
   12     6    32 1
   13     7    17 1
   14     8     9 2
   15     9     7 1
   16     9    10 1
   17    10    11 1
   18    11    12 1
   19    11    44 1
   20    11    45 1
   21    12    13 1
   22    12    16 1
   23    12    46 1
   24    13    14 1
   25    13    47 1
   26    13    48 1
   27    14    15 1
   28    14    49 1
   29    14    50 1
   30    15    10 1
   31    15    51 1
   32    15    52 1
   33    16    53 1
   34    16    54 1
   35    17    18 1
   36    17    55 1
   37    17    56 1
   38    18    19 3
   39    19    20 1
   40    20    57 1
   41    20    58 1
   42    20    59 1
   43    23    24 1
   44    23    60 1
   45    23    61 1
   46    24    25 1
   47    24    62 1
   48    24    63 1
   49    25    26 1
   50    25    64 1
   51    25    65 1
   52    26    27 1
   53    27    28 1
   54    27    66 1
   55    27    67 1
   56    28    29 1
   57    28    68 1
   58    28    69 1
   59    29    30 1
   60    29    33 1
   61    29    70 1
   62    30    31 1
   63    30    71 1
   64    30    72 1
   65    31    26 1
   66    31    73 1
   67    31    74 1
   68    32    75 1
   69    32    76 1
   70    32    77 1
   71    33    34 1
   72    33    36 2
   73    34    35 1
   74    34    78 1
   75    35    40 2
   76    37    38 2
   77    37    79 1
   78    38    35 1
   79    38    80 1
   80    39    37 1
   81    39    42 1
   82    40    41 1
   83    40    81 1
   84    41    39 2
   85    41    82 1
   86    42    43 1
   87    43    83 1
   88    43    84 1
   89    43    85 1
@<TRIPOS>SUBSTRUCTURE
1   ****   1
@<SCITEGIC>MOL_PROPERTY
AbsoluteEnergy
SciTegic.value.StringValue
76.1053

@<SCITEGIC>MOL_PROPERTY
Activ
SciTegic.value.StringValue
120

@<SCITEGIC>MOL_PROPERTY
Angle Energy
SciTegic.value.StringValue
11.7774200439453

@<SCITEGIC>MOL_PROPERTY
Bond Energy
SciTegic.value.StringValue
2.3548800945282

@<SCITEGIC>MOL_PROPERTY
CHARMm Energy
SciTegic.value.StringValue
-16.5208702087402

@<SCITEGIC>MOL_PROPERTY
Clean Energy
SciTegic.value.StringValue
95.7005004882813

@<SCITEGIC>MOL_PROPERTY
ConfNumber
SciTegic.value.StringValue
106

@<SCITEGIC>MOL_PROPERTY
Dihedral Energy
SciTegic.value.StringValue
19.767749786377

@<SCITEGIC>MOL_PROPERTY
Electrostatic Energy
SciTegic.value.StringValue
-45.3822784423828

@<SCITEGIC>MOL_PROPERTY
Estimate
SciTegic.value.StringValue
14.4125

@<SCITEGIC>MOL_PROPERTY
FitValue
SciTegic.value.StringValue
5.23746

@<SCITEGIC>MOL_PROPERTY
Forcefield
SciTegic.value.StringValue
CHARMm

@<SCITEGIC>MOL_PROPERTY
ForcefieldBase
SciTegic.value.StringValue
CHARMm

@<SCITEGIC>MOL_PROPERTY
ForcefieldFFML
SciTegic.value.StringValue
<?xml version="1.0" encoding="UTF-8"?>
<!DOCTYPE ffml SYSTEM "Ffml.dtd">
<ffml version="1.0">
<forcefield name="CHARMm" derivedFrom="CHARMm" base="CHARMm">
<atomTypes>
</atomTypes>
<parameters>
<bond atom1="C5R" atom2="NX">
<quadratic
refValue="1.47"
forceConstant="390"/>
</bond>
<bond atom1="NX" atom2="CR56">
<quadratic
refValue="1.47"
forceConstant="390"/>
</bond>
<angle atom1="C" atom2="NX" atom3="CR56">
<quadratic
refValue="120"
forceConstant="60"/>
</angle>
<angle atom1="C5R" atom2="NX" atom3="CT">
<quadratic
refValue="120"
forceConstant="80"/>
</angle>
<angle atom1="CR56" atom2="C" atom3="NX">
<quadratic
refValue="117.5"
forceConstant="70"/>
</angle>
<angle atom1="CR56" atom2="CR56" atom3="NX">
<quadratic
refValue="126"
forceConstant="65"/>
</angle>
<angle atom1="CR56" atom2="NX" atom3="CT">
<quadratic
refValue="120"
forceConstant="80"/>
</angle>
<angle atom1="N5R" atom2="C5R" atom3="NX">
<quadratic
refValue="127"
forceConstant="70"/>
</angle>
<angle atom1="N5R" atom2="CR56" atom3="NX">
<quadratic
refValue="127"
forceConstant="70"/>
</angle>
<angle atom1="N5R" atom2="CT" atom3="CUY1">
<quadratic
refValue="110.845"
forceConstant="51"/>
</angle>
<torsion atom1="C" atom2="NX" atom3="CR56" atom4="CR56">
<multiplecos
v1="0"
v2="2.05"
v3="0"
v4="0"
v5="0"
v6="0"
gamma1="0"
gamma2="180"
gamma3="0"
gamma4="0"
gamma5="0"
gamma6="0"/>
</torsion>
<torsion atom1="C" atom2="NX" atom3="CR56" atom4="N5R">
<multiplecos
v1="0"
v2="2.05"
v3="0"
v4="0"
v5="0"
v6="0"
gamma1="0"
gamma2="180"
gamma3="0"
gamma4="0"
gamma5="0"
gamma6="0"/>
</torsion>
<torsion atom1="CT" atom2="NX" atom3="CR56" atom4="CR56">
<multiplecos
v1="0"
v2="2.05"
v3="0"
v4="0"
v5="0"
v6="0"
gamma1="0"
gamma2="180"
gamma3="0"
gamma4="0"
gamma5="0"
gamma6="0"/>
</torsion>
<torsion atom1="CT" atom2="NX" atom3="CR56" atom4="N5R">
<multiplecos
v1="0"
v2="2.05"
v3="0"
v4="0"
v5="0"
v6="0"
gamma1="0"
gamma2="180"
gamma3="0"
gamma4="0"
gamma5="0"
gamma6="0"/>
</torsion>
<improper atom1="NX" atom2="CT" atom3="CT" atom4="C5R">
<cos1
refValue="0"
forceConstant="40"
periodicity="0"/>
</improper>
</parameters>
</forcefield>
</ffml>

@<SCITEGIC>MOL_PROPERTY
HBA_lipid_1
SciTegic.value.StringValue
1

@<SCITEGIC>MOL_PROPERTY
HBA_lipid_2
SciTegic.value.StringValue
1

@<SCITEGIC>MOL_PROPERTY
HBD_3
SciTegic.value.StringValue
0

@<SCITEGIC>MOL_PROPERTY
HYDROPHOBIC_4
SciTegic.value.StringValue
1

@<SCITEGIC>MOL_PROPERTY
Hydrogen Bond Energy
SciTegic.value.StringValue
0

@<SCITEGIC>MOL_PROPERTY
Improper Energy
SciTegic.value.StringValue
0.177530005574226

@<SCITEGIC>MOL_PROPERTY
Initial Potential Energy
SciTegic.value.StringValue
12.4286098480225

@<SCITEGIC>MOL_PROPERTY
Initial RMS Gradient
SciTegic.value.StringValue
13.4698896408081

@<SCITEGIC>MOL_PROPERTY
MapNumber
SciTegic.value.StringValue
1

@<SCITEGIC>MOL_PROPERTY
MappedAtoms
SciTegic.value.StringValue
42,-6.28981,0.638301,3.6015,1.6,HBA_lipid_1.11
42,-7.85068,0.363213,6.14866,2.2,HBA_lipid_1.21
36,-0.98439,0.881015,0.55495,1.6,HBA_lipid_2.11
36,-0.76861,3.86898,1.09205,2.2,HBA_lipid_2.21
32,5.2,-1.2,-1.8,1.6,HYDROPHOBIC_4.11

@<SCITEGIC>MOL_PROPERTY
MappedFeatures
SciTegic.value.StringValue
HBA_lipid_1,HBA_lipid_2,HYDROPHOBIC_4

@<SCITEGIC>MOL_PROPERTY
MappedLocations
SciTegic.value.StringValue
HBA_lipid_1.11,HBA_lipid_1.21,HBA_lipid_2.11,HBA_lipid_2.21,HYDROPHOBIC_4.11

@<SCITEGIC>MOL_PROPERTY
MappingID
SciTegic.value.StringValue
1

@<SCITEGIC>MOL_PROPERTY
Minimization Criteria
SciTegic.value.StringValue
CONJUG> Minimization exiting with gradient tolerance ( 0.0100000) satisfied.

@<SCITEGIC>MOL_PROPERTY
PartialChargeMethod
SciTegic.value.StringValue
MomanyRone

@<SCITEGIC>MOL_PROPERTY
Pharmprint
SciTegic.value.StringValue
'1101'

@<SCITEGIC>MOL_PROPERTY
Pharmtype
SciTegic.value.StringValue
3

@<SCITEGIC>MOL_PROPERTY
Potential Energy
SciTegic.value.StringValue
-16.5208702087402

@<SCITEGIC>MOL_PROPERTY
RMS Gradient
SciTegic.value.StringValue
0.00982999987900257

@<SCITEGIC>MOL_PROPERTY
RelativeEnergy
SciTegic.value.StringValue
11.6183

@<SCITEGIC>MOL_PROPERTY
Solvation Free Energy
SciTegic.value.StringValue
0

@<SCITEGIC>MOL_PROPERTY
Uncert
SciTegic.value.StringValue
1.5

@<SCITEGIC>MOL_PROPERTY
Urey-Bradley Energy
SciTegic.value.StringValue
0

@<SCITEGIC>MOL_PROPERTY
UseResidueTemplateCharge
SciTegic.value.StringValue
True

@<SCITEGIC>MOL_PROPERTY
Van der Waals Energy
SciTegic.value.StringValue
-5.21615982055664

@<SCITEGIC>MOL_PROPERTY
Error
SciTegic.value.StringValue
-8.32610581092801

@<SCITEGIC>MOL_PROPERTY
logActiv
SciTegic.value.StringValue
2.07918124604762

@<SCITEGIC>MOL_PROPERTY
logEstimate
SciTegic.value.StringValue
1.15873932030276

@<SCITEGIC>ATOM_PROPERTY
Formal Charge
SciTegic.value.StringValue
1 0
2 0
3 0
4 0
5 0
6 0
7 0
8 0
9 0
10 0
11 0
12 0
13 0
14 0
15 0
16 0
17 0
18 0
19 0
20 0
21 0
22 0
23 0
24 0
25 0
26 0
27 0
28 0
29 0
30 0
31 0
32 0
33 0
34 0
35 0
36 0
37 0
38 0
39 0
40 0
41 0
42 0
43 0
44 0
45 0
46 0
47 0
48 0
49 0
50 0
51 0
52 0
53 0
54 0
55 0
56 0
57 0
58 0
59 0
60 0
61 0
62 0
63 0
64 0
65 0
66 0
67 0
68 0
69 0
70 0
71 0
72 0
73 0
74 0
75 0
76 0
77 0
78 0
79 0
80 0
81 0
82 0
83 0
84 0
85 0

@<SCITEGIC>ATOM_PROPERTY
pdb_tempFactor
SciTegic.value.DoubleValue
1 0
2 0
3 0
4 0
5 0
6 0
7 0
8 0
9 0
10 0
11 0
12 0
13 0
14 0
15 0
16 0
17 0
18 0
19 0
20 0
21 0
22 0
23 0
24 0
25 0
26 0
27 0
28 0
29 0
30 0
31 0
32 0
33 0
34 0
35 0
36 0
37 0
38 0
39 0
40 0
41 0
42 0
43 0
44 0
45 0
46 0
47 0
48 0
49 0
50 0
51 0
52 0
53 0
54 0
55 0
56 0
57 0
58 0
59 0
60 0
61 0
62 0
63 0
64 0
65 0
66 0
67 0
68 0
69 0
70 0
71 0
72 0
73 0
74 0
75 0
76 0
77 0
78 0
79 0
80 0
81 0
82 0
83 0
84 0
85 0

@<SCITEGIC>ATOM_PROPERTY
pdb_occupancy
SciTegic.value.DoubleValue
1 1
2 1
3 1
4 1
5 1
6 1
7 1
8 1
9 1
10 1
11 1
12 1
13 1
14 1
15 1
16 1
17 1
18 1
19 1
20 1
21 1
22 1
23 1
24 1
25 1
26 1
27 1
28 1
29 1
30 1
31 1
32 1
33 1
34 1
35 1
36 1
37 1
38 1
39 1
40 1
41 1
42 1
43 1
44 1
45 1
46 1
47 1
48 1
49 1
50 1
51 1
52 1
53 1
54 1
55 1
56 1
57 1
58 1
59 1
60 1
61 1
62 1
63 1
64 1
65 1
66 1
67 1
68 1
69 1
70 1
71 1
72 1
73 1
74 1
75 1
76 1
77 1
78 1
79 1
80 1
81 1
82 1
83 1
84 1
85 1

@<TRIPOS>MOLECULE
dpp4_19
45  48  1  0  0
SMALL
FORMAL_CHARGES
@<TRIPOS>ATOM
    1 C1         1.9068    -0.2811    -0.0097 C.3        1 SUBUNIT  0
    2 C2         0.6916    -0.0516    -0.9278 C.3        1 SUBUNIT  0
    3 C3        -0.6284     0.1333    -0.2063 C.2        1 SUBUNIT  0
    4 N4        -0.7702    -0.2090     1.1272 N.am       1 SUBUNIT  0
    5 C5         0.3623    -0.7392     1.9339 C.3        1 SUBUNIT  0
    6 C6         1.5302    -1.2868     1.0957 C.3        1 SUBUNIT  0
    7 C7         3.0964    -0.7154    -0.7986 C.2        1 SUBUNIT  0
    8 C8         4.2086    -2.3238    -2.2520 C.2        1 SUBUNIT  0
    9 C9         3.0775    -1.9290    -1.5147 C.2        1 SUBUNIT  0
   10 C10        5.3558    -1.5110    -2.2763 C.2        1 SUBUNIT  0
   11 C11        4.2463     0.0966    -0.8231 C.2        1 SUBUNIT  0
   12 C12        5.3738    -0.3001    -1.5621 C.2        1 SUBUNIT  0
   13 O13       -1.5644     0.5868    -0.8270 O.2        1 SUBUNIT  0
   14 C14        2.7164    -1.6263     2.0097 C.3        1 SUBUNIT  0
   15 N15        3.2108    -0.4291     2.6693 N.3        1 SUBUNIT  0
   16 C16       -1.9827    -0.0494     1.7505 C.2        1 SUBUNIT  0
   17 F17        1.9991    -2.7065    -1.5002 F          1 SUBUNIT  0
   18 F18        6.4198    -1.8949    -2.9788 F          1 SUBUNIT  0
   19 F19        6.4545     0.4767    -1.5825 F          1 SUBUNIT  0
   20 N20       -4.3128     0.3599     1.6327 N.pl3      1 SUBUNIT  0
   21 N21       -3.0268     0.1874     1.0148 N.2        1 SUBUNIT  0
   22 C22       -4.4269     0.2760     2.9867 C.2        1 SUBUNIT  0
   23 C23       -2.0832    -0.1487     3.2486 C.2        1 SUBUNIT  0
   24 C24       -3.2736     0.0087     3.8717 C.2        1 SUBUNIT  0
   25 C25       -5.5096     0.6139     1.0295 C.2        1 SUBUNIT  0
   26 N26       -5.7390     0.4828     3.2266 N.2        1 SUBUNIT  0
   27 N27       -6.3809     0.6831     2.0616 N.2        1 SUBUNIT  0
   28 C28       -5.8032     0.7776    -0.4467 C.3        1 SUBUNIT  0
   29 F29       -5.4568    -0.3685    -1.1134 F          1 SUBUNIT  0
   30 F30       -5.0762     1.8320    -0.9422 F          1 SUBUNIT  0
   31 F31       -7.1397     1.0222    -0.6223 F          1 SUBUNIT  0
   32 H32        2.1681     0.6652     0.4635 H          1 SUBUNIT  0
   33 H33        0.5717    -0.9013    -1.6050 H          1 SUBUNIT  0
   34 H34        0.8712     0.8156    -1.5646 H          1 SUBUNIT  0
   35 H35        0.7206     0.0678     2.5734 H          1 SUBUNIT  0
   36 H36       -0.0009    -1.5237     2.6005 H          1 SUBUNIT  0
   37 H37        1.2019    -2.2147     0.6234 H          1 SUBUNIT  0
   38 H38        4.1950    -3.2558    -2.8001 H          1 SUBUNIT  0
   39 H39        4.2603     1.0256    -0.2769 H          1 SUBUNIT  0
   40 H40        2.4247    -2.3611     2.7621 H          1 SUBUNIT  0
   41 H41        3.5220    -2.0865     1.4402 H          1 SUBUNIT  0
   42 H42        3.9087    -0.7137     3.3691 H          1 SUBUNIT  0
   43 H43        3.6816     0.1541     1.9631 H          1 SUBUNIT  0
   44 H44       -1.2003    -0.3465     3.8382 H          1 SUBUNIT  0
   45 H45       -3.3800    -0.0558     4.9454 H          1 SUBUNIT  0
@<TRIPOS>BOND
    1     1     2 1
    2     1     6 1
    3     1     7 1
    4     1    32 1
    5     2     3 1
    6     2    33 1
    7     2    34 1
    8     3     4 1
    9     3    13 2
   10     4     5 1
   11     4    16 1
   12     5     6 1
   13     5    35 1
   14     5    36 1
   15     6    14 1
   16     6    37 1
   17     7    11 2
   18     8     9 2
   19     8    38 1
   20     9     7 1
   21     9    17 1
   22    10     8 1
   23    10    18 1
   24    11    12 1
   25    11    39 1
   26    12    10 2
   27    12    19 1
   28    14    15 1
   29    14    40 1
   30    14    41 1
   31    15    42 1
   32    15    43 1
   33    16    23 1
   34    20    21 1
   35    20    25 1
   36    21    16 2
   37    22    20 1
   38    22    26 2
   39    23    24 2
   40    23    44 1
   41    24    22 1
   42    24    45 1
   43    25    28 1
   44    26    27 1
   45    27    25 2
   46    28    29 1
   47    28    30 1
   48    28    31 1
@<TRIPOS>SUBSTRUCTURE
1   ****   1
@<SCITEGIC>MOL_PROPERTY
AbsoluteEnergy
SciTegic.value.StringValue
76.2067

@<SCITEGIC>MOL_PROPERTY
Activ
SciTegic.value.StringValue
125

@<SCITEGIC>MOL_PROPERTY
Angle Energy
SciTegic.value.StringValue
28.2018604278564

@<SCITEGIC>MOL_PROPERTY
Bond Energy
SciTegic.value.StringValue
4.52943992614746

@<SCITEGIC>MOL_PROPERTY
CHARMm Energy
SciTegic.value.StringValue
54.2798118591309

@<SCITEGIC>MOL_PROPERTY
Clean Energy
SciTegic.value.StringValue
47.5348167419434

@<SCITEGIC>MOL_PROPERTY
ConfNumber
SciTegic.value.StringValue
4

@<SCITEGIC>MOL_PROPERTY
Dihedral Energy
SciTegic.value.StringValue
8.26054954528809

@<SCITEGIC>MOL_PROPERTY
Electrostatic Energy
SciTegic.value.StringValue
15.8513298034668

@<SCITEGIC>MOL_PROPERTY
Estimate
SciTegic.value.StringValue
23.2994

@<SCITEGIC>MOL_PROPERTY
FitValue
SciTegic.value.StringValue
5.02885

@<SCITEGIC>MOL_PROPERTY
Forcefield
SciTegic.value.StringValue
CHARMm

@<SCITEGIC>MOL_PROPERTY
ForcefieldBase
SciTegic.value.StringValue
CHARMm

@<SCITEGIC>MOL_PROPERTY
ForcefieldFFML
SciTegic.value.StringValue
<?xml version="1.0" encoding="UTF-8"?>
<!DOCTYPE ffml SYSTEM "Ffml.dtd">
<ffml version="1.0">
<forcefield name="CHARMm" derivedFrom="CHARMm" base="CHARMm">
<atomTypes>
</atomTypes>
<parameters>
<bond atom1="NX" atom2="C6R">
<quadratic
refValue="1.355"
forceConstant="390"/>
</bond>
<angle atom1="C5R" atom2="CF3" atom3="XF">
<quadratic
refValue="110.26"
forceConstant="53.5714"/>
</angle>
<angle atom1="CF3" atom2="C5R" atom3="N5R">
<quadratic
refValue="119.136"
forceConstant="68"/>
</angle>
<angle atom1="NR56" atom2="C5R" atom3="CF3">
<quadratic
refValue="110"
forceConstant="68"/>
</angle>
<angle atom1="NX" atom2="C6R" atom3="C6R">
<quadratic
refValue="120"
forceConstant="65"/>
</angle>
<angle atom1="NX" atom2="C6R" atom3="N6R">
<quadratic
refValue="119.8"
forceConstant="70"/>
</angle>
<torsion atom1="N5R" atom2="C5R" atom3="CF3" atom4="XF">
<multiplecos
v1="0"
v2="0"
v3="0"
v4="0"
v5="0"
v6="0.1"
gamma1="0"
gamma2="0"
gamma3="0"
gamma4="0"
gamma5="0"
gamma6="0"/>
</torsion>
<torsion atom1="NR56" atom2="C5R" atom3="CF3" atom4="XF">
<multiplecos
v1="0"
v2="0"
v3="0"
v4="0"
v5="0"
v6="0.1"
gamma1="0"
gamma2="0"
gamma3="0"
gamma4="0"
gamma5="0"
gamma6="0"/>
</torsion>
</parameters>
</forcefield>
</ffml>

@<SCITEGIC>MOL_PROPERTY
HBA_lipid_1
SciTegic.value.StringValue
1

@<SCITEGIC>MOL_PROPERTY
HBA_lipid_2
SciTegic.value.StringValue
0

@<SCITEGIC>MOL_PROPERTY
HBD_3
SciTegic.value.StringValue
1

@<SCITEGIC>MOL_PROPERTY
HYDROPHOBIC_4
SciTegic.value.StringValue
1

@<SCITEGIC>MOL_PROPERTY
Hydrogen Bond Energy
SciTegic.value.StringValue
0

@<SCITEGIC>MOL_PROPERTY
Improper Energy
SciTegic.value.StringValue
0.259130001068115

@<SCITEGIC>MOL_PROPERTY
Initial Potential Energy
SciTegic.value.StringValue
97.1316680908203

@<SCITEGIC>MOL_PROPERTY
Initial RMS Gradient
SciTegic.value.StringValue
28.4014301300049

@<SCITEGIC>MOL_PROPERTY
MapNumber
SciTegic.value.StringValue
1

@<SCITEGIC>MOL_PROPERTY
MappedAtoms
SciTegic.value.StringValue
26,-6.28981,0.638301,3.6015,1.6,HBA_lipid_1.11
26,-7.85068,0.363213,6.14866,2.2,HBA_lipid_1.21
15,3.18114,-0.539906,2.12314,1.6,HBD_3.11
15,1.66499,0.950015,4.24008,2.2,HBD_3.21
10,5.2,-1.2,-1.8,1.6,HYDROPHOBIC_4.11

@<SCITEGIC>MOL_PROPERTY
MappedFeatures
SciTegic.value.StringValue
HBA_lipid_1,HBD_3,HYDROPHOBIC_4

@<SCITEGIC>MOL_PROPERTY
MappedLocations
SciTegic.value.StringValue
HBA_lipid_1.11,HBA_lipid_1.21,HBD_3.11,HBD_3.21,HYDROPHOBIC_4.11

@<SCITEGIC>MOL_PROPERTY
MappingID
SciTegic.value.StringValue
1

@<SCITEGIC>MOL_PROPERTY
Minimization Criteria
SciTegic.value.StringValue
CONJUG> Minimization exiting with gradient tolerance ( 0.0100000) satisfied.

@<SCITEGIC>MOL_PROPERTY
PartialChargeMethod
SciTegic.value.StringValue
MomanyRone

@<SCITEGIC>MOL_PROPERTY
Pharmprint
SciTegic.value.StringValue
'1011'

@<SCITEGIC>MOL_PROPERTY
Pharmtype
SciTegic.value.StringValue
3

@<SCITEGIC>MOL_PROPERTY
Potential Energy
SciTegic.value.StringValue
54.2798118591309

@<SCITEGIC>MOL_PROPERTY
RMS Gradient
SciTegic.value.StringValue
0.00748000014573336

@<SCITEGIC>MOL_PROPERTY
RelativeEnergy
SciTegic.value.StringValue
0.875242

@<SCITEGIC>MOL_PROPERTY
Solvation Free Energy
SciTegic.value.StringValue
0

@<SCITEGIC>MOL_PROPERTY
Uncert
SciTegic.value.StringValue
1.5

@<SCITEGIC>MOL_PROPERTY
Urey-Bradley Energy
SciTegic.value.StringValue
0

@<SCITEGIC>MOL_PROPERTY
UseResidueTemplateCharge
SciTegic.value.StringValue
True

@<SCITEGIC>MOL_PROPERTY
Van der Waals Energy
SciTegic.value.StringValue
-2.82249999046326

@<SCITEGIC>MOL_PROPERTY
Error
SciTegic.value.StringValue
-5.36494502004343

@<SCITEGIC>MOL_PROPERTY
logActiv
SciTegic.value.StringValue
2.09691001300806

@<SCITEGIC>MOL_PROPERTY
logEstimate
SciTegic.value.StringValue
1.36734473733313

@<SCITEGIC>ATOM_PROPERTY
Formal Charge
SciTegic.value.StringValue
1 0
2 0
3 0
4 0
5 0
6 0
7 0
8 0
9 0
10 0
11 0
12 0
13 0
14 0
15 0
16 0
17 0
18 0
19 0
20 0
21 0
22 0
23 0
24 0
25 0
26 0
27 0
28 0
29 0
30 0
31 0
32 0
33 0
34 0
35 0
36 0
37 0
38 0
39 0
40 0
41 0
42 0
43 0
44 0
45 0

@<SCITEGIC>ATOM_PROPERTY
pdb_tempFactor
SciTegic.value.DoubleValue
1 0
2 0
3 0
4 0
5 0
6 0
7 0
8 0
9 0
10 0
11 0
12 0
13 0
14 0
15 0
16 0
17 0
18 0
19 0
20 0
21 0
22 0
23 0
24 0
25 0
26 0
27 0
28 0
29 0
30 0
31 0
32 0
33 0
34 0
35 0
36 0
37 0
38 0
39 0
40 0
41 0
42 0
43 0
44 0
45 0

@<SCITEGIC>ATOM_PROPERTY
pdb_occupancy
SciTegic.value.DoubleValue
1 1
2 1
3 1
4 1
5 1
6 1
7 1
8 1
9 1
10 1
11 1
12 1
13 1
14 1
15 1
16 1
17 1
18 1
19 1
20 1
21 1
22 1
23 1
24 1
25 1
26 1
27 1
28 1
29 1
30 1
31 1
32 1
33 1
34 1
35 1
36 1
37 1
38 1
39 1
40 1
41 1
42 1
43 1
44 1
45 1

@<TRIPOS>MOLECULE
dpp4_23
56  59  1  0  0
SMALL
FORMAL_CHARGES
@<TRIPOS>ATOM
    1 N1        -2.0931    -0.5813    -0.6881 N.am       1 SUBUNIT  0
    2 N2        -3.2156    -0.1759     1.4104 N.am       1 SUBUNIT  0
    3 C3        -2.2771     0.1902     0.4495 C.2        1 SUBUNIT  0
    4 C4        -3.9910    -1.3200     1.2528 C.2        1 SUBUNIT  0
    5 C5        -2.8394    -1.7252    -0.8842 C.2        1 SUBUNIT  0
    6 C6        -3.8289    -2.0898     0.1516 C.2        1 SUBUNIT  0
    7 C7        -1.0918    -0.1786    -1.6980 C.3        1 SUBUNIT  0
    8 C8         0.2865    -0.6955    -1.3500 C.2        1 SUBUNIT  0
    9 C9         1.5233    -0.4438    -1.9481 C.2        1 SUBUNIT  0
   10 N10        2.4095    -1.1741    -1.2191 N.pl3      1 SUBUNIT  0
   11 N11        1.8705    -1.8835    -0.1945 N.2        1 SUBUNIT  0
   12 N12        0.5721    -1.5403    -0.3419 N.2        1 SUBUNIT  0
   13 O13       -2.6968    -2.4130    -1.8687 O.2        1 SUBUNIT  0
   14 O14       -1.6152     1.1910     0.6079 O.2        1 SUBUNIT  0
   15 N15       -4.9122    -1.6787     2.1996 N.pl3      1 SUBUNIT  0
   16 C16       -4.4807    -2.3260     3.4627 C.3        1 SUBUNIT  0
   17 C17       -5.6514    -3.0680     4.1300 C.3        1 SUBUNIT  0
   18 C18       -6.8591    -2.1530     4.4073 C.3        1 SUBUNIT  0
   19 C19       -7.0888    -1.0872     3.3065 C.3        1 SUBUNIT  0
   20 C20       -6.3613    -1.4237     1.9839 C.3        1 SUBUNIT  0
   21 N21       -6.6771     0.2321     3.7778 N.3        1 SUBUNIT  0
   22 C22       -3.3736     0.6836     2.6089 C.3        1 SUBUNIT  0
   23 C23       -4.0074     1.9559     2.2764 C.1        1 SUBUNIT  0
   24 C24       -4.5265     2.9917     2.0077 C.1        1 SUBUNIT  0
   25 C25       -5.1610     4.2646     1.6749 C.3        1 SUBUNIT  0
   26 C26        3.7401    -1.1964    -1.4901 C.2        1 SUBUNIT  0
   27 C27        6.0438    -1.0593    -0.6994 C.2        1 SUBUNIT  0
   28 C28        4.6628    -1.0408    -0.4372 C.2        1 SUBUNIT  0
   29 C29        6.5097    -1.2294    -2.0137 C.2        1 SUBUNIT  0
   30 C30        4.2085    -1.3689    -2.8128 C.2        1 SUBUNIT  0
   31 C31        5.5915    -1.3843    -3.0684 C.2        1 SUBUNIT  0
   32 F32        7.8178    -1.2442    -2.2614 F          1 SUBUNIT  0
   33 F33        3.3642    -1.5208    -3.8321 F          1 SUBUNIT  0
   34 H34       -4.4203    -2.9840     0.0039 H          1 SUBUNIT  0
   35 H35       -1.0661     0.9069    -1.7647 H          1 SUBUNIT  0
   36 H36       -1.3890    -0.5664    -2.6732 H          1 SUBUNIT  0
   37 H37        1.7492     0.1844    -2.8006 H          1 SUBUNIT  0
   38 H38       -4.0869    -1.5632     4.1360 H          1 SUBUNIT  0
   39 H39       -3.6680    -3.0248     3.2567 H          1 SUBUNIT  0
   40 H40       -5.9677    -3.8843     3.4768 H          1 SUBUNIT  0
   41 H41       -5.3214    -3.5383     5.0563 H          1 SUBUNIT  0
   42 H42       -6.7393    -1.6788     5.3832 H          1 SUBUNIT  0
   43 H43       -7.7492    -2.7765     4.4991 H          1 SUBUNIT  0
   44 H44       -8.1582    -1.0347     3.0992 H          1 SUBUNIT  0
   45 H45       -6.7968    -2.3217     1.5457 H          1 SUBUNIT  0
   46 H46       -6.4981    -0.6213     1.2544 H          1 SUBUNIT  0
   47 H47       -7.4635     0.6467     4.2995 H          1 SUBUNIT  0
   48 H48       -5.8878     0.1089     4.4288 H          1 SUBUNIT  0
   49 H49       -3.9757     0.1574     3.3486 H          1 SUBUNIT  0
   50 H50       -2.3952     0.8691     3.0469 H          1 SUBUNIT  0
   51 H51       -4.5318     4.8154     0.9769 H          1 SUBUNIT  0
   52 H52       -6.1617     4.0812     1.2875 H          1 SUBUNIT  0
   53 H53       -5.2598     4.8659     2.5801 H          1 SUBUNIT  0
   54 H54        6.7455    -0.9409     0.1149 H          1 SUBUNIT  0
   55 H55        4.3271    -0.9073     0.5811 H          1 SUBUNIT  0
   56 H56        5.9508    -1.5176    -4.0794 H          1 SUBUNIT  0
@<TRIPOS>BOND
    1     1     5 1
    2     1     7 1
    3     2     3 1
    4     2    22 1
    5     3     1 1
    6     3    14 2
    7     4     2 1
    8     4    15 1
    9     5     6 1
   10     5    13 2
   11     6     4 2
   12     6    34 1
   13     7     8 1
   14     7    35 1
   15     7    36 1
   16     9     8 2
   17     9    10 1
   18     9    37 1
   19    10    11 1
   20    10    26 1
   21    11    12 2
   22    12     8 1
   23    15    16 1
   24    16    17 1
   25    16    38 1
   26    16    39 1
   27    17    18 1
   28    17    40 1
   29    17    41 1
   30    18    19 1
   31    18    42 1
   32    18    43 1
   33    19    20 1
   34    19    21 1
   35    19    44 1
   36    20    15 1
   37    20    45 1
   38    20    46 1
   39    21    47 1
   40    21    48 1
   41    22    23 1
   42    22    49 1
   43    22    50 1
   44    23    24 3
   45    24    25 1
   46    25    51 1
   47    25    52 1
   48    25    53 1
   49    26    30 2
   50    27    28 2
   51    27    54 1
   52    28    26 1
   53    28    55 1
   54    29    27 1
   55    29    32 1
   56    30    31 1
   57    30    33 1
   58    31    29 2
   59    31    56 1
@<TRIPOS>SUBSTRUCTURE
1   ****   1
@<SCITEGIC>MOL_PROPERTY
AbsoluteEnergy
SciTegic.value.StringValue
97.0117

@<SCITEGIC>MOL_PROPERTY
Activ
SciTegic.value.StringValue
243.669998168945

@<SCITEGIC>MOL_PROPERTY
Angle Energy
SciTegic.value.StringValue
12.7364597320557

@<SCITEGIC>MOL_PROPERTY
Bond Energy
SciTegic.value.StringValue
2.2155499458313

@<SCITEGIC>MOL_PROPERTY
CHARMm Energy
SciTegic.value.StringValue
-18.3998794555664

@<SCITEGIC>MOL_PROPERTY
Clean Energy
SciTegic.value.StringValue
62.8123741149902

@<SCITEGIC>MOL_PROPERTY
ConfNumber
SciTegic.value.StringValue
238

@<SCITEGIC>MOL_PROPERTY
Dihedral Energy
SciTegic.value.StringValue
9.15450000762939

@<SCITEGIC>MOL_PROPERTY
Electrostatic Energy
SciTegic.value.StringValue
-43.6396102905273

@<SCITEGIC>MOL_PROPERTY
Estimate
SciTegic.value.StringValue
24.2143

@<SCITEGIC>MOL_PROPERTY
FitValue
SciTegic.value.StringValue
5.01213

@<SCITEGIC>MOL_PROPERTY
Forcefield
SciTegic.value.StringValue
CHARMm

@<SCITEGIC>MOL_PROPERTY
ForcefieldBase
SciTegic.value.StringValue
CHARMm

@<SCITEGIC>MOL_PROPERTY
ForcefieldFFML
SciTegic.value.StringValue
<?xml version="1.0" encoding="UTF-8"?>
<!DOCTYPE ffml SYSTEM "Ffml.dtd">
<ffml version="1.0">
<forcefield name="CHARMm" derivedFrom="CHARMm" base="CHARMm">
<atomTypes>
</atomTypes>
<parameters>
<bond atom1="N5R" atom2="C6RP">
<quadratic
refValue="1.368"
forceConstant="394.267"/>
</bond>
<angle atom1="C5R" atom2="N5R" atom3="C6RP">
<quadratic
refValue="116"
forceConstant="70"/>
</angle>
<angle atom1="N5R" atom2="C6RP" atom3="C6R">
<quadratic
refValue="120"
forceConstant="70"/>
</angle>
<angle atom1="N5R" atom2="N5R" atom3="C6RP">
<quadratic
refValue="122.8"
forceConstant="70"/>
</angle>
<angle atom1="NX" atom2="CT" atom3="CUY1">
<quadratic
refValue="110.334"
forceConstant="64.0769"/>
</angle>
<angle atom1="NX" atom2="CUA1" atom3="NX">
<quadratic
refValue="120"
forceConstant="60"/>
</angle>
<torsion atom1="C5R" atom2="N5R" atom3="C6RP" atom4="C6R">
<multiplecos
v1="0"
v2="2.5"
v3="0"
v4="0"
v5="0"
v6="0"
gamma1="0"
gamma2="180"
gamma3="0"
gamma4="0"
gamma5="0"
gamma6="0"/>
</torsion>
<torsion atom1="N5R" atom2="N5R" atom3="C6RP" atom4="C6R">
<multiplecos
v1="0"
v2="2.5"
v3="0"
v4="0"
v5="0"
v6="0"
gamma1="0"
gamma2="180"
gamma3="0"
gamma4="0"
gamma5="0"
gamma6="0"/>
</torsion>
</parameters>
</forcefield>
</ffml>

@<SCITEGIC>MOL_PROPERTY
HBA_lipid_1
SciTegic.value.StringValue
1

@<SCITEGIC>MOL_PROPERTY
HBA_lipid_2
SciTegic.value.StringValue
1

@<SCITEGIC>MOL_PROPERTY
HBD_3
SciTegic.value.StringValue
0

@<SCITEGIC>MOL_PROPERTY
HYDROPHOBIC_4
SciTegic.value.StringValue
1

@<SCITEGIC>MOL_PROPERTY
Hydrogen Bond Energy
SciTegic.value.StringValue
0

@<SCITEGIC>MOL_PROPERTY
Improper Energy
SciTegic.value.StringValue
0.228990003466606

@<SCITEGIC>MOL_PROPERTY
Initial Potential Energy
SciTegic.value.StringValue
15.7277803421021

@<SCITEGIC>MOL_PROPERTY
Initial RMS Gradient
SciTegic.value.StringValue
16.2032299041748

@<SCITEGIC>MOL_PROPERTY
MapNumber
SciTegic.value.StringValue
1

@<SCITEGIC>MOL_PROPERTY
MappedAtoms
SciTegic.value.StringValue
21,-6.28981,0.638301,3.6015,1.6,HBA_lipid_1.11
21,-7.85068,0.363213,6.14866,2.2,HBA_lipid_1.21
14,-0.98439,0.881015,0.55495,1.6,HBA_lipid_2.11
14,-0.76861,3.86898,1.09205,2.2,HBA_lipid_2.21
29,5.2,-1.2,-1.8,1.6,HYDROPHOBIC_4.11

@<SCITEGIC>MOL_PROPERTY
MappedFeatures
SciTegic.value.StringValue
HBA_lipid_1,HBA_lipid_2,HYDROPHOBIC_4

@<SCITEGIC>MOL_PROPERTY
MappedLocations
SciTegic.value.StringValue
HBA_lipid_1.11,HBA_lipid_1.21,HBA_lipid_2.11,HBA_lipid_2.21,HYDROPHOBIC_4.11

@<SCITEGIC>MOL_PROPERTY
MappingID
SciTegic.value.StringValue
1

@<SCITEGIC>MOL_PROPERTY
Minimization Criteria
SciTegic.value.StringValue
CONJUG> Minimization exiting with gradient tolerance ( 0.0100000) satisfied.

@<SCITEGIC>MOL_PROPERTY
PartialChargeMethod
SciTegic.value.StringValue
MomanyRone

@<SCITEGIC>MOL_PROPERTY
Pharmprint
SciTegic.value.StringValue
'1101'

@<SCITEGIC>MOL_PROPERTY
Pharmtype
SciTegic.value.StringValue
3

@<SCITEGIC>MOL_PROPERTY
Potential Energy
SciTegic.value.StringValue
-18.3998794555664

@<SCITEGIC>MOL_PROPERTY
RMS Gradient
SciTegic.value.StringValue
0.00872999988496304

@<SCITEGIC>MOL_PROPERTY
RelativeEnergy
SciTegic.value.StringValue
19.2326

@<SCITEGIC>MOL_PROPERTY
Solvation Free Energy
SciTegic.value.StringValue
0

@<SCITEGIC>MOL_PROPERTY
Uncert
SciTegic.value.StringValue
1.5

@<SCITEGIC>MOL_PROPERTY
Urey-Bradley Energy
SciTegic.value.StringValue
0

@<SCITEGIC>MOL_PROPERTY
UseResidueTemplateCharge
SciTegic.value.StringValue
True

@<SCITEGIC>MOL_PROPERTY
Van der Waals Energy
SciTegic.value.StringValue
0.904229998588562

@<SCITEGIC>MOL_PROPERTY
Error
SciTegic.value.StringValue
-10.0630618340792

@<SCITEGIC>MOL_PROPERTY
logActiv
SciTegic.value.StringValue
2.38680206003504

@<SCITEGIC>MOL_PROPERTY
logEstimate
SciTegic.value.StringValue
1.3840719187457

@<SCITEGIC>ATOM_PROPERTY
Formal Charge
SciTegic.value.StringValue
1 0
2 0
3 0
4 0
5 0
6 0
7 0
8 0
9 0
10 0
11 0
12 0
13 0
14 0
15 0
16 0
17 0
18 0
19 0
20 0
21 0
22 0
23 0
24 0
25 0
26 0
27 0
28 0
29 0
30 0
31 0
32 0
33 0
34 0
35 0
36 0
37 0
38 0
39 0
40 0
41 0
42 0
43 0
44 0
45 0
46 0
47 0
48 0
49 0
50 0
51 0
52 0
53 0
54 0
55 0
56 0

@<SCITEGIC>ATOM_PROPERTY
pdb_tempFactor
SciTegic.value.DoubleValue
1 0
2 0
3 0
4 0
5 0
6 0
7 0
8 0
9 0
10 0
11 0
12 0
13 0
14 0
15 0
16 0
17 0
18 0
19 0
20 0
21 0
22 0
23 0
24 0
25 0
26 0
27 0
28 0
29 0
30 0
31 0
32 0
33 0
34 0
35 0
36 0
37 0
38 0
39 0
40 0
41 0
42 0
43 0
44 0
45 0
46 0
47 0
48 0
49 0
50 0
51 0
52 0
53 0
54 0
55 0
56 0

@<SCITEGIC>ATOM_PROPERTY
pdb_occupancy
SciTegic.value.DoubleValue
1 1
2 1
3 1
4 1
5 1
6 1
7 1
8 1
9 1
10 1
11 1
12 1
13 1
14 1
15 1
16 1
17 1
18 1
19 1
20 1
21 1
22 1
23 1
24 1
25 1
26 1
27 1
28 1
29 1
30 1
31 1
32 1
33 1
34 1
35 1
36 1
37 1
38 1
39 1
40 1
41 1
42 1
43 1
44 1
45 1
46 1
47 1
48 1
49 1
50 1
51 1
52 1
53 1
54 1
55 1
56 1

@<TRIPOS>MOLECULE
dpp4_20
56  59  1  0  0
SMALL
FORMAL_CHARGES
@<TRIPOS>ATOM
    1 N1        -2.1013    -0.6471    -1.2822 N.am       1 SUBUNIT  0
    2 N2        -3.7406    -1.9252    -0.0523 N.am       1 SUBUNIT  0
    3 C3        -2.9601    -1.7336    -1.1885 C.2        1 SUBUNIT  0
    4 C4        -3.6800    -1.0333     1.0143 C.2        1 SUBUNIT  0
    5 C5        -2.0116     0.2595    -0.2471 C.2        1 SUBUNIT  0
    6 C6        -2.8510     0.0317     0.9467 C.2        1 SUBUNIT  0
    7 C7        -1.2798    -0.4599    -2.4956 C.3        1 SUBUNIT  0
    8 C8         0.0774    -1.1138    -2.3553 C.2        1 SUBUNIT  0
    9 C9         1.3412    -0.5457    -2.1952 C.2        1 SUBUNIT  0
   10 N10        2.1869    -1.6069    -2.1252 N.pl3      1 SUBUNIT  0
   11 N11        1.5958    -2.8249    -2.2249 N.2        1 SUBUNIT  0
   12 N12        0.3064    -2.4387    -2.3638 N.2        1 SUBUNIT  0
   13 O13       -1.2704     1.2138    -0.3067 O.2        1 SUBUNIT  0
   14 O14       -3.0294    -2.5218    -2.1053 O.2        1 SUBUNIT  0
   15 N15       -4.4517    -1.2246     2.1299 N.pl3      1 SUBUNIT  0
   16 C16       -3.8201    -1.4257     3.4568 C.3        1 SUBUNIT  0
   17 C17       -4.6660    -2.3591     4.3382 C.3        1 SUBUNIT  0
   18 C18       -6.1331    -1.9071     4.4976 C.3        1 SUBUNIT  0
   19 C19       -6.6166    -0.9490     3.3832 C.3        1 SUBUNIT  0
   20 C20       -5.9326    -1.2357     2.0274 C.3        1 SUBUNIT  0
   21 N21       -6.3943     0.4413     3.7764 N.3        1 SUBUNIT  0
   22 C22       -4.6427    -3.1009    -0.0029 C.3        1 SUBUNIT  0
   23 C23       -4.0123    -4.2837    -0.5838 C.1        1 SUBUNIT  0
   24 C24       -3.5008    -5.2486    -1.0575 C.1        1 SUBUNIT  0
   25 C25       -2.8725    -6.4315    -1.6361 C.3        1 SUBUNIT  0
   26 C26        3.5285    -1.4682    -1.9663 C.2        1 SUBUNIT  0
   27 C27        5.5997    -0.2731    -2.4411 C.2        1 SUBUNIT  0
   28 C28        4.2107    -0.4152    -2.6076 C.2        1 SUBUNIT  0
   29 C29        6.3099    -1.1796    -1.6366 C.2        1 SUBUNIT  0
   30 C30        4.2419    -2.3753    -1.1600 C.2        1 SUBUNIT  0
   31 C31        5.6312    -2.2303    -0.9959 C.2        1 SUBUNIT  0
   32 F32        7.6252    -1.0427    -1.4819 F          1 SUBUNIT  0
   33 H33       -2.7847     0.7398     1.7628 H          1 SUBUNIT  0
   34 H34       -1.1520     0.6081    -2.6805 H          1 SUBUNIT  0
   35 H35       -1.8023    -0.8867    -3.3517 H          1 SUBUNIT  0
   36 H36        1.6136     0.5005    -2.1370 H          1 SUBUNIT  0
   37 H37       -3.7023    -0.4541     3.9397 H          1 SUBUNIT  0
   38 H38       -2.8197    -1.8423     3.3347 H          1 SUBUNIT  0
   39 H39       -4.6539    -3.3558     3.8951 H          1 SUBUNIT  0
   40 H40       -4.2044    -2.4670     5.3201 H          1 SUBUNIT  0
   41 H41       -6.2788    -1.4505     5.4777 H          1 SUBUNIT  0
   42 H42       -6.7643    -2.7962     4.4994 H          1 SUBUNIT  0
   43 H43       -7.6905    -1.0803     3.2644 H          1 SUBUNIT  0
   44 H44       -6.2428    -2.2151     1.6623 H          1 SUBUNIT  0
   45 H45       -6.2561    -0.5084     1.2806 H          1 SUBUNIT  0
   46 H46       -6.9429     0.6252     4.6308 H          1 SUBUNIT  0
   47 H47       -5.3964     0.5563     4.0054 H          1 SUBUNIT  0
   48 H48       -4.9108    -3.3035     1.0333 H          1 SUBUNIT  0
   49 H49       -5.5583    -2.8725    -0.5471 H          1 SUBUNIT  0
   50 H50       -2.6521    -6.2485    -2.6879 H          1 SUBUNIT  0
   51 H51       -1.9842    -6.6922    -1.0590 H          1 SUBUNIT  0
   52 H52       -3.5631    -7.2742    -1.5819 H          1 SUBUNIT  0
   53 H53        6.1164     0.5381    -2.9356 H          1 SUBUNIT  0
   54 H54        3.6816     0.2934    -3.2301 H          1 SUBUNIT  0
   55 H55        3.7395    -3.1908    -0.6603 H          1 SUBUNIT  0
   56 H56        6.1747    -2.9305    -0.3769 H          1 SUBUNIT  0
@<TRIPOS>BOND
    1     1     5 1
    2     1     7 1
    3     2     3 1
    4     2    22 1
    5     3     1 1
    6     3    14 2
    7     4     2 1
    8     4    15 1
    9     5     6 1
   10     5    13 2
   11     6     4 2
   12     6    33 1
   13     7     8 1
   14     7    34 1
   15     7    35 1
   16     9     8 2
   17     9    10 1
   18     9    36 1
   19    10    11 1
   20    10    26 1
   21    11    12 2
   22    12     8 1
   23    15    16 1
   24    16    17 1
   25    16    37 1
   26    16    38 1
   27    17    18 1
   28    17    39 1
   29    17    40 1
   30    18    19 1
   31    18    41 1
   32    18    42 1
   33    19    20 1
   34    19    21 1
   35    19    43 1
   36    20    15 1
   37    20    44 1
   38    20    45 1
   39    21    46 1
   40    21    47 1
   41    22    23 1
   42    22    48 1
   43    22    49 1
   44    23    24 3
   45    24    25 1
   46    25    50 1
   47    25    51 1
   48    25    52 1
   49    26    30 2
   50    27    28 2
   51    27    53 1
   52    28    26 1
   53    28    54 1
   54    29    27 1
   55    29    32 1
   56    30    31 1
   57    30    55 1
   58    31    29 2
   59    31    56 1
@<TRIPOS>SUBSTRUCTURE
1   ****   1
@<SCITEGIC>MOL_PROPERTY
AbsoluteEnergy
SciTegic.value.StringValue
91.5775

@<SCITEGIC>MOL_PROPERTY
Activ
SciTegic.value.StringValue
135.449996948242

@<SCITEGIC>MOL_PROPERTY
Angle Energy
SciTegic.value.StringValue
11.4018096923828

@<SCITEGIC>MOL_PROPERTY
Bond Energy
SciTegic.value.StringValue
1.5037499666214

@<SCITEGIC>MOL_PROPERTY
CHARMm Energy
SciTegic.value.StringValue
-22.074089050293

@<SCITEGIC>MOL_PROPERTY
Clean Energy
SciTegic.value.StringValue
62.593635559082

@<SCITEGIC>MOL_PROPERTY
ConfNumber
SciTegic.value.StringValue
178

@<SCITEGIC>MOL_PROPERTY
Dihedral Energy
SciTegic.value.StringValue
5.79381990432739

@<SCITEGIC>MOL_PROPERTY
Electrostatic Energy
SciTegic.value.StringValue
-40.1668090820313

@<SCITEGIC>MOL_PROPERTY
Estimate
SciTegic.value.StringValue
35.6049

@<SCITEGIC>MOL_PROPERTY
FitValue
SciTegic.value.StringValue
4.84469

@<SCITEGIC>MOL_PROPERTY
Forcefield
SciTegic.value.StringValue
CHARMm

@<SCITEGIC>MOL_PROPERTY
ForcefieldBase
SciTegic.value.StringValue
CHARMm

@<SCITEGIC>MOL_PROPERTY
ForcefieldFFML
SciTegic.value.StringValue
<?xml version="1.0" encoding="UTF-8"?>
<!DOCTYPE ffml SYSTEM "Ffml.dtd">
<ffml version="1.0">
<forcefield name="CHARMm" derivedFrom="CHARMm" base="CHARMm">
<atomTypes>
</atomTypes>
<parameters>
<bond atom1="N5R" atom2="C6RP">
<quadratic
refValue="1.368"
forceConstant="394.267"/>
</bond>
<angle atom1="C5R" atom2="N5R" atom3="C6RP">
<quadratic
refValue="116"
forceConstant="70"/>
</angle>
<angle atom1="N5R" atom2="C6RP" atom3="C6R">
<quadratic
refValue="120"
forceConstant="70"/>
</angle>
<angle atom1="N5R" atom2="N5R" atom3="C6RP">
<quadratic
refValue="122.8"
forceConstant="70"/>
</angle>
<angle atom1="NX" atom2="CT" atom3="CUY1">
<quadratic
refValue="110.334"
forceConstant="64.0769"/>
</angle>
<angle atom1="NX" atom2="CUA1" atom3="NX">
<quadratic
refValue="120"
forceConstant="60"/>
</angle>
<torsion atom1="C5R" atom2="N5R" atom3="C6RP" atom4="C6R">
<multiplecos
v1="0"
v2="2.5"
v3="0"
v4="0"
v5="0"
v6="0"
gamma1="0"
gamma2="180"
gamma3="0"
gamma4="0"
gamma5="0"
gamma6="0"/>
</torsion>
<torsion atom1="N5R" atom2="N5R" atom3="C6RP" atom4="C6R">
<multiplecos
v1="0"
v2="2.5"
v3="0"
v4="0"
v5="0"
v6="0"
gamma1="0"
gamma2="180"
gamma3="0"
gamma4="0"
gamma5="0"
gamma6="0"/>
</torsion>
</parameters>
</forcefield>
</ffml>

@<SCITEGIC>MOL_PROPERTY
HBA_lipid_1
SciTegic.value.StringValue
1

@<SCITEGIC>MOL_PROPERTY
HBA_lipid_2
SciTegic.value.StringValue
1

@<SCITEGIC>MOL_PROPERTY
HBD_3
SciTegic.value.StringValue
0

@<SCITEGIC>MOL_PROPERTY
HYDROPHOBIC_4
SciTegic.value.StringValue
1

@<SCITEGIC>MOL_PROPERTY
Hydrogen Bond Energy
SciTegic.value.StringValue
0

@<SCITEGIC>MOL_PROPERTY
Improper Energy
SciTegic.value.StringValue
0.0301900003105402

@<SCITEGIC>MOL_PROPERTY
Initial Potential Energy
SciTegic.value.StringValue
-0.634400010108948

@<SCITEGIC>MOL_PROPERTY
Initial RMS Gradient
SciTegic.value.StringValue
14.0477600097656

@<SCITEGIC>MOL_PROPERTY
MapNumber
SciTegic.value.StringValue
1

@<SCITEGIC>MOL_PROPERTY
MappedAtoms
SciTegic.value.StringValue
21,-6.28981,0.638301,3.6015,1.6,HBA_lipid_1.11
21,-7.85068,0.363213,6.14866,2.2,HBA_lipid_1.21
13,-0.98439,0.881015,0.55495,1.6,HBA_lipid_2.11
13,-0.76861,3.86898,1.09205,2.2,HBA_lipid_2.21
29,5.2,-1.2,-1.8,1.6,HYDROPHOBIC_4.11

@<SCITEGIC>MOL_PROPERTY
MappedFeatures
SciTegic.value.StringValue
HBA_lipid_1,HBA_lipid_2,HYDROPHOBIC_4

@<SCITEGIC>MOL_PROPERTY
MappedLocations
SciTegic.value.StringValue
HBA_lipid_1.11,HBA_lipid_1.21,HBA_lipid_2.11,HBA_lipid_2.21,HYDROPHOBIC_4.11

@<SCITEGIC>MOL_PROPERTY
MappingID
SciTegic.value.StringValue
1

@<SCITEGIC>MOL_PROPERTY
Minimization Criteria
SciTegic.value.StringValue
CONJUG> Minimization exiting with gradient tolerance ( 0.0100000) satisfied.

@<SCITEGIC>MOL_PROPERTY
PartialChargeMethod
SciTegic.value.StringValue
MomanyRone

@<SCITEGIC>MOL_PROPERTY
Pharmprint
SciTegic.value.StringValue
'1101'

@<SCITEGIC>MOL_PROPERTY
Pharmtype
SciTegic.value.StringValue
3

@<SCITEGIC>MOL_PROPERTY
Potential Energy
SciTegic.value.StringValue
-22.074089050293

@<SCITEGIC>MOL_PROPERTY
RMS Gradient
SciTegic.value.StringValue
0.0098099997267127

@<SCITEGIC>MOL_PROPERTY
RelativeEnergy
SciTegic.value.StringValue
14.5504

@<SCITEGIC>MOL_PROPERTY
Solvation Free Energy
SciTegic.value.StringValue
0

@<SCITEGIC>MOL_PROPERTY
Uncert
SciTegic.value.StringValue
1.5

@<SCITEGIC>MOL_PROPERTY
Urey-Bradley Energy
SciTegic.value.StringValue
0

@<SCITEGIC>MOL_PROPERTY
UseResidueTemplateCharge
SciTegic.value.StringValue
True

@<SCITEGIC>MOL_PROPERTY
Van der Waals Energy
SciTegic.value.StringValue
-0.636860013008118

@<SCITEGIC>MOL_PROPERTY
Error
SciTegic.value.StringValue
-3.8042515762786

@<SCITEGIC>MOL_PROPERTY
logActiv
SciTegic.value.StringValue
2.13177899958431

@<SCITEGIC>MOL_PROPERTY
logEstimate
SciTegic.value.StringValue
1.5515097703471

@<SCITEGIC>ATOM_PROPERTY
Formal Charge
SciTegic.value.StringValue
1 0
2 0
3 0
4 0
5 0
6 0
7 0
8 0
9 0
10 0
11 0
12 0
13 0
14 0
15 0
16 0
17 0
18 0
19 0
20 0
21 0
22 0
23 0
24 0
25 0
26 0
27 0
28 0
29 0
30 0
31 0
32 0
33 0
34 0
35 0
36 0
37 0
38 0
39 0
40 0
41 0
42 0
43 0
44 0
45 0
46 0
47 0
48 0
49 0
50 0
51 0
52 0
53 0
54 0
55 0
56 0

@<SCITEGIC>ATOM_PROPERTY
pdb_tempFactor
SciTegic.value.DoubleValue
1 0
2 0
3 0
4 0
5 0
6 0
7 0
8 0
9 0
10 0
11 0
12 0
13 0
14 0
15 0
16 0
17 0
18 0
19 0
20 0
21 0
22 0
23 0
24 0
25 0
26 0
27 0
28 0
29 0
30 0
31 0
32 0
33 0
34 0
35 0
36 0
37 0
38 0
39 0
40 0
41 0
42 0
43 0
44 0
45 0
46 0
47 0
48 0
49 0
50 0
51 0
52 0
53 0
54 0
55 0
56 0

@<SCITEGIC>ATOM_PROPERTY
pdb_occupancy
SciTegic.value.DoubleValue
1 1
2 1
3 1
4 1
5 1
6 1
7 1
8 1
9 1
10 1
11 1
12 1
13 1
14 1
15 1
16 1
17 1
18 1
19 1
20 1
21 1
22 1
23 1
24 1
25 1
26 1
27 1
28 1
29 1
30 1
31 1
32 1
33 1
34 1
35 1
36 1
37 1
38 1
39 1
40 1
41 1
42 1
43 1
44 1
45 1
46 1
47 1
48 1
49 1
50 1
51 1
52 1
53 1
54 1
55 1
56 1

@<TRIPOS>MOLECULE
dpp4_12
50  53  1  0  0
SMALL
FORMAL_CHARGES
@<TRIPOS>ATOM
    1 C1         2.6765     0.2486    -0.8517 C.3        1 SUBUNIT  0
    2 C2         1.3777    -0.2022    -1.5475 C.3        1 SUBUNIT  0
    3 C3         0.1059     0.0963    -0.7769 C.2        1 SUBUNIT  0
    4 N4         0.1465     0.4361     0.5600 N.am       1 SUBUNIT  0
    5 C5         1.4189     0.5625     1.3179 C.3        1 SUBUNIT  0
    6 C6         2.6183    -0.1280     0.6431 C.3        1 SUBUNIT  0
    7 C7         3.8734    -0.3179    -1.5366 C.2        1 SUBUNIT  0
    8 C8         5.5652    -0.2591    -3.2920 C.2        1 SUBUNIT  0
    9 C9         4.4332     0.3045    -2.6752 C.2        1 SUBUNIT  0
   10 C10        6.1415    -1.4373    -2.7805 C.2        1 SUBUNIT  0
   11 C11        4.4511    -1.4963    -1.0300 C.2        1 SUBUNIT  0
   12 C12        5.5797    -2.0543    -1.6496 C.2        1 SUBUNIT  0
   13 O13       -0.9548     0.0317    -1.3531 O.2        1 SUBUNIT  0
   14 C14        3.9103     0.2207     1.3940 C.3        1 SUBUNIT  0
   15 N15        3.9347    -0.4254     2.6953 N.3        1 SUBUNIT  0
   16 Cl16       3.7570     1.7432    -3.3296 Cl         1 SUBUNIT  0
   17 Cl17       7.5207    -2.1199    -3.5356 Cl         1 SUBUNIT  0
   18 C18       -1.1102     0.6980     1.2833 C.3        1 SUBUNIT  0
   19 C19       -1.8806    -0.5989     1.5349 C.3        1 SUBUNIT  0
   20 C20       -3.1967    -0.3384     2.1419 C.2        1 SUBUNIT  0
   21 C21       -5.6516    -0.2083     1.9344 C.2        1 SUBUNIT  0
   22 C22       -4.3733    -0.4521     1.3690 C.2        1 SUBUNIT  0
   23 C23       -5.7475     0.1517     3.2832 C.2        1 SUBUNIT  0
   24 C24       -3.2936     0.0242     3.4984 C.2        1 SUBUNIT  0
   25 C25       -4.5654     0.2672     4.0585 C.2        1 SUBUNIT  0
   26 O26       -7.0320     0.3299     3.5950 O.3        1 SUBUNIT  0
   27 O27       -6.8749    -0.2563     1.4082 O.3        1 SUBUNIT  0
   28 C28       -7.8449     0.0771     2.4264 C.3        1 SUBUNIT  0
   29 H29        2.7510     1.3343    -0.9264 H          1 SUBUNIT  0
   30 H30        1.4046    -1.2812    -1.7175 H          1 SUBUNIT  0
   31 H31        1.3112     0.2564    -2.5343 H          1 SUBUNIT  0
   32 H32        1.6241     1.6261     1.4394 H          1 SUBUNIT  0
   33 H33        1.2759     0.1594     2.3211 H          1 SUBUNIT  0
   34 H34        2.4752    -1.2073     0.7209 H          1 SUBUNIT  0
   35 H35        5.9982     0.2126    -4.1639 H          1 SUBUNIT  0
   36 H36        4.0275    -1.9783    -0.1605 H          1 SUBUNIT  0
   37 H37        6.0103    -2.9607    -1.2448 H          1 SUBUNIT  0
   38 H38        4.7858    -0.0894     0.8193 H          1 SUBUNIT  0
   39 H39        4.0053     1.2997     1.5211 H          1 SUBUNIT  0
   40 H40        4.8689    -0.2904     3.1043 H          1 SUBUNIT  0
   41 H41        3.2453     0.0433     3.2993 H          1 SUBUNIT  0
   42 H42       -1.7150     1.4014     0.7105 H          1 SUBUNIT  0
   43 H43       -0.8855     1.2000     2.2253 H          1 SUBUNIT  0
   44 H44       -1.3099    -1.2669     2.1765 H          1 SUBUNIT  0
   45 H45       -2.0119    -1.1537     0.6065 H          1 SUBUNIT  0
   46 H46       -4.3078    -0.7308     0.3267 H          1 SUBUNIT  0
   47 H47       -2.4078     0.1182     4.1093 H          1 SUBUNIT  0
   48 H48       -4.6430     0.5486     5.0985 H          1 SUBUNIT  0
   49 H49       -8.5049    -0.7597     2.6041 H          1 SUBUNIT  0
   50 H50       -8.3909     0.9678     2.1488 H          1 SUBUNIT  0
@<TRIPOS>BOND
    1     1     2 1
    2     1     6 1
    3     1     7 1
    4     1    29 1
    5     2     3 1
    6     2    30 1
    7     2    31 1
    8     3     4 1
    9     3    13 2
   10     4     5 1
   11     4    18 1
   12     5     6 1
   13     5    32 1
   14     5    33 1
   15     6    14 1
   16     6    34 1
   17     7    11 2
   18     8     9 2
   19     8    35 1
   20     9     7 1
   21     9    16 1
   22    10     8 1
   23    10    17 1
   24    11    12 1
   25    11    36 1
   26    12    10 2
   27    12    37 1
   28    14    15 1
   29    14    38 1
   30    14    39 1
   31    15    40 1
   32    15    41 1
   33    18    19 1
   34    18    42 1
   35    18    43 1
   36    19    20 1
   37    19    44 1
   38    19    45 1
   39    20    24 2
   40    21    22 2
   41    21    27 1
   42    22    20 1
   43    22    46 1
   44    23    21 1
   45    23    26 1
   46    24    25 1
   47    24    47 1
   48    25    23 2
   49    25    48 1
   50    27    28 1
   51    28    26 1
   52    28    49 1
   53    28    50 1
@<TRIPOS>SUBSTRUCTURE
1   ****   1
@<SCITEGIC>MOL_PROPERTY
AbsoluteEnergy
SciTegic.value.StringValue
80.1577

@<SCITEGIC>MOL_PROPERTY
Activ
SciTegic.value.StringValue
43

@<SCITEGIC>MOL_PROPERTY
Angle Energy
SciTegic.value.StringValue
18.4300498962402

@<SCITEGIC>MOL_PROPERTY
Bond Energy
SciTegic.value.StringValue
1.541139960289

@<SCITEGIC>MOL_PROPERTY
CHARMm Energy
SciTegic.value.StringValue
17.0575294494629

@<SCITEGIC>MOL_PROPERTY
Clean Energy
SciTegic.value.StringValue
25.5644779205322

@<SCITEGIC>MOL_PROPERTY
ConfNumber
SciTegic.value.StringValue
16

@<SCITEGIC>MOL_PROPERTY
Dihedral Energy
SciTegic.value.StringValue
6.96051979064941

@<SCITEGIC>MOL_PROPERTY
Electrostatic Energy
SciTegic.value.StringValue
-10.0490102767944

@<SCITEGIC>MOL_PROPERTY
Estimate
SciTegic.value.StringValue
38.9291

@<SCITEGIC>MOL_PROPERTY
FitValue
SciTegic.value.StringValue
4.80593

@<SCITEGIC>MOL_PROPERTY
Forcefield
SciTegic.value.StringValue
CHARMm

@<SCITEGIC>MOL_PROPERTY
ForcefieldBase
SciTegic.value.StringValue
CHARMm

@<SCITEGIC>MOL_PROPERTY
ForcefieldFFML
SciTegic.value.StringValue
<?xml version="1.0" encoding="UTF-8"?>
<!DOCTYPE ffml SYSTEM "Ffml.dtd">
<ffml version="1.0">
<forcefield name="CHARMm" derivedFrom="CHARMm" base="CHARMm">
<atomTypes>
</atomTypes>
<parameters>
<angle atom1="C6R" atom2="CR56" atom3="OE">
<quadratic
refValue="128.125"
forceConstant="66.25"/>
</angle>
<torsion atom1="C6R" atom2="CR56" atom3="OE" atom4="CT">
<multiplecos
v1="0"
v2="0.5"
v3="0"
v4="0"
v5="0"
v6="0"
gamma1="0"
gamma2="180"
gamma3="0"
gamma4="0"
gamma5="0"
gamma6="0"/>
</torsion>
<torsion atom1="CR56" atom2="CR56" atom3="OE" atom4="CT">
<multiplecos
v1="0"
v2="0.5"
v3="0"
v4="0"
v5="0"
v6="0"
gamma1="0"
gamma2="180"
gamma3="0"
gamma4="0"
gamma5="0"
gamma6="0"/>
</torsion>
</parameters>
</forcefield>
</ffml>

@<SCITEGIC>MOL_PROPERTY
HBA_lipid_1
SciTegic.value.StringValue
1

@<SCITEGIC>MOL_PROPERTY
HBA_lipid_2
SciTegic.value.StringValue
0

@<SCITEGIC>MOL_PROPERTY
HBD_3
SciTegic.value.StringValue
1

@<SCITEGIC>MOL_PROPERTY
HYDROPHOBIC_4
SciTegic.value.StringValue
1

@<SCITEGIC>MOL_PROPERTY
Hydrogen Bond Energy
SciTegic.value.StringValue
0

@<SCITEGIC>MOL_PROPERTY
Improper Energy
SciTegic.value.StringValue
0.0197500009089708

@<SCITEGIC>MOL_PROPERTY
Initial Potential Energy
SciTegic.value.StringValue
32.5944213867188

@<SCITEGIC>MOL_PROPERTY
Initial RMS Gradient
SciTegic.value.StringValue
17.0038394927979

@<SCITEGIC>MOL_PROPERTY
MapNumber
SciTegic.value.StringValue
1

@<SCITEGIC>MOL_PROPERTY
MappedAtoms
SciTegic.value.StringValue
26,-6.28981,0.638301,3.6015,1.6,HBA_lipid_1.11
26,-7.85068,0.363213,6.14866,2.2,HBA_lipid_1.21
15,3.18114,-0.539906,2.12314,1.6,HBD_3.11
15,1.66499,0.950015,4.24008,2.2,HBD_3.21
12,5.2,-1.2,-1.8,1.6,HYDROPHOBIC_4.11

@<SCITEGIC>MOL_PROPERTY
MappedFeatures
SciTegic.value.StringValue
HBA_lipid_1,HBD_3,HYDROPHOBIC_4

@<SCITEGIC>MOL_PROPERTY
MappedLocations
SciTegic.value.StringValue
HBA_lipid_1.11,HBA_lipid_1.21,HBD_3.11,HBD_3.21,HYDROPHOBIC_4.11

@<SCITEGIC>MOL_PROPERTY
MappingID
SciTegic.value.StringValue
1

@<SCITEGIC>MOL_PROPERTY
Minimization Criteria
SciTegic.value.StringValue
CONJUG> Minimization exiting with gradient tolerance ( 0.0100000) satisfied.

@<SCITEGIC>MOL_PROPERTY
PartialChargeMethod
SciTegic.value.StringValue
MomanyRone

@<SCITEGIC>MOL_PROPERTY
Pharmprint
SciTegic.value.StringValue
'1011'

@<SCITEGIC>MOL_PROPERTY
Pharmtype
SciTegic.value.StringValue
3

@<SCITEGIC>MOL_PROPERTY
Potential Energy
SciTegic.value.StringValue
17.0575294494629

@<SCITEGIC>MOL_PROPERTY
RMS Gradient
SciTegic.value.StringValue
0.00911999959498644

@<SCITEGIC>MOL_PROPERTY
RelativeEnergy
SciTegic.value.StringValue
4.29092

@<SCITEGIC>MOL_PROPERTY
Solvation Free Energy
SciTegic.value.StringValue
0

@<SCITEGIC>MOL_PROPERTY
Uncert
SciTegic.value.StringValue
1.5

@<SCITEGIC>MOL_PROPERTY
Urey-Bradley Energy
SciTegic.value.StringValue
0

@<SCITEGIC>MOL_PROPERTY
UseResidueTemplateCharge
SciTegic.value.StringValue
True

@<SCITEGIC>MOL_PROPERTY
Van der Waals Energy
SciTegic.value.StringValue
0.155070006847382

@<SCITEGIC>MOL_PROPERTY
Error
SciTegic.value.StringValue
-1.10457215810281

@<SCITEGIC>MOL_PROPERTY
logActiv
SciTegic.value.StringValue
1.63346845557959

@<SCITEGIC>MOL_PROPERTY
logEstimate
SciTegic.value.StringValue
1.59027436340088

@<SCITEGIC>ATOM_PROPERTY
Formal Charge
SciTegic.value.StringValue
1 0
2 0
3 0
4 0
5 0
6 0
7 0
8 0
9 0
10 0
11 0
12 0
13 0
14 0
15 0
16 0
17 0
18 0
19 0
20 0
21 0
22 0
23 0
24 0
25 0
26 0
27 0
28 0
29 0
30 0
31 0
32 0
33 0
34 0
35 0
36 0
37 0
38 0
39 0
40 0
41 0
42 0
43 0
44 0
45 0
46 0
47 0
48 0
49 0
50 0

@<SCITEGIC>ATOM_PROPERTY
pdb_tempFactor
SciTegic.value.DoubleValue
1 0
2 0
3 0
4 0
5 0
6 0
7 0
8 0
9 0
10 0
11 0
12 0
13 0
14 0
15 0
16 0
17 0
18 0
19 0
20 0
21 0
22 0
23 0
24 0
25 0
26 0
27 0
28 0
29 0
30 0
31 0
32 0
33 0
34 0
35 0
36 0
37 0
38 0
39 0
40 0
41 0
42 0
43 0
44 0
45 0
46 0
47 0
48 0
49 0
50 0

@<SCITEGIC>ATOM_PROPERTY
pdb_occupancy
SciTegic.value.DoubleValue
1 1
2 1
3 1
4 1
5 1
6 1
7 1
8 1
9 1
10 1
11 1
12 1
13 1
14 1
15 1
16 1
17 1
18 1
19 1
20 1
21 1
22 1
23 1
24 1
25 1
26 1
27 1
28 1
29 1
30 1
31 1
32 1
33 1
34 1
35 1
36 1
37 1
38 1
39 1
40 1
41 1
42 1
43 1
44 1
45 1
46 1
47 1
48 1
49 1
50 1

@<TRIPOS>MOLECULE
dpp4_11
48  50  1  0  0
SMALL
FORMAL_CHARGES
@<TRIPOS>ATOM
    1 C1        -0.2185    -0.5805    -4.0456 C.2        1 SUBUNIT  0
    2 N2         0.9300    -1.2856    -2.0027 N.am       1 SUBUNIT  0
    3 C3        -0.1832    -1.4070    -2.8168 C.2        1 SUBUNIT  0
    4 C4         1.9569    -0.4075    -2.3661 C.2        1 SUBUNIT  0
    5 C5         0.8208     0.2426    -4.3163 C.2        1 SUBUNIT  0
    6 N6         1.8947     0.3034    -3.4495 N.2        1 SUBUNIT  0
    7 N7         3.0698    -0.2678    -1.5809 N.pl3      1 SUBUNIT  0
    8 C8         4.4161    -0.6213    -2.0905 C.3        1 SUBUNIT  0
    9 C9         5.1536    -1.5461    -1.1045 C.3        1 SUBUNIT  0
   10 C10        5.1491    -0.9816     0.3242 C.3        1 SUBUNIT  0
   11 C11        3.7106    -0.6869     0.7920 C.3        1 SUBUNIT  0
   12 C12        2.9712     0.2431    -0.1920 C.3        1 SUBUNIT  0
   13 N13        3.7257    -0.0928     2.1242 N.3        1 SUBUNIT  0
   14 O14       -1.0925    -2.1552    -2.5382 O.2        1 SUBUNIT  0
   15 C15        1.0087    -2.0908    -0.7626 C.3        1 SUBUNIT  0
   16 C16       -0.3302    -2.6106    -0.3594 C.2        1 SUBUNIT  0
   17 C17       -1.8944    -4.4733    -0.2082 C.2        1 SUBUNIT  0
   18 C18       -0.6382    -3.9689    -0.5834 C.2        1 SUBUNIT  0
   19 C19       -2.8421    -3.6340     0.3858 C.2        1 SUBUNIT  0
   20 C20       -1.2938    -1.7670     0.2446 C.2        1 SUBUNIT  0
   21 C21       -2.5545    -2.2834     0.6180 C.2        1 SUBUNIT  0
   22 C22       -0.9802    -0.3752     0.4746 C.1        1 SUBUNIT  0
   23 N23       -0.7272     0.7435     0.6599 N.1        1 SUBUNIT  0
   24 H24        0.7948     0.8455    -5.2138 H          1 SUBUNIT  0
   25 C25       -1.3965    -0.6532    -4.9834 C.3        1 SUBUNIT  0
   26 C26       -2.6137     0.1056    -4.4513 C.3        1 SUBUNIT  0
   27 H27        4.3419    -1.0982    -3.0705 H          1 SUBUNIT  0
   28 H28        4.9821     0.3012    -2.2266 H          1 SUBUNIT  0
   29 H29        4.6796    -2.5289    -1.1054 H          1 SUBUNIT  0
   30 H30        6.1793    -1.6992    -1.4404 H          1 SUBUNIT  0
   31 H31        5.6343    -1.6851     1.0035 H          1 SUBUNIT  0
   32 H32        5.7421    -0.0635     0.3489 H          1 SUBUNIT  0
   33 H33        3.1683    -1.6324     0.8536 H          1 SUBUNIT  0
   34 H34        1.9259     0.3525     0.0972 H          1 SUBUNIT  0
   35 H35        3.4118     1.2431    -0.1723 H          1 SUBUNIT  0
   36 H36        4.1978    -0.7503     2.7644 H          1 SUBUNIT  0
   37 H37        4.2822     0.7715     2.0858 H          1 SUBUNIT  0
   38 H38        1.4177    -1.4748     0.0396 H          1 SUBUNIT  0
   39 H39        1.6904    -2.9263    -0.9218 H          1 SUBUNIT  0
   40 H40       -2.1062    -5.5037    -0.3896 H          1 SUBUNIT  0
   41 H41        0.1044    -4.6086    -1.0477 H          1 SUBUNIT  0
   42 H42       -3.7916    -4.0275     0.6675 H          1 SUBUNIT  0
   43 H43       -3.2836    -1.6483     1.0750 H          1 SUBUNIT  0
   44 H44       -1.1426    -0.1865    -5.9340 H          1 SUBUNIT  0
   45 H45       -1.6481    -1.6956    -5.1778 H          1 SUBUNIT  0
   46 H46       -2.3788     1.1626    -4.3164 H          1 SUBUNIT  0
   47 H47       -3.4549     0.0127    -5.1382 H          1 SUBUNIT  0
   48 H48       -2.9239    -0.2912    -3.4852 H          1 SUBUNIT  0
@<TRIPOS>BOND
    1     1     5 2
    2     1    25 1
    3     2     3 1
    4     2    15 1
    5     3     1 1
    6     3    14 2
    7     4     2 1
    8     4     7 1
    9     5     6 1
   10     5    24 1
   11     6     4 2
   12     7     8 1
   13     8     9 1
   14     8    27 1
   15     8    28 1
   16     9    10 1
   17     9    29 1
   18     9    30 1
   19    10    11 1
   20    10    31 1
   21    10    32 1
   22    11    12 1
   23    11    13 1
   24    11    33 1
   25    12     7 1
   26    12    34 1
   27    12    35 1
   28    13    36 1
   29    13    37 1
   30    15    16 1
   31    15    38 1
   32    15    39 1
   33    16    20 2
   34    17    18 2
   35    17    40 1
   36    18    16 1
   37    18    41 1
   38    19    17 1
   39    19    42 1
   40    20    21 1
   41    20    22 1
   42    21    19 2
   43    21    43 1
   44    22    23 3
   45    25    26 1
   46    25    44 1
   47    25    45 1
   48    26    46 1
   49    26    47 1
   50    26    48 1
@<TRIPOS>SUBSTRUCTURE
1   ****   1
@<SCITEGIC>MOL_PROPERTY
AbsoluteEnergy
SciTegic.value.StringValue
88.4671

@<SCITEGIC>MOL_PROPERTY
Activ
SciTegic.value.StringValue
17

@<SCITEGIC>MOL_PROPERTY
Angle Energy
SciTegic.value.StringValue
6.36288976669312

@<SCITEGIC>MOL_PROPERTY
Bond Energy
SciTegic.value.StringValue
1.96449995040894

@<SCITEGIC>MOL_PROPERTY
CHARMm Energy
SciTegic.value.StringValue
22.2464694976807

@<SCITEGIC>MOL_PROPERTY
Clean Energy
SciTegic.value.StringValue
33.8346481323242

@<SCITEGIC>MOL_PROPERTY
ConfNumber
SciTegic.value.StringValue
27

@<SCITEGIC>MOL_PROPERTY
Dihedral Energy
SciTegic.value.StringValue
20.1828804016113

@<SCITEGIC>MOL_PROPERTY
Electrostatic Energy
SciTegic.value.StringValue
-8.52153015136719

@<SCITEGIC>MOL_PROPERTY
Estimate
SciTegic.value.StringValue
49.7233

@<SCITEGIC>MOL_PROPERTY
FitValue
SciTegic.value.StringValue
4.69964

@<SCITEGIC>MOL_PROPERTY
Forcefield
SciTegic.value.StringValue
CHARMm

@<SCITEGIC>MOL_PROPERTY
ForcefieldBase
SciTegic.value.StringValue
CHARMm

@<SCITEGIC>MOL_PROPERTY
ForcefieldFFML
SciTegic.value.StringValue
<?xml version="1.0" encoding="UTF-8"?>
<!DOCTYPE ffml SYSTEM "Ffml.dtd">
<ffml version="1.0">
<forcefield name="CHARMm" derivedFrom="CHARMm" base="CHARMm">
<atomTypes>
</atomTypes>
<parameters>
</parameters>
</forcefield>
</ffml>

@<SCITEGIC>MOL_PROPERTY
HBA_lipid_1
SciTegic.value.StringValue
0

@<SCITEGIC>MOL_PROPERTY
HBA_lipid_2
SciTegic.value.StringValue
1

@<SCITEGIC>MOL_PROPERTY
HBD_3
SciTegic.value.StringValue
1

@<SCITEGIC>MOL_PROPERTY
HYDROPHOBIC_4
SciTegic.value.StringValue
1

@<SCITEGIC>MOL_PROPERTY
Hydrogen Bond Energy
SciTegic.value.StringValue
0

@<SCITEGIC>MOL_PROPERTY
Improper Energy
SciTegic.value.StringValue
0.528299987316132

@<SCITEGIC>MOL_PROPERTY
Initial Potential Energy
SciTegic.value.StringValue
56.3744316101074

@<SCITEGIC>MOL_PROPERTY
Initial RMS Gradient
SciTegic.value.StringValue
16.111780166626

@<SCITEGIC>MOL_PROPERTY
MapNumber
SciTegic.value.StringValue
1

@<SCITEGIC>MOL_PROPERTY
MappedAtoms
SciTegic.value.StringValue
23,-0.98439,0.881015,0.55495,1.6,HBA_lipid_2.11
23,-0.76861,3.86898,1.09205,2.2,HBA_lipid_2.21
13,3.18114,-0.539906,2.12314,1.6,HBD_3.11
13,1.66499,0.950015,4.24008,2.2,HBD_3.21
9,5.2,-1.2,-1.8,1.6,HYDROPHOBIC_4.11

@<SCITEGIC>MOL_PROPERTY
MappedFeatures
SciTegic.value.StringValue
HBA_lipid_2,HBD_3,HYDROPHOBIC_4

@<SCITEGIC>MOL_PROPERTY
MappedLocations
SciTegic.value.StringValue
HBA_lipid_2.11,HBA_lipid_2.21,HBD_3.11,HBD_3.21,HYDROPHOBIC_4.11

@<SCITEGIC>MOL_PROPERTY
MappingID
SciTegic.value.StringValue
1

@<SCITEGIC>MOL_PROPERTY
Minimization Criteria
SciTegic.value.StringValue
CONJUG> Minimization exiting with gradient tolerance ( 0.0100000) satisfied.

@<SCITEGIC>MOL_PROPERTY
PartialChargeMethod
SciTegic.value.StringValue
MomanyRone

@<SCITEGIC>MOL_PROPERTY
Pharmprint
SciTegic.value.StringValue
'0111'

@<SCITEGIC>MOL_PROPERTY
Pharmtype
SciTegic.value.StringValue
3

@<SCITEGIC>MOL_PROPERTY
Potential Energy
SciTegic.value.StringValue
22.2464694976807

@<SCITEGIC>MOL_PROPERTY
RMS Gradient
SciTegic.value.StringValue
0.0094999996945262

@<SCITEGIC>MOL_PROPERTY
RelativeEnergy
SciTegic.value.StringValue
17.7272

@<SCITEGIC>MOL_PROPERTY
Solvation Free Energy
SciTegic.value.StringValue
0

@<SCITEGIC>MOL_PROPERTY
Uncert
SciTegic.value.StringValue
1.5

@<SCITEGIC>MOL_PROPERTY
Urey-Bradley Energy
SciTegic.value.StringValue
0

@<SCITEGIC>MOL_PROPERTY
UseResidueTemplateCharge
SciTegic.value.StringValue
True

@<SCITEGIC>MOL_PROPERTY
Van der Waals Energy
SciTegic.value.StringValue
1.72941994667053

@<SCITEGIC>MOL_PROPERTY
Error
SciTegic.value.StringValue
2.9249

@<SCITEGIC>MOL_PROPERTY
logActiv
SciTegic.value.StringValue
1.23044892137827

@<SCITEGIC>MOL_PROPERTY
logEstimate
SciTegic.value.StringValue
1.69655994386807

@<SCITEGIC>ATOM_PROPERTY
Formal Charge
SciTegic.value.StringValue
1 0
2 0
3 0
4 0
5 0
6 0
7 0
8 0
9 0
10 0
11 0
12 0
13 0
14 0
15 0
16 0
17 0
18 0
19 0
20 0
21 0
22 0
23 0
24 0
25 0
26 0
27 0
28 0
29 0
30 0
31 0
32 0
33 0
34 0
35 0
36 0
37 0
38 0
39 0
40 0
41 0
42 0
43 0
44 0
45 0
46 0
47 0
48 0

@<SCITEGIC>ATOM_PROPERTY
pdb_tempFactor
SciTegic.value.DoubleValue
1 0
2 0
3 0
4 0
5 0
6 0
7 0
8 0
9 0
10 0
11 0
12 0
13 0
14 0
15 0
16 0
17 0
18 0
19 0
20 0
21 0
22 0
23 0
24 0
25 0
26 0
27 0
28 0
29 0
30 0
31 0
32 0
33 0
34 0
35 0
36 0
37 0
38 0
39 0
40 0
41 0
42 0
43 0
44 0
45 0
46 0
47 0
48 0

@<SCITEGIC>ATOM_PROPERTY
pdb_occupancy
SciTegic.value.DoubleValue
1 1
2 1
3 1
4 1
5 1
6 1
7 1
8 1
9 1
10 1
11 1
12 1
13 1
14 1
15 1
16 1
17 1
18 1
19 1
20 1
21 1
22 1
23 1
24 1
25 1
26 1
27 1
28 1
29 1
30 1
31 1
32 1
33 1
34 1
35 1
36 1
37 1
38 1
39 1
40 1
41 1
42 1
43 1
44 1
45 1
46 1
47 1
48 1

@<TRIPOS>MOLECULE
dpp4_15
42  45  1  0  0
SMALL
FORMAL_CHARGES
@<TRIPOS>ATOM
    1 C1         5.3703    -0.9779    -2.1008 C.2        1 SUBUNIT  0
    2 C2         4.0673    -2.0079    -0.3195 C.2        1 SUBUNIT  0
    3 C3         5.2618    -1.9130    -1.0547 C.2        1 SUBUNIT  0
    4 C4         2.9796    -1.1726    -0.6253 C.2        1 SUBUNIT  0
    5 C5         4.2822    -0.1426    -2.4087 C.2        1 SUBUNIT  0
    6 C6         3.0871    -0.2363    -1.6739 C.2        1 SUBUNIT  0
    7 C7         1.7191    -1.2843     0.1588 C.3        1 SUBUNIT  0
    8 O8         0.6203    -0.9646    -0.7001 O.3        1 SUBUNIT  0
    9 C9        -0.6121    -0.7250    -0.2011 C.2        1 SUBUNIT  0
   10 C10       -0.8338    -0.5097     1.1932 C.2        1 SUBUNIT  0
   11 C11        0.3351    -0.5079     2.1191 C.3        1 SUBUNIT  0
   12 C12        1.6891    -0.3643     1.3975 C.3        1 SUBUNIT  0
   13 C13       -2.1673    -0.3059     1.6644 C.2        1 SUBUNIT  0
   14 C14       -3.2537    -0.2723     0.7323 C.2        1 SUBUNIT  0
   15 C15       -1.6931    -0.6821    -1.1094 C.2        1 SUBUNIT  0
   16 C16       -3.0090    -0.4548    -0.6518 C.2        1 SUBUNIT  0
   17 C17       -2.4459    -0.1358     3.0483 C.2        1 SUBUNIT  0
   18 C18       -3.7717     0.0766     3.4917 C.2        1 SUBUNIT  0
   19 C19       -4.5793    -0.0592     1.1856 C.2        1 SUBUNIT  0
   20 C20       -4.8351     0.1168     2.5620 C.2        1 SUBUNIT  0
   21 N21        2.7751    -0.6673     2.3245 N.3        1 SUBUNIT  0
   22 F22        2.0653     0.5640    -1.9746 F          1 SUBUNIT  0
   23 F23        6.4978    -0.8815    -2.8027 F          1 SUBUNIT  0
   24 F24        6.2878    -2.7090    -0.7549 F          1 SUBUNIT  0
   25 H25       -3.9709     0.2094     4.5451 H          1 SUBUNIT  0
   26 O26       -6.0884     0.3216     2.9908 O.3        1 SUBUNIT  0
   27 C27       -7.1174     0.4239     2.0164 C.3        1 SUBUNIT  0
   28 H28        3.9867    -2.7279     0.4831 H          1 SUBUNIT  0
   29 H29        4.3642     0.5752    -3.2129 H          1 SUBUNIT  0
   30 H30        1.6019    -2.3252     0.4724 H          1 SUBUNIT  0
   31 H31        0.3074    -1.4390     2.6898 H          1 SUBUNIT  0
   32 H32        0.2478     0.3075     2.8380 H          1 SUBUNIT  0
   33 H33        1.7988     0.6713     1.0690 H          1 SUBUNIT  0
   34 H34       -1.5160    -0.8287    -2.1654 H          1 SUBUNIT  0
   35 H35       -3.8169    -0.4253    -1.3678 H          1 SUBUNIT  0
   36 H36       -1.6648    -0.1620     3.7957 H          1 SUBUNIT  0
   37 H37       -5.4071    -0.0264     0.4889 H          1 SUBUNIT  0
   38 H38        3.6644    -0.4055     1.8744 H          1 SUBUNIT  0
   39 H39        2.6533    -0.0858     3.1642 H          1 SUBUNIT  0
   40 H40       -8.0711     0.5096     2.5354 H          1 SUBUNIT  0
   41 H41       -6.8642     1.2359     1.3354 H          1 SUBUNIT  0
   42 H42       -7.1339    -0.5019     1.4404 H          1 SUBUNIT  0
@<TRIPOS>BOND
    1     1     5 2
    2     1    23 1
    3     2     3 2
    4     2    28 1
    5     3     1 1
    6     3    24 1
    7     4     2 1
    8     4     7 1
    9     5     6 1
   10     5    29 1
   11     6     4 2
   12     6    22 1
   13     7     8 1
   14     7    30 1
   15     8     9 1
   16     9    10 2
   17     9    15 1
   18    10    11 1
   19    10    13 1
   20    11    12 1
   21    11    31 1
   22    11    32 1
   23    12     7 1
   24    12    21 1
   25    12    33 1
   26    13    17 2
   27    14    13 1
   28    14    19 2
   29    15    16 2
   30    15    34 1
   31    16    14 1
   32    16    35 1
   33    17    36 1
   34    18    17 1
   35    18    25 1
   36    19    20 1
   37    19    37 1
   38    20    18 2
   39    20    26 1
   40    21    38 1
   41    21    39 1
   42    26    27 1
   43    27    40 1
   44    27    41 1
   45    27    42 1
@<TRIPOS>SUBSTRUCTURE
1   ****   1
@<SCITEGIC>MOL_PROPERTY
AbsoluteEnergy
SciTegic.value.StringValue
48.7511

@<SCITEGIC>MOL_PROPERTY
Activ
SciTegic.value.StringValue
49.7299995422363

@<SCITEGIC>MOL_PROPERTY
Angle Energy
SciTegic.value.StringValue
13.4082403182983

@<SCITEGIC>MOL_PROPERTY
Bond Energy
SciTegic.value.StringValue
1.75865995883942

@<SCITEGIC>MOL_PROPERTY
CHARMm Energy
SciTegic.value.StringValue
10.1568899154663

@<SCITEGIC>MOL_PROPERTY
Clean Energy
SciTegic.value.StringValue
5.87152576446533

@<SCITEGIC>MOL_PROPERTY
ConfNumber
SciTegic.value.StringValue
8

@<SCITEGIC>MOL_PROPERTY
Dihedral Energy
SciTegic.value.StringValue
2.16130995750427

@<SCITEGIC>MOL_PROPERTY
Electrostatic Energy
SciTegic.value.StringValue
-13.4931802749634

@<SCITEGIC>MOL_PROPERTY
Estimate
SciTegic.value.StringValue
50.8249

@<SCITEGIC>MOL_PROPERTY
FitValue
SciTegic.value.StringValue
4.69012

@<SCITEGIC>MOL_PROPERTY
Forcefield
SciTegic.value.StringValue
CHARMm

@<SCITEGIC>MOL_PROPERTY
ForcefieldBase
SciTegic.value.StringValue
CHARMm

@<SCITEGIC>MOL_PROPERTY
ForcefieldFFML
SciTegic.value.StringValue
<?xml version="1.0" encoding="UTF-8"?>
<!DOCTYPE ffml SYSTEM "Ffml.dtd">
<ffml version="1.0">
<forcefield name="CHARMm" derivedFrom="CHARMm" base="CHARMm">
<atomTypes>
</atomTypes>
<parameters>
</parameters>
</forcefield>
</ffml>

@<SCITEGIC>MOL_PROPERTY
HBA_lipid_1
SciTegic.value.StringValue
1

@<SCITEGIC>MOL_PROPERTY
HBA_lipid_2
SciTegic.value.StringValue
0

@<SCITEGIC>MOL_PROPERTY
HBD_3
SciTegic.value.StringValue
1

@<SCITEGIC>MOL_PROPERTY
HYDROPHOBIC_4
SciTegic.value.StringValue
1

@<SCITEGIC>MOL_PROPERTY
Hydrogen Bond Energy
SciTegic.value.StringValue
0

@<SCITEGIC>MOL_PROPERTY
Improper Energy
SciTegic.value.StringValue
0.00656000012531877

@<SCITEGIC>MOL_PROPERTY
Initial Potential Energy
SciTegic.value.StringValue
20.3970699310303

@<SCITEGIC>MOL_PROPERTY
Initial RMS Gradient
SciTegic.value.StringValue
12.4383897781372

@<SCITEGIC>MOL_PROPERTY
MapNumber
SciTegic.value.StringValue
1

@<SCITEGIC>MOL_PROPERTY
MappedAtoms
SciTegic.value.StringValue
26,-6.28981,0.638301,3.6015,1.6,HBA_lipid_1.11
26,-7.85068,0.363213,6.14866,2.2,HBA_lipid_1.21
21,3.18114,-0.539906,2.12314,1.6,HBD_3.11
21,1.66499,0.950015,4.24008,2.2,HBD_3.21
1,5.2,-1.2,-1.8,1.6,HYDROPHOBIC_4.11

@<SCITEGIC>MOL_PROPERTY
MappedFeatures
SciTegic.value.StringValue
HBA_lipid_1,HBD_3,HYDROPHOBIC_4

@<SCITEGIC>MOL_PROPERTY
MappedLocations
SciTegic.value.StringValue
HBA_lipid_1.11,HBA_lipid_1.21,HBD_3.11,HBD_3.21,HYDROPHOBIC_4.11

@<SCITEGIC>MOL_PROPERTY
MappingID
SciTegic.value.StringValue
1

@<SCITEGIC>MOL_PROPERTY
Minimization Criteria
SciTegic.value.StringValue
CONJUG> Minimization exiting with gradient tolerance ( 0.0100000) satisfied.

@<SCITEGIC>MOL_PROPERTY
PartialChargeMethod
SciTegic.value.StringValue
MomanyRone

@<SCITEGIC>MOL_PROPERTY
Pharmprint
SciTegic.value.StringValue
'1011'

@<SCITEGIC>MOL_PROPERTY
Pharmtype
SciTegic.value.StringValue
3

@<SCITEGIC>MOL_PROPERTY
Potential Energy
SciTegic.value.StringValue
10.1568899154663

@<SCITEGIC>MOL_PROPERTY
RMS Gradient
SciTegic.value.StringValue
0.00949000008404255

@<SCITEGIC>MOL_PROPERTY
RelativeEnergy
SciTegic.value.StringValue
1.89892

@<SCITEGIC>MOL_PROPERTY
Solvation Free Energy
SciTegic.value.StringValue
0

@<SCITEGIC>MOL_PROPERTY
Uncert
SciTegic.value.StringValue
1.5

@<SCITEGIC>MOL_PROPERTY
Urey-Bradley Energy
SciTegic.value.StringValue
0

@<SCITEGIC>MOL_PROPERTY
UseResidueTemplateCharge
SciTegic.value.StringValue
True

@<SCITEGIC>MOL_PROPERTY
Van der Waals Energy
SciTegic.value.StringValue
6.31532001495361

@<SCITEGIC>MOL_PROPERTY
Error
SciTegic.value.StringValue
1.02201690062019

@<SCITEGIC>MOL_PROPERTY
logActiv
SciTegic.value.StringValue
1.69661845523455

@<SCITEGIC>MOL_PROPERTY
logEstimate
SciTegic.value.StringValue
1.70607653281935

@<SCITEGIC>ATOM_PROPERTY
Formal Charge
SciTegic.value.StringValue
1 0
2 0
3 0
4 0
5 0
6 0
7 0
8 0
9 0
10 0
11 0
12 0
13 0
14 0
15 0
16 0
17 0
18 0
19 0
20 0
21 0
22 0
23 0
24 0
25 0
26 0
27 0
28 0
29 0
30 0
31 0
32 0
33 0
34 0
35 0
36 0
37 0
38 0
39 0
40 0
41 0
42 0

@<SCITEGIC>ATOM_PROPERTY
pdb_tempFactor
SciTegic.value.DoubleValue
1 0
2 0
3 0
4 0
5 0
6 0
7 0
8 0
9 0
10 0
11 0
12 0
13 0
14 0
15 0
16 0
17 0
18 0
19 0
20 0
21 0
22 0
23 0
24 0
25 0
26 0
27 0
28 0
29 0
30 0
31 0
32 0
33 0
34 0
35 0
36 0
37 0
38 0
39 0
40 0
41 0
42 0

@<SCITEGIC>ATOM_PROPERTY
pdb_occupancy
SciTegic.value.DoubleValue
1 1
2 1
3 1
4 1
5 1
6 1
7 1
8 1
9 1
10 1
11 1
12 1
13 1
14 1
15 1
16 1
17 1
18 1
19 1
20 1
21 1
22 1
23 1
24 1
25 1
26 1
27 1
28 1
29 1
30 1
31 1
32 1
33 1
34 1
35 1
36 1
37 1
38 1
39 1
40 1
41 1
42 1

@<TRIPOS>MOLECULE
dpp4_10
51  55  1  0  0
SMALL
FORMAL_CHARGES
@<TRIPOS>ATOM
    1 C1         5.2133    -1.0074    -2.9383 C.2        1 SUBUNIT  0
    2 C2         5.2416    -2.0377    -1.9848 C.2        1 SUBUNIT  0
    3 C3         4.8391    -1.7858    -0.6609 C.2        1 SUBUNIT  0
    4 C4         4.4048    -0.4988    -0.2908 C.2        1 SUBUNIT  0
    5 C5         4.3767     0.5335    -1.2469 C.2        1 SUBUNIT  0
    6 C6         4.7814     0.2779    -2.5708 C.2        1 SUBUNIT  0
    7 F7         4.7550     1.2566    -3.4743 F          1 SUBUNIT  0
    8 C8         3.9754    -0.2167     1.1100 C.3        1 SUBUNIT  0
    9 C9         2.8905    -1.2188     1.5808 C.3        1 SUBUNIT  0
   10 C10        1.5275    -0.9486     0.9050 C.3        1 SUBUNIT  0
   11 C11        1.0651     0.5123     1.0703 C.3        1 SUBUNIT  0
   12 C12        2.1416     1.5009     0.5844 C.3        1 SUBUNIT  0
   13 C13        3.4985     1.2439     1.2641 C.3        1 SUBUNIT  0
   14 N14        2.7419    -1.1495     3.0317 N.3        1 SUBUNIT  0
   15 F15        4.8736    -2.7724     0.2341 F          1 SUBUNIT  0
   16 H16        5.5226    -1.2062    -3.9527 H          1 SUBUNIT  0
   17 N17       -0.1803     0.7299     0.3442 N.3        1 SUBUNIT  0
   18 C18       -0.0596     0.5387    -1.1175 C.3        1 SUBUNIT  0
   19 C19       -1.2376    -0.3177    -1.4572 C.2        1 SUBUNIT  0
   20 C20       -1.9370    -0.6566    -0.3739 C.2        1 SUBUNIT  0
   21 C21       -1.3177    -0.0685     0.8575 C.3        1 SUBUNIT  0
   22 N22       -1.6621    -0.7846    -2.7329 N.pl3      1 SUBUNIT  0
   23 C23       -2.7580    -1.5470    -2.7814 C.2        1 SUBUNIT  0
   24 C24       -3.1575    -1.5098    -0.4814 C.2        1 SUBUNIT  0
   25 N25       -3.6026    -1.9696    -1.6179 N.2        1 SUBUNIT  0
   26 N26       -1.0832    -0.5490    -3.9288 N.2        1 SUBUNIT  0
   27 C27       -2.8681    -1.8072    -4.1370 C.2        1 SUBUNIT  0
   28 C28       -1.8341    -1.1994    -4.8886 C.2        1 SUBUNIT  0
   29 C29       -1.5500    -1.2074    -6.3736 C.3        1 SUBUNIT  0
   30 H30        5.5748    -3.0257    -2.2718 H          1 SUBUNIT  0
   31 H31        4.0458     1.5214    -0.9682 H          1 SUBUNIT  0
   32 H32        4.8661    -0.3521     1.7236 H          1 SUBUNIT  0
   33 H33        3.2021    -2.2347     1.3390 H          1 SUBUNIT  0
   34 H34        0.7753    -1.6293     1.3031 H          1 SUBUNIT  0
   35 H35        1.6094    -1.1844    -0.1593 H          1 SUBUNIT  0
   36 H36        0.8761     0.7001     2.1258 H          1 SUBUNIT  0
   37 H37        2.2579     1.4220    -0.4963 H          1 SUBUNIT  0
   38 H38        1.8242     2.5246     0.7850 H          1 SUBUNIT  0
   39 H39        3.4042     1.4757     2.3260 H          1 SUBUNIT  0
   40 H40        4.2457     1.9369     0.8775 H          1 SUBUNIT  0
   41 H41        3.6522    -1.3684     3.4598 H          1 SUBUNIT  0
   42 H42        2.4896    -0.1833     3.2843 H          1 SUBUNIT  0
   43 H43        0.8615     0.0398    -1.3866 H          1 SUBUNIT  0
   44 H44       -0.1158     1.4914    -1.6246 H          1 SUBUNIT  0
   45 H45       -2.0142     0.5691     1.3800 H          1 SUBUNIT  0
   46 H46       -0.9863    -0.8544     1.5227 H          1 SUBUNIT  0
   47 H47       -3.6740    -1.7408     0.4369 H          1 SUBUNIT  0
   48 H48       -3.6534    -2.4108    -4.5750 H          1 SUBUNIT  0
   49 H49       -0.6442    -0.6336    -6.5733 H          1 SUBUNIT  0
   50 H50       -1.4805    -2.2368    -6.7249 H          1 SUBUNIT  0
   51 H51       -2.3725    -0.7286    -6.9046 H          1 SUBUNIT  0
@<TRIPOS>BOND
    1     1     2 2
    2     1    16 1
    3     2     3 1
    4     2    30 1
    5     3     4 2
    6     3    15 1
    7     4     5 1
    8     4     8 1
    9     5     6 2
   10     5    31 1
   11     6     1 1
   12     6     7 1
   13     8    13 1
   14     8    32 1
   15     9     8 1
   16     9    14 1
   17     9    33 1
   18    10     9 1
   19    10    34 1
   20    10    35 1
   21    11    10 1
   22    11    17 1
   23    11    36 1
   24    12    11 1
   25    12    37 1
   26    12    38 1
   27    13    12 1
   28    13    39 1
   29    13    40 1
   30    14    41 1
   31    14    42 1
   32    18    17 1
   33    18    19 1
   34    18    43 1
   35    18    44 1
   36    19    20 2
   37    19    22 1
   38    20    21 1
   39    20    24 1
   40    21    17 1
   41    21    45 1
   42    21    46 1
   43    22    26 1
   44    23    22 1
   45    23    27 2
   46    24    25 2
   47    24    47 1
   48    25    23 1
   49    27    28 1
   50    27    48 1
   51    28    26 2
   52    28    29 1
   53    29    49 1
   54    29    50 1
   55    29    51 1
@<TRIPOS>SUBSTRUCTURE
1   ****   1
@<SCITEGIC>MOL_PROPERTY
AbsoluteEnergy
SciTegic.value.StringValue
119.893

@<SCITEGIC>MOL_PROPERTY
Activ
SciTegic.value.StringValue
16

@<SCITEGIC>MOL_PROPERTY
Angle Energy
SciTegic.value.StringValue
35.4051284790039

@<SCITEGIC>MOL_PROPERTY
Bond Energy
SciTegic.value.StringValue
1.88446998596191

@<SCITEGIC>MOL_PROPERTY
CHARMm Energy
SciTegic.value.StringValue
35.9581718444824

@<SCITEGIC>MOL_PROPERTY
Clean Energy
SciTegic.value.StringValue
41.0582046508789

@<SCITEGIC>MOL_PROPERTY
ConfNumber
SciTegic.value.StringValue
12

@<SCITEGIC>MOL_PROPERTY
Dihedral Energy
SciTegic.value.StringValue
15.8885498046875

@<SCITEGIC>MOL_PROPERTY
Electrostatic Energy
SciTegic.value.StringValue
-15.8246402740479

@<SCITEGIC>MOL_PROPERTY
Estimate
SciTegic.value.StringValue
65.0378

@<SCITEGIC>MOL_PROPERTY
FitValue
SciTegic.value.StringValue
4.58303

@<SCITEGIC>MOL_PROPERTY
Forcefield
SciTegic.value.StringValue
CHARMm

@<SCITEGIC>MOL_PROPERTY
ForcefieldBase
SciTegic.value.StringValue
CHARMm

@<SCITEGIC>MOL_PROPERTY
ForcefieldFFML
SciTegic.value.StringValue
<?xml version="1.0" encoding="UTF-8"?>
<!DOCTYPE ffml SYSTEM "Ffml.dtd">
<ffml version="1.0">
<forcefield name="CHARMm" derivedFrom="CHARMm" base="CHARMm">
<atomTypes>
</atomTypes>
<parameters>
<angle atom1="CR56" atom2="CR56" atom3="NR56">
<quadratic
refValue="106.5"
forceConstant="65"/>
</angle>
<angle atom1="CR56" atom2="CT" atom3="HA">
<quadratic
refValue="109.47"
forceConstant="40"/>
</angle>
<angle atom1="CR56" atom2="NR56" atom3="CR56">
<quadratic
refValue="108"
forceConstant="70"/>
</angle>
<angle atom1="CT" atom2="CR56" atom3="C6R">
<quadratic
refValue="127.679"
forceConstant="65.3571"/>
</angle>
<angle atom1="CT" atom2="CR56" atom3="CR56">
<quadratic
refValue="126"
forceConstant="70"/>
</angle>
<angle atom1="CT" atom2="CR56" atom3="NR56">
<quadratic
refValue="122"
forceConstant="58"/>
</angle>
<angle atom1="NT" atom2="CT" atom3="CR56">
<quadratic
refValue="111.6"
forceConstant="70"/>
</angle>
<torsion atom1="C6R" atom2="CR56" atom3="CT" atom4="HA">
<multiplecos
v1="0"
v2="0"
v3="0"
v4="0"
v5="0"
v6="0.01"
gamma1="0"
gamma2="0"
gamma3="0"
gamma4="0"
gamma5="0"
gamma6="0"/>
</torsion>
<torsion atom1="C6R" atom2="CR56" atom3="CT" atom4="NT">
<multiplecos
v1="0"
v2="0"
v3="0"
v4="0"
v5="0"
v6="0.01"
gamma1="0"
gamma2="0"
gamma3="0"
gamma4="0"
gamma5="0"
gamma6="0"/>
</torsion>
<torsion atom1="HA" atom2="CT" atom3="CR56" atom4="CR56">
<multiplecos
v1="0"
v2="0"
v3="0"
v4="0"
v5="0"
v6="0.01"
gamma1="0"
gamma2="0"
gamma3="0"
gamma4="0"
gamma5="0"
gamma6="0"/>
</torsion>
<torsion atom1="HA" atom2="CT" atom3="CR56" atom4="NR56">
<multiplecos
v1="0"
v2="0"
v3="0"
v4="0"
v5="0"
v6="0.01"
gamma1="0"
gamma2="0"
gamma3="0"
gamma4="0"
gamma5="0"
gamma6="0"/>
</torsion>
<torsion atom1="NT" atom2="CT" atom3="CR56" atom4="CR56">
<multiplecos
v1="0"
v2="0"
v3="0"
v4="0"
v5="0"
v6="0.01"
gamma1="0"
gamma2="0"
gamma3="0"
gamma4="0"
gamma5="0"
gamma6="0"/>
</torsion>
<torsion atom1="NT" atom2="CT" atom3="CR56" atom4="NR56">
<multiplecos
v1="0"
v2="0"
v3="0"
v4="0"
v5="0"
v6="0.01"
gamma1="0"
gamma2="0"
gamma3="0"
gamma4="0"
gamma5="0"
gamma6="0"/>
</torsion>
</parameters>
</forcefield>
</ffml>

@<SCITEGIC>MOL_PROPERTY
HBA_lipid_1
SciTegic.value.StringValue
0

@<SCITEGIC>MOL_PROPERTY
HBA_lipid_2
SciTegic.value.StringValue
1

@<SCITEGIC>MOL_PROPERTY
HBD_3
SciTegic.value.StringValue
1

@<SCITEGIC>MOL_PROPERTY
HYDROPHOBIC_4
SciTegic.value.StringValue
1

@<SCITEGIC>MOL_PROPERTY
Hydrogen Bond Energy
SciTegic.value.StringValue
0

@<SCITEGIC>MOL_PROPERTY
Improper Energy
SciTegic.value.StringValue
0.00757999997586012

@<SCITEGIC>MOL_PROPERTY
Initial Potential Energy
SciTegic.value.StringValue
70.7648086547852

@<SCITEGIC>MOL_PROPERTY
Initial RMS Gradient
SciTegic.value.StringValue
27.4337692260742

@<SCITEGIC>MOL_PROPERTY
MapNumber
SciTegic.value.StringValue
1

@<SCITEGIC>MOL_PROPERTY
MappedAtoms
SciTegic.value.StringValue
17,-0.98439,0.881015,0.55495,1.6,HBA_lipid_2.11
17,-0.76861,3.86898,1.09205,2.2,HBA_lipid_2.21
14,3.18114,-0.539906,2.12314,1.6,HBD_3.11
14,1.66499,0.950015,4.24008,2.2,HBD_3.21
2,5.2,-1.2,-1.8,1.6,HYDROPHOBIC_4.11

@<SCITEGIC>MOL_PROPERTY
MappedFeatures
SciTegic.value.StringValue
HBA_lipid_2,HBD_3,HYDROPHOBIC_4

@<SCITEGIC>MOL_PROPERTY
MappedLocations
SciTegic.value.StringValue
HBA_lipid_2.11,HBA_lipid_2.21,HBD_3.11,HBD_3.21,HYDROPHOBIC_4.11

@<SCITEGIC>MOL_PROPERTY
MappingID
SciTegic.value.StringValue
1

@<SCITEGIC>MOL_PROPERTY
Minimization Criteria
SciTegic.value.StringValue
CONJUG> Minimization exiting with gradient tolerance ( 0.0100000) satisfied.

@<SCITEGIC>MOL_PROPERTY
PartialChargeMethod
SciTegic.value.StringValue
MomanyRone

@<SCITEGIC>MOL_PROPERTY
Pharmprint
SciTegic.value.StringValue
'0111'

@<SCITEGIC>MOL_PROPERTY
Pharmtype
SciTegic.value.StringValue
3

@<SCITEGIC>MOL_PROPERTY
Potential Energy
SciTegic.value.StringValue
35.9581718444824

@<SCITEGIC>MOL_PROPERTY
RMS Gradient
SciTegic.value.StringValue
0.00970000028610229

@<SCITEGIC>MOL_PROPERTY
RelativeEnergy
SciTegic.value.StringValue
17.9396

@<SCITEGIC>MOL_PROPERTY
Solvation Free Energy
SciTegic.value.StringValue
0

@<SCITEGIC>MOL_PROPERTY
Uncert
SciTegic.value.StringValue
1.5

@<SCITEGIC>MOL_PROPERTY
Urey-Bradley Energy
SciTegic.value.StringValue
0

@<SCITEGIC>MOL_PROPERTY
UseResidueTemplateCharge
SciTegic.value.StringValue
True

@<SCITEGIC>MOL_PROPERTY
Van der Waals Energy
SciTegic.value.StringValue
-1.40293002128601

@<SCITEGIC>MOL_PROPERTY
Error
SciTegic.value.StringValue
4.0648625

@<SCITEGIC>MOL_PROPERTY
logActiv
SciTegic.value.StringValue
1.20411998265592

@<SCITEGIC>MOL_PROPERTY
logEstimate
SciTegic.value.StringValue
1.8131658421798

@<SCITEGIC>ATOM_PROPERTY
Formal Charge
SciTegic.value.StringValue
1 0
2 0
3 0
4 0
5 0
6 0
7 0
8 0
9 0
10 0
11 0
12 0
13 0
14 0
15 0
16 0
17 0
18 0
19 0
20 0
21 0
22 0
23 0
24 0
25 0
26 0
27 0
28 0
29 0
30 0
31 0
32 0
33 0
34 0
35 0
36 0
37 0
38 0
39 0
40 0
41 0
42 0
43 0
44 0
45 0
46 0
47 0
48 0
49 0
50 0
51 0

@<SCITEGIC>ATOM_PROPERTY
pdb_tempFactor
SciTegic.value.DoubleValue
1 0
2 0
3 0
4 0
5 0
6 0
7 0
8 0
9 0
10 0
11 0
12 0
13 0
14 0
15 0
16 0
17 0
18 0
19 0
20 0
21 0
22 0
23 0
24 0
25 0
26 0
27 0
28 0
29 0
30 0
31 0
32 0
33 0
34 0
35 0
36 0
37 0
38 0
39 0
40 0
41 0
42 0
43 0
44 0
45 0
46 0
47 0
48 0
49 0
50 0
51 0

@<SCITEGIC>ATOM_PROPERTY
pdb_occupancy
SciTegic.value.DoubleValue
1 1
2 1
3 1
4 1
5 1
6 1
7 1
8 1
9 1
10 1
11 1
12 1
13 1
14 1
15 1
16 1
17 1
18 1
19 1
20 1
21 1
22 1
23 1
24 1
25 1
26 1
27 1
28 1
29 1
30 1
31 1
32 1
33 1
34 1
35 1
36 1
37 1
38 1
39 1
40 1
41 1
42 1
43 1
44 1
45 1
46 1
47 1
48 1
49 1
50 1
51 1

@<TRIPOS>MOLECULE
dpp4_28
42  45  1  0  0
SMALL
FORMAL_CHARGES
@<TRIPOS>ATOM
    1 C1         2.4987    -0.1799    -1.3542 C.3        1 SUBUNIT  0
    2 C2         1.4721    -0.7319    -2.3608 C.3        1 SUBUNIT  0
    3 C3         0.0219    -0.4744    -2.0012 C.2        1 SUBUNIT  0
    4 N4        -0.3402    -0.0766    -0.7255 N.am       1 SUBUNIT  0
    5 C5         0.6650     0.1516     0.3492 C.3        1 SUBUNIT  0
    6 C6         2.0339    -0.4968     0.0791 C.3        1 SUBUNIT  0
    7 C7         3.8656    -0.7031    -1.6438 C.2        1 SUBUNIT  0
    8 C8         5.4335    -2.5613    -1.8163 C.2        1 SUBUNIT  0
    9 C9         4.1407    -2.0816    -1.5383 C.2        1 SUBUNIT  0
   10 C10        6.4494    -1.6679    -2.1969 C.2        1 SUBUNIT  0
   11 C11        4.8840     0.1879    -2.0252 C.2        1 SUBUNIT  0
   12 C12        6.1761    -0.2927    -2.3002 C.2        1 SUBUNIT  0
   13 O13       -0.8189    -0.6242    -2.8592 O.2        1 SUBUNIT  0
   14 C14        3.0456    -0.0453     1.1410 C.3        1 SUBUNIT  0
   15 N15        2.6841    -0.5728     2.4466 N.3        1 SUBUNIT  0
   16 C16       -1.6624     0.1295    -0.4218 C.2        1 SUBUNIT  0
   17 F17        3.1858    -2.9376    -1.1775 F          1 SUBUNIT  0
   18 F18        7.1408     0.5508    -2.6589 F          1 SUBUNIT  0
   19 N19       -4.0565    -0.5235    -0.6760 N.pl3      1 SUBUNIT  0
   20 C20       -2.7496    -0.7254    -0.9794 C.2        1 SUBUNIT  0
   21 C21       -4.3621     0.5586     0.2157 C.2        1 SUBUNIT  0
   22 N22       -2.0037     1.0920     0.3803 N.2        1 SUBUNIT  0
   23 C23       -3.3441     1.3219     0.7073 C.2        1 SUBUNIT  0
   24 N24       -2.7699    -1.7834    -1.8158 N.2        1 SUBUNIT  0
   25 C25       -4.8976    -1.4066    -1.2848 C.2        1 SUBUNIT  0
   26 N26       -4.0399    -2.1812    -1.9930 N.2        1 SUBUNIT  0
   27 H27        2.5424     0.9064    -1.4659 H          1 SUBUNIT  0
   28 H28        1.5910    -1.8115    -2.4568 H          1 SUBUNIT  0
   29 H29        1.6702    -0.3165    -3.3519 H          1 SUBUNIT  0
   30 H30        0.7882     1.2299     0.4624 H          1 SUBUNIT  0
   31 H31        0.2724    -0.2157     1.2987 H          1 SUBUNIT  0
   32 H32        1.9182    -1.5789     0.1736 H          1 SUBUNIT  0
   33 H33        5.6482    -3.6182    -1.7379 H          1 SUBUNIT  0
   34 H34        7.4420    -2.0427    -2.4074 H          1 SUBUNIT  0
   35 H35        4.6754     1.2446    -2.1063 H          1 SUBUNIT  0
   36 H36        4.0513    -0.3736     0.8822 H          1 SUBUNIT  0
   37 H37        3.0907     1.0435     1.1904 H          1 SUBUNIT  0
   38 H38        3.4627    -0.3924     3.0943 H          1 SUBUNIT  0
   39 H39        1.8573    -0.0580     2.7849 H          1 SUBUNIT  0
   40 H40       -5.3757     0.7883     0.5091 H          1 SUBUNIT  0
   41 H41       -3.6087     2.1264     1.3749 H          1 SUBUNIT  0
   42 H42       -5.9753    -1.4760    -1.2210 H          1 SUBUNIT  0
@<TRIPOS>BOND
    1     1     2 1
    2     1     6 1
    3     1     7 1
    4     1    27 1
    5     2     3 1
    6     2    28 1
    7     2    29 1
    8     3     4 1
    9     3    13 2
   10     4     5 1
   11     4    16 1
   12     5     6 1
   13     5    30 1
   14     5    31 1
   15     6    14 1
   16     6    32 1
   17     7    11 2
   18     8     9 2
   19     8    33 1
   20     9     7 1
   21     9    17 1
   22    10     8 1
   23    10    34 1
   24    11    12 1
   25    11    35 1
   26    12    10 2
   27    12    18 1
   28    14    15 1
   29    14    36 1
   30    14    37 1
   31    15    38 1
   32    15    39 1
   33    16    22 2
   34    19    20 1
   35    19    25 1
   36    20    16 1
   37    20    24 2
   38    21    19 1
   39    21    40 1
   40    22    23 1
   41    23    21 2
   42    23    41 1
   43    25    26 2
   44    25    42 1
   45    26    24 1
@<TRIPOS>SUBSTRUCTURE
1   ****   1
@<SCITEGIC>MOL_PROPERTY
AbsoluteEnergy
SciTegic.value.StringValue
88.5122

@<SCITEGIC>MOL_PROPERTY
Activ
SciTegic.value.StringValue
1023

@<SCITEGIC>MOL_PROPERTY
Angle Energy
SciTegic.value.StringValue
19.369779586792

@<SCITEGIC>MOL_PROPERTY
Bond Energy
SciTegic.value.StringValue
2.84447002410889

@<SCITEGIC>MOL_PROPERTY
CHARMm Energy
SciTegic.value.StringValue
36.8474617004395

@<SCITEGIC>MOL_PROPERTY
Clean Energy
SciTegic.value.StringValue
34.7211418151855

@<SCITEGIC>MOL_PROPERTY
ConfNumber
SciTegic.value.StringValue
21

@<SCITEGIC>MOL_PROPERTY
Dihedral Energy
SciTegic.value.StringValue
6.2818398475647

@<SCITEGIC>MOL_PROPERTY
Electrostatic Energy
SciTegic.value.StringValue
7.60615015029907

@<SCITEGIC>MOL_PROPERTY
Estimate
SciTegic.value.StringValue
101.534

@<SCITEGIC>MOL_PROPERTY
FitValue
SciTegic.value.StringValue
4.38959

@<SCITEGIC>MOL_PROPERTY
Forcefield
SciTegic.value.StringValue
CHARMm

@<SCITEGIC>MOL_PROPERTY
ForcefieldBase
SciTegic.value.StringValue
CHARMm

@<SCITEGIC>MOL_PROPERTY
ForcefieldFFML
SciTegic.value.StringValue
<?xml version="1.0" encoding="UTF-8"?>
<!DOCTYPE ffml SYSTEM "Ffml.dtd">
<ffml version="1.0">
<forcefield name="CHARMm" derivedFrom="CHARMm" base="CHARMm">
<atomTypes>
</atomTypes>
<parameters>
<bond atom1="NX" atom2="C6R">
<quadratic
refValue="1.355"
forceConstant="390"/>
</bond>
<angle atom1="NX" atom2="C6R" atom3="CR56">
<quadratic
refValue="120.583"
forceConstant="67.5"/>
</angle>
<angle atom1="NX" atom2="C6R" atom3="N6R">
<quadratic
refValue="119.8"
forceConstant="70"/>
</angle>
</parameters>
</forcefield>
</ffml>

@<SCITEGIC>MOL_PROPERTY
HBA_lipid_1
SciTegic.value.StringValue
0

@<SCITEGIC>MOL_PROPERTY
HBA_lipid_2
SciTegic.value.StringValue
1

@<SCITEGIC>MOL_PROPERTY
HBD_3
SciTegic.value.StringValue
1

@<SCITEGIC>MOL_PROPERTY
HYDROPHOBIC_4
SciTegic.value.StringValue
1

@<SCITEGIC>MOL_PROPERTY
Hydrogen Bond Energy
SciTegic.value.StringValue
0

@<SCITEGIC>MOL_PROPERTY
Improper Energy
SciTegic.value.StringValue
0.0537599995732307

@<SCITEGIC>MOL_PROPERTY
Initial Potential Energy
SciTegic.value.StringValue
75.5047225952148

@<SCITEGIC>MOL_PROPERTY
Initial RMS Gradient
SciTegic.value.StringValue
25.402530670166

@<SCITEGIC>MOL_PROPERTY
MapNumber
SciTegic.value.StringValue
1

@<SCITEGIC>MOL_PROPERTY
MappedAtoms
SciTegic.value.StringValue
22,-0.98439,0.881015,0.55495,1.6,HBA_lipid_2.11
22,-0.76861,3.86898,1.09205,2.2,HBA_lipid_2.21
15,3.18114,-0.539906,2.12314,1.6,HBD_3.11
15,1.66499,0.950015,4.24008,2.2,HBD_3.21
8,5.2,-1.2,-1.8,1.6,HYDROPHOBIC_4.11

@<SCITEGIC>MOL_PROPERTY
MappedFeatures
SciTegic.value.StringValue
HBA_lipid_2,HBD_3,HYDROPHOBIC_4

@<SCITEGIC>MOL_PROPERTY
MappedLocations
SciTegic.value.StringValue
HBA_lipid_2.11,HBA_lipid_2.21,HBD_3.11,HBD_3.21,HYDROPHOBIC_4.11

@<SCITEGIC>MOL_PROPERTY
MappingID
SciTegic.value.StringValue
1

@<SCITEGIC>MOL_PROPERTY
Minimization Criteria
SciTegic.value.StringValue
CONJUG> Minimization exiting with gradient tolerance ( 0.0100000) satisfied.

@<SCITEGIC>MOL_PROPERTY
PartialChargeMethod
SciTegic.value.StringValue
MomanyRone

@<SCITEGIC>MOL_PROPERTY
Pharmprint
SciTegic.value.StringValue
'0111'

@<SCITEGIC>MOL_PROPERTY
Pharmtype
SciTegic.value.StringValue
3

@<SCITEGIC>MOL_PROPERTY
Potential Energy
SciTegic.value.StringValue
36.8474617004395

@<SCITEGIC>MOL_PROPERTY
RMS Gradient
SciTegic.value.StringValue
0.00999999977648258

@<SCITEGIC>MOL_PROPERTY
RelativeEnergy
SciTegic.value.StringValue
10.2189

@<SCITEGIC>MOL_PROPERTY
Solvation Free Energy
SciTegic.value.StringValue
0

@<SCITEGIC>MOL_PROPERTY
Uncert
SciTegic.value.StringValue
1.5

@<SCITEGIC>MOL_PROPERTY
Urey-Bradley Energy
SciTegic.value.StringValue
0

@<SCITEGIC>MOL_PROPERTY
UseResidueTemplateCharge
SciTegic.value.StringValue
True

@<SCITEGIC>MOL_PROPERTY
Van der Waals Energy
SciTegic.value.StringValue
0.691460013389587

@<SCITEGIC>MOL_PROPERTY
Error
SciTegic.value.StringValue
-10.0754427088463

@<SCITEGIC>MOL_PROPERTY
logActiv
SciTegic.value.StringValue
3.00987563371216

@<SCITEGIC>MOL_PROPERTY
logEstimate
SciTegic.value.StringValue
2.00661149584343

@<SCITEGIC>ATOM_PROPERTY
Formal Charge
SciTegic.value.StringValue
1 0
2 0
3 0
4 0
5 0
6 0
7 0
8 0
9 0
10 0
11 0
12 0
13 0
14 0
15 0
16 0
17 0
18 0
19 0
20 0
21 0
22 0
23 0
24 0
25 0
26 0
27 0
28 0
29 0
30 0
31 0
32 0
33 0
34 0
35 0
36 0
37 0
38 0
39 0
40 0
41 0
42 0

@<SCITEGIC>ATOM_PROPERTY
pdb_tempFactor
SciTegic.value.DoubleValue
1 0
2 0
3 0
4 0
5 0
6 0
7 0
8 0
9 0
10 0
11 0
12 0
13 0
14 0
15 0
16 0
17 0
18 0
19 0
20 0
21 0
22 0
23 0
24 0
25 0
26 0
27 0
28 0
29 0
30 0
31 0
32 0
33 0
34 0
35 0
36 0
37 0
38 0
39 0
40 0
41 0
42 0

@<SCITEGIC>ATOM_PROPERTY
pdb_occupancy
SciTegic.value.DoubleValue
1 1
2 1
3 1
4 1
5 1
6 1
7 1
8 1
9 1
10 1
11 1
12 1
13 1
14 1
15 1
16 1
17 1
18 1
19 1
20 1
21 1
22 1
23 1
24 1
25 1
26 1
27 1
28 1
29 1
30 1
31 1
32 1
33 1
34 1
35 1
36 1
37 1
38 1
39 1
40 1
41 1
42 1

@<TRIPOS>MOLECULE
dpp4_14
57  61  1  0  0
SMALL
FORMAL_CHARGES
@<TRIPOS>ATOM
    1 N1        -2.7663    -0.4710     2.1988 N.am       1 SUBUNIT  0
    2 C2        -3.1161    -1.8131     2.3935 C.2        1 SUBUNIT  0
    3 N3        -2.5239    -2.8418     1.8407 N.2        1 SUBUNIT  0
    4 C4        -1.3790    -2.5401     0.9307 C.2        1 SUBUNIT  0
    5 C5        -1.0208    -1.2433     0.7282 C.2        1 SUBUNIT  0
    6 C6        -1.7155    -0.1176     1.3694 C.2        1 SUBUNIT  0
    7 N7         0.0649    -1.3177    -0.1618 N.pl3      1 SUBUNIT  0
    8 C8        -0.6172    -3.4160     0.2501 C.2        1 SUBUNIT  0
    9 C9         0.3268    -2.6815    -0.4655 C.2        1 SUBUNIT  0
   10 N10        1.3755    -3.2111    -1.3557 N.pl3      1 SUBUNIT  0
   11 C11        2.4456    -4.0926    -0.8335 C.3        1 SUBUNIT  0
   12 C12        2.5801    -5.3651    -1.6853 C.3        1 SUBUNIT  0
   13 N13        2.6237    -4.9848    -3.1217 N.pl3      1 SUBUNIT  1
   14 C14        1.5210    -4.1421    -3.6607 C.3        1 SUBUNIT  0
   15 C15        1.3932    -2.8766    -2.7981 C.3        1 SUBUNIT  0
   16 C16       -0.7451    -4.8517     0.2551 C.1        1 SUBUNIT  0
   17 O17       -1.3828     1.0275     1.1759 O.2        1 SUBUNIT  0
   18 C18        0.8113    -0.1610    -0.6880 C.3        1 SUBUNIT  0
   19 C19        2.1940    -0.5206    -0.9868 C.1        1 SUBUNIT  0
   20 C20        3.3213    -0.8150    -1.2301 C.1        1 SUBUNIT  0
   21 C21        4.7059    -1.1751    -1.5275 C.3        1 SUBUNIT  0
   22 N22       -0.8496    -6.0078     0.2592 N.1        1 SUBUNIT  0
   23 H23        1.7275    -6.0254    -1.5182 H          1 SUBUNIT  0
   24 C24        3.5325    -5.3589    -3.8420 C.2        1 SUBUNIT  0
   25 C25       -3.5333     0.5769     2.8941 C.3        1 SUBUNIT  0
   26 C26       -4.7906     0.8821     2.1945 C.2        1 SUBUNIT  0
   27 C27       -5.9090     1.6049     0.2037 C.2        1 SUBUNIT  0
   28 N28       -4.7353     1.3100     0.8796 N.2        1 SUBUNIT  0
   29 C29       -7.1708     1.4633     0.8717 C.2        1 SUBUNIT  0
   30 N30       -5.9891     0.7351     2.8703 N.2        1 SUBUNIT  0
   31 C31       -7.1782     1.0189     2.2218 C.2        1 SUBUNIT  0
   32 C32       -5.8872     2.0427    -1.1433 C.2        1 SUBUNIT  0
   33 C33       -7.0958     2.3408    -1.8153 C.2        1 SUBUNIT  0
   34 C34       -8.3790     1.7620     0.1943 C.2        1 SUBUNIT  0
   35 C35       -8.3364     2.2019    -1.1500 C.2        1 SUBUNIT  0
   36 H36       -3.9475    -2.0292     3.0541 H          1 SUBUNIT  0
   37 H37        3.3846    -3.5337    -0.8554 H          1 SUBUNIT  0
   38 H38        2.2572    -4.3542     0.2080 H          1 SUBUNIT  0
   39 H39        3.4743    -5.9195    -1.3933 H          1 SUBUNIT  0
   40 H40        0.5929    -4.7168    -3.6345 H          1 SUBUNIT  0
   41 H41        1.6999    -3.8742    -4.7038 H          1 SUBUNIT  0
   42 H42        2.2425    -2.2187    -2.9846 H          1 SUBUNIT  0
   43 H43        0.4961    -2.3224    -3.0788 H          1 SUBUNIT  0
   44 H44        0.3254     0.2019    -1.5938 H          1 SUBUNIT  0
   45 H45        0.7959     0.6457     0.0448 H          1 SUBUNIT  0
   46 H46        5.2057    -1.4860    -0.6093 H          1 SUBUNIT  0
   47 H47        4.7214    -1.9457    -2.2991 H          1 SUBUNIT  0
   48 H48        5.2314    -0.3041    -1.9141 H          1 SUBUNIT  0
   49 H49        3.5846    -5.0995    -4.8883 H          1 SUBUNIT  0
   50 H50        4.3231    -5.9728    -3.4374 H          1 SUBUNIT  0
   51 H51       -2.9265     1.4798     2.9617 H          1 SUBUNIT  0
   52 H52       -3.7541     0.2458     3.9094 H          1 SUBUNIT  0
   53 H53       -8.1096     0.9010     2.7587 H          1 SUBUNIT  0
   54 H54       -4.9494     2.1552    -1.6676 H          1 SUBUNIT  0
   55 H55       -7.0688     2.6779    -2.8413 H          1 SUBUNIT  0
   56 H56       -9.3334     1.6590     0.6885 H          1 SUBUNIT  0
   57 H57       -9.2545     2.4316    -1.6693 H          1 SUBUNIT  0
@<TRIPOS>BOND
    1     1     2 1
    2     1     6 1
    3     1    25 1
    4     2     3 2
    5     2    36 1
    6     3     4 1
    7     4     5 2
    8     4     8 1
    9     5     6 1
   10     5     7 1
   11     6    17 2
   12     7    18 1
   13     8     9 2
   14     8    16 1
   15     9     7 1
   16     9    10 1
   17    10    11 1
   18    11    12 1
   19    11    37 1
   20    11    38 1
   21    12    13 1
   22    12    23 1
   23    12    39 1
   24    13    14 1
   25    13    24 2
   26    14    15 1
   27    14    40 1
   28    14    41 1
   29    15    10 1
   30    15    42 1
   31    15    43 1
   32    16    22 3
   33    18    19 1
   34    18    44 1
   35    18    45 1
   36    19    20 3
   37    20    21 1
   38    21    46 1
   39    21    47 1
   40    21    48 1
   41    24    49 1
   42    24    50 1
   43    25    26 1
   44    25    51 1
   45    25    52 1
   46    26    30 2
   47    27    28 2
   48    27    32 1
   49    28    26 1
   50    29    27 1
   51    29    34 1
   52    30    31 1
   53    31    29 2
   54    31    53 1
   55    32    54 1
   56    33    32 2
   57    33    55 1
   58    34    35 2
   59    34    56 1
   60    35    33 1
   61    35    57 1
@<TRIPOS>SUBSTRUCTURE
1   ****   1
@<SCITEGIC>MOL_PROPERTY
AbsoluteEnergy
SciTegic.value.StringValue
120.177

@<SCITEGIC>MOL_PROPERTY
Activ
SciTegic.value.StringValue
45

@<SCITEGIC>MOL_PROPERTY
Angle Energy
SciTegic.value.StringValue
15.8287696838379

@<SCITEGIC>MOL_PROPERTY
Bond Energy
SciTegic.value.StringValue
2.30883002281189

@<SCITEGIC>MOL_PROPERTY
CHARMm Energy
SciTegic.value.StringValue
14.9067602157593

@<SCITEGIC>MOL_PROPERTY
Clean Energy
SciTegic.value.StringValue
79.0458908081055

@<SCITEGIC>MOL_PROPERTY
ConfNumber
SciTegic.value.StringValue
45

@<SCITEGIC>MOL_PROPERTY
Dihedral Energy
SciTegic.value.StringValue
5.2798900604248

@<SCITEGIC>MOL_PROPERTY
Electrostatic Energy
SciTegic.value.StringValue
-14.3219499588013

@<SCITEGIC>MOL_PROPERTY
Estimate
SciTegic.value.StringValue
169.177

@<SCITEGIC>MOL_PROPERTY
FitValue
SciTegic.value.StringValue
4.16786

@<SCITEGIC>MOL_PROPERTY
Forcefield
SciTegic.value.StringValue
CHARMm

@<SCITEGIC>MOL_PROPERTY
ForcefieldBase
SciTegic.value.StringValue
CHARMm

@<SCITEGIC>MOL_PROPERTY
ForcefieldFFML
SciTegic.value.StringValue
<?xml version="1.0" encoding="UTF-8"?>
<!DOCTYPE ffml SYSTEM "Ffml.dtd">
<ffml version="1.0">
<forcefield name="CHARMm" derivedFrom="CHARMm" base="CHARMm">
<atomTypes>
</atomTypes>
<parameters>
<bond atom1="C5R" atom2="CUY2">
<quadratic
refValue="1.451"
forceConstant="342.5"/>
</bond>
<bond atom1="C5R" atom2="NX">
<quadratic
refValue="1.47"
forceConstant="390"/>
</bond>
<angle atom1="C5R" atom2="C5R" atom3="CUY2">
<quadratic
refValue="117.083"
forceConstant="72.5"/>
</angle>
<angle atom1="C5R" atom2="C5R" atom3="NX">
<quadratic
refValue="126"
forceConstant="65"/>
</angle>
<angle atom1="C5R" atom2="CUY2" atom3="N">
<quadratic
refValue="180"
forceConstant="44"/>
</angle>
<angle atom1="C5R" atom2="NX" atom3="CT">
<quadratic
refValue="120"
forceConstant="80"/>
</angle>
<angle atom1="CR56" atom2="C5R" atom3="CUY2">
<quadratic
refValue="119.154"
forceConstant="72.3077"/>
</angle>
<angle atom1="N5R" atom2="C5R" atom3="NX">
<quadratic
refValue="127"
forceConstant="70"/>
</angle>
<angle atom1="N5R" atom2="CT" atom3="CUY1">
<quadratic
refValue="110.845"
forceConstant="51"/>
</angle>
<angle atom1="NP" atom2="CR56" atom3="C5R">
<quadratic
refValue="126"
forceConstant="65"/>
</angle>
<angle atom1="NX" atom2="C" atom3="CR56">
<quadratic
refValue="117.5"
forceConstant="70"/>
</angle>
<angle atom1="NX" atom2="C" atom3="HA">
<quadratic
refValue="110.4"
forceConstant="55"/>
</angle>
<torsion atom1="C5R" atom2="C5R" atom3="CUY2" atom4="N">
<multiplecos
v1="0"
v2="0"
v3="0"
v4="0"
v5="0"
v6="0"
gamma1="0"
gamma2="0"
gamma3="0"
gamma4="0"
gamma5="0"
gamma6="0"/>
</torsion>
<torsion atom1="CR56" atom2="C5R" atom3="CUY2" atom4="N">
<multiplecos
v1="0"
v2="0"
v3="0"
v4="0"
v5="0"
v6="0"
gamma1="0"
gamma2="0"
gamma3="0"
gamma4="0"
gamma5="0"
gamma6="0"/>
</torsion>
<improper atom1="NX" atom2="CT" atom3="CT" atom4="C5R">
<cos1
refValue="0"
forceConstant="40"
periodicity="0"/>
</improper>
</parameters>
</forcefield>
</ffml>

@<SCITEGIC>MOL_PROPERTY
HBA_lipid_1
SciTegic.value.StringValue
1

@<SCITEGIC>MOL_PROPERTY
HBA_lipid_2
SciTegic.value.StringValue
1

@<SCITEGIC>MOL_PROPERTY
HBD_3
SciTegic.value.StringValue
0

@<SCITEGIC>MOL_PROPERTY
HYDROPHOBIC_4
SciTegic.value.StringValue
1

@<SCITEGIC>MOL_PROPERTY
Hydrogen Bond Energy
SciTegic.value.StringValue
0

@<SCITEGIC>MOL_PROPERTY
Improper Energy
SciTegic.value.StringValue
0.346909999847412

@<SCITEGIC>MOL_PROPERTY
Initial Potential Energy
SciTegic.value.StringValue
62.1196517944336

@<SCITEGIC>MOL_PROPERTY
Initial RMS Gradient
SciTegic.value.StringValue
29.0604991912842

@<SCITEGIC>MOL_PROPERTY
MapNumber
SciTegic.value.StringValue
1

@<SCITEGIC>MOL_PROPERTY
MappedAtoms
SciTegic.value.StringValue
30,-6.28981,0.638301,3.6015,1.6,HBA_lipid_1.11
30,-7.85068,0.363213,6.14866,2.2,HBA_lipid_1.21
17,-0.98439,0.881015,0.55495,1.6,HBA_lipid_2.11
17,-0.76861,3.86898,1.09205,2.2,HBA_lipid_2.21
21,5.2,-1.2,-1.8,1.6,HYDROPHOBIC_4.11

@<SCITEGIC>MOL_PROPERTY
MappedFeatures
SciTegic.value.StringValue
HBA_lipid_1,HBA_lipid_2,HYDROPHOBIC_4

@<SCITEGIC>MOL_PROPERTY
MappedLocations
SciTegic.value.StringValue
HBA_lipid_1.11,HBA_lipid_1.21,HBA_lipid_2.11,HBA_lipid_2.21,HYDROPHOBIC_4.11

@<SCITEGIC>MOL_PROPERTY
MappingID
SciTegic.value.StringValue
1

@<SCITEGIC>MOL_PROPERTY
Minimization Criteria
SciTegic.value.StringValue
CONJUG> Minimization exiting with gradient tolerance ( 0.0100000) satisfied.

@<SCITEGIC>MOL_PROPERTY
PartialChargeMethod
SciTegic.value.StringValue
MomanyRone

@<SCITEGIC>MOL_PROPERTY
Pharmprint
SciTegic.value.StringValue
'1101'

@<SCITEGIC>MOL_PROPERTY
Pharmtype
SciTegic.value.StringValue
3

@<SCITEGIC>MOL_PROPERTY
Potential Energy
SciTegic.value.StringValue
14.9067602157593

@<SCITEGIC>MOL_PROPERTY
RMS Gradient
SciTegic.value.StringValue
0.0099499998614192

@<SCITEGIC>MOL_PROPERTY
RelativeEnergy
SciTegic.value.StringValue
11.0167

@<SCITEGIC>MOL_PROPERTY
Solvation Free Energy
SciTegic.value.StringValue
0

@<SCITEGIC>MOL_PROPERTY
Uncert
SciTegic.value.StringValue
1.5

@<SCITEGIC>MOL_PROPERTY
Urey-Bradley Energy
SciTegic.value.StringValue
0

@<SCITEGIC>MOL_PROPERTY
UseResidueTemplateCharge
SciTegic.value.StringValue
True

@<SCITEGIC>MOL_PROPERTY
Van der Waals Energy
SciTegic.value.StringValue
5.46432018280029

@<SCITEGIC>MOL_PROPERTY
Error
SciTegic.value.StringValue
3.75948888888889

@<SCITEGIC>MOL_PROPERTY
logActiv
SciTegic.value.StringValue
1.65321251377534

@<SCITEGIC>MOL_PROPERTY
logEstimate
SciTegic.value.StringValue
2.22834131938828

@<SCITEGIC>ATOM_PROPERTY
Formal Charge
SciTegic.value.StringValue
1 0
2 0
3 0
4 0
5 0
6 0
7 0
8 0
9 0
10 0
11 0
12 0
13 +1
14 0
15 0
16 0
17 0
18 0
19 0
20 0
21 0
22 0
23 0
24 0
25 0
26 0
27 0
28 0
29 0
30 0
31 0
32 0
33 0
34 0
35 0
36 0
37 0
38 0
39 0
40 0
41 0
42 0
43 0
44 0
45 0
46 0
47 0
48 0
49 0
50 0
51 0
52 0
53 0
54 0
55 0
56 0
57 0

@<SCITEGIC>ATOM_PROPERTY
pdb_tempFactor
SciTegic.value.DoubleValue
1 0
2 0
3 0
4 0
5 0
6 0
7 0
8 0
9 0
10 0
11 0
12 0
13 0
14 0
15 0
16 0
17 0
18 0
19 0
20 0
21 0
22 0
23 0
24 0
25 0
26 0
27 0
28 0
29 0
30 0
31 0
32 0
33 0
34 0
35 0
36 0
37 0
38 0
39 0
40 0
41 0
42 0
43 0
44 0
45 0
46 0
47 0
48 0
49 0
50 0
51 0
52 0
53 0
54 0
55 0
56 0
57 0

@<SCITEGIC>ATOM_PROPERTY
pdb_occupancy
SciTegic.value.DoubleValue
1 1
2 1
3 1
4 1
5 1
6 1
7 1
8 1
9 1
10 1
11 1
12 1
13 1
14 1
15 1
16 1
17 1
18 1
19 1
20 1
21 1
22 1
23 1
24 1
25 1
26 1
27 1
28 1
29 1
30 1
31 1
32 1
33 1
34 1
35 1
36 1
37 1
38 1
39 1
40 1
41 1
42 1
43 1
44 1
45 1
46 1
47 1
48 1
49 1
50 1
51 1
52 1
53 1
54 1
55 1
56 1
57 1

@<TRIPOS>MOLECULE
dpp4_24
43  45  1  0  0
SMALL
FORMAL_CHARGES
@<TRIPOS>ATOM
    1 C1         2.3736    -0.4647     0.3094 C.3        1 SUBUNIT  0
    2 C2         1.2058     0.3552    -0.3141 C.3        1 SUBUNIT  0
    3 C3        -0.1846    -0.0183     0.1591 C.2        1 SUBUNIT  0
    4 N4        -0.4598    -1.3461     0.4146 N.am       1 SUBUNIT  0
    5 C5         0.6344    -2.3390     0.2412 C.3        1 SUBUNIT  0
    6 C6         1.9263    -1.8317     0.9031 C.3        1 SUBUNIT  0
    7 C7         3.4816    -0.6301    -0.6804 C.2        1 SUBUNIT  0
    8 C8         5.5601     0.1490    -1.6877 C.2        1 SUBUNIT  0
    9 C9         4.5225     0.3172    -0.7532 C.2        1 SUBUNIT  0
   10 C10        5.5598    -0.9627    -2.5480 C.2        1 SUBUNIT  0
   11 C11        3.4859    -1.7422    -1.5423 C.2        1 SUBUNIT  0
   12 C12        4.5221    -1.9073    -2.4755 C.2        1 SUBUNIT  0
   13 O13       -1.0254     0.8431     0.2971 O.2        1 SUBUNIT  0
   14 C14        1.7517    -1.7465     2.4306 C.3        1 SUBUNIT  0
   15 N15        3.0155    -1.4290     3.0710 N.3        1 SUBUNIT  0
   16 C16       -1.7011    -1.7592     0.8338 C.2        1 SUBUNIT  0
   17 F17        4.5310     1.3753     0.0539 F          1 SUBUNIT  0
   18 F18        4.5222    -2.9593    -3.2935 F          1 SUBUNIT  0
   19 N19       -3.3196    -3.5376     1.1027 N.2        1 SUBUNIT  0
   20 C20       -2.0911    -3.1083     0.6935 C.2        1 SUBUNIT  0
   21 C21       -4.2001    -2.6537     1.6581 C.2        1 SUBUNIT  0
   22 C22       -2.6006    -0.8402     1.4035 C.2        1 SUBUNIT  0
   23 C23       -3.8636    -1.2951     1.8195 C.2        1 SUBUNIT  0
   24 C24       -5.5331    -3.1404     2.0946 C.3        1 SUBUNIT  0
   25 F25       -6.5120    -2.4678     1.4104 F          1 SUBUNIT  0
   26 F26       -5.6807    -2.9164     3.4402 F          1 SUBUNIT  0
   27 F27       -5.6362    -4.4848     1.8420 F          1 SUBUNIT  0
   28 H28        2.8002     0.1282     1.1193 H          1 SUBUNIT  0
   29 H29        1.3727     1.4206    -0.1303 H          1 SUBUNIT  0
   30 H30        1.1974     0.2578    -1.4012 H          1 SUBUNIT  0
   31 H31        0.7957    -2.4961    -0.8261 H          1 SUBUNIT  0
   32 H32        0.3515    -3.3067     0.6617 H          1 SUBUNIT  0
   33 H33        2.6996    -2.5846     0.7415 H          1 SUBUNIT  0
   34 H34        6.3591     0.8725    -1.7473 H          1 SUBUNIT  0
   35 H35        6.3596    -1.0875    -3.2633 H          1 SUBUNIT  0
   36 H36        2.6876    -2.4698    -1.4883 H          1 SUBUNIT  0
   37 H37        1.0129    -0.9899     2.6913 H          1 SUBUNIT  0
   38 H38        1.3697    -2.6878     2.8276 H          1 SUBUNIT  0
   39 H39        2.8604    -1.3774     4.0869 H          1 SUBUNIT  0
   40 H40        3.6752    -2.2004     2.8846 H          1 SUBUNIT  0
   41 H41       -1.4136    -3.8308     0.2577 H          1 SUBUNIT  0
   42 H42       -2.3406     0.2030     1.5258 H          1 SUBUNIT  0
   43 H43       -4.5699    -0.6045     2.2599 H          1 SUBUNIT  0
@<TRIPOS>BOND
    1     1     2 1
    2     1     6 1
    3     1     7 1
    4     1    28 1
    5     2     3 1
    6     2    29 1
    7     2    30 1
    8     3     4 1
    9     3    13 2
   10     4     5 1
   11     4    16 1
   12     5     6 1
   13     5    31 1
   14     5    32 1
   15     6    14 1
   16     6    33 1
   17     7    11 2
   18     8     9 2
   19     8    34 1
   20     9     7 1
   21     9    17 1
   22    10     8 1
   23    10    35 1
   24    11    12 1
   25    11    36 1
   26    12    10 2
   27    12    18 1
   28    14    15 1
   29    14    37 1
   30    14    38 1
   31    15    39 1
   32    15    40 1
   33    16    22 2
   34    19    20 2
   35    20    16 1
   36    20    41 1
   37    21    19 1
   38    21    24 1
   39    22    23 1
   40    22    42 1
   41    23    21 2
   42    23    43 1
   43    24    25 1
   44    24    26 1
   45    24    27 1
@<TRIPOS>SUBSTRUCTURE
1   ****   1
@<SCITEGIC>MOL_PROPERTY
AbsoluteEnergy
SciTegic.value.StringValue
61.7394

@<SCITEGIC>MOL_PROPERTY
Activ
SciTegic.value.StringValue
443

@<SCITEGIC>MOL_PROPERTY
Angle Energy
SciTegic.value.StringValue
7.75171995162964

@<SCITEGIC>MOL_PROPERTY
Bond Energy
SciTegic.value.StringValue
1.19467997550964

@<SCITEGIC>MOL_PROPERTY
CHARMm Energy
SciTegic.value.StringValue
36.8053283691406

@<SCITEGIC>MOL_PROPERTY
Clean Energy
SciTegic.value.StringValue
25.9054279327393

@<SCITEGIC>MOL_PROPERTY
ConfNumber
SciTegic.value.StringValue
31

@<SCITEGIC>MOL_PROPERTY
Dihedral Energy
SciTegic.value.StringValue
9.68363952636719

@<SCITEGIC>MOL_PROPERTY
Electrostatic Energy
SciTegic.value.StringValue
19.2949104309082

@<SCITEGIC>MOL_PROPERTY
Estimate
SciTegic.value.StringValue
199.477

@<SCITEGIC>MOL_PROPERTY
FitValue
SciTegic.value.StringValue
4.09631

@<SCITEGIC>MOL_PROPERTY
Forcefield
SciTegic.value.StringValue
CHARMm

@<SCITEGIC>MOL_PROPERTY
ForcefieldBase
SciTegic.value.StringValue
CHARMm

@<SCITEGIC>MOL_PROPERTY
ForcefieldFFML
SciTegic.value.StringValue
<?xml version="1.0" encoding="UTF-8"?>
<!DOCTYPE ffml SYSTEM "Ffml.dtd">
<ffml version="1.0">
<forcefield name="CHARMm" derivedFrom="CHARMm" base="CHARMm">
<atomTypes>
</atomTypes>
<parameters>
<bond atom1="NX" atom2="C6R">
<quadratic
refValue="1.355"
forceConstant="390"/>
</bond>
<angle atom1="C6R" atom2="CF3" atom3="XF">
<quadratic
refValue="110.26"
forceConstant="53.5714"/>
</angle>
<angle atom1="N6R" atom2="C6R" atom3="CF3">
<quadratic
refValue="120.333"
forceConstant="63.5833"/>
</angle>
<angle atom1="NX" atom2="C6R" atom3="C6R">
<quadratic
refValue="120"
forceConstant="65"/>
</angle>
<torsion atom1="C6R" atom2="C6R" atom3="CF3" atom4="XF">
<multiplecos
v1="0"
v2="0"
v3="0"
v4="0"
v5="0"
v6="0.1"
gamma1="0"
gamma2="0"
gamma3="0"
gamma4="0"
gamma5="0"
gamma6="0"/>
</torsion>
<torsion atom1="N6R" atom2="C6R" atom3="CF3" atom4="XF">
<multiplecos
v1="0"
v2="0"
v3="0"
v4="0"
v5="0"
v6="0.1"
gamma1="0"
gamma2="0"
gamma3="0"
gamma4="0"
gamma5="0"
gamma6="0"/>
</torsion>
</parameters>
</forcefield>
</ffml>

@<SCITEGIC>MOL_PROPERTY
HBA_lipid_1
SciTegic.value.StringValue
0

@<SCITEGIC>MOL_PROPERTY
HBA_lipid_2
SciTegic.value.StringValue
1

@<SCITEGIC>MOL_PROPERTY
HBD_3
SciTegic.value.StringValue
1

@<SCITEGIC>MOL_PROPERTY
HYDROPHOBIC_4
SciTegic.value.StringValue
1

@<SCITEGIC>MOL_PROPERTY
Hydrogen Bond Energy
SciTegic.value.StringValue
0

@<SCITEGIC>MOL_PROPERTY
Improper Energy
SciTegic.value.StringValue
0.0633800029754639

@<SCITEGIC>MOL_PROPERTY
Initial Potential Energy
SciTegic.value.StringValue
57.2917213439941

@<SCITEGIC>MOL_PROPERTY
Initial RMS Gradient
SciTegic.value.StringValue
12.0040597915649

@<SCITEGIC>MOL_PROPERTY
MapNumber
SciTegic.value.StringValue
1

@<SCITEGIC>MOL_PROPERTY
MappedAtoms
SciTegic.value.StringValue
13,-0.98439,0.881015,0.55495,1.6,HBA_lipid_2.11
13,-0.76861,3.86898,1.09205,2.2,HBA_lipid_2.21
15,3.18114,-0.539906,2.12314,1.6,HBD_3.11
15,1.66499,0.950015,4.24008,2.2,HBD_3.21
10,5.2,-1.2,-1.8,1.6,HYDROPHOBIC_4.11

@<SCITEGIC>MOL_PROPERTY
MappedFeatures
SciTegic.value.StringValue
HBA_lipid_2,HBD_3,HYDROPHOBIC_4

@<SCITEGIC>MOL_PROPERTY
MappedLocations
SciTegic.value.StringValue
HBA_lipid_2.11,HBA_lipid_2.21,HBD_3.11,HBD_3.21,HYDROPHOBIC_4.11

@<SCITEGIC>MOL_PROPERTY
MappingID
SciTegic.value.StringValue
1

@<SCITEGIC>MOL_PROPERTY
Minimization Criteria
SciTegic.value.StringValue
CONJUG> Minimization exiting with gradient tolerance ( 0.0100000) satisfied.

@<SCITEGIC>MOL_PROPERTY
PartialChargeMethod
SciTegic.value.StringValue
MomanyRone

@<SCITEGIC>MOL_PROPERTY
Pharmprint
SciTegic.value.StringValue
'0111'

@<SCITEGIC>MOL_PROPERTY
Pharmtype
SciTegic.value.StringValue
3

@<SCITEGIC>MOL_PROPERTY
Potential Energy
SciTegic.value.StringValue
36.8053283691406

@<SCITEGIC>MOL_PROPERTY
RMS Gradient
SciTegic.value.StringValue
0.00989999994635582

@<SCITEGIC>MOL_PROPERTY
RelativeEnergy
SciTegic.value.StringValue
15.6234

@<SCITEGIC>MOL_PROPERTY
Solvation Free Energy
SciTegic.value.StringValue
0

@<SCITEGIC>MOL_PROPERTY
Uncert
SciTegic.value.StringValue
1.5

@<SCITEGIC>MOL_PROPERTY
Urey-Bradley Energy
SciTegic.value.StringValue
0

@<SCITEGIC>MOL_PROPERTY
UseResidueTemplateCharge
SciTegic.value.StringValue
True

@<SCITEGIC>MOL_PROPERTY
Van der Waals Energy
SciTegic.value.StringValue
-1.18300998210907

@<SCITEGIC>MOL_PROPERTY
Error
SciTegic.value.StringValue
-2.22080741138076

@<SCITEGIC>MOL_PROPERTY
logActiv
SciTegic.value.StringValue
2.64640372622307

@<SCITEGIC>MOL_PROPERTY
logEstimate
SciTegic.value.StringValue
2.29989282809835

@<SCITEGIC>ATOM_PROPERTY
Formal Charge
SciTegic.value.StringValue
1 0
2 0
3 0
4 0
5 0
6 0
7 0
8 0
9 0
10 0
11 0
12 0
13 0
14 0
15 0
16 0
17 0
18 0
19 0
20 0
21 0
22 0
23 0
24 0
25 0
26 0
27 0
28 0
29 0
30 0
31 0
32 0
33 0
34 0
35 0
36 0
37 0
38 0
39 0
40 0
41 0
42 0
43 0

@<SCITEGIC>ATOM_PROPERTY
pdb_tempFactor
SciTegic.value.DoubleValue
1 0
2 0
3 0
4 0
5 0
6 0
7 0
8 0
9 0
10 0
11 0
12 0
13 0
14 0
15 0
16 0
17 0
18 0
19 0
20 0
21 0
22 0
23 0
24 0
25 0
26 0
27 0
28 0
29 0
30 0
31 0
32 0
33 0
34 0
35 0
36 0
37 0
38 0
39 0
40 0
41 0
42 0
43 0

@<SCITEGIC>ATOM_PROPERTY
pdb_occupancy
SciTegic.value.DoubleValue
1 1
2 1
3 1
4 1
5 1
6 1
7 1
8 1
9 1
10 1
11 1
12 1
13 1
14 1
15 1
16 1
17 1
18 1
19 1
20 1
21 1
22 1
23 1
24 1
25 1
26 1
27 1
28 1
29 1
30 1
31 1
32 1
33 1
34 1
35 1
36 1
37 1
38 1
39 1
40 1
41 1
42 1
43 1

@<TRIPOS>MOLECULE
dpp4_22
38  41  1  0  0
SMALL
FORMAL_CHARGES
@<TRIPOS>ATOM
    1 C1         5.9218    -1.2930    -2.1947 C.2        1 SUBUNIT  0
    2 C2         4.0916     0.0193    -1.2675 C.2        1 SUBUNIT  0
    3 C3         5.3171    -0.0470    -1.9525 C.2        1 SUBUNIT  0
    4 C4         3.4660    -1.1606    -0.8270 C.2        1 SUBUNIT  0
    5 C5         5.2968    -2.4727    -1.7530 C.2        1 SUBUNIT  0
    6 C6         4.0699    -2.4090    -1.0724 C.2        1 SUBUNIT  0
    7 C7         2.1665    -1.0785    -0.1019 C.3        1 SUBUNIT  0
    8 O8         1.2454    -1.9765    -0.7323 O.3        1 SUBUNIT  0
    9 C9         0.0824    -2.3177    -0.1353 C.2        1 SUBUNIT  0
   10 C10       -0.1749    -2.0291     1.2379 C.2        1 SUBUNIT  0
   11 C11        0.8853    -1.3684     2.0485 C.3        1 SUBUNIT  0
   12 C12        2.2790    -1.4260     1.3946 C.3        1 SUBUNIT  0
   13 C13       -1.4438    -2.3813     1.8000 C.2        1 SUBUNIT  0
   14 C14       -2.4132    -3.0567     0.9942 C.2        1 SUBUNIT  0
   15 C15       -0.8879    -2.9866    -0.9163 C.2        1 SUBUNIT  0
   16 C16       -2.1270    -3.3602    -0.3583 C.2        1 SUBUNIT  0
   17 C17       -1.7650    -2.0731     3.1507 C.2        1 SUBUNIT  0
   18 C18       -3.0207    -2.4440     3.6933 C.2        1 SUBUNIT  0
   19 C19       -3.6663    -3.4261     1.5425 C.2        1 SUBUNIT  0
   20 C20       -3.9660    -3.1212     2.8887 C.2        1 SUBUNIT  0
   21 N21        3.1855    -0.5139     2.0919 N.3        1 SUBUNIT  0
   22 F22        3.4874    -3.5342    -0.6603 F          1 SUBUNIT  0
   23 F23        7.0833    -1.3647    -2.8422 F          1 SUBUNIT  0
   24 F24        5.9027     1.0771    -2.3683 F          1 SUBUNIT  0
   25 Br25      -3.4302    -2.0361     5.4870 Br         1 SUBUNIT  0
   26 H26       -4.9244    -3.4125     3.2923 H          1 SUBUNIT  0
   27 H27        3.6286     0.9766    -1.0814 H          1 SUBUNIT  0
   28 H28        5.7590    -3.4317    -1.9415 H          1 SUBUNIT  0
   29 H29        1.7739    -0.0657    -0.2179 H          1 SUBUNIT  0
   30 H30        0.9583    -1.8374     3.0325 H          1 SUBUNIT  0
   31 H31        0.5839    -0.3325     2.2093 H          1 SUBUNIT  0
   32 H32        2.6710    -2.4378     1.4972 H          1 SUBUNIT  0
   33 H33       -0.6786    -3.2160    -1.9528 H          1 SUBUNIT  0
   34 H34       -2.8491    -3.8760    -0.9798 H          1 SUBUNIT  0
   35 H35       -1.0632    -1.5500     3.7841 H          1 SUBUNIT  0
   36 H36       -4.4050    -3.9425     0.9451 H          1 SUBUNIT  0
   37 H37        3.2252    -0.7957     3.0825 H          1 SUBUNIT  0
   38 H38        4.1247    -0.6221     1.6873 H          1 SUBUNIT  0
@<TRIPOS>BOND
    1     1     5 2
    2     1    23 1
    3     2     3 2
    4     2    27 1
    5     3     1 1
    6     3    24 1
    7     4     2 1
    8     4     7 1
    9     5     6 1
   10     5    28 1
   11     6     4 2
   12     6    22 1
   13     7     8 1
   14     7    29 1
   15     8     9 1
   16     9    10 2
   17     9    15 1
   18    10    11 1
   19    10    13 1
   20    11    12 1
   21    11    30 1
   22    11    31 1
   23    12     7 1
   24    12    21 1
   25    12    32 1
   26    13    17 2
   27    14    13 1
   28    14    19 2
   29    15    16 2
   30    15    33 1
   31    16    14 1
   32    16    34 1
   33    17    35 1
   34    18    17 1
   35    18    25 1
   36    19    20 1
   37    19    36 1
   38    20    18 2
   39    20    26 1
   40    21    37 1
   41    21    38 1
@<TRIPOS>SUBSTRUCTURE
1   ****   1
@<SCITEGIC>MOL_PROPERTY
AbsoluteEnergy
SciTegic.value.StringValue
39.4986

@<SCITEGIC>MOL_PROPERTY
Activ
SciTegic.value.StringValue
216.199996948242

@<SCITEGIC>MOL_PROPERTY
Angle Energy
SciTegic.value.StringValue
10.9543695449829

@<SCITEGIC>MOL_PROPERTY
Bond Energy
SciTegic.value.StringValue
1.42671000957489

@<SCITEGIC>MOL_PROPERTY
CHARMm Energy
SciTegic.value.StringValue
8.59416961669922

@<SCITEGIC>MOL_PROPERTY
Clean Energy
SciTegic.value.StringValue
3.66418099403381

@<SCITEGIC>MOL_PROPERTY
ConfNumber
SciTegic.value.StringValue
1

@<SCITEGIC>MOL_PROPERTY
Dihedral Energy
SciTegic.value.StringValue
2.35347008705139

@<SCITEGIC>MOL_PROPERTY
Electrostatic Energy
SciTegic.value.StringValue
-12.4091901779175

@<SCITEGIC>MOL_PROPERTY
Estimate
SciTegic.value.StringValue
437.705

@<SCITEGIC>MOL_PROPERTY
FitValue
SciTegic.value.StringValue
3.75502

@<SCITEGIC>MOL_PROPERTY
Forcefield
SciTegic.value.StringValue
CHARMm

@<SCITEGIC>MOL_PROPERTY
ForcefieldBase
SciTegic.value.StringValue
CHARMm

@<SCITEGIC>MOL_PROPERTY
ForcefieldFFML
SciTegic.value.StringValue
<?xml version="1.0" encoding="UTF-8"?>
<!DOCTYPE ffml SYSTEM "Ffml.dtd">
<ffml version="1.0">
<forcefield name="CHARMm" derivedFrom="CHARMm" base="CHARMm">
<atomTypes>
</atomTypes>
<parameters>
</parameters>
</forcefield>
</ffml>

@<SCITEGIC>MOL_PROPERTY
HBA_lipid_1
SciTegic.value.StringValue
0

@<SCITEGIC>MOL_PROPERTY
HBA_lipid_2
SciTegic.value.StringValue
0

@<SCITEGIC>MOL_PROPERTY
HBD_3
SciTegic.value.StringValue
1

@<SCITEGIC>MOL_PROPERTY
HYDROPHOBIC_4
SciTegic.value.StringValue
1

@<SCITEGIC>MOL_PROPERTY
Hydrogen Bond Energy
SciTegic.value.StringValue
0

@<SCITEGIC>MOL_PROPERTY
Improper Energy
SciTegic.value.StringValue
0.00441000005230308

@<SCITEGIC>MOL_PROPERTY
Initial Potential Energy
SciTegic.value.StringValue
15.1564102172852

@<SCITEGIC>MOL_PROPERTY
Initial RMS Gradient
SciTegic.value.StringValue
11.1384696960449

@<SCITEGIC>MOL_PROPERTY
MapNumber
SciTegic.value.StringValue
1

@<SCITEGIC>MOL_PROPERTY
MappedAtoms
SciTegic.value.StringValue
21,3.18114,-0.539906,2.12314,1.6,HBD_3.11
21,1.66499,0.950015,4.24008,2.2,HBD_3.21
1,5.2,-1.2,-1.8,1.6,HYDROPHOBIC_4.11

@<SCITEGIC>MOL_PROPERTY
MappedFeatures
SciTegic.value.StringValue
HBD_3,HYDROPHOBIC_4

@<SCITEGIC>MOL_PROPERTY
MappedLocations
SciTegic.value.StringValue
HBD_3.11,HBD_3.21,HYDROPHOBIC_4.11

@<SCITEGIC>MOL_PROPERTY
MappingID
SciTegic.value.StringValue
1

@<SCITEGIC>MOL_PROPERTY
Minimization Criteria
SciTegic.value.StringValue
CONJUG> Minimization exiting with gradient tolerance ( 0.0100000) satisfied.

@<SCITEGIC>MOL_PROPERTY
PartialChargeMethod
SciTegic.value.StringValue
MomanyRone

@<SCITEGIC>MOL_PROPERTY
Pharmprint
SciTegic.value.StringValue
'0011'

@<SCITEGIC>MOL_PROPERTY
Pharmtype
SciTegic.value.StringValue
2

@<SCITEGIC>MOL_PROPERTY
Potential Energy
SciTegic.value.StringValue
8.59416961669922

@<SCITEGIC>MOL_PROPERTY
RMS Gradient
SciTegic.value.StringValue
0.00989000033587217

@<SCITEGIC>MOL_PROPERTY
RelativeEnergy
SciTegic.value.StringValue
0

@<SCITEGIC>MOL_PROPERTY
Solvation Free Energy
SciTegic.value.StringValue
0

@<SCITEGIC>MOL_PROPERTY
Uncert
SciTegic.value.StringValue
1.5

@<SCITEGIC>MOL_PROPERTY
Urey-Bradley Energy
SciTegic.value.StringValue
0

@<SCITEGIC>MOL_PROPERTY
UseResidueTemplateCharge
SciTegic.value.StringValue
True

@<SCITEGIC>MOL_PROPERTY
Van der Waals Energy
SciTegic.value.StringValue
6.26437997817993

@<SCITEGIC>MOL_PROPERTY
Error
SciTegic.value.StringValue
2.02453749388713

@<SCITEGIC>MOL_PROPERTY
logActiv
SciTegic.value.StringValue
2.33485568348703

@<SCITEGIC>MOL_PROPERTY
logEstimate
SciTegic.value.StringValue
2.64118150768235

@<SCITEGIC>ATOM_PROPERTY
Formal Charge
SciTegic.value.StringValue
1 0
2 0
3 0
4 0
5 0
6 0
7 0
8 0
9 0
10 0
11 0
12 0
13 0
14 0
15 0
16 0
17 0
18 0
19 0
20 0
21 0
22 0
23 0
24 0
25 0
26 0
27 0
28 0
29 0
30 0
31 0
32 0
33 0
34 0
35 0
36 0
37 0
38 0

@<SCITEGIC>ATOM_PROPERTY
pdb_tempFactor
SciTegic.value.DoubleValue
1 0
2 0
3 0
4 0
5 0
6 0
7 0
8 0
9 0
10 0
11 0
12 0
13 0
14 0
15 0
16 0
17 0
18 0
19 0
20 0
21 0
22 0
23 0
24 0
25 0
26 0
27 0
28 0
29 0
30 0
31 0
32 0
33 0
34 0
35 0
36 0
37 0
38 0

@<SCITEGIC>ATOM_PROPERTY
pdb_occupancy
SciTegic.value.DoubleValue
1 1
2 1
3 1
4 1
5 1
6 1
7 1
8 1
9 1
10 1
11 1
12 1
13 1
14 1
15 1
16 1
17 1
18 1
19 1
20 1
21 1
22 1
23 1
24 1
25 1
26 1
27 1
28 1
29 1
30 1
31 1
32 1
33 1
34 1
35 1
36 1
37 1
38 1

@<TRIPOS>MOLECULE
dpp4_25
55  58  1  0  0
SMALL
FORMAL_CHARGES
@<TRIPOS>ATOM
    1 C1         3.0543     3.6400    -4.9686 C.2        1 SUBUNIT  0
    2 N2         3.1799     2.3889    -2.8622 N.am       1 SUBUNIT  0
    3 C3         3.7569     3.3309    -3.6976 C.2        1 SUBUNIT  0
    4 C4         1.9824     1.7790    -3.2363 C.2        1 SUBUNIT  0
    5 C5         1.8924     2.9942    -5.2481 C.2        1 SUBUNIT  0
    6 N6         1.3905     2.0705    -4.3535 N.2        1 SUBUNIT  0
    7 N7         1.3872     0.8453    -2.4309 N.pl3      1 SUBUNIT  0
    8 C8         1.2263    -0.5585    -2.8840 C.3        1 SUBUNIT  0
    9 C9        -0.1967    -1.0763    -2.6232 C.3        1 SUBUNIT  0
   10 C10       -0.6530    -0.8153    -1.1805 C.3        1 SUBUNIT  0
   11 C11       -0.5360     0.6798    -0.8391 C.3        1 SUBUNIT  0
   12 C12        0.8900     1.2116    -1.0805 C.3        1 SUBUNIT  0
   13 N13       -0.9309     0.9127     0.5446 N.3        1 SUBUNIT  0
   14 O14        4.7965     3.8782    -3.4014 O.2        1 SUBUNIT  0
   15 C15        3.8494     2.0510    -1.5869 C.3        1 SUBUNIT  0
   16 C16        4.4172     0.6715    -1.6119 C.2        1 SUBUNIT  0
   17 C17        5.2756    -1.2144    -2.8958 C.2        1 SUBUNIT  0
   18 C18        4.7418     0.0828    -2.8530 C.2        1 SUBUNIT  0
   19 C19        5.4857    -1.9280    -1.7085 C.2        1 SUBUNIT  0
   20 C20        4.6329    -0.0592    -0.4175 C.2        1 SUBUNIT  0
   21 C21        5.1691    -1.3620    -0.4684 C.2        1 SUBUNIT  0
   22 C22        4.2980     0.5418     0.8532 C.1        1 SUBUNIT  0
   23 N23        4.0294     1.0236     1.8775 N.1        1 SUBUNIT  0
   24 C24        3.6287     4.6499    -5.9151 C.2        1 SUBUNIT  0
   25 C25        4.3630     5.2650    -8.1553 C.2        1 SUBUNIT  0
   26 C26        3.8235     4.3163    -7.2682 C.2        1 SUBUNIT  0
   27 C27        4.7107     6.5441    -7.6913 C.2        1 SUBUNIT  0
   28 C28        3.9759     5.9310    -5.4502 C.2        1 SUBUNIT  0
   29 C29        4.5177     6.8784    -6.3393 C.2        1 SUBUNIT  0
   30 C30        1.1249     3.2580    -6.5211 C.3        1 SUBUNIT  0
   31 H31        1.4656    -0.6433    -3.9464 H          1 SUBUNIT  0
   32 H32        1.9510    -1.1754    -2.3502 H          1 SUBUNIT  0
   33 H33       -0.8926    -0.5949    -3.3117 H          1 SUBUNIT  0
   34 H34       -0.2458    -2.1428    -2.8402 H          1 SUBUNIT  0
   35 H35       -1.6815    -1.1561    -1.0520 H          1 SUBUNIT  0
   36 H36       -0.0414    -1.4053    -0.4967 H          1 SUBUNIT  0
   37 H37       -1.2266     1.2323    -1.4809 H          1 SUBUNIT  0
   38 H38        0.9143     2.2966    -0.9544 H          1 SUBUNIT  0
   39 H39        1.5806     0.7952    -0.3452 H          1 SUBUNIT  0
   40 H40       -1.8867     0.5500     0.6734 H          1 SUBUNIT  0
   41 H41       -0.2981     0.3747     1.1542 H          1 SUBUNIT  0
   42 H42        3.1307     2.1326    -0.7719 H          1 SUBUNIT  0
   43 H43        4.6496     2.7677    -1.3982 H          1 SUBUNIT  0
   44 H44        5.5148    -1.6408    -3.8443 H          1 SUBUNIT  0
   45 H45        4.5742     0.6454    -3.7643 H          1 SUBUNIT  0
   46 H46        5.8905    -2.9134    -1.7537 H          1 SUBUNIT  0
   47 H47        5.3340    -1.9139     0.4318 H          1 SUBUNIT  0
   48 H48        4.5134     5.0075    -9.1933 H          1 SUBUNIT  0
   49 H49        3.5604     3.3348    -7.6335 H          1 SUBUNIT  0
   50 H50        5.1255     7.2717    -8.3723 H          1 SUBUNIT  0
   51 H51        3.8308     6.1967    -4.4138 H          1 SUBUNIT  0
   52 H52        4.7834     7.8629    -5.9814 H          1 SUBUNIT  0
   53 H53        0.1450     3.6754    -6.2821 H          1 SUBUNIT  0
   54 H54        1.6960     3.9223    -7.1677 H          1 SUBUNIT  0
   55 H55        0.9652     2.3224    -7.0577 H          1 SUBUNIT  0
@<TRIPOS>BOND
    1     1     5 2
    2     1    24 1
    3     2     3 1
    4     2    15 1
    5     3     1 1
    6     3    14 2
    7     4     2 1
    8     4     7 1
    9     5     6 1
   10     5    30 1
   11     6     4 2
   12     7     8 1
   13     8     9 1
   14     8    31 1
   15     8    32 1
   16     9    10 1
   17     9    33 1
   18     9    34 1
   19    10    11 1
   20    10    35 1
   21    10    36 1
   22    11    12 1
   23    11    13 1
   24    11    37 1
   25    12     7 1
   26    12    38 1
   27    12    39 1
   28    13    40 1
   29    13    41 1
   30    15    16 1
   31    15    42 1
   32    15    43 1
   33    16    20 2
   34    17    18 2
   35    17    44 1
   36    18    16 1
   37    18    45 1
   38    19    17 1
   39    19    46 1
   40    20    21 1
   41    20    22 1
   42    21    19 2
   43    21    47 1
   44    22    23 3
   45    24    28 2
   46    25    26 2
   47    25    48 1
   48    26    24 1
   49    26    49 1
   50    27    25 1
   51    27    50 1
   52    28    29 1
   53    28    51 1
   54    29    27 2
   55    29    52 1
   56    30    53 1
   57    30    54 1
   58    30    55 1
@<TRIPOS>SUBSTRUCTURE
1   ****   1
@<SCITEGIC>MOL_PROPERTY
AbsoluteEnergy
SciTegic.value.StringValue
101.576

@<SCITEGIC>MOL_PROPERTY
Activ
SciTegic.value.StringValue
540

@<SCITEGIC>MOL_PROPERTY
Angle Energy
SciTegic.value.StringValue
7.58025979995728

@<SCITEGIC>MOL_PROPERTY
Bond Energy
SciTegic.value.StringValue
2.91050004959106

@<SCITEGIC>MOL_PROPERTY
CHARMm Energy
SciTegic.value.StringValue
39.8384819030762

@<SCITEGIC>MOL_PROPERTY
Clean Energy
SciTegic.value.StringValue
45.4877548217773

@<SCITEGIC>MOL_PROPERTY
ConfNumber
SciTegic.value.StringValue
4

@<SCITEGIC>MOL_PROPERTY
Dihedral Energy
SciTegic.value.StringValue
20.7958507537842

@<SCITEGIC>MOL_PROPERTY
Electrostatic Energy
SciTegic.value.StringValue
5.16390991210938

@<SCITEGIC>MOL_PROPERTY
Estimate
SciTegic.value.StringValue
440.444

@<SCITEGIC>MOL_PROPERTY
FitValue
SciTegic.value.StringValue
3.75231

@<SCITEGIC>MOL_PROPERTY
Forcefield
SciTegic.value.StringValue
CHARMm

@<SCITEGIC>MOL_PROPERTY
ForcefieldBase
SciTegic.value.StringValue
CHARMm

@<SCITEGIC>MOL_PROPERTY
ForcefieldFFML
SciTegic.value.StringValue
<?xml version="1.0" encoding="UTF-8"?>
<!DOCTYPE ffml SYSTEM "Ffml.dtd">
<ffml version="1.0">
<forcefield name="CHARMm" derivedFrom="CHARMm" base="CHARMm">
<atomTypes>
</atomTypes>
<parameters>
</parameters>
</forcefield>
</ffml>

@<SCITEGIC>MOL_PROPERTY
HBA_lipid_1
SciTegic.value.StringValue
0

@<SCITEGIC>MOL_PROPERTY
HBA_lipid_2
SciTegic.value.StringValue
1

@<SCITEGIC>MOL_PROPERTY
HBD_3
SciTegic.value.StringValue
0

@<SCITEGIC>MOL_PROPERTY
HYDROPHOBIC_4
SciTegic.value.StringValue
1

@<SCITEGIC>MOL_PROPERTY
Hydrogen Bond Energy
SciTegic.value.StringValue
0

@<SCITEGIC>MOL_PROPERTY
Improper Energy
SciTegic.value.StringValue
0.765439987182617

@<SCITEGIC>MOL_PROPERTY
Initial Potential Energy
SciTegic.value.StringValue
62.07421875

@<SCITEGIC>MOL_PROPERTY
Initial RMS Gradient
SciTegic.value.StringValue
13.0037899017334

@<SCITEGIC>MOL_PROPERTY
MapNumber
SciTegic.value.StringValue
1

@<SCITEGIC>MOL_PROPERTY
MappedAtoms
SciTegic.value.StringValue
13,-0.98439,0.881015,0.55495,1.6,HBA_lipid_2.11
13,-0.76861,3.86898,1.09205,2.2,HBA_lipid_2.21
19,5.2,-1.2,-1.8,1.6,HYDROPHOBIC_4.11

@<SCITEGIC>MOL_PROPERTY
MappedFeatures
SciTegic.value.StringValue
HBA_lipid_2,HYDROPHOBIC_4

@<SCITEGIC>MOL_PROPERTY
MappedLocations
SciTegic.value.StringValue
HBA_lipid_2.11,HBA_lipid_2.21,HYDROPHOBIC_4.11

@<SCITEGIC>MOL_PROPERTY
MappingID
SciTegic.value.StringValue
1

@<SCITEGIC>MOL_PROPERTY
Minimization Criteria
SciTegic.value.StringValue
CONJUG> Minimization exiting with gradient tolerance ( 0.0100000) satisfied.

@<SCITEGIC>MOL_PROPERTY
PartialChargeMethod
SciTegic.value.StringValue
MomanyRone

@<SCITEGIC>MOL_PROPERTY
Pharmprint
SciTegic.value.StringValue
'0101'

@<SCITEGIC>MOL_PROPERTY
Pharmtype
SciTegic.value.StringValue
2

@<SCITEGIC>MOL_PROPERTY
Potential Energy
SciTegic.value.StringValue
39.8384819030762

@<SCITEGIC>MOL_PROPERTY
RMS Gradient
SciTegic.value.StringValue
0.00972000043839216

@<SCITEGIC>MOL_PROPERTY
RelativeEnergy
SciTegic.value.StringValue
5.51326

@<SCITEGIC>MOL_PROPERTY
Solvation Free Energy
SciTegic.value.StringValue
0

@<SCITEGIC>MOL_PROPERTY
Uncert
SciTegic.value.StringValue
1.5

@<SCITEGIC>MOL_PROPERTY
Urey-Bradley Energy
SciTegic.value.StringValue
0

@<SCITEGIC>MOL_PROPERTY
UseResidueTemplateCharge
SciTegic.value.StringValue
True

@<SCITEGIC>MOL_PROPERTY
Van der Waals Energy
SciTegic.value.StringValue
2.62252998352051

@<SCITEGIC>MOL_PROPERTY
Error
SciTegic.value.StringValue
-1.22603554594909

@<SCITEGIC>MOL_PROPERTY
logActiv
SciTegic.value.StringValue
2.73239375982297

@<SCITEGIC>MOL_PROPERTY
logEstimate
SciTegic.value.StringValue
2.64389069813506

@<SCITEGIC>ATOM_PROPERTY
Formal Charge
SciTegic.value.StringValue
1 0
2 0
3 0
4 0
5 0
6 0
7 0
8 0
9 0
10 0
11 0
12 0
13 0
14 0
15 0
16 0
17 0
18 0
19 0
20 0
21 0
22 0
23 0
24 0
25 0
26 0
27 0
28 0
29 0
30 0
31 0
32 0
33 0
34 0
35 0
36 0
37 0
38 0
39 0
40 0
41 0
42 0
43 0
44 0
45 0
46 0
47 0
48 0
49 0
50 0
51 0
52 0
53 0
54 0
55 0

@<SCITEGIC>ATOM_PROPERTY
pdb_tempFactor
SciTegic.value.DoubleValue
1 0
2 0
3 0
4 0
5 0
6 0
7 0
8 0
9 0
10 0
11 0
12 0
13 0
14 0
15 0
16 0
17 0
18 0
19 0
20 0
21 0
22 0
23 0
24 0
25 0
26 0
27 0
28 0
29 0
30 0
31 0
32 0
33 0
34 0
35 0
36 0
37 0
38 0
39 0
40 0
41 0
42 0
43 0
44 0
45 0
46 0
47 0
48 0
49 0
50 0
51 0
52 0
53 0
54 0
55 0

@<SCITEGIC>ATOM_PROPERTY
pdb_occupancy
SciTegic.value.DoubleValue
1 1
2 1
3 1
4 1
5 1
6 1
7 1
8 1
9 1
10 1
11 1
12 1
13 1
14 1
15 1
16 1
17 1
18 1
19 1
20 1
21 1
22 1
23 1
24 1
25 1
26 1
27 1
28 1
29 1
30 1
31 1
32 1
33 1
34 1
35 1
36 1
37 1
38 1
39 1
40 1
41 1
42 1
43 1
44 1
45 1
46 1
47 1
48 1
49 1
50 1
51 1
52 1
53 1
54 1
55 1

@<TRIPOS>MOLECULE
dpp4_26
82  86  1  0  0
SMALL
FORMAL_CHARGES
@<TRIPOS>ATOM
    1 N1        -2.1546    -0.9937     0.2848 N.am       1 SUBUNIT  0
    2 C2         0.2690    -1.0196     0.0842 C.2        1 SUBUNIT  0
    3 C3        -0.9774    -0.2673     0.3285 C.2        1 SUBUNIT  0
    4 C4         0.2768    -2.3651    -0.1758 C.2        1 SUBUNIT  0
    5 C5        -2.1658    -2.3700     0.0215 C.2        1 SUBUNIT  0
    6 N6        -1.0058    -3.1219    -0.2170 N.am       1 SUBUNIT  0
    7 N7         1.5656    -0.6278     0.0558 N.pl3      1 SUBUNIT  0
    8 N8         1.5034    -2.8606    -0.3718 N.2        1 SUBUNIT  0
    9 C9         2.3128    -1.7600    -0.2252 C.2        1 SUBUNIT  0
   10 N10        3.7782    -1.7957    -0.3529 N.pl3      1 SUBUNIT  0
   11 C11        4.5753    -2.8687     0.2949 C.3        1 SUBUNIT  0
   12 C12        5.5871    -3.4875    -0.6918 C.3        1 SUBUNIT  0
   13 C13        6.4297    -2.4092    -1.3948 C.3        1 SUBUNIT  0
   14 C14        5.5180    -1.3911    -2.0973 C.3        1 SUBUNIT  0
   15 C15        4.5009    -0.7598    -1.1309 C.3        1 SUBUNIT  0
   16 N16        6.4547    -4.4301     0.0040 N.3        1 SUBUNIT  0
   17 C17        2.0745     0.7359     0.2807 C.3        1 SUBUNIT  0
   18 C18        2.9314     0.7865     1.4609 C.1        1 SUBUNIT  0
   19 C19        3.6300     0.8274     2.4237 C.1        1 SUBUNIT  0
   20 C20        4.4874     0.8785     3.6045 C.3        1 SUBUNIT  0
   21 O21       -0.9632     0.9207     0.5563 O.2        1 SUBUNIT  0
   22 O22       -3.2317    -2.9434    -0.0014 O.2        1 SUBUNIT  0
   23 C23       -3.4317    -0.2919     0.5230 C.3        1 SUBUNIT  0
   24 C24       -4.0479     0.1868    -0.7920 C.3        1 SUBUNIT  0
   25 C25       -5.4183     0.8371    -0.6001 C.3        1 SUBUNIT  0
   26 N26       -5.3271     1.9555     0.3343 N.3        1 SUBUNIT  0
   27 C27       -6.6306     2.3136     0.9079 C.3        1 SUBUNIT  0
   28 C28       -7.5444     2.9879    -0.1317 C.3        1 SUBUNIT  0
   29 C29       -6.8640     4.2059    -0.7783 C.3        1 SUBUNIT  0
   30 C30       -5.4803     3.8119    -1.3188 C.3        1 SUBUNIT  0
   31 C31       -4.6287     3.1122    -0.2432 C.3        1 SUBUNIT  0
   32 C32       -1.0528    -4.5710    -0.4918 C.3        1 SUBUNIT  0
   33 C33       -7.7273     4.8148    -1.8554 C.2        1 SUBUNIT  0
   34 N34       -7.3647     6.0214    -2.3815 N.am       1 SUBUNIT  0
   35 C35       -8.0786     6.5584    -3.4196 C.2        1 SUBUNIT  0
   36 O36       -8.7206     4.2504    -2.2497 O.2        1 SUBUNIT  0
   37 C37       -9.0550     8.4983    -4.5326 C.2        1 SUBUNIT  0
   38 C38       -8.3209     7.9455    -3.4678 C.2        1 SUBUNIT  0
   39 C39       -9.5440     7.6592    -5.5489 C.2        1 SUBUNIT  0
   40 C40       -8.5721     5.7244    -4.4424 C.2        1 SUBUNIT  0
   41 C41       -9.3065     6.2738    -5.5101 C.2        1 SUBUNIT  0
   42 C42      -10.2953     8.2230    -6.6387 C.1        1 SUBUNIT  0
   43 N43      -10.9009     8.6775    -7.5182 N.1        1 SUBUNIT  0
   44 H44        3.9157    -3.6417     0.6940 H          1 SUBUNIT  0
   45 H45        5.0966    -2.4303     1.1462 H          1 SUBUNIT  0
   46 H46        5.0362    -4.0404    -1.4534 H          1 SUBUNIT  0
   47 H47        7.1035    -2.8642    -2.1226 H          1 SUBUNIT  0
   48 H48        7.0555    -1.8904    -0.6673 H          1 SUBUNIT  0
   49 H49        4.9855    -1.8914    -2.9077 H          1 SUBUNIT  0
   50 H50        6.1206    -0.6115    -2.5624 H          1 SUBUNIT  0
   51 H51        3.7973    -0.1361    -1.6852 H          1 SUBUNIT  0
   52 H52        5.0170    -0.1047    -0.4288 H          1 SUBUNIT  0
   53 H53        7.0911    -4.8520    -0.6865 H          1 SUBUNIT  0
   54 H54        7.0195    -3.9046     0.6858 H          1 SUBUNIT  0
   55 H55        2.6380     1.0622    -0.5936 H          1 SUBUNIT  0
   56 H56        1.2361     1.4200     0.4107 H          1 SUBUNIT  0
   57 H57        3.9077     0.6040     4.4867 H          1 SUBUNIT  0
   58 H58        5.3542     0.2347     3.4527 H          1 SUBUNIT  0
   59 H59        4.8500     1.8965     3.7471 H          1 SUBUNIT  0
   60 H60       -3.2592     0.5486     1.1957 H          1 SUBUNIT  0
   61 H61       -4.1160    -0.9595     1.0482 H          1 SUBUNIT  0
   62 H62       -4.1070    -0.6310    -1.5100 H          1 SUBUNIT  0
   63 H63       -3.3698     0.8637    -1.3112 H          1 SUBUNIT  0
   64 H64       -6.1412     0.1112    -0.2284 H          1 SUBUNIT  0
   65 H65       -5.8137     1.1904    -1.5518 H          1 SUBUNIT  0
   66 H66       -6.4713     2.9876     1.7505 H          1 SUBUNIT  0
   67 H67       -7.1107     1.4220     1.3147 H          1 SUBUNIT  0
   68 H68       -8.4796     3.2879     0.3447 H          1 SUBUNIT  0
   69 H69       -7.8138     2.2617    -0.9000 H          1 SUBUNIT  0
   70 H70       -6.7218     4.9620    -0.0052 H          1 SUBUNIT  0
   71 H71       -5.5930     3.1482    -2.1777 H          1 SUBUNIT  0
   72 H72       -4.9534     4.6953    -1.6830 H          1 SUBUNIT  0
   73 H73       -3.6744     2.7923    -0.6632 H          1 SUBUNIT  0
   74 H74       -4.3933     3.8160     0.5561 H          1 SUBUNIT  0
   75 H75       -0.0814    -5.0368    -0.6603 H          1 SUBUNIT  0
   76 H76       -1.6654    -4.7493    -1.3754 H          1 SUBUNIT  0
   77 H77       -1.5252    -5.0801     0.3485 H          1 SUBUNIT  0
   78 H78       -6.5777     6.5136    -2.0088 H          1 SUBUNIT  0
   79 H79       -9.2324     9.5643    -4.5568 H          1 SUBUNIT  0
   80 H80       -7.9507     8.6025    -2.6931 H          1 SUBUNIT  0
   81 H81       -8.3974     4.6577    -4.4258 H          1 SUBUNIT  0
   82 H82       -9.6792     5.6222    -6.2872 H          1 SUBUNIT  0
@<TRIPOS>BOND
    1     1     5 1
    2     1    23 1
    3     2     3 1
    4     2     7 1
    5     3     1 1
    6     3    21 2
    7     4     2 2
    8     4     8 1
    9     5     6 1
   10     5    22 2
   11     6     4 1
   12     6    32 1
   13     7    17 1
   14     8     9 2
   15     9     7 1
   16     9    10 1
   17    10    11 1
   18    11    12 1
   19    11    44 1
   20    11    45 1
   21    12    13 1
   22    12    16 1
   23    12    46 1
   24    13    14 1
   25    13    47 1
   26    13    48 1
   27    14    15 1
   28    14    49 1
   29    14    50 1
   30    15    10 1
   31    15    51 1
   32    15    52 1
   33    16    53 1
   34    16    54 1
   35    17    18 1
   36    17    55 1
   37    17    56 1
   38    18    19 3
   39    19    20 1
   40    20    57 1
   41    20    58 1
   42    20    59 1
   43    23    24 1
   44    23    60 1
   45    23    61 1
   46    24    25 1
   47    24    62 1
   48    24    63 1
   49    25    26 1
   50    25    64 1
   51    25    65 1
   52    26    27 1
   53    27    28 1
   54    27    66 1
   55    27    67 1
   56    28    29 1
   57    28    68 1
   58    28    69 1
   59    29    30 1
   60    29    33 1
   61    29    70 1
   62    30    31 1
   63    30    71 1
   64    30    72 1
   65    31    26 1
   66    31    73 1
   67    31    74 1
   68    32    75 1
   69    32    76 1
   70    32    77 1
   71    33    34 1
   72    33    36 2
   73    34    35 1
   74    34    78 1
   75    35    40 2
   76    37    38 2
   77    37    79 1
   78    38    35 1
   79    38    80 1
   80    39    37 1
   81    39    42 1
   82    40    41 1
   83    40    81 1
   84    41    39 2
   85    41    82 1
   86    42    43 3
@<TRIPOS>SUBSTRUCTURE
1   ****   1
@<SCITEGIC>MOL_PROPERTY
AbsoluteEnergy
SciTegic.value.StringValue
64.3753

@<SCITEGIC>MOL_PROPERTY
Activ
SciTegic.value.StringValue
800

@<SCITEGIC>MOL_PROPERTY
Angle Energy
SciTegic.value.StringValue
10.2150497436523

@<SCITEGIC>MOL_PROPERTY
Bond Energy
SciTegic.value.StringValue
1.69120001792908

@<SCITEGIC>MOL_PROPERTY
CHARMm Energy
SciTegic.value.StringValue
-8.37168025970459

@<SCITEGIC>MOL_PROPERTY
Clean Energy
SciTegic.value.StringValue
95.1442108154297

@<SCITEGIC>MOL_PROPERTY
ConfNumber
SciTegic.value.StringValue
1

@<SCITEGIC>MOL_PROPERTY
Dihedral Energy
SciTegic.value.StringValue
22.031400680542

@<SCITEGIC>MOL_PROPERTY
Electrostatic Energy
SciTegic.value.StringValue
-36.408821105957

@<SCITEGIC>MOL_PROPERTY
Estimate
SciTegic.value.StringValue
441.871

@<SCITEGIC>MOL_PROPERTY
FitValue
SciTegic.value.StringValue
3.7509

@<SCITEGIC>MOL_PROPERTY
Forcefield
SciTegic.value.StringValue
CHARMm

@<SCITEGIC>MOL_PROPERTY
ForcefieldBase
SciTegic.value.StringValue
CHARMm

@<SCITEGIC>MOL_PROPERTY
ForcefieldFFML
SciTegic.value.StringValue
<?xml version="1.0" encoding="UTF-8"?>
<!DOCTYPE ffml SYSTEM "Ffml.dtd">
<ffml version="1.0">
<forcefield name="CHARMm" derivedFrom="CHARMm" base="CHARMm">
<atomTypes>
</atomTypes>
<parameters>
<bond atom1="C5R" atom2="NX">
<quadratic
refValue="1.47"
forceConstant="390"/>
</bond>
<bond atom1="NX" atom2="CR56">
<quadratic
refValue="1.47"
forceConstant="390"/>
</bond>
<angle atom1="C" atom2="NX" atom3="CR56">
<quadratic
refValue="120"
forceConstant="60"/>
</angle>
<angle atom1="C5R" atom2="NX" atom3="CT">
<quadratic
refValue="120"
forceConstant="80"/>
</angle>
<angle atom1="CR56" atom2="C" atom3="NX">
<quadratic
refValue="117.5"
forceConstant="70"/>
</angle>
<angle atom1="CR56" atom2="CR56" atom3="NX">
<quadratic
refValue="126"
forceConstant="65"/>
</angle>
<angle atom1="CR56" atom2="NX" atom3="CT">
<quadratic
refValue="120"
forceConstant="80"/>
</angle>
<angle atom1="N5R" atom2="C5R" atom3="NX">
<quadratic
refValue="127"
forceConstant="70"/>
</angle>
<angle atom1="N5R" atom2="CR56" atom3="NX">
<quadratic
refValue="127"
forceConstant="70"/>
</angle>
<angle atom1="N5R" atom2="CT" atom3="CUY1">
<quadratic
refValue="110.845"
forceConstant="51"/>
</angle>
<torsion atom1="C" atom2="NX" atom3="CR56" atom4="CR56">
<multiplecos
v1="0"
v2="2.05"
v3="0"
v4="0"
v5="0"
v6="0"
gamma1="0"
gamma2="180"
gamma3="0"
gamma4="0"
gamma5="0"
gamma6="0"/>
</torsion>
<torsion atom1="C" atom2="NX" atom3="CR56" atom4="N5R">
<multiplecos
v1="0"
v2="2.05"
v3="0"
v4="0"
v5="0"
v6="0"
gamma1="0"
gamma2="180"
gamma3="0"
gamma4="0"
gamma5="0"
gamma6="0"/>
</torsion>
<torsion atom1="CT" atom2="NX" atom3="CR56" atom4="CR56">
<multiplecos
v1="0"
v2="2.05"
v3="0"
v4="0"
v5="0"
v6="0"
gamma1="0"
gamma2="180"
gamma3="0"
gamma4="0"
gamma5="0"
gamma6="0"/>
</torsion>
<torsion atom1="CT" atom2="NX" atom3="CR56" atom4="N5R">
<multiplecos
v1="0"
v2="2.05"
v3="0"
v4="0"
v5="0"
v6="0"
gamma1="0"
gamma2="180"
gamma3="0"
gamma4="0"
gamma5="0"
gamma6="0"/>
</torsion>
<improper atom1="NX" atom2="CT" atom3="CT" atom4="C5R">
<cos1
refValue="0"
forceConstant="40"
periodicity="0"/>
</improper>
</parameters>
</forcefield>
</ffml>

@<SCITEGIC>MOL_PROPERTY
HBA_lipid_1
SciTegic.value.StringValue
0

@<SCITEGIC>MOL_PROPERTY
HBA_lipid_2
SciTegic.value.StringValue
1

@<SCITEGIC>MOL_PROPERTY
HBD_3
SciTegic.value.StringValue
0

@<SCITEGIC>MOL_PROPERTY
HYDROPHOBIC_4
SciTegic.value.StringValue
1

@<SCITEGIC>MOL_PROPERTY
Hydrogen Bond Energy
SciTegic.value.StringValue
0

@<SCITEGIC>MOL_PROPERTY
Improper Energy
SciTegic.value.StringValue
0.184469997882843

@<SCITEGIC>MOL_PROPERTY
Initial Potential Energy
SciTegic.value.StringValue
15.420129776001

@<SCITEGIC>MOL_PROPERTY
Initial RMS Gradient
SciTegic.value.StringValue
12.426420211792

@<SCITEGIC>MOL_PROPERTY
MapNumber
SciTegic.value.StringValue
1

@<SCITEGIC>MOL_PROPERTY
MappedAtoms
SciTegic.value.StringValue
21,-0.98439,0.881015,0.55495,1.6,HBA_lipid_2.11
21,-0.76861,3.86898,1.09205,2.2,HBA_lipid_2.21
14,5.2,-1.2,-1.8,1.6,HYDROPHOBIC_4.11

@<SCITEGIC>MOL_PROPERTY
MappedFeatures
SciTegic.value.StringValue
HBA_lipid_2,HYDROPHOBIC_4

@<SCITEGIC>MOL_PROPERTY
MappedLocations
SciTegic.value.StringValue
HBA_lipid_2.11,HBA_lipid_2.21,HYDROPHOBIC_4.11

@<SCITEGIC>MOL_PROPERTY
MappingID
SciTegic.value.StringValue
1

@<SCITEGIC>MOL_PROPERTY
Minimization Criteria
SciTegic.value.StringValue
CONJUG> Minimization exiting with gradient tolerance ( 0.0100000) satisfied.

@<SCITEGIC>MOL_PROPERTY
PartialChargeMethod
SciTegic.value.StringValue
MomanyRone

@<SCITEGIC>MOL_PROPERTY
Pharmprint
SciTegic.value.StringValue
'0101'

@<SCITEGIC>MOL_PROPERTY
Pharmtype
SciTegic.value.StringValue
2

@<SCITEGIC>MOL_PROPERTY
Potential Energy
SciTegic.value.StringValue
-8.37168025970459

@<SCITEGIC>MOL_PROPERTY
RMS Gradient
SciTegic.value.StringValue
0.00961000006645918

@<SCITEGIC>MOL_PROPERTY
RelativeEnergy
SciTegic.value.StringValue
0

@<SCITEGIC>MOL_PROPERTY
Solvation Free Energy
SciTegic.value.StringValue
0

@<SCITEGIC>MOL_PROPERTY
Uncert
SciTegic.value.StringValue
1.5

@<SCITEGIC>MOL_PROPERTY
Urey-Bradley Energy
SciTegic.value.StringValue
0

@<SCITEGIC>MOL_PROPERTY
UseResidueTemplateCharge
SciTegic.value.StringValue
True

@<SCITEGIC>MOL_PROPERTY
Van der Waals Energy
SciTegic.value.StringValue
-6.08499002456665

@<SCITEGIC>MOL_PROPERTY
Error
SciTegic.value.StringValue
-1.81048315005963

@<SCITEGIC>MOL_PROPERTY
logActiv
SciTegic.value.StringValue
2.90308998699194

@<SCITEGIC>MOL_PROPERTY
logEstimate
SciTegic.value.StringValue
2.64529549974456

@<SCITEGIC>ATOM_PROPERTY
Formal Charge
SciTegic.value.StringValue
1 0
2 0
3 0
4 0
5 0
6 0
7 0
8 0
9 0
10 0
11 0
12 0
13 0
14 0
15 0
16 0
17 0
18 0
19 0
20 0
21 0
22 0
23 0
24 0
25 0
26 0
27 0
28 0
29 0
30 0
31 0
32 0
33 0
34 0
35 0
36 0
37 0
38 0
39 0
40 0
41 0
42 0
43 0
44 0
45 0
46 0
47 0
48 0
49 0
50 0
51 0
52 0
53 0
54 0
55 0
56 0
57 0
58 0
59 0
60 0
61 0
62 0
63 0
64 0
65 0
66 0
67 0
68 0
69 0
70 0
71 0
72 0
73 0
74 0
75 0
76 0
77 0
78 0
79 0
80 0
81 0
82 0

@<SCITEGIC>ATOM_PROPERTY
pdb_tempFactor
SciTegic.value.DoubleValue
1 0
2 0
3 0
4 0
5 0
6 0
7 0
8 0
9 0
10 0
11 0
12 0
13 0
14 0
15 0
16 0
17 0
18 0
19 0
20 0
21 0
22 0
23 0
24 0
25 0
26 0
27 0
28 0
29 0
30 0
31 0
32 0
33 0
34 0
35 0
36 0
37 0
38 0
39 0
40 0
41 0
42 0
43 0
44 0
45 0
46 0
47 0
48 0
49 0
50 0
51 0
52 0
53 0
54 0
55 0
56 0
57 0
58 0
59 0
60 0
61 0
62 0
63 0
64 0
65 0
66 0
67 0
68 0
69 0
70 0
71 0
72 0
73 0
74 0
75 0
76 0
77 0
78 0
79 0
80 0
81 0
82 0

@<SCITEGIC>ATOM_PROPERTY
pdb_occupancy
SciTegic.value.DoubleValue
1 1
2 1
3 1
4 1
5 1
6 1
7 1
8 1
9 1
10 1
11 1
12 1
13 1
14 1
15 1
16 1
17 1
18 1
19 1
20 1
21 1
22 1
23 1
24 1
25 1
26 1
27 1
28 1
29 1
30 1
31 1
32 1
33 1
34 1
35 1
36 1
37 1
38 1
39 1
40 1
41 1
42 1
43 1
44 1
45 1
46 1
47 1
48 1
49 1
50 1
51 1
52 1
53 1
54 1
55 1
56 1
57 1
58 1
59 1
60 1
61 1
62 1
63 1
64 1
65 1
66 1
67 1
68 1
69 1
70 1
71 1
72 1
73 1
74 1
75 1
76 1
77 1
78 1
79 1
80 1
81 1
82 1

@<TRIPOS>MOLECULE
dpp4_17
58  60  1  0  0
SMALL
FORMAL_CHARGES
@<TRIPOS>ATOM
    1 N1         1.5905     5.0488    -1.9959 N.am       1 SUBUNIT  0
    2 N2         3.0369     3.1621    -2.4254 N.am       1 SUBUNIT  0
    3 C3         2.4552     4.3586    -2.8359 C.2        1 SUBUNIT  0
    4 C4         2.7682     2.6292    -1.1686 C.2        1 SUBUNIT  0
    5 C5         1.2975     4.5553    -0.7426 C.2        1 SUBUNIT  0
    6 C6         1.9287     3.2853    -0.3326 C.2        1 SUBUNIT  0
    7 C7         0.9826     6.3169    -2.4478 C.3        1 SUBUNIT  0
    8 C8         0.0754     6.9063    -1.3882 C.2        1 SUBUNIT  0
    9 C9        -0.6857     8.0738    -1.3986 C.2        1 SUBUNIT  0
   10 N10       -1.2940     8.0961    -0.1853 N.pl3      1 SUBUNIT  0
   11 N11       -1.0073     7.0457     0.6276 N.2        1 SUBUNIT  0
   12 N12       -0.1649     6.3657    -0.1793 N.2        1 SUBUNIT  0
   13 O13        0.5461     5.1395     0.0069 O.2        1 SUBUNIT  0
   14 O14        2.7057     4.8032    -3.9333 O.2        1 SUBUNIT  0
   15 N15        3.3424     1.4497    -0.7669 N.pl3      1 SUBUNIT  0
   16 C16        3.8954     0.4961    -1.7570 C.3        1 SUBUNIT  0
   17 C17        3.4088    -0.9387    -1.4876 C.3        1 SUBUNIT  0
   18 C18        3.6153    -1.3556    -0.0232 C.3        1 SUBUNIT  0
   19 C19        2.9342    -0.3470     0.9210 C.3        1 SUBUNIT  0
   20 C20        3.4278     1.0921     0.6721 C.3        1 SUBUNIT  0
   21 N21        3.1672    -0.7265     2.3096 N.3        1 SUBUNIT  0
   22 C22        3.9527     2.4652    -3.3593 C.3        1 SUBUNIT  0
   23 C23        4.3913     1.1802    -2.8214 C.1        1 SUBUNIT  0
   24 C24        4.7496     0.1327    -2.3823 C.1        1 SUBUNIT  0
   25 C25        5.1899    -1.1501    -1.8433 C.3        1 SUBUNIT  0
   26 C26       -2.2033     9.1778     0.2208 C.3        1 SUBUNIT  0
   27 C27       -2.7413     8.9398     1.6311 C.3        1 SUBUNIT  0
   28 C28       -3.6763    10.0303     2.0805 C.2        1 SUBUNIT  0
   29 O29       -4.1790     9.8785     3.3038 O.3        1 SUBUNIT  0
   30 O30       -3.9351    10.9651     1.3592 O.2        1 SUBUNIT  0
   31 C31       -5.0517    10.9377     3.6659 C.3        1 SUBUNIT  0
   32 H32        1.7035     2.8939     0.6511 H          1 SUBUNIT  0
   33 H33        1.7728     7.0289    -2.6869 H          1 SUBUNIT  0
   34 H34        0.4093     6.1360    -3.3569 H          1 SUBUNIT  0
   35 H35       -0.7915     8.8199    -2.1755 H          1 SUBUNIT  0
   36 H36        3.6259     0.7991    -2.7707 H          1 SUBUNIT  0
   37 H37        4.9854     0.5344    -1.6985 H          1 SUBUNIT  0
   38 H38        2.3492    -1.0137    -1.7339 H          1 SUBUNIT  0
   39 H39        3.9266    -1.6350    -2.1480 H          1 SUBUNIT  0
   40 H40        3.2144    -2.3574     0.1339 H          1 SUBUNIT  0
   41 H41        4.6827    -1.4056     0.1897 H          1 SUBUNIT  0
   42 H42        1.8596    -0.3853     0.7410 H          1 SUBUNIT  0
   43 H43        2.8498     1.7984     1.2702 H          1 SUBUNIT  0
   44 H44        4.4693     1.1960     0.9804 H          1 SUBUNIT  0
   45 H45        2.8268    -1.6890     2.4430 H          1 SUBUNIT  0
   46 H46        4.1825    -0.7147     2.4813 H          1 SUBUNIT  0
   47 H47        4.8217     3.0956    -3.5466 H          1 SUBUNIT  0
   48 H48        3.4438     2.3054    -4.3077 H          1 SUBUNIT  0
   49 H49        4.3800    -1.8464    -1.6261 H          1 SUBUNIT  0
   50 H50        5.7469    -0.9868    -0.9209 H          1 SUBUNIT  0
   51 H51        5.8603    -1.6313    -2.5566 H          1 SUBUNIT  0
   52 H52       -1.6659    10.1252     0.2130 H          1 SUBUNIT  0
   53 H53       -3.0216     9.2529    -0.4963 H          1 SUBUNIT  0
   54 H54       -1.8701     8.9070     2.2850 H          1 SUBUNIT  0
   55 H55       -3.2425     7.9738     1.6952 H          1 SUBUNIT  0
   56 H56       -5.4208    10.7462     4.6735 H          1 SUBUNIT  0
   57 H57       -4.5253    11.8784     3.5175 H          1 SUBUNIT  0
   58 H58       -5.9057    10.9221     2.9898 H          1 SUBUNIT  0
@<TRIPOS>BOND
    1     1     5 1
    2     1     7 1
    3     2     3 1
    4     2    22 1
    5     3     1 1
    6     3    14 2
    7     4     2 1
    8     4    15 1
    9     5     6 1
   10     5    13 2
   11     6     4 2
   12     6    32 1
   13     7     8 1
   14     7    33 1
   15     7    34 1
   16     9     8 2
   17     9    10 1
   18     9    35 1
   19    10    11 1
   20    10    26 1
   21    11    12 2
   22    12     8 1
   23    15    16 1
   24    16    17 1
   25    16    36 1
   26    16    37 1
   27    17    18 1
   28    17    38 1
   29    17    39 1
   30    18    19 1
   31    18    40 1
   32    18    41 1
   33    19    20 1
   34    19    21 1
   35    19    42 1
   36    20    15 1
   37    20    43 1
   38    20    44 1
   39    21    45 1
   40    21    46 1
   41    22    23 1
   42    22    47 1
   43    22    48 1
   44    23    24 3
   45    24    25 1
   46    25    49 1
   47    25    50 1
   48    25    51 1
   49    26    27 1
   50    26    52 1
   51    26    53 1
   52    27    28 1
   53    27    54 1
   54    27    55 1
   55    28    29 1
   56    28    30 2
   57    29    31 1
   58    31    56 1
   59    31    57 1
   60    31    58 1
@<TRIPOS>SUBSTRUCTURE
1   ****   1
@<SCITEGIC>MOL_PROPERTY
AbsoluteEnergy
SciTegic.value.StringValue
1972070

@<SCITEGIC>MOL_PROPERTY
Activ
SciTegic.value.StringValue
64.3099975585938

@<SCITEGIC>MOL_PROPERTY
Angle Energy
SciTegic.value.StringValue
12.8310499191284

@<SCITEGIC>MOL_PROPERTY
Bond Energy
SciTegic.value.StringValue
1.81760001182556

@<SCITEGIC>MOL_PROPERTY
CHARMm Energy
SciTegic.value.StringValue
-44.101390838623

@<SCITEGIC>MOL_PROPERTY
Clean Energy
SciTegic.value.StringValue
63.7106513977051

@<SCITEGIC>MOL_PROPERTY
ConfNumber
SciTegic.value.StringValue
1

@<SCITEGIC>MOL_PROPERTY
Dihedral Energy
SciTegic.value.StringValue
6.32252979278564

@<SCITEGIC>MOL_PROPERTY
Electrostatic Energy
SciTegic.value.StringValue
-59.2437210083008

@<SCITEGIC>MOL_PROPERTY
Estimate
SciTegic.value.StringValue
481.28

@<SCITEGIC>MOL_PROPERTY
FitValue
SciTegic.value.StringValue
3.7138

@<SCITEGIC>MOL_PROPERTY
Forcefield
SciTegic.value.StringValue
CHARMm

@<SCITEGIC>MOL_PROPERTY
ForcefieldBase
SciTegic.value.StringValue
CHARMm

@<SCITEGIC>MOL_PROPERTY
ForcefieldFFML
SciTegic.value.StringValue
<?xml version="1.0" encoding="UTF-8"?>
<!DOCTYPE ffml SYSTEM "Ffml.dtd">
<ffml version="1.0">
<forcefield name="CHARMm" derivedFrom="CHARMm" base="CHARMm">
<atomTypes>
</atomTypes>
<parameters>
<angle atom1="NX" atom2="CT" atom3="CUY1">
<quadratic
refValue="110.334"
forceConstant="64.0769"/>
</angle>
<angle atom1="NX" atom2="CUA1" atom3="NX">
<quadratic
refValue="120"
forceConstant="60"/>
</angle>
</parameters>
</forcefield>
</ffml>

@<SCITEGIC>MOL_PROPERTY
HBA_lipid_1
SciTegic.value.StringValue
0

@<SCITEGIC>MOL_PROPERTY
HBA_lipid_2
SciTegic.value.StringValue
0

@<SCITEGIC>MOL_PROPERTY
HBD_3
SciTegic.value.StringValue
1

@<SCITEGIC>MOL_PROPERTY
HYDROPHOBIC_4
SciTegic.value.StringValue
1

@<SCITEGIC>MOL_PROPERTY
Hydrogen Bond Energy
SciTegic.value.StringValue
0

@<SCITEGIC>MOL_PROPERTY
Improper Energy
SciTegic.value.StringValue
0.0945200026035309

@<SCITEGIC>MOL_PROPERTY
Initial Potential Energy
SciTegic.value.StringValue
1969020.375

@<SCITEGIC>MOL_PROPERTY
Initial RMS Gradient
SciTegic.value.StringValue
1793316.25

@<SCITEGIC>MOL_PROPERTY
MapNumber
SciTegic.value.StringValue
1

@<SCITEGIC>MOL_PROPERTY
MappedAtoms
SciTegic.value.StringValue
21,3.18114,-0.539906,2.12314,1.6,HBD_3.11
21,1.66499,0.950015,4.24008,2.2,HBD_3.21
25,5.2,-1.2,-1.8,1.6,HYDROPHOBIC_4.11

@<SCITEGIC>MOL_PROPERTY
MappedFeatures
SciTegic.value.StringValue
HBD_3,HYDROPHOBIC_4

@<SCITEGIC>MOL_PROPERTY
MappedLocations
SciTegic.value.StringValue
HBD_3.11,HBD_3.21,HYDROPHOBIC_4.11

@<SCITEGIC>MOL_PROPERTY
MappingID
SciTegic.value.StringValue
1

@<SCITEGIC>MOL_PROPERTY
Minimization Criteria
SciTegic.value.StringValue
CONJUG> Minimization exiting with gradient tolerance ( 0.0100000) satisfied.

@<SCITEGIC>MOL_PROPERTY
PartialChargeMethod
SciTegic.value.StringValue
MomanyRone

@<SCITEGIC>MOL_PROPERTY
Pharmprint
SciTegic.value.StringValue
'0011'

@<SCITEGIC>MOL_PROPERTY
Pharmtype
SciTegic.value.StringValue
2

@<SCITEGIC>MOL_PROPERTY
Potential Energy
SciTegic.value.StringValue
-44.101390838623

@<SCITEGIC>MOL_PROPERTY
RMS Gradient
SciTegic.value.StringValue
0.00956999976187944

@<SCITEGIC>MOL_PROPERTY
RelativeEnergy
SciTegic.value.StringValue
0

@<SCITEGIC>MOL_PROPERTY
Solvation Free Energy
SciTegic.value.StringValue
0

@<SCITEGIC>MOL_PROPERTY
Uncert
SciTegic.value.StringValue
1.5

@<SCITEGIC>MOL_PROPERTY
Urey-Bradley Energy
SciTegic.value.StringValue
0

@<SCITEGIC>MOL_PROPERTY
UseResidueTemplateCharge
SciTegic.value.StringValue
True

@<SCITEGIC>MOL_PROPERTY
Van der Waals Energy
SciTegic.value.StringValue
-5.92336988449097

@<SCITEGIC>MOL_PROPERTY
Error
SciTegic.value.StringValue
7.48375086721934

@<SCITEGIC>MOL_PROPERTY
logActiv
SciTegic.value.StringValue
1.80827849309561

@<SCITEGIC>MOL_PROPERTY
logEstimate
SciTegic.value.StringValue
2.68239781457553

@<SCITEGIC>ATOM_PROPERTY
Formal Charge
SciTegic.value.StringValue
1 0
2 0
3 0
4 0
5 0
6 0
7 0
8 0
9 0
10 0
11 0
12 0
13 0
14 0
15 0
16 0
17 0
18 0
19 0
20 0
21 0
22 0
23 0
24 0
25 0
26 0
27 0
28 0
29 0
30 0
31 0
32 0
33 0
34 0
35 0
36 0
37 0
38 0
39 0
40 0
41 0
42 0
43 0
44 0
45 0
46 0
47 0
48 0
49 0
50 0
51 0
52 0
53 0
54 0
55 0
56 0
57 0
58 0

@<SCITEGIC>ATOM_PROPERTY
pdb_tempFactor
SciTegic.value.DoubleValue
1 0
2 0
3 0
4 0
5 0
6 0
7 0
8 0
9 0
10 0
11 0
12 0
13 0
14 0
15 0
16 0
17 0
18 0
19 0
20 0
21 0
22 0
23 0
24 0
25 0
26 0
27 0
28 0
29 0
30 0
31 0
32 0
33 0
34 0
35 0
36 0
37 0
38 0
39 0
40 0
41 0
42 0
43 0
44 0
45 0
46 0
47 0
48 0
49 0
50 0
51 0
52 0
53 0
54 0
55 0
56 0
57 0
58 0

@<SCITEGIC>ATOM_PROPERTY
pdb_occupancy
SciTegic.value.DoubleValue
1 1
2 1
3 1
4 1
5 1
6 1
7 1
8 1
9 1
10 1
11 1
12 1
13 1
14 1
15 1
16 1
17 1
18 1
19 1
20 1
21 1
22 1
23 1
24 1
25 1
26 1
27 1
28 1
29 1
30 1
31 1
32 1
33 1
34 1
35 1
36 1
37 1
38 1
39 1
40 1
41 1
42 1
43 1
44 1
45 1
46 1
47 1
48 1
49 1
50 1
51 1
52 1
53 1
54 1
55 1
56 1
57 1
58 1

@<TRIPOS>MOLECULE
dpp4_21
41  43  1  0  0
SMALL
FORMAL_CHARGES
@<TRIPOS>ATOM
    1 C1         2.8710     2.3111    -0.3752 C.2        1 SUBUNIT  0
    2 C2         3.8810     1.4647    -0.8600 C.2        1 SUBUNIT  0
    3 C3         3.6196     0.0950    -1.0497 C.2        1 SUBUNIT  0
    4 C4         2.3481    -0.4253    -0.7506 C.2        1 SUBUNIT  0
    5 C5         1.3341     0.4245    -0.2668 C.2        1 SUBUNIT  0
    6 C6         1.5999     1.7935    -0.0773 C.2        1 SUBUNIT  0
    7 C7         0.0193    -0.1120     0.0429 C.2        1 SUBUNIT  0
    8 N8        -0.9331     0.7458     0.5115 N.2        1 SUBUNIT  0
    9 C9        -2.1706     0.2552     0.8041 C.2        1 SUBUNIT  0
   10 C10       -2.4541    -1.1229     0.6201 C.2        1 SUBUNIT  0
   11 C11       -1.4235    -1.9641     0.1292 C.2        1 SUBUNIT  0
   12 N12       -0.1927    -1.4466    -0.1559 N.2        1 SUBUNIT  0
   13 C13       -1.6523    -3.3906    -0.0823 C.2        1 SUBUNIT  0
   14 C14       -1.3930    -4.2777     0.9816 C.2        1 SUBUNIT  0
   15 C15       -1.6001    -5.6557     0.8247 C.2        1 SUBUNIT  0
   16 C16       -2.0712    -6.1612    -0.4001 C.2        1 SUBUNIT  0
   17 C17       -2.3317    -5.2829    -1.4663 C.2        1 SUBUNIT  0
   18 C18       -2.1251    -3.8978    -1.3181 C.2        1 SUBUNIT  0
   19 Cl19      -2.4588    -2.8743    -2.6611 Cl         1 SUBUNIT  0
   20 Cl20      -2.3269    -7.8480    -0.5890 Cl         1 SUBUNIT  0
   21 C21       -3.8063    -1.6797     0.9341 C.3        1 SUBUNIT  0
   22 N22       -3.9757    -1.9322     2.4333 N.4        1 SUBUNIT  1
   23 N23       -3.1207     1.1232     1.2736 N.pl3      1 SUBUNIT  0
   24 C24        4.6882    -0.7999    -1.5635 C.3        1 SUBUNIT  0
   25 F25        4.2809    -1.3694    -2.7426 F          1 SUBUNIT  0
   26 F26        5.8316    -0.0732    -1.7781 F          1 SUBUNIT  0
   27 F27        4.9412    -1.7854    -0.6444 F          1 SUBUNIT  0
   28 H28        3.0742     3.3628    -0.2304 H          1 SUBUNIT  0
   29 H29        4.8567     1.8675    -1.0872 H          1 SUBUNIT  0
   30 H30        2.1563    -1.4778    -0.9004 H          1 SUBUNIT  0
   31 H31        0.8326     2.4591     0.2962 H          1 SUBUNIT  0
   32 H32       -1.0310    -3.9090     1.9321 H          1 SUBUNIT  0
   33 H33       -1.3942    -6.3200     1.6519 H          1 SUBUNIT  0
   34 H34       -2.6932    -5.6774    -2.4075 H          1 SUBUNIT  0
   35 H35       -4.5735    -0.9970     0.5682 H          1 SUBUNIT  0
   36 H36       -3.9618    -2.5981     0.3694 H          1 SUBUNIT  0
   37 H37       -4.9605    -2.3346     2.6679 H          1 SUBUNIT  0
   38 H38       -3.2303    -2.6432     2.7892 H          1 SUBUNIT  0
   39 H39       -3.8486    -1.0070     2.9961 H          1 SUBUNIT  0
   40 H40       -2.8971     2.0912     1.3947 H          1 SUBUNIT  0
   41 H41       -4.0372     0.7918     1.4981 H          1 SUBUNIT  0
@<TRIPOS>BOND
    1     1     2 2
    2     1    28 1
    3     2     3 1
    4     2    29 1
    5     3     4 2
    6     3    24 1
    7     4     5 1
    8     4    30 1
    9     5     6 2
   10     5     7 1
   11     6     1 1
   12     6    31 1
   13     7    12 2
   14     8     7 1
   15     9     8 2
   16     9    23 1
   17    10     9 1
   18    10    21 1
   19    11    10 2
   20    11    13 1
   21    12    11 1
   22    13    18 2
   23    14    13 1
   24    14    32 1
   25    15    14 2
   26    15    33 1
   27    16    15 1
   28    16    20 1
   29    17    16 2
   30    17    34 1
   31    18    17 1
   32    18    19 1
   33    21    22 1
   34    21    35 1
   35    21    36 1
   36    22    37 1
   37    22    38 1
   38    22    39 1
   39    23    40 1
   40    23    41 1
   41    24    25 1
   42    24    26 1
   43    24    27 1
@<TRIPOS>SUBSTRUCTURE
1   ****   1
@<SCITEGIC>MOL_PROPERTY
AbsoluteEnergy
SciTegic.value.StringValue
66.4962

@<SCITEGIC>MOL_PROPERTY
Activ
SciTegic.value.StringValue
180

@<SCITEGIC>MOL_PROPERTY
Angle Energy
SciTegic.value.StringValue
4.2338399887085

@<SCITEGIC>MOL_PROPERTY
Bond Energy
SciTegic.value.StringValue
2.24113011360168

@<SCITEGIC>MOL_PROPERTY
CHARMm Energy
SciTegic.value.StringValue
21.1116600036621

@<SCITEGIC>MOL_PROPERTY
Clean Energy
SciTegic.value.StringValue
16.9218578338623

@<SCITEGIC>MOL_PROPERTY
ConfNumber
SciTegic.value.StringValue
1

@<SCITEGIC>MOL_PROPERTY
Dihedral Energy
SciTegic.value.StringValue
6.58678007125854

@<SCITEGIC>MOL_PROPERTY
Electrostatic Energy
SciTegic.value.StringValue
-1.79560995101929

@<SCITEGIC>MOL_PROPERTY
Estimate
SciTegic.value.StringValue
544.051

@<SCITEGIC>MOL_PROPERTY
FitValue
SciTegic.value.StringValue
3.66056

@<SCITEGIC>MOL_PROPERTY
Forcefield
SciTegic.value.StringValue
CHARMm

@<SCITEGIC>MOL_PROPERTY
ForcefieldBase
SciTegic.value.StringValue
CHARMm

@<SCITEGIC>MOL_PROPERTY
ForcefieldFFML
SciTegic.value.StringValue
<?xml version="1.0" encoding="UTF-8"?>
<!DOCTYPE ffml SYSTEM "Ffml.dtd">
<ffml version="1.0">
<forcefield name="CHARMm" derivedFrom="CHARMm" base="CHARMm">
<atomTypes>
</atomTypes>
<parameters>
<angle atom1="C6R" atom2="CF3" atom3="XF">
<quadratic
refValue="110.26"
forceConstant="53.5714"/>
</angle>
<angle atom1="N6R" atom2="C6RP" atom3="N6R">
<quadratic
refValue="120"
forceConstant="70"/>
</angle>
<torsion atom1="C6R" atom2="C6R" atom3="CF3" atom4="XF">
<multiplecos
v1="0"
v2="0"
v3="0"
v4="0"
v5="0"
v6="0.1"
gamma1="0"
gamma2="0"
gamma3="0"
gamma4="0"
gamma5="0"
gamma6="0"/>
</torsion>
</parameters>
</forcefield>
</ffml>

@<SCITEGIC>MOL_PROPERTY
HBA_lipid_1
SciTegic.value.StringValue
0

@<SCITEGIC>MOL_PROPERTY
HBA_lipid_2
SciTegic.value.StringValue
1

@<SCITEGIC>MOL_PROPERTY
HBD_3
SciTegic.value.StringValue
0

@<SCITEGIC>MOL_PROPERTY
HYDROPHOBIC_4
SciTegic.value.StringValue
1

@<SCITEGIC>MOL_PROPERTY
Hydrogen Bond Energy
SciTegic.value.StringValue
0

@<SCITEGIC>MOL_PROPERTY
Improper Energy
SciTegic.value.StringValue
0.157020002603531

@<SCITEGIC>MOL_PROPERTY
Initial Potential Energy
SciTegic.value.StringValue
49.0444183349609

@<SCITEGIC>MOL_PROPERTY
Initial RMS Gradient
SciTegic.value.StringValue
16.8878803253174

@<SCITEGIC>MOL_PROPERTY
MapNumber
SciTegic.value.StringValue
1

@<SCITEGIC>MOL_PROPERTY
MappedAtoms
SciTegic.value.StringValue
8,-0.98439,0.881015,0.55495,1.6,HBA_lipid_2.11
8,-0.76861,3.86898,1.09205,2.2,HBA_lipid_2.21
27,5.2,-1.2,-1.8,1.6,HYDROPHOBIC_4.11

@<SCITEGIC>MOL_PROPERTY
MappedFeatures
SciTegic.value.StringValue
HBA_lipid_2,HYDROPHOBIC_4

@<SCITEGIC>MOL_PROPERTY
MappedLocations
SciTegic.value.StringValue
HBA_lipid_2.11,HBA_lipid_2.21,HYDROPHOBIC_4.11

@<SCITEGIC>MOL_PROPERTY
MappingID
SciTegic.value.StringValue
1

@<SCITEGIC>MOL_PROPERTY
Minimization Criteria
SciTegic.value.StringValue
CONJUG> Minimization exiting with gradient tolerance ( 0.0100000) satisfied.

@<SCITEGIC>MOL_PROPERTY
PartialChargeMethod
SciTegic.value.StringValue
MomanyRone

@<SCITEGIC>MOL_PROPERTY
Pharmprint
SciTegic.value.StringValue
'0101'

@<SCITEGIC>MOL_PROPERTY
Pharmtype
SciTegic.value.StringValue
2

@<SCITEGIC>MOL_PROPERTY
Potential Energy
SciTegic.value.StringValue
21.1116600036621

@<SCITEGIC>MOL_PROPERTY
RMS Gradient
SciTegic.value.StringValue
0.0095600001513958

@<SCITEGIC>MOL_PROPERTY
RelativeEnergy
SciTegic.value.StringValue
0

@<SCITEGIC>MOL_PROPERTY
Solvation Free Energy
SciTegic.value.StringValue
0

@<SCITEGIC>MOL_PROPERTY
Uncert
SciTegic.value.StringValue
1.5

@<SCITEGIC>MOL_PROPERTY
Urey-Bradley Energy
SciTegic.value.StringValue
0

@<SCITEGIC>MOL_PROPERTY
UseResidueTemplateCharge
SciTegic.value.StringValue
True

@<SCITEGIC>MOL_PROPERTY
Van der Waals Energy
SciTegic.value.StringValue
9.68848991394043

@<SCITEGIC>MOL_PROPERTY
Error
SciTegic.value.StringValue
3.02250555555556

@<SCITEGIC>MOL_PROPERTY
logActiv
SciTegic.value.StringValue
2.25527250510331

@<SCITEGIC>MOL_PROPERTY
logEstimate
SciTegic.value.StringValue
2.73563961289746

@<SCITEGIC>ATOM_PROPERTY
Formal Charge
SciTegic.value.StringValue
1 0
2 0
3 0
4 0
5 0
6 0
7 0
8 0
9 0
10 0
11 0
12 0
13 0
14 0
15 0
16 0
17 0
18 0
19 0
20 0
21 0
22 +1
23 0
24 0
25 0
26 0
27 0
28 0
29 0
30 0
31 0
32 0
33 0
34 0
35 0
36 0
37 0
38 0
39 0
40 0
41 0

@<SCITEGIC>ATOM_PROPERTY
pdb_tempFactor
SciTegic.value.DoubleValue
1 0
2 0
3 0
4 0
5 0
6 0
7 0
8 0
9 0
10 0
11 0
12 0
13 0
14 0
15 0
16 0
17 0
18 0
19 0
20 0
21 0
22 0
23 0
24 0
25 0
26 0
27 0
28 0
29 0
30 0
31 0
32 0
33 0
34 0
35 0
36 0
37 0
38 0
39 0
40 0
41 0

@<SCITEGIC>ATOM_PROPERTY
pdb_occupancy
SciTegic.value.DoubleValue
1 1
2 1
3 1
4 1
5 1
6 1
7 1
8 1
9 1
10 1
11 1
12 1
13 1
14 1
15 1
16 1
17 1
18 1
19 1
20 1
21 1
22 1
23 1
24 1
25 1
26 1
27 1
28 1
29 1
30 1
31 1
32 1
33 1
34 1
35 1
36 1
37 1
38 1
39 1
40 1
41 1

@<TRIPOS>MOLECULE
dpp4_27
41  43  1  0  0
SMALL
FORMAL_CHARGES
@<TRIPOS>ATOM
    1 C1         3.0896     2.1685    -0.4770 C.2        1 SUBUNIT  0
    2 C2         4.0927     1.3072    -0.9520 C.2        1 SUBUNIT  0
    3 C3         3.8192    -0.0602    -1.1313 C.2        1 SUBUNIT  0
    4 C4         2.5403    -0.5667    -0.8354 C.2        1 SUBUNIT  0
    5 C5         1.5347     0.2966    -0.3573 C.2        1 SUBUNIT  0
    6 C6         1.8107     1.6643    -0.1800 C.2        1 SUBUNIT  0
    7 C7         0.2139    -0.2264    -0.0501 C.2        1 SUBUNIT  0
    8 N8        -0.7268     0.6400     0.4256 N.2        1 SUBUNIT  0
    9 C9        -1.9719     0.1615     0.7182 C.2        1 SUBUNIT  0
   10 C10       -2.2712    -1.2100     0.5257 C.2        1 SUBUNIT  0
   11 C11       -1.2523    -2.0607     0.0287 C.2        1 SUBUNIT  0
   12 N12       -0.0156    -1.5564    -0.2560 N.2        1 SUBUNIT  0
   13 C13       -1.4981    -3.4837    -0.1910 C.2        1 SUBUNIT  0
   14 C14       -1.2998    -4.3726     0.8836 C.2        1 SUBUNIT  0
   15 C15       -1.5239    -5.7492     0.7170 C.2        1 SUBUNIT  0
   16 C16       -1.9456    -6.2472    -0.5271 C.2        1 SUBUNIT  0
   17 C17       -2.1471    -5.3663    -1.6039 C.2        1 SUBUNIT  0
   18 C18       -1.9267    -3.9833    -1.4444 C.2        1 SUBUNIT  0
   19 Cl19      -2.1925    -2.9554    -2.8013 Cl         1 SUBUNIT  0
   20 Cl20      -2.2140    -7.9298    -0.7275 Cl         1 SUBUNIT  0
   21 C21       -3.6270    -1.7520     0.8410 C.3        1 SUBUNIT  0
   22 N22       -3.7953    -2.0190     2.3378 N.4        1 SUBUNIT  1
   23 N23       -2.9089     1.0410     1.1972 N.pl3      1 SUBUNIT  0
   24 C24        4.8828    -0.9687    -1.6353 C.3        1 SUBUNIT  0
   25 H25        3.3004     3.2201    -0.3394 H          1 SUBUNIT  0
   26 H26        5.0734     1.7025    -1.1788 H          1 SUBUNIT  0
   27 H27        2.3408    -1.6179    -0.9758 H          1 SUBUNIT  0
   28 H28        1.0501     2.3396     0.1869 H          1 SUBUNIT  0
   29 H29       -0.9757    -4.0091     1.8505 H          1 SUBUNIT  0
   30 H30       -1.3666    -6.4142     1.5547 H          1 SUBUNIT  0
   31 H31       -2.4742    -5.7550    -2.5572 H          1 SUBUNIT  0
   32 H32       -3.7984    -2.6618     0.2664 H          1 SUBUNIT  0
   33 H33       -4.3875    -1.0556     0.4855 H          1 SUBUNIT  0
   34 H34       -4.7839    -2.4087     2.5734 H          1 SUBUNIT  0
   35 H35       -3.6523    -1.1016     2.9107 H          1 SUBUNIT  0
   36 H36       -3.0575    -2.7439     2.6834 H          1 SUBUNIT  0
   37 H37       -2.7122     2.0140     1.3106 H          1 SUBUNIT  0
   38 H38       -3.8200     0.7134     1.4430 H          1 SUBUNIT  0
   39 H39        5.7917    -0.3968    -1.8234 H          1 SUBUNIT  0
   40 H40        5.0333    -1.7798    -0.9224 H          1 SUBUNIT  0
   41 H41        4.5633    -1.4109    -2.5801 H          1 SUBUNIT  0
@<TRIPOS>BOND
    1     1     2 2
    2     1    25 1
    3     2     3 1
    4     2    26 1
    5     3     4 2
    6     3    24 1
    7     4     5 1
    8     4    27 1
    9     5     6 2
   10     5     7 1
   11     6     1 1
   12     6    28 1
   13     7    12 2
   14     8     7 1
   15     9     8 2
   16     9    23 1
   17    10     9 1
   18    10    21 1
   19    11    10 2
   20    11    13 1
   21    12    11 1
   22    13    18 2
   23    14    13 1
   24    14    29 1
   25    15    14 2
   26    15    30 1
   27    16    15 1
   28    16    20 1
   29    17    16 2
   30    17    31 1
   31    18    17 1
   32    18    19 1
   33    21    22 1
   34    21    32 1
   35    21    33 1
   36    22    34 1
   37    22    35 1
   38    22    36 1
   39    23    37 1
   40    23    38 1
   41    24    39 1
   42    24    40 1
   43    24    41 1
@<TRIPOS>SUBSTRUCTURE
1   ****   1
@<SCITEGIC>MOL_PROPERTY
AbsoluteEnergy
SciTegic.value.StringValue
63.7515

@<SCITEGIC>MOL_PROPERTY
Activ
SciTegic.value.StringValue
1000

@<SCITEGIC>MOL_PROPERTY
Angle Energy
SciTegic.value.StringValue
3.88631010055542

@<SCITEGIC>MOL_PROPERTY
Bond Energy
SciTegic.value.StringValue
1.56507003307343

@<SCITEGIC>MOL_PROPERTY
CHARMm Energy
SciTegic.value.StringValue
9.06359004974365

@<SCITEGIC>MOL_PROPERTY
Clean Energy
SciTegic.value.StringValue
5.11319398880005

@<SCITEGIC>MOL_PROPERTY
ConfNumber
SciTegic.value.StringValue
1

@<SCITEGIC>MOL_PROPERTY
Dihedral Energy
SciTegic.value.StringValue
6.31312990188599

@<SCITEGIC>MOL_PROPERTY
Electrostatic Energy
SciTegic.value.StringValue
-11.9517803192139

@<SCITEGIC>MOL_PROPERTY
Estimate
SciTegic.value.StringValue
866.478

@<SCITEGIC>MOL_PROPERTY
FitValue
SciTegic.value.StringValue
3.45844

@<SCITEGIC>MOL_PROPERTY
Forcefield
SciTegic.value.StringValue
CHARMm

@<SCITEGIC>MOL_PROPERTY
ForcefieldBase
SciTegic.value.StringValue
CHARMm

@<SCITEGIC>MOL_PROPERTY
ForcefieldFFML
SciTegic.value.StringValue
<?xml version="1.0" encoding="UTF-8"?>
<!DOCTYPE ffml SYSTEM "Ffml.dtd">
<ffml version="1.0">
<forcefield name="CHARMm" derivedFrom="CHARMm" base="CHARMm">
<atomTypes>
</atomTypes>
<parameters>
<angle atom1="N6R" atom2="C6RP" atom3="N6R">
<quadratic
refValue="120"
forceConstant="70"/>
</angle>
</parameters>
</forcefield>
</ffml>

@<SCITEGIC>MOL_PROPERTY
HBA_lipid_1
SciTegic.value.StringValue
0

@<SCITEGIC>MOL_PROPERTY
HBA_lipid_2
SciTegic.value.StringValue
1

@<SCITEGIC>MOL_PROPERTY
HBD_3
SciTegic.value.StringValue
0

@<SCITEGIC>MOL_PROPERTY
HYDROPHOBIC_4
SciTegic.value.StringValue
1

@<SCITEGIC>MOL_PROPERTY
Hydrogen Bond Energy
SciTegic.value.StringValue
0

@<SCITEGIC>MOL_PROPERTY
Improper Energy
SciTegic.value.StringValue
0.138310000300407

@<SCITEGIC>MOL_PROPERTY
Initial Potential Energy
SciTegic.value.StringValue
30.9478797912598

@<SCITEGIC>MOL_PROPERTY
Initial RMS Gradient
SciTegic.value.StringValue
15.176079750061

@<SCITEGIC>MOL_PROPERTY
MapNumber
SciTegic.value.StringValue
1

@<SCITEGIC>MOL_PROPERTY
MappedAtoms
SciTegic.value.StringValue
8,-0.98439,0.881015,0.55495,1.6,HBA_lipid_2.11
8,-0.76861,3.86898,1.09205,2.2,HBA_lipid_2.21
24,5.2,-1.2,-1.8,1.6,HYDROPHOBIC_4.11

@<SCITEGIC>MOL_PROPERTY
MappedFeatures
SciTegic.value.StringValue
HBA_lipid_2,HYDROPHOBIC_4

@<SCITEGIC>MOL_PROPERTY
MappedLocations
SciTegic.value.StringValue
HBA_lipid_2.11,HBA_lipid_2.21,HYDROPHOBIC_4.11

@<SCITEGIC>MOL_PROPERTY
MappingID
SciTegic.value.StringValue
1

@<SCITEGIC>MOL_PROPERTY
Minimization Criteria
SciTegic.value.StringValue
CONJUG> Minimization exiting with gradient tolerance ( 0.0100000) satisfied.

@<SCITEGIC>MOL_PROPERTY
PartialChargeMethod
SciTegic.value.StringValue
MomanyRone

@<SCITEGIC>MOL_PROPERTY
Pharmprint
SciTegic.value.StringValue
'0101'

@<SCITEGIC>MOL_PROPERTY
Pharmtype
SciTegic.value.StringValue
2

@<SCITEGIC>MOL_PROPERTY
Potential Energy
SciTegic.value.StringValue
9.06359004974365

@<SCITEGIC>MOL_PROPERTY
RMS Gradient
SciTegic.value.StringValue
0.00860999990254641

@<SCITEGIC>MOL_PROPERTY
RelativeEnergy
SciTegic.value.StringValue
0.0239338

@<SCITEGIC>MOL_PROPERTY
Solvation Free Energy
SciTegic.value.StringValue
0

@<SCITEGIC>MOL_PROPERTY
Uncert
SciTegic.value.StringValue
1.5

@<SCITEGIC>MOL_PROPERTY
Urey-Bradley Energy
SciTegic.value.StringValue
0

@<SCITEGIC>MOL_PROPERTY
UseResidueTemplateCharge
SciTegic.value.StringValue
True

@<SCITEGIC>MOL_PROPERTY
Van der Waals Energy
SciTegic.value.StringValue
9.11254978179932

@<SCITEGIC>MOL_PROPERTY
Error
SciTegic.value.StringValue
-1.15409739197071

@<SCITEGIC>MOL_PROPERTY
logActiv
SciTegic.value.StringValue
3

@<SCITEGIC>MOL_PROPERTY
logEstimate
SciTegic.value.StringValue
2.93775754039108

@<SCITEGIC>ATOM_PROPERTY
Formal Charge
SciTegic.value.StringValue
1 0
2 0
3 0
4 0
5 0
6 0
7 0
8 0
9 0
10 0
11 0
12 0
13 0
14 0
15 0
16 0
17 0
18 0
19 0
20 0
21 0
22 +1
23 0
24 0
25 0
26 0
27 0
28 0
29 0
30 0
31 0
32 0
33 0
34 0
35 0
36 0
37 0
38 0
39 0
40 0
41 0

@<SCITEGIC>ATOM_PROPERTY
pdb_tempFactor
SciTegic.value.DoubleValue
1 0
2 0
3 0
4 0
5 0
6 0
7 0
8 0
9 0
10 0
11 0
12 0
13 0
14 0
15 0
16 0
17 0
18 0
19 0
20 0
21 0
22 0
23 0
24 0
25 0
26 0
27 0
28 0
29 0
30 0
31 0
32 0
33 0
34 0
35 0
36 0
37 0
38 0
39 0
40 0
41 0

@<SCITEGIC>ATOM_PROPERTY
pdb_occupancy
SciTegic.value.DoubleValue
1 1
2 1
3 1
4 1
5 1
6 1
7 1
8 1
9 1
10 1
11 1
12 1
13 1
14 1
15 1
16 1
17 1
18 1
19 1
20 1
21 1
22 1
23 1
24 1
25 1
26 1
27 1
28 1
29 1
30 1
31 1
32 1
33 1
34 1
35 1
36 1
37 1
38 1
39 1
40 1
41 1
