# Supplementary material for: Discovery of Novel DPP-IV Inhibitors as Potential Candidates for the Treatment of Type 2 Diabetes Mellitus Predicted by 3D QSAR Pharmacophore Models, Molecular Docking and De Novo Evolution
Source: Molecules. 2019 Aug 7;24(16):2870. doi: 10.3390/molecules24162870 (PMC6720998; doi:10.3390/molecules24162870)
Supplement: Supplementary file 1 [file molecules-24-02870-s001.zip › Supplementary materials/3DQSARPharmacophoreGeneration/training_set-(1)_full.log]

Enumerating active leads:
dpp4_1 
HYDROPHOBAromatic avg. hits = 0.980392 HYDROPHOBIC avg. hits = 0.980392 HBD avg. hits = 4.58824 HBA_lipid avg. hits = 9.60784 HBA avg. hits = 4.11765 
 finished 0 lead 
 number of configs = 75204  number of insertions = 32284
dpp4_2 
HYDROPHOBAromatic avg. hits = 1 HYDROPHOBIC avg. hits = 3 HBD avg. hits = 4.46154 HBA_lipid avg. hits = 8.11538 HBA avg. hits = 3 
 finished 1 lead 
 number of configs = 39855  number of insertions = 22784
( 00   00   HYDR HYDR HBD  ) TElems = 0 
( 00   00   HYDR HYDR HBD  ) TElems = 0 
( 00   HYDR HYDR HYDR HBD  ) TElems = 0 
( 00   HYDR HYDR HYDR HBD  ) TElems = 0 
( 00   00   HYDR HYDR HBA_ ) TElems = 0 
( 00   00   HYDR HYDR HBA_ ) TElems = 0 
( 00   HYDR HYDR HYDR HBA_ ) TElems = 0 
( 00   HYDR HYDR HYDR HBA_ ) TElems = 0 
( 00   00   00   HBD  HBA_ ) TElems = 231 
( 00   00   HYDR HBD  HBA_ ) TElems = 468 
( 00   00   HYDR HBD  HBA_ ) TElems = 896 
( 00   HYDR HYDR HBD  HBA_ ) TElems = 531 
( 00   HYDR HYDR HBD  HBA_ ) TElems = 691 
( HYDR HYDR HYDR HBD  HBA_ ) TElems = 0 
( HYDR HYDR HYDR HBD  HBA_ ) TElems = 0 
( 00   00   00   HBA_ HBA_ ) TElems = 251 
( 00   00   HYDR HBA_ HBA_ ) TElems = 717 
( 00   00   HYDR HBA_ HBA_ ) TElems = 1207 
( 00   HYDR HYDR HBA_ HBA_ ) TElems = 671 
( 00   HYDR HYDR HBA_ HBA_ ) TElems = 990 
( HYDR HYDR HYDR HBA_ HBA_ ) TElems = 0 
( HYDR HYDR HYDR HBA_ HBA_ ) TElems = 0 
( 00   00   HBD  HBA_ HBA_ ) TElems = 1196 
( 00   HYDR HBD  HBA_ HBA_ ) TElems = 1251 
( 00   HYDR HBD  HBA_ HBA_ ) TElems = 2069 
( 00   00   HBA_ HBA_ HBA_ ) TElems = 1454 
( 00   HYDR HBA_ HBA_ HBA_ ) TElems = 1555 
( 00   HYDR HBA_ HBA_ HBA_ ) TElems = 2391 
( 00   00   HYDR HYDR HBA  ) TElems = 0 
( 00   00   HYDR HYDR HBA  ) TElems = 0 
( 00   HYDR HYDR HYDR HBA  ) TElems = 0 
( 00   HYDR HYDR HYDR HBA  ) TElems = 0 
( 00   00   00   HBD  HBA  ) TElems = 185 
( 00   00   HYDR HBD  HBA  ) TElems = 378 
( 00   00   HYDR HBD  HBA  ) TElems = 719 
( 00   HYDR HYDR HBD  HBA  ) TElems = 422 
( 00   HYDR HYDR HBD  HBA  ) TElems = 511 
( HYDR HYDR HYDR HBD  HBA  ) TElems = 0 
( HYDR HYDR HYDR HBD  HBA  ) TElems = 0 
( 00   00   00   HBA_ HBA  ) TElems = 265 
( 00   00   HYDR HBA_ HBA  ) TElems = 747 
( 00   00   HYDR HBA_ HBA  ) TElems = 1192 
( 00   HYDR HYDR HBA_ HBA  ) TElems = 580 
( 00   HYDR HYDR HBA_ HBA  ) TElems = 747 
( HYDR HYDR HYDR HBA_ HBA  ) TElems = 0 
( HYDR HYDR HYDR HBA_ HBA  ) TElems = 0 
( 00   00   HBD  HBA_ HBA  ) TElems = 2017 
( 00   HYDR HBD  HBA_ HBA  ) TElems = 1897 
( 00   HYDR HBD  HBA_ HBA  ) TElems = 3023 
( 00   00   HBA_ HBA_ HBA  ) TElems = 2434 
( 00   HYDR HBA_ HBA_ HBA  ) TElems = 2403 
( 00   HYDR HBA_ HBA_ HBA  ) TElems = 3858 
( 00   00   00   HBA  HBA  ) TElems = 13 
( 00   00   HYDR HBA  HBA  ) TElems = 75 
( 00   00   HYDR HBA  HBA  ) TElems = 104 
( 00   HYDR HYDR HBA  HBA  ) TElems = 23 
( 00   HYDR HYDR HBA  HBA  ) TElems = 23 
( HYDR HYDR HYDR HBA  HBA  ) TElems = 0 
( HYDR HYDR HYDR HBA  HBA  ) TElems = 0 
( 00   00   HBD  HBA  HBA  ) TElems = 757 
( 00   HYDR HBD  HBA  HBA  ) TElems = 678 
( 00   HYDR HBD  HBA  HBA  ) TElems = 928 
( 00   00   HBA_ HBA  HBA  ) TElems = 1175 
( 00   HYDR HBA_ HBA  HBA  ) TElems = 925 
( 00   HYDR HBA_ HBA  HBA  ) TElems = 1348 
( 00   00   HBA  HBA  HBA  ) TElems = 97 
( 00   HYDR HBA  HBA  HBA  ) TElems = 47 
( 00   HYDR HBA  HBA  HBA  ) TElems = 47 

Enumerating inactive leads:
dpp4_28 
HYDROPHOBAromatic avg.  hits = 1 HYDROPHOBIC avg.  hits = 2 HBD avg.  hits = 4.5 HBA_lipid avg.  hits = 7.91304 HBA avg.  hits = 3.41304  finished 0 lead 
 number of configs = 44368  number of insertions = 0
dpp4_27 
HYDROPHOBAromatic avg.  hits = 2 HYDROPHOBIC avg.  hits = 5 HBD avg.  hits = 2 HBA_lipid avg.  hits = 2 HBA avg.  hits = 2  finished 1 lead 
 number of configs = 8544  number of insertions = 0
dpp4_26 
HYDROPHOBAromatic avg.  hits = 1 HYDROPHOBIC avg.  hits = 5 HBD avg.  hits = 7 HBA_lipid avg.  hits = 11 HBA avg.  hits = 5  finished 2 lead 
 number of configs = 5241  number of insertions = 0
dpp4_25 
HYDROPHOBAromatic avg.  hits = 1.83333 HYDROPHOBIC avg.  hits = 3.5 HBD avg.  hits = 4.58333 HBA_lipid avg.  hits = 7.08333 HBA avg.  hits = 2.5  finished 3 lead 
 number of configs = 18698  number of insertions = 0
dpp4_24 
HYDROPHOBAromatic avg.  hits = 2 HYDROPHOBIC avg.  hits = 3 HBD avg.  hits = 4.525 HBA_lipid avg.  hits = 7.525 HBA avg.  hits = 3  finished 4 lead 
 number of configs = 45008  number of insertions = 0
Total bins containing 0 inactive molecules = 36704
Total bins containing 1 inactive molecules = 3377
Total bins containing 2 inactive molecules = 2129
Total bins containing 3 inactive molecules = 1399
Total bins containing 4 inactive molecules = 564
Total bins containing 5 inactive molecules = 14
( 00   00   00   HBD  HBA_ ) TElems = 58 
( 00   00   HYDR HBD  HBA_ ) TElems = 462 
( 00   00   HYDR HBD  HBA_ ) TElems = 752 
( 00   HYDR HYDR HBD  HBA_ ) TElems = 531 
( 00   HYDR HYDR HBD  HBA_ ) TElems = 691 
( 00   00   00   HBA_ HBA_ ) TElems = 62 
( 00   00   HYDR HBA_ HBA_ ) TElems = 587 
( 00   00   HYDR HBA_ HBA_ ) TElems = 797 
( 00   HYDR HYDR HBA_ HBA_ ) TElems = 671 
( 00   HYDR HYDR HBA_ HBA_ ) TElems = 977 
( 00   00   HBD  HBA_ HBA_ ) TElems = 1180 
( 00   HYDR HBD  HBA_ HBA_ ) TElems = 1251 
( 00   HYDR HBD  HBA_ HBA_ ) TElems = 2069 
( 00   00   HBA_ HBA_ HBA_ ) TElems = 1334 
( 00   HYDR HBA_ HBA_ HBA_ ) TElems = 1555 
( 00   HYDR HBA_ HBA_ HBA_ ) TElems = 2391 
( 00   00   00   HBD  HBA  ) TElems = 58 
( 00   00   HYDR HBD  HBA  ) TElems = 378 
( 00   00   HYDR HBD  HBA  ) TElems = 640 
( 00   HYDR HYDR HBD  HBA  ) TElems = 422 
( 00   HYDR HYDR HBD  HBA  ) TElems = 511 
( 00   00   00   HBA_ HBA  ) TElems = 68 
( 00   00   HYDR HBA_ HBA  ) TElems = 716 
( 00   00   HYDR HBA_ HBA  ) TElems = 997 
( 00   HYDR HYDR HBA_ HBA  ) TElems = 580 
( 00   HYDR HYDR HBA_ HBA  ) TElems = 747 
( 00   00   HBD  HBA_ HBA  ) TElems = 1995 
( 00   HYDR HBD  HBA_ HBA  ) TElems = 1897 
( 00   HYDR HBD  HBA_ HBA  ) TElems = 3023 
( 00   00   HBA_ HBA_ HBA  ) TElems = 2339 
( 00   HYDR HBA_ HBA_ HBA  ) TElems = 2403 
( 00   HYDR HBA_ HBA_ HBA  ) TElems = 3858 
( 00   00   00   HBA  HBA  ) TElems = 6 
( 00   00   HYDR HBA  HBA  ) TElems = 75 
( 00   00   HYDR HBA  HBA  ) TElems = 100 
( 00   HYDR HYDR HBA  HBA  ) TElems = 23 
( 00   HYDR HYDR HBA  HBA  ) TElems = 23 
( 00   00   HBD  HBA  HBA  ) TElems = 751 
( 00   HYDR HBD  HBA  HBA  ) TElems = 678 
( 00   HYDR HBD  HBA  HBA  ) TElems = 928 
( 00   00   HBA_ HBA  HBA  ) TElems = 1162 
( 00   HYDR HBA_ HBA  HBA  ) TElems = 925 
( 00   HYDR HBA_ HBA  HBA  ) TElems = 1348 
( 00   00   HBA  HBA  HBA  ) TElems = 97 
( 00   HYDR HBA  HBA  HBA  ) TElems = 47 
( 00   HYDR HBA  HBA  HBA  ) TElems = 47 
Fixed Cost: 
 totalcost=75.6612 RMS=0 correl=0
 Cost components: Error=59.1709 Weight=1.12499 Config=15.3653 Tolerance=0

dumping score for the null hypothesis: 
 totalcost=490.185 RMS=5.87206 correl=0
 Cost components: Error=490.185 Weight=0 Config=0 Mapping=0 Tolerance=0

Version:      Discovery Studio catHypo  2.0 (365)  Thursday, December 01, 2007 at 12:33 AM 
Confs (cpd):  /home/msi/BIOVIA/ds2018sp1/web/jobs/thtf/61142608-5F75-4349-A65F-677CF5382BD4/Intermediate/
Spreadsheet:  /home/msi/BIOVIA/ds2018sp1/web/jobs/thtf/61142608-5F75-4349-A65F-677CF5382BD4/Intermediate/mols.spst 
Dictionary:   /home/msi/BIOVIA/ds2018sp1/web/jobs/thtf/61142608-5F75-4349-A65F-677CF5382BD4/Intermediate/Dictionary.chm 
Host:         harvey-peter
Outname:      training_set-(1)
Logname:      training_set-(1).log

Started....

Summary of feature definition hit statistics:
                   HBA  hits/lead:  mean= 4.15  stddev=  2.32
             HBA_lipid  hits/lead:  mean= 8.39  stddev=  3.21
                   HBD  hits/lead:  mean= 4.48  stddev=  1.64
           HYDROPHOBIC  hits/lead:  mean= 3.33  stddev=  1.14
     HYDROPHOBAromatic  hits/lead:  mean= 1.40  stddev=  0.81
Entropy of hypothesis space: 15.3653
Penalty Coefficients:
  Error	1
  Weight	1
  Config	1
  Tolerance	1
Summary of parameters:
 T_F 75 100
 R_F 0.004 0.02
 BIN_MOVE_FEATURE 3e+07
 BIN_CHANGE_FEATURE 1
 ADD_REMOVE_FEATURE 1
 BIN_JUMP 1
 Q 30
 CG 0.1
 G 40
 TM 0
 WEIGHTS 0.7 1 1.3 1.6 1.9
 WIDEAL 2
 TOLERANCES_0 130 145 160 175 190
 TOLERANCES_1 190 205 220 235 250
 WEIGHT_VARIATION 0.302
 SPACING 150
 MIN_POINTS 4
 MAX_POINTS 7
 MIN_SUBSET_POINTS 4

Initialized....
A/T (Effort):
T_F 0/0 (1)  0/0 (1)  
R_F 0/0 (1)  0/0 (1)  
BIN_MOVE_FEATURE 0/0 (1)  
BIN_CHANGE_FEATURE 0/0 (1)  
ADD_REMOVE_FEATURE 0/0 (1)  
BIN_JUMP 0/0 (1)  

DeltaM/Effort:
T_F 1 1 
R_F 1 1 
BIN_MOVE_FEATURE 1 
BIN_CHANGE_FEATURE 1 
ADD_REMOVE_FEATURE 1 
BIN_JUMP 1 

Weighted Normalized Probs:
T_F 0.0264893 0.0550162 
R_F 0.0257395 0.057324 
BIN_MOVE_FEATURE 0.203764 
BIN_CHANGE_FEATURE 0.509409 
ADD_REMOVE_FEATURE 0.122258 
BIN_JUMP 0 


Beginning measurement of coefficients ...

Initial hypothesis:

Definition:       HBA_lipid         HBD      HYDROPHOBAromatic
Weights:          1.66288        1.66288        1.66288
Tolerances:    1.60    2.20   1.60    2.20       1.60
Coords: X      -4.92   -6.04  2.78    2.18       5.62
      : Y      -0.88   0.44   -1.42   -4.38      1.58
      : Z      3.28    5.76   0.03    -0.10      -1.50
                 o--------->    o--------->         o
HBA_lipid    o
         --->  3.0
HBD          o 8.4     10.7
         --->  8.6     11.2   3.0
HYDROPHOBAromat11.8    13.8   4.4     7.0

Maximum Fit: 4.98865

Name     Fit  Cnf/Enan    Mapping      Est        Act      Error     Unc
dpp4_1   4.71 45    + [25  13  1   ]      3.7        0.12  +  30       1.5
dpp4_2   4.99 14    + [28  13  1   ]      1.9        0.24  +   8       1.5
dpp4_4   3.18 24    + [*   3   31  ]    120          2     +  62       1.5
dpp4_3   4.64 10    + [33  21  1   ]      4.3        2     +   2.2     1.5
dpp4_7   4.52 7     + [27  21  1   ]      5.7        5.8   -   1       1.5
dpp4_8   3.26 61    + [14  21  *   ]    100          9.6   +  11       1.5
dpp4_9   4.57 119   + [17  21  1   ]      5.1       12     -   2.4     1.5
dpp4_10  3.74 7     + [25  14  1   ]     34         16     +   2.1     1.5
dpp4_11  3.26 5     + [*   13  19  ]    100         17     +   6       1.5
dpp4_12  4.00 12    + [27  15  10  ]     19         43     -   2.3     1.5
dpp4_13  3.93 17    + [22  14  1   ]     22         44     -   2       1.5
dpp4_14  3.29 28    + [22  *   35  ]     97         45     +   2.2     1.5
dpp4_15  4.39 7     + [26  21  1   ]      7.6       50     -   6.5     1.5
dpp4_17  3.19 1     + [14  21  *   ]    120         64     +   1.9     1.5
dpp4_18  3.76 93    + [21  34  39  ]     32        120     -   3.7     1.5
dpp4_19  4.27 7     + [26  15  10  ]     10        130     -  12       1.5
dpp4_20  3.33 37    + [21  *   29  ]     89        140     -   1.5     1.5
dpp4_21  2.31 9     + [*   23  1   ]    930        180     +   5.1     1.5
dpp4_22  3.33 2     + [*   21  1   ]     89        220     -   2.4     1.5
dpp4_23  3.32 101   + [21  *   29  ]     89        240     -   2.7     1.5
dpp4_24  3.31 17    + [*   15  22  ]     91        440     -   4.9     1.5
dpp4_25  3.23 6     + [14  13  *   ]    110        540     -   4.9     1.5
dpp4_26  3.42 1     + [22  34  37  ]     71        800     -  11       1.5
dpp4_27  2.25 5     + [*   23  1   ]   1100       1000     +   1.1     1.5
dpp4_28  3.30 4     + [*   15  10  ]     94       1000     -  11       1.5
 totalcost=316.232 RMS=4.3813 correl=0.665825
 Cost components: Error=299.119 Weight=1.74803 Config=15.3653 Tolerance=0

A/T (Effort):
T_F 0/0 (1)  0/0 (1)  
R_F 0/0 (1)  0/0 (1)  
BIN_MOVE_FEATURE 0/0 (1)  
BIN_CHANGE_FEATURE 0/0 (1)  
ADD_REMOVE_FEATURE 0/0 (1)  
BIN_JUMP 0/0 (1)  

DeltaM/Effort:
T_F 1 1 
R_F 1 1 
BIN_MOVE_FEATURE 1 
BIN_CHANGE_FEATURE 1 
ADD_REMOVE_FEATURE 1 
BIN_JUMP 1 

Weighted Normalized Probs:
T_F 0.0264893 0.0550162 
R_F 0.0257395 0.057324 
BIN_MOVE_FEATURE 0.203764 
BIN_CHANGE_FEATURE 0.509409 
ADD_REMOVE_FEATURE 0.122258 
BIN_JUMP 0 


Beginning uniform epi wander ...


Current state: 404.186.

Definition:       HBA_lipid      HBA_lipid     HYDROPHOBIC
Weights:          1.59277        1.59277        1.59277
Tolerances:    1.60    2.20   1.60    2.20       1.60
Coords: X      -4.98   -6.98  -6.41   -8.66      5.60
      : Y      -3.49   -5.74  -0.39   1.42       1.90
      : Z      0.62    0.22   1.81    2.74       -2.34
                 o--------->    o--------->         o
HBA_lipid    o
         --->  3.0
HBA_lipid    o 3.6     5.6
         --->  6.5     7.8    3.0
HYDROPHOBIC  o 12.2    14.9   12.9    15.1

Maximum Fit: 4.7783

Name     Fit  Cnf/Enan    Mapping      Est        Act      Error     Unc
dpp4_1   3.16 3     + [*   25  1   ]     63          0.12  + 530       1.5
dpp4_2   4.78 4     + [25  28  1   ]      1.5        0.24  +   6.3     1.5
dpp4_4   3.14 22    + [30  *   22  ]     65          2     +  33       1.5
dpp4_3   3.79 135   + [31  33  1   ]     15          2     +   7.3     1.5
dpp4_7   4.12 13    + [27  28  1   ]      6.9        5.8   +   1.2     1.5
dpp4_8   3.88 176   + [31  30  25  ]     12          9.6   +   1.2     1.5
dpp4_9   3.56 133   + [17  18  1   ]     25         12     +   2.1     1.5
dpp4_10  2.99 9     + [17  14  *   ]     94         16     +   5.9     1.5
dpp4_11  3.02 11    + [23  13  *   ]     86         17     +   5.1     1.5
dpp4_12  4.04 13    + [26  27  16  ]      8.2       43     -   5.2     1.5
dpp4_13  2.99 31    + [14  *   29  ]     92         44     +   2.1     1.5
dpp4_14  3.14 35    + [22  *   33  ]     65         45     +   1.4     1.5
dpp4_15  3.14 20    + [21  8   *   ]     65         50     +   1.3     1.5
dpp4_17  3.04 1     + [*   14  31  ]     82         64     +   1.3     1.5
dpp4_18  4.43 101   + [8   22  39  ]      3.3      120     -  36       1.5
dpp4_19  3.18 8     + [21  27  *   ]     60        130     -   2.1     1.5
dpp4_20  3.19 130   + [21  *   29  ]     59        140     -   2.3     1.5
dpp4_21  2.82 13    + [8   12  *   ]    140        180     -   1.3     1.5
dpp4_22  3.05 2     + [21  8   *   ]     81        220     -   2.7     1.5
dpp4_23  3.19 13    + [*   21  29  ]     59        240     -   4.1     1.5
dpp4_24  3.13 36    + [19  13  *   ]     68        440     -   6.5     1.5
dpp4_25  2.89 10    + [23  13  *   ]    120        540     -   4.6     1.5
dpp4_26  2.95 1     + [8   22  *   ]    100        800     -   7.8     1.5
dpp4_27  2.82 2     + [12  8   *   ]    140       1000     -   7.2     1.5
dpp4_28  3.17 21    + [24  22  *   ]     61       1000     -  17       1.5
 totalcost=404.186 RMS=5.1195 correl=0.489862
 Cost components: Error=386.786 Weight=2.03416 Config=15.3653 Tolerance=0


New record: 308.341.

Definition:          HBA         HBA_lipid      HBA_lipid     HYDROPHOBIC
Weights:          1.53256        1.53256        1.53256        1.53256
Tolerances:    1.60    2.20   1.60    2.20   1.60    2.20       1.60
Coords: X      -4.78   -6.59  -6.53   -8.98  -0.76   0.40       5.60
      : Y      -3.62   -6.07  -0.46   1.30   -1.02   -0.66      1.84
      : Z      0.94    0.99   1.09    1.28   0.93    3.68       -2.56
                 o--------->    o--------->    o--------->         o
HBA          o
         --->  3.0
HBA_lipid    o 3.6     5.6
         --->  6.5     7.8    3.0
HBA_lipid    o 4.8     7.7    5.8     8.5
         --->  6.6     9.2    7.4     9.9    3.0
HYDROPHOBIC  o 12.2    15.0   12.9    15.1   7.8     8.5

Maximum Fit: 6.13024

Name     Fit  Cnf/Enan      Mapping        Est        Act      Error     Unc
dpp4_1   4.27 4     + [*   25  14  1   ]     12          0.12  + 100       1.5
dpp4_2   6.13 11    + [25  28  17  1   ]      0.17       0.24  -   1.4     1.5
dpp4_4   3.92 22    - [30  *   17  22  ]     28          2     +  14       1.5
dpp4_3   4.22 135   + [33  31  20  1   ]     14          2     +   7       1.5
dpp4_7   3.98 13    + [27  28  *   1   ]     24          5.8   +   4.2     1.5
dpp4_8   4.57 201   + [30  31  11  17  ]      6.4        9.6   -   1.5     1.5
dpp4_9   4.11 84    + [30  18  20  *   ]     18         12     +   1.5     1.5
dpp4_10  3.49 9     + [*   14  17  29  ]     77         16     +   4.8     1.5
dpp4_11  3.41 29    + [6   13  23  *   ]     90         17     +   5.3     1.5
dpp4_12  3.91 37    + [27  26  13  16  ]     29         43     -   1.5     1.5
dpp4_13  3.67 33    + [13  14  22  *   ]     50         44     +   1.1     1.5
dpp4_14  3.77 45    + [30  *   17  21  ]     40         45     -   1.1     1.5
dpp4_15  2.90 21    + [*   *   21  27  ]    300         50     +   5.9     1.5
dpp4_17  3.44 1     + [14  *   13  31  ]     86         64     +   1.3     1.5
dpp4_18  4.28 196   + [*   16  8   28  ]     12        120     -   9.8     1.5
dpp4_19  3.96 12    + [26  *   21  10  ]     26        130     -   4.8     1.5
dpp4_20  4.19 91    + [*   21  13  29  ]     15        140     -   9       1.5
dpp4_21  2.77 7     + [*   *   12  24  ]    400        180     +   2.2     1.5
dpp4_22  3.06 10    + [*   *   21  25  ]    210        220     -   1.1     1.5
dpp4_23  4.17 212   + [*   21  13  31  ]     16        240     -  15       1.5
dpp4_24  3.74 37    + [13  19  15  *   ]     43        440     -  10       1.5
dpp4_25  3.10 3     + [6   13  14  *   ]    190        540     -   2.9     1.5
dpp4_26  3.09 1     + [8   22  21  *   ]    190        800     -   4.2     1.5
dpp4_27  2.71 2     + [12  8   *   *   ]    450       1000     -   2.2     1.5
dpp4_28  3.05 21    + [24  22  *   *   ]    210       1000     -   4.9     1.5
*************************************************************
Mirror image used.  To turn this option off, put 
catHypo.forceAbsoluteStereochemistry=1 in the .Catalyst file.
*************************************************************
 totalcost=308.341 RMS=4.30331 correl=0.680427
 Cost components: Error=290.652 Weight=2.32286 Config=15.3653 Tolerance=0


New record: 272.519.

Definition:          HBA         HBA_lipid      HBA_lipid     HYDROPHOBIC
Weights:          1.69331        1.69331        1.69331        1.69331
Tolerances:    1.60    2.20   1.60    2.20   1.60    2.20       1.60
Coords: X      -6.81   -7.90  1.58    0.38   -4.45   -4.80      4.98
      : Y      0.73    1.28   0.76    3.40   0.90    1.54       -1.20
      : Z      1.68    4.44   -1.03   -0.20  2.34    5.26       -1.94
                 o--------->    o--------->    o--------->         o
HBA          o
         --->  3.0
HBA_lipid    o 8.8     11.0
         --->  7.9     9.7    3.0
HBA_lipid    o 2.5     4.1    6.9     6.0
         --->  4.2     3.2    9.0     7.8    3.0
HYDROPHOBIC  o 12.5    14.6   4.0     6.7    10.6    12.4

Maximum Fit: 6.77323

Name     Fit  Cnf/Enan      Mapping        Est        Act      Error     Unc
dpp4_1   6.77 43    + [25  8   22  1   ]      0.13       0.12  +   1.1     1.5
dpp4_2   4.70 20    + [28  13  *   1   ]     15          0.24  +  63       1.5
dpp4_4   4.34 33    - [38  *   18  22  ]     35          2     +  17       1.5
dpp4_3   4.81 100   + [*   21  33  1   ]     11          2     +   5.7     1.5
dpp4_7   4.66 16    + [27  21  *   1   ]     17          5.8   +   2.8     1.5
dpp4_8   4.99 91    + [30  *   31  17  ]      7.7        9.6   -   1.2     1.5
dpp4_9   4.74 90    + [*   21  30  1   ]     14         12     +   1.1     1.5
dpp4_10  3.96 6     + [*   26  14  27  ]     83         16     +   5.2     1.5
dpp4_11  4.60 26    + [*   14  23  26  ]     19         17     +   1.1     1.5
dpp4_12  4.60 28    + [*   15  26  16  ]     19         43     -   2.3     1.5
dpp4_13  5.07 30    + [*   13  22  1   ]      6.3       44     -   6.9     1.5
dpp4_14  4.48 5     - [22  30  *   33  ]     25         45     -   1.8     1.5
dpp4_15  3.95 18    + [*   21  26  1   ]     83         50     +   1.7     1.5
dpp4_17  3.37 1     + [13  *   11  *   ]    320         64     +   5       1.5
dpp4_18  4.24 66    + [*   16  42  14  ]     43        120     -   2.8     1.5
dpp4_19  3.76 7     + [27  15  *   10  ]    130        130     +   1       1.5
dpp4_20  4.28 38    + [12  21  13  *   ]     40        140     -   3.4     1.5
dpp4_21  3.10 3     + [*   8   *   19  ]    590        180     +   3.3     1.5
dpp4_22  3.35 2     + [*   21  *   1   ]    340        220     +   1.6     1.5
dpp4_23  4.30 233   + [12  21  13  *   ]     38        240     -   6.5     1.5
dpp4_24  3.38 27    + [*   15  *   22  ]    310        440     -   1.4     1.5
dpp4_25  4.41 6     + [*   14  23  27  ]     29        540     -  19       1.5
dpp4_26  3.93 1     + [*   36  43  29  ]     87        800     -   9.1     1.5
dpp4_27  3.09 7     + [*   8   *   19  ]    600       1000     -   1.7     1.5
dpp4_28  3.65 39    + [26  15  13  *   ]    170       1000     -   6.1     1.5
*************************************************************
Mirror image used.  To turn this option off, put 
catHypo.forceAbsoluteStereochemistry=1 in the .Catalyst file.
*************************************************************
 totalcost=272.519 RMS=3.96326 correl=0.737891
 Cost components: Error=255.513 Weight=1.64065 Config=15.3653 Tolerance=0


New record: 242.407.

Definition:          HBA         HBA_lipid      HBA_lipid     HYDROPHOBIC
Weights:          1.62314        1.62314        1.62314        1.62314
Tolerances:    1.60    2.20   1.60    2.20   1.60    2.20       1.60
Coords: X      -4.28   -4.68  -5.46   -4.34  -6.51   -7.62      5.12
      : Y      2.15    4.92   -0.82   -3.50  1.78    4.46       -0.94
      : Z      1.62    2.78   -0.18   -1.02  0.63    1.48       -1.78
                 o--------->    o--------->    o--------->         o
HBA          o
         --->  3.0
HBA_lipid    o 3.7     6.5
         --->  6.2     9.2    3.0
HBA_lipid    o 2.5     4.2    2.9     5.9
         --->  4.1     3.2    5.9     9.0    3.0
HYDROPHOBIC  o 10.5    12.3   10.7    9.8    12.2    14.2

Maximum Fit: 6.49256

Name     Fit  Cnf/Enan      Mapping        Est        Act      Error     Unc
dpp4_1   6.49 27    + [22  27  25  1   ]      0.13       0.12  +   1.1     1.5
dpp4_2   4.32 15    + [25  *   27  1   ]     20          0.24  +  83       1.5
dpp4_4   4.62 33    + [18  *   38  22  ]     10          2     +   5       1.5
dpp4_3   4.50 23    + [*   31  33  1   ]     13          2     +   6.6     1.5
dpp4_7   4.19 42    + [28  27  *   1   ]     27          5.8   +   4.6     1.5
dpp4_8   4.80 39    + [31  *   30  25  ]      6.6        9.6   -   1.4     1.5
dpp4_9   4.56 82    + [30  18  17  1   ]     12         12     -   1       1.5
dpp4_10  4.43 6     + [25  26  *   1   ]     15         16     -   1       1.5
dpp4_11  4.12 19    + [23  14  6   *   ]     32         17     +   1.9     1.5
dpp4_12  4.44 18    + [*   27  26  16  ]     15         43     -   2.8     1.5
dpp4_13  4.86 27    + [22  27  *   1   ]      5.8       44     -   7.6     1.5
dpp4_14  4.03 56    - [*   30  28  21  ]     39         45     -   1.1     1.5
dpp4_15  3.92 9     + [8   21  *   27  ]     50         50     +   1       1.5
dpp4_17  3.74 1     + [*   13  14  31  ]     77         64     +   1.2     1.5
dpp4_18  4.41 39    + [8   21  *   43  ]     16        120     -   7.4     1.5
dpp4_19  3.24 8     + [26  21  *   *   ]    240        130     +   1.9     1.5
dpp4_20  3.90 205   + [14  13  12  *   ]     53        140     -   2.6     1.5
dpp4_21  2.53 3     - [*   12  8   *   ]   1200        180     +   6.9     1.5
dpp4_22  3.15 5     + [8   21  *   *   ]    300        220     +   1.4     1.5
dpp4_23  3.91 24    + [14  13  12  *   ]     52        240     -   4.7     1.5
dpp4_24  3.20 10    + [*   15  *   24  ]    270        440     -   1.7     1.5
dpp4_25  3.24 8     + [*   13  *   27  ]    240        540     -   2.2     1.5
dpp4_26  3.68 1     + [22  21  *   37  ]     88        800     -   9.1     1.5
dpp4_27  2.53 5     - [*   8   12  *   ]   1200       1000     +   1.2     1.5
dpp4_28  3.41 40    + [26  22  13  *   ]    160       1000     -   6.3     1.5
*************************************************************
Mirror image used.  To turn this option off, put 
catHypo.forceAbsoluteStereochemistry=1 in the .Catalyst file.
*************************************************************
 totalcost=242.407 RMS=3.64382 correl=0.784195
 Cost components: Error=225.139 Weight=1.9036 Config=15.3653 Tolerance=0


New record: 222.597.

Definition:          HBA         HBA_lipid         HBD        HYDROPHOBIC
Weights:          1.58004        1.58004        1.58004        1.58004
Tolerances:    1.60    2.20   1.60    2.20   1.60    2.20       1.60
Coords: X      -5.01   -7.02  -0.80   0.52   3.72    5.94       5.68
      : Y      -3.46   -5.70  -1.23   -1.54  -1.92   -0.79      1.94
      : Z      0.42    0.06   0.72    3.44   -1.03   -2.73      -2.32
                 o--------->    o--------->    o--------->         o
HBA          o
         --->  3.0
HBA_lipid    o 4.8     7.7
         --->  6.6     9.3    3.0
HBD          o 9.0     11.4   4.9     5.5
         --->  11.7    14.1   7.6     8.2    3.0
HYDROPHOBIC  o 12.3    15.0   7.8     8.5    4.5     2.8

Maximum Fit: 6.32015

Name     Fit  Cnf/Enan      Mapping        Est        Act      Error     Unc
dpp4_1   5.88 3     + [25  14  13  1   ]      0.49       0.12  +   4.1     1.5
dpp4_2   6.32 2     + [25  17  13  1   ]      0.18       0.24  -   1.3     1.5
dpp4_4   4.06 22    - [30  17  *   22  ]     33          2     +  16       1.5
dpp4_3   4.23 105   + [33  20  *   1   ]     22          2     +  11       1.5
dpp4_7   4.44 20    + [28  *   21  1   ]     13          5.8   +   2.3     1.5
dpp4_8   4.35 201   + [30  11  *   17  ]     17          9.6   +   1.7     1.5
dpp4_9   4.07 60    + [18  30  *   1   ]     31         12     +   2.6     1.5
dpp4_10  4.40 13    + [25  17  14  *   ]     15         16     -   1.1     1.5
dpp4_11  3.23 8     + [14  6   13  *   ]    220         17     +  13       1.5
dpp4_12  3.88 22    + [26  *   15  16  ]     49         43     +   1.1     1.5
dpp4_13  4.82 3     + [22  17  14  1   ]      5.6       44     -   7.9     1.5
dpp4_14  3.85 45    + [30  17  *   21  ]     52         45     +   1.2     1.5
dpp4_15  3.92 10    + [26  *   21  1   ]     45         50     -   1.1     1.5
dpp4_17  3.51 1     + [14  13  *   31  ]    120         64     +   1.8     1.5
dpp4_18  4.22 57    + [22  8   *   43  ]     22        120     -   5.4     1.5
dpp4_19  4.09 11    + [26  21  *   10  ]     30        130     -   4.1     1.5
dpp4_20  4.12 159   + [11  13  21  *   ]     28        140     -   4.8     1.5
dpp4_21  2.85 10    + [*   12  *   24  ]    530        180     +   2.9     1.5
dpp4_22  3.16 1     + [*   *   21  1   ]    260        220     +   1.2     1.5
dpp4_23  4.22 124   + [11  13  *   25  ]     22        240     -  11       1.5
dpp4_24  3.15 30    + [*   15  *   24  ]    260        440     -   1.7     1.5
dpp4_25  3.16 4     + [*   13  *   30  ]    260        540     -   2.1     1.5
dpp4_26  3.08 1     + [*   16  *   32  ]    310        800     -   2.6     1.5
dpp4_27  2.54 5     + [*   8   *   24  ]   1100       1000     +   1.1     1.5
dpp4_28  3.37 19    + [*   22  15  10  ]    160       1000     -   6.5     1.5
*************************************************************
Mirror image used.  To turn this option off, put 
catHypo.forceAbsoluteStereochemistry=1 in the .Catalyst file.
*************************************************************
 totalcost=222.597 RMS=3.41724 correl=0.813242
 Cost components: Error=205.14 Weight=2.09188 Config=15.3653 Tolerance=0


Current state: 496.389.

Definition:          HBA         HBA_lipid     HYDROPHOBIC
Weights:          0.77056        0.77056        0.77056
Tolerances:    1.60    2.20   1.60    2.20       1.60
Coords: X      -5.50   -6.86  3.21    5.74       -6.00
      : Y      -1.15   -2.26  -1.73   -0.28      1.50
      : Z      3.25    5.70   -2.65   -3.44      -0.14
                 o--------->    o--------->         o
HBA          o
         --->  3.0
HBA_lipid    o 10.5    13.1
         --->  13.1    15.7   3.0
HYDROPHOBIC  o 4.3     7.0    10.1    12.3

Maximum Fit: 2.31169

Name     Fit  Cnf/Enan    Mapping      Est        Act      Error     Unc
dpp4_1   1.54 42    + [*   22  1   ]     64          0.12  + 530       1.5
dpp4_2   2.31 8     + [27  13  30  ]     11          0.24  +  45       1.5
dpp4_4   1.72 29    + [30  23  36  ]     43          2     +  21       1.5
dpp4_3   1.83 54    + [33  21  25  ]     33          2     +  16       1.5
dpp4_7   1.62 40    + [8   27  1   ]     53          5.8   +   9.1     1.5
dpp4_8   1.77 97    + [30  21  25  ]     38          9.6   +   4       1.5
dpp4_9   1.54 112   + [20  *   13  ]     64         12     +   5.3     1.5
dpp4_10  1.72 4     + [25  14  29  ]     42         16     +   2.6     1.5
dpp4_11  1.79 22    + [23  13  19  ]     36         17     +   2.1     1.5
dpp4_12  1.78 19    + [26  15  17  ]     37         43     -   1.2     1.5
dpp4_13  1.54 39    + [*   14  26  ]     64         44     +   1.5     1.5
dpp4_14  2.00 19    - [30  22  35  ]     22         45     -   2       1.5
dpp4_15  1.53 10    + [*   21  27  ]     65         50     +   1.3     1.5
dpp4_17  1.44 1     + [*   11  25  ]     80         64     +   1.2     1.5
dpp4_18  2.03 197   + [22  16  29  ]     21        120     -   5.8     1.5
dpp4_19  2.10 5     + [26  15  28  ]     18        130     -   7.1     1.5
dpp4_20  2.09 164   + [12  21  29  ]     18        140     -   7.6     1.5
dpp4_21  1.47 3     + [8   *   19  ]     74        180     -   2.4     1.5
dpp4_22  1.44 7     + [8   *   1   ]     81        220     -   2.7     1.5
dpp4_23  2.11 61    + [12  21  29  ]     17        240     -  14       1.5
dpp4_24  1.53 12    + [*   19  10  ]     66        440     -   6.7     1.5
dpp4_25  1.74 12    + [23  13  19  ]     40        540     -  13       1.5
dpp4_26  1.53 1     + [*   8   29  ]     66        800     -  12       1.5
dpp4_27  1.47 7     + [8   *   19  ]     75       1000     -  13       1.5
dpp4_28  1.68 22    + [26  15  21  ]     47       1000     -  22       1.5
*************************************************************
Mirror image used.  To turn this option off, put 
catHypo.forceAbsoluteStereochemistry=1 in the .Catalyst file.
*************************************************************
 totalcost=496.389 RMS=5.74415 correl=0.209163
 Cost components: Error=471.612 Weight=9.41145 Config=15.3653 Tolerance=0


Current state: 431.189.

Definition:          HBA         HBA_lipid      HBA_lipid     HYDROPHOBIC
Weights:          0.89910        0.89910        0.89910        0.89910
Tolerances:    1.60    2.20   1.60    2.20   1.60    2.20       1.60
Coords: X      -5.33   -4.00  1.31    2.48   -4.33   -4.92      4.82
      : Y      2.15    4.04   -0.27   -1.68  -0.67   -2.84      -0.96
      : Z      -0.30   -2.26  2.29    4.72   1.83    3.88       -1.90
                 o--------->    o--------->    o--------->         o
HBA          o
         --->  3.0
HBA_lipid    o 7.5     8.2
         --->  10.0    11.1   3.0
HBA_lipid    o 3.7     6.2    5.7     7.5
         --->  6.5     9.3    6.9     7.5    3.0
HYDROPHOBIC  o 10.7    10.1   5.5     7.1    9.9     11.5

Maximum Fit: 3.59642

Name     Fit  Cnf/Enan      Mapping        Est        Act      Error     Unc
dpp4_1   3.60 41    + [27  13  22  1   ]      2.5        0.12  +  21       1.5
dpp4_2   2.07 4     + [*   17  13  30  ]     85          0.24  + 350       1.5
dpp4_4   2.31 3     + [*   18  23  36  ]     49          2     +  24       1.5
dpp4_3   2.81 46    + [33  18  31  1   ]     15          2     +   7.7     1.5
dpp4_7   2.37 35    + [28  *   27  1   ]     42          5.8   +   7.3     1.5
dpp4_8   2.49 94    + [*   13  11  17  ]     32          9.6   +   3.3     1.5
dpp4_9   2.79 128   + [18  20  17  1   ]     16         12     +   1.3     1.5
dpp4_10  2.35 12    + [*   17  14  27  ]     44         16     +   2.8     1.5
dpp4_11  2.48 21    + [14  13  6   *   ]     33         17     +   2       1.5
dpp4_12  2.68 28    + [26  13  27  10  ]     21         43     -   2.1     1.5
dpp4_13  3.57 42    + [27  14  22  1   ]      2.7       44     -  16       1.5
dpp4_14  2.12 45    - [*   3   30  19  ]     75         45     +   1.7     1.5
dpp4_15  2.07 14    + [26  8   *   1   ]     85         50     +   1.7     1.5
dpp4_17  1.82 1     + [11  14  *   25  ]    150         64     +   2.3     1.5
dpp4_18  2.59 57    + [21  16  8   43  ]     25        120     -   4.7     1.5
dpp4_19  2.06 34    + [13  27  21  *   ]     86        130     -   1.5     1.5
dpp4_20  2.46 213   + [*   13  11  16  ]     35        140     -   3.9     1.5
dpp4_21  1.69 13    + [*   12  *   24  ]    200        180     +   1.1     1.5
dpp4_22  1.80 4     + [*   21  *   16  ]    160        220     -   1.4     1.5
dpp4_23  2.47 108   + [*   13  11  17  ]     33        240     -   7.3     1.5
dpp4_24  2.30 40    + [*   13  19  12  ]     50        440     -   8.9     1.5
dpp4_25  2.35 2     + [14  13  6   *   ]     44        540     -  12       1.5
dpp4_26  2.09 1     + [*   21  22  20  ]     82        800     -   9.8     1.5
dpp4_27  1.74 4     + [*   12  *   24  ]    180       1000     -   5.5     1.5
dpp4_28  2.53 43    + [*   15  26  10  ]     30       1000     -  34       1.5
*************************************************************
Mirror image used.  To turn this option off, put 
catHypo.forceAbsoluteStereochemistry=1 in the .Catalyst file.
*************************************************************
 totalcost=431.189 RMS=5.28306 correl=0.436746
 Cost components: Error=408.055 Weight=7.76928 Config=15.3653 Tolerance=0


New record: 221.089.

Definition:          HBA         HBA_lipid         HBD        HYDROPHOBIC
Weights:          1.78181        1.78181        1.78181        1.78181
Tolerances:    1.60    2.20   1.60    2.20   1.60    2.20       1.60
Coords: X      -4.85   -6.76  -0.74   0.58   3.75    4.84       5.41
      : Y      -3.59   -5.94  -1.15   -1.24  -1.92   -2.20      2.76
      : Z      0.81    0.62   0.94    3.66   -0.87   1.94       -1.31
                 o--------->    o--------->    o--------->         o
HBA          o
         --->  3.0
HBA_lipid    o 4.8     7.7
         --->  6.6     9.2    3.0
HBD          o 8.9     11.4   4.9     5.6
         --->  9.9     12.3   5.8     4.7    3.0
HYDROPHOBIC  o 12.2    15.1   7.6     8.0    5.0     6.0

Maximum Fit: 7.12725

Name     Fit  Cnf/Enan      Mapping        Est        Act      Error     Unc
dpp4_1   6.45 14    + [25  14  13  1   ]      0.58       0.12  +   4.8     1.5
dpp4_2   6.88 3     + [25  17  13  1   ]      0.22       0.24  -   1.1     1.5
dpp4_4   4.78 22    - [30  17  *   22  ]     27          2     +  14       1.5
dpp4_3   5.12 105   + [33  20  *   1   ]     12          2     +   6.2     1.5
dpp4_7   4.90 12    + [27  *   21  1   ]     21          5.8   +   3.6     1.5
dpp4_8   4.93 63    + [31  11  *   23  ]     19          9.6   +   2       1.5
dpp4_9   5.20 106   + [18  30  21  1   ]     10         12     -   1.2     1.5
dpp4_10  4.72 13    + [25  17  14  *   ]     31         16     +   1.9     1.5
dpp4_11  4.55 27    + [*   23  13  9   ]     47         17     +   2.7     1.5
dpp4_12  4.61 39    + [*   13  15  16  ]     40         43     -   1.1     1.5
dpp4_13  5.23 17    + [*   17  14  1   ]      9.6       44     -   4.6     1.5
dpp4_14  4.25 45    + [30  17  *   21  ]     92         45     +   2.1     1.5
dpp4_15  4.68 4     + [26  *   21  1   ]     34         50     -   1.5     1.5
dpp4_17  3.53 1     + [*   *   21  25  ]    480         64     +   7.4     1.5
dpp4_18  4.79 106   + [42  36  *   32  ]     27        120     -   4.5     1.5
dpp4_19  5.19 36    + [27  13  15  10  ]     11        130     -  12       1.5
dpp4_20  4.64 153   + [11  14  *   25  ]     37        140     -   3.6     1.5
dpp4_21  3.44 10    + [*   *   23  19  ]    590        180     +   3.3     1.5
dpp4_22  3.56 2     + [*   21  *   25  ]    450        220     +   2.1     1.5
dpp4_23  4.61 241   + [11  14  *   25  ]     40        240     -   6.1     1.5
dpp4_24  3.98 27    + [*   13  15  10  ]    170        440     -   2.6     1.5
dpp4_25  3.56 2     + [*   *   13  19  ]    450        540     -   1.2     1.5
dpp4_26  3.55 1     + [*   16  *   32  ]    460        800     -   1.7     1.5
dpp4_27  3.45 3     + [*   *   23  19  ]    580       1000     -   1.7     1.5
dpp4_28  4.42 21    + [*   22  15  10  ]     63       1000     -  16       1.5
*************************************************************
Mirror image used.  To turn this option off, put 
catHypo.forceAbsoluteStereochemistry=1 in the .Catalyst file.
*************************************************************
 totalcost=221.089 RMS=3.40784 correl=0.814374
 Cost components: Error=204.338 Weight=1.38598 Config=15.3653 Tolerance=0


New record: 217.005.

Definition:          HBA         HBA_lipid         HBD        HYDROPHOBIC
Weights:          1.67811        1.67811        1.67811        1.67811
Tolerances:    1.60    2.20   1.60    2.20   1.60    2.20       1.60
Coords: X      -6.62   -7.90  -1.16   -0.72  2.76    0.92       4.96
      : Y      -0.24   -1.48  1.40    4.24   2.08    1.92       -1.62
      : Z      1.41    3.86   1.32    2.24   -1.53   -3.94      -1.60
                 o--------->    o--------->    o--------->         o
HBA          o
         --->  3.0
HBA_lipid    o 5.7     7.8
         --->  7.5     9.3    3.0
HBD          o 10.1    12.5   4.9     5.6
         --->  9.5     12.3   5.7     6.8    3.0
HYDROPHOBIC  o 12.0    14.0   7.4     9.0    4.3     5.9

Maximum Fit: 6.71244

Name     Fit  Cnf/Enan      Mapping        Est        Act      Error     Unc
dpp4_1   6.71 26    + [25  14  13  1   ]      0.16       0.12  +   1.3     1.5
dpp4_2   6.04 8     + [28  17  13  1   ]      0.75       0.24  +   3.1     1.5
dpp4_4   4.07 32    + [23  18  *   36  ]     70          2     +  35       1.5
dpp4_3   4.88 147   + [33  20  21  1   ]     11          2     +   5.4     1.5
dpp4_7   4.53 11    + [28  *   21  1   ]     24          5.8   +   4.1     1.5
dpp4_8   4.75 219   + [31  *   21  17  ]     14          9.6   +   1.5     1.5
dpp4_9   4.67 60    + [18  30  *   1   ]     17         12     +   1.5     1.5
dpp4_10  3.98 15    + [25  17  14  *   ]     86         16     +   5.4     1.5
dpp4_11  4.63 2     + [*   23  13  9   ]     19         17     +   1.1     1.5
dpp4_12  4.50 31    + [26  15  *   10  ]     26         43     -   1.7     1.5
dpp4_13  5.13 26    + [22  17  14  1   ]      6         44     -   7.3     1.5
dpp4_14  4.28 56    - [28  3   *   21  ]     43         45     -   1       1.5
dpp4_15  4.16 5     + [26  *   21  1   ]     57         50     +   1.1     1.5
dpp4_17  3.91 1     + [*   13  21  25  ]    100         64     +   1.6     1.5
dpp4_18  4.82 153   + [22  26  *   37  ]     12        120     -   9.8     1.5
dpp4_19  4.42 26    + [26  15  *   10  ]     31        130     -   4.1     1.5
dpp4_20  4.34 151   + [11  13  *   25  ]     38        140     -   3.6     1.5
dpp4_21  3.02 7     + [*   12  *   24  ]    790        180     +   4.4     1.5
dpp4_22  3.35 3     + [*   *   21  1   ]    360        220     +   1.7     1.5
dpp4_23  4.24 191   + [11  13  *   25  ]     48        240     -   5.1     1.5
dpp4_24  3.35 39    + [*   *   15  22  ]    370        440     -   1.2     1.5
dpp4_25  4.08 4     + [*   23  13  9   ]     68        540     -   8       1.5
dpp4_26  3.32 1     + [*   *   16  14  ]    400        800     -   2       1.5
dpp4_27  2.96 3     + [*   *   23  19  ]    890       1000     -   1.1     1.5
dpp4_28  3.35 10    + [*   15  *   21  ]    370       1000     -   2.8     1.5
*************************************************************
Mirror image used.  To turn this option off, put 
catHypo.forceAbsoluteStereochemistry=1 in the .Catalyst file.
*************************************************************
 totalcost=217.005 RMS=3.3559 correl=0.820611
 Cost components: Error=199.947 Weight=1.69302 Config=15.3653 Tolerance=0


Current state: 418.331.

Definition:          HBA            HBD        HYDROPHOBIC    HYDROPHOBIC
Weights:          1.32496        1.32496        1.32496        1.32496
Tolerances:    1.60    2.20   1.60    2.20       1.60           1.60
Coords: X      -4.82   -7.02  2.74    3.10       4.92           -4.14
      : Y      -2.80   -4.44  1.74    2.06       1.68           2.10
      : Z      -0.65   -1.88  1.19    4.20       -2.60          2.54
                 o--------->    o--------->         o              o
HBA          o
         --->  3.0
HBD          o 9.0     12.0
         --->  10.5    13.5   3.0
HYDROPHOBIC  o 10.9    13.4   4.4     7.0
HYDROPHOBIC  o 5.9     8.4    7.0     7.4        10.4

Maximum Fit: 5.29984

Name     Fit  Cnf/Enan      Mapping        Est        Act      Error     Unc
dpp4_1   3.45 20    + [25  13  1   *   ]     48          0.12  + 400       1.5
dpp4_2   5.30 13    + [25  13  1   30  ]      0.68       0.24  +   2.8     1.5
dpp4_4   3.44 33    + [18  *   22  36  ]     49          2     +  25       1.5
dpp4_3   3.68 155   + [*   21  1   13  ]     28          2     +  14       1.5
dpp4_7   3.19 41    + [28  21  1   *   ]     88          5.8   +  15       1.5
dpp4_8   3.70 193   + [31  21  *   25  ]     27          9.6   +   2.8     1.5
dpp4_9   3.82 57    + [*   21  1   32  ]     21         12     +   1.7     1.5
dpp4_10  3.74 3     + [25  14  1   *   ]     25         16     +   1.6     1.5
dpp4_11  3.23 13    + [23  13  *   19  ]     79         17     +   4.7     1.5
dpp4_12  3.88 30    + [*   15  25  17  ]     18         43     -   2.4     1.5
dpp4_13  3.30 4     + [22  14  1   *   ]     69         44     +   1.6     1.5
dpp4_14  3.79 24    - [22  *   33  19  ]     22         45     -   2       1.5
dpp4_15  3.48 8     + [*   21  1   18  ]     45         50     -   1.1     1.5
dpp4_17  2.63 1     + [*   21  25  *   ]    310         64     +   4.9     1.5
dpp4_18  3.68 197   + [21  *   37  32  ]     28        120     -   4.2     1.5
dpp4_19  3.87 8     + [26  15  10  28  ]     18        130     -   6.8     1.5
dpp4_20  3.56 158   + [12  21  *   25  ]     37        140     -   3.6     1.5
dpp4_21  2.81 9     + [8   *   20  24  ]    210        180     +   1.2     1.5
dpp4_22  3.58 5     + [*   21  1   20  ]     35        220     -   6.1     1.5
dpp4_23  3.47 168   + [12  21  *   25  ]     46        240     -   5.3     1.5
dpp4_24  3.18 2     + [19  15  10  *   ]     90        440     -   4.9     1.5
dpp4_25  3.43 1     + [14  13  *   30  ]     50        540     -  11       1.5
dpp4_26  3.22 1     + [21  16  *   32  ]     81        800     -   9.8     1.5
dpp4_27  2.86 3     + [8   *   20  24  ]    190       1000     -   5.3     1.5
dpp4_28  3.67 23    + [*   15  10  21  ]     29       1000     -  36       1.5
*************************************************************
Mirror image used.  To turn this option off, put 
catHypo.forceAbsoluteStereochemistry=1 in the .Catalyst file.
*************************************************************
 totalcost=418.331 RMS=5.21668 correl=0.459249
 Cost components: Error=399.343 Weight=3.62312 Config=15.3653 Tolerance=0

Wander stopped because A greater than minA.
Total:
sample mean:  Error: 307.177 Weight: 3.60778 Config: 0 Mapping: 0 Tolerance: 0
sigma: Error: 55.1476 Weight: 2.57968 Config: 1.28984 Mapping: 1.28984 Tolerance: 1.28984
Normalized 1/sigma: Error: 0.00663818 Weight: 0.141909 Config: 0.283818 Mapping: 0.283818 Tolerance: 0.283818
dMBar: 0.0341554 AbsDMBar: 49.1099 Average DMSq: 4541.09
Finite infinite C from uniform epi wander: 49.1099.
A/T (Effort):
T_F 3/7 (3.18)  1/16 (1.47)  
R_F 9/18 (9.45)  16/34 (16.86)  
BIN_MOVE_FEATURE 50/60 (51.3)  
BIN_CHANGE_FEATURE 159/159 (162.18)  
ADD_REMOVE_FEATURE 16/51 (10.44)  
BIN_JUMP 346/346 (696.93)  

DeltaM/Effort:
T_F 3.14337 7.56669 
R_F 2.73397 7.50812 
BIN_MOVE_FEATURE 34.1983 
BIN_CHANGE_FEATURE 47.9805 
ADD_REMOVE_FEATURE 81.8369 
BIN_JUMP 33.5345 

Weighted Normalized Probs:
T_F 0.0189319 0.0189319 
R_F 0.0189319 0.0189319 
BIN_MOVE_FEATURE 0.155514 
BIN_CHANGE_FEATURE 0.54547 
ADD_REMOVE_FEATURE 0.223288 
BIN_JUMP 0 


Beginning adapted epi wander to find starting ctrlIdx...
NumBinFactor is 2.56088.


Current state: 496.94.

Definition:          HBA            HBA         HBA_lipid     HYDROPHOBIC
Weights:          0.51859        0.51859        0.51859        0.51859
Tolerances:    1.60    2.20   1.60    2.20   1.60    2.20       1.60
Coords: X      -3.66   -1.22  2.02    1.78   1.56    -0.76      5.38
      : Y      2.48    4.17   0.99    -0.38  -2.19   -2.38      -1.10
      : Z      3.32    3.88   -1.32   -4.00  0.56    2.44       -1.12
                 o--------->    o--------->    o--------->         o
HBA          o
         --->  3.0
HBA          o 7.5     6.9
         --->  9.6     9.6    3.0
HBA_lipid    o 7.5     7.7    3.7     4.9
         --->  5.7     6.7    5.8     7.2    3.0
HYDROPHOBIC  o 10.7    9.8    4.0     4.7    4.3     7.2

Maximum Fit: 2.07436

Name     Fit  Cnf/Enan      Mapping        Est        Act      Error     Unc
dpp4_1   2.07 23    + [27  8   13  1   ]      7.3        0.12  +  61       1.5
dpp4_2   1.04 15    + [*   *   13  1   ]     80          0.24  + 330       1.5
dpp4_4   1.05 23    + [*   30  18  36  ]     77          2     +  38       1.5
dpp4_3   1.31 97    + [17  *   21  1   ]     43          2     +  21       1.5
dpp4_7   1.40 16    + [*   27  28  17  ]     35          5.8   +   6       1.5
dpp4_8   1.37 163   + [30  14  *   25  ]     37          9.6   +   3.9     1.5
dpp4_9   1.48 104   + [*   30  20  13  ]     29         12     +   2.4     1.5
dpp4_10  1.04 5     + [*   *   14  1   ]     80         16     +   5       1.5
dpp4_11  1.35 17    + [*   14  23  19  ]     38         17     +   2.3     1.5
dpp4_12  1.31 30    + [*   27  15  25  ]     42         43     -   1       1.5
dpp4_13  2.07 23    + [27  13  14  1   ]      7.4       44     -   5.9     1.5
dpp4_14  1.35 54    + [*   17  30  35  ]     38         45     -   1.2     1.5
dpp4_15  1.17 15    + [*   8   21  1   ]     58         50     +   1.2     1.5
dpp4_17  1.01 1     + [*   *   21  25  ]     84         64     +   1.3     1.5
dpp4_18  1.50 16    + [21  36  *   37  ]     28        120     -   4.3     1.5
dpp4_19  1.26 30    + [*   13  15  24  ]     47        130     -   2.6     1.5
dpp4_20  1.20 168   + [14  11  *   29  ]     54        140     -   2.5     1.5
dpp4_21  1.21 12    - [*   12  8   19  ]     54        180     -   3.3     1.5
dpp4_22  1.36 6     + [*   8   21  16  ]     37        220     -   5.8     1.5
dpp4_23  1.18 236   + [13  11  *   29  ]     57        240     -   4.2     1.5
dpp4_24  1.34 17    + [*   13  15  22  ]     39        440     -  11       1.5
dpp4_25  1.25 8     + [*   6   13  9   ]     49        540     -  11       1.5
dpp4_26  1.33 1     + [21  36  *   37  ]     41        800     -  20       1.5
dpp4_27  1.21 3     - [*   12  8   19  ]     53       1000     -  19       1.5
dpp4_28  1.26 28    + [*   13  15  21  ]     48       1000     -  21       1.5
*************************************************************
Mirror image used.  To turn this option off, put 
catHypo.forceAbsoluteStereochemistry=1 in the .Catalyst file.
*************************************************************
 totalcost=496.94 RMS=5.72187 correl=0.225604
 Cost components: Error=468.418 Weight=13.1561 Config=15.3653 Tolerance=0


Current state: 466.527.

Definition:          HBA         HBA_lipid      HBA_lipid     HYDROPHOBIC
Weights:          0.65853        0.65853        0.65853        0.65853
Tolerances:    1.60    2.20   1.60    2.20   1.60    2.20       1.60
Coords: X      -3.87   -3.30  3.17    5.06   -5.95   -5.80      5.16
      : Y      1.70    3.70   -1.54   0.78   0.30    -1.94      -0.34
      : Z      2.00    4.20   1.72    1.36   -0.68   -2.68      -1.96
                 o--------->    o--------->    o--------->         o
HBA          o
         --->  3.0
HBA_lipid    o 7.8     8.7
         --->  9.0     9.3    3.0
HBA_lipid    o 3.7     6.5    9.6     11.2
         --->  6.2     9.2    10.0    11.9   3.0
HYDROPHOBIC  o 10.1    11.2   4.3     3.5    11.2    11.1

Maximum Fit: 2.63413

Name     Fit  Cnf/Enan      Mapping        Est        Act      Error     Unc
dpp4_1   2.63 22    + [22  13  27  1   ]      4.3        0.12  +  35       1.5
dpp4_2   1.35 15    + [25  13  *   1   ]     82          0.24  + 340       1.5
dpp4_4   1.36 35    - [30  *   38  22  ]     80          2     +  40       1.5
dpp4_3   1.97 79    + [31  21  33  1   ]     20          2     +   9.8     1.5
dpp4_7   1.74 17    + [8   28  21  *   ]     33          5.8   +   5.7     1.5
dpp4_8   1.81 6     + [13  21  12  *   ]     29          9.6   +   3       1.5
dpp4_9   2.00 79    + [18  21  17  1   ]     18         12     +   1.5     1.5
dpp4_10  1.47 19    + [25  *   26  1   ]     62         16     +   3.9     1.5
dpp4_11  1.31 5     + [23  *   13  26  ]     89         17     +   5.2     1.5
dpp4_12  1.62 38    + [26  *   27  16  ]     44         43     +   1       1.5
dpp4_13  2.63 21    + [22  14  27  1   ]      4.3       44     -  10       1.5
dpp4_14  1.46 42    + [30  *   28  21  ]     64         45     +   1.4     1.5
dpp4_15  1.60 3     + [8   *   21  27  ]     46         50     -   1.1     1.5
dpp4_17  1.29 1     + [11  *   *   25  ]     95         64     +   1.5     1.5
dpp4_18  1.92 193   + [*   21  36  20  ]     22        120     -   5.4     1.5
dpp4_19  1.38 37    + [13  26  15  *   ]     77        130     -   1.6     1.5
dpp4_20  1.76 215   + [13  21  12  25  ]     32        140     -   4.3     1.5
dpp4_21  1.27 4     + [*   8   *   1   ]     97        180     -   1.8     1.5
dpp4_22  1.32 5     + [*   21  *   1   ]     89        220     -   2.4     1.5
dpp4_23  1.76 70    + [13  21  12  *   ]     32        240     -   7.7     1.5
dpp4_24  1.74 33    + [19  15  *   10  ]     33        440     -  13       1.5
dpp4_25  1.32 12    + [*   23  13  *   ]     89        540     -   6.1     1.5
dpp4_26  1.50 1     + [*   36  21  37  ]     59        800     -  14       1.5
dpp4_27  1.27 5     + [*   8   *   1   ]     99       1000     -  10       1.5
dpp4_28  1.78 6     + [26  15  *   10  ]     31       1000     -  33       1.5
*************************************************************
Mirror image used.  To turn this option off, put 
catHypo.forceAbsoluteStereochemistry=1 in the .Catalyst file.
*************************************************************
 totalcost=466.527 RMS=5.52087 correl=0.341005
 Cost components: Error=440.172 Weight=10.9904 Config=15.3653 Tolerance=0


Current state: 361.93.

Definition:       HBA_lipid      HBA_lipid     HYDROPHOBIC
Weights:          1.60057        1.60057        1.60057
Tolerances:    1.60    2.20   1.60    2.20       1.60
Coords: X      -1.50   -2.30  -5.63   -7.16      5.98
      : Y      -0.49   1.40   -1.17   -0.12      1.08
      : Z      -0.97   -3.16  3.06    5.46       -1.68
                 o--------->    o--------->         o
HBA_lipid    o
         --->  3.0
HBA_lipid    o 5.8     7.5
         --->  8.6     10.0   3.0
HYDROPHOBIC  o 7.7     8.4    12.7    15.0

Maximum Fit: 4.8017

Name     Fit  Cnf/Enan    Mapping      Est        Act      Error     Unc
dpp4_1   4.44 24    + [14  25  1   ]      7.2        0.12  +  60       1.5
dpp4_2   4.80 16    + [17  28  1   ]      3.1        0.24  +  13       1.5
dpp4_4   4.02 22    - [17  30  22  ]     19          2     +   9.5     1.5
dpp4_3   4.19 61    + [20  33  1   ]     13          2     +   6.3     1.5
dpp4_7   3.20 22    + [*   27  1   ]    120          5.8   +  21       1.5
dpp4_8   4.60 46    + [11  30  17  ]      5          9.6   -   1.9     1.5
dpp4_9   4.28 70    + [30  18  1   ]     10         12     -   1.2     1.5
dpp4_10  3.30 13    + [17  14  29  ]     98         16     +   6.2     1.5
dpp4_11  3.20 23    + [13  *   19  ]    130         17     +   7.4     1.5
dpp4_12  4.13 31    + [15  26  17  ]     15         43     -   2.9     1.5
dpp4_13  3.23 4     + [17  14  29  ]    120         44     +   2.6     1.5
dpp4_14  3.61 45    + [17  30  21  ]     49         45     +   1.1     1.5
dpp4_15  3.00 21    + [21  *   27  ]    200         50     +   4       1.5
dpp4_17  3.56 1     + [13  14  31  ]     54         64     -   1.2     1.5
dpp4_18  4.45 46    + [8   16  29  ]      6.9      120     -  17       1.5
dpp4_19  3.77 1     + [13  26  10  ]     34        130     -   3.7     1.5
dpp4_20  4.34 174   + [14  21  29  ]      8.9      140     -  15       1.5
dpp4_21  2.95 7     + [12  *   24  ]    220        180     +   1.2     1.5
dpp4_22  3.19 10    + [21  *   25  ]    130        220     -   1.7     1.5
dpp4_23  4.39 142   + [13  21  29  ]      8        240     -  30       1.5
dpp4_24  3.20 30    + [15  *   24  ]    120        440     -   3.6     1.5
dpp4_25  3.20 4     + [13  *   30  ]    120        540     -   4.3     1.5
dpp4_26  3.13 1     + [16  *   32  ]    150        800     -   5.5     1.5
dpp4_27  2.67 5     + [8   *   24  ]    420       1000     -   2.4     1.5
dpp4_28  3.18 15    + [15  *   21  ]    130       1000     -   7.9     1.5
*************************************************************
Mirror image used.  To turn this option off, put 
catHypo.forceAbsoluteStereochemistry=1 in the .Catalyst file.
*************************************************************
 totalcost=361.93 RMS=4.77823 correl=0.581294
 Cost components: Error=344.565 Weight=1.99967 Config=15.3653 Tolerance=0


Current state: 365.557.

Definition:       HBA_lipid      HBA_lipid         HBD        HYDROPHOBIC
Weights:          1.50955        1.50955        1.50955        1.50955
Tolerances:    1.60    2.20   1.60    2.20   1.60    2.20       1.60
Coords: X      1.49    -0.10  -7.00   -8.80  3.01    2.20       5.16
      : Y      0.20    2.68   -0.02   -1.86  1.60    1.64       -1.42
      : Z      -1.62   -2.30  0.73    -0.88  1.44    4.36       -1.42
                 o--------->    o--------->    o--------->         o
HBA_lipid    o
         --->  3.0
HBA_lipid    o 8.8     8.0
         --->  10.5    9.9    3.0
HBD          o 3.7     5.0    10.2    12.5
         --->  6.2     7.1    10.0    12.7   3.0
HYDROPHOBIC  o 4.0     6.7    12.4    14.0   4.7     7.2

Maximum Fit: 6.0382

Name     Fit  Cnf/Enan      Mapping        Est        Act      Error     Unc
dpp4_1   6.04 44    + [8   25  13  1   ]      0.31       0.12  +   2.6     1.5
dpp4_2   4.27 6     + [*   28  13  1   ]     18          0.24  +  75       1.5
dpp4_4   3.00 24    + [18  *   *   31  ]    340          2     + 170       1.5
dpp4_3   4.32 112   + [20  *   21  13  ]     16          2     +   8       1.5
dpp4_7   4.31 40    + [8   *   21  13  ]     16          5.8   +   2.8     1.5
dpp4_8   3.98 127   + [*   31  21  25  ]     35          9.6   +   3.7     1.5
dpp4_9   4.33 35    + [20  *   21  13  ]     16         12     +   1.3     1.5
dpp4_10  3.77 4     + [*   25  14  1   ]     57         16     +   3.6     1.5
dpp4_11  3.90 11    + [23  *   13  19  ]     42         17     +   2.5     1.5
dpp4_12  4.00 31    + [27  *   15  25  ]     33         43     -   1.3     1.5
dpp4_13  4.52 30    + [13  *   14  1   ]     10         44     -   4.4     1.5
dpp4_14  3.67 8     + [30  22  *   35  ]     71         45     +   1.6     1.5
dpp4_15  3.91 2     + [*   26  21  1   ]     41         50     -   1.2     1.5
dpp4_17  3.02 1     + [*   *   21  25  ]    320         64     +   5       1.5
dpp4_18  4.17 164   + [8   *   16  18  ]     23        120     -   5.3     1.5
dpp4_19  4.02 28    + [13  *   15  24  ]     32        130     -   3.9     1.5
dpp4_20  3.75 191   + [12  21  *   29  ]     59        140     -   2.3     1.5
dpp4_21  3.38 13    + [8   *   23  19  ]    140        180     -   1.3     1.5
dpp4_22  3.91 12    + [8   *   21  1   ]     41        220     -   5.3     1.5
dpp4_23  3.78 172   + [12  21  *   29  ]     55        240     -   4.4     1.5
dpp4_24  4.06 29    + [13  *   15  23  ]     29        440     -  15       1.5
dpp4_25  3.49 10    + [23  *   13  19  ]    110        540     -   5       1.5
dpp4_26  2.94 1     + [16  *   *   14  ]    380        800     -   2.1     1.5
dpp4_27  3.37 7     + [8   *   23  19  ]    140       1000     -   7.1     1.5
dpp4_28  3.87 42    + [24  *   15  21  ]     45       1000     -  23       1.5
 totalcost=365.557 RMS=4.8048 correl=0.574922
 Cost components: Error=347.748 Weight=2.44369 Config=15.3653 Tolerance=0


New record: 212.943.

Definition:          HBA         HBA_lipid         HBD        HYDROPHOBIC
Weights:          1.66942        1.66942        1.66942        1.66942
Tolerances:    1.60    2.20   1.60    2.20   1.60    2.20       1.60
Coords: X      -7.06   -8.66  -1.37   -0.18  2.74    5.22       5.28
      : Y      0.95    2.52   1.06    3.22   -1.31   -2.68      -1.20
      : Z      0.28    -1.76  0.52    2.24   1.71    0.64       -1.74
                 o--------->    o--------->    o--------->         o
HBA          o
         --->  3.0
HBA_lipid    o 5.7     7.8
         --->  7.5     9.4    3.0
HBD          o 10.2    12.5   4.9     5.4
         --->  12.8    15.0   7.6     8.2    3.0
HYDROPHOBIC  o 12.7    14.4   7.4     8.1    4.3     2.8

Maximum Fit: 6.67767

Name     Fit  Cnf/Enan      Mapping        Est        Act      Error     Unc
dpp4_1   6.68 2     + [25  14  13  1   ]      0.13       0.12  +   1.1     1.5
dpp4_2   6.27 3     + [28  17  13  1   ]      0.34       0.24  +   1.4     1.5
dpp4_4   4.34 22    + [30  17  *   22  ]     29          2     +  14       1.5
dpp4_3   4.19 135   + [31  20  *   1   ]     41          2     +  21       1.5
dpp4_7   4.72 8     + [27  *   21  1   ]     12          5.8   +   2.1     1.5
dpp4_8   4.47 169   + [30  11  *   25  ]     22          9.6   +   2.2     1.5
dpp4_9   4.42 38    + [18  20  *   1   ]     24         12     +   2       1.5
dpp4_10  4.24 17    + [25  17  14  *   ]     36         16     +   2.3     1.5
dpp4_11  3.66 27    + [*   23  13  9   ]    140         17     +   8.1     1.5
dpp4_12  4.38 25    + [26  *   15  16  ]     26         43     -   1.6     1.5
dpp4_13  4.99 4     + [*   17  14  1   ]      6.4       44     -   6.8     1.5
dpp4_14  4.49 45    - [30  17  *   21  ]     20         45     -   2.2     1.5
dpp4_15  4.25 1     + [26  *   21  1   ]     36         50     -   1.4     1.5
dpp4_17  3.37 1     + [14  13  *   31  ]    270         64     +   4.2     1.5
dpp4_18  4.42 66    + [22  8   16  43  ]     24        120     -   5       1.5
dpp4_19  4.41 13    + [26  21  15  10  ]     25        130     -   5.1     1.5
dpp4_20  4.10 215   + [11  14  *   25  ]     51        140     -   2.7     1.5
dpp4_21  3.22 10    + [*   12  *   24  ]    380        180     +   2.1     1.5
dpp4_22  3.33 2     + [*   *   21  1   ]    290        220     +   1.4     1.5
dpp4_23  4.16 10    + [11  14  *   25  ]     44        240     -   5.5     1.5
dpp4_24  3.34 17    + [*   15  *   24  ]    290        440     -   1.5     1.5
dpp4_25  3.33 8     + [*   13  *   30  ]    290        540     -   1.8     1.5
dpp4_26  3.31 1     + [*   16  *   32  ]    310        800     -   2.6     1.5
dpp4_27  3.01 5     + [*   8   *   24  ]    630       1000     -   1.6     1.5
dpp4_28  3.63 25    + [*   22  15  10  ]    150       1000     -   6.8     1.5
*************************************************************
Mirror image used.  To turn this option off, put 
catHypo.forceAbsoluteStereochemistry=1 in the .Catalyst file.
*************************************************************
 totalcost=212.943 RMS=3.30676 correl=0.826377
 Cost components: Error=195.854 Weight=1.72412 Config=15.3653 Tolerance=0


Current state: 390.655.

Definition:       HBA_lipid      HBA_lipid     HYDROPHOBIC    HYDROPHOBIC
Weights:          1.44712        1.44712        1.44712        1.44712
Tolerances:    1.60    2.20   1.60    2.20       1.60           1.60
Coords: X      -0.10   -0.38  -4.62   -6.62      1.46           5.42
      : Y      2.12    1.68   -3.41   -5.64      -0.68          1.12
      : Z      -1.37   -4.32  0.22    -0.06      -1.94          -1.46
                 o--------->    o--------->         o              o
HBA_lipid    o
         --->  3.0
HBA_lipid    o 7.3     8.0
         --->  10.2    10.5   3.0
HYDROPHOBIC  o 3.3     3.8    7.0     9.7
HYDROPHOBIC  o 5.6     6.5    11.1    13.9       4.4

Maximum Fit: 5.78849

Name     Fit  Cnf/Enan      Mapping        Est        Act      Error     Unc
dpp4_1   4.02 34    + [13  25  *   1   ]     29          0.12  + 240       1.5
dpp4_2   5.79 25    + [13  25  9   1   ]      0.5        0.24  +   2.1     1.5
dpp4_4   4.02 13    + [17  *   22  36  ]     30          2     +  15       1.5
dpp4_3   4.06 53    + [20  33  13  *   ]     27          2     +  13       1.5
dpp4_7   3.44 48    + [21  27  *   1   ]    110          5.8   +  19       1.5
dpp4_8   4.00 112   + [21  *   17  25  ]     31          9.6   +   3.2     1.5
dpp4_9   4.28 126   + [30  21  13  25  ]     16         12     +   1.4     1.5
dpp4_10  4.49 11    + [14  25  12  1   ]     10         16     -   1.6     1.5
dpp4_11  3.91 11    + [13  *   8   19  ]     38         17     +   2.3     1.5
dpp4_12  3.85 35    + [15  *   16  10  ]     44         43     +   1       1.5
dpp4_13  3.14 23    + [13  22  *   1   ]    230         44     +   5.1     1.5
dpp4_14  4.04 7     + [17  *   21  35  ]     28         45     -   1.6     1.5
dpp4_15  3.57 2     + [*   21  18  27  ]     84         50     +   1.7     1.5
dpp4_17  3.22 1     + [21  14  25  *   ]    180         64     +   2.9     1.5
dpp4_18  4.23 51    + [*   16  20  37  ]     18        120     -   6.6     1.5
dpp4_19  3.72 24    + [15  26  *   10  ]     58        130     -   2.1     1.5
dpp4_20  4.18 201   + [14  21  25  29  ]     20        140     -   6.7     1.5
dpp4_21  3.76 13    + [12  *   1   24  ]     54        180     -   3.4     1.5
dpp4_22  3.02 9     + [21  *   16  1   ]    290        220     +   1.4     1.5
dpp4_23  4.02 167   + [*   21  25  29  ]     29        240     -   8.3     1.5
dpp4_24  3.96 11    + [*   15  22  24  ]     34        440     -  13       1.5
dpp4_25  4.01 12    + [*   13  30  27  ]     30        540     -  18       1.5
dpp4_26  2.98 1     + [16  21  14  *   ]    320        800     -   2.5     1.5
dpp4_27  3.68 8     + [12  *   1   24  ]     64       1000     -  16       1.5
dpp4_28  3.52 22    + [15  13  10  *   ]     92       1000     -  11       1.5
 totalcost=390.655 RMS=5.00654 correl=0.522647
 Cost components: Error=372.489 Weight=2.80077 Config=15.3653 Tolerance=0


Current state: 429.414.

Definition:          HBA         HBA_lipid      HBA_lipid
Weights:          1.05268        1.05268        1.05268
Tolerances:    1.60    2.20   1.60    2.20   1.60    2.20
Coords: X      -4.36   -2.32  -1.13   -0.96  3.42    4.02
      : Y      2.42    4.66   -0.35   0.36   1.33    3.14
      : Z      -0.21   -0.26  2.06    4.98   1.68    -0.64
                 o--------->    o--------->    o--------->
HBA          o
         --->  3.0
HBA_lipid    o 4.8     5.7
         --->  6.5     6.9    3.0
HBA_lipid    o 8.1     6.9    4.9     5.6
         --->  8.4     6.5    6.8     8.0    3.0

Maximum Fit: 3.15805

Name     Fit  Cnf/Enan    Mapping      Est        Act      Error     Unc
dpp4_1   3.16 35    + [27  14  13  ]      4.1        0.12  +  35       1.5
dpp4_2   2.05 15    + [*   17  13  ]     53          0.24  + 220       1.5
dpp4_4   1.97 32    - [38  18  *   ]     64          2     +  32       1.5
dpp4_3   2.61 122   + [31  20  21  ]     15          2     +   7.3     1.5
dpp4_7   2.02 48    + [27  *   21  ]     57          5.8   +   9.8     1.5
dpp4_8   2.43 139   + [13  11  31  ]     22          9.6   +   2.3     1.5
dpp4_9   2.23 39    + [30  20  21  ]     35         12     +   3       1.5
dpp4_10  2.75 10    + [26  17  14  ]     11         16     -   1.5     1.5
dpp4_11  2.11 27    + [6   23  13  ]     46         17     +   2.7     1.5
dpp4_12  2.10 19    + [27  13  15  ]     47         43     +   1.1     1.5
dpp4_13  3.14 46    + [27  17  14  ]      4.3       44     -  10       1.5
dpp4_14  2.08 14    - [*   28  3   ]     49         45     +   1.1     1.5
dpp4_15  1.93 10    + [*   21  8   ]     71         50     +   1.4     1.5
dpp4_17  1.92 1     + [*   11  30  ]     71         64     +   1.1     1.5
dpp4_18  2.59 20    + [36  26  22  ]     15        120     -   7.8     1.5
dpp4_19  2.12 34    + [13  21  26  ]     45        130     -   2.8     1.5
dpp4_20  2.11 114   + [12  13  21  ]     46        140     -   2.9     1.5
dpp4_21  1.12 8     + [8   12  *   ]    450        180     +   2.5     1.5
dpp4_22  1.82 11    + [*   8   21  ]     89        220     -   2.4     1.5
dpp4_23  2.15 225   + [11  13  21  ]     42        240     -   5.8     1.5
dpp4_24  1.97 32    + [*   15  13  ]     63        440     -   7       1.5
dpp4_25  2.07 10    + [6   13  *   ]     51        540     -  11       1.5
dpp4_26  1.96 1     + [*   8   16  ]     66        800     -  12       1.5
dpp4_27  1.12 2     + [12  8   *   ]    450       1000     -   2.2     1.5
dpp4_28  2.50 19    + [24  22  15  ]     19       1000     -  55       1.5
*************************************************************
Mirror image used.  To turn this option off, put 
catHypo.forceAbsoluteStereochemistry=1 in the .Catalyst file.
*************************************************************
 totalcost=429.414 RMS=5.28268 correl=0.436882
 Cost components: Error=408.004 Weight=6.04477 Config=15.3653 Tolerance=0


New record: 204.957.

Definition:       HBA_lipid      HBA_lipid         HBD        HYDROPHOBIC
Weights:          1.64759        1.64759        1.64759        1.64759
Tolerances:    1.60    2.20   1.60    2.20   1.60    2.20       1.60
Coords: X      -1.17   -0.72  -6.64   -8.00  2.80    0.88       4.96
      : Y      1.31    4.08   -0.26   -1.66  2.14    4.38       -1.58
      : Z      1.41    2.52   1.31    3.64   -1.34   -1.94      -1.62
                 o--------->    o--------->    o--------->         o
HBA_lipid    o
         --->  3.0
HBA_lipid    o 5.7     7.4
         --->  7.8     9.3    3.0
HBD          o 4.9     5.6    10.1    12.5
         --->  5.0     4.7    9.4     12.1   3.0
HYDROPHOBIC  o 7.4     9.0    12.0    14.0   4.3     7.2

Maximum Fit: 6.59034

Name     Fit  Cnf/Enan      Mapping        Est        Act      Error     Unc
dpp4_1   6.59 9     + [14  25  13  1   ]      0.18       0.12  +   1.5     1.5
dpp4_2   6.03 8     + [17  28  13  1   ]      0.64       0.24  +   2.7     1.5
dpp4_4   4.00 32    + [18  23  *   36  ]     68          2     +  34       1.5
dpp4_3   5.00 31    + [20  33  21  1   ]      6.8        2     +   3.4     1.5
dpp4_7   4.68 14    + [*   27  21  1   ]     14          5.8   +   2.5     1.5
dpp4_8   4.49 209   + [11  31  *   23  ]     22          9.6   +   2.3     1.5
dpp4_9   4.62 80    + [30  21  *   25  ]     16         12     +   1.4     1.5
dpp4_10  4.28 8     + [17  14  *   29  ]     36         16     +   2.3     1.5
dpp4_11  4.01 21    + [23  *   13  8   ]     66         17     +   3.9     1.5
dpp4_12  4.42 31    + [15  26  *   10  ]     26         43     -   1.7     1.5
dpp4_13  5.05 26    + [17  22  14  1   ]      6.1       44     -   7.2     1.5
dpp4_14  4.19 56    - [3   28  *   21  ]     44         45     -   1       1.5
dpp4_15  4.16 5     + [*   26  21  1   ]     47         50     -   1.1     1.5
dpp4_17  3.82 1     + [13  *   21  25  ]    100         64     +   1.6     1.5
dpp4_18  4.73 153   + [26  22  *   37  ]     13        120     -   9.5     1.5
dpp4_19  4.45 13    + [*   26  15  10  ]     24        130     -   5.2     1.5
dpp4_20  4.26 151   + [13  11  *   25  ]     37        140     -   3.6     1.5
dpp4_21  2.96 7     + [12  *   *   24  ]    750        180     +   4.2     1.5
dpp4_22  3.29 2     + [*   *   21  1   ]    350        220     +   1.6     1.5
dpp4_23  4.38 228   + [14  21  *   29  ]     28        240     -   8.6     1.5
dpp4_24  3.28 12    + [15  *   *   22  ]    350        440     -   1.3     1.5
dpp4_25  3.48 7     + [6   13  *   27  ]    230        540     -   2.4     1.5
dpp4_26  3.24 1     + [16  *   *   32  ]    390        800     -   2.1     1.5
dpp4_27  2.81 3     + [*   *   23  19  ]   1100       1000     +   1.1     1.5
dpp4_28  3.29 10    + [15  *   *   21  ]    350       1000     -   2.9     1.5
*************************************************************
Mirror image used.  To turn this option off, put 
catHypo.forceAbsoluteStereochemistry=1 in the .Catalyst file.
*************************************************************
 totalcost=204.957 RMS=3.20768 correl=0.837626
 Cost components: Error=187.786 Weight=1.80586 Config=15.3653 Tolerance=0


Current state: 476.084.

Definition:          HBA            HBA            HBA
Weights:          0.62810        0.62810        0.62810
Tolerances:    1.60    2.20   1.60    2.20   1.60    2.20
Coords: X      -3.45   -2.76  -5.67   -5.64  0.98    1.30
      : Y      2.06    4.86   -0.36   -3.32  0.30    1.38
      : Z      1.16    2.12   -0.47   -1.12  -0.22   -3.02
                 o--------->    o--------->    o--------->
HBA          o
         --->  3.0
HBA          o 3.7     6.5
         --->  6.2     9.3    3.0
HBA          o 5.0     6.3    6.7     7.6
         --->  6.4     7.4    7.6     8.6    3.0

Maximum Fit: 1.88431

Name     Fit  Cnf/Enan    Mapping      Est        Act      Error     Unc
dpp4_1   1.88 36    + [22  27  8   ]     11          0.12  +  92       1.5
dpp4_2   0.91 7     + [25  *   28  ]    100          0.24  + 430       1.5
dpp4_4   1.63 31    - [18  17  38  ]     20          2     +   9.8     1.5
dpp4_3   1.43 60    + [33  31  17  ]     32          2     +  16       1.5
dpp4_7   1.06 19    + [27  28  *   ]     74          5.8   +  13       1.5
dpp4_8   1.61 31    + [13  14  11  ]     21          9.6   +   2.2     1.5
dpp4_9   1.50 61    + [30  18  20  ]     27         12     +   2.2     1.5
dpp4_10  1.26 16    + [26  25  *   ]     47         16     +   2.9     1.5
dpp4_11  1.50 4     + [14  6   23  ]     26         17     +   1.6     1.5
dpp4_12  1.25 5     + [27  26  13  ]     47         43     +   1.1     1.5
dpp4_13  1.88 36    + [22  27  13  ]     11         44     -   4       1.5
dpp4_14  1.67 32    - [17  3   30  ]     18         45     -   2.5     1.5
dpp4_15  0.76 18    + [*   26  8   ]    140         50     +   2.9     1.5
dpp4_17  1.17 1     + [14  13  *   ]     57         64     -   1.1     1.5
dpp4_18  1.44 134   + [21  8   36  ]     30        120     -   3.9     1.5
dpp4_19  1.41 7     + [21  26  13  ]     33        130     -   3.8     1.5
dpp4_20  1.61 9     + [13  14  11  ]     21        140     -   6.6     1.5
dpp4_21  0.89 12    - [8   12  *   ]    110        180     -   1.6     1.5
dpp4_22  0.63 12    + [*   8   *   ]    200        220     -   1.1     1.5
dpp4_23  1.62 42    + [13  14  11  ]     20        240     -  12       1.5
dpp4_24  1.04 39    + [19  13  *   ]     77        440     -   5.8     1.5
dpp4_25  1.51 6     + [14  6   23  ]     26        540     -  21       1.5
dpp4_26  1.15 1     + [8   21  *   ]     59        800     -  14       1.5
dpp4_27  0.89 8     - [12  8   *   ]    110       1000     -   9.2     1.5
dpp4_28  1.11 40    + [13  22  *   ]     66       1000     -  16       1.5
*************************************************************
Mirror image used.  To turn this option off, put 
catHypo.forceAbsoluteStereochemistry=1 in the .Catalyst file.
*************************************************************
 totalcost=476.084 RMS=5.58645 correl=0.308541
 Cost components: Error=449.276 Weight=11.4431 Config=15.3653 Tolerance=0


Current state: 314.062.

Definition:          HBA         HBA_lipid         HBD      HYDROPHOBAromatic
Weights:          1.26815        1.26815        1.26815        1.26815
Tolerances:    1.60    2.20   1.60    2.20   1.60    2.20       1.60
Coords: X      -4.91   -7.22  -6.24   -9.04  2.67    3.04       4.80
      : Y      -2.82   -4.46  -1.20   -2.24  1.60    1.76       1.82
      : Z      -0.52   -1.64  0.94    0.38   1.26    4.26       -2.56
                 o--------->    o--------->    o--------->         o
HBA          o
         --->  3.0
HBA_lipid    o 2.6     4.3
         --->  4.3     3.5    3.0
HBD          o 9.0     12.0   9.3     12.4
         --->  10.3    13.4   10.3    13.3   3.0
HYDROPHOBAromat11.0    13.6   12.0    14.7   4.4     7.0

Maximum Fit: 5.07261

Name     Fit  Cnf/Enan      Mapping        Est        Act      Error     Unc
dpp4_1   3.73 20    + [22  25  13  1   ]      7.7        0.12  +  64       1.5
dpp4_2   5.07 12    + [25  27  13  1   ]      0.35       0.24  +   1.4     1.5
dpp4_4   2.51 16    - [18  38  *   *   ]    130          2     +  63       1.5
dpp4_3   3.69 145   + [*   33  21  1   ]      8.4        2     +   4.2     1.5
dpp4_7   3.93 13    + [28  27  21  1   ]      4.9        5.8   -   1.2     1.5
dpp4_8   2.84 3     + [14  12  21  *   ]     59          9.6   +   6.2     1.5
dpp4_9   3.31 110   + [18  *   21  1   ]     20         12     +   1.7     1.5
dpp4_10  3.60 3     + [25  *   14  1   ]     10         16     -   1.6     1.5
dpp4_11  2.63 12    + [23  14  13  *   ]     96         17     +   5.7     1.5
dpp4_12  3.21 9     + [*   26  15  12  ]     25         43     -   1.7     1.5
dpp4_13  3.14 4     + [22  *   14  1   ]     29         44     -   1.5     1.5
dpp4_14  2.54 37    + [22  *   *   35  ]    120         45     +   2.6     1.5
dpp4_15  3.11 7     + [*   26  21  1   ]     32         50     -   1.6     1.5
dpp4_17  2.51 1     + [11  13  *   *   ]    130         64     +   2       1.5
dpp4_18  3.32 207   + [22  26  16  *   ]     20        120     -   6.1     1.5
dpp4_19  3.66 4     + [*   27  15  10  ]      9        130     -  14       1.5
dpp4_20  2.76 71    + [14  12  21  *   ]     71        140     -   1.9     1.5
dpp4_21  1.77 9     + [*   *   23  1   ]    700        180     +   3.9     1.5
dpp4_22  2.54 3     + [*   *   21  1   ]    120        220     -   1.8     1.5
dpp4_23  2.92 39    + [14  12  21  *   ]     50        240     -   4.9     1.5
dpp4_24  2.98 10    + [19  *   15  10  ]     43        440     -  10       1.5
dpp4_25  2.42 2     + [*   *   13  19  ]    150        540     -   3.5     1.5
dpp4_26  2.25 1     + [22  *   16  *   ]    230        800     -   3.5     1.5
dpp4_27  1.72 5     + [*   *   23  1   ]    780       1000     -   1.3     1.5
dpp4_28  2.82 23    + [26  *   15  10  ]     61       1000     -  17       1.5
*************************************************************
Mirror image used.  To turn this option off, put 
catHypo.forceAbsoluteStereochemistry=1 in the .Catalyst file.
*************************************************************
 totalcost=314.062 RMS=4.34018 correl=0.673625
 Cost components: Error=294.636 Weight=4.06127 Config=15.3653 Tolerance=0


Current state: 389.296.

Definition:       HBA_lipid      HBA_lipid     HYDROPHOBIC
Weights:          1.57709        1.57709        1.57709
Tolerances:    1.60    2.20   1.60    2.20       1.60
Coords: X      2.74    5.42   -6.26   -8.98      4.92
      : Y      1.74    2.18   -1.31   -2.42      1.68
      : Z      1.19    2.56   0.84    0.12       -2.60
                 o--------->    o--------->         o
HBA_lipid    o
         --->  3.0
HBA_lipid    o 9.5     12.3
         --->  12.5    15.3   3.0
HYDROPHOBIC  o 4.4     5.2    12.1    14.7

Maximum Fit: 4.73126

Name     Fit  Cnf/Enan    Mapping      Est        Act      Error     Unc
dpp4_1   4.12 20    + [13  25  1   ]     18          0.12  + 150       1.5
dpp4_2   4.73 13    + [13  27  1   ]      4.3        0.24  +  18       1.5
dpp4_4   3.68 32    - [30  23  36  ]     48          2     +  24       1.5
dpp4_3   4.48 145   + [21  33  1   ]      7.6        2     +   3.8     1.5
dpp4_7   4.28 58    + [21  27  1   ]     12          5.8   +   2.1     1.5
dpp4_8   4.41 219   + [21  31  17  ]      9          9.6   -   1.1     1.5
dpp4_9   3.66 110   + [21  18  1   ]     51         12     +   4.2     1.5
dpp4_10  3.56 8     + [25  14  29  ]     64         16     +   4       1.5
dpp4_11  3.15 17    + [14  *   19  ]    160         17     +   9.6     1.5
dpp4_12  4.11 25    + [15  26  16  ]     18         43     -   2.4     1.5
dpp4_13  3.15 4     + [14  *   1   ]    160         44     +   3.7     1.5
dpp4_14  4.03 22    - [28  22  35  ]     22         45     -   2.1     1.5
dpp4_15  3.47 24    + [21  26  1   ]     79         50     +   1.6     1.5
dpp4_17  3.12 1     + [21  *   25  ]    180         64     +   2.8     1.5
dpp4_18  4.41 58    + [22  16  29  ]      9.1      120     -  13       1.5
dpp4_19  4.49 4     + [15  27  10  ]      7.6      130     -  17       1.5
dpp4_20  4.21 159   + [11  21  29  ]     14        140     -   9.4     1.5
dpp4_21  3.13 4     + [12  *   1   ]    170        180     -   1       1.5
dpp4_22  3.15 3     + [21  *   1   ]    160        220     -   1.3     1.5
dpp4_23  4.33 125   + [11  21  29  ]     11        240     -  22       1.5
dpp4_24  3.18 10    + [19  15  24  ]    150        440     -   2.9     1.5
dpp4_25  3.57 6     + [14  13  27  ]     63        540     -   8.6     1.5
dpp4_26  3.14 1     + [8   *   14  ]    170        800     -   4.8     1.5
dpp4_27  3.10 5     + [12  *   1   ]    180       1000     -   5.5     1.5
dpp4_28  3.15 37    + [13  *   21  ]    160       1000     -   6.3     1.5
*************************************************************
Mirror image used.  To turn this option off, put 
catHypo.forceAbsoluteStereochemistry=1 in the .Catalyst file.
*************************************************************
 totalcost=389.296 RMS=5.00123 correl=0.524091
 Cost components: Error=371.825 Weight=2.10551 Config=15.3653 Tolerance=0


New record: 198.131.

Definition:          HBA         HBA_lipid         HBD        HYDROPHOBIC
Weights:          1.85492        1.85492        1.85492        1.85492
Tolerances:    1.60    2.20   1.60    2.20   1.60    2.20       1.60
Coords: X      -7.01   -8.74  -1.32   -0.04  2.89    1.14       5.20
      : Y      0.64    0.68   0.65    3.36   -0.41   0.62       -1.12
      : Z      0.21    -2.26  0.04    -0.04  2.25    4.50       -1.78
                 o--------->    o--------->    o--------->         o
HBA          o
         --->  3.0
HBA_lipid    o 5.7     7.8
         --->  7.5     9.4    3.0
HBD          o 10.2    12.5   4.9     5.3
         --->  9.2     12.0   5.1     5.4    3.0
HYDROPHOBIC  o 12.5    14.1   7.0     7.1    4.7     7.7

Maximum Fit: 7.41967

Name     Fit  Cnf/Enan      Mapping        Est        Act      Error     Unc
dpp4_1   7.42 30    + [25  14  13  1   ]      0.096      0.12  -   1.3     1.5
dpp4_2   6.40 23    + [25  17  13  1   ]      1          0.24  +   4.2     1.5
dpp4_4   4.99 22    + [30  17  *   22  ]     26          2     +  13       1.5
dpp4_3   5.54 133   + [33  20  21  1   ]      7.2        2     +   3.6     1.5
dpp4_7   5.24 10    + [27  *   21  1   ]     14          5.8   +   2.5     1.5
dpp4_8   5.12 176   + [31  11  *   25  ]     19          9.6   +   2       1.5
dpp4_9   5.30 51    + [*   20  21  1   ]     12         12     +   1       1.5
dpp4_10  4.51 7     + [25  *   14  1   ]     78         16     +   4.9     1.5
dpp4_11  4.39 27    + [*   23  13  9   ]    100         17     +   6.1     1.5
dpp4_12  5.22 25    + [26  *   15  16  ]     15         43     -   2.8     1.5
dpp4_13  5.56 30    + [*   17  14  1   ]      6.9       44     -   6.3     1.5
dpp4_14  5.01 45    - [30  17  *   21  ]     24         45     -   1.8     1.5
dpp4_15  5.02 7     + [26  *   21  1   ]     24         50     -   2.1     1.5
dpp4_17  3.98 1     + [14  11  *   31  ]    260         64     +   4.1     1.5
dpp4_18  4.94 221   + [22  26  *   39  ]     29        120     -   4.1     1.5
dpp4_19  4.87 8     + [26  21  15  10  ]     34        130     -   3.7     1.5
dpp4_20  4.50 215   + [11  14  *   25  ]     80        140     -   1.7     1.5
dpp4_21  3.63 11    + [*   12  *   20  ]    580        180     +   3.2     1.5
dpp4_22  3.71 6     + [*   *   21  16  ]    490        220     +   2.3     1.5
dpp4_23  4.51 10    + [11  14  *   25  ]     77        240     -   3.2     1.5
dpp4_24  4.42 31    + [*   13  15  10  ]     95        440     -   4.7     1.5
dpp4_25  3.70 6     + [*   13  *   30  ]    500        540     -   1.1     1.5
dpp4_26  3.66 1     + [*   22  *   29  ]    540        800     -   1.5     1.5
dpp4_27  3.64 3     + [*   12  *   20  ]    580       1000     -   1.7     1.5
dpp4_28  4.39 30    + [*   13  15  10  ]    100       1000     -  10       1.5
*************************************************************
Mirror image used.  To turn this option off, put 
catHypo.forceAbsoluteStereochemistry=1 in the .Catalyst file.
*************************************************************
 totalcost=198.131 RMS=3.12863 correl=0.846244
 Cost components: Error=181.525 Weight=1.24039 Config=15.3653 Tolerance=0

Wander stopped because A greater than minA.
Total:
sample mean:  Error: 308.768 Weight: 3.91612 Config: 0 Mapping: 0 Tolerance: 0
sigma: Error: 58.3008 Weight: 2.79939 Config: 1.3997 Mapping: 1.3997 Tolerance: 1.3997
Normalized 1/sigma: Error: 0.00681275 Weight: 0.141884 Config: 0.283768 Mapping: 0.283768 Tolerance: 0.283768
dMBar: 0.0439033 AbsDMBar: 51.3224 Average DMSq: 5014.65
Correct finite infinite C: 51.3224.
A/T (Effort):
T_F 5/18 (5.49)  0/10 (0.3)  
R_F 16/25 (16.59)  12/29 (12.75)  
BIN_MOVE_FEATURE 116/129 (118.71)  
BIN_CHANGE_FEATURE 436/436 (444.72)  
ADD_REMOVE_FEATURE 57/246 (35.1)  
BIN_JUMP 894/894 (1801.9)  

DeltaM/Effort:
T_F 5.39576 0 
R_F 4.43526 5.34749 
BIN_MOVE_FEATURE 39.1415 
BIN_CHANGE_FEATURE 47.9714 
ADD_REMOVE_FEATURE 86.0113 
BIN_JUMP 34.7092 

Weighted Normalized Probs:
T_F 0.0191015 
R_F 0.0191015 0.0191015 
BIN_MOVE_FEATURE 0.175143 
BIN_CHANGE_FEATURE 0.536633 
ADD_REMOVE_FEATURE 0.23092 
BIN_JUMP 0 


Current state: 418.288.

Definition:          HBA         HBA_lipid   HYDROPHOBAromatic
Weights:          1.23211        1.23211        1.23211
Tolerances:    1.60    2.20   1.60    2.20       1.60
Coords: X      -3.58   -3.14  3.60    2.92       4.26
      : Y      2.12    5.08   0.36    3.28       -0.84
      : Z      0.55    0.40   2.18    2.66       -2.38
                 o--------->    o--------->         o
HBA          o
         --->  3.0
HBA_lipid    o 7.6     8.4
         --->  6.9     6.7    3.0
HYDROPHOBAromat8.9     9.9    4.8     6.6

Maximum Fit: 3.69634

Name     Fit  Cnf/Enan    Mapping      Est        Act      Error     Unc
dpp4_1   3.70 49    + [22  13  1   ]      4.6        0.12  +  38       1.5
dpp4_2   2.42 11    + [*   13  1   ]     87          0.24  + 360       1.5
dpp4_4   2.96 28    + [23  18  36  ]     25          2     +  12       1.5
dpp4_3   3.43 154   + [18  21  1   ]      8.4        2     +   4.2     1.5
dpp4_7   2.96 41    + [28  21  1   ]     25          5.8   +   4.3     1.5
dpp4_8   2.43 169   + [13  30  *   ]     86          9.6   +   9       1.5
dpp4_9   3.49 1     + [30  21  1   ]      7.4       12     -   1.6     1.5
dpp4_10  3.07 9     + [26  14  1   ]     20         16     +   1.2     1.5
dpp4_11  2.42 11    + [*   14  19  ]     86         17     +   5.1     1.5
dpp4_12  2.46 3     + [*   15  25  ]     79         43     +   1.8     1.5
dpp4_13  3.69 50    + [22  14  1   ]      4.6       44     -   9.5     1.5
dpp4_14  2.73 23    - [3   30  35  ]     43         45     -   1       1.5
dpp4_15  3.01 14    + [26  21  1   ]     22         50     -   2.2     1.5
dpp4_17  2.27 1     + [13  29  *   ]    120         64     +   1.9     1.5
dpp4_18  3.16 181   + [8   36  37  ]     16        120     -   7.6     1.5
dpp4_19  2.45 2     + [*   15  10  ]     82        130     -   1.5     1.5
dpp4_20  2.46 6     + [14  *   29  ]     78        140     -   1.7     1.5
dpp4_21  2.03 4     + [*   12  1   ]    210        180     +   1.2     1.5
dpp4_22  2.46 8     + [*   21  16  ]     79        220     -   2.7     1.5
dpp4_23  2.46 5     + [13  *   29  ]     78        240     -   3.1     1.5
dpp4_24  3.04 35    + [19  15  10  ]     21        440     -  21       1.5
dpp4_25  2.41 11    + [*   14  19  ]     88        540     -   6.1     1.5
dpp4_26  2.12 1     + [*   36  37  ]    170        800     -   4.7     1.5
dpp4_27  1.96 5     + [*   12  1   ]    250       1000     -   4       1.5
dpp4_28  3.03 38    + [26  15  10  ]     21       1000     -  48       1.5
*************************************************************
Mirror image used.  To turn this option off, put 
catHypo.forceAbsoluteStereochemistry=1 in the .Catalyst file.
*************************************************************
 totalcost=418.288 RMS=5.21072 correl=0.461225
 Cost components: Error=398.566 Weight=4.35758 Config=15.3653 Tolerance=0


Current state: 297.506.

Definition:       HBA_lipid         HBD      HYDROPHOBAromatic
Weights:          1.90697        1.90697        1.90697
Tolerances:    1.60    2.20   1.60    2.20       1.60
Coords: X      5.78    3.68   2.99    1.62       5.73
      : Y      0.28    1.95   -1.40   -4.08      1.36
      : Z      -12.81  -14.22 -3.09   -3.50      -0.80
                 o--------->    o--------->         o
HBA_lipid    o
         --->  3.0
HBD          o 10.2    11.6
         --->  11.1    12.5   3.0
HYDROPHOBAromat12.1    13.6   4.5     7.3

Maximum Fit: 5.72091

Name     Fit  Cnf/Enan    Mapping      Est        Act      Error     Unc
dpp4_1   5.67 7     + [25  13  1   ]      0.88       0.12  +   7.3     1.5
dpp4_2   5.23 15    + [25  13  1   ]      2.4        0.24  +  10       1.5
dpp4_4   3.60 24    + [*   3   31  ]    100          2     +  52       1.5
dpp4_3   5.22 68    + [33  21  1   ]      2.5        2     +   1.2     1.5
dpp4_7   5.01 14    + [27  21  1   ]      4          5.8   -   1.4     1.5
dpp4_8   3.78 114   + [12  21  *   ]     68          9.6   +   7.1     1.5
dpp4_9   4.58 91    + [18  21  1   ]     11         12     -   1.1     1.5
dpp4_10  4.07 7     + [25  14  1   ]     35         16     +   2.2     1.5
dpp4_11  3.78 5     + [*   13  19  ]     69         17     +   4.1     1.5
dpp4_12  4.51 14    + [27  15  12  ]     13         43     -   3.3     1.5
dpp4_13  3.80 7     + [*   14  1   ]     66         44     +   1.5     1.5
dpp4_14  3.67 28    + [22  *   35  ]     89         45     +   2       1.5
dpp4_15  3.80 7     + [26  *   1   ]     65         50     +   1.3     1.5
dpp4_17  2.65 1     + [14  21  *   ]    930         64     +  14       1.5
dpp4_18  3.89 95    + [21  34  39  ]     54        120     -   2.2     1.5
dpp4_19  4.71 6     + [26  15  10  ]      8.1      130     -  16       1.5
dpp4_20  3.81 219   + [21  *   29  ]     64        140     -   2.1     1.5
dpp4_21  2.94 9     + [*   23  1   ]    480        180     +   2.6     1.5
dpp4_22  3.80 4     + [*   21  1   ]     65        220     -   3.3     1.5
dpp4_23  3.81 88    + [21  *   29  ]     64        240     -   3.8     1.5
dpp4_24  3.79 6     + [*   15  10  ]     67        440     -   6.6     1.5
dpp4_25  3.71 2     + [*   13  19  ]     80        540     -   6.7     1.5
dpp4_26  3.60 1     + [22  *   37  ]    110        800     -   7.6     1.5
dpp4_27  2.88 5     + [*   23  1   ]    550       1000     -   1.8     1.5
dpp4_28  3.79 4     + [*   15  10  ]     67       1000     -  15       1.5
 totalcost=297.506 RMS=4.21234 correl=0.696712
 Cost components: Error=280.969 Weight=1.17244 Config=15.3653 Tolerance=0


Current state: 349.419.

Definition:          HBA         HBA_lipid      HBA_lipid
Weights:          1.59401        1.59401        1.59401
Tolerances:    1.60    2.20   1.60    2.20   1.60    2.20
Coords: X      0.94    -1.80  -4.20   -6.87  1.46    -1.18
      : Y      -2.06   -1.17  -4.91   -6.17  0.01    0.88
      : Z      -4.97   -4.13  1.14    0.57   -2.75   -3.90
                 o--------->    o--------->    o--------->
HBA          o
         --->  3.0
HBA_lipid    o 8.5     6.9
         --->  10.4    8.5    3.0
HBA_lipid    o 3.1     3.7    8.5     10.9
         --->  3.8     2.2    8.3     10.1   3.0

Maximum Fit: 4.78202

Name     Fit  Cnf/Enan    Mapping      Est        Act      Error     Unc
dpp4_1   4.51 34    + [8   25  13  ]      1.7        0.12  +  14       1.5
dpp4_2   3.19 14    + [*   27  13  ]     37          0.24  + 150       1.5
dpp4_4   3.13 30    - [*   23  38  ]     42          2     +  21       1.5
dpp4_3   3.19 113   + [31  *   21  ]     37          2     +  18       1.5
dpp4_7   4.25 28    + [27  8   28  ]      3.2        5.8   -   1.8     1.5
dpp4_8   4.28 236   + [30  21  31  ]      3          9.6   -   3.2     1.5
dpp4_9   3.75 128   + [30  21  17  ]      9.9       12     -   1.2     1.5
dpp4_10  3.18 5     + [*   25  14  ]     37         16     +   2.3     1.5
dpp4_11  3.11 7     + [*   14  13  ]     44         17     +   2.6     1.5
dpp4_12  3.11 4     + [*   15  27  ]     44         43     +   1       1.5
dpp4_13  3.14 44    + [27  14  *   ]     41         44     -   1.1     1.5
dpp4_14  3.18 21    + [*   22  28  ]     37         45     -   1.2     1.5
dpp4_15  2.99 12    + [*   26  21  ]     58         50     +   1.2     1.5
dpp4_17  3.00 1     + [*   21  11  ]     56         64     -   1.2     1.5
dpp4_18  3.15 195   + [42  16  *   ]     40        120     -   3       1.5
dpp4_19  3.15 11    + [*   27  15  ]     40        130     -   3.2     1.5
dpp4_20  3.28 58    + [12  21  14  ]     30        140     -   4.6     1.5
dpp4_21  1.59 13    + [*   *   8   ]   1400        180     +   8       1.5
dpp4_22  2.67 6     + [8   *   21  ]    120        220     -   1.8     1.5
dpp4_23  3.16 205   + [12  21  14  ]     39        240     -   6.2     1.5
dpp4_24  2.89 3     + [*   19  15  ]     73        440     -   6.1     1.5
dpp4_25  3.08 6     + [*   14  13  ]     47        540     -  11       1.5
dpp4_26  2.84 1     + [*   21  16  ]     81        800     -   9.9     1.5
dpp4_27  1.59 8     + [*   *   8   ]   1400       1000     +   1.4     1.5
dpp4_28  3.02 22    + [24  15  *   ]     53       1000     -  19       1.5
*************************************************************
Mirror image used.  To turn this option off, put 
catHypo.forceAbsoluteStereochemistry=1 in the .Catalyst file.
*************************************************************
 totalcost=349.419 RMS=4.67208 correl=0.605799
 Cost components: Error=332.025 Weight=2.02863 Config=15.3653 Tolerance=0


Current state: 308.124.

Definition:          HBA         HBA_lipid      HBA_lipid     HYDROPHOBIC
Weights:          1.83909        1.83909        1.83909        1.83909
Tolerances:    1.60    2.20   1.60    2.20   1.60    2.20       1.60
Coords: X      -6.93   -8.50  1.82    3.37   3.01    2.52       5.54
      : Y      -0.15   -1.90  0.25    -0.96  1.60    4.32       -1.46
      : Z      -0.76   -2.64  -1.97   -4.27  1.44    0.24       -1.44
                 o--------->    o--------->    o--------->         o
HBA          o
         --->  3.0
HBA_lipid    o 8.8     10.6
         --->  10.9    12.0   3.0
HBA_lipid    o 10.3    12.7   3.9     6.3
         --->  10.5    13.0   4.7     7.0    3.0
HYDROPHOBIC  o 12.6    14.1   4.1     3.6    4.9     6.7

Maximum Fit: 7.35637

Name     Fit  Cnf/Enan      Mapping        Est        Act      Error     Unc
dpp4_1   7.33 30    + [25  8   13  1   ]      0.11       0.12  -   1.1     1.5
dpp4_2   5.10 11    + [28  *   13  1   ]     19          0.24  +  77       1.5
dpp4_4   4.65 28    - [*   30  18  36  ]     51          2     +  26       1.5
dpp4_3   5.29 40    + [*   20  21  1   ]     12          2     +   6       1.5
dpp4_7   5.46 19    + [28  8   21  1   ]      8.1        5.8   +   1.4     1.5
dpp4_8   4.91 225   + [31  14  *   25  ]     29          9.6   +   3       1.5
dpp4_9   5.11 39    + [*   20  21  1   ]     18         12     +   1.5     1.5
dpp4_10  4.47 9     + [*   17  14  1   ]     79         16     +   4.9     1.5
dpp4_11  4.45 27    + [*   6   23  9   ]     82         17     +   4.8     1.5
dpp4_12  5.05 4     + [26  *   15  16  ]     21         43     -   2.1     1.5
dpp4_13  5.50 30    + [*   13  14  1   ]      7.3       44     -   6       1.5
dpp4_14  4.18 17    - [22  28  30  33  ]    150         45     +   3.4     1.5
dpp4_15  4.79 1     + [26  8   21  1   ]     38         50     -   1.3     1.5
dpp4_17  3.67 1     + [14  *   *   31  ]    500         64     +   7.7     1.5
dpp4_18  5.26 93    + [36  21  *   20  ]     13        120     -   9.3     1.5
dpp4_19  4.50 29    + [27  *   15  10  ]     73        130     -   1.7     1.5
dpp4_20  4.32 154   + [*   11  14  29  ]    110        140     -   1.2     1.5
dpp4_21  4.20 13    + [*   12  8   19  ]    150        180     -   1.2     1.5
dpp4_22  4.97 2     + [*   8   21  1   ]     25        220     -   8.6     1.5
dpp4_23  4.24 12    + [*   11  14  25  ]    140        240     -   1.8     1.5
dpp4_24  4.34 39    + [*   15  13  22  ]    110        440     -   4.2     1.5
dpp4_25  4.05 10    + [*   13  23  9   ]    200        540     -   2.6     1.5
dpp4_26  4.23 1     + [*   16  8   14  ]    140        800     -   5.9     1.5
dpp4_27  4.21 7     + [*   12  8   19  ]    140       1000     -   6.9     1.5
dpp4_28  4.54 42    + [*   15  13  21  ]     66       1000     -  15       1.5
*************************************************************
Mirror image used.  To turn this option off, put 
catHypo.forceAbsoluteStereochemistry=1 in the .Catalyst file.
*************************************************************
 totalcost=308.124 RMS=4.31111 correl=0.678968
 Cost components: Error=291.492 Weight=1.26694 Config=15.3653 Tolerance=0


Current state: 279.349.

Definition:       HBA_lipid      HBA_lipid         HBD        HYDROPHOBIC
Weights:          2.01708        2.01708        2.01708        2.01708
Tolerances:    1.60    2.20   1.60    2.20   1.60    2.20       1.60
Coords: X      -4.77   -5.88  -6.66   -6.62  -0.23   -0.51      -0.89
      : Y      -0.86   -3.26  0.61    0.53   -2.22   -0.21      -4.96
      : Z      1.50    2.98   1.33    4.33   -3.15   -5.36      -7.01
                 o--------->    o--------->    o--------->         o
HBA_lipid    o
         --->  3.0
HBA_lipid    o 2.4     4.3
         --->  3.7     4.1    3.0
HBD          o 6.6     8.4    8.3     10.2
         --->  8.1     10.4   9.1     11.5   3.0
HYDROPHOBIC  o 10.2    11.3   11.6    13.8   4.8     5.0

Maximum Fit: 8.06832

Name     Fit  Cnf/Enan      Mapping        Est        Act      Error     Unc
dpp4_1   6.67 42    + [22  25  13  1   ]      0.49       0.12  +   4.1     1.5
dpp4_2   5.37 3     + [*   25  13  1   ]      9.6        0.24  +  40       1.5
dpp4_4   5.21 16    + [18  38  *   22  ]     14          2     +   7.1     1.5
dpp4_3   5.80 97    + [*   18  21  1   ]      3.6        2     +   1.8     1.5
dpp4_7   5.35 47    + [27  28  *   1   ]     10          5.8   +   1.8     1.5
dpp4_8   5.34 49    + [30  31  *   25  ]     10          9.6   +   1.1     1.5
dpp4_9   5.77 105   + [30  *   21  1   ]      3.8       12     -   3.1     1.5
dpp4_10  4.22 2     + [*   25  14  1   ]    140         16     +   8.5     1.5
dpp4_11  3.99 5     + [13  *   *   26  ]    230         17     +  14       1.5
dpp4_12  4.93 1     + [*   26  15  16  ]     26         43     -   1.6     1.5
dpp4_13  5.22 32    + [*   22  14  1   ]     14         44     -   3.2     1.5
dpp4_14  4.03 24    + [*   22  *   33  ]    210         45     +   4.7     1.5
dpp4_15  4.94 8     + [*   26  21  1   ]     26         50     -   1.9     1.5
dpp4_17  4.03 1     + [*   *   21  25  ]    210         64     +   3.3     1.5
dpp4_18  4.69 97    + [*   36  16  20  ]     46        120     -   2.6     1.5
dpp4_19  4.99 2     + [*   26  15  10  ]     23        130     -   5.4     1.5
dpp4_20  4.75 140   + [14  12  21  *   ]     40        140     -   3.4     1.5
dpp4_21  3.56 7     + [*   *   23  19  ]    620        180     +   3.5     1.5
dpp4_22  4.03 8     + [*   *   21  16  ]    210        220     -   1       1.5
dpp4_23  4.69 219   + [13  12  21  *   ]     46        240     -   5.3     1.5
dpp4_24  4.80 27    + [19  *   15  10  ]     36        440     -  12       1.5
dpp4_25  4.02 6     + [13  *   *   27  ]    220        540     -   2.5     1.5
dpp4_26  3.82 1     + [*   *   16  14  ]    350        800     -   2.3     1.5
dpp4_27  3.58 3     + [*   *   23  19  ]    600       1000     -   1.7     1.5
dpp4_28  4.77 34    + [13  26  15  *   ]     39       1000     -  26       1.5
 totalcost=279.349 RMS=4.03669 correl=0.726241
 Cost components: Error=262.857 Weight=1.12659 Config=15.3653 Tolerance=0


Current state: 318.333.

Definition:          HBA         HBA_lipid     HYDROPHOBIC
Weights:          2.09054        2.09054        2.09054
Tolerances:    1.60    2.20   1.60    2.20       1.60
Coords: X      -5.15   -6.84  -1.67   -3.39      -0.54
      : Y      -2.16   -4.16  2.42    4.86       1.85
      : Z      2.94    4.46   -2.48   -2.98      -7.86
                 o--------->    o--------->         o
HBA          o
         --->  3.0
HBA_lipid    o 7.9     10.9
         --->  9.3     12.2   3.0
HYDROPHOBIC  o 12.4    15.1   5.5     6.4

Maximum Fit: 6.27163

Name     Fit  Cnf/Enan    Mapping      Est        Act      Error     Unc
dpp4_1   5.27 34    + [25  13  1   ]     14          0.12  + 120       1.5
dpp4_2   6.12 25    + [27  13  1   ]      2.1        0.24  +   8.5     1.5
dpp4_4   5.09 31    + [30  17  22  ]     22          2     +  11       1.5
dpp4_3   6.02 101   + [33  21  1   ]      2.5        2     +   1.3     1.5
dpp4_7   5.75 57    + [27  21  1   ]      4.7        5.8   -   1.2     1.5
dpp4_8   5.51 163   + [31  14  25  ]      8.2        9.6   -   1.2     1.5
dpp4_9   5.18 38    + [18  21  1   ]     18         12     +   1.5     1.5
dpp4_10  4.18 17    + [*   14  1   ]    180         16     +  11       1.5
dpp4_11  4.17 12    + [*   13  19  ]    180         17     +  11       1.5
dpp4_12  5.48 37    + [26  15  16  ]      8.9       43     -   4.8     1.5
dpp4_13  4.18 35    + [*   14  1   ]    180         44     +   4       1.5
dpp4_14  5.13 13    - [22  17  35  ]     20         45     -   2.3     1.5
dpp4_15  4.67 7     + [26  21  1   ]     57         50     +   1.1     1.5
dpp4_17  4.07 1     + [14  21  *   ]    230         64     +   3.5     1.5
dpp4_18  5.50 1     + [22  36  43  ]      8.5      120     -  14       1.5
dpp4_19  5.26 12    + [27  15  10  ]     15        130     -   8.6     1.5
dpp4_20  5.25 97    + [11  14  25  ]     15        140     -   9       1.5
dpp4_21  3.94 13    + [*   12  24  ]    310        180     +   1.7     1.5
dpp4_22  4.18 10    + [*   21  15  ]    180        220     -   1.2     1.5
dpp4_23  4.71 66    + [11  14  25  ]     52        240     -   4.7     1.5
dpp4_24  4.15 25    + [*   13  10  ]    190        440     -   2.4     1.5
dpp4_25  4.18 11    + [*   13  19  ]    180        540     -   3       1.5
dpp4_26  4.04 1     + [*   21  20  ]    250        800     -   3.3     1.5
dpp4_27  4.14 8     + [*   12  24  ]    200       1000     -   5.1     1.5
dpp4_28  4.18 31    + [*   15  10  ]    180       1000     -   5.8     1.5
*************************************************************
Mirror image used.  To turn this option off, put 
catHypo.forceAbsoluteStereochemistry=1 in the .Catalyst file.
*************************************************************
 totalcost=318.333 RMS=4.40569 correl=0.661123
 Cost components: Error=301.797 Weight=1.16994 Config=15.3653 Tolerance=0


Current state: 260.161.

Definition:       HBA_lipid      HBA_lipid      HBA_lipid     HYDROPHOBIC
Weights:          1.62244        1.62244        1.62244        1.62244
Tolerances:    1.60    2.20   1.60    2.20   1.60    2.20       1.60
Coords: X      4.08    5.07   -0.66   0.07   -6.01   -6.67      5.16
      : Y      0.15    2.30   -0.94   -2.05  1.19    3.98       -0.34
      : Z      2.24    0.37   2.68    5.40   2.07    3.04       -1.96
                 o--------->    o--------->    o--------->         o
HBA_lipid    o
         --->  3.0
HBA_lipid    o 4.9     7.0
         --->  5.6     8.3    3.0
HBA_lipid    o 10.1    11.3   5.8     7.6
         --->  11.4    12.2   7.8     9.3    3.0
HYDROPHOBIC  o 4.4     3.5    7.5     9.1    12.0    13.6

Maximum Fit: 6.48974

Name     Fit  Cnf/Enan      Mapping        Est        Act      Error     Unc
dpp4_1   6.47 22    + [13  14  25  1   ]      0.21       0.12  +   1.8     1.5
dpp4_2   6.04 15    + [13  17  25  1   ]      0.58       0.24  +   2.4     1.5
dpp4_4   3.80 32    - [*   18  23  36  ]    100          2     +  50       1.5
dpp4_3   4.57 31    + [21  20  31  1   ]     17          2     +   8.6     1.5
dpp4_7   4.26 11    + [21  *   28  1   ]     35          5.8   +   6       1.5
dpp4_8   4.44 78    + [21  *   31  17  ]     23          9.6   +   2.4     1.5
dpp4_9   4.50 79    + [20  21  *   32  ]     20         12     +   1.7     1.5
dpp4_10  4.03 9     + [*   17  14  29  ]     58         16     +   3.7     1.5
dpp4_11  4.40 12    + [6   23  *   9   ]     25         17     +   1.5     1.5
dpp4_12  4.25 3     + [*   15  27  16  ]     36         43     -   1.2     1.5
dpp4_13  4.86 21    + [14  17  *   1   ]      8.7       44     -   5.1     1.5
dpp4_14  4.41 56    + [*   3   28  21  ]     25         45     -   1.8     1.5
dpp4_15  3.38 6     + [21  *   26  1   ]    260         50     +   5.3     1.5
dpp4_17  3.63 1     + [21  13  *   25  ]    150         64     +   2.3     1.5
dpp4_18  4.56 93    + [36  26  21  39  ]     17        120     -   7       1.5
dpp4_19  4.11 30    + [*   15  26  10  ]     49        130     -   2.6     1.5
dpp4_20  4.40 63    + [11  *   21  29  ]     25        140     -   5.4     1.5
dpp4_21  3.14 4     + [8   *   *   1   ]    460        180     +   2.5     1.5
dpp4_22  3.24 9     + [*   21  *   25  ]    360        220     +   1.7     1.5
dpp4_23  4.51 30    + [14  12  *   25  ]     20        240     -  12       1.5
dpp4_24  3.79 10    + [*   13  15  24  ]    100        440     -   4.4     1.5
dpp4_25  3.51 4     + [13  23  *   9   ]    190        540     -   2.8     1.5
dpp4_26  3.28 1     + [16  8   21  *   ]    330        800     -   2.4     1.5
dpp4_27  3.12 5     + [8   *   *   1   ]    480       1000     -   2.1     1.5
dpp4_28  3.96 45    + [13  15  *   21  ]     69       1000     -  15       1.5
*************************************************************
Mirror image used.  To turn this option off, put 
catHypo.forceAbsoluteStereochemistry=1 in the .Catalyst file.
*************************************************************
 totalcost=260.161 RMS=3.83372 correl=0.757483
 Cost components: Error=242.889 Weight=1.90651 Config=15.3653 Tolerance=0


Current state: 296.454.

Definition:       HBA_lipid      HBA_lipid         HBD        HYDROPHOBIC
Weights:          1.38503        1.38503        1.38503        1.38503
Tolerances:    1.60    2.20   1.60    2.20   1.60    2.20       1.60
Coords: X      -6.32   -8.36  -4.34   -2.26  1.56    1.74       3.95
      : Y      0.25    -1.93  2.42    4.58   -1.81   -0.21      -2.61
      : Z      -0.07   -0.33  -0.00   0.11   2.64    0.08       6.27
                 o--------->    o--------->    o--------->         o
HBA_lipid    o
         --->  3.0
HBA_lipid    o 2.9     5.9
         --->  5.9     8.9    3.0
HBD          o 8.6     10.4   7.7     7.9
         --->  8.1     10.3   6.6     6.3    3.0
HYDROPHOBIC  o 12.4    14.0   11.5    11.3   4.4     7.0

Maximum Fit: 5.54014

Name     Fit  Cnf/Enan      Mapping        Est        Act      Error     Unc
dpp4_1   5.53 19    + [25  27  13  1   ]      0.32       0.12  +   2.7     1.5
dpp4_2   3.92 7     + [25  *   13  1   ]     13          0.24  +  54       1.5
dpp4_4   2.98 28    - [30  38  *   22  ]    120          2     +  58       1.5
dpp4_3   4.16 86    + [18  17  21  1   ]      7.6        2     +   3.8     1.5
dpp4_7   4.56 51    + [28  27  21  1   ]      3          5.8   -   1.9     1.5
dpp4_8   3.63 143   + [30  *   21  17  ]     26          9.6   +   2.7     1.5
dpp4_9   4.12 124   + [18  17  21  1   ]      8.4       12     -   1.4     1.5
dpp4_10  3.53 13    + [25  26  14  *   ]     32         16     +   2       1.5
dpp4_11  2.92 5     + [14  6   13  *   ]    130         17     +   7.7     1.5
dpp4_12  4.37 34    + [27  26  15  17  ]      4.7       43     -   9.1     1.5
dpp4_13  4.14 18    + [*   27  14  1   ]      7.8       44     -   5.6     1.5
dpp4_14  2.80 56    - [28  30  *   21  ]    170         45     +   3.9     1.5
dpp4_15  3.20 18    + [*   26  21  1   ]     69         50     +   1.4     1.5
dpp4_17  3.07 1     + [14  13  21  *   ]     94         64     +   1.5     1.5
dpp4_18  3.78 203   + [22  21  34  37  ]     18        120     -   6.6     1.5
dpp4_19  2.92 13    + [27  *   15  10  ]    130        130     +   1       1.5
dpp4_20  3.35 175   + [14  13  21  *   ]     49        140     -   2.8     1.5
dpp4_21  2.43 10    + [*   *   23  19  ]    400        180     +   2.2     1.5
dpp4_22  2.77 2     + [*   *   21  1   ]    190        220     -   1.2     1.5
dpp4_23  3.36 137   + [14  13  21  *   ]     47        240     -   5.1     1.5
dpp4_24  2.76 17    + [*   *   15  22  ]    190        440     -   2.3     1.5
dpp4_25  2.92 2     + [14  6   13  *   ]    130        540     -   4.1     1.5
dpp4_26  3.23 1     + [22  21  *   37  ]     65        800     -  12       1.5
dpp4_27  2.43 3     + [*   *   23  19  ]    400       1000     -   2.5     1.5
dpp4_28  2.75 4     + [*   *   15  10  ]    200       1000     -   5.2     1.5
*************************************************************
Mirror image used.  To turn this option off, put 
catHypo.forceAbsoluteStereochemistry=1 in the .Catalyst file.
*************************************************************
 totalcost=296.454 RMS=4.18301 correl=0.701858
 Cost components: Error=277.891 Weight=3.19828 Config=15.3653 Tolerance=0


Current state: 358.393.

Definition:          HBA         HBA_lipid      HBA_lipid   HYDROPHOBAromatic
Weights:          1.32539        1.32539        1.32539        1.32539
Tolerances:    1.60    2.20   1.60    2.20   1.60    2.20       1.60
Coords: X      -5.05   -7.48  2.60    0.08   -5.75   -7.54      4.80
      : Y      -2.77   -4.28  1.33    2.86   0.01    1.80       1.92
      : Z      -0.37   -1.28  1.36    0.72   1.86    3.46       -2.40
                 o--------->    o--------->    o--------->         o
HBA          o
         --->  3.0
HBA_lipid    o 8.8     11.8
         --->  7.7     10.6   3.0
HBA_lipid    o 3.6     5.6    8.5     6.6
         --->  6.5     7.7    10.4    8.2    3.0
HYDROPHOBAromat11.1    13.8   4.4     5.7    11.5    13.7

Maximum Fit: 5.30156

Name     Fit  Cnf/Enan      Mapping        Est        Act      Error     Unc
dpp4_1   3.41 11    + [*   13  25  1   ]     25          0.12  + 210       1.5
dpp4_2   5.30 17    + [25  13  28  1   ]      0.32       0.24  +   1.3     1.5
dpp4_4   2.65 24    + [*   17  *   31  ]    150          2     +  73       1.5
dpp4_3   3.82 141   + [18  21  17  1   ]      9.8        2     +   4.9     1.5
dpp4_7   3.46 51    + [28  21  27  *   ]     22          5.8   +   3.8     1.5
dpp4_8   3.14 31    + [31  13  30  *   ]     47          9.6   +   4.9     1.5
dpp4_9   4.05 137   + [17  21  18  1   ]      5.7       12     -   2.1     1.5
dpp4_10  3.30 11    + [25  14  *   1   ]     32         16     +   2       1.5
dpp4_11  2.71 8     + [14  13  23  *   ]    130         17     +   7.4     1.5
dpp4_12  3.36 22    + [26  13  27  10  ]     28         43     -   1.5     1.5
dpp4_13  3.16 33    + [13  27  14  *   ]     44         44     +   1       1.5
dpp4_14  3.61 25    + [*   28  22  35  ]     16         45     -   2.9     1.5
dpp4_15  3.07 9     + [26  21  *   1   ]     55         50     +   1.1     1.5
dpp4_17  2.43 1     + [14  21  *   *   ]    240         64     +   3.8     1.5
dpp4_18  3.72 110   + [8   *   22  37  ]     12        120     -   9.8     1.5
dpp4_19  3.70 7     + [26  15  *   10  ]     13        130     -   9.7     1.5
dpp4_20  3.10 118   + [*   13  21  29  ]     51        140     -   2.6     1.5
dpp4_21  2.54 4     + [*   12  *   1   ]    190        180     +   1       1.5
dpp4_22  2.65 1     + [*   21  *   1   ]    140        220     -   1.5     1.5
dpp4_23  3.02 200   + [14  21  13  *   ]     62        240     -   3.9     1.5
dpp4_24  3.15 5     + [19  15  *   10  ]     46        440     -   9.7     1.5
dpp4_25  2.78 8     + [14  13  23  *   ]    110        540     -   5.1     1.5
dpp4_26  2.57 1     + [*   36  *   37  ]    170        800     -   4.6     1.5
dpp4_27  2.50 5     + [*   12  *   1   ]    200       1000     -   4.9     1.5
dpp4_28  2.69 23    + [26  15  *   10  ]    130       1000     -   7.7     1.5
 totalcost=358.393 RMS=4.73486 correl=0.591532
 Cost components: Error=339.407 Weight=3.61994 Config=15.3653 Tolerance=0

Wander stopped because CumE greater than maxE
Total:
sample mean:  Error: 245.126 Weight: 1.76551 Config: 0 Mapping: 0 Tolerance: 0
sigma: Error: 53.4613 Weight: 1.43435 Config: 0.717173 Mapping: 0.717173 Tolerance: 0.717173
Normalized 1/sigma: Error: 0.00381817 Weight: 0.142312 Config: 0.284623 Mapping: 0.284623 Tolerance: 0.284623
dMBar: -0.0122125 AbsDMBar: 8.32387 Average DMSq: 580.303
A/T (Effort):
T_F 5/16 (6.42)  
R_F 28/38 (29.85)  11/21 (12.51)  
BIN_MOVE_FEATURE 63/133 (111.9)  
BIN_CHANGE_FEATURE 227/423 (431.46)  
ADD_REMOVE_FEATURE 34/249 (28.26)  
BIN_JUMP 62/881 (1779.62)  

DeltaM/Effort:
T_F 6.42417 
R_F 2.67411 4.83058 
BIN_MOVE_FEATURE 17.2128 
BIN_CHANGE_FEATURE 18.5458 
ADD_REMOVE_FEATURE 40.35 
BIN_JUMP 2.16042 

Weighted Normalized Probs:
T_F 0.0193805 
R_F 0.0193805 0.0193805 
BIN_MOVE_FEATURE 0.184674 
BIN_CHANGE_FEATURE 0.497438 
ADD_REMOVE_FEATURE 0.259746 
BIN_JUMP 0 

M: 246.891 S: 54.3719 C: 51.3224
Finished first....
Optimizing....


Current state: 396.782.

Definition:          HBA            HBA         HBA_lipid   HYDROPHOBAromatic
Weights:          1.23542        1.23542        1.23542        1.23542
Tolerances:    1.60    2.20   1.60    2.20   1.60    2.20       1.60
Coords: X      1.36    1.33   -6.52   -6.72  -4.69   -4.23      4.31
      : Y      -1.28   1.70   1.60    0.81   0.43    -1.28      -0.86
      : Z      -1.02   -0.69  2.95    5.87   2.56    4.98       -3.26
                 o--------->    o--------->    o--------->         o
HBA          o
         --->  3.0
HBA          o 9.3     8.7
         --->  10.8    10.4   3.0
HBA_lipid    o 7.2     7.0    2.2     3.9
         --->  8.2     8.5    4.2     3.4    3.0
HYDROPHOBAromat3.7     4.7    12.7    14.4   10.8    11.9

Maximum Fit: 4.94169

Name     Fit  Cnf/Enan      Mapping        Est        Act      Error     Unc
dpp4_1   4.80 15    + [8   25  22  1   ]      0.34       0.12  +   2.8     1.5
dpp4_2   2.83 15    + [*   27  25  1   ]     32          0.24  + 130       1.5
dpp4_4   2.47 27    + [18  *   *   36  ]     73          2     +  37       1.5
dpp4_3   2.61 40    + [20  *   18  1   ]     53          2     +  26       1.5
dpp4_7   2.77 22    + [8   28  *   1   ]     37          5.8   +   6.3     1.5
dpp4_8   3.41 121   + [14  31  30  *   ]      8.3        9.6   -   1.1     1.5
dpp4_9   2.79 90    + [*   17  30  1   ]     35         12     +   2.9     1.5
dpp4_10  2.38 6     + [26  *   14  27  ]     89         16     +   5.6     1.5
dpp4_11  2.44 22    + [14  *   *   19  ]     78         17     +   4.6     1.5
dpp4_12  2.47 36    + [*   *   27  10  ]     73         43     +   1.7     1.5
dpp4_13  3.58 14    + [13  *   22  1   ]      5.7       44     -   7.8     1.5
dpp4_14  2.43 26    + [*   *   22  33  ]     80         45     +   1.8     1.5
dpp4_15  2.40 17    + [8   *   *   16  ]     85         50     +   1.7     1.5
dpp4_17  2.44 1     + [*   13  11  *   ]     78         64     +   1.2     1.5
dpp4_18  3.24 90    + [36  *   8   37  ]     12        120     -   9.7     1.5
dpp4_19  2.33 11    + [*   26  *   10  ]    100        130     -   1.3     1.5
dpp4_20  2.47 152   + [*   *   21  29  ]     73        140     -   1.9     1.5
dpp4_21  2.46 8     + [8   *   *   1   ]     75        180     -   2.4     1.5
dpp4_22  2.39 2     + [8   *   *   1   ]     87        220     -   2.5     1.5
dpp4_23  2.47 234   + [*   *   21  29  ]     73        240     -   3.3     1.5
dpp4_24  2.46 30    + [13  *   *   23  ]     75        440     -   5.9     1.5
dpp4_25  3.06 2     + [14  *   23  27  ]     19        540     -  29       1.5
dpp4_26  2.44 1     + [36  *   *   37  ]     78        800     -  10       1.5
dpp4_27  2.46 4     + [8   *   *   1   ]     75       1000     -  13       1.5
dpp4_28  2.37 22    + [24  *   15  *   ]     92       1000     -  11       1.5
 totalcost=396.782 RMS=5.04314 correl=0.512378
 Cost components: Error=377.087 Weight=4.32978 Config=15.3653 Tolerance=0


New record: 188.501.

Definition:          HBA         HBA_lipid         HBD        HYDROPHOBIC
Weights:          1.91265        1.91265        1.91265        1.91265
Tolerances:    1.60    2.20   1.60    2.20   1.60    2.20       1.60
Coords: X      -6.52   -6.72  -2.56   -3.32  -0.36   -1.10      3.70
      : Y      1.60    0.81   -0.30   -2.80  -0.25   2.65       -1.96
      : Z      2.95    5.87   -0.76   -2.25  -5.35   -5.42      -3.29
                 o--------->    o--------->    o--------->         o
HBA          o
         --->  3.0
HBA_lipid    o 5.8     7.9
         --->  7.5     9.5    3.0
HBD          o 10.5    12.9   5.1     5.0
         --->  10.0    12.7   5.7     6.7    3.0
HYDROPHOBIC  o 12.5    14.1   7.0     7.1    4.9     7.0

Maximum Fit: 7.6506

Name     Fit  Cnf/Enan      Mapping        Est        Act      Error     Unc
dpp4_1   7.48 44    + [25  14  13  1   ]      0.12       0.12  -   1       1.5
dpp4_2   6.72 3     + [28  17  13  1   ]      0.67       0.24  +   2.8     1.5
dpp4_4   5.20 22    + [30  17  *   22  ]     22          2     +  11       1.5
dpp4_3   5.55 133   + [33  20  21  1   ]      9.8        2     +   4.9     1.5
dpp4_7   5.22 10    + [27  *   21  1   ]     21          5.8   +   3.6     1.5
dpp4_8   5.33 176   + [31  11  *   25  ]     17          9.6   +   1.7     1.5
dpp4_9   5.39 27    + [*   21  30  13  ]     14         12     +   1.2     1.5
dpp4_10  4.74 18    + [*   17  14  1   ]     63         16     +   4       1.5
dpp4_11  5.38 27    + [*   23  13  9   ]     15         17     -   1.2     1.5
dpp4_12  5.11 4     + [26  *   15  16  ]     27         43     -   1.6     1.5
dpp4_13  5.63 44    + [*   17  14  1   ]      8.2       44     -   5.4     1.5
dpp4_14  5.14 45    - [30  17  *   21  ]     25         45     -   1.8     1.5
dpp4_15  4.75 2     + [26  *   21  1   ]     62         50     +   1.2     1.5
dpp4_17  4.19 1     + [14  11  *   31  ]    230         64     +   3.6     1.5
dpp4_18  5.41 7     + [22  *   16  43  ]     14        120     -   8.8     1.5
dpp4_19  5.01 13    + [26  21  15  10  ]     34        130     -   3.7     1.5
dpp4_20  4.66 215   + [11  14  *   25  ]     77        140     -   1.8     1.5
dpp4_21  3.75 13    + [*   12  *   24  ]    620        180     +   3.5     1.5
dpp4_22  3.82 12    + [*   21  *   20  ]    530        220     +   2.5     1.5
dpp4_23  4.69 10    + [11  14  *   25  ]     73        240     -   3.4     1.5
dpp4_24  3.82 15    + [*   *   15  23  ]    530        440     +   1.2     1.5
dpp4_25  4.04 7     + [*   23  13  9   ]    320        540     -   1.7     1.5
dpp4_26  3.79 1     + [*   22  *   29  ]    570        800     -   1.4     1.5
dpp4_27  3.74 3     + [*   12  *   20  ]    640       1000     -   1.6     1.5
dpp4_28  4.73 21    + [*   22  15  10  ]     65       1000     -  16       1.5
*************************************************************
Mirror image used.  To turn this option off, put 
catHypo.forceAbsoluteStereochemistry=1 in the .Catalyst file.
*************************************************************
 totalcost=188.501 RMS=3.00397 correl=0.859242
 Cost components: Error=171.969 Weight=1.16682 Config=15.3653 Tolerance=0


New record: 187.827.

Definition:          HBA         HBA_lipid         HBD        HYDROPHOBIC
Weights:          1.93175        1.93175        1.93175        1.93175
Tolerances:    1.60    2.20   1.60    2.20   1.60    2.20       1.60
Coords: X      -6.52   -6.72  -2.56   -3.32  -0.36   -1.10      3.65
      : Y      1.60    0.81   -0.30   -2.80  -0.25   2.65       -1.97
      : Z      2.95    5.87   -0.76   -2.25  -5.35   -5.42      -3.21
                 o--------->    o--------->    o--------->         o
HBA          o
         --->  3.0
HBA_lipid    o 5.8     7.9
         --->  7.5     9.5    3.0
HBD          o 10.5    12.9   5.1     5.0
         --->  10.0    12.7   5.7     6.7    3.0
HYDROPHOBIC  o 12.4    14.1   6.9     7.1    4.9     7.0

Maximum Fit: 7.72701

Name     Fit  Cnf/Enan      Mapping        Est        Act      Error     Unc
dpp4_1   7.55 44    + [25  14  13  1   ]      0.11       0.12  -   1.1     1.5
dpp4_2   6.74 6     + [28  17  13  1   ]      0.71       0.24  +   3       1.5
dpp4_4   5.22 22    + [30  17  *   22  ]     23          2     +  12       1.5
dpp4_3   5.57 133   + [33  20  21  1   ]     10          2     +   5.2     1.5
dpp4_7   5.23 9     + [28  *   21  1   ]     23          5.8   +   4       1.5
dpp4_8   5.39 176   + [31  11  *   25  ]     16          9.6   +   1.6     1.5
dpp4_9   5.47 27    + [*   21  30  13  ]     13         12     +   1.1     1.5
dpp4_10  4.83 18    + [*   17  14  1   ]     58         16     +   3.6     1.5
dpp4_11  5.44 27    + [*   23  13  9   ]     14         17     -   1.2     1.5
dpp4_12  5.12 4     + [26  *   15  16  ]     29         43     -   1.5     1.5
dpp4_13  5.68 44    + [*   17  14  1   ]      8.2       44     -   5.4     1.5
dpp4_14  5.22 45    - [30  17  *   21  ]     24         45     -   1.9     1.5
dpp4_15  4.79 2     + [26  *   21  1   ]     63         50     +   1.3     1.5
dpp4_17  4.26 1     + [14  11  *   31  ]    210         64     +   3.3     1.5
dpp4_18  5.46 7     + [22  *   16  43  ]     13        120     -   8.9     1.5
dpp4_19  4.99 13    + [26  21  15  10  ]     40        130     -   3.1     1.5
dpp4_20  4.76 215   + [11  14  *   25  ]     68        140     -   2       1.5
dpp4_21  3.81 13    + [*   12  *   24  ]    610        180     +   3.4     1.5
dpp4_22  3.86 4     + [*   21  *   20  ]    540        220     +   2.5     1.5
dpp4_23  4.80 10    + [11  14  *   25  ]     62        240     -   4       1.5
dpp4_24  3.86 15    + [*   *   15  23  ]    540        440     +   1.2     1.5
dpp4_25  4.06 7     + [*   23  13  9   ]    340        540     -   1.6     1.5
dpp4_26  3.82 1     + [*   22  *   29  ]    590        800     -   1.4     1.5
dpp4_27  3.79 3     + [*   12  *   20  ]    630       1000     -   1.6     1.5
dpp4_28  4.72 21    + [*   22  15  10  ]     75       1000     -  14       1.5
*************************************************************
Mirror image used.  To turn this option off, put 
catHypo.forceAbsoluteStereochemistry=1 in the .Catalyst file.
*************************************************************
 totalcost=187.827 RMS=2.9952 correl=0.86013
 Cost components: Error=171.311 Weight=1.15053 Config=15.3653 Tolerance=0


Current state: 188.501.

Definition:          HBA         HBA_lipid         HBD        HYDROPHOBIC
Weights:          1.91265        1.91265        1.91265        1.91265
Tolerances:    1.60    2.20   1.60    2.20   1.60    2.20       1.60
Coords: X      -6.52   -6.72  -2.56   -3.32  -0.36   -1.10      3.70
      : Y      1.60    0.81   -0.30   -2.80  -0.25   2.65       -1.96
      : Z      2.95    5.87   -0.76   -2.25  -5.35   -5.42      -3.29
                 o--------->    o--------->    o--------->         o
HBA          o
         --->  3.0
HBA_lipid    o 5.8     7.9
         --->  7.5     9.5    3.0
HBD          o 10.5    12.9   5.1     5.0
         --->  10.0    12.7   5.7     6.7    3.0
HYDROPHOBIC  o 12.5    14.1   7.0     7.1    4.9     7.0

Maximum Fit: 7.6506

Name     Fit  Cnf/Enan      Mapping        Est        Act      Error     Unc
dpp4_1   7.48 44    + [25  14  13  1   ]      0.12       0.12  -   1       1.5
dpp4_2   6.72 3     + [28  17  13  1   ]      0.67       0.24  +   2.8     1.5
dpp4_4   5.20 22    + [30  17  *   22  ]     22          2     +  11       1.5
dpp4_3   5.55 133   + [33  20  21  1   ]      9.8        2     +   4.9     1.5
dpp4_7   5.22 10    + [27  *   21  1   ]     21          5.8   +   3.6     1.5
dpp4_8   5.33 176   + [31  11  *   25  ]     17          9.6   +   1.7     1.5
dpp4_9   5.39 27    + [*   21  30  13  ]     14         12     +   1.2     1.5
dpp4_10  4.74 18    + [*   17  14  1   ]     63         16     +   4       1.5
dpp4_11  5.38 27    + [*   23  13  9   ]     15         17     -   1.2     1.5
dpp4_12  5.11 4     + [26  *   15  16  ]     27         43     -   1.6     1.5
dpp4_13  5.63 44    + [*   17  14  1   ]      8.2       44     -   5.4     1.5
dpp4_14  5.14 45    - [30  17  *   21  ]     25         45     -   1.8     1.5
dpp4_15  4.75 2     + [26  *   21  1   ]     62         50     +   1.2     1.5
dpp4_17  4.19 1     + [14  11  *   31  ]    230         64     +   3.6     1.5
dpp4_18  5.41 7     + [22  *   16  43  ]     14        120     -   8.8     1.5
dpp4_19  5.01 13    + [26  21  15  10  ]     34        130     -   3.7     1.5
dpp4_20  4.66 215   + [11  14  *   25  ]     77        140     -   1.8     1.5
dpp4_21  3.75 13    + [*   12  *   24  ]    620        180     +   3.5     1.5
dpp4_22  3.82 12    + [*   21  *   20  ]    530        220     +   2.5     1.5
dpp4_23  4.69 10    + [11  14  *   25  ]     73        240     -   3.4     1.5
dpp4_24  3.82 15    + [*   *   15  23  ]    530        440     +   1.2     1.5
dpp4_25  4.04 7     + [*   23  13  9   ]    320        540     -   1.7     1.5
dpp4_26  3.79 1     + [*   22  *   29  ]    570        800     -   1.4     1.5
dpp4_27  3.74 3     + [*   12  *   20  ]    640       1000     -   1.6     1.5
dpp4_28  4.73 21    + [*   22  15  10  ]     65       1000     -  16       1.5
*************************************************************
Mirror image used.  To turn this option off, put 
catHypo.forceAbsoluteStereochemistry=1 in the .Catalyst file.
*************************************************************
 totalcost=188.501 RMS=3.00397 correl=0.859242
 Cost components: Error=171.969 Weight=1.16682 Config=15.3653 Tolerance=0


Current state: 204.051.

Definition:          HBA         HBA_lipid         HBD        HYDROPHOBIC
Weights:          1.99414        1.99414        1.99414        1.99414
Tolerances:    1.60    2.20   1.60    2.20   1.60    2.20       1.60
Coords: X      -7.03   -8.91  -1.24   0.11   3.58    3.69       5.04
      : Y      1.78    1.66   0.57    3.20   -0.51   2.08       -0.88
      : Z      1.89    -0.45  0.39    1.05   1.94    3.45       -2.08
                 o--------->    o--------->    o--------->         o
HBA          o
         --->  3.0
HBA_lipid    o 6.1     7.8
         --->  7.3     9.3    3.0
HBD          o 10.9    12.9   5.2     5.2
         --->  10.8    13.2   6.0     4.5    3.0
HYDROPHOBIC  o 13.0    14.3   6.9     7.1    4.3     6.4

Maximum Fit: 7.97655

Name     Fit  Cnf/Enan      Mapping        Est        Act      Error     Unc
dpp4_1   7.57 39    + [25  14  13  1   ]      0.11       0.12  -   1.1     1.5
dpp4_2   6.39 3     + [28  17  13  1   ]      1.6        0.24  +   6.8     1.5
dpp4_4   5.19 22    + [30  17  *   22  ]     26          2     +  13       1.5
dpp4_3   5.82 35    + [*   20  21  1   ]      6.2        2     +   3.1     1.5
dpp4_7   5.59 13    + [27  *   21  1   ]     11          5.8   +   1.8     1.5
dpp4_8   5.37 136   + [30  11  *   25  ]     17          9.6   +   1.8     1.5
dpp4_9   5.81 130   + [*   20  21  1   ]      6.3       12     -   1.9     1.5
dpp4_10  4.48 18    + [*   17  14  1   ]    140         16     +   8.5     1.5
dpp4_11  5.35 27    + [*   23  13  9   ]     18         17     +   1.1     1.5
dpp4_12  5.48 27    + [*   13  15  16  ]     13         43     -   3.2     1.5
dpp4_13  5.83 39    + [*   17  14  1   ]      6         44     -   7.3     1.5
dpp4_14  4.88 45    - [30  17  *   21  ]     53         45     +   1.2     1.5
dpp4_15  4.82 5     + [26  *   21  1   ]     62         50     +   1.2     1.5
dpp4_17  4.37 1     + [14  11  *   31  ]    170         64     +   2.7     1.5
dpp4_18  5.11 84    + [22  36  *   43  ]     32        120     -   3.8     1.5
dpp4_19  4.62 21    + [*   13  15  10  ]     97        130     -   1.3     1.5
dpp4_20  4.27 24    + [*   13  21  23  ]    220        140     +   1.6     1.5
dpp4_21  3.93 13    + [*   12  *   24  ]    480        180     +   2.7     1.5
dpp4_22  3.98 12    + [*   21  *   20  ]    420        220     +   2       1.5
dpp4_23  4.42 181   + [12  13  21  *   ]    160        240     -   1.6     1.5
dpp4_24  4.72 31    + [*   13  15  10  ]     77        440     -   5.8     1.5
dpp4_25  3.99 6     + [*   13  *   30  ]    420        540     -   1.3     1.5
dpp4_26  3.95 1     + [*   22  *   29  ]    460        800     -   1.8     1.5
dpp4_27  3.91 3     + [*   12  *   20  ]    500       1000     -   2       1.5
dpp4_28  5.03 21    + [*   22  15  10  ]     38       1000     -  27       1.5
*************************************************************
Mirror image used.  To turn this option off, put 
catHypo.forceAbsoluteStereochemistry=1 in the .Catalyst file.
*************************************************************
 totalcost=204.051 RMS=3.20487 correl=0.837927
 Cost components: Error=187.561 Weight=1.12518 Config=15.3653 Tolerance=0


New record: 186.529.

Definition:          HBA         HBA_lipid         HBD        HYDROPHOBIC
Weights:          2.07340        2.07340        2.07340        2.07340
Tolerances:    1.60    2.20   1.60    2.20   1.60    2.20       1.60
Coords: X      -7.03   -8.91  -1.14   0.02   3.29    3.98       5.04
      : Y      1.78    1.66   0.55    3.21   -0.50   2.06       -0.88
      : Z      1.89    -0.45  0.30    1.14   2.00    3.40       -2.08
                 o--------->    o--------->    o--------->         o
HBA          o
         --->  3.0
HBA_lipid    o 6.2     7.9
         --->  7.2     9.2    3.0
HBD          o 10.6    12.6   4.9     5.0
         --->  11.1    13.5   6.2     4.7    3.0
HYDROPHOBIC  o 13.0    14.3   6.8     7.2    4.5     6.3

Maximum Fit: 8.29359

Name     Fit  Cnf/Enan      Mapping        Est        Act      Error     Unc
dpp4_1   7.85 39    + [25  14  13  1   ]      0.092      0.12  -   1.3     1.5
dpp4_2   6.61 3     + [28  17  13  1   ]      1.6        0.24  +   6.6     1.5
dpp4_4   5.40 22    + [30  17  *   22  ]     26          2     +  13       1.5
dpp4_3   6.00 35    + [*   20  21  1   ]      6.5        2     +   3.3     1.5
dpp4_7   5.84 23    + [28  *   21  1   ]      9.4        5.8   +   1.6     1.5
dpp4_8   5.55 136   + [30  11  *   25  ]     18          9.6   +   1.9     1.5
dpp4_9   6.00 130   + [*   20  21  1   ]      6.6       12     -   1.8     1.5
dpp4_10  4.95 18    + [*   17  14  1   ]     73         16     +   4.6     1.5
dpp4_11  5.78 27    + [*   23  13  9   ]     11         17     -   1.6     1.5
dpp4_12  5.58 27    + [*   13  15  16  ]     17         43     -   2.5     1.5
dpp4_13  6.01 39    + [*   17  14  1   ]      6.3       44     -   7       1.5
dpp4_14  5.06 45    - [30  17  *   21  ]     56         45     +   1.2     1.5
dpp4_15  5.29 7     + [26  *   21  1   ]     34         50     -   1.5     1.5
dpp4_17  4.49 1     + [14  11  *   31  ]    210         64     +   3.3     1.5
dpp4_18  5.32 84    + [22  36  *   43  ]     32        120     -   3.8     1.5
dpp4_19  4.94 12    + [26  21  15  10  ]     75        130     -   1.7     1.5
dpp4_20  4.49 24    + [*   13  21  23  ]    210        140     +   1.5     1.5
dpp4_21  4.11 13    + [*   12  *   24  ]    510        180     +   2.8     1.5
dpp4_22  4.15 3     + [*   21  *   20  ]    470        220     +   2.2     1.5
dpp4_23  4.41 38    + [11  14  *   25  ]    260        240     +   1       1.5
dpp4_24  4.78 35    + [*   13  15  10  ]    110        440     -   4.1     1.5
dpp4_25  4.17 2     + [*   6   13  19  ]    440        540     -   1.2     1.5
dpp4_26  4.13 1     + [*   22  *   29  ]    480        800     -   1.7     1.5
dpp4_27  4.06 5     + [*   8   *   24  ]    570       1000     -   1.8     1.5
dpp4_28  5.07 21    + [*   22  15  10  ]     56       1000     -  18       1.5
*************************************************************
Mirror image used.  To turn this option off, put 
catHypo.forceAbsoluteStereochemistry=1 in the .Catalyst file.
*************************************************************
 totalcost=186.529 RMS=2.97776 correl=0.861884
 Cost components: Error=170.009 Weight=1.15453 Config=15.3653 Tolerance=0


New record: 183.07.

Definition:          HBA         HBA_lipid         HBD        HYDROPHOBIC
Weights:          2.09455        2.09455        2.09455        2.09455
Tolerances:    1.60    2.20   1.60    2.20   1.60    2.20       1.60
Coords: X      -6.94   -9.00  -1.14   0.02   3.29    3.98       5.04
      : Y      1.83    1.61   0.55    3.21   -0.50   2.06       -0.88
      : Z      1.81    -0.36  0.30    1.14   2.00    3.40       -2.08
                 o--------->    o--------->    o--------->         o
HBA          o
         --->  3.0
HBA_lipid    o 6.1     8.0
         --->  7.1     9.3    3.0
HBD          o 10.5    12.7   4.9     5.0
         --->  11.0    13.5   6.2     4.7    3.0
HYDROPHOBIC  o 12.9    14.4   6.8     7.2    4.5     6.3

Maximum Fit: 8.37821

Name     Fit  Cnf/Enan      Mapping        Est        Act      Error     Unc
dpp4_1   7.92 39    + [25  14  13  1   ]      0.093      0.12  -   1.3     1.5
dpp4_2   6.72 3     + [28  17  13  1   ]      1.5        0.24  +   6.3     1.5
dpp4_4   5.53 22    + [30  17  *   22  ]     23          2     +  12       1.5
dpp4_3   6.06 35    + [*   20  21  1   ]      6.8        2     +   3.4     1.5
dpp4_7   5.93 23    + [28  *   21  1   ]      9.2        5.8   +   1.6     1.5
dpp4_8   5.68 136   + [30  11  *   25  ]     16          9.6   +   1.7     1.5
dpp4_9   6.06 130   + [*   20  21  1   ]      6.9       12     -   1.7     1.5
dpp4_10  5.00 18    + [*   17  14  1   ]     78         16     +   4.9     1.5
dpp4_11  5.84 27    + [*   23  13  9   ]     11         17     -   1.5     1.5
dpp4_12  5.64 27    + [*   13  15  16  ]     18         43     -   2.4     1.5
dpp4_13  6.08 39    + [*   17  14  1   ]      6.6       44     -   6.7     1.5
dpp4_14  5.11 45    - [30  17  *   21  ]     61         45     +   1.4     1.5
dpp4_15  5.35 9     + [26  *   21  1   ]     35         50     -   1.4     1.5
dpp4_17  4.62 1     + [14  11  *   31  ]    190         64     +   2.9     1.5
dpp4_18  5.39 84    + [22  36  *   43  ]     32        120     -   3.7     1.5
dpp4_19  5.17 12    + [26  21  15  10  ]     53        130     -   2.4     1.5
dpp4_20  4.54 24    + [*   13  21  23  ]    230        140     +   1.7     1.5
dpp4_21  4.15 13    + [*   12  *   24  ]    550        180     +   3.1     1.5
dpp4_22  4.19 3     + [*   21  *   20  ]    510        220     +   2.4     1.5
dpp4_23  4.62 38    + [11  14  *   25  ]    190        240     -   1.3     1.5
dpp4_24  4.83 35    + [*   13  15  10  ]    120        440     -   3.8     1.5
dpp4_25  4.21 2     + [*   6   13  19  ]    480        540     -   1.1     1.5
dpp4_26  4.17 1     + [*   22  *   29  ]    530        800     -   1.5     1.5
dpp4_27  4.10 5     + [*   8   *   24  ]    620       1000     -   1.6     1.5
dpp4_28  5.12 21    + [*   22  15  10  ]     60       1000     -  17       1.5
*************************************************************
Mirror image used.  To turn this option off, put 
catHypo.forceAbsoluteStereochemistry=1 in the .Catalyst file.
*************************************************************
 totalcost=183.07 RMS=2.93067 correl=0.866553
 Cost components: Error=166.531 Weight=1.174 Config=15.3653 Tolerance=0


Current state: 235.641.

Definition:       HBA_lipid      HBA_lipid         HBD        HYDROPHOBIC
Weights:          1.73782        1.73782        1.73782        1.73782
Tolerances:    1.60    2.20   1.60    2.20   1.60    2.20       1.60
Coords: X      -7.02   -8.72  -1.14   -0.65  3.29    3.98       5.50
      : Y      1.40    1.03   0.84    3.49   -0.50   2.06       -0.79
      : Z      1.39    -1.05  0.70    2.02   2.00    3.40       -1.70
                 o--------->    o--------->    o--------->         o
HBA_lipid    o
         --->  3.0
HBA_lipid    o 5.9     7.8
         --->  6.7     9.0    3.0
HBD          o 10.5    12.5   4.8     5.6
         --->  11.2    13.5   5.9     5.0    3.0
HYDROPHOBIC  o 13.1    14.4   7.2     8.4    4.3     6.0

Maximum Fit: 6.95128

Name     Fit  Cnf/Enan      Mapping        Est        Act      Error     Unc
dpp4_1   6.53 4     + [25  14  13  1   ]      0.31       0.12  +   2.6     1.5
dpp4_2   6.24 3     + [28  17  13  1   ]      0.6        0.24  +   2.5     1.5
dpp4_4   4.26 22    + [30  17  *   22  ]     57          2     +  28       1.5
dpp4_3   4.76 49    + [*   31  21  1   ]     18          2     +   9       1.5
dpp4_7   4.98 23    + [28  *   21  1   ]     11          5.8   +   1.9     1.5
dpp4_8   4.68 169   + [30  11  *   25  ]     22          9.6   +   2.3     1.5
dpp4_9   4.78 80    + [*   20  21  1   ]     17         12     +   1.4     1.5
dpp4_10  3.97 17    + [25  17  14  *   ]    110         16     +   7       1.5
dpp4_11  4.73 27    + [*   23  13  9   ]     19         17     +   1.1     1.5
dpp4_12  4.54 27    + [*   13  15  16  ]     30         43     -   1.4     1.5
dpp4_13  5.15 13    + [*   17  14  1   ]      7.4       44     -   5.9     1.5
dpp4_14  4.41 45    - [30  17  *   21  ]     41         45     -   1.1     1.5
dpp4_15  4.50 7     + [26  *   21  1   ]     33         50     -   1.5     1.5
dpp4_17  3.45 1     + [*   *   21  25  ]    370         64     +   5.8     1.5
dpp4_18  4.89 49    + [16  8   *   29  ]     13        120     -   8.9     1.5
dpp4_19  4.71 13    + [26  21  15  10  ]     21        130     -   6.1     1.5
dpp4_20  4.57 191   + [21  13  *   29  ]     28        140     -   4.8     1.5
dpp4_21  3.35 7     + [*   12  *   24  ]    470        180     +   2.6     1.5
dpp4_22  3.47 2     + [*   *   21  1   ]    360        220     +   1.6     1.5
dpp4_23  4.51 172   + [21  13  *   29  ]     32        240     -   7.6     1.5
dpp4_24  3.47 30    + [*   19  *   10  ]    350        440     -   1.3     1.5
dpp4_25  3.55 4     + [*   23  13  9   ]    300        540     -   1.8     1.5
dpp4_26  3.45 1     + [*   21  *   14  ]    370        800     -   2.1     1.5
dpp4_27  3.12 5     + [*   8   *   24  ]    800       1000     -   1.3     1.5
dpp4_28  4.10 21    + [*   22  15  10  ]     83       1000     -  12       1.5
*************************************************************
Mirror image used.  To turn this option off, put 
catHypo.forceAbsoluteStereochemistry=1 in the .Catalyst file.
*************************************************************
 totalcost=235.641 RMS=3.57327 correl=0.793547
 Cost components: Error=218.774 Weight=1.50183 Config=15.3653 Tolerance=0


New record: 172.108.

Definition:          HBA         HBA_lipid         HBD        HYDROPHOBIC
Weights:          1.82776        1.82776        1.82776        1.82776
Tolerances:    1.60    2.20   1.60    2.20   1.60    2.20       1.60
Coords: X      -6.93   -8.60  -0.91   -0.23  3.20    4.07       5.50
      : Y      1.55    2.00   0.99    3.71   -0.60   2.17       -0.79
      : Z      1.16    -1.29  1.16    2.22   2.33    3.07       -1.70
                 o--------->    o--------->    o--------->         o
HBA          o
         --->  3.0
HBA_lipid    o 6.1     8.1
         --->  7.1     9.2    3.0
HBD          o 10.4    12.6   4.6     5.5
         --->  11.2    13.4   5.5     4.6    3.0
HYDROPHOBIC  o 13.0    14.4   7.2     8.3    4.6     5.8

Maximum Fit: 7.31104

Name     Fit  Cnf/Enan      Mapping        Est        Act      Error     Unc
dpp4_1   7.02 15    + [25  14  13  1   ]      0.15       0.12  +   1.3     1.5
dpp4_2   6.98 3     + [28  17  13  1   ]      0.17       0.24  -   1.4     1.5
dpp4_4   4.63 22    + [30  17  *   22  ]     38          2     +  19       1.5
dpp4_3   5.05 107   + [*   31  21  1   ]     14          2     +   7.1     1.5
dpp4_7   5.32 9     + [27  *   21  1   ]      7.8        5.8   +   1.3     1.5
dpp4_8   5.08 169   + [30  11  *   25  ]     13          9.6   +   1.4     1.5
dpp4_9   5.01 51    + [*   20  21  1   ]     16         12     +   1.3     1.5
dpp4_10  4.66 17    + [25  17  14  *   ]     35         16     +   2.2     1.5
dpp4_11  4.89 27    + [*   23  13  9   ]     21         17     +   1.2     1.5
dpp4_12  4.62 39    + [*   13  15  16  ]     38         43     -   1.1     1.5
dpp4_13  5.43 13    + [*   17  14  1   ]      6         44     -   7.3     1.5
dpp4_14  4.62 45    - [30  17  *   21  ]     38         45     -   1.2     1.5
dpp4_15  4.87 7     + [26  *   21  1   ]     21         50     -   2.3     1.5
dpp4_17  3.65 1     + [*   *   21  25  ]    360         64     +   5.6     1.5
dpp4_18  4.47 27    + [8   26  *   37  ]     54        120     -   2.2     1.5
dpp4_19  4.15 13    + [26  21  15  10  ]    110        130     -   1.1     1.5
dpp4_20  4.03 82    + [11  14  *   25  ]    150        140     +   1.1     1.5
dpp4_21  3.54 7     + [*   12  *   24  ]    460        180     +   2.6     1.5
dpp4_22  3.64 4     + [*   *   21  1   ]    370        220     +   1.7     1.5
dpp4_23  4.27 100   + [11  14  *   25  ]     86        240     -   2.8     1.5
dpp4_24  3.95 27    + [*   13  15  10  ]    180        440     -   2.5     1.5
dpp4_25  3.68 7     + [*   23  13  9   ]    340        540     -   1.6     1.5
dpp4_26  3.62 1     + [*   21  *   14  ]    390        800     -   2.1     1.5
dpp4_27  3.40 3     + [*   *   23  19  ]    640       1000     -   1.6     1.5
dpp4_28  4.24 21    + [*   22  15  10  ]     92       1000     -  11       1.5
*************************************************************
Mirror image used.  To turn this option off, put 
catHypo.forceAbsoluteStereochemistry=1 in the .Catalyst file.
*************************************************************
 totalcost=172.108 RMS=2.77538 correl=0.881258
 Cost components: Error=155.455 Weight=1.28763 Config=15.3653 Tolerance=0


Current state: 213.245.

Definition:       HBA_lipid      HBA_lipid         HBD        HYDROPHOBIC
Weights:          1.68536        1.68536        1.68536        1.68536
Tolerances:    1.60    2.20   1.60    2.20   1.60    2.20       1.60
Coords: X      -6.76   -8.83  -1.15   0.01   3.45    3.82       5.50
      : Y      0.24    1.07   1.01    3.69   -0.61   2.17       -0.79
      : Z      1.94    -0.08  1.34    2.04   2.16    3.23       -1.70
                 o--------->    o--------->    o--------->         o
HBA_lipid    o
         --->  3.0
HBA_lipid    o 5.7     7.8
         --->  7.6     9.5    3.0
HBD          o 10.3    12.6   4.9     5.5
         --->  10.8    13.1   5.4     4.3    3.0
HYDROPHOBIC  o 12.8    14.5   7.5     8.0    4.4     6.0

Maximum Fit: 6.74144

Name     Fit  Cnf/Enan      Mapping        Est        Act      Error     Unc
dpp4_1   6.71 4     + [25  14  13  1   ]      0.17       0.12  +   1.4     1.5
dpp4_2   6.31 3     + [28  17  13  1   ]      0.42       0.24  +   1.7     1.5
dpp4_4   4.41 22    + [30  17  *   22  ]     33          2     +  17       1.5
dpp4_3   4.58 107   + [*   31  21  1   ]     23          2     +  11       1.5
dpp4_7   4.87 9     + [27  *   21  1   ]     12          5.8   +   2       1.5
dpp4_8   4.58 48    + [30  *   21  17  ]     22          9.6   +   2.3     1.5
dpp4_9   4.71 133   + [18  20  21  1   ]     17         12     +   1.4     1.5
dpp4_10  4.20 17    + [25  17  14  *   ]     55         16     +   3.4     1.5
dpp4_11  4.39 30    + [*   23  13  9   ]     35         17     +   2.1     1.5
dpp4_12  4.32 27    + [*   13  15  16  ]     42         43     -   1       1.5
dpp4_13  5.03 13    + [*   17  14  1   ]      8         44     -   5.5     1.5
dpp4_14  4.42 45    - [30  17  *   21  ]     33         45     -   1.4     1.5
dpp4_15  4.47 7     + [26  *   21  1   ]     29         50     -   1.7     1.5
dpp4_17  3.40 1     + [14  13  *   31  ]    340         64     +   5.3     1.5
dpp4_18  4.75 90    + [16  8   *   30  ]     15        120     -   7.8     1.5
dpp4_19  4.17 13    + [26  21  15  10  ]     58        130     -   2.2     1.5
dpp4_20  4.33 222   + [21  13  *   29  ]     40        140     -   3.4     1.5
dpp4_21  3.20 10    + [*   12  *   24  ]    540        180     +   3       1.5
dpp4_22  3.37 1     + [*   21  *   25  ]    370        220     +   1.7     1.5
dpp4_23  4.43 212   + [21  13  *   31  ]     32        240     -   7.6     1.5
dpp4_24  3.37 36    + [*   15  *   24  ]    370        440     -   1.2     1.5
dpp4_25  3.42 2     + [*   23  13  9   ]    330        540     -   1.7     1.5
dpp4_26  3.36 1     + [*   16  *   32  ]    380        800     -   2.1     1.5
dpp4_27  3.02 3     + [*   *   23  19  ]    820       1000     -   1.2     1.5
dpp4_28  4.20 21    + [*   22  15  10  ]     54       1000     -  19       1.5
*************************************************************
Mirror image used.  To turn this option off, put 
catHypo.forceAbsoluteStereochemistry=1 in the .Catalyst file.
*************************************************************
 totalcost=213.245 RMS=3.31108 correl=0.825874
 Cost components: Error=196.212 Weight=1.66772 Config=15.3653 Tolerance=0


Current state: 235.497.

Definition:       HBA_lipid      HBA_lipid         HBD        HYDROPHOBIC
Weights:          1.66085        1.66085        1.66085        1.66085
Tolerances:    1.60    2.20   1.60    2.20   1.60    2.20       1.60
Coords: X      -1.15   0.01   -6.30   -9.26  3.52    4.42       5.50
      : Y      1.01    3.69   -0.21   -0.54  -0.46   2.23       -0.79
      : Z      1.34    2.04   3.57    3.20   2.40    3.38       -1.70
                 o--------->    o--------->    o--------->         o
HBA_lipid    o
         --->  3.0
HBA_lipid    o 5.7     7.6
         --->  8.5     10.3   3.0
HBD          o 5.0     5.4    9.9     12.8
         --->  6.1     4.8    11.0    14.0   3.0
HYDROPHOBIC  o 7.5     8.0    12.9    15.5   4.6     6.0

Maximum Fit: 6.64339

Name     Fit  Cnf/Enan      Mapping        Est        Act      Error     Unc
dpp4_1   5.96 4     + [14  25  13  1   ]      0.81       0.12  +   6.7     1.5
dpp4_2   6.53 16    + [17  27  13  1   ]      0.22       0.24  -   1.1     1.5
dpp4_4   4.55 28    + [17  30  *   22  ]     21          2     +  10       1.5
dpp4_3   4.56 49    + [31  *   21  1   ]     20          2     +  10       1.5
dpp4_7   4.67 23    + [*   28  21  1   ]     16          5.8   +   2.7     1.5
dpp4_8   4.76 220   + [11  31  *   25  ]     13          9.6   +   1.3     1.5
dpp4_9   4.59 19    + [17  *   30  1   ]     19         12     +   1.6     1.5
dpp4_10  3.97 15    + [17  25  14  *   ]     80         16     +   5       1.5
dpp4_11  4.45 27    + [23  *   13  9   ]     26         17     +   1.5     1.5
dpp4_12  4.64 3     + [15  27  *   17  ]     17         43     -   2.6     1.5
dpp4_13  4.95 17    + [17  *   14  1   ]      8.3       44     -   5.3     1.5
dpp4_14  3.62 45    - [17  30  *   21  ]    180         45     +   3.9     1.5
dpp4_15  4.01 7     + [*   26  21  1   ]     72         50     +   1.5     1.5
dpp4_17  3.35 1     + [13  14  *   31  ]    330         64     +   5.1     1.5
dpp4_18  4.56 207   + [26  21  *   37  ]     20        120     -   5.9     1.5
dpp4_19  4.63 13    + [21  26  15  10  ]     17        130     -   7.2     1.5
dpp4_20  4.32 82    + [14  21  *   29  ]     36        140     -   3.8     1.5
dpp4_21  3.16 10    + [12  *   *   24  ]    510        180     +   2.8     1.5
dpp4_22  3.32 1     + [21  *   *   25  ]    350        220     +   1.6     1.5
dpp4_23  4.48 164   + [13  21  *   29  ]     25        240     -   9.9     1.5
dpp4_24  3.39 18    + [13  *   15  10  ]    300        440     -   1.5     1.5
dpp4_25  3.36 7     + [23  *   13  9   ]    320        540     -   1.7     1.5
dpp4_26  3.31 1     + [16  *   *   32  ]    360        800     -   2.2     1.5
dpp4_27  3.07 3     + [*   *   23  19  ]    620       1000     -   1.6     1.5
dpp4_28  4.15 21    + [22  *   15  10  ]     52       1000     -  20       1.5
*************************************************************
Mirror image used.  To turn this option off, put 
catHypo.forceAbsoluteStereochemistry=1 in the .Catalyst file.
*************************************************************
 totalcost=235.497 RMS=3.56882 correl=0.794132
 Cost components: Error=218.376 Weight=1.75558 Config=15.3653 Tolerance=0


Current state: 194.937.

Definition:       HBA_lipid      HBA_lipid         HBD        HYDROPHOBIC
Weights:          1.73645        1.73645        1.73645        1.73645
Tolerances:    1.60    2.20   1.60    2.20   1.60    2.20       1.60
Coords: X      -1.37   -0.38  -6.90   -7.90  3.19    3.78       5.20
      : Y      0.95    3.80   0.23    -0.48  -0.36   2.52       -1.20
      : Z      0.63    1.02   1.81    4.56   1.84    2.44       -1.80
                 o--------->    o--------->    o--------->         o
HBA_lipid    o
         --->  3.0
HBA_lipid    o 5.7     7.5
         --->  7.8     9.3    3.0
HBD          o 4.9     5.5    10.1    11.4
         --->  5.7     4.6    10.9    12.2   3.0
HYDROPHOBIC  o 7.3     8.0    12.7    14.6   4.2     5.8

Maximum Fit: 6.94581

Name     Fit  Cnf/Enan      Mapping        Est        Act      Error     Unc
dpp4_1   6.95 14    + [14  25  13  1   ]      0.13       0.12  +   1.1     1.5
dpp4_2   6.51 1     + [17  25  13  1   ]      0.37       0.24  +   1.5     1.5
dpp4_4   4.63 22    - [17  30  *   22  ]     28          2     +  14       1.5
dpp4_3   4.90 61    + [20  33  *   1   ]     15          2     +   7.4     1.5
dpp4_7   4.97 4     + [*   27  21  1   ]     13          5.8   +   2.2     1.5
dpp4_8   4.62 36    + [*   31  21  17  ]     28          9.6   +   3       1.5
dpp4_9   4.88 106   + [30  18  21  1   ]     15         12     +   1.3     1.5
dpp4_10  4.25 13    + [17  25  14  *   ]     67         16     +   4.2     1.5
dpp4_11  4.71 27    + [23  *   13  9   ]     23         17     +   1.4     1.5
dpp4_12  4.54 27    + [13  *   15  16  ]     34         43     -   1.3     1.5
dpp4_13  5.18 13    + [17  *   14  1   ]      7.7       44     -   5.7     1.5
dpp4_14  4.62 45    + [17  30  *   21  ]     28         45     -   1.6     1.5
dpp4_15  4.64 8     + [*   26  21  1   ]     27         50     -   1.9     1.5
dpp4_17  3.45 1     + [*   14  *   31  ]    420         64     +   6.5     1.5
dpp4_18  4.78 49    + [8   16  *   29  ]     20        120     -   6.1     1.5
dpp4_19  4.22 22    + [13  27  *   10  ]     70        130     -   1.8     1.5
dpp4_20  4.35 82    + [14  21  *   29  ]     53        140     -   2.5     1.5
dpp4_21  3.37 10    + [12  *   *   24  ]    500        180     +   2.8     1.5
dpp4_22  3.47 3     + [*   *   21  1   ]    400        220     +   1.9     1.5
dpp4_23  4.51 238   + [14  21  *   29  ]     36        240     -   6.7     1.5
dpp4_24  3.47 17    + [15  *   *   24  ]    400        440     -   1.1     1.5
dpp4_25  3.70 7     + [23  *   13  9   ]    240        540     -   2.3     1.5
dpp4_26  3.44 1     + [16  *   *   32  ]    420        800     -   1.9     1.5
dpp4_27  3.16 5     + [8   *   *   24  ]    810       1000     -   1.2     1.5
dpp4_28  4.13 21    + [22  *   15  10  ]     87       1000     -  12       1.5
*************************************************************
Mirror image used.  To turn this option off, put 
catHypo.forceAbsoluteStereochemistry=1 in the .Catalyst file.
*************************************************************
 totalcost=194.937 RMS=3.08409 correl=0.850977
 Cost components: Error=178.066 Weight=1.50577 Config=15.3653 Tolerance=0


Current state: 192.708.

Definition:          HBA         HBA_lipid         HBD        HYDROPHOBIC
Weights:          1.99217        1.99217        1.99217        1.99217
Tolerances:    1.60    2.20   1.60    2.20   1.60    2.20       1.60
Coords: X      -6.22   -7.53  -0.98   -0.77  3.16    1.65       5.20
      : Y      0.88    1.14   0.88    3.87   -0.43   -1.66      -1.20
      : Z      3.90    6.58   0.55    1.09   2.26    4.55       -1.80
                 o--------->    o--------->    o--------->         o
HBA          o
         --->  3.0
HBA_lipid    o 6.2     8.9
         --->  6.8     9.1    3.0
HBD          o 9.6     11.6   4.7     5.9
         --->  8.3     9.8    5.4     7.0    3.0
HYDROPHOBIC  o 12.9    15.4   6.9     8.3    4.6     7.3

Maximum Fit: 7.96869

Name     Fit  Cnf/Enan      Mapping        Est        Act      Error     Unc
dpp4_1   6.76 21    + [25  14  13  1   ]      0.86       0.12  +   7.1     1.5
dpp4_2   7.05 3     + [25  17  13  1   ]      0.44       0.24  +   1.8     1.5
dpp4_4   5.69 22    - [30  17  *   22  ]     10          2     +   5.1     1.5
dpp4_3   5.83 4     + [18  20  21  1   ]      7.4        2     +   3.7     1.5
dpp4_7   5.84 18    + [28  *   21  1   ]      7.1        5.8   +   1.2     1.5
dpp4_8   5.76 209   + [30  11  *   23  ]      8.6        9.6   -   1.1     1.5
dpp4_9   5.78 80    + [*   20  21  1   ]      8.3       12     -   1.4     1.5
dpp4_10  5.08 12    + [*   17  14  1   ]     41         16     +   2.6     1.5
dpp4_11  5.49 27    + [*   23  13  9   ]     16         17     -   1.1     1.5
dpp4_12  5.26 39    + [*   13  15  16  ]     27         43     -   1.6     1.5
dpp4_13  5.78 13    + [*   17  14  1   ]      8.3       44     -   5.3     1.5
dpp4_14  4.21 45    + [30  17  *   21  ]    310         45     +   6.8     1.5
dpp4_15  5.21 8     + [26  *   21  1   ]     31         50     -   1.6     1.5
dpp4_17  3.98 1     + [*   *   21  25  ]    510         64     +   8       1.5
dpp4_18  5.46 106   + [42  36  *   32  ]     17        120     -   7       1.5
dpp4_19  5.42 11    + [27  *   15  10  ]     19        130     -   6.7     1.5
dpp4_20  4.83 24    + [11  14  *   25  ]     74        140     -   1.8     1.5
dpp4_21  3.89 7     + [*   12  *   24  ]    630        180     +   3.5     1.5
dpp4_22  3.97 5     + [*   *   21  1   ]    530        220     +   2.4     1.5
dpp4_23  4.81 241   + [11  14  *   25  ]     76        240     -   3.2     1.5
dpp4_24  4.13 39    + [*   13  15  10  ]    370        440     -   1.2     1.5
dpp4_25  4.65 7     + [*   23  13  9   ]    110        540     -   4.8     1.5
dpp4_26  3.98 1     + [*   21  *   14  ]    520        800     -   1.5     1.5
dpp4_27  3.68 5     + [*   8   *   24  ]   1000       1000     +   1       1.5
dpp4_28  4.48 21    + [*   22  15  10  ]    160       1000     -   6.3     1.5
*************************************************************
Mirror image used.  To turn this option off, put 
catHypo.forceAbsoluteStereochemistry=1 in the .Catalyst file.
*************************************************************
 totalcost=192.708 RMS=3.06002 correl=0.853487
 Cost components: Error=176.217 Weight=1.12533 Config=15.3653 Tolerance=0


Current state: 193.361.

Definition:          HBA         HBA_lipid         HBD        HYDROPHOBIC
Weights:          1.91546        1.91546        1.91546        1.91546
Tolerances:    1.60    2.20   1.60    2.20   1.60    2.20       1.60
Coords: X      -7.05   -8.34  -1.10   -0.66  3.47    2.02       5.20
      : Y      0.13    -0.77  0.88    3.87   -0.15   -1.79      -1.20
      : Z      1.07    3.66   0.63    1.02   2.47    4.52       -1.80
                 o--------->    o--------->    o--------->         o
HBA          o
         --->  3.0
HBA_lipid    o 6.0     8.0
         --->  7.4     9.4    3.0
HBD          o 10.6    11.9   5.0     5.9
         --->  9.9     10.4   5.7     7.2    3.0
HYDROPHOBIC  o 12.7    14.6   7.1     8.2    4.7     7.1

Maximum Fit: 7.66185

Name     Fit  Cnf/Enan      Mapping        Est        Act      Error     Unc
dpp4_1   7.38 1     + [25  14  13  1   ]      0.12       0.12  +   1       1.5
dpp4_2   6.79 6     + [27  17  13  1   ]      0.49       0.24  +   2       1.5
dpp4_4   4.92 22    - [30  17  *   22  ]     36          2     +  18       1.5
dpp4_3   5.42 22    + [*   20  21  3   ]     11          2     +   5.7     1.5
dpp4_7   5.32 8     + [27  *   21  1   ]     15          5.8   +   2.5     1.5
dpp4_8   5.29 108   + [31  *   21  17  ]     16          9.6   +   1.6     1.5
dpp4_9   5.37 97    + [*   20  21  1   ]     13         12     +   1.1     1.5
dpp4_10  4.91 12    + [*   17  14  1   ]     38         16     +   2.3     1.5
dpp4_11  5.37 27    + [*   23  13  9   ]     13         17     -   1.3     1.5
dpp4_12  4.94 39    + [*   13  15  16  ]     35         43     -   1.2     1.5
dpp4_13  5.53 13    + [*   17  14  1   ]      8.9       44     -   4.9     1.5
dpp4_14  4.96 45    + [30  17  *   21  ]     33         45     -   1.3     1.5
dpp4_15  4.46 3     + [26  *   21  1   ]    110         50     +   2.1     1.5
dpp4_17  3.82 1     + [*   *   21  25  ]    460         64     +   7.1     1.5
dpp4_18  4.95 66    + [*   8   16  37  ]     34        120     -   3.5     1.5
dpp4_19  4.92 2     + [26  *   15  10  ]     36        130     -   3.5     1.5
dpp4_20  4.69 199   + [11  14  *   25  ]     61        140     -   2.2     1.5
dpp4_21  3.75 7     + [*   12  *   24  ]    530        180     +   3       1.5
dpp4_22  3.83 7     + [*   *   21  15  ]    450        220     +   2.1     1.5
dpp4_23  4.77 124   + [11  14  *   25  ]     51        240     -   4.8     1.5
dpp4_24  3.83 21    + [*   15  *   23  ]    450        440     +   1       1.5
dpp4_25  4.57 7     + [*   23  13  9   ]     82        540     -   6.6     1.5
dpp4_26  3.81 1     + [*   21  *   14  ]    470        800     -   1.7     1.5
dpp4_27  3.54 5     + [*   8   *   24  ]    860       1000     -   1.2     1.5
dpp4_28  4.53 21    + [*   22  15  10  ]     89       1000     -  12       1.5
*************************************************************
Mirror image used.  To turn this option off, put 
catHypo.forceAbsoluteStereochemistry=1 in the .Catalyst file.
*************************************************************
 totalcost=193.361 RMS=3.06804 correl=0.852652
 Cost components: Error=176.832 Weight=1.16417 Config=15.3653 Tolerance=0

Wander stopped because CumE greater than maxE
Total:
sample mean:  Error: 136.831 Weight: 0.23532 Config: 0 Mapping: 0 Tolerance: 0
sigma: Error: 30.5208 Weight: 0.399568 Config: 0.199784 Mapping: 0.199784 Tolerance: 0.199784
Normalized 1/sigma: Error: 0.00186674 Weight: 0.14259 Config: 0.285181 Mapping: 0.285181 Tolerance: 0.285181
dMBar: -0.121861 AbsDMBar: 1.05902 Average DMSq: 35.6589
A/T (Effort):
T_F 0/10 (0.3)  
R_F 23/31 (28.65)  17/42 (23.04)  
BIN_MOVE_FEATURE 35/150 (122.31)  
BIN_CHANGE_FEATURE 39/411 (419.22)  
ADD_REMOVE_FEATURE 1/245 (10.32)  
BIN_JUMP 3/890 (1797.8)  

DeltaM/Effort:
T_F 0 
R_F 3.99732 5.66762 
BIN_MOVE_FEATURE 4.34404 
BIN_CHANGE_FEATURE 1.95977 
ADD_REMOVE_FEATURE 2.67757 
BIN_JUMP 0.11014 

Weighted Normalized Probs:
T_F 0.0196078 
R_F 0.0382289 0.120715 
BIN_MOVE_FEATURE 0.328885 
BIN_CHANGE_FEATURE 0.370933 
ADD_REMOVE_FEATURE 0.12163 
BIN_JUMP 0 

Sig: 30.7917, oldSig: 54.3719.
M: 137.066 S: 30.7917 C: 17.6715 R: 0.344322 E: 1.07493 X: 172.101 T: 1000
At conclusion of pass 1:
M: 137.066 S: 30.7917 C: 17.6715 E: 1.07493 X: 172.101 T: 1000


Current state: 179.991.

Definition:          HBA         HBA_lipid         HBD        HYDROPHOBIC
Weights:          1.81911        1.81911        1.81911        1.81911
Tolerances:    1.60    2.20   1.60    2.20   1.60    2.20       1.60
Coords: X      -7.30   -9.11  -1.12   -0.63  3.01    5.52       5.20
      : Y      1.08    0.73   0.92    3.83   -0.19   -1.67      -1.20
      : Z      1.25    -1.12  0.47    1.18   1.88    1.05       -1.80
                 o--------->    o--------->    o--------->         o
HBA          o
         --->  3.0
HBA_lipid    o 6.2     8.1
         --->  7.2     9.3    3.0
HBD          o 10.4    12.5   4.5     5.5
         --->  13.1    15.0   7.2     8.3    3.0
HYDROPHOBIC  o 13.1    14.5   7.0     8.3    4.4     2.9

Maximum Fit: 7.27646

Name     Fit  Cnf/Enan      Mapping        Est        Act      Error     Unc
dpp4_1   7.07 4     + [25  14  13  1   ]      0.1        0.12  -   1.2     1.5
dpp4_2   6.74 3     + [28  17  13  1   ]      0.22       0.24  -   1.1     1.5
dpp4_4   4.70 22    + [30  17  *   22  ]     24          2     +  12       1.5
dpp4_3   4.69 135   + [31  20  *   1   ]     25          2     +  12       1.5
dpp4_7   5.15 23    + [28  *   21  1   ]      8.7        5.8   +   1.5     1.5
dpp4_8   5.02 169   + [30  11  *   25  ]     12          9.6   +   1.2     1.5
dpp4_9   4.75 38    + [18  20  *   1   ]     22         12     +   1.8     1.5
dpp4_10  4.41 17    + [25  17  14  *   ]     47         16     +   2.9     1.5
dpp4_11  4.08 27    + [*   23  13  9   ]    100         17     +   6       1.5
dpp4_12  4.72 27    + [*   13  15  16  ]     23         43     -   1.8     1.5
dpp4_13  5.38 4     + [*   17  14  1   ]      5.1       44     -   8.7     1.5
dpp4_14  4.65 45    - [30  17  *   21  ]     27         45     -   1.6     1.5
dpp4_15  4.49 9     + [26  *   21  1   ]     39         50     -   1.3     1.5
dpp4_17  3.57 1     + [14  11  *   31  ]    330         64     +   5.2     1.5
dpp4_18  4.45 27    + [8   26  *   37  ]     43        120     -   2.8     1.5
dpp4_19  4.51 13    + [26  21  15  10  ]     37        130     -   3.4     1.5
dpp4_20  4.06 20    + [11  14  *   25  ]    110        140     -   1.3     1.5
dpp4_21  3.56 7     + [*   12  *   24  ]    330        180     +   1.8     1.5
dpp4_22  3.64 2     + [*   *   21  1   ]    280        220     +   1.3     1.5
dpp4_23  4.18 100   + [11  14  *   25  ]     81        240     -   3       1.5
dpp4_24  3.63 21    + [*   15  *   23  ]    280        440     -   1.6     1.5
dpp4_25  3.64 7     + [*   23  *   9   ]    280        540     -   1.9     1.5
dpp4_26  3.62 1     + [*   21  *   14  ]    290        800     -   2.7     1.5
dpp4_27  3.37 5     + [*   8   *   24  ]    520       1000     -   1.9     1.5
dpp4_28  3.75 19    + [*   22  15  10  ]    220       1000     -   4.7     1.5
*************************************************************
Mirror image used.  To turn this option off, put 
catHypo.forceAbsoluteStereochemistry=1 in the .Catalyst file.
*************************************************************
 totalcost=179.991 RMS=2.88653 correl=0.870841
 Cost components: Error=163.322 Weight=1.30437 Config=15.3653 Tolerance=0


Current state: 180.463.

Definition:       HBA_lipid      HBA_lipid         HBD        HYDROPHOBIC
Weights:          1.89614        1.89614        1.89614        1.89614
Tolerances:    1.60    2.20   1.60    2.20   1.60    2.20       1.60
Coords: X      -7.02   -8.21  -0.97   -0.78  3.28    1.97       5.20
      : Y      0.40    -0.97  0.92    3.83   -0.26   -1.67      -1.20
      : Z      1.42    3.85   0.40    1.25   2.26    4.56       -1.80
                 o--------->    o--------->    o--------->         o
HBA_lipid    o
         --->  3.0
HBA_lipid    o 6.2     8.2
         --->  7.1     9.2    3.0
HBD          o 10.4    11.6   4.8     5.9
         --->  9.7     10.2   5.7     7.0    3.0
HYDROPHOBIC  o 12.7    14.6   6.9     8.4    4.6     7.1

Maximum Fit: 7.58455

Name     Fit  Cnf/Enan      Mapping        Est        Act      Error     Unc
dpp4_1   7.36 1     + [25  14  13  1   ]      0.12       0.12  +   1       1.5
dpp4_2   6.75 5     + [25  17  13  1   ]      0.51       0.24  +   2.1     1.5
dpp4_4   4.96 22    - [30  17  *   22  ]     31          2     +  15       1.5
dpp4_3   5.49 22    + [*   20  21  3   ]      9          2     +   4.5     1.5
dpp4_7   5.50 8     + [27  *   21  1   ]      8.9        5.8   +   1.5     1.5
dpp4_8   5.11 108   + [31  *   21  17  ]     22          9.6   +   2.3     1.5
dpp4_9   5.46 80    + [*   20  21  1   ]      9.9       12     -   1.2     1.5
dpp4_10  4.77 12    + [*   17  14  1   ]     47         16     +   3       1.5
dpp4_11  5.29 27    + [*   23  13  9   ]     14         17     -   1.2     1.5
dpp4_12  4.87 39    + [*   13  15  16  ]     38         43     -   1.1     1.5
dpp4_13  5.49 13    + [*   17  14  1   ]      9.1       44     -   4.9     1.5
dpp4_14  4.94 45    + [30  17  *   21  ]     32         45     -   1.4     1.5
dpp4_15  4.56 3     + [26  *   21  1   ]     78         50     +   1.6     1.5
dpp4_17  3.79 1     + [*   *   21  25  ]    460         64     +   7.1     1.5
dpp4_18  5.13 49    + [16  8   *   29  ]     21        120     -   5.7     1.5
dpp4_19  4.98 32    + [26  *   15  10  ]     30        130     -   4.2     1.5
dpp4_20  4.60 191   + [21  13  *   29  ]     71        140     -   1.9     1.5
dpp4_21  3.70 7     + [*   12  *   24  ]    570        180     +   3.1     1.5
dpp4_22  3.79 4     + [*   *   21  1   ]    460        220     +   2.1     1.5
dpp4_23  4.65 238   + [21  14  *   29  ]     63        240     -   3.9     1.5
dpp4_24  3.79 24    + [*   15  *   22  ]    450        440     +   1       1.5
dpp4_25  4.43 4     + [*   23  13  9   ]    100        540     -   5.2     1.5
dpp4_26  3.79 1     + [*   21  *   14  ]    460        800     -   1.8     1.5
dpp4_27  3.50 5     + [*   8   *   24  ]    890       1000     -   1.1     1.5
dpp4_28  4.20 21    + [*   22  15  10  ]    180       1000     -   5.8     1.5
*************************************************************
Mirror image used.  To turn this option off, put 
catHypo.forceAbsoluteStereochemistry=1 in the .Catalyst file.
*************************************************************
 totalcost=180.463 RMS=2.89473 correl=0.87005
 Cost components: Error=163.914 Weight=1.18413 Config=15.3653 Tolerance=0


Current state: 194.176.

Definition:          HBA         HBA_lipid         HBD        HYDROPHOBIC
Weights:          1.86908        1.86908        1.86908        1.86908
Tolerances:    1.60    2.20   1.60    2.20   1.60    2.20       1.60
Coords: X      -6.99   -8.18  -1.04   -0.71  3.53    5.85       5.20
      : Y      -0.02   -0.98  1.01    3.74   -0.03   -1.22      -0.80
      : Z      1.29    3.91   0.17    1.47   2.08    0.61       -2.20
                 o--------->    o--------->    o--------->         o
HBA          o
         --->  3.0
HBA_lipid    o 6.1     8.3
         --->  7.3     9.2    3.0
HBD          o 10.5    11.9   5.1     5.7
         --->  12.9    14.4   7.3     8.3    3.0
HYDROPHOBIC  o 12.7    14.7   6.9     8.3    4.7     2.9

Maximum Fit: 7.47632

Name     Fit  Cnf/Enan      Mapping        Est        Act      Error     Unc
dpp4_1   7.24 1     + [25  14  13  1   ]      0.1        0.12  -   1.2     1.5
dpp4_2   6.57 3     + [27  17  13  1   ]      0.47       0.24  +   1.9     1.5
dpp4_4   5.06 22    - [30  17  *   22  ]     15          2     +   7.4     1.5
dpp4_3   5.21 61    + [33  20  *   1   ]     11          2     +   5.3     1.5
dpp4_7   5.15 8     + [27  *   21  1   ]     12          5.8   +   2.1     1.5
dpp4_8   5.27 59    + [31  13  21  25  ]      9.2        9.6   -   1       1.5
dpp4_9   4.62 104   + [*   21  30  32  ]     42         12     +   3.5     1.5
dpp4_10  4.15 13    + [25  17  14  *   ]    120         16     +   7.6     1.5
dpp4_11  4.21 27    + [*   23  13  9   ]    110         17     +   6.3     1.5
dpp4_12  4.90 27    + [*   13  15  16  ]     22         43     -   2       1.5
dpp4_13  5.34 4     + [*   17  14  1   ]      7.8       44     -   5.6     1.5
dpp4_14  4.72 45    + [30  17  *   21  ]     33         45     -   1.4     1.5
dpp4_15  4.33 4     + [26  *   21  1   ]     81         50     +   1.6     1.5
dpp4_17  3.70 1     + [14  *   *   31  ]    350         64     +   5.4     1.5
dpp4_18  4.85 106   + [42  36  *   32  ]     25        120     -   4.9     1.5
dpp4_19  4.58 22    + [27  13  *   10  ]     46        130     -   2.7     1.5
dpp4_20  4.73 159   + [11  13  21  *   ]     32        140     -   4.2     1.5
dpp4_21  3.66 7     + [*   12  *   24  ]    370        180     +   2.1     1.5
dpp4_22  3.72 1     + [*   *   21  1   ]    330        220     +   1.5     1.5
dpp4_23  4.74 125   + [11  13  21  *   ]     32        240     -   7.7     1.5
dpp4_24  3.74 24    + [*   15  *   22  ]    320        440     -   1.4     1.5
dpp4_25  4.14 2     + [*   6   13  19  ]    130        540     -   4.3     1.5
dpp4_26  3.73 1     + [*   21  *   14  ]    320        800     -   2.5     1.5
dpp4_27  3.47 5     + [*   8   *   24  ]    580       1000     -   1.7     1.5
dpp4_28  3.77 19    + [*   22  15  10  ]    290       1000     -   3.5     1.5
*************************************************************
Mirror image used.  To turn this option off, put 
catHypo.forceAbsoluteStereochemistry=1 in the .Catalyst file.
*************************************************************
 totalcost=194.176 RMS=3.07793 correl=0.851619
 Cost components: Error=177.591 Weight=1.21896 Config=15.3653 Tolerance=0


Current state: 201.025.

Definition:          HBA         HBA_lipid      HBA_lipid     HYDROPHOBIC
Weights:          1.80858        1.80858        1.80858        1.80858
Tolerances:    1.60    2.20   1.60    2.20   1.60    2.20       1.60
Coords: X      -7.25   -7.91  -1.19   -0.56  3.43    5.49       5.20
      : Y      0.13    -1.13  1.11    3.64   0.01    -1.81      -0.80
      : Z      1.26    3.94   0.03    1.62   1.56    0.32       -2.20
                 o--------->    o--------->    o--------->         o
HBA          o
         --->  3.0
HBA_lipid    o 6.3     8.1
         --->  7.6     9.1    3.0
HBA_lipid    o 10.7    11.6   5.0     5.4
         --->  12.9    13.9   7.3     8.2    3.0
HYDROPHOBIC  o 13.0    14.5   7.0     8.2    4.2     2.7

Maximum Fit: 7.23433

Name     Fit  Cnf/Enan      Mapping        Est        Act      Error     Unc
dpp4_1   7.02 1     + [25  14  13  1   ]      0.11       0.12  -   1.1     1.5
dpp4_2   6.31 1     + [25  17  13  1   ]      0.56       0.24  +   2.3     1.5
dpp4_4   4.78 22    - [30  17  *   22  ]     19          2     +   9.6     1.5
dpp4_3   5.05 61    + [33  20  *   1   ]     10          2     +   5.1     1.5
dpp4_7   5.11 20    + [27  *   21  1   ]      8.9        5.8   +   1.5     1.5
dpp4_8   4.94 220   + [30  11  *   25  ]     13          9.6   +   1.4     1.5
dpp4_9   4.79 62    + [*   21  20  1   ]     19         12     +   1.6     1.5
dpp4_10  3.95 13    + [25  17  14  *   ]    130         16     +   8       1.5
dpp4_11  3.77 27    + [*   23  13  9   ]    190         17     +  11       1.5
dpp4_12  4.77 37    + [27  13  *   16  ]     20         43     -   2.2     1.5
dpp4_13  5.21 4     + [*   17  14  1   ]      7.1       44     -   6.2     1.5
dpp4_14  4.60 56    + [28  17  *   21  ]     29         45     -   1.6     1.5
dpp4_15  4.17 10    + [26  *   21  1   ]     78         50     +   1.6     1.5
dpp4_17  3.56 1     + [14  *   *   31  ]    320         64     +   4.9     1.5
dpp4_18  4.80 113   + [*   8   16  20  ]     18        120     -   6.5     1.5
dpp4_19  4.06 37    + [*   15  13  24  ]    100        130     -   1.3     1.5
dpp4_20  4.46 171   + [*   12  14  25  ]     40        140     -   3.4     1.5
dpp4_21  3.55 7     + [*   12  *   24  ]    320        180     +   1.8     1.5
dpp4_22  3.61 2     + [*   *   21  1   ]    280        220     +   1.3     1.5
dpp4_23  4.63 216   + [*   12  14  25  ]     27        240     -   9.1     1.5
dpp4_24  3.86 24    + [*   15  13  22  ]    160        440     -   2.8     1.5
dpp4_25  3.62 7     + [*   23  *   9   ]    280        540     -   1.9     1.5
dpp4_26  3.59 1     + [*   21  *   14  ]    290        800     -   2.7     1.5
dpp4_27  3.36 5     + [*   8   *   24  ]    500       1000     -   2       1.5
dpp4_28  3.62 19    + [*   15  *   21  ]    280       1000     -   3.7     1.5
*************************************************************
Mirror image used.  To turn this option off, put 
catHypo.forceAbsoluteStereochemistry=1 in the .Catalyst file.
*************************************************************
 totalcost=201.025 RMS=3.16434 correl=0.842387
 Cost components: Error=184.334 Weight=1.32587 Config=15.3653 Tolerance=0


New record: 170.251.

Definition:       HBA_lipid      HBA_lipid         HBD        HYDROPHOBIC
Weights:          2.09861        2.09861        2.09861        2.09861
Tolerances:    1.60    2.20   1.60    2.20   1.60    2.20       1.60
Coords: X      -6.95   -9.02  -1.05   -0.15  3.22    3.72       5.20
      : Y      0.30    1.06   0.04    2.79   -0.61   2.33       -0.80
      : Z      0.77    -1.31  0.15    0.94   2.29    2.63       -2.20
                 o--------->    o--------->    o--------->         o
HBA_lipid    o
         --->  3.0
HBA_lipid    o 5.9     8.2
         --->  7.2     9.3    3.0
HBD          o 10.3    12.9   4.8     5.0
         --->  11.0    13.4   5.8     4.2    3.0
HYDROPHOBIC  o 12.6    14.4   6.7     7.2    4.9     5.9

Maximum Fit: 8.39445

Name     Fit  Cnf/Enan      Mapping        Est        Act      Error     Unc
dpp4_1   7.90 39    + [25  14  13  1   ]      0.12       0.12  +   1       1.5
dpp4_2   7.20 3     + [28  17  13  1   ]      0.61       0.24  +   2.6     1.5
dpp4_4   5.88 22    + [30  17  *   22  ]     13          2     +   6.4     1.5
dpp4_3   5.92 52    + [*   20  21  1   ]     12          2     +   5.8     1.5
dpp4_7   5.93 9     + [27  *   21  1   ]     11          5.8   +   2       1.5
dpp4_8   5.92 176   + [31  11  *   25  ]     12          9.6   +   1.2     1.5
dpp4_9   6.11 19    + [*   17  30  1   ]      7.5       12     -   1.6     1.5
dpp4_10  5.09 18    + [*   17  14  1   ]     79         16     +   4.9     1.5
dpp4_11  5.81 27    + [*   23  13  9   ]     15         17     -   1.1     1.5
dpp4_12  5.52 4     + [26  *   15  16  ]     29         43     -   1.5     1.5
dpp4_13  6.01 44    + [*   17  14  1   ]      9.6       44     -   4.6     1.5
dpp4_14  5.37 45    - [30  17  *   21  ]     42         45     -   1.1     1.5
dpp4_15  5.49 7     + [26  *   21  1   ]     31         50     -   1.6     1.5
dpp4_17  4.40 1     + [14  11  *   31  ]    380         64     +   5.9     1.5
dpp4_18  5.43 90    + [16  8   *   30  ]     36        120     -   3.3     1.5
dpp4_19  4.95 1     + [27  13  *   10  ]    110        130     -   1.2     1.5
dpp4_20  5.49 215   + [21  13  *   29  ]     31        140     -   4.4     1.5
dpp4_21  4.17 13    + [*   12  *   24  ]    660        180     +   3.6     1.5
dpp4_22  4.20 3     + [*   21  *   20  ]    620        220     +   2.8     1.5
dpp4_23  5.21 84    + [21  13  *   29  ]     59        240     -   4.1     1.5
dpp4_24  4.79 34    + [*   13  15  10  ]    160        440     -   2.8     1.5
dpp4_25  4.32 2     + [*   6   13  19  ]    460        540     -   1.2     1.5
dpp4_26  4.17 1     + [*   22  *   29  ]    650        800     -   1.2     1.5
dpp4_27  4.12 5     + [*   8   *   24  ]    730       1000     -   1.4     1.5
dpp4_28  4.93 21    + [*   22  15  10  ]    110       1000     -   9       1.5
*************************************************************
Mirror image used.  To turn this option off, put 
catHypo.forceAbsoluteStereochemistry=1 in the .Catalyst file.
*************************************************************
 totalcost=170.251 RMS=2.75007 correl=0.883554
 Cost components: Error=153.707 Weight=1.17831 Config=15.3653 Tolerance=0


New record: 167.104.

Definition:       HBA_lipid      HBA_lipid         HBD        HYDROPHOBIC
Weights:          2.11051        2.11051        2.11051        2.11051
Tolerances:    1.60    2.20   1.60    2.20   1.60    2.20       1.60
Coords: X      -1.05   -0.15  -6.95   -9.02  3.09    3.85       5.20
      : Y      0.04    2.79   0.30    1.06   -0.58   2.30       -0.80
      : Z      0.15    0.94   0.77    -1.31  2.27    2.65       -2.20
                 o--------->    o--------->    o--------->         o
HBA_lipid    o
         --->  3.0
HBA_lipid    o 5.9     7.2
         --->  8.2     9.3    3.0
HBD          o 4.7     4.9    10.2    12.7
         --->  5.9     4.4    11.1    13.5   3.0
HYDROPHOBIC  o 6.7     7.2    12.6    14.4   5.0     5.9

Maximum Fit: 8.44204

Name     Fit  Cnf/Enan      Mapping        Est        Act      Error     Unc
dpp4_1   7.92 39    + [14  25  13  1   ]      0.13       0.12  +   1.1     1.5
dpp4_2   7.24 3     + [17  28  13  1   ]      0.62       0.24  +   2.6     1.5
dpp4_4   5.91 22    + [17  30  *   22  ]     13          2     +   6.5     1.5
dpp4_3   6.02 52    + [20  *   21  1   ]     10          2     +   5.1     1.5
dpp4_7   6.03 9     + [*   27  21  1   ]     10          5.8   +   1.7     1.5
dpp4_8   5.95 176   + [11  31  *   25  ]     12          9.6   +   1.2     1.5
dpp4_9   6.17 19    + [17  *   30  1   ]      7.2       12     -   1.7     1.5
dpp4_10  5.17 18    + [17  *   14  1   ]     72         16     +   4.5     1.5
dpp4_11  5.86 27    + [23  *   13  9   ]     15         17     -   1.2     1.5
dpp4_12  5.51 4     + [*   26  15  16  ]     33         43     -   1.3     1.5
dpp4_13  5.99 44    + [17  *   14  1   ]     11         44     -   4.1     1.5
dpp4_14  5.40 45    - [17  30  *   21  ]     43         45     -   1.1     1.5
dpp4_15  5.63 7     + [*   26  21  1   ]     25         50     -   2       1.5
dpp4_17  4.43 1     + [11  14  *   31  ]    400         64     +   6.1     1.5
dpp4_18  5.46 90    + [8   16  *   30  ]     37        120     -   3.2     1.5
dpp4_19  4.98 1     + [13  27  *   10  ]    110        130     -   1.1     1.5
dpp4_20  5.52 215   + [13  21  *   29  ]     32        140     -   4.3     1.5
dpp4_21  4.19 13    + [12  *   *   24  ]    680        180     +   3.8     1.5
dpp4_22  4.22 3     + [21  *   *   20  ]    640        220     +   3       1.5
dpp4_23  5.24 84    + [13  21  *   29  ]     61        240     -   4       1.5
dpp4_24  4.80 27    + [13  *   15  10  ]    170        440     -   2.6     1.5
dpp4_25  4.37 2     + [6   *   13  19  ]    450        540     -   1.2     1.5
dpp4_26  4.19 1     + [22  *   *   29  ]    680        800     -   1.2     1.5
dpp4_27  4.14 5     + [8   *   *   24  ]    760       1000     -   1.3     1.5
dpp4_28  4.97 21    + [22  *   15  10  ]    110       1000     -   8.9     1.5
*************************************************************
Mirror image used.  To turn this option off, put 
catHypo.forceAbsoluteStereochemistry=1 in the .Catalyst file.
*************************************************************
 totalcost=167.104 RMS=2.70372 correl=0.887694
 Cost components: Error=150.547 Weight=1.19194 Config=15.3653 Tolerance=0


Current state: 167.104.

Definition:       HBA_lipid      HBA_lipid         HBD        HYDROPHOBIC
Weights:          2.11051        2.11051        2.11051        2.11051
Tolerances:    1.60    2.20   1.60    2.20   1.60    2.20       1.60
Coords: X      -6.95   -9.02  -1.05   -0.15  3.09    3.85       5.20
      : Y      0.30    1.06   0.04    2.79   -0.58   2.30       -0.80
      : Z      0.77    -1.31  0.15    0.94   2.27    2.65       -2.20
                 o--------->    o--------->    o--------->         o
HBA_lipid    o
         --->  3.0
HBA_lipid    o 5.9     8.2
         --->  7.2     9.3    3.0
HBD          o 10.2    12.7   4.7     4.9
         --->  11.1    13.5   5.9     4.4    3.0
HYDROPHOBIC  o 12.6    14.4   6.7     7.2    5.0     5.9

Maximum Fit: 8.44204

Name     Fit  Cnf/Enan      Mapping        Est        Act      Error     Unc
dpp4_1   7.92 39    + [25  14  13  1   ]      0.13       0.12  +   1.1     1.5
dpp4_2   7.24 3     + [28  17  13  1   ]      0.62       0.24  +   2.6     1.5
dpp4_4   5.91 22    + [30  17  *   22  ]     13          2     +   6.5     1.5
dpp4_3   6.02 52    + [*   20  21  1   ]     10          2     +   5.1     1.5
dpp4_7   6.03 9     + [27  *   21  1   ]     10          5.8   +   1.7     1.5
dpp4_8   5.95 176   + [31  11  *   25  ]     12          9.6   +   1.2     1.5
dpp4_9   6.17 19    + [*   17  30  1   ]      7.2       12     -   1.7     1.5
dpp4_10  5.17 18    + [*   17  14  1   ]     72         16     +   4.5     1.5
dpp4_11  5.86 27    + [*   23  13  9   ]     15         17     -   1.2     1.5
dpp4_12  5.51 4     + [26  *   15  16  ]     33         43     -   1.3     1.5
dpp4_13  5.99 44    + [*   17  14  1   ]     11         44     -   4.1     1.5
dpp4_14  5.40 45    - [30  17  *   21  ]     43         45     -   1.1     1.5
dpp4_15  5.63 7     + [26  *   21  1   ]     25         50     -   2       1.5
dpp4_17  4.43 1     + [14  11  *   31  ]    400         64     +   6.1     1.5
dpp4_18  5.46 90    + [16  8   *   30  ]     37        120     -   3.2     1.5
dpp4_19  4.98 1     + [27  13  *   10  ]    110        130     -   1.1     1.5
dpp4_20  5.52 215   + [21  13  *   29  ]     32        140     -   4.3     1.5
dpp4_21  4.19 13    + [*   12  *   24  ]    680        180     +   3.8     1.5
dpp4_22  4.22 3     + [*   21  *   20  ]    640        220     +   3       1.5
dpp4_23  5.24 84    + [21  13  *   29  ]     61        240     -   4       1.5
dpp4_24  4.80 27    + [*   13  15  10  ]    170        440     -   2.6     1.5
dpp4_25  4.37 2     + [*   6   13  19  ]    450        540     -   1.2     1.5
dpp4_26  4.19 1     + [*   22  *   29  ]    680        800     -   1.2     1.5
dpp4_27  4.14 5     + [*   8   *   24  ]    760       1000     -   1.3     1.5
dpp4_28  4.97 21    + [*   22  15  10  ]    110       1000     -   8.9     1.5
*************************************************************
Mirror image used.  To turn this option off, put 
catHypo.forceAbsoluteStereochemistry=1 in the .Catalyst file.
*************************************************************
 totalcost=167.104 RMS=2.70372 correl=0.887694
 Cost components: Error=150.547 Weight=1.19194 Config=15.3653 Tolerance=0


Current state: 225.241.

Definition:          HBA         HBA_lipid      HBA_lipid     HYDROPHOBIC
Weights:          2.03162        2.03162        2.03162        2.03162
Tolerances:    1.60    2.20   1.60    2.20   1.60    2.20       1.60
Coords: X      -6.86   -8.24  3.43    2.08   -1.05   -0.15      5.20
      : Y      -0.26   -0.80  -0.82   -3.29  0.04    2.79       -0.80
      : Z      0.79    3.43   2.30    3.34   0.15    0.94       -2.20
                 o--------->    o--------->    o--------->         o
HBA          o
         --->  3.0
HBA_lipid    o 10.4    11.7
         --->  9.8     10.6   3.0
HBA_lipid    o 5.8     7.9    5.0     5.6
         --->  7.4     9.2    5.3     6.9    3.0
HYDROPHOBIC  o 12.4    14.6   4.8     6.8    6.7     7.2

Maximum Fit: 8.12647

Name     Fit  Cnf/Enan      Mapping        Est        Act      Error     Unc
dpp4_1   7.97 38    + [25  13  14  1   ]      0.084      0.12  -   1.4     1.5
dpp4_2   6.46 1     + [25  13  17  1   ]      2.7        0.24  +  11       1.5
dpp4_4   5.54 22    - [30  *   17  22  ]     22          2     +  11       1.5
dpp4_3   5.75 52    + [*   21  20  1   ]     14          2     +   7       1.5
dpp4_7   5.46 10    + [27  21  *   1   ]     28          5.8   +   4.7     1.5
dpp4_8   5.67 170   + [31  *   11  25  ]     17          9.6   +   1.8     1.5
dpp4_9   5.87 27    + [*   30  21  13  ]     11         12     -   1.1     1.5
dpp4_10  5.25 18    + [*   14  17  1   ]     44         16     +   2.8     1.5
dpp4_11  5.80 27    + [*   13  23  9   ]     12         17     -   1.4     1.5
dpp4_12  5.45 33    + [*   13  15  10  ]     28         43     -   1.5     1.5
dpp4_13  5.92 44    + [*   14  17  1   ]      9.4       44     -   4.7     1.5
dpp4_14  4.96 45    + [30  *   17  21  ]     87         45     +   1.9     1.5
dpp4_15  5.17 4     + [26  21  *   1   ]     54         50     +   1.1     1.5
dpp4_17  4.03 1     + [14  *   *   31  ]    740         64     +  11       1.5
dpp4_18  5.68 149   + [*   8   16  18  ]     16        120     -   7.4     1.5
dpp4_19  5.16 6     + [26  15  *   10  ]     54        130     -   2.3     1.5
dpp4_20  5.16 199   + [11  *   14  25  ]     55        140     -   2.5     1.5
dpp4_21  4.04 13    + [*   *   12  24  ]    720        180     +   4       1.5
dpp4_22  4.94 3     + [*   8   21  20  ]     90        220     -   2.4     1.5
dpp4_23  5.06 121   + [11  *   14  25  ]     68        240     -   3.6     1.5
dpp4_24  5.14 30    + [*   13  15  10  ]     57        440     -   7.8     1.5
dpp4_25  4.66 3     + [*   23  13  19  ]    170        540     -   3.1     1.5
dpp4_26  4.07 1     + [21  16  8   *   ]    670        800     -   1.2     1.5
dpp4_27  3.99 5     + [*   *   8   24  ]    810       1000     -   1.2     1.5
dpp4_28  4.87 40    + [*   13  15  10  ]    110       1000     -   9.7     1.5
*************************************************************
Mirror image used.  To turn this option off, put 
catHypo.forceAbsoluteStereochemistry=1 in the .Catalyst file.
*************************************************************
 totalcost=225.241 RMS=3.45918 correl=0.808067
 Cost components: Error=208.745 Weight=1.13047 Config=15.3653 Tolerance=0


Current state: 193.118.

Definition:          HBA         HBA_lipid      HBA_lipid     HYDROPHOBIC
Weights:          2.22526        2.22526        2.22526        2.22526
Tolerances:    1.60    2.20   1.60    2.20   1.60    2.20       1.60
Coords: X      -6.98   -8.11  3.72    5.87   -0.92   -0.28      5.20
      : Y      0.03    -1.09  0.29    -1.20  0.00    2.82       -0.80
      : Z      0.82    3.40   2.39    0.93   0.13    0.96       -2.20
                 o--------->    o--------->    o--------->         o
HBA          o
         --->  3.0
HBA_lipid    o 10.8    12.0
         --->  12.9    14.2   3.0
HBA_lipid    o 6.1     8.0    5.2     6.9
         --->  7.3     9.1    4.9     7.3    3.0
HYDROPHOBIC  o 12.6    14.4   4.9     3.2    6.6     7.3

Maximum Fit: 8.90102

Name     Fit  Cnf/Enan      Mapping        Est        Act      Error     Unc
dpp4_1   8.06 29    + [25  13  14  1   ]      0.094      0.12  -   1.3     1.5
dpp4_2   7.06 1     + [27  13  17  1   ]      0.94       0.24  +   3.9     1.5
dpp4_4   5.96 22    - [30  *   17  22  ]     12          2     +   6       1.5
dpp4_3   6.11 125   + [*   31  21  25  ]      8.5        2     +   4.2     1.5
dpp4_7   5.79 20    + [27  21  *   1   ]     18          5.8   +   3.1     1.5
dpp4_8   6.11 170   + [31  *   11  25  ]      8.4        9.6   -   1.1     1.5
dpp4_9   5.75 62    + [*   20  21  1   ]     19         12     +   1.6     1.5
dpp4_10  5.14 9     + [*   17  14  1   ]     78         16     +   4.9     1.5
dpp4_11  4.92 27    + [*   13  23  9   ]    130         17     +   7.7     1.5
dpp4_12  5.81 5     + [*   27  13  16  ]     17         43     -   2.6     1.5
dpp4_13  6.14 30    + [*   14  17  1   ]      7.8       44     -   5.6     1.5
dpp4_14  5.56 45    + [30  *   17  21  ]     30         45     -   1.5     1.5
dpp4_15  5.05 18    + [*   8   21  1   ]     97         50     +   2       1.5
dpp4_17  4.44 1     + [14  *   *   31  ]    390         64     +   6.1     1.5
dpp4_18  5.94 106   + [42  *   36  32  ]     12        120     -   9.7     1.5
dpp4_19  5.16 31    + [27  *   13  10  ]     76        130     -   1.6     1.5
dpp4_20  5.49 199   + [11  *   14  25  ]     35        140     -   3.8     1.5
dpp4_21  4.43 13    + [*   *   12  24  ]    400        180     +   2.2     1.5
dpp4_22  4.44 3     + [*   *   21  20  ]    390        220     +   1.8     1.5
dpp4_23  5.37 125   + [11  21  13  *   ]     47        240     -   5.2     1.5
dpp4_24  4.68 31    + [*   15  13  10  ]    230        440     -   2       1.5
dpp4_25  4.62 6     + [*   13  6   19  ]    260        540     -   2.1     1.5
dpp4_26  4.43 1     + [*   *   22  29  ]    410        800     -   2       1.5
dpp4_27  4.42 4     + [*   8   *   24  ]    410       1000     -   2.4     1.5
dpp4_28  4.67 21    + [*   15  22  10  ]    230       1000     -   4.4     1.5
*************************************************************
Mirror image used.  To turn this option off, put 
catHypo.forceAbsoluteStereochemistry=1 in the .Catalyst file.
*************************************************************
 totalcost=193.118 RMS=3.06174 correl=0.853316
 Cost components: Error=176.349 Weight=1.40316 Config=15.3653 Tolerance=0


Current state: 203.534.

Definition:       HBA_lipid      HBA_lipid         HBD        HYDROPHOBIC
Weights:          2.11389        2.11389        2.11389        2.11389
Tolerances:    1.60    2.20   1.60    2.20   1.60    2.20       1.60
Coords: X      -1.25   0.05   -6.60   -8.24  3.58    2.45       5.20
      : Y      0.06    2.76   -0.05   -1.91  -0.44   -2.69      -0.80
      : Z      0.42    0.67   2.18    3.86   2.34    3.97       -2.20
                 o--------->    o--------->    o--------->         o
HBA_lipid    o
         --->  3.0
HBA_lipid    o 5.6     7.4
         --->  8.0     10.0   3.0
HBD          o 5.2     5.0    10.2    12.0
         --->  5.8     6.8    9.6     10.7   3.0
HYDROPHOBIC  o 7.0     6.9    12.6    14.8   4.8     7.0

Maximum Fit: 8.45558

Name     Fit  Cnf/Enan      Mapping        Est        Act      Error     Unc
dpp4_1   7.77 43    + [14  25  13  1   ]      0.17       0.12  +   1.4     1.5
dpp4_2   7.04 1     + [17  25  13  1   ]      0.93       0.24  +   3.9     1.5
dpp4_4   5.79 22    - [17  30  *   22  ]     16          2     +   8.2     1.5
dpp4_3   5.94 52    + [20  *   21  1   ]     12          2     +   5.8     1.5
dpp4_7   6.00 2     + [*   27  21  1   ]     10          5.8   +   1.8     1.5
dpp4_8   5.88 170   + [11  31  *   25  ]     13          9.6   +   1.4     1.5
dpp4_9   5.94 27    + [21  *   30  13  ]     12         12     -   1       1.5
dpp4_10  5.14 18    + [17  *   14  1   ]     73         16     +   4.6     1.5
dpp4_11  5.85 27    + [23  *   13  9   ]     14         17     -   1.2     1.5
dpp4_12  5.23 39    + [13  *   15  16  ]     60         43     +   1.4     1.5
dpp4_13  6.23 44    + [17  *   14  1   ]      6         44     -   7.3     1.5
dpp4_14  5.11 45    + [17  30  *   21  ]     79         45     +   1.8     1.5
dpp4_15  4.59 3     + [*   26  21  1   ]    260         50     +   5.3     1.5
dpp4_17  5.22 1     + [11  14  *   31  ]     62         64     -   1       1.5
dpp4_18  5.84 106   + [36  42  *   32  ]     15        120     -   8.1     1.5
dpp4_19  5.77 13    + [21  26  15  10  ]     17        130     -   7.2     1.5
dpp4_20  5.05 86    + [14  11  *   25  ]     91        140     -   1.5     1.5
dpp4_21  4.18 11    + [12  *   *   20  ]    670        180     +   3.7     1.5
dpp4_22  4.23 11    + [21  *   *   20  ]    600        220     +   2.8     1.5
dpp4_23  5.10 144   + [13  11  21  17  ]     81        240     -   3       1.5
dpp4_24  4.27 31    + [13  *   15  10  ]    550        440     +   1.2     1.5
dpp4_25  4.51 7     + [23  *   13  9   ]    320        540     -   1.7     1.5
dpp4_26  4.86 1     + [8   21  16  *   ]    140        800     -   5.8     1.5
dpp4_27  4.18 3     + [12  *   *   20  ]    660       1000     -   1.5     1.5
dpp4_28  5.12 21    + [22  *   15  10  ]     77       1000     -  13       1.5
*************************************************************
Mirror image used.  To turn this option off, put 
catHypo.forceAbsoluteStereochemistry=1 in the .Catalyst file.
*************************************************************
 totalcost=203.534 RMS=3.19752 correl=0.838743
 Cost components: Error=186.973 Weight=1.19611 Config=15.3653 Tolerance=0


Current state: 209.586.

Definition:          HBA         HBA_lipid         HBD        HYDROPHOBIC
Weights:          1.71989        1.71989        1.71989        1.71989
Tolerances:    1.60    2.20   1.60    2.20   1.60    2.20       1.60
Coords: X      -4.80   -6.78  -1.10   -2.42  3.15    2.08       5.69
      : Y      -2.32   -0.36  -1.38   -2.50  -1.75   -4.46      1.73
      : Z      3.63    4.86   -0.97   -3.43  -2.94   -2.23      -1.52
                 o--------->    o--------->    o--------->         o
HBA          o
         --->  3.0
HBA_lipid    o 6.0     8.2
         --->  7.5     9.6    3.0
HBD          o 10.3    12.7   4.7     5.6
         --->  9.3     12.1   4.6     5.1    3.0
HYDROPHOBIC  o 12.4    14.2   7.5     9.3    4.5     7.2

Maximum Fit: 6.87957

Name     Fit  Cnf/Enan      Mapping        Est        Act      Error     Unc
dpp4_1   6.73 20    + [25  14  13  1   ]      0.17       0.12  +   1.4     1.5
dpp4_2   6.32 8     + [28  17  13  1   ]      0.43       0.24  +   1.8     1.5
dpp4_4   3.91 32    + [23  18  *   36  ]    110          2     +  55       1.5
dpp4_3   4.77 34    + [*   17  21  1   ]     15          2     +   7.6     1.5
dpp4_7   4.95 6     + [28  *   21  1   ]     10          5.8   +   1.7     1.5
dpp4_8   4.70 209   + [31  11  *   23  ]     18          9.6   +   1.9     1.5
dpp4_9   4.81 44    + [*   30  21  1   ]     14         12     +   1.2     1.5
dpp4_10  4.27 15    + [25  17  14  *   ]     49         16     +   3       1.5
dpp4_11  4.28 2     + [*   23  13  9   ]     47         17     +   2.8     1.5
dpp4_12  4.46 31    + [26  15  *   10  ]     31         43     -   1.4     1.5
dpp4_13  5.08 6     + [*   17  14  1   ]      7.5       44     -   5.9     1.5
dpp4_14  4.44 56    - [28  3   *   21  ]     33         45     -   1.4     1.5
dpp4_15  4.49 5     + [26  *   21  1   ]     29         50     -   1.7     1.5
dpp4_17  3.78 1     + [*   13  21  25  ]    150         64     +   2.3     1.5
dpp4_18  4.64 153   + [22  26  *   37  ]     21        120     -   5.8     1.5
dpp4_19  4.66 26    + [26  15  *   10  ]     20        130     -   6.4     1.5
dpp4_20  4.36 215   + [11  13  *   25  ]     39        140     -   3.5     1.5
dpp4_21  3.11 10    + [*   *   23  19  ]    690        180     +   3.9     1.5
dpp4_22  3.44 5     + [*   *   21  1   ]    330        220     +   1.5     1.5
dpp4_23  4.26 191   + [11  13  *   25  ]     49        240     -   5       1.5
dpp4_24  3.43 30    + [*   15  *   24  ]    330        440     -   1.3     1.5
dpp4_25  3.64 4     + [*   23  13  9   ]    200        540     -   2.6     1.5
dpp4_26  3.43 1     + [*   16  *   32  ]    330        800     -   2.4     1.5
dpp4_27  3.11 3     + [*   *   23  19  ]    690       1000     -   1.4     1.5
dpp4_28  3.43 4     + [*   *   15  10  ]    330       1000     -   3.1     1.5
*************************************************************
Mirror image used.  To turn this option off, put 
catHypo.forceAbsoluteStereochemistry=1 in the .Catalyst file.
*************************************************************
 totalcost=209.586 RMS=3.26796 correl=0.830837
 Cost components: Error=192.666 Weight=1.55513 Config=15.3653 Tolerance=0

Wander stopped because CumE greater than maxE
Total:
sample mean:  Error: 119.494 Weight: 0.188685 Config: 0 Mapping: 0 Tolerance: 0
sigma: Error: 16.9029 Weight: 0.239679 Config: 0.11984 Mapping: 0.11984 Tolerance: 0.11984
Normalized 1/sigma: Error: 0.00202159 Weight: 0.142568 Config: 0.285137 Mapping: 0.285137 Tolerance: 0.285137
dMBar: 0.00430545 AbsDMBar: 0.551782 Average DMSq: 9.46342
A/T (Effort):
T_F 2/14 (3.39)  
R_F 32/54 (45.18)  55/185 (110.49)  
BIN_MOVE_FEATURE 15/223 (180.93)  
BIN_CHANGE_FEATURE 19/280 (285.6)  
ADD_REMOVE_FEATURE 0/121 (3.63)  
BIN_JUMP 3/878 (1771.57)  

DeltaM/Effort:
T_F 2.19451 
R_F 2.63871 3.65233 
BIN_MOVE_FEATURE 1.28234 
BIN_CHANGE_FEATURE 0.607942 
ADD_REMOVE_FEATURE 0.0152988 
BIN_JUMP 0.0135803 

Weighted Normalized Probs:
T_F 0.0628736 
R_F 0.0734602 0.226448 
BIN_MOVE_FEATURE 0.282613 
BIN_CHANGE_FEATURE 0.334958 
ADD_REMOVE_FEATURE 0.0196475 
BIN_JUMP 0 

Sig: 17.0052, oldSig: 30.7917.
M: 119.682 S: 17.0052 C: 9.22524 R: 0.522042 E: 0.605732 X: 167.009 T: 1000


Current state: 187.547.

Definition:          HBA         HBA_lipid         HBD        HYDROPHOBIC
Weights:          1.76745        1.76745        1.76745        1.76745
Tolerances:    1.60    2.20   1.60    2.20   1.60    2.20       1.60
Coords: X      -4.62   -6.96  -1.03   -2.48  3.23    2.00       5.69
      : Y      -1.87   -0.81  -1.67   -2.21  -1.78   -4.43      1.73
      : Z      3.44    5.06   -0.91   -3.49  -2.92   -2.25      -1.52
                 o--------->    o--------->    o--------->         o
HBA          o
         --->  3.0
HBA_lipid    o 5.6     8.5
         --->  7.3     9.7    3.0
HBD          o 10.1    13.0   4.7     5.8
         --->  9.1     12.1   4.3     5.2    3.0
HYDROPHOBIC  o 12.0    14.5   7.6     9.3    4.5     7.2

Maximum Fit: 7.06982

Name     Fit  Cnf/Enan      Mapping        Est        Act      Error     Unc
dpp4_1   6.75 20    + [25  14  13  1   ]      0.25       0.12  +   2.1     1.5
dpp4_2   6.60 8     + [28  17  13  1   ]      0.35       0.24  +   1.5     1.5
dpp4_4   4.49 32    + [23  18  *   36  ]     45          2     +  23       1.5
dpp4_3   5.23 147   + [33  20  21  1   ]      8.3        2     +   4.1     1.5
dpp4_7   5.00 11    + [28  *   21  1   ]     14          5.8   +   2.4     1.5
dpp4_8   5.06 209   + [31  11  *   23  ]     12          9.6   +   1.3     1.5
dpp4_9   5.03 44    + [*   30  21  1   ]     13         12     +   1.1     1.5
dpp4_10  4.69 15    + [25  17  14  *   ]     28         16     +   1.8     1.5
dpp4_11  4.42 2     + [*   23  13  9   ]     53         17     +   3.1     1.5
dpp4_12  4.79 25    + [26  *   15  16  ]     23         43     -   1.9     1.5
dpp4_13  5.18 20    + [*   17  14  1   ]      9.1       44     -   4.8     1.5
dpp4_14  4.24 56    - [28  3   *   21  ]     81         45     +   1.8     1.5
dpp4_15  4.59 5     + [26  *   21  1   ]     35         50     -   1.4     1.5
dpp4_17  4.03 1     + [14  13  *   31  ]    130         64     +   2       1.5
dpp4_18  4.64 153   + [22  26  *   37  ]     32        120     -   3.7     1.5
dpp4_19  4.80 26    + [26  15  *   10  ]     22        130     -   5.7     1.5
dpp4_20  4.86 39    + [11  13  *   25  ]     19        140     -   7       1.5
dpp4_21  3.18 10    + [*   *   23  19  ]    920        180     +   5.1     1.5
dpp4_22  3.53 6     + [*   21  *   25  ]    410        220     +   1.9     1.5
dpp4_23  4.73 59    + [11  13  *   25  ]     26        240     -   9.4     1.5
dpp4_24  3.64 32    + [*   19  15  10  ]    320        440     -   1.4     1.5
dpp4_25  3.56 4     + [*   23  13  9   ]    390        540     -   1.4     1.5
dpp4_26  3.52 1     + [*   16  *   32  ]    420        800     -   1.9     1.5
dpp4_27  3.19 3     + [*   *   23  19  ]    910       1000     -   1.1     1.5
dpp4_28  3.52 4     + [*   *   15  10  ]    420       1000     -   2.5     1.5
*************************************************************
Mirror image used.  To turn this option off, put 
catHypo.forceAbsoluteStereochemistry=1 in the .Catalyst file.
*************************************************************
 totalcost=187.547 RMS=2.98784 correl=0.860877
 Cost components: Error=170.761 Weight=1.42146 Config=15.3653 Tolerance=0


Current state: 187.907.

Definition:          HBA         HBA_lipid         HBD        HYDROPHOBIC
Weights:          1.89747        1.89747        1.89747        1.89747
Tolerances:    1.60    2.20   1.60    2.20   1.60    2.20       1.60
Coords: X      -4.37   -7.21  -1.17   -2.35  3.10    2.13       5.69
      : Y      -1.69   -0.99  -1.47   -2.41  -1.91   -4.30      1.73
      : Z      3.84    4.65   -0.89   -3.50  -3.35   -1.82      -1.92
                 o--------->    o--------->    o--------->         o
HBA          o
         --->  3.0
HBA_lipid    o 5.7     8.2
         --->  7.7     9.6    3.0
HBD          o 10.4    13.1   4.9     5.5
         --->  9.0     11.8   4.4     5.1    3.0
HYDROPHOBIC  o 12.1    14.7   7.6     9.2    4.7     7.0

Maximum Fit: 7.58988

Name     Fit  Cnf/Enan      Mapping        Est        Act      Error     Unc
dpp4_1   7.09 20    + [25  14  13  1   ]      0.2        0.12  +   1.7     1.5
dpp4_2   6.68 8     + [28  17  13  1   ]      0.51       0.24  +   2.1     1.5
dpp4_4   5.11 32    + [23  18  *   36  ]     19          2     +   9.5     1.5
dpp4_3   5.65 147   + [33  20  21  1   ]      5.5        2     +   2.7     1.5
dpp4_7   5.12 5     + [27  *   21  1   ]     19          5.8   +   3.2     1.5
dpp4_8   5.48 209   + [31  11  *   23  ]      8.1        9.6   -   1.2     1.5
dpp4_9   5.19 70    + [18  30  *   1   ]     16         12     +   1.3     1.5
dpp4_10  4.60 15    + [25  17  14  *   ]     62         16     +   3.8     1.5
dpp4_11  4.96 2     + [*   23  13  9   ]     27         17     +   1.6     1.5
dpp4_12  4.68 31    + [27  13  *   17  ]     51         43     +   1.2     1.5
dpp4_13  5.41 20    + [*   17  14  1   ]      9.5       44     -   4.6     1.5
dpp4_14  4.32 45    - [30  3   *   21  ]    120         45     +   2.6     1.5
dpp4_15  4.24 5     + [26  *   21  1   ]    140         50     +   2.9     1.5
dpp4_17  4.36 1     + [*   13  21  25  ]    110         64     +   1.7     1.5
dpp4_18  5.05 153   + [22  26  *   37  ]     22        120     -   5.5     1.5
dpp4_19  5.00 30    + [27  15  *   10  ]     25        130     -   5       1.5
dpp4_20  5.13 39    + [11  13  *   25  ]     18        140     -   7.4     1.5
dpp4_21  3.44 10    + [*   *   23  19  ]    900        180     +   5       1.5
dpp4_22  3.79 2     + [*   21  *   25  ]    400        220     +   1.8     1.5
dpp4_23  5.09 75    + [11  13  *   25  ]     20        240     -  12       1.5
dpp4_24  3.79 37    + [*   *   15  23  ]    400        440     -   1.1     1.5
dpp4_25  4.12 4     + [*   23  13  9   ]    190        540     -   2.9     1.5
dpp4_26  3.91 1     + [22  8   16  *   ]    300        800     -   2.7     1.5
dpp4_27  3.43 3     + [*   *   23  19  ]    910       1000     -   1.1     1.5
dpp4_28  3.79 15    + [*   15  *   21  ]    400       1000     -   2.6     1.5
*************************************************************
Mirror image used.  To turn this option off, put 
catHypo.forceAbsoluteStereochemistry=1 in the .Catalyst file.
*************************************************************
 totalcost=187.907 RMS=2.99584 correl=0.860066
 Cost components: Error=171.359 Weight=1.18262 Config=15.3653 Tolerance=0


Current state: 201.022.

Definition:          HBA         HBA_lipid         HBD        HYDROPHOBIC
Weights:          1.73897        1.73897        1.73897        1.73897
Tolerances:    1.60    2.20   1.60    2.20   1.60    2.20       1.60
Coords: X      -4.51   -6.82  -1.03   -2.48  3.51    1.72       5.29
      : Y      -1.83   -0.10  -1.11   -2.76  -1.91   -4.30      2.13
      : Z      3.55    4.50   -1.17   -3.23  -2.75   -2.42      -2.32
                 o--------->    o--------->    o--------->         o
HBA          o
         --->  3.0
HBA_lipid    o 5.9     8.2
         --->  7.1     9.2    3.0
HBD          o 10.2    12.7   4.9     6.1
         --->  9.0     11.8   4.4     4.6    3.0
HYDROPHOBIC  o 12.1    14.1   7.2     9.2    4.4     7.4

Maximum Fit: 6.95589

Name     Fit  Cnf/Enan      Mapping        Est        Act      Error     Unc
dpp4_1   6.80 20    + [25  14  13  1   ]      0.17       0.12  +   1.4     1.5
dpp4_2   6.15 8     + [28  17  13  1   ]      0.74       0.24  +   3.1     1.5
dpp4_4   4.19 13    + [*   23  3   20  ]     67          2     +  34       1.5
dpp4_3   5.12 147   + [33  20  21  1   ]      7.9        2     +   4       1.5
dpp4_7   5.00 11    + [28  *   21  1   ]     10          5.8   +   1.8     1.5
dpp4_8   4.82 209   + [31  11  *   23  ]     16          9.6   +   1.6     1.5
dpp4_9   4.75 44    + [*   30  21  1   ]     19         12     +   1.6     1.5
dpp4_10  4.31 7     + [25  *   14  1   ]     51         16     +   3.2     1.5
dpp4_11  4.29 21    + [*   23  13  8   ]     53         17     +   3.1     1.5
dpp4_12  4.67 31    + [26  15  *   10  ]     22         43     -   1.9     1.5
dpp4_13  5.10 15    + [*   17  14  1   ]      8.4       44     -   5.3     1.5
dpp4_14  4.38 56    - [28  3   *   21  ]     43         45     -   1       1.5
dpp4_15  4.63 5     + [26  *   21  1   ]     25         50     -   2       1.5
dpp4_17  3.99 1     + [*   13  21  25  ]    110         64     +   1.7     1.5
dpp4_18  4.85 153   + [22  26  *   37  ]     15        120     -   8.2     1.5
dpp4_19  4.80 26    + [26  15  *   10  ]     16        130     -   7.6     1.5
dpp4_20  4.43 151   + [11  13  *   25  ]     38        140     -   3.5     1.5
dpp4_21  3.03 7     + [*   12  *   24  ]    960        180     +   5.3     1.5
dpp4_22  3.48 2     + [*   *   21  1   ]    350        220     +   1.6     1.5
dpp4_23  4.36 191   + [11  13  *   25  ]     45        240     -   5.4     1.5
dpp4_24  3.47 11    + [*   15  *   22  ]    350        440     -   1.3     1.5
dpp4_25  3.53 11    + [*   6   13  19  ]    300        540     -   1.8     1.5
dpp4_26  3.44 1     + [*   16  *   32  ]    370        800     -   2.1     1.5
dpp4_27  3.04 3     + [*   *   23  19  ]    950       1000     -   1.1     1.5
dpp4_28  3.47 13    + [*   15  *   21  ]    350       1000     -   2.9     1.5
*************************************************************
Mirror image used.  To turn this option off, put 
catHypo.forceAbsoluteStereochemistry=1 in the .Catalyst file.
*************************************************************
 totalcost=201.022 RMS=3.16212 correl=0.842631
 Cost components: Error=184.159 Weight=1.49853 Config=15.3653 Tolerance=0


Current state: 190.69.

Definition:          HBA         HBA_lipid         HBD        HYDROPHOBIC
Weights:          1.94350        1.94350        1.94350        1.94350
Tolerances:    1.60    2.20   1.60    2.20   1.60    2.20       1.60
Coords: X      -5.32   -6.01  -1.11   -2.41  3.24    1.81       5.29
      : Y      -1.87   -0.06  -1.41   -2.47  -1.48   -3.75      2.13
      : Z      2.86    5.19   -0.95   -3.45  -3.55   -4.90      -2.32
                 o--------->    o--------->    o--------->         o
HBA          o
         --->  3.0
HBA_lipid    o 5.7     8.0
         --->  7.0     9.7    3.0
HBD          o 10.7    12.8   5.1     5.7
         --->  10.7    13.3   5.4     4.6    3.0
HYDROPHOBIC  o 12.5    13.7   7.4     9.0    4.3     7.3

Maximum Fit: 7.77401

Name     Fit  Cnf/Enan      Mapping        Est        Act      Error     Unc
dpp4_1   6.72 20    + [25  14  13  1   ]      0.52       0.12  +   4.3     1.5
dpp4_2   7.06 15    + [28  17  13  1   ]      0.23       0.24  -   1       1.5
dpp4_4   5.03 30    + [*   38  3   20  ]     26          2     +  13       1.5
dpp4_3   5.58 88    + [*   20  21  3   ]      7.2        2     +   3.6     1.5
dpp4_7   5.16 13    + [27  *   21  1   ]     19          5.8   +   3.2     1.5
dpp4_8   5.29 195   + [11  13  21  25  ]     14          9.6   +   1.4     1.5
dpp4_9   5.31 31    + [*   20  21  1   ]     13         12     +   1.1     1.5
dpp4_10  4.52 4     + [25  *   14  1   ]     81         16     +   5.1     1.5
dpp4_11  4.76 2     + [*   23  13  9   ]     47         17     +   2.8     1.5
dpp4_12  5.38 17    + [27  *   15  10  ]     11         43     -   3.8     1.5
dpp4_13  5.63 15    + [*   17  14  1   ]      6.4       44     -   6.9     1.5
dpp4_14  4.57 56    - [28  3   *   21  ]     72         45     +   1.6     1.5
dpp4_15  4.51 1     + [26  *   21  1   ]     84         50     +   1.7     1.5
dpp4_17  4.93 1     + [14  13  *   31  ]     32         64     -   2       1.5
dpp4_18  5.19 57    + [*   8   16  37  ]     17        120     -   6.9     1.5
dpp4_19  4.90 2     + [27  *   15  10  ]     34        130     -   3.6     1.5
dpp4_20  4.77 66    + [11  14  *   25  ]     46        140     -   3       1.5
dpp4_21  3.48 7     + [*   12  *   24  ]    900        180     +   5       1.5
dpp4_22  3.88 9     + [*   21  *   25  ]    350        220     +   1.6     1.5
dpp4_23  4.90 25    + [11  14  *   25  ]     34        240     -   7.1     1.5
dpp4_24  3.88 12    + [*   15  *   22  ]    360        440     -   1.2     1.5
dpp4_25  4.00 4     + [*   23  13  9   ]    270        540     -   2       1.5
dpp4_26  3.83 1     + [*   16  *   32  ]    400        800     -   2       1.5
dpp4_27  3.25 3     + [*   *   23  19  ]   1500       1000     +   1.5     1.5
dpp4_28  3.95 18    + [*   22  15  10  ]    300       1000     -   3.4     1.5
*************************************************************
Mirror image used.  To turn this option off, put 
catHypo.forceAbsoluteStereochemistry=1 in the .Catalyst file.
*************************************************************
 totalcost=190.69 RMS=3.0333 correl=0.856248
 Cost components: Error=174.182 Weight=1.14249 Config=15.3653 Tolerance=0


Current state: 204.658.

Definition:          HBA         HBA_lipid         HBD        HYDROPHOBIC
Weights:          2.16572        2.16572        2.16572        2.16572
Tolerances:    1.60    2.20   1.60    2.20   1.60    2.20       1.60
Coords: X      -4.55   -3.66  -1.27   -3.05  2.49    1.59       5.29
      : Y      -2.21   -1.52  -1.11   -2.77  -1.67   -3.57      2.13
      : Z      3.69    6.47   -1.31   -3.09  -3.22   -5.36      -2.32
                 o--------->    o--------->    o--------->         o
HBA          o
         --->  3.0
HBA_lipid    o 6.1     8.1
         --->  7.0     9.7    3.0
HBD          o 9.9     11.5   4.3     5.6
         --->  11.0    13.1   5.5     5.2    3.0
HYDROPHOBIC  o 12.3    13.1   7.4     9.7    4.8     7.5

Maximum Fit: 8.6629

Name     Fit  Cnf/Enan      Mapping        Est        Act      Error     Unc
dpp4_1   7.25 22    + [25  14  13  1   ]      0.53       0.12  +   4.5     1.5
dpp4_2   7.24 15    + [25  17  13  1   ]      0.54       0.24  +   2.3     1.5
dpp4_4   5.85 30    + [*   38  3   20  ]     13          2     +   6.7     1.5
dpp4_3   6.52 124   + [31  20  21  1   ]      2.9        2     +   1.4     1.5
dpp4_7   5.67 12    + [28  *   21  1   ]     20          5.8   +   3.5     1.5
dpp4_8   5.40 229   + [31  13  *   25  ]     38          9.6   +   4       1.5
dpp4_9   6.13 135   + [*   18  21  1   ]      7.1       12     -   1.7     1.5
dpp4_10  4.96 3     + [25  *   14  1   ]    100         16     +   6.5     1.5
dpp4_11  5.15 2     + [*   23  13  9   ]     66         17     +   3.9     1.5
dpp4_12  6.05 14    + [27  *   15  12  ]      8.4       43     -   5.1     1.5
dpp4_13  6.29 7     + [*   17  14  1   ]      4.8       44     -   9.1     1.5
dpp4_14  5.03 56    + [28  3   *   21  ]     89         45     +   2       1.5
dpp4_15  5.09 1     + [26  *   21  1   ]     77         50     +   1.6     1.5
dpp4_17  4.87 1     + [14  13  *   31  ]    130         64     +   2       1.5
dpp4_18  5.74 108   + [22  26  *   39  ]     17        120     -   6.9     1.5
dpp4_19  5.61 23    + [*   13  15  28  ]     23        130     -   5.4     1.5
dpp4_20  5.00 66    + [11  14  *   25  ]     94        140     -   1.4     1.5
dpp4_21  4.10 10    + [*   *   23  19  ]    760        180     +   4.2     1.5
dpp4_22  4.33 8     + [*   21  *   25  ]    440        220     +   2.1     1.5
dpp4_23  5.42 212   + [11  14  *   25  ]     36        240     -   6.7     1.5
dpp4_24  4.37 12    + [19  13  *   10  ]    410        440     -   1.1     1.5
dpp4_25  4.79 4     + [*   23  13  9   ]    150        540     -   3.5     1.5
dpp4_26  4.76 1     + [21  8   16  *   ]    160        800     -   4.9     1.5
dpp4_27  4.10 3     + [*   *   23  19  ]    750       1000     -   1.3     1.5
dpp4_28  4.36 18    + [*   22  15  10  ]    410       1000     -   2.5     1.5
 totalcost=204.658 RMS=3.21056 correl=0.837299
 Cost components: Error=188.017 Weight=1.27556 Config=15.3653 Tolerance=0


Current state: 188.5.

Definition:          HBA         HBA_lipid         HBD        HYDROPHOBIC
Weights:          1.83171        1.83171        1.83171        1.83171
Tolerances:    1.60    2.20   1.60    2.20   1.60    2.20       1.60
Coords: X      -4.53   -3.68  -0.94   -2.58  2.62    1.46       4.44
      : Y      -1.40   -2.32  -1.43   -3.24  -1.73   -3.52      2.71
      : Z      3.72    6.44   -0.91   -2.68  -3.24   -5.34      -3.69
                 o--------->    o--------->    o--------->         o
HBA          o
         --->  3.0
HBA_lipid    o 5.9     7.9
         --->  6.9     9.2    3.0
HBD          o 10.0    11.6   4.3     5.4
         --->  11.1    12.9   5.5     4.8    3.0
HYDROPHOBIC  o 12.3    13.9   7.3     9.3    4.8     7.1

Maximum Fit: 7.32682

Name     Fit  Cnf/Enan      Mapping        Est        Act      Error     Unc
dpp4_1   6.90 22    + [25  14  13  1   ]      0.19       0.12  +   1.6     1.5
dpp4_2   6.74 8     + [27  17  13  1   ]      0.28       0.24  +   1.2     1.5
dpp4_4   4.69 30    + [*   38  3   20  ]     32          2     +  16       1.5
dpp4_3   5.36 116   + [31  20  21  1   ]      6.7        2     +   3.4     1.5
dpp4_7   4.94 14    + [27  *   21  1   ]     18          5.8   +   3.1     1.5
dpp4_8   4.85 132   + [30  11  *   25  ]     22          9.6   +   2.3     1.5
dpp4_9   5.22 82    + [*   20  30  25  ]      9.3       12     -   1.3     1.5
dpp4_10  4.68 17    + [25  17  14  *   ]     33         16     +   2       1.5
dpp4_11  4.47 2     + [*   23  13  9   ]     52         17     +   3.1     1.5
dpp4_12  4.64 30    + [*   26  15  10  ]     36         43     -   1.2     1.5
dpp4_13  5.39 20    + [*   17  14  1   ]      6.3       44     -   7       1.5
dpp4_14  4.64 56    + [28  3   *   21  ]     36         45     -   1.3     1.5
dpp4_15  3.66 15    + [*   *   21  16  ]    340         50     +   6.9     1.5
dpp4_17  4.10 1     + [14  13  *   31  ]    120         64     +   1.9     1.5
dpp4_18  4.96 57    + [*   8   16  37  ]     17        120     -   7       1.5
dpp4_19  4.71 30    + [26  15  *   10  ]     30        130     -   4.1     1.5
dpp4_20  4.57 24    + [11  13  *   25  ]     42        140     -   3.2     1.5
dpp4_21  3.38 10    + [*   *   23  19  ]    650        180     +   3.6     1.5
dpp4_22  3.66 7     + [*   *   21  15  ]    340        220     +   1.6     1.5
dpp4_23  4.56 100   + [11  14  *   25  ]     43        240     -   5.7     1.5
dpp4_24  3.66 28    + [*   *   15  23  ]    340        440     -   1.3     1.5
dpp4_25  4.02 4     + [*   23  13  9   ]    150        540     -   3.6     1.5
dpp4_26  3.64 1     + [*   16  *   32  ]    350        800     -   2.3     1.5
dpp4_27  3.38 3     + [*   *   23  19  ]    650       1000     -   1.5     1.5
dpp4_28  3.66 13    + [*   15  *   21  ]    340       1000     -   3       1.5
 totalcost=188.5 RMS=3.00245 correl=0.859399
 Cost components: Error=171.854 Weight=1.28027 Config=15.3653 Tolerance=0


Current state: 203.416.

Definition:          HBA         HBA_lipid         HBD        HYDROPHOBIC
Weights:          1.89373        1.89373        1.89373        1.89373
Tolerances:    1.60    2.20   1.60    2.20   1.60    2.20       1.60
Coords: X      -4.39   -3.82  -0.94   -2.58  2.64    1.43       4.44
      : Y      -1.15   -2.57  -1.43   -3.24  -2.06   -3.18      2.71
      : Z      3.79    6.37   -0.91   -2.68  -3.04   -5.54      -3.69
                 o--------->    o--------->    o--------->         o
HBA          o
         --->  3.0
HBA_lipid    o 5.8     7.9
         --->  7.0     9.2    3.0
HBD          o 9.8     11.4   4.2     5.4
         --->  11.2    13.0   5.5     4.9    3.0
HYDROPHOBIC  o 12.2    14.0   7.3     9.3    5.1     6.9

Maximum Fit: 7.57493

Name     Fit  Cnf/Enan      Mapping        Est        Act      Error     Unc
dpp4_1   6.98 22    + [25  14  13  1   ]      0.22       0.12  +   1.9     1.5
dpp4_2   6.80 8     + [27  17  13  1   ]      0.34       0.24  +   1.4     1.5
dpp4_4   4.62 30    + [*   38  3   20  ]     52          2     +  26       1.5
dpp4_3   5.46 88    + [*   20  21  3   ]      7.3        2     +   3.7     1.5
dpp4_7   5.15 6     + [28  *   21  1   ]     15          5.8   +   2.6     1.5
dpp4_8   5.01 30    + [30  *   21  25  ]     21          9.6   +   2.2     1.5
dpp4_9   5.32 79    + [*   20  30  25  ]     10         12     -   1.2     1.5
dpp4_10  4.84 17    + [25  17  14  *   ]     31         16     +   1.9     1.5
dpp4_11  4.55 2     + [*   23  13  9   ]     60         17     +   3.5     1.5
dpp4_12  4.81 30    + [*   26  15  10  ]     33         43     -   1.3     1.5
dpp4_13  5.39 20    + [*   17  14  1   ]      8.6       44     -   5.1     1.5
dpp4_14  4.76 56    + [28  3   *   21  ]     37         45     -   1.2     1.5
dpp4_15  3.85 22    + [26  *   21  1   ]    300         50     +   6.1     1.5
dpp4_17  4.03 1     + [14  13  *   31  ]    200         64     +   3.1     1.5
dpp4_18  5.15 215   + [22  26  *   41  ]     15        120     -   8       1.5
dpp4_19  5.02 30    + [26  15  *   10  ]     21        130     -   6.1     1.5
dpp4_20  4.92 199   + [11  13  21  25  ]     26        140     -   5.2     1.5
dpp4_21  3.66 2     + [*   *   23  19  ]    470        180     +   2.6     1.5
dpp4_22  3.78 9     + [*   21  *   25  ]    360        220     +   1.7     1.5
dpp4_23  4.71 121   + [11  13  *   25  ]     41        240     -   5.9     1.5
dpp4_24  3.78 23    + [*   *   15  23  ]    350        440     -   1.3     1.5
dpp4_25  4.08 4     + [*   23  13  9   ]    180        540     -   3.1     1.5
dpp4_26  3.79 1     + [21  8   16  *   ]    350        800     -   2.3     1.5
dpp4_27  3.65 4     + [*   *   23  19  ]    470       1000     -   2.1     1.5
dpp4_28  3.78 13    + [*   15  *   21  ]    350       1000     -   2.9     1.5
 totalcost=203.416 RMS=3.19616 correl=0.838892
 Cost components: Error=186.864 Weight=1.1869 Config=15.3653 Tolerance=0


Current state: 186.122.

Definition:          HBA         HBA_lipid         HBD        HYDROPHOBIC
Weights:          1.89384        1.89384        1.89384        1.89384
Tolerances:    1.60    2.20   1.60    2.20   1.60    2.20       1.60
Coords: X      -4.26   -3.95  -0.97   -2.54  3.00    1.62       4.64
      : Y      -1.80   -1.92  -1.40   -3.28  -1.67   -4.01      2.56
      : Z      3.59    6.57   -0.92   -2.67  -3.68   -4.95      -3.55
                 o--------->    o--------->    o--------->         o
HBA          o
         --->  3.0
HBA_lipid    o 5.6     8.1
         --->  6.7     9.4    3.0
HBD          o 10.3    12.4   4.8     5.9
         --->  10.6    13.0   5.5     4.8    3.0
HYDROPHOBIC  o 12.2    14.0   7.4     9.3    4.5     7.4

Maximum Fit: 7.57535

Name     Fit  Cnf/Enan      Mapping        Est        Act      Error     Unc
dpp4_1   6.93 22    + [25  14  13  1   ]      0.31       0.12  +   2.6     1.5
dpp4_2   7.04 8     + [27  17  13  1   ]      0.24       0.24  +   1       1.5
dpp4_4   5.07 30    + [*   38  3   20  ]     22          2     +  11       1.5
dpp4_3   5.59 68    + [33  *   21  1   ]      6.8        2     +   3.4     1.5
dpp4_7   5.40 14    + [27  *   21  1   ]     11          5.8   +   1.8     1.5
dpp4_8   5.10 36    + [31  *   21  17  ]     21          9.6   +   2.2     1.5
dpp4_9   5.23 135   + [*   18  21  1   ]     16         12     +   1.3     1.5
dpp4_10  4.85 16    + [25  17  14  *   ]     38         16     +   2.3     1.5
dpp4_11  4.71 2     + [*   23  13  9   ]     51         17     +   3       1.5
dpp4_12  4.86 14    + [27  *   15  12  ]     37         43     -   1.2     1.5
dpp4_13  5.59 20    + [*   17  14  1   ]      6.8       44     -   6.5     1.5
dpp4_14  4.57 56    + [28  3   *   21  ]     72         45     +   1.6     1.5
dpp4_15  4.18 7     + [26  *   21  1   ]    170         50     +   3.5     1.5
dpp4_17  4.67 1     + [14  13  *   31  ]     57         64     -   1.1     1.5
dpp4_18  5.15 57    + [*   8   16  37  ]     19        120     -   6.4     1.5
dpp4_19  5.00 2     + [27  *   15  10  ]     27        130     -   4.7     1.5
dpp4_20  4.87 24    + [11  13  *   25  ]     36        140     -   3.8     1.5
dpp4_21  3.41 10    + [*   *   23  19  ]   1000        180     +   5.7     1.5
dpp4_22  3.78 4     + [*   *   21  1   ]    440        220     +   2       1.5
dpp4_23  4.97 179   + [11  14  *   25  ]     28        240     -   8.6     1.5
dpp4_24  3.78 23    + [13  15  *   *   ]    440        440     -   1       1.5
dpp4_25  4.25 4     + [*   23  13  9   ]    150        540     -   3.7     1.5
dpp4_26  4.03 1     + [21  8   16  *   ]    250        800     -   3.2     1.5
dpp4_27  3.42 3     + [*   *   23  19  ]   1000       1000     +   1       1.5
dpp4_28  3.81 18    + [*   22  15  10  ]    410       1000     -   2.5     1.5
 totalcost=186.122 RMS=2.97185 correl=0.862476
 Cost components: Error=169.569 Weight=1.18678 Config=15.3653 Tolerance=0


Current state: 196.189.

Definition:          HBA         HBA_lipid         HBD        HYDROPHOBIC
Weights:          2.11780        2.11780        2.11780        2.11780
Tolerances:    1.60    2.20   1.60    2.20   1.60    2.20       1.60
Coords: X      -4.18   -4.03  -0.97   -2.55  3.57    1.91       5.45
      : Y      -2.14   -1.59  -1.46   -3.21  -2.22   -3.64      2.11
      : Z      3.61    6.55   -0.86   -2.73  -2.92   -4.98      -2.29
                 o--------->    o--------->    o--------->         o
HBA          o
         --->  3.0
HBA_lipid    o 5.5     8.0
         --->  6.6     9.5    3.0
HBD          o 10.1    12.2   5.0     6.2
         --->  10.6    13.1   5.5     5.0    3.0
HYDROPHOBIC  o 12.1    13.5   7.5     9.6    4.8     7.3

Maximum Fit: 8.47121

Name     Fit  Cnf/Enan      Mapping        Est        Act      Error     Unc
dpp4_1   7.33 22    + [25  14  13  1   ]      0.41       0.12  +   3.5     1.5
dpp4_2   7.42 15    + [25  17  13  1   ]      0.34       0.24  +   1.4     1.5
dpp4_4   5.56 30    + [*   38  3   20  ]     25          2     +  12       1.5
dpp4_3   6.44 54    + [33  20  21  1   ]      3.3        2     +   1.6     1.5
dpp4_7   5.51 14    + [27  *   21  1   ]     27          5.8   +   4.7     1.5
dpp4_8   5.74 108   + [31  *   21  17  ]     16          9.6   +   1.7     1.5
dpp4_9   5.82 82    + [*   20  30  25  ]     14         12     +   1.1     1.5
dpp4_10  5.03 17    + [25  17  14  *   ]     83         16     +   5.2     1.5
dpp4_11  5.53 2     + [*   23  13  9   ]     26         17     +   1.5     1.5
dpp4_12  5.55 14    + [27  *   15  12  ]     25         43     -   1.7     1.5
dpp4_13  6.20 20    + [*   17  14  1   ]      5.6       44     -   7.8     1.5
dpp4_14  5.10 56    + [28  3   *   21  ]     70         45     +   1.6     1.5
dpp4_15  4.69 1     + [26  *   21  1   ]    180         50     +   3.7     1.5
dpp4_17  5.22 1     + [14  13  *   31  ]     53         64     -   1.2     1.5
dpp4_18  5.62 57    + [*   8   16  37  ]     21        120     -   5.7     1.5
dpp4_19  5.30 2     + [27  *   15  10  ]     45        130     -   2.8     1.5
dpp4_20  5.45 199   + [11  13  21  25  ]     32        140     -   4.3     1.5
dpp4_21  3.95 10    + [*   *   23  19  ]    990        180     +   5.5     1.5
dpp4_22  4.23 8     + [*   21  *   25  ]    530        220     +   2.4     1.5
dpp4_23  5.42 212   + [11  14  *   25  ]     34        240     -   7.2     1.5
dpp4_24  4.47 12    + [19  13  *   10  ]    300        440     -   1.5     1.5
dpp4_25  4.99 4     + [*   23  13  9   ]     91        540     -   6       1.5
dpp4_26  4.63 1     + [21  8   16  *   ]    210        800     -   3.9     1.5
dpp4_27  3.95 3     + [*   *   23  19  ]    990       1000     -   1       1.5
dpp4_28  4.23 1     + [*   *   15  10  ]    530       1000     -   1.9     1.5
 totalcost=196.189 RMS=3.10421 correl=0.848848
 Cost components: Error=179.623 Weight=1.20107 Config=15.3653 Tolerance=0

Wander stopped because CumE greater than maxE
Total:
sample mean:  Error: 121.891 Weight: 0.140085 Config: 0 Mapping: 0 Tolerance: 0
sigma: Error: 10.4595 Weight: 0.15025 Config: 0.0751249 Mapping: 0.0751249 Tolerance: 0.0751249
Normalized 1/sigma: Error: 0.00204794 Weight: 0.142565 Config: 0.285129 Mapping: 0.285129 Tolerance: 0.285129
dMBar: 0.0155302 AbsDMBar: 0.466627 Average DMSq: 4.36512
A/T (Effort):
T_F 6/54 (14.49)  
R_F 66/106 (78.42)  87/283 (143.13)  
BIN_MOVE_FEATURE 12/207 (147.78)  
BIN_CHANGE_FEATURE 2/218 (222.36)  
ADD_REMOVE_FEATURE 0/20 (0.6)  
BIN_JUMP 0/888 (1793.76)  

DeltaM/Effort:
T_F 3.2611 
R_F 2.20085 3.35266 
BIN_MOVE_FEATURE 0.757091 
BIN_CHANGE_FEATURE 0.115332 
ADD_REMOVE_FEATURE 0.00148379 
BIN_JUMP 0.00358181 

Weighted Normalized Probs:
T_F 0.154476 
R_F 0.101301 0.343679 
BIN_MOVE_FEATURE 0.275868 
BIN_CHANGE_FEATURE 0.105061 
ADD_REMOVE_FEATURE 0.0196142 
BIN_JUMP 0 

Sig: 10.4396, oldSig: 17.0052.
M: 122.031 S: 10.4396 C: 9.22524 R: 0.522042 E: 1.39013 X: 167.048 T: 1000
At conclusion of pass 2:
M: 122.031 S: 10.4396 C: 9.22524 E: 1.39013 X: 167.048 T: 1000


Current state: 215.129.

Definition:          HBA         HBA_lipid         HBD        HYDROPHOBIC
Weights:          2.24037        2.24037        2.24037        2.24037
Tolerances:    1.60    2.20   1.60    2.20   1.60    2.20       1.60
Coords: X      -3.60   -4.34  -1.08   -2.43  3.49    1.99       4.68
      : Y      -2.72   -1.17  -1.40   -3.28  -2.34   -3.52      2.55
      : Z      3.91    6.44   -0.83   -2.76  -2.79   -5.11      -3.51
                 o--------->    o--------->    o--------->         o
HBA          o
         --->  3.1
HBA_lipid    o 5.5     8.0
         --->  6.8     9.6    3.0
HBD          o 9.8     12.2   5.1     6.0
         --->  10.6    13.4   5.7     5.0    3.0
HYDROPHOBIC  o 12.3    13.9   7.5     9.2    5.1     6.8

Maximum Fit: 8.9615

Name     Fit  Cnf/Enan      Mapping        Est        Act      Error     Unc
dpp4_1   7.54 20    + [25  14  13  1   ]      0.51       0.12  +   4.2     1.5
dpp4_2   7.20 15    + [25  17  13  1   ]      1.1        0.24  +   4.7     1.5
dpp4_4   5.47 30    + [*   38  3   20  ]     59          2     +  30       1.5
dpp4_3   6.80 54    + [33  20  21  1   ]      2.8        2     +   1.4     1.5
dpp4_7   6.15 9     + [28  *   21  1   ]     12          5.8   +   2.1     1.5
dpp4_8   5.93 127   + [31  *   21  25  ]     21          9.6   +   2.2     1.5
dpp4_9   6.32 83    + [*   21  30  25  ]      8.6       12     -   1.4     1.5
dpp4_10  5.26 3     + [25  *   14  1   ]     98         16     +   6.1     1.5
dpp4_11  5.77 2     + [*   23  13  9   ]     30         17     +   1.8     1.5
dpp4_12  5.78 4     + [26  *   15  16  ]     29         43     -   1.5     1.5
dpp4_13  6.36 20    + [*   17  14  1   ]      7.8       44     -   5.6     1.5
dpp4_14  5.41 56    - [28  3   *   21  ]     70         45     +   1.5     1.5
dpp4_15  5.73 2     + [26  *   21  1   ]     33         50     -   1.5     1.5
dpp4_17  5.74 1     + [14  13  *   31  ]     33         64     -   2       1.5
dpp4_18  6.36 66    + [22  *   16  43  ]      7.7      120     -  16       1.5
dpp4_19  5.75 7     + [26  *   15  10  ]     32        130     -   4       1.5
dpp4_20  5.67 11    + [11  13  *   25  ]     38        140     -   3.6     1.5
dpp4_21  4.31 12    + [*   *   23  19  ]    870        180     +   4.8     1.5
dpp4_22  4.48 7     + [*   21  *   25  ]    590        220     +   2.7     1.5
dpp4_23  5.64 25    + [11  14  *   25  ]     41        240     -   6       1.5
dpp4_24  4.52 32    + [*   19  15  10  ]    530        440     +   1.2     1.5
dpp4_25  4.97 4     + [*   23  13  9   ]    190        540     -   2.9     1.5
dpp4_26  4.89 1     + [21  8   16  *   ]    230        800     -   3.5     1.5
dpp4_27  4.31 4     + [*   *   23  19  ]    870       1000     -   1.2     1.5
dpp4_28  4.52 14    + [*   26  15  10  ]    530       1000     -   1.9     1.5
*************************************************************
Mirror image used.  To turn this option off, put 
catHypo.forceAbsoluteStereochemistry=1 in the .Catalyst file.
*************************************************************
 totalcost=215.129 RMS=3.33648 correl=0.822905
 Cost components: Error=198.322 Weight=1.44176 Config=15.3653 Tolerance=0


Current state: 179.158.

Definition:       HBA_lipid      HBA_lipid         HBD        HYDROPHOBIC
Weights:          1.98493        1.98493        1.98493        1.98493
Tolerances:    1.60    2.20   1.60    2.20   1.60    2.20       1.60
Coords: X      -6.74   -8.10  -1.05   -0.15  3.42    2.61       5.20
      : Y      -0.47   -1.49  0.05    2.77   -0.51   -2.62      -0.80
      : Z      1.78    4.26   0.09    1.00   2.17    4.14       -2.20
                 o--------->    o--------->    o--------->         o
HBA_lipid    o
         --->  3.0
HBA_lipid    o 6.0     8.3
         --->  7.4     9.6    3.0
HBD          o 10.2    11.7   5.0     5.0
         --->  9.9     10.8   6.1     6.8    3.0
HYDROPHOBIC  o 12.6    14.8   6.7     7.2    4.7     7.1

Maximum Fit: 7.93973

Name     Fit  Cnf/Enan      Mapping        Est        Act      Error     Unc
dpp4_1   7.69 38    + [25  14  13  1   ]      0.11       0.12  -   1.1     1.5
dpp4_2   6.75 1     + [25  17  13  1   ]      0.92       0.24  +   3.8     1.5
dpp4_4   5.75 22    - [30  17  *   22  ]      9.3        2     +   4.6     1.5
dpp4_3   5.61 35    + [*   20  21  1   ]     13          2     +   6.5     1.5
dpp4_7   5.54 10    + [27  *   21  1   ]     15          5.8   +   2.6     1.5
dpp4_8   5.73 170   + [31  11  *   25  ]      9.7        9.6   +   1       1.5
dpp4_9   5.66 64    + [*   20  21  1   ]     11         12     -   1.1     1.5
dpp4_10  4.96 18    + [*   17  14  1   ]     57         16     +   3.6     1.5
dpp4_11  5.61 27    + [*   23  13  9   ]     13         17     -   1.3     1.5
dpp4_12  5.08 39    + [*   13  15  16  ]     43         43     +   1       1.5
dpp4_13  5.83 44    + [*   17  14  1   ]      7.8       44     -   5.6     1.5
dpp4_14  4.85 45    + [30  17  *   21  ]     74         45     +   1.6     1.5
dpp4_15  4.86 3     + [26  *   21  1   ]     72         50     +   1.4     1.5
dpp4_17  4.11 1     + [14  11  *   31  ]    410         64     +   6.4     1.5
dpp4_18  5.41 106   + [42  36  *   32  ]     20        120     -   5.9     1.5
dpp4_19  5.32 2     + [26  *   15  10  ]     25        130     -   5       1.5
dpp4_20  4.97 86    + [11  14  *   25  ]     57        140     -   2.4     1.5
dpp4_21  3.95 13    + [*   12  *   24  ]    590        180     +   3.3     1.5
dpp4_22  3.97 3     + [*   21  *   20  ]    560        220     +   2.6     1.5
dpp4_23  5.18 43    + [21  13  *   29  ]     35        240     -   7       1.5
dpp4_24  4.21 31    + [*   13  15  10  ]    320        440     -   1.4     1.5
dpp4_25  4.10 2     + [*   6   13  19  ]    420        540     -   1.3     1.5
dpp4_26  4.07 1     + [21  8   16  *   ]    450        800     -   1.8     1.5
dpp4_27  3.90 5     + [*   8   *   24  ]    650       1000     -   1.5     1.5
dpp4_28  4.53 21    + [*   22  15  10  ]    150       1000     -   6.6     1.5
*************************************************************
Mirror image used.  To turn this option off, put 
catHypo.forceAbsoluteStereochemistry=1 in the .Catalyst file.
*************************************************************
 totalcost=179.158 RMS=2.87743 correl=0.871711
 Cost components: Error=162.666 Weight=1.12624 Config=15.3653 Tolerance=0


Current state: 181.13.

Definition:          HBA         HBA_lipid         HBD        HYDROPHOBIC
Weights:          1.97799        1.97799        1.97799        1.97799
Tolerances:    1.60    2.20   1.60    2.20   1.60    2.20       1.60
Coords: X      -7.00   -8.80  -1.24   -0.77  3.01    2.20       5.24
      : Y      -0.02   -1.86  -0.24   2.41   1.60    1.64       -1.83
      : Z      0.73    -0.88  -0.19   -1.56  1.44    4.36       -0.99
                 o--------->    o--------->    o--------->         o
HBA          o
         --->  3.0
HBA_lipid    o 5.8     7.8
         --->  7.1     9.1    3.0
HBD          o 10.2    12.5   4.9     4.9
         --->  10.0    12.7   6.0     6.7    3.0
HYDROPHOBIC  o 12.5    14.0   6.7     7.4    4.8     7.1

Maximum Fit: 7.91195

Name     Fit  Cnf/Enan      Mapping        Est        Act      Error     Unc
dpp4_1   7.66 39    + [25  14  13  1   ]      0.11       0.12  -   1.1     1.5
dpp4_2   6.74 16    + [25  17  13  1   ]      0.93       0.24  +   3.9     1.5
dpp4_4   5.27 22    + [30  17  *   22  ]     27          2     +  14       1.5
dpp4_3   5.98 133   + [33  20  21  1   ]      5.3        2     +   2.7     1.5
dpp4_7   5.53 13    + [27  *   21  1   ]     15          5.8   +   2.6     1.5
dpp4_8   5.31 127   + [31  *   21  25  ]     25          9.6   +   2.6     1.5
dpp4_9   5.57 64    + [*   20  21  1   ]     14         12     +   1.2     1.5
dpp4_10  4.92 18    + [*   17  14  1   ]     61         16     +   3.8     1.5
dpp4_11  5.60 27    + [*   23  13  9   ]     13         17     -   1.3     1.5
dpp4_12  5.22 4     + [26  *   15  16  ]     31         43     -   1.4     1.5
dpp4_13  5.75 44    + [*   17  14  1   ]      9.1       44     -   4.8     1.5
dpp4_14  5.41 45    - [30  17  *   21  ]     20         45     -   2.3     1.5
dpp4_15  5.19 2     + [26  *   21  1   ]     33         50     -   1.5     1.5
dpp4_17  4.22 1     + [14  11  *   31  ]    310         64     +   4.8     1.5
dpp4_18  5.52 7     + [22  *   16  43  ]     15        120     -   7.9     1.5
dpp4_19  5.30 13    + [26  21  15  10  ]     25        130     -   4.9     1.5
dpp4_20  4.81 215   + [11  14  *   25  ]     79        140     -   1.7     1.5
dpp4_21  3.94 8     + [*   12  *   24  ]    580        180     +   3.2     1.5
dpp4_22  3.96 3     + [*   21  *   20  ]    560        220     +   2.6     1.5
dpp4_23  4.81 113   + [11  14  *   25  ]     78        240     -   3.1     1.5
dpp4_24  3.95 37    + [*   *   15  23  ]    560        440     +   1.3     1.5
dpp4_25  4.25 4     + [*   23  13  9   ]    290        540     -   1.9     1.5
dpp4_26  3.95 1     + [*   22  *   29  ]    570        800     -   1.4     1.5
dpp4_27  3.89 5     + [*   8   *   24  ]    650       1000     -   1.5     1.5
dpp4_28  4.57 21    + [*   22  15  10  ]    140       1000     -   7.5     1.5
*************************************************************
Mirror image used.  To turn this option off, put 
catHypo.forceAbsoluteStereochemistry=1 in the .Catalyst file.
*************************************************************
 totalcost=181.13 RMS=2.9047 correl=0.869084
 Cost components: Error=164.637 Weight=1.12765 Config=15.3653 Tolerance=0


Current state: 174.442.

Definition:          HBA         HBA_lipid         HBD        HYDROPHOBIC
Weights:          1.92988        1.92988        1.92988        1.92988
Tolerances:    1.60    2.20   1.60    2.20   1.60    2.20       1.60
Coords: X      -6.87   -8.93  -1.31   -0.70  3.12    2.09       5.16
      : Y      0.01    -1.90  -0.02   2.19   1.54    1.71       -1.85
      : Z      0.49    -0.64  0.10    -1.86  1.48    4.32       -1.02
                 o--------->    o--------->    o--------->         o
HBA          o
         --->  3.0
HBA_lipid    o 5.6     7.9
         --->  7.0     9.3    3.0
HBD          o 10.2    12.7   4.9     5.1
         --->  9.9     12.6   5.7     6.8    3.0
HYDROPHOBIC  o 12.3    14.1   6.8     7.2    4.7     7.1

Maximum Fit: 7.7195

Name     Fit  Cnf/Enan      Mapping        Est        Act      Error     Unc
dpp4_1   7.56 44    + [25  14  13  1   ]      0.12       0.12  +   1       1.5
dpp4_2   6.71 16    + [25  17  13  1   ]      0.89       0.24  +   3.7     1.5
dpp4_4   5.21 22    + [30  17  *   22  ]     28          2     +  14       1.5
dpp4_3   6.15 133   + [33  20  21  1   ]      3.2        2     +   1.6     1.5
dpp4_7   5.50 11    + [28  *   21  1   ]     15          5.8   +   2.5     1.5
dpp4_8   5.45 176   + [31  11  *   25  ]     16          9.6   +   1.7     1.5
dpp4_9   5.57 64    + [*   20  21  1   ]     12         12     +   1       1.5
dpp4_10  4.97 4     + [25  *   14  1   ]     49         16     +   3.1     1.5
dpp4_11  5.49 27    + [*   23  13  9   ]     15         17     -   1.1     1.5
dpp4_12  5.04 4     + [26  *   15  16  ]     42         43     -   1       1.5
dpp4_13  5.72 44    + [*   17  14  1   ]      8.6       44     -   5.1     1.5
dpp4_14  5.17 29    - [30  17  *   21  ]     31         45     -   1.4     1.5
dpp4_15  5.02 2     + [26  *   21  1   ]     43         50     -   1.1     1.5
dpp4_17  4.23 1     + [14  11  *   31  ]    270         64     +   4.1     1.5
dpp4_18  5.40 7     + [22  *   16  43  ]     18        120     -   6.6     1.5
dpp4_19  5.35 13    + [26  21  15  10  ]     20        130     -   6.1     1.5
dpp4_20  4.69 82    + [11  14  *   25  ]     92        140     -   1.5     1.5
dpp4_21  3.82 13    + [*   12  *   24  ]    690        180     +   3.8     1.5
dpp4_22  3.86 8     + [*   *   21  16  ]    630        220     +   2.9     1.5
dpp4_23  4.81 113   + [11  14  *   25  ]     71        240     -   3.4     1.5
dpp4_24  4.06 31    + [*   13  15  10  ]    400        440     -   1.1     1.5
dpp4_25  4.21 7     + [*   23  13  9   ]    280        540     -   1.9     1.5
dpp4_26  3.83 1     + [*   22  *   29  ]    670        800     -   1.2     1.5
dpp4_27  3.77 3     + [*   12  *   20  ]    780       1000     -   1.3     1.5
dpp4_28  4.55 21    + [*   22  15  10  ]    130       1000     -   7.9     1.5
*************************************************************
Mirror image used.  To turn this option off, put 
catHypo.forceAbsoluteStereochemistry=1 in the .Catalyst file.
*************************************************************
 totalcost=174.442 RMS=2.81074 correl=0.877999
 Cost components: Error=157.924 Weight=1.15195 Config=15.3653 Tolerance=0


Current state: 180.574.

Definition:          HBA         HBA_lipid         HBD        HYDROPHOBIC
Weights:          1.95778        1.95778        1.95778        1.95778
Tolerances:    1.60    2.20   1.60    2.20   1.60    2.20       1.60
Coords: X      -6.94   -8.87  -1.21   -0.80  3.15    2.05       5.13
      : Y      0.10    -1.99  -0.21   2.37   0.84    1.60       -1.84
      : Z      0.44    -0.60  -0.12   -1.64  1.54    4.26       -1.13
                 o--------->    o--------->    o--------->         o
HBA          o
         --->  3.0
HBA_lipid    o 5.8     7.9
         --->  6.9     9.2    3.0
HBD          o 10.2    12.5   4.8     5.3
         --->  9.9     12.5   5.8     6.6    3.0
HYDROPHOBIC  o 12.3    14.0   6.6     7.3    4.3     7.1

Maximum Fit: 7.83111

Name     Fit  Cnf/Enan      Mapping        Est        Act      Error     Unc
dpp4_1   7.52 39    + [25  14  13  1   ]      0.17       0.12  +   1.4     1.5
dpp4_2   6.81 16    + [25  17  13  1   ]      0.87       0.24  +   3.6     1.5
dpp4_4   5.18 22    + [30  17  *   22  ]     38          2     +  19       1.5
dpp4_3   6.24 133   + [33  20  21  1   ]      3.3        2     +   1.7     1.5
dpp4_7   5.77 11    + [28  *   21  1   ]      9.6        5.8   +   1.6     1.5
dpp4_8   5.38 176   + [31  11  *   25  ]     23          9.6   +   2.5     1.5
dpp4_9   5.81 102   + [*   20  21  1   ]      8.9       12     -   1.4     1.5
dpp4_10  4.95 4     + [25  *   14  1   ]     64         16     +   4       1.5
dpp4_11  5.56 27    + [*   23  13  9   ]     16         17     -   1.1     1.5
dpp4_12  5.20 17    + [27  *   15  10  ]     36         43     -   1.2     1.5
dpp4_13  5.63 39    + [*   17  14  1   ]     13         44     -   3.3     1.5
dpp4_14  5.25 29    - [30  17  *   21  ]     32         45     -   1.4     1.5
dpp4_15  5.20 9     + [26  *   21  1   ]     35         50     -   1.4     1.5
dpp4_17  4.41 1     + [14  11  *   31  ]    220         64     +   3.4     1.5
dpp4_18  5.46 207   + [21  26  34  *   ]     20        120     -   6.1     1.5
dpp4_19  5.73 13    + [26  21  15  10  ]     11        130     -  12       1.5
dpp4_20  4.84 82    + [11  14  *   25  ]     83        140     -   1.6     1.5
dpp4_21  3.90 8     + [*   12  *   24  ]    720        180     +   4       1.5
dpp4_22  3.91 3     + [*   21  *   20  ]    700        220     +   3.2     1.5
dpp4_23  4.96 170   + [*   13  21  17  ]     63        240     -   3.9     1.5
dpp4_24  4.35 35    + [*   13  15  10  ]    250        440     -   1.7     1.5
dpp4_25  4.41 7     + [*   23  13  9   ]    220        540     -   2.4     1.5
dpp4_26  3.90 1     + [*   22  *   29  ]    720        800     -   1.1     1.5
dpp4_27  3.87 5     + [*   8   *   24  ]    760       1000     -   1.3     1.5
dpp4_28  4.29 13    + [*   13  15  10  ]    290       1000     -   3.5     1.5
*************************************************************
Mirror image used.  To turn this option off, put 
catHypo.forceAbsoluteStereochemistry=1 in the .Catalyst file.
*************************************************************
 totalcost=180.574 RMS=2.89693 correl=0.869836
 Cost components: Error=164.074 Weight=1.13477 Config=15.3653 Tolerance=0


Current state: 171.684.

Definition:          HBA         HBA_lipid         HBD        HYDROPHOBIC
Weights:          1.84673        1.84673        1.84673        1.84673
Tolerances:    1.60    2.20   1.60    2.20   1.60    2.20       1.60
Coords: X      -6.40   -7.25  -1.71   -1.37  1.57    1.54       5.60
      : Y      1.70    3.33   -0.62   -3.51  -1.81   -4.40      -0.50
      : Z      2.17    4.56   0.59    1.30   -3.15   -1.65      -1.34
                 o--------->    o--------->    o--------->         o
HBA          o
         --->  3.0
HBA_lipid    o 5.5     7.9
         --->  7.3     9.6    3.0
HBD          o 10.2    12.8   5.1     5.6
         --->  10.7    13.2   5.5     4.2    3.0
HYDROPHOBIC  o 12.7    14.6   7.6     8.0    4.6     5.6

Maximum Fit: 7.38691

Name     Fit  Cnf/Enan      Mapping        Est        Act      Error     Unc
dpp4_1   7.26 4     + [25  14  13  1   ]      0.12       0.12  +   1       1.5
dpp4_2   6.99 16    + [25  17  13  1   ]      0.23       0.24  -   1       1.5
dpp4_4   4.89 22    + [30  17  *   22  ]     29          2     +  14       1.5
dpp4_3   5.14 107   + [*   31  21  1   ]     16          2     +   8.1     1.5
dpp4_7   5.38 9     + [27  *   21  1   ]      9.3        5.8   +   1.6     1.5
dpp4_8   5.17 169   + [30  11  *   25  ]     15          9.6   +   1.6     1.5
dpp4_9   5.14 133   + [18  20  21  1   ]     17         12     +   1.4     1.5
dpp4_10  4.81 17    + [25  17  14  *   ]     35         16     +   2.2     1.5
dpp4_11  4.82 30    + [*   23  13  9   ]     34         17     +   2       1.5
dpp4_12  4.77 27    + [*   13  15  16  ]     39         43     -   1.1     1.5
dpp4_13  5.46 4     + [*   17  14  1   ]      7.8       44     -   5.6     1.5
dpp4_14  4.86 45    - [30  17  *   21  ]     31         45     -   1.4     1.5
dpp4_15  4.93 7     + [26  *   21  1   ]     27         50     -   1.9     1.5
dpp4_17  4.06 1     + [14  13  *   31  ]    200         64     +   3.1     1.5
dpp4_18  4.90 111   + [21  22  *   37  ]     29        120     -   4.2     1.5
dpp4_19  4.77 13    + [26  21  15  10  ]     39        130     -   3.2     1.5
dpp4_20  4.36 7     + [12  13  21  *   ]     98        140     -   1.4     1.5
dpp4_21  3.50 10    + [*   12  *   24  ]    720        180     +   4       1.5
dpp4_22  3.69 1     + [*   21  *   25  ]    460        220     +   2.1     1.5
dpp4_23  4.42 100   + [11  14  *   25  ]     86        240     -   2.8     1.5
dpp4_24  3.88 34    + [*   13  15  10  ]    300        440     -   1.5     1.5
dpp4_25  3.87 7     + [*   23  13  9   ]    300        540     -   1.8     1.5
dpp4_26  3.68 1     + [*   16  *   32  ]    470        800     -   1.7     1.5
dpp4_27  3.39 3     + [*   *   23  19  ]    910       1000     -   1.1     1.5
dpp4_28  4.38 21    + [*   22  15  10  ]     93       1000     -  11       1.5
*************************************************************
Mirror image used.  To turn this option off, put 
catHypo.forceAbsoluteStereochemistry=1 in the .Catalyst file.
*************************************************************
 totalcost=171.684 RMS=2.76975 correl=0.881771
 Cost components: Error=155.065 Weight=1.25379 Config=15.3653 Tolerance=0


New record: 164.897.

Definition:          HBA         HBA_lipid         HBD        HYDROPHOBIC
Weights:          2.06128        2.06128        2.06128        2.06128
Tolerances:    1.60    2.20   1.60    2.20   1.60    2.20       1.60
Coords: X      -6.27   -7.38  -1.15   -0.48  1.71    1.40       5.60
      : Y      1.64    3.39   0.24    -2.32  -1.78   -4.42      -0.50
      : Z      2.27    4.46   0.12    1.54   -3.09   -1.71      -1.34
                 o--------->    o--------->    o--------->         o
HBA          o
         --->  3.0
HBA_lipid    o 5.7     8.2
         --->  7.1     9.4    3.0
HBD          o 10.2    12.9   4.8     5.1
         --->  10.6    13.3   5.6     4.3    3.0
HYDROPHOBIC  o 12.6    14.7   6.9     7.0    4.5     5.8

Maximum Fit: 8.24511

Name     Fit  Cnf/Enan      Mapping        Est        Act      Error     Unc
dpp4_1   7.76 39    + [25  14  13  1   ]      0.11       0.12  -   1.1     1.5
dpp4_2   6.91 3     + [28  17  13  1   ]      0.79       0.24  +   3.3     1.5
dpp4_4   5.79 22    + [30  17  *   22  ]     10          2     +   5.2     1.5
dpp4_3   5.89 133   + [33  20  21  1   ]      8.2        2     +   4.1     1.5
dpp4_7   5.94 9     + [27  *   21  1   ]      7.4        5.8   +   1.3     1.5
dpp4_8   5.93 136   + [30  11  *   25  ]      7.5        9.6   -   1.3     1.5
dpp4_9   5.83 19    + [*   17  30  1   ]      9.5       12     -   1.3     1.5
dpp4_10  4.79 17    + [25  17  14  *   ]    100         16     +   6.5     1.5
dpp4_11  5.63 27    + [*   23  13  9   ]     15         17     -   1.1     1.5
dpp4_12  5.44 28    + [*   13  15  16  ]     23         43     -   1.8     1.5
dpp4_13  5.98 30    + [*   17  14  1   ]      6.7       44     -   6.6     1.5
dpp4_14  4.94 29    - [30  17  *   21  ]     74         45     +   1.6     1.5
dpp4_15  5.43 7     + [26  *   21  1   ]     24         50     -   2.1     1.5
dpp4_17  4.24 1     + [14  11  *   31  ]    370         64     +   5.8     1.5
dpp4_18  5.18 170   + [21  22  *   37  ]     42        120     -   2.9     1.5
dpp4_19  4.88 1     + [27  13  *   10  ]     84        130     -   1.5     1.5
dpp4_20  4.57 7     + [11  13  21  *   ]    170        140     +   1.3     1.5
dpp4_21  4.07 11    + [*   12  *   20  ]    550        180     +   3       1.5
dpp4_22  4.12 11    + [*   21  *   20  ]    490        220     +   2.2     1.5
dpp4_23  4.68 38    + [11  14  *   25  ]    130        240     -   1.8     1.5
dpp4_24  4.77 34    + [*   13  15  10  ]    110        440     -   4       1.5
dpp4_25  4.11 9     + [*   13  *   30  ]    490        540     -   1.1     1.5
dpp4_26  4.05 1     + [*   22  *   29  ]    570        800     -   1.4     1.5
dpp4_27  4.07 3     + [*   12  *   20  ]    540       1000     -   1.8     1.5
dpp4_28  4.83 39    + [*   13  15  10  ]     94       1000     -  11       1.5
*************************************************************
Mirror image used.  To turn this option off, put 
catHypo.forceAbsoluteStereochemistry=1 in the .Catalyst file.
*************************************************************
 totalcost=164.897 RMS=2.67156 correl=0.890512
 Cost components: Error=148.387 Weight=1.14558 Config=15.3653 Tolerance=0


Current state: 166.055.

Definition:          HBA         HBA_lipid         HBD        HYDROPHOBIC
Weights:          1.93175        1.93175        1.93175        1.93175
Tolerances:    1.60    2.20   1.60    2.20   1.60    2.20       1.60
Coords: X      -6.39   -7.25  -1.28   -1.56  1.72    1.40       5.60
      : Y      1.80    3.23   -0.03   -2.96  -1.85   -4.35      -0.50
      : Z      2.11    4.62   0.49    1.04   -3.21   -1.59      -1.34
                 o--------->    o--------->    o--------->         o
HBA          o
         --->  3.0
HBA_lipid    o 5.7     8.0
         --->  6.9     9.1    3.0
HBD          o 10.4    12.9   5.1     5.5
         --->  10.6    13.1   5.5     4.2    3.0
HYDROPHOBIC  o 12.7    14.6   7.1     7.9    4.5     5.7

Maximum Fit: 7.72699

Name     Fit  Cnf/Enan      Mapping        Est        Act      Error     Unc
dpp4_1   7.40 4     + [25  14  13  1   ]      0.13       0.12  +   1       1.5
dpp4_2   7.03 16    + [25  17  13  1   ]      0.3        0.24  +   1.2     1.5
dpp4_4   5.33 22    + [30  17  *   22  ]     15          2     +   7.4     1.5
dpp4_3   5.30 35    + [*   20  21  1   ]     16          2     +   8.1     1.5
dpp4_7   5.54 9     + [27  *   21  1   ]      9.2        5.8   +   1.6     1.5
dpp4_8   5.40 169   + [30  11  *   25  ]     13          9.6   +   1.3     1.5
dpp4_9   5.36 51    + [*   20  21  1   ]     14         12     +   1.2     1.5
dpp4_10  4.67 17    + [25  17  14  *   ]     67         16     +   4.2     1.5
dpp4_11  5.28 27    + [*   23  13  9   ]     17         17     -   1       1.5
dpp4_12  4.99 27    + [*   13  15  16  ]     33         43     -   1.3     1.5
dpp4_13  5.66 4     + [*   17  14  1   ]      7         44     -   6.3     1.5
dpp4_14  5.08 45    - [30  17  *   21  ]     26         45     -   1.7     1.5
dpp4_15  5.02 7     + [26  *   21  1   ]     30         50     -   1.6     1.5
dpp4_17  3.85 1     + [*   *   21  25  ]    450         64     +   7       1.5
dpp4_18  4.94 117   + [22  26  *   37  ]     37        120     -   3.3     1.5
dpp4_19  4.61 13    + [26  21  15  10  ]     78        130     -   1.6     1.5
dpp4_20  4.57 215   + [11  14  *   25  ]     86        140     -   1.6     1.5
dpp4_21  3.80 10    + [*   12  *   24  ]    500        180     +   2.8     1.5
dpp4_22  3.86 11    + [*   21  *   20  ]    440        220     +   2       1.5
dpp4_23  4.63 38    + [11  14  *   25  ]     74        240     -   3.3     1.5
dpp4_24  4.00 34    + [*   13  15  10  ]    320        440     -   1.4     1.5
dpp4_25  3.94 4     + [*   23  13  9   ]    370        540     -   1.5     1.5
dpp4_26  3.82 1     + [*   22  *   29  ]    480        800     -   1.7     1.5
dpp4_27  3.62 5     + [*   8   *   24  ]    770       1000     -   1.3     1.5
dpp4_28  4.53 21    + [*   22  15  10  ]     93       1000     -  11       1.5
*************************************************************
Mirror image used.  To turn this option off, put 
catHypo.forceAbsoluteStereochemistry=1 in the .Catalyst file.
*************************************************************
 totalcost=166.055 RMS=2.68877 correl=0.889009
 Cost components: Error=149.539 Weight=1.15053 Config=15.3653 Tolerance=0


New record: 163.626.

Definition:          HBA         HBA_lipid         HBD        HYDROPHOBIC
Weights:          1.99686        1.99686        1.99686        1.99686
Tolerances:    1.60    2.20   1.60    2.20   1.60    2.20       1.60
Coords: X      -6.39   -7.25  -1.28   -1.56  2.12    1.80       5.60
      : Y      1.80    3.23   -0.03   -2.96  -2.25   -4.75      -0.50
      : Z      2.11    4.62   0.49    1.04   -2.81   -1.19      -1.34
                 o--------->    o--------->    o--------->         o
HBA          o
         --->  3.0
HBA_lipid    o 5.7     8.0
         --->  6.9     9.1    3.0
HBD          o 10.6    13.2   5.2     5.4
         --->  11.0    13.4   5.9     4.4    3.0
HYDROPHOBIC  o 12.7    14.6   7.1     7.9    4.2     5.7

Maximum Fit: 7.98744

Name     Fit  Cnf/Enan      Mapping        Est        Act      Error     Unc
dpp4_1   7.57 15    + [25  14  13  1   ]      0.13       0.12  +   1.1     1.5
dpp4_2   7.31 1     + [28  17  13  1   ]      0.24       0.24  -   1       1.5
dpp4_4   5.51 22    + [30  17  *   22  ]     15          2     +   7.4     1.5
dpp4_3   5.49 35    + [*   20  21  1   ]     16          2     +   7.8     1.5
dpp4_7   5.69 9     + [27  *   21  1   ]      9.8        5.8   +   1.7     1.5
dpp4_8   5.60 3     + [*   30  21  17  ]     12          9.6   +   1.3     1.5
dpp4_9   5.51 51    + [*   20  21  1   ]     15         12     +   1.3     1.5
dpp4_10  4.75 17    + [25  17  14  *   ]     85         16     +   5.3     1.5
dpp4_11  5.54 27    + [*   23  13  9   ]     14         17     -   1.2     1.5
dpp4_12  5.02 27    + [*   13  15  16  ]     46         43     +   1.1     1.5
dpp4_13  5.82 24    + [*   17  14  1   ]      7.4       44     -   6       1.5
dpp4_14  5.25 45    - [30  17  *   21  ]     27         45     -   1.7     1.5
dpp4_15  5.07 7     + [26  *   21  1   ]     41         50     -   1.2     1.5
dpp4_17  4.27 1     + [*   13  21  25  ]    260         64     +   4.1     1.5
dpp4_18  5.12 113   + [*   8   16  20  ]     37        120     -   3.2     1.5
dpp4_19  4.84 13    + [26  21  15  10  ]     70        130     -   1.8     1.5
dpp4_20  4.72 215   + [11  14  *   25  ]     91        140     -   1.5     1.5
dpp4_21  3.93 10    + [*   12  *   24  ]    570        180     +   3.1     1.5
dpp4_22  3.99 11    + [*   21  *   20  ]    490        220     +   2.3     1.5
dpp4_23  4.95 124   + [11  13  21  25  ]     55        240     -   4.5     1.5
dpp4_24  3.99 39    + [*   *   15  22  ]    490        440     +   1.1     1.5
dpp4_25  4.46 4     + [*   23  13  9   ]    170        540     -   3.2     1.5
dpp4_26  4.09 1     + [22  8   16  *   ]    390        800     -   2       1.5
dpp4_27  3.74 5     + [*   8   *   24  ]    880       1000     -   1.1     1.5
dpp4_28  4.54 21    + [*   22  15  10  ]    140       1000     -   7.4     1.5
*************************************************************
Mirror image used.  To turn this option off, put 
catHypo.forceAbsoluteStereochemistry=1 in the .Catalyst file.
*************************************************************
 totalcost=163.626 RMS=2.65276 correl=0.89214
 Cost components: Error=147.135 Weight=1.12505 Config=15.3653 Tolerance=0


New record: 163.522.

Definition:          HBA         HBA_lipid         HBD        HYDROPHOBIC
Weights:          2.05342        2.05342        2.05342        2.05342
Tolerances:    1.60    2.20   1.60    2.20   1.60    2.20       1.60
Coords: X      -6.49   -7.16  -1.26   -0.47  2.12    1.80       5.60
      : Y      1.48    3.55   0.04    -2.34  -2.25   -4.75      -0.50
      : Z      2.33    4.40   -0.06   1.59   -2.81   -1.19      -1.34
                 o--------->    o--------->    o--------->         o
HBA          o
         --->  3.0
HBA_lipid    o 5.9     8.2
         --->  7.2     9.3    3.0
HBD          o 10.7    13.1   4.9     5.1
         --->  11.0    13.4   5.8     4.3    3.0
HYDROPHOBIC  o 12.8    14.6   7.0     7.0    4.2     5.7

Maximum Fit: 8.21367

Name     Fit  Cnf/Enan      Mapping        Est        Act      Error     Unc
dpp4_1   7.57 39    + [25  14  13  1   ]      0.15       0.12  +   1.2     1.5
dpp4_2   7.11 3     + [28  17  13  1   ]      0.41       0.24  +   1.7     1.5
dpp4_4   5.55 22    + [30  17  *   22  ]     15          2     +   7.5     1.5
dpp4_3   5.79 52    + [*   20  21  1   ]      8.6        2     +   4.3     1.5
dpp4_7   5.87 9     + [27  *   21  1   ]      7.3        5.8   +   1.3     1.5
dpp4_8   5.86 136   + [30  11  *   25  ]      7.4        9.6   -   1.3     1.5
dpp4_9   5.79 63    + [*   20  21  1   ]      8.8       12     -   1.4     1.5
dpp4_10  4.67 17    + [25  17  14  *   ]    110         16     +   7.1     1.5
dpp4_11  5.70 27    + [*   23  13  9   ]     11         17     -   1.6     1.5
dpp4_12  5.46 28    + [*   13  15  16  ]     19         43     -   2.3     1.5
dpp4_13  5.88 39    + [*   17  14  1   ]      7         44     -   6.3     1.5
dpp4_14  4.82 29    - [30  17  *   21  ]     80         45     +   1.8     1.5
dpp4_15  5.26 7     + [26  *   21  1   ]     30         50     -   1.7     1.5
dpp4_17  4.26 1     + [14  11  *   31  ]    290         64     +   4.6     1.5
dpp4_18  5.15 188   + [22  26  *   37  ]     38        120     -   3.1     1.5
dpp4_19  4.50 16    + [26  *   15  10  ]    170        130     +   1.4     1.5
dpp4_20  4.42 7     + [11  13  21  *   ]    200        140     +   1.5     1.5
dpp4_21  4.05 11    + [*   12  *   20  ]    480        180     +   2.7     1.5
dpp4_22  4.11 11    + [*   21  *   20  ]    420        220     +   1.9     1.5
dpp4_23  4.44 161   + [11  13  21  *   ]    190        240     -   1.3     1.5
dpp4_24  4.49 34    + [*   13  15  10  ]    170        440     -   2.6     1.5
dpp4_25  4.23 7     + [*   23  13  9   ]    310        540     -   1.7     1.5
dpp4_26  4.08 1     + [*   *   16  14  ]    440        800     -   1.8     1.5
dpp4_27  4.05 3     + [*   12  *   20  ]    480       1000     -   2.1     1.5
dpp4_28  4.78 21    + [*   22  15  10  ]     88       1000     -  12       1.5
*************************************************************
Mirror image used.  To turn this option off, put 
catHypo.forceAbsoluteStereochemistry=1 in the .Catalyst file.
*************************************************************
 totalcost=163.522 RMS=2.65096 correl=0.892295
 Cost components: Error=147.016 Weight=1.14064 Config=15.3653 Tolerance=0


Current state: 194.418.

Definition:          HBA         HBA_lipid         HBD        HYDROPHOBIC
Weights:          1.86980        1.86980        1.86980        1.86980
Tolerances:    1.60    2.20   1.60    2.20   1.60    2.20       1.60
Coords: X      -6.94   -8.81  -1.37   -0.64  2.97    2.24       5.22
      : Y      -0.93   -1.94  0.06    2.11   1.41    1.04       -1.82
      : Z      0.99    -1.19  0.17    -1.93  1.44    4.36       -1.10
                 o--------->    o--------->    o--------->         o
HBA          o
         --->  3.0
HBA_lipid    o 5.7     7.8
         --->  7.6     9.1    3.0
HBD          o 10.2    12.5   4.7     5.0
         --->  10.0    12.7   5.6     7.0    3.0
HYDROPHOBIC  o 12.4    14.0   7.0     7.1    4.7     6.8

Maximum Fit: 7.47919

Name     Fit  Cnf/Enan      Mapping        Est        Act      Error     Unc
dpp4_1   7.26 44    + [25  14  13  1   ]      0.15       0.12  +   1.3     1.5
dpp4_2   6.52 3     + [28  17  13  1   ]      0.84       0.24  +   3.5     1.5
dpp4_4   5.00 22    + [30  17  *   22  ]     28          2     +  14       1.5
dpp4_3   5.72 133   + [33  20  21  1   ]      5.3        2     +   2.6     1.5
dpp4_7   5.26 9     + [28  *   21  1   ]     15          5.8   +   2.6     1.5
dpp4_8   5.24 127   + [31  *   21  25  ]     16          9.6   +   1.7     1.5
dpp4_9   5.36 64    + [*   20  21  1   ]     12         12     +   1       1.5
dpp4_10  4.60 3     + [25  *   14  1   ]     69         16     +   4.3     1.5
dpp4_11  5.28 27    + [*   23  13  9   ]     15         17     -   1.2     1.5
dpp4_12  4.84 39    + [*   13  15  16  ]     40         43     -   1.1     1.5
dpp4_13  5.55 38    + [*   17  14  1   ]      7.9       44     -   5.6     1.5
dpp4_14  5.01 56    - [28  17  *   21  ]     27         45     -   1.6     1.5
dpp4_15  4.78 7     + [26  *   21  1   ]     46         50     -   1.1     1.5
dpp4_17  3.73 1     + [14  *   *   31  ]    520         64     +   8       1.5
dpp4_18  5.32 7     + [22  *   16  43  ]     13        120     -   8.9     1.5
dpp4_19  4.66 13    + [26  21  15  10  ]     61        130     -   2.1     1.5
dpp4_20  4.73 215   + [11  14  *   25  ]     51        140     -   2.6     1.5
dpp4_21  3.66 11    + [*   12  *   20  ]    600        180     +   3.3     1.5
dpp4_22  3.73 11    + [*   21  *   20  ]    510        220     +   2.4     1.5
dpp4_23  4.70 10    + [11  14  *   25  ]     55        240     -   4.4     1.5
dpp4_24  3.73 37    + [*   *   15  23  ]    510        440     +   1.2     1.5
dpp4_25  4.16 7     + [*   23  13  9   ]    190        540     -   2.8     1.5
dpp4_26  3.69 1     + [*   22  *   29  ]    560        800     -   1.4     1.5
dpp4_27  3.67 3     + [*   12  *   20  ]    600       1000     -   1.7     1.5
dpp4_28  4.54 21    + [*   22  15  10  ]     81       1000     -  13       1.5
*************************************************************
Mirror image used.  To turn this option off, put 
catHypo.forceAbsoluteStereochemistry=1 in the .Catalyst file.
*************************************************************
 totalcost=194.418 RMS=3.08109 correl=0.851288
 Cost components: Error=177.835 Weight=1.21793 Config=15.3653 Tolerance=0


Current state: 175.79.

Definition:       HBA_lipid      HBA_lipid         HBD        HYDROPHOBIC
Weights:          2.07086        2.07086        2.07086        2.07086
Tolerances:    1.60    2.20   1.60    2.20   1.60    2.20       1.60
Coords: X      -1.02   -0.18  -6.96   -7.87  3.56    2.47       5.20
      : Y      0.07    2.75   -0.33   -1.63  -0.75   -2.37      -0.80
      : Z      0.02    1.07   1.75    4.29   2.02    4.29       -2.20
                 o--------->    o--------->    o--------->         o
HBA_lipid    o
         --->  3.0
HBA_lipid    o 6.2     7.5
         --->  8.3     9.4    3.0
HBD          o 5.1     5.2    10.5    11.7
         --->  6.0     6.6    10.0    10.4   3.0
HYDROPHOBIC  o 6.7     7.2    12.8    14.6   4.5     7.2

Maximum Fit: 8.28346

Name     Fit  Cnf/Enan      Mapping        Est        Act      Error     Unc
dpp4_1   7.86 43    + [14  25  13  1   ]      0.11       0.12  -   1.1     1.5
dpp4_2   6.87 1     + [17  25  13  1   ]      1.1        0.24  +   4.7     1.5
dpp4_4   5.86 22    - [17  30  *   22  ]     12          2     +   5.8     1.5
dpp4_3   6.00 35    + [20  *   21  1   ]      8.3        2     +   4.1     1.5
dpp4_7   5.91 8     + [*   27  21  1   ]     10          5.8   +   1.8     1.5
dpp4_8   5.80 170   + [11  31  *   25  ]     13          9.6   +   1.4     1.5
dpp4_9   6.04 64    + [20  *   21  1   ]      7.6       12     -   1.6     1.5
dpp4_10  5.12 18    + [17  *   14  1   ]     63         16     +   4       1.5
dpp4_11  5.82 27    + [23  *   13  9   ]     13         17     -   1.4     1.5
dpp4_12  5.28 18    + [*   26  15  10  ]     43         43     +   1       1.5
dpp4_13  5.99 44    + [17  *   14  1   ]      8.4       44     -   5.2     1.5
dpp4_14  5.11 45    + [17  30  *   21  ]     65         45     +   1.4     1.5
dpp4_15  5.08 3     + [*   26  21  1   ]     69         50     +   1.4     1.5
dpp4_17  4.23 1     + [11  14  *   31  ]    490         64     +   7.6     1.5
dpp4_18  5.59 106   + [36  42  *   32  ]     21        120     -   5.7     1.5
dpp4_19  5.52 2     + [*   26  15  10  ]     25        130     -   4.9     1.5
dpp4_20  5.16 229   + [13  *   21  17  ]     58        140     -   2.3     1.5
dpp4_21  4.12 13    + [12  *   *   24  ]    630        180     +   3.5     1.5
dpp4_22  4.14 3     + [21  *   *   20  ]    600        220     +   2.8     1.5
dpp4_23  5.29 170   + [13  *   21  17  ]     43        240     -   5.7     1.5
dpp4_24  4.65 31    + [13  *   15  10  ]    190        440     -   2.4     1.5
dpp4_25  4.41 7     + [23  *   13  9   ]    320        540     -   1.7     1.5
dpp4_26  4.12 1     + [22  *   *   29  ]    630        800     -   1.3     1.5
dpp4_27  4.09 5     + [8   *   *   24  ]    680       1000     -   1.5     1.5
dpp4_28  4.60 13    + [13  *   15  10  ]    210       1000     -   5       1.5
*************************************************************
Mirror image used.  To turn this option off, put 
catHypo.forceAbsoluteStereochemistry=1 in the .Catalyst file.
*************************************************************
 totalcost=175.79 RMS=2.82986 correl=0.876216
 Cost components: Error=159.272 Weight=1.15252 Config=15.3653 Tolerance=0


New record: 162.535.

Definition:          HBA         HBA_lipid         HBD        HYDROPHOBIC
Weights:          2.06868        2.06868        2.06868        2.06868
Tolerances:    1.60    2.20   1.60    2.20   1.60    2.20       1.60
Coords: X      -6.41   -7.24  -1.26   -0.47  2.12    1.80       5.60
      : Y      1.61    3.42   0.04    -2.34  -2.25   -4.75      -0.50
      : Z      2.24    4.49   -0.06   1.59   -2.81   -1.19      -1.34
                 o--------->    o--------->    o--------->         o
HBA          o
         --->  3.0
HBA_lipid    o 5.8     8.2
         --->  7.2     9.4    3.0
HBD          o 10.6    13.2   4.9     5.1
         --->  10.9    13.4   5.8     4.3    3.0
HYDROPHOBIC  o 12.7    14.6   7.0     7.0    4.2     5.7

Maximum Fit: 8.27472

Name     Fit  Cnf/Enan      Mapping        Est        Act      Error     Unc
dpp4_1   7.63 39    + [25  14  13  1   ]      0.15       0.12  +   1.2     1.5
dpp4_2   7.23 3     + [28  17  13  1   ]      0.37       0.24  +   1.5     1.5
dpp4_4   5.71 22    + [30  17  *   22  ]     12          2     +   6.1     1.5
dpp4_3   5.84 52    + [*   20  21  1   ]      9.2        2     +   4.6     1.5
dpp4_7   5.93 9     + [27  *   21  1   ]      7.5        5.8   +   1.3     1.5
dpp4_8   5.94 136   + [30  11  *   25  ]      7.2        9.6   -   1.3     1.5
dpp4_9   5.83 63    + [*   20  21  1   ]      9.4       12     -   1.3     1.5
dpp4_10  4.77 17    + [25  17  14  *   ]    110         16     +   6.7     1.5
dpp4_11  5.74 27    + [*   23  13  9   ]     12         17     -   1.5     1.5
dpp4_12  5.50 28    + [*   13  15  16  ]     20         43     -   2.1     1.5
dpp4_13  5.93 39    + [*   17  14  1   ]      7.5       44     -   5.9     1.5
dpp4_14  4.87 29    - [30  17  *   21  ]     86         45     +   1.9     1.5
dpp4_15  5.30 7     + [26  *   21  1   ]     31         50     -   1.6     1.5
dpp4_17  4.18 1     + [14  11  *   31  ]    410         64     +   6.4     1.5
dpp4_18  5.18 170   + [21  22  *   37  ]     42        120     -   2.9     1.5
dpp4_19  4.66 1     + [27  13  *   10  ]    140        130     +   1.1     1.5
dpp4_20  4.62 7     + [11  13  21  *   ]    150        140     +   1.1     1.5
dpp4_21  4.08 11    + [*   12  *   20  ]    530        180     +   2.9     1.5
dpp4_22  4.14 11    + [*   21  *   20  ]    460        220     +   2.1     1.5
dpp4_23  4.66 161   + [11  13  21  *   ]    140        240     -   1.7     1.5
dpp4_24  4.52 34    + [*   13  15  10  ]    190        440     -   2.3     1.5
dpp4_25  4.27 7     + [*   23  13  9   ]    340        540     -   1.6     1.5
dpp4_26  4.27 1     + [22  8   16  *   ]    340        800     -   2.4     1.5
dpp4_27  4.08 3     + [*   12  *   20  ]    530       1000     -   1.9     1.5
dpp4_28  4.82 21    + [*   22  15  10  ]     96       1000     -  11       1.5
*************************************************************
Mirror image used.  To turn this option off, put 
catHypo.forceAbsoluteStereochemistry=1 in the .Catalyst file.
*************************************************************
 totalcost=162.535 RMS=2.63587 correl=0.893591
 Cost components: Error=146.019 Weight=1.15085 Config=15.3653 Tolerance=0


New record: 158.231.

Definition:          HBA         HBA_lipid         HBD        HYDROPHOBIC
Weights:          2.10636        2.10636        2.10636        2.10636
Tolerances:    1.60    2.20   1.60    2.20   1.60    2.20       1.60
Coords: X      -6.31   -7.34  -1.26   -0.47  2.12    1.80       5.60
      : Y      1.43    3.60   0.04    -2.34  -2.25   -4.75      -0.50
      : Z      2.46    4.27   -0.06   1.59   -2.81   -1.19      -1.34
                 o--------->    o--------->    o--------->         o
HBA          o
         --->  3.0
HBA_lipid    o 5.8     8.3
         --->  7.0     9.5    3.0
HBD          o 10.6    13.2   4.9     5.1
         --->  10.8    13.5   5.8     4.3    3.0
HYDROPHOBIC  o 12.6    14.7   7.0     7.0    4.2     5.7

Maximum Fit: 8.42544

Name     Fit  Cnf/Enan      Mapping        Est        Act      Error     Unc
dpp4_1   7.70 39    + [25  14  13  1   ]      0.15       0.12  +   1.3     1.5
dpp4_2   7.30 3     + [28  17  13  1   ]      0.39       0.24  +   1.6     1.5
dpp4_4   5.75 22    + [30  17  *   22  ]     14          2     +   6.8     1.5
dpp4_3   5.94 52    + [*   20  21  1   ]      8.8        2     +   4.4     1.5
dpp4_7   6.02 19    + [27  *   21  1   ]      7.4        5.8   +   1.3     1.5
dpp4_8   6.08 136   + [30  11  *   25  ]      6.4        9.6   -   1.5     1.5
dpp4_9   5.93 63    + [*   20  21  1   ]      9         12     -   1.3     1.5
dpp4_10  4.89 17    + [25  17  14  *   ]    100         16     +   6.2     1.5
dpp4_11  5.84 27    + [*   23  13  9   ]     11         17     -   1.5     1.5
dpp4_12  5.60 28    + [*   13  15  16  ]     19         43     -   2.2     1.5
dpp4_13  6.04 39    + [*   17  14  1   ]      7.1       44     -   6.2     1.5
dpp4_14  4.95 29    - [30  17  *   21  ]     87         45     +   1.9     1.5
dpp4_15  5.36 7     + [26  *   21  1   ]     33         50     -   1.5     1.5
dpp4_17  4.47 1     + [14  11  *   31  ]    260         64     +   4.1     1.5
dpp4_18  5.33 109   + [42  *   16  15  ]     36        120     -   3.3     1.5
dpp4_19  4.87 16    + [26  *   15  10  ]    100        130     -   1.2     1.5
dpp4_20  4.61 7     + [11  13  21  *   ]    190        140     +   1.4     1.5
dpp4_21  4.15 11    + [*   12  *   20  ]    540        180     +   3       1.5
dpp4_22  4.21 11    + [*   21  *   20  ]    470        220     +   2.2     1.5
dpp4_23  4.62 38    + [11  14  *   25  ]    190        240     -   1.3     1.5
dpp4_24  4.61 34    + [*   13  15  10  ]    190        440     -   2.3     1.5
dpp4_25  4.34 7     + [*   23  13  9   ]    350        540     -   1.5     1.5
dpp4_26  4.19 1     + [*   *   16  14  ]    500        800     -   1.6     1.5
dpp4_27  4.15 3     + [*   12  *   20  ]    540       1000     -   1.8     1.5
dpp4_28  4.91 21    + [*   22  15  10  ]     96       1000     -  11       1.5
*************************************************************
Mirror image used.  To turn this option off, put 
catHypo.forceAbsoluteStereochemistry=1 in the .Catalyst file.
*************************************************************
 totalcost=158.231 RMS=2.56916 correl=0.899209
 Cost components: Error=141.678 Weight=1.18701 Config=15.3653 Tolerance=0


New record: 155.346.

Definition:          HBA         HBA_lipid         HBD        HYDROPHOBIC
Weights:          2.13615        2.13615        2.13615        2.13615
Tolerances:    1.60    2.20   1.60    2.20   1.60    2.20       1.60
Coords: X      -6.31   -7.34  -1.30   -0.43  2.12    1.80       5.60
      : Y      1.43    3.60   0.10    -2.40  -2.25   -4.75      -0.50
      : Z      2.46    4.27   0.06    1.48   -2.81   -1.19      -1.34
                 o--------->    o--------->    o--------->         o
HBA          o
         --->  3.0
HBA_lipid    o 5.7     8.2
         --->  7.1     9.6    3.0
HBD          o 10.6    13.2   5.0     5.0
         --->  10.8    13.5   5.9     4.2    3.0
HYDROPHOBIC  o 12.6    14.7   7.1     6.9    4.2     5.7

Maximum Fit: 8.54462

Name     Fit  Cnf/Enan      Mapping        Est        Act      Error     Unc
dpp4_1   7.82 39    + [25  14  13  1   ]      0.14       0.12  +   1.2     1.5
dpp4_2   7.40 3     + [28  17  13  1   ]      0.38       0.24  +   1.6     1.5
dpp4_4   5.84 22    + [30  17  *   22  ]     13          2     +   6.7     1.5
dpp4_3   6.01 52    + [*   20  21  1   ]      9.1        2     +   4.6     1.5
dpp4_7   6.11 19    + [27  *   21  1   ]      7.4        5.8   +   1.3     1.5
dpp4_8   6.14 136   + [30  11  *   25  ]      6.8        9.6   -   1.4     1.5
dpp4_9   6.02 63    + [*   20  21  1   ]      9.1       12     -   1.3     1.5
dpp4_10  4.94 17    + [25  17  14  *   ]    110         16     +   6.8     1.5
dpp4_11  5.91 27    + [*   23  13  9   ]     11         17     -   1.5     1.5
dpp4_12  5.60 28    + [*   13  15  16  ]     23         43     -   1.8     1.5
dpp4_13  6.09 39    + [*   17  14  1   ]      7.6       44     -   5.8     1.5
dpp4_14  5.07 29    - [30  17  *   21  ]     80         45     +   1.8     1.5
dpp4_15  5.44 7     + [26  *   21  1   ]     34         50     -   1.5     1.5
dpp4_17  4.68 1     + [14  11  *   31  ]    200         64     +   3.1     1.5
dpp4_18  5.41 1     + [*   36  16  14  ]     37        120     -   3.3     1.5
dpp4_19  5.10 13    + [26  21  15  10  ]     74        130     -   1.7     1.5
dpp4_20  4.78 7     + [11  13  21  *   ]    150        140     +   1.1     1.5
dpp4_21  4.22 11    + [*   12  *   20  ]    570        180     +   3.2     1.5
dpp4_22  4.27 11    + [*   21  *   20  ]    500        220     +   2.3     1.5
dpp4_23  4.72 38    + [11  14  *   25  ]    180        240     -   1.4     1.5
dpp4_24  4.58 34    + [*   13  15  10  ]    250        440     -   1.8     1.5
dpp4_25  4.34 7     + [*   23  13  9   ]    430        540     -   1.3     1.5
dpp4_26  4.25 1     + [*   *   16  14  ]    530        800     -   1.5     1.5
dpp4_27  4.22 3     + [*   12  *   20  ]    570       1000     -   1.8     1.5
dpp4_28  5.03 21    + [*   22  15  10  ]     87       1000     -  12       1.5
*************************************************************
Mirror image used.  To turn this option off, put 
catHypo.forceAbsoluteStereochemistry=1 in the .Catalyst file.
*************************************************************
 totalcost=155.346 RMS=2.52323 correl=0.902974
 Cost components: Error=138.754 Weight=1.22662 Config=15.3653 Tolerance=0


Current state: 162.495.

Definition:          HBA         HBA_lipid         HBD        HYDROPHOBIC
Weights:          2.06158        2.06158        2.06158        2.06158
Tolerances:    1.60    2.20   1.60    2.20   1.60    2.20       1.60
Coords: X      -6.84   -7.61  -1.01   -0.73  2.00    1.92       5.60
      : Y      1.42    3.62   0.13    -2.43  -2.27   -4.73      -0.50
      : Z      2.01    3.92   -0.00   1.54   -2.85   -1.15      -1.34
                 o--------->    o--------->    o--------->         o
HBA          o
         --->  3.0
HBA_lipid    o 6.3     8.4
         --->  7.2     9.5    3.0
HBD          o 10.7    13.1   4.8     5.2
         --->  11.2    13.6   5.8     4.4    3.0
HYDROPHOBIC  o 13.0    14.8   6.8     7.2    4.3     5.6

Maximum Fit: 8.24633

Name     Fit  Cnf/Enan      Mapping        Est        Act      Error     Unc
dpp4_1   7.51 39    + [25  14  13  1   ]      0.17       0.12  +   1.4     1.5
dpp4_2   6.98 3     + [28  17  13  1   ]      0.58       0.24  +   2.4     1.5
dpp4_4   5.68 22    + [30  17  *   22  ]     12          2     +   5.9     1.5
dpp4_3   5.93 35    + [*   20  21  1   ]      6.5        2     +   3.2     1.5
dpp4_7   5.94 19    + [27  *   21  1   ]      6.4        5.8   +   1.1     1.5
dpp4_8   5.86 136   + [30  11  *   25  ]      7.7        9.6   -   1.2     1.5
dpp4_9   5.93 63    + [*   20  21  1   ]      6.5       12     -   1.9     1.5
dpp4_10  4.68 18    + [*   17  14  1   ]    120         16     +   7.3     1.5
dpp4_11  5.92 27    + [*   23  13  9   ]      6.7       17     -   2.5     1.5
dpp4_12  5.45 28    + [*   13  15  16  ]     20         43     -   2.2     1.5
dpp4_13  5.85 13    + [*   17  14  1   ]      7.9       44     -   5.5     1.5
dpp4_14  4.62 29    - [30  17  *   21  ]    130         45     +   3       1.5
dpp4_15  5.18 7     + [26  *   21  1   ]     37         50     -   1.4     1.5
dpp4_17  4.33 1     + [14  11  *   31  ]    260         64     +   4.1     1.5
dpp4_18  5.28 1     + [*   36  16  14  ]     29        120     -   4.1     1.5
dpp4_19  4.49 36    + [*   13  15  10  ]    180        130     +   1.4     1.5
dpp4_20  4.40 7     + [11  13  21  *   ]    220        140     +   1.6     1.5
dpp4_21  4.09 13    + [*   12  *   24  ]    460        180     +   2.5     1.5
dpp4_22  4.12 3     + [*   21  *   20  ]    420        220     +   1.9     1.5
dpp4_23  4.34 38    + [11  14  *   25  ]    260        240     +   1       1.5
dpp4_24  4.61 34    + [*   13  15  10  ]    140        440     -   3.2     1.5
dpp4_25  4.29 7     + [*   23  13  9   ]    290        540     -   1.9     1.5
dpp4_26  4.10 1     + [*   22  *   29  ]    440        800     -   1.8     1.5
dpp4_27  4.04 5     + [*   8   *   24  ]    510       1000     -   2       1.5
dpp4_28  4.69 39    + [*   13  15  10  ]    110       1000     -   9.1     1.5
*************************************************************
Mirror image used.  To turn this option off, put 
catHypo.forceAbsoluteStereochemistry=1 in the .Catalyst file.
*************************************************************
 totalcost=162.495 RMS=2.63534 correl=0.893636
 Cost components: Error=145.984 Weight=1.14578 Config=15.3653 Tolerance=0


New record: 153.887.

Definition:          HBA         HBA_lipid         HBD        HYDROPHOBIC
Weights:          1.88060        1.88060        1.88060        1.88060
Tolerances:    1.60    2.20   1.60    2.20   1.60    2.20       1.60
Coords: X      -6.81   -7.64  -1.43   -1.73  1.77    2.14       5.60
      : Y      1.60    3.43   -0.50   -3.26  -2.40   -4.60      -0.50
      : Z      1.84    4.08   0.19    1.31   -3.00   -1.00      -1.34
                 o--------->    o--------->    o--------->         o
HBA          o
         --->  3.0
HBA_lipid    o 6.0     8.3
         --->  7.1     9.4    3.0
HBD          o 10.6    13.1   4.9     5.6
         --->  11.3    13.6   5.6     4.7    3.0
HYDROPHOBIC  o 13.0    14.8   7.2     8.3    4.6     5.4

Maximum Fit: 7.52241

Name     Fit  Cnf/Enan      Mapping        Est        Act      Error     Unc
dpp4_1   7.15 15    + [25  14  13  1   ]      0.16       0.12  +   1.3     1.5
dpp4_2   7.13 3     + [28  17  13  1   ]      0.17       0.24  -   1.4     1.5
dpp4_4   5.11 22    + [30  17  *   22  ]     17          2     +   8.6     1.5
dpp4_3   5.22 35    + [*   20  21  1   ]     14          2     +   6.8     1.5
dpp4_7   5.44 9     + [27  *   21  1   ]      8          5.8   +   1.4     1.5
dpp4_8   5.39 169   + [30  11  *   25  ]      9.1        9.6   -   1.1     1.5
dpp4_9   5.26 31    + [*   17  21  1   ]     12         12     +   1       1.5
dpp4_10  4.58 17    + [25  17  14  *   ]     58         16     +   3.6     1.5
dpp4_11  5.12 27    + [*   23  13  9   ]     17         17     -   1       1.5
dpp4_12  4.98 27    + [*   13  15  16  ]     23         43     -   1.8     1.5
dpp4_13  5.49 4     + [*   17  14  1   ]      7.1       44     -   6.2     1.5
dpp4_14  4.68 45    - [30  17  *   21  ]     46         45     +   1       1.5
dpp4_15  4.76 7     + [26  *   21  1   ]     39         50     -   1.3     1.5
dpp4_17  3.72 1     + [*   *   21  25  ]    430         64     +   6.7     1.5
dpp4_18  4.80 113   + [*   8   16  20  ]     35        120     -   3.4     1.5
dpp4_19  4.24 13    + [26  21  15  10  ]    130        130     +   1       1.5
dpp4_20  4.32 20    + [11  14  *   25  ]    110        140     -   1.3     1.5
dpp4_21  3.65 7     + [*   12  *   24  ]    490        180     +   2.7     1.5
dpp4_22  3.75 4     + [*   *   21  1   ]    390        220     +   1.8     1.5
dpp4_23  4.29 100   + [11  14  *   25  ]    110        240     -   2.1     1.5
dpp4_24  4.01 27    + [*   13  15  10  ]    220        440     -   2.1     1.5
dpp4_25  4.07 7     + [*   23  13  9   ]    190        540     -   2.8     1.5
dpp4_26  3.73 1     + [*   21  *   14  ]    420        800     -   1.9     1.5
dpp4_27  3.42 5     + [*   8   *   24  ]    840       1000     -   1.2     1.5
dpp4_28  4.03 21    + [*   22  15  10  ]    210       1000     -   4.9     1.5
*************************************************************
Mirror image used.  To turn this option off, put 
catHypo.forceAbsoluteStereochemistry=1 in the .Catalyst file.
*************************************************************
 totalcost=153.887 RMS=2.50036 correl=0.904816
 Cost components: Error=137.319 Weight=1.20315 Config=15.3653 Tolerance=0


New record: 151.873.

Definition:          HBA         HBA_lipid         HBD        HYDROPHOBIC
Weights:          1.86570        1.86570        1.86570        1.86570
Tolerances:    1.60    2.20   1.60    2.20   1.60    2.20       1.60
Coords: X      -6.81   -7.64  -1.54   -1.62  1.77    2.14       5.60
      : Y      1.60    3.43   -0.52   -3.24  -2.40   -4.60      -0.50
      : Z      1.84    4.08   0.12    1.39   -3.00   -1.00      -1.34
                 o--------->    o--------->    o--------->         o
HBA          o
         --->  3.0
HBA_lipid    o 5.9     8.3
         --->  7.1     9.4    3.0
HBD          o 10.6    13.1   4.9     5.6
         --->  11.3    13.6   5.6     4.7    3.0
HYDROPHOBIC  o 13.0    14.8   7.3     8.2    4.6     5.4

Maximum Fit: 7.46282

Name     Fit  Cnf/Enan      Mapping        Est        Act      Error     Unc
dpp4_1   7.10 15    + [25  14  13  1   ]      0.16       0.12  +   1.3     1.5
dpp4_2   7.13 3     + [28  17  13  1   ]      0.15       0.24  -   1.6     1.5
dpp4_4   5.08 22    + [30  17  *   22  ]     17          2     +   8.5     1.5
dpp4_3   5.20 107   + [*   31  21  1   ]     13          2     +   6.4     1.5
dpp4_7   5.40 9     + [27  *   21  1   ]      8.1        5.8   +   1.4     1.5
dpp4_8   5.37 169   + [30  11  *   25  ]      8.8        9.6   -   1.1     1.5
dpp4_9   5.22 51    + [*   20  21  1   ]     12         12     +   1       1.5
dpp4_10  4.64 17    + [25  17  14  *   ]     47         16     +   2.9     1.5
dpp4_11  5.06 27    + [*   23  13  9   ]     18         17     +   1       1.5
dpp4_12  4.95 27    + [*   13  15  16  ]     23         43     -   1.9     1.5
dpp4_13  5.48 4     + [*   17  14  1   ]      6.7       44     -   6.5     1.5
dpp4_14  4.62 45    - [30  17  *   21  ]     49         45     +   1.1     1.5
dpp4_15  4.72 7     + [26  *   21  1   ]     39         50     -   1.3     1.5
dpp4_17  3.69 1     + [*   *   21  25  ]    420         64     +   6.5     1.5
dpp4_18  4.61 113   + [*   8   16  20  ]     50        120     -   2.4     1.5
dpp4_19  4.24 13    + [26  21  15  10  ]    120        130     -   1.1     1.5
dpp4_20  4.20 20    + [11  14  *   25  ]    130        140     -   1.1     1.5
dpp4_21  3.61 7     + [*   12  *   24  ]    500        180     +   2.8     1.5
dpp4_22  3.72 4     + [*   *   21  1   ]    390        220     +   1.8     1.5
dpp4_23  4.21 100   + [11  14  *   25  ]    130        240     -   1.9     1.5
dpp4_24  3.95 34    + [*   13  15  10  ]    230        440     -   2       1.5
dpp4_25  4.09 7     + [*   23  13  9   ]    170        540     -   3.2     1.5
dpp4_26  3.67 1     + [*   21  *   14  ]    440        800     -   1.8     1.5
dpp4_27  3.38 5     + [*   8   *   24  ]    850       1000     -   1.2     1.5
dpp4_28  4.07 21    + [*   22  15  10  ]    170       1000     -   5.9     1.5
*************************************************************
Mirror image used.  To turn this option off, put 
catHypo.forceAbsoluteStereochemistry=1 in the .Catalyst file.
*************************************************************
 totalcost=151.873 RMS=2.4676 correl=0.90742
 Cost components: Error=135.284 Weight=1.22387 Config=15.3653 Tolerance=0


Current state: 160.128.

Definition:          HBA         HBA_lipid         HBD        HYDROPHOBIC
Weights:          1.85409        1.85409        1.85409        1.85409
Tolerances:    1.60    2.20   1.60    2.20   1.60    2.20       1.60
Coords: X      -6.81   -7.64  -1.84   -1.32  1.77    2.14       5.60
      : Y      1.60    3.43   -0.55   -3.21  -2.40   -4.60      -0.50
      : Z      1.84    4.08   0.11    1.39   -3.00   -1.00      -1.34
                 o--------->    o--------->    o--------->         o
HBA          o
         --->  3.0
HBA_lipid    o 5.7     8.1
         --->  7.3     9.6    3.0
HBD          o 10.6    13.1   5.1     5.4
         --->  11.3    13.6   5.8     4.4    3.0
HYDROPHOBIC  o 13.0    14.8   7.6     7.9    4.6     5.4

Maximum Fit: 7.41638

Name     Fit  Cnf/Enan      Mapping        Est        Act      Error     Unc
dpp4_1   7.06 4     + [25  14  13  1   ]      0.18       0.12  +   1.5     1.5
dpp4_2   7.14 3     + [28  17  13  1   ]      0.15       0.24  -   1.7     1.5
dpp4_4   5.00 22    + [30  17  *   22  ]     20          2     +  10       1.5
dpp4_3   5.21 107   + [*   31  21  1   ]     12          2     +   6.2     1.5
dpp4_7   5.37 9     + [27  *   21  1   ]      8.6        5.8   +   1.5     1.5
dpp4_8   5.30 169   + [30  11  *   25  ]     10          9.6   +   1.1     1.5
dpp4_9   5.16 51    + [*   20  21  1   ]     14         12     +   1.1     1.5
dpp4_10  4.75 17    + [25  17  14  *   ]     36         16     +   2.2     1.5
dpp4_11  4.91 27    + [*   23  13  9   ]     25         17     +   1.5     1.5
dpp4_12  4.84 27    + [*   13  15  16  ]     29         43     -   1.5     1.5
dpp4_13  5.46 4     + [*   17  14  1   ]      7         44     -   6.3     1.5
dpp4_14  4.58 45    - [30  17  *   21  ]     53         45     +   1.2     1.5
dpp4_15  4.69 7     + [26  *   21  1   ]     41         50     -   1.2     1.5
dpp4_17  3.69 1     + [14  13  *   31  ]    410         64     +   6.4     1.5
dpp4_18  4.75 221   + [22  26  *   39  ]     35        120     -   3.4     1.5
dpp4_19  4.41 13    + [26  21  15  10  ]     79        130     -   1.6     1.5
dpp4_20  4.32 7     + [12  13  21  *   ]     97        140     -   1.4     1.5
dpp4_21  3.50 10    + [*   12  *   24  ]    630        180     +   3.5     1.5
dpp4_22  3.71 3     + [*   21  *   25  ]    390        220     +   1.8     1.5
dpp4_23  4.17 124   + [11  13  21  *   ]    140        240     -   1.8     1.5
dpp4_24  3.93 34    + [*   13  15  10  ]    230        440     -   1.9     1.5
dpp4_25  4.05 7     + [*   23  13  9   ]    180        540     -   3       1.5
dpp4_26  3.70 1     + [*   16  *   32  ]    400        800     -   2       1.5
dpp4_27  3.33 3     + [*   *   23  19  ]    930       1000     -   1.1     1.5
dpp4_28  4.22 21    + [*   22  15  10  ]    120       1000     -   8.5     1.5
*************************************************************
Mirror image used.  To turn this option off, put 
catHypo.forceAbsoluteStereochemistry=1 in the .Catalyst file.
*************************************************************
 totalcost=160.128 RMS=2.5977 correl=0.896829
 Cost components: Error=143.521 Weight=1.2417 Config=15.3653 Tolerance=0


New record: 149.325.

Definition:          HBA         HBA_lipid         HBD        HYDROPHOBIC
Weights:          2.04029        2.04029        2.04029        2.04029
Tolerances:    1.60    2.20   1.60    2.20   1.60    2.20       1.60
Coords: X      -6.81   -7.64  -1.11   -1.25  1.77    2.14       5.60
      : Y      1.60    3.43   -0.12   -2.85  -2.40   -4.60      -0.50
      : Z      1.84    4.08   -0.27   0.97   -3.00   -1.00      -1.34
                 o--------->    o--------->    o--------->         o
HBA          o
         --->  3.0
HBA_lipid    o 6.3     8.6
         --->  7.2     9.5    3.0
HBD          o 10.6    13.1   4.6     5.0
         --->  11.3    13.6   5.6     4.3    3.0
HYDROPHOBIC  o 13.0    14.8   6.8     7.6    4.6     5.4

Maximum Fit: 8.16118

Name     Fit  Cnf/Enan      Mapping        Est        Act      Error     Unc
dpp4_1   7.31 15    + [25  14  13  1   ]      0.26       0.12  +   2.1     1.5
dpp4_2   7.32 3     + [28  17  13  1   ]      0.25       0.24  +   1       1.5
dpp4_4   5.72 22    + [30  17  *   22  ]      9.8        2     +   4.9     1.5
dpp4_3   5.89 35    + [*   20  21  1   ]      6.7        2     +   3.4     1.5
dpp4_7   5.91 9     + [27  *   21  1   ]      6.4        5.8   +   1.1     1.5
dpp4_8   5.87 136   + [30  11  *   25  ]      6.9        9.6   -   1.4     1.5
dpp4_9   5.97 51    + [*   20  21  1   ]      5.5       12     -   2.2     1.5
dpp4_10  4.67 17    + [25  17  14  *   ]    110         16     +   6.9     1.5
dpp4_11  5.77 27    + [*   23  13  9   ]      8.8       17     -   1.9     1.5
dpp4_12  5.21 27    + [*   13  15  16  ]     32         43     -   1.3     1.5
dpp4_13  5.83 4     + [*   17  14  1   ]      7.6       44     -   5.8     1.5
dpp4_14  4.73 45    - [30  17  *   21  ]     97         45     +   2.1     1.5
dpp4_15  5.16 7     + [26  *   21  1   ]     36         50     -   1.4     1.5
dpp4_17  4.23 1     + [14  11  *   31  ]    310         64     +   4.8     1.5
dpp4_18  5.22 27    + [8   26  *   37  ]     31        120     -   3.8     1.5
dpp4_19  4.49 1     + [27  13  *   10  ]    170        130     +   1.3     1.5
dpp4_20  4.41 151   + [11  14  *   25  ]    200        140     +   1.5     1.5
dpp4_21  4.07 10    + [*   12  *   24  ]    440        180     +   2.4     1.5
dpp4_22  4.08 1     + [*   21  *   20  ]    430        220     +   2       1.5
dpp4_23  4.47 38    + [11  14  *   25  ]    170        240     -   1.4     1.5
dpp4_24  4.47 27    + [*   13  15  10  ]    180        440     -   2.5     1.5
dpp4_25  4.19 4     + [*   23  13  9   ]    330        540     -   1.6     1.5
dpp4_26  4.08 1     + [*   22  *   29  ]    430        800     -   1.9     1.5
dpp4_27  3.98 5     + [*   8   *   24  ]    540       1000     -   1.9     1.5
dpp4_28  4.48 36    + [*   13  15  10  ]    170       1000     -   5.9     1.5
*************************************************************
Mirror image used.  To turn this option off, put 
catHypo.forceAbsoluteStereochemistry=1 in the .Catalyst file.
*************************************************************
 totalcost=149.325 RMS=2.42742 correl=0.910556
 Cost components: Error=132.826 Weight=1.13389 Config=15.3653 Tolerance=0


New record: 146.644.

Definition:          HBA         HBA_lipid         HBD        HYDROPHOBIC
Weights:          2.09180        2.09180        2.09180        2.09180
Tolerances:    1.60    2.20   1.60    2.20   1.60    2.20       1.60
Coords: X      -6.45   -7.20  -1.22   -1.15  1.77    2.14       5.60
      : Y      1.50    3.54   -0.15   -2.81  -2.40   -4.60      -0.50
      : Z      1.92    4.01   -0.34   1.05   -3.00   -1.00      -1.34
                 o--------->    o--------->    o--------->         o
HBA          o
         --->  3.0
HBA_lipid    o 5.9     8.3
         --->  6.9     9.3    3.0
HBD          o 10.3    12.8   4.6     5.0
         --->  10.9    13.4   5.6     4.3    3.0
HYDROPHOBIC  o 12.6    14.4   6.9     7.5    4.6     5.4

Maximum Fit: 8.36719

Name     Fit  Cnf/Enan      Mapping        Est        Act      Error     Unc
dpp4_1   7.51 15    + [25  14  13  1   ]      0.25       0.12  +   2.1     1.5
dpp4_2   7.55 1     + [28  17  13  1   ]      0.23       0.24  -   1       1.5
dpp4_4   5.69 22    + [30  17  *   22  ]     17          2     +   8.3     1.5
dpp4_3   6.15 133   + [33  20  21  1   ]      5.7        2     +   2.8     1.5
dpp4_7   6.10 9     + [27  *   21  1   ]      6.4        5.8   +   1.1     1.5
dpp4_8   5.93 169   + [30  11  *   25  ]      9.5        9.6   -   1       1.5
dpp4_9   6.13 51    + [*   20  21  1   ]      6.1       12     -   2       1.5
dpp4_10  5.23 17    + [25  17  14  *   ]     48         16     +   3       1.5
dpp4_11  5.89 27    + [*   23  13  9   ]     11         17     -   1.6     1.5
dpp4_12  5.35 27    + [*   13  15  16  ]     36         43     -   1.2     1.5
dpp4_13  6.01 4     + [*   17  14  1   ]      7.9       44     -   5.5     1.5
dpp4_14  5.16 45    - [30  17  *   21  ]     56         45     +   1.2     1.5
dpp4_15  5.61 7     + [26  *   21  1   ]     20         50     -   2.5     1.5
dpp4_17  4.38 1     + [14  11  *   31  ]    340         64     +   5.3     1.5
dpp4_18  5.21 1     + [*   36  16  14  ]     50        120     -   2.4     1.5
dpp4_19  4.59 2     + [27  *   15  10  ]    210        130     +   1.7     1.5
dpp4_20  4.69 82    + [11  14  *   25  ]    170        140     +   1.2     1.5
dpp4_21  4.16 11    + [*   12  *   24  ]    560        180     +   3.1     1.5
dpp4_22  4.18 5     + [*   21  *   20  ]    530        220     +   2.5     1.5
dpp4_23  4.84 113   + [11  14  *   25  ]    120        240     -   2.1     1.5
dpp4_24  4.66 27    + [*   13  15  10  ]    180        440     -   2.5     1.5
dpp4_25  4.23 7     + [*   23  13  9   ]    470        540     -   1.1     1.5
dpp4_26  4.41 1     + [22  8   16  *   ]    320        800     -   2.5     1.5
dpp4_27  4.06 5     + [*   8   *   24  ]    710       1000     -   1.4     1.5
dpp4_28  4.66 36    + [*   13  15  10  ]    170       1000     -   5.8     1.5
*************************************************************
Mirror image used.  To turn this option off, put 
catHypo.forceAbsoluteStereochemistry=1 in the .Catalyst file.
*************************************************************
 totalcost=146.644 RMS=2.3822 correl=0.914014
 Cost components: Error=130.107 Weight=1.17119 Config=15.3653 Tolerance=0


New record: 146.482.

Definition:          HBA         HBA_lipid         HBD        HYDROPHOBIC
Weights:          2.06694        2.06694        2.06694        2.06694
Tolerances:    1.60    2.20   1.60    2.20   1.60    2.20       1.60
Coords: X      -6.45   -7.20  -1.22   -1.15  1.88    2.03       5.60
      : Y      1.50    3.54   -0.15   -2.81  -2.35   -4.66      -0.50
      : Z      1.92    4.01   -0.34   1.05   -2.95   -1.05      -1.34
                 o--------->    o--------->    o--------->         o
HBA          o
         --->  3.0
HBA_lipid    o 5.9     8.3
         --->  6.9     9.3    3.0
HBD          o 10.4    12.9   4.6     5.0
         --->  10.9    13.3   5.6     4.2    3.0
HYDROPHOBIC  o 12.6    14.4   6.9     7.5    4.5     5.5

Maximum Fit: 8.26776

Name     Fit  Cnf/Enan      Mapping        Est        Act      Error     Unc
dpp4_1   7.47 15    + [25  14  13  1   ]      0.24       0.12  +   2       1.5
dpp4_2   7.51 1     + [28  17  13  1   ]      0.22       0.24  -   1.1     1.5
dpp4_4   5.62 22    + [30  17  *   22  ]     17          2     +   8.4     1.5
dpp4_3   6.05 133   + [33  20  21  1   ]      6.2        2     +   3.1     1.5
dpp4_7   6.02 9     + [27  *   21  1   ]      6.6        5.8   +   1.1     1.5
dpp4_8   5.86 169   + [30  11  *   25  ]      9.7        9.6   +   1       1.5
dpp4_9   6.02 51    + [*   20  21  1   ]      6.7       12     -   1.8     1.5
dpp4_10  5.17 17    + [25  17  14  *   ]     47         16     +   2.9     1.5
dpp4_11  5.83 27    + [*   23  13  9   ]     10         17     -   1.7     1.5
dpp4_12  5.26 27    + [*   13  15  16  ]     38         43     -   1.1     1.5
dpp4_13  5.99 4     + [*   17  14  1   ]      7.2       44     -   6.1     1.5
dpp4_14  5.10 45    - [30  17  *   21  ]     55         45     +   1.2     1.5
dpp4_15  5.53 7     + [26  *   21  1   ]     20         50     -   2.4     1.5
dpp4_17  4.32 1     + [14  11  *   31  ]    330         64     +   5.2     1.5
dpp4_18  5.15 1     + [*   36  16  14  ]     50        120     -   2.4     1.5
dpp4_19  4.53 2     + [27  *   15  10  ]    210        130     +   1.7     1.5
dpp4_20  4.63 82    + [11  14  *   25  ]    160        140     +   1.2     1.5
dpp4_21  4.11 11    + [*   12  *   24  ]    540        180     +   3       1.5
dpp4_22  4.13 5     + [*   21  *   20  ]    510        220     +   2.4     1.5
dpp4_23  4.78 113   + [11  14  *   25  ]    110        240     -   2.1     1.5
dpp4_24  4.47 27    + [*   13  15  10  ]    240        440     -   1.9     1.5
dpp4_25  4.20 7     + [*   23  13  9   ]    440        540     -   1.2     1.5
dpp4_26  4.37 1     + [22  8   16  *   ]    300        800     -   2.7     1.5
dpp4_27  4.01 5     + [*   8   *   24  ]    680       1000     -   1.5     1.5
dpp4_28  4.62 21    + [*   22  15  10  ]    170       1000     -   6       1.5
*************************************************************
Mirror image used.  To turn this option off, put 
catHypo.forceAbsoluteStereochemistry=1 in the .Catalyst file.
*************************************************************
 totalcost=146.482 RMS=2.37985 correl=0.914192
 Cost components: Error=129.967 Weight=1.14956 Config=15.3653 Tolerance=0


Current state: 146.655.

Definition:          HBA         HBA_lipid         HBD        HYDROPHOBIC
Weights:          2.11789        2.11789        2.11789        2.11789
Tolerances:    1.60    2.20   1.60    2.20   1.60    2.20       1.60
Coords: X      -6.41   -7.23  -1.00   -1.37  1.80    2.12       5.60
      : Y      1.60    3.43   -0.08   -2.88  -2.42   -4.58      -0.50
      : Z      1.84    4.09   -0.15   0.86   -3.02   -0.97      -1.34
                 o--------->    o--------->    o--------->         o
HBA          o
         --->  3.0
HBA_lipid    o 6.0     8.3
         --->  6.8     9.2    3.0
HBD          o 10.4    12.9   4.6     5.0
         --->  10.9    13.3   5.5     4.3    3.0
HYDROPHOBIC  o 12.6    14.5   6.7     7.7    4.6     5.4

Maximum Fit: 8.47154

Name     Fit  Cnf/Enan      Mapping        Est        Act      Error     Unc
dpp4_1   7.66 15    + [25  14  13  1   ]      0.21       0.12  +   1.7     1.5
dpp4_2   7.55 1     + [28  17  13  1   ]      0.26       0.24  +   1.1     1.5
dpp4_4   5.85 22    + [30  17  *   22  ]     13          2     +   6.6     1.5
dpp4_3   6.08 133   + [33  20  21  1   ]      7.9        2     +   4       1.5
dpp4_7   6.15 9     + [27  *   21  1   ]      6.6        5.8   +   1.1     1.5
dpp4_8   6.01 169   + [30  11  *   25  ]      9.3        9.6   -   1       1.5
dpp4_9   6.16 51    + [*   20  21  1   ]      6.6       12     -   1.8     1.5
dpp4_10  5.07 17    + [25  17  14  *   ]     80         16     +   5       1.5
dpp4_11  5.98 27    + [*   23  13  9   ]      9.8       17     -   1.7     1.5
dpp4_12  5.39 27    + [*   13  15  16  ]     38         43     -   1.1     1.5
dpp4_13  5.99 24    + [*   17  14  1   ]      9.6       44     -   4.6     1.5
dpp4_14  5.37 45    - [30  17  *   21  ]     40         45     -   1.1     1.5
dpp4_15  5.64 7     + [26  *   21  1   ]     22         50     -   2.3     1.5
dpp4_17  4.41 1     + [14  11  *   31  ]    370         64     +   5.7     1.5
dpp4_18  5.43 113   + [*   8   16  20  ]     35        120     -   3.5     1.5
dpp4_19  4.74 1     + [27  13  *   10  ]    170        130     +   1.4     1.5
dpp4_20  4.94 20    + [11  14  *   25  ]    110        140     -   1.2     1.5
dpp4_21  4.23 7     + [*   12  *   24  ]    550        180     +   3.1     1.5
dpp4_22  4.23 10    + [*   21  *   20  ]    560        220     +   2.6     1.5
dpp4_23  5.14 38    + [11  14  *   25  ]     68        240     -   3.6     1.5
dpp4_24  4.50 27    + [*   13  15  10  ]    300        440     -   1.5     1.5
dpp4_25  4.59 4     + [*   23  13  9   ]    250        540     -   2.2     1.5
dpp4_26  4.27 1     + [22  8   16  *   ]    500        800     -   1.6     1.5
dpp4_27  4.15 5     + [*   8   *   24  ]    670       1000     -   1.5     1.5
dpp4_28  4.51 39    + [*   13  15  10  ]    290       1000     -   3.5     1.5
*************************************************************
Mirror image used.  To turn this option off, put 
catHypo.forceAbsoluteStereochemistry=1 in the .Catalyst file.
*************************************************************
 totalcost=146.655 RMS=2.38188 correl=0.914039
 Cost components: Error=130.088 Weight=1.20118 Config=15.3653 Tolerance=0


Current state: 150.307.

Definition:          HBA         HBA_lipid         HBD        HYDROPHOBIC
Weights:          2.05986        2.05986        2.05986        2.05986
Tolerances:    1.60    2.20   1.60    2.20   1.60    2.20       1.60
Coords: X      -6.51   -7.14  -1.02   -1.34  1.67    2.25       5.60
      : Y      1.71    3.32   -0.04   -2.92  -2.31   -4.70      -0.50
      : Z      1.73    4.20   -0.03   0.74   -2.85   -1.14      -1.34
                 o--------->    o--------->    o--------->         o
HBA          o
         --->  3.0
HBA_lipid    o 6.0     8.2
         --->  7.0     9.2    3.0
HBD          o 10.2    12.6   4.5     4.7
         --->  11.2    13.4   5.8     4.4    3.0
HYDROPHOBIC  o 12.7    14.4   6.8     7.6    4.6     5.4

Maximum Fit: 8.23944

Name     Fit  Cnf/Enan      Mapping        Est        Act      Error     Unc
dpp4_1   7.58 15    + [25  14  13  1   ]      0.18       0.12  +   1.5     1.5
dpp4_2   7.32 1     + [28  17  13  1   ]      0.33       0.24  +   1.4     1.5
dpp4_4   5.68 22    + [30  17  *   22  ]     14          2     +   7.1     1.5
dpp4_3   5.94 35    + [*   20  21  1   ]      7.8        2     +   3.9     1.5
dpp4_7   6.08 9     + [27  *   21  1   ]      5.6        5.8   -   1       1.5
dpp4_8   5.76 169   + [30  11  *   25  ]     12          9.6   +   1.2     1.5
dpp4_9   6.04 51    + [*   20  21  1   ]      6.2       12     -   1.9     1.5
dpp4_10  4.88 17    + [25  17  14  *   ]     89         16     +   5.6     1.5
dpp4_11  5.82 27    + [*   23  13  9   ]     10         17     -   1.7     1.5
dpp4_12  5.02 27    + [*   13  15  16  ]     65         43     +   1.5     1.5
dpp4_13  5.81 24    + [*   17  14  1   ]     11         44     -   4.2     1.5
dpp4_14  5.36 45    - [30  17  *   21  ]     30         45     -   1.5     1.5
dpp4_15  5.64 7     + [26  *   21  1   ]     16         50     -   3.2     1.5
dpp4_17  4.28 1     + [14  11  *   31  ]    350         64     +   5.5     1.5
dpp4_18  5.27 1     + [*   36  16  14  ]     36        120     -   3.3     1.5
dpp4_19  4.65 1     + [27  13  *   10  ]    150        130     +   1.2     1.5
dpp4_20  4.83 215   + [11  14  *   25  ]    100        140     -   1.3     1.5
dpp4_21  4.12 10    + [*   12  *   24  ]    520        180     +   2.9     1.5
dpp4_22  4.12 1     + [*   21  *   20  ]    520        220     +   2.4     1.5
dpp4_23  4.90 38    + [11  14  *   25  ]     85        240     -   2.9     1.5
dpp4_24  4.19 27    + [*   13  15  10  ]    440        440     -   1       1.5
dpp4_25  4.53 4     + [*   23  13  9   ]    200        540     -   2.7     1.5
dpp4_26  4.12 1     + [*   16  *   20  ]    520        800     -   1.5     1.5
dpp4_27  4.03 5     + [*   8   *   24  ]    640       1000     -   1.6     1.5
dpp4_28  4.49 21    + [*   22  15  10  ]    220       1000     -   4.6     1.5
*************************************************************
Mirror image used.  To turn this option off, put 
catHypo.forceAbsoluteStereochemistry=1 in the .Catalyst file.
*************************************************************
 totalcost=150.307 RMS=2.44338 correl=0.909318
 Cost components: Error=133.797 Weight=1.14464 Config=15.3653 Tolerance=0


New record: 145.238.

Definition:          HBA         HBA_lipid         HBD        HYDROPHOBIC
Weights:          2.04993        2.04993        2.04993        2.04993
Tolerances:    1.60    2.20   1.60    2.20   1.60    2.20       1.60
Coords: X      -6.39   -7.26  -1.12   -1.24  1.89    2.03       5.60
      : Y      1.69    3.34   -0.03   -2.93  -2.20   -4.80      -0.50
      : Z      2.19    4.54   -0.04   0.74   -2.75   -1.25      -1.34
                 o--------->    o--------->    o--------->         o
HBA          o
         --->  3.0
HBA_lipid    o 6.0     8.4
         --->  7.1     9.5    3.0
HBD          o 10.4    12.9   4.6     4.7
         --->  11.2    13.6   5.8     4.3    3.0
HYDROPHOBIC  o 12.7    14.7   6.9     7.6    4.3     5.6

Maximum Fit: 8.19971

Name     Fit  Cnf/Enan      Mapping        Est        Act      Error     Unc
dpp4_1   7.51 15    + [25  14  13  1   ]      0.21       0.12  +   1.7     1.5
dpp4_2   7.52 1     + [28  17  13  1   ]      0.2        0.24  -   1.2     1.5
dpp4_4   5.77 22    + [30  17  *   22  ]     11          2     +   5.7     1.5
dpp4_3   5.89 35    + [*   20  21  1   ]      8.6        2     +   4.3     1.5
dpp4_7   6.02 9     + [27  *   21  1   ]      6.5        5.8   +   1.1     1.5
dpp4_8   5.92 169   + [30  11  *   25  ]      8.2        9.6   -   1.2     1.5
dpp4_9   5.96 51    + [*   20  21  1   ]      7.5       12     -   1.6     1.5
dpp4_10  4.99 17    + [25  17  14  *   ]     69         16     +   4.3     1.5
dpp4_11  5.80 27    + [*   23  13  9   ]     11         17     -   1.6     1.5
dpp4_12  4.95 4     + [26  *   15  16  ]     75         43     +   1.7     1.5
dpp4_13  5.90 24    + [*   17  14  1   ]      8.5       44     -   5.2     1.5
dpp4_14  5.10 45    - [30  17  *   21  ]     54         45     +   1.2     1.5
dpp4_15  5.45 7     + [26  *   21  1   ]     24         50     -   2.1     1.5
dpp4_17  4.42 1     + [14  11  *   31  ]    260         64     +   4       1.5
dpp4_18  5.27 1     + [*   36  16  14  ]     36        120     -   3.3     1.5
dpp4_19  4.72 1     + [27  13  *   10  ]    130        130     +   1       1.5
dpp4_20  4.75 20    + [11  14  *   25  ]    120        140     -   1.1     1.5
dpp4_21  4.08 11    + [*   12  *   24  ]    560        180     +   3.1     1.5
dpp4_22  4.10 1     + [*   21  *   20  ]    540        220     +   2.5     1.5
dpp4_23  4.87 38    + [11  14  *   25  ]     91        240     -   2.7     1.5
dpp4_24  4.10 17    + [*   *   15  22  ]    540        440     +   1.2     1.5
dpp4_25  4.36 4     + [*   23  13  9   ]    290        540     -   1.8     1.5
dpp4_26  4.38 1     + [22  8   16  *   ]    280        800     -   2.8     1.5
dpp4_27  3.99 5     + [*   8   *   24  ]    700       1000     -   1.4     1.5
dpp4_28  4.58 21    + [*   22  15  10  ]    180       1000     -   5.8     1.5
*************************************************************
Mirror image used.  To turn this option off, put 
catHypo.forceAbsoluteStereochemistry=1 in the .Catalyst file.
*************************************************************
 totalcost=145.238 RMS=2.35904 correl=0.915754
 Cost components: Error=128.734 Weight=1.13866 Config=15.3653 Tolerance=0


Current state: 145.816.

Definition:          HBA         HBA_lipid         HBD        HYDROPHOBIC
Weights:          2.05068        2.05068        2.05068        2.05068
Tolerances:    1.60    2.20   1.60    2.20   1.60    2.20       1.60
Coords: X      -6.39   -7.26  -1.12   -1.24  1.99    1.93       5.60
      : Y      1.69    3.34   -0.03   -2.93  -2.16   -4.84      -0.50
      : Z      2.19    4.54   -0.04   0.74   -2.67   -1.33      -1.34
                 o--------->    o--------->    o--------->         o
HBA          o
         --->  3.0
HBA_lipid    o 6.0     8.4
         --->  7.1     9.5    3.0
HBD          o 10.4    13.0   4.6     4.8
         --->  11.1    13.6   5.8     4.2    3.0
HYDROPHOBIC  o 12.7    14.7   6.9     7.6    4.2     5.7

Maximum Fit: 8.2027

Name     Fit  Cnf/Enan      Mapping        Est        Act      Error     Unc
dpp4_1   7.54 15    + [25  14  13  1   ]      0.19       0.12  +   1.6     1.5
dpp4_2   7.54 1     + [28  17  13  1   ]      0.2        0.24  -   1.2     1.5
dpp4_4   5.78 22    + [30  17  *   22  ]     11          2     +   5.6     1.5
dpp4_3   5.85 35    + [*   20  21  1   ]      9.4        2     +   4.7     1.5
dpp4_7   5.99 9     + [27  *   21  1   ]      6.9        5.8   +   1.2     1.5
dpp4_8   5.92 169   + [30  11  *   25  ]      8.1        9.6   -   1.2     1.5
dpp4_9   5.90 51    + [*   20  21  1   ]      8.5       12     -   1.4     1.5
dpp4_10  5.01 17    + [25  17  14  *   ]     66         16     +   4.1     1.5
dpp4_11  5.79 27    + [*   23  13  9   ]     11         17     -   1.6     1.5
dpp4_12  4.95 27    + [*   13  15  16  ]     76         43     +   1.8     1.5
dpp4_13  5.92 24    + [*   17  14  1   ]      8.1       44     -   5.4     1.5
dpp4_14  5.10 45    - [30  17  *   21  ]     53         45     +   1.2     1.5
dpp4_15  5.42 7     + [26  *   21  1   ]     25         50     -   2       1.5
dpp4_17  4.42 1     + [14  11  *   31  ]    250         64     +   3.9     1.5
dpp4_18  5.26 77    + [42  *   16  14  ]     37        120     -   3.2     1.5
dpp4_19  4.73 1     + [27  13  *   10  ]    130        130     +   1       1.5
dpp4_20  4.75 20    + [11  14  *   25  ]    120        140     -   1.1     1.5
dpp4_21  4.09 11    + [*   12  *   24  ]    550        180     +   3.1     1.5
dpp4_22  4.10 1     + [*   21  *   20  ]    530        220     +   2.5     1.5
dpp4_23  4.87 38    + [11  14  *   25  ]     90        240     -   2.7     1.5
dpp4_24  4.10 39    + [*   *   15  22  ]    530        440     +   1.2     1.5
dpp4_25  4.32 4     + [*   23  13  9   ]    320        540     -   1.7     1.5
dpp4_26  4.41 1     + [22  8   16  *   ]    260        800     -   3       1.5
dpp4_27  3.99 5     + [*   8   *   24  ]    690       1000     -   1.5     1.5
dpp4_28  4.61 21    + [*   22  15  10  ]    160       1000     -   6.3     1.5
*************************************************************
Mirror image used.  To turn this option off, put 
catHypo.forceAbsoluteStereochemistry=1 in the .Catalyst file.
*************************************************************
 totalcost=145.816 RMS=2.36881 correl=0.915023
 Cost components: Error=129.312 Weight=1.13907 Config=15.3653 Tolerance=0


Current state: 158.768.

Definition:          HBA         HBA_lipid         HBD        HYDROPHOBIC
Weights:          2.47267        2.47267        2.47267        2.47267
Tolerances:    1.60    2.20   1.60    2.20   1.60    2.20       1.60
Coords: X      -6.50   -7.15  -0.87   -1.50  1.99    1.93       5.60
      : Y      1.77    3.26   0.35    -2.51  -2.16   -4.84      -0.50
      : Z      2.10    4.63   0.27    -0.37  -2.67   -1.33      -1.34
                 o--------->    o--------->    o--------->         o
HBA          o
         --->  3.0
HBA_lipid    o 6.1     8.2
         --->  7.0     9.5    3.0
HBD          o 10.5    12.9   4.8     4.2
         --->  11.2    13.5   6.1     4.2    3.0
HYDROPHOBIC  o 12.8    14.6   6.7     7.4    4.2     5.7

Maximum Fit: 9.89068

Name     Fit  Cnf/Enan      Mapping        Est        Act      Error     Unc
dpp4_1   8.21 15    + [25  14  13  1   ]      0.35       0.12  +   2.9     1.5
dpp4_2   8.01 1     + [28  17  13  1   ]      0.55       0.24  +   2.3     1.5
dpp4_4   6.69 22    + [30  17  *   22  ]     12          2     +   5.8     1.5
dpp4_3   7.21 127   + [*   20  21  3   ]      3.5        2     +   1.8     1.5
dpp4_7   7.20 9     + [27  *   21  1   ]      3.6        5.8   -   1.6     1.5
dpp4_8   7.00 45    + [*   30  21  17  ]      5.7        9.6   -   1.7     1.5
dpp4_9   6.72 116   + [*   21  30  13  ]     11         12     -   1.1     1.5
dpp4_10  5.64 7     + [*   26  14  12  ]    130         16     +   8.2     1.5
dpp4_11  6.53 27    + [*   23  13  9   ]     17         17     -   1       1.5
dpp4_12  6.29 34    + [27  15  *   17  ]     29         43     -   1.5     1.5
dpp4_13  6.43 24    + [*   17  14  1   ]     21         44     -   2.1     1.5
dpp4_14  6.10 45    - [30  17  *   21  ]     45         45     +   1       1.5
dpp4_15  6.50 7     + [26  *   21  1   ]     18         50     -   2.8     1.5
dpp4_17  5.66 1     + [14  11  *   31  ]    120         64     +   1.9     1.5
dpp4_18  6.45 77    + [42  *   16  14  ]     20        120     -   5.9     1.5
dpp4_19  5.54 7     + [26  21  15  10  ]    160        130     +   1.3     1.5
dpp4_20  5.60 20    + [11  14  *   25  ]    140        140     +   1.1     1.5
dpp4_21  4.93 11    + [*   12  *   24  ]    660        180     +   3.7     1.5
dpp4_22  4.95 3     + [*   21  *   20  ]    650        220     +   3       1.5
dpp4_23  5.85 38    + [11  14  *   25  ]     81        240     -   3       1.5
dpp4_24  4.94 39    + [*   *   15  22  ]    650        440     +   1.5     1.5
dpp4_25  6.04 4     + [*   23  13  9   ]     52        540     -  10       1.5
dpp4_26  4.94 1     + [*   22  *   29  ]    650        800     -   1.2     1.5
dpp4_27  4.87 5     + [*   8   *   24  ]    780       1000     -   1.3     1.5
dpp4_28  5.27 34    + [*   22  15  10  ]    300       1000     -   3.4     1.5
*************************************************************
Mirror image used.  To turn this option off, put 
catHypo.forceAbsoluteStereochemistry=1 in the .Catalyst file.
*************************************************************
 totalcost=158.768 RMS=2.5594 correl=0.900053
 Cost components: Error=141.052 Weight=2.34981 Config=15.3653 Tolerance=0

Wander stopped because CumE greater than maxE
Total:
sample mean:  Error: 91.8491 Weight: 0.138615 Config: 0 Mapping: 0 Tolerance: 0
sigma: Error: 13.3593 Weight: 0.356434 Config: 0.178217 Mapping: 0.178217 Tolerance: 0.178217
Normalized 1/sigma: Error: 0.00379703 Weight: 0.142315 Config: 0.284629 Mapping: 0.284629 Tolerance: 0.284629
dMBar: -0.017024 AbsDMBar: 0.46403 Average DMSq: 5.33927
A/T (Effort):
T_F 15/159 (40.41)  
R_F 93/216 (139.14)  93/656 (239.46)  
BIN_MOVE_FEATURE 18/311 (255.84)  
BIN_CHANGE_FEATURE 0/101 (103.02)  
ADD_REMOVE_FEATURE 0/21 (0.63)  
BIN_JUMP 68/1465 (1622.02)  

DeltaM/Effort:
T_F 1.07632 
R_F 1.17884 1.42569 
BIN_MOVE_FEATURE 0.221828 
BIN_CHANGE_FEATURE 0.0161772 
ADD_REMOVE_FEATURE 2.53046e-15 
BIN_JUMP 0.448902 

Weighted Normalized Probs:
T_F 0.144066 
R_F 0.153322 0.412965 
BIN_MOVE_FEATURE 0.228399 
BIN_CHANGE_FEATURE 0.0416408 
ADD_REMOVE_FEATURE 0.0196078 
BIN_JUMP 0 

Sig: 13.3352, oldSig: 10.4396.
M: 91.9877 S: 10.4396 C: 3.66255 R: 0.397014 E: 0.664753 X: 145.224 T: 1000


Current state: 165.266.

Definition:          HBA         HBA_lipid         HBD        HYDROPHOBIC
Weights:          2.56462        2.56462        2.56462        2.56462
Tolerances:    1.60    2.20   1.60    2.20   1.60    2.20       1.60
Coords: X      -6.47   -7.17  -0.87   -1.50  1.89    2.02       5.60
      : Y      1.88    3.16   0.35    -2.51  -2.31   -4.69      -0.50
      : Z      2.05    4.68   0.27    -0.37  -2.91   -1.09      -1.34
                 o--------->    o--------->    o--------->         o
HBA          o
         --->  3.0
HBA_lipid    o 6.1     8.2
         --->  7.1     9.5    3.0
HBD          o 10.6    13.0   5.0     4.2
         --->  11.2    13.4   6.0     4.2    3.0
HYDROPHOBIC  o 12.8    14.6   6.7     7.4    4.4     5.5

Maximum Fit: 10.2585

Name     Fit  Cnf/Enan      Mapping        Est        Act      Error     Unc
dpp4_1   8.40 15    + [25  14  13  1   ]      0.39       0.12  +   3.2     1.5
dpp4_2   8.23 1     + [28  17  13  1   ]      0.57       0.24  +   2.4     1.5
dpp4_4   7.02 22    + [30  17  *   22  ]      9.2        2     +   4.6     1.5
dpp4_3   7.33 60    + [*   20  21  1   ]      4.5        2     +   2.2     1.5
dpp4_7   7.37 9     + [27  *   21  1   ]      4.2        5.8   -   1.4     1.5
dpp4_8   7.14 45    + [*   30  21  17  ]      7          9.6   -   1.4     1.5
dpp4_9   7.00 51    + [*   20  21  1   ]      9.7       12     -   1.2     1.5
dpp4_10  6.00 7     + [*   26  14  12  ]     98         16     +   6.1     1.5
dpp4_11  6.74 27    + [*   23  13  9   ]     18         17     +   1       1.5
dpp4_12  6.54 34    + [27  15  *   17  ]     28         43     -   1.5     1.5
dpp4_13  6.59 24    + [*   17  14  1   ]     25         44     -   1.8     1.5
dpp4_14  6.40 45    - [30  17  *   21  ]     39         45     -   1.2     1.5
dpp4_15  6.57 7     + [26  *   21  1   ]     26         50     -   1.9     1.5
dpp4_17  5.83 1     + [*   13  21  25  ]    140         64     +   2.3     1.5
dpp4_18  6.84 113   + [*   8   16  20  ]     14        120     -   8.6     1.5
dpp4_19  5.78 1     + [27  13  *   10  ]    160        130     +   1.3     1.5
dpp4_20  5.81 20    + [11  14  *   25  ]    150        140     +   1.1     1.5
dpp4_21  5.12 11    + [*   12  *   24  ]    740        180     +   4.1     1.5
dpp4_22  5.13 3     + [*   21  *   20  ]    720        220     +   3.3     1.5
dpp4_23  6.10 38    + [11  14  *   25  ]     77        240     -   3.1     1.5
dpp4_24  5.12 8     + [*   15  *   22  ]    730        440     +   1.7     1.5
dpp4_25  6.34 4     + [*   23  13  9   ]     44        540     -  12       1.5
dpp4_26  5.22 1     + [*   8   16  20  ]    580        800     -   1.4     1.5
dpp4_27  5.05 5     + [*   8   *   24  ]    870       1000     -   1.1     1.5
dpp4_28  5.67 34    + [*   22  15  10  ]    210       1000     -   5       1.5
*************************************************************
Mirror image used.  To turn this option off, put 
catHypo.forceAbsoluteStereochemistry=1 in the .Catalyst file.
*************************************************************
 totalcost=165.266 RMS=2.65114 correl=0.89234
 Cost components: Error=147.028 Weight=2.87268 Config=15.3653 Tolerance=0


Current state: 161.122.

Definition:          HBA         HBA_lipid         HBD        HYDROPHOBIC
Weights:          2.52244        2.52244        2.52244        2.52244
Tolerances:    1.60    2.20   1.60    2.20   1.60    2.20       1.60
Coords: X      -6.29   -7.36  -0.87   -1.50  1.93    1.99       5.60
      : Y      1.85    3.18   0.35    -2.51  -2.19   -4.81      -0.50
      : Z      2.13    4.60   0.27    -0.37  -2.72   -1.28      -1.34
                 o--------->    o--------->    o--------->         o
HBA          o
         --->  3.0
HBA_lipid    o 5.9     8.3
         --->  6.9     9.6    3.0
HBD          o 10.4    13.0   4.8     4.2
         --->  11.2    13.6   6.1     4.3    3.0
HYDROPHOBIC  o 12.6    14.7   6.7     7.4    4.3     5.6

Maximum Fit: 10.0897

Name     Fit  Cnf/Enan      Mapping        Est        Act      Error     Unc
dpp4_1   8.35 15    + [25  14  13  1   ]      0.4        0.12  +   3.3     1.5
dpp4_2   8.24 1     + [28  17  13  1   ]      0.51       0.24  +   2.1     1.5
dpp4_4   7.05 22    + [30  17  *   22  ]      7.8        2     +   3.9     1.5
dpp4_3   7.35 127   + [*   20  21  3   ]      4          2     +   2       1.5
dpp4_7   7.33 9     + [27  *   21  1   ]      4.1        5.8   -   1.4     1.5
dpp4_8   7.14 45    + [*   30  21  17  ]      6.4        9.6   -   1.5     1.5
dpp4_9   6.88 51    + [*   20  21  1   ]     12         12     -   1       1.5
dpp4_10  5.89 7     + [25  *   14  1   ]    110         16     +   7       1.5
dpp4_11  6.67 27    + [*   23  13  9   ]     19         17     +   1.1     1.5
dpp4_12  6.38 34    + [27  15  *   17  ]     36         43     -   1.2     1.5
dpp4_13  6.54 24    + [*   17  14  1   ]     26         44     -   1.7     1.5
dpp4_14  6.22 45    - [30  17  *   21  ]     53         45     +   1.2     1.5
dpp4_15  6.62 7     + [26  *   21  1   ]     21         50     -   2.4     1.5
dpp4_17  5.72 1     + [14  11  *   31  ]    170         64     +   2.6     1.5
dpp4_18  6.60 113   + [*   8   16  20  ]     22        120     -   5.4     1.5
dpp4_19  5.98 1     + [27  13  *   10  ]     93        130     -   1.3     1.5
dpp4_20  6.03 20    + [11  14  *   25  ]     82        140     -   1.6     1.5
dpp4_21  5.03 11    + [*   12  *   24  ]    810        180     +   4.5     1.5
dpp4_22  5.04 3     + [*   21  *   20  ]    790        220     +   3.7     1.5
dpp4_23  6.28 38    + [11  14  *   25  ]     46        240     -   5.2     1.5
dpp4_24  5.04 17    + [*   *   15  22  ]    800        440     +   1.8     1.5
dpp4_25  6.19 4     + [*   23  13  9   ]     57        540     -   9.5     1.5
dpp4_26  5.28 1     + [22  8   16  *   ]    460        800     -   1.7     1.5
dpp4_27  4.96 5     + [*   8   *   24  ]    960       1000     -   1       1.5
dpp4_28  5.47 34    + [*   22  15  10  ]    300       1000     -   3.4     1.5
*************************************************************
Mirror image used.  To turn this option off, put 
catHypo.forceAbsoluteStereochemistry=1 in the .Catalyst file.
*************************************************************
 totalcost=161.122 RMS=2.59175 correl=0.897375
 Cost components: Error=143.136 Weight=2.62131 Config=15.3653 Tolerance=0


Current state: 161.033.

Definition:          HBA         HBA_lipid         HBD        HYDROPHOBIC
Weights:          2.43485        2.43485        2.43485        2.43485
Tolerances:    1.60    2.20   1.60    2.20   1.60    2.20       1.60
Coords: X      -6.36   -7.28  -0.82   -1.55  1.91    2.01       5.60
      : Y      1.76    3.28   0.37    -2.53  -2.20   -4.81      -0.50
      : Z      2.15    4.58   0.10    -0.20  -2.73   -1.27      -1.34
                 o--------->    o--------->    o--------->         o
HBA          o
         --->  3.0
HBA_lipid    o 6.1     8.4
         --->  6.9     9.5    3.0
HBD          o 10.4    13.0   4.7     4.3
         --->  11.2    13.6   6.1     4.4    3.0
HYDROPHOBIC  o 12.7    14.7   6.6     7.5    4.3     5.6

Maximum Fit: 9.73938

Name     Fit  Cnf/Enan      Mapping        Est        Act      Error     Unc
dpp4_1   8.05 15    + [25  14  13  1   ]      0.45       0.12  +   3.7     1.5
dpp4_2   8.02 1     + [28  17  13  1   ]      0.49       0.24  +   2       1.5
dpp4_4   6.74 22    + [30  17  *   22  ]      9.2        2     +   4.6     1.5
dpp4_3   7.12 60    + [*   20  21  1   ]      3.9        2     +   1.9     1.5
dpp4_7   7.13 9     + [27  *   21  1   ]      3.8        5.8   -   1.5     1.5
dpp4_8   6.81 169   + [30  11  *   25  ]      7.8        9.6   -   1.2     1.5
dpp4_9   6.76 51    + [*   20  21  1   ]      8.7       12     -   1.4     1.5
dpp4_10  5.62 7     + [25  *   14  1   ]    120         16     +   7.5     1.5
dpp4_11  6.61 27    + [*   23  13  9   ]     13         17     -   1.4     1.5
dpp4_12  6.12 34    + [27  15  *   17  ]     38         43     -   1.1     1.5
dpp4_13  6.43 24    + [*   17  14  1   ]     19         44     -   2.3     1.5
dpp4_14  5.90 45    - [30  17  *   21  ]     63         45     +   1.4     1.5
dpp4_15  6.45 7     + [26  *   21  1   ]     18         50     -   2.8     1.5
dpp4_17  5.44 1     + [14  11  *   31  ]    180         64     +   2.9     1.5
dpp4_18  6.40 113   + [*   8   16  20  ]     20        120     -   6       1.5
dpp4_19  5.51 1     + [27  13  *   10  ]    160        130     +   1.2     1.5
dpp4_20  5.71 20    + [11  14  *   25  ]     98        140     -   1.4     1.5
dpp4_21  4.87 8     + [*   12  *   24  ]    690        180     +   3.8     1.5
dpp4_22  4.86 3     + [*   21  *   20  ]    690        220     +   3.2     1.5
dpp4_23  5.96 38    + [11  14  *   25  ]     56        240     -   4.3     1.5
dpp4_24  4.87 8     + [*   15  *   22  ]    690        440     +   1.5     1.5
dpp4_25  5.96 4     + [*   23  13  9   ]     56        540     -   9.7     1.5
dpp4_26  5.02 1     + [22  8   16  *   ]    480        800     -   1.7     1.5
dpp4_27  4.81 5     + [*   8   *   24  ]    790       1000     -   1.3     1.5
dpp4_28  5.10 34    + [*   22  15  10  ]    400       1000     -   2.6     1.5
*************************************************************
Mirror image used.  To turn this option off, put 
catHypo.forceAbsoluteStereochemistry=1 in the .Catalyst file.
*************************************************************
 totalcost=161.033 RMS=2.59747 correl=0.896878
 Cost components: Error=143.506 Weight=2.16163 Config=15.3653 Tolerance=0


Current state: 160.959.

Definition:          HBA         HBA_lipid         HBD        HYDROPHOBIC
Weights:          2.42276        2.42276        2.42276        2.42276
Tolerances:    1.60    2.20   1.60    2.20   1.60    2.20       1.60
Coords: X      -6.50   -7.15  -0.94   -1.43  1.91    2.01       5.60
      : Y      1.66    3.37   0.39    -2.55  -2.20   -4.81      -0.50
      : Z      2.17    4.56   0.14    -0.24  -2.73   -1.27      -1.34
                 o--------->    o--------->    o--------->         o
HBA          o
         --->  3.0
HBA_lipid    o 6.1     8.2
         --->  7.0     9.5    3.0
HBD          o 10.5    12.9   4.8     4.2
         --->  11.2    13.6   6.1     4.2    3.0
HYDROPHOBIC  o 12.8    14.6   6.8     7.4    4.3     5.6

Maximum Fit: 9.69105

Name     Fit  Cnf/Enan      Mapping        Est        Act      Error     Unc
dpp4_1   8.02 15    + [25  14  13  1   ]      0.42       0.12  +   3.5     1.5
dpp4_2   7.95 1     + [28  17  13  1   ]      0.49       0.24  +   2.1     1.5
dpp4_4   6.55 22    + [30  17  *   22  ]     12          2     +   6.2     1.5
dpp4_3   7.06 60    + [*   20  21  1   ]      3.8        2     +   1.9     1.5
dpp4_7   7.11 9     + [27  *   21  1   ]      3.4        5.8   -   1.7     1.5
dpp4_8   6.82 45    + [*   30  21  17  ]      6.6        9.6   -   1.4     1.5
dpp4_9   6.74 51    + [*   20  21  1   ]      7.9       12     -   1.5     1.5
dpp4_10  5.44 7     + [25  *   14  1   ]    160         16     +  10       1.5
dpp4_11  6.52 27    + [*   23  13  9   ]     13         17     -   1.3     1.5
dpp4_12  5.97 34    + [27  15  *   17  ]     46         43     +   1.1     1.5
dpp4_13  6.42 24    + [*   17  14  1   ]     17         44     -   2.6     1.5
dpp4_14  5.89 45    - [30  17  *   21  ]     57         45     +   1.3     1.5
dpp4_15  6.44 7     + [26  *   21  1   ]     16         50     -   3.1     1.5
dpp4_17  5.61 1     + [14  11  *   31  ]    110         64     +   1.7     1.5
dpp4_18  6.34 1     + [*   36  16  14  ]     20        120     -   6       1.5
dpp4_19  5.54 7     + [26  21  15  10  ]    130        130     +   1       1.5
dpp4_20  5.45 20    + [11  14  *   25  ]    150        140     +   1.1     1.5
dpp4_21  4.83 11    + [*   12  *   24  ]    650        180     +   3.6     1.5
dpp4_22  4.84 3     + [*   21  *   20  ]    620        220     +   2.9     1.5
dpp4_23  5.69 38    + [11  14  *   25  ]     89        240     -   2.7     1.5
dpp4_24  4.84 17    + [*   *   15  22  ]    630        440     +   1.4     1.5
dpp4_25  5.80 4     + [*   23  13  9   ]     69        540     -   7.9     1.5
dpp4_26  4.84 1     + [*   22  *   29  ]    630        800     -   1.3     1.5
dpp4_27  4.75 5     + [*   8   *   24  ]    770       1000     -   1.3     1.5
dpp4_28  5.23 34    + [*   22  15  10  ]    260       1000     -   3.9     1.5
*************************************************************
Mirror image used.  To turn this option off, put 
catHypo.forceAbsoluteStereochemistry=1 in the .Catalyst file.
*************************************************************
 totalcost=160.959 RMS=2.5972 correl=0.896899
 Cost components: Error=143.489 Weight=2.10482 Config=15.3653 Tolerance=0


Current state: 156.167.

Definition:          HBA         HBA_lipid         HBD        HYDROPHOBIC
Weights:          2.45599        2.45599        2.45599        2.45599
Tolerances:    1.60    2.20   1.60    2.20   1.60    2.20       1.60
Coords: X      -6.39   -7.25  -0.93   -1.43  1.91    2.01       5.60
      : Y      1.74    3.30   0.39    -2.55  -2.20   -4.81      -0.50
      : Z      2.15    4.58   0.14    -0.24  -2.74   -1.26      -1.34
                 o--------->    o--------->    o--------->         o
HBA          o
         --->  3.0
HBA_lipid    o 6.0     8.3
         --->  7.0     9.6    3.0
HBD          o 10.4    12.9   4.8     4.2
         --->  11.2    13.6   6.1     4.2    3.0
HYDROPHOBIC  o 12.7    14.7   6.8     7.4    4.3     5.6

Maximum Fit: 9.82397

Name     Fit  Cnf/Enan      Mapping        Est        Act      Error     Unc
dpp4_1   8.16 15    + [25  14  13  1   ]      0.39       0.12  +   3.3     1.5
dpp4_2   8.12 1     + [28  17  13  1   ]      0.44       0.24  +   1.8     1.5
dpp4_4   6.78 22    + [30  17  *   22  ]      9.5        2     +   4.8     1.5
dpp4_3   7.16 60    + [*   20  21  1   ]      4          2     +   2       1.5
dpp4_7   7.19 9     + [27  *   21  1   ]      3.7        5.8   -   1.6     1.5
dpp4_8   6.91 45    + [*   30  21  17  ]      7.1        9.6   -   1.3     1.5
dpp4_9   6.83 51    + [*   20  21  1   ]      8.4       12     -   1.4     1.5
dpp4_10  5.64 7     + [25  *   14  1   ]    130         16     +   8.2     1.5
dpp4_11  6.61 27    + [*   23  13  9   ]     14         17     -   1.2     1.5
dpp4_12  6.07 34    + [27  15  *   17  ]     49         43     +   1.1     1.5
dpp4_13  6.50 24    + [*   17  14  1   ]     18         44     -   2.4     1.5
dpp4_14  6.01 45    - [30  17  *   21  ]     56         45     +   1.2     1.5
dpp4_15  6.51 7     + [26  *   21  1   ]     18         50     -   2.8     1.5
dpp4_17  5.63 1     + [14  11  *   31  ]    140         64     +   2.1     1.5
dpp4_18  6.42 1     + [*   36  16  14  ]     22        120     -   5.6     1.5
dpp4_19  5.66 7     + [26  21  15  10  ]    130        130     +   1       1.5
dpp4_20  5.69 20    + [11  14  *   25  ]    120        140     -   1.1     1.5
dpp4_21  4.89 11    + [*   12  *   24  ]    730        180     +   4.1     1.5
dpp4_22  4.91 3     + [*   21  *   20  ]    700        220     +   3.3     1.5
dpp4_23  5.93 38    + [11  14  *   25  ]     67        240     -   3.6     1.5
dpp4_24  4.91 17    + [*   *   15  22  ]    710        440     +   1.6     1.5
dpp4_25  5.89 4     + [*   23  13  9   ]     74        540     -   7.3     1.5
dpp4_26  5.09 1     + [22  8   16  *   ]    460        800     -   1.7     1.5
dpp4_27  4.82 5     + [*   8   *   24  ]    870       1000     -   1.2     1.5
dpp4_28  5.29 34    + [*   22  15  10  ]    300       1000     -   3.5     1.5
*************************************************************
Mirror image used.  To turn this option off, put 
catHypo.forceAbsoluteStereochemistry=1 in the .Catalyst file.
*************************************************************
 totalcost=156.167 RMS=2.51977 correl=0.903286
 Cost components: Error=138.537 Weight=2.2649 Config=15.3653 Tolerance=0


Current state: 152.563.

Definition:          HBA         HBA_lipid         HBD        HYDROPHOBIC
Weights:          2.43023        2.43023        2.43023        2.43023
Tolerances:    1.60    2.20   1.60    2.20   1.60    2.20       1.60
Coords: X      -6.44   -7.20  -1.01   -1.36  2.03    1.89       5.60
      : Y      1.60    3.43   0.41    -2.57  -2.17   -4.83      -0.10
      : Z      2.23    4.50   -0.09   -0.00  -2.68   -1.32      -1.34
                 o--------->    o--------->    o--------->         o
HBA          o
         --->  3.0
HBA_lipid    o 6.0     8.3
         --->  6.9     9.5    3.0
HBD          o 10.5    13.0   4.7     4.3
         --->  11.1    13.6   6.1     4.2    3.0
HYDROPHOBIC  o 12.7    14.5   6.7     7.5    4.3     6.0

Maximum Fit: 9.72092

Name     Fit  Cnf/Enan      Mapping        Est        Act      Error     Unc
dpp4_1   8.14 15    + [25  14  13  1   ]      0.37       0.12  +   3       1.5
dpp4_2   8.29 1     + [28  17  13  1   ]      0.26       0.24  +   1.1     1.5
dpp4_4   6.60 22    + [30  17  *   22  ]     13          2     +   6.3     1.5
dpp4_3   7.06 60    + [*   20  21  1   ]      4.4        2     +   2.2     1.5
dpp4_7   6.97 9     + [27  *   21  1   ]      5.4        5.8   -   1.1     1.5
dpp4_8   6.87 169   + [30  11  *   25  ]      6.7        9.6   -   1.4     1.5
dpp4_9   6.67 51    + [*   20  21  1   ]     11         12     -   1.1     1.5
dpp4_10  5.64 7     + [25  *   14  1   ]    120         16     +   7.2     1.5
dpp4_11  6.60 27    + [*   23  13  9   ]     13         17     -   1.4     1.5
dpp4_12  6.15 4     + [26  *   15  16  ]     36         43     -   1.2     1.5
dpp4_13  6.62 24    + [*   17  14  1   ]     12         44     -   3.6     1.5
dpp4_14  5.96 45    - [30  17  *   21  ]     56         45     +   1.2     1.5
dpp4_15  6.36 7     + [26  *   21  1   ]     22         50     -   2.3     1.5
dpp4_17  5.57 1     + [14  11  *   31  ]    140         64     +   2.1     1.5
dpp4_18  6.28 1     + [*   36  16  14  ]     26        120     -   4.6     1.5
dpp4_19  5.45 16    + [26  *   15  10  ]    180        130     +   1.4     1.5
dpp4_20  5.68 20    + [11  14  *   25  ]    110        140     -   1.3     1.5
dpp4_21  4.85 11    + [*   12  *   24  ]    700        180     +   3.9     1.5
dpp4_22  4.86 4     + [*   21  *   20  ]    690        220     +   3.2     1.5
dpp4_23  5.82 38    + [11  14  *   25  ]     75        240     -   3.2     1.5
dpp4_24  4.85 6     + [*   15  *   22  ]    710        440     +   1.6     1.5
dpp4_25  5.52 4     + [*   23  13  9   ]    150        540     -   3.6     1.5
dpp4_26  5.17 1     + [22  8   16  *   ]    340        800     -   2.3     1.5
dpp4_27  4.77 5     + [*   8   *   24  ]    850       1000     -   1.2     1.5
dpp4_28  5.43 21    + [*   22  15  10  ]    190       1000     -   5.5     1.5
*************************************************************
Mirror image used.  To turn this option off, put 
catHypo.forceAbsoluteStereochemistry=1 in the .Catalyst file.
*************************************************************
 totalcost=152.563 RMS=2.46393 correl=0.907739
 Cost components: Error=135.058 Weight=2.13974 Config=15.3653 Tolerance=0


Current state: 155.403.

Definition:          HBA         HBA_lipid         HBD        HYDROPHOBIC
Weights:          2.43861        2.43861        2.43861        2.43861
Tolerances:    1.60    2.20   1.60    2.20   1.60    2.20       1.60
Coords: X      -6.41   -7.24  -0.86   -1.50  2.10    1.82       5.60
      : Y      1.75    3.28   0.38    -2.55  -2.18   -4.82      -0.10
      : Z      2.14    4.59   -0.08   -0.02  -2.69   -1.31      -1.34
                 o--------->    o--------->    o--------->         o
HBA          o
         --->  3.0
HBA_lipid    o 6.1     8.4
         --->  6.9     9.4    3.0
HBD          o 10.5    13.0   4.7     4.5
         --->  11.1    13.5   6.0     4.2    3.0
HYDROPHOBIC  o 12.6    14.5   6.6     7.6    4.3     6.1

Maximum Fit: 9.75446

Name     Fit  Cnf/Enan      Mapping        Est        Act      Error     Unc
dpp4_1   8.18 15    + [25  14  13  1   ]      0.34       0.12  +   2.8     1.5
dpp4_2   8.28 1     + [28  17  13  1   ]      0.27       0.24  +   1.1     1.5
dpp4_4   6.73 22    + [30  17  *   22  ]      9.6        2     +   4.8     1.5
dpp4_3   7.06 60    + [*   20  21  1   ]      4.5        2     +   2.3     1.5
dpp4_7   6.91 9     + [27  *   21  1   ]      6.3        5.8   +   1.1     1.5
dpp4_8   6.91 169   + [30  11  *   25  ]      6.4        9.6   -   1.5     1.5
dpp4_9   6.62 116   + [*   21  30  13  ]     12         12     +   1       1.5
dpp4_10  5.63 7     + [25  *   14  1   ]    120         16     +   7.5     1.5
dpp4_11  6.61 27    + [*   23  13  9   ]     13         17     -   1.4     1.5
dpp4_12  6.14 13    + [26  *   15  12  ]     37         43     -   1.2     1.5
dpp4_13  6.57 24    + [*   17  14  1   ]     14         44     -   3.2     1.5
dpp4_14  6.05 45    - [30  17  *   21  ]     46         45     +   1       1.5
dpp4_15  6.27 7     + [26  *   21  1   ]     28         50     -   1.8     1.5
dpp4_17  5.36 1     + [14  11  *   31  ]    220         64     +   3.5     1.5
dpp4_18  6.26 113   + [*   8   16  20  ]     29        120     -   4.2     1.5
dpp4_19  5.43 1     + [27  13  *   10  ]    190        130     +   1.5     1.5
dpp4_20  5.80 20    + [11  14  *   25  ]     82        140     -   1.6     1.5
dpp4_21  4.88 9     + [*   8   *   24  ]    690        180     +   3.8     1.5
dpp4_22  4.86 2     + [*   *   21  1   ]    710        220     +   3.3     1.5
dpp4_23  5.97 38    + [11  14  *   25  ]     55        240     -   4.4     1.5
dpp4_24  4.88 4     + [*   15  *   22  ]    690        440     +   1.6     1.5
dpp4_25  5.71 4     + [*   23  13  9   ]    100        540     -   5.4     1.5
dpp4_26  5.28 1     + [22  8   16  *   ]    270        800     -   2.9     1.5
dpp4_27  4.81 5     + [*   8   *   24  ]    800       1000     -   1.2     1.5
dpp4_28  5.30 21    + [*   22  15  10  ]    260       1000     -   3.9     1.5
*************************************************************
Mirror image used.  To turn this option off, put 
catHypo.forceAbsoluteStereochemistry=1 in the .Catalyst file.
*************************************************************
 totalcost=155.403 RMS=2.50897 correl=0.904154
 Cost components: Error=137.858 Weight=2.17967 Config=15.3653 Tolerance=0


Current state: 159.235.

Definition:          HBA         HBA_lipid         HBD        HYDROPHOBIC
Weights:          2.46041        2.46041        2.46041        2.46041
Tolerances:    1.60    2.20   1.60    2.20   1.60    2.20       1.60
Coords: X      -6.64   -7.01  -0.85   -1.52  2.02    1.90       5.60
      : Y      1.72    3.31   0.37    -2.54  -2.22   -4.78      -0.10
      : Z      2.10    4.63   0.09    -0.18  -2.78   -1.22      -1.34
                 o--------->    o--------->    o--------->         o
HBA          o
         --->  3.0
HBA_lipid    o 6.3     8.2
         --->  7.0     9.4    3.0
HBD          o 10.7    12.9   4.8     4.4
         --->  11.2    13.4   6.0     4.2    3.0
HYDROPHOBIC  o 12.8    14.4   6.6     7.6    4.4     6.0

Maximum Fit: 9.84164

Name     Fit  Cnf/Enan      Mapping        Est        Act      Error     Unc
dpp4_1   8.17 15    + [25  14  13  1   ]      0.32       0.12  +   2.7     1.5
dpp4_2   8.09 1     + [28  17  13  1   ]      0.39       0.24  +   1.6     1.5
dpp4_4   6.52 22    + [30  17  *   22  ]     15          2     +   7.3     1.5
dpp4_3   7.12 60    + [*   20  21  1   ]      3.6        2     +   1.8     1.5
dpp4_7   6.98 9     + [27  *   21  1   ]      5.1        5.8   -   1.1     1.5
dpp4_8   6.72 169   + [30  11  *   25  ]      9.1        9.6   -   1.1     1.5
dpp4_9   6.71 15    + [*   20  21  32  ]      9.3       12     -   1.3     1.5
dpp4_10  5.54 7     + [*   26  14  12  ]    140         16     +   8.6     1.5
dpp4_11  6.55 27    + [*   23  13  9   ]     13         17     -   1.3     1.5
dpp4_12  6.15 4     + [26  *   15  16  ]     34         43     -   1.3     1.5
dpp4_13  6.48 24    + [*   17  14  1   ]     16         44     -   2.8     1.5
dpp4_14  6.16 45    - [30  17  *   21  ]     33         45     -   1.4     1.5
dpp4_15  6.31 7     + [26  *   21  1   ]     24         50     -   2.1     1.5
dpp4_17  5.52 1     + [14  11  *   31  ]    140         64     +   2.2     1.5
dpp4_18  6.44 113   + [*   8   16  20  ]     17        120     -   6.9     1.5
dpp4_19  5.27 32    + [26  13  *   10  ]    260        130     +   2.1     1.5
dpp4_20  5.58 82    + [11  14  *   25  ]    130        140     -   1.1     1.5
dpp4_21  4.92 9     + [*   8   *   24  ]    580        180     +   3.2     1.5
dpp4_22  4.92 2     + [*   *   21  1   ]    580        220     +   2.7     1.5
dpp4_23  5.73 113   + [11  14  *   25  ]     90        240     -   2.7     1.5
dpp4_24  4.92 8     + [*   15  *   22  ]    580        440     +   1.3     1.5
dpp4_25  5.93 4     + [*   23  13  9   ]     56        540     -   9.6     1.5
dpp4_26  4.93 1     + [*   8   16  20  ]    560        800     -   1.4     1.5
dpp4_27  4.85 5     + [*   8   *   24  ]    680       1000     -   1.5     1.5
dpp4_28  5.18 21    + [*   22  15  10  ]    320       1000     -   3.2     1.5
*************************************************************
Mirror image used.  To turn this option off, put 
catHypo.forceAbsoluteStereochemistry=1 in the .Catalyst file.
*************************************************************
 totalcost=159.235 RMS=2.56767 correl=0.899367
 Cost components: Error=141.582 Weight=2.2871 Config=15.3653 Tolerance=0


Current state: 163.825.

Definition:          HBA         HBA_lipid         HBD        HYDROPHOBIC
Weights:          2.03982        2.03982        2.03982        2.03982
Tolerances:    1.60    2.20   1.60    2.20   1.60    2.20       1.60
Coords: X      -6.34   -7.30  -0.87   -1.49  1.63    -0.02      5.60
      : Y      1.88    3.15   0.39    -2.55  -1.17   0.64       -0.10
      : Z      2.09    4.64   -0.04   -0.05  -3.86   -5.60      -1.34
                 o--------->    o--------->    o--------->         o
HBA          o
         --->  3.0
HBA_lipid    o 6.1     8.4
         --->  6.9     9.4    3.0
HBD          o 10.4    13.1   4.8     5.1
         --->  10.0    12.8   5.6     6.6    3.0
HYDROPHOBIC  o 12.6    14.6   6.6     7.6    4.8     7.1

Maximum Fit: 8.15929

Name     Fit  Cnf/Enan      Mapping        Est        Act      Error     Unc
dpp4_1   7.71 30    + [25  14  13  1   ]      0.15       0.12  +   1.3     1.5
dpp4_2   7.06 3     + [28  17  13  1   ]      0.7        0.24  +   2.9     1.5
dpp4_4   5.73 22    + [30  17  *   22  ]     15          2     +   7.4     1.5
dpp4_3   6.35 133   + [33  20  21  1   ]      3.5        2     +   1.8     1.5
dpp4_7   5.72 23    + [28  *   21  1   ]     15          5.8   +   2.6     1.5
dpp4_8   5.80 169   + [30  11  *   25  ]     12          9.6   +   1.3     1.5
dpp4_9   5.70 64    + [*   20  21  1   ]     16         12     +   1.3     1.5
dpp4_10  5.32 18    + [*   17  14  1   ]     38         16     +   2.4     1.5
dpp4_11  5.82 27    + [*   23  13  9   ]     12         17     -   1.4     1.5
dpp4_12  5.61 4     + [26  *   15  16  ]     20         43     -   2.2     1.5
dpp4_13  5.86 44    + [*   17  14  1   ]     11         44     -   4.1     1.5
dpp4_14  5.13 45    - [30  17  *   21  ]     58         45     +   1.3     1.5
dpp4_15  5.09 5     + [26  *   21  1   ]     64         50     +   1.3     1.5
dpp4_17  4.43 1     + [14  11  *   31  ]    290         64     +   4.6     1.5
dpp4_18  5.79 7     + [22  *   16  43  ]     13        120     -   9.5     1.5
dpp4_19  5.35 13    + [26  21  15  10  ]     35        130     -   3.6     1.5
dpp4_20  4.91 20    + [11  14  *   25  ]     97        140     -   1.4     1.5
dpp4_21  4.08 9     + [*   8   *   24  ]    660        180     +   3.7     1.5
dpp4_22  4.07 7     + [*   *   21  15  ]    670        220     +   3.1     1.5
dpp4_23  5.07 38    + [11  14  *   25  ]     67        240     -   3.6     1.5
dpp4_24  4.08 8     + [*   15  *   22  ]    660        440     +   1.5     1.5
dpp4_25  4.54 4     + [*   23  13  9   ]    230        540     -   2.4     1.5
dpp4_26  4.08 1     + [*   16  *   20  ]    660        800     -   1.2     1.5
dpp4_27  4.02 5     + [*   8   *   24  ]    750       1000     -   1.3     1.5
dpp4_28  4.77 21    + [*   22  15  10  ]    130       1000     -   7.6     1.5
*************************************************************
Mirror image used.  To turn this option off, put 
catHypo.forceAbsoluteStereochemistry=1 in the .Catalyst file.
*************************************************************
 totalcost=163.825 RMS=2.65564 correl=0.891891
 Cost components: Error=147.326 Weight=1.13369 Config=15.3653 Tolerance=0


Current state: 160.92.

Definition:          HBA         HBA_lipid         HBD        HYDROPHOBIC
Weights:          1.99595        1.99595        1.99595        1.99595
Tolerances:    1.60    2.20   1.60    2.20   1.60    2.20       1.60
Coords: X      -6.52   -7.12  -1.06   -1.30  1.73    -0.12      5.60
      : Y      1.81    3.22   0.40    -2.56  -1.10   0.58       -0.10
      : Z      2.07    4.66   -0.28   0.18   -3.90   -5.55      -1.34
                 o--------->    o--------->    o--------->         o
HBA          o
         --->  3.0
HBA_lipid    o 6.1     8.3
         --->  7.1     9.3    3.0
HBD          o 10.6    13.1   4.8     5.3
         --->  10.0    12.7   5.4     6.6    3.0
HYDROPHOBIC  o 12.7    14.5   6.8     7.5    4.7     7.1

Maximum Fit: 7.9838

Name     Fit  Cnf/Enan      Mapping        Est        Act      Error     Unc
dpp4_1   7.67 30    + [25  14  13  1   ]      0.12       0.12  +   1       1.5
dpp4_2   6.99 3     + [28  17  13  1   ]      0.6        0.24  +   2.5     1.5
dpp4_4   5.48 22    + [30  17  *   22  ]     19          2     +   9.7     1.5
dpp4_3   6.28 133   + [33  20  21  1   ]      3.1        2     +   1.6     1.5
dpp4_7   5.66 11    + [28  *   21  1   ]     13          5.8   +   2.2     1.5
dpp4_8   5.64 169   + [30  11  *   25  ]     13          9.6   +   1.4     1.5
dpp4_9   5.72 102   + [*   20  21  1   ]     11         12     -   1.1     1.5
dpp4_10  5.22 18    + [*   17  14  1   ]     35         16     +   2.2     1.5
dpp4_11  5.70 27    + [*   23  13  9   ]     12         17     -   1.4     1.5
dpp4_12  5.40 17    + [27  *   15  10  ]     23         43     -   1.8     1.5
dpp4_13  5.85 44    + [*   17  14  1   ]      8.4       44     -   5.2     1.5
dpp4_14  4.96 45    - [30  17  *   21  ]     65         45     +   1.4     1.5
dpp4_15  4.89 5     + [26  *   21  1   ]     76         50     +   1.5     1.5
dpp4_17  4.29 1     + [14  11  *   31  ]    300         64     +   4.7     1.5
dpp4_18  5.50 7     + [22  *   16  43  ]     19        120     -   6.4     1.5
dpp4_19  5.11 13    + [26  21  15  10  ]     46        130     -   2.7     1.5
dpp4_20  4.53 229   + [*   13  21  17  ]    170        140     +   1.3     1.5
dpp4_21  3.98 11    + [*   12  *   24  ]    610        180     +   3.4     1.5
dpp4_22  3.99 4     + [*   21  *   20  ]    600        220     +   2.8     1.5
dpp4_23  4.69 234   + [*   13  21  17  ]    120        240     -   2       1.5
dpp4_24  4.25 39    + [*   13  15  10  ]    330        440     -   1.3     1.5
dpp4_25  4.40 7     + [*   23  13  9   ]    240        540     -   2.3     1.5
dpp4_26  3.99 1     + [*   22  *   29  ]    600        800     -   1.3     1.5
dpp4_27  3.91 5     + [*   8   *   24  ]    720       1000     -   1.4     1.5
dpp4_28  4.83 21    + [*   22  15  10  ]     88       1000     -  12       1.5
*************************************************************
Mirror image used.  To turn this option off, put 
catHypo.forceAbsoluteStereochemistry=1 in the .Catalyst file.
*************************************************************
 totalcost=160.92 RMS=2.61165 correl=0.89565
 Cost components: Error=144.43 Weight=1.12508 Config=15.3653 Tolerance=0


Current state: 171.221.

Definition:       HBA_lipid      HBA_lipid         HBD        HYDROPHOBIC
Weights:          2.06478        2.06478        2.06478        2.06478
Tolerances:    1.60    2.20   1.60    2.20   1.60    2.20       1.60
Coords: X      -0.85   -0.36  -6.66   -8.17  3.63    2.40       5.20
      : Y      0.44    3.18   0.02    -1.98  -0.74   -2.39      -0.80
      : Z      0.38    1.51   2.20    3.84   2.07    4.24       -2.20
                 o--------->    o--------->    o--------->         o
HBA_lipid    o
         --->  3.0
HBA_lipid    o 6.1     7.1
         --->  8.5     9.7    3.0
HBD          o 4.9     5.6    10.3    12.0
         --->  5.8     6.8    9.6     10.6   3.0
HYDROPHOBIC  o 6.7     7.8    12.7    14.7   4.5     7.2

Maximum Fit: 8.25912

Name     Fit  Cnf/Enan      Mapping        Est        Act      Error     Unc
dpp4_1   7.70 1     + [14  25  13  1   ]      0.17       0.12  +   1.4     1.5
dpp4_2   7.24 1     + [17  25  13  1   ]      0.49       0.24  +   2       1.5
dpp4_4   5.73 22    - [17  30  *   22  ]     16          2     +   7.9     1.5
dpp4_3   5.92 35    + [20  *   21  1   ]     10          2     +   5.2     1.5
dpp4_7   6.10 2     + [*   27  21  1   ]      6.8        5.8   +   1.2     1.5
dpp4_8   5.64 170   + [11  31  *   25  ]     19          9.6   +   2       1.5
dpp4_9   5.98 102   + [20  *   21  1   ]      9         12     -   1.3     1.5
dpp4_10  5.31 18    + [17  *   14  1   ]     42         16     +   2.6     1.5
dpp4_11  5.87 27    + [23  *   13  9   ]     12         17     -   1.5     1.5
dpp4_12  5.32 39    + [13  *   15  16  ]     41         43     -   1.1     1.5
dpp4_13  5.95 44    + [17  *   14  1   ]      9.7       44     -   4.5     1.5
dpp4_14  5.19 45    + [17  30  *   21  ]     55         45     +   1.2     1.5
dpp4_15  4.62 3     + [*   26  21  1   ]    200         50     +   4.1     1.5
dpp4_17  4.62 1     + [11  14  *   31  ]    210         64     +   3.2     1.5
dpp4_18  5.86 106   + [36  42  *   32  ]     12        120     -  10       1.5
dpp4_19  5.38 13    + [21  26  15  10  ]     36        130     -   3.5     1.5
dpp4_20  5.20 153   + [14  11  *   25  ]     54        140     -   2.5     1.5
dpp4_21  4.13 7     + [12  *   *   24  ]    640        180     +   3.5     1.5
dpp4_22  4.12 5     + [*   *   21  1   ]    640        220     +   3       1.5
dpp4_23  5.25 241   + [14  11  *   25  ]     48        240     -   5       1.5
dpp4_24  4.48 31    + [13  *   15  10  ]    280        440     -   1.6     1.5
dpp4_25  4.67 7     + [23  *   13  9   ]    180        540     -   3       1.5
dpp4_26  4.13 1     + [16  *   *   20  ]    630        800     -   1.3     1.5
dpp4_27  4.03 5     + [8   *   *   24  ]    790       1000     -   1.3     1.5
dpp4_28  4.51 21    + [22  *   15  10  ]    270       1000     -   3.8     1.5
*************************************************************
Mirror image used.  To turn this option off, put 
catHypo.forceAbsoluteStereochemistry=1 in the .Catalyst file.
*************************************************************
 totalcost=171.221 RMS=2.76458 correl=0.882239
 Cost components: Error=154.707 Weight=1.148 Config=15.3653 Tolerance=0


Current state: 176.302.

Definition:       HBA_lipid      HBA_lipid         HBD        HYDROPHOBIC
Weights:          2.03409        2.03409        2.03409        2.03409
Tolerances:    1.60    2.20   1.60    2.20   1.60    2.20       1.60
Coords: X      -6.77   -8.07  -0.88   -0.32  3.66    2.37       5.20
      : Y      -0.12   -1.84  0.81    3.62   -0.73   -2.40      -0.80
      : Z      1.98    4.06   0.50    1.39   2.09    4.22       -2.20
                 o--------->    o--------->    o--------->         o
HBA_lipid    o
         --->  3.0
HBA_lipid    o 6.1     8.4
         --->  7.5     9.8    3.0
HBD          o 10.4    11.9   5.0     5.9
         --->  9.7     10.5   5.9     7.2    3.0
HYDROPHOBIC  o 12.7    14.7   6.8     7.9    4.6     7.2

Maximum Fit: 8.13636

Name     Fit  Cnf/Enan      Mapping        Est        Act      Error     Unc
dpp4_1   7.79 14    + [25  14  13  1   ]      0.12       0.12  -   1       1.5
dpp4_2   7.17 1     + [25  17  13  1   ]      0.49       0.24  +   2.1     1.5
dpp4_4   5.56 22    - [30  17  *   22  ]     20          2     +  10       1.5
dpp4_3   5.77 22    + [*   20  21  3   ]     12          2     +   6.2     1.5
dpp4_7   5.95 8     + [27  *   21  1   ]      8.3        5.8   +   1.4     1.5
dpp4_8   5.54 108   + [31  *   21  17  ]     21          9.6   +   2.2     1.5
dpp4_9   5.88 97    + [*   20  21  1   ]      9.7       12     -   1.2     1.5
dpp4_10  5.23 12    + [*   17  14  1   ]     43         16     +   2.7     1.5
dpp4_11  5.74 27    + [*   23  13  9   ]     13         17     -   1.3     1.5
dpp4_12  5.30 39    + [*   13  15  16  ]     37         43     -   1.2     1.5
dpp4_13  5.89 44    + [*   17  14  1   ]      9.4       44     -   4.7     1.5
dpp4_14  5.20 45    + [30  17  *   21  ]     46         45     +   1       1.5
dpp4_15  4.78 3     + [26  *   21  1   ]    120         50     +   2.5     1.5
dpp4_17  4.37 1     + [14  11  *   31  ]    310         64     +   4.9     1.5
dpp4_18  5.46 106   + [42  36  *   32  ]     25        120     -   4.7     1.5
dpp4_19  5.33 32    + [26  *   15  10  ]     34        130     -   3.7     1.5
dpp4_20  5.10 20    + [11  14  *   25  ]     58        140     -   2.4     1.5
dpp4_21  4.05 7     + [*   12  *   24  ]    650        180     +   3.6     1.5
dpp4_22  4.06 4     + [*   *   21  1   ]    630        220     +   2.9     1.5
dpp4_23  5.21 219   + [11  14  *   25  ]     45        240     -   5.4     1.5
dpp4_24  4.55 31    + [*   13  15  10  ]    210        440     -   2.1     1.5
dpp4_25  4.86 7     + [*   23  13  9   ]    100        540     -   5.4     1.5
dpp4_26  4.06 1     + [*   16  *   20  ]    640        800     -   1.2     1.5
dpp4_27  3.91 5     + [*   8   *   24  ]    900       1000     -   1.1     1.5
dpp4_28  4.52 13    + [*   13  15  10  ]    220       1000     -   4.7     1.5
*************************************************************
Mirror image used.  To turn this option off, put 
catHypo.forceAbsoluteStereochemistry=1 in the .Catalyst file.
*************************************************************
 totalcost=176.302 RMS=2.83739 correl=0.875509
 Cost components: Error=159.806 Weight=1.13136 Config=15.3653 Tolerance=0


Current state: 171.173.

Definition:          HBA         HBA_lipid         HBD        HYDROPHOBIC
Weights:          2.00027        2.00027        2.00027        2.00027
Tolerances:    1.60    2.20   1.60    2.20   1.60    2.20       1.60
Coords: X      -6.04   -7.61  -0.92   -1.45  2.16    0.41       5.60
      : Y      2.48    3.36   0.36    -2.53  -1.47   -3.75      -0.50
      : Z      1.76    4.17   -0.35   0.26   -3.09   -3.94      -0.94
                 o--------->    o--------->    o--------->         o
HBA          o
         --->  3.0
HBA_lipid    o 5.9     8.6
         --->  7.0     9.4    3.0
HBD          o 10.3    13.1   4.5     5.0
         --->  10.6    13.4   5.6     4.8    3.0
HYDROPHOBIC  o 12.3    14.7   6.6     7.4    4.2     6.8

Maximum Fit: 8.00108

Name     Fit  Cnf/Enan      Mapping        Est        Act      Error     Unc
dpp4_1   7.36 30    + [25  14  13  1   ]      0.25       0.12  +   2.1     1.5
dpp4_2   7.21 1     + [28  17  13  1   ]      0.35       0.24  +   1.5     1.5
dpp4_4   5.80 22    + [30  17  *   22  ]      9.1        2     +   4.6     1.5
dpp4_3   5.97 35    + [*   20  21  1   ]      6.1        2     +   3.1     1.5
dpp4_7   5.82 13    + [28  *   21  1   ]      8.6        5.8   +   1.5     1.5
dpp4_8   5.84 176   + [31  11  *   25  ]      8.2        9.6   -   1.2     1.5
dpp4_9   5.94 130   + [*   20  21  1   ]      6.6       12     -   1.8     1.5
dpp4_10  4.98 7     + [25  *   14  1   ]     59         16     +   3.7     1.5
dpp4_11  5.01 27    + [*   23  13  9   ]     56         17     +   3.3     1.5
dpp4_12  5.33 27    + [*   13  15  16  ]     27         43     -   1.6     1.5
dpp4_13  5.66 38    + [*   17  14  1   ]     13         44     -   3.5     1.5
dpp4_14  4.85 45    - [30  17  *   21  ]     80         45     +   1.8     1.5
dpp4_15  5.03 1     + [26  *   21  1   ]     54         50     +   1.1     1.5
dpp4_17  4.00 1     + [14  11  *   31  ]    580         64     +   9       1.5
dpp4_18  5.13 94    + [22  8   16  *   ]     42        120     -   2.8     1.5
dpp4_19  5.11 4     + [27  *   15  10  ]     44        130     -   2.8     1.5
dpp4_20  5.12 151   + [11  14  *   25  ]     43        140     -   3.2     1.5
dpp4_21  4.00 8     + [*   12  *   24  ]    580        180     +   3.2     1.5
dpp4_22  4.00 3     + [*   21  *   20  ]    580        220     +   2.7     1.5
dpp4_23  5.07 38    + [11  14  *   25  ]     49        240     -   5       1.5
dpp4_24  4.51 31    + [*   13  15  10  ]    180        440     -   2.5     1.5
dpp4_25  4.00 11    + [*   13  *   30  ]    570        540     +   1.1     1.5
dpp4_26  3.99 1     + [*   22  *   29  ]    590        800     -   1.4     1.5
dpp4_27  3.96 5     + [*   8   *   24  ]    620       1000     -   1.6     1.5
dpp4_28  4.90 21    + [*   22  15  10  ]     73       1000     -  14       1.5
*************************************************************
Mirror image used.  To turn this option off, put 
catHypo.forceAbsoluteStereochemistry=1 in the .Catalyst file.
*************************************************************
 totalcost=171.173 RMS=2.76423 correl=0.882271
 Cost components: Error=154.683 Weight=1.12499 Config=15.3653 Tolerance=0


Current state: 186.168.

Definition:          HBA         HBA_lipid         HBD        HYDROPHOBIC
Weights:          1.90543        1.90543        1.90543        1.90543
Tolerances:    1.60    2.20   1.60    2.20   1.60    2.20       1.60
Coords: X      -7.01   -8.74  -1.32   -0.04  2.89    1.66       5.20
      : Y      0.64    0.68   0.65    3.36   -0.41   -2.18      -1.12
      : Z      0.21    -2.26  0.04    -0.04  2.25    4.38       -1.78
                 o--------->    o--------->    o--------->         o
HBA          o
         --->  3.0
HBA_lipid    o 5.7     7.8
         --->  7.5     9.4    3.0
HBD          o 10.2    12.5   4.9     5.3
         --->  10.0    12.7   6.0     7.3    3.0
HYDROPHOBIC  o 12.5    14.1   7.0     7.1    4.7     7.2

Maximum Fit: 7.62171

Name     Fit  Cnf/Enan      Mapping        Est        Act      Error     Unc
dpp4_1   7.62 30    + [25  14  13  1   ]      0.089      0.12  -   1.3     1.5
dpp4_2   6.56 3     + [28  17  13  1   ]      1          0.24  +   4.3     1.5
dpp4_4   5.13 22    + [30  17  *   22  ]     28          2     +  14       1.5
dpp4_3   5.78 133   + [33  20  21  1   ]      6.2        2     +   3.1     1.5
dpp4_7   5.44 11    + [28  *   21  1   ]     13          5.8   +   2.3     1.5
dpp4_8   5.26 176   + [31  11  *   25  ]     21          9.6   +   2.2     1.5
dpp4_9   5.48 102   + [*   20  21  1   ]     12         12     +   1       1.5
dpp4_10  4.71 4     + [25  *   14  1   ]     73         16     +   4.5     1.5
dpp4_11  5.26 27    + [*   23  13  9   ]     21         17     +   1.2     1.5
dpp4_12  5.08 39    + [*   13  15  16  ]     31         43     -   1.4     1.5
dpp4_13  5.71 30    + [*   17  14  1   ]      7.3       44     -   6       1.5
dpp4_14  5.15 45    - [30  17  *   21  ]     27         45     -   1.7     1.5
dpp4_15  4.94 9     + [26  *   21  1   ]     43         50     -   1.2     1.5
dpp4_17  4.09 1     + [14  11  *   31  ]    310         64     +   4.7     1.5
dpp4_18  5.43 207   + [21  26  34  *   ]     14        120     -   8.7     1.5
dpp4_19  5.10 13    + [26  21  15  10  ]     30        130     -   4.2     1.5
dpp4_20  4.62 215   + [11  14  *   25  ]     90        140     -   1.5     1.5
dpp4_21  3.73 11    + [*   12  *   20  ]    690        180     +   3.8     1.5
dpp4_22  3.81 6     + [*   *   21  16  ]    580        220     +   2.7     1.5
dpp4_23  4.64 10    + [11  14  *   25  ]     87        240     -   2.8     1.5
dpp4_24  4.31 31    + [*   13  15  10  ]    180        440     -   2.4     1.5
dpp4_25  4.27 7     + [*   23  13  9   ]    200        540     -   2.7     1.5
dpp4_26  3.76 1     + [*   22  *   29  ]    640        800     -   1.2     1.5
dpp4_27  3.73 3     + [*   12  *   20  ]    690       1000     -   1.5     1.5
dpp4_28  4.37 21    + [*   22  15  10  ]    160       1000     -   6.4     1.5
*************************************************************
Mirror image used.  To turn this option off, put 
catHypo.forceAbsoluteStereochemistry=1 in the .Catalyst file.
*************************************************************
 totalcost=186.168 RMS=2.97264 correl=0.862397
 Cost components: Error=169.629 Weight=1.17403 Config=15.3653 Tolerance=0


Current state: 181.596.

Definition:          HBA         HBA_lipid         HBD        HYDROPHOBIC
Weights:          2.10524        2.10524        2.10524        2.10524
Tolerances:    1.60    2.20   1.60    2.20   1.60    2.20       1.60
Coords: X      -6.55   -6.69  -1.77   -2.51  -0.03   -1.43      3.85
      : Y      1.51    0.89   -0.22   -2.89  -0.12   2.52       -2.06
      : Z      2.93    5.89   -0.53   -1.68  -5.23   -5.54      -3.47
                 o--------->    o--------->    o--------->         o
HBA          o
         --->  3.0
HBA_lipid    o 6.2     8.2
         --->  7.5     9.4    3.0
HBD          o 10.6    13.0   5.0     5.1
         --->  9.9     12.7   5.7     6.7    3.0
HYDROPHOBIC  o 12.7    14.4   6.6     6.7    4.7     7.3

Maximum Fit: 8.42095

Name     Fit  Cnf/Enan      Mapping        Est        Act      Error     Unc
dpp4_1   8.03 30    + [25  14  13  1   ]      0.088      0.12  -   1.4     1.5
dpp4_2   6.50 3     + [28  17  13  1   ]      3          0.24  +  12       1.5
dpp4_4   5.76 22    + [30  17  *   22  ]     16          2     +   8.2     1.5
dpp4_3   6.39 133   + [33  20  21  1   ]      3.8        2     +   1.9     1.5
dpp4_7   6.03 13    + [27  *   21  1   ]      8.8        5.8   +   1.5     1.5
dpp4_8   5.69 136   + [30  11  *   25  ]     19          9.6   +   2       1.5
dpp4_9   6.11 64    + [*   20  21  1   ]      7.4       12     -   1.6     1.5
dpp4_10  5.32 18    + [*   17  14  1   ]     45         16     +   2.8     1.5
dpp4_11  5.78 27    + [*   23  13  9   ]     16         17     -   1.1     1.5
dpp4_12  5.56 17    + [27  *   15  10  ]     26         43     -   1.7     1.5
dpp4_13  6.13 43    + [*   17  14  1   ]      7         44     -   6.3     1.5
dpp4_14  5.01 29    - [30  17  *   21  ]     92         45     +   2       1.5
dpp4_15  5.28 7     + [26  *   21  1   ]     49         50     -   1       1.5
dpp4_17  4.44 1     + [14  11  *   31  ]    340         64     +   5.3     1.5
dpp4_18  5.72 7     + [22  *   16  43  ]     18        120     -   6.8     1.5
dpp4_19  5.48 2     + [27  *   15  10  ]     31        130     -   4       1.5
dpp4_20  5.02 229   + [*   13  21  17  ]     90        140     -   1.5     1.5
dpp4_21  4.18 8     + [*   12  *   20  ]    610        180     +   3.4     1.5
dpp4_22  4.19 3     + [*   21  *   20  ]    600        220     +   2.8     1.5
dpp4_23  5.08 170   + [*   13  21  17  ]     78        240     -   3.1     1.5
dpp4_24  4.81 31    + [*   13  15  10  ]    140        440     -   3.1     1.5
dpp4_25  4.35 7     + [*   23  13  9   ]    420        540     -   1.3     1.5
dpp4_26  4.17 1     + [*   21  *   20  ]    630        800     -   1.3     1.5
dpp4_27  4.19 3     + [*   12  *   20  ]    610       1000     -   1.6     1.5
dpp4_28  4.76 13    + [*   13  15  10  ]    160       1000     -   6.3     1.5
*************************************************************
Mirror image used.  To turn this option off, put 
catHypo.forceAbsoluteStereochemistry=1 in the .Catalyst file.
*************************************************************
 totalcost=181.596 RMS=2.91031 correl=0.868541
 Cost components: Error=165.045 Weight=1.18571 Config=15.3653 Tolerance=0


Current state: 180.201.

Definition:          HBA         HBA_lipid         HBD        HYDROPHOBIC
Weights:          2.16558        2.16558        2.16558        2.16558
Tolerances:    1.60    2.20   1.60    2.20   1.60    2.20       1.60
Coords: X      -6.53   -6.71  -1.77   -2.51  0.05    -1.51      3.85
      : Y      1.05    1.35   -0.22   -2.89  -0.07   2.47       -2.06
      : Z      2.91    5.91   -0.53   -1.68  -5.24   -5.53      -3.47
                 o--------->    o--------->    o--------->         o
HBA          o
         --->  3.0
HBA_lipid    o 6.0     8.3
         --->  7.3     9.7    3.0
HBD          o 10.5    13.1   5.1     5.2
         --->  9.9     12.6   5.7     6.7    3.0
HYDROPHOBIC  o 12.6    14.5   6.6     6.7    4.6     7.3

Maximum Fit: 8.66232

Name     Fit  Cnf/Enan      Mapping        Est        Act      Error     Unc
dpp4_1   8.14 30    + [25  14  13  1   ]      0.11       0.12  -   1.1     1.5
dpp4_2   6.65 3     + [28  17  13  1   ]      3.3        0.24  +  14       1.5
dpp4_4   5.93 22    + [30  17  *   22  ]     17          2     +   8.6     1.5
dpp4_3   6.67 133   + [33  20  21  1   ]      3.1        2     +   1.6     1.5
dpp4_7   6.28 11    + [28  *   21  1   ]      7.6        5.8   +   1.3     1.5
dpp4_8   5.99 176   + [31  11  *   25  ]     15          9.6   +   1.5     1.5
dpp4_9   6.31 64    + [*   20  21  1   ]      7.2       12     -   1.7     1.5
dpp4_10  5.44 18    + [*   17  14  1   ]     53         16     +   3.3     1.5
dpp4_11  5.92 27    + [*   23  13  9   ]     17         17     +   1       1.5
dpp4_12  5.72 17    + [27  *   15  10  ]     28         43     -   1.5     1.5
dpp4_13  6.27 43    + [*   17  14  1   ]      7.8       44     -   5.7     1.5
dpp4_14  5.21 29    - [30  17  *   21  ]     89         45     +   2       1.5
dpp4_15  5.36 9     + [26  *   21  1   ]     64         50     +   1.3     1.5
dpp4_17  4.96 1     + [14  11  *   31  ]    160         64     +   2.5     1.5
dpp4_18  5.95 207   + [21  26  34  *   ]     16        120     -   7.4     1.5
dpp4_19  5.74 13    + [26  *   15  10  ]     27        130     -   4.7     1.5
dpp4_20  5.21 229   + [*   13  21  17  ]     90        140     -   1.5     1.5
dpp4_21  4.30 8     + [*   12  *   20  ]    720        180     +   4       1.5
dpp4_22  4.32 3     + [*   21  *   20  ]    700        220     +   3.3     1.5
dpp4_23  5.27 170   + [*   13  21  17  ]     78        240     -   3.1     1.5
dpp4_24  5.02 35    + [*   13  15  10  ]    140        440     -   3.2     1.5
dpp4_25  4.52 7     + [*   23  13  9   ]    440        540     -   1.2     1.5
dpp4_26  4.29 1     + [*   21  *   20  ]    740        800     -   1.1     1.5
dpp4_27  4.31 3     + [*   12  *   20  ]    720       1000     -   1.4     1.5
dpp4_28  4.96 13    + [*   13  15  10  ]    160       1000     -   6.5     1.5
*************************************************************
Mirror image used.  To turn this option off, put 
catHypo.forceAbsoluteStereochemistry=1 in the .Catalyst file.
*************************************************************
 totalcost=180.201 RMS=2.88984 correl=0.870523
 Cost components: Error=163.561 Weight=1.2753 Config=15.3653 Tolerance=0


Current state: 177.992.

Definition:          HBA         HBA_lipid         HBD        HYDROPHOBIC
Weights:          2.05624        2.05624        2.05624        2.05624
Tolerances:    1.60    2.20   1.60    2.20   1.60    2.20       1.60
Coords: X      -5.28   -6.20  -1.83   -2.45  -0.06   -1.40      3.85
      : Y      1.33    0.54   -0.26   -2.85  -0.14   2.54       -2.06
      : Z      3.55    6.29   -0.42   -1.79  -5.28   -5.49      -3.47
                 o--------->    o--------->    o--------->         o
HBA          o
         --->  3.0
HBA_lipid    o 5.5     8.0
         --->  7.3     9.5    3.0
HBD          o 10.4    13.1   5.2     5.0
         --->  9.9     12.9   5.8     6.6    3.0
HYDROPHOBIC  o 12.0    14.2   6.7     6.6    4.7     7.3

Maximum Fit: 8.22495

Name     Fit  Cnf/Enan      Mapping        Est        Act      Error     Unc
dpp4_1   7.77 44    + [25  14  13  1   ]      0.13       0.12  +   1.1     1.5
dpp4_2   6.76 3     + [28  17  13  1   ]      1.4        0.24  +   5.7     1.5
dpp4_4   5.76 22    + [30  17  *   22  ]     14          2     +   6.9     1.5
dpp4_3   6.22 133   + [33  20  21  1   ]      4.7        2     +   2.4     1.5
dpp4_7   5.61 9     + [28  *   21  1   ]     19          5.8   +   3.3     1.5
dpp4_8   5.89 176   + [31  11  *   25  ]     10          9.6   +   1.1     1.5
dpp4_9   5.89 64    + [*   20  21  1   ]     10         12     -   1.2     1.5
dpp4_10  5.39 4     + [25  *   14  1   ]     32         16     +   2       1.5
dpp4_11  5.60 27    + [*   23  13  9   ]     20         17     +   1.2     1.5
dpp4_12  5.21 25    + [26  *   15  16  ]     48         43     +   1.1     1.5
dpp4_13  5.96 43    + [*   17  14  1   ]      8.6       44     -   5.1     1.5
dpp4_14  5.22 29    - [30  17  *   21  ]     47         45     +   1.1     1.5
dpp4_15  4.93 7     + [26  *   21  1   ]     92         50     +   1.8     1.5
dpp4_17  4.34 1     + [14  11  *   31  ]    360         64     +   5.6     1.5
dpp4_18  5.78 7     + [22  *   16  43  ]     13        120     -   9.2     1.5
dpp4_19  5.66 2     + [27  *   15  10  ]     17        130     -   7.2     1.5
dpp4_20  5.33 151   + [11  14  *   25  ]     37        140     -   3.7     1.5
dpp4_21  4.10 8     + [*   12  *   20  ]    620        180     +   3.5     1.5
dpp4_22  4.11 3     + [*   21  *   20  ]    610        220     +   2.8     1.5
dpp4_23  5.11 66    + [11  14  *   25  ]     61        240     -   4       1.5
dpp4_24  4.58 31    + [*   13  15  10  ]    210        440     -   2.2     1.5
dpp4_25  4.15 7     + [*   23  13  9   ]    550        540     +   1       1.5
dpp4_26  4.05 1     + [*   21  *   20  ]    700        800     -   1.1     1.5
dpp4_27  4.10 3     + [*   12  *   20  ]    620       1000     -   1.6     1.5
dpp4_28  4.53 13    + [*   13  15  10  ]    230       1000     -   4.4     1.5
*************************************************************
Mirror image used.  To turn this option off, put 
catHypo.forceAbsoluteStereochemistry=1 in the .Catalyst file.
*************************************************************
 totalcost=177.992 RMS=2.86096 correl=0.873282
 Cost components: Error=161.485 Weight=1.14233 Config=15.3653 Tolerance=0


Current state: 162.84.

Definition:          HBA         HBA_lipid         HBD        HYDROPHOBIC
Weights:          1.95397        1.95397        1.95397        1.95397
Tolerances:    1.60    2.20   1.60    2.20   1.60    2.20       1.60
Coords: X      -5.50   -5.99  -1.71   -2.57  0.23    -1.69      4.32
      : Y      1.01    0.86   -0.23   -2.87  0.08    2.32       -1.68
      : Z      3.44    6.40   -0.53   -1.68  -5.13   -5.64      -3.72
                 o--------->    o--------->    o--------->         o
HBA          o
         --->  3.0
HBA_lipid    o 5.6     8.2
         --->  7.1     9.5    3.0
HBD          o 10.4    13.1   5.0     5.3
         --->  9.9     12.9   5.7     6.6    3.0
HYDROPHOBIC  o 12.4    14.7   7.0     7.3    4.7     7.5

Maximum Fit: 7.8159

Name     Fit  Cnf/Enan      Mapping        Est        Act      Error     Unc
dpp4_1   7.47 30    + [25  14  13  1   ]      0.17       0.12  +   1.4     1.5
dpp4_2   6.95 3     + [28  17  13  1   ]      0.57       0.24  +   2.4     1.5
dpp4_4   5.59 22    + [30  17  *   22  ]     13          2     +   6.6     1.5
dpp4_3   6.28 133   + [33  20  21  1   ]      2.7        2     +   1.4     1.5
dpp4_7   5.64 11    + [28  *   21  1   ]     12          5.8   +   2       1.5
dpp4_8   5.64 176   + [31  11  *   25  ]     12          9.6   +   1.2     1.5
dpp4_9   5.76 64    + [*   20  21  1   ]      8.9       12     -   1.4     1.5
dpp4_10  4.88 7     + [25  *   14  1   ]     68         16     +   4.2     1.5
dpp4_11  5.30 27    + [*   23  13  9   ]     26         17     +   1.5     1.5
dpp4_12  5.24 25    + [26  *   15  16  ]     29         43     -   1.5     1.5
dpp4_13  5.72 44    + [*   17  14  1   ]      9.7       44     -   4.5     1.5
dpp4_14  4.91 45    - [30  17  *   21  ]     64         45     +   1.4     1.5
dpp4_15  4.90 7     + [26  *   21  1   ]     64         50     +   1.3     1.5
dpp4_17  4.21 1     + [14  11  *   31  ]    320         64     +   5       1.5
dpp4_18  5.28 7     + [22  *   16  43  ]     27        120     -   4.5     1.5
dpp4_19  5.57 13    + [26  21  15  10  ]     14        130     -   9       1.5
dpp4_20  4.66 151   + [11  14  *   25  ]    110        140     -   1.2     1.5
dpp4_21  3.85 11    + [*   12  *   24  ]    730        180     +   4.1     1.5
dpp4_22  3.91 5     + [*   21  *   20  ]    640        220     +   2.9     1.5
dpp4_23  4.80 38    + [11  14  *   25  ]     81        240     -   3       1.5
dpp4_24  4.51 31    + [*   13  15  10  ]    160        440     -   2.8     1.5
dpp4_25  4.20 7     + [*   23  13  9   ]    330        540     -   1.7     1.5
dpp4_26  3.89 1     + [*   22  *   29  ]    670        800     -   1.2     1.5
dpp4_27  3.79 3     + [*   12  *   20  ]    840       1000     -   1.2     1.5
dpp4_28  4.48 13    + [*   13  15  10  ]    170       1000     -   6.1     1.5
*************************************************************
Mirror image used.  To turn this option off, put 
catHypo.forceAbsoluteStereochemistry=1 in the .Catalyst file.
*************************************************************
 totalcost=162.84 RMS=2.64071 correl=0.893176
 Cost components: Error=146.338 Weight=1.13661 Config=15.3653 Tolerance=0

Wander stopped because CumE greater than maxE
Total:
sample mean:  Error: 90.4102 Weight: 0.558181 Config: 0 Mapping: 0 Tolerance: 0
sigma: Error: 11.3701 Weight: 0.611916 Config: 0.305958 Mapping: 0.305958 Tolerance: 0.305958
Normalized 1/sigma: Error: 0.00762962 Weight: 0.141767 Config: 0.283534 Mapping: 0.283534 Tolerance: 0.283534
dMBar: 0.00667309 AbsDMBar: 0.516921 Average DMSq: 4.73714
A/T (Effort):
T_F 8/147 (33.12)  
R_F 136/336 (217.98)  128/920 (351.33)  
BIN_MOVE_FEATURE 13/242 (184.47)  
BIN_CHANGE_FEATURE 1/41 (41.82)  
ADD_REMOVE_FEATURE 0/23 (0.69)  
BIN_JUMP 106/1710 (1571.66)  

DeltaM/Effort:
T_F 1.3007 
R_F 1.45285 1.27463 
BIN_MOVE_FEATURE 0.214516 
BIN_CHANGE_FEATURE 0.136293 
ADD_REMOVE_FEATURE 1.12008e-13 
BIN_JUMP 0.520177 

Weighted Normalized Probs:
T_F 0.130898 
R_F 0.142071 0.277591 
BIN_MOVE_FEATURE 0.166062 
BIN_CHANGE_FEATURE 0.26377 
ADD_REMOVE_FEATURE 0.0196078 
BIN_JUMP 0 

Sig: 10.9286, oldSig: 10.4396.
M: 90.9684 S: 10.4396 C: 3.66255 R: 0.397014 E: 0.687308 X: 145.223 T: 1000


Current state: 188.081.

Definition:          HBA         HBA_lipid         HBD        HYDROPHOBIC
Weights:          2.04368        2.04368        2.04368        2.04368
Tolerances:    1.60    2.20   1.60    2.20   1.60    2.20       1.60
Coords: X      -6.83   -8.94  -1.03   -0.33  2.95    1.60       5.37
      : Y      0.82    0.45   0.72    3.29   -0.47   -2.12      -1.16
      : Z      0.05    -2.11  -0.69   0.69   2.24    4.39       -1.70
                 o--------->    o--------->    o--------->         o
HBA          o
         --->  3.0
HBA_lipid    o 5.9     8.0
         --->  7.0     9.5    3.0
HBD          o 10.1    12.7   5.1     5.2
         --->  9.9     12.6   6.4     6.8    3.0
HYDROPHOBIC  o 12.5    14.4   6.7     7.6    4.7     7.2

Maximum Fit: 8.17471

Name     Fit  Cnf/Enan      Mapping        Est        Act      Error     Unc
dpp4_1   7.75 39    + [25  14  13  1   ]      0.15       0.12  +   1.2     1.5
dpp4_2   7.16 16    + [25  17  13  1   ]      0.56       0.24  +   2.3     1.5
dpp4_4   5.46 22    + [30  17  *   22  ]     28          2     +  14       1.5
dpp4_3   5.78 35    + [*   20  21  1   ]     14          2     +   6.8     1.5
dpp4_7   5.96 11    + [28  *   21  1   ]      8.9        5.8   +   1.5     1.5
dpp4_8   5.55 220   + [31  11  *   25  ]     23          9.6   +   2.4     1.5
dpp4_9   5.76 130   + [*   20  21  1   ]     14         12     +   1.2     1.5
dpp4_10  5.11 7     + [25  *   14  1   ]     63         16     +   4       1.5
dpp4_11  5.67 27    + [*   23  13  9   ]     17         17     +   1       1.5
dpp4_12  5.39 4     + [26  *   15  16  ]     33         43     -   1.3     1.5
dpp4_13  5.85 44    + [*   17  14  1   ]     11         44     -   3.8     1.5
dpp4_14  5.44 45    - [30  17  *   21  ]     30         45     -   1.5     1.5
dpp4_15  5.28 9     + [26  *   21  1   ]     42         50     -   1.2     1.5
dpp4_17  4.59 1     + [14  11  *   31  ]    210         64     +   3.2     1.5
dpp4_18  5.62 207   + [21  26  34  *   ]     19        120     -   6.2     1.5
dpp4_19  5.89 13    + [26  21  15  10  ]     11        130     -  12       1.5
dpp4_20  5.04 20    + [11  14  *   25  ]     74        140     -   1.8     1.5
dpp4_21  4.08 10    + [*   12  *   24  ]    670        180     +   3.7     1.5
dpp4_22  4.08 1     + [*   21  *   20  ]    670        220     +   3.1     1.5
dpp4_23  5.15 38    + [11  14  *   25  ]     58        240     -   4.2     1.5
dpp4_24  4.39 31    + [*   13  15  10  ]    330        440     -   1.4     1.5
dpp4_25  4.77 2     + [*   6   13  19  ]    140        540     -   3.9     1.5
dpp4_26  4.08 1     + [*   16  *   20  ]    670        800     -   1.2     1.5
dpp4_27  4.00 5     + [*   8   *   24  ]    810       1000     -   1.2     1.5
dpp4_28  4.56 25    + [*   22  15  10  ]    220       1000     -   4.6     1.5
*************************************************************
Mirror image used.  To turn this option off, put 
catHypo.forceAbsoluteStereochemistry=1 in the .Catalyst file.
*************************************************************
 totalcost=188.081 RMS=2.99879 correl=0.859766
 Cost components: Error=171.58 Weight=1.13545 Config=15.3653 Tolerance=0


Current state: 179.191.

Definition:          HBA         HBA_lipid         HBD        HYDROPHOBIC
Weights:          1.89554        1.89554        1.89554        1.89554
Tolerances:    1.60    2.20   1.60    2.20   1.60    2.20       1.60
Coords: X      -6.11   -7.46  -1.38   -2.43  2.03    1.70       5.98
      : Y      -3.43   -5.81  -0.45   1.36   3.54    4.26       1.08
      : Z      1.00    -0.24  -0.99   -3.14  -0.01   -2.91      -1.68
                 o--------->    o--------->    o--------->         o
HBA          o
         --->  3.0
HBA_lipid    o 5.9     8.1
         --->  7.3     9.2    3.0
HBD          o 10.8    13.3   5.3     5.9
         --->  11.6    13.9   5.9     5.0    3.0
HYDROPHOBIC  o 13.2    15.2   7.5     8.5    4.9     5.5

Maximum Fit: 7.58214

Name     Fit  Cnf/Enan      Mapping        Est        Act      Error     Unc
dpp4_1   7.12 4     + [25  14  13  1   ]      0.16       0.12  +   1.3     1.5
dpp4_2   6.96 3     + [28  17  13  1   ]      0.23       0.24  -   1       1.5
dpp4_4   5.06 22    + [30  17  *   22  ]     18          2     +   9.2     1.5
dpp4_3   5.35 107   + [*   31  21  1   ]      9.5        2     +   4.8     1.5
dpp4_7   5.28 9     + [28  *   21  1   ]     11          5.8   +   1.9     1.5
dpp4_8   5.22 9     + [30  *   21  17  ]     13          9.6   +   1.3     1.5
dpp4_9   5.33 31    + [*   17  21  1   ]      9.9       12     -   1.2     1.5
dpp4_10  4.12 17    + [25  17  14  *   ]    160         16     +  10       1.5
dpp4_11  4.98 30    + [*   23  13  9   ]     22         17     +   1.3     1.5
dpp4_12  5.03 3     + [27  15  *   17  ]     20         43     -   2.2     1.5
dpp4_13  5.43 4     + [*   17  14  1   ]      7.9       44     -   5.6     1.5
dpp4_14  4.47 45    - [30  17  *   21  ]     72         45     +   1.6     1.5
dpp4_15  4.36 7     + [26  *   21  1   ]     92         50     +   1.9     1.5
dpp4_17  3.83 1     + [*   13  21  25  ]    310         64     +   4.9     1.5
dpp4_18  5.00 39    + [22  *   16  43  ]     21        120     -   5.6     1.5
dpp4_19  4.41 1     + [27  13  *   10  ]     83        130     -   1.5     1.5
dpp4_20  4.58 7     + [11  13  21  *   ]     56        140     -   2.4     1.5
dpp4_21  3.55 7     + [*   *   23  19  ]    600        180     +   3.3     1.5
dpp4_22  3.78 10    + [*   21  *   25  ]    360        220     +   1.6     1.5
dpp4_23  4.54 219   + [11  13  21  25  ]     61        240     -   4       1.5
dpp4_24  4.03 34    + [*   13  15  10  ]    200        440     -   2.2     1.5
dpp4_25  3.97 7     + [*   23  13  9   ]    230        540     -   2.3     1.5
dpp4_26  3.70 1     + [*   21  *   14  ]    430        800     -   1.9     1.5
dpp4_27  3.56 3     + [*   *   23  19  ]    580       1000     -   1.7     1.5
dpp4_28  4.22 21    + [*   22  15  10  ]    130       1000     -   8       1.5
*************************************************************
Mirror image used.  To turn this option off, put 
catHypo.forceAbsoluteStereochemistry=1 in the .Catalyst file.
*************************************************************
 totalcost=179.191 RMS=2.87708 correl=0.871745
 Cost components: Error=162.641 Weight=1.18482 Config=15.3653 Tolerance=0


Current state: 152.662.

Definition:          HBA         HBA_lipid         HBD        HYDROPHOBIC
Weights:          2.06121        2.06121        2.06121        2.06121
Tolerances:    1.60    2.20   1.60    2.20   1.60    2.20       1.60
Coords: X      -5.83   -5.66  -1.66   -2.63  0.54    -0.74      4.37
      : Y      1.08    0.79   -0.23   -2.87  0.14    -2.47      -1.68
      : Z      3.43    6.41   -0.58   -1.63  -4.69   -5.40      -3.40
                 o--------->    o--------->    o--------->         o
HBA          o
         --->  3.0
HBA_lipid    o 5.9     8.1
         --->  7.2     9.3    3.0
HBD          o 10.4    12.7   4.7     5.3
         --->  10.8    13.2   5.4     4.2    3.0
HYDROPHOBIC  o 12.6    14.2   6.8     7.3    4.4     5.5

Maximum Fit: 8.24483

Name     Fit  Cnf/Enan      Mapping        Est        Act      Error     Unc
dpp4_1   7.86 39    + [25  14  13  1   ]      0.11       0.12  -   1.1     1.5
dpp4_2   7.41 3     + [28  17  13  1   ]      0.3        0.24  +   1.2     1.5
dpp4_4   5.63 22    + [30  17  *   22  ]     18          2     +   9       1.5
dpp4_3   5.86 52    + [*   20  21  1   ]     11          2     +   5.3     1.5
dpp4_7   5.98 13    + [27  *   21  1   ]      8          5.8   +   1.4     1.5
dpp4_8   5.82 176   + [31  11  *   25  ]     11          9.6   +   1.2     1.5
dpp4_9   5.86 76    + [*   20  21  1   ]     11         12     -   1.1     1.5
dpp4_10  5.13 17    + [25  17  14  *   ]     57         16     +   3.5     1.5
dpp4_11  5.77 27    + [*   23  13  9   ]     13         17     -   1.3     1.5
dpp4_12  5.39 28    + [*   13  15  16  ]     31         43     -   1.4     1.5
dpp4_13  5.87 13    + [*   17  14  1   ]     10         44     -   4.3     1.5
dpp4_14  5.33 45    - [30  17  *   21  ]     35         45     -   1.3     1.5
dpp4_15  5.57 7     + [26  *   21  1   ]     20         50     -   2.4     1.5
dpp4_17  4.48 1     + [14  11  *   31  ]    250         64     +   3.9     1.5
dpp4_18  5.04 221   + [22  26  *   39  ]     69        120     -   1.7     1.5
dpp4_19  4.68 13    + [26  21  15  10  ]    160        130     +   1.3     1.5
dpp4_20  4.80 82    + [11  14  *   25  ]    120        140     -   1.1     1.5
dpp4_21  4.09 11    + [*   12  *   24  ]    620        180     +   3.4     1.5
dpp4_22  4.12 1     + [*   21  *   20  ]    580        220     +   2.7     1.5
dpp4_23  4.91 113   + [11  14  *   25  ]     93        240     -   2.6     1.5
dpp4_24  4.78 34    + [*   13  15  10  ]    130        440     -   3.5     1.5
dpp4_25  4.30 7     + [*   23  13  9   ]    380        540     -   1.4     1.5
dpp4_26  4.11 1     + [*   22  *   29  ]    590        800     -   1.4     1.5
dpp4_27  4.03 5     + [*   8   *   24  ]    710       1000     -   1.4     1.5
dpp4_28  4.86 39    + [*   13  15  10  ]    100       1000     -   9.8     1.5
*************************************************************
Mirror image used.  To turn this option off, put 
catHypo.forceAbsoluteStereochemistry=1 in the .Catalyst file.
*************************************************************
 totalcost=152.662 RMS=2.48162 correl=0.90631
 Cost components: Error=136.151 Weight=1.14553 Config=15.3653 Tolerance=0


Current state: 148.344.

Definition:          HBA         HBA_lipid         HBD        HYDROPHOBIC
Weights:          2.06808        2.06808        2.06808        2.06808
Tolerances:    1.60    2.20   1.60    2.20   1.60    2.20       1.60
Coords: X      -5.79   -5.69  -1.51   -2.77  0.63    -0.83      4.37
      : Y      1.06    0.81   -0.37   -2.73  0.05    -2.39      -1.68
      : Z      3.43    6.41   -0.42   -1.79  -4.56   -5.53      -3.40
                 o--------->    o--------->    o--------->         o
HBA          o
         --->  3.0
HBA_lipid    o 5.9     8.1
         --->  7.1     9.4    3.0
HBD          o 10.3    12.7   4.7     5.2
         --->  10.8    13.3   5.5     4.2    3.0
HYDROPHOBIC  o 12.5    14.3   6.7     7.4    4.3     5.7

Maximum Fit: 8.27233

Name     Fit  Cnf/Enan      Mapping        Est        Act      Error     Unc
dpp4_1   7.87 39    + [25  14  13  1   ]      0.11       0.12  -   1.1     1.5
dpp4_2   7.39 3     + [28  17  13  1   ]      0.34       0.24  +   1.4     1.5
dpp4_4   5.68 22    + [30  17  *   22  ]     17          2     +   8.6     1.5
dpp4_3   5.89 35    + [*   20  21  1   ]     11          2     +   5.3     1.5
dpp4_7   6.02 13    + [27  *   21  1   ]      7.9        5.8   +   1.4     1.5
dpp4_8   5.79 176   + [31  11  *   25  ]     13          9.6   +   1.4     1.5
dpp4_9   5.91 51    + [*   20  21  1   ]     10         12     -   1.2     1.5
dpp4_10  5.01 17    + [25  17  14  *   ]     81         16     +   5       1.5
dpp4_11  5.89 27    + [*   23  13  9   ]     11         17     -   1.6     1.5
dpp4_12  5.39 27    + [*   13  15  16  ]     33         43     -   1.3     1.5
dpp4_13  5.92 4     + [*   17  14  1   ]      9.8       44     -   4.5     1.5
dpp4_14  5.45 45    - [30  17  *   21  ]     29         45     -   1.5     1.5
dpp4_15  5.63 7     + [26  *   21  1   ]     19         50     -   2.6     1.5
dpp4_17  4.64 1     + [14  11  *   31  ]    190         64     +   2.9     1.5
dpp4_18  5.17 1     + [*   36  16  14  ]     55        120     -   2.2     1.5
dpp4_19  5.02 13    + [26  21  15  10  ]     79        130     -   1.6     1.5
dpp4_20  4.98 82    + [11  14  *   25  ]     86        140     -   1.6     1.5
dpp4_21  4.12 11    + [*   12  *   24  ]    620        180     +   3.4     1.5
dpp4_22  4.14 3     + [*   21  *   20  ]    600        220     +   2.8     1.5
dpp4_23  5.09 113   + [11  14  *   25  ]     66        240     -   3.7     1.5
dpp4_24  4.45 34    + [*   13  15  10  ]    290        440     -   1.5     1.5
dpp4_25  4.21 7     + [*   23  13  9   ]    510        540     -   1.1     1.5
dpp4_26  4.13 1     + [*   22  *   29  ]    610        800     -   1.3     1.5
dpp4_27  4.07 5     + [*   8   *   24  ]    700       1000     -   1.4     1.5
dpp4_28  4.66 21    + [*   22  15  10  ]    180       1000     -   5.7     1.5
*************************************************************
Mirror image used.  To turn this option off, put 
catHypo.forceAbsoluteStereochemistry=1 in the .Catalyst file.
*************************************************************
 totalcost=148.344 RMS=2.41094 correl=0.911826
 Cost components: Error=131.829 Weight=1.1504 Config=15.3653 Tolerance=0


Current state: 153.17.

Definition:          HBA         HBA_lipid         HBD        HYDROPHOBIC
Weights:          2.05097        2.05097        2.05097        2.05097
Tolerances:    1.60    2.20   1.60    2.20   1.60    2.20       1.60
Coords: X      -6.12   -6.17  -1.80   -2.49  0.51    -0.71      4.37
      : Y      1.06    0.81   -0.16   -2.94  0.11    -2.44      -1.68
      : Z      3.02    6.01   -0.65   -1.56  -4.55   -5.54      -3.40
                 o--------->    o--------->    o--------->         o
HBA          o
         --->  3.0
HBA_lipid    o 5.8     8.0
         --->  7.1     9.2    3.0
HBD          o 10.1    12.5   4.5     5.2
         --->  10.7    13.2   5.5     4.4    3.0
HYDROPHOBIC  o 12.6    14.3   6.9     7.2    4.4     5.6

Maximum Fit: 8.20389

Name     Fit  Cnf/Enan      Mapping        Est        Act      Error     Unc
dpp4_1   7.83 39    + [25  14  13  1   ]      0.1        0.12  -   1.2     1.5
dpp4_2   7.18 3     + [28  17  13  1   ]      0.44       0.24  +   1.8     1.5
dpp4_4   5.63 22    + [30  17  *   22  ]     16          2     +   8       1.5
dpp4_3   5.87 133   + [33  20  21  1   ]      9.2        2     +   4.6     1.5
dpp4_7   6.02 9     + [27  *   21  1   ]      6.5        5.8   +   1.1     1.5
dpp4_8   5.76 136   + [30  11  *   25  ]     12          9.6   +   1.2     1.5
dpp4_9   5.83 63    + [*   20  21  1   ]      9.9       12     -   1.2     1.5
dpp4_10  5.12 17    + [25  17  14  *   ]     51         16     +   3.2     1.5
dpp4_11  5.67 27    + [*   23  13  9   ]     14         17     -   1.2     1.5
dpp4_12  5.33 28    + [*   13  15  16  ]     32         43     -   1.4     1.5
dpp4_13  5.83 39    + [*   17  14  1   ]      9.9       44     -   4.4     1.5
dpp4_14  5.20 45    - [30  17  *   21  ]     42         45     -   1.1     1.5
dpp4_15  5.67 7     + [26  *   21  1   ]     14         50     -   3.4     1.5
dpp4_17  4.29 1     + [14  11  *   31  ]    340         64     +   5.4     1.5
dpp4_18  5.10 221   + [22  26  *   39  ]     54        120     -   2.2     1.5
dpp4_19  4.78 13    + [26  21  15  10  ]    110        130     -   1.1     1.5
dpp4_20  4.61 215   + [11  14  *   25  ]    170        140     +   1.2     1.5
dpp4_21  4.04 11    + [*   12  *   24  ]    620        180     +   3.5     1.5
dpp4_22  4.10 12    + [*   21  *   20  ]    540        220     +   2.5     1.5
dpp4_23  4.71 38    + [11  14  *   25  ]    130        240     -   1.9     1.5
dpp4_24  4.71 34    + [*   13  15  10  ]    130        440     -   3.4     1.5
dpp4_25  4.26 7     + [*   23  13  9   ]    370        540     -   1.5     1.5
dpp4_26  4.07 1     + [*   22  *   29  ]    570        800     -   1.4     1.5
dpp4_27  4.00 3     + [*   12  *   20  ]    680       1000     -   1.5     1.5
dpp4_28  4.79 39    + [*   13  15  10  ]    110       1000     -   9.3     1.5
*************************************************************
Mirror image used.  To turn this option off, put 
catHypo.forceAbsoluteStereochemistry=1 in the .Catalyst file.
*************************************************************
 totalcost=153.17 RMS=2.48989 correl=0.905652
 Cost components: Error=136.665 Weight=1.13924 Config=15.3653 Tolerance=0


Current state: 152.439.

Definition:          HBA         HBA_lipid         HBD        HYDROPHOBIC
Weights:          2.07045        2.07045        2.07045        2.07045
Tolerances:    1.60    2.20   1.60    2.20   1.60    2.20       1.60
Coords: X      -6.12   -6.17  -1.59   -2.69  0.51    -0.71      4.37
      : Y      1.06    0.81   -0.36   -2.75  0.11    -2.44      -1.68
      : Z      3.02    6.01   -0.38   -1.83  -4.55   -5.54      -3.40
                 o--------->    o--------->    o--------->         o
HBA          o
         --->  3.0
HBA_lipid    o 5.8     8.0
         --->  7.1     9.3    3.0
HBD          o 10.1    12.5   4.7     5.1
         --->  10.7    13.2   5.6     4.2    3.0
HYDROPHOBIC  o 12.6    14.3   6.8     7.3    4.4     5.6

Maximum Fit: 8.28182

Name     Fit  Cnf/Enan      Mapping        Est        Act      Error     Unc
dpp4_1   7.84 39    + [25  14  13  1   ]      0.11       0.12  -   1.1     1.5
dpp4_2   7.23 16    + [25  17  13  1   ]      0.46       0.24  +   1.9     1.5
dpp4_4   5.68 22    + [30  17  *   22  ]     16          2     +   8.1     1.5
dpp4_3   5.96 35    + [*   20  21  1   ]      8.5        2     +   4.3     1.5
dpp4_7   6.07 9     + [27  *   21  1   ]      6.6        5.8   +   1.1     1.5
dpp4_8   5.68 176   + [31  11  *   25  ]     16          9.6   +   1.7     1.5
dpp4_9   5.99 51    + [*   20  21  1   ]      8         12     -   1.5     1.5
dpp4_10  4.92 17    + [25  17  14  *   ]     93         16     +   5.8     1.5
dpp4_11  5.89 27    + [*   23  13  9   ]     10         17     -   1.7     1.5
dpp4_12  5.29 28    + [*   13  15  16  ]     40         43     -   1.1     1.5
dpp4_13  5.93 4     + [*   17  14  1   ]      9.3       44     -   4.7     1.5
dpp4_14  5.41 45    - [30  17  *   21  ]     31         45     -   1.5     1.5
dpp4_15  5.72 7     + [26  *   21  1   ]     15         50     -   3.4     1.5
dpp4_17  4.53 1     + [14  11  *   31  ]    230         64     +   3.6     1.5
dpp4_18  5.25 1     + [*   36  16  14  ]     44        120     -   2.7     1.5
dpp4_19  5.01 13    + [26  21  15  10  ]     77        130     -   1.6     1.5
dpp4_20  4.78 215   + [11  14  *   25  ]    130        140     -   1       1.5
dpp4_21  4.11 11    + [*   12  *   24  ]    610        180     +   3.4     1.5
dpp4_22  4.14 1     + [*   21  *   20  ]    570        220     +   2.6     1.5
dpp4_23  4.97 38    + [11  14  *   25  ]     84        240     -   2.9     1.5
dpp4_24  4.57 34    + [*   13  15  10  ]    210        440     -   2.1     1.5
dpp4_25  4.21 7     + [*   23  13  9   ]    480        540     -   1.1     1.5
dpp4_26  4.13 1     + [*   22  *   29  ]    580        800     -   1.4     1.5
dpp4_27  4.05 5     + [*   8   *   24  ]    700       1000     -   1.4     1.5
dpp4_28  4.66 21    + [*   22  15  10  ]    170       1000     -   6       1.5
*************************************************************
Mirror image used.  To turn this option off, put 
catHypo.forceAbsoluteStereochemistry=1 in the .Catalyst file.
*************************************************************
 totalcost=152.439 RMS=2.47791 correl=0.906604
 Cost components: Error=135.922 Weight=1.15221 Config=15.3653 Tolerance=0


Current state: 151.875.

Definition:          HBA         HBA_lipid         HBD        HYDROPHOBIC
Weights:          2.13586        2.13586        2.13586        2.13586
Tolerances:    1.60    2.20   1.60    2.20   1.60    2.20       1.60
Coords: X      -6.21   -6.07  -1.92   -2.36  0.42    -0.62      4.37
      : Y      0.77    1.09   -0.17   -2.93  0.18    -2.51      -1.68
      : Z      3.03    6.01   -0.56   -1.65  -4.63   -5.46      -3.40
                 o--------->    o--------->    o--------->         o
HBA          o
         --->  3.0
HBA_lipid    o 5.7     7.9
         --->  7.1     9.4    3.0
HBD          o 10.2    12.5   4.7     5.1
         --->  10.7    13.2   5.6     4.2    3.0
HYDROPHOBIC  o 12.6    14.3   7.1     7.1    4.5     5.5

Maximum Fit: 8.54342

Name     Fit  Cnf/Enan      Mapping        Est        Act      Error     Unc
dpp4_1   8.03 39    + [25  14  13  1   ]      0.1        0.12  -   1.2     1.5
dpp4_2   7.35 3     + [28  17  13  1   ]      0.49       0.24  +   2       1.5
dpp4_4   5.70 22    + [30  17  *   22  ]     22          2     +  11       1.5
dpp4_3   6.29 10    + [31  20  21  1   ]      5.6        2     +   2.8     1.5
dpp4_7   6.23 24    + [27  *   21  1   ]      6.5        5.8   +   1.1     1.5
dpp4_8   5.96 136   + [30  11  *   25  ]     12          9.6   +   1.2     1.5
dpp4_9   6.09 76    + [*   20  21  1   ]      8.9       12     -   1.4     1.5
dpp4_10  5.37 17    + [25  17  14  *   ]     47         16     +   2.9     1.5
dpp4_11  5.82 27    + [*   23  13  9   ]     17         17     -   1       1.5
dpp4_12  5.44 28    + [*   13  15  16  ]     40         43     -   1.1     1.5
dpp4_13  6.04 39    + [*   17  14  1   ]     10         44     -   4.4     1.5
dpp4_14  5.37 29    - [30  17  *   21  ]     47         45     +   1       1.5
dpp4_15  5.79 5     + [26  *   21  1   ]     18         50     -   2.8     1.5
dpp4_17  4.81 1     + [14  11  *   31  ]    170         64     +   2.7     1.5
dpp4_18  5.23 84    + [22  36  *   43  ]     64        120     -   1.9     1.5
dpp4_19  5.22 13    + [26  21  15  10  ]     65        130     -   1.9     1.5
dpp4_20  4.72 7     + [12  13  21  *   ]    210        140     +   1.6     1.5
dpp4_21  4.19 11    + [*   12  *   20  ]    710        180     +   3.9     1.5
dpp4_22  4.27 11    + [*   21  *   20  ]    590        220     +   2.7     1.5
dpp4_23  4.83 38    + [11  14  *   25  ]    160        240     -   1.5     1.5
dpp4_24  5.02 34    + [*   13  15  10  ]    110        440     -   4.2     1.5
dpp4_25  4.40 7     + [*   23  13  9   ]    430        540     -   1.2     1.5
dpp4_26  4.20 1     + [*   22  *   29  ]    690        800     -   1.2     1.5
dpp4_27  4.19 3     + [*   12  *   20  ]    700       1000     -   1.4     1.5
dpp4_28  5.08 39    + [*   13  15  10  ]     90       1000     -  11       1.5
*************************************************************
Mirror image used.  To turn this option off, put 
catHypo.forceAbsoluteStereochemistry=1 in the .Catalyst file.
*************************************************************
 totalcost=151.875 RMS=2.46759 correl=0.907422
 Cost components: Error=135.283 Weight=1.22618 Config=15.3653 Tolerance=0


New record: 143.857.

Definition:          HBA         HBA_lipid         HBD        HYDROPHOBIC
Weights:          2.10971        2.10971        2.10971        2.10971
Tolerances:    1.60    2.20   1.60    2.20   1.60    2.20       1.60
Coords: X      -6.10   -6.18  -1.73   -2.55  0.44    -0.64      4.37
      : Y      0.84    1.03   -0.21   -2.89  0.17    -2.50      -1.28
      : Z      3.02    6.02   -0.57   -1.64  -4.64   -5.46      -3.80
                 o--------->    o--------->    o--------->         o
HBA          o
         --->  3.0
HBA_lipid    o 5.8     8.0
         --->  7.0     9.3    3.0
HBD          o 10.1    12.6   4.6     5.2
         --->  10.6    13.2   5.5     4.3    3.0
HYDROPHOBIC  o 12.7    14.6   7.0     7.4    4.3     5.4

Maximum Fit: 8.43883

Name     Fit  Cnf/Enan      Mapping        Est        Act      Error     Unc
dpp4_1   7.85 4     + [25  14  13  1   ]      0.14       0.12  +   1.1     1.5
dpp4_2   7.43 16    + [25  17  13  1   ]      0.36       0.24  +   1.5     1.5
dpp4_4   5.86 22    + [30  17  *   22  ]     14          2     +   6.8     1.5
dpp4_3   6.09 133   + [33  20  21  1   ]      7.9        2     +   4       1.5
dpp4_7   6.16 19    + [27  *   21  1   ]      6.8        5.8   +   1.2     1.5
dpp4_8   5.98 136   + [30  11  *   25  ]     10          9.6   +   1.1     1.5
dpp4_9   6.05 51    + [*   20  21  1   ]      8.6       12     -   1.4     1.5
dpp4_10  5.26 17    + [25  17  14  *   ]     54         16     +   3.4     1.5
dpp4_11  5.88 27    + [*   23  13  9   ]     13         17     -   1.3     1.5
dpp4_12  5.47 27    + [*   13  15  16  ]     33         43     -   1.3     1.5
dpp4_13  6.11 4     + [*   17  14  1   ]      7.5       44     -   5.9     1.5
dpp4_14  5.32 45    - [30  17  *   21  ]     46         45     +   1       1.5
dpp4_15  5.70 7     + [26  *   21  1   ]     19         50     -   2.6     1.5
dpp4_17  4.53 1     + [14  11  *   31  ]    290         64     +   4.5     1.5
dpp4_18  5.23 109   + [42  *   16  15  ]     57        120     -   2.1     1.5
dpp4_19  5.23 13    + [26  21  15  10  ]     57        130     -   2.2     1.5
dpp4_20  4.68 20    + [11  14  *   25  ]    200        140     +   1.5     1.5
dpp4_21  4.17 11    + [*   12  *   24  ]    660        180     +   3.7     1.5
dpp4_22  4.22 11    + [*   21  *   20  ]    590        220     +   2.7     1.5
dpp4_23  4.99 38    + [11  14  *   25  ]     99        240     -   2.5     1.5
dpp4_24  4.61 34    + [*   13  15  10  ]    240        440     -   1.8     1.5
dpp4_25  4.58 7     + [*   23  13  9   ]    260        540     -   2.1     1.5
dpp4_26  4.21 1     + [*   22  *   29  ]    600        800     -   1.3     1.5
dpp4_27  4.06 5     + [*   8   *   24  ]    850       1000     -   1.2     1.5
dpp4_28  4.70 39    + [*   13  15  10  ]    190       1000     -   5.3     1.5
*************************************************************
Mirror image used.  To turn this option off, put 
catHypo.forceAbsoluteStereochemistry=1 in the .Catalyst file.
*************************************************************
 totalcost=143.857 RMS=2.33461 correl=0.917569
 Cost components: Error=127.301 Weight=1.19097 Config=15.3653 Tolerance=0


Current state: 143.857.

Definition:          HBA         HBA_lipid         HBD        HYDROPHOBIC
Weights:          2.10971        2.10971        2.10971        2.10971
Tolerances:    1.60    2.20   1.60    2.20   1.60    2.20       1.60
Coords: X      -6.10   -6.18  -1.73   -2.55  0.44    -0.64      4.37
      : Y      0.84    1.03   -0.21   -2.89  0.17    -2.50      -1.28
      : Z      3.02    6.02   -0.57   -1.64  -4.64   -5.46      -3.80
                 o--------->    o--------->    o--------->         o
HBA          o
         --->  3.0
HBA_lipid    o 5.8     8.0
         --->  7.0     9.3    3.0
HBD          o 10.1    12.6   4.6     5.2
         --->  10.6    13.2   5.5     4.3    3.0
HYDROPHOBIC  o 12.7    14.6   7.0     7.4    4.3     5.4

Maximum Fit: 8.43883

Name     Fit  Cnf/Enan      Mapping        Est        Act      Error     Unc
dpp4_1   7.85 4     + [25  14  13  1   ]      0.14       0.12  +   1.1     1.5
dpp4_2   7.43 16    + [25  17  13  1   ]      0.36       0.24  +   1.5     1.5
dpp4_4   5.86 22    + [30  17  *   22  ]     14          2     +   6.8     1.5
dpp4_3   6.09 133   + [33  20  21  1   ]      7.9        2     +   4       1.5
dpp4_7   6.16 19    + [27  *   21  1   ]      6.8        5.8   +   1.2     1.5
dpp4_8   5.98 136   + [30  11  *   25  ]     10          9.6   +   1.1     1.5
dpp4_9   6.05 51    + [*   20  21  1   ]      8.6       12     -   1.4     1.5
dpp4_10  5.26 17    + [25  17  14  *   ]     54         16     +   3.4     1.5
dpp4_11  5.88 27    + [*   23  13  9   ]     13         17     -   1.3     1.5
dpp4_12  5.47 27    + [*   13  15  16  ]     33         43     -   1.3     1.5
dpp4_13  6.11 4     + [*   17  14  1   ]      7.5       44     -   5.9     1.5
dpp4_14  5.32 45    - [30  17  *   21  ]     46         45     +   1       1.5
dpp4_15  5.70 7     + [26  *   21  1   ]     19         50     -   2.6     1.5
dpp4_17  4.53 1     + [14  11  *   31  ]    290         64     +   4.5     1.5
dpp4_18  5.23 109   + [42  *   16  15  ]     57        120     -   2.1     1.5
dpp4_19  5.23 13    + [26  21  15  10  ]     57        130     -   2.2     1.5
dpp4_20  4.68 20    + [11  14  *   25  ]    200        140     +   1.5     1.5
dpp4_21  4.17 11    + [*   12  *   24  ]    660        180     +   3.7     1.5
dpp4_22  4.22 11    + [*   21  *   20  ]    590        220     +   2.7     1.5
dpp4_23  4.99 38    + [11  14  *   25  ]     99        240     -   2.5     1.5
dpp4_24  4.61 34    + [*   13  15  10  ]    240        440     -   1.8     1.5
dpp4_25  4.58 7     + [*   23  13  9   ]    260        540     -   2.1     1.5
dpp4_26  4.21 1     + [*   22  *   29  ]    600        800     -   1.3     1.5
dpp4_27  4.06 5     + [*   8   *   24  ]    850       1000     -   1.2     1.5
dpp4_28  4.70 39    + [*   13  15  10  ]    190       1000     -   5.3     1.5
*************************************************************
Mirror image used.  To turn this option off, put 
catHypo.forceAbsoluteStereochemistry=1 in the .Catalyst file.
*************************************************************
 totalcost=143.857 RMS=2.33461 correl=0.917569
 Cost components: Error=127.301 Weight=1.19097 Config=15.3653 Tolerance=0


Current state: 152.159.

Definition:          HBA         HBA_lipid         HBD        HYDROPHOBIC
Weights:          2.07944        2.07944        2.07944        2.07944
Tolerances:    1.60    2.20   1.60    2.20   1.60    2.20       1.60
Coords: X      -6.27   -6.02  -1.74   -2.55  0.55    -0.75      4.37
      : Y      1.05    0.82   -0.21   -2.89  0.14    -2.47      -1.28
      : Z      3.03    6.01   -0.57   -1.64  -4.70   -5.39      -3.80
                 o--------->    o--------->    o--------->         o
HBA          o
         --->  3.0
HBA_lipid    o 5.9     7.9
         --->  7.2     9.2    3.0
HBD          o 10.3    12.6   4.7     5.3
         --->  10.7    13.0   5.4     4.2    3.0
HYDROPHOBIC  o 12.9    14.4   7.0     7.4    4.2     5.5

Maximum Fit: 8.31775

Name     Fit  Cnf/Enan      Mapping        Est        Act      Error     Unc
dpp4_1   7.81 4     + [25  14  13  1   ]      0.11       0.12  -   1.1     1.5
dpp4_2   7.21 3     + [28  17  13  1   ]      0.44       0.24  +   1.8     1.5
dpp4_4   5.67 22    + [30  17  *   22  ]     15          2     +   7.6     1.5
dpp4_3   5.89 35    + [*   20  21  1   ]      9.1        2     +   4.5     1.5
dpp4_7   6.01 9     + [27  *   21  1   ]      6.8        5.8   +   1.2     1.5
dpp4_8   5.77 136   + [30  11  *   25  ]     12          9.6   +   1.2     1.5
dpp4_9   5.89 51    + [*   20  21  1   ]      9.1       12     -   1.3     1.5
dpp4_10  4.99 17    + [25  17  14  *   ]     72         16     +   4.5     1.5
dpp4_11  5.76 27    + [*   23  13  9   ]     12         17     -   1.4     1.5
dpp4_12  5.40 27    + [*   13  15  16  ]     28         43     -   1.5     1.5
dpp4_13  6.03 4     + [*   17  14  1   ]      6.5       44     -   6.7     1.5
dpp4_14  5.31 45    - [30  17  *   21  ]     35         45     -   1.3     1.5
dpp4_15  5.53 7     + [26  *   21  1   ]     21         50     -   2.4     1.5
dpp4_17  4.31 1     + [14  11  *   31  ]    350         64     +   5.4     1.5
dpp4_18  5.20 117   + [22  26  *   37  ]     45        120     -   2.7     1.5
dpp4_19  4.80 13    + [26  21  15  10  ]    110        130     -   1.1     1.5
dpp4_20  4.57 215   + [11  14  *   25  ]    190        140     +   1.4     1.5
dpp4_21  4.11 11    + [*   12  *   24  ]    550        180     +   3.1     1.5
dpp4_22  4.16 11    + [*   21  *   20  ]    490        220     +   2.3     1.5
dpp4_23  4.70 181   + [12  13  21  *   ]    140        240     -   1.7     1.5
dpp4_24  4.47 34    + [*   13  15  10  ]    240        440     -   1.8     1.5
dpp4_25  4.51 7     + [*   23  13  9   ]    220        540     -   2.5     1.5
dpp4_26  4.15 1     + [*   22  *   29  ]    510        800     -   1.6     1.5
dpp4_27  4.00 5     + [*   8   *   24  ]    710       1000     -   1.4     1.5
dpp4_28  4.66 21    + [*   22  15  10  ]    160       1000     -   6.6     1.5
*************************************************************
Mirror image used.  To turn this option off, put 
catHypo.forceAbsoluteStereochemistry=1 in the .Catalyst file.
*************************************************************
 totalcost=152.159 RMS=2.47327 correl=0.906972
 Cost components: Error=135.634 Weight=1.15959 Config=15.3653 Tolerance=0


New record: 143.05.

Definition:          HBA         HBA_lipid         HBD        HYDROPHOBIC
Weights:          2.12790        2.12790        2.12790        2.12790
Tolerances:    1.60    2.20   1.60    2.20   1.60    2.20       1.60
Coords: X      -6.06   -6.23  -1.87   -2.41  0.44    -0.64      4.37
      : Y      0.96    1.70   -0.16   -2.94  0.18    -2.51      -1.28
      : Z      3.07    5.97   -0.62   -1.59  -4.65   -5.45      -3.80
                 o--------->    o--------->    o--------->         o
HBA          o
         --->  3.0
HBA_lipid    o 5.7     8.1
         --->  7.1     9.7    3.0
HBD          o 10.1    12.6   4.7     5.2
         --->  10.7    13.4   5.5     4.3    3.0
HYDROPHOBIC  o 12.7    14.7   7.1     7.3    4.3     5.4

Maximum Fit: 8.5116

Name     Fit  Cnf/Enan      Mapping        Est        Act      Error     Unc
dpp4_1   7.84 4     + [25  14  13  1   ]      0.17       0.12  +   1.4     1.5
dpp4_2   7.60 23    + [25  17  13  1   ]      0.29       0.24  +   1.2     1.5
dpp4_4   5.93 22    + [30  17  *   22  ]     14          2     +   6.9     1.5
dpp4_3   6.24 10    + [31  20  21  1   ]      6.7        2     +   3.3     1.5
dpp4_7   6.20 16    + [28  *   21  1   ]      7.4        5.8   +   1.3     1.5
dpp4_8   6.08 136   + [30  11  *   25  ]      9.7        9.6   +   1       1.5
dpp4_9   6.21 133   + [18  20  21  1   ]      7.2       12     -   1.7     1.5
dpp4_10  5.34 17    + [25  17  14  *   ]     53         16     +   3.3     1.5
dpp4_11  5.84 27    + [*   23  13  9   ]     17         17     +   1       1.5
dpp4_12  5.48 27    + [*   13  15  16  ]     39         43     -   1.1     1.5
dpp4_13  6.14 4     + [*   17  14  1   ]      8.5       44     -   5.2     1.5
dpp4_14  5.23 45    - [30  17  *   21  ]     69         45     +   1.5     1.5
dpp4_15  5.62 7     + [26  *   21  1   ]     28         50     -   1.8     1.5
dpp4_17  4.86 1     + [14  11  *   31  ]    160         64     +   2.5     1.5
dpp4_18  5.49 109   + [42  *   16  15  ]     38        120     -   3.1     1.5
dpp4_19  5.57 13    + [26  21  15  10  ]     31        130     -   4       1.5
dpp4_20  4.85 20    + [11  14  *   25  ]    160        140     +   1.2     1.5
dpp4_21  4.16 11    + [*   12  *   24  ]    800        180     +   4.5     1.5
dpp4_22  4.25 11    + [*   21  *   20  ]    660        220     +   3       1.5
dpp4_23  5.02 38    + [11  14  *   25  ]    110        240     -   2.2     1.5
[truncated: 826,553 more chars]
