# Supplementary material for: Discovery of Novel DPP-IV Inhibitors as Potential Candidates for the Treatment of Type 2 Diabetes Mellitus Predicted by 3D QSAR Pharmacophore Models, Molecular Docking and De Novo Evolution
Source: Molecules. 2019 Aug 7;24(16):2870. doi: 10.3390/molecules24162870 (PMC6720998; doi:10.3390/molecules24162870)
Supplement: Supplementary file 1 [file molecules-24-02870-s001.zip › Supplementary materials/Cross-docking/2i78_ligand+3g0b_prot_RMSD.mol2]

#	Created by:	Discovery Studio
#	Creation time:	2019-08-05T16:13:18Z

@<TRIPOS>MOLECULE
2i78
   31    34     0 0 0
SMALL
USER_CHARGES


@<TRIPOS>ATOM
      1 C1          -18.133000   -6.441000   61.034000 C.2      1 SUBUNIT    0.0000
      2 C2          -19.375000   -6.794000   61.726000 C.2      1 SUBUNIT    0.0000
      3 C3          -20.320000   -4.520000   61.353000 C.3      1 SUBUNIT    0.0000
      4 C4          -24.017000   -4.485000   60.614000 C.2      1 SUBUNIT    0.0000
      5 C5          -18.134000   -5.992000   59.754000 C.2      1 SUBUNIT    0.0000
      6 C6          -16.865000   -5.763000   58.957000 C.3      1 SUBUNIT    0.0000
      7 C7          -15.641000   -5.707000   59.867000 C.3      1 SUBUNIT    0.0000
      8 C8          -14.217000   -6.536000   57.974000 C.2      1 SUBUNIT    0.0000
      9 F9          -13.509000   -4.008000   60.453000 F        1 SUBUNIT    0.0000
     10 C10         -13.371000   -4.818000   59.406000 C.2      1 SUBUNIT    0.0000
     11 C11         -12.194000   -4.773000   58.673000 C.2      1 SUBUNIT    0.0000
     12 C12         -12.017000   -5.625000   57.584000 C.2      1 SUBUNIT    0.0000
     13 F13         -10.868000   -5.614000   56.866000 F        1 SUBUNIT    0.0000
     14 C14         -13.033000   -6.497000   57.242000 C.2      1 SUBUNIT    0.0000
     15 F15         -12.863000   -7.306000   56.190000 F        1 SUBUNIT    0.0000
     16 C16         -14.392000   -5.688000   59.067000 C.2      1 SUBUNIT    0.0000
     17 C17         -15.692000   -6.886000   60.841000 C.3      1 SUBUNIT    0.0000
     18 N18         -14.473000   -7.073000   61.597000 N.3      1 SUBUNIT    0.0000
     19 C19         -16.844000   -6.638000   61.804000 C.3      1 SUBUNIT    0.0000
     20 O20         -19.422000   -7.904000   62.238000 O.2      1 SUBUNIT    0.0000
     21 N21         -20.392000   -5.918000   61.822000 N.am     1 SUBUNIT    0.0000
     22 C22         -21.618000   -6.326000   62.519000 C.3      1 SUBUNIT    0.0000
     23 C23         -22.821000   -5.713000   61.868000 C.2      1 SUBUNIT    0.0000
     24 N24         -24.122000   -6.036000   62.101000 N.2      1 SUBUNIT    0.0000
     25 N25         -24.917000   -5.226000   61.276000 N.2      1 SUBUNIT    0.0000
     26 C26         -24.478000   -3.463000   59.616000 C.3      1 SUBUNIT    0.0000
     27 F27         -24.415000   -3.967000   58.389000 F        1 SUBUNIT    0.0000
     28 F28         -23.779000   -2.339000   59.703000 F        1 SUBUNIT    0.0000
     29 F29         -25.732000   -3.195000   59.918000 F        1 SUBUNIT    0.0000
     30 N30         -22.744000   -4.744000   60.939000 N.pl3    1 SUBUNIT    0.0000
     31 C31         -21.493000   -4.164000   60.437000 C.3      1 SUBUNIT    0.0000
@<TRIPOS>BOND
     1    1    2 1
     2    1    5 2
     3    1   19 1
     4    2   20 2
     5    2   21 1
     6    3   21 1
     7    3   31 1
     8    4   25 2
     9    4   26 1
    10    4   30 1
    11    5    6 1
    12    6    7 1
    13    7   16 1
    14    7   17 1
    15    8   14 2
    16    8   16 1
    17    9   10 1
    18   10   11 1
    19   10   16 2
    20   11   12 2
    21   12   13 1
    22   12   14 1
    23   14   15 1
    24   17   18 1
    25   17   19 1
    26   21   22 1
    27   22   23 1
    28   23   24 2
    29   23   30 1
    30   24   25 1
    31   26   27 1
    32   26   28 1
    33   26   29 1
    34   30   31 1
@<SCITEGIC>MOL_PROPERTY
__PDBRemarks__
SciTegic.value.StringValue
HEADER    HYDROLASE                               30-AUG-06   2I78
TITLE     CRYSTAL STRUCTURE OF HUMAN DIPEPTIDYL PEPTIDASE IV (DPP IV) COMPLEXED
TITLE    2 WITH ABT-341, A CYCLOHEXENE-CONSTRAINED PHENETHYLAMINE INHIBITOR
COMPND    MOL_ID: 1;
COMPND   2 MOLECULE: DIPEPTIDYL PEPTIDASE IV;
COMPND   3 CHAIN: A, B, C, D;
COMPND   4 SYNONYM: DIPEPTIDYL PEPTIDASE 4, DPP IV, T-CELL ACTIVATION ANTIGEN
COMPND   5 CD26, TP103, ADENOSINE DEAMINASE COMPLEXING PROTEIN 2, ADABP;
COMPND   6 EC: 3.4.14.5;
COMPND   7 ENGINEERED: YES
SOURCE    MOL_ID: 1;
SOURCE   2 ORGANISM_SCIENTIFIC: HOMO SAPIENS;
SOURCE   3 ORGANISM_COMMON: HUMAN;
SOURCE   4 ORGANISM_TAXID: 9606;
SOURCE   5 GENE: DPP4, ADCP2, CD26;
SOURCE   6 EXPRESSION_SYSTEM: SPODOPTERA FRUGIPERDA;
SOURCE   7 EXPRESSION_SYSTEM_COMMON: FALL ARMYWORM;
SOURCE   8 EXPRESSION_SYSTEM_TAXID: 7108
KEYWDS    SERINE PEPTIDASE, HYDROLASE
EXPDTA    X-RAY DIFFRACTION
AUTHOR    K.L.LONGENECKER,Z.PEI,X.LI
REVDAT   4   18-OCT-17 2I78    1       REMARK
REVDAT   3   13-JUL-11 2I78    1       VERSN
REVDAT   2   24-FEB-09 2I78    1       VERSN
REVDAT   1   09-OCT-07 2I78    0
JRNL        AUTH   Z.PEI,X.LI,T.W.VONGELDERN,D.J.MADAR,K.L LONGENECKER,H.YONG,
JRNL        AUTH 2 T.H.LUBBEN,K.D.STEWART,B.A.ZINKER,B.J.BACKES,A.S.JUDD,
JRNL        AUTH 3 M.MULHERN,S.J.BALLARON,M.A.STASHKO,A.K.MIKA,D.W.A.BENO,
JRNL        AUTH 4 G.A.REINHART,R.M.FRYER,L.C.PREUSSER,A.J.KEMPF-GROTE,
JRNL        AUTH 5 H.L.SHAM,J.M.TREVILLYAN
JRNL        TITL   DISCOVERY OF CYCLOHEXENE-CONSTRAINED PHENETHYLAMINE ABT-341,
JRNL        TITL 2 A HIGHLY POTENT, SELECTIVE, ORALLY BIOAVAILABLE, SAFE AND
JRNL        TITL 3 POTENTIAL NEXT-GENERATION DIPEPTIDYL PEPTIDASE IV INHIBITOR
JRNL        TITL 4 FOR THE TREATMENT OF TYPE 2 DIABETES
JRNL        REF    TO BE PUBLISHED
JRNL        REFN
REMARK   2
REMARK   2 RESOLUTION.    2.50 ANGSTROMS.
REMARK   3
REMARK   3 REFINEMENT.
REMARK   3   PROGRAM     : REFMAC 5.2.0005
REMARK   3   AUTHORS     : MURSHUDOV,VAGIN,DODSON
REMARK   3
REMARK   3    REFINEMENT TARGET : MAXIMUM LIKELIHOOD
REMARK   3
REMARK   3  DATA USED IN REFINEMENT.
REMARK   3   RESOLUTION RANGE HIGH (ANGSTROMS) : 2.50
REMARK   3   RESOLUTION RANGE LOW  (ANGSTROMS) : 129.10
REMARK   3   DATA CUTOFF            (SIGMA(F)) : 0.000
REMARK   3   COMPLETENESS FOR RANGE        (%) : 98.1
REMARK   3   NUMBER OF REFLECTIONS             : 126792
REMARK   3
REMARK   3  FIT TO DATA USED IN REFINEMENT.
REMARK   3   CROSS-VALIDATION METHOD          : THROUGHOUT
REMARK   3   FREE R VALUE TEST SET SELECTION  : RANDOM
REMARK   3   R VALUE     (WORKING + TEST SET) : NULL
REMARK   3   R VALUE            (WORKING SET) : 0.216
REMARK   3   FREE R VALUE                     : 0.275
REMARK   3   FREE R VALUE TEST SET SIZE   (%) : 5.000
REMARK   3   FREE R VALUE TEST SET COUNT      : 6375
REMARK   3
REMARK   3  FIT IN THE HIGHEST RESOLUTION BIN.
REMARK   3   TOTAL NUMBER OF BINS USED           : 20
REMARK   3   BIN RESOLUTION RANGE HIGH       (A) : 2.50
REMARK   3   BIN RESOLUTION RANGE LOW        (A) : 2.57
REMARK   3   REFLECTION IN BIN     (WORKING SET) : 7246
REMARK   3   BIN COMPLETENESS (WORKING+TEST) (%) : 79.94
REMARK   3   BIN R VALUE           (WORKING SET) : 0.3390
REMARK   3   BIN FREE R VALUE SET COUNT          : 345
REMARK   3   BIN FREE R VALUE                    : 0.3890
REMARK   3
REMARK   3  NUMBER OF NON-HYDROGEN ATOMS USED IN REFINEMENT.
REMARK   3   PROTEIN ATOMS            : 23796
REMARK   3   NUCLEIC ACID ATOMS       : 0
REMARK   3   HETEROGEN ATOMS          : 31
REMARK   3   SOLVENT ATOMS            : 622
REMARK   3
REMARK   3  B VALUES.
REMARK   3   FROM WILSON PLOT           (A**2) : NULL
REMARK   3   MEAN B VALUE      (OVERALL, A**2) : 35.63
REMARK   3   OVERALL ANISOTROPIC B VALUE.
REMARK   3    B11 (A**2) : -1.27000
REMARK   3    B22 (A**2) : 0.12000
REMARK   3    B33 (A**2) : 1.25000
REMARK   3    B12 (A**2) : 0.00000
REMARK   3    B13 (A**2) : 0.26000
REMARK   3    B23 (A**2) : 0.00000
REMARK   3
REMARK   3  ESTIMATED OVERALL COORDINATE ERROR.
REMARK   3   ESU BASED ON R VALUE                            (A): 0.575
REMARK   3   ESU BASED ON FREE R VALUE                       (A): 0.317
REMARK   3   ESU BASED ON MAXIMUM LIKELIHOOD                 (A): 0.232
REMARK   3   ESU FOR B VALUES BASED ON MAXIMUM LIKELIHOOD (A**2): 10.455
REMARK   3
REMARK   3 CORRELATION COEFFICIENTS.
REMARK   3   CORRELATION COEFFICIENT FO-FC      : 0.925
REMARK   3   CORRELATION COEFFICIENT FO-FC FREE : 0.876
REMARK   3
REMARK   3  RMS DEVIATIONS FROM IDEAL VALUES        COUNT    RMS    WEIGHT
REMARK   3   BOND LENGTHS REFINED ATOMS        (A): 24534 ; 0.010 ; 0.022
REMARK   3   BOND LENGTHS OTHERS               (A):  NULL ;  NULL ;  NULL
REMARK   3   BOND ANGLES REFINED ATOMS   (DEGREES): 33384 ; 1.341 ; 1.931
REMARK   3   BOND ANGLES OTHERS          (DEGREES):  NULL ;  NULL ;  NULL
REMARK   3   TORSION ANGLES, PERIOD 1    (DEGREES):  2900 ; 6.844 ; 5.000
REMARK   3   TORSION ANGLES, PERIOD 2    (DEGREES):  1232 ;34.886 ;23.961
REMARK   3   TORSION ANGLES, PERIOD 3    (DEGREES):  3980 ;18.838 ;15.000
REMARK   3   TORSION ANGLES, PERIOD 4    (DEGREES):   120 ;18.036 ;15.000
REMARK   3   CHIRAL-CENTER RESTRAINTS       (A**3):  3507 ; 0.100 ; 0.200
REMARK   3   GENERAL PLANES REFINED ATOMS      (A): 19010 ; 0.004 ; 0.020
REMARK   3   GENERAL PLANES OTHERS             (A):  NULL ;  NULL ;  NULL
REMARK   3   NON-BONDED CONTACTS REFINED ATOMS (A): 11247 ; 0.219 ; 0.200
REMARK   3   NON-BONDED CONTACTS OTHERS        (A):  NULL ;  NULL ;  NULL
REMARK   3   NON-BONDED TORSION REFINED ATOMS  (A): 16549 ; 0.312 ; 0.200
REMARK   3   NON-BONDED TORSION OTHERS         (A):  NULL ;  NULL ;  NULL
REMARK   3   H-BOND (X...Y) REFINED ATOMS      (A):  1213 ; 0.172 ; 0.200
REMARK   3   H-BOND (X...Y) OTHERS             (A):  NULL ;  NULL ;  NULL
REMARK   3   POTENTIAL METAL-ION REFINED ATOMS (A):  NULL ;  NULL ;  NULL
REMARK   3   POTENTIAL METAL-ION OTHERS        (A):  NULL ;  NULL ;  NULL
REMARK   3   SYMMETRY VDW REFINED ATOMS        (A):    70 ; 0.225 ; 0.200
REMARK   3   SYMMETRY VDW OTHERS               (A):  NULL ;  NULL ;  NULL
REMARK   3   SYMMETRY H-BOND REFINED ATOMS     (A):    13 ; 0.306 ; 0.200
REMARK   3   SYMMETRY H-BOND OTHERS            (A):  NULL ;  NULL ;  NULL
REMARK   3   SYMMETRY METAL-ION REFINED ATOMS  (A):  NULL ;  NULL ;  NULL
REMARK   3   SYMMETRY METAL-ION OTHERS         (A):  NULL ;  NULL ;  NULL
REMARK   3
REMARK   3  ISOTROPIC THERMAL FACTOR RESTRAINTS.     COUNT   RMS    WEIGHT
REMARK   3   MAIN-CHAIN BOND REFINED ATOMS  (A**2): 14809 ; 0.541 ; 1.500
REMARK   3   MAIN-CHAIN BOND OTHER ATOMS    (A**2):  NULL ;  NULL ;  NULL
REMARK   3   MAIN-CHAIN ANGLE REFINED ATOMS (A**2): 23471 ; 0.960 ; 2.000
REMARK   3   MAIN-CHAIN ANGLE OTHER ATOMS   (A**2):  NULL ;  NULL ;  NULL
REMARK   3   SIDE-CHAIN BOND REFINED ATOMS  (A**2): 11465 ; 1.118 ; 3.000
REMARK   3   SIDE-CHAIN BOND OTHER ATOMS    (A**2):  NULL ;  NULL ;  NULL
REMARK   3   SIDE-CHAIN ANGLE REFINED ATOMS (A**2):  9913 ; 1.782 ; 4.500
REMARK   3   SIDE-CHAIN ANGLE OTHER ATOMS   (A**2):  NULL ;  NULL ;  NULL
REMARK   3   LONG RANGE B REFINED ATOMS     (A**2):  NULL ;  NULL ;  NULL
REMARK   3   LONG RANGE B OTHER ATOMS       (A**2):  NULL ;  NULL ;  NULL
REMARK   3
REMARK   3 ANISOTROPIC THERMAL FACTOR RESTRAINTS.    COUNT   RMS   WEIGHT
REMARK   3   RIGID-BOND RESTRAINTS          (A**2):  NULL ;  NULL ;  NULL
REMARK   3   SPHERICITY; FREE ATOMS         (A**2):  NULL ;  NULL ;  NULL
REMARK   3   SPHERICITY; BONDED ATOMS       (A**2):  NULL ;  NULL ;  NULL
REMARK   3
REMARK   3  NCS RESTRAINTS STATISTICS
REMARK   3   NUMBER OF DIFFERENT NCS GROUPS : 2
REMARK   3
REMARK   3  NCS GROUP NUMBER               : 1
REMARK   3     CHAIN NAMES                    : A B
REMARK   3     NUMBER OF COMPONENTS NCS GROUP : 1
REMARK   3       COMPONENT C  SSSEQI  TO  C   SSSEQI   CODE
REMARK   3           1     A     39       A     764      4
REMARK   3           1     B     39       B     764      4
REMARK   3                   GROUP CHAIN        COUNT   RMS     WEIGHT
REMARK   3   MEDIUM POSITIONAL  1    A    (A):   5949 ; 0.310 ; 0.500
REMARK   3   MEDIUM THERMAL     1    A (A**2):   5949 ; 0.750 ; 2.000
REMARK   3
REMARK   3  NCS GROUP NUMBER               : 2
REMARK   3     CHAIN NAMES                    : C D
REMARK   3     NUMBER OF COMPONENTS NCS GROUP : 1
REMARK   3       COMPONENT C  SSSEQI  TO  C   SSSEQI   CODE
REMARK   3           1     C     39       C     764      4
REMARK   3           1     D     39       D     764      4
REMARK   3                   GROUP CHAIN        COUNT   RMS     WEIGHT
REMARK   3   MEDIUM POSITIONAL  2    C    (A):   5949 ; 0.280 ; 0.500
REMARK   3   MEDIUM THERMAL     2    C (A**2):   5949 ; 0.540 ; 2.000
REMARK   3
REMARK   3  TLS DETAILS
REMARK   3   NUMBER OF TLS GROUPS  : NULL
REMARK   3
REMARK   3  BULK SOLVENT MODELLING.
REMARK   3   METHOD USED : MASK
REMARK   3   PARAMETERS FOR MASK CALCULATION
REMARK   3   VDW PROBE RADIUS   : 1.20
REMARK   3   ION PROBE RADIUS   : 0.80
REMARK   3   SHRINKAGE RADIUS   : 0.80
REMARK   3
REMARK   3  OTHER REFINEMENT REMARKS: HYDROGENS HAVE BEEN ADDED IN THE RIDING
REMARK   3  POSITIONS
REMARK   4
REMARK   4 2I78 COMPLIES WITH FORMAT V. 3.30, 13-JUL-11
REMARK 100
REMARK 100 THIS ENTRY HAS BEEN PROCESSED BY RCSB ON 05-SEP-06.
REMARK 100 THE DEPOSITION ID IS D_1000039224.
REMARK 200
REMARK 200 EXPERIMENTAL DETAILS
REMARK 200  EXPERIMENT TYPE                : X-RAY DIFFRACTION
REMARK 200  DATE OF DATA COLLECTION        : NULL
REMARK 200  TEMPERATURE           (KELVIN) : 200
REMARK 200  PH                             : NULL
REMARK 200  NUMBER OF CRYSTALS USED        : 1
REMARK 200
REMARK 200  SYNCHROTRON              (Y/N) : Y
REMARK 200  RADIATION SOURCE               : APS
REMARK 200  BEAMLINE                       : 17-BM
REMARK 200  X-RAY GENERATOR MODEL          : NULL
REMARK 200  MONOCHROMATIC OR LAUE    (M/L) : M
REMARK 200  WAVELENGTH OR RANGE        (A) : 1.0
REMARK 200  MONOCHROMATOR                  : NULL
REMARK 200  OPTICS                         : NULL
REMARK 200
REMARK 200  DETECTOR TYPE                  : CCD
REMARK 200  DETECTOR MANUFACTURER          : MAR CCD 165 MM
REMARK 200  INTENSITY-INTEGRATION SOFTWARE : DENZO
REMARK 200  DATA SCALING SOFTWARE          : SCALEPACK
REMARK 200
REMARK 200  NUMBER OF UNIQUE REFLECTIONS   : 126817
REMARK 200  RESOLUTION RANGE HIGH      (A) : 2.500
REMARK 200  RESOLUTION RANGE LOW       (A) : 50.000
REMARK 200  REJECTION CRITERIA  (SIGMA(I)) : NULL
REMARK 200
REMARK 200 OVERALL.
REMARK 200  COMPLETENESS FOR RANGE     (%) : 98.3
REMARK 200  DATA REDUNDANCY                : 3.600
REMARK 200  R MERGE                    (I) : 0.07800
REMARK 200  R SYM                      (I) : NULL
REMARK 200  <I/SIGMA(I)> FOR THE DATA SET  : 9.5000
REMARK 200
REMARK 200 IN THE HIGHEST RESOLUTION SHELL.
REMARK 200  HIGHEST RESOLUTION SHELL, RANGE HIGH (A) : 2.50
REMARK 200  HIGHEST RESOLUTION SHELL, RANGE LOW  (A) : 2.59
REMARK 200  COMPLETENESS FOR SHELL     (%) : 85.7
REMARK 200  DATA REDUNDANCY IN SHELL       : 2.30
REMARK 200  R MERGE FOR SHELL          (I) : 0.38900
REMARK 200  R SYM FOR SHELL            (I) : NULL
REMARK 200  <I/SIGMA(I)> FOR SHELL         : NULL
REMARK 200
REMARK 200 DIFFRACTION PROTOCOL: SINGLE WAVELENGTH
REMARK 200 METHOD USED TO DETERMINE THE STRUCTURE: MOLECULAR REPLACEMENT
REMARK 200 SOFTWARE USED: NULL
REMARK 200 STARTING MODEL: NULL
REMARK 200
REMARK 200 REMARK: NULL
REMARK 280
REMARK 280 CRYSTAL
REMARK 280 SOLVENT CONTENT, VS   (%): 56.41
REMARK 280 MATTHEWS COEFFICIENT, VM (ANGSTROMS**3/DA): 2.82
REMARK 280
REMARK 280 CRYSTALLIZATION CONDITIONS: VAPOR DIFFUSION
REMARK 290
REMARK 290 CRYSTALLOGRAPHIC SYMMETRY
REMARK 290 SYMMETRY OPERATORS FOR SPACE GROUP: P 1 21 1
REMARK 290
REMARK 290      SYMOP   SYMMETRY
REMARK 290     NNNMMM   OPERATOR
REMARK 290       1555   X,Y,Z
REMARK 290       2555   -X,Y+1/2,-Z
REMARK 290
REMARK 290     WHERE NNN -> OPERATOR NUMBER
REMARK 290           MMM -> TRANSLATION VECTOR
REMARK 290
REMARK 290 CRYSTALLOGRAPHIC SYMMETRY TRANSFORMATIONS
REMARK 290 THE FOLLOWING TRANSFORMATIONS OPERATE ON THE ATOM/HETATM
REMARK 290 RECORDS IN THIS ENTRY TO PRODUCE CRYSTALLOGRAPHICALLY
REMARK 290 RELATED MOLECULES.
REMARK 290   SMTRY1   1  1.000000  0.000000  0.000000        0.00000
REMARK 290   SMTRY2   1  0.000000  1.000000  0.000000        0.00000
REMARK 290   SMTRY3   1  0.000000  0.000000  1.000000        0.00000
REMARK 290   SMTRY1   2 -1.000000  0.000000  0.000000        0.00000
REMARK 290   SMTRY2   2  0.000000  1.000000  0.000000       63.20950
REMARK 290   SMTRY3   2  0.000000  0.000000 -1.000000        0.00000
REMARK 290
REMARK 290 REMARK: NULL
REMARK 300
REMARK 300 BIOMOLECULE: 1, 2
REMARK 300 SEE REMARK 350 FOR THE AUTHOR PROVIDED AND/OR PROGRAM
REMARK 300 GENERATED ASSEMBLY INFORMATION FOR THE STRUCTURE IN
REMARK 300 THIS ENTRY. THE REMARK MAY ALSO PROVIDE INFORMATION ON
REMARK 300 BURIED SURFACE AREA.
REMARK 300 REMARK: A DIMER OF DPP4 MOLECULES IS THOUGHT TO BE BIOLOGICALLY
REMARK 300 RELEVANT, AND THE ASYMMETRIC UNIT IS COMPRISED OF TWO DIMERS.
REMARK 350
REMARK 350 COORDINATES FOR A COMPLETE MULTIMER REPRESENTING THE KNOWN
REMARK 350 BIOLOGICALLY SIGNIFICANT OLIGOMERIZATION STATE OF THE
REMARK 350 MOLECULE CAN BE GENERATED BY APPLYING BIOMT TRANSFORMATIONS
REMARK 350 GIVEN BELOW.  BOTH NON-CRYSTALLOGRAPHIC AND
REMARK 350 CRYSTALLOGRAPHIC OPERATIONS ARE GIVEN.
REMARK 350
REMARK 350 BIOMOLECULE: 1
REMARK 350 AUTHOR DETERMINED BIOLOGICAL UNIT: DIMERIC
REMARK 350 SOFTWARE DETERMINED QUATERNARY STRUCTURE: DIMERIC
REMARK 350 SOFTWARE USED: PISA,PQS
REMARK 350 TOTAL BURIED SURFACE AREA: 5070 ANGSTROM**2
REMARK 350 SURFACE AREA OF THE COMPLEX: 58170 ANGSTROM**2
REMARK 350 CHANGE IN SOLVENT FREE ENERGY: -17.0 KCAL/MOL
REMARK 350 APPLY THE FOLLOWING TO CHAINS: A, B
REMARK 350   BIOMT1   1  1.000000  0.000000  0.000000        0.00000
REMARK 350   BIOMT2   1  0.000000  1.000000  0.000000        0.00000
REMARK 350   BIOMT3   1  0.000000  0.000000  1.000000        0.00000
REMARK 350
REMARK 350 BIOMOLECULE: 2
REMARK 350 AUTHOR DETERMINED BIOLOGICAL UNIT: DIMERIC
REMARK 350 SOFTWARE DETERMINED QUATERNARY STRUCTURE: DIMERIC
REMARK 350 SOFTWARE USED: PISA,PQS
REMARK 350 TOTAL BURIED SURFACE AREA: 4390 ANGSTROM**2
REMARK 350 SURFACE AREA OF THE COMPLEX: 58140 ANGSTROM**2
REMARK 350 CHANGE IN SOLVENT FREE ENERGY: -18.0 KCAL/MOL
REMARK 350 APPLY THE FOLLOWING TO CHAINS: C, D
REMARK 350   BIOMT1   1  1.000000  0.000000  0.000000        0.00000
REMARK 350   BIOMT2   1  0.000000  1.000000  0.000000        0.00000
REMARK 350   BIOMT3   1  0.000000  0.000000  1.000000        0.00000
REMARK 500
REMARK 500 GEOMETRY AND STEREOCHEMISTRY
REMARK 500 SUBTOPIC: CLOSE CONTACTS IN SAME ASYMMETRIC UNIT
REMARK 500
REMARK 500 THE FOLLOWING ATOMS ARE IN CLOSE CONTACT.
REMARK 500
REMARK 500  ATM1  RES C  SSEQI   ATM2  RES C  SSEQI           DISTANCE
REMARK 500   O    HOH A   765     O    HOH A   952              2.08
REMARK 500   NZ   LYS D   539     O    GLY D   617              2.13
REMARK 500   ND2  ASN B   219     O    HOH B  1092              2.16
REMARK 500   O    HOH C   863     O    HOH C   864              2.17
REMARK 500   NE   ARG A   691     O    HOH A   949              2.18
REMARK 500
REMARK 500 REMARK: NULL
REMARK 500
REMARK 500 GEOMETRY AND STEREOCHEMISTRY
REMARK 500 SUBTOPIC: COVALENT BOND ANGLES
REMARK 500
REMARK 500 THE STEREOCHEMICAL PARAMETERS OF THE FOLLOWING RESIDUES
REMARK 500 HAVE VALUES WHICH DEVIATE FROM EXPECTED VALUES BY MORE
REMARK 500 THAN 6*RMSD (M=MODEL NUMBER; RES=RESIDUE NAME; C=CHAIN
REMARK 500 IDENTIFIER; SSEQ=SEQUENCE NUMBER; I=INSERTION CODE).
REMARK 500
REMARK 500 STANDARD TABLE:
REMARK 500 FORMAT: (10X,I3,1X,A3,1X,A1,I4,A1,3(1X,A4,2X),12X,F5.1)
REMARK 500
REMARK 500 EXPECTED VALUES PROTEIN: ENGH AND HUBER, 1999
REMARK 500 EXPECTED VALUES NUCLEIC ACID: CLOWNEY ET AL 1996
REMARK 500
REMARK 500  M RES CSSEQI ATM1   ATM2   ATM3
REMARK 500    LEU A  90   CA  -  CB  -  CG  ANGL. DEV. =  15.9 DEGREES
REMARK 500    LEU A 415   CA  -  CB  -  CG  ANGL. DEV. =  15.4 DEGREES
REMARK 500    LEU B 276   CA  -  CB  -  CG  ANGL. DEV. =  14.9 DEGREES
REMARK 500
REMARK 500 REMARK: NULL
REMARK 500
REMARK 500 GEOMETRY AND STEREOCHEMISTRY
REMARK 500 SUBTOPIC: TORSION ANGLES
REMARK 500
REMARK 500 TORSION ANGLES OUTSIDE THE EXPECTED RAMACHANDRAN REGIONS:
REMARK 500 (M=MODEL NUMBER; RES=RESIDUE NAME; C=CHAIN IDENTIFIER;
REMARK 500 SSEQ=SEQUENCE NUMBER; I=INSERTION CODE).
REMARK 500
REMARK 500 STANDARD TABLE:
REMARK 500 FORMAT:(10X,I3,1X,A3,1X,A1,I4,A1,4X,F7.2,3X,F7.2)
REMARK 500
REMARK 500 EXPECTED VALUES: GJ KLEYWEGT AND TA JONES (1996). PHI/PSI-
REMARK 500 CHOLOGY: RAMACHANDRAN REVISITED. STRUCTURE 4, 1395 - 1400
REMARK 500
REMARK 500  M RES CSSEQI        PSI       PHI
REMARK 500    ARG A  40      156.13     46.62
REMARK 500    LYS A  71       89.28    -68.75
REMARK 500    ASN A  74      -89.71    -76.08
REMARK 500    GLN A 123     -109.13   -106.24
REMARK 500    TRP A 124     -145.63    -86.39
REMARK 500    HIS A 162       26.10   -151.76
REMARK 500    PRO A 181      147.79    -39.82
REMARK 500    ASP A 192       -0.25     71.16
REMARK 500    ILE A 193      -66.38   -122.00
REMARK 500    SER A 242     -163.69     67.06
REMARK 500    GLU A 244      -45.62    -27.69
REMARK 500    SER A 278      -15.27     56.49
REMARK 500    ALA A 289     -147.86     70.85
REMARK 500    ILE A 295        3.37    -66.89
REMARK 500    GLN A 320       31.80    -78.65
REMARK 500    ALA A 342      -34.98    129.79
REMARK 500    ASN A 377     -179.50    -53.52
REMARK 500    LYS A 423       17.34     57.54
REMARK 500    ASN A 450       76.75   -172.01
REMARK 500    GLN A 508       90.03    -60.72
REMARK 500    ASN A 520       85.15      1.80
REMARK 500    GLU A 521      -55.40     97.00
REMARK 500    TYR A 547      -73.92   -118.86
REMARK 500    ASN A 562     -159.96   -139.29
REMARK 500    ARG A 597       44.20   -141.80
REMARK 500    THR A 600      -95.17   -127.58
REMARK 500    SER A 630     -125.40     75.00
REMARK 500    ASP A 678      -95.45   -120.04
REMARK 500    ASN A 710      -70.70    -91.40
REMARK 500    ASP A 739     -160.50   -107.30
REMARK 500    ILE A 742       54.95     29.77
REMARK 500    ARG B  40     -149.38     41.79
REMARK 500    GLN B  72     -144.00   -148.05
REMARK 500    ASN B  74      -80.14   -122.52
REMARK 500    GLN B 123     -103.90   -112.11
REMARK 500    TRP B 124     -151.06    -89.29
REMARK 500    ARG B 140       28.97     44.00
REMARK 500    HIS B 162       24.81   -149.81
REMARK 500    GLU B 191      123.74    -38.40
REMARK 500    ILE B 193      -63.54   -120.74
REMARK 500    SER B 242     -166.54     65.42
REMARK 500    GLU B 244      -37.99    -36.15
REMARK 500    SER B 277     -118.32    -65.44
REMARK 500    SER B 278       32.08    166.13
REMARK 500    ASN B 281      107.97    -48.13
REMARK 500    ALA B 289     -148.52     74.72
REMARK 500    GLN B 320       49.41    -78.33
REMARK 500    SER B 334      -17.14   -175.55
REMARK 500    ALA B 342      -43.44    117.42
REMARK 500    ASP B 438      103.28   -161.09
REMARK 500
REMARK 500 THIS ENTRY HAS     130 RAMACHANDRAN OUTLIERS.
REMARK 500
REMARK 500 REMARK: NULL
REMARK 800
REMARK 800 SITE
REMARK 800 SITE_IDENTIFIER: AC1
REMARK 800 EVIDENCE_CODE: SOFTWARE
REMARK 800 SITE_DESCRIPTION: BINDING SITE FOR RESIDUE KIQ B 901
DBREF  2I78 A   39   764  UNP    P27487   DPP4_HUMAN      39    764
DBREF  2I78 B   39   764  UNP    P27487   DPP4_HUMAN      39    764
DBREF  2I78 C   39   764  UNP    P27487   DPP4_HUMAN      39    764
DBREF  2I78 D   39   764  UNP    P27487   DPP4_HUMAN      39    764
HET    KIQ  B 901      31
HETNAM     KIQ (1S,6R)-3-{[3-(TRIFLUOROMETHYL)-5,6-DIHYDRO[1,2,
HETNAM   2 KIQ  4]TRIAZOLO[4,3-A]PYRAZIN-7(8H)-YL]CARBONYL}-6-(2,4,5-
HETNAM   3 KIQ  TRIFLUOROPHENYL)CYCLOHEX-3-EN-1-AMINE
FORMUL   5  KIQ    C19 H17 F6 N5 O
FORMUL   6  HOH   *622(H2 O)
CRYST1  119.933  126.419  127.531  90.00 100.26  90.00 P 1 21 1      8
ORIGX1      1.000000  0.000000  0.000000        0.00000
ORIGX2      0.000000  1.000000  0.000000        0.00000
ORIGX3      0.000000  0.000000  1.000000        0.00000
SCALE1      0.008338  0.000000  0.001509        0.00000
SCALE2      0.000000  0.007910  0.000000        0.00000
SCALE3      0.000000  0.000000  0.007969        0.00000

@<SCITEGIC>MOL_PROPERTY
__PDBSeqres__
SciTegic.value.StringValue
SEQRES   1 A  726  SER ARG LYS THR TYR THR LEU THR ASP TYR LEU LYS ASN
SEQRES   2 A  726  THR TYR ARG LEU LYS LEU TYR SER LEU ARG TRP ILE SER
SEQRES   3 A  726  ASP HIS GLU TYR LEU TYR LYS GLN GLU ASN ASN ILE LEU
SEQRES   4 A  726  VAL PHE ASN ALA GLU TYR GLY ASN SER SER VAL PHE LEU
SEQRES   5 A  726  GLU ASN SER THR PHE ASP GLU PHE GLY HIS SER ILE ASN
SEQRES   6 A  726  ASP TYR SER ILE SER PRO ASP GLY GLN PHE ILE LEU LEU
SEQRES   7 A  726  GLU TYR ASN TYR VAL LYS GLN TRP ARG HIS SER TYR THR
SEQRES   8 A  726  ALA SER TYR ASP ILE TYR ASP LEU ASN LYS ARG GLN LEU
SEQRES   9 A  726  ILE THR GLU GLU ARG ILE PRO ASN ASN THR GLN TRP VAL
SEQRES  10 A  726  THR TRP SER PRO VAL GLY HIS LYS LEU ALA TYR VAL TRP
SEQRES  11 A  726  ASN ASN ASP ILE TYR VAL LYS ILE GLU PRO ASN LEU PRO
SEQRES  12 A  726  SER TYR ARG ILE THR TRP THR GLY LYS GLU ASP ILE ILE
SEQRES  13 A  726  TYR ASN GLY ILE THR ASP TRP VAL TYR GLU GLU GLU VAL
SEQRES  14 A  726  PHE SER ALA TYR SER ALA LEU TRP TRP SER PRO ASN GLY
SEQRES  15 A  726  THR PHE LEU ALA TYR ALA GLN PHE ASN ASP THR GLU VAL
SEQRES  16 A  726  PRO LEU ILE GLU TYR SER PHE TYR SER ASP GLU SER LEU
SEQRES  17 A  726  GLN TYR PRO LYS THR VAL ARG VAL PRO TYR PRO LYS ALA
SEQRES  18 A  726  GLY ALA VAL ASN PRO THR VAL LYS PHE PHE VAL VAL ASN
SEQRES  19 A  726  THR ASP SER LEU SER SER VAL THR ASN ALA THR SER ILE
SEQRES  20 A  726  GLN ILE THR ALA PRO ALA SER MET LEU ILE GLY ASP HIS
SEQRES  21 A  726  TYR LEU CYS ASP VAL THR TRP ALA THR GLN GLU ARG ILE
SEQRES  22 A  726  SER LEU GLN TRP LEU ARG ARG ILE GLN ASN TYR SER VAL
SEQRES  23 A  726  MET ASP ILE CYS ASP TYR ASP GLU SER SER GLY ARG TRP
SEQRES  24 A  726  ASN CYS LEU VAL ALA ARG GLN HIS ILE GLU MET SER THR
SEQRES  25 A  726  THR GLY TRP VAL GLY ARG PHE ARG PRO SER GLU PRO HIS
SEQRES  26 A  726  PHE THR LEU ASP GLY ASN SER PHE TYR LYS ILE ILE SER
SEQRES  27 A  726  ASN GLU GLU GLY TYR ARG HIS ILE CYS TYR PHE GLN ILE
SEQRES  28 A  726  ASP LYS LYS ASP CYS THR PHE ILE THR LYS GLY THR TRP
SEQRES  29 A  726  GLU VAL ILE GLY ILE GLU ALA LEU THR SER ASP TYR LEU
SEQRES  30 A  726  TYR TYR ILE SER ASN GLU TYR LYS GLY MET PRO GLY GLY
SEQRES  31 A  726  ARG ASN LEU TYR LYS ILE GLN LEU SER ASP TYR THR LYS
SEQRES  32 A  726  VAL THR CYS LEU SER CYS GLU LEU ASN PRO GLU ARG CYS
SEQRES  33 A  726  GLN TYR TYR SER VAL SER PHE SER LYS GLU ALA LYS TYR
SEQRES  34 A  726  TYR GLN LEU ARG CYS SER GLY PRO GLY LEU PRO LEU TYR
SEQRES  35 A  726  THR LEU HIS SER SER VAL ASN ASP LYS GLY LEU ARG VAL
SEQRES  36 A  726  LEU GLU ASP ASN SER ALA LEU ASP LYS MET LEU GLN ASN
SEQRES  37 A  726  VAL GLN MET PRO SER LYS LYS LEU ASP PHE ILE ILE LEU
SEQRES  38 A  726  ASN GLU THR LYS PHE TRP TYR GLN MET ILE LEU PRO PRO
SEQRES  39 A  726  HIS PHE ASP LYS SER LYS LYS TYR PRO LEU LEU LEU ASP
SEQRES  40 A  726  VAL TYR ALA GLY PRO CYS SER GLN LYS ALA ASP THR VAL
SEQRES  41 A  726  PHE ARG LEU ASN TRP ALA THR TYR LEU ALA SER THR GLU
SEQRES  42 A  726  ASN ILE ILE VAL ALA SER PHE ASP GLY ARG GLY SER GLY
SEQRES  43 A  726  TYR GLN GLY ASP LYS ILE MET HIS ALA ILE ASN ARG ARG
SEQRES  44 A  726  LEU GLY THR PHE GLU VAL GLU ASP GLN ILE GLU ALA ALA
SEQRES  45 A  726  ARG GLN PHE SER LYS MET GLY PHE VAL ASP ASN LYS ARG
SEQRES  46 A  726  ILE ALA ILE TRP GLY TRP SER TYR GLY GLY TYR VAL THR
SEQRES  47 A  726  SER MET VAL LEU GLY SER GLY SER GLY VAL PHE LYS CYS
SEQRES  48 A  726  GLY ILE ALA VAL ALA PRO VAL SER ARG TRP GLU TYR TYR
SEQRES  49 A  726  ASP SER VAL TYR THR GLU ARG TYR MET GLY LEU PRO THR
SEQRES  50 A  726  PRO GLU ASP ASN LEU ASP HIS TYR ARG ASN SER THR VAL
SEQRES  51 A  726  MET SER ARG ALA GLU ASN PHE LYS GLN VAL GLU TYR LEU
SEQRES  52 A  726  LEU ILE HIS GLY THR ALA ASP ASP ASN VAL HIS PHE GLN
SEQRES  53 A  726  GLN SER ALA GLN ILE SER LYS ALA LEU VAL ASP VAL GLY
SEQRES  54 A  726  VAL ASP PHE GLN ALA MET TRP TYR THR ASP GLU ASP HIS
SEQRES  55 A  726  GLY ILE ALA SER SER THR ALA HIS GLN HIS ILE TYR THR
SEQRES  56 A  726  HIS MET SER HIS PHE ILE LYS GLN CYS PHE SER
SEQRES   1 B  726  SER ARG LYS THR TYR THR LEU THR ASP TYR LEU LYS ASN
SEQRES   2 B  726  THR TYR ARG LEU LYS LEU TYR SER LEU ARG TRP ILE SER
SEQRES   3 B  726  ASP HIS GLU TYR LEU TYR LYS GLN GLU ASN ASN ILE LEU
SEQRES   4 B  726  VAL PHE ASN ALA GLU TYR GLY ASN SER SER VAL PHE LEU
SEQRES   5 B  726  GLU ASN SER THR PHE ASP GLU PHE GLY HIS SER ILE ASN
SEQRES   6 B  726  ASP TYR SER ILE SER PRO ASP GLY GLN PHE ILE LEU LEU
SEQRES   7 B  726  GLU TYR ASN TYR VAL LYS GLN TRP ARG HIS SER TYR THR
SEQRES   8 B  726  ALA SER TYR ASP ILE TYR ASP LEU ASN LYS ARG GLN LEU
SEQRES   9 B  726  ILE THR GLU GLU ARG ILE PRO ASN ASN THR GLN TRP VAL
SEQRES  10 B  726  THR TRP SER PRO VAL GLY HIS LYS LEU ALA TYR VAL TRP
SEQRES  11 B  726  ASN ASN ASP ILE TYR VAL LYS ILE GLU PRO ASN LEU PRO
SEQRES  12 B  726  SER TYR ARG ILE THR TRP THR GLY LYS GLU ASP ILE ILE
SEQRES  13 B  726  TYR ASN GLY ILE THR ASP TRP VAL TYR GLU GLU GLU VAL
SEQRES  14 B  726  PHE SER ALA TYR SER ALA LEU TRP TRP SER PRO ASN GLY
SEQRES  15 B  726  THR PHE LEU ALA TYR ALA GLN PHE ASN ASP THR GLU VAL
SEQRES  16 B  726  PRO LEU ILE GLU TYR SER PHE TYR SER ASP GLU SER LEU
SEQRES  17 B  726  GLN TYR PRO LYS THR VAL ARG VAL PRO TYR PRO LYS ALA
SEQRES  18 B  726  GLY ALA VAL ASN PRO THR VAL LYS PHE PHE VAL VAL ASN
SEQRES  19 B  726  THR ASP SER LEU SER SER VAL THR ASN ALA THR SER ILE
SEQRES  20 B  726  GLN ILE THR ALA PRO ALA SER MET LEU ILE GLY ASP HIS
SEQRES  21 B  726  TYR LEU CYS ASP VAL THR TRP ALA THR GLN GLU ARG ILE
SEQRES  22 B  726  SER LEU GLN TRP LEU ARG ARG ILE GLN ASN TYR SER VAL
SEQRES  23 B  726  MET ASP ILE CYS ASP TYR ASP GLU SER SER GLY ARG TRP
SEQRES  24 B  726  ASN CYS LEU VAL ALA ARG GLN HIS ILE GLU MET SER THR
SEQRES  25 B  726  THR GLY TRP VAL GLY ARG PHE ARG PRO SER GLU PRO HIS
SEQRES  26 B  726  PHE THR LEU ASP GLY ASN SER PHE TYR LYS ILE ILE SER
SEQRES  27 B  726  ASN GLU GLU GLY TYR ARG HIS ILE CYS TYR PHE GLN ILE
SEQRES  28 B  726  ASP LYS LYS ASP CYS THR PHE ILE THR LYS GLY THR TRP
SEQRES  29 B  726  GLU VAL ILE GLY ILE GLU ALA LEU THR SER ASP TYR LEU
SEQRES  30 B  726  TYR TYR ILE SER ASN GLU TYR LYS GLY MET PRO GLY GLY
SEQRES  31 B  726  ARG ASN LEU TYR LYS ILE GLN LEU SER ASP TYR THR LYS
SEQRES  32 B  726  VAL THR CYS LEU SER CYS GLU LEU ASN PRO GLU ARG CYS
SEQRES  33 B  726  GLN TYR TYR SER VAL SER PHE SER LYS GLU ALA LYS TYR
SEQRES  34 B  726  TYR GLN LEU ARG CYS SER GLY PRO GLY LEU PRO LEU TYR
SEQRES  35 B  726  THR LEU HIS SER SER VAL ASN ASP LYS GLY LEU ARG VAL
SEQRES  36 B  726  LEU GLU ASP ASN SER ALA LEU ASP LYS MET LEU GLN ASN
SEQRES  37 B  726  VAL GLN MET PRO SER LYS LYS LEU ASP PHE ILE ILE LEU
SEQRES  38 B  726  ASN GLU THR LYS PHE TRP TYR GLN MET ILE LEU PRO PRO
SEQRES  39 B  726  HIS PHE ASP LYS SER LYS LYS TYR PRO LEU LEU LEU ASP
SEQRES  40 B  726  VAL TYR ALA GLY PRO CYS SER GLN LYS ALA ASP THR VAL
SEQRES  41 B  726  PHE ARG LEU ASN TRP ALA THR TYR LEU ALA SER THR GLU
SEQRES  42 B  726  ASN ILE ILE VAL ALA SER PHE ASP GLY ARG GLY SER GLY
SEQRES  43 B  726  TYR GLN GLY ASP LYS ILE MET HIS ALA ILE ASN ARG ARG
SEQRES  44 B  726  LEU GLY THR PHE GLU VAL GLU ASP GLN ILE GLU ALA ALA
SEQRES  45 B  726  ARG GLN PHE SER LYS MET GLY PHE VAL ASP ASN LYS ARG
SEQRES  46 B  726  ILE ALA ILE TRP GLY TRP SER TYR GLY GLY TYR VAL THR
SEQRES  47 B  726  SER MET VAL LEU GLY SER GLY SER GLY VAL PHE LYS CYS
SEQRES  48 B  726  GLY ILE ALA VAL ALA PRO VAL SER ARG TRP GLU TYR TYR
SEQRES  49 B  726  ASP SER VAL TYR THR GLU ARG TYR MET GLY LEU PRO THR
SEQRES  50 B  726  PRO GLU ASP ASN LEU ASP HIS TYR ARG ASN SER THR VAL
SEQRES  51 B  726  MET SER ARG ALA GLU ASN PHE LYS GLN VAL GLU TYR LEU
SEQRES  52 B  726  LEU ILE HIS GLY THR ALA ASP ASP ASN VAL HIS PHE GLN
SEQRES  53 B  726  GLN SER ALA GLN ILE SER LYS ALA LEU VAL ASP VAL GLY
SEQRES  54 B  726  VAL ASP PHE GLN ALA MET TRP TYR THR ASP GLU ASP HIS
SEQRES  55 B  726  GLY ILE ALA SER SER THR ALA HIS GLN HIS ILE TYR THR
SEQRES  56 B  726  HIS MET SER HIS PHE ILE LYS GLN CYS PHE SER
SEQRES   1 C  726  SER ARG LYS THR TYR THR LEU THR ASP TYR LEU LYS ASN
SEQRES   2 C  726  THR TYR ARG LEU LYS LEU TYR SER LEU ARG TRP ILE SER
SEQRES   3 C  726  ASP HIS GLU TYR LEU TYR LYS GLN GLU ASN ASN ILE LEU
SEQRES   4 C  726  VAL PHE ASN ALA GLU TYR GLY ASN SER SER VAL PHE LEU
SEQRES   5 C  726  GLU ASN SER THR PHE ASP GLU PHE GLY HIS SER ILE ASN
SEQRES   6 C  726  ASP TYR SER ILE SER PRO ASP GLY GLN PHE ILE LEU LEU
SEQRES   7 C  726  GLU TYR ASN TYR VAL LYS GLN TRP ARG HIS SER TYR THR
SEQRES   8 C  726  ALA SER TYR ASP ILE TYR ASP LEU ASN LYS ARG GLN LEU
SEQRES   9 C  726  ILE THR GLU GLU ARG ILE PRO ASN ASN THR GLN TRP VAL
SEQRES  10 C  726  THR TRP SER PRO VAL GLY HIS LYS LEU ALA TYR VAL TRP
SEQRES  11 C  726  ASN ASN ASP ILE TYR VAL LYS ILE GLU PRO ASN LEU PRO
SEQRES  12 C  726  SER TYR ARG ILE THR TRP THR GLY LYS GLU ASP ILE ILE
SEQRES  13 C  726  TYR ASN GLY ILE THR ASP TRP VAL TYR GLU GLU GLU VAL
SEQRES  14 C  726  PHE SER ALA TYR SER ALA LEU TRP TRP SER PRO ASN GLY
SEQRES  15 C  726  THR PHE LEU ALA TYR ALA GLN PHE ASN ASP THR GLU VAL
SEQRES  16 C  726  PRO LEU ILE GLU TYR SER PHE TYR SER ASP GLU SER LEU
SEQRES  17 C  726  GLN TYR PRO LYS THR VAL ARG VAL PRO TYR PRO LYS ALA
SEQRES  18 C  726  GLY ALA VAL ASN PRO THR VAL LYS PHE PHE VAL VAL ASN
SEQRES  19 C  726  THR ASP SER LEU SER SER VAL THR ASN ALA THR SER ILE
SEQRES  20 C  726  GLN ILE THR ALA PRO ALA SER MET LEU ILE GLY ASP HIS
SEQRES  21 C  726  TYR LEU CYS ASP VAL THR TRP ALA THR GLN GLU ARG ILE
SEQRES  22 C  726  SER LEU GLN TRP LEU ARG ARG ILE GLN ASN TYR SER VAL
SEQRES  23 C  726  MET ASP ILE CYS ASP TYR ASP GLU SER SER GLY ARG TRP
SEQRES  24 C  726  ASN CYS LEU VAL ALA ARG GLN HIS ILE GLU MET SER THR
SEQRES  25 C  726  THR GLY TRP VAL GLY ARG PHE ARG PRO SER GLU PRO HIS
SEQRES  26 C  726  PHE THR LEU ASP GLY ASN SER PHE TYR LYS ILE ILE SER
SEQRES  27 C  726  ASN GLU GLU GLY TYR ARG HIS ILE CYS TYR PHE GLN ILE
SEQRES  28 C  726  ASP LYS LYS ASP CYS THR PHE ILE THR LYS GLY THR TRP
SEQRES  29 C  726  GLU VAL ILE GLY ILE GLU ALA LEU THR SER ASP TYR LEU
SEQRES  30 C  726  TYR TYR ILE SER ASN GLU TYR LYS GLY MET PRO GLY GLY
SEQRES  31 C  726  ARG ASN LEU TYR LYS ILE GLN LEU SER ASP TYR THR LYS
SEQRES  32 C  726  VAL THR CYS LEU SER CYS GLU LEU ASN PRO GLU ARG CYS
SEQRES  33 C  726  GLN TYR TYR SER VAL SER PHE SER LYS GLU ALA LYS TYR
SEQRES  34 C  726  TYR GLN LEU ARG CYS SER GLY PRO GLY LEU PRO LEU TYR
SEQRES  35 C  726  THR LEU HIS SER SER VAL ASN ASP LYS GLY LEU ARG VAL
SEQRES  36 C  726  LEU GLU ASP ASN SER ALA LEU ASP LYS MET LEU GLN ASN
SEQRES  37 C  726  VAL GLN MET PRO SER LYS LYS LEU ASP PHE ILE ILE LEU
SEQRES  38 C  726  ASN GLU THR LYS PHE TRP TYR GLN MET ILE LEU PRO PRO
SEQRES  39 C  726  HIS PHE ASP LYS SER LYS LYS TYR PRO LEU LEU LEU ASP
SEQRES  40 C  726  VAL TYR ALA GLY PRO CYS SER GLN LYS ALA ASP THR VAL
SEQRES  41 C  726  PHE ARG LEU ASN TRP ALA THR TYR LEU ALA SER THR GLU
SEQRES  42 C  726  ASN ILE ILE VAL ALA SER PHE ASP GLY ARG GLY SER GLY
SEQRES  43 C  726  TYR GLN GLY ASP LYS ILE MET HIS ALA ILE ASN ARG ARG
SEQRES  44 C  726  LEU GLY THR PHE GLU VAL GLU ASP GLN ILE GLU ALA ALA
SEQRES  45 C  726  ARG GLN PHE SER LYS MET GLY PHE VAL ASP ASN LYS ARG
SEQRES  46 C  726  ILE ALA ILE TRP GLY TRP SER TYR GLY GLY TYR VAL THR
SEQRES  47 C  726  SER MET VAL LEU GLY SER GLY SER GLY VAL PHE LYS CYS
SEQRES  48 C  726  GLY ILE ALA VAL ALA PRO VAL SER ARG TRP GLU TYR TYR
SEQRES  49 C  726  ASP SER VAL TYR THR GLU ARG TYR MET GLY LEU PRO THR
SEQRES  50 C  726  PRO GLU ASP ASN LEU ASP HIS TYR ARG ASN SER THR VAL
SEQRES  51 C  726  MET SER ARG ALA GLU ASN PHE LYS GLN VAL GLU TYR LEU
SEQRES  52 C  726  LEU ILE HIS GLY THR ALA ASP ASP ASN VAL HIS PHE GLN
SEQRES  53 C  726  GLN SER ALA GLN ILE SER LYS ALA LEU VAL ASP VAL GLY
SEQRES  54 C  726  VAL ASP PHE GLN ALA MET TRP TYR THR ASP GLU ASP HIS
SEQRES  55 C  726  GLY ILE ALA SER SER THR ALA HIS GLN HIS ILE TYR THR
SEQRES  56 C  726  HIS MET SER HIS PHE ILE LYS GLN CYS PHE SER
SEQRES   1 D  726  SER ARG LYS THR TYR THR LEU THR ASP TYR LEU LYS ASN
SEQRES   2 D  726  THR TYR ARG LEU LYS LEU TYR SER LEU ARG TRP ILE SER
SEQRES   3 D  726  ASP HIS GLU TYR LEU TYR LYS GLN GLU ASN ASN ILE LEU
SEQRES   4 D  726  VAL PHE ASN ALA GLU TYR GLY ASN SER SER VAL PHE LEU
SEQRES   5 D  726  GLU ASN SER THR PHE ASP GLU PHE GLY HIS SER ILE ASN
SEQRES   6 D  726  ASP TYR SER ILE SER PRO ASP GLY GLN PHE ILE LEU LEU
SEQRES   7 D  726  GLU TYR ASN TYR VAL LYS GLN TRP ARG HIS SER TYR THR
SEQRES   8 D  726  ALA SER TYR ASP ILE TYR ASP LEU ASN LYS ARG GLN LEU
SEQRES   9 D  726  ILE THR GLU GLU ARG ILE PRO ASN ASN THR GLN TRP VAL
SEQRES  10 D  726  THR TRP SER PRO VAL GLY HIS LYS LEU ALA TYR VAL TRP
SEQRES  11 D  726  ASN ASN ASP ILE TYR VAL LYS ILE GLU PRO ASN LEU PRO
SEQRES  12 D  726  SER TYR ARG ILE THR TRP THR GLY LYS GLU ASP ILE ILE
SEQRES  13 D  726  TYR ASN GLY ILE THR ASP TRP VAL TYR GLU GLU GLU VAL
SEQRES  14 D  726  PHE SER ALA TYR SER ALA LEU TRP TRP SER PRO ASN GLY
SEQRES  15 D  726  THR PHE LEU ALA TYR ALA GLN PHE ASN ASP THR GLU VAL
SEQRES  16 D  726  PRO LEU ILE GLU TYR SER PHE TYR SER ASP GLU SER LEU
SEQRES  17 D  726  GLN TYR PRO LYS THR VAL ARG VAL PRO TYR PRO LYS ALA
SEQRES  18 D  726  GLY ALA VAL ASN PRO THR VAL LYS PHE PHE VAL VAL ASN
SEQRES  19 D  726  THR ASP SER LEU SER SER VAL THR ASN ALA THR SER ILE
SEQRES  20 D  726  GLN ILE THR ALA PRO ALA SER MET LEU ILE GLY ASP HIS
SEQRES  21 D  726  TYR LEU CYS ASP VAL THR TRP ALA THR GLN GLU ARG ILE
SEQRES  22 D  726  SER LEU GLN TRP LEU ARG ARG ILE GLN ASN TYR SER VAL
SEQRES  23 D  726  MET ASP ILE CYS ASP TYR ASP GLU SER SER GLY ARG TRP
SEQRES  24 D  726  ASN CYS LEU VAL ALA ARG GLN HIS ILE GLU MET SER THR
SEQRES  25 D  726  THR GLY TRP VAL GLY ARG PHE ARG PRO SER GLU PRO HIS
SEQRES  26 D  726  PHE THR LEU ASP GLY ASN SER PHE TYR LYS ILE ILE SER
SEQRES  27 D  726  ASN GLU GLU GLY TYR ARG HIS ILE CYS TYR PHE GLN ILE
SEQRES  28 D  726  ASP LYS LYS ASP CYS THR PHE ILE THR LYS GLY THR TRP
SEQRES  29 D  726  GLU VAL ILE GLY ILE GLU ALA LEU THR SER ASP TYR LEU
SEQRES  30 D  726  TYR TYR ILE SER ASN GLU TYR LYS GLY MET PRO GLY GLY
SEQRES  31 D  726  ARG ASN LEU TYR LYS ILE GLN LEU SER ASP TYR THR LYS
SEQRES  32 D  726  VAL THR CYS LEU SER CYS GLU LEU ASN PRO GLU ARG CYS
SEQRES  33 D  726  GLN TYR TYR SER VAL SER PHE SER LYS GLU ALA LYS TYR
SEQRES  34 D  726  TYR GLN LEU ARG CYS SER GLY PRO GLY LEU PRO LEU TYR
SEQRES  35 D  726  THR LEU HIS SER SER VAL ASN ASP LYS GLY LEU ARG VAL
SEQRES  36 D  726  LEU GLU ASP ASN SER ALA LEU ASP LYS MET LEU GLN ASN
SEQRES  37 D  726  VAL GLN MET PRO SER LYS LYS LEU ASP PHE ILE ILE LEU
SEQRES  38 D  726  ASN GLU THR LYS PHE TRP TYR GLN MET ILE LEU PRO PRO
SEQRES  39 D  726  HIS PHE ASP LYS SER LYS LYS TYR PRO LEU LEU LEU ASP
SEQRES  40 D  726  VAL TYR ALA GLY PRO CYS SER GLN LYS ALA ASP THR VAL
SEQRES  41 D  726  PHE ARG LEU ASN TRP ALA THR TYR LEU ALA SER THR GLU
SEQRES  42 D  726  ASN ILE ILE VAL ALA SER PHE ASP GLY ARG GLY SER GLY
SEQRES  43 D  726  TYR GLN GLY ASP LYS ILE MET HIS ALA ILE ASN ARG ARG
SEQRES  44 D  726  LEU GLY THR PHE GLU VAL GLU ASP GLN ILE GLU ALA ALA
SEQRES  45 D  726  ARG GLN PHE SER LYS MET GLY PHE VAL ASP ASN LYS ARG
SEQRES  46 D  726  ILE ALA ILE TRP GLY TRP SER TYR GLY GLY TYR VAL THR
SEQRES  47 D  726  SER MET VAL LEU GLY SER GLY SER GLY VAL PHE LYS CYS
SEQRES  48 D  726  GLY ILE ALA VAL ALA PRO VAL SER ARG TRP GLU TYR TYR
SEQRES  49 D  726  ASP SER VAL TYR THR GLU ARG TYR MET GLY LEU PRO THR
SEQRES  50 D  726  PRO GLU ASP ASN LEU ASP HIS TYR ARG ASN SER THR VAL
SEQRES  51 D  726  MET SER ARG ALA GLU ASN PHE LYS GLN VAL GLU TYR LEU
SEQRES  52 D  726  LEU ILE HIS GLY THR ALA ASP ASP ASN VAL HIS PHE GLN
SEQRES  53 D  726  GLN SER ALA GLN ILE SER LYS ALA LEU VAL ASP VAL GLY
SEQRES  54 D  726  VAL ASP PHE GLN ALA MET TRP TYR THR ASP GLU ASP HIS
SEQRES  55 D  726  GLY ILE ALA SER SER THR ALA HIS GLN HIS ILE TYR THR
SEQRES  56 D  726  HIS MET SER HIS PHE ILE LYS GLN CYS PHE SER

@<SCITEGIC>MOL_PROPERTY
Resolution
SciTegic.value.DoubleValue
2.500000

@<SCITEGIC>MOL_PROPERTY
Protein Sequence
SciTegic.value.StringValue
SRKTYTLTDYLKNTYRLKLYSLRWISDHEYLYKQENNILVFNAEYGNSSVFLENSTFDEFGHSINDYSISPDGQFILLEYNYVKQWRHSYTASYDIYDLNKRQLITEERIPNNTQWVTWSPVGHKLAYVWNNDIYVKIEPNLPSYRITWTGKEDIIYNGITDWVYEEEVFSAYSALWWSPNGTFLAYAQFNDTEVPLIEY
SFYSDESLQYPKTVRVPYPKAGAVNPTVKFFVVNTDSLSSVTNATSIQITAPASMLIGDHYLCDVTWATQERISLQWLRRIQNYSVMDICDYDESSGRWNCLVARQHIEMSTTGWVGRFRPSEPHFTLDGNSFYKIISNEEGYRHICYFQIDKKDCTFITKGTWEVIGIEALTSDYLYYISNEYKGMPGGRNLYKIQLSD
YTKVTCLSCELNPERCQYYSVSFSKEAKYYQLRCSGPGLPLYTLHSSVNDKGLRVLEDNSALDKMLQNVQMPSKKLDFIILNETKFWYQMILPPHFDKSKKYPLLLDVYAGPCSQKADTVFRLNWATYLASTENIIVASFDGRGSGYQGDKIMHAINRRLGTFEVEDQIEAARQFSKMGFVDNKRIAIWGWSYGGYVTSM
VLGSGSGVFKCGIAVAPVSRWEYYDSVYTERYMGLPTPEDNLDHYRNSTVMSRAENFKQVEYLLIHGTADDNVHFQQSAQISKALVDVGVDFQAMWYTDEDHGIASSTAHQHIYTHMSHFIKQCFS

@<SCITEGIC>MOL_PROPERTY
Secondary Structure
SciTegic.value.StringValue
CCSSCCHHHHHHTCCCCCCCCCSSCCCCSSSSCCCCCSSSSSTTTCCSSSSSCTTTTHHHCCCSSSSSSCTTCCSSSSSSSSSSCCCCCSSSSSSSSSTTTTSSCCCCCCCCCSSSSSSCCCCCCSSSSSTTCSSSSCCTTCCCSSCCCCCCTTTSSSCCCCHHHHHHTCCCCCCSSSCTTCCSSSSSSSSCTTCCSSSS
SSCCCTTCCCCSSSSSSCCCTTCCCCSSSSSSSSCCCCCCCCCCCSSSCCCCHHHHTCCSSSSSSSSCCCCSSSSSSSSCCTTSSSSSSSSSSTTTTSSSSCTTCCSSSSCCCCCCCCCCCCCCSSCTTCCSSSSSSSCCCCCSSSSSSSTTCCCCSSCCCCCCCSSSSSSSCCCSSSSSSCCHHHCTTCCSSSSSSTTC
TTCSSSCCTTTCTTTSSSSSSSSCTTCCSSSSSSSSSCCCSSSSSSTTTTSSSSSSSCCHHHHHHHTTSSCCSSSSSSSSCTTCSSSSSSSSCTTCCTTCCSSSSSSSCCCTTCCCCCCCCCCCHHHHHHHHHCCSSSSSCCTTCCCCCHHHHCTTTTCTTCHHHHHHHHHHHHHHTTTTSSSSSSSSSSSTHHHHHHHH
HTTCCCCCCCSSSSSCCCCCHHHCCHHHHHHHHCCCCTTTTHHHHHHCCCHHHCHHHHHCSSSSSSSTTCCCCCHHHHHHHHHHHHTTTCCCSSSSSTTCCTTCCCHHHHHHHHHHHHHHHHHHHH

@<SCITEGIC>MOL_PROPERTY
Heavy atom RMSD to ABT-341 1
SciTegic.value.DoubleValue
0.000000

@<SCITEGIC>ATOM_PROPERTY
Formal Charge
SciTegic.value.StringValue
1 0
2 0
3 0
4 0
5 0
6 0
7 0
8 0
9 0
10 0
11 0
12 0
13 0
14 0
15 0
16 0
17 0
18 0
19 0
20 0
21 0
22 0
23 0
24 0
25 0
26 0
27 0
28 0
29 0
30 0
31 0

@<SCITEGIC>ATOM_PROPERTY
pdb_tempFactor
SciTegic.value.DoubleValue
1 0.00
2 0.00
3 0.00
4 0.00
5 0.00
6 0.00
7 0.00
8 0.00
9 0.00
10 0.00
11 0.00
12 0.00
13 0.00
14 0.00
15 0.00
16 0.00
17 0.00
18 0.00
19 0.00
20 0.00
21 0.00
22 0.00
23 0.00
24 0.00
25 0.00
26 0.00
27 0.00
28 0.00
29 0.00
30 0.00
31 0.00

@<SCITEGIC>ATOM_PROPERTY
pdb_occupancy
SciTegic.value.DoubleValue
1 1.00
2 1.00
3 1.00
4 1.00
5 1.00
6 1.00
7 1.00
8 1.00
9 1.00
10 1.00
11 1.00
12 1.00
13 1.00
14 1.00
15 1.00
16 1.00
17 1.00
18 1.00
19 1.00
20 1.00
21 1.00
22 1.00
23 1.00
24 1.00
25 1.00
26 1.00
27 1.00
28 1.00
29 1.00
30 1.00
31 1.00

#	Created by:	Discovery Studio
#	Creation time:	2019-08-05T16:13:18Z

@<TRIPOS>MOLECULE
2i78
   48    51     0 0 0
SMALL
USER_CHARGES


@<TRIPOS>ATOM
      1 C1          -17.362500   -4.755600   61.488900 C.2      1 SUBUNIT    0.0000
      2 C2          -16.165800   -4.082000   60.927300 C.2      1 SUBUNIT    0.0000
      3 C3          -15.116000   -6.233200   60.191200 C.3      1 SUBUNIT    0.0000
      4 C4          -12.307200   -5.921200   57.613900 C.2      1 SUBUNIT    0.0000
      5 C5          -18.231800   -5.405200   60.689300 C.2      1 SUBUNIT    0.0000
      6 C6          -19.401200   -6.205200   61.207300 C.3      1 SUBUNIT    0.0000
      7 C7          -19.373300   -6.356300   62.739700 C.3      1 SUBUNIT    0.0000
      8 C8          -21.789100   -6.167400   63.494300 C.2      1 SUBUNIT    0.0000
      9 F9          -19.742300   -9.134800   63.207100 F        1 SUBUNIT    0.0000
     10 C10         -20.763300   -8.329300   63.525300 C.2      1 SUBUNIT    0.0000
     11 C11         -21.903900   -8.915800   64.062600 C.2      1 SUBUNIT    0.0000
     12 C12         -22.995900   -8.098200   64.302700 C.2      1 SUBUNIT    0.0000
     13 F13         -24.120200   -8.632400   64.798400 F        1 SUBUNIT    0.0000
     14 C14         -22.942800   -6.746700   64.006200 C.2      1 SUBUNIT    0.0000
     15 F15         -24.020200   -5.979000   64.213800 F        1 SUBUNIT    0.0000
     16 C16         -20.661000   -6.960400   63.261800 C.2      1 SUBUNIT    0.0000
     17 C17         -19.015000   -5.017300   63.406200 C.3      1 SUBUNIT    0.0000
     18 N18         -19.089800   -5.066300   64.863700 N.3      1 SUBUNIT    0.0000
     19 C19         -17.615000   -4.571200   62.965700 C.3      1 SUBUNIT    0.0000
     20 O20         -16.213600   -2.857200   60.947400 O.2      1 SUBUNIT    0.0000
     21 N21         -15.084700   -4.780900   60.472000 N.am     1 SUBUNIT    0.0000
     22 C22         -13.788400   -4.076200   60.346600 C.3      1 SUBUNIT    0.0000
     23 C23         -12.928000   -4.675400   59.321400 C.2      1 SUBUNIT    0.0000
     24 N24         -11.673400   -4.296500   58.915300 N.2      1 SUBUNIT    0.0000
     25 N25         -11.303800   -5.077500   57.892800 N.2      1 SUBUNIT    0.0000
     26 C26         -12.431900   -6.876900   56.461900 C.3      1 SUBUNIT    0.0000
     27 F27         -11.985200   -8.057400   56.811100 F        1 SUBUNIT    0.0000
     28 F28         -11.718000   -6.398700   55.461800 F        1 SUBUNIT    0.0000
     29 F29         -13.698600   -6.942300   56.125600 F        1 SUBUNIT    0.0000
     30 N30         -13.296500   -5.770100   58.568000 N.pl3    1 SUBUNIT    0.0000
     31 C31         -14.518700   -6.561300   58.809100 C.3      1 SUBUNIT    0.0000
     32 H32         -16.113100   -6.662200   60.255000 H        1 SUBUNIT    0.0000
     33 H33         -14.543700   -6.733300   60.968700 H        1 SUBUNIT    0.0000
     34 H34         -18.080200   -5.447300   59.625700 H        1 SUBUNIT    0.0000
     35 H35         -19.400900   -7.189900   60.740800 H        1 SUBUNIT    0.0000
     36 H36         -20.321300   -5.710800   60.895300 H        1 SUBUNIT    0.0000
     37 H37         -18.557700   -7.036700   62.992100 H        1 SUBUNIT    0.0000
     38 H38         -21.775100   -5.108000   63.291400 H        1 SUBUNIT    0.0000
     39 H39         -21.944100   -9.976500   64.264500 H        1 SUBUNIT    0.0000
     40 H40         -19.723700   -4.254000   63.083800 H        1 SUBUNIT    0.0000
     41 H41         -18.805500   -4.177100   65.255300 H        1 SUBUNIT    0.0000
     42 H42         -18.422800   -5.746800   65.207900 H        1 SUBUNIT    0.0000
     43 H43         -16.865800   -5.146100   63.512900 H        1 SUBUNIT    0.0000
     44 H44         -17.462400   -3.526200   63.240600 H        1 SUBUNIT    0.0000
     45 H45         -13.269800   -4.118700   61.301300 H        1 SUBUNIT    0.0000
     46 H46         -13.931000   -3.023500   60.097300 H        1 SUBUNIT    0.0000
     47 H47         -14.263100   -7.619100   58.780300 H        1 SUBUNIT    0.0000
     48 H48         -15.244300   -6.368700   58.018900 H        1 SUBUNIT    0.0000
@<TRIPOS>BOND
     1    1    2 1
     2    1    5 2
     3    1   19 1
     4    2   20 2
     5    2   21 1
     6    3   21 1
     7    3   31 1
     8    3   32 1
     9    3   33 1
    10    4   25 2
    11    4   26 1
    12    4   30 1
    13    5    6 1
    14    5   34 1
    15    6    7 1
    16    6   35 1
    17    6   36 1
    18    7   16 1
    19    7   17 1
    20    7   37 1
    21    8   14 2
    22    8   16 1
    23    8   38 1
    24    9   10 1
    25   10   11 1
    26   10   16 2
    27   11   12 2
    28   11   39 1
    29   12   13 1
    30   12   14 1
    31   14   15 1
    32   17   18 1
    33   17   19 1
    34   17   40 1
    35   18   41 1
    36   18   42 1
    37   19   43 1
    38   19   44 1
    39   21   22 1
    40   22   23 1
    41   22   45 1
    42   22   46 1
    43   23   24 2
    44   23   30 1
    45   24   25 1
    46   26   27 1
    47   26   28 1
    48   26   29 1
    49   30   31 1
    50   31   47 1
    51   31   48 1
@<SCITEGIC>MOL_PROPERTY
Resolution
SciTegic.value.DoubleValue
2.500000

@<SCITEGIC>MOL_PROPERTY
TopHits
SciTegic.value.IntegerValue
10

@<SCITEGIC>MOL_PROPERTY
-CDOCKER_ENERGY
SciTegic.value.DoubleValue
-5.749942

@<SCITEGIC>MOL_PROPERTY
-CDOCKER_INTERACTION_ENERGY
SciTegic.value.DoubleValue
52.248810

@<SCITEGIC>MOL_PROPERTY
POSE_NUMBER
SciTegic.value.IntegerValue
1

@<SCITEGIC>MOL_PROPERTY
ForcefieldFFML
SciTegic.value.StringValue
<?xml version="1.0" encoding="UTF-8"?>
<!DOCTYPE ffml SYSTEM "Ffml.dtd">
<ffml version="1.0">
<forcefield name="CHARMm" derivedFrom="CHARMm" base="CHARMm">
<atomTypes>
</atomTypes>
<parameters>
<bond atom1="NR56" atom2="CT">
<quadratic
refValue="1.47"
forceConstant="390"/>
</bond>
<angle atom1="C5R" atom2="CF3" atom3="XF">
<quadratic
refValue="110.26"
forceConstant="53.5714"/>
</angle>
<angle atom1="C5R" atom2="NR56" atom3="CT">
<quadratic
refValue="130"
forceConstant="70"/>
</angle>
<angle atom1="CF3" atom2="C5R" atom3="NR56">
<quadratic
refValue="110"
forceConstant="68"/>
</angle>
<angle atom1="CR56" atom2="CT" atom3="HA">
<quadratic
refValue="109.47"
forceConstant="40"/>
</angle>
<angle atom1="CR56" atom2="NR56" atom3="CT">
<quadratic
refValue="130"
forceConstant="70"/>
</angle>
<angle atom1="CT" atom2="CR56" atom3="N5R">
<quadratic
refValue="122"
forceConstant="58"/>
</angle>
<angle atom1="CT" atom2="CR56" atom3="NR56">
<quadratic
refValue="122"
forceConstant="58"/>
</angle>
<angle atom1="CT" atom2="CT" atom3="NR56">
<quadratic
refValue="111"
forceConstant="46.5"/>
</angle>
<angle atom1="N5R" atom2="C5R" atom3="CF3">
<quadratic
refValue="119.136"
forceConstant="68"/>
</angle>
<angle atom1="NR56" atom2="CT" atom3="HA">
<quadratic
refValue="109.47"
forceConstant="37.5"/>
</angle>
<angle atom1="NX" atom2="CT" atom3="CR56">
<quadratic
refValue="111.6"
forceConstant="70"/>
</angle>
<torsion atom1="C5R" atom2="NR56" atom3="CT" atom4="CT">
<multiplecos
v1="0"
v2="0"
v3="0"
v4="0"
v5="0"
v6="0.15"
gamma1="0"
gamma2="0"
gamma3="0"
gamma4="0"
gamma5="0"
gamma6="180"/>
</torsion>
<torsion atom1="C5R" atom2="NR56" atom3="CT" atom4="HA">
<multiplecos
v1="0"
v2="0"
v3="0"
v4="0"
v5="0"
v6="0.15"
gamma1="0"
gamma2="0"
gamma3="0"
gamma4="0"
gamma5="0"
gamma6="180"/>
</torsion>
<torsion atom1="CR56" atom2="NR56" atom3="CT" atom4="CT">
<multiplecos
v1="0"
v2="0"
v3="0"
v4="0"
v5="0"
v6="0.15"
gamma1="0"
gamma2="0"
gamma3="0"
gamma4="0"
gamma5="0"
gamma6="180"/>
</torsion>
<torsion atom1="CR56" atom2="NR56" atom3="CT" atom4="HA">
<multiplecos
v1="0"
v2="0"
v3="0"
v4="0"
v5="0"
v6="0.15"
gamma1="0"
gamma2="0"
gamma3="0"
gamma4="0"
gamma5="0"
gamma6="180"/>
</torsion>
<torsion atom1="HA" atom2="CT" atom3="CR56" atom4="N5R">
<multiplecos
v1="0"
v2="0"
v3="0"
v4="0"
v5="0"
v6="0.01"
gamma1="0"
gamma2="0"
gamma3="0"
gamma4="0"
gamma5="0"
gamma6="0"/>
</torsion>
<torsion atom1="HA" atom2="CT" atom3="CR56" atom4="NR56">
<multiplecos
v1="0"
v2="0"
v3="0"
v4="0"
v5="0"
v6="0.01"
gamma1="0"
gamma2="0"
gamma3="0"
gamma4="0"
gamma5="0"
gamma6="0"/>
</torsion>
<torsion atom1="N5R" atom2="C5R" atom3="CF3" atom4="XF">
<multiplecos
v1="0"
v2="0"
v3="0"
v4="0"
v5="0"
v6="0.1"
gamma1="0"
gamma2="0"
gamma3="0"
gamma4="0"
gamma5="0"
gamma6="0"/>
</torsion>
<torsion atom1="NR56" atom2="C5R" atom3="CF3" atom4="XF">
<multiplecos
v1="0"
v2="0"
v3="0"
v4="0"
v5="0"
v6="0.1"
gamma1="0"
gamma2="0"
gamma3="0"
gamma4="0"
gamma5="0"
gamma6="0"/>
</torsion>
<torsion atom1="NX" atom2="CT" atom3="CR56" atom4="N5R">
<multiplecos
v1="0"
v2="0"
v3="0"
v4="0"
v5="0"
v6="0.01"
gamma1="0"
gamma2="0"
gamma3="0"
gamma4="0"
gamma5="0"
gamma6="0"/>
</torsion>
<torsion atom1="NX" atom2="CT" atom3="CR56" atom4="NR56">
<multiplecos
v1="0"
v2="0"
v3="0"
v4="0"
v5="0"
v6="0.01"
gamma1="0"
gamma2="0"
gamma3="0"
gamma4="0"
gamma5="0"
gamma6="0"/>
</torsion>
</parameters>
</forcefield>
</ffml>

@<SCITEGIC>MOL_PROPERTY
Initial Potential Energy
SciTegic.value.DoubleValue
69.005882

@<SCITEGIC>MOL_PROPERTY
Initial RMS Gradient
SciTegic.value.DoubleValue
12.734700

@<SCITEGIC>MOL_PROPERTY
Minimization Criteria
SciTegic.value.StringValue
 CONJUG> Minimization exiting with gradient tolerance ( 0.0100000) satisfied.

@<SCITEGIC>MOL_PROPERTY
CHARMm Energy
SciTegic.value.DoubleValue
46.164490

@<SCITEGIC>MOL_PROPERTY
Potential Energy
SciTegic.value.DoubleValue
46.164490

@<SCITEGIC>MOL_PROPERTY
RMS Gradient
SciTegic.value.DoubleValue
0.008650

@<SCITEGIC>MOL_PROPERTY
Bond Energy
SciTegic.value.DoubleValue
2.904630

@<SCITEGIC>MOL_PROPERTY
Angle Energy
SciTegic.value.DoubleValue
29.424490

@<SCITEGIC>MOL_PROPERTY
Urey-Bradley Energy
SciTegic.value.IntegerValue
0

@<SCITEGIC>MOL_PROPERTY
Dihedral Energy
SciTegic.value.DoubleValue
23.920530

@<SCITEGIC>MOL_PROPERTY
Improper Energy
SciTegic.value.DoubleValue
1.010690

@<SCITEGIC>MOL_PROPERTY
Van der Waals Energy
SciTegic.value.DoubleValue
-3.187710

@<SCITEGIC>MOL_PROPERTY
Electrostatic Energy
SciTegic.value.DoubleValue
-7.908140

@<SCITEGIC>MOL_PROPERTY
Hydrogen Bond Energy
SciTegic.value.IntegerValue
0

@<SCITEGIC>MOL_PROPERTY
Solvation Free Energy
SciTegic.value.IntegerValue
0

@<SCITEGIC>MOL_PROPERTY
PartialChargeMethod
SciTegic.value.StringValue
MomanyRone

@<SCITEGIC>MOL_PROPERTY
UseResidueTemplateCharge
SciTegic.value.StringValue
True

@<SCITEGIC>MOL_PROPERTY
Heavy atom RMSD to ABT-341 1
SciTegic.value.DoubleValue
9.762980

@<SCITEGIC>ATOM_PROPERTY
Formal Charge
SciTegic.value.StringValue
1 0
2 0
3 0
4 0
5 0
6 0
7 0
8 0
9 0
10 0
11 0
12 0
13 0
14 0
15 0
16 0
17 0
18 0
19 0
20 0
21 0
22 0
23 0
24 0
25 0
26 0
27 0
28 0
29 0
30 0
31 0
32 0
33 0
34 0
35 0
36 0
37 0
38 0
39 0
40 0
41 0
42 0
43 0
44 0
45 0
46 0
47 0
48 0

@<SCITEGIC>ATOM_PROPERTY
pdb_tempFactor
SciTegic.value.DoubleValue
1 0.00
2 0.00
3 0.00
4 0.00
5 0.00
6 0.00
7 0.00
8 0.00
9 0.00
10 0.00
11 0.00
12 0.00
13 0.00
14 0.00
15 0.00
16 0.00
17 0.00
18 0.00
19 0.00
20 0.00
21 0.00
22 0.00
23 0.00
24 0.00
25 0.00
26 0.00
27 0.00
28 0.00
29 0.00
30 0.00
31 0.00
32 0.00
33 0.00
34 0.00
35 0.00
36 0.00
37 0.00
38 0.00
39 0.00
40 0.00
41 0.00
42 0.00
43 0.00
44 0.00
45 0.00
46 0.00
47 0.00
48 0.00

@<SCITEGIC>ATOM_PROPERTY
pdb_occupancy
SciTegic.value.DoubleValue
1 1.00
2 1.00
3 1.00
4 1.00
5 1.00
6 1.00
7 1.00
8 1.00
9 1.00
10 1.00
11 1.00
12 1.00
13 1.00
14 1.00
15 1.00
16 1.00
17 1.00
18 1.00
19 1.00
20 1.00
21 1.00
22 1.00
23 1.00
24 1.00
25 1.00
26 1.00
27 1.00
28 1.00
29 1.00
30 1.00
31 1.00
32 1.00
33 1.00
34 1.00
35 1.00
36 1.00
37 1.00
38 1.00
39 1.00
40 1.00
41 1.00
42 1.00
43 1.00
44 1.00
45 1.00
46 1.00
47 1.00
48 1.00

#	Created by:	Discovery Studio
#	Creation time:	2019-08-05T16:13:18Z

@<TRIPOS>MOLECULE
2i78
   48    51     0 0 0
SMALL
USER_CHARGES


@<TRIPOS>ATOM
      1 C1          -17.341100   -4.512700   61.330500 C.2      1 SUBUNIT    0.0000
      2 C2          -16.108600   -3.864300   60.820800 C.2      1 SUBUNIT    0.0000
      3 C3          -15.115900   -6.061400   60.169800 C.3      1 SUBUNIT    0.0000
      4 C4          -12.287800   -5.919900   57.602700 C.2      1 SUBUNIT    0.0000
      5 C5          -18.236700   -5.024100   60.463200 C.2      1 SUBUNIT    0.0000
      6 C6          -19.453100   -5.804700   60.884300 C.3      1 SUBUNIT    0.0000
      7 C7          -19.443200   -6.134700   62.391800 C.3      1 SUBUNIT    0.0000
      8 C8          -21.982500   -6.144100   62.542700 C.2      1 SUBUNIT    0.0000
      9 F9          -19.628100   -8.415600   64.075000 F        1 SUBUNIT    0.0000
     10 C10         -20.779200   -7.854000   63.700400 C.2      1 SUBUNIT    0.0000
     11 C11         -21.950900   -8.438700   64.162400 C.2      1 SUBUNIT    0.0000
     12 C12         -23.149400   -7.853800   63.794800 C.2      1 SUBUNIT    0.0000
     13 F13         -24.300000   -8.407200   64.203800 F        1 SUBUNIT    0.0000
     14 C14         -23.163600   -6.718600   62.997600 C.2      1 SUBUNIT    0.0000
     15 F15         -24.331500   -6.167700   62.641900 F        1 SUBUNIT    0.0000
     16 C16         -20.755400   -6.722500   62.879200 C.2      1 SUBUNIT    0.0000
     17 C17         -19.011800   -4.916000   63.219600 C.3      1 SUBUNIT    0.0000
     18 N18         -19.084300   -5.166100   64.658400 N.3      1 SUBUNIT    0.0000
     19 C19         -17.591200   -4.483400   62.820100 C.3      1 SUBUNIT    0.0000
     20 O20         -16.120100   -2.638700   60.823700 O.2      1 SUBUNIT    0.0000
     21 N21         -15.034900   -4.604900   60.415200 N.am     1 SUBUNIT    0.0000
     22 C22         -13.712000   -3.952200   60.280500 C.3      1 SUBUNIT    0.0000
     23 C23         -12.863900   -4.617600   59.283200 C.2      1 SUBUNIT    0.0000
     24 N24         -11.589600   -4.305800   58.881500 N.2      1 SUBUNIT    0.0000
     25 N25         -11.249800   -5.116100   57.871200 N.2      1 SUBUNIT    0.0000
     26 C26         -12.449700   -6.883600   56.463300 C.3      1 SUBUNIT    0.0000
     27 F27         -12.069300   -8.080600   56.833100 F        1 SUBUNIT    0.0000
     28 F28         -11.702400   -6.457000   55.463100 F        1 SUBUNIT    0.0000
     29 F29         -13.715300   -6.888400   56.118200 F        1 SUBUNIT    0.0000
     30 N30         -13.273800   -5.710200   58.549000 N.pl3    1 SUBUNIT    0.0000
     31 C31         -14.532200   -6.442100   58.795000 C.3      1 SUBUNIT    0.0000
     32 H32         -16.129000   -6.451000   60.240500 H        1 SUBUNIT    0.0000
     33 H33         -14.559000   -6.564900   60.959100 H        1 SUBUNIT    0.0000
     34 H34         -18.076300   -4.963200   59.401500 H        1 SUBUNIT    0.0000
     35 H35         -19.501200   -6.731200   60.313600 H        1 SUBUNIT    0.0000
     36 H36         -20.328000   -5.221300   60.605100 H        1 SUBUNIT    0.0000
     37 H37         -18.666100   -6.889700   62.521700 H        1 SUBUNIT    0.0000
     38 H38         -22.030100   -5.255000   61.932100 H        1 SUBUNIT    0.0000
     39 H39         -21.925500   -9.321900   64.784200 H        1 SUBUNIT    0.0000
     40 H40         -19.693700   -4.090800   63.014000 H        1 SUBUNIT    0.0000
     41 H41         -18.545100   -5.996100   64.883300 H        1 SUBUNIT    0.0000
     42 H42         -18.648500   -4.406600   65.167900 H        1 SUBUNIT    0.0000
     43 H43         -16.871200   -5.151800   63.293900 H        1 SUBUNIT    0.0000
     44 H44         -17.389800   -3.486100   63.212600 H        1 SUBUNIT    0.0000
     45 H45         -13.202500   -3.972500   61.240800 H        1 SUBUNIT    0.0000
     46 H46         -13.816500   -2.907900   59.983600 H        1 SUBUNIT    0.0000
     47 H47         -14.329000   -7.512500   58.785300 H        1 SUBUNIT    0.0000
     48 H48         -15.245700   -6.228300   57.998600 H        1 SUBUNIT    0.0000
@<TRIPOS>BOND
     1    1    2 1
     2    1    5 2
     3    1   19 1
     4    2   20 2
     5    2   21 1
     6    3   21 1
     7    3   31 1
     8    3   32 1
     9    3   33 1
    10    4   25 2
    11    4   26 1
    12    4   30 1
    13    5    6 1
    14    5   34 1
    15    6    7 1
    16    6   35 1
    17    6   36 1
    18    7   16 1
    19    7   17 1
    20    7   37 1
    21    8   14 2
    22    8   16 1
    23    8   38 1
    24    9   10 1
    25   10   11 1
    26   10   16 2
    27   11   12 2
    28   11   39 1
    29   12   13 1
    30   12   14 1
    31   14   15 1
    32   17   18 1
    33   17   19 1
    34   17   40 1
    35   18   41 1
    36   18   42 1
    37   19   43 1
    38   19   44 1
    39   21   22 1
    40   22   23 1
    41   22   45 1
    42   22   46 1
    43   23   24 2
    44   23   30 1
    45   24   25 1
    46   26   27 1
    47   26   28 1
    48   26   29 1
    49   30   31 1
    50   31   47 1
    51   31   48 1
@<SCITEGIC>MOL_PROPERTY
Resolution
SciTegic.value.DoubleValue
2.500000

@<SCITEGIC>MOL_PROPERTY
TopHits
SciTegic.value.IntegerValue
10

@<SCITEGIC>MOL_PROPERTY
-CDOCKER_ENERGY
SciTegic.value.DoubleValue
-7.580966

@<SCITEGIC>MOL_PROPERTY
-CDOCKER_INTERACTION_ENERGY
SciTegic.value.DoubleValue
50.235920

@<SCITEGIC>MOL_PROPERTY
POSE_NUMBER
SciTegic.value.IntegerValue
2

@<SCITEGIC>MOL_PROPERTY
ForcefieldFFML
SciTegic.value.StringValue
<?xml version="1.0" encoding="UTF-8"?>
<!DOCTYPE ffml SYSTEM "Ffml.dtd">
<ffml version="1.0">
<forcefield name="CHARMm" derivedFrom="CHARMm" base="CHARMm">
<atomTypes>
</atomTypes>
<parameters>
<bond atom1="NR56" atom2="CT">
<quadratic
refValue="1.47"
forceConstant="390"/>
</bond>
<angle atom1="C5R" atom2="CF3" atom3="XF">
<quadratic
refValue="110.26"
forceConstant="53.5714"/>
</angle>
<angle atom1="C5R" atom2="NR56" atom3="CT">
<quadratic
refValue="130"
forceConstant="70"/>
</angle>
<angle atom1="CF3" atom2="C5R" atom3="NR56">
<quadratic
refValue="110"
forceConstant="68"/>
</angle>
<angle atom1="CR56" atom2="CT" atom3="HA">
<quadratic
refValue="109.47"
forceConstant="40"/>
</angle>
<angle atom1="CR56" atom2="NR56" atom3="CT">
<quadratic
refValue="130"
forceConstant="70"/>
</angle>
<angle atom1="CT" atom2="CR56" atom3="N5R">
<quadratic
refValue="122"
forceConstant="58"/>
</angle>
<angle atom1="CT" atom2="CR56" atom3="NR56">
<quadratic
refValue="122"
forceConstant="58"/>
</angle>
<angle atom1="CT" atom2="CT" atom3="NR56">
<quadratic
refValue="111"
forceConstant="46.5"/>
</angle>
<angle atom1="N5R" atom2="C5R" atom3="CF3">
<quadratic
refValue="119.136"
forceConstant="68"/>
</angle>
<angle atom1="NR56" atom2="CT" atom3="HA">
<quadratic
refValue="109.47"
forceConstant="37.5"/>
</angle>
<angle atom1="NX" atom2="CT" atom3="CR56">
<quadratic
refValue="111.6"
forceConstant="70"/>
</angle>
<torsion atom1="C5R" atom2="NR56" atom3="CT" atom4="CT">
<multiplecos
v1="0"
v2="0"
v3="0"
v4="0"
v5="0"
v6="0.15"
gamma1="0"
gamma2="0"
gamma3="0"
gamma4="0"
gamma5="0"
gamma6="180"/>
</torsion>
<torsion atom1="C5R" atom2="NR56" atom3="CT" atom4="HA">
<multiplecos
v1="0"
v2="0"
v3="0"
v4="0"
v5="0"
v6="0.15"
gamma1="0"
gamma2="0"
gamma3="0"
gamma4="0"
gamma5="0"
gamma6="180"/>
</torsion>
<torsion atom1="CR56" atom2="NR56" atom3="CT" atom4="CT">
<multiplecos
v1="0"
v2="0"
v3="0"
v4="0"
v5="0"
v6="0.15"
gamma1="0"
gamma2="0"
gamma3="0"
gamma4="0"
gamma5="0"
gamma6="180"/>
</torsion>
<torsion atom1="CR56" atom2="NR56" atom3="CT" atom4="HA">
<multiplecos
v1="0"
v2="0"
v3="0"
v4="0"
v5="0"
v6="0.15"
gamma1="0"
gamma2="0"
gamma3="0"
gamma4="0"
gamma5="0"
gamma6="180"/>
</torsion>
<torsion atom1="HA" atom2="CT" atom3="CR56" atom4="N5R">
<multiplecos
v1="0"
v2="0"
v3="0"
v4="0"
v5="0"
v6="0.01"
gamma1="0"
gamma2="0"
gamma3="0"
gamma4="0"
gamma5="0"
gamma6="0"/>
</torsion>
<torsion atom1="HA" atom2="CT" atom3="CR56" atom4="NR56">
<multiplecos
v1="0"
v2="0"
v3="0"
v4="0"
v5="0"
v6="0.01"
gamma1="0"
gamma2="0"
gamma3="0"
gamma4="0"
gamma5="0"
gamma6="0"/>
</torsion>
<torsion atom1="N5R" atom2="C5R" atom3="CF3" atom4="XF">
<multiplecos
v1="0"
v2="0"
v3="0"
v4="0"
v5="0"
v6="0.1"
gamma1="0"
gamma2="0"
gamma3="0"
gamma4="0"
gamma5="0"
gamma6="0"/>
</torsion>
<torsion atom1="NR56" atom2="C5R" atom3="CF3" atom4="XF">
<multiplecos
v1="0"
v2="0"
v3="0"
v4="0"
v5="0"
v6="0.1"
gamma1="0"
gamma2="0"
gamma3="0"
gamma4="0"
gamma5="0"
gamma6="0"/>
</torsion>
<torsion atom1="NX" atom2="CT" atom3="CR56" atom4="N5R">
<multiplecos
v1="0"
v2="0"
v3="0"
v4="0"
v5="0"
v6="0.01"
gamma1="0"
gamma2="0"
gamma3="0"
gamma4="0"
gamma5="0"
gamma6="0"/>
</torsion>
<torsion atom1="NX" atom2="CT" atom3="CR56" atom4="NR56">
<multiplecos
v1="0"
v2="0"
v3="0"
v4="0"
v5="0"
v6="0.01"
gamma1="0"
gamma2="0"
gamma3="0"
gamma4="0"
gamma5="0"
gamma6="0"/>
</torsion>
</parameters>
</forcefield>
</ffml>

@<SCITEGIC>MOL_PROPERTY
Initial Potential Energy
SciTegic.value.DoubleValue
69.005882

@<SCITEGIC>MOL_PROPERTY
Initial RMS Gradient
SciTegic.value.DoubleValue
12.734700

@<SCITEGIC>MOL_PROPERTY
Minimization Criteria
SciTegic.value.StringValue
 CONJUG> Minimization exiting with gradient tolerance ( 0.0100000) satisfied.

@<SCITEGIC>MOL_PROPERTY
CHARMm Energy
SciTegic.value.DoubleValue
46.164490

@<SCITEGIC>MOL_PROPERTY
Potential Energy
SciTegic.value.DoubleValue
46.164490

@<SCITEGIC>MOL_PROPERTY
RMS Gradient
SciTegic.value.DoubleValue
0.008650

@<SCITEGIC>MOL_PROPERTY
Bond Energy
SciTegic.value.DoubleValue
2.904630

@<SCITEGIC>MOL_PROPERTY
Angle Energy
SciTegic.value.DoubleValue
29.424490

@<SCITEGIC>MOL_PROPERTY
Urey-Bradley Energy
SciTegic.value.IntegerValue
0

@<SCITEGIC>MOL_PROPERTY
Dihedral Energy
SciTegic.value.DoubleValue
23.920530

@<SCITEGIC>MOL_PROPERTY
Improper Energy
SciTegic.value.DoubleValue
1.010690

@<SCITEGIC>MOL_PROPERTY
Van der Waals Energy
SciTegic.value.DoubleValue
-3.187710

@<SCITEGIC>MOL_PROPERTY
Electrostatic Energy
SciTegic.value.DoubleValue
-7.908140

@<SCITEGIC>MOL_PROPERTY
Hydrogen Bond Energy
SciTegic.value.IntegerValue
0

@<SCITEGIC>MOL_PROPERTY
Solvation Free Energy
SciTegic.value.IntegerValue
0

@<SCITEGIC>MOL_PROPERTY
PartialChargeMethod
SciTegic.value.StringValue
MomanyRone

@<SCITEGIC>MOL_PROPERTY
UseResidueTemplateCharge
SciTegic.value.StringValue
True

@<SCITEGIC>MOL_PROPERTY
Heavy atom RMSD to ABT-341 1
SciTegic.value.DoubleValue
9.692948

@<SCITEGIC>ATOM_PROPERTY
Formal Charge
SciTegic.value.StringValue
1 0
2 0
3 0
4 0
5 0
6 0
7 0
8 0
9 0
10 0
11 0
12 0
13 0
14 0
15 0
16 0
17 0
18 0
19 0
20 0
21 0
22 0
23 0
24 0
25 0
26 0
27 0
28 0
29 0
30 0
31 0
32 0
33 0
34 0
35 0
36 0
37 0
38 0
39 0
40 0
41 0
42 0
43 0
44 0
45 0
46 0
47 0
48 0

@<SCITEGIC>ATOM_PROPERTY
pdb_tempFactor
SciTegic.value.DoubleValue
1 0.00
2 0.00
3 0.00
4 0.00
5 0.00
6 0.00
7 0.00
8 0.00
9 0.00
10 0.00
11 0.00
12 0.00
13 0.00
14 0.00
15 0.00
16 0.00
17 0.00
18 0.00
19 0.00
20 0.00
21 0.00
22 0.00
23 0.00
24 0.00
25 0.00
26 0.00
27 0.00
28 0.00
29 0.00
30 0.00
31 0.00
32 0.00
33 0.00
34 0.00
35 0.00
36 0.00
37 0.00
38 0.00
39 0.00
40 0.00
41 0.00
42 0.00
43 0.00
44 0.00
45 0.00
46 0.00
47 0.00
48 0.00

@<SCITEGIC>ATOM_PROPERTY
pdb_occupancy
SciTegic.value.DoubleValue
1 1.00
2 1.00
3 1.00
4 1.00
5 1.00
6 1.00
7 1.00
8 1.00
9 1.00
10 1.00
11 1.00
12 1.00
13 1.00
14 1.00
15 1.00
16 1.00
17 1.00
18 1.00
19 1.00
20 1.00
21 1.00
22 1.00
23 1.00
24 1.00
25 1.00
26 1.00
27 1.00
28 1.00
29 1.00
30 1.00
31 1.00
32 1.00
33 1.00
34 1.00
35 1.00
36 1.00
37 1.00
38 1.00
39 1.00
40 1.00
41 1.00
42 1.00
43 1.00
44 1.00
45 1.00
46 1.00
47 1.00
48 1.00

#	Created by:	Discovery Studio
#	Creation time:	2019-08-05T16:13:18Z

@<TRIPOS>MOLECULE
2i78
   48    51     0 0 0
SMALL
USER_CHARGES


@<TRIPOS>ATOM
      1 C1          -17.422900   -4.911500   61.276700 C.2      1 SUBUNIT    0.0000
      2 C2          -16.213500   -4.190800   60.811400 C.2      1 SUBUNIT    0.0000
      3 C3          -15.142000   -6.317400   60.094400 C.3      1 SUBUNIT    0.0000
      4 C4          -12.243600   -5.903800   57.616500 C.2      1 SUBUNIT    0.0000
      5 C5          -17.349600   -5.585500   62.441200 C.2      1 SUBUNIT    0.0000
      6 C6          -18.532200   -6.210100   63.127200 C.3      1 SUBUNIT    0.0000
      7 C7          -19.861000   -5.817500   62.464600 C.3      1 SUBUNIT    0.0000
      8 C8          -20.973800   -7.926000   63.366600 C.2      1 SUBUNIT    0.0000
      9 F9          -22.391700   -4.616000   62.962900 F        1 SUBUNIT    0.0000
     10 C10         -22.260100   -5.908900   63.290000 C.2      1 SUBUNIT    0.0000
     11 C11         -23.359300   -6.534400   63.863900 C.2      1 SUBUNIT    0.0000
     12 C12         -23.242100   -7.872000   64.197200 C.2      1 SUBUNIT    0.0000
     13 F13         -24.288600   -8.500800   64.751000 F        1 SUBUNIT    0.0000
     14 C14         -22.064100   -8.558300   63.949900 C.2      1 SUBUNIT    0.0000
     15 F15         -21.976900   -9.860200   64.252200 F        1 SUBUNIT    0.0000
     16 C16         -21.049700   -6.567200   63.040400 C.2      1 SUBUNIT    0.0000
     17 C17         -19.744900   -5.910100   60.937200 C.3      1 SUBUNIT    0.0000
     18 N18         -21.016000   -5.658100   60.267200 N.3      1 SUBUNIT    0.0000
     19 C19         -18.668700   -4.930900   60.423400 C.3      1 SUBUNIT    0.0000
     20 O20         -16.283700   -2.966500   60.816900 O.2      1 SUBUNIT    0.0000
     21 N21         -15.097900   -4.878800   60.435200 N.am     1 SUBUNIT    0.0000
     22 C22         -13.790700   -4.189400   60.397700 C.3      1 SUBUNIT    0.0000
     23 C23         -12.918900   -4.719900   59.345800 C.2      1 SUBUNIT    0.0000
     24 N24         -11.672300   -4.293800   58.962600 N.2      1 SUBUNIT    0.0000
     25 N25         -11.267200   -5.040100   57.928300 N.2      1 SUBUNIT    0.0000
     26 C26         -12.313500   -6.849000   56.452200 C.3      1 SUBUNIT    0.0000
     27 F27         -13.567400   -6.950400   56.081700 F        1 SUBUNIT    0.0000
     28 F28         -11.842000   -8.016800   56.808000 F        1 SUBUNIT    0.0000
     29 F29         -11.586900   -6.342000   55.476600 F        1 SUBUNIT    0.0000
     30 N30         -13.259100   -5.792100   58.548500 N.pl3    1 SUBUNIT    0.0000
     31 C31         -14.479300   -6.602200   58.730700 C.3      1 SUBUNIT    0.0000
     32 H32         -16.160300   -6.707600   60.076100 H        1 SUBUNIT    0.0000
     33 H33         -14.629200   -6.866800   60.882800 H        1 SUBUNIT    0.0000
     34 H34         -16.431400   -5.644200   62.996700 H        1 SUBUNIT    0.0000
     35 H35         -18.558500   -5.885400   64.165400 H        1 SUBUNIT    0.0000
     36 H36         -18.371200   -7.286800   63.125800 H        1 SUBUNIT    0.0000
     37 H37         -19.996900   -4.762600   62.701900 H        1 SUBUNIT    0.0000
     38 H38         -20.082100   -8.503800   63.182100 H        1 SUBUNIT    0.0000
     39 H39         -24.275500   -5.991700   64.046300 H        1 SUBUNIT    0.0000
     40 H40         -19.450800   -6.925400   60.668500 H        1 SUBUNIT    0.0000
     41 H41         -21.509200   -4.898900   60.719800 H        1 SUBUNIT    0.0000
     42 H42         -21.612700   -6.474300   60.321800 H        1 SUBUNIT    0.0000
     43 H43         -19.080000   -3.920600   60.397800 H        1 SUBUNIT    0.0000
     44 H44         -18.409300   -5.185000   59.394500 H        1 SUBUNIT    0.0000
     45 H45         -13.292800   -4.331100   61.353500 H        1 SUBUNIT    0.0000
     46 H46         -13.907400   -3.116700   60.236900 H        1 SUBUNIT    0.0000
     47 H47         -14.210400   -7.656500   58.678000 H        1 SUBUNIT    0.0000
     48 H48         -15.177600   -6.395600   57.919000 H        1 SUBUNIT    0.0000
@<TRIPOS>BOND
     1    1    2 1
     2    1    5 2
     3    1   19 1
     4    2   20 2
     5    2   21 1
     6    3   21 1
     7    3   31 1
     8    3   32 1
     9    3   33 1
    10    4   25 2
    11    4   26 1
    12    4   30 1
    13    5    6 1
    14    5   34 1
    15    6    7 1
    16    6   35 1
    17    6   36 1
    18    7   16 1
    19    7   17 1
    20    7   37 1
    21    8   14 2
    22    8   16 1
    23    8   38 1
    24    9   10 1
    25   10   11 1
    26   10   16 2
    27   11   12 2
    28   11   39 1
    29   12   13 1
    30   12   14 1
    31   14   15 1
    32   17   18 1
    33   17   19 1
    34   17   40 1
    35   18   41 1
    36   18   42 1
    37   19   43 1
    38   19   44 1
    39   21   22 1
    40   22   23 1
    41   22   45 1
    42   22   46 1
    43   23   24 2
    44   23   30 1
    45   24   25 1
    46   26   27 1
    47   26   28 1
    48   26   29 1
    49   30   31 1
    50   31   47 1
    51   31   48 1
@<SCITEGIC>MOL_PROPERTY
Resolution
SciTegic.value.DoubleValue
2.500000

@<SCITEGIC>MOL_PROPERTY
TopHits
SciTegic.value.IntegerValue
10

@<SCITEGIC>MOL_PROPERTY
-CDOCKER_ENERGY
SciTegic.value.DoubleValue
-9.389013

@<SCITEGIC>MOL_PROPERTY
-CDOCKER_INTERACTION_ENERGY
SciTegic.value.DoubleValue
48.047657

@<SCITEGIC>MOL_PROPERTY
POSE_NUMBER
SciTegic.value.IntegerValue
3

@<SCITEGIC>MOL_PROPERTY
ForcefieldFFML
SciTegic.value.StringValue
<?xml version="1.0" encoding="UTF-8"?>
<!DOCTYPE ffml SYSTEM "Ffml.dtd">
<ffml version="1.0">
<forcefield name="CHARMm" derivedFrom="CHARMm" base="CHARMm">
<atomTypes>
</atomTypes>
<parameters>
<bond atom1="NR56" atom2="CT">
<quadratic
refValue="1.47"
forceConstant="390"/>
</bond>
<angle atom1="C5R" atom2="CF3" atom3="XF">
<quadratic
refValue="110.26"
forceConstant="53.5714"/>
</angle>
<angle atom1="C5R" atom2="NR56" atom3="CT">
<quadratic
refValue="130"
forceConstant="70"/>
</angle>
<angle atom1="CF3" atom2="C5R" atom3="NR56">
<quadratic
refValue="110"
forceConstant="68"/>
</angle>
<angle atom1="CR56" atom2="CT" atom3="HA">
<quadratic
refValue="109.47"
forceConstant="40"/>
</angle>
<angle atom1="CR56" atom2="NR56" atom3="CT">
<quadratic
refValue="130"
forceConstant="70"/>
</angle>
<angle atom1="CT" atom2="CR56" atom3="N5R">
<quadratic
refValue="122"
forceConstant="58"/>
</angle>
<angle atom1="CT" atom2="CR56" atom3="NR56">
<quadratic
refValue="122"
forceConstant="58"/>
</angle>
<angle atom1="CT" atom2="CT" atom3="NR56">
<quadratic
refValue="111"
forceConstant="46.5"/>
</angle>
<angle atom1="N5R" atom2="C5R" atom3="CF3">
<quadratic
refValue="119.136"
forceConstant="68"/>
</angle>
<angle atom1="NR56" atom2="CT" atom3="HA">
<quadratic
refValue="109.47"
forceConstant="37.5"/>
</angle>
<angle atom1="NX" atom2="CT" atom3="CR56">
<quadratic
refValue="111.6"
forceConstant="70"/>
</angle>
<torsion atom1="C5R" atom2="NR56" atom3="CT" atom4="CT">
<multiplecos
v1="0"
v2="0"
v3="0"
v4="0"
v5="0"
v6="0.15"
gamma1="0"
gamma2="0"
gamma3="0"
gamma4="0"
gamma5="0"
gamma6="180"/>
</torsion>
<torsion atom1="C5R" atom2="NR56" atom3="CT" atom4="HA">
<multiplecos
v1="0"
v2="0"
v3="0"
v4="0"
v5="0"
v6="0.15"
gamma1="0"
gamma2="0"
gamma3="0"
gamma4="0"
gamma5="0"
gamma6="180"/>
</torsion>
<torsion atom1="CR56" atom2="NR56" atom3="CT" atom4="CT">
<multiplecos
v1="0"
v2="0"
v3="0"
v4="0"
v5="0"
v6="0.15"
gamma1="0"
gamma2="0"
gamma3="0"
gamma4="0"
gamma5="0"
gamma6="180"/>
</torsion>
<torsion atom1="CR56" atom2="NR56" atom3="CT" atom4="HA">
<multiplecos
v1="0"
v2="0"
v3="0"
v4="0"
v5="0"
v6="0.15"
gamma1="0"
gamma2="0"
gamma3="0"
gamma4="0"
gamma5="0"
gamma6="180"/>
</torsion>
<torsion atom1="HA" atom2="CT" atom3="CR56" atom4="N5R">
<multiplecos
v1="0"
v2="0"
v3="0"
v4="0"
v5="0"
v6="0.01"
gamma1="0"
gamma2="0"
gamma3="0"
gamma4="0"
gamma5="0"
gamma6="0"/>
</torsion>
<torsion atom1="HA" atom2="CT" atom3="CR56" atom4="NR56">
<multiplecos
v1="0"
v2="0"
v3="0"
v4="0"
v5="0"
v6="0.01"
gamma1="0"
gamma2="0"
gamma3="0"
gamma4="0"
gamma5="0"
gamma6="0"/>
</torsion>
<torsion atom1="N5R" atom2="C5R" atom3="CF3" atom4="XF">
<multiplecos
v1="0"
v2="0"
v3="0"
v4="0"
v5="0"
v6="0.1"
gamma1="0"
gamma2="0"
gamma3="0"
gamma4="0"
gamma5="0"
gamma6="0"/>
</torsion>
<torsion atom1="NR56" atom2="C5R" atom3="CF3" atom4="XF">
<multiplecos
v1="0"
v2="0"
v3="0"
v4="0"
v5="0"
v6="0.1"
gamma1="0"
gamma2="0"
gamma3="0"
gamma4="0"
gamma5="0"
gamma6="0"/>
</torsion>
<torsion atom1="NX" atom2="CT" atom3="CR56" atom4="N5R">
<multiplecos
v1="0"
v2="0"
v3="0"
v4="0"
v5="0"
v6="0.01"
gamma1="0"
gamma2="0"
gamma3="0"
gamma4="0"
gamma5="0"
gamma6="0"/>
</torsion>
<torsion atom1="NX" atom2="CT" atom3="CR56" atom4="NR56">
<multiplecos
v1="0"
v2="0"
v3="0"
v4="0"
v5="0"
v6="0.01"
gamma1="0"
gamma2="0"
gamma3="0"
gamma4="0"
gamma5="0"
gamma6="0"/>
</torsion>
</parameters>
</forcefield>
</ffml>

@<SCITEGIC>MOL_PROPERTY
Initial Potential Energy
SciTegic.value.DoubleValue
69.005882

@<SCITEGIC>MOL_PROPERTY
Initial RMS Gradient
SciTegic.value.DoubleValue
12.734700

@<SCITEGIC>MOL_PROPERTY
Minimization Criteria
SciTegic.value.StringValue
 CONJUG> Minimization exiting with gradient tolerance ( 0.0100000) satisfied.

@<SCITEGIC>MOL_PROPERTY
CHARMm Energy
SciTegic.value.DoubleValue
46.164490

@<SCITEGIC>MOL_PROPERTY
Potential Energy
SciTegic.value.DoubleValue
46.164490

@<SCITEGIC>MOL_PROPERTY
RMS Gradient
SciTegic.value.DoubleValue
0.008650

@<SCITEGIC>MOL_PROPERTY
Bond Energy
SciTegic.value.DoubleValue
2.904630

@<SCITEGIC>MOL_PROPERTY
Angle Energy
SciTegic.value.DoubleValue
29.424490

@<SCITEGIC>MOL_PROPERTY
Urey-Bradley Energy
SciTegic.value.IntegerValue
0

@<SCITEGIC>MOL_PROPERTY
Dihedral Energy
SciTegic.value.DoubleValue
23.920530

@<SCITEGIC>MOL_PROPERTY
Improper Energy
SciTegic.value.DoubleValue
1.010690

@<SCITEGIC>MOL_PROPERTY
Van der Waals Energy
SciTegic.value.DoubleValue
-3.187710

@<SCITEGIC>MOL_PROPERTY
Electrostatic Energy
SciTegic.value.DoubleValue
-7.908140

@<SCITEGIC>MOL_PROPERTY
Hydrogen Bond Energy
SciTegic.value.IntegerValue
0

@<SCITEGIC>MOL_PROPERTY
Solvation Free Energy
SciTegic.value.IntegerValue
0

@<SCITEGIC>MOL_PROPERTY
PartialChargeMethod
SciTegic.value.StringValue
MomanyRone

@<SCITEGIC>MOL_PROPERTY
UseResidueTemplateCharge
SciTegic.value.StringValue
True

@<SCITEGIC>MOL_PROPERTY
Heavy atom RMSD to ABT-341 1
SciTegic.value.DoubleValue
9.804155

@<SCITEGIC>ATOM_PROPERTY
Formal Charge
SciTegic.value.StringValue
1 0
2 0
3 0
4 0
5 0
6 0
7 0
8 0
9 0
10 0
11 0
12 0
13 0
14 0
15 0
16 0
17 0
18 0
19 0
20 0
21 0
22 0
23 0
24 0
25 0
26 0
27 0
28 0
29 0
30 0
31 0
32 0
33 0
34 0
35 0
36 0
37 0
38 0
39 0
40 0
41 0
42 0
43 0
44 0
45 0
46 0
47 0
48 0

@<SCITEGIC>ATOM_PROPERTY
pdb_tempFactor
SciTegic.value.DoubleValue
1 0.00
2 0.00
3 0.00
4 0.00
5 0.00
6 0.00
7 0.00
8 0.00
9 0.00
10 0.00
11 0.00
12 0.00
13 0.00
14 0.00
15 0.00
16 0.00
17 0.00
18 0.00
19 0.00
20 0.00
21 0.00
22 0.00
23 0.00
24 0.00
25 0.00
26 0.00
27 0.00
28 0.00
29 0.00
30 0.00
31 0.00
32 0.00
33 0.00
34 0.00
35 0.00
36 0.00
37 0.00
38 0.00
39 0.00
40 0.00
41 0.00
42 0.00
43 0.00
44 0.00
45 0.00
46 0.00
47 0.00
48 0.00

@<SCITEGIC>ATOM_PROPERTY
pdb_occupancy
SciTegic.value.DoubleValue
1 1.00
2 1.00
3 1.00
4 1.00
5 1.00
6 1.00
7 1.00
8 1.00
9 1.00
10 1.00
11 1.00
12 1.00
13 1.00
14 1.00
15 1.00
16 1.00
17 1.00
18 1.00
19 1.00
20 1.00
21 1.00
22 1.00
23 1.00
24 1.00
25 1.00
26 1.00
27 1.00
28 1.00
29 1.00
30 1.00
31 1.00
32 1.00
33 1.00
34 1.00
35 1.00
36 1.00
37 1.00
38 1.00
39 1.00
40 1.00
41 1.00
42 1.00
43 1.00
44 1.00
45 1.00
46 1.00
47 1.00
48 1.00

#	Created by:	Discovery Studio
#	Creation time:	2019-08-05T16:13:18Z

@<TRIPOS>MOLECULE
2i78
   48    51     0 0 0
SMALL
USER_CHARGES


@<TRIPOS>ATOM
      1 C1          -18.152500   -4.253700   60.953200 C.2      1 SUBUNIT    0.0000
      2 C2          -19.460600   -3.950900   61.575900 C.2      1 SUBUNIT    0.0000
      3 C3          -20.208600   -6.311200   61.247800 C.3      1 SUBUNIT    0.0000
      4 C4          -22.180500   -7.561500   64.276200 C.2      1 SUBUNIT    0.0000
      5 C5          -17.953500   -3.853900   59.679500 C.2      1 SUBUNIT    0.0000
      6 C6          -16.654500   -4.016100   58.939100 C.3      1 SUBUNIT    0.0000
      7 C7          -15.544700   -4.500800   59.883600 C.3      1 SUBUNIT    0.0000
      8 C8          -14.317300   -5.863300   58.145600 C.2      1 SUBUNIT    0.0000
      9 F9          -12.975600   -3.368000   60.416300 F        1 SUBUNIT    0.0000
     10 C10         -13.052600   -4.319500   59.475200 C.2      1 SUBUNIT    0.0000
     11 C11         -11.874700   -4.674000   58.841400 C.2      1 SUBUNIT    0.0000
     12 C12         -11.937000   -5.629500   57.843000 C.2      1 SUBUNIT    0.0000
     13 F13         -10.822200   -5.946300   57.179400 F        1 SUBUNIT    0.0000
     14 C14         -13.141400   -6.217600   57.499500 C.2      1 SUBUNIT    0.0000
     15 F15         -13.180200   -7.125000   56.516300 F        1 SUBUNIT    0.0000
     16 C16         -14.286200   -4.888300   59.146100 C.2      1 SUBUNIT    0.0000
     17 C17         -16.052600   -5.642000   60.772500 C.3      1 SUBUNIT    0.0000
     18 N18         -14.970700   -6.284400   61.509700 N.3      1 SUBUNIT    0.0000
     19 C19         -17.154300   -5.110900   61.700400 C.3      1 SUBUNIT    0.0000
     20 O20         -19.613600   -2.796600   61.958200 O.2      1 SUBUNIT    0.0000
     21 N21         -20.416000   -4.917600   61.687900 N.am     1 SUBUNIT    0.0000
     22 C22         -21.738300   -4.589700   62.249800 C.3      1 SUBUNIT    0.0000
     23 C23         -22.182200   -5.665800   63.146300 C.2      1 SUBUNIT    0.0000
     24 N24         -23.229100   -5.664900   64.030700 N.2      1 SUBUNIT    0.0000
     25 N25         -23.215300   -6.820700   64.702800 N.2      1 SUBUNIT    0.0000
     26 C26         -21.707300   -8.880400   64.823700 C.3      1 SUBUNIT    0.0000
     27 F27         -21.263100   -9.662400   63.861400 F        1 SUBUNIT    0.0000
     28 F28         -22.737800   -9.441200   65.420900 F        1 SUBUNIT    0.0000
     29 F29         -20.750100   -8.613800   65.692200 F        1 SUBUNIT    0.0000
     30 N30         -21.541200   -6.891600   63.248900 N.pl3    1 SUBUNIT    0.0000
     31 C31         -20.390600   -7.299800   62.414800 C.3      1 SUBUNIT    0.0000
     32 H32         -19.256400   -6.478100   60.745800 H        1 SUBUNIT    0.0000
     33 H33         -20.964700   -6.517100   60.492400 H        1 SUBUNIT    0.0000
     34 H34         -18.713000   -3.315000   59.141400 H        1 SUBUNIT    0.0000
     35 H35         -16.368200   -3.068500   58.482300 H        1 SUBUNIT    0.0000
     36 H36         -16.814200   -4.719900   58.122800 H        1 SUBUNIT    0.0000
     37 H37         -15.318600   -3.663600   60.543500 H        1 SUBUNIT    0.0000
     38 H38         -15.243400   -6.345400   57.871200 H        1 SUBUNIT    0.0000
     39 H39         -10.947300   -4.204100   59.114300 H        1 SUBUNIT    0.0000
     40 H40         -16.474800   -6.414600   60.128100 H        1 SUBUNIT    0.0000
     41 H41         -14.695700   -5.736700   62.314500 H        1 SUBUNIT    0.0000
     42 H42         -15.253100   -7.190800   61.866500 H        1 SUBUNIT    0.0000
     43 H43         -16.707800   -4.507400   62.492100 H        1 SUBUNIT    0.0000
     44 H44         -17.646900   -5.946300   62.197500 H        1 SUBUNIT    0.0000
     45 H45         -22.456800   -4.473000   61.438900 H        1 SUBUNIT    0.0000
     46 H46         -21.717100   -3.655600   62.813700 H        1 SUBUNIT    0.0000
     47 H47         -20.552300   -8.289700   61.994800 H        1 SUBUNIT    0.0000
     48 H48         -19.499900   -7.352600   63.040300 H        1 SUBUNIT    0.0000
@<TRIPOS>BOND
     1    1    2 1
     2    1    5 2
     3    1   19 1
     4    2   20 2
     5    2   21 1
     6    3   21 1
     7    3   31 1
     8    3   32 1
     9    3   33 1
    10    4   25 2
    11    4   26 1
    12    4   30 1
    13    5    6 1
    14    5   34 1
    15    6    7 1
    16    6   35 1
    17    6   36 1
    18    7   16 1
    19    7   17 1
    20    7   37 1
    21    8   14 2
    22    8   16 1
    23    8   38 1
    24    9   10 1
    25   10   11 1
    26   10   16 2
    27   11   12 2
    28   11   39 1
    29   12   13 1
    30   12   14 1
    31   14   15 1
    32   17   18 1
    33   17   19 1
    34   17   40 1
    35   18   41 1
    36   18   42 1
    37   19   43 1
    38   19   44 1
    39   21   22 1
    40   22   23 1
    41   22   45 1
    42   22   46 1
    43   23   24 2
    44   23   30 1
    45   24   25 1
    46   26   27 1
    47   26   28 1
    48   26   29 1
    49   30   31 1
    50   31   47 1
    51   31   48 1
@<SCITEGIC>MOL_PROPERTY
Resolution
SciTegic.value.DoubleValue
2.500000

@<SCITEGIC>MOL_PROPERTY
TopHits
SciTegic.value.IntegerValue
10

@<SCITEGIC>MOL_PROPERTY
-CDOCKER_ENERGY
SciTegic.value.DoubleValue
-11.768942

@<SCITEGIC>MOL_PROPERTY
-CDOCKER_INTERACTION_ENERGY
SciTegic.value.DoubleValue
44.616730

@<SCITEGIC>MOL_PROPERTY
POSE_NUMBER
SciTegic.value.IntegerValue
4

@<SCITEGIC>MOL_PROPERTY
ForcefieldFFML
SciTegic.value.StringValue
<?xml version="1.0" encoding="UTF-8"?>
<!DOCTYPE ffml SYSTEM "Ffml.dtd">
<ffml version="1.0">
<forcefield name="CHARMm" derivedFrom="CHARMm" base="CHARMm">
<atomTypes>
</atomTypes>
<parameters>
<bond atom1="NR56" atom2="CT">
<quadratic
refValue="1.47"
forceConstant="390"/>
</bond>
<angle atom1="C5R" atom2="CF3" atom3="XF">
<quadratic
refValue="110.26"
forceConstant="53.5714"/>
</angle>
<angle atom1="C5R" atom2="NR56" atom3="CT">
<quadratic
refValue="130"
forceConstant="70"/>
</angle>
<angle atom1="CF3" atom2="C5R" atom3="NR56">
<quadratic
refValue="110"
forceConstant="68"/>
</angle>
<angle atom1="CR56" atom2="CT" atom3="HA">
<quadratic
refValue="109.47"
forceConstant="40"/>
</angle>
<angle atom1="CR56" atom2="NR56" atom3="CT">
<quadratic
refValue="130"
forceConstant="70"/>
</angle>
<angle atom1="CT" atom2="CR56" atom3="N5R">
<quadratic
refValue="122"
forceConstant="58"/>
</angle>
<angle atom1="CT" atom2="CR56" atom3="NR56">
<quadratic
refValue="122"
forceConstant="58"/>
</angle>
<angle atom1="CT" atom2="CT" atom3="NR56">
<quadratic
refValue="111"
forceConstant="46.5"/>
</angle>
<angle atom1="N5R" atom2="C5R" atom3="CF3">
<quadratic
refValue="119.136"
forceConstant="68"/>
</angle>
<angle atom1="NR56" atom2="CT" atom3="HA">
<quadratic
refValue="109.47"
forceConstant="37.5"/>
</angle>
<angle atom1="NX" atom2="CT" atom3="CR56">
<quadratic
refValue="111.6"
forceConstant="70"/>
</angle>
<torsion atom1="C5R" atom2="NR56" atom3="CT" atom4="CT">
<multiplecos
v1="0"
v2="0"
v3="0"
v4="0"
v5="0"
v6="0.15"
gamma1="0"
gamma2="0"
gamma3="0"
gamma4="0"
gamma5="0"
gamma6="180"/>
</torsion>
<torsion atom1="C5R" atom2="NR56" atom3="CT" atom4="HA">
<multiplecos
v1="0"
v2="0"
v3="0"
v4="0"
v5="0"
v6="0.15"
gamma1="0"
gamma2="0"
gamma3="0"
gamma4="0"
gamma5="0"
gamma6="180"/>
</torsion>
<torsion atom1="CR56" atom2="NR56" atom3="CT" atom4="CT">
<multiplecos
v1="0"
v2="0"
v3="0"
v4="0"
v5="0"
v6="0.15"
gamma1="0"
gamma2="0"
gamma3="0"
gamma4="0"
gamma5="0"
gamma6="180"/>
</torsion>
<torsion atom1="CR56" atom2="NR56" atom3="CT" atom4="HA">
<multiplecos
v1="0"
v2="0"
v3="0"
v4="0"
v5="0"
v6="0.15"
gamma1="0"
gamma2="0"
gamma3="0"
gamma4="0"
gamma5="0"
gamma6="180"/>
</torsion>
<torsion atom1="HA" atom2="CT" atom3="CR56" atom4="N5R">
<multiplecos
v1="0"
v2="0"
v3="0"
v4="0"
v5="0"
v6="0.01"
gamma1="0"
gamma2="0"
gamma3="0"
gamma4="0"
gamma5="0"
gamma6="0"/>
</torsion>
<torsion atom1="HA" atom2="CT" atom3="CR56" atom4="NR56">
<multiplecos
v1="0"
v2="0"
v3="0"
v4="0"
v5="0"
v6="0.01"
gamma1="0"
gamma2="0"
gamma3="0"
gamma4="0"
gamma5="0"
gamma6="0"/>
</torsion>
<torsion atom1="N5R" atom2="C5R" atom3="CF3" atom4="XF">
<multiplecos
v1="0"
v2="0"
v3="0"
v4="0"
v5="0"
v6="0.1"
gamma1="0"
gamma2="0"
gamma3="0"
gamma4="0"
gamma5="0"
gamma6="0"/>
</torsion>
<torsion atom1="NR56" atom2="C5R" atom3="CF3" atom4="XF">
<multiplecos
v1="0"
v2="0"
v3="0"
v4="0"
v5="0"
v6="0.1"
gamma1="0"
gamma2="0"
gamma3="0"
gamma4="0"
gamma5="0"
gamma6="0"/>
</torsion>
<torsion atom1="NX" atom2="CT" atom3="CR56" atom4="N5R">
<multiplecos
v1="0"
v2="0"
v3="0"
v4="0"
v5="0"
v6="0.01"
gamma1="0"
gamma2="0"
gamma3="0"
gamma4="0"
gamma5="0"
gamma6="0"/>
</torsion>
<torsion atom1="NX" atom2="CT" atom3="CR56" atom4="NR56">
<multiplecos
v1="0"
v2="0"
v3="0"
v4="0"
v5="0"
v6="0.01"
gamma1="0"
gamma2="0"
gamma3="0"
gamma4="0"
gamma5="0"
gamma6="0"/>
</torsion>
</parameters>
</forcefield>
</ffml>

@<SCITEGIC>MOL_PROPERTY
Initial Potential Energy
SciTegic.value.DoubleValue
69.005882

@<SCITEGIC>MOL_PROPERTY
Initial RMS Gradient
SciTegic.value.DoubleValue
12.734700

@<SCITEGIC>MOL_PROPERTY
Minimization Criteria
SciTegic.value.StringValue
 CONJUG> Minimization exiting with gradient tolerance ( 0.0100000) satisfied.

@<SCITEGIC>MOL_PROPERTY
CHARMm Energy
SciTegic.value.DoubleValue
46.164490

@<SCITEGIC>MOL_PROPERTY
Potential Energy
SciTegic.value.DoubleValue
46.164490

@<SCITEGIC>MOL_PROPERTY
RMS Gradient
SciTegic.value.DoubleValue
0.008650

@<SCITEGIC>MOL_PROPERTY
Bond Energy
SciTegic.value.DoubleValue
2.904630

@<SCITEGIC>MOL_PROPERTY
Angle Energy
SciTegic.value.DoubleValue
29.424490

@<SCITEGIC>MOL_PROPERTY
Urey-Bradley Energy
SciTegic.value.IntegerValue
0

@<SCITEGIC>MOL_PROPERTY
Dihedral Energy
SciTegic.value.DoubleValue
23.920530

@<SCITEGIC>MOL_PROPERTY
Improper Energy
SciTegic.value.DoubleValue
1.010690

@<SCITEGIC>MOL_PROPERTY
Van der Waals Energy
SciTegic.value.DoubleValue
-3.187710

@<SCITEGIC>MOL_PROPERTY
Electrostatic Energy
SciTegic.value.DoubleValue
-7.908140

@<SCITEGIC>MOL_PROPERTY
Hydrogen Bond Energy
SciTegic.value.IntegerValue
0

@<SCITEGIC>MOL_PROPERTY
Solvation Free Energy
SciTegic.value.IntegerValue
0

@<SCITEGIC>MOL_PROPERTY
PartialChargeMethod
SciTegic.value.StringValue
MomanyRone

@<SCITEGIC>MOL_PROPERTY
UseResidueTemplateCharge
SciTegic.value.StringValue
True

@<SCITEGIC>MOL_PROPERTY
Heavy atom RMSD to ABT-341 1
SciTegic.value.DoubleValue
3.764346

@<SCITEGIC>ATOM_PROPERTY
Formal Charge
SciTegic.value.StringValue
1 0
2 0
3 0
4 0
5 0
6 0
7 0
8 0
9 0
10 0
11 0
12 0
13 0
14 0
15 0
16 0
17 0
18 0
19 0
20 0
21 0
22 0
23 0
24 0
25 0
26 0
27 0
28 0
29 0
30 0
31 0
32 0
33 0
34 0
35 0
36 0
37 0
38 0
39 0
40 0
41 0
42 0
43 0
44 0
45 0
46 0
47 0
48 0

@<SCITEGIC>ATOM_PROPERTY
pdb_tempFactor
SciTegic.value.DoubleValue
1 0.00
2 0.00
3 0.00
4 0.00
5 0.00
6 0.00
7 0.00
8 0.00
9 0.00
10 0.00
11 0.00
12 0.00
13 0.00
14 0.00
15 0.00
16 0.00
17 0.00
18 0.00
19 0.00
20 0.00
21 0.00
22 0.00
23 0.00
24 0.00
25 0.00
26 0.00
27 0.00
28 0.00
29 0.00
30 0.00
31 0.00
32 0.00
33 0.00
34 0.00
35 0.00
36 0.00
37 0.00
38 0.00
39 0.00
40 0.00
41 0.00
42 0.00
43 0.00
44 0.00
45 0.00
46 0.00
47 0.00
48 0.00

@<SCITEGIC>ATOM_PROPERTY
pdb_occupancy
SciTegic.value.DoubleValue
1 1.00
2 1.00
3 1.00
4 1.00
5 1.00
6 1.00
7 1.00
8 1.00
9 1.00
10 1.00
11 1.00
12 1.00
13 1.00
14 1.00
15 1.00
16 1.00
17 1.00
18 1.00
19 1.00
20 1.00
21 1.00
22 1.00
23 1.00
24 1.00
25 1.00
26 1.00
27 1.00
28 1.00
29 1.00
30 1.00
31 1.00
32 1.00
33 1.00
34 1.00
35 1.00
36 1.00
37 1.00
38 1.00
39 1.00
40 1.00
41 1.00
42 1.00
43 1.00
44 1.00
45 1.00
46 1.00
47 1.00
48 1.00

#	Created by:	Discovery Studio
#	Creation time:	2019-08-05T16:13:18Z

@<TRIPOS>MOLECULE
2i78
   48    51     0 0 0
SMALL
USER_CHARGES


@<TRIPOS>ATOM
      1 C1          -18.107600   -4.356800   61.331700 C.2      1 SUBUNIT    0.0000
      2 C2          -19.188900   -3.822400   62.190800 C.2      1 SUBUNIT    0.0000
      3 C3          -20.775900   -5.618000   61.480000 C.3      1 SUBUNIT    0.0000
      4 C4          -23.177100   -6.594900   64.317000 C.2      1 SUBUNIT    0.0000
      5 C5          -18.103000   -4.047600   60.017500 C.2      1 SUBUNIT    0.0000
      6 C6          -16.920400   -4.277400   59.108200 C.3      1 SUBUNIT    0.0000
      7 C7          -15.681400   -4.643200   59.945500 C.3      1 SUBUNIT    0.0000
      8 C8          -14.495500   -5.880600   58.069500 C.2      1 SUBUNIT    0.0000
      9 F9          -13.099500   -3.544600   60.472700 F        1 SUBUNIT    0.0000
     10 C10         -13.199600   -4.434500   59.475300 C.2      1 SUBUNIT    0.0000
     11 C11         -12.026400   -4.768000   58.815600 C.2      1 SUBUNIT    0.0000
     12 C12         -12.108400   -5.662800   57.764500 C.2      1 SUBUNIT    0.0000
     13 F13         -11.000900   -5.960600   57.075400 F        1 SUBUNIT    0.0000
     14 C14         -13.326100   -6.207800   57.394900 C.2      1 SUBUNIT    0.0000
     15 F15         -13.379800   -7.055900   56.361100 F        1 SUBUNIT    0.0000
     16 C16         -14.446400   -4.974400   59.133000 C.2      1 SUBUNIT    0.0000
     17 C17         -16.037600   -5.763000   60.928700 C.3      1 SUBUNIT    0.0000
     18 N18         -14.852000   -6.328400   61.558500 N.3      1 SUBUNIT    0.0000
     19 C19         -17.048200   -5.231200   61.959200 C.3      1 SUBUNIT    0.0000
     20 O20         -18.866900   -2.861000   62.878900 O.2      1 SUBUNIT    0.0000
     21 N21         -20.440800   -4.365400   62.193100 N.am     1 SUBUNIT    0.0000
     22 C22         -21.527500   -3.684900   62.926900 C.3      1 SUBUNIT    0.0000
     23 C23         -22.353200   -4.661600   63.645200 C.2      1 SUBUNIT    0.0000
     24 N24         -23.284300   -4.440300   64.626800 N.2      1 SUBUNIT    0.0000
     25 N25         -23.774700   -5.620400   65.020000 N.2      1 SUBUNIT    0.0000
     26 C26         -23.404400   -8.078000   64.418700 C.3      1 SUBUNIT    0.0000
     27 F27         -23.826500   -8.324000   65.644100 F        1 SUBUNIT    0.0000
     28 F28         -22.289400   -8.744000   64.178100 F        1 SUBUNIT    0.0000
     29 F29         -24.338400   -8.389000   63.538300 F        1 SUBUNIT    0.0000
     30 N30         -22.290100   -6.024300   63.422300 N.pl3    1 SUBUNIT    0.0000
     31 C31         -21.416400   -6.662400   62.417900 C.3      1 SUBUNIT    0.0000
     32 H32         -19.912700   -6.066000   60.987300 H        1 SUBUNIT    0.0000
     33 H33         -21.480900   -5.370200   60.684900 H        1 SUBUNIT    0.0000
     34 H34         -18.919700   -3.508400   59.570400 H        1 SUBUNIT    0.0000
     35 H35         -16.725500   -3.375400   58.527600 H        1 SUBUNIT    0.0000
     36 H36         -17.172400   -5.063900   58.397300 H        1 SUBUNIT    0.0000
     37 H37         -15.455600   -3.758000   60.540400 H        1 SUBUNIT    0.0000
     38 H38         -15.427200   -6.337900   57.773600 H        1 SUBUNIT    0.0000
     39 H39         -11.081700   -4.344200   59.117000 H        1 SUBUNIT    0.0000
     40 H40         -16.492200   -6.580400   60.366100 H        1 SUBUNIT    0.0000
     41 H41         -14.630900   -5.840300   62.416700 H        1 SUBUNIT    0.0000
     42 H42         -15.009100   -7.295800   61.820900 H        1 SUBUNIT    0.0000
     43 H43         -16.533600   -4.643800   62.718100 H        1 SUBUNIT    0.0000
     44 H44         -17.515600   -6.069200   62.478100 H        1 SUBUNIT    0.0000
     45 H45         -22.153700   -3.141200   62.219000 H        1 SUBUNIT    0.0000
     46 H46         -21.144100   -2.959500   63.646000 H        1 SUBUNIT    0.0000
     47 H47         -22.000500   -7.367500   61.829400 H        1 SUBUNIT    0.0000
     48 H48         -20.642900   -7.231600   62.933400 H        1 SUBUNIT    0.0000
@<TRIPOS>BOND
     1    1    2 1
     2    1    5 2
     3    1   19 1
     4    2   20 2
     5    2   21 1
     6    3   21 1
     7    3   31 1
     8    3   32 1
     9    3   33 1
    10    4   25 2
    11    4   26 1
    12    4   30 1
    13    5    6 1
    14    5   34 1
    15    6    7 1
    16    6   35 1
    17    6   36 1
    18    7   16 1
    19    7   17 1
    20    7   37 1
    21    8   14 2
    22    8   16 1
    23    8   38 1
    24    9   10 1
    25   10   11 1
    26   10   16 2
    27   11   12 2
    28   11   39 1
    29   12   13 1
    30   12   14 1
    31   14   15 1
    32   17   18 1
    33   17   19 1
    34   17   40 1
    35   18   41 1
    36   18   42 1
    37   19   43 1
    38   19   44 1
    39   21   22 1
    40   22   23 1
    41   22   45 1
    42   22   46 1
    43   23   24 2
    44   23   30 1
    45   24   25 1
    46   26   27 1
    47   26   28 1
    48   26   29 1
    49   30   31 1
    50   31   47 1
    51   31   48 1
@<SCITEGIC>MOL_PROPERTY
Resolution
SciTegic.value.DoubleValue
2.500000

@<SCITEGIC>MOL_PROPERTY
TopHits
SciTegic.value.IntegerValue
10

@<SCITEGIC>MOL_PROPERTY
-CDOCKER_ENERGY
SciTegic.value.DoubleValue
-13.018324

@<SCITEGIC>MOL_PROPERTY
-CDOCKER_INTERACTION_ENERGY
SciTegic.value.DoubleValue
43.650005

@<SCITEGIC>MOL_PROPERTY
POSE_NUMBER
SciTegic.value.IntegerValue
5

@<SCITEGIC>MOL_PROPERTY
ForcefieldFFML
SciTegic.value.StringValue
<?xml version="1.0" encoding="UTF-8"?>
<!DOCTYPE ffml SYSTEM "Ffml.dtd">
<ffml version="1.0">
<forcefield name="CHARMm" derivedFrom="CHARMm" base="CHARMm">
<atomTypes>
</atomTypes>
<parameters>
<bond atom1="NR56" atom2="CT">
<quadratic
refValue="1.47"
forceConstant="390"/>
</bond>
<angle atom1="C5R" atom2="CF3" atom3="XF">
<quadratic
refValue="110.26"
forceConstant="53.5714"/>
</angle>
<angle atom1="C5R" atom2="NR56" atom3="CT">
<quadratic
refValue="130"
forceConstant="70"/>
</angle>
<angle atom1="CF3" atom2="C5R" atom3="NR56">
<quadratic
refValue="110"
forceConstant="68"/>
</angle>
<angle atom1="CR56" atom2="CT" atom3="HA">
<quadratic
refValue="109.47"
forceConstant="40"/>
</angle>
<angle atom1="CR56" atom2="NR56" atom3="CT">
<quadratic
refValue="130"
forceConstant="70"/>
</angle>
<angle atom1="CT" atom2="CR56" atom3="N5R">
<quadratic
refValue="122"
forceConstant="58"/>
</angle>
<angle atom1="CT" atom2="CR56" atom3="NR56">
<quadratic
refValue="122"
forceConstant="58"/>
</angle>
<angle atom1="CT" atom2="CT" atom3="NR56">
<quadratic
refValue="111"
forceConstant="46.5"/>
</angle>
<angle atom1="N5R" atom2="C5R" atom3="CF3">
<quadratic
refValue="119.136"
forceConstant="68"/>
</angle>
<angle atom1="NR56" atom2="CT" atom3="HA">
<quadratic
refValue="109.47"
forceConstant="37.5"/>
</angle>
<angle atom1="NX" atom2="CT" atom3="CR56">
<quadratic
refValue="111.6"
forceConstant="70"/>
</angle>
<torsion atom1="C5R" atom2="NR56" atom3="CT" atom4="CT">
<multiplecos
v1="0"
v2="0"
v3="0"
v4="0"
v5="0"
v6="0.15"
gamma1="0"
gamma2="0"
gamma3="0"
gamma4="0"
gamma5="0"
gamma6="180"/>
</torsion>
<torsion atom1="C5R" atom2="NR56" atom3="CT" atom4="HA">
<multiplecos
v1="0"
v2="0"
v3="0"
v4="0"
v5="0"
v6="0.15"
gamma1="0"
gamma2="0"
gamma3="0"
gamma4="0"
gamma5="0"
gamma6="180"/>
</torsion>
<torsion atom1="CR56" atom2="NR56" atom3="CT" atom4="CT">
<multiplecos
v1="0"
v2="0"
v3="0"
v4="0"
v5="0"
v6="0.15"
gamma1="0"
gamma2="0"
gamma3="0"
gamma4="0"
gamma5="0"
gamma6="180"/>
</torsion>
<torsion atom1="CR56" atom2="NR56" atom3="CT" atom4="HA">
<multiplecos
v1="0"
v2="0"
v3="0"
v4="0"
v5="0"
v6="0.15"
gamma1="0"
gamma2="0"
gamma3="0"
gamma4="0"
gamma5="0"
gamma6="180"/>
</torsion>
<torsion atom1="HA" atom2="CT" atom3="CR56" atom4="N5R">
<multiplecos
v1="0"
v2="0"
v3="0"
v4="0"
v5="0"
v6="0.01"
gamma1="0"
gamma2="0"
gamma3="0"
gamma4="0"
gamma5="0"
gamma6="0"/>
</torsion>
<torsion atom1="HA" atom2="CT" atom3="CR56" atom4="NR56">
<multiplecos
v1="0"
v2="0"
v3="0"
v4="0"
v5="0"
v6="0.01"
gamma1="0"
gamma2="0"
gamma3="0"
gamma4="0"
gamma5="0"
gamma6="0"/>
</torsion>
<torsion atom1="N5R" atom2="C5R" atom3="CF3" atom4="XF">
<multiplecos
v1="0"
v2="0"
v3="0"
v4="0"
v5="0"
v6="0.1"
gamma1="0"
gamma2="0"
gamma3="0"
gamma4="0"
gamma5="0"
gamma6="0"/>
</torsion>
<torsion atom1="NR56" atom2="C5R" atom3="CF3" atom4="XF">
<multiplecos
v1="0"
v2="0"
v3="0"
v4="0"
v5="0"
v6="0.1"
gamma1="0"
gamma2="0"
gamma3="0"
gamma4="0"
gamma5="0"
gamma6="0"/>
</torsion>
<torsion atom1="NX" atom2="CT" atom3="CR56" atom4="N5R">
<multiplecos
v1="0"
v2="0"
v3="0"
v4="0"
v5="0"
v6="0.01"
gamma1="0"
gamma2="0"
gamma3="0"
gamma4="0"
gamma5="0"
gamma6="0"/>
</torsion>
<torsion atom1="NX" atom2="CT" atom3="CR56" atom4="NR56">
<multiplecos
v1="0"
v2="0"
v3="0"
v4="0"
v5="0"
v6="0.01"
gamma1="0"
gamma2="0"
gamma3="0"
gamma4="0"
gamma5="0"
gamma6="0"/>
</torsion>
</parameters>
</forcefield>
</ffml>

@<SCITEGIC>MOL_PROPERTY
Initial Potential Energy
SciTegic.value.DoubleValue
69.005882

@<SCITEGIC>MOL_PROPERTY
Initial RMS Gradient
SciTegic.value.DoubleValue
12.734700

@<SCITEGIC>MOL_PROPERTY
Minimization Criteria
SciTegic.value.StringValue
 CONJUG> Minimization exiting with gradient tolerance ( 0.0100000) satisfied.

@<SCITEGIC>MOL_PROPERTY
CHARMm Energy
SciTegic.value.DoubleValue
46.164490

@<SCITEGIC>MOL_PROPERTY
Potential Energy
SciTegic.value.DoubleValue
46.164490

@<SCITEGIC>MOL_PROPERTY
RMS Gradient
SciTegic.value.DoubleValue
0.008650

@<SCITEGIC>MOL_PROPERTY
Bond Energy
SciTegic.value.DoubleValue
2.904630

@<SCITEGIC>MOL_PROPERTY
Angle Energy
SciTegic.value.DoubleValue
29.424490

@<SCITEGIC>MOL_PROPERTY
Urey-Bradley Energy
SciTegic.value.IntegerValue
0

@<SCITEGIC>MOL_PROPERTY
Dihedral Energy
SciTegic.value.DoubleValue
23.920530

@<SCITEGIC>MOL_PROPERTY
Improper Energy
SciTegic.value.DoubleValue
1.010690

@<SCITEGIC>MOL_PROPERTY
Van der Waals Energy
SciTegic.value.DoubleValue
-3.187710

@<SCITEGIC>MOL_PROPERTY
Electrostatic Energy
SciTegic.value.DoubleValue
-7.908140

@<SCITEGIC>MOL_PROPERTY
Hydrogen Bond Energy
SciTegic.value.IntegerValue
0

@<SCITEGIC>MOL_PROPERTY
Solvation Free Energy
SciTegic.value.IntegerValue
0

@<SCITEGIC>MOL_PROPERTY
PartialChargeMethod
SciTegic.value.StringValue
MomanyRone

@<SCITEGIC>MOL_PROPERTY
UseResidueTemplateCharge
SciTegic.value.StringValue
True

@<SCITEGIC>MOL_PROPERTY
Heavy atom RMSD to ABT-341 1
SciTegic.value.DoubleValue
3.354348

@<SCITEGIC>ATOM_PROPERTY
Formal Charge
SciTegic.value.StringValue
1 0
2 0
3 0
4 0
5 0
6 0
7 0
8 0
9 0
10 0
11 0
12 0
13 0
14 0
15 0
16 0
17 0
18 0
19 0
20 0
21 0
22 0
23 0
24 0
25 0
26 0
27 0
28 0
29 0
30 0
31 0
32 0
33 0
34 0
35 0
36 0
37 0
38 0
39 0
40 0
41 0
42 0
43 0
44 0
45 0
46 0
47 0
48 0

@<SCITEGIC>ATOM_PROPERTY
pdb_tempFactor
SciTegic.value.DoubleValue
1 0.00
2 0.00
3 0.00
4 0.00
5 0.00
6 0.00
7 0.00
8 0.00
9 0.00
10 0.00
11 0.00
12 0.00
13 0.00
14 0.00
15 0.00
16 0.00
17 0.00
18 0.00
19 0.00
20 0.00
21 0.00
22 0.00
23 0.00
24 0.00
25 0.00
26 0.00
27 0.00
28 0.00
29 0.00
30 0.00
31 0.00
32 0.00
33 0.00
34 0.00
35 0.00
36 0.00
37 0.00
38 0.00
39 0.00
40 0.00
41 0.00
42 0.00
43 0.00
44 0.00
45 0.00
46 0.00
47 0.00
48 0.00

@<SCITEGIC>ATOM_PROPERTY
pdb_occupancy
SciTegic.value.DoubleValue
1 1.00
2 1.00
3 1.00
4 1.00
5 1.00
6 1.00
7 1.00
8 1.00
9 1.00
10 1.00
11 1.00
12 1.00
13 1.00
14 1.00
15 1.00
16 1.00
17 1.00
18 1.00
19 1.00
20 1.00
21 1.00
22 1.00
23 1.00
24 1.00
25 1.00
26 1.00
27 1.00
28 1.00
29 1.00
30 1.00
31 1.00
32 1.00
33 1.00
34 1.00
35 1.00
36 1.00
37 1.00
38 1.00
39 1.00
40 1.00
41 1.00
42 1.00
43 1.00
44 1.00
45 1.00
46 1.00
47 1.00
48 1.00

#	Created by:	Discovery Studio
#	Creation time:	2019-08-05T16:13:18Z

@<TRIPOS>MOLECULE
2i78
   48    51     0 0 0
SMALL
USER_CHARGES


@<TRIPOS>ATOM
      1 C1          -18.044600   -4.201900   61.320700 C.2      1 SUBUNIT    0.0000
      2 C2          -17.013500   -3.327100   60.711000 C.2      1 SUBUNIT    0.0000
      3 C3          -16.352700   -5.045800   58.996700 C.3      1 SUBUNIT    0.0000
      4 C4          -12.775200   -5.346000   58.117800 C.2      1 SUBUNIT    0.0000
      5 C5          -19.075700   -4.668400   60.587900 C.2      1 SUBUNIT    0.0000
      6 C6          -20.129300   -5.604900   61.123600 C.3      1 SUBUNIT    0.0000
      7 C7          -19.826000   -6.088100   62.555300 C.3      1 SUBUNIT    0.0000
      8 C8          -22.164000   -5.970600   63.491300 C.2      1 SUBUNIT    0.0000
      9 F9          -19.995900   -8.867000   63.274400 F        1 SUBUNIT    0.0000
     10 C10         -21.047500   -8.089300   63.561300 C.2      1 SUBUNIT    0.0000
     11 C11         -22.127000   -8.685900   64.202000 C.2      1 SUBUNIT    0.0000
     12 C12         -23.230700   -7.895900   64.481000 C.2      1 SUBUNIT    0.0000
     13 F13         -24.293100   -8.441300   65.087300 F        1 SUBUNIT    0.0000
     14 C14         -23.249400   -6.557700   64.126000 C.2      1 SUBUNIT    0.0000
     15 F15         -24.329600   -5.810800   64.392900 F        1 SUBUNIT    0.0000
     16 C16         -21.032100   -6.736400   63.201800 C.2      1 SUBUNIT    0.0000
     17 C17         -19.291000   -4.926100   63.404800 C.3      1 SUBUNIT    0.0000
     18 N18         -19.109300   -5.294100   64.803700 N.3      1 SUBUNIT    0.0000
     19 C19         -17.977800   -4.396700   62.816600 C.3      1 SUBUNIT    0.0000
     20 O20         -16.934300   -2.213600   61.216500 O.2      1 SUBUNIT    0.0000
     21 N21         -16.195000   -3.733500   59.697100 N.am     1 SUBUNIT    0.0000
     22 C22         -15.050200   -2.857400   59.353800 C.3      1 SUBUNIT    0.0000
     23 C23         -13.887100   -3.681600   59.027000 C.2      1 SUBUNIT    0.0000
     24 N24         -12.564100   -3.569100   59.365500 N.2      1 SUBUNIT    0.0000
     25 N25         -11.902100   -4.592300   58.808100 N.2      1 SUBUNIT    0.0000
     26 C26         -12.510700   -6.511300   57.213100 C.3      1 SUBUNIT    0.0000
     27 F27         -13.241100   -7.529700   57.605400 F        1 SUBUNIT    0.0000
     28 F28         -11.224500   -6.798900   57.260700 F        1 SUBUNIT    0.0000
     29 F29         -12.843400   -6.140100   55.995700 F        1 SUBUNIT    0.0000
     30 N30         -14.039000   -4.818000   58.279900 N.pl3    1 SUBUNIT    0.0000
     31 C31         -15.369000   -5.248500   57.818500 C.3      1 SUBUNIT    0.0000
     32 H32         -17.363900   -5.153200   58.607300 H        1 SUBUNIT    0.0000
     33 H33         -16.202000   -5.846900   59.722000 H        1 SUBUNIT    0.0000
     34 H34         -19.173600   -4.423800   59.546500 H        1 SUBUNIT    0.0000
     35 H35         -20.225500   -6.461600   60.457900 H        1 SUBUNIT    0.0000
     36 H36         -21.084700   -5.081300   61.096400 H        1 SUBUNIT    0.0000
     37 H37         -19.020100   -6.819500   62.488400 H        1 SUBUNIT    0.0000
     38 H38         -22.197300   -4.922300   63.236100 H        1 SUBUNIT    0.0000
     39 H39         -22.107300   -9.732000   64.469300 H        1 SUBUNIT    0.0000
     40 H40         -20.017300   -4.110900   63.397300 H        1 SUBUNIT    0.0000
     41 H41         -18.599700   -4.568200   65.292800 H        1 SUBUNIT    0.0000
     42 H42         -18.530300   -6.123900   64.859300 H        1 SUBUNIT    0.0000
     43 H43         -17.168600   -5.094700   63.038200 H        1 SUBUNIT    0.0000
     44 H44         -17.719100   -3.457500   63.308100 H        1 SUBUNIT    0.0000
     45 H45         -14.782100   -2.182500   60.166200 H        1 SUBUNIT    0.0000
     46 H46         -15.310500   -2.247300   58.489000 H        1 SUBUNIT    0.0000
     47 H47         -15.374100   -6.270600   57.445300 H        1 SUBUNIT    0.0000
     48 H48         -15.669300   -4.601500   56.992500 H        1 SUBUNIT    0.0000
@<TRIPOS>BOND
     1    1    2 1
     2    1    5 2
     3    1   19 1
     4    2   20 2
     5    2   21 1
     6    3   21 1
     7    3   31 1
     8    3   32 1
     9    3   33 1
    10    4   25 2
    11    4   26 1
    12    4   30 1
    13    5    6 1
    14    5   34 1
    15    6    7 1
    16    6   35 1
    17    6   36 1
    18    7   16 1
    19    7   17 1
    20    7   37 1
    21    8   14 2
    22    8   16 1
    23    8   38 1
    24    9   10 1
    25   10   11 1
    26   10   16 2
    27   11   12 2
    28   11   39 1
    29   12   13 1
    30   12   14 1
    31   14   15 1
    32   17   18 1
    33   17   19 1
    34   17   40 1
    35   18   41 1
    36   18   42 1
    37   19   43 1
    38   19   44 1
    39   21   22 1
    40   22   23 1
    41   22   45 1
    42   22   46 1
    43   23   24 2
    44   23   30 1
    45   24   25 1
    46   26   27 1
    47   26   28 1
    48   26   29 1
    49   30   31 1
    50   31   47 1
    51   31   48 1
@<SCITEGIC>MOL_PROPERTY
Resolution
SciTegic.value.DoubleValue
2.500000

@<SCITEGIC>MOL_PROPERTY
TopHits
SciTegic.value.IntegerValue
10

@<SCITEGIC>MOL_PROPERTY
-CDOCKER_ENERGY
SciTegic.value.DoubleValue
-13.042959

@<SCITEGIC>MOL_PROPERTY
-CDOCKER_INTERACTION_ENERGY
SciTegic.value.DoubleValue
45.469242

@<SCITEGIC>MOL_PROPERTY
POSE_NUMBER
SciTegic.value.IntegerValue
6

@<SCITEGIC>MOL_PROPERTY
ForcefieldFFML
SciTegic.value.StringValue
<?xml version="1.0" encoding="UTF-8"?>
<!DOCTYPE ffml SYSTEM "Ffml.dtd">
<ffml version="1.0">
<forcefield name="CHARMm" derivedFrom="CHARMm" base="CHARMm">
<atomTypes>
</atomTypes>
<parameters>
<bond atom1="NR56" atom2="CT">
<quadratic
refValue="1.47"
forceConstant="390"/>
</bond>
<angle atom1="C5R" atom2="CF3" atom3="XF">
<quadratic
refValue="110.26"
forceConstant="53.5714"/>
</angle>
<angle atom1="C5R" atom2="NR56" atom3="CT">
<quadratic
refValue="130"
forceConstant="70"/>
</angle>
<angle atom1="CF3" atom2="C5R" atom3="NR56">
<quadratic
refValue="110"
forceConstant="68"/>
</angle>
<angle atom1="CR56" atom2="CT" atom3="HA">
<quadratic
refValue="109.47"
forceConstant="40"/>
</angle>
<angle atom1="CR56" atom2="NR56" atom3="CT">
<quadratic
refValue="130"
forceConstant="70"/>
</angle>
<angle atom1="CT" atom2="CR56" atom3="N5R">
<quadratic
refValue="122"
forceConstant="58"/>
</angle>
<angle atom1="CT" atom2="CR56" atom3="NR56">
<quadratic
refValue="122"
forceConstant="58"/>
</angle>
<angle atom1="CT" atom2="CT" atom3="NR56">
<quadratic
refValue="111"
forceConstant="46.5"/>
</angle>
<angle atom1="N5R" atom2="C5R" atom3="CF3">
<quadratic
refValue="119.136"
forceConstant="68"/>
</angle>
<angle atom1="NR56" atom2="CT" atom3="HA">
<quadratic
refValue="109.47"
forceConstant="37.5"/>
</angle>
<angle atom1="NX" atom2="CT" atom3="CR56">
<quadratic
refValue="111.6"
forceConstant="70"/>
</angle>
<torsion atom1="C5R" atom2="NR56" atom3="CT" atom4="CT">
<multiplecos
v1="0"
v2="0"
v3="0"
v4="0"
v5="0"
v6="0.15"
gamma1="0"
gamma2="0"
gamma3="0"
gamma4="0"
gamma5="0"
gamma6="180"/>
</torsion>
<torsion atom1="C5R" atom2="NR56" atom3="CT" atom4="HA">
<multiplecos
v1="0"
v2="0"
v3="0"
v4="0"
v5="0"
v6="0.15"
gamma1="0"
gamma2="0"
gamma3="0"
gamma4="0"
gamma5="0"
gamma6="180"/>
</torsion>
<torsion atom1="CR56" atom2="NR56" atom3="CT" atom4="CT">
<multiplecos
v1="0"
v2="0"
v3="0"
v4="0"
v5="0"
v6="0.15"
gamma1="0"
gamma2="0"
gamma3="0"
gamma4="0"
gamma5="0"
gamma6="180"/>
</torsion>
<torsion atom1="CR56" atom2="NR56" atom3="CT" atom4="HA">
<multiplecos
v1="0"
v2="0"
v3="0"
v4="0"
v5="0"
v6="0.15"
gamma1="0"
gamma2="0"
gamma3="0"
gamma4="0"
gamma5="0"
gamma6="180"/>
</torsion>
<torsion atom1="HA" atom2="CT" atom3="CR56" atom4="N5R">
<multiplecos
v1="0"
v2="0"
v3="0"
v4="0"
v5="0"
v6="0.01"
gamma1="0"
gamma2="0"
gamma3="0"
gamma4="0"
gamma5="0"
gamma6="0"/>
</torsion>
<torsion atom1="HA" atom2="CT" atom3="CR56" atom4="NR56">
<multiplecos
v1="0"
v2="0"
v3="0"
v4="0"
v5="0"
v6="0.01"
gamma1="0"
gamma2="0"
gamma3="0"
gamma4="0"
gamma5="0"
gamma6="0"/>
</torsion>
<torsion atom1="N5R" atom2="C5R" atom3="CF3" atom4="XF">
<multiplecos
v1="0"
v2="0"
v3="0"
v4="0"
v5="0"
v6="0.1"
gamma1="0"
gamma2="0"
gamma3="0"
gamma4="0"
gamma5="0"
gamma6="0"/>
</torsion>
<torsion atom1="NR56" atom2="C5R" atom3="CF3" atom4="XF">
<multiplecos
v1="0"
v2="0"
v3="0"
v4="0"
v5="0"
v6="0.1"
gamma1="0"
gamma2="0"
gamma3="0"
gamma4="0"
gamma5="0"
gamma6="0"/>
</torsion>
<torsion atom1="NX" atom2="CT" atom3="CR56" atom4="N5R">
<multiplecos
v1="0"
v2="0"
v3="0"
v4="0"
v5="0"
v6="0.01"
gamma1="0"
gamma2="0"
gamma3="0"
gamma4="0"
gamma5="0"
gamma6="0"/>
</torsion>
<torsion atom1="NX" atom2="CT" atom3="CR56" atom4="NR56">
<multiplecos
v1="0"
v2="0"
v3="0"
v4="0"
v5="0"
v6="0.01"
gamma1="0"
gamma2="0"
gamma3="0"
gamma4="0"
gamma5="0"
gamma6="0"/>
</torsion>
</parameters>
</forcefield>
</ffml>

@<SCITEGIC>MOL_PROPERTY
Initial Potential Energy
SciTegic.value.DoubleValue
69.005882

@<SCITEGIC>MOL_PROPERTY
Initial RMS Gradient
SciTegic.value.DoubleValue
12.734700

@<SCITEGIC>MOL_PROPERTY
Minimization Criteria
SciTegic.value.StringValue
 CONJUG> Minimization exiting with gradient tolerance ( 0.0100000) satisfied.

@<SCITEGIC>MOL_PROPERTY
CHARMm Energy
SciTegic.value.DoubleValue
46.164490

@<SCITEGIC>MOL_PROPERTY
Potential Energy
SciTegic.value.DoubleValue
46.164490

@<SCITEGIC>MOL_PROPERTY
RMS Gradient
SciTegic.value.DoubleValue
0.008650

@<SCITEGIC>MOL_PROPERTY
Bond Energy
SciTegic.value.DoubleValue
2.904630

@<SCITEGIC>MOL_PROPERTY
Angle Energy
SciTegic.value.DoubleValue
29.424490

@<SCITEGIC>MOL_PROPERTY
Urey-Bradley Energy
SciTegic.value.IntegerValue
0

@<SCITEGIC>MOL_PROPERTY
Dihedral Energy
SciTegic.value.DoubleValue
23.920530

@<SCITEGIC>MOL_PROPERTY
Improper Energy
SciTegic.value.DoubleValue
1.010690

@<SCITEGIC>MOL_PROPERTY
Van der Waals Energy
SciTegic.value.DoubleValue
-3.187710

@<SCITEGIC>MOL_PROPERTY
Electrostatic Energy
SciTegic.value.DoubleValue
-7.908140

@<SCITEGIC>MOL_PROPERTY
Hydrogen Bond Energy
SciTegic.value.IntegerValue
0

@<SCITEGIC>MOL_PROPERTY
Solvation Free Energy
SciTegic.value.IntegerValue
0

@<SCITEGIC>MOL_PROPERTY
PartialChargeMethod
SciTegic.value.StringValue
MomanyRone

@<SCITEGIC>MOL_PROPERTY
UseResidueTemplateCharge
SciTegic.value.StringValue
True

@<SCITEGIC>MOL_PROPERTY
Heavy atom RMSD to ABT-341 1
SciTegic.value.DoubleValue
9.634692

@<SCITEGIC>ATOM_PROPERTY
Formal Charge
SciTegic.value.StringValue
1 0
2 0
3 0
4 0
5 0
6 0
7 0
8 0
9 0
10 0
11 0
12 0
13 0
14 0
15 0
16 0
17 0
18 0
19 0
20 0
21 0
22 0
23 0
24 0
25 0
26 0
27 0
28 0
29 0
30 0
31 0
32 0
33 0
34 0
35 0
36 0
37 0
38 0
39 0
40 0
41 0
42 0
43 0
44 0
45 0
46 0
47 0
48 0

@<SCITEGIC>ATOM_PROPERTY
pdb_tempFactor
SciTegic.value.DoubleValue
1 0.00
2 0.00
3 0.00
4 0.00
5 0.00
6 0.00
7 0.00
8 0.00
9 0.00
10 0.00
11 0.00
12 0.00
13 0.00
14 0.00
15 0.00
16 0.00
17 0.00
18 0.00
19 0.00
20 0.00
21 0.00
22 0.00
23 0.00
24 0.00
25 0.00
26 0.00
27 0.00
28 0.00
29 0.00
30 0.00
31 0.00
32 0.00
33 0.00
34 0.00
35 0.00
36 0.00
37 0.00
38 0.00
39 0.00
40 0.00
41 0.00
42 0.00
43 0.00
44 0.00
45 0.00
46 0.00
47 0.00
48 0.00

@<SCITEGIC>ATOM_PROPERTY
pdb_occupancy
SciTegic.value.DoubleValue
1 1.00
2 1.00
3 1.00
4 1.00
5 1.00
6 1.00
7 1.00
8 1.00
9 1.00
10 1.00
11 1.00
12 1.00
13 1.00
14 1.00
15 1.00
16 1.00
17 1.00
18 1.00
19 1.00
20 1.00
21 1.00
22 1.00
23 1.00
24 1.00
25 1.00
26 1.00
27 1.00
28 1.00
29 1.00
30 1.00
31 1.00
32 1.00
33 1.00
34 1.00
35 1.00
36 1.00
37 1.00
38 1.00
39 1.00
40 1.00
41 1.00
42 1.00
43 1.00
44 1.00
45 1.00
46 1.00
47 1.00
48 1.00

#	Created by:	Discovery Studio
#	Creation time:	2019-08-05T16:13:18Z

@<TRIPOS>MOLECULE
2i78
   48    51     0 0 0
SMALL
USER_CHARGES


@<TRIPOS>ATOM
      1 C1          -17.353000   -4.563300   61.318700 C.2      1 SUBUNIT    0.0000
      2 C2          -16.086900   -3.976700   60.811000 C.2      1 SUBUNIT    0.0000
      3 C3          -15.131700   -6.197900   60.200500 C.3      1 SUBUNIT    0.0000
      4 C4          -12.295300   -5.932300   57.608900 C.2      1 SUBUNIT    0.0000
      5 C5          -17.313900   -5.365000   62.402700 C.2      1 SUBUNIT    0.0000
      6 C6          -18.538100   -5.844600   63.137100 C.3      1 SUBUNIT    0.0000
      7 C7          -19.813800   -5.139200   62.645300 C.3      1 SUBUNIT    0.0000
      8 C8          -21.289800   -7.097000   63.328400 C.2      1 SUBUNIT    0.0000
      9 F9          -21.962400   -3.548500   63.648000 F        1 SUBUNIT    0.0000
     10 C10         -22.101900   -4.878800   63.719200 C.2      1 SUBUNIT    0.0000
     11 C11         -23.275900   -5.359700   64.285600 C.2      1 SUBUNIT    0.0000
     12 C12         -23.434100   -6.731300   64.382800 C.2      1 SUBUNIT    0.0000
     13 F13         -24.546200   -7.227200   64.943200 F        1 SUBUNIT    0.0000
     14 C14         -22.452500   -7.586900   63.911000 C.2      1 SUBUNIT    0.0000
     15 F15         -22.619600   -8.912100   64.015800 F        1 SUBUNIT    0.0000
     16 C16         -21.085300   -5.715700   63.241700 C.2      1 SUBUNIT    0.0000
     17 C17         -19.834400   -5.101000   61.112000 C.3      1 SUBUNIT    0.0000
     18 N18         -21.088000   -4.584400   60.573400 N.3      1 SUBUNIT    0.0000
     19 C19         -18.643500   -4.275800   60.588700 C.3      1 SUBUNIT    0.0000
     20 O20         -16.078400   -2.754000   60.721200 O.2      1 SUBUNIT    0.0000
     21 N21         -15.011300   -4.754400   60.491900 N.am     1 SUBUNIT    0.0000
     22 C22         -13.663100   -4.153600   60.443100 C.3      1 SUBUNIT    0.0000
     23 C23         -12.855300   -4.715300   59.357000 C.2      1 SUBUNIT    0.0000
     24 N24         -11.614400   -4.331500   58.914700 N.2      1 SUBUNIT    0.0000
     25 N25         -11.279300   -5.098300   57.870700 N.2      1 SUBUNIT    0.0000
     26 C26         -12.442200   -6.877300   56.452200 C.3      1 SUBUNIT    0.0000
     27 F27         -13.711600   -6.922500   56.126200 F        1 SUBUNIT    0.0000
     28 F28         -12.008500   -8.065300   56.796300 F        1 SUBUNIT    0.0000
     29 F29         -11.726200   -6.405000   55.449600 F        1 SUBUNIT    0.0000
     30 N30         -13.263300   -5.785200   58.587900 N.pl3    1 SUBUNIT    0.0000
     31 C31         -14.497300   -6.558500   58.838900 C.3      1 SUBUNIT    0.0000
     32 H32         -16.167600   -6.536300   60.204600 H        1 SUBUNIT    0.0000
     33 H33         -14.637900   -6.745200   61.000500 H        1 SUBUNIT    0.0000
     34 H34         -16.381800   -5.636000   62.866500 H        1 SUBUNIT    0.0000
     35 H35         -18.423300   -5.647000   64.200800 H        1 SUBUNIT    0.0000
     36 H36         -18.592500   -6.925100   63.013700 H        1 SUBUNIT    0.0000
     37 H37         -19.726400   -4.107000   62.987900 H        1 SUBUNIT    0.0000
     38 H38         -20.555300   -7.795700   62.958800 H        1 SUBUNIT    0.0000
     39 H39         -24.034900   -4.683300   64.649000 H        1 SUBUNIT    0.0000
     40 H40         -19.743000   -6.122900   60.740400 H        1 SUBUNIT    0.0000
     41 H41         -21.031600   -4.507300   59.566400 H        1 SUBUNIT    0.0000
     42 H42         -21.847700   -5.222000   60.773800 H        1 SUBUNIT    0.0000
     43 H43         -18.864700   -3.211700   60.689000 H        1 SUBUNIT    0.0000
     44 H44         -18.512300   -4.467200   59.523900 H        1 SUBUNIT    0.0000
     45 H45         -13.160800   -4.369600   61.381100 H        1 SUBUNIT    0.0000
     46 H46         -13.700600   -3.070700   60.325400 H        1 SUBUNIT    0.0000
     47 H47         -14.255900   -7.620900   58.831100 H        1 SUBUNIT    0.0000
     48 H48         -15.209800   -6.371400   58.036200 H        1 SUBUNIT    0.0000
@<TRIPOS>BOND
     1    1    2 1
     2    1    5 2
     3    1   19 1
     4    2   20 2
     5    2   21 1
     6    3   21 1
     7    3   31 1
     8    3   32 1
     9    3   33 1
    10    4   25 2
    11    4   26 1
    12    4   30 1
    13    5    6 1
    14    5   34 1
    15    6    7 1
    16    6   35 1
    17    6   36 1
    18    7   16 1
    19    7   17 1
    20    7   37 1
    21    8   14 2
    22    8   16 1
    23    8   38 1
    24    9   10 1
    25   10   11 1
    26   10   16 2
    27   11   12 2
    28   11   39 1
    29   12   13 1
    30   12   14 1
    31   14   15 1
    32   17   18 1
    33   17   19 1
    34   17   40 1
    35   18   41 1
    36   18   42 1
    37   19   43 1
    38   19   44 1
    39   21   22 1
    40   22   23 1
    41   22   45 1
    42   22   46 1
    43   23   24 2
    44   23   30 1
    45   24   25 1
    46   26   27 1
    47   26   28 1
    48   26   29 1
    49   30   31 1
    50   31   47 1
    51   31   48 1
@<SCITEGIC>MOL_PROPERTY
Resolution
SciTegic.value.DoubleValue
2.500000

@<SCITEGIC>MOL_PROPERTY
TopHits
SciTegic.value.IntegerValue
10

@<SCITEGIC>MOL_PROPERTY
-CDOCKER_ENERGY
SciTegic.value.DoubleValue
-13.385873

@<SCITEGIC>MOL_PROPERTY
-CDOCKER_INTERACTION_ENERGY
SciTegic.value.DoubleValue
43.700031

@<SCITEGIC>MOL_PROPERTY
POSE_NUMBER
SciTegic.value.IntegerValue
7

@<SCITEGIC>MOL_PROPERTY
ForcefieldFFML
SciTegic.value.StringValue
<?xml version="1.0" encoding="UTF-8"?>
<!DOCTYPE ffml SYSTEM "Ffml.dtd">
<ffml version="1.0">
<forcefield name="CHARMm" derivedFrom="CHARMm" base="CHARMm">
<atomTypes>
</atomTypes>
<parameters>
<bond atom1="NR56" atom2="CT">
<quadratic
refValue="1.47"
forceConstant="390"/>
</bond>
<angle atom1="C5R" atom2="CF3" atom3="XF">
<quadratic
refValue="110.26"
forceConstant="53.5714"/>
</angle>
<angle atom1="C5R" atom2="NR56" atom3="CT">
<quadratic
refValue="130"
forceConstant="70"/>
</angle>
<angle atom1="CF3" atom2="C5R" atom3="NR56">
<quadratic
refValue="110"
forceConstant="68"/>
</angle>
<angle atom1="CR56" atom2="CT" atom3="HA">
<quadratic
refValue="109.47"
forceConstant="40"/>
</angle>
<angle atom1="CR56" atom2="NR56" atom3="CT">
<quadratic
refValue="130"
forceConstant="70"/>
</angle>
<angle atom1="CT" atom2="CR56" atom3="N5R">
<quadratic
refValue="122"
forceConstant="58"/>
</angle>
<angle atom1="CT" atom2="CR56" atom3="NR56">
<quadratic
refValue="122"
forceConstant="58"/>
</angle>
<angle atom1="CT" atom2="CT" atom3="NR56">
<quadratic
refValue="111"
forceConstant="46.5"/>
</angle>
<angle atom1="N5R" atom2="C5R" atom3="CF3">
<quadratic
refValue="119.136"
forceConstant="68"/>
</angle>
<angle atom1="NR56" atom2="CT" atom3="HA">
<quadratic
refValue="109.47"
forceConstant="37.5"/>
</angle>
<angle atom1="NX" atom2="CT" atom3="CR56">
<quadratic
refValue="111.6"
forceConstant="70"/>
</angle>
<torsion atom1="C5R" atom2="NR56" atom3="CT" atom4="CT">
<multiplecos
v1="0"
v2="0"
v3="0"
v4="0"
v5="0"
v6="0.15"
gamma1="0"
gamma2="0"
gamma3="0"
gamma4="0"
gamma5="0"
gamma6="180"/>
</torsion>
<torsion atom1="C5R" atom2="NR56" atom3="CT" atom4="HA">
<multiplecos
v1="0"
v2="0"
v3="0"
v4="0"
v5="0"
v6="0.15"
gamma1="0"
gamma2="0"
gamma3="0"
gamma4="0"
gamma5="0"
gamma6="180"/>
</torsion>
<torsion atom1="CR56" atom2="NR56" atom3="CT" atom4="CT">
<multiplecos
v1="0"
v2="0"
v3="0"
v4="0"
v5="0"
v6="0.15"
gamma1="0"
gamma2="0"
gamma3="0"
gamma4="0"
gamma5="0"
gamma6="180"/>
</torsion>
<torsion atom1="CR56" atom2="NR56" atom3="CT" atom4="HA">
<multiplecos
v1="0"
v2="0"
v3="0"
v4="0"
v5="0"
v6="0.15"
gamma1="0"
gamma2="0"
gamma3="0"
gamma4="0"
gamma5="0"
gamma6="180"/>
</torsion>
<torsion atom1="HA" atom2="CT" atom3="CR56" atom4="N5R">
<multiplecos
v1="0"
v2="0"
v3="0"
v4="0"
v5="0"
v6="0.01"
gamma1="0"
gamma2="0"
gamma3="0"
gamma4="0"
gamma5="0"
gamma6="0"/>
</torsion>
<torsion atom1="HA" atom2="CT" atom3="CR56" atom4="NR56">
<multiplecos
v1="0"
v2="0"
v3="0"
v4="0"
v5="0"
v6="0.01"
gamma1="0"
gamma2="0"
gamma3="0"
gamma4="0"
gamma5="0"
gamma6="0"/>
</torsion>
<torsion atom1="N5R" atom2="C5R" atom3="CF3" atom4="XF">
<multiplecos
v1="0"
v2="0"
v3="0"
v4="0"
v5="0"
v6="0.1"
gamma1="0"
gamma2="0"
gamma3="0"
gamma4="0"
gamma5="0"
gamma6="0"/>
</torsion>
<torsion atom1="NR56" atom2="C5R" atom3="CF3" atom4="XF">
<multiplecos
v1="0"
v2="0"
v3="0"
v4="0"
v5="0"
v6="0.1"
gamma1="0"
gamma2="0"
gamma3="0"
gamma4="0"
gamma5="0"
gamma6="0"/>
</torsion>
<torsion atom1="NX" atom2="CT" atom3="CR56" atom4="N5R">
<multiplecos
v1="0"
v2="0"
v3="0"
v4="0"
v5="0"
v6="0.01"
gamma1="0"
gamma2="0"
gamma3="0"
gamma4="0"
gamma5="0"
gamma6="0"/>
</torsion>
<torsion atom1="NX" atom2="CT" atom3="CR56" atom4="NR56">
<multiplecos
v1="0"
v2="0"
v3="0"
v4="0"
v5="0"
v6="0.01"
gamma1="0"
gamma2="0"
gamma3="0"
gamma4="0"
gamma5="0"
gamma6="0"/>
</torsion>
</parameters>
</forcefield>
</ffml>

@<SCITEGIC>MOL_PROPERTY
Initial Potential Energy
SciTegic.value.DoubleValue
69.005882

@<SCITEGIC>MOL_PROPERTY
Initial RMS Gradient
SciTegic.value.DoubleValue
12.734700

@<SCITEGIC>MOL_PROPERTY
Minimization Criteria
SciTegic.value.StringValue
 CONJUG> Minimization exiting with gradient tolerance ( 0.0100000) satisfied.

@<SCITEGIC>MOL_PROPERTY
CHARMm Energy
SciTegic.value.DoubleValue
46.164490

@<SCITEGIC>MOL_PROPERTY
Potential Energy
SciTegic.value.DoubleValue
46.164490

@<SCITEGIC>MOL_PROPERTY
RMS Gradient
SciTegic.value.DoubleValue
0.008650

@<SCITEGIC>MOL_PROPERTY
Bond Energy
SciTegic.value.DoubleValue
2.904630

@<SCITEGIC>MOL_PROPERTY
Angle Energy
SciTegic.value.DoubleValue
29.424490

@<SCITEGIC>MOL_PROPERTY
Urey-Bradley Energy
SciTegic.value.IntegerValue
0

@<SCITEGIC>MOL_PROPERTY
Dihedral Energy
SciTegic.value.DoubleValue
23.920530

@<SCITEGIC>MOL_PROPERTY
Improper Energy
SciTegic.value.DoubleValue
1.010690

@<SCITEGIC>MOL_PROPERTY
Van der Waals Energy
SciTegic.value.DoubleValue
-3.187710

@<SCITEGIC>MOL_PROPERTY
Electrostatic Energy
SciTegic.value.DoubleValue
-7.908140

@<SCITEGIC>MOL_PROPERTY
Hydrogen Bond Energy
SciTegic.value.IntegerValue
0

@<SCITEGIC>MOL_PROPERTY
Solvation Free Energy
SciTegic.value.IntegerValue
0

@<SCITEGIC>MOL_PROPERTY
PartialChargeMethod
SciTegic.value.StringValue
MomanyRone

@<SCITEGIC>MOL_PROPERTY
UseResidueTemplateCharge
SciTegic.value.StringValue
True

@<SCITEGIC>MOL_PROPERTY
Heavy atom RMSD to ABT-341 1
SciTegic.value.DoubleValue
9.840535

@<SCITEGIC>ATOM_PROPERTY
Formal Charge
SciTegic.value.StringValue
1 0
2 0
3 0
4 0
5 0
6 0
7 0
8 0
9 0
10 0
11 0
12 0
13 0
14 0
15 0
16 0
17 0
18 0
19 0
20 0
21 0
22 0
23 0
24 0
25 0
26 0
27 0
28 0
29 0
30 0
31 0
32 0
33 0
34 0
35 0
36 0
37 0
38 0
39 0
40 0
41 0
42 0
43 0
44 0
45 0
46 0
47 0
48 0

@<SCITEGIC>ATOM_PROPERTY
pdb_tempFactor
SciTegic.value.DoubleValue
1 0.00
2 0.00
3 0.00
4 0.00
5 0.00
6 0.00
7 0.00
8 0.00
9 0.00
10 0.00
11 0.00
12 0.00
13 0.00
14 0.00
15 0.00
16 0.00
17 0.00
18 0.00
19 0.00
20 0.00
21 0.00
22 0.00
23 0.00
24 0.00
25 0.00
26 0.00
27 0.00
28 0.00
29 0.00
30 0.00
31 0.00
32 0.00
33 0.00
34 0.00
35 0.00
36 0.00
37 0.00
38 0.00
39 0.00
40 0.00
41 0.00
42 0.00
43 0.00
44 0.00
45 0.00
46 0.00
47 0.00
48 0.00

@<SCITEGIC>ATOM_PROPERTY
pdb_occupancy
SciTegic.value.DoubleValue
1 1.00
2 1.00
3 1.00
4 1.00
5 1.00
6 1.00
7 1.00
8 1.00
9 1.00
10 1.00
11 1.00
12 1.00
13 1.00
14 1.00
15 1.00
16 1.00
17 1.00
18 1.00
19 1.00
20 1.00
21 1.00
22 1.00
23 1.00
24 1.00
25 1.00
26 1.00
27 1.00
28 1.00
29 1.00
30 1.00
31 1.00
32 1.00
33 1.00
34 1.00
35 1.00
36 1.00
37 1.00
38 1.00
39 1.00
40 1.00
41 1.00
42 1.00
43 1.00
44 1.00
45 1.00
46 1.00
47 1.00
48 1.00

#	Created by:	Discovery Studio
#	Creation time:	2019-08-05T16:13:18Z

@<TRIPOS>MOLECULE
2i78
   48    51     0 0 0
SMALL
USER_CHARGES


@<TRIPOS>ATOM
      1 C1          -17.947000   -3.750300   61.527200 C.2      1 SUBUNIT    0.0000
      2 C2          -19.008400   -3.213500   62.411300 C.2      1 SUBUNIT    0.0000
      3 C3          -20.686100   -4.836900   61.513000 C.3      1 SUBUNIT    0.0000
      4 C4          -23.118700   -6.153200   64.156300 C.2      1 SUBUNIT    0.0000
      5 C5          -17.740900   -3.175400   60.324200 C.2      1 SUBUNIT    0.0000
      6 C6          -16.569600   -3.494100   59.429400 C.3      1 SUBUNIT    0.0000
      7 C7          -15.519000   -4.319200   60.186800 C.3      1 SUBUNIT    0.0000
      8 C8          -14.577900   -5.677800   58.264300 C.2      1 SUBUNIT    0.0000
      9 F9          -12.825200   -3.406200   60.481200 F        1 SUBUNIT    0.0000
     10 C10         -13.065000   -4.323800   59.535900 C.2      1 SUBUNIT    0.0000
     11 C11         -11.978700   -4.761000   58.795500 C.2      1 SUBUNIT    0.0000
     12 C12         -12.210400   -5.666800   57.776300 C.2      1 SUBUNIT    0.0000
     13 F13         -11.186300   -6.065500   57.011700 F        1 SUBUNIT    0.0000
     14 C14         -13.495300   -6.109400   57.507500 C.2      1 SUBUNIT    0.0000
     15 F15         -13.700300   -6.941600   56.479400 F        1 SUBUNIT    0.0000
     16 C16         -14.371500   -4.771000   59.308200 C.2      1 SUBUNIT    0.0000
     17 C17         -16.173200   -5.482000   60.940800 C.3      1 SUBUNIT    0.0000
     18 N18         -15.153800   -6.333000   61.540200 N.3      1 SUBUNIT    0.0000
     19 C19         -17.158800   -4.949800   61.997000 C.3      1 SUBUNIT    0.0000
     20 O20         -18.653800   -2.298000   63.145200 O.2      1 SUBUNIT    0.0000
     21 N21         -20.276800   -3.721100   62.394700 N.am     1 SUBUNIT    0.0000
     22 C22         -21.307500   -3.132600   63.275900 C.3      1 SUBUNIT    0.0000
     23 C23         -22.197400   -4.172800   63.812100 C.2      1 SUBUNIT    0.0000
     24 N24         -23.152600   -4.067100   64.791700 N.2      1 SUBUNIT    0.0000
     25 N25         -23.701300   -5.272300   64.983800 N.2      1 SUBUNIT    0.0000
     26 C26         -23.402000   -7.624300   64.007800 C.3      1 SUBUNIT    0.0000
     27 F27         -22.277200   -8.277300   63.779600 F        1 SUBUNIT    0.0000
     28 F28         -24.237900   -7.755800   62.992800 F        1 SUBUNIT    0.0000
     29 F29         -23.960200   -8.056800   65.127200 F        1 SUBUNIT    0.0000
     30 N30         -22.184400   -5.488100   63.381100 N.pl3    1 SUBUNIT    0.0000
     31 C31         -21.315800   -6.001200   62.303300 C.3      1 SUBUNIT    0.0000
     32 H32         -19.868300   -5.211500   60.897300 H        1 SUBUNIT    0.0000
     33 H33         -21.428800   -4.447500   60.814900 H        1 SUBUNIT    0.0000
     34 H34         -18.361200   -2.364900   59.986000 H        1 SUBUNIT    0.0000
     35 H35         -16.118000   -2.568300   59.073200 H        1 SUBUNIT    0.0000
     36 H36         -16.931300   -4.032900   58.552600 H        1 SUBUNIT    0.0000
     37 H37         -15.117600   -3.664800   60.957200 H        1 SUBUNIT    0.0000
     38 H38         -15.569200   -6.046500   58.045000 H        1 SUBUNIT    0.0000
     39 H39         -10.987200   -4.397800   59.005200 H        1 SUBUNIT    0.0000
     40 H40         -16.715600   -6.103600   60.226400 H        1 SUBUNIT    0.0000
     41 H41         -15.533300   -7.229000   61.823700 H        1 SUBUNIT    0.0000
     42 H42         -14.771500   -5.907700   62.377100 H        1 SUBUNIT    0.0000
     43 H43         -16.618600   -4.664900   62.898600 H        1 SUBUNIT    0.0000
     44 H44         -17.841700   -5.746900   62.295000 H        1 SUBUNIT    0.0000
     45 H45         -21.895100   -2.408300   62.711600 H        1 SUBUNIT    0.0000
     46 H46         -20.856700   -2.603700   64.117300 H        1 SUBUNIT    0.0000
     47 H47         -21.901000   -6.622500   61.624300 H        1 SUBUNIT    0.0000
     48 H48         -20.543400   -6.632200   62.744000 H        1 SUBUNIT    0.0000
@<TRIPOS>BOND
     1    1    2 1
     2    1    5 2
     3    1   19 1
     4    2   20 2
     5    2   21 1
     6    3   21 1
     7    3   31 1
     8    3   32 1
     9    3   33 1
    10    4   25 2
    11    4   26 1
    12    4   30 1
    13    5    6 1
    14    5   34 1
    15    6    7 1
    16    6   35 1
    17    6   36 1
    18    7   16 1
    19    7   17 1
    20    7   37 1
    21    8   14 2
    22    8   16 1
    23    8   38 1
    24    9   10 1
    25   10   11 1
    26   10   16 2
    27   11   12 2
    28   11   39 1
    29   12   13 1
    30   12   14 1
    31   14   15 1
    32   17   18 1
    33   17   19 1
    34   17   40 1
    35   18   41 1
    36   18   42 1
    37   19   43 1
    38   19   44 1
    39   21   22 1
    40   22   23 1
    41   22   45 1
    42   22   46 1
    43   23   24 2
    44   23   30 1
    45   24   25 1
    46   26   27 1
    47   26   28 1
    48   26   29 1
    49   30   31 1
    50   31   47 1
    51   31   48 1
@<SCITEGIC>MOL_PROPERTY
Resolution
SciTegic.value.DoubleValue
2.500000

@<SCITEGIC>MOL_PROPERTY
TopHits
SciTegic.value.IntegerValue
10

@<SCITEGIC>MOL_PROPERTY
-CDOCKER_ENERGY
SciTegic.value.DoubleValue
-14.091786

@<SCITEGIC>MOL_PROPERTY
-CDOCKER_INTERACTION_ENERGY
SciTegic.value.DoubleValue
41.489174

@<SCITEGIC>MOL_PROPERTY
POSE_NUMBER
SciTegic.value.IntegerValue
8

@<SCITEGIC>MOL_PROPERTY
ForcefieldFFML
SciTegic.value.StringValue
<?xml version="1.0" encoding="UTF-8"?>
<!DOCTYPE ffml SYSTEM "Ffml.dtd">
<ffml version="1.0">
<forcefield name="CHARMm" derivedFrom="CHARMm" base="CHARMm">
<atomTypes>
</atomTypes>
<parameters>
<bond atom1="NR56" atom2="CT">
<quadratic
refValue="1.47"
forceConstant="390"/>
</bond>
<angle atom1="C5R" atom2="CF3" atom3="XF">
<quadratic
refValue="110.26"
forceConstant="53.5714"/>
</angle>
<angle atom1="C5R" atom2="NR56" atom3="CT">
<quadratic
refValue="130"
forceConstant="70"/>
</angle>
<angle atom1="CF3" atom2="C5R" atom3="NR56">
<quadratic
refValue="110"
forceConstant="68"/>
</angle>
<angle atom1="CR56" atom2="CT" atom3="HA">
<quadratic
refValue="109.47"
forceConstant="40"/>
</angle>
<angle atom1="CR56" atom2="NR56" atom3="CT">
<quadratic
refValue="130"
forceConstant="70"/>
</angle>
<angle atom1="CT" atom2="CR56" atom3="N5R">
<quadratic
refValue="122"
forceConstant="58"/>
</angle>
<angle atom1="CT" atom2="CR56" atom3="NR56">
<quadratic
refValue="122"
forceConstant="58"/>
</angle>
<angle atom1="CT" atom2="CT" atom3="NR56">
<quadratic
refValue="111"
forceConstant="46.5"/>
</angle>
<angle atom1="N5R" atom2="C5R" atom3="CF3">
<quadratic
refValue="119.136"
forceConstant="68"/>
</angle>
<angle atom1="NR56" atom2="CT" atom3="HA">
<quadratic
refValue="109.47"
forceConstant="37.5"/>
</angle>
<angle atom1="NX" atom2="CT" atom3="CR56">
<quadratic
refValue="111.6"
forceConstant="70"/>
</angle>
<torsion atom1="C5R" atom2="NR56" atom3="CT" atom4="CT">
<multiplecos
v1="0"
v2="0"
v3="0"
v4="0"
v5="0"
v6="0.15"
gamma1="0"
gamma2="0"
gamma3="0"
gamma4="0"
gamma5="0"
gamma6="180"/>
</torsion>
<torsion atom1="C5R" atom2="NR56" atom3="CT" atom4="HA">
<multiplecos
v1="0"
v2="0"
v3="0"
v4="0"
v5="0"
v6="0.15"
gamma1="0"
gamma2="0"
gamma3="0"
gamma4="0"
gamma5="0"
gamma6="180"/>
</torsion>
<torsion atom1="CR56" atom2="NR56" atom3="CT" atom4="CT">
<multiplecos
v1="0"
v2="0"
v3="0"
v4="0"
v5="0"
v6="0.15"
gamma1="0"
gamma2="0"
gamma3="0"
gamma4="0"
gamma5="0"
gamma6="180"/>
</torsion>
<torsion atom1="CR56" atom2="NR56" atom3="CT" atom4="HA">
<multiplecos
v1="0"
v2="0"
v3="0"
v4="0"
v5="0"
v6="0.15"
gamma1="0"
gamma2="0"
gamma3="0"
gamma4="0"
gamma5="0"
gamma6="180"/>
</torsion>
<torsion atom1="HA" atom2="CT" atom3="CR56" atom4="N5R">
<multiplecos
v1="0"
v2="0"
v3="0"
v4="0"
v5="0"
v6="0.01"
gamma1="0"
gamma2="0"
gamma3="0"
gamma4="0"
gamma5="0"
gamma6="0"/>
</torsion>
<torsion atom1="HA" atom2="CT" atom3="CR56" atom4="NR56">
<multiplecos
v1="0"
v2="0"
v3="0"
v4="0"
v5="0"
v6="0.01"
gamma1="0"
gamma2="0"
gamma3="0"
gamma4="0"
gamma5="0"
gamma6="0"/>
</torsion>
<torsion atom1="N5R" atom2="C5R" atom3="CF3" atom4="XF">
<multiplecos
v1="0"
v2="0"
v3="0"
v4="0"
v5="0"
v6="0.1"
gamma1="0"
gamma2="0"
gamma3="0"
gamma4="0"
gamma5="0"
gamma6="0"/>
</torsion>
<torsion atom1="NR56" atom2="C5R" atom3="CF3" atom4="XF">
<multiplecos
v1="0"
v2="0"
v3="0"
v4="0"
v5="0"
v6="0.1"
gamma1="0"
gamma2="0"
gamma3="0"
gamma4="0"
gamma5="0"
gamma6="0"/>
</torsion>
<torsion atom1="NX" atom2="CT" atom3="CR56" atom4="N5R">
<multiplecos
v1="0"
v2="0"
v3="0"
v4="0"
v5="0"
v6="0.01"
gamma1="0"
gamma2="0"
gamma3="0"
gamma4="0"
gamma5="0"
gamma6="0"/>
</torsion>
<torsion atom1="NX" atom2="CT" atom3="CR56" atom4="NR56">
<multiplecos
v1="0"
v2="0"
v3="0"
v4="0"
v5="0"
v6="0.01"
gamma1="0"
gamma2="0"
gamma3="0"
gamma4="0"
gamma5="0"
gamma6="0"/>
</torsion>
</parameters>
</forcefield>
</ffml>

@<SCITEGIC>MOL_PROPERTY
Initial Potential Energy
SciTegic.value.DoubleValue
69.005882

@<SCITEGIC>MOL_PROPERTY
Initial RMS Gradient
SciTegic.value.DoubleValue
12.734700

@<SCITEGIC>MOL_PROPERTY
Minimization Criteria
SciTegic.value.StringValue
 CONJUG> Minimization exiting with gradient tolerance ( 0.0100000) satisfied.

@<SCITEGIC>MOL_PROPERTY
CHARMm Energy
SciTegic.value.DoubleValue
46.164490

@<SCITEGIC>MOL_PROPERTY
Potential Energy
SciTegic.value.DoubleValue
46.164490

@<SCITEGIC>MOL_PROPERTY
RMS Gradient
SciTegic.value.DoubleValue
0.008650

@<SCITEGIC>MOL_PROPERTY
Bond Energy
SciTegic.value.DoubleValue
2.904630

@<SCITEGIC>MOL_PROPERTY
Angle Energy
SciTegic.value.DoubleValue
29.424490

@<SCITEGIC>MOL_PROPERTY
Urey-Bradley Energy
SciTegic.value.IntegerValue
0

@<SCITEGIC>MOL_PROPERTY
Dihedral Energy
SciTegic.value.DoubleValue
23.920530

@<SCITEGIC>MOL_PROPERTY
Improper Energy
SciTegic.value.DoubleValue
1.010690

@<SCITEGIC>MOL_PROPERTY
Van der Waals Energy
SciTegic.value.DoubleValue
-3.187710

@<SCITEGIC>MOL_PROPERTY
Electrostatic Energy
SciTegic.value.DoubleValue
-7.908140

@<SCITEGIC>MOL_PROPERTY
Hydrogen Bond Energy
SciTegic.value.IntegerValue
0

@<SCITEGIC>MOL_PROPERTY
Solvation Free Energy
SciTegic.value.IntegerValue
0

@<SCITEGIC>MOL_PROPERTY
PartialChargeMethod
SciTegic.value.StringValue
MomanyRone

@<SCITEGIC>MOL_PROPERTY
UseResidueTemplateCharge
SciTegic.value.StringValue
True

@<SCITEGIC>MOL_PROPERTY
Heavy atom RMSD to ABT-341 1
SciTegic.value.DoubleValue
3.322127

@<SCITEGIC>ATOM_PROPERTY
Formal Charge
SciTegic.value.StringValue
1 0
2 0
3 0
4 0
5 0
6 0
7 0
8 0
9 0
10 0
11 0
12 0
13 0
14 0
15 0
16 0
17 0
18 0
19 0
20 0
21 0
22 0
23 0
24 0
25 0
26 0
27 0
28 0
29 0
30 0
31 0
32 0
33 0
34 0
35 0
36 0
37 0
38 0
39 0
40 0
41 0
42 0
43 0
44 0
45 0
46 0
47 0
48 0

@<SCITEGIC>ATOM_PROPERTY
pdb_tempFactor
SciTegic.value.DoubleValue
1 0.00
2 0.00
3 0.00
4 0.00
5 0.00
6 0.00
7 0.00
8 0.00
9 0.00
10 0.00
11 0.00
12 0.00
13 0.00
14 0.00
15 0.00
16 0.00
17 0.00
18 0.00
19 0.00
20 0.00
21 0.00
22 0.00
23 0.00
24 0.00
25 0.00
26 0.00
27 0.00
28 0.00
29 0.00
30 0.00
31 0.00
32 0.00
33 0.00
34 0.00
35 0.00
36 0.00
37 0.00
38 0.00
39 0.00
40 0.00
41 0.00
42 0.00
43 0.00
44 0.00
45 0.00
46 0.00
47 0.00
48 0.00

@<SCITEGIC>ATOM_PROPERTY
pdb_occupancy
SciTegic.value.DoubleValue
1 1.00
2 1.00
3 1.00
4 1.00
5 1.00
6 1.00
7 1.00
8 1.00
9 1.00
10 1.00
11 1.00
12 1.00
13 1.00
14 1.00
15 1.00
16 1.00
17 1.00
18 1.00
19 1.00
20 1.00
21 1.00
22 1.00
23 1.00
24 1.00
25 1.00
26 1.00
27 1.00
28 1.00
29 1.00
30 1.00
31 1.00
32 1.00
33 1.00
34 1.00
35 1.00
36 1.00
37 1.00
38 1.00
39 1.00
40 1.00
41 1.00
42 1.00
43 1.00
44 1.00
45 1.00
46 1.00
47 1.00
48 1.00

#	Created by:	Discovery Studio
#	Creation time:	2019-08-05T16:13:18Z

@<TRIPOS>MOLECULE
2i78
   48    51     0 0 0
SMALL
USER_CHARGES


@<TRIPOS>ATOM
      1 C1          -17.384800   -4.447000   61.115100 C.2      1 SUBUNIT    0.0000
      2 C2          -16.050800   -3.945300   60.686700 C.2      1 SUBUNIT    0.0000
      3 C3          -15.158800   -6.194900   60.053300 C.3      1 SUBUNIT    0.0000
      4 C4          -12.248900   -5.930700   57.551000 C.2      1 SUBUNIT    0.0000
      5 C5          -17.485600   -5.434800   62.032000 C.2      1 SUBUNIT    0.0000
      6 C6          -18.773200   -5.795700   62.734000 C.3      1 SUBUNIT    0.0000
      7 C7          -19.850400   -4.724200   62.489400 C.3      1 SUBUNIT    0.0000
      8 C8          -21.888900   -6.216100   62.611600 C.2      1 SUBUNIT    0.0000
      9 F9          -21.202200   -3.207300   64.518000 F        1 SUBUNIT    0.0000
     10 C10         -21.820000   -4.299500   64.048800 C.2      1 SUBUNIT    0.0000
     11 C11         -23.075300   -4.586400   64.569400 C.2      1 SUBUNIT    0.0000
     12 C12         -23.730000   -5.707800   64.094900 C.2      1 SUBUNIT    0.0000
     13 F13         -24.942400   -6.013400   64.576800 F        1 SUBUNIT    0.0000
     14 C14         -23.147700   -6.505800   63.124500 C.2      1 SUBUNIT    0.0000
     15 F15         -23.823700   -7.556700   62.650200 F        1 SUBUNIT    0.0000
     16 C16         -21.200000   -5.092600   63.073600 C.2      1 SUBUNIT    0.0000
     17 C17         -19.932500   -4.404200   60.991800 C.3      1 SUBUNIT    0.0000
     18 N18         -21.045500   -3.518000   60.668400 N.3      1 SUBUNIT    0.0000
     19 C19         -18.606600   -3.792700   60.514600 C.3      1 SUBUNIT    0.0000
     20 O20         -15.969600   -2.722900   60.634100 O.2      1 SUBUNIT    0.0000
     21 N21         -14.999400   -4.765900   60.396400 N.am     1 SUBUNIT    0.0000
     22 C22         -13.630500   -4.212800   60.413000 C.3      1 SUBUNIT    0.0000
     23 C23         -12.826100   -4.741200   59.311100 C.2      1 SUBUNIT    0.0000
     24 N24         -11.580500   -4.349900   58.887300 N.2      1 SUBUNIT    0.0000
     25 N25         -11.238300   -5.096600   57.831600 N.2      1 SUBUNIT    0.0000
     26 C26         -12.369200   -6.888200   56.403700 C.3      1 SUBUNIT    0.0000
     27 F27         -11.933500   -8.067400   56.773300 F        1 SUBUNIT    0.0000
     28 F28         -11.642900   -6.424900   55.405200 F        1 SUBUNIT    0.0000
     29 F29         -13.631600   -6.947900   56.062700 F        1 SUBUNIT    0.0000
     30 N30         -13.238800   -5.780900   58.504700 N.pl3    1 SUBUNIT    0.0000
     31 C31         -14.497900   -6.530400   58.699700 C.3      1 SUBUNIT    0.0000
     32 H32         -16.205200   -6.499700   60.012800 H        1 SUBUNIT    0.0000
     33 H33         -14.700100   -6.786200   60.844500 H        1 SUBUNIT    0.0000
     34 H34         -16.616900   -5.947300   62.410400 H        1 SUBUNIT    0.0000
     35 H35         -18.590800   -5.895800   63.804200 H        1 SUBUNIT    0.0000
     36 H36         -19.106900   -6.770900   62.378900 H        1 SUBUNIT    0.0000
     37 H37         -19.500100   -3.817300   62.982400 H        1 SUBUNIT    0.0000
     38 H38         -21.457900   -6.851600   61.851400 H        1 SUBUNIT    0.0000
     39 H39         -23.522800   -3.961100   65.326200 H        1 SUBUNIT    0.0000
     40 H40         -20.105500   -5.329600   60.439600 H        1 SUBUNIT    0.0000
     41 H41         -21.095000   -2.761400   61.339000 H        1 SUBUNIT    0.0000
     42 H42         -21.923500   -4.017500   60.722800 H        1 SUBUNIT    0.0000
     43 H43         -18.586400   -2.732000   60.767500 H        1 SUBUNIT    0.0000
     44 H44         -18.554200   -3.854200   59.427000 H        1 SUBUNIT    0.0000
     45 H45         -13.155600   -4.505400   61.344100 H        1 SUBUNIT    0.0000
     46 H46         -13.621800   -3.123600   60.360800 H        1 SUBUNIT    0.0000
     47 H47         -14.278100   -7.596600   58.665600 H        1 SUBUNIT    0.0000
     48 H48         -15.184800   -6.303900   57.884100 H        1 SUBUNIT    0.0000
@<TRIPOS>BOND
     1    1    2 1
     2    1    5 2
     3    1   19 1
     4    2   20 2
     5    2   21 1
     6    3   21 1
     7    3   31 1
     8    3   32 1
     9    3   33 1
    10    4   25 2
    11    4   26 1
    12    4   30 1
    13    5    6 1
    14    5   34 1
    15    6    7 1
    16    6   35 1
    17    6   36 1
    18    7   16 1
    19    7   17 1
    20    7   37 1
    21    8   14 2
    22    8   16 1
    23    8   38 1
    24    9   10 1
    25   10   11 1
    26   10   16 2
    27   11   12 2
    28   11   39 1
    29   12   13 1
    30   12   14 1
    31   14   15 1
    32   17   18 1
    33   17   19 1
    34   17   40 1
    35   18   41 1
    36   18   42 1
    37   19   43 1
    38   19   44 1
    39   21   22 1
    40   22   23 1
    41   22   45 1
    42   22   46 1
    43   23   24 2
    44   23   30 1
    45   24   25 1
    46   26   27 1
    47   26   28 1
    48   26   29 1
    49   30   31 1
    50   31   47 1
    51   31   48 1
@<SCITEGIC>MOL_PROPERTY
Resolution
SciTegic.value.DoubleValue
2.500000

@<SCITEGIC>MOL_PROPERTY
TopHits
SciTegic.value.IntegerValue
10

@<SCITEGIC>MOL_PROPERTY
-CDOCKER_ENERGY
SciTegic.value.DoubleValue
-15.295308

@<SCITEGIC>MOL_PROPERTY
-CDOCKER_INTERACTION_ENERGY
SciTegic.value.DoubleValue
40.910362

@<SCITEGIC>MOL_PROPERTY
POSE_NUMBER
SciTegic.value.IntegerValue
9

@<SCITEGIC>MOL_PROPERTY
ForcefieldFFML
SciTegic.value.StringValue
<?xml version="1.0" encoding="UTF-8"?>
<!DOCTYPE ffml SYSTEM "Ffml.dtd">
<ffml version="1.0">
<forcefield name="CHARMm" derivedFrom="CHARMm" base="CHARMm">
<atomTypes>
</atomTypes>
<parameters>
<bond atom1="NR56" atom2="CT">
<quadratic
refValue="1.47"
forceConstant="390"/>
</bond>
<angle atom1="C5R" atom2="CF3" atom3="XF">
<quadratic
refValue="110.26"
forceConstant="53.5714"/>
</angle>
<angle atom1="C5R" atom2="NR56" atom3="CT">
<quadratic
refValue="130"
forceConstant="70"/>
</angle>
<angle atom1="CF3" atom2="C5R" atom3="NR56">
<quadratic
refValue="110"
forceConstant="68"/>
</angle>
<angle atom1="CR56" atom2="CT" atom3="HA">
<quadratic
refValue="109.47"
forceConstant="40"/>
</angle>
<angle atom1="CR56" atom2="NR56" atom3="CT">
<quadratic
refValue="130"
forceConstant="70"/>
</angle>
<angle atom1="CT" atom2="CR56" atom3="N5R">
<quadratic
refValue="122"
forceConstant="58"/>
</angle>
<angle atom1="CT" atom2="CR56" atom3="NR56">
<quadratic
refValue="122"
forceConstant="58"/>
</angle>
<angle atom1="CT" atom2="CT" atom3="NR56">
<quadratic
refValue="111"
forceConstant="46.5"/>
</angle>
<angle atom1="N5R" atom2="C5R" atom3="CF3">
<quadratic
refValue="119.136"
forceConstant="68"/>
</angle>
<angle atom1="NR56" atom2="CT" atom3="HA">
<quadratic
refValue="109.47"
forceConstant="37.5"/>
</angle>
<angle atom1="NX" atom2="CT" atom3="CR56">
<quadratic
refValue="111.6"
forceConstant="70"/>
</angle>
<torsion atom1="C5R" atom2="NR56" atom3="CT" atom4="CT">
<multiplecos
v1="0"
v2="0"
v3="0"
v4="0"
v5="0"
v6="0.15"
gamma1="0"
gamma2="0"
gamma3="0"
gamma4="0"
gamma5="0"
gamma6="180"/>
</torsion>
<torsion atom1="C5R" atom2="NR56" atom3="CT" atom4="HA">
<multiplecos
v1="0"
v2="0"
v3="0"
v4="0"
v5="0"
v6="0.15"
gamma1="0"
gamma2="0"
gamma3="0"
gamma4="0"
gamma5="0"
gamma6="180"/>
</torsion>
<torsion atom1="CR56" atom2="NR56" atom3="CT" atom4="CT">
<multiplecos
v1="0"
v2="0"
v3="0"
v4="0"
v5="0"
v6="0.15"
gamma1="0"
gamma2="0"
gamma3="0"
gamma4="0"
gamma5="0"
gamma6="180"/>
</torsion>
<torsion atom1="CR56" atom2="NR56" atom3="CT" atom4="HA">
<multiplecos
v1="0"
v2="0"
v3="0"
v4="0"
v5="0"
v6="0.15"
gamma1="0"
gamma2="0"
gamma3="0"
gamma4="0"
gamma5="0"
gamma6="180"/>
</torsion>
<torsion atom1="HA" atom2="CT" atom3="CR56" atom4="N5R">
<multiplecos
v1="0"
v2="0"
v3="0"
v4="0"
v5="0"
v6="0.01"
gamma1="0"
gamma2="0"
gamma3="0"
gamma4="0"
gamma5="0"
gamma6="0"/>
</torsion>
<torsion atom1="HA" atom2="CT" atom3="CR56" atom4="NR56">
<multiplecos
v1="0"
v2="0"
v3="0"
v4="0"
v5="0"
v6="0.01"
gamma1="0"
gamma2="0"
gamma3="0"
gamma4="0"
gamma5="0"
gamma6="0"/>
</torsion>
<torsion atom1="N5R" atom2="C5R" atom3="CF3" atom4="XF">
<multiplecos
v1="0"
v2="0"
v3="0"
v4="0"
v5="0"
v6="0.1"
gamma1="0"
gamma2="0"
gamma3="0"
gamma4="0"
gamma5="0"
gamma6="0"/>
</torsion>
<torsion atom1="NR56" atom2="C5R" atom3="CF3" atom4="XF">
<multiplecos
v1="0"
v2="0"
v3="0"
v4="0"
v5="0"
v6="0.1"
gamma1="0"
gamma2="0"
gamma3="0"
gamma4="0"
gamma5="0"
gamma6="0"/>
</torsion>
<torsion atom1="NX" atom2="CT" atom3="CR56" atom4="N5R">
<multiplecos
v1="0"
v2="0"
v3="0"
v4="0"
v5="0"
v6="0.01"
gamma1="0"
gamma2="0"
gamma3="0"
gamma4="0"
gamma5="0"
gamma6="0"/>
</torsion>
<torsion atom1="NX" atom2="CT" atom3="CR56" atom4="NR56">
<multiplecos
v1="0"
v2="0"
v3="0"
v4="0"
v5="0"
v6="0.01"
gamma1="0"
gamma2="0"
gamma3="0"
gamma4="0"
gamma5="0"
gamma6="0"/>
</torsion>
</parameters>
</forcefield>
</ffml>

@<SCITEGIC>MOL_PROPERTY
Initial Potential Energy
SciTegic.value.DoubleValue
69.005882

@<SCITEGIC>MOL_PROPERTY
Initial RMS Gradient
SciTegic.value.DoubleValue
12.734700

@<SCITEGIC>MOL_PROPERTY
Minimization Criteria
SciTegic.value.StringValue
 CONJUG> Minimization exiting with gradient tolerance ( 0.0100000) satisfied.

@<SCITEGIC>MOL_PROPERTY
CHARMm Energy
SciTegic.value.DoubleValue
46.164490

@<SCITEGIC>MOL_PROPERTY
Potential Energy
SciTegic.value.DoubleValue
46.164490

@<SCITEGIC>MOL_PROPERTY
RMS Gradient
SciTegic.value.DoubleValue
0.008650

@<SCITEGIC>MOL_PROPERTY
Bond Energy
SciTegic.value.DoubleValue
2.904630

@<SCITEGIC>MOL_PROPERTY
Angle Energy
SciTegic.value.DoubleValue
29.424490

@<SCITEGIC>MOL_PROPERTY
Urey-Bradley Energy
SciTegic.value.IntegerValue
0

@<SCITEGIC>MOL_PROPERTY
Dihedral Energy
SciTegic.value.DoubleValue
23.920530

@<SCITEGIC>MOL_PROPERTY
Improper Energy
SciTegic.value.DoubleValue
1.010690

@<SCITEGIC>MOL_PROPERTY
Van der Waals Energy
SciTegic.value.DoubleValue
-3.187710

@<SCITEGIC>MOL_PROPERTY
Electrostatic Energy
SciTegic.value.DoubleValue
-7.908140

@<SCITEGIC>MOL_PROPERTY
Hydrogen Bond Energy
SciTegic.value.IntegerValue
0

@<SCITEGIC>MOL_PROPERTY
Solvation Free Energy
SciTegic.value.IntegerValue
0

@<SCITEGIC>MOL_PROPERTY
PartialChargeMethod
SciTegic.value.StringValue
MomanyRone

@<SCITEGIC>MOL_PROPERTY
UseResidueTemplateCharge
SciTegic.value.StringValue
True

@<SCITEGIC>MOL_PROPERTY
Heavy atom RMSD to ABT-341 1
SciTegic.value.DoubleValue
9.888144

@<SCITEGIC>ATOM_PROPERTY
Formal Charge
SciTegic.value.StringValue
1 0
2 0
3 0
4 0
5 0
6 0
7 0
8 0
9 0
10 0
11 0
12 0
13 0
14 0
15 0
16 0
17 0
18 0
19 0
20 0
21 0
22 0
23 0
24 0
25 0
26 0
27 0
28 0
29 0
30 0
31 0
32 0
33 0
34 0
35 0
36 0
37 0
38 0
39 0
40 0
41 0
42 0
43 0
44 0
45 0
46 0
47 0
48 0

@<SCITEGIC>ATOM_PROPERTY
pdb_tempFactor
SciTegic.value.DoubleValue
1 0.00
2 0.00
3 0.00
4 0.00
5 0.00
6 0.00
7 0.00
8 0.00
9 0.00
10 0.00
11 0.00
12 0.00
13 0.00
14 0.00
15 0.00
16 0.00
17 0.00
18 0.00
19 0.00
20 0.00
21 0.00
22 0.00
23 0.00
24 0.00
25 0.00
26 0.00
27 0.00
28 0.00
29 0.00
30 0.00
31 0.00
32 0.00
33 0.00
34 0.00
35 0.00
36 0.00
37 0.00
38 0.00
39 0.00
40 0.00
41 0.00
42 0.00
43 0.00
44 0.00
45 0.00
46 0.00
47 0.00
48 0.00

@<SCITEGIC>ATOM_PROPERTY
pdb_occupancy
SciTegic.value.DoubleValue
1 1.00
2 1.00
3 1.00
4 1.00
5 1.00
6 1.00
7 1.00
8 1.00
9 1.00
10 1.00
11 1.00
12 1.00
13 1.00
14 1.00
15 1.00
16 1.00
17 1.00
18 1.00
19 1.00
20 1.00
21 1.00
22 1.00
23 1.00
24 1.00
25 1.00
26 1.00
27 1.00
28 1.00
29 1.00
30 1.00
31 1.00
32 1.00
33 1.00
34 1.00
35 1.00
36 1.00
37 1.00
38 1.00
39 1.00
40 1.00
41 1.00
42 1.00
43 1.00
44 1.00
45 1.00
46 1.00
47 1.00
48 1.00

#	Created by:	Discovery Studio
#	Creation time:	2019-08-05T16:13:18Z

@<TRIPOS>MOLECULE
2i78
   48    51     0 0 0
SMALL
USER_CHARGES


@<TRIPOS>ATOM
      1 C1          -18.506400   -6.167300   60.762700 C.2      1 SUBUNIT    0.0000
      2 C2          -19.782700   -6.642300   61.366000 C.2      1 SUBUNIT    0.0000
      3 C3          -20.826400   -4.378000   61.229500 C.3      1 SUBUNIT    0.0000
      4 C4          -24.514800   -4.480800   60.174900 C.2      1 SUBUNIT    0.0000
      5 C5          -18.457000   -5.805600   59.464300 C.2      1 SUBUNIT    0.0000
      6 C6          -17.200700   -5.373500   58.744000 C.3      1 SUBUNIT    0.0000
      7 C7          -15.965000   -5.266400   59.672500 C.3      1 SUBUNIT    0.0000
      8 C8          -14.367200   -6.162700   57.900800 C.2      1 SUBUNIT    0.0000
      9 F9          -13.726300   -3.644100   60.430500 F        1 SUBUNIT    0.0000
     10 C10         -13.542200   -4.521000   59.433900 C.2      1 SUBUNIT    0.0000
     11 C11         -12.254300   -4.630500   58.925300 C.2      1 SUBUNIT    0.0000
     12 C12         -12.044100   -5.520300   57.885800 C.2      1 SUBUNIT    0.0000
     13 F13         -10.826600   -5.616600   57.340100 F        1 SUBUNIT    0.0000
     14 C14         -13.090100   -6.264100   57.369100 C.2      1 SUBUNIT    0.0000
     15 F15         -12.870200   -7.096300   56.341800 F        1 SUBUNIT    0.0000
     16 C16         -14.619000   -5.285700   58.961500 C.2      1 SUBUNIT    0.0000
     17 C17         -15.989400   -6.366700   60.739200 C.3      1 SUBUNIT    0.0000
     18 N18         -14.804400   -6.317100   61.579600 N.3      1 SUBUNIT    0.0000
     19 C19         -17.260300   -6.303700   61.592800 C.3      1 SUBUNIT    0.0000
     20 O20         -19.782500   -7.821000   61.702200 O.2      1 SUBUNIT    0.0000
     21 N21         -20.859500   -5.821100   61.538200 N.am     1 SUBUNIT    0.0000
     22 C22         -22.102400   -6.356900   62.132200 C.3      1 SUBUNIT    0.0000
     23 C23         -23.279700   -5.781200   61.468400 C.2      1 SUBUNIT    0.0000
     24 N24         -24.583900   -6.205900   61.505100 N.2      1 SUBUNIT    0.0000
     25 N25         -25.313800   -5.416700   60.709000 N.2      1 SUBUNIT    0.0000
     26 C26         -24.883900   -3.378100   59.216700 C.3      1 SUBUNIT    0.0000
     27 F27         -24.532000   -3.773700   58.005200 F        1 SUBUNIT    0.0000
     28 F28         -24.262900   -2.259600   59.542700 F        1 SUBUNIT    0.0000
     29 F29         -26.190900   -3.200500   59.290500 F        1 SUBUNIT    0.0000
     30 N30         -23.223000   -4.681300   60.629400 N.pl3    1 SUBUNIT    0.0000
     31 C31         -21.982700   -3.943600   60.312800 C.3      1 SUBUNIT    0.0000
     32 H32         -19.878000   -4.050700   60.807600 H        1 SUBUNIT    0.0000
     33 H33         -20.919400   -3.847200   62.177400 H        1 SUBUNIT    0.0000
     34 H34         -19.353400   -5.775900   58.872100 H        1 SUBUNIT    0.0000
     35 H35         -17.372400   -4.409200   58.264900 H        1 SUBUNIT    0.0000
     36 H36         -17.044500   -6.088700   57.940500 H        1 SUBUNIT    0.0000
     37 H37         -16.061100   -4.315400   60.197200 H        1 SUBUNIT    0.0000
     38 H38         -15.141300   -6.786200   57.492000 H        1 SUBUNIT    0.0000
     39 H39         -11.442700   -4.046400   59.332300 H        1 SUBUNIT    0.0000
     40 H40         -15.957600   -7.331600   60.234900 H        1 SUBUNIT    0.0000
     41 H41         -14.868800   -5.554000   62.239200 H        1 SUBUNIT    0.0000
     42 H42         -14.736800   -7.162900   62.132600 H        1 SUBUNIT    0.0000
     43 H43         -17.205700   -5.456800   62.277000 H        1 SUBUNIT    0.0000
     44 H44         -17.336800   -7.188200   62.219200 H        1 SUBUNIT    0.0000
     45 H45         -22.133300   -6.105000   63.191500 H        1 SUBUNIT    0.0000
     46 H46         -22.151800   -7.444400   62.058600 H        1 SUBUNIT    0.0000
     47 H47         -22.126300   -2.873300   60.446800 H        1 SUBUNIT    0.0000
     48 H48         -21.737500   -4.117500   59.265000 H        1 SUBUNIT    0.0000
@<TRIPOS>BOND
     1    1    2 1
     2    1    5 2
     3    1   19 1
     4    2   20 2
     5    2   21 1
     6    3   21 1
     7    3   31 1
     8    3   32 1
     9    3   33 1
    10    4   25 2
    11    4   26 1
    12    4   30 1
    13    5    6 1
    14    5   34 1
    15    6    7 1
    16    6   35 1
    17    6   36 1
    18    7   16 1
    19    7   17 1
    20    7   37 1
    21    8   14 2
    22    8   16 1
    23    8   38 1
    24    9   10 1
    25   10   11 1
    26   10   16 2
    27   11   12 2
    28   11   39 1
    29   12   13 1
    30   12   14 1
    31   14   15 1
    32   17   18 1
    33   17   19 1
    34   17   40 1
    35   18   41 1
    36   18   42 1
    37   19   43 1
    38   19   44 1
    39   21   22 1
    40   22   23 1
    41   22   45 1
    42   22   46 1
    43   23   24 2
    44   23   30 1
    45   24   25 1
    46   26   27 1
    47   26   28 1
    48   26   29 1
    49   30   31 1
    50   31   47 1
    51   31   48 1
@<SCITEGIC>MOL_PROPERTY
Resolution
SciTegic.value.DoubleValue
2.500000

@<SCITEGIC>MOL_PROPERTY
TopHits
SciTegic.value.IntegerValue
10

@<SCITEGIC>MOL_PROPERTY
-CDOCKER_ENERGY
SciTegic.value.DoubleValue
-15.335004

@<SCITEGIC>MOL_PROPERTY
-CDOCKER_INTERACTION_ENERGY
SciTegic.value.DoubleValue
41.285107

@<SCITEGIC>MOL_PROPERTY
POSE_NUMBER
SciTegic.value.IntegerValue
10

@<SCITEGIC>MOL_PROPERTY
ForcefieldFFML
SciTegic.value.StringValue
<?xml version="1.0" encoding="UTF-8"?>
<!DOCTYPE ffml SYSTEM "Ffml.dtd">
<ffml version="1.0">
<forcefield name="CHARMm" derivedFrom="CHARMm" base="CHARMm">
<atomTypes>
</atomTypes>
<parameters>
<bond atom1="NR56" atom2="CT">
<quadratic
refValue="1.47"
forceConstant="390"/>
</bond>
<angle atom1="C5R" atom2="CF3" atom3="XF">
<quadratic
refValue="110.26"
forceConstant="53.5714"/>
</angle>
<angle atom1="C5R" atom2="NR56" atom3="CT">
<quadratic
refValue="130"
forceConstant="70"/>
</angle>
<angle atom1="CF3" atom2="C5R" atom3="NR56">
<quadratic
refValue="110"
forceConstant="68"/>
</angle>
<angle atom1="CR56" atom2="CT" atom3="HA">
<quadratic
refValue="109.47"
forceConstant="40"/>
</angle>
<angle atom1="CR56" atom2="NR56" atom3="CT">
<quadratic
refValue="130"
forceConstant="70"/>
</angle>
<angle atom1="CT" atom2="CR56" atom3="N5R">
<quadratic
refValue="122"
forceConstant="58"/>
</angle>
<angle atom1="CT" atom2="CR56" atom3="NR56">
<quadratic
refValue="122"
forceConstant="58"/>
</angle>
<angle atom1="CT" atom2="CT" atom3="NR56">
<quadratic
refValue="111"
forceConstant="46.5"/>
</angle>
<angle atom1="N5R" atom2="C5R" atom3="CF3">
<quadratic
refValue="119.136"
forceConstant="68"/>
</angle>
<angle atom1="NR56" atom2="CT" atom3="HA">
<quadratic
refValue="109.47"
forceConstant="37.5"/>
</angle>
<angle atom1="NX" atom2="CT" atom3="CR56">
<quadratic
refValue="111.6"
forceConstant="70"/>
</angle>
<torsion atom1="C5R" atom2="NR56" atom3="CT" atom4="CT">
<multiplecos
v1="0"
v2="0"
v3="0"
v4="0"
v5="0"
v6="0.15"
gamma1="0"
gamma2="0"
gamma3="0"
gamma4="0"
gamma5="0"
gamma6="180"/>
</torsion>
<torsion atom1="C5R" atom2="NR56" atom3="CT" atom4="HA">
<multiplecos
v1="0"
v2="0"
v3="0"
v4="0"
v5="0"
v6="0.15"
gamma1="0"
gamma2="0"
gamma3="0"
gamma4="0"
gamma5="0"
gamma6="180"/>
</torsion>
<torsion atom1="CR56" atom2="NR56" atom3="CT" atom4="CT">
<multiplecos
v1="0"
v2="0"
v3="0"
v4="0"
v5="0"
v6="0.15"
gamma1="0"
gamma2="0"
gamma3="0"
gamma4="0"
gamma5="0"
gamma6="180"/>
</torsion>
<torsion atom1="CR56" atom2="NR56" atom3="CT" atom4="HA">
<multiplecos
v1="0"
v2="0"
v3="0"
v4="0"
v5="0"
v6="0.15"
gamma1="0"
gamma2="0"
gamma3="0"
gamma4="0"
gamma5="0"
gamma6="180"/>
</torsion>
<torsion atom1="HA" atom2="CT" atom3="CR56" atom4="N5R">
<multiplecos
v1="0"
v2="0"
v3="0"
v4="0"
v5="0"
v6="0.01"
gamma1="0"
gamma2="0"
gamma3="0"
gamma4="0"
gamma5="0"
gamma6="0"/>
</torsion>
<torsion atom1="HA" atom2="CT" atom3="CR56" atom4="NR56">
<multiplecos
v1="0"
v2="0"
v3="0"
v4="0"
v5="0"
v6="0.01"
gamma1="0"
gamma2="0"
gamma3="0"
gamma4="0"
gamma5="0"
gamma6="0"/>
</torsion>
<torsion atom1="N5R" atom2="C5R" atom3="CF3" atom4="XF">
<multiplecos
v1="0"
v2="0"
v3="0"
v4="0"
v5="0"
v6="0.1"
gamma1="0"
gamma2="0"
gamma3="0"
gamma4="0"
gamma5="0"
gamma6="0"/>
</torsion>
<torsion atom1="NR56" atom2="C5R" atom3="CF3" atom4="XF">
<multiplecos
v1="0"
v2="0"
v3="0"
v4="0"
v5="0"
v6="0.1"
gamma1="0"
gamma2="0"
gamma3="0"
gamma4="0"
gamma5="0"
gamma6="0"/>
</torsion>
<torsion atom1="NX" atom2="CT" atom3="CR56" atom4="N5R">
<multiplecos
v1="0"
v2="0"
v3="0"
v4="0"
v5="0"
v6="0.01"
gamma1="0"
gamma2="0"
gamma3="0"
gamma4="0"
gamma5="0"
gamma6="0"/>
</torsion>
<torsion atom1="NX" atom2="CT" atom3="CR56" atom4="NR56">
<multiplecos
v1="0"
v2="0"
v3="0"
v4="0"
v5="0"
v6="0.01"
gamma1="0"
gamma2="0"
gamma3="0"
gamma4="0"
gamma5="0"
gamma6="0"/>
</torsion>
</parameters>
</forcefield>
</ffml>

@<SCITEGIC>MOL_PROPERTY
Initial Potential Energy
SciTegic.value.DoubleValue
69.005882

@<SCITEGIC>MOL_PROPERTY
Initial RMS Gradient
SciTegic.value.DoubleValue
12.734700

@<SCITEGIC>MOL_PROPERTY
Minimization Criteria
SciTegic.value.StringValue
 CONJUG> Minimization exiting with gradient tolerance ( 0.0100000) satisfied.

@<SCITEGIC>MOL_PROPERTY
CHARMm Energy
SciTegic.value.DoubleValue
46.164490

@<SCITEGIC>MOL_PROPERTY
Potential Energy
SciTegic.value.DoubleValue
46.164490

@<SCITEGIC>MOL_PROPERTY
RMS Gradient
SciTegic.value.DoubleValue
0.008650

@<SCITEGIC>MOL_PROPERTY
Bond Energy
SciTegic.value.DoubleValue
2.904630

@<SCITEGIC>MOL_PROPERTY
Angle Energy
SciTegic.value.DoubleValue
29.424490

@<SCITEGIC>MOL_PROPERTY
Urey-Bradley Energy
SciTegic.value.IntegerValue
0

@<SCITEGIC>MOL_PROPERTY
Dihedral Energy
SciTegic.value.DoubleValue
23.920530

@<SCITEGIC>MOL_PROPERTY
Improper Energy
SciTegic.value.DoubleValue
1.010690

@<SCITEGIC>MOL_PROPERTY
Van der Waals Energy
SciTegic.value.DoubleValue
-3.187710

@<SCITEGIC>MOL_PROPERTY
Electrostatic Energy
SciTegic.value.DoubleValue
-7.908140

@<SCITEGIC>MOL_PROPERTY
Hydrogen Bond Energy
SciTegic.value.IntegerValue
0

@<SCITEGIC>MOL_PROPERTY
Solvation Free Energy
SciTegic.value.IntegerValue
0

@<SCITEGIC>MOL_PROPERTY
PartialChargeMethod
SciTegic.value.StringValue
MomanyRone

@<SCITEGIC>MOL_PROPERTY
UseResidueTemplateCharge
SciTegic.value.StringValue
True

@<SCITEGIC>MOL_PROPERTY
Heavy atom RMSD to ABT-341 1
SciTegic.value.DoubleValue
0.552845

@<SCITEGIC>ATOM_PROPERTY
Formal Charge
SciTegic.value.StringValue
1 0
2 0
3 0
4 0
5 0
6 0
7 0
8 0
9 0
10 0
11 0
12 0
13 0
14 0
15 0
16 0
17 0
18 0
19 0
20 0
21 0
22 0
23 0
24 0
25 0
26 0
27 0
28 0
29 0
30 0
31 0
32 0
33 0
34 0
35 0
36 0
37 0
38 0
39 0
40 0
41 0
42 0
43 0
44 0
45 0
46 0
47 0
48 0

@<SCITEGIC>ATOM_PROPERTY
pdb_tempFactor
SciTegic.value.DoubleValue
1 0.00
2 0.00
3 0.00
4 0.00
5 0.00
6 0.00
7 0.00
8 0.00
9 0.00
10 0.00
11 0.00
12 0.00
13 0.00
14 0.00
15 0.00
16 0.00
17 0.00
18 0.00
19 0.00
20 0.00
21 0.00
22 0.00
23 0.00
24 0.00
25 0.00
26 0.00
27 0.00
28 0.00
29 0.00
30 0.00
31 0.00
32 0.00
33 0.00
34 0.00
35 0.00
36 0.00
37 0.00
38 0.00
39 0.00
40 0.00
41 0.00
42 0.00
43 0.00
44 0.00
45 0.00
46 0.00
47 0.00
48 0.00

@<SCITEGIC>ATOM_PROPERTY
pdb_occupancy
SciTegic.value.DoubleValue
1 1.00
2 1.00
3 1.00
4 1.00
5 1.00
6 1.00
7 1.00
8 1.00
9 1.00
10 1.00
11 1.00
12 1.00
13 1.00
14 1.00
15 1.00
16 1.00
17 1.00
18 1.00
19 1.00
20 1.00
21 1.00
22 1.00
23 1.00
24 1.00
25 1.00
26 1.00
27 1.00
28 1.00
29 1.00
30 1.00
31 1.00
32 1.00
33 1.00
34 1.00
35 1.00
36 1.00
37 1.00
38 1.00
39 1.00
40 1.00
41 1.00
42 1.00
43 1.00
44 1.00
45 1.00
46 1.00
47 1.00
48 1.00
