# Supplementary material for: Discovery of Novel DPP-IV Inhibitors as Potential Candidates for the Treatment of Type 2 Diabetes Mellitus Predicted by 3D QSAR Pharmacophore Models, Molecular Docking and De Novo Evolution
Source: Molecules. 2019 Aug 7;24(16):2870. doi: 10.3390/molecules24162870 (PMC6720998; doi:10.3390/molecules24162870)
Supplement: Supplementary file 1 [file molecules-24-02870-s001.zip › Supplementary materials/Cross-docking/3g0b_lig+2i78_prot_RMSD.mol2]

#	Created by:	Discovery Studio
#	Creation time:	2019-08-05T16:16:10Z

@<TRIPOS>MOLECULE
3g0b
   25    27     0 0 0
SMALL
USER_CHARGES


@<TRIPOS>ATOM
      1 O1          -15.085000   -3.737100   55.688500 O.2      1 SUBUNIT    0.0000
      2 C2          -15.758700   -3.315600   56.657000 C.2      1 SUBUNIT    0.0000
      3 N3          -16.200600   -2.031200   56.635200 N.am     1 SUBUNIT    0.0000
      4 C4          -15.861700   -1.182400   55.473500 C.3      1 SUBUNIT    0.0000
      5 N5          -16.023400   -4.132300   57.701900 N.am     1 SUBUNIT    0.0000
      6 C6          -15.516400   -5.530300   57.665000 C.3      1 SUBUNIT    0.0000
      7 C7          -13.992600   -5.661800   57.599500 C.2      1 SUBUNIT    0.0000
      8 C8          -13.107500   -4.959000   58.452700 C.2      1 SUBUNIT    0.0000
      9 C9          -13.516100   -4.119800   59.367000 C.1      1 SUBUNIT    0.0000
     10 N10         -13.868700   -3.376600   60.203700 N.1      1 SUBUNIT    0.0000
     11 C11         -11.722900   -5.156500   58.309400 C.2      1 SUBUNIT    0.0000
     12 C12         -11.216000   -6.046300   57.347100 C.2      1 SUBUNIT    0.0000
     13 C13         -12.094700   -6.763600   56.527500 C.2      1 SUBUNIT    0.0000
     14 C14         -13.470200   -6.554800   56.661100 C.2      1 SUBUNIT    0.0000
     15 C15         -16.768300   -3.660500   58.752100 C.2      1 SUBUNIT    0.0000
     16 C16         -17.225700   -2.336700   58.752400 C.2      1 SUBUNIT    0.0000
     17 C17         -16.924300   -1.540100   57.666400 C.2      1 SUBUNIT    0.0000
     18 O18         -17.349400   -0.371000   57.677600 O.2      1 SUBUNIT    0.0000
     19 N19         -17.269200   -4.460200   59.809700 N.pl3    1 SUBUNIT    0.0000
     20 C20         -17.134300   -4.035800   61.225700 C.3      1 SUBUNIT    0.0000
     21 C21         -16.997100   -5.189400   62.233000 C.3      1 SUBUNIT    0.0000
     22 N22         -15.632600   -5.780200   62.215900 N.3      1 SUBUNIT    0.0000
     23 C23         -18.040200   -6.264600   61.969800 C.3      1 SUBUNIT    0.0000
     24 C24         -18.018800   -6.723900   60.517800 C.3      1 SUBUNIT    0.0000
     25 C25         -18.186500   -5.576200   59.545900 C.3      1 SUBUNIT    0.0000
@<TRIPOS>BOND
     1    1    2 2
     2    2    3 1
     3    2    5 1
     4    3    4 1
     5    3   17 1
     6    5    6 1
     7    5   15 1
     8    6    7 1
     9    7    8 2
    10    7   14 1
    11    8    9 1
    12    8   11 1
    13    9   10 3
    14   11   12 2
    15   12   13 1
    16   13   14 2
    17   15   16 2
    18   15   19 1
    19   16   17 1
    20   17   18 2
    21   19   20 1
    22   19   25 1
    23   20   21 1
    24   21   22 1
    25   21   23 1
    26   23   24 1
    27   24   25 1
@<SCITEGIC>MOL_PROPERTY
Resolution
SciTegic.value.DoubleValue
2.250000

@<SCITEGIC>MOL_PROPERTY
Protein Sequence
SciTegic.value.StringValue
RKTYTLTDYLKNTYRLKLYSLRWISDHEYLYKQENNILVFNAEYGNSSVFLENSTFDEFGHSINDYSISPDGQFILLEYNYVKQWRHSYTASYDIYDLNKRQLITEERIPNNTQWVTWSPVGHKLAYVWNNDIYVKIEPNLPSYRITWTGKEDIIYNGITDWVYEEEVFSAYSALWWSPNGTFLAYAQFNDTEVPLIEYS
FYSDESLQYPKTVRVPYPKAGAVNPTVKFFVVNTDSLSSVTNATSIQITAPASMLIGDHYLCDVTWATQERISLQWLRRIQNYSVMDICDYDESSGRWNCLVARQHIEMSTTGWVGRFRPSEPHFTLDGNSFYKIISNEEGYRHICYFQIDKKDCTFITKGTWEVIGIEALTSDYLYYISNEYKGMPGGRNLYKIQLSDY
TKVTCLSCELNPERCQYYSVSFSKEAKYYQLRCSGPGLPLYTLHSSVNDKGLRVLEDNSALDKMLQNVQMPSKKLDFIILNETKFWYQMILPPHFDKSKKYPLLLDVYAGPCSQKADTVFRLNWATYLASTENIIVASFDGRGSGYQGDKIMHAINRRLGTFEVEDQIEAARQFSKMGFVDNKRIAIWGWSYGGYVTSMV
LGSGSGVFKCGIAVAPVSRWEYYDSVYTERYMGLPTPEDNLDHYRNSTVMSRAENFKQVEYLLIHGTADDNVHFQQSAQISKALVDVGVDFQAMWYTDEDHGIASSTAHQHIYTHMSHFIKQCFSLP

@<SCITEGIC>MOL_PROPERTY
Secondary Structure
SciTegic.value.StringValue
CSSCCHHHHHTTCCCCCCCCSSSCCCCSSSSCCTTCSSSSSTTTCCSSSSSCCCTTHHHCCCCCSSSSCTTCCSSSSSSSSSSCCCCCSSSSSSSSSTTTTSSCCCCCCCTTSSSSSSCCCCCCSSSSSTTCSSSSCCTTCCCSSCCCCCCTTTSSSCCCCHHHHHHTCCCCCCSSSCTTCCSSSSSSSSCTTCCSSSSS
SCCCTTCCCCSSSSSSCCCTTCCCCSSSSSSSSTTCCCCCCCCCSSSCCCCHHHHTCCSSSSSSSSCCCCSSSSSSSSCCCCSSSSSSSSSSTTTTSSSSCHHHCSSSSCCCCCCCCCCCCCCSSCTTCCSSSSSSSCTTCCSSSSSSSTTCCCCSSCCCCCCCSSSSSSSCCCSSSSSSCCHHHCTTCCSSSSSSTTCT
TCSSSCCTTCCTTTCCCSSSSSCTTCCSSSSSSCCCCCCSSSSSSTTTCCSSSSSSCCHHHHHHHTCSSCCSSSSSSSSCTTCSSSSSSSSCCCCCTTCCSSSSSSSCCCTTCCCCCCCCCCCHHHHHHHHHCCSSSSSSCTTCCCCCHHHHHHHTTCTTTTHHHHHHHHHHHHHTTCCSSSSSSSSSSSTHHHHHHHHH
HTTTCCCCCSSSSSCCCCCHHHCCHHHHHHHHCCCCTTTTHHHHHHCCCHHHTHHHHHCSSSSSSSTTCTTTTHHHHHHHHHHHHHTTCCCSSSSSTTCCTTCCCHHHHHHHHHHHHHHHHHHTTCC

@<SCITEGIC>MOL_PROPERTY
Heavy atom RMSD to Alogliptin 1
SciTegic.value.DoubleValue
0.000000

@<SCITEGIC>ATOM_PROPERTY
Formal Charge
SciTegic.value.StringValue
1 0
2 0
3 0
4 0
5 0
6 0
7 0
8 0
9 0
10 0
11 0
12 0
13 0
14 0
15 0
16 0
17 0
18 0
19 0
20 0
21 0
22 0
23 0
24 0
25 0

@<SCITEGIC>ATOM_PROPERTY
pdb_tempFactor
SciTegic.value.DoubleValue
1 0.00
2 0.00
3 0.00
4 0.00
5 0.00
6 0.00
7 0.00
8 0.00
9 0.00
10 0.00
11 0.00
12 0.00
13 0.00
14 0.00
15 0.00
16 0.00
17 0.00
18 0.00
19 0.00
20 0.00
21 0.00
22 0.00
23 0.00
24 0.00
25 0.00

@<SCITEGIC>ATOM_PROPERTY
pdb_occupancy
SciTegic.value.DoubleValue
1 1.00
2 1.00
3 1.00
4 1.00
5 1.00
6 1.00
7 1.00
8 1.00
9 1.00
10 1.00
11 1.00
12 1.00
13 1.00
14 1.00
15 1.00
16 1.00
17 1.00
18 1.00
19 1.00
20 1.00
21 1.00
22 1.00
23 1.00
24 1.00
25 1.00

#	Created by:	Discovery Studio
#	Creation time:	2019-08-05T16:16:10Z

@<TRIPOS>MOLECULE
3g0b
   46    48     0 0 0
SMALL
USER_CHARGES


@<TRIPOS>ATOM
      1 O1          -15.032000   -3.918000   55.711500 O.2      1 SUBUNIT    0.0000
      2 C2          -15.719400   -3.535100   56.652200 C.2      1 SUBUNIT    0.0000
      3 N3          -16.193500   -2.248900   56.715000 N.am     1 SUBUNIT    0.0000
      4 C4          -15.849400   -1.299600   55.640400 C.3      1 SUBUNIT    0.0000
      5 N5          -16.039800   -4.369000   57.689700 N.am     1 SUBUNIT    0.0000
      6 C6          -15.493700   -5.739000   57.666700 C.3      1 SUBUNIT    0.0000
      7 C7          -13.983600   -5.868000   57.573500 C.2      1 SUBUNIT    0.0000
      8 C8          -13.070800   -5.106400   58.316500 C.2      1 SUBUNIT    0.0000
      9 C9          -13.501500   -4.030200   59.159900 C.1      1 SUBUNIT    0.0000
     10 N10         -13.824000   -3.128800   59.812800 N.1      1 SUBUNIT    0.0000
     11 C11         -11.705600   -5.351400   58.236600 C.2      1 SUBUNIT    0.0000
     12 C12         -11.229500   -6.335100   57.386500 C.2      1 SUBUNIT    0.0000
     13 C13         -12.110700   -7.073900   56.619100 C.2      1 SUBUNIT    0.0000
     14 C14         -13.472500   -6.845000   56.727200 C.2      1 SUBUNIT    0.0000
     15 C15         -16.919800   -3.956500   58.805700 C.2      1 SUBUNIT    0.0000
     16 C16         -17.369100   -2.693200   58.829400 C.2      1 SUBUNIT    0.0000
     17 C17         -16.973300   -1.780700   57.736500 C.2      1 SUBUNIT    0.0000
     18 O18         -17.377000   -0.626100   57.811000 O.2      1 SUBUNIT    0.0000
     19 N19         -17.308900   -4.899900   59.871700 N.pl3    1 SUBUNIT    0.0000
     20 C20         -16.614800   -4.926600   61.164000 C.3      1 SUBUNIT    0.0000
     21 C21         -17.605600   -4.878200   62.336000 C.3      1 SUBUNIT    0.0000
     22 N22         -16.945200   -4.959900   63.633000 N.3      1 SUBUNIT    0.0000
     23 C23         -18.654400   -5.983600   62.186100 C.3      1 SUBUNIT    0.0000
     24 C24         -19.385600   -5.847300   60.845500 C.3      1 SUBUNIT    0.0000
     25 C25         -18.398100   -5.859400   59.670400 C.3      1 SUBUNIT    0.0000
     26 H26         -16.745500   -0.797400   55.273300 H        1 SUBUNIT    0.0000
     27 H27         -15.164200   -0.539000   56.014500 H        1 SUBUNIT    0.0000
     28 H28         -15.377800   -1.778200   54.781600 H        1 SUBUNIT    0.0000
     29 H29         -15.955300   -6.265800   56.830200 H        1 SUBUNIT    0.0000
     30 H30         -15.796800   -6.299000   58.548300 H        1 SUBUNIT    0.0000
     31 H31         -11.002000   -4.806600   58.849000 H        1 SUBUNIT    0.0000
     32 H32         -10.175600   -6.544600   57.342600 H        1 SUBUNIT    0.0000
     33 H33         -11.744400   -7.838600   55.951900 H        1 SUBUNIT    0.0000
     34 H34         -14.148800   -7.440900   56.140300 H        1 SUBUNIT    0.0000
     35 H35         -18.004700   -2.342500   59.620400 H        1 SUBUNIT    0.0000
     36 H36         -15.924000   -4.088100   61.225600 H        1 SUBUNIT    0.0000
     37 H37         -16.013800   -5.834700   61.217700 H        1 SUBUNIT    0.0000
     38 H38         -18.106600   -3.909900   62.315000 H        1 SUBUNIT    0.0000
     39 H39         -16.785500   -5.925500   63.900600 H        1 SUBUNIT    0.0000
     40 H40         -16.032600   -4.522100   63.613000 H        1 SUBUNIT    0.0000
     41 H41         -19.369400   -5.936000   63.008200 H        1 SUBUNIT    0.0000
     42 H42         -18.171900   -6.960000   62.247500 H        1 SUBUNIT    0.0000
     43 H43         -19.942900   -4.909600   60.838800 H        1 SUBUNIT    0.0000
     44 H44         -20.118400   -6.646000   60.732800 H        1 SUBUNIT    0.0000
     45 H45         -18.920600   -5.633800   58.739400 H        1 SUBUNIT    0.0000
     46 H46         -17.967800   -6.854900   59.556400 H        1 SUBUNIT    0.0000
@<TRIPOS>BOND
     1    1    2 2
     2    2    3 1
     3    2    5 1
     4    3    4 1
     5    3   17 1
     6    4   26 1
     7    4   27 1
     8    4   28 1
     9    5    6 1
    10    5   15 1
    11    6    7 1
    12    6   29 1
    13    6   30 1
    14    7    8 2
    15    7   14 1
    16    8    9 1
    17    8   11 1
    18    9   10 3
    19   11   12 2
    20   11   31 1
    21   12   13 1
    22   12   32 1
    23   13   14 2
    24   13   33 1
    25   14   34 1
    26   15   16 2
    27   15   19 1
    28   16   17 1
    29   16   35 1
    30   17   18 2
    31   19   20 1
    32   19   25 1
    33   20   21 1
    34   20   36 1
    35   20   37 1
    36   21   22 1
    37   21   23 1
    38   21   38 1
    39   22   39 1
    40   22   40 1
    41   23   24 1
    42   23   41 1
    43   23   42 1
    44   24   25 1
    45   24   43 1
    46   24   44 1
    47   25   45 1
    48   25   46 1
@<SCITEGIC>MOL_PROPERTY
Resolution
SciTegic.value.DoubleValue
2.250000

@<SCITEGIC>MOL_PROPERTY
TopHits
SciTegic.value.IntegerValue
10

@<SCITEGIC>MOL_PROPERTY
-CDOCKER_ENERGY
SciTegic.value.DoubleValue
34.441196

@<SCITEGIC>MOL_PROPERTY
-CDOCKER_INTERACTION_ENERGY
SciTegic.value.DoubleValue
41.309044

@<SCITEGIC>MOL_PROPERTY
POSE_NUMBER
SciTegic.value.IntegerValue
1

@<SCITEGIC>MOL_PROPERTY
ForcefieldFFML
SciTegic.value.StringValue
<?xml version="1.0" encoding="UTF-8"?>
<!DOCTYPE ffml SYSTEM "Ffml.dtd">
<ffml version="1.0">
<forcefield name="CHARMm" derivedFrom="CHARMm" base="CHARMm">
<atomTypes>
</atomTypes>
<parameters>
<angle atom1="NX" atom2="CUA1" atom3="NX">
<quadratic
refValue="120"
forceConstant="60"/>
</angle>
</parameters>
</forcefield>
</ffml>

@<SCITEGIC>MOL_PROPERTY
Initial Potential Energy
SciTegic.value.DoubleValue
18.406500

@<SCITEGIC>MOL_PROPERTY
Initial RMS Gradient
SciTegic.value.DoubleValue
15.915100

@<SCITEGIC>MOL_PROPERTY
Minimization Criteria
SciTegic.value.StringValue
 CONJUG> Minimization exiting with gradient tolerance ( 0.0100000) satisfied.

@<SCITEGIC>MOL_PROPERTY
CHARMm Energy
SciTegic.value.DoubleValue
-12.311900

@<SCITEGIC>MOL_PROPERTY
Potential Energy
SciTegic.value.DoubleValue
-12.311900

@<SCITEGIC>MOL_PROPERTY
RMS Gradient
SciTegic.value.DoubleValue
0.009610

@<SCITEGIC>MOL_PROPERTY
Bond Energy
SciTegic.value.DoubleValue
0.981260

@<SCITEGIC>MOL_PROPERTY
Angle Energy
SciTegic.value.DoubleValue
3.644000

@<SCITEGIC>MOL_PROPERTY
Urey-Bradley Energy
SciTegic.value.IntegerValue
0

@<SCITEGIC>MOL_PROPERTY
Dihedral Energy
SciTegic.value.DoubleValue
5.359370

@<SCITEGIC>MOL_PROPERTY
Improper Energy
SciTegic.value.DoubleValue
0.051110

@<SCITEGIC>MOL_PROPERTY
Van der Waals Energy
SciTegic.value.DoubleValue
-2.167470

@<SCITEGIC>MOL_PROPERTY
Electrostatic Energy
SciTegic.value.DoubleValue
-20.180201

@<SCITEGIC>MOL_PROPERTY
Hydrogen Bond Energy
SciTegic.value.IntegerValue
0

@<SCITEGIC>MOL_PROPERTY
Solvation Free Energy
SciTegic.value.IntegerValue
0

@<SCITEGIC>MOL_PROPERTY
PartialChargeMethod
SciTegic.value.StringValue
MomanyRone

@<SCITEGIC>MOL_PROPERTY
UseResidueTemplateCharge
SciTegic.value.StringValue
True

@<SCITEGIC>MOL_PROPERTY
Heavy atom RMSD to Alogliptin 1
SciTegic.value.DoubleValue
0.660525

@<SCITEGIC>ATOM_PROPERTY
Formal Charge
SciTegic.value.StringValue
1 0
2 0
3 0
4 0
5 0
6 0
7 0
8 0
9 0
10 0
11 0
12 0
13 0
14 0
15 0
16 0
17 0
18 0
19 0
20 0
21 0
22 0
23 0
24 0
25 0
26 0
27 0
28 0
29 0
30 0
31 0
32 0
33 0
34 0
35 0
36 0
37 0
38 0
39 0
40 0
41 0
42 0
43 0
44 0
45 0
46 0

@<SCITEGIC>ATOM_PROPERTY
pdb_tempFactor
SciTegic.value.DoubleValue
1 0.00
2 0.00
3 0.00
4 0.00
5 0.00
6 0.00
7 0.00
8 0.00
9 0.00
10 0.00
11 0.00
12 0.00
13 0.00
14 0.00
15 0.00
16 0.00
17 0.00
18 0.00
19 0.00
20 0.00
21 0.00
22 0.00
23 0.00
24 0.00
25 0.00
26 0.00
27 0.00
28 0.00
29 0.00
30 0.00
31 0.00
32 0.00
33 0.00
34 0.00
35 0.00
36 0.00
37 0.00
38 0.00
39 0.00
40 0.00
41 0.00
42 0.00
43 0.00
44 0.00
45 0.00
46 0.00

@<SCITEGIC>ATOM_PROPERTY
pdb_occupancy
SciTegic.value.DoubleValue
1 1.00
2 1.00
3 1.00
4 1.00
5 1.00
6 1.00
7 1.00
8 1.00
9 1.00
10 1.00
11 1.00
12 1.00
13 1.00
14 1.00
15 1.00
16 1.00
17 1.00
18 1.00
19 1.00
20 1.00
21 1.00
22 1.00
23 1.00
24 1.00
25 1.00
26 1.00
27 1.00
28 1.00
29 1.00
30 1.00
31 1.00
32 1.00
33 1.00
34 1.00
35 1.00
36 1.00
37 1.00
38 1.00
39 1.00
40 1.00
41 1.00
42 1.00
43 1.00
44 1.00
45 1.00
46 1.00

#	Created by:	Discovery Studio
#	Creation time:	2019-08-05T16:16:10Z

@<TRIPOS>MOLECULE
3g0b
   46    48     0 0 0
SMALL
USER_CHARGES


@<TRIPOS>ATOM
      1 O1          -15.030100   -3.899700   55.653400 O.2      1 SUBUNIT    0.0000
      2 C2          -15.596800   -3.439100   56.637500 C.2      1 SUBUNIT    0.0000
      3 N3          -15.935600   -2.111300   56.710000 N.am     1 SUBUNIT    0.0000
      4 C4          -15.640100   -1.224000   55.567300 C.3      1 SUBUNIT    0.0000
      5 N5          -15.905600   -4.221800   57.717000 N.am     1 SUBUNIT    0.0000
      6 C6          -15.460600   -5.624900   57.690100 C.3      1 SUBUNIT    0.0000
      7 C7          -13.964500   -5.843900   57.570900 C.2      1 SUBUNIT    0.0000
      8 C8          -12.991300   -5.135500   58.291700 C.2      1 SUBUNIT    0.0000
      9 C9          -13.328900   -4.027500   59.139400 C.1      1 SUBUNIT    0.0000
     10 N10         -13.565100   -3.104500   59.798100 N.1      1 SUBUNIT    0.0000
     11 C11         -11.646500   -5.466800   58.192500 C.2      1 SUBUNIT    0.0000
     12 C12         -11.246200   -6.498000   57.362300 C.2      1 SUBUNIT    0.0000
     13 C13         -12.185000   -7.179200   56.607800 C.2      1 SUBUNIT    0.0000
     14 C14         -13.526800   -6.855500   56.723300 C.2      1 SUBUNIT    0.0000
     15 C15         -16.660100   -3.719600   58.885000 C.2      1 SUBUNIT    0.0000
     16 C16         -16.928600   -2.406600   58.943000 C.2      1 SUBUNIT    0.0000
     17 C17         -16.533900   -1.548800   57.803200 C.2      1 SUBUNIT    0.0000
     18 O18         -16.776800   -0.352400   57.905900 O.2      1 SUBUNIT    0.0000
     19 N19         -17.138500   -4.623600   59.951800 N.pl3    1 SUBUNIT    0.0000
     20 C20         -16.372000   -4.858800   61.187200 C.3      1 SUBUNIT    0.0000
     21 C21         -16.469500   -6.299900   61.721000 C.3      1 SUBUNIT    0.0000
     22 N22         -15.658700   -7.234400   60.949700 N.3      1 SUBUNIT    0.0000
     23 C23         -17.920000   -6.779000   61.753800 C.3      1 SUBUNIT    0.0000
     24 C24         -18.554300   -6.645600   60.367800 C.3      1 SUBUNIT    0.0000
     25 C25         -18.481200   -5.204300   59.853500 C.3      1 SUBUNIT    0.0000
     26 H26         -16.563200   -0.800400   55.167800 H        1 SUBUNIT    0.0000
     27 H27         -14.998400   -0.400500   55.879900 H        1 SUBUNIT    0.0000
     28 H28         -15.138000   -1.733700   54.743400 H        1 SUBUNIT    0.0000
     29 H29         -15.969800   -6.129200   56.867100 H        1 SUBUNIT    0.0000
     30 H30         -15.784700   -6.149000   58.584000 H        1 SUBUNIT    0.0000
     31 H31         -10.901200   -4.952800   58.782900 H        1 SUBUNIT    0.0000
     32 H32         -10.208200   -6.787500   57.334800 H        1 SUBUNIT    0.0000
     33 H33         -11.875800   -7.975200   55.948400 H        1 SUBUNIT    0.0000
     34 H34         -14.246300   -7.404500   56.141600 H        1 SUBUNIT    0.0000
     35 H35         -17.429800   -1.980200   59.791400 H        1 SUBUNIT    0.0000
     36 H36         -16.739800   -4.168300   61.947000 H        1 SUBUNIT    0.0000
     37 H37         -15.327100   -4.604600   61.028000 H        1 SUBUNIT    0.0000
     38 H38         -16.070100   -6.328400   62.735200 H        1 SUBUNIT    0.0000
     39 H39         -15.681200   -8.143500   61.397100 H        1 SUBUNIT    0.0000
     40 H40         -16.049000   -7.355600   60.025800 H        1 SUBUNIT    0.0000
     41 H41         -18.486300   -6.192400   62.478400 H        1 SUBUNIT    0.0000
     42 H42         -17.966200   -7.815300   62.091300 H        1 SUBUNIT    0.0000
     43 H43         -19.593500   -6.968600   60.405800 H        1 SUBUNIT    0.0000
     44 H44         -18.048400   -7.308500   59.665900 H        1 SUBUNIT    0.0000
     45 H45         -19.165700   -4.575900   60.423400 H        1 SUBUNIT    0.0000
     46 H46         -18.817700   -5.170500   58.815400 H        1 SUBUNIT    0.0000
@<TRIPOS>BOND
     1    1    2 2
     2    2    3 1
     3    2    5 1
     4    3    4 1
     5    3   17 1
     6    4   26 1
     7    4   27 1
     8    4   28 1
     9    5    6 1
    10    5   15 1
    11    6    7 1
    12    6   29 1
    13    6   30 1
    14    7    8 2
    15    7   14 1
    16    8    9 1
    17    8   11 1
    18    9   10 3
    19   11   12 2
    20   11   31 1
    21   12   13 1
    22   12   32 1
    23   13   14 2
    24   13   33 1
    25   14   34 1
    26   15   16 2
    27   15   19 1
    28   16   17 1
    29   16   35 1
    30   17   18 2
    31   19   20 1
    32   19   25 1
    33   20   21 1
    34   20   36 1
    35   20   37 1
    36   21   22 1
    37   21   23 1
    38   21   38 1
    39   22   39 1
    40   22   40 1
    41   23   24 1
    42   23   41 1
    43   23   42 1
    44   24   25 1
    45   24   43 1
    46   24   44 1
    47   25   45 1
    48   25   46 1
@<SCITEGIC>MOL_PROPERTY
Resolution
SciTegic.value.DoubleValue
2.250000

@<SCITEGIC>MOL_PROPERTY
TopHits
SciTegic.value.IntegerValue
10

@<SCITEGIC>MOL_PROPERTY
-CDOCKER_ENERGY
SciTegic.value.DoubleValue
33.649319

@<SCITEGIC>MOL_PROPERTY
-CDOCKER_INTERACTION_ENERGY
SciTegic.value.DoubleValue
41.243168

@<SCITEGIC>MOL_PROPERTY
POSE_NUMBER
SciTegic.value.IntegerValue
2

@<SCITEGIC>MOL_PROPERTY
ForcefieldFFML
SciTegic.value.StringValue
<?xml version="1.0" encoding="UTF-8"?>
<!DOCTYPE ffml SYSTEM "Ffml.dtd">
<ffml version="1.0">
<forcefield name="CHARMm" derivedFrom="CHARMm" base="CHARMm">
<atomTypes>
</atomTypes>
<parameters>
<angle atom1="NX" atom2="CUA1" atom3="NX">
<quadratic
refValue="120"
forceConstant="60"/>
</angle>
</parameters>
</forcefield>
</ffml>

@<SCITEGIC>MOL_PROPERTY
Initial Potential Energy
SciTegic.value.DoubleValue
18.406500

@<SCITEGIC>MOL_PROPERTY
Initial RMS Gradient
SciTegic.value.DoubleValue
15.915100

@<SCITEGIC>MOL_PROPERTY
Minimization Criteria
SciTegic.value.StringValue
 CONJUG> Minimization exiting with gradient tolerance ( 0.0100000) satisfied.

@<SCITEGIC>MOL_PROPERTY
CHARMm Energy
SciTegic.value.DoubleValue
-12.311900

@<SCITEGIC>MOL_PROPERTY
Potential Energy
SciTegic.value.DoubleValue
-12.311900

@<SCITEGIC>MOL_PROPERTY
RMS Gradient
SciTegic.value.DoubleValue
0.009610

@<SCITEGIC>MOL_PROPERTY
Bond Energy
SciTegic.value.DoubleValue
0.981260

@<SCITEGIC>MOL_PROPERTY
Angle Energy
SciTegic.value.DoubleValue
3.644000

@<SCITEGIC>MOL_PROPERTY
Urey-Bradley Energy
SciTegic.value.IntegerValue
0

@<SCITEGIC>MOL_PROPERTY
Dihedral Energy
SciTegic.value.DoubleValue
5.359370

@<SCITEGIC>MOL_PROPERTY
Improper Energy
SciTegic.value.DoubleValue
0.051110

@<SCITEGIC>MOL_PROPERTY
Van der Waals Energy
SciTegic.value.DoubleValue
-2.167470

@<SCITEGIC>MOL_PROPERTY
Electrostatic Energy
SciTegic.value.DoubleValue
-20.180201

@<SCITEGIC>MOL_PROPERTY
Hydrogen Bond Energy
SciTegic.value.IntegerValue
0

@<SCITEGIC>MOL_PROPERTY
Solvation Free Energy
SciTegic.value.IntegerValue
0

@<SCITEGIC>MOL_PROPERTY
PartialChargeMethod
SciTegic.value.StringValue
MomanyRone

@<SCITEGIC>MOL_PROPERTY
UseResidueTemplateCharge
SciTegic.value.StringValue
True

@<SCITEGIC>MOL_PROPERTY
Heavy atom RMSD to Alogliptin 1
SciTegic.value.DoubleValue
0.628568

@<SCITEGIC>ATOM_PROPERTY
Formal Charge
SciTegic.value.StringValue
1 0
2 0
3 0
4 0
5 0
6 0
7 0
8 0
9 0
10 0
11 0
12 0
13 0
14 0
15 0
16 0
17 0
18 0
19 0
20 0
21 0
22 0
23 0
24 0
25 0
26 0
27 0
28 0
29 0
30 0
31 0
32 0
33 0
34 0
35 0
36 0
37 0
38 0
39 0
40 0
41 0
42 0
43 0
44 0
45 0
46 0

@<SCITEGIC>ATOM_PROPERTY
pdb_tempFactor
SciTegic.value.DoubleValue
1 0.00
2 0.00
3 0.00
4 0.00
5 0.00
6 0.00
7 0.00
8 0.00
9 0.00
10 0.00
11 0.00
12 0.00
13 0.00
14 0.00
15 0.00
16 0.00
17 0.00
18 0.00
19 0.00
20 0.00
21 0.00
22 0.00
23 0.00
24 0.00
25 0.00
26 0.00
27 0.00
28 0.00
29 0.00
30 0.00
31 0.00
32 0.00
33 0.00
34 0.00
35 0.00
36 0.00
37 0.00
38 0.00
39 0.00
40 0.00
41 0.00
42 0.00
43 0.00
44 0.00
45 0.00
46 0.00

@<SCITEGIC>ATOM_PROPERTY
pdb_occupancy
SciTegic.value.DoubleValue
1 1.00
2 1.00
3 1.00
4 1.00
5 1.00
6 1.00
7 1.00
8 1.00
9 1.00
10 1.00
11 1.00
12 1.00
13 1.00
14 1.00
15 1.00
16 1.00
17 1.00
18 1.00
19 1.00
20 1.00
21 1.00
22 1.00
23 1.00
24 1.00
25 1.00
26 1.00
27 1.00
28 1.00
29 1.00
30 1.00
31 1.00
32 1.00
33 1.00
34 1.00
35 1.00
36 1.00
37 1.00
38 1.00
39 1.00
40 1.00
41 1.00
42 1.00
43 1.00
44 1.00
45 1.00
46 1.00

#	Created by:	Discovery Studio
#	Creation time:	2019-08-05T16:16:10Z

@<TRIPOS>MOLECULE
3g0b
   46    48     0 0 0
SMALL
USER_CHARGES


@<TRIPOS>ATOM
      1 O1          -19.287900   -5.471800   63.662300 O.2      1 SUBUNIT    0.0000
      2 C2          -18.736400   -6.037600   62.724300 C.2      1 SUBUNIT    0.0000
      3 N3          -18.787800   -7.404000   62.591000 N.am     1 SUBUNIT    0.0000
      4 C4          -19.579100   -8.175900   63.570300 C.3      1 SUBUNIT    0.0000
      5 N5          -18.069300   -5.336500   61.749300 N.am     1 SUBUNIT    0.0000
      6 C6          -18.195300   -3.866800   61.710600 C.3      1 SUBUNIT    0.0000
      7 C7          -19.067800   -3.424100   60.549000 C.2      1 SUBUNIT    0.0000
      8 C8          -18.724000   -2.380600   59.677800 C.2      1 SUBUNIT    0.0000
      9 C9          -17.499400   -1.641800   59.848300 C.1      1 SUBUNIT    0.0000
     10 N10         -16.512500   -1.047100   59.974400 N.1      1 SUBUNIT    0.0000
     11 C11         -19.542200   -2.044600   58.601700 C.2      1 SUBUNIT    0.0000
     12 C12         -20.724800   -2.736400   58.385800 C.2      1 SUBUNIT    0.0000
     13 C13         -21.089100   -3.759800   59.246500 C.2      1 SUBUNIT    0.0000
     14 C14         -20.268200   -4.096100   60.314200 C.2      1 SUBUNIT    0.0000
     15 C15         -17.291600   -6.000400   60.686300 C.2      1 SUBUNIT    0.0000
     16 C16         -17.337900   -7.336500   60.610700 C.2      1 SUBUNIT    0.0000
     17 C17         -18.166400   -8.085600   61.581800 C.2      1 SUBUNIT    0.0000
     18 O18         -18.258500   -9.297500   61.413900 O.2      1 SUBUNIT    0.0000
     19 N19         -16.480500   -5.234300   59.717800 N.pl3    1 SUBUNIT    0.0000
     20 C20         -15.194800   -4.639300   60.097300 C.3      1 SUBUNIT    0.0000
     21 C21         -14.066100   -5.111800   59.168600 C.3      1 SUBUNIT    0.0000
     22 N22         -12.782600   -4.505900   59.511100 N.3      1 SUBUNIT    0.0000
     23 C23         -14.446000   -4.855400   57.704300 C.3      1 SUBUNIT    0.0000
     24 C24         -15.765800   -5.556500   57.361600 C.3      1 SUBUNIT    0.0000
     25 C25         -16.886200   -5.114800   58.311400 C.3      1 SUBUNIT    0.0000
     26 H26         -19.944100   -9.114800   63.149700 H        1 SUBUNIT    0.0000
     27 H27         -18.977200   -8.406900   64.448700 H        1 SUBUNIT    0.0000
     28 H28         -20.460200   -7.620400   63.895800 H        1 SUBUNIT    0.0000
     29 H29         -17.195600   -3.441400   61.650800 H        1 SUBUNIT    0.0000
     30 H30         -18.621300   -3.465700   62.631700 H        1 SUBUNIT    0.0000
     31 H31         -19.271900   -1.249300   57.920200 H        1 SUBUNIT    0.0000
     32 H32         -21.362600   -2.479100   57.552700 H        1 SUBUNIT    0.0000
     33 H33         -22.011400   -4.299600   59.085100 H        1 SUBUNIT    0.0000
     34 H34         -20.582800   -4.902500   60.959500 H        1 SUBUNIT    0.0000
     35 H35         -16.781700   -7.844300   59.853400 H        1 SUBUNIT    0.0000
     36 H36         -14.967700   -4.896500   61.130200 H        1 SUBUNIT    0.0000
     37 H37         -15.278800   -3.554000   60.053600 H        1 SUBUNIT    0.0000
     38 H38         -13.937700   -6.184100   59.315900 H        1 SUBUNIT    0.0000
     39 H39         -12.040200   -5.095000   59.152000 H        1 SUBUNIT    0.0000
     40 H40         -12.664000   -4.524400   60.516600 H        1 SUBUNIT    0.0000
     41 H41         -13.655700   -5.203400   57.039000 H        1 SUBUNIT    0.0000
     42 H42         -14.548000   -3.782700   57.534000 H        1 SUBUNIT    0.0000
     43 H43         -15.631300   -6.635200   57.434700 H        1 SUBUNIT    0.0000
     44 H44         -16.048500   -5.351800   56.329500 H        1 SUBUNIT    0.0000
     45 H45         -17.787600   -5.700900   58.133600 H        1 SUBUNIT    0.0000
     46 H46         -17.145500   -4.078400   58.102400 H        1 SUBUNIT    0.0000
@<TRIPOS>BOND
     1    1    2 2
     2    2    3 1
     3    2    5 1
     4    3    4 1
     5    3   17 1
     6    4   26 1
     7    4   27 1
     8    4   28 1
     9    5    6 1
    10    5   15 1
    11    6    7 1
    12    6   29 1
    13    6   30 1
    14    7    8 2
    15    7   14 1
    16    8    9 1
    17    8   11 1
    18    9   10 3
    19   11   12 2
    20   11   31 1
    21   12   13 1
    22   12   32 1
    23   13   14 2
    24   13   33 1
    25   14   34 1
    26   15   16 2
    27   15   19 1
    28   16   17 1
    29   16   35 1
    30   17   18 2
    31   19   20 1
    32   19   25 1
    33   20   21 1
    34   20   36 1
    35   20   37 1
    36   21   22 1
    37   21   23 1
    38   21   38 1
    39   22   39 1
    40   22   40 1
    41   23   24 1
    42   23   41 1
    43   23   42 1
    44   24   25 1
    45   24   43 1
    46   24   44 1
    47   25   45 1
    48   25   46 1
@<SCITEGIC>MOL_PROPERTY
Resolution
SciTegic.value.DoubleValue
2.250000

@<SCITEGIC>MOL_PROPERTY
TopHits
SciTegic.value.IntegerValue
10

@<SCITEGIC>MOL_PROPERTY
-CDOCKER_ENERGY
SciTegic.value.DoubleValue
33.257225

@<SCITEGIC>MOL_PROPERTY
-CDOCKER_INTERACTION_ENERGY
SciTegic.value.DoubleValue
37.957504

@<SCITEGIC>MOL_PROPERTY
POSE_NUMBER
SciTegic.value.IntegerValue
3

@<SCITEGIC>MOL_PROPERTY
ForcefieldFFML
SciTegic.value.StringValue
<?xml version="1.0" encoding="UTF-8"?>
<!DOCTYPE ffml SYSTEM "Ffml.dtd">
<ffml version="1.0">
<forcefield name="CHARMm" derivedFrom="CHARMm" base="CHARMm">
<atomTypes>
</atomTypes>
<parameters>
<angle atom1="NX" atom2="CUA1" atom3="NX">
<quadratic
refValue="120"
forceConstant="60"/>
</angle>
</parameters>
</forcefield>
</ffml>

@<SCITEGIC>MOL_PROPERTY
Initial Potential Energy
SciTegic.value.DoubleValue
18.406500

@<SCITEGIC>MOL_PROPERTY
Initial RMS Gradient
SciTegic.value.DoubleValue
15.915100

@<SCITEGIC>MOL_PROPERTY
Minimization Criteria
SciTegic.value.StringValue
 CONJUG> Minimization exiting with gradient tolerance ( 0.0100000) satisfied.

@<SCITEGIC>MOL_PROPERTY
CHARMm Energy
SciTegic.value.DoubleValue
-12.311900

@<SCITEGIC>MOL_PROPERTY
Potential Energy
SciTegic.value.DoubleValue
-12.311900

@<SCITEGIC>MOL_PROPERTY
RMS Gradient
SciTegic.value.DoubleValue
0.009610

@<SCITEGIC>MOL_PROPERTY
Bond Energy
SciTegic.value.DoubleValue
0.981260

@<SCITEGIC>MOL_PROPERTY
Angle Energy
SciTegic.value.DoubleValue
3.644000

@<SCITEGIC>MOL_PROPERTY
Urey-Bradley Energy
SciTegic.value.IntegerValue
0

@<SCITEGIC>MOL_PROPERTY
Dihedral Energy
SciTegic.value.DoubleValue
5.359370

@<SCITEGIC>MOL_PROPERTY
Improper Energy
SciTegic.value.DoubleValue
0.051110

@<SCITEGIC>MOL_PROPERTY
Van der Waals Energy
SciTegic.value.DoubleValue
-2.167470

@<SCITEGIC>MOL_PROPERTY
Electrostatic Energy
SciTegic.value.DoubleValue
-20.180201

@<SCITEGIC>MOL_PROPERTY
Hydrogen Bond Energy
SciTegic.value.IntegerValue
0

@<SCITEGIC>MOL_PROPERTY
Solvation Free Energy
SciTegic.value.IntegerValue
0

@<SCITEGIC>MOL_PROPERTY
PartialChargeMethod
SciTegic.value.StringValue
MomanyRone

@<SCITEGIC>MOL_PROPERTY
UseResidueTemplateCharge
SciTegic.value.StringValue
True

@<SCITEGIC>MOL_PROPERTY
Heavy atom RMSD to Alogliptin 1
SciTegic.value.DoubleValue
6.698898

@<SCITEGIC>ATOM_PROPERTY
Formal Charge
SciTegic.value.StringValue
1 0
2 0
3 0
4 0
5 0
6 0
7 0
8 0
9 0
10 0
11 0
12 0
13 0
14 0
15 0
16 0
17 0
18 0
19 0
20 0
21 0
22 0
23 0
24 0
25 0
26 0
27 0
28 0
29 0
30 0
31 0
32 0
33 0
34 0
35 0
36 0
37 0
38 0
39 0
40 0
41 0
42 0
43 0
44 0
45 0
46 0

@<SCITEGIC>ATOM_PROPERTY
pdb_tempFactor
SciTegic.value.DoubleValue
1 0.00
2 0.00
3 0.00
4 0.00
5 0.00
6 0.00
7 0.00
8 0.00
9 0.00
10 0.00
11 0.00
12 0.00
13 0.00
14 0.00
15 0.00
16 0.00
17 0.00
18 0.00
19 0.00
20 0.00
21 0.00
22 0.00
23 0.00
24 0.00
25 0.00
26 0.00
27 0.00
28 0.00
29 0.00
30 0.00
31 0.00
32 0.00
33 0.00
34 0.00
35 0.00
36 0.00
37 0.00
38 0.00
39 0.00
40 0.00
41 0.00
42 0.00
43 0.00
44 0.00
45 0.00
46 0.00

@<SCITEGIC>ATOM_PROPERTY
pdb_occupancy
SciTegic.value.DoubleValue
1 1.00
2 1.00
3 1.00
4 1.00
5 1.00
6 1.00
7 1.00
8 1.00
9 1.00
10 1.00
11 1.00
12 1.00
13 1.00
14 1.00
15 1.00
16 1.00
17 1.00
18 1.00
19 1.00
20 1.00
21 1.00
22 1.00
23 1.00
24 1.00
25 1.00
26 1.00
27 1.00
28 1.00
29 1.00
30 1.00
31 1.00
32 1.00
33 1.00
34 1.00
35 1.00
36 1.00
37 1.00
38 1.00
39 1.00
40 1.00
41 1.00
42 1.00
43 1.00
44 1.00
45 1.00
46 1.00

#	Created by:	Discovery Studio
#	Creation time:	2019-08-05T16:16:10Z

@<TRIPOS>MOLECULE
3g0b
   46    48     0 0 0
SMALL
USER_CHARGES


@<TRIPOS>ATOM
      1 O1          -19.319100   -4.935100   62.915100 O.2      1 SUBUNIT    0.0000
      2 C2          -18.635900   -5.611300   62.153400 C.2      1 SUBUNIT    0.0000
      3 N3          -18.724400   -6.983200   62.148200 N.am     1 SUBUNIT    0.0000
      4 C4          -19.663200   -7.630800   63.082700 C.3      1 SUBUNIT    0.0000
      5 N5          -17.761100   -5.034300   61.267000 N.am     1 SUBUNIT    0.0000
      6 C6          -17.633700   -3.564400   61.240700 C.3      1 SUBUNIT    0.0000
      7 C7          -18.351700   -2.926300   60.066300 C.2      1 SUBUNIT    0.0000
      8 C8          -17.795900   -1.890800   59.300200 C.2      1 SUBUNIT    0.0000
      9 C9          -16.478000   -1.384200   59.578400 C.1      1 SUBUNIT    0.0000
     10 N10         -15.416300   -0.972500   59.799100 N.1      1 SUBUNIT    0.0000
     11 C11         -18.504000   -1.313100   58.250600 C.2      1 SUBUNIT    0.0000
     12 C12         -19.784200   -1.753200   57.954300 C.2      1 SUBUNIT    0.0000
     13 C13         -20.347500   -2.779400   58.696200 C.2      1 SUBUNIT    0.0000
     14 C14         -19.637400   -3.357800   59.739500 C.2      1 SUBUNIT    0.0000
     15 C15         -16.930000   -5.830500   60.343700 C.2      1 SUBUNIT    0.0000
     16 C16         -17.006100   -7.165000   60.408500 C.2      1 SUBUNIT    0.0000
     17 C17         -17.981000   -7.787400   61.328700 C.2      1 SUBUNIT    0.0000
     18 O18         -18.082600   -9.010100   61.293100 O.2      1 SUBUNIT    0.0000
     19 N19         -16.038300   -5.192400   59.358800 N.pl3    1 SUBUNIT    0.0000
     20 C20         -14.712300   -4.688400   59.732800 C.3      1 SUBUNIT    0.0000
     21 C21         -13.610400   -5.230100   58.811600 C.3      1 SUBUNIT    0.0000
     22 N22         -12.322000   -4.604600   59.101500 N.3      1 SUBUNIT    0.0000
     23 C23         -13.998000   -5.051500   57.337500 C.3      1 SUBUNIT    0.0000
     24 C24         -15.351600   -5.703200   57.048300 C.3      1 SUBUNIT    0.0000
     25 C25         -16.428000   -5.095100   57.948700 C.3      1 SUBUNIT    0.0000
     26 H26         -19.981200   -8.614700   62.731300 H        1 SUBUNIT    0.0000
     27 H27         -19.186500   -7.763900   64.053700 H        1 SUBUNIT    0.0000
     28 H28         -20.568200   -7.034600   63.214200 H        1 SUBUNIT    0.0000
     29 H29         -16.572900   -3.326000   61.233000 H        1 SUBUNIT    0.0000
     30 H30         -18.011100   -3.114600   62.160700 H        1 SUBUNIT    0.0000
     31 H31         -18.073900   -0.515700   57.659200 H        1 SUBUNIT    0.0000
     32 H32         -20.340800   -1.295300   57.149200 H        1 SUBUNIT    0.0000
     33 H33         -21.344600   -3.124500   58.465200 H        1 SUBUNIT    0.0000
     34 H34         -20.112300   -4.146100   60.305400 H        1 SUBUNIT    0.0000
     35 H35         -16.368600   -7.764000   59.794900 H        1 SUBUNIT    0.0000
     36 H36         -14.499700   -4.945600   60.770800 H        1 SUBUNIT    0.0000
     37 H37         -14.726300   -3.602500   59.675200 H        1 SUBUNIT    0.0000
     38 H38         -13.487400   -6.295000   59.010600 H        1 SUBUNIT    0.0000
     39 H39         -11.594800   -5.090400   58.592100 H        1 SUBUNIT    0.0000
     40 H40         -12.103900   -4.757400   60.079500 H        1 SUBUNIT    0.0000
     41 H41         -13.231900   -5.473600   56.687600 H        1 SUBUNIT    0.0000
     42 H42         -14.068200   -3.990300   57.103600 H        1 SUBUNIT    0.0000
     43 H43         -15.288300   -6.775700   57.229100 H        1 SUBUNIT    0.0000
     44 H44         -15.620500   -5.574400   56.000500 H        1 SUBUNIT    0.0000
     45 H45         -17.383600   -5.596500   57.789500 H        1 SUBUNIT    0.0000
     46 H46         -16.577100   -4.046300   57.690600 H        1 SUBUNIT    0.0000
@<TRIPOS>BOND
     1    1    2 2
     2    2    3 1
     3    2    5 1
     4    3    4 1
     5    3   17 1
     6    4   26 1
     7    4   27 1
     8    4   28 1
     9    5    6 1
    10    5   15 1
    11    6    7 1
    12    6   29 1
    13    6   30 1
    14    7    8 2
    15    7   14 1
    16    8    9 1
    17    8   11 1
    18    9   10 3
    19   11   12 2
    20   11   31 1
    21   12   13 1
    22   12   32 1
    23   13   14 2
    24   13   33 1
    25   14   34 1
    26   15   16 2
    27   15   19 1
    28   16   17 1
    29   16   35 1
    30   17   18 2
    31   19   20 1
    32   19   25 1
    33   20   21 1
    34   20   36 1
    35   20   37 1
    36   21   22 1
    37   21   23 1
    38   21   38 1
    39   22   39 1
    40   22   40 1
    41   23   24 1
    42   23   41 1
    43   23   42 1
    44   24   25 1
    45   24   43 1
    46   24   44 1
    47   25   45 1
    48   25   46 1
@<SCITEGIC>MOL_PROPERTY
Resolution
SciTegic.value.DoubleValue
2.250000

@<SCITEGIC>MOL_PROPERTY
TopHits
SciTegic.value.IntegerValue
10

@<SCITEGIC>MOL_PROPERTY
-CDOCKER_ENERGY
SciTegic.value.DoubleValue
32.288864

@<SCITEGIC>MOL_PROPERTY
-CDOCKER_INTERACTION_ENERGY
SciTegic.value.DoubleValue
36.415443

@<SCITEGIC>MOL_PROPERTY
POSE_NUMBER
SciTegic.value.IntegerValue
4

@<SCITEGIC>MOL_PROPERTY
ForcefieldFFML
SciTegic.value.StringValue
<?xml version="1.0" encoding="UTF-8"?>
<!DOCTYPE ffml SYSTEM "Ffml.dtd">
<ffml version="1.0">
<forcefield name="CHARMm" derivedFrom="CHARMm" base="CHARMm">
<atomTypes>
</atomTypes>
<parameters>
<angle atom1="NX" atom2="CUA1" atom3="NX">
<quadratic
refValue="120"
forceConstant="60"/>
</angle>
</parameters>
</forcefield>
</ffml>

@<SCITEGIC>MOL_PROPERTY
Initial Potential Energy
SciTegic.value.DoubleValue
18.406500

@<SCITEGIC>MOL_PROPERTY
Initial RMS Gradient
SciTegic.value.DoubleValue
15.915100

@<SCITEGIC>MOL_PROPERTY
Minimization Criteria
SciTegic.value.StringValue
 CONJUG> Minimization exiting with gradient tolerance ( 0.0100000) satisfied.

@<SCITEGIC>MOL_PROPERTY
CHARMm Energy
SciTegic.value.DoubleValue
-12.311900

@<SCITEGIC>MOL_PROPERTY
Potential Energy
SciTegic.value.DoubleValue
-12.311900

@<SCITEGIC>MOL_PROPERTY
RMS Gradient
SciTegic.value.DoubleValue
0.009610

@<SCITEGIC>MOL_PROPERTY
Bond Energy
SciTegic.value.DoubleValue
0.981260

@<SCITEGIC>MOL_PROPERTY
Angle Energy
SciTegic.value.DoubleValue
3.644000

@<SCITEGIC>MOL_PROPERTY
Urey-Bradley Energy
SciTegic.value.IntegerValue
0

@<SCITEGIC>MOL_PROPERTY
Dihedral Energy
SciTegic.value.DoubleValue
5.359370

@<SCITEGIC>MOL_PROPERTY
Improper Energy
SciTegic.value.DoubleValue
0.051110

@<SCITEGIC>MOL_PROPERTY
Van der Waals Energy
SciTegic.value.DoubleValue
-2.167470

@<SCITEGIC>MOL_PROPERTY
Electrostatic Energy
SciTegic.value.DoubleValue
-20.180201

@<SCITEGIC>MOL_PROPERTY
Hydrogen Bond Energy
SciTegic.value.IntegerValue
0

@<SCITEGIC>MOL_PROPERTY
Solvation Free Energy
SciTegic.value.IntegerValue
0

@<SCITEGIC>MOL_PROPERTY
PartialChargeMethod
SciTegic.value.StringValue
MomanyRone

@<SCITEGIC>MOL_PROPERTY
UseResidueTemplateCharge
SciTegic.value.StringValue
True

@<SCITEGIC>MOL_PROPERTY
Heavy atom RMSD to Alogliptin 1
SciTegic.value.DoubleValue
6.366966

@<SCITEGIC>ATOM_PROPERTY
Formal Charge
SciTegic.value.StringValue
1 0
2 0
3 0
4 0
5 0
6 0
7 0
8 0
9 0
10 0
11 0
12 0
13 0
14 0
15 0
16 0
17 0
18 0
19 0
20 0
21 0
22 0
23 0
24 0
25 0
26 0
27 0
28 0
29 0
30 0
31 0
32 0
33 0
34 0
35 0
36 0
37 0
38 0
39 0
40 0
41 0
42 0
43 0
44 0
45 0
46 0

@<SCITEGIC>ATOM_PROPERTY
pdb_tempFactor
SciTegic.value.DoubleValue
1 0.00
2 0.00
3 0.00
4 0.00
5 0.00
6 0.00
7 0.00
8 0.00
9 0.00
10 0.00
11 0.00
12 0.00
13 0.00
14 0.00
15 0.00
16 0.00
17 0.00
18 0.00
19 0.00
20 0.00
21 0.00
22 0.00
23 0.00
24 0.00
25 0.00
26 0.00
27 0.00
28 0.00
29 0.00
30 0.00
31 0.00
32 0.00
33 0.00
34 0.00
35 0.00
36 0.00
37 0.00
38 0.00
39 0.00
40 0.00
41 0.00
42 0.00
43 0.00
44 0.00
45 0.00
46 0.00

@<SCITEGIC>ATOM_PROPERTY
pdb_occupancy
SciTegic.value.DoubleValue
1 1.00
2 1.00
3 1.00
4 1.00
5 1.00
6 1.00
7 1.00
8 1.00
9 1.00
10 1.00
11 1.00
12 1.00
13 1.00
14 1.00
15 1.00
16 1.00
17 1.00
18 1.00
19 1.00
20 1.00
21 1.00
22 1.00
23 1.00
24 1.00
25 1.00
26 1.00
27 1.00
28 1.00
29 1.00
30 1.00
31 1.00
32 1.00
33 1.00
34 1.00
35 1.00
36 1.00
37 1.00
38 1.00
39 1.00
40 1.00
41 1.00
42 1.00
43 1.00
44 1.00
45 1.00
46 1.00

#	Created by:	Discovery Studio
#	Creation time:	2019-08-05T16:16:10Z

@<TRIPOS>MOLECULE
3g0b
   46    48     0 0 0
SMALL
USER_CHARGES


@<TRIPOS>ATOM
      1 O1          -21.481200   -6.593400   62.390600 O.2      1 SUBUNIT    0.0000
      2 C2          -20.386400   -6.976900   61.995400 C.2      1 SUBUNIT    0.0000
      3 N3          -19.858700   -8.174300   62.411700 N.am     1 SUBUNIT    0.0000
      4 C4          -20.592700   -8.959300   63.422800 C.3      1 SUBUNIT    0.0000
      5 N5          -19.639300   -6.232300   61.116300 N.am     1 SUBUNIT    0.0000
      6 C6          -20.245900   -5.011900   60.542900 C.3      1 SUBUNIT    0.0000
      7 C7          -19.560000   -3.696100   60.861600 C.2      1 SUBUNIT    0.0000
      8 C8          -19.075200   -3.337300   62.129700 C.2      1 SUBUNIT    0.0000
      9 C9          -19.128900   -4.245800   63.245400 C.1      1 SUBUNIT    0.0000
     10 N10         -19.149100   -4.969600   64.150100 N.1      1 SUBUNIT    0.0000
     11 C11         -18.519200   -2.081300   62.350700 C.2      1 SUBUNIT    0.0000
     12 C12         -18.432300   -1.163900   61.315300 C.2      1 SUBUNIT    0.0000
     13 C13         -18.887700   -1.508600   60.053700 C.2      1 SUBUNIT    0.0000
     14 C14         -19.448700   -2.758500   59.834500 C.2      1 SUBUNIT    0.0000
     15 C15         -18.275200   -6.629200   60.709600 C.2      1 SUBUNIT    0.0000
     16 C16         -17.817800   -7.827900   61.098200 C.2      1 SUBUNIT    0.0000
     17 C17         -18.679800   -8.679400   61.942700 C.2      1 SUBUNIT    0.0000
     18 O18         -18.286400   -9.816300   62.175500 O.2      1 SUBUNIT    0.0000
     19 N19         -17.402700   -5.743100   59.917800 N.pl3    1 SUBUNIT    0.0000
     20 C20         -16.258400   -5.079900   60.549600 C.3      1 SUBUNIT    0.0000
     21 C21         -14.959000   -5.418000   59.808600 C.3      1 SUBUNIT    0.0000
     22 N22         -13.794300   -4.795200   60.429500 N.3      1 SUBUNIT    0.0000
     23 C23         -15.093800   -5.043100   58.327700 C.3      1 SUBUNIT    0.0000
     24 C24         -16.278400   -5.786600   57.699200 C.3      1 SUBUNIT    0.0000
     25 C25         -17.582500   -5.545000   58.475100 C.3      1 SUBUNIT    0.0000
     26 H26         -21.669000   -8.785200   63.376800 H        1 SUBUNIT    0.0000
     27 H27         -20.437000  -10.031900   63.296400 H        1 SUBUNIT    0.0000
     28 H28         -20.247700   -8.689000   64.422100 H        1 SUBUNIT    0.0000
     29 H29         -21.295100   -4.903100   60.820200 H        1 SUBUNIT    0.0000
     30 H30         -20.266400   -5.143000   59.459500 H        1 SUBUNIT    0.0000
     31 H31         -18.155600   -1.801300   63.328100 H        1 SUBUNIT    0.0000
     32 H32         -18.019500   -0.181600   61.489800 H        1 SUBUNIT    0.0000
     33 H33         -18.812500   -0.800400   59.241600 H        1 SUBUNIT    0.0000
     34 H34         -19.809300   -2.997700   58.843600 H        1 SUBUNIT    0.0000
     35 H35         -16.840200   -8.164500   60.812500 H        1 SUBUNIT    0.0000
     36 H36         -16.187900   -5.381600   61.595600 H        1 SUBUNIT    0.0000
     37 H37         -16.427100   -4.002500   60.544400 H        1 SUBUNIT    0.0000
     38 H38         -14.797600   -6.494900   59.881100 H        1 SUBUNIT    0.0000
     39 H39         -12.951000   -5.204300   60.043700 H        1 SUBUNIT    0.0000
     40 H40         -13.785400   -5.041100   61.412100 H        1 SUBUNIT    0.0000
     41 H41         -14.175500   -5.287900   57.792200 H        1 SUBUNIT    0.0000
     42 H42         -15.240700   -3.966800   58.228000 H        1 SUBUNIT    0.0000
     43 H43         -16.054900   -6.849900   57.700700 H        1 SUBUNIT    0.0000
     44 H44         -16.400800   -5.500400   56.654100 H        1 SUBUNIT    0.0000
     45 H45         -18.363100   -6.210400   58.106000 H        1 SUBUNIT    0.0000
     46 H46         -17.927800   -4.526700   58.300200 H        1 SUBUNIT    0.0000
@<TRIPOS>BOND
     1    1    2 2
     2    2    3 1
     3    2    5 1
     4    3    4 1
     5    3   17 1
     6    4   26 1
     7    4   27 1
     8    4   28 1
     9    5    6 1
    10    5   15 1
    11    6    7 1
    12    6   29 1
    13    6   30 1
    14    7    8 2
    15    7   14 1
    16    8    9 1
    17    8   11 1
    18    9   10 3
    19   11   12 2
    20   11   31 1
    21   12   13 1
    22   12   32 1
    23   13   14 2
    24   13   33 1
    25   14   34 1
    26   15   16 2
    27   15   19 1
    28   16   17 1
    29   16   35 1
    30   17   18 2
    31   19   20 1
    32   19   25 1
    33   20   21 1
    34   20   36 1
    35   20   37 1
    36   21   22 1
    37   21   23 1
    38   21   38 1
    39   22   39 1
    40   22   40 1
    41   23   24 1
    42   23   41 1
    43   23   42 1
    44   24   25 1
    45   24   43 1
    46   24   44 1
    47   25   45 1
    48   25   46 1
@<SCITEGIC>MOL_PROPERTY
Resolution
SciTegic.value.DoubleValue
2.250000

@<SCITEGIC>MOL_PROPERTY
TopHits
SciTegic.value.IntegerValue
10

@<SCITEGIC>MOL_PROPERTY
-CDOCKER_ENERGY
SciTegic.value.DoubleValue
30.183680

@<SCITEGIC>MOL_PROPERTY
-CDOCKER_INTERACTION_ENERGY
SciTegic.value.DoubleValue
36.685143

@<SCITEGIC>MOL_PROPERTY
POSE_NUMBER
SciTegic.value.IntegerValue
5

@<SCITEGIC>MOL_PROPERTY
ForcefieldFFML
SciTegic.value.StringValue
<?xml version="1.0" encoding="UTF-8"?>
<!DOCTYPE ffml SYSTEM "Ffml.dtd">
<ffml version="1.0">
<forcefield name="CHARMm" derivedFrom="CHARMm" base="CHARMm">
<atomTypes>
</atomTypes>
<parameters>
<angle atom1="NX" atom2="CUA1" atom3="NX">
<quadratic
refValue="120"
forceConstant="60"/>
</angle>
</parameters>
</forcefield>
</ffml>

@<SCITEGIC>MOL_PROPERTY
Initial Potential Energy
SciTegic.value.DoubleValue
18.406500

@<SCITEGIC>MOL_PROPERTY
Initial RMS Gradient
SciTegic.value.DoubleValue
15.915100

@<SCITEGIC>MOL_PROPERTY
Minimization Criteria
SciTegic.value.StringValue
 CONJUG> Minimization exiting with gradient tolerance ( 0.0100000) satisfied.

@<SCITEGIC>MOL_PROPERTY
CHARMm Energy
SciTegic.value.DoubleValue
-12.311900

@<SCITEGIC>MOL_PROPERTY
Potential Energy
SciTegic.value.DoubleValue
-12.311900

@<SCITEGIC>MOL_PROPERTY
RMS Gradient
SciTegic.value.DoubleValue
0.009610

@<SCITEGIC>MOL_PROPERTY
Bond Energy
SciTegic.value.DoubleValue
0.981260

@<SCITEGIC>MOL_PROPERTY
Angle Energy
SciTegic.value.DoubleValue
3.644000

@<SCITEGIC>MOL_PROPERTY
Urey-Bradley Energy
SciTegic.value.IntegerValue
0

@<SCITEGIC>MOL_PROPERTY
Dihedral Energy
SciTegic.value.DoubleValue
5.359370

@<SCITEGIC>MOL_PROPERTY
Improper Energy
SciTegic.value.DoubleValue
0.051110

@<SCITEGIC>MOL_PROPERTY
Van der Waals Energy
SciTegic.value.DoubleValue
-2.167470

@<SCITEGIC>MOL_PROPERTY
Electrostatic Energy
SciTegic.value.DoubleValue
-20.180201

@<SCITEGIC>MOL_PROPERTY
Hydrogen Bond Energy
SciTegic.value.IntegerValue
0

@<SCITEGIC>MOL_PROPERTY
Solvation Free Energy
SciTegic.value.IntegerValue
0

@<SCITEGIC>MOL_PROPERTY
PartialChargeMethod
SciTegic.value.StringValue
MomanyRone

@<SCITEGIC>MOL_PROPERTY
UseResidueTemplateCharge
SciTegic.value.StringValue
True

@<SCITEGIC>MOL_PROPERTY
Heavy atom RMSD to Alogliptin 1
SciTegic.value.DoubleValue
7.042125

@<SCITEGIC>ATOM_PROPERTY
Formal Charge
SciTegic.value.StringValue
1 0
2 0
3 0
4 0
5 0
6 0
7 0
8 0
9 0
10 0
11 0
12 0
13 0
14 0
15 0
16 0
17 0
18 0
19 0
20 0
21 0
22 0
23 0
24 0
25 0
26 0
27 0
28 0
29 0
30 0
31 0
32 0
33 0
34 0
35 0
36 0
37 0
38 0
39 0
40 0
41 0
42 0
43 0
44 0
45 0
46 0

@<SCITEGIC>ATOM_PROPERTY
pdb_tempFactor
SciTegic.value.DoubleValue
1 0.00
2 0.00
3 0.00
4 0.00
5 0.00
6 0.00
7 0.00
8 0.00
9 0.00
10 0.00
11 0.00
12 0.00
13 0.00
14 0.00
15 0.00
16 0.00
17 0.00
18 0.00
19 0.00
20 0.00
21 0.00
22 0.00
23 0.00
24 0.00
25 0.00
26 0.00
27 0.00
28 0.00
29 0.00
30 0.00
31 0.00
32 0.00
33 0.00
34 0.00
35 0.00
36 0.00
37 0.00
38 0.00
39 0.00
40 0.00
41 0.00
42 0.00
43 0.00
44 0.00
45 0.00
46 0.00

@<SCITEGIC>ATOM_PROPERTY
pdb_occupancy
SciTegic.value.DoubleValue
1 1.00
2 1.00
3 1.00
4 1.00
5 1.00
6 1.00
7 1.00
8 1.00
9 1.00
10 1.00
11 1.00
12 1.00
13 1.00
14 1.00
15 1.00
16 1.00
17 1.00
18 1.00
19 1.00
20 1.00
21 1.00
22 1.00
23 1.00
24 1.00
25 1.00
26 1.00
27 1.00
28 1.00
29 1.00
30 1.00
31 1.00
32 1.00
33 1.00
34 1.00
35 1.00
36 1.00
37 1.00
38 1.00
39 1.00
40 1.00
41 1.00
42 1.00
43 1.00
44 1.00
45 1.00
46 1.00

#	Created by:	Discovery Studio
#	Creation time:	2019-08-05T16:16:10Z

@<TRIPOS>MOLECULE
3g0b
   46    48     0 0 0
SMALL
USER_CHARGES


@<TRIPOS>ATOM
      1 O1          -16.232600   -0.923400   57.142900 O.2      1 SUBUNIT    0.0000
      2 C2          -17.113800   -1.559800   57.709700 C.2      1 SUBUNIT    0.0000
      3 N3          -18.436700   -1.287000   57.482300 N.am     1 SUBUNIT    0.0000
      4 C4          -18.745100   -0.182200   56.555000 C.3      1 SUBUNIT    0.0000
      5 N5          -16.823800   -2.570900   58.587500 N.am     1 SUBUNIT    0.0000
      6 C6          -15.406200   -2.910500   58.808200 C.3      1 SUBUNIT    0.0000
      7 C7          -14.982300   -4.187600   58.115100 C.2      1 SUBUNIT    0.0000
      8 C8          -13.814500   -4.863800   58.477500 C.2      1 SUBUNIT    0.0000
      9 C9          -12.962400   -4.325000   59.495100 C.1      1 SUBUNIT    0.0000
     10 N10         -12.275800   -3.863200   60.303300 N.1      1 SUBUNIT    0.0000
     11 C11         -13.432100   -6.042500   57.851400 C.2      1 SUBUNIT    0.0000
     12 C12         -14.221600   -6.562100   56.840700 C.2      1 SUBUNIT    0.0000
     13 C13         -15.381700   -5.904300   56.462900 C.2      1 SUBUNIT    0.0000
     14 C14         -15.751000   -4.723500   57.084600 C.2      1 SUBUNIT    0.0000
     15 C15         -17.870400   -3.357300   59.277900 C.2      1 SUBUNIT    0.0000
     16 C16         -19.155700   -3.065300   59.023900 C.2      1 SUBUNIT    0.0000
     17 C17         -19.465900   -1.977800   58.068100 C.2      1 SUBUNIT    0.0000
     18 O18         -20.651800   -1.756300   57.853300 O.2      1 SUBUNIT    0.0000
     19 N19         -17.524100   -4.449000   60.212000 N.pl3    1 SUBUNIT    0.0000
     20 C20         -17.015300   -4.176900   61.560800 C.3      1 SUBUNIT    0.0000
     21 C21         -17.711300   -5.021400   62.637300 C.3      1 SUBUNIT    0.0000
     22 N22         -17.073400   -4.823300   63.933000 N.3      1 SUBUNIT    0.0000
     23 C23         -17.731800   -6.504500   62.249100 C.3      1 SUBUNIT    0.0000
     24 C24         -18.375500   -6.691000   60.871100 C.3      1 SUBUNIT    0.0000
     25 C25         -17.651400   -5.855000   59.809200 C.3      1 SUBUNIT    0.0000
     26 H26         -18.219100   -0.315300   55.608400 H        1 SUBUNIT    0.0000
     27 H27         -19.809500   -0.106900   56.328300 H        1 SUBUNIT    0.0000
     28 H28         -18.425800    0.768500   56.982800 H        1 SUBUNIT    0.0000
     29 H29         -15.242000   -3.002400   59.879700 H        1 SUBUNIT    0.0000
     30 H30         -14.739900   -2.107900   58.487900 H        1 SUBUNIT    0.0000
     31 H31         -12.526800   -6.563300   58.133900 H        1 SUBUNIT    0.0000
     32 H32         -13.920800   -7.470500   56.342600 H        1 SUBUNIT    0.0000
     33 H33         -15.989400   -6.294900   55.662700 H        1 SUBUNIT    0.0000
     34 H34         -16.652100   -4.239000   56.747600 H        1 SUBUNIT    0.0000
     35 H35         -19.949100   -3.609700   59.500500 H        1 SUBUNIT    0.0000
     36 H36         -17.130800   -3.116200   61.785300 H        1 SUBUNIT    0.0000
     37 H37         -15.946700   -4.391500   61.572900 H        1 SUBUNIT    0.0000
     38 H38         -18.742400   -4.683400   62.742800 H        1 SUBUNIT    0.0000
     39 H39         -17.320600   -5.576300   64.565000 H        1 SUBUNIT    0.0000
     40 H40         -16.066700   -4.880000   63.836300 H        1 SUBUNIT    0.0000
     41 H41         -18.278000   -7.081300   62.996500 H        1 SUBUNIT    0.0000
     42 H42         -16.716400   -6.903000   62.237200 H        1 SUBUNIT    0.0000
     43 H43         -19.424100   -6.393900   60.916300 H        1 SUBUNIT    0.0000
     44 H44         -18.361800   -7.744900   60.592400 H        1 SUBUNIT    0.0000
     45 H45         -18.180700   -5.919100   58.857100 H        1 SUBUNIT    0.0000
     46 H46         -16.653600   -6.262100   59.642000 H        1 SUBUNIT    0.0000
@<TRIPOS>BOND
     1    1    2 2
     2    2    3 1
     3    2    5 1
     4    3    4 1
     5    3   17 1
     6    4   26 1
     7    4   27 1
     8    4   28 1
     9    5    6 1
    10    5   15 1
    11    6    7 1
    12    6   29 1
    13    6   30 1
    14    7    8 2
    15    7   14 1
    16    8    9 1
    17    8   11 1
    18    9   10 3
    19   11   12 2
    20   11   31 1
    21   12   13 1
    22   12   32 1
    23   13   14 2
    24   13   33 1
    25   14   34 1
    26   15   16 2
    27   15   19 1
    28   16   17 1
    29   16   35 1
    30   17   18 2
    31   19   20 1
    32   19   25 1
    33   20   21 1
    34   20   36 1
    35   20   37 1
    36   21   22 1
    37   21   23 1
    38   21   38 1
    39   22   39 1
    40   22   40 1
    41   23   24 1
    42   23   41 1
    43   23   42 1
    44   24   25 1
    45   24   43 1
    46   24   44 1
    47   25   45 1
    48   25   46 1
@<SCITEGIC>MOL_PROPERTY
Resolution
SciTegic.value.DoubleValue
2.250000

@<SCITEGIC>MOL_PROPERTY
TopHits
SciTegic.value.IntegerValue
10

@<SCITEGIC>MOL_PROPERTY
-CDOCKER_ENERGY
SciTegic.value.DoubleValue
30.158125

@<SCITEGIC>MOL_PROPERTY
-CDOCKER_INTERACTION_ENERGY
SciTegic.value.DoubleValue
34.538605

@<SCITEGIC>MOL_PROPERTY
POSE_NUMBER
SciTegic.value.IntegerValue
6

@<SCITEGIC>MOL_PROPERTY
ForcefieldFFML
SciTegic.value.StringValue
<?xml version="1.0" encoding="UTF-8"?>
<!DOCTYPE ffml SYSTEM "Ffml.dtd">
<ffml version="1.0">
<forcefield name="CHARMm" derivedFrom="CHARMm" base="CHARMm">
<atomTypes>
</atomTypes>
<parameters>
<angle atom1="NX" atom2="CUA1" atom3="NX">
<quadratic
refValue="120"
forceConstant="60"/>
</angle>
</parameters>
</forcefield>
</ffml>

@<SCITEGIC>MOL_PROPERTY
Initial Potential Energy
SciTegic.value.DoubleValue
18.406500

@<SCITEGIC>MOL_PROPERTY
Initial RMS Gradient
SciTegic.value.DoubleValue
15.915100

@<SCITEGIC>MOL_PROPERTY
Minimization Criteria
SciTegic.value.StringValue
 CONJUG> Minimization exiting with gradient tolerance ( 0.0100000) satisfied.

@<SCITEGIC>MOL_PROPERTY
CHARMm Energy
SciTegic.value.DoubleValue
-12.311900

@<SCITEGIC>MOL_PROPERTY
Potential Energy
SciTegic.value.DoubleValue
-12.311900

@<SCITEGIC>MOL_PROPERTY
RMS Gradient
SciTegic.value.DoubleValue
0.009610

@<SCITEGIC>MOL_PROPERTY
Bond Energy
SciTegic.value.DoubleValue
0.981260

@<SCITEGIC>MOL_PROPERTY
Angle Energy
SciTegic.value.DoubleValue
3.644000

@<SCITEGIC>MOL_PROPERTY
Urey-Bradley Energy
SciTegic.value.IntegerValue
0

@<SCITEGIC>MOL_PROPERTY
Dihedral Energy
SciTegic.value.DoubleValue
5.359370

@<SCITEGIC>MOL_PROPERTY
Improper Energy
SciTegic.value.DoubleValue
0.051110

@<SCITEGIC>MOL_PROPERTY
Van der Waals Energy
SciTegic.value.DoubleValue
-2.167470

@<SCITEGIC>MOL_PROPERTY
Electrostatic Energy
SciTegic.value.DoubleValue
-20.180201

@<SCITEGIC>MOL_PROPERTY
Hydrogen Bond Energy
SciTegic.value.IntegerValue
0

@<SCITEGIC>MOL_PROPERTY
Solvation Free Energy
SciTegic.value.IntegerValue
0

@<SCITEGIC>MOL_PROPERTY
PartialChargeMethod
SciTegic.value.StringValue
MomanyRone

@<SCITEGIC>MOL_PROPERTY
UseResidueTemplateCharge
SciTegic.value.StringValue
True

@<SCITEGIC>MOL_PROPERTY
Heavy atom RMSD to Alogliptin 1
SciTegic.value.DoubleValue
2.195651

@<SCITEGIC>ATOM_PROPERTY
Formal Charge
SciTegic.value.StringValue
1 0
2 0
3 0
4 0
5 0
6 0
7 0
8 0
9 0
10 0
11 0
12 0
13 0
14 0
15 0
16 0
17 0
18 0
19 0
20 0
21 0
22 0
23 0
24 0
25 0
26 0
27 0
28 0
29 0
30 0
31 0
32 0
33 0
34 0
35 0
36 0
37 0
38 0
39 0
40 0
41 0
42 0
43 0
44 0
45 0
46 0

@<SCITEGIC>ATOM_PROPERTY
pdb_tempFactor
SciTegic.value.DoubleValue
1 0.00
2 0.00
3 0.00
4 0.00
5 0.00
6 0.00
7 0.00
8 0.00
9 0.00
10 0.00
11 0.00
12 0.00
13 0.00
14 0.00
15 0.00
16 0.00
17 0.00
18 0.00
19 0.00
20 0.00
21 0.00
22 0.00
23 0.00
24 0.00
25 0.00
26 0.00
27 0.00
28 0.00
29 0.00
30 0.00
31 0.00
32 0.00
33 0.00
34 0.00
35 0.00
36 0.00
37 0.00
38 0.00
39 0.00
40 0.00
41 0.00
42 0.00
43 0.00
44 0.00
45 0.00
46 0.00

@<SCITEGIC>ATOM_PROPERTY
pdb_occupancy
SciTegic.value.DoubleValue
1 1.00
2 1.00
3 1.00
4 1.00
5 1.00
6 1.00
7 1.00
8 1.00
9 1.00
10 1.00
11 1.00
12 1.00
13 1.00
14 1.00
15 1.00
16 1.00
17 1.00
18 1.00
19 1.00
20 1.00
21 1.00
22 1.00
23 1.00
24 1.00
25 1.00
26 1.00
27 1.00
28 1.00
29 1.00
30 1.00
31 1.00
32 1.00
33 1.00
34 1.00
35 1.00
36 1.00
37 1.00
38 1.00
39 1.00
40 1.00
41 1.00
42 1.00
43 1.00
44 1.00
45 1.00
46 1.00

#	Created by:	Discovery Studio
#	Creation time:	2019-08-05T16:16:10Z

@<TRIPOS>MOLECULE
3g0b
   46    48     0 0 0
SMALL
USER_CHARGES


@<TRIPOS>ATOM
      1 O1          -21.257800   -6.016500   61.577000 O.2      1 SUBUNIT    0.0000
      2 C2          -20.153800   -6.512300   61.378700 C.2      1 SUBUNIT    0.0000
      3 N3          -19.791900   -7.690600   61.978700 N.am     1 SUBUNIT    0.0000
      4 C4          -20.729200   -8.287500   62.949100 C.3      1 SUBUNIT    0.0000
      5 N5          -19.235900   -5.916900   60.549700 N.am     1 SUBUNIT    0.0000
      6 C6          -19.659500   -4.728900   59.778600 C.3      1 SUBUNIT    0.0000
      7 C7          -18.965100   -3.423600   60.115600 C.2      1 SUBUNIT    0.0000
      8 C8          -18.828900   -2.911800   61.414900 C.2      1 SUBUNIT    0.0000
      9 C9          -19.281800   -3.643400   62.570500 C.1      1 SUBUNIT    0.0000
     10 N10         -19.627700   -4.214500   63.518900 N.1      1 SUBUNIT    0.0000
     11 C11         -18.260900   -1.659200   61.630900 C.2      1 SUBUNIT    0.0000
     12 C12         -17.803700   -0.906300   60.559900 C.2      1 SUBUNIT    0.0000
     13 C13         -17.911700   -1.406000   59.272800 C.2      1 SUBUNIT    0.0000
     14 C14         -18.496400   -2.645400   59.056700 C.2      1 SUBUNIT    0.0000
     15 C15         -17.867800   -6.451400   60.377200 C.2      1 SUBUNIT    0.0000
     16 C16         -17.568300   -7.629200   60.946800 C.2      1 SUBUNIT    0.0000
     17 C17         -18.611400   -8.332400   61.726600 C.2      1 SUBUNIT    0.0000
     18 O18         -18.359200   -9.473100   62.099100 O.2      1 SUBUNIT    0.0000
     19 N19         -16.839600   -5.720800   59.611900 N.pl3    1 SUBUNIT    0.0000
     20 C20         -15.798900   -4.951500   60.301900 C.3      1 SUBUNIT    0.0000
     21 C21         -14.399600   -5.358700   59.824100 C.3      1 SUBUNIT    0.0000
     22 N22         -13.348500   -4.604000   60.495100 N.3      1 SUBUNIT    0.0000
     23 C23         -14.304000   -5.232500   58.299400 C.3      1 SUBUNIT    0.0000
     24 C24         -15.371700   -6.107000   57.635200 C.3      1 SUBUNIT    0.0000
     25 C25         -16.781200   -5.767500   58.145200 C.3      1 SUBUNIT    0.0000
     26 H26         -20.524800   -9.344200   63.133000 H        1 SUBUNIT    0.0000
     27 H27         -20.653500   -7.764600   63.902800 H        1 SUBUNIT    0.0000
     28 H28         -21.762000   -8.206100   62.609200 H        1 SUBUNIT    0.0000
     29 H29         -20.733300   -4.553300   59.853000 H        1 SUBUNIT    0.0000
     30 H30         -19.498500   -4.952100   58.722500 H        1 SUBUNIT    0.0000
     31 H31         -18.175700   -1.254200   62.629400 H        1 SUBUNIT    0.0000
     32 H32         -17.371600    0.069200   60.726600 H        1 SUBUNIT    0.0000
     33 H33         -17.555700   -0.823500   58.435400 H        1 SUBUNIT    0.0000
     34 H34         -18.592600   -3.000600   58.040100 H        1 SUBUNIT    0.0000
     35 H35         -16.589800   -8.059200   60.848100 H        1 SUBUNIT    0.0000
     36 H36         -15.890800   -5.090500   61.380100 H        1 SUBUNIT    0.0000
     37 H37         -15.960600   -3.892500   60.104600 H        1 SUBUNIT    0.0000
     38 H38         -14.239800   -6.401900   60.099400 H        1 SUBUNIT    0.0000
     39 H39         -13.464000   -4.729700   61.492600 H        1 SUBUNIT    0.0000
     40 H40         -12.452500   -5.024000   60.274200 H        1 SUBUNIT    0.0000
     41 H41         -13.313600   -5.535600   57.959300 H        1 SUBUNIT    0.0000
     42 H42         -14.434700   -4.192500   57.999000 H        1 SUBUNIT    0.0000
     43 H43         -15.145500   -7.145300   57.865700 H        1 SUBUNIT    0.0000
     44 H44         -15.326600   -6.008100   56.550100 H        1 SUBUNIT    0.0000
     45 H45         -17.508800   -6.487800   57.769000 H        1 SUBUNIT    0.0000
     46 H46         -17.078100   -4.795000   57.755900 H        1 SUBUNIT    0.0000
@<TRIPOS>BOND
     1    1    2 2
     2    2    3 1
     3    2    5 1
     4    3    4 1
     5    3   17 1
     6    4   26 1
     7    4   27 1
     8    4   28 1
     9    5    6 1
    10    5   15 1
    11    6    7 1
    12    6   29 1
    13    6   30 1
    14    7    8 2
    15    7   14 1
    16    8    9 1
    17    8   11 1
    18    9   10 3
    19   11   12 2
    20   11   31 1
    21   12   13 1
    22   12   32 1
    23   13   14 2
    24   13   33 1
    25   14   34 1
    26   15   16 2
    27   15   19 1
    28   16   17 1
    29   16   35 1
    30   17   18 2
    31   19   20 1
    32   19   25 1
    33   20   21 1
    34   20   36 1
    35   20   37 1
    36   21   22 1
    37   21   23 1
    38   21   38 1
    39   22   39 1
    40   22   40 1
    41   23   24 1
    42   23   41 1
    43   23   42 1
    44   24   25 1
    45   24   43 1
    46   24   44 1
    47   25   45 1
    48   25   46 1
@<SCITEGIC>MOL_PROPERTY
Resolution
SciTegic.value.DoubleValue
2.250000

@<SCITEGIC>MOL_PROPERTY
TopHits
SciTegic.value.IntegerValue
10

@<SCITEGIC>MOL_PROPERTY
-CDOCKER_ENERGY
SciTegic.value.DoubleValue
29.303577

@<SCITEGIC>MOL_PROPERTY
-CDOCKER_INTERACTION_ENERGY
SciTegic.value.DoubleValue
35.713280

@<SCITEGIC>MOL_PROPERTY
POSE_NUMBER
SciTegic.value.IntegerValue
7

@<SCITEGIC>MOL_PROPERTY
ForcefieldFFML
SciTegic.value.StringValue
<?xml version="1.0" encoding="UTF-8"?>
<!DOCTYPE ffml SYSTEM "Ffml.dtd">
<ffml version="1.0">
<forcefield name="CHARMm" derivedFrom="CHARMm" base="CHARMm">
<atomTypes>
</atomTypes>
<parameters>
<angle atom1="NX" atom2="CUA1" atom3="NX">
<quadratic
refValue="120"
forceConstant="60"/>
</angle>
</parameters>
</forcefield>
</ffml>

@<SCITEGIC>MOL_PROPERTY
Initial Potential Energy
SciTegic.value.DoubleValue
18.406500

@<SCITEGIC>MOL_PROPERTY
Initial RMS Gradient
SciTegic.value.DoubleValue
15.915100

@<SCITEGIC>MOL_PROPERTY
Minimization Criteria
SciTegic.value.StringValue
 CONJUG> Minimization exiting with gradient tolerance ( 0.0100000) satisfied.

@<SCITEGIC>MOL_PROPERTY
CHARMm Energy
SciTegic.value.DoubleValue
-12.311900

@<SCITEGIC>MOL_PROPERTY
Potential Energy
SciTegic.value.DoubleValue
-12.311900

@<SCITEGIC>MOL_PROPERTY
RMS Gradient
SciTegic.value.DoubleValue
0.009610

@<SCITEGIC>MOL_PROPERTY
Bond Energy
SciTegic.value.DoubleValue
0.981260

@<SCITEGIC>MOL_PROPERTY
Angle Energy
SciTegic.value.DoubleValue
3.644000

@<SCITEGIC>MOL_PROPERTY
Urey-Bradley Energy
SciTegic.value.IntegerValue
0

@<SCITEGIC>MOL_PROPERTY
Dihedral Energy
SciTegic.value.DoubleValue
5.359370

@<SCITEGIC>MOL_PROPERTY
Improper Energy
SciTegic.value.DoubleValue
0.051110

@<SCITEGIC>MOL_PROPERTY
Van der Waals Energy
SciTegic.value.DoubleValue
-2.167470

@<SCITEGIC>MOL_PROPERTY
Electrostatic Energy
SciTegic.value.DoubleValue
-20.180201

@<SCITEGIC>MOL_PROPERTY
Hydrogen Bond Energy
SciTegic.value.IntegerValue
0

@<SCITEGIC>MOL_PROPERTY
Solvation Free Energy
SciTegic.value.IntegerValue
0

@<SCITEGIC>MOL_PROPERTY
PartialChargeMethod
SciTegic.value.StringValue
MomanyRone

@<SCITEGIC>MOL_PROPERTY
UseResidueTemplateCharge
SciTegic.value.StringValue
True

@<SCITEGIC>MOL_PROPERTY
Heavy atom RMSD to Alogliptin 1
SciTegic.value.DoubleValue
6.630725

@<SCITEGIC>ATOM_PROPERTY
Formal Charge
SciTegic.value.StringValue
1 0
2 0
3 0
4 0
5 0
6 0
7 0
8 0
9 0
10 0
11 0
12 0
13 0
14 0
15 0
16 0
17 0
18 0
19 0
20 0
21 0
22 0
23 0
24 0
25 0
26 0
27 0
28 0
29 0
30 0
31 0
32 0
33 0
34 0
35 0
36 0
37 0
38 0
39 0
40 0
41 0
42 0
43 0
44 0
45 0
46 0

@<SCITEGIC>ATOM_PROPERTY
pdb_tempFactor
SciTegic.value.DoubleValue
1 0.00
2 0.00
3 0.00
4 0.00
5 0.00
6 0.00
7 0.00
8 0.00
9 0.00
10 0.00
11 0.00
12 0.00
13 0.00
14 0.00
15 0.00
16 0.00
17 0.00
18 0.00
19 0.00
20 0.00
21 0.00
22 0.00
23 0.00
24 0.00
25 0.00
26 0.00
27 0.00
28 0.00
29 0.00
30 0.00
31 0.00
32 0.00
33 0.00
34 0.00
35 0.00
36 0.00
37 0.00
38 0.00
39 0.00
40 0.00
41 0.00
42 0.00
43 0.00
44 0.00
45 0.00
46 0.00

@<SCITEGIC>ATOM_PROPERTY
pdb_occupancy
SciTegic.value.DoubleValue
1 1.00
2 1.00
3 1.00
4 1.00
5 1.00
6 1.00
7 1.00
8 1.00
9 1.00
10 1.00
11 1.00
12 1.00
13 1.00
14 1.00
15 1.00
16 1.00
17 1.00
18 1.00
19 1.00
20 1.00
21 1.00
22 1.00
23 1.00
24 1.00
25 1.00
26 1.00
27 1.00
28 1.00
29 1.00
30 1.00
31 1.00
32 1.00
33 1.00
34 1.00
35 1.00
36 1.00
37 1.00
38 1.00
39 1.00
40 1.00
41 1.00
42 1.00
43 1.00
44 1.00
45 1.00
46 1.00

#	Created by:	Discovery Studio
#	Creation time:	2019-08-05T16:16:10Z

@<TRIPOS>MOLECULE
3g0b
   46    48     0 0 0
SMALL
USER_CHARGES


@<TRIPOS>ATOM
      1 O1          -12.525500   -3.632800   59.164300 O.2      1 SUBUNIT    0.0000
      2 C2          -13.287800   -4.472300   58.698100 C.2      1 SUBUNIT    0.0000
      3 N3          -12.836700   -5.463000   57.858700 N.am     1 SUBUNIT    0.0000
      4 C4          -11.395900   -5.576100   57.582100 C.3      1 SUBUNIT    0.0000
      5 N5          -14.635300   -4.443600   58.945600 N.am     1 SUBUNIT    0.0000
      6 C6          -15.237700   -3.219100   59.500700 C.3      1 SUBUNIT    0.0000
      7 C7          -15.910900   -2.367200   58.437000 C.2      1 SUBUNIT    0.0000
      8 C8          -16.936100   -1.460100   58.736800 C.2      1 SUBUNIT    0.0000
      9 C9          -17.435100   -1.332700   60.078600 C.1      1 SUBUNIT    0.0000
     10 N10         -17.845900   -1.233600   61.159700 N.1      1 SUBUNIT    0.0000
     11 C11         -17.512800   -0.669200   57.746300 C.2      1 SUBUNIT    0.0000
     12 C12         -17.075500   -0.771800   56.434500 C.2      1 SUBUNIT    0.0000
     13 C13         -16.066000   -1.664100   56.116800 C.2      1 SUBUNIT    0.0000
     14 C14         -15.500900   -2.455900   57.105900 C.2      1 SUBUNIT    0.0000
     15 C15         -15.522500   -5.551500   58.553000 C.2      1 SUBUNIT    0.0000
     16 C16         -15.088500   -6.376900   57.594000 C.2      1 SUBUNIT    0.0000
     17 C17         -13.661900   -6.345500   57.223100 C.2      1 SUBUNIT    0.0000
     18 O18         -13.282900   -7.139000   56.370300 O.2      1 SUBUNIT    0.0000
     19 N19         -16.825600   -5.795900   59.199400 N.pl3    1 SUBUNIT    0.0000
     20 C20         -16.919100   -6.800100   60.264900 C.3      1 SUBUNIT    0.0000
     21 C21         -17.760600   -6.324100   61.451200 C.3      1 SUBUNIT    0.0000
     22 N22         -17.884100   -7.381800   62.450200 N.3      1 SUBUNIT    0.0000
     23 C23         -19.128900   -5.843100   60.956100 C.3      1 SUBUNIT    0.0000
     24 C24         -18.960600   -4.733600   59.912000 C.3      1 SUBUNIT    0.0000
     25 C25         -18.075300   -5.182300   58.740200 C.3      1 SUBUNIT    0.0000
     26 H26         -11.088300   -6.622200   57.533100 H        1 SUBUNIT    0.0000
     27 H27         -11.153400   -5.115000   56.624700 H        1 SUBUNIT    0.0000
     28 H28         -10.799900   -5.114100   58.368400 H        1 SUBUNIT    0.0000
     29 H29         -14.488700   -2.597000   59.988200 H        1 SUBUNIT    0.0000
     30 H30         -15.950000   -3.505900   60.273300 H        1 SUBUNIT    0.0000
     31 H31         -18.306500    0.027100   57.979400 H        1 SUBUNIT    0.0000
     32 H32         -17.521100   -0.164300   55.659700 H        1 SUBUNIT    0.0000
     33 H33         -15.723600   -1.747100   55.095600 H        1 SUBUNIT    0.0000
     34 H34         -14.734800   -3.147500   56.805700 H        1 SUBUNIT    0.0000
     35 H35         -15.757800   -7.060100   57.124800 H        1 SUBUNIT    0.0000
     36 H36         -15.919500   -7.074200   60.602400 H        1 SUBUNIT    0.0000
     37 H37         -17.367200   -7.701900   59.848400 H        1 SUBUNIT    0.0000
     38 H38         -17.247200   -5.493600   61.937900 H        1 SUBUNIT    0.0000
     39 H39         -18.395100   -7.050100   63.257900 H        1 SUBUNIT    0.0000
     40 H40         -16.970300   -7.660000   62.793900 H        1 SUBUNIT    0.0000
     41 H41         -19.722300   -5.475500   61.793000 H        1 SUBUNIT    0.0000
     42 H42         -19.681000   -6.677600   60.523600 H        1 SUBUNIT    0.0000
     43 H43         -18.507800   -3.870500   60.395900 H        1 SUBUNIT    0.0000
     44 H44         -19.934200   -4.409400   59.543000 H        1 SUBUNIT    0.0000
     45 H45         -17.855500   -4.337900   58.089200 H        1 SUBUNIT    0.0000
     46 H46         -18.612000   -5.912400   58.133700 H        1 SUBUNIT    0.0000
@<TRIPOS>BOND
     1    1    2 2
     2    2    3 1
     3    2    5 1
     4    3    4 1
     5    3   17 1
     6    4   26 1
     7    4   27 1
     8    4   28 1
     9    5    6 1
    10    5   15 1
    11    6    7 1
    12    6   29 1
    13    6   30 1
    14    7    8 2
    15    7   14 1
    16    8    9 1
    17    8   11 1
    18    9   10 3
    19   11   12 2
    20   11   31 1
    21   12   13 1
    22   12   32 1
    23   13   14 2
    24   13   33 1
    25   14   34 1
    26   15   16 2
    27   15   19 1
    28   16   17 1
    29   16   35 1
    30   17   18 2
    31   19   20 1
    32   19   25 1
    33   20   21 1
    34   20   36 1
    35   20   37 1
    36   21   22 1
    37   21   23 1
    38   21   38 1
    39   22   39 1
    40   22   40 1
    41   23   24 1
    42   23   41 1
    43   23   42 1
    44   24   25 1
    45   24   43 1
    46   24   44 1
    47   25   45 1
    48   25   46 1
@<SCITEGIC>MOL_PROPERTY
Resolution
SciTegic.value.DoubleValue
2.250000

@<SCITEGIC>MOL_PROPERTY
TopHits
SciTegic.value.IntegerValue
10

@<SCITEGIC>MOL_PROPERTY
-CDOCKER_ENERGY
SciTegic.value.DoubleValue
28.731659

@<SCITEGIC>MOL_PROPERTY
-CDOCKER_INTERACTION_ENERGY
SciTegic.value.DoubleValue
37.342602

@<SCITEGIC>MOL_PROPERTY
POSE_NUMBER
SciTegic.value.IntegerValue
8

@<SCITEGIC>MOL_PROPERTY
ForcefieldFFML
SciTegic.value.StringValue
<?xml version="1.0" encoding="UTF-8"?>
<!DOCTYPE ffml SYSTEM "Ffml.dtd">
<ffml version="1.0">
<forcefield name="CHARMm" derivedFrom="CHARMm" base="CHARMm">
<atomTypes>
</atomTypes>
<parameters>
<angle atom1="NX" atom2="CUA1" atom3="NX">
<quadratic
refValue="120"
forceConstant="60"/>
</angle>
</parameters>
</forcefield>
</ffml>

@<SCITEGIC>MOL_PROPERTY
Initial Potential Energy
SciTegic.value.DoubleValue
18.406500

@<SCITEGIC>MOL_PROPERTY
Initial RMS Gradient
SciTegic.value.DoubleValue
15.915100

@<SCITEGIC>MOL_PROPERTY
Minimization Criteria
SciTegic.value.StringValue
 CONJUG> Minimization exiting with gradient tolerance ( 0.0100000) satisfied.

@<SCITEGIC>MOL_PROPERTY
CHARMm Energy
SciTegic.value.DoubleValue
-12.311900

@<SCITEGIC>MOL_PROPERTY
Potential Energy
SciTegic.value.DoubleValue
-12.311900

@<SCITEGIC>MOL_PROPERTY
RMS Gradient
SciTegic.value.DoubleValue
0.009610

@<SCITEGIC>MOL_PROPERTY
Bond Energy
SciTegic.value.DoubleValue
0.981260

@<SCITEGIC>MOL_PROPERTY
Angle Energy
SciTegic.value.DoubleValue
3.644000

@<SCITEGIC>MOL_PROPERTY
Urey-Bradley Energy
SciTegic.value.IntegerValue
0

@<SCITEGIC>MOL_PROPERTY
Dihedral Energy
SciTegic.value.DoubleValue
5.359370

@<SCITEGIC>MOL_PROPERTY
Improper Energy
SciTegic.value.DoubleValue
0.051110

@<SCITEGIC>MOL_PROPERTY
Van der Waals Energy
SciTegic.value.DoubleValue
-2.167470

@<SCITEGIC>MOL_PROPERTY
Electrostatic Energy
SciTegic.value.DoubleValue
-20.180201

@<SCITEGIC>MOL_PROPERTY
Hydrogen Bond Energy
SciTegic.value.IntegerValue
0

@<SCITEGIC>MOL_PROPERTY
Solvation Free Energy
SciTegic.value.IntegerValue
0

@<SCITEGIC>MOL_PROPERTY
PartialChargeMethod
SciTegic.value.StringValue
MomanyRone

@<SCITEGIC>MOL_PROPERTY
UseResidueTemplateCharge
SciTegic.value.StringValue
True

@<SCITEGIC>MOL_PROPERTY
Heavy atom RMSD to Alogliptin 1
SciTegic.value.DoubleValue
4.617538

@<SCITEGIC>ATOM_PROPERTY
Formal Charge
SciTegic.value.StringValue
1 0
2 0
3 0
4 0
5 0
6 0
7 0
8 0
9 0
10 0
11 0
12 0
13 0
14 0
15 0
16 0
17 0
18 0
19 0
20 0
21 0
22 0
23 0
24 0
25 0
26 0
27 0
28 0
29 0
30 0
31 0
32 0
33 0
34 0
35 0
36 0
37 0
38 0
39 0
40 0
41 0
42 0
43 0
44 0
45 0
46 0

@<SCITEGIC>ATOM_PROPERTY
pdb_tempFactor
SciTegic.value.DoubleValue
1 0.00
2 0.00
3 0.00
4 0.00
5 0.00
6 0.00
7 0.00
8 0.00
9 0.00
10 0.00
11 0.00
12 0.00
13 0.00
14 0.00
15 0.00
16 0.00
17 0.00
18 0.00
19 0.00
20 0.00
21 0.00
22 0.00
23 0.00
24 0.00
25 0.00
26 0.00
27 0.00
28 0.00
29 0.00
30 0.00
31 0.00
32 0.00
33 0.00
34 0.00
35 0.00
36 0.00
37 0.00
38 0.00
39 0.00
40 0.00
41 0.00
42 0.00
43 0.00
44 0.00
45 0.00
46 0.00

@<SCITEGIC>ATOM_PROPERTY
pdb_occupancy
SciTegic.value.DoubleValue
1 1.00
2 1.00
3 1.00
4 1.00
5 1.00
6 1.00
7 1.00
8 1.00
9 1.00
10 1.00
11 1.00
12 1.00
13 1.00
14 1.00
15 1.00
16 1.00
17 1.00
18 1.00
19 1.00
20 1.00
21 1.00
22 1.00
23 1.00
24 1.00
25 1.00
26 1.00
27 1.00
28 1.00
29 1.00
30 1.00
31 1.00
32 1.00
33 1.00
34 1.00
35 1.00
36 1.00
37 1.00
38 1.00
39 1.00
40 1.00
41 1.00
42 1.00
43 1.00
44 1.00
45 1.00
46 1.00

#	Created by:	Discovery Studio
#	Creation time:	2019-08-05T16:16:10Z

@<TRIPOS>MOLECULE
3g0b
   46    48     0 0 0
SMALL
USER_CHARGES


@<TRIPOS>ATOM
      1 O1          -11.776400   -3.992400   58.776000 O.2      1 SUBUNIT    0.0000
      2 C2          -12.650700   -4.840200   58.702600 C.2      1 SUBUNIT    0.0000
      3 N3          -12.446300   -6.002500   58.021400 N.am     1 SUBUNIT    0.0000
      4 C4          -11.237100   -6.132200   57.185500 C.3      1 SUBUNIT    0.0000
      5 N5          -13.875100   -4.655900   59.277500 N.am     1 SUBUNIT    0.0000
      6 C6          -14.252700   -3.289200   59.667200 C.3      1 SUBUNIT    0.0000
      7 C7          -14.580000   -2.290900   58.566500 C.2      1 SUBUNIT    0.0000
      8 C8          -15.163600   -2.590300   57.320500 C.2      1 SUBUNIT    0.0000
      9 C9          -15.390500   -3.941100   56.886300 C.1      1 SUBUNIT    0.0000
     10 N10         -15.558100   -5.028500   56.516000 N.1      1 SUBUNIT    0.0000
     11 C11         -15.489900   -1.575700   56.421900 C.2      1 SUBUNIT    0.0000
     12 C12         -15.212900   -0.253200   56.728100 C.2      1 SUBUNIT    0.0000
     13 C13         -14.620300    0.058300   57.940200 C.2      1 SUBUNIT    0.0000
     14 C14         -14.324200   -0.948000   58.848600 C.2      1 SUBUNIT    0.0000
     15 C15         -14.795800   -5.779700   59.528000 C.2      1 SUBUNIT    0.0000
     16 C16         -14.492700   -6.955400   58.965900 C.2      1 SUBUNIT    0.0000
     17 C17         -13.312900   -7.048000   58.076100 C.2      1 SUBUNIT    0.0000
     18 O18         -13.161300   -8.070600   57.425300 O.2      1 SUBUNIT    0.0000
     19 N19         -16.005700   -5.648300   60.365100 N.pl3    1 SUBUNIT    0.0000
     20 C20         -17.193300   -4.935400   59.889300 C.3      1 SUBUNIT    0.0000
     21 C21         -18.401000   -5.874100   59.830200 C.3      1 SUBUNIT    0.0000
     22 N22         -19.592000   -5.161000   59.386200 N.3      1 SUBUNIT    0.0000
     23 C23         -18.617400   -6.540900   61.193200 C.3      1 SUBUNIT    0.0000
     24 C24         -17.349000   -7.267400   61.660300 C.3      1 SUBUNIT    0.0000
     25 C25         -16.132500   -6.331500   61.655800 C.3      1 SUBUNIT    0.0000
     26 H26         -10.938200   -5.175600   56.755200 H        1 SUBUNIT    0.0000
     27 H27         -10.410700   -6.520800   57.777000 H        1 SUBUNIT    0.0000
     28 H28         -11.394000   -6.810300   56.345500 H        1 SUBUNIT    0.0000
     29 H29         -13.430500   -2.878500   60.253300 H        1 SUBUNIT    0.0000
     30 H30         -15.112600   -3.313300   60.333400 H        1 SUBUNIT    0.0000
     31 H31         -15.941300   -1.798400   55.465200 H        1 SUBUNIT    0.0000
     32 H32         -15.448100    0.529900   56.021500 H        1 SUBUNIT    0.0000
     33 H33         -14.390200    1.086000   58.180200 H        1 SUBUNIT    0.0000
     34 H34         -13.879400   -0.672100   59.792400 H        1 SUBUNIT    0.0000
     35 H35         -15.103000   -7.802400   59.167300 H        1 SUBUNIT    0.0000
     36 H36         -17.007700   -4.506500   58.908400 H        1 SUBUNIT    0.0000
     37 H37         -17.399000   -4.103000   60.563900 H        1 SUBUNIT    0.0000
     38 H38         -18.208400   -6.647200   59.085900 H        1 SUBUNIT    0.0000
     39 H39         -19.473100   -4.826500   58.437100 H        1 SUBUNIT    0.0000
     40 H40         -20.394000   -5.778400   59.382500 H        1 SUBUNIT    0.0000
     41 H41         -19.451600   -7.241200   61.139600 H        1 SUBUNIT    0.0000
     42 H42         -18.890400   -5.781900   61.927800 H        1 SUBUNIT    0.0000
     43 H43         -17.154200   -8.109600   60.997700 H        1 SUBUNIT    0.0000
     44 H44         -17.500500   -7.684500   62.655900 H        1 SUBUNIT    0.0000
     45 H45         -15.222800   -6.890000   61.879200 H        1 SUBUNIT    0.0000
     46 H46         -16.249900   -5.583200   62.439400 H        1 SUBUNIT    0.0000
@<TRIPOS>BOND
     1    1    2 2
     2    2    3 1
     3    2    5 1
     4    3    4 1
     5    3   17 1
     6    4   26 1
     7    4   27 1
     8    4   28 1
     9    5    6 1
    10    5   15 1
    11    6    7 1
    12    6   29 1
    13    6   30 1
    14    7    8 2
    15    7   14 1
    16    8    9 1
    17    8   11 1
    18    9   10 3
    19   11   12 2
    20   11   31 1
    21   12   13 1
    22   12   32 1
    23   13   14 2
    24   13   33 1
    25   14   34 1
    26   15   16 2
    27   15   19 1
    28   16   17 1
    29   16   35 1
    30   17   18 2
    31   19   20 1
    32   19   25 1
    33   20   21 1
    34   20   36 1
    35   20   37 1
    36   21   22 1
    37   21   23 1
    38   21   38 1
    39   22   39 1
    40   22   40 1
    41   23   24 1
    42   23   41 1
    43   23   42 1
    44   24   25 1
    45   24   43 1
    46   24   44 1
    47   25   45 1
    48   25   46 1
@<SCITEGIC>MOL_PROPERTY
Resolution
SciTegic.value.DoubleValue
2.250000

@<SCITEGIC>MOL_PROPERTY
TopHits
SciTegic.value.IntegerValue
10

@<SCITEGIC>MOL_PROPERTY
-CDOCKER_ENERGY
SciTegic.value.DoubleValue
28.512970

@<SCITEGIC>MOL_PROPERTY
-CDOCKER_INTERACTION_ENERGY
SciTegic.value.DoubleValue
39.157948

@<SCITEGIC>MOL_PROPERTY
POSE_NUMBER
SciTegic.value.IntegerValue
9

@<SCITEGIC>MOL_PROPERTY
ForcefieldFFML
SciTegic.value.StringValue
<?xml version="1.0" encoding="UTF-8"?>
<!DOCTYPE ffml SYSTEM "Ffml.dtd">
<ffml version="1.0">
<forcefield name="CHARMm" derivedFrom="CHARMm" base="CHARMm">
<atomTypes>
</atomTypes>
<parameters>
<angle atom1="NX" atom2="CUA1" atom3="NX">
<quadratic
refValue="120"
forceConstant="60"/>
</angle>
</parameters>
</forcefield>
</ffml>

@<SCITEGIC>MOL_PROPERTY
Initial Potential Energy
SciTegic.value.DoubleValue
18.406500

@<SCITEGIC>MOL_PROPERTY
Initial RMS Gradient
SciTegic.value.DoubleValue
15.915100

@<SCITEGIC>MOL_PROPERTY
Minimization Criteria
SciTegic.value.StringValue
 CONJUG> Minimization exiting with gradient tolerance ( 0.0100000) satisfied.

@<SCITEGIC>MOL_PROPERTY
CHARMm Energy
SciTegic.value.DoubleValue
-12.311900

@<SCITEGIC>MOL_PROPERTY
Potential Energy
SciTegic.value.DoubleValue
-12.311900

@<SCITEGIC>MOL_PROPERTY
RMS Gradient
SciTegic.value.DoubleValue
0.009610

@<SCITEGIC>MOL_PROPERTY
Bond Energy
SciTegic.value.DoubleValue
0.981260

@<SCITEGIC>MOL_PROPERTY
Angle Energy
SciTegic.value.DoubleValue
3.644000

@<SCITEGIC>MOL_PROPERTY
Urey-Bradley Energy
SciTegic.value.IntegerValue
0

@<SCITEGIC>MOL_PROPERTY
Dihedral Energy
SciTegic.value.DoubleValue
5.359370

@<SCITEGIC>MOL_PROPERTY
Improper Energy
SciTegic.value.DoubleValue
0.051110

@<SCITEGIC>MOL_PROPERTY
Van der Waals Energy
SciTegic.value.DoubleValue
-2.167470

@<SCITEGIC>MOL_PROPERTY
Electrostatic Energy
SciTegic.value.DoubleValue
-20.180201

@<SCITEGIC>MOL_PROPERTY
Hydrogen Bond Energy
SciTegic.value.IntegerValue
0

@<SCITEGIC>MOL_PROPERTY
Solvation Free Energy
SciTegic.value.IntegerValue
0

@<SCITEGIC>MOL_PROPERTY
PartialChargeMethod
SciTegic.value.StringValue
MomanyRone

@<SCITEGIC>MOL_PROPERTY
UseResidueTemplateCharge
SciTegic.value.StringValue
True

@<SCITEGIC>MOL_PROPERTY
Heavy atom RMSD to Alogliptin 1
SciTegic.value.DoubleValue
4.771101

@<SCITEGIC>ATOM_PROPERTY
Formal Charge
SciTegic.value.StringValue
1 0
2 0
3 0
4 0
5 0
6 0
7 0
8 0
9 0
10 0
11 0
12 0
13 0
14 0
15 0
16 0
17 0
18 0
19 0
20 0
21 0
22 0
23 0
24 0
25 0
26 0
27 0
28 0
29 0
30 0
31 0
32 0
33 0
34 0
35 0
36 0
37 0
38 0
39 0
40 0
41 0
42 0
43 0
44 0
45 0
46 0

@<SCITEGIC>ATOM_PROPERTY
pdb_tempFactor
SciTegic.value.DoubleValue
1 0.00
2 0.00
3 0.00
4 0.00
5 0.00
6 0.00
7 0.00
8 0.00
9 0.00
10 0.00
11 0.00
12 0.00
13 0.00
14 0.00
15 0.00
16 0.00
17 0.00
18 0.00
19 0.00
20 0.00
21 0.00
22 0.00
23 0.00
24 0.00
25 0.00
26 0.00
27 0.00
28 0.00
29 0.00
30 0.00
31 0.00
32 0.00
33 0.00
34 0.00
35 0.00
36 0.00
37 0.00
38 0.00
39 0.00
40 0.00
41 0.00
42 0.00
43 0.00
44 0.00
45 0.00
46 0.00

@<SCITEGIC>ATOM_PROPERTY
pdb_occupancy
SciTegic.value.DoubleValue
1 1.00
2 1.00
3 1.00
4 1.00
5 1.00
6 1.00
7 1.00
8 1.00
9 1.00
10 1.00
11 1.00
12 1.00
13 1.00
14 1.00
15 1.00
16 1.00
17 1.00
18 1.00
19 1.00
20 1.00
21 1.00
22 1.00
23 1.00
24 1.00
25 1.00
26 1.00
27 1.00
28 1.00
29 1.00
30 1.00
31 1.00
32 1.00
33 1.00
34 1.00
35 1.00
36 1.00
37 1.00
38 1.00
39 1.00
40 1.00
41 1.00
42 1.00
43 1.00
44 1.00
45 1.00
46 1.00

#	Created by:	Discovery Studio
#	Creation time:	2019-08-05T16:16:10Z

@<TRIPOS>MOLECULE
3g0b
   46    48     0 0 0
SMALL
USER_CHARGES


@<TRIPOS>ATOM
      1 O1          -12.983700   -3.351800   59.036500 O.2      1 SUBUNIT    0.0000
      2 C2          -13.646000   -4.383700   59.070200 C.2      1 SUBUNIT    0.0000
      3 N3          -13.129500   -5.579400   58.636600 N.am     1 SUBUNIT    0.0000
      4 C4          -11.785500   -5.595500   58.029700 C.3      1 SUBUNIT    0.0000
      5 N5          -14.951100   -4.398200   59.494100 N.am     1 SUBUNIT    0.0000
      6 C6          -15.714800   -3.131300   59.500100 C.3      1 SUBUNIT    0.0000
      7 C7          -15.577700   -2.269400   58.260800 C.2      1 SUBUNIT    0.0000
      8 C8          -15.714700   -2.773600   56.962200 C.2      1 SUBUNIT    0.0000
      9 C9          -15.927500   -4.180700   56.741400 C.1      1 SUBUNIT    0.0000
     10 N10         -16.071100   -5.319000   56.574900 N.1      1 SUBUNIT    0.0000
     11 C11         -15.606600   -1.933400   55.857700 C.2      1 SUBUNIT    0.0000
     12 C12         -15.366800   -0.579500   56.031000 C.2      1 SUBUNIT    0.0000
     13 C13         -15.227700   -0.067000   57.311000 C.2      1 SUBUNIT    0.0000
     14 C14         -15.334300   -0.905400   58.412100 C.2      1 SUBUNIT    0.0000
     15 C15         -15.638000   -5.655300   59.868600 C.2      1 SUBUNIT    0.0000
     16 C16         -15.077100   -6.804500   59.468100 C.2      1 SUBUNIT    0.0000
     17 C17         -13.826600   -6.753100   58.686600 C.2      1 SUBUNIT    0.0000
     18 O18         -13.479100   -7.778800   58.116800 O.2      1 SUBUNIT    0.0000
     19 N19         -16.881300   -5.663900   60.672700 N.pl3    1 SUBUNIT    0.0000
     20 C20         -17.970000   -6.629300   60.441100 C.3      1 SUBUNIT    0.0000
     21 C21         -18.240600   -7.459000   61.706800 C.3      1 SUBUNIT    0.0000
     22 N22         -19.319600   -8.425900   61.528800 N.3      1 SUBUNIT    0.0000
     23 C23         -18.503700   -6.527600   62.897600 C.3      1 SUBUNIT    0.0000
     24 C24         -17.319400   -5.572700   63.093200 C.3      1 SUBUNIT    0.0000
     25 C25         -17.039600   -4.772200   61.824400 C.3      1 SUBUNIT    0.0000
     26 H26         -11.080200   -5.012100   58.622000 H        1 SUBUNIT    0.0000
     27 H27         -11.373100   -6.602300   57.960000 H        1 SUBUNIT    0.0000
     28 H28         -11.825800   -5.203500   57.013500 H        1 SUBUNIT    0.0000
     29 H29         -15.443300   -2.550800   60.376000 H        1 SUBUNIT    0.0000
     30 H30         -16.779300   -3.341400   59.597300 H        1 SUBUNIT    0.0000
     31 H31         -15.675300   -2.314800   54.852200 H        1 SUBUNIT    0.0000
     32 H32         -15.271300    0.065800   55.170400 H        1 SUBUNIT    0.0000
     33 H33         -15.032200    0.986200   57.449900 H        1 SUBUNIT    0.0000
     34 H34         -15.225400   -0.482900   59.399200 H        1 SUBUNIT    0.0000
     35 H35         -15.516900   -7.747100   59.712600 H        1 SUBUNIT    0.0000
     36 H36         -17.739400   -7.280600   59.598900 H        1 SUBUNIT    0.0000
     37 H37         -18.870700   -6.082200   60.160700 H        1 SUBUNIT    0.0000
     38 H38         -17.350000   -8.044600   61.930800 H        1 SUBUNIT    0.0000
     39 H39         -19.520900   -8.877600   62.412700 H        1 SUBUNIT    0.0000
     40 H40         -20.170900   -7.954000   61.250600 H        1 SUBUNIT    0.0000
     41 H41         -18.660500   -7.113400   63.803000 H        1 SUBUNIT    0.0000
     42 H42         -19.417600   -5.955000   62.735800 H        1 SUBUNIT    0.0000
     43 H43         -16.423200   -6.147300   63.320800 H        1 SUBUNIT    0.0000
     44 H44         -17.490700   -4.905600   63.938100 H        1 SUBUNIT    0.0000
     45 H45         -16.137100   -4.183300   61.969300 H        1 SUBUNIT    0.0000
     46 H46         -17.855400   -4.076500   61.629500 H        1 SUBUNIT    0.0000
@<TRIPOS>BOND
     1    1    2 2
     2    2    3 1
     3    2    5 1
     4    3    4 1
     5    3   17 1
     6    4   26 1
     7    4   27 1
     8    4   28 1
     9    5    6 1
    10    5   15 1
    11    6    7 1
    12    6   29 1
    13    6   30 1
    14    7    8 2
    15    7   14 1
    16    8    9 1
    17    8   11 1
    18    9   10 3
    19   11   12 2
    20   11   31 1
    21   12   13 1
    22   12   32 1
    23   13   14 2
    24   13   33 1
    25   14   34 1
    26   15   16 2
    27   15   19 1
    28   16   17 1
    29   16   35 1
    30   17   18 2
    31   19   20 1
    32   19   25 1
    33   20   21 1
    34   20   36 1
    35   20   37 1
    36   21   22 1
    37   21   23 1
    38   21   38 1
    39   22   39 1
    40   22   40 1
    41   23   24 1
    42   23   41 1
    43   23   42 1
    44   24   25 1
    45   24   43 1
    46   24   44 1
    47   25   45 1
    48   25   46 1
@<SCITEGIC>MOL_PROPERTY
Resolution
SciTegic.value.DoubleValue
2.250000

@<SCITEGIC>MOL_PROPERTY
TopHits
SciTegic.value.IntegerValue
10

@<SCITEGIC>MOL_PROPERTY
-CDOCKER_ENERGY
SciTegic.value.DoubleValue
28.028912

@<SCITEGIC>MOL_PROPERTY
-CDOCKER_INTERACTION_ENERGY
SciTegic.value.DoubleValue
38.195042

@<SCITEGIC>MOL_PROPERTY
POSE_NUMBER
SciTegic.value.IntegerValue
10

@<SCITEGIC>MOL_PROPERTY
ForcefieldFFML
SciTegic.value.StringValue
<?xml version="1.0" encoding="UTF-8"?>
<!DOCTYPE ffml SYSTEM "Ffml.dtd">
<ffml version="1.0">
<forcefield name="CHARMm" derivedFrom="CHARMm" base="CHARMm">
<atomTypes>
</atomTypes>
<parameters>
<angle atom1="NX" atom2="CUA1" atom3="NX">
<quadratic
refValue="120"
forceConstant="60"/>
</angle>
</parameters>
</forcefield>
</ffml>

@<SCITEGIC>MOL_PROPERTY
Initial Potential Energy
SciTegic.value.DoubleValue
18.406500

@<SCITEGIC>MOL_PROPERTY
Initial RMS Gradient
SciTegic.value.DoubleValue
15.915100

@<SCITEGIC>MOL_PROPERTY
Minimization Criteria
SciTegic.value.StringValue
 CONJUG> Minimization exiting with gradient tolerance ( 0.0100000) satisfied.

@<SCITEGIC>MOL_PROPERTY
CHARMm Energy
SciTegic.value.DoubleValue
-12.311900

@<SCITEGIC>MOL_PROPERTY
Potential Energy
SciTegic.value.DoubleValue
-12.311900

@<SCITEGIC>MOL_PROPERTY
RMS Gradient
SciTegic.value.DoubleValue
0.009610

@<SCITEGIC>MOL_PROPERTY
Bond Energy
SciTegic.value.DoubleValue
0.981260

@<SCITEGIC>MOL_PROPERTY
Angle Energy
SciTegic.value.DoubleValue
3.644000

@<SCITEGIC>MOL_PROPERTY
Urey-Bradley Energy
SciTegic.value.IntegerValue
0

@<SCITEGIC>MOL_PROPERTY
Dihedral Energy
SciTegic.value.DoubleValue
5.359370

@<SCITEGIC>MOL_PROPERTY
Improper Energy
SciTegic.value.DoubleValue
0.051110

@<SCITEGIC>MOL_PROPERTY
Van der Waals Energy
SciTegic.value.DoubleValue
-2.167470

@<SCITEGIC>MOL_PROPERTY
Electrostatic Energy
SciTegic.value.DoubleValue
-20.180201

@<SCITEGIC>MOL_PROPERTY
Hydrogen Bond Energy
SciTegic.value.IntegerValue
0

@<SCITEGIC>MOL_PROPERTY
Solvation Free Energy
SciTegic.value.IntegerValue
0

@<SCITEGIC>MOL_PROPERTY
PartialChargeMethod
SciTegic.value.StringValue
MomanyRone

@<SCITEGIC>MOL_PROPERTY
UseResidueTemplateCharge
SciTegic.value.StringValue
True

@<SCITEGIC>MOL_PROPERTY
Heavy atom RMSD to Alogliptin 1
SciTegic.value.DoubleValue
4.651398

@<SCITEGIC>ATOM_PROPERTY
Formal Charge
SciTegic.value.StringValue
1 0
2 0
3 0
4 0
5 0
6 0
7 0
8 0
9 0
10 0
11 0
12 0
13 0
14 0
15 0
16 0
17 0
18 0
19 0
20 0
21 0
22 0
23 0
24 0
25 0
26 0
27 0
28 0
29 0
30 0
31 0
32 0
33 0
34 0
35 0
36 0
37 0
38 0
39 0
40 0
41 0
42 0
43 0
44 0
45 0
46 0

@<SCITEGIC>ATOM_PROPERTY
pdb_tempFactor
SciTegic.value.DoubleValue
1 0.00
2 0.00
3 0.00
4 0.00
5 0.00
6 0.00
7 0.00
8 0.00
9 0.00
10 0.00
11 0.00
12 0.00
13 0.00
14 0.00
15 0.00
16 0.00
17 0.00
18 0.00
19 0.00
20 0.00
21 0.00
22 0.00
23 0.00
24 0.00
25 0.00
26 0.00
27 0.00
28 0.00
29 0.00
30 0.00
31 0.00
32 0.00
33 0.00
34 0.00
35 0.00
36 0.00
37 0.00
38 0.00
39 0.00
40 0.00
41 0.00
42 0.00
43 0.00
44 0.00
45 0.00
46 0.00

@<SCITEGIC>ATOM_PROPERTY
pdb_occupancy
SciTegic.value.DoubleValue
1 1.00
2 1.00
3 1.00
4 1.00
5 1.00
6 1.00
7 1.00
8 1.00
9 1.00
10 1.00
11 1.00
12 1.00
13 1.00
14 1.00
15 1.00
16 1.00
17 1.00
18 1.00
19 1.00
20 1.00
21 1.00
22 1.00
23 1.00
24 1.00
25 1.00
26 1.00
27 1.00
28 1.00
29 1.00
30 1.00
31 1.00
32 1.00
33 1.00
34 1.00
35 1.00
36 1.00
37 1.00
38 1.00
39 1.00
40 1.00
41 1.00
42 1.00
43 1.00
44 1.00
45 1.00
46 1.00
