# Supplementary material for: Discovery of Novel DPP-IV Inhibitors as Potential Candidates for the Treatment of Type 2 Diabetes Mellitus Predicted by 3D QSAR Pharmacophore Models, Molecular Docking and De Novo Evolution
Source: Molecules. 2019 Aug 7;24(16):2870. doi: 10.3390/molecules24162870 (PMC6720998; doi:10.3390/molecules24162870)
Supplement: Supplementary file 1 [file molecules-24-02870-s001.zip › Supplementary materials/Cross-docking/4n8d_lig+2i78_prot_RMSD.mol2]

#	Created by:	Discovery Studio
#	Creation time:	2019-08-05T16:15:28Z

@<TRIPOS>MOLECULE
4n8d
   24    26     0 0 0
SMALL
USER_CHARGES


@<TRIPOS>ATOM
      1 C1          -15.531300   -5.711300   59.642800 C.3      1 SUBUNIT    0.0000
      2 C2          -14.180900   -5.649300   58.869000 C.2      1 SUBUNIT    0.0000
      3 C3          -15.810100   -4.414200   60.484400 C.3      1 SUBUNIT    0.0000
      4 C4          -12.631100   -6.676100   57.240800 C.2      1 SUBUNIT    0.0000
      5 C5          -11.939000   -4.749500   58.511700 C.2      1 SUBUNIT    0.0000
      6 C6          -18.389000   -4.803900   60.435000 C.3      1 SUBUNIT    0.0000
      7 C7          -11.655000   -5.715900   57.538600 C.2      1 SUBUNIT    0.0000
      8 C8          -20.766100   -5.210200   60.806900 C.3      1 SUBUNIT    0.0000
      9 C9          -21.824700   -5.198500   61.884500 C.2      1 SUBUNIT    0.0000
     10 C10         -22.424200   -6.304800   62.365400 C.2      1 SUBUNIT    0.0000
     11 C11         -23.498400   -6.279700   63.437400 C.2      1 SUBUNIT    0.0000
     12 C12         -24.636200   -7.100400   63.260900 C.2      1 SUBUNIT    0.0000
     13 C13         -23.423000   -5.451600   64.587800 C.2      1 SUBUNIT    0.0000
     14 C14         -25.670900   -7.106900   64.223900 C.2      1 SUBUNIT    0.0000
     15 C15         -24.457200   -5.457600   65.551400 C.2      1 SUBUNIT    0.0000
     16 C16         -25.576200   -6.295500   65.373300 C.2      1 SUBUNIT    0.0000
     17 C17         -16.748200   -5.825500   58.654800 C.3      1 SUBUNIT    0.0000
     18 C18         -15.395700   -6.974200   60.560800 C.3      1 SUBUNIT    0.0000
     19 C19         -13.875800   -6.631000   57.906800 C.2      1 SUBUNIT    0.0000
     20 C20         -13.160100   -4.692500   59.169000 C.2      1 SUBUNIT    0.0000
     21 C21         -17.131400   -4.503400   61.314900 C.3      1 SUBUNIT    0.0000
     22 C22         -18.141000   -5.924800   59.365800 C.3      1 SUBUNIT    0.0000
     23 N23         -14.275500   -6.834500   61.504700 N.3      1 SUBUNIT    0.0000
     24 O24         -19.436000   -5.137800   61.400300 O.3      1 SUBUNIT    0.0000
@<TRIPOS>BOND
     1    1    2 1
     2    1    3 1
     3    1   17 1
     4    1   18 1
     5    2   19 2
     6    2   20 1
     7    3   21 1
     8    4    7 2
     9    4   19 1
    10    5    7 1
    11    5   20 2
    12    6   21 1
    13    6   22 1
    14    6   24 1
    15    8    9 1
    16    8   24 1
    17    9   10 2
    18   10   11 1
    19   11   12 2
    20   11   13 1
    21   12   14 1
    22   13   15 2
    23   14   16 2
    24   15   16 1
    25   17   22 1
    26   18   23 1
@<SCITEGIC>MOL_PROPERTY
__PDBRemarks__
SciTegic.value.StringValue
HEADER    HYDROLASE                               17-OCT-13   4N8D
TITLE     DPP4 COMPLEXED WITH SYN-7AA
COMPND    MOL_ID: 1;
COMPND   2 MOLECULE: DIPEPTIDYL PEPTIDASE 4;
COMPND   3 CHAIN: A, B;
COMPND   4 FRAGMENT: UNP RESIDUES 39-766;
COMPND   5 SYNONYM: ADABP, ADENOSINE DEAMINASE COMPLEXING PROTEIN 2, ADCP-2,
COMPND   6 DIPEPTIDYL PEPTIDASE IV, DPP IV, T-CELL ACTIVATION ANTIGEN CD26,
COMPND   7 TP103, DIPEPTIDYL PEPTIDASE 4 MEMBRANE FORM, DIPEPTIDYL PEPTIDASE IV
COMPND   8 MEMBRANE FORM, DIPEPTIDYL PEPTIDASE 4 SOLUBLE FORM, DIPEPTIDYL
COMPND   9 PEPTIDASE IV SOLUBLE FORM;
COMPND  10 EC: 3.4.14.5;
COMPND  11 ENGINEERED: YES
SOURCE    MOL_ID: 1;
SOURCE   2 ORGANISM_SCIENTIFIC: HOMO SAPIENS;
SOURCE   3 ORGANISM_COMMON: HUMAN;
SOURCE   4 ORGANISM_TAXID: 9606;
SOURCE   5 GENE: DPP4, ADCP2, CD26;
SOURCE   6 EXPRESSION_SYSTEM: SPODOPTERA FRUGIPERDA;
SOURCE   7 EXPRESSION_SYSTEM_TAXID: 7108
KEYWDS    HYDROLASE
EXPDTA    X-RAY DIFFRACTION
AUTHOR    N.OSTERMANN,F.ZINK,M.KROEMER
REVDAT   1   12-FEB-14 4N8D    0
JRNL        AUTH   K.NAMOTO,F.SIROCKIN,N.OSTERMANN,F.GESSIER,S.FLOHR,R.SEDRANI,
JRNL        AUTH 2 B.GERHARTZ,J.TRAPPE,U.HASSIEPEN,A.DUTTAROY,S.FERREIRA,
JRNL        AUTH 3 J.M.SUTTON,D.E.CLARK,G.FENTON,M.BESWICK,D.K.BAESCHLIN
JRNL        TITL   DISCOVERY OF C-(1-ARYL-CYCLOHEXYL)-METHYLAMINES AS
JRNL        TITL 2 SELECTIVE, ORALLY AVAILABLE INHIBITORS OF DIPEPTIDYL
JRNL        TITL 3 PEPTIDASE IV.
JRNL        REF    BIOORG.MED.CHEM.LETT.         V.  24   731 2014
JRNL        REFN                   ISSN 0960-894X
JRNL        PMID   24439847
JRNL        DOI    10.1016/J.BMCL.2013.12.118
REMARK   2
REMARK   2 RESOLUTION.    1.65 ANGSTROMS.
REMARK   3
REMARK   3 REFINEMENT.
REMARK   3   PROGRAM     : BUSTER 2.11.4
REMARK   3   AUTHORS     : BRICOGNE,BLANC,BRANDL,FLENSBURG,KELLER,
REMARK   3               : PACIOREK,ROVERSI,SHARFF,SMART,VONRHEIN,
REMARK   3               : WOMACK,MATTHEWS,TEN EYCK,TRONRUD
REMARK   3
REMARK   3  DATA USED IN REFINEMENT.
REMARK   3   RESOLUTION RANGE HIGH (ANGSTROMS) : 1.65
REMARK   3   RESOLUTION RANGE LOW  (ANGSTROMS) : 24.16
REMARK   3   DATA CUTOFF            (SIGMA(F)) : 0.000
REMARK   3   COMPLETENESS FOR RANGE        (%) : 99.8
REMARK   3   NUMBER OF REFLECTIONS             : 271022
REMARK   3
REMARK   3  FIT TO DATA USED IN REFINEMENT.
REMARK   3   CROSS-VALIDATION METHOD           : THROUGHOUT
REMARK   3   FREE R VALUE TEST SET SELECTION   : RANDOM
REMARK   3   R VALUE     (WORKING + TEST SET)  : 0.156
REMARK   3   R VALUE            (WORKING SET)  : 0.155
REMARK   3   FREE R VALUE                      : 0.170
REMARK   3   FREE R VALUE TEST SET SIZE   (%)  : 1.800
REMARK   3   FREE R VALUE TEST SET COUNT       : 4879
REMARK   3   ESTIMATED ERROR OF FREE R VALUE   : NULL
REMARK   3
REMARK   3  FIT IN THE HIGHEST RESOLUTION BIN.
REMARK   3   TOTAL NUMBER OF BINS USED               : 20
REMARK   3   BIN RESOLUTION RANGE HIGH   (ANGSTROMS) : 1.65
REMARK   3   BIN RESOLUTION RANGE LOW    (ANGSTROMS) : 1.69
REMARK   3   BIN COMPLETENESS (WORKING+TEST)     (%) : 99.83
REMARK   3   REFLECTIONS IN BIN (WORKING + TEST SET) : 19893
REMARK   3   BIN R VALUE        (WORKING + TEST SET) : 0.1707
REMARK   3   REFLECTIONS IN BIN        (WORKING SET) : 19534
REMARK   3   BIN R VALUE               (WORKING SET) : 0.1705
REMARK   3   BIN FREE R VALUE                        : 0.1828
REMARK   3   BIN FREE R VALUE TEST SET SIZE      (%) : 1.80
REMARK   3   BIN FREE R VALUE TEST SET COUNT         : 359
REMARK   3   ESTIMATED ERROR OF BIN FREE R VALUE     : NULL
REMARK   3
REMARK   3  NUMBER OF NON-HYDROGEN ATOMS USED IN REFINEMENT.
REMARK   3   PROTEIN ATOMS            : 11959
REMARK   3   NUCLEIC ACID ATOMS       : 0
REMARK   3   HETEROGEN ATOMS          : 307
REMARK   3   SOLVENT ATOMS            : 1960
REMARK   3
REMARK   3  B VALUES.
REMARK   3   FROM WILSON PLOT           (A**2) : 22.89
REMARK   3   MEAN B VALUE      (OVERALL, A**2) : 28.15
REMARK   3   OVERALL ANISOTROPIC B VALUE.
REMARK   3    B11 (A**2) : 0.03130
REMARK   3    B22 (A**2) : -0.39880
REMARK   3    B33 (A**2) : 0.36740
REMARK   3    B12 (A**2) : 0.00000
REMARK   3    B13 (A**2) : 0.00000
REMARK   3    B23 (A**2) : 0.00000
REMARK   3
REMARK   3  ESTIMATED COORDINATE ERROR.
REMARK   3   ESD FROM LUZZATI PLOT                    (A) : 0.171
REMARK   3   DPI (BLOW EQ-10) BASED ON R VALUE        (A) : NULL
REMARK   3   DPI (BLOW EQ-9) BASED ON FREE R VALUE    (A) : NULL
REMARK   3   DPI (CRUICKSHANK) BASED ON R VALUE       (A) : 0.066
REMARK   3   DPI (CRUICKSHANK) BASED ON FREE R VALUE  (A) : NULL
REMARK   3
REMARK   3   REFERENCES: BLOW, D. (2002) ACTA CRYST D58, 792-797
REMARK   3               CRUICKSHANK, D.W.J. (1999) ACTA CRYST D55, 583-601
REMARK   3
REMARK   3 CORRELATION COEFFICIENTS.
REMARK   3   CORRELATION COEFFICIENT FO-FC      : 0.966
REMARK   3   CORRELATION COEFFICIENT FO-FC FREE : 0.964
REMARK   3
REMARK   3   NUMBER OF GEOMETRIC FUNCTION TERMS DEFINED : 15
REMARK   3   TERM                          COUNT    WEIGHT   FUNCTION.
REMARK   3    BOND LENGTHS              : 12774  ; 2.000  ; HARMONIC
REMARK   3    BOND ANGLES               : 17436  ; 2.000  ; HARMONIC
REMARK   3    TORSION ANGLES            : 4350   ; 2.000  ; SINUSOIDAL
REMARK   3    TRIGONAL CARBON PLANES    : 310    ; 2.000  ; HARMONIC
REMARK   3    GENERAL PLANES            : 1850   ; 5.000  ; HARMONIC
REMARK   3    ISOTROPIC THERMAL FACTORS : 12774  ; 20.000 ; HARMONIC
REMARK   3    BAD NON-BONDED CONTACTS   : NULL   ; NULL   ; NULL
REMARK   3    IMPROPER TORSIONS         : NULL   ; NULL   ; NULL
REMARK   3    PSEUDOROTATION ANGLES     : NULL   ; NULL   ; NULL
REMARK   3    CHIRAL IMPROPER TORSION   : 1669   ; 5.000  ; SEMIHARMONIC
REMARK   3    SUM OF OCCUPANCIES        : NULL   ; NULL   ; NULL
REMARK   3    UTILITY DISTANCES         : NULL   ; NULL   ; NULL
REMARK   3    UTILITY ANGLES            : NULL   ; NULL   ; NULL
REMARK   3    UTILITY TORSION           : NULL   ; NULL   ; NULL
REMARK   3    IDEAL-DIST CONTACT TERM   : 15903  ; 4.000  ; SEMIHARMONIC
REMARK   3
REMARK   3   RMS DEVIATIONS FROM IDEAL VALUES.
REMARK   3    BOND LENGTHS                       (A) : 0.010
REMARK   3    BOND ANGLES                  (DEGREES) : 0.98
REMARK   3    PEPTIDE OMEGA TORSION ANGLES (DEGREES) : 4.37
REMARK   3    OTHER TORSION ANGLES         (DEGREES) : 17.73
REMARK   3
REMARK   3  TLS DETAILS
REMARK   3   NUMBER OF TLS GROUPS  : 2
REMARK   3
REMARK   3   TLS GROUP : 1
REMARK   3    SELECTION: { A|* }
REMARK   3    ORIGIN FOR THE GROUP (A):   13.6323   26.0837   56.0168
REMARK   3    T TENSOR
REMARK   3     T11:   -0.0254 T22:   -0.0438
REMARK   3     T33:   -0.0310 T12:    0.0062
REMARK   3     T13:    0.0049 T23:    0.0055
REMARK   3    L TENSOR
REMARK   3     L11:    0.3731 L22:    0.6130
REMARK   3     L33:    0.2681 L12:    0.1467
REMARK   3     L13:    0.0468 L23:    0.1622
REMARK   3    S TENSOR
REMARK   3     S11:   -0.0035 S12:   -0.0203 S13:   -0.0218
REMARK   3     S21:    0.0283 S22:    0.0020 S23:    0.0571
REMARK   3     S31:    0.0637 S32:    0.0169 S33:    0.0015
REMARK   3
REMARK   3   TLS GROUP : 2
REMARK   3    SELECTION: { B|* }
REMARK   3    ORIGIN FOR THE GROUP (A):   34.2105   71.5082   83.7952
REMARK   3    T TENSOR
REMARK   3     T11:   -0.0134 T22:   -0.0132
REMARK   3     T33:   -0.0507 T12:   -0.0260
REMARK   3     T13:    0.0068 T23:   -0.0266
REMARK   3    L TENSOR
REMARK   3     L11:    0.5645 L22:    0.4340
REMARK   3     L33:    0.3435 L12:    0.0729
REMARK   3     L13:    0.2392 L23:    0.0738
REMARK   3    S TENSOR
REMARK   3     S11:    0.0031 S12:   -0.0829 S13:    0.1276
REMARK   3     S21:    0.0768 S22:   -0.0812 S23:    0.0352
REMARK   3     S31:   -0.0604 S32:   -0.0030 S33:    0.0781
REMARK   3
REMARK   3  OTHER REFINEMENT REMARKS: NULL
REMARK   4
REMARK   4 4N8D COMPLIES WITH FORMAT V. 3.30, 13-JUL-11
REMARK 100
REMARK 100 THIS ENTRY HAS BEEN PROCESSED BY RCSB ON 20-NOV-13.
REMARK 100 THE RCSB ID CODE IS RCSB082880.
REMARK 200
REMARK 200 EXPERIMENTAL DETAILS
REMARK 200  EXPERIMENT TYPE                : X-RAY DIFFRACTION
REMARK 200  DATE OF DATA COLLECTION        : 25-JUL-05
REMARK 200  TEMPERATURE           (KELVIN) : 100
REMARK 200  PH                             : 8.0
REMARK 200  NUMBER OF CRYSTALS USED        : 1
REMARK 200
REMARK 200  SYNCHROTRON              (Y/N) : Y
REMARK 200  RADIATION SOURCE               : SLS
REMARK 200  BEAMLINE                       : X10SA
REMARK 200  X-RAY GENERATOR MODEL          : NULL
REMARK 200  MONOCHROMATIC OR LAUE    (M/L) : M
REMARK 200  WAVELENGTH OR RANGE        (A) : 0.99187
REMARK 200  MONOCHROMATOR                  : NULL
REMARK 200  OPTICS                         : NULL
REMARK 200
REMARK 200  DETECTOR TYPE                  : CCD
REMARK 200  DETECTOR MANUFACTURER          : MARMOSAIC 225 MM CCD
REMARK 200  INTENSITY-INTEGRATION SOFTWARE : XDS
REMARK 200  DATA SCALING SOFTWARE          : XSCALE
REMARK 200
REMARK 200  NUMBER OF UNIQUE REFLECTIONS   : 271195
REMARK 200  RESOLUTION RANGE HIGH      (A) : 1.650
REMARK 200  RESOLUTION RANGE LOW       (A) : 76.100
REMARK 200  REJECTION CRITERIA  (SIGMA(I)) : -3.000
REMARK 200
REMARK 200 OVERALL.
REMARK 200  COMPLETENESS FOR RANGE     (%) : 99.8
REMARK 200  DATA REDUNDANCY                : 8.100
REMARK 200  R MERGE                    (I) : 0.07200
REMARK 200  R SYM                      (I) : NULL
REMARK 200  <I/SIGMA(I)> FOR THE DATA SET  : 16.9800
REMARK 200
REMARK 200 IN THE HIGHEST RESOLUTION SHELL.
REMARK 200  HIGHEST RESOLUTION SHELL, RANGE HIGH (A) : 1.65
REMARK 200  HIGHEST RESOLUTION SHELL, RANGE LOW  (A) : 1.70
REMARK 200  COMPLETENESS FOR SHELL     (%) : 100.0
REMARK 200  DATA REDUNDANCY IN SHELL       : 7.50
REMARK 200  R MERGE FOR SHELL          (I) : 0.43000
REMARK 200  R SYM FOR SHELL            (I) : NULL
REMARK 200  <I/SIGMA(I)> FOR SHELL         : 4.940
REMARK 200
REMARK 200 DIFFRACTION PROTOCOL: SINGLE WAVELENGTH
REMARK 200 METHOD USED TO DETERMINE THE STRUCTURE: MOLECULAR REPLACEMENT
REMARK 200 SOFTWARE USED: NULL
REMARK 200 STARTING MODEL: NULL
REMARK 200
REMARK 200 REMARK: NULL
REMARK 280
REMARK 280 CRYSTAL
REMARK 280 SOLVENT CONTENT, VS   (%): 62.70
REMARK 280 MATTHEWS COEFFICIENT, VM (ANGSTROMS**3/DA): 3.30
REMARK 280
REMARK 280 CRYSTALLIZATION CONDITIONS: 2 UL PROTEIN + 0.4 UL RESERVOIR + 0.25
REMARK 280  UL WATER. PROTEIN SOLUTION: 5.2 MG/ML DPP-IV, 25 MM TRIS PH 8.0,
REMARK 280  25 MM NACL, 0.9 MM SYN-7AA, 9% DMSO. RESERVOIR SOLUTION: 30% PEG
REMARK 280  1000, 200 MM TRIS PH 8.0, 200 MM AMMONIUMSULFATE, 5% GLYCEROL.
REMARK 280  CRYO: DROP + 2.5 UL RESERVOIR PLUS 0.5 UL 1,6- HEXANDIOL, VAPOR
REMARK 280  DIFFUSION, HANGING DROP, TEMPERATURE 293K
REMARK 290
REMARK 290 CRYSTALLOGRAPHIC SYMMETRY
REMARK 290 SYMMETRY OPERATORS FOR SPACE GROUP: P 21 21 21
REMARK 290
REMARK 290      SYMOP   SYMMETRY
REMARK 290     NNNMMM   OPERATOR
REMARK 290       1555   X,Y,Z
REMARK 290       2555   -X+1/2,-Y,Z+1/2
REMARK 290       3555   -X,Y+1/2,-Z+1/2
REMARK 290       4555   X+1/2,-Y+1/2,-Z
REMARK 290
REMARK 290     WHERE NNN -> OPERATOR NUMBER
REMARK 290           MMM -> TRANSLATION VECTOR
REMARK 290
REMARK 290 CRYSTALLOGRAPHIC SYMMETRY TRANSFORMATIONS
REMARK 290 THE FOLLOWING TRANSFORMATIONS OPERATE ON THE ATOM/HETATM
REMARK 290 RECORDS IN THIS ENTRY TO PRODUCE CRYSTALLOGRAPHICALLY
REMARK 290 RELATED MOLECULES.
REMARK 290   SMTRY1   1  1.000000  0.000000  0.000000        0.00000
REMARK 290   SMTRY2   1  0.000000  1.000000  0.000000        0.00000
REMARK 290   SMTRY3   1  0.000000  0.000000  1.000000        0.00000
REMARK 290   SMTRY1   2 -1.000000  0.000000  0.000000       48.65750
REMARK 290   SMTRY2   2  0.000000 -1.000000  0.000000        0.00000
REMARK 290   SMTRY3   2  0.000000  0.000000  1.000000       95.41800
REMARK 290   SMTRY1   3 -1.000000  0.000000  0.000000        0.00000
REMARK 290   SMTRY2   3  0.000000  1.000000  0.000000       60.96200
REMARK 290   SMTRY3   3  0.000000  0.000000 -1.000000       95.41800
REMARK 290   SMTRY1   4  1.000000  0.000000  0.000000       48.65750
REMARK 290   SMTRY2   4  0.000000 -1.000000  0.000000       60.96200
REMARK 290   SMTRY3   4  0.000000  0.000000 -1.000000        0.00000
REMARK 290
REMARK 290 REMARK: NULL
REMARK 300
REMARK 300 BIOMOLECULE: 1
REMARK 300 SEE REMARK 350 FOR THE AUTHOR PROVIDED AND/OR PROGRAM
REMARK 300 GENERATED ASSEMBLY INFORMATION FOR THE STRUCTURE IN
REMARK 300 THIS ENTRY. THE REMARK MAY ALSO PROVIDE INFORMATION ON
REMARK 300 BURIED SURFACE AREA.
REMARK 350
REMARK 350 COORDINATES FOR A COMPLETE MULTIMER REPRESENTING THE KNOWN
REMARK 350 BIOLOGICALLY SIGNIFICANT OLIGOMERIZATION STATE OF THE
REMARK 350 MOLECULE CAN BE GENERATED BY APPLYING BIOMT TRANSFORMATIONS
REMARK 350 GIVEN BELOW.  BOTH NON-CRYSTALLOGRAPHIC AND
REMARK 350 CRYSTALLOGRAPHIC OPERATIONS ARE GIVEN.
REMARK 350
REMARK 350 BIOMOLECULE: 1
REMARK 350 AUTHOR DETERMINED BIOLOGICAL UNIT: DIMERIC
REMARK 350 SOFTWARE DETERMINED QUATERNARY STRUCTURE: DIMERIC
REMARK 350 SOFTWARE USED: PISA
REMARK 350 TOTAL BURIED SURFACE AREA: 11370 ANGSTROM**2
REMARK 350 SURFACE AREA OF THE COMPLEX: 60400 ANGSTROM**2
REMARK 350 CHANGE IN SOLVENT FREE ENERGY: -29.0 KCAL/MOL
REMARK 350 APPLY THE FOLLOWING TO CHAINS: A, B
REMARK 350   BIOMT1   1  1.000000  0.000000  0.000000        0.00000
REMARK 350   BIOMT2   1  0.000000  1.000000  0.000000        0.00000
REMARK 350   BIOMT3   1  0.000000  0.000000  1.000000        0.00000
REMARK 465
REMARK 465 MISSING RESIDUES
REMARK 465 THE FOLLOWING RESIDUES WERE NOT LOCATED IN THE
REMARK 465 EXPERIMENT. (M=MODEL NUMBER; RES=RESIDUE NAME; C=CHAIN
REMARK 465 IDENTIFIER; SSSEQ=SEQUENCE NUMBER; I=INSERTION CODE.)
REMARK 465
REMARK 465   M RES C SSSEQI
REMARK 465     SER A    39
REMARK 465     ALA A   767
REMARK 465     ALA A   768
REMARK 465     ALA A   769
REMARK 465     SER A   770
REMARK 465     TRP A   771
REMARK 465     SER A   772
REMARK 465     HIS A   773
REMARK 465     PRO A   774
REMARK 465     GLN A   775
REMARK 465     PHE A   776
REMARK 465     GLU A   777
REMARK 465     LYS A   778
REMARK 465     SER B    39
REMARK 465     HIS B   773
REMARK 465     PRO B   774
REMARK 465     GLN B   775
REMARK 465     PHE B   776
REMARK 465     GLU B   777
REMARK 465     LYS B   778
REMARK 500
REMARK 500 GEOMETRY AND STEREOCHEMISTRY
REMARK 500 SUBTOPIC: TORSION ANGLES
REMARK 500
REMARK 500 TORSION ANGLES OUTSIDE THE EXPECTED RAMACHANDRAN REGIONS:
REMARK 500 (M=MODEL NUMBER; RES=RESIDUE NAME; C=CHAIN IDENTIFIER;
REMARK 500 SSEQ=SEQUENCE NUMBER; I=INSERTION CODE).
REMARK 500
REMARK 500 STANDARD TABLE:
REMARK 500 FORMAT:(10X,I3,1X,A3,1X,A1,I4,A1,4X,F7.2,3X,F7.2)
REMARK 500
REMARK 500 EXPECTED VALUES: GJ KLEYWEGT AND TA JONES (1996). PHI/PSI-
REMARK 500 CHOLOGY: RAMACHANDRAN REVISITED. STRUCTURE 4, 1395 - 1400
REMARK 500
REMARK 500  M RES CSSEQI        PSI       PHI
REMARK 500    SER A  64     -169.09   -162.27
REMARK 500    ASN A  74       -6.96     68.18
REMARK 500    GLN A 123     -101.84   -111.07
REMARK 500    TRP A 124     -144.04    -95.07
REMARK 500    HIS A 162       34.90   -151.77
REMARK 500    ILE A 193      -58.88   -129.18
REMARK 500    ALA A 213       44.82   -140.62
REMARK 500    SER A 242     -164.85     63.28
REMARK 500    GLN A 320       39.68    -78.32
REMARK 500    LYS A 423       16.44     58.33
REMARK 500    ASN A 450       73.66   -153.71
REMARK 500    ASN A 487       27.39   -141.58
REMARK 500    TYR A 547      -74.50   -121.79
REMARK 500    ARG A 597       48.59   -143.71
REMARK 500    THR A 600      -97.12   -120.61
REMARK 500    SER A 630     -123.65     64.96
REMARK 500    ASP A 678      -99.09   -111.96
REMARK 500    ASN A 710      -70.71    -98.52
REMARK 500    ASP A 739     -157.57   -103.19
REMARK 500    ILE A 742       54.02     38.73
REMARK 500    SER B  64     -169.14   -161.60
REMARK 500    ASN B  74       -0.07     66.04
REMARK 500    GLN B 123     -102.41   -110.05
REMARK 500    TRP B 124     -145.50    -94.82
REMARK 500    HIS B 162       34.45   -151.81
REMARK 500    ILE B 193      -60.49   -128.53
REMARK 500    SER B 242     -164.71     62.64
REMARK 500    GLN B 320       40.12    -77.61
REMARK 500    LYS B 423       16.68     57.31
REMARK 500    ASP B 438      104.11   -165.22
REMARK 500    ASN B 450       75.96   -155.87
REMARK 500    TYR B 547      -74.56   -122.02
REMARK 500    ARG B 597       49.24   -142.67
REMARK 500    THR B 600      -96.67   -121.76
REMARK 500    SER B 630     -122.51     64.82
REMARK 500    ASP B 678      -98.75   -110.81
REMARK 500    ASN B 710      -71.82    -99.13
REMARK 500    ASP B 739     -157.48   -103.29
REMARK 500    ILE B 742       54.11     38.25
REMARK 500
REMARK 500 REMARK: NULL
REMARK 800
REMARK 800 SITE
REMARK 800 SITE_IDENTIFIER: AC1
REMARK 800 EVIDENCE_CODE: SOFTWARE
REMARK 800 SITE_DESCRIPTION: BINDING SITE FOR RESIDUE SO4 A 812
REMARK 800
REMARK 800 SITE_IDENTIFIER: AC2
REMARK 800 EVIDENCE_CODE: SOFTWARE
REMARK 800 SITE_DESCRIPTION: BINDING SITE FOR RESIDUE SO4 A 813
REMARK 800
REMARK 800 SITE_IDENTIFIER: AC3
REMARK 800 EVIDENCE_CODE: SOFTWARE
REMARK 800 SITE_DESCRIPTION: BINDING SITE FOR RESIDUE SO4 A 814
REMARK 800
REMARK 800 SITE_IDENTIFIER: AC4
REMARK 800 EVIDENCE_CODE: SOFTWARE
REMARK 800 SITE_DESCRIPTION: BINDING SITE FOR RESIDUE 2KS A 815
REMARK 800
REMARK 800 SITE_IDENTIFIER: AC5
REMARK 800 EVIDENCE_CODE: SOFTWARE
REMARK 800 SITE_DESCRIPTION: BINDING SITE FOR RESIDUE SO4 B 807
REMARK 800
REMARK 800 SITE_IDENTIFIER: AC6
REMARK 800 EVIDENCE_CODE: SOFTWARE
REMARK 800 SITE_DESCRIPTION: BINDING SITE FOR RESIDUE SO4 B 808
REMARK 800
REMARK 800 SITE_IDENTIFIER: AC7
REMARK 800 EVIDENCE_CODE: SOFTWARE
REMARK 800 SITE_DESCRIPTION: BINDING SITE FOR RESIDUE SO4 B 809
REMARK 800
REMARK 800 SITE_IDENTIFIER: AC8
REMARK 800 EVIDENCE_CODE: SOFTWARE
REMARK 800 SITE_DESCRIPTION: BINDING SITE FOR RESIDUE 2KS B 810
REMARK 800
REMARK 800 SITE_IDENTIFIER: AC9
REMARK 800 EVIDENCE_CODE: SOFTWARE
REMARK 800 SITE_DESCRIPTION: BINDING SITE FOR CHAIN A OF SUGAR BOUND TO ASN A
REMARK 800  85 RESIDUES 801 TO 805
REMARK 800
REMARK 800 SITE_IDENTIFIER: BC1
REMARK 800 EVIDENCE_CODE: SOFTWARE
REMARK 800 SITE_DESCRIPTION: BINDING SITE FOR MONO-SACCHARIDE NAG A 806 BOUND
REMARK 800  TO ASN A 150
REMARK 800
REMARK 800 SITE_IDENTIFIER: BC2
REMARK 800 EVIDENCE_CODE: SOFTWARE
REMARK 800 SITE_DESCRIPTION: BINDING SITE FOR MONO-SACCHARIDE NAG A 807 BOUND
REMARK 800  TO ASN A 219
REMARK 800
REMARK 800 SITE_IDENTIFIER: BC3
REMARK 800 EVIDENCE_CODE: SOFTWARE
REMARK 800 SITE_DESCRIPTION: BINDING SITE FOR MONO-SACCHARIDE NAG A 808 BOUND
REMARK 800  TO ASN A 229
REMARK 800
REMARK 800 SITE_IDENTIFIER: BC4
REMARK 800 EVIDENCE_CODE: SOFTWARE
REMARK 800 SITE_DESCRIPTION: BINDING SITE FOR MONO-SACCHARIDE NAG A 809 BOUND
REMARK 800  TO ASN A 281
REMARK 800
REMARK 800 SITE_IDENTIFIER: BC5
REMARK 800 EVIDENCE_CODE: SOFTWARE
REMARK 800 SITE_DESCRIPTION: BINDING SITE FOR MONO-SACCHARIDE NAG A 810 BOUND
REMARK 800  TO ASN A 321
REMARK 800
REMARK 800 SITE_IDENTIFIER: BC6
REMARK 800 EVIDENCE_CODE: SOFTWARE
REMARK 800 SITE_DESCRIPTION: BINDING SITE FOR MONO-SACCHARIDE NAG A 811 BOUND
REMARK 800  TO ASN A 520
REMARK 800
REMARK 800 SITE_IDENTIFIER: BC7
REMARK 800 EVIDENCE_CODE: SOFTWARE
REMARK 800 SITE_DESCRIPTION: BINDING SITE FOR MONO-SACCHARIDE NAG B 801 BOUND
REMARK 800  TO ASN B 85
REMARK 800
REMARK 800 SITE_IDENTIFIER: BC8
REMARK 800 EVIDENCE_CODE: SOFTWARE
REMARK 800 SITE_DESCRIPTION: BINDING SITE FOR MONO-SACCHARIDE NAG B 802 BOUND
REMARK 800  TO ASN B 150
REMARK 800
REMARK 800 SITE_IDENTIFIER: BC9
REMARK 800 EVIDENCE_CODE: SOFTWARE
REMARK 800 SITE_DESCRIPTION: BINDING SITE FOR MONO-SACCHARIDE NAG B 803 BOUND
REMARK 800  TO ASN B 219
REMARK 800
REMARK 800 SITE_IDENTIFIER: CC1
REMARK 800 EVIDENCE_CODE: SOFTWARE
REMARK 800 SITE_DESCRIPTION: BINDING SITE FOR MONO-SACCHARIDE NAG B 804 BOUND
REMARK 800  TO ASN B 229
REMARK 800
REMARK 800 SITE_IDENTIFIER: CC2
REMARK 800 EVIDENCE_CODE: SOFTWARE
REMARK 800 SITE_DESCRIPTION: BINDING SITE FOR MONO-SACCHARIDE NAG B 805 BOUND
REMARK 800  TO ASN B 281
REMARK 800
REMARK 800 SITE_IDENTIFIER: CC3
REMARK 800 EVIDENCE_CODE: SOFTWARE
REMARK 800 SITE_DESCRIPTION: BINDING SITE FOR MONO-SACCHARIDE NAG B 806 BOUND
REMARK 800  TO ASN B 321
REMARK 900
REMARK 900 RELATED ENTRIES
REMARK 900 RELATED ID: 4A5S   RELATED DB: PDB
REMARK 900 RELATED ID: 4N8E   RELATED DB: PDB
DBREF  4N8D A   39   766  UNP    P27487   DPP4_HUMAN      39    766
DBREF  4N8D B   39   766  UNP    P27487   DPP4_HUMAN      39    766
SEQADV 4N8D ILE A  437  UNP  P27487    SER   437 CONFLICT
SEQADV 4N8D ALA A  767  UNP  P27487              EXPRESSION TAG
SEQADV 4N8D ALA A  768  UNP  P27487              EXPRESSION TAG
SEQADV 4N8D ALA A  769  UNP  P27487              EXPRESSION TAG
SEQADV 4N8D SER A  770  UNP  P27487              EXPRESSION TAG
SEQADV 4N8D TRP A  771  UNP  P27487              EXPRESSION TAG
SEQADV 4N8D SER A  772  UNP  P27487              EXPRESSION TAG
SEQADV 4N8D HIS A  773  UNP  P27487              EXPRESSION TAG
SEQADV 4N8D PRO A  774  UNP  P27487              EXPRESSION TAG
SEQADV 4N8D GLN A  775  UNP  P27487              EXPRESSION TAG
SEQADV 4N8D PHE A  776  UNP  P27487              EXPRESSION TAG
SEQADV 4N8D GLU A  777  UNP  P27487              EXPRESSION TAG
SEQADV 4N8D LYS A  778  UNP  P27487              EXPRESSION TAG
SEQADV 4N8D ILE B  437  UNP  P27487    SER   437 CONFLICT
SEQADV 4N8D ALA B  767  UNP  P27487              EXPRESSION TAG
SEQADV 4N8D ALA B  768  UNP  P27487              EXPRESSION TAG
SEQADV 4N8D ALA B  769  UNP  P27487              EXPRESSION TAG
SEQADV 4N8D SER B  770  UNP  P27487              EXPRESSION TAG
SEQADV 4N8D TRP B  771  UNP  P27487              EXPRESSION TAG
SEQADV 4N8D SER B  772  UNP  P27487              EXPRESSION TAG
SEQADV 4N8D HIS B  773  UNP  P27487              EXPRESSION TAG
SEQADV 4N8D PRO B  774  UNP  P27487              EXPRESSION TAG
SEQADV 4N8D GLN B  775  UNP  P27487              EXPRESSION TAG
SEQADV 4N8D PHE B  776  UNP  P27487              EXPRESSION TAG
SEQADV 4N8D GLU B  777  UNP  P27487              EXPRESSION TAG
SEQADV 4N8D LYS B  778  UNP  P27487              EXPRESSION TAG
MODRES 4N8D ASN A  219  ASN  GLYCOSYLATION SITE
MODRES 4N8D ASN B  321  ASN  GLYCOSYLATION SITE
MODRES 4N8D ASN A   85  ASN  GLYCOSYLATION SITE
MODRES 4N8D ASN A  321  ASN  GLYCOSYLATION SITE
MODRES 4N8D ASN B  229  ASN  GLYCOSYLATION SITE
MODRES 4N8D ASN A  520  ASN  GLYCOSYLATION SITE
MODRES 4N8D ASN B  219  ASN  GLYCOSYLATION SITE
MODRES 4N8D ASN A  229  ASN  GLYCOSYLATION SITE
MODRES 4N8D ASN A  281  ASN  GLYCOSYLATION SITE
MODRES 4N8D ASN A  150  ASN  GLYCOSYLATION SITE
MODRES 4N8D ASN B  150  ASN  GLYCOSYLATION SITE
MODRES 4N8D ASN B  281  ASN  GLYCOSYLATION SITE
MODRES 4N8D ASN B   85  ASN  GLYCOSYLATION SITE
HET    NAG  A 801      14
HET    NAG  A 802      14
HET    MAN  A 803      11
HET    MAN  A 804      11
HET    MAN  A 805      11
HET    NAG  A 806      14
HET    NAG  A 807      14
HET    NAG  A 808      14
HET    NAG  A 809      14
HET    NAG  A 810      14
HET    NAG  A 811      14
HET    SO4  A 812       5
HET    SO4  A 813       5
HET    SO4  A 814       5
HET    2KS  A 815      24
HET    NAG  B 801      14
HET    NAG  B 802      14
HET    NAG  B 803      14
HET    NAG  B 804      14
HET    NAG  B 805      14
HET    NAG  B 806      14
HET    SO4  B 807       5
HET    SO4  B 808       5
HET    SO4  B 809       5
HET    2KS  B 810      24
HETNAM     NAG N-ACETYL-D-GLUCOSAMINE
HETNAM     MAN ALPHA-D-MANNOSE
HETNAM     SO4 SULFATE ION
HETNAM     2KS 1-(CIS-1-PHENYL-4-{[(2E)-3-PHENYLPROP-2-EN-1-
HETNAM   2 2KS  YL]OXY}CYCLOHEXYL)METHANAMINE
FORMUL   3  NAG    14(C8 H15 N O6)
FORMUL   3  MAN    3(C6 H12 O6)
FORMUL  10  SO4    6(O4 S 2-)
FORMUL  13  2KS    2(C22 H27 N O)
FORMUL  24  HOH   *1960(H2 O)
CRYST1   97.315  121.924  190.836  90.00  90.00  90.00 P 21 21 21    8
ORIGX1      1.000000  0.000000  0.000000        0.00000
ORIGX2      0.000000  1.000000  0.000000        0.00000
ORIGX3      0.000000  0.000000  1.000000        0.00000
SCALE1      0.010276  0.000000  0.000000        0.00000
SCALE2      0.000000  0.008202  0.000000        0.00000
SCALE3      0.000000  0.000000  0.005240        0.00000

@<SCITEGIC>MOL_PROPERTY
__PDBSeqres__
SciTegic.value.StringValue
SEQRES   1 A  740  SER ARG LYS THR TYR THR LEU THR ASP TYR LEU LYS ASN
SEQRES   2 A  740  THR TYR ARG LEU LYS LEU TYR SER LEU ARG TRP ILE SER
SEQRES   3 A  740  ASP HIS GLU TYR LEU TYR LYS GLN GLU ASN ASN ILE LEU
SEQRES   4 A  740  VAL PHE ASN ALA GLU TYR GLY ASN SER SER VAL PHE LEU
SEQRES   5 A  740  GLU ASN SER THR PHE ASP GLU PHE GLY HIS SER ILE ASN
SEQRES   6 A  740  ASP TYR SER ILE SER PRO ASP GLY GLN PHE ILE LEU LEU
SEQRES   7 A  740  GLU TYR ASN TYR VAL LYS GLN TRP ARG HIS SER TYR THR
SEQRES   8 A  740  ALA SER TYR ASP ILE TYR ASP LEU ASN LYS ARG GLN LEU
SEQRES   9 A  740  ILE THR GLU GLU ARG ILE PRO ASN ASN THR GLN TRP VAL
SEQRES  10 A  740  THR TRP SER PRO VAL GLY HIS LYS LEU ALA TYR VAL TRP
SEQRES  11 A  740  ASN ASN ASP ILE TYR VAL LYS ILE GLU PRO ASN LEU PRO
SEQRES  12 A  740  SER TYR ARG ILE THR TRP THR GLY LYS GLU ASP ILE ILE
SEQRES  13 A  740  TYR ASN GLY ILE THR ASP TRP VAL TYR GLU GLU GLU VAL
SEQRES  14 A  740  PHE SER ALA TYR SER ALA LEU TRP TRP SER PRO ASN GLY
SEQRES  15 A  740  THR PHE LEU ALA TYR ALA GLN PHE ASN ASP THR GLU VAL
SEQRES  16 A  740  PRO LEU ILE GLU TYR SER PHE TYR SER ASP GLU SER LEU
SEQRES  17 A  740  GLN TYR PRO LYS THR VAL ARG VAL PRO TYR PRO LYS ALA
SEQRES  18 A  740  GLY ALA VAL ASN PRO THR VAL LYS PHE PHE VAL VAL ASN
SEQRES  19 A  740  THR ASP SER LEU SER SER VAL THR ASN ALA THR SER ILE
SEQRES  20 A  740  GLN ILE THR ALA PRO ALA SER MET LEU ILE GLY ASP HIS
SEQRES  21 A  740  TYR LEU CYS ASP VAL THR TRP ALA THR GLN GLU ARG ILE
SEQRES  22 A  740  SER LEU GLN TRP LEU ARG ARG ILE GLN ASN TYR SER VAL
SEQRES  23 A  740  MET ASP ILE CYS ASP TYR ASP GLU SER SER GLY ARG TRP
SEQRES  24 A  740  ASN CYS LEU VAL ALA ARG GLN HIS ILE GLU MET SER THR
SEQRES  25 A  740  THR GLY TRP VAL GLY ARG PHE ARG PRO SER GLU PRO HIS
SEQRES  26 A  740  PHE THR LEU ASP GLY ASN SER PHE TYR LYS ILE ILE SER
SEQRES  27 A  740  ASN GLU GLU GLY TYR ARG HIS ILE CYS TYR PHE GLN ILE
SEQRES  28 A  740  ASP LYS LYS ASP CYS THR PHE ILE THR LYS GLY THR TRP
SEQRES  29 A  740  GLU VAL ILE GLY ILE GLU ALA LEU THR SER ASP TYR LEU
SEQRES  30 A  740  TYR TYR ILE SER ASN GLU TYR LYS GLY MET PRO GLY GLY
SEQRES  31 A  740  ARG ASN LEU TYR LYS ILE GLN LEU ILE ASP TYR THR LYS
SEQRES  32 A  740  VAL THR CYS LEU SER CYS GLU LEU ASN PRO GLU ARG CYS
SEQRES  33 A  740  GLN TYR TYR SER VAL SER PHE SER LYS GLU ALA LYS TYR
SEQRES  34 A  740  TYR GLN LEU ARG CYS SER GLY PRO GLY LEU PRO LEU TYR
SEQRES  35 A  740  THR LEU HIS SER SER VAL ASN ASP LYS GLY LEU ARG VAL
SEQRES  36 A  740  LEU GLU ASP ASN SER ALA LEU ASP LYS MET LEU GLN ASN
SEQRES  37 A  740  VAL GLN MET PRO SER LYS LYS LEU ASP PHE ILE ILE LEU
SEQRES  38 A  740  ASN GLU THR LYS PHE TRP TYR GLN MET ILE LEU PRO PRO
SEQRES  39 A  740  HIS PHE ASP LYS SER LYS LYS TYR PRO LEU LEU LEU ASP
SEQRES  40 A  740  VAL TYR ALA GLY PRO CYS SER GLN LYS ALA ASP THR VAL
SEQRES  41 A  740  PHE ARG LEU ASN TRP ALA THR TYR LEU ALA SER THR GLU
SEQRES  42 A  740  ASN ILE ILE VAL ALA SER PHE ASP GLY ARG GLY SER GLY
SEQRES  43 A  740  TYR GLN GLY ASP LYS ILE MET HIS ALA ILE ASN ARG ARG
SEQRES  44 A  740  LEU GLY THR PHE GLU VAL GLU ASP GLN ILE GLU ALA ALA
SEQRES  45 A  740  ARG GLN PHE SER LYS MET GLY PHE VAL ASP ASN LYS ARG
SEQRES  46 A  740  ILE ALA ILE TRP GLY TRP SER TYR GLY GLY TYR VAL THR
SEQRES  47 A  740  SER MET VAL LEU GLY SER GLY SER GLY VAL PHE LYS CYS
SEQRES  48 A  740  GLY ILE ALA VAL ALA PRO VAL SER ARG TRP GLU TYR TYR
SEQRES  49 A  740  ASP SER VAL TYR THR GLU ARG TYR MET GLY LEU PRO THR
SEQRES  50 A  740  PRO GLU ASP ASN LEU ASP HIS TYR ARG ASN SER THR VAL
SEQRES  51 A  740  MET SER ARG ALA GLU ASN PHE LYS GLN VAL GLU TYR LEU
SEQRES  52 A  740  LEU ILE HIS GLY THR ALA ASP ASP ASN VAL HIS PHE GLN
SEQRES  53 A  740  GLN SER ALA GLN ILE SER LYS ALA LEU VAL ASP VAL GLY
SEQRES  54 A  740  VAL ASP PHE GLN ALA MET TRP TYR THR ASP GLU ASP HIS
SEQRES  55 A  740  GLY ILE ALA SER SER THR ALA HIS GLN HIS ILE TYR THR
SEQRES  56 A  740  HIS MET SER HIS PHE ILE LYS GLN CYS PHE SER LEU PRO
SEQRES  57 A  740  ALA ALA ALA SER TRP SER HIS PRO GLN PHE GLU LYS
SEQRES   1 B  740  SER ARG LYS THR TYR THR LEU THR ASP TYR LEU LYS ASN
SEQRES   2 B  740  THR TYR ARG LEU LYS LEU TYR SER LEU ARG TRP ILE SER
SEQRES   3 B  740  ASP HIS GLU TYR LEU TYR LYS GLN GLU ASN ASN ILE LEU
SEQRES   4 B  740  VAL PHE ASN ALA GLU TYR GLY ASN SER SER VAL PHE LEU
SEQRES   5 B  740  GLU ASN SER THR PHE ASP GLU PHE GLY HIS SER ILE ASN
SEQRES   6 B  740  ASP TYR SER ILE SER PRO ASP GLY GLN PHE ILE LEU LEU
SEQRES   7 B  740  GLU TYR ASN TYR VAL LYS GLN TRP ARG HIS SER TYR THR
SEQRES   8 B  740  ALA SER TYR ASP ILE TYR ASP LEU ASN LYS ARG GLN LEU
SEQRES   9 B  740  ILE THR GLU GLU ARG ILE PRO ASN ASN THR GLN TRP VAL
SEQRES  10 B  740  THR TRP SER PRO VAL GLY HIS LYS LEU ALA TYR VAL TRP
SEQRES  11 B  740  ASN ASN ASP ILE TYR VAL LYS ILE GLU PRO ASN LEU PRO
SEQRES  12 B  740  SER TYR ARG ILE THR TRP THR GLY LYS GLU ASP ILE ILE
SEQRES  13 B  740  TYR ASN GLY ILE THR ASP TRP VAL TYR GLU GLU GLU VAL
SEQRES  14 B  740  PHE SER ALA TYR SER ALA LEU TRP TRP SER PRO ASN GLY
SEQRES  15 B  740  THR PHE LEU ALA TYR ALA GLN PHE ASN ASP THR GLU VAL
SEQRES  16 B  740  PRO LEU ILE GLU TYR SER PHE TYR SER ASP GLU SER LEU
SEQRES  17 B  740  GLN TYR PRO LYS THR VAL ARG VAL PRO TYR PRO LYS ALA
SEQRES  18 B  740  GLY ALA VAL ASN PRO THR VAL LYS PHE PHE VAL VAL ASN
SEQRES  19 B  740  THR ASP SER LEU SER SER VAL THR ASN ALA THR SER ILE
SEQRES  20 B  740  GLN ILE THR ALA PRO ALA SER MET LEU ILE GLY ASP HIS
SEQRES  21 B  740  TYR LEU CYS ASP VAL THR TRP ALA THR GLN GLU ARG ILE
SEQRES  22 B  740  SER LEU GLN TRP LEU ARG ARG ILE GLN ASN TYR SER VAL
SEQRES  23 B  740  MET ASP ILE CYS ASP TYR ASP GLU SER SER GLY ARG TRP
SEQRES  24 B  740  ASN CYS LEU VAL ALA ARG GLN HIS ILE GLU MET SER THR
SEQRES  25 B  740  THR GLY TRP VAL GLY ARG PHE ARG PRO SER GLU PRO HIS
SEQRES  26 B  740  PHE THR LEU ASP GLY ASN SER PHE TYR LYS ILE ILE SER
SEQRES  27 B  740  ASN GLU GLU GLY TYR ARG HIS ILE CYS TYR PHE GLN ILE
SEQRES  28 B  740  ASP LYS LYS ASP CYS THR PHE ILE THR LYS GLY THR TRP
SEQRES  29 B  740  GLU VAL ILE GLY ILE GLU ALA LEU THR SER ASP TYR LEU
SEQRES  30 B  740  TYR TYR ILE SER ASN GLU TYR LYS GLY MET PRO GLY GLY
SEQRES  31 B  740  ARG ASN LEU TYR LYS ILE GLN LEU ILE ASP TYR THR LYS
SEQRES  32 B  740  VAL THR CYS LEU SER CYS GLU LEU ASN PRO GLU ARG CYS
SEQRES  33 B  740  GLN TYR TYR SER VAL SER PHE SER LYS GLU ALA LYS TYR
SEQRES  34 B  740  TYR GLN LEU ARG CYS SER GLY PRO GLY LEU PRO LEU TYR
SEQRES  35 B  740  THR LEU HIS SER SER VAL ASN ASP LYS GLY LEU ARG VAL
SEQRES  36 B  740  LEU GLU ASP ASN SER ALA LEU ASP LYS MET LEU GLN ASN
SEQRES  37 B  740  VAL GLN MET PRO SER LYS LYS LEU ASP PHE ILE ILE LEU
SEQRES  38 B  740  ASN GLU THR LYS PHE TRP TYR GLN MET ILE LEU PRO PRO
SEQRES  39 B  740  HIS PHE ASP LYS SER LYS LYS TYR PRO LEU LEU LEU ASP
SEQRES  40 B  740  VAL TYR ALA GLY PRO CYS SER GLN LYS ALA ASP THR VAL
SEQRES  41 B  740  PHE ARG LEU ASN TRP ALA THR TYR LEU ALA SER THR GLU
SEQRES  42 B  740  ASN ILE ILE VAL ALA SER PHE ASP GLY ARG GLY SER GLY
SEQRES  43 B  740  TYR GLN GLY ASP LYS ILE MET HIS ALA ILE ASN ARG ARG
SEQRES  44 B  740  LEU GLY THR PHE GLU VAL GLU ASP GLN ILE GLU ALA ALA
SEQRES  45 B  740  ARG GLN PHE SER LYS MET GLY PHE VAL ASP ASN LYS ARG
SEQRES  46 B  740  ILE ALA ILE TRP GLY TRP SER TYR GLY GLY TYR VAL THR
SEQRES  47 B  740  SER MET VAL LEU GLY SER GLY SER GLY VAL PHE LYS CYS
SEQRES  48 B  740  GLY ILE ALA VAL ALA PRO VAL SER ARG TRP GLU TYR TYR
SEQRES  49 B  740  ASP SER VAL TYR THR GLU ARG TYR MET GLY LEU PRO THR
SEQRES  50 B  740  PRO GLU ASP ASN LEU ASP HIS TYR ARG ASN SER THR VAL
SEQRES  51 B  740  MET SER ARG ALA GLU ASN PHE LYS GLN VAL GLU TYR LEU
SEQRES  52 B  740  LEU ILE HIS GLY THR ALA ASP ASP ASN VAL HIS PHE GLN
SEQRES  53 B  740  GLN SER ALA GLN ILE SER LYS ALA LEU VAL ASP VAL GLY
SEQRES  54 B  740  VAL ASP PHE GLN ALA MET TRP TYR THR ASP GLU ASP HIS
SEQRES  55 B  740  GLY ILE ALA SER SER THR ALA HIS GLN HIS ILE TYR THR
SEQRES  56 B  740  HIS MET SER HIS PHE ILE LYS GLN CYS PHE SER LEU PRO
SEQRES  57 B  740  ALA ALA ALA SER TRP SER HIS PRO GLN PHE GLU LYS

@<SCITEGIC>MOL_PROPERTY
Resolution
SciTegic.value.DoubleValue
1.650000

@<SCITEGIC>MOL_PROPERTY
Protein Sequence
SciTegic.value.StringValue
RKTYTLTDYLKNTYRLKLYSLRWISDHEYLYKQENNILVFNAEYGNSSVFLENSTFDEFGHSINDYSISPDGQFILLEYNYVKQWRHSYTASYDIYDLNKRQLITEERIPNNTQWVTWSPVGHKLAYVWNNDIYVKIEPNLPSYRITWTGKEDIIYNGITDWVYEEEVFSAYSALWWSPNGTFLAYAQFNDTEVPLIEYS
FYSDESLQYPKTVRVPYPKAGAVNPTVKFFVVNTDSLSSVTNATSIQITAPASMLIGDHYLCDVTWATQERISLQWLRRIQNYSVMDICDYDESSGRWNCLVARQHIEMSTTGWVGRFRPSEPHFTLDGNSFYKIISNEEGYRHICYFQIDKKDCTFITKGTWEVIGIEALTSDYLYYISNEYKGMPGGRNLYKIQLIDY
TKVTCLSCELNPERCQYYSVSFSKEAKYYQLRCSGPGLPLYTLHSSVNDKGLRVLEDNSALDKMLQNVQMPSKKLDFIILNETKFWYQMILPPHFDKSKKYPLLLDVYAGPCSQKADTVFRLNWATYLASTENIIVASFDGRGSGYQGDKIMHAINRRLGTFEVEDQIEAARQFSKMGFVDNKRIAIWGWSYGGYVTSMV
LGSGSGVFKCGIAVAPVSRWEYYDSVYTERYMGLPTPEDNLDHYRNSTVMSRAENFKQVEYLLIHGTADDNVHFQQSAQISKALVDVGVDFQAMWYTDEDHGIASSTAHQHIYTHMSHFIKQCFSLP

@<SCITEGIC>MOL_PROPERTY
Secondary Structure
SciTegic.value.StringValue
CSSCCHHHHHHTCCCCCCCCSSSCCCCSSSSSCTTCSSSSSTTTCCSSSSSCTTTTTTCCCCCCSSSSCTTCCSSSSSSSSSSCCCCCSSSSSSSSSTTTTSSCCCCCCCTTCCSSSSCCCCCCSSSSCTTCSSSSCCTTCCCSSCCCCCCTTTSSSCCCCHHHHHHTCCCCCCSSSCTTCCSSSSSSSSCTTCCSSSSS
SCCCTTCCCCSSSSSSCCCTTCCCCSSSSSSSSTTCCCCCCCCCCSSCCCCHHHHTCCSSSSSSSSCCTTSSSSSSSSCCTTSSSSSSSSSSTTTTSSSSCHHHCSSSSCCCCCCCCCCCCCCSSCTTCCSSSSSSSCTTCCSSSSSSSTTCCCCSSCCCCCCCSSSSSSSCCCSSSSSSCCHHHCTTCCSSSSSSTTCT
TCSSSCCTTCCTTTSSSSSSSSCTTCCSSSSSSSSSCCCSSSSSSTTTTSSSSSSSCCHHHHHHHTTSSCCSSSSSSSSCTTCSSSSSSSSCTTCCTTCCSSSSSSSCCCTTCCCCCCCCCCCHHHHHHHTTCCSSSSSCCTTCCCCCHHHHHHHTTCTTCHHHHHHHHHHHHHHHHCCSSSSSSSSSSSTHHHHHHHHH
HTTTCCCCCSSSSSCCCCCHHHCCHHHHHHHHCCCCTTTTHHHHHHCCCHHHTHHHHHCSSSSSSSTTCTTTTHHHHHHHHHHHHHTTCCCSSSSSTTCCTTCCCHHHHHHHHHHHHHHHHHHTTCC

@<SCITEGIC>MOL_PROPERTY
Heavy atom RMSD to syn-7aa 1
SciTegic.value.DoubleValue
0.000000

@<SCITEGIC>ATOM_PROPERTY
Formal Charge
SciTegic.value.StringValue
1 0
2 0
3 0
4 0
5 0
6 0
7 0
8 0
9 0
10 0
11 0
12 0
13 0
14 0
15 0
16 0
17 0
18 0
19 0
20 0
21 0
22 0
23 0
24 0

@<SCITEGIC>ATOM_PROPERTY
pdb_tempFactor
SciTegic.value.DoubleValue
1 0.00
2 0.00
3 0.00
4 0.00
5 0.00
6 0.00
7 0.00
8 0.00
9 0.00
10 0.00
11 0.00
12 0.00
13 0.00
14 0.00
15 0.00
16 0.00
17 0.00
18 0.00
19 0.00
20 0.00
21 0.00
22 0.00
23 0.00
24 0.00

@<SCITEGIC>ATOM_PROPERTY
pdb_occupancy
SciTegic.value.DoubleValue
1 1.00
2 1.00
3 1.00
4 1.00
5 1.00
6 1.00
7 1.00
8 1.00
9 1.00
10 1.00
11 1.00
12 1.00
13 1.00
14 1.00
15 1.00
16 1.00
17 1.00
18 1.00
19 1.00
20 1.00
21 1.00
22 1.00
23 1.00
24 1.00

#	Created by:	Discovery Studio
#	Creation time:	2019-08-05T16:15:28Z

@<TRIPOS>MOLECULE
4n8d
   51    53     0 0 0
SMALL
USER_CHARGES


@<TRIPOS>ATOM
      1 C1          -14.173600   -5.054200   58.163100 C.3      1 SUBUNIT    0.0000
      2 C2          -14.542000   -3.568300   58.190800 C.2      1 SUBUNIT    0.0000
      3 C3          -13.958300   -5.630100   59.582800 C.3      1 SUBUNIT    0.0000
      4 C4          -15.719200   -1.651900   57.265300 C.2      1 SUBUNIT    0.0000
      5 C5          -14.230300   -1.338300   59.111300 C.2      1 SUBUNIT    0.0000
      6 C6          -16.300100   -6.513000   59.725900 C.3      1 SUBUNIT    0.0000
      7 C7          -15.116500   -0.812000   58.186200 C.2      1 SUBUNIT    0.0000
      8 C8          -17.483800   -7.330700   61.618200 C.3      1 SUBUNIT    0.0000
      9 C9          -18.819100   -7.257200   62.293100 C.2      1 SUBUNIT    0.0000
     10 C10         -19.424300   -8.309800   62.870400 C.2      1 SUBUNIT    0.0000
     11 C11         -20.763400   -8.192000   63.445800 C.2      1 SUBUNIT    0.0000
     12 C12         -21.050700   -8.843800   64.635900 C.2      1 SUBUNIT    0.0000
     13 C13         -21.745200   -7.420500   62.830900 C.2      1 SUBUNIT    0.0000
     14 C14         -22.296700   -8.700600   65.222900 C.2      1 SUBUNIT    0.0000
     15 C15         -23.003000   -7.300700   63.405300 C.2      1 SUBUNIT    0.0000
     16 C16         -23.278900   -7.939200   64.605700 C.2      1 SUBUNIT    0.0000
     17 C17         -15.269600   -5.932100   57.501800 C.3      1 SUBUNIT    0.0000
     18 C18         -12.868800   -5.246900   57.366900 C.3      1 SUBUNIT    0.0000
     19 C19         -15.434600   -3.011600   57.268100 C.2      1 SUBUNIT    0.0000
     20 C20         -13.950900   -2.699200   59.114200 C.2      1 SUBUNIT    0.0000
     21 C21         -15.238000   -5.655600   60.421200 C.3      1 SUBUNIT    0.0000
     22 C22         -16.573600   -5.983300   58.315500 C.3      1 SUBUNIT    0.0000
     23 N23         -11.692200   -4.617200   57.963700 N.3      1 SUBUNIT    0.0000
     24 O24         -17.502800   -6.521200   60.461600 O.3      1 SUBUNIT    0.0000
     25 H25         -13.162900   -5.125900   60.127400 H        1 SUBUNIT    0.0000
     26 H26         -13.617400   -6.659000   59.477000 H        1 SUBUNIT    0.0000
     27 H27         -16.413700   -1.248800   56.541900 H        1 SUBUNIT    0.0000
     28 H28         -13.746900   -0.681200   59.818900 H        1 SUBUNIT    0.0000
     29 H29         -15.925100   -7.531600   59.646300 H        1 SUBUNIT    0.0000
     30 H30         -15.328300    0.247400   58.175700 H        1 SUBUNIT    0.0000
     31 H31         -16.724800   -6.971900   62.312300 H        1 SUBUNIT    0.0000
     32 H32         -17.249400   -8.362100   61.354400 H        1 SUBUNIT    0.0000
     33 H33         -19.314200   -6.309100   62.205000 H        1 SUBUNIT    0.0000
     34 H34         -18.927300   -9.260100   62.939500 H        1 SUBUNIT    0.0000
     35 H35         -20.298500   -9.437800   65.129600 H        1 SUBUNIT    0.0000
     36 H36         -21.547700   -6.920000   61.895100 H        1 SUBUNIT    0.0000
     37 H37         -22.487700   -9.170900   66.170500 H        1 SUBUNIT    0.0000
     38 H38         -23.765200   -6.708100   62.920600 H        1 SUBUNIT    0.0000
     39 H39         -24.252900   -7.839200   65.061500 H        1 SUBUNIT    0.0000
     40 H40         -14.889900   -6.951000   57.425200 H        1 SUBUNIT    0.0000
     41 H41         -15.464500   -5.644000   56.470500 H        1 SUBUNIT    0.0000
     42 H42         -12.639000   -6.309200   57.280500 H        1 SUBUNIT    0.0000
     43 H43         -12.978900   -4.867400   56.352800 H        1 SUBUNIT    0.0000
     44 H44         -15.930700   -3.615200   56.525500 H        1 SUBUNIT    0.0000
     45 H45         -13.234800   -3.060100   59.834800 H        1 SUBUNIT    0.0000
     46 H46         -15.616100   -4.648900   60.593500 H        1 SUBUNIT    0.0000
     47 H47         -15.001600   -6.074200   61.397400 H        1 SUBUNIT    0.0000
     48 H48         -17.297600   -6.626800   57.816600 H        1 SUBUNIT    0.0000
     49 H49         -17.037300   -5.000000   58.374000 H        1 SUBUNIT    0.0000
     50 H50         -10.864100   -4.888300   57.447000 H        1 SUBUNIT    0.0000
     51 H51         -11.562900   -4.979000   58.903000 H        1 SUBUNIT    0.0000
@<TRIPOS>BOND
     1    1    2 1
     2    1    3 1
     3    1   17 1
     4    1   18 1
     5    2   19 2
     6    2   20 1
     7    3   21 1
     8    3   25 1
     9    3   26 1
    10    4    7 2
    11    4   19 1
    12    4   27 1
    13    5    7 1
    14    5   20 2
    15    5   28 1
    16    6   21 1
    17    6   22 1
    18    6   24 1
    19    6   29 1
    20    7   30 1
    21    8    9 1
    22    8   24 1
    23    8   31 1
    24    8   32 1
    25    9   10 2
    26    9   33 1
    27   10   11 1
    28   10   34 1
    29   11   12 2
    30   11   13 1
    31   12   14 1
    32   12   35 1
    33   13   15 2
    34   13   36 1
    35   14   16 2
    36   14   37 1
    37   15   16 1
    38   15   38 1
    39   16   39 1
    40   17   22 1
    41   17   40 1
    42   17   41 1
    43   18   23 1
    44   18   42 1
    45   18   43 1
    46   19   44 1
    47   20   45 1
    48   21   46 1
    49   21   47 1
    50   22   48 1
    51   22   49 1
    52   23   50 1
    53   23   51 1
@<SCITEGIC>MOL_PROPERTY
Resolution
SciTegic.value.DoubleValue
1.650000

@<SCITEGIC>MOL_PROPERTY
TopHits
SciTegic.value.IntegerValue
10

@<SCITEGIC>MOL_PROPERTY
-CDOCKER_ENERGY
SciTegic.value.DoubleValue
20.178885

@<SCITEGIC>MOL_PROPERTY
-CDOCKER_INTERACTION_ENERGY
SciTegic.value.DoubleValue
44.182236

@<SCITEGIC>MOL_PROPERTY
POSE_NUMBER
SciTegic.value.IntegerValue
1

@<SCITEGIC>MOL_PROPERTY
UseResidueTemplateCharge
SciTegic.value.StringValue
True

@<SCITEGIC>MOL_PROPERTY
ForcefieldFFML
SciTegic.value.StringValue
<?xml version="1.0" encoding="UTF-8"?>
<!DOCTYPE ffml SYSTEM "Ffml.dtd">
<ffml version="1.0">
<forcefield name="CHARMm" derivedFrom="CHARMm" base="CHARMm">
<atomTypes>
</atomTypes>
<parameters>
</parameters>
</forcefield>
</ffml>

@<SCITEGIC>MOL_PROPERTY
Initial Potential Energy
SciTegic.value.DoubleValue
37.194801

@<SCITEGIC>MOL_PROPERTY
Initial RMS Gradient
SciTegic.value.DoubleValue
9.201180

@<SCITEGIC>MOL_PROPERTY
Minimization Criteria
SciTegic.value.StringValue
 CONJUG> Minimization exiting with gradient tolerance ( 0.0100000) satisfied.

@<SCITEGIC>MOL_PROPERTY
CHARMm Energy
SciTegic.value.DoubleValue
19.447100

@<SCITEGIC>MOL_PROPERTY
Potential Energy
SciTegic.value.DoubleValue
19.447100

@<SCITEGIC>MOL_PROPERTY
RMS Gradient
SciTegic.value.DoubleValue
0.009700

@<SCITEGIC>MOL_PROPERTY
Bond Energy
SciTegic.value.DoubleValue
1.145770

@<SCITEGIC>MOL_PROPERTY
Angle Energy
SciTegic.value.DoubleValue
3.943700

@<SCITEGIC>MOL_PROPERTY
Urey-Bradley Energy
SciTegic.value.IntegerValue
0

@<SCITEGIC>MOL_PROPERTY
Dihedral Energy
SciTegic.value.DoubleValue
17.884001

@<SCITEGIC>MOL_PROPERTY
Improper Energy
SciTegic.value.DoubleValue
0.169000

@<SCITEGIC>MOL_PROPERTY
Van der Waals Energy
SciTegic.value.DoubleValue
-1.114060

@<SCITEGIC>MOL_PROPERTY
Electrostatic Energy
SciTegic.value.DoubleValue
-2.581340

@<SCITEGIC>MOL_PROPERTY
Hydrogen Bond Energy
SciTegic.value.IntegerValue
0

@<SCITEGIC>MOL_PROPERTY
Solvation Free Energy
SciTegic.value.IntegerValue
0

@<SCITEGIC>MOL_PROPERTY
Molecule Solvent Accessibility
SciTegic.value.DoubleValue
3423.729980

@<SCITEGIC>MOL_PROPERTY
PartialChargeMethod
SciTegic.value.StringValue
MomanyRone

@<SCITEGIC>MOL_PROPERTY
Heavy atom RMSD to syn-7aa 1
SciTegic.value.DoubleValue
3.571809

@<SCITEGIC>ATOM_PROPERTY
Formal Charge
SciTegic.value.StringValue
1 0
2 0
3 0
4 0
5 0
6 0
7 0
8 0
9 0
10 0
11 0
12 0
13 0
14 0
15 0
16 0
17 0
18 0
19 0
20 0
21 0
22 0
23 0
24 0
25 0
26 0
27 0
28 0
29 0
30 0
31 0
32 0
33 0
34 0
35 0
36 0
37 0
38 0
39 0
40 0
41 0
42 0
43 0
44 0
45 0
46 0
47 0
48 0
49 0
50 0
51 0

@<SCITEGIC>ATOM_PROPERTY
pdb_tempFactor
SciTegic.value.DoubleValue
1 0.00
2 0.00
3 0.00
4 0.00
5 0.00
6 0.00
7 0.00
8 0.00
9 0.00
10 0.00
11 0.00
12 0.00
13 0.00
14 0.00
15 0.00
16 0.00
17 0.00
18 0.00
19 0.00
20 0.00
21 0.00
22 0.00
23 0.00
24 0.00
25 0.00
26 0.00
27 0.00
28 0.00
29 0.00
30 0.00
31 0.00
32 0.00
33 0.00
34 0.00
35 0.00
36 0.00
37 0.00
38 0.00
39 0.00
40 0.00
41 0.00
42 0.00
43 0.00
44 0.00
45 0.00
46 0.00
47 0.00
48 0.00
49 0.00
50 0.00
51 0.00

@<SCITEGIC>ATOM_PROPERTY
pdb_occupancy
SciTegic.value.DoubleValue
1 1.00
2 1.00
3 1.00
4 1.00
5 1.00
6 1.00
7 1.00
8 1.00
9 1.00
10 1.00
11 1.00
12 1.00
13 1.00
14 1.00
15 1.00
16 1.00
17 1.00
18 1.00
19 1.00
20 1.00
21 1.00
22 1.00
23 1.00
24 1.00
25 1.00
26 1.00
27 1.00
28 1.00
29 1.00
30 1.00
31 1.00
32 1.00
33 1.00
34 1.00
35 1.00
36 1.00
37 1.00
38 1.00
39 1.00
40 1.00
41 1.00
42 1.00
43 1.00
44 1.00
45 1.00
46 1.00
47 1.00
48 1.00
49 1.00
50 1.00
51 1.00

#	Created by:	Discovery Studio
#	Creation time:	2019-08-05T16:15:28Z

@<TRIPOS>MOLECULE
4n8d
   51    53     0 0 0
SMALL
USER_CHARGES


@<TRIPOS>ATOM
      1 C1          -14.166600   -5.142800   58.196200 C.3      1 SUBUNIT    0.0000
      2 C2          -14.541400   -3.660700   58.175800 C.2      1 SUBUNIT    0.0000
      3 C3          -13.973200   -5.671600   59.638000 C.3      1 SUBUNIT    0.0000
      4 C4          -15.736800   -1.785600   57.193300 C.2      1 SUBUNIT    0.0000
      5 C5          -14.259800   -1.406200   59.038000 C.2      1 SUBUNIT    0.0000
      6 C6          -16.336000   -6.525400   59.803600 C.3      1 SUBUNIT    0.0000
      7 C7          -15.148300   -0.915400   58.096200 C.2      1 SUBUNIT    0.0000
      8 C8          -17.548600   -7.243100   61.734900 C.3      1 SUBUNIT    0.0000
      9 C9          -18.911900   -7.279800   62.371700 C.2      1 SUBUNIT    0.0000
     10 C10         -20.062900   -6.887700   61.791300 C.2      1 SUBUNIT    0.0000
     11 C11         -21.365300   -6.942900   62.475100 C.2      1 SUBUNIT    0.0000
     12 C12         -22.408500   -6.149400   62.006800 C.2      1 SUBUNIT    0.0000
     13 C13         -21.590500   -7.799400   63.553100 C.2      1 SUBUNIT    0.0000
     14 C14         -23.656500   -6.195900   62.614400 C.2      1 SUBUNIT    0.0000
     15 C15         -22.838800   -7.845400   64.161300 C.2      1 SUBUNIT    0.0000
     16 C16         -23.870500   -7.043000   63.694000 C.2      1 SUBUNIT    0.0000
     17 C17         -15.264400   -6.040500   57.562600 C.3      1 SUBUNIT    0.0000
     18 C18         -12.851000   -5.343600   57.410300 C.3      1 SUBUNIT    0.0000
     19 C19         -15.429500   -3.138100   57.229100 C.2      1 SUBUNIT    0.0000
     20 C20         -13.962000   -2.762900   59.077000 C.2      1 SUBUNIT    0.0000
     21 C21         -15.263100   -5.655200   60.468800 C.3      1 SUBUNIT    0.0000
     22 C22         -16.579500   -6.044300   58.368000 C.3      1 SUBUNIT    0.0000
     23 N23         -11.691400   -4.653900   57.976500 N.3      1 SUBUNIT    0.0000
     24 O24         -17.548200   -6.490800   60.534400 O.3      1 SUBUNIT    0.0000
     25 H25         -13.174500   -5.155900   60.169500 H        1 SUBUNIT    0.0000
     26 H26         -13.646800   -6.707800   59.570000 H        1 SUBUNIT    0.0000
     27 H27         -16.432500   -1.411100   56.456200 H        1 SUBUNIT    0.0000
     28 H28         -13.783600   -0.726800   59.728500 H        1 SUBUNIT    0.0000
     29 H29         -15.970800   -7.551000   59.764600 H        1 SUBUNIT    0.0000
     30 H30         -15.375700    0.139500   58.059800 H        1 SUBUNIT    0.0000
     31 H31         -16.840900   -6.808600   62.440700 H        1 SUBUNIT    0.0000
     32 H32         -17.230300   -8.264200   61.531800 H        1 SUBUNIT    0.0000
     33 H33         -18.889200   -7.587200   63.400500 H        1 SUBUNIT    0.0000
     34 H34         -20.054500   -6.513900   60.783900 H        1 SUBUNIT    0.0000
     35 H35         -22.253900   -5.491500   61.163900 H        1 SUBUNIT    0.0000
     36 H36         -20.812900   -8.445900   63.930800 H        1 SUBUNIT    0.0000
     37 H37         -24.459900   -5.572100   62.249000 H        1 SUBUNIT    0.0000
     38 H38         -23.003400   -8.503300   65.002100 H        1 SUBUNIT    0.0000
     39 H39         -24.840600   -7.076100   64.167600 H        1 SUBUNIT    0.0000
     40 H40         -14.888000   -7.062700   57.531300 H        1 SUBUNIT    0.0000
     41 H41         -15.446700   -5.793100   56.517100 H        1 SUBUNIT    0.0000
     42 H42         -12.593600   -6.402900   57.370100 H        1 SUBUNIT    0.0000
     43 H43         -12.964900   -5.009200   56.379300 H        1 SUBUNIT    0.0000
     44 H44         -15.908000   -3.765100   56.494800 H        1 SUBUNIT    0.0000
     45 H45         -13.244800   -3.097600   59.808800 H        1 SUBUNIT    0.0000
     46 H46         -15.630400   -4.638100   60.600800 H        1 SUBUNIT    0.0000
     47 H47         -15.042900   -6.040900   61.462300 H        1 SUBUNIT    0.0000
     48 H48         -17.309600   -6.689400   57.881900 H        1 SUBUNIT    0.0000
     49 H49         -17.026200   -5.052000   58.389400 H        1 SUBUNIT    0.0000
     50 H50         -11.521900   -5.001300   58.914900 H        1 SUBUNIT    0.0000
     51 H51         -10.862600   -4.885500   57.442900 H        1 SUBUNIT    0.0000
@<TRIPOS>BOND
     1    1    2 1
     2    1    3 1
     3    1   17 1
     4    1   18 1
     5    2   19 2
     6    2   20 1
     7    3   21 1
     8    3   25 1
     9    3   26 1
    10    4    7 2
    11    4   19 1
    12    4   27 1
    13    5    7 1
    14    5   20 2
    15    5   28 1
    16    6   21 1
    17    6   22 1
    18    6   24 1
    19    6   29 1
    20    7   30 1
    21    8    9 1
    22    8   24 1
    23    8   31 1
    24    8   32 1
    25    9   10 2
    26    9   33 1
    27   10   11 1
    28   10   34 1
    29   11   12 2
    30   11   13 1
    31   12   14 1
    32   12   35 1
    33   13   15 2
    34   13   36 1
    35   14   16 2
    36   14   37 1
    37   15   16 1
    38   15   38 1
    39   16   39 1
    40   17   22 1
    41   17   40 1
    42   17   41 1
    43   18   23 1
    44   18   42 1
    45   18   43 1
    46   19   44 1
    47   20   45 1
    48   21   46 1
    49   21   47 1
    50   22   48 1
    51   22   49 1
    52   23   50 1
    53   23   51 1
@<SCITEGIC>MOL_PROPERTY
Resolution
SciTegic.value.DoubleValue
1.650000

@<SCITEGIC>MOL_PROPERTY
TopHits
SciTegic.value.IntegerValue
10

@<SCITEGIC>MOL_PROPERTY
-CDOCKER_ENERGY
SciTegic.value.DoubleValue
18.662071

@<SCITEGIC>MOL_PROPERTY
-CDOCKER_INTERACTION_ENERGY
SciTegic.value.DoubleValue
41.509777

@<SCITEGIC>MOL_PROPERTY
POSE_NUMBER
SciTegic.value.IntegerValue
2

@<SCITEGIC>MOL_PROPERTY
UseResidueTemplateCharge
SciTegic.value.StringValue
True

@<SCITEGIC>MOL_PROPERTY
ForcefieldFFML
SciTegic.value.StringValue
<?xml version="1.0" encoding="UTF-8"?>
<!DOCTYPE ffml SYSTEM "Ffml.dtd">
<ffml version="1.0">
<forcefield name="CHARMm" derivedFrom="CHARMm" base="CHARMm">
<atomTypes>
</atomTypes>
<parameters>
</parameters>
</forcefield>
</ffml>

@<SCITEGIC>MOL_PROPERTY
Initial Potential Energy
SciTegic.value.DoubleValue
37.194801

@<SCITEGIC>MOL_PROPERTY
Initial RMS Gradient
SciTegic.value.DoubleValue
9.201180

@<SCITEGIC>MOL_PROPERTY
Minimization Criteria
SciTegic.value.StringValue
 CONJUG> Minimization exiting with gradient tolerance ( 0.0100000) satisfied.

@<SCITEGIC>MOL_PROPERTY
CHARMm Energy
SciTegic.value.DoubleValue
19.447100

@<SCITEGIC>MOL_PROPERTY
Potential Energy
SciTegic.value.DoubleValue
19.447100

@<SCITEGIC>MOL_PROPERTY
RMS Gradient
SciTegic.value.DoubleValue
0.009700

@<SCITEGIC>MOL_PROPERTY
Bond Energy
SciTegic.value.DoubleValue
1.145770

@<SCITEGIC>MOL_PROPERTY
Angle Energy
SciTegic.value.DoubleValue
3.943700

@<SCITEGIC>MOL_PROPERTY
Urey-Bradley Energy
SciTegic.value.IntegerValue
0

@<SCITEGIC>MOL_PROPERTY
Dihedral Energy
SciTegic.value.DoubleValue
17.884001

@<SCITEGIC>MOL_PROPERTY
Improper Energy
SciTegic.value.DoubleValue
0.169000

@<SCITEGIC>MOL_PROPERTY
Van der Waals Energy
SciTegic.value.DoubleValue
-1.114060

@<SCITEGIC>MOL_PROPERTY
Electrostatic Energy
SciTegic.value.DoubleValue
-2.581340

@<SCITEGIC>MOL_PROPERTY
Hydrogen Bond Energy
SciTegic.value.IntegerValue
0

@<SCITEGIC>MOL_PROPERTY
Solvation Free Energy
SciTegic.value.IntegerValue
0

@<SCITEGIC>MOL_PROPERTY
Molecule Solvent Accessibility
SciTegic.value.DoubleValue
3423.729980

@<SCITEGIC>MOL_PROPERTY
PartialChargeMethod
SciTegic.value.StringValue
MomanyRone

@<SCITEGIC>MOL_PROPERTY
Heavy atom RMSD to syn-7aa 1
SciTegic.value.DoubleValue
3.360138

@<SCITEGIC>ATOM_PROPERTY
Formal Charge
SciTegic.value.StringValue
1 0
2 0
3 0
4 0
5 0
6 0
7 0
8 0
9 0
10 0
11 0
12 0
13 0
14 0
15 0
16 0
17 0
18 0
19 0
20 0
21 0
22 0
23 0
24 0
25 0
26 0
27 0
28 0
29 0
30 0
31 0
32 0
33 0
34 0
35 0
36 0
37 0
38 0
39 0
40 0
41 0
42 0
43 0
44 0
45 0
46 0
47 0
48 0
49 0
50 0
51 0

@<SCITEGIC>ATOM_PROPERTY
pdb_tempFactor
SciTegic.value.DoubleValue
1 0.00
2 0.00
3 0.00
4 0.00
5 0.00
6 0.00
7 0.00
8 0.00
9 0.00
10 0.00
11 0.00
12 0.00
13 0.00
14 0.00
15 0.00
16 0.00
17 0.00
18 0.00
19 0.00
20 0.00
21 0.00
22 0.00
23 0.00
24 0.00
25 0.00
26 0.00
27 0.00
28 0.00
29 0.00
30 0.00
31 0.00
32 0.00
33 0.00
34 0.00
35 0.00
36 0.00
37 0.00
38 0.00
39 0.00
40 0.00
41 0.00
42 0.00
43 0.00
44 0.00
45 0.00
46 0.00
47 0.00
48 0.00
49 0.00
50 0.00
51 0.00

@<SCITEGIC>ATOM_PROPERTY
pdb_occupancy
SciTegic.value.DoubleValue
1 1.00
2 1.00
3 1.00
4 1.00
5 1.00
6 1.00
7 1.00
8 1.00
9 1.00
10 1.00
11 1.00
12 1.00
13 1.00
14 1.00
15 1.00
16 1.00
17 1.00
18 1.00
19 1.00
20 1.00
21 1.00
22 1.00
23 1.00
24 1.00
25 1.00
26 1.00
27 1.00
28 1.00
29 1.00
30 1.00
31 1.00
32 1.00
33 1.00
34 1.00
35 1.00
36 1.00
37 1.00
38 1.00
39 1.00
40 1.00
41 1.00
42 1.00
43 1.00
44 1.00
45 1.00
46 1.00
47 1.00
48 1.00
49 1.00
50 1.00
51 1.00

#	Created by:	Discovery Studio
#	Creation time:	2019-08-05T16:15:28Z

@<TRIPOS>MOLECULE
4n8d
   51    53     0 0 0
SMALL
USER_CHARGES


@<TRIPOS>ATOM
      1 C1          -14.204800   -5.182300   58.301100 C.3      1 SUBUNIT    0.0000
      2 C2          -14.540000   -3.690700   58.276600 C.2      1 SUBUNIT    0.0000
      3 C3          -14.116100   -5.734800   59.746900 C.3      1 SUBUNIT    0.0000
      4 C4          -15.652400   -1.778100   57.273400 C.2      1 SUBUNIT    0.0000
      5 C5          -14.291200   -1.464700   59.217800 C.2      1 SUBUNIT    0.0000
      6 C6          -16.536900   -6.461800   59.763200 C.3      1 SUBUNIT    0.0000
      7 C7          -15.123600   -0.941000   58.242300 C.2      1 SUBUNIT    0.0000
      8 C8          -17.959400   -6.938800   61.634600 C.3      1 SUBUNIT    0.0000
      9 C9          -19.375400   -6.788900   62.122900 C.2      1 SUBUNIT    0.0000
     10 C10         -20.419400   -6.383200   61.374400 C.2      1 SUBUNIT    0.0000
     11 C11         -21.776300   -6.244800   61.917300 C.2      1 SUBUNIT    0.0000
     12 C12         -22.207000   -7.016900   62.994800 C.2      1 SUBUNIT    0.0000
     13 C13         -22.665400   -5.362600   61.310700 C.2      1 SUBUNIT    0.0000
     14 C14         -23.511400   -6.906400   63.456000 C.2      1 SUBUNIT    0.0000
     15 C15         -23.968600   -5.250100   61.776100 C.2      1 SUBUNIT    0.0000
     16 C16         -24.393600   -6.023800   62.847000 C.2      1 SUBUNIT    0.0000
     17 C17         -15.279500   -6.048500   57.594300 C.3      1 SUBUNIT    0.0000
     18 C18         -12.853900   -5.401400   57.589200 C.3      1 SUBUNIT    0.0000
     19 C19         -15.357700   -3.134500   57.287000 C.2      1 SUBUNIT    0.0000
     20 C20         -13.996400   -2.821300   59.226200 C.2      1 SUBUNIT    0.0000
     21 C21         -15.452400   -5.661700   60.498400 C.3      1 SUBUNIT    0.0000
     22 C22         -16.647400   -6.002900   58.302100 C.3      1 SUBUNIT    0.0000
     23 N23         -11.731500   -4.685200   58.194200 N.3      1 SUBUNIT    0.0000
     24 O24         -17.794000   -6.291600   60.386900 O.3      1 SUBUNIT    0.0000
     25 H25         -13.333000   -5.253300   60.329400 H        1 SUBUNIT    0.0000
     26 H26         -13.821900   -6.783700   59.699400 H        1 SUBUNIT    0.0000
     27 H27         -16.292700   -1.373100   56.503400 H        1 SUBUNIT    0.0000
     28 H28         -13.861000   -0.810700   59.961200 H        1 SUBUNIT    0.0000
     29 H29         -16.269800   -7.518400   59.779800 H        1 SUBUNIT    0.0000
     30 H30         -15.349300    0.114800   58.230100 H        1 SUBUNIT    0.0000
     31 H31         -17.282800   -6.502800   62.370000 H        1 SUBUNIT    0.0000
     32 H32         -17.715400   -7.998200   61.546300 H        1 SUBUNIT    0.0000
     33 H33         -19.486600   -6.949000   63.179200 H        1 SUBUNIT    0.0000
     34 H34         -20.282600   -6.145400   60.335900 H        1 SUBUNIT    0.0000
     35 H35         -21.546400   -7.724800   63.474100 H        1 SUBUNIT    0.0000
     36 H36         -22.347000   -4.766000   60.467800 H        1 SUBUNIT    0.0000
     37 H37         -23.841300   -7.510100   64.287900 H        1 SUBUNIT    0.0000
     38 H38         -24.652200   -4.561300   61.302300 H        1 SUBUNIT    0.0000
     39 H39         -25.409000   -5.938400   63.204200 H        1 SUBUNIT    0.0000
     40 H40         -14.933200   -7.082000   57.593000 H        1 SUBUNIT    0.0000
     41 H41         -15.379500   -5.797200   56.539000 H        1 SUBUNIT    0.0000
     42 H42         -12.593100   -6.461100   57.596900 H        1 SUBUNIT    0.0000
     43 H43         -12.914600   -5.095600   56.544200 H        1 SUBUNIT    0.0000
     44 H44         -15.791800   -3.739300   56.507400 H        1 SUBUNIT    0.0000
     45 H45         -13.319000   -3.186200   59.981700 H        1 SUBUNIT    0.0000
     46 H46         -15.770000   -4.626900   60.623400 H        1 SUBUNIT    0.0000
     47 H47         -15.313700   -6.063700   61.501000 H        1 SUBUNIT    0.0000
     48 H48         -17.359700   -6.634900   57.772100 H        1 SUBUNIT    0.0000
     49 H49         -17.066400   -4.998000   58.271100 H        1 SUBUNIT    0.0000
     50 H50         -11.659200   -4.960100   59.167700 H        1 SUBUNIT    0.0000
     51 H51         -10.866400   -4.986300   57.761500 H        1 SUBUNIT    0.0000
@<TRIPOS>BOND
     1    1    2 1
     2    1    3 1
     3    1   17 1
     4    1   18 1
     5    2   19 2
     6    2   20 1
     7    3   21 1
     8    3   25 1
     9    3   26 1
    10    4    7 2
    11    4   19 1
    12    4   27 1
    13    5    7 1
    14    5   20 2
    15    5   28 1
    16    6   21 1
    17    6   22 1
    18    6   24 1
    19    6   29 1
    20    7   30 1
    21    8    9 1
    22    8   24 1
    23    8   31 1
    24    8   32 1
    25    9   10 2
    26    9   33 1
    27   10   11 1
    28   10   34 1
    29   11   12 2
    30   11   13 1
    31   12   14 1
    32   12   35 1
    33   13   15 2
    34   13   36 1
    35   14   16 2
    36   14   37 1
    37   15   16 1
    38   15   38 1
    39   16   39 1
    40   17   22 1
    41   17   40 1
    42   17   41 1
    43   18   23 1
    44   18   42 1
    45   18   43 1
    46   19   44 1
    47   20   45 1
    48   21   46 1
    49   21   47 1
    50   22   48 1
    51   22   49 1
    52   23   50 1
    53   23   51 1
@<SCITEGIC>MOL_PROPERTY
Resolution
SciTegic.value.DoubleValue
1.650000

@<SCITEGIC>MOL_PROPERTY
TopHits
SciTegic.value.IntegerValue
10

@<SCITEGIC>MOL_PROPERTY
-CDOCKER_ENERGY
SciTegic.value.DoubleValue
17.129009

@<SCITEGIC>MOL_PROPERTY
-CDOCKER_INTERACTION_ENERGY
SciTegic.value.DoubleValue
39.750092

@<SCITEGIC>MOL_PROPERTY
POSE_NUMBER
SciTegic.value.IntegerValue
3

@<SCITEGIC>MOL_PROPERTY
UseResidueTemplateCharge
SciTegic.value.StringValue
True

@<SCITEGIC>MOL_PROPERTY
ForcefieldFFML
SciTegic.value.StringValue
<?xml version="1.0" encoding="UTF-8"?>
<!DOCTYPE ffml SYSTEM "Ffml.dtd">
<ffml version="1.0">
<forcefield name="CHARMm" derivedFrom="CHARMm" base="CHARMm">
<atomTypes>
</atomTypes>
<parameters>
</parameters>
</forcefield>
</ffml>

@<SCITEGIC>MOL_PROPERTY
Initial Potential Energy
SciTegic.value.DoubleValue
37.194801

@<SCITEGIC>MOL_PROPERTY
Initial RMS Gradient
SciTegic.value.DoubleValue
9.201180

@<SCITEGIC>MOL_PROPERTY
Minimization Criteria
SciTegic.value.StringValue
 CONJUG> Minimization exiting with gradient tolerance ( 0.0100000) satisfied.

@<SCITEGIC>MOL_PROPERTY
CHARMm Energy
SciTegic.value.DoubleValue
19.447100

@<SCITEGIC>MOL_PROPERTY
Potential Energy
SciTegic.value.DoubleValue
19.447100

@<SCITEGIC>MOL_PROPERTY
RMS Gradient
SciTegic.value.DoubleValue
0.009700

@<SCITEGIC>MOL_PROPERTY
Bond Energy
SciTegic.value.DoubleValue
1.145770

@<SCITEGIC>MOL_PROPERTY
Angle Energy
SciTegic.value.DoubleValue
3.943700

@<SCITEGIC>MOL_PROPERTY
Urey-Bradley Energy
SciTegic.value.IntegerValue
0

@<SCITEGIC>MOL_PROPERTY
Dihedral Energy
SciTegic.value.DoubleValue
17.884001

@<SCITEGIC>MOL_PROPERTY
Improper Energy
SciTegic.value.DoubleValue
0.169000

@<SCITEGIC>MOL_PROPERTY
Van der Waals Energy
SciTegic.value.DoubleValue
-1.114060

@<SCITEGIC>MOL_PROPERTY
Electrostatic Energy
SciTegic.value.DoubleValue
-2.581340

@<SCITEGIC>MOL_PROPERTY
Hydrogen Bond Energy
SciTegic.value.IntegerValue
0

@<SCITEGIC>MOL_PROPERTY
Solvation Free Energy
SciTegic.value.IntegerValue
0

@<SCITEGIC>MOL_PROPERTY
Molecule Solvent Accessibility
SciTegic.value.DoubleValue
3423.729980

@<SCITEGIC>MOL_PROPERTY
PartialChargeMethod
SciTegic.value.StringValue
MomanyRone

@<SCITEGIC>MOL_PROPERTY
Heavy atom RMSD to syn-7aa 1
SciTegic.value.DoubleValue
3.264636

@<SCITEGIC>ATOM_PROPERTY
Formal Charge
SciTegic.value.StringValue
1 0
2 0
3 0
4 0
5 0
6 0
7 0
8 0
9 0
10 0
11 0
12 0
13 0
14 0
15 0
16 0
17 0
18 0
19 0
20 0
21 0
22 0
23 0
24 0
25 0
26 0
27 0
28 0
29 0
30 0
31 0
32 0
33 0
34 0
35 0
36 0
37 0
38 0
39 0
40 0
41 0
42 0
43 0
44 0
45 0
46 0
47 0
48 0
49 0
50 0
51 0

@<SCITEGIC>ATOM_PROPERTY
pdb_tempFactor
SciTegic.value.DoubleValue
1 0.00
2 0.00
3 0.00
4 0.00
5 0.00
6 0.00
7 0.00
8 0.00
9 0.00
10 0.00
11 0.00
12 0.00
13 0.00
14 0.00
15 0.00
16 0.00
17 0.00
18 0.00
19 0.00
20 0.00
21 0.00
22 0.00
23 0.00
24 0.00
25 0.00
26 0.00
27 0.00
28 0.00
29 0.00
30 0.00
31 0.00
32 0.00
33 0.00
34 0.00
35 0.00
36 0.00
37 0.00
38 0.00
39 0.00
40 0.00
41 0.00
42 0.00
43 0.00
44 0.00
45 0.00
46 0.00
47 0.00
48 0.00
49 0.00
50 0.00
51 0.00

@<SCITEGIC>ATOM_PROPERTY
pdb_occupancy
SciTegic.value.DoubleValue
1 1.00
2 1.00
3 1.00
4 1.00
5 1.00
6 1.00
7 1.00
8 1.00
9 1.00
10 1.00
11 1.00
12 1.00
13 1.00
14 1.00
15 1.00
16 1.00
17 1.00
18 1.00
19 1.00
20 1.00
21 1.00
22 1.00
23 1.00
24 1.00
25 1.00
26 1.00
27 1.00
28 1.00
29 1.00
30 1.00
31 1.00
32 1.00
33 1.00
34 1.00
35 1.00
36 1.00
37 1.00
38 1.00
39 1.00
40 1.00
41 1.00
42 1.00
43 1.00
44 1.00
45 1.00
46 1.00
47 1.00
48 1.00
49 1.00
50 1.00
51 1.00

#	Created by:	Discovery Studio
#	Creation time:	2019-08-05T16:15:28Z

@<TRIPOS>MOLECULE
4n8d
   51    53     0 0 0
SMALL
USER_CHARGES


@<TRIPOS>ATOM
      1 C1          -14.178600   -5.142900   58.276300 C.3      1 SUBUNIT    0.0000
      2 C2          -14.493100   -3.647100   58.269200 C.2      1 SUBUNIT    0.0000
      3 C3          -14.010100   -5.707000   59.709000 C.3      1 SUBUNIT    0.0000
      4 C4          -15.541800   -1.707900   57.246100 C.2      1 SUBUNIT    0.0000
      5 C5          -14.215700   -1.429000   59.219300 C.2      1 SUBUNIT    0.0000
      6 C6          -16.431500   -6.384900   59.867200 C.3      1 SUBUNIT    0.0000
      7 C7          -15.009000   -0.883800   58.222900 C.2      1 SUBUNIT    0.0000
      8 C8          -18.722300   -6.931500   60.255800 C.3      1 SUBUNIT    0.0000
      9 C9          -19.654900   -7.078000   61.425100 C.2      1 SUBUNIT    0.0000
     10 C10         -20.910600   -6.588400   61.443300 C.2      1 SUBUNIT    0.0000
     11 C11         -21.871200   -6.820200   62.533900 C.2      1 SUBUNIT    0.0000
     12 C12         -23.064400   -6.101900   62.544800 C.2      1 SUBUNIT    0.0000
     13 C13         -21.644500   -7.777100   63.523200 C.2      1 SUBUNIT    0.0000
     14 C14         -24.011300   -6.325600   63.535800 C.2      1 SUBUNIT    0.0000
     15 C15         -22.591800   -7.999600   64.515200 C.2      1 SUBUNIT    0.0000
     16 C16         -23.774400   -7.272100   64.522700 C.2      1 SUBUNIT    0.0000
     17 C17         -15.314200   -5.981100   57.631900 C.3      1 SUBUNIT    0.0000
     18 C18         -12.873000   -5.378200   57.489000 C.3      1 SUBUNIT    0.0000
     19 C19         -15.287000   -3.072500   57.270700 C.2      1 SUBUNIT    0.0000
     20 C20         -13.952300   -2.792400   59.233100 C.2      1 SUBUNIT    0.0000
     21 C21         -15.293600   -5.621800   60.542200 C.3      1 SUBUNIT    0.0000
     22 C22         -16.633100   -5.901500   58.421800 C.3      1 SUBUNIT    0.0000
     23 N23         -11.696800   -4.721600   58.059700 N.3      1 SUBUNIT    0.0000
     24 O24         -17.589600   -6.193600   60.650900 O.3      1 SUBUNIT    0.0000
     25 H25         -13.182400   -5.244700   60.244300 H        1 SUBUNIT    0.0000
     26 H26         -13.740200   -6.760300   59.629000 H        1 SUBUNIT    0.0000
     27 H27         -16.153000   -1.286700   56.461100 H        1 SUBUNIT    0.0000
     28 H28         -13.790500   -0.787200   59.975900 H        1 SUBUNIT    0.0000
     29 H29         -16.173200   -7.445300   59.863500 H        1 SUBUNIT    0.0000
     30 H30         -15.202400    0.179400   58.205000 H        1 SUBUNIT    0.0000
     31 H31         -18.429000   -7.923800   59.907100 H        1 SUBUNIT    0.0000
     32 H32         -19.211800   -6.415800   59.430200 H        1 SUBUNIT    0.0000
     33 H33         -19.240600   -7.629900   62.245700 H        1 SUBUNIT    0.0000
     34 H34         -21.250500   -6.001100   60.610900 H        1 SUBUNIT    0.0000
     35 H35         -23.266700   -5.368900   61.778100 H        1 SUBUNIT    0.0000
     36 H36         -20.745800   -8.373100   63.539700 H        1 SUBUNIT    0.0000
     37 H37         -24.932600   -5.761200   63.538700 H        1 SUBUNIT    0.0000
     38 H38         -22.399500   -8.733800   65.284200 H        1 SUBUNIT    0.0000
     39 H39         -24.508100   -7.439400   65.297500 H        1 SUBUNIT    0.0000
     40 H40         -14.999100   -7.023500   57.607900 H        1 SUBUNIT    0.0000
     41 H41         -15.472200   -5.727600   56.584900 H        1 SUBUNIT    0.0000
     42 H42         -12.649900   -6.445100   57.445100 H        1 SUBUNIT    0.0000
     43 H43         -12.973200   -5.039100   56.458400 H        1 SUBUNIT    0.0000
     44 H44         -15.723400   -3.665600   56.483900 H        1 SUBUNIT    0.0000
     45 H45         -13.301100   -3.170600   60.004300 H        1 SUBUNIT    0.0000
     46 H46         -15.587400   -4.585400   60.710500 H        1 SUBUNIT    0.0000
     47 H47         -15.120000   -6.058300   61.525000 H        1 SUBUNIT    0.0000
     48 H48         -17.388600   -6.509400   57.923900 H        1 SUBUNIT    0.0000
     49 H49         -17.023400   -4.885100   58.428800 H        1 SUBUNIT    0.0000
     50 H50         -10.866600   -5.028400   57.566700 H        1 SUBUNIT    0.0000
     51 H51         -11.578100   -5.042400   59.014800 H        1 SUBUNIT    0.0000
@<TRIPOS>BOND
     1    1    2 1
     2    1    3 1
     3    1   17 1
     4    1   18 1
     5    2   19 2
     6    2   20 1
     7    3   21 1
     8    3   25 1
     9    3   26 1
    10    4    7 2
    11    4   19 1
    12    4   27 1
    13    5    7 1
    14    5   20 2
    15    5   28 1
    16    6   21 1
    17    6   22 1
    18    6   24 1
    19    6   29 1
    20    7   30 1
    21    8    9 1
    22    8   24 1
    23    8   31 1
    24    8   32 1
    25    9   10 2
    26    9   33 1
    27   10   11 1
    28   10   34 1
    29   11   12 2
    30   11   13 1
    31   12   14 1
    32   12   35 1
    33   13   15 2
    34   13   36 1
    35   14   16 2
    36   14   37 1
    37   15   16 1
    38   15   38 1
    39   16   39 1
    40   17   22 1
    41   17   40 1
    42   17   41 1
    43   18   23 1
    44   18   42 1
    45   18   43 1
    46   19   44 1
    47   20   45 1
    48   21   46 1
    49   21   47 1
    50   22   48 1
    51   22   49 1
    52   23   50 1
    53   23   51 1
@<SCITEGIC>MOL_PROPERTY
Resolution
SciTegic.value.DoubleValue
1.650000

@<SCITEGIC>MOL_PROPERTY
TopHits
SciTegic.value.IntegerValue
10

@<SCITEGIC>MOL_PROPERTY
-CDOCKER_ENERGY
SciTegic.value.DoubleValue
16.407557

@<SCITEGIC>MOL_PROPERTY
-CDOCKER_INTERACTION_ENERGY
SciTegic.value.DoubleValue
39.499344

@<SCITEGIC>MOL_PROPERTY
POSE_NUMBER
SciTegic.value.IntegerValue
4

@<SCITEGIC>MOL_PROPERTY
UseResidueTemplateCharge
SciTegic.value.StringValue
True

@<SCITEGIC>MOL_PROPERTY
ForcefieldFFML
SciTegic.value.StringValue
<?xml version="1.0" encoding="UTF-8"?>
<!DOCTYPE ffml SYSTEM "Ffml.dtd">
<ffml version="1.0">
<forcefield name="CHARMm" derivedFrom="CHARMm" base="CHARMm">
<atomTypes>
</atomTypes>
<parameters>
</parameters>
</forcefield>
</ffml>

@<SCITEGIC>MOL_PROPERTY
Initial Potential Energy
SciTegic.value.DoubleValue
37.194801

@<SCITEGIC>MOL_PROPERTY
Initial RMS Gradient
SciTegic.value.DoubleValue
9.201180

@<SCITEGIC>MOL_PROPERTY
Minimization Criteria
SciTegic.value.StringValue
 CONJUG> Minimization exiting with gradient tolerance ( 0.0100000) satisfied.

@<SCITEGIC>MOL_PROPERTY
CHARMm Energy
SciTegic.value.DoubleValue
19.447100

@<SCITEGIC>MOL_PROPERTY
Potential Energy
SciTegic.value.DoubleValue
19.447100

@<SCITEGIC>MOL_PROPERTY
RMS Gradient
SciTegic.value.DoubleValue
0.009700

@<SCITEGIC>MOL_PROPERTY
Bond Energy
SciTegic.value.DoubleValue
1.145770

@<SCITEGIC>MOL_PROPERTY
Angle Energy
SciTegic.value.DoubleValue
3.943700

@<SCITEGIC>MOL_PROPERTY
Urey-Bradley Energy
SciTegic.value.IntegerValue
0

@<SCITEGIC>MOL_PROPERTY
Dihedral Energy
SciTegic.value.DoubleValue
17.884001

@<SCITEGIC>MOL_PROPERTY
Improper Energy
SciTegic.value.DoubleValue
0.169000

@<SCITEGIC>MOL_PROPERTY
Van der Waals Energy
SciTegic.value.DoubleValue
-1.114060

@<SCITEGIC>MOL_PROPERTY
Electrostatic Energy
SciTegic.value.DoubleValue
-2.581340

@<SCITEGIC>MOL_PROPERTY
Hydrogen Bond Energy
SciTegic.value.IntegerValue
0

@<SCITEGIC>MOL_PROPERTY
Solvation Free Energy
SciTegic.value.IntegerValue
0

@<SCITEGIC>MOL_PROPERTY
Molecule Solvent Accessibility
SciTegic.value.DoubleValue
3423.729980

@<SCITEGIC>MOL_PROPERTY
PartialChargeMethod
SciTegic.value.StringValue
MomanyRone

@<SCITEGIC>MOL_PROPERTY
Heavy atom RMSD to syn-7aa 1
SciTegic.value.DoubleValue
3.156693

@<SCITEGIC>ATOM_PROPERTY
Formal Charge
SciTegic.value.StringValue
1 0
2 0
3 0
4 0
5 0
6 0
7 0
8 0
9 0
10 0
11 0
12 0
13 0
14 0
15 0
16 0
17 0
18 0
19 0
20 0
21 0
22 0
23 0
24 0
25 0
26 0
27 0
28 0
29 0
30 0
31 0
32 0
33 0
34 0
35 0
36 0
37 0
38 0
39 0
40 0
41 0
42 0
43 0
44 0
45 0
46 0
47 0
48 0
49 0
50 0
51 0

@<SCITEGIC>ATOM_PROPERTY
pdb_tempFactor
SciTegic.value.DoubleValue
1 0.00
2 0.00
3 0.00
4 0.00
5 0.00
6 0.00
7 0.00
8 0.00
9 0.00
10 0.00
11 0.00
12 0.00
13 0.00
14 0.00
15 0.00
16 0.00
17 0.00
18 0.00
19 0.00
20 0.00
21 0.00
22 0.00
23 0.00
24 0.00
25 0.00
26 0.00
27 0.00
28 0.00
29 0.00
30 0.00
31 0.00
32 0.00
33 0.00
34 0.00
35 0.00
36 0.00
37 0.00
38 0.00
39 0.00
40 0.00
41 0.00
42 0.00
43 0.00
44 0.00
45 0.00
46 0.00
47 0.00
48 0.00
49 0.00
50 0.00
51 0.00

@<SCITEGIC>ATOM_PROPERTY
pdb_occupancy
SciTegic.value.DoubleValue
1 1.00
2 1.00
3 1.00
4 1.00
5 1.00
6 1.00
7 1.00
8 1.00
9 1.00
10 1.00
11 1.00
12 1.00
13 1.00
14 1.00
15 1.00
16 1.00
17 1.00
18 1.00
19 1.00
20 1.00
21 1.00
22 1.00
23 1.00
24 1.00
25 1.00
26 1.00
27 1.00
28 1.00
29 1.00
30 1.00
31 1.00
32 1.00
33 1.00
34 1.00
35 1.00
36 1.00
37 1.00
38 1.00
39 1.00
40 1.00
41 1.00
42 1.00
43 1.00
44 1.00
45 1.00
46 1.00
47 1.00
48 1.00
49 1.00
50 1.00
51 1.00

#	Created by:	Discovery Studio
#	Creation time:	2019-08-05T16:15:28Z

@<TRIPOS>MOLECULE
4n8d
   51    53     0 0 0
SMALL
USER_CHARGES


@<TRIPOS>ATOM
      1 C1          -14.172100   -5.164200   58.270100 C.3      1 SUBUNIT    0.0000
      2 C2          -14.561800   -3.686800   58.209600 C.2      1 SUBUNIT    0.0000
      3 C3          -14.144200   -5.689900   59.732300 C.3      1 SUBUNIT    0.0000
      4 C4          -15.707900   -1.829300   57.141600 C.2      1 SUBUNIT    0.0000
      5 C5          -14.433900   -1.442800   59.131600 C.2      1 SUBUNIT    0.0000
      6 C6          -16.468900   -6.593500   59.598600 C.3      1 SUBUNIT    0.0000
      7 C7          -15.249600   -0.961700   58.120200 C.2      1 SUBUNIT    0.0000
      8 C8          -18.652100   -5.711500   60.188400 C.3      1 SUBUNIT    0.0000
      9 C9          -19.829300   -6.018900   61.075400 C.2      1 SUBUNIT    0.0000
     10 C10         -19.900200   -7.050800   61.943500 C.2      1 SUBUNIT    0.0000
     11 C11         -21.071700   -7.359500   62.783100 C.2      1 SUBUNIT    0.0000
     12 C12         -22.246000   -6.606700   62.727800 C.2      1 SUBUNIT    0.0000
     13 C13         -20.999400   -8.432900   63.669400 C.2      1 SUBUNIT    0.0000
     14 C14         -23.325700   -6.928200   63.541000 C.2      1 SUBUNIT    0.0000
     15 C15         -22.079500   -8.753000   64.482700 C.2      1 SUBUNIT    0.0000
     16 C16         -23.244700   -8.002400   64.414500 C.2      1 SUBUNIT    0.0000
     17 C17         -15.173900   -6.073000   57.503800 C.3      1 SUBUNIT    0.0000
     18 C18         -12.775900   -5.344200   57.634100 C.3      1 SUBUNIT    0.0000
     19 C19         -15.361900   -3.173200   57.183400 C.2      1 SUBUNIT    0.0000
     20 C20         -14.090200   -2.787000   59.168700 C.2      1 SUBUNIT    0.0000
     21 C21         -15.529600   -5.689200   60.400500 C.3      1 SUBUNIT    0.0000
     22 C22         -16.573800   -6.101700   58.146900 C.3      1 SUBUNIT    0.0000
     23 N23         -11.697300   -4.612400   58.297400 N.3      1 SUBUNIT    0.0000
     24 O24         -17.722100   -6.773400   60.228800 O.3      1 SUBUNIT    0.0000
     25 H25         -13.423300   -5.162900   60.355200 H        1 SUBUNIT    0.0000
     26 H26         -13.791000   -6.721100   59.715200 H        1 SUBUNIT    0.0000
     27 H27         -16.337000   -1.459100   56.344100 H        1 SUBUNIT    0.0000
     28 H28         -14.056600   -0.767300   59.884100 H        1 SUBUNIT    0.0000
     29 H29         -15.996300   -7.572000   59.586300 H        1 SUBUNIT    0.0000
     30 H30         -15.518300    0.083800   58.089000 H        1 SUBUNIT    0.0000
     31 H31         -19.003000   -5.575400   59.164500 H        1 SUBUNIT    0.0000
     32 H32         -18.185800   -4.780700   60.512000 H        1 SUBUNIT    0.0000
     33 H33         -20.658300   -5.360300   60.911100 H        1 SUBUNIT    0.0000
     34 H34         -19.054600   -7.704400   62.050200 H        1 SUBUNIT    0.0000
     35 H35         -22.355300   -5.764300   62.063900 H        1 SUBUNIT    0.0000
     36 H36         -20.098600   -9.026900   63.735300 H        1 SUBUNIT    0.0000
     37 H37         -24.228000   -6.336300   63.497200 H        1 SUBUNIT    0.0000
     38 H38         -22.007700   -9.582400   65.172300 H        1 SUBUNIT    0.0000
     39 H39         -24.087300   -8.242100   65.043900 H        1 SUBUNIT    0.0000
     40 H40         -14.782500   -7.090600   57.508500 H        1 SUBUNIT    0.0000
     41 H41         -15.236300   -5.819300   56.446800 H        1 SUBUNIT    0.0000
     42 H42         -12.495900   -6.398300   57.648300 H        1 SUBUNIT    0.0000
     43 H43         -12.785600   -5.038200   56.587300 H        1 SUBUNIT    0.0000
     44 H44         -15.742100   -3.801200   56.394400 H        1 SUBUNIT    0.0000
     45 H45         -13.434000   -3.119400   59.956000 H        1 SUBUNIT    0.0000
     46 H46         -15.927600   -4.676800   60.468200 H        1 SUBUNIT    0.0000
     47 H47         -15.446200   -6.062500   61.421700 H        1 SUBUNIT    0.0000
     48 H48         -17.241600   -6.745200   57.576400 H        1 SUBUNIT    0.0000
     49 H49         -17.024300   -5.110800   58.121700 H        1 SUBUNIT    0.0000
     50 H50         -11.654900   -4.898800   59.269500 H        1 SUBUNIT    0.0000
     51 H51         -10.808800   -4.885700   57.895600 H        1 SUBUNIT    0.0000
@<TRIPOS>BOND
     1    1    2 1
     2    1    3 1
     3    1   17 1
     4    1   18 1
     5    2   19 2
     6    2   20 1
     7    3   21 1
     8    3   25 1
     9    3   26 1
    10    4    7 2
    11    4   19 1
    12    4   27 1
    13    5    7 1
    14    5   20 2
    15    5   28 1
    16    6   21 1
    17    6   22 1
    18    6   24 1
    19    6   29 1
    20    7   30 1
    21    8    9 1
    22    8   24 1
    23    8   31 1
    24    8   32 1
    25    9   10 2
    26    9   33 1
    27   10   11 1
    28   10   34 1
    29   11   12 2
    30   11   13 1
    31   12   14 1
    32   12   35 1
    33   13   15 2
    34   13   36 1
    35   14   16 2
    36   14   37 1
    37   15   16 1
    38   15   38 1
    39   16   39 1
    40   17   22 1
    41   17   40 1
    42   17   41 1
    43   18   23 1
    44   18   42 1
    45   18   43 1
    46   19   44 1
    47   20   45 1
    48   21   46 1
    49   21   47 1
    50   22   48 1
    51   22   49 1
    52   23   50 1
    53   23   51 1
@<SCITEGIC>MOL_PROPERTY
Resolution
SciTegic.value.DoubleValue
1.650000

@<SCITEGIC>MOL_PROPERTY
TopHits
SciTegic.value.IntegerValue
10

@<SCITEGIC>MOL_PROPERTY
-CDOCKER_ENERGY
SciTegic.value.DoubleValue
16.371876

@<SCITEGIC>MOL_PROPERTY
-CDOCKER_INTERACTION_ENERGY
SciTegic.value.DoubleValue
41.514053

@<SCITEGIC>MOL_PROPERTY
POSE_NUMBER
SciTegic.value.IntegerValue
5

@<SCITEGIC>MOL_PROPERTY
UseResidueTemplateCharge
SciTegic.value.StringValue
True

@<SCITEGIC>MOL_PROPERTY
ForcefieldFFML
SciTegic.value.StringValue
<?xml version="1.0" encoding="UTF-8"?>
<!DOCTYPE ffml SYSTEM "Ffml.dtd">
<ffml version="1.0">
<forcefield name="CHARMm" derivedFrom="CHARMm" base="CHARMm">
<atomTypes>
</atomTypes>
<parameters>
</parameters>
</forcefield>
</ffml>

@<SCITEGIC>MOL_PROPERTY
Initial Potential Energy
SciTegic.value.DoubleValue
37.194801

@<SCITEGIC>MOL_PROPERTY
Initial RMS Gradient
SciTegic.value.DoubleValue
9.201180

@<SCITEGIC>MOL_PROPERTY
Minimization Criteria
SciTegic.value.StringValue
 CONJUG> Minimization exiting with gradient tolerance ( 0.0100000) satisfied.

@<SCITEGIC>MOL_PROPERTY
CHARMm Energy
SciTegic.value.DoubleValue
19.447100

@<SCITEGIC>MOL_PROPERTY
Potential Energy
SciTegic.value.DoubleValue
19.447100

@<SCITEGIC>MOL_PROPERTY
RMS Gradient
SciTegic.value.DoubleValue
0.009700

@<SCITEGIC>MOL_PROPERTY
Bond Energy
SciTegic.value.DoubleValue
1.145770

@<SCITEGIC>MOL_PROPERTY
Angle Energy
SciTegic.value.DoubleValue
3.943700

@<SCITEGIC>MOL_PROPERTY
Urey-Bradley Energy
SciTegic.value.IntegerValue
0

@<SCITEGIC>MOL_PROPERTY
Dihedral Energy
SciTegic.value.DoubleValue
17.884001

@<SCITEGIC>MOL_PROPERTY
Improper Energy
SciTegic.value.DoubleValue
0.169000

@<SCITEGIC>MOL_PROPERTY
Van der Waals Energy
SciTegic.value.DoubleValue
-1.114060

@<SCITEGIC>MOL_PROPERTY
Electrostatic Energy
SciTegic.value.DoubleValue
-2.581340

@<SCITEGIC>MOL_PROPERTY
Hydrogen Bond Energy
SciTegic.value.IntegerValue
0

@<SCITEGIC>MOL_PROPERTY
Solvation Free Energy
SciTegic.value.IntegerValue
0

@<SCITEGIC>MOL_PROPERTY
Molecule Solvent Accessibility
SciTegic.value.DoubleValue
3423.729980

@<SCITEGIC>MOL_PROPERTY
PartialChargeMethod
SciTegic.value.StringValue
MomanyRone

@<SCITEGIC>MOL_PROPERTY
Heavy atom RMSD to syn-7aa 1
SciTegic.value.DoubleValue
3.322531

@<SCITEGIC>ATOM_PROPERTY
Formal Charge
SciTegic.value.StringValue
1 0
2 0
3 0
4 0
5 0
6 0
7 0
8 0
9 0
10 0
11 0
12 0
13 0
14 0
15 0
16 0
17 0
18 0
19 0
20 0
21 0
22 0
23 0
24 0
25 0
26 0
27 0
28 0
29 0
30 0
31 0
32 0
33 0
34 0
35 0
36 0
37 0
38 0
39 0
40 0
41 0
42 0
43 0
44 0
45 0
46 0
47 0
48 0
49 0
50 0
51 0

@<SCITEGIC>ATOM_PROPERTY
pdb_tempFactor
SciTegic.value.DoubleValue
1 0.00
2 0.00
3 0.00
4 0.00
5 0.00
6 0.00
7 0.00
8 0.00
9 0.00
10 0.00
11 0.00
12 0.00
13 0.00
14 0.00
15 0.00
16 0.00
17 0.00
18 0.00
19 0.00
20 0.00
21 0.00
22 0.00
23 0.00
24 0.00
25 0.00
26 0.00
27 0.00
28 0.00
29 0.00
30 0.00
31 0.00
32 0.00
33 0.00
34 0.00
35 0.00
36 0.00
37 0.00
38 0.00
39 0.00
40 0.00
41 0.00
42 0.00
43 0.00
44 0.00
45 0.00
46 0.00
47 0.00
48 0.00
49 0.00
50 0.00
51 0.00

@<SCITEGIC>ATOM_PROPERTY
pdb_occupancy
SciTegic.value.DoubleValue
1 1.00
2 1.00
3 1.00
4 1.00
5 1.00
6 1.00
7 1.00
8 1.00
9 1.00
10 1.00
11 1.00
12 1.00
13 1.00
14 1.00
15 1.00
16 1.00
17 1.00
18 1.00
19 1.00
20 1.00
21 1.00
22 1.00
23 1.00
24 1.00
25 1.00
26 1.00
27 1.00
28 1.00
29 1.00
30 1.00
31 1.00
32 1.00
33 1.00
34 1.00
35 1.00
36 1.00
37 1.00
38 1.00
39 1.00
40 1.00
41 1.00
42 1.00
43 1.00
44 1.00
45 1.00
46 1.00
47 1.00
48 1.00
49 1.00
50 1.00
51 1.00

#	Created by:	Discovery Studio
#	Creation time:	2019-08-05T16:15:28Z

@<TRIPOS>MOLECULE
4n8d
   51    53     0 0 0
SMALL
USER_CHARGES


@<TRIPOS>ATOM
      1 C1          -14.213600   -5.189300   58.354600 C.3      1 SUBUNIT    0.0000
      2 C2          -14.582400   -3.713400   58.205600 C.2      1 SUBUNIT    0.0000
      3 C3          -14.160500   -5.633700   59.840900 C.3      1 SUBUNIT    0.0000
      4 C4          -15.683100   -1.906700   57.008100 C.2      1 SUBUNIT    0.0000
      5 C5          -14.387800   -1.413500   58.961600 C.2      1 SUBUNIT    0.0000
      6 C6          -16.546500   -6.454100   59.821200 C.3      1 SUBUNIT    0.0000
      7 C7          -15.189200   -0.984400   57.916400 C.2      1 SUBUNIT    0.0000
      8 C8          -17.971900   -6.806700   61.718000 C.3      1 SUBUNIT    0.0000
      9 C9          -19.436900   -6.925800   62.031800 C.2      1 SUBUNIT    0.0000
     10 C10         -20.113900   -6.055100   62.803500 C.2      1 SUBUNIT    0.0000
     11 C11         -21.520000   -6.249000   63.179300 C.2      1 SUBUNIT    0.0000
     12 C12         -22.300300   -5.141000   63.493500 C.2      1 SUBUNIT    0.0000
     13 C13         -22.078700   -7.523300   63.264900 C.2      1 SUBUNIT    0.0000
     14 C14         -23.629900   -5.300200   63.863500 C.2      1 SUBUNIT    0.0000
     15 C15         -23.409500   -7.681500   63.632100 C.2      1 SUBUNIT    0.0000
     16 C16         -24.187000   -6.570400   63.926100 C.2      1 SUBUNIT    0.0000
     17 C17         -15.245500   -6.126500   57.673600 C.3      1 SUBUNIT    0.0000
     18 C18         -12.835900   -5.418500   57.695600 C.3      1 SUBUNIT    0.0000
     19 C19         -15.374600   -3.252600   57.147200 C.2      1 SUBUNIT    0.0000
     20 C20         -14.088400   -2.762200   59.101000 C.2      1 SUBUNIT    0.0000
     21 C21         -15.528300   -5.556600   60.535600 C.3      1 SUBUNIT    0.0000
     22 C22         -16.633400   -6.072400   58.339800 C.3      1 SUBUNIT    0.0000
     23 N23         -11.737800   -4.650700   58.283800 N.3      1 SUBUNIT    0.0000
     24 O24         -17.833300   -6.334600   60.392900 O.3      1 SUBUNIT    0.0000
     25 H25         -13.412700   -5.091300   60.417600 H        1 SUBUNIT    0.0000
     26 H26         -13.837200   -6.673900   59.877600 H        1 SUBUNIT    0.0000
     27 H27         -16.306700   -1.578200   56.188600 H        1 SUBUNIT    0.0000
     28 H28         -13.981000   -0.694800   59.656800 H        1 SUBUNIT    0.0000
     29 H29         -16.220900   -7.491900   59.898600 H        1 SUBUNIT    0.0000
     30 H30         -15.418400    0.065300   57.802400 H        1 SUBUNIT    0.0000
     31 H31         -17.495700   -6.107600   62.407400 H        1 SUBUNIT    0.0000
     32 H32         -17.489100   -7.777100   61.839600 H        1 SUBUNIT    0.0000
     33 H33         -19.898800   -7.817500   61.652100 H        1 SUBUNIT    0.0000
     34 H34         -19.623600   -5.169100   63.163300 H        1 SUBUNIT    0.0000
     35 H35         -21.877700   -4.148100   63.444900 H        1 SUBUNIT    0.0000
     36 H36         -21.490100   -8.404800   63.061400 H        1 SUBUNIT    0.0000
     37 H37         -24.229300   -4.435500   64.104100 H        1 SUBUNIT    0.0000
     38 H38         -23.839200   -8.670800   63.692100 H        1 SUBUNIT    0.0000
     39 H39         -25.223700   -6.693400   64.205500 H        1 SUBUNIT    0.0000
     40 H40         -14.874900   -7.148500   57.748700 H        1 SUBUNIT    0.0000
     41 H41         -15.319300   -5.948300   56.601500 H        1 SUBUNIT    0.0000
     42 H42         -12.556600   -6.471300   57.759100 H        1 SUBUNIT    0.0000
     43 H43         -12.876800   -5.169000   56.634600 H        1 SUBUNIT    0.0000
     44 H44         -15.777200   -3.923300   56.405000 H        1 SUBUNIT    0.0000
     45 H45         -13.439400   -3.054000   59.910500 H        1 SUBUNIT    0.0000
     46 H46         -15.891200   -4.529900   60.566100 H        1 SUBUNIT    0.0000
     47 H47         -15.421100   -5.878300   61.569800 H        1 SUBUNIT    0.0000
     48 H48         -17.319800   -6.742300   57.825500 H        1 SUBUNIT    0.0000
     49 H49         -17.075700   -5.082100   58.247300 H        1 SUBUNIT    0.0000
     50 H50         -11.652800   -4.900000   59.263100 H        1 SUBUNIT    0.0000
     51 H51         -10.863300   -4.931200   57.856900 H        1 SUBUNIT    0.0000
@<TRIPOS>BOND
     1    1    2 1
     2    1    3 1
     3    1   17 1
     4    1   18 1
     5    2   19 2
     6    2   20 1
     7    3   21 1
     8    3   25 1
     9    3   26 1
    10    4    7 2
    11    4   19 1
    12    4   27 1
    13    5    7 1
    14    5   20 2
    15    5   28 1
    16    6   21 1
    17    6   22 1
    18    6   24 1
    19    6   29 1
    20    7   30 1
    21    8    9 1
    22    8   24 1
    23    8   31 1
    24    8   32 1
    25    9   10 2
    26    9   33 1
    27   10   11 1
    28   10   34 1
    29   11   12 2
    30   11   13 1
    31   12   14 1
    32   12   35 1
    33   13   15 2
    34   13   36 1
    35   14   16 2
    36   14   37 1
    37   15   16 1
    38   15   38 1
    39   16   39 1
    40   17   22 1
    41   17   40 1
    42   17   41 1
    43   18   23 1
    44   18   42 1
    45   18   43 1
    46   19   44 1
    47   20   45 1
    48   21   46 1
    49   21   47 1
    50   22   48 1
    51   22   49 1
    52   23   50 1
    53   23   51 1
@<SCITEGIC>MOL_PROPERTY
Resolution
SciTegic.value.DoubleValue
1.650000

@<SCITEGIC>MOL_PROPERTY
TopHits
SciTegic.value.IntegerValue
10

@<SCITEGIC>MOL_PROPERTY
-CDOCKER_ENERGY
SciTegic.value.DoubleValue
16.331905

@<SCITEGIC>MOL_PROPERTY
-CDOCKER_INTERACTION_ENERGY
SciTegic.value.DoubleValue
39.270824

@<SCITEGIC>MOL_PROPERTY
POSE_NUMBER
SciTegic.value.IntegerValue
6

@<SCITEGIC>MOL_PROPERTY
UseResidueTemplateCharge
SciTegic.value.StringValue
True

@<SCITEGIC>MOL_PROPERTY
ForcefieldFFML
SciTegic.value.StringValue
<?xml version="1.0" encoding="UTF-8"?>
<!DOCTYPE ffml SYSTEM "Ffml.dtd">
<ffml version="1.0">
<forcefield name="CHARMm" derivedFrom="CHARMm" base="CHARMm">
<atomTypes>
</atomTypes>
<parameters>
</parameters>
</forcefield>
</ffml>

@<SCITEGIC>MOL_PROPERTY
Initial Potential Energy
SciTegic.value.DoubleValue
37.194801

@<SCITEGIC>MOL_PROPERTY
Initial RMS Gradient
SciTegic.value.DoubleValue
9.201180

@<SCITEGIC>MOL_PROPERTY
Minimization Criteria
SciTegic.value.StringValue
 CONJUG> Minimization exiting with gradient tolerance ( 0.0100000) satisfied.

@<SCITEGIC>MOL_PROPERTY
CHARMm Energy
SciTegic.value.DoubleValue
19.447100

@<SCITEGIC>MOL_PROPERTY
Potential Energy
SciTegic.value.DoubleValue
19.447100

@<SCITEGIC>MOL_PROPERTY
RMS Gradient
SciTegic.value.DoubleValue
0.009700

@<SCITEGIC>MOL_PROPERTY
Bond Energy
SciTegic.value.DoubleValue
1.145770

@<SCITEGIC>MOL_PROPERTY
Angle Energy
SciTegic.value.DoubleValue
3.943700

@<SCITEGIC>MOL_PROPERTY
Urey-Bradley Energy
SciTegic.value.IntegerValue
0

@<SCITEGIC>MOL_PROPERTY
Dihedral Energy
SciTegic.value.DoubleValue
17.884001

@<SCITEGIC>MOL_PROPERTY
Improper Energy
SciTegic.value.DoubleValue
0.169000

@<SCITEGIC>MOL_PROPERTY
Van der Waals Energy
SciTegic.value.DoubleValue
-1.114060

@<SCITEGIC>MOL_PROPERTY
Electrostatic Energy
SciTegic.value.DoubleValue
-2.581340

@<SCITEGIC>MOL_PROPERTY
Hydrogen Bond Energy
SciTegic.value.IntegerValue
0

@<SCITEGIC>MOL_PROPERTY
Solvation Free Energy
SciTegic.value.IntegerValue
0

@<SCITEGIC>MOL_PROPERTY
Molecule Solvent Accessibility
SciTegic.value.DoubleValue
3423.729980

@<SCITEGIC>MOL_PROPERTY
PartialChargeMethod
SciTegic.value.StringValue
MomanyRone

@<SCITEGIC>MOL_PROPERTY
Heavy atom RMSD to syn-7aa 1
SciTegic.value.DoubleValue
3.091303

@<SCITEGIC>ATOM_PROPERTY
Formal Charge
SciTegic.value.StringValue
1 0
2 0
3 0
4 0
5 0
6 0
7 0
8 0
9 0
10 0
11 0
12 0
13 0
14 0
15 0
16 0
17 0
18 0
19 0
20 0
21 0
22 0
23 0
24 0
25 0
26 0
27 0
28 0
29 0
30 0
31 0
32 0
33 0
34 0
35 0
36 0
37 0
38 0
39 0
40 0
41 0
42 0
43 0
44 0
45 0
46 0
47 0
48 0
49 0
50 0
51 0

@<SCITEGIC>ATOM_PROPERTY
pdb_tempFactor
SciTegic.value.DoubleValue
1 0.00
2 0.00
3 0.00
4 0.00
5 0.00
6 0.00
7 0.00
8 0.00
9 0.00
10 0.00
11 0.00
12 0.00
13 0.00
14 0.00
15 0.00
16 0.00
17 0.00
18 0.00
19 0.00
20 0.00
21 0.00
22 0.00
23 0.00
24 0.00
25 0.00
26 0.00
27 0.00
28 0.00
29 0.00
30 0.00
31 0.00
32 0.00
33 0.00
34 0.00
35 0.00
36 0.00
37 0.00
38 0.00
39 0.00
40 0.00
41 0.00
42 0.00
43 0.00
44 0.00
45 0.00
46 0.00
47 0.00
48 0.00
49 0.00
50 0.00
51 0.00

@<SCITEGIC>ATOM_PROPERTY
pdb_occupancy
SciTegic.value.DoubleValue
1 1.00
2 1.00
3 1.00
4 1.00
5 1.00
6 1.00
7 1.00
8 1.00
9 1.00
10 1.00
11 1.00
12 1.00
13 1.00
14 1.00
15 1.00
16 1.00
17 1.00
18 1.00
19 1.00
20 1.00
21 1.00
22 1.00
23 1.00
24 1.00
25 1.00
26 1.00
27 1.00
28 1.00
29 1.00
30 1.00
31 1.00
32 1.00
33 1.00
34 1.00
35 1.00
36 1.00
37 1.00
38 1.00
39 1.00
40 1.00
41 1.00
42 1.00
43 1.00
44 1.00
45 1.00
46 1.00
47 1.00
48 1.00
49 1.00
50 1.00
51 1.00

#	Created by:	Discovery Studio
#	Creation time:	2019-08-05T16:15:28Z

@<TRIPOS>MOLECULE
4n8d
   51    53     0 0 0
SMALL
USER_CHARGES


@<TRIPOS>ATOM
      1 C1          -14.362900   -5.040400   58.383500 C.3      1 SUBUNIT    0.0000
      2 C2          -14.578800   -3.532500   58.254500 C.2      1 SUBUNIT    0.0000
      3 C3          -14.366300   -5.515600   59.858900 C.3      1 SUBUNIT    0.0000
      4 C4          -14.259400   -1.273900   59.091100 C.2      1 SUBUNIT    0.0000
      5 C5          -15.455300   -1.616900   57.044800 C.2      1 SUBUNIT    0.0000
      6 C6          -16.903500   -5.872700   59.851800 C.3      1 SUBUNIT    0.0000
      7 C7          -14.962900   -0.758700   58.013600 C.2      1 SUBUNIT    0.0000
      8 C8          -19.299600   -5.965100   60.112900 C.3      1 SUBUNIT    0.0000
      9 C9          -20.448400   -5.188900   60.707200 C.2      1 SUBUNIT    0.0000
     10 C10         -21.268400   -5.489400   61.735600 C.2      1 SUBUNIT    0.0000
     11 C11         -21.123100   -6.644000   62.630200 C.2      1 SUBUNIT    0.0000
     12 C12         -19.871500   -7.056600   63.075000 C.2      1 SUBUNIT    0.0000
     13 C13         -22.264100   -7.287200   63.103300 C.2      1 SUBUNIT    0.0000
     14 C14         -19.764900   -8.127300   63.952800 C.2      1 SUBUNIT    0.0000
     15 C15         -22.154400   -8.357700   63.982900 C.2      1 SUBUNIT    0.0000
     16 C16         -20.901500   -8.783600   64.403600 C.2      1 SUBUNIT    0.0000
     17 C17         -15.500300   -5.847500   57.709700 C.3      1 SUBUNIT    0.0000
     18 C18         -13.022200   -5.406800   57.708100 C.3      1 SUBUNIT    0.0000
     19 C19         -14.061100   -2.644400   59.200700 C.2      1 SUBUNIT    0.0000
     20 C20         -15.256400   -2.985700   57.161200 C.2      1 SUBUNIT    0.0000
     21 C21         -15.704200   -5.234500   60.569000 C.3      1 SUBUNIT    0.0000
     22 C22         -16.879900   -5.577800   58.340000 C.3      1 SUBUNIT    0.0000
     23 N23         -11.853600   -4.687400   58.217100 N.3      1 SUBUNIT    0.0000
     24 O24         -18.076300   -5.336800   60.439700 O.3      1 SUBUNIT    0.0000
     25 H25         -13.539700   -5.088500   60.424500 H        1 SUBUNIT    0.0000
     26 H26         -14.187800   -6.591800   59.886600 H        1 SUBUNIT    0.0000
     27 H27         -13.853400   -0.603200   59.833300 H        1 SUBUNIT    0.0000
     28 H28         -15.990100   -1.222300   56.193000 H        1 SUBUNIT    0.0000
     29 H29         -16.871100   -6.951600   60.012300 H        1 SUBUNIT    0.0000
     30 H30         -15.116500    0.306300   57.920500 H        1 SUBUNIT    0.0000
     31 H31         -19.291900   -6.998100   60.459000 H        1 SUBUNIT    0.0000
     32 H32         -19.428200   -5.986300   59.032300 H        1 SUBUNIT    0.0000
     33 H33         -20.682600   -4.307200   60.138800 H        1 SUBUNIT    0.0000
     34 H34         -22.105300   -4.843900   61.928600 H        1 SUBUNIT    0.0000
     35 H35         -18.973800   -6.541900   62.762900 H        1 SUBUNIT    0.0000
     36 H36         -23.243400   -6.955600   62.788700 H        1 SUBUNIT    0.0000
     37 H37         -18.791900   -8.433300   64.296200 H        1 SUBUNIT    0.0000
     38 H38         -23.045300   -8.852400   64.340100 H        1 SUBUNIT    0.0000
     39 H39         -20.810700   -9.610100   65.095000 H        1 SUBUNIT    0.0000
     40 H40         -15.280700   -6.910800   57.807300 H        1 SUBUNIT    0.0000
     41 H41         -15.532100   -5.679200   56.634400 H        1 SUBUNIT    0.0000
     42 H42         -12.814700   -6.471400   57.821000 H        1 SUBUNIT    0.0000
     43 H43         -13.074300   -5.212100   56.636100 H        1 SUBUNIT    0.0000
     44 H44         -13.483800   -3.010600   60.033300 H        1 SUBUNIT    0.0000
     45 H45         -15.645000   -3.609900   56.373200 H        1 SUBUNIT    0.0000
     46 H46         -15.868500   -4.161900   60.660300 H        1 SUBUNIT    0.0000
     47 H47         -15.663300   -5.613200   61.589600 H        1 SUBUNIT    0.0000
     48 H48         -17.621300   -6.191900   57.830800 H        1 SUBUNIT    0.0000
     49 H49         -17.190200   -4.548000   58.168500 H        1 SUBUNIT    0.0000
     50 H50         -11.680300   -4.979000   59.173100 H        1 SUBUNIT    0.0000
     51 H51         -11.032100   -4.966500   57.694100 H        1 SUBUNIT    0.0000
@<TRIPOS>BOND
     1    1    2 1
     2    1    3 1
     3    1   17 1
     4    1   18 1
     5    2   19 2
     6    2   20 1
     7    3   21 1
     8    3   25 1
     9    3   26 1
    10    4    7 2
    11    4   19 1
    12    4   27 1
    13    5    7 1
    14    5   20 2
    15    5   28 1
    16    6   21 1
    17    6   22 1
    18    6   24 1
    19    6   29 1
    20    7   30 1
    21    8    9 1
    22    8   24 1
    23    8   31 1
    24    8   32 1
    25    9   10 2
    26    9   33 1
    27   10   11 1
    28   10   34 1
    29   11   12 2
    30   11   13 1
    31   12   14 1
    32   12   35 1
    33   13   15 2
    34   13   36 1
    35   14   16 2
    36   14   37 1
    37   15   16 1
    38   15   38 1
    39   16   39 1
    40   17   22 1
    41   17   40 1
    42   17   41 1
    43   18   23 1
    44   18   42 1
    45   18   43 1
    46   19   44 1
    47   20   45 1
    48   21   46 1
    49   21   47 1
    50   22   48 1
    51   22   49 1
    52   23   50 1
    53   23   51 1
@<SCITEGIC>MOL_PROPERTY
Resolution
SciTegic.value.DoubleValue
1.650000

@<SCITEGIC>MOL_PROPERTY
TopHits
SciTegic.value.IntegerValue
10

@<SCITEGIC>MOL_PROPERTY
-CDOCKER_ENERGY
SciTegic.value.DoubleValue
16.211346

@<SCITEGIC>MOL_PROPERTY
-CDOCKER_INTERACTION_ENERGY
SciTegic.value.DoubleValue
41.064941

@<SCITEGIC>MOL_PROPERTY
POSE_NUMBER
SciTegic.value.IntegerValue
7

@<SCITEGIC>MOL_PROPERTY
UseResidueTemplateCharge
SciTegic.value.StringValue
True

@<SCITEGIC>MOL_PROPERTY
ForcefieldFFML
SciTegic.value.StringValue
<?xml version="1.0" encoding="UTF-8"?>
<!DOCTYPE ffml SYSTEM "Ffml.dtd">
<ffml version="1.0">
<forcefield name="CHARMm" derivedFrom="CHARMm" base="CHARMm">
<atomTypes>
</atomTypes>
<parameters>
</parameters>
</forcefield>
</ffml>

@<SCITEGIC>MOL_PROPERTY
Initial Potential Energy
SciTegic.value.DoubleValue
37.194801

@<SCITEGIC>MOL_PROPERTY
Initial RMS Gradient
SciTegic.value.DoubleValue
9.201180

@<SCITEGIC>MOL_PROPERTY
Minimization Criteria
SciTegic.value.StringValue
 CONJUG> Minimization exiting with gradient tolerance ( 0.0100000) satisfied.

@<SCITEGIC>MOL_PROPERTY
CHARMm Energy
SciTegic.value.DoubleValue
19.447100

@<SCITEGIC>MOL_PROPERTY
Potential Energy
SciTegic.value.DoubleValue
19.447100

@<SCITEGIC>MOL_PROPERTY
RMS Gradient
SciTegic.value.DoubleValue
0.009700

@<SCITEGIC>MOL_PROPERTY
Bond Energy
SciTegic.value.DoubleValue
1.145770

@<SCITEGIC>MOL_PROPERTY
Angle Energy
SciTegic.value.DoubleValue
3.943700

@<SCITEGIC>MOL_PROPERTY
Urey-Bradley Energy
SciTegic.value.IntegerValue
0

@<SCITEGIC>MOL_PROPERTY
Dihedral Energy
SciTegic.value.DoubleValue
17.884001

@<SCITEGIC>MOL_PROPERTY
Improper Energy
SciTegic.value.DoubleValue
0.169000

@<SCITEGIC>MOL_PROPERTY
Van der Waals Energy
SciTegic.value.DoubleValue
-1.114060

@<SCITEGIC>MOL_PROPERTY
Electrostatic Energy
SciTegic.value.DoubleValue
-2.581340

@<SCITEGIC>MOL_PROPERTY
Hydrogen Bond Energy
SciTegic.value.IntegerValue
0

@<SCITEGIC>MOL_PROPERTY
Solvation Free Energy
SciTegic.value.IntegerValue
0

@<SCITEGIC>MOL_PROPERTY
Molecule Solvent Accessibility
SciTegic.value.DoubleValue
3423.729980

@<SCITEGIC>MOL_PROPERTY
PartialChargeMethod
SciTegic.value.StringValue
MomanyRone

@<SCITEGIC>MOL_PROPERTY
Heavy atom RMSD to syn-7aa 1
SciTegic.value.DoubleValue
3.449114

@<SCITEGIC>ATOM_PROPERTY
Formal Charge
SciTegic.value.StringValue
1 0
2 0
3 0
4 0
5 0
6 0
7 0
8 0
9 0
10 0
11 0
12 0
13 0
14 0
15 0
16 0
17 0
18 0
19 0
20 0
21 0
22 0
23 0
24 0
25 0
26 0
27 0
28 0
29 0
30 0
31 0
32 0
33 0
34 0
35 0
36 0
37 0
38 0
39 0
40 0
41 0
42 0
43 0
44 0
45 0
46 0
47 0
48 0
49 0
50 0
51 0

@<SCITEGIC>ATOM_PROPERTY
pdb_tempFactor
SciTegic.value.DoubleValue
1 0.00
2 0.00
3 0.00
4 0.00
5 0.00
6 0.00
7 0.00
8 0.00
9 0.00
10 0.00
11 0.00
12 0.00
13 0.00
14 0.00
15 0.00
16 0.00
17 0.00
18 0.00
19 0.00
20 0.00
21 0.00
22 0.00
23 0.00
24 0.00
25 0.00
26 0.00
27 0.00
28 0.00
29 0.00
30 0.00
31 0.00
32 0.00
33 0.00
34 0.00
35 0.00
36 0.00
37 0.00
38 0.00
39 0.00
40 0.00
41 0.00
42 0.00
43 0.00
44 0.00
45 0.00
46 0.00
47 0.00
48 0.00
49 0.00
50 0.00
51 0.00

@<SCITEGIC>ATOM_PROPERTY
pdb_occupancy
SciTegic.value.DoubleValue
1 1.00
2 1.00
3 1.00
4 1.00
5 1.00
6 1.00
7 1.00
8 1.00
9 1.00
10 1.00
11 1.00
12 1.00
13 1.00
14 1.00
15 1.00
16 1.00
17 1.00
18 1.00
19 1.00
20 1.00
21 1.00
22 1.00
23 1.00
24 1.00
25 1.00
26 1.00
27 1.00
28 1.00
29 1.00
30 1.00
31 1.00
32 1.00
33 1.00
34 1.00
35 1.00
36 1.00
37 1.00
38 1.00
39 1.00
40 1.00
41 1.00
42 1.00
43 1.00
44 1.00
45 1.00
46 1.00
47 1.00
48 1.00
49 1.00
50 1.00
51 1.00

#	Created by:	Discovery Studio
#	Creation time:	2019-08-05T16:15:28Z

@<TRIPOS>MOLECULE
4n8d
   51    53     0 0 0
SMALL
USER_CHARGES


@<TRIPOS>ATOM
      1 C1          -14.317000   -5.264500   58.313400 C.3      1 SUBUNIT    0.0000
      2 C2          -14.634900   -3.777500   58.181900 C.2      1 SUBUNIT    0.0000
      3 C3          -14.162700   -5.718600   59.783200 C.3      1 SUBUNIT    0.0000
      4 C4          -15.653300   -1.937500   56.968200 C.2      1 SUBUNIT    0.0000
      5 C5          -14.407000   -1.491800   58.965600 C.2      1 SUBUNIT    0.0000
      6 C6          -16.656800   -6.242100   60.003200 C.3      1 SUBUNIT    0.0000
      7 C7          -15.167800   -1.035800   57.900100 C.2      1 SUBUNIT    0.0000
      8 C8          -17.995000   -6.038900   62.018100 C.3      1 SUBUNIT    0.0000
      9 C9          -18.227700   -7.505300   62.274200 C.2      1 SUBUNIT    0.0000
     10 C10         -19.362000   -8.156100   62.597600 C.2      1 SUBUNIT    0.0000
     11 C11         -20.693200   -7.540600   62.629500 C.2      1 SUBUNIT    0.0000
     12 C12         -21.072700   -6.581100   61.693000 C.2      1 SUBUNIT    0.0000
     13 C13         -21.611600   -7.962400   63.584400 C.2      1 SUBUNIT    0.0000
     14 C14         -22.337900   -6.013200   61.745200 C.2      1 SUBUNIT    0.0000
     15 C15         -22.884200   -7.407500   63.625300 C.2      1 SUBUNIT    0.0000
     16 C16         -23.245200   -6.427600   62.709100 C.2      1 SUBUNIT    0.0000
     17 C17         -15.452700   -6.151400   57.749700 C.3      1 SUBUNIT    0.0000
     18 C18         -13.005000   -5.550700   57.554800 C.3      1 SUBUNIT    0.0000
     19 C19         -15.384600   -3.292100   57.106700 C.2      1 SUBUNIT    0.0000
     20 C20         -14.139200   -2.847300   59.098200 C.2      1 SUBUNIT    0.0000
     21 C21         -15.441600   -5.521400   60.606500 C.3      1 SUBUNIT    0.0000
     22 C22         -16.787000   -5.958600   58.498300 C.3      1 SUBUNIT    0.0000
     23 N23         -11.853100   -4.790100   58.044700 N.3      1 SUBUNIT    0.0000
     24 O24         -17.843100   -5.789300   60.631300 O.3      1 SUBUNIT    0.0000
     25 H25         -13.320700   -5.235500   60.277100 H        1 SUBUNIT    0.0000
     26 H26         -13.922800   -6.783700   59.797200 H        1 SUBUNIT    0.0000
     27 H27         -16.236900   -1.588100   56.128400 H        1 SUBUNIT    0.0000
     28 H28         -14.010100   -0.788200   59.681200 H        1 SUBUNIT    0.0000
     29 H29         -16.546300   -7.318000   60.145800 H        1 SUBUNIT    0.0000
     30 H30         -15.373500    0.018600   57.789900 H        1 SUBUNIT    0.0000
     31 H31         -18.820900   -5.440800   62.397700 H        1 SUBUNIT    0.0000
     32 H32         -17.126300   -5.696800   62.578300 H        1 SUBUNIT    0.0000
     33 H33         -17.314200   -8.062700   62.292900 H        1 SUBUNIT    0.0000
     34 H34         -19.303600   -9.196000   62.863300 H        1 SUBUNIT    0.0000
     35 H35         -20.399300   -6.279800   60.906000 H        1 SUBUNIT    0.0000
     36 H36         -21.339300   -8.722400   64.302400 H        1 SUBUNIT    0.0000
     37 H37         -22.619500   -5.264200   61.020600 H        1 SUBUNIT    0.0000
     38 H38         -23.592900   -7.738200   64.370200 H        1 SUBUNIT    0.0000
     39 H39         -24.232400   -5.992100   62.743000 H        1 SUBUNIT    0.0000
     40 H40         -15.142400   -7.187500   57.859600 H        1 SUBUNIT    0.0000
     41 H41         -15.584800   -6.019700   56.676000 H        1 SUBUNIT    0.0000
     42 H42         -12.747800   -6.608300   57.627000 H        1 SUBUNIT    0.0000
     43 H43         -13.117000   -5.322400   56.495100 H        1 SUBUNIT    0.0000
     44 H44         -15.774300   -3.954300   56.350800 H        1 SUBUNIT    0.0000
     45 H45         -13.523800   -3.163300   59.923700 H        1 SUBUNIT    0.0000
     46 H46         -15.669800   -4.463000   60.726000 H        1 SUBUNIT    0.0000
     47 H47         -15.261400   -5.913500   61.604000 H        1 SUBUNIT    0.0000
     48 H48         -17.547200   -6.613600   58.072800 H        1 SUBUNIT    0.0000
     49 H49         -17.163300   -4.947200   58.353400 H        1 SUBUNIT    0.0000
     50 H50         -11.697800   -5.025000   59.019600 H        1 SUBUNIT    0.0000
     51 H51         -11.019100   -5.089000   57.553500 H        1 SUBUNIT    0.0000
@<TRIPOS>BOND
     1    1    2 1
     2    1    3 1
     3    1   17 1
     4    1   18 1
     5    2   19 2
     6    2   20 1
     7    3   21 1
     8    3   25 1
     9    3   26 1
    10    4    7 2
    11    4   19 1
    12    4   27 1
    13    5    7 1
    14    5   20 2
    15    5   28 1
    16    6   21 1
    17    6   22 1
    18    6   24 1
    19    6   29 1
    20    7   30 1
    21    8    9 1
    22    8   24 1
    23    8   31 1
    24    8   32 1
    25    9   10 2
    26    9   33 1
    27   10   11 1
    28   10   34 1
    29   11   12 2
    30   11   13 1
    31   12   14 1
    32   12   35 1
    33   13   15 2
    34   13   36 1
    35   14   16 2
    36   14   37 1
    37   15   16 1
    38   15   38 1
    39   16   39 1
    40   17   22 1
    41   17   40 1
    42   17   41 1
    43   18   23 1
    44   18   42 1
    45   18   43 1
    46   19   44 1
    47   20   45 1
    48   21   46 1
    49   21   47 1
    50   22   48 1
    51   22   49 1
    52   23   50 1
    53   23   51 1
@<SCITEGIC>MOL_PROPERTY
Resolution
SciTegic.value.DoubleValue
1.650000

@<SCITEGIC>MOL_PROPERTY
TopHits
SciTegic.value.IntegerValue
10

@<SCITEGIC>MOL_PROPERTY
-CDOCKER_ENERGY
SciTegic.value.DoubleValue
15.041868

@<SCITEGIC>MOL_PROPERTY
-CDOCKER_INTERACTION_ENERGY
SciTegic.value.DoubleValue
40.605503

@<SCITEGIC>MOL_PROPERTY
POSE_NUMBER
SciTegic.value.IntegerValue
8

@<SCITEGIC>MOL_PROPERTY
UseResidueTemplateCharge
SciTegic.value.StringValue
True

@<SCITEGIC>MOL_PROPERTY
ForcefieldFFML
SciTegic.value.StringValue
<?xml version="1.0" encoding="UTF-8"?>
<!DOCTYPE ffml SYSTEM "Ffml.dtd">
<ffml version="1.0">
<forcefield name="CHARMm" derivedFrom="CHARMm" base="CHARMm">
<atomTypes>
</atomTypes>
<parameters>
</parameters>
</forcefield>
</ffml>

@<SCITEGIC>MOL_PROPERTY
Initial Potential Energy
SciTegic.value.DoubleValue
37.194801

@<SCITEGIC>MOL_PROPERTY
Initial RMS Gradient
SciTegic.value.DoubleValue
9.201180

@<SCITEGIC>MOL_PROPERTY
Minimization Criteria
SciTegic.value.StringValue
 CONJUG> Minimization exiting with gradient tolerance ( 0.0100000) satisfied.

@<SCITEGIC>MOL_PROPERTY
CHARMm Energy
SciTegic.value.DoubleValue
19.447100

@<SCITEGIC>MOL_PROPERTY
Potential Energy
SciTegic.value.DoubleValue
19.447100

@<SCITEGIC>MOL_PROPERTY
RMS Gradient
SciTegic.value.DoubleValue
0.009700

@<SCITEGIC>MOL_PROPERTY
Bond Energy
SciTegic.value.DoubleValue
1.145770

@<SCITEGIC>MOL_PROPERTY
Angle Energy
SciTegic.value.DoubleValue
3.943700

@<SCITEGIC>MOL_PROPERTY
Urey-Bradley Energy
SciTegic.value.IntegerValue
0

@<SCITEGIC>MOL_PROPERTY
Dihedral Energy
SciTegic.value.DoubleValue
17.884001

@<SCITEGIC>MOL_PROPERTY
Improper Energy
SciTegic.value.DoubleValue
0.169000

@<SCITEGIC>MOL_PROPERTY
Van der Waals Energy
SciTegic.value.DoubleValue
-1.114060

@<SCITEGIC>MOL_PROPERTY
Electrostatic Energy
SciTegic.value.DoubleValue
-2.581340

@<SCITEGIC>MOL_PROPERTY
Hydrogen Bond Energy
SciTegic.value.IntegerValue
0

@<SCITEGIC>MOL_PROPERTY
Solvation Free Energy
SciTegic.value.IntegerValue
0

@<SCITEGIC>MOL_PROPERTY
Molecule Solvent Accessibility
SciTegic.value.DoubleValue
3423.729980

@<SCITEGIC>MOL_PROPERTY
PartialChargeMethod
SciTegic.value.StringValue
MomanyRone

@<SCITEGIC>MOL_PROPERTY
Heavy atom RMSD to syn-7aa 1
SciTegic.value.DoubleValue
3.461333

@<SCITEGIC>ATOM_PROPERTY
Formal Charge
SciTegic.value.StringValue
1 0
2 0
3 0
4 0
5 0
6 0
7 0
8 0
9 0
10 0
11 0
12 0
13 0
14 0
15 0
16 0
17 0
18 0
19 0
20 0
21 0
22 0
23 0
24 0
25 0
26 0
27 0
28 0
29 0
30 0
31 0
32 0
33 0
34 0
35 0
36 0
37 0
38 0
39 0
40 0
41 0
42 0
43 0
44 0
45 0
46 0
47 0
48 0
49 0
50 0
51 0

@<SCITEGIC>ATOM_PROPERTY
pdb_tempFactor
SciTegic.value.DoubleValue
1 0.00
2 0.00
3 0.00
4 0.00
5 0.00
6 0.00
7 0.00
8 0.00
9 0.00
10 0.00
11 0.00
12 0.00
13 0.00
14 0.00
15 0.00
16 0.00
17 0.00
18 0.00
19 0.00
20 0.00
21 0.00
22 0.00
23 0.00
24 0.00
25 0.00
26 0.00
27 0.00
28 0.00
29 0.00
30 0.00
31 0.00
32 0.00
33 0.00
34 0.00
35 0.00
36 0.00
37 0.00
38 0.00
39 0.00
40 0.00
41 0.00
42 0.00
43 0.00
44 0.00
45 0.00
46 0.00
47 0.00
48 0.00
49 0.00
50 0.00
51 0.00

@<SCITEGIC>ATOM_PROPERTY
pdb_occupancy
SciTegic.value.DoubleValue
1 1.00
2 1.00
3 1.00
4 1.00
5 1.00
6 1.00
7 1.00
8 1.00
9 1.00
10 1.00
11 1.00
12 1.00
13 1.00
14 1.00
15 1.00
16 1.00
17 1.00
18 1.00
19 1.00
20 1.00
21 1.00
22 1.00
23 1.00
24 1.00
25 1.00
26 1.00
27 1.00
28 1.00
29 1.00
30 1.00
31 1.00
32 1.00
33 1.00
34 1.00
35 1.00
36 1.00
37 1.00
38 1.00
39 1.00
40 1.00
41 1.00
42 1.00
43 1.00
44 1.00
45 1.00
46 1.00
47 1.00
48 1.00
49 1.00
50 1.00
51 1.00

#	Created by:	Discovery Studio
#	Creation time:	2019-08-05T16:15:28Z

@<TRIPOS>MOLECULE
4n8d
   51    53     0 0 0
SMALL
USER_CHARGES


@<TRIPOS>ATOM
      1 C1          -14.052200   -5.209700   58.302300 C.3      1 SUBUNIT    0.0000
      2 C2          -14.432100   -3.732400   58.191100 C.2      1 SUBUNIT    0.0000
      3 C3          -14.106400   -5.704900   59.769500 C.3      1 SUBUNIT    0.0000
      4 C4          -15.560700   -1.906200   57.051200 C.2      1 SUBUNIT    0.0000
      5 C5          -14.321200   -1.462400   59.051500 C.2      1 SUBUNIT    0.0000
      6 C6          -16.526600   -6.440000   59.569600 C.3      1 SUBUNIT    0.0000
      7 C7          -15.110700   -1.010000   58.007200 C.2      1 SUBUNIT    0.0000
      8 C8          -18.174800   -6.714000   61.300900 C.3      1 SUBUNIT    0.0000
      9 C9          -19.588600   -6.318100   61.626000 C.2      1 SUBUNIT    0.0000
     10 C10         -19.909700   -5.426600   62.585100 C.2      1 SUBUNIT    0.0000
     11 C11         -21.285700   -5.027600   62.926200 C.2      1 SUBUNIT    0.0000
     12 C12         -22.386600   -5.458600   62.185100 C.2      1 SUBUNIT    0.0000
     13 C13         -21.489900   -4.182800   64.013000 C.2      1 SUBUNIT    0.0000
     14 C14         -23.670100   -5.070200   62.549800 C.2      1 SUBUNIT    0.0000
     15 C15         -22.772800   -3.798200   64.379500 C.2      1 SUBUNIT    0.0000
     16 C16         -23.864300   -4.247700   63.649700 C.2      1 SUBUNIT    0.0000
     17 C17         -15.028200   -6.131500   57.529600 C.3      1 SUBUNIT    0.0000
     18 C18         -12.628400   -5.419500   57.740000 C.3      1 SUBUNIT    0.0000
     19 C19         -15.215400   -3.247300   57.138600 C.2      1 SUBUNIT    0.0000
     20 C20         -13.984100   -2.807700   59.138100 C.2      1 SUBUNIT    0.0000
     21 C21         -15.512700   -5.615200   60.378500 C.3      1 SUBUNIT    0.0000
     22 C22         -16.467600   -6.070600   58.079800 C.3      1 SUBUNIT    0.0000
     23 N23         -11.588400   -4.653700   58.424000 N.3      1 SUBUNIT    0.0000
     24 O24         -17.841300   -6.195200   60.028700 O.3      1 SUBUNIT    0.0000
     25 H25         -13.387000   -5.194500   60.408800 H        1 SUBUNIT    0.0000
     26 H26         -13.811300   -6.753500   59.793400 H        1 SUBUNIT    0.0000
     27 H27         -16.175700   -1.563700   56.231500 H        1 SUBUNIT    0.0000
     28 H28         -13.956300   -0.761600   59.787500 H        1 SUBUNIT    0.0000
     29 H29         -16.294900   -7.498100   59.683800 H        1 SUBUNIT    0.0000
     30 H30         -15.365900    0.036700   57.932600 H        1 SUBUNIT    0.0000
     31 H31         -17.499300   -6.317100   62.059000 H        1 SUBUNIT    0.0000
     32 H32         -18.078600   -7.800500   61.304500 H        1 SUBUNIT    0.0000
     33 H33         -20.332200   -6.850800   61.066300 H        1 SUBUNIT    0.0000
     34 H34         -19.118900   -4.966100   63.149100 H        1 SUBUNIT    0.0000
     35 H35         -22.276100   -6.089300   61.317800 H        1 SUBUNIT    0.0000
     36 H36         -20.651300   -3.819200   64.588000 H        1 SUBUNIT    0.0000
     37 H37         -24.518600   -5.409100   61.973400 H        1 SUBUNIT    0.0000
     38 H38         -22.919300   -3.150000   65.230400 H        1 SUBUNIT    0.0000
     39 H39         -24.862500   -3.952500   63.937400 H        1 SUBUNIT    0.0000
     40 H40         -14.673400   -7.157500   57.625700 H        1 SUBUNIT    0.0000
     41 H41         -15.008200   -5.938700   56.457000 H        1 SUBUNIT    0.0000
     42 H42         -12.345900   -6.470300   57.818000 H        1 SUBUNIT    0.0000
     43 H43         -12.585600   -5.163400   56.680300 H        1 SUBUNIT    0.0000
     44 H44         -15.585300   -3.899200   56.364100 H        1 SUBUNIT    0.0000
     45 H45         -13.348400   -3.120900   59.950300 H        1 SUBUNIT    0.0000
     46 H46         -15.843200   -4.579300   60.441700 H        1 SUBUNIT    0.0000
     47 H47         -15.470300   -5.984400   61.402700 H        1 SUBUNIT    0.0000
     48 H48         -17.111700   -6.733700   57.504800 H        1 SUBUNIT    0.0000
     49 H49         -16.899000   -5.081000   57.948000 H        1 SUBUNIT    0.0000
     50 H50         -11.587900   -4.915400   59.404600 H        1 SUBUNIT    0.0000
     51 H51         -10.679800   -4.933000   58.073500 H        1 SUBUNIT    0.0000
@<TRIPOS>BOND
     1    1    2 1
     2    1    3 1
     3    1   17 1
     4    1   18 1
     5    2   19 2
     6    2   20 1
     7    3   21 1
     8    3   25 1
     9    3   26 1
    10    4    7 2
    11    4   19 1
    12    4   27 1
    13    5    7 1
    14    5   20 2
    15    5   28 1
    16    6   21 1
    17    6   22 1
    18    6   24 1
    19    6   29 1
    20    7   30 1
    21    8    9 1
    22    8   24 1
    23    8   31 1
    24    8   32 1
    25    9   10 2
    26    9   33 1
    27   10   11 1
    28   10   34 1
    29   11   12 2
    30   11   13 1
    31   12   14 1
    32   12   35 1
    33   13   15 2
    34   13   36 1
    35   14   16 2
    36   14   37 1
    37   15   16 1
    38   15   38 1
    39   16   39 1
    40   17   22 1
    41   17   40 1
    42   17   41 1
    43   18   23 1
    44   18   42 1
    45   18   43 1
    46   19   44 1
    47   20   45 1
    48   21   46 1
    49   21   47 1
    50   22   48 1
    51   22   49 1
    52   23   50 1
    53   23   51 1
@<SCITEGIC>MOL_PROPERTY
Resolution
SciTegic.value.DoubleValue
1.650000

@<SCITEGIC>MOL_PROPERTY
TopHits
SciTegic.value.IntegerValue
10

@<SCITEGIC>MOL_PROPERTY
-CDOCKER_ENERGY
SciTegic.value.DoubleValue
14.569776

@<SCITEGIC>MOL_PROPERTY
-CDOCKER_INTERACTION_ENERGY
SciTegic.value.DoubleValue
37.466667

@<SCITEGIC>MOL_PROPERTY
POSE_NUMBER
SciTegic.value.IntegerValue
9

@<SCITEGIC>MOL_PROPERTY
UseResidueTemplateCharge
SciTegic.value.StringValue
True

@<SCITEGIC>MOL_PROPERTY
ForcefieldFFML
SciTegic.value.StringValue
<?xml version="1.0" encoding="UTF-8"?>
<!DOCTYPE ffml SYSTEM "Ffml.dtd">
<ffml version="1.0">
<forcefield name="CHARMm" derivedFrom="CHARMm" base="CHARMm">
<atomTypes>
</atomTypes>
<parameters>
</parameters>
</forcefield>
</ffml>

@<SCITEGIC>MOL_PROPERTY
Initial Potential Energy
SciTegic.value.DoubleValue
37.194801

@<SCITEGIC>MOL_PROPERTY
Initial RMS Gradient
SciTegic.value.DoubleValue
9.201180

@<SCITEGIC>MOL_PROPERTY
Minimization Criteria
SciTegic.value.StringValue
 CONJUG> Minimization exiting with gradient tolerance ( 0.0100000) satisfied.

@<SCITEGIC>MOL_PROPERTY
CHARMm Energy
SciTegic.value.DoubleValue
19.447100

@<SCITEGIC>MOL_PROPERTY
Potential Energy
SciTegic.value.DoubleValue
19.447100

@<SCITEGIC>MOL_PROPERTY
RMS Gradient
SciTegic.value.DoubleValue
0.009700

@<SCITEGIC>MOL_PROPERTY
Bond Energy
SciTegic.value.DoubleValue
1.145770

@<SCITEGIC>MOL_PROPERTY
Angle Energy
SciTegic.value.DoubleValue
3.943700

@<SCITEGIC>MOL_PROPERTY
Urey-Bradley Energy
SciTegic.value.IntegerValue
0

@<SCITEGIC>MOL_PROPERTY
Dihedral Energy
SciTegic.value.DoubleValue
17.884001

@<SCITEGIC>MOL_PROPERTY
Improper Energy
SciTegic.value.DoubleValue
0.169000

@<SCITEGIC>MOL_PROPERTY
Van der Waals Energy
SciTegic.value.DoubleValue
-1.114060

@<SCITEGIC>MOL_PROPERTY
Electrostatic Energy
SciTegic.value.DoubleValue
-2.581340

@<SCITEGIC>MOL_PROPERTY
Hydrogen Bond Energy
SciTegic.value.IntegerValue
0

@<SCITEGIC>MOL_PROPERTY
Solvation Free Energy
SciTegic.value.IntegerValue
0

@<SCITEGIC>MOL_PROPERTY
Molecule Solvent Accessibility
SciTegic.value.DoubleValue
3423.729980

@<SCITEGIC>MOL_PROPERTY
PartialChargeMethod
SciTegic.value.StringValue
MomanyRone

@<SCITEGIC>MOL_PROPERTY
Heavy atom RMSD to syn-7aa 1
SciTegic.value.DoubleValue
3.237169

@<SCITEGIC>ATOM_PROPERTY
Formal Charge
SciTegic.value.StringValue
1 0
2 0
3 0
4 0
5 0
6 0
7 0
8 0
9 0
10 0
11 0
12 0
13 0
14 0
15 0
16 0
17 0
18 0
19 0
20 0
21 0
22 0
23 0
24 0
25 0
26 0
27 0
28 0
29 0
30 0
31 0
32 0
33 0
34 0
35 0
36 0
37 0
38 0
39 0
40 0
41 0
42 0
43 0
44 0
45 0
46 0
47 0
48 0
49 0
50 0
51 0

@<SCITEGIC>ATOM_PROPERTY
pdb_tempFactor
SciTegic.value.DoubleValue
1 0.00
2 0.00
3 0.00
4 0.00
5 0.00
6 0.00
7 0.00
8 0.00
9 0.00
10 0.00
11 0.00
12 0.00
13 0.00
14 0.00
15 0.00
16 0.00
17 0.00
18 0.00
19 0.00
20 0.00
21 0.00
22 0.00
23 0.00
24 0.00
25 0.00
26 0.00
27 0.00
28 0.00
29 0.00
30 0.00
31 0.00
32 0.00
33 0.00
34 0.00
35 0.00
36 0.00
37 0.00
38 0.00
39 0.00
40 0.00
41 0.00
42 0.00
43 0.00
44 0.00
45 0.00
46 0.00
47 0.00
48 0.00
49 0.00
50 0.00
51 0.00

@<SCITEGIC>ATOM_PROPERTY
pdb_occupancy
SciTegic.value.DoubleValue
1 1.00
2 1.00
3 1.00
4 1.00
5 1.00
6 1.00
7 1.00
8 1.00
9 1.00
10 1.00
11 1.00
12 1.00
13 1.00
14 1.00
15 1.00
16 1.00
17 1.00
18 1.00
19 1.00
20 1.00
21 1.00
22 1.00
23 1.00
24 1.00
25 1.00
26 1.00
27 1.00
28 1.00
29 1.00
30 1.00
31 1.00
32 1.00
33 1.00
34 1.00
35 1.00
36 1.00
37 1.00
38 1.00
39 1.00
40 1.00
41 1.00
42 1.00
43 1.00
44 1.00
45 1.00
46 1.00
47 1.00
48 1.00
49 1.00
50 1.00
51 1.00

#	Created by:	Discovery Studio
#	Creation time:	2019-08-05T16:15:28Z

@<TRIPOS>MOLECULE
4n8d
   51    53     0 0 0
SMALL
USER_CHARGES


@<TRIPOS>ATOM
      1 C1          -14.517800   -4.778100   58.399900 C.3      1 SUBUNIT    0.0000
      2 C2          -14.738200   -3.300200   58.073900 C.2      1 SUBUNIT    0.0000
      3 C3          -14.641500   -5.067100   59.915900 C.3      1 SUBUNIT    0.0000
      4 C4          -15.591200   -1.550200   56.618300 C.2      1 SUBUNIT    0.0000
      5 C5          -14.415100   -0.954000   58.617000 C.2      1 SUBUNIT    0.0000
      6 C6          -17.183300   -5.415700   59.733900 C.3      1 SUBUNIT    0.0000
      7 C7          -15.092800   -0.576800   57.468400 C.2      1 SUBUNIT    0.0000
      8 C8          -19.613300   -5.176100   59.654700 C.3      1 SUBUNIT    0.0000
      9 C9          -20.311900   -6.018300   60.688000 C.2      1 SUBUNIT    0.0000
     10 C10         -19.768300   -6.494900   61.825600 C.2      1 SUBUNIT    0.0000
     11 C11         -20.517800   -7.276300   62.824700 C.2      1 SUBUNIT    0.0000
     12 C12         -19.810300   -7.959500   63.808500 C.2      1 SUBUNIT    0.0000
     13 C13         -21.913300   -7.331900   62.834600 C.2      1 SUBUNIT    0.0000
     14 C14         -20.484300   -8.689600   64.778300 C.2      1 SUBUNIT    0.0000
     15 C15         -22.582900   -8.075400   63.799600 C.2      1 SUBUNIT    0.0000
     16 C16         -21.867000   -8.761000   64.769600 C.2      1 SUBUNIT    0.0000
     17 C17         -15.576200   -5.691900   57.737500 C.3      1 SUBUNIT    0.0000
     18 C18         -13.119800   -5.192900   57.896400 C.3      1 SUBUNIT    0.0000
     19 C19         -15.405800   -2.893800   56.914000 C.2      1 SUBUNIT    0.0000
     20 C20         -14.237200   -2.299400   58.910100 C.2      1 SUBUNIT    0.0000
     21 C21         -16.031100   -4.705400   60.465700 C.3      1 SUBUNIT    0.0000
     22 C22         -17.011000   -5.382100   58.201400 C.3      1 SUBUNIT    0.0000
     23 N23         -12.006300   -4.498600   58.543600 N.3      1 SUBUNIT    0.0000
     24 O24         -18.355300   -4.711500   60.106500 O.3      1 SUBUNIT    0.0000
     25 H25         -13.869500   -4.558300   60.491000 H        1 SUBUNIT    0.0000
     26 H26         -14.461900   -6.127600   60.097100 H        1 SUBUNIT    0.0000
     27 H27         -16.119900   -1.265500   55.719800 H        1 SUBUNIT    0.0000
     28 H28         -14.010600   -0.199600   59.275300 H        1 SUBUNIT    0.0000
     29 H29         -17.244200   -6.451000   60.072700 H        1 SUBUNIT    0.0000
     30 H30         -15.222900    0.468100   57.229200 H        1 SUBUNIT    0.0000
     31 H31         -19.530500   -5.724000   58.718700 H        1 SUBUNIT    0.0000
     32 H32         -20.235600   -4.307300   59.440200 H        1 SUBUNIT    0.0000
     33 H33         -21.348300   -6.173000   60.464200 H        1 SUBUNIT    0.0000
     34 H34         -18.730700   -6.310100   62.033400 H        1 SUBUNIT    0.0000
     35 H35         -18.730900   -7.919700   63.827600 H        1 SUBUNIT    0.0000
     36 H36         -22.508200   -6.805700   62.105200 H        1 SUBUNIT    0.0000
     37 H37         -19.939800   -9.183800   65.563400 H        1 SUBUNIT    0.0000
     38 H38         -23.662100   -8.120300   63.796900 H        1 SUBUNIT    0.0000
     39 H39         -22.376100   -9.332100   65.531400 H        1 SUBUNIT    0.0000
     40 H40         -15.354100   -6.729400   57.990400 H        1 SUBUNIT    0.0000
     41 H41         -15.509400   -5.659300   56.650000 H        1 SUBUNIT    0.0000
     42 H42         -12.959900   -6.260500   58.050300 H        1 SUBUNIT    0.0000
     43 H43         -13.037400   -5.016000   56.823500 H        1 SUBUNIT    0.0000
     44 H44         -15.801500   -3.611100   56.213400 H        1 SUBUNIT    0.0000
     45 H45         -13.678000   -2.556500   59.793500 H        1 SUBUNIT    0.0000
     46 H46         -16.183400   -3.628700   60.402600 H        1 SUBUNIT    0.0000
     47 H47         -16.080400   -4.943900   61.528500 H        1 SUBUNIT    0.0000
     48 H48         -17.678000   -6.107500   57.737000 H        1 SUBUNIT    0.0000
     49 H49         -17.337500   -4.410600   57.836200 H        1 SUBUNIT    0.0000
     50 H50         -11.130800   -4.859400   58.184300 H        1 SUBUNIT    0.0000
     51 H51         -12.006200   -4.734500   59.530200 H        1 SUBUNIT    0.0000
@<TRIPOS>BOND
     1    1    2 1
     2    1    3 1
     3    1   17 1
     4    1   18 1
     5    2   19 2
     6    2   20 1
     7    3   21 1
     8    3   25 1
     9    3   26 1
    10    4    7 2
    11    4   19 1
    12    4   27 1
    13    5    7 1
    14    5   20 2
    15    5   28 1
    16    6   21 1
    17    6   22 1
    18    6   24 1
    19    6   29 1
    20    7   30 1
    21    8    9 1
    22    8   24 1
    23    8   31 1
    24    8   32 1
    25    9   10 2
    26    9   33 1
    27   10   11 1
    28   10   34 1
    29   11   12 2
    30   11   13 1
    31   12   14 1
    32   12   35 1
    33   13   15 2
    34   13   36 1
    35   14   16 2
    36   14   37 1
    37   15   16 1
    38   15   38 1
    39   16   39 1
    40   17   22 1
    41   17   40 1
    42   17   41 1
    43   18   23 1
    44   18   42 1
    45   18   43 1
    46   19   44 1
    47   20   45 1
    48   21   46 1
    49   21   47 1
    50   22   48 1
    51   22   49 1
    52   23   50 1
    53   23   51 1
@<SCITEGIC>MOL_PROPERTY
Resolution
SciTegic.value.DoubleValue
1.650000

@<SCITEGIC>MOL_PROPERTY
TopHits
SciTegic.value.IntegerValue
10

@<SCITEGIC>MOL_PROPERTY
-CDOCKER_ENERGY
SciTegic.value.DoubleValue
14.324127

@<SCITEGIC>MOL_PROPERTY
-CDOCKER_INTERACTION_ENERGY
SciTegic.value.DoubleValue
39.941963

@<SCITEGIC>MOL_PROPERTY
POSE_NUMBER
SciTegic.value.IntegerValue
10

@<SCITEGIC>MOL_PROPERTY
UseResidueTemplateCharge
SciTegic.value.StringValue
True

@<SCITEGIC>MOL_PROPERTY
ForcefieldFFML
SciTegic.value.StringValue
<?xml version="1.0" encoding="UTF-8"?>
<!DOCTYPE ffml SYSTEM "Ffml.dtd">
<ffml version="1.0">
<forcefield name="CHARMm" derivedFrom="CHARMm" base="CHARMm">
<atomTypes>
</atomTypes>
<parameters>
</parameters>
</forcefield>
</ffml>

@<SCITEGIC>MOL_PROPERTY
Initial Potential Energy
SciTegic.value.DoubleValue
37.194801

@<SCITEGIC>MOL_PROPERTY
Initial RMS Gradient
SciTegic.value.DoubleValue
9.201180

@<SCITEGIC>MOL_PROPERTY
Minimization Criteria
SciTegic.value.StringValue
 CONJUG> Minimization exiting with gradient tolerance ( 0.0100000) satisfied.

@<SCITEGIC>MOL_PROPERTY
CHARMm Energy
SciTegic.value.DoubleValue
19.447100

@<SCITEGIC>MOL_PROPERTY
Potential Energy
SciTegic.value.DoubleValue
19.447100

@<SCITEGIC>MOL_PROPERTY
RMS Gradient
SciTegic.value.DoubleValue
0.009700

@<SCITEGIC>MOL_PROPERTY
Bond Energy
SciTegic.value.DoubleValue
1.145770

@<SCITEGIC>MOL_PROPERTY
Angle Energy
SciTegic.value.DoubleValue
3.943700

@<SCITEGIC>MOL_PROPERTY
Urey-Bradley Energy
SciTegic.value.IntegerValue
0

@<SCITEGIC>MOL_PROPERTY
Dihedral Energy
SciTegic.value.DoubleValue
17.884001

@<SCITEGIC>MOL_PROPERTY
Improper Energy
SciTegic.value.DoubleValue
0.169000

@<SCITEGIC>MOL_PROPERTY
Van der Waals Energy
SciTegic.value.DoubleValue
-1.114060

@<SCITEGIC>MOL_PROPERTY
Electrostatic Energy
SciTegic.value.DoubleValue
-2.581340

@<SCITEGIC>MOL_PROPERTY
Hydrogen Bond Energy
SciTegic.value.IntegerValue
0

@<SCITEGIC>MOL_PROPERTY
Solvation Free Energy
SciTegic.value.IntegerValue
0

@<SCITEGIC>MOL_PROPERTY
Molecule Solvent Accessibility
SciTegic.value.DoubleValue
3423.729980

@<SCITEGIC>MOL_PROPERTY
PartialChargeMethod
SciTegic.value.StringValue
MomanyRone

@<SCITEGIC>MOL_PROPERTY
Heavy atom RMSD to syn-7aa 1
SciTegic.value.DoubleValue
3.462528

@<SCITEGIC>ATOM_PROPERTY
Formal Charge
SciTegic.value.StringValue
1 0
2 0
3 0
4 0
5 0
6 0
7 0
8 0
9 0
10 0
11 0
12 0
13 0
14 0
15 0
16 0
17 0
18 0
19 0
20 0
21 0
22 0
23 0
24 0
25 0
26 0
27 0
28 0
29 0
30 0
31 0
32 0
33 0
34 0
35 0
36 0
37 0
38 0
39 0
40 0
41 0
42 0
43 0
44 0
45 0
46 0
47 0
48 0
49 0
50 0
51 0

@<SCITEGIC>ATOM_PROPERTY
pdb_tempFactor
SciTegic.value.DoubleValue
1 0.00
2 0.00
3 0.00
4 0.00
5 0.00
6 0.00
7 0.00
8 0.00
9 0.00
10 0.00
11 0.00
12 0.00
13 0.00
14 0.00
15 0.00
16 0.00
17 0.00
18 0.00
19 0.00
20 0.00
21 0.00
22 0.00
23 0.00
24 0.00
25 0.00
26 0.00
27 0.00
28 0.00
29 0.00
30 0.00
31 0.00
32 0.00
33 0.00
34 0.00
35 0.00
36 0.00
37 0.00
38 0.00
39 0.00
40 0.00
41 0.00
42 0.00
43 0.00
44 0.00
45 0.00
46 0.00
47 0.00
48 0.00
49 0.00
50 0.00
51 0.00

@<SCITEGIC>ATOM_PROPERTY
pdb_occupancy
SciTegic.value.DoubleValue
1 1.00
2 1.00
3 1.00
4 1.00
5 1.00
6 1.00
7 1.00
8 1.00
9 1.00
10 1.00
11 1.00
12 1.00
13 1.00
14 1.00
15 1.00
16 1.00
17 1.00
18 1.00
19 1.00
20 1.00
21 1.00
22 1.00
23 1.00
24 1.00
25 1.00
26 1.00
27 1.00
28 1.00
29 1.00
30 1.00
31 1.00
32 1.00
33 1.00
34 1.00
35 1.00
36 1.00
37 1.00
38 1.00
39 1.00
40 1.00
41 1.00
42 1.00
43 1.00
44 1.00
45 1.00
46 1.00
47 1.00
48 1.00
49 1.00
50 1.00
51 1.00
