# Supplementary material for: Discovery of Novel DPP-IV Inhibitors as Potential Candidates for the Treatment of Type 2 Diabetes Mellitus Predicted by 3D QSAR Pharmacophore Models, Molecular Docking and De Novo Evolution
Source: Molecules. 2019 Aug 7;24(16):2870. doi: 10.3390/molecules24162870 (PMC6720998; doi:10.3390/molecules24162870)
Supplement: Supplementary file 1 [file molecules-24-02870-s001.zip › Supplementary materials/Cross-docking/4n8d_lig+3g0b_prot_RMSD.mol2]

#	Created by:	Discovery Studio
#	Creation time:	2019-08-05T16:15:14Z

@<TRIPOS>MOLECULE
4n8d
   24    26     0 0 0
SMALL
USER_CHARGES


@<TRIPOS>ATOM
      1 C1          -15.531300   -5.711300   59.642800 C.3      1 SUBUNIT    0.0000
      2 C2          -14.180900   -5.649300   58.869000 C.2      1 SUBUNIT    0.0000
      3 C3          -15.810100   -4.414200   60.484400 C.3      1 SUBUNIT    0.0000
      4 C4          -12.631100   -6.676100   57.240800 C.2      1 SUBUNIT    0.0000
      5 C5          -11.939000   -4.749500   58.511700 C.2      1 SUBUNIT    0.0000
      6 C6          -18.389000   -4.803900   60.435000 C.3      1 SUBUNIT    0.0000
      7 C7          -11.655000   -5.715900   57.538600 C.2      1 SUBUNIT    0.0000
      8 C8          -20.766100   -5.210200   60.806900 C.3      1 SUBUNIT    0.0000
      9 C9          -21.824700   -5.198500   61.884500 C.2      1 SUBUNIT    0.0000
     10 C10         -22.424200   -6.304800   62.365400 C.2      1 SUBUNIT    0.0000
     11 C11         -23.498400   -6.279700   63.437400 C.2      1 SUBUNIT    0.0000
     12 C12         -24.636200   -7.100400   63.260900 C.2      1 SUBUNIT    0.0000
     13 C13         -23.423000   -5.451600   64.587800 C.2      1 SUBUNIT    0.0000
     14 C14         -25.670900   -7.106900   64.223900 C.2      1 SUBUNIT    0.0000
     15 C15         -24.457200   -5.457600   65.551400 C.2      1 SUBUNIT    0.0000
     16 C16         -25.576200   -6.295500   65.373300 C.2      1 SUBUNIT    0.0000
     17 C17         -16.748200   -5.825500   58.654800 C.3      1 SUBUNIT    0.0000
     18 C18         -15.395700   -6.974200   60.560800 C.3      1 SUBUNIT    0.0000
     19 C19         -13.875800   -6.631000   57.906800 C.2      1 SUBUNIT    0.0000
     20 C20         -13.160100   -4.692500   59.169000 C.2      1 SUBUNIT    0.0000
     21 C21         -17.131400   -4.503400   61.314900 C.3      1 SUBUNIT    0.0000
     22 C22         -18.141000   -5.924800   59.365800 C.3      1 SUBUNIT    0.0000
     23 N23         -14.275500   -6.834500   61.504700 N.3      1 SUBUNIT    0.0000
     24 O24         -19.436000   -5.137800   61.400300 O.3      1 SUBUNIT    0.0000
@<TRIPOS>BOND
     1    1    2 1
     2    1    3 1
     3    1   17 1
     4    1   18 1
     5    2   19 2
     6    2   20 1
     7    3   21 1
     8    4    7 2
     9    4   19 1
    10    5    7 1
    11    5   20 2
    12    6   21 1
    13    6   22 1
    14    6   24 1
    15    8    9 1
    16    8   24 1
    17    9   10 2
    18   10   11 1
    19   11   12 2
    20   11   13 1
    21   12   14 1
    22   13   15 2
    23   14   16 2
    24   15   16 1
    25   17   22 1
    26   18   23 1
@<SCITEGIC>MOL_PROPERTY
__PDBRemarks__
SciTegic.value.StringValue
HEADER    HYDROLASE                               17-OCT-13   4N8D
TITLE     DPP4 COMPLEXED WITH SYN-7AA
COMPND    MOL_ID: 1;
COMPND   2 MOLECULE: DIPEPTIDYL PEPTIDASE 4;
COMPND   3 CHAIN: A, B;
COMPND   4 FRAGMENT: UNP RESIDUES 39-766;
COMPND   5 SYNONYM: ADABP, ADENOSINE DEAMINASE COMPLEXING PROTEIN 2, ADCP-2,
COMPND   6 DIPEPTIDYL PEPTIDASE IV, DPP IV, T-CELL ACTIVATION ANTIGEN CD26,
COMPND   7 TP103, DIPEPTIDYL PEPTIDASE 4 MEMBRANE FORM, DIPEPTIDYL PEPTIDASE IV
COMPND   8 MEMBRANE FORM, DIPEPTIDYL PEPTIDASE 4 SOLUBLE FORM, DIPEPTIDYL
COMPND   9 PEPTIDASE IV SOLUBLE FORM;
COMPND  10 EC: 3.4.14.5;
COMPND  11 ENGINEERED: YES
SOURCE    MOL_ID: 1;
SOURCE   2 ORGANISM_SCIENTIFIC: HOMO SAPIENS;
SOURCE   3 ORGANISM_COMMON: HUMAN;
SOURCE   4 ORGANISM_TAXID: 9606;
SOURCE   5 GENE: DPP4, ADCP2, CD26;
SOURCE   6 EXPRESSION_SYSTEM: SPODOPTERA FRUGIPERDA;
SOURCE   7 EXPRESSION_SYSTEM_TAXID: 7108
KEYWDS    HYDROLASE
EXPDTA    X-RAY DIFFRACTION
AUTHOR    N.OSTERMANN,F.ZINK,M.KROEMER
REVDAT   1   12-FEB-14 4N8D    0
JRNL        AUTH   K.NAMOTO,F.SIROCKIN,N.OSTERMANN,F.GESSIER,S.FLOHR,R.SEDRANI,
JRNL        AUTH 2 B.GERHARTZ,J.TRAPPE,U.HASSIEPEN,A.DUTTAROY,S.FERREIRA,
JRNL        AUTH 3 J.M.SUTTON,D.E.CLARK,G.FENTON,M.BESWICK,D.K.BAESCHLIN
JRNL        TITL   DISCOVERY OF C-(1-ARYL-CYCLOHEXYL)-METHYLAMINES AS
JRNL        TITL 2 SELECTIVE, ORALLY AVAILABLE INHIBITORS OF DIPEPTIDYL
JRNL        TITL 3 PEPTIDASE IV.
JRNL        REF    BIOORG.MED.CHEM.LETT.         V.  24   731 2014
JRNL        REFN                   ISSN 0960-894X
JRNL        PMID   24439847
JRNL        DOI    10.1016/J.BMCL.2013.12.118
REMARK   2
REMARK   2 RESOLUTION.    1.65 ANGSTROMS.
REMARK   3
REMARK   3 REFINEMENT.
REMARK   3   PROGRAM     : BUSTER 2.11.4
REMARK   3   AUTHORS     : BRICOGNE,BLANC,BRANDL,FLENSBURG,KELLER,
REMARK   3               : PACIOREK,ROVERSI,SHARFF,SMART,VONRHEIN,
REMARK   3               : WOMACK,MATTHEWS,TEN EYCK,TRONRUD
REMARK   3
REMARK   3  DATA USED IN REFINEMENT.
REMARK   3   RESOLUTION RANGE HIGH (ANGSTROMS) : 1.65
REMARK   3   RESOLUTION RANGE LOW  (ANGSTROMS) : 24.16
REMARK   3   DATA CUTOFF            (SIGMA(F)) : 0.000
REMARK   3   COMPLETENESS FOR RANGE        (%) : 99.8
REMARK   3   NUMBER OF REFLECTIONS             : 271022
REMARK   3
REMARK   3  FIT TO DATA USED IN REFINEMENT.
REMARK   3   CROSS-VALIDATION METHOD           : THROUGHOUT
REMARK   3   FREE R VALUE TEST SET SELECTION   : RANDOM
REMARK   3   R VALUE     (WORKING + TEST SET)  : 0.156
REMARK   3   R VALUE            (WORKING SET)  : 0.155
REMARK   3   FREE R VALUE                      : 0.170
REMARK   3   FREE R VALUE TEST SET SIZE   (%)  : 1.800
REMARK   3   FREE R VALUE TEST SET COUNT       : 4879
REMARK   3   ESTIMATED ERROR OF FREE R VALUE   : NULL
REMARK   3
REMARK   3  FIT IN THE HIGHEST RESOLUTION BIN.
REMARK   3   TOTAL NUMBER OF BINS USED               : 20
REMARK   3   BIN RESOLUTION RANGE HIGH   (ANGSTROMS) : 1.65
REMARK   3   BIN RESOLUTION RANGE LOW    (ANGSTROMS) : 1.69
REMARK   3   BIN COMPLETENESS (WORKING+TEST)     (%) : 99.83
REMARK   3   REFLECTIONS IN BIN (WORKING + TEST SET) : 19893
REMARK   3   BIN R VALUE        (WORKING + TEST SET) : 0.1707
REMARK   3   REFLECTIONS IN BIN        (WORKING SET) : 19534
REMARK   3   BIN R VALUE               (WORKING SET) : 0.1705
REMARK   3   BIN FREE R VALUE                        : 0.1828
REMARK   3   BIN FREE R VALUE TEST SET SIZE      (%) : 1.80
REMARK   3   BIN FREE R VALUE TEST SET COUNT         : 359
REMARK   3   ESTIMATED ERROR OF BIN FREE R VALUE     : NULL
REMARK   3
REMARK   3  NUMBER OF NON-HYDROGEN ATOMS USED IN REFINEMENT.
REMARK   3   PROTEIN ATOMS            : 11959
REMARK   3   NUCLEIC ACID ATOMS       : 0
REMARK   3   HETEROGEN ATOMS          : 307
REMARK   3   SOLVENT ATOMS            : 1960
REMARK   3
REMARK   3  B VALUES.
REMARK   3   FROM WILSON PLOT           (A**2) : 22.89
REMARK   3   MEAN B VALUE      (OVERALL, A**2) : 28.15
REMARK   3   OVERALL ANISOTROPIC B VALUE.
REMARK   3    B11 (A**2) : 0.03130
REMARK   3    B22 (A**2) : -0.39880
REMARK   3    B33 (A**2) : 0.36740
REMARK   3    B12 (A**2) : 0.00000
REMARK   3    B13 (A**2) : 0.00000
REMARK   3    B23 (A**2) : 0.00000
REMARK   3
REMARK   3  ESTIMATED COORDINATE ERROR.
REMARK   3   ESD FROM LUZZATI PLOT                    (A) : 0.171
REMARK   3   DPI (BLOW EQ-10) BASED ON R VALUE        (A) : NULL
REMARK   3   DPI (BLOW EQ-9) BASED ON FREE R VALUE    (A) : NULL
REMARK   3   DPI (CRUICKSHANK) BASED ON R VALUE       (A) : 0.066
REMARK   3   DPI (CRUICKSHANK) BASED ON FREE R VALUE  (A) : NULL
REMARK   3
REMARK   3   REFERENCES: BLOW, D. (2002) ACTA CRYST D58, 792-797
REMARK   3               CRUICKSHANK, D.W.J. (1999) ACTA CRYST D55, 583-601
REMARK   3
REMARK   3 CORRELATION COEFFICIENTS.
REMARK   3   CORRELATION COEFFICIENT FO-FC      : 0.966
REMARK   3   CORRELATION COEFFICIENT FO-FC FREE : 0.964
REMARK   3
REMARK   3   NUMBER OF GEOMETRIC FUNCTION TERMS DEFINED : 15
REMARK   3   TERM                          COUNT    WEIGHT   FUNCTION.
REMARK   3    BOND LENGTHS              : 12774  ; 2.000  ; HARMONIC
REMARK   3    BOND ANGLES               : 17436  ; 2.000  ; HARMONIC
REMARK   3    TORSION ANGLES            : 4350   ; 2.000  ; SINUSOIDAL
REMARK   3    TRIGONAL CARBON PLANES    : 310    ; 2.000  ; HARMONIC
REMARK   3    GENERAL PLANES            : 1850   ; 5.000  ; HARMONIC
REMARK   3    ISOTROPIC THERMAL FACTORS : 12774  ; 20.000 ; HARMONIC
REMARK   3    BAD NON-BONDED CONTACTS   : NULL   ; NULL   ; NULL
REMARK   3    IMPROPER TORSIONS         : NULL   ; NULL   ; NULL
REMARK   3    PSEUDOROTATION ANGLES     : NULL   ; NULL   ; NULL
REMARK   3    CHIRAL IMPROPER TORSION   : 1669   ; 5.000  ; SEMIHARMONIC
REMARK   3    SUM OF OCCUPANCIES        : NULL   ; NULL   ; NULL
REMARK   3    UTILITY DISTANCES         : NULL   ; NULL   ; NULL
REMARK   3    UTILITY ANGLES            : NULL   ; NULL   ; NULL
REMARK   3    UTILITY TORSION           : NULL   ; NULL   ; NULL
REMARK   3    IDEAL-DIST CONTACT TERM   : 15903  ; 4.000  ; SEMIHARMONIC
REMARK   3
REMARK   3   RMS DEVIATIONS FROM IDEAL VALUES.
REMARK   3    BOND LENGTHS                       (A) : 0.010
REMARK   3    BOND ANGLES                  (DEGREES) : 0.98
REMARK   3    PEPTIDE OMEGA TORSION ANGLES (DEGREES) : 4.37
REMARK   3    OTHER TORSION ANGLES         (DEGREES) : 17.73
REMARK   3
REMARK   3  TLS DETAILS
REMARK   3   NUMBER OF TLS GROUPS  : 2
REMARK   3
REMARK   3   TLS GROUP : 1
REMARK   3    SELECTION: { A|* }
REMARK   3    ORIGIN FOR THE GROUP (A):   13.6323   26.0837   56.0168
REMARK   3    T TENSOR
REMARK   3     T11:   -0.0254 T22:   -0.0438
REMARK   3     T33:   -0.0310 T12:    0.0062
REMARK   3     T13:    0.0049 T23:    0.0055
REMARK   3    L TENSOR
REMARK   3     L11:    0.3731 L22:    0.6130
REMARK   3     L33:    0.2681 L12:    0.1467
REMARK   3     L13:    0.0468 L23:    0.1622
REMARK   3    S TENSOR
REMARK   3     S11:   -0.0035 S12:   -0.0203 S13:   -0.0218
REMARK   3     S21:    0.0283 S22:    0.0020 S23:    0.0571
REMARK   3     S31:    0.0637 S32:    0.0169 S33:    0.0015
REMARK   3
REMARK   3   TLS GROUP : 2
REMARK   3    SELECTION: { B|* }
REMARK   3    ORIGIN FOR THE GROUP (A):   34.2105   71.5082   83.7952
REMARK   3    T TENSOR
REMARK   3     T11:   -0.0134 T22:   -0.0132
REMARK   3     T33:   -0.0507 T12:   -0.0260
REMARK   3     T13:    0.0068 T23:   -0.0266
REMARK   3    L TENSOR
REMARK   3     L11:    0.5645 L22:    0.4340
REMARK   3     L33:    0.3435 L12:    0.0729
REMARK   3     L13:    0.2392 L23:    0.0738
REMARK   3    S TENSOR
REMARK   3     S11:    0.0031 S12:   -0.0829 S13:    0.1276
REMARK   3     S21:    0.0768 S22:   -0.0812 S23:    0.0352
REMARK   3     S31:   -0.0604 S32:   -0.0030 S33:    0.0781
REMARK   3
REMARK   3  OTHER REFINEMENT REMARKS: NULL
REMARK   4
REMARK   4 4N8D COMPLIES WITH FORMAT V. 3.30, 13-JUL-11
REMARK 100
REMARK 100 THIS ENTRY HAS BEEN PROCESSED BY RCSB ON 20-NOV-13.
REMARK 100 THE RCSB ID CODE IS RCSB082880.
REMARK 200
REMARK 200 EXPERIMENTAL DETAILS
REMARK 200  EXPERIMENT TYPE                : X-RAY DIFFRACTION
REMARK 200  DATE OF DATA COLLECTION        : 25-JUL-05
REMARK 200  TEMPERATURE           (KELVIN) : 100
REMARK 200  PH                             : 8.0
REMARK 200  NUMBER OF CRYSTALS USED        : 1
REMARK 200
REMARK 200  SYNCHROTRON              (Y/N) : Y
REMARK 200  RADIATION SOURCE               : SLS
REMARK 200  BEAMLINE                       : X10SA
REMARK 200  X-RAY GENERATOR MODEL          : NULL
REMARK 200  MONOCHROMATIC OR LAUE    (M/L) : M
REMARK 200  WAVELENGTH OR RANGE        (A) : 0.99187
REMARK 200  MONOCHROMATOR                  : NULL
REMARK 200  OPTICS                         : NULL
REMARK 200
REMARK 200  DETECTOR TYPE                  : CCD
REMARK 200  DETECTOR MANUFACTURER          : MARMOSAIC 225 MM CCD
REMARK 200  INTENSITY-INTEGRATION SOFTWARE : XDS
REMARK 200  DATA SCALING SOFTWARE          : XSCALE
REMARK 200
REMARK 200  NUMBER OF UNIQUE REFLECTIONS   : 271195
REMARK 200  RESOLUTION RANGE HIGH      (A) : 1.650
REMARK 200  RESOLUTION RANGE LOW       (A) : 76.100
REMARK 200  REJECTION CRITERIA  (SIGMA(I)) : -3.000
REMARK 200
REMARK 200 OVERALL.
REMARK 200  COMPLETENESS FOR RANGE     (%) : 99.8
REMARK 200  DATA REDUNDANCY                : 8.100
REMARK 200  R MERGE                    (I) : 0.07200
REMARK 200  R SYM                      (I) : NULL
REMARK 200  <I/SIGMA(I)> FOR THE DATA SET  : 16.9800
REMARK 200
REMARK 200 IN THE HIGHEST RESOLUTION SHELL.
REMARK 200  HIGHEST RESOLUTION SHELL, RANGE HIGH (A) : 1.65
REMARK 200  HIGHEST RESOLUTION SHELL, RANGE LOW  (A) : 1.70
REMARK 200  COMPLETENESS FOR SHELL     (%) : 100.0
REMARK 200  DATA REDUNDANCY IN SHELL       : 7.50
REMARK 200  R MERGE FOR SHELL          (I) : 0.43000
REMARK 200  R SYM FOR SHELL            (I) : NULL
REMARK 200  <I/SIGMA(I)> FOR SHELL         : 4.940
REMARK 200
REMARK 200 DIFFRACTION PROTOCOL: SINGLE WAVELENGTH
REMARK 200 METHOD USED TO DETERMINE THE STRUCTURE: MOLECULAR REPLACEMENT
REMARK 200 SOFTWARE USED: NULL
REMARK 200 STARTING MODEL: NULL
REMARK 200
REMARK 200 REMARK: NULL
REMARK 280
REMARK 280 CRYSTAL
REMARK 280 SOLVENT CONTENT, VS   (%): 62.70
REMARK 280 MATTHEWS COEFFICIENT, VM (ANGSTROMS**3/DA): 3.30
REMARK 280
REMARK 280 CRYSTALLIZATION CONDITIONS: 2 UL PROTEIN + 0.4 UL RESERVOIR + 0.25
REMARK 280  UL WATER. PROTEIN SOLUTION: 5.2 MG/ML DPP-IV, 25 MM TRIS PH 8.0,
REMARK 280  25 MM NACL, 0.9 MM SYN-7AA, 9% DMSO. RESERVOIR SOLUTION: 30% PEG
REMARK 280  1000, 200 MM TRIS PH 8.0, 200 MM AMMONIUMSULFATE, 5% GLYCEROL.
REMARK 280  CRYO: DROP + 2.5 UL RESERVOIR PLUS 0.5 UL 1,6- HEXANDIOL, VAPOR
REMARK 280  DIFFUSION, HANGING DROP, TEMPERATURE 293K
REMARK 290
REMARK 290 CRYSTALLOGRAPHIC SYMMETRY
REMARK 290 SYMMETRY OPERATORS FOR SPACE GROUP: P 21 21 21
REMARK 290
REMARK 290      SYMOP   SYMMETRY
REMARK 290     NNNMMM   OPERATOR
REMARK 290       1555   X,Y,Z
REMARK 290       2555   -X+1/2,-Y,Z+1/2
REMARK 290       3555   -X,Y+1/2,-Z+1/2
REMARK 290       4555   X+1/2,-Y+1/2,-Z
REMARK 290
REMARK 290     WHERE NNN -> OPERATOR NUMBER
REMARK 290           MMM -> TRANSLATION VECTOR
REMARK 290
REMARK 290 CRYSTALLOGRAPHIC SYMMETRY TRANSFORMATIONS
REMARK 290 THE FOLLOWING TRANSFORMATIONS OPERATE ON THE ATOM/HETATM
REMARK 290 RECORDS IN THIS ENTRY TO PRODUCE CRYSTALLOGRAPHICALLY
REMARK 290 RELATED MOLECULES.
REMARK 290   SMTRY1   1  1.000000  0.000000  0.000000        0.00000
REMARK 290   SMTRY2   1  0.000000  1.000000  0.000000        0.00000
REMARK 290   SMTRY3   1  0.000000  0.000000  1.000000        0.00000
REMARK 290   SMTRY1   2 -1.000000  0.000000  0.000000       48.65750
REMARK 290   SMTRY2   2  0.000000 -1.000000  0.000000        0.00000
REMARK 290   SMTRY3   2  0.000000  0.000000  1.000000       95.41800
REMARK 290   SMTRY1   3 -1.000000  0.000000  0.000000        0.00000
REMARK 290   SMTRY2   3  0.000000  1.000000  0.000000       60.96200
REMARK 290   SMTRY3   3  0.000000  0.000000 -1.000000       95.41800
REMARK 290   SMTRY1   4  1.000000  0.000000  0.000000       48.65750
REMARK 290   SMTRY2   4  0.000000 -1.000000  0.000000       60.96200
REMARK 290   SMTRY3   4  0.000000  0.000000 -1.000000        0.00000
REMARK 290
REMARK 290 REMARK: NULL
REMARK 300
REMARK 300 BIOMOLECULE: 1
REMARK 300 SEE REMARK 350 FOR THE AUTHOR PROVIDED AND/OR PROGRAM
REMARK 300 GENERATED ASSEMBLY INFORMATION FOR THE STRUCTURE IN
REMARK 300 THIS ENTRY. THE REMARK MAY ALSO PROVIDE INFORMATION ON
REMARK 300 BURIED SURFACE AREA.
REMARK 350
REMARK 350 COORDINATES FOR A COMPLETE MULTIMER REPRESENTING THE KNOWN
REMARK 350 BIOLOGICALLY SIGNIFICANT OLIGOMERIZATION STATE OF THE
REMARK 350 MOLECULE CAN BE GENERATED BY APPLYING BIOMT TRANSFORMATIONS
REMARK 350 GIVEN BELOW.  BOTH NON-CRYSTALLOGRAPHIC AND
REMARK 350 CRYSTALLOGRAPHIC OPERATIONS ARE GIVEN.
REMARK 350
REMARK 350 BIOMOLECULE: 1
REMARK 350 AUTHOR DETERMINED BIOLOGICAL UNIT: DIMERIC
REMARK 350 SOFTWARE DETERMINED QUATERNARY STRUCTURE: DIMERIC
REMARK 350 SOFTWARE USED: PISA
REMARK 350 TOTAL BURIED SURFACE AREA: 11370 ANGSTROM**2
REMARK 350 SURFACE AREA OF THE COMPLEX: 60400 ANGSTROM**2
REMARK 350 CHANGE IN SOLVENT FREE ENERGY: -29.0 KCAL/MOL
REMARK 350 APPLY THE FOLLOWING TO CHAINS: A, B
REMARK 350   BIOMT1   1  1.000000  0.000000  0.000000        0.00000
REMARK 350   BIOMT2   1  0.000000  1.000000  0.000000        0.00000
REMARK 350   BIOMT3   1  0.000000  0.000000  1.000000        0.00000
REMARK 465
REMARK 465 MISSING RESIDUES
REMARK 465 THE FOLLOWING RESIDUES WERE NOT LOCATED IN THE
REMARK 465 EXPERIMENT. (M=MODEL NUMBER; RES=RESIDUE NAME; C=CHAIN
REMARK 465 IDENTIFIER; SSSEQ=SEQUENCE NUMBER; I=INSERTION CODE.)
REMARK 465
REMARK 465   M RES C SSSEQI
REMARK 465     SER A    39
REMARK 465     ALA A   767
REMARK 465     ALA A   768
REMARK 465     ALA A   769
REMARK 465     SER A   770
REMARK 465     TRP A   771
REMARK 465     SER A   772
REMARK 465     HIS A   773
REMARK 465     PRO A   774
REMARK 465     GLN A   775
REMARK 465     PHE A   776
REMARK 465     GLU A   777
REMARK 465     LYS A   778
REMARK 465     SER B    39
REMARK 465     HIS B   773
REMARK 465     PRO B   774
REMARK 465     GLN B   775
REMARK 465     PHE B   776
REMARK 465     GLU B   777
REMARK 465     LYS B   778
REMARK 500
REMARK 500 GEOMETRY AND STEREOCHEMISTRY
REMARK 500 SUBTOPIC: TORSION ANGLES
REMARK 500
REMARK 500 TORSION ANGLES OUTSIDE THE EXPECTED RAMACHANDRAN REGIONS:
REMARK 500 (M=MODEL NUMBER; RES=RESIDUE NAME; C=CHAIN IDENTIFIER;
REMARK 500 SSEQ=SEQUENCE NUMBER; I=INSERTION CODE).
REMARK 500
REMARK 500 STANDARD TABLE:
REMARK 500 FORMAT:(10X,I3,1X,A3,1X,A1,I4,A1,4X,F7.2,3X,F7.2)
REMARK 500
REMARK 500 EXPECTED VALUES: GJ KLEYWEGT AND TA JONES (1996). PHI/PSI-
REMARK 500 CHOLOGY: RAMACHANDRAN REVISITED. STRUCTURE 4, 1395 - 1400
REMARK 500
REMARK 500  M RES CSSEQI        PSI       PHI
REMARK 500    SER A  64     -169.09   -162.27
REMARK 500    ASN A  74       -6.96     68.18
REMARK 500    GLN A 123     -101.84   -111.07
REMARK 500    TRP A 124     -144.04    -95.07
REMARK 500    HIS A 162       34.90   -151.77
REMARK 500    ILE A 193      -58.88   -129.18
REMARK 500    ALA A 213       44.82   -140.62
REMARK 500    SER A 242     -164.85     63.28
REMARK 500    GLN A 320       39.68    -78.32
REMARK 500    LYS A 423       16.44     58.33
REMARK 500    ASN A 450       73.66   -153.71
REMARK 500    ASN A 487       27.39   -141.58
REMARK 500    TYR A 547      -74.50   -121.79
REMARK 500    ARG A 597       48.59   -143.71
REMARK 500    THR A 600      -97.12   -120.61
REMARK 500    SER A 630     -123.65     64.96
REMARK 500    ASP A 678      -99.09   -111.96
REMARK 500    ASN A 710      -70.71    -98.52
REMARK 500    ASP A 739     -157.57   -103.19
REMARK 500    ILE A 742       54.02     38.73
REMARK 500    SER B  64     -169.14   -161.60
REMARK 500    ASN B  74       -0.07     66.04
REMARK 500    GLN B 123     -102.41   -110.05
REMARK 500    TRP B 124     -145.50    -94.82
REMARK 500    HIS B 162       34.45   -151.81
REMARK 500    ILE B 193      -60.49   -128.53
REMARK 500    SER B 242     -164.71     62.64
REMARK 500    GLN B 320       40.12    -77.61
REMARK 500    LYS B 423       16.68     57.31
REMARK 500    ASP B 438      104.11   -165.22
REMARK 500    ASN B 450       75.96   -155.87
REMARK 500    TYR B 547      -74.56   -122.02
REMARK 500    ARG B 597       49.24   -142.67
REMARK 500    THR B 600      -96.67   -121.76
REMARK 500    SER B 630     -122.51     64.82
REMARK 500    ASP B 678      -98.75   -110.81
REMARK 500    ASN B 710      -71.82    -99.13
REMARK 500    ASP B 739     -157.48   -103.29
REMARK 500    ILE B 742       54.11     38.25
REMARK 500
REMARK 500 REMARK: NULL
REMARK 800
REMARK 800 SITE
REMARK 800 SITE_IDENTIFIER: AC1
REMARK 800 EVIDENCE_CODE: SOFTWARE
REMARK 800 SITE_DESCRIPTION: BINDING SITE FOR RESIDUE SO4 A 812
REMARK 800
REMARK 800 SITE_IDENTIFIER: AC2
REMARK 800 EVIDENCE_CODE: SOFTWARE
REMARK 800 SITE_DESCRIPTION: BINDING SITE FOR RESIDUE SO4 A 813
REMARK 800
REMARK 800 SITE_IDENTIFIER: AC3
REMARK 800 EVIDENCE_CODE: SOFTWARE
REMARK 800 SITE_DESCRIPTION: BINDING SITE FOR RESIDUE SO4 A 814
REMARK 800
REMARK 800 SITE_IDENTIFIER: AC4
REMARK 800 EVIDENCE_CODE: SOFTWARE
REMARK 800 SITE_DESCRIPTION: BINDING SITE FOR RESIDUE 2KS A 815
REMARK 800
REMARK 800 SITE_IDENTIFIER: AC5
REMARK 800 EVIDENCE_CODE: SOFTWARE
REMARK 800 SITE_DESCRIPTION: BINDING SITE FOR RESIDUE SO4 B 807
REMARK 800
REMARK 800 SITE_IDENTIFIER: AC6
REMARK 800 EVIDENCE_CODE: SOFTWARE
REMARK 800 SITE_DESCRIPTION: BINDING SITE FOR RESIDUE SO4 B 808
REMARK 800
REMARK 800 SITE_IDENTIFIER: AC7
REMARK 800 EVIDENCE_CODE: SOFTWARE
REMARK 800 SITE_DESCRIPTION: BINDING SITE FOR RESIDUE SO4 B 809
REMARK 800
REMARK 800 SITE_IDENTIFIER: AC8
REMARK 800 EVIDENCE_CODE: SOFTWARE
REMARK 800 SITE_DESCRIPTION: BINDING SITE FOR RESIDUE 2KS B 810
REMARK 800
REMARK 800 SITE_IDENTIFIER: AC9
REMARK 800 EVIDENCE_CODE: SOFTWARE
REMARK 800 SITE_DESCRIPTION: BINDING SITE FOR CHAIN A OF SUGAR BOUND TO ASN A
REMARK 800  85 RESIDUES 801 TO 805
REMARK 800
REMARK 800 SITE_IDENTIFIER: BC1
REMARK 800 EVIDENCE_CODE: SOFTWARE
REMARK 800 SITE_DESCRIPTION: BINDING SITE FOR MONO-SACCHARIDE NAG A 806 BOUND
REMARK 800  TO ASN A 150
REMARK 800
REMARK 800 SITE_IDENTIFIER: BC2
REMARK 800 EVIDENCE_CODE: SOFTWARE
REMARK 800 SITE_DESCRIPTION: BINDING SITE FOR MONO-SACCHARIDE NAG A 807 BOUND
REMARK 800  TO ASN A 219
REMARK 800
REMARK 800 SITE_IDENTIFIER: BC3
REMARK 800 EVIDENCE_CODE: SOFTWARE
REMARK 800 SITE_DESCRIPTION: BINDING SITE FOR MONO-SACCHARIDE NAG A 808 BOUND
REMARK 800  TO ASN A 229
REMARK 800
REMARK 800 SITE_IDENTIFIER: BC4
REMARK 800 EVIDENCE_CODE: SOFTWARE
REMARK 800 SITE_DESCRIPTION: BINDING SITE FOR MONO-SACCHARIDE NAG A 809 BOUND
REMARK 800  TO ASN A 281
REMARK 800
REMARK 800 SITE_IDENTIFIER: BC5
REMARK 800 EVIDENCE_CODE: SOFTWARE
REMARK 800 SITE_DESCRIPTION: BINDING SITE FOR MONO-SACCHARIDE NAG A 810 BOUND
REMARK 800  TO ASN A 321
REMARK 800
REMARK 800 SITE_IDENTIFIER: BC6
REMARK 800 EVIDENCE_CODE: SOFTWARE
REMARK 800 SITE_DESCRIPTION: BINDING SITE FOR MONO-SACCHARIDE NAG A 811 BOUND
REMARK 800  TO ASN A 520
REMARK 800
REMARK 800 SITE_IDENTIFIER: BC7
REMARK 800 EVIDENCE_CODE: SOFTWARE
REMARK 800 SITE_DESCRIPTION: BINDING SITE FOR MONO-SACCHARIDE NAG B 801 BOUND
REMARK 800  TO ASN B 85
REMARK 800
REMARK 800 SITE_IDENTIFIER: BC8
REMARK 800 EVIDENCE_CODE: SOFTWARE
REMARK 800 SITE_DESCRIPTION: BINDING SITE FOR MONO-SACCHARIDE NAG B 802 BOUND
REMARK 800  TO ASN B 150
REMARK 800
REMARK 800 SITE_IDENTIFIER: BC9
REMARK 800 EVIDENCE_CODE: SOFTWARE
REMARK 800 SITE_DESCRIPTION: BINDING SITE FOR MONO-SACCHARIDE NAG B 803 BOUND
REMARK 800  TO ASN B 219
REMARK 800
REMARK 800 SITE_IDENTIFIER: CC1
REMARK 800 EVIDENCE_CODE: SOFTWARE
REMARK 800 SITE_DESCRIPTION: BINDING SITE FOR MONO-SACCHARIDE NAG B 804 BOUND
REMARK 800  TO ASN B 229
REMARK 800
REMARK 800 SITE_IDENTIFIER: CC2
REMARK 800 EVIDENCE_CODE: SOFTWARE
REMARK 800 SITE_DESCRIPTION: BINDING SITE FOR MONO-SACCHARIDE NAG B 805 BOUND
REMARK 800  TO ASN B 281
REMARK 800
REMARK 800 SITE_IDENTIFIER: CC3
REMARK 800 EVIDENCE_CODE: SOFTWARE
REMARK 800 SITE_DESCRIPTION: BINDING SITE FOR MONO-SACCHARIDE NAG B 806 BOUND
REMARK 800  TO ASN B 321
REMARK 900
REMARK 900 RELATED ENTRIES
REMARK 900 RELATED ID: 4A5S   RELATED DB: PDB
REMARK 900 RELATED ID: 4N8E   RELATED DB: PDB
DBREF  4N8D A   39   766  UNP    P27487   DPP4_HUMAN      39    766
DBREF  4N8D B   39   766  UNP    P27487   DPP4_HUMAN      39    766
SEQADV 4N8D ILE A  437  UNP  P27487    SER   437 CONFLICT
SEQADV 4N8D ALA A  767  UNP  P27487              EXPRESSION TAG
SEQADV 4N8D ALA A  768  UNP  P27487              EXPRESSION TAG
SEQADV 4N8D ALA A  769  UNP  P27487              EXPRESSION TAG
SEQADV 4N8D SER A  770  UNP  P27487              EXPRESSION TAG
SEQADV 4N8D TRP A  771  UNP  P27487              EXPRESSION TAG
SEQADV 4N8D SER A  772  UNP  P27487              EXPRESSION TAG
SEQADV 4N8D HIS A  773  UNP  P27487              EXPRESSION TAG
SEQADV 4N8D PRO A  774  UNP  P27487              EXPRESSION TAG
SEQADV 4N8D GLN A  775  UNP  P27487              EXPRESSION TAG
SEQADV 4N8D PHE A  776  UNP  P27487              EXPRESSION TAG
SEQADV 4N8D GLU A  777  UNP  P27487              EXPRESSION TAG
SEQADV 4N8D LYS A  778  UNP  P27487              EXPRESSION TAG
SEQADV 4N8D ILE B  437  UNP  P27487    SER   437 CONFLICT
SEQADV 4N8D ALA B  767  UNP  P27487              EXPRESSION TAG
SEQADV 4N8D ALA B  768  UNP  P27487              EXPRESSION TAG
SEQADV 4N8D ALA B  769  UNP  P27487              EXPRESSION TAG
SEQADV 4N8D SER B  770  UNP  P27487              EXPRESSION TAG
SEQADV 4N8D TRP B  771  UNP  P27487              EXPRESSION TAG
SEQADV 4N8D SER B  772  UNP  P27487              EXPRESSION TAG
SEQADV 4N8D HIS B  773  UNP  P27487              EXPRESSION TAG
SEQADV 4N8D PRO B  774  UNP  P27487              EXPRESSION TAG
SEQADV 4N8D GLN B  775  UNP  P27487              EXPRESSION TAG
SEQADV 4N8D PHE B  776  UNP  P27487              EXPRESSION TAG
SEQADV 4N8D GLU B  777  UNP  P27487              EXPRESSION TAG
SEQADV 4N8D LYS B  778  UNP  P27487              EXPRESSION TAG
MODRES 4N8D ASN A  219  ASN  GLYCOSYLATION SITE
MODRES 4N8D ASN B  321  ASN  GLYCOSYLATION SITE
MODRES 4N8D ASN A   85  ASN  GLYCOSYLATION SITE
MODRES 4N8D ASN A  321  ASN  GLYCOSYLATION SITE
MODRES 4N8D ASN B  229  ASN  GLYCOSYLATION SITE
MODRES 4N8D ASN A  520  ASN  GLYCOSYLATION SITE
MODRES 4N8D ASN B  219  ASN  GLYCOSYLATION SITE
MODRES 4N8D ASN A  229  ASN  GLYCOSYLATION SITE
MODRES 4N8D ASN A  281  ASN  GLYCOSYLATION SITE
MODRES 4N8D ASN A  150  ASN  GLYCOSYLATION SITE
MODRES 4N8D ASN B  150  ASN  GLYCOSYLATION SITE
MODRES 4N8D ASN B  281  ASN  GLYCOSYLATION SITE
MODRES 4N8D ASN B   85  ASN  GLYCOSYLATION SITE
HET    NAG  A 801      14
HET    NAG  A 802      14
HET    MAN  A 803      11
HET    MAN  A 804      11
HET    MAN  A 805      11
HET    NAG  A 806      14
HET    NAG  A 807      14
HET    NAG  A 808      14
HET    NAG  A 809      14
HET    NAG  A 810      14
HET    NAG  A 811      14
HET    SO4  A 812       5
HET    SO4  A 813       5
HET    SO4  A 814       5
HET    2KS  A 815      24
HET    NAG  B 801      14
HET    NAG  B 802      14
HET    NAG  B 803      14
HET    NAG  B 804      14
HET    NAG  B 805      14
HET    NAG  B 806      14
HET    SO4  B 807       5
HET    SO4  B 808       5
HET    SO4  B 809       5
HET    2KS  B 810      24
HETNAM     NAG N-ACETYL-D-GLUCOSAMINE
HETNAM     MAN ALPHA-D-MANNOSE
HETNAM     SO4 SULFATE ION
HETNAM     2KS 1-(CIS-1-PHENYL-4-{[(2E)-3-PHENYLPROP-2-EN-1-
HETNAM   2 2KS  YL]OXY}CYCLOHEXYL)METHANAMINE
FORMUL   3  NAG    14(C8 H15 N O6)
FORMUL   3  MAN    3(C6 H12 O6)
FORMUL  10  SO4    6(O4 S 2-)
FORMUL  13  2KS    2(C22 H27 N O)
FORMUL  24  HOH   *1960(H2 O)
CRYST1   97.315  121.924  190.836  90.00  90.00  90.00 P 21 21 21    8
ORIGX1      1.000000  0.000000  0.000000        0.00000
ORIGX2      0.000000  1.000000  0.000000        0.00000
ORIGX3      0.000000  0.000000  1.000000        0.00000
SCALE1      0.010276  0.000000  0.000000        0.00000
SCALE2      0.000000  0.008202  0.000000        0.00000
SCALE3      0.000000  0.000000  0.005240        0.00000

@<SCITEGIC>MOL_PROPERTY
__PDBSeqres__
SciTegic.value.StringValue
SEQRES   1 A  740  SER ARG LYS THR TYR THR LEU THR ASP TYR LEU LYS ASN
SEQRES   2 A  740  THR TYR ARG LEU LYS LEU TYR SER LEU ARG TRP ILE SER
SEQRES   3 A  740  ASP HIS GLU TYR LEU TYR LYS GLN GLU ASN ASN ILE LEU
SEQRES   4 A  740  VAL PHE ASN ALA GLU TYR GLY ASN SER SER VAL PHE LEU
SEQRES   5 A  740  GLU ASN SER THR PHE ASP GLU PHE GLY HIS SER ILE ASN
SEQRES   6 A  740  ASP TYR SER ILE SER PRO ASP GLY GLN PHE ILE LEU LEU
SEQRES   7 A  740  GLU TYR ASN TYR VAL LYS GLN TRP ARG HIS SER TYR THR
SEQRES   8 A  740  ALA SER TYR ASP ILE TYR ASP LEU ASN LYS ARG GLN LEU
SEQRES   9 A  740  ILE THR GLU GLU ARG ILE PRO ASN ASN THR GLN TRP VAL
SEQRES  10 A  740  THR TRP SER PRO VAL GLY HIS LYS LEU ALA TYR VAL TRP
SEQRES  11 A  740  ASN ASN ASP ILE TYR VAL LYS ILE GLU PRO ASN LEU PRO
SEQRES  12 A  740  SER TYR ARG ILE THR TRP THR GLY LYS GLU ASP ILE ILE
SEQRES  13 A  740  TYR ASN GLY ILE THR ASP TRP VAL TYR GLU GLU GLU VAL
SEQRES  14 A  740  PHE SER ALA TYR SER ALA LEU TRP TRP SER PRO ASN GLY
SEQRES  15 A  740  THR PHE LEU ALA TYR ALA GLN PHE ASN ASP THR GLU VAL
SEQRES  16 A  740  PRO LEU ILE GLU TYR SER PHE TYR SER ASP GLU SER LEU
SEQRES  17 A  740  GLN TYR PRO LYS THR VAL ARG VAL PRO TYR PRO LYS ALA
SEQRES  18 A  740  GLY ALA VAL ASN PRO THR VAL LYS PHE PHE VAL VAL ASN
SEQRES  19 A  740  THR ASP SER LEU SER SER VAL THR ASN ALA THR SER ILE
SEQRES  20 A  740  GLN ILE THR ALA PRO ALA SER MET LEU ILE GLY ASP HIS
SEQRES  21 A  740  TYR LEU CYS ASP VAL THR TRP ALA THR GLN GLU ARG ILE
SEQRES  22 A  740  SER LEU GLN TRP LEU ARG ARG ILE GLN ASN TYR SER VAL
SEQRES  23 A  740  MET ASP ILE CYS ASP TYR ASP GLU SER SER GLY ARG TRP
SEQRES  24 A  740  ASN CYS LEU VAL ALA ARG GLN HIS ILE GLU MET SER THR
SEQRES  25 A  740  THR GLY TRP VAL GLY ARG PHE ARG PRO SER GLU PRO HIS
SEQRES  26 A  740  PHE THR LEU ASP GLY ASN SER PHE TYR LYS ILE ILE SER
SEQRES  27 A  740  ASN GLU GLU GLY TYR ARG HIS ILE CYS TYR PHE GLN ILE
SEQRES  28 A  740  ASP LYS LYS ASP CYS THR PHE ILE THR LYS GLY THR TRP
SEQRES  29 A  740  GLU VAL ILE GLY ILE GLU ALA LEU THR SER ASP TYR LEU
SEQRES  30 A  740  TYR TYR ILE SER ASN GLU TYR LYS GLY MET PRO GLY GLY
SEQRES  31 A  740  ARG ASN LEU TYR LYS ILE GLN LEU ILE ASP TYR THR LYS
SEQRES  32 A  740  VAL THR CYS LEU SER CYS GLU LEU ASN PRO GLU ARG CYS
SEQRES  33 A  740  GLN TYR TYR SER VAL SER PHE SER LYS GLU ALA LYS TYR
SEQRES  34 A  740  TYR GLN LEU ARG CYS SER GLY PRO GLY LEU PRO LEU TYR
SEQRES  35 A  740  THR LEU HIS SER SER VAL ASN ASP LYS GLY LEU ARG VAL
SEQRES  36 A  740  LEU GLU ASP ASN SER ALA LEU ASP LYS MET LEU GLN ASN
SEQRES  37 A  740  VAL GLN MET PRO SER LYS LYS LEU ASP PHE ILE ILE LEU
SEQRES  38 A  740  ASN GLU THR LYS PHE TRP TYR GLN MET ILE LEU PRO PRO
SEQRES  39 A  740  HIS PHE ASP LYS SER LYS LYS TYR PRO LEU LEU LEU ASP
SEQRES  40 A  740  VAL TYR ALA GLY PRO CYS SER GLN LYS ALA ASP THR VAL
SEQRES  41 A  740  PHE ARG LEU ASN TRP ALA THR TYR LEU ALA SER THR GLU
SEQRES  42 A  740  ASN ILE ILE VAL ALA SER PHE ASP GLY ARG GLY SER GLY
SEQRES  43 A  740  TYR GLN GLY ASP LYS ILE MET HIS ALA ILE ASN ARG ARG
SEQRES  44 A  740  LEU GLY THR PHE GLU VAL GLU ASP GLN ILE GLU ALA ALA
SEQRES  45 A  740  ARG GLN PHE SER LYS MET GLY PHE VAL ASP ASN LYS ARG
SEQRES  46 A  740  ILE ALA ILE TRP GLY TRP SER TYR GLY GLY TYR VAL THR
SEQRES  47 A  740  SER MET VAL LEU GLY SER GLY SER GLY VAL PHE LYS CYS
SEQRES  48 A  740  GLY ILE ALA VAL ALA PRO VAL SER ARG TRP GLU TYR TYR
SEQRES  49 A  740  ASP SER VAL TYR THR GLU ARG TYR MET GLY LEU PRO THR
SEQRES  50 A  740  PRO GLU ASP ASN LEU ASP HIS TYR ARG ASN SER THR VAL
SEQRES  51 A  740  MET SER ARG ALA GLU ASN PHE LYS GLN VAL GLU TYR LEU
SEQRES  52 A  740  LEU ILE HIS GLY THR ALA ASP ASP ASN VAL HIS PHE GLN
SEQRES  53 A  740  GLN SER ALA GLN ILE SER LYS ALA LEU VAL ASP VAL GLY
SEQRES  54 A  740  VAL ASP PHE GLN ALA MET TRP TYR THR ASP GLU ASP HIS
SEQRES  55 A  740  GLY ILE ALA SER SER THR ALA HIS GLN HIS ILE TYR THR
SEQRES  56 A  740  HIS MET SER HIS PHE ILE LYS GLN CYS PHE SER LEU PRO
SEQRES  57 A  740  ALA ALA ALA SER TRP SER HIS PRO GLN PHE GLU LYS
SEQRES   1 B  740  SER ARG LYS THR TYR THR LEU THR ASP TYR LEU LYS ASN
SEQRES   2 B  740  THR TYR ARG LEU LYS LEU TYR SER LEU ARG TRP ILE SER
SEQRES   3 B  740  ASP HIS GLU TYR LEU TYR LYS GLN GLU ASN ASN ILE LEU
SEQRES   4 B  740  VAL PHE ASN ALA GLU TYR GLY ASN SER SER VAL PHE LEU
SEQRES   5 B  740  GLU ASN SER THR PHE ASP GLU PHE GLY HIS SER ILE ASN
SEQRES   6 B  740  ASP TYR SER ILE SER PRO ASP GLY GLN PHE ILE LEU LEU
SEQRES   7 B  740  GLU TYR ASN TYR VAL LYS GLN TRP ARG HIS SER TYR THR
SEQRES   8 B  740  ALA SER TYR ASP ILE TYR ASP LEU ASN LYS ARG GLN LEU
SEQRES   9 B  740  ILE THR GLU GLU ARG ILE PRO ASN ASN THR GLN TRP VAL
SEQRES  10 B  740  THR TRP SER PRO VAL GLY HIS LYS LEU ALA TYR VAL TRP
SEQRES  11 B  740  ASN ASN ASP ILE TYR VAL LYS ILE GLU PRO ASN LEU PRO
SEQRES  12 B  740  SER TYR ARG ILE THR TRP THR GLY LYS GLU ASP ILE ILE
SEQRES  13 B  740  TYR ASN GLY ILE THR ASP TRP VAL TYR GLU GLU GLU VAL
SEQRES  14 B  740  PHE SER ALA TYR SER ALA LEU TRP TRP SER PRO ASN GLY
SEQRES  15 B  740  THR PHE LEU ALA TYR ALA GLN PHE ASN ASP THR GLU VAL
SEQRES  16 B  740  PRO LEU ILE GLU TYR SER PHE TYR SER ASP GLU SER LEU
SEQRES  17 B  740  GLN TYR PRO LYS THR VAL ARG VAL PRO TYR PRO LYS ALA
SEQRES  18 B  740  GLY ALA VAL ASN PRO THR VAL LYS PHE PHE VAL VAL ASN
SEQRES  19 B  740  THR ASP SER LEU SER SER VAL THR ASN ALA THR SER ILE
SEQRES  20 B  740  GLN ILE THR ALA PRO ALA SER MET LEU ILE GLY ASP HIS
SEQRES  21 B  740  TYR LEU CYS ASP VAL THR TRP ALA THR GLN GLU ARG ILE
SEQRES  22 B  740  SER LEU GLN TRP LEU ARG ARG ILE GLN ASN TYR SER VAL
SEQRES  23 B  740  MET ASP ILE CYS ASP TYR ASP GLU SER SER GLY ARG TRP
SEQRES  24 B  740  ASN CYS LEU VAL ALA ARG GLN HIS ILE GLU MET SER THR
SEQRES  25 B  740  THR GLY TRP VAL GLY ARG PHE ARG PRO SER GLU PRO HIS
SEQRES  26 B  740  PHE THR LEU ASP GLY ASN SER PHE TYR LYS ILE ILE SER
SEQRES  27 B  740  ASN GLU GLU GLY TYR ARG HIS ILE CYS TYR PHE GLN ILE
SEQRES  28 B  740  ASP LYS LYS ASP CYS THR PHE ILE THR LYS GLY THR TRP
SEQRES  29 B  740  GLU VAL ILE GLY ILE GLU ALA LEU THR SER ASP TYR LEU
SEQRES  30 B  740  TYR TYR ILE SER ASN GLU TYR LYS GLY MET PRO GLY GLY
SEQRES  31 B  740  ARG ASN LEU TYR LYS ILE GLN LEU ILE ASP TYR THR LYS
SEQRES  32 B  740  VAL THR CYS LEU SER CYS GLU LEU ASN PRO GLU ARG CYS
SEQRES  33 B  740  GLN TYR TYR SER VAL SER PHE SER LYS GLU ALA LYS TYR
SEQRES  34 B  740  TYR GLN LEU ARG CYS SER GLY PRO GLY LEU PRO LEU TYR
SEQRES  35 B  740  THR LEU HIS SER SER VAL ASN ASP LYS GLY LEU ARG VAL
SEQRES  36 B  740  LEU GLU ASP ASN SER ALA LEU ASP LYS MET LEU GLN ASN
SEQRES  37 B  740  VAL GLN MET PRO SER LYS LYS LEU ASP PHE ILE ILE LEU
SEQRES  38 B  740  ASN GLU THR LYS PHE TRP TYR GLN MET ILE LEU PRO PRO
SEQRES  39 B  740  HIS PHE ASP LYS SER LYS LYS TYR PRO LEU LEU LEU ASP
SEQRES  40 B  740  VAL TYR ALA GLY PRO CYS SER GLN LYS ALA ASP THR VAL
SEQRES  41 B  740  PHE ARG LEU ASN TRP ALA THR TYR LEU ALA SER THR GLU
SEQRES  42 B  740  ASN ILE ILE VAL ALA SER PHE ASP GLY ARG GLY SER GLY
SEQRES  43 B  740  TYR GLN GLY ASP LYS ILE MET HIS ALA ILE ASN ARG ARG
SEQRES  44 B  740  LEU GLY THR PHE GLU VAL GLU ASP GLN ILE GLU ALA ALA
SEQRES  45 B  740  ARG GLN PHE SER LYS MET GLY PHE VAL ASP ASN LYS ARG
SEQRES  46 B  740  ILE ALA ILE TRP GLY TRP SER TYR GLY GLY TYR VAL THR
SEQRES  47 B  740  SER MET VAL LEU GLY SER GLY SER GLY VAL PHE LYS CYS
SEQRES  48 B  740  GLY ILE ALA VAL ALA PRO VAL SER ARG TRP GLU TYR TYR
SEQRES  49 B  740  ASP SER VAL TYR THR GLU ARG TYR MET GLY LEU PRO THR
SEQRES  50 B  740  PRO GLU ASP ASN LEU ASP HIS TYR ARG ASN SER THR VAL
SEQRES  51 B  740  MET SER ARG ALA GLU ASN PHE LYS GLN VAL GLU TYR LEU
SEQRES  52 B  740  LEU ILE HIS GLY THR ALA ASP ASP ASN VAL HIS PHE GLN
SEQRES  53 B  740  GLN SER ALA GLN ILE SER LYS ALA LEU VAL ASP VAL GLY
SEQRES  54 B  740  VAL ASP PHE GLN ALA MET TRP TYR THR ASP GLU ASP HIS
SEQRES  55 B  740  GLY ILE ALA SER SER THR ALA HIS GLN HIS ILE TYR THR
SEQRES  56 B  740  HIS MET SER HIS PHE ILE LYS GLN CYS PHE SER LEU PRO
SEQRES  57 B  740  ALA ALA ALA SER TRP SER HIS PRO GLN PHE GLU LYS

@<SCITEGIC>MOL_PROPERTY
Resolution
SciTegic.value.DoubleValue
1.650000

@<SCITEGIC>MOL_PROPERTY
Protein Sequence
SciTegic.value.StringValue
RKTYTLTDYLKNTYRLKLYSLRWISDHEYLYKQENNILVFNAEYGNSSVFLENSTFDEFGHSINDYSISPDGQFILLEYNYVKQWRHSYTASYDIYDLNKRQLITEERIPNNTQWVTWSPVGHKLAYVWNNDIYVKIEPNLPSYRITWTGKEDIIYNGITDWVYEEEVFSAYSALWWSPNGTFLAYAQFNDTEVPLIEYS
FYSDESLQYPKTVRVPYPKAGAVNPTVKFFVVNTDSLSSVTNATSIQITAPASMLIGDHYLCDVTWATQERISLQWLRRIQNYSVMDICDYDESSGRWNCLVARQHIEMSTTGWVGRFRPSEPHFTLDGNSFYKIISNEEGYRHICYFQIDKKDCTFITKGTWEVIGIEALTSDYLYYISNEYKGMPGGRNLYKIQLIDY
TKVTCLSCELNPERCQYYSVSFSKEAKYYQLRCSGPGLPLYTLHSSVNDKGLRVLEDNSALDKMLQNVQMPSKKLDFIILNETKFWYQMILPPHFDKSKKYPLLLDVYAGPCSQKADTVFRLNWATYLASTENIIVASFDGRGSGYQGDKIMHAINRRLGTFEVEDQIEAARQFSKMGFVDNKRIAIWGWSYGGYVTSMV
LGSGSGVFKCGIAVAPVSRWEYYDSVYTERYMGLPTPEDNLDHYRNSTVMSRAENFKQVEYLLIHGTADDNVHFQQSAQISKALVDVGVDFQAMWYTDEDHGIASSTAHQHIYTHMSHFIKQCFSLP

@<SCITEGIC>MOL_PROPERTY
Secondary Structure
SciTegic.value.StringValue
CSSCCHHHHHHTCCCCCCCCSSSCCCCSSSSSCTTCSSSSSTTTCCSSSSSCTTTTTTCCCCCCSSSSCTTCCSSSSSSSSSSCCCCCSSSSSSSSSTTTTSSCCCCCCCTTCCSSSSCCCCCCSSSSCTTCSSSSCCTTCCCSSCCCCCCTTTSSSCCCCHHHHHHTCCCCCCSSSCTTCCSSSSSSSSCTTCCSSSSS
SCCCTTCCCCSSSSSSCCCTTCCCCSSSSSSSSTTCCCCCCCCCCSSCCCCHHHHTCCSSSSSSSSCCTTSSSSSSSSCCTTSSSSSSSSSSTTTTSSSSCHHHCSSSSCCCCCCCCCCCCCCSSCTTCCSSSSSSSCTTCCSSSSSSSTTCCCCSSCCCCCCCSSSSSSSCCCSSSSSSCCHHHCTTCCSSSSSSTTCT
TCSSSCCTTCCTTTSSSSSSSSCTTCCSSSSSSSSSCCCSSSSSSTTTTSSSSSSSCCHHHHHHHTTSSCCSSSSSSSSCTTCSSSSSSSSCTTCCTTCCSSSSSSSCCCTTCCCCCCCCCCCHHHHHHHTTCCSSSSSCCTTCCCCCHHHHHHHTTCTTCHHHHHHHHHHHHHHHHCCSSSSSSSSSSSTHHHHHHHHH
HTTTCCCCCSSSSSCCCCCHHHCCHHHHHHHHCCCCTTTTHHHHHHCCCHHHTHHHHHCSSSSSSSTTCTTTTHHHHHHHHHHHHHTTCCCSSSSSTTCCTTCCCHHHHHHHHHHHHHHHHHHTTCC

@<SCITEGIC>MOL_PROPERTY
Heavy atom RMSD to syn-7aa 1
SciTegic.value.DoubleValue
0.000000

@<SCITEGIC>ATOM_PROPERTY
Formal Charge
SciTegic.value.StringValue
1 0
2 0
3 0
4 0
5 0
6 0
7 0
8 0
9 0
10 0
11 0
12 0
13 0
14 0
15 0
16 0
17 0
18 0
19 0
20 0
21 0
22 0
23 0
24 0

@<SCITEGIC>ATOM_PROPERTY
pdb_tempFactor
SciTegic.value.DoubleValue
1 0.00
2 0.00
3 0.00
4 0.00
5 0.00
6 0.00
7 0.00
8 0.00
9 0.00
10 0.00
11 0.00
12 0.00
13 0.00
14 0.00
15 0.00
16 0.00
17 0.00
18 0.00
19 0.00
20 0.00
21 0.00
22 0.00
23 0.00
24 0.00

@<SCITEGIC>ATOM_PROPERTY
pdb_occupancy
SciTegic.value.DoubleValue
1 1.00
2 1.00
3 1.00
4 1.00
5 1.00
6 1.00
7 1.00
8 1.00
9 1.00
10 1.00
11 1.00
12 1.00
13 1.00
14 1.00
15 1.00
16 1.00
17 1.00
18 1.00
19 1.00
20 1.00
21 1.00
22 1.00
23 1.00
24 1.00

#	Created by:	Discovery Studio
#	Creation time:	2019-08-05T16:15:14Z

@<TRIPOS>MOLECULE
4n8d
   51    53     0 0 0
SMALL
USER_CHARGES


@<TRIPOS>ATOM
      1 C1          -14.336600   -5.083800   58.621100 C.3      1 SUBUNIT    0.0000
      2 C2          -14.617700   -3.603900   58.371200 C.2      1 SUBUNIT    0.0000
      3 C3          -14.269900   -5.419400   60.128800 C.3      1 SUBUNIT    0.0000
      4 C4          -14.421700   -1.279300   59.038000 C.2      1 SUBUNIT    0.0000
      5 C5          -15.726600   -1.848000   57.112100 C.2      1 SUBUNIT    0.0000
      6 C6          -16.708600   -6.022100   60.261000 C.3      1 SUBUNIT    0.0000
      7 C7          -15.244500   -0.893200   57.992200 C.2      1 SUBUNIT    0.0000
      8 C8          -17.969200   -5.873600   62.287300 C.3      1 SUBUNIT    0.0000
      9 C9          -19.382800   -6.131500   62.712700 C.2      1 SUBUNIT    0.0000
     10 C10         -19.735500   -7.204800   63.444600 C.2      1 SUBUNIT    0.0000
     11 C11         -21.116500   -7.544100   63.806200 C.2      1 SUBUNIT    0.0000
     12 C12         -22.209900   -6.862600   63.273400 C.2      1 SUBUNIT    0.0000
     13 C13         -21.337600   -8.601500   64.679600 C.2      1 SUBUNIT    0.0000
     14 C14         -23.502000   -7.237200   63.617400 C.2      1 SUBUNIT    0.0000
     15 C15         -22.626300   -8.977500   65.020500 C.2      1 SUBUNIT    0.0000
     16 C16         -23.711000   -8.293800   64.491000 C.2      1 SUBUNIT    0.0000
     17 C17         -15.463700   -5.982100   58.058200 C.3      1 SUBUNIT    0.0000
     18 C18         -13.003200   -5.492500   57.961400 C.3      1 SUBUNIT    0.0000
     19 C19         -14.099700   -2.618500   59.215600 C.2      1 SUBUNIT    0.0000
     20 C20         -15.404200   -3.183700   57.293400 C.2      1 SUBUNIT    0.0000
     21 C21         -15.584200   -5.177600   60.868300 C.3      1 SUBUNIT    0.0000
     22 C22         -16.818700   -5.751300   58.756700 C.3      1 SUBUNIT    0.0000
     23 N23         -11.815500   -4.898600   58.574000 N.3      1 SUBUNIT    0.0000
     24 O24         -17.942000   -5.727100   60.880500 O.3      1 SUBUNIT    0.0000
     25 H25         -13.448400   -4.920000   60.641500 H        1 SUBUNIT    0.0000
     26 H26         -14.074900   -6.484600   60.214800 H        1 SUBUNIT    0.0000
     27 H27         -14.026000   -0.530800   59.707900 H        1 SUBUNIT    0.0000
     28 H28         -16.358700   -1.556300   56.286300 H        1 SUBUNIT    0.0000
     29 H29         -16.484100   -7.079900   60.411500 H        1 SUBUNIT    0.0000
     30 H30         -15.501300    0.145800   57.854100 H        1 SUBUNIT    0.0000
     31 H31         -17.599000   -4.963500   62.759400 H        1 SUBUNIT    0.0000
     32 H32         -17.326900   -6.697000   62.605000 H        1 SUBUNIT    0.0000
     33 H33         -20.090400   -5.411100   62.353800 H        1 SUBUNIT    0.0000
     34 H34         -18.967100   -7.870300   63.790900 H        1 SUBUNIT    0.0000
     35 H35         -22.085700   -6.047600   62.579800 H        1 SUBUNIT    0.0000
     36 H36         -20.505700   -9.143800   65.098900 H        1 SUBUNIT    0.0000
     37 H37         -24.344500   -6.707100   63.198500 H        1 SUBUNIT    0.0000
     38 H38         -22.775400   -9.806200   65.693900 H        1 SUBUNIT    0.0000
     39 H39         -24.714800   -8.588400   64.753400 H        1 SUBUNIT    0.0000
     40 H40         -15.164500   -7.013800   58.226800 H        1 SUBUNIT    0.0000
     41 H41         -15.557500   -5.902700   56.976200 H        1 SUBUNIT    0.0000
     42 H42         -12.870900   -6.574000   58.020000 H        1 SUBUNIT    0.0000
     43 H43         -13.002400   -5.237900   56.901900 H        1 SUBUNIT    0.0000
     44 H44         -13.443000   -2.882100   60.029600 H        1 SUBUNIT    0.0000
     45 H45         -15.807900   -3.883500   56.579300 H        1 SUBUNIT    0.0000
     46 H46         -15.852100   -4.122200   60.865700 H        1 SUBUNIT    0.0000
     47 H47         -15.449400   -5.466400   61.907700 H        1 SUBUNIT    0.0000
     48 H48         -17.580700   -6.393900   58.320100 H        1 SUBUNIT    0.0000
     49 H49         -17.172200   -4.733200   58.601400 H        1 SUBUNIT    0.0000
     50 H50         -10.985700   -5.218000   58.092100 H        1 SUBUNIT    0.0000
     51 H51         -11.728300   -5.257800   59.521400 H        1 SUBUNIT    0.0000
@<TRIPOS>BOND
     1    1    2 1
     2    1    3 1
     3    1   17 1
     4    1   18 1
     5    2   19 2
     6    2   20 1
     7    3   21 1
     8    3   25 1
     9    3   26 1
    10    4    7 2
    11    4   19 1
    12    4   27 1
    13    5    7 1
    14    5   20 2
    15    5   28 1
    16    6   21 1
    17    6   22 1
    18    6   24 1
    19    6   29 1
    20    7   30 1
    21    8    9 1
    22    8   24 1
    23    8   31 1
    24    8   32 1
    25    9   10 2
    26    9   33 1
    27   10   11 1
    28   10   34 1
    29   11   12 2
    30   11   13 1
    31   12   14 1
    32   12   35 1
    33   13   15 2
    34   13   36 1
    35   14   16 2
    36   14   37 1
    37   15   16 1
    38   15   38 1
    39   16   39 1
    40   17   22 1
    41   17   40 1
    42   17   41 1
    43   18   23 1
    44   18   42 1
    45   18   43 1
    46   19   44 1
    47   20   45 1
    48   21   46 1
    49   21   47 1
    50   22   48 1
    51   22   49 1
    52   23   50 1
    53   23   51 1
@<SCITEGIC>MOL_PROPERTY
TopHits
SciTegic.value.IntegerValue
10

@<SCITEGIC>MOL_PROPERTY
-CDOCKER_ENERGY
SciTegic.value.DoubleValue
17.936489

@<SCITEGIC>MOL_PROPERTY
-CDOCKER_INTERACTION_ENERGY
SciTegic.value.DoubleValue
42.328907

@<SCITEGIC>MOL_PROPERTY
POSE_NUMBER
SciTegic.value.IntegerValue
1

@<SCITEGIC>MOL_PROPERTY
UseResidueTemplateCharge
SciTegic.value.StringValue
True

@<SCITEGIC>MOL_PROPERTY
ForcefieldFFML
SciTegic.value.StringValue
<?xml version="1.0" encoding="UTF-8"?>
<!DOCTYPE ffml SYSTEM "Ffml.dtd">
<ffml version="1.0">
<forcefield name="CHARMm" derivedFrom="CHARMm" base="CHARMm">
<atomTypes>
</atomTypes>
<parameters>
</parameters>
</forcefield>
</ffml>

@<SCITEGIC>MOL_PROPERTY
Initial Potential Energy
SciTegic.value.DoubleValue
37.194801

@<SCITEGIC>MOL_PROPERTY
Initial RMS Gradient
SciTegic.value.DoubleValue
9.201180

@<SCITEGIC>MOL_PROPERTY
Minimization Criteria
SciTegic.value.StringValue
 CONJUG> Minimization exiting with gradient tolerance ( 0.0100000) satisfied.

@<SCITEGIC>MOL_PROPERTY
CHARMm Energy
SciTegic.value.DoubleValue
19.447100

@<SCITEGIC>MOL_PROPERTY
Potential Energy
SciTegic.value.DoubleValue
19.447100

@<SCITEGIC>MOL_PROPERTY
RMS Gradient
SciTegic.value.DoubleValue
0.009700

@<SCITEGIC>MOL_PROPERTY
Bond Energy
SciTegic.value.DoubleValue
1.145770

@<SCITEGIC>MOL_PROPERTY
Angle Energy
SciTegic.value.DoubleValue
3.943700

@<SCITEGIC>MOL_PROPERTY
Urey-Bradley Energy
SciTegic.value.IntegerValue
0

@<SCITEGIC>MOL_PROPERTY
Dihedral Energy
SciTegic.value.DoubleValue
17.884001

@<SCITEGIC>MOL_PROPERTY
Improper Energy
SciTegic.value.DoubleValue
0.169000

@<SCITEGIC>MOL_PROPERTY
Van der Waals Energy
SciTegic.value.DoubleValue
-1.114060

@<SCITEGIC>MOL_PROPERTY
Electrostatic Energy
SciTegic.value.DoubleValue
-2.581340

@<SCITEGIC>MOL_PROPERTY
Hydrogen Bond Energy
SciTegic.value.IntegerValue
0

@<SCITEGIC>MOL_PROPERTY
Solvation Free Energy
SciTegic.value.IntegerValue
0

@<SCITEGIC>MOL_PROPERTY
Molecule Solvent Accessibility
SciTegic.value.DoubleValue
3423.729980

@<SCITEGIC>MOL_PROPERTY
Resolution
SciTegic.value.DoubleValue
1.650000

@<SCITEGIC>MOL_PROPERTY
PartialChargeMethod
SciTegic.value.StringValue
MomanyRone

@<SCITEGIC>MOL_PROPERTY
Heavy atom RMSD to syn-7aa 1
SciTegic.value.DoubleValue
3.228594

@<SCITEGIC>ATOM_PROPERTY
Formal Charge
SciTegic.value.StringValue
1 0
2 0
3 0
4 0
5 0
6 0
7 0
8 0
9 0
10 0
11 0
12 0
13 0
14 0
15 0
16 0
17 0
18 0
19 0
20 0
21 0
22 0
23 0
24 0
25 0
26 0
27 0
28 0
29 0
30 0
31 0
32 0
33 0
34 0
35 0
36 0
37 0
38 0
39 0
40 0
41 0
42 0
43 0
44 0
45 0
46 0
47 0
48 0
49 0
50 0
51 0

@<SCITEGIC>ATOM_PROPERTY
pdb_tempFactor
SciTegic.value.DoubleValue
1 0.00
2 0.00
3 0.00
4 0.00
5 0.00
6 0.00
7 0.00
8 0.00
9 0.00
10 0.00
11 0.00
12 0.00
13 0.00
14 0.00
15 0.00
16 0.00
17 0.00
18 0.00
19 0.00
20 0.00
21 0.00
22 0.00
23 0.00
24 0.00
25 0.00
26 0.00
27 0.00
28 0.00
29 0.00
30 0.00
31 0.00
32 0.00
33 0.00
34 0.00
35 0.00
36 0.00
37 0.00
38 0.00
39 0.00
40 0.00
41 0.00
42 0.00
43 0.00
44 0.00
45 0.00
46 0.00
47 0.00
48 0.00
49 0.00
50 0.00
51 0.00

@<SCITEGIC>ATOM_PROPERTY
pdb_occupancy
SciTegic.value.DoubleValue
1 1.00
2 1.00
3 1.00
4 1.00
5 1.00
6 1.00
7 1.00
8 1.00
9 1.00
10 1.00
11 1.00
12 1.00
13 1.00
14 1.00
15 1.00
16 1.00
17 1.00
18 1.00
19 1.00
20 1.00
21 1.00
22 1.00
23 1.00
24 1.00
25 1.00
26 1.00
27 1.00
28 1.00
29 1.00
30 1.00
31 1.00
32 1.00
33 1.00
34 1.00
35 1.00
36 1.00
37 1.00
38 1.00
39 1.00
40 1.00
41 1.00
42 1.00
43 1.00
44 1.00
45 1.00
46 1.00
47 1.00
48 1.00
49 1.00
50 1.00
51 1.00

#	Created by:	Discovery Studio
#	Creation time:	2019-08-05T16:15:14Z

@<TRIPOS>MOLECULE
4n8d
   51    53     0 0 0
SMALL
USER_CHARGES


@<TRIPOS>ATOM
      1 C1          -14.494700   -5.037800   58.740100 C.3      1 SUBUNIT    0.0000
      2 C2          -14.749000   -3.537600   58.599200 C.2      1 SUBUNIT    0.0000
      3 C3          -14.545300   -5.497400   60.224400 C.3      1 SUBUNIT    0.0000
      4 C4          -14.370600   -1.264900   59.365000 C.2      1 SUBUNIT    0.0000
      5 C5          -15.809800   -1.651500   57.493200 C.2      1 SUBUNIT    0.0000
      6 C6          -16.898900   -6.305500   60.038200 C.3      1 SUBUNIT    0.0000
      7 C7          -15.213700   -0.773400   58.382400 C.2      1 SUBUNIT    0.0000
      8 C8          -18.384000   -7.382200   61.536800 C.3      1 SUBUNIT    0.0000
      9 C9          -19.811900   -7.439700   61.998800 C.2      1 SUBUNIT    0.0000
     10 C10         -20.149000   -7.769100   63.260500 C.2      1 SUBUNIT    0.0000
     11 C11         -21.521800   -7.788300   63.782400 C.2      1 SUBUNIT    0.0000
     12 C12         -21.760600   -8.403700   65.006300 C.2      1 SUBUNIT    0.0000
     13 C13         -22.581300   -7.184300   63.105300 C.2      1 SUBUNIT    0.0000
     14 C14         -23.033000   -8.402800   65.556700 C.2      1 SUBUNIT    0.0000
     15 C15         -23.857600   -7.193500   63.653800 C.2      1 SUBUNIT    0.0000
     16 C16         -24.084900   -7.800400   64.880800 C.2      1 SUBUNIT    0.0000
     17 C17         -15.544200   -5.883500   57.974100 C.3      1 SUBUNIT    0.0000
     18 C18         -13.108000   -5.388900   58.158200 C.3      1 SUBUNIT    0.0000
     19 C19         -14.134800   -2.629500   59.464700 C.2      1 SUBUNIT    0.0000
     20 C20         -15.572000   -3.013700   57.594600 C.2      1 SUBUNIT    0.0000
     21 C21         -15.946300   -5.423000   60.847100 C.3      1 SUBUNIT    0.0000
     22 C22         -16.953300   -5.808600   58.592300 C.3      1 SUBUNIT    0.0000
     23 N23         -11.977000   -4.760000   58.836000 N.3      1 SUBUNIT    0.0000
     24 O24         -18.193800   -6.335400   60.604600 O.3      1 SUBUNIT    0.0000
     25 H25         -13.823500   -4.975300   60.850100 H        1 SUBUNIT    0.0000
     26 H26         -14.245100   -6.543800   60.261000 H        1 SUBUNIT    0.0000
     27 H27         -13.898300   -0.576300   60.048100 H        1 SUBUNIT    0.0000
     28 H28         -16.463500   -1.277200   56.719600 H        1 SUBUNIT    0.0000
     29 H29         -16.488300   -7.314400   60.024900 H        1 SUBUNIT    0.0000
     30 H30         -15.398800    0.287600   58.303000 H        1 SUBUNIT    0.0000
     31 H31         -17.713700   -7.260500   62.388800 H        1 SUBUNIT    0.0000
     32 H32         -18.143600   -8.333100   61.059600 H        1 SUBUNIT    0.0000
     33 H33         -20.532300   -7.110800   61.274900 H        1 SUBUNIT    0.0000
     34 H34         -19.369100   -8.051800   63.944000 H        1 SUBUNIT    0.0000
     35 H35         -20.953000   -8.869600   65.552700 H        1 SUBUNIT    0.0000
     36 H36         -22.435700   -6.692800   62.156700 H        1 SUBUNIT    0.0000
     37 H37         -23.189800   -8.856000   66.522200 H        1 SUBUNIT    0.0000
     38 H38         -24.673200   -6.717100   63.129000 H        1 SUBUNIT    0.0000
     39 H39         -25.076400   -7.797700   65.308300 H        1 SUBUNIT    0.0000
     40 H40         -15.212600   -6.918500   58.017300 H        1 SUBUNIT    0.0000
     41 H41         -15.563200   -5.659300   56.907700 H        1 SUBUNIT    0.0000
     42 H42         -12.941400   -6.465700   58.211300 H        1 SUBUNIT    0.0000
     43 H43         -13.058100   -5.126000   57.102100 H        1 SUBUNIT    0.0000
     44 H44         -13.456500   -2.976600   60.228300 H        1 SUBUNIT    0.0000
     45 H45         -16.068900   -3.642700   56.873800 H        1 SUBUNIT    0.0000
     46 H46         -16.305300   -4.394900   60.877400 H        1 SUBUNIT    0.0000
     47 H47         -15.904800   -5.771500   61.878800 H        1 SUBUNIT    0.0000
     48 H48         -17.648200   -6.412900   58.011700 H        1 SUBUNIT    0.0000
     49 H49         -17.351600   -4.796000   58.564500 H        1 SUBUNIT    0.0000
     50 H50         -11.942900   -5.105100   59.791500 H        1 SUBUNIT    0.0000
     51 H51         -11.111300   -5.068000   58.413100 H        1 SUBUNIT    0.0000
@<TRIPOS>BOND
     1    1    2 1
     2    1    3 1
     3    1   17 1
     4    1   18 1
     5    2   19 2
     6    2   20 1
     7    3   21 1
     8    3   25 1
     9    3   26 1
    10    4    7 2
    11    4   19 1
    12    4   27 1
    13    5    7 1
    14    5   20 2
    15    5   28 1
    16    6   21 1
    17    6   22 1
    18    6   24 1
    19    6   29 1
    20    7   30 1
    21    8    9 1
    22    8   24 1
    23    8   31 1
    24    8   32 1
    25    9   10 2
    26    9   33 1
    27   10   11 1
    28   10   34 1
    29   11   12 2
    30   11   13 1
    31   12   14 1
    32   12   35 1
    33   13   15 2
    34   13   36 1
    35   14   16 2
    36   14   37 1
    37   15   16 1
    38   15   38 1
    39   16   39 1
    40   17   22 1
    41   17   40 1
    42   17   41 1
    43   18   23 1
    44   18   42 1
    45   18   43 1
    46   19   44 1
    47   20   45 1
    48   21   46 1
    49   21   47 1
    50   22   48 1
    51   22   49 1
    52   23   50 1
    53   23   51 1
@<SCITEGIC>MOL_PROPERTY
TopHits
SciTegic.value.IntegerValue
10

@<SCITEGIC>MOL_PROPERTY
-CDOCKER_ENERGY
SciTegic.value.DoubleValue
17.775064

@<SCITEGIC>MOL_PROPERTY
-CDOCKER_INTERACTION_ENERGY
SciTegic.value.DoubleValue
42.692814

@<SCITEGIC>MOL_PROPERTY
POSE_NUMBER
SciTegic.value.IntegerValue
2

@<SCITEGIC>MOL_PROPERTY
UseResidueTemplateCharge
SciTegic.value.StringValue
True

@<SCITEGIC>MOL_PROPERTY
ForcefieldFFML
SciTegic.value.StringValue
<?xml version="1.0" encoding="UTF-8"?>
<!DOCTYPE ffml SYSTEM "Ffml.dtd">
<ffml version="1.0">
<forcefield name="CHARMm" derivedFrom="CHARMm" base="CHARMm">
<atomTypes>
</atomTypes>
<parameters>
</parameters>
</forcefield>
</ffml>

@<SCITEGIC>MOL_PROPERTY
Initial Potential Energy
SciTegic.value.DoubleValue
37.194801

@<SCITEGIC>MOL_PROPERTY
Initial RMS Gradient
SciTegic.value.DoubleValue
9.201180

@<SCITEGIC>MOL_PROPERTY
Minimization Criteria
SciTegic.value.StringValue
 CONJUG> Minimization exiting with gradient tolerance ( 0.0100000) satisfied.

@<SCITEGIC>MOL_PROPERTY
CHARMm Energy
SciTegic.value.DoubleValue
19.447100

@<SCITEGIC>MOL_PROPERTY
Potential Energy
SciTegic.value.DoubleValue
19.447100

@<SCITEGIC>MOL_PROPERTY
RMS Gradient
SciTegic.value.DoubleValue
0.009700

@<SCITEGIC>MOL_PROPERTY
Bond Energy
SciTegic.value.DoubleValue
1.145770

@<SCITEGIC>MOL_PROPERTY
Angle Energy
SciTegic.value.DoubleValue
3.943700

@<SCITEGIC>MOL_PROPERTY
Urey-Bradley Energy
SciTegic.value.IntegerValue
0

@<SCITEGIC>MOL_PROPERTY
Dihedral Energy
SciTegic.value.DoubleValue
17.884001

@<SCITEGIC>MOL_PROPERTY
Improper Energy
SciTegic.value.DoubleValue
0.169000

@<SCITEGIC>MOL_PROPERTY
Van der Waals Energy
SciTegic.value.DoubleValue
-1.114060

@<SCITEGIC>MOL_PROPERTY
Electrostatic Energy
SciTegic.value.DoubleValue
-2.581340

@<SCITEGIC>MOL_PROPERTY
Hydrogen Bond Energy
SciTegic.value.IntegerValue
0

@<SCITEGIC>MOL_PROPERTY
Solvation Free Energy
SciTegic.value.IntegerValue
0

@<SCITEGIC>MOL_PROPERTY
Molecule Solvent Accessibility
SciTegic.value.DoubleValue
3423.729980

@<SCITEGIC>MOL_PROPERTY
Resolution
SciTegic.value.DoubleValue
1.650000

@<SCITEGIC>MOL_PROPERTY
PartialChargeMethod
SciTegic.value.StringValue
MomanyRone

@<SCITEGIC>MOL_PROPERTY
Heavy atom RMSD to syn-7aa 1
SciTegic.value.DoubleValue
3.146891

@<SCITEGIC>ATOM_PROPERTY
Formal Charge
SciTegic.value.StringValue
1 0
2 0
3 0
4 0
5 0
6 0
7 0
8 0
9 0
10 0
11 0
12 0
13 0
14 0
15 0
16 0
17 0
18 0
19 0
20 0
21 0
22 0
23 0
24 0
25 0
26 0
27 0
28 0
29 0
30 0
31 0
32 0
33 0
34 0
35 0
36 0
37 0
38 0
39 0
40 0
41 0
42 0
43 0
44 0
45 0
46 0
47 0
48 0
49 0
50 0
51 0

@<SCITEGIC>ATOM_PROPERTY
pdb_tempFactor
SciTegic.value.DoubleValue
1 0.00
2 0.00
3 0.00
4 0.00
5 0.00
6 0.00
7 0.00
8 0.00
9 0.00
10 0.00
11 0.00
12 0.00
13 0.00
14 0.00
15 0.00
16 0.00
17 0.00
18 0.00
19 0.00
20 0.00
21 0.00
22 0.00
23 0.00
24 0.00
25 0.00
26 0.00
27 0.00
28 0.00
29 0.00
30 0.00
31 0.00
32 0.00
33 0.00
34 0.00
35 0.00
36 0.00
37 0.00
38 0.00
39 0.00
40 0.00
41 0.00
42 0.00
43 0.00
44 0.00
45 0.00
46 0.00
47 0.00
48 0.00
49 0.00
50 0.00
51 0.00

@<SCITEGIC>ATOM_PROPERTY
pdb_occupancy
SciTegic.value.DoubleValue
1 1.00
2 1.00
3 1.00
4 1.00
5 1.00
6 1.00
7 1.00
8 1.00
9 1.00
10 1.00
11 1.00
12 1.00
13 1.00
14 1.00
15 1.00
16 1.00
17 1.00
18 1.00
19 1.00
20 1.00
21 1.00
22 1.00
23 1.00
24 1.00
25 1.00
26 1.00
27 1.00
28 1.00
29 1.00
30 1.00
31 1.00
32 1.00
33 1.00
34 1.00
35 1.00
36 1.00
37 1.00
38 1.00
39 1.00
40 1.00
41 1.00
42 1.00
43 1.00
44 1.00
45 1.00
46 1.00
47 1.00
48 1.00
49 1.00
50 1.00
51 1.00

#	Created by:	Discovery Studio
#	Creation time:	2019-08-05T16:15:14Z

@<TRIPOS>MOLECULE
4n8d
   51    53     0 0 0
SMALL
USER_CHARGES


@<TRIPOS>ATOM
      1 C1          -14.361800   -4.999300   58.696500 C.3      1 SUBUNIT    0.0000
      2 C2          -14.627100   -3.519300   58.419000 C.2      1 SUBUNIT    0.0000
      3 C3          -14.407500   -5.322200   60.214000 C.3      1 SUBUNIT    0.0000
      4 C4          -14.385200   -1.186400   59.048300 C.2      1 SUBUNIT    0.0000
      5 C5          -15.629600   -1.753500   57.082600 C.2      1 SUBUNIT    0.0000
      6 C6          -16.846000   -5.932100   60.149500 C.3      1 SUBUNIT    0.0000
      7 C7          -15.142600   -0.794600   57.955600 C.2      1 SUBUNIT    0.0000
      8 C8          -19.160300   -6.489300   60.389000 C.3      1 SUBUNIT    0.0000
      9 C9          -19.756000   -7.011800   61.664700 C.2      1 SUBUNIT    0.0000
     10 C10         -21.053700   -6.865700   61.994200 C.2      1 SUBUNIT    0.0000
     11 C11         -21.641500   -7.429200   63.214300 C.2      1 SUBUNIT    0.0000
     12 C12         -22.846900   -6.916200   63.682200 C.2      1 SUBUNIT    0.0000
     13 C13         -21.035500   -8.484900   63.893800 C.2      1 SUBUNIT    0.0000
     14 C14         -23.419400   -7.421000   64.841400 C.2      1 SUBUNIT    0.0000
     15 C15         -21.619300   -8.997900   65.042300 C.2      1 SUBUNIT    0.0000
     16 C16         -22.799900   -8.456100   65.526200 C.2      1 SUBUNIT    0.0000
     17 C17         -15.432400   -5.910900   58.049300 C.3      1 SUBUNIT    0.0000
     18 C18         -12.982000   -5.394900   58.126700 C.3      1 SUBUNIT    0.0000
     19 C19         -14.120400   -2.532600   59.266800 C.2      1 SUBUNIT    0.0000
     20 C20         -15.366300   -3.097700   57.307500 C.2      1 SUBUNIT    0.0000
     21 C21         -15.787500   -5.069900   60.836600 C.3      1 SUBUNIT    0.0000
     22 C22         -16.841100   -5.691500   58.632500 C.3      1 SUBUNIT    0.0000
     23 N23         -11.841600   -4.711500   58.736400 N.3      1 SUBUNIT    0.0000
     24 O24         -18.105200   -5.603500   60.694600 O.3      1 SUBUNIT    0.0000
     25 H25         -13.631100   -4.806800   60.778600 H        1 SUBUNIT    0.0000
     26 H26         -14.197900   -6.382800   60.342000 H        1 SUBUNIT    0.0000
     27 H27         -13.988300   -0.438800   59.718200 H        1 SUBUNIT    0.0000
     28 H28         -16.209700   -1.456300   56.220500 H        1 SUBUNIT    0.0000
     29 H29         -16.619700   -6.979200   60.358100 H        1 SUBUNIT    0.0000
     30 H30         -15.340000    0.252200   57.777600 H        1 SUBUNIT    0.0000
     31 H31         -18.809200   -7.333500   59.793200 H        1 SUBUNIT    0.0000
     32 H32         -19.909800   -5.961200   59.800700 H        1 SUBUNIT    0.0000
     33 H33         -19.055700   -7.504000   62.312400 H        1 SUBUNIT    0.0000
     34 H34         -21.706200   -6.311800   61.344500 H        1 SUBUNIT    0.0000
     35 H35         -23.336000   -6.109000   63.155800 H        1 SUBUNIT    0.0000
     36 H36         -20.115900   -8.928600   63.544900 H        1 SUBUNIT    0.0000
     37 H37         -24.339300   -6.997100   65.215600 H        1 SUBUNIT    0.0000
     38 H38         -21.147100   -9.816900   65.560200 H        1 SUBUNIT    0.0000
     39 H39         -23.223100   -8.832300   66.443200 H        1 SUBUNIT    0.0000
     40 H40         -15.141900   -6.942700   58.240700 H        1 SUBUNIT    0.0000
     41 H41         -15.440900   -5.829600   56.962400 H        1 SUBUNIT    0.0000
     42 H42         -12.813300   -6.463000   58.258700 H        1 SUBUNIT    0.0000
     43 H43         -12.943800   -5.213300   57.053200 H        1 SUBUNIT    0.0000
     44 H44         -13.504400   -2.800300   60.110700 H        1 SUBUNIT    0.0000
     45 H45         -15.773100   -3.799200   56.596700 H        1 SUBUNIT    0.0000
     46 H46         -16.057100   -4.016000   60.772500 H        1 SUBUNIT    0.0000
     47 H47         -15.768300   -5.319000   61.898200 H        1 SUBUNIT    0.0000
     48 H48         -17.545900   -6.361900   58.144300 H        1 SUBUNIT    0.0000
     49 H49         -17.208200   -4.687400   58.424600 H        1 SUBUNIT    0.0000
     50 H50         -11.790200   -4.974800   59.716500 H        1 SUBUNIT    0.0000
     51 H51         -10.981900   -5.051000   58.324900 H        1 SUBUNIT    0.0000
@<TRIPOS>BOND
     1    1    2 1
     2    1    3 1
     3    1   17 1
     4    1   18 1
     5    2   19 2
     6    2   20 1
     7    3   21 1
     8    3   25 1
     9    3   26 1
    10    4    7 2
    11    4   19 1
    12    4   27 1
    13    5    7 1
    14    5   20 2
    15    5   28 1
    16    6   21 1
    17    6   22 1
    18    6   24 1
    19    6   29 1
    20    7   30 1
    21    8    9 1
    22    8   24 1
    23    8   31 1
    24    8   32 1
    25    9   10 2
    26    9   33 1
    27   10   11 1
    28   10   34 1
    29   11   12 2
    30   11   13 1
    31   12   14 1
    32   12   35 1
    33   13   15 2
    34   13   36 1
    35   14   16 2
    36   14   37 1
    37   15   16 1
    38   15   38 1
    39   16   39 1
    40   17   22 1
    41   17   40 1
    42   17   41 1
    43   18   23 1
    44   18   42 1
    45   18   43 1
    46   19   44 1
    47   20   45 1
    48   21   46 1
    49   21   47 1
    50   22   48 1
    51   22   49 1
    52   23   50 1
    53   23   51 1
@<SCITEGIC>MOL_PROPERTY
TopHits
SciTegic.value.IntegerValue
10

@<SCITEGIC>MOL_PROPERTY
-CDOCKER_ENERGY
SciTegic.value.DoubleValue
17.230421

@<SCITEGIC>MOL_PROPERTY
-CDOCKER_INTERACTION_ENERGY
SciTegic.value.DoubleValue
41.866169

@<SCITEGIC>MOL_PROPERTY
POSE_NUMBER
SciTegic.value.IntegerValue
3

@<SCITEGIC>MOL_PROPERTY
UseResidueTemplateCharge
SciTegic.value.StringValue
True

@<SCITEGIC>MOL_PROPERTY
ForcefieldFFML
SciTegic.value.StringValue
<?xml version="1.0" encoding="UTF-8"?>
<!DOCTYPE ffml SYSTEM "Ffml.dtd">
<ffml version="1.0">
<forcefield name="CHARMm" derivedFrom="CHARMm" base="CHARMm">
<atomTypes>
</atomTypes>
<parameters>
</parameters>
</forcefield>
</ffml>

@<SCITEGIC>MOL_PROPERTY
Initial Potential Energy
SciTegic.value.DoubleValue
37.194801

@<SCITEGIC>MOL_PROPERTY
Initial RMS Gradient
SciTegic.value.DoubleValue
9.201180

@<SCITEGIC>MOL_PROPERTY
Minimization Criteria
SciTegic.value.StringValue
 CONJUG> Minimization exiting with gradient tolerance ( 0.0100000) satisfied.

@<SCITEGIC>MOL_PROPERTY
CHARMm Energy
SciTegic.value.DoubleValue
19.447100

@<SCITEGIC>MOL_PROPERTY
Potential Energy
SciTegic.value.DoubleValue
19.447100

@<SCITEGIC>MOL_PROPERTY
RMS Gradient
SciTegic.value.DoubleValue
0.009700

@<SCITEGIC>MOL_PROPERTY
Bond Energy
SciTegic.value.DoubleValue
1.145770

@<SCITEGIC>MOL_PROPERTY
Angle Energy
SciTegic.value.DoubleValue
3.943700

@<SCITEGIC>MOL_PROPERTY
Urey-Bradley Energy
SciTegic.value.IntegerValue
0

@<SCITEGIC>MOL_PROPERTY
Dihedral Energy
SciTegic.value.DoubleValue
17.884001

@<SCITEGIC>MOL_PROPERTY
Improper Energy
SciTegic.value.DoubleValue
0.169000

@<SCITEGIC>MOL_PROPERTY
Van der Waals Energy
SciTegic.value.DoubleValue
-1.114060

@<SCITEGIC>MOL_PROPERTY
Electrostatic Energy
SciTegic.value.DoubleValue
-2.581340

@<SCITEGIC>MOL_PROPERTY
Hydrogen Bond Energy
SciTegic.value.IntegerValue
0

@<SCITEGIC>MOL_PROPERTY
Solvation Free Energy
SciTegic.value.IntegerValue
0

@<SCITEGIC>MOL_PROPERTY
Molecule Solvent Accessibility
SciTegic.value.DoubleValue
3423.729980

@<SCITEGIC>MOL_PROPERTY
Resolution
SciTegic.value.DoubleValue
1.650000

@<SCITEGIC>MOL_PROPERTY
PartialChargeMethod
SciTegic.value.StringValue
MomanyRone

@<SCITEGIC>MOL_PROPERTY
Heavy atom RMSD to syn-7aa 1
SciTegic.value.DoubleValue
3.172420

@<SCITEGIC>ATOM_PROPERTY
Formal Charge
SciTegic.value.StringValue
1 0
2 0
3 0
4 0
5 0
6 0
7 0
8 0
9 0
10 0
11 0
12 0
13 0
14 0
15 0
16 0
17 0
18 0
19 0
20 0
21 0
22 0
23 0
24 0
25 0
26 0
27 0
28 0
29 0
30 0
31 0
32 0
33 0
34 0
35 0
36 0
37 0
38 0
39 0
40 0
41 0
42 0
43 0
44 0
45 0
46 0
47 0
48 0
49 0
50 0
51 0

@<SCITEGIC>ATOM_PROPERTY
pdb_tempFactor
SciTegic.value.DoubleValue
1 0.00
2 0.00
3 0.00
4 0.00
5 0.00
6 0.00
7 0.00
8 0.00
9 0.00
10 0.00
11 0.00
12 0.00
13 0.00
14 0.00
15 0.00
16 0.00
17 0.00
18 0.00
19 0.00
20 0.00
21 0.00
22 0.00
23 0.00
24 0.00
25 0.00
26 0.00
27 0.00
28 0.00
29 0.00
30 0.00
31 0.00
32 0.00
33 0.00
34 0.00
35 0.00
36 0.00
37 0.00
38 0.00
39 0.00
40 0.00
41 0.00
42 0.00
43 0.00
44 0.00
45 0.00
46 0.00
47 0.00
48 0.00
49 0.00
50 0.00
51 0.00

@<SCITEGIC>ATOM_PROPERTY
pdb_occupancy
SciTegic.value.DoubleValue
1 1.00
2 1.00
3 1.00
4 1.00
5 1.00
6 1.00
7 1.00
8 1.00
9 1.00
10 1.00
11 1.00
12 1.00
13 1.00
14 1.00
15 1.00
16 1.00
17 1.00
18 1.00
19 1.00
20 1.00
21 1.00
22 1.00
23 1.00
24 1.00
25 1.00
26 1.00
27 1.00
28 1.00
29 1.00
30 1.00
31 1.00
32 1.00
33 1.00
34 1.00
35 1.00
36 1.00
37 1.00
38 1.00
39 1.00
40 1.00
41 1.00
42 1.00
43 1.00
44 1.00
45 1.00
46 1.00
47 1.00
48 1.00
49 1.00
50 1.00
51 1.00

#	Created by:	Discovery Studio
#	Creation time:	2019-08-05T16:15:14Z

@<TRIPOS>MOLECULE
4n8d
   51    53     0 0 0
SMALL
USER_CHARGES


@<TRIPOS>ATOM
      1 C1          -14.439800   -5.011100   58.856500 C.3      1 SUBUNIT    0.0000
      2 C2          -14.714500   -3.519200   58.668400 C.2      1 SUBUNIT    0.0000
      3 C3          -14.398700   -5.418000   60.351200 C.3      1 SUBUNIT    0.0000
      4 C4          -14.401100   -1.218500   59.378100 C.2      1 SUBUNIT    0.0000
      5 C5          -15.783600   -1.687300   57.482100 C.2      1 SUBUNIT    0.0000
      6 C6          -16.789900   -6.147900   60.389300 C.3      1 SUBUNIT    0.0000
      7 C7          -15.230300   -0.772200   58.362200 C.2      1 SUBUNIT    0.0000
      8 C8          -19.023000   -6.914300   60.749800 C.3      1 SUBUNIT    0.0000
      9 C9          -19.872300   -7.168500   61.963800 C.2      1 SUBUNIT    0.0000
     10 C10         -21.181400   -6.860900   62.039400 C.2      1 SUBUNIT    0.0000
     11 C11         -22.022600   -7.184400   63.199600 C.2      1 SUBUNIT    0.0000
     12 C12         -21.698100   -8.225600   64.067700 C.2      1 SUBUNIT    0.0000
     13 C13         -23.189100   -6.456500   63.414600 C.2      1 SUBUNIT    0.0000
     14 C14         -22.525200   -8.520200   65.144200 C.2      1 SUBUNIT    0.0000
     15 C15         -24.008200   -6.743900   64.498600 C.2      1 SUBUNIT    0.0000
     16 C16         -23.672000   -7.772700   65.367600 C.2      1 SUBUNIT    0.0000
     17 C17         -15.536600   -5.897300   58.214100 C.3      1 SUBUNIT    0.0000
     18 C18         -13.086900   -5.369000   58.206400 C.3      1 SUBUNIT    0.0000
     19 C19         -14.136800   -2.574900   59.519400 C.2      1 SUBUNIT    0.0000
     20 C20         -15.520300   -3.041900   57.628400 C.2      1 SUBUNIT    0.0000
     21 C21         -15.744000   -5.268700   61.065600 C.3      1 SUBUNIT    0.0000
     22 C22         -16.907400   -5.771000   58.906400 C.3      1 SUBUNIT    0.0000
     23 N23         -11.924300   -4.722300   58.813000 N.3      1 SUBUNIT    0.0000
     24 O24         -18.012600   -5.986700   61.076200 O.3      1 SUBUNIT    0.0000
     25 H25         -13.608400   -4.915700   60.907200 H        1 SUBUNIT    0.0000
     26 H26         -14.160400   -6.476900   60.390300 H        1 SUBUNIT    0.0000
     27 H27         -13.962400   -0.503000   60.055600 H        1 SUBUNIT    0.0000
     28 H28         -16.426500   -1.349300   56.682500 H        1 SUBUNIT    0.0000
     29 H29         -16.464400   -7.186600   60.481900 H        1 SUBUNIT    0.0000
     30 H30         -15.437600    0.282100   58.250100 H        1 SUBUNIT    0.0000
     31 H31         -18.592600   -7.859100   60.413500 H        1 SUBUNIT    0.0000
     32 H32         -19.623100   -6.511400   59.933900 H        1 SUBUNIT    0.0000
     33 H33         -19.353800   -7.644300   62.775700 H        1 SUBUNIT    0.0000
     34 H34         -21.652500   -6.352800   61.218500 H        1 SUBUNIT    0.0000
     35 H35         -20.815800   -8.829300   63.916600 H        1 SUBUNIT    0.0000
     36 H36         -23.457600   -5.656100   62.740600 H        1 SUBUNIT    0.0000
     37 H37         -22.270100   -9.329500   65.811000 H        1 SUBUNIT    0.0000
     38 H38         -24.903800   -6.162600   64.665900 H        1 SUBUNIT    0.0000
     39 H39         -24.298900   -7.987100   66.219500 H        1 SUBUNIT    0.0000
     40 H40         -15.210800   -6.931900   58.303300 H        1 SUBUNIT    0.0000
     41 H41         -15.619200   -5.736100   57.141500 H        1 SUBUNIT    0.0000
     42 H42         -12.912200   -6.443100   58.273800 H        1 SUBUNIT    0.0000
     43 H43         -13.094600   -5.124800   57.145300 H        1 SUBUNIT    0.0000
     44 H44         -13.464600   -2.885200   60.303900 H        1 SUBUNIT    0.0000
     45 H45         -15.977300   -3.706500   56.913500 H        1 SUBUNIT    0.0000
     46 H46         -16.068600   -4.229000   61.080800 H        1 SUBUNIT    0.0000
     47 H47         -15.653700   -5.589400   62.102600 H        1 SUBUNIT    0.0000
     48 H48         -17.632000   -6.415400   58.412100 H        1 SUBUNIT    0.0000
     49 H49         -17.300100   -4.759500   58.817800 H        1 SUBUNIT    0.0000
     50 H50         -11.080500   -5.020200   58.340400 H        1 SUBUNIT    0.0000
     51 H51         -11.829100   -5.065500   59.765300 H        1 SUBUNIT    0.0000
@<TRIPOS>BOND
     1    1    2 1
     2    1    3 1
     3    1   17 1
     4    1   18 1
     5    2   19 2
     6    2   20 1
     7    3   21 1
     8    3   25 1
     9    3   26 1
    10    4    7 2
    11    4   19 1
    12    4   27 1
    13    5    7 1
    14    5   20 2
    15    5   28 1
    16    6   21 1
    17    6   22 1
    18    6   24 1
    19    6   29 1
    20    7   30 1
    21    8    9 1
    22    8   24 1
    23    8   31 1
    24    8   32 1
    25    9   10 2
    26    9   33 1
    27   10   11 1
    28   10   34 1
    29   11   12 2
    30   11   13 1
    31   12   14 1
    32   12   35 1
    33   13   15 2
    34   13   36 1
    35   14   16 2
    36   14   37 1
    37   15   16 1
    38   15   38 1
    39   16   39 1
    40   17   22 1
    41   17   40 1
    42   17   41 1
    43   18   23 1
    44   18   42 1
    45   18   43 1
    46   19   44 1
    47   20   45 1
    48   21   46 1
    49   21   47 1
    50   22   48 1
    51   22   49 1
    52   23   50 1
    53   23   51 1
@<SCITEGIC>MOL_PROPERTY
TopHits
SciTegic.value.IntegerValue
10

@<SCITEGIC>MOL_PROPERTY
-CDOCKER_ENERGY
SciTegic.value.DoubleValue
15.538451

@<SCITEGIC>MOL_PROPERTY
-CDOCKER_INTERACTION_ENERGY
SciTegic.value.DoubleValue
39.626011

@<SCITEGIC>MOL_PROPERTY
POSE_NUMBER
SciTegic.value.IntegerValue
4

@<SCITEGIC>MOL_PROPERTY
UseResidueTemplateCharge
SciTegic.value.StringValue
True

@<SCITEGIC>MOL_PROPERTY
ForcefieldFFML
SciTegic.value.StringValue
<?xml version="1.0" encoding="UTF-8"?>
<!DOCTYPE ffml SYSTEM "Ffml.dtd">
<ffml version="1.0">
<forcefield name="CHARMm" derivedFrom="CHARMm" base="CHARMm">
<atomTypes>
</atomTypes>
<parameters>
</parameters>
</forcefield>
</ffml>

@<SCITEGIC>MOL_PROPERTY
Initial Potential Energy
SciTegic.value.DoubleValue
37.194801

@<SCITEGIC>MOL_PROPERTY
Initial RMS Gradient
SciTegic.value.DoubleValue
9.201180

@<SCITEGIC>MOL_PROPERTY
Minimization Criteria
SciTegic.value.StringValue
 CONJUG> Minimization exiting with gradient tolerance ( 0.0100000) satisfied.

@<SCITEGIC>MOL_PROPERTY
CHARMm Energy
SciTegic.value.DoubleValue
19.447100

@<SCITEGIC>MOL_PROPERTY
Potential Energy
SciTegic.value.DoubleValue
19.447100

@<SCITEGIC>MOL_PROPERTY
RMS Gradient
SciTegic.value.DoubleValue
0.009700

@<SCITEGIC>MOL_PROPERTY
Bond Energy
SciTegic.value.DoubleValue
1.145770

@<SCITEGIC>MOL_PROPERTY
Angle Energy
SciTegic.value.DoubleValue
3.943700

@<SCITEGIC>MOL_PROPERTY
Urey-Bradley Energy
SciTegic.value.IntegerValue
0

@<SCITEGIC>MOL_PROPERTY
Dihedral Energy
SciTegic.value.DoubleValue
17.884001

@<SCITEGIC>MOL_PROPERTY
Improper Energy
SciTegic.value.DoubleValue
0.169000

@<SCITEGIC>MOL_PROPERTY
Van der Waals Energy
SciTegic.value.DoubleValue
-1.114060

@<SCITEGIC>MOL_PROPERTY
Electrostatic Energy
SciTegic.value.DoubleValue
-2.581340

@<SCITEGIC>MOL_PROPERTY
Hydrogen Bond Energy
SciTegic.value.IntegerValue
0

@<SCITEGIC>MOL_PROPERTY
Solvation Free Energy
SciTegic.value.IntegerValue
0

@<SCITEGIC>MOL_PROPERTY
Molecule Solvent Accessibility
SciTegic.value.DoubleValue
3423.729980

@<SCITEGIC>MOL_PROPERTY
Resolution
SciTegic.value.DoubleValue
1.650000

@<SCITEGIC>MOL_PROPERTY
PartialChargeMethod
SciTegic.value.StringValue
MomanyRone

@<SCITEGIC>MOL_PROPERTY
Heavy atom RMSD to syn-7aa 1
SciTegic.value.DoubleValue
3.031296

@<SCITEGIC>ATOM_PROPERTY
Formal Charge
SciTegic.value.StringValue
1 0
2 0
3 0
4 0
5 0
6 0
7 0
8 0
9 0
10 0
11 0
12 0
13 0
14 0
15 0
16 0
17 0
18 0
19 0
20 0
21 0
22 0
23 0
24 0
25 0
26 0
27 0
28 0
29 0
30 0
31 0
32 0
33 0
34 0
35 0
36 0
37 0
38 0
39 0
40 0
41 0
42 0
43 0
44 0
45 0
46 0
47 0
48 0
49 0
50 0
51 0

@<SCITEGIC>ATOM_PROPERTY
pdb_tempFactor
SciTegic.value.DoubleValue
1 0.00
2 0.00
3 0.00
4 0.00
5 0.00
6 0.00
7 0.00
8 0.00
9 0.00
10 0.00
11 0.00
12 0.00
13 0.00
14 0.00
15 0.00
16 0.00
17 0.00
18 0.00
19 0.00
20 0.00
21 0.00
22 0.00
23 0.00
24 0.00
25 0.00
26 0.00
27 0.00
28 0.00
29 0.00
30 0.00
31 0.00
32 0.00
33 0.00
34 0.00
35 0.00
36 0.00
37 0.00
38 0.00
39 0.00
40 0.00
41 0.00
42 0.00
43 0.00
44 0.00
45 0.00
46 0.00
47 0.00
48 0.00
49 0.00
50 0.00
51 0.00

@<SCITEGIC>ATOM_PROPERTY
pdb_occupancy
SciTegic.value.DoubleValue
1 1.00
2 1.00
3 1.00
4 1.00
5 1.00
6 1.00
7 1.00
8 1.00
9 1.00
10 1.00
11 1.00
12 1.00
13 1.00
14 1.00
15 1.00
16 1.00
17 1.00
18 1.00
19 1.00
20 1.00
21 1.00
22 1.00
23 1.00
24 1.00
25 1.00
26 1.00
27 1.00
28 1.00
29 1.00
30 1.00
31 1.00
32 1.00
33 1.00
34 1.00
35 1.00
36 1.00
37 1.00
38 1.00
39 1.00
40 1.00
41 1.00
42 1.00
43 1.00
44 1.00
45 1.00
46 1.00
47 1.00
48 1.00
49 1.00
50 1.00
51 1.00

#	Created by:	Discovery Studio
#	Creation time:	2019-08-05T16:15:14Z

@<TRIPOS>MOLECULE
4n8d
   51    53     0 0 0
SMALL
USER_CHARGES


@<TRIPOS>ATOM
      1 C1          -14.761800   -4.933300   58.893900 C.3      1 SUBUNIT    0.0000
      2 C2          -14.877100   -3.458500   58.514300 C.2      1 SUBUNIT    0.0000
      3 C3          -14.891000   -5.171200   60.420000 C.3      1 SUBUNIT    0.0000
      4 C4          -14.453400   -1.119500   59.005500 C.2      1 SUBUNIT    0.0000
      5 C5          -15.636500   -1.710700   57.009500 C.2      1 SUBUNIT    0.0000
      6 C6          -17.456900   -5.358200   60.276500 C.3      1 SUBUNIT    0.0000
      7 C7          -15.117700   -0.740000   57.850700 C.2      1 SUBUNIT    0.0000
      8 C8          -19.868200   -4.956400   60.190200 C.3      1 SUBUNIT    0.0000
      9 C9          -20.582600   -5.887300   61.131800 C.2      1 SUBUNIT    0.0000
     10 C10         -20.154400   -6.279400   62.347500 C.2      1 SUBUNIT    0.0000
     11 C11         -20.947400   -7.162800   63.217400 C.2      1 SUBUNIT    0.0000
     12 C12         -22.330800   -7.281500   63.076100 C.2      1 SUBUNIT    0.0000
     13 C13         -20.308700   -7.867300   64.230900 C.2      1 SUBUNIT    0.0000
     14 C14         -23.058500   -8.106900   63.926300 C.2      1 SUBUNIT    0.0000
     15 C15         -21.039300   -8.684500   65.081800 C.2      1 SUBUNIT    0.0000
     16 C16         -22.409600   -8.814000   64.927300 C.2      1 SUBUNIT    0.0000
     17 C17         -15.897200   -5.781700   58.281200 C.3      1 SUBUNIT    0.0000
     18 C18         -13.405900   -5.464600   58.385000 C.3      1 SUBUNIT    0.0000
     19 C19         -14.324600   -2.464600   59.324700 C.2      1 SUBUNIT    0.0000
     20 C20         -15.502400   -3.054100   57.331100 C.2      1 SUBUNIT    0.0000
     21 C21         -16.249900   -4.703000   60.972500 C.3      1 SUBUNIT    0.0000
     22 C22         -17.298900   -5.349300   58.743600 C.3      1 SUBUNIT    0.0000
     23 N23         -12.240300   -4.811800   58.978400 N.3      1 SUBUNIT    0.0000
     24 O24         -18.583000   -4.587000   60.656000 O.3      1 SUBUNIT    0.0000
     25 H25         -14.079100   -4.703400   60.974000 H        1 SUBUNIT    0.0000
     26 H26         -14.784900   -6.237300   60.628800 H        1 SUBUNIT    0.0000
     27 H27         -14.029500   -0.365600   59.651200 H        1 SUBUNIT    0.0000
     28 H28         -16.142900   -1.423300   56.100200 H        1 SUBUNIT    0.0000
     29 H29         -17.570900   -6.383400   60.630500 H        1 SUBUNIT    0.0000
     30 H30         -15.216800    0.305400   57.598700 H        1 SUBUNIT    0.0000
     31 H31         -19.820000   -5.401700   59.199000 H        1 SUBUNIT    0.0000
     32 H32         -20.463900   -4.049200   60.086100 H        1 SUBUNIT    0.0000
     33 H33         -21.495400   -6.274600   60.722100 H        1 SUBUNIT    0.0000
     34 H34         -19.201600   -5.946400   62.717900 H        1 SUBUNIT    0.0000
     35 H35         -22.866700   -6.733900   62.316400 H        1 SUBUNIT    0.0000
     36 H36         -19.240700   -7.780300   64.366600 H        1 SUBUNIT    0.0000
     37 H37         -24.127800   -8.201100   63.807400 H        1 SUBUNIT    0.0000
     38 H38         -20.542800   -9.216800   65.873200 H        1 SUBUNIT    0.0000
     39 H39         -22.963800   -9.456700   65.594100 H        1 SUBUNIT    0.0000
     40 H40         -15.743900   -6.811400   58.599000 H        1 SUBUNIT    0.0000
     41 H41         -15.841500   -5.814200   57.193300 H        1 SUBUNIT    0.0000
     42 H42         -13.314700   -6.533400   58.585400 H        1 SUBUNIT    0.0000
     43 H43         -13.331900   -5.337200   57.304600 H        1 SUBUNIT    0.0000
     44 H44         -13.784700   -2.729500   60.218600 H        1 SUBUNIT    0.0000
     45 H45         -15.917500   -3.772300   56.641300 H        1 SUBUNIT    0.0000
     46 H46         -16.334000   -3.621300   60.873000 H        1 SUBUNIT    0.0000
     47 H47         -16.301800   -4.904000   62.043700 H        1 SUBUNIT    0.0000
     48 H48         -18.023100   -6.025900   58.291000 H        1 SUBUNIT    0.0000
     49 H49         -17.546500   -4.357500   58.370600 H        1 SUBUNIT    0.0000
     50 H50         -12.188000   -5.072400   59.958600 H        1 SUBUNIT    0.0000
     51 H51         -11.395200   -5.188400   58.569200 H        1 SUBUNIT    0.0000
@<TRIPOS>BOND
     1    1    2 1
     2    1    3 1
     3    1   17 1
     4    1   18 1
     5    2   19 2
     6    2   20 1
     7    3   21 1
     8    3   25 1
     9    3   26 1
    10    4    7 2
    11    4   19 1
    12    4   27 1
    13    5    7 1
    14    5   20 2
    15    5   28 1
    16    6   21 1
    17    6   22 1
    18    6   24 1
    19    6   29 1
    20    7   30 1
    21    8    9 1
    22    8   24 1
    23    8   31 1
    24    8   32 1
    25    9   10 2
    26    9   33 1
    27   10   11 1
    28   10   34 1
    29   11   12 2
    30   11   13 1
    31   12   14 1
    32   12   35 1
    33   13   15 2
    34   13   36 1
    35   14   16 2
    36   14   37 1
    37   15   16 1
    38   15   38 1
    39   16   39 1
    40   17   22 1
    41   17   40 1
    42   17   41 1
    43   18   23 1
    44   18   42 1
    45   18   43 1
    46   19   44 1
    47   20   45 1
    48   21   46 1
    49   21   47 1
    50   22   48 1
    51   22   49 1
    52   23   50 1
    53   23   51 1
@<SCITEGIC>MOL_PROPERTY
TopHits
SciTegic.value.IntegerValue
10

@<SCITEGIC>MOL_PROPERTY
-CDOCKER_ENERGY
SciTegic.value.DoubleValue
14.884856

@<SCITEGIC>MOL_PROPERTY
-CDOCKER_INTERACTION_ENERGY
SciTegic.value.DoubleValue
40.391975

@<SCITEGIC>MOL_PROPERTY
POSE_NUMBER
SciTegic.value.IntegerValue
5

@<SCITEGIC>MOL_PROPERTY
UseResidueTemplateCharge
SciTegic.value.StringValue
True

@<SCITEGIC>MOL_PROPERTY
ForcefieldFFML
SciTegic.value.StringValue
<?xml version="1.0" encoding="UTF-8"?>
<!DOCTYPE ffml SYSTEM "Ffml.dtd">
<ffml version="1.0">
<forcefield name="CHARMm" derivedFrom="CHARMm" base="CHARMm">
<atomTypes>
</atomTypes>
<parameters>
</parameters>
</forcefield>
</ffml>

@<SCITEGIC>MOL_PROPERTY
Initial Potential Energy
SciTegic.value.DoubleValue
37.194801

@<SCITEGIC>MOL_PROPERTY
Initial RMS Gradient
SciTegic.value.DoubleValue
9.201180

@<SCITEGIC>MOL_PROPERTY
Minimization Criteria
SciTegic.value.StringValue
 CONJUG> Minimization exiting with gradient tolerance ( 0.0100000) satisfied.

@<SCITEGIC>MOL_PROPERTY
CHARMm Energy
SciTegic.value.DoubleValue
19.447100

@<SCITEGIC>MOL_PROPERTY
Potential Energy
SciTegic.value.DoubleValue
19.447100

@<SCITEGIC>MOL_PROPERTY
RMS Gradient
SciTegic.value.DoubleValue
0.009700

@<SCITEGIC>MOL_PROPERTY
Bond Energy
SciTegic.value.DoubleValue
1.145770

@<SCITEGIC>MOL_PROPERTY
Angle Energy
SciTegic.value.DoubleValue
3.943700

@<SCITEGIC>MOL_PROPERTY
Urey-Bradley Energy
SciTegic.value.IntegerValue
0

@<SCITEGIC>MOL_PROPERTY
Dihedral Energy
SciTegic.value.DoubleValue
17.884001

@<SCITEGIC>MOL_PROPERTY
Improper Energy
SciTegic.value.DoubleValue
0.169000

@<SCITEGIC>MOL_PROPERTY
Van der Waals Energy
SciTegic.value.DoubleValue
-1.114060

@<SCITEGIC>MOL_PROPERTY
Electrostatic Energy
SciTegic.value.DoubleValue
-2.581340

@<SCITEGIC>MOL_PROPERTY
Hydrogen Bond Energy
SciTegic.value.IntegerValue
0

@<SCITEGIC>MOL_PROPERTY
Solvation Free Energy
SciTegic.value.IntegerValue
0

@<SCITEGIC>MOL_PROPERTY
Molecule Solvent Accessibility
SciTegic.value.DoubleValue
3423.729980

@<SCITEGIC>MOL_PROPERTY
Resolution
SciTegic.value.DoubleValue
1.650000

@<SCITEGIC>MOL_PROPERTY
PartialChargeMethod
SciTegic.value.StringValue
MomanyRone

@<SCITEGIC>MOL_PROPERTY
Heavy atom RMSD to syn-7aa 1
SciTegic.value.DoubleValue
3.141147

@<SCITEGIC>ATOM_PROPERTY
Formal Charge
SciTegic.value.StringValue
1 0
2 0
3 0
4 0
5 0
6 0
7 0
8 0
9 0
10 0
11 0
12 0
13 0
14 0
15 0
16 0
17 0
18 0
19 0
20 0
21 0
22 0
23 0
24 0
25 0
26 0
27 0
28 0
29 0
30 0
31 0
32 0
33 0
34 0
35 0
36 0
37 0
38 0
39 0
40 0
41 0
42 0
43 0
44 0
45 0
46 0
47 0
48 0
49 0
50 0
51 0

@<SCITEGIC>ATOM_PROPERTY
pdb_tempFactor
SciTegic.value.DoubleValue
1 0.00
2 0.00
3 0.00
4 0.00
5 0.00
6 0.00
7 0.00
8 0.00
9 0.00
10 0.00
11 0.00
12 0.00
13 0.00
14 0.00
15 0.00
16 0.00
17 0.00
18 0.00
19 0.00
20 0.00
21 0.00
22 0.00
23 0.00
24 0.00
25 0.00
26 0.00
27 0.00
28 0.00
29 0.00
30 0.00
31 0.00
32 0.00
33 0.00
34 0.00
35 0.00
36 0.00
37 0.00
38 0.00
39 0.00
40 0.00
41 0.00
42 0.00
43 0.00
44 0.00
45 0.00
46 0.00
47 0.00
48 0.00
49 0.00
50 0.00
51 0.00

@<SCITEGIC>ATOM_PROPERTY
pdb_occupancy
SciTegic.value.DoubleValue
1 1.00
2 1.00
3 1.00
4 1.00
5 1.00
6 1.00
7 1.00
8 1.00
9 1.00
10 1.00
11 1.00
12 1.00
13 1.00
14 1.00
15 1.00
16 1.00
17 1.00
18 1.00
19 1.00
20 1.00
21 1.00
22 1.00
23 1.00
24 1.00
25 1.00
26 1.00
27 1.00
28 1.00
29 1.00
30 1.00
31 1.00
32 1.00
33 1.00
34 1.00
35 1.00
36 1.00
37 1.00
38 1.00
39 1.00
40 1.00
41 1.00
42 1.00
43 1.00
44 1.00
45 1.00
46 1.00
47 1.00
48 1.00
49 1.00
50 1.00
51 1.00

#	Created by:	Discovery Studio
#	Creation time:	2019-08-05T16:15:14Z

@<TRIPOS>MOLECULE
4n8d
   51    53     0 0 0
SMALL
USER_CHARGES


@<TRIPOS>ATOM
      1 C1          -14.633300   -5.057100   58.979800 C.3      1 SUBUNIT    0.0000
      2 C2          -14.895600   -3.573000   58.728200 C.2      1 SUBUNIT    0.0000
      3 C3          -14.626500   -5.406500   60.492300 C.3      1 SUBUNIT    0.0000
      4 C4          -14.384200   -1.248200   59.206400 C.2      1 SUBUNIT    0.0000
      5 C5          -15.955500   -1.776400   57.481300 C.2      1 SUBUNIT    0.0000
      6 C6          -17.005000   -6.228900   60.478100 C.3      1 SUBUNIT    0.0000
      7 C7          -15.262000   -0.832900   58.219900 C.2      1 SUBUNIT    0.0000
      8 C8          -18.405500   -6.684700   62.364600 C.3      1 SUBUNIT    0.0000
      9 C9          -19.845400   -6.844400   62.767000 C.2      1 SUBUNIT    0.0000
     10 C10         -20.904300   -6.439900   62.038100 C.2      1 SUBUNIT    0.0000
     11 C11         -22.301700   -6.643100   62.450600 C.2      1 SUBUNIT    0.0000
     12 C12         -22.658000   -7.565500   63.436000 C.2      1 SUBUNIT    0.0000
     13 C13         -23.300100   -5.913200   61.814500 C.2      1 SUBUNIT    0.0000
     14 C14         -23.993200   -7.743000   63.779000 C.2      1 SUBUNIT    0.0000
     15 C15         -24.633900   -6.090000   62.159000 C.2      1 SUBUNIT    0.0000
     16 C16         -24.980600   -7.003700   63.143700 C.2      1 SUBUNIT    0.0000
     17 C17         -15.700900   -5.972300   58.332300 C.3      1 SUBUNIT    0.0000
     18 C18         -13.261300   -5.422200   58.370300 C.3      1 SUBUNIT    0.0000
     19 C19         -14.199800   -2.602900   59.451900 C.2      1 SUBUNIT    0.0000
     20 C20         -15.770000   -3.129500   57.729500 C.2      1 SUBUNIT    0.0000
     21 C21         -16.004000   -5.289200   61.159200 C.3      1 SUBUNIT    0.0000
     22 C22         -17.091100   -5.871000   58.992500 C.3      1 SUBUNIT    0.0000
     23 N23         -12.111300   -4.788400   59.014600 N.3      1 SUBUNIT    0.0000
     24 O24         -18.288800   -6.133200   61.064900 O.3      1 SUBUNIT    0.0000
     25 H25         -13.888400   -4.831900   61.049000 H        1 SUBUNIT    0.0000
     26 H26         -14.322600   -6.446300   60.600100 H        1 SUBUNIT    0.0000
     27 H27         -13.831000   -0.511900   59.768000 H        1 SUBUNIT    0.0000
     28 H28         -16.638500   -1.459300   56.706300 H        1 SUBUNIT    0.0000
     29 H29         -16.652200   -7.257900   60.566200 H        1 SUBUNIT    0.0000
     30 H30         -15.397300    0.219700   58.020600 H        1 SUBUNIT    0.0000
     31 H31         -17.892500   -6.049600   63.088400 H        1 SUBUNIT    0.0000
     32 H32         -17.937100   -7.666100   62.392700 H        1 SUBUNIT    0.0000
     33 H33         -19.965700   -7.348400   63.706700 H        1 SUBUNIT    0.0000
     34 H34         -20.745300   -5.935200   61.102900 H        1 SUBUNIT    0.0000
     35 H35         -21.920200   -8.170200   63.940500 H        1 SUBUNIT    0.0000
     36 H36         -23.040600   -5.202300   61.043500 H        1 SUBUNIT    0.0000
     37 H37         -24.259700   -8.461900   64.538700 H        1 SUBUNIT    0.0000
     38 H38         -25.398800   -5.516000   61.658800 H        1 SUBUNIT    0.0000
     39 H39         -26.017700   -7.137700   63.413900 H        1 SUBUNIT    0.0000
     40 H40         -15.350000   -6.993300   58.454500 H        1 SUBUNIT    0.0000
     41 H41         -15.766200   -5.834500   57.253600 H        1 SUBUNIT    0.0000
     42 H42         -13.097000   -6.498300   58.430000 H        1 SUBUNIT    0.0000
     43 H43         -13.230500   -5.163300   57.311900 H        1 SUBUNIT    0.0000
     44 H44         -13.483800   -2.896200   60.204300 H        1 SUBUNIT    0.0000
     45 H45         -16.334500   -3.816900   57.119400 H        1 SUBUNIT    0.0000
     46 H46         -16.363700   -4.261000   61.124000 H        1 SUBUNIT    0.0000
     47 H47         -15.914400   -5.559500   62.211100 H        1 SUBUNIT    0.0000
     48 H48         -17.796100   -6.534400   58.496300 H        1 SUBUNIT    0.0000
     49 H49         -17.510100   -4.872100   58.885000 H        1 SUBUNIT    0.0000
     50 H50         -12.095600   -5.072100   59.990700 H        1 SUBUNIT    0.0000
     51 H51         -11.257400   -5.163800   58.623600 H        1 SUBUNIT    0.0000
@<TRIPOS>BOND
     1    1    2 1
     2    1    3 1
     3    1   17 1
     4    1   18 1
     5    2   19 2
     6    2   20 1
     7    3   21 1
     8    3   25 1
     9    3   26 1
    10    4    7 2
    11    4   19 1
    12    4   27 1
    13    5    7 1
    14    5   20 2
    15    5   28 1
    16    6   21 1
    17    6   22 1
    18    6   24 1
    19    6   29 1
    20    7   30 1
    21    8    9 1
    22    8   24 1
    23    8   31 1
    24    8   32 1
    25    9   10 2
    26    9   33 1
    27   10   11 1
    28   10   34 1
    29   11   12 2
    30   11   13 1
    31   12   14 1
    32   12   35 1
    33   13   15 2
    34   13   36 1
    35   14   16 2
    36   14   37 1
    37   15   16 1
    38   15   38 1
    39   16   39 1
    40   17   22 1
    41   17   40 1
    42   17   41 1
    43   18   23 1
    44   18   42 1
    45   18   43 1
    46   19   44 1
    47   20   45 1
    48   21   46 1
    49   21   47 1
    50   22   48 1
    51   22   49 1
    52   23   50 1
    53   23   51 1
@<SCITEGIC>MOL_PROPERTY
TopHits
SciTegic.value.IntegerValue
10

@<SCITEGIC>MOL_PROPERTY
-CDOCKER_ENERGY
SciTegic.value.DoubleValue
14.758962

@<SCITEGIC>MOL_PROPERTY
-CDOCKER_INTERACTION_ENERGY
SciTegic.value.DoubleValue
38.279030

@<SCITEGIC>MOL_PROPERTY
POSE_NUMBER
SciTegic.value.IntegerValue
6

@<SCITEGIC>MOL_PROPERTY
UseResidueTemplateCharge
SciTegic.value.StringValue
True

@<SCITEGIC>MOL_PROPERTY
ForcefieldFFML
SciTegic.value.StringValue
<?xml version="1.0" encoding="UTF-8"?>
<!DOCTYPE ffml SYSTEM "Ffml.dtd">
<ffml version="1.0">
<forcefield name="CHARMm" derivedFrom="CHARMm" base="CHARMm">
<atomTypes>
</atomTypes>
<parameters>
</parameters>
</forcefield>
</ffml>

@<SCITEGIC>MOL_PROPERTY
Initial Potential Energy
SciTegic.value.DoubleValue
37.194801

@<SCITEGIC>MOL_PROPERTY
Initial RMS Gradient
SciTegic.value.DoubleValue
9.201180

@<SCITEGIC>MOL_PROPERTY
Minimization Criteria
SciTegic.value.StringValue
 CONJUG> Minimization exiting with gradient tolerance ( 0.0100000) satisfied.

@<SCITEGIC>MOL_PROPERTY
CHARMm Energy
SciTegic.value.DoubleValue
19.447100

@<SCITEGIC>MOL_PROPERTY
Potential Energy
SciTegic.value.DoubleValue
19.447100

@<SCITEGIC>MOL_PROPERTY
RMS Gradient
SciTegic.value.DoubleValue
0.009700

@<SCITEGIC>MOL_PROPERTY
Bond Energy
SciTegic.value.DoubleValue
1.145770

@<SCITEGIC>MOL_PROPERTY
Angle Energy
SciTegic.value.DoubleValue
3.943700

@<SCITEGIC>MOL_PROPERTY
Urey-Bradley Energy
SciTegic.value.IntegerValue
0

@<SCITEGIC>MOL_PROPERTY
Dihedral Energy
SciTegic.value.DoubleValue
17.884001

@<SCITEGIC>MOL_PROPERTY
Improper Energy
SciTegic.value.DoubleValue
0.169000

@<SCITEGIC>MOL_PROPERTY
Van der Waals Energy
SciTegic.value.DoubleValue
-1.114060

@<SCITEGIC>MOL_PROPERTY
Electrostatic Energy
SciTegic.value.DoubleValue
-2.581340

@<SCITEGIC>MOL_PROPERTY
Hydrogen Bond Energy
SciTegic.value.IntegerValue
0

@<SCITEGIC>MOL_PROPERTY
Solvation Free Energy
SciTegic.value.IntegerValue
0

@<SCITEGIC>MOL_PROPERTY
Molecule Solvent Accessibility
SciTegic.value.DoubleValue
3423.729980

@<SCITEGIC>MOL_PROPERTY
Resolution
SciTegic.value.DoubleValue
1.650000

@<SCITEGIC>MOL_PROPERTY
PartialChargeMethod
SciTegic.value.StringValue
MomanyRone

@<SCITEGIC>MOL_PROPERTY
Heavy atom RMSD to syn-7aa 1
SciTegic.value.DoubleValue
2.986386

@<SCITEGIC>ATOM_PROPERTY
Formal Charge
SciTegic.value.StringValue
1 0
2 0
3 0
4 0
5 0
6 0
7 0
8 0
9 0
10 0
11 0
12 0
13 0
14 0
15 0
16 0
17 0
18 0
19 0
20 0
21 0
22 0
23 0
24 0
25 0
26 0
27 0
28 0
29 0
30 0
31 0
32 0
33 0
34 0
35 0
36 0
37 0
38 0
39 0
40 0
41 0
42 0
43 0
44 0
45 0
46 0
47 0
48 0
49 0
50 0
51 0

@<SCITEGIC>ATOM_PROPERTY
pdb_tempFactor
SciTegic.value.DoubleValue
1 0.00
2 0.00
3 0.00
4 0.00
5 0.00
6 0.00
7 0.00
8 0.00
9 0.00
10 0.00
11 0.00
12 0.00
13 0.00
14 0.00
15 0.00
16 0.00
17 0.00
18 0.00
19 0.00
20 0.00
21 0.00
22 0.00
23 0.00
24 0.00
25 0.00
26 0.00
27 0.00
28 0.00
29 0.00
30 0.00
31 0.00
32 0.00
33 0.00
34 0.00
35 0.00
36 0.00
37 0.00
38 0.00
39 0.00
40 0.00
41 0.00
42 0.00
43 0.00
44 0.00
45 0.00
46 0.00
47 0.00
48 0.00
49 0.00
50 0.00
51 0.00

@<SCITEGIC>ATOM_PROPERTY
pdb_occupancy
SciTegic.value.DoubleValue
1 1.00
2 1.00
3 1.00
4 1.00
5 1.00
6 1.00
7 1.00
8 1.00
9 1.00
10 1.00
11 1.00
12 1.00
13 1.00
14 1.00
15 1.00
16 1.00
17 1.00
18 1.00
19 1.00
20 1.00
21 1.00
22 1.00
23 1.00
24 1.00
25 1.00
26 1.00
27 1.00
28 1.00
29 1.00
30 1.00
31 1.00
32 1.00
33 1.00
34 1.00
35 1.00
36 1.00
37 1.00
38 1.00
39 1.00
40 1.00
41 1.00
42 1.00
43 1.00
44 1.00
45 1.00
46 1.00
47 1.00
48 1.00
49 1.00
50 1.00
51 1.00

#	Created by:	Discovery Studio
#	Creation time:	2019-08-05T16:15:14Z

@<TRIPOS>MOLECULE
4n8d
   51    53     0 0 0
SMALL
USER_CHARGES


@<TRIPOS>ATOM
      1 C1          -14.409300   -4.960700   58.817200 C.3      1 SUBUNIT    0.0000
      2 C2          -14.681600   -3.485200   58.524300 C.2      1 SUBUNIT    0.0000
      3 C3          -14.455600   -5.272000   60.334200 C.3      1 SUBUNIT    0.0000
      4 C4          -15.715200   -1.740400   57.186200 C.2      1 SUBUNIT    0.0000
      5 C5          -14.435000   -1.144100   59.119500 C.2      1 SUBUNIT    0.0000
      6 C6          -16.900700   -5.888400   60.278000 C.3      1 SUBUNIT    0.0000
      7 C7          -15.221700   -0.770900   58.042600 C.2      1 SUBUNIT    0.0000
      8 C8          -19.242100   -6.324600   60.473800 C.3      1 SUBUNIT    0.0000
      9 C9          -20.387600   -6.013900   61.393800 C.2      1 SUBUNIT    0.0000
     10 C10         -21.027700   -6.955200   62.112800 C.2      1 SUBUNIT    0.0000
     11 C11         -22.162600   -6.691500   63.006200 C.2      1 SUBUNIT    0.0000
     12 C12         -22.819200   -5.459900   63.026400 C.2      1 SUBUNIT    0.0000
     13 C13         -22.608600   -7.714800   63.836200 C.2      1 SUBUNIT    0.0000
     14 C14         -23.897800   -5.260000   63.879400 C.2      1 SUBUNIT    0.0000
     15 C15         -23.689600   -7.515600   64.681700 C.2      1 SUBUNIT    0.0000
     16 C16         -24.329800   -6.284900   64.709500 C.2      1 SUBUNIT    0.0000
     17 C17         -15.469100   -5.892100   58.178100 C.3      1 SUBUNIT    0.0000
     18 C18         -13.022400   -5.344800   58.263500 C.3      1 SUBUNIT    0.0000
     19 C19         -15.435600   -3.080300   57.416900 C.2      1 SUBUNIT    0.0000
     20 C20         -14.160500   -2.486200   59.349600 C.2      1 SUBUNIT    0.0000
     21 C21         -15.835700   -5.024400   60.952500 C.3      1 SUBUNIT    0.0000
     22 C22         -16.884000   -5.690200   58.754800 C.3      1 SUBUNIT    0.0000
     23 N23         -11.902000   -4.657900   58.906300 N.3      1 SUBUNIT    0.0000
     24 O24         -18.146100   -5.511900   60.823500 O.3      1 SUBUNIT    0.0000
     25 H25         -13.685200   -4.743100   60.892600 H        1 SUBUNIT    0.0000
     26 H26         -14.233900   -6.328200   60.473100 H        1 SUBUNIT    0.0000
     27 H27         -16.319900   -1.453000   56.338700 H        1 SUBUNIT    0.0000
     28 H28         -14.030700   -0.387000   59.774600 H        1 SUBUNIT    0.0000
     29 H29         -16.702500   -6.935500   60.516400 H        1 SUBUNIT    0.0000
     30 H30         -15.443500    0.270800   57.864400 H        1 SUBUNIT    0.0000
     31 H31         -18.971200   -7.379400   60.549100 H        1 SUBUNIT    0.0000
     32 H32         -19.536100   -6.118000   59.445500 H        1 SUBUNIT    0.0000
     33 H33         -20.631100   -4.971600   61.462100 H        1 SUBUNIT    0.0000
     34 H34         -20.698900   -7.975900   62.041900 H        1 SUBUNIT    0.0000
     35 H35         -22.519300   -4.644300   62.387700 H        1 SUBUNIT    0.0000
     36 H36         -22.113700   -8.675600   63.828500 H        1 SUBUNIT    0.0000
     37 H37         -24.400500   -4.304400   63.894600 H        1 SUBUNIT    0.0000
     38 H38         -24.024500   -8.319400   65.319400 H        1 SUBUNIT    0.0000
     39 H39         -25.165600   -6.125500   65.373900 H        1 SUBUNIT    0.0000
     40 H40         -15.169400   -6.918800   58.381700 H        1 SUBUNIT    0.0000
     41 H41         -15.476300   -5.821900   57.090800 H        1 SUBUNIT    0.0000
     42 H42         -12.849900   -6.413200   58.391300 H        1 SUBUNIT    0.0000
     43 H43         -12.970200   -5.154300   57.191700 H        1 SUBUNIT    0.0000
     44 H44         -15.842600   -3.791100   56.716500 H        1 SUBUNIT    0.0000
     45 H45         -13.526600   -2.741100   60.183300 H        1 SUBUNIT    0.0000
     46 H46         -16.106300   -3.971500   60.882200 H        1 SUBUNIT    0.0000
     47 H47         -15.817900   -5.269000   62.013300 H        1 SUBUNIT    0.0000
     48 H48         -17.570900   -6.391400   58.284100 H        1 SUBUNIT    0.0000
     49 H49         -17.269600   -4.700900   58.516800 H        1 SUBUNIT    0.0000
     50 H50         -11.871300   -4.941000   59.881800 H        1 SUBUNIT    0.0000
     51 H51         -11.029000   -4.983800   58.513600 H        1 SUBUNIT    0.0000
@<TRIPOS>BOND
     1    1    2 1
     2    1    3 1
     3    1   17 1
     4    1   18 1
     5    2   19 2
     6    2   20 1
     7    3   21 1
     8    3   25 1
     9    3   26 1
    10    4    7 2
    11    4   19 1
    12    4   27 1
    13    5    7 1
    14    5   20 2
    15    5   28 1
    16    6   21 1
    17    6   22 1
    18    6   24 1
    19    6   29 1
    20    7   30 1
    21    8    9 1
    22    8   24 1
    23    8   31 1
    24    8   32 1
    25    9   10 2
    26    9   33 1
    27   10   11 1
    28   10   34 1
    29   11   12 2
    30   11   13 1
    31   12   14 1
    32   12   35 1
    33   13   15 2
    34   13   36 1
    35   14   16 2
    36   14   37 1
    37   15   16 1
    38   15   38 1
    39   16   39 1
    40   17   22 1
    41   17   40 1
    42   17   41 1
    43   18   23 1
    44   18   42 1
    45   18   43 1
    46   19   44 1
    47   20   45 1
    48   21   46 1
    49   21   47 1
    50   22   48 1
    51   22   49 1
    52   23   50 1
    53   23   51 1
@<SCITEGIC>MOL_PROPERTY
TopHits
SciTegic.value.IntegerValue
10

@<SCITEGIC>MOL_PROPERTY
-CDOCKER_ENERGY
SciTegic.value.DoubleValue
13.621010

@<SCITEGIC>MOL_PROPERTY
-CDOCKER_INTERACTION_ENERGY
SciTegic.value.DoubleValue
36.507843

@<SCITEGIC>MOL_PROPERTY
POSE_NUMBER
SciTegic.value.IntegerValue
7

@<SCITEGIC>MOL_PROPERTY
UseResidueTemplateCharge
SciTegic.value.StringValue
True

@<SCITEGIC>MOL_PROPERTY
ForcefieldFFML
SciTegic.value.StringValue
<?xml version="1.0" encoding="UTF-8"?>
<!DOCTYPE ffml SYSTEM "Ffml.dtd">
<ffml version="1.0">
<forcefield name="CHARMm" derivedFrom="CHARMm" base="CHARMm">
<atomTypes>
</atomTypes>
<parameters>
</parameters>
</forcefield>
</ffml>

@<SCITEGIC>MOL_PROPERTY
Initial Potential Energy
SciTegic.value.DoubleValue
37.194801

@<SCITEGIC>MOL_PROPERTY
Initial RMS Gradient
SciTegic.value.DoubleValue
9.201180

@<SCITEGIC>MOL_PROPERTY
Minimization Criteria
SciTegic.value.StringValue
 CONJUG> Minimization exiting with gradient tolerance ( 0.0100000) satisfied.

@<SCITEGIC>MOL_PROPERTY
CHARMm Energy
SciTegic.value.DoubleValue
19.447100

@<SCITEGIC>MOL_PROPERTY
Potential Energy
SciTegic.value.DoubleValue
19.447100

@<SCITEGIC>MOL_PROPERTY
RMS Gradient
SciTegic.value.DoubleValue
0.009700

@<SCITEGIC>MOL_PROPERTY
Bond Energy
SciTegic.value.DoubleValue
1.145770

@<SCITEGIC>MOL_PROPERTY
Angle Energy
SciTegic.value.DoubleValue
3.943700

@<SCITEGIC>MOL_PROPERTY
Urey-Bradley Energy
SciTegic.value.IntegerValue
0

@<SCITEGIC>MOL_PROPERTY
Dihedral Energy
SciTegic.value.DoubleValue
17.884001

@<SCITEGIC>MOL_PROPERTY
Improper Energy
SciTegic.value.DoubleValue
0.169000

@<SCITEGIC>MOL_PROPERTY
Van der Waals Energy
SciTegic.value.DoubleValue
-1.114060

@<SCITEGIC>MOL_PROPERTY
Electrostatic Energy
SciTegic.value.DoubleValue
-2.581340

@<SCITEGIC>MOL_PROPERTY
Hydrogen Bond Energy
SciTegic.value.IntegerValue
0

@<SCITEGIC>MOL_PROPERTY
Solvation Free Energy
SciTegic.value.IntegerValue
0

@<SCITEGIC>MOL_PROPERTY
Molecule Solvent Accessibility
SciTegic.value.DoubleValue
3423.729980

@<SCITEGIC>MOL_PROPERTY
Resolution
SciTegic.value.DoubleValue
1.650000

@<SCITEGIC>MOL_PROPERTY
PartialChargeMethod
SciTegic.value.StringValue
MomanyRone

@<SCITEGIC>MOL_PROPERTY
Heavy atom RMSD to syn-7aa 1
SciTegic.value.DoubleValue
2.833735

@<SCITEGIC>ATOM_PROPERTY
Formal Charge
SciTegic.value.StringValue
1 0
2 0
3 0
4 0
5 0
6 0
7 0
8 0
9 0
10 0
11 0
12 0
13 0
14 0
15 0
16 0
17 0
18 0
19 0
20 0
21 0
22 0
23 0
24 0
25 0
26 0
27 0
28 0
29 0
30 0
31 0
32 0
33 0
34 0
35 0
36 0
37 0
38 0
39 0
40 0
41 0
42 0
43 0
44 0
45 0
46 0
47 0
48 0
49 0
50 0
51 0

@<SCITEGIC>ATOM_PROPERTY
pdb_tempFactor
SciTegic.value.DoubleValue
1 0.00
2 0.00
3 0.00
4 0.00
5 0.00
6 0.00
7 0.00
8 0.00
9 0.00
10 0.00
11 0.00
12 0.00
13 0.00
14 0.00
15 0.00
16 0.00
17 0.00
18 0.00
19 0.00
20 0.00
21 0.00
22 0.00
23 0.00
24 0.00
25 0.00
26 0.00
27 0.00
28 0.00
29 0.00
30 0.00
31 0.00
32 0.00
33 0.00
34 0.00
35 0.00
36 0.00
37 0.00
38 0.00
39 0.00
40 0.00
41 0.00
42 0.00
43 0.00
44 0.00
45 0.00
46 0.00
47 0.00
48 0.00
49 0.00
50 0.00
51 0.00

@<SCITEGIC>ATOM_PROPERTY
pdb_occupancy
SciTegic.value.DoubleValue
1 1.00
2 1.00
3 1.00
4 1.00
5 1.00
6 1.00
7 1.00
8 1.00
9 1.00
10 1.00
11 1.00
12 1.00
13 1.00
14 1.00
15 1.00
16 1.00
17 1.00
18 1.00
19 1.00
20 1.00
21 1.00
22 1.00
23 1.00
24 1.00
25 1.00
26 1.00
27 1.00
28 1.00
29 1.00
30 1.00
31 1.00
32 1.00
33 1.00
34 1.00
35 1.00
36 1.00
37 1.00
38 1.00
39 1.00
40 1.00
41 1.00
42 1.00
43 1.00
44 1.00
45 1.00
46 1.00
47 1.00
48 1.00
49 1.00
50 1.00
51 1.00

#	Created by:	Discovery Studio
#	Creation time:	2019-08-05T16:15:14Z

@<TRIPOS>MOLECULE
4n8d
   51    53     0 0 0
SMALL
USER_CHARGES


@<TRIPOS>ATOM
      1 C1          -16.045000   -3.873300   59.581200 C.3      1 SUBUNIT    0.0000
      2 C2          -15.035100   -4.645600   58.731400 C.2      1 SUBUNIT    0.0000
      3 C3          -17.521700   -4.106000   59.157100 C.3      1 SUBUNIT    0.0000
      4 C4          -12.758700   -5.420500   58.366100 C.2      1 SUBUNIT    0.0000
      5 C5          -14.475100   -6.033500   56.824400 C.2      1 SUBUNIT    0.0000
      6 C6          -17.869000   -5.941000   60.881900 C.3      1 SUBUNIT    0.0000
      7 C7          -13.151500   -6.093700   57.223300 C.2      1 SUBUNIT    0.0000
      8 C8          -18.541000   -7.743800   62.333000 C.3      1 SUBUNIT    0.0000
      9 C9          -19.927400   -7.343500   62.750300 C.2      1 SUBUNIT    0.0000
     10 C10         -20.765700   -8.138400   63.441300 C.2      1 SUBUNIT    0.0000
     11 C11         -22.153500   -7.749100   63.710500 C.2      1 SUBUNIT    0.0000
     12 C12         -22.780700   -8.191100   64.870700 C.2      1 SUBUNIT    0.0000
     13 C13         -22.859300   -6.952000   62.811000 C.2      1 SUBUNIT    0.0000
     14 C14         -24.091600   -7.817800   65.139000 C.2      1 SUBUNIT    0.0000
     15 C15         -24.174100   -6.593600   63.073400 C.2      1 SUBUNIT    0.0000
     16 C16         -24.790500   -7.024100   64.239400 C.2      1 SUBUNIT    0.0000
     17 C17         -15.948400   -4.303900   61.060600 C.3      1 SUBUNIT    0.0000
     18 C18         -15.764300   -2.357500   59.446100 C.3      1 SUBUNIT    0.0000
     19 C19         -13.694400   -4.727800   59.121200 C.2      1 SUBUNIT    0.0000
     20 C20         -15.394700   -5.286000   57.544000 C.2      1 SUBUNIT    0.0000
     21 C21         -18.045900   -5.532800   59.415400 C.3      1 SUBUNIT    0.0000
     22 C22         -16.401500   -5.753400   61.298700 C.3      1 SUBUNIT    0.0000
     23 N23         -14.468700   -1.879100   59.929500 N.3      1 SUBUNIT    0.0000
     24 O24         -18.262800   -7.294400   61.019200 O.3      1 SUBUNIT    0.0000
     25 H25         -17.681500   -3.814900   58.120200 H        1 SUBUNIT    0.0000
     26 H26         -18.153700   -3.425400   59.728800 H        1 SUBUNIT    0.0000
     27 H27         -11.728600   -5.458200   58.690100 H        1 SUBUNIT    0.0000
     28 H28         -14.800100   -6.580800   55.954200 H        1 SUBUNIT    0.0000
     29 H29         -18.503300   -5.303400   61.499500 H        1 SUBUNIT    0.0000
     30 H30         -12.434500   -6.667800   56.654800 H        1 SUBUNIT    0.0000
     31 H31         -17.819500   -7.329700   63.036200 H        1 SUBUNIT    0.0000
     32 H32         -18.445600   -8.828700   62.373100 H        1 SUBUNIT    0.0000
     33 H33         -20.250500   -6.393000   62.371700 H        1 SUBUNIT    0.0000
     34 H34         -20.426900   -9.083500   63.824400 H        1 SUBUNIT    0.0000
     35 H35         -22.246700   -8.807600   65.580100 H        1 SUBUNIT    0.0000
     36 H36         -22.403500   -6.614700   61.892800 H        1 SUBUNIT    0.0000
     37 H37         -24.563600   -8.133800   66.055300 H        1 SUBUNIT    0.0000
     38 H38         -24.714200   -5.973800   62.372200 H        1 SUBUNIT    0.0000
     39 H39         -25.811400   -6.738900   64.447300 H        1 SUBUNIT    0.0000
     40 H40         -16.565300   -3.643800   61.672000 H        1 SUBUNIT    0.0000
     41 H41         -14.936300   -4.176200   61.428900 H        1 SUBUNIT    0.0000
     42 H42         -15.834500   -2.066500   58.397300 H        1 SUBUNIT    0.0000
     43 H43         -16.523800   -1.782900   59.977400 H        1 SUBUNIT    0.0000
     44 H44         -13.348400   -4.254900   60.027500 H        1 SUBUNIT    0.0000
     45 H45         -16.402200   -5.249100   57.161600 H        1 SUBUNIT    0.0000
     46 H46         -17.542900   -6.261000   58.782500 H        1 SUBUNIT    0.0000
     47 H47         -19.101500   -5.588000   59.148800 H        1 SUBUNIT    0.0000
     48 H48         -16.270500   -5.992900   62.354100 H        1 SUBUNIT    0.0000
     49 H49         -15.765100   -6.449500   60.750100 H        1 SUBUNIT    0.0000
     50 H50         -13.726000   -2.384800   59.466100 H        1 SUBUNIT    0.0000
     51 H51         -14.353400   -0.908100   59.666100 H        1 SUBUNIT    0.0000
@<TRIPOS>BOND
     1    1    2 1
     2    1    3 1
     3    1   17 1
     4    1   18 1
     5    2   19 2
     6    2   20 1
     7    3   21 1
     8    3   25 1
     9    3   26 1
    10    4    7 2
    11    4   19 1
    12    4   27 1
    13    5    7 1
    14    5   20 2
    15    5   28 1
    16    6   21 1
    17    6   22 1
    18    6   24 1
    19    6   29 1
    20    7   30 1
    21    8    9 1
    22    8   24 1
    23    8   31 1
    24    8   32 1
    25    9   10 2
    26    9   33 1
    27   10   11 1
    28   10   34 1
    29   11   12 2
    30   11   13 1
    31   12   14 1
    32   12   35 1
    33   13   15 2
    34   13   36 1
    35   14   16 2
    36   14   37 1
    37   15   16 1
    38   15   38 1
    39   16   39 1
    40   17   22 1
    41   17   40 1
    42   17   41 1
    43   18   23 1
    44   18   42 1
    45   18   43 1
    46   19   44 1
    47   20   45 1
    48   21   46 1
    49   21   47 1
    50   22   48 1
    51   22   49 1
    52   23   50 1
    53   23   51 1
@<SCITEGIC>MOL_PROPERTY
TopHits
SciTegic.value.IntegerValue
10

@<SCITEGIC>MOL_PROPERTY
-CDOCKER_ENERGY
SciTegic.value.DoubleValue
13.367858

@<SCITEGIC>MOL_PROPERTY
-CDOCKER_INTERACTION_ENERGY
SciTegic.value.DoubleValue
38.081509

@<SCITEGIC>MOL_PROPERTY
POSE_NUMBER
SciTegic.value.IntegerValue
8

@<SCITEGIC>MOL_PROPERTY
UseResidueTemplateCharge
SciTegic.value.StringValue
True

@<SCITEGIC>MOL_PROPERTY
ForcefieldFFML
SciTegic.value.StringValue
<?xml version="1.0" encoding="UTF-8"?>
<!DOCTYPE ffml SYSTEM "Ffml.dtd">
<ffml version="1.0">
<forcefield name="CHARMm" derivedFrom="CHARMm" base="CHARMm">
<atomTypes>
</atomTypes>
<parameters>
</parameters>
</forcefield>
</ffml>

@<SCITEGIC>MOL_PROPERTY
Initial Potential Energy
SciTegic.value.DoubleValue
37.194801

@<SCITEGIC>MOL_PROPERTY
Initial RMS Gradient
SciTegic.value.DoubleValue
9.201180

@<SCITEGIC>MOL_PROPERTY
Minimization Criteria
SciTegic.value.StringValue
 CONJUG> Minimization exiting with gradient tolerance ( 0.0100000) satisfied.

@<SCITEGIC>MOL_PROPERTY
CHARMm Energy
SciTegic.value.DoubleValue
19.447100

@<SCITEGIC>MOL_PROPERTY
Potential Energy
SciTegic.value.DoubleValue
19.447100

@<SCITEGIC>MOL_PROPERTY
RMS Gradient
SciTegic.value.DoubleValue
0.009700

@<SCITEGIC>MOL_PROPERTY
Bond Energy
SciTegic.value.DoubleValue
1.145770

@<SCITEGIC>MOL_PROPERTY
Angle Energy
SciTegic.value.DoubleValue
3.943700

@<SCITEGIC>MOL_PROPERTY
Urey-Bradley Energy
SciTegic.value.IntegerValue
0

@<SCITEGIC>MOL_PROPERTY
Dihedral Energy
SciTegic.value.DoubleValue
17.884001

@<SCITEGIC>MOL_PROPERTY
Improper Energy
SciTegic.value.DoubleValue
0.169000

@<SCITEGIC>MOL_PROPERTY
Van der Waals Energy
SciTegic.value.DoubleValue
-1.114060

@<SCITEGIC>MOL_PROPERTY
Electrostatic Energy
SciTegic.value.DoubleValue
-2.581340

@<SCITEGIC>MOL_PROPERTY
Hydrogen Bond Energy
SciTegic.value.IntegerValue
0

@<SCITEGIC>MOL_PROPERTY
Solvation Free Energy
SciTegic.value.IntegerValue
0

@<SCITEGIC>MOL_PROPERTY
Molecule Solvent Accessibility
SciTegic.value.DoubleValue
3423.729980

@<SCITEGIC>MOL_PROPERTY
Resolution
SciTegic.value.DoubleValue
1.650000

@<SCITEGIC>MOL_PROPERTY
PartialChargeMethod
SciTegic.value.StringValue
MomanyRone

@<SCITEGIC>MOL_PROPERTY
Heavy atom RMSD to syn-7aa 1
SciTegic.value.DoubleValue
2.407985

@<SCITEGIC>ATOM_PROPERTY
Formal Charge
SciTegic.value.StringValue
1 0
2 0
3 0
4 0
5 0
6 0
7 0
8 0
9 0
10 0
11 0
12 0
13 0
14 0
15 0
16 0
17 0
18 0
19 0
20 0
21 0
22 0
23 0
24 0
25 0
26 0
27 0
28 0
29 0
30 0
31 0
32 0
33 0
34 0
35 0
36 0
37 0
38 0
39 0
40 0
41 0
42 0
43 0
44 0
45 0
46 0
47 0
48 0
49 0
50 0
51 0

@<SCITEGIC>ATOM_PROPERTY
pdb_tempFactor
SciTegic.value.DoubleValue
1 0.00
2 0.00
3 0.00
4 0.00
5 0.00
6 0.00
7 0.00
8 0.00
9 0.00
10 0.00
11 0.00
12 0.00
13 0.00
14 0.00
15 0.00
16 0.00
17 0.00
18 0.00
19 0.00
20 0.00
21 0.00
22 0.00
23 0.00
24 0.00
25 0.00
26 0.00
27 0.00
28 0.00
29 0.00
30 0.00
31 0.00
32 0.00
33 0.00
34 0.00
35 0.00
36 0.00
37 0.00
38 0.00
39 0.00
40 0.00
41 0.00
42 0.00
43 0.00
44 0.00
45 0.00
46 0.00
47 0.00
48 0.00
49 0.00
50 0.00
51 0.00

@<SCITEGIC>ATOM_PROPERTY
pdb_occupancy
SciTegic.value.DoubleValue
1 1.00
2 1.00
3 1.00
4 1.00
5 1.00
6 1.00
7 1.00
8 1.00
9 1.00
10 1.00
11 1.00
12 1.00
13 1.00
14 1.00
15 1.00
16 1.00
17 1.00
18 1.00
19 1.00
20 1.00
21 1.00
22 1.00
23 1.00
24 1.00
25 1.00
26 1.00
27 1.00
28 1.00
29 1.00
30 1.00
31 1.00
32 1.00
33 1.00
34 1.00
35 1.00
36 1.00
37 1.00
38 1.00
39 1.00
40 1.00
41 1.00
42 1.00
43 1.00
44 1.00
45 1.00
46 1.00
47 1.00
48 1.00
49 1.00
50 1.00
51 1.00

#	Created by:	Discovery Studio
#	Creation time:	2019-08-05T16:15:14Z

@<TRIPOS>MOLECULE
4n8d
   51    53     0 0 0
SMALL
USER_CHARGES


@<TRIPOS>ATOM
      1 C1          -15.020700   -4.821200   58.800500 C.3      1 SUBUNIT    0.0000
      2 C2          -15.023700   -3.343900   58.401600 C.2      1 SUBUNIT    0.0000
      3 C3          -14.987800   -5.021300   60.336700 C.3      1 SUBUNIT    0.0000
      4 C4          -15.689300   -1.571600   56.877800 C.2      1 SUBUNIT    0.0000
      5 C5          -14.415500   -1.032900   58.831900 C.2      1 SUBUNIT    0.0000
      6 C6          -17.549700   -4.970500   60.482000 C.3      1 SUBUNIT    0.0000
      7 C7          -15.076100   -0.626500   57.683500 C.2      1 SUBUNIT    0.0000
      8 C8          -18.897300   -4.052500   62.288200 C.3      1 SUBUNIT    0.0000
      9 C9          -19.504700   -5.331500   62.792300 C.2      1 SUBUNIT    0.0000
     10 C10         -20.821000   -5.453000   63.052200 C.2      1 SUBUNIT    0.0000
     11 C11         -21.455900   -6.648000   63.623300 C.2      1 SUBUNIT    0.0000
     12 C12         -20.719500   -7.775500   63.990800 C.2      1 SUBUNIT    0.0000
     13 C13         -22.831800   -6.629300   63.847000 C.2      1 SUBUNIT    0.0000
     14 C14         -21.354100   -8.848200   64.599800 C.2      1 SUBUNIT    0.0000
     15 C15         -23.460100   -7.705600   64.459400 C.2      1 SUBUNIT    0.0000
     16 C16         -22.714900   -8.807600   64.849100 C.2      1 SUBUNIT    0.0000
     17 C17         -16.303600   -5.550700   58.330700 C.3      1 SUBUNIT    0.0000
     18 C18         -13.795900   -5.512300   58.168500 C.3      1 SUBUNIT    0.0000
     19 C19         -15.653200   -2.913700   57.229300 C.2      1 SUBUNIT    0.0000
     20 C20         -14.373200   -2.378400   59.174700 C.2      1 SUBUNIT    0.0000
     21 C21         -16.222200   -4.428500   61.037000 C.3      1 SUBUNIT    0.0000
     22 C22         -17.581200   -4.960200   58.947900 C.3      1 SUBUNIT    0.0000
     23 N23         -12.511400   -5.012700   58.652600 N.3      1 SUBUNIT    0.0000
     24 O24         -18.617400   -4.144100   60.905600 O.3      1 SUBUNIT    0.0000
     25 H25         -14.075400   -4.623400   60.780600 H        1 SUBUNIT    0.0000
     26 H26         -14.949100   -6.089500   60.558200 H        1 SUBUNIT    0.0000
     27 H27         -16.195100   -1.265000   55.973700 H        1 SUBUNIT    0.0000
     28 H28         -13.916800   -0.299600   59.447400 H        1 SUBUNIT    0.0000
     29 H29         -17.701500   -5.993100   60.827900 H        1 SUBUNIT    0.0000
     30 H30         -15.093400    0.417300   57.406500 H        1 SUBUNIT    0.0000
     31 H31         -19.601200   -3.232200   62.432200 H        1 SUBUNIT    0.0000
     32 H32         -18.007600   -3.795600   62.862300 H        1 SUBUNIT    0.0000
     33 H33         -18.793800   -6.106200   63.008100 H        1 SUBUNIT    0.0000
     34 H34         -21.466100   -4.620600   62.839400 H        1 SUBUNIT    0.0000
     35 H35         -19.652700   -7.841800   63.839000 H        1 SUBUNIT    0.0000
     36 H36         -23.419800   -5.767000   63.569200 H        1 SUBUNIT    0.0000
     37 H37         -20.794900   -9.717500   64.900100 H        1 SUBUNIT    0.0000
     38 H38         -24.523000   -7.679300   64.646200 H        1 SUBUNIT    0.0000
     39 H39         -23.178300   -9.635800   65.356700 H        1 SUBUNIT    0.0000
     40 H40         -16.239700   -6.593400   58.636400 H        1 SUBUNIT    0.0000
     41 H41         -16.383400   -5.586600   57.244800 H        1 SUBUNIT    0.0000
     42 H42         -13.815100   -6.585200   58.368900 H        1 SUBUNIT    0.0000
     43 H43         -13.805300   -5.394100   57.084200 H        1 SUBUNIT    0.0000
     44 H44         -16.145400   -3.611500   56.571600 H        1 SUBUNIT    0.0000
     45 H45         -13.825000   -2.656200   60.060600 H        1 SUBUNIT    0.0000
     46 H46         -16.219900   -3.342800   60.962600 H        1 SUBUNIT    0.0000
     47 H47         -16.160400   -4.659600   62.099600 H        1 SUBUNIT    0.0000
     48 H48         -18.447100   -5.526300   58.604300 H        1 SUBUNIT    0.0000
     49 H49         -17.740700   -3.940000   58.601700 H        1 SUBUNIT    0.0000
     50 H50         -11.757500   -5.497800   58.183500 H        1 SUBUNIT    0.0000
     51 H51         -12.411100   -5.259600   59.632800 H        1 SUBUNIT    0.0000
@<TRIPOS>BOND
     1    1    2 1
     2    1    3 1
     3    1   17 1
     4    1   18 1
     5    2   19 2
     6    2   20 1
     7    3   21 1
     8    3   25 1
     9    3   26 1
    10    4    7 2
    11    4   19 1
    12    4   27 1
    13    5    7 1
    14    5   20 2
    15    5   28 1
    16    6   21 1
    17    6   22 1
    18    6   24 1
    19    6   29 1
    20    7   30 1
    21    8    9 1
    22    8   24 1
    23    8   31 1
    24    8   32 1
    25    9   10 2
    26    9   33 1
    27   10   11 1
    28   10   34 1
    29   11   12 2
    30   11   13 1
    31   12   14 1
    32   12   35 1
    33   13   15 2
    34   13   36 1
    35   14   16 2
    36   14   37 1
    37   15   16 1
    38   15   38 1
    39   16   39 1
    40   17   22 1
    41   17   40 1
    42   17   41 1
    43   18   23 1
    44   18   42 1
    45   18   43 1
    46   19   44 1
    47   20   45 1
    48   21   46 1
    49   21   47 1
    50   22   48 1
    51   22   49 1
    52   23   50 1
    53   23   51 1
@<SCITEGIC>MOL_PROPERTY
TopHits
SciTegic.value.IntegerValue
10

@<SCITEGIC>MOL_PROPERTY
-CDOCKER_ENERGY
SciTegic.value.DoubleValue
13.147283

@<SCITEGIC>MOL_PROPERTY
-CDOCKER_INTERACTION_ENERGY
SciTegic.value.DoubleValue
37.226311

@<SCITEGIC>MOL_PROPERTY
POSE_NUMBER
SciTegic.value.IntegerValue
9

@<SCITEGIC>MOL_PROPERTY
UseResidueTemplateCharge
SciTegic.value.StringValue
True

@<SCITEGIC>MOL_PROPERTY
ForcefieldFFML
SciTegic.value.StringValue
<?xml version="1.0" encoding="UTF-8"?>
<!DOCTYPE ffml SYSTEM "Ffml.dtd">
<ffml version="1.0">
<forcefield name="CHARMm" derivedFrom="CHARMm" base="CHARMm">
<atomTypes>
</atomTypes>
<parameters>
</parameters>
</forcefield>
</ffml>

@<SCITEGIC>MOL_PROPERTY
Initial Potential Energy
SciTegic.value.DoubleValue
37.194801

@<SCITEGIC>MOL_PROPERTY
Initial RMS Gradient
SciTegic.value.DoubleValue
9.201180

@<SCITEGIC>MOL_PROPERTY
Minimization Criteria
SciTegic.value.StringValue
 CONJUG> Minimization exiting with gradient tolerance ( 0.0100000) satisfied.

@<SCITEGIC>MOL_PROPERTY
CHARMm Energy
SciTegic.value.DoubleValue
19.447100

@<SCITEGIC>MOL_PROPERTY
Potential Energy
SciTegic.value.DoubleValue
19.447100

@<SCITEGIC>MOL_PROPERTY
RMS Gradient
SciTegic.value.DoubleValue
0.009700

@<SCITEGIC>MOL_PROPERTY
Bond Energy
SciTegic.value.DoubleValue
1.145770

@<SCITEGIC>MOL_PROPERTY
Angle Energy
SciTegic.value.DoubleValue
3.943700

@<SCITEGIC>MOL_PROPERTY
Urey-Bradley Energy
SciTegic.value.IntegerValue
0

@<SCITEGIC>MOL_PROPERTY
Dihedral Energy
SciTegic.value.DoubleValue
17.884001

@<SCITEGIC>MOL_PROPERTY
Improper Energy
SciTegic.value.DoubleValue
0.169000

@<SCITEGIC>MOL_PROPERTY
Van der Waals Energy
SciTegic.value.DoubleValue
-1.114060

@<SCITEGIC>MOL_PROPERTY
Electrostatic Energy
SciTegic.value.DoubleValue
-2.581340

@<SCITEGIC>MOL_PROPERTY
Hydrogen Bond Energy
SciTegic.value.IntegerValue
0

@<SCITEGIC>MOL_PROPERTY
Solvation Free Energy
SciTegic.value.IntegerValue
0

@<SCITEGIC>MOL_PROPERTY
Molecule Solvent Accessibility
SciTegic.value.DoubleValue
3423.729980

@<SCITEGIC>MOL_PROPERTY
Resolution
SciTegic.value.DoubleValue
1.650000

@<SCITEGIC>MOL_PROPERTY
PartialChargeMethod
SciTegic.value.StringValue
MomanyRone

@<SCITEGIC>MOL_PROPERTY
Heavy atom RMSD to syn-7aa 1
SciTegic.value.DoubleValue
3.143992

@<SCITEGIC>ATOM_PROPERTY
Formal Charge
SciTegic.value.StringValue
1 0
2 0
3 0
4 0
5 0
6 0
7 0
8 0
9 0
10 0
11 0
12 0
13 0
14 0
15 0
16 0
17 0
18 0
19 0
20 0
21 0
22 0
23 0
24 0
25 0
26 0
27 0
28 0
29 0
30 0
31 0
32 0
33 0
34 0
35 0
36 0
37 0
38 0
39 0
40 0
41 0
42 0
43 0
44 0
45 0
46 0
47 0
48 0
49 0
50 0
51 0

@<SCITEGIC>ATOM_PROPERTY
pdb_tempFactor
SciTegic.value.DoubleValue
1 0.00
2 0.00
3 0.00
4 0.00
5 0.00
6 0.00
7 0.00
8 0.00
9 0.00
10 0.00
11 0.00
12 0.00
13 0.00
14 0.00
15 0.00
16 0.00
17 0.00
18 0.00
19 0.00
20 0.00
21 0.00
22 0.00
23 0.00
24 0.00
25 0.00
26 0.00
27 0.00
28 0.00
29 0.00
30 0.00
31 0.00
32 0.00
33 0.00
34 0.00
35 0.00
36 0.00
37 0.00
38 0.00
39 0.00
40 0.00
41 0.00
42 0.00
43 0.00
44 0.00
45 0.00
46 0.00
47 0.00
48 0.00
49 0.00
50 0.00
51 0.00

@<SCITEGIC>ATOM_PROPERTY
pdb_occupancy
SciTegic.value.DoubleValue
1 1.00
2 1.00
3 1.00
4 1.00
5 1.00
6 1.00
7 1.00
8 1.00
9 1.00
10 1.00
11 1.00
12 1.00
13 1.00
14 1.00
15 1.00
16 1.00
17 1.00
18 1.00
19 1.00
20 1.00
21 1.00
22 1.00
23 1.00
24 1.00
25 1.00
26 1.00
27 1.00
28 1.00
29 1.00
30 1.00
31 1.00
32 1.00
33 1.00
34 1.00
35 1.00
36 1.00
37 1.00
38 1.00
39 1.00
40 1.00
41 1.00
42 1.00
43 1.00
44 1.00
45 1.00
46 1.00
47 1.00
48 1.00
49 1.00
50 1.00
51 1.00

#	Created by:	Discovery Studio
#	Creation time:	2019-08-05T16:15:14Z

@<TRIPOS>MOLECULE
4n8d
   51    53     0 0 0
SMALL
USER_CHARGES


@<TRIPOS>ATOM
      1 C1          -15.273400   -4.194900   59.245200 C.3      1 SUBUNIT    0.0000
      2 C2          -14.166500   -4.942200   58.501300 C.2      1 SUBUNIT    0.0000
      3 C3          -16.681100   -4.336000   58.595800 C.3      1 SUBUNIT    0.0000
      4 C4          -13.364000   -6.405600   56.739400 C.2      1 SUBUNIT    0.0000
      5 C5          -11.797500   -5.416000   58.245000 C.2      1 SUBUNIT    0.0000
      6 C6          -17.455900   -5.985100   60.339100 C.3      1 SUBUNIT    0.0000
      7 C7          -12.057200   -6.236100   57.161700 C.2      1 SUBUNIT    0.0000
      8 C8          -18.634500   -7.496700   61.815400 C.3      1 SUBUNIT    0.0000
      9 C9          -19.597400   -6.446000   62.302900 C.2      1 SUBUNIT    0.0000
     10 C10         -19.315100   -5.650900   63.354100 C.2      1 SUBUNIT    0.0000
     11 C11         -20.211700   -4.606000   63.858400 C.2      1 SUBUNIT    0.0000
     12 C12         -21.582000   -4.629500   63.603700 C.2      1 SUBUNIT    0.0000
     13 C13         -19.674000   -3.570700   64.616000 C.2      1 SUBUNIT    0.0000
     14 C14         -22.399800   -3.619900   64.095600 C.2      1 SUBUNIT    0.0000
     15 C15         -20.488600   -2.549500   65.084500 C.2      1 SUBUNIT    0.0000
     16 C16         -21.852700   -2.575900   64.829300 C.2      1 SUBUNIT    0.0000
     17 C17         -15.344900   -4.674300   60.719900 C.3      1 SUBUNIT    0.0000
     18 C18         -14.923700   -2.689000   59.232700 C.3      1 SUBUNIT    0.0000
     19 C19         -14.402500   -5.747300   57.384000 C.2      1 SUBUNIT    0.0000
     20 C20         -12.840800   -4.794800   58.916100 C.2      1 SUBUNIT    0.0000
     21 C21         -17.380200   -5.682300   58.846300 C.3      1 SUBUNIT    0.0000
     22 C22         -16.028900   -6.038300   60.902000 C.3      1 SUBUNIT    0.0000
     23 N23         -14.744600   -2.164600   57.882600 N.3      1 SUBUNIT    0.0000
     24 O24         -18.155500   -7.205100   60.513700 O.3      1 SUBUNIT    0.0000
     25 H25         -16.642200   -4.119500   57.528100 H        1 SUBUNIT    0.0000
     26 H26         -17.333700   -3.568700   59.013600 H        1 SUBUNIT    0.0000
     27 H27         -13.577300   -7.054700   55.907500 H        1 SUBUNIT    0.0000
     28 H28         -10.786600   -5.293400   58.598700 H        1 SUBUNIT    0.0000
     29 H29         -18.007600   -5.173000   60.813300 H        1 SUBUNIT    0.0000
     30 H30         -11.250900   -6.750400   56.662100 H        1 SUBUNIT    0.0000
     31 H31         -17.797100   -7.570000   62.504200 H        1 SUBUNIT    0.0000
     32 H32         -19.125600   -8.469700   61.808500 H        1 SUBUNIT    0.0000
     33 H33         -20.525500   -6.389500   61.766200 H        1 SUBUNIT    0.0000
     34 H34         -18.371900   -5.763000   63.855600 H        1 SUBUNIT    0.0000
     35 H35         -22.037100   -5.429900   63.040200 H        1 SUBUNIT    0.0000
     36 H36         -18.616600   -3.550000   64.834400 H        1 SUBUNIT    0.0000
     37 H37         -23.464000   -3.646400   63.909100 H        1 SUBUNIT    0.0000
     38 H38         -20.059900   -1.738100   65.650600 H        1 SUBUNIT    0.0000
     39 H39         -22.487700   -1.788800   65.208200 H        1 SUBUNIT    0.0000
     40 H40         -15.902100   -3.943900   61.307700 H        1 SUBUNIT    0.0000
     41 H41         -14.352400   -4.707700   61.166700 H        1 SUBUNIT    0.0000
     42 H42         -15.709300   -2.101000   59.710600 H        1 SUBUNIT    0.0000
     43 H43         -14.008700   -2.479700   59.788100 H        1 SUBUNIT    0.0000
     44 H44         -15.391400   -5.885400   56.981200 H        1 SUBUNIT    0.0000
     45 H45         -12.598600   -4.191400   59.777600 H        1 SUBUNIT    0.0000
     46 H46         -16.862900   -6.494700   58.347600 H        1 SUBUNIT    0.0000
     47 H47         -18.386300   -5.661400   58.428700 H        1 SUBUNIT    0.0000
     48 H48         -16.047900   -6.290700   61.961700 H        1 SUBUNIT    0.0000
     49 H49         -15.454500   -6.823800   60.410200 H        1 SUBUNIT    0.0000
     50 H50         -14.394300   -1.215300   57.896300 H        1 SUBUNIT    0.0000
     51 H51         -15.626600   -2.153600   57.386000 H        1 SUBUNIT    0.0000
@<TRIPOS>BOND
     1    1    2 1
     2    1    3 1
     3    1   17 1
     4    1   18 1
     5    2   19 2
     6    2   20 1
     7    3   21 1
     8    3   25 1
     9    3   26 1
    10    4    7 2
    11    4   19 1
    12    4   27 1
    13    5    7 1
    14    5   20 2
    15    5   28 1
    16    6   21 1
    17    6   22 1
    18    6   24 1
    19    6   29 1
    20    7   30 1
    21    8    9 1
    22    8   24 1
    23    8   31 1
    24    8   32 1
    25    9   10 2
    26    9   33 1
    27   10   11 1
    28   10   34 1
    29   11   12 2
    30   11   13 1
    31   12   14 1
    32   12   35 1
    33   13   15 2
    34   13   36 1
    35   14   16 2
    36   14   37 1
    37   15   16 1
    38   15   38 1
    39   16   39 1
    40   17   22 1
    41   17   40 1
    42   17   41 1
    43   18   23 1
    44   18   42 1
    45   18   43 1
    46   19   44 1
    47   20   45 1
    48   21   46 1
    49   21   47 1
    50   22   48 1
    51   22   49 1
    52   23   50 1
    53   23   51 1
@<SCITEGIC>MOL_PROPERTY
TopHits
SciTegic.value.IntegerValue
10

@<SCITEGIC>MOL_PROPERTY
-CDOCKER_ENERGY
SciTegic.value.DoubleValue
12.850535

@<SCITEGIC>MOL_PROPERTY
-CDOCKER_INTERACTION_ENERGY
SciTegic.value.DoubleValue
37.293091

@<SCITEGIC>MOL_PROPERTY
POSE_NUMBER
SciTegic.value.IntegerValue
10

@<SCITEGIC>MOL_PROPERTY
UseResidueTemplateCharge
SciTegic.value.StringValue
True

@<SCITEGIC>MOL_PROPERTY
ForcefieldFFML
SciTegic.value.StringValue
<?xml version="1.0" encoding="UTF-8"?>
<!DOCTYPE ffml SYSTEM "Ffml.dtd">
<ffml version="1.0">
<forcefield name="CHARMm" derivedFrom="CHARMm" base="CHARMm">
<atomTypes>
</atomTypes>
<parameters>
</parameters>
</forcefield>
</ffml>

@<SCITEGIC>MOL_PROPERTY
Initial Potential Energy
SciTegic.value.DoubleValue
37.194801

@<SCITEGIC>MOL_PROPERTY
Initial RMS Gradient
SciTegic.value.DoubleValue
9.201180

@<SCITEGIC>MOL_PROPERTY
Minimization Criteria
SciTegic.value.StringValue
 CONJUG> Minimization exiting with gradient tolerance ( 0.0100000) satisfied.

@<SCITEGIC>MOL_PROPERTY
CHARMm Energy
SciTegic.value.DoubleValue
19.447100

@<SCITEGIC>MOL_PROPERTY
Potential Energy
SciTegic.value.DoubleValue
19.447100

@<SCITEGIC>MOL_PROPERTY
RMS Gradient
SciTegic.value.DoubleValue
0.009700

@<SCITEGIC>MOL_PROPERTY
Bond Energy
SciTegic.value.DoubleValue
1.145770

@<SCITEGIC>MOL_PROPERTY
Angle Energy
SciTegic.value.DoubleValue
3.943700

@<SCITEGIC>MOL_PROPERTY
Urey-Bradley Energy
SciTegic.value.IntegerValue
0

@<SCITEGIC>MOL_PROPERTY
Dihedral Energy
SciTegic.value.DoubleValue
17.884001

@<SCITEGIC>MOL_PROPERTY
Improper Energy
SciTegic.value.DoubleValue
0.169000

@<SCITEGIC>MOL_PROPERTY
Van der Waals Energy
SciTegic.value.DoubleValue
-1.114060

@<SCITEGIC>MOL_PROPERTY
Electrostatic Energy
SciTegic.value.DoubleValue
-2.581340

@<SCITEGIC>MOL_PROPERTY
Hydrogen Bond Energy
SciTegic.value.IntegerValue
0

@<SCITEGIC>MOL_PROPERTY
Solvation Free Energy
SciTegic.value.IntegerValue
0

@<SCITEGIC>MOL_PROPERTY
Molecule Solvent Accessibility
SciTegic.value.DoubleValue
3423.729980

@<SCITEGIC>MOL_PROPERTY
Resolution
SciTegic.value.DoubleValue
1.650000

@<SCITEGIC>MOL_PROPERTY
PartialChargeMethod
SciTegic.value.StringValue
MomanyRone

@<SCITEGIC>MOL_PROPERTY
Heavy atom RMSD to syn-7aa 1
SciTegic.value.DoubleValue
3.089639

@<SCITEGIC>ATOM_PROPERTY
Formal Charge
SciTegic.value.StringValue
1 0
2 0
3 0
4 0
5 0
6 0
7 0
8 0
9 0
10 0
11 0
12 0
13 0
14 0
15 0
16 0
17 0
18 0
19 0
20 0
21 0
22 0
23 0
24 0
25 0
26 0
27 0
28 0
29 0
30 0
31 0
32 0
33 0
34 0
35 0
36 0
37 0
38 0
39 0
40 0
41 0
42 0
43 0
44 0
45 0
46 0
47 0
48 0
49 0
50 0
51 0

@<SCITEGIC>ATOM_PROPERTY
pdb_tempFactor
SciTegic.value.DoubleValue
1 0.00
2 0.00
3 0.00
4 0.00
5 0.00
6 0.00
7 0.00
8 0.00
9 0.00
10 0.00
11 0.00
12 0.00
13 0.00
14 0.00
15 0.00
16 0.00
17 0.00
18 0.00
19 0.00
20 0.00
21 0.00
22 0.00
23 0.00
24 0.00
25 0.00
26 0.00
27 0.00
28 0.00
29 0.00
30 0.00
31 0.00
32 0.00
33 0.00
34 0.00
35 0.00
36 0.00
37 0.00
38 0.00
39 0.00
40 0.00
41 0.00
42 0.00
43 0.00
44 0.00
45 0.00
46 0.00
47 0.00
48 0.00
49 0.00
50 0.00
51 0.00

@<SCITEGIC>ATOM_PROPERTY
pdb_occupancy
SciTegic.value.DoubleValue
1 1.00
2 1.00
3 1.00
4 1.00
5 1.00
6 1.00
7 1.00
8 1.00
9 1.00
10 1.00
11 1.00
12 1.00
13 1.00
14 1.00
15 1.00
16 1.00
17 1.00
18 1.00
19 1.00
20 1.00
21 1.00
22 1.00
23 1.00
24 1.00
25 1.00
26 1.00
27 1.00
28 1.00
29 1.00
30 1.00
31 1.00
32 1.00
33 1.00
34 1.00
35 1.00
36 1.00
37 1.00
38 1.00
39 1.00
40 1.00
41 1.00
42 1.00
43 1.00
44 1.00
45 1.00
46 1.00
47 1.00
48 1.00
49 1.00
50 1.00
51 1.00
