# Supplementary material for: Discovery of Novel DPP-IV Inhibitors as Potential Candidates for the Treatment of Type 2 Diabetes Mellitus Predicted by 3D QSAR Pharmacophore Models, Molecular Docking and De Novo Evolution
Source: Molecules. 2019 Aug 7;24(16):2870. doi: 10.3390/molecules24162870 (PMC6720998; doi:10.3390/molecules24162870)
Supplement: Supplementary file 1 [file molecules-24-02870-s001.zip › Supplementary materials/Cross-docking/5j3j_lig+2i78_prot_RMSD.mol2]

#	Created by:	Discovery Studio
#	Creation time:	2019-08-05T16:14:59Z

@<TRIPOS>MOLECULE
5j3j
   28    31     0 0 0
SMALL
USER_CHARGES


@<TRIPOS>ATOM
      1 C1          -12.968200   -4.749800   59.577700 C.2      1 SUBUNIT    0.0000
      2 C2          -14.094600   -5.465300   59.200800 C.2      1 SUBUNIT    0.0000
      3 C3          -14.100300   -6.198100   58.011300 C.2      1 SUBUNIT    0.0000
      4 C4          -12.969800   -6.221300   57.201600 C.2      1 SUBUNIT    0.0000
      5 C5          -11.839500   -5.512200   57.588200 C.2      1 SUBUNIT    0.0000
      6 C6          -11.834200   -4.781700   58.771500 C.2      1 SUBUNIT    0.0000
      7 F7          -12.957800   -4.043600   60.724700 F        1 SUBUNIT    0.0000
      8 F8          -10.745500   -5.515300   56.815100 F        1 SUBUNIT    0.0000
      9 F9          -12.981700   -6.929400   56.056400 F        1 SUBUNIT    0.0000
     10 C10         -15.308600   -5.431900   60.041100 C.3      1 SUBUNIT    0.0000
     11 O11         -16.407500   -5.277600   59.148600 O.3      1 SUBUNIT    0.0000
     12 C12         -17.675300   -5.368300   59.630100 C.2      1 SUBUNIT    0.0000
     13 C13         -17.911300   -6.056700   60.925700 C.2      1 SUBUNIT    0.0000
     14 C14         -16.758400   -6.643400   61.705200 C.3      1 SUBUNIT    0.0000
     15 C15         -15.478800   -6.698800   60.872800 C.3      1 SUBUNIT    0.0000
     16 N16         -14.302400   -6.908600   61.764100 N.3      1 SUBUNIT    0.0000
     17 C17         -19.313700   -6.128300   61.410700 C.2      1 SUBUNIT    0.0000
     18 C18         -20.366700   -5.513300   60.557600 C.2      1 SUBUNIT    0.0000
     19 C19         -20.039400   -4.894600   59.352500 C.2      1 SUBUNIT    0.0000
     20 C20         -18.724500   -4.821700   58.899300 C.2      1 SUBUNIT    0.0000
     21 C21         -19.659600   -6.739300   62.612200 C.2      1 SUBUNIT    0.0000
     22 C22         -20.994500   -6.777600   63.012800 C.2      1 SUBUNIT    0.0000
     23 C23         -22.042100   -6.167500   62.160000 C.2      1 SUBUNIT    0.0000
     24 C24         -21.693900   -5.550100   60.963700 C.2      1 SUBUNIT    0.0000
     25 O25         -21.384400   -7.368700   64.185700 O.3      1 SUBUNIT    0.0000
     26 C26         -20.577700   -8.338700   64.860500 C.3      1 SUBUNIT    0.0000
     27 O27         -23.342600   -6.217200   62.597100 O.3      1 SUBUNIT    0.0000
     28 C28         -24.474100   -6.400400   61.744700 C.3      1 SUBUNIT    0.0000
@<TRIPOS>BOND
     1    1    2 2
     2    1    6 1
     3    1    7 1
     4    2    3 1
     5    2   10 1
     6    3    4 2
     7    4    5 1
     8    4    9 1
     9    5    6 2
    10    5    8 1
    11   10   11 1
    12   10   15 1
    13   11   12 1
    14   12   13 2
    15   12   20 1
    16   13   14 1
    17   13   17 1
    18   14   15 1
    19   15   16 1
    20   17   18 2
    21   17   21 1
    22   18   19 1
    23   18   24 1
    24   19   20 2
    25   21   22 2
    26   22   23 1
    27   22   25 1
    28   23   24 2
    29   23   27 1
    30   25   26 1
    31   27   28 1
@<SCITEGIC>MOL_PROPERTY
__PDBRemarks__
SciTegic.value.StringValue
HEADER    HYDROLASE                               31-MAR-16   5J3J
TITLE     CRYSTAL STRUCTURE OF HUMAN DPP-IV IN COMPLEX WITH HL1
COMPND    MOL_ID: 1;
COMPND   2 MOLECULE: DIPEPTIDYL PEPTIDASE 4;
COMPND   3 CHAIN: A, B;
COMPND   4 SYNONYM: ADABP,ADENOSINE DEAMINASE COMPLEXING PROTEIN 2,ADCP-2,
COMPND   5 DIPEPTIDYL PEPTIDASE IV,DPP IV,T-CELL ACTIVATION ANTIGEN CD26,TP103;
COMPND   6 EC: 3.4.14.5;
COMPND   7 ENGINEERED: YES
SOURCE    MOL_ID: 1;
SOURCE   2 ORGANISM_SCIENTIFIC: HOMO SAPIENS;
SOURCE   3 ORGANISM_COMMON: HUMAN;
SOURCE   4 ORGANISM_TAXID: 9606;
SOURCE   5 GENE: DPP4, ADCP2, CD26;
SOURCE   6 EXPRESSION_SYSTEM: SPODOPTERA FRUGIPERDA;
SOURCE   7 EXPRESSION_SYSTEM_TAXID: 7108;
SOURCE   8 EXPRESSION_SYSTEM_VECTOR_TYPE: PLASMID
KEYWDS    HUMAN DPP-IV, PROTEASE, HYDROLASE
EXPDTA    X-RAY DIFFRACTION
AUTHOR    F.WU,H.LI,Z.ZHAO,L.ZHU,H.XU,S.LI
REVDAT   1   05-APR-17 5J3J    0
JRNL        AUTH   F.WU,H.LI,Z.ZHAO,L.ZHU,H.XU,S.LI
JRNL        TITL   CRYSTAL STRUCTURE OF HUMAN DPP-IV IN COMPLEX WITH HL1
JRNL        REF    TO BE PUBLISHED
JRNL        REFN
REMARK   2
REMARK   2 RESOLUTION.    2.75 ANGSTROMS.
REMARK   3
REMARK   3 REFINEMENT.
REMARK   3   PROGRAM     : REFMAC 5.7.0032
REMARK   3   AUTHORS     : MURSHUDOV,VAGIN,DODSON
REMARK   3
REMARK   3    REFINEMENT TARGET : NULL
REMARK   3
REMARK   3  DATA USED IN REFINEMENT.
REMARK   3   RESOLUTION RANGE HIGH (ANGSTROMS) : 2.75
REMARK   3   RESOLUTION RANGE LOW  (ANGSTROMS) : 55.11
REMARK   3   DATA CUTOFF            (SIGMA(F)) : NULL
REMARK   3   COMPLETENESS FOR RANGE        (%) : 94.7
REMARK   3   NUMBER OF REFLECTIONS             : 42328
REMARK   3
REMARK   3  FIT TO DATA USED IN REFINEMENT.
REMARK   3   CROSS-VALIDATION METHOD          : THROUGHOUT
REMARK   3   FREE R VALUE TEST SET SELECTION  : RANDOM
REMARK   3   R VALUE     (WORKING + TEST SET) : 0.238
REMARK   3   R VALUE            (WORKING SET) : 0.235
REMARK   3   FREE R VALUE                     : 0.298
REMARK   3   FREE R VALUE TEST SET SIZE   (%) : 5.000
REMARK   3   FREE R VALUE TEST SET COUNT      : 2248
REMARK   3
REMARK   3  FIT IN THE HIGHEST RESOLUTION BIN.
REMARK   3   TOTAL NUMBER OF BINS USED           : 20
REMARK   3   BIN RESOLUTION RANGE HIGH       (A) : 2.75
REMARK   3   BIN RESOLUTION RANGE LOW        (A) : 2.82
REMARK   3   REFLECTION IN BIN     (WORKING SET) : 2879
REMARK   3   BIN COMPLETENESS (WORKING+TEST) (%) : 87.33
REMARK   3   BIN R VALUE           (WORKING SET) : 0.3000
REMARK   3   BIN FREE R VALUE SET COUNT          : 160
REMARK   3   BIN FREE R VALUE                    : 0.3530
REMARK   3
REMARK   3  NUMBER OF NON-HYDROGEN ATOMS USED IN REFINEMENT.
REMARK   3   PROTEIN ATOMS            : 11914
REMARK   3   NUCLEIC ACID ATOMS       : 0
REMARK   3   HETEROGEN ATOMS          : 131
REMARK   3   SOLVENT ATOMS            : 96
REMARK   3
REMARK   3  B VALUES.
REMARK   3   FROM WILSON PLOT           (A**2) : NULL
REMARK   3   MEAN B VALUE      (OVERALL, A**2) : 33.36
REMARK   3   OVERALL ANISOTROPIC B VALUE.
REMARK   3    B11 (A**2) : -0.78000
REMARK   3    B22 (A**2) : 0.15000
REMARK   3    B33 (A**2) : 0.58000
REMARK   3    B12 (A**2) : 0.00000
REMARK   3    B13 (A**2) : 0.07000
REMARK   3    B23 (A**2) : 0.00000
REMARK   3
REMARK   3  ESTIMATED OVERALL COORDINATE ERROR.
REMARK   3   ESU BASED ON R VALUE                            (A): NULL
REMARK   3   ESU BASED ON FREE R VALUE                       (A): 0.455
REMARK   3   ESU BASED ON MAXIMUM LIKELIHOOD                 (A): 0.330
REMARK   3   ESU FOR B VALUES BASED ON MAXIMUM LIKELIHOOD (A**2): 16.303
REMARK   3
REMARK   3 CORRELATION COEFFICIENTS.
REMARK   3   CORRELATION COEFFICIENT FO-FC      : 0.863
REMARK   3   CORRELATION COEFFICIENT FO-FC FREE : 0.798
REMARK   3
REMARK   3  RMS DEVIATIONS FROM IDEAL VALUES        COUNT    RMS    WEIGHT
REMARK   3   BOND LENGTHS REFINED ATOMS        (A): 12411 ; 0.005 ; 0.019
REMARK   3   BOND LENGTHS OTHERS               (A): 11181 ; 0.001 ; 0.020
REMARK   3   BOND ANGLES REFINED ATOMS   (DEGREES): 16901 ; 0.952 ; 1.943
REMARK   3   BOND ANGLES OTHERS          (DEGREES): 25670 ; 0.675 ; 3.002
REMARK   3   TORSION ANGLES, PERIOD 1    (DEGREES):  1452 ; 5.794 ; 5.000
REMARK   3   TORSION ANGLES, PERIOD 2    (DEGREES):   616 ;33.857 ;23.961
REMARK   3   TORSION ANGLES, PERIOD 3    (DEGREES):  1992 ;13.355 ;15.000
REMARK   3   TORSION ANGLES, PERIOD 4    (DEGREES):    60 ;13.611 ;15.000
REMARK   3   CHIRAL-CENTER RESTRAINTS       (A**3):  1787 ; 0.058 ; 0.200
REMARK   3   GENERAL PLANES REFINED ATOMS      (A): 14040 ; 0.003 ; 0.020
REMARK   3   GENERAL PLANES OTHERS             (A):  3076 ; 0.001 ; 0.020
REMARK   3   NON-BONDED CONTACTS REFINED ATOMS (A):  NULL ;  NULL ;  NULL
REMARK   3   NON-BONDED CONTACTS OTHERS        (A):  NULL ;  NULL ;  NULL
REMARK   3   NON-BONDED TORSION REFINED ATOMS  (A):  NULL ;  NULL ;  NULL
REMARK   3   NON-BONDED TORSION OTHERS         (A):  NULL ;  NULL ;  NULL
REMARK   3   H-BOND (X...Y) REFINED ATOMS      (A):  NULL ;  NULL ;  NULL
REMARK   3   H-BOND (X...Y) OTHERS             (A):  NULL ;  NULL ;  NULL
REMARK   3   POTENTIAL METAL-ION REFINED ATOMS (A):  NULL ;  NULL ;  NULL
REMARK   3   POTENTIAL METAL-ION OTHERS        (A):  NULL ;  NULL ;  NULL
REMARK   3   SYMMETRY VDW REFINED ATOMS        (A):  NULL ;  NULL ;  NULL
REMARK   3   SYMMETRY VDW OTHERS               (A):  NULL ;  NULL ;  NULL
REMARK   3   SYMMETRY H-BOND REFINED ATOMS     (A):  NULL ;  NULL ;  NULL
REMARK   3   SYMMETRY H-BOND OTHERS            (A):  NULL ;  NULL ;  NULL
REMARK   3   SYMMETRY METAL-ION REFINED ATOMS  (A):  NULL ;  NULL ;  NULL
REMARK   3   SYMMETRY METAL-ION OTHERS         (A):  NULL ;  NULL ;  NULL
REMARK   3
REMARK   3  ISOTROPIC THERMAL FACTOR RESTRAINTS.     COUNT   RMS    WEIGHT
REMARK   3   MAIN-CHAIN BOND REFINED ATOMS  (A**2):  5814 ; 0.909 ; 3.343
REMARK   3   MAIN-CHAIN BOND OTHER ATOMS    (A**2):  5813 ; 0.909 ; 3.342
REMARK   3   MAIN-CHAIN ANGLE REFINED ATOMS (A**2):  7264 ; 1.649 ; 5.012
REMARK   3   MAIN-CHAIN ANGLE OTHER ATOMS   (A**2):  7265 ; 1.649 ; 5.013
REMARK   3   SIDE-CHAIN BOND REFINED ATOMS  (A**2):  6597 ; 0.605 ; 3.397
REMARK   3   SIDE-CHAIN BOND OTHER ATOMS    (A**2):  6598 ; 0.604 ; 3.397
REMARK   3   SIDE-CHAIN ANGLE REFINED ATOMS (A**2):  NULL ;  NULL ;  NULL
REMARK   3   SIDE-CHAIN ANGLE OTHER ATOMS   (A**2):  9638 ; 1.127 ; 5.061
REMARK   3   LONG RANGE B REFINED ATOMS     (A**2): 14182 ; 2.687 ;26.232
REMARK   3   LONG RANGE B OTHER ATOMS       (A**2): 14173 ; 2.682 ;26.235
REMARK   3
REMARK   3 ANISOTROPIC THERMAL FACTOR RESTRAINTS.    COUNT   RMS   WEIGHT
REMARK   3   RIGID-BOND RESTRAINTS          (A**2):  NULL ;  NULL ;  NULL
REMARK   3   SPHERICITY; FREE ATOMS         (A**2):  NULL ;  NULL ;  NULL
REMARK   3   SPHERICITY; BONDED ATOMS       (A**2):  NULL ;  NULL ;  NULL
REMARK   3
REMARK   3  NCS RESTRAINTS STATISTICS
REMARK   3   NUMBER OF DIFFERENT NCS GROUPS : NULL
REMARK   3
REMARK   3  TLS DETAILS
REMARK   3   NUMBER OF TLS GROUPS  : NULL
REMARK   3
REMARK   3  BULK SOLVENT MODELLING.
REMARK   3   METHOD USED : NULL
REMARK   3   PARAMETERS FOR MASK CALCULATION
REMARK   3   VDW PROBE RADIUS   : 1.20
REMARK   3   ION PROBE RADIUS   : 0.80
REMARK   3   SHRINKAGE RADIUS   : 0.80
REMARK   3
REMARK   3  OTHER REFINEMENT REMARKS: HYDROGENS HAVE BEEN ADDED IN THE RIDING
REMARK   3  POSITIONS
REMARK   4
REMARK   4 5J3J COMPLIES WITH FORMAT V. 3.30, 13-JUL-11
REMARK 100
REMARK 100 THIS ENTRY HAS BEEN PROCESSED BY PDBJ ON 13-APR-16.
REMARK 100 THE DEPOSITION ID IS D_1000219282.
REMARK 200
REMARK 200 EXPERIMENTAL DETAILS
REMARK 200  EXPERIMENT TYPE                : X-RAY DIFFRACTION
REMARK 200  DATE OF DATA COLLECTION        : 01-JAN-16
REMARK 200  TEMPERATURE           (KELVIN) : 100
REMARK 200  PH                             : 8
REMARK 200  NUMBER OF CRYSTALS USED        : 1
REMARK 200
REMARK 200  SYNCHROTRON              (Y/N) : Y
REMARK 200  RADIATION SOURCE               : SSRF
REMARK 200  BEAMLINE                       : BL17U
REMARK 200  X-RAY GENERATOR MODEL          : NULL
REMARK 200  MONOCHROMATIC OR LAUE    (M/L) : M
REMARK 200  WAVELENGTH OR RANGE        (A) : 0.97852
REMARK 200  MONOCHROMATOR                  : NULL
REMARK 200  OPTICS                         : NULL
REMARK 200
REMARK 200  DETECTOR TYPE                  : CCD
REMARK 200  DETECTOR MANUFACTURER          : ADSC QUANTUM 315R
REMARK 200  INTENSITY-INTEGRATION SOFTWARE : IMOSFLM
REMARK 200  DATA SCALING SOFTWARE          : SCALA
REMARK 200
REMARK 200  NUMBER OF UNIQUE REFLECTIONS   : 44595
REMARK 200  RESOLUTION RANGE HIGH      (A) : 2.750
REMARK 200  RESOLUTION RANGE LOW       (A) : 57.400
REMARK 200  REJECTION CRITERIA  (SIGMA(I)) : NULL
REMARK 200
REMARK 200 OVERALL.
REMARK 200  COMPLETENESS FOR RANGE     (%) : 94.8
REMARK 200  DATA REDUNDANCY                : 3.300
REMARK 200  R MERGE                    (I) : NULL
REMARK 200  R SYM                      (I) : NULL
REMARK 200  <I/SIGMA(I)> FOR THE DATA SET  : 4.9000
REMARK 200
REMARK 200 IN THE HIGHEST RESOLUTION SHELL.
REMARK 200  HIGHEST RESOLUTION SHELL, RANGE HIGH (A) : NULL
REMARK 200  HIGHEST RESOLUTION SHELL, RANGE LOW  (A) : NULL
REMARK 200  COMPLETENESS FOR SHELL     (%) : NULL
REMARK 200  DATA REDUNDANCY IN SHELL       : NULL
REMARK 200  R MERGE FOR SHELL          (I) : NULL
REMARK 200  R SYM FOR SHELL            (I) : NULL
REMARK 200  <I/SIGMA(I)> FOR SHELL         : NULL
REMARK 200
REMARK 200 DIFFRACTION PROTOCOL: SINGLE WAVELENGTH
REMARK 200 METHOD USED TO DETERMINE THE STRUCTURE: NULL
REMARK 200 SOFTWARE USED: MOLREP
REMARK 200 STARTING MODEL: NULL
REMARK 200
REMARK 200 REMARK: NULL
REMARK 280
REMARK 280 CRYSTAL
REMARK 280 SOLVENT CONTENT, VS   (%): 54.38
REMARK 280 MATTHEWS COEFFICIENT, VM (ANGSTROMS**3/DA): 2.70
REMARK 280
REMARK 280 CRYSTALLIZATION CONDITIONS: 100MM TRIS PH 8, 18% PEG 3350, 200MM
REMARK 280  NACL, EVAPORATION, TEMPERATURE 289K
REMARK 290
REMARK 290 CRYSTALLOGRAPHIC SYMMETRY
REMARK 290 SYMMETRY OPERATORS FOR SPACE GROUP: P 1 21 1
REMARK 290
REMARK 290      SYMOP   SYMMETRY
REMARK 290     NNNMMM   OPERATOR
REMARK 290       1555   X,Y,Z
REMARK 290       2555   -X,Y+1/2,-Z
REMARK 290
REMARK 290     WHERE NNN -> OPERATOR NUMBER
REMARK 290           MMM -> TRANSLATION VECTOR
REMARK 290
REMARK 290 CRYSTALLOGRAPHIC SYMMETRY TRANSFORMATIONS
REMARK 290 THE FOLLOWING TRANSFORMATIONS OPERATE ON THE ATOM/HETATM
REMARK 290 RECORDS IN THIS ENTRY TO PRODUCE CRYSTALLOGRAPHICALLY
REMARK 290 RELATED MOLECULES.
REMARK 290   SMTRY1   1  1.000000  0.000000  0.000000        0.00000
REMARK 290   SMTRY2   1  0.000000  1.000000  0.000000        0.00000
REMARK 290   SMTRY3   1  0.000000  0.000000  1.000000        0.00000
REMARK 290   SMTRY1   2 -1.000000  0.000000  0.000000        0.00000
REMARK 290   SMTRY2   2  0.000000  1.000000  0.000000       63.41000
REMARK 290   SMTRY3   2  0.000000  0.000000 -1.000000        0.00000
REMARK 290
REMARK 290 REMARK: NULL
REMARK 300
REMARK 300 BIOMOLECULE: 1
REMARK 300 SEE REMARK 350 FOR THE AUTHOR PROVIDED AND/OR PROGRAM
REMARK 300 GENERATED ASSEMBLY INFORMATION FOR THE STRUCTURE IN
REMARK 300 THIS ENTRY. THE REMARK MAY ALSO PROVIDE INFORMATION ON
REMARK 300 BURIED SURFACE AREA.
REMARK 350
REMARK 350 COORDINATES FOR A COMPLETE MULTIMER REPRESENTING THE KNOWN
REMARK 350 BIOLOGICALLY SIGNIFICANT OLIGOMERIZATION STATE OF THE
REMARK 350 MOLECULE CAN BE GENERATED BY APPLYING BIOMT TRANSFORMATIONS
REMARK 350 GIVEN BELOW.  BOTH NON-CRYSTALLOGRAPHIC AND
REMARK 350 CRYSTALLOGRAPHIC OPERATIONS ARE GIVEN.
REMARK 350
REMARK 350 BIOMOLECULE: 1
REMARK 350 AUTHOR DETERMINED BIOLOGICAL UNIT: DIMERIC
REMARK 350 SOFTWARE DETERMINED QUATERNARY STRUCTURE: DIMERIC
REMARK 350 SOFTWARE USED: PISA
REMARK 350 TOTAL BURIED SURFACE AREA: 5680 ANGSTROM**2
REMARK 350 SURFACE AREA OF THE COMPLEX: 58720 ANGSTROM**2
REMARK 350 CHANGE IN SOLVENT FREE ENERGY: 0.0 KCAL/MOL
REMARK 350 APPLY THE FOLLOWING TO CHAINS: A, B
REMARK 350   BIOMT1   1  1.000000  0.000000  0.000000        0.00000
REMARK 350   BIOMT2   1  0.000000  1.000000  0.000000        0.00000
REMARK 350   BIOMT3   1  0.000000  0.000000  1.000000        0.00000
REMARK 465
REMARK 465 MISSING RESIDUES
REMARK 465 THE FOLLOWING RESIDUES WERE NOT LOCATED IN THE
REMARK 465 EXPERIMENT. (M=MODEL NUMBER; RES=RESIDUE NAME; C=CHAIN
REMARK 465 IDENTIFIER; SSSEQ=SEQUENCE NUMBER; I=INSERTION CODE.)
REMARK 465
REMARK 465   M RES C SSSEQI
REMARK 465     GLY A   767
REMARK 465     HIS A   768
REMARK 465     HIS A   769
REMARK 465     HIS A   770
REMARK 465     HIS A   771
REMARK 465     HIS A   772
REMARK 465     HIS A   773
REMARK 465     GLY B   767
REMARK 465     HIS B   768
REMARK 465     HIS B   769
REMARK 465     HIS B   770
REMARK 465     HIS B   771
REMARK 465     HIS B   772
REMARK 465     HIS B   773
REMARK 500
REMARK 500 GEOMETRY AND STEREOCHEMISTRY
REMARK 500 SUBTOPIC: COVALENT BOND LENGTHS
REMARK 500
REMARK 500 THE STEREOCHEMICAL PARAMETERS OF THE FOLLOWING RESIDUES
REMARK 500 HAVE VALUES WHICH DEVIATE FROM EXPECTED VALUES BY MORE
REMARK 500 THAN 6*RMSD (M=MODEL NUMBER; RES=RESIDUE NAME; C=CHAIN
REMARK 500 IDENTIFIER; SSEQ=SEQUENCE NUMBER; I=INSERTION CODE).
REMARK 500
REMARK 500 STANDARD TABLE:
REMARK 500 FORMAT: (10X,I3,1X,2(A3,1X,A1,I4,A1,1X,A4,3X),1X,F6.3)
REMARK 500
REMARK 500 EXPECTED VALUES PROTEIN: ENGH AND HUBER, 1999
REMARK 500 EXPECTED VALUES NUCLEIC ACID: CLOWNEY ET AL 1996
REMARK 500
REMARK 500  M RES CSSEQI ATM1   RES CSSEQI ATM2   DEVIATION
REMARK 500    TYR A 631   CE1   TYR A 631   CZ     -0.087
REMARK 500
REMARK 500 REMARK: NULL
REMARK 500
REMARK 500 GEOMETRY AND STEREOCHEMISTRY
REMARK 500 SUBTOPIC: TORSION ANGLES
REMARK 500
REMARK 500 TORSION ANGLES OUTSIDE THE EXPECTED RAMACHANDRAN REGIONS:
REMARK 500 (M=MODEL NUMBER; RES=RESIDUE NAME; C=CHAIN IDENTIFIER;
REMARK 500 SSEQ=SEQUENCE NUMBER; I=INSERTION CODE).
REMARK 500
REMARK 500 STANDARD TABLE:
REMARK 500 FORMAT:(10X,I3,1X,A3,1X,A1,I4,A1,4X,F7.2,3X,F7.2)
REMARK 500
REMARK 500 EXPECTED VALUES: GJ KLEYWEGT AND TA JONES (1996). PHI/PSI-
REMARK 500 CHOLOGY: RAMACHANDRAN REVISITED. STRUCTURE 4, 1395 - 1400
REMARK 500
REMARK 500  M RES CSSEQI        PSI       PHI
REMARK 500    ASN A  51       50.88     72.91
REMARK 500    ASN A  74      -28.43     68.64
REMARK 500    TYR A  83      -58.67   -125.01
REMARK 500    ASN A  85       97.43    -32.65
REMARK 500    SER A  93     -111.75    -74.91
REMARK 500    THR A  94      -68.13     57.12
REMARK 500    PHE A  95       37.19    -97.59
REMARK 500    GLN A 123     -108.30   -104.52
REMARK 500    TRP A 124     -158.35    -88.33
REMARK 500    TYR A 128     -175.40   -170.60
REMARK 500    ARG A 140       50.15     36.67
REMARK 500    HIS A 162       31.00   -147.23
REMARK 500    ILE A 193      -61.62   -137.22
REMARK 500    VAL A 207      -62.60   -127.26
REMARK 500    SER A 242     -162.79     66.92
REMARK 500    SER A 275       40.70   -103.38
REMARK 500    GLN A 320       40.47    -91.16
REMARK 500    ASN A 450       86.74   -163.36
REMARK 500    GLN A 508       85.89    -69.27
REMARK 500    PRO A 510     -169.97    -77.51
REMARK 500    TYR A 547      -64.88   -130.30
REMARK 500    ARG A 596       12.19     58.03
REMARK 500    ARG A 597       47.89   -145.84
REMARK 500    THR A 600      -92.27    -99.35
REMARK 500    SER A 630     -123.01     81.28
REMARK 500    ASP A 678      -89.97   -106.69
REMARK 500    ASN A 679       18.25   -146.45
REMARK 500    ASN A 710      -74.34   -104.18
REMARK 500    GLN A 714      -54.24    -26.02
REMARK 500    ASN B  51       49.64     35.66
REMARK 500    GLU B  73       15.24     59.35
REMARK 500    ASN B  74       -9.14     78.21
REMARK 500    ASN B  85       80.27     -0.22
REMARK 500    GLN B 123     -101.33   -107.86
REMARK 500    TRP B 124     -145.73    -95.52
REMARK 500    LEU B 137      -60.77     71.65
REMARK 500    HIS B 162       40.24   -156.48
REMARK 500    LYS B 190      116.69   -164.72
REMARK 500    ILE B 193      -63.32   -125.07
REMARK 500    VAL B 207      -63.31   -125.23
REMARK 500    SER B 242     -164.23     68.54
REMARK 500    SER B 275       43.58    -83.67
REMARK 500    THR B 307     -158.13   -135.94
REMARK 500    GLN B 320       37.46    -90.14
REMARK 500    ARG B 358      165.19    177.66
REMARK 500    THR B 365     -177.53    -69.03
REMARK 500    ASN B 377     -164.11    -77.55
REMARK 500    ASN B 420       41.72   -107.94
REMARK 500    GLU B 521      -28.93     66.33
REMARK 500    TYR B 547      -65.73   -126.92
REMARK 500
REMARK 500 THIS ENTRY HAS      58 RAMACHANDRAN OUTLIERS.
REMARK 500
REMARK 500 REMARK: NULL
REMARK 525
REMARK 525 SOLVENT
REMARK 525
REMARK 525 THE SOLVENT MOLECULES HAVE CHAIN IDENTIFIERS THAT
REMARK 525 INDICATE THE POLYMER CHAIN WITH WHICH THEY ARE MOST
REMARK 525 CLOSELY ASSOCIATED. THE REMARK LISTS ALL THE SOLVENT
REMARK 525 MOLECULES WHICH ARE MORE THAN 5A AWAY FROM THE
REMARK 525 NEAREST POLYMER CHAIN (M = MODEL NUMBER;
REMARK 525 RES=RESIDUE NAME; C=CHAIN IDENTIFIER; SSEQ=SEQUENCE
REMARK 525 NUMBER; I=INSERTION CODE):
REMARK 525
REMARK 525  M RES CSSEQI
REMARK 525    HOH A 959        DISTANCE =  5.88 ANGSTROMS
REMARK 525    HOH B 937        DISTANCE =  6.22 ANGSTROMS
REMARK 800
REMARK 800 SITE
REMARK 800 SITE_IDENTIFIER: AC1
REMARK 800 EVIDENCE_CODE: SOFTWARE
REMARK 800 SITE_DESCRIPTION: binding site for residue HL1 A 801
REMARK 800
REMARK 800 SITE_IDENTIFIER: AC2
REMARK 800 EVIDENCE_CODE: SOFTWARE
REMARK 800 SITE_DESCRIPTION: binding site for residue HL1 B 801
REMARK 800
REMARK 800 SITE_IDENTIFIER: AC3
REMARK 800 EVIDENCE_CODE: SOFTWARE
REMARK 800 SITE_DESCRIPTION: binding site for Mono-Saccharide NAG A 802 bound
REMARK 800  to ASN A 229
REMARK 800
REMARK 800 SITE_IDENTIFIER: AC4
REMARK 800 EVIDENCE_CODE: SOFTWARE
REMARK 800 SITE_DESCRIPTION: binding site for Poly-Saccharide residues NAG B
REMARK 800  803 through MAN B 806 bound to ASN B 229
REMARK 800
REMARK 800 SITE_IDENTIFIER: AC5
REMARK 800 EVIDENCE_CODE: SOFTWARE
REMARK 800 SITE_DESCRIPTION: binding site for Mono-Saccharide NAG B 802 bound
REMARK 800  to ASN B 281
DBREF  5J3J A   40   766  UNP    P27487   DPP4_HUMAN      40    766
DBREF  5J3J B   40   766  UNP    P27487   DPP4_HUMAN      40    766
SEQADV 5J3J GLY A  767  UNP  P27487              EXPRESSION TAG
SEQADV 5J3J HIS A  768  UNP  P27487              EXPRESSION TAG
SEQADV 5J3J HIS A  769  UNP  P27487              EXPRESSION TAG
SEQADV 5J3J HIS A  770  UNP  P27487              EXPRESSION TAG
SEQADV 5J3J HIS A  771  UNP  P27487              EXPRESSION TAG
SEQADV 5J3J HIS A  772  UNP  P27487              EXPRESSION TAG
SEQADV 5J3J HIS A  773  UNP  P27487              EXPRESSION TAG
SEQADV 5J3J GLY B  767  UNP  P27487              EXPRESSION TAG
SEQADV 5J3J HIS B  768  UNP  P27487              EXPRESSION TAG
SEQADV 5J3J HIS B  769  UNP  P27487              EXPRESSION TAG
SEQADV 5J3J HIS B  770  UNP  P27487              EXPRESSION TAG
SEQADV 5J3J HIS B  771  UNP  P27487              EXPRESSION TAG
SEQADV 5J3J HIS B  772  UNP  P27487              EXPRESSION TAG
SEQADV 5J3J HIS B  773  UNP  P27487              EXPRESSION TAG
HET    HL1  A 801      28
HET    NAG  A 802      14
HET    HL1  B 801      28
HET    NAG  B 802      14
HET    NAG  B 803      14
HET    MAN  B 804      11
HET    MAN  B 805      11
HET    MAN  B 806      11
HETNAM     HL1 (2~{S},3~{R})-8,9-DIMETHOXY-3-[2,4,5-TRIS(FLUORANYL)
HETNAM   2 HL1  PHENYL]-2,3-DIHYDRO-1~{H}-BENZO[F]CHROMEN-2-AMINE
HETNAM     NAG N-ACETYL-D-GLUCOSAMINE
HETNAM     MAN ALPHA-D-MANNOSE
FORMUL   3  HL1    2(C21 H18 F3 N O3)
FORMUL   4  NAG    3(C8 H15 N O6)
FORMUL   7  MAN    3(C6 H12 O6)
FORMUL   8  HOH   *96(H2 O)
CRYST1   65.360  126.820  112.620  90.00  99.95  90.00 P 1 21 1      4
ORIGX1      1.000000  0.000000  0.000000        0.00000
ORIGX2      0.000000  1.000000  0.000000        0.00000
ORIGX3      0.000000  0.000000  1.000000        0.00000
SCALE1      0.015300  0.000000  0.002684        0.00000
SCALE2      0.000000  0.007885  0.000000        0.00000
SCALE3      0.000000  0.000000  0.009015        0.00000

@<SCITEGIC>MOL_PROPERTY
__PDBSeqres__
SciTegic.value.StringValue
SEQRES   1 A  734  ARG LYS THR TYR THR LEU THR ASP TYR LEU LYS ASN THR
SEQRES   2 A  734  TYR ARG LEU LYS LEU TYR SER LEU ARG TRP ILE SER ASP
SEQRES   3 A  734  HIS GLU TYR LEU TYR LYS GLN GLU ASN ASN ILE LEU VAL
SEQRES   4 A  734  PHE ASN ALA GLU TYR GLY ASN SER SER VAL PHE LEU GLU
SEQRES   5 A  734  ASN SER THR PHE ASP GLU PHE GLY HIS SER ILE ASN ASP
SEQRES   6 A  734  TYR SER ILE SER PRO ASP GLY GLN PHE ILE LEU LEU GLU
SEQRES   7 A  734  TYR ASN TYR VAL LYS GLN TRP ARG HIS SER TYR THR ALA
SEQRES   8 A  734  SER TYR ASP ILE TYR ASP LEU ASN LYS ARG GLN LEU ILE
SEQRES   9 A  734  THR GLU GLU ARG ILE PRO ASN ASN THR GLN TRP VAL THR
SEQRES  10 A  734  TRP SER PRO VAL GLY HIS LYS LEU ALA TYR VAL TRP ASN
SEQRES  11 A  734  ASN ASP ILE TYR VAL LYS ILE GLU PRO ASN LEU PRO SER
SEQRES  12 A  734  TYR ARG ILE THR TRP THR GLY LYS GLU ASP ILE ILE TYR
SEQRES  13 A  734  ASN GLY ILE THR ASP TRP VAL TYR GLU GLU GLU VAL PHE
SEQRES  14 A  734  SER ALA TYR SER ALA LEU TRP TRP SER PRO ASN GLY THR
SEQRES  15 A  734  PHE LEU ALA TYR ALA GLN PHE ASN ASP THR GLU VAL PRO
SEQRES  16 A  734  LEU ILE GLU TYR SER PHE TYR SER ASP GLU SER LEU GLN
SEQRES  17 A  734  TYR PRO LYS THR VAL ARG VAL PRO TYR PRO LYS ALA GLY
SEQRES  18 A  734  ALA VAL ASN PRO THR VAL LYS PHE PHE VAL VAL ASN THR
SEQRES  19 A  734  ASP SER LEU SER SER VAL THR ASN ALA THR SER ILE GLN
SEQRES  20 A  734  ILE THR ALA PRO ALA SER MET LEU ILE GLY ASP HIS TYR
SEQRES  21 A  734  LEU CYS ASP VAL THR TRP ALA THR GLN GLU ARG ILE SER
SEQRES  22 A  734  LEU GLN TRP LEU ARG ARG ILE GLN ASN TYR SER VAL MET
SEQRES  23 A  734  ASP ILE CYS ASP TYR ASP GLU SER SER GLY ARG TRP ASN
SEQRES  24 A  734  CYS LEU VAL ALA ARG GLN HIS ILE GLU MET SER THR THR
SEQRES  25 A  734  GLY TRP VAL GLY ARG PHE ARG PRO SER GLU PRO HIS PHE
SEQRES  26 A  734  THR LEU ASP GLY ASN SER PHE TYR LYS ILE ILE SER ASN
SEQRES  27 A  734  GLU GLU GLY TYR ARG HIS ILE CYS TYR PHE GLN ILE ASP
SEQRES  28 A  734  LYS LYS ASP CYS THR PHE ILE THR LYS GLY THR TRP GLU
SEQRES  29 A  734  VAL ILE GLY ILE GLU ALA LEU THR SER ASP TYR LEU TYR
SEQRES  30 A  734  TYR ILE SER ASN GLU TYR LYS GLY MET PRO GLY GLY ARG
SEQRES  31 A  734  ASN LEU TYR LYS ILE GLN LEU SER ASP TYR THR LYS VAL
SEQRES  32 A  734  THR CYS LEU SER CYS GLU LEU ASN PRO GLU ARG CYS GLN
SEQRES  33 A  734  TYR TYR SER VAL SER PHE SER LYS GLU ALA LYS TYR TYR
SEQRES  34 A  734  GLN LEU ARG CYS SER GLY PRO GLY LEU PRO LEU TYR THR
SEQRES  35 A  734  LEU HIS SER SER VAL ASN ASP LYS GLY LEU ARG VAL LEU
SEQRES  36 A  734  GLU ASP ASN SER ALA LEU ASP LYS MET LEU GLN ASN VAL
SEQRES  37 A  734  GLN MET PRO SER LYS LYS LEU ASP PHE ILE ILE LEU ASN
SEQRES  38 A  734  GLU THR LYS PHE TRP TYR GLN MET ILE LEU PRO PRO HIS
SEQRES  39 A  734  PHE ASP LYS SER LYS LYS TYR PRO LEU LEU LEU ASP VAL
SEQRES  40 A  734  TYR ALA GLY PRO CYS SER GLN LYS ALA ASP THR VAL PHE
SEQRES  41 A  734  ARG LEU ASN TRP ALA THR TYR LEU ALA SER THR GLU ASN
SEQRES  42 A  734  ILE ILE VAL ALA SER PHE ASP GLY ARG GLY SER GLY TYR
SEQRES  43 A  734  GLN GLY ASP LYS ILE MET HIS ALA ILE ASN ARG ARG LEU
SEQRES  44 A  734  GLY THR PHE GLU VAL GLU ASP GLN ILE GLU ALA ALA ARG
SEQRES  45 A  734  GLN PHE SER LYS MET GLY PHE VAL ASP ASN LYS ARG ILE
SEQRES  46 A  734  ALA ILE TRP GLY TRP SER TYR GLY GLY TYR VAL THR SER
SEQRES  47 A  734  MET VAL LEU GLY SER GLY SER GLY VAL PHE LYS CYS GLY
SEQRES  48 A  734  ILE ALA VAL ALA PRO VAL SER ARG TRP GLU TYR TYR ASP
SEQRES  49 A  734  SER VAL TYR THR GLU ARG TYR MET GLY LEU PRO THR PRO
SEQRES  50 A  734  GLU ASP ASN LEU ASP HIS TYR ARG ASN SER THR VAL MET
SEQRES  51 A  734  SER ARG ALA GLU ASN PHE LYS GLN VAL GLU TYR LEU LEU
SEQRES  52 A  734  ILE HIS GLY THR ALA ASP ASP ASN VAL HIS PHE GLN GLN
SEQRES  53 A  734  SER ALA GLN ILE SER LYS ALA LEU VAL ASP VAL GLY VAL
SEQRES  54 A  734  ASP PHE GLN ALA MET TRP TYR THR ASP GLU ASP HIS GLY
SEQRES  55 A  734  ILE ALA SER SER THR ALA HIS GLN HIS ILE TYR THR HIS
SEQRES  56 A  734  MET SER HIS PHE ILE LYS GLN CYS PHE SER LEU PRO GLY
SEQRES  57 A  734  HIS HIS HIS HIS HIS HIS
SEQRES   1 B  734  ARG LYS THR TYR THR LEU THR ASP TYR LEU LYS ASN THR
SEQRES   2 B  734  TYR ARG LEU LYS LEU TYR SER LEU ARG TRP ILE SER ASP
SEQRES   3 B  734  HIS GLU TYR LEU TYR LYS GLN GLU ASN ASN ILE LEU VAL
SEQRES   4 B  734  PHE ASN ALA GLU TYR GLY ASN SER SER VAL PHE LEU GLU
SEQRES   5 B  734  ASN SER THR PHE ASP GLU PHE GLY HIS SER ILE ASN ASP
SEQRES   6 B  734  TYR SER ILE SER PRO ASP GLY GLN PHE ILE LEU LEU GLU
SEQRES   7 B  734  TYR ASN TYR VAL LYS GLN TRP ARG HIS SER TYR THR ALA
SEQRES   8 B  734  SER TYR ASP ILE TYR ASP LEU ASN LYS ARG GLN LEU ILE
SEQRES   9 B  734  THR GLU GLU ARG ILE PRO ASN ASN THR GLN TRP VAL THR
SEQRES  10 B  734  TRP SER PRO VAL GLY HIS LYS LEU ALA TYR VAL TRP ASN
SEQRES  11 B  734  ASN ASP ILE TYR VAL LYS ILE GLU PRO ASN LEU PRO SER
SEQRES  12 B  734  TYR ARG ILE THR TRP THR GLY LYS GLU ASP ILE ILE TYR
SEQRES  13 B  734  ASN GLY ILE THR ASP TRP VAL TYR GLU GLU GLU VAL PHE
SEQRES  14 B  734  SER ALA TYR SER ALA LEU TRP TRP SER PRO ASN GLY THR
SEQRES  15 B  734  PHE LEU ALA TYR ALA GLN PHE ASN ASP THR GLU VAL PRO
SEQRES  16 B  734  LEU ILE GLU TYR SER PHE TYR SER ASP GLU SER LEU GLN
SEQRES  17 B  734  TYR PRO LYS THR VAL ARG VAL PRO TYR PRO LYS ALA GLY
SEQRES  18 B  734  ALA VAL ASN PRO THR VAL LYS PHE PHE VAL VAL ASN THR
SEQRES  19 B  734  ASP SER LEU SER SER VAL THR ASN ALA THR SER ILE GLN
SEQRES  20 B  734  ILE THR ALA PRO ALA SER MET LEU ILE GLY ASP HIS TYR
SEQRES  21 B  734  LEU CYS ASP VAL THR TRP ALA THR GLN GLU ARG ILE SER
SEQRES  22 B  734  LEU GLN TRP LEU ARG ARG ILE GLN ASN TYR SER VAL MET
SEQRES  23 B  734  ASP ILE CYS ASP TYR ASP GLU SER SER GLY ARG TRP ASN
SEQRES  24 B  734  CYS LEU VAL ALA ARG GLN HIS ILE GLU MET SER THR THR
SEQRES  25 B  734  GLY TRP VAL GLY ARG PHE ARG PRO SER GLU PRO HIS PHE
SEQRES  26 B  734  THR LEU ASP GLY ASN SER PHE TYR LYS ILE ILE SER ASN
SEQRES  27 B  734  GLU GLU GLY TYR ARG HIS ILE CYS TYR PHE GLN ILE ASP
SEQRES  28 B  734  LYS LYS ASP CYS THR PHE ILE THR LYS GLY THR TRP GLU
SEQRES  29 B  734  VAL ILE GLY ILE GLU ALA LEU THR SER ASP TYR LEU TYR
SEQRES  30 B  734  TYR ILE SER ASN GLU TYR LYS GLY MET PRO GLY GLY ARG
SEQRES  31 B  734  ASN LEU TYR LYS ILE GLN LEU SER ASP TYR THR LYS VAL
SEQRES  32 B  734  THR CYS LEU SER CYS GLU LEU ASN PRO GLU ARG CYS GLN
SEQRES  33 B  734  TYR TYR SER VAL SER PHE SER LYS GLU ALA LYS TYR TYR
SEQRES  34 B  734  GLN LEU ARG CYS SER GLY PRO GLY LEU PRO LEU TYR THR
SEQRES  35 B  734  LEU HIS SER SER VAL ASN ASP LYS GLY LEU ARG VAL LEU
SEQRES  36 B  734  GLU ASP ASN SER ALA LEU ASP LYS MET LEU GLN ASN VAL
SEQRES  37 B  734  GLN MET PRO SER LYS LYS LEU ASP PHE ILE ILE LEU ASN
SEQRES  38 B  734  GLU THR LYS PHE TRP TYR GLN MET ILE LEU PRO PRO HIS
SEQRES  39 B  734  PHE ASP LYS SER LYS LYS TYR PRO LEU LEU LEU ASP VAL
SEQRES  40 B  734  TYR ALA GLY PRO CYS SER GLN LYS ALA ASP THR VAL PHE
SEQRES  41 B  734  ARG LEU ASN TRP ALA THR TYR LEU ALA SER THR GLU ASN
SEQRES  42 B  734  ILE ILE VAL ALA SER PHE ASP GLY ARG GLY SER GLY TYR
SEQRES  43 B  734  GLN GLY ASP LYS ILE MET HIS ALA ILE ASN ARG ARG LEU
SEQRES  44 B  734  GLY THR PHE GLU VAL GLU ASP GLN ILE GLU ALA ALA ARG
SEQRES  45 B  734  GLN PHE SER LYS MET GLY PHE VAL ASP ASN LYS ARG ILE
SEQRES  46 B  734  ALA ILE TRP GLY TRP SER TYR GLY GLY TYR VAL THR SER
SEQRES  47 B  734  MET VAL LEU GLY SER GLY SER GLY VAL PHE LYS CYS GLY
SEQRES  48 B  734  ILE ALA VAL ALA PRO VAL SER ARG TRP GLU TYR TYR ASP
SEQRES  49 B  734  SER VAL TYR THR GLU ARG TYR MET GLY LEU PRO THR PRO
SEQRES  50 B  734  GLU ASP ASN LEU ASP HIS TYR ARG ASN SER THR VAL MET
SEQRES  51 B  734  SER ARG ALA GLU ASN PHE LYS GLN VAL GLU TYR LEU LEU
SEQRES  52 B  734  ILE HIS GLY THR ALA ASP ASP ASN VAL HIS PHE GLN GLN
SEQRES  53 B  734  SER ALA GLN ILE SER LYS ALA LEU VAL ASP VAL GLY VAL
SEQRES  54 B  734  ASP PHE GLN ALA MET TRP TYR THR ASP GLU ASP HIS GLY
SEQRES  55 B  734  ILE ALA SER SER THR ALA HIS GLN HIS ILE TYR THR HIS
SEQRES  56 B  734  MET SER HIS PHE ILE LYS GLN CYS PHE SER LEU PRO GLY
SEQRES  57 B  734  HIS HIS HIS HIS HIS HIS

@<SCITEGIC>MOL_PROPERTY
Resolution
SciTegic.value.DoubleValue
2.750000

@<SCITEGIC>MOL_PROPERTY
Protein Sequence
SciTegic.value.StringValue
RKTYTLTDYLKNTYRLKLYSLRWISDHEYLYKQENNILVFNAEYGNSSVFLENSTFDEFGHSINDYSISPDGQFILLEYNYVKQWRHSYTASYDIYDLNKRQLITEERIPNNTQWVTWSPVGHKLAYVWNNDIYVKIEPNLPSYRITWTGKEDIIYNGITDWVYEEEVFSAYSALWWSPNGTFLAYAQFNDTEVPLIEYS
FYSDESLQYPKTVRVPYPKAGAVNPTVKFFVVNTDSLSSVTNATSIQITAPASMLIGDHYLCDVTWATQERISLQWLRRIQNYSVMDICDYDESSGRWNCLVARQHIEMSTTGWVGRFRPSEPHFTLDGNSFYKIISNEEGYRHICYFQIDKKDCTFITKGTWEVIGIEALTSDYLYYISNEYKGMPGGRNLYKIQLSDY
TKVTCLSCELNPERCQYYSVSFSKEAKYYQLRCSGPGLPLYTLHSSVNDKGLRVLEDNSALDKMLQNVQMPSKKLDFIILNETKFWYQMILPPHFDKSKKYPLLLDVYAGPCSQKADTVFRLNWATYLASTENIIVASFDGRGSGYQGDKIMHAINRRLGTFEVEDQIEAARQFSKMGFVDNKRIAIWGWSYGGYVTSMV
LGSGSGVFKCGIAVAPVSRWEYYDSVYTERYMGLPTPEDNLDHYRNSTVMSRAENFKQVEYLLIHGTADDNVHFQQSAQISKALVDVGVDFQAMWYTDEDHGIASSTAHQHIYTHMSHFIKQCFSLP

@<SCITEGIC>MOL_PROPERTY
Secondary Structure
SciTegic.value.StringValue
CSSCCHHHHHHTCCCCCCCCSSSCCCCSSSSSCTTCSSSSSTTTCCSSSSSCCCCCTTCCCCSSSSSSCCCCCSSSSSSSSSSCCCCCSSSSSSSSSTTTTSSCCCCCCCTTCCSSSSCCCCCCSSSSCCCCSSSSCCTTCCCSSCCCCCCTTTSSSCCCCHHHHHHTCCCCCCSSSCTTCCSSSSSSSSCTTCCSSSSS
SCCCTTCCCCSSSSSSCCCTTCCCCSSSSSSSSCTTCCCCCCCCCSSCCCCHHHHTCCSSSSSSSSCCTTSSSSSSSSCCCCSSSSSSSSSSTTTTSSSSCHHHCSSSSCCCCCCCCCCCCCSSSCCCCCSSSSSSSCCCCCSSSSSSSTTCCCCSSCCCCCCCSSSSSSSCCCSSSSSSCTHHHCTTCCSSSSSSTTCT
TCSSSCCCCCCTTTCCCSSSSSCTTCCSSSSSSCCCCCCSSSSSSTTTTSSSSSSSCCHHHHHHTTCSSCCSSSSSSSSCTTCSSSSSSSSCCCCCTTCCSSSSSSSCCCTTCCCCCCCCCCCHHHHHHHTTCCSSSSSCCTTCCCCCHHHHHHHTTCTTTTHHHHHHHHHHHHHTCCCSSSSSSSSSSSTHHHHHHHHH
HTTTCCCCCSSSSSCCCCCHHHCCHHHHHHHHCCCCTTTTHHHHHHCCCHHHTHHHHHCSSSSSSSTTCCCCCHHHHHHHHHHHHHHTCCCSSSSSTTCCTTCCCHHHHHHHHHHHHHHHHHHTTCC

@<SCITEGIC>MOL_PROPERTY
Heavy atom RMSD to HL1 1
SciTegic.value.DoubleValue
0.000000

@<SCITEGIC>ATOM_PROPERTY
Formal Charge
SciTegic.value.StringValue
1 0
2 0
3 0
4 0
5 0
6 0
7 0
8 0
9 0
10 0
11 0
12 0
13 0
14 0
15 0
16 0
17 0
18 0
19 0
20 0
21 0
22 0
23 0
24 0
25 0
26 0
27 0
28 0

@<SCITEGIC>ATOM_PROPERTY
pdb_tempFactor
SciTegic.value.DoubleValue
1 0.00
2 0.00
3 0.00
4 0.00
5 0.00
6 0.00
7 0.00
8 0.00
9 0.00
10 0.00
11 0.00
12 0.00
13 0.00
14 0.00
15 0.00
16 0.00
17 0.00
18 0.00
19 0.00
20 0.00
21 0.00
22 0.00
23 0.00
24 0.00
25 0.00
26 0.00
27 0.00
28 0.00

@<SCITEGIC>ATOM_PROPERTY
pdb_occupancy
SciTegic.value.DoubleValue
1 1.00
2 1.00
3 1.00
4 1.00
5 1.00
6 1.00
7 1.00
8 1.00
9 1.00
10 1.00
11 1.00
12 1.00
13 1.00
14 1.00
15 1.00
16 1.00
17 1.00
18 1.00
19 1.00
20 1.00
21 1.00
22 1.00
23 1.00
24 1.00
25 1.00
26 1.00
27 1.00
28 1.00

#	Created by:	Discovery Studio
#	Creation time:	2019-08-05T16:14:59Z

@<TRIPOS>MOLECULE
5j3j
   46    49     0 0 0
SMALL
USER_CHARGES


@<TRIPOS>ATOM
      1 C1          -14.873400   -5.905100   58.133600 C.2      1 SUBUNIT    0.0000
      2 C2          -14.846100   -5.376600   59.429300 C.2      1 SUBUNIT    0.0000
      3 C3          -13.646600   -4.834300   59.887700 C.2      1 SUBUNIT    0.0000
      4 C4          -12.537600   -4.824800   59.058300 C.2      1 SUBUNIT    0.0000
      5 C5          -12.590700   -5.352500   57.779000 C.2      1 SUBUNIT    0.0000
      6 C6          -13.761700   -5.913000   57.300400 C.2      1 SUBUNIT    0.0000
      7 F7          -15.995600   -6.452400   57.654300 F        1 SUBUNIT    0.0000
      8 F8          -11.509300   -5.305400   56.990200 F        1 SUBUNIT    0.0000
      9 F9          -11.398000   -4.299300   59.514100 F        1 SUBUNIT    0.0000
     10 C10         -16.033700   -5.458500   60.360100 C.3      1 SUBUNIT    0.0000
     11 O11         -17.197600   -5.063300   59.662700 O.3      1 SUBUNIT    0.0000
     12 C12         -18.412000   -5.348000   60.282000 C.2      1 SUBUNIT    0.0000
     13 C13         -18.558400   -6.258400   61.347300 C.2      1 SUBUNIT    0.0000
     14 C14         -17.342100   -6.962000   61.903500 C.3      1 SUBUNIT    0.0000
     15 C15         -16.161100   -6.872500   60.931100 C.3      1 SUBUNIT    0.0000
     16 N16         -14.906800   -7.264600   61.566200 N.3      1 SUBUNIT    0.0000
     17 C17         -19.856800   -6.488300   61.886600 C.2      1 SUBUNIT    0.0000
     18 C18         -20.964600   -5.797100   61.346600 C.2      1 SUBUNIT    0.0000
     19 C19         -20.797300   -4.902800   60.277500 C.2      1 SUBUNIT    0.0000
     20 C20         -19.527500   -4.694300   59.748400 C.2      1 SUBUNIT    0.0000
     21 C21         -20.078500   -7.392900   62.952000 C.2      1 SUBUNIT    0.0000
     22 C22         -21.383400   -7.602700   63.441300 C.2      1 SUBUNIT    0.0000
     23 C23         -22.466000   -6.896200   62.906900 C.2      1 SUBUNIT    0.0000
     24 C24         -22.258400   -5.990300   61.860300 C.2      1 SUBUNIT    0.0000
     25 O25         -21.732000   -8.483400   64.461100 O.3      1 SUBUNIT    0.0000
     26 C26         -20.750900   -9.429400   64.805300 C.3      1 SUBUNIT    0.0000
     27 O27         -23.706700   -7.190700   63.472200 O.3      1 SUBUNIT    0.0000
     28 C28         -24.786600   -6.368600   63.082100 C.3      1 SUBUNIT    0.0000
     29 H29         -13.568000   -4.450700   60.892700 H        1 SUBUNIT    0.0000
     30 H30         -13.809900   -6.352100   56.316500 H        1 SUBUNIT    0.0000
     31 H31         -15.878400   -4.760200   61.184400 H        1 SUBUNIT    0.0000
     32 H32         -17.548400   -8.013200   62.104300 H        1 SUBUNIT    0.0000
     33 H33         -17.076500   -6.491100   62.850900 H        1 SUBUNIT    0.0000
     34 H34         -16.329500   -7.571800   60.112300 H        1 SUBUNIT    0.0000
     35 H35         -14.123700   -7.163500   60.931300 H        1 SUBUNIT    0.0000
     36 H36         -14.712500   -6.678200   62.371200 H        1 SUBUNIT    0.0000
     37 H37         -21.643800   -4.381200   59.854500 H        1 SUBUNIT    0.0000
     38 H38         -19.396300   -4.018900   58.916200 H        1 SUBUNIT    0.0000
     39 H39         -19.252200   -7.925900   63.396200 H        1 SUBUNIT    0.0000
     40 H40         -23.080800   -5.437100   61.432800 H        1 SUBUNIT    0.0000
     41 H41         -19.906500   -8.947700   65.298800 H        1 SUBUNIT    0.0000
     42 H42         -20.417700   -9.978900   63.924100 H        1 SUBUNIT    0.0000
     43 H43         -21.181600  -10.150900   65.494500 H        1 SUBUNIT    0.0000
     44 H44         -24.992200   -6.472700   62.016900 H        1 SUBUNIT    0.0000
     45 H45         -25.682800   -6.673900   63.623100 H        1 SUBUNIT    0.0000
     46 H46         -24.588400   -5.324000   63.326000 H        1 SUBUNIT    0.0000
@<TRIPOS>BOND
     1    1    2 2
     2    1    6 1
     3    1    7 1
     4    2    3 1
     5    2   10 1
     6    3    4 2
     7    3   29 1
     8    4    5 1
     9    4    9 1
    10    5    6 2
    11    5    8 1
    12    6   30 1
    13   10   11 1
    14   10   15 1
    15   10   31 1
    16   11   12 1
    17   12   13 2
    18   12   20 1
    19   13   14 1
    20   13   17 1
    21   14   15 1
    22   14   32 1
    23   14   33 1
    24   15   16 1
    25   15   34 1
    26   16   35 1
    27   16   36 1
    28   17   18 1
    29   17   21 2
    30   18   19 1
    31   18   24 2
    32   19   20 2
    33   19   37 1
    34   20   38 1
    35   21   22 1
    36   21   39 1
    37   22   23 2
    38   22   25 1
    39   23   24 1
    40   23   27 1
    41   24   40 1
    42   25   26 1
    43   26   41 1
    44   26   42 1
    45   26   43 1
    46   27   28 1
    47   28   44 1
    48   28   45 1
    49   28   46 1
@<SCITEGIC>MOL_PROPERTY
Resolution
SciTegic.value.DoubleValue
2.750000

@<SCITEGIC>MOL_PROPERTY
TopHits
SciTegic.value.IntegerValue
10

@<SCITEGIC>MOL_PROPERTY
-CDOCKER_ENERGY
SciTegic.value.DoubleValue
13.547892

@<SCITEGIC>MOL_PROPERTY
-CDOCKER_INTERACTION_ENERGY
SciTegic.value.DoubleValue
42.304462

@<SCITEGIC>MOL_PROPERTY
POSE_NUMBER
SciTegic.value.IntegerValue
1

@<SCITEGIC>MOL_PROPERTY
ForcefieldFFML
SciTegic.value.StringValue
<?xml version="1.0" encoding="UTF-8"?>
<!DOCTYPE ffml SYSTEM "Ffml.dtd">
<ffml version="1.0">
<forcefield name="CHARMm" derivedFrom="CHARMm" base="CHARMm">
<atomTypes>
</atomTypes>
<parameters>
</parameters>
</forcefield>
</ffml>

@<SCITEGIC>MOL_PROPERTY
Initial Potential Energy
SciTegic.value.DoubleValue
38.207001

@<SCITEGIC>MOL_PROPERTY
Initial RMS Gradient
SciTegic.value.DoubleValue
13.692900

@<SCITEGIC>MOL_PROPERTY
Minimization Criteria
SciTegic.value.StringValue
 CONJUG> Minimization exiting with gradient tolerance ( 0.0100000) satisfied.

@<SCITEGIC>MOL_PROPERTY
CHARMm Energy
SciTegic.value.DoubleValue
21.851101

@<SCITEGIC>MOL_PROPERTY
Potential Energy
SciTegic.value.DoubleValue
21.851101

@<SCITEGIC>MOL_PROPERTY
RMS Gradient
SciTegic.value.DoubleValue
0.009680

@<SCITEGIC>MOL_PROPERTY
Bond Energy
SciTegic.value.DoubleValue
1.889970

@<SCITEGIC>MOL_PROPERTY
Angle Energy
SciTegic.value.DoubleValue
15.035700

@<SCITEGIC>MOL_PROPERTY
Urey-Bradley Energy
SciTegic.value.IntegerValue
0

@<SCITEGIC>MOL_PROPERTY
Dihedral Energy
SciTegic.value.DoubleValue
2.593840

@<SCITEGIC>MOL_PROPERTY
Improper Energy
SciTegic.value.DoubleValue
0.009780

@<SCITEGIC>MOL_PROPERTY
Van der Waals Energy
SciTegic.value.DoubleValue
6.914200

@<SCITEGIC>MOL_PROPERTY
Electrostatic Energy
SciTegic.value.DoubleValue
-4.592400

@<SCITEGIC>MOL_PROPERTY
Hydrogen Bond Energy
SciTegic.value.IntegerValue
0

@<SCITEGIC>MOL_PROPERTY
Solvation Free Energy
SciTegic.value.IntegerValue
0

@<SCITEGIC>MOL_PROPERTY
PartialChargeMethod
SciTegic.value.StringValue
MomanyRone

@<SCITEGIC>MOL_PROPERTY
UseResidueTemplateCharge
SciTegic.value.StringValue
True

@<SCITEGIC>MOL_PROPERTY
Heavy atom RMSD to HL1 1
SciTegic.value.DoubleValue
1.822929

@<SCITEGIC>ATOM_PROPERTY
Formal Charge
SciTegic.value.StringValue
1 0
2 0
3 0
4 0
5 0
6 0
7 0
8 0
9 0
10 0
11 0
12 0
13 0
14 0
15 0
16 0
17 0
18 0
19 0
20 0
21 0
22 0
23 0
24 0
25 0
26 0
27 0
28 0
29 0
30 0
31 0
32 0
33 0
34 0
35 0
36 0
37 0
38 0
39 0
40 0
41 0
42 0
43 0
44 0
45 0
46 0

@<SCITEGIC>ATOM_PROPERTY
pdb_tempFactor
SciTegic.value.DoubleValue
1 0.00
2 0.00
3 0.00
4 0.00
5 0.00
6 0.00
7 0.00
8 0.00
9 0.00
10 0.00
11 0.00
12 0.00
13 0.00
14 0.00
15 0.00
16 0.00
17 0.00
18 0.00
19 0.00
20 0.00
21 0.00
22 0.00
23 0.00
24 0.00
25 0.00
26 0.00
27 0.00
28 0.00
29 0.00
30 0.00
31 0.00
32 0.00
33 0.00
34 0.00
35 0.00
36 0.00
37 0.00
38 0.00
39 0.00
40 0.00
41 0.00
42 0.00
43 0.00
44 0.00
45 0.00
46 0.00

@<SCITEGIC>ATOM_PROPERTY
pdb_occupancy
SciTegic.value.DoubleValue
1 1.00
2 1.00
3 1.00
4 1.00
5 1.00
6 1.00
7 1.00
8 1.00
9 1.00
10 1.00
11 1.00
12 1.00
13 1.00
14 1.00
15 1.00
16 1.00
17 1.00
18 1.00
19 1.00
20 1.00
21 1.00
22 1.00
23 1.00
24 1.00
25 1.00
26 1.00
27 1.00
28 1.00
29 1.00
30 1.00
31 1.00
32 1.00
33 1.00
34 1.00
35 1.00
36 1.00
37 1.00
38 1.00
39 1.00
40 1.00
41 1.00
42 1.00
43 1.00
44 1.00
45 1.00
46 1.00

#	Created by:	Discovery Studio
#	Creation time:	2019-08-05T16:14:59Z

@<TRIPOS>MOLECULE
5j3j
   46    49     0 0 0
SMALL
USER_CHARGES


@<TRIPOS>ATOM
      1 C1          -21.896400   -4.909500   63.352600 C.2      1 SUBUNIT    0.0000
      2 C2          -21.003900   -5.807500   62.757800 C.2      1 SUBUNIT    0.0000
      3 C3          -21.221800   -7.173000   62.950900 C.2      1 SUBUNIT    0.0000
      4 C4          -22.288300   -7.594100   63.735900 C.2      1 SUBUNIT    0.0000
      5 C5          -23.151700   -6.681100   64.320700 C.2      1 SUBUNIT    0.0000
      6 C6          -22.971200   -5.320700   64.133400 C.2      1 SUBUNIT    0.0000
      7 F7          -21.729400   -3.593500   63.171400 F        1 SUBUNIT    0.0000
      8 F8          -24.169700   -7.112200   65.080000 F        1 SUBUNIT    0.0000
      9 F9          -22.470900   -8.905100   63.941400 F        1 SUBUNIT    0.0000
     10 C10         -19.833100   -5.334400   61.925300 C.3      1 SUBUNIT    0.0000
     11 O11         -18.756300   -6.230200   62.131300 O.3      1 SUBUNIT    0.0000
     12 C12         -17.658100   -6.062600   61.288500 C.2      1 SUBUNIT    0.0000
     13 C13         -17.715900   -5.355400   60.071800 C.2      1 SUBUNIT    0.0000
     14 C14         -19.017700   -4.733000   59.623500 C.3      1 SUBUNIT    0.0000
     15 C15         -20.192700   -5.280500   60.436400 C.3      1 SUBUNIT    0.0000
     16 N16         -21.406300   -4.511700   60.175200 N.3      1 SUBUNIT    0.0000
     17 C17         -16.538100   -5.230000   59.285000 C.2      1 SUBUNIT    0.0000
     18 C18         -15.346700   -5.858100   59.705600 C.2      1 SUBUNIT    0.0000
     19 C19         -15.313900   -6.586800   60.907000 C.2      1 SUBUNIT    0.0000
     20 C20         -16.465100   -6.675400   61.690800 C.2      1 SUBUNIT    0.0000
     21 C21         -16.523500   -4.482200   58.087000 C.2      1 SUBUNIT    0.0000
     22 C22         -15.342100   -4.366300   57.337100 C.2      1 SUBUNIT    0.0000
     23 C23         -14.168500   -5.015300   57.746200 C.2      1 SUBUNIT    0.0000
     24 C24         -14.172000   -5.759900   58.935000 C.2      1 SUBUNIT    0.0000
     25 O25         -15.278400   -3.640300   56.153900 O.3      1 SUBUNIT    0.0000
     26 C26         -15.764400   -2.318000   56.282800 C.3      1 SUBUNIT    0.0000
     27 O27         -13.047500   -4.838800   56.930600 O.3      1 SUBUNIT    0.0000
     28 C28         -11.963100   -5.718400   57.164900 C.3      1 SUBUNIT    0.0000
     29 H29         -20.569500   -7.905900   62.498600 H        1 SUBUNIT    0.0000
     30 H30         -23.637800   -4.604300   64.589900 H        1 SUBUNIT    0.0000
     31 H31         -19.525200   -4.344800   62.266800 H        1 SUBUNIT    0.0000
     32 H32         -19.203300   -4.928000   58.566800 H        1 SUBUNIT    0.0000
     33 H33         -18.945000   -3.652400   59.749900 H        1 SUBUNIT    0.0000
     34 H34         -20.396800   -6.297700   60.110200 H        1 SUBUNIT    0.0000
     35 H35         -21.332600   -3.579700   60.561800 H        1 SUBUNIT    0.0000
     36 H36         -21.555300   -4.410400   59.180000 H        1 SUBUNIT    0.0000
     37 H37         -14.404400   -7.065200   61.239800 H        1 SUBUNIT    0.0000
     38 H38         -16.434800   -7.215200   62.625900 H        1 SUBUNIT    0.0000
     39 H39         -17.415600   -3.992200   57.730800 H        1 SUBUNIT    0.0000
     40 H40         -13.280800   -6.260300   59.275200 H        1 SUBUNIT    0.0000
     41 H41         -15.268300   -1.799800   57.106000 H        1 SUBUNIT    0.0000
     42 H42         -16.842200   -2.298400   56.438600 H        1 SUBUNIT    0.0000
     43 H43         -15.553100   -1.767800   55.365300 H        1 SUBUNIT    0.0000
     44 H44         -11.194400   -5.552300   56.409400 H        1 SUBUNIT    0.0000
     45 H45         -11.507500   -5.539400   58.140100 H        1 SUBUNIT    0.0000
     46 H46         -12.281300   -6.760000   57.090000 H        1 SUBUNIT    0.0000
@<TRIPOS>BOND
     1    1    2 2
     2    1    6 1
     3    1    7 1
     4    2    3 1
     5    2   10 1
     6    3    4 2
     7    3   29 1
     8    4    5 1
     9    4    9 1
    10    5    6 2
    11    5    8 1
    12    6   30 1
    13   10   11 1
    14   10   15 1
    15   10   31 1
    16   11   12 1
    17   12   13 2
    18   12   20 1
    19   13   14 1
    20   13   17 1
    21   14   15 1
    22   14   32 1
    23   14   33 1
    24   15   16 1
    25   15   34 1
    26   16   35 1
    27   16   36 1
    28   17   18 1
    29   17   21 2
    30   18   19 1
    31   18   24 2
    32   19   20 2
    33   19   37 1
    34   20   38 1
    35   21   22 1
    36   21   39 1
    37   22   23 2
    38   22   25 1
    39   23   24 1
    40   23   27 1
    41   24   40 1
    42   25   26 1
    43   26   41 1
    44   26   42 1
    45   26   43 1
    46   27   28 1
    47   28   44 1
    48   28   45 1
    49   28   46 1
@<SCITEGIC>MOL_PROPERTY
Resolution
SciTegic.value.DoubleValue
2.750000

@<SCITEGIC>MOL_PROPERTY
TopHits
SciTegic.value.IntegerValue
10

@<SCITEGIC>MOL_PROPERTY
-CDOCKER_ENERGY
SciTegic.value.DoubleValue
13.018590

@<SCITEGIC>MOL_PROPERTY
-CDOCKER_INTERACTION_ENERGY
SciTegic.value.DoubleValue
40.104378

@<SCITEGIC>MOL_PROPERTY
POSE_NUMBER
SciTegic.value.IntegerValue
2

@<SCITEGIC>MOL_PROPERTY
ForcefieldFFML
SciTegic.value.StringValue
<?xml version="1.0" encoding="UTF-8"?>
<!DOCTYPE ffml SYSTEM "Ffml.dtd">
<ffml version="1.0">
<forcefield name="CHARMm" derivedFrom="CHARMm" base="CHARMm">
<atomTypes>
</atomTypes>
<parameters>
</parameters>
</forcefield>
</ffml>

@<SCITEGIC>MOL_PROPERTY
Initial Potential Energy
SciTegic.value.DoubleValue
38.207001

@<SCITEGIC>MOL_PROPERTY
Initial RMS Gradient
SciTegic.value.DoubleValue
13.692900

@<SCITEGIC>MOL_PROPERTY
Minimization Criteria
SciTegic.value.StringValue
 CONJUG> Minimization exiting with gradient tolerance ( 0.0100000) satisfied.

@<SCITEGIC>MOL_PROPERTY
CHARMm Energy
SciTegic.value.DoubleValue
21.851101

@<SCITEGIC>MOL_PROPERTY
Potential Energy
SciTegic.value.DoubleValue
21.851101

@<SCITEGIC>MOL_PROPERTY
RMS Gradient
SciTegic.value.DoubleValue
0.009680

@<SCITEGIC>MOL_PROPERTY
Bond Energy
SciTegic.value.DoubleValue
1.889970

@<SCITEGIC>MOL_PROPERTY
Angle Energy
SciTegic.value.DoubleValue
15.035700

@<SCITEGIC>MOL_PROPERTY
Urey-Bradley Energy
SciTegic.value.IntegerValue
0

@<SCITEGIC>MOL_PROPERTY
Dihedral Energy
SciTegic.value.DoubleValue
2.593840

@<SCITEGIC>MOL_PROPERTY
Improper Energy
SciTegic.value.DoubleValue
0.009780

@<SCITEGIC>MOL_PROPERTY
Van der Waals Energy
SciTegic.value.DoubleValue
6.914200

@<SCITEGIC>MOL_PROPERTY
Electrostatic Energy
SciTegic.value.DoubleValue
-4.592400

@<SCITEGIC>MOL_PROPERTY
Hydrogen Bond Energy
SciTegic.value.IntegerValue
0

@<SCITEGIC>MOL_PROPERTY
Solvation Free Energy
SciTegic.value.IntegerValue
0

@<SCITEGIC>MOL_PROPERTY
PartialChargeMethod
SciTegic.value.StringValue
MomanyRone

@<SCITEGIC>MOL_PROPERTY
UseResidueTemplateCharge
SciTegic.value.StringValue
True

@<SCITEGIC>MOL_PROPERTY
Heavy atom RMSD to HL1 1
SciTegic.value.DoubleValue
8.901672

@<SCITEGIC>ATOM_PROPERTY
Formal Charge
SciTegic.value.StringValue
1 0
2 0
3 0
4 0
5 0
6 0
7 0
8 0
9 0
10 0
11 0
12 0
13 0
14 0
15 0
16 0
17 0
18 0
19 0
20 0
21 0
22 0
23 0
24 0
25 0
26 0
27 0
28 0
29 0
30 0
31 0
32 0
33 0
34 0
35 0
36 0
37 0
38 0
39 0
40 0
41 0
42 0
43 0
44 0
45 0
46 0

@<SCITEGIC>ATOM_PROPERTY
pdb_tempFactor
SciTegic.value.DoubleValue
1 0.00
2 0.00
3 0.00
4 0.00
5 0.00
6 0.00
7 0.00
8 0.00
9 0.00
10 0.00
11 0.00
12 0.00
13 0.00
14 0.00
15 0.00
16 0.00
17 0.00
18 0.00
19 0.00
20 0.00
21 0.00
22 0.00
23 0.00
24 0.00
25 0.00
26 0.00
27 0.00
28 0.00
29 0.00
30 0.00
31 0.00
32 0.00
33 0.00
34 0.00
35 0.00
36 0.00
37 0.00
38 0.00
39 0.00
40 0.00
41 0.00
42 0.00
43 0.00
44 0.00
45 0.00
46 0.00

@<SCITEGIC>ATOM_PROPERTY
pdb_occupancy
SciTegic.value.DoubleValue
1 1.00
2 1.00
3 1.00
4 1.00
5 1.00
6 1.00
7 1.00
8 1.00
9 1.00
10 1.00
11 1.00
12 1.00
13 1.00
14 1.00
15 1.00
16 1.00
17 1.00
18 1.00
19 1.00
20 1.00
21 1.00
22 1.00
23 1.00
24 1.00
25 1.00
26 1.00
27 1.00
28 1.00
29 1.00
30 1.00
31 1.00
32 1.00
33 1.00
34 1.00
35 1.00
36 1.00
37 1.00
38 1.00
39 1.00
40 1.00
41 1.00
42 1.00
43 1.00
44 1.00
45 1.00
46 1.00

#	Created by:	Discovery Studio
#	Creation time:	2019-08-05T16:14:59Z

@<TRIPOS>MOLECULE
5j3j
   46    49     0 0 0
SMALL
USER_CHARGES


@<TRIPOS>ATOM
      1 C1          -15.097600   -5.973500   57.945700 C.2      1 SUBUNIT    0.0000
      2 C2          -15.002600   -5.412000   59.224600 C.2      1 SUBUNIT    0.0000
      3 C3          -13.759000   -4.925900   59.633300 C.2      1 SUBUNIT    0.0000
      4 C4          -12.674900   -5.000400   58.768400 C.2      1 SUBUNIT    0.0000
      5 C5          -12.793100   -5.585700   57.518400 C.2      1 SUBUNIT    0.0000
      6 C6          -14.007700   -6.096200   57.095600 C.2      1 SUBUNIT    0.0000
      7 F7          -16.275000   -6.425000   57.495600 F        1 SUBUNIT    0.0000
      8 F8          -11.735900   -5.635400   56.695900 F        1 SUBUNIT    0.0000
      9 F9          -11.503200   -4.476300   59.146800 F        1 SUBUNIT    0.0000
     10 C10         -16.181900   -5.385000   60.170600 C.3      1 SUBUNIT    0.0000
     11 O11         -17.277700   -4.757800   59.529500 O.3      1 SUBUNIT    0.0000
     12 C12         -18.530200   -4.940400   60.118900 C.2      1 SUBUNIT    0.0000
     13 C13         -18.795200   -5.900000   61.116700 C.2      1 SUBUNIT    0.0000
     14 C14         -17.682400   -6.786700   61.620800 C.3      1 SUBUNIT    0.0000
     15 C15         -16.528500   -6.805200   60.624200 C.3      1 SUBUNIT    0.0000
     16 N16         -15.356500   -7.456100   61.190100 N.3      1 SUBUNIT    0.0000
     17 C17         -20.117800   -6.032100   61.620800 C.2      1 SUBUNIT    0.0000
     18 C18         -21.141200   -5.207500   61.111000 C.2      1 SUBUNIT    0.0000
     19 C19         -20.864600   -4.263500   60.106600 C.2      1 SUBUNIT    0.0000
     20 C20         -19.564200   -4.139400   59.618900 C.2      1 SUBUNIT    0.0000
     21 C21         -20.441700   -6.979200   62.620100 C.2      1 SUBUNIT    0.0000
     22 C22         -21.767800   -7.117900   63.072100 C.2      1 SUBUNIT    0.0000
     23 C23         -22.770600   -6.269800   62.574000 C.2      1 SUBUNIT    0.0000
     24 C24         -22.456800   -5.317100   61.592700 C.2      1 SUBUNIT    0.0000
     25 O25         -22.184300   -8.067100   64.009900 O.3      1 SUBUNIT    0.0000
     26 C26         -21.221200   -9.017100   64.427800 C.3      1 SUBUNIT    0.0000
     27 O27         -24.053100   -6.450200   63.096300 O.3      1 SUBUNIT    0.0000
     28 C28         -24.997300   -5.440200   62.793000 C.3      1 SUBUNIT    0.0000
     29 H29         -13.632100   -4.503700   60.618600 H        1 SUBUNIT    0.0000
     30 H30         -14.112500   -6.577400   56.136500 H        1 SUBUNIT    0.0000
     31 H31         -15.914400   -4.794400   61.048800 H        1 SUBUNIT    0.0000
     32 H32         -18.017500   -7.814200   61.761500 H        1 SUBUNIT    0.0000
     33 H33         -17.342700   -6.410500   62.587000 H        1 SUBUNIT    0.0000
     34 H34         -16.829900   -7.398300   59.761500 H        1 SUBUNIT    0.0000
     35 H35         -15.529900   -8.447400   61.280000 H        1 SUBUNIT    0.0000
     36 H36         -15.186000   -7.104500   62.125400 H        1 SUBUNIT    0.0000
     37 H37         -21.648800   -3.641700   59.701000 H        1 SUBUNIT    0.0000
     38 H38         -19.351300   -3.422300   58.839800 H        1 SUBUNIT    0.0000
     39 H39         -19.674100   -7.604200   63.043900 H        1 SUBUNIT    0.0000
     40 H40         -23.212300   -4.659800   61.190400 H        1 SUBUNIT    0.0000
     41 H41         -21.686500   -9.730100   65.107200 H        1 SUBUNIT    0.0000
     42 H42         -20.403200   -8.537100   64.964000 H        1 SUBUNIT    0.0000
     43 H43         -20.829000   -9.576800   63.577500 H        1 SUBUNIT    0.0000
     44 H44         -24.640900   -4.460000   63.114800 H        1 SUBUNIT    0.0000
     45 H45         -25.225200   -5.420000   61.726600 H        1 SUBUNIT    0.0000
     46 H46         -25.928100   -5.642300   63.322800 H        1 SUBUNIT    0.0000
@<TRIPOS>BOND
     1    1    2 2
     2    1    6 1
     3    1    7 1
     4    2    3 1
     5    2   10 1
     6    3    4 2
     7    3   29 1
     8    4    5 1
     9    4    9 1
    10    5    6 2
    11    5    8 1
    12    6   30 1
    13   10   11 1
    14   10   15 1
    15   10   31 1
    16   11   12 1
    17   12   13 2
    18   12   20 1
    19   13   14 1
    20   13   17 1
    21   14   15 1
    22   14   32 1
    23   14   33 1
    24   15   16 1
    25   15   34 1
    26   16   35 1
    27   16   36 1
    28   17   18 1
    29   17   21 2
    30   18   19 1
    31   18   24 2
    32   19   20 2
    33   19   37 1
    34   20   38 1
    35   21   22 1
    36   21   39 1
    37   22   23 2
    38   22   25 1
    39   23   24 1
    40   23   27 1
    41   24   40 1
    42   25   26 1
    43   26   41 1
    44   26   42 1
    45   26   43 1
    46   27   28 1
    47   28   44 1
    48   28   45 1
    49   28   46 1
@<SCITEGIC>MOL_PROPERTY
Resolution
SciTegic.value.DoubleValue
2.750000

@<SCITEGIC>MOL_PROPERTY
TopHits
SciTegic.value.IntegerValue
10

@<SCITEGIC>MOL_PROPERTY
-CDOCKER_ENERGY
SciTegic.value.DoubleValue
11.516223

@<SCITEGIC>MOL_PROPERTY
-CDOCKER_INTERACTION_ENERGY
SciTegic.value.DoubleValue
39.607014

@<SCITEGIC>MOL_PROPERTY
POSE_NUMBER
SciTegic.value.IntegerValue
3

@<SCITEGIC>MOL_PROPERTY
ForcefieldFFML
SciTegic.value.StringValue
<?xml version="1.0" encoding="UTF-8"?>
<!DOCTYPE ffml SYSTEM "Ffml.dtd">
<ffml version="1.0">
<forcefield name="CHARMm" derivedFrom="CHARMm" base="CHARMm">
<atomTypes>
</atomTypes>
<parameters>
</parameters>
</forcefield>
</ffml>

@<SCITEGIC>MOL_PROPERTY
Initial Potential Energy
SciTegic.value.DoubleValue
38.207001

@<SCITEGIC>MOL_PROPERTY
Initial RMS Gradient
SciTegic.value.DoubleValue
13.692900

@<SCITEGIC>MOL_PROPERTY
Minimization Criteria
SciTegic.value.StringValue
 CONJUG> Minimization exiting with gradient tolerance ( 0.0100000) satisfied.

@<SCITEGIC>MOL_PROPERTY
CHARMm Energy
SciTegic.value.DoubleValue
21.851101

@<SCITEGIC>MOL_PROPERTY
Potential Energy
SciTegic.value.DoubleValue
21.851101

@<SCITEGIC>MOL_PROPERTY
RMS Gradient
SciTegic.value.DoubleValue
0.009680

@<SCITEGIC>MOL_PROPERTY
Bond Energy
SciTegic.value.DoubleValue
1.889970

@<SCITEGIC>MOL_PROPERTY
Angle Energy
SciTegic.value.DoubleValue
15.035700

@<SCITEGIC>MOL_PROPERTY
Urey-Bradley Energy
SciTegic.value.IntegerValue
0

@<SCITEGIC>MOL_PROPERTY
Dihedral Energy
SciTegic.value.DoubleValue
2.593840

@<SCITEGIC>MOL_PROPERTY
Improper Energy
SciTegic.value.DoubleValue
0.009780

@<SCITEGIC>MOL_PROPERTY
Van der Waals Energy
SciTegic.value.DoubleValue
6.914200

@<SCITEGIC>MOL_PROPERTY
Electrostatic Energy
SciTegic.value.DoubleValue
-4.592400

@<SCITEGIC>MOL_PROPERTY
Hydrogen Bond Energy
SciTegic.value.IntegerValue
0

@<SCITEGIC>MOL_PROPERTY
Solvation Free Energy
SciTegic.value.IntegerValue
0

@<SCITEGIC>MOL_PROPERTY
PartialChargeMethod
SciTegic.value.StringValue
MomanyRone

@<SCITEGIC>MOL_PROPERTY
UseResidueTemplateCharge
SciTegic.value.StringValue
True

@<SCITEGIC>MOL_PROPERTY
Heavy atom RMSD to HL1 1
SciTegic.value.DoubleValue
1.843944

@<SCITEGIC>ATOM_PROPERTY
Formal Charge
SciTegic.value.StringValue
1 0
2 0
3 0
4 0
5 0
6 0
7 0
8 0
9 0
10 0
11 0
12 0
13 0
14 0
15 0
16 0
17 0
18 0
19 0
20 0
21 0
22 0
23 0
24 0
25 0
26 0
27 0
28 0
29 0
30 0
31 0
32 0
33 0
34 0
35 0
36 0
37 0
38 0
39 0
40 0
41 0
42 0
43 0
44 0
45 0
46 0

@<SCITEGIC>ATOM_PROPERTY
pdb_tempFactor
SciTegic.value.DoubleValue
1 0.00
2 0.00
3 0.00
4 0.00
5 0.00
6 0.00
7 0.00
8 0.00
9 0.00
10 0.00
11 0.00
12 0.00
13 0.00
14 0.00
15 0.00
16 0.00
17 0.00
18 0.00
19 0.00
20 0.00
21 0.00
22 0.00
23 0.00
24 0.00
25 0.00
26 0.00
27 0.00
28 0.00
29 0.00
30 0.00
31 0.00
32 0.00
33 0.00
34 0.00
35 0.00
36 0.00
37 0.00
38 0.00
39 0.00
40 0.00
41 0.00
42 0.00
43 0.00
44 0.00
45 0.00
46 0.00

@<SCITEGIC>ATOM_PROPERTY
pdb_occupancy
SciTegic.value.DoubleValue
1 1.00
2 1.00
3 1.00
4 1.00
5 1.00
6 1.00
7 1.00
8 1.00
9 1.00
10 1.00
11 1.00
12 1.00
13 1.00
14 1.00
15 1.00
16 1.00
17 1.00
18 1.00
19 1.00
20 1.00
21 1.00
22 1.00
23 1.00
24 1.00
25 1.00
26 1.00
27 1.00
28 1.00
29 1.00
30 1.00
31 1.00
32 1.00
33 1.00
34 1.00
35 1.00
36 1.00
37 1.00
38 1.00
39 1.00
40 1.00
41 1.00
42 1.00
43 1.00
44 1.00
45 1.00
46 1.00

#	Created by:	Discovery Studio
#	Creation time:	2019-08-05T16:14:59Z

@<TRIPOS>MOLECULE
5j3j
   46    49     0 0 0
SMALL
USER_CHARGES


@<TRIPOS>ATOM
      1 C1          -21.099400   -7.074500   62.764900 C.2      1 SUBUNIT    0.0000
      2 C2          -20.751400   -5.727400   62.604900 C.2      1 SUBUNIT    0.0000
      3 C3          -21.541700   -4.768200   63.240400 C.2      1 SUBUNIT    0.0000
      4 C4          -22.627700   -5.168200   64.008200 C.2      1 SUBUNIT    0.0000
      5 C5          -22.944800   -6.509800   64.154100 C.2      1 SUBUNIT    0.0000
      6 C6          -22.183600   -7.484800   63.531400 C.2      1 SUBUNIT    0.0000
      7 F7          -20.388000   -8.031000   62.152700 F        1 SUBUNIT    0.0000
      8 F8          -23.993600   -6.878700   64.903100 F        1 SUBUNIT    0.0000
      9 F9          -23.370800   -4.235200   64.617300 F        1 SUBUNIT    0.0000
     10 C10         -19.576500   -5.288300   61.760500 C.3      1 SUBUNIT    0.0000
     11 O11         -18.463700   -6.121300   62.039300 O.3      1 SUBUNIT    0.0000
     12 C12         -17.378600   -6.002000   61.171800 C.2      1 SUBUNIT    0.0000
     13 C13         -17.450000   -5.331000   59.937400 C.2      1 SUBUNIT    0.0000
     14 C14         -18.756500   -4.740500   59.466500 C.3      1 SUBUNIT    0.0000
     15 C15         -19.920200   -5.316200   60.267000 C.3      1 SUBUNIT    0.0000
     16 N16         -21.156800   -4.611500   59.940800 N.3      1 SUBUNIT    0.0000
     17 C17         -16.289500   -5.241900   59.128900 C.2      1 SUBUNIT    0.0000
     18 C18         -15.101500   -5.883900   59.530900 C.2      1 SUBUNIT    0.0000
     19 C19         -15.056300   -6.587800   60.746900 C.2      1 SUBUNIT    0.0000
     20 C20         -16.188900   -6.630200   61.561500 C.2      1 SUBUNIT    0.0000
     21 C21         -16.296400   -4.516500   57.921300 C.2      1 SUBUNIT    0.0000
     22 C22         -15.141200   -4.443300   57.132100 C.2      1 SUBUNIT    0.0000
     23 C23         -13.969700   -5.112000   57.516300 C.2      1 SUBUNIT    0.0000
     24 C24         -13.949900   -5.828400   58.722600 C.2      1 SUBUNIT    0.0000
     25 O25         -15.121900   -3.731200   55.940400 O.3      1 SUBUNIT    0.0000
     26 C26         -15.593700   -2.402900   56.081600 C.3      1 SUBUNIT    0.0000
     27 O27         -12.876400   -4.988900   56.656300 O.3      1 SUBUNIT    0.0000
     28 C28         -11.737000   -5.765100   56.972500 C.3      1 SUBUNIT    0.0000
     29 H29         -21.313800   -3.718000   63.136100 H        1 SUBUNIT    0.0000
     30 H30         -22.424100   -8.532700   63.638700 H        1 SUBUNIT    0.0000
     31 H31         -19.314300   -4.266900   62.043400 H        1 SUBUNIT    0.0000
     32 H32         -18.933600   -4.964200   58.413600 H        1 SUBUNIT    0.0000
     33 H33         -18.717800   -3.655800   59.581200 H        1 SUBUNIT    0.0000
     34 H34         -20.067400   -6.352800   59.970600 H        1 SUBUNIT    0.0000
     35 H35         -21.953700   -5.111900   60.312000 H        1 SUBUNIT    0.0000
     36 H36         -21.283300   -4.574100   58.937000 H        1 SUBUNIT    0.0000
     37 H37         -14.152200   -7.085200   61.063900 H        1 SUBUNIT    0.0000
     38 H38         -16.151900   -7.154300   62.505200 H        1 SUBUNIT    0.0000
     39 H39         -17.186500   -4.008700   57.588700 H        1 SUBUNIT    0.0000
     40 H40         -13.059200   -6.342100   59.045900 H        1 SUBUNIT    0.0000
     41 H41         -15.441000   -1.865300   55.145900 H        1 SUBUNIT    0.0000
     42 H42         -15.044100   -1.878200   56.864700 H        1 SUBUNIT    0.0000
     43 H43         -16.658400   -2.368800   56.307900 H        1 SUBUNIT    0.0000
     44 H44         -11.984500   -6.827100   57.014000 H        1 SUBUNIT    0.0000
     45 H45         -10.983400   -5.631200   56.195600 H        1 SUBUNIT    0.0000
     46 H46         -11.297100   -5.451600   57.920700 H        1 SUBUNIT    0.0000
@<TRIPOS>BOND
     1    1    2 2
     2    1    6 1
     3    1    7 1
     4    2    3 1
     5    2   10 1
     6    3    4 2
     7    3   29 1
     8    4    5 1
     9    4    9 1
    10    5    6 2
    11    5    8 1
    12    6   30 1
    13   10   11 1
    14   10   15 1
    15   10   31 1
    16   11   12 1
    17   12   13 2
    18   12   20 1
    19   13   14 1
    20   13   17 1
    21   14   15 1
    22   14   32 1
    23   14   33 1
    24   15   16 1
    25   15   34 1
    26   16   35 1
    27   16   36 1
    28   17   18 1
    29   17   21 2
    30   18   19 1
    31   18   24 2
    32   19   20 2
    33   19   37 1
    34   20   38 1
    35   21   22 1
    36   21   39 1
    37   22   23 2
    38   22   25 1
    39   23   24 1
    40   23   27 1
    41   24   40 1
    42   25   26 1
    43   26   41 1
    44   26   42 1
    45   26   43 1
    46   27   28 1
    47   28   44 1
    48   28   45 1
    49   28   46 1
@<SCITEGIC>MOL_PROPERTY
Resolution
SciTegic.value.DoubleValue
2.750000

@<SCITEGIC>MOL_PROPERTY
TopHits
SciTegic.value.IntegerValue
10

@<SCITEGIC>MOL_PROPERTY
-CDOCKER_ENERGY
SciTegic.value.DoubleValue
11.446840

@<SCITEGIC>MOL_PROPERTY
-CDOCKER_INTERACTION_ENERGY
SciTegic.value.DoubleValue
39.875938

@<SCITEGIC>MOL_PROPERTY
POSE_NUMBER
SciTegic.value.IntegerValue
4

@<SCITEGIC>MOL_PROPERTY
ForcefieldFFML
SciTegic.value.StringValue
<?xml version="1.0" encoding="UTF-8"?>
<!DOCTYPE ffml SYSTEM "Ffml.dtd">
<ffml version="1.0">
<forcefield name="CHARMm" derivedFrom="CHARMm" base="CHARMm">
<atomTypes>
</atomTypes>
<parameters>
</parameters>
</forcefield>
</ffml>

@<SCITEGIC>MOL_PROPERTY
Initial Potential Energy
SciTegic.value.DoubleValue
38.207001

@<SCITEGIC>MOL_PROPERTY
Initial RMS Gradient
SciTegic.value.DoubleValue
13.692900

@<SCITEGIC>MOL_PROPERTY
Minimization Criteria
SciTegic.value.StringValue
 CONJUG> Minimization exiting with gradient tolerance ( 0.0100000) satisfied.

@<SCITEGIC>MOL_PROPERTY
CHARMm Energy
SciTegic.value.DoubleValue
21.851101

@<SCITEGIC>MOL_PROPERTY
Potential Energy
SciTegic.value.DoubleValue
21.851101

@<SCITEGIC>MOL_PROPERTY
RMS Gradient
SciTegic.value.DoubleValue
0.009680

@<SCITEGIC>MOL_PROPERTY
Bond Energy
SciTegic.value.DoubleValue
1.889970

@<SCITEGIC>MOL_PROPERTY
Angle Energy
SciTegic.value.DoubleValue
15.035700

@<SCITEGIC>MOL_PROPERTY
Urey-Bradley Energy
SciTegic.value.IntegerValue
0

@<SCITEGIC>MOL_PROPERTY
Dihedral Energy
SciTegic.value.DoubleValue
2.593840

@<SCITEGIC>MOL_PROPERTY
Improper Energy
SciTegic.value.DoubleValue
0.009780

@<SCITEGIC>MOL_PROPERTY
Van der Waals Energy
SciTegic.value.DoubleValue
6.914200

@<SCITEGIC>MOL_PROPERTY
Electrostatic Energy
SciTegic.value.DoubleValue
-4.592400

@<SCITEGIC>MOL_PROPERTY
Hydrogen Bond Energy
SciTegic.value.IntegerValue
0

@<SCITEGIC>MOL_PROPERTY
Solvation Free Energy
SciTegic.value.IntegerValue
0

@<SCITEGIC>MOL_PROPERTY
PartialChargeMethod
SciTegic.value.StringValue
MomanyRone

@<SCITEGIC>MOL_PROPERTY
UseResidueTemplateCharge
SciTegic.value.StringValue
True

@<SCITEGIC>MOL_PROPERTY
Heavy atom RMSD to HL1 1
SciTegic.value.DoubleValue
8.957450

@<SCITEGIC>ATOM_PROPERTY
Formal Charge
SciTegic.value.StringValue
1 0
2 0
3 0
4 0
5 0
6 0
7 0
8 0
9 0
10 0
11 0
12 0
13 0
14 0
15 0
16 0
17 0
18 0
19 0
20 0
21 0
22 0
23 0
24 0
25 0
26 0
27 0
28 0
29 0
30 0
31 0
32 0
33 0
34 0
35 0
36 0
37 0
38 0
39 0
40 0
41 0
42 0
43 0
44 0
45 0
46 0

@<SCITEGIC>ATOM_PROPERTY
pdb_tempFactor
SciTegic.value.DoubleValue
1 0.00
2 0.00
3 0.00
4 0.00
5 0.00
6 0.00
7 0.00
8 0.00
9 0.00
10 0.00
11 0.00
12 0.00
13 0.00
14 0.00
15 0.00
16 0.00
17 0.00
18 0.00
19 0.00
20 0.00
21 0.00
22 0.00
23 0.00
24 0.00
25 0.00
26 0.00
27 0.00
28 0.00
29 0.00
30 0.00
31 0.00
32 0.00
33 0.00
34 0.00
35 0.00
36 0.00
37 0.00
38 0.00
39 0.00
40 0.00
41 0.00
42 0.00
43 0.00
44 0.00
45 0.00
46 0.00

@<SCITEGIC>ATOM_PROPERTY
pdb_occupancy
SciTegic.value.DoubleValue
1 1.00
2 1.00
3 1.00
4 1.00
5 1.00
6 1.00
7 1.00
8 1.00
9 1.00
10 1.00
11 1.00
12 1.00
13 1.00
14 1.00
15 1.00
16 1.00
17 1.00
18 1.00
19 1.00
20 1.00
21 1.00
22 1.00
23 1.00
24 1.00
25 1.00
26 1.00
27 1.00
28 1.00
29 1.00
30 1.00
31 1.00
32 1.00
33 1.00
34 1.00
35 1.00
36 1.00
37 1.00
38 1.00
39 1.00
40 1.00
41 1.00
42 1.00
43 1.00
44 1.00
45 1.00
46 1.00

#	Created by:	Discovery Studio
#	Creation time:	2019-08-05T16:14:59Z

@<TRIPOS>MOLECULE
5j3j
   46    49     0 0 0
SMALL
USER_CHARGES


@<TRIPOS>ATOM
      1 C1          -13.058900   -4.747900   59.546800 C.2      1 SUBUNIT    0.0000
      2 C2          -14.234000   -5.399300   59.162000 C.2      1 SUBUNIT    0.0000
      3 C3          -14.183300   -6.224000   58.035200 C.2      1 SUBUNIT    0.0000
      4 C4          -12.989200   -6.373800   57.345900 C.2      1 SUBUNIT    0.0000
      5 C5          -11.845800   -5.708500   57.751400 C.2      1 SUBUNIT    0.0000
      6 C6          -11.858700   -4.895300   58.869000 C.2      1 SUBUNIT    0.0000
      7 F7          -13.066300   -3.900500   60.578200 F        1 SUBUNIT    0.0000
      8 F8          -10.719300   -5.823300   57.044900 F        1 SUBUNIT    0.0000
      9 F9          -12.947600   -7.161900   56.265300 F        1 SUBUNIT    0.0000
     10 C10         -15.545500   -5.193800   59.885700 C.3      1 SUBUNIT    0.0000
     11 O11         -16.432300   -4.618500   58.947700 O.3      1 SUBUNIT    0.0000
     12 C12         -17.763600   -4.538400   59.337200 C.2      1 SUBUNIT    0.0000
     13 C13         -18.325900   -5.346500   60.341800 C.2      1 SUBUNIT    0.0000
     14 C14         -17.452100   -6.298800   61.124900 C.3      1 SUBUNIT    0.0000
     15 C15         -16.100900   -6.513800   60.443400 C.3      1 SUBUNIT    0.0000
     16 N16         -15.166200   -7.141500   61.370700 N.3      1 SUBUNIT    0.0000
     17 C17         -19.717000   -5.241600   60.609700 C.2      1 SUBUNIT    0.0000
     18 C18         -20.506400   -4.325400   59.882000 C.2      1 SUBUNIT    0.0000
     19 C19         -19.922700   -3.512300   58.895300 C.2      1 SUBUNIT    0.0000
     20 C20         -18.560700   -3.631200   58.629300 C.2      1 SUBUNIT    0.0000
     21 C21         -20.338100   -6.045700   61.589200 C.2      1 SUBUNIT    0.0000
     22 C22         -21.723800   -5.959600   61.809500 C.2      1 SUBUNIT    0.0000
     23 C23         -22.497200   -5.041100   61.083800 C.2      1 SUBUNIT    0.0000
     24 C24         -21.886700   -4.215700   60.126500 C.2      1 SUBUNIT    0.0000
     25 O25         -22.423100   -6.752200   62.720400 O.3      1 SUBUNIT    0.0000
     26 C26         -21.684400   -7.788500   63.335600 C.3      1 SUBUNIT    0.0000
     27 O27         -23.864100   -5.042300   61.365700 O.3      1 SUBUNIT    0.0000
     28 C28         -24.650400   -4.105200   60.657700 C.3      1 SUBUNIT    0.0000
     29 H29         -15.067200   -6.737700   57.691000 H        1 SUBUNIT    0.0000
     30 H30         -10.966300   -4.400900   59.217600 H        1 SUBUNIT    0.0000
     31 H31         -15.418600   -4.492600   60.711600 H        1 SUBUNIT    0.0000
     32 H32         -17.926900   -7.272800   61.245700 H        1 SUBUNIT    0.0000
     33 H33         -17.301100   -5.880300   62.120800 H        1 SUBUNIT    0.0000
     34 H34         -16.251200   -7.217200   59.625600 H        1 SUBUNIT    0.0000
     35 H35         -15.659400   -7.793800   61.969500 H        1 SUBUNIT    0.0000
     36 H36         -14.756700   -6.447000   61.987500 H        1 SUBUNIT    0.0000
     37 H37         -20.517300   -2.810300   58.327200 H        1 SUBUNIT    0.0000
     38 H38         -18.113900   -3.030100   57.851600 H        1 SUBUNIT    0.0000
     39 H39         -19.750400   -6.735200   62.171300 H        1 SUBUNIT    0.0000
     40 H40         -22.458700   -3.492800   59.564100 H        1 SUBUNIT    0.0000
     41 H41         -20.892200   -7.384200   63.962700 H        1 SUBUNIT    0.0000
     42 H42         -21.252400   -8.456400   62.591400 H        1 SUBUNIT    0.0000
     43 H43         -22.342000   -8.378800   63.972000 H        1 SUBUNIT    0.0000
     44 H44         -24.590100   -4.272000   59.581200 H        1 SUBUNIT    0.0000
     45 H45         -25.694500   -4.217000   60.948300 H        1 SUBUNIT    0.0000
     46 H46         -24.347200   -3.085000   60.896500 H        1 SUBUNIT    0.0000
@<TRIPOS>BOND
     1    1    2 2
     2    1    6 1
     3    1    7 1
     4    2    3 1
     5    2   10 1
     6    3    4 2
     7    3   29 1
     8    4    5 1
     9    4    9 1
    10    5    6 2
    11    5    8 1
    12    6   30 1
    13   10   11 1
    14   10   15 1
    15   10   31 1
    16   11   12 1
    17   12   13 2
    18   12   20 1
    19   13   14 1
    20   13   17 1
    21   14   15 1
    22   14   32 1
    23   14   33 1
    24   15   16 1
    25   15   34 1
    26   16   35 1
    27   16   36 1
    28   17   18 1
    29   17   21 2
    30   18   19 1
    31   18   24 2
    32   19   20 2
    33   19   37 1
    34   20   38 1
    35   21   22 1
    36   21   39 1
    37   22   23 2
    38   22   25 1
    39   23   24 1
    40   23   27 1
    41   24   40 1
    42   25   26 1
    43   26   41 1
    44   26   42 1
    45   26   43 1
    46   27   28 1
    47   28   44 1
    48   28   45 1
    49   28   46 1
@<SCITEGIC>MOL_PROPERTY
Resolution
SciTegic.value.DoubleValue
2.750000

@<SCITEGIC>MOL_PROPERTY
TopHits
SciTegic.value.IntegerValue
10

@<SCITEGIC>MOL_PROPERTY
-CDOCKER_ENERGY
SciTegic.value.DoubleValue
10.308317

@<SCITEGIC>MOL_PROPERTY
-CDOCKER_INTERACTION_ENERGY
SciTegic.value.DoubleValue
37.888809

@<SCITEGIC>MOL_PROPERTY
POSE_NUMBER
SciTegic.value.IntegerValue
5

@<SCITEGIC>MOL_PROPERTY
ForcefieldFFML
SciTegic.value.StringValue
<?xml version="1.0" encoding="UTF-8"?>
<!DOCTYPE ffml SYSTEM "Ffml.dtd">
<ffml version="1.0">
<forcefield name="CHARMm" derivedFrom="CHARMm" base="CHARMm">
<atomTypes>
</atomTypes>
<parameters>
</parameters>
</forcefield>
</ffml>

@<SCITEGIC>MOL_PROPERTY
Initial Potential Energy
SciTegic.value.DoubleValue
38.207001

@<SCITEGIC>MOL_PROPERTY
Initial RMS Gradient
SciTegic.value.DoubleValue
13.692900

@<SCITEGIC>MOL_PROPERTY
Minimization Criteria
SciTegic.value.StringValue
 CONJUG> Minimization exiting with gradient tolerance ( 0.0100000) satisfied.

@<SCITEGIC>MOL_PROPERTY
CHARMm Energy
SciTegic.value.DoubleValue
21.851101

@<SCITEGIC>MOL_PROPERTY
Potential Energy
SciTegic.value.DoubleValue
21.851101

@<SCITEGIC>MOL_PROPERTY
RMS Gradient
SciTegic.value.DoubleValue
0.009680

@<SCITEGIC>MOL_PROPERTY
Bond Energy
SciTegic.value.DoubleValue
1.889970

@<SCITEGIC>MOL_PROPERTY
Angle Energy
SciTegic.value.DoubleValue
15.035700

@<SCITEGIC>MOL_PROPERTY
Urey-Bradley Energy
SciTegic.value.IntegerValue
0

@<SCITEGIC>MOL_PROPERTY
Dihedral Energy
SciTegic.value.DoubleValue
2.593840

@<SCITEGIC>MOL_PROPERTY
Improper Energy
SciTegic.value.DoubleValue
0.009780

@<SCITEGIC>MOL_PROPERTY
Van der Waals Energy
SciTegic.value.DoubleValue
6.914200

@<SCITEGIC>MOL_PROPERTY
Electrostatic Energy
SciTegic.value.DoubleValue
-4.592400

@<SCITEGIC>MOL_PROPERTY
Hydrogen Bond Energy
SciTegic.value.IntegerValue
0

@<SCITEGIC>MOL_PROPERTY
Solvation Free Energy
SciTegic.value.IntegerValue
0

@<SCITEGIC>MOL_PROPERTY
PartialChargeMethod
SciTegic.value.StringValue
MomanyRone

@<SCITEGIC>MOL_PROPERTY
UseResidueTemplateCharge
SciTegic.value.StringValue
True

@<SCITEGIC>MOL_PROPERTY
Heavy atom RMSD to HL1 1
SciTegic.value.DoubleValue
1.186403

@<SCITEGIC>ATOM_PROPERTY
Formal Charge
SciTegic.value.StringValue
1 0
2 0
3 0
4 0
5 0
6 0
7 0
8 0
9 0
10 0
11 0
12 0
13 0
14 0
15 0
16 0
17 0
18 0
19 0
20 0
21 0
22 0
23 0
24 0
25 0
26 0
27 0
28 0
29 0
30 0
31 0
32 0
33 0
34 0
35 0
36 0
37 0
38 0
39 0
40 0
41 0
42 0
43 0
44 0
45 0
46 0

@<SCITEGIC>ATOM_PROPERTY
pdb_tempFactor
SciTegic.value.DoubleValue
1 0.00
2 0.00
3 0.00
4 0.00
5 0.00
6 0.00
7 0.00
8 0.00
9 0.00
10 0.00
11 0.00
12 0.00
13 0.00
14 0.00
15 0.00
16 0.00
17 0.00
18 0.00
19 0.00
20 0.00
21 0.00
22 0.00
23 0.00
24 0.00
25 0.00
26 0.00
27 0.00
28 0.00
29 0.00
30 0.00
31 0.00
32 0.00
33 0.00
34 0.00
35 0.00
36 0.00
37 0.00
38 0.00
39 0.00
40 0.00
41 0.00
42 0.00
43 0.00
44 0.00
45 0.00
46 0.00

@<SCITEGIC>ATOM_PROPERTY
pdb_occupancy
SciTegic.value.DoubleValue
1 1.00
2 1.00
3 1.00
4 1.00
5 1.00
6 1.00
7 1.00
8 1.00
9 1.00
10 1.00
11 1.00
12 1.00
13 1.00
14 1.00
15 1.00
16 1.00
17 1.00
18 1.00
19 1.00
20 1.00
21 1.00
22 1.00
23 1.00
24 1.00
25 1.00
26 1.00
27 1.00
28 1.00
29 1.00
30 1.00
31 1.00
32 1.00
33 1.00
34 1.00
35 1.00
36 1.00
37 1.00
38 1.00
39 1.00
40 1.00
41 1.00
42 1.00
43 1.00
44 1.00
45 1.00
46 1.00

#	Created by:	Discovery Studio
#	Creation time:	2019-08-05T16:14:59Z

@<TRIPOS>MOLECULE
5j3j
   46    49     0 0 0
SMALL
USER_CHARGES


@<TRIPOS>ATOM
      1 C1          -14.621900   -5.866000   57.956200 C.2      1 SUBUNIT    0.0000
      2 C2          -14.717300   -5.309100   59.237700 C.2      1 SUBUNIT    0.0000
      3 C3          -13.557800   -4.810200   59.824200 C.2      1 SUBUNIT    0.0000
      4 C4          -12.369400   -4.840900   59.114600 C.2      1 SUBUNIT    0.0000
      5 C5          -12.302300   -5.376500   57.838700 C.2      1 SUBUNIT    0.0000
      6 C6          -13.428400   -5.918800   57.246200 C.2      1 SUBUNIT    0.0000
      7 F7          -15.709800   -6.365400   57.357200 F        1 SUBUNIT    0.0000
      8 F8          -11.152400   -5.337200   57.151800 F        1 SUBUNIT    0.0000
      9 F9          -11.277300   -4.322900   59.677100 F        1 SUBUNIT    0.0000
     10 C10         -16.017400   -5.256600   59.997800 C.3      1 SUBUNIT    0.0000
     11 O11         -17.004400   -4.675200   59.167900 O.3      1 SUBUNIT    0.0000
     12 C12         -18.312400   -4.758500   59.638200 C.2      1 SUBUNIT    0.0000
     13 C13         -18.710300   -5.637900   60.663000 C.2      1 SUBUNIT    0.0000
     14 C14         -17.697600   -6.546800   61.320100 C.3      1 SUBUNIT    0.0000
     15 C15         -16.434300   -6.649600   60.470900 C.3      1 SUBUNIT    0.0000
     16 N16         -15.363200   -7.310900   61.205200 N.3      1 SUBUNIT    0.0000
     17 C17         -20.073600   -5.663100   61.059300 C.2      1 SUBUNIT    0.0000
     18 C18         -21.006900   -4.828100   60.411200 C.2      1 SUBUNIT    0.0000
     19 C19         -20.594400   -3.962500   59.383600 C.2      1 SUBUNIT    0.0000
     20 C20         -19.252700   -3.936900   59.004300 C.2      1 SUBUNIT    0.0000
     21 C21         -20.519800   -6.515000   62.092400 C.2      1 SUBUNIT    0.0000
     22 C22         -21.879900   -6.556900   62.445300 C.2      1 SUBUNIT    0.0000
     23 C23         -22.801700   -5.725100   61.791400 C.2      1 SUBUNIT    0.0000
     24 C24         -22.364800   -4.854500   60.779800 C.2      1 SUBUNIT    0.0000
     25 O25         -22.409700   -7.398300   63.424700 O.3      1 SUBUNIT    0.0000
     26 C26         -21.549400   -8.409200   63.910900 C.3      1 SUBUNIT    0.0000
     27 O27         -24.130400   -5.850900   62.200700 O.3      1 SUBUNIT    0.0000
     28 C28         -25.083100   -5.095900   61.478900 C.3      1 SUBUNIT    0.0000
     29 H29         -13.575400   -4.409500   60.826300 H        1 SUBUNIT    0.0000
     30 H30         -13.381500   -6.362900   56.263400 H        1 SUBUNIT    0.0000
     31 H31         -15.884200   -4.613900   60.869600 H        1 SUBUNIT    0.0000
     32 H32         -18.091500   -7.553800   61.457000 H        1 SUBUNIT    0.0000
     33 H33         -17.456500   -6.145000   62.306700 H        1 SUBUNIT    0.0000
     34 H34         -16.645800   -7.273400   59.603500 H        1 SUBUNIT    0.0000
     35 H35         -15.160500   -6.817600   62.068100 H        1 SUBUNIT    0.0000
     36 H36         -15.659600   -8.240000   61.470000 H        1 SUBUNIT    0.0000
     37 H37         -21.303500   -3.323200   58.879300 H        1 SUBUNIT    0.0000
     38 H38         -18.930200   -3.283100   58.207700 H        1 SUBUNIT    0.0000
     39 H39         -19.816700   -7.139400   62.617300 H        1 SUBUNIT    0.0000
     40 H40         -23.055200   -4.200200   60.269700 H        1 SUBUNIT    0.0000
     41 H41         -21.177800   -9.033700   63.098700 H        1 SUBUNIT    0.0000
     42 H42         -22.099500   -9.046600   64.602300 H        1 SUBUNIT    0.0000
     43 H43         -20.705800   -7.984000   64.452900 H        1 SUBUNIT    0.0000
     44 H44         -26.080200   -5.309300   61.865100 H        1 SUBUNIT    0.0000
     45 H45         -24.902300   -4.026700   61.597500 H        1 SUBUNIT    0.0000
     46 H46         -25.072800   -5.360400   60.420500 H        1 SUBUNIT    0.0000
@<TRIPOS>BOND
     1    1    2 2
     2    1    6 1
     3    1    7 1
     4    2    3 1
     5    2   10 1
     6    3    4 2
     7    3   29 1
     8    4    5 1
     9    4    9 1
    10    5    6 2
    11    5    8 1
    12    6   30 1
    13   10   11 1
    14   10   15 1
    15   10   31 1
    16   11   12 1
    17   12   13 2
    18   12   20 1
    19   13   14 1
    20   13   17 1
    21   14   15 1
    22   14   32 1
    23   14   33 1
    24   15   16 1
    25   15   34 1
    26   16   35 1
    27   16   36 1
    28   17   18 1
    29   17   21 2
    30   18   19 1
    31   18   24 2
    32   19   20 2
    33   19   37 1
    34   20   38 1
    35   21   22 1
    36   21   39 1
    37   22   23 2
    38   22   25 1
    39   23   24 1
    40   23   27 1
    41   24   40 1
    42   25   26 1
    43   26   41 1
    44   26   42 1
    45   26   43 1
    46   27   28 1
    47   28   44 1
    48   28   45 1
    49   28   46 1
@<SCITEGIC>MOL_PROPERTY
Resolution
SciTegic.value.DoubleValue
2.750000

@<SCITEGIC>MOL_PROPERTY
TopHits
SciTegic.value.IntegerValue
10

@<SCITEGIC>MOL_PROPERTY
-CDOCKER_ENERGY
SciTegic.value.DoubleValue
10.262737

@<SCITEGIC>MOL_PROPERTY
-CDOCKER_INTERACTION_ENERGY
SciTegic.value.DoubleValue
37.595280

@<SCITEGIC>MOL_PROPERTY
POSE_NUMBER
SciTegic.value.IntegerValue
6

@<SCITEGIC>MOL_PROPERTY
ForcefieldFFML
SciTegic.value.StringValue
<?xml version="1.0" encoding="UTF-8"?>
<!DOCTYPE ffml SYSTEM "Ffml.dtd">
<ffml version="1.0">
<forcefield name="CHARMm" derivedFrom="CHARMm" base="CHARMm">
<atomTypes>
</atomTypes>
<parameters>
</parameters>
</forcefield>
</ffml>

@<SCITEGIC>MOL_PROPERTY
Initial Potential Energy
SciTegic.value.DoubleValue
38.207001

@<SCITEGIC>MOL_PROPERTY
Initial RMS Gradient
SciTegic.value.DoubleValue
13.692900

@<SCITEGIC>MOL_PROPERTY
Minimization Criteria
SciTegic.value.StringValue
 CONJUG> Minimization exiting with gradient tolerance ( 0.0100000) satisfied.

@<SCITEGIC>MOL_PROPERTY
CHARMm Energy
SciTegic.value.DoubleValue
21.851101

@<SCITEGIC>MOL_PROPERTY
Potential Energy
SciTegic.value.DoubleValue
21.851101

@<SCITEGIC>MOL_PROPERTY
RMS Gradient
SciTegic.value.DoubleValue
0.009680

@<SCITEGIC>MOL_PROPERTY
Bond Energy
SciTegic.value.DoubleValue
1.889970

@<SCITEGIC>MOL_PROPERTY
Angle Energy
SciTegic.value.DoubleValue
15.035700

@<SCITEGIC>MOL_PROPERTY
Urey-Bradley Energy
SciTegic.value.IntegerValue
0

@<SCITEGIC>MOL_PROPERTY
Dihedral Energy
SciTegic.value.DoubleValue
2.593840

@<SCITEGIC>MOL_PROPERTY
Improper Energy
SciTegic.value.DoubleValue
0.009780

@<SCITEGIC>MOL_PROPERTY
Van der Waals Energy
SciTegic.value.DoubleValue
6.914200

@<SCITEGIC>MOL_PROPERTY
Electrostatic Energy
SciTegic.value.DoubleValue
-4.592400

@<SCITEGIC>MOL_PROPERTY
Hydrogen Bond Energy
SciTegic.value.IntegerValue
0

@<SCITEGIC>MOL_PROPERTY
Solvation Free Energy
SciTegic.value.IntegerValue
0

@<SCITEGIC>MOL_PROPERTY
PartialChargeMethod
SciTegic.value.StringValue
MomanyRone

@<SCITEGIC>MOL_PROPERTY
UseResidueTemplateCharge
SciTegic.value.StringValue
True

@<SCITEGIC>MOL_PROPERTY
Heavy atom RMSD to HL1 1
SciTegic.value.DoubleValue
1.828981

@<SCITEGIC>ATOM_PROPERTY
Formal Charge
SciTegic.value.StringValue
1 0
2 0
3 0
4 0
5 0
6 0
7 0
8 0
9 0
10 0
11 0
12 0
13 0
14 0
15 0
16 0
17 0
18 0
19 0
20 0
21 0
22 0
23 0
24 0
25 0
26 0
27 0
28 0
29 0
30 0
31 0
32 0
33 0
34 0
35 0
36 0
37 0
38 0
39 0
40 0
41 0
42 0
43 0
44 0
45 0
46 0

@<SCITEGIC>ATOM_PROPERTY
pdb_tempFactor
SciTegic.value.DoubleValue
1 0.00
2 0.00
3 0.00
4 0.00
5 0.00
6 0.00
7 0.00
8 0.00
9 0.00
10 0.00
11 0.00
12 0.00
13 0.00
14 0.00
15 0.00
16 0.00
17 0.00
18 0.00
19 0.00
20 0.00
21 0.00
22 0.00
23 0.00
24 0.00
25 0.00
26 0.00
27 0.00
28 0.00
29 0.00
30 0.00
31 0.00
32 0.00
33 0.00
34 0.00
35 0.00
36 0.00
37 0.00
38 0.00
39 0.00
40 0.00
41 0.00
42 0.00
43 0.00
44 0.00
45 0.00
46 0.00

@<SCITEGIC>ATOM_PROPERTY
pdb_occupancy
SciTegic.value.DoubleValue
1 1.00
2 1.00
3 1.00
4 1.00
5 1.00
6 1.00
7 1.00
8 1.00
9 1.00
10 1.00
11 1.00
12 1.00
13 1.00
14 1.00
15 1.00
16 1.00
17 1.00
18 1.00
19 1.00
20 1.00
21 1.00
22 1.00
23 1.00
24 1.00
25 1.00
26 1.00
27 1.00
28 1.00
29 1.00
30 1.00
31 1.00
32 1.00
33 1.00
34 1.00
35 1.00
36 1.00
37 1.00
38 1.00
39 1.00
40 1.00
41 1.00
42 1.00
43 1.00
44 1.00
45 1.00
46 1.00

#	Created by:	Discovery Studio
#	Creation time:	2019-08-05T16:14:59Z

@<TRIPOS>MOLECULE
5j3j
   46    49     0 0 0
SMALL
USER_CHARGES


@<TRIPOS>ATOM
      1 C1          -13.576900   -5.033300   59.229800 C.2      1 SUBUNIT    0.0000
      2 C2          -14.564300   -5.737300   58.530700 C.2      1 SUBUNIT    0.0000
      3 C3          -14.190000   -6.410400   57.367000 C.2      1 SUBUNIT    0.0000
      4 C4          -12.868900   -6.375000   56.950200 C.2      1 SUBUNIT    0.0000
      5 C5          -11.919500   -5.663500   57.655700 C.2      1 SUBUNIT    0.0000
      6 C6          -12.251900   -4.985700   58.815200 C.2      1 SUBUNIT    0.0000
      7 F7          -13.896900   -4.337800   60.327500 F        1 SUBUNIT    0.0000
      8 F8          -10.672400   -5.605000   57.189300 F        1 SUBUNIT    0.0000
      9 F9          -12.505800   -7.037600   55.847000 F        1 SUBUNIT    0.0000
     10 C10         -15.998300   -5.799500   58.999500 C.3      1 SUBUNIT    0.0000
     11 O11         -16.018900   -6.146600   60.370100 O.3      1 SUBUNIT    0.0000
     12 C12         -17.289400   -6.173600   60.937000 C.2      1 SUBUNIT    0.0000
     13 C13         -18.396900   -5.511900   60.374500 C.2      1 SUBUNIT    0.0000
     14 C14         -18.231600   -4.688500   59.116800 C.3      1 SUBUNIT    0.0000
     15 C15         -16.750800   -4.482700   58.776400 C.3      1 SUBUNIT    0.0000
     16 N16         -16.586600   -3.983600   57.413300 N.3      1 SUBUNIT    0.0000
     17 C17         -19.668500   -5.653600   60.990700 C.2      1 SUBUNIT    0.0000
     18 C18         -19.794100   -6.419200   62.167900 C.2      1 SUBUNIT    0.0000
     19 C19         -18.668900   -7.032500   62.742400 C.2      1 SUBUNIT    0.0000
     20 C20         -17.425900   -6.899000   62.125000 C.2      1 SUBUNIT    0.0000
     21 C21         -20.820200   -5.047700   60.443300 C.2      1 SUBUNIT    0.0000
     22 C22         -22.073400   -5.211900   61.062800 C.2      1 SUBUNIT    0.0000
     23 C23         -22.187700   -5.985800   62.227200 C.2      1 SUBUNIT    0.0000
     24 C24         -21.046800   -6.583800   62.784600 C.2      1 SUBUNIT    0.0000
     25 O25         -23.265800   -4.660200   60.589400 O.3      1 SUBUNIT    0.0000
     26 C26         -23.155500   -3.774200   59.494500 C.3      1 SUBUNIT    0.0000
     27 O27         -23.473100   -6.103700   62.758700 O.3      1 SUBUNIT    0.0000
     28 C28         -23.594200   -6.864000   63.945200 C.3      1 SUBUNIT    0.0000
     29 H29         -14.920500   -6.952800   56.787100 H        1 SUBUNIT    0.0000
     30 H30         -11.504900   -4.457000   59.390400 H        1 SUBUNIT    0.0000
     31 H31         -16.500100   -6.590400   58.438000 H        1 SUBUNIT    0.0000
     32 H32         -18.707400   -3.713200   59.222600 H        1 SUBUNIT    0.0000
     33 H33         -18.729300   -5.214900   58.301000 H        1 SUBUNIT    0.0000
     34 H34         -16.333200   -3.722900   59.438000 H        1 SUBUNIT    0.0000
     35 H35         -17.100400   -4.574000   56.769600 H        1 SUBUNIT    0.0000
     36 H36         -16.995900   -3.062300   57.323900 H        1 SUBUNIT    0.0000
     37 H37         -18.751100   -7.610500   63.650800 H        1 SUBUNIT    0.0000
     38 H38         -16.553800   -7.364500   62.558900 H        1 SUBUNIT    0.0000
     39 H39         -20.740000   -4.460500   59.544400 H        1 SUBUNIT    0.0000
     40 H40         -21.107700   -7.174500   63.686200 H        1 SUBUNIT    0.0000
     41 H41         -22.786500   -4.290100   58.607200 H        1 SUBUNIT    0.0000
     42 H42         -22.503000   -2.934300   59.736400 H        1 SUBUNIT    0.0000
     43 H43         -24.140700   -3.373100   59.258200 H        1 SUBUNIT    0.0000
     44 H44         -23.299400   -7.900900   63.779600 H        1 SUBUNIT    0.0000
     45 H45         -23.000200   -6.431000   64.751000 H        1 SUBUNIT    0.0000
     46 H46         -24.634800   -6.862800   64.268000 H        1 SUBUNIT    0.0000
@<TRIPOS>BOND
     1    1    2 2
     2    1    6 1
     3    1    7 1
     4    2    3 1
     5    2   10 1
     6    3    4 2
     7    3   29 1
     8    4    5 1
     9    4    9 1
    10    5    6 2
    11    5    8 1
    12    6   30 1
    13   10   11 1
    14   10   15 1
    15   10   31 1
    16   11   12 1
    17   12   13 2
    18   12   20 1
    19   13   14 1
    20   13   17 1
    21   14   15 1
    22   14   32 1
    23   14   33 1
    24   15   16 1
    25   15   34 1
    26   16   35 1
    27   16   36 1
    28   17   18 1
    29   17   21 2
    30   18   19 1
    31   18   24 2
    32   19   20 2
    33   19   37 1
    34   20   38 1
    35   21   22 1
    36   21   39 1
    37   22   23 2
    38   22   25 1
    39   23   24 1
    40   23   27 1
    41   24   40 1
    42   25   26 1
    43   26   41 1
    44   26   42 1
    45   26   43 1
    46   27   28 1
    47   28   44 1
    48   28   45 1
    49   28   46 1
@<SCITEGIC>MOL_PROPERTY
Resolution
SciTegic.value.DoubleValue
2.750000

@<SCITEGIC>MOL_PROPERTY
TopHits
SciTegic.value.IntegerValue
10

@<SCITEGIC>MOL_PROPERTY
-CDOCKER_ENERGY
SciTegic.value.DoubleValue
9.964321

@<SCITEGIC>MOL_PROPERTY
-CDOCKER_INTERACTION_ENERGY
SciTegic.value.DoubleValue
37.225441

@<SCITEGIC>MOL_PROPERTY
POSE_NUMBER
SciTegic.value.IntegerValue
7

@<SCITEGIC>MOL_PROPERTY
ForcefieldFFML
SciTegic.value.StringValue
<?xml version="1.0" encoding="UTF-8"?>
<!DOCTYPE ffml SYSTEM "Ffml.dtd">
<ffml version="1.0">
<forcefield name="CHARMm" derivedFrom="CHARMm" base="CHARMm">
<atomTypes>
</atomTypes>
<parameters>
</parameters>
</forcefield>
</ffml>

@<SCITEGIC>MOL_PROPERTY
Initial Potential Energy
SciTegic.value.DoubleValue
38.207001

@<SCITEGIC>MOL_PROPERTY
Initial RMS Gradient
SciTegic.value.DoubleValue
13.692900

@<SCITEGIC>MOL_PROPERTY
Minimization Criteria
SciTegic.value.StringValue
 CONJUG> Minimization exiting with gradient tolerance ( 0.0100000) satisfied.

@<SCITEGIC>MOL_PROPERTY
CHARMm Energy
SciTegic.value.DoubleValue
21.851101

@<SCITEGIC>MOL_PROPERTY
Potential Energy
SciTegic.value.DoubleValue
21.851101

@<SCITEGIC>MOL_PROPERTY
RMS Gradient
SciTegic.value.DoubleValue
0.009680

@<SCITEGIC>MOL_PROPERTY
Bond Energy
SciTegic.value.DoubleValue
1.889970

@<SCITEGIC>MOL_PROPERTY
Angle Energy
SciTegic.value.DoubleValue
15.035700

@<SCITEGIC>MOL_PROPERTY
Urey-Bradley Energy
SciTegic.value.IntegerValue
0

@<SCITEGIC>MOL_PROPERTY
Dihedral Energy
SciTegic.value.DoubleValue
2.593840

@<SCITEGIC>MOL_PROPERTY
Improper Energy
SciTegic.value.DoubleValue
0.009780

@<SCITEGIC>MOL_PROPERTY
Van der Waals Energy
SciTegic.value.DoubleValue
6.914200

@<SCITEGIC>MOL_PROPERTY
Electrostatic Energy
SciTegic.value.DoubleValue
-4.592400

@<SCITEGIC>MOL_PROPERTY
Hydrogen Bond Energy
SciTegic.value.IntegerValue
0

@<SCITEGIC>MOL_PROPERTY
Solvation Free Energy
SciTegic.value.IntegerValue
0

@<SCITEGIC>MOL_PROPERTY
PartialChargeMethod
SciTegic.value.StringValue
MomanyRone

@<SCITEGIC>MOL_PROPERTY
UseResidueTemplateCharge
SciTegic.value.StringValue
True

@<SCITEGIC>MOL_PROPERTY
Heavy atom RMSD to HL1 1
SciTegic.value.DoubleValue
2.759575

@<SCITEGIC>ATOM_PROPERTY
Formal Charge
SciTegic.value.StringValue
1 0
2 0
3 0
4 0
5 0
6 0
7 0
8 0
9 0
10 0
11 0
12 0
13 0
14 0
15 0
16 0
17 0
18 0
19 0
20 0
21 0
22 0
23 0
24 0
25 0
26 0
27 0
28 0
29 0
30 0
31 0
32 0
33 0
34 0
35 0
36 0
37 0
38 0
39 0
40 0
41 0
42 0
43 0
44 0
45 0
46 0

@<SCITEGIC>ATOM_PROPERTY
pdb_tempFactor
SciTegic.value.DoubleValue
1 0.00
2 0.00
3 0.00
4 0.00
5 0.00
6 0.00
7 0.00
8 0.00
9 0.00
10 0.00
11 0.00
12 0.00
13 0.00
14 0.00
15 0.00
16 0.00
17 0.00
18 0.00
19 0.00
20 0.00
21 0.00
22 0.00
23 0.00
24 0.00
25 0.00
26 0.00
27 0.00
28 0.00
29 0.00
30 0.00
31 0.00
32 0.00
33 0.00
34 0.00
35 0.00
36 0.00
37 0.00
38 0.00
39 0.00
40 0.00
41 0.00
42 0.00
43 0.00
44 0.00
45 0.00
46 0.00

@<SCITEGIC>ATOM_PROPERTY
pdb_occupancy
SciTegic.value.DoubleValue
1 1.00
2 1.00
3 1.00
4 1.00
5 1.00
6 1.00
7 1.00
8 1.00
9 1.00
10 1.00
11 1.00
12 1.00
13 1.00
14 1.00
15 1.00
16 1.00
17 1.00
18 1.00
19 1.00
20 1.00
21 1.00
22 1.00
23 1.00
24 1.00
25 1.00
26 1.00
27 1.00
28 1.00
29 1.00
30 1.00
31 1.00
32 1.00
33 1.00
34 1.00
35 1.00
36 1.00
37 1.00
38 1.00
39 1.00
40 1.00
41 1.00
42 1.00
43 1.00
44 1.00
45 1.00
46 1.00

#	Created by:	Discovery Studio
#	Creation time:	2019-08-05T16:14:59Z

@<TRIPOS>MOLECULE
5j3j
   46    49     0 0 0
SMALL
USER_CHARGES


@<TRIPOS>ATOM
      1 C1          -14.076200   -4.969800   59.471800 C.2      1 SUBUNIT    0.0000
      2 C2          -14.954300   -5.722900   58.688100 C.2      1 SUBUNIT    0.0000
      3 C3          -14.451700   -6.305000   57.522600 C.2      1 SUBUNIT    0.0000
      4 C4          -13.117900   -6.121800   57.183700 C.2      1 SUBUNIT    0.0000
      5 C5          -12.280500   -5.353000   57.973900 C.2      1 SUBUNIT    0.0000
      6 C6          -12.743700   -4.769500   59.139500 C.2      1 SUBUNIT    0.0000
      7 F7          -14.521100   -4.376300   60.581000 F        1 SUBUNIT    0.0000
      8 F8          -11.020700   -5.129400   57.589000 F        1 SUBUNIT    0.0000
      9 F9          -12.635900   -6.694000   56.073800 F        1 SUBUNIT    0.0000
     10 C10         -16.400800   -5.916600   59.083600 C.3      1 SUBUNIT    0.0000
     11 O11         -16.439300   -6.429200   60.402700 O.3      1 SUBUNIT    0.0000
     12 C12         -17.700700   -6.491700   60.989700 C.2      1 SUBUNIT    0.0000
     13 C13         -18.826600   -5.817000   60.483700 C.2      1 SUBUNIT    0.0000
     14 C14         -18.686500   -4.926700   59.268300 C.3      1 SUBUNIT    0.0000
     15 C15         -17.211500   -4.615500   58.999400 C.3      1 SUBUNIT    0.0000
     16 N16         -17.019900   -3.920900   57.730300 N.3      1 SUBUNIT    0.0000
     17 C17         -20.076700   -5.978900   61.141200 C.2      1 SUBUNIT    0.0000
     18 C18         -20.165900   -6.788500   62.293500 C.2      1 SUBUNIT    0.0000
     19 C19         -19.020100   -7.414000   62.811600 C.2      1 SUBUNIT    0.0000
     20 C20         -17.799200   -7.244500   62.163000 C.2      1 SUBUNIT    0.0000
     21 C21         -21.243800   -5.348200   60.663600 C.2      1 SUBUNIT    0.0000
     22 C22         -22.473000   -5.529800   61.321200 C.2      1 SUBUNIT    0.0000
     23 C23         -22.555000   -6.360500   62.449000 C.2      1 SUBUNIT    0.0000
     24 C24         -21.397700   -6.982100   62.943100 C.2      1 SUBUNIT    0.0000
     25 O25         -23.673500   -4.945900   60.914700 O.3      1 SUBUNIT    0.0000
     26 C26         -23.575900   -3.943800   59.922400 C.3      1 SUBUNIT    0.0000
     27 O27         -23.826200   -6.515700   63.004400 O.3      1 SUBUNIT    0.0000
     28 C28         -23.917200   -7.371200   64.127400 C.3      1 SUBUNIT    0.0000
     29 H29         -15.091400   -6.892900   56.883700 H        1 SUBUNIT    0.0000
     30 H30         -12.093600   -4.187600   59.776400 H        1 SUBUNIT    0.0000
     31 H31         -16.843400   -6.654400   58.412100 H        1 SUBUNIT    0.0000
     32 H32         -19.216300   -3.984900   59.409600 H        1 SUBUNIT    0.0000
     33 H33         -19.129500   -5.433700   58.409700 H        1 SUBUNIT    0.0000
     34 H34         -16.865200   -3.929000   59.771700 H        1 SUBUNIT    0.0000
     35 H35         -17.559500   -3.065900   57.714100 H        1 SUBUNIT    0.0000
     36 H36         -17.371200   -4.484800   56.965800 H        1 SUBUNIT    0.0000
     37 H37         -19.066500   -8.020400   63.705300 H        1 SUBUNIT    0.0000
     38 H38         -16.909600   -7.691600   62.571600 H        1 SUBUNIT    0.0000
     39 H39         -21.194300   -4.729900   59.784200 H        1 SUBUNIT    0.0000
     40 H40         -21.432400   -7.611400   63.818900 H        1 SUBUNIT    0.0000
     41 H41         -22.895200   -3.149600   60.232400 H        1 SUBUNIT    0.0000
     42 H42         -24.557400   -3.497800   59.766600 H        1 SUBUNIT    0.0000
     43 H43         -23.247000   -4.361500   58.970400 H        1 SUBUNIT    0.0000
     44 H44         -24.956600   -7.433200   64.449600 H        1 SUBUNIT    0.0000
     45 H45         -23.588200   -8.381300   63.875800 H        1 SUBUNIT    0.0000
     46 H46         -23.331500   -6.980300   64.962100 H        1 SUBUNIT    0.0000
@<TRIPOS>BOND
     1    1    2 2
     2    1    6 1
     3    1    7 1
     4    2    3 1
     5    2   10 1
     6    3    4 2
     7    3   29 1
     8    4    5 1
     9    4    9 1
    10    5    6 2
    11    5    8 1
    12    6   30 1
    13   10   11 1
    14   10   15 1
    15   10   31 1
    16   11   12 1
    17   12   13 2
    18   12   20 1
    19   13   14 1
    20   13   17 1
    21   14   15 1
    22   14   32 1
    23   14   33 1
    24   15   16 1
    25   15   34 1
    26   16   35 1
    27   16   36 1
    28   17   18 1
    29   17   21 2
    30   18   19 1
    31   18   24 2
    32   19   20 2
    33   19   37 1
    34   20   38 1
    35   21   22 1
    36   21   39 1
    37   22   23 2
    38   22   25 1
    39   23   24 1
    40   23   27 1
    41   24   40 1
    42   25   26 1
    43   26   41 1
    44   26   42 1
    45   26   43 1
    46   27   28 1
    47   28   44 1
    48   28   45 1
    49   28   46 1
@<SCITEGIC>MOL_PROPERTY
Resolution
SciTegic.value.DoubleValue
2.750000

@<SCITEGIC>MOL_PROPERTY
TopHits
SciTegic.value.IntegerValue
10

@<SCITEGIC>MOL_PROPERTY
-CDOCKER_ENERGY
SciTegic.value.DoubleValue
8.993743

@<SCITEGIC>MOL_PROPERTY
-CDOCKER_INTERACTION_ENERGY
SciTegic.value.DoubleValue
36.473160

@<SCITEGIC>MOL_PROPERTY
POSE_NUMBER
SciTegic.value.IntegerValue
8

@<SCITEGIC>MOL_PROPERTY
ForcefieldFFML
SciTegic.value.StringValue
<?xml version="1.0" encoding="UTF-8"?>
<!DOCTYPE ffml SYSTEM "Ffml.dtd">
<ffml version="1.0">
<forcefield name="CHARMm" derivedFrom="CHARMm" base="CHARMm">
<atomTypes>
</atomTypes>
<parameters>
</parameters>
</forcefield>
</ffml>

@<SCITEGIC>MOL_PROPERTY
Initial Potential Energy
SciTegic.value.DoubleValue
38.207001

@<SCITEGIC>MOL_PROPERTY
Initial RMS Gradient
SciTegic.value.DoubleValue
13.692900

@<SCITEGIC>MOL_PROPERTY
Minimization Criteria
SciTegic.value.StringValue
 CONJUG> Minimization exiting with gradient tolerance ( 0.0100000) satisfied.

@<SCITEGIC>MOL_PROPERTY
CHARMm Energy
SciTegic.value.DoubleValue
21.851101

@<SCITEGIC>MOL_PROPERTY
Potential Energy
SciTegic.value.DoubleValue
21.851101

@<SCITEGIC>MOL_PROPERTY
RMS Gradient
SciTegic.value.DoubleValue
0.009680

@<SCITEGIC>MOL_PROPERTY
Bond Energy
SciTegic.value.DoubleValue
1.889970

@<SCITEGIC>MOL_PROPERTY
Angle Energy
SciTegic.value.DoubleValue
15.035700

@<SCITEGIC>MOL_PROPERTY
Urey-Bradley Energy
SciTegic.value.IntegerValue
0

@<SCITEGIC>MOL_PROPERTY
Dihedral Energy
SciTegic.value.DoubleValue
2.593840

@<SCITEGIC>MOL_PROPERTY
Improper Energy
SciTegic.value.DoubleValue
0.009780

@<SCITEGIC>MOL_PROPERTY
Van der Waals Energy
SciTegic.value.DoubleValue
6.914200

@<SCITEGIC>MOL_PROPERTY
Electrostatic Energy
SciTegic.value.DoubleValue
-4.592400

@<SCITEGIC>MOL_PROPERTY
Hydrogen Bond Energy
SciTegic.value.IntegerValue
0

@<SCITEGIC>MOL_PROPERTY
Solvation Free Energy
SciTegic.value.IntegerValue
0

@<SCITEGIC>MOL_PROPERTY
PartialChargeMethod
SciTegic.value.StringValue
MomanyRone

@<SCITEGIC>MOL_PROPERTY
UseResidueTemplateCharge
SciTegic.value.StringValue
True

@<SCITEGIC>MOL_PROPERTY
Heavy atom RMSD to HL1 1
SciTegic.value.DoubleValue
2.793113

@<SCITEGIC>ATOM_PROPERTY
Formal Charge
SciTegic.value.StringValue
1 0
2 0
3 0
4 0
5 0
6 0
7 0
8 0
9 0
10 0
11 0
12 0
13 0
14 0
15 0
16 0
17 0
18 0
19 0
20 0
21 0
22 0
23 0
24 0
25 0
26 0
27 0
28 0
29 0
30 0
31 0
32 0
33 0
34 0
35 0
36 0
37 0
38 0
39 0
40 0
41 0
42 0
43 0
44 0
45 0
46 0

@<SCITEGIC>ATOM_PROPERTY
pdb_tempFactor
SciTegic.value.DoubleValue
1 0.00
2 0.00
3 0.00
4 0.00
5 0.00
6 0.00
7 0.00
8 0.00
9 0.00
10 0.00
11 0.00
12 0.00
13 0.00
14 0.00
15 0.00
16 0.00
17 0.00
18 0.00
19 0.00
20 0.00
21 0.00
22 0.00
23 0.00
24 0.00
25 0.00
26 0.00
27 0.00
28 0.00
29 0.00
30 0.00
31 0.00
32 0.00
33 0.00
34 0.00
35 0.00
36 0.00
37 0.00
38 0.00
39 0.00
40 0.00
41 0.00
42 0.00
43 0.00
44 0.00
45 0.00
46 0.00

@<SCITEGIC>ATOM_PROPERTY
pdb_occupancy
SciTegic.value.DoubleValue
1 1.00
2 1.00
3 1.00
4 1.00
5 1.00
6 1.00
7 1.00
8 1.00
9 1.00
10 1.00
11 1.00
12 1.00
13 1.00
14 1.00
15 1.00
16 1.00
17 1.00
18 1.00
19 1.00
20 1.00
21 1.00
22 1.00
23 1.00
24 1.00
25 1.00
26 1.00
27 1.00
28 1.00
29 1.00
30 1.00
31 1.00
32 1.00
33 1.00
34 1.00
35 1.00
36 1.00
37 1.00
38 1.00
39 1.00
40 1.00
41 1.00
42 1.00
43 1.00
44 1.00
45 1.00
46 1.00

#	Created by:	Discovery Studio
#	Creation time:	2019-08-05T16:14:59Z

@<TRIPOS>MOLECULE
5j3j
   46    49     0 0 0
SMALL
USER_CHARGES


@<TRIPOS>ATOM
      1 C1          -21.150300   -8.179900   64.190100 C.2      1 SUBUNIT    0.0000
      2 C2          -21.163800   -7.479600   62.973800 C.2      1 SUBUNIT    0.0000
      3 C3          -22.382500   -6.956200   62.544400 C.2      1 SUBUNIT    0.0000
      4 C4          -23.528100   -7.146700   63.298900 C.2      1 SUBUNIT    0.0000
      5 C5          -23.485700   -7.845800   64.492600 C.2      1 SUBUNIT    0.0000
      6 C6          -22.294500   -8.377900   64.955400 C.2      1 SUBUNIT    0.0000
      7 F7          -20.007500   -8.650800   64.700000 F        1 SUBUNIT    0.0000
      8 F8          -24.598600   -7.985900   65.225000 F        1 SUBUNIT    0.0000
      9 F9          -24.685300   -6.637500   62.858600 F        1 SUBUNIT    0.0000
     10 C10         -19.949700   -7.183900   62.118900 C.3      1 SUBUNIT    0.0000
     11 O11         -19.519400   -5.871900   62.430700 O.3      1 SUBUNIT    0.0000
     12 C12         -18.406400   -5.432600   61.713700 C.2      1 SUBUNIT    0.0000
     13 C13         -17.535600   -6.312600   61.044500 C.2      1 SUBUNIT    0.0000
     14 C14         -17.792200   -7.801700   61.076100 C.3      1 SUBUNIT    0.0000
     15 C15         -18.763300   -8.161100   62.200600 C.3      1 SUBUNIT    0.0000
     16 N16         -19.126100   -9.578000   62.140000 N.3      1 SUBUNIT    0.0000
     17 C17         -16.416900   -5.783800   60.350700 C.2      1 SUBUNIT    0.0000
     18 C18         -16.174300   -4.396000   60.362100 C.2      1 SUBUNIT    0.0000
     19 C19         -17.053400   -3.529000   61.031700 C.2      1 SUBUNIT    0.0000
     20 C20         -18.158700   -4.053300   61.703200 C.2      1 SUBUNIT    0.0000
     21 C21         -15.531300   -6.622200   59.645400 C.2      1 SUBUNIT    0.0000
     22 C22         -14.423900   -6.098700   58.977400 C.2      1 SUBUNIT    0.0000
     23 C23         -14.145100   -4.718200   59.061900 C.2      1 SUBUNIT    0.0000
     24 C24         -15.038200   -3.869300   59.719300 C.2      1 SUBUNIT    0.0000
     25 O25         -13.620500   -6.993900   58.282600 O.3      1 SUBUNIT    0.0000
     26 C26         -13.549300   -6.696600   56.901700 C.3      1 SUBUNIT    0.0000
     27 O27         -12.950200   -4.161600   58.616500 O.3      1 SUBUNIT    0.0000
     28 C28         -11.871000   -4.732300   59.333100 C.3      1 SUBUNIT    0.0000
     29 H29         -22.433300   -6.392100   61.624300 H        1 SUBUNIT    0.0000
     30 H30         -22.244300   -8.901700   65.900200 H        1 SUBUNIT    0.0000
     31 H31         -20.301000   -7.182600   61.086400 H        1 SUBUNIT    0.0000
     32 H32         -16.869400   -8.352100   61.227700 H        1 SUBUNIT    0.0000
     33 H33         -18.205500   -8.103400   60.112400 H        1 SUBUNIT    0.0000
     34 H34         -18.248100   -8.011000   63.149700 H        1 SUBUNIT    0.0000
     35 H35         -18.573100  -10.074400   62.831300 H        1 SUBUNIT    0.0000
     36 H36         -20.086100   -9.697100   62.438000 H        1 SUBUNIT    0.0000
     37 H37         -16.875600   -2.464700   61.043300 H        1 SUBUNIT    0.0000
     38 H38         -18.832700   -3.390900   62.224400 H        1 SUBUNIT    0.0000
     39 H39         -15.680000   -7.683900   59.601100 H        1 SUBUNIT    0.0000
     40 H40         -14.835200   -2.809500   59.741600 H        1 SUBUNIT    0.0000
     41 H41         -14.548300   -6.642100   56.465900 H        1 SUBUNIT    0.0000
     42 H42         -13.002700   -7.485700   56.387300 H        1 SUBUNIT    0.0000
     43 H43         -13.024900   -5.759200   56.718600 H        1 SUBUNIT    0.0000
     44 H44         -11.613100   -5.707100   58.924100 H        1 SUBUNIT    0.0000
     45 H45         -10.977000   -4.123600   59.270900 H        1 SUBUNIT    0.0000
     46 H46         -12.114700   -4.805500   60.393900 H        1 SUBUNIT    0.0000
@<TRIPOS>BOND
     1    1    2 2
     2    1    6 1
     3    1    7 1
     4    2    3 1
     5    2   10 1
     6    3    4 2
     7    3   29 1
     8    4    5 1
     9    4    9 1
    10    5    6 2
    11    5    8 1
    12    6   30 1
    13   10   11 1
    14   10   15 1
    15   10   31 1
    16   11   12 1
    17   12   13 2
    18   12   20 1
    19   13   14 1
    20   13   17 1
    21   14   15 1
    22   14   32 1
    23   14   33 1
    24   15   16 1
    25   15   34 1
    26   16   35 1
    27   16   36 1
    28   17   18 1
    29   17   21 2
    30   18   19 1
    31   18   24 2
    32   19   20 2
    33   19   37 1
    34   20   38 1
    35   21   22 1
    36   21   39 1
    37   22   23 2
    38   22   25 1
    39   23   24 1
    40   23   27 1
    41   24   40 1
    42   25   26 1
    43   26   41 1
    44   26   42 1
    45   26   43 1
    46   27   28 1
    47   28   44 1
    48   28   45 1
    49   28   46 1
@<SCITEGIC>MOL_PROPERTY
Resolution
SciTegic.value.DoubleValue
2.750000

@<SCITEGIC>MOL_PROPERTY
TopHits
SciTegic.value.IntegerValue
10

@<SCITEGIC>MOL_PROPERTY
-CDOCKER_ENERGY
SciTegic.value.DoubleValue
8.767653

@<SCITEGIC>MOL_PROPERTY
-CDOCKER_INTERACTION_ENERGY
SciTegic.value.DoubleValue
43.604168

@<SCITEGIC>MOL_PROPERTY
POSE_NUMBER
SciTegic.value.IntegerValue
9

@<SCITEGIC>MOL_PROPERTY
ForcefieldFFML
SciTegic.value.StringValue
<?xml version="1.0" encoding="UTF-8"?>
<!DOCTYPE ffml SYSTEM "Ffml.dtd">
<ffml version="1.0">
<forcefield name="CHARMm" derivedFrom="CHARMm" base="CHARMm">
<atomTypes>
</atomTypes>
<parameters>
</parameters>
</forcefield>
</ffml>

@<SCITEGIC>MOL_PROPERTY
Initial Potential Energy
SciTegic.value.DoubleValue
38.207001

@<SCITEGIC>MOL_PROPERTY
Initial RMS Gradient
SciTegic.value.DoubleValue
13.692900

@<SCITEGIC>MOL_PROPERTY
Minimization Criteria
SciTegic.value.StringValue
 CONJUG> Minimization exiting with gradient tolerance ( 0.0100000) satisfied.

@<SCITEGIC>MOL_PROPERTY
CHARMm Energy
SciTegic.value.DoubleValue
21.851101

@<SCITEGIC>MOL_PROPERTY
Potential Energy
SciTegic.value.DoubleValue
21.851101

@<SCITEGIC>MOL_PROPERTY
RMS Gradient
SciTegic.value.DoubleValue
0.009680

@<SCITEGIC>MOL_PROPERTY
Bond Energy
SciTegic.value.DoubleValue
1.889970

@<SCITEGIC>MOL_PROPERTY
Angle Energy
SciTegic.value.DoubleValue
15.035700

@<SCITEGIC>MOL_PROPERTY
Urey-Bradley Energy
SciTegic.value.IntegerValue
0

@<SCITEGIC>MOL_PROPERTY
Dihedral Energy
SciTegic.value.DoubleValue
2.593840

@<SCITEGIC>MOL_PROPERTY
Improper Energy
SciTegic.value.DoubleValue
0.009780

@<SCITEGIC>MOL_PROPERTY
Van der Waals Energy
SciTegic.value.DoubleValue
6.914200

@<SCITEGIC>MOL_PROPERTY
Electrostatic Energy
SciTegic.value.DoubleValue
-4.592400

@<SCITEGIC>MOL_PROPERTY
Hydrogen Bond Energy
SciTegic.value.IntegerValue
0

@<SCITEGIC>MOL_PROPERTY
Solvation Free Energy
SciTegic.value.IntegerValue
0

@<SCITEGIC>MOL_PROPERTY
PartialChargeMethod
SciTegic.value.StringValue
MomanyRone

@<SCITEGIC>MOL_PROPERTY
UseResidueTemplateCharge
SciTegic.value.StringValue
True

@<SCITEGIC>MOL_PROPERTY
Heavy atom RMSD to HL1 1
SciTegic.value.DoubleValue
8.791389

@<SCITEGIC>ATOM_PROPERTY
Formal Charge
SciTegic.value.StringValue
1 0
2 0
3 0
4 0
5 0
6 0
7 0
8 0
9 0
10 0
11 0
12 0
13 0
14 0
15 0
16 0
17 0
18 0
19 0
20 0
21 0
22 0
23 0
24 0
25 0
26 0
27 0
28 0
29 0
30 0
31 0
32 0
33 0
34 0
35 0
36 0
37 0
38 0
39 0
40 0
41 0
42 0
43 0
44 0
45 0
46 0

@<SCITEGIC>ATOM_PROPERTY
pdb_tempFactor
SciTegic.value.DoubleValue
1 0.00
2 0.00
3 0.00
4 0.00
5 0.00
6 0.00
7 0.00
8 0.00
9 0.00
10 0.00
11 0.00
12 0.00
13 0.00
14 0.00
15 0.00
16 0.00
17 0.00
18 0.00
19 0.00
20 0.00
21 0.00
22 0.00
23 0.00
24 0.00
25 0.00
26 0.00
27 0.00
28 0.00
29 0.00
30 0.00
31 0.00
32 0.00
33 0.00
34 0.00
35 0.00
36 0.00
37 0.00
38 0.00
39 0.00
40 0.00
41 0.00
42 0.00
43 0.00
44 0.00
45 0.00
46 0.00

@<SCITEGIC>ATOM_PROPERTY
pdb_occupancy
SciTegic.value.DoubleValue
1 1.00
2 1.00
3 1.00
4 1.00
5 1.00
6 1.00
7 1.00
8 1.00
9 1.00
10 1.00
11 1.00
12 1.00
13 1.00
14 1.00
15 1.00
16 1.00
17 1.00
18 1.00
19 1.00
20 1.00
21 1.00
22 1.00
23 1.00
24 1.00
25 1.00
26 1.00
27 1.00
28 1.00
29 1.00
30 1.00
31 1.00
32 1.00
33 1.00
34 1.00
35 1.00
36 1.00
37 1.00
38 1.00
39 1.00
40 1.00
41 1.00
42 1.00
43 1.00
44 1.00
45 1.00
46 1.00

#	Created by:	Discovery Studio
#	Creation time:	2019-08-05T16:14:59Z

@<TRIPOS>MOLECULE
5j3j
   46    49     0 0 0
SMALL
USER_CHARGES


@<TRIPOS>ATOM
      1 C1          -20.662600   -8.153900   64.063800 C.2      1 SUBUNIT    0.0000
      2 C2          -20.680700   -7.464600   62.841500 C.2      1 SUBUNIT    0.0000
      3 C3          -21.920900   -7.037500   62.364800 C.2      1 SUBUNIT    0.0000
      4 C4          -23.077200   -7.330100   63.068200 C.2      1 SUBUNIT    0.0000
      5 C5          -23.029400   -8.044800   64.250100 C.2      1 SUBUNIT    0.0000
      6 C6          -21.819300   -8.477900   64.765400 C.2      1 SUBUNIT    0.0000
      7 F7          -19.507800   -8.488900   64.644200 F        1 SUBUNIT    0.0000
      8 F8          -24.164400   -8.294100   64.912400 F        1 SUBUNIT    0.0000
      9 F9          -24.258200   -6.937300   62.573600 F        1 SUBUNIT    0.0000
     10 C10         -19.461700   -7.157800   61.993200 C.3      1 SUBUNIT    0.0000
     11 O11         -19.035900   -5.821400   62.230000 O.3      1 SUBUNIT    0.0000
     12 C12         -17.920800   -5.415200   61.482500 C.2      1 SUBUNIT    0.0000
     13 C13         -17.064700   -6.335400   60.855700 C.2      1 SUBUNIT    0.0000
     14 C14         -17.335800   -7.810800   60.958000 C.3      1 SUBUNIT    0.0000
     15 C15         -18.264300   -8.114800   62.121400 C.3      1 SUBUNIT    0.0000
     16 N16         -18.540600   -9.552600   62.141700 N.3      1 SUBUNIT    0.0000
     17 C17         -15.954300   -5.870800   60.110600 C.2      1 SUBUNIT    0.0000
     18 C18         -15.691100   -4.494000   60.010600 C.2      1 SUBUNIT    0.0000
     19 C19         -16.554500   -3.575900   60.640200 C.2      1 SUBUNIT    0.0000
     20 C20         -17.653800   -4.041500   61.374600 C.2      1 SUBUNIT    0.0000
     21 C21         -15.104800   -6.777800   59.452400 C.2      1 SUBUNIT    0.0000
     22 C22         -14.031400   -6.342300   58.691000 C.2      1 SUBUNIT    0.0000
     23 C23         -13.716900   -4.970500   58.652700 C.2      1 SUBUNIT    0.0000
     24 C24         -14.564600   -4.046100   59.285300 C.2      1 SUBUNIT    0.0000
     25 O25         -13.331500   -7.334900   58.014600 O.3      1 SUBUNIT    0.0000
     26 C26         -13.276400   -7.134300   56.616600 C.3      1 SUBUNIT    0.0000
     27 O27         -12.598300   -4.495600   57.982300 O.3      1 SUBUNIT    0.0000
     28 C28         -11.388700   -5.090300   58.424100 C.3      1 SUBUNIT    0.0000
     29 H29         -21.988500   -6.486700   61.439300 H        1 SUBUNIT    0.0000
     30 H30         -21.766400   -9.019800   65.699100 H        1 SUBUNIT    0.0000
     31 H31         -19.808800   -7.218900   60.958900 H        1 SUBUNIT    0.0000
     32 H32         -16.411300   -8.353900   61.103700 H        1 SUBUNIT    0.0000
     33 H33         -17.785800   -8.146800   60.022600 H        1 SUBUNIT    0.0000
     34 H34         -17.730000   -7.890700   63.042800 H        1 SUBUNIT    0.0000
     35 H35         -19.081300   -9.777900   62.968700 H        1 SUBUNIT    0.0000
     36 H36         -17.651300  -10.021000   62.284800 H        1 SUBUNIT    0.0000
     37 H37         -16.374100   -2.513800   60.566700 H        1 SUBUNIT    0.0000
     38 H38         -18.311400   -3.336000   61.860200 H        1 SUBUNIT    0.0000
     39 H39         -15.248400   -7.835800   59.503600 H        1 SUBUNIT    0.0000
     40 H40         -14.341600   -2.992600   59.211900 H        1 SUBUNIT    0.0000
     41 H41         -12.837600   -8.013900   56.145800 H        1 SUBUNIT    0.0000
     42 H42         -12.651700   -6.284900   56.347800 H        1 SUBUNIT    0.0000
     43 H43         -14.277800   -6.986200   56.210800 H        1 SUBUNIT    0.0000
     44 H44         -10.600500   -4.826200   57.729800 H        1 SUBUNIT    0.0000
     45 H45         -11.129500   -4.748000   59.427500 H        1 SUBUNIT    0.0000
     46 H46         -11.400100   -6.173300   58.413400 H        1 SUBUNIT    0.0000
@<TRIPOS>BOND
     1    1    2 2
     2    1    6 1
     3    1    7 1
     4    2    3 1
     5    2   10 1
     6    3    4 2
     7    3   29 1
     8    4    5 1
     9    4    9 1
    10    5    6 2
    11    5    8 1
    12    6   30 1
    13   10   11 1
    14   10   15 1
    15   10   31 1
    16   11   12 1
    17   12   13 2
    18   12   20 1
    19   13   14 1
    20   13   17 1
    21   14   15 1
    22   14   32 1
    23   14   33 1
    24   15   16 1
    25   15   34 1
    26   16   35 1
    27   16   36 1
    28   17   18 1
    29   17   21 2
    30   18   19 1
    31   18   24 2
    32   19   20 2
    33   19   37 1
    34   20   38 1
    35   21   22 1
    36   21   39 1
    37   22   23 2
    38   22   25 1
    39   23   24 1
    40   23   27 1
    41   24   40 1
    42   25   26 1
    43   26   41 1
    44   26   42 1
    45   26   43 1
    46   27   28 1
    47   28   44 1
    48   28   45 1
    49   28   46 1
@<SCITEGIC>MOL_PROPERTY
Resolution
SciTegic.value.DoubleValue
2.750000

@<SCITEGIC>MOL_PROPERTY
TopHits
SciTegic.value.IntegerValue
10

@<SCITEGIC>MOL_PROPERTY
-CDOCKER_ENERGY
SciTegic.value.DoubleValue
8.183320

@<SCITEGIC>MOL_PROPERTY
-CDOCKER_INTERACTION_ENERGY
SciTegic.value.DoubleValue
44.273441

@<SCITEGIC>MOL_PROPERTY
POSE_NUMBER
SciTegic.value.IntegerValue
10

@<SCITEGIC>MOL_PROPERTY
ForcefieldFFML
SciTegic.value.StringValue
<?xml version="1.0" encoding="UTF-8"?>
<!DOCTYPE ffml SYSTEM "Ffml.dtd">
<ffml version="1.0">
<forcefield name="CHARMm" derivedFrom="CHARMm" base="CHARMm">
<atomTypes>
</atomTypes>
<parameters>
</parameters>
</forcefield>
</ffml>

@<SCITEGIC>MOL_PROPERTY
Initial Potential Energy
SciTegic.value.DoubleValue
38.207001

@<SCITEGIC>MOL_PROPERTY
Initial RMS Gradient
SciTegic.value.DoubleValue
13.692900

@<SCITEGIC>MOL_PROPERTY
Minimization Criteria
SciTegic.value.StringValue
 CONJUG> Minimization exiting with gradient tolerance ( 0.0100000) satisfied.

@<SCITEGIC>MOL_PROPERTY
CHARMm Energy
SciTegic.value.DoubleValue
21.851101

@<SCITEGIC>MOL_PROPERTY
Potential Energy
SciTegic.value.DoubleValue
21.851101

@<SCITEGIC>MOL_PROPERTY
RMS Gradient
SciTegic.value.DoubleValue
0.009680

@<SCITEGIC>MOL_PROPERTY
Bond Energy
SciTegic.value.DoubleValue
1.889970

@<SCITEGIC>MOL_PROPERTY
Angle Energy
SciTegic.value.DoubleValue
15.035700

@<SCITEGIC>MOL_PROPERTY
Urey-Bradley Energy
SciTegic.value.IntegerValue
0

@<SCITEGIC>MOL_PROPERTY
Dihedral Energy
SciTegic.value.DoubleValue
2.593840

@<SCITEGIC>MOL_PROPERTY
Improper Energy
SciTegic.value.DoubleValue
0.009780

@<SCITEGIC>MOL_PROPERTY
Van der Waals Energy
SciTegic.value.DoubleValue
6.914200

@<SCITEGIC>MOL_PROPERTY
Electrostatic Energy
SciTegic.value.DoubleValue
-4.592400

@<SCITEGIC>MOL_PROPERTY
Hydrogen Bond Energy
SciTegic.value.IntegerValue
0

@<SCITEGIC>MOL_PROPERTY
Solvation Free Energy
SciTegic.value.IntegerValue
0

@<SCITEGIC>MOL_PROPERTY
PartialChargeMethod
SciTegic.value.StringValue
MomanyRone

@<SCITEGIC>MOL_PROPERTY
UseResidueTemplateCharge
SciTegic.value.StringValue
True

@<SCITEGIC>MOL_PROPERTY
Heavy atom RMSD to HL1 1
SciTegic.value.DoubleValue
8.714133

@<SCITEGIC>ATOM_PROPERTY
Formal Charge
SciTegic.value.StringValue
1 0
2 0
3 0
4 0
5 0
6 0
7 0
8 0
9 0
10 0
11 0
12 0
13 0
14 0
15 0
16 0
17 0
18 0
19 0
20 0
21 0
22 0
23 0
24 0
25 0
26 0
27 0
28 0
29 0
30 0
31 0
32 0
33 0
34 0
35 0
36 0
37 0
38 0
39 0
40 0
41 0
42 0
43 0
44 0
45 0
46 0

@<SCITEGIC>ATOM_PROPERTY
pdb_tempFactor
SciTegic.value.DoubleValue
1 0.00
2 0.00
3 0.00
4 0.00
5 0.00
6 0.00
7 0.00
8 0.00
9 0.00
10 0.00
11 0.00
12 0.00
13 0.00
14 0.00
15 0.00
16 0.00
17 0.00
18 0.00
19 0.00
20 0.00
21 0.00
22 0.00
23 0.00
24 0.00
25 0.00
26 0.00
27 0.00
28 0.00
29 0.00
30 0.00
31 0.00
32 0.00
33 0.00
34 0.00
35 0.00
36 0.00
37 0.00
38 0.00
39 0.00
40 0.00
41 0.00
42 0.00
43 0.00
44 0.00
45 0.00
46 0.00

@<SCITEGIC>ATOM_PROPERTY
pdb_occupancy
SciTegic.value.DoubleValue
1 1.00
2 1.00
3 1.00
4 1.00
5 1.00
6 1.00
7 1.00
8 1.00
9 1.00
10 1.00
11 1.00
12 1.00
13 1.00
14 1.00
15 1.00
16 1.00
17 1.00
18 1.00
19 1.00
20 1.00
21 1.00
22 1.00
23 1.00
24 1.00
25 1.00
26 1.00
27 1.00
28 1.00
29 1.00
30 1.00
31 1.00
32 1.00
33 1.00
34 1.00
35 1.00
36 1.00
37 1.00
38 1.00
39 1.00
40 1.00
41 1.00
42 1.00
43 1.00
44 1.00
45 1.00
46 1.00
