# Supplementary material for: Discovery of Novel DPP-IV Inhibitors as Potential Candidates for the Treatment of Type 2 Diabetes Mellitus Predicted by 3D QSAR Pharmacophore Models, Molecular Docking and De Novo Evolution
Source: Molecules. 2019 Aug 7;24(16):2870. doi: 10.3390/molecules24162870 (PMC6720998; doi:10.3390/molecules24162870)
Supplement: Supplementary file 1 [file molecules-24-02870-s001.zip › Supplementary materials/Cross-docking/5j3j_lig+3g0b_prot_RMSD.mol2]

#	Created by:	Discovery Studio
#	Creation time:	2019-08-05T16:14:42Z

@<TRIPOS>MOLECULE
5j3j
   28    31     0 0 0
SMALL
USER_CHARGES


@<TRIPOS>ATOM
      1 C1          -12.968200   -4.749800   59.577700 C.2      1 SUBUNIT    0.0000
      2 C2          -14.094600   -5.465300   59.200800 C.2      1 SUBUNIT    0.0000
      3 C3          -14.100300   -6.198100   58.011300 C.2      1 SUBUNIT    0.0000
      4 C4          -12.969800   -6.221300   57.201600 C.2      1 SUBUNIT    0.0000
      5 C5          -11.839500   -5.512200   57.588200 C.2      1 SUBUNIT    0.0000
      6 C6          -11.834200   -4.781700   58.771500 C.2      1 SUBUNIT    0.0000
      7 F7          -12.957800   -4.043600   60.724700 F        1 SUBUNIT    0.0000
      8 F8          -10.745500   -5.515300   56.815100 F        1 SUBUNIT    0.0000
      9 F9          -12.981700   -6.929400   56.056400 F        1 SUBUNIT    0.0000
     10 C10         -15.308600   -5.431900   60.041100 C.3      1 SUBUNIT    0.0000
     11 O11         -16.407500   -5.277600   59.148600 O.3      1 SUBUNIT    0.0000
     12 C12         -17.675300   -5.368300   59.630100 C.2      1 SUBUNIT    0.0000
     13 C13         -17.911300   -6.056700   60.925700 C.2      1 SUBUNIT    0.0000
     14 C14         -16.758400   -6.643400   61.705200 C.3      1 SUBUNIT    0.0000
     15 C15         -15.478800   -6.698800   60.872800 C.3      1 SUBUNIT    0.0000
     16 N16         -14.302400   -6.908600   61.764100 N.3      1 SUBUNIT    0.0000
     17 C17         -19.313700   -6.128300   61.410700 C.2      1 SUBUNIT    0.0000
     18 C18         -20.366700   -5.513300   60.557600 C.2      1 SUBUNIT    0.0000
     19 C19         -20.039400   -4.894600   59.352500 C.2      1 SUBUNIT    0.0000
     20 C20         -18.724500   -4.821700   58.899300 C.2      1 SUBUNIT    0.0000
     21 C21         -19.659600   -6.739300   62.612200 C.2      1 SUBUNIT    0.0000
     22 C22         -20.994500   -6.777600   63.012800 C.2      1 SUBUNIT    0.0000
     23 C23         -22.042100   -6.167500   62.160000 C.2      1 SUBUNIT    0.0000
     24 C24         -21.693900   -5.550100   60.963700 C.2      1 SUBUNIT    0.0000
     25 O25         -21.384400   -7.368700   64.185700 O.3      1 SUBUNIT    0.0000
     26 C26         -20.577700   -8.338700   64.860500 C.3      1 SUBUNIT    0.0000
     27 O27         -23.342600   -6.217200   62.597100 O.3      1 SUBUNIT    0.0000
     28 C28         -24.474100   -6.400400   61.744700 C.3      1 SUBUNIT    0.0000
@<TRIPOS>BOND
     1    1    2 2
     2    1    6 1
     3    1    7 1
     4    2    3 1
     5    2   10 1
     6    3    4 2
     7    4    5 1
     8    4    9 1
     9    5    6 2
    10    5    8 1
    11   10   11 1
    12   10   15 1
    13   11   12 1
    14   12   13 2
    15   12   20 1
    16   13   14 1
    17   13   17 1
    18   14   15 1
    19   15   16 1
    20   17   18 2
    21   17   21 1
    22   18   19 1
    23   18   24 1
    24   19   20 2
    25   21   22 2
    26   22   23 1
    27   22   25 1
    28   23   24 2
    29   23   27 1
    30   25   26 1
    31   27   28 1
@<SCITEGIC>MOL_PROPERTY
__PDBRemarks__
SciTegic.value.StringValue
HEADER    HYDROLASE                               31-MAR-16   5J3J
TITLE     CRYSTAL STRUCTURE OF HUMAN DPP-IV IN COMPLEX WITH HL1
COMPND    MOL_ID: 1;
COMPND   2 MOLECULE: DIPEPTIDYL PEPTIDASE 4;
COMPND   3 CHAIN: A, B;
COMPND   4 SYNONYM: ADABP,ADENOSINE DEAMINASE COMPLEXING PROTEIN 2,ADCP-2,
COMPND   5 DIPEPTIDYL PEPTIDASE IV,DPP IV,T-CELL ACTIVATION ANTIGEN CD26,TP103;
COMPND   6 EC: 3.4.14.5;
COMPND   7 ENGINEERED: YES
SOURCE    MOL_ID: 1;
SOURCE   2 ORGANISM_SCIENTIFIC: HOMO SAPIENS;
SOURCE   3 ORGANISM_COMMON: HUMAN;
SOURCE   4 ORGANISM_TAXID: 9606;
SOURCE   5 GENE: DPP4, ADCP2, CD26;
SOURCE   6 EXPRESSION_SYSTEM: SPODOPTERA FRUGIPERDA;
SOURCE   7 EXPRESSION_SYSTEM_TAXID: 7108;
SOURCE   8 EXPRESSION_SYSTEM_VECTOR_TYPE: PLASMID
KEYWDS    HUMAN DPP-IV, PROTEASE, HYDROLASE
EXPDTA    X-RAY DIFFRACTION
AUTHOR    F.WU,H.LI,Z.ZHAO,L.ZHU,H.XU,S.LI
REVDAT   1   05-APR-17 5J3J    0
JRNL        AUTH   F.WU,H.LI,Z.ZHAO,L.ZHU,H.XU,S.LI
JRNL        TITL   CRYSTAL STRUCTURE OF HUMAN DPP-IV IN COMPLEX WITH HL1
JRNL        REF    TO BE PUBLISHED
JRNL        REFN
REMARK   2
REMARK   2 RESOLUTION.    2.75 ANGSTROMS.
REMARK   3
REMARK   3 REFINEMENT.
REMARK   3   PROGRAM     : REFMAC 5.7.0032
REMARK   3   AUTHORS     : MURSHUDOV,VAGIN,DODSON
REMARK   3
REMARK   3    REFINEMENT TARGET : NULL
REMARK   3
REMARK   3  DATA USED IN REFINEMENT.
REMARK   3   RESOLUTION RANGE HIGH (ANGSTROMS) : 2.75
REMARK   3   RESOLUTION RANGE LOW  (ANGSTROMS) : 55.11
REMARK   3   DATA CUTOFF            (SIGMA(F)) : NULL
REMARK   3   COMPLETENESS FOR RANGE        (%) : 94.7
REMARK   3   NUMBER OF REFLECTIONS             : 42328
REMARK   3
REMARK   3  FIT TO DATA USED IN REFINEMENT.
REMARK   3   CROSS-VALIDATION METHOD          : THROUGHOUT
REMARK   3   FREE R VALUE TEST SET SELECTION  : RANDOM
REMARK   3   R VALUE     (WORKING + TEST SET) : 0.238
REMARK   3   R VALUE            (WORKING SET) : 0.235
REMARK   3   FREE R VALUE                     : 0.298
REMARK   3   FREE R VALUE TEST SET SIZE   (%) : 5.000
REMARK   3   FREE R VALUE TEST SET COUNT      : 2248
REMARK   3
REMARK   3  FIT IN THE HIGHEST RESOLUTION BIN.
REMARK   3   TOTAL NUMBER OF BINS USED           : 20
REMARK   3   BIN RESOLUTION RANGE HIGH       (A) : 2.75
REMARK   3   BIN RESOLUTION RANGE LOW        (A) : 2.82
REMARK   3   REFLECTION IN BIN     (WORKING SET) : 2879
REMARK   3   BIN COMPLETENESS (WORKING+TEST) (%) : 87.33
REMARK   3   BIN R VALUE           (WORKING SET) : 0.3000
REMARK   3   BIN FREE R VALUE SET COUNT          : 160
REMARK   3   BIN FREE R VALUE                    : 0.3530
REMARK   3
REMARK   3  NUMBER OF NON-HYDROGEN ATOMS USED IN REFINEMENT.
REMARK   3   PROTEIN ATOMS            : 11914
REMARK   3   NUCLEIC ACID ATOMS       : 0
REMARK   3   HETEROGEN ATOMS          : 131
REMARK   3   SOLVENT ATOMS            : 96
REMARK   3
REMARK   3  B VALUES.
REMARK   3   FROM WILSON PLOT           (A**2) : NULL
REMARK   3   MEAN B VALUE      (OVERALL, A**2) : 33.36
REMARK   3   OVERALL ANISOTROPIC B VALUE.
REMARK   3    B11 (A**2) : -0.78000
REMARK   3    B22 (A**2) : 0.15000
REMARK   3    B33 (A**2) : 0.58000
REMARK   3    B12 (A**2) : 0.00000
REMARK   3    B13 (A**2) : 0.07000
REMARK   3    B23 (A**2) : 0.00000
REMARK   3
REMARK   3  ESTIMATED OVERALL COORDINATE ERROR.
REMARK   3   ESU BASED ON R VALUE                            (A): NULL
REMARK   3   ESU BASED ON FREE R VALUE                       (A): 0.455
REMARK   3   ESU BASED ON MAXIMUM LIKELIHOOD                 (A): 0.330
REMARK   3   ESU FOR B VALUES BASED ON MAXIMUM LIKELIHOOD (A**2): 16.303
REMARK   3
REMARK   3 CORRELATION COEFFICIENTS.
REMARK   3   CORRELATION COEFFICIENT FO-FC      : 0.863
REMARK   3   CORRELATION COEFFICIENT FO-FC FREE : 0.798
REMARK   3
REMARK   3  RMS DEVIATIONS FROM IDEAL VALUES        COUNT    RMS    WEIGHT
REMARK   3   BOND LENGTHS REFINED ATOMS        (A): 12411 ; 0.005 ; 0.019
REMARK   3   BOND LENGTHS OTHERS               (A): 11181 ; 0.001 ; 0.020
REMARK   3   BOND ANGLES REFINED ATOMS   (DEGREES): 16901 ; 0.952 ; 1.943
REMARK   3   BOND ANGLES OTHERS          (DEGREES): 25670 ; 0.675 ; 3.002
REMARK   3   TORSION ANGLES, PERIOD 1    (DEGREES):  1452 ; 5.794 ; 5.000
REMARK   3   TORSION ANGLES, PERIOD 2    (DEGREES):   616 ;33.857 ;23.961
REMARK   3   TORSION ANGLES, PERIOD 3    (DEGREES):  1992 ;13.355 ;15.000
REMARK   3   TORSION ANGLES, PERIOD 4    (DEGREES):    60 ;13.611 ;15.000
REMARK   3   CHIRAL-CENTER RESTRAINTS       (A**3):  1787 ; 0.058 ; 0.200
REMARK   3   GENERAL PLANES REFINED ATOMS      (A): 14040 ; 0.003 ; 0.020
REMARK   3   GENERAL PLANES OTHERS             (A):  3076 ; 0.001 ; 0.020
REMARK   3   NON-BONDED CONTACTS REFINED ATOMS (A):  NULL ;  NULL ;  NULL
REMARK   3   NON-BONDED CONTACTS OTHERS        (A):  NULL ;  NULL ;  NULL
REMARK   3   NON-BONDED TORSION REFINED ATOMS  (A):  NULL ;  NULL ;  NULL
REMARK   3   NON-BONDED TORSION OTHERS         (A):  NULL ;  NULL ;  NULL
REMARK   3   H-BOND (X...Y) REFINED ATOMS      (A):  NULL ;  NULL ;  NULL
REMARK   3   H-BOND (X...Y) OTHERS             (A):  NULL ;  NULL ;  NULL
REMARK   3   POTENTIAL METAL-ION REFINED ATOMS (A):  NULL ;  NULL ;  NULL
REMARK   3   POTENTIAL METAL-ION OTHERS        (A):  NULL ;  NULL ;  NULL
REMARK   3   SYMMETRY VDW REFINED ATOMS        (A):  NULL ;  NULL ;  NULL
REMARK   3   SYMMETRY VDW OTHERS               (A):  NULL ;  NULL ;  NULL
REMARK   3   SYMMETRY H-BOND REFINED ATOMS     (A):  NULL ;  NULL ;  NULL
REMARK   3   SYMMETRY H-BOND OTHERS            (A):  NULL ;  NULL ;  NULL
REMARK   3   SYMMETRY METAL-ION REFINED ATOMS  (A):  NULL ;  NULL ;  NULL
REMARK   3   SYMMETRY METAL-ION OTHERS         (A):  NULL ;  NULL ;  NULL
REMARK   3
REMARK   3  ISOTROPIC THERMAL FACTOR RESTRAINTS.     COUNT   RMS    WEIGHT
REMARK   3   MAIN-CHAIN BOND REFINED ATOMS  (A**2):  5814 ; 0.909 ; 3.343
REMARK   3   MAIN-CHAIN BOND OTHER ATOMS    (A**2):  5813 ; 0.909 ; 3.342
REMARK   3   MAIN-CHAIN ANGLE REFINED ATOMS (A**2):  7264 ; 1.649 ; 5.012
REMARK   3   MAIN-CHAIN ANGLE OTHER ATOMS   (A**2):  7265 ; 1.649 ; 5.013
REMARK   3   SIDE-CHAIN BOND REFINED ATOMS  (A**2):  6597 ; 0.605 ; 3.397
REMARK   3   SIDE-CHAIN BOND OTHER ATOMS    (A**2):  6598 ; 0.604 ; 3.397
REMARK   3   SIDE-CHAIN ANGLE REFINED ATOMS (A**2):  NULL ;  NULL ;  NULL
REMARK   3   SIDE-CHAIN ANGLE OTHER ATOMS   (A**2):  9638 ; 1.127 ; 5.061
REMARK   3   LONG RANGE B REFINED ATOMS     (A**2): 14182 ; 2.687 ;26.232
REMARK   3   LONG RANGE B OTHER ATOMS       (A**2): 14173 ; 2.682 ;26.235
REMARK   3
REMARK   3 ANISOTROPIC THERMAL FACTOR RESTRAINTS.    COUNT   RMS   WEIGHT
REMARK   3   RIGID-BOND RESTRAINTS          (A**2):  NULL ;  NULL ;  NULL
REMARK   3   SPHERICITY; FREE ATOMS         (A**2):  NULL ;  NULL ;  NULL
REMARK   3   SPHERICITY; BONDED ATOMS       (A**2):  NULL ;  NULL ;  NULL
REMARK   3
REMARK   3  NCS RESTRAINTS STATISTICS
REMARK   3   NUMBER OF DIFFERENT NCS GROUPS : NULL
REMARK   3
REMARK   3  TLS DETAILS
REMARK   3   NUMBER OF TLS GROUPS  : NULL
REMARK   3
REMARK   3  BULK SOLVENT MODELLING.
REMARK   3   METHOD USED : NULL
REMARK   3   PARAMETERS FOR MASK CALCULATION
REMARK   3   VDW PROBE RADIUS   : 1.20
REMARK   3   ION PROBE RADIUS   : 0.80
REMARK   3   SHRINKAGE RADIUS   : 0.80
REMARK   3
REMARK   3  OTHER REFINEMENT REMARKS: HYDROGENS HAVE BEEN ADDED IN THE RIDING
REMARK   3  POSITIONS
REMARK   4
REMARK   4 5J3J COMPLIES WITH FORMAT V. 3.30, 13-JUL-11
REMARK 100
REMARK 100 THIS ENTRY HAS BEEN PROCESSED BY PDBJ ON 13-APR-16.
REMARK 100 THE DEPOSITION ID IS D_1000219282.
REMARK 200
REMARK 200 EXPERIMENTAL DETAILS
REMARK 200  EXPERIMENT TYPE                : X-RAY DIFFRACTION
REMARK 200  DATE OF DATA COLLECTION        : 01-JAN-16
REMARK 200  TEMPERATURE           (KELVIN) : 100
REMARK 200  PH                             : 8
REMARK 200  NUMBER OF CRYSTALS USED        : 1
REMARK 200
REMARK 200  SYNCHROTRON              (Y/N) : Y
REMARK 200  RADIATION SOURCE               : SSRF
REMARK 200  BEAMLINE                       : BL17U
REMARK 200  X-RAY GENERATOR MODEL          : NULL
REMARK 200  MONOCHROMATIC OR LAUE    (M/L) : M
REMARK 200  WAVELENGTH OR RANGE        (A) : 0.97852
REMARK 200  MONOCHROMATOR                  : NULL
REMARK 200  OPTICS                         : NULL
REMARK 200
REMARK 200  DETECTOR TYPE                  : CCD
REMARK 200  DETECTOR MANUFACTURER          : ADSC QUANTUM 315R
REMARK 200  INTENSITY-INTEGRATION SOFTWARE : IMOSFLM
REMARK 200  DATA SCALING SOFTWARE          : SCALA
REMARK 200
REMARK 200  NUMBER OF UNIQUE REFLECTIONS   : 44595
REMARK 200  RESOLUTION RANGE HIGH      (A) : 2.750
REMARK 200  RESOLUTION RANGE LOW       (A) : 57.400
REMARK 200  REJECTION CRITERIA  (SIGMA(I)) : NULL
REMARK 200
REMARK 200 OVERALL.
REMARK 200  COMPLETENESS FOR RANGE     (%) : 94.8
REMARK 200  DATA REDUNDANCY                : 3.300
REMARK 200  R MERGE                    (I) : NULL
REMARK 200  R SYM                      (I) : NULL
REMARK 200  <I/SIGMA(I)> FOR THE DATA SET  : 4.9000
REMARK 200
REMARK 200 IN THE HIGHEST RESOLUTION SHELL.
REMARK 200  HIGHEST RESOLUTION SHELL, RANGE HIGH (A) : NULL
REMARK 200  HIGHEST RESOLUTION SHELL, RANGE LOW  (A) : NULL
REMARK 200  COMPLETENESS FOR SHELL     (%) : NULL
REMARK 200  DATA REDUNDANCY IN SHELL       : NULL
REMARK 200  R MERGE FOR SHELL          (I) : NULL
REMARK 200  R SYM FOR SHELL            (I) : NULL
REMARK 200  <I/SIGMA(I)> FOR SHELL         : NULL
REMARK 200
REMARK 200 DIFFRACTION PROTOCOL: SINGLE WAVELENGTH
REMARK 200 METHOD USED TO DETERMINE THE STRUCTURE: NULL
REMARK 200 SOFTWARE USED: MOLREP
REMARK 200 STARTING MODEL: NULL
REMARK 200
REMARK 200 REMARK: NULL
REMARK 280
REMARK 280 CRYSTAL
REMARK 280 SOLVENT CONTENT, VS   (%): 54.38
REMARK 280 MATTHEWS COEFFICIENT, VM (ANGSTROMS**3/DA): 2.70
REMARK 280
REMARK 280 CRYSTALLIZATION CONDITIONS: 100MM TRIS PH 8, 18% PEG 3350, 200MM
REMARK 280  NACL, EVAPORATION, TEMPERATURE 289K
REMARK 290
REMARK 290 CRYSTALLOGRAPHIC SYMMETRY
REMARK 290 SYMMETRY OPERATORS FOR SPACE GROUP: P 1 21 1
REMARK 290
REMARK 290      SYMOP   SYMMETRY
REMARK 290     NNNMMM   OPERATOR
REMARK 290       1555   X,Y,Z
REMARK 290       2555   -X,Y+1/2,-Z
REMARK 290
REMARK 290     WHERE NNN -> OPERATOR NUMBER
REMARK 290           MMM -> TRANSLATION VECTOR
REMARK 290
REMARK 290 CRYSTALLOGRAPHIC SYMMETRY TRANSFORMATIONS
REMARK 290 THE FOLLOWING TRANSFORMATIONS OPERATE ON THE ATOM/HETATM
REMARK 290 RECORDS IN THIS ENTRY TO PRODUCE CRYSTALLOGRAPHICALLY
REMARK 290 RELATED MOLECULES.
REMARK 290   SMTRY1   1  1.000000  0.000000  0.000000        0.00000
REMARK 290   SMTRY2   1  0.000000  1.000000  0.000000        0.00000
REMARK 290   SMTRY3   1  0.000000  0.000000  1.000000        0.00000
REMARK 290   SMTRY1   2 -1.000000  0.000000  0.000000        0.00000
REMARK 290   SMTRY2   2  0.000000  1.000000  0.000000       63.41000
REMARK 290   SMTRY3   2  0.000000  0.000000 -1.000000        0.00000
REMARK 290
REMARK 290 REMARK: NULL
REMARK 300
REMARK 300 BIOMOLECULE: 1
REMARK 300 SEE REMARK 350 FOR THE AUTHOR PROVIDED AND/OR PROGRAM
REMARK 300 GENERATED ASSEMBLY INFORMATION FOR THE STRUCTURE IN
REMARK 300 THIS ENTRY. THE REMARK MAY ALSO PROVIDE INFORMATION ON
REMARK 300 BURIED SURFACE AREA.
REMARK 350
REMARK 350 COORDINATES FOR A COMPLETE MULTIMER REPRESENTING THE KNOWN
REMARK 350 BIOLOGICALLY SIGNIFICANT OLIGOMERIZATION STATE OF THE
REMARK 350 MOLECULE CAN BE GENERATED BY APPLYING BIOMT TRANSFORMATIONS
REMARK 350 GIVEN BELOW.  BOTH NON-CRYSTALLOGRAPHIC AND
REMARK 350 CRYSTALLOGRAPHIC OPERATIONS ARE GIVEN.
REMARK 350
REMARK 350 BIOMOLECULE: 1
REMARK 350 AUTHOR DETERMINED BIOLOGICAL UNIT: DIMERIC
REMARK 350 SOFTWARE DETERMINED QUATERNARY STRUCTURE: DIMERIC
REMARK 350 SOFTWARE USED: PISA
REMARK 350 TOTAL BURIED SURFACE AREA: 5680 ANGSTROM**2
REMARK 350 SURFACE AREA OF THE COMPLEX: 58720 ANGSTROM**2
REMARK 350 CHANGE IN SOLVENT FREE ENERGY: 0.0 KCAL/MOL
REMARK 350 APPLY THE FOLLOWING TO CHAINS: A, B
REMARK 350   BIOMT1   1  1.000000  0.000000  0.000000        0.00000
REMARK 350   BIOMT2   1  0.000000  1.000000  0.000000        0.00000
REMARK 350   BIOMT3   1  0.000000  0.000000  1.000000        0.00000
REMARK 465
REMARK 465 MISSING RESIDUES
REMARK 465 THE FOLLOWING RESIDUES WERE NOT LOCATED IN THE
REMARK 465 EXPERIMENT. (M=MODEL NUMBER; RES=RESIDUE NAME; C=CHAIN
REMARK 465 IDENTIFIER; SSSEQ=SEQUENCE NUMBER; I=INSERTION CODE.)
REMARK 465
REMARK 465   M RES C SSSEQI
REMARK 465     GLY A   767
REMARK 465     HIS A   768
REMARK 465     HIS A   769
REMARK 465     HIS A   770
REMARK 465     HIS A   771
REMARK 465     HIS A   772
REMARK 465     HIS A   773
REMARK 465     GLY B   767
REMARK 465     HIS B   768
REMARK 465     HIS B   769
REMARK 465     HIS B   770
REMARK 465     HIS B   771
REMARK 465     HIS B   772
REMARK 465     HIS B   773
REMARK 500
REMARK 500 GEOMETRY AND STEREOCHEMISTRY
REMARK 500 SUBTOPIC: COVALENT BOND LENGTHS
REMARK 500
REMARK 500 THE STEREOCHEMICAL PARAMETERS OF THE FOLLOWING RESIDUES
REMARK 500 HAVE VALUES WHICH DEVIATE FROM EXPECTED VALUES BY MORE
REMARK 500 THAN 6*RMSD (M=MODEL NUMBER; RES=RESIDUE NAME; C=CHAIN
REMARK 500 IDENTIFIER; SSEQ=SEQUENCE NUMBER; I=INSERTION CODE).
REMARK 500
REMARK 500 STANDARD TABLE:
REMARK 500 FORMAT: (10X,I3,1X,2(A3,1X,A1,I4,A1,1X,A4,3X),1X,F6.3)
REMARK 500
REMARK 500 EXPECTED VALUES PROTEIN: ENGH AND HUBER, 1999
REMARK 500 EXPECTED VALUES NUCLEIC ACID: CLOWNEY ET AL 1996
REMARK 500
REMARK 500  M RES CSSEQI ATM1   RES CSSEQI ATM2   DEVIATION
REMARK 500    TYR A 631   CE1   TYR A 631   CZ     -0.087
REMARK 500
REMARK 500 REMARK: NULL
REMARK 500
REMARK 500 GEOMETRY AND STEREOCHEMISTRY
REMARK 500 SUBTOPIC: TORSION ANGLES
REMARK 500
REMARK 500 TORSION ANGLES OUTSIDE THE EXPECTED RAMACHANDRAN REGIONS:
REMARK 500 (M=MODEL NUMBER; RES=RESIDUE NAME; C=CHAIN IDENTIFIER;
REMARK 500 SSEQ=SEQUENCE NUMBER; I=INSERTION CODE).
REMARK 500
REMARK 500 STANDARD TABLE:
REMARK 500 FORMAT:(10X,I3,1X,A3,1X,A1,I4,A1,4X,F7.2,3X,F7.2)
REMARK 500
REMARK 500 EXPECTED VALUES: GJ KLEYWEGT AND TA JONES (1996). PHI/PSI-
REMARK 500 CHOLOGY: RAMACHANDRAN REVISITED. STRUCTURE 4, 1395 - 1400
REMARK 500
REMARK 500  M RES CSSEQI        PSI       PHI
REMARK 500    ASN A  51       50.88     72.91
REMARK 500    ASN A  74      -28.43     68.64
REMARK 500    TYR A  83      -58.67   -125.01
REMARK 500    ASN A  85       97.43    -32.65
REMARK 500    SER A  93     -111.75    -74.91
REMARK 500    THR A  94      -68.13     57.12
REMARK 500    PHE A  95       37.19    -97.59
REMARK 500    GLN A 123     -108.30   -104.52
REMARK 500    TRP A 124     -158.35    -88.33
REMARK 500    TYR A 128     -175.40   -170.60
REMARK 500    ARG A 140       50.15     36.67
REMARK 500    HIS A 162       31.00   -147.23
REMARK 500    ILE A 193      -61.62   -137.22
REMARK 500    VAL A 207      -62.60   -127.26
REMARK 500    SER A 242     -162.79     66.92
REMARK 500    SER A 275       40.70   -103.38
REMARK 500    GLN A 320       40.47    -91.16
REMARK 500    ASN A 450       86.74   -163.36
REMARK 500    GLN A 508       85.89    -69.27
REMARK 500    PRO A 510     -169.97    -77.51
REMARK 500    TYR A 547      -64.88   -130.30
REMARK 500    ARG A 596       12.19     58.03
REMARK 500    ARG A 597       47.89   -145.84
REMARK 500    THR A 600      -92.27    -99.35
REMARK 500    SER A 630     -123.01     81.28
REMARK 500    ASP A 678      -89.97   -106.69
REMARK 500    ASN A 679       18.25   -146.45
REMARK 500    ASN A 710      -74.34   -104.18
REMARK 500    GLN A 714      -54.24    -26.02
REMARK 500    ASN B  51       49.64     35.66
REMARK 500    GLU B  73       15.24     59.35
REMARK 500    ASN B  74       -9.14     78.21
REMARK 500    ASN B  85       80.27     -0.22
REMARK 500    GLN B 123     -101.33   -107.86
REMARK 500    TRP B 124     -145.73    -95.52
REMARK 500    LEU B 137      -60.77     71.65
REMARK 500    HIS B 162       40.24   -156.48
REMARK 500    LYS B 190      116.69   -164.72
REMARK 500    ILE B 193      -63.32   -125.07
REMARK 500    VAL B 207      -63.31   -125.23
REMARK 500    SER B 242     -164.23     68.54
REMARK 500    SER B 275       43.58    -83.67
REMARK 500    THR B 307     -158.13   -135.94
REMARK 500    GLN B 320       37.46    -90.14
REMARK 500    ARG B 358      165.19    177.66
REMARK 500    THR B 365     -177.53    -69.03
REMARK 500    ASN B 377     -164.11    -77.55
REMARK 500    ASN B 420       41.72   -107.94
REMARK 500    GLU B 521      -28.93     66.33
REMARK 500    TYR B 547      -65.73   -126.92
REMARK 500
REMARK 500 THIS ENTRY HAS      58 RAMACHANDRAN OUTLIERS.
REMARK 500
REMARK 500 REMARK: NULL
REMARK 525
REMARK 525 SOLVENT
REMARK 525
REMARK 525 THE SOLVENT MOLECULES HAVE CHAIN IDENTIFIERS THAT
REMARK 525 INDICATE THE POLYMER CHAIN WITH WHICH THEY ARE MOST
REMARK 525 CLOSELY ASSOCIATED. THE REMARK LISTS ALL THE SOLVENT
REMARK 525 MOLECULES WHICH ARE MORE THAN 5A AWAY FROM THE
REMARK 525 NEAREST POLYMER CHAIN (M = MODEL NUMBER;
REMARK 525 RES=RESIDUE NAME; C=CHAIN IDENTIFIER; SSEQ=SEQUENCE
REMARK 525 NUMBER; I=INSERTION CODE):
REMARK 525
REMARK 525  M RES CSSEQI
REMARK 525    HOH A 959        DISTANCE =  5.88 ANGSTROMS
REMARK 525    HOH B 937        DISTANCE =  6.22 ANGSTROMS
REMARK 800
REMARK 800 SITE
REMARK 800 SITE_IDENTIFIER: AC1
REMARK 800 EVIDENCE_CODE: SOFTWARE
REMARK 800 SITE_DESCRIPTION: binding site for residue HL1 A 801
REMARK 800
REMARK 800 SITE_IDENTIFIER: AC2
REMARK 800 EVIDENCE_CODE: SOFTWARE
REMARK 800 SITE_DESCRIPTION: binding site for residue HL1 B 801
REMARK 800
REMARK 800 SITE_IDENTIFIER: AC3
REMARK 800 EVIDENCE_CODE: SOFTWARE
REMARK 800 SITE_DESCRIPTION: binding site for Mono-Saccharide NAG A 802 bound
REMARK 800  to ASN A 229
REMARK 800
REMARK 800 SITE_IDENTIFIER: AC4
REMARK 800 EVIDENCE_CODE: SOFTWARE
REMARK 800 SITE_DESCRIPTION: binding site for Poly-Saccharide residues NAG B
REMARK 800  803 through MAN B 806 bound to ASN B 229
REMARK 800
REMARK 800 SITE_IDENTIFIER: AC5
REMARK 800 EVIDENCE_CODE: SOFTWARE
REMARK 800 SITE_DESCRIPTION: binding site for Mono-Saccharide NAG B 802 bound
REMARK 800  to ASN B 281
DBREF  5J3J A   40   766  UNP    P27487   DPP4_HUMAN      40    766
DBREF  5J3J B   40   766  UNP    P27487   DPP4_HUMAN      40    766
SEQADV 5J3J GLY A  767  UNP  P27487              EXPRESSION TAG
SEQADV 5J3J HIS A  768  UNP  P27487              EXPRESSION TAG
SEQADV 5J3J HIS A  769  UNP  P27487              EXPRESSION TAG
SEQADV 5J3J HIS A  770  UNP  P27487              EXPRESSION TAG
SEQADV 5J3J HIS A  771  UNP  P27487              EXPRESSION TAG
SEQADV 5J3J HIS A  772  UNP  P27487              EXPRESSION TAG
SEQADV 5J3J HIS A  773  UNP  P27487              EXPRESSION TAG
SEQADV 5J3J GLY B  767  UNP  P27487              EXPRESSION TAG
SEQADV 5J3J HIS B  768  UNP  P27487              EXPRESSION TAG
SEQADV 5J3J HIS B  769  UNP  P27487              EXPRESSION TAG
SEQADV 5J3J HIS B  770  UNP  P27487              EXPRESSION TAG
SEQADV 5J3J HIS B  771  UNP  P27487              EXPRESSION TAG
SEQADV 5J3J HIS B  772  UNP  P27487              EXPRESSION TAG
SEQADV 5J3J HIS B  773  UNP  P27487              EXPRESSION TAG
HET    HL1  A 801      28
HET    NAG  A 802      14
HET    HL1  B 801      28
HET    NAG  B 802      14
HET    NAG  B 803      14
HET    MAN  B 804      11
HET    MAN  B 805      11
HET    MAN  B 806      11
HETNAM     HL1 (2~{S},3~{R})-8,9-DIMETHOXY-3-[2,4,5-TRIS(FLUORANYL)
HETNAM   2 HL1  PHENYL]-2,3-DIHYDRO-1~{H}-BENZO[F]CHROMEN-2-AMINE
HETNAM     NAG N-ACETYL-D-GLUCOSAMINE
HETNAM     MAN ALPHA-D-MANNOSE
FORMUL   3  HL1    2(C21 H18 F3 N O3)
FORMUL   4  NAG    3(C8 H15 N O6)
FORMUL   7  MAN    3(C6 H12 O6)
FORMUL   8  HOH   *96(H2 O)
CRYST1   65.360  126.820  112.620  90.00  99.95  90.00 P 1 21 1      4
ORIGX1      1.000000  0.000000  0.000000        0.00000
ORIGX2      0.000000  1.000000  0.000000        0.00000
ORIGX3      0.000000  0.000000  1.000000        0.00000
SCALE1      0.015300  0.000000  0.002684        0.00000
SCALE2      0.000000  0.007885  0.000000        0.00000
SCALE3      0.000000  0.000000  0.009015        0.00000

@<SCITEGIC>MOL_PROPERTY
__PDBSeqres__
SciTegic.value.StringValue
SEQRES   1 A  734  ARG LYS THR TYR THR LEU THR ASP TYR LEU LYS ASN THR
SEQRES   2 A  734  TYR ARG LEU LYS LEU TYR SER LEU ARG TRP ILE SER ASP
SEQRES   3 A  734  HIS GLU TYR LEU TYR LYS GLN GLU ASN ASN ILE LEU VAL
SEQRES   4 A  734  PHE ASN ALA GLU TYR GLY ASN SER SER VAL PHE LEU GLU
SEQRES   5 A  734  ASN SER THR PHE ASP GLU PHE GLY HIS SER ILE ASN ASP
SEQRES   6 A  734  TYR SER ILE SER PRO ASP GLY GLN PHE ILE LEU LEU GLU
SEQRES   7 A  734  TYR ASN TYR VAL LYS GLN TRP ARG HIS SER TYR THR ALA
SEQRES   8 A  734  SER TYR ASP ILE TYR ASP LEU ASN LYS ARG GLN LEU ILE
SEQRES   9 A  734  THR GLU GLU ARG ILE PRO ASN ASN THR GLN TRP VAL THR
SEQRES  10 A  734  TRP SER PRO VAL GLY HIS LYS LEU ALA TYR VAL TRP ASN
SEQRES  11 A  734  ASN ASP ILE TYR VAL LYS ILE GLU PRO ASN LEU PRO SER
SEQRES  12 A  734  TYR ARG ILE THR TRP THR GLY LYS GLU ASP ILE ILE TYR
SEQRES  13 A  734  ASN GLY ILE THR ASP TRP VAL TYR GLU GLU GLU VAL PHE
SEQRES  14 A  734  SER ALA TYR SER ALA LEU TRP TRP SER PRO ASN GLY THR
SEQRES  15 A  734  PHE LEU ALA TYR ALA GLN PHE ASN ASP THR GLU VAL PRO
SEQRES  16 A  734  LEU ILE GLU TYR SER PHE TYR SER ASP GLU SER LEU GLN
SEQRES  17 A  734  TYR PRO LYS THR VAL ARG VAL PRO TYR PRO LYS ALA GLY
SEQRES  18 A  734  ALA VAL ASN PRO THR VAL LYS PHE PHE VAL VAL ASN THR
SEQRES  19 A  734  ASP SER LEU SER SER VAL THR ASN ALA THR SER ILE GLN
SEQRES  20 A  734  ILE THR ALA PRO ALA SER MET LEU ILE GLY ASP HIS TYR
SEQRES  21 A  734  LEU CYS ASP VAL THR TRP ALA THR GLN GLU ARG ILE SER
SEQRES  22 A  734  LEU GLN TRP LEU ARG ARG ILE GLN ASN TYR SER VAL MET
SEQRES  23 A  734  ASP ILE CYS ASP TYR ASP GLU SER SER GLY ARG TRP ASN
SEQRES  24 A  734  CYS LEU VAL ALA ARG GLN HIS ILE GLU MET SER THR THR
SEQRES  25 A  734  GLY TRP VAL GLY ARG PHE ARG PRO SER GLU PRO HIS PHE
SEQRES  26 A  734  THR LEU ASP GLY ASN SER PHE TYR LYS ILE ILE SER ASN
SEQRES  27 A  734  GLU GLU GLY TYR ARG HIS ILE CYS TYR PHE GLN ILE ASP
SEQRES  28 A  734  LYS LYS ASP CYS THR PHE ILE THR LYS GLY THR TRP GLU
SEQRES  29 A  734  VAL ILE GLY ILE GLU ALA LEU THR SER ASP TYR LEU TYR
SEQRES  30 A  734  TYR ILE SER ASN GLU TYR LYS GLY MET PRO GLY GLY ARG
SEQRES  31 A  734  ASN LEU TYR LYS ILE GLN LEU SER ASP TYR THR LYS VAL
SEQRES  32 A  734  THR CYS LEU SER CYS GLU LEU ASN PRO GLU ARG CYS GLN
SEQRES  33 A  734  TYR TYR SER VAL SER PHE SER LYS GLU ALA LYS TYR TYR
SEQRES  34 A  734  GLN LEU ARG CYS SER GLY PRO GLY LEU PRO LEU TYR THR
SEQRES  35 A  734  LEU HIS SER SER VAL ASN ASP LYS GLY LEU ARG VAL LEU
SEQRES  36 A  734  GLU ASP ASN SER ALA LEU ASP LYS MET LEU GLN ASN VAL
SEQRES  37 A  734  GLN MET PRO SER LYS LYS LEU ASP PHE ILE ILE LEU ASN
SEQRES  38 A  734  GLU THR LYS PHE TRP TYR GLN MET ILE LEU PRO PRO HIS
SEQRES  39 A  734  PHE ASP LYS SER LYS LYS TYR PRO LEU LEU LEU ASP VAL
SEQRES  40 A  734  TYR ALA GLY PRO CYS SER GLN LYS ALA ASP THR VAL PHE
SEQRES  41 A  734  ARG LEU ASN TRP ALA THR TYR LEU ALA SER THR GLU ASN
SEQRES  42 A  734  ILE ILE VAL ALA SER PHE ASP GLY ARG GLY SER GLY TYR
SEQRES  43 A  734  GLN GLY ASP LYS ILE MET HIS ALA ILE ASN ARG ARG LEU
SEQRES  44 A  734  GLY THR PHE GLU VAL GLU ASP GLN ILE GLU ALA ALA ARG
SEQRES  45 A  734  GLN PHE SER LYS MET GLY PHE VAL ASP ASN LYS ARG ILE
SEQRES  46 A  734  ALA ILE TRP GLY TRP SER TYR GLY GLY TYR VAL THR SER
SEQRES  47 A  734  MET VAL LEU GLY SER GLY SER GLY VAL PHE LYS CYS GLY
SEQRES  48 A  734  ILE ALA VAL ALA PRO VAL SER ARG TRP GLU TYR TYR ASP
SEQRES  49 A  734  SER VAL TYR THR GLU ARG TYR MET GLY LEU PRO THR PRO
SEQRES  50 A  734  GLU ASP ASN LEU ASP HIS TYR ARG ASN SER THR VAL MET
SEQRES  51 A  734  SER ARG ALA GLU ASN PHE LYS GLN VAL GLU TYR LEU LEU
SEQRES  52 A  734  ILE HIS GLY THR ALA ASP ASP ASN VAL HIS PHE GLN GLN
SEQRES  53 A  734  SER ALA GLN ILE SER LYS ALA LEU VAL ASP VAL GLY VAL
SEQRES  54 A  734  ASP PHE GLN ALA MET TRP TYR THR ASP GLU ASP HIS GLY
SEQRES  55 A  734  ILE ALA SER SER THR ALA HIS GLN HIS ILE TYR THR HIS
SEQRES  56 A  734  MET SER HIS PHE ILE LYS GLN CYS PHE SER LEU PRO GLY
SEQRES  57 A  734  HIS HIS HIS HIS HIS HIS
SEQRES   1 B  734  ARG LYS THR TYR THR LEU THR ASP TYR LEU LYS ASN THR
SEQRES   2 B  734  TYR ARG LEU LYS LEU TYR SER LEU ARG TRP ILE SER ASP
SEQRES   3 B  734  HIS GLU TYR LEU TYR LYS GLN GLU ASN ASN ILE LEU VAL
SEQRES   4 B  734  PHE ASN ALA GLU TYR GLY ASN SER SER VAL PHE LEU GLU
SEQRES   5 B  734  ASN SER THR PHE ASP GLU PHE GLY HIS SER ILE ASN ASP
SEQRES   6 B  734  TYR SER ILE SER PRO ASP GLY GLN PHE ILE LEU LEU GLU
SEQRES   7 B  734  TYR ASN TYR VAL LYS GLN TRP ARG HIS SER TYR THR ALA
SEQRES   8 B  734  SER TYR ASP ILE TYR ASP LEU ASN LYS ARG GLN LEU ILE
SEQRES   9 B  734  THR GLU GLU ARG ILE PRO ASN ASN THR GLN TRP VAL THR
SEQRES  10 B  734  TRP SER PRO VAL GLY HIS LYS LEU ALA TYR VAL TRP ASN
SEQRES  11 B  734  ASN ASP ILE TYR VAL LYS ILE GLU PRO ASN LEU PRO SER
SEQRES  12 B  734  TYR ARG ILE THR TRP THR GLY LYS GLU ASP ILE ILE TYR
SEQRES  13 B  734  ASN GLY ILE THR ASP TRP VAL TYR GLU GLU GLU VAL PHE
SEQRES  14 B  734  SER ALA TYR SER ALA LEU TRP TRP SER PRO ASN GLY THR
SEQRES  15 B  734  PHE LEU ALA TYR ALA GLN PHE ASN ASP THR GLU VAL PRO
SEQRES  16 B  734  LEU ILE GLU TYR SER PHE TYR SER ASP GLU SER LEU GLN
SEQRES  17 B  734  TYR PRO LYS THR VAL ARG VAL PRO TYR PRO LYS ALA GLY
SEQRES  18 B  734  ALA VAL ASN PRO THR VAL LYS PHE PHE VAL VAL ASN THR
SEQRES  19 B  734  ASP SER LEU SER SER VAL THR ASN ALA THR SER ILE GLN
SEQRES  20 B  734  ILE THR ALA PRO ALA SER MET LEU ILE GLY ASP HIS TYR
SEQRES  21 B  734  LEU CYS ASP VAL THR TRP ALA THR GLN GLU ARG ILE SER
SEQRES  22 B  734  LEU GLN TRP LEU ARG ARG ILE GLN ASN TYR SER VAL MET
SEQRES  23 B  734  ASP ILE CYS ASP TYR ASP GLU SER SER GLY ARG TRP ASN
SEQRES  24 B  734  CYS LEU VAL ALA ARG GLN HIS ILE GLU MET SER THR THR
SEQRES  25 B  734  GLY TRP VAL GLY ARG PHE ARG PRO SER GLU PRO HIS PHE
SEQRES  26 B  734  THR LEU ASP GLY ASN SER PHE TYR LYS ILE ILE SER ASN
SEQRES  27 B  734  GLU GLU GLY TYR ARG HIS ILE CYS TYR PHE GLN ILE ASP
SEQRES  28 B  734  LYS LYS ASP CYS THR PHE ILE THR LYS GLY THR TRP GLU
SEQRES  29 B  734  VAL ILE GLY ILE GLU ALA LEU THR SER ASP TYR LEU TYR
SEQRES  30 B  734  TYR ILE SER ASN GLU TYR LYS GLY MET PRO GLY GLY ARG
SEQRES  31 B  734  ASN LEU TYR LYS ILE GLN LEU SER ASP TYR THR LYS VAL
SEQRES  32 B  734  THR CYS LEU SER CYS GLU LEU ASN PRO GLU ARG CYS GLN
SEQRES  33 B  734  TYR TYR SER VAL SER PHE SER LYS GLU ALA LYS TYR TYR
SEQRES  34 B  734  GLN LEU ARG CYS SER GLY PRO GLY LEU PRO LEU TYR THR
SEQRES  35 B  734  LEU HIS SER SER VAL ASN ASP LYS GLY LEU ARG VAL LEU
SEQRES  36 B  734  GLU ASP ASN SER ALA LEU ASP LYS MET LEU GLN ASN VAL
SEQRES  37 B  734  GLN MET PRO SER LYS LYS LEU ASP PHE ILE ILE LEU ASN
SEQRES  38 B  734  GLU THR LYS PHE TRP TYR GLN MET ILE LEU PRO PRO HIS
SEQRES  39 B  734  PHE ASP LYS SER LYS LYS TYR PRO LEU LEU LEU ASP VAL
SEQRES  40 B  734  TYR ALA GLY PRO CYS SER GLN LYS ALA ASP THR VAL PHE
SEQRES  41 B  734  ARG LEU ASN TRP ALA THR TYR LEU ALA SER THR GLU ASN
SEQRES  42 B  734  ILE ILE VAL ALA SER PHE ASP GLY ARG GLY SER GLY TYR
SEQRES  43 B  734  GLN GLY ASP LYS ILE MET HIS ALA ILE ASN ARG ARG LEU
SEQRES  44 B  734  GLY THR PHE GLU VAL GLU ASP GLN ILE GLU ALA ALA ARG
SEQRES  45 B  734  GLN PHE SER LYS MET GLY PHE VAL ASP ASN LYS ARG ILE
SEQRES  46 B  734  ALA ILE TRP GLY TRP SER TYR GLY GLY TYR VAL THR SER
SEQRES  47 B  734  MET VAL LEU GLY SER GLY SER GLY VAL PHE LYS CYS GLY
SEQRES  48 B  734  ILE ALA VAL ALA PRO VAL SER ARG TRP GLU TYR TYR ASP
SEQRES  49 B  734  SER VAL TYR THR GLU ARG TYR MET GLY LEU PRO THR PRO
SEQRES  50 B  734  GLU ASP ASN LEU ASP HIS TYR ARG ASN SER THR VAL MET
SEQRES  51 B  734  SER ARG ALA GLU ASN PHE LYS GLN VAL GLU TYR LEU LEU
SEQRES  52 B  734  ILE HIS GLY THR ALA ASP ASP ASN VAL HIS PHE GLN GLN
SEQRES  53 B  734  SER ALA GLN ILE SER LYS ALA LEU VAL ASP VAL GLY VAL
SEQRES  54 B  734  ASP PHE GLN ALA MET TRP TYR THR ASP GLU ASP HIS GLY
SEQRES  55 B  734  ILE ALA SER SER THR ALA HIS GLN HIS ILE TYR THR HIS
SEQRES  56 B  734  MET SER HIS PHE ILE LYS GLN CYS PHE SER LEU PRO GLY
SEQRES  57 B  734  HIS HIS HIS HIS HIS HIS

@<SCITEGIC>MOL_PROPERTY
Resolution
SciTegic.value.DoubleValue
2.750000

@<SCITEGIC>MOL_PROPERTY
Protein Sequence
SciTegic.value.StringValue
RKTYTLTDYLKNTYRLKLYSLRWISDHEYLYKQENNILVFNAEYGNSSVFLENSTFDEFGHSINDYSISPDGQFILLEYNYVKQWRHSYTASYDIYDLNKRQLITEERIPNNTQWVTWSPVGHKLAYVWNNDIYVKIEPNLPSYRITWTGKEDIIYNGITDWVYEEEVFSAYSALWWSPNGTFLAYAQFNDTEVPLIEYS
FYSDESLQYPKTVRVPYPKAGAVNPTVKFFVVNTDSLSSVTNATSIQITAPASMLIGDHYLCDVTWATQERISLQWLRRIQNYSVMDICDYDESSGRWNCLVARQHIEMSTTGWVGRFRPSEPHFTLDGNSFYKIISNEEGYRHICYFQIDKKDCTFITKGTWEVIGIEALTSDYLYYISNEYKGMPGGRNLYKIQLSDY
TKVTCLSCELNPERCQYYSVSFSKEAKYYQLRCSGPGLPLYTLHSSVNDKGLRVLEDNSALDKMLQNVQMPSKKLDFIILNETKFWYQMILPPHFDKSKKYPLLLDVYAGPCSQKADTVFRLNWATYLASTENIIVASFDGRGSGYQGDKIMHAINRRLGTFEVEDQIEAARQFSKMGFVDNKRIAIWGWSYGGYVTSMV
LGSGSGVFKCGIAVAPVSRWEYYDSVYTERYMGLPTPEDNLDHYRNSTVMSRAENFKQVEYLLIHGTADDNVHFQQSAQISKALVDVGVDFQAMWYTDEDHGIASSTAHQHIYTHMSHFIKQCFSLP

@<SCITEGIC>MOL_PROPERTY
Secondary Structure
SciTegic.value.StringValue
CSSCCHHHHHHTCCCCCCCCSSSCCCCSSSSSCTTCSSSSSTTTCCSSSSSCCCCCTTCCCCSSSSSSCCCCCSSSSSSSSSSCCCCCSSSSSSSSSTTTTSSCCCCCCCTTCCSSSSCCCCCCSSSSCCCCSSSSCCTTCCCSSCCCCCCTTTSSSCCCCHHHHHHTCCCCCCSSSCTTCCSSSSSSSSCTTCCSSSSS
SCCCTTCCCCSSSSSSCCCTTCCCCSSSSSSSSCTTCCCCCCCCCSSCCCCHHHHTCCSSSSSSSSCCTTSSSSSSSSCCCCSSSSSSSSSSTTTTSSSSCHHHCSSSSCCCCCCCCCCCCCSSSCCCCCSSSSSSSCCCCCSSSSSSSTTCCCCSSCCCCCCCSSSSSSSCCCSSSSSSCTHHHCTTCCSSSSSSTTCT
TCSSSCCCCCCTTTCCCSSSSSCTTCCSSSSSSCCCCCCSSSSSSTTTTSSSSSSSCCHHHHHHTTCSSCCSSSSSSSSCTTCSSSSSSSSCCCCCTTCCSSSSSSSCCCTTCCCCCCCCCCCHHHHHHHTTCCSSSSSCCTTCCCCCHHHHHHHTTCTTTTHHHHHHHHHHHHHTCCCSSSSSSSSSSSTHHHHHHHHH
HTTTCCCCCSSSSSCCCCCHHHCCHHHHHHHHCCCCTTTTHHHHHHCCCHHHTHHHHHCSSSSSSSTTCCCCCHHHHHHHHHHHHHHTCCCSSSSSTTCCTTCCCHHHHHHHHHHHHHHHHHHTTCC

@<SCITEGIC>MOL_PROPERTY
Heavy atom RMSD to HL1 1
SciTegic.value.DoubleValue
0.000000

@<SCITEGIC>ATOM_PROPERTY
Formal Charge
SciTegic.value.StringValue
1 0
2 0
3 0
4 0
5 0
6 0
7 0
8 0
9 0
10 0
11 0
12 0
13 0
14 0
15 0
16 0
17 0
18 0
19 0
20 0
21 0
22 0
23 0
24 0
25 0
26 0
27 0
28 0

@<SCITEGIC>ATOM_PROPERTY
pdb_tempFactor
SciTegic.value.DoubleValue
1 0.00
2 0.00
3 0.00
4 0.00
5 0.00
6 0.00
7 0.00
8 0.00
9 0.00
10 0.00
11 0.00
12 0.00
13 0.00
14 0.00
15 0.00
16 0.00
17 0.00
18 0.00
19 0.00
20 0.00
21 0.00
22 0.00
23 0.00
24 0.00
25 0.00
26 0.00
27 0.00
28 0.00

@<SCITEGIC>ATOM_PROPERTY
pdb_occupancy
SciTegic.value.DoubleValue
1 1.00
2 1.00
3 1.00
4 1.00
5 1.00
6 1.00
7 1.00
8 1.00
9 1.00
10 1.00
11 1.00
12 1.00
13 1.00
14 1.00
15 1.00
16 1.00
17 1.00
18 1.00
19 1.00
20 1.00
21 1.00
22 1.00
23 1.00
24 1.00
25 1.00
26 1.00
27 1.00
28 1.00

#	Created by:	Discovery Studio
#	Creation time:	2019-08-05T16:14:42Z

@<TRIPOS>MOLECULE
5j3j
   46    49     0 0 0
SMALL
USER_CHARGES


@<TRIPOS>ATOM
      1 C1          -15.064800   -5.713300   57.976700 C.2      1 SUBUNIT    0.0000
      2 C2          -14.966800   -5.009600   59.183100 C.2      1 SUBUNIT    0.0000
      3 C3          -13.707400   -4.555600   59.575400 C.2      1 SUBUNIT    0.0000
      4 C4          -12.604200   -4.838700   58.786100 C.2      1 SUBUNIT    0.0000
      5 C5          -12.722400   -5.583700   57.622800 C.2      1 SUBUNIT    0.0000
      6 C6          -13.961200   -6.022700   57.193100 C.2      1 SUBUNIT    0.0000
      7 F7          -16.252400   -6.157000   57.551000 F        1 SUBUNIT    0.0000
      8 F8          -11.643500   -5.830800   56.867800 F        1 SUBUNIT    0.0000
      9 F9          -11.407900   -4.367200   59.154700 F        1 SUBUNIT    0.0000
     10 C10         -16.136700   -4.880500   60.132900 C.3      1 SUBUNIT    0.0000
     11 O11         -17.303400   -4.518800   59.417200 O.3      1 SUBUNIT    0.0000
     12 C12         -18.528000   -4.795500   60.024100 C.2      1 SUBUNIT    0.0000
     13 C13         -18.683300   -5.630000   61.147900 C.2      1 SUBUNIT    0.0000
     14 C14         -17.467500   -6.212300   61.824900 C.3      1 SUBUNIT    0.0000
     15 C15         -16.275100   -6.208400   60.878100 C.3      1 SUBUNIT    0.0000
     16 N16         -15.027300   -6.471100   61.581000 N.3      1 SUBUNIT    0.0000
     17 C17         -19.991400   -5.904600   61.632200 C.2      1 SUBUNIT    0.0000
     18 C18         -21.106200   -5.324700   60.992300 C.2      1 SUBUNIT    0.0000
     19 C19         -20.932700   -4.476300   59.886000 C.2      1 SUBUNIT    0.0000
     20 C20         -19.648100   -4.221500   59.411300 C.2      1 SUBUNIT    0.0000
     21 C21         -20.209900   -6.751800   62.742900 C.2      1 SUBUNIT    0.0000
     22 C22         -21.517300   -7.032700   63.178600 C.2      1 SUBUNIT    0.0000
     23 C23         -22.617200   -6.440000   62.541300 C.2      1 SUBUNIT    0.0000
     24 C24         -22.410900   -5.584700   61.448400 C.2      1 SUBUNIT    0.0000
     25 O25         -21.827200   -7.882400   64.240800 O.3      1 SUBUNIT    0.0000
     26 C26         -20.802100   -8.763400   64.652800 C.3      1 SUBUNIT    0.0000
     27 O27         -23.872700   -6.771300   63.054000 O.3      1 SUBUNIT    0.0000
     28 C28         -24.985100   -6.144400   62.446800 C.3      1 SUBUNIT    0.0000
     29 H29         -13.582400   -4.030600   60.510800 H        1 SUBUNIT    0.0000
     30 H30         -14.066500   -6.594500   56.283400 H        1 SUBUNIT    0.0000
     31 H31         -15.926300   -4.090100   60.855200 H        1 SUBUNIT    0.0000
     32 H32         -17.635100   -7.241000   62.138500 H        1 SUBUNIT    0.0000
     33 H33         -17.243400   -5.625100   62.715900 H        1 SUBUNIT    0.0000
     34 H34         -16.405300   -7.012900   60.153300 H        1 SUBUNIT    0.0000
     35 H35         -15.019100   -6.040400   62.498500 H        1 SUBUNIT    0.0000
     36 H36         -14.909200   -7.464600   61.729900 H        1 SUBUNIT    0.0000
     37 H37         -21.782800   -4.027900   59.394400 H        1 SUBUNIT    0.0000
     38 H38         -19.509400   -3.574900   58.558900 H        1 SUBUNIT    0.0000
     39 H39         -19.377900   -7.190800   63.267600 H        1 SUBUNIT    0.0000
     40 H40         -23.242800   -5.118800   60.941200 H        1 SUBUNIT    0.0000
     41 H41         -19.989100   -8.226100   65.140300 H        1 SUBUNIT    0.0000
     42 H42         -20.412400   -9.332100   63.807300 H        1 SUBUNIT    0.0000
     43 H43         -21.208500   -9.472800   65.373800 H        1 SUBUNIT    0.0000
     44 H44         -25.896900   -6.457800   62.955100 H        1 SUBUNIT    0.0000
     45 H45         -24.917600   -5.058700   62.532800 H        1 SUBUNIT    0.0000
     46 H46         -25.072400   -6.434100   61.398600 H        1 SUBUNIT    0.0000
@<TRIPOS>BOND
     1    1    2 2
     2    1    6 1
     3    1    7 1
     4    2    3 1
     5    2   10 1
     6    3    4 2
     7    3   29 1
     8    4    5 1
     9    4    9 1
    10    5    6 2
    11    5    8 1
    12    6   30 1
    13   10   11 1
    14   10   15 1
    15   10   31 1
    16   11   12 1
    17   12   13 2
    18   12   20 1
    19   13   14 1
    20   13   17 1
    21   14   15 1
    22   14   32 1
    23   14   33 1
    24   15   16 1
    25   15   34 1
    26   16   35 1
    27   16   36 1
    28   17   18 1
    29   17   21 2
    30   18   19 1
    31   18   24 2
    32   19   20 2
    33   19   37 1
    34   20   38 1
    35   21   22 1
    36   21   39 1
    37   22   23 2
    38   22   25 1
    39   23   24 1
    40   23   27 1
    41   24   40 1
    42   25   26 1
    43   26   41 1
    44   26   42 1
    45   26   43 1
    46   27   28 1
    47   28   44 1
    48   28   45 1
    49   28   46 1
@<SCITEGIC>MOL_PROPERTY
Resolution
SciTegic.value.DoubleValue
2.750000

@<SCITEGIC>MOL_PROPERTY
TopHits
SciTegic.value.IntegerValue
10

@<SCITEGIC>MOL_PROPERTY
-CDOCKER_ENERGY
SciTegic.value.DoubleValue
10.457752

@<SCITEGIC>MOL_PROPERTY
-CDOCKER_INTERACTION_ENERGY
SciTegic.value.DoubleValue
40.875725

@<SCITEGIC>MOL_PROPERTY
POSE_NUMBER
SciTegic.value.IntegerValue
1

@<SCITEGIC>MOL_PROPERTY
ForcefieldFFML
SciTegic.value.StringValue
<?xml version="1.0" encoding="UTF-8"?>
<!DOCTYPE ffml SYSTEM "Ffml.dtd">
<ffml version="1.0">
<forcefield name="CHARMm" derivedFrom="CHARMm" base="CHARMm">
<atomTypes>
</atomTypes>
<parameters>
</parameters>
</forcefield>
</ffml>

@<SCITEGIC>MOL_PROPERTY
Initial Potential Energy
SciTegic.value.DoubleValue
38.207001

@<SCITEGIC>MOL_PROPERTY
Initial RMS Gradient
SciTegic.value.DoubleValue
13.692900

@<SCITEGIC>MOL_PROPERTY
Minimization Criteria
SciTegic.value.StringValue
 CONJUG> Minimization exiting with gradient tolerance ( 0.0100000) satisfied.

@<SCITEGIC>MOL_PROPERTY
CHARMm Energy
SciTegic.value.DoubleValue
21.851101

@<SCITEGIC>MOL_PROPERTY
Potential Energy
SciTegic.value.DoubleValue
21.851101

@<SCITEGIC>MOL_PROPERTY
RMS Gradient
SciTegic.value.DoubleValue
0.009680

@<SCITEGIC>MOL_PROPERTY
Bond Energy
SciTegic.value.DoubleValue
1.889970

@<SCITEGIC>MOL_PROPERTY
Angle Energy
SciTegic.value.DoubleValue
15.035700

@<SCITEGIC>MOL_PROPERTY
Urey-Bradley Energy
SciTegic.value.IntegerValue
0

@<SCITEGIC>MOL_PROPERTY
Dihedral Energy
SciTegic.value.DoubleValue
2.593840

@<SCITEGIC>MOL_PROPERTY
Improper Energy
SciTegic.value.DoubleValue
0.009780

@<SCITEGIC>MOL_PROPERTY
Van der Waals Energy
SciTegic.value.DoubleValue
6.914200

@<SCITEGIC>MOL_PROPERTY
Electrostatic Energy
SciTegic.value.DoubleValue
-4.592400

@<SCITEGIC>MOL_PROPERTY
Hydrogen Bond Energy
SciTegic.value.IntegerValue
0

@<SCITEGIC>MOL_PROPERTY
Solvation Free Energy
SciTegic.value.IntegerValue
0

@<SCITEGIC>MOL_PROPERTY
PartialChargeMethod
SciTegic.value.StringValue
MomanyRone

@<SCITEGIC>MOL_PROPERTY
UseResidueTemplateCharge
SciTegic.value.StringValue
True

@<SCITEGIC>MOL_PROPERTY
Heavy atom RMSD to HL1 1
SciTegic.value.DoubleValue
1.774947

@<SCITEGIC>ATOM_PROPERTY
Formal Charge
SciTegic.value.StringValue
1 0
2 0
3 0
4 0
5 0
6 0
7 0
8 0
9 0
10 0
11 0
12 0
13 0
14 0
15 0
16 0
17 0
18 0
19 0
20 0
21 0
22 0
23 0
24 0
25 0
26 0
27 0
28 0
29 0
30 0
31 0
32 0
33 0
34 0
35 0
36 0
37 0
38 0
39 0
40 0
41 0
42 0
43 0
44 0
45 0
46 0

@<SCITEGIC>ATOM_PROPERTY
pdb_tempFactor
SciTegic.value.DoubleValue
1 0.00
2 0.00
3 0.00
4 0.00
5 0.00
6 0.00
7 0.00
8 0.00
9 0.00
10 0.00
11 0.00
12 0.00
13 0.00
14 0.00
15 0.00
16 0.00
17 0.00
18 0.00
19 0.00
20 0.00
21 0.00
22 0.00
23 0.00
24 0.00
25 0.00
26 0.00
27 0.00
28 0.00
29 0.00
30 0.00
31 0.00
32 0.00
33 0.00
34 0.00
35 0.00
36 0.00
37 0.00
38 0.00
39 0.00
40 0.00
41 0.00
42 0.00
43 0.00
44 0.00
45 0.00
46 0.00

@<SCITEGIC>ATOM_PROPERTY
pdb_occupancy
SciTegic.value.DoubleValue
1 1.00
2 1.00
3 1.00
4 1.00
5 1.00
6 1.00
7 1.00
8 1.00
9 1.00
10 1.00
11 1.00
12 1.00
13 1.00
14 1.00
15 1.00
16 1.00
17 1.00
18 1.00
19 1.00
20 1.00
21 1.00
22 1.00
23 1.00
24 1.00
25 1.00
26 1.00
27 1.00
28 1.00
29 1.00
30 1.00
31 1.00
32 1.00
33 1.00
34 1.00
35 1.00
36 1.00
37 1.00
38 1.00
39 1.00
40 1.00
41 1.00
42 1.00
43 1.00
44 1.00
45 1.00
46 1.00

#	Created by:	Discovery Studio
#	Creation time:	2019-08-05T16:14:42Z

@<TRIPOS>MOLECULE
5j3j
   46    49     0 0 0
SMALL
USER_CHARGES


@<TRIPOS>ATOM
      1 C1          -15.010400   -5.815400   57.743700 C.2      1 SUBUNIT    0.0000
      2 C2          -14.630300   -5.095600   58.881900 C.2      1 SUBUNIT    0.0000
      3 C3          -13.272900   -4.839900   59.068400 C.2      1 SUBUNIT    0.0000
      4 C4          -12.354800   -5.324700   58.148100 C.2      1 SUBUNIT    0.0000
      5 C5          -12.756200   -6.051800   57.040600 C.2      1 SUBUNIT    0.0000
      6 C6          -14.096600   -6.306400   56.823700 C.2      1 SUBUNIT    0.0000
      7 F7          -16.300300   -6.093400   57.521900 F        1 SUBUNIT    0.0000
      8 F8          -11.853200   -6.488600   56.152400 F        1 SUBUNIT    0.0000
      9 F9          -11.061600   -5.046100   58.317600 F        1 SUBUNIT    0.0000
     10 C10         -15.623400   -4.729100   59.958100 C.3      1 SUBUNIT    0.0000
     11 O11         -16.769200   -4.151300   59.353600 O.3      1 SUBUNIT    0.0000
     12 C12         -18.023400   -4.457400   59.879400 C.2      1 SUBUNIT    0.0000
     13 C13         -18.235600   -5.269500   61.008900 C.2      1 SUBUNIT    0.0000
     14 C14         -17.041600   -5.795700   61.759700 C.3      1 SUBUNIT    0.0000
     15 C15         -15.894200   -5.988500   60.787900 C.3      1 SUBUNIT    0.0000
     16 N16         -14.685700   -6.395500   61.484400 N.3      1 SUBUNIT    0.0000
     17 C17         -19.565100   -5.580300   61.402800 C.2      1 SUBUNIT    0.0000
     18 C18         -20.647000   -5.054900   60.666100 C.2      1 SUBUNIT    0.0000
     19 C19         -20.419400   -4.231100   59.551400 C.2      1 SUBUNIT    0.0000
     20 C20         -19.111900   -3.936700   59.171000 C.2      1 SUBUNIT    0.0000
     21 C21         -19.842100   -6.413100   62.510400 C.2      1 SUBUNIT    0.0000
     22 C22         -21.167000   -6.732100   62.854000 C.2      1 SUBUNIT    0.0000
     23 C23         -22.235800   -6.185800   62.123200 C.2      1 SUBUNIT    0.0000
     24 C24         -21.971800   -5.348100   61.028800 C.2      1 SUBUNIT    0.0000
     25 O25         -21.505500   -7.575400   63.913500 O.3      1 SUBUNIT    0.0000
     26 C26         -20.497200   -8.474100   64.337600 C.3      1 SUBUNIT    0.0000
     27 O27         -23.522300   -6.544900   62.531700 O.3      1 SUBUNIT    0.0000
     28 C28         -24.593100   -5.885200   61.881200 C.3      1 SUBUNIT    0.0000
     29 H29         -12.930700   -4.305500   59.942400 H        1 SUBUNIT    0.0000
     30 H30         -14.425200   -6.880200   55.973100 H        1 SUBUNIT    0.0000
     31 H31         -15.183600   -3.972200   60.608300 H        1 SUBUNIT    0.0000
     32 H32         -17.221200   -6.760900   62.225100 H        1 SUBUNIT    0.0000
     33 H33         -16.772900   -5.089600   62.546600 H        1 SUBUNIT    0.0000
     34 H34         -16.151500   -6.812200   60.119900 H        1 SUBUNIT    0.0000
     35 H35         -14.771500   -7.361700   61.773400 H        1 SUBUNIT    0.0000
     36 H36         -14.565700   -5.862800   62.336600 H        1 SUBUNIT    0.0000
     37 H37         -21.246200   -3.836800   58.979100 H        1 SUBUNIT    0.0000
     38 H38         -18.925200   -3.311400   58.310400 H        1 SUBUNIT    0.0000
     39 H39         -19.043000   -6.816700   63.107700 H        1 SUBUNIT    0.0000
     40 H40         -22.774100   -4.920100   60.447300 H        1 SUBUNIT    0.0000
     41 H41         -20.116500   -9.059200   63.497800 H        1 SUBUNIT    0.0000
     42 H42         -20.915500   -9.166400   65.069200 H        1 SUBUNIT    0.0000
     43 H43         -19.670500   -7.955600   64.825100 H        1 SUBUNIT    0.0000
     44 H44         -25.539000   -6.211100   62.313400 H        1 SUBUNIT    0.0000
     45 H45         -24.523600   -4.804500   62.014300 H        1 SUBUNIT    0.0000
     46 H46         -24.620600   -6.124200   60.817300 H        1 SUBUNIT    0.0000
@<TRIPOS>BOND
     1    1    2 2
     2    1    6 1
     3    1    7 1
     4    2    3 1
     5    2   10 1
     6    3    4 2
     7    3   29 1
     8    4    5 1
     9    4    9 1
    10    5    6 2
    11    5    8 1
    12    6   30 1
    13   10   11 1
    14   10   15 1
    15   10   31 1
    16   11   12 1
    17   12   13 2
    18   12   20 1
    19   13   14 1
    20   13   17 1
    21   14   15 1
    22   14   32 1
    23   14   33 1
    24   15   16 1
    25   15   34 1
    26   16   35 1
    27   16   36 1
    28   17   18 1
    29   17   21 2
    30   18   19 1
    31   18   24 2
    32   19   20 2
    33   19   37 1
    34   20   38 1
    35   21   22 1
    36   21   39 1
    37   22   23 2
    38   22   25 1
    39   23   24 1
    40   23   27 1
    41   24   40 1
    42   25   26 1
    43   26   41 1
    44   26   42 1
    45   26   43 1
    46   27   28 1
    47   28   44 1
    48   28   45 1
    49   28   46 1
@<SCITEGIC>MOL_PROPERTY
Resolution
SciTegic.value.DoubleValue
2.750000

@<SCITEGIC>MOL_PROPERTY
TopHits
SciTegic.value.IntegerValue
10

@<SCITEGIC>MOL_PROPERTY
-CDOCKER_ENERGY
SciTegic.value.DoubleValue
9.362556

@<SCITEGIC>MOL_PROPERTY
-CDOCKER_INTERACTION_ENERGY
SciTegic.value.DoubleValue
41.227112

@<SCITEGIC>MOL_PROPERTY
POSE_NUMBER
SciTegic.value.IntegerValue
2

@<SCITEGIC>MOL_PROPERTY
ForcefieldFFML
SciTegic.value.StringValue
<?xml version="1.0" encoding="UTF-8"?>
<!DOCTYPE ffml SYSTEM "Ffml.dtd">
<ffml version="1.0">
<forcefield name="CHARMm" derivedFrom="CHARMm" base="CHARMm">
<atomTypes>
</atomTypes>
<parameters>
</parameters>
</forcefield>
</ffml>

@<SCITEGIC>MOL_PROPERTY
Initial Potential Energy
SciTegic.value.DoubleValue
38.207001

@<SCITEGIC>MOL_PROPERTY
Initial RMS Gradient
SciTegic.value.DoubleValue
13.692900

@<SCITEGIC>MOL_PROPERTY
Minimization Criteria
SciTegic.value.StringValue
 CONJUG> Minimization exiting with gradient tolerance ( 0.0100000) satisfied.

@<SCITEGIC>MOL_PROPERTY
CHARMm Energy
SciTegic.value.DoubleValue
21.851101

@<SCITEGIC>MOL_PROPERTY
Potential Energy
SciTegic.value.DoubleValue
21.851101

@<SCITEGIC>MOL_PROPERTY
RMS Gradient
SciTegic.value.DoubleValue
0.009680

@<SCITEGIC>MOL_PROPERTY
Bond Energy
SciTegic.value.DoubleValue
1.889970

@<SCITEGIC>MOL_PROPERTY
Angle Energy
SciTegic.value.DoubleValue
15.035700

@<SCITEGIC>MOL_PROPERTY
Urey-Bradley Energy
SciTegic.value.IntegerValue
0

@<SCITEGIC>MOL_PROPERTY
Dihedral Energy
SciTegic.value.DoubleValue
2.593840

@<SCITEGIC>MOL_PROPERTY
Improper Energy
SciTegic.value.DoubleValue
0.009780

@<SCITEGIC>MOL_PROPERTY
Van der Waals Energy
SciTegic.value.DoubleValue
6.914200

@<SCITEGIC>MOL_PROPERTY
Electrostatic Energy
SciTegic.value.DoubleValue
-4.592400

@<SCITEGIC>MOL_PROPERTY
Hydrogen Bond Energy
SciTegic.value.IntegerValue
0

@<SCITEGIC>MOL_PROPERTY
Solvation Free Energy
SciTegic.value.IntegerValue
0

@<SCITEGIC>MOL_PROPERTY
PartialChargeMethod
SciTegic.value.StringValue
MomanyRone

@<SCITEGIC>MOL_PROPERTY
UseResidueTemplateCharge
SciTegic.value.StringValue
True

@<SCITEGIC>MOL_PROPERTY
Heavy atom RMSD to HL1 1
SciTegic.value.DoubleValue
1.663438

@<SCITEGIC>ATOM_PROPERTY
Formal Charge
SciTegic.value.StringValue
1 0
2 0
3 0
4 0
5 0
6 0
7 0
8 0
9 0
10 0
11 0
12 0
13 0
14 0
15 0
16 0
17 0
18 0
19 0
20 0
21 0
22 0
23 0
24 0
25 0
26 0
27 0
28 0
29 0
30 0
31 0
32 0
33 0
34 0
35 0
36 0
37 0
38 0
39 0
40 0
41 0
42 0
43 0
44 0
45 0
46 0

@<SCITEGIC>ATOM_PROPERTY
pdb_tempFactor
SciTegic.value.DoubleValue
1 0.00
2 0.00
3 0.00
4 0.00
5 0.00
6 0.00
7 0.00
8 0.00
9 0.00
10 0.00
11 0.00
12 0.00
13 0.00
14 0.00
15 0.00
16 0.00
17 0.00
18 0.00
19 0.00
20 0.00
21 0.00
22 0.00
23 0.00
24 0.00
25 0.00
26 0.00
27 0.00
28 0.00
29 0.00
30 0.00
31 0.00
32 0.00
33 0.00
34 0.00
35 0.00
36 0.00
37 0.00
38 0.00
39 0.00
40 0.00
41 0.00
42 0.00
43 0.00
44 0.00
45 0.00
46 0.00

@<SCITEGIC>ATOM_PROPERTY
pdb_occupancy
SciTegic.value.DoubleValue
1 1.00
2 1.00
3 1.00
4 1.00
5 1.00
6 1.00
7 1.00
8 1.00
9 1.00
10 1.00
11 1.00
12 1.00
13 1.00
14 1.00
15 1.00
16 1.00
17 1.00
18 1.00
19 1.00
20 1.00
21 1.00
22 1.00
23 1.00
24 1.00
25 1.00
26 1.00
27 1.00
28 1.00
29 1.00
30 1.00
31 1.00
32 1.00
33 1.00
34 1.00
35 1.00
36 1.00
37 1.00
38 1.00
39 1.00
40 1.00
41 1.00
42 1.00
43 1.00
44 1.00
45 1.00
46 1.00

#	Created by:	Discovery Studio
#	Creation time:	2019-08-05T16:14:42Z

@<TRIPOS>MOLECULE
5j3j
   46    49     0 0 0
SMALL
USER_CHARGES


@<TRIPOS>ATOM
      1 C1          -15.579700   -5.648900   58.071900 C.2      1 SUBUNIT    0.0000
      2 C2          -15.496000   -4.968400   59.292900 C.2      1 SUBUNIT    0.0000
      3 C3          -14.244800   -4.483500   59.681500 C.2      1 SUBUNIT    0.0000
      4 C4          -13.132600   -4.727100   58.885700 C.2      1 SUBUNIT    0.0000
      5 C5          -13.241100   -5.455100   57.709700 C.2      1 SUBUNIT    0.0000
      6 C6          -14.473100   -5.907100   57.274800 C.2      1 SUBUNIT    0.0000
      7 F7          -16.752100   -6.130400   57.644600 F        1 SUBUNIT    0.0000
      8 F8          -12.157500   -5.698800   56.959500 F        1 SUBUNIT    0.0000
      9 F9          -11.942300   -4.238900   59.262300 F        1 SUBUNIT    0.0000
     10 C10         -16.667300   -4.885600   60.249400 C.3      1 SUBUNIT    0.0000
     11 O11         -17.851100   -4.592000   59.531500 O.3      1 SUBUNIT    0.0000
     12 C12         -19.065000   -4.932700   60.123800 C.2      1 SUBUNIT    0.0000
     13 C13         -19.193600   -5.788400   61.236500 C.2      1 SUBUNIT    0.0000
     14 C14         -17.956800   -6.295500   61.937100 C.3      1 SUBUNIT    0.0000
     15 C15         -16.736400   -6.206000   61.022800 C.3      1 SUBUNIT    0.0000
     16 N16         -15.489300   -6.360300   61.764400 N.3      1 SUBUNIT    0.0000
     17 C17         -20.495700   -6.128700   61.699900 C.2      1 SUBUNIT    0.0000
     18 C18         -21.625400   -5.570000   61.066500 C.2      1 SUBUNIT    0.0000
     19 C19         -21.478400   -4.700400   59.973500 C.2      1 SUBUNIT    0.0000
     20 C20         -20.202200   -4.400100   59.504300 C.2      1 SUBUNIT    0.0000
     21 C21         -20.700200   -7.021700   62.778900 C.2      1 SUBUNIT    0.0000
     22 C22         -22.005100   -7.356700   63.189600 C.2      1 SUBUNIT    0.0000
     23 C23         -23.115100   -6.770200   62.565600 C.2      1 SUBUNIT    0.0000
     24 C24         -22.924000   -5.874500   61.505500 C.2      1 SUBUNIT    0.0000
     25 O25         -22.313300   -8.258900   64.208700 O.3      1 SUBUNIT    0.0000
     26 C26         -21.240000   -9.026900   64.713700 C.3      1 SUBUNIT    0.0000
     27 O27         -24.368400   -7.163200   63.034300 O.3      1 SUBUNIT    0.0000
     28 C28         -25.464800   -6.390100   62.589200 C.3      1 SUBUNIT    0.0000
     29 H29         -14.131200   -3.964200   60.621300 H        1 SUBUNIT    0.0000
     30 H30         -14.570000   -6.463300   56.354500 H        1 SUBUNIT    0.0000
     31 H31         -16.495700   -4.071800   60.954500 H        1 SUBUNIT    0.0000
     32 H32         -18.060300   -7.334000   62.250500 H        1 SUBUNIT    0.0000
     33 H33         -17.802300   -5.695000   62.835200 H        1 SUBUNIT    0.0000
     34 H34         -16.787000   -7.028500   60.307400 H        1 SUBUNIT    0.0000
     35 H35         -15.218500   -7.333200   61.842600 H        1 SUBUNIT    0.0000
     36 H36         -15.569200   -6.005100   62.711200 H        1 SUBUNIT    0.0000
     37 H37         -22.345100   -4.282100   59.483800 H        1 SUBUNIT    0.0000
     38 H38         -20.086100   -3.743000   58.656700 H        1 SUBUNIT    0.0000
     39 H39         -19.860900   -7.456800   63.294600 H        1 SUBUNIT    0.0000
     40 H40         -23.761700   -5.414800   61.004600 H        1 SUBUNIT    0.0000
     41 H41         -20.524500   -8.403700   65.249400 H        1 SUBUNIT    0.0000
     42 H42         -20.733800   -9.569100   63.915100 H        1 SUBUNIT    0.0000
     43 H43         -21.625300   -9.765300   65.415200 H        1 SUBUNIT    0.0000
     44 H44         -25.311300   -5.333400   62.809200 H        1 SUBUNIT    0.0000
     45 H45         -25.637000   -6.525300   61.521100 H        1 SUBUNIT    0.0000
     46 H46         -26.365200   -6.709200   63.112200 H        1 SUBUNIT    0.0000
@<TRIPOS>BOND
     1    1    2 2
     2    1    6 1
     3    1    7 1
     4    2    3 1
     5    2   10 1
     6    3    4 2
     7    3   29 1
     8    4    5 1
     9    4    9 1
    10    5    6 2
    11    5    8 1
    12    6   30 1
    13   10   11 1
    14   10   15 1
    15   10   31 1
    16   11   12 1
    17   12   13 2
    18   12   20 1
    19   13   14 1
    20   13   17 1
    21   14   15 1
    22   14   32 1
    23   14   33 1
    24   15   16 1
    25   15   34 1
    26   16   35 1
    27   16   36 1
    28   17   18 1
    29   17   21 2
    30   18   19 1
    31   18   24 2
    32   19   20 2
    33   19   37 1
    34   20   38 1
    35   21   22 1
    36   21   39 1
    37   22   23 2
    38   22   25 1
    39   23   24 1
    40   23   27 1
    41   24   40 1
    42   25   26 1
    43   26   41 1
    44   26   42 1
    45   26   43 1
    46   27   28 1
    47   28   44 1
    48   28   45 1
    49   28   46 1
@<SCITEGIC>MOL_PROPERTY
Resolution
SciTegic.value.DoubleValue
2.750000

@<SCITEGIC>MOL_PROPERTY
TopHits
SciTegic.value.IntegerValue
10

@<SCITEGIC>MOL_PROPERTY
-CDOCKER_ENERGY
SciTegic.value.DoubleValue
8.961446

@<SCITEGIC>MOL_PROPERTY
-CDOCKER_INTERACTION_ENERGY
SciTegic.value.DoubleValue
40.145031

@<SCITEGIC>MOL_PROPERTY
POSE_NUMBER
SciTegic.value.IntegerValue
3

@<SCITEGIC>MOL_PROPERTY
ForcefieldFFML
SciTegic.value.StringValue
<?xml version="1.0" encoding="UTF-8"?>
<!DOCTYPE ffml SYSTEM "Ffml.dtd">
<ffml version="1.0">
<forcefield name="CHARMm" derivedFrom="CHARMm" base="CHARMm">
<atomTypes>
</atomTypes>
<parameters>
</parameters>
</forcefield>
</ffml>

@<SCITEGIC>MOL_PROPERTY
Initial Potential Energy
SciTegic.value.DoubleValue
38.207001

@<SCITEGIC>MOL_PROPERTY
Initial RMS Gradient
SciTegic.value.DoubleValue
13.692900

@<SCITEGIC>MOL_PROPERTY
Minimization Criteria
SciTegic.value.StringValue
 CONJUG> Minimization exiting with gradient tolerance ( 0.0100000) satisfied.

@<SCITEGIC>MOL_PROPERTY
CHARMm Energy
SciTegic.value.DoubleValue
21.851101

@<SCITEGIC>MOL_PROPERTY
Potential Energy
SciTegic.value.DoubleValue
21.851101

@<SCITEGIC>MOL_PROPERTY
RMS Gradient
SciTegic.value.DoubleValue
0.009680

@<SCITEGIC>MOL_PROPERTY
Bond Energy
SciTegic.value.DoubleValue
1.889970

@<SCITEGIC>MOL_PROPERTY
Angle Energy
SciTegic.value.DoubleValue
15.035700

@<SCITEGIC>MOL_PROPERTY
Urey-Bradley Energy
SciTegic.value.IntegerValue
0

@<SCITEGIC>MOL_PROPERTY
Dihedral Energy
SciTegic.value.DoubleValue
2.593840

@<SCITEGIC>MOL_PROPERTY
Improper Energy
SciTegic.value.DoubleValue
0.009780

@<SCITEGIC>MOL_PROPERTY
Van der Waals Energy
SciTegic.value.DoubleValue
6.914200

@<SCITEGIC>MOL_PROPERTY
Electrostatic Energy
SciTegic.value.DoubleValue
-4.592400

@<SCITEGIC>MOL_PROPERTY
Hydrogen Bond Energy
SciTegic.value.IntegerValue
0

@<SCITEGIC>MOL_PROPERTY
Solvation Free Energy
SciTegic.value.IntegerValue
0

@<SCITEGIC>MOL_PROPERTY
PartialChargeMethod
SciTegic.value.StringValue
MomanyRone

@<SCITEGIC>MOL_PROPERTY
UseResidueTemplateCharge
SciTegic.value.StringValue
True

@<SCITEGIC>MOL_PROPERTY
Heavy atom RMSD to HL1 1
SciTegic.value.DoubleValue
2.067361

@<SCITEGIC>ATOM_PROPERTY
Formal Charge
SciTegic.value.StringValue
1 0
2 0
3 0
4 0
5 0
6 0
7 0
8 0
9 0
10 0
11 0
12 0
13 0
14 0
15 0
16 0
17 0
18 0
19 0
20 0
21 0
22 0
23 0
24 0
25 0
26 0
27 0
28 0
29 0
30 0
31 0
32 0
33 0
34 0
35 0
36 0
37 0
38 0
39 0
40 0
41 0
42 0
43 0
44 0
45 0
46 0

@<SCITEGIC>ATOM_PROPERTY
pdb_tempFactor
SciTegic.value.DoubleValue
1 0.00
2 0.00
3 0.00
4 0.00
5 0.00
6 0.00
7 0.00
8 0.00
9 0.00
10 0.00
11 0.00
12 0.00
13 0.00
14 0.00
15 0.00
16 0.00
17 0.00
18 0.00
19 0.00
20 0.00
21 0.00
22 0.00
23 0.00
24 0.00
25 0.00
26 0.00
27 0.00
28 0.00
29 0.00
30 0.00
31 0.00
32 0.00
33 0.00
34 0.00
35 0.00
36 0.00
37 0.00
38 0.00
39 0.00
40 0.00
41 0.00
42 0.00
43 0.00
44 0.00
45 0.00
46 0.00

@<SCITEGIC>ATOM_PROPERTY
pdb_occupancy
SciTegic.value.DoubleValue
1 1.00
2 1.00
3 1.00
4 1.00
5 1.00
6 1.00
7 1.00
8 1.00
9 1.00
10 1.00
11 1.00
12 1.00
13 1.00
14 1.00
15 1.00
16 1.00
17 1.00
18 1.00
19 1.00
20 1.00
21 1.00
22 1.00
23 1.00
24 1.00
25 1.00
26 1.00
27 1.00
28 1.00
29 1.00
30 1.00
31 1.00
32 1.00
33 1.00
34 1.00
35 1.00
36 1.00
37 1.00
38 1.00
39 1.00
40 1.00
41 1.00
42 1.00
43 1.00
44 1.00
45 1.00
46 1.00

#	Created by:	Discovery Studio
#	Creation time:	2019-08-05T16:14:42Z

@<TRIPOS>MOLECULE
5j3j
   46    49     0 0 0
SMALL
USER_CHARGES


@<TRIPOS>ATOM
      1 C1          -13.467600   -4.682400   59.334500 C.2      1 SUBUNIT    0.0000
      2 C2          -14.521500   -5.365100   58.717400 C.2      1 SUBUNIT    0.0000
      3 C3          -14.243700   -6.131800   57.585500 C.2      1 SUBUNIT    0.0000
      4 C4          -12.939600   -6.241900   57.135900 C.2      1 SUBUNIT    0.0000
      5 C5          -11.910200   -5.590500   57.789300 C.2      1 SUBUNIT    0.0000
      6 C6          -12.155100   -4.786800   58.891400 C.2      1 SUBUNIT    0.0000
      7 F7          -13.703600   -3.867400   60.371500 F        1 SUBUNIT    0.0000
      8 F8          -10.668500   -5.691100   57.313700 F        1 SUBUNIT    0.0000
      9 F9          -12.679700   -6.981400   56.049500 F        1 SUBUNIT    0.0000
     10 C10         -15.935900   -5.319900   59.232200 C.3      1 SUBUNIT    0.0000
     11 O11         -15.951500   -5.486800   60.636500 O.3      1 SUBUNIT    0.0000
     12 C12         -17.242300   -5.550300   61.157200 C.2      1 SUBUNIT    0.0000
     13 C13         -18.349200   -5.001800   60.484400 C.2      1 SUBUNIT    0.0000
     14 C14         -18.156500   -4.238100   59.194100 C.3      1 SUBUNIT    0.0000
     15 C15         -16.672700   -4.028700   58.875000 C.3      1 SUBUNIT    0.0000
     16 N16         -16.484300   -3.633300   57.481500 N.3      1 SUBUNIT    0.0000
     17 C17         -19.651700   -5.243500   60.988200 C.2      1 SUBUNIT    0.0000
     18 C18         -19.818300   -5.980400   62.177700 C.2      1 SUBUNIT    0.0000
     19 C19         -18.697500   -6.455900   62.880500 C.2      1 SUBUNIT    0.0000
     20 C20         -17.419100   -6.225400   62.370300 C.2      1 SUBUNIT    0.0000
     21 C21         -20.791900   -4.771300   60.306300 C.2      1 SUBUNIT    0.0000
     22 C22         -22.077300   -5.040100   60.802400 C.2      1 SUBUNIT    0.0000
     23 C23         -22.235400   -5.783200   61.982000 C.2      1 SUBUNIT    0.0000
     24 C24         -21.105800   -6.254200   62.671800 C.2      1 SUBUNIT    0.0000
     25 O25         -23.257200   -4.625800   60.182700 O.3      1 SUBUNIT    0.0000
     26 C26         -23.115400   -3.845800   59.011100 C.3      1 SUBUNIT    0.0000
     27 O27         -23.552700   -5.998300   62.387600 O.3      1 SUBUNIT    0.0000
     28 C28         -23.726500   -6.754100   63.568800 C.3      1 SUBUNIT    0.0000
     29 H29         -15.035900   -6.640600   57.058500 H        1 SUBUNIT    0.0000
     30 H30         -11.353300   -4.267400   59.394300 H        1 SUBUNIT    0.0000
     31 H31         -16.462700   -6.164600   58.782900 H        1 SUBUNIT    0.0000
     32 H32         -18.671800   -3.277100   59.216700 H        1 SUBUNIT    0.0000
     33 H33         -18.602900   -4.846300   58.412700 H        1 SUBUNIT    0.0000
     34 H34         -16.275300   -3.217500   59.485700 H        1 SUBUNIT    0.0000
     35 H35         -16.978500   -4.275200   56.872400 H        1 SUBUNIT    0.0000
     36 H36         -16.892900   -2.723300   57.314200 H        1 SUBUNIT    0.0000
     37 H37         -18.811400   -7.012200   63.799100 H        1 SUBUNIT    0.0000
     38 H38         -16.552900   -6.595500   62.898500 H        1 SUBUNIT    0.0000
     39 H39         -20.674100   -4.205500   59.397600 H        1 SUBUNIT    0.0000
     40 H40         -21.202800   -6.829400   63.580000 H        1 SUBUNIT    0.0000
     41 H41         -22.562400   -4.385400   58.241100 H        1 SUBUNIT    0.0000
     42 H42         -22.618400   -2.900000   59.230900 H        1 SUBUNIT    0.0000
     43 H43         -24.102800   -3.618800   58.611600 H        1 SUBUNIT    0.0000
     44 H44         -23.238700   -6.273600   64.419200 H        1 SUBUNIT    0.0000
     45 H45         -24.790100   -6.823200   63.794200 H        1 SUBUNIT    0.0000
     46 H46         -23.346400   -7.768400   63.442400 H        1 SUBUNIT    0.0000
@<TRIPOS>BOND
     1    1    2 2
     2    1    6 1
     3    1    7 1
     4    2    3 1
     5    2   10 1
     6    3    4 2
     7    3   29 1
     8    4    5 1
     9    4    9 1
    10    5    6 2
    11    5    8 1
    12    6   30 1
    13   10   11 1
    14   10   15 1
    15   10   31 1
    16   11   12 1
    17   12   13 2
    18   12   20 1
    19   13   14 1
    20   13   17 1
    21   14   15 1
    22   14   32 1
    23   14   33 1
    24   15   16 1
    25   15   34 1
    26   16   35 1
    27   16   36 1
    28   17   18 1
    29   17   21 2
    30   18   19 1
    31   18   24 2
    32   19   20 2
    33   19   37 1
    34   20   38 1
    35   21   22 1
    36   21   39 1
    37   22   23 2
    38   22   25 1
    39   23   24 1
    40   23   27 1
    41   24   40 1
    42   25   26 1
    43   26   41 1
    44   26   42 1
    45   26   43 1
    46   27   28 1
    47   28   44 1
    48   28   45 1
    49   28   46 1
@<SCITEGIC>MOL_PROPERTY
Resolution
SciTegic.value.DoubleValue
2.750000

@<SCITEGIC>MOL_PROPERTY
TopHits
SciTegic.value.IntegerValue
10

@<SCITEGIC>MOL_PROPERTY
-CDOCKER_ENERGY
SciTegic.value.DoubleValue
8.924720

@<SCITEGIC>MOL_PROPERTY
-CDOCKER_INTERACTION_ENERGY
SciTegic.value.DoubleValue
37.546101

@<SCITEGIC>MOL_PROPERTY
POSE_NUMBER
SciTegic.value.IntegerValue
4

@<SCITEGIC>MOL_PROPERTY
ForcefieldFFML
SciTegic.value.StringValue
<?xml version="1.0" encoding="UTF-8"?>
<!DOCTYPE ffml SYSTEM "Ffml.dtd">
<ffml version="1.0">
<forcefield name="CHARMm" derivedFrom="CHARMm" base="CHARMm">
<atomTypes>
</atomTypes>
<parameters>
</parameters>
</forcefield>
</ffml>

@<SCITEGIC>MOL_PROPERTY
Initial Potential Energy
SciTegic.value.DoubleValue
38.207001

@<SCITEGIC>MOL_PROPERTY
Initial RMS Gradient
SciTegic.value.DoubleValue
13.692900

@<SCITEGIC>MOL_PROPERTY
Minimization Criteria
SciTegic.value.StringValue
 CONJUG> Minimization exiting with gradient tolerance ( 0.0100000) satisfied.

@<SCITEGIC>MOL_PROPERTY
CHARMm Energy
SciTegic.value.DoubleValue
21.851101

@<SCITEGIC>MOL_PROPERTY
Potential Energy
SciTegic.value.DoubleValue
21.851101

@<SCITEGIC>MOL_PROPERTY
RMS Gradient
SciTegic.value.DoubleValue
0.009680

@<SCITEGIC>MOL_PROPERTY
Bond Energy
SciTegic.value.DoubleValue
1.889970

@<SCITEGIC>MOL_PROPERTY
Angle Energy
SciTegic.value.DoubleValue
15.035700

@<SCITEGIC>MOL_PROPERTY
Urey-Bradley Energy
SciTegic.value.IntegerValue
0

@<SCITEGIC>MOL_PROPERTY
Dihedral Energy
SciTegic.value.DoubleValue
2.593840

@<SCITEGIC>MOL_PROPERTY
Improper Energy
SciTegic.value.DoubleValue
0.009780

@<SCITEGIC>MOL_PROPERTY
Van der Waals Energy
SciTegic.value.DoubleValue
6.914200

@<SCITEGIC>MOL_PROPERTY
Electrostatic Energy
SciTegic.value.DoubleValue
-4.592400

@<SCITEGIC>MOL_PROPERTY
Hydrogen Bond Energy
SciTegic.value.IntegerValue
0

@<SCITEGIC>MOL_PROPERTY
Solvation Free Energy
SciTegic.value.IntegerValue
0

@<SCITEGIC>MOL_PROPERTY
PartialChargeMethod
SciTegic.value.StringValue
MomanyRone

@<SCITEGIC>MOL_PROPERTY
UseResidueTemplateCharge
SciTegic.value.StringValue
True

@<SCITEGIC>MOL_PROPERTY
Heavy atom RMSD to HL1 1
SciTegic.value.DoubleValue
2.818345

@<SCITEGIC>ATOM_PROPERTY
Formal Charge
SciTegic.value.StringValue
1 0
2 0
3 0
4 0
5 0
6 0
7 0
8 0
9 0
10 0
11 0
12 0
13 0
14 0
15 0
16 0
17 0
18 0
19 0
20 0
21 0
22 0
23 0
24 0
25 0
26 0
27 0
28 0
29 0
30 0
31 0
32 0
33 0
34 0
35 0
36 0
37 0
38 0
39 0
40 0
41 0
42 0
43 0
44 0
45 0
46 0

@<SCITEGIC>ATOM_PROPERTY
pdb_tempFactor
SciTegic.value.DoubleValue
1 0.00
2 0.00
3 0.00
4 0.00
5 0.00
6 0.00
7 0.00
8 0.00
9 0.00
10 0.00
11 0.00
12 0.00
13 0.00
14 0.00
15 0.00
16 0.00
17 0.00
18 0.00
19 0.00
20 0.00
21 0.00
22 0.00
23 0.00
24 0.00
25 0.00
26 0.00
27 0.00
28 0.00
29 0.00
30 0.00
31 0.00
32 0.00
33 0.00
34 0.00
35 0.00
36 0.00
37 0.00
38 0.00
39 0.00
40 0.00
41 0.00
42 0.00
43 0.00
44 0.00
45 0.00
46 0.00

@<SCITEGIC>ATOM_PROPERTY
pdb_occupancy
SciTegic.value.DoubleValue
1 1.00
2 1.00
3 1.00
4 1.00
5 1.00
6 1.00
7 1.00
8 1.00
9 1.00
10 1.00
11 1.00
12 1.00
13 1.00
14 1.00
15 1.00
16 1.00
17 1.00
18 1.00
19 1.00
20 1.00
21 1.00
22 1.00
23 1.00
24 1.00
25 1.00
26 1.00
27 1.00
28 1.00
29 1.00
30 1.00
31 1.00
32 1.00
33 1.00
34 1.00
35 1.00
36 1.00
37 1.00
38 1.00
39 1.00
40 1.00
41 1.00
42 1.00
43 1.00
44 1.00
45 1.00
46 1.00

#	Created by:	Discovery Studio
#	Creation time:	2019-08-05T16:14:42Z

@<TRIPOS>MOLECULE
5j3j
   46    49     0 0 0
SMALL
USER_CHARGES


@<TRIPOS>ATOM
      1 C1          -20.903600   -2.668500   64.163800 C.2      1 SUBUNIT    0.0000
      2 C2          -20.610500   -3.663900   63.225800 C.2      1 SUBUNIT    0.0000
      3 C3          -21.483100   -4.749400   63.124100 C.2      1 SUBUNIT    0.0000
      4 C4          -22.606200   -4.805100   63.937500 C.2      1 SUBUNIT    0.0000
      5 C5          -22.876300   -3.802400   64.855700 C.2      1 SUBUNIT    0.0000
      6 C6          -22.024500   -2.717500   64.984400 C.2      1 SUBUNIT    0.0000
      7 F7          -20.097400   -1.604100   64.276300 F        1 SUBUNIT    0.0000
      8 F8          -23.964600   -3.876300   65.633100 F        1 SUBUNIT    0.0000
      9 F9          -23.442400   -5.843600   63.816700 F        1 SUBUNIT    0.0000
     10 C10         -19.410500   -3.578000   62.312900 C.3      1 SUBUNIT    0.0000
     11 O11         -18.753500   -4.830100   62.342100 O.3      1 SUBUNIT    0.0000
     12 C12         -17.737900   -5.000000   61.403400 C.2      1 SUBUNIT    0.0000
     13 C13         -17.627800   -4.220800   60.235100 C.2      1 SUBUNIT    0.0000
     14 C14         -18.610800   -3.104300   59.975700 C.3      1 SUBUNIT    0.0000
     15 C15         -19.835800   -3.223900   60.881800 C.3      1 SUBUNIT    0.0000
     16 N16         -20.624700   -1.995700   60.832700 N.3      1 SUBUNIT    0.0000
     17 C17         -16.585100   -4.501500   59.310500 C.2      1 SUBUNIT    0.0000
     18 C18         -15.692000   -5.561400   59.567100 C.2      1 SUBUNIT    0.0000
     19 C19         -15.813400   -6.327100   60.738700 C.2      1 SUBUNIT    0.0000
     20 C20         -16.832000   -6.039600   61.646100 C.2      1 SUBUNIT    0.0000
     21 C21         -16.420300   -3.745400   58.128700 C.2      1 SUBUNIT    0.0000
     22 C22         -15.404000   -4.068500   57.212400 C.2      1 SUBUNIT    0.0000
     23 C23         -14.529300   -5.134400   57.473300 C.2      1 SUBUNIT    0.0000
     24 C24         -14.666500   -5.875300   58.657600 C.2      1 SUBUNIT    0.0000
     25 O25         -15.204900   -3.400800   56.003700 O.3      1 SUBUNIT    0.0000
     26 C26         -15.679800   -2.069400   55.948600 C.3      1 SUBUNIT    0.0000
     27 O27         -13.548500   -5.368900   56.507400 O.3      1 SUBUNIT    0.0000
     28 C28         -12.664500   -6.445500   56.753900 C.3      1 SUBUNIT    0.0000
     29 H29         -21.294200   -5.541600   62.413300 H        1 SUBUNIT    0.0000
     30 H30         -22.229800   -1.934800   65.699200 H        1 SUBUNIT    0.0000
     31 H31         -18.715000   -2.822400   62.680700 H        1 SUBUNIT    0.0000
     32 H32         -18.953800   -3.109000   58.940000 H        1 SUBUNIT    0.0000
     33 H33         -18.105000   -2.154300   60.153100 H        1 SUBUNIT    0.0000
     34 H34         -20.471500   -4.020400   60.492500 H        1 SUBUNIT    0.0000
     35 H35         -21.560100   -2.160900   61.179800 H        1 SUBUNIT    0.0000
     36 H36         -20.215200   -1.289200   61.430900 H        1 SUBUNIT    0.0000
     37 H37         -15.129400   -7.137600   60.942400 H        1 SUBUNIT    0.0000
     38 H38         -16.925600   -6.626100   62.548200 H        1 SUBUNIT    0.0000
     39 H39         -17.079200   -2.919200   57.922500 H        1 SUBUNIT    0.0000
     40 H40         -13.996400   -6.689500   58.889100 H        1 SUBUNIT    0.0000
     41 H41         -15.262000   -1.475200   56.762300 H        1 SUBUNIT    0.0000
     42 H42         -16.766600   -2.026900   55.983500 H        1 SUBUNIT    0.0000
     43 H43         -15.365800   -1.617700   55.007600 H        1 SUBUNIT    0.0000
     44 H44         -13.208400   -7.385800   56.846800 H        1 SUBUNIT    0.0000
     45 H45         -11.975400   -6.542800   55.915100 H        1 SUBUNIT    0.0000
     46 H46         -12.072400   -6.269600   57.653400 H        1 SUBUNIT    0.0000
@<TRIPOS>BOND
     1    1    2 2
     2    1    6 1
     3    1    7 1
     4    2    3 1
     5    2   10 1
     6    3    4 2
     7    3   29 1
     8    4    5 1
     9    4    9 1
    10    5    6 2
    11    5    8 1
    12    6   30 1
    13   10   11 1
    14   10   15 1
    15   10   31 1
    16   11   12 1
    17   12   13 2
    18   12   20 1
    19   13   14 1
    20   13   17 1
    21   14   15 1
    22   14   32 1
    23   14   33 1
    24   15   16 1
    25   15   34 1
    26   16   35 1
    27   16   36 1
    28   17   18 1
    29   17   21 2
    30   18   19 1
    31   18   24 2
    32   19   20 2
    33   19   37 1
    34   20   38 1
    35   21   22 1
    36   21   39 1
    37   22   23 2
    38   22   25 1
    39   23   24 1
    40   23   27 1
    41   24   40 1
    42   25   26 1
    43   26   41 1
    44   26   42 1
    45   26   43 1
    46   27   28 1
    47   28   44 1
    48   28   45 1
    49   28   46 1
@<SCITEGIC>MOL_PROPERTY
Resolution
SciTegic.value.DoubleValue
2.750000

@<SCITEGIC>MOL_PROPERTY
TopHits
SciTegic.value.IntegerValue
10

@<SCITEGIC>MOL_PROPERTY
-CDOCKER_ENERGY
SciTegic.value.DoubleValue
8.103439

@<SCITEGIC>MOL_PROPERTY
-CDOCKER_INTERACTION_ENERGY
SciTegic.value.DoubleValue
34.658440

@<SCITEGIC>MOL_PROPERTY
POSE_NUMBER
SciTegic.value.IntegerValue
5

@<SCITEGIC>MOL_PROPERTY
ForcefieldFFML
SciTegic.value.StringValue
<?xml version="1.0" encoding="UTF-8"?>
<!DOCTYPE ffml SYSTEM "Ffml.dtd">
<ffml version="1.0">
<forcefield name="CHARMm" derivedFrom="CHARMm" base="CHARMm">
<atomTypes>
</atomTypes>
<parameters>
</parameters>
</forcefield>
</ffml>

@<SCITEGIC>MOL_PROPERTY
Initial Potential Energy
SciTegic.value.DoubleValue
38.207001

@<SCITEGIC>MOL_PROPERTY
Initial RMS Gradient
SciTegic.value.DoubleValue
13.692900

@<SCITEGIC>MOL_PROPERTY
Minimization Criteria
SciTegic.value.StringValue
 CONJUG> Minimization exiting with gradient tolerance ( 0.0100000) satisfied.

@<SCITEGIC>MOL_PROPERTY
CHARMm Energy
SciTegic.value.DoubleValue
21.851101

@<SCITEGIC>MOL_PROPERTY
Potential Energy
SciTegic.value.DoubleValue
21.851101

@<SCITEGIC>MOL_PROPERTY
RMS Gradient
SciTegic.value.DoubleValue
0.009680

@<SCITEGIC>MOL_PROPERTY
Bond Energy
SciTegic.value.DoubleValue
1.889970

@<SCITEGIC>MOL_PROPERTY
Angle Energy
SciTegic.value.DoubleValue
15.035700

@<SCITEGIC>MOL_PROPERTY
Urey-Bradley Energy
SciTegic.value.IntegerValue
0

@<SCITEGIC>MOL_PROPERTY
Dihedral Energy
SciTegic.value.DoubleValue
2.593840

@<SCITEGIC>MOL_PROPERTY
Improper Energy
SciTegic.value.DoubleValue
0.009780

@<SCITEGIC>MOL_PROPERTY
Van der Waals Energy
SciTegic.value.DoubleValue
6.914200

@<SCITEGIC>MOL_PROPERTY
Electrostatic Energy
SciTegic.value.DoubleValue
-4.592400

@<SCITEGIC>MOL_PROPERTY
Hydrogen Bond Energy
SciTegic.value.IntegerValue
0

@<SCITEGIC>MOL_PROPERTY
Solvation Free Energy
SciTegic.value.IntegerValue
0

@<SCITEGIC>MOL_PROPERTY
PartialChargeMethod
SciTegic.value.StringValue
MomanyRone

@<SCITEGIC>MOL_PROPERTY
UseResidueTemplateCharge
SciTegic.value.StringValue
True

@<SCITEGIC>MOL_PROPERTY
Heavy atom RMSD to HL1 1
SciTegic.value.DoubleValue
8.936493

@<SCITEGIC>ATOM_PROPERTY
Formal Charge
SciTegic.value.StringValue
1 0
2 0
3 0
4 0
5 0
6 0
7 0
8 0
9 0
10 0
11 0
12 0
13 0
14 0
15 0
16 0
17 0
18 0
19 0
20 0
21 0
22 0
23 0
24 0
25 0
26 0
27 0
28 0
29 0
30 0
31 0
32 0
33 0
34 0
35 0
36 0
37 0
38 0
39 0
40 0
41 0
42 0
43 0
44 0
45 0
46 0

@<SCITEGIC>ATOM_PROPERTY
pdb_tempFactor
SciTegic.value.DoubleValue
1 0.00
2 0.00
3 0.00
4 0.00
5 0.00
6 0.00
7 0.00
8 0.00
9 0.00
10 0.00
11 0.00
12 0.00
13 0.00
14 0.00
15 0.00
16 0.00
17 0.00
18 0.00
19 0.00
20 0.00
21 0.00
22 0.00
23 0.00
24 0.00
25 0.00
26 0.00
27 0.00
28 0.00
29 0.00
30 0.00
31 0.00
32 0.00
33 0.00
34 0.00
35 0.00
36 0.00
37 0.00
38 0.00
39 0.00
40 0.00
41 0.00
42 0.00
43 0.00
44 0.00
45 0.00
46 0.00

@<SCITEGIC>ATOM_PROPERTY
pdb_occupancy
SciTegic.value.DoubleValue
1 1.00
2 1.00
3 1.00
4 1.00
5 1.00
6 1.00
7 1.00
8 1.00
9 1.00
10 1.00
11 1.00
12 1.00
13 1.00
14 1.00
15 1.00
16 1.00
17 1.00
18 1.00
19 1.00
20 1.00
21 1.00
22 1.00
23 1.00
24 1.00
25 1.00
26 1.00
27 1.00
28 1.00
29 1.00
30 1.00
31 1.00
32 1.00
33 1.00
34 1.00
35 1.00
36 1.00
37 1.00
38 1.00
39 1.00
40 1.00
41 1.00
42 1.00
43 1.00
44 1.00
45 1.00
46 1.00

#	Created by:	Discovery Studio
#	Creation time:	2019-08-05T16:14:42Z

@<TRIPOS>MOLECULE
5j3j
   46    49     0 0 0
SMALL
USER_CHARGES


@<TRIPOS>ATOM
      1 C1          -21.748100   -5.457900   62.769200 C.2      1 SUBUNIT    0.0000
      2 C2          -20.968000   -4.300400   62.873700 C.2      1 SUBUNIT    0.0000
      3 C3          -21.345700   -3.337400   63.810600 C.2      1 SUBUNIT    0.0000
      4 C4          -22.468000   -3.548800   64.599600 C.2      1 SUBUNIT    0.0000
      5 C5          -23.224500   -4.704500   64.473700 C.2      1 SUBUNIT    0.0000
      6 C6          -22.874300   -5.677800   63.552500 C.2      1 SUBUNIT    0.0000
      7 F7          -21.422900   -6.407000   61.882400 F        1 SUBUNIT    0.0000
      8 F8          -24.304100   -4.891700   65.245400 F        1 SUBUNIT    0.0000
      9 F9          -22.815000   -2.615700   65.495400 F        1 SUBUNIT    0.0000
     10 C10         -19.749500   -4.075000   62.009000 C.3      1 SUBUNIT    0.0000
     11 O11         -18.882200   -5.180800   62.163800 O.3      1 SUBUNIT    0.0000
     12 C12         -17.819200   -5.251500   61.268300 C.2      1 SUBUNIT    0.0000
     13 C13         -17.742800   -4.492300   60.085800 C.2      1 SUBUNIT    0.0000
     14 C14         -18.850400   -3.525300   59.743200 C.3      1 SUBUNIT    0.0000
     15 C15         -20.114600   -3.857300   60.532700 C.3      1 SUBUNIT    0.0000
     16 N16         -21.117300   -2.812500   60.350400 N.3      1 SUBUNIT    0.0000
     17 C17         -16.636800   -4.678400   59.214600 C.2      1 SUBUNIT    0.0000
     18 C18         -15.664600   -5.654100   59.516200 C.2      1 SUBUNIT    0.0000
     19 C19         -15.754800   -6.399400   60.703500 C.2      1 SUBUNIT    0.0000
     20 C20         -16.821100   -6.180900   61.574200 C.2      1 SUBUNIT    0.0000
     21 C21         -16.486300   -3.909900   58.041500 C.2      1 SUBUNIT    0.0000
     22 C22         -15.412000   -4.145000   57.166800 C.2      1 SUBUNIT    0.0000
     23 C23         -14.479700   -5.156200   57.449800 C.2      1 SUBUNIT    0.0000
     24 C24         -14.596200   -5.898900   58.635700 C.2      1 SUBUNIT    0.0000
     25 O25         -15.213400   -3.434600   55.983600 O.3      1 SUBUNIT    0.0000
     26 C26         -15.707100   -2.106700   55.981700 C.3      1 SUBUNIT    0.0000
     27 O27         -13.465700   -5.336300   56.508500 O.3      1 SUBUNIT    0.0000
     28 C28         -12.587500   -6.421300   56.740000 C.3      1 SUBUNIT    0.0000
     29 H29         -20.769800   -2.431700   63.927700 H        1 SUBUNIT    0.0000
     30 H30         -23.457400   -6.580500   63.447000 H        1 SUBUNIT    0.0000
     31 H31         -19.229700   -3.187900   62.374800 H        1 SUBUNIT    0.0000
     32 H32         -19.096000   -3.558500   58.682600 H        1 SUBUNIT    0.0000
     33 H33         -18.518600   -2.513900   59.979800 H        1 SUBUNIT    0.0000
     34 H34         -20.546600   -4.771600   60.124900 H        1 SUBUNIT    0.0000
     35 H35         -21.311300   -2.678600   59.367200 H        1 SUBUNIT    0.0000
     36 H36         -20.778000   -1.929500   60.706800 H        1 SUBUNIT    0.0000
     37 H37         -15.009800   -7.141600   60.951200 H        1 SUBUNIT    0.0000
     38 H38         -16.894100   -6.741900   62.494700 H        1 SUBUNIT    0.0000
     39 H39         -17.200600   -3.138400   57.809000 H        1 SUBUNIT    0.0000
     40 H40         -13.879100   -6.664100   58.892500 H        1 SUBUNIT    0.0000
     41 H41         -15.297900   -1.540100   56.819900 H        1 SUBUNIT    0.0000
     42 H42         -16.794600   -2.074100   56.016100 H        1 SUBUNIT    0.0000
     43 H43         -15.401700   -1.608600   55.060900 H        1 SUBUNIT    0.0000
     44 H44         -13.133800   -7.365300   56.772900 H        1 SUBUNIT    0.0000
     45 H45         -11.862800   -6.483000   55.927300 H        1 SUBUNIT    0.0000
     46 H46         -12.030800   -6.283000   57.668000 H        1 SUBUNIT    0.0000
@<TRIPOS>BOND
     1    1    2 2
     2    1    6 1
     3    1    7 1
     4    2    3 1
     5    2   10 1
     6    3    4 2
     7    3   29 1
     8    4    5 1
     9    4    9 1
    10    5    6 2
    11    5    8 1
    12    6   30 1
    13   10   11 1
    14   10   15 1
    15   10   31 1
    16   11   12 1
    17   12   13 2
    18   12   20 1
    19   13   14 1
    20   13   17 1
    21   14   15 1
    22   14   32 1
    23   14   33 1
    24   15   16 1
    25   15   34 1
    26   16   35 1
    27   16   36 1
    28   17   18 1
    29   17   21 2
    30   18   19 1
    31   18   24 2
    32   19   20 2
    33   19   37 1
    34   20   38 1
    35   21   22 1
    36   21   39 1
    37   22   23 2
    38   22   25 1
    39   23   24 1
    40   23   27 1
    41   24   40 1
    42   25   26 1
    43   26   41 1
    44   26   42 1
    45   26   43 1
    46   27   28 1
    47   28   44 1
    48   28   45 1
    49   28   46 1
@<SCITEGIC>MOL_PROPERTY
Resolution
SciTegic.value.DoubleValue
2.750000

@<SCITEGIC>MOL_PROPERTY
TopHits
SciTegic.value.IntegerValue
10

@<SCITEGIC>MOL_PROPERTY
-CDOCKER_ENERGY
SciTegic.value.DoubleValue
6.768853

@<SCITEGIC>MOL_PROPERTY
-CDOCKER_INTERACTION_ENERGY
SciTegic.value.DoubleValue
34.654575

@<SCITEGIC>MOL_PROPERTY
POSE_NUMBER
SciTegic.value.IntegerValue
6

@<SCITEGIC>MOL_PROPERTY
ForcefieldFFML
SciTegic.value.StringValue
<?xml version="1.0" encoding="UTF-8"?>
<!DOCTYPE ffml SYSTEM "Ffml.dtd">
<ffml version="1.0">
<forcefield name="CHARMm" derivedFrom="CHARMm" base="CHARMm">
<atomTypes>
</atomTypes>
<parameters>
</parameters>
</forcefield>
</ffml>

@<SCITEGIC>MOL_PROPERTY
Initial Potential Energy
SciTegic.value.DoubleValue
38.207001

@<SCITEGIC>MOL_PROPERTY
Initial RMS Gradient
SciTegic.value.DoubleValue
13.692900

@<SCITEGIC>MOL_PROPERTY
Minimization Criteria
SciTegic.value.StringValue
 CONJUG> Minimization exiting with gradient tolerance ( 0.0100000) satisfied.

@<SCITEGIC>MOL_PROPERTY
CHARMm Energy
SciTegic.value.DoubleValue
21.851101

@<SCITEGIC>MOL_PROPERTY
Potential Energy
SciTegic.value.DoubleValue
21.851101

@<SCITEGIC>MOL_PROPERTY
RMS Gradient
SciTegic.value.DoubleValue
0.009680

@<SCITEGIC>MOL_PROPERTY
Bond Energy
SciTegic.value.DoubleValue
1.889970

@<SCITEGIC>MOL_PROPERTY
Angle Energy
SciTegic.value.DoubleValue
15.035700

@<SCITEGIC>MOL_PROPERTY
Urey-Bradley Energy
SciTegic.value.IntegerValue
0

@<SCITEGIC>MOL_PROPERTY
Dihedral Energy
SciTegic.value.DoubleValue
2.593840

@<SCITEGIC>MOL_PROPERTY
Improper Energy
SciTegic.value.DoubleValue
0.009780

@<SCITEGIC>MOL_PROPERTY
Van der Waals Energy
SciTegic.value.DoubleValue
6.914200

@<SCITEGIC>MOL_PROPERTY
Electrostatic Energy
SciTegic.value.DoubleValue
-4.592400

@<SCITEGIC>MOL_PROPERTY
Hydrogen Bond Energy
SciTegic.value.IntegerValue
0

@<SCITEGIC>MOL_PROPERTY
Solvation Free Energy
SciTegic.value.IntegerValue
0

@<SCITEGIC>MOL_PROPERTY
PartialChargeMethod
SciTegic.value.StringValue
MomanyRone

@<SCITEGIC>MOL_PROPERTY
UseResidueTemplateCharge
SciTegic.value.StringValue
True

@<SCITEGIC>MOL_PROPERTY
Heavy atom RMSD to HL1 1
SciTegic.value.DoubleValue
9.065378

@<SCITEGIC>ATOM_PROPERTY
Formal Charge
SciTegic.value.StringValue
1 0
2 0
3 0
4 0
5 0
6 0
7 0
8 0
9 0
10 0
11 0
12 0
13 0
14 0
15 0
16 0
17 0
18 0
19 0
20 0
21 0
22 0
23 0
24 0
25 0
26 0
27 0
28 0
29 0
30 0
31 0
32 0
33 0
34 0
35 0
36 0
37 0
38 0
39 0
40 0
41 0
42 0
43 0
44 0
45 0
46 0

@<SCITEGIC>ATOM_PROPERTY
pdb_tempFactor
SciTegic.value.DoubleValue
1 0.00
2 0.00
3 0.00
4 0.00
5 0.00
6 0.00
7 0.00
8 0.00
9 0.00
10 0.00
11 0.00
12 0.00
13 0.00
14 0.00
15 0.00
16 0.00
17 0.00
18 0.00
19 0.00
20 0.00
21 0.00
22 0.00
23 0.00
24 0.00
25 0.00
26 0.00
27 0.00
28 0.00
29 0.00
30 0.00
31 0.00
32 0.00
33 0.00
34 0.00
35 0.00
36 0.00
37 0.00
38 0.00
39 0.00
40 0.00
41 0.00
42 0.00
43 0.00
44 0.00
45 0.00
46 0.00

@<SCITEGIC>ATOM_PROPERTY
pdb_occupancy
SciTegic.value.DoubleValue
1 1.00
2 1.00
3 1.00
4 1.00
5 1.00
6 1.00
7 1.00
8 1.00
9 1.00
10 1.00
11 1.00
12 1.00
13 1.00
14 1.00
15 1.00
16 1.00
17 1.00
18 1.00
19 1.00
20 1.00
21 1.00
22 1.00
23 1.00
24 1.00
25 1.00
26 1.00
27 1.00
28 1.00
29 1.00
30 1.00
31 1.00
32 1.00
33 1.00
34 1.00
35 1.00
36 1.00
37 1.00
38 1.00
39 1.00
40 1.00
41 1.00
42 1.00
43 1.00
44 1.00
45 1.00
46 1.00

#	Created by:	Discovery Studio
#	Creation time:	2019-08-05T16:14:42Z

@<TRIPOS>MOLECULE
5j3j
   46    49     0 0 0
SMALL
USER_CHARGES


@<TRIPOS>ATOM
      1 C1          -22.208200   -8.051700   64.067000 C.2      1 SUBUNIT    0.0000
      2 C2          -22.001600   -6.806500   63.464400 C.2      1 SUBUNIT    0.0000
      3 C3          -22.916900   -5.786200   63.729700 C.2      1 SUBUNIT    0.0000
      4 C4          -23.982800   -6.032000   64.584200 C.2      1 SUBUNIT    0.0000
      5 C5          -24.151600   -7.272400   65.180500 C.2      1 SUBUNIT    0.0000
      6 C6          -23.263800   -8.304000   64.930000 C.2      1 SUBUNIT    0.0000
      7 F7          -21.348300   -9.053200   63.836900 F        1 SUBUNIT    0.0000
      8 F8          -25.183600   -7.487600   66.008000 F        1 SUBUNIT    0.0000
      9 F9          -24.853900   -5.047000   64.838000 F        1 SUBUNIT    0.0000
     10 C10         -20.780700   -6.546800   62.616200 C.3      1 SUBUNIT    0.0000
     11 O11         -21.061600   -5.528000   61.673100 O.3      1 SUBUNIT    0.0000
     12 C12         -19.951100   -5.090500   60.948300 C.2      1 SUBUNIT    0.0000
     13 C13         -18.620900   -5.357000   61.333700 C.2      1 SUBUNIT    0.0000
     14 C14         -18.335600   -6.063400   62.637800 C.3      1 SUBUNIT    0.0000
     15 C15         -19.603900   -6.096000   63.486800 C.3      1 SUBUNIT    0.0000
     16 N16         -19.440300   -6.909000   64.684500 N.3      1 SUBUNIT    0.0000
     17 C17         -17.560100   -4.939800   60.490600 C.2      1 SUBUNIT    0.0000
     18 C18         -17.849600   -4.212200   59.317500 C.2      1 SUBUNIT    0.0000
     19 C19         -19.172300   -3.855200   59.008600 C.2      1 SUBUNIT    0.0000
     20 C20         -20.213300   -4.315500   59.812600 C.2      1 SUBUNIT    0.0000
     21 C21         -16.213900   -5.239800   60.795400 C.2      1 SUBUNIT    0.0000
     22 C22         -15.183300   -4.851500   59.931400 C.2      1 SUBUNIT    0.0000
     23 C23         -15.499500   -4.202000   58.717800 C.2      1 SUBUNIT    0.0000
     24 C24         -16.819000   -3.848800   58.435400 C.2      1 SUBUNIT    0.0000
     25 O25         -13.892800   -5.170800   60.343800 O.3      1 SUBUNIT    0.0000
     26 C26         -12.867900   -4.291500   59.922000 C.3      1 SUBUNIT    0.0000
     27 O27         -14.555000   -3.955500   57.735200 O.3      1 SUBUNIT    0.0000
     28 C28         -14.359100   -5.127400   56.966100 C.3      1 SUBUNIT    0.0000
     29 H29         -22.794900   -4.804100   63.298000 H        1 SUBUNIT    0.0000
     30 H30         -23.374400   -9.270300   65.396200 H        1 SUBUNIT    0.0000
     31 H31         -20.529900   -7.463100   62.077400 H        1 SUBUNIT    0.0000
     32 H32         -17.550700   -5.550000   63.195300 H        1 SUBUNIT    0.0000
     33 H33         -17.986600   -7.076300   62.433600 H        1 SUBUNIT    0.0000
     34 H34         -19.811700   -5.081600   63.830700 H        1 SUBUNIT    0.0000
     35 H35         -18.703100   -6.523700   65.259500 H        1 SUBUNIT    0.0000
     36 H36         -19.141900   -7.843700   64.432900 H        1 SUBUNIT    0.0000
     37 H37         -19.389900   -3.234600   58.152900 H        1 SUBUNIT    0.0000
     38 H38         -21.235500   -4.078600   59.558800 H        1 SUBUNIT    0.0000
     39 H39         -15.938800   -5.773600   61.694900 H        1 SUBUNIT    0.0000
     40 H40         -17.035900   -3.309500   57.525300 H        1 SUBUNIT    0.0000
     41 H41         -13.172800   -3.247600   60.007400 H        1 SUBUNIT    0.0000
     42 H42         -12.555000   -4.509100   58.902900 H        1 SUBUNIT    0.0000
     43 H43         -11.992400   -4.434500   60.549700 H        1 SUBUNIT    0.0000
     44 H44         -14.020000   -5.958500   57.586400 H        1 SUBUNIT    0.0000
     45 H45         -15.278100   -5.420500   56.455500 H        1 SUBUNIT    0.0000
     46 H46         -13.595800   -4.947700   56.213000 H        1 SUBUNIT    0.0000
@<TRIPOS>BOND
     1    1    2 2
     2    1    6 1
     3    1    7 1
     4    2    3 1
     5    2   10 1
     6    3    4 2
     7    3   29 1
     8    4    5 1
     9    4    9 1
    10    5    6 2
    11    5    8 1
    12    6   30 1
    13   10   11 1
    14   10   15 1
    15   10   31 1
    16   11   12 1
    17   12   13 2
    18   12   20 1
    19   13   14 1
    20   13   17 1
    21   14   15 1
    22   14   32 1
    23   14   33 1
    24   15   16 1
    25   15   34 1
    26   16   35 1
    27   16   36 1
    28   17   18 1
    29   17   21 2
    30   18   19 1
    31   18   24 2
    32   19   20 2
    33   19   37 1
    34   20   38 1
    35   21   22 1
    36   21   39 1
    37   22   23 2
    38   22   25 1
    39   23   24 1
    40   23   27 1
    41   24   40 1
    42   25   26 1
    43   26   41 1
    44   26   42 1
    45   26   43 1
    46   27   28 1
    47   28   44 1
    48   28   45 1
    49   28   46 1
@<SCITEGIC>MOL_PROPERTY
Resolution
SciTegic.value.DoubleValue
2.750000

@<SCITEGIC>MOL_PROPERTY
TopHits
SciTegic.value.IntegerValue
10

@<SCITEGIC>MOL_PROPERTY
-CDOCKER_ENERGY
SciTegic.value.DoubleValue
6.537257

@<SCITEGIC>MOL_PROPERTY
-CDOCKER_INTERACTION_ENERGY
SciTegic.value.DoubleValue
37.254555

@<SCITEGIC>MOL_PROPERTY
POSE_NUMBER
SciTegic.value.IntegerValue
7

@<SCITEGIC>MOL_PROPERTY
ForcefieldFFML
SciTegic.value.StringValue
<?xml version="1.0" encoding="UTF-8"?>
<!DOCTYPE ffml SYSTEM "Ffml.dtd">
<ffml version="1.0">
<forcefield name="CHARMm" derivedFrom="CHARMm" base="CHARMm">
<atomTypes>
</atomTypes>
<parameters>
</parameters>
</forcefield>
</ffml>

@<SCITEGIC>MOL_PROPERTY
Initial Potential Energy
SciTegic.value.DoubleValue
38.207001

@<SCITEGIC>MOL_PROPERTY
Initial RMS Gradient
SciTegic.value.DoubleValue
13.692900

@<SCITEGIC>MOL_PROPERTY
Minimization Criteria
SciTegic.value.StringValue
 CONJUG> Minimization exiting with gradient tolerance ( 0.0100000) satisfied.

@<SCITEGIC>MOL_PROPERTY
CHARMm Energy
SciTegic.value.DoubleValue
21.851101

@<SCITEGIC>MOL_PROPERTY
Potential Energy
SciTegic.value.DoubleValue
21.851101

@<SCITEGIC>MOL_PROPERTY
RMS Gradient
SciTegic.value.DoubleValue
0.009680

@<SCITEGIC>MOL_PROPERTY
Bond Energy
SciTegic.value.DoubleValue
1.889970

@<SCITEGIC>MOL_PROPERTY
Angle Energy
SciTegic.value.DoubleValue
15.035700

@<SCITEGIC>MOL_PROPERTY
Urey-Bradley Energy
SciTegic.value.IntegerValue
0

@<SCITEGIC>MOL_PROPERTY
Dihedral Energy
SciTegic.value.DoubleValue
2.593840

@<SCITEGIC>MOL_PROPERTY
Improper Energy
SciTegic.value.DoubleValue
0.009780

@<SCITEGIC>MOL_PROPERTY
Van der Waals Energy
SciTegic.value.DoubleValue
6.914200

@<SCITEGIC>MOL_PROPERTY
Electrostatic Energy
SciTegic.value.DoubleValue
-4.592400

@<SCITEGIC>MOL_PROPERTY
Hydrogen Bond Energy
SciTegic.value.IntegerValue
0

@<SCITEGIC>MOL_PROPERTY
Solvation Free Energy
SciTegic.value.IntegerValue
0

@<SCITEGIC>MOL_PROPERTY
PartialChargeMethod
SciTegic.value.StringValue
MomanyRone

@<SCITEGIC>MOL_PROPERTY
UseResidueTemplateCharge
SciTegic.value.StringValue
True

@<SCITEGIC>MOL_PROPERTY
Heavy atom RMSD to HL1 1
SciTegic.value.DoubleValue
8.912272

@<SCITEGIC>ATOM_PROPERTY
Formal Charge
SciTegic.value.StringValue
1 0
2 0
3 0
4 0
5 0
6 0
7 0
8 0
9 0
10 0
11 0
12 0
13 0
14 0
15 0
16 0
17 0
18 0
19 0
20 0
21 0
22 0
23 0
24 0
25 0
26 0
27 0
28 0
29 0
30 0
31 0
32 0
33 0
34 0
35 0
36 0
37 0
38 0
39 0
40 0
41 0
42 0
43 0
44 0
45 0
46 0

@<SCITEGIC>ATOM_PROPERTY
pdb_tempFactor
SciTegic.value.DoubleValue
1 0.00
2 0.00
3 0.00
4 0.00
5 0.00
6 0.00
7 0.00
8 0.00
9 0.00
10 0.00
11 0.00
12 0.00
13 0.00
14 0.00
15 0.00
16 0.00
17 0.00
18 0.00
19 0.00
20 0.00
21 0.00
22 0.00
23 0.00
24 0.00
25 0.00
26 0.00
27 0.00
28 0.00
29 0.00
30 0.00
31 0.00
32 0.00
33 0.00
34 0.00
35 0.00
36 0.00
37 0.00
38 0.00
39 0.00
40 0.00
41 0.00
42 0.00
43 0.00
44 0.00
45 0.00
46 0.00

@<SCITEGIC>ATOM_PROPERTY
pdb_occupancy
SciTegic.value.DoubleValue
1 1.00
2 1.00
3 1.00
4 1.00
5 1.00
6 1.00
7 1.00
8 1.00
9 1.00
10 1.00
11 1.00
12 1.00
13 1.00
14 1.00
15 1.00
16 1.00
17 1.00
18 1.00
19 1.00
20 1.00
21 1.00
22 1.00
23 1.00
24 1.00
25 1.00
26 1.00
27 1.00
28 1.00
29 1.00
30 1.00
31 1.00
32 1.00
33 1.00
34 1.00
35 1.00
36 1.00
37 1.00
38 1.00
39 1.00
40 1.00
41 1.00
42 1.00
43 1.00
44 1.00
45 1.00
46 1.00

#	Created by:	Discovery Studio
#	Creation time:	2019-08-05T16:14:42Z

@<TRIPOS>MOLECULE
5j3j
   46    49     0 0 0
SMALL
USER_CHARGES


@<TRIPOS>ATOM
      1 C1          -13.494000   -4.668200   59.357300 C.2      1 SUBUNIT    0.0000
      2 C2          -14.571300   -5.307100   58.731600 C.2      1 SUBUNIT    0.0000
      3 C3          -14.307200   -6.099300   57.614000 C.2      1 SUBUNIT    0.0000
      4 C4          -13.004200   -6.239900   57.162700 C.2      1 SUBUNIT    0.0000
      5 C5          -11.958900   -5.599500   57.802500 C.2      1 SUBUNIT    0.0000
      6 C6          -12.185200   -4.798700   58.910100 C.2      1 SUBUNIT    0.0000
      7 F7          -13.704000   -3.861300   60.406300 F        1 SUBUNIT    0.0000
      8 F8          -10.721300   -5.706500   57.312900 F        1 SUBUNIT    0.0000
      9 F9          -12.763500   -6.983900   56.075800 F        1 SUBUNIT    0.0000
     10 C10         -15.992700   -5.155900   59.213200 C.3      1 SUBUNIT    0.0000
     11 O11         -16.042600   -5.415900   60.602200 O.3      1 SUBUNIT    0.0000
     12 C12         -17.314100   -5.287500   61.154100 C.2      1 SUBUNIT    0.0000
     13 C13         -18.318500   -4.498600   60.564200 C.2      1 SUBUNIT    0.0000
     14 C14         -18.040700   -3.715800   59.302800 C.3      1 SUBUNIT    0.0000
     15 C15         -16.561700   -3.764600   58.911700 C.3      1 SUBUNIT    0.0000
     16 N16         -16.400300   -3.388300   57.509300 N.3      1 SUBUNIT    0.0000
     17 C17         -19.610700   -4.474500   61.148800 C.2      1 SUBUNIT    0.0000
     18 C18         -19.862500   -5.212300   62.323100 C.2      1 SUBUNIT    0.0000
     19 C19         -18.837500   -5.963400   62.923700 C.2      1 SUBUNIT    0.0000
     20 C20         -17.571000   -5.989900   62.338900 C.2      1 SUBUNIT    0.0000
     21 C21         -20.658900   -3.728600   60.569600 C.2      1 SUBUNIT    0.0000
     22 C22         -21.936500   -3.717600   61.156200 C.2      1 SUBUNIT    0.0000
     23 C23         -22.178700   -4.454800   62.327000 C.2      1 SUBUNIT    0.0000
     24 C24         -21.143200   -5.207800   62.904100 C.2      1 SUBUNIT    0.0000
     25 O25         -23.025700   -3.009100   60.643500 O.3      1 SUBUNIT    0.0000
     26 C26         -22.797500   -2.272400   59.457500 C.3      1 SUBUNIT    0.0000
     27 O27         -23.474800   -4.384300   62.840700 O.3      1 SUBUNIT    0.0000
     28 C28         -23.710200   -5.090400   64.043500 C.3      1 SUBUNIT    0.0000
     29 H29         -15.109100   -6.598600   57.094400 H        1 SUBUNIT    0.0000
     30 H30         -11.368400   -4.306900   59.419200 H        1 SUBUNIT    0.0000
     31 H31         -16.602900   -5.904400   58.703200 H        1 SUBUNIT    0.0000
     32 H32         -18.340400   -2.672900   59.417500 H        1 SUBUNIT    0.0000
     33 H33         -18.645200   -4.146000   58.506300 H        1 SUBUNIT    0.0000
     34 H34         -16.015200   -3.024200   59.497300 H        1 SUBUNIT    0.0000
     35 H35         -16.684700   -2.427200   57.369300 H        1 SUBUNIT    0.0000
     36 H36         -17.012800   -3.951800   56.929700 H        1 SUBUNIT    0.0000
     37 H37         -19.015100   -6.528400   63.827300 H        1 SUBUNIT    0.0000
     38 H38         -16.781700   -6.569800   62.793700 H        1 SUBUNIT    0.0000
     39 H39         -20.482800   -3.163100   59.669800 H        1 SUBUNIT    0.0000
     40 H40         -21.314700   -5.792500   63.793200 H        1 SUBUNIT    0.0000
     41 H41         -22.061900   -1.484200   59.622400 H        1 SUBUNIT    0.0000
     42 H42         -23.726300   -1.799600   59.140700 H        1 SUBUNIT    0.0000
     43 H43         -22.467400   -2.924300   58.648400 H        1 SUBUNIT    0.0000
     44 H44         -23.056000   -4.736200   64.841500 H        1 SUBUNIT    0.0000
     45 H45         -24.739700   -4.930100   64.362800 H        1 SUBUNIT    0.0000
     46 H46         -23.573000   -6.163100   63.899200 H        1 SUBUNIT    0.0000
@<TRIPOS>BOND
     1    1    2 2
     2    1    6 1
     3    1    7 1
     4    2    3 1
     5    2   10 1
     6    3    4 2
     7    3   29 1
     8    4    5 1
     9    4    9 1
    10    5    6 2
    11    5    8 1
    12    6   30 1
    13   10   11 1
    14   10   15 1
    15   10   31 1
    16   11   12 1
    17   12   13 2
    18   12   20 1
    19   13   14 1
    20   13   17 1
    21   14   15 1
    22   14   32 1
    23   14   33 1
    24   15   16 1
    25   15   34 1
    26   16   35 1
    27   16   36 1
    28   17   18 1
    29   17   21 2
    30   18   19 1
    31   18   24 2
    32   19   20 2
    33   19   37 1
    34   20   38 1
    35   21   22 1
    36   21   39 1
    37   22   23 2
    38   22   25 1
    39   23   24 1
    40   23   27 1
    41   24   40 1
    42   25   26 1
    43   26   41 1
    44   26   42 1
    45   26   43 1
    46   27   28 1
    47   28   44 1
    48   28   45 1
    49   28   46 1
@<SCITEGIC>MOL_PROPERTY
Resolution
SciTegic.value.DoubleValue
2.750000

@<SCITEGIC>MOL_PROPERTY
TopHits
SciTegic.value.IntegerValue
10

@<SCITEGIC>MOL_PROPERTY
-CDOCKER_ENERGY
SciTegic.value.DoubleValue
6.269171

@<SCITEGIC>MOL_PROPERTY
-CDOCKER_INTERACTION_ENERGY
SciTegic.value.DoubleValue
33.521641

@<SCITEGIC>MOL_PROPERTY
POSE_NUMBER
SciTegic.value.IntegerValue
8

@<SCITEGIC>MOL_PROPERTY
ForcefieldFFML
SciTegic.value.StringValue
<?xml version="1.0" encoding="UTF-8"?>
<!DOCTYPE ffml SYSTEM "Ffml.dtd">
<ffml version="1.0">
<forcefield name="CHARMm" derivedFrom="CHARMm" base="CHARMm">
<atomTypes>
</atomTypes>
<parameters>
</parameters>
</forcefield>
</ffml>

@<SCITEGIC>MOL_PROPERTY
Initial Potential Energy
SciTegic.value.DoubleValue
38.207001

@<SCITEGIC>MOL_PROPERTY
Initial RMS Gradient
SciTegic.value.DoubleValue
13.692900

@<SCITEGIC>MOL_PROPERTY
Minimization Criteria
SciTegic.value.StringValue
 CONJUG> Minimization exiting with gradient tolerance ( 0.0100000) satisfied.

@<SCITEGIC>MOL_PROPERTY
CHARMm Energy
SciTegic.value.DoubleValue
21.851101

@<SCITEGIC>MOL_PROPERTY
Potential Energy
SciTegic.value.DoubleValue
21.851101

@<SCITEGIC>MOL_PROPERTY
RMS Gradient
SciTegic.value.DoubleValue
0.009680

@<SCITEGIC>MOL_PROPERTY
Bond Energy
SciTegic.value.DoubleValue
1.889970

@<SCITEGIC>MOL_PROPERTY
Angle Energy
SciTegic.value.DoubleValue
15.035700

@<SCITEGIC>MOL_PROPERTY
Urey-Bradley Energy
SciTegic.value.IntegerValue
0

@<SCITEGIC>MOL_PROPERTY
Dihedral Energy
SciTegic.value.DoubleValue
2.593840

@<SCITEGIC>MOL_PROPERTY
Improper Energy
SciTegic.value.DoubleValue
0.009780

@<SCITEGIC>MOL_PROPERTY
Van der Waals Energy
SciTegic.value.DoubleValue
6.914200

@<SCITEGIC>MOL_PROPERTY
Electrostatic Energy
SciTegic.value.DoubleValue
-4.592400

@<SCITEGIC>MOL_PROPERTY
Hydrogen Bond Energy
SciTegic.value.IntegerValue
0

@<SCITEGIC>MOL_PROPERTY
Solvation Free Energy
SciTegic.value.IntegerValue
0

@<SCITEGIC>MOL_PROPERTY
PartialChargeMethod
SciTegic.value.StringValue
MomanyRone

@<SCITEGIC>MOL_PROPERTY
UseResidueTemplateCharge
SciTegic.value.StringValue
True

@<SCITEGIC>MOL_PROPERTY
Heavy atom RMSD to HL1 1
SciTegic.value.DoubleValue
3.064497

@<SCITEGIC>ATOM_PROPERTY
Formal Charge
SciTegic.value.StringValue
1 0
2 0
3 0
4 0
5 0
6 0
7 0
8 0
9 0
10 0
11 0
12 0
13 0
14 0
15 0
16 0
17 0
18 0
19 0
20 0
21 0
22 0
23 0
24 0
25 0
26 0
27 0
28 0
29 0
30 0
31 0
32 0
33 0
34 0
35 0
36 0
37 0
38 0
39 0
40 0
41 0
42 0
43 0
44 0
45 0
46 0

@<SCITEGIC>ATOM_PROPERTY
pdb_tempFactor
SciTegic.value.DoubleValue
1 0.00
2 0.00
3 0.00
4 0.00
5 0.00
6 0.00
7 0.00
8 0.00
9 0.00
10 0.00
11 0.00
12 0.00
13 0.00
14 0.00
15 0.00
16 0.00
17 0.00
18 0.00
19 0.00
20 0.00
21 0.00
22 0.00
23 0.00
24 0.00
25 0.00
26 0.00
27 0.00
28 0.00
29 0.00
30 0.00
31 0.00
32 0.00
33 0.00
34 0.00
35 0.00
36 0.00
37 0.00
38 0.00
39 0.00
40 0.00
41 0.00
42 0.00
43 0.00
44 0.00
45 0.00
46 0.00

@<SCITEGIC>ATOM_PROPERTY
pdb_occupancy
SciTegic.value.DoubleValue
1 1.00
2 1.00
3 1.00
4 1.00
5 1.00
6 1.00
7 1.00
8 1.00
9 1.00
10 1.00
11 1.00
12 1.00
13 1.00
14 1.00
15 1.00
16 1.00
17 1.00
18 1.00
19 1.00
20 1.00
21 1.00
22 1.00
23 1.00
24 1.00
25 1.00
26 1.00
27 1.00
28 1.00
29 1.00
30 1.00
31 1.00
32 1.00
33 1.00
34 1.00
35 1.00
36 1.00
37 1.00
38 1.00
39 1.00
40 1.00
41 1.00
42 1.00
43 1.00
44 1.00
45 1.00
46 1.00

#	Created by:	Discovery Studio
#	Creation time:	2019-08-05T16:14:42Z

@<TRIPOS>MOLECULE
5j3j
   46    49     0 0 0
SMALL
USER_CHARGES


@<TRIPOS>ATOM
      1 C1          -14.884300   -5.619300   57.913400 C.2      1 SUBUNIT    0.0000
      2 C2          -14.916500   -4.880000   59.102900 C.2      1 SUBUNIT    0.0000
      3 C3          -13.707300   -4.432800   59.631400 C.2      1 SUBUNIT    0.0000
      4 C4          -12.524300   -4.745400   58.980800 C.2      1 SUBUNIT    0.0000
      5 C5          -12.515800   -5.524200   57.833400 C.2      1 SUBUNIT    0.0000
      6 C6          -13.701700   -5.962800   57.272200 C.2      1 SUBUNIT    0.0000
      7 F7          -16.025400   -6.043100   57.355600 F        1 SUBUNIT    0.0000
      8 F8          -11.359600   -5.802800   57.217000 F        1 SUBUNIT    0.0000
      9 F9          -11.377100   -4.264600   59.468100 F        1 SUBUNIT    0.0000
     10 C10         -16.202000   -4.643900   59.858500 C.3      1 SUBUNIT    0.0000
     11 O11         -17.154200   -4.090100   58.971600 O.3      1 SUBUNIT    0.0000
     12 C12         -18.488200   -4.169400   59.357300 C.2      1 SUBUNIT    0.0000
     13 C13         -18.964700   -5.014100   60.378300 C.2      1 SUBUNIT    0.0000
     14 C14         -17.991000   -5.812500   61.214000 C.3      1 SUBUNIT    0.0000
     15 C15         -16.654600   -5.962200   60.494900 C.3      1 SUBUNIT    0.0000
     16 N16         -15.601800   -6.444500   61.382700 N.3      1 SUBUNIT    0.0000
     17 C17         -20.364100   -5.087000   60.612300 C.2      1 SUBUNIT    0.0000
     18 C18         -21.245000   -4.309600   59.831000 C.2      1 SUBUNIT    0.0000
     19 C19         -20.750300   -3.454500   58.833100 C.2      1 SUBUNIT    0.0000
     20 C20         -19.377900   -3.383700   58.615400 C.2      1 SUBUNIT    0.0000
     21 C21         -20.904600   -5.927900   61.610200 C.2      1 SUBUNIT    0.0000
     22 C22         -22.295600   -6.006400   61.803000 C.2      1 SUBUNIT    0.0000
     23 C23         -23.159200   -5.214800   61.028400 C.2      1 SUBUNIT    0.0000
     24 C24         -22.632700   -4.373900   60.036900 C.2      1 SUBUNIT    0.0000
     25 O25         -22.910400   -6.846800   62.733400 O.3      1 SUBUNIT    0.0000
     26 C26         -22.057100   -7.712500   63.456500 C.3      1 SUBUNIT    0.0000
     27 O27         -24.522700   -5.333500   61.302800 O.3      1 SUBUNIT    0.0000
     28 C28         -25.367600   -4.383700   60.681200 C.3      1 SUBUNIT    0.0000
     29 H29         -13.686700   -3.867700   60.551100 H        1 SUBUNIT    0.0000
     30 H30         -13.708000   -6.552700   56.368300 H        1 SUBUNIT    0.0000
     31 H31         -16.022500   -3.918900   60.654700 H        1 SUBUNIT    0.0000
     32 H32         -18.357400   -6.816500   61.426500 H        1 SUBUNIT    0.0000
     33 H33         -17.852800   -5.302100   62.167800 H        1 SUBUNIT    0.0000
     34 H34         -16.772700   -6.716400   59.717300 H        1 SUBUNIT    0.0000
     35 H35         -15.670200   -6.044300   62.311500 H        1 SUBUNIT    0.0000
     36 H36         -15.637800   -7.450200   61.494700 H        1 SUBUNIT    0.0000
     37 H37         -21.418700   -2.854000   58.233900 H        1 SUBUNIT    0.0000
     38 H38         -18.990800   -2.728000   57.849900 H        1 SUBUNIT    0.0000
     39 H39         -20.249700   -6.515700   62.229900 H        1 SUBUNIT    0.0000
     40 H40         -23.279100   -3.770100   59.418800 H        1 SUBUNIT    0.0000
     41 H41         -21.500400   -8.367700   62.785700 H        1 SUBUNIT    0.0000
     42 H42         -22.655000   -8.340100   64.117100 H        1 SUBUNIT    0.0000
     43 H43         -21.361000   -7.146300   64.074200 H        1 SUBUNIT    0.0000
     44 H44         -25.404000   -4.538600   59.602300 H        1 SUBUNIT    0.0000
     45 H45         -26.381000   -4.497700   61.064400 H        1 SUBUNIT    0.0000
     46 H46         -25.045500   -3.363700   60.902200 H        1 SUBUNIT    0.0000
@<TRIPOS>BOND
     1    1    2 2
     2    1    6 1
     3    1    7 1
     4    2    3 1
     5    2   10 1
     6    3    4 2
     7    3   29 1
     8    4    5 1
     9    4    9 1
    10    5    6 2
    11    5    8 1
    12    6   30 1
    13   10   11 1
    14   10   15 1
    15   10   31 1
    16   11   12 1
    17   12   13 2
    18   12   20 1
    19   13   14 1
    20   13   17 1
    21   14   15 1
    22   14   32 1
    23   14   33 1
    24   15   16 1
    25   15   34 1
    26   16   35 1
    27   16   36 1
    28   17   18 1
    29   17   21 2
    30   18   19 1
    31   18   24 2
    32   19   20 2
    33   19   37 1
    34   20   38 1
    35   21   22 1
    36   21   39 1
    37   22   23 2
    38   22   25 1
    39   23   24 1
    40   23   27 1
    41   24   40 1
    42   25   26 1
    43   26   41 1
    44   26   42 1
    45   26   43 1
    46   27   28 1
    47   28   44 1
    48   28   45 1
    49   28   46 1
@<SCITEGIC>MOL_PROPERTY
Resolution
SciTegic.value.DoubleValue
2.750000

@<SCITEGIC>MOL_PROPERTY
TopHits
SciTegic.value.IntegerValue
10

@<SCITEGIC>MOL_PROPERTY
-CDOCKER_ENERGY
SciTegic.value.DoubleValue
5.990524

@<SCITEGIC>MOL_PROPERTY
-CDOCKER_INTERACTION_ENERGY
SciTegic.value.DoubleValue
35.332752

@<SCITEGIC>MOL_PROPERTY
POSE_NUMBER
SciTegic.value.IntegerValue
9

@<SCITEGIC>MOL_PROPERTY
ForcefieldFFML
SciTegic.value.StringValue
<?xml version="1.0" encoding="UTF-8"?>
<!DOCTYPE ffml SYSTEM "Ffml.dtd">
<ffml version="1.0">
<forcefield name="CHARMm" derivedFrom="CHARMm" base="CHARMm">
<atomTypes>
</atomTypes>
<parameters>
</parameters>
</forcefield>
</ffml>

@<SCITEGIC>MOL_PROPERTY
Initial Potential Energy
SciTegic.value.DoubleValue
38.207001

@<SCITEGIC>MOL_PROPERTY
Initial RMS Gradient
SciTegic.value.DoubleValue
13.692900

@<SCITEGIC>MOL_PROPERTY
Minimization Criteria
SciTegic.value.StringValue
 CONJUG> Minimization exiting with gradient tolerance ( 0.0100000) satisfied.

@<SCITEGIC>MOL_PROPERTY
CHARMm Energy
SciTegic.value.DoubleValue
21.851101

@<SCITEGIC>MOL_PROPERTY
Potential Energy
SciTegic.value.DoubleValue
21.851101

@<SCITEGIC>MOL_PROPERTY
RMS Gradient
SciTegic.value.DoubleValue
0.009680

@<SCITEGIC>MOL_PROPERTY
Bond Energy
SciTegic.value.DoubleValue
1.889970

@<SCITEGIC>MOL_PROPERTY
Angle Energy
SciTegic.value.DoubleValue
15.035700

@<SCITEGIC>MOL_PROPERTY
Urey-Bradley Energy
SciTegic.value.IntegerValue
0

@<SCITEGIC>MOL_PROPERTY
Dihedral Energy
SciTegic.value.DoubleValue
2.593840

@<SCITEGIC>MOL_PROPERTY
Improper Energy
SciTegic.value.DoubleValue
0.009780

@<SCITEGIC>MOL_PROPERTY
Van der Waals Energy
SciTegic.value.DoubleValue
6.914200

@<SCITEGIC>MOL_PROPERTY
Electrostatic Energy
SciTegic.value.DoubleValue
-4.592400

@<SCITEGIC>MOL_PROPERTY
Hydrogen Bond Energy
SciTegic.value.IntegerValue
0

@<SCITEGIC>MOL_PROPERTY
Solvation Free Energy
SciTegic.value.IntegerValue
0

@<SCITEGIC>MOL_PROPERTY
PartialChargeMethod
SciTegic.value.StringValue
MomanyRone

@<SCITEGIC>MOL_PROPERTY
UseResidueTemplateCharge
SciTegic.value.StringValue
True

@<SCITEGIC>MOL_PROPERTY
Heavy atom RMSD to HL1 1
SciTegic.value.DoubleValue
2.173904

@<SCITEGIC>ATOM_PROPERTY
Formal Charge
SciTegic.value.StringValue
1 0
2 0
3 0
4 0
5 0
6 0
7 0
8 0
9 0
10 0
11 0
12 0
13 0
14 0
15 0
16 0
17 0
18 0
19 0
20 0
21 0
22 0
23 0
24 0
25 0
26 0
27 0
28 0
29 0
30 0
31 0
32 0
33 0
34 0
35 0
36 0
37 0
38 0
39 0
40 0
41 0
42 0
43 0
44 0
45 0
46 0

@<SCITEGIC>ATOM_PROPERTY
pdb_tempFactor
SciTegic.value.DoubleValue
1 0.00
2 0.00
3 0.00
4 0.00
5 0.00
6 0.00
7 0.00
8 0.00
9 0.00
10 0.00
11 0.00
12 0.00
13 0.00
14 0.00
15 0.00
16 0.00
17 0.00
18 0.00
19 0.00
20 0.00
21 0.00
22 0.00
23 0.00
24 0.00
25 0.00
26 0.00
27 0.00
28 0.00
29 0.00
30 0.00
31 0.00
32 0.00
33 0.00
34 0.00
35 0.00
36 0.00
37 0.00
38 0.00
39 0.00
40 0.00
41 0.00
42 0.00
43 0.00
44 0.00
45 0.00
46 0.00

@<SCITEGIC>ATOM_PROPERTY
pdb_occupancy
SciTegic.value.DoubleValue
1 1.00
2 1.00
3 1.00
4 1.00
5 1.00
6 1.00
7 1.00
8 1.00
9 1.00
10 1.00
11 1.00
12 1.00
13 1.00
14 1.00
15 1.00
16 1.00
17 1.00
18 1.00
19 1.00
20 1.00
21 1.00
22 1.00
23 1.00
24 1.00
25 1.00
26 1.00
27 1.00
28 1.00
29 1.00
30 1.00
31 1.00
32 1.00
33 1.00
34 1.00
35 1.00
36 1.00
37 1.00
38 1.00
39 1.00
40 1.00
41 1.00
42 1.00
43 1.00
44 1.00
45 1.00
46 1.00

#	Created by:	Discovery Studio
#	Creation time:	2019-08-05T16:14:42Z

@<TRIPOS>MOLECULE
5j3j
   46    49     0 0 0
SMALL
USER_CHARGES


@<TRIPOS>ATOM
      1 C1          -13.405700   -4.540300   59.307700 C.2      1 SUBUNIT    0.0000
      2 C2          -14.549500   -5.125100   58.749900 C.2      1 SUBUNIT    0.0000
      3 C3          -14.384700   -5.993700   57.669100 C.2      1 SUBUNIT    0.0000
      4 C4          -13.108900   -6.268400   57.198600 C.2      1 SUBUNIT    0.0000
      5 C5          -11.997100   -5.680000   57.776000 C.2      1 SUBUNIT    0.0000
      6 C6          -12.126800   -4.802800   58.838400 C.2      1 SUBUNIT    0.0000
      7 F7          -13.513900   -3.643500   60.297800 F        1 SUBUNIT    0.0000
      8 F8          -10.782300   -5.915800   57.273600 F        1 SUBUNIT    0.0000
      9 F9          -12.956300   -7.090700   56.153700 F        1 SUBUNIT    0.0000
     10 C10         -15.936000   -4.839200   59.276900 C.3      1 SUBUNIT    0.0000
     11 O11         -15.906300   -4.916900   60.689100 O.3      1 SUBUNIT    0.0000
     12 C12         -17.079500   -4.534500   61.331600 C.2      1 SUBUNIT    0.0000
     13 C13         -18.073800   -3.755800   60.711600 C.2      1 SUBUNIT    0.0000
     14 C14         -17.895400   -3.280200   59.289400 C.3      1 SUBUNIT    0.0000
     15 C15         -16.451400   -3.467700   58.819400 C.3      1 SUBUNIT    0.0000
     16 N16         -16.359800   -3.294600   57.372400 N.3      1 SUBUNIT    0.0000
     17 C17         -19.253800   -3.440700   61.433400 C.2      1 SUBUNIT    0.0000
     18 C18         -19.386600   -3.862200   62.771500 C.2      1 SUBUNIT    0.0000
     19 C19         -18.366000   -4.603900   63.390600 C.2      1 SUBUNIT    0.0000
     20 C20         -17.229300   -4.945600   62.661700 C.2      1 SUBUNIT    0.0000
     21 C21         -20.308100   -2.717400   60.835800 C.2      1 SUBUNIT    0.0000
     22 C22         -21.468200   -2.411600   61.568300 C.2      1 SUBUNIT    0.0000
     23 C23         -21.592000   -2.840200   62.899800 C.2      1 SUBUNIT    0.0000
     24 C24         -20.545700   -3.553900   63.502900 C.2      1 SUBUNIT    0.0000
     25 O25         -22.554100   -1.699200   61.056000 O.3      1 SUBUNIT    0.0000
     26 C26         -22.378900   -1.115400   59.780400 C.3      1 SUBUNIT    0.0000
     27 O27         -22.783300   -2.512800   63.547200 O.3      1 SUBUNIT    0.0000
     28 C28         -23.020800   -3.170000   64.777900 C.3      1 SUBUNIT    0.0000
     29 H29         -15.243500   -6.446400   57.195300 H        1 SUBUNIT    0.0000
     30 H30         -11.261800   -4.342900   59.290400 H        1 SUBUNIT    0.0000
     31 H31         -16.609800   -5.616400   58.909100 H        1 SUBUNIT    0.0000
     32 H32         -18.160900   -2.227100   59.192300 H        1 SUBUNIT    0.0000
     33 H33         -18.570500   -3.854300   58.654600 H        1 SUBUNIT    0.0000
     34 H34         -15.826000   -2.693700   59.266000 H        1 SUBUNIT    0.0000
     35 H35         -16.580800   -2.341200   57.115700 H        1 SUBUNIT    0.0000
     36 H36         -17.047000   -3.881500   56.910700 H        1 SUBUNIT    0.0000
     37 H37         -18.450900   -4.929300   64.417900 H        1 SUBUNIT    0.0000
     38 H38         -16.458800   -5.543000   63.126500 H        1 SUBUNIT    0.0000
     39 H39         -20.226400   -2.402100   59.809100 H        1 SUBUNIT    0.0000
     40 H40         -20.613600   -3.876100   64.529200 H        1 SUBUNIT    0.0000
     41 H41         -23.258400   -0.521700   59.531200 H        1 SUBUNIT    0.0000
     42 H42         -22.265400   -1.879600   59.011000 H        1 SUBUNIT    0.0000
     43 H43         -21.516500   -0.447100   59.774600 H        1 SUBUNIT    0.0000
     44 H44         -22.306500   -2.856000   65.540300 H        1 SUBUNIT    0.0000
     45 H45         -24.018000   -2.914400   65.135500 H        1 SUBUNIT    0.0000
     46 H46         -22.978400   -4.254600   64.660100 H        1 SUBUNIT    0.0000
@<TRIPOS>BOND
     1    1    2 2
     2    1    6 1
     3    1    7 1
     4    2    3 1
     5    2   10 1
     6    3    4 2
     7    3   29 1
     8    4    5 1
     9    4    9 1
    10    5    6 2
    11    5    8 1
    12    6   30 1
    13   10   11 1
    14   10   15 1
    15   10   31 1
    16   11   12 1
    17   12   13 2
    18   12   20 1
    19   13   14 1
    20   13   17 1
    21   14   15 1
    22   14   32 1
    23   14   33 1
    24   15   16 1
    25   15   34 1
    26   16   35 1
    27   16   36 1
    28   17   18 1
    29   17   21 2
    30   18   19 1
    31   18   24 2
    32   19   20 2
    33   19   37 1
    34   20   38 1
    35   21   22 1
    36   21   39 1
    37   22   23 2
    38   22   25 1
    39   23   24 1
    40   23   27 1
    41   24   40 1
    42   25   26 1
    43   26   41 1
    44   26   42 1
    45   26   43 1
    46   27   28 1
    47   28   44 1
    48   28   45 1
    49   28   46 1
@<SCITEGIC>MOL_PROPERTY
Resolution
SciTegic.value.DoubleValue
2.750000

@<SCITEGIC>MOL_PROPERTY
TopHits
SciTegic.value.IntegerValue
10

@<SCITEGIC>MOL_PROPERTY
-CDOCKER_ENERGY
SciTegic.value.DoubleValue
5.666831

@<SCITEGIC>MOL_PROPERTY
-CDOCKER_INTERACTION_ENERGY
SciTegic.value.DoubleValue
32.932796

@<SCITEGIC>MOL_PROPERTY
POSE_NUMBER
SciTegic.value.IntegerValue
10

@<SCITEGIC>MOL_PROPERTY
ForcefieldFFML
SciTegic.value.StringValue
<?xml version="1.0" encoding="UTF-8"?>
<!DOCTYPE ffml SYSTEM "Ffml.dtd">
<ffml version="1.0">
<forcefield name="CHARMm" derivedFrom="CHARMm" base="CHARMm">
<atomTypes>
</atomTypes>
<parameters>
</parameters>
</forcefield>
</ffml>

@<SCITEGIC>MOL_PROPERTY
Initial Potential Energy
SciTegic.value.DoubleValue
38.207001

@<SCITEGIC>MOL_PROPERTY
Initial RMS Gradient
SciTegic.value.DoubleValue
13.692900

@<SCITEGIC>MOL_PROPERTY
Minimization Criteria
SciTegic.value.StringValue
 CONJUG> Minimization exiting with gradient tolerance ( 0.0100000) satisfied.

@<SCITEGIC>MOL_PROPERTY
CHARMm Energy
SciTegic.value.DoubleValue
21.851101

@<SCITEGIC>MOL_PROPERTY
Potential Energy
SciTegic.value.DoubleValue
21.851101

@<SCITEGIC>MOL_PROPERTY
RMS Gradient
SciTegic.value.DoubleValue
0.009680

@<SCITEGIC>MOL_PROPERTY
Bond Energy
SciTegic.value.DoubleValue
1.889970

@<SCITEGIC>MOL_PROPERTY
Angle Energy
SciTegic.value.DoubleValue
15.035700

@<SCITEGIC>MOL_PROPERTY
Urey-Bradley Energy
SciTegic.value.IntegerValue
0

@<SCITEGIC>MOL_PROPERTY
Dihedral Energy
SciTegic.value.DoubleValue
2.593840

@<SCITEGIC>MOL_PROPERTY
Improper Energy
SciTegic.value.DoubleValue
0.009780

@<SCITEGIC>MOL_PROPERTY
Van der Waals Energy
SciTegic.value.DoubleValue
6.914200

@<SCITEGIC>MOL_PROPERTY
Electrostatic Energy
SciTegic.value.DoubleValue
-4.592400

@<SCITEGIC>MOL_PROPERTY
Hydrogen Bond Energy
SciTegic.value.IntegerValue
0

@<SCITEGIC>MOL_PROPERTY
Solvation Free Energy
SciTegic.value.IntegerValue
0

@<SCITEGIC>MOL_PROPERTY
PartialChargeMethod
SciTegic.value.StringValue
MomanyRone

@<SCITEGIC>MOL_PROPERTY
UseResidueTemplateCharge
SciTegic.value.StringValue
True

@<SCITEGIC>MOL_PROPERTY
Heavy atom RMSD to HL1 1
SciTegic.value.DoubleValue
3.603975

@<SCITEGIC>ATOM_PROPERTY
Formal Charge
SciTegic.value.StringValue
1 0
2 0
3 0
4 0
5 0
6 0
7 0
8 0
9 0
10 0
11 0
12 0
13 0
14 0
15 0
16 0
17 0
18 0
19 0
20 0
21 0
22 0
23 0
24 0
25 0
26 0
27 0
28 0
29 0
30 0
31 0
32 0
33 0
34 0
35 0
36 0
37 0
38 0
39 0
40 0
41 0
42 0
43 0
44 0
45 0
46 0

@<SCITEGIC>ATOM_PROPERTY
pdb_tempFactor
SciTegic.value.DoubleValue
1 0.00
2 0.00
3 0.00
4 0.00
5 0.00
6 0.00
7 0.00
8 0.00
9 0.00
10 0.00
11 0.00
12 0.00
13 0.00
14 0.00
15 0.00
16 0.00
17 0.00
18 0.00
19 0.00
20 0.00
21 0.00
22 0.00
23 0.00
24 0.00
25 0.00
26 0.00
27 0.00
28 0.00
29 0.00
30 0.00
31 0.00
32 0.00
33 0.00
34 0.00
35 0.00
36 0.00
37 0.00
38 0.00
39 0.00
40 0.00
41 0.00
42 0.00
43 0.00
44 0.00
45 0.00
46 0.00

@<SCITEGIC>ATOM_PROPERTY
pdb_occupancy
SciTegic.value.DoubleValue
1 1.00
2 1.00
3 1.00
4 1.00
5 1.00
6 1.00
7 1.00
8 1.00
9 1.00
10 1.00
11 1.00
12 1.00
13 1.00
14 1.00
15 1.00
16 1.00
17 1.00
18 1.00
19 1.00
20 1.00
21 1.00
22 1.00
23 1.00
24 1.00
25 1.00
26 1.00
27 1.00
28 1.00
29 1.00
30 1.00
31 1.00
32 1.00
33 1.00
34 1.00
35 1.00
36 1.00
37 1.00
38 1.00
39 1.00
40 1.00
41 1.00
42 1.00
43 1.00
44 1.00
45 1.00
46 1.00
