# Supplementary material for: Discovery of Novel DPP-IV Inhibitors as Potential Candidates for the Treatment of Type 2 Diabetes Mellitus Predicted by 3D QSAR Pharmacophore Models, Molecular Docking and De Novo Evolution
Source: Molecules. 2019 Aug 7;24(16):2870. doi: 10.3390/molecules24162870 (PMC6720998; doi:10.3390/molecules24162870)
Supplement: Supplementary file 1 [file molecules-24-02870-s001.zip › Supplementary materials/Cross-docking/5kby_lig+2i78_prot_RMSD.mol2]

#	Created by:	Discovery Studio
#	Creation time:	2019-08-05T16:14:27Z

@<TRIPOS>MOLECULE
5kby
   26    28     0 0 0
SMALL
USER_CHARGES


@<TRIPOS>ATOM
      1 C1          -17.304400   -2.470700   58.810000 C.2      1 SUBUNIT    0.0000
      2 C2          -16.811900   -3.757800   58.816000 C.2      1 SUBUNIT    0.0000
      3 C3          -18.213000   -5.527700   59.497200 C.3      1 SUBUNIT    0.0000
      4 C4          -18.386600   -6.148200   61.917700 C.3      1 SUBUNIT    0.0000
      5 C5          -13.982300   -5.656400   57.614100 C.2      1 SUBUNIT    0.0000
      6 C6          -11.213700   -5.923100   57.254300 C.2      1 SUBUNIT    0.0000
      7 C7          -11.686100   -5.070300   58.228200 C.2      1 SUBUNIT    0.0000
      8 C8          -13.498100   -4.025600   59.458500 C.1      1 SUBUNIT    0.0000
      9 C9          -15.775200   -3.387700   56.713700 C.2      1 SUBUNIT    0.0000
     10 C10         -15.994100   -1.222900   55.538400 C.3      1 SUBUNIT    0.0000
     11 N11         -16.259800   -2.117400   56.683000 N.am     1 SUBUNIT    0.0000
     12 C12         -17.005900   -1.643200   57.714500 C.2      1 SUBUNIT    0.0000
     13 O13         -17.427100   -0.499900   57.674700 O.2      1 SUBUNIT    0.0000
     14 N14         -17.095700   -4.626600   59.842600 N.2      1 SUBUNIT    0.0000
     15 C15         -18.192100   -6.717300   60.488500 C.3      1 SUBUNIT    0.0000
     16 C16         -17.244800   -5.171800   62.229700 C.3      1 SUBUNIT    0.0000
     17 N17         -15.956400   -5.890500   62.163800 N.3      1 SUBUNIT    0.0000
     18 C18         -17.270000   -4.026700   61.186100 C.3      1 SUBUNIT    0.0000
     19 N19         -16.021300   -4.194900   57.766800 N.am     1 SUBUNIT    0.0000
     20 C20         -15.488400   -5.579300   57.772100 C.3      1 SUBUNIT    0.0000
     21 C21         -13.489700   -6.519400   56.656800 C.2      1 SUBUNIT    0.0000
     22 C22         -12.120900   -6.645100   56.486300 C.2      1 SUBUNIT    0.0000
     23 F23         -11.657400   -7.489700   55.546600 F        1 SUBUNIT    0.0000
     24 C24         -13.077200   -4.931000   58.422200 C.2      1 SUBUNIT    0.0000
     25 N25         -13.870000   -3.316100   60.264900 N.1      1 SUBUNIT    0.0000
     26 O26         -15.083500   -3.816200   55.789500 O.2      1 SUBUNIT    0.0000
@<TRIPOS>BOND
     1    1    2 2
     2    1   12 1
     3    2   14 1
     4    2   19 1
     5    3   14 1
     6    3   15 1
     7    4   15 1
     8    4   16 1
     9    5   20 1
    10    5   21 2
    11    5   24 1
    12    6    7 1
    13    6   22 2
    14    7   24 2
    15    8   24 1
    16    8   25 3
    17    9   11 1
    18    9   19 1
    19    9   26 2
    20   10   11 1
    21   11   12 1
    22   12   13 2
    23   14   18 1
    24   16   17 1
    25   16   18 1
    26   19   20 1
    27   21   22 1
    28   22   23 1
@<SCITEGIC>MOL_PROPERTY
__PDBRemarks__
SciTegic.value.StringValue
HEADER    HYDROLASE/HYDROLASE INHIBITOR           03-JUN-16   5KBY
TITLE     CRYSTAL STRUCTURE OF DIPEPTIDYL PEPTIDASE IV IN COMPLEX WITH SYR-472
COMPND    MOL_ID: 1;
COMPND   2 MOLECULE: DIPEPTIDYL PEPTIDASE 4;
COMPND   3 CHAIN: A, B, C, D;
COMPND   4 SYNONYM: ADABP,ADENOSINE DEAMINASE COMPLEXING PROTEIN 2,ADCP-2,
COMPND   5 DIPEPTIDYL PEPTIDASE IV,DPP IV,T-CELL ACTIVATION ANTIGEN CD26,TP103;
COMPND   6 EC: 3.4.14.5;
COMPND   7 ENGINEERED: YES
SOURCE    MOL_ID: 1;
SOURCE   2 ORGANISM_SCIENTIFIC: HOMO SAPIENS;
SOURCE   3 ORGANISM_COMMON: HUMAN;
SOURCE   4 ORGANISM_TAXID: 9606;
SOURCE   5 GENE: DPP4, ADCP2, CD26;
SOURCE   6 EXPRESSION_SYSTEM: UNIDENTIFIED BACULOVIRUS;
SOURCE   7 EXPRESSION_SYSTEM_TAXID: 10469
KEYWDS    PEPTIDASE, GLP-1, METABOLIC DISEASE, CO-COMPLEX, HYDROLASE-HYDROLASE
KEYWDS   2 INHIBITOR COMPLEX
EXPDTA    X-RAY DIFFRACTION
AUTHOR    R.J.SKENE,A.J.JENNINGS
REVDAT   2   07-SEP-16 5KBY    1       HET    HETNAM HETATM
REVDAT   1   13-JUL-16 5KBY    0
JRNL        AUTH   C.E.GRIMSHAW,A.JENNINGS,R.KAMRAN,H.UENO,N.NISHIGAKI,
JRNL        AUTH 2 T.KOSAKA,A.TANI,H.SANO,Y.KINUGAWA,E.KOUMURA,L.SHI,K.TAKEUCHI
JRNL        TITL   TRELAGLIPTIN (SYR-472, ZAFATEK), NOVEL ONCE-WEEKLY TREATMENT
JRNL        TITL 2 FOR TYPE 2 DIABETES, INHIBITS DIPEPTIDYL PEPTIDASE-4 (DPP-4)
JRNL        TITL 3 VIA A NON-COVALENT MECHANISM.
JRNL        REF    PLOS ONE                      V.  11 57509 2016
JRNL        REFN                   ESSN 1932-6203
JRNL        PMID   27328054
JRNL        DOI    10.1371/JOURNAL.PONE.0157509
REMARK   2
REMARK   2 RESOLUTION.    2.24 ANGSTROMS.
REMARK   3
REMARK   3 REFINEMENT.
REMARK   3   PROGRAM     : REFMAC 5.7.0025
REMARK   3   AUTHORS     : MURSHUDOV,VAGIN,DODSON
REMARK   3
REMARK   3    REFINEMENT TARGET : MAXIMUM LIKELIHOOD
REMARK   3
REMARK   3  DATA USED IN REFINEMENT.
REMARK   3   RESOLUTION RANGE HIGH (ANGSTROMS) : 2.24
REMARK   3   RESOLUTION RANGE LOW  (ANGSTROMS) : 34.57
REMARK   3   DATA CUTOFF            (SIGMA(F)) : 0.000
REMARK   3   COMPLETENESS FOR RANGE        (%) : 97.8
REMARK   3   NUMBER OF REFLECTIONS             : 169608
REMARK   3
REMARK   3  FIT TO DATA USED IN REFINEMENT.
REMARK   3   CROSS-VALIDATION METHOD          : THROUGHOUT
REMARK   3   FREE R VALUE TEST SET SELECTION  : RANDOM
REMARK   3   R VALUE     (WORKING + TEST SET) : 0.176
REMARK   3   R VALUE            (WORKING SET) : 0.174
REMARK   3   FREE R VALUE                     : 0.215
REMARK   3   FREE R VALUE TEST SET SIZE   (%) : 5.000
REMARK   3   FREE R VALUE TEST SET COUNT      : 8950
REMARK   3
REMARK   3  FIT IN THE HIGHEST RESOLUTION BIN.
REMARK   3   TOTAL NUMBER OF BINS USED           : 20
REMARK   3   BIN RESOLUTION RANGE HIGH       (A) : 2.24
REMARK   3   BIN RESOLUTION RANGE LOW        (A) : 2.30
REMARK   3   REFLECTION IN BIN     (WORKING SET) : 9615
REMARK   3   BIN COMPLETENESS (WORKING+TEST) (%) : 75.51
REMARK   3   BIN R VALUE           (WORKING SET) : 0.2780
REMARK   3   BIN FREE R VALUE SET COUNT          : 520
REMARK   3   BIN FREE R VALUE                    : 0.3060
REMARK   3
REMARK   3  NUMBER OF NON-HYDROGEN ATOMS USED IN REFINEMENT.
REMARK   3   PROTEIN ATOMS            : 23764
REMARK   3   NUCLEIC ACID ATOMS       : 0
REMARK   3   HETEROGEN ATOMS          : 482
REMARK   3   SOLVENT ATOMS            : 1597
REMARK   3
REMARK   3  B VALUES.
REMARK   3   FROM WILSON PLOT           (A**2) : NULL
REMARK   3   MEAN B VALUE      (OVERALL, A**2) : 50.87
REMARK   3   OVERALL ANISOTROPIC B VALUE.
REMARK   3    B11 (A**2) : -0.16000
REMARK   3    B22 (A**2) : 0.25000
REMARK   3    B33 (A**2) : -0.09000
REMARK   3    B12 (A**2) : 0.00000
REMARK   3    B13 (A**2) : 0.00000
REMARK   3    B23 (A**2) : 0.00000
REMARK   3
REMARK   3  ESTIMATED OVERALL COORDINATE ERROR.
REMARK   3   ESU BASED ON R VALUE                            (A): 0.251
REMARK   3   ESU BASED ON FREE R VALUE                       (A): 0.193
REMARK   3   ESU BASED ON MAXIMUM LIKELIHOOD                 (A): 0.143
REMARK   3   ESU FOR B VALUES BASED ON MAXIMUM LIKELIHOOD (A**2): 10.877
REMARK   3
REMARK   3 CORRELATION COEFFICIENTS.
REMARK   3   CORRELATION COEFFICIENT FO-FC      : 0.963
REMARK   3   CORRELATION COEFFICIENT FO-FC FREE : 0.943
REMARK   3
REMARK   3  RMS DEVIATIONS FROM IDEAL VALUES        COUNT    RMS    WEIGHT
REMARK   3   BOND LENGTHS REFINED ATOMS        (A): 25013 ; 0.007 ; 0.019
REMARK   3   BOND LENGTHS OTHERS               (A): 22439 ; 0.002 ; 0.020
REMARK   3   BOND ANGLES REFINED ATOMS   (DEGREES): 34056 ; 1.246 ; 1.952
REMARK   3   BOND ANGLES OTHERS          (DEGREES): 51455 ; 0.742 ; 3.002
REMARK   3   TORSION ANGLES, PERIOD 1    (DEGREES):  2890 ; 6.411 ; 5.000
REMARK   3   TORSION ANGLES, PERIOD 2    (DEGREES):  1228 ;34.006 ;23.901
REMARK   3   TORSION ANGLES, PERIOD 3    (DEGREES):  3974 ;15.866 ;15.000
REMARK   3   TORSION ANGLES, PERIOD 4    (DEGREES):   120 ;18.489 ;15.000
REMARK   3   CHIRAL-CENTER RESTRAINTS       (A**3):  3629 ; 0.076 ; 0.200
REMARK   3   GENERAL PLANES REFINED ATOMS      (A): 28170 ; 0.004 ; 0.020
REMARK   3   GENERAL PLANES OTHERS             (A):  6128 ; 0.001 ; 0.020
REMARK   3   NON-BONDED CONTACTS REFINED ATOMS (A):  NULL ;  NULL ;  NULL
REMARK   3   NON-BONDED CONTACTS OTHERS        (A):  NULL ;  NULL ;  NULL
REMARK   3   NON-BONDED TORSION REFINED ATOMS  (A):  NULL ;  NULL ;  NULL
REMARK   3   NON-BONDED TORSION OTHERS         (A):  NULL ;  NULL ;  NULL
REMARK   3   H-BOND (X...Y) REFINED ATOMS      (A):  NULL ;  NULL ;  NULL
REMARK   3   H-BOND (X...Y) OTHERS             (A):  NULL ;  NULL ;  NULL
REMARK   3   POTENTIAL METAL-ION REFINED ATOMS (A):  NULL ;  NULL ;  NULL
REMARK   3   POTENTIAL METAL-ION OTHERS        (A):  NULL ;  NULL ;  NULL
REMARK   3   SYMMETRY VDW REFINED ATOMS        (A):  NULL ;  NULL ;  NULL
REMARK   3   SYMMETRY VDW OTHERS               (A):  NULL ;  NULL ;  NULL
REMARK   3   SYMMETRY H-BOND REFINED ATOMS     (A):  NULL ;  NULL ;  NULL
REMARK   3   SYMMETRY H-BOND OTHERS            (A):  NULL ;  NULL ;  NULL
REMARK   3   SYMMETRY METAL-ION REFINED ATOMS  (A):  NULL ;  NULL ;  NULL
REMARK   3   SYMMETRY METAL-ION OTHERS         (A):  NULL ;  NULL ;  NULL
REMARK   3
REMARK   3  ISOTROPIC THERMAL FACTOR RESTRAINTS.     COUNT   RMS    WEIGHT
REMARK   3   MAIN-CHAIN BOND REFINED ATOMS  (A**2):  NULL ;  NULL ;  NULL
REMARK   3   MAIN-CHAIN BOND OTHER ATOMS    (A**2):  NULL ;  NULL ;  NULL
REMARK   3   MAIN-CHAIN ANGLE REFINED ATOMS (A**2):  NULL ;  NULL ;  NULL
REMARK   3   MAIN-CHAIN ANGLE OTHER ATOMS   (A**2):  NULL ;  NULL ;  NULL
REMARK   3   SIDE-CHAIN BOND REFINED ATOMS  (A**2):  NULL ;  NULL ;  NULL
REMARK   3   SIDE-CHAIN BOND OTHER ATOMS    (A**2):  NULL ;  NULL ;  NULL
REMARK   3   SIDE-CHAIN ANGLE REFINED ATOMS (A**2):  NULL ;  NULL ;  NULL
REMARK   3   SIDE-CHAIN ANGLE OTHER ATOMS   (A**2):  NULL ;  NULL ;  NULL
REMARK   3   LONG RANGE B REFINED ATOMS     (A**2):  NULL ;  NULL ;  NULL
REMARK   3   LONG RANGE B OTHER ATOMS       (A**2):  NULL ;  NULL ;  NULL
REMARK   3
REMARK   3 ANISOTROPIC THERMAL FACTOR RESTRAINTS.    COUNT   RMS   WEIGHT
REMARK   3   RIGID-BOND RESTRAINTS          (A**2):  NULL ;  NULL ;  NULL
REMARK   3   SPHERICITY; FREE ATOMS         (A**2):  NULL ;  NULL ;  NULL
REMARK   3   SPHERICITY; BONDED ATOMS       (A**2):  NULL ;  NULL ;  NULL
REMARK   3
REMARK   3  NCS RESTRAINTS STATISTICS
REMARK   3   NUMBER OF DIFFERENT NCS GROUPS : NULL
REMARK   3
REMARK   3  TLS DETAILS
REMARK   3   NUMBER OF TLS GROUPS  : 4
REMARK   3
REMARK   3   TLS GROUP : 1
REMARK   3    NUMBER OF COMPONENTS GROUP : 1
REMARK   3    COMPONENTS        C SSSEQI   TO  C SSSEQI
REMARK   3    RESIDUE RANGE :   A    40        A   766
REMARK   3    ORIGIN FOR THE GROUP (A):  49.4638  31.9998  18.7043
REMARK   3    T TENSOR
REMARK   3      T11:   0.0515 T22:   0.0575
REMARK   3      T33:   0.0934 T12:   0.0151
REMARK   3      T13:  -0.0147 T23:   0.0200
REMARK   3    L TENSOR
REMARK   3      L11:   0.7121 L22:   0.1516
REMARK   3      L33:   0.2967 L12:   0.1281
REMARK   3      L13:  -0.0354 L23:   0.0292
REMARK   3    S TENSOR
REMARK   3      S11:  -0.0229 S12:  -0.0766 S13:  -0.1444
REMARK   3      S21:   0.0125 S22:  -0.0025 S23:  -0.0494
REMARK   3      S31:  -0.0485 S32:   0.0688 S33:   0.0254
REMARK   3
REMARK   3   TLS GROUP : 2
REMARK   3    NUMBER OF COMPONENTS GROUP : 1
REMARK   3    COMPONENTS        C SSSEQI   TO  C SSSEQI
REMARK   3    RESIDUE RANGE :   B    36        B   766
REMARK   3    ORIGIN FOR THE GROUP (A):  -6.4142  25.1979  20.1457
REMARK   3    T TENSOR
REMARK   3      T11:   0.0463 T22:   0.0542
REMARK   3      T33:   0.0895 T12:   0.0211
REMARK   3      T13:   0.0129 T23:   0.0424
REMARK   3    L TENSOR
REMARK   3      L11:   0.9731 L22:   0.0557
REMARK   3      L33:   0.3068 L12:   0.0704
REMARK   3      L13:  -0.1832 L23:   0.0197
REMARK   3    S TENSOR
REMARK   3      S11:  -0.0440 S12:  -0.0695 S13:  -0.1415
REMARK   3      S21:  -0.0143 S22:   0.0288 S23:   0.0030
REMARK   3      S31:  -0.0595 S32:  -0.0414 S33:   0.0152
REMARK   3
REMARK   3   TLS GROUP : 3
REMARK   3    NUMBER OF COMPONENTS GROUP : 1
REMARK   3    COMPONENTS        C SSSEQI   TO  C SSSEQI
REMARK   3    RESIDUE RANGE :   C    40        C   766
REMARK   3    ORIGIN FOR THE GROUP (A):  90.5409 -29.1038  47.1054
REMARK   3    T TENSOR
REMARK   3      T11:   0.1217 T22:   0.1159
REMARK   3      T33:   0.0686 T12:  -0.0406
REMARK   3      T13:  -0.0173 T23:   0.0717
REMARK   3    L TENSOR
REMARK   3      L11:   1.1667 L22:   0.4700
REMARK   3      L33:   0.2914 L12:   0.3820
REMARK   3      L13:  -0.1143 L23:  -0.3352
REMARK   3    S TENSOR
REMARK   3      S11:   0.1107 S12:  -0.2665 S13:  -0.0825
REMARK   3      S21:  -0.0027 S22:  -0.2114 S23:  -0.1301
REMARK   3      S31:  -0.0258 S32:   0.1432 S33:   0.1007
REMARK   3
REMARK   3   TLS GROUP : 4
REMARK   3    NUMBER OF COMPONENTS GROUP : 1
REMARK   3    COMPONENTS        C SSSEQI   TO  C SSSEQI
REMARK   3    RESIDUE RANGE :   D    40        D   766
REMARK   3    ORIGIN FOR THE GROUP (A):  35.8530 -28.5261  33.4098
REMARK   3    T TENSOR
REMARK   3      T11:   0.0855 T22:   0.1284
REMARK   3      T33:   0.0525 T12:   0.0262
REMARK   3      T13:   0.0182 T23:   0.0594
REMARK   3    L TENSOR
REMARK   3      L11:   1.3572 L22:   0.0394
REMARK   3      L33:   0.2477 L12:   0.0639
REMARK   3      L13:   0.2542 L23:  -0.0325
REMARK   3    S TENSOR
REMARK   3      S11:   0.0486 S12:  -0.0982 S13:   0.1140
REMARK   3      S21:  -0.0026 S22:  -0.0097 S23:  -0.0088
REMARK   3      S31:  -0.0152 S32:  -0.1498 S33:  -0.0389
REMARK   3
REMARK   3  BULK SOLVENT MODELLING.
REMARK   3   METHOD USED : MASK
REMARK   3   PARAMETERS FOR MASK CALCULATION
REMARK   3   VDW PROBE RADIUS   : 1.20
REMARK   3   ION PROBE RADIUS   : 0.80
REMARK   3   SHRINKAGE RADIUS   : 0.80
REMARK   3
REMARK   3  OTHER REFINEMENT REMARKS: HYDROGENS HAVE BEEN ADDED IN THE RIDING
REMARK   3  POSITIONS U VALUES : WITH TLS ADDED
REMARK   4
REMARK   4 5KBY COMPLIES WITH FORMAT V. 3.30, 13-JUL-11
REMARK 100
REMARK 100 THIS ENTRY HAS BEEN PROCESSED BY RCSB ON 06-JUN-16.
REMARK 100 THE DEPOSITION ID IS D_1000222009.
REMARK 200
REMARK 200 EXPERIMENTAL DETAILS
REMARK 200  EXPERIMENT TYPE                : X-RAY DIFFRACTION
REMARK 200  DATE OF DATA COLLECTION        : 11-APR-07
REMARK 200  TEMPERATURE           (KELVIN) : 100
REMARK 200  PH                             : NULL
REMARK 200  NUMBER OF CRYSTALS USED        : 1
REMARK 200
REMARK 200  SYNCHROTRON              (Y/N) : Y
REMARK 200  RADIATION SOURCE               : ALS
REMARK 200  BEAMLINE                       : 5.0.3
REMARK 200  X-RAY GENERATOR MODEL          : NULL
REMARK 200  MONOCHROMATIC OR LAUE    (M/L) : M
REMARK 200  WAVELENGTH OR RANGE        (A) : 0.987
REMARK 200  MONOCHROMATOR                  : NULL
REMARK 200  OPTICS                         : NULL
REMARK 200
REMARK 200  DETECTOR TYPE                  : CCD
REMARK 200  DETECTOR MANUFACTURER          : ADSC QUANTUM 315R
REMARK 200  INTENSITY-INTEGRATION SOFTWARE : HKL-2000
REMARK 200  DATA SCALING SOFTWARE          : HKL-2000
REMARK 200
REMARK 200  NUMBER OF UNIQUE REFLECTIONS   : 178650
REMARK 200  RESOLUTION RANGE HIGH      (A) : 2.250
REMARK 200  RESOLUTION RANGE LOW       (A) : 50.000
REMARK 200  REJECTION CRITERIA  (SIGMA(I)) : NULL
REMARK 200
REMARK 200 OVERALL.
REMARK 200  COMPLETENESS FOR RANGE     (%) : 98.9
REMARK 200  DATA REDUNDANCY                : 4.000
REMARK 200  R MERGE                    (I) : 0.08300
REMARK 200  R SYM                      (I) : NULL
REMARK 200  <I/SIGMA(I)> FOR THE DATA SET  : 9.5000
REMARK 200
REMARK 200 IN THE HIGHEST RESOLUTION SHELL.
REMARK 200  HIGHEST RESOLUTION SHELL, RANGE HIGH (A) : 2.25
REMARK 200  HIGHEST RESOLUTION SHELL, RANGE LOW  (A) : 2.30
REMARK 200  COMPLETENESS FOR SHELL     (%) : 88.8
REMARK 200  DATA REDUNDANCY IN SHELL       : 2.90
REMARK 200  R MERGE FOR SHELL          (I) : 0.54100
REMARK 200  R SYM FOR SHELL            (I) : NULL
REMARK 200  <I/SIGMA(I)> FOR SHELL         : NULL
REMARK 200
REMARK 200 DIFFRACTION PROTOCOL: SINGLE WAVELENGTH
REMARK 200 METHOD USED TO DETERMINE THE STRUCTURE: MOLECULAR REPLACEMENT
REMARK 200 SOFTWARE USED: PHASER
REMARK 200 STARTING MODEL: 3G0B
REMARK 200
REMARK 200 REMARK: NULL
REMARK 280
REMARK 280 CRYSTAL
REMARK 280 SOLVENT CONTENT, VS   (%): 56.83
REMARK 280 MATTHEWS COEFFICIENT, VM (ANGSTROMS**3/DA): 2.85
REMARK 280
REMARK 280 CRYSTALLIZATION CONDITIONS: 22.2% PEG MME 2000, 0.1M BICINE PH
REMARK 280  8.5, VAPOR DIFFUSION, SITTING DROP, TEMPERATURE 277K
REMARK 290
REMARK 290 CRYSTALLOGRAPHIC SYMMETRY
REMARK 290 SYMMETRY OPERATORS FOR SPACE GROUP: P 1 21 1
REMARK 290
REMARK 290      SYMOP   SYMMETRY
REMARK 290     NNNMMM   OPERATOR
REMARK 290       1555   X,Y,Z
REMARK 290       2555   -X,Y+1/2,-Z
REMARK 290
REMARK 290     WHERE NNN -> OPERATOR NUMBER
REMARK 290           MMM -> TRANSLATION VECTOR
REMARK 290
REMARK 290 CRYSTALLOGRAPHIC SYMMETRY TRANSFORMATIONS
REMARK 290 THE FOLLOWING TRANSFORMATIONS OPERATE ON THE ATOM/HETATM
REMARK 290 RECORDS IN THIS ENTRY TO PRODUCE CRYSTALLOGRAPHICALLY
REMARK 290 RELATED MOLECULES.
REMARK 290   SMTRY1   1  1.000000  0.000000  0.000000        0.00000
REMARK 290   SMTRY2   1  0.000000  1.000000  0.000000        0.00000
REMARK 290   SMTRY3   1  0.000000  0.000000  1.000000        0.00000
REMARK 290   SMTRY1   2 -1.000000  0.000000  0.000000        0.00000
REMARK 290   SMTRY2   2  0.000000  1.000000  0.000000       61.08250
REMARK 290   SMTRY3   2  0.000000  0.000000 -1.000000        0.00000
REMARK 290
REMARK 290 REMARK: NULL
REMARK 300
REMARK 300 BIOMOLECULE: 1, 2, 3
REMARK 300 SEE REMARK 350 FOR THE AUTHOR PROVIDED AND/OR PROGRAM
REMARK 300 GENERATED ASSEMBLY INFORMATION FOR THE STRUCTURE IN
REMARK 300 THIS ENTRY. THE REMARK MAY ALSO PROVIDE INFORMATION ON
REMARK 300 BURIED SURFACE AREA.
REMARK 350
REMARK 350 COORDINATES FOR A COMPLETE MULTIMER REPRESENTING THE KNOWN
REMARK 350 BIOLOGICALLY SIGNIFICANT OLIGOMERIZATION STATE OF THE
REMARK 350 MOLECULE CAN BE GENERATED BY APPLYING BIOMT TRANSFORMATIONS
REMARK 350 GIVEN BELOW.  BOTH NON-CRYSTALLOGRAPHIC AND
REMARK 350 CRYSTALLOGRAPHIC OPERATIONS ARE GIVEN.
REMARK 350
REMARK 350 BIOMOLECULE: 1
REMARK 350 AUTHOR DETERMINED BIOLOGICAL UNIT: DIMERIC
REMARK 350 SOFTWARE DETERMINED QUATERNARY STRUCTURE: DIMERIC
REMARK 350 SOFTWARE USED: PISA
REMARK 350 TOTAL BURIED SURFACE AREA: 8540 ANGSTROM**2
REMARK 350 SURFACE AREA OF THE COMPLEX: 59340 ANGSTROM**2
REMARK 350 CHANGE IN SOLVENT FREE ENERGY: 38.0 KCAL/MOL
REMARK 350 APPLY THE FOLLOWING TO CHAINS: A, B
REMARK 350   BIOMT1   1  1.000000  0.000000  0.000000        0.00000
REMARK 350   BIOMT2   1  0.000000  1.000000  0.000000        0.00000
REMARK 350   BIOMT3   1  0.000000  0.000000  1.000000        0.00000
REMARK 350
REMARK 350 BIOMOLECULE: 2
REMARK 350 AUTHOR DETERMINED BIOLOGICAL UNIT: DIMERIC
REMARK 350 SOFTWARE DETERMINED QUATERNARY STRUCTURE: DIMERIC
REMARK 350 SOFTWARE USED: PISA
REMARK 350 TOTAL BURIED SURFACE AREA: 7450 ANGSTROM**2
REMARK 350 SURFACE AREA OF THE COMPLEX: 58290 ANGSTROM**2
REMARK 350 CHANGE IN SOLVENT FREE ENERGY: 21.0 KCAL/MOL
REMARK 350 APPLY THE FOLLOWING TO CHAINS: C, D
REMARK 350   BIOMT1   1  1.000000  0.000000  0.000000        0.00000
REMARK 350   BIOMT2   1  0.000000  1.000000  0.000000        0.00000
REMARK 350   BIOMT3   1  0.000000  0.000000  1.000000        0.00000
REMARK 350
REMARK 350 BIOMOLECULE: 3
REMARK 350 SOFTWARE DETERMINED QUATERNARY STRUCTURE: TETRAMERIC
REMARK 350 SOFTWARE USED: PISA
REMARK 350 TOTAL BURIED SURFACE AREA: 16620 ANGSTROM**2
REMARK 350 SURFACE AREA OF THE COMPLEX: 116990 ANGSTROM**2
REMARK 350 CHANGE IN SOLVENT FREE ENERGY: 57.0 KCAL/MOL
REMARK 350 APPLY THE FOLLOWING TO CHAINS: A, B
REMARK 350   BIOMT1   1  1.000000  0.000000  0.000000        0.00000
REMARK 350   BIOMT2   1  0.000000  1.000000  0.000000        0.00000
REMARK 350   BIOMT3   1  0.000000  0.000000  1.000000        0.00000
REMARK 350 APPLY THE FOLLOWING TO CHAINS: C, D
REMARK 350   BIOMT1   2 -1.000000  0.000000  0.000000       61.82021
REMARK 350   BIOMT2   2  0.000000  1.000000  0.000000       61.08250
REMARK 350   BIOMT3   2  0.000000  0.000000 -1.000000      130.69217
REMARK 465
REMARK 465 MISSING RESIDUES
REMARK 465 THE FOLLOWING RESIDUES WERE NOT LOCATED IN THE
REMARK 465 EXPERIMENT. (M=MODEL NUMBER; RES=RESIDUE NAME; C=CHAIN
REMARK 465 IDENTIFIER; SSSEQ=SEQUENCE NUMBER; I=INSERTION CODE.)
REMARK 465
REMARK 465   M RES C SSSEQI
REMARK 465     ALA A    27
REMARK 465     ASP A    28
REMARK 465     PRO A    29
REMARK 465     GLY A    30
REMARK 465     GLY A    31
REMARK 465     SER A    32
REMARK 465     HIS A    33
REMARK 465     HIS A    34
REMARK 465     HIS A    35
REMARK 465     HIS A    36
REMARK 465     HIS A    37
REMARK 465     HIS A    38
REMARK 465     SER A    39
REMARK 465     GLU A    73
REMARK 465     ASN A    74
REMARK 465     ALA B    27
REMARK 465     ASP B    28
REMARK 465     PRO B    29
REMARK 465     GLY B    30
REMARK 465     GLY B    31
REMARK 465     SER B    32
REMARK 465     HIS B    33
REMARK 465     ALA C    27
REMARK 465     ASP C    28
REMARK 465     PRO C    29
REMARK 465     GLY C    30
REMARK 465     GLY C    31
REMARK 465     SER C    32
REMARK 465     HIS C    33
REMARK 465     HIS C    34
REMARK 465     HIS C    35
REMARK 465     HIS C    36
REMARK 465     HIS C    37
REMARK 465     HIS C    38
REMARK 465     SER C    39
REMARK 465     LYS C    71
REMARK 465     GLN C    72
REMARK 465     GLU C    73
REMARK 465     ASN C    74
REMARK 465     ASN C    75
REMARK 465     GLY C    84
REMARK 465     ASN C    85
REMARK 465     SER C    86
REMARK 465     SER C    87
REMARK 465     SER C    93
REMARK 465     ALA D    27
REMARK 465     ASP D    28
REMARK 465     PRO D    29
REMARK 465     GLY D    30
REMARK 465     GLY D    31
REMARK 465     SER D    32
REMARK 465     HIS D    33
REMARK 465     HIS D    34
REMARK 465     HIS D    35
REMARK 465     HIS D    36
REMARK 465     HIS D    37
REMARK 465     HIS D    38
REMARK 465     SER D    39
REMARK 465     GLU D    73
REMARK 465     ASN D    74
REMARK 470
REMARK 470 MISSING ATOM
REMARK 470 THE FOLLOWING RESIDUES HAVE MISSING ATOMS (M=MODEL NUMBER;
REMARK 470 RES=RESIDUE NAME; C=CHAIN IDENTIFIER; SSEQ=SEQUENCE NUMBER;
REMARK 470 I=INSERTION CODE):
REMARK 470   M RES CSSEQI  ATOMS
REMARK 470     ARG A  40    CG   CD   NE   CZ   NH1  NH2
REMARK 470     ARG C  40    CG   CD   NE   CZ   NH1  NH2
REMARK 470     TYR D  70    N
REMARK 500
REMARK 500 GEOMETRY AND STEREOCHEMISTRY
REMARK 500 SUBTOPIC: CLOSE CONTACTS IN SAME ASYMMETRIC UNIT
REMARK 500
REMARK 500 THE FOLLOWING ATOMS ARE IN CLOSE CONTACT.
REMARK 500
REMARK 500  ATM1  RES C  SSEQI   ATM2  RES C  SSEQI           DISTANCE
REMARK 500   OG   SER D   552     O    HOH D  1601              2.03
REMARK 500   O4   NAG C  1503     O    HOH C  1601              2.15
REMARK 500   OG   SER A   212     O    HOH A  1601              2.17
REMARK 500   O    HOH A  1904     O    HOH A  1919              2.19
REMARK 500
REMARK 500 REMARK: NULL
REMARK 500
REMARK 500 GEOMETRY AND STEREOCHEMISTRY
REMARK 500 SUBTOPIC: TORSION ANGLES
REMARK 500
REMARK 500 TORSION ANGLES OUTSIDE THE EXPECTED RAMACHANDRAN REGIONS:
REMARK 500 (M=MODEL NUMBER; RES=RESIDUE NAME; C=CHAIN IDENTIFIER;
REMARK 500 SSEQ=SEQUENCE NUMBER; I=INSERTION CODE).
REMARK 500
REMARK 500 STANDARD TABLE:
REMARK 500 FORMAT:(10X,I3,1X,A3,1X,A1,I4,A1,4X,F7.2,3X,F7.2)
REMARK 500
REMARK 500 EXPECTED VALUES: GJ KLEYWEGT AND TA JONES (1996). PHI/PSI-
REMARK 500 CHOLOGY: RAMACHANDRAN REVISITED. STRUCTURE 4, 1395 - 1400
REMARK 500
REMARK 500  M RES CSSEQI        PSI       PHI
REMARK 500    HIS A  66       14.30   -151.61
REMARK 500    PHE A  95       40.97   -101.24
REMARK 500    GLN A 123     -104.73   -100.06
REMARK 500    TRP A 124     -146.21    -91.25
REMARK 500    HIS A 162       30.61   -148.61
REMARK 500    ILE A 193      -56.62   -129.27
REMARK 500    SER A 242     -163.17     65.91
REMARK 500    GLN A 320       41.35    -87.62
REMARK 500    ASN A 450       78.17   -154.94
REMARK 500    GLN A 508       88.09    -68.59
REMARK 500    TYR A 547      -76.29   -116.16
REMARK 500    ARG A 597       44.53   -142.88
REMARK 500    THR A 600      -91.47   -121.61
REMARK 500    SER A 630     -124.95     67.79
REMARK 500    ASP A 678      -97.34   -118.09
REMARK 500    ASN A 710      -69.57   -102.30
REMARK 500    GLN A 714      -47.94    -28.75
REMARK 500    ASP A 739     -162.61   -106.24
REMARK 500    ILE A 742       55.29     38.58
REMARK 500    HIS B  37       21.68     49.80
REMARK 500    ASN B  74       -3.37     64.12
REMARK 500    GLN B 123      -95.48   -112.06
REMARK 500    TRP B 124     -143.79    -98.18
REMARK 500    HIS B 162       34.24   -149.89
REMARK 500    ILE B 193      -62.02   -124.69
REMARK 500    SER B 242     -166.81     68.73
REMARK 500    GLN B 320       43.50    -92.81
REMARK 500    ASN B 450       66.25   -165.67
REMARK 500    TYR B 547      -75.69   -117.21
REMARK 500    ARG B 597       47.15   -147.13
REMARK 500    THR B 600      -91.81   -120.20
REMARK 500    SER B 630     -122.16     64.93
REMARK 500    ASP B 678      -92.64   -109.89
REMARK 500    ASN B 710      -74.13    -94.92
REMARK 500    ASP B 739     -157.06   -104.03
REMARK 500    ILE B 742       55.94     33.00
REMARK 500    TRP C  62       99.91    -65.06
REMARK 500    PHE C  89      -24.79   -170.95
REMARK 500    GLU C  91      -58.63   -126.86
REMARK 500    GLN C 123     -100.23   -105.58
REMARK 500    TRP C 124     -146.00    -96.15
REMARK 500    ARG C 140       54.38     36.18
REMARK 500    ILE C 193      -58.96   -132.56
REMARK 500    SER C 242     -168.37     71.38
REMARK 500    SER C 275       39.90    -91.74
REMARK 500    THR C 307     -162.20   -129.92
REMARK 500    GLN C 320       40.62    -88.49
REMARK 500    ASN C 450       85.01   -158.79
REMARK 500    PRO C 531      152.94    -47.51
REMARK 500    TYR C 547      -75.62   -118.46
REMARK 500
REMARK 500 THIS ENTRY HAS      75 RAMACHANDRAN OUTLIERS.
REMARK 500
REMARK 500 REMARK: NULL
REMARK 525
REMARK 525 SOLVENT
REMARK 525
REMARK 525 THE SOLVENT MOLECULES HAVE CHAIN IDENTIFIERS THAT
REMARK 525 INDICATE THE POLYMER CHAIN WITH WHICH THEY ARE MOST
REMARK 525 CLOSELY ASSOCIATED. THE REMARK LISTS ALL THE SOLVENT
REMARK 525 MOLECULES WHICH ARE MORE THAN 5A AWAY FROM THE
REMARK 525 NEAREST POLYMER CHAIN (M = MODEL NUMBER;
REMARK 525 RES=RESIDUE NAME; C=CHAIN IDENTIFIER; SSEQ=SEQUENCE
REMARK 525 NUMBER; I=INSERTION CODE):
REMARK 525
REMARK 525  M RES CSSEQI
REMARK 525    HOH A2022        DISTANCE =  6.62 ANGSTROMS
REMARK 525    HOH C1900        DISTANCE =  5.88 ANGSTROMS
REMARK 800
REMARK 800 SITE
REMARK 800 SITE_IDENTIFIER: AC1
REMARK 800 EVIDENCE_CODE: SOFTWARE
REMARK 800 SITE_DESCRIPTION: binding site for residue 6RL A 1510
REMARK 800
REMARK 800 SITE_IDENTIFIER: AC2
REMARK 800 EVIDENCE_CODE: SOFTWARE
REMARK 800 SITE_DESCRIPTION: binding site for residue 6RL B 808
REMARK 800
REMARK 800 SITE_IDENTIFIER: AC3
REMARK 800 EVIDENCE_CODE: SOFTWARE
REMARK 800 SITE_DESCRIPTION: binding site for residue 6RL C 1506
REMARK 800
REMARK 800 SITE_IDENTIFIER: AC4
REMARK 800 EVIDENCE_CODE: SOFTWARE
REMARK 800 SITE_DESCRIPTION: binding site for residue 6RL D 1507
REMARK 800
REMARK 800 SITE_IDENTIFIER: AC5
REMARK 800 EVIDENCE_CODE: SOFTWARE
REMARK 800 SITE_DESCRIPTION: binding site for Mono-Saccharide NAG A 1509
REMARK 800  bound to ASN A 85
REMARK 800
REMARK 800 SITE_IDENTIFIER: AC6
REMARK 800 EVIDENCE_CODE: SOFTWARE
REMARK 800 SITE_DESCRIPTION: binding site for Poly-Saccharide residues NAG A
REMARK 800  1501 through NAG A 1502 bound to ASN A 150
REMARK 800
REMARK 800 SITE_IDENTIFIER: AC7
REMARK 800 EVIDENCE_CODE: SOFTWARE
REMARK 800 SITE_DESCRIPTION: binding site for Mono-Saccharide NAG A 1503
REMARK 800  bound to ASN A 219
REMARK 800
REMARK 800 SITE_IDENTIFIER: AC8
REMARK 800 EVIDENCE_CODE: SOFTWARE
REMARK 800 SITE_DESCRIPTION: binding site for Poly-Saccharide residues NAG A
REMARK 800  1504 through NAG A 1505 bound to ASN A 229
REMARK 800
REMARK 800 SITE_IDENTIFIER: AC9
REMARK 800 EVIDENCE_CODE: SOFTWARE
REMARK 800 SITE_DESCRIPTION: binding site for Poly-Saccharide residues NAG A
REMARK 800  1506 through NAG A 1507 bound to ASN A 281
REMARK 800
REMARK 800 SITE_IDENTIFIER: AD1
REMARK 800 EVIDENCE_CODE: SOFTWARE
REMARK 800 SITE_DESCRIPTION: binding site for Mono-Saccharide NAG A 1508
REMARK 800  bound to ASN A 321
REMARK 800
REMARK 800 SITE_IDENTIFIER: AD2
REMARK 800 EVIDENCE_CODE: SOFTWARE
REMARK 800 SITE_DESCRIPTION: binding site for Mono-Saccharide NAG B 801 bound
REMARK 800  to ASN B 85
REMARK 800
REMARK 800 SITE_IDENTIFIER: AD3
REMARK 800 EVIDENCE_CODE: SOFTWARE
REMARK 800 SITE_DESCRIPTION: binding site for Mono-Saccharide NAG B 802 bound
REMARK 800  to ASN B 150
REMARK 800
REMARK 800 SITE_IDENTIFIER: AD4
REMARK 800 EVIDENCE_CODE: SOFTWARE
REMARK 800 SITE_DESCRIPTION: binding site for Mono-Saccharide NAG B 807 bound
REMARK 800  to ASN B 219
REMARK 800
REMARK 800 SITE_IDENTIFIER: AD5
REMARK 800 EVIDENCE_CODE: SOFTWARE
REMARK 800 SITE_DESCRIPTION: binding site for Poly-Saccharide residues NAG B
REMARK 800  803 through NAG B 804 bound to ASN B 229
REMARK 800
REMARK 800 SITE_IDENTIFIER: AD6
REMARK 800 EVIDENCE_CODE: SOFTWARE
REMARK 800 SITE_DESCRIPTION: binding site for Mono-Saccharide NAG B 805 bound
REMARK 800  to ASN B 281
REMARK 800
REMARK 800 SITE_IDENTIFIER: AD7
REMARK 800 EVIDENCE_CODE: SOFTWARE
REMARK 800 SITE_DESCRIPTION: binding site for Mono-Saccharide NAG B 806 bound
REMARK 800  to ASN B 321
REMARK 800
REMARK 800 SITE_IDENTIFIER: AD8
REMARK 800 EVIDENCE_CODE: SOFTWARE
REMARK 800 SITE_DESCRIPTION: binding site for Mono-Saccharide NAG C 1501
REMARK 800  bound to ASN C 150
REMARK 800
REMARK 800 SITE_IDENTIFIER: AD9
REMARK 800 EVIDENCE_CODE: SOFTWARE
REMARK 800 SITE_DESCRIPTION: binding site for Poly-Saccharide residues NAG C
REMARK 800  1502 through NAG C 1503 bound to ASN C 229
REMARK 800
REMARK 800 SITE_IDENTIFIER: AE1
REMARK 800 EVIDENCE_CODE: SOFTWARE
REMARK 800 SITE_DESCRIPTION: binding site for Mono-Saccharide NAG C 1504
REMARK 800  bound to ASN C 281
REMARK 800
REMARK 800 SITE_IDENTIFIER: AE2
REMARK 800 EVIDENCE_CODE: SOFTWARE
REMARK 800 SITE_DESCRIPTION: binding site for Mono-Saccharide NAG C 1505
REMARK 800  bound to ASN C 321
REMARK 800
REMARK 800 SITE_IDENTIFIER: AE3
REMARK 800 EVIDENCE_CODE: SOFTWARE
REMARK 800 SITE_DESCRIPTION: binding site for Mono-Saccharide NAG C 1505
REMARK 800  bound to ASN C 321
REMARK 800
REMARK 800 SITE_IDENTIFIER: AE4
REMARK 800 EVIDENCE_CODE: SOFTWARE
REMARK 800 SITE_DESCRIPTION: binding site for Mono-Saccharide NAG D 1501
REMARK 800  bound to ASN D 150
REMARK 800
REMARK 800 SITE_IDENTIFIER: AE5
REMARK 800 EVIDENCE_CODE: SOFTWARE
REMARK 800 SITE_DESCRIPTION: binding site for Mono-Saccharide NAG D 1502
REMARK 800  bound to ASN D 219
REMARK 800
REMARK 800 SITE_IDENTIFIER: AE6
REMARK 800 EVIDENCE_CODE: SOFTWARE
REMARK 800 SITE_DESCRIPTION: binding site for Poly-Saccharide residues NAG D
REMARK 800  1503 through NAG D 1504 bound to ASN D 229
REMARK 800
REMARK 800 SITE_IDENTIFIER: AE7
REMARK 800 EVIDENCE_CODE: SOFTWARE
REMARK 800 SITE_DESCRIPTION: binding site for Mono-Saccharide NAG D 1505
REMARK 800  bound to ASN D 281
REMARK 800
REMARK 800 SITE_IDENTIFIER: AE8
REMARK 800 EVIDENCE_CODE: SOFTWARE
REMARK 800 SITE_DESCRIPTION: binding site for Mono-Saccharide NAG D 1506
REMARK 800  bound to ASN D 321
DBREF  5KBY A   39   766  UNP    P27487   DPP4_HUMAN      39    766
DBREF  5KBY B   39   766  UNP    P27487   DPP4_HUMAN      39    766
DBREF  5KBY C   39   766  UNP    P27487   DPP4_HUMAN      39    766
DBREF  5KBY D   39   766  UNP    P27487   DPP4_HUMAN      39    766
SEQADV 5KBY ALA A   27  UNP  P27487              EXPRESSION TAG
SEQADV 5KBY ASP A   28  UNP  P27487              EXPRESSION TAG
SEQADV 5KBY PRO A   29  UNP  P27487              EXPRESSION TAG
SEQADV 5KBY GLY A   30  UNP  P27487              EXPRESSION TAG
SEQADV 5KBY GLY A   31  UNP  P27487              EXPRESSION TAG
SEQADV 5KBY SER A   32  UNP  P27487              EXPRESSION TAG
SEQADV 5KBY HIS A   33  UNP  P27487              EXPRESSION TAG
SEQADV 5KBY HIS A   34  UNP  P27487              EXPRESSION TAG
SEQADV 5KBY HIS A   35  UNP  P27487              EXPRESSION TAG
SEQADV 5KBY HIS A   36  UNP  P27487              EXPRESSION TAG
SEQADV 5KBY HIS A   37  UNP  P27487              EXPRESSION TAG
SEQADV 5KBY HIS A   38  UNP  P27487              EXPRESSION TAG
SEQADV 5KBY ALA B   27  UNP  P27487              EXPRESSION TAG
SEQADV 5KBY ASP B   28  UNP  P27487              EXPRESSION TAG
SEQADV 5KBY PRO B   29  UNP  P27487              EXPRESSION TAG
SEQADV 5KBY GLY B   30  UNP  P27487              EXPRESSION TAG
SEQADV 5KBY GLY B   31  UNP  P27487              EXPRESSION TAG
SEQADV 5KBY SER B   32  UNP  P27487              EXPRESSION TAG
SEQADV 5KBY HIS B   33  UNP  P27487              EXPRESSION TAG
SEQADV 5KBY HIS B   34  UNP  P27487              EXPRESSION TAG
SEQADV 5KBY HIS B   35  UNP  P27487              EXPRESSION TAG
SEQADV 5KBY HIS B   36  UNP  P27487              EXPRESSION TAG
SEQADV 5KBY HIS B   37  UNP  P27487              EXPRESSION TAG
SEQADV 5KBY HIS B   38  UNP  P27487              EXPRESSION TAG
SEQADV 5KBY ALA C   27  UNP  P27487              EXPRESSION TAG
SEQADV 5KBY ASP C   28  UNP  P27487              EXPRESSION TAG
SEQADV 5KBY PRO C   29  UNP  P27487              EXPRESSION TAG
SEQADV 5KBY GLY C   30  UNP  P27487              EXPRESSION TAG
SEQADV 5KBY GLY C   31  UNP  P27487              EXPRESSION TAG
SEQADV 5KBY SER C   32  UNP  P27487              EXPRESSION TAG
SEQADV 5KBY HIS C   33  UNP  P27487              EXPRESSION TAG
SEQADV 5KBY HIS C   34  UNP  P27487              EXPRESSION TAG
SEQADV 5KBY HIS C   35  UNP  P27487              EXPRESSION TAG
SEQADV 5KBY HIS C   36  UNP  P27487              EXPRESSION TAG
SEQADV 5KBY HIS C   37  UNP  P27487              EXPRESSION TAG
SEQADV 5KBY HIS C   38  UNP  P27487              EXPRESSION TAG
SEQADV 5KBY ALA D   27  UNP  P27487              EXPRESSION TAG
SEQADV 5KBY ASP D   28  UNP  P27487              EXPRESSION TAG
SEQADV 5KBY PRO D   29  UNP  P27487              EXPRESSION TAG
SEQADV 5KBY GLY D   30  UNP  P27487              EXPRESSION TAG
SEQADV 5KBY GLY D   31  UNP  P27487              EXPRESSION TAG
SEQADV 5KBY SER D   32  UNP  P27487              EXPRESSION TAG
SEQADV 5KBY HIS D   33  UNP  P27487              EXPRESSION TAG
SEQADV 5KBY HIS D   34  UNP  P27487              EXPRESSION TAG
SEQADV 5KBY HIS D   35  UNP  P27487              EXPRESSION TAG
SEQADV 5KBY HIS D   36  UNP  P27487              EXPRESSION TAG
SEQADV 5KBY HIS D   37  UNP  P27487              EXPRESSION TAG
SEQADV 5KBY HIS D   38  UNP  P27487              EXPRESSION TAG
HET    NAG  A1501      14
HET    NAG  A1502      14
HET    NAG  A1503      14
HET    NAG  A1504      14
HET    NAG  A1505      14
HET    NAG  A1506      14
HET    NAG  A1507      14
HET    NAG  A1508      14
HET    NAG  A1509      14
HET    6RL  A1510      26
HET    NAG  B 801      14
HET    NAG  B 802      14
HET    NAG  B 803      14
HET    NAG  B 804      14
HET    NAG  B 805      14
HET    NAG  B 806      14
HET    NAG  B 807      14
HET    6RL  B 808      26
HET    NAG  C1501      14
HET    NAG  C1502      14
HET    NAG  C1503      14
HET    NAG  C1504      14
HET    NAG  C1505      14
HET    6RL  C1506      26
HET    NAG  D1501      14
HET    NAG  D1502      14
HET    NAG  D1503      14
HET    NAG  D1504      14
HET    NAG  D1505      14
HET    NAG  D1506      14
HET    6RL  D1507      26
HETNAM     NAG N-ACETYL-D-GLUCOSAMINE
HETNAM     6RL 2-[[6-[(3~{R})-3-AZANYLPIPERIDIN-1-YL]-3-METHYL-2,4-
HETNAM   2 6RL  BIS(OXIDANYLIDENE)PYRIMIDIN-1-YL]METHYL]-4-FLUORANYL-
HETNAM   3 6RL  BENZENECARBONITRILE
HETSYN     6RL SYR-472
FORMUL   5  NAG    27(C8 H15 N O6)
FORMUL  11  6RL    4(C18 H20 F N5 O2)
FORMUL  30  HOH   *1597(H2 O)
CRYST1  121.573  122.165  143.704  90.00 114.57  90.00 P 1 21 1      8
ORIGX1      1.000000  0.000000  0.000000        0.00000
ORIGX2      0.000000  1.000000  0.000000        0.00000
ORIGX3      0.000000  0.000000  1.000000        0.00000
SCALE1      0.008226  0.000000  0.003760        0.00000
SCALE2      0.000000  0.008186  0.000000        0.00000
SCALE3      0.000000  0.000000  0.007651        0.00000

@<SCITEGIC>MOL_PROPERTY
__PDBSeqres__
SciTegic.value.StringValue
SEQRES   1 A  740  ALA ASP PRO GLY GLY SER HIS HIS HIS HIS HIS HIS SER
SEQRES   2 A  740  ARG LYS THR TYR THR LEU THR ASP TYR LEU LYS ASN THR
SEQRES   3 A  740  TYR ARG LEU LYS LEU TYR SER LEU ARG TRP ILE SER ASP
SEQRES   4 A  740  HIS GLU TYR LEU TYR LYS GLN GLU ASN ASN ILE LEU VAL
SEQRES   5 A  740  PHE ASN ALA GLU TYR GLY ASN SER SER VAL PHE LEU GLU
SEQRES   6 A  740  ASN SER THR PHE ASP GLU PHE GLY HIS SER ILE ASN ASP
SEQRES   7 A  740  TYR SER ILE SER PRO ASP GLY GLN PHE ILE LEU LEU GLU
SEQRES   8 A  740  TYR ASN TYR VAL LYS GLN TRP ARG HIS SER TYR THR ALA
SEQRES   9 A  740  SER TYR ASP ILE TYR ASP LEU ASN LYS ARG GLN LEU ILE
SEQRES  10 A  740  THR GLU GLU ARG ILE PRO ASN ASN THR GLN TRP VAL THR
SEQRES  11 A  740  TRP SER PRO VAL GLY HIS LYS LEU ALA TYR VAL TRP ASN
SEQRES  12 A  740  ASN ASP ILE TYR VAL LYS ILE GLU PRO ASN LEU PRO SER
SEQRES  13 A  740  TYR ARG ILE THR TRP THR GLY LYS GLU ASP ILE ILE TYR
SEQRES  14 A  740  ASN GLY ILE THR ASP TRP VAL TYR GLU GLU GLU VAL PHE
SEQRES  15 A  740  SER ALA TYR SER ALA LEU TRP TRP SER PRO ASN GLY THR
SEQRES  16 A  740  PHE LEU ALA TYR ALA GLN PHE ASN ASP THR GLU VAL PRO
SEQRES  17 A  740  LEU ILE GLU TYR SER PHE TYR SER ASP GLU SER LEU GLN
SEQRES  18 A  740  TYR PRO LYS THR VAL ARG VAL PRO TYR PRO LYS ALA GLY
SEQRES  19 A  740  ALA VAL ASN PRO THR VAL LYS PHE PHE VAL VAL ASN THR
SEQRES  20 A  740  ASP SER LEU SER SER VAL THR ASN ALA THR SER ILE GLN
SEQRES  21 A  740  ILE THR ALA PRO ALA SER MET LEU ILE GLY ASP HIS TYR
SEQRES  22 A  740  LEU CYS ASP VAL THR TRP ALA THR GLN GLU ARG ILE SER
SEQRES  23 A  740  LEU GLN TRP LEU ARG ARG ILE GLN ASN TYR SER VAL MET
SEQRES  24 A  740  ASP ILE CYS ASP TYR ASP GLU SER SER GLY ARG TRP ASN
SEQRES  25 A  740  CYS LEU VAL ALA ARG GLN HIS ILE GLU MET SER THR THR
SEQRES  26 A  740  GLY TRP VAL GLY ARG PHE ARG PRO SER GLU PRO HIS PHE
SEQRES  27 A  740  THR LEU ASP GLY ASN SER PHE TYR LYS ILE ILE SER ASN
SEQRES  28 A  740  GLU GLU GLY TYR ARG HIS ILE CYS TYR PHE GLN ILE ASP
SEQRES  29 A  740  LYS LYS ASP CYS THR PHE ILE THR LYS GLY THR TRP GLU
SEQRES  30 A  740  VAL ILE GLY ILE GLU ALA LEU THR SER ASP TYR LEU TYR
SEQRES  31 A  740  TYR ILE SER ASN GLU TYR LYS GLY MET PRO GLY GLY ARG
SEQRES  32 A  740  ASN LEU TYR LYS ILE GLN LEU SER ASP TYR THR LYS VAL
SEQRES  33 A  740  THR CYS LEU SER CYS GLU LEU ASN PRO GLU ARG CYS GLN
SEQRES  34 A  740  TYR TYR SER VAL SER PHE SER LYS GLU ALA LYS TYR TYR
SEQRES  35 A  740  GLN LEU ARG CYS SER GLY PRO GLY LEU PRO LEU TYR THR
SEQRES  36 A  740  LEU HIS SER SER VAL ASN ASP LYS GLY LEU ARG VAL LEU
SEQRES  37 A  740  GLU ASP ASN SER ALA LEU ASP LYS MET LEU GLN ASN VAL
SEQRES  38 A  740  GLN MET PRO SER LYS LYS LEU ASP PHE ILE ILE LEU ASN
SEQRES  39 A  740  GLU THR LYS PHE TRP TYR GLN MET ILE LEU PRO PRO HIS
SEQRES  40 A  740  PHE ASP LYS SER LYS LYS TYR PRO LEU LEU LEU ASP VAL
SEQRES  41 A  740  TYR ALA GLY PRO CYS SER GLN LYS ALA ASP THR VAL PHE
SEQRES  42 A  740  ARG LEU ASN TRP ALA THR TYR LEU ALA SER THR GLU ASN
SEQRES  43 A  740  ILE ILE VAL ALA SER PHE ASP GLY ARG GLY SER GLY TYR
SEQRES  44 A  740  GLN GLY ASP LYS ILE MET HIS ALA ILE ASN ARG ARG LEU
SEQRES  45 A  740  GLY THR PHE GLU VAL GLU ASP GLN ILE GLU ALA ALA ARG
SEQRES  46 A  740  GLN PHE SER LYS MET GLY PHE VAL ASP ASN LYS ARG ILE
SEQRES  47 A  740  ALA ILE TRP GLY TRP SER TYR GLY GLY TYR VAL THR SER
SEQRES  48 A  740  MET VAL LEU GLY SER GLY SER GLY VAL PHE LYS CYS GLY
SEQRES  49 A  740  ILE ALA VAL ALA PRO VAL SER ARG TRP GLU TYR TYR ASP
SEQRES  50 A  740  SER VAL TYR THR GLU ARG TYR MET GLY LEU PRO THR PRO
SEQRES  51 A  740  GLU ASP ASN LEU ASP HIS TYR ARG ASN SER THR VAL MET
SEQRES  52 A  740  SER ARG ALA GLU ASN PHE LYS GLN VAL GLU TYR LEU LEU
SEQRES  53 A  740  ILE HIS GLY THR ALA ASP ASP ASN VAL HIS PHE GLN GLN
SEQRES  54 A  740  SER ALA GLN ILE SER LYS ALA LEU VAL ASP VAL GLY VAL
SEQRES  55 A  740  ASP PHE GLN ALA MET TRP TYR THR ASP GLU ASP HIS GLY
SEQRES  56 A  740  ILE ALA SER SER THR ALA HIS GLN HIS ILE TYR THR HIS
SEQRES  57 A  740  MET SER HIS PHE ILE LYS GLN CYS PHE SER LEU PRO
SEQRES   1 B  740  ALA ASP PRO GLY GLY SER HIS HIS HIS HIS HIS HIS SER
SEQRES   2 B  740  ARG LYS THR TYR THR LEU THR ASP TYR LEU LYS ASN THR
SEQRES   3 B  740  TYR ARG LEU LYS LEU TYR SER LEU ARG TRP ILE SER ASP
SEQRES   4 B  740  HIS GLU TYR LEU TYR LYS GLN GLU ASN ASN ILE LEU VAL
SEQRES   5 B  740  PHE ASN ALA GLU TYR GLY ASN SER SER VAL PHE LEU GLU
SEQRES   6 B  740  ASN SER THR PHE ASP GLU PHE GLY HIS SER ILE ASN ASP
SEQRES   7 B  740  TYR SER ILE SER PRO ASP GLY GLN PHE ILE LEU LEU GLU
SEQRES   8 B  740  TYR ASN TYR VAL LYS GLN TRP ARG HIS SER TYR THR ALA
SEQRES   9 B  740  SER TYR ASP ILE TYR ASP LEU ASN LYS ARG GLN LEU ILE
SEQRES  10 B  740  THR GLU GLU ARG ILE PRO ASN ASN THR GLN TRP VAL THR
SEQRES  11 B  740  TRP SER PRO VAL GLY HIS LYS LEU ALA TYR VAL TRP ASN
SEQRES  12 B  740  ASN ASP ILE TYR VAL LYS ILE GLU PRO ASN LEU PRO SER
SEQRES  13 B  740  TYR ARG ILE THR TRP THR GLY LYS GLU ASP ILE ILE TYR
SEQRES  14 B  740  ASN GLY ILE THR ASP TRP VAL TYR GLU GLU GLU VAL PHE
SEQRES  15 B  740  SER ALA TYR SER ALA LEU TRP TRP SER PRO ASN GLY THR
SEQRES  16 B  740  PHE LEU ALA TYR ALA GLN PHE ASN ASP THR GLU VAL PRO
SEQRES  17 B  740  LEU ILE GLU TYR SER PHE TYR SER ASP GLU SER LEU GLN
SEQRES  18 B  740  TYR PRO LYS THR VAL ARG VAL PRO TYR PRO LYS ALA GLY
SEQRES  19 B  740  ALA VAL ASN PRO THR VAL LYS PHE PHE VAL VAL ASN THR
SEQRES  20 B  740  ASP SER LEU SER SER VAL THR ASN ALA THR SER ILE GLN
SEQRES  21 B  740  ILE THR ALA PRO ALA SER MET LEU ILE GLY ASP HIS TYR
SEQRES  22 B  740  LEU CYS ASP VAL THR TRP ALA THR GLN GLU ARG ILE SER
SEQRES  23 B  740  LEU GLN TRP LEU ARG ARG ILE GLN ASN TYR SER VAL MET
SEQRES  24 B  740  ASP ILE CYS ASP TYR ASP GLU SER SER GLY ARG TRP ASN
SEQRES  25 B  740  CYS LEU VAL ALA ARG GLN HIS ILE GLU MET SER THR THR
SEQRES  26 B  740  GLY TRP VAL GLY ARG PHE ARG PRO SER GLU PRO HIS PHE
SEQRES  27 B  740  THR LEU ASP GLY ASN SER PHE TYR LYS ILE ILE SER ASN
SEQRES  28 B  740  GLU GLU GLY TYR ARG HIS ILE CYS TYR PHE GLN ILE ASP
SEQRES  29 B  740  LYS LYS ASP CYS THR PHE ILE THR LYS GLY THR TRP GLU
SEQRES  30 B  740  VAL ILE GLY ILE GLU ALA LEU THR SER ASP TYR LEU TYR
SEQRES  31 B  740  TYR ILE SER ASN GLU TYR LYS GLY MET PRO GLY GLY ARG
SEQRES  32 B  740  ASN LEU TYR LYS ILE GLN LEU SER ASP TYR THR LYS VAL
SEQRES  33 B  740  THR CYS LEU SER CYS GLU LEU ASN PRO GLU ARG CYS GLN
SEQRES  34 B  740  TYR TYR SER VAL SER PHE SER LYS GLU ALA LYS TYR TYR
SEQRES  35 B  740  GLN LEU ARG CYS SER GLY PRO GLY LEU PRO LEU TYR THR
SEQRES  36 B  740  LEU HIS SER SER VAL ASN ASP LYS GLY LEU ARG VAL LEU
SEQRES  37 B  740  GLU ASP ASN SER ALA LEU ASP LYS MET LEU GLN ASN VAL
SEQRES  38 B  740  GLN MET PRO SER LYS LYS LEU ASP PHE ILE ILE LEU ASN
SEQRES  39 B  740  GLU THR LYS PHE TRP TYR GLN MET ILE LEU PRO PRO HIS
SEQRES  40 B  740  PHE ASP LYS SER LYS LYS TYR PRO LEU LEU LEU ASP VAL
SEQRES  41 B  740  TYR ALA GLY PRO CYS SER GLN LYS ALA ASP THR VAL PHE
SEQRES  42 B  740  ARG LEU ASN TRP ALA THR TYR LEU ALA SER THR GLU ASN
SEQRES  43 B  740  ILE ILE VAL ALA SER PHE ASP GLY ARG GLY SER GLY TYR
SEQRES  44 B  740  GLN GLY ASP LYS ILE MET HIS ALA ILE ASN ARG ARG LEU
SEQRES  45 B  740  GLY THR PHE GLU VAL GLU ASP GLN ILE GLU ALA ALA ARG
SEQRES  46 B  740  GLN PHE SER LYS MET GLY PHE VAL ASP ASN LYS ARG ILE
SEQRES  47 B  740  ALA ILE TRP GLY TRP SER TYR GLY GLY TYR VAL THR SER
SEQRES  48 B  740  MET VAL LEU GLY SER GLY SER GLY VAL PHE LYS CYS GLY
SEQRES  49 B  740  ILE ALA VAL ALA PRO VAL SER ARG TRP GLU TYR TYR ASP
SEQRES  50 B  740  SER VAL TYR THR GLU ARG TYR MET GLY LEU PRO THR PRO
SEQRES  51 B  740  GLU ASP ASN LEU ASP HIS TYR ARG ASN SER THR VAL MET
SEQRES  52 B  740  SER ARG ALA GLU ASN PHE LYS GLN VAL GLU TYR LEU LEU
SEQRES  53 B  740  ILE HIS GLY THR ALA ASP ASP ASN VAL HIS PHE GLN GLN
SEQRES  54 B  740  SER ALA GLN ILE SER LYS ALA LEU VAL ASP VAL GLY VAL
SEQRES  55 B  740  ASP PHE GLN ALA MET TRP TYR THR ASP GLU ASP HIS GLY
SEQRES  56 B  740  ILE ALA SER SER THR ALA HIS GLN HIS ILE TYR THR HIS
SEQRES  57 B  740  MET SER HIS PHE ILE LYS GLN CYS PHE SER LEU PRO
SEQRES   1 C  740  ALA ASP PRO GLY GLY SER HIS HIS HIS HIS HIS HIS SER
SEQRES   2 C  740  ARG LYS THR TYR THR LEU THR ASP TYR LEU LYS ASN THR
SEQRES   3 C  740  TYR ARG LEU LYS LEU TYR SER LEU ARG TRP ILE SER ASP
SEQRES   4 C  740  HIS GLU TYR LEU TYR LYS GLN GLU ASN ASN ILE LEU VAL
SEQRES   5 C  740  PHE ASN ALA GLU TYR GLY ASN SER SER VAL PHE LEU GLU
SEQRES   6 C  740  ASN SER THR PHE ASP GLU PHE GLY HIS SER ILE ASN ASP
SEQRES   7 C  740  TYR SER ILE SER PRO ASP GLY GLN PHE ILE LEU LEU GLU
SEQRES   8 C  740  TYR ASN TYR VAL LYS GLN TRP ARG HIS SER TYR THR ALA
SEQRES   9 C  740  SER TYR ASP ILE TYR ASP LEU ASN LYS ARG GLN LEU ILE
SEQRES  10 C  740  THR GLU GLU ARG ILE PRO ASN ASN THR GLN TRP VAL THR
SEQRES  11 C  740  TRP SER PRO VAL GLY HIS LYS LEU ALA TYR VAL TRP ASN
SEQRES  12 C  740  ASN ASP ILE TYR VAL LYS ILE GLU PRO ASN LEU PRO SER
SEQRES  13 C  740  TYR ARG ILE THR TRP THR GLY LYS GLU ASP ILE ILE TYR
SEQRES  14 C  740  ASN GLY ILE THR ASP TRP VAL TYR GLU GLU GLU VAL PHE
SEQRES  15 C  740  SER ALA TYR SER ALA LEU TRP TRP SER PRO ASN GLY THR
SEQRES  16 C  740  PHE LEU ALA TYR ALA GLN PHE ASN ASP THR GLU VAL PRO
SEQRES  17 C  740  LEU ILE GLU TYR SER PHE TYR SER ASP GLU SER LEU GLN
SEQRES  18 C  740  TYR PRO LYS THR VAL ARG VAL PRO TYR PRO LYS ALA GLY
SEQRES  19 C  740  ALA VAL ASN PRO THR VAL LYS PHE PHE VAL VAL ASN THR
SEQRES  20 C  740  ASP SER LEU SER SER VAL THR ASN ALA THR SER ILE GLN
SEQRES  21 C  740  ILE THR ALA PRO ALA SER MET LEU ILE GLY ASP HIS TYR
SEQRES  22 C  740  LEU CYS ASP VAL THR TRP ALA THR GLN GLU ARG ILE SER
SEQRES  23 C  740  LEU GLN TRP LEU ARG ARG ILE GLN ASN TYR SER VAL MET
SEQRES  24 C  740  ASP ILE CYS ASP TYR ASP GLU SER SER GLY ARG TRP ASN
SEQRES  25 C  740  CYS LEU VAL ALA ARG GLN HIS ILE GLU MET SER THR THR
SEQRES  26 C  740  GLY TRP VAL GLY ARG PHE ARG PRO SER GLU PRO HIS PHE
SEQRES  27 C  740  THR LEU ASP GLY ASN SER PHE TYR LYS ILE ILE SER ASN
SEQRES  28 C  740  GLU GLU GLY TYR ARG HIS ILE CYS TYR PHE GLN ILE ASP
SEQRES  29 C  740  LYS LYS ASP CYS THR PHE ILE THR LYS GLY THR TRP GLU
SEQRES  30 C  740  VAL ILE GLY ILE GLU ALA LEU THR SER ASP TYR LEU TYR
SEQRES  31 C  740  TYR ILE SER ASN GLU TYR LYS GLY MET PRO GLY GLY ARG
SEQRES  32 C  740  ASN LEU TYR LYS ILE GLN LEU SER ASP TYR THR LYS VAL
SEQRES  33 C  740  THR CYS LEU SER CYS GLU LEU ASN PRO GLU ARG CYS GLN
SEQRES  34 C  740  TYR TYR SER VAL SER PHE SER LYS GLU ALA LYS TYR TYR
SEQRES  35 C  740  GLN LEU ARG CYS SER GLY PRO GLY LEU PRO LEU TYR THR
SEQRES  36 C  740  LEU HIS SER SER VAL ASN ASP LYS GLY LEU ARG VAL LEU
SEQRES  37 C  740  GLU ASP ASN SER ALA LEU ASP LYS MET LEU GLN ASN VAL
SEQRES  38 C  740  GLN MET PRO SER LYS LYS LEU ASP PHE ILE ILE LEU ASN
SEQRES  39 C  740  GLU THR LYS PHE TRP TYR GLN MET ILE LEU PRO PRO HIS
SEQRES  40 C  740  PHE ASP LYS SER LYS LYS TYR PRO LEU LEU LEU ASP VAL
SEQRES  41 C  740  TYR ALA GLY PRO CYS SER GLN LYS ALA ASP THR VAL PHE
SEQRES  42 C  740  ARG LEU ASN TRP ALA THR TYR LEU ALA SER THR GLU ASN
SEQRES  43 C  740  ILE ILE VAL ALA SER PHE ASP GLY ARG GLY SER GLY TYR
SEQRES  44 C  740  GLN GLY ASP LYS ILE MET HIS ALA ILE ASN ARG ARG LEU
SEQRES  45 C  740  GLY THR PHE GLU VAL GLU ASP GLN ILE GLU ALA ALA ARG
SEQRES  46 C  740  GLN PHE SER LYS MET GLY PHE VAL ASP ASN LYS ARG ILE
SEQRES  47 C  740  ALA ILE TRP GLY TRP SER TYR GLY GLY TYR VAL THR SER
SEQRES  48 C  740  MET VAL LEU GLY SER GLY SER GLY VAL PHE LYS CYS GLY
SEQRES  49 C  740  ILE ALA VAL ALA PRO VAL SER ARG TRP GLU TYR TYR ASP
SEQRES  50 C  740  SER VAL TYR THR GLU ARG TYR MET GLY LEU PRO THR PRO
SEQRES  51 C  740  GLU ASP ASN LEU ASP HIS TYR ARG ASN SER THR VAL MET
SEQRES  52 C  740  SER ARG ALA GLU ASN PHE LYS GLN VAL GLU TYR LEU LEU
SEQRES  53 C  740  ILE HIS GLY THR ALA ASP ASP ASN VAL HIS PHE GLN GLN
SEQRES  54 C  740  SER ALA GLN ILE SER LYS ALA LEU VAL ASP VAL GLY VAL
SEQRES  55 C  740  ASP PHE GLN ALA MET TRP TYR THR ASP GLU ASP HIS GLY
SEQRES  56 C  740  ILE ALA SER SER THR ALA HIS GLN HIS ILE TYR THR HIS
SEQRES  57 C  740  MET SER HIS PHE ILE LYS GLN CYS PHE SER LEU PRO
SEQRES   1 D  740  ALA ASP PRO GLY GLY SER HIS HIS HIS HIS HIS HIS SER
SEQRES   2 D  740  ARG LYS THR TYR THR LEU THR ASP TYR LEU LYS ASN THR
SEQRES   3 D  740  TYR ARG LEU LYS LEU TYR SER LEU ARG TRP ILE SER ASP
SEQRES   4 D  740  HIS GLU TYR LEU TYR LYS GLN GLU ASN ASN ILE LEU VAL
SEQRES   5 D  740  PHE ASN ALA GLU TYR GLY ASN SER SER VAL PHE LEU GLU
SEQRES   6 D  740  ASN SER THR PHE ASP GLU PHE GLY HIS SER ILE ASN ASP
SEQRES   7 D  740  TYR SER ILE SER PRO ASP GLY GLN PHE ILE LEU LEU GLU
SEQRES   8 D  740  TYR ASN TYR VAL LYS GLN TRP ARG HIS SER TYR THR ALA
SEQRES   9 D  740  SER TYR ASP ILE TYR ASP LEU ASN LYS ARG GLN LEU ILE
SEQRES  10 D  740  THR GLU GLU ARG ILE PRO ASN ASN THR GLN TRP VAL THR
SEQRES  11 D  740  TRP SER PRO VAL GLY HIS LYS LEU ALA TYR VAL TRP ASN
SEQRES  12 D  740  ASN ASP ILE TYR VAL LYS ILE GLU PRO ASN LEU PRO SER
SEQRES  13 D  740  TYR ARG ILE THR TRP THR GLY LYS GLU ASP ILE ILE TYR
SEQRES  14 D  740  ASN GLY ILE THR ASP TRP VAL TYR GLU GLU GLU VAL PHE
SEQRES  15 D  740  SER ALA TYR SER ALA LEU TRP TRP SER PRO ASN GLY THR
SEQRES  16 D  740  PHE LEU ALA TYR ALA GLN PHE ASN ASP THR GLU VAL PRO
SEQRES  17 D  740  LEU ILE GLU TYR SER PHE TYR SER ASP GLU SER LEU GLN
SEQRES  18 D  740  TYR PRO LYS THR VAL ARG VAL PRO TYR PRO LYS ALA GLY
SEQRES  19 D  740  ALA VAL ASN PRO THR VAL LYS PHE PHE VAL VAL ASN THR
SEQRES  20 D  740  ASP SER LEU SER SER VAL THR ASN ALA THR SER ILE GLN
SEQRES  21 D  740  ILE THR ALA PRO ALA SER MET LEU ILE GLY ASP HIS TYR
SEQRES  22 D  740  LEU CYS ASP VAL THR TRP ALA THR GLN GLU ARG ILE SER
SEQRES  23 D  740  LEU GLN TRP LEU ARG ARG ILE GLN ASN TYR SER VAL MET
SEQRES  24 D  740  ASP ILE CYS ASP TYR ASP GLU SER SER GLY ARG TRP ASN
SEQRES  25 D  740  CYS LEU VAL ALA ARG GLN HIS ILE GLU MET SER THR THR
SEQRES  26 D  740  GLY TRP VAL GLY ARG PHE ARG PRO SER GLU PRO HIS PHE
SEQRES  27 D  740  THR LEU ASP GLY ASN SER PHE TYR LYS ILE ILE SER ASN
SEQRES  28 D  740  GLU GLU GLY TYR ARG HIS ILE CYS TYR PHE GLN ILE ASP
SEQRES  29 D  740  LYS LYS ASP CYS THR PHE ILE THR LYS GLY THR TRP GLU
SEQRES  30 D  740  VAL ILE GLY ILE GLU ALA LEU THR SER ASP TYR LEU TYR
SEQRES  31 D  740  TYR ILE SER ASN GLU TYR LYS GLY MET PRO GLY GLY ARG
SEQRES  32 D  740  ASN LEU TYR LYS ILE GLN LEU SER ASP TYR THR LYS VAL
SEQRES  33 D  740  THR CYS LEU SER CYS GLU LEU ASN PRO GLU ARG CYS GLN
SEQRES  34 D  740  TYR TYR SER VAL SER PHE SER LYS GLU ALA LYS TYR TYR
SEQRES  35 D  740  GLN LEU ARG CYS SER GLY PRO GLY LEU PRO LEU TYR THR
SEQRES  36 D  740  LEU HIS SER SER VAL ASN ASP LYS GLY LEU ARG VAL LEU
SEQRES  37 D  740  GLU ASP ASN SER ALA LEU ASP LYS MET LEU GLN ASN VAL
SEQRES  38 D  740  GLN MET PRO SER LYS LYS LEU ASP PHE ILE ILE LEU ASN
SEQRES  39 D  740  GLU THR LYS PHE TRP TYR GLN MET ILE LEU PRO PRO HIS
SEQRES  40 D  740  PHE ASP LYS SER LYS LYS TYR PRO LEU LEU LEU ASP VAL
SEQRES  41 D  740  TYR ALA GLY PRO CYS SER GLN LYS ALA ASP THR VAL PHE
SEQRES  42 D  740  ARG LEU ASN TRP ALA THR TYR LEU ALA SER THR GLU ASN
SEQRES  43 D  740  ILE ILE VAL ALA SER PHE ASP GLY ARG GLY SER GLY TYR
SEQRES  44 D  740  GLN GLY ASP LYS ILE MET HIS ALA ILE ASN ARG ARG LEU
SEQRES  45 D  740  GLY THR PHE GLU VAL GLU ASP GLN ILE GLU ALA ALA ARG
SEQRES  46 D  740  GLN PHE SER LYS MET GLY PHE VAL ASP ASN LYS ARG ILE
SEQRES  47 D  740  ALA ILE TRP GLY TRP SER TYR GLY GLY TYR VAL THR SER
SEQRES  48 D  740  MET VAL LEU GLY SER GLY SER GLY VAL PHE LYS CYS GLY
SEQRES  49 D  740  ILE ALA VAL ALA PRO VAL SER ARG TRP GLU TYR TYR ASP
SEQRES  50 D  740  SER VAL TYR THR GLU ARG TYR MET GLY LEU PRO THR PRO
SEQRES  51 D  740  GLU ASP ASN LEU ASP HIS TYR ARG ASN SER THR VAL MET
SEQRES  52 D  740  SER ARG ALA GLU ASN PHE LYS GLN VAL GLU TYR LEU LEU
SEQRES  53 D  740  ILE HIS GLY THR ALA ASP ASP ASN VAL HIS PHE GLN GLN
SEQRES  54 D  740  SER ALA GLN ILE SER LYS ALA LEU VAL ASP VAL GLY VAL
SEQRES  55 D  740  ASP PHE GLN ALA MET TRP TYR THR ASP GLU ASP HIS GLY
SEQRES  56 D  740  ILE ALA SER SER THR ALA HIS GLN HIS ILE TYR THR HIS
SEQRES  57 D  740  MET SER HIS PHE ILE LYS GLN CYS PHE SER LEU PRO

@<SCITEGIC>MOL_PROPERTY
Resolution
SciTegic.value.DoubleValue
2.240000

@<SCITEGIC>MOL_PROPERTY
Protein Sequence
SciTegic.value.StringValue
RKTYTLTDYLKNTYRLKLYSLRWISDHEYLYKQNILVFNAEYGNSSVFLENSTFDEFGHSINDYSISPDGQFILLEYNYVKQWRHSYTASYDIYDLNKRQLITEERIPNNTQWVTWSPVGHKLAYVWNNDIYVKIEPNLPSYRITWTGKEDIIYNGITDWVYEEEVFSAYSALWWSPNGTFLAYAQFNDTEVPLIEYSFY
SDESLQYPKTVRVPYPKAGAVNPTVKFFVVNTDSLSSVTNATSIQITAPASMLIGDHYLCDVTWATQERISLQWLRRIQNYSVMDICDYDESSGRWNCLVARQHIEMSTTGWVGRFRPSEPHFTLDGNSFYKIISNEEGYRHICYFQIDKKDCTFITKGTWEVIGIEALTSDYLYYISNEYKGMPGGRNLYKIQLSDYTK
VTCLSCELNPERCQYYSVSFSKEAKYYQLRCSGPGLPLYTLHSSVNDKGLRVLEDNSALDKMLQNVQMPSKKLDFIILNETKFWYQMILPPHFDKSKKYPLLLDVYAGPCSQKADTVFRLNWATYLASTENIIVASFDGRGSGYQGDKIMHAINRRLGTFEVEDQIEAARQFSKMGFVDNKRIAIWGWSYGGYVTSMVLG
SGSGVFKCGIAVAPVSRWEYYDSVYTERYMGLPTPEDNLDHYRNSTVMSRAENFKQVEYLLIHGTADDNVHFQQSAQISKALVDVGVDFQAMWYTDEDHGIASSTAHQHIYTHMSHFIKQCFSLP

@<SCITEGIC>MOL_PROPERTY
Secondary Structure
SciTegic.value.StringValue
CSSCCHHHHHHTCCCCCCCCSSSCCCCSSSSTTTSSSSSTTTCCCCSSSCTTTTTTCCCCCCSSSSCTTCCSSSSSSSSSSCCCCCSSSSSSSSSTTTTSSCCCCCCCTTSSSSSSCCCTTCSSSSSTTCSSSSCCTTCCCSSCCCCCCTTTSSSCCCCHHHHHHTCCCCCCSSSCTTCCSSSSSSSSCTTCCSSSSSSC
CCTTCCCCSSSSSSCCCTTCCCCSSSSSSSSTTCCCCCCCCCSSSSCCCHHHHTCCSSSSSSSSCCTTSSSSSSSSCCTTSSSSSSSSSSTTTTSSSSCHHHCSSSSCCCCCCCCCCCCCCSSCTTCCSSSSSSSCTTCCSSSSSSSTTCCCCSSCCCCCCCSSSSSSSCCCSSSSSSCCHHHCTTCCSSSSSSTTCTTC
SSSCCTTCCTTTCCCSSSSSCTTCCSSSSSSCCCCCCSSSSSSTTTTSSSSSSSCCHHHHHHHHTSSCCSSSSSSSSCTTCSSSSSSSSCCCCCTTCCSSSSSSSCCCTTCCCCCCCCCCCHHHHHHHHHCCSSSSSSCTTCCCCCHHHHHHHTTCTTTTHHHHHHHHHHHHHTTCCSSSSSSSSSSSTHHHHHHHHHHT
TTCCCCCSSSSSCCCCCHHHCCHHHHHHHHCCCCTTTTHHHHHHCCCHHHTHHHHHCSSSSSSSTTCTTTTHHHHHHHHHHHHHTTCCCSSSSSTTCCTTCCCHHHHHHHHHHHHHHHHHHTTCC

@<SCITEGIC>MOL_PROPERTY
Heavy atom RMSD to SYR-472 1
SciTegic.value.DoubleValue
0.000000

@<SCITEGIC>ATOM_PROPERTY
Formal Charge
SciTegic.value.StringValue
1 0
2 0
3 0
4 0
5 0
6 0
7 0
8 0
9 0
10 0
11 0
12 0
13 0
14 0
15 0
16 0
17 0
18 0
19 0
20 0
21 0
22 0
23 0
24 0
25 0
26 0

@<SCITEGIC>ATOM_PROPERTY
pdb_tempFactor
SciTegic.value.DoubleValue
1 0.00
2 0.00
3 0.00
4 0.00
5 0.00
6 0.00
7 0.00
8 0.00
9 0.00
10 0.00
11 0.00
12 0.00
13 0.00
14 0.00
15 0.00
16 0.00
17 0.00
18 0.00
19 0.00
20 0.00
21 0.00
22 0.00
23 0.00
24 0.00
25 0.00
26 0.00

@<SCITEGIC>ATOM_PROPERTY
pdb_occupancy
SciTegic.value.DoubleValue
1 1.00
2 1.00
3 1.00
4 1.00
5 1.00
6 1.00
7 1.00
8 1.00
9 1.00
10 1.00
11 1.00
12 1.00
13 1.00
14 1.00
15 1.00
16 1.00
17 1.00
18 1.00
19 1.00
20 1.00
21 1.00
22 1.00
23 1.00
24 1.00
25 1.00
26 1.00

#	Created by:	Discovery Studio
#	Creation time:	2019-08-05T16:14:27Z

@<TRIPOS>MOLECULE
5kby
   46    48     0 0 0
SMALL
USER_CHARGES


@<TRIPOS>ATOM
      1 C1          -17.410800   -2.413500   58.843200 C.2      1 SUBUNIT    0.0000
      2 C2          -17.001400   -3.689600   58.892300 C.2      1 SUBUNIT    0.0000
      3 C3          -18.633200   -5.409600   59.828300 C.3      1 SUBUNIT    0.0000
      4 C4          -18.030800   -6.641300   61.944700 C.3      1 SUBUNIT    0.0000
      5 C5          -14.105400   -5.735900   57.710300 C.2      1 SUBUNIT    0.0000
      6 C6          -11.354400   -6.246800   57.400800 C.2      1 SUBUNIT    0.0000
      7 C7          -11.778200   -5.256600   58.270500 C.2      1 SUBUNIT    0.0000
      8 C8          -13.517700   -3.860600   59.201600 C.1      1 SUBUNIT    0.0000
      9 C9          -15.777100   -3.421500   56.725600 C.2      1 SUBUNIT    0.0000
     10 C10         -15.859300   -1.241000   55.580900 C.3      1 SUBUNIT    0.0000
     11 N11         -16.224700   -2.123200   56.707900 N.am     1 SUBUNIT    0.0000
     12 C12         -16.999200   -1.579000   57.695000 C.2      1 SUBUNIT    0.0000
     13 O13         -17.386900   -0.417200   57.690200 O.2      1 SUBUNIT    0.0000
     14 N14         -17.452100   -4.557200   59.999400 N.pl3    1 SUBUNIT    0.0000
     15 C15         -18.473500   -6.783100   60.488100 C.3      1 SUBUNIT    0.0000
     16 C16         -16.714900   -5.866900   62.029900 C.3      1 SUBUNIT    0.0000
     17 N17         -15.615800   -6.668600   61.501200 N.3      1 SUBUNIT    0.0000
     18 C18         -16.826900   -4.500000   61.329700 C.3      1 SUBUNIT    0.0000
     19 N19         -16.119300   -4.186600   57.812200 N.am     1 SUBUNIT    0.0000
     20 C20         -15.602800   -5.566900   57.885900 C.3      1 SUBUNIT    0.0000
     21 C21         -13.657900   -6.707600   56.824100 C.2      1 SUBUNIT    0.0000
     22 C22         -12.305200   -6.942000   56.679700 C.2      1 SUBUNIT    0.0000
     23 F23         -11.909300   -7.880300   55.822700 F        1 SUBUNIT    0.0000
     24 C24         -13.139200   -4.987300   58.402100 C.2      1 SUBUNIT    0.0000
     25 N25         -13.804100   -2.908500   59.799100 N.1      1 SUBUNIT    0.0000
     26 O26         -15.094500   -3.870800   55.811100 O.2      1 SUBUNIT    0.0000
     27 H27         -18.031000   -1.998000   59.615100 H        1 SUBUNIT    0.0000
     28 H28         -19.492200   -4.894800   60.260700 H        1 SUBUNIT    0.0000
     29 H29         -18.844800   -5.532100   58.765500 H        1 SUBUNIT    0.0000
     30 H30         -18.801400   -6.113900   62.507800 H        1 SUBUNIT    0.0000
     31 H31         -17.920200   -7.622500   62.407700 H        1 SUBUNIT    0.0000
     32 H32         -10.306500   -6.476100   57.298500 H        1 SUBUNIT    0.0000
     33 H33         -11.036000   -4.723200   58.848100 H        1 SUBUNIT    0.0000
     34 H34         -15.347700   -1.767100   54.773700 H        1 SUBUNIT    0.0000
     35 H35         -16.750700   -0.779300   55.150700 H        1 SUBUNIT    0.0000
     36 H36         -15.200200   -0.443700   55.926500 H        1 SUBUNIT    0.0000
     37 H37         -19.415100   -7.326600   60.445000 H        1 SUBUNIT    0.0000
     38 H38         -17.741700   -7.373800   59.935400 H        1 SUBUNIT    0.0000
     39 H39         -16.483200   -5.705500   63.082900 H        1 SUBUNIT    0.0000
     40 H40         -15.651800   -7.593600   61.915300 H        1 SUBUNIT    0.0000
     41 H41         -14.735400   -6.262200   61.796400 H        1 SUBUNIT    0.0000
     42 H42         -17.415400   -3.823400   61.951200 H        1 SUBUNIT    0.0000
     43 H43         -15.838100   -4.056000   61.241500 H        1 SUBUNIT    0.0000
     44 H44         -16.130900   -6.160900   57.138100 H        1 SUBUNIT    0.0000
     45 H45         -15.853200   -6.025000   58.840800 H        1 SUBUNIT    0.0000
     46 H46         -14.361600   -7.277500   56.241500 H        1 SUBUNIT    0.0000
@<TRIPOS>BOND
     1    1    2 2
     2    1   12 1
     3    1   27 1
     4    2   14 1
     5    2   19 1
     6    3   14 1
     7    3   15 1
     8    3   28 1
     9    3   29 1
    10    4   15 1
    11    4   16 1
    12    4   30 1
    13    4   31 1
    14    5   20 1
    15    5   21 2
    16    5   24 1
    17    6    7 1
    18    6   22 2
    19    6   32 1
    20    7   24 2
    21    7   33 1
    22    8   24 1
    23    8   25 3
    24    9   11 1
    25    9   19 1
    26    9   26 2
    27   10   11 1
    28   10   34 1
    29   10   35 1
    30   10   36 1
    31   11   12 1
    32   12   13 2
    33   14   18 1
    34   15   37 1
    35   15   38 1
    36   16   17 1
    37   16   18 1
    38   16   39 1
    39   17   40 1
    40   17   41 1
    41   18   42 1
    42   18   43 1
    43   19   20 1
    44   20   44 1
    45   20   45 1
    46   21   22 1
    47   21   46 1
    48   22   23 1
@<SCITEGIC>MOL_PROPERTY
Resolution
SciTegic.value.DoubleValue
2.240000

@<SCITEGIC>MOL_PROPERTY
TopHits
SciTegic.value.IntegerValue
10

@<SCITEGIC>MOL_PROPERTY
-CDOCKER_ENERGY
SciTegic.value.DoubleValue
34.772076

@<SCITEGIC>MOL_PROPERTY
-CDOCKER_INTERACTION_ENERGY
SciTegic.value.DoubleValue
42.716610

@<SCITEGIC>MOL_PROPERTY
POSE_NUMBER
SciTegic.value.IntegerValue
1

@<SCITEGIC>MOL_PROPERTY
UseResidueTemplateCharge
SciTegic.value.StringValue
True

@<SCITEGIC>MOL_PROPERTY
ForcefieldFFML
SciTegic.value.StringValue
<?xml version="1.0" encoding="UTF-8"?>
<!DOCTYPE ffml SYSTEM "Ffml.dtd">
<ffml version="1.0">
<forcefield name="CHARMm" derivedFrom="CHARMm" base="CHARMm">
<atomTypes>
</atomTypes>
<parameters>
<angle atom1="NX" atom2="CUA1" atom3="NX">
<quadratic
refValue="120"
forceConstant="60"/>
</angle>
</parameters>
</forcefield>
</ffml>

@<SCITEGIC>MOL_PROPERTY
Initial Potential Energy
SciTegic.value.DoubleValue
13.904720

@<SCITEGIC>MOL_PROPERTY
Initial RMS Gradient
SciTegic.value.DoubleValue
16.253469

@<SCITEGIC>MOL_PROPERTY
Minimization Criteria
SciTegic.value.StringValue
 CONJUG> Minimization exiting with gradient tolerance ( 0.0100000) satisfied.

@<SCITEGIC>MOL_PROPERTY
CHARMm Energy
SciTegic.value.DoubleValue
-13.699890

@<SCITEGIC>MOL_PROPERTY
Potential Energy
SciTegic.value.DoubleValue
-13.699890

@<SCITEGIC>MOL_PROPERTY
RMS Gradient
SciTegic.value.DoubleValue
0.009700

@<SCITEGIC>MOL_PROPERTY
Bond Energy
SciTegic.value.DoubleValue
1.276730

@<SCITEGIC>MOL_PROPERTY
Angle Energy
SciTegic.value.DoubleValue
4.901960

@<SCITEGIC>MOL_PROPERTY
Urey-Bradley Energy
SciTegic.value.IntegerValue
0

@<SCITEGIC>MOL_PROPERTY
Dihedral Energy
SciTegic.value.DoubleValue
4.963330

@<SCITEGIC>MOL_PROPERTY
Improper Energy
SciTegic.value.DoubleValue
0.289610

@<SCITEGIC>MOL_PROPERTY
Van der Waals Energy
SciTegic.value.DoubleValue
-2.227960

@<SCITEGIC>MOL_PROPERTY
Electrostatic Energy
SciTegic.value.DoubleValue
-22.903561

@<SCITEGIC>MOL_PROPERTY
Hydrogen Bond Energy
SciTegic.value.IntegerValue
0

@<SCITEGIC>MOL_PROPERTY
Solvation Free Energy
SciTegic.value.IntegerValue
0

@<SCITEGIC>MOL_PROPERTY
Molecule Solvent Accessibility
SciTegic.value.DoubleValue
3571.939941

@<SCITEGIC>MOL_PROPERTY
PartialChargeMethod
SciTegic.value.StringValue
MomanyRone

@<SCITEGIC>MOL_PROPERTY
Heavy atom RMSD to SYR-472 1
SciTegic.value.DoubleValue
0.425616

@<SCITEGIC>ATOM_PROPERTY
Formal Charge
SciTegic.value.StringValue
1 0
2 0
3 0
4 0
5 0
6 0
7 0
8 0
9 0
10 0
11 0
12 0
13 0
14 0
15 0
16 0
17 0
18 0
19 0
20 0
21 0
22 0
23 0
24 0
25 0
26 0
27 0
28 0
29 0
30 0
31 0
32 0
33 0
34 0
35 0
36 0
37 0
38 0
39 0
40 0
41 0
42 0
43 0
44 0
45 0
46 0

@<SCITEGIC>ATOM_PROPERTY
pdb_tempFactor
SciTegic.value.DoubleValue
1 0.00
2 0.00
3 0.00
4 0.00
5 0.00
6 0.00
7 0.00
8 0.00
9 0.00
10 0.00
11 0.00
12 0.00
13 0.00
14 0.00
15 0.00
16 0.00
17 0.00
18 0.00
19 0.00
20 0.00
21 0.00
22 0.00
23 0.00
24 0.00
25 0.00
26 0.00
27 0.00
28 0.00
29 0.00
30 0.00
31 0.00
32 0.00
33 0.00
34 0.00
35 0.00
36 0.00
37 0.00
38 0.00
39 0.00
40 0.00
41 0.00
42 0.00
43 0.00
44 0.00
45 0.00
46 0.00

@<SCITEGIC>ATOM_PROPERTY
pdb_occupancy
SciTegic.value.DoubleValue
1 1.00
2 1.00
3 1.00
4 1.00
5 1.00
6 1.00
7 1.00
8 1.00
9 1.00
10 1.00
11 1.00
12 1.00
13 1.00
14 1.00
15 1.00
16 1.00
17 1.00
18 1.00
19 1.00
20 1.00
21 1.00
22 1.00
23 1.00
24 1.00
25 1.00
26 1.00
27 1.00
28 1.00
29 1.00
30 1.00
31 1.00
32 1.00
33 1.00
34 1.00
35 1.00
36 1.00
37 1.00
38 1.00
39 1.00
40 1.00
41 1.00
42 1.00
43 1.00
44 1.00
45 1.00
46 1.00

#	Created by:	Discovery Studio
#	Creation time:	2019-08-05T16:14:27Z

@<TRIPOS>MOLECULE
5kby
   46    48     0 0 0
SMALL
USER_CHARGES


@<TRIPOS>ATOM
      1 C1          -17.434600   -2.527600   58.841100 C.2      1 SUBUNIT    0.0000
      2 C2          -16.995500   -3.793600   58.791900 C.2      1 SUBUNIT    0.0000
      3 C3          -18.515300   -5.657000   59.655300 C.3      1 SUBUNIT    0.0000
      4 C4          -18.796200   -5.713700   62.158700 C.3      1 SUBUNIT    0.0000
      5 C5          -14.111500   -5.726900   57.562400 C.2      1 SUBUNIT    0.0000
      6 C6          -11.342400   -6.233800   57.447700 C.2      1 SUBUNIT    0.0000
      7 C7          -11.826800   -5.234000   58.274100 C.2      1 SUBUNIT    0.0000
      8 C8          -13.617000   -3.850700   59.109800 C.1      1 SUBUNIT    0.0000
      9 C9          -15.792900   -3.341700   56.646400 C.2      1 SUBUNIT    0.0000
     10 C10         -15.882700   -1.086600   55.685900 C.3      1 SUBUNIT    0.0000
     11 N11         -16.251300   -2.052300   56.736000 N.am     1 SUBUNIT    0.0000
     12 C12         -17.044700   -1.601200   57.756200 C.2      1 SUBUNIT    0.0000
     13 O13         -17.464900   -0.453000   57.833000 O.2      1 SUBUNIT    0.0000
     14 N14         -17.378500   -4.754200   59.842600 N.pl3    1 SUBUNIT    0.0000
     15 C15         -19.508600   -5.521900   60.813400 C.3      1 SUBUNIT    0.0000
     16 C16         -17.646000   -4.710200   62.309000 C.3      1 SUBUNIT    0.0000
     17 N17         -16.972600   -4.862100   63.594300 N.3      1 SUBUNIT    0.0000
     18 C18         -16.672000   -4.821900   61.126400 C.3      1 SUBUNIT    0.0000
     19 N19         -16.133200   -4.193400   57.659800 N.am     1 SUBUNIT    0.0000
     20 C20         -15.620500   -5.570300   57.582800 C.3      1 SUBUNIT    0.0000
     21 C21         -13.602600   -6.734000   56.756100 C.2      1 SUBUNIT    0.0000
     22 C22         -12.245200   -6.961100   56.699900 C.2      1 SUBUNIT    0.0000
     23 F23         -11.806300   -7.940000   55.914200 F        1 SUBUNIT    0.0000
     24 C24         -13.194900   -4.964100   58.310600 C.2      1 SUBUNIT    0.0000
     25 N25         -13.927300   -2.918500   59.726500 N.1      1 SUBUNIT    0.0000
     26 O26         -15.104800   -3.714800   55.702800 O.2      1 SUBUNIT    0.0000
     27 H27         -18.058000   -2.187700   59.646600 H        1 SUBUNIT    0.0000
     28 H28         -19.005800   -5.444800   58.704400 H        1 SUBUNIT    0.0000
     29 H29         -18.145900   -6.682000   59.597000 H        1 SUBUNIT    0.0000
     30 H30         -19.505300   -5.595500   62.978100 H        1 SUBUNIT    0.0000
     31 H31         -18.407300   -6.730100   62.225600 H        1 SUBUNIT    0.0000
     32 H32         -10.288500   -6.454400   57.405600 H        1 SUBUNIT    0.0000
     33 H33         -11.124300   -4.694100   58.894200 H        1 SUBUNIT    0.0000
     34 H34         -15.219000   -1.510400   54.931900 H        1 SUBUNIT    0.0000
     35 H35         -16.777300   -0.732100   55.171500 H        1 SUBUNIT    0.0000
     36 H36         -15.367500   -0.231100   56.125000 H        1 SUBUNIT    0.0000
     37 H37         -19.963500   -4.531500   60.781800 H        1 SUBUNIT    0.0000
     38 H38         -20.320400   -6.241600   60.704200 H        1 SUBUNIT    0.0000
     39 H39         -18.059500   -3.701400   62.303500 H        1 SUBUNIT    0.0000
     40 H40         -15.983100   -4.664900   63.509400 H        1 SUBUNIT    0.0000
     41 H41         -17.035400   -5.814900   63.938500 H        1 SUBUNIT    0.0000
     42 H42         -15.935500   -4.022900   61.179100 H        1 SUBUNIT    0.0000
     43 H43         -16.119800   -5.761300   61.175300 H        1 SUBUNIT    0.0000
     44 H44         -16.037200   -6.023100   56.680700 H        1 SUBUNIT    0.0000
     45 H45         -15.998400   -6.184100   58.397600 H        1 SUBUNIT    0.0000
     46 H46         -14.263800   -7.343900   56.163800 H        1 SUBUNIT    0.0000
@<TRIPOS>BOND
     1    1    2 2
     2    1   12 1
     3    1   27 1
     4    2   14 1
     5    2   19 1
     6    3   14 1
     7    3   15 1
     8    3   28 1
     9    3   29 1
    10    4   15 1
    11    4   16 1
    12    4   30 1
    13    4   31 1
    14    5   20 1
    15    5   21 2
    16    5   24 1
    17    6    7 1
    18    6   22 2
    19    6   32 1
    20    7   24 2
    21    7   33 1
    22    8   24 1
    23    8   25 3
    24    9   11 1
    25    9   19 1
    26    9   26 2
    27   10   11 1
    28   10   34 1
    29   10   35 1
    30   10   36 1
    31   11   12 1
    32   12   13 2
    33   14   18 1
    34   15   37 1
    35   15   38 1
    36   16   17 1
    37   16   18 1
    38   16   39 1
    39   17   40 1
    40   17   41 1
    41   18   42 1
    42   18   43 1
    43   19   20 1
    44   20   44 1
    45   20   45 1
    46   21   22 1
    47   21   46 1
    48   22   23 1
@<SCITEGIC>MOL_PROPERTY
Resolution
SciTegic.value.DoubleValue
2.240000

@<SCITEGIC>MOL_PROPERTY
TopHits
SciTegic.value.IntegerValue
10

@<SCITEGIC>MOL_PROPERTY
-CDOCKER_ENERGY
SciTegic.value.DoubleValue
32.912449

@<SCITEGIC>MOL_PROPERTY
-CDOCKER_INTERACTION_ENERGY
SciTegic.value.DoubleValue
40.964920

@<SCITEGIC>MOL_PROPERTY
POSE_NUMBER
SciTegic.value.IntegerValue
2

@<SCITEGIC>MOL_PROPERTY
UseResidueTemplateCharge
SciTegic.value.StringValue
True

@<SCITEGIC>MOL_PROPERTY
ForcefieldFFML
SciTegic.value.StringValue
<?xml version="1.0" encoding="UTF-8"?>
<!DOCTYPE ffml SYSTEM "Ffml.dtd">
<ffml version="1.0">
<forcefield name="CHARMm" derivedFrom="CHARMm" base="CHARMm">
<atomTypes>
</atomTypes>
<parameters>
<angle atom1="NX" atom2="CUA1" atom3="NX">
<quadratic
refValue="120"
forceConstant="60"/>
</angle>
</parameters>
</forcefield>
</ffml>

@<SCITEGIC>MOL_PROPERTY
Initial Potential Energy
SciTegic.value.DoubleValue
13.904720

@<SCITEGIC>MOL_PROPERTY
Initial RMS Gradient
SciTegic.value.DoubleValue
16.253469

@<SCITEGIC>MOL_PROPERTY
Minimization Criteria
SciTegic.value.StringValue
 CONJUG> Minimization exiting with gradient tolerance ( 0.0100000) satisfied.

@<SCITEGIC>MOL_PROPERTY
CHARMm Energy
SciTegic.value.DoubleValue
-13.699890

@<SCITEGIC>MOL_PROPERTY
Potential Energy
SciTegic.value.DoubleValue
-13.699890

@<SCITEGIC>MOL_PROPERTY
RMS Gradient
SciTegic.value.DoubleValue
0.009700

@<SCITEGIC>MOL_PROPERTY
Bond Energy
SciTegic.value.DoubleValue
1.276730

@<SCITEGIC>MOL_PROPERTY
Angle Energy
SciTegic.value.DoubleValue
4.901960

@<SCITEGIC>MOL_PROPERTY
Urey-Bradley Energy
SciTegic.value.IntegerValue
0

@<SCITEGIC>MOL_PROPERTY
Dihedral Energy
SciTegic.value.DoubleValue
4.963330

@<SCITEGIC>MOL_PROPERTY
Improper Energy
SciTegic.value.DoubleValue
0.289610

@<SCITEGIC>MOL_PROPERTY
Van der Waals Energy
SciTegic.value.DoubleValue
-2.227960

@<SCITEGIC>MOL_PROPERTY
Electrostatic Energy
SciTegic.value.DoubleValue
-22.903561

@<SCITEGIC>MOL_PROPERTY
Hydrogen Bond Energy
SciTegic.value.IntegerValue
0

@<SCITEGIC>MOL_PROPERTY
Solvation Free Energy
SciTegic.value.IntegerValue
0

@<SCITEGIC>MOL_PROPERTY
Molecule Solvent Accessibility
SciTegic.value.DoubleValue
3571.939941

@<SCITEGIC>MOL_PROPERTY
PartialChargeMethod
SciTegic.value.StringValue
MomanyRone

@<SCITEGIC>MOL_PROPERTY
Heavy atom RMSD to SYR-472 1
SciTegic.value.DoubleValue
0.654369

@<SCITEGIC>ATOM_PROPERTY
Formal Charge
SciTegic.value.StringValue
1 0
2 0
3 0
4 0
5 0
6 0
7 0
8 0
9 0
10 0
11 0
12 0
13 0
14 0
15 0
16 0
17 0
18 0
19 0
20 0
21 0
22 0
23 0
24 0
25 0
26 0
27 0
28 0
29 0
30 0
31 0
32 0
33 0
34 0
35 0
36 0
37 0
38 0
39 0
40 0
41 0
42 0
43 0
44 0
45 0
46 0

@<SCITEGIC>ATOM_PROPERTY
pdb_tempFactor
SciTegic.value.DoubleValue
1 0.00
2 0.00
3 0.00
4 0.00
5 0.00
6 0.00
7 0.00
8 0.00
9 0.00
10 0.00
11 0.00
12 0.00
13 0.00
14 0.00
15 0.00
16 0.00
17 0.00
18 0.00
19 0.00
20 0.00
21 0.00
22 0.00
23 0.00
24 0.00
25 0.00
26 0.00
27 0.00
28 0.00
29 0.00
30 0.00
31 0.00
32 0.00
33 0.00
34 0.00
35 0.00
36 0.00
37 0.00
38 0.00
39 0.00
40 0.00
41 0.00
42 0.00
43 0.00
44 0.00
45 0.00
46 0.00

@<SCITEGIC>ATOM_PROPERTY
pdb_occupancy
SciTegic.value.DoubleValue
1 1.00
2 1.00
3 1.00
4 1.00
5 1.00
6 1.00
7 1.00
8 1.00
9 1.00
10 1.00
11 1.00
12 1.00
13 1.00
14 1.00
15 1.00
16 1.00
17 1.00
18 1.00
19 1.00
20 1.00
21 1.00
22 1.00
23 1.00
24 1.00
25 1.00
26 1.00
27 1.00
28 1.00
29 1.00
30 1.00
31 1.00
32 1.00
33 1.00
34 1.00
35 1.00
36 1.00
37 1.00
38 1.00
39 1.00
40 1.00
41 1.00
42 1.00
43 1.00
44 1.00
45 1.00
46 1.00

#	Created by:	Discovery Studio
#	Creation time:	2019-08-05T16:14:27Z

@<TRIPOS>MOLECULE
5kby
   46    48     0 0 0
SMALL
USER_CHARGES


@<TRIPOS>ATOM
      1 C1          -16.964300   -7.133700   60.398200 C.2      1 SUBUNIT    0.0000
      2 C2          -16.876500   -5.800200   60.315400 C.2      1 SUBUNIT    0.0000
      3 C3          -16.417400   -5.116700   57.904200 C.3      1 SUBUNIT    0.0000
      4 C4          -13.999800   -5.130900   57.220400 C.3      1 SUBUNIT    0.0000
      5 C5          -18.284000   -2.927700   59.957300 C.2      1 SUBUNIT    0.0000
      6 C6          -19.687000   -1.809600   57.784200 C.2      1 SUBUNIT    0.0000
      7 C7          -18.422200   -1.343400   58.105800 C.2      1 SUBUNIT    0.0000
      8 C8          -16.420600   -1.377200   59.477000 C.1      1 SUBUNIT    0.0000
      9 C9          -18.557300   -5.543000   62.144900 C.2      1 SUBUNIT    0.0000
     10 C10         -19.582800   -7.547100   63.116800 C.3      1 SUBUNIT    0.0000
     11 N11         -18.656400   -6.914400   62.159700 N.am     1 SUBUNIT    0.0000
     12 C12         -17.935200   -7.735700   61.338300 C.2      1 SUBUNIT    0.0000
     13 O13         -18.053900   -8.957500   61.316300 O.2      1 SUBUNIT    0.0000
     14 N14         -15.992300   -5.186800   59.305600 N.pl3    1 SUBUNIT    0.0000
     15 C15         -15.376100   -5.754000   56.980400 C.3      1 SUBUNIT    0.0000
     16 C16         -13.579300   -5.290300   58.686100 C.3      1 SUBUNIT    0.0000
     17 N17         -12.255200   -4.711100   58.903900 N.3      1 SUBUNIT    0.0000
     18 C18         -14.643900   -4.700300   59.628700 C.3      1 SUBUNIT    0.0000
     19 N19         -17.696200   -4.986100   61.232700 N.am     1 SUBUNIT    0.0000
     20 C20         -17.578000   -3.519500   61.162700 C.3      1 SUBUNIT    0.0000
     21 C21         -19.547900   -3.403400   59.602900 C.2      1 SUBUNIT    0.0000
     22 C22         -20.220400   -2.846900   58.526500 C.2      1 SUBUNIT    0.0000
     23 F23         -21.428300   -3.320100   58.196600 F        1 SUBUNIT    0.0000
     24 C24         -17.729800   -1.895500   59.181500 C.2      1 SUBUNIT    0.0000
     25 N25         -15.362100   -0.965000   59.717300 N.1      1 SUBUNIT    0.0000
     26 O26         -19.218100   -4.850400   62.910300 O.2      1 SUBUNIT    0.0000
     27 H27         -16.340800   -7.743700   59.781000 H        1 SUBUNIT    0.0000
     28 H28         -17.381900   -5.611400   57.784300 H        1 SUBUNIT    0.0000
     29 H29         -16.566900   -4.071700   57.631100 H        1 SUBUNIT    0.0000
     30 H30         -13.261000   -5.591500   56.564300 H        1 SUBUNIT    0.0000
     31 H31         -14.043300   -4.074000   56.962900 H        1 SUBUNIT    0.0000
     32 H32         -20.241400   -1.373600   56.968300 H        1 SUBUNIT    0.0000
     33 H33         -17.995400   -0.548800   57.509400 H        1 SUBUNIT    0.0000
     34 H34         -19.056300   -7.792600   64.040000 H        1 SUBUNIT    0.0000
     35 H35         -20.424900   -6.897700   63.359000 H        1 SUBUNIT    0.0000
     36 H36         -20.011500   -8.467800   62.715900 H        1 SUBUNIT    0.0000
     37 H37         -15.327000   -6.825000   57.172200 H        1 SUBUNIT    0.0000
     38 H38         -15.673900   -5.635900   55.939300 H        1 SUBUNIT    0.0000
     39 H39         -13.488900   -6.356000   58.903500 H        1 SUBUNIT    0.0000
     40 H40         -11.584500   -5.211800   58.333800 H        1 SUBUNIT    0.0000
     41 H41         -11.973800   -4.894600   59.860300 H        1 SUBUNIT    0.0000
     42 H42         -14.406000   -4.939900   60.665100 H        1 SUBUNIT    0.0000
     43 H43         -14.636700   -3.614800   59.548900 H        1 SUBUNIT    0.0000
     44 H44         -16.517100   -3.280900   61.160600 H        1 SUBUNIT    0.0000
     45 H45         -17.969000   -3.039800   62.060000 H        1 SUBUNIT    0.0000
     46 H46         -20.022800   -4.196700   60.160500 H        1 SUBUNIT    0.0000
@<TRIPOS>BOND
     1    1    2 2
     2    1   12 1
     3    1   27 1
     4    2   14 1
     5    2   19 1
     6    3   14 1
     7    3   15 1
     8    3   28 1
     9    3   29 1
    10    4   15 1
    11    4   16 1
    12    4   30 1
    13    4   31 1
    14    5   20 1
    15    5   21 2
    16    5   24 1
    17    6    7 1
    18    6   22 2
    19    6   32 1
    20    7   24 2
    21    7   33 1
    22    8   24 1
    23    8   25 3
    24    9   11 1
    25    9   19 1
    26    9   26 2
    27   10   11 1
    28   10   34 1
    29   10   35 1
    30   10   36 1
    31   11   12 1
    32   12   13 2
    33   14   18 1
    34   15   37 1
    35   15   38 1
    36   16   17 1
    37   16   18 1
    38   16   39 1
    39   17   40 1
    40   17   41 1
    41   18   42 1
    42   18   43 1
    43   19   20 1
    44   20   44 1
    45   20   45 1
    46   21   22 1
    47   21   46 1
    48   22   23 1
@<SCITEGIC>MOL_PROPERTY
Resolution
SciTegic.value.DoubleValue
2.240000

@<SCITEGIC>MOL_PROPERTY
TopHits
SciTegic.value.IntegerValue
10

@<SCITEGIC>MOL_PROPERTY
-CDOCKER_ENERGY
SciTegic.value.DoubleValue
32.471527

@<SCITEGIC>MOL_PROPERTY
-CDOCKER_INTERACTION_ENERGY
SciTegic.value.DoubleValue
37.283665

@<SCITEGIC>MOL_PROPERTY
POSE_NUMBER
SciTegic.value.IntegerValue
3

@<SCITEGIC>MOL_PROPERTY
UseResidueTemplateCharge
SciTegic.value.StringValue
True

@<SCITEGIC>MOL_PROPERTY
ForcefieldFFML
SciTegic.value.StringValue
<?xml version="1.0" encoding="UTF-8"?>
<!DOCTYPE ffml SYSTEM "Ffml.dtd">
<ffml version="1.0">
<forcefield name="CHARMm" derivedFrom="CHARMm" base="CHARMm">
<atomTypes>
</atomTypes>
<parameters>
<angle atom1="NX" atom2="CUA1" atom3="NX">
<quadratic
refValue="120"
forceConstant="60"/>
</angle>
</parameters>
</forcefield>
</ffml>

@<SCITEGIC>MOL_PROPERTY
Initial Potential Energy
SciTegic.value.DoubleValue
13.904720

@<SCITEGIC>MOL_PROPERTY
Initial RMS Gradient
SciTegic.value.DoubleValue
16.253469

@<SCITEGIC>MOL_PROPERTY
Minimization Criteria
SciTegic.value.StringValue
 CONJUG> Minimization exiting with gradient tolerance ( 0.0100000) satisfied.

@<SCITEGIC>MOL_PROPERTY
CHARMm Energy
SciTegic.value.DoubleValue
-13.699890

@<SCITEGIC>MOL_PROPERTY
Potential Energy
SciTegic.value.DoubleValue
-13.699890

@<SCITEGIC>MOL_PROPERTY
RMS Gradient
SciTegic.value.DoubleValue
0.009700

@<SCITEGIC>MOL_PROPERTY
Bond Energy
SciTegic.value.DoubleValue
1.276730

@<SCITEGIC>MOL_PROPERTY
Angle Energy
SciTegic.value.DoubleValue
4.901960

@<SCITEGIC>MOL_PROPERTY
Urey-Bradley Energy
SciTegic.value.IntegerValue
0

@<SCITEGIC>MOL_PROPERTY
Dihedral Energy
SciTegic.value.DoubleValue
4.963330

@<SCITEGIC>MOL_PROPERTY
Improper Energy
SciTegic.value.DoubleValue
0.289610

@<SCITEGIC>MOL_PROPERTY
Van der Waals Energy
SciTegic.value.DoubleValue
-2.227960

@<SCITEGIC>MOL_PROPERTY
Electrostatic Energy
SciTegic.value.DoubleValue
-22.903561

@<SCITEGIC>MOL_PROPERTY
Hydrogen Bond Energy
SciTegic.value.IntegerValue
0

@<SCITEGIC>MOL_PROPERTY
Solvation Free Energy
SciTegic.value.IntegerValue
0

@<SCITEGIC>MOL_PROPERTY
Molecule Solvent Accessibility
SciTegic.value.DoubleValue
3571.939941

@<SCITEGIC>MOL_PROPERTY
PartialChargeMethod
SciTegic.value.StringValue
MomanyRone

@<SCITEGIC>MOL_PROPERTY
Heavy atom RMSD to SYR-472 1
SciTegic.value.DoubleValue
6.531424

@<SCITEGIC>ATOM_PROPERTY
Formal Charge
SciTegic.value.StringValue
1 0
2 0
3 0
4 0
5 0
6 0
7 0
8 0
9 0
10 0
11 0
12 0
13 0
14 0
15 0
16 0
17 0
18 0
19 0
20 0
21 0
22 0
23 0
24 0
25 0
26 0
27 0
28 0
29 0
30 0
31 0
32 0
33 0
34 0
35 0
36 0
37 0
38 0
39 0
40 0
41 0
42 0
43 0
44 0
45 0
46 0

@<SCITEGIC>ATOM_PROPERTY
pdb_tempFactor
SciTegic.value.DoubleValue
1 0.00
2 0.00
3 0.00
4 0.00
5 0.00
6 0.00
7 0.00
8 0.00
9 0.00
10 0.00
11 0.00
12 0.00
13 0.00
14 0.00
15 0.00
16 0.00
17 0.00
18 0.00
19 0.00
20 0.00
21 0.00
22 0.00
23 0.00
24 0.00
25 0.00
26 0.00
27 0.00
28 0.00
29 0.00
30 0.00
31 0.00
32 0.00
33 0.00
34 0.00
35 0.00
36 0.00
37 0.00
38 0.00
39 0.00
40 0.00
41 0.00
42 0.00
43 0.00
44 0.00
45 0.00
46 0.00

@<SCITEGIC>ATOM_PROPERTY
pdb_occupancy
SciTegic.value.DoubleValue
1 1.00
2 1.00
3 1.00
4 1.00
5 1.00
6 1.00
7 1.00
8 1.00
9 1.00
10 1.00
11 1.00
12 1.00
13 1.00
14 1.00
15 1.00
16 1.00
17 1.00
18 1.00
19 1.00
20 1.00
21 1.00
22 1.00
23 1.00
24 1.00
25 1.00
26 1.00
27 1.00
28 1.00
29 1.00
30 1.00
31 1.00
32 1.00
33 1.00
34 1.00
35 1.00
36 1.00
37 1.00
38 1.00
39 1.00
40 1.00
41 1.00
42 1.00
43 1.00
44 1.00
45 1.00
46 1.00

#	Created by:	Discovery Studio
#	Creation time:	2019-08-05T16:14:27Z

@<TRIPOS>MOLECULE
5kby
   46    48     0 0 0
SMALL
USER_CHARGES


@<TRIPOS>ATOM
      1 C1          -17.282600   -2.210600   58.612500 C.2      1 SUBUNIT    0.0000
      2 C2          -16.948100   -3.507900   58.688100 C.2      1 SUBUNIT    0.0000
      3 C3          -18.450200   -5.378000   59.590500 C.3      1 SUBUNIT    0.0000
      4 C4          -17.508000   -6.522800   61.696500 C.3      1 SUBUNIT    0.0000
      5 C5          -14.111000   -5.658100   57.647900 C.2      1 SUBUNIT    0.0000
      6 C6          -11.353600   -6.183000   57.456500 C.2      1 SUBUNIT    0.0000
      7 C7          -11.807800   -5.194100   58.312400 C.2      1 SUBUNIT    0.0000
      8 C8          -13.578800   -3.795600   59.177600 C.1      1 SUBUNIT    0.0000
      9 C9          -15.704500   -3.356700   56.525100 C.2      1 SUBUNIT    0.0000
     10 C10         -15.688300   -1.223200   55.311900 C.3      1 SUBUNIT    0.0000
     11 N11         -16.085200   -2.040400   56.472100 N.am     1 SUBUNIT    0.0000
     12 C12         -16.819000   -1.426400   57.448000 C.2      1 SUBUNIT    0.0000
     13 O13         -17.129600   -0.241600   57.422300 O.2      1 SUBUNIT    0.0000
     14 N14         -17.436000   -4.338200   59.804800 N.pl3    1 SUBUNIT    0.0000
     15 C15         -18.096800   -6.706500   60.285200 C.3      1 SUBUNIT    0.0000
     16 C16         -17.598700   -5.071800   62.183100 C.3      1 SUBUNIT    0.0000
     17 N17         -17.016400   -4.917800   63.510400 N.3      1 SUBUNIT    0.0000
     18 C18         -16.925800   -4.141700   61.165800 C.3      1 SUBUNIT    0.0000
     19 N19         -16.086400   -4.072200   57.626800 N.am     1 SUBUNIT    0.0000
     20 C20         -15.611400   -5.463400   57.740100 C.3      1 SUBUNIT    0.0000
     21 C21         -13.635600   -6.654200   56.805500 C.2      1 SUBUNIT    0.0000
     22 C22         -12.278600   -6.889800   56.713200 C.2      1 SUBUNIT    0.0000
     23 F23         -11.857400   -7.848300   55.889500 F        1 SUBUNIT    0.0000
     24 C24         -13.171600   -4.914000   58.379700 C.2      1 SUBUNIT    0.0000
     25 N25         -13.887600   -2.857300   59.781800 N.1      1 SUBUNIT    0.0000
     26 O26         -15.042800   -3.866700   55.627600 O.2      1 SUBUNIT    0.0000
     27 H27         -17.877400   -1.744700   59.375800 H        1 SUBUNIT    0.0000
     28 H28         -19.401900   -5.006300   59.973400 H        1 SUBUNIT    0.0000
     29 H29         -18.593500   -5.542300   58.521300 H        1 SUBUNIT    0.0000
     30 H30         -18.012500   -7.186500   62.399600 H        1 SUBUNIT    0.0000
     31 H31         -16.460300   -6.828400   61.692900 H        1 SUBUNIT    0.0000
     32 H32         -10.302200   -6.407800   57.383800 H        1 SUBUNIT    0.0000
     33 H33         -11.089000   -4.666200   58.925000 H        1 SUBUNIT    0.0000
     34 H34         -15.180700   -1.800800   54.537400 H        1 SUBUNIT    0.0000
     35 H35         -16.566800   -0.768800   54.849900 H        1 SUBUNIT    0.0000
     36 H36         -15.011700   -0.428500   55.627900 H        1 SUBUNIT    0.0000
     37 H37         -18.988600   -7.331800   60.332700 H        1 SUBUNIT    0.0000
     38 H38         -17.384700   -7.260100   59.674200 H        1 SUBUNIT    0.0000
     39 H39         -18.650100   -4.796500   62.278200 H        1 SUBUNIT    0.0000
     40 H40         -17.312200   -5.671600   64.120600 H        1 SUBUNIT    0.0000
     41 H41         -16.008400   -4.994600   63.462600 H        1 SUBUNIT    0.0000
     42 H42         -17.066000   -3.100200   61.455600 H        1 SUBUNIT    0.0000
     43 H43         -15.851900   -4.328800   61.160400 H        1 SUBUNIT    0.0000
     44 H44         -16.111600   -6.054700   56.970700 H        1 SUBUNIT    0.0000
     45 H45         -15.914700   -5.905500   58.685000 H        1 SUBUNIT    0.0000
     46 H46         -14.318000   -7.239500   56.210900 H        1 SUBUNIT    0.0000
@<TRIPOS>BOND
     1    1    2 2
     2    1   12 1
     3    1   27 1
     4    2   14 1
     5    2   19 1
     6    3   14 1
     7    3   15 1
     8    3   28 1
     9    3   29 1
    10    4   15 1
    11    4   16 1
    12    4   30 1
    13    4   31 1
    14    5   20 1
    15    5   21 2
    16    5   24 1
    17    6    7 1
    18    6   22 2
    19    6   32 1
    20    7   24 2
    21    7   33 1
    22    8   24 1
    23    8   25 3
    24    9   11 1
    25    9   19 1
    26    9   26 2
    27   10   11 1
    28   10   34 1
    29   10   35 1
    30   10   36 1
    31   11   12 1
    32   12   13 2
    33   14   18 1
    34   15   37 1
    35   15   38 1
    36   16   17 1
    37   16   18 1
    38   16   39 1
    39   17   40 1
    40   17   41 1
    41   18   42 1
    42   18   43 1
    43   19   20 1
    44   20   44 1
    45   20   45 1
    46   21   22 1
    47   21   46 1
    48   22   23 1
@<SCITEGIC>MOL_PROPERTY
Resolution
SciTegic.value.DoubleValue
2.240000

@<SCITEGIC>MOL_PROPERTY
TopHits
SciTegic.value.IntegerValue
10

@<SCITEGIC>MOL_PROPERTY
-CDOCKER_ENERGY
SciTegic.value.DoubleValue
32.105324

@<SCITEGIC>MOL_PROPERTY
-CDOCKER_INTERACTION_ENERGY
SciTegic.value.DoubleValue
43.072018

@<SCITEGIC>MOL_PROPERTY
POSE_NUMBER
SciTegic.value.IntegerValue
4

@<SCITEGIC>MOL_PROPERTY
UseResidueTemplateCharge
SciTegic.value.StringValue
True

@<SCITEGIC>MOL_PROPERTY
ForcefieldFFML
SciTegic.value.StringValue
<?xml version="1.0" encoding="UTF-8"?>
<!DOCTYPE ffml SYSTEM "Ffml.dtd">
<ffml version="1.0">
<forcefield name="CHARMm" derivedFrom="CHARMm" base="CHARMm">
<atomTypes>
</atomTypes>
<parameters>
<angle atom1="NX" atom2="CUA1" atom3="NX">
<quadratic
refValue="120"
forceConstant="60"/>
</angle>
</parameters>
</forcefield>
</ffml>

@<SCITEGIC>MOL_PROPERTY
Initial Potential Energy
SciTegic.value.DoubleValue
13.904720

@<SCITEGIC>MOL_PROPERTY
Initial RMS Gradient
SciTegic.value.DoubleValue
16.253469

@<SCITEGIC>MOL_PROPERTY
Minimization Criteria
SciTegic.value.StringValue
 CONJUG> Minimization exiting with gradient tolerance ( 0.0100000) satisfied.

@<SCITEGIC>MOL_PROPERTY
CHARMm Energy
SciTegic.value.DoubleValue
-13.699890

@<SCITEGIC>MOL_PROPERTY
Potential Energy
SciTegic.value.DoubleValue
-13.699890

@<SCITEGIC>MOL_PROPERTY
RMS Gradient
SciTegic.value.DoubleValue
0.009700

@<SCITEGIC>MOL_PROPERTY
Bond Energy
SciTegic.value.DoubleValue
1.276730

@<SCITEGIC>MOL_PROPERTY
Angle Energy
SciTegic.value.DoubleValue
4.901960

@<SCITEGIC>MOL_PROPERTY
Urey-Bradley Energy
SciTegic.value.IntegerValue
0

@<SCITEGIC>MOL_PROPERTY
Dihedral Energy
SciTegic.value.DoubleValue
4.963330

@<SCITEGIC>MOL_PROPERTY
Improper Energy
SciTegic.value.DoubleValue
0.289610

@<SCITEGIC>MOL_PROPERTY
Van der Waals Energy
SciTegic.value.DoubleValue
-2.227960

@<SCITEGIC>MOL_PROPERTY
Electrostatic Energy
SciTegic.value.DoubleValue
-22.903561

@<SCITEGIC>MOL_PROPERTY
Hydrogen Bond Energy
SciTegic.value.IntegerValue
0

@<SCITEGIC>MOL_PROPERTY
Solvation Free Energy
SciTegic.value.IntegerValue
0

@<SCITEGIC>MOL_PROPERTY
Molecule Solvent Accessibility
SciTegic.value.DoubleValue
3571.939941

@<SCITEGIC>MOL_PROPERTY
PartialChargeMethod
SciTegic.value.StringValue
MomanyRone

@<SCITEGIC>MOL_PROPERTY
Heavy atom RMSD to SYR-472 1
SciTegic.value.DoubleValue
0.542610

@<SCITEGIC>ATOM_PROPERTY
Formal Charge
SciTegic.value.StringValue
1 0
2 0
3 0
4 0
5 0
6 0
7 0
8 0
9 0
10 0
11 0
12 0
13 0
14 0
15 0
16 0
17 0
18 0
19 0
20 0
21 0
22 0
23 0
24 0
25 0
26 0
27 0
28 0
29 0
30 0
31 0
32 0
33 0
34 0
35 0
36 0
37 0
38 0
39 0
40 0
41 0
42 0
43 0
44 0
45 0
46 0

@<SCITEGIC>ATOM_PROPERTY
pdb_tempFactor
SciTegic.value.DoubleValue
1 0.00
2 0.00
3 0.00
4 0.00
5 0.00
6 0.00
7 0.00
8 0.00
9 0.00
10 0.00
11 0.00
12 0.00
13 0.00
14 0.00
15 0.00
16 0.00
17 0.00
18 0.00
19 0.00
20 0.00
21 0.00
22 0.00
23 0.00
24 0.00
25 0.00
26 0.00
27 0.00
28 0.00
29 0.00
30 0.00
31 0.00
32 0.00
33 0.00
34 0.00
35 0.00
36 0.00
37 0.00
38 0.00
39 0.00
40 0.00
41 0.00
42 0.00
43 0.00
44 0.00
45 0.00
46 0.00

@<SCITEGIC>ATOM_PROPERTY
pdb_occupancy
SciTegic.value.DoubleValue
1 1.00
2 1.00
3 1.00
4 1.00
5 1.00
6 1.00
7 1.00
8 1.00
9 1.00
10 1.00
11 1.00
12 1.00
13 1.00
14 1.00
15 1.00
16 1.00
17 1.00
18 1.00
19 1.00
20 1.00
21 1.00
22 1.00
23 1.00
24 1.00
25 1.00
26 1.00
27 1.00
28 1.00
29 1.00
30 1.00
31 1.00
32 1.00
33 1.00
34 1.00
35 1.00
36 1.00
37 1.00
38 1.00
39 1.00
40 1.00
41 1.00
42 1.00
43 1.00
44 1.00
45 1.00
46 1.00

#	Created by:	Discovery Studio
#	Creation time:	2019-08-05T16:14:27Z

@<TRIPOS>MOLECULE
5kby
   46    48     0 0 0
SMALL
USER_CHARGES


@<TRIPOS>ATOM
      1 C1          -17.875900   -7.923000   61.349100 C.2      1 SUBUNIT    0.0000
      2 C2          -18.232600   -6.666000   61.050600 C.2      1 SUBUNIT    0.0000
      3 C3          -17.623800   -5.425500   58.878200 C.3      1 SUBUNIT    0.0000
      4 C4          -15.148100   -5.039000   58.499500 C.3      1 SUBUNIT    0.0000
      5 C5          -20.444900   -3.960600   62.395400 C.2      1 SUBUNIT    0.0000
      6 C6          -21.424000   -2.409100   64.530400 C.2      1 SUBUNIT    0.0000
      7 C7          -20.113900   -2.864800   64.546100 C.2      1 SUBUNIT    0.0000
      8 C8          -18.268100   -4.087300   63.555300 C.1      1 SUBUNIT    0.0000
      9 C9          -20.395400   -6.955400   62.268900 C.2      1 SUBUNIT    0.0000
     10 C10         -20.820800   -9.020300   63.489600 C.3      1 SUBUNIT    0.0000
     11 N11         -19.970900   -8.219800   62.587400 N.am     1 SUBUNIT    0.0000
     12 C12         -18.802100   -8.763000   62.133200 C.2      1 SUBUNIT    0.0000
     13 O13         -18.464800   -9.926200   62.323200 O.2      1 SUBUNIT    0.0000
     14 N14         -17.311000   -5.830000   60.256100 N.pl3    1 SUBUNIT    0.0000
     15 C15         -16.436200   -5.641800   57.929600 C.3      1 SUBUNIT    0.0000
     16 C16         -14.855200   -5.636300   59.878500 C.3      1 SUBUNIT    0.0000
     17 N17         -13.611700   -5.127700   60.445900 N.3      1 SUBUNIT    0.0000
     18 C18         -16.032200   -5.390700   60.826900 C.3      1 SUBUNIT    0.0000
     19 N19         -19.538400   -6.166800   61.539500 N.am     1 SUBUNIT    0.0000
     20 C20         -19.956300   -4.783600   61.219900 C.3      1 SUBUNIT    0.0000
     21 C21         -21.758300   -3.493600   62.389600 C.2      1 SUBUNIT    0.0000
     22 C22         -22.225400   -2.733000   63.448700 C.2      1 SUBUNIT    0.0000
     23 F23         -23.486800   -2.287400   63.419500 F        1 SUBUNIT    0.0000
     24 C24         -19.630800   -3.635400   63.490000 C.2      1 SUBUNIT    0.0000
     25 N25         -17.167000   -4.446000   63.622100 N.1      1 SUBUNIT    0.0000
     26 O26         -21.497700   -6.557600   62.626600 O.2      1 SUBUNIT    0.0000
     27 H27         -16.931500   -8.314400   61.028200 H        1 SUBUNIT    0.0000
     28 H28         -18.491200   -5.981600   58.519900 H        1 SUBUNIT    0.0000
     29 H29         -17.903500   -4.371300   58.872700 H        1 SUBUNIT    0.0000
     30 H30         -14.313700   -5.227700   57.823400 H        1 SUBUNIT    0.0000
     31 H31         -15.248200   -3.955600   58.577500 H        1 SUBUNIT    0.0000
     32 H32         -21.810800   -1.813200   65.343700 H        1 SUBUNIT    0.0000
     33 H33         -19.479100   -2.611700   65.383500 H        1 SUBUNIT    0.0000
     34 H34         -20.589300  -10.086500   63.445800 H        1 SUBUNIT    0.0000
     35 H35         -20.680200   -8.685300   64.518900 H        1 SUBUNIT    0.0000
     36 H36         -21.877300   -8.905500   63.243400 H        1 SUBUNIT    0.0000
     37 H37         -16.290600   -6.709300   57.769100 H        1 SUBUNIT    0.0000
     38 H38         -16.651200   -5.211800   56.952700 H        1 SUBUNIT    0.0000
     39 H39         -14.724700   -6.714700   59.778900 H        1 SUBUNIT    0.0000
     40 H40         -13.611900   -5.304500   61.444500 H        1 SUBUNIT    0.0000
     41 H41         -12.829800   -5.659900   60.078200 H        1 SUBUNIT    0.0000
     42 H42         -15.852300   -5.917500   61.764600 H        1 SUBUNIT    0.0000
     43 H43         -16.103300   -4.330100   61.067400 H        1 SUBUNIT    0.0000
     44 H44         -20.729300   -4.829800   60.451600 H        1 SUBUNIT    0.0000
     45 H45         -19.136700   -4.224800   60.773000 H        1 SUBUNIT    0.0000
     46 H46         -22.417000   -3.731000   61.566500 H        1 SUBUNIT    0.0000
@<TRIPOS>BOND
     1    1    2 2
     2    1   12 1
     3    1   27 1
     4    2   14 1
     5    2   19 1
     6    3   14 1
     7    3   15 1
     8    3   28 1
     9    3   29 1
    10    4   15 1
    11    4   16 1
    12    4   30 1
    13    4   31 1
    14    5   20 1
    15    5   21 2
    16    5   24 1
    17    6    7 1
    18    6   22 2
    19    6   32 1
    20    7   24 2
    21    7   33 1
    22    8   24 1
    23    8   25 3
    24    9   11 1
    25    9   19 1
    26    9   26 2
    27   10   11 1
    28   10   34 1
    29   10   35 1
    30   10   36 1
    31   11   12 1
    32   12   13 2
    33   14   18 1
    34   15   37 1
    35   15   38 1
    36   16   17 1
    37   16   18 1
    38   16   39 1
    39   17   40 1
    40   17   41 1
    41   18   42 1
    42   18   43 1
    43   19   20 1
    44   20   44 1
    45   20   45 1
    46   21   22 1
    47   21   46 1
    48   22   23 1
@<SCITEGIC>MOL_PROPERTY
Resolution
SciTegic.value.DoubleValue
2.240000

@<SCITEGIC>MOL_PROPERTY
TopHits
SciTegic.value.IntegerValue
10

@<SCITEGIC>MOL_PROPERTY
-CDOCKER_ENERGY
SciTegic.value.DoubleValue
30.934896

@<SCITEGIC>MOL_PROPERTY
-CDOCKER_INTERACTION_ENERGY
SciTegic.value.DoubleValue
37.689247

@<SCITEGIC>MOL_PROPERTY
POSE_NUMBER
SciTegic.value.IntegerValue
5

@<SCITEGIC>MOL_PROPERTY
UseResidueTemplateCharge
SciTegic.value.StringValue
True

@<SCITEGIC>MOL_PROPERTY
ForcefieldFFML
SciTegic.value.StringValue
<?xml version="1.0" encoding="UTF-8"?>
<!DOCTYPE ffml SYSTEM "Ffml.dtd">
<ffml version="1.0">
<forcefield name="CHARMm" derivedFrom="CHARMm" base="CHARMm">
<atomTypes>
</atomTypes>
<parameters>
<angle atom1="NX" atom2="CUA1" atom3="NX">
<quadratic
refValue="120"
forceConstant="60"/>
</angle>
</parameters>
</forcefield>
</ffml>

@<SCITEGIC>MOL_PROPERTY
Initial Potential Energy
SciTegic.value.DoubleValue
13.904720

@<SCITEGIC>MOL_PROPERTY
Initial RMS Gradient
SciTegic.value.DoubleValue
16.253469

@<SCITEGIC>MOL_PROPERTY
Minimization Criteria
SciTegic.value.StringValue
 CONJUG> Minimization exiting with gradient tolerance ( 0.0100000) satisfied.

@<SCITEGIC>MOL_PROPERTY
CHARMm Energy
SciTegic.value.DoubleValue
-13.699890

@<SCITEGIC>MOL_PROPERTY
Potential Energy
SciTegic.value.DoubleValue
-13.699890

@<SCITEGIC>MOL_PROPERTY
RMS Gradient
SciTegic.value.DoubleValue
0.009700

@<SCITEGIC>MOL_PROPERTY
Bond Energy
SciTegic.value.DoubleValue
1.276730

@<SCITEGIC>MOL_PROPERTY
Angle Energy
SciTegic.value.DoubleValue
4.901960

@<SCITEGIC>MOL_PROPERTY
Urey-Bradley Energy
SciTegic.value.IntegerValue
0

@<SCITEGIC>MOL_PROPERTY
Dihedral Energy
SciTegic.value.DoubleValue
4.963330

@<SCITEGIC>MOL_PROPERTY
Improper Energy
SciTegic.value.DoubleValue
0.289610

@<SCITEGIC>MOL_PROPERTY
Van der Waals Energy
SciTegic.value.DoubleValue
-2.227960

@<SCITEGIC>MOL_PROPERTY
Electrostatic Energy
SciTegic.value.DoubleValue
-22.903561

@<SCITEGIC>MOL_PROPERTY
Hydrogen Bond Energy
SciTegic.value.IntegerValue
0

@<SCITEGIC>MOL_PROPERTY
Solvation Free Energy
SciTegic.value.IntegerValue
0

@<SCITEGIC>MOL_PROPERTY
Molecule Solvent Accessibility
SciTegic.value.DoubleValue
3571.939941

@<SCITEGIC>MOL_PROPERTY
PartialChargeMethod
SciTegic.value.StringValue
MomanyRone

@<SCITEGIC>MOL_PROPERTY
Heavy atom RMSD to SYR-472 1
SciTegic.value.DoubleValue
8.193411

@<SCITEGIC>ATOM_PROPERTY
Formal Charge
SciTegic.value.StringValue
1 0
2 0
3 0
4 0
5 0
6 0
7 0
8 0
9 0
10 0
11 0
12 0
13 0
14 0
15 0
16 0
17 0
18 0
19 0
20 0
21 0
22 0
23 0
24 0
25 0
26 0
27 0
28 0
29 0
30 0
31 0
32 0
33 0
34 0
35 0
36 0
37 0
38 0
39 0
40 0
41 0
42 0
43 0
44 0
45 0
46 0

@<SCITEGIC>ATOM_PROPERTY
pdb_tempFactor
SciTegic.value.DoubleValue
1 0.00
2 0.00
3 0.00
4 0.00
5 0.00
6 0.00
7 0.00
8 0.00
9 0.00
10 0.00
11 0.00
12 0.00
13 0.00
14 0.00
15 0.00
16 0.00
17 0.00
18 0.00
19 0.00
20 0.00
21 0.00
22 0.00
23 0.00
24 0.00
25 0.00
26 0.00
27 0.00
28 0.00
29 0.00
30 0.00
31 0.00
32 0.00
33 0.00
34 0.00
35 0.00
36 0.00
37 0.00
38 0.00
39 0.00
40 0.00
41 0.00
42 0.00
43 0.00
44 0.00
45 0.00
46 0.00

@<SCITEGIC>ATOM_PROPERTY
pdb_occupancy
SciTegic.value.DoubleValue
1 1.00
2 1.00
3 1.00
4 1.00
5 1.00
6 1.00
7 1.00
8 1.00
9 1.00
10 1.00
11 1.00
12 1.00
13 1.00
14 1.00
15 1.00
16 1.00
17 1.00
18 1.00
19 1.00
20 1.00
21 1.00
22 1.00
23 1.00
24 1.00
25 1.00
26 1.00
27 1.00
28 1.00
29 1.00
30 1.00
31 1.00
32 1.00
33 1.00
34 1.00
35 1.00
36 1.00
37 1.00
38 1.00
39 1.00
40 1.00
41 1.00
42 1.00
43 1.00
44 1.00
45 1.00
46 1.00

#	Created by:	Discovery Studio
#	Creation time:	2019-08-05T16:14:27Z

@<TRIPOS>MOLECULE
5kby
   46    48     0 0 0
SMALL
USER_CHARGES


@<TRIPOS>ATOM
      1 C1          -17.569700   -3.311000   61.217300 C.2      1 SUBUNIT    0.0000
      2 C2          -17.582100   -4.649300   61.321700 C.2      1 SUBUNIT    0.0000
      3 C3          -15.886500   -6.472900   60.711900 C.3      1 SUBUNIT    0.0000
      4 C4          -14.834100   -6.139100   58.423900 C.3      1 SUBUNIT    0.0000
      5 C5          -19.876000   -7.188100   62.891100 C.2      1 SUBUNIT    0.0000
      6 C6          -22.406300   -8.094400   63.717800 C.2      1 SUBUNIT    0.0000
      7 C7          -22.304700   -7.151900   62.704600 C.2      1 SUBUNIT    0.0000
      8 C8          -20.987400   -5.771900   61.197400 C.1      1 SUBUNIT    0.0000
      9 C9          -18.748800   -4.510700   63.517400 C.2      1 SUBUNIT    0.0000
     10 C10         -19.427300   -2.344700   64.393400 C.3      1 SUBUNIT    0.0000
     11 N11         -18.760000   -3.149400   63.355000 N.am     1 SUBUNIT    0.0000
     12 C12         -18.224700   -2.512300   62.272800 C.2      1 SUBUNIT    0.0000
     13 O13         -18.237700   -1.297000   62.114200 O.2      1 SUBUNIT    0.0000
     14 N14         -16.901800   -5.490100   60.320400 N.pl3    1 SUBUNIT    0.0000
     15 C15         -14.586100   -6.264100   59.932500 C.3      1 SUBUNIT    0.0000
     16 C16         -15.907100   -5.088600   58.105900 C.3      1 SUBUNIT    0.0000
     17 N17         -16.177900   -5.030300   56.675900 N.3      1 SUBUNIT    0.0000
     18 C18         -17.191300   -5.372800   58.891600 C.3      1 SUBUNIT    0.0000
     19 N19         -18.279700   -5.260300   62.470200 N.am     1 SUBUNIT    0.0000
     20 C20         -18.493900   -6.725500   62.478200 C.3      1 SUBUNIT    0.0000
     21 C21         -19.990300   -8.134400   63.906500 C.2      1 SUBUNIT    0.0000
     22 C22         -21.243600   -8.577000   64.292600 C.2      1 SUBUNIT    0.0000
     23 F23         -21.337600   -9.505300   65.248400 F        1 SUBUNIT    0.0000
     24 C24         -21.050000   -6.716600   62.283600 C.2      1 SUBUNIT    0.0000
     25 N25         -20.935100   -5.009600   60.324500 N.1      1 SUBUNIT    0.0000
     26 O26         -19.161100   -5.021600   64.549500 O.2      1 SUBUNIT    0.0000
     27 H27         -17.091700   -2.820400   60.391000 H        1 SUBUNIT    0.0000
     28 H28         -15.695200   -6.410400   61.784400 H        1 SUBUNIT    0.0000
     29 H29         -16.271100   -7.474500   60.519500 H        1 SUBUNIT    0.0000
     30 H30         -13.901900   -5.894000   57.914000 H        1 SUBUNIT    0.0000
     31 H31         -15.147200   -7.103800   58.031900 H        1 SUBUNIT    0.0000
     32 H32         -23.372200   -8.453500   64.040200 H        1 SUBUNIT    0.0000
     33 H33         -23.209500   -6.781000   62.244600 H        1 SUBUNIT    0.0000
     34 H34         -19.210400   -1.278700   64.305200 H        1 SUBUNIT    0.0000
     35 H35         -20.508200   -2.471500   64.325700 H        1 SUBUNIT    0.0000
     36 H36         -19.113700   -2.660900   65.387600 H        1 SUBUNIT    0.0000
     37 H37         -14.083500   -5.369800   60.301300 H        1 SUBUNIT    0.0000
     38 H38         -13.922300   -7.104100   60.122600 H        1 SUBUNIT    0.0000
     39 H39         -15.538800   -4.103700   58.394700 H        1 SUBUNIT    0.0000
     40 H40         -16.427400   -5.950500   56.335600 H        1 SUBUNIT    0.0000
     41 H41         -16.986700   -4.441400   56.504900 H        1 SUBUNIT    0.0000
     42 H42         -17.929800   -4.588400   58.720600 H        1 SUBUNIT    0.0000
     43 H43         -17.642200   -6.305400   58.550500 H        1 SUBUNIT    0.0000
     44 H44         -17.736400   -7.188800   63.107400 H        1 SUBUNIT    0.0000
     45 H45         -18.339200   -7.137800   61.483000 H        1 SUBUNIT    0.0000
     46 H46         -19.109700   -8.522300   64.396400 H        1 SUBUNIT    0.0000
@<TRIPOS>BOND
     1    1    2 2
     2    1   12 1
     3    1   27 1
     4    2   14 1
     5    2   19 1
     6    3   14 1
     7    3   15 1
     8    3   28 1
     9    3   29 1
    10    4   15 1
    11    4   16 1
    12    4   30 1
    13    4   31 1
    14    5   20 1
    15    5   21 2
    16    5   24 1
    17    6    7 1
    18    6   22 2
    19    6   32 1
    20    7   24 2
    21    7   33 1
    22    8   24 1
    23    8   25 3
    24    9   11 1
    25    9   19 1
    26    9   26 2
    27   10   11 1
    28   10   34 1
    29   10   35 1
    30   10   36 1
    31   11   12 1
    32   12   13 2
    33   14   18 1
    34   15   37 1
    35   15   38 1
    36   16   17 1
    37   16   18 1
    38   16   39 1
    39   17   40 1
    40   17   41 1
    41   18   42 1
    42   18   43 1
    43   19   20 1
    44   20   44 1
    45   20   45 1
    46   21   22 1
    47   21   46 1
    48   22   23 1
@<SCITEGIC>MOL_PROPERTY
Resolution
SciTegic.value.DoubleValue
2.240000

@<SCITEGIC>MOL_PROPERTY
TopHits
SciTegic.value.IntegerValue
10

@<SCITEGIC>MOL_PROPERTY
-CDOCKER_ENERGY
SciTegic.value.DoubleValue
29.693518

@<SCITEGIC>MOL_PROPERTY
-CDOCKER_INTERACTION_ENERGY
SciTegic.value.DoubleValue
36.999069

@<SCITEGIC>MOL_PROPERTY
POSE_NUMBER
SciTegic.value.IntegerValue
6

@<SCITEGIC>MOL_PROPERTY
UseResidueTemplateCharge
SciTegic.value.StringValue
True

@<SCITEGIC>MOL_PROPERTY
ForcefieldFFML
SciTegic.value.StringValue
<?xml version="1.0" encoding="UTF-8"?>
<!DOCTYPE ffml SYSTEM "Ffml.dtd">
<ffml version="1.0">
<forcefield name="CHARMm" derivedFrom="CHARMm" base="CHARMm">
<atomTypes>
</atomTypes>
<parameters>
<angle atom1="NX" atom2="CUA1" atom3="NX">
<quadratic
refValue="120"
forceConstant="60"/>
</angle>
</parameters>
</forcefield>
</ffml>

@<SCITEGIC>MOL_PROPERTY
Initial Potential Energy
SciTegic.value.DoubleValue
13.904720

@<SCITEGIC>MOL_PROPERTY
Initial RMS Gradient
SciTegic.value.DoubleValue
16.253469

@<SCITEGIC>MOL_PROPERTY
Minimization Criteria
SciTegic.value.StringValue
 CONJUG> Minimization exiting with gradient tolerance ( 0.0100000) satisfied.

@<SCITEGIC>MOL_PROPERTY
CHARMm Energy
SciTegic.value.DoubleValue
-13.699890

@<SCITEGIC>MOL_PROPERTY
Potential Energy
SciTegic.value.DoubleValue
-13.699890

@<SCITEGIC>MOL_PROPERTY
RMS Gradient
SciTegic.value.DoubleValue
0.009700

@<SCITEGIC>MOL_PROPERTY
Bond Energy
SciTegic.value.DoubleValue
1.276730

@<SCITEGIC>MOL_PROPERTY
Angle Energy
SciTegic.value.DoubleValue
4.901960

@<SCITEGIC>MOL_PROPERTY
Urey-Bradley Energy
SciTegic.value.IntegerValue
0

@<SCITEGIC>MOL_PROPERTY
Dihedral Energy
SciTegic.value.DoubleValue
4.963330

@<SCITEGIC>MOL_PROPERTY
Improper Energy
SciTegic.value.DoubleValue
0.289610

@<SCITEGIC>MOL_PROPERTY
Van der Waals Energy
SciTegic.value.DoubleValue
-2.227960

@<SCITEGIC>MOL_PROPERTY
Electrostatic Energy
SciTegic.value.DoubleValue
-22.903561

@<SCITEGIC>MOL_PROPERTY
Hydrogen Bond Energy
SciTegic.value.IntegerValue
0

@<SCITEGIC>MOL_PROPERTY
Solvation Free Energy
SciTegic.value.IntegerValue
0

@<SCITEGIC>MOL_PROPERTY
Molecule Solvent Accessibility
SciTegic.value.DoubleValue
3571.939941

@<SCITEGIC>MOL_PROPERTY
PartialChargeMethod
SciTegic.value.StringValue
MomanyRone

@<SCITEGIC>MOL_PROPERTY
Heavy atom RMSD to SYR-472 1
SciTegic.value.DoubleValue
7.659044

@<SCITEGIC>ATOM_PROPERTY
Formal Charge
SciTegic.value.StringValue
1 0
2 0
3 0
4 0
5 0
6 0
7 0
8 0
9 0
10 0
11 0
12 0
13 0
14 0
15 0
16 0
17 0
18 0
19 0
20 0
21 0
22 0
23 0
24 0
25 0
26 0
27 0
28 0
29 0
30 0
31 0
32 0
33 0
34 0
35 0
36 0
37 0
38 0
39 0
40 0
41 0
42 0
43 0
44 0
45 0
46 0

@<SCITEGIC>ATOM_PROPERTY
pdb_tempFactor
SciTegic.value.DoubleValue
1 0.00
2 0.00
3 0.00
4 0.00
5 0.00
6 0.00
7 0.00
8 0.00
9 0.00
10 0.00
11 0.00
12 0.00
13 0.00
14 0.00
15 0.00
16 0.00
17 0.00
18 0.00
19 0.00
20 0.00
21 0.00
22 0.00
23 0.00
24 0.00
25 0.00
26 0.00
27 0.00
28 0.00
29 0.00
30 0.00
31 0.00
32 0.00
33 0.00
34 0.00
35 0.00
36 0.00
37 0.00
38 0.00
39 0.00
40 0.00
41 0.00
42 0.00
43 0.00
44 0.00
45 0.00
46 0.00

@<SCITEGIC>ATOM_PROPERTY
pdb_occupancy
SciTegic.value.DoubleValue
1 1.00
2 1.00
3 1.00
4 1.00
5 1.00
6 1.00
7 1.00
8 1.00
9 1.00
10 1.00
11 1.00
12 1.00
13 1.00
14 1.00
15 1.00
16 1.00
17 1.00
18 1.00
19 1.00
20 1.00
21 1.00
22 1.00
23 1.00
24 1.00
25 1.00
26 1.00
27 1.00
28 1.00
29 1.00
30 1.00
31 1.00
32 1.00
33 1.00
34 1.00
35 1.00
36 1.00
37 1.00
38 1.00
39 1.00
40 1.00
41 1.00
42 1.00
43 1.00
44 1.00
45 1.00
46 1.00

#	Created by:	Discovery Studio
#	Creation time:	2019-08-05T16:14:27Z

@<TRIPOS>MOLECULE
5kby
   46    48     0 0 0
SMALL
USER_CHARGES


@<TRIPOS>ATOM
      1 C1          -16.710000   -6.672500   60.073700 C.2      1 SUBUNIT    0.0000
      2 C2          -16.755300   -5.571800   59.308200 C.2      1 SUBUNIT    0.0000
      3 C3          -15.445800   -5.762900   57.133900 C.3      1 SUBUNIT    0.0000
      4 C4          -12.954500   -5.638800   57.389900 C.3      1 SUBUNIT    0.0000
      5 C5          -17.682700   -2.273900   59.007500 C.2      1 SUBUNIT    0.0000
      6 C6          -17.087600    0.246400   60.123500 C.2      1 SUBUNIT    0.0000
      7 C7          -16.522400   -0.127200   58.914400 C.2      1 SUBUNIT    0.0000
      8 C8          -16.242500   -1.683500   57.075900 C.1      1 SUBUNIT    0.0000
      9 C9          -19.111800   -5.129600   60.011900 C.2      1 SUBUNIT    0.0000
     10 C10         -20.198300   -6.670700   61.583600 C.3      1 SUBUNIT    0.0000
     11 N11         -19.029100   -6.269200   60.776000 N.am     1 SUBUNIT    0.0000
     12 C12         -17.915000   -7.060700   60.836000 C.2      1 SUBUNIT    0.0000
     13 O13         -17.851800   -8.098600   61.484000 O.2      1 SUBUNIT    0.0000
     14 N14         -15.591100   -5.206300   58.479000 N.pl3    1 SUBUNIT    0.0000
     15 C15         -14.132500   -6.541100   57.025900 C.3      1 SUBUNIT    0.0000
     16 C16         -13.131400   -5.070300   58.806700 C.3      1 SUBUNIT    0.0000
     17 N17         -12.001800   -4.215300   59.170700 N.3      1 SUBUNIT    0.0000
     18 C18         -14.492000   -4.369700   58.976000 C.3      1 SUBUNIT    0.0000
     19 N19         -17.999600   -4.773400   59.291400 N.am     1 SUBUNIT    0.0000
     20 C20         -18.090400   -3.600500   58.395400 C.3      1 SUBUNIT    0.0000
     21 C21         -18.236000   -1.883500   60.227200 C.2      1 SUBUNIT    0.0000
     22 C22         -17.934500   -0.642300   60.761600 C.2      1 SUBUNIT    0.0000
     23 F23         -18.462300   -0.297100   61.942700 F        1 SUBUNIT    0.0000
     24 C24         -16.825200   -1.368400   58.355500 C.2      1 SUBUNIT    0.0000
     25 N25         -15.766600   -1.936800   56.047800 N.1      1 SUBUNIT    0.0000
     26 O26         -20.140600   -4.463600   59.971400 O.2      1 SUBUNIT    0.0000
     27 H27         -15.822200   -7.274000   60.129600 H        1 SUBUNIT    0.0000
     28 H28         -16.292900   -6.410100   56.906300 H        1 SUBUNIT    0.0000
     29 H29         -15.465900   -4.948300   56.410300 H        1 SUBUNIT    0.0000
     30 H30         -12.022200   -6.201500   57.324700 H        1 SUBUNIT    0.0000
     31 H31         -12.893400   -4.836800   56.656700 H        1 SUBUNIT    0.0000
     32 H32         -16.870000    1.210200   60.559400 H        1 SUBUNIT    0.0000
     33 H33         -15.862300    0.567100   58.412800 H        1 SUBUNIT    0.0000
     34 H34         -20.290600   -7.756800   61.651700 H        1 SUBUNIT    0.0000
     35 H35         -20.101900   -6.279700   62.596600 H        1 SUBUNIT    0.0000
     36 H36         -21.136300   -6.302200   61.162600 H        1 SUBUNIT    0.0000
     37 H37         -14.154700   -7.395500   57.701900 H        1 SUBUNIT    0.0000
     38 H38         -14.008600   -6.944500   56.024800 H        1 SUBUNIT    0.0000
     39 H39         -13.119900   -5.909200   59.499400 H        1 SUBUNIT    0.0000
     40 H40         -11.143000   -4.737900   59.040300 H        1 SUBUNIT    0.0000
     41 H41         -12.040900   -4.021100   60.163600 H        1 SUBUNIT    0.0000
     42 H42         -14.661200   -4.130900   60.027300 H        1 SUBUNIT    0.0000
     43 H43         -14.492300   -3.428300   58.429000 H        1 SUBUNIT    0.0000
     44 H44         -19.106900   -3.486200   58.017800 H        1 SUBUNIT    0.0000
     45 H45         -17.493100   -3.812200   57.514000 H        1 SUBUNIT    0.0000
     46 H46         -18.916700   -2.522700   60.766600 H        1 SUBUNIT    0.0000
@<TRIPOS>BOND
     1    1    2 2
     2    1   12 1
     3    1   27 1
     4    2   14 1
     5    2   19 1
     6    3   14 1
     7    3   15 1
     8    3   28 1
     9    3   29 1
    10    4   15 1
    11    4   16 1
    12    4   30 1
    13    4   31 1
    14    5   20 1
    15    5   21 2
    16    5   24 1
    17    6    7 1
    18    6   22 2
    19    6   32 1
    20    7   24 2
    21    7   33 1
    22    8   24 1
    23    8   25 3
    24    9   11 1
    25    9   19 1
    26    9   26 2
    27   10   11 1
    28   10   34 1
    29   10   35 1
    30   10   36 1
    31   11   12 1
    32   12   13 2
    33   14   18 1
    34   15   37 1
    35   15   38 1
    36   16   17 1
    37   16   18 1
    38   16   39 1
    39   17   40 1
    40   17   41 1
    41   18   42 1
    42   18   43 1
    43   19   20 1
    44   20   44 1
    45   20   45 1
    46   21   22 1
    47   21   46 1
    48   22   23 1
@<SCITEGIC>MOL_PROPERTY
Resolution
SciTegic.value.DoubleValue
2.240000

@<SCITEGIC>MOL_PROPERTY
TopHits
SciTegic.value.IntegerValue
10

@<SCITEGIC>MOL_PROPERTY
-CDOCKER_ENERGY
SciTegic.value.DoubleValue
28.393147

@<SCITEGIC>MOL_PROPERTY
-CDOCKER_INTERACTION_ENERGY
SciTegic.value.DoubleValue
34.512527

@<SCITEGIC>MOL_PROPERTY
POSE_NUMBER
SciTegic.value.IntegerValue
7

@<SCITEGIC>MOL_PROPERTY
UseResidueTemplateCharge
SciTegic.value.StringValue
True

@<SCITEGIC>MOL_PROPERTY
ForcefieldFFML
SciTegic.value.StringValue
<?xml version="1.0" encoding="UTF-8"?>
<!DOCTYPE ffml SYSTEM "Ffml.dtd">
<ffml version="1.0">
<forcefield name="CHARMm" derivedFrom="CHARMm" base="CHARMm">
<atomTypes>
</atomTypes>
<parameters>
<angle atom1="NX" atom2="CUA1" atom3="NX">
<quadratic
refValue="120"
forceConstant="60"/>
</angle>
</parameters>
</forcefield>
</ffml>

@<SCITEGIC>MOL_PROPERTY
Initial Potential Energy
SciTegic.value.DoubleValue
13.904720

@<SCITEGIC>MOL_PROPERTY
Initial RMS Gradient
SciTegic.value.DoubleValue
16.253469

@<SCITEGIC>MOL_PROPERTY
Minimization Criteria
SciTegic.value.StringValue
 CONJUG> Minimization exiting with gradient tolerance ( 0.0100000) satisfied.

@<SCITEGIC>MOL_PROPERTY
CHARMm Energy
SciTegic.value.DoubleValue
-13.699890

@<SCITEGIC>MOL_PROPERTY
Potential Energy
SciTegic.value.DoubleValue
-13.699890

@<SCITEGIC>MOL_PROPERTY
RMS Gradient
SciTegic.value.DoubleValue
0.009700

@<SCITEGIC>MOL_PROPERTY
Bond Energy
SciTegic.value.DoubleValue
1.276730

@<SCITEGIC>MOL_PROPERTY
Angle Energy
SciTegic.value.DoubleValue
4.901960

@<SCITEGIC>MOL_PROPERTY
Urey-Bradley Energy
SciTegic.value.IntegerValue
0

@<SCITEGIC>MOL_PROPERTY
Dihedral Energy
SciTegic.value.DoubleValue
4.963330

@<SCITEGIC>MOL_PROPERTY
Improper Energy
SciTegic.value.DoubleValue
0.289610

@<SCITEGIC>MOL_PROPERTY
Van der Waals Energy
SciTegic.value.DoubleValue
-2.227960

@<SCITEGIC>MOL_PROPERTY
Electrostatic Energy
SciTegic.value.DoubleValue
-22.903561

@<SCITEGIC>MOL_PROPERTY
Hydrogen Bond Energy
SciTegic.value.IntegerValue
0

@<SCITEGIC>MOL_PROPERTY
Solvation Free Energy
SciTegic.value.IntegerValue
0

@<SCITEGIC>MOL_PROPERTY
Molecule Solvent Accessibility
SciTegic.value.DoubleValue
3571.939941

@<SCITEGIC>MOL_PROPERTY
PartialChargeMethod
SciTegic.value.StringValue
MomanyRone

@<SCITEGIC>MOL_PROPERTY
Heavy atom RMSD to SYR-472 1
SciTegic.value.DoubleValue
6.267245

@<SCITEGIC>ATOM_PROPERTY
Formal Charge
SciTegic.value.StringValue
1 0
2 0
3 0
4 0
5 0
6 0
7 0
8 0
9 0
10 0
11 0
12 0
13 0
14 0
15 0
16 0
17 0
18 0
19 0
20 0
21 0
22 0
23 0
24 0
25 0
26 0
27 0
28 0
29 0
30 0
31 0
32 0
33 0
34 0
35 0
36 0
37 0
38 0
39 0
40 0
41 0
42 0
43 0
44 0
45 0
46 0

@<SCITEGIC>ATOM_PROPERTY
pdb_tempFactor
SciTegic.value.DoubleValue
1 0.00
2 0.00
3 0.00
4 0.00
5 0.00
6 0.00
7 0.00
8 0.00
9 0.00
10 0.00
11 0.00
12 0.00
13 0.00
14 0.00
15 0.00
16 0.00
17 0.00
18 0.00
19 0.00
20 0.00
21 0.00
22 0.00
23 0.00
24 0.00
25 0.00
26 0.00
27 0.00
28 0.00
29 0.00
30 0.00
31 0.00
32 0.00
33 0.00
34 0.00
35 0.00
36 0.00
37 0.00
38 0.00
39 0.00
40 0.00
41 0.00
42 0.00
43 0.00
44 0.00
45 0.00
46 0.00

@<SCITEGIC>ATOM_PROPERTY
pdb_occupancy
SciTegic.value.DoubleValue
1 1.00
2 1.00
3 1.00
4 1.00
5 1.00
6 1.00
7 1.00
8 1.00
9 1.00
10 1.00
11 1.00
12 1.00
13 1.00
14 1.00
15 1.00
16 1.00
17 1.00
18 1.00
19 1.00
20 1.00
21 1.00
22 1.00
23 1.00
24 1.00
25 1.00
26 1.00
27 1.00
28 1.00
29 1.00
30 1.00
31 1.00
32 1.00
33 1.00
34 1.00
35 1.00
36 1.00
37 1.00
38 1.00
39 1.00
40 1.00
41 1.00
42 1.00
43 1.00
44 1.00
45 1.00
46 1.00

#	Created by:	Discovery Studio
#	Creation time:	2019-08-05T16:14:27Z

@<TRIPOS>MOLECULE
5kby
   46    48     0 0 0
SMALL
USER_CHARGES


@<TRIPOS>ATOM
      1 C1          -16.263900   -2.422400   57.421000 C.2      1 SUBUNIT    0.0000
      2 C2          -16.806600   -3.431600   58.118300 C.2      1 SUBUNIT    0.0000
      3 C3          -15.343200   -4.640100   59.848300 C.3      1 SUBUNIT    0.0000
      4 C4          -13.426800   -5.883800   58.782900 C.3      1 SUBUNIT    0.0000
      5 C5          -18.572500   -4.319700   60.729500 C.2      1 SUBUNIT    0.0000
      6 C6          -18.021600   -3.961800   63.472000 C.2      1 SUBUNIT    0.0000
      7 C7          -17.997900   -5.232500   62.917400 C.2      1 SUBUNIT    0.0000
      8 C8          -18.281200   -6.757700   61.045600 C.1      1 SUBUNIT    0.0000
      9 C9          -19.054600   -2.353400   58.034200 C.2      1 SUBUNIT    0.0000
     10 C10         -19.309400   -0.225100   56.848600 C.3      1 SUBUNIT    0.0000
     11 N11         -18.468600   -1.346900   57.306000 N.am     1 SUBUNIT    0.0000
     12 C12         -17.138000   -1.315200   56.987600 C.2      1 SUBUNIT    0.0000
     13 O13         -16.605000   -0.411400   56.353700 O.2      1 SUBUNIT    0.0000
     14 N14         -15.964100   -4.567600   58.523900 N.pl3    1 SUBUNIT    0.0000
     15 C15         -13.820200   -4.742100   59.728600 C.3      1 SUBUNIT    0.0000
     16 C16         -14.099400   -5.733900   57.412400 C.3      1 SUBUNIT    0.0000
     17 N17         -13.732300   -6.830400   56.525300 N.3      1 SUBUNIT    0.0000
     18 C18         -15.621100   -5.621200   57.568800 C.3      1 SUBUNIT    0.0000
     19 N19         -18.245800   -3.378900   58.448300 N.am     1 SUBUNIT    0.0000
     20 C20         -18.840600   -4.470600   59.245300 C.3      1 SUBUNIT    0.0000
     21 C21         -18.612200   -3.050000   61.306100 C.2      1 SUBUNIT    0.0000
     22 C22         -18.347500   -2.892800   62.654900 C.2      1 SUBUNIT    0.0000
     23 F23         -18.401500   -1.661000   63.172900 F        1 SUBUNIT    0.0000
     24 C24         -18.290300   -5.412400   61.565100 C.2      1 SUBUNIT    0.0000
     25 N25         -18.269900   -7.838900   60.626500 N.1      1 SUBUNIT    0.0000
     26 O26         -20.249300   -2.325900   58.308100 O.2      1 SUBUNIT    0.0000
     27 H27         -15.218500   -2.412700   57.173500 H        1 SUBUNIT    0.0000
     28 H28         -15.626400   -3.770700   60.441100 H        1 SUBUNIT    0.0000
     29 H29         -15.724300   -5.517800   60.369100 H        1 SUBUNIT    0.0000
     30 H30         -12.343100   -5.908100   58.666600 H        1 SUBUNIT    0.0000
     31 H31         -13.718500   -6.836100   59.228600 H        1 SUBUNIT    0.0000
     32 H32         -17.797500   -3.814000   64.518900 H        1 SUBUNIT    0.0000
     33 H33         -17.750700   -6.072600   63.551100 H        1 SUBUNIT    0.0000
     34 H34         -20.348700   -0.524100   56.706000 H        1 SUBUNIT    0.0000
     35 H35         -19.284300    0.583900   57.578900 H        1 SUBUNIT    0.0000
     36 H36         -18.964200    0.165700   55.890400 H        1 SUBUNIT    0.0000
     37 H37         -13.424900   -3.800200   59.350300 H        1 SUBUNIT    0.0000
     38 H38         -13.374800   -4.897700   60.711700 H        1 SUBUNIT    0.0000
     39 H39         -13.724100   -4.821900   56.946200 H        1 SUBUNIT    0.0000
     40 H40         -12.867900   -7.256400   56.834100 H        1 SUBUNIT    0.0000
     41 H41         -14.438500   -7.555700   56.542800 H        1 SUBUNIT    0.0000
     42 H42         -16.089200   -5.417000   56.603900 H        1 SUBUNIT    0.0000
     43 H43         -16.037800   -6.562300   57.928600 H        1 SUBUNIT    0.0000
     44 H44         -18.448400   -5.413600   58.866600 H        1 SUBUNIT    0.0000
     45 H45         -19.918700   -4.537400   59.095700 H        1 SUBUNIT    0.0000
     46 H46         -18.845900   -2.173300   60.721800 H        1 SUBUNIT    0.0000
@<TRIPOS>BOND
     1    1    2 2
     2    1   12 1
     3    1   27 1
     4    2   14 1
     5    2   19 1
     6    3   14 1
     7    3   15 1
     8    3   28 1
     9    3   29 1
    10    4   15 1
    11    4   16 1
    12    4   30 1
    13    4   31 1
    14    5   20 1
    15    5   21 2
    16    5   24 1
    17    6    7 1
    18    6   22 2
    19    6   32 1
    20    7   24 2
    21    7   33 1
    22    8   24 1
    23    8   25 3
    24    9   11 1
    25    9   19 1
    26    9   26 2
    27   10   11 1
    28   10   34 1
    29   10   35 1
    30   10   36 1
    31   11   12 1
    32   12   13 2
    33   14   18 1
    34   15   37 1
    35   15   38 1
    36   16   17 1
    37   16   18 1
    38   16   39 1
    39   17   40 1
    40   17   41 1
    41   18   42 1
    42   18   43 1
    43   19   20 1
    44   20   44 1
    45   20   45 1
    46   21   22 1
    47   21   46 1
    48   22   23 1
@<SCITEGIC>MOL_PROPERTY
Resolution
SciTegic.value.DoubleValue
2.240000

@<SCITEGIC>MOL_PROPERTY
TopHits
SciTegic.value.IntegerValue
10

@<SCITEGIC>MOL_PROPERTY
-CDOCKER_ENERGY
SciTegic.value.DoubleValue
28.081079

@<SCITEGIC>MOL_PROPERTY
-CDOCKER_INTERACTION_ENERGY
SciTegic.value.DoubleValue
33.160877

@<SCITEGIC>MOL_PROPERTY
POSE_NUMBER
SciTegic.value.IntegerValue
8

@<SCITEGIC>MOL_PROPERTY
UseResidueTemplateCharge
SciTegic.value.StringValue
True

@<SCITEGIC>MOL_PROPERTY
ForcefieldFFML
SciTegic.value.StringValue
<?xml version="1.0" encoding="UTF-8"?>
<!DOCTYPE ffml SYSTEM "Ffml.dtd">
<ffml version="1.0">
<forcefield name="CHARMm" derivedFrom="CHARMm" base="CHARMm">
<atomTypes>
</atomTypes>
<parameters>
<angle atom1="NX" atom2="CUA1" atom3="NX">
<quadratic
refValue="120"
forceConstant="60"/>
</angle>
</parameters>
</forcefield>
</ffml>

@<SCITEGIC>MOL_PROPERTY
Initial Potential Energy
SciTegic.value.DoubleValue
13.904720

@<SCITEGIC>MOL_PROPERTY
Initial RMS Gradient
SciTegic.value.DoubleValue
16.253469

@<SCITEGIC>MOL_PROPERTY
Minimization Criteria
SciTegic.value.StringValue
 CONJUG> Minimization exiting with gradient tolerance ( 0.0100000) satisfied.

@<SCITEGIC>MOL_PROPERTY
CHARMm Energy
SciTegic.value.DoubleValue
-13.699890

@<SCITEGIC>MOL_PROPERTY
Potential Energy
SciTegic.value.DoubleValue
-13.699890

@<SCITEGIC>MOL_PROPERTY
RMS Gradient
SciTegic.value.DoubleValue
0.009700

@<SCITEGIC>MOL_PROPERTY
Bond Energy
SciTegic.value.DoubleValue
1.276730

@<SCITEGIC>MOL_PROPERTY
Angle Energy
SciTegic.value.DoubleValue
4.901960

@<SCITEGIC>MOL_PROPERTY
Urey-Bradley Energy
SciTegic.value.IntegerValue
0

@<SCITEGIC>MOL_PROPERTY
Dihedral Energy
SciTegic.value.DoubleValue
4.963330

@<SCITEGIC>MOL_PROPERTY
Improper Energy
SciTegic.value.DoubleValue
0.289610

@<SCITEGIC>MOL_PROPERTY
Van der Waals Energy
SciTegic.value.DoubleValue
-2.227960

@<SCITEGIC>MOL_PROPERTY
Electrostatic Energy
SciTegic.value.DoubleValue
-22.903561

@<SCITEGIC>MOL_PROPERTY
Hydrogen Bond Energy
SciTegic.value.IntegerValue
0

@<SCITEGIC>MOL_PROPERTY
Solvation Free Energy
SciTegic.value.IntegerValue
0

@<SCITEGIC>MOL_PROPERTY
Molecule Solvent Accessibility
SciTegic.value.DoubleValue
3571.939941

@<SCITEGIC>MOL_PROPERTY
PartialChargeMethod
SciTegic.value.StringValue
MomanyRone

@<SCITEGIC>MOL_PROPERTY
Heavy atom RMSD to SYR-472 1
SciTegic.value.DoubleValue
5.674522

@<SCITEGIC>ATOM_PROPERTY
Formal Charge
SciTegic.value.StringValue
1 0
2 0
3 0
4 0
5 0
6 0
7 0
8 0
9 0
10 0
11 0
12 0
13 0
14 0
15 0
16 0
17 0
18 0
19 0
20 0
21 0
22 0
23 0
24 0
25 0
26 0
27 0
28 0
29 0
30 0
31 0
32 0
33 0
34 0
35 0
36 0
37 0
38 0
39 0
40 0
41 0
42 0
43 0
44 0
45 0
46 0

@<SCITEGIC>ATOM_PROPERTY
pdb_tempFactor
SciTegic.value.DoubleValue
1 0.00
2 0.00
3 0.00
4 0.00
5 0.00
6 0.00
7 0.00
8 0.00
9 0.00
10 0.00
11 0.00
12 0.00
13 0.00
14 0.00
15 0.00
16 0.00
17 0.00
18 0.00
19 0.00
20 0.00
21 0.00
22 0.00
23 0.00
24 0.00
25 0.00
26 0.00
27 0.00
28 0.00
29 0.00
30 0.00
31 0.00
32 0.00
33 0.00
34 0.00
35 0.00
36 0.00
37 0.00
38 0.00
39 0.00
40 0.00
41 0.00
42 0.00
43 0.00
44 0.00
45 0.00
46 0.00

@<SCITEGIC>ATOM_PROPERTY
pdb_occupancy
SciTegic.value.DoubleValue
1 1.00
2 1.00
3 1.00
4 1.00
5 1.00
6 1.00
7 1.00
8 1.00
9 1.00
10 1.00
11 1.00
12 1.00
13 1.00
14 1.00
15 1.00
16 1.00
17 1.00
18 1.00
19 1.00
20 1.00
21 1.00
22 1.00
23 1.00
24 1.00
25 1.00
26 1.00
27 1.00
28 1.00
29 1.00
30 1.00
31 1.00
32 1.00
33 1.00
34 1.00
35 1.00
36 1.00
37 1.00
38 1.00
39 1.00
40 1.00
41 1.00
42 1.00
43 1.00
44 1.00
45 1.00
46 1.00

#	Created by:	Discovery Studio
#	Creation time:	2019-08-05T16:14:27Z

@<TRIPOS>MOLECULE
5kby
   46    48     0 0 0
SMALL
USER_CHARGES


@<TRIPOS>ATOM
      1 C1          -14.400600   -7.033800   58.984700 C.2      1 SUBUNIT    0.0000
      2 C2          -14.726600   -5.872800   59.566700 C.2      1 SUBUNIT    0.0000
      3 C3          -16.111400   -6.518200   61.655900 C.3      1 SUBUNIT    0.0000
      4 C4          -18.607800   -6.620400   61.125600 C.3      1 SUBUNIT    0.0000
      5 C5          -14.574600   -2.400000   58.603900 C.2      1 SUBUNIT    0.0000
      6 C6          -15.334100   -0.407300   56.751900 C.2      1 SUBUNIT    0.0000
      7 C7          -15.591500   -1.740400   56.479900 C.2      1 SUBUNIT    0.0000
      8 C8          -15.424400   -4.092600   56.971500 C.1      1 SUBUNIT    0.0000
      9 C9          -12.615100   -4.874100   58.704200 C.2      1 SUBUNIT    0.0000
     10 C10         -11.236500   -6.121200   57.105000 C.3      1 SUBUNIT    0.0000
     11 N11         -12.404100   -6.019300   57.999100 N.am     1 SUBUNIT    0.0000
     12 C12         -13.241300   -7.085300   58.063200 C.2      1 SUBUNIT    0.0000
     13 O13         -13.079800   -8.092000   57.389500 O.2      1 SUBUNIT    0.0000
     14 N14         -15.943200   -5.769800   60.404400 N.pl3    1 SUBUNIT    0.0000
     15 C15         -17.376600   -7.394000   61.623600 C.3      1 SUBUNIT    0.0000
     16 C16         -18.312800   -5.922200   59.793900 C.3      1 SUBUNIT    0.0000
     17 N17         -19.461200   -5.182600   59.288000 N.3      1 SUBUNIT    0.0000
     18 C18         -17.107300   -5.000600   59.962500 C.3      1 SUBUNIT    0.0000
     19 N19         -13.824400   -4.730800   59.317100 N.am     1 SUBUNIT    0.0000
     20 C20         -14.212500   -3.375200   59.714200 C.3      1 SUBUNIT    0.0000
     21 C21         -14.306300   -1.051900   58.846200 C.2      1 SUBUNIT    0.0000
     22 C22         -14.675900   -0.087300   57.923900 C.2      1 SUBUNIT    0.0000
     23 F23         -14.386600    1.194500   58.175900 F        1 SUBUNIT    0.0000
     24 C24         -15.200200   -2.730500   57.381600 C.2      1 SUBUNIT    0.0000
     25 N25         -15.600600   -5.180900   56.614000 N.1      1 SUBUNIT    0.0000
     26 O26         -11.763800   -4.002400   58.764100 O.2      1 SUBUNIT    0.0000
     27 H27         -14.977100   -7.902800   59.183800 H        1 SUBUNIT    0.0000
     28 H28         -15.226400   -7.121800   61.860500 H        1 SUBUNIT    0.0000
     29 H29         -16.201900   -5.802800   62.472700 H        1 SUBUNIT    0.0000
     30 H30         -19.456100   -7.297400   61.015000 H        1 SUBUNIT    0.0000
     31 H31         -18.899900   -5.877900   61.870200 H        1 SUBUNIT    0.0000
     32 H32         -15.628100    0.362500   56.054700 H        1 SUBUNIT    0.0000
     33 H33         -16.082400   -1.989300   55.548400 H        1 SUBUNIT    0.0000
     34 H34         -10.683000   -5.186300   57.018500 H        1 SUBUNIT    0.0000
     35 H35         -10.547500   -6.884900   57.464100 H        1 SUBUNIT    0.0000
     36 H36         -11.554700   -6.391800   56.096900 H        1 SUBUNIT    0.0000
     37 H37         -17.209200   -8.251100   60.974500 H        1 SUBUNIT    0.0000
     38 H38         -17.574700   -7.793900   62.618300 H        1 SUBUNIT    0.0000
     39 H39         -18.078400   -6.680100   59.044600 H        1 SUBUNIT    0.0000
     40 H40         -19.301200   -4.911700   58.324500 H        1 SUBUNIT    0.0000
     41 H41         -20.289100   -5.764700   59.297100 H        1 SUBUNIT    0.0000
     42 H42         -16.901400   -4.483800   59.032000 H        1 SUBUNIT    0.0000
     43 H43         -17.324300   -4.228900   60.701700 H        1 SUBUNIT    0.0000
     44 H44         -13.389400   -2.953900   60.292400 H        1 SUBUNIT    0.0000
     45 H45         -15.061600   -3.417100   60.390100 H        1 SUBUNIT    0.0000
     46 H46         -13.804600   -0.745900   59.752300 H        1 SUBUNIT    0.0000
@<TRIPOS>BOND
     1    1    2 2
     2    1   12 1
     3    1   27 1
     4    2   14 1
     5    2   19 1
     6    3   14 1
     7    3   15 1
     8    3   28 1
     9    3   29 1
    10    4   15 1
    11    4   16 1
    12    4   30 1
    13    4   31 1
    14    5   20 1
    15    5   21 2
    16    5   24 1
    17    6    7 1
    18    6   22 2
    19    6   32 1
    20    7   24 2
    21    7   33 1
    22    8   24 1
    23    8   25 3
    24    9   11 1
    25    9   19 1
    26    9   26 2
    27   10   11 1
    28   10   34 1
    29   10   35 1
    30   10   36 1
    31   11   12 1
    32   12   13 2
    33   14   18 1
    34   15   37 1
    35   15   38 1
    36   16   17 1
    37   16   18 1
    38   16   39 1
    39   17   40 1
    40   17   41 1
    41   18   42 1
    42   18   43 1
    43   19   20 1
    44   20   44 1
    45   20   45 1
    46   21   22 1
    47   21   46 1
    48   22   23 1
@<SCITEGIC>MOL_PROPERTY
Resolution
SciTegic.value.DoubleValue
2.240000

@<SCITEGIC>MOL_PROPERTY
TopHits
SciTegic.value.IntegerValue
10

@<SCITEGIC>MOL_PROPERTY
-CDOCKER_ENERGY
SciTegic.value.DoubleValue
27.880253

@<SCITEGIC>MOL_PROPERTY
-CDOCKER_INTERACTION_ENERGY
SciTegic.value.DoubleValue
40.288296

@<SCITEGIC>MOL_PROPERTY
POSE_NUMBER
SciTegic.value.IntegerValue
9

@<SCITEGIC>MOL_PROPERTY
UseResidueTemplateCharge
SciTegic.value.StringValue
True

@<SCITEGIC>MOL_PROPERTY
ForcefieldFFML
SciTegic.value.StringValue
<?xml version="1.0" encoding="UTF-8"?>
<!DOCTYPE ffml SYSTEM "Ffml.dtd">
<ffml version="1.0">
<forcefield name="CHARMm" derivedFrom="CHARMm" base="CHARMm">
<atomTypes>
</atomTypes>
<parameters>
<angle atom1="NX" atom2="CUA1" atom3="NX">
<quadratic
refValue="120"
forceConstant="60"/>
</angle>
</parameters>
</forcefield>
</ffml>

@<SCITEGIC>MOL_PROPERTY
Initial Potential Energy
SciTegic.value.DoubleValue
13.904720

@<SCITEGIC>MOL_PROPERTY
Initial RMS Gradient
SciTegic.value.DoubleValue
16.253469

@<SCITEGIC>MOL_PROPERTY
Minimization Criteria
SciTegic.value.StringValue
 CONJUG> Minimization exiting with gradient tolerance ( 0.0100000) satisfied.

@<SCITEGIC>MOL_PROPERTY
CHARMm Energy
SciTegic.value.DoubleValue
-13.699890

@<SCITEGIC>MOL_PROPERTY
Potential Energy
SciTegic.value.DoubleValue
-13.699890

@<SCITEGIC>MOL_PROPERTY
RMS Gradient
SciTegic.value.DoubleValue
0.009700

@<SCITEGIC>MOL_PROPERTY
Bond Energy
SciTegic.value.DoubleValue
1.276730

@<SCITEGIC>MOL_PROPERTY
Angle Energy
SciTegic.value.DoubleValue
4.901960

@<SCITEGIC>MOL_PROPERTY
Urey-Bradley Energy
SciTegic.value.IntegerValue
0

@<SCITEGIC>MOL_PROPERTY
Dihedral Energy
SciTegic.value.DoubleValue
4.963330

@<SCITEGIC>MOL_PROPERTY
Improper Energy
SciTegic.value.DoubleValue
0.289610

@<SCITEGIC>MOL_PROPERTY
Van der Waals Energy
SciTegic.value.DoubleValue
-2.227960

@<SCITEGIC>MOL_PROPERTY
Electrostatic Energy
SciTegic.value.DoubleValue
-22.903561

@<SCITEGIC>MOL_PROPERTY
Hydrogen Bond Energy
SciTegic.value.IntegerValue
0

@<SCITEGIC>MOL_PROPERTY
Solvation Free Energy
SciTegic.value.IntegerValue
0

@<SCITEGIC>MOL_PROPERTY
Molecule Solvent Accessibility
SciTegic.value.DoubleValue
3571.939941

@<SCITEGIC>MOL_PROPERTY
PartialChargeMethod
SciTegic.value.StringValue
MomanyRone

@<SCITEGIC>MOL_PROPERTY
Heavy atom RMSD to SYR-472 1
SciTegic.value.DoubleValue
4.989509

@<SCITEGIC>ATOM_PROPERTY
Formal Charge
SciTegic.value.StringValue
1 0
2 0
3 0
4 0
5 0
6 0
7 0
8 0
9 0
10 0
11 0
12 0
13 0
14 0
15 0
16 0
17 0
18 0
19 0
20 0
21 0
22 0
23 0
24 0
25 0
26 0
27 0
28 0
29 0
30 0
31 0
32 0
33 0
34 0
35 0
36 0
37 0
38 0
39 0
40 0
41 0
42 0
43 0
44 0
45 0
46 0

@<SCITEGIC>ATOM_PROPERTY
pdb_tempFactor
SciTegic.value.DoubleValue
1 0.00
2 0.00
3 0.00
4 0.00
5 0.00
6 0.00
7 0.00
8 0.00
9 0.00
10 0.00
11 0.00
12 0.00
13 0.00
14 0.00
15 0.00
16 0.00
17 0.00
18 0.00
19 0.00
20 0.00
21 0.00
22 0.00
23 0.00
24 0.00
25 0.00
26 0.00
27 0.00
28 0.00
29 0.00
30 0.00
31 0.00
32 0.00
33 0.00
34 0.00
35 0.00
36 0.00
37 0.00
38 0.00
39 0.00
40 0.00
41 0.00
42 0.00
43 0.00
44 0.00
45 0.00
46 0.00

@<SCITEGIC>ATOM_PROPERTY
pdb_occupancy
SciTegic.value.DoubleValue
1 1.00
2 1.00
3 1.00
4 1.00
5 1.00
6 1.00
7 1.00
8 1.00
9 1.00
10 1.00
11 1.00
12 1.00
13 1.00
14 1.00
15 1.00
16 1.00
17 1.00
18 1.00
19 1.00
20 1.00
21 1.00
22 1.00
23 1.00
24 1.00
25 1.00
26 1.00
27 1.00
28 1.00
29 1.00
30 1.00
31 1.00
32 1.00
33 1.00
34 1.00
35 1.00
36 1.00
37 1.00
38 1.00
39 1.00
40 1.00
41 1.00
42 1.00
43 1.00
44 1.00
45 1.00
46 1.00

#	Created by:	Discovery Studio
#	Creation time:	2019-08-05T16:14:27Z

@<TRIPOS>MOLECULE
5kby
   46    48     0 0 0
SMALL
USER_CHARGES


@<TRIPOS>ATOM
      1 C1          -17.585500   -2.767200   58.948900 C.2      1 SUBUNIT    0.0000
      2 C2          -17.199300   -3.657800   59.876800 C.2      1 SUBUNIT    0.0000
      3 C3          -15.043600   -5.062300   59.753000 C.3      1 SUBUNIT    0.0000
      4 C4          -14.798700   -6.100800   57.449500 C.3      1 SUBUNIT    0.0000
      5 C5          -18.225700   -5.541800   62.385900 C.2      1 SUBUNIT    0.0000
      6 C6          -20.011900   -7.725200   62.441000 C.2      1 SUBUNIT    0.0000
      7 C7          -20.344400   -6.539200   63.075800 C.2      1 SUBUNIT    0.0000
      8 C8          -19.825900   -4.291600   63.812900 C.1      1 SUBUNIT    0.0000
      9 C9          -18.095700   -2.211500   61.694900 C.2      1 SUBUNIT    0.0000
     10 C10         -19.197000   -0.106100   61.122600 C.3      1 SUBUNIT    0.0000
     11 N11         -18.504400   -1.342200   60.714200 N.am     1 SUBUNIT    0.0000
     12 C12         -18.295400   -1.549100   59.380900 C.2      1 SUBUNIT    0.0000
     13 O13         -18.652600   -0.774700   58.501000 O.2      1 SUBUNIT    0.0000
     14 N14         -16.460700   -4.855100   59.435700 N.pl3    1 SUBUNIT    0.0000
     15 C15         -14.200000   -5.120700   58.470000 C.3      1 SUBUNIT    0.0000
     16 C16         -16.268700   -5.759500   57.170600 C.3      1 SUBUNIT    0.0000
     17 N17         -16.867600   -6.622400   56.161400 N.3      1 SUBUNIT    0.0000
     18 C18         -17.062300   -5.785900   58.480300 C.3      1 SUBUNIT    0.0000
     19 N19         -17.523500   -3.391800   61.297600 N.am     1 SUBUNIT    0.0000
     20 C20         -17.222400   -4.404600   62.336400 C.3      1 SUBUNIT    0.0000
     21 C21         -17.904200   -6.746300   61.759900 C.2      1 SUBUNIT    0.0000
     22 C22         -18.791600   -7.809500   61.797900 C.2      1 SUBUNIT    0.0000
     23 F23         -18.460200   -8.956600   61.193100 F        1 SUBUNIT    0.0000
     24 C24         -19.454400   -5.465600   63.064700 C.2      1 SUBUNIT    0.0000
     25 N25         -20.146700   -3.368000   64.435500 N.1      1 SUBUNIT    0.0000
     26 O26         -18.232200   -1.928100   62.878800 O.2      1 SUBUNIT    0.0000
     27 H27         -17.385300   -2.922200   57.904500 H        1 SUBUNIT    0.0000
     28 H28         -14.684800   -4.261800   60.399300 H        1 SUBUNIT    0.0000
     29 H29         -14.934800   -5.993500   60.311600 H        1 SUBUNIT    0.0000
     30 H30         -14.222100   -6.073300   56.525100 H        1 SUBUNIT    0.0000
     31 H31         -14.720000   -7.117400   57.834700 H        1 SUBUNIT    0.0000
     32 H32         -20.689100   -8.564800   62.461400 H        1 SUBUNIT    0.0000
     33 H33         -21.295300   -6.475000   63.587400 H        1 SUBUNIT    0.0000
     34 H34         -19.906700    0.224400   60.362700 H        1 SUBUNIT    0.0000
     35 H35         -19.767600   -0.242600   62.043900 H        1 SUBUNIT    0.0000
     36 H36         -18.474200    0.692800   61.284400 H        1 SUBUNIT    0.0000
     37 H37         -14.156600   -4.127700   58.022100 H        1 SUBUNIT    0.0000
     38 H38         -13.173800   -5.401500   58.709100 H        1 SUBUNIT    0.0000
     39 H39         -16.309600   -4.749300   56.761700 H        1 SUBUNIT    0.0000
     40 H40         -16.265200   -6.683900   55.349300 H        1 SUBUNIT    0.0000
     41 H41         -17.741300   -6.219500   55.847800 H        1 SUBUNIT    0.0000
     42 H42         -18.105900   -5.520500   58.305200 H        1 SUBUNIT    0.0000
     43 H43         -17.060500   -6.789800   58.904900 H        1 SUBUNIT    0.0000
     44 H44         -17.131200   -3.961400   63.329000 H        1 SUBUNIT    0.0000
     45 H45         -16.235500   -4.820800   62.144800 H        1 SUBUNIT    0.0000
     46 H46         -16.959300   -6.865600   61.253100 H        1 SUBUNIT    0.0000
@<TRIPOS>BOND
     1    1    2 2
     2    1   12 1
     3    1   27 1
     4    2   14 1
     5    2   19 1
     6    3   14 1
     7    3   15 1
     8    3   28 1
     9    3   29 1
    10    4   15 1
    11    4   16 1
    12    4   30 1
    13    4   31 1
    14    5   20 1
    15    5   21 2
    16    5   24 1
    17    6    7 1
    18    6   22 2
    19    6   32 1
    20    7   24 2
    21    7   33 1
    22    8   24 1
    23    8   25 3
    24    9   11 1
    25    9   19 1
    26    9   26 2
    27   10   11 1
    28   10   34 1
    29   10   35 1
    30   10   36 1
    31   11   12 1
    32   12   13 2
    33   14   18 1
    34   15   37 1
    35   15   38 1
    36   16   17 1
    37   16   18 1
    38   16   39 1
    39   17   40 1
    40   17   41 1
    41   18   42 1
    42   18   43 1
    43   19   20 1
    44   20   44 1
    45   20   45 1
    46   21   22 1
    47   21   46 1
    48   22   23 1
@<SCITEGIC>MOL_PROPERTY
Resolution
SciTegic.value.DoubleValue
2.240000

@<SCITEGIC>MOL_PROPERTY
TopHits
SciTegic.value.IntegerValue
10

@<SCITEGIC>MOL_PROPERTY
-CDOCKER_ENERGY
SciTegic.value.DoubleValue
27.758501

@<SCITEGIC>MOL_PROPERTY
-CDOCKER_INTERACTION_ENERGY
SciTegic.value.DoubleValue
34.042679

@<SCITEGIC>MOL_PROPERTY
POSE_NUMBER
SciTegic.value.IntegerValue
10

@<SCITEGIC>MOL_PROPERTY
UseResidueTemplateCharge
SciTegic.value.StringValue
True

@<SCITEGIC>MOL_PROPERTY
ForcefieldFFML
SciTegic.value.StringValue
<?xml version="1.0" encoding="UTF-8"?>
<!DOCTYPE ffml SYSTEM "Ffml.dtd">
<ffml version="1.0">
<forcefield name="CHARMm" derivedFrom="CHARMm" base="CHARMm">
<atomTypes>
</atomTypes>
<parameters>
<angle atom1="NX" atom2="CUA1" atom3="NX">
<quadratic
refValue="120"
forceConstant="60"/>
</angle>
</parameters>
</forcefield>
</ffml>

@<SCITEGIC>MOL_PROPERTY
Initial Potential Energy
SciTegic.value.DoubleValue
13.904720

@<SCITEGIC>MOL_PROPERTY
Initial RMS Gradient
SciTegic.value.DoubleValue
16.253469

@<SCITEGIC>MOL_PROPERTY
Minimization Criteria
SciTegic.value.StringValue
 CONJUG> Minimization exiting with gradient tolerance ( 0.0100000) satisfied.

@<SCITEGIC>MOL_PROPERTY
CHARMm Energy
SciTegic.value.DoubleValue
-13.699890

@<SCITEGIC>MOL_PROPERTY
Potential Energy
SciTegic.value.DoubleValue
-13.699890

@<SCITEGIC>MOL_PROPERTY
RMS Gradient
SciTegic.value.DoubleValue
0.009700

@<SCITEGIC>MOL_PROPERTY
Bond Energy
SciTegic.value.DoubleValue
1.276730

@<SCITEGIC>MOL_PROPERTY
Angle Energy
SciTegic.value.DoubleValue
4.901960

@<SCITEGIC>MOL_PROPERTY
Urey-Bradley Energy
SciTegic.value.IntegerValue
0

@<SCITEGIC>MOL_PROPERTY
Dihedral Energy
SciTegic.value.DoubleValue
4.963330

@<SCITEGIC>MOL_PROPERTY
Improper Energy
SciTegic.value.DoubleValue
0.289610

@<SCITEGIC>MOL_PROPERTY
Van der Waals Energy
SciTegic.value.DoubleValue
-2.227960

@<SCITEGIC>MOL_PROPERTY
Electrostatic Energy
SciTegic.value.DoubleValue
-22.903561

@<SCITEGIC>MOL_PROPERTY
Hydrogen Bond Energy
SciTegic.value.IntegerValue
0

@<SCITEGIC>MOL_PROPERTY
Solvation Free Energy
SciTegic.value.IntegerValue
0

@<SCITEGIC>MOL_PROPERTY
Molecule Solvent Accessibility
SciTegic.value.DoubleValue
3571.939941

@<SCITEGIC>MOL_PROPERTY
PartialChargeMethod
SciTegic.value.StringValue
MomanyRone

@<SCITEGIC>MOL_PROPERTY
Heavy atom RMSD to SYR-472 1
SciTegic.value.DoubleValue
6.130205

@<SCITEGIC>ATOM_PROPERTY
Formal Charge
SciTegic.value.StringValue
1 0
2 0
3 0
4 0
5 0
6 0
7 0
8 0
9 0
10 0
11 0
12 0
13 0
14 0
15 0
16 0
17 0
18 0
19 0
20 0
21 0
22 0
23 0
24 0
25 0
26 0
27 0
28 0
29 0
30 0
31 0
32 0
33 0
34 0
35 0
36 0
37 0
38 0
39 0
40 0
41 0
42 0
43 0
44 0
45 0
46 0

@<SCITEGIC>ATOM_PROPERTY
pdb_tempFactor
SciTegic.value.DoubleValue
1 0.00
2 0.00
3 0.00
4 0.00
5 0.00
6 0.00
7 0.00
8 0.00
9 0.00
10 0.00
11 0.00
12 0.00
13 0.00
14 0.00
15 0.00
16 0.00
17 0.00
18 0.00
19 0.00
20 0.00
21 0.00
22 0.00
23 0.00
24 0.00
25 0.00
26 0.00
27 0.00
28 0.00
29 0.00
30 0.00
31 0.00
32 0.00
33 0.00
34 0.00
35 0.00
36 0.00
37 0.00
38 0.00
39 0.00
40 0.00
41 0.00
42 0.00
43 0.00
44 0.00
45 0.00
46 0.00

@<SCITEGIC>ATOM_PROPERTY
pdb_occupancy
SciTegic.value.DoubleValue
1 1.00
2 1.00
3 1.00
4 1.00
5 1.00
6 1.00
7 1.00
8 1.00
9 1.00
10 1.00
11 1.00
12 1.00
13 1.00
14 1.00
15 1.00
16 1.00
17 1.00
18 1.00
19 1.00
20 1.00
21 1.00
22 1.00
23 1.00
24 1.00
25 1.00
26 1.00
27 1.00
28 1.00
29 1.00
30 1.00
31 1.00
32 1.00
33 1.00
34 1.00
35 1.00
36 1.00
37 1.00
38 1.00
39 1.00
40 1.00
41 1.00
42 1.00
43 1.00
44 1.00
45 1.00
46 1.00
