# Supplementary material for: Discovery of Novel DPP-IV Inhibitors as Potential Candidates for the Treatment of Type 2 Diabetes Mellitus Predicted by 3D QSAR Pharmacophore Models, Molecular Docking and De Novo Evolution
Source: Molecules. 2019 Aug 7;24(16):2870. doi: 10.3390/molecules24162870 (PMC6720998; doi:10.3390/molecules24162870)
Supplement: Supplementary file 1 [file molecules-24-02870-s001.zip › Supplementary materials/Cross-docking/5kby_lig+3g0b_prot_RMSD.mol2]

#	Created by:	Discovery Studio
#	Creation time:	2019-08-05T16:14:11Z

@<TRIPOS>MOLECULE
5kby
   26    28     0 0 0
SMALL
USER_CHARGES


@<TRIPOS>ATOM
      1 C1          -17.304400   -2.470700   58.810000 C.2      1 SUBUNIT    0.0000
      2 C2          -16.811900   -3.757800   58.816000 C.2      1 SUBUNIT    0.0000
      3 C3          -18.213000   -5.527700   59.497200 C.3      1 SUBUNIT    0.0000
      4 C4          -18.386600   -6.148200   61.917700 C.3      1 SUBUNIT    0.0000
      5 C5          -13.982300   -5.656400   57.614100 C.2      1 SUBUNIT    0.0000
      6 C6          -11.213700   -5.923100   57.254300 C.2      1 SUBUNIT    0.0000
      7 C7          -11.686100   -5.070300   58.228200 C.2      1 SUBUNIT    0.0000
      8 C8          -13.498100   -4.025600   59.458500 C.1      1 SUBUNIT    0.0000
      9 C9          -15.775200   -3.387700   56.713700 C.2      1 SUBUNIT    0.0000
     10 C10         -15.994100   -1.222900   55.538400 C.3      1 SUBUNIT    0.0000
     11 N11         -16.259800   -2.117400   56.683000 N.am     1 SUBUNIT    0.0000
     12 C12         -17.005900   -1.643200   57.714500 C.2      1 SUBUNIT    0.0000
     13 O13         -17.427100   -0.499900   57.674700 O.2      1 SUBUNIT    0.0000
     14 N14         -17.095700   -4.626600   59.842600 N.2      1 SUBUNIT    0.0000
     15 C15         -18.192100   -6.717300   60.488500 C.3      1 SUBUNIT    0.0000
     16 C16         -17.244800   -5.171800   62.229700 C.3      1 SUBUNIT    0.0000
     17 N17         -15.956400   -5.890500   62.163800 N.3      1 SUBUNIT    0.0000
     18 C18         -17.270000   -4.026700   61.186100 C.3      1 SUBUNIT    0.0000
     19 N19         -16.021300   -4.194900   57.766800 N.am     1 SUBUNIT    0.0000
     20 C20         -15.488400   -5.579300   57.772100 C.3      1 SUBUNIT    0.0000
     21 C21         -13.489700   -6.519400   56.656800 C.2      1 SUBUNIT    0.0000
     22 C22         -12.120900   -6.645100   56.486300 C.2      1 SUBUNIT    0.0000
     23 F23         -11.657400   -7.489700   55.546600 F        1 SUBUNIT    0.0000
     24 C24         -13.077200   -4.931000   58.422200 C.2      1 SUBUNIT    0.0000
     25 N25         -13.870000   -3.316100   60.264900 N.1      1 SUBUNIT    0.0000
     26 O26         -15.083500   -3.816200   55.789500 O.2      1 SUBUNIT    0.0000
@<TRIPOS>BOND
     1    1    2 2
     2    1   12 1
     3    2   14 1
     4    2   19 1
     5    3   14 1
     6    3   15 1
     7    4   15 1
     8    4   16 1
     9    5   20 1
    10    5   21 2
    11    5   24 1
    12    6    7 1
    13    6   22 2
    14    7   24 2
    15    8   24 1
    16    8   25 3
    17    9   11 1
    18    9   19 1
    19    9   26 2
    20   10   11 1
    21   11   12 1
    22   12   13 2
    23   14   18 1
    24   16   17 1
    25   16   18 1
    26   19   20 1
    27   21   22 1
    28   22   23 1
@<SCITEGIC>MOL_PROPERTY
__PDBRemarks__
SciTegic.value.StringValue
HEADER    HYDROLASE/HYDROLASE INHIBITOR           03-JUN-16   5KBY
TITLE     CRYSTAL STRUCTURE OF DIPEPTIDYL PEPTIDASE IV IN COMPLEX WITH SYR-472
COMPND    MOL_ID: 1;
COMPND   2 MOLECULE: DIPEPTIDYL PEPTIDASE 4;
COMPND   3 CHAIN: A, B, C, D;
COMPND   4 SYNONYM: ADABP,ADENOSINE DEAMINASE COMPLEXING PROTEIN 2,ADCP-2,
COMPND   5 DIPEPTIDYL PEPTIDASE IV,DPP IV,T-CELL ACTIVATION ANTIGEN CD26,TP103;
COMPND   6 EC: 3.4.14.5;
COMPND   7 ENGINEERED: YES
SOURCE    MOL_ID: 1;
SOURCE   2 ORGANISM_SCIENTIFIC: HOMO SAPIENS;
SOURCE   3 ORGANISM_COMMON: HUMAN;
SOURCE   4 ORGANISM_TAXID: 9606;
SOURCE   5 GENE: DPP4, ADCP2, CD26;
SOURCE   6 EXPRESSION_SYSTEM: UNIDENTIFIED BACULOVIRUS;
SOURCE   7 EXPRESSION_SYSTEM_TAXID: 10469
KEYWDS    PEPTIDASE, GLP-1, METABOLIC DISEASE, CO-COMPLEX, HYDROLASE-HYDROLASE
KEYWDS   2 INHIBITOR COMPLEX
EXPDTA    X-RAY DIFFRACTION
AUTHOR    R.J.SKENE,A.J.JENNINGS
REVDAT   2   07-SEP-16 5KBY    1       HET    HETNAM HETATM
REVDAT   1   13-JUL-16 5KBY    0
JRNL        AUTH   C.E.GRIMSHAW,A.JENNINGS,R.KAMRAN,H.UENO,N.NISHIGAKI,
JRNL        AUTH 2 T.KOSAKA,A.TANI,H.SANO,Y.KINUGAWA,E.KOUMURA,L.SHI,K.TAKEUCHI
JRNL        TITL   TRELAGLIPTIN (SYR-472, ZAFATEK), NOVEL ONCE-WEEKLY TREATMENT
JRNL        TITL 2 FOR TYPE 2 DIABETES, INHIBITS DIPEPTIDYL PEPTIDASE-4 (DPP-4)
JRNL        TITL 3 VIA A NON-COVALENT MECHANISM.
JRNL        REF    PLOS ONE                      V.  11 57509 2016
JRNL        REFN                   ESSN 1932-6203
JRNL        PMID   27328054
JRNL        DOI    10.1371/JOURNAL.PONE.0157509
REMARK   2
REMARK   2 RESOLUTION.    2.24 ANGSTROMS.
REMARK   3
REMARK   3 REFINEMENT.
REMARK   3   PROGRAM     : REFMAC 5.7.0025
REMARK   3   AUTHORS     : MURSHUDOV,VAGIN,DODSON
REMARK   3
REMARK   3    REFINEMENT TARGET : MAXIMUM LIKELIHOOD
REMARK   3
REMARK   3  DATA USED IN REFINEMENT.
REMARK   3   RESOLUTION RANGE HIGH (ANGSTROMS) : 2.24
REMARK   3   RESOLUTION RANGE LOW  (ANGSTROMS) : 34.57
REMARK   3   DATA CUTOFF            (SIGMA(F)) : 0.000
REMARK   3   COMPLETENESS FOR RANGE        (%) : 97.8
REMARK   3   NUMBER OF REFLECTIONS             : 169608
REMARK   3
REMARK   3  FIT TO DATA USED IN REFINEMENT.
REMARK   3   CROSS-VALIDATION METHOD          : THROUGHOUT
REMARK   3   FREE R VALUE TEST SET SELECTION  : RANDOM
REMARK   3   R VALUE     (WORKING + TEST SET) : 0.176
REMARK   3   R VALUE            (WORKING SET) : 0.174
REMARK   3   FREE R VALUE                     : 0.215
REMARK   3   FREE R VALUE TEST SET SIZE   (%) : 5.000
REMARK   3   FREE R VALUE TEST SET COUNT      : 8950
REMARK   3
REMARK   3  FIT IN THE HIGHEST RESOLUTION BIN.
REMARK   3   TOTAL NUMBER OF BINS USED           : 20
REMARK   3   BIN RESOLUTION RANGE HIGH       (A) : 2.24
REMARK   3   BIN RESOLUTION RANGE LOW        (A) : 2.30
REMARK   3   REFLECTION IN BIN     (WORKING SET) : 9615
REMARK   3   BIN COMPLETENESS (WORKING+TEST) (%) : 75.51
REMARK   3   BIN R VALUE           (WORKING SET) : 0.2780
REMARK   3   BIN FREE R VALUE SET COUNT          : 520
REMARK   3   BIN FREE R VALUE                    : 0.3060
REMARK   3
REMARK   3  NUMBER OF NON-HYDROGEN ATOMS USED IN REFINEMENT.
REMARK   3   PROTEIN ATOMS            : 23764
REMARK   3   NUCLEIC ACID ATOMS       : 0
REMARK   3   HETEROGEN ATOMS          : 482
REMARK   3   SOLVENT ATOMS            : 1597
REMARK   3
REMARK   3  B VALUES.
REMARK   3   FROM WILSON PLOT           (A**2) : NULL
REMARK   3   MEAN B VALUE      (OVERALL, A**2) : 50.87
REMARK   3   OVERALL ANISOTROPIC B VALUE.
REMARK   3    B11 (A**2) : -0.16000
REMARK   3    B22 (A**2) : 0.25000
REMARK   3    B33 (A**2) : -0.09000
REMARK   3    B12 (A**2) : 0.00000
REMARK   3    B13 (A**2) : 0.00000
REMARK   3    B23 (A**2) : 0.00000
REMARK   3
REMARK   3  ESTIMATED OVERALL COORDINATE ERROR.
REMARK   3   ESU BASED ON R VALUE                            (A): 0.251
REMARK   3   ESU BASED ON FREE R VALUE                       (A): 0.193
REMARK   3   ESU BASED ON MAXIMUM LIKELIHOOD                 (A): 0.143
REMARK   3   ESU FOR B VALUES BASED ON MAXIMUM LIKELIHOOD (A**2): 10.877
REMARK   3
REMARK   3 CORRELATION COEFFICIENTS.
REMARK   3   CORRELATION COEFFICIENT FO-FC      : 0.963
REMARK   3   CORRELATION COEFFICIENT FO-FC FREE : 0.943
REMARK   3
REMARK   3  RMS DEVIATIONS FROM IDEAL VALUES        COUNT    RMS    WEIGHT
REMARK   3   BOND LENGTHS REFINED ATOMS        (A): 25013 ; 0.007 ; 0.019
REMARK   3   BOND LENGTHS OTHERS               (A): 22439 ; 0.002 ; 0.020
REMARK   3   BOND ANGLES REFINED ATOMS   (DEGREES): 34056 ; 1.246 ; 1.952
REMARK   3   BOND ANGLES OTHERS          (DEGREES): 51455 ; 0.742 ; 3.002
REMARK   3   TORSION ANGLES, PERIOD 1    (DEGREES):  2890 ; 6.411 ; 5.000
REMARK   3   TORSION ANGLES, PERIOD 2    (DEGREES):  1228 ;34.006 ;23.901
REMARK   3   TORSION ANGLES, PERIOD 3    (DEGREES):  3974 ;15.866 ;15.000
REMARK   3   TORSION ANGLES, PERIOD 4    (DEGREES):   120 ;18.489 ;15.000
REMARK   3   CHIRAL-CENTER RESTRAINTS       (A**3):  3629 ; 0.076 ; 0.200
REMARK   3   GENERAL PLANES REFINED ATOMS      (A): 28170 ; 0.004 ; 0.020
REMARK   3   GENERAL PLANES OTHERS             (A):  6128 ; 0.001 ; 0.020
REMARK   3   NON-BONDED CONTACTS REFINED ATOMS (A):  NULL ;  NULL ;  NULL
REMARK   3   NON-BONDED CONTACTS OTHERS        (A):  NULL ;  NULL ;  NULL
REMARK   3   NON-BONDED TORSION REFINED ATOMS  (A):  NULL ;  NULL ;  NULL
REMARK   3   NON-BONDED TORSION OTHERS         (A):  NULL ;  NULL ;  NULL
REMARK   3   H-BOND (X...Y) REFINED ATOMS      (A):  NULL ;  NULL ;  NULL
REMARK   3   H-BOND (X...Y) OTHERS             (A):  NULL ;  NULL ;  NULL
REMARK   3   POTENTIAL METAL-ION REFINED ATOMS (A):  NULL ;  NULL ;  NULL
REMARK   3   POTENTIAL METAL-ION OTHERS        (A):  NULL ;  NULL ;  NULL
REMARK   3   SYMMETRY VDW REFINED ATOMS        (A):  NULL ;  NULL ;  NULL
REMARK   3   SYMMETRY VDW OTHERS               (A):  NULL ;  NULL ;  NULL
REMARK   3   SYMMETRY H-BOND REFINED ATOMS     (A):  NULL ;  NULL ;  NULL
REMARK   3   SYMMETRY H-BOND OTHERS            (A):  NULL ;  NULL ;  NULL
REMARK   3   SYMMETRY METAL-ION REFINED ATOMS  (A):  NULL ;  NULL ;  NULL
REMARK   3   SYMMETRY METAL-ION OTHERS         (A):  NULL ;  NULL ;  NULL
REMARK   3
REMARK   3  ISOTROPIC THERMAL FACTOR RESTRAINTS.     COUNT   RMS    WEIGHT
REMARK   3   MAIN-CHAIN BOND REFINED ATOMS  (A**2):  NULL ;  NULL ;  NULL
REMARK   3   MAIN-CHAIN BOND OTHER ATOMS    (A**2):  NULL ;  NULL ;  NULL
REMARK   3   MAIN-CHAIN ANGLE REFINED ATOMS (A**2):  NULL ;  NULL ;  NULL
REMARK   3   MAIN-CHAIN ANGLE OTHER ATOMS   (A**2):  NULL ;  NULL ;  NULL
REMARK   3   SIDE-CHAIN BOND REFINED ATOMS  (A**2):  NULL ;  NULL ;  NULL
REMARK   3   SIDE-CHAIN BOND OTHER ATOMS    (A**2):  NULL ;  NULL ;  NULL
REMARK   3   SIDE-CHAIN ANGLE REFINED ATOMS (A**2):  NULL ;  NULL ;  NULL
REMARK   3   SIDE-CHAIN ANGLE OTHER ATOMS   (A**2):  NULL ;  NULL ;  NULL
REMARK   3   LONG RANGE B REFINED ATOMS     (A**2):  NULL ;  NULL ;  NULL
REMARK   3   LONG RANGE B OTHER ATOMS       (A**2):  NULL ;  NULL ;  NULL
REMARK   3
REMARK   3 ANISOTROPIC THERMAL FACTOR RESTRAINTS.    COUNT   RMS   WEIGHT
REMARK   3   RIGID-BOND RESTRAINTS          (A**2):  NULL ;  NULL ;  NULL
REMARK   3   SPHERICITY; FREE ATOMS         (A**2):  NULL ;  NULL ;  NULL
REMARK   3   SPHERICITY; BONDED ATOMS       (A**2):  NULL ;  NULL ;  NULL
REMARK   3
REMARK   3  NCS RESTRAINTS STATISTICS
REMARK   3   NUMBER OF DIFFERENT NCS GROUPS : NULL
REMARK   3
REMARK   3  TLS DETAILS
REMARK   3   NUMBER OF TLS GROUPS  : 4
REMARK   3
REMARK   3   TLS GROUP : 1
REMARK   3    NUMBER OF COMPONENTS GROUP : 1
REMARK   3    COMPONENTS        C SSSEQI   TO  C SSSEQI
REMARK   3    RESIDUE RANGE :   A    40        A   766
REMARK   3    ORIGIN FOR THE GROUP (A):  49.4638  31.9998  18.7043
REMARK   3    T TENSOR
REMARK   3      T11:   0.0515 T22:   0.0575
REMARK   3      T33:   0.0934 T12:   0.0151
REMARK   3      T13:  -0.0147 T23:   0.0200
REMARK   3    L TENSOR
REMARK   3      L11:   0.7121 L22:   0.1516
REMARK   3      L33:   0.2967 L12:   0.1281
REMARK   3      L13:  -0.0354 L23:   0.0292
REMARK   3    S TENSOR
REMARK   3      S11:  -0.0229 S12:  -0.0766 S13:  -0.1444
REMARK   3      S21:   0.0125 S22:  -0.0025 S23:  -0.0494
REMARK   3      S31:  -0.0485 S32:   0.0688 S33:   0.0254
REMARK   3
REMARK   3   TLS GROUP : 2
REMARK   3    NUMBER OF COMPONENTS GROUP : 1
REMARK   3    COMPONENTS        C SSSEQI   TO  C SSSEQI
REMARK   3    RESIDUE RANGE :   B    36        B   766
REMARK   3    ORIGIN FOR THE GROUP (A):  -6.4142  25.1979  20.1457
REMARK   3    T TENSOR
REMARK   3      T11:   0.0463 T22:   0.0542
REMARK   3      T33:   0.0895 T12:   0.0211
REMARK   3      T13:   0.0129 T23:   0.0424
REMARK   3    L TENSOR
REMARK   3      L11:   0.9731 L22:   0.0557
REMARK   3      L33:   0.3068 L12:   0.0704
REMARK   3      L13:  -0.1832 L23:   0.0197
REMARK   3    S TENSOR
REMARK   3      S11:  -0.0440 S12:  -0.0695 S13:  -0.1415
REMARK   3      S21:  -0.0143 S22:   0.0288 S23:   0.0030
REMARK   3      S31:  -0.0595 S32:  -0.0414 S33:   0.0152
REMARK   3
REMARK   3   TLS GROUP : 3
REMARK   3    NUMBER OF COMPONENTS GROUP : 1
REMARK   3    COMPONENTS        C SSSEQI   TO  C SSSEQI
REMARK   3    RESIDUE RANGE :   C    40        C   766
REMARK   3    ORIGIN FOR THE GROUP (A):  90.5409 -29.1038  47.1054
REMARK   3    T TENSOR
REMARK   3      T11:   0.1217 T22:   0.1159
REMARK   3      T33:   0.0686 T12:  -0.0406
REMARK   3      T13:  -0.0173 T23:   0.0717
REMARK   3    L TENSOR
REMARK   3      L11:   1.1667 L22:   0.4700
REMARK   3      L33:   0.2914 L12:   0.3820
REMARK   3      L13:  -0.1143 L23:  -0.3352
REMARK   3    S TENSOR
REMARK   3      S11:   0.1107 S12:  -0.2665 S13:  -0.0825
REMARK   3      S21:  -0.0027 S22:  -0.2114 S23:  -0.1301
REMARK   3      S31:  -0.0258 S32:   0.1432 S33:   0.1007
REMARK   3
REMARK   3   TLS GROUP : 4
REMARK   3    NUMBER OF COMPONENTS GROUP : 1
REMARK   3    COMPONENTS        C SSSEQI   TO  C SSSEQI
REMARK   3    RESIDUE RANGE :   D    40        D   766
REMARK   3    ORIGIN FOR THE GROUP (A):  35.8530 -28.5261  33.4098
REMARK   3    T TENSOR
REMARK   3      T11:   0.0855 T22:   0.1284
REMARK   3      T33:   0.0525 T12:   0.0262
REMARK   3      T13:   0.0182 T23:   0.0594
REMARK   3    L TENSOR
REMARK   3      L11:   1.3572 L22:   0.0394
REMARK   3      L33:   0.2477 L12:   0.0639
REMARK   3      L13:   0.2542 L23:  -0.0325
REMARK   3    S TENSOR
REMARK   3      S11:   0.0486 S12:  -0.0982 S13:   0.1140
REMARK   3      S21:  -0.0026 S22:  -0.0097 S23:  -0.0088
REMARK   3      S31:  -0.0152 S32:  -0.1498 S33:  -0.0389
REMARK   3
REMARK   3  BULK SOLVENT MODELLING.
REMARK   3   METHOD USED : MASK
REMARK   3   PARAMETERS FOR MASK CALCULATION
REMARK   3   VDW PROBE RADIUS   : 1.20
REMARK   3   ION PROBE RADIUS   : 0.80
REMARK   3   SHRINKAGE RADIUS   : 0.80
REMARK   3
REMARK   3  OTHER REFINEMENT REMARKS: HYDROGENS HAVE BEEN ADDED IN THE RIDING
REMARK   3  POSITIONS U VALUES : WITH TLS ADDED
REMARK   4
REMARK   4 5KBY COMPLIES WITH FORMAT V. 3.30, 13-JUL-11
REMARK 100
REMARK 100 THIS ENTRY HAS BEEN PROCESSED BY RCSB ON 06-JUN-16.
REMARK 100 THE DEPOSITION ID IS D_1000222009.
REMARK 200
REMARK 200 EXPERIMENTAL DETAILS
REMARK 200  EXPERIMENT TYPE                : X-RAY DIFFRACTION
REMARK 200  DATE OF DATA COLLECTION        : 11-APR-07
REMARK 200  TEMPERATURE           (KELVIN) : 100
REMARK 200  PH                             : NULL
REMARK 200  NUMBER OF CRYSTALS USED        : 1
REMARK 200
REMARK 200  SYNCHROTRON              (Y/N) : Y
REMARK 200  RADIATION SOURCE               : ALS
REMARK 200  BEAMLINE                       : 5.0.3
REMARK 200  X-RAY GENERATOR MODEL          : NULL
REMARK 200  MONOCHROMATIC OR LAUE    (M/L) : M
REMARK 200  WAVELENGTH OR RANGE        (A) : 0.987
REMARK 200  MONOCHROMATOR                  : NULL
REMARK 200  OPTICS                         : NULL
REMARK 200
REMARK 200  DETECTOR TYPE                  : CCD
REMARK 200  DETECTOR MANUFACTURER          : ADSC QUANTUM 315R
REMARK 200  INTENSITY-INTEGRATION SOFTWARE : HKL-2000
REMARK 200  DATA SCALING SOFTWARE          : HKL-2000
REMARK 200
REMARK 200  NUMBER OF UNIQUE REFLECTIONS   : 178650
REMARK 200  RESOLUTION RANGE HIGH      (A) : 2.250
REMARK 200  RESOLUTION RANGE LOW       (A) : 50.000
REMARK 200  REJECTION CRITERIA  (SIGMA(I)) : NULL
REMARK 200
REMARK 200 OVERALL.
REMARK 200  COMPLETENESS FOR RANGE     (%) : 98.9
REMARK 200  DATA REDUNDANCY                : 4.000
REMARK 200  R MERGE                    (I) : 0.08300
REMARK 200  R SYM                      (I) : NULL
REMARK 200  <I/SIGMA(I)> FOR THE DATA SET  : 9.5000
REMARK 200
REMARK 200 IN THE HIGHEST RESOLUTION SHELL.
REMARK 200  HIGHEST RESOLUTION SHELL, RANGE HIGH (A) : 2.25
REMARK 200  HIGHEST RESOLUTION SHELL, RANGE LOW  (A) : 2.30
REMARK 200  COMPLETENESS FOR SHELL     (%) : 88.8
REMARK 200  DATA REDUNDANCY IN SHELL       : 2.90
REMARK 200  R MERGE FOR SHELL          (I) : 0.54100
REMARK 200  R SYM FOR SHELL            (I) : NULL
REMARK 200  <I/SIGMA(I)> FOR SHELL         : NULL
REMARK 200
REMARK 200 DIFFRACTION PROTOCOL: SINGLE WAVELENGTH
REMARK 200 METHOD USED TO DETERMINE THE STRUCTURE: MOLECULAR REPLACEMENT
REMARK 200 SOFTWARE USED: PHASER
REMARK 200 STARTING MODEL: 3G0B
REMARK 200
REMARK 200 REMARK: NULL
REMARK 280
REMARK 280 CRYSTAL
REMARK 280 SOLVENT CONTENT, VS   (%): 56.83
REMARK 280 MATTHEWS COEFFICIENT, VM (ANGSTROMS**3/DA): 2.85
REMARK 280
REMARK 280 CRYSTALLIZATION CONDITIONS: 22.2% PEG MME 2000, 0.1M BICINE PH
REMARK 280  8.5, VAPOR DIFFUSION, SITTING DROP, TEMPERATURE 277K
REMARK 290
REMARK 290 CRYSTALLOGRAPHIC SYMMETRY
REMARK 290 SYMMETRY OPERATORS FOR SPACE GROUP: P 1 21 1
REMARK 290
REMARK 290      SYMOP   SYMMETRY
REMARK 290     NNNMMM   OPERATOR
REMARK 290       1555   X,Y,Z
REMARK 290       2555   -X,Y+1/2,-Z
REMARK 290
REMARK 290     WHERE NNN -> OPERATOR NUMBER
REMARK 290           MMM -> TRANSLATION VECTOR
REMARK 290
REMARK 290 CRYSTALLOGRAPHIC SYMMETRY TRANSFORMATIONS
REMARK 290 THE FOLLOWING TRANSFORMATIONS OPERATE ON THE ATOM/HETATM
REMARK 290 RECORDS IN THIS ENTRY TO PRODUCE CRYSTALLOGRAPHICALLY
REMARK 290 RELATED MOLECULES.
REMARK 290   SMTRY1   1  1.000000  0.000000  0.000000        0.00000
REMARK 290   SMTRY2   1  0.000000  1.000000  0.000000        0.00000
REMARK 290   SMTRY3   1  0.000000  0.000000  1.000000        0.00000
REMARK 290   SMTRY1   2 -1.000000  0.000000  0.000000        0.00000
REMARK 290   SMTRY2   2  0.000000  1.000000  0.000000       61.08250
REMARK 290   SMTRY3   2  0.000000  0.000000 -1.000000        0.00000
REMARK 290
REMARK 290 REMARK: NULL
REMARK 300
REMARK 300 BIOMOLECULE: 1, 2, 3
REMARK 300 SEE REMARK 350 FOR THE AUTHOR PROVIDED AND/OR PROGRAM
REMARK 300 GENERATED ASSEMBLY INFORMATION FOR THE STRUCTURE IN
REMARK 300 THIS ENTRY. THE REMARK MAY ALSO PROVIDE INFORMATION ON
REMARK 300 BURIED SURFACE AREA.
REMARK 350
REMARK 350 COORDINATES FOR A COMPLETE MULTIMER REPRESENTING THE KNOWN
REMARK 350 BIOLOGICALLY SIGNIFICANT OLIGOMERIZATION STATE OF THE
REMARK 350 MOLECULE CAN BE GENERATED BY APPLYING BIOMT TRANSFORMATIONS
REMARK 350 GIVEN BELOW.  BOTH NON-CRYSTALLOGRAPHIC AND
REMARK 350 CRYSTALLOGRAPHIC OPERATIONS ARE GIVEN.
REMARK 350
REMARK 350 BIOMOLECULE: 1
REMARK 350 AUTHOR DETERMINED BIOLOGICAL UNIT: DIMERIC
REMARK 350 SOFTWARE DETERMINED QUATERNARY STRUCTURE: DIMERIC
REMARK 350 SOFTWARE USED: PISA
REMARK 350 TOTAL BURIED SURFACE AREA: 8540 ANGSTROM**2
REMARK 350 SURFACE AREA OF THE COMPLEX: 59340 ANGSTROM**2
REMARK 350 CHANGE IN SOLVENT FREE ENERGY: 38.0 KCAL/MOL
REMARK 350 APPLY THE FOLLOWING TO CHAINS: A, B
REMARK 350   BIOMT1   1  1.000000  0.000000  0.000000        0.00000
REMARK 350   BIOMT2   1  0.000000  1.000000  0.000000        0.00000
REMARK 350   BIOMT3   1  0.000000  0.000000  1.000000        0.00000
REMARK 350
REMARK 350 BIOMOLECULE: 2
REMARK 350 AUTHOR DETERMINED BIOLOGICAL UNIT: DIMERIC
REMARK 350 SOFTWARE DETERMINED QUATERNARY STRUCTURE: DIMERIC
REMARK 350 SOFTWARE USED: PISA
REMARK 350 TOTAL BURIED SURFACE AREA: 7450 ANGSTROM**2
REMARK 350 SURFACE AREA OF THE COMPLEX: 58290 ANGSTROM**2
REMARK 350 CHANGE IN SOLVENT FREE ENERGY: 21.0 KCAL/MOL
REMARK 350 APPLY THE FOLLOWING TO CHAINS: C, D
REMARK 350   BIOMT1   1  1.000000  0.000000  0.000000        0.00000
REMARK 350   BIOMT2   1  0.000000  1.000000  0.000000        0.00000
REMARK 350   BIOMT3   1  0.000000  0.000000  1.000000        0.00000
REMARK 350
REMARK 350 BIOMOLECULE: 3
REMARK 350 SOFTWARE DETERMINED QUATERNARY STRUCTURE: TETRAMERIC
REMARK 350 SOFTWARE USED: PISA
REMARK 350 TOTAL BURIED SURFACE AREA: 16620 ANGSTROM**2
REMARK 350 SURFACE AREA OF THE COMPLEX: 116990 ANGSTROM**2
REMARK 350 CHANGE IN SOLVENT FREE ENERGY: 57.0 KCAL/MOL
REMARK 350 APPLY THE FOLLOWING TO CHAINS: A, B
REMARK 350   BIOMT1   1  1.000000  0.000000  0.000000        0.00000
REMARK 350   BIOMT2   1  0.000000  1.000000  0.000000        0.00000
REMARK 350   BIOMT3   1  0.000000  0.000000  1.000000        0.00000
REMARK 350 APPLY THE FOLLOWING TO CHAINS: C, D
REMARK 350   BIOMT1   2 -1.000000  0.000000  0.000000       61.82021
REMARK 350   BIOMT2   2  0.000000  1.000000  0.000000       61.08250
REMARK 350   BIOMT3   2  0.000000  0.000000 -1.000000      130.69217
REMARK 465
REMARK 465 MISSING RESIDUES
REMARK 465 THE FOLLOWING RESIDUES WERE NOT LOCATED IN THE
REMARK 465 EXPERIMENT. (M=MODEL NUMBER; RES=RESIDUE NAME; C=CHAIN
REMARK 465 IDENTIFIER; SSSEQ=SEQUENCE NUMBER; I=INSERTION CODE.)
REMARK 465
REMARK 465   M RES C SSSEQI
REMARK 465     ALA A    27
REMARK 465     ASP A    28
REMARK 465     PRO A    29
REMARK 465     GLY A    30
REMARK 465     GLY A    31
REMARK 465     SER A    32
REMARK 465     HIS A    33
REMARK 465     HIS A    34
REMARK 465     HIS A    35
REMARK 465     HIS A    36
REMARK 465     HIS A    37
REMARK 465     HIS A    38
REMARK 465     SER A    39
REMARK 465     GLU A    73
REMARK 465     ASN A    74
REMARK 465     ALA B    27
REMARK 465     ASP B    28
REMARK 465     PRO B    29
REMARK 465     GLY B    30
REMARK 465     GLY B    31
REMARK 465     SER B    32
REMARK 465     HIS B    33
REMARK 465     ALA C    27
REMARK 465     ASP C    28
REMARK 465     PRO C    29
REMARK 465     GLY C    30
REMARK 465     GLY C    31
REMARK 465     SER C    32
REMARK 465     HIS C    33
REMARK 465     HIS C    34
REMARK 465     HIS C    35
REMARK 465     HIS C    36
REMARK 465     HIS C    37
REMARK 465     HIS C    38
REMARK 465     SER C    39
REMARK 465     LYS C    71
REMARK 465     GLN C    72
REMARK 465     GLU C    73
REMARK 465     ASN C    74
REMARK 465     ASN C    75
REMARK 465     GLY C    84
REMARK 465     ASN C    85
REMARK 465     SER C    86
REMARK 465     SER C    87
REMARK 465     SER C    93
REMARK 465     ALA D    27
REMARK 465     ASP D    28
REMARK 465     PRO D    29
REMARK 465     GLY D    30
REMARK 465     GLY D    31
REMARK 465     SER D    32
REMARK 465     HIS D    33
REMARK 465     HIS D    34
REMARK 465     HIS D    35
REMARK 465     HIS D    36
REMARK 465     HIS D    37
REMARK 465     HIS D    38
REMARK 465     SER D    39
REMARK 465     GLU D    73
REMARK 465     ASN D    74
REMARK 470
REMARK 470 MISSING ATOM
REMARK 470 THE FOLLOWING RESIDUES HAVE MISSING ATOMS (M=MODEL NUMBER;
REMARK 470 RES=RESIDUE NAME; C=CHAIN IDENTIFIER; SSEQ=SEQUENCE NUMBER;
REMARK 470 I=INSERTION CODE):
REMARK 470   M RES CSSEQI  ATOMS
REMARK 470     ARG A  40    CG   CD   NE   CZ   NH1  NH2
REMARK 470     ARG C  40    CG   CD   NE   CZ   NH1  NH2
REMARK 470     TYR D  70    N
REMARK 500
REMARK 500 GEOMETRY AND STEREOCHEMISTRY
REMARK 500 SUBTOPIC: CLOSE CONTACTS IN SAME ASYMMETRIC UNIT
REMARK 500
REMARK 500 THE FOLLOWING ATOMS ARE IN CLOSE CONTACT.
REMARK 500
REMARK 500  ATM1  RES C  SSEQI   ATM2  RES C  SSEQI           DISTANCE
REMARK 500   OG   SER D   552     O    HOH D  1601              2.03
REMARK 500   O4   NAG C  1503     O    HOH C  1601              2.15
REMARK 500   OG   SER A   212     O    HOH A  1601              2.17
REMARK 500   O    HOH A  1904     O    HOH A  1919              2.19
REMARK 500
REMARK 500 REMARK: NULL
REMARK 500
REMARK 500 GEOMETRY AND STEREOCHEMISTRY
REMARK 500 SUBTOPIC: TORSION ANGLES
REMARK 500
REMARK 500 TORSION ANGLES OUTSIDE THE EXPECTED RAMACHANDRAN REGIONS:
REMARK 500 (M=MODEL NUMBER; RES=RESIDUE NAME; C=CHAIN IDENTIFIER;
REMARK 500 SSEQ=SEQUENCE NUMBER; I=INSERTION CODE).
REMARK 500
REMARK 500 STANDARD TABLE:
REMARK 500 FORMAT:(10X,I3,1X,A3,1X,A1,I4,A1,4X,F7.2,3X,F7.2)
REMARK 500
REMARK 500 EXPECTED VALUES: GJ KLEYWEGT AND TA JONES (1996). PHI/PSI-
REMARK 500 CHOLOGY: RAMACHANDRAN REVISITED. STRUCTURE 4, 1395 - 1400
REMARK 500
REMARK 500  M RES CSSEQI        PSI       PHI
REMARK 500    HIS A  66       14.30   -151.61
REMARK 500    PHE A  95       40.97   -101.24
REMARK 500    GLN A 123     -104.73   -100.06
REMARK 500    TRP A 124     -146.21    -91.25
REMARK 500    HIS A 162       30.61   -148.61
REMARK 500    ILE A 193      -56.62   -129.27
REMARK 500    SER A 242     -163.17     65.91
REMARK 500    GLN A 320       41.35    -87.62
REMARK 500    ASN A 450       78.17   -154.94
REMARK 500    GLN A 508       88.09    -68.59
REMARK 500    TYR A 547      -76.29   -116.16
REMARK 500    ARG A 597       44.53   -142.88
REMARK 500    THR A 600      -91.47   -121.61
REMARK 500    SER A 630     -124.95     67.79
REMARK 500    ASP A 678      -97.34   -118.09
REMARK 500    ASN A 710      -69.57   -102.30
REMARK 500    GLN A 714      -47.94    -28.75
REMARK 500    ASP A 739     -162.61   -106.24
REMARK 500    ILE A 742       55.29     38.58
REMARK 500    HIS B  37       21.68     49.80
REMARK 500    ASN B  74       -3.37     64.12
REMARK 500    GLN B 123      -95.48   -112.06
REMARK 500    TRP B 124     -143.79    -98.18
REMARK 500    HIS B 162       34.24   -149.89
REMARK 500    ILE B 193      -62.02   -124.69
REMARK 500    SER B 242     -166.81     68.73
REMARK 500    GLN B 320       43.50    -92.81
REMARK 500    ASN B 450       66.25   -165.67
REMARK 500    TYR B 547      -75.69   -117.21
REMARK 500    ARG B 597       47.15   -147.13
REMARK 500    THR B 600      -91.81   -120.20
REMARK 500    SER B 630     -122.16     64.93
REMARK 500    ASP B 678      -92.64   -109.89
REMARK 500    ASN B 710      -74.13    -94.92
REMARK 500    ASP B 739     -157.06   -104.03
REMARK 500    ILE B 742       55.94     33.00
REMARK 500    TRP C  62       99.91    -65.06
REMARK 500    PHE C  89      -24.79   -170.95
REMARK 500    GLU C  91      -58.63   -126.86
REMARK 500    GLN C 123     -100.23   -105.58
REMARK 500    TRP C 124     -146.00    -96.15
REMARK 500    ARG C 140       54.38     36.18
REMARK 500    ILE C 193      -58.96   -132.56
REMARK 500    SER C 242     -168.37     71.38
REMARK 500    SER C 275       39.90    -91.74
REMARK 500    THR C 307     -162.20   -129.92
REMARK 500    GLN C 320       40.62    -88.49
REMARK 500    ASN C 450       85.01   -158.79
REMARK 500    PRO C 531      152.94    -47.51
REMARK 500    TYR C 547      -75.62   -118.46
REMARK 500
REMARK 500 THIS ENTRY HAS      75 RAMACHANDRAN OUTLIERS.
REMARK 500
REMARK 500 REMARK: NULL
REMARK 525
REMARK 525 SOLVENT
REMARK 525
REMARK 525 THE SOLVENT MOLECULES HAVE CHAIN IDENTIFIERS THAT
REMARK 525 INDICATE THE POLYMER CHAIN WITH WHICH THEY ARE MOST
REMARK 525 CLOSELY ASSOCIATED. THE REMARK LISTS ALL THE SOLVENT
REMARK 525 MOLECULES WHICH ARE MORE THAN 5A AWAY FROM THE
REMARK 525 NEAREST POLYMER CHAIN (M = MODEL NUMBER;
REMARK 525 RES=RESIDUE NAME; C=CHAIN IDENTIFIER; SSEQ=SEQUENCE
REMARK 525 NUMBER; I=INSERTION CODE):
REMARK 525
REMARK 525  M RES CSSEQI
REMARK 525    HOH A2022        DISTANCE =  6.62 ANGSTROMS
REMARK 525    HOH C1900        DISTANCE =  5.88 ANGSTROMS
REMARK 800
REMARK 800 SITE
REMARK 800 SITE_IDENTIFIER: AC1
REMARK 800 EVIDENCE_CODE: SOFTWARE
REMARK 800 SITE_DESCRIPTION: binding site for residue 6RL A 1510
REMARK 800
REMARK 800 SITE_IDENTIFIER: AC2
REMARK 800 EVIDENCE_CODE: SOFTWARE
REMARK 800 SITE_DESCRIPTION: binding site for residue 6RL B 808
REMARK 800
REMARK 800 SITE_IDENTIFIER: AC3
REMARK 800 EVIDENCE_CODE: SOFTWARE
REMARK 800 SITE_DESCRIPTION: binding site for residue 6RL C 1506
REMARK 800
REMARK 800 SITE_IDENTIFIER: AC4
REMARK 800 EVIDENCE_CODE: SOFTWARE
REMARK 800 SITE_DESCRIPTION: binding site for residue 6RL D 1507
REMARK 800
REMARK 800 SITE_IDENTIFIER: AC5
REMARK 800 EVIDENCE_CODE: SOFTWARE
REMARK 800 SITE_DESCRIPTION: binding site for Mono-Saccharide NAG A 1509
REMARK 800  bound to ASN A 85
REMARK 800
REMARK 800 SITE_IDENTIFIER: AC6
REMARK 800 EVIDENCE_CODE: SOFTWARE
REMARK 800 SITE_DESCRIPTION: binding site for Poly-Saccharide residues NAG A
REMARK 800  1501 through NAG A 1502 bound to ASN A 150
REMARK 800
REMARK 800 SITE_IDENTIFIER: AC7
REMARK 800 EVIDENCE_CODE: SOFTWARE
REMARK 800 SITE_DESCRIPTION: binding site for Mono-Saccharide NAG A 1503
REMARK 800  bound to ASN A 219
REMARK 800
REMARK 800 SITE_IDENTIFIER: AC8
REMARK 800 EVIDENCE_CODE: SOFTWARE
REMARK 800 SITE_DESCRIPTION: binding site for Poly-Saccharide residues NAG A
REMARK 800  1504 through NAG A 1505 bound to ASN A 229
REMARK 800
REMARK 800 SITE_IDENTIFIER: AC9
REMARK 800 EVIDENCE_CODE: SOFTWARE
REMARK 800 SITE_DESCRIPTION: binding site for Poly-Saccharide residues NAG A
REMARK 800  1506 through NAG A 1507 bound to ASN A 281
REMARK 800
REMARK 800 SITE_IDENTIFIER: AD1
REMARK 800 EVIDENCE_CODE: SOFTWARE
REMARK 800 SITE_DESCRIPTION: binding site for Mono-Saccharide NAG A 1508
REMARK 800  bound to ASN A 321
REMARK 800
REMARK 800 SITE_IDENTIFIER: AD2
REMARK 800 EVIDENCE_CODE: SOFTWARE
REMARK 800 SITE_DESCRIPTION: binding site for Mono-Saccharide NAG B 801 bound
REMARK 800  to ASN B 85
REMARK 800
REMARK 800 SITE_IDENTIFIER: AD3
REMARK 800 EVIDENCE_CODE: SOFTWARE
REMARK 800 SITE_DESCRIPTION: binding site for Mono-Saccharide NAG B 802 bound
REMARK 800  to ASN B 150
REMARK 800
REMARK 800 SITE_IDENTIFIER: AD4
REMARK 800 EVIDENCE_CODE: SOFTWARE
REMARK 800 SITE_DESCRIPTION: binding site for Mono-Saccharide NAG B 807 bound
REMARK 800  to ASN B 219
REMARK 800
REMARK 800 SITE_IDENTIFIER: AD5
REMARK 800 EVIDENCE_CODE: SOFTWARE
REMARK 800 SITE_DESCRIPTION: binding site for Poly-Saccharide residues NAG B
REMARK 800  803 through NAG B 804 bound to ASN B 229
REMARK 800
REMARK 800 SITE_IDENTIFIER: AD6
REMARK 800 EVIDENCE_CODE: SOFTWARE
REMARK 800 SITE_DESCRIPTION: binding site for Mono-Saccharide NAG B 805 bound
REMARK 800  to ASN B 281
REMARK 800
REMARK 800 SITE_IDENTIFIER: AD7
REMARK 800 EVIDENCE_CODE: SOFTWARE
REMARK 800 SITE_DESCRIPTION: binding site for Mono-Saccharide NAG B 806 bound
REMARK 800  to ASN B 321
REMARK 800
REMARK 800 SITE_IDENTIFIER: AD8
REMARK 800 EVIDENCE_CODE: SOFTWARE
REMARK 800 SITE_DESCRIPTION: binding site for Mono-Saccharide NAG C 1501
REMARK 800  bound to ASN C 150
REMARK 800
REMARK 800 SITE_IDENTIFIER: AD9
REMARK 800 EVIDENCE_CODE: SOFTWARE
REMARK 800 SITE_DESCRIPTION: binding site for Poly-Saccharide residues NAG C
REMARK 800  1502 through NAG C 1503 bound to ASN C 229
REMARK 800
REMARK 800 SITE_IDENTIFIER: AE1
REMARK 800 EVIDENCE_CODE: SOFTWARE
REMARK 800 SITE_DESCRIPTION: binding site for Mono-Saccharide NAG C 1504
REMARK 800  bound to ASN C 281
REMARK 800
REMARK 800 SITE_IDENTIFIER: AE2
REMARK 800 EVIDENCE_CODE: SOFTWARE
REMARK 800 SITE_DESCRIPTION: binding site for Mono-Saccharide NAG C 1505
REMARK 800  bound to ASN C 321
REMARK 800
REMARK 800 SITE_IDENTIFIER: AE3
REMARK 800 EVIDENCE_CODE: SOFTWARE
REMARK 800 SITE_DESCRIPTION: binding site for Mono-Saccharide NAG C 1505
REMARK 800  bound to ASN C 321
REMARK 800
REMARK 800 SITE_IDENTIFIER: AE4
REMARK 800 EVIDENCE_CODE: SOFTWARE
REMARK 800 SITE_DESCRIPTION: binding site for Mono-Saccharide NAG D 1501
REMARK 800  bound to ASN D 150
REMARK 800
REMARK 800 SITE_IDENTIFIER: AE5
REMARK 800 EVIDENCE_CODE: SOFTWARE
REMARK 800 SITE_DESCRIPTION: binding site for Mono-Saccharide NAG D 1502
REMARK 800  bound to ASN D 219
REMARK 800
REMARK 800 SITE_IDENTIFIER: AE6
REMARK 800 EVIDENCE_CODE: SOFTWARE
REMARK 800 SITE_DESCRIPTION: binding site for Poly-Saccharide residues NAG D
REMARK 800  1503 through NAG D 1504 bound to ASN D 229
REMARK 800
REMARK 800 SITE_IDENTIFIER: AE7
REMARK 800 EVIDENCE_CODE: SOFTWARE
REMARK 800 SITE_DESCRIPTION: binding site for Mono-Saccharide NAG D 1505
REMARK 800  bound to ASN D 281
REMARK 800
REMARK 800 SITE_IDENTIFIER: AE8
REMARK 800 EVIDENCE_CODE: SOFTWARE
REMARK 800 SITE_DESCRIPTION: binding site for Mono-Saccharide NAG D 1506
REMARK 800  bound to ASN D 321
DBREF  5KBY A   39   766  UNP    P27487   DPP4_HUMAN      39    766
DBREF  5KBY B   39   766  UNP    P27487   DPP4_HUMAN      39    766
DBREF  5KBY C   39   766  UNP    P27487   DPP4_HUMAN      39    766
DBREF  5KBY D   39   766  UNP    P27487   DPP4_HUMAN      39    766
SEQADV 5KBY ALA A   27  UNP  P27487              EXPRESSION TAG
SEQADV 5KBY ASP A   28  UNP  P27487              EXPRESSION TAG
SEQADV 5KBY PRO A   29  UNP  P27487              EXPRESSION TAG
SEQADV 5KBY GLY A   30  UNP  P27487              EXPRESSION TAG
SEQADV 5KBY GLY A   31  UNP  P27487              EXPRESSION TAG
SEQADV 5KBY SER A   32  UNP  P27487              EXPRESSION TAG
SEQADV 5KBY HIS A   33  UNP  P27487              EXPRESSION TAG
SEQADV 5KBY HIS A   34  UNP  P27487              EXPRESSION TAG
SEQADV 5KBY HIS A   35  UNP  P27487              EXPRESSION TAG
SEQADV 5KBY HIS A   36  UNP  P27487              EXPRESSION TAG
SEQADV 5KBY HIS A   37  UNP  P27487              EXPRESSION TAG
SEQADV 5KBY HIS A   38  UNP  P27487              EXPRESSION TAG
SEQADV 5KBY ALA B   27  UNP  P27487              EXPRESSION TAG
SEQADV 5KBY ASP B   28  UNP  P27487              EXPRESSION TAG
SEQADV 5KBY PRO B   29  UNP  P27487              EXPRESSION TAG
SEQADV 5KBY GLY B   30  UNP  P27487              EXPRESSION TAG
SEQADV 5KBY GLY B   31  UNP  P27487              EXPRESSION TAG
SEQADV 5KBY SER B   32  UNP  P27487              EXPRESSION TAG
SEQADV 5KBY HIS B   33  UNP  P27487              EXPRESSION TAG
SEQADV 5KBY HIS B   34  UNP  P27487              EXPRESSION TAG
SEQADV 5KBY HIS B   35  UNP  P27487              EXPRESSION TAG
SEQADV 5KBY HIS B   36  UNP  P27487              EXPRESSION TAG
SEQADV 5KBY HIS B   37  UNP  P27487              EXPRESSION TAG
SEQADV 5KBY HIS B   38  UNP  P27487              EXPRESSION TAG
SEQADV 5KBY ALA C   27  UNP  P27487              EXPRESSION TAG
SEQADV 5KBY ASP C   28  UNP  P27487              EXPRESSION TAG
SEQADV 5KBY PRO C   29  UNP  P27487              EXPRESSION TAG
SEQADV 5KBY GLY C   30  UNP  P27487              EXPRESSION TAG
SEQADV 5KBY GLY C   31  UNP  P27487              EXPRESSION TAG
SEQADV 5KBY SER C   32  UNP  P27487              EXPRESSION TAG
SEQADV 5KBY HIS C   33  UNP  P27487              EXPRESSION TAG
SEQADV 5KBY HIS C   34  UNP  P27487              EXPRESSION TAG
SEQADV 5KBY HIS C   35  UNP  P27487              EXPRESSION TAG
SEQADV 5KBY HIS C   36  UNP  P27487              EXPRESSION TAG
SEQADV 5KBY HIS C   37  UNP  P27487              EXPRESSION TAG
SEQADV 5KBY HIS C   38  UNP  P27487              EXPRESSION TAG
SEQADV 5KBY ALA D   27  UNP  P27487              EXPRESSION TAG
SEQADV 5KBY ASP D   28  UNP  P27487              EXPRESSION TAG
SEQADV 5KBY PRO D   29  UNP  P27487              EXPRESSION TAG
SEQADV 5KBY GLY D   30  UNP  P27487              EXPRESSION TAG
SEQADV 5KBY GLY D   31  UNP  P27487              EXPRESSION TAG
SEQADV 5KBY SER D   32  UNP  P27487              EXPRESSION TAG
SEQADV 5KBY HIS D   33  UNP  P27487              EXPRESSION TAG
SEQADV 5KBY HIS D   34  UNP  P27487              EXPRESSION TAG
SEQADV 5KBY HIS D   35  UNP  P27487              EXPRESSION TAG
SEQADV 5KBY HIS D   36  UNP  P27487              EXPRESSION TAG
SEQADV 5KBY HIS D   37  UNP  P27487              EXPRESSION TAG
SEQADV 5KBY HIS D   38  UNP  P27487              EXPRESSION TAG
HET    NAG  A1501      14
HET    NAG  A1502      14
HET    NAG  A1503      14
HET    NAG  A1504      14
HET    NAG  A1505      14
HET    NAG  A1506      14
HET    NAG  A1507      14
HET    NAG  A1508      14
HET    NAG  A1509      14
HET    6RL  A1510      26
HET    NAG  B 801      14
HET    NAG  B 802      14
HET    NAG  B 803      14
HET    NAG  B 804      14
HET    NAG  B 805      14
HET    NAG  B 806      14
HET    NAG  B 807      14
HET    6RL  B 808      26
HET    NAG  C1501      14
HET    NAG  C1502      14
HET    NAG  C1503      14
HET    NAG  C1504      14
HET    NAG  C1505      14
HET    6RL  C1506      26
HET    NAG  D1501      14
HET    NAG  D1502      14
HET    NAG  D1503      14
HET    NAG  D1504      14
HET    NAG  D1505      14
HET    NAG  D1506      14
HET    6RL  D1507      26
HETNAM     NAG N-ACETYL-D-GLUCOSAMINE
HETNAM     6RL 2-[[6-[(3~{R})-3-AZANYLPIPERIDIN-1-YL]-3-METHYL-2,4-
HETNAM   2 6RL  BIS(OXIDANYLIDENE)PYRIMIDIN-1-YL]METHYL]-4-FLUORANYL-
HETNAM   3 6RL  BENZENECARBONITRILE
HETSYN     6RL SYR-472
FORMUL   5  NAG    27(C8 H15 N O6)
FORMUL  11  6RL    4(C18 H20 F N5 O2)
FORMUL  30  HOH   *1597(H2 O)
CRYST1  121.573  122.165  143.704  90.00 114.57  90.00 P 1 21 1      8
ORIGX1      1.000000  0.000000  0.000000        0.00000
ORIGX2      0.000000  1.000000  0.000000        0.00000
ORIGX3      0.000000  0.000000  1.000000        0.00000
SCALE1      0.008226  0.000000  0.003760        0.00000
SCALE2      0.000000  0.008186  0.000000        0.00000
SCALE3      0.000000  0.000000  0.007651        0.00000

@<SCITEGIC>MOL_PROPERTY
__PDBSeqres__
SciTegic.value.StringValue
SEQRES   1 A  740  ALA ASP PRO GLY GLY SER HIS HIS HIS HIS HIS HIS SER
SEQRES   2 A  740  ARG LYS THR TYR THR LEU THR ASP TYR LEU LYS ASN THR
SEQRES   3 A  740  TYR ARG LEU LYS LEU TYR SER LEU ARG TRP ILE SER ASP
SEQRES   4 A  740  HIS GLU TYR LEU TYR LYS GLN GLU ASN ASN ILE LEU VAL
SEQRES   5 A  740  PHE ASN ALA GLU TYR GLY ASN SER SER VAL PHE LEU GLU
SEQRES   6 A  740  ASN SER THR PHE ASP GLU PHE GLY HIS SER ILE ASN ASP
SEQRES   7 A  740  TYR SER ILE SER PRO ASP GLY GLN PHE ILE LEU LEU GLU
SEQRES   8 A  740  TYR ASN TYR VAL LYS GLN TRP ARG HIS SER TYR THR ALA
SEQRES   9 A  740  SER TYR ASP ILE TYR ASP LEU ASN LYS ARG GLN LEU ILE
SEQRES  10 A  740  THR GLU GLU ARG ILE PRO ASN ASN THR GLN TRP VAL THR
SEQRES  11 A  740  TRP SER PRO VAL GLY HIS LYS LEU ALA TYR VAL TRP ASN
SEQRES  12 A  740  ASN ASP ILE TYR VAL LYS ILE GLU PRO ASN LEU PRO SER
SEQRES  13 A  740  TYR ARG ILE THR TRP THR GLY LYS GLU ASP ILE ILE TYR
SEQRES  14 A  740  ASN GLY ILE THR ASP TRP VAL TYR GLU GLU GLU VAL PHE
SEQRES  15 A  740  SER ALA TYR SER ALA LEU TRP TRP SER PRO ASN GLY THR
SEQRES  16 A  740  PHE LEU ALA TYR ALA GLN PHE ASN ASP THR GLU VAL PRO
SEQRES  17 A  740  LEU ILE GLU TYR SER PHE TYR SER ASP GLU SER LEU GLN
SEQRES  18 A  740  TYR PRO LYS THR VAL ARG VAL PRO TYR PRO LYS ALA GLY
SEQRES  19 A  740  ALA VAL ASN PRO THR VAL LYS PHE PHE VAL VAL ASN THR
SEQRES  20 A  740  ASP SER LEU SER SER VAL THR ASN ALA THR SER ILE GLN
SEQRES  21 A  740  ILE THR ALA PRO ALA SER MET LEU ILE GLY ASP HIS TYR
SEQRES  22 A  740  LEU CYS ASP VAL THR TRP ALA THR GLN GLU ARG ILE SER
SEQRES  23 A  740  LEU GLN TRP LEU ARG ARG ILE GLN ASN TYR SER VAL MET
SEQRES  24 A  740  ASP ILE CYS ASP TYR ASP GLU SER SER GLY ARG TRP ASN
SEQRES  25 A  740  CYS LEU VAL ALA ARG GLN HIS ILE GLU MET SER THR THR
SEQRES  26 A  740  GLY TRP VAL GLY ARG PHE ARG PRO SER GLU PRO HIS PHE
SEQRES  27 A  740  THR LEU ASP GLY ASN SER PHE TYR LYS ILE ILE SER ASN
SEQRES  28 A  740  GLU GLU GLY TYR ARG HIS ILE CYS TYR PHE GLN ILE ASP
SEQRES  29 A  740  LYS LYS ASP CYS THR PHE ILE THR LYS GLY THR TRP GLU
SEQRES  30 A  740  VAL ILE GLY ILE GLU ALA LEU THR SER ASP TYR LEU TYR
SEQRES  31 A  740  TYR ILE SER ASN GLU TYR LYS GLY MET PRO GLY GLY ARG
SEQRES  32 A  740  ASN LEU TYR LYS ILE GLN LEU SER ASP TYR THR LYS VAL
SEQRES  33 A  740  THR CYS LEU SER CYS GLU LEU ASN PRO GLU ARG CYS GLN
SEQRES  34 A  740  TYR TYR SER VAL SER PHE SER LYS GLU ALA LYS TYR TYR
SEQRES  35 A  740  GLN LEU ARG CYS SER GLY PRO GLY LEU PRO LEU TYR THR
SEQRES  36 A  740  LEU HIS SER SER VAL ASN ASP LYS GLY LEU ARG VAL LEU
SEQRES  37 A  740  GLU ASP ASN SER ALA LEU ASP LYS MET LEU GLN ASN VAL
SEQRES  38 A  740  GLN MET PRO SER LYS LYS LEU ASP PHE ILE ILE LEU ASN
SEQRES  39 A  740  GLU THR LYS PHE TRP TYR GLN MET ILE LEU PRO PRO HIS
SEQRES  40 A  740  PHE ASP LYS SER LYS LYS TYR PRO LEU LEU LEU ASP VAL
SEQRES  41 A  740  TYR ALA GLY PRO CYS SER GLN LYS ALA ASP THR VAL PHE
SEQRES  42 A  740  ARG LEU ASN TRP ALA THR TYR LEU ALA SER THR GLU ASN
SEQRES  43 A  740  ILE ILE VAL ALA SER PHE ASP GLY ARG GLY SER GLY TYR
SEQRES  44 A  740  GLN GLY ASP LYS ILE MET HIS ALA ILE ASN ARG ARG LEU
SEQRES  45 A  740  GLY THR PHE GLU VAL GLU ASP GLN ILE GLU ALA ALA ARG
SEQRES  46 A  740  GLN PHE SER LYS MET GLY PHE VAL ASP ASN LYS ARG ILE
SEQRES  47 A  740  ALA ILE TRP GLY TRP SER TYR GLY GLY TYR VAL THR SER
SEQRES  48 A  740  MET VAL LEU GLY SER GLY SER GLY VAL PHE LYS CYS GLY
SEQRES  49 A  740  ILE ALA VAL ALA PRO VAL SER ARG TRP GLU TYR TYR ASP
SEQRES  50 A  740  SER VAL TYR THR GLU ARG TYR MET GLY LEU PRO THR PRO
SEQRES  51 A  740  GLU ASP ASN LEU ASP HIS TYR ARG ASN SER THR VAL MET
SEQRES  52 A  740  SER ARG ALA GLU ASN PHE LYS GLN VAL GLU TYR LEU LEU
SEQRES  53 A  740  ILE HIS GLY THR ALA ASP ASP ASN VAL HIS PHE GLN GLN
SEQRES  54 A  740  SER ALA GLN ILE SER LYS ALA LEU VAL ASP VAL GLY VAL
SEQRES  55 A  740  ASP PHE GLN ALA MET TRP TYR THR ASP GLU ASP HIS GLY
SEQRES  56 A  740  ILE ALA SER SER THR ALA HIS GLN HIS ILE TYR THR HIS
SEQRES  57 A  740  MET SER HIS PHE ILE LYS GLN CYS PHE SER LEU PRO
SEQRES   1 B  740  ALA ASP PRO GLY GLY SER HIS HIS HIS HIS HIS HIS SER
SEQRES   2 B  740  ARG LYS THR TYR THR LEU THR ASP TYR LEU LYS ASN THR
SEQRES   3 B  740  TYR ARG LEU LYS LEU TYR SER LEU ARG TRP ILE SER ASP
SEQRES   4 B  740  HIS GLU TYR LEU TYR LYS GLN GLU ASN ASN ILE LEU VAL
SEQRES   5 B  740  PHE ASN ALA GLU TYR GLY ASN SER SER VAL PHE LEU GLU
SEQRES   6 B  740  ASN SER THR PHE ASP GLU PHE GLY HIS SER ILE ASN ASP
SEQRES   7 B  740  TYR SER ILE SER PRO ASP GLY GLN PHE ILE LEU LEU GLU
SEQRES   8 B  740  TYR ASN TYR VAL LYS GLN TRP ARG HIS SER TYR THR ALA
SEQRES   9 B  740  SER TYR ASP ILE TYR ASP LEU ASN LYS ARG GLN LEU ILE
SEQRES  10 B  740  THR GLU GLU ARG ILE PRO ASN ASN THR GLN TRP VAL THR
SEQRES  11 B  740  TRP SER PRO VAL GLY HIS LYS LEU ALA TYR VAL TRP ASN
SEQRES  12 B  740  ASN ASP ILE TYR VAL LYS ILE GLU PRO ASN LEU PRO SER
SEQRES  13 B  740  TYR ARG ILE THR TRP THR GLY LYS GLU ASP ILE ILE TYR
SEQRES  14 B  740  ASN GLY ILE THR ASP TRP VAL TYR GLU GLU GLU VAL PHE
SEQRES  15 B  740  SER ALA TYR SER ALA LEU TRP TRP SER PRO ASN GLY THR
SEQRES  16 B  740  PHE LEU ALA TYR ALA GLN PHE ASN ASP THR GLU VAL PRO
SEQRES  17 B  740  LEU ILE GLU TYR SER PHE TYR SER ASP GLU SER LEU GLN
SEQRES  18 B  740  TYR PRO LYS THR VAL ARG VAL PRO TYR PRO LYS ALA GLY
SEQRES  19 B  740  ALA VAL ASN PRO THR VAL LYS PHE PHE VAL VAL ASN THR
SEQRES  20 B  740  ASP SER LEU SER SER VAL THR ASN ALA THR SER ILE GLN
SEQRES  21 B  740  ILE THR ALA PRO ALA SER MET LEU ILE GLY ASP HIS TYR
SEQRES  22 B  740  LEU CYS ASP VAL THR TRP ALA THR GLN GLU ARG ILE SER
SEQRES  23 B  740  LEU GLN TRP LEU ARG ARG ILE GLN ASN TYR SER VAL MET
SEQRES  24 B  740  ASP ILE CYS ASP TYR ASP GLU SER SER GLY ARG TRP ASN
SEQRES  25 B  740  CYS LEU VAL ALA ARG GLN HIS ILE GLU MET SER THR THR
SEQRES  26 B  740  GLY TRP VAL GLY ARG PHE ARG PRO SER GLU PRO HIS PHE
SEQRES  27 B  740  THR LEU ASP GLY ASN SER PHE TYR LYS ILE ILE SER ASN
SEQRES  28 B  740  GLU GLU GLY TYR ARG HIS ILE CYS TYR PHE GLN ILE ASP
SEQRES  29 B  740  LYS LYS ASP CYS THR PHE ILE THR LYS GLY THR TRP GLU
SEQRES  30 B  740  VAL ILE GLY ILE GLU ALA LEU THR SER ASP TYR LEU TYR
SEQRES  31 B  740  TYR ILE SER ASN GLU TYR LYS GLY MET PRO GLY GLY ARG
SEQRES  32 B  740  ASN LEU TYR LYS ILE GLN LEU SER ASP TYR THR LYS VAL
SEQRES  33 B  740  THR CYS LEU SER CYS GLU LEU ASN PRO GLU ARG CYS GLN
SEQRES  34 B  740  TYR TYR SER VAL SER PHE SER LYS GLU ALA LYS TYR TYR
SEQRES  35 B  740  GLN LEU ARG CYS SER GLY PRO GLY LEU PRO LEU TYR THR
SEQRES  36 B  740  LEU HIS SER SER VAL ASN ASP LYS GLY LEU ARG VAL LEU
SEQRES  37 B  740  GLU ASP ASN SER ALA LEU ASP LYS MET LEU GLN ASN VAL
SEQRES  38 B  740  GLN MET PRO SER LYS LYS LEU ASP PHE ILE ILE LEU ASN
SEQRES  39 B  740  GLU THR LYS PHE TRP TYR GLN MET ILE LEU PRO PRO HIS
SEQRES  40 B  740  PHE ASP LYS SER LYS LYS TYR PRO LEU LEU LEU ASP VAL
SEQRES  41 B  740  TYR ALA GLY PRO CYS SER GLN LYS ALA ASP THR VAL PHE
SEQRES  42 B  740  ARG LEU ASN TRP ALA THR TYR LEU ALA SER THR GLU ASN
SEQRES  43 B  740  ILE ILE VAL ALA SER PHE ASP GLY ARG GLY SER GLY TYR
SEQRES  44 B  740  GLN GLY ASP LYS ILE MET HIS ALA ILE ASN ARG ARG LEU
SEQRES  45 B  740  GLY THR PHE GLU VAL GLU ASP GLN ILE GLU ALA ALA ARG
SEQRES  46 B  740  GLN PHE SER LYS MET GLY PHE VAL ASP ASN LYS ARG ILE
SEQRES  47 B  740  ALA ILE TRP GLY TRP SER TYR GLY GLY TYR VAL THR SER
SEQRES  48 B  740  MET VAL LEU GLY SER GLY SER GLY VAL PHE LYS CYS GLY
SEQRES  49 B  740  ILE ALA VAL ALA PRO VAL SER ARG TRP GLU TYR TYR ASP
SEQRES  50 B  740  SER VAL TYR THR GLU ARG TYR MET GLY LEU PRO THR PRO
SEQRES  51 B  740  GLU ASP ASN LEU ASP HIS TYR ARG ASN SER THR VAL MET
SEQRES  52 B  740  SER ARG ALA GLU ASN PHE LYS GLN VAL GLU TYR LEU LEU
SEQRES  53 B  740  ILE HIS GLY THR ALA ASP ASP ASN VAL HIS PHE GLN GLN
SEQRES  54 B  740  SER ALA GLN ILE SER LYS ALA LEU VAL ASP VAL GLY VAL
SEQRES  55 B  740  ASP PHE GLN ALA MET TRP TYR THR ASP GLU ASP HIS GLY
SEQRES  56 B  740  ILE ALA SER SER THR ALA HIS GLN HIS ILE TYR THR HIS
SEQRES  57 B  740  MET SER HIS PHE ILE LYS GLN CYS PHE SER LEU PRO
SEQRES   1 C  740  ALA ASP PRO GLY GLY SER HIS HIS HIS HIS HIS HIS SER
SEQRES   2 C  740  ARG LYS THR TYR THR LEU THR ASP TYR LEU LYS ASN THR
SEQRES   3 C  740  TYR ARG LEU LYS LEU TYR SER LEU ARG TRP ILE SER ASP
SEQRES   4 C  740  HIS GLU TYR LEU TYR LYS GLN GLU ASN ASN ILE LEU VAL
SEQRES   5 C  740  PHE ASN ALA GLU TYR GLY ASN SER SER VAL PHE LEU GLU
SEQRES   6 C  740  ASN SER THR PHE ASP GLU PHE GLY HIS SER ILE ASN ASP
SEQRES   7 C  740  TYR SER ILE SER PRO ASP GLY GLN PHE ILE LEU LEU GLU
SEQRES   8 C  740  TYR ASN TYR VAL LYS GLN TRP ARG HIS SER TYR THR ALA
SEQRES   9 C  740  SER TYR ASP ILE TYR ASP LEU ASN LYS ARG GLN LEU ILE
SEQRES  10 C  740  THR GLU GLU ARG ILE PRO ASN ASN THR GLN TRP VAL THR
SEQRES  11 C  740  TRP SER PRO VAL GLY HIS LYS LEU ALA TYR VAL TRP ASN
SEQRES  12 C  740  ASN ASP ILE TYR VAL LYS ILE GLU PRO ASN LEU PRO SER
SEQRES  13 C  740  TYR ARG ILE THR TRP THR GLY LYS GLU ASP ILE ILE TYR
SEQRES  14 C  740  ASN GLY ILE THR ASP TRP VAL TYR GLU GLU GLU VAL PHE
SEQRES  15 C  740  SER ALA TYR SER ALA LEU TRP TRP SER PRO ASN GLY THR
SEQRES  16 C  740  PHE LEU ALA TYR ALA GLN PHE ASN ASP THR GLU VAL PRO
SEQRES  17 C  740  LEU ILE GLU TYR SER PHE TYR SER ASP GLU SER LEU GLN
SEQRES  18 C  740  TYR PRO LYS THR VAL ARG VAL PRO TYR PRO LYS ALA GLY
SEQRES  19 C  740  ALA VAL ASN PRO THR VAL LYS PHE PHE VAL VAL ASN THR
SEQRES  20 C  740  ASP SER LEU SER SER VAL THR ASN ALA THR SER ILE GLN
SEQRES  21 C  740  ILE THR ALA PRO ALA SER MET LEU ILE GLY ASP HIS TYR
SEQRES  22 C  740  LEU CYS ASP VAL THR TRP ALA THR GLN GLU ARG ILE SER
SEQRES  23 C  740  LEU GLN TRP LEU ARG ARG ILE GLN ASN TYR SER VAL MET
SEQRES  24 C  740  ASP ILE CYS ASP TYR ASP GLU SER SER GLY ARG TRP ASN
SEQRES  25 C  740  CYS LEU VAL ALA ARG GLN HIS ILE GLU MET SER THR THR
SEQRES  26 C  740  GLY TRP VAL GLY ARG PHE ARG PRO SER GLU PRO HIS PHE
SEQRES  27 C  740  THR LEU ASP GLY ASN SER PHE TYR LYS ILE ILE SER ASN
SEQRES  28 C  740  GLU GLU GLY TYR ARG HIS ILE CYS TYR PHE GLN ILE ASP
SEQRES  29 C  740  LYS LYS ASP CYS THR PHE ILE THR LYS GLY THR TRP GLU
SEQRES  30 C  740  VAL ILE GLY ILE GLU ALA LEU THR SER ASP TYR LEU TYR
SEQRES  31 C  740  TYR ILE SER ASN GLU TYR LYS GLY MET PRO GLY GLY ARG
SEQRES  32 C  740  ASN LEU TYR LYS ILE GLN LEU SER ASP TYR THR LYS VAL
SEQRES  33 C  740  THR CYS LEU SER CYS GLU LEU ASN PRO GLU ARG CYS GLN
SEQRES  34 C  740  TYR TYR SER VAL SER PHE SER LYS GLU ALA LYS TYR TYR
SEQRES  35 C  740  GLN LEU ARG CYS SER GLY PRO GLY LEU PRO LEU TYR THR
SEQRES  36 C  740  LEU HIS SER SER VAL ASN ASP LYS GLY LEU ARG VAL LEU
SEQRES  37 C  740  GLU ASP ASN SER ALA LEU ASP LYS MET LEU GLN ASN VAL
SEQRES  38 C  740  GLN MET PRO SER LYS LYS LEU ASP PHE ILE ILE LEU ASN
SEQRES  39 C  740  GLU THR LYS PHE TRP TYR GLN MET ILE LEU PRO PRO HIS
SEQRES  40 C  740  PHE ASP LYS SER LYS LYS TYR PRO LEU LEU LEU ASP VAL
SEQRES  41 C  740  TYR ALA GLY PRO CYS SER GLN LYS ALA ASP THR VAL PHE
SEQRES  42 C  740  ARG LEU ASN TRP ALA THR TYR LEU ALA SER THR GLU ASN
SEQRES  43 C  740  ILE ILE VAL ALA SER PHE ASP GLY ARG GLY SER GLY TYR
SEQRES  44 C  740  GLN GLY ASP LYS ILE MET HIS ALA ILE ASN ARG ARG LEU
SEQRES  45 C  740  GLY THR PHE GLU VAL GLU ASP GLN ILE GLU ALA ALA ARG
SEQRES  46 C  740  GLN PHE SER LYS MET GLY PHE VAL ASP ASN LYS ARG ILE
SEQRES  47 C  740  ALA ILE TRP GLY TRP SER TYR GLY GLY TYR VAL THR SER
SEQRES  48 C  740  MET VAL LEU GLY SER GLY SER GLY VAL PHE LYS CYS GLY
SEQRES  49 C  740  ILE ALA VAL ALA PRO VAL SER ARG TRP GLU TYR TYR ASP
SEQRES  50 C  740  SER VAL TYR THR GLU ARG TYR MET GLY LEU PRO THR PRO
SEQRES  51 C  740  GLU ASP ASN LEU ASP HIS TYR ARG ASN SER THR VAL MET
SEQRES  52 C  740  SER ARG ALA GLU ASN PHE LYS GLN VAL GLU TYR LEU LEU
SEQRES  53 C  740  ILE HIS GLY THR ALA ASP ASP ASN VAL HIS PHE GLN GLN
SEQRES  54 C  740  SER ALA GLN ILE SER LYS ALA LEU VAL ASP VAL GLY VAL
SEQRES  55 C  740  ASP PHE GLN ALA MET TRP TYR THR ASP GLU ASP HIS GLY
SEQRES  56 C  740  ILE ALA SER SER THR ALA HIS GLN HIS ILE TYR THR HIS
SEQRES  57 C  740  MET SER HIS PHE ILE LYS GLN CYS PHE SER LEU PRO
SEQRES   1 D  740  ALA ASP PRO GLY GLY SER HIS HIS HIS HIS HIS HIS SER
SEQRES   2 D  740  ARG LYS THR TYR THR LEU THR ASP TYR LEU LYS ASN THR
SEQRES   3 D  740  TYR ARG LEU LYS LEU TYR SER LEU ARG TRP ILE SER ASP
SEQRES   4 D  740  HIS GLU TYR LEU TYR LYS GLN GLU ASN ASN ILE LEU VAL
SEQRES   5 D  740  PHE ASN ALA GLU TYR GLY ASN SER SER VAL PHE LEU GLU
SEQRES   6 D  740  ASN SER THR PHE ASP GLU PHE GLY HIS SER ILE ASN ASP
SEQRES   7 D  740  TYR SER ILE SER PRO ASP GLY GLN PHE ILE LEU LEU GLU
SEQRES   8 D  740  TYR ASN TYR VAL LYS GLN TRP ARG HIS SER TYR THR ALA
SEQRES   9 D  740  SER TYR ASP ILE TYR ASP LEU ASN LYS ARG GLN LEU ILE
SEQRES  10 D  740  THR GLU GLU ARG ILE PRO ASN ASN THR GLN TRP VAL THR
SEQRES  11 D  740  TRP SER PRO VAL GLY HIS LYS LEU ALA TYR VAL TRP ASN
SEQRES  12 D  740  ASN ASP ILE TYR VAL LYS ILE GLU PRO ASN LEU PRO SER
SEQRES  13 D  740  TYR ARG ILE THR TRP THR GLY LYS GLU ASP ILE ILE TYR
SEQRES  14 D  740  ASN GLY ILE THR ASP TRP VAL TYR GLU GLU GLU VAL PHE
SEQRES  15 D  740  SER ALA TYR SER ALA LEU TRP TRP SER PRO ASN GLY THR
SEQRES  16 D  740  PHE LEU ALA TYR ALA GLN PHE ASN ASP THR GLU VAL PRO
SEQRES  17 D  740  LEU ILE GLU TYR SER PHE TYR SER ASP GLU SER LEU GLN
SEQRES  18 D  740  TYR PRO LYS THR VAL ARG VAL PRO TYR PRO LYS ALA GLY
SEQRES  19 D  740  ALA VAL ASN PRO THR VAL LYS PHE PHE VAL VAL ASN THR
SEQRES  20 D  740  ASP SER LEU SER SER VAL THR ASN ALA THR SER ILE GLN
SEQRES  21 D  740  ILE THR ALA PRO ALA SER MET LEU ILE GLY ASP HIS TYR
SEQRES  22 D  740  LEU CYS ASP VAL THR TRP ALA THR GLN GLU ARG ILE SER
SEQRES  23 D  740  LEU GLN TRP LEU ARG ARG ILE GLN ASN TYR SER VAL MET
SEQRES  24 D  740  ASP ILE CYS ASP TYR ASP GLU SER SER GLY ARG TRP ASN
SEQRES  25 D  740  CYS LEU VAL ALA ARG GLN HIS ILE GLU MET SER THR THR
SEQRES  26 D  740  GLY TRP VAL GLY ARG PHE ARG PRO SER GLU PRO HIS PHE
SEQRES  27 D  740  THR LEU ASP GLY ASN SER PHE TYR LYS ILE ILE SER ASN
SEQRES  28 D  740  GLU GLU GLY TYR ARG HIS ILE CYS TYR PHE GLN ILE ASP
SEQRES  29 D  740  LYS LYS ASP CYS THR PHE ILE THR LYS GLY THR TRP GLU
SEQRES  30 D  740  VAL ILE GLY ILE GLU ALA LEU THR SER ASP TYR LEU TYR
SEQRES  31 D  740  TYR ILE SER ASN GLU TYR LYS GLY MET PRO GLY GLY ARG
SEQRES  32 D  740  ASN LEU TYR LYS ILE GLN LEU SER ASP TYR THR LYS VAL
SEQRES  33 D  740  THR CYS LEU SER CYS GLU LEU ASN PRO GLU ARG CYS GLN
SEQRES  34 D  740  TYR TYR SER VAL SER PHE SER LYS GLU ALA LYS TYR TYR
SEQRES  35 D  740  GLN LEU ARG CYS SER GLY PRO GLY LEU PRO LEU TYR THR
SEQRES  36 D  740  LEU HIS SER SER VAL ASN ASP LYS GLY LEU ARG VAL LEU
SEQRES  37 D  740  GLU ASP ASN SER ALA LEU ASP LYS MET LEU GLN ASN VAL
SEQRES  38 D  740  GLN MET PRO SER LYS LYS LEU ASP PHE ILE ILE LEU ASN
SEQRES  39 D  740  GLU THR LYS PHE TRP TYR GLN MET ILE LEU PRO PRO HIS
SEQRES  40 D  740  PHE ASP LYS SER LYS LYS TYR PRO LEU LEU LEU ASP VAL
SEQRES  41 D  740  TYR ALA GLY PRO CYS SER GLN LYS ALA ASP THR VAL PHE
SEQRES  42 D  740  ARG LEU ASN TRP ALA THR TYR LEU ALA SER THR GLU ASN
SEQRES  43 D  740  ILE ILE VAL ALA SER PHE ASP GLY ARG GLY SER GLY TYR
SEQRES  44 D  740  GLN GLY ASP LYS ILE MET HIS ALA ILE ASN ARG ARG LEU
SEQRES  45 D  740  GLY THR PHE GLU VAL GLU ASP GLN ILE GLU ALA ALA ARG
SEQRES  46 D  740  GLN PHE SER LYS MET GLY PHE VAL ASP ASN LYS ARG ILE
SEQRES  47 D  740  ALA ILE TRP GLY TRP SER TYR GLY GLY TYR VAL THR SER
SEQRES  48 D  740  MET VAL LEU GLY SER GLY SER GLY VAL PHE LYS CYS GLY
SEQRES  49 D  740  ILE ALA VAL ALA PRO VAL SER ARG TRP GLU TYR TYR ASP
SEQRES  50 D  740  SER VAL TYR THR GLU ARG TYR MET GLY LEU PRO THR PRO
SEQRES  51 D  740  GLU ASP ASN LEU ASP HIS TYR ARG ASN SER THR VAL MET
SEQRES  52 D  740  SER ARG ALA GLU ASN PHE LYS GLN VAL GLU TYR LEU LEU
SEQRES  53 D  740  ILE HIS GLY THR ALA ASP ASP ASN VAL HIS PHE GLN GLN
SEQRES  54 D  740  SER ALA GLN ILE SER LYS ALA LEU VAL ASP VAL GLY VAL
SEQRES  55 D  740  ASP PHE GLN ALA MET TRP TYR THR ASP GLU ASP HIS GLY
SEQRES  56 D  740  ILE ALA SER SER THR ALA HIS GLN HIS ILE TYR THR HIS
SEQRES  57 D  740  MET SER HIS PHE ILE LYS GLN CYS PHE SER LEU PRO

@<SCITEGIC>MOL_PROPERTY
Resolution
SciTegic.value.DoubleValue
2.240000

@<SCITEGIC>MOL_PROPERTY
Protein Sequence
SciTegic.value.StringValue
RKTYTLTDYLKNTYRLKLYSLRWISDHEYLYKQNILVFNAEYGNSSVFLENSTFDEFGHSINDYSISPDGQFILLEYNYVKQWRHSYTASYDIYDLNKRQLITEERIPNNTQWVTWSPVGHKLAYVWNNDIYVKIEPNLPSYRITWTGKEDIIYNGITDWVYEEEVFSAYSALWWSPNGTFLAYAQFNDTEVPLIEYSFY
SDESLQYPKTVRVPYPKAGAVNPTVKFFVVNTDSLSSVTNATSIQITAPASMLIGDHYLCDVTWATQERISLQWLRRIQNYSVMDICDYDESSGRWNCLVARQHIEMSTTGWVGRFRPSEPHFTLDGNSFYKIISNEEGYRHICYFQIDKKDCTFITKGTWEVIGIEALTSDYLYYISNEYKGMPGGRNLYKIQLSDYTK
VTCLSCELNPERCQYYSVSFSKEAKYYQLRCSGPGLPLYTLHSSVNDKGLRVLEDNSALDKMLQNVQMPSKKLDFIILNETKFWYQMILPPHFDKSKKYPLLLDVYAGPCSQKADTVFRLNWATYLASTENIIVASFDGRGSGYQGDKIMHAINRRLGTFEVEDQIEAARQFSKMGFVDNKRIAIWGWSYGGYVTSMVLG
SGSGVFKCGIAVAPVSRWEYYDSVYTERYMGLPTPEDNLDHYRNSTVMSRAENFKQVEYLLIHGTADDNVHFQQSAQISKALVDVGVDFQAMWYTDEDHGIASSTAHQHIYTHMSHFIKQCFSLP

@<SCITEGIC>MOL_PROPERTY
Secondary Structure
SciTegic.value.StringValue
CSSCCHHHHHHTCCCCCCCCSSSCCCCSSSSTTTSSSSSTTTCCCCSSSCTTTTTTCCCCCCSSSSCTTCCSSSSSSSSSSCCCCCSSSSSSSSSTTTTSSCCCCCCCTTSSSSSSCCCTTCSSSSSTTCSSSSCCTTCCCSSCCCCCCTTTSSSCCCCHHHHHHTCCCCCCSSSCTTCCSSSSSSSSCTTCCSSSSSSC
CCTTCCCCSSSSSSCCCTTCCCCSSSSSSSSTTCCCCCCCCCSSSSCCCHHHHTCCSSSSSSSSCCTTSSSSSSSSCCTTSSSSSSSSSSTTTTSSSSCHHHCSSSSCCCCCCCCCCCCCCSSCTTCCSSSSSSSCTTCCSSSSSSSTTCCCCSSCCCCCCCSSSSSSSCCCSSSSSSCCHHHCTTCCSSSSSSTTCTTC
SSSCCTTCCTTTCCCSSSSSCTTCCSSSSSSCCCCCCSSSSSSTTTTSSSSSSSCCHHHHHHHHTSSCCSSSSSSSSCTTCSSSSSSSSCCCCCTTCCSSSSSSSCCCTTCCCCCCCCCCCHHHHHHHHHCCSSSSSSCTTCCCCCHHHHHHHTTCTTTTHHHHHHHHHHHHHTTCCSSSSSSSSSSSTHHHHHHHHHHT
TTCCCCCSSSSSCCCCCHHHCCHHHHHHHHCCCCTTTTHHHHHHCCCHHHTHHHHHCSSSSSSSTTCTTTTHHHHHHHHHHHHHTTCCCSSSSSTTCCTTCCCHHHHHHHHHHHHHHHHHHTTCC

@<SCITEGIC>MOL_PROPERTY
Heavy atom RMSD to SYR-472 1
SciTegic.value.DoubleValue
0.000000

@<SCITEGIC>ATOM_PROPERTY
Formal Charge
SciTegic.value.StringValue
1 0
2 0
3 0
4 0
5 0
6 0
7 0
8 0
9 0
10 0
11 0
12 0
13 0
14 0
15 0
16 0
17 0
18 0
19 0
20 0
21 0
22 0
23 0
24 0
25 0
26 0

@<SCITEGIC>ATOM_PROPERTY
pdb_tempFactor
SciTegic.value.DoubleValue
1 0.00
2 0.00
3 0.00
4 0.00
5 0.00
6 0.00
7 0.00
8 0.00
9 0.00
10 0.00
11 0.00
12 0.00
13 0.00
14 0.00
15 0.00
16 0.00
17 0.00
18 0.00
19 0.00
20 0.00
21 0.00
22 0.00
23 0.00
24 0.00
25 0.00
26 0.00

@<SCITEGIC>ATOM_PROPERTY
pdb_occupancy
SciTegic.value.DoubleValue
1 1.00
2 1.00
3 1.00
4 1.00
5 1.00
6 1.00
7 1.00
8 1.00
9 1.00
10 1.00
11 1.00
12 1.00
13 1.00
14 1.00
15 1.00
16 1.00
17 1.00
18 1.00
19 1.00
20 1.00
21 1.00
22 1.00
23 1.00
24 1.00
25 1.00
26 1.00

#	Created by:	Discovery Studio
#	Creation time:	2019-08-05T16:14:11Z

@<TRIPOS>MOLECULE
5kby
   46    48     0 0 0
SMALL
USER_CHARGES


@<TRIPOS>ATOM
      1 C1          -17.183700   -2.055700   58.678100 C.2      1 SUBUNIT    0.0000
      2 C2          -16.891400   -3.362600   58.766700 C.2      1 SUBUNIT    0.0000
      3 C3          -18.477500   -5.193900   59.580800 C.3      1 SUBUNIT    0.0000
      4 C4          -17.901000   -6.330500   61.764300 C.3      1 SUBUNIT    0.0000
      5 C5          -14.072000   -5.537700   57.772100 C.2      1 SUBUNIT    0.0000
      6 C6          -11.318000   -5.986400   57.477800 C.2      1 SUBUNIT    0.0000
      7 C7          -11.774200   -5.123600   58.458800 C.2      1 SUBUNIT    0.0000
      8 C8          -13.539800   -3.884800   59.536200 C.1      1 SUBUNIT    0.0000
      9 C9          -15.648000   -3.272500   56.599900 C.2      1 SUBUNIT    0.0000
     10 C10         -15.627100   -1.172100   55.325400 C.3      1 SUBUNIT    0.0000
     11 N11         -16.011200   -1.951300   56.518000 N.am     1 SUBUNIT    0.0000
     12 C12         -16.708900   -1.300900   57.497200 C.2      1 SUBUNIT    0.0000
     13 O13         -16.984100   -0.107900   57.456400 O.2      1 SUBUNIT    0.0000
     14 N14         -17.439500   -4.193200   59.858900 N.pl3    1 SUBUNIT    0.0000
     15 C15         -18.207300   -6.531600   60.279600 C.3      1 SUBUNIT    0.0000
     16 C16         -16.714600   -5.383100   61.943500 C.3      1 SUBUNIT    0.0000
     17 N17         -15.478600   -6.006200   61.475600 N.3      1 SUBUNIT    0.0000
     18 C18         -16.998800   -4.038400   61.251300 C.3      1 SUBUNIT    0.0000
     19 N19         -16.028000   -3.956400   57.726000 N.am     1 SUBUNIT    0.0000
     20 C20         -15.564800   -5.345700   57.899400 C.3      1 SUBUNIT    0.0000
     21 C21         -13.600000   -6.400200   56.790400 C.2      1 SUBUNIT    0.0000
     22 C22         -12.240100   -6.597700   56.649700 C.2      1 SUBUNIT    0.0000
     23 F23         -11.807200   -7.401300   55.678000 F        1 SUBUNIT    0.0000
     24 C24         -13.137700   -4.886000   58.590000 C.2      1 SUBUNIT    0.0000
     25 N25         -13.822300   -3.037900   60.272700 N.1      1 SUBUNIT    0.0000
     26 O26         -15.003900   -3.807900   55.704000 O.2      1 SUBUNIT    0.0000
     27 H27         -17.761600   -1.561600   59.436200 H        1 SUBUNIT    0.0000
     28 H28         -19.439100   -4.794900   59.906100 H        1 SUBUNIT    0.0000
     29 H29         -18.549200   -5.356900   58.505600 H        1 SUBUNIT    0.0000
     30 H30         -18.775000   -5.915100   62.265700 H        1 SUBUNIT    0.0000
     31 H31         -17.700100   -7.288000   62.243500 H        1 SUBUNIT    0.0000
     32 H32         -10.264600   -6.182800   57.384500 H        1 SUBUNIT    0.0000
     33 H33         -11.063600   -4.644000   59.115600 H        1 SUBUNIT    0.0000
     34 H34         -14.805600   -0.494900   55.562800 H        1 SUBUNIT    0.0000
     35 H35         -15.308800   -1.801100   54.492100 H        1 SUBUNIT    0.0000
     36 H36         -16.467700   -0.577300   54.964500 H        1 SUBUNIT    0.0000
     37 H37         -19.061100   -7.195600   60.161100 H        1 SUBUNIT    0.0000
     38 H38         -17.364900   -7.029500   59.804000 H        1 SUBUNIT    0.0000
     39 H39         -16.578300   -5.209600   63.011200 H        1 SUBUNIT    0.0000
     40 H40         -14.686900   -5.515500   61.873700 H        1 SUBUNIT    0.0000
     41 H41         -15.416400   -6.955800   61.835300 H        1 SUBUNIT    0.0000
     42 H42         -17.779500   -3.509800   61.797300 H        1 SUBUNIT    0.0000
     43 H43         -16.119300   -3.403000   61.291300 H        1 SUBUNIT    0.0000
     44 H44         -16.090700   -5.979700   57.184800 H        1 SUBUNIT    0.0000
     45 H45         -15.830400   -5.731600   58.879800 H        1 SUBUNIT    0.0000
     46 H46         -14.290100   -6.900300   56.128500 H        1 SUBUNIT    0.0000
@<TRIPOS>BOND
     1    1    2 2
     2    1   12 1
     3    1   27 1
     4    2   14 1
     5    2   19 1
     6    3   14 1
     7    3   15 1
     8    3   28 1
     9    3   29 1
    10    4   15 1
    11    4   16 1
    12    4   30 1
    13    4   31 1
    14    5   20 1
    15    5   21 2
    16    5   24 1
    17    6    7 1
    18    6   22 2
    19    6   32 1
    20    7   24 2
    21    7   33 1
    22    8   24 1
    23    8   25 3
    24    9   11 1
    25    9   19 1
    26    9   26 2
    27   10   11 1
    28   10   34 1
    29   10   35 1
    30   10   36 1
    31   11   12 1
    32   12   13 2
    33   14   18 1
    34   15   37 1
    35   15   38 1
    36   16   17 1
    37   16   18 1
    38   16   39 1
    39   17   40 1
    40   17   41 1
    41   18   42 1
    42   18   43 1
    43   19   20 1
    44   20   44 1
    45   20   45 1
    46   21   22 1
    47   21   46 1
    48   22   23 1
@<SCITEGIC>MOL_PROPERTY
TopHits
SciTegic.value.IntegerValue
10

@<SCITEGIC>MOL_PROPERTY
-CDOCKER_ENERGY
SciTegic.value.DoubleValue
40.550488

@<SCITEGIC>MOL_PROPERTY
-CDOCKER_INTERACTION_ENERGY
SciTegic.value.DoubleValue
47.284168

@<SCITEGIC>MOL_PROPERTY
POSE_NUMBER
SciTegic.value.IntegerValue
1

@<SCITEGIC>MOL_PROPERTY
UseResidueTemplateCharge
SciTegic.value.StringValue
True

@<SCITEGIC>MOL_PROPERTY
ForcefieldFFML
SciTegic.value.StringValue
<?xml version="1.0" encoding="UTF-8"?>
<!DOCTYPE ffml SYSTEM "Ffml.dtd">
<ffml version="1.0">
<forcefield name="CHARMm" derivedFrom="CHARMm" base="CHARMm">
<atomTypes>
</atomTypes>
<parameters>
<angle atom1="NX" atom2="CUA1" atom3="NX">
<quadratic
refValue="120"
forceConstant="60"/>
</angle>
</parameters>
</forcefield>
</ffml>

@<SCITEGIC>MOL_PROPERTY
Initial Potential Energy
SciTegic.value.DoubleValue
13.904720

@<SCITEGIC>MOL_PROPERTY
Initial RMS Gradient
SciTegic.value.DoubleValue
16.253469

@<SCITEGIC>MOL_PROPERTY
Minimization Criteria
SciTegic.value.StringValue
 CONJUG> Minimization exiting with gradient tolerance ( 0.0100000) satisfied.

@<SCITEGIC>MOL_PROPERTY
CHARMm Energy
SciTegic.value.DoubleValue
-13.699890

@<SCITEGIC>MOL_PROPERTY
Potential Energy
SciTegic.value.DoubleValue
-13.699890

@<SCITEGIC>MOL_PROPERTY
RMS Gradient
SciTegic.value.DoubleValue
0.009700

@<SCITEGIC>MOL_PROPERTY
Bond Energy
SciTegic.value.DoubleValue
1.276730

@<SCITEGIC>MOL_PROPERTY
Angle Energy
SciTegic.value.DoubleValue
4.901960

@<SCITEGIC>MOL_PROPERTY
Urey-Bradley Energy
SciTegic.value.IntegerValue
0

@<SCITEGIC>MOL_PROPERTY
Dihedral Energy
SciTegic.value.DoubleValue
4.963330

@<SCITEGIC>MOL_PROPERTY
Improper Energy
SciTegic.value.DoubleValue
0.289610

@<SCITEGIC>MOL_PROPERTY
Van der Waals Energy
SciTegic.value.DoubleValue
-2.227960

@<SCITEGIC>MOL_PROPERTY
Electrostatic Energy
SciTegic.value.DoubleValue
-22.903561

@<SCITEGIC>MOL_PROPERTY
Hydrogen Bond Energy
SciTegic.value.IntegerValue
0

@<SCITEGIC>MOL_PROPERTY
Solvation Free Energy
SciTegic.value.IntegerValue
0

@<SCITEGIC>MOL_PROPERTY
Molecule Solvent Accessibility
SciTegic.value.DoubleValue
3571.939941

@<SCITEGIC>MOL_PROPERTY
Resolution
SciTegic.value.DoubleValue
2.240000

@<SCITEGIC>MOL_PROPERTY
PartialChargeMethod
SciTegic.value.StringValue
MomanyRone

@<SCITEGIC>MOL_PROPERTY
Heavy atom RMSD to SYR-472 1
SciTegic.value.DoubleValue
0.393610

@<SCITEGIC>ATOM_PROPERTY
Formal Charge
SciTegic.value.StringValue
1 0
2 0
3 0
4 0
5 0
6 0
7 0
8 0
9 0
10 0
11 0
12 0
13 0
14 0
15 0
16 0
17 0
18 0
19 0
20 0
21 0
22 0
23 0
24 0
25 0
26 0
27 0
28 0
29 0
30 0
31 0
32 0
33 0
34 0
35 0
36 0
37 0
38 0
39 0
40 0
41 0
42 0
43 0
44 0
45 0
46 0

@<SCITEGIC>ATOM_PROPERTY
pdb_tempFactor
SciTegic.value.DoubleValue
1 0.00
2 0.00
3 0.00
4 0.00
5 0.00
6 0.00
7 0.00
8 0.00
9 0.00
10 0.00
11 0.00
12 0.00
13 0.00
14 0.00
15 0.00
16 0.00
17 0.00
18 0.00
19 0.00
20 0.00
21 0.00
22 0.00
23 0.00
24 0.00
25 0.00
26 0.00
27 0.00
28 0.00
29 0.00
30 0.00
31 0.00
32 0.00
33 0.00
34 0.00
35 0.00
36 0.00
37 0.00
38 0.00
39 0.00
40 0.00
41 0.00
42 0.00
43 0.00
44 0.00
45 0.00
46 0.00

@<SCITEGIC>ATOM_PROPERTY
pdb_occupancy
SciTegic.value.DoubleValue
1 1.00
2 1.00
3 1.00
4 1.00
5 1.00
6 1.00
7 1.00
8 1.00
9 1.00
10 1.00
11 1.00
12 1.00
13 1.00
14 1.00
15 1.00
16 1.00
17 1.00
18 1.00
19 1.00
20 1.00
21 1.00
22 1.00
23 1.00
24 1.00
25 1.00
26 1.00
27 1.00
28 1.00
29 1.00
30 1.00
31 1.00
32 1.00
33 1.00
34 1.00
35 1.00
36 1.00
37 1.00
38 1.00
39 1.00
40 1.00
41 1.00
42 1.00
43 1.00
44 1.00
45 1.00
46 1.00

#	Created by:	Discovery Studio
#	Creation time:	2019-08-05T16:14:11Z

@<TRIPOS>MOLECULE
5kby
   46    48     0 0 0
SMALL
USER_CHARGES


@<TRIPOS>ATOM
      1 C1          -17.455300   -2.595900   59.119100 C.2      1 SUBUNIT    0.0000
      2 C2          -16.991900   -3.853800   59.126500 C.2      1 SUBUNIT    0.0000
      3 C3          -18.196500   -5.937000   60.025200 C.3      1 SUBUNIT    0.0000
      4 C4          -18.718900   -5.947000   62.493000 C.3      1 SUBUNIT    0.0000
      5 C5          -14.071000   -5.741400   57.809600 C.2      1 SUBUNIT    0.0000
      6 C6          -11.314800   -5.856800   57.303800 C.2      1 SUBUNIT    0.0000
      7 C7          -11.781400   -5.179500   58.413400 C.2      1 SUBUNIT    0.0000
      8 C8          -13.575000   -4.384900   59.809800 C.1      1 SUBUNIT    0.0000
      9 C9          -15.823300   -3.481700   56.945400 C.2      1 SUBUNIT    0.0000
     10 C10         -15.966200   -1.279200   55.883400 C.3      1 SUBUNIT    0.0000
     11 N11         -16.309600   -2.198800   56.983900 N.am     1 SUBUNIT    0.0000
     12 C12         -17.079700   -1.709000   58.001700 C.2      1 SUBUNIT    0.0000
     13 O13         -17.487100   -0.554700   58.055200 O.2      1 SUBUNIT    0.0000
     14 N14         -17.354700   -4.754200   60.238000 N.pl3    1 SUBUNIT    0.0000
     15 C15         -19.304800   -6.043900   61.079300 C.3      1 SUBUNIT    0.0000
     16 C16         -17.950800   -4.631500   62.658500 C.3      1 SUBUNIT    0.0000
     17 N17         -17.389500   -4.495800   63.996600 N.3      1 SUBUNIT    0.0000
     18 C18         -16.854100   -4.511500   61.595300 C.3      1 SUBUNIT    0.0000
     19 N19         -16.123000   -4.296000   58.010500 N.am     1 SUBUNIT    0.0000
     20 C20         -15.565900   -5.664600   58.022000 C.3      1 SUBUNIT    0.0000
     21 C21         -13.585600   -6.434900   56.705700 C.2      1 SUBUNIT    0.0000
     22 C22         -12.224300   -6.469900   56.461800 C.2      1 SUBUNIT    0.0000
     23 F23         -11.777300   -7.088600   55.365500 F        1 SUBUNIT    0.0000
     24 C24         -13.146800   -5.119800   58.658700 C.2      1 SUBUNIT    0.0000
     25 N25         -13.891500   -3.765100   60.733600 N.1      1 SUBUNIT    0.0000
     26 O26         -15.145100   -3.869300   55.998500 O.2      1 SUBUNIT    0.0000
     27 H27         -18.088600   -2.230500   59.905700 H        1 SUBUNIT    0.0000
     28 H28         -18.622900   -5.911400   59.021600 H        1 SUBUNIT    0.0000
     29 H29         -17.568100   -6.825800   60.079200 H        1 SUBUNIT    0.0000
     30 H30         -19.516900   -6.013400   63.233500 H        1 SUBUNIT    0.0000
     31 H31         -18.050700   -6.791400   62.674800 H        1 SUBUNIT    0.0000
     32 H32         -10.258200   -5.891900   57.121600 H        1 SUBUNIT    0.0000
     33 H33         -11.073100   -4.712600   59.083600 H        1 SUBUNIT    0.0000
     34 H34         -15.706000   -1.809700   54.966700 H        1 SUBUNIT    0.0000
     35 H35         -16.803600   -0.623800   55.638400 H        1 SUBUNIT    0.0000
     36 H36         -15.115300   -0.659100   56.168600 H        1 SUBUNIT    0.0000
     37 H37         -20.029600   -5.242900   60.927700 H        1 SUBUNIT    0.0000
     38 H38         -19.847000   -6.981400   60.960000 H        1 SUBUNIT    0.0000
     39 H39         -18.651200   -3.805000   62.536100 H        1 SUBUNIT    0.0000
     40 H40         -17.637000   -5.300600   64.561000 H        1 SUBUNIT    0.0000
     41 H41         -16.376400   -4.508900   63.953100 H        1 SUBUNIT    0.0000
     42 H42         -16.407900   -3.519300   61.648100 H        1 SUBUNIT    0.0000
     43 H43         -16.059200   -5.229700   61.800800 H        1 SUBUNIT    0.0000
     44 H44         -16.081000   -6.246100   57.257400 H        1 SUBUNIT    0.0000
     45 H45         -15.767700   -6.169000   58.963700 H        1 SUBUNIT    0.0000
     46 H46         -14.270100   -6.919600   56.027800 H        1 SUBUNIT    0.0000
@<TRIPOS>BOND
     1    1    2 2
     2    1   12 1
     3    1   27 1
     4    2   14 1
     5    2   19 1
     6    3   14 1
     7    3   15 1
     8    3   28 1
     9    3   29 1
    10    4   15 1
    11    4   16 1
    12    4   30 1
    13    4   31 1
    14    5   20 1
    15    5   21 2
    16    5   24 1
    17    6    7 1
    18    6   22 2
    19    6   32 1
    20    7   24 2
    21    7   33 1
    22    8   24 1
    23    8   25 3
    24    9   11 1
    25    9   19 1
    26    9   26 2
    27   10   11 1
    28   10   34 1
    29   10   35 1
    30   10   36 1
    31   11   12 1
    32   12   13 2
    33   14   18 1
    34   15   37 1
    35   15   38 1
    36   16   17 1
    37   16   18 1
    38   16   39 1
    39   17   40 1
    40   17   41 1
    41   18   42 1
    42   18   43 1
    43   19   20 1
    44   20   44 1
    45   20   45 1
    46   21   22 1
    47   21   46 1
    48   22   23 1
@<SCITEGIC>MOL_PROPERTY
TopHits
SciTegic.value.IntegerValue
10

@<SCITEGIC>MOL_PROPERTY
-CDOCKER_ENERGY
SciTegic.value.DoubleValue
38.495949

@<SCITEGIC>MOL_PROPERTY
-CDOCKER_INTERACTION_ENERGY
SciTegic.value.DoubleValue
45.583324

@<SCITEGIC>MOL_PROPERTY
POSE_NUMBER
SciTegic.value.IntegerValue
2

@<SCITEGIC>MOL_PROPERTY
UseResidueTemplateCharge
SciTegic.value.StringValue
True

@<SCITEGIC>MOL_PROPERTY
ForcefieldFFML
SciTegic.value.StringValue
<?xml version="1.0" encoding="UTF-8"?>
<!DOCTYPE ffml SYSTEM "Ffml.dtd">
<ffml version="1.0">
<forcefield name="CHARMm" derivedFrom="CHARMm" base="CHARMm">
<atomTypes>
</atomTypes>
<parameters>
<angle atom1="NX" atom2="CUA1" atom3="NX">
<quadratic
refValue="120"
forceConstant="60"/>
</angle>
</parameters>
</forcefield>
</ffml>

@<SCITEGIC>MOL_PROPERTY
Initial Potential Energy
SciTegic.value.DoubleValue
13.904720

@<SCITEGIC>MOL_PROPERTY
Initial RMS Gradient
SciTegic.value.DoubleValue
16.253469

@<SCITEGIC>MOL_PROPERTY
Minimization Criteria
SciTegic.value.StringValue
 CONJUG> Minimization exiting with gradient tolerance ( 0.0100000) satisfied.

@<SCITEGIC>MOL_PROPERTY
CHARMm Energy
SciTegic.value.DoubleValue
-13.699890

@<SCITEGIC>MOL_PROPERTY
Potential Energy
SciTegic.value.DoubleValue
-13.699890

@<SCITEGIC>MOL_PROPERTY
RMS Gradient
SciTegic.value.DoubleValue
0.009700

@<SCITEGIC>MOL_PROPERTY
Bond Energy
SciTegic.value.DoubleValue
1.276730

@<SCITEGIC>MOL_PROPERTY
Angle Energy
SciTegic.value.DoubleValue
4.901960

@<SCITEGIC>MOL_PROPERTY
Urey-Bradley Energy
SciTegic.value.IntegerValue
0

@<SCITEGIC>MOL_PROPERTY
Dihedral Energy
SciTegic.value.DoubleValue
4.963330

@<SCITEGIC>MOL_PROPERTY
Improper Energy
SciTegic.value.DoubleValue
0.289610

@<SCITEGIC>MOL_PROPERTY
Van der Waals Energy
SciTegic.value.DoubleValue
-2.227960

@<SCITEGIC>MOL_PROPERTY
Electrostatic Energy
SciTegic.value.DoubleValue
-22.903561

@<SCITEGIC>MOL_PROPERTY
Hydrogen Bond Energy
SciTegic.value.IntegerValue
0

@<SCITEGIC>MOL_PROPERTY
Solvation Free Energy
SciTegic.value.IntegerValue
0

@<SCITEGIC>MOL_PROPERTY
Molecule Solvent Accessibility
SciTegic.value.DoubleValue
3571.939941

@<SCITEGIC>MOL_PROPERTY
Resolution
SciTegic.value.DoubleValue
2.240000

@<SCITEGIC>MOL_PROPERTY
PartialChargeMethod
SciTegic.value.StringValue
MomanyRone

@<SCITEGIC>MOL_PROPERTY
Heavy atom RMSD to SYR-472 1
SciTegic.value.DoubleValue
0.741534

@<SCITEGIC>ATOM_PROPERTY
Formal Charge
SciTegic.value.StringValue
1 0
2 0
3 0
4 0
5 0
6 0
7 0
8 0
9 0
10 0
11 0
12 0
13 0
14 0
15 0
16 0
17 0
18 0
19 0
20 0
21 0
22 0
23 0
24 0
25 0
26 0
27 0
28 0
29 0
30 0
31 0
32 0
33 0
34 0
35 0
36 0
37 0
38 0
39 0
40 0
41 0
42 0
43 0
44 0
45 0
46 0

@<SCITEGIC>ATOM_PROPERTY
pdb_tempFactor
SciTegic.value.DoubleValue
1 0.00
2 0.00
3 0.00
4 0.00
5 0.00
6 0.00
7 0.00
8 0.00
9 0.00
10 0.00
11 0.00
12 0.00
13 0.00
14 0.00
15 0.00
16 0.00
17 0.00
18 0.00
19 0.00
20 0.00
21 0.00
22 0.00
23 0.00
24 0.00
25 0.00
26 0.00
27 0.00
28 0.00
29 0.00
30 0.00
31 0.00
32 0.00
33 0.00
34 0.00
35 0.00
36 0.00
37 0.00
38 0.00
39 0.00
40 0.00
41 0.00
42 0.00
43 0.00
44 0.00
45 0.00
46 0.00

@<SCITEGIC>ATOM_PROPERTY
pdb_occupancy
SciTegic.value.DoubleValue
1 1.00
2 1.00
3 1.00
4 1.00
5 1.00
6 1.00
7 1.00
8 1.00
9 1.00
10 1.00
11 1.00
12 1.00
13 1.00
14 1.00
15 1.00
16 1.00
17 1.00
18 1.00
19 1.00
20 1.00
21 1.00
22 1.00
23 1.00
24 1.00
25 1.00
26 1.00
27 1.00
28 1.00
29 1.00
30 1.00
31 1.00
32 1.00
33 1.00
34 1.00
35 1.00
36 1.00
37 1.00
38 1.00
39 1.00
40 1.00
41 1.00
42 1.00
43 1.00
44 1.00
45 1.00
46 1.00

#	Created by:	Discovery Studio
#	Creation time:	2019-08-05T16:14:11Z

@<TRIPOS>MOLECULE
5kby
   46    48     0 0 0
SMALL
USER_CHARGES


@<TRIPOS>ATOM
      1 C1          -17.397100   -2.170500   58.662200 C.2      1 SUBUNIT    0.0000
      2 C2          -17.000200   -3.444800   58.799500 C.2      1 SUBUNIT    0.0000
      3 C3          -18.389600   -5.387400   59.738800 C.3      1 SUBUNIT    0.0000
      4 C4          -17.561300   -6.270900   62.015600 C.3      1 SUBUNIT    0.0000
      5 C5          -14.086000   -5.558800   57.783600 C.2      1 SUBUNIT    0.0000
      6 C6          -11.330800   -5.957700   57.421000 C.2      1 SUBUNIT    0.0000
      7 C7          -11.778900   -5.110600   58.418300 C.2      1 SUBUNIT    0.0000
      8 C8          -13.549900   -3.901500   59.532200 C.1      1 SUBUNIT    0.0000
      9 C9          -15.718200   -3.314200   56.654300 C.2      1 SUBUNIT    0.0000
     10 C10         -15.787100   -1.222300   55.362300 C.3      1 SUBUNIT    0.0000
     11 N11         -16.160400   -2.019500   56.546300 N.am     1 SUBUNIT    0.0000
     12 C12         -16.947400   -1.409000   57.479700 C.2      1 SUBUNIT    0.0000
     13 O13         -17.320400   -0.244400   57.399800 O.2      1 SUBUNIT    0.0000
     14 N14         -17.481000   -4.249400   59.941400 N.pl3    1 SUBUNIT    0.0000
     15 C15         -18.004800   -6.617000   60.582100 C.3      1 SUBUNIT    0.0000
     16 C16         -17.790400   -4.795800   62.361600 C.3      1 SUBUNIT    0.0000
     17 N17         -17.339500   -4.489100   63.716500 N.3      1 SUBUNIT    0.0000
     18 C18         -17.093700   -3.912500   61.318400 C.3      1 SUBUNIT    0.0000
     19 N19         -16.089100   -4.010600   57.778300 N.am     1 SUBUNIT    0.0000
     20 C20         -15.579300   -5.386900   57.954100 C.3      1 SUBUNIT    0.0000
     21 C21         -13.618800   -6.409600   56.786700 C.2      1 SUBUNIT    0.0000
     22 C22         -12.258900   -6.579800   56.609200 C.2      1 SUBUNIT    0.0000
     23 F23         -11.833100   -7.359300   55.613900 F        1 SUBUNIT    0.0000
     24 C24         -13.143400   -4.894700   58.579600 C.2      1 SUBUNIT    0.0000
     25 N25         -13.853900   -3.064000   60.271000 N.1      1 SUBUNIT    0.0000
     26 O26         -15.020700   -3.817000   55.780000 O.2      1 SUBUNIT    0.0000
     27 H27         -18.036300   -1.702500   59.386300 H        1 SUBUNIT    0.0000
     28 H28         -19.398100   -5.065800   60.002400 H        1 SUBUNIT    0.0000
     29 H29         -18.425000   -5.655500   58.681800 H        1 SUBUNIT    0.0000
     30 H30         -18.071700   -6.914700   62.733200 H        1 SUBUNIT    0.0000
     31 H31         -16.497900   -6.490800   62.122500 H        1 SUBUNIT    0.0000
     32 H32         -10.277400   -6.125000   57.293800 H        1 SUBUNIT    0.0000
     33 H33         -11.058200   -4.617600   59.054300 H        1 SUBUNIT    0.0000
     34 H34         -16.682200   -0.921900   54.816700 H        1 SUBUNIT    0.0000
     35 H35         -15.250200   -0.321400   55.662700 H        1 SUBUNIT    0.0000
     36 H36         -15.148000   -1.763000   54.663600 H        1 SUBUNIT    0.0000
     37 H37         -18.849500   -7.304800   60.611000 H        1 SUBUNIT    0.0000
     38 H38         -17.198500   -7.158900   60.089100 H        1 SUBUNIT    0.0000
     39 H39         -18.861300   -4.594100   62.341200 H        1 SUBUNIT    0.0000
     40 H40         -17.639500   -5.213700   64.360400 H        1 SUBUNIT    0.0000
     41 H41         -16.327100   -4.501300   63.758400 H        1 SUBUNIT    0.0000
     42 H42         -17.308000   -2.861400   61.512300 H        1 SUBUNIT    0.0000
     43 H43         -16.016500   -4.038500   61.413200 H        1 SUBUNIT    0.0000
     44 H44         -16.111300   -6.042000   57.262900 H        1 SUBUNIT    0.0000
     45 H45         -15.806700   -5.761000   58.949800 H        1 SUBUNIT    0.0000
     46 H46         -14.310000   -6.921200   56.134700 H        1 SUBUNIT    0.0000
@<TRIPOS>BOND
     1    1    2 2
     2    1   12 1
     3    1   27 1
     4    2   14 1
     5    2   19 1
     6    3   14 1
     7    3   15 1
     8    3   28 1
     9    3   29 1
    10    4   15 1
    11    4   16 1
    12    4   30 1
    13    4   31 1
    14    5   20 1
    15    5   21 2
    16    5   24 1
    17    6    7 1
    18    6   22 2
    19    6   32 1
    20    7   24 2
    21    7   33 1
    22    8   24 1
    23    8   25 3
    24    9   11 1
    25    9   19 1
    26    9   26 2
    27   10   11 1
    28   10   34 1
    29   10   35 1
    30   10   36 1
    31   11   12 1
    32   12   13 2
    33   14   18 1
    34   15   37 1
    35   15   38 1
    36   16   17 1
    37   16   18 1
    38   16   39 1
    39   17   40 1
    40   17   41 1
    41   18   42 1
    42   18   43 1
    43   19   20 1
    44   20   44 1
    45   20   45 1
    46   21   22 1
    47   21   46 1
    48   22   23 1
@<SCITEGIC>MOL_PROPERTY
TopHits
SciTegic.value.IntegerValue
10

@<SCITEGIC>MOL_PROPERTY
-CDOCKER_ENERGY
SciTegic.value.DoubleValue
36.681244

@<SCITEGIC>MOL_PROPERTY
-CDOCKER_INTERACTION_ENERGY
SciTegic.value.DoubleValue
47.431389

@<SCITEGIC>MOL_PROPERTY
POSE_NUMBER
SciTegic.value.IntegerValue
3

@<SCITEGIC>MOL_PROPERTY
UseResidueTemplateCharge
SciTegic.value.StringValue
True

@<SCITEGIC>MOL_PROPERTY
ForcefieldFFML
SciTegic.value.StringValue
<?xml version="1.0" encoding="UTF-8"?>
<!DOCTYPE ffml SYSTEM "Ffml.dtd">
<ffml version="1.0">
<forcefield name="CHARMm" derivedFrom="CHARMm" base="CHARMm">
<atomTypes>
</atomTypes>
<parameters>
<angle atom1="NX" atom2="CUA1" atom3="NX">
<quadratic
refValue="120"
forceConstant="60"/>
</angle>
</parameters>
</forcefield>
</ffml>

@<SCITEGIC>MOL_PROPERTY
Initial Potential Energy
SciTegic.value.DoubleValue
13.904720

@<SCITEGIC>MOL_PROPERTY
Initial RMS Gradient
SciTegic.value.DoubleValue
16.253469

@<SCITEGIC>MOL_PROPERTY
Minimization Criteria
SciTegic.value.StringValue
 CONJUG> Minimization exiting with gradient tolerance ( 0.0100000) satisfied.

@<SCITEGIC>MOL_PROPERTY
CHARMm Energy
SciTegic.value.DoubleValue
-13.699890

@<SCITEGIC>MOL_PROPERTY
Potential Energy
SciTegic.value.DoubleValue
-13.699890

@<SCITEGIC>MOL_PROPERTY
RMS Gradient
SciTegic.value.DoubleValue
0.009700

@<SCITEGIC>MOL_PROPERTY
Bond Energy
SciTegic.value.DoubleValue
1.276730

@<SCITEGIC>MOL_PROPERTY
Angle Energy
SciTegic.value.DoubleValue
4.901960

@<SCITEGIC>MOL_PROPERTY
Urey-Bradley Energy
SciTegic.value.IntegerValue
0

@<SCITEGIC>MOL_PROPERTY
Dihedral Energy
SciTegic.value.DoubleValue
4.963330

@<SCITEGIC>MOL_PROPERTY
Improper Energy
SciTegic.value.DoubleValue
0.289610

@<SCITEGIC>MOL_PROPERTY
Van der Waals Energy
SciTegic.value.DoubleValue
-2.227960

@<SCITEGIC>MOL_PROPERTY
Electrostatic Energy
SciTegic.value.DoubleValue
-22.903561

@<SCITEGIC>MOL_PROPERTY
Hydrogen Bond Energy
SciTegic.value.IntegerValue
0

@<SCITEGIC>MOL_PROPERTY
Solvation Free Energy
SciTegic.value.IntegerValue
0

@<SCITEGIC>MOL_PROPERTY
Molecule Solvent Accessibility
SciTegic.value.DoubleValue
3571.939941

@<SCITEGIC>MOL_PROPERTY
Resolution
SciTegic.value.DoubleValue
2.240000

@<SCITEGIC>MOL_PROPERTY
PartialChargeMethod
SciTegic.value.StringValue
MomanyRone

@<SCITEGIC>MOL_PROPERTY
Heavy atom RMSD to SYR-472 1
SciTegic.value.DoubleValue
0.592674

@<SCITEGIC>ATOM_PROPERTY
Formal Charge
SciTegic.value.StringValue
1 0
2 0
3 0
4 0
5 0
6 0
7 0
8 0
9 0
10 0
11 0
12 0
13 0
14 0
15 0
16 0
17 0
18 0
19 0
20 0
21 0
22 0
23 0
24 0
25 0
26 0
27 0
28 0
29 0
30 0
31 0
32 0
33 0
34 0
35 0
36 0
37 0
38 0
39 0
40 0
41 0
42 0
43 0
44 0
45 0
46 0

@<SCITEGIC>ATOM_PROPERTY
pdb_tempFactor
SciTegic.value.DoubleValue
1 0.00
2 0.00
3 0.00
4 0.00
5 0.00
6 0.00
7 0.00
8 0.00
9 0.00
10 0.00
11 0.00
12 0.00
13 0.00
14 0.00
15 0.00
16 0.00
17 0.00
18 0.00
19 0.00
20 0.00
21 0.00
22 0.00
23 0.00
24 0.00
25 0.00
26 0.00
27 0.00
28 0.00
29 0.00
30 0.00
31 0.00
32 0.00
33 0.00
34 0.00
35 0.00
36 0.00
37 0.00
38 0.00
39 0.00
40 0.00
41 0.00
42 0.00
43 0.00
44 0.00
45 0.00
46 0.00

@<SCITEGIC>ATOM_PROPERTY
pdb_occupancy
SciTegic.value.DoubleValue
1 1.00
2 1.00
3 1.00
4 1.00
5 1.00
6 1.00
7 1.00
8 1.00
9 1.00
10 1.00
11 1.00
12 1.00
13 1.00
14 1.00
15 1.00
16 1.00
17 1.00
18 1.00
19 1.00
20 1.00
21 1.00
22 1.00
23 1.00
24 1.00
25 1.00
26 1.00
27 1.00
28 1.00
29 1.00
30 1.00
31 1.00
32 1.00
33 1.00
34 1.00
35 1.00
36 1.00
37 1.00
38 1.00
39 1.00
40 1.00
41 1.00
42 1.00
43 1.00
44 1.00
45 1.00
46 1.00

#	Created by:	Discovery Studio
#	Creation time:	2019-08-05T16:14:11Z

@<TRIPOS>MOLECULE
5kby
   46    48     0 0 0
SMALL
USER_CHARGES


@<TRIPOS>ATOM
      1 C1          -17.905900   -7.308300   60.879400 C.2      1 SUBUNIT    0.0000
      2 C2          -17.781900   -5.989500   61.064000 C.2      1 SUBUNIT    0.0000
      3 C3          -17.208300   -4.945600   58.773800 C.3      1 SUBUNIT    0.0000
      4 C4          -14.711200   -4.711600   58.336300 C.3      1 SUBUNIT    0.0000
      5 C5          -19.523200   -3.377300   61.104000 C.2      1 SUBUNIT    0.0000
      6 C6          -21.208600   -2.522000   59.009100 C.2      1 SUBUNIT    0.0000
      7 C7          -20.015200   -1.861800   59.255100 C.2      1 SUBUNIT    0.0000
      8 C8          -17.941600   -1.580100   60.480700 C.1      1 SUBUNIT    0.0000
      9 C9          -19.226100   -6.111900   63.099900 C.2      1 SUBUNIT    0.0000
     10 C10         -20.095500   -8.259900   63.841300 C.3      1 SUBUNIT    0.0000
     11 N11         -19.307800   -7.466600   62.883300 N.am     1 SUBUNIT    0.0000
     12 C12         -18.728600   -8.100600   61.816300 C.2      1 SUBUNIT    0.0000
     13 O13         -18.840300   -9.299600   61.572000 O.2      1 SUBUNIT    0.0000
     14 N14         -16.889700   -5.207900   60.183900 N.pl3    1 SUBUNIT    0.0000
     15 C15         -16.039900   -5.295100   57.837700 C.3      1 SUBUNIT    0.0000
     16 C16         -14.438300   -5.134000   59.784500 C.3      1 SUBUNIT    0.0000
     17 N17         -13.179600   -4.585300   60.280500 N.3      1 SUBUNIT    0.0000
     18 C18         -15.604600   -4.723100   60.689300 C.3      1 SUBUNIT    0.0000
     19 N19         -18.539800   -5.370900   62.168700 N.am     1 SUBUNIT    0.0000
     20 C20         -18.631100   -3.899900   62.215100 C.3      1 SUBUNIT    0.0000
     21 C21         -20.739800   -4.016500   60.857900 C.2      1 SUBUNIT    0.0000
     22 C22         -21.551000   -3.589400   59.818600 C.2      1 SUBUNIT    0.0000
     23 F23         -22.697200   -4.237500   59.579500 F        1 SUBUNIT    0.0000
     24 C24         -19.180800   -2.286300   60.289100 C.2      1 SUBUNIT    0.0000
     25 N25         -16.944300   -1.006900   60.622700 N.1      1 SUBUNIT    0.0000
     26 O26         -19.769700   -5.592000   64.069500 O.2      1 SUBUNIT    0.0000
     27 H27         -17.402700   -7.774100   60.065500 H        1 SUBUNIT    0.0000
     28 H28         -18.097300   -5.507900   58.486200 H        1 SUBUNIT    0.0000
     29 H29         -17.458400   -3.892000   58.659900 H        1 SUBUNIT    0.0000
     30 H30         -13.895500   -5.039000   57.690000 H        1 SUBUNIT    0.0000
     31 H31         -14.740200   -3.623700   58.271600 H        1 SUBUNIT    0.0000
     32 H32         -21.857000   -2.207200   58.204700 H        1 SUBUNIT    0.0000
     33 H33         -19.747100   -1.022400   58.628500 H        1 SUBUNIT    0.0000
     34 H34         -19.676000   -8.167200   64.843100 H        1 SUBUNIT    0.0000
     35 H35         -21.127200   -7.906000   63.863100 H        1 SUBUNIT    0.0000
     36 H36         -20.120000   -9.321000   63.591600 H        1 SUBUNIT    0.0000
     37 H37         -15.948900   -6.377600   57.762500 H        1 SUBUNIT    0.0000
     38 H38         -16.248700   -4.932800   56.830700 H        1 SUBUNIT    0.0000
     39 H39         -14.339600   -6.219300   59.828700 H        1 SUBUNIT    0.0000
     40 H40         -13.192300   -4.592900   61.292200 H        1 SUBUNIT    0.0000
     41 H41         -12.420200   -5.209300   60.025500 H        1 SUBUNIT    0.0000
     42 H42         -15.446100   -5.120000   61.690700 H        1 SUBUNIT    0.0000
     43 H43         -15.646500   -3.637900   60.777900 H        1 SUBUNIT    0.0000
     44 H44         -17.623500   -3.492500   62.153100 H        1 SUBUNIT    0.0000
     45 H45         -19.024200   -3.543900   63.168600 H        1 SUBUNIT    0.0000
     46 H46         -21.063300   -4.853400   61.459200 H        1 SUBUNIT    0.0000
@<TRIPOS>BOND
     1    1    2 2
     2    1   12 1
     3    1   27 1
     4    2   14 1
     5    2   19 1
     6    3   14 1
     7    3   15 1
     8    3   28 1
     9    3   29 1
    10    4   15 1
    11    4   16 1
    12    4   30 1
    13    4   31 1
    14    5   20 1
    15    5   21 2
    16    5   24 1
    17    6    7 1
    18    6   22 2
    19    6   32 1
    20    7   24 2
    21    7   33 1
    22    8   24 1
    23    8   25 3
    24    9   11 1
    25    9   19 1
    26    9   26 2
    27   10   11 1
    28   10   34 1
    29   10   35 1
    30   10   36 1
    31   11   12 1
    32   12   13 2
    33   14   18 1
    34   15   37 1
    35   15   38 1
    36   16   17 1
    37   16   18 1
    38   16   39 1
    39   17   40 1
    40   17   41 1
    41   18   42 1
    42   18   43 1
    43   19   20 1
    44   20   44 1
    45   20   45 1
    46   21   22 1
    47   21   46 1
    48   22   23 1
@<SCITEGIC>MOL_PROPERTY
TopHits
SciTegic.value.IntegerValue
10

@<SCITEGIC>MOL_PROPERTY
-CDOCKER_ENERGY
SciTegic.value.DoubleValue
34.010735

@<SCITEGIC>MOL_PROPERTY
-CDOCKER_INTERACTION_ENERGY
SciTegic.value.DoubleValue
39.542202

@<SCITEGIC>MOL_PROPERTY
POSE_NUMBER
SciTegic.value.IntegerValue
4

@<SCITEGIC>MOL_PROPERTY
UseResidueTemplateCharge
SciTegic.value.StringValue
True

@<SCITEGIC>MOL_PROPERTY
ForcefieldFFML
SciTegic.value.StringValue
<?xml version="1.0" encoding="UTF-8"?>
<!DOCTYPE ffml SYSTEM "Ffml.dtd">
<ffml version="1.0">
<forcefield name="CHARMm" derivedFrom="CHARMm" base="CHARMm">
<atomTypes>
</atomTypes>
<parameters>
<angle atom1="NX" atom2="CUA1" atom3="NX">
<quadratic
refValue="120"
forceConstant="60"/>
</angle>
</parameters>
</forcefield>
</ffml>

@<SCITEGIC>MOL_PROPERTY
Initial Potential Energy
SciTegic.value.DoubleValue
13.904720

@<SCITEGIC>MOL_PROPERTY
Initial RMS Gradient
SciTegic.value.DoubleValue
16.253469

@<SCITEGIC>MOL_PROPERTY
Minimization Criteria
SciTegic.value.StringValue
 CONJUG> Minimization exiting with gradient tolerance ( 0.0100000) satisfied.

@<SCITEGIC>MOL_PROPERTY
CHARMm Energy
SciTegic.value.DoubleValue
-13.699890

@<SCITEGIC>MOL_PROPERTY
Potential Energy
SciTegic.value.DoubleValue
-13.699890

@<SCITEGIC>MOL_PROPERTY
RMS Gradient
SciTegic.value.DoubleValue
0.009700

@<SCITEGIC>MOL_PROPERTY
Bond Energy
SciTegic.value.DoubleValue
1.276730

@<SCITEGIC>MOL_PROPERTY
Angle Energy
SciTegic.value.DoubleValue
4.901960

@<SCITEGIC>MOL_PROPERTY
Urey-Bradley Energy
SciTegic.value.IntegerValue
0

@<SCITEGIC>MOL_PROPERTY
Dihedral Energy
SciTegic.value.DoubleValue
4.963330

@<SCITEGIC>MOL_PROPERTY
Improper Energy
SciTegic.value.DoubleValue
0.289610

@<SCITEGIC>MOL_PROPERTY
Van der Waals Energy
SciTegic.value.DoubleValue
-2.227960

@<SCITEGIC>MOL_PROPERTY
Electrostatic Energy
SciTegic.value.DoubleValue
-22.903561

@<SCITEGIC>MOL_PROPERTY
Hydrogen Bond Energy
SciTegic.value.IntegerValue
0

@<SCITEGIC>MOL_PROPERTY
Solvation Free Energy
SciTegic.value.IntegerValue
0

@<SCITEGIC>MOL_PROPERTY
Molecule Solvent Accessibility
SciTegic.value.DoubleValue
3571.939941

@<SCITEGIC>MOL_PROPERTY
Resolution
SciTegic.value.DoubleValue
2.240000

@<SCITEGIC>MOL_PROPERTY
PartialChargeMethod
SciTegic.value.StringValue
MomanyRone

@<SCITEGIC>MOL_PROPERTY
Heavy atom RMSD to SYR-472 1
SciTegic.value.DoubleValue
7.238200

@<SCITEGIC>ATOM_PROPERTY
Formal Charge
SciTegic.value.StringValue
1 0
2 0
3 0
4 0
5 0
6 0
7 0
8 0
9 0
10 0
11 0
12 0
13 0
14 0
15 0
16 0
17 0
18 0
19 0
20 0
21 0
22 0
23 0
24 0
25 0
26 0
27 0
28 0
29 0
30 0
31 0
32 0
33 0
34 0
35 0
36 0
37 0
38 0
39 0
40 0
41 0
42 0
43 0
44 0
45 0
46 0

@<SCITEGIC>ATOM_PROPERTY
pdb_tempFactor
SciTegic.value.DoubleValue
1 0.00
2 0.00
3 0.00
4 0.00
5 0.00
6 0.00
7 0.00
8 0.00
9 0.00
10 0.00
11 0.00
12 0.00
13 0.00
14 0.00
15 0.00
16 0.00
17 0.00
18 0.00
19 0.00
20 0.00
21 0.00
22 0.00
23 0.00
24 0.00
25 0.00
26 0.00
27 0.00
28 0.00
29 0.00
30 0.00
31 0.00
32 0.00
33 0.00
34 0.00
35 0.00
36 0.00
37 0.00
38 0.00
39 0.00
40 0.00
41 0.00
42 0.00
43 0.00
44 0.00
45 0.00
46 0.00

@<SCITEGIC>ATOM_PROPERTY
pdb_occupancy
SciTegic.value.DoubleValue
1 1.00
2 1.00
3 1.00
4 1.00
5 1.00
6 1.00
7 1.00
8 1.00
9 1.00
10 1.00
11 1.00
12 1.00
13 1.00
14 1.00
15 1.00
16 1.00
17 1.00
18 1.00
19 1.00
20 1.00
21 1.00
22 1.00
23 1.00
24 1.00
25 1.00
26 1.00
27 1.00
28 1.00
29 1.00
30 1.00
31 1.00
32 1.00
33 1.00
34 1.00
35 1.00
36 1.00
37 1.00
38 1.00
39 1.00
40 1.00
41 1.00
42 1.00
43 1.00
44 1.00
45 1.00
46 1.00

#	Created by:	Discovery Studio
#	Creation time:	2019-08-05T16:14:11Z

@<TRIPOS>MOLECULE
5kby
   46    48     0 0 0
SMALL
USER_CHARGES


@<TRIPOS>ATOM
      1 C1          -17.749700   -3.252800   61.608600 C.2      1 SUBUNIT    0.0000
      2 C2          -17.778900   -4.594500   61.557100 C.2      1 SUBUNIT    0.0000
      3 C3          -16.187400   -6.407600   60.704700 C.3      1 SUBUNIT    0.0000
      4 C4          -14.984700   -5.763900   58.559200 C.3      1 SUBUNIT    0.0000
      5 C5          -20.189700   -7.135700   62.794100 C.2      1 SUBUNIT    0.0000
      6 C6          -22.856800   -7.700800   63.480300 C.2      1 SUBUNIT    0.0000
      7 C7          -22.579200   -6.845200   62.423900 C.2      1 SUBUNIT    0.0000
      8 C8          -21.005800   -5.714800   60.947400 C.1      1 SUBUNIT    0.0000
      9 C9          -18.877600   -4.694900   63.790700 C.2      1 SUBUNIT    0.0000
     10 C10         -19.359400   -2.656400   65.005900 C.3      1 SUBUNIT    0.0000
     11 N11         -18.831500   -3.327500   63.806200 N.am     1 SUBUNIT    0.0000
     12 C12         -18.348100   -2.572500   62.774900 C.2      1 SUBUNIT    0.0000
     13 O13         -18.361900   -1.346600   62.754400 O.2      1 SUBUNIT    0.0000
     14 N14         -17.121100   -5.308300   60.446200 N.pl3    1 SUBUNIT    0.0000
     15 C15         -14.835900   -6.178000   60.028100 C.3      1 SUBUNIT    0.0000
     16 C16         -15.946100   -4.581200   58.402000 C.3      1 SUBUNIT    0.0000
     17 N17         -16.086800   -4.213400   56.996500 N.3      1 SUBUNIT    0.0000
     18 C18         -17.301700   -4.906200   59.046100 C.3      1 SUBUNIT    0.0000
     19 N19         -18.462600   -5.324500   62.648000 N.am     1 SUBUNIT    0.0000
     20 C20         -18.746500   -6.771000   62.515400 C.3      1 SUBUNIT    0.0000
     21 C21         -20.480300   -8.011200   63.838400 C.2      1 SUBUNIT    0.0000
     22 C22         -21.800100   -8.284700   64.157900 C.2      1 SUBUNIT    0.0000
     23 F23         -22.063900   -9.131200   65.159800 F        1 SUBUNIT    0.0000
     24 C24         -21.256000   -6.583500   62.071300 C.2      1 SUBUNIT    0.0000
     25 N25         -20.807700   -5.017200   60.043300 N.1      1 SUBUNIT    0.0000
     26 O26         -19.295700   -5.316500   64.759700 O.2      1 SUBUNIT    0.0000
     27 H27         -17.295400   -2.670700   60.829800 H        1 SUBUNIT    0.0000
     28 H28         -16.044500   -6.531900   61.779800 H        1 SUBUNIT    0.0000
     29 H29         -16.626400   -7.333000   60.334600 H        1 SUBUNIT    0.0000
     30 H30         -14.006700   -5.511000   58.148700 H        1 SUBUNIT    0.0000
     31 H31         -15.351300   -6.608800   57.977800 H        1 SUBUNIT    0.0000
     32 H32         -23.876300   -7.919800   63.761400 H        1 SUBUNIT    0.0000
     33 H33         -23.400200   -6.399100   61.880800 H        1 SUBUNIT    0.0000
     34 H34         -18.848600   -3.031600   65.890600 H        1 SUBUNIT    0.0000
     35 H35         -19.235700   -1.573400   64.979500 H        1 SUBUNIT    0.0000
     36 H36         -20.423400   -2.863400   65.121500 H        1 SUBUNIT    0.0000
     37 H37         -14.281400   -5.415800   60.578000 H        1 SUBUNIT    0.0000
     38 H38         -14.262600   -7.099400   60.083200 H        1 SUBUNIT    0.0000
     39 H39         -15.516000   -3.717500   58.910600 H        1 SUBUNIT    0.0000
     40 H40         -16.551500   -3.318100   56.912700 H        1 SUBUNIT    0.0000
     41 H41         -16.692700   -4.876800   56.526900 H        1 SUBUNIT    0.0000
     42 H42         -17.972500   -4.048800   58.977400 H        1 SUBUNIT    0.0000
     43 H43         -17.786900   -5.724300   58.511000 H        1 SUBUNIT    0.0000
     44 H44         -18.079200   -7.321400   63.179100 H        1 SUBUNIT    0.0000
     45 H45         -18.528800   -7.121600   61.510400 H        1 SUBUNIT    0.0000
     46 H46         -19.684400   -8.459000   64.415200 H        1 SUBUNIT    0.0000
@<TRIPOS>BOND
     1    1    2 2
     2    1   12 1
     3    1   27 1
     4    2   14 1
     5    2   19 1
     6    3   14 1
     7    3   15 1
     8    3   28 1
     9    3   29 1
    10    4   15 1
    11    4   16 1
    12    4   30 1
    13    4   31 1
    14    5   20 1
    15    5   21 2
    16    5   24 1
    17    6    7 1
    18    6   22 2
    19    6   32 1
    20    7   24 2
    21    7   33 1
    22    8   24 1
    23    8   25 3
    24    9   11 1
    25    9   19 1
    26    9   26 2
    27   10   11 1
    28   10   34 1
    29   10   35 1
    30   10   36 1
    31   11   12 1
    32   12   13 2
    33   14   18 1
    34   15   37 1
    35   15   38 1
    36   16   17 1
    37   16   18 1
    38   16   39 1
    39   17   40 1
    40   17   41 1
    41   18   42 1
    42   18   43 1
    43   19   20 1
    44   20   44 1
    45   20   45 1
    46   21   22 1
    47   21   46 1
    48   22   23 1
@<SCITEGIC>MOL_PROPERTY
TopHits
SciTegic.value.IntegerValue
10

@<SCITEGIC>MOL_PROPERTY
-CDOCKER_ENERGY
SciTegic.value.DoubleValue
33.197643

@<SCITEGIC>MOL_PROPERTY
-CDOCKER_INTERACTION_ENERGY
SciTegic.value.DoubleValue
40.135277

@<SCITEGIC>MOL_PROPERTY
POSE_NUMBER
SciTegic.value.IntegerValue
5

@<SCITEGIC>MOL_PROPERTY
UseResidueTemplateCharge
SciTegic.value.StringValue
True

@<SCITEGIC>MOL_PROPERTY
ForcefieldFFML
SciTegic.value.StringValue
<?xml version="1.0" encoding="UTF-8"?>
<!DOCTYPE ffml SYSTEM "Ffml.dtd">
<ffml version="1.0">
<forcefield name="CHARMm" derivedFrom="CHARMm" base="CHARMm">
<atomTypes>
</atomTypes>
<parameters>
<angle atom1="NX" atom2="CUA1" atom3="NX">
<quadratic
refValue="120"
forceConstant="60"/>
</angle>
</parameters>
</forcefield>
</ffml>

@<SCITEGIC>MOL_PROPERTY
Initial Potential Energy
SciTegic.value.DoubleValue
13.904720

@<SCITEGIC>MOL_PROPERTY
Initial RMS Gradient
SciTegic.value.DoubleValue
16.253469

@<SCITEGIC>MOL_PROPERTY
Minimization Criteria
SciTegic.value.StringValue
 CONJUG> Minimization exiting with gradient tolerance ( 0.0100000) satisfied.

@<SCITEGIC>MOL_PROPERTY
CHARMm Energy
SciTegic.value.DoubleValue
-13.699890

@<SCITEGIC>MOL_PROPERTY
Potential Energy
SciTegic.value.DoubleValue
-13.699890

@<SCITEGIC>MOL_PROPERTY
RMS Gradient
SciTegic.value.DoubleValue
0.009700

@<SCITEGIC>MOL_PROPERTY
Bond Energy
SciTegic.value.DoubleValue
1.276730

@<SCITEGIC>MOL_PROPERTY
Angle Energy
SciTegic.value.DoubleValue
4.901960

@<SCITEGIC>MOL_PROPERTY
Urey-Bradley Energy
SciTegic.value.IntegerValue
0

@<SCITEGIC>MOL_PROPERTY
Dihedral Energy
SciTegic.value.DoubleValue
4.963330

@<SCITEGIC>MOL_PROPERTY
Improper Energy
SciTegic.value.DoubleValue
0.289610

@<SCITEGIC>MOL_PROPERTY
Van der Waals Energy
SciTegic.value.DoubleValue
-2.227960

@<SCITEGIC>MOL_PROPERTY
Electrostatic Energy
SciTegic.value.DoubleValue
-22.903561

@<SCITEGIC>MOL_PROPERTY
Hydrogen Bond Energy
SciTegic.value.IntegerValue
0

@<SCITEGIC>MOL_PROPERTY
Solvation Free Energy
SciTegic.value.IntegerValue
0

@<SCITEGIC>MOL_PROPERTY
Molecule Solvent Accessibility
SciTegic.value.DoubleValue
3571.939941

@<SCITEGIC>MOL_PROPERTY
Resolution
SciTegic.value.DoubleValue
2.240000

@<SCITEGIC>MOL_PROPERTY
PartialChargeMethod
SciTegic.value.StringValue
MomanyRone

@<SCITEGIC>MOL_PROPERTY
Heavy atom RMSD to SYR-472 1
SciTegic.value.DoubleValue
7.838434

@<SCITEGIC>ATOM_PROPERTY
Formal Charge
SciTegic.value.StringValue
1 0
2 0
3 0
4 0
5 0
6 0
7 0
8 0
9 0
10 0
11 0
12 0
13 0
14 0
15 0
16 0
17 0
18 0
19 0
20 0
21 0
22 0
23 0
24 0
25 0
26 0
27 0
28 0
29 0
30 0
31 0
32 0
33 0
34 0
35 0
36 0
37 0
38 0
39 0
40 0
41 0
42 0
43 0
44 0
45 0
46 0

@<SCITEGIC>ATOM_PROPERTY
pdb_tempFactor
SciTegic.value.DoubleValue
1 0.00
2 0.00
3 0.00
4 0.00
5 0.00
6 0.00
7 0.00
8 0.00
9 0.00
10 0.00
11 0.00
12 0.00
13 0.00
14 0.00
15 0.00
16 0.00
17 0.00
18 0.00
19 0.00
20 0.00
21 0.00
22 0.00
23 0.00
24 0.00
25 0.00
26 0.00
27 0.00
28 0.00
29 0.00
30 0.00
31 0.00
32 0.00
33 0.00
34 0.00
35 0.00
36 0.00
37 0.00
38 0.00
39 0.00
40 0.00
41 0.00
42 0.00
43 0.00
44 0.00
45 0.00
46 0.00

@<SCITEGIC>ATOM_PROPERTY
pdb_occupancy
SciTegic.value.DoubleValue
1 1.00
2 1.00
3 1.00
4 1.00
5 1.00
6 1.00
7 1.00
8 1.00
9 1.00
10 1.00
11 1.00
12 1.00
13 1.00
14 1.00
15 1.00
16 1.00
17 1.00
18 1.00
19 1.00
20 1.00
21 1.00
22 1.00
23 1.00
24 1.00
25 1.00
26 1.00
27 1.00
28 1.00
29 1.00
30 1.00
31 1.00
32 1.00
33 1.00
34 1.00
35 1.00
36 1.00
37 1.00
38 1.00
39 1.00
40 1.00
41 1.00
42 1.00
43 1.00
44 1.00
45 1.00
46 1.00

#	Created by:	Discovery Studio
#	Creation time:	2019-08-05T16:14:11Z

@<TRIPOS>MOLECULE
5kby
   46    48     0 0 0
SMALL
USER_CHARGES


@<TRIPOS>ATOM
      1 C1          -17.215300   -1.573200   58.226000 C.2      1 SUBUNIT    0.0000
      2 C2          -16.967500   -2.862700   58.498100 C.2      1 SUBUNIT    0.0000
      3 C3          -18.692200   -4.451400   59.517400 C.3      1 SUBUNIT    0.0000
      4 C4          -18.642600   -4.989400   62.004300 C.3      1 SUBUNIT    0.0000
      5 C5          -14.228600   -5.344200   57.800700 C.2      1 SUBUNIT    0.0000
      6 C6          -11.507100   -6.012500   57.513200 C.2      1 SUBUNIT    0.0000
      7 C7          -11.893300   -5.069800   58.452800 C.2      1 SUBUNIT    0.0000
      8 C8          -13.571800   -3.653200   59.467800 C.1      1 SUBUNIT    0.0000
      9 C9          -15.637100   -3.093700   56.399900 C.2      1 SUBUNIT    0.0000
     10 C10         -15.484200   -1.162400   54.884600 C.3      1 SUBUNIT    0.0000
     11 N11         -15.945700   -1.781900   56.140000 N.am     1 SUBUNIT    0.0000
     12 C12         -16.664100   -0.989900   56.987800 C.2      1 SUBUNIT    0.0000
     13 O13         -16.894800    0.195200   56.780300 O.2      1 SUBUNIT    0.0000
     14 N14         -17.600700   -3.484800   59.675300 N.pl3    1 SUBUNIT    0.0000
     15 C15         -19.515300   -4.592200   60.803400 C.3      1 SUBUNIT    0.0000
     16 C16         -17.253500   -4.319500   61.987500 C.3      1 SUBUNIT    0.0000
     17 N17         -16.223400   -5.288600   61.624800 N.3      1 SUBUNIT    0.0000
     18 C18         -17.218300   -3.110900   61.039700 C.3      1 SUBUNIT    0.0000
     19 N19         -16.082400   -3.622700   57.583900 N.am     1 SUBUNIT    0.0000
     20 C20         -15.704500   -5.014000   57.921300 C.3      1 SUBUNIT    0.0000
     21 C21         -13.825500   -6.300400   56.871700 C.2      1 SUBUNIT    0.0000
     22 C22         -12.482900   -6.608700   56.736900 C.2      1 SUBUNIT    0.0000
     23 F23         -12.114800   -7.510000   55.823900 F        1 SUBUNIT    0.0000
     24 C24         -13.239000   -4.728800   58.580100 C.2      1 SUBUNIT    0.0000
     25 N25         -13.810700   -2.752000   60.155900 N.1      1 SUBUNIT    0.0000
     26 O26         -14.986200   -3.756100   55.598900 O.2      1 SUBUNIT    0.0000
     27 H27         -17.813300   -0.968000   58.881500 H        1 SUBUNIT    0.0000
     28 H28         -19.343400   -4.119900   58.709900 H        1 SUBUNIT    0.0000
     29 H29         -18.280900   -5.417200   59.224400 H        1 SUBUNIT    0.0000
     30 H30         -19.168500   -4.725000   62.922400 H        1 SUBUNIT    0.0000
     31 H31         -18.533200   -6.073900   62.032300 H        1 SUBUNIT    0.0000
     32 H32         -10.468300   -6.280400   57.404100 H        1 SUBUNIT    0.0000
     33 H33         -11.136100   -4.601200   59.068300 H        1 SUBUNIT    0.0000
     34 H34         -14.758400   -0.378600   55.104000 H        1 SUBUNIT    0.0000
     35 H35         -15.013800   -1.872000   54.202300 H        1 SUBUNIT    0.0000
     36 H36         -16.321800   -0.713000   54.350200 H        1 SUBUNIT    0.0000
     37 H37         -19.995300   -3.635400   61.013200 H        1 SUBUNIT    0.0000
     38 H38         -20.320000   -5.315000   60.665600 H        1 SUBUNIT    0.0000
     39 H39         -17.009400   -3.992400   62.999700 H        1 SUBUNIT    0.0000
     40 H40         -16.418700   -6.183200   62.060300 H        1 SUBUNIT    0.0000
     41 H41         -15.329700   -4.998300   62.003100 H        1 SUBUNIT    0.0000
     42 H42         -17.903400   -2.340700   61.394600 H        1 SUBUNIT    0.0000
     43 H43         -16.231400   -2.659000   61.029400 H        1 SUBUNIT    0.0000
     44 H44         -16.281300   -5.689300   57.287400 H        1 SUBUNIT    0.0000
     45 H45         -15.996000   -5.255800   58.941700 H        1 SUBUNIT    0.0000
     46 H46         -14.553400   -6.787400   56.241100 H        1 SUBUNIT    0.0000
@<TRIPOS>BOND
     1    1    2 2
     2    1   12 1
     3    1   27 1
     4    2   14 1
     5    2   19 1
     6    3   14 1
     7    3   15 1
     8    3   28 1
     9    3   29 1
    10    4   15 1
    11    4   16 1
    12    4   30 1
    13    4   31 1
    14    5   20 1
    15    5   21 2
    16    5   24 1
    17    6    7 1
    18    6   22 2
    19    6   32 1
    20    7   24 2
    21    7   33 1
    22    8   24 1
    23    8   25 3
    24    9   11 1
    25    9   19 1
    26    9   26 2
    27   10   11 1
    28   10   34 1
    29   10   35 1
    30   10   36 1
    31   11   12 1
    32   12   13 2
    33   14   18 1
    34   15   37 1
    35   15   38 1
    36   16   17 1
    37   16   18 1
    38   16   39 1
    39   17   40 1
    40   17   41 1
    41   18   42 1
    42   18   43 1
    43   19   20 1
    44   20   44 1
    45   20   45 1
    46   21   22 1
    47   21   46 1
    48   22   23 1
@<SCITEGIC>MOL_PROPERTY
TopHits
SciTegic.value.IntegerValue
10

@<SCITEGIC>MOL_PROPERTY
-CDOCKER_ENERGY
SciTegic.value.DoubleValue
33.156506

@<SCITEGIC>MOL_PROPERTY
-CDOCKER_INTERACTION_ENERGY
SciTegic.value.DoubleValue
43.526005

@<SCITEGIC>MOL_PROPERTY
POSE_NUMBER
SciTegic.value.IntegerValue
6

@<SCITEGIC>MOL_PROPERTY
UseResidueTemplateCharge
SciTegic.value.StringValue
True

@<SCITEGIC>MOL_PROPERTY
ForcefieldFFML
SciTegic.value.StringValue
<?xml version="1.0" encoding="UTF-8"?>
<!DOCTYPE ffml SYSTEM "Ffml.dtd">
<ffml version="1.0">
<forcefield name="CHARMm" derivedFrom="CHARMm" base="CHARMm">
<atomTypes>
</atomTypes>
<parameters>
<angle atom1="NX" atom2="CUA1" atom3="NX">
<quadratic
refValue="120"
forceConstant="60"/>
</angle>
</parameters>
</forcefield>
</ffml>

@<SCITEGIC>MOL_PROPERTY
Initial Potential Energy
SciTegic.value.DoubleValue
13.904720

@<SCITEGIC>MOL_PROPERTY
Initial RMS Gradient
SciTegic.value.DoubleValue
16.253469

@<SCITEGIC>MOL_PROPERTY
Minimization Criteria
SciTegic.value.StringValue
 CONJUG> Minimization exiting with gradient tolerance ( 0.0100000) satisfied.

@<SCITEGIC>MOL_PROPERTY
CHARMm Energy
SciTegic.value.DoubleValue
-13.699890

@<SCITEGIC>MOL_PROPERTY
Potential Energy
SciTegic.value.DoubleValue
-13.699890

@<SCITEGIC>MOL_PROPERTY
RMS Gradient
SciTegic.value.DoubleValue
0.009700

@<SCITEGIC>MOL_PROPERTY
Bond Energy
SciTegic.value.DoubleValue
1.276730

@<SCITEGIC>MOL_PROPERTY
Angle Energy
SciTegic.value.DoubleValue
4.901960

@<SCITEGIC>MOL_PROPERTY
Urey-Bradley Energy
SciTegic.value.IntegerValue
0

@<SCITEGIC>MOL_PROPERTY
Dihedral Energy
SciTegic.value.DoubleValue
4.963330

@<SCITEGIC>MOL_PROPERTY
Improper Energy
SciTegic.value.DoubleValue
0.289610

@<SCITEGIC>MOL_PROPERTY
Van der Waals Energy
SciTegic.value.DoubleValue
-2.227960

@<SCITEGIC>MOL_PROPERTY
Electrostatic Energy
SciTegic.value.DoubleValue
-22.903561

@<SCITEGIC>MOL_PROPERTY
Hydrogen Bond Energy
SciTegic.value.IntegerValue
0

@<SCITEGIC>MOL_PROPERTY
Solvation Free Energy
SciTegic.value.IntegerValue
0

@<SCITEGIC>MOL_PROPERTY
Molecule Solvent Accessibility
SciTegic.value.DoubleValue
3571.939941

@<SCITEGIC>MOL_PROPERTY
Resolution
SciTegic.value.DoubleValue
2.240000

@<SCITEGIC>MOL_PROPERTY
PartialChargeMethod
SciTegic.value.StringValue
MomanyRone

@<SCITEGIC>MOL_PROPERTY
Heavy atom RMSD to SYR-472 1
SciTegic.value.DoubleValue
0.914789

@<SCITEGIC>ATOM_PROPERTY
Formal Charge
SciTegic.value.StringValue
1 0
2 0
3 0
4 0
5 0
6 0
7 0
8 0
9 0
10 0
11 0
12 0
13 0
14 0
15 0
16 0
17 0
18 0
19 0
20 0
21 0
22 0
23 0
24 0
25 0
26 0
27 0
28 0
29 0
30 0
31 0
32 0
33 0
34 0
35 0
36 0
37 0
38 0
39 0
40 0
41 0
42 0
43 0
44 0
45 0
46 0

@<SCITEGIC>ATOM_PROPERTY
pdb_tempFactor
SciTegic.value.DoubleValue
1 0.00
2 0.00
3 0.00
4 0.00
5 0.00
6 0.00
7 0.00
8 0.00
9 0.00
10 0.00
11 0.00
12 0.00
13 0.00
14 0.00
15 0.00
16 0.00
17 0.00
18 0.00
19 0.00
20 0.00
21 0.00
22 0.00
23 0.00
24 0.00
25 0.00
26 0.00
27 0.00
28 0.00
29 0.00
30 0.00
31 0.00
32 0.00
33 0.00
34 0.00
35 0.00
36 0.00
37 0.00
38 0.00
39 0.00
40 0.00
41 0.00
42 0.00
43 0.00
44 0.00
45 0.00
46 0.00

@<SCITEGIC>ATOM_PROPERTY
pdb_occupancy
SciTegic.value.DoubleValue
1 1.00
2 1.00
3 1.00
4 1.00
5 1.00
6 1.00
7 1.00
8 1.00
9 1.00
10 1.00
11 1.00
12 1.00
13 1.00
14 1.00
15 1.00
16 1.00
17 1.00
18 1.00
19 1.00
20 1.00
21 1.00
22 1.00
23 1.00
24 1.00
25 1.00
26 1.00
27 1.00
28 1.00
29 1.00
30 1.00
31 1.00
32 1.00
33 1.00
34 1.00
35 1.00
36 1.00
37 1.00
38 1.00
39 1.00
40 1.00
41 1.00
42 1.00
43 1.00
44 1.00
45 1.00
46 1.00

#	Created by:	Discovery Studio
#	Creation time:	2019-08-05T16:14:11Z

@<TRIPOS>MOLECULE
5kby
   46    48     0 0 0
SMALL
USER_CHARGES


@<TRIPOS>ATOM
      1 C1          -18.257200   -7.763000   61.021800 C.2      1 SUBUNIT    0.0000
      2 C2          -17.755700   -6.537800   61.215600 C.2      1 SUBUNIT    0.0000
      3 C3          -17.183500   -5.567500   58.902000 C.3      1 SUBUNIT    0.0000
      4 C4          -14.793600   -4.859600   58.459100 C.3      1 SUBUNIT    0.0000
      5 C5          -18.454000   -3.461800   61.444500 C.2      1 SUBUNIT    0.0000
      6 C6          -19.350700   -1.713800   59.412500 C.2      1 SUBUNIT    0.0000
      7 C7          -20.149800   -2.767800   59.828900 C.2      1 SUBUNIT    0.0000
      8 C8          -20.626200   -4.669700   61.241800 C.1      1 SUBUNIT    0.0000
      9 C9          -18.956600   -6.367900   63.400100 C.2      1 SUBUNIT    0.0000
     10 C10         -20.145500   -8.296600   64.273300 C.3      1 SUBUNIT    0.0000
     11 N11         -19.336400   -7.672700   63.215200 N.am     1 SUBUNIT    0.0000
     12 C12         -19.026200   -8.400400   62.100600 C.2      1 SUBUNIT    0.0000
     13 O13         -19.334000   -9.573900   61.920000 O.2      1 SUBUNIT    0.0000
     14 N14         -16.776500   -6.014300   60.245400 N.pl3    1 SUBUNIT    0.0000
     15 C15         -16.270100   -4.490900   58.302200 C.3      1 SUBUNIT    0.0000
     16 C16         -14.469500   -5.086600   59.936400 C.3      1 SUBUNIT    0.0000
     17 N17         -14.667900   -3.868100   60.705600 N.3      1 SUBUNIT    0.0000
     18 C18         -15.342800   -6.205900   60.510800 C.3      1 SUBUNIT    0.0000
     19 N19         -18.198900   -5.789100   62.410400 N.am     1 SUBUNIT    0.0000
     20 C20         -17.869300   -4.357000   62.525600 C.3      1 SUBUNIT    0.0000
     21 C21         -17.685500   -2.373900   61.036300 C.2      1 SUBUNIT    0.0000
     22 C22         -18.134400   -1.525500   60.039600 C.2      1 SUBUNIT    0.0000
     23 F23         -17.361400   -0.496700   59.670700 F        1 SUBUNIT    0.0000
     24 C24         -19.718000   -3.624800   60.842100 C.2      1 SUBUNIT    0.0000
     25 N25         -21.368400   -5.507300   61.545200 N.1      1 SUBUNIT    0.0000
     26 O26         -19.305400   -5.747500   64.400400 O.2      1 SUBUNIT    0.0000
     27 H27         -18.095500   -8.285400   60.105900 H        1 SUBUNIT    0.0000
     28 H28         -17.175800   -6.431400   58.241300 H        1 SUBUNIT    0.0000
     29 H29         -18.213500   -5.212600   58.924300 H        1 SUBUNIT    0.0000
     30 H30         -14.576000   -5.763500   57.888300 H        1 SUBUNIT    0.0000
     31 H31         -14.160800   -4.072000   58.049400 H        1 SUBUNIT    0.0000
     32 H32         -19.675600   -1.049200   58.625600 H        1 SUBUNIT    0.0000
     33 H33         -21.114400   -2.906400   59.359900 H        1 SUBUNIT    0.0000
     34 H34         -21.108100   -7.792400   64.354800 H        1 SUBUNIT    0.0000
     35 H35         -20.351100   -9.349100   64.079500 H        1 SUBUNIT    0.0000
     36 H36         -19.633400   -8.226400   65.233900 H        1 SUBUNIT    0.0000
     37 H37         -16.509700   -4.340500   57.249900 H        1 SUBUNIT    0.0000
     38 H38         -16.455600   -3.537300   58.791500 H        1 SUBUNIT    0.0000
     39 H39         -13.419100   -5.350000   60.045800 H        1 SUBUNIT    0.0000
     40 H40         -15.605900   -3.535700   60.532100 H        1 SUBUNIT    0.0000
     41 H41         -14.642000   -4.113900   61.688500 H        1 SUBUNIT    0.0000
     42 H42         -15.040200   -7.163100   60.085800 H        1 SUBUNIT    0.0000
     43 H43         -15.179500   -6.291300   61.586700 H        1 SUBUNIT    0.0000
     44 H44         -16.781900   -4.274200   62.499700 H        1 SUBUNIT    0.0000
     45 H45         -18.152500   -3.943200   63.494100 H        1 SUBUNIT    0.0000
     46 H46         -16.725800   -2.189500   61.487000 H        1 SUBUNIT    0.0000
@<TRIPOS>BOND
     1    1    2 2
     2    1   12 1
     3    1   27 1
     4    2   14 1
     5    2   19 1
     6    3   14 1
     7    3   15 1
     8    3   28 1
     9    3   29 1
    10    4   15 1
    11    4   16 1
    12    4   30 1
    13    4   31 1
    14    5   20 1
    15    5   21 2
    16    5   24 1
    17    6    7 1
    18    6   22 2
    19    6   32 1
    20    7   24 2
    21    7   33 1
    22    8   24 1
    23    8   25 3
    24    9   11 1
    25    9   19 1
    26    9   26 2
    27   10   11 1
    28   10   34 1
    29   10   35 1
    30   10   36 1
    31   11   12 1
    32   12   13 2
    33   14   18 1
    34   15   37 1
    35   15   38 1
    36   16   17 1
    37   16   18 1
    38   16   39 1
    39   17   40 1
    40   17   41 1
    41   18   42 1
    42   18   43 1
    43   19   20 1
    44   20   44 1
    45   20   45 1
    46   21   22 1
    47   21   46 1
    48   22   23 1
@<SCITEGIC>MOL_PROPERTY
TopHits
SciTegic.value.IntegerValue
10

@<SCITEGIC>MOL_PROPERTY
-CDOCKER_ENERGY
SciTegic.value.DoubleValue
31.515377

@<SCITEGIC>MOL_PROPERTY
-CDOCKER_INTERACTION_ENERGY
SciTegic.value.DoubleValue
40.024952

@<SCITEGIC>MOL_PROPERTY
POSE_NUMBER
SciTegic.value.IntegerValue
7

@<SCITEGIC>MOL_PROPERTY
UseResidueTemplateCharge
SciTegic.value.StringValue
True

@<SCITEGIC>MOL_PROPERTY
ForcefieldFFML
SciTegic.value.StringValue
<?xml version="1.0" encoding="UTF-8"?>
<!DOCTYPE ffml SYSTEM "Ffml.dtd">
<ffml version="1.0">
<forcefield name="CHARMm" derivedFrom="CHARMm" base="CHARMm">
<atomTypes>
</atomTypes>
<parameters>
<angle atom1="NX" atom2="CUA1" atom3="NX">
<quadratic
refValue="120"
forceConstant="60"/>
</angle>
</parameters>
</forcefield>
</ffml>

@<SCITEGIC>MOL_PROPERTY
Initial Potential Energy
SciTegic.value.DoubleValue
13.904720

@<SCITEGIC>MOL_PROPERTY
Initial RMS Gradient
SciTegic.value.DoubleValue
16.253469

@<SCITEGIC>MOL_PROPERTY
Minimization Criteria
SciTegic.value.StringValue
 CONJUG> Minimization exiting with gradient tolerance ( 0.0100000) satisfied.

@<SCITEGIC>MOL_PROPERTY
CHARMm Energy
SciTegic.value.DoubleValue
-13.699890

@<SCITEGIC>MOL_PROPERTY
Potential Energy
SciTegic.value.DoubleValue
-13.699890

@<SCITEGIC>MOL_PROPERTY
RMS Gradient
SciTegic.value.DoubleValue
0.009700

@<SCITEGIC>MOL_PROPERTY
Bond Energy
SciTegic.value.DoubleValue
1.276730

@<SCITEGIC>MOL_PROPERTY
Angle Energy
SciTegic.value.DoubleValue
4.901960

@<SCITEGIC>MOL_PROPERTY
Urey-Bradley Energy
SciTegic.value.IntegerValue
0

@<SCITEGIC>MOL_PROPERTY
Dihedral Energy
SciTegic.value.DoubleValue
4.963330

@<SCITEGIC>MOL_PROPERTY
Improper Energy
SciTegic.value.DoubleValue
0.289610

@<SCITEGIC>MOL_PROPERTY
Van der Waals Energy
SciTegic.value.DoubleValue
-2.227960

@<SCITEGIC>MOL_PROPERTY
Electrostatic Energy
SciTegic.value.DoubleValue
-22.903561

@<SCITEGIC>MOL_PROPERTY
Hydrogen Bond Energy
SciTegic.value.IntegerValue
0

@<SCITEGIC>MOL_PROPERTY
Solvation Free Energy
SciTegic.value.IntegerValue
0

@<SCITEGIC>MOL_PROPERTY
Molecule Solvent Accessibility
SciTegic.value.DoubleValue
3571.939941

@<SCITEGIC>MOL_PROPERTY
Resolution
SciTegic.value.DoubleValue
2.240000

@<SCITEGIC>MOL_PROPERTY
PartialChargeMethod
SciTegic.value.StringValue
MomanyRone

@<SCITEGIC>MOL_PROPERTY
Heavy atom RMSD to SYR-472 1
SciTegic.value.DoubleValue
7.186512

@<SCITEGIC>ATOM_PROPERTY
Formal Charge
SciTegic.value.StringValue
1 0
2 0
3 0
4 0
5 0
6 0
7 0
8 0
9 0
10 0
11 0
12 0
13 0
14 0
15 0
16 0
17 0
18 0
19 0
20 0
21 0
22 0
23 0
24 0
25 0
26 0
27 0
28 0
29 0
30 0
31 0
32 0
33 0
34 0
35 0
36 0
37 0
38 0
39 0
40 0
41 0
42 0
43 0
44 0
45 0
46 0

@<SCITEGIC>ATOM_PROPERTY
pdb_tempFactor
SciTegic.value.DoubleValue
1 0.00
2 0.00
3 0.00
4 0.00
5 0.00
6 0.00
7 0.00
8 0.00
9 0.00
10 0.00
11 0.00
12 0.00
13 0.00
14 0.00
15 0.00
16 0.00
17 0.00
18 0.00
19 0.00
20 0.00
21 0.00
22 0.00
23 0.00
24 0.00
25 0.00
26 0.00
27 0.00
28 0.00
29 0.00
30 0.00
31 0.00
32 0.00
33 0.00
34 0.00
35 0.00
36 0.00
37 0.00
38 0.00
39 0.00
40 0.00
41 0.00
42 0.00
43 0.00
44 0.00
45 0.00
46 0.00

@<SCITEGIC>ATOM_PROPERTY
pdb_occupancy
SciTegic.value.DoubleValue
1 1.00
2 1.00
3 1.00
4 1.00
5 1.00
6 1.00
7 1.00
8 1.00
9 1.00
10 1.00
11 1.00
12 1.00
13 1.00
14 1.00
15 1.00
16 1.00
17 1.00
18 1.00
19 1.00
20 1.00
21 1.00
22 1.00
23 1.00
24 1.00
25 1.00
26 1.00
27 1.00
28 1.00
29 1.00
30 1.00
31 1.00
32 1.00
33 1.00
34 1.00
35 1.00
36 1.00
37 1.00
38 1.00
39 1.00
40 1.00
41 1.00
42 1.00
43 1.00
44 1.00
45 1.00
46 1.00

#	Created by:	Discovery Studio
#	Creation time:	2019-08-05T16:14:11Z

@<TRIPOS>MOLECULE
5kby
   46    48     0 0 0
SMALL
USER_CHARGES


@<TRIPOS>ATOM
      1 C1          -17.670600   -2.939400   61.392600 C.2      1 SUBUNIT    0.0000
      2 C2          -17.575400   -4.275200   61.461700 C.2      1 SUBUNIT    0.0000
      3 C3          -15.534200   -5.668800   60.892200 C.3      1 SUBUNIT    0.0000
      4 C4          -14.489700   -4.903100   58.746700 C.3      1 SUBUNIT    0.0000
      5 C5          -19.788100   -6.949600   62.820600 C.2      1 SUBUNIT    0.0000
      6 C6          -22.365200   -7.825100   63.524000 C.2      1 SUBUNIT    0.0000
      7 C7          -22.188900   -7.004700   62.418300 C.2      1 SUBUNIT    0.0000
      8 C8          -20.762200   -5.732400   60.908900 C.1      1 SUBUNIT    0.0000
      9 C9          -18.771800   -4.302600   63.649200 C.2      1 SUBUNIT    0.0000
     10 C10         -19.430700   -2.215200   64.693400 C.3      1 SUBUNIT    0.0000
     11 N11         -18.820400   -2.935600   63.562900 N.am     1 SUBUNIT    0.0000
     12 C12         -18.351700   -2.225100   62.492000 C.2      1 SUBUNIT    0.0000
     13 O13         -18.437400   -1.007600   62.383900 O.2      1 SUBUNIT    0.0000
     14 N14         -16.770400   -5.015800   60.475700 N.pl3    1 SUBUNIT    0.0000
     15 C15         -14.363900   -4.904000   60.274400 C.3      1 SUBUNIT    0.0000
     16 C16         -15.836900   -4.312700   58.299700 C.3      1 SUBUNIT    0.0000
     17 N17         -15.980800   -4.409800   56.853000 N.3      1 SUBUNIT    0.0000
     18 C18         -17.023500   -4.965400   59.033200 C.3      1 SUBUNIT    0.0000
     19 N19         -18.254400   -4.976000   62.570800 N.am     1 SUBUNIT    0.0000
     20 C20         -18.393500   -6.446200   62.511200 C.3      1 SUBUNIT    0.0000
     21 C21         -19.980100   -7.775600   63.925200 C.2      1 SUBUNIT    0.0000
     22 C22         -21.253500   -8.204300   64.254200 C.2      1 SUBUNIT    0.0000
     23 F23         -21.415800   -8.992700   65.322700 F        1 SUBUNIT    0.0000
     24 C24         -20.909100   -6.579500   62.064000 C.2      1 SUBUNIT    0.0000
     25 N25         -20.645100   -5.044300   59.980700 N.1      1 SUBUNIT    0.0000
     26 O26         -19.192900   -4.880800   64.646300 O.2      1 SUBUNIT    0.0000
     27 H27         -17.249300   -2.386700   60.573800 H        1 SUBUNIT    0.0000
     28 H28         -15.465700   -5.689600   61.978900 H        1 SUBUNIT    0.0000
     29 H29         -15.542700   -6.707300   60.558100 H        1 SUBUNIT    0.0000
     30 H30         -13.668200   -4.335400   58.310600 H        1 SUBUNIT    0.0000
     31 H31         -14.391200   -5.925900   58.379300 H        1 SUBUNIT    0.0000
     32 H32         -23.349200   -8.163700   63.809600 H        1 SUBUNIT    0.0000
     33 H33         -23.053300   -6.709200   61.840000 H        1 SUBUNIT    0.0000
     34 H34         -20.466800   -2.531600   64.827100 H        1 SUBUNIT    0.0000
     35 H35         -18.888000   -2.439800   65.611600 H        1 SUBUNIT    0.0000
     36 H36         -19.427200   -1.131600   64.559600 H        1 SUBUNIT    0.0000
     37 H37         -14.368900   -3.880000   60.648000 H        1 SUBUNIT    0.0000
     38 H38         -13.415600   -5.331600   60.582600 H        1 SUBUNIT    0.0000
     39 H39         -15.841700   -3.249200   58.541200 H        1 SUBUNIT    0.0000
     40 H40         -16.895300   -4.069200   56.579700 H        1 SUBUNIT    0.0000
     41 H41         -15.952400   -5.380100   56.569200 H        1 SUBUNIT    0.0000
     42 H42         -17.944200   -4.412400   58.835200 H        1 SUBUNIT    0.0000
     43 H43         -17.178700   -5.982400   58.669000 H        1 SUBUNIT    0.0000
     44 H44         -17.663700   -6.895700   63.184200 H        1 SUBUNIT    0.0000
     45 H45         -18.141600   -6.812900   61.516800 H        1 SUBUNIT    0.0000
     46 H46         -19.145700   -8.061500   64.544100 H        1 SUBUNIT    0.0000
@<TRIPOS>BOND
     1    1    2 2
     2    1   12 1
     3    1   27 1
     4    2   14 1
     5    2   19 1
     6    3   14 1
     7    3   15 1
     8    3   28 1
     9    3   29 1
    10    4   15 1
    11    4   16 1
    12    4   30 1
    13    4   31 1
    14    5   20 1
    15    5   21 2
    16    5   24 1
    17    6    7 1
    18    6   22 2
    19    6   32 1
    20    7   24 2
    21    7   33 1
    22    8   24 1
    23    8   25 3
    24    9   11 1
    25    9   19 1
    26    9   26 2
    27   10   11 1
    28   10   34 1
    29   10   35 1
    30   10   36 1
    31   11   12 1
    32   12   13 2
    33   14   18 1
    34   15   37 1
    35   15   38 1
    36   16   17 1
    37   16   18 1
    38   16   39 1
    39   17   40 1
    40   17   41 1
    41   18   42 1
    42   18   43 1
    43   19   20 1
    44   20   44 1
    45   20   45 1
    46   21   22 1
    47   21   46 1
    48   22   23 1
@<SCITEGIC>MOL_PROPERTY
TopHits
SciTegic.value.IntegerValue
10

@<SCITEGIC>MOL_PROPERTY
-CDOCKER_ENERGY
SciTegic.value.DoubleValue
31.307867

@<SCITEGIC>MOL_PROPERTY
-CDOCKER_INTERACTION_ENERGY
SciTegic.value.DoubleValue
38.611153

@<SCITEGIC>MOL_PROPERTY
POSE_NUMBER
SciTegic.value.IntegerValue
8

@<SCITEGIC>MOL_PROPERTY
UseResidueTemplateCharge
SciTegic.value.StringValue
True

@<SCITEGIC>MOL_PROPERTY
ForcefieldFFML
SciTegic.value.StringValue
<?xml version="1.0" encoding="UTF-8"?>
<!DOCTYPE ffml SYSTEM "Ffml.dtd">
<ffml version="1.0">
<forcefield name="CHARMm" derivedFrom="CHARMm" base="CHARMm">
<atomTypes>
</atomTypes>
<parameters>
<angle atom1="NX" atom2="CUA1" atom3="NX">
<quadratic
refValue="120"
forceConstant="60"/>
</angle>
</parameters>
</forcefield>
</ffml>

@<SCITEGIC>MOL_PROPERTY
Initial Potential Energy
SciTegic.value.DoubleValue
13.904720

@<SCITEGIC>MOL_PROPERTY
Initial RMS Gradient
SciTegic.value.DoubleValue
16.253469

@<SCITEGIC>MOL_PROPERTY
Minimization Criteria
SciTegic.value.StringValue
 CONJUG> Minimization exiting with gradient tolerance ( 0.0100000) satisfied.

@<SCITEGIC>MOL_PROPERTY
CHARMm Energy
SciTegic.value.DoubleValue
-13.699890

@<SCITEGIC>MOL_PROPERTY
Potential Energy
SciTegic.value.DoubleValue
-13.699890

@<SCITEGIC>MOL_PROPERTY
RMS Gradient
SciTegic.value.DoubleValue
0.009700

@<SCITEGIC>MOL_PROPERTY
Bond Energy
SciTegic.value.DoubleValue
1.276730

@<SCITEGIC>MOL_PROPERTY
Angle Energy
SciTegic.value.DoubleValue
4.901960

@<SCITEGIC>MOL_PROPERTY
Urey-Bradley Energy
SciTegic.value.IntegerValue
0

@<SCITEGIC>MOL_PROPERTY
Dihedral Energy
SciTegic.value.DoubleValue
4.963330

@<SCITEGIC>MOL_PROPERTY
Improper Energy
SciTegic.value.DoubleValue
0.289610

@<SCITEGIC>MOL_PROPERTY
Van der Waals Energy
SciTegic.value.DoubleValue
-2.227960

@<SCITEGIC>MOL_PROPERTY
Electrostatic Energy
SciTegic.value.DoubleValue
-22.903561

@<SCITEGIC>MOL_PROPERTY
Hydrogen Bond Energy
SciTegic.value.IntegerValue
0

@<SCITEGIC>MOL_PROPERTY
Solvation Free Energy
SciTegic.value.IntegerValue
0

@<SCITEGIC>MOL_PROPERTY
Molecule Solvent Accessibility
SciTegic.value.DoubleValue
3571.939941

@<SCITEGIC>MOL_PROPERTY
Resolution
SciTegic.value.DoubleValue
2.240000

@<SCITEGIC>MOL_PROPERTY
PartialChargeMethod
SciTegic.value.StringValue
MomanyRone

@<SCITEGIC>MOL_PROPERTY
Heavy atom RMSD to SYR-472 1
SciTegic.value.DoubleValue
7.643787

@<SCITEGIC>ATOM_PROPERTY
Formal Charge
SciTegic.value.StringValue
1 0
2 0
3 0
4 0
5 0
6 0
7 0
8 0
9 0
10 0
11 0
12 0
13 0
14 0
15 0
16 0
17 0
18 0
19 0
20 0
21 0
22 0
23 0
24 0
25 0
26 0
27 0
28 0
29 0
30 0
31 0
32 0
33 0
34 0
35 0
36 0
37 0
38 0
39 0
40 0
41 0
42 0
43 0
44 0
45 0
46 0

@<SCITEGIC>ATOM_PROPERTY
pdb_tempFactor
SciTegic.value.DoubleValue
1 0.00
2 0.00
3 0.00
4 0.00
5 0.00
6 0.00
7 0.00
8 0.00
9 0.00
10 0.00
11 0.00
12 0.00
13 0.00
14 0.00
15 0.00
16 0.00
17 0.00
18 0.00
19 0.00
20 0.00
21 0.00
22 0.00
23 0.00
24 0.00
25 0.00
26 0.00
27 0.00
28 0.00
29 0.00
30 0.00
31 0.00
32 0.00
33 0.00
34 0.00
35 0.00
36 0.00
37 0.00
38 0.00
39 0.00
40 0.00
41 0.00
42 0.00
43 0.00
44 0.00
45 0.00
46 0.00

@<SCITEGIC>ATOM_PROPERTY
pdb_occupancy
SciTegic.value.DoubleValue
1 1.00
2 1.00
3 1.00
4 1.00
5 1.00
6 1.00
7 1.00
8 1.00
9 1.00
10 1.00
11 1.00
12 1.00
13 1.00
14 1.00
15 1.00
16 1.00
17 1.00
18 1.00
19 1.00
20 1.00
21 1.00
22 1.00
23 1.00
24 1.00
25 1.00
26 1.00
27 1.00
28 1.00
29 1.00
30 1.00
31 1.00
32 1.00
33 1.00
34 1.00
35 1.00
36 1.00
37 1.00
38 1.00
39 1.00
40 1.00
41 1.00
42 1.00
43 1.00
44 1.00
45 1.00
46 1.00

#	Created by:	Discovery Studio
#	Creation time:	2019-08-05T16:14:11Z

@<TRIPOS>MOLECULE
5kby
   46    48     0 0 0
SMALL
USER_CHARGES


@<TRIPOS>ATOM
      1 C1          -15.630100   -5.898300   59.628900 C.2      1 SUBUNIT    0.0000
      2 C2          -16.275900   -4.762100   59.325700 C.2      1 SUBUNIT    0.0000
      3 C3          -17.083200   -3.886900   61.596700 C.3      1 SUBUNIT    0.0000
      4 C4          -19.378100   -4.746500   62.225200 C.3      1 SUBUNIT    0.0000
      5 C5          -15.722100   -1.528100   57.998000 C.2      1 SUBUNIT    0.0000
      6 C6          -14.305900    0.832100   58.619200 C.2      1 SUBUNIT    0.0000
      7 C7          -14.672800    0.570000   57.310700 C.2      1 SUBUNIT    0.0000
      8 C8          -15.680400   -0.834800   55.618500 C.1      1 SUBUNIT    0.0000
      9 C9          -14.939500   -4.507200   57.230600 C.2      1 SUBUNIT    0.0000
     10 C10         -13.284400   -6.241900   56.681100 C.3      1 SUBUNIT    0.0000
     11 N11         -14.312800   -5.679300   57.572300 N.am     1 SUBUNIT    0.0000
     12 C12         -14.605700   -6.395600   58.694500 C.2      1 SUBUNIT    0.0000
     13 O13         -14.073000   -7.458500   58.972900 O.2      1 SUBUNIT    0.0000
     14 N14         -17.354200   -4.302800   60.217600 N.pl3    1 SUBUNIT    0.0000
     15 C15         -17.891000   -4.719800   62.600600 C.3      1 SUBUNIT    0.0000
     16 C16         -19.569800   -5.247100   60.786900 C.3      1 SUBUNIT    0.0000
     17 N17         -20.979400   -5.282600   60.414200 N.3      1 SUBUNIT    0.0000
     18 C18         -18.757100   -4.391100   59.806500 C.3      1 SUBUNIT    0.0000
     19 N19         -15.888300   -4.031400   58.095500 N.am     1 SUBUNIT    0.0000
     20 C20         -16.554200   -2.766400   57.725800 C.3      1 SUBUNIT    0.0000
     21 C21         -15.337000   -1.254800   59.307800 C.2      1 SUBUNIT    0.0000
     22 C22         -14.636500   -0.092300   59.590900 C.2      1 SUBUNIT    0.0000
     23 F23         -14.269000    0.156700   60.849500 F        1 SUBUNIT    0.0000
     24 C24         -15.360000   -0.603100   57.001000 C.2      1 SUBUNIT    0.0000
     25 N25         -15.926600   -1.008100   54.499200 N.1      1 SUBUNIT    0.0000
     26 O26         -14.665000   -3.917500   56.191300 O.2      1 SUBUNIT    0.0000
     27 H27         -15.847100   -6.452500   60.523800 H        1 SUBUNIT    0.0000
     28 H28         -16.018400   -3.982700   61.808300 H        1 SUBUNIT    0.0000
     29 H29         -17.336100   -2.831900   61.699000 H        1 SUBUNIT    0.0000
     30 H30         -19.925000   -5.382500   62.922400 H        1 SUBUNIT    0.0000
     31 H31         -19.794000   -3.743200   62.324600 H        1 SUBUNIT    0.0000
     32 H32         -13.771600    1.735500   58.875500 H        1 SUBUNIT    0.0000
     33 H33         -14.411700    1.286800   56.544300 H        1 SUBUNIT    0.0000
     34 H34         -13.689000   -7.105400   56.153900 H        1 SUBUNIT    0.0000
     35 H35         -12.929300   -5.525000   55.944100 H        1 SUBUNIT    0.0000
     36 H36         -12.410400   -6.566000   57.248100 H        1 SUBUNIT    0.0000
     37 H37         -17.504200   -5.739700   62.621300 H        1 SUBUNIT    0.0000
     38 H38         -17.762200   -4.321400   63.607800 H        1 SUBUNIT    0.0000
     39 H39         -19.210800   -6.275100   60.722700 H        1 SUBUNIT    0.0000
     40 H40         -21.439700   -4.420500   60.675900 H        1 SUBUNIT    0.0000
     41 H41         -21.454200   -6.031700   60.902300 H        1 SUBUNIT    0.0000
     42 H42         -18.819000   -4.813800   58.803200 H        1 SUBUNIT    0.0000
     43 H43         -19.168900   -3.383400   59.753200 H        1 SUBUNIT    0.0000
     44 H44         -17.489300   -2.660000   58.271000 H        1 SUBUNIT    0.0000
     45 H45         -16.858700   -2.816900   56.683700 H        1 SUBUNIT    0.0000
     46 H46         -15.595600   -1.935800   60.105200 H        1 SUBUNIT    0.0000
@<TRIPOS>BOND
     1    1    2 2
     2    1   12 1
     3    1   27 1
     4    2   14 1
     5    2   19 1
     6    3   14 1
     7    3   15 1
     8    3   28 1
     9    3   29 1
    10    4   15 1
    11    4   16 1
    12    4   30 1
    13    4   31 1
    14    5   20 1
    15    5   21 2
    16    5   24 1
    17    6    7 1
    18    6   22 2
    19    6   32 1
    20    7   24 2
    21    7   33 1
    22    8   24 1
    23    8   25 3
    24    9   11 1
    25    9   19 1
    26    9   26 2
    27   10   11 1
    28   10   34 1
    29   10   35 1
    30   10   36 1
    31   11   12 1
    32   12   13 2
    33   14   18 1
    34   15   37 1
    35   15   38 1
    36   16   17 1
    37   16   18 1
    38   16   39 1
    39   17   40 1
    40   17   41 1
    41   18   42 1
    42   18   43 1
    43   19   20 1
    44   20   44 1
    45   20   45 1
    46   21   22 1
    47   21   46 1
    48   22   23 1
@<SCITEGIC>MOL_PROPERTY
TopHits
SciTegic.value.IntegerValue
10

@<SCITEGIC>MOL_PROPERTY
-CDOCKER_ENERGY
SciTegic.value.DoubleValue
31.188686

@<SCITEGIC>MOL_PROPERTY
-CDOCKER_INTERACTION_ENERGY
SciTegic.value.DoubleValue
36.721043

@<SCITEGIC>MOL_PROPERTY
POSE_NUMBER
SciTegic.value.IntegerValue
9

@<SCITEGIC>MOL_PROPERTY
UseResidueTemplateCharge
SciTegic.value.StringValue
True

@<SCITEGIC>MOL_PROPERTY
ForcefieldFFML
SciTegic.value.StringValue
<?xml version="1.0" encoding="UTF-8"?>
<!DOCTYPE ffml SYSTEM "Ffml.dtd">
<ffml version="1.0">
<forcefield name="CHARMm" derivedFrom="CHARMm" base="CHARMm">
<atomTypes>
</atomTypes>
<parameters>
<angle atom1="NX" atom2="CUA1" atom3="NX">
<quadratic
refValue="120"
forceConstant="60"/>
</angle>
</parameters>
</forcefield>
</ffml>

@<SCITEGIC>MOL_PROPERTY
Initial Potential Energy
SciTegic.value.DoubleValue
13.904720

@<SCITEGIC>MOL_PROPERTY
Initial RMS Gradient
SciTegic.value.DoubleValue
16.253469

@<SCITEGIC>MOL_PROPERTY
Minimization Criteria
SciTegic.value.StringValue
 CONJUG> Minimization exiting with gradient tolerance ( 0.0100000) satisfied.

@<SCITEGIC>MOL_PROPERTY
CHARMm Energy
SciTegic.value.DoubleValue
-13.699890

@<SCITEGIC>MOL_PROPERTY
Potential Energy
SciTegic.value.DoubleValue
-13.699890

@<SCITEGIC>MOL_PROPERTY
RMS Gradient
SciTegic.value.DoubleValue
0.009700

@<SCITEGIC>MOL_PROPERTY
Bond Energy
SciTegic.value.DoubleValue
1.276730

@<SCITEGIC>MOL_PROPERTY
Angle Energy
SciTegic.value.DoubleValue
4.901960

@<SCITEGIC>MOL_PROPERTY
Urey-Bradley Energy
SciTegic.value.IntegerValue
0

@<SCITEGIC>MOL_PROPERTY
Dihedral Energy
SciTegic.value.DoubleValue
4.963330

@<SCITEGIC>MOL_PROPERTY
Improper Energy
SciTegic.value.DoubleValue
0.289610

@<SCITEGIC>MOL_PROPERTY
Van der Waals Energy
SciTegic.value.DoubleValue
-2.227960

@<SCITEGIC>MOL_PROPERTY
Electrostatic Energy
SciTegic.value.DoubleValue
-22.903561

@<SCITEGIC>MOL_PROPERTY
Hydrogen Bond Energy
SciTegic.value.IntegerValue
0

@<SCITEGIC>MOL_PROPERTY
Solvation Free Energy
SciTegic.value.IntegerValue
0

@<SCITEGIC>MOL_PROPERTY
Molecule Solvent Accessibility
SciTegic.value.DoubleValue
3571.939941

@<SCITEGIC>MOL_PROPERTY
Resolution
SciTegic.value.DoubleValue
2.240000

@<SCITEGIC>MOL_PROPERTY
PartialChargeMethod
SciTegic.value.StringValue
MomanyRone

@<SCITEGIC>MOL_PROPERTY
Heavy atom RMSD to SYR-472 1
SciTegic.value.DoubleValue
4.956596

@<SCITEGIC>ATOM_PROPERTY
Formal Charge
SciTegic.value.StringValue
1 0
2 0
3 0
4 0
5 0
6 0
7 0
8 0
9 0
10 0
11 0
12 0
13 0
14 0
15 0
16 0
17 0
18 0
19 0
20 0
21 0
22 0
23 0
24 0
25 0
26 0
27 0
28 0
29 0
30 0
31 0
32 0
33 0
34 0
35 0
36 0
37 0
38 0
39 0
40 0
41 0
42 0
43 0
44 0
45 0
46 0

@<SCITEGIC>ATOM_PROPERTY
pdb_tempFactor
SciTegic.value.DoubleValue
1 0.00
2 0.00
3 0.00
4 0.00
5 0.00
6 0.00
7 0.00
8 0.00
9 0.00
10 0.00
11 0.00
12 0.00
13 0.00
14 0.00
15 0.00
16 0.00
17 0.00
18 0.00
19 0.00
20 0.00
21 0.00
22 0.00
23 0.00
24 0.00
25 0.00
26 0.00
27 0.00
28 0.00
29 0.00
30 0.00
31 0.00
32 0.00
33 0.00
34 0.00
35 0.00
36 0.00
37 0.00
38 0.00
39 0.00
40 0.00
41 0.00
42 0.00
43 0.00
44 0.00
45 0.00
46 0.00

@<SCITEGIC>ATOM_PROPERTY
pdb_occupancy
SciTegic.value.DoubleValue
1 1.00
2 1.00
3 1.00
4 1.00
5 1.00
6 1.00
7 1.00
8 1.00
9 1.00
10 1.00
11 1.00
12 1.00
13 1.00
14 1.00
15 1.00
16 1.00
17 1.00
18 1.00
19 1.00
20 1.00
21 1.00
22 1.00
23 1.00
24 1.00
25 1.00
26 1.00
27 1.00
28 1.00
29 1.00
30 1.00
31 1.00
32 1.00
33 1.00
34 1.00
35 1.00
36 1.00
37 1.00
38 1.00
39 1.00
40 1.00
41 1.00
42 1.00
43 1.00
44 1.00
45 1.00
46 1.00

#	Created by:	Discovery Studio
#	Creation time:	2019-08-05T16:14:11Z

@<TRIPOS>MOLECULE
5kby
   46    48     0 0 0
SMALL
USER_CHARGES


@<TRIPOS>ATOM
      1 C1          -18.265500   -7.651000   61.076900 C.2      1 SUBUNIT    0.0000
      2 C2          -17.762700   -6.435600   61.330300 C.2      1 SUBUNIT    0.0000
      3 C3          -17.320100   -5.344000   59.053600 C.3      1 SUBUNIT    0.0000
      4 C4          -14.919400   -5.002800   58.305000 C.3      1 SUBUNIT    0.0000
      5 C5          -18.251300   -3.313900   62.036800 C.2      1 SUBUNIT    0.0000
      6 C6          -19.240100   -1.202900   60.447300 C.2      1 SUBUNIT    0.0000
      7 C7          -20.075800   -1.853900   61.342100 C.2      1 SUBUNIT    0.0000
      8 C8          -20.497200   -3.495800   63.069500 C.1      1 SUBUNIT    0.0000
      9 C9          -18.939400   -6.384300   63.531100 C.2      1 SUBUNIT    0.0000
     10 C10         -20.225800   -8.311500   64.260300 C.3      1 SUBUNIT    0.0000
     11 N11         -19.373800   -7.655500   63.255100 N.am     1 SUBUNIT    0.0000
     12 C12         -19.058300   -8.330700   62.110500 C.2      1 SUBUNIT    0.0000
     13 O13         -19.380700   -9.489100   61.868300 O.2      1 SUBUNIT    0.0000
     14 N14         -16.828300   -5.868900   60.341200 N.pl3    1 SUBUNIT    0.0000
     15 C15         -16.335200   -4.434900   58.301000 C.3      1 SUBUNIT    0.0000
     16 C16         -14.452500   -5.217300   59.743500 C.3      1 SUBUNIT    0.0000
     17 N17         -14.283400   -3.961200   60.465100 N.3      1 SUBUNIT    0.0000
     18 C18         -15.395800   -6.171600   60.487000 C.3      1 SUBUNIT    0.0000
     19 N19         -18.149900   -5.764800   62.592600 N.am     1 SUBUNIT    0.0000
     20 C20         -17.648900   -4.409000   62.892200 C.3      1 SUBUNIT    0.0000
     21 C21         -17.424400   -2.642900   61.139700 C.2      1 SUBUNIT    0.0000
     22 C22         -17.920400   -1.606600   60.367200 C.2      1 SUBUNIT    0.0000
     23 F23         -17.094100   -0.966900   59.530300 F        1 SUBUNIT    0.0000
     24 C24         -19.586300   -2.891300   62.135200 C.2      1 SUBUNIT    0.0000
     25 N25         -21.260300   -3.958900   63.811700 N.1      1 SUBUNIT    0.0000
     26 O26         -19.250600   -5.834000   64.582200 O.2      1 SUBUNIT    0.0000
     27 H27         -18.087300   -8.141100   60.143300 H        1 SUBUNIT    0.0000
     28 H28         -17.560000   -6.197000   58.418500 H        1 SUBUNIT    0.0000
     29 H29         -18.261900   -4.815400   59.211800 H        1 SUBUNIT    0.0000
     30 H30         -14.901400   -5.950100   57.763500 H        1 SUBUNIT    0.0000
     31 H31         -14.240200   -4.328500   57.782900 H        1 SUBUNIT    0.0000
     32 H32         -19.612600   -0.395300   59.835500 H        1 SUBUNIT    0.0000
     33 H33         -21.106300   -1.536100   61.417200 H        1 SUBUNIT    0.0000
     34 H34         -20.440600   -9.353100   64.018000 H        1 SUBUNIT    0.0000
     35 H35         -19.741300   -8.296800   65.237000 H        1 SUBUNIT    0.0000
     36 H36         -21.180200   -7.790700   64.341700 H        1 SUBUNIT    0.0000
     37 H37         -16.670600   -4.294800   57.274700 H        1 SUBUNIT    0.0000
     38 H38         -16.317200   -3.443400   58.747600 H        1 SUBUNIT    0.0000
     39 H39         -13.463900   -5.667400   59.712500 H        1 SUBUNIT    0.0000
     40 H40         -14.319400   -4.148300   61.461400 H        1 SUBUNIT    0.0000
     41 H41         -13.367700   -3.579400   60.270200 H        1 SUBUNIT    0.0000
     42 H42         -15.237900   -7.185700   60.117200 H        1 SUBUNIT    0.0000
     43 H43         -15.142100   -6.201400   61.548000 H        1 SUBUNIT    0.0000
     44 H44         -16.568200   -4.417700   62.751300 H        1 SUBUNIT    0.0000
     45 H45         -17.780300   -4.140200   63.941700 H        1 SUBUNIT    0.0000
     46 H46         -16.389800   -2.925600   61.043200 H        1 SUBUNIT    0.0000
@<TRIPOS>BOND
     1    1    2 2
     2    1   12 1
     3    1   27 1
     4    2   14 1
     5    2   19 1
     6    3   14 1
     7    3   15 1
     8    3   28 1
     9    3   29 1
    10    4   15 1
    11    4   16 1
    12    4   30 1
    13    4   31 1
    14    5   20 1
    15    5   21 2
    16    5   24 1
    17    6    7 1
    18    6   22 2
    19    6   32 1
    20    7   24 2
    21    7   33 1
    22    8   24 1
    23    8   25 3
    24    9   11 1
    25    9   19 1
    26    9   26 2
    27   10   11 1
    28   10   34 1
    29   10   35 1
    30   10   36 1
    31   11   12 1
    32   12   13 2
    33   14   18 1
    34   15   37 1
    35   15   38 1
    36   16   17 1
    37   16   18 1
    38   16   39 1
    39   17   40 1
    40   17   41 1
    41   18   42 1
    42   18   43 1
    43   19   20 1
    44   20   44 1
    45   20   45 1
    46   21   22 1
    47   21   46 1
    48   22   23 1
@<SCITEGIC>MOL_PROPERTY
TopHits
SciTegic.value.IntegerValue
10

@<SCITEGIC>MOL_PROPERTY
-CDOCKER_ENERGY
SciTegic.value.DoubleValue
31.093168

@<SCITEGIC>MOL_PROPERTY
-CDOCKER_INTERACTION_ENERGY
SciTegic.value.DoubleValue
40.212139

@<SCITEGIC>MOL_PROPERTY
POSE_NUMBER
SciTegic.value.IntegerValue
10

@<SCITEGIC>MOL_PROPERTY
UseResidueTemplateCharge
SciTegic.value.StringValue
True

@<SCITEGIC>MOL_PROPERTY
ForcefieldFFML
SciTegic.value.StringValue
<?xml version="1.0" encoding="UTF-8"?>
<!DOCTYPE ffml SYSTEM "Ffml.dtd">
<ffml version="1.0">
<forcefield name="CHARMm" derivedFrom="CHARMm" base="CHARMm">
<atomTypes>
</atomTypes>
<parameters>
<angle atom1="NX" atom2="CUA1" atom3="NX">
<quadratic
refValue="120"
forceConstant="60"/>
</angle>
</parameters>
</forcefield>
</ffml>

@<SCITEGIC>MOL_PROPERTY
Initial Potential Energy
SciTegic.value.DoubleValue
13.904720

@<SCITEGIC>MOL_PROPERTY
Initial RMS Gradient
SciTegic.value.DoubleValue
16.253469

@<SCITEGIC>MOL_PROPERTY
Minimization Criteria
SciTegic.value.StringValue
 CONJUG> Minimization exiting with gradient tolerance ( 0.0100000) satisfied.

@<SCITEGIC>MOL_PROPERTY
CHARMm Energy
SciTegic.value.DoubleValue
-13.699890

@<SCITEGIC>MOL_PROPERTY
Potential Energy
SciTegic.value.DoubleValue
-13.699890

@<SCITEGIC>MOL_PROPERTY
RMS Gradient
SciTegic.value.DoubleValue
0.009700

@<SCITEGIC>MOL_PROPERTY
Bond Energy
SciTegic.value.DoubleValue
1.276730

@<SCITEGIC>MOL_PROPERTY
Angle Energy
SciTegic.value.DoubleValue
4.901960

@<SCITEGIC>MOL_PROPERTY
Urey-Bradley Energy
SciTegic.value.IntegerValue
0

@<SCITEGIC>MOL_PROPERTY
Dihedral Energy
SciTegic.value.DoubleValue
4.963330

@<SCITEGIC>MOL_PROPERTY
Improper Energy
SciTegic.value.DoubleValue
0.289610

@<SCITEGIC>MOL_PROPERTY
Van der Waals Energy
SciTegic.value.DoubleValue
-2.227960

@<SCITEGIC>MOL_PROPERTY
Electrostatic Energy
SciTegic.value.DoubleValue
-22.903561

@<SCITEGIC>MOL_PROPERTY
Hydrogen Bond Energy
SciTegic.value.IntegerValue
0

@<SCITEGIC>MOL_PROPERTY
Solvation Free Energy
SciTegic.value.IntegerValue
0

@<SCITEGIC>MOL_PROPERTY
Molecule Solvent Accessibility
SciTegic.value.DoubleValue
3571.939941

@<SCITEGIC>MOL_PROPERTY
Resolution
SciTegic.value.DoubleValue
2.240000

@<SCITEGIC>MOL_PROPERTY
PartialChargeMethod
SciTegic.value.StringValue
MomanyRone

@<SCITEGIC>MOL_PROPERTY
Heavy atom RMSD to SYR-472 1
SciTegic.value.DoubleValue
7.286722

@<SCITEGIC>ATOM_PROPERTY
Formal Charge
SciTegic.value.StringValue
1 0
2 0
3 0
4 0
5 0
6 0
7 0
8 0
9 0
10 0
11 0
12 0
13 0
14 0
15 0
16 0
17 0
18 0
19 0
20 0
21 0
22 0
23 0
24 0
25 0
26 0
27 0
28 0
29 0
30 0
31 0
32 0
33 0
34 0
35 0
36 0
37 0
38 0
39 0
40 0
41 0
42 0
43 0
44 0
45 0
46 0

@<SCITEGIC>ATOM_PROPERTY
pdb_tempFactor
SciTegic.value.DoubleValue
1 0.00
2 0.00
3 0.00
4 0.00
5 0.00
6 0.00
7 0.00
8 0.00
9 0.00
10 0.00
11 0.00
12 0.00
13 0.00
14 0.00
15 0.00
16 0.00
17 0.00
18 0.00
19 0.00
20 0.00
21 0.00
22 0.00
23 0.00
24 0.00
25 0.00
26 0.00
27 0.00
28 0.00
29 0.00
30 0.00
31 0.00
32 0.00
33 0.00
34 0.00
35 0.00
36 0.00
37 0.00
38 0.00
39 0.00
40 0.00
41 0.00
42 0.00
43 0.00
44 0.00
45 0.00
46 0.00

@<SCITEGIC>ATOM_PROPERTY
pdb_occupancy
SciTegic.value.DoubleValue
1 1.00
2 1.00
3 1.00
4 1.00
5 1.00
6 1.00
7 1.00
8 1.00
9 1.00
10 1.00
11 1.00
12 1.00
13 1.00
14 1.00
15 1.00
16 1.00
17 1.00
18 1.00
19 1.00
20 1.00
21 1.00
22 1.00
23 1.00
24 1.00
25 1.00
26 1.00
27 1.00
28 1.00
29 1.00
30 1.00
31 1.00
32 1.00
33 1.00
34 1.00
35 1.00
36 1.00
37 1.00
38 1.00
39 1.00
40 1.00
41 1.00
42 1.00
43 1.00
44 1.00
45 1.00
46 1.00
