# Supplementary material for: Discovery of Novel DPP-IV Inhibitors as Potential Candidates for the Treatment of Type 2 Diabetes Mellitus Predicted by 3D QSAR Pharmacophore Models, Molecular Docking and De Novo Evolution
Source: Molecules. 2019 Aug 7;24(16):2870. doi: 10.3390/molecules24162870 (PMC6720998; doi:10.3390/molecules24162870)
Supplement: Supplementary file 1 [file molecules-24-02870-s001.zip › Supplementary materials/Cross-docking/5zid_lig+2i78_prot_RMSD.mol2]

#	Created by:	Discovery Studio
#	Creation time:	2019-08-05T16:13:58Z

@<TRIPOS>MOLECULE
5zid
   28    31     0 0 0
SMALL
USER_CHARGES


@<TRIPOS>ATOM
      1 C1          -13.016800   -4.607500   59.585300 C.2      1 SUBUNIT    0.0000
      2 C2          -14.059800   -5.339200   59.155200 C.2      1 SUBUNIT    0.0000
      3 C3          -13.931600   -6.089500   58.022100 C.2      1 SUBUNIT    0.0000
      4 C4          -12.748200   -6.078900   57.315100 C.2      1 SUBUNIT    0.0000
      5 C5          -11.700000   -5.338700   57.750000 C.2      1 SUBUNIT    0.0000
      6 C6          -11.819900   -4.587500   58.892700 C.2      1 SUBUNIT    0.0000
      7 F7          -13.218600   -3.921900   60.717200 F        1 SUBUNIT    0.0000
      8 F8          -10.567600   -5.363100   57.039800 F        1 SUBUNIT    0.0000
      9 F9          -12.602000   -6.806300   56.202100 F        1 SUBUNIT    0.0000
     10 C10         -15.279700   -5.310600   59.954000 C.3      1 SUBUNIT    0.0000
     11 O11         -16.409900   -5.132100   59.132100 O.3      1 SUBUNIT    0.0000
     12 C12         -17.652300   -5.332300   59.699500 C.2      1 SUBUNIT    0.0000
     13 C13         -17.832800   -6.066500   60.982400 C.2      1 SUBUNIT    0.0000
     14 C14         -16.606800   -6.619000   61.659800 C.3      1 SUBUNIT    0.0000
     15 C15         -15.417500   -6.629400   60.693100 C.3      1 SUBUNIT    0.0000
     16 N16         -14.201200   -6.881600   61.488500 N.3      1 SUBUNIT    0.0000
     17 C17         -19.183700   -6.253600   61.547600 C.2      1 SUBUNIT    0.0000
     18 C18         -20.268300   -5.659200   60.730600 C.2      1 SUBUNIT    0.0000
     19 C19         -20.018100   -4.991300   59.560100 C.2      1 SUBUNIT    0.0000
     20 C20         -18.748000   -4.824400   59.057600 C.2      1 SUBUNIT    0.0000
     21 C21         -19.474400   -6.917000   62.751100 C.2      1 SUBUNIT    0.0000
     22 C22         -20.815900   -7.000200   63.150400 C.2      1 SUBUNIT    0.0000
     23 C23         -21.860600   -6.419400   62.301300 C.3      1 SUBUNIT    0.0000
     24 C24         -21.585500   -5.753700   61.128100 C.3      1 SUBUNIT    0.0000
     25 O25         -21.304300   -7.610400   64.266700 O.3      1 SUBUNIT    0.0000
     26 C26         -20.477300   -8.015700   65.350100 C.3      1 SUBUNIT    0.0000
     27 C27         -23.056300   -6.474000   62.640400 C.1      1 SUBUNIT    0.0000
     28 N28         -24.146500   -6.499700   62.947300 N.1      1 SUBUNIT    0.0000
@<TRIPOS>BOND
     1    1    2 2
     2    1    6 1
     3    1    7 1
     4    2    3 1
     5    2   10 1
     6    3    4 2
     7    4    5 1
     8    4    9 1
     9    5    6 2
    10    5    8 1
    11   10   11 1
    12   10   15 1
    13   11   12 1
    14   12   13 2
    15   12   20 1
    16   13   14 1
    17   13   17 1
    18   14   15 1
    19   15   16 1
    20   17   18 2
    21   17   21 1
    22   18   19 1
    23   18   24 1
    24   19   20 2
    25   21   22 2
    26   22   23 1
    27   22   25 1
    28   23   24 1
    29   23   27 1
    30   25   26 1
    31   27   28 3
@<SCITEGIC>MOL_PROPERTY
__PDBRemarks__
SciTegic.value.StringValue
HEADER    HYDROLASE                               14-MAR-18   5ZID
TITLE     CRYSTAL STRUCTURE OF HUMAN DPP-IV IN COMPLEX WITH HL2
COMPND    MOL_ID: 1;
COMPND   2 MOLECULE: DIPEPTIDYL PEPTIDASE 4;
COMPND   3 CHAIN: A, B;
COMPND   4 FRAGMENT: DIPEPTIDYL PEPTIDASE 4 SOLUBLE FORM;
COMPND   5 SYNONYM: ADABP,ADENOSINE DEAMINASE COMPLEXING PROTEIN 2,ADCP-2,
COMPND   6 DIPEPTIDYL PEPTIDASE IV,DPP IV,T-CELL ACTIVATION ANTIGEN CD26,TP103;
COMPND   7 EC: 3.4.14.5;
COMPND   8 ENGINEERED: YES
SOURCE    MOL_ID: 1;
SOURCE   2 ORGANISM_SCIENTIFIC: HOMO SAPIENS;
SOURCE   3 ORGANISM_COMMON: HUMAN;
SOURCE   4 ORGANISM_TAXID: 9606;
SOURCE   5 GENE: DPP4, ADCP2, CD26;
SOURCE   6 EXPRESSION_SYSTEM: SPODOPTERA FRUGIPERDA;
SOURCE   7 EXPRESSION_SYSTEM_TAXID: 7108
KEYWDS    INHIBITOR COMPLEX, DPP-4, HYDROLASE
EXPDTA    X-RAY DIFFRACTION
AUTHOR    L.ZHU,H.LI,F.WU
REVDAT   2   17-APR-19 5ZID    1       AUTHOR
REVDAT   1   20-MAR-19 5ZID    0
JRNL        AUTH   L.ZHU,H.LI,F.WU
JRNL        TITL   CRYSTAL STRUCTURE OF HUMAN DPP-IV IN COMPLEX WITH HL2
JRNL        REF    TO BE PUBLISHED
JRNL        REFN
REMARK   2
REMARK   2 RESOLUTION.    3.00 ANGSTROMS.
REMARK   3
REMARK   3 REFINEMENT.
REMARK   3   PROGRAM     : REFMAC 5.8.0049
REMARK   3   AUTHORS     : MURSHUDOV,SKUBAK,LEBEDEV,PANNU,STEINER,
REMARK   3               : NICHOLLS,WINN,LONG,VAGIN
REMARK   3
REMARK   3    REFINEMENT TARGET : MAXIMUM LIKELIHOOD
REMARK   3
REMARK   3  DATA USED IN REFINEMENT.
REMARK   3   RESOLUTION RANGE HIGH (ANGSTROMS) : 3.00
REMARK   3   RESOLUTION RANGE LOW  (ANGSTROMS) : 85.82
REMARK   3   DATA CUTOFF            (SIGMA(F)) : NULL
REMARK   3   COMPLETENESS FOR RANGE        (%) : 91.2
REMARK   3   NUMBER OF REFLECTIONS             : 33338
REMARK   3
REMARK   3  FIT TO DATA USED IN REFINEMENT.
REMARK   3   CROSS-VALIDATION METHOD          : THROUGHOUT
REMARK   3   FREE R VALUE TEST SET SELECTION  : RANDOM
REMARK   3   R VALUE     (WORKING + TEST SET) : 0.194
REMARK   3   R VALUE            (WORKING SET) : 0.191
REMARK   3   FREE R VALUE                     : 0.253
REMARK   3   FREE R VALUE TEST SET SIZE   (%) : 5.100
REMARK   3   FREE R VALUE TEST SET COUNT      : 1786
REMARK   3
REMARK   3  FIT IN THE HIGHEST RESOLUTION BIN.
REMARK   3   TOTAL NUMBER OF BINS USED           : 20
REMARK   3   BIN RESOLUTION RANGE HIGH       (A) : 3.00
REMARK   3   BIN RESOLUTION RANGE LOW        (A) : 3.08
REMARK   3   REFLECTION IN BIN     (WORKING SET) : 2196
REMARK   3   BIN COMPLETENESS (WORKING+TEST) (%) : 82.45
REMARK   3   BIN R VALUE           (WORKING SET) : 0.2750
REMARK   3   BIN FREE R VALUE SET COUNT          : 125
REMARK   3   BIN FREE R VALUE                    : 0.3510
REMARK   3
REMARK   3  NUMBER OF NON-HYDROGEN ATOMS USED IN REFINEMENT.
REMARK   3   PROTEIN ATOMS            : 11914
REMARK   3   NUCLEIC ACID ATOMS       : 0
REMARK   3   HETEROGEN ATOMS          : 131
REMARK   3   SOLVENT ATOMS            : 43
REMARK   3
REMARK   3  B VALUES.
REMARK   3   FROM WILSON PLOT           (A**2) : NULL
REMARK   3   MEAN B VALUE      (OVERALL, A**2) : 30.88
REMARK   3   OVERALL ANISOTROPIC B VALUE.
REMARK   3    B11 (A**2) : -0.02000
REMARK   3    B22 (A**2) : 0.01000
REMARK   3    B33 (A**2) : -0.01000
REMARK   3    B12 (A**2) : 0.00000
REMARK   3    B13 (A**2) : 0.06000
REMARK   3    B23 (A**2) : 0.00000
REMARK   3
REMARK   3  ESTIMATED OVERALL COORDINATE ERROR.
REMARK   3   ESU BASED ON R VALUE                            (A): NULL
REMARK   3   ESU BASED ON FREE R VALUE                       (A): 0.480
REMARK   3   ESU BASED ON MAXIMUM LIKELIHOOD                 (A): 0.317
REMARK   3   ESU FOR B VALUES BASED ON MAXIMUM LIKELIHOOD (A**2): 17.669
REMARK   3
REMARK   3 CORRELATION COEFFICIENTS.
REMARK   3   CORRELATION COEFFICIENT FO-FC      : 0.908
REMARK   3   CORRELATION COEFFICIENT FO-FC FREE : 0.858
REMARK   3
REMARK   3  RMS DEVIATIONS FROM IDEAL VALUES        COUNT    RMS    WEIGHT
REMARK   3   BOND LENGTHS REFINED ATOMS        (A): 12423 ; 0.014 ; 0.019
REMARK   3   BOND LENGTHS OTHERS               (A): 11162 ; 0.001 ; 0.020
REMARK   3   BOND ANGLES REFINED ATOMS   (DEGREES): 16919 ; 1.885 ; 1.944
REMARK   3   BOND ANGLES OTHERS          (DEGREES): 25653 ; 0.988 ; 3.000
REMARK   3   TORSION ANGLES, PERIOD 1    (DEGREES):  1452 ; 8.408 ; 5.000
REMARK   3   TORSION ANGLES, PERIOD 2    (DEGREES):   616 ;36.600 ;23.961
REMARK   3   TORSION ANGLES, PERIOD 3    (DEGREES):  1992 ;19.873 ;15.000
REMARK   3   TORSION ANGLES, PERIOD 4    (DEGREES):    60 ;20.703 ;15.000
REMARK   3   CHIRAL-CENTER RESTRAINTS       (A**3):  1792 ; 0.158 ; 0.200
REMARK   3   GENERAL PLANES REFINED ATOMS      (A): 14040 ; 0.007 ; 0.020
REMARK   3   GENERAL PLANES OTHERS             (A):  3076 ; 0.001 ; 0.020
REMARK   3   NON-BONDED CONTACTS REFINED ATOMS (A):  NULL ;  NULL ;  NULL
REMARK   3   NON-BONDED CONTACTS OTHERS        (A):  NULL ;  NULL ;  NULL
REMARK   3   NON-BONDED TORSION REFINED ATOMS  (A):  NULL ;  NULL ;  NULL
REMARK   3   NON-BONDED TORSION OTHERS         (A):  NULL ;  NULL ;  NULL
REMARK   3   H-BOND (X...Y) REFINED ATOMS      (A):  NULL ;  NULL ;  NULL
REMARK   3   H-BOND (X...Y) OTHERS             (A):  NULL ;  NULL ;  NULL
REMARK   3   POTENTIAL METAL-ION REFINED ATOMS (A):  NULL ;  NULL ;  NULL
REMARK   3   POTENTIAL METAL-ION OTHERS        (A):  NULL ;  NULL ;  NULL
REMARK   3   SYMMETRY VDW REFINED ATOMS        (A):  NULL ;  NULL ;  NULL
REMARK   3   SYMMETRY VDW OTHERS               (A):  NULL ;  NULL ;  NULL
REMARK   3   SYMMETRY H-BOND REFINED ATOMS     (A):  NULL ;  NULL ;  NULL
REMARK   3   SYMMETRY H-BOND OTHERS            (A):  NULL ;  NULL ;  NULL
REMARK   3   SYMMETRY METAL-ION REFINED ATOMS  (A):  NULL ;  NULL ;  NULL
REMARK   3   SYMMETRY METAL-ION OTHERS         (A):  NULL ;  NULL ;  NULL
REMARK   3
REMARK   3  ISOTROPIC THERMAL FACTOR RESTRAINTS.     COUNT   RMS    WEIGHT
REMARK   3   MAIN-CHAIN BOND REFINED ATOMS  (A**2):  5814 ; 2.003 ; 3.027
REMARK   3   MAIN-CHAIN BOND OTHER ATOMS    (A**2):  5813 ; 2.002 ; 3.027
REMARK   3   MAIN-CHAIN ANGLE REFINED ATOMS (A**2):  7264 ; 3.363 ; 4.535
REMARK   3   MAIN-CHAIN ANGLE OTHER ATOMS   (A**2):  7265 ; 3.363 ; 4.536
REMARK   3   SIDE-CHAIN BOND REFINED ATOMS  (A**2):  6609 ; 1.943 ; 3.199
REMARK   3   SIDE-CHAIN BOND OTHER ATOMS    (A**2):  6609 ; 1.943 ; 3.199
REMARK   3   SIDE-CHAIN ANGLE REFINED ATOMS (A**2):  NULL ;  NULL ;  NULL
REMARK   3   SIDE-CHAIN ANGLE OTHER ATOMS   (A**2):  9656 ; 3.208 ; 4.728
REMARK   3   LONG RANGE B REFINED ATOMS     (A**2): 14319 ; 5.288 ;24.278
REMARK   3   LONG RANGE B OTHER ATOMS       (A**2): 14320 ; 5.288 ;24.277
REMARK   3
REMARK   3 ANISOTROPIC THERMAL FACTOR RESTRAINTS.    COUNT   RMS   WEIGHT
REMARK   3   RIGID-BOND RESTRAINTS          (A**2):  NULL ;  NULL ;  NULL
REMARK   3   SPHERICITY; FREE ATOMS         (A**2):  NULL ;  NULL ;  NULL
REMARK   3   SPHERICITY; BONDED ATOMS       (A**2):  NULL ;  NULL ;  NULL
REMARK   3
REMARK   3  NCS RESTRAINTS STATISTICS
REMARK   3   NUMBER OF DIFFERENT NCS GROUPS : NULL
REMARK   3
REMARK   3  TLS DETAILS
REMARK   3   NUMBER OF TLS GROUPS  : NULL
REMARK   3
REMARK   3  BULK SOLVENT MODELLING.
REMARK   3   METHOD USED : MASK
REMARK   3   PARAMETERS FOR MASK CALCULATION
REMARK   3   VDW PROBE RADIUS   : 1.20
REMARK   3   ION PROBE RADIUS   : 0.80
REMARK   3   SHRINKAGE RADIUS   : 0.80
REMARK   3
REMARK   3  OTHER REFINEMENT REMARKS: HYDROGENS HAVE BEEN ADDED IN THE RIDING
REMARK   3   POSITIONS
REMARK   4
REMARK   4 5ZID COMPLIES WITH FORMAT V. 3.30, 13-JUL-11
REMARK 100
REMARK 100 THIS ENTRY HAS BEEN PROCESSED BY PDBJ ON 28-MAR-18.
REMARK 100 THE DEPOSITION ID IS D_1300007131.
REMARK 200
REMARK 200 EXPERIMENTAL DETAILS
REMARK 200  EXPERIMENT TYPE                : X-RAY DIFFRACTION
REMARK 200  DATE OF DATA COLLECTION        : 20-MAR-16
REMARK 200  TEMPERATURE           (KELVIN) : 100
REMARK 200  PH                             : NULL
REMARK 200  NUMBER OF CRYSTALS USED        : 1
REMARK 200
REMARK 200  SYNCHROTRON              (Y/N) : Y
REMARK 200  RADIATION SOURCE               : SSRF
REMARK 200  BEAMLINE                       : BL17U1
REMARK 200  X-RAY GENERATOR MODEL          : NULL
REMARK 200  MONOCHROMATIC OR LAUE    (M/L) : M
REMARK 200  WAVELENGTH OR RANGE        (A) : 0.97852
REMARK 200  MONOCHROMATOR                  : NULL
REMARK 200  OPTICS                         : NULL
REMARK 200
REMARK 200  DETECTOR TYPE                  : CCD
REMARK 200  DETECTOR MANUFACTURER          : ADSC QUANTUM 315R
REMARK 200  INTENSITY-INTEGRATION SOFTWARE : MOSFLM
REMARK 200  DATA SCALING SOFTWARE          : SCALA
REMARK 200
REMARK 200  NUMBER OF UNIQUE REFLECTIONS   : 35139
REMARK 200  RESOLUTION RANGE HIGH      (A) : 3.000
REMARK 200  RESOLUTION RANGE LOW       (A) : 85.820
REMARK 200  REJECTION CRITERIA  (SIGMA(I)) : NULL
REMARK 200
REMARK 200 OVERALL.
REMARK 200  COMPLETENESS FOR RANGE     (%) : 91.2
REMARK 200  DATA REDUNDANCY                : 3.400
REMARK 200  R MERGE                    (I) : 0.14900
REMARK 200  R SYM                      (I) : NULL
REMARK 200  <I/SIGMA(I)> FOR THE DATA SET  : 5.3000
REMARK 200
REMARK 200 IN THE HIGHEST RESOLUTION SHELL.
REMARK 200  HIGHEST RESOLUTION SHELL, RANGE HIGH (A) : 3.00
REMARK 200  HIGHEST RESOLUTION SHELL, RANGE LOW  (A) : 3.16
REMARK 200  COMPLETENESS FOR SHELL     (%) : NULL
REMARK 200  DATA REDUNDANCY IN SHELL       : NULL
REMARK 200  R MERGE FOR SHELL          (I) : 0.32900
REMARK 200  R SYM FOR SHELL            (I) : NULL
REMARK 200  <I/SIGMA(I)> FOR SHELL         : NULL
REMARK 200
REMARK 200 DIFFRACTION PROTOCOL: SINGLE WAVELENGTH
REMARK 200 METHOD USED TO DETERMINE THE STRUCTURE: MOLECULAR REPLACEMENT
REMARK 200 SOFTWARE USED: MOLREP
REMARK 200 STARTING MODEL: 5J3J
REMARK 200
REMARK 200 REMARK: NULL
REMARK 280
REMARK 280 CRYSTAL
REMARK 280 SOLVENT CONTENT, VS   (%): 57.02
REMARK 280 MATTHEWS COEFFICIENT, VM (ANGSTROMS**3/DA): 2.86
REMARK 280
REMARK 280 CRYSTALLIZATION CONDITIONS: 100MM TRIS PH 8, 18% PEG 3350, 200MM
REMARK 280  NACL, VAPOR DIFFUSION, HANGING DROP, TEMPERATURE 289K
REMARK 290
REMARK 290 CRYSTALLOGRAPHIC SYMMETRY
REMARK 290 SYMMETRY OPERATORS FOR SPACE GROUP: P 1 21 1
REMARK 290
REMARK 290      SYMOP   SYMMETRY
REMARK 290     NNNMMM   OPERATOR
REMARK 290       1555   X,Y,Z
REMARK 290       2555   -X,Y+1/2,-Z
REMARK 290
REMARK 290     WHERE NNN -> OPERATOR NUMBER
REMARK 290           MMM -> TRANSLATION VECTOR
REMARK 290
REMARK 290 CRYSTALLOGRAPHIC SYMMETRY TRANSFORMATIONS
REMARK 290 THE FOLLOWING TRANSFORMATIONS OPERATE ON THE ATOM/HETATM
REMARK 290 RECORDS IN THIS ENTRY TO PRODUCE CRYSTALLOGRAPHICALLY
REMARK 290 RELATED MOLECULES.
REMARK 290   SMTRY1   1  1.000000  0.000000  0.000000        0.00000
REMARK 290   SMTRY2   1  0.000000  1.000000  0.000000        0.00000
REMARK 290   SMTRY3   1  0.000000  0.000000  1.000000        0.00000
REMARK 290   SMTRY1   2 -1.000000  0.000000  0.000000        0.00000
REMARK 290   SMTRY2   2  0.000000  1.000000  0.000000       63.09500
REMARK 290   SMTRY3   2  0.000000  0.000000 -1.000000        0.00000
REMARK 290
REMARK 290 REMARK: NULL
REMARK 300
REMARK 300 BIOMOLECULE: 1
REMARK 300 SEE REMARK 350 FOR THE AUTHOR PROVIDED AND/OR PROGRAM
REMARK 300 GENERATED ASSEMBLY INFORMATION FOR THE STRUCTURE IN
REMARK 300 THIS ENTRY. THE REMARK MAY ALSO PROVIDE INFORMATION ON
REMARK 300 BURIED SURFACE AREA.
REMARK 350
REMARK 350 COORDINATES FOR A COMPLETE MULTIMER REPRESENTING THE KNOWN
REMARK 350 BIOLOGICALLY SIGNIFICANT OLIGOMERIZATION STATE OF THE
REMARK 350 MOLECULE CAN BE GENERATED BY APPLYING BIOMT TRANSFORMATIONS
REMARK 350 GIVEN BELOW.  BOTH NON-CRYSTALLOGRAPHIC AND
REMARK 350 CRYSTALLOGRAPHIC OPERATIONS ARE GIVEN.
REMARK 350
REMARK 350 BIOMOLECULE: 1
REMARK 350 AUTHOR DETERMINED BIOLOGICAL UNIT: DIMERIC
REMARK 350 SOFTWARE DETERMINED QUATERNARY STRUCTURE: DIMERIC
REMARK 350 SOFTWARE USED: PISA
REMARK 350 TOTAL BURIED SURFACE AREA: 5610 ANGSTROM**2
REMARK 350 SURFACE AREA OF THE COMPLEX: 60130 ANGSTROM**2
REMARK 350 CHANGE IN SOLVENT FREE ENERGY: 2.0 KCAL/MOL
REMARK 350 APPLY THE FOLLOWING TO CHAINS: A, B
REMARK 350   BIOMT1   1  1.000000  0.000000  0.000000        0.00000
REMARK 350   BIOMT2   1  0.000000  1.000000  0.000000        0.00000
REMARK 350   BIOMT3   1  0.000000  0.000000  1.000000        0.00000
REMARK 465
REMARK 465 MISSING RESIDUES
REMARK 465 THE FOLLOWING RESIDUES WERE NOT LOCATED IN THE
REMARK 465 EXPERIMENT. (M=MODEL NUMBER; RES=RESIDUE NAME; C=CHAIN
REMARK 465 IDENTIFIER; SSSEQ=SEQUENCE NUMBER; I=INSERTION CODE.)
REMARK 465
REMARK 465   M RES C SSSEQI
REMARK 465     GLY A   767
REMARK 465     HIS A   768
REMARK 465     HIS A   769
REMARK 465     HIS A   770
REMARK 465     HIS A   771
REMARK 465     HIS A   772
REMARK 465     HIS A   773
REMARK 465     GLY B   767
REMARK 465     HIS B   768
REMARK 465     HIS B   769
REMARK 465     HIS B   770
REMARK 465     HIS B   771
REMARK 465     HIS B   772
REMARK 465     HIS B   773
REMARK 500
REMARK 500 GEOMETRY AND STEREOCHEMISTRY
REMARK 500 SUBTOPIC: CLOSE CONTACTS IN SAME ASYMMETRIC UNIT
REMARK 500
REMARK 500 THE FOLLOWING ATOMS ARE IN CLOSE CONTACT.
REMARK 500
REMARK 500  ATM1  RES C  SSEQI   ATM2  RES C  SSEQI           DISTANCE
REMARK 500   ND2  ASN A   229     O5   NAG A   801              1.91
REMARK 500
REMARK 500 REMARK: NULL
REMARK 500
REMARK 500 GEOMETRY AND STEREOCHEMISTRY
REMARK 500 SUBTOPIC: COVALENT BOND ANGLES
REMARK 500
REMARK 500 THE STEREOCHEMICAL PARAMETERS OF THE FOLLOWING RESIDUES
REMARK 500 HAVE VALUES WHICH DEVIATE FROM EXPECTED VALUES BY MORE
REMARK 500 THAN 6*RMSD (M=MODEL NUMBER; RES=RESIDUE NAME; C=CHAIN
REMARK 500 IDENTIFIER; SSEQ=SEQUENCE NUMBER; I=INSERTION CODE).
REMARK 500
REMARK 500 STANDARD TABLE:
REMARK 500 FORMAT: (10X,I3,1X,A3,1X,A1,I4,A1,3(1X,A4,2X),12X,F5.1)
REMARK 500
REMARK 500 EXPECTED VALUES PROTEIN: ENGH AND HUBER, 1999
REMARK 500 EXPECTED VALUES NUCLEIC ACID: CLOWNEY ET AL 1996
REMARK 500
REMARK 500  M RES CSSEQI ATM1   ATM2   ATM3
REMARK 500    CYS A 328   CA  -  CB  -  SG  ANGL. DEV. =   6.8 DEGREES
REMARK 500
REMARK 500 REMARK: NULL
REMARK 500
REMARK 500 GEOMETRY AND STEREOCHEMISTRY
REMARK 500 SUBTOPIC: TORSION ANGLES
REMARK 500
REMARK 500 TORSION ANGLES OUTSIDE THE EXPECTED RAMACHANDRAN REGIONS:
REMARK 500 (M=MODEL NUMBER; RES=RESIDUE NAME; C=CHAIN IDENTIFIER;
REMARK 500 SSEQ=SEQUENCE NUMBER; I=INSERTION CODE).
REMARK 500
REMARK 500 STANDARD TABLE:
REMARK 500 FORMAT:(10X,I3,1X,A3,1X,A1,I4,A1,4X,F7.2,3X,F7.2)
REMARK 500
REMARK 500 EXPECTED VALUES: GJ KLEYWEGT AND TA JONES (1996). PHI/PSI-
REMARK 500 CHOLOGY: RAMACHANDRAN REVISITED. STRUCTURE 4, 1395 - 1400
REMARK 500
REMARK 500  M RES CSSEQI        PSI       PHI
REMARK 500    TYR A  53       75.23   -118.92
REMARK 500    ILE A  63       13.40   -154.27
REMARK 500    SER A  64      167.46    170.57
REMARK 500    TYR A  70      102.88   -163.60
REMARK 500    TYR A  83     -128.64   -109.68
REMARK 500    ASN A  85       43.34    -38.29
REMARK 500    SER A  93     -111.66    -71.45
REMARK 500    THR A  94     -107.62     56.34
REMARK 500    PHE A  95       -3.14    -44.73
REMARK 500    GLU A  97       32.90    -96.74
REMARK 500    GLN A 123      -95.09   -112.43
REMARK 500    TRP A 124     -126.67   -106.05
REMARK 500    TYR A 128      145.61    175.07
REMARK 500    ARG A 140       56.20     25.09
REMARK 500    GLU A 146       24.52     40.97
REMARK 500    ARG A 147      171.09    -52.96
REMARK 500    ASN A 150      152.47    -47.72
REMARK 500    HIS A 162       36.77   -161.03
REMARK 500    ASN A 170       -0.24     80.78
REMARK 500    GLU A 191      120.40    -21.37
REMARK 500    ILE A 193      -71.52   -135.82
REMARK 500    ASP A 200     -166.61    -79.94
REMARK 500    VAL A 207      -78.32   -138.00
REMARK 500    ALA A 213       55.38   -140.97
REMARK 500    THR A 231      -60.39    -23.36
REMARK 500    SER A 242     -149.24     84.82
REMARK 500    SER A 275       76.89   -150.02
REMARK 500    VAL A 279      -76.15    -89.56
REMARK 500    ASN A 281     -171.85    -54.66
REMARK 500    GLU A 309       36.81   -140.25
REMARK 500    GLN A 320       48.37    -89.07
REMARK 500    GLU A 332        7.58    -64.08
REMARK 500    ARG A 336     -167.99   -101.77
REMARK 500    LEU A 366      -36.73    -38.25
REMARK 500    ASN A 377     -161.05    -77.06
REMARK 500    TRP A 402      161.83    178.22
REMARK 500    LYS A 423       27.13     48.05
REMARK 500    ASP A 438       93.01   -173.02
REMARK 500    TYR A 439        3.29    -66.04
REMARK 500    ASN A 450       74.39    167.93
REMARK 500    ASP A 515     -177.60   -171.45
REMARK 500    ASN A 520       32.98     31.99
REMARK 500    GLU A 521       17.19     82.01
REMARK 500    HIS A 533       47.62     35.29
REMARK 500    TYR A 547      -71.50   -137.94
REMARK 500    CYS A 551       34.86     75.11
REMARK 500    ARG A 596       -0.20     64.09
REMARK 500    THR A 600      -81.16   -134.43
REMARK 500    ASN A 621       16.01    -67.93
REMARK 500    ARG A 623       64.89   -118.01
REMARK 500
REMARK 500 THIS ENTRY HAS     124 RAMACHANDRAN OUTLIERS.
REMARK 500
REMARK 500 REMARK: NULL
REMARK 525
REMARK 525 SOLVENT
REMARK 525
REMARK 525 THE SOLVENT MOLECULES HAVE CHAIN IDENTIFIERS THAT
REMARK 525 INDICATE THE POLYMER CHAIN WITH WHICH THEY ARE MOST
REMARK 525 CLOSELY ASSOCIATED. THE REMARK LISTS ALL THE SOLVENT
REMARK 525 MOLECULES WHICH ARE MORE THAN 5A AWAY FROM THE
REMARK 525 NEAREST POLYMER CHAIN (M = MODEL NUMBER;
REMARK 525 RES=RESIDUE NAME; C=CHAIN IDENTIFIER; SSEQ=SEQUENCE
REMARK 525 NUMBER; I=INSERTION CODE):
REMARK 525
REMARK 525  M RES CSSEQI
REMARK 525    HOH A 926        DISTANCE =  9.21 ANGSTROMS
REMARK 800
REMARK 800 SITE
REMARK 800 SITE_IDENTIFIER: AC1
REMARK 800 EVIDENCE_CODE: SOFTWARE
REMARK 800 SITE_DESCRIPTION: binding site for residue 9EL A 802
REMARK 800
REMARK 800 SITE_IDENTIFIER: AC2
REMARK 800 EVIDENCE_CODE: SOFTWARE
REMARK 800 SITE_DESCRIPTION: binding site for residue 9EL B 806
REMARK 800
REMARK 800 SITE_IDENTIFIER: AC3
REMARK 800 EVIDENCE_CODE: SOFTWARE
REMARK 800 SITE_DESCRIPTION: binding site for Mono-Saccharide NAG A 801 bound
REMARK 800  to ASN A 229
REMARK 800
REMARK 800 SITE_IDENTIFIER: AC4
REMARK 800 EVIDENCE_CODE: SOFTWARE
REMARK 800 SITE_DESCRIPTION: binding site for Poly-Saccharide residues NAG B
REMARK 800  802 through MAN B 805 bound to ASN B 229
REMARK 800
REMARK 800 SITE_IDENTIFIER: AC5
REMARK 800 EVIDENCE_CODE: SOFTWARE
REMARK 800 SITE_DESCRIPTION: binding site for Mono-Saccharide NAG B 801 bound
REMARK 800  to ASN B 281
DBREF  5ZID A   40   766  UNP    P27487   DPP4_HUMAN      40    766
DBREF  5ZID B   40   766  UNP    P27487   DPP4_HUMAN      40    766
SEQADV 5ZID GLY A  767  UNP  P27487              EXPRESSION TAG
SEQADV 5ZID HIS A  768  UNP  P27487              EXPRESSION TAG
SEQADV 5ZID HIS A  769  UNP  P27487              EXPRESSION TAG
SEQADV 5ZID HIS A  770  UNP  P27487              EXPRESSION TAG
SEQADV 5ZID HIS A  771  UNP  P27487              EXPRESSION TAG
SEQADV 5ZID HIS A  772  UNP  P27487              EXPRESSION TAG
SEQADV 5ZID HIS A  773  UNP  P27487              EXPRESSION TAG
SEQADV 5ZID GLY B  767  UNP  P27487              EXPRESSION TAG
SEQADV 5ZID HIS B  768  UNP  P27487              EXPRESSION TAG
SEQADV 5ZID HIS B  769  UNP  P27487              EXPRESSION TAG
SEQADV 5ZID HIS B  770  UNP  P27487              EXPRESSION TAG
SEQADV 5ZID HIS B  771  UNP  P27487              EXPRESSION TAG
SEQADV 5ZID HIS B  772  UNP  P27487              EXPRESSION TAG
SEQADV 5ZID HIS B  773  UNP  P27487              EXPRESSION TAG
MODRES 5ZID NAG A  801  NAG  -D
MODRES 5ZID NAG B  801  NAG  -D
MODRES 5ZID MAN B  803  MAN  -D
MODRES 5ZID MAN B  804  MAN  -D
HET    NAG  A 801      14
HET    9EL  A 802      28
HET    NAG  B 801      14
HET    NAG  B 802      14
HET    MAN  B 803      11
HET    MAN  B 804      11
HET    MAN  B 805      11
HET    9EL  B 806      28
HETNAM     NAG N-ACETYL-D-GLUCOSAMINE
HETNAM     9EL (2S,3R)-2-AMINO-9-METHOXY-3-(2,4,5-TRIFLUOROPHENYL)-2,
HETNAM   2 9EL  3-DIHYDRO-1H-NAPHTHO[2,1-B]PYRAN-8-CARBONITRILE
HETNAM     MAN ALPHA-D-MANNOSE
FORMUL   3  NAG    3(C8 H15 N O6)
FORMUL   4  9EL    2(C21 H15 F3 N2 O2)
FORMUL   6  MAN    3(C6 H12 O6)
FORMUL   8  HOH   *43(H2 O)
CRYST1   66.070  126.190  118.620  90.00  99.30  90.00 P 1 21 1      4
ORIGX1      1.000000  0.000000  0.000000        0.00000
ORIGX2      0.000000  1.000000  0.000000        0.00000
ORIGX3      0.000000  0.000000  1.000000        0.00000
SCALE1      0.015135  0.000000  0.002479        0.00000
SCALE2      0.000000  0.007925  0.000000        0.00000
SCALE3      0.000000  0.000000  0.008543        0.00000

@<SCITEGIC>MOL_PROPERTY
__PDBSeqres__
SciTegic.value.StringValue
SEQRES   1 A  734  ARG LYS THR TYR THR LEU THR ASP TYR LEU LYS ASN THR
SEQRES   2 A  734  TYR ARG LEU LYS LEU TYR SER LEU ARG TRP ILE SER ASP
SEQRES   3 A  734  HIS GLU TYR LEU TYR LYS GLN GLU ASN ASN ILE LEU VAL
SEQRES   4 A  734  PHE ASN ALA GLU TYR GLY ASN SER SER VAL PHE LEU GLU
SEQRES   5 A  734  ASN SER THR PHE ASP GLU PHE GLY HIS SER ILE ASN ASP
SEQRES   6 A  734  TYR SER ILE SER PRO ASP GLY GLN PHE ILE LEU LEU GLU
SEQRES   7 A  734  TYR ASN TYR VAL LYS GLN TRP ARG HIS SER TYR THR ALA
SEQRES   8 A  734  SER TYR ASP ILE TYR ASP LEU ASN LYS ARG GLN LEU ILE
SEQRES   9 A  734  THR GLU GLU ARG ILE PRO ASN ASN THR GLN TRP VAL THR
SEQRES  10 A  734  TRP SER PRO VAL GLY HIS LYS LEU ALA TYR VAL TRP ASN
SEQRES  11 A  734  ASN ASP ILE TYR VAL LYS ILE GLU PRO ASN LEU PRO SER
SEQRES  12 A  734  TYR ARG ILE THR TRP THR GLY LYS GLU ASP ILE ILE TYR
SEQRES  13 A  734  ASN GLY ILE THR ASP TRP VAL TYR GLU GLU GLU VAL PHE
SEQRES  14 A  734  SER ALA TYR SER ALA LEU TRP TRP SER PRO ASN GLY THR
SEQRES  15 A  734  PHE LEU ALA TYR ALA GLN PHE ASN ASP THR GLU VAL PRO
SEQRES  16 A  734  LEU ILE GLU TYR SER PHE TYR SER ASP GLU SER LEU GLN
SEQRES  17 A  734  TYR PRO LYS THR VAL ARG VAL PRO TYR PRO LYS ALA GLY
SEQRES  18 A  734  ALA VAL ASN PRO THR VAL LYS PHE PHE VAL VAL ASN THR
SEQRES  19 A  734  ASP SER LEU SER SER VAL THR ASN ALA THR SER ILE GLN
SEQRES  20 A  734  ILE THR ALA PRO ALA SER MET LEU ILE GLY ASP HIS TYR
SEQRES  21 A  734  LEU CYS ASP VAL THR TRP ALA THR GLN GLU ARG ILE SER
SEQRES  22 A  734  LEU GLN TRP LEU ARG ARG ILE GLN ASN TYR SER VAL MET
SEQRES  23 A  734  ASP ILE CYS ASP TYR ASP GLU SER SER GLY ARG TRP ASN
SEQRES  24 A  734  CYS LEU VAL ALA ARG GLN HIS ILE GLU MET SER THR THR
SEQRES  25 A  734  GLY TRP VAL GLY ARG PHE ARG PRO SER GLU PRO HIS PHE
SEQRES  26 A  734  THR LEU ASP GLY ASN SER PHE TYR LYS ILE ILE SER ASN
SEQRES  27 A  734  GLU GLU GLY TYR ARG HIS ILE CYS TYR PHE GLN ILE ASP
SEQRES  28 A  734  LYS LYS ASP CYS THR PHE ILE THR LYS GLY THR TRP GLU
SEQRES  29 A  734  VAL ILE GLY ILE GLU ALA LEU THR SER ASP TYR LEU TYR
SEQRES  30 A  734  TYR ILE SER ASN GLU TYR LYS GLY MET PRO GLY GLY ARG
SEQRES  31 A  734  ASN LEU TYR LYS ILE GLN LEU SER ASP TYR THR LYS VAL
SEQRES  32 A  734  THR CYS LEU SER CYS GLU LEU ASN PRO GLU ARG CYS GLN
SEQRES  33 A  734  TYR TYR SER VAL SER PHE SER LYS GLU ALA LYS TYR TYR
SEQRES  34 A  734  GLN LEU ARG CYS SER GLY PRO GLY LEU PRO LEU TYR THR
SEQRES  35 A  734  LEU HIS SER SER VAL ASN ASP LYS GLY LEU ARG VAL LEU
SEQRES  36 A  734  GLU ASP ASN SER ALA LEU ASP LYS MET LEU GLN ASN VAL
SEQRES  37 A  734  GLN MET PRO SER LYS LYS LEU ASP PHE ILE ILE LEU ASN
SEQRES  38 A  734  GLU THR LYS PHE TRP TYR GLN MET ILE LEU PRO PRO HIS
SEQRES  39 A  734  PHE ASP LYS SER LYS LYS TYR PRO LEU LEU LEU ASP VAL
SEQRES  40 A  734  TYR ALA GLY PRO CYS SER GLN LYS ALA ASP THR VAL PHE
SEQRES  41 A  734  ARG LEU ASN TRP ALA THR TYR LEU ALA SER THR GLU ASN
SEQRES  42 A  734  ILE ILE VAL ALA SER PHE ASP GLY ARG GLY SER GLY TYR
SEQRES  43 A  734  GLN GLY ASP LYS ILE MET HIS ALA ILE ASN ARG ARG LEU
SEQRES  44 A  734  GLY THR PHE GLU VAL GLU ASP GLN ILE GLU ALA ALA ARG
SEQRES  45 A  734  GLN PHE SER LYS MET GLY PHE VAL ASP ASN LYS ARG ILE
SEQRES  46 A  734  ALA ILE TRP GLY TRP SER TYR GLY GLY TYR VAL THR SER
SEQRES  47 A  734  MET VAL LEU GLY SER GLY SER GLY VAL PHE LYS CYS GLY
SEQRES  48 A  734  ILE ALA VAL ALA PRO VAL SER ARG TRP GLU TYR TYR ASP
SEQRES  49 A  734  SER VAL TYR THR GLU ARG TYR MET GLY LEU PRO THR PRO
SEQRES  50 A  734  GLU ASP ASN LEU ASP HIS TYR ARG ASN SER THR VAL MET
SEQRES  51 A  734  SER ARG ALA GLU ASN PHE LYS GLN VAL GLU TYR LEU LEU
SEQRES  52 A  734  ILE HIS GLY THR ALA ASP ASP ASN VAL HIS PHE GLN GLN
SEQRES  53 A  734  SER ALA GLN ILE SER LYS ALA LEU VAL ASP VAL GLY VAL
SEQRES  54 A  734  ASP PHE GLN ALA MET TRP TYR THR ASP GLU ASP HIS GLY
SEQRES  55 A  734  ILE ALA SER SER THR ALA HIS GLN HIS ILE TYR THR HIS
SEQRES  56 A  734  MET SER HIS PHE ILE LYS GLN CYS PHE SER LEU PRO GLY
SEQRES  57 A  734  HIS HIS HIS HIS HIS HIS
SEQRES   1 B  734  ARG LYS THR TYR THR LEU THR ASP TYR LEU LYS ASN THR
SEQRES   2 B  734  TYR ARG LEU LYS LEU TYR SER LEU ARG TRP ILE SER ASP
SEQRES   3 B  734  HIS GLU TYR LEU TYR LYS GLN GLU ASN ASN ILE LEU VAL
SEQRES   4 B  734  PHE ASN ALA GLU TYR GLY ASN SER SER VAL PHE LEU GLU
SEQRES   5 B  734  ASN SER THR PHE ASP GLU PHE GLY HIS SER ILE ASN ASP
SEQRES   6 B  734  TYR SER ILE SER PRO ASP GLY GLN PHE ILE LEU LEU GLU
SEQRES   7 B  734  TYR ASN TYR VAL LYS GLN TRP ARG HIS SER TYR THR ALA
SEQRES   8 B  734  SER TYR ASP ILE TYR ASP LEU ASN LYS ARG GLN LEU ILE
SEQRES   9 B  734  THR GLU GLU ARG ILE PRO ASN ASN THR GLN TRP VAL THR
SEQRES  10 B  734  TRP SER PRO VAL GLY HIS LYS LEU ALA TYR VAL TRP ASN
SEQRES  11 B  734  ASN ASP ILE TYR VAL LYS ILE GLU PRO ASN LEU PRO SER
SEQRES  12 B  734  TYR ARG ILE THR TRP THR GLY LYS GLU ASP ILE ILE TYR
SEQRES  13 B  734  ASN GLY ILE THR ASP TRP VAL TYR GLU GLU GLU VAL PHE
SEQRES  14 B  734  SER ALA TYR SER ALA LEU TRP TRP SER PRO ASN GLY THR
SEQRES  15 B  734  PHE LEU ALA TYR ALA GLN PHE ASN ASP THR GLU VAL PRO
SEQRES  16 B  734  LEU ILE GLU TYR SER PHE TYR SER ASP GLU SER LEU GLN
SEQRES  17 B  734  TYR PRO LYS THR VAL ARG VAL PRO TYR PRO LYS ALA GLY
SEQRES  18 B  734  ALA VAL ASN PRO THR VAL LYS PHE PHE VAL VAL ASN THR
SEQRES  19 B  734  ASP SER LEU SER SER VAL THR ASN ALA THR SER ILE GLN
SEQRES  20 B  734  ILE THR ALA PRO ALA SER MET LEU ILE GLY ASP HIS TYR
SEQRES  21 B  734  LEU CYS ASP VAL THR TRP ALA THR GLN GLU ARG ILE SER
SEQRES  22 B  734  LEU GLN TRP LEU ARG ARG ILE GLN ASN TYR SER VAL MET
SEQRES  23 B  734  ASP ILE CYS ASP TYR ASP GLU SER SER GLY ARG TRP ASN
SEQRES  24 B  734  CYS LEU VAL ALA ARG GLN HIS ILE GLU MET SER THR THR
SEQRES  25 B  734  GLY TRP VAL GLY ARG PHE ARG PRO SER GLU PRO HIS PHE
SEQRES  26 B  734  THR LEU ASP GLY ASN SER PHE TYR LYS ILE ILE SER ASN
SEQRES  27 B  734  GLU GLU GLY TYR ARG HIS ILE CYS TYR PHE GLN ILE ASP
SEQRES  28 B  734  LYS LYS ASP CYS THR PHE ILE THR LYS GLY THR TRP GLU
SEQRES  29 B  734  VAL ILE GLY ILE GLU ALA LEU THR SER ASP TYR LEU TYR
SEQRES  30 B  734  TYR ILE SER ASN GLU TYR LYS GLY MET PRO GLY GLY ARG
SEQRES  31 B  734  ASN LEU TYR LYS ILE GLN LEU SER ASP TYR THR LYS VAL
SEQRES  32 B  734  THR CYS LEU SER CYS GLU LEU ASN PRO GLU ARG CYS GLN
SEQRES  33 B  734  TYR TYR SER VAL SER PHE SER LYS GLU ALA LYS TYR TYR
SEQRES  34 B  734  GLN LEU ARG CYS SER GLY PRO GLY LEU PRO LEU TYR THR
SEQRES  35 B  734  LEU HIS SER SER VAL ASN ASP LYS GLY LEU ARG VAL LEU
SEQRES  36 B  734  GLU ASP ASN SER ALA LEU ASP LYS MET LEU GLN ASN VAL
SEQRES  37 B  734  GLN MET PRO SER LYS LYS LEU ASP PHE ILE ILE LEU ASN
SEQRES  38 B  734  GLU THR LYS PHE TRP TYR GLN MET ILE LEU PRO PRO HIS
SEQRES  39 B  734  PHE ASP LYS SER LYS LYS TYR PRO LEU LEU LEU ASP VAL
SEQRES  40 B  734  TYR ALA GLY PRO CYS SER GLN LYS ALA ASP THR VAL PHE
SEQRES  41 B  734  ARG LEU ASN TRP ALA THR TYR LEU ALA SER THR GLU ASN
SEQRES  42 B  734  ILE ILE VAL ALA SER PHE ASP GLY ARG GLY SER GLY TYR
SEQRES  43 B  734  GLN GLY ASP LYS ILE MET HIS ALA ILE ASN ARG ARG LEU
SEQRES  44 B  734  GLY THR PHE GLU VAL GLU ASP GLN ILE GLU ALA ALA ARG
SEQRES  45 B  734  GLN PHE SER LYS MET GLY PHE VAL ASP ASN LYS ARG ILE
SEQRES  46 B  734  ALA ILE TRP GLY TRP SER TYR GLY GLY TYR VAL THR SER
SEQRES  47 B  734  MET VAL LEU GLY SER GLY SER GLY VAL PHE LYS CYS GLY
SEQRES  48 B  734  ILE ALA VAL ALA PRO VAL SER ARG TRP GLU TYR TYR ASP
SEQRES  49 B  734  SER VAL TYR THR GLU ARG TYR MET GLY LEU PRO THR PRO
SEQRES  50 B  734  GLU ASP ASN LEU ASP HIS TYR ARG ASN SER THR VAL MET
SEQRES  51 B  734  SER ARG ALA GLU ASN PHE LYS GLN VAL GLU TYR LEU LEU
SEQRES  52 B  734  ILE HIS GLY THR ALA ASP ASP ASN VAL HIS PHE GLN GLN
SEQRES  53 B  734  SER ALA GLN ILE SER LYS ALA LEU VAL ASP VAL GLY VAL
SEQRES  54 B  734  ASP PHE GLN ALA MET TRP TYR THR ASP GLU ASP HIS GLY
SEQRES  55 B  734  ILE ALA SER SER THR ALA HIS GLN HIS ILE TYR THR HIS
SEQRES  56 B  734  MET SER HIS PHE ILE LYS GLN CYS PHE SER LEU PRO GLY
SEQRES  57 B  734  HIS HIS HIS HIS HIS HIS

@<SCITEGIC>MOL_PROPERTY
Resolution
SciTegic.value.IntegerValue
3

@<SCITEGIC>MOL_PROPERTY
Protein Sequence
SciTegic.value.StringValue
RKTYTLTDYLKNTYRLKLYSLRWISDHEYLYKQENNILVFNAEYGNSSVFLENSTFDEFGHSINDYSISPDGQFILLEYNYVKQWRHSYTASYDIYDLNKRQLITEERIPNNTQWVTWSPVGHKLAYVWNNDIYVKIEPNLPSYRITWTGKEDIIYNGITDWVYEEEVFSAYSALWWSPNGTFLAYAQFNDTEVPLIEYS
FYSDESLQYPKTVRVPYPKAGAVNPTVKFFVVNTDSLSSVTNATSIQITAPASMLIGDHYLCDVTWATQERISLQWLRRIQNYSVMDICDYDESSGRWNCLVARQHIEMSTTGWVGRFRPSEPHFTLDGNSFYKIISNEEGYRHICYFQIDKKDCTFITKGTWEVIGIEALTSDYLYYISNEYKGMPGGRNLYKIQLSDY
TKVTCLSCELNPERCQYYSVSFSKEAKYYQLRCSGPGLPLYTLHSSVNDKGLRVLEDNSALDKMLQNVQMPSKKLDFIILNETKFWYQMILPPHFDKSKKYPLLLDVYAGPCSQKADTVFRLNWATYLASTENIIVASFDGRGSGYQGDKIMHAINRRLGTFEVEDQIEAARQFSKMGFVDNKRIAIWGWSYGGYVTSMV
LGSGSGVFKCGIAVAPVSRWEYYDSVYTERYMGLPTPEDNLDHYRNSTVMSRAENFKQVEYLLIHGTADDNVHFQQSAQISKALVDVGVDFQAMWYTDEDHGIASSTAHQHIYTHMSHFIKQCFSLP

@<SCITEGIC>MOL_PROPERTY
Secondary Structure
SciTegic.value.StringValue
CSSCCHHHHHTTCCCCCCCCCSSCCTTSSSSSCTTCSSSSSCCCCCCSSSSCCCCHHHHCCCCCSSSSCTTCCSSSSSSSSSSCCCCCSSSSSSSSSTTTTSSCCCCCCCCCCCSSSSCCCCCCSSSSCTTCSSSSCCTTCCCSSCCCCCCTTTSSSCCCCHHHHHHTTCCCCCSSSCCCCCSSSSSSSSCTTCCSSSSS
SCCCTTCCCCSSSSSSCCCTTCCCCSSSSSSSSTTCCCCCCCCCCSSCCCCHHHHTCCSSSSSSSSCCTTSSSSSSSSCCCCSSSSSSSSSSTTTTSSSSCHHHCSSSSCCCCCCCCCCCCCCSSCTTCCSSSSSSSCCCCCSSSSSSSTTCCCCSSCCCCCCCSSSSSSSCCCSSSSSSCCHHHCTTCCSSSSSSTTCT
TCSSSCCTTCCTTTCCCSSSSSCTTCCSSSSSSCCCCCCSSSSSSTTTTSSSSSSSCCHHHHHHHTTSSCCCCCSSSSSCTTCSSSSSSSCCCCCCTTCCSSSSSSSCCCTTCCCCCCCCCCCHHHHHHHHHCCSSSSSSCTTCCCCCHHHHHHHTTCTTTTHHHHHHHHHHHHHHHCCSSSSSSSSSSSTHHHHHHHHH
HCCCCCCCCSSSSSCCCCCHHHCCHHHHHHHHCCCCTTTTHHHHHHTCCHHHTHHHHHCSSSSSSSTTCCCCCTHHHHHHHHHHHHTTCCCSSSSSTTCCTTCCCHHHHHHHHHHHHHHHHHHTTCC

@<SCITEGIC>MOL_PROPERTY
Heavy atom RMSD to HL2 1
SciTegic.value.DoubleValue
0.000000

@<SCITEGIC>ATOM_PROPERTY
Formal Charge
SciTegic.value.StringValue
1 0
2 0
3 0
4 0
5 0
6 0
7 0
8 0
9 0
10 0
11 0
12 0
13 0
14 0
15 0
16 0
17 0
18 0
19 0
20 0
21 0
22 0
23 0
24 0
25 0
26 0
27 0
28 0

@<SCITEGIC>ATOM_PROPERTY
pdb_tempFactor
SciTegic.value.DoubleValue
1 0.00
2 0.00
3 0.00
4 0.00
5 0.00
6 0.00
7 0.00
8 0.00
9 0.00
10 0.00
11 0.00
12 0.00
13 0.00
14 0.00
15 0.00
16 0.00
17 0.00
18 0.00
19 0.00
20 0.00
21 0.00
22 0.00
23 0.00
24 0.00
25 0.00
26 0.00
27 0.00
28 0.00

@<SCITEGIC>ATOM_PROPERTY
pdb_occupancy
SciTegic.value.DoubleValue
1 1.00
2 1.00
3 1.00
4 1.00
5 1.00
6 1.00
7 1.00
8 1.00
9 1.00
10 1.00
11 1.00
12 1.00
13 1.00
14 1.00
15 1.00
16 1.00
17 1.00
18 1.00
19 1.00
20 1.00
21 1.00
22 1.00
23 1.00
24 1.00
25 1.00
26 1.00
27 1.00
28 1.00

#	Created by:	Discovery Studio
#	Creation time:	2019-08-05T16:13:58Z

@<TRIPOS>MOLECULE
5zid
   45    48     0 0 0
SMALL
USER_CHARGES


@<TRIPOS>ATOM
      1 C1          -15.095600   -5.959500   58.068400 C.2      1 SUBUNIT    0.0000
      2 C2          -14.924100   -5.353200   59.318300 C.2      1 SUBUNIT    0.0000
      3 C3          -13.662400   -4.847700   59.632100 C.2      1 SUBUNIT    0.0000
      4 C4          -12.634700   -4.950100   58.705600 C.2      1 SUBUNIT    0.0000
      5 C5          -12.829900   -5.564900   57.479200 C.2      1 SUBUNIT    0.0000
      6 C6          -14.066100   -6.090900   57.146400 C.2      1 SUBUNIT    0.0000
      7 F7          -16.288900   -6.453900   57.719600 F        1 SUBUNIT    0.0000
      8 F8          -11.825400   -5.630300   56.594800 F        1 SUBUNIT    0.0000
      9 F9          -11.440000   -4.425200   58.999200 F        1 SUBUNIT    0.0000
     10 C10         -16.036200   -5.295200   60.338500 C.3      1 SUBUNIT    0.0000
     11 O11         -17.212700   -4.818700   59.713400 O.3      1 SUBUNIT    0.0000
     12 C12         -18.402800   -4.990200   60.418700 C.2      1 SUBUNIT    0.0000
     13 C13         -18.557000   -5.866600   61.498100 C.2      1 SUBUNIT    0.0000
     14 C14         -17.368300   -6.653200   61.988700 C.3      1 SUBUNIT    0.0000
     15 C15         -16.241500   -6.678100   60.960200 C.3      1 SUBUNIT    0.0000
     16 N16         -15.013500   -7.154000   61.582800 N.3      1 SUBUNIT    0.0000
     17 C17         -19.818200   -5.991700   62.101400 C.2      1 SUBUNIT    0.0000
     18 C18         -20.893400   -5.224300   61.654500 C.2      1 SUBUNIT    0.0000
     19 C19         -20.718500   -4.362800   60.580900 C.2      1 SUBUNIT    0.0000
     20 C20         -19.487300   -4.261800   59.958000 C.2      1 SUBUNIT    0.0000
     21 C21         -20.047000   -6.979100   63.168600 C.2      1 SUBUNIT    0.0000
     22 C22         -21.302500   -7.374000   63.477700 C.2      1 SUBUNIT    0.0000
     23 C23         -22.529000   -6.655000   62.972500 C.3      1 SUBUNIT    0.0000
     24 C24         -22.219600   -5.274200   62.365500 C.3      1 SUBUNIT    0.0000
     25 O25         -21.613000   -8.377200   64.351900 O.3      1 SUBUNIT    0.0000
     26 C26         -20.563800   -9.195500   64.814100 C.3      1 SUBUNIT    0.0000
     27 C27         -23.563000   -6.543700   64.008900 C.1      1 SUBUNIT    0.0000
     28 N28         -24.379800   -6.473100   64.828600 N.1      1 SUBUNIT    0.0000
     29 H29         -13.479900   -4.390600   60.592000 H        1 SUBUNIT    0.0000
     30 H30         -14.229800   -6.590100   56.203600 H        1 SUBUNIT    0.0000
     31 H31         -15.760300   -4.589400   61.124400 H        1 SUBUNIT    0.0000
     32 H32         -17.648100   -7.681300   62.217700 H        1 SUBUNIT    0.0000
     33 H33         -17.021000   -6.195700   62.916200 H        1 SUBUNIT    0.0000
     34 H34         -16.502900   -7.398400   60.184200 H        1 SUBUNIT    0.0000
     35 H35         -14.512900   -6.383600   62.010700 H        1 SUBUNIT    0.0000
     36 H36         -15.263000   -7.768400   62.345400 H        1 SUBUNIT    0.0000
     37 H37         -21.545000   -3.763800   60.228400 H        1 SUBUNIT    0.0000
     38 H38         -19.365300   -3.603800   59.111000 H        1 SUBUNIT    0.0000
     39 H39         -19.197000   -7.396700   63.672300 H        1 SUBUNIT    0.0000
     40 H40         -22.958800   -7.280300   62.191000 H        1 SUBUNIT    0.0000
     41 H41         -23.019100   -4.981600   61.683200 H        1 SUBUNIT    0.0000
     42 H42         -22.179800   -4.509900   63.144000 H        1 SUBUNIT    0.0000
     43 H43         -20.003200   -9.602700   63.972000 H        1 SUBUNIT    0.0000
     44 H44         -19.890300   -8.637800   65.464500 H        1 SUBUNIT    0.0000
     45 H45         -20.975400  -10.027700   65.383200 H        1 SUBUNIT    0.0000
@<TRIPOS>BOND
     1    1    2 2
     2    1    6 1
     3    1    7 1
     4    2    3 1
     5    2   10 1
     6    3    4 2
     7    3   29 1
     8    4    5 1
     9    4    9 1
    10    5    6 2
    11    5    8 1
    12    6   30 1
    13   10   11 1
    14   10   15 1
    15   10   31 1
    16   11   12 1
    17   12   13 2
    18   12   20 1
    19   13   14 1
    20   13   17 1
    21   14   15 1
    22   14   32 1
    23   14   33 1
    24   15   16 1
    25   15   34 1
    26   16   35 1
    27   16   36 1
    28   17   18 2
    29   17   21 1
    30   18   19 1
    31   18   24 1
    32   19   20 2
    33   19   37 1
    34   20   38 1
    35   21   22 2
    36   21   39 1
    37   22   23 1
    38   22   25 1
    39   23   24 1
    40   23   27 1
    41   23   40 1
    42   24   41 1
    43   24   42 1
    44   25   26 1
    45   26   43 1
    46   26   44 1
    47   26   45 1
    48   27   28 3
@<SCITEGIC>MOL_PROPERTY
Resolution
SciTegic.value.IntegerValue
3

@<SCITEGIC>MOL_PROPERTY
TopHits
SciTegic.value.IntegerValue
10

@<SCITEGIC>MOL_PROPERTY
-CDOCKER_ENERGY
SciTegic.value.DoubleValue
17.660097

@<SCITEGIC>MOL_PROPERTY
-CDOCKER_INTERACTION_ENERGY
SciTegic.value.DoubleValue
42.159859

@<SCITEGIC>MOL_PROPERTY
POSE_NUMBER
SciTegic.value.IntegerValue
1

@<SCITEGIC>MOL_PROPERTY
ForcefieldFFML
SciTegic.value.StringValue
<?xml version="1.0" encoding="UTF-8"?>
<!DOCTYPE ffml SYSTEM "Ffml.dtd">
<ffml version="1.0">
<forcefield name="CHARMm" derivedFrom="CHARMm" base="CHARMm">
<atomTypes>
</atomTypes>
<parameters>
<angle atom1="CUA1" atom2="CT" atom3="CUY2">
<quadratic
refValue="111.31"
forceConstant="63.3333"/>
</angle>
</parameters>
</forcefield>
</ffml>

@<SCITEGIC>MOL_PROPERTY
Initial Potential Energy
SciTegic.value.DoubleValue
33.787060

@<SCITEGIC>MOL_PROPERTY
Initial RMS Gradient
SciTegic.value.DoubleValue
13.408730

@<SCITEGIC>MOL_PROPERTY
Minimization Criteria
SciTegic.value.StringValue
 CONJUG> Minimization exiting with gradient tolerance ( 0.0100000) satisfied.

@<SCITEGIC>MOL_PROPERTY
CHARMm Energy
SciTegic.value.DoubleValue
19.634710

@<SCITEGIC>MOL_PROPERTY
Potential Energy
SciTegic.value.DoubleValue
19.634710

@<SCITEGIC>MOL_PROPERTY
RMS Gradient
SciTegic.value.DoubleValue
0.009040

@<SCITEGIC>MOL_PROPERTY
Bond Energy
SciTegic.value.DoubleValue
1.047970

@<SCITEGIC>MOL_PROPERTY
Angle Energy
SciTegic.value.DoubleValue
9.067780

@<SCITEGIC>MOL_PROPERTY
Urey-Bradley Energy
SciTegic.value.IntegerValue
0

@<SCITEGIC>MOL_PROPERTY
Dihedral Energy
SciTegic.value.DoubleValue
18.567129

@<SCITEGIC>MOL_PROPERTY
Improper Energy
SciTegic.value.DoubleValue
0.224190

@<SCITEGIC>MOL_PROPERTY
Van der Waals Energy
SciTegic.value.DoubleValue
1.328710

@<SCITEGIC>MOL_PROPERTY
Electrostatic Energy
SciTegic.value.DoubleValue
-10.601070

@<SCITEGIC>MOL_PROPERTY
Hydrogen Bond Energy
SciTegic.value.IntegerValue
0

@<SCITEGIC>MOL_PROPERTY
Solvation Free Energy
SciTegic.value.IntegerValue
0

@<SCITEGIC>MOL_PROPERTY
PartialChargeMethod
SciTegic.value.StringValue
MomanyRone

@<SCITEGIC>MOL_PROPERTY
UseResidueTemplateCharge
SciTegic.value.StringValue
True

@<SCITEGIC>MOL_PROPERTY
Heavy atom RMSD to HL2 1
SciTegic.value.DoubleValue
1.831903

@<SCITEGIC>ATOM_PROPERTY
Formal Charge
SciTegic.value.StringValue
1 0
2 0
3 0
4 0
5 0
6 0
7 0
8 0
9 0
10 0
11 0
12 0
13 0
14 0
15 0
16 0
17 0
18 0
19 0
20 0
21 0
22 0
23 0
24 0
25 0
26 0
27 0
28 0
29 0
30 0
31 0
32 0
33 0
34 0
35 0
36 0
37 0
38 0
39 0
40 0
41 0
42 0
43 0
44 0
45 0

@<SCITEGIC>ATOM_PROPERTY
pdb_tempFactor
SciTegic.value.DoubleValue
1 0.00
2 0.00
3 0.00
4 0.00
5 0.00
6 0.00
7 0.00
8 0.00
9 0.00
10 0.00
11 0.00
12 0.00
13 0.00
14 0.00
15 0.00
16 0.00
17 0.00
18 0.00
19 0.00
20 0.00
21 0.00
22 0.00
23 0.00
24 0.00
25 0.00
26 0.00
27 0.00
28 0.00
29 0.00
30 0.00
31 0.00
32 0.00
33 0.00
34 0.00
35 0.00
36 0.00
37 0.00
38 0.00
39 0.00
40 0.00
41 0.00
42 0.00
43 0.00
44 0.00
45 0.00

@<SCITEGIC>ATOM_PROPERTY
pdb_occupancy
SciTegic.value.DoubleValue
1 1.00
2 1.00
3 1.00
4 1.00
5 1.00
6 1.00
7 1.00
8 1.00
9 1.00
10 1.00
11 1.00
12 1.00
13 1.00
14 1.00
15 1.00
16 1.00
17 1.00
18 1.00
19 1.00
20 1.00
21 1.00
22 1.00
23 1.00
24 1.00
25 1.00
26 1.00
27 1.00
28 1.00
29 1.00
30 1.00
31 1.00
32 1.00
33 1.00
34 1.00
35 1.00
36 1.00
37 1.00
38 1.00
39 1.00
40 1.00
41 1.00
42 1.00
43 1.00
44 1.00
45 1.00

#	Created by:	Discovery Studio
#	Creation time:	2019-08-05T16:13:58Z

@<TRIPOS>MOLECULE
5zid
   45    48     0 0 0
SMALL
USER_CHARGES


@<TRIPOS>ATOM
      1 C1          -15.564000   -5.735800   57.970200 C.2      1 SUBUNIT    0.0000
      2 C2          -15.623900   -5.217200   59.266900 C.2      1 SUBUNIT    0.0000
      3 C3          -14.473300   -4.629700   59.790300 C.2      1 SUBUNIT    0.0000
      4 C4          -13.319500   -4.568500   59.026400 C.2      1 SUBUNIT    0.0000
      5 C5          -13.279500   -5.106900   57.752000 C.2      1 SUBUNIT    0.0000
      6 C6          -14.402200   -5.710300   57.209700 C.2      1 SUBUNIT    0.0000
      7 F7          -16.639600   -6.323300   57.430800 F        1 SUBUNIT    0.0000
      8 F8          -12.154000   -5.028900   57.028500 F        1 SUBUNIT    0.0000
      9 F9          -12.231100   -3.982800   59.538700 F        1 SUBUNIT    0.0000
     10 C10         -16.827100   -5.400200   60.159700 C.3      1 SUBUNIT    0.0000
     11 O11         -18.015000   -5.003100   59.501900 O.3      1 SUBUNIT    0.0000
     12 C12         -19.179800   -5.249300   60.231000 C.2      1 SUBUNIT    0.0000
     13 C13         -19.260900   -6.196300   61.259700 C.2      1 SUBUNIT    0.0000
     14 C14         -18.041900   -7.003900   61.634800 C.3      1 SUBUNIT    0.0000
     15 C15         -16.929100   -6.857200   60.605200 C.3      1 SUBUNIT    0.0000
     16 N16         -15.660000   -7.340500   61.136100 N.3      1 SUBUNIT    0.0000
     17 C17         -20.474200   -6.367300   61.940500 C.2      1 SUBUNIT    0.0000
     18 C18         -21.584700   -5.591100   61.613300 C.2      1 SUBUNIT    0.0000
     19 C19         -21.490200   -4.673600   60.575000 C.2      1 SUBUNIT    0.0000
     20 C20         -20.302300   -4.516300   59.879900 C.2      1 SUBUNIT    0.0000
     21 C21         -20.608500   -7.410400   62.966500 C.2      1 SUBUNIT    0.0000
     22 C22         -21.827900   -7.833200   63.363000 C.2      1 SUBUNIT    0.0000
     23 C23         -23.095600   -7.091200   63.015100 C.3      1 SUBUNIT    0.0000
     24 C24         -22.858300   -5.691400   62.412200 C.3      1 SUBUNIT    0.0000
     25 O25         -22.051400   -8.898200   64.190300 O.3      1 SUBUNIT    0.0000
     26 C26         -20.951800   -9.708500   64.540100 C.3      1 SUBUNIT    0.0000
     27 C27         -24.003200   -7.023700   64.168400 C.1      1 SUBUNIT    0.0000
     28 N28         -24.714600   -7.004400   65.083800 N.1      1 SUBUNIT    0.0000
     29 H29         -14.473100   -4.252600   60.798200 H        1 SUBUNIT    0.0000
     30 H30         -14.379000   -6.162600   56.232900 H        1 SUBUNIT    0.0000
     31 H31         -16.697800   -4.767300   61.040100 H        1 SUBUNIT    0.0000
     32 H32         -18.291400   -8.060300   61.735400 H        1 SUBUNIT    0.0000
     33 H33         -17.694600   -6.653100   62.607800 H        1 SUBUNIT    0.0000
     34 H34         -17.166700   -7.476900   59.740600 H        1 SUBUNIT    0.0000
     35 H35         -15.411500   -6.827300   61.974400 H        1 SUBUNIT    0.0000
     36 H36         -15.752400   -8.307700   61.412200 H        1 SUBUNIT    0.0000
     37 H37         -22.343100   -4.065300   60.310700 H        1 SUBUNIT    0.0000
     38 H38         -20.243800   -3.803800   59.071100 H        1 SUBUNIT    0.0000
     39 H39         -19.716100   -7.846500   63.370500 H        1 SUBUNIT    0.0000
     40 H40         -23.619300   -7.681400   62.267300 H        1 SUBUNIT    0.0000
     41 H41         -23.704400   -5.403500   61.785800 H        1 SUBUNIT    0.0000
     42 H42         -22.788600   -4.937900   63.198500 H        1 SUBUNIT    0.0000
     43 H43         -20.454900  -10.092800   63.647800 H        1 SUBUNIT    0.0000
     44 H44         -20.236300   -9.146700   65.142200 H        1 SUBUNIT    0.0000
     45 H45         -21.298400  -10.561200   65.123000 H        1 SUBUNIT    0.0000
@<TRIPOS>BOND
     1    1    2 2
     2    1    6 1
     3    1    7 1
     4    2    3 1
     5    2   10 1
     6    3    4 2
     7    3   29 1
     8    4    5 1
     9    4    9 1
    10    5    6 2
    11    5    8 1
    12    6   30 1
    13   10   11 1
    14   10   15 1
    15   10   31 1
    16   11   12 1
    17   12   13 2
    18   12   20 1
    19   13   14 1
    20   13   17 1
    21   14   15 1
    22   14   32 1
    23   14   33 1
    24   15   16 1
    25   15   34 1
    26   16   35 1
    27   16   36 1
    28   17   18 2
    29   17   21 1
    30   18   19 1
    31   18   24 1
    32   19   20 2
    33   19   37 1
    34   20   38 1
    35   21   22 2
    36   21   39 1
    37   22   23 1
    38   22   25 1
    39   23   24 1
    40   23   27 1
    41   23   40 1
    42   24   41 1
    43   24   42 1
    44   25   26 1
    45   26   43 1
    46   26   44 1
    47   26   45 1
    48   27   28 3
@<SCITEGIC>MOL_PROPERTY
Resolution
SciTegic.value.IntegerValue
3

@<SCITEGIC>MOL_PROPERTY
TopHits
SciTegic.value.IntegerValue
10

@<SCITEGIC>MOL_PROPERTY
-CDOCKER_ENERGY
SciTegic.value.DoubleValue
16.669153

@<SCITEGIC>MOL_PROPERTY
-CDOCKER_INTERACTION_ENERGY
SciTegic.value.DoubleValue
40.805920

@<SCITEGIC>MOL_PROPERTY
POSE_NUMBER
SciTegic.value.IntegerValue
2

@<SCITEGIC>MOL_PROPERTY
ForcefieldFFML
SciTegic.value.StringValue
<?xml version="1.0" encoding="UTF-8"?>
<!DOCTYPE ffml SYSTEM "Ffml.dtd">
<ffml version="1.0">
<forcefield name="CHARMm" derivedFrom="CHARMm" base="CHARMm">
<atomTypes>
</atomTypes>
<parameters>
<angle atom1="CUA1" atom2="CT" atom3="CUY2">
<quadratic
refValue="111.31"
forceConstant="63.3333"/>
</angle>
</parameters>
</forcefield>
</ffml>

@<SCITEGIC>MOL_PROPERTY
Initial Potential Energy
SciTegic.value.DoubleValue
33.787060

@<SCITEGIC>MOL_PROPERTY
Initial RMS Gradient
SciTegic.value.DoubleValue
13.408730

@<SCITEGIC>MOL_PROPERTY
Minimization Criteria
SciTegic.value.StringValue
 CONJUG> Minimization exiting with gradient tolerance ( 0.0100000) satisfied.

@<SCITEGIC>MOL_PROPERTY
CHARMm Energy
SciTegic.value.DoubleValue
19.634710

@<SCITEGIC>MOL_PROPERTY
Potential Energy
SciTegic.value.DoubleValue
19.634710

@<SCITEGIC>MOL_PROPERTY
RMS Gradient
SciTegic.value.DoubleValue
0.009040

@<SCITEGIC>MOL_PROPERTY
Bond Energy
SciTegic.value.DoubleValue
1.047970

@<SCITEGIC>MOL_PROPERTY
Angle Energy
SciTegic.value.DoubleValue
9.067780

@<SCITEGIC>MOL_PROPERTY
Urey-Bradley Energy
SciTegic.value.IntegerValue
0

@<SCITEGIC>MOL_PROPERTY
Dihedral Energy
SciTegic.value.DoubleValue
18.567129

@<SCITEGIC>MOL_PROPERTY
Improper Energy
SciTegic.value.DoubleValue
0.224190

@<SCITEGIC>MOL_PROPERTY
Van der Waals Energy
SciTegic.value.DoubleValue
1.328710

@<SCITEGIC>MOL_PROPERTY
Electrostatic Energy
SciTegic.value.DoubleValue
-10.601070

@<SCITEGIC>MOL_PROPERTY
Hydrogen Bond Energy
SciTegic.value.IntegerValue
0

@<SCITEGIC>MOL_PROPERTY
Solvation Free Energy
SciTegic.value.IntegerValue
0

@<SCITEGIC>MOL_PROPERTY
PartialChargeMethod
SciTegic.value.StringValue
MomanyRone

@<SCITEGIC>MOL_PROPERTY
UseResidueTemplateCharge
SciTegic.value.StringValue
True

@<SCITEGIC>MOL_PROPERTY
Heavy atom RMSD to HL2 1
SciTegic.value.DoubleValue
2.227313

@<SCITEGIC>ATOM_PROPERTY
Formal Charge
SciTegic.value.StringValue
1 0
2 0
3 0
4 0
5 0
6 0
7 0
8 0
9 0
10 0
11 0
12 0
13 0
14 0
15 0
16 0
17 0
18 0
19 0
20 0
21 0
22 0
23 0
24 0
25 0
26 0
27 0
28 0
29 0
30 0
31 0
32 0
33 0
34 0
35 0
36 0
37 0
38 0
39 0
40 0
41 0
42 0
43 0
44 0
45 0

@<SCITEGIC>ATOM_PROPERTY
pdb_tempFactor
SciTegic.value.DoubleValue
1 0.00
2 0.00
3 0.00
4 0.00
5 0.00
6 0.00
7 0.00
8 0.00
9 0.00
10 0.00
11 0.00
12 0.00
13 0.00
14 0.00
15 0.00
16 0.00
17 0.00
18 0.00
19 0.00
20 0.00
21 0.00
22 0.00
23 0.00
24 0.00
25 0.00
26 0.00
27 0.00
28 0.00
29 0.00
30 0.00
31 0.00
32 0.00
33 0.00
34 0.00
35 0.00
36 0.00
37 0.00
38 0.00
39 0.00
40 0.00
41 0.00
42 0.00
43 0.00
44 0.00
45 0.00

@<SCITEGIC>ATOM_PROPERTY
pdb_occupancy
SciTegic.value.DoubleValue
1 1.00
2 1.00
3 1.00
4 1.00
5 1.00
6 1.00
7 1.00
8 1.00
9 1.00
10 1.00
11 1.00
12 1.00
13 1.00
14 1.00
15 1.00
16 1.00
17 1.00
18 1.00
19 1.00
20 1.00
21 1.00
22 1.00
23 1.00
24 1.00
25 1.00
26 1.00
27 1.00
28 1.00
29 1.00
30 1.00
31 1.00
32 1.00
33 1.00
34 1.00
35 1.00
36 1.00
37 1.00
38 1.00
39 1.00
40 1.00
41 1.00
42 1.00
43 1.00
44 1.00
45 1.00

#	Created by:	Discovery Studio
#	Creation time:	2019-08-05T16:13:58Z

@<TRIPOS>MOLECULE
5zid
   45    48     0 0 0
SMALL
USER_CHARGES


@<TRIPOS>ATOM
      1 C1          -14.988000   -5.966500   58.090500 C.2      1 SUBUNIT    0.0000
      2 C2          -14.906900   -5.368200   59.354400 C.2      1 SUBUNIT    0.0000
      3 C3          -13.676100   -4.851900   59.756200 C.2      1 SUBUNIT    0.0000
      4 C4          -12.588900   -4.931400   58.898200 C.2      1 SUBUNIT    0.0000
      5 C5          -12.694600   -5.536900   57.655700 C.2      1 SUBUNIT    0.0000
      6 C6          -13.897700   -6.076900   57.238300 C.2      1 SUBUNIT    0.0000
      7 F7          -16.151800   -6.462400   57.650900 F        1 SUBUNIT    0.0000
      8 F8          -11.635300   -5.582300   56.836900 F        1 SUBUNIT    0.0000
      9 F9          -11.426200   -4.392900   59.280700 F        1 SUBUNIT    0.0000
     10 C10         -16.089500   -5.319400   60.291800 C.3      1 SUBUNIT    0.0000
     11 O11         -17.210600   -4.842200   59.575900 O.3      1 SUBUNIT    0.0000
     12 C12         -18.455400   -5.029100   60.168600 C.2      1 SUBUNIT    0.0000
     13 C13         -18.701300   -5.925100   61.215500 C.2      1 SUBUNIT    0.0000
     14 C14         -17.548300   -6.684500   61.822800 C.3      1 SUBUNIT    0.0000
     15 C15         -16.336500   -6.701600   60.898200 C.3      1 SUBUNIT    0.0000
     16 N16         -15.162800   -7.162700   61.629300 N.3      1 SUBUNIT    0.0000
     17 C17         -20.013500   -6.066200   61.696500 C.2      1 SUBUNIT    0.0000
     18 C18         -21.039800   -5.275900   61.175000 C.2      1 SUBUNIT    0.0000
     19 C19         -20.774400   -4.405100   60.127900 C.2      1 SUBUNIT    0.0000
     20 C20         -19.493100   -4.293900   59.620900 C.2      1 SUBUNIT    0.0000
     21 C21         -20.338600   -7.037300   62.756700 C.2      1 SUBUNIT    0.0000
     22 C22         -21.482400   -6.925400   63.464700 C.2      1 SUBUNIT    0.0000
     23 C23         -22.532900   -5.893500   63.143700 C.3      1 SUBUNIT    0.0000
     24 C24         -22.448400   -5.401500   61.687400 C.3      1 SUBUNIT    0.0000
     25 O25         -21.907200   -7.805800   64.422300 O.3      1 SUBUNIT    0.0000
     26 C26         -21.079900   -8.906300   64.750100 C.3      1 SUBUNIT    0.0000
     27 C27         -22.394900   -4.760000   64.061600 C.1      1 SUBUNIT    0.0000
     28 N28         -22.278100   -3.850600   64.774000 N.1      1 SUBUNIT    0.0000
     29 H29         -13.565300   -4.404400   60.731700 H        1 SUBUNIT    0.0000
     30 H30         -13.988800   -6.569700   56.282800 H        1 SUBUNIT    0.0000
     31 H31         -15.878700   -4.614700   61.098000 H        1 SUBUNIT    0.0000
     32 H32         -17.817000   -7.715800   62.041900 H        1 SUBUNIT    0.0000
     33 H33         -17.292200   -6.208400   62.770300 H        1 SUBUNIT    0.0000
     34 H34         -16.523900   -7.423800   60.104300 H        1 SUBUNIT    0.0000
     35 H35         -14.667900   -6.376700   62.035600 H        1 SUBUNIT    0.0000
     36 H36         -15.471800   -7.718300   62.417000 H        1 SUBUNIT    0.0000
     37 H37         -21.571300   -3.819700   59.691400 H        1 SUBUNIT    0.0000
     38 H38         -19.291500   -3.624800   58.797200 H        1 SUBUNIT    0.0000
     39 H39         -19.650900   -7.829300   62.967800 H        1 SUBUNIT    0.0000
     40 H40         -23.519300   -6.328900   63.297900 H        1 SUBUNIT    0.0000
     41 H41         -22.948400   -6.127400   61.052800 H        1 SUBUNIT    0.0000
     42 H42         -22.991200   -4.466100   61.538200 H        1 SUBUNIT    0.0000
     43 H43         -21.534500   -9.473500   65.561300 H        1 SUBUNIT    0.0000
     44 H44         -20.965700   -9.571300   63.894000 H        1 SUBUNIT    0.0000
     45 H45         -20.095100   -8.576800   65.084000 H        1 SUBUNIT    0.0000
@<TRIPOS>BOND
     1    1    2 2
     2    1    6 1
     3    1    7 1
     4    2    3 1
     5    2   10 1
     6    3    4 2
     7    3   29 1
     8    4    5 1
     9    4    9 1
    10    5    6 2
    11    5    8 1
    12    6   30 1
    13   10   11 1
    14   10   15 1
    15   10   31 1
    16   11   12 1
    17   12   13 2
    18   12   20 1
    19   13   14 1
    20   13   17 1
    21   14   15 1
    22   14   32 1
    23   14   33 1
    24   15   16 1
    25   15   34 1
    26   16   35 1
    27   16   36 1
    28   17   18 2
    29   17   21 1
    30   18   19 1
    31   18   24 1
    32   19   20 2
    33   19   37 1
    34   20   38 1
    35   21   22 2
    36   21   39 1
    37   22   23 1
    38   22   25 1
    39   23   24 1
    40   23   27 1
    41   23   40 1
    42   24   41 1
    43   24   42 1
    44   25   26 1
    45   26   43 1
    46   26   44 1
    47   26   45 1
    48   27   28 3
@<SCITEGIC>MOL_PROPERTY
Resolution
SciTegic.value.IntegerValue
3

@<SCITEGIC>MOL_PROPERTY
TopHits
SciTegic.value.IntegerValue
10

@<SCITEGIC>MOL_PROPERTY
-CDOCKER_ENERGY
SciTegic.value.DoubleValue
15.506488

@<SCITEGIC>MOL_PROPERTY
-CDOCKER_INTERACTION_ENERGY
SciTegic.value.DoubleValue
40.292366

@<SCITEGIC>MOL_PROPERTY
POSE_NUMBER
SciTegic.value.IntegerValue
3

@<SCITEGIC>MOL_PROPERTY
ForcefieldFFML
SciTegic.value.StringValue
<?xml version="1.0" encoding="UTF-8"?>
<!DOCTYPE ffml SYSTEM "Ffml.dtd">
<ffml version="1.0">
<forcefield name="CHARMm" derivedFrom="CHARMm" base="CHARMm">
<atomTypes>
</atomTypes>
<parameters>
<angle atom1="CUA1" atom2="CT" atom3="CUY2">
<quadratic
refValue="111.31"
forceConstant="63.3333"/>
</angle>
</parameters>
</forcefield>
</ffml>

@<SCITEGIC>MOL_PROPERTY
Initial Potential Energy
SciTegic.value.DoubleValue
33.787060

@<SCITEGIC>MOL_PROPERTY
Initial RMS Gradient
SciTegic.value.DoubleValue
13.408730

@<SCITEGIC>MOL_PROPERTY
Minimization Criteria
SciTegic.value.StringValue
 CONJUG> Minimization exiting with gradient tolerance ( 0.0100000) satisfied.

@<SCITEGIC>MOL_PROPERTY
CHARMm Energy
SciTegic.value.DoubleValue
19.634710

@<SCITEGIC>MOL_PROPERTY
Potential Energy
SciTegic.value.DoubleValue
19.634710

@<SCITEGIC>MOL_PROPERTY
RMS Gradient
SciTegic.value.DoubleValue
0.009040

@<SCITEGIC>MOL_PROPERTY
Bond Energy
SciTegic.value.DoubleValue
1.047970

@<SCITEGIC>MOL_PROPERTY
Angle Energy
SciTegic.value.DoubleValue
9.067780

@<SCITEGIC>MOL_PROPERTY
Urey-Bradley Energy
SciTegic.value.IntegerValue
0

@<SCITEGIC>MOL_PROPERTY
Dihedral Energy
SciTegic.value.DoubleValue
18.567129

@<SCITEGIC>MOL_PROPERTY
Improper Energy
SciTegic.value.DoubleValue
0.224190

@<SCITEGIC>MOL_PROPERTY
Van der Waals Energy
SciTegic.value.DoubleValue
1.328710

@<SCITEGIC>MOL_PROPERTY
Electrostatic Energy
SciTegic.value.DoubleValue
-10.601070

@<SCITEGIC>MOL_PROPERTY
Hydrogen Bond Energy
SciTegic.value.IntegerValue
0

@<SCITEGIC>MOL_PROPERTY
Solvation Free Energy
SciTegic.value.IntegerValue
0

@<SCITEGIC>MOL_PROPERTY
PartialChargeMethod
SciTegic.value.StringValue
MomanyRone

@<SCITEGIC>MOL_PROPERTY
UseResidueTemplateCharge
SciTegic.value.StringValue
True

@<SCITEGIC>MOL_PROPERTY
Heavy atom RMSD to HL2 1
SciTegic.value.DoubleValue
1.939822

@<SCITEGIC>ATOM_PROPERTY
Formal Charge
SciTegic.value.StringValue
1 0
2 0
3 0
4 0
5 0
6 0
7 0
8 0
9 0
10 0
11 0
12 0
13 0
14 0
15 0
16 0
17 0
18 0
19 0
20 0
21 0
22 0
23 0
24 0
25 0
26 0
27 0
28 0
29 0
30 0
31 0
32 0
33 0
34 0
35 0
36 0
37 0
38 0
39 0
40 0
41 0
42 0
43 0
44 0
45 0

@<SCITEGIC>ATOM_PROPERTY
pdb_tempFactor
SciTegic.value.DoubleValue
1 0.00
2 0.00
3 0.00
4 0.00
5 0.00
6 0.00
7 0.00
8 0.00
9 0.00
10 0.00
11 0.00
12 0.00
13 0.00
14 0.00
15 0.00
16 0.00
17 0.00
18 0.00
19 0.00
20 0.00
21 0.00
22 0.00
23 0.00
24 0.00
25 0.00
26 0.00
27 0.00
28 0.00
29 0.00
30 0.00
31 0.00
32 0.00
33 0.00
34 0.00
35 0.00
36 0.00
37 0.00
38 0.00
39 0.00
40 0.00
41 0.00
42 0.00
43 0.00
44 0.00
45 0.00

@<SCITEGIC>ATOM_PROPERTY
pdb_occupancy
SciTegic.value.DoubleValue
1 1.00
2 1.00
3 1.00
4 1.00
5 1.00
6 1.00
7 1.00
8 1.00
9 1.00
10 1.00
11 1.00
12 1.00
13 1.00
14 1.00
15 1.00
16 1.00
17 1.00
18 1.00
19 1.00
20 1.00
21 1.00
22 1.00
23 1.00
24 1.00
25 1.00
26 1.00
27 1.00
28 1.00
29 1.00
30 1.00
31 1.00
32 1.00
33 1.00
34 1.00
35 1.00
36 1.00
37 1.00
38 1.00
39 1.00
40 1.00
41 1.00
42 1.00
43 1.00
44 1.00
45 1.00

#	Created by:	Discovery Studio
#	Creation time:	2019-08-05T16:13:58Z

@<TRIPOS>MOLECULE
5zid
   45    48     0 0 0
SMALL
USER_CHARGES


@<TRIPOS>ATOM
      1 C1          -15.690000   -5.785700   57.980200 C.2      1 SUBUNIT    0.0000
      2 C2          -15.719600   -5.316600   59.296500 C.2      1 SUBUNIT    0.0000
      3 C3          -14.557500   -4.740600   59.811500 C.2      1 SUBUNIT    0.0000
      4 C4          -13.427100   -4.633900   59.012400 C.2      1 SUBUNIT    0.0000
      5 C5          -13.425300   -5.113400   57.712800 C.2      1 SUBUNIT    0.0000
      6 C6          -14.556800   -5.710300   57.184300 C.2      1 SUBUNIT    0.0000
      7 F7          -16.780400   -6.341300   57.437800 F        1 SUBUNIT    0.0000
      8 F8          -12.330300   -4.982800   56.951400 F        1 SUBUNIT    0.0000
      9 F9          -12.331700   -4.038300   59.503800 F        1 SUBUNIT    0.0000
     10 C10         -16.943600   -5.455900   60.170600 C.3      1 SUBUNIT    0.0000
     11 O11         -18.062100   -4.911200   59.500800 O.3      1 SUBUNIT    0.0000
     12 C12         -19.283500   -5.113500   60.140000 C.2      1 SUBUNIT    0.0000
     13 C13         -19.510900   -6.112500   61.096300 C.2      1 SUBUNIT    0.0000
     14 C14         -18.381500   -7.033800   61.491400 C.3      1 SUBUNIT    0.0000
     15 C15         -17.200300   -6.921000   60.528900 C.3      1 SUBUNIT    0.0000
     16 N16         -16.001000   -7.535600   61.082400 N.3      1 SUBUNIT    0.0000
     17 C17         -20.781100   -6.220300   61.683300 C.2      1 SUBUNIT    0.0000
     18 C18         -21.802600   -5.344400   61.313200 C.2      1 SUBUNIT    0.0000
     19 C19         -21.562200   -4.382300   60.340800 C.2      1 SUBUNIT    0.0000
     20 C20         -20.314000   -4.273000   59.755200 C.2      1 SUBUNIT    0.0000
     21 C21         -21.054700   -7.238900   62.712100 C.2      1 SUBUNIT    0.0000
     22 C22         -22.143600   -7.150200   63.505900 C.2      1 SUBUNIT    0.0000
     23 C23         -23.212400   -6.106000   63.304600 C.3      1 SUBUNIT    0.0000
     24 C24         -23.185000   -5.476000   61.896900 C.3      1 SUBUNIT    0.0000
     25 O25         -22.493600   -8.056500   64.469900 O.3      1 SUBUNIT    0.0000
     26 C26         -21.612700   -9.129800   64.737400 C.3      1 SUBUNIT    0.0000
     27 C27         -23.065700   -5.064600   64.325700 C.1      1 SUBUNIT    0.0000
     28 N28         -22.952100   -4.228100   65.120500 N.1      1 SUBUNIT    0.0000
     29 H29         -14.531300   -4.384400   60.828500 H        1 SUBUNIT    0.0000
     30 H30         -14.572400   -6.110500   56.185900 H        1 SUBUNIT    0.0000
     31 H31         -16.781100   -4.887700   61.089600 H        1 SUBUNIT    0.0000
     32 H32         -18.722500   -8.069300   61.506200 H        1 SUBUNIT    0.0000
     33 H33         -18.071500   -6.777000   62.504600 H        1 SUBUNIT    0.0000
     34 H34         -17.444200   -7.474900   59.624300 H        1 SUBUNIT    0.0000
     35 H35         -16.172600   -8.508600   61.299000 H        1 SUBUNIT    0.0000
     36 H36         -15.755200   -7.095000   61.961400 H        1 SUBUNIT    0.0000
     37 H37         -22.353000   -3.717300   60.025400 H        1 SUBUNIT    0.0000
     38 H38         -20.138800   -3.521700   58.998400 H        1 SUBUNIT    0.0000
     39 H39         -20.361500   -8.046100   62.830700 H        1 SUBUNIT    0.0000
     40 H40         -24.190500   -6.566400   63.449500 H        1 SUBUNIT    0.0000
     41 H41         -23.754400   -6.117500   61.226300 H        1 SUBUNIT    0.0000
     42 H42         -23.694400   -4.511200   61.869300 H        1 SUBUNIT    0.0000
     43 H43         -22.031400   -9.755500   65.523600 H        1 SUBUNIT    0.0000
     44 H44         -21.480400   -9.752600   63.852700 H        1 SUBUNIT    0.0000
     45 H45         -20.644600   -8.761500   65.077700 H        1 SUBUNIT    0.0000
@<TRIPOS>BOND
     1    1    2 2
     2    1    6 1
     3    1    7 1
     4    2    3 1
     5    2   10 1
     6    3    4 2
     7    3   29 1
     8    4    5 1
     9    4    9 1
    10    5    6 2
    11    5    8 1
    12    6   30 1
    13   10   11 1
    14   10   15 1
    15   10   31 1
    16   11   12 1
    17   12   13 2
    18   12   20 1
    19   13   14 1
    20   13   17 1
    21   14   15 1
    22   14   32 1
    23   14   33 1
    24   15   16 1
    25   15   34 1
    26   16   35 1
    27   16   36 1
    28   17   18 2
    29   17   21 1
    30   18   19 1
    31   18   24 1
    32   19   20 2
    33   19   37 1
    34   20   38 1
    35   21   22 2
    36   21   39 1
    37   22   23 1
    38   22   25 1
    39   23   24 1
    40   23   27 1
    41   23   40 1
    42   24   41 1
    43   24   42 1
    44   25   26 1
    45   26   43 1
    46   26   44 1
    47   26   45 1
    48   27   28 3
@<SCITEGIC>MOL_PROPERTY
Resolution
SciTegic.value.IntegerValue
3

@<SCITEGIC>MOL_PROPERTY
TopHits
SciTegic.value.IntegerValue
10

@<SCITEGIC>MOL_PROPERTY
-CDOCKER_ENERGY
SciTegic.value.DoubleValue
14.871911

@<SCITEGIC>MOL_PROPERTY
-CDOCKER_INTERACTION_ENERGY
SciTegic.value.DoubleValue
37.690048

@<SCITEGIC>MOL_PROPERTY
POSE_NUMBER
SciTegic.value.IntegerValue
4

@<SCITEGIC>MOL_PROPERTY
ForcefieldFFML
SciTegic.value.StringValue
<?xml version="1.0" encoding="UTF-8"?>
<!DOCTYPE ffml SYSTEM "Ffml.dtd">
<ffml version="1.0">
<forcefield name="CHARMm" derivedFrom="CHARMm" base="CHARMm">
<atomTypes>
</atomTypes>
<parameters>
<angle atom1="CUA1" atom2="CT" atom3="CUY2">
<quadratic
refValue="111.31"
forceConstant="63.3333"/>
</angle>
</parameters>
</forcefield>
</ffml>

@<SCITEGIC>MOL_PROPERTY
Initial Potential Energy
SciTegic.value.DoubleValue
33.787060

@<SCITEGIC>MOL_PROPERTY
Initial RMS Gradient
SciTegic.value.DoubleValue
13.408730

@<SCITEGIC>MOL_PROPERTY
Minimization Criteria
SciTegic.value.StringValue
 CONJUG> Minimization exiting with gradient tolerance ( 0.0100000) satisfied.

@<SCITEGIC>MOL_PROPERTY
CHARMm Energy
SciTegic.value.DoubleValue
19.634710

@<SCITEGIC>MOL_PROPERTY
Potential Energy
SciTegic.value.DoubleValue
19.634710

@<SCITEGIC>MOL_PROPERTY
RMS Gradient
SciTegic.value.DoubleValue
0.009040

@<SCITEGIC>MOL_PROPERTY
Bond Energy
SciTegic.value.DoubleValue
1.047970

@<SCITEGIC>MOL_PROPERTY
Angle Energy
SciTegic.value.DoubleValue
9.067780

@<SCITEGIC>MOL_PROPERTY
Urey-Bradley Energy
SciTegic.value.IntegerValue
0

@<SCITEGIC>MOL_PROPERTY
Dihedral Energy
SciTegic.value.DoubleValue
18.567129

@<SCITEGIC>MOL_PROPERTY
Improper Energy
SciTegic.value.DoubleValue
0.224190

@<SCITEGIC>MOL_PROPERTY
Van der Waals Energy
SciTegic.value.DoubleValue
1.328710

@<SCITEGIC>MOL_PROPERTY
Electrostatic Energy
SciTegic.value.DoubleValue
-10.601070

@<SCITEGIC>MOL_PROPERTY
Hydrogen Bond Energy
SciTegic.value.IntegerValue
0

@<SCITEGIC>MOL_PROPERTY
Solvation Free Energy
SciTegic.value.IntegerValue
0

@<SCITEGIC>MOL_PROPERTY
PartialChargeMethod
SciTegic.value.StringValue
MomanyRone

@<SCITEGIC>MOL_PROPERTY
UseResidueTemplateCharge
SciTegic.value.StringValue
True

@<SCITEGIC>MOL_PROPERTY
Heavy atom RMSD to HL2 1
SciTegic.value.DoubleValue
2.359752

@<SCITEGIC>ATOM_PROPERTY
Formal Charge
SciTegic.value.StringValue
1 0
2 0
3 0
4 0
5 0
6 0
7 0
8 0
9 0
10 0
11 0
12 0
13 0
14 0
15 0
16 0
17 0
18 0
19 0
20 0
21 0
22 0
23 0
24 0
25 0
26 0
27 0
28 0
29 0
30 0
31 0
32 0
33 0
34 0
35 0
36 0
37 0
38 0
39 0
40 0
41 0
42 0
43 0
44 0
45 0

@<SCITEGIC>ATOM_PROPERTY
pdb_tempFactor
SciTegic.value.DoubleValue
1 0.00
2 0.00
3 0.00
4 0.00
5 0.00
6 0.00
7 0.00
8 0.00
9 0.00
10 0.00
11 0.00
12 0.00
13 0.00
14 0.00
15 0.00
16 0.00
17 0.00
18 0.00
19 0.00
20 0.00
21 0.00
22 0.00
23 0.00
24 0.00
25 0.00
26 0.00
27 0.00
28 0.00
29 0.00
30 0.00
31 0.00
32 0.00
33 0.00
34 0.00
35 0.00
36 0.00
37 0.00
38 0.00
39 0.00
40 0.00
41 0.00
42 0.00
43 0.00
44 0.00
45 0.00

@<SCITEGIC>ATOM_PROPERTY
pdb_occupancy
SciTegic.value.DoubleValue
1 1.00
2 1.00
3 1.00
4 1.00
5 1.00
6 1.00
7 1.00
8 1.00
9 1.00
10 1.00
11 1.00
12 1.00
13 1.00
14 1.00
15 1.00
16 1.00
17 1.00
18 1.00
19 1.00
20 1.00
21 1.00
22 1.00
23 1.00
24 1.00
25 1.00
26 1.00
27 1.00
28 1.00
29 1.00
30 1.00
31 1.00
32 1.00
33 1.00
34 1.00
35 1.00
36 1.00
37 1.00
38 1.00
39 1.00
40 1.00
41 1.00
42 1.00
43 1.00
44 1.00
45 1.00

#	Created by:	Discovery Studio
#	Creation time:	2019-08-05T16:13:58Z

@<TRIPOS>MOLECULE
5zid
   45    48     0 0 0
SMALL
USER_CHARGES


@<TRIPOS>ATOM
      1 C1          -13.492500   -5.048600   59.207700 C.2      1 SUBUNIT    0.0000
      2 C2          -14.466400   -5.796200   58.536000 C.2      1 SUBUNIT    0.0000
      3 C3          -14.096200   -6.469800   57.372100 C.2      1 SUBUNIT    0.0000
      4 C4          -12.789200   -6.393900   56.926000 C.2      1 SUBUNIT    0.0000
      5 C5          -11.848500   -5.650200   57.609500 C.2      1 SUBUNIT    0.0000
      6 C6          -12.177100   -4.971500   58.771100 C.2      1 SUBUNIT    0.0000
      7 F7          -13.816300   -4.341300   60.297400 F        1 SUBUNIT    0.0000
      8 F8          -10.617800   -5.549600   57.109500 F        1 SUBUNIT    0.0000
      9 F9          -12.429400   -7.050700   55.818600 F        1 SUBUNIT    0.0000
     10 C10         -15.891600   -5.887500   59.016000 C.3      1 SUBUNIT    0.0000
     11 O11         -15.914600   -6.168800   60.401400 O.3      1 SUBUNIT    0.0000
     12 C12         -17.197800   -6.245200   60.938000 C.2      1 SUBUNIT    0.0000
     13 C13         -18.315400   -5.661600   60.334600 C.2      1 SUBUNIT    0.0000
     14 C14         -18.153000   -4.872300   59.057600 C.3      1 SUBUNIT    0.0000
     15 C15         -16.684000   -4.610200   58.729900 C.3      1 SUBUNIT    0.0000
     16 N16         -16.530300   -4.150100   57.351600 N.3      1 SUBUNIT    0.0000
     17 C17         -19.574900   -5.832000   60.920700 C.2      1 SUBUNIT    0.0000
     18 C18         -19.715000   -6.577900   62.089400 C.2      1 SUBUNIT    0.0000
     19 C19         -18.587500   -7.110500   62.699400 C.2      1 SUBUNIT    0.0000
     20 C20         -17.335700   -6.926700   62.136300 C.2      1 SUBUNIT    0.0000
     21 C21         -20.758900   -5.194900   60.330400 C.2      1 SUBUNIT    0.0000
     22 C22         -21.895900   -5.050700   61.042500 C.2      1 SUBUNIT    0.0000
     23 C23         -22.092800   -5.734200   62.377900 C.3      1 SUBUNIT    0.0000
     24 C24         -21.079800   -6.863400   62.649400 C.3      1 SUBUNIT    0.0000
     25 O25         -23.009900   -4.391300   60.595300 O.3      1 SUBUNIT    0.0000
     26 C26         -22.918600   -3.667000   59.382800 C.3      1 SUBUNIT    0.0000
     27 C27         -23.461400   -6.233400   62.550200 C.1      1 SUBUNIT    0.0000
     28 N28         -24.539000   -6.641000   62.674500 N.1      1 SUBUNIT    0.0000
     29 H29         -14.821900   -7.035400   56.810400 H        1 SUBUNIT    0.0000
     30 H30         -11.435400   -4.420500   59.331400 H        1 SUBUNIT    0.0000
     31 H31         -16.363700   -6.720200   58.493200 H        1 SUBUNIT    0.0000
     32 H32         -18.683300   -3.923200   59.124700 H        1 SUBUNIT    0.0000
     33 H33         -18.611000   -5.450400   58.254600 H        1 SUBUNIT    0.0000
     34 H34         -16.311100   -3.809000   59.369000 H        1 SUBUNIT    0.0000
     35 H35         -16.845700   -4.868600   56.711800 H        1 SUBUNIT    0.0000
     36 H36         -17.135900   -3.355500   57.183600 H        1 SUBUNIT    0.0000
     37 H37         -18.678700   -7.683100   63.611200 H        1 SUBUNIT    0.0000
     38 H38         -16.459600   -7.328700   62.622500 H        1 SUBUNIT    0.0000
     39 H39         -20.688100   -4.825900   59.327200 H        1 SUBUNIT    0.0000
     40 H40         -21.947800   -4.970300   63.142500 H        1 SUBUNIT    0.0000
     41 H41         -21.012600   -7.061500   63.719500 H        1 SUBUNIT    0.0000
     42 H42         -21.404500   -7.796100   62.185800 H        1 SUBUNIT    0.0000
     43 H43         -22.743900   -4.334800   58.538700 H        1 SUBUNIT    0.0000
     44 H44         -23.852200   -3.135500   59.200600 H        1 SUBUNIT    0.0000
     45 H45         -22.114000   -2.931300   59.430800 H        1 SUBUNIT    0.0000
@<TRIPOS>BOND
     1    1    2 2
     2    1    6 1
     3    1    7 1
     4    2    3 1
     5    2   10 1
     6    3    4 2
     7    3   29 1
     8    4    5 1
     9    4    9 1
    10    5    6 2
    11    5    8 1
    12    6   30 1
    13   10   11 1
    14   10   15 1
    15   10   31 1
    16   11   12 1
    17   12   13 2
    18   12   20 1
    19   13   14 1
    20   13   17 1
    21   14   15 1
    22   14   32 1
    23   14   33 1
    24   15   16 1
    25   15   34 1
    26   16   35 1
    27   16   36 1
    28   17   18 2
    29   17   21 1
    30   18   19 1
    31   18   24 1
    32   19   20 2
    33   19   37 1
    34   20   38 1
    35   21   22 2
    36   21   39 1
    37   22   23 1
    38   22   25 1
    39   23   24 1
    40   23   27 1
    41   23   40 1
    42   24   41 1
    43   24   42 1
    44   25   26 1
    45   26   43 1
    46   26   44 1
    47   26   45 1
    48   27   28 3
@<SCITEGIC>MOL_PROPERTY
Resolution
SciTegic.value.IntegerValue
3

@<SCITEGIC>MOL_PROPERTY
TopHits
SciTegic.value.IntegerValue
10

@<SCITEGIC>MOL_PROPERTY
-CDOCKER_ENERGY
SciTegic.value.DoubleValue
13.022906

@<SCITEGIC>MOL_PROPERTY
-CDOCKER_INTERACTION_ENERGY
SciTegic.value.DoubleValue
36.602612

@<SCITEGIC>MOL_PROPERTY
POSE_NUMBER
SciTegic.value.IntegerValue
5

@<SCITEGIC>MOL_PROPERTY
ForcefieldFFML
SciTegic.value.StringValue
<?xml version="1.0" encoding="UTF-8"?>
<!DOCTYPE ffml SYSTEM "Ffml.dtd">
<ffml version="1.0">
<forcefield name="CHARMm" derivedFrom="CHARMm" base="CHARMm">
<atomTypes>
</atomTypes>
<parameters>
<angle atom1="CUA1" atom2="CT" atom3="CUY2">
<quadratic
refValue="111.31"
forceConstant="63.3333"/>
</angle>
</parameters>
</forcefield>
</ffml>

@<SCITEGIC>MOL_PROPERTY
Initial Potential Energy
SciTegic.value.DoubleValue
33.787060

@<SCITEGIC>MOL_PROPERTY
Initial RMS Gradient
SciTegic.value.DoubleValue
13.408730

@<SCITEGIC>MOL_PROPERTY
Minimization Criteria
SciTegic.value.StringValue
 CONJUG> Minimization exiting with gradient tolerance ( 0.0100000) satisfied.

@<SCITEGIC>MOL_PROPERTY
CHARMm Energy
SciTegic.value.DoubleValue
19.634710

@<SCITEGIC>MOL_PROPERTY
Potential Energy
SciTegic.value.DoubleValue
19.634710

@<SCITEGIC>MOL_PROPERTY
RMS Gradient
SciTegic.value.DoubleValue
0.009040

@<SCITEGIC>MOL_PROPERTY
Bond Energy
SciTegic.value.DoubleValue
1.047970

@<SCITEGIC>MOL_PROPERTY
Angle Energy
SciTegic.value.DoubleValue
9.067780

@<SCITEGIC>MOL_PROPERTY
Urey-Bradley Energy
SciTegic.value.IntegerValue
0

@<SCITEGIC>MOL_PROPERTY
Dihedral Energy
SciTegic.value.DoubleValue
18.567129

@<SCITEGIC>MOL_PROPERTY
Improper Energy
SciTegic.value.DoubleValue
0.224190

@<SCITEGIC>MOL_PROPERTY
Van der Waals Energy
SciTegic.value.DoubleValue
1.328710

@<SCITEGIC>MOL_PROPERTY
Electrostatic Energy
SciTegic.value.DoubleValue
-10.601070

@<SCITEGIC>MOL_PROPERTY
Hydrogen Bond Energy
SciTegic.value.IntegerValue
0

@<SCITEGIC>MOL_PROPERTY
Solvation Free Energy
SciTegic.value.IntegerValue
0

@<SCITEGIC>MOL_PROPERTY
PartialChargeMethod
SciTegic.value.StringValue
MomanyRone

@<SCITEGIC>MOL_PROPERTY
UseResidueTemplateCharge
SciTegic.value.StringValue
True

@<SCITEGIC>MOL_PROPERTY
Heavy atom RMSD to HL2 1
SciTegic.value.DoubleValue
2.746247

@<SCITEGIC>ATOM_PROPERTY
Formal Charge
SciTegic.value.StringValue
1 0
2 0
3 0
4 0
5 0
6 0
7 0
8 0
9 0
10 0
11 0
12 0
13 0
14 0
15 0
16 0
17 0
18 0
19 0
20 0
21 0
22 0
23 0
24 0
25 0
26 0
27 0
28 0
29 0
30 0
31 0
32 0
33 0
34 0
35 0
36 0
37 0
38 0
39 0
40 0
41 0
42 0
43 0
44 0
45 0

@<SCITEGIC>ATOM_PROPERTY
pdb_tempFactor
SciTegic.value.DoubleValue
1 0.00
2 0.00
3 0.00
4 0.00
5 0.00
6 0.00
7 0.00
8 0.00
9 0.00
10 0.00
11 0.00
12 0.00
13 0.00
14 0.00
15 0.00
16 0.00
17 0.00
18 0.00
19 0.00
20 0.00
21 0.00
22 0.00
23 0.00
24 0.00
25 0.00
26 0.00
27 0.00
28 0.00
29 0.00
30 0.00
31 0.00
32 0.00
33 0.00
34 0.00
35 0.00
36 0.00
37 0.00
38 0.00
39 0.00
40 0.00
41 0.00
42 0.00
43 0.00
44 0.00
45 0.00

@<SCITEGIC>ATOM_PROPERTY
pdb_occupancy
SciTegic.value.DoubleValue
1 1.00
2 1.00
3 1.00
4 1.00
5 1.00
6 1.00
7 1.00
8 1.00
9 1.00
10 1.00
11 1.00
12 1.00
13 1.00
14 1.00
15 1.00
16 1.00
17 1.00
18 1.00
19 1.00
20 1.00
21 1.00
22 1.00
23 1.00
24 1.00
25 1.00
26 1.00
27 1.00
28 1.00
29 1.00
30 1.00
31 1.00
32 1.00
33 1.00
34 1.00
35 1.00
36 1.00
37 1.00
38 1.00
39 1.00
40 1.00
41 1.00
42 1.00
43 1.00
44 1.00
45 1.00

#	Created by:	Discovery Studio
#	Creation time:	2019-08-05T16:13:58Z

@<TRIPOS>MOLECULE
5zid
   45    48     0 0 0
SMALL
USER_CHARGES


@<TRIPOS>ATOM
      1 C1          -13.022100   -4.743200   59.515700 C.2      1 SUBUNIT    0.0000
      2 C2          -14.186300   -5.429800   59.164200 C.2      1 SUBUNIT    0.0000
      3 C3          -14.127600   -6.313600   58.083800 C.2      1 SUBUNIT    0.0000
      4 C4          -12.930300   -6.491400   57.408800 C.2      1 SUBUNIT    0.0000
      5 C5          -11.794700   -5.798900   57.787100 C.2      1 SUBUNIT    0.0000
      6 C6          -11.818400   -4.922600   58.855200 C.2      1 SUBUNIT    0.0000
      7 F7          -13.044400   -3.833700   60.494300 F        1 SUBUNIT    0.0000
      8 F8          -10.662600   -5.953000   57.101600 F        1 SUBUNIT    0.0000
      9 F9          -12.882700   -7.332100   56.368100 F        1 SUBUNIT    0.0000
     10 C10         -15.495100   -5.197400   59.872900 C.3      1 SUBUNIT    0.0000
     11 O11         -16.346300   -4.583100   58.931100 O.3      1 SUBUNIT    0.0000
     12 C12         -17.672900   -4.453400   59.316900 C.2      1 SUBUNIT    0.0000
     13 C13         -18.282400   -5.248600   60.292400 C.2      1 SUBUNIT    0.0000
     14 C14         -17.448400   -6.243900   61.067200 C.3      1 SUBUNIT    0.0000
     15 C15         -16.097900   -6.504700   60.400400 C.3      1 SUBUNIT    0.0000
     16 N16         -15.180200   -7.167200   61.322200 N.3      1 SUBUNIT    0.0000
     17 C17         -19.651600   -5.071700   60.546300 C.2      1 SUBUNIT    0.0000
     18 C18         -20.375800   -4.095100   59.861100 C.2      1 SUBUNIT    0.0000
     19 C19         -19.742300   -3.308000   58.910600 C.2      1 SUBUNIT    0.0000
     20 C20         -18.401400   -3.494000   58.636200 C.2      1 SUBUNIT    0.0000
     21 C21         -20.350700   -5.898200   61.543300 C.2      1 SUBUNIT    0.0000
     22 C22         -21.548400   -5.517900   62.039200 C.2      1 SUBUNIT    0.0000
     23 C23         -22.310400   -4.333100   61.503600 C.3      1 SUBUNIT    0.0000
     24 C24         -21.854800   -3.932100   60.087900 C.3      1 SUBUNIT    0.0000
     25 O25         -22.283000   -6.226700   62.948500 O.3      1 SUBUNIT    0.0000
     26 C26         -21.771700   -7.466300   63.396900 C.3      1 SUBUNIT    0.0000
     27 C27         -22.170700   -3.203600   62.425400 C.1      1 SUBUNIT    0.0000
     28 N28         -22.063700   -2.304200   63.151300 N.1      1 SUBUNIT    0.0000
     29 H29         -15.005300   -6.851700   57.759200 H        1 SUBUNIT    0.0000
     30 H30         -10.931600   -4.404900   59.180600 H        1 SUBUNIT    0.0000
     31 H31         -15.357200   -4.517000   60.714300 H        1 SUBUNIT    0.0000
     32 H32         -17.967100   -7.196700   61.164500 H        1 SUBUNIT    0.0000
     33 H33         -17.295700   -5.847000   62.072000 H        1 SUBUNIT    0.0000
     34 H34         -16.265900   -7.194200   59.574000 H        1 SUBUNIT    0.0000
     35 H35         -14.927700   -6.544800   62.084700 H        1 SUBUNIT    0.0000
     36 H36         -15.626300   -7.971500   61.744000 H        1 SUBUNIT    0.0000
     37 H37         -20.295900   -2.559500   58.363000 H        1 SUBUNIT    0.0000
     38 H38         -17.919400   -2.895400   57.876900 H        1 SUBUNIT    0.0000
     39 H39         -19.884700   -6.801500   61.879100 H        1 SUBUNIT    0.0000
     40 H40         -23.370600   -4.583300   61.458400 H        1 SUBUNIT    0.0000
     41 H41         -22.351500   -4.583500   59.370100 H        1 SUBUNIT    0.0000
     42 H42         -22.168200   -2.918400   59.830700 H        1 SUBUNIT    0.0000
     43 H43         -20.799700   -7.338500   63.870800 H        1 SUBUNIT    0.0000
     44 H44         -22.450100   -7.905100   64.127600 H        1 SUBUNIT    0.0000
     45 H45         -21.673900   -8.163500   62.565700 H        1 SUBUNIT    0.0000
@<TRIPOS>BOND
     1    1    2 2
     2    1    6 1
     3    1    7 1
     4    2    3 1
     5    2   10 1
     6    3    4 2
     7    3   29 1
     8    4    5 1
     9    4    9 1
    10    5    6 2
    11    5    8 1
    12    6   30 1
    13   10   11 1
    14   10   15 1
    15   10   31 1
    16   11   12 1
    17   12   13 2
    18   12   20 1
    19   13   14 1
    20   13   17 1
    21   14   15 1
    22   14   32 1
    23   14   33 1
    24   15   16 1
    25   15   34 1
    26   16   35 1
    27   16   36 1
    28   17   18 2
    29   17   21 1
    30   18   19 1
    31   18   24 1
    32   19   20 2
    33   19   37 1
    34   20   38 1
    35   21   22 2
    36   21   39 1
    37   22   23 1
    38   22   25 1
    39   23   24 1
    40   23   27 1
    41   23   40 1
    42   24   41 1
    43   24   42 1
    44   25   26 1
    45   26   43 1
    46   26   44 1
    47   26   45 1
    48   27   28 3
@<SCITEGIC>MOL_PROPERTY
Resolution
SciTegic.value.IntegerValue
3

@<SCITEGIC>MOL_PROPERTY
TopHits
SciTegic.value.IntegerValue
10

@<SCITEGIC>MOL_PROPERTY
-CDOCKER_ENERGY
SciTegic.value.DoubleValue
12.535635

@<SCITEGIC>MOL_PROPERTY
-CDOCKER_INTERACTION_ENERGY
SciTegic.value.DoubleValue
35.968315

@<SCITEGIC>MOL_PROPERTY
POSE_NUMBER
SciTegic.value.IntegerValue
6

@<SCITEGIC>MOL_PROPERTY
ForcefieldFFML
SciTegic.value.StringValue
<?xml version="1.0" encoding="UTF-8"?>
<!DOCTYPE ffml SYSTEM "Ffml.dtd">
<ffml version="1.0">
<forcefield name="CHARMm" derivedFrom="CHARMm" base="CHARMm">
<atomTypes>
</atomTypes>
<parameters>
<angle atom1="CUA1" atom2="CT" atom3="CUY2">
<quadratic
refValue="111.31"
forceConstant="63.3333"/>
</angle>
</parameters>
</forcefield>
</ffml>

@<SCITEGIC>MOL_PROPERTY
Initial Potential Energy
SciTegic.value.DoubleValue
33.787060

@<SCITEGIC>MOL_PROPERTY
Initial RMS Gradient
SciTegic.value.DoubleValue
13.408730

@<SCITEGIC>MOL_PROPERTY
Minimization Criteria
SciTegic.value.StringValue
 CONJUG> Minimization exiting with gradient tolerance ( 0.0100000) satisfied.

@<SCITEGIC>MOL_PROPERTY
CHARMm Energy
SciTegic.value.DoubleValue
19.634710

@<SCITEGIC>MOL_PROPERTY
Potential Energy
SciTegic.value.DoubleValue
19.634710

@<SCITEGIC>MOL_PROPERTY
RMS Gradient
SciTegic.value.DoubleValue
0.009040

@<SCITEGIC>MOL_PROPERTY
Bond Energy
SciTegic.value.DoubleValue
1.047970

@<SCITEGIC>MOL_PROPERTY
Angle Energy
SciTegic.value.DoubleValue
9.067780

@<SCITEGIC>MOL_PROPERTY
Urey-Bradley Energy
SciTegic.value.IntegerValue
0

@<SCITEGIC>MOL_PROPERTY
Dihedral Energy
SciTegic.value.DoubleValue
18.567129

@<SCITEGIC>MOL_PROPERTY
Improper Energy
SciTegic.value.DoubleValue
0.224190

@<SCITEGIC>MOL_PROPERTY
Van der Waals Energy
SciTegic.value.DoubleValue
1.328710

@<SCITEGIC>MOL_PROPERTY
Electrostatic Energy
SciTegic.value.DoubleValue
-10.601070

@<SCITEGIC>MOL_PROPERTY
Hydrogen Bond Energy
SciTegic.value.IntegerValue
0

@<SCITEGIC>MOL_PROPERTY
Solvation Free Energy
SciTegic.value.IntegerValue
0

@<SCITEGIC>MOL_PROPERTY
PartialChargeMethod
SciTegic.value.StringValue
MomanyRone

@<SCITEGIC>MOL_PROPERTY
UseResidueTemplateCharge
SciTegic.value.StringValue
True

@<SCITEGIC>MOL_PROPERTY
Heavy atom RMSD to HL2 1
SciTegic.value.DoubleValue
1.680440

@<SCITEGIC>ATOM_PROPERTY
Formal Charge
SciTegic.value.StringValue
1 0
2 0
3 0
4 0
5 0
6 0
7 0
8 0
9 0
10 0
11 0
12 0
13 0
14 0
15 0
16 0
17 0
18 0
19 0
20 0
21 0
22 0
23 0
24 0
25 0
26 0
27 0
28 0
29 0
30 0
31 0
32 0
33 0
34 0
35 0
36 0
37 0
38 0
39 0
40 0
41 0
42 0
43 0
44 0
45 0

@<SCITEGIC>ATOM_PROPERTY
pdb_tempFactor
SciTegic.value.DoubleValue
1 0.00
2 0.00
3 0.00
4 0.00
5 0.00
6 0.00
7 0.00
8 0.00
9 0.00
10 0.00
11 0.00
12 0.00
13 0.00
14 0.00
15 0.00
16 0.00
17 0.00
18 0.00
19 0.00
20 0.00
21 0.00
22 0.00
23 0.00
24 0.00
25 0.00
26 0.00
27 0.00
28 0.00
29 0.00
30 0.00
31 0.00
32 0.00
33 0.00
34 0.00
35 0.00
36 0.00
37 0.00
38 0.00
39 0.00
40 0.00
41 0.00
42 0.00
43 0.00
44 0.00
45 0.00

@<SCITEGIC>ATOM_PROPERTY
pdb_occupancy
SciTegic.value.DoubleValue
1 1.00
2 1.00
3 1.00
4 1.00
5 1.00
6 1.00
7 1.00
8 1.00
9 1.00
10 1.00
11 1.00
12 1.00
13 1.00
14 1.00
15 1.00
16 1.00
17 1.00
18 1.00
19 1.00
20 1.00
21 1.00
22 1.00
23 1.00
24 1.00
25 1.00
26 1.00
27 1.00
28 1.00
29 1.00
30 1.00
31 1.00
32 1.00
33 1.00
34 1.00
35 1.00
36 1.00
37 1.00
38 1.00
39 1.00
40 1.00
41 1.00
42 1.00
43 1.00
44 1.00
45 1.00

#	Created by:	Discovery Studio
#	Creation time:	2019-08-05T16:13:58Z

@<TRIPOS>MOLECULE
5zid
   45    48     0 0 0
SMALL
USER_CHARGES


@<TRIPOS>ATOM
      1 C1          -21.038600   -8.226600   64.163900 C.2      1 SUBUNIT    0.0000
      2 C2          -21.032500   -7.527800   62.946300 C.2      1 SUBUNIT    0.0000
      3 C3          -22.245500   -7.000200   62.502700 C.2      1 SUBUNIT    0.0000
      4 C4          -23.400800   -7.183100   63.245800 C.2      1 SUBUNIT    0.0000
      5 C5          -23.376000   -7.882800   64.439200 C.2      1 SUBUNIT    0.0000
      6 C6          -22.193000   -8.423500   64.913200 C.2      1 SUBUNIT    0.0000
      7 F7          -19.906400   -8.702000   64.688700 F        1 SUBUNIT    0.0000
      8 F8          -24.498100   -8.019700   65.157400 F        1 SUBUNIT    0.0000
      9 F9          -24.553300   -6.676800   62.787000 F        1 SUBUNIT    0.0000
     10 C10         -19.811000   -7.257800   62.089800 C.3      1 SUBUNIT    0.0000
     11 O11         -19.377300   -5.934400   62.345900 O.3      1 SUBUNIT    0.0000
     12 C12         -18.236400   -5.530500   61.648100 C.2      1 SUBUNIT    0.0000
     13 C13         -17.344700   -6.425900   61.048800 C.2      1 SUBUNIT    0.0000
     14 C14         -17.663900   -7.895500   61.074200 C.3      1 SUBUNIT    0.0000
     15 C15         -18.628900   -8.231800   62.204600 C.3      1 SUBUNIT    0.0000
     16 N16         -18.979000   -9.650600   62.161200 N.3      1 SUBUNIT    0.0000
     17 C17         -16.191800   -5.933300   60.419300 C.2      1 SUBUNIT    0.0000
     18 C18         -15.944500   -4.564600   60.375900 C.2      1 SUBUNIT    0.0000
     19 C19         -16.859200   -3.686200   60.943400 C.2      1 SUBUNIT    0.0000
     20 C20         -17.989200   -4.167700   61.585000 C.2      1 SUBUNIT    0.0000
     21 C21         -15.242300   -6.837800   59.749700 C.2      1 SUBUNIT    0.0000
     22 C22         -14.369300   -6.390000   58.829100 C.2      1 SUBUNIT    0.0000
     23 C23         -14.143700   -4.910500   58.604000 C.3      1 SUBUNIT    0.0000
     24 C24         -14.659000   -4.056000   59.778700 C.3      1 SUBUNIT    0.0000
     25 O25         -13.584600   -7.307100   58.178700 O.3      1 SUBUNIT    0.0000
     26 C26         -12.567200   -6.881900   57.290800 C.3      1 SUBUNIT    0.0000
     27 C27         -14.785000   -4.484400   57.358500 C.1      1 SUBUNIT    0.0000
     28 N28         -15.265200   -4.132900   56.364500 N.1      1 SUBUNIT    0.0000
     29 H29         -22.289000   -6.443000   61.577800 H        1 SUBUNIT    0.0000
     30 H30         -22.157600   -8.957200   65.851700 H        1 SUBUNIT    0.0000
     31 H31         -20.156500   -7.297300   61.055900 H        1 SUBUNIT    0.0000
     32 H32         -16.761500   -8.472000   61.202400 H        1 SUBUNIT    0.0000
     33 H33         -18.096700   -8.170800   60.112200 H        1 SUBUNIT    0.0000
     34 H34         -18.116300   -8.064700   63.151800 H        1 SUBUNIT    0.0000
     35 H35         -19.863700   -9.797200   62.631400 H        1 SUBUNIT    0.0000
     36 H36         -18.296900  -10.152000   62.719800 H        1 SUBUNIT    0.0000
     37 H37         -16.685900   -2.621300   60.906800 H        1 SUBUNIT    0.0000
     38 H38         -18.684100   -3.477900   62.040000 H        1 SUBUNIT    0.0000
     39 H39         -15.245700   -7.881600   59.978800 H        1 SUBUNIT    0.0000
     40 H40         -13.079100   -4.713300   58.518600 H        1 SUBUNIT    0.0000
     41 H41         -13.911400   -4.107800   60.570000 H        1 SUBUNIT    0.0000
     42 H42         -14.746700   -3.000800   59.514500 H        1 SUBUNIT    0.0000
     43 H43         -12.070300   -7.755100   56.866400 H        1 SUBUNIT    0.0000
     44 H44         -12.977200   -6.304600   56.462800 H        1 SUBUNIT    0.0000
     45 H45         -11.810900   -6.295600   57.813500 H        1 SUBUNIT    0.0000
@<TRIPOS>BOND
     1    1    2 2
     2    1    6 1
     3    1    7 1
     4    2    3 1
     5    2   10 1
     6    3    4 2
     7    3   29 1
     8    4    5 1
     9    4    9 1
    10    5    6 2
    11    5    8 1
    12    6   30 1
    13   10   11 1
    14   10   15 1
    15   10   31 1
    16   11   12 1
    17   12   13 2
    18   12   20 1
    19   13   14 1
    20   13   17 1
    21   14   15 1
    22   14   32 1
    23   14   33 1
    24   15   16 1
    25   15   34 1
    26   16   35 1
    27   16   36 1
    28   17   18 2
    29   17   21 1
    30   18   19 1
    31   18   24 1
    32   19   20 2
    33   19   37 1
    34   20   38 1
    35   21   22 2
    36   21   39 1
    37   22   23 1
    38   22   25 1
    39   23   24 1
    40   23   27 1
    41   23   40 1
    42   24   41 1
    43   24   42 1
    44   25   26 1
    45   26   43 1
    46   26   44 1
    47   26   45 1
    48   27   28 3
@<SCITEGIC>MOL_PROPERTY
Resolution
SciTegic.value.IntegerValue
3

@<SCITEGIC>MOL_PROPERTY
TopHits
SciTegic.value.IntegerValue
10

@<SCITEGIC>MOL_PROPERTY
-CDOCKER_ENERGY
SciTegic.value.DoubleValue
11.513274

@<SCITEGIC>MOL_PROPERTY
-CDOCKER_INTERACTION_ENERGY
SciTegic.value.DoubleValue
41.855789

@<SCITEGIC>MOL_PROPERTY
POSE_NUMBER
SciTegic.value.IntegerValue
7

@<SCITEGIC>MOL_PROPERTY
ForcefieldFFML
SciTegic.value.StringValue
<?xml version="1.0" encoding="UTF-8"?>
<!DOCTYPE ffml SYSTEM "Ffml.dtd">
<ffml version="1.0">
<forcefield name="CHARMm" derivedFrom="CHARMm" base="CHARMm">
<atomTypes>
</atomTypes>
<parameters>
<angle atom1="CUA1" atom2="CT" atom3="CUY2">
<quadratic
refValue="111.31"
forceConstant="63.3333"/>
</angle>
</parameters>
</forcefield>
</ffml>

@<SCITEGIC>MOL_PROPERTY
Initial Potential Energy
SciTegic.value.DoubleValue
33.787060

@<SCITEGIC>MOL_PROPERTY
Initial RMS Gradient
SciTegic.value.DoubleValue
13.408730

@<SCITEGIC>MOL_PROPERTY
Minimization Criteria
SciTegic.value.StringValue
 CONJUG> Minimization exiting with gradient tolerance ( 0.0100000) satisfied.

@<SCITEGIC>MOL_PROPERTY
CHARMm Energy
SciTegic.value.DoubleValue
19.634710

@<SCITEGIC>MOL_PROPERTY
Potential Energy
SciTegic.value.DoubleValue
19.634710

@<SCITEGIC>MOL_PROPERTY
RMS Gradient
SciTegic.value.DoubleValue
0.009040

@<SCITEGIC>MOL_PROPERTY
Bond Energy
SciTegic.value.DoubleValue
1.047970

@<SCITEGIC>MOL_PROPERTY
Angle Energy
SciTegic.value.DoubleValue
9.067780

@<SCITEGIC>MOL_PROPERTY
Urey-Bradley Energy
SciTegic.value.IntegerValue
0

@<SCITEGIC>MOL_PROPERTY
Dihedral Energy
SciTegic.value.DoubleValue
18.567129

@<SCITEGIC>MOL_PROPERTY
Improper Energy
SciTegic.value.DoubleValue
0.224190

@<SCITEGIC>MOL_PROPERTY
Van der Waals Energy
SciTegic.value.DoubleValue
1.328710

@<SCITEGIC>MOL_PROPERTY
Electrostatic Energy
SciTegic.value.DoubleValue
-10.601070

@<SCITEGIC>MOL_PROPERTY
Hydrogen Bond Energy
SciTegic.value.IntegerValue
0

@<SCITEGIC>MOL_PROPERTY
Solvation Free Energy
SciTegic.value.IntegerValue
0

@<SCITEGIC>MOL_PROPERTY
PartialChargeMethod
SciTegic.value.StringValue
MomanyRone

@<SCITEGIC>MOL_PROPERTY
UseResidueTemplateCharge
SciTegic.value.StringValue
True

@<SCITEGIC>MOL_PROPERTY
Heavy atom RMSD to HL2 1
SciTegic.value.DoubleValue
8.684693

@<SCITEGIC>ATOM_PROPERTY
Formal Charge
SciTegic.value.StringValue
1 0
2 0
3 0
4 0
5 0
6 0
7 0
8 0
9 0
10 0
11 0
12 0
13 0
14 0
15 0
16 0
17 0
18 0
19 0
20 0
21 0
22 0
23 0
24 0
25 0
26 0
27 0
28 0
29 0
30 0
31 0
32 0
33 0
34 0
35 0
36 0
37 0
38 0
39 0
40 0
41 0
42 0
43 0
44 0
45 0

@<SCITEGIC>ATOM_PROPERTY
pdb_tempFactor
SciTegic.value.DoubleValue
1 0.00
2 0.00
3 0.00
4 0.00
5 0.00
6 0.00
7 0.00
8 0.00
9 0.00
10 0.00
11 0.00
12 0.00
13 0.00
14 0.00
15 0.00
16 0.00
17 0.00
18 0.00
19 0.00
20 0.00
21 0.00
22 0.00
23 0.00
24 0.00
25 0.00
26 0.00
27 0.00
28 0.00
29 0.00
30 0.00
31 0.00
32 0.00
33 0.00
34 0.00
35 0.00
36 0.00
37 0.00
38 0.00
39 0.00
40 0.00
41 0.00
42 0.00
43 0.00
44 0.00
45 0.00

@<SCITEGIC>ATOM_PROPERTY
pdb_occupancy
SciTegic.value.DoubleValue
1 1.00
2 1.00
3 1.00
4 1.00
5 1.00
6 1.00
7 1.00
8 1.00
9 1.00
10 1.00
11 1.00
12 1.00
13 1.00
14 1.00
15 1.00
16 1.00
17 1.00
18 1.00
19 1.00
20 1.00
21 1.00
22 1.00
23 1.00
24 1.00
25 1.00
26 1.00
27 1.00
28 1.00
29 1.00
30 1.00
31 1.00
32 1.00
33 1.00
34 1.00
35 1.00
36 1.00
37 1.00
38 1.00
39 1.00
40 1.00
41 1.00
42 1.00
43 1.00
44 1.00
45 1.00

#	Created by:	Discovery Studio
#	Creation time:	2019-08-05T16:13:58Z

@<TRIPOS>MOLECULE
5zid
   45    48     0 0 0
SMALL
USER_CHARGES


@<TRIPOS>ATOM
      1 C1          -14.668800   -6.004100   57.917200 C.2      1 SUBUNIT    0.0000
      2 C2          -14.765500   -5.401400   59.177700 C.2      1 SUBUNIT    0.0000
      3 C3          -13.600400   -4.896400   59.752100 C.2      1 SUBUNIT    0.0000
      4 C4          -12.403300   -4.987400   59.058800 C.2      1 SUBUNIT    0.0000
      5 C5          -12.329700   -5.607900   57.822100 C.2      1 SUBUNIT    0.0000
      6 C6          -13.465600   -6.138400   57.236600 C.2      1 SUBUNIT    0.0000
      7 F7          -15.770100   -6.443200   57.295400 F        1 SUBUNIT    0.0000
      8 F8          -11.165700   -5.654700   57.159100 F        1 SUBUNIT    0.0000
      9 F9          -11.310400   -4.437300   59.593500 F        1 SUBUNIT    0.0000
     10 C10         -16.086900   -5.249100   59.892000 C.3      1 SUBUNIT    0.0000
     11 O11         -16.951600   -4.537900   59.031200 O.3      1 SUBUNIT    0.0000
     12 C12         -18.293900   -4.513800   59.392900 C.2      1 SUBUNIT    0.0000
     13 C13         -18.874200   -5.384400   60.322800 C.2      1 SUBUNIT    0.0000
     14 C14         -18.010600   -6.407100   61.020700 C.3      1 SUBUNIT    0.0000
     15 C15         -16.678700   -6.604000   60.298600 C.3      1 SUBUNIT    0.0000
     16 N16         -15.742300   -7.358000   61.125000 N.3      1 SUBUNIT    0.0000
     17 C17         -20.244800   -5.263200   60.603300 C.2      1 SUBUNIT    0.0000
     18 C18         -21.013000   -4.297500   59.951200 C.2      1 SUBUNIT    0.0000
     19 C19         -20.420700   -3.468400   59.011500 C.2      1 SUBUNIT    0.0000
     20 C20         -19.070900   -3.573000   58.740300 C.2      1 SUBUNIT    0.0000
     21 C21         -20.895000   -6.126100   61.605000 C.2      1 SUBUNIT    0.0000
     22 C22         -22.088500   -5.782000   62.137000 C.2      1 SUBUNIT    0.0000
     23 C23         -22.893700   -4.611200   61.635100 C.3      1 SUBUNIT    0.0000
     24 C24         -22.490100   -4.179500   60.212600 C.3      1 SUBUNIT    0.0000
     25 O25         -22.777200   -6.514000   63.063700 O.3      1 SUBUNIT    0.0000
     26 C26         -22.151200   -7.659500   63.606600 C.3      1 SUBUNIT    0.0000
     27 C27         -22.727000   -3.497900   62.569900 C.1      1 SUBUNIT    0.0000
     28 N28         -22.576100   -2.621500   63.315700 N.1      1 SUBUNIT    0.0000
     29 H29         -13.623100   -4.428900   60.724500 H        1 SUBUNIT    0.0000
     30 H30         -13.421800   -6.624800   56.273800 H        1 SUBUNIT    0.0000
     31 H31         -15.936900   -4.649600   60.792400 H        1 SUBUNIT    0.0000
     32 H32         -18.517200   -7.369600   61.072700 H        1 SUBUNIT    0.0000
     33 H33         -17.840800   -6.074000   62.044800 H        1 SUBUNIT    0.0000
     34 H34         -16.866600   -7.202900   59.409800 H        1 SUBUNIT    0.0000
     35 H35         -16.170400   -8.212500   61.461500 H        1 SUBUNIT    0.0000
     36 H36         -15.495400   -6.822300   61.949600 H        1 SUBUNIT    0.0000
     37 H37         -21.013200   -2.741400   58.477900 H        1 SUBUNIT    0.0000
     38 H38         -18.618300   -2.923500   58.007000 H        1 SUBUNIT    0.0000
     39 H39         -20.397600   -7.022000   61.916700 H        1 SUBUNIT    0.0000
     40 H40         -23.950100   -4.877300   61.622600 H        1 SUBUNIT    0.0000
     41 H41         -22.989600   -4.828400   59.496700 H        1 SUBUNIT    0.0000
     42 H42         -22.838100   -3.171700   59.974600 H        1 SUBUNIT    0.0000
     43 H43         -21.212400   -7.394900   64.091800 H        1 SUBUNIT    0.0000
     44 H44         -22.803000   -8.123200   64.347000 H        1 SUBUNIT    0.0000
     45 H45         -21.947900   -8.394600   62.830400 H        1 SUBUNIT    0.0000
@<TRIPOS>BOND
     1    1    2 2
     2    1    6 1
     3    1    7 1
     4    2    3 1
     5    2   10 1
     6    3    4 2
     7    3   29 1
     8    4    5 1
     9    4    9 1
    10    5    6 2
    11    5    8 1
    12    6   30 1
    13   10   11 1
    14   10   15 1
    15   10   31 1
    16   11   12 1
    17   12   13 2
    18   12   20 1
    19   13   14 1
    20   13   17 1
    21   14   15 1
    22   14   32 1
    23   14   33 1
    24   15   16 1
    25   15   34 1
    26   16   35 1
    27   16   36 1
    28   17   18 2
    29   17   21 1
    30   18   19 1
    31   18   24 1
    32   19   20 2
    33   19   37 1
    34   20   38 1
    35   21   22 2
    36   21   39 1
    37   22   23 1
    38   22   25 1
    39   23   24 1
    40   23   27 1
    41   23   40 1
    42   24   41 1
    43   24   42 1
    44   25   26 1
    45   26   43 1
    46   26   44 1
    47   26   45 1
    48   27   28 3
@<SCITEGIC>MOL_PROPERTY
Resolution
SciTegic.value.IntegerValue
3

@<SCITEGIC>MOL_PROPERTY
TopHits
SciTegic.value.IntegerValue
10

@<SCITEGIC>MOL_PROPERTY
-CDOCKER_ENERGY
SciTegic.value.DoubleValue
10.832237

@<SCITEGIC>MOL_PROPERTY
-CDOCKER_INTERACTION_ENERGY
SciTegic.value.DoubleValue
34.043110

@<SCITEGIC>MOL_PROPERTY
POSE_NUMBER
SciTegic.value.IntegerValue
8

@<SCITEGIC>MOL_PROPERTY
ForcefieldFFML
SciTegic.value.StringValue
<?xml version="1.0" encoding="UTF-8"?>
<!DOCTYPE ffml SYSTEM "Ffml.dtd">
<ffml version="1.0">
<forcefield name="CHARMm" derivedFrom="CHARMm" base="CHARMm">
<atomTypes>
</atomTypes>
<parameters>
<angle atom1="CUA1" atom2="CT" atom3="CUY2">
<quadratic
refValue="111.31"
forceConstant="63.3333"/>
</angle>
</parameters>
</forcefield>
</ffml>

@<SCITEGIC>MOL_PROPERTY
Initial Potential Energy
SciTegic.value.DoubleValue
33.787060

@<SCITEGIC>MOL_PROPERTY
Initial RMS Gradient
SciTegic.value.DoubleValue
13.408730

@<SCITEGIC>MOL_PROPERTY
Minimization Criteria
SciTegic.value.StringValue
 CONJUG> Minimization exiting with gradient tolerance ( 0.0100000) satisfied.

@<SCITEGIC>MOL_PROPERTY
CHARMm Energy
SciTegic.value.DoubleValue
19.634710

@<SCITEGIC>MOL_PROPERTY
Potential Energy
SciTegic.value.DoubleValue
19.634710

@<SCITEGIC>MOL_PROPERTY
RMS Gradient
SciTegic.value.DoubleValue
0.009040

@<SCITEGIC>MOL_PROPERTY
Bond Energy
SciTegic.value.DoubleValue
1.047970

@<SCITEGIC>MOL_PROPERTY
Angle Energy
SciTegic.value.DoubleValue
9.067780

@<SCITEGIC>MOL_PROPERTY
Urey-Bradley Energy
SciTegic.value.IntegerValue
0

@<SCITEGIC>MOL_PROPERTY
Dihedral Energy
SciTegic.value.DoubleValue
18.567129

@<SCITEGIC>MOL_PROPERTY
Improper Energy
SciTegic.value.DoubleValue
0.224190

@<SCITEGIC>MOL_PROPERTY
Van der Waals Energy
SciTegic.value.DoubleValue
1.328710

@<SCITEGIC>MOL_PROPERTY
Electrostatic Energy
SciTegic.value.DoubleValue
-10.601070

@<SCITEGIC>MOL_PROPERTY
Hydrogen Bond Energy
SciTegic.value.IntegerValue
0

@<SCITEGIC>MOL_PROPERTY
Solvation Free Energy
SciTegic.value.IntegerValue
0

@<SCITEGIC>MOL_PROPERTY
PartialChargeMethod
SciTegic.value.StringValue
MomanyRone

@<SCITEGIC>MOL_PROPERTY
UseResidueTemplateCharge
SciTegic.value.StringValue
True

@<SCITEGIC>MOL_PROPERTY
Heavy atom RMSD to HL2 1
SciTegic.value.DoubleValue
2.278308

@<SCITEGIC>ATOM_PROPERTY
Formal Charge
SciTegic.value.StringValue
1 0
2 0
3 0
4 0
5 0
6 0
7 0
8 0
9 0
10 0
11 0
12 0
13 0
14 0
15 0
16 0
17 0
18 0
19 0
20 0
21 0
22 0
23 0
24 0
25 0
26 0
27 0
28 0
29 0
30 0
31 0
32 0
33 0
34 0
35 0
36 0
37 0
38 0
39 0
40 0
41 0
42 0
43 0
44 0
45 0

@<SCITEGIC>ATOM_PROPERTY
pdb_tempFactor
SciTegic.value.DoubleValue
1 0.00
2 0.00
3 0.00
4 0.00
5 0.00
6 0.00
7 0.00
8 0.00
9 0.00
10 0.00
11 0.00
12 0.00
13 0.00
14 0.00
15 0.00
16 0.00
17 0.00
18 0.00
19 0.00
20 0.00
21 0.00
22 0.00
23 0.00
24 0.00
25 0.00
26 0.00
27 0.00
28 0.00
29 0.00
30 0.00
31 0.00
32 0.00
33 0.00
34 0.00
35 0.00
36 0.00
37 0.00
38 0.00
39 0.00
40 0.00
41 0.00
42 0.00
43 0.00
44 0.00
45 0.00

@<SCITEGIC>ATOM_PROPERTY
pdb_occupancy
SciTegic.value.DoubleValue
1 1.00
2 1.00
3 1.00
4 1.00
5 1.00
6 1.00
7 1.00
8 1.00
9 1.00
10 1.00
11 1.00
12 1.00
13 1.00
14 1.00
15 1.00
16 1.00
17 1.00
18 1.00
19 1.00
20 1.00
21 1.00
22 1.00
23 1.00
24 1.00
25 1.00
26 1.00
27 1.00
28 1.00
29 1.00
30 1.00
31 1.00
32 1.00
33 1.00
34 1.00
35 1.00
36 1.00
37 1.00
38 1.00
39 1.00
40 1.00
41 1.00
42 1.00
43 1.00
44 1.00
45 1.00

#	Created by:	Discovery Studio
#	Creation time:	2019-08-05T16:13:58Z

@<TRIPOS>MOLECULE
5zid
   45    48     0 0 0
SMALL
USER_CHARGES


@<TRIPOS>ATOM
      1 C1          -14.793100   -6.007100   57.988500 C.2      1 SUBUNIT    0.0000
      2 C2          -14.809700   -5.400000   59.249700 C.2      1 SUBUNIT    0.0000
      3 C3          -13.617200   -4.865100   59.733000 C.2      1 SUBUNIT    0.0000
      4 C4          -12.473100   -4.931500   58.954700 C.2      1 SUBUNIT    0.0000
      5 C5          -12.481600   -5.540700   57.710800 C.2      1 SUBUNIT    0.0000
      6 C6          -13.643700   -6.103600   57.214300 C.2      1 SUBUNIT    0.0000
      7 F7          -15.919000   -6.511300   57.470100 F        1 SUBUNIT    0.0000
      8 F8          -11.368700   -5.559900   56.965300 F        1 SUBUNIT    0.0000
      9 F9          -11.350600   -4.375900   59.416400 F        1 SUBUNIT    0.0000
     10 C10         -16.057700   -5.327800   60.097600 C.3      1 SUBUNIT    0.0000
     11 O11         -17.132000   -4.883300   59.296100 O.3      1 SUBUNIT    0.0000
     12 C12         -18.395700   -4.968700   59.872300 C.2      1 SUBUNIT    0.0000
     13 C13         -18.708400   -5.800300   60.953500 C.2      1 SUBUNIT    0.0000
     14 C14         -17.603100   -6.578800   61.628700 C.3      1 SUBUNIT    0.0000
     15 C15         -16.361500   -6.680600   60.746200 C.3      1 SUBUNIT    0.0000
     16 N16         -15.228600   -7.159500   61.530700 N.3      1 SUBUNIT    0.0000
     17 C17         -20.035300   -5.847000   61.412100 C.2      1 SUBUNIT    0.0000
     18 C18         -21.003600   -5.012800   60.852400 C.2      1 SUBUNIT    0.0000
     19 C19         -20.666100   -4.188800   59.788100 C.2      1 SUBUNIT    0.0000
     20 C20         -19.377900   -4.186700   59.287000 C.2      1 SUBUNIT    0.0000
     21 C21         -20.436000   -6.763500   62.491900 C.2      1 SUBUNIT    0.0000
     22 C22         -21.583200   -6.589600   63.173600 C.2      1 SUBUNIT    0.0000
     23 C23         -22.579700   -5.510500   62.803100 C.3      1 SUBUNIT    0.0000
     24 C24         -22.427100   -5.043700   61.341700 C.3      1 SUBUNIT    0.0000
     25 O25         -21.903100   -7.506800   64.140100 O.3      1 SUBUNIT    0.0000
     26 C26         -23.142100   -7.424300   64.817400 C.3      1 SUBUNIT    0.0000
     27 C27         -22.396200   -4.373600   63.707800 C.1      1 SUBUNIT    0.0000
     28 N28         -22.243200   -3.473600   64.424800 N.1      1 SUBUNIT    0.0000
     29 H29         -13.578700   -4.401900   60.707000 H        1 SUBUNIT    0.0000
     30 H30         -13.658200   -6.597400   56.254300 H        1 SUBUNIT    0.0000
     31 H31         -15.898900   -4.589000   60.885200 H        1 SUBUNIT    0.0000
     32 H32         -17.916400   -7.585600   61.897300 H        1 SUBUNIT    0.0000
     33 H33         -17.353000   -6.061600   62.556400 H        1 SUBUNIT    0.0000
     34 H34         -16.552000   -7.424000   59.972000 H        1 SUBUNIT    0.0000
     35 H35         -15.570400   -7.707400   62.311400 H        1 SUBUNIT    0.0000
     36 H36         -14.719400   -6.383900   61.940100 H        1 SUBUNIT    0.0000
     37 H37         -21.411900   -3.553700   59.332600 H        1 SUBUNIT    0.0000
     38 H38         -19.129700   -3.562500   58.440800 H        1 SUBUNIT    0.0000
     39 H39         -19.804300   -7.587500   62.755400 H        1 SUBUNIT    0.0000
     40 H40         -23.602300   -5.867400   62.908500 H        1 SUBUNIT    0.0000
     41 H41         -22.957300   -5.748600   60.706500 H        1 SUBUNIT    0.0000
     42 H42         -22.911800   -4.080500   61.169400 H        1 SUBUNIT    0.0000
     43 H43         -23.272100   -6.449300   65.286500 H        1 SUBUNIT    0.0000
     44 H44         -23.972200   -7.619900   64.137800 H        1 SUBUNIT    0.0000
     45 H45         -23.172900   -8.174600   65.607300 H        1 SUBUNIT    0.0000
@<TRIPOS>BOND
     1    1    2 2
     2    1    6 1
     3    1    7 1
     4    2    3 1
     5    2   10 1
     6    3    4 2
     7    3   29 1
     8    4    5 1
     9    4    9 1
    10    5    6 2
    11    5    8 1
    12    6   30 1
    13   10   11 1
    14   10   15 1
    15   10   31 1
    16   11   12 1
    17   12   13 2
    18   12   20 1
    19   13   14 1
    20   13   17 1
    21   14   15 1
    22   14   32 1
    23   14   33 1
    24   15   16 1
    25   15   34 1
    26   16   35 1
    27   16   36 1
    28   17   18 2
    29   17   21 1
    30   18   19 1
    31   18   24 1
    32   19   20 2
    33   19   37 1
    34   20   38 1
    35   21   22 2
    36   21   39 1
    37   22   23 1
    38   22   25 1
    39   23   24 1
    40   23   27 1
    41   23   40 1
    42   24   41 1
    43   24   42 1
    44   25   26 1
    45   26   43 1
    46   26   44 1
    47   26   45 1
    48   27   28 3
@<SCITEGIC>MOL_PROPERTY
Resolution
SciTegic.value.IntegerValue
3

@<SCITEGIC>MOL_PROPERTY
TopHits
SciTegic.value.IntegerValue
10

@<SCITEGIC>MOL_PROPERTY
-CDOCKER_ENERGY
SciTegic.value.DoubleValue
9.005137

@<SCITEGIC>MOL_PROPERTY
-CDOCKER_INTERACTION_ENERGY
SciTegic.value.DoubleValue
37.202740

@<SCITEGIC>MOL_PROPERTY
POSE_NUMBER
SciTegic.value.IntegerValue
9

@<SCITEGIC>MOL_PROPERTY
ForcefieldFFML
SciTegic.value.StringValue
<?xml version="1.0" encoding="UTF-8"?>
<!DOCTYPE ffml SYSTEM "Ffml.dtd">
<ffml version="1.0">
<forcefield name="CHARMm" derivedFrom="CHARMm" base="CHARMm">
<atomTypes>
</atomTypes>
<parameters>
<angle atom1="CUA1" atom2="CT" atom3="CUY2">
<quadratic
refValue="111.31"
forceConstant="63.3333"/>
</angle>
</parameters>
</forcefield>
</ffml>

@<SCITEGIC>MOL_PROPERTY
Initial Potential Energy
SciTegic.value.DoubleValue
33.787060

@<SCITEGIC>MOL_PROPERTY
Initial RMS Gradient
SciTegic.value.DoubleValue
13.408730

@<SCITEGIC>MOL_PROPERTY
Minimization Criteria
SciTegic.value.StringValue
 CONJUG> Minimization exiting with gradient tolerance ( 0.0100000) satisfied.

@<SCITEGIC>MOL_PROPERTY
CHARMm Energy
SciTegic.value.DoubleValue
19.634710

@<SCITEGIC>MOL_PROPERTY
Potential Energy
SciTegic.value.DoubleValue
19.634710

@<SCITEGIC>MOL_PROPERTY
RMS Gradient
SciTegic.value.DoubleValue
0.009040

@<SCITEGIC>MOL_PROPERTY
Bond Energy
SciTegic.value.DoubleValue
1.047970

@<SCITEGIC>MOL_PROPERTY
Angle Energy
SciTegic.value.DoubleValue
9.067780

@<SCITEGIC>MOL_PROPERTY
Urey-Bradley Energy
SciTegic.value.IntegerValue
0

@<SCITEGIC>MOL_PROPERTY
Dihedral Energy
SciTegic.value.DoubleValue
18.567129

@<SCITEGIC>MOL_PROPERTY
Improper Energy
SciTegic.value.DoubleValue
0.224190

@<SCITEGIC>MOL_PROPERTY
Van der Waals Energy
SciTegic.value.DoubleValue
1.328710

@<SCITEGIC>MOL_PROPERTY
Electrostatic Energy
SciTegic.value.DoubleValue
-10.601070

@<SCITEGIC>MOL_PROPERTY
Hydrogen Bond Energy
SciTegic.value.IntegerValue
0

@<SCITEGIC>MOL_PROPERTY
Solvation Free Energy
SciTegic.value.IntegerValue
0

@<SCITEGIC>MOL_PROPERTY
PartialChargeMethod
SciTegic.value.StringValue
MomanyRone

@<SCITEGIC>MOL_PROPERTY
UseResidueTemplateCharge
SciTegic.value.StringValue
True

@<SCITEGIC>MOL_PROPERTY
Heavy atom RMSD to HL2 1
SciTegic.value.DoubleValue
2.003007

@<SCITEGIC>ATOM_PROPERTY
Formal Charge
SciTegic.value.StringValue
1 0
2 0
3 0
4 0
5 0
6 0
7 0
8 0
9 0
10 0
11 0
12 0
13 0
14 0
15 0
16 0
17 0
18 0
19 0
20 0
21 0
22 0
23 0
24 0
25 0
26 0
27 0
28 0
29 0
30 0
31 0
32 0
33 0
34 0
35 0
36 0
37 0
38 0
39 0
40 0
41 0
42 0
43 0
44 0
45 0

@<SCITEGIC>ATOM_PROPERTY
pdb_tempFactor
SciTegic.value.DoubleValue
1 0.00
2 0.00
3 0.00
4 0.00
5 0.00
6 0.00
7 0.00
8 0.00
9 0.00
10 0.00
11 0.00
12 0.00
13 0.00
14 0.00
15 0.00
16 0.00
17 0.00
18 0.00
19 0.00
20 0.00
21 0.00
22 0.00
23 0.00
24 0.00
25 0.00
26 0.00
27 0.00
28 0.00
29 0.00
30 0.00
31 0.00
32 0.00
33 0.00
34 0.00
35 0.00
36 0.00
37 0.00
38 0.00
39 0.00
40 0.00
41 0.00
42 0.00
43 0.00
44 0.00
45 0.00

@<SCITEGIC>ATOM_PROPERTY
pdb_occupancy
SciTegic.value.DoubleValue
1 1.00
2 1.00
3 1.00
4 1.00
5 1.00
6 1.00
7 1.00
8 1.00
9 1.00
10 1.00
11 1.00
12 1.00
13 1.00
14 1.00
15 1.00
16 1.00
17 1.00
18 1.00
19 1.00
20 1.00
21 1.00
22 1.00
23 1.00
24 1.00
25 1.00
26 1.00
27 1.00
28 1.00
29 1.00
30 1.00
31 1.00
32 1.00
33 1.00
34 1.00
35 1.00
36 1.00
37 1.00
38 1.00
39 1.00
40 1.00
41 1.00
42 1.00
43 1.00
44 1.00
45 1.00

#	Created by:	Discovery Studio
#	Creation time:	2019-08-05T16:13:58Z

@<TRIPOS>MOLECULE
5zid
   45    48     0 0 0
SMALL
USER_CHARGES


@<TRIPOS>ATOM
      1 C1          -13.409600   -4.639100   59.249000 C.2      1 SUBUNIT    0.0000
      2 C2          -14.570700   -5.280200   58.797200 C.2      1 SUBUNIT    0.0000
      3 C3          -14.429400   -6.252700   57.805000 C.2      1 SUBUNIT    0.0000
      4 C4          -13.166700   -6.567200   57.321100 C.2      1 SUBUNIT    0.0000
      5 C5          -12.038200   -5.930800   57.803900 C.2      1 SUBUNIT    0.0000
      6 C6          -12.140500   -4.965200   58.787100 C.2      1 SUBUNIT    0.0000
      7 F7          -13.486200   -3.640400   60.135800 F        1 SUBUNIT    0.0000
      8 F8          -10.833200   -6.242600   57.317100 F        1 SUBUNIT    0.0000
      9 F9          -13.040500   -7.511000   56.382400 F        1 SUBUNIT    0.0000
     10 C10         -15.946600   -4.969200   59.346000 C.3      1 SUBUNIT    0.0000
     11 O11         -15.884400   -4.878000   60.757000 O.3      1 SUBUNIT    0.0000
     12 C12         -17.068700   -4.486700   61.379800 C.2      1 SUBUNIT    0.0000
     13 C13         -18.106500   -3.823200   60.715700 C.2      1 SUBUNIT    0.0000
     14 C14         -17.973800   -3.511400   59.244100 C.3      1 SUBUNIT    0.0000
     15 C15         -16.534500   -3.685200   58.751300 C.3      1 SUBUNIT    0.0000
     16 N16         -16.488100   -3.676200   57.290300 N.3      1 SUBUNIT    0.0000
     17 C17         -19.269800   -3.495100   61.427200 C.2      1 SUBUNIT    0.0000
     18 C18         -19.356400   -3.749900   62.796200 C.2      1 SUBUNIT    0.0000
     19 C19         -18.301900   -4.376100   63.443900 C.2      1 SUBUNIT    0.0000
     20 C20         -17.181500   -4.765800   62.733000 C.2      1 SUBUNIT    0.0000
     21 C21         -20.440400   -2.933000   60.733700 C.2      1 SUBUNIT    0.0000
     22 C22         -21.659700   -2.965100   61.315800 C.2      1 SUBUNIT    0.0000
     23 C23         -21.862100   -3.363100   62.755500 C.3      1 SUBUNIT    0.0000
     24 C24         -20.560500   -3.297200   63.575600 C.3      1 SUBUNIT    0.0000
     25 O25         -22.819500   -2.521700   60.743300 O.3      1 SUBUNIT    0.0000
     26 C26         -22.787200   -2.120100   59.388800 C.3      1 SUBUNIT    0.0000
     27 C27         -22.424900   -4.715300   62.801900 C.1      1 SUBUNIT    0.0000
     28 N28         -22.865600   -5.786600   62.828400 N.1      1 SUBUNIT    0.0000
     29 H29         -15.298400   -6.758700   57.411400 H        1 SUBUNIT    0.0000
     30 H30         -11.254300   -4.503600   59.196600 H        1 SUBUNIT    0.0000
     31 H31         -16.599400   -5.808700   59.096800 H        1 SUBUNIT    0.0000
     32 H32         -18.293900   -2.488000   59.043200 H        1 SUBUNIT    0.0000
     33 H33         -18.642700   -4.179500   58.697600 H        1 SUBUNIT    0.0000
     34 H34         -15.934100   -2.839300   59.087800 H        1 SUBUNIT    0.0000
     35 H35         -17.161100   -4.338400   56.918100 H        1 SUBUNIT    0.0000
     36 H36         -16.768700   -2.770800   56.934600 H        1 SUBUNIT    0.0000
     37 H37         -18.344200   -4.566800   64.504800 H        1 SUBUNIT    0.0000
     38 H38         -16.391700   -5.292400   63.244100 H        1 SUBUNIT    0.0000
     39 H39         -20.310900   -2.524700   59.751900 H        1 SUBUNIT    0.0000
     40 H40         -22.586400   -2.689200   63.212900 H        1 SUBUNIT    0.0000
     41 H41         -20.373000   -2.258000   63.847700 H        1 SUBUNIT    0.0000
     42 H42         -20.645900   -3.840300   64.518500 H        1 SUBUNIT    0.0000
     43 H43         -22.130500   -1.258900   59.256400 H        1 SUBUNIT    0.0000
     44 H44         -22.449000   -2.939100   58.751500 H        1 SUBUNIT    0.0000
     45 H45         -23.789600   -1.832100   59.069000 H        1 SUBUNIT    0.0000
@<TRIPOS>BOND
     1    1    2 2
     2    1    6 1
     3    1    7 1
     4    2    3 1
     5    2   10 1
     6    3    4 2
     7    3   29 1
     8    4    5 1
     9    4    9 1
    10    5    6 2
    11    5    8 1
    12    6   30 1
    13   10   11 1
    14   10   15 1
    15   10   31 1
    16   11   12 1
    17   12   13 2
    18   12   20 1
    19   13   14 1
    20   13   17 1
    21   14   15 1
    22   14   32 1
    23   14   33 1
    24   15   16 1
    25   15   34 1
    26   16   35 1
    27   16   36 1
    28   17   18 2
    29   17   21 1
    30   18   19 1
    31   18   24 1
    32   19   20 2
    33   19   37 1
    34   20   38 1
    35   21   22 2
    36   21   39 1
    37   22   23 1
    38   22   25 1
    39   23   24 1
    40   23   27 1
    41   23   40 1
    42   24   41 1
    43   24   42 1
    44   25   26 1
    45   26   43 1
    46   26   44 1
    47   26   45 1
    48   27   28 3
@<SCITEGIC>MOL_PROPERTY
Resolution
SciTegic.value.IntegerValue
3

@<SCITEGIC>MOL_PROPERTY
TopHits
SciTegic.value.IntegerValue
10

@<SCITEGIC>MOL_PROPERTY
-CDOCKER_ENERGY
SciTegic.value.DoubleValue
8.417638

@<SCITEGIC>MOL_PROPERTY
-CDOCKER_INTERACTION_ENERGY
SciTegic.value.DoubleValue
31.409277

@<SCITEGIC>MOL_PROPERTY
POSE_NUMBER
SciTegic.value.IntegerValue
10

@<SCITEGIC>MOL_PROPERTY
ForcefieldFFML
SciTegic.value.StringValue
<?xml version="1.0" encoding="UTF-8"?>
<!DOCTYPE ffml SYSTEM "Ffml.dtd">
<ffml version="1.0">
<forcefield name="CHARMm" derivedFrom="CHARMm" base="CHARMm">
<atomTypes>
</atomTypes>
<parameters>
<angle atom1="CUA1" atom2="CT" atom3="CUY2">
<quadratic
refValue="111.31"
forceConstant="63.3333"/>
</angle>
</parameters>
</forcefield>
</ffml>

@<SCITEGIC>MOL_PROPERTY
Initial Potential Energy
SciTegic.value.DoubleValue
33.787060

@<SCITEGIC>MOL_PROPERTY
Initial RMS Gradient
SciTegic.value.DoubleValue
13.408730

@<SCITEGIC>MOL_PROPERTY
Minimization Criteria
SciTegic.value.StringValue
 CONJUG> Minimization exiting with gradient tolerance ( 0.0100000) satisfied.

@<SCITEGIC>MOL_PROPERTY
CHARMm Energy
SciTegic.value.DoubleValue
19.634710

@<SCITEGIC>MOL_PROPERTY
Potential Energy
SciTegic.value.DoubleValue
19.634710

@<SCITEGIC>MOL_PROPERTY
RMS Gradient
SciTegic.value.DoubleValue
0.009040

@<SCITEGIC>MOL_PROPERTY
Bond Energy
SciTegic.value.DoubleValue
1.047970

@<SCITEGIC>MOL_PROPERTY
Angle Energy
SciTegic.value.DoubleValue
9.067780

@<SCITEGIC>MOL_PROPERTY
Urey-Bradley Energy
SciTegic.value.IntegerValue
0

@<SCITEGIC>MOL_PROPERTY
Dihedral Energy
SciTegic.value.DoubleValue
18.567129

@<SCITEGIC>MOL_PROPERTY
Improper Energy
SciTegic.value.DoubleValue
0.224190

@<SCITEGIC>MOL_PROPERTY
Van der Waals Energy
SciTegic.value.DoubleValue
1.328710

@<SCITEGIC>MOL_PROPERTY
Electrostatic Energy
SciTegic.value.DoubleValue
-10.601070

@<SCITEGIC>MOL_PROPERTY
Hydrogen Bond Energy
SciTegic.value.IntegerValue
0

@<SCITEGIC>MOL_PROPERTY
Solvation Free Energy
SciTegic.value.IntegerValue
0

@<SCITEGIC>MOL_PROPERTY
PartialChargeMethod
SciTegic.value.StringValue
MomanyRone

@<SCITEGIC>MOL_PROPERTY
UseResidueTemplateCharge
SciTegic.value.StringValue
True

@<SCITEGIC>MOL_PROPERTY
Heavy atom RMSD to HL2 1
SciTegic.value.DoubleValue
3.369623

@<SCITEGIC>ATOM_PROPERTY
Formal Charge
SciTegic.value.StringValue
1 0
2 0
3 0
4 0
5 0
6 0
7 0
8 0
9 0
10 0
11 0
12 0
13 0
14 0
15 0
16 0
17 0
18 0
19 0
20 0
21 0
22 0
23 0
24 0
25 0
26 0
27 0
28 0
29 0
30 0
31 0
32 0
33 0
34 0
35 0
36 0
37 0
38 0
39 0
40 0
41 0
42 0
43 0
44 0
45 0

@<SCITEGIC>ATOM_PROPERTY
pdb_tempFactor
SciTegic.value.DoubleValue
1 0.00
2 0.00
3 0.00
4 0.00
5 0.00
6 0.00
7 0.00
8 0.00
9 0.00
10 0.00
11 0.00
12 0.00
13 0.00
14 0.00
15 0.00
16 0.00
17 0.00
18 0.00
19 0.00
20 0.00
21 0.00
22 0.00
23 0.00
24 0.00
25 0.00
26 0.00
27 0.00
28 0.00
29 0.00
30 0.00
31 0.00
32 0.00
33 0.00
34 0.00
35 0.00
36 0.00
37 0.00
38 0.00
39 0.00
40 0.00
41 0.00
42 0.00
43 0.00
44 0.00
45 0.00

@<SCITEGIC>ATOM_PROPERTY
pdb_occupancy
SciTegic.value.DoubleValue
1 1.00
2 1.00
3 1.00
4 1.00
5 1.00
6 1.00
7 1.00
8 1.00
9 1.00
10 1.00
11 1.00
12 1.00
13 1.00
14 1.00
15 1.00
16 1.00
17 1.00
18 1.00
19 1.00
20 1.00
21 1.00
22 1.00
23 1.00
24 1.00
25 1.00
26 1.00
27 1.00
28 1.00
29 1.00
30 1.00
31 1.00
32 1.00
33 1.00
34 1.00
35 1.00
36 1.00
37 1.00
38 1.00
39 1.00
40 1.00
41 1.00
42 1.00
43 1.00
44 1.00
45 1.00
