# Supplementary material for: Discovery of Novel DPP-IV Inhibitors as Potential Candidates for the Treatment of Type 2 Diabetes Mellitus Predicted by 3D QSAR Pharmacophore Models, Molecular Docking and De Novo Evolution
Source: Molecules. 2019 Aug 7;24(16):2870. doi: 10.3390/molecules24162870 (PMC6720998; doi:10.3390/molecules24162870)
Supplement: Supplementary file 1 [file molecules-24-02870-s001.zip › Supplementary materials/Cross-docking/5zid_lig+3g0b_prot_RMSD.mol2]

#	Created by:	Discovery Studio
#	Creation time:	2019-08-05T16:13:35Z

@<TRIPOS>MOLECULE
5zid
   28    31     0 0 0
SMALL
USER_CHARGES


@<TRIPOS>ATOM
      1 C1          -13.016800   -4.607500   59.585300 C.2      1 SUBUNIT    0.0000
      2 C2          -14.059800   -5.339200   59.155200 C.2      1 SUBUNIT    0.0000
      3 C3          -13.931600   -6.089500   58.022100 C.2      1 SUBUNIT    0.0000
      4 C4          -12.748200   -6.078900   57.315100 C.2      1 SUBUNIT    0.0000
      5 C5          -11.700000   -5.338700   57.750000 C.2      1 SUBUNIT    0.0000
      6 C6          -11.819900   -4.587500   58.892700 C.2      1 SUBUNIT    0.0000
      7 F7          -13.218600   -3.921900   60.717200 F        1 SUBUNIT    0.0000
      8 F8          -10.567600   -5.363100   57.039800 F        1 SUBUNIT    0.0000
      9 F9          -12.602000   -6.806300   56.202100 F        1 SUBUNIT    0.0000
     10 C10         -15.279700   -5.310600   59.954000 C.3      1 SUBUNIT    0.0000
     11 O11         -16.409900   -5.132100   59.132100 O.3      1 SUBUNIT    0.0000
     12 C12         -17.652300   -5.332300   59.699500 C.2      1 SUBUNIT    0.0000
     13 C13         -17.832800   -6.066500   60.982400 C.2      1 SUBUNIT    0.0000
     14 C14         -16.606800   -6.619000   61.659800 C.3      1 SUBUNIT    0.0000
     15 C15         -15.417500   -6.629400   60.693100 C.3      1 SUBUNIT    0.0000
     16 N16         -14.201200   -6.881600   61.488500 N.3      1 SUBUNIT    0.0000
     17 C17         -19.183700   -6.253600   61.547600 C.2      1 SUBUNIT    0.0000
     18 C18         -20.268300   -5.659200   60.730600 C.2      1 SUBUNIT    0.0000
     19 C19         -20.018100   -4.991300   59.560100 C.2      1 SUBUNIT    0.0000
     20 C20         -18.748000   -4.824400   59.057600 C.2      1 SUBUNIT    0.0000
     21 C21         -19.474400   -6.917000   62.751100 C.2      1 SUBUNIT    0.0000
     22 C22         -20.815900   -7.000200   63.150400 C.2      1 SUBUNIT    0.0000
     23 C23         -21.860600   -6.419400   62.301300 C.3      1 SUBUNIT    0.0000
     24 C24         -21.585500   -5.753700   61.128100 C.3      1 SUBUNIT    0.0000
     25 O25         -21.304300   -7.610400   64.266700 O.3      1 SUBUNIT    0.0000
     26 C26         -20.477300   -8.015700   65.350100 C.3      1 SUBUNIT    0.0000
     27 C27         -23.056300   -6.474000   62.640400 C.1      1 SUBUNIT    0.0000
     28 N28         -24.146500   -6.499700   62.947300 N.1      1 SUBUNIT    0.0000
@<TRIPOS>BOND
     1    1    2 2
     2    1    6 1
     3    1    7 1
     4    2    3 1
     5    2   10 1
     6    3    4 2
     7    4    5 1
     8    4    9 1
     9    5    6 2
    10    5    8 1
    11   10   11 1
    12   10   15 1
    13   11   12 1
    14   12   13 2
    15   12   20 1
    16   13   14 1
    17   13   17 1
    18   14   15 1
    19   15   16 1
    20   17   18 2
    21   17   21 1
    22   18   19 1
    23   18   24 1
    24   19   20 2
    25   21   22 2
    26   22   23 1
    27   22   25 1
    28   23   24 1
    29   23   27 1
    30   25   26 1
    31   27   28 3
@<SCITEGIC>MOL_PROPERTY
__PDBRemarks__
SciTegic.value.StringValue
HEADER    HYDROLASE                               14-MAR-18   5ZID
TITLE     CRYSTAL STRUCTURE OF HUMAN DPP-IV IN COMPLEX WITH HL2
COMPND    MOL_ID: 1;
COMPND   2 MOLECULE: DIPEPTIDYL PEPTIDASE 4;
COMPND   3 CHAIN: A, B;
COMPND   4 FRAGMENT: DIPEPTIDYL PEPTIDASE 4 SOLUBLE FORM;
COMPND   5 SYNONYM: ADABP,ADENOSINE DEAMINASE COMPLEXING PROTEIN 2,ADCP-2,
COMPND   6 DIPEPTIDYL PEPTIDASE IV,DPP IV,T-CELL ACTIVATION ANTIGEN CD26,TP103;
COMPND   7 EC: 3.4.14.5;
COMPND   8 ENGINEERED: YES
SOURCE    MOL_ID: 1;
SOURCE   2 ORGANISM_SCIENTIFIC: HOMO SAPIENS;
SOURCE   3 ORGANISM_COMMON: HUMAN;
SOURCE   4 ORGANISM_TAXID: 9606;
SOURCE   5 GENE: DPP4, ADCP2, CD26;
SOURCE   6 EXPRESSION_SYSTEM: SPODOPTERA FRUGIPERDA;
SOURCE   7 EXPRESSION_SYSTEM_TAXID: 7108
KEYWDS    INHIBITOR COMPLEX, DPP-4, HYDROLASE
EXPDTA    X-RAY DIFFRACTION
AUTHOR    L.ZHU,H.LI,F.WU
REVDAT   2   17-APR-19 5ZID    1       AUTHOR
REVDAT   1   20-MAR-19 5ZID    0
JRNL        AUTH   L.ZHU,H.LI,F.WU
JRNL        TITL   CRYSTAL STRUCTURE OF HUMAN DPP-IV IN COMPLEX WITH HL2
JRNL        REF    TO BE PUBLISHED
JRNL        REFN
REMARK   2
REMARK   2 RESOLUTION.    3.00 ANGSTROMS.
REMARK   3
REMARK   3 REFINEMENT.
REMARK   3   PROGRAM     : REFMAC 5.8.0049
REMARK   3   AUTHORS     : MURSHUDOV,SKUBAK,LEBEDEV,PANNU,STEINER,
REMARK   3               : NICHOLLS,WINN,LONG,VAGIN
REMARK   3
REMARK   3    REFINEMENT TARGET : MAXIMUM LIKELIHOOD
REMARK   3
REMARK   3  DATA USED IN REFINEMENT.
REMARK   3   RESOLUTION RANGE HIGH (ANGSTROMS) : 3.00
REMARK   3   RESOLUTION RANGE LOW  (ANGSTROMS) : 85.82
REMARK   3   DATA CUTOFF            (SIGMA(F)) : NULL
REMARK   3   COMPLETENESS FOR RANGE        (%) : 91.2
REMARK   3   NUMBER OF REFLECTIONS             : 33338
REMARK   3
REMARK   3  FIT TO DATA USED IN REFINEMENT.
REMARK   3   CROSS-VALIDATION METHOD          : THROUGHOUT
REMARK   3   FREE R VALUE TEST SET SELECTION  : RANDOM
REMARK   3   R VALUE     (WORKING + TEST SET) : 0.194
REMARK   3   R VALUE            (WORKING SET) : 0.191
REMARK   3   FREE R VALUE                     : 0.253
REMARK   3   FREE R VALUE TEST SET SIZE   (%) : 5.100
REMARK   3   FREE R VALUE TEST SET COUNT      : 1786
REMARK   3
REMARK   3  FIT IN THE HIGHEST RESOLUTION BIN.
REMARK   3   TOTAL NUMBER OF BINS USED           : 20
REMARK   3   BIN RESOLUTION RANGE HIGH       (A) : 3.00
REMARK   3   BIN RESOLUTION RANGE LOW        (A) : 3.08
REMARK   3   REFLECTION IN BIN     (WORKING SET) : 2196
REMARK   3   BIN COMPLETENESS (WORKING+TEST) (%) : 82.45
REMARK   3   BIN R VALUE           (WORKING SET) : 0.2750
REMARK   3   BIN FREE R VALUE SET COUNT          : 125
REMARK   3   BIN FREE R VALUE                    : 0.3510
REMARK   3
REMARK   3  NUMBER OF NON-HYDROGEN ATOMS USED IN REFINEMENT.
REMARK   3   PROTEIN ATOMS            : 11914
REMARK   3   NUCLEIC ACID ATOMS       : 0
REMARK   3   HETEROGEN ATOMS          : 131
REMARK   3   SOLVENT ATOMS            : 43
REMARK   3
REMARK   3  B VALUES.
REMARK   3   FROM WILSON PLOT           (A**2) : NULL
REMARK   3   MEAN B VALUE      (OVERALL, A**2) : 30.88
REMARK   3   OVERALL ANISOTROPIC B VALUE.
REMARK   3    B11 (A**2) : -0.02000
REMARK   3    B22 (A**2) : 0.01000
REMARK   3    B33 (A**2) : -0.01000
REMARK   3    B12 (A**2) : 0.00000
REMARK   3    B13 (A**2) : 0.06000
REMARK   3    B23 (A**2) : 0.00000
REMARK   3
REMARK   3  ESTIMATED OVERALL COORDINATE ERROR.
REMARK   3   ESU BASED ON R VALUE                            (A): NULL
REMARK   3   ESU BASED ON FREE R VALUE                       (A): 0.480
REMARK   3   ESU BASED ON MAXIMUM LIKELIHOOD                 (A): 0.317
REMARK   3   ESU FOR B VALUES BASED ON MAXIMUM LIKELIHOOD (A**2): 17.669
REMARK   3
REMARK   3 CORRELATION COEFFICIENTS.
REMARK   3   CORRELATION COEFFICIENT FO-FC      : 0.908
REMARK   3   CORRELATION COEFFICIENT FO-FC FREE : 0.858
REMARK   3
REMARK   3  RMS DEVIATIONS FROM IDEAL VALUES        COUNT    RMS    WEIGHT
REMARK   3   BOND LENGTHS REFINED ATOMS        (A): 12423 ; 0.014 ; 0.019
REMARK   3   BOND LENGTHS OTHERS               (A): 11162 ; 0.001 ; 0.020
REMARK   3   BOND ANGLES REFINED ATOMS   (DEGREES): 16919 ; 1.885 ; 1.944
REMARK   3   BOND ANGLES OTHERS          (DEGREES): 25653 ; 0.988 ; 3.000
REMARK   3   TORSION ANGLES, PERIOD 1    (DEGREES):  1452 ; 8.408 ; 5.000
REMARK   3   TORSION ANGLES, PERIOD 2    (DEGREES):   616 ;36.600 ;23.961
REMARK   3   TORSION ANGLES, PERIOD 3    (DEGREES):  1992 ;19.873 ;15.000
REMARK   3   TORSION ANGLES, PERIOD 4    (DEGREES):    60 ;20.703 ;15.000
REMARK   3   CHIRAL-CENTER RESTRAINTS       (A**3):  1792 ; 0.158 ; 0.200
REMARK   3   GENERAL PLANES REFINED ATOMS      (A): 14040 ; 0.007 ; 0.020
REMARK   3   GENERAL PLANES OTHERS             (A):  3076 ; 0.001 ; 0.020
REMARK   3   NON-BONDED CONTACTS REFINED ATOMS (A):  NULL ;  NULL ;  NULL
REMARK   3   NON-BONDED CONTACTS OTHERS        (A):  NULL ;  NULL ;  NULL
REMARK   3   NON-BONDED TORSION REFINED ATOMS  (A):  NULL ;  NULL ;  NULL
REMARK   3   NON-BONDED TORSION OTHERS         (A):  NULL ;  NULL ;  NULL
REMARK   3   H-BOND (X...Y) REFINED ATOMS      (A):  NULL ;  NULL ;  NULL
REMARK   3   H-BOND (X...Y) OTHERS             (A):  NULL ;  NULL ;  NULL
REMARK   3   POTENTIAL METAL-ION REFINED ATOMS (A):  NULL ;  NULL ;  NULL
REMARK   3   POTENTIAL METAL-ION OTHERS        (A):  NULL ;  NULL ;  NULL
REMARK   3   SYMMETRY VDW REFINED ATOMS        (A):  NULL ;  NULL ;  NULL
REMARK   3   SYMMETRY VDW OTHERS               (A):  NULL ;  NULL ;  NULL
REMARK   3   SYMMETRY H-BOND REFINED ATOMS     (A):  NULL ;  NULL ;  NULL
REMARK   3   SYMMETRY H-BOND OTHERS            (A):  NULL ;  NULL ;  NULL
REMARK   3   SYMMETRY METAL-ION REFINED ATOMS  (A):  NULL ;  NULL ;  NULL
REMARK   3   SYMMETRY METAL-ION OTHERS         (A):  NULL ;  NULL ;  NULL
REMARK   3
REMARK   3  ISOTROPIC THERMAL FACTOR RESTRAINTS.     COUNT   RMS    WEIGHT
REMARK   3   MAIN-CHAIN BOND REFINED ATOMS  (A**2):  5814 ; 2.003 ; 3.027
REMARK   3   MAIN-CHAIN BOND OTHER ATOMS    (A**2):  5813 ; 2.002 ; 3.027
REMARK   3   MAIN-CHAIN ANGLE REFINED ATOMS (A**2):  7264 ; 3.363 ; 4.535
REMARK   3   MAIN-CHAIN ANGLE OTHER ATOMS   (A**2):  7265 ; 3.363 ; 4.536
REMARK   3   SIDE-CHAIN BOND REFINED ATOMS  (A**2):  6609 ; 1.943 ; 3.199
REMARK   3   SIDE-CHAIN BOND OTHER ATOMS    (A**2):  6609 ; 1.943 ; 3.199
REMARK   3   SIDE-CHAIN ANGLE REFINED ATOMS (A**2):  NULL ;  NULL ;  NULL
REMARK   3   SIDE-CHAIN ANGLE OTHER ATOMS   (A**2):  9656 ; 3.208 ; 4.728
REMARK   3   LONG RANGE B REFINED ATOMS     (A**2): 14319 ; 5.288 ;24.278
REMARK   3   LONG RANGE B OTHER ATOMS       (A**2): 14320 ; 5.288 ;24.277
REMARK   3
REMARK   3 ANISOTROPIC THERMAL FACTOR RESTRAINTS.    COUNT   RMS   WEIGHT
REMARK   3   RIGID-BOND RESTRAINTS          (A**2):  NULL ;  NULL ;  NULL
REMARK   3   SPHERICITY; FREE ATOMS         (A**2):  NULL ;  NULL ;  NULL
REMARK   3   SPHERICITY; BONDED ATOMS       (A**2):  NULL ;  NULL ;  NULL
REMARK   3
REMARK   3  NCS RESTRAINTS STATISTICS
REMARK   3   NUMBER OF DIFFERENT NCS GROUPS : NULL
REMARK   3
REMARK   3  TLS DETAILS
REMARK   3   NUMBER OF TLS GROUPS  : NULL
REMARK   3
REMARK   3  BULK SOLVENT MODELLING.
REMARK   3   METHOD USED : MASK
REMARK   3   PARAMETERS FOR MASK CALCULATION
REMARK   3   VDW PROBE RADIUS   : 1.20
REMARK   3   ION PROBE RADIUS   : 0.80
REMARK   3   SHRINKAGE RADIUS   : 0.80
REMARK   3
REMARK   3  OTHER REFINEMENT REMARKS: HYDROGENS HAVE BEEN ADDED IN THE RIDING
REMARK   3   POSITIONS
REMARK   4
REMARK   4 5ZID COMPLIES WITH FORMAT V. 3.30, 13-JUL-11
REMARK 100
REMARK 100 THIS ENTRY HAS BEEN PROCESSED BY PDBJ ON 28-MAR-18.
REMARK 100 THE DEPOSITION ID IS D_1300007131.
REMARK 200
REMARK 200 EXPERIMENTAL DETAILS
REMARK 200  EXPERIMENT TYPE                : X-RAY DIFFRACTION
REMARK 200  DATE OF DATA COLLECTION        : 20-MAR-16
REMARK 200  TEMPERATURE           (KELVIN) : 100
REMARK 200  PH                             : NULL
REMARK 200  NUMBER OF CRYSTALS USED        : 1
REMARK 200
REMARK 200  SYNCHROTRON              (Y/N) : Y
REMARK 200  RADIATION SOURCE               : SSRF
REMARK 200  BEAMLINE                       : BL17U1
REMARK 200  X-RAY GENERATOR MODEL          : NULL
REMARK 200  MONOCHROMATIC OR LAUE    (M/L) : M
REMARK 200  WAVELENGTH OR RANGE        (A) : 0.97852
REMARK 200  MONOCHROMATOR                  : NULL
REMARK 200  OPTICS                         : NULL
REMARK 200
REMARK 200  DETECTOR TYPE                  : CCD
REMARK 200  DETECTOR MANUFACTURER          : ADSC QUANTUM 315R
REMARK 200  INTENSITY-INTEGRATION SOFTWARE : MOSFLM
REMARK 200  DATA SCALING SOFTWARE          : SCALA
REMARK 200
REMARK 200  NUMBER OF UNIQUE REFLECTIONS   : 35139
REMARK 200  RESOLUTION RANGE HIGH      (A) : 3.000
REMARK 200  RESOLUTION RANGE LOW       (A) : 85.820
REMARK 200  REJECTION CRITERIA  (SIGMA(I)) : NULL
REMARK 200
REMARK 200 OVERALL.
REMARK 200  COMPLETENESS FOR RANGE     (%) : 91.2
REMARK 200  DATA REDUNDANCY                : 3.400
REMARK 200  R MERGE                    (I) : 0.14900
REMARK 200  R SYM                      (I) : NULL
REMARK 200  <I/SIGMA(I)> FOR THE DATA SET  : 5.3000
REMARK 200
REMARK 200 IN THE HIGHEST RESOLUTION SHELL.
REMARK 200  HIGHEST RESOLUTION SHELL, RANGE HIGH (A) : 3.00
REMARK 200  HIGHEST RESOLUTION SHELL, RANGE LOW  (A) : 3.16
REMARK 200  COMPLETENESS FOR SHELL     (%) : NULL
REMARK 200  DATA REDUNDANCY IN SHELL       : NULL
REMARK 200  R MERGE FOR SHELL          (I) : 0.32900
REMARK 200  R SYM FOR SHELL            (I) : NULL
REMARK 200  <I/SIGMA(I)> FOR SHELL         : NULL
REMARK 200
REMARK 200 DIFFRACTION PROTOCOL: SINGLE WAVELENGTH
REMARK 200 METHOD USED TO DETERMINE THE STRUCTURE: MOLECULAR REPLACEMENT
REMARK 200 SOFTWARE USED: MOLREP
REMARK 200 STARTING MODEL: 5J3J
REMARK 200
REMARK 200 REMARK: NULL
REMARK 280
REMARK 280 CRYSTAL
REMARK 280 SOLVENT CONTENT, VS   (%): 57.02
REMARK 280 MATTHEWS COEFFICIENT, VM (ANGSTROMS**3/DA): 2.86
REMARK 280
REMARK 280 CRYSTALLIZATION CONDITIONS: 100MM TRIS PH 8, 18% PEG 3350, 200MM
REMARK 280  NACL, VAPOR DIFFUSION, HANGING DROP, TEMPERATURE 289K
REMARK 290
REMARK 290 CRYSTALLOGRAPHIC SYMMETRY
REMARK 290 SYMMETRY OPERATORS FOR SPACE GROUP: P 1 21 1
REMARK 290
REMARK 290      SYMOP   SYMMETRY
REMARK 290     NNNMMM   OPERATOR
REMARK 290       1555   X,Y,Z
REMARK 290       2555   -X,Y+1/2,-Z
REMARK 290
REMARK 290     WHERE NNN -> OPERATOR NUMBER
REMARK 290           MMM -> TRANSLATION VECTOR
REMARK 290
REMARK 290 CRYSTALLOGRAPHIC SYMMETRY TRANSFORMATIONS
REMARK 290 THE FOLLOWING TRANSFORMATIONS OPERATE ON THE ATOM/HETATM
REMARK 290 RECORDS IN THIS ENTRY TO PRODUCE CRYSTALLOGRAPHICALLY
REMARK 290 RELATED MOLECULES.
REMARK 290   SMTRY1   1  1.000000  0.000000  0.000000        0.00000
REMARK 290   SMTRY2   1  0.000000  1.000000  0.000000        0.00000
REMARK 290   SMTRY3   1  0.000000  0.000000  1.000000        0.00000
REMARK 290   SMTRY1   2 -1.000000  0.000000  0.000000        0.00000
REMARK 290   SMTRY2   2  0.000000  1.000000  0.000000       63.09500
REMARK 290   SMTRY3   2  0.000000  0.000000 -1.000000        0.00000
REMARK 290
REMARK 290 REMARK: NULL
REMARK 300
REMARK 300 BIOMOLECULE: 1
REMARK 300 SEE REMARK 350 FOR THE AUTHOR PROVIDED AND/OR PROGRAM
REMARK 300 GENERATED ASSEMBLY INFORMATION FOR THE STRUCTURE IN
REMARK 300 THIS ENTRY. THE REMARK MAY ALSO PROVIDE INFORMATION ON
REMARK 300 BURIED SURFACE AREA.
REMARK 350
REMARK 350 COORDINATES FOR A COMPLETE MULTIMER REPRESENTING THE KNOWN
REMARK 350 BIOLOGICALLY SIGNIFICANT OLIGOMERIZATION STATE OF THE
REMARK 350 MOLECULE CAN BE GENERATED BY APPLYING BIOMT TRANSFORMATIONS
REMARK 350 GIVEN BELOW.  BOTH NON-CRYSTALLOGRAPHIC AND
REMARK 350 CRYSTALLOGRAPHIC OPERATIONS ARE GIVEN.
REMARK 350
REMARK 350 BIOMOLECULE: 1
REMARK 350 AUTHOR DETERMINED BIOLOGICAL UNIT: DIMERIC
REMARK 350 SOFTWARE DETERMINED QUATERNARY STRUCTURE: DIMERIC
REMARK 350 SOFTWARE USED: PISA
REMARK 350 TOTAL BURIED SURFACE AREA: 5610 ANGSTROM**2
REMARK 350 SURFACE AREA OF THE COMPLEX: 60130 ANGSTROM**2
REMARK 350 CHANGE IN SOLVENT FREE ENERGY: 2.0 KCAL/MOL
REMARK 350 APPLY THE FOLLOWING TO CHAINS: A, B
REMARK 350   BIOMT1   1  1.000000  0.000000  0.000000        0.00000
REMARK 350   BIOMT2   1  0.000000  1.000000  0.000000        0.00000
REMARK 350   BIOMT3   1  0.000000  0.000000  1.000000        0.00000
REMARK 465
REMARK 465 MISSING RESIDUES
REMARK 465 THE FOLLOWING RESIDUES WERE NOT LOCATED IN THE
REMARK 465 EXPERIMENT. (M=MODEL NUMBER; RES=RESIDUE NAME; C=CHAIN
REMARK 465 IDENTIFIER; SSSEQ=SEQUENCE NUMBER; I=INSERTION CODE.)
REMARK 465
REMARK 465   M RES C SSSEQI
REMARK 465     GLY A   767
REMARK 465     HIS A   768
REMARK 465     HIS A   769
REMARK 465     HIS A   770
REMARK 465     HIS A   771
REMARK 465     HIS A   772
REMARK 465     HIS A   773
REMARK 465     GLY B   767
REMARK 465     HIS B   768
REMARK 465     HIS B   769
REMARK 465     HIS B   770
REMARK 465     HIS B   771
REMARK 465     HIS B   772
REMARK 465     HIS B   773
REMARK 500
REMARK 500 GEOMETRY AND STEREOCHEMISTRY
REMARK 500 SUBTOPIC: CLOSE CONTACTS IN SAME ASYMMETRIC UNIT
REMARK 500
REMARK 500 THE FOLLOWING ATOMS ARE IN CLOSE CONTACT.
REMARK 500
REMARK 500  ATM1  RES C  SSEQI   ATM2  RES C  SSEQI           DISTANCE
REMARK 500   ND2  ASN A   229     O5   NAG A   801              1.91
REMARK 500
REMARK 500 REMARK: NULL
REMARK 500
REMARK 500 GEOMETRY AND STEREOCHEMISTRY
REMARK 500 SUBTOPIC: COVALENT BOND ANGLES
REMARK 500
REMARK 500 THE STEREOCHEMICAL PARAMETERS OF THE FOLLOWING RESIDUES
REMARK 500 HAVE VALUES WHICH DEVIATE FROM EXPECTED VALUES BY MORE
REMARK 500 THAN 6*RMSD (M=MODEL NUMBER; RES=RESIDUE NAME; C=CHAIN
REMARK 500 IDENTIFIER; SSEQ=SEQUENCE NUMBER; I=INSERTION CODE).
REMARK 500
REMARK 500 STANDARD TABLE:
REMARK 500 FORMAT: (10X,I3,1X,A3,1X,A1,I4,A1,3(1X,A4,2X),12X,F5.1)
REMARK 500
REMARK 500 EXPECTED VALUES PROTEIN: ENGH AND HUBER, 1999
REMARK 500 EXPECTED VALUES NUCLEIC ACID: CLOWNEY ET AL 1996
REMARK 500
REMARK 500  M RES CSSEQI ATM1   ATM2   ATM3
REMARK 500    CYS A 328   CA  -  CB  -  SG  ANGL. DEV. =   6.8 DEGREES
REMARK 500
REMARK 500 REMARK: NULL
REMARK 500
REMARK 500 GEOMETRY AND STEREOCHEMISTRY
REMARK 500 SUBTOPIC: TORSION ANGLES
REMARK 500
REMARK 500 TORSION ANGLES OUTSIDE THE EXPECTED RAMACHANDRAN REGIONS:
REMARK 500 (M=MODEL NUMBER; RES=RESIDUE NAME; C=CHAIN IDENTIFIER;
REMARK 500 SSEQ=SEQUENCE NUMBER; I=INSERTION CODE).
REMARK 500
REMARK 500 STANDARD TABLE:
REMARK 500 FORMAT:(10X,I3,1X,A3,1X,A1,I4,A1,4X,F7.2,3X,F7.2)
REMARK 500
REMARK 500 EXPECTED VALUES: GJ KLEYWEGT AND TA JONES (1996). PHI/PSI-
REMARK 500 CHOLOGY: RAMACHANDRAN REVISITED. STRUCTURE 4, 1395 - 1400
REMARK 500
REMARK 500  M RES CSSEQI        PSI       PHI
REMARK 500    TYR A  53       75.23   -118.92
REMARK 500    ILE A  63       13.40   -154.27
REMARK 500    SER A  64      167.46    170.57
REMARK 500    TYR A  70      102.88   -163.60
REMARK 500    TYR A  83     -128.64   -109.68
REMARK 500    ASN A  85       43.34    -38.29
REMARK 500    SER A  93     -111.66    -71.45
REMARK 500    THR A  94     -107.62     56.34
REMARK 500    PHE A  95       -3.14    -44.73
REMARK 500    GLU A  97       32.90    -96.74
REMARK 500    GLN A 123      -95.09   -112.43
REMARK 500    TRP A 124     -126.67   -106.05
REMARK 500    TYR A 128      145.61    175.07
REMARK 500    ARG A 140       56.20     25.09
REMARK 500    GLU A 146       24.52     40.97
REMARK 500    ARG A 147      171.09    -52.96
REMARK 500    ASN A 150      152.47    -47.72
REMARK 500    HIS A 162       36.77   -161.03
REMARK 500    ASN A 170       -0.24     80.78
REMARK 500    GLU A 191      120.40    -21.37
REMARK 500    ILE A 193      -71.52   -135.82
REMARK 500    ASP A 200     -166.61    -79.94
REMARK 500    VAL A 207      -78.32   -138.00
REMARK 500    ALA A 213       55.38   -140.97
REMARK 500    THR A 231      -60.39    -23.36
REMARK 500    SER A 242     -149.24     84.82
REMARK 500    SER A 275       76.89   -150.02
REMARK 500    VAL A 279      -76.15    -89.56
REMARK 500    ASN A 281     -171.85    -54.66
REMARK 500    GLU A 309       36.81   -140.25
REMARK 500    GLN A 320       48.37    -89.07
REMARK 500    GLU A 332        7.58    -64.08
REMARK 500    ARG A 336     -167.99   -101.77
REMARK 500    LEU A 366      -36.73    -38.25
REMARK 500    ASN A 377     -161.05    -77.06
REMARK 500    TRP A 402      161.83    178.22
REMARK 500    LYS A 423       27.13     48.05
REMARK 500    ASP A 438       93.01   -173.02
REMARK 500    TYR A 439        3.29    -66.04
REMARK 500    ASN A 450       74.39    167.93
REMARK 500    ASP A 515     -177.60   -171.45
REMARK 500    ASN A 520       32.98     31.99
REMARK 500    GLU A 521       17.19     82.01
REMARK 500    HIS A 533       47.62     35.29
REMARK 500    TYR A 547      -71.50   -137.94
REMARK 500    CYS A 551       34.86     75.11
REMARK 500    ARG A 596       -0.20     64.09
REMARK 500    THR A 600      -81.16   -134.43
REMARK 500    ASN A 621       16.01    -67.93
REMARK 500    ARG A 623       64.89   -118.01
REMARK 500
REMARK 500 THIS ENTRY HAS     124 RAMACHANDRAN OUTLIERS.
REMARK 500
REMARK 500 REMARK: NULL
REMARK 525
REMARK 525 SOLVENT
REMARK 525
REMARK 525 THE SOLVENT MOLECULES HAVE CHAIN IDENTIFIERS THAT
REMARK 525 INDICATE THE POLYMER CHAIN WITH WHICH THEY ARE MOST
REMARK 525 CLOSELY ASSOCIATED. THE REMARK LISTS ALL THE SOLVENT
REMARK 525 MOLECULES WHICH ARE MORE THAN 5A AWAY FROM THE
REMARK 525 NEAREST POLYMER CHAIN (M = MODEL NUMBER;
REMARK 525 RES=RESIDUE NAME; C=CHAIN IDENTIFIER; SSEQ=SEQUENCE
REMARK 525 NUMBER; I=INSERTION CODE):
REMARK 525
REMARK 525  M RES CSSEQI
REMARK 525    HOH A 926        DISTANCE =  9.21 ANGSTROMS
REMARK 800
REMARK 800 SITE
REMARK 800 SITE_IDENTIFIER: AC1
REMARK 800 EVIDENCE_CODE: SOFTWARE
REMARK 800 SITE_DESCRIPTION: binding site for residue 9EL A 802
REMARK 800
REMARK 800 SITE_IDENTIFIER: AC2
REMARK 800 EVIDENCE_CODE: SOFTWARE
REMARK 800 SITE_DESCRIPTION: binding site for residue 9EL B 806
REMARK 800
REMARK 800 SITE_IDENTIFIER: AC3
REMARK 800 EVIDENCE_CODE: SOFTWARE
REMARK 800 SITE_DESCRIPTION: binding site for Mono-Saccharide NAG A 801 bound
REMARK 800  to ASN A 229
REMARK 800
REMARK 800 SITE_IDENTIFIER: AC4
REMARK 800 EVIDENCE_CODE: SOFTWARE
REMARK 800 SITE_DESCRIPTION: binding site for Poly-Saccharide residues NAG B
REMARK 800  802 through MAN B 805 bound to ASN B 229
REMARK 800
REMARK 800 SITE_IDENTIFIER: AC5
REMARK 800 EVIDENCE_CODE: SOFTWARE
REMARK 800 SITE_DESCRIPTION: binding site for Mono-Saccharide NAG B 801 bound
REMARK 800  to ASN B 281
DBREF  5ZID A   40   766  UNP    P27487   DPP4_HUMAN      40    766
DBREF  5ZID B   40   766  UNP    P27487   DPP4_HUMAN      40    766
SEQADV 5ZID GLY A  767  UNP  P27487              EXPRESSION TAG
SEQADV 5ZID HIS A  768  UNP  P27487              EXPRESSION TAG
SEQADV 5ZID HIS A  769  UNP  P27487              EXPRESSION TAG
SEQADV 5ZID HIS A  770  UNP  P27487              EXPRESSION TAG
SEQADV 5ZID HIS A  771  UNP  P27487              EXPRESSION TAG
SEQADV 5ZID HIS A  772  UNP  P27487              EXPRESSION TAG
SEQADV 5ZID HIS A  773  UNP  P27487              EXPRESSION TAG
SEQADV 5ZID GLY B  767  UNP  P27487              EXPRESSION TAG
SEQADV 5ZID HIS B  768  UNP  P27487              EXPRESSION TAG
SEQADV 5ZID HIS B  769  UNP  P27487              EXPRESSION TAG
SEQADV 5ZID HIS B  770  UNP  P27487              EXPRESSION TAG
SEQADV 5ZID HIS B  771  UNP  P27487              EXPRESSION TAG
SEQADV 5ZID HIS B  772  UNP  P27487              EXPRESSION TAG
SEQADV 5ZID HIS B  773  UNP  P27487              EXPRESSION TAG
MODRES 5ZID NAG A  801  NAG  -D
MODRES 5ZID NAG B  801  NAG  -D
MODRES 5ZID MAN B  803  MAN  -D
MODRES 5ZID MAN B  804  MAN  -D
HET    NAG  A 801      14
HET    9EL  A 802      28
HET    NAG  B 801      14
HET    NAG  B 802      14
HET    MAN  B 803      11
HET    MAN  B 804      11
HET    MAN  B 805      11
HET    9EL  B 806      28
HETNAM     NAG N-ACETYL-D-GLUCOSAMINE
HETNAM     9EL (2S,3R)-2-AMINO-9-METHOXY-3-(2,4,5-TRIFLUOROPHENYL)-2,
HETNAM   2 9EL  3-DIHYDRO-1H-NAPHTHO[2,1-B]PYRAN-8-CARBONITRILE
HETNAM     MAN ALPHA-D-MANNOSE
FORMUL   3  NAG    3(C8 H15 N O6)
FORMUL   4  9EL    2(C21 H15 F3 N2 O2)
FORMUL   6  MAN    3(C6 H12 O6)
FORMUL   8  HOH   *43(H2 O)
CRYST1   66.070  126.190  118.620  90.00  99.30  90.00 P 1 21 1      4
ORIGX1      1.000000  0.000000  0.000000        0.00000
ORIGX2      0.000000  1.000000  0.000000        0.00000
ORIGX3      0.000000  0.000000  1.000000        0.00000
SCALE1      0.015135  0.000000  0.002479        0.00000
SCALE2      0.000000  0.007925  0.000000        0.00000
SCALE3      0.000000  0.000000  0.008543        0.00000

@<SCITEGIC>MOL_PROPERTY
__PDBSeqres__
SciTegic.value.StringValue
SEQRES   1 A  734  ARG LYS THR TYR THR LEU THR ASP TYR LEU LYS ASN THR
SEQRES   2 A  734  TYR ARG LEU LYS LEU TYR SER LEU ARG TRP ILE SER ASP
SEQRES   3 A  734  HIS GLU TYR LEU TYR LYS GLN GLU ASN ASN ILE LEU VAL
SEQRES   4 A  734  PHE ASN ALA GLU TYR GLY ASN SER SER VAL PHE LEU GLU
SEQRES   5 A  734  ASN SER THR PHE ASP GLU PHE GLY HIS SER ILE ASN ASP
SEQRES   6 A  734  TYR SER ILE SER PRO ASP GLY GLN PHE ILE LEU LEU GLU
SEQRES   7 A  734  TYR ASN TYR VAL LYS GLN TRP ARG HIS SER TYR THR ALA
SEQRES   8 A  734  SER TYR ASP ILE TYR ASP LEU ASN LYS ARG GLN LEU ILE
SEQRES   9 A  734  THR GLU GLU ARG ILE PRO ASN ASN THR GLN TRP VAL THR
SEQRES  10 A  734  TRP SER PRO VAL GLY HIS LYS LEU ALA TYR VAL TRP ASN
SEQRES  11 A  734  ASN ASP ILE TYR VAL LYS ILE GLU PRO ASN LEU PRO SER
SEQRES  12 A  734  TYR ARG ILE THR TRP THR GLY LYS GLU ASP ILE ILE TYR
SEQRES  13 A  734  ASN GLY ILE THR ASP TRP VAL TYR GLU GLU GLU VAL PHE
SEQRES  14 A  734  SER ALA TYR SER ALA LEU TRP TRP SER PRO ASN GLY THR
SEQRES  15 A  734  PHE LEU ALA TYR ALA GLN PHE ASN ASP THR GLU VAL PRO
SEQRES  16 A  734  LEU ILE GLU TYR SER PHE TYR SER ASP GLU SER LEU GLN
SEQRES  17 A  734  TYR PRO LYS THR VAL ARG VAL PRO TYR PRO LYS ALA GLY
SEQRES  18 A  734  ALA VAL ASN PRO THR VAL LYS PHE PHE VAL VAL ASN THR
SEQRES  19 A  734  ASP SER LEU SER SER VAL THR ASN ALA THR SER ILE GLN
SEQRES  20 A  734  ILE THR ALA PRO ALA SER MET LEU ILE GLY ASP HIS TYR
SEQRES  21 A  734  LEU CYS ASP VAL THR TRP ALA THR GLN GLU ARG ILE SER
SEQRES  22 A  734  LEU GLN TRP LEU ARG ARG ILE GLN ASN TYR SER VAL MET
SEQRES  23 A  734  ASP ILE CYS ASP TYR ASP GLU SER SER GLY ARG TRP ASN
SEQRES  24 A  734  CYS LEU VAL ALA ARG GLN HIS ILE GLU MET SER THR THR
SEQRES  25 A  734  GLY TRP VAL GLY ARG PHE ARG PRO SER GLU PRO HIS PHE
SEQRES  26 A  734  THR LEU ASP GLY ASN SER PHE TYR LYS ILE ILE SER ASN
SEQRES  27 A  734  GLU GLU GLY TYR ARG HIS ILE CYS TYR PHE GLN ILE ASP
SEQRES  28 A  734  LYS LYS ASP CYS THR PHE ILE THR LYS GLY THR TRP GLU
SEQRES  29 A  734  VAL ILE GLY ILE GLU ALA LEU THR SER ASP TYR LEU TYR
SEQRES  30 A  734  TYR ILE SER ASN GLU TYR LYS GLY MET PRO GLY GLY ARG
SEQRES  31 A  734  ASN LEU TYR LYS ILE GLN LEU SER ASP TYR THR LYS VAL
SEQRES  32 A  734  THR CYS LEU SER CYS GLU LEU ASN PRO GLU ARG CYS GLN
SEQRES  33 A  734  TYR TYR SER VAL SER PHE SER LYS GLU ALA LYS TYR TYR
SEQRES  34 A  734  GLN LEU ARG CYS SER GLY PRO GLY LEU PRO LEU TYR THR
SEQRES  35 A  734  LEU HIS SER SER VAL ASN ASP LYS GLY LEU ARG VAL LEU
SEQRES  36 A  734  GLU ASP ASN SER ALA LEU ASP LYS MET LEU GLN ASN VAL
SEQRES  37 A  734  GLN MET PRO SER LYS LYS LEU ASP PHE ILE ILE LEU ASN
SEQRES  38 A  734  GLU THR LYS PHE TRP TYR GLN MET ILE LEU PRO PRO HIS
SEQRES  39 A  734  PHE ASP LYS SER LYS LYS TYR PRO LEU LEU LEU ASP VAL
SEQRES  40 A  734  TYR ALA GLY PRO CYS SER GLN LYS ALA ASP THR VAL PHE
SEQRES  41 A  734  ARG LEU ASN TRP ALA THR TYR LEU ALA SER THR GLU ASN
SEQRES  42 A  734  ILE ILE VAL ALA SER PHE ASP GLY ARG GLY SER GLY TYR
SEQRES  43 A  734  GLN GLY ASP LYS ILE MET HIS ALA ILE ASN ARG ARG LEU
SEQRES  44 A  734  GLY THR PHE GLU VAL GLU ASP GLN ILE GLU ALA ALA ARG
SEQRES  45 A  734  GLN PHE SER LYS MET GLY PHE VAL ASP ASN LYS ARG ILE
SEQRES  46 A  734  ALA ILE TRP GLY TRP SER TYR GLY GLY TYR VAL THR SER
SEQRES  47 A  734  MET VAL LEU GLY SER GLY SER GLY VAL PHE LYS CYS GLY
SEQRES  48 A  734  ILE ALA VAL ALA PRO VAL SER ARG TRP GLU TYR TYR ASP
SEQRES  49 A  734  SER VAL TYR THR GLU ARG TYR MET GLY LEU PRO THR PRO
SEQRES  50 A  734  GLU ASP ASN LEU ASP HIS TYR ARG ASN SER THR VAL MET
SEQRES  51 A  734  SER ARG ALA GLU ASN PHE LYS GLN VAL GLU TYR LEU LEU
SEQRES  52 A  734  ILE HIS GLY THR ALA ASP ASP ASN VAL HIS PHE GLN GLN
SEQRES  53 A  734  SER ALA GLN ILE SER LYS ALA LEU VAL ASP VAL GLY VAL
SEQRES  54 A  734  ASP PHE GLN ALA MET TRP TYR THR ASP GLU ASP HIS GLY
SEQRES  55 A  734  ILE ALA SER SER THR ALA HIS GLN HIS ILE TYR THR HIS
SEQRES  56 A  734  MET SER HIS PHE ILE LYS GLN CYS PHE SER LEU PRO GLY
SEQRES  57 A  734  HIS HIS HIS HIS HIS HIS
SEQRES   1 B  734  ARG LYS THR TYR THR LEU THR ASP TYR LEU LYS ASN THR
SEQRES   2 B  734  TYR ARG LEU LYS LEU TYR SER LEU ARG TRP ILE SER ASP
SEQRES   3 B  734  HIS GLU TYR LEU TYR LYS GLN GLU ASN ASN ILE LEU VAL
SEQRES   4 B  734  PHE ASN ALA GLU TYR GLY ASN SER SER VAL PHE LEU GLU
SEQRES   5 B  734  ASN SER THR PHE ASP GLU PHE GLY HIS SER ILE ASN ASP
SEQRES   6 B  734  TYR SER ILE SER PRO ASP GLY GLN PHE ILE LEU LEU GLU
SEQRES   7 B  734  TYR ASN TYR VAL LYS GLN TRP ARG HIS SER TYR THR ALA
SEQRES   8 B  734  SER TYR ASP ILE TYR ASP LEU ASN LYS ARG GLN LEU ILE
SEQRES   9 B  734  THR GLU GLU ARG ILE PRO ASN ASN THR GLN TRP VAL THR
SEQRES  10 B  734  TRP SER PRO VAL GLY HIS LYS LEU ALA TYR VAL TRP ASN
SEQRES  11 B  734  ASN ASP ILE TYR VAL LYS ILE GLU PRO ASN LEU PRO SER
SEQRES  12 B  734  TYR ARG ILE THR TRP THR GLY LYS GLU ASP ILE ILE TYR
SEQRES  13 B  734  ASN GLY ILE THR ASP TRP VAL TYR GLU GLU GLU VAL PHE
SEQRES  14 B  734  SER ALA TYR SER ALA LEU TRP TRP SER PRO ASN GLY THR
SEQRES  15 B  734  PHE LEU ALA TYR ALA GLN PHE ASN ASP THR GLU VAL PRO
SEQRES  16 B  734  LEU ILE GLU TYR SER PHE TYR SER ASP GLU SER LEU GLN
SEQRES  17 B  734  TYR PRO LYS THR VAL ARG VAL PRO TYR PRO LYS ALA GLY
SEQRES  18 B  734  ALA VAL ASN PRO THR VAL LYS PHE PHE VAL VAL ASN THR
SEQRES  19 B  734  ASP SER LEU SER SER VAL THR ASN ALA THR SER ILE GLN
SEQRES  20 B  734  ILE THR ALA PRO ALA SER MET LEU ILE GLY ASP HIS TYR
SEQRES  21 B  734  LEU CYS ASP VAL THR TRP ALA THR GLN GLU ARG ILE SER
SEQRES  22 B  734  LEU GLN TRP LEU ARG ARG ILE GLN ASN TYR SER VAL MET
SEQRES  23 B  734  ASP ILE CYS ASP TYR ASP GLU SER SER GLY ARG TRP ASN
SEQRES  24 B  734  CYS LEU VAL ALA ARG GLN HIS ILE GLU MET SER THR THR
SEQRES  25 B  734  GLY TRP VAL GLY ARG PHE ARG PRO SER GLU PRO HIS PHE
SEQRES  26 B  734  THR LEU ASP GLY ASN SER PHE TYR LYS ILE ILE SER ASN
SEQRES  27 B  734  GLU GLU GLY TYR ARG HIS ILE CYS TYR PHE GLN ILE ASP
SEQRES  28 B  734  LYS LYS ASP CYS THR PHE ILE THR LYS GLY THR TRP GLU
SEQRES  29 B  734  VAL ILE GLY ILE GLU ALA LEU THR SER ASP TYR LEU TYR
SEQRES  30 B  734  TYR ILE SER ASN GLU TYR LYS GLY MET PRO GLY GLY ARG
SEQRES  31 B  734  ASN LEU TYR LYS ILE GLN LEU SER ASP TYR THR LYS VAL
SEQRES  32 B  734  THR CYS LEU SER CYS GLU LEU ASN PRO GLU ARG CYS GLN
SEQRES  33 B  734  TYR TYR SER VAL SER PHE SER LYS GLU ALA LYS TYR TYR
SEQRES  34 B  734  GLN LEU ARG CYS SER GLY PRO GLY LEU PRO LEU TYR THR
SEQRES  35 B  734  LEU HIS SER SER VAL ASN ASP LYS GLY LEU ARG VAL LEU
SEQRES  36 B  734  GLU ASP ASN SER ALA LEU ASP LYS MET LEU GLN ASN VAL
SEQRES  37 B  734  GLN MET PRO SER LYS LYS LEU ASP PHE ILE ILE LEU ASN
SEQRES  38 B  734  GLU THR LYS PHE TRP TYR GLN MET ILE LEU PRO PRO HIS
SEQRES  39 B  734  PHE ASP LYS SER LYS LYS TYR PRO LEU LEU LEU ASP VAL
SEQRES  40 B  734  TYR ALA GLY PRO CYS SER GLN LYS ALA ASP THR VAL PHE
SEQRES  41 B  734  ARG LEU ASN TRP ALA THR TYR LEU ALA SER THR GLU ASN
SEQRES  42 B  734  ILE ILE VAL ALA SER PHE ASP GLY ARG GLY SER GLY TYR
SEQRES  43 B  734  GLN GLY ASP LYS ILE MET HIS ALA ILE ASN ARG ARG LEU
SEQRES  44 B  734  GLY THR PHE GLU VAL GLU ASP GLN ILE GLU ALA ALA ARG
SEQRES  45 B  734  GLN PHE SER LYS MET GLY PHE VAL ASP ASN LYS ARG ILE
SEQRES  46 B  734  ALA ILE TRP GLY TRP SER TYR GLY GLY TYR VAL THR SER
SEQRES  47 B  734  MET VAL LEU GLY SER GLY SER GLY VAL PHE LYS CYS GLY
SEQRES  48 B  734  ILE ALA VAL ALA PRO VAL SER ARG TRP GLU TYR TYR ASP
SEQRES  49 B  734  SER VAL TYR THR GLU ARG TYR MET GLY LEU PRO THR PRO
SEQRES  50 B  734  GLU ASP ASN LEU ASP HIS TYR ARG ASN SER THR VAL MET
SEQRES  51 B  734  SER ARG ALA GLU ASN PHE LYS GLN VAL GLU TYR LEU LEU
SEQRES  52 B  734  ILE HIS GLY THR ALA ASP ASP ASN VAL HIS PHE GLN GLN
SEQRES  53 B  734  SER ALA GLN ILE SER LYS ALA LEU VAL ASP VAL GLY VAL
SEQRES  54 B  734  ASP PHE GLN ALA MET TRP TYR THR ASP GLU ASP HIS GLY
SEQRES  55 B  734  ILE ALA SER SER THR ALA HIS GLN HIS ILE TYR THR HIS
SEQRES  56 B  734  MET SER HIS PHE ILE LYS GLN CYS PHE SER LEU PRO GLY
SEQRES  57 B  734  HIS HIS HIS HIS HIS HIS

@<SCITEGIC>MOL_PROPERTY
Resolution
SciTegic.value.IntegerValue
3

@<SCITEGIC>MOL_PROPERTY
Protein Sequence
SciTegic.value.StringValue
RKTYTLTDYLKNTYRLKLYSLRWISDHEYLYKQENNILVFNAEYGNSSVFLENSTFDEFGHSINDYSISPDGQFILLEYNYVKQWRHSYTASYDIYDLNKRQLITEERIPNNTQWVTWSPVGHKLAYVWNNDIYVKIEPNLPSYRITWTGKEDIIYNGITDWVYEEEVFSAYSALWWSPNGTFLAYAQFNDTEVPLIEYS
FYSDESLQYPKTVRVPYPKAGAVNPTVKFFVVNTDSLSSVTNATSIQITAPASMLIGDHYLCDVTWATQERISLQWLRRIQNYSVMDICDYDESSGRWNCLVARQHIEMSTTGWVGRFRPSEPHFTLDGNSFYKIISNEEGYRHICYFQIDKKDCTFITKGTWEVIGIEALTSDYLYYISNEYKGMPGGRNLYKIQLSDY
TKVTCLSCELNPERCQYYSVSFSKEAKYYQLRCSGPGLPLYTLHSSVNDKGLRVLEDNSALDKMLQNVQMPSKKLDFIILNETKFWYQMILPPHFDKSKKYPLLLDVYAGPCSQKADTVFRLNWATYLASTENIIVASFDGRGSGYQGDKIMHAINRRLGTFEVEDQIEAARQFSKMGFVDNKRIAIWGWSYGGYVTSMV
LGSGSGVFKCGIAVAPVSRWEYYDSVYTERYMGLPTPEDNLDHYRNSTVMSRAENFKQVEYLLIHGTADDNVHFQQSAQISKALVDVGVDFQAMWYTDEDHGIASSTAHQHIYTHMSHFIKQCFSLP

@<SCITEGIC>MOL_PROPERTY
Secondary Structure
SciTegic.value.StringValue
CSSCCHHHHHTTCCCCCCCCCSSCCTTSSSSSCTTCSSSSSCCCCCCSSSSCCCCHHHHCCCCCSSSSCTTCCSSSSSSSSSSCCCCCSSSSSSSSSTTTTSSCCCCCCCCCCCSSSSCCCCCCSSSSCTTCSSSSCCTTCCCSSCCCCCCTTTSSSCCCCHHHHHHTTCCCCCSSSCCCCCSSSSSSSSCTTCCSSSSS
SCCCTTCCCCSSSSSSCCCTTCCCCSSSSSSSSTTCCCCCCCCCCSSCCCCHHHHTCCSSSSSSSSCCTTSSSSSSSSCCCCSSSSSSSSSSTTTTSSSSCHHHCSSSSCCCCCCCCCCCCCCSSCTTCCSSSSSSSCCCCCSSSSSSSTTCCCCSSCCCCCCCSSSSSSSCCCSSSSSSCCHHHCTTCCSSSSSSTTCT
TCSSSCCTTCCTTTCCCSSSSSCTTCCSSSSSSCCCCCCSSSSSSTTTTSSSSSSSCCHHHHHHHTTSSCCCCCSSSSSCTTCSSSSSSSCCCCCCTTCCSSSSSSSCCCTTCCCCCCCCCCCHHHHHHHHHCCSSSSSSCTTCCCCCHHHHHHHTTCTTTTHHHHHHHHHHHHHHHCCSSSSSSSSSSSTHHHHHHHHH
HCCCCCCCCSSSSSCCCCCHHHCCHHHHHHHHCCCCTTTTHHHHHHTCCHHHTHHHHHCSSSSSSSTTCCCCCTHHHHHHHHHHHHTTCCCSSSSSTTCCTTCCCHHHHHHHHHHHHHHHHHHTTCC

@<SCITEGIC>MOL_PROPERTY
Heavy atom RMSD to HL2 1
SciTegic.value.DoubleValue
0.000000

@<SCITEGIC>ATOM_PROPERTY
Formal Charge
SciTegic.value.StringValue
1 0
2 0
3 0
4 0
5 0
6 0
7 0
8 0
9 0
10 0
11 0
12 0
13 0
14 0
15 0
16 0
17 0
18 0
19 0
20 0
21 0
22 0
23 0
24 0
25 0
26 0
27 0
28 0

@<SCITEGIC>ATOM_PROPERTY
pdb_tempFactor
SciTegic.value.DoubleValue
1 0.00
2 0.00
3 0.00
4 0.00
5 0.00
6 0.00
7 0.00
8 0.00
9 0.00
10 0.00
11 0.00
12 0.00
13 0.00
14 0.00
15 0.00
16 0.00
17 0.00
18 0.00
19 0.00
20 0.00
21 0.00
22 0.00
23 0.00
24 0.00
25 0.00
26 0.00
27 0.00
28 0.00

@<SCITEGIC>ATOM_PROPERTY
pdb_occupancy
SciTegic.value.DoubleValue
1 1.00
2 1.00
3 1.00
4 1.00
5 1.00
6 1.00
7 1.00
8 1.00
9 1.00
10 1.00
11 1.00
12 1.00
13 1.00
14 1.00
15 1.00
16 1.00
17 1.00
18 1.00
19 1.00
20 1.00
21 1.00
22 1.00
23 1.00
24 1.00
25 1.00
26 1.00
27 1.00
28 1.00

#	Created by:	Discovery Studio
#	Creation time:	2019-08-05T16:13:35Z

@<TRIPOS>MOLECULE
5zid
   45    48     0 0 0
SMALL
USER_CHARGES


@<TRIPOS>ATOM
      1 C1          -15.106000   -5.691600   58.040800 C.2      1 SUBUNIT    0.0000
      2 C2          -14.918600   -5.002600   59.245500 C.2      1 SUBUNIT    0.0000
      3 C3          -13.625800   -4.592300   59.569700 C.2      1 SUBUNIT    0.0000
      4 C4          -12.576700   -4.904300   58.717600 C.2      1 SUBUNIT    0.0000
      5 C5          -12.785000   -5.624500   57.551400 C.2      1 SUBUNIT    0.0000
      6 C6          -14.059800   -6.018400   57.188200 C.2      1 SUBUNIT    0.0000
      7 F7          -16.328800   -6.096700   57.681100 F        1 SUBUNIT    0.0000
      8 F8          -11.757000   -5.896600   56.734600 F        1 SUBUNIT    0.0000
      9 F9          -11.348100   -4.473900   59.023400 F        1 SUBUNIT    0.0000
     10 C10         -16.036100   -4.820800   60.248400 C.3      1 SUBUNIT    0.0000
     11 O11         -17.208900   -4.388800   59.588500 O.3      1 SUBUNIT    0.0000
     12 C12         -18.417400   -4.582700   60.255100 C.2      1 SUBUNIT    0.0000
     13 C13         -18.588400   -5.406100   61.375900 C.2      1 SUBUNIT    0.0000
     14 C14         -17.380400   -6.064600   61.989800 C.3      1 SUBUNIT    0.0000
     15 C15         -16.231700   -6.139700   60.992000 C.3      1 SUBUNIT    0.0000
     16 N16         -14.979000   -6.478900   61.646600 N.3      1 SUBUNIT    0.0000
     17 C17         -19.881100   -5.593300   61.895100 C.2      1 SUBUNIT    0.0000
     18 C18         -20.961700   -4.907800   61.339400 C.2      1 SUBUNIT    0.0000
     19 C19         -20.764500   -4.079500   60.244200 C.2      1 SUBUNIT    0.0000
     20 C20         -19.504700   -3.934800   59.696400 C.2      1 SUBUNIT    0.0000
     21 C21         -20.137900   -6.558400   62.982700 C.2      1 SUBUNIT    0.0000
     22 C22         -21.393800   -7.002000   63.224000 C.2      1 SUBUNIT    0.0000
     23 C23         -22.608800   -6.365100   62.595900 C.3      1 SUBUNIT    0.0000
     24 C24         -22.326600   -4.995500   61.959800 C.3      1 SUBUNIT    0.0000
     25 O25         -21.730900   -7.972800   64.125300 O.3      1 SUBUNIT    0.0000
     26 C26         -20.707100   -8.787800   64.651300 C.3      1 SUBUNIT    0.0000
     27 C27         -23.736400   -6.270200   63.529500 C.1      1 SUBUNIT    0.0000
     28 N28         -24.635700   -6.196700   64.258200 N.1      1 SUBUNIT    0.0000
     29 H29         -13.429400   -4.076200   60.498200 H        1 SUBUNIT    0.0000
     30 H30         -14.236300   -6.565900   56.274800 H        1 SUBUNIT    0.0000
     31 H31         -15.752600   -4.049700   60.967300 H        1 SUBUNIT    0.0000
     32 H32         -17.613000   -7.074900   62.322900 H        1 SUBUNIT    0.0000
     33 H33         -17.078700   -5.491600   62.868400 H        1 SUBUNIT    0.0000
     34 H34         -16.441200   -6.934000   60.274500 H        1 SUBUNIT    0.0000
     35 H35         -14.954800   -6.122400   62.595000 H        1 SUBUNIT    0.0000
     36 H36         -14.888200   -7.482700   61.718600 H        1 SUBUNIT    0.0000
     37 H37         -21.595600   -3.541400   59.812800 H        1 SUBUNIT    0.0000
     38 H38         -19.360500   -3.304900   58.831000 H        1 SUBUNIT    0.0000
     39 H39         -19.309900   -6.920500   63.559200 H        1 SUBUNIT    0.0000
     40 H40         -22.935800   -7.038600   61.806200 H        1 SUBUNIT    0.0000
     41 H41         -23.090200   -4.761300   61.215800 H        1 SUBUNIT    0.0000
     42 H42         -22.368700   -4.206700   62.713300 H        1 SUBUNIT    0.0000
     43 H43         -20.164800   -9.281000   63.843800 H        1 SUBUNIT    0.0000
     44 H44         -20.010200   -8.210700   65.257400 H        1 SUBUNIT    0.0000
     45 H45         -21.147300   -9.556000   65.287500 H        1 SUBUNIT    0.0000
@<TRIPOS>BOND
     1    1    2 2
     2    1    6 1
     3    1    7 1
     4    2    3 1
     5    2   10 1
     6    3    4 2
     7    3   29 1
     8    4    5 1
     9    4    9 1
    10    5    6 2
    11    5    8 1
    12    6   30 1
    13   10   11 1
    14   10   15 1
    15   10   31 1
    16   11   12 1
    17   12   13 2
    18   12   20 1
    19   13   14 1
    20   13   17 1
    21   14   15 1
    22   14   32 1
    23   14   33 1
    24   15   16 1
    25   15   34 1
    26   16   35 1
    27   16   36 1
    28   17   18 2
    29   17   21 1
    30   18   19 1
    31   18   24 1
    32   19   20 2
    33   19   37 1
    34   20   38 1
    35   21   22 2
    36   21   39 1
    37   22   23 1
    38   22   25 1
    39   23   24 1
    40   23   27 1
    41   23   40 1
    42   24   41 1
    43   24   42 1
    44   25   26 1
    45   26   43 1
    46   26   44 1
    47   26   45 1
    48   27   28 3
@<SCITEGIC>MOL_PROPERTY
Resolution
SciTegic.value.IntegerValue
3

@<SCITEGIC>MOL_PROPERTY
TopHits
SciTegic.value.IntegerValue
10

@<SCITEGIC>MOL_PROPERTY
-CDOCKER_ENERGY
SciTegic.value.DoubleValue
13.918254

@<SCITEGIC>MOL_PROPERTY
-CDOCKER_INTERACTION_ENERGY
SciTegic.value.DoubleValue
40.165966

@<SCITEGIC>MOL_PROPERTY
POSE_NUMBER
SciTegic.value.IntegerValue
1

@<SCITEGIC>MOL_PROPERTY
ForcefieldFFML
SciTegic.value.StringValue
<?xml version="1.0" encoding="UTF-8"?>
<!DOCTYPE ffml SYSTEM "Ffml.dtd">
<ffml version="1.0">
<forcefield name="CHARMm" derivedFrom="CHARMm" base="CHARMm">
<atomTypes>
</atomTypes>
<parameters>
<angle atom1="CUA1" atom2="CT" atom3="CUY2">
<quadratic
refValue="111.31"
forceConstant="63.3333"/>
</angle>
</parameters>
</forcefield>
</ffml>

@<SCITEGIC>MOL_PROPERTY
Initial Potential Energy
SciTegic.value.DoubleValue
33.787060

@<SCITEGIC>MOL_PROPERTY
Initial RMS Gradient
SciTegic.value.DoubleValue
13.408730

@<SCITEGIC>MOL_PROPERTY
Minimization Criteria
SciTegic.value.StringValue
 CONJUG> Minimization exiting with gradient tolerance ( 0.0100000) satisfied.

@<SCITEGIC>MOL_PROPERTY
CHARMm Energy
SciTegic.value.DoubleValue
19.634710

@<SCITEGIC>MOL_PROPERTY
Potential Energy
SciTegic.value.DoubleValue
19.634710

@<SCITEGIC>MOL_PROPERTY
RMS Gradient
SciTegic.value.DoubleValue
0.009040

@<SCITEGIC>MOL_PROPERTY
Bond Energy
SciTegic.value.DoubleValue
1.047970

@<SCITEGIC>MOL_PROPERTY
Angle Energy
SciTegic.value.DoubleValue
9.067780

@<SCITEGIC>MOL_PROPERTY
Urey-Bradley Energy
SciTegic.value.IntegerValue
0

@<SCITEGIC>MOL_PROPERTY
Dihedral Energy
SciTegic.value.DoubleValue
18.567129

@<SCITEGIC>MOL_PROPERTY
Improper Energy
SciTegic.value.DoubleValue
0.224190

@<SCITEGIC>MOL_PROPERTY
Van der Waals Energy
SciTegic.value.DoubleValue
1.328710

@<SCITEGIC>MOL_PROPERTY
Electrostatic Energy
SciTegic.value.DoubleValue
-10.601070

@<SCITEGIC>MOL_PROPERTY
Hydrogen Bond Energy
SciTegic.value.IntegerValue
0

@<SCITEGIC>MOL_PROPERTY
Solvation Free Energy
SciTegic.value.IntegerValue
0

@<SCITEGIC>MOL_PROPERTY
PartialChargeMethod
SciTegic.value.StringValue
MomanyRone

@<SCITEGIC>MOL_PROPERTY
UseResidueTemplateCharge
SciTegic.value.StringValue
True

@<SCITEGIC>MOL_PROPERTY
Heavy atom RMSD to HL2 1
SciTegic.value.DoubleValue
1.798700

@<SCITEGIC>ATOM_PROPERTY
Formal Charge
SciTegic.value.StringValue
1 0
2 0
3 0
4 0
5 0
6 0
7 0
8 0
9 0
10 0
11 0
12 0
13 0
14 0
15 0
16 0
17 0
18 0
19 0
20 0
21 0
22 0
23 0
24 0
25 0
26 0
27 0
28 0
29 0
30 0
31 0
32 0
33 0
34 0
35 0
36 0
37 0
38 0
39 0
40 0
41 0
42 0
43 0
44 0
45 0

@<SCITEGIC>ATOM_PROPERTY
pdb_tempFactor
SciTegic.value.DoubleValue
1 0.00
2 0.00
3 0.00
4 0.00
5 0.00
6 0.00
7 0.00
8 0.00
9 0.00
10 0.00
11 0.00
12 0.00
13 0.00
14 0.00
15 0.00
16 0.00
17 0.00
18 0.00
19 0.00
20 0.00
21 0.00
22 0.00
23 0.00
24 0.00
25 0.00
26 0.00
27 0.00
28 0.00
29 0.00
30 0.00
31 0.00
32 0.00
33 0.00
34 0.00
35 0.00
36 0.00
37 0.00
38 0.00
39 0.00
40 0.00
41 0.00
42 0.00
43 0.00
44 0.00
45 0.00

@<SCITEGIC>ATOM_PROPERTY
pdb_occupancy
SciTegic.value.DoubleValue
1 1.00
2 1.00
3 1.00
4 1.00
5 1.00
6 1.00
7 1.00
8 1.00
9 1.00
10 1.00
11 1.00
12 1.00
13 1.00
14 1.00
15 1.00
16 1.00
17 1.00
18 1.00
19 1.00
20 1.00
21 1.00
22 1.00
23 1.00
24 1.00
25 1.00
26 1.00
27 1.00
28 1.00
29 1.00
30 1.00
31 1.00
32 1.00
33 1.00
34 1.00
35 1.00
36 1.00
37 1.00
38 1.00
39 1.00
40 1.00
41 1.00
42 1.00
43 1.00
44 1.00
45 1.00

#	Created by:	Discovery Studio
#	Creation time:	2019-08-05T16:13:35Z

@<TRIPOS>MOLECULE
5zid
   45    48     0 0 0
SMALL
USER_CHARGES


@<TRIPOS>ATOM
      1 C1          -15.066500   -5.718900   58.006800 C.2      1 SUBUNIT    0.0000
      2 C2          -14.912900   -4.998800   59.198000 C.2      1 SUBUNIT    0.0000
      3 C3          -13.632800   -4.563700   59.540600 C.2      1 SUBUNIT    0.0000
      4 C4          -12.562100   -4.888900   58.720800 C.2      1 SUBUNIT    0.0000
      5 C5          -12.735600   -5.648600   57.573500 C.2      1 SUBUNIT    0.0000
      6 C6          -13.997800   -6.063300   57.189600 C.2      1 SUBUNIT    0.0000
      7 F7          -16.278100   -6.142300   57.629000 F        1 SUBUNIT    0.0000
      8 F8          -11.686200   -5.939700   56.792300 F        1 SUBUNIT    0.0000
      9 F9          -11.346300   -4.433300   59.038700 F        1 SUBUNIT    0.0000
     10 C10         -16.049200   -4.835600   60.181500 C.3      1 SUBUNIT    0.0000
     11 O11         -17.220500   -4.439300   59.494500 O.3      1 SUBUNIT    0.0000
     12 C12         -18.442300   -4.705700   60.111300 C.2      1 SUBUNIT    0.0000
     13 C13         -18.610900   -5.557700   61.210500 C.2      1 SUBUNIT    0.0000
     14 C14         -17.396200   -6.149900   61.872700 C.3      1 SUBUNIT    0.0000
     15 C15         -16.206600   -6.158400   60.927600 C.3      1 SUBUNIT    0.0000
     16 N16         -14.967900   -6.444700   61.634300 N.3      1 SUBUNIT    0.0000
     17 C17         -19.906700   -5.814200   61.687400 C.2      1 SUBUNIT    0.0000
     18 C18         -21.003100   -5.175800   61.106800 C.2      1 SUBUNIT    0.0000
     19 C19         -20.812300   -4.319500   60.031900 C.2      1 SUBUNIT    0.0000
     20 C20         -19.542800   -4.099200   59.529200 C.2      1 SUBUNIT    0.0000
     21 C21         -20.142700   -6.749700   62.804000 C.2      1 SUBUNIT    0.0000
     22 C22         -21.313400   -6.738100   63.476500 C.2      1 SUBUNIT    0.0000
     23 C23         -22.478300   -5.877800   63.064400 C.3      1 SUBUNIT    0.0000
     24 C24         -22.401900   -5.451400   61.587500 C.3      1 SUBUNIT    0.0000
     25 O25         -21.657000   -7.598900   64.481400 O.3      1 SUBUNIT    0.0000
     26 C26         -20.741800   -8.609100   64.852300 C.3      1 SUBUNIT    0.0000
     27 C27         -22.541300   -4.697400   63.928900 C.1      1 SUBUNIT    0.0000
     28 N28         -22.590000   -3.748400   64.595600 N.1      1 SUBUNIT    0.0000
     29 H29         -13.465300   -4.019100   60.458800 H        1 SUBUNIT    0.0000
     30 H30         -14.148300   -6.644200   56.291500 H        1 SUBUNIT    0.0000
     31 H31         -15.800600   -4.052700   60.899900 H        1 SUBUNIT    0.0000
     32 H32         -17.574400   -7.177300   62.177000 H        1 SUBUNIT    0.0000
     33 H33         -17.170000   -5.574300   62.770900 H        1 SUBUNIT    0.0000
     34 H34         -16.348800   -6.961100   60.203000 H        1 SUBUNIT    0.0000
     35 H35         -14.868100   -7.442500   61.761400 H        1 SUBUNIT    0.0000
     36 H36         -14.978200   -6.041600   62.564500 H        1 SUBUNIT    0.0000
     37 H37         -21.661400   -3.837400   59.569300 H        1 SUBUNIT    0.0000
     38 H38         -19.405100   -3.452100   58.675200 H        1 SUBUNIT    0.0000
     39 H39         -19.370400   -7.435900   63.085100 H        1 SUBUNIT    0.0000
     40 H40         -23.400600   -6.440700   63.208400 H        1 SUBUNIT    0.0000
     41 H41         -22.780500   -6.268100   60.978200 H        1 SUBUNIT    0.0000
     42 H42         -23.054700   -4.602300   61.373900 H        1 SUBUNIT    0.0000
     43 H43         -19.801200   -8.182800   65.200900 H        1 SUBUNIT    0.0000
     44 H44         -21.161900   -9.203000   65.663200 H        1 SUBUNIT    0.0000
     45 H45         -20.547700   -9.274200   64.010700 H        1 SUBUNIT    0.0000
@<TRIPOS>BOND
     1    1    2 2
     2    1    6 1
     3    1    7 1
     4    2    3 1
     5    2   10 1
     6    3    4 2
     7    3   29 1
     8    4    5 1
     9    4    9 1
    10    5    6 2
    11    5    8 1
    12    6   30 1
    13   10   11 1
    14   10   15 1
    15   10   31 1
    16   11   12 1
    17   12   13 2
    18   12   20 1
    19   13   14 1
    20   13   17 1
    21   14   15 1
    22   14   32 1
    23   14   33 1
    24   15   16 1
    25   15   34 1
    26   16   35 1
    27   16   36 1
    28   17   18 2
    29   17   21 1
    30   18   19 1
    31   18   24 1
    32   19   20 2
    33   19   37 1
    34   20   38 1
    35   21   22 2
    36   21   39 1
    37   22   23 1
    38   22   25 1
    39   23   24 1
    40   23   27 1
    41   23   40 1
    42   24   41 1
    43   24   42 1
    44   25   26 1
    45   26   43 1
    46   26   44 1
    47   26   45 1
    48   27   28 3
@<SCITEGIC>MOL_PROPERTY
Resolution
SciTegic.value.IntegerValue
3

@<SCITEGIC>MOL_PROPERTY
TopHits
SciTegic.value.IntegerValue
10

@<SCITEGIC>MOL_PROPERTY
-CDOCKER_ENERGY
SciTegic.value.DoubleValue
13.633453

@<SCITEGIC>MOL_PROPERTY
-CDOCKER_INTERACTION_ENERGY
SciTegic.value.DoubleValue
40.147213

@<SCITEGIC>MOL_PROPERTY
POSE_NUMBER
SciTegic.value.IntegerValue
2

@<SCITEGIC>MOL_PROPERTY
ForcefieldFFML
SciTegic.value.StringValue
<?xml version="1.0" encoding="UTF-8"?>
<!DOCTYPE ffml SYSTEM "Ffml.dtd">
<ffml version="1.0">
<forcefield name="CHARMm" derivedFrom="CHARMm" base="CHARMm">
<atomTypes>
</atomTypes>
<parameters>
<angle atom1="CUA1" atom2="CT" atom3="CUY2">
<quadratic
refValue="111.31"
forceConstant="63.3333"/>
</angle>
</parameters>
</forcefield>
</ffml>

@<SCITEGIC>MOL_PROPERTY
Initial Potential Energy
SciTegic.value.DoubleValue
33.787060

@<SCITEGIC>MOL_PROPERTY
Initial RMS Gradient
SciTegic.value.DoubleValue
13.408730

@<SCITEGIC>MOL_PROPERTY
Minimization Criteria
SciTegic.value.StringValue
 CONJUG> Minimization exiting with gradient tolerance ( 0.0100000) satisfied.

@<SCITEGIC>MOL_PROPERTY
CHARMm Energy
SciTegic.value.DoubleValue
19.634710

@<SCITEGIC>MOL_PROPERTY
Potential Energy
SciTegic.value.DoubleValue
19.634710

@<SCITEGIC>MOL_PROPERTY
RMS Gradient
SciTegic.value.DoubleValue
0.009040

@<SCITEGIC>MOL_PROPERTY
Bond Energy
SciTegic.value.DoubleValue
1.047970

@<SCITEGIC>MOL_PROPERTY
Angle Energy
SciTegic.value.DoubleValue
9.067780

@<SCITEGIC>MOL_PROPERTY
Urey-Bradley Energy
SciTegic.value.IntegerValue
0

@<SCITEGIC>MOL_PROPERTY
Dihedral Energy
SciTegic.value.DoubleValue
18.567129

@<SCITEGIC>MOL_PROPERTY
Improper Energy
SciTegic.value.DoubleValue
0.224190

@<SCITEGIC>MOL_PROPERTY
Van der Waals Energy
SciTegic.value.DoubleValue
1.328710

@<SCITEGIC>MOL_PROPERTY
Electrostatic Energy
SciTegic.value.DoubleValue
-10.601070

@<SCITEGIC>MOL_PROPERTY
Hydrogen Bond Energy
SciTegic.value.IntegerValue
0

@<SCITEGIC>MOL_PROPERTY
Solvation Free Energy
SciTegic.value.IntegerValue
0

@<SCITEGIC>MOL_PROPERTY
PartialChargeMethod
SciTegic.value.StringValue
MomanyRone

@<SCITEGIC>MOL_PROPERTY
UseResidueTemplateCharge
SciTegic.value.StringValue
True

@<SCITEGIC>MOL_PROPERTY
Heavy atom RMSD to HL2 1
SciTegic.value.DoubleValue
1.904817

@<SCITEGIC>ATOM_PROPERTY
Formal Charge
SciTegic.value.StringValue
1 0
2 0
3 0
4 0
5 0
6 0
7 0
8 0
9 0
10 0
11 0
12 0
13 0
14 0
15 0
16 0
17 0
18 0
19 0
20 0
21 0
22 0
23 0
24 0
25 0
26 0
27 0
28 0
29 0
30 0
31 0
32 0
33 0
34 0
35 0
36 0
37 0
38 0
39 0
40 0
41 0
42 0
43 0
44 0
45 0

@<SCITEGIC>ATOM_PROPERTY
pdb_tempFactor
SciTegic.value.DoubleValue
1 0.00
2 0.00
3 0.00
4 0.00
5 0.00
6 0.00
7 0.00
8 0.00
9 0.00
10 0.00
11 0.00
12 0.00
13 0.00
14 0.00
15 0.00
16 0.00
17 0.00
18 0.00
19 0.00
20 0.00
21 0.00
22 0.00
23 0.00
24 0.00
25 0.00
26 0.00
27 0.00
28 0.00
29 0.00
30 0.00
31 0.00
32 0.00
33 0.00
34 0.00
35 0.00
36 0.00
37 0.00
38 0.00
39 0.00
40 0.00
41 0.00
42 0.00
43 0.00
44 0.00
45 0.00

@<SCITEGIC>ATOM_PROPERTY
pdb_occupancy
SciTegic.value.DoubleValue
1 1.00
2 1.00
3 1.00
4 1.00
5 1.00
6 1.00
7 1.00
8 1.00
9 1.00
10 1.00
11 1.00
12 1.00
13 1.00
14 1.00
15 1.00
16 1.00
17 1.00
18 1.00
19 1.00
20 1.00
21 1.00
22 1.00
23 1.00
24 1.00
25 1.00
26 1.00
27 1.00
28 1.00
29 1.00
30 1.00
31 1.00
32 1.00
33 1.00
34 1.00
35 1.00
36 1.00
37 1.00
38 1.00
39 1.00
40 1.00
41 1.00
42 1.00
43 1.00
44 1.00
45 1.00

#	Created by:	Discovery Studio
#	Creation time:	2019-08-05T16:13:35Z

@<TRIPOS>MOLECULE
5zid
   45    48     0 0 0
SMALL
USER_CHARGES


@<TRIPOS>ATOM
      1 C1          -14.985900   -5.805200   57.749800 C.2      1 SUBUNIT    0.0000
      2 C2          -14.599200   -5.092500   58.890600 C.2      1 SUBUNIT    0.0000
      3 C3          -13.243300   -4.831700   59.071000 C.2      1 SUBUNIT    0.0000
      4 C4          -12.328000   -5.312200   58.148100 C.2      1 SUBUNIT    0.0000
      5 C5          -12.732400   -6.038200   57.041900 C.2      1 SUBUNIT    0.0000
      6 C6          -14.072500   -6.295600   56.827900 C.2      1 SUBUNIT    0.0000
      7 F7          -16.276900   -6.079600   57.526600 F        1 SUBUNIT    0.0000
      8 F8          -11.829500   -6.471800   56.152400 F        1 SUBUNIT    0.0000
      9 F9          -11.038000   -5.017000   58.307900 F        1 SUBUNIT    0.0000
     10 C10         -15.579000   -4.742900   59.982500 C.3      1 SUBUNIT    0.0000
     11 O11         -16.747500   -4.187100   59.404800 O.3      1 SUBUNIT    0.0000
     12 C12         -17.977300   -4.482200   59.990900 C.2      1 SUBUNIT    0.0000
     13 C13         -18.146500   -5.300200   61.113400 C.2      1 SUBUNIT    0.0000
     14 C14         -16.917600   -5.785500   61.829300 C.3      1 SUBUNIT    0.0000
     15 C15         -15.812500   -6.002000   60.819500 C.3      1 SUBUNIT    0.0000
     16 N16         -14.579900   -6.397500   61.480000 N.3      1 SUBUNIT    0.0000
     17 C17         -19.445100   -5.622200   61.533800 C.2      1 SUBUNIT    0.0000
     18 C18         -20.545100   -5.040300   60.904600 C.2      1 SUBUNIT    0.0000
     19 C19         -20.355100   -4.200700   59.817100 C.2      1 SUBUNIT    0.0000
     20 C20         -19.079600   -3.937700   59.355300 C.2      1 SUBUNIT    0.0000
     21 C21         -19.685300   -6.573200   62.633400 C.2      1 SUBUNIT    0.0000
     22 C22         -20.869200   -6.580300   63.281900 C.2      1 SUBUNIT    0.0000
     23 C23         -22.041300   -5.749100   62.834900 C.3      1 SUBUNIT    0.0000
     24 C24         -21.941600   -5.377200   61.344600 C.3      1 SUBUNIT    0.0000
     25 O25         -21.212200   -7.440500   64.286100 O.3      1 SUBUNIT    0.0000
     26 C26         -20.274800   -8.422200   64.675500 C.3      1 SUBUNIT    0.0000
     27 C27         -22.108400   -4.542600   63.661700 C.1      1 SUBUNIT    0.0000
     28 N28         -22.143100   -3.582600   64.312400 N.1      1 SUBUNIT    0.0000
     29 H29         -12.902900   -4.298500   59.946000 H        1 SUBUNIT    0.0000
     30 H30         -14.398700   -6.868700   55.976400 H        1 SUBUNIT    0.0000
     31 H31         -15.142100   -3.979500   60.627900 H        1 SUBUNIT    0.0000
     32 H32         -17.072000   -6.715200   62.365000 H        1 SUBUNIT    0.0000
     33 H33         -16.623100   -5.037200   62.564900 H        1 SUBUNIT    0.0000
     34 H34         -16.095000   -6.831500   60.169200 H        1 SUBUNIT    0.0000
     35 H35         -14.424800   -5.843800   62.313300 H        1 SUBUNIT    0.0000
     36 H36         -14.671900   -7.353300   61.798400 H        1 SUBUNIT    0.0000
     37 H37         -21.203900   -3.766900   59.310300 H        1 SUBUNIT    0.0000
     38 H38         -18.934000   -3.311600   58.486900 H        1 SUBUNIT    0.0000
     39 H39         -18.910100   -7.253400   62.918600 H        1 SUBUNIT    0.0000
     40 H40         -22.960300   -6.315100   62.984500 H        1 SUBUNIT    0.0000
     41 H41         -22.240300   -6.241600   60.754700 H        1 SUBUNIT    0.0000
     42 H42         -22.635800   -4.578900   61.077800 H        1 SUBUNIT    0.0000
     43 H43         -20.686100   -9.020500   65.488900 H        1 SUBUNIT    0.0000
     44 H44         -20.052600   -9.089700   63.841600 H        1 SUBUNIT    0.0000
     45 H45         -19.349300   -7.963500   65.025200 H        1 SUBUNIT    0.0000
@<TRIPOS>BOND
     1    1    2 2
     2    1    6 1
     3    1    7 1
     4    2    3 1
     5    2   10 1
     6    3    4 2
     7    3   29 1
     8    4    5 1
     9    4    9 1
    10    5    6 2
    11    5    8 1
    12    6   30 1
    13   10   11 1
    14   10   15 1
    15   10   31 1
    16   11   12 1
    17   12   13 2
    18   12   20 1
    19   13   14 1
    20   13   17 1
    21   14   15 1
    22   14   32 1
    23   14   33 1
    24   15   16 1
    25   15   34 1
    26   16   35 1
    27   16   36 1
    28   17   18 2
    29   17   21 1
    30   18   19 1
    31   18   24 1
    32   19   20 2
    33   19   37 1
    34   20   38 1
    35   21   22 2
    36   21   39 1
    37   22   23 1
    38   22   25 1
    39   23   24 1
    40   23   27 1
    41   23   40 1
    42   24   41 1
    43   24   42 1
    44   25   26 1
    45   26   43 1
    46   26   44 1
    47   26   45 1
    48   27   28 3
@<SCITEGIC>MOL_PROPERTY
Resolution
SciTegic.value.IntegerValue
3

@<SCITEGIC>MOL_PROPERTY
TopHits
SciTegic.value.IntegerValue
10

@<SCITEGIC>MOL_PROPERTY
-CDOCKER_ENERGY
SciTegic.value.DoubleValue
12.875371

@<SCITEGIC>MOL_PROPERTY
-CDOCKER_INTERACTION_ENERGY
SciTegic.value.DoubleValue
40.650612

@<SCITEGIC>MOL_PROPERTY
POSE_NUMBER
SciTegic.value.IntegerValue
3

@<SCITEGIC>MOL_PROPERTY
ForcefieldFFML
SciTegic.value.StringValue
<?xml version="1.0" encoding="UTF-8"?>
<!DOCTYPE ffml SYSTEM "Ffml.dtd">
<ffml version="1.0">
<forcefield name="CHARMm" derivedFrom="CHARMm" base="CHARMm">
<atomTypes>
</atomTypes>
<parameters>
<angle atom1="CUA1" atom2="CT" atom3="CUY2">
<quadratic
refValue="111.31"
forceConstant="63.3333"/>
</angle>
</parameters>
</forcefield>
</ffml>

@<SCITEGIC>MOL_PROPERTY
Initial Potential Energy
SciTegic.value.DoubleValue
33.787060

@<SCITEGIC>MOL_PROPERTY
Initial RMS Gradient
SciTegic.value.DoubleValue
13.408730

@<SCITEGIC>MOL_PROPERTY
Minimization Criteria
SciTegic.value.StringValue
 CONJUG> Minimization exiting with gradient tolerance ( 0.0100000) satisfied.

@<SCITEGIC>MOL_PROPERTY
CHARMm Energy
SciTegic.value.DoubleValue
19.634710

@<SCITEGIC>MOL_PROPERTY
Potential Energy
SciTegic.value.DoubleValue
19.634710

@<SCITEGIC>MOL_PROPERTY
RMS Gradient
SciTegic.value.DoubleValue
0.009040

@<SCITEGIC>MOL_PROPERTY
Bond Energy
SciTegic.value.DoubleValue
1.047970

@<SCITEGIC>MOL_PROPERTY
Angle Energy
SciTegic.value.DoubleValue
9.067780

@<SCITEGIC>MOL_PROPERTY
Urey-Bradley Energy
SciTegic.value.IntegerValue
0

@<SCITEGIC>MOL_PROPERTY
Dihedral Energy
SciTegic.value.DoubleValue
18.567129

@<SCITEGIC>MOL_PROPERTY
Improper Energy
SciTegic.value.DoubleValue
0.224190

@<SCITEGIC>MOL_PROPERTY
Van der Waals Energy
SciTegic.value.DoubleValue
1.328710

@<SCITEGIC>MOL_PROPERTY
Electrostatic Energy
SciTegic.value.DoubleValue
-10.601070

@<SCITEGIC>MOL_PROPERTY
Hydrogen Bond Energy
SciTegic.value.IntegerValue
0

@<SCITEGIC>MOL_PROPERTY
Solvation Free Energy
SciTegic.value.IntegerValue
0

@<SCITEGIC>MOL_PROPERTY
PartialChargeMethod
SciTegic.value.StringValue
MomanyRone

@<SCITEGIC>MOL_PROPERTY
UseResidueTemplateCharge
SciTegic.value.StringValue
True

@<SCITEGIC>MOL_PROPERTY
Heavy atom RMSD to HL2 1
SciTegic.value.DoubleValue
1.849146

@<SCITEGIC>ATOM_PROPERTY
Formal Charge
SciTegic.value.StringValue
1 0
2 0
3 0
4 0
5 0
6 0
7 0
8 0
9 0
10 0
11 0
12 0
13 0
14 0
15 0
16 0
17 0
18 0
19 0
20 0
21 0
22 0
23 0
24 0
25 0
26 0
27 0
28 0
29 0
30 0
31 0
32 0
33 0
34 0
35 0
36 0
37 0
38 0
39 0
40 0
41 0
42 0
43 0
44 0
45 0

@<SCITEGIC>ATOM_PROPERTY
pdb_tempFactor
SciTegic.value.DoubleValue
1 0.00
2 0.00
3 0.00
4 0.00
5 0.00
6 0.00
7 0.00
8 0.00
9 0.00
10 0.00
11 0.00
12 0.00
13 0.00
14 0.00
15 0.00
16 0.00
17 0.00
18 0.00
19 0.00
20 0.00
21 0.00
22 0.00
23 0.00
24 0.00
25 0.00
26 0.00
27 0.00
28 0.00
29 0.00
30 0.00
31 0.00
32 0.00
33 0.00
34 0.00
35 0.00
36 0.00
37 0.00
38 0.00
39 0.00
40 0.00
41 0.00
42 0.00
43 0.00
44 0.00
45 0.00

@<SCITEGIC>ATOM_PROPERTY
pdb_occupancy
SciTegic.value.DoubleValue
1 1.00
2 1.00
3 1.00
4 1.00
5 1.00
6 1.00
7 1.00
8 1.00
9 1.00
10 1.00
11 1.00
12 1.00
13 1.00
14 1.00
15 1.00
16 1.00
17 1.00
18 1.00
19 1.00
20 1.00
21 1.00
22 1.00
23 1.00
24 1.00
25 1.00
26 1.00
27 1.00
28 1.00
29 1.00
30 1.00
31 1.00
32 1.00
33 1.00
34 1.00
35 1.00
36 1.00
37 1.00
38 1.00
39 1.00
40 1.00
41 1.00
42 1.00
43 1.00
44 1.00
45 1.00

#	Created by:	Discovery Studio
#	Creation time:	2019-08-05T16:13:35Z

@<TRIPOS>MOLECULE
5zid
   45    48     0 0 0
SMALL
USER_CHARGES


@<TRIPOS>ATOM
      1 C1          -13.215600   -4.262100   59.628700 C.2      1 SUBUNIT    0.0000
      2 C2          -14.428300   -4.770000   59.156500 C.2      1 SUBUNIT    0.0000
      3 C3          -14.399800   -5.627600   58.054200 C.2      1 SUBUNIT    0.0000
      4 C4          -13.181400   -5.982100   57.492400 C.2      1 SUBUNIT    0.0000
      5 C5          -11.992800   -5.481200   57.996700 C.2      1 SUBUNIT    0.0000
      6 C6          -11.993600   -4.599400   59.066500 C.2      1 SUBUNIT    0.0000
      7 F7          -13.205300   -3.386400   60.640200 F        1 SUBUNIT    0.0000
      8 F8          -10.832900   -5.805300   57.414500 F        1 SUBUNIT    0.0000
      9 F9          -13.161900   -6.802400   56.433400 F        1 SUBUNIT    0.0000
     10 C10         -15.747000   -4.445700   59.816100 C.3      1 SUBUNIT    0.0000
     11 O11         -16.602800   -3.923600   58.820500 O.3      1 SUBUNIT    0.0000
     12 C12         -17.939600   -3.789700   59.182200 C.2      1 SUBUNIT    0.0000
     13 C13         -18.538800   -4.499900   60.227200 C.2      1 SUBUNIT    0.0000
     14 C14         -17.694100   -5.398300   61.098200 C.3      1 SUBUNIT    0.0000
     15 C15         -16.340100   -5.703300   60.462500 C.3      1 SUBUNIT    0.0000
     16 N16         -15.406800   -6.257700   61.439100 N.3      1 SUBUNIT    0.0000
     17 C17         -19.916900   -4.350700   60.447400 C.2      1 SUBUNIT    0.0000
     18 C18         -20.666300   -3.479800   59.656700 C.2      1 SUBUNIT    0.0000
     19 C19         -20.048000   -2.775000   58.634300 C.2      1 SUBUNIT    0.0000
     20 C20         -18.694100   -2.931600   58.400200 C.2      1 SUBUNIT    0.0000
     21 C21         -20.603500   -5.153100   61.472000 C.2      1 SUBUNIT    0.0000
     22 C22         -21.948200   -5.289200   61.457000 C.2      1 SUBUNIT    0.0000
     23 C23         -22.834200   -4.434500   60.581800 C.3      1 SUBUNIT    0.0000
     24 C24         -22.116600   -3.226000   59.952500 C.3      1 SUBUNIT    0.0000
     25 O25         -22.654900   -6.117900   62.285200 O.3      1 SUBUNIT    0.0000
     26 C26         -21.937900   -7.058900   63.058600 C.3      1 SUBUNIT    0.0000
     27 C27         -24.040800   -3.990400   61.287300 C.1      1 SUBUNIT    0.0000
     28 N28         -24.994800   -3.626900   61.837700 N.1      1 SUBUNIT    0.0000
     29 H29         -15.317100   -6.027400   57.645000 H        1 SUBUNIT    0.0000
     30 H30         -11.075300   -4.199900   59.466000 H        1 SUBUNIT    0.0000
     31 H31         -15.612800   -3.683300   60.583400 H        1 SUBUNIT    0.0000
     32 H32         -18.205300   -6.340300   61.295000 H        1 SUBUNIT    0.0000
     33 H33         -17.550000   -4.895100   62.055300 H        1 SUBUNIT    0.0000
     34 H34         -16.484200   -6.465600   59.696100 H        1 SUBUNIT    0.0000
     35 H35         -15.670400   -7.193600   61.728900 H        1 SUBUNIT    0.0000
     36 H36         -15.367900   -5.692500   62.281000 H        1 SUBUNIT    0.0000
     37 H37         -20.619800   -2.096200   58.018500 H        1 SUBUNIT    0.0000
     38 H38         -18.218800   -2.392500   57.594800 H        1 SUBUNIT    0.0000
     39 H39         -20.010300   -5.648200   62.214800 H        1 SUBUNIT    0.0000
     40 H40         -23.181000   -5.070100   59.769800 H        1 SUBUNIT    0.0000
     41 H41         -22.629700   -2.916000   59.041300 H        1 SUBUNIT    0.0000
     42 H42         -22.137200   -2.366600   60.626300 H        1 SUBUNIT    0.0000
     43 H43         -22.634800   -7.698200   63.600300 H        1 SUBUNIT    0.0000
     44 H44         -21.322900   -7.693700   62.419700 H        1 SUBUNIT    0.0000
     45 H45         -21.304500   -6.556900   63.788600 H        1 SUBUNIT    0.0000
@<TRIPOS>BOND
     1    1    2 2
     2    1    6 1
     3    1    7 1
     4    2    3 1
     5    2   10 1
     6    3    4 2
     7    3   29 1
     8    4    5 1
     9    4    9 1
    10    5    6 2
    11    5    8 1
    12    6   30 1
    13   10   11 1
    14   10   15 1
    15   10   31 1
    16   11   12 1
    17   12   13 2
    18   12   20 1
    19   13   14 1
    20   13   17 1
    21   14   15 1
    22   14   32 1
    23   14   33 1
    24   15   16 1
    25   15   34 1
    26   16   35 1
    27   16   36 1
    28   17   18 2
    29   17   21 1
    30   18   19 1
    31   18   24 1
    32   19   20 2
    33   19   37 1
    34   20   38 1
    35   21   22 2
    36   21   39 1
    37   22   23 1
    38   22   25 1
    39   23   24 1
    40   23   27 1
    41   23   40 1
    42   24   41 1
    43   24   42 1
    44   25   26 1
    45   26   43 1
    46   26   44 1
    47   26   45 1
    48   27   28 3
@<SCITEGIC>MOL_PROPERTY
Resolution
SciTegic.value.IntegerValue
3

@<SCITEGIC>MOL_PROPERTY
TopHits
SciTegic.value.IntegerValue
10

@<SCITEGIC>MOL_PROPERTY
-CDOCKER_ENERGY
SciTegic.value.DoubleValue
12.226437

@<SCITEGIC>MOL_PROPERTY
-CDOCKER_INTERACTION_ENERGY
SciTegic.value.DoubleValue
35.567738

@<SCITEGIC>MOL_PROPERTY
POSE_NUMBER
SciTegic.value.IntegerValue
4

@<SCITEGIC>MOL_PROPERTY
ForcefieldFFML
SciTegic.value.StringValue
<?xml version="1.0" encoding="UTF-8"?>
<!DOCTYPE ffml SYSTEM "Ffml.dtd">
<ffml version="1.0">
<forcefield name="CHARMm" derivedFrom="CHARMm" base="CHARMm">
<atomTypes>
</atomTypes>
<parameters>
<angle atom1="CUA1" atom2="CT" atom3="CUY2">
<quadratic
refValue="111.31"
forceConstant="63.3333"/>
</angle>
</parameters>
</forcefield>
</ffml>

@<SCITEGIC>MOL_PROPERTY
Initial Potential Energy
SciTegic.value.DoubleValue
33.787060

@<SCITEGIC>MOL_PROPERTY
Initial RMS Gradient
SciTegic.value.DoubleValue
13.408730

@<SCITEGIC>MOL_PROPERTY
Minimization Criteria
SciTegic.value.StringValue
 CONJUG> Minimization exiting with gradient tolerance ( 0.0100000) satisfied.

@<SCITEGIC>MOL_PROPERTY
CHARMm Energy
SciTegic.value.DoubleValue
19.634710

@<SCITEGIC>MOL_PROPERTY
Potential Energy
SciTegic.value.DoubleValue
19.634710

@<SCITEGIC>MOL_PROPERTY
RMS Gradient
SciTegic.value.DoubleValue
0.009040

@<SCITEGIC>MOL_PROPERTY
Bond Energy
SciTegic.value.DoubleValue
1.047970

@<SCITEGIC>MOL_PROPERTY
Angle Energy
SciTegic.value.DoubleValue
9.067780

@<SCITEGIC>MOL_PROPERTY
Urey-Bradley Energy
SciTegic.value.IntegerValue
0

@<SCITEGIC>MOL_PROPERTY
Dihedral Energy
SciTegic.value.DoubleValue
18.567129

@<SCITEGIC>MOL_PROPERTY
Improper Energy
SciTegic.value.DoubleValue
0.224190

@<SCITEGIC>MOL_PROPERTY
Van der Waals Energy
SciTegic.value.DoubleValue
1.328710

@<SCITEGIC>MOL_PROPERTY
Electrostatic Energy
SciTegic.value.DoubleValue
-10.601070

@<SCITEGIC>MOL_PROPERTY
Hydrogen Bond Energy
SciTegic.value.IntegerValue
0

@<SCITEGIC>MOL_PROPERTY
Solvation Free Energy
SciTegic.value.IntegerValue
0

@<SCITEGIC>MOL_PROPERTY
PartialChargeMethod
SciTegic.value.StringValue
MomanyRone

@<SCITEGIC>MOL_PROPERTY
UseResidueTemplateCharge
SciTegic.value.StringValue
True

@<SCITEGIC>MOL_PROPERTY
Heavy atom RMSD to HL2 1
SciTegic.value.DoubleValue
1.924184

@<SCITEGIC>ATOM_PROPERTY
Formal Charge
SciTegic.value.StringValue
1 0
2 0
3 0
4 0
5 0
6 0
7 0
8 0
9 0
10 0
11 0
12 0
13 0
14 0
15 0
16 0
17 0
18 0
19 0
20 0
21 0
22 0
23 0
24 0
25 0
26 0
27 0
28 0
29 0
30 0
31 0
32 0
33 0
34 0
35 0
36 0
37 0
38 0
39 0
40 0
41 0
42 0
43 0
44 0
45 0

@<SCITEGIC>ATOM_PROPERTY
pdb_tempFactor
SciTegic.value.DoubleValue
1 0.00
2 0.00
3 0.00
4 0.00
5 0.00
6 0.00
7 0.00
8 0.00
9 0.00
10 0.00
11 0.00
12 0.00
13 0.00
14 0.00
15 0.00
16 0.00
17 0.00
18 0.00
19 0.00
20 0.00
21 0.00
22 0.00
23 0.00
24 0.00
25 0.00
26 0.00
27 0.00
28 0.00
29 0.00
30 0.00
31 0.00
32 0.00
33 0.00
34 0.00
35 0.00
36 0.00
37 0.00
38 0.00
39 0.00
40 0.00
41 0.00
42 0.00
43 0.00
44 0.00
45 0.00

@<SCITEGIC>ATOM_PROPERTY
pdb_occupancy
SciTegic.value.DoubleValue
1 1.00
2 1.00
3 1.00
4 1.00
5 1.00
6 1.00
7 1.00
8 1.00
9 1.00
10 1.00
11 1.00
12 1.00
13 1.00
14 1.00
15 1.00
16 1.00
17 1.00
18 1.00
19 1.00
20 1.00
21 1.00
22 1.00
23 1.00
24 1.00
25 1.00
26 1.00
27 1.00
28 1.00
29 1.00
30 1.00
31 1.00
32 1.00
33 1.00
34 1.00
35 1.00
36 1.00
37 1.00
38 1.00
39 1.00
40 1.00
41 1.00
42 1.00
43 1.00
44 1.00
45 1.00

#	Created by:	Discovery Studio
#	Creation time:	2019-08-05T16:13:35Z

@<TRIPOS>MOLECULE
5zid
   45    48     0 0 0
SMALL
USER_CHARGES


@<TRIPOS>ATOM
      1 C1          -13.414200   -4.436400   59.423400 C.2      1 SUBUNIT    0.0000
      2 C2          -14.561400   -5.049100   58.903000 C.2      1 SUBUNIT    0.0000
      3 C3          -14.406300   -5.942000   57.840300 C.2      1 SUBUNIT    0.0000
      4 C4          -13.138100   -6.202000   57.341400 C.2      1 SUBUNIT    0.0000
      5 C5          -12.019700   -5.599900   57.893800 C.2      1 SUBUNIT    0.0000
      6 C6          -12.139600   -4.706900   58.946000 C.2      1 SUBUNIT    0.0000
      7 F7          -13.517600   -3.508500   60.385800 F        1 SUBUNIT    0.0000
      8 F8          -10.811300   -5.836800   57.373000 F        1 SUBUNIT    0.0000
      9 F9          -13.002500   -7.023200   56.291400 F        1 SUBUNIT    0.0000
     10 C10         -15.943200   -4.742400   59.430800 C.3      1 SUBUNIT    0.0000
     11 O11         -15.919600   -4.796800   60.844100 O.3      1 SUBUNIT    0.0000
     12 C12         -17.086100   -4.378300   61.479700 C.2      1 SUBUNIT    0.0000
     13 C13         -18.044400   -3.562300   60.867900 C.2      1 SUBUNIT    0.0000
     14 C14         -17.851000   -3.119100   59.438400 C.3      1 SUBUNIT    0.0000
     15 C15         -16.428300   -3.374000   58.943200 C.3      1 SUBUNIT    0.0000
     16 N16         -16.365300   -3.262000   57.487200 N.3      1 SUBUNIT    0.0000
     17 C17         -19.192900   -3.205400   61.586900 C.2      1 SUBUNIT    0.0000
     18 C18         -19.350600   -3.606700   62.912800 C.2      1 SUBUNIT    0.0000
     19 C19         -18.375600   -4.393800   63.510500 C.2      1 SUBUNIT    0.0000
     20 C20         -17.262900   -4.791400   62.790700 C.2      1 SUBUNIT    0.0000
     21 C21         -20.281000   -2.456400   60.937200 C.2      1 SUBUNIT    0.0000
     22 C22         -21.517900   -2.435300   61.478400 C.2      1 SUBUNIT    0.0000
     23 C23         -21.812100   -2.973200   62.854300 C.3      1 SUBUNIT    0.0000
     24 C24         -20.542600   -3.144500   63.708600 C.3      1 SUBUNIT    0.0000
     25 O25         -22.606200   -1.823900   60.924400 O.3      1 SUBUNIT    0.0000
     26 C26         -22.480700   -1.298400   59.618300 C.3      1 SUBUNIT    0.0000
     27 C27         -22.515900   -4.250000   62.718100 C.1      1 SUBUNIT    0.0000
     28 N28         -23.073700   -5.260800   62.595300 N.1      1 SUBUNIT    0.0000
     29 H29         -15.269200   -6.414600   57.395100 H        1 SUBUNIT    0.0000
     30 H30         -11.273200   -4.230900   59.379000 H        1 SUBUNIT    0.0000
     31 H31         -16.630400   -5.513000   59.074200 H        1 SUBUNIT    0.0000
     32 H32         -18.071700   -2.056600   59.337700 H        1 SUBUNIT    0.0000
     33 H33         -18.563600   -3.663000   58.817600 H        1 SUBUNIT    0.0000
     34 H34         -15.774200   -2.600600   59.347300 H        1 SUBUNIT    0.0000
     35 H35         -16.667500   -2.344100   57.190400 H        1 SUBUNIT    0.0000
     36 H36         -17.007100   -3.921700   57.060000 H        1 SUBUNIT    0.0000
     37 H37         -18.477600   -4.707700   64.539000 H        1 SUBUNIT    0.0000
     38 H38         -16.522500   -5.424800   63.256900 H        1 SUBUNIT    0.0000
     39 H39         -20.078700   -1.952800   60.014600 H        1 SUBUNIT    0.0000
     40 H40         -22.477900   -2.283400   63.372800 H        1 SUBUNIT    0.0000
     41 H41         -20.278900   -2.174500   64.132200 H        1 SUBUNIT    0.0000
     42 H42         -20.716200   -3.798900   64.564600 H        1 SUBUNIT    0.0000
     43 H43         -21.782700   -0.460200   59.605400 H        1 SUBUNIT    0.0000
     44 H44         -22.139900   -2.067700   58.924200 H        1 SUBUNIT    0.0000
     45 H45         -23.450200   -0.939500   59.273900 H        1 SUBUNIT    0.0000
@<TRIPOS>BOND
     1    1    2 2
     2    1    6 1
     3    1    7 1
     4    2    3 1
     5    2   10 1
     6    3    4 2
     7    3   29 1
     8    4    5 1
     9    4    9 1
    10    5    6 2
    11    5    8 1
    12    6   30 1
    13   10   11 1
    14   10   15 1
    15   10   31 1
    16   11   12 1
    17   12   13 2
    18   12   20 1
    19   13   14 1
    20   13   17 1
    21   14   15 1
    22   14   32 1
    23   14   33 1
    24   15   16 1
    25   15   34 1
    26   16   35 1
    27   16   36 1
    28   17   18 2
    29   17   21 1
    30   18   19 1
    31   18   24 1
    32   19   20 2
    33   19   37 1
    34   20   38 1
    35   21   22 2
    36   21   39 1
    37   22   23 1
    38   22   25 1
    39   23   24 1
    40   23   27 1
    41   23   40 1
    42   24   41 1
    43   24   42 1
    44   25   26 1
    45   26   43 1
    46   26   44 1
    47   26   45 1
    48   27   28 3
@<SCITEGIC>MOL_PROPERTY
Resolution
SciTegic.value.IntegerValue
3

@<SCITEGIC>MOL_PROPERTY
TopHits
SciTegic.value.IntegerValue
10

@<SCITEGIC>MOL_PROPERTY
-CDOCKER_ENERGY
SciTegic.value.DoubleValue
9.547828

@<SCITEGIC>MOL_PROPERTY
-CDOCKER_INTERACTION_ENERGY
SciTegic.value.DoubleValue
32.283932

@<SCITEGIC>MOL_PROPERTY
POSE_NUMBER
SciTegic.value.IntegerValue
5

@<SCITEGIC>MOL_PROPERTY
ForcefieldFFML
SciTegic.value.StringValue
<?xml version="1.0" encoding="UTF-8"?>
<!DOCTYPE ffml SYSTEM "Ffml.dtd">
<ffml version="1.0">
<forcefield name="CHARMm" derivedFrom="CHARMm" base="CHARMm">
<atomTypes>
</atomTypes>
<parameters>
<angle atom1="CUA1" atom2="CT" atom3="CUY2">
<quadratic
refValue="111.31"
forceConstant="63.3333"/>
</angle>
</parameters>
</forcefield>
</ffml>

@<SCITEGIC>MOL_PROPERTY
Initial Potential Energy
SciTegic.value.DoubleValue
33.787060

@<SCITEGIC>MOL_PROPERTY
Initial RMS Gradient
SciTegic.value.DoubleValue
13.408730

@<SCITEGIC>MOL_PROPERTY
Minimization Criteria
SciTegic.value.StringValue
 CONJUG> Minimization exiting with gradient tolerance ( 0.0100000) satisfied.

@<SCITEGIC>MOL_PROPERTY
CHARMm Energy
SciTegic.value.DoubleValue
19.634710

@<SCITEGIC>MOL_PROPERTY
Potential Energy
SciTegic.value.DoubleValue
19.634710

@<SCITEGIC>MOL_PROPERTY
RMS Gradient
SciTegic.value.DoubleValue
0.009040

@<SCITEGIC>MOL_PROPERTY
Bond Energy
SciTegic.value.DoubleValue
1.047970

@<SCITEGIC>MOL_PROPERTY
Angle Energy
SciTegic.value.DoubleValue
9.067780

@<SCITEGIC>MOL_PROPERTY
Urey-Bradley Energy
SciTegic.value.IntegerValue
0

@<SCITEGIC>MOL_PROPERTY
Dihedral Energy
SciTegic.value.DoubleValue
18.567129

@<SCITEGIC>MOL_PROPERTY
Improper Energy
SciTegic.value.DoubleValue
0.224190

@<SCITEGIC>MOL_PROPERTY
Van der Waals Energy
SciTegic.value.DoubleValue
1.328710

@<SCITEGIC>MOL_PROPERTY
Electrostatic Energy
SciTegic.value.DoubleValue
-10.601070

@<SCITEGIC>MOL_PROPERTY
Hydrogen Bond Energy
SciTegic.value.IntegerValue
0

@<SCITEGIC>MOL_PROPERTY
Solvation Free Energy
SciTegic.value.IntegerValue
0

@<SCITEGIC>MOL_PROPERTY
PartialChargeMethod
SciTegic.value.StringValue
MomanyRone

@<SCITEGIC>MOL_PROPERTY
UseResidueTemplateCharge
SciTegic.value.StringValue
True

@<SCITEGIC>MOL_PROPERTY
Heavy atom RMSD to HL2 1
SciTegic.value.DoubleValue
3.533608

@<SCITEGIC>ATOM_PROPERTY
Formal Charge
SciTegic.value.StringValue
1 0
2 0
3 0
4 0
5 0
6 0
7 0
8 0
9 0
10 0
11 0
12 0
13 0
14 0
15 0
16 0
17 0
18 0
19 0
20 0
21 0
22 0
23 0
24 0
25 0
26 0
27 0
28 0
29 0
30 0
31 0
32 0
33 0
34 0
35 0
36 0
37 0
38 0
39 0
40 0
41 0
42 0
43 0
44 0
45 0

@<SCITEGIC>ATOM_PROPERTY
pdb_tempFactor
SciTegic.value.DoubleValue
1 0.00
2 0.00
3 0.00
4 0.00
5 0.00
6 0.00
7 0.00
8 0.00
9 0.00
10 0.00
11 0.00
12 0.00
13 0.00
14 0.00
15 0.00
16 0.00
17 0.00
18 0.00
19 0.00
20 0.00
21 0.00
22 0.00
23 0.00
24 0.00
25 0.00
26 0.00
27 0.00
28 0.00
29 0.00
30 0.00
31 0.00
32 0.00
33 0.00
34 0.00
35 0.00
36 0.00
37 0.00
38 0.00
39 0.00
40 0.00
41 0.00
42 0.00
43 0.00
44 0.00
45 0.00

@<SCITEGIC>ATOM_PROPERTY
pdb_occupancy
SciTegic.value.DoubleValue
1 1.00
2 1.00
3 1.00
4 1.00
5 1.00
6 1.00
7 1.00
8 1.00
9 1.00
10 1.00
11 1.00
12 1.00
13 1.00
14 1.00
15 1.00
16 1.00
17 1.00
18 1.00
19 1.00
20 1.00
21 1.00
22 1.00
23 1.00
24 1.00
25 1.00
26 1.00
27 1.00
28 1.00
29 1.00
30 1.00
31 1.00
32 1.00
33 1.00
34 1.00
35 1.00
36 1.00
37 1.00
38 1.00
39 1.00
40 1.00
41 1.00
42 1.00
43 1.00
44 1.00
45 1.00

#	Created by:	Discovery Studio
#	Creation time:	2019-08-05T16:13:35Z

@<TRIPOS>MOLECULE
5zid
   45    48     0 0 0
SMALL
USER_CHARGES


@<TRIPOS>ATOM
      1 C1          -22.400200   -4.740900   63.842100 C.2      1 SUBUNIT    0.0000
      2 C2          -21.665400   -5.665800   63.090400 C.2      1 SUBUNIT    0.0000
      3 C3          -22.024900   -7.012800   63.177100 C.2      1 SUBUNIT    0.0000
      4 C4          -23.087400   -7.391000   63.987000 C.2      1 SUBUNIT    0.0000
      5 C5          -23.802000   -6.453100   64.713600 C.2      1 SUBUNIT    0.0000
      6 C6          -23.472100   -5.108700   64.647700 C.2      1 SUBUNIT    0.0000
      7 F7          -22.062100   -3.444800   63.828400 F        1 SUBUNIT    0.0000
      8 F8          -24.816600   -6.844800   65.497000 F        1 SUBUNIT    0.0000
      9 F9          -23.423700   -8.685800   64.060600 F        1 SUBUNIT    0.0000
     10 C10         -20.486200   -5.262200   62.233400 C.3      1 SUBUNIT    0.0000
     11 O11         -20.822000   -4.134100   61.449200 O.3      1 SUBUNIT    0.0000
     12 C12         -19.764700   -3.574900   60.728700 C.2      1 SUBUNIT    0.0000
     13 C13         -18.412300   -3.838300   60.988100 C.2      1 SUBUNIT    0.0000
     14 C14         -18.053700   -4.752700   62.137800 C.3      1 SUBUNIT    0.0000
     15 C15         -19.248000   -4.949600   63.077200 C.3      1 SUBUNIT    0.0000
     16 N16         -18.990000   -5.978800   64.078000 N.3      1 SUBUNIT    0.0000
     17 C17         -17.429800   -3.251600   60.169200 C.2      1 SUBUNIT    0.0000
     18 C18         -17.802200   -2.360300   59.159200 C.2      1 SUBUNIT    0.0000
     19 C19         -19.145200   -2.077600   58.954700 C.2      1 SUBUNIT    0.0000
     20 C20         -20.117500   -2.686800   59.726300 C.2      1 SUBUNIT    0.0000
     21 C21         -16.003600   -3.590100   60.331100 C.2      1 SUBUNIT    0.0000
     22 C22         -15.093200   -3.231700   59.395900 C.2      1 SUBUNIT    0.0000
     23 C23         -15.421300   -2.351100   58.222500 C.3      1 SUBUNIT    0.0000
     24 C24         -16.774600   -1.627400   58.337800 C.3      1 SUBUNIT    0.0000
     25 O25         -13.757200   -3.516500   59.428600 O.3      1 SUBUNIT    0.0000
     26 C26         -13.295100   -4.432800   60.394900 C.3      1 SUBUNIT    0.0000
     27 C27         -15.365500   -3.165300   57.008900 C.1      1 SUBUNIT    0.0000
     28 N28         -15.269600   -3.812600   56.051100 N.1      1 SUBUNIT    0.0000
     29 H29         -21.474200   -7.761800   62.628700 H        1 SUBUNIT    0.0000
     30 H30         -24.015700   -4.374400   65.223400 H        1 SUBUNIT    0.0000
     31 H31         -20.261300   -6.090500   61.557900 H        1 SUBUNIT    0.0000
     32 H32         -17.216900   -4.345900   62.705900 H        1 SUBUNIT    0.0000
     33 H33         -17.740100   -5.713100   61.726200 H        1 SUBUNIT    0.0000
     34 H34         -19.427900   -4.027700   63.631200 H        1 SUBUNIT    0.0000
     35 H35         -18.507000   -6.765300   63.661000 H        1 SUBUNIT    0.0000
     36 H36         -18.355800   -5.631000   64.788400 H        1 SUBUNIT    0.0000
     37 H37         -19.440900   -1.371900   58.192400 H        1 SUBUNIT    0.0000
     38 H38         -21.160400   -2.467900   59.552900 H        1 SUBUNIT    0.0000
     39 H39         -15.705100   -4.147800   61.196900 H        1 SUBUNIT    0.0000
     40 H40         -14.642900   -1.593500   58.126400 H        1 SUBUNIT    0.0000
     41 H41         -16.608600   -0.671800   58.836000 H        1 SUBUNIT    0.0000
     42 H42         -17.189200   -1.376400   57.358900 H        1 SUBUNIT    0.0000
     43 H43         -13.432100   -4.029700   61.394100 H        1 SUBUNIT    0.0000
     44 H44         -13.822600   -5.383700   60.307900 H        1 SUBUNIT    0.0000
     45 H45         -12.230200   -4.611100   60.247400 H        1 SUBUNIT    0.0000
@<TRIPOS>BOND
     1    1    2 2
     2    1    6 1
     3    1    7 1
     4    2    3 1
     5    2   10 1
     6    3    4 2
     7    3   29 1
     8    4    5 1
     9    4    9 1
    10    5    6 2
    11    5    8 1
    12    6   30 1
    13   10   11 1
    14   10   15 1
    15   10   31 1
    16   11   12 1
    17   12   13 2
    18   12   20 1
    19   13   14 1
    20   13   17 1
    21   14   15 1
    22   14   32 1
    23   14   33 1
    24   15   16 1
    25   15   34 1
    26   16   35 1
    27   16   36 1
    28   17   18 2
    29   17   21 1
    30   18   19 1
    31   18   24 1
    32   19   20 2
    33   19   37 1
    34   20   38 1
    35   21   22 2
    36   21   39 1
    37   22   23 1
    38   22   25 1
    39   23   24 1
    40   23   27 1
    41   23   40 1
    42   24   41 1
    43   24   42 1
    44   25   26 1
    45   26   43 1
    46   26   44 1
    47   26   45 1
    48   27   28 3
@<SCITEGIC>MOL_PROPERTY
Resolution
SciTegic.value.IntegerValue
3

@<SCITEGIC>MOL_PROPERTY
TopHits
SciTegic.value.IntegerValue
10

@<SCITEGIC>MOL_PROPERTY
-CDOCKER_ENERGY
SciTegic.value.DoubleValue
8.931871

@<SCITEGIC>MOL_PROPERTY
-CDOCKER_INTERACTION_ENERGY
SciTegic.value.DoubleValue
32.277241

@<SCITEGIC>MOL_PROPERTY
POSE_NUMBER
SciTegic.value.IntegerValue
6

@<SCITEGIC>MOL_PROPERTY
ForcefieldFFML
SciTegic.value.StringValue
<?xml version="1.0" encoding="UTF-8"?>
<!DOCTYPE ffml SYSTEM "Ffml.dtd">
<ffml version="1.0">
<forcefield name="CHARMm" derivedFrom="CHARMm" base="CHARMm">
<atomTypes>
</atomTypes>
<parameters>
<angle atom1="CUA1" atom2="CT" atom3="CUY2">
<quadratic
refValue="111.31"
forceConstant="63.3333"/>
</angle>
</parameters>
</forcefield>
</ffml>

@<SCITEGIC>MOL_PROPERTY
Initial Potential Energy
SciTegic.value.DoubleValue
33.787060

@<SCITEGIC>MOL_PROPERTY
Initial RMS Gradient
SciTegic.value.DoubleValue
13.408730

@<SCITEGIC>MOL_PROPERTY
Minimization Criteria
SciTegic.value.StringValue
 CONJUG> Minimization exiting with gradient tolerance ( 0.0100000) satisfied.

@<SCITEGIC>MOL_PROPERTY
CHARMm Energy
SciTegic.value.DoubleValue
19.634710

@<SCITEGIC>MOL_PROPERTY
Potential Energy
SciTegic.value.DoubleValue
19.634710

@<SCITEGIC>MOL_PROPERTY
RMS Gradient
SciTegic.value.DoubleValue
0.009040

@<SCITEGIC>MOL_PROPERTY
Bond Energy
SciTegic.value.DoubleValue
1.047970

@<SCITEGIC>MOL_PROPERTY
Angle Energy
SciTegic.value.DoubleValue
9.067780

@<SCITEGIC>MOL_PROPERTY
Urey-Bradley Energy
SciTegic.value.IntegerValue
0

@<SCITEGIC>MOL_PROPERTY
Dihedral Energy
SciTegic.value.DoubleValue
18.567129

@<SCITEGIC>MOL_PROPERTY
Improper Energy
SciTegic.value.DoubleValue
0.224190

@<SCITEGIC>MOL_PROPERTY
Van der Waals Energy
SciTegic.value.DoubleValue
1.328710

@<SCITEGIC>MOL_PROPERTY
Electrostatic Energy
SciTegic.value.DoubleValue
-10.601070

@<SCITEGIC>MOL_PROPERTY
Hydrogen Bond Energy
SciTegic.value.IntegerValue
0

@<SCITEGIC>MOL_PROPERTY
Solvation Free Energy
SciTegic.value.IntegerValue
0

@<SCITEGIC>MOL_PROPERTY
PartialChargeMethod
SciTegic.value.StringValue
MomanyRone

@<SCITEGIC>MOL_PROPERTY
UseResidueTemplateCharge
SciTegic.value.StringValue
True

@<SCITEGIC>MOL_PROPERTY
Heavy atom RMSD to HL2 1
SciTegic.value.DoubleValue
8.770573

@<SCITEGIC>ATOM_PROPERTY
Formal Charge
SciTegic.value.StringValue
1 0
2 0
3 0
4 0
5 0
6 0
7 0
8 0
9 0
10 0
11 0
12 0
13 0
14 0
15 0
16 0
17 0
18 0
19 0
20 0
21 0
22 0
23 0
24 0
25 0
26 0
27 0
28 0
29 0
30 0
31 0
32 0
33 0
34 0
35 0
36 0
37 0
38 0
39 0
40 0
41 0
42 0
43 0
44 0
45 0

@<SCITEGIC>ATOM_PROPERTY
pdb_tempFactor
SciTegic.value.DoubleValue
1 0.00
2 0.00
3 0.00
4 0.00
5 0.00
6 0.00
7 0.00
8 0.00
9 0.00
10 0.00
11 0.00
12 0.00
13 0.00
14 0.00
15 0.00
16 0.00
17 0.00
18 0.00
19 0.00
20 0.00
21 0.00
22 0.00
23 0.00
24 0.00
25 0.00
26 0.00
27 0.00
28 0.00
29 0.00
30 0.00
31 0.00
32 0.00
33 0.00
34 0.00
35 0.00
36 0.00
37 0.00
38 0.00
39 0.00
40 0.00
41 0.00
42 0.00
43 0.00
44 0.00
45 0.00

@<SCITEGIC>ATOM_PROPERTY
pdb_occupancy
SciTegic.value.DoubleValue
1 1.00
2 1.00
3 1.00
4 1.00
5 1.00
6 1.00
7 1.00
8 1.00
9 1.00
10 1.00
11 1.00
12 1.00
13 1.00
14 1.00
15 1.00
16 1.00
17 1.00
18 1.00
19 1.00
20 1.00
21 1.00
22 1.00
23 1.00
24 1.00
25 1.00
26 1.00
27 1.00
28 1.00
29 1.00
30 1.00
31 1.00
32 1.00
33 1.00
34 1.00
35 1.00
36 1.00
37 1.00
38 1.00
39 1.00
40 1.00
41 1.00
42 1.00
43 1.00
44 1.00
45 1.00

#	Created by:	Discovery Studio
#	Creation time:	2019-08-05T16:13:35Z

@<TRIPOS>MOLECULE
5zid
   45    48     0 0 0
SMALL
USER_CHARGES


@<TRIPOS>ATOM
      1 C1          -14.805400   -5.640600   57.820400 C.2      1 SUBUNIT    0.0000
      2 C2          -14.920900   -4.864200   58.980000 C.2      1 SUBUNIT    0.0000
      3 C3          -13.751100   -4.370300   59.555600 C.2      1 SUBUNIT    0.0000
      4 C4          -12.524400   -4.693900   58.996600 C.2      1 SUBUNIT    0.0000
      5 C5          -12.435300   -5.513000   57.881700 C.2      1 SUBUNIT    0.0000
      6 C6          -13.579900   -5.986300   57.264500 C.2      1 SUBUNIT    0.0000
      7 F7          -15.904700   -6.098100   57.210100 F        1 SUBUNIT    0.0000
      8 F8          -11.238600   -5.795000   57.348500 F        1 SUBUNIT    0.0000
      9 F9          -11.414100   -4.194300   59.547600 F        1 SUBUNIT    0.0000
     10 C10         -16.245200   -4.656400   59.679000 C.3      1 SUBUNIT    0.0000
     11 O11         -17.201700   -4.173300   58.760400 O.3      1 SUBUNIT    0.0000
     12 C12         -18.511000   -4.147200   59.234400 C.2      1 SUBUNIT    0.0000
     13 C13         -18.987600   -4.959900   60.271200 C.2      1 SUBUNIT    0.0000
     14 C14         -18.026100   -5.838700   61.033500 C.3      1 SUBUNIT    0.0000
     15 C15         -16.686200   -5.973200   60.320200 C.3      1 SUBUNIT    0.0000
     16 N16         -15.646500   -6.440200   61.229800 N.3      1 SUBUNIT    0.0000
     17 C17         -20.349100   -4.903900   60.609100 C.2      1 SUBUNIT    0.0000
     18 C18         -21.203100   -4.023100   59.944000 C.2      1 SUBUNIT    0.0000
     19 C19         -20.701500   -3.205700   58.942900 C.2      1 SUBUNIT    0.0000
     20 C20         -19.367300   -3.269700   58.592700 C.2      1 SUBUNIT    0.0000
     21 C21         -20.899800   -5.753700   61.679100 C.2      1 SUBUNIT    0.0000
     22 C22         -22.103400   -5.480900   62.227200 C.2      1 SUBUNIT    0.0000
     23 C23         -23.015500   -4.405500   61.697300 C.3      1 SUBUNIT    0.0000
     24 C24         -22.675700   -3.991300   60.251900 C.3      1 SUBUNIT    0.0000
     25 O25         -22.711900   -6.219600   63.202500 O.3      1 SUBUNIT    0.0000
     26 C26         -22.076900   -7.400800   63.648400 C.3      1 SUBUNIT    0.0000
     27 C27         -22.955900   -3.244000   62.588100 C.1      1 SUBUNIT    0.0000
     28 N28         -22.905300   -2.319300   63.288600 N.1      1 SUBUNIT    0.0000
     29 H29         -13.794600   -3.769900   60.451000 H        1 SUBUNIT    0.0000
     30 H30         -13.520900   -6.607100   56.383200 H        1 SUBUNIT    0.0000
     31 H31         -16.122400   -3.903800   60.460400 H        1 SUBUNIT    0.0000
     32 H32         -18.438400   -6.837100   61.169300 H        1 SUBUNIT    0.0000
     33 H33         -17.883500   -5.406800   62.025400 H        1 SUBUNIT    0.0000
     34 H34         -16.791500   -6.732300   59.545400 H        1 SUBUNIT    0.0000
     35 H35         -15.866400   -7.351500   61.608200 H        1 SUBUNIT    0.0000
     36 H36         -15.534000   -5.818300   62.022300 H        1 SUBUNIT    0.0000
     37 H37         -21.353500   -2.522000   58.421500 H        1 SUBUNIT    0.0000
     38 H38         -18.986700   -2.640200   57.803000 H        1 SUBUNIT    0.0000
     39 H39         -20.323400   -6.586300   62.027100 H        1 SUBUNIT    0.0000
     40 H40         -24.041700   -4.773400   61.709300 H        1 SUBUNIT    0.0000
     41 H41         -23.150000   -4.699000   59.571100 H        1 SUBUNIT    0.0000
     42 H42         -23.094000   -3.014100   59.999500 H        1 SUBUNIT    0.0000
     43 H43         -22.674100   -7.862400   64.434200 H        1 SUBUNIT    0.0000
     44 H44         -21.979900   -8.115800   62.831700 H        1 SUBUNIT    0.0000
     45 H45         -21.089800   -7.185600   64.057100 H        1 SUBUNIT    0.0000
@<TRIPOS>BOND
     1    1    2 2
     2    1    6 1
     3    1    7 1
     4    2    3 1
     5    2   10 1
     6    3    4 2
     7    3   29 1
     8    4    5 1
     9    4    9 1
    10    5    6 2
    11    5    8 1
    12    6   30 1
    13   10   11 1
    14   10   15 1
    15   10   31 1
    16   11   12 1
    17   12   13 2
    18   12   20 1
    19   13   14 1
    20   13   17 1
    21   14   15 1
    22   14   32 1
    23   14   33 1
    24   15   16 1
    25   15   34 1
    26   16   35 1
    27   16   36 1
    28   17   18 2
    29   17   21 1
    30   18   19 1
    31   18   24 1
    32   19   20 2
    33   19   37 1
    34   20   38 1
    35   21   22 2
    36   21   39 1
    37   22   23 1
    38   22   25 1
    39   23   24 1
    40   23   27 1
    41   23   40 1
    42   24   41 1
    43   24   42 1
    44   25   26 1
    45   26   43 1
    46   26   44 1
    47   26   45 1
    48   27   28 3
@<SCITEGIC>MOL_PROPERTY
Resolution
SciTegic.value.IntegerValue
3

@<SCITEGIC>MOL_PROPERTY
TopHits
SciTegic.value.IntegerValue
10

@<SCITEGIC>MOL_PROPERTY
-CDOCKER_ENERGY
SciTegic.value.DoubleValue
8.411597

@<SCITEGIC>MOL_PROPERTY
-CDOCKER_INTERACTION_ENERGY
SciTegic.value.DoubleValue
32.923641

@<SCITEGIC>MOL_PROPERTY
POSE_NUMBER
SciTegic.value.IntegerValue
7

@<SCITEGIC>MOL_PROPERTY
ForcefieldFFML
SciTegic.value.StringValue
<?xml version="1.0" encoding="UTF-8"?>
<!DOCTYPE ffml SYSTEM "Ffml.dtd">
<ffml version="1.0">
<forcefield name="CHARMm" derivedFrom="CHARMm" base="CHARMm">
<atomTypes>
</atomTypes>
<parameters>
<angle atom1="CUA1" atom2="CT" atom3="CUY2">
<quadratic
refValue="111.31"
forceConstant="63.3333"/>
</angle>
</parameters>
</forcefield>
</ffml>

@<SCITEGIC>MOL_PROPERTY
Initial Potential Energy
SciTegic.value.DoubleValue
33.787060

@<SCITEGIC>MOL_PROPERTY
Initial RMS Gradient
SciTegic.value.DoubleValue
13.408730

@<SCITEGIC>MOL_PROPERTY
Minimization Criteria
SciTegic.value.StringValue
 CONJUG> Minimization exiting with gradient tolerance ( 0.0100000) satisfied.

@<SCITEGIC>MOL_PROPERTY
CHARMm Energy
SciTegic.value.DoubleValue
19.634710

@<SCITEGIC>MOL_PROPERTY
Potential Energy
SciTegic.value.DoubleValue
19.634710

@<SCITEGIC>MOL_PROPERTY
RMS Gradient
SciTegic.value.DoubleValue
0.009040

@<SCITEGIC>MOL_PROPERTY
Bond Energy
SciTegic.value.DoubleValue
1.047970

@<SCITEGIC>MOL_PROPERTY
Angle Energy
SciTegic.value.DoubleValue
9.067780

@<SCITEGIC>MOL_PROPERTY
Urey-Bradley Energy
SciTegic.value.IntegerValue
0

@<SCITEGIC>MOL_PROPERTY
Dihedral Energy
SciTegic.value.DoubleValue
18.567129

@<SCITEGIC>MOL_PROPERTY
Improper Energy
SciTegic.value.DoubleValue
0.224190

@<SCITEGIC>MOL_PROPERTY
Van der Waals Energy
SciTegic.value.DoubleValue
1.328710

@<SCITEGIC>MOL_PROPERTY
Electrostatic Energy
SciTegic.value.DoubleValue
-10.601070

@<SCITEGIC>MOL_PROPERTY
Hydrogen Bond Energy
SciTegic.value.IntegerValue
0

@<SCITEGIC>MOL_PROPERTY
Solvation Free Energy
SciTegic.value.IntegerValue
0

@<SCITEGIC>MOL_PROPERTY
PartialChargeMethod
SciTegic.value.StringValue
MomanyRone

@<SCITEGIC>MOL_PROPERTY
UseResidueTemplateCharge
SciTegic.value.StringValue
True

@<SCITEGIC>MOL_PROPERTY
Heavy atom RMSD to HL2 1
SciTegic.value.DoubleValue
2.414366

@<SCITEGIC>ATOM_PROPERTY
Formal Charge
SciTegic.value.StringValue
1 0
2 0
3 0
4 0
5 0
6 0
7 0
8 0
9 0
10 0
11 0
12 0
13 0
14 0
15 0
16 0
17 0
18 0
19 0
20 0
21 0
22 0
23 0
24 0
25 0
26 0
27 0
28 0
29 0
30 0
31 0
32 0
33 0
34 0
35 0
36 0
37 0
38 0
39 0
40 0
41 0
42 0
43 0
44 0
45 0

@<SCITEGIC>ATOM_PROPERTY
pdb_tempFactor
SciTegic.value.DoubleValue
1 0.00
2 0.00
3 0.00
4 0.00
5 0.00
6 0.00
7 0.00
8 0.00
9 0.00
10 0.00
11 0.00
12 0.00
13 0.00
14 0.00
15 0.00
16 0.00
17 0.00
18 0.00
19 0.00
20 0.00
21 0.00
22 0.00
23 0.00
24 0.00
25 0.00
26 0.00
27 0.00
28 0.00
29 0.00
30 0.00
31 0.00
32 0.00
33 0.00
34 0.00
35 0.00
36 0.00
37 0.00
38 0.00
39 0.00
40 0.00
41 0.00
42 0.00
43 0.00
44 0.00
45 0.00

@<SCITEGIC>ATOM_PROPERTY
pdb_occupancy
SciTegic.value.DoubleValue
1 1.00
2 1.00
3 1.00
4 1.00
5 1.00
6 1.00
7 1.00
8 1.00
9 1.00
10 1.00
11 1.00
12 1.00
13 1.00
14 1.00
15 1.00
16 1.00
17 1.00
18 1.00
19 1.00
20 1.00
21 1.00
22 1.00
23 1.00
24 1.00
25 1.00
26 1.00
27 1.00
28 1.00
29 1.00
30 1.00
31 1.00
32 1.00
33 1.00
34 1.00
35 1.00
36 1.00
37 1.00
38 1.00
39 1.00
40 1.00
41 1.00
42 1.00
43 1.00
44 1.00
45 1.00

#	Created by:	Discovery Studio
#	Creation time:	2019-08-05T16:13:35Z

@<TRIPOS>MOLECULE
5zid
   45    48     0 0 0
SMALL
USER_CHARGES


@<TRIPOS>ATOM
      1 C1          -15.420900   -5.627900   57.951200 C.2      1 SUBUNIT    0.0000
      2 C2          -15.955800   -5.301600   59.202500 C.2      1 SUBUNIT    0.0000
      3 C3          -15.097900   -4.749900   60.155400 C.2      1 SUBUNIT    0.0000
      4 C4          -13.755100   -4.575900   59.849400 C.2      1 SUBUNIT    0.0000
      5 C5          -13.236300   -4.987600   58.633500 C.2      1 SUBUNIT    0.0000
      6 C6          -14.068000   -5.504400   57.653400 C.2      1 SUBUNIT    0.0000
      7 F7          -16.226300   -6.071300   56.979100 F        1 SUBUNIT    0.0000
      8 F8          -11.924400   -4.858800   58.388800 F        1 SUBUNIT    0.0000
      9 F9          -12.958900   -3.963000   60.731300 F        1 SUBUNIT    0.0000
     10 C10         -17.411000   -5.528800   59.542200 C.3      1 SUBUNIT    0.0000
     11 O11         -17.463700   -6.222200   60.774100 O.3      1 SUBUNIT    0.0000
     12 C12         -18.724100   -6.330700   61.362900 C.2      1 SUBUNIT    0.0000
     13 C13         -19.826400   -5.554700   60.990000 C.2      1 SUBUNIT    0.0000
     14 C14         -19.664000   -4.522500   59.900000 C.3      1 SUBUNIT    0.0000
     15 C15         -18.183100   -4.211500   59.661100 C.3      1 SUBUNIT    0.0000
     16 N16         -17.979900   -3.343800   58.504900 N.3      1 SUBUNIT    0.0000
     17 C17         -21.046100   -5.737100   61.659800 C.2      1 SUBUNIT    0.0000
     18 C18         -21.149400   -6.665700   62.695400 C.2      1 SUBUNIT    0.0000
     19 C19         -20.038800   -7.405400   63.068800 C.2      1 SUBUNIT    0.0000
     20 C20         -18.836400   -7.227900   62.412100 C.2      1 SUBUNIT    0.0000
     21 C21         -22.218700   -4.913900   61.327100 C.2      1 SUBUNIT    0.0000
     22 C22         -23.235200   -4.780700   62.208600 C.2      1 SUBUNIT    0.0000
     23 C23         -23.336600   -5.640400   63.449600 C.3      1 SUBUNIT    0.0000
     24 C24         -22.461100   -6.903700   63.385400 C.3      1 SUBUNIT    0.0000
     25 O25         -24.327200   -3.976800   62.019300 O.3      1 SUBUNIT    0.0000
     26 C26         -24.349200   -3.123300   60.893600 C.3      1 SUBUNIT    0.0000
     27 C27         -24.718700   -6.001700   63.776400 C.1      1 SUBUNIT    0.0000
     28 N28         -25.809300   -6.300400   64.038300 N.1      1 SUBUNIT    0.0000
     29 H29         -15.474000   -4.454200   61.124500 H        1 SUBUNIT    0.0000
     30 H30         -13.676700   -5.793000   56.688500 H        1 SUBUNIT    0.0000
     31 H31         -17.875200   -6.152200   58.776300 H        1 SUBUNIT    0.0000
     32 H32         -20.184000   -3.601300   60.163700 H        1 SUBUNIT    0.0000
     33 H33         -20.126100   -4.909300   58.991400 H        1 SUBUNIT    0.0000
     34 H34         -17.806000   -3.659700   60.522800 H        1 SUBUNIT    0.0000
     35 H35         -18.691100   -2.626800   58.462900 H        1 SUBUNIT    0.0000
     36 H36         -18.043700   -3.878100   57.646400 H        1 SUBUNIT    0.0000
     37 H37         -20.107100   -8.125300   63.872500 H        1 SUBUNIT    0.0000
     38 H38         -17.976700   -7.793300   62.726600 H        1 SUBUNIT    0.0000
     39 H39         -22.228900   -4.408300   60.381200 H        1 SUBUNIT    0.0000
     40 H40         -22.981900   -5.032300   64.282300 H        1 SUBUNIT    0.0000
     41 H41         -22.285200   -7.294500   64.389400 H        1 SUBUNIT    0.0000
     42 H42         -22.964100   -7.696100   62.828200 H        1 SUBUNIT    0.0000
     43 H43         -23.502700   -2.436400   60.916100 H        1 SUBUNIT    0.0000
     44 H44         -24.328300   -3.701400   59.969600 H        1 SUBUNIT    0.0000
     45 H45         -25.265000   -2.533100   60.900400 H        1 SUBUNIT    0.0000
@<TRIPOS>BOND
     1    1    2 2
     2    1    6 1
     3    1    7 1
     4    2    3 1
     5    2   10 1
     6    3    4 2
     7    3   29 1
     8    4    5 1
     9    4    9 1
    10    5    6 2
    11    5    8 1
    12    6   30 1
    13   10   11 1
    14   10   15 1
    15   10   31 1
    16   11   12 1
    17   12   13 2
    18   12   20 1
    19   13   14 1
    20   13   17 1
    21   14   15 1
    22   14   32 1
    23   14   33 1
    24   15   16 1
    25   15   34 1
    26   16   35 1
    27   16   36 1
    28   17   18 2
    29   17   21 1
    30   18   19 1
    31   18   24 1
    32   19   20 2
    33   19   37 1
    34   20   38 1
    35   21   22 2
    36   21   39 1
    37   22   23 1
    38   22   25 1
    39   23   24 1
    40   23   27 1
    41   23   40 1
    42   24   41 1
    43   24   42 1
    44   25   26 1
    45   26   43 1
    46   26   44 1
    47   26   45 1
    48   27   28 3
@<SCITEGIC>MOL_PROPERTY
Resolution
SciTegic.value.IntegerValue
3

@<SCITEGIC>MOL_PROPERTY
TopHits
SciTegic.value.IntegerValue
10

@<SCITEGIC>MOL_PROPERTY
-CDOCKER_ENERGY
SciTegic.value.DoubleValue
8.381124

@<SCITEGIC>MOL_PROPERTY
-CDOCKER_INTERACTION_ENERGY
SciTegic.value.DoubleValue
31.026308

@<SCITEGIC>MOL_PROPERTY
POSE_NUMBER
SciTegic.value.IntegerValue
8

@<SCITEGIC>MOL_PROPERTY
ForcefieldFFML
SciTegic.value.StringValue
<?xml version="1.0" encoding="UTF-8"?>
<!DOCTYPE ffml SYSTEM "Ffml.dtd">
<ffml version="1.0">
<forcefield name="CHARMm" derivedFrom="CHARMm" base="CHARMm">
<atomTypes>
</atomTypes>
<parameters>
<angle atom1="CUA1" atom2="CT" atom3="CUY2">
<quadratic
refValue="111.31"
forceConstant="63.3333"/>
</angle>
</parameters>
</forcefield>
</ffml>

@<SCITEGIC>MOL_PROPERTY
Initial Potential Energy
SciTegic.value.DoubleValue
33.787060

@<SCITEGIC>MOL_PROPERTY
Initial RMS Gradient
SciTegic.value.DoubleValue
13.408730

@<SCITEGIC>MOL_PROPERTY
Minimization Criteria
SciTegic.value.StringValue
 CONJUG> Minimization exiting with gradient tolerance ( 0.0100000) satisfied.

@<SCITEGIC>MOL_PROPERTY
CHARMm Energy
SciTegic.value.DoubleValue
19.634710

@<SCITEGIC>MOL_PROPERTY
Potential Energy
SciTegic.value.DoubleValue
19.634710

@<SCITEGIC>MOL_PROPERTY
RMS Gradient
SciTegic.value.DoubleValue
0.009040

@<SCITEGIC>MOL_PROPERTY
Bond Energy
SciTegic.value.DoubleValue
1.047970

@<SCITEGIC>MOL_PROPERTY
Angle Energy
SciTegic.value.DoubleValue
9.067780

@<SCITEGIC>MOL_PROPERTY
Urey-Bradley Energy
SciTegic.value.IntegerValue
0

@<SCITEGIC>MOL_PROPERTY
Dihedral Energy
SciTegic.value.DoubleValue
18.567129

@<SCITEGIC>MOL_PROPERTY
Improper Energy
SciTegic.value.DoubleValue
0.224190

@<SCITEGIC>MOL_PROPERTY
Van der Waals Energy
SciTegic.value.DoubleValue
1.328710

@<SCITEGIC>MOL_PROPERTY
Electrostatic Energy
SciTegic.value.DoubleValue
-10.601070

@<SCITEGIC>MOL_PROPERTY
Hydrogen Bond Energy
SciTegic.value.IntegerValue
0

@<SCITEGIC>MOL_PROPERTY
Solvation Free Energy
SciTegic.value.IntegerValue
0

@<SCITEGIC>MOL_PROPERTY
PartialChargeMethod
SciTegic.value.StringValue
MomanyRone

@<SCITEGIC>MOL_PROPERTY
UseResidueTemplateCharge
SciTegic.value.StringValue
True

@<SCITEGIC>MOL_PROPERTY
Heavy atom RMSD to HL2 1
SciTegic.value.DoubleValue
3.600674

@<SCITEGIC>ATOM_PROPERTY
Formal Charge
SciTegic.value.StringValue
1 0
2 0
3 0
4 0
5 0
6 0
7 0
8 0
9 0
10 0
11 0
12 0
13 0
14 0
15 0
16 0
17 0
18 0
19 0
20 0
21 0
22 0
23 0
24 0
25 0
26 0
27 0
28 0
29 0
30 0
31 0
32 0
33 0
34 0
35 0
36 0
37 0
38 0
39 0
40 0
41 0
42 0
43 0
44 0
45 0

@<SCITEGIC>ATOM_PROPERTY
pdb_tempFactor
SciTegic.value.DoubleValue
1 0.00
2 0.00
3 0.00
4 0.00
5 0.00
6 0.00
7 0.00
8 0.00
9 0.00
10 0.00
11 0.00
12 0.00
13 0.00
14 0.00
15 0.00
16 0.00
17 0.00
18 0.00
19 0.00
20 0.00
21 0.00
22 0.00
23 0.00
24 0.00
25 0.00
26 0.00
27 0.00
28 0.00
29 0.00
30 0.00
31 0.00
32 0.00
33 0.00
34 0.00
35 0.00
36 0.00
37 0.00
38 0.00
39 0.00
40 0.00
41 0.00
42 0.00
43 0.00
44 0.00
45 0.00

@<SCITEGIC>ATOM_PROPERTY
pdb_occupancy
SciTegic.value.DoubleValue
1 1.00
2 1.00
3 1.00
4 1.00
5 1.00
6 1.00
7 1.00
8 1.00
9 1.00
10 1.00
11 1.00
12 1.00
13 1.00
14 1.00
15 1.00
16 1.00
17 1.00
18 1.00
19 1.00
20 1.00
21 1.00
22 1.00
23 1.00
24 1.00
25 1.00
26 1.00
27 1.00
28 1.00
29 1.00
30 1.00
31 1.00
32 1.00
33 1.00
34 1.00
35 1.00
36 1.00
37 1.00
38 1.00
39 1.00
40 1.00
41 1.00
42 1.00
43 1.00
44 1.00
45 1.00

#	Created by:	Discovery Studio
#	Creation time:	2019-08-05T16:13:35Z

@<TRIPOS>MOLECULE
5zid
   45    48     0 0 0
SMALL
USER_CHARGES


@<TRIPOS>ATOM
      1 C1          -22.672000   -5.727900   63.594800 C.2      1 SUBUNIT    0.0000
      2 C2          -21.618300   -6.591600   63.270100 C.2      1 SUBUNIT    0.0000
      3 C3          -21.650200   -7.886500   63.789800 C.2      1 SUBUNIT    0.0000
      4 C4          -22.701300   -8.277300   64.604100 C.2      1 SUBUNIT    0.0000
      5 C5          -23.742400   -7.410200   64.893200 C.2      1 SUBUNIT    0.0000
      6 C6          -23.744100   -6.119100   64.389300 C.2      1 SUBUNIT    0.0000
      7 F7          -22.654700   -4.457500   63.173600 F        1 SUBUNIT    0.0000
      8 F8          -24.754400   -7.809800   65.676600 F        1 SUBUNIT    0.0000
      9 F9          -22.681700   -9.504900   65.134700 F        1 SUBUNIT    0.0000
     10 C10         -20.405600   -6.160800   62.476200 C.3      1 SUBUNIT    0.0000
     11 O11         -20.750500   -5.294400   61.409500 O.3      1 SUBUNIT    0.0000
     12 C12         -19.653700   -4.749000   60.730700 C.2      1 SUBUNIT    0.0000
     13 C13         -18.338600   -4.807400   61.212400 C.2      1 SUBUNIT    0.0000
     14 C14         -18.074800   -5.361200   62.588900 C.3      1 SUBUNIT    0.0000
     15 C15         -19.380800   -5.461100   63.370400 C.3      1 SUBUNIT    0.0000
     16 N16         -19.193500   -6.107900   64.661600 N.3      1 SUBUNIT    0.0000
     17 C17         -17.292000   -4.333400   60.412200 C.2      1 SUBUNIT    0.0000
     18 C18         -17.562700   -3.679700   59.213500 C.2      1 SUBUNIT    0.0000
     19 C19         -18.882200   -3.515300   58.814200 C.2      1 SUBUNIT    0.0000
     20 C20         -19.916100   -4.078100   59.546100 C.2      1 SUBUNIT    0.0000
     21 C21         -15.894100   -4.539700   60.810000 C.2      1 SUBUNIT    0.0000
     22 C22         -14.873100   -4.351100   59.954200 C.2      1 SUBUNIT    0.0000
     23 C23         -15.091700   -3.797100   58.560700 C.3      1 SUBUNIT    0.0000
     24 C24         -16.446000   -3.068500   58.408500 C.3      1 SUBUNIT    0.0000
     25 O25         -13.599800   -4.557600   60.420700 O.3      1 SUBUNIT    0.0000
     26 C26         -12.487000   -4.381600   59.565000 C.3      1 SUBUNIT    0.0000
     27 C27         -15.005900   -4.890000   57.588000 C.1      1 SUBUNIT    0.0000
     28 N28         -14.931800   -5.744100   56.809000 N.1      1 SUBUNIT    0.0000
     29 H29         -20.842100   -8.574800   63.592600 H        1 SUBUNIT    0.0000
     30 H30         -24.542900   -5.431600   64.626900 H        1 SUBUNIT    0.0000
     31 H31         -19.963300   -7.063000   62.048200 H        1 SUBUNIT    0.0000
     32 H32         -17.387100   -4.712000   63.131800 H        1 SUBUNIT    0.0000
     33 H33         -17.601500   -6.340500   62.492800 H        1 SUBUNIT    0.0000
     34 H34         -19.747400   -4.457600   63.591100 H        1 SUBUNIT    0.0000
     35 H35         -18.809400   -7.037200   64.534000 H        1 SUBUNIT    0.0000
     36 H36         -18.482300   -5.611200   65.185300 H        1 SUBUNIT    0.0000
     37 H37         -19.104700   -2.949500   57.922400 H        1 SUBUNIT    0.0000
     38 H38         -20.935800   -3.981700   59.202100 H        1 SUBUNIT    0.0000
     39 H39         -15.680200   -4.875800   61.802800 H        1 SUBUNIT    0.0000
     40 H40         -14.323200   -3.066800   58.315700 H        1 SUBUNIT    0.0000
     41 H41         -16.326300   -2.048600   58.775600 H        1 SUBUNIT    0.0000
     42 H42         -16.742400   -2.971600   57.361200 H        1 SUBUNIT    0.0000
     43 H43         -11.563900   -4.561700   60.117100 H        1 SUBUNIT    0.0000
     44 H44         -12.519100   -5.084200   58.731900 H        1 SUBUNIT    0.0000
     45 H45         -12.442800   -3.362600   59.190300 H        1 SUBUNIT    0.0000
@<TRIPOS>BOND
     1    1    2 2
     2    1    6 1
     3    1    7 1
     4    2    3 1
     5    2   10 1
     6    3    4 2
     7    3   29 1
     8    4    5 1
     9    4    9 1
    10    5    6 2
    11    5    8 1
    12    6   30 1
    13   10   11 1
    14   10   15 1
    15   10   31 1
    16   11   12 1
    17   12   13 2
    18   12   20 1
    19   13   14 1
    20   13   17 1
    21   14   15 1
    22   14   32 1
    23   14   33 1
    24   15   16 1
    25   15   34 1
    26   16   35 1
    27   16   36 1
    28   17   18 2
    29   17   21 1
    30   18   19 1
    31   18   24 1
    32   19   20 2
    33   19   37 1
    34   20   38 1
    35   21   22 2
    36   21   39 1
    37   22   23 1
    38   22   25 1
    39   23   24 1
    40   23   27 1
    41   23   40 1
    42   24   41 1
    43   24   42 1
    44   25   26 1
    45   26   43 1
    46   26   44 1
    47   26   45 1
    48   27   28 3
@<SCITEGIC>MOL_PROPERTY
Resolution
SciTegic.value.IntegerValue
3

@<SCITEGIC>MOL_PROPERTY
TopHits
SciTegic.value.IntegerValue
10

@<SCITEGIC>MOL_PROPERTY
-CDOCKER_ENERGY
SciTegic.value.DoubleValue
8.091167

@<SCITEGIC>MOL_PROPERTY
-CDOCKER_INTERACTION_ENERGY
SciTegic.value.DoubleValue
36.604984

@<SCITEGIC>MOL_PROPERTY
POSE_NUMBER
SciTegic.value.IntegerValue
9

@<SCITEGIC>MOL_PROPERTY
ForcefieldFFML
SciTegic.value.StringValue
<?xml version="1.0" encoding="UTF-8"?>
<!DOCTYPE ffml SYSTEM "Ffml.dtd">
<ffml version="1.0">
<forcefield name="CHARMm" derivedFrom="CHARMm" base="CHARMm">
<atomTypes>
</atomTypes>
<parameters>
<angle atom1="CUA1" atom2="CT" atom3="CUY2">
<quadratic
refValue="111.31"
forceConstant="63.3333"/>
</angle>
</parameters>
</forcefield>
</ffml>

@<SCITEGIC>MOL_PROPERTY
Initial Potential Energy
SciTegic.value.DoubleValue
33.787060

@<SCITEGIC>MOL_PROPERTY
Initial RMS Gradient
SciTegic.value.DoubleValue
13.408730

@<SCITEGIC>MOL_PROPERTY
Minimization Criteria
SciTegic.value.StringValue
 CONJUG> Minimization exiting with gradient tolerance ( 0.0100000) satisfied.

@<SCITEGIC>MOL_PROPERTY
CHARMm Energy
SciTegic.value.DoubleValue
19.634710

@<SCITEGIC>MOL_PROPERTY
Potential Energy
SciTegic.value.DoubleValue
19.634710

@<SCITEGIC>MOL_PROPERTY
RMS Gradient
SciTegic.value.DoubleValue
0.009040

@<SCITEGIC>MOL_PROPERTY
Bond Energy
SciTegic.value.DoubleValue
1.047970

@<SCITEGIC>MOL_PROPERTY
Angle Energy
SciTegic.value.DoubleValue
9.067780

@<SCITEGIC>MOL_PROPERTY
Urey-Bradley Energy
SciTegic.value.IntegerValue
0

@<SCITEGIC>MOL_PROPERTY
Dihedral Energy
SciTegic.value.DoubleValue
18.567129

@<SCITEGIC>MOL_PROPERTY
Improper Energy
SciTegic.value.DoubleValue
0.224190

@<SCITEGIC>MOL_PROPERTY
Van der Waals Energy
SciTegic.value.DoubleValue
1.328710

@<SCITEGIC>MOL_PROPERTY
Electrostatic Energy
SciTegic.value.DoubleValue
-10.601070

@<SCITEGIC>MOL_PROPERTY
Hydrogen Bond Energy
SciTegic.value.IntegerValue
0

@<SCITEGIC>MOL_PROPERTY
Solvation Free Energy
SciTegic.value.IntegerValue
0

@<SCITEGIC>MOL_PROPERTY
PartialChargeMethod
SciTegic.value.StringValue
MomanyRone

@<SCITEGIC>MOL_PROPERTY
UseResidueTemplateCharge
SciTegic.value.StringValue
True

@<SCITEGIC>MOL_PROPERTY
Heavy atom RMSD to HL2 1
SciTegic.value.DoubleValue
8.722231

@<SCITEGIC>ATOM_PROPERTY
Formal Charge
SciTegic.value.StringValue
1 0
2 0
3 0
4 0
5 0
6 0
7 0
8 0
9 0
10 0
11 0
12 0
13 0
14 0
15 0
16 0
17 0
18 0
19 0
20 0
21 0
22 0
23 0
24 0
25 0
26 0
27 0
28 0
29 0
30 0
31 0
32 0
33 0
34 0
35 0
36 0
37 0
38 0
39 0
40 0
41 0
42 0
43 0
44 0
45 0

@<SCITEGIC>ATOM_PROPERTY
pdb_tempFactor
SciTegic.value.DoubleValue
1 0.00
2 0.00
3 0.00
4 0.00
5 0.00
6 0.00
7 0.00
8 0.00
9 0.00
10 0.00
11 0.00
12 0.00
13 0.00
14 0.00
15 0.00
16 0.00
17 0.00
18 0.00
19 0.00
20 0.00
21 0.00
22 0.00
23 0.00
24 0.00
25 0.00
26 0.00
27 0.00
28 0.00
29 0.00
30 0.00
31 0.00
32 0.00
33 0.00
34 0.00
35 0.00
36 0.00
37 0.00
38 0.00
39 0.00
40 0.00
41 0.00
42 0.00
43 0.00
44 0.00
45 0.00

@<SCITEGIC>ATOM_PROPERTY
pdb_occupancy
SciTegic.value.DoubleValue
1 1.00
2 1.00
3 1.00
4 1.00
5 1.00
6 1.00
7 1.00
8 1.00
9 1.00
10 1.00
11 1.00
12 1.00
13 1.00
14 1.00
15 1.00
16 1.00
17 1.00
18 1.00
19 1.00
20 1.00
21 1.00
22 1.00
23 1.00
24 1.00
25 1.00
26 1.00
27 1.00
28 1.00
29 1.00
30 1.00
31 1.00
32 1.00
33 1.00
34 1.00
35 1.00
36 1.00
37 1.00
38 1.00
39 1.00
40 1.00
41 1.00
42 1.00
43 1.00
44 1.00
45 1.00

#	Created by:	Discovery Studio
#	Creation time:	2019-08-05T16:13:35Z

@<TRIPOS>MOLECULE
5zid
   45    48     0 0 0
SMALL
USER_CHARGES


@<TRIPOS>ATOM
      1 C1          -22.662500   -4.973000   63.879400 C.2      1 SUBUNIT    0.0000
      2 C2          -22.018900   -6.088000   63.327900 C.2      1 SUBUNIT    0.0000
      3 C3          -22.541100   -7.351100   63.608800 C.2      1 SUBUNIT    0.0000
      4 C4          -23.658400   -7.464500   64.424100 C.2      1 SUBUNIT    0.0000
      5 C5          -24.269800   -6.344900   64.964700 C.2      1 SUBUNIT    0.0000
      6 C6          -23.783200   -5.077500   64.694600 C.2      1 SUBUNIT    0.0000
      7 F7          -22.187500   -3.741300   63.650700 F        1 SUBUNIT    0.0000
      8 F8          -25.338900   -6.485200   65.760500 F        1 SUBUNIT    0.0000
      9 F9          -24.152400   -8.679600   64.687300 F        1 SUBUNIT    0.0000
     10 C10         -20.766700   -5.959800   62.493100 C.3      1 SUBUNIT    0.0000
     11 O11         -21.001500   -5.023000   61.460000 O.3      1 SUBUNIT    0.0000
     12 C12         -19.875300   -4.577000   60.770400 C.2      1 SUBUNIT    0.0000
     13 C13         -18.559500   -4.763600   61.212000 C.2      1 SUBUNIT    0.0000
     14 C14         -18.309200   -5.501100   62.504400 C.3      1 SUBUNIT    0.0000
     15 C15         -19.572100   -5.547500   63.358600 C.3      1 SUBUNIT    0.0000
     16 N16         -19.400100   -6.440700   64.498100 N.3      1 SUBUNIT    0.0000
     17 C17         -17.504100   -4.257900   60.438500 C.2      1 SUBUNIT    0.0000
     18 C18         -17.765100   -3.518400   59.285400 C.2      1 SUBUNIT    0.0000
     19 C19         -19.077900   -3.319600   58.882000 C.2      1 SUBUNIT    0.0000
     20 C20         -20.121900   -3.861400   59.609800 C.2      1 SUBUNIT    0.0000
     21 C21         -16.104900   -4.508700   60.815600 C.2      1 SUBUNIT    0.0000
     22 C22         -15.090100   -4.281400   59.961000 C.2      1 SUBUNIT    0.0000
     23 C23         -15.303900   -3.629700   58.607400 C.3      1 SUBUNIT    0.0000
     24 C24         -16.642300   -2.865300   58.523800 C.3      1 SUBUNIT    0.0000
     25 O25         -13.820100   -4.540600   60.405400 O.3      1 SUBUNIT    0.0000
     26 C26         -12.706400   -4.254100   59.584800 C.3      1 SUBUNIT    0.0000
     27 C27         -15.253700   -4.650500   57.556300 C.1      1 SUBUNIT    0.0000
     28 N28         -15.204900   -5.443500   56.712400 N.1      1 SUBUNIT    0.0000
     29 H29         -22.073700   -8.238500   63.208500 H        1 SUBUNIT    0.0000
     30 H30         -24.251500   -4.198500   65.111500 H        1 SUBUNIT    0.0000
     31 H31         -20.554600   -6.926500   62.032400 H        1 SUBUNIT    0.0000
     32 H32         -17.523800   -5.013500   63.081000 H        1 SUBUNIT    0.0000
     33 H33         -17.969800   -6.510300   62.268700 H        1 SUBUNIT    0.0000
     34 H34         -19.749800   -4.553800   63.770500 H        1 SUBUNIT    0.0000
     35 H35         -18.592900   -6.149100   65.035600 H        1 SUBUNIT    0.0000
     36 H36         -19.188200   -7.377100   64.175900 H        1 SUBUNIT    0.0000
     37 H37         -19.292300   -2.729800   58.002900 H        1 SUBUNIT    0.0000
     38 H38         -21.140400   -3.709600   59.286400 H        1 SUBUNIT    0.0000
     39 H39         -15.878800   -4.902900   61.786700 H        1 SUBUNIT    0.0000
     40 H40         -14.520000   -2.903100   58.401600 H        1 SUBUNIT    0.0000
     41 H41         -16.505400   -1.878400   58.967600 H        1 SUBUNIT    0.0000
     42 H42         -16.945300   -2.679800   57.490700 H        1 SUBUNIT    0.0000
     43 H43         -12.737300   -4.834500   58.663100 H        1 SUBUNIT    0.0000
     44 H44         -12.655800   -3.191500   59.356600 H        1 SUBUNIT    0.0000
     45 H45         -11.790500   -4.519800   60.111800 H        1 SUBUNIT    0.0000
@<TRIPOS>BOND
     1    1    2 2
     2    1    6 1
     3    1    7 1
     4    2    3 1
     5    2   10 1
     6    3    4 2
     7    3   29 1
     8    4    5 1
     9    4    9 1
    10    5    6 2
    11    5    8 1
    12    6   30 1
    13   10   11 1
    14   10   15 1
    15   10   31 1
    16   11   12 1
    17   12   13 2
    18   12   20 1
    19   13   14 1
    20   13   17 1
    21   14   15 1
    22   14   32 1
    23   14   33 1
    24   15   16 1
    25   15   34 1
    26   16   35 1
    27   16   36 1
    28   17   18 2
    29   17   21 1
    30   18   19 1
    31   18   24 1
    32   19   20 2
    33   19   37 1
    34   20   38 1
    35   21   22 2
    36   21   39 1
    37   22   23 1
    38   22   25 1
    39   23   24 1
    40   23   27 1
    41   23   40 1
    42   24   41 1
    43   24   42 1
    44   25   26 1
    45   26   43 1
    46   26   44 1
    47   26   45 1
    48   27   28 3
@<SCITEGIC>MOL_PROPERTY
Resolution
SciTegic.value.IntegerValue
3

@<SCITEGIC>MOL_PROPERTY
TopHits
SciTegic.value.IntegerValue
10

@<SCITEGIC>MOL_PROPERTY
-CDOCKER_ENERGY
SciTegic.value.DoubleValue
7.493157

@<SCITEGIC>MOL_PROPERTY
-CDOCKER_INTERACTION_ENERGY
SciTegic.value.DoubleValue
34.107670

@<SCITEGIC>MOL_PROPERTY
POSE_NUMBER
SciTegic.value.IntegerValue
10

@<SCITEGIC>MOL_PROPERTY
ForcefieldFFML
SciTegic.value.StringValue
<?xml version="1.0" encoding="UTF-8"?>
<!DOCTYPE ffml SYSTEM "Ffml.dtd">
<ffml version="1.0">
<forcefield name="CHARMm" derivedFrom="CHARMm" base="CHARMm">
<atomTypes>
</atomTypes>
<parameters>
<angle atom1="CUA1" atom2="CT" atom3="CUY2">
<quadratic
refValue="111.31"
forceConstant="63.3333"/>
</angle>
</parameters>
</forcefield>
</ffml>

@<SCITEGIC>MOL_PROPERTY
Initial Potential Energy
SciTegic.value.DoubleValue
33.787060

@<SCITEGIC>MOL_PROPERTY
Initial RMS Gradient
SciTegic.value.DoubleValue
13.408730

@<SCITEGIC>MOL_PROPERTY
Minimization Criteria
SciTegic.value.StringValue
 CONJUG> Minimization exiting with gradient tolerance ( 0.0100000) satisfied.

@<SCITEGIC>MOL_PROPERTY
CHARMm Energy
SciTegic.value.DoubleValue
19.634710

@<SCITEGIC>MOL_PROPERTY
Potential Energy
SciTegic.value.DoubleValue
19.634710

@<SCITEGIC>MOL_PROPERTY
RMS Gradient
SciTegic.value.DoubleValue
0.009040

@<SCITEGIC>MOL_PROPERTY
Bond Energy
SciTegic.value.DoubleValue
1.047970

@<SCITEGIC>MOL_PROPERTY
Angle Energy
SciTegic.value.DoubleValue
9.067780

@<SCITEGIC>MOL_PROPERTY
Urey-Bradley Energy
SciTegic.value.IntegerValue
0

@<SCITEGIC>MOL_PROPERTY
Dihedral Energy
SciTegic.value.DoubleValue
18.567129

@<SCITEGIC>MOL_PROPERTY
Improper Energy
SciTegic.value.DoubleValue
0.224190

@<SCITEGIC>MOL_PROPERTY
Van der Waals Energy
SciTegic.value.DoubleValue
1.328710

@<SCITEGIC>MOL_PROPERTY
Electrostatic Energy
SciTegic.value.DoubleValue
-10.601070

@<SCITEGIC>MOL_PROPERTY
Hydrogen Bond Energy
SciTegic.value.IntegerValue
0

@<SCITEGIC>MOL_PROPERTY
Solvation Free Energy
SciTegic.value.IntegerValue
0

@<SCITEGIC>MOL_PROPERTY
PartialChargeMethod
SciTegic.value.StringValue
MomanyRone

@<SCITEGIC>MOL_PROPERTY
UseResidueTemplateCharge
SciTegic.value.StringValue
True

@<SCITEGIC>MOL_PROPERTY
Heavy atom RMSD to HL2 1
SciTegic.value.DoubleValue
8.851178

@<SCITEGIC>ATOM_PROPERTY
Formal Charge
SciTegic.value.StringValue
1 0
2 0
3 0
4 0
5 0
6 0
7 0
8 0
9 0
10 0
11 0
12 0
13 0
14 0
15 0
16 0
17 0
18 0
19 0
20 0
21 0
22 0
23 0
24 0
25 0
26 0
27 0
28 0
29 0
30 0
31 0
32 0
33 0
34 0
35 0
36 0
37 0
38 0
39 0
40 0
41 0
42 0
43 0
44 0
45 0

@<SCITEGIC>ATOM_PROPERTY
pdb_tempFactor
SciTegic.value.DoubleValue
1 0.00
2 0.00
3 0.00
4 0.00
5 0.00
6 0.00
7 0.00
8 0.00
9 0.00
10 0.00
11 0.00
12 0.00
13 0.00
14 0.00
15 0.00
16 0.00
17 0.00
18 0.00
19 0.00
20 0.00
21 0.00
22 0.00
23 0.00
24 0.00
25 0.00
26 0.00
27 0.00
28 0.00
29 0.00
30 0.00
31 0.00
32 0.00
33 0.00
34 0.00
35 0.00
36 0.00
37 0.00
38 0.00
39 0.00
40 0.00
41 0.00
42 0.00
43 0.00
44 0.00
45 0.00

@<SCITEGIC>ATOM_PROPERTY
pdb_occupancy
SciTegic.value.DoubleValue
1 1.00
2 1.00
3 1.00
4 1.00
5 1.00
6 1.00
7 1.00
8 1.00
9 1.00
10 1.00
11 1.00
12 1.00
13 1.00
14 1.00
15 1.00
16 1.00
17 1.00
18 1.00
19 1.00
20 1.00
21 1.00
22 1.00
23 1.00
24 1.00
25 1.00
26 1.00
27 1.00
28 1.00
29 1.00
30 1.00
31 1.00
32 1.00
33 1.00
34 1.00
35 1.00
36 1.00
37 1.00
38 1.00
39 1.00
40 1.00
41 1.00
42 1.00
43 1.00
44 1.00
45 1.00
