# Supplementary material for: Discovery of Novel DPP-IV Inhibitors as Potential Candidates for the Treatment of Type 2 Diabetes Mellitus Predicted by 3D QSAR Pharmacophore Models, Molecular Docking and De Novo Evolution
Source: Molecules. 2019 Aug 7;24(16):2870. doi: 10.3390/molecules24162870 (PMC6720998; doi:10.3390/molecules24162870)
Supplement: Supplementary file 1 [file molecules-24-02870-s001.zip › Supplementary materials/DeNovoEvolution/Alogliptin_evo.mol2]

@<TRIPOS>MOLECULE
Evo_1
56  59  1  0  0
SMALL
FORMAL_CHARGES
@<TRIPOS>ATOM
    1 O1        41.1112    33.9873    11.7741 O.2        1 SUBUNIT  0
    2 C2        41.9514    33.4829    12.5076 C.2        1 SUBUNIT  0
    3 N3        42.4079    32.2081    12.2802 N.am       1 SUBUNIT  0
    4 C4        41.8719    31.4416    11.1381 C.3        1 SUBUNIT  0
    5 N5        42.4751    34.1613    13.5798 N.am       1 SUBUNIT  0
    6 C6        41.9407    35.5072    13.8820 C.3        1 SUBUNIT  0
    7 C7        40.4344    35.5926    14.0118 C.2        1 SUBUNIT  0
    8 C8        39.7126    34.8391    14.9412 C.2        1 SUBUNIT  0
    9 C9        40.3785    33.9346    15.8339 C.1        1 SUBUNIT  0
   10 N10       40.9108    33.1885    16.5436 N.1        1 SUBUNIT  0
   11 C11       38.3301    34.9395    15.0231 C.2        1 SUBUNIT  0
   12 C12       37.6542    35.8023    14.1781 C.2        1 SUBUNIT  0
   13 C13       38.3505    36.5693    13.2578 C.2        1 SUBUNIT  0
   14 C14       39.7322    36.4662    13.1862 C.2        1 SUBUNIT  0
   15 C15       43.5601    33.5961    14.4177 C.2        1 SUBUNIT  0
   16 C16       43.9591    32.3377    14.1759 C.2        1 SUBUNIT  0
   17 C17       43.3436    31.5923    13.0604 C.2        1 SUBUNIT  0
   18 O18       43.7261    30.4406    12.8894 O.2        1 SUBUNIT  0
   19 N19       44.2193    34.3608    15.4969 N.pl3      1 SUBUNIT  0
   20 C20       44.3353    33.7919    16.8472 C.3        1 SUBUNIT  0
   21 C21       44.0921    34.8215    17.9591 C.3        1 SUBUNIT  0
   22 N22       44.3834    34.2490    19.2696 N.3        1 SUBUNIT  0
   23 C23       44.9209    36.0861    17.7231 C.3        1 SUBUNIT  0
   24 C24       44.6204    36.6710    16.3419 C.3        1 SUBUNIT  0
   25 C25       44.9014    35.6386    15.2422 C.3        1 SUBUNIT  0
   26 H26       41.3138    32.0615    10.4343 H          1 SUBUNIT  0
   27 H27       42.2940    36.2015    13.1182 H          1 SUBUNIT  0
   28 H28       42.3361    35.8761    14.8228 H          1 SUBUNIT  0
   29 H29       37.7747    34.3610    15.7482 H          1 SUBUNIT  0
   30 H30       36.5868    35.8905    14.2647 H          1 SUBUNIT  0
   31 H31       37.8224    37.2507    12.6072 H          1 SUBUNIT  0
   32 H32       40.2700    37.0709    12.4747 H          1 SUBUNIT  0
   33 H33       44.7181    31.8678    14.7732 H          1 SUBUNIT  0
   34 H34       45.3346    33.3693    16.9539 H          1 SUBUNIT  0
   35 H35       43.6358    32.9634    16.9593 H          1 SUBUNIT  0
   36 H36       43.0353    35.0978    17.9635 H          1 SUBUNIT  0
   37 H37       43.6381    33.6157    19.5335 H          1 SUBUNIT  0
   38 H38       44.3640    34.9787    19.9744 H          1 SUBUNIT  0
   39 H39       45.9822    35.8475    17.7999 H          1 SUBUNIT  0
   40 H40       44.7061    36.8222    18.4982 H          1 SUBUNIT  0
   41 H41       45.2171    37.5674    16.1772 H          1 SUBUNIT  0
   42 H42       43.5759    36.9813    16.3043 H          1 SUBUNIT  0
   43 H43       45.9740    35.4493    15.1835 H          1 SUBUNIT  0
   44 H44       44.6076    36.0405    14.2729 H          1 SUBUNIT  0
   45 C45       40.9707    30.3296    11.6040 C.3        1 SUBUNIT  0
   46 C46       42.9680    30.7517    10.3642 C.3        1 SUBUNIT  0
   47 C47       40.9531    29.3560    10.4229 C.3        1 SUBUNIT  0
   48 C48       42.2368    29.6272     9.6259 C.3        1 SUBUNIT  0
   49 H49       40.8887    28.3053    10.7643 H          1 SUBUNIT  0
   50 H50       40.0645    29.5347     9.7860 H          1 SUBUNIT  0
   51 H51       39.9580    30.6711    11.8897 H          1 SUBUNIT  0
   52 H52       41.4091    29.8421    12.4966 H          1 SUBUNIT  0
   53 H53       43.5196    31.4230     9.6800 H          1 SUBUNIT  0
   54 H54       43.7128    30.3292    11.0677 H          1 SUBUNIT  0
   55 H55       42.8701    28.7241     9.5339 H          1 SUBUNIT  0
   56 H56       41.9868    29.9415     8.5938 H          1 SUBUNIT  0
@<TRIPOS>BOND
    1     1     2 2
    2     2     3 1
    3     2     5 1
    4     3     4 1
    5     3    17 1
    6     4    26 1
    7     4    45 1
    8     4    46 1
    9     5     6 1
   10     5    15 1
   11     6     7 1
   12     6    27 1
   13     6    28 1
   14     7     8 2
   15     7    14 1
   16     8     9 1
   17     8    11 1
   18     9    10 3
   19    11    12 2
   20    11    29 1
   21    12    13 1
   22    12    30 1
   23    13    14 2
   24    13    31 1
   25    14    32 1
   26    15    16 2
   27    15    19 1
   28    16    17 1
   29    16    33 1
   30    17    18 2
   31    19    20 1
   32    19    25 1
   33    20    21 1
   34    20    34 1
   35    20    35 1
   36    21    22 1
   37    21    23 1
   38    21    36 1
   39    22    37 1
   40    22    38 1
   41    23    24 1
   42    23    39 1
   43    23    40 1
   44    24    25 1
   45    24    41 1
   46    24    42 1
   47    25    43 1
   48    25    44 1
   49    45    47 1
   50    45    51 1
   51    45    52 1
   52    46    48 1
   53    46    53 1
   54    46    54 1
   55    47    48 1
   56    47    49 1
   57    47    50 1
   58    48    55 1
   59    48    56 1
@<TRIPOS>SUBSTRUCTURE
1   ****   1
@<SCITEGIC>MOL_PROPERTY
GENERATION
SciTegic.value.StringValue
1

@<SCITEGIC>MOL_PROPERTY
FAMILY
SciTegic.value.StringValue
1

@<SCITEGIC>MOL_PROPERTY
LUDI3
SciTegic.value.StringValue
849

@<SCITEGIC>MOL_PROPERTY
FRAGMENTS
SciTegic.value.StringValue
C37

@<SCITEGIC>MOL_PROPERTY
MW
SciTegic.value.StringValue
393.49

@<SCITEGIC>ATOM_PROPERTY
Formal Charge
SciTegic.value.StringValue
1 0
2 0
3 0
4 0
5 0
6 0
7 0
8 0
9 0
10 0
11 0
12 0
13 0
14 0
15 0
16 0
17 0
18 0
19 0
20 0
21 0
22 0
23 0
24 0
25 0
26 0
27 0
28 0
29 0
30 0
31 0
32 0
33 0
34 0
35 0
36 0
37 0
38 0
39 0
40 0
41 0
42 0
43 0
44 0
45 0
46 0
47 0
48 0
49 0
50 0
51 0
52 0
53 0
54 0
55 0
56 0

@<SCITEGIC>ATOM_PROPERTY
pdb_tempFactor
SciTegic.value.DoubleValue
1 0
2 0
3 0
4 0
5 0
6 0
7 0
8 0
9 0
10 0
11 0
12 0
13 0
14 0
15 0
16 0
17 0
18 0
19 0
20 0
21 0
22 0
23 0
24 0
25 0
26 0
27 0
28 0
29 0
30 0
31 0
32 0
33 0
34 0
35 0
36 0
37 0
38 0
39 0
40 0
41 0
42 0
43 0
44 0
45 0
46 0
47 0
48 0
49 0
50 0
51 0
52 0
53 0
54 0
55 0
56 0

@<SCITEGIC>ATOM_PROPERTY
pdb_occupancy
SciTegic.value.DoubleValue
1 1
2 1
3 1
4 1
5 1
6 1
7 1
8 1
9 1
10 1
11 1
12 1
13 1
14 1
15 1
16 1
17 1
18 1
19 1
20 1
21 1
22 1
23 1
24 1
25 1
26 1
27 1
28 1
29 1
30 1
31 1
32 1
33 1
34 1
35 1
36 1
37 1
38 1
39 1
40 1
41 1
42 1
43 1
44 1
45 1
46 1
47 1
48 1
49 1
50 1
51 1
52 1
53 1
54 1
55 1
56 1
