# Supplementary material for: Discovery of Novel DPP-IV Inhibitors as Potential Candidates for the Treatment of Type 2 Diabetes Mellitus Predicted by 3D QSAR Pharmacophore Models, Molecular Docking and De Novo Evolution
Source: Molecules. 2019 Aug 7;24(16):2870. doi: 10.3390/molecules24162870 (PMC6720998; doi:10.3390/molecules24162870)
Supplement: Supplementary file 1 [file molecules-24-02870-s001.zip › Supplementary materials/DeNovoEvolution/dpp4_42_evo.mol2]

@<TRIPOS>MOLECULE
Evo_1
62  64  1  0  0
SMALL
FORMAL_CHARGES
@<TRIPOS>ATOM
    1 N1        41.3921    36.2171    17.7254 N.4        1 SUBUNIT  1
    2 C2        42.3279    35.3363    17.0270 C.3        1 SUBUNIT  0
    3 C3        41.6489    34.3614    16.0348 C.3        1 SUBUNIT  0
    4 C4        40.6797    35.0134    15.0762 C.2        1 SUBUNIT  0
    5 C5        41.1341    35.7187    13.9684 C.2        1 SUBUNIT  0
    6 C6        40.2456    36.3577    13.1219 C.2        1 SUBUNIT  0
    7 C7        38.8820    36.2495    13.3221 C.2        1 SUBUNIT  0
    8 C8        38.4071    35.5117    14.3975 C.2        1 SUBUNIT  0
    9 C9        39.3034    34.8950    15.2660 C.2        1 SUBUNIT  0
   10 O10       38.0207    36.8612    12.4341 O.3        1 SUBUNIT  0
   11 C11       43.5357    36.0811    16.4178 C.2        1 SUBUNIT  0
   12 O12       43.8567    35.9627    15.2439 O.2        1 SUBUNIT  0
   13 N13       44.2465    36.7882    17.3207 N.am       1 SUBUNIT  0
   14 C14       45.6421    37.1057    17.0416 C.3        1 SUBUNIT  0
   15 C15       46.1920    38.1805    17.9972 C.3        1 SUBUNIT  0
   16 O16       45.4763    39.3997    17.8661 O.3        1 SUBUNIT  0
   17 C17       46.4989    35.8073    16.9958 C.2        1 SUBUNIT  0
   18 O18       47.2921    35.6429    16.0779 O.2        1 SUBUNIT  0
   19 N19       46.3004    34.8666    17.9783 N.am       1 SUBUNIT  0
   20 C20       46.8367    33.5108    17.8429 C.3        1 SUBUNIT  0
   21 C21       45.9172    32.6238    16.9666 C.2        1 SUBUNIT  0.0000
   22 O22       46.4135    31.6644    16.3779 O.co2      1 SUBUNIT  -0.50
   23 O23       44.7182    32.9011    16.8821 O.co2      1 SUBUNIT  -0.50
   24 C24       46.8662    32.9813    19.2844 C.3        1 SUBUNIT  0
   25 C25       45.7368    33.7246    19.9954 C.3        1 SUBUNIT  0
   26 C26       45.6073    35.0603    19.2563 C.3        1 SUBUNIT  0
   27 H27       41.8836    37.0106    18.1916 H          1 SUBUNIT  0
   28 H28       40.6809    36.6063    17.0713 H          1 SUBUNIT  0
   29 H29       40.9096    35.6606    18.4610 H          1 SUBUNIT  0
   30 H30       42.7748    34.7190    17.8038 H          1 SUBUNIT  0
   31 H31       41.1085    33.6046    16.6044 H          1 SUBUNIT  0
   32 H32       42.4003    33.8122    15.4652 H          1 SUBUNIT  0
   33 H33       42.1836    35.7864    13.7348 H          1 SUBUNIT  0
   34 H34       40.6286    36.9296    12.2941 H          1 SUBUNIT  0
   35 H35       37.3458    35.4194    14.5767 H          1 SUBUNIT  0
   36 H36       38.9150    34.3356    16.1057 H          1 SUBUNIT  0
   37 H37       37.3879    36.2289    12.1237 H          1 SUBUNIT  0
   38 H38       43.8971    36.9303    18.2468 H          1 SUBUNIT  0
   39 H39       45.6536    37.5286    16.0371 H          1 SUBUNIT  0
   40 H40       47.2311    38.3936    17.7433 H          1 SUBUNIT  0
   41 H41       46.2022    37.8542    19.0415 H          1 SUBUNIT  0
   42 H42       44.5856    39.2648    18.1776 H          1 SUBUNIT  0
   43 H43       47.8424    33.5283    17.4161 H          1 SUBUNIT  0
   44 H44       46.7643    31.8972    19.3591 H          1 SUBUNIT  0
   45 H45       44.8096    33.1675    19.8703 H          1 SUBUNIT  0
   46 H46       45.9019    33.8341    21.0678 H          1 SUBUNIT  0
   47 H47       44.5509    35.2836    19.1414 H          1 SUBUNIT  0
   48 H48       46.0829    35.8660    19.8079 H          1 SUBUNIT  0
   49 C49       48.1922    33.4771    19.9406 C.3        1 SUBUNIT  0
   50 C50       50.6792    35.8501    17.2918 C.2        1 SUBUNIT  0
   51 C51       49.7097    36.4728    18.0875 C.2        1 SUBUNIT  0
   52 C52       50.0441    33.6954    18.2058 C.2        1 SUBUNIT  0
   53 C53       50.8460    34.4615    17.3509 C.2        1 SUBUNIT  0
   54 C54       49.0749    34.3188    19.0009 C.2        1 SUBUNIT  0
   55 H55       48.7441    32.6250    20.2804 H          1 SUBUNIT  0
   56 H56       47.8974    34.0711    20.7809 H          1 SUBUNIT  0
   57 C57       48.9082    35.7074    18.9419 C.2        1 SUBUNIT  0
   58 H58       48.1603    36.1882    19.5550 H          1 SUBUNIT  0
   59 H59       49.5819    37.5442    18.0421 H          1 SUBUNIT  0
   60 H60       51.2984    36.4409    16.6330 H          1 SUBUNIT  0
   61 H61       51.5939    33.9807    16.7377 H          1 SUBUNIT  0
   62 H62       50.1719    32.6240    18.2512 H          1 SUBUNIT  0
@<TRIPOS>BOND
    1     1     2 1
    2     1    27 1
    3     1    28 1
    4     1    29 1
    5     2     3 1
    6     2    11 1
    7     2    30 1
    8     3     4 1
    9     3    31 1
   10     3    32 1
   11     4     5 2
   12     4     9 1
   13     5     6 1
   14     5    33 1
   15     6     7 2
   16     6    34 1
   17     7     8 1
   18     7    10 1
   19     8     9 2
   20     8    35 1
   21     9    36 1
   22    10    37 1
   23    11    12 2
   24    11    13 1
   25    13    14 1
   26    13    38 1
   27    14    15 1
   28    14    17 1
   29    14    39 1
   30    15    16 1
   31    15    40 1
   32    15    41 1
   33    16    42 1
   34    17    18 2
   35    17    19 1
   36    19    20 1
   37    19    26 1
   38    20    21 1
   39    20    24 1
   40    20    43 1
   41    21    22 2
   42    21    23 1
   43    24    25 1
   44    24    44 1
   45    24    49 1
   46    25    26 1
   47    25    45 1
   48    25    46 1
   49    26    47 1
   50    26    48 1
   51    49    54 1
   52    49    55 1
   53    49    56 1
   54    50    51 2
   55    50    53 1
   56    50    60 1
   57    51    57 1
   58    51    59 1
   59    52    53 2
   60    52    54 1
   61    52    62 1
   62    53    61 1
   63    54    57 2
   64    57    58 1
@<TRIPOS>SUBSTRUCTURE
1   ****   1
@<SCITEGIC>MOL_PROPERTY
GENERATION
SciTegic.value.StringValue
1

@<SCITEGIC>MOL_PROPERTY
FAMILY
SciTegic.value.StringValue
1

@<SCITEGIC>MOL_PROPERTY
LUDI3
SciTegic.value.StringValue
783

@<SCITEGIC>MOL_PROPERTY
FRAGMENTS
SciTegic.value.StringValue
T18

@<SCITEGIC>MOL_PROPERTY
MW
SciTegic.value.StringValue
455.51

@<SCITEGIC>ATOM_PROPERTY
Formal Charge
SciTegic.value.StringValue
1 +1
2 0
3 0
4 0
5 0
6 0
7 0
8 0
9 0
10 0
11 0
12 0
13 0
14 0
15 0
16 0
17 0
18 0
19 0
20 0
21 0
22 0
23 -1
24 0
25 0
26 0
27 0
28 0
29 0
30 0
31 0
32 0
33 0
34 0
35 0
36 0
37 0
38 0
39 0
40 0
41 0
42 0
43 0
44 0
45 0
46 0
47 0
48 0
49 0
50 0
51 0
52 0
53 0
54 0
55 0
56 0
57 0
58 0
59 0
60 0
61 0
62 0

@<SCITEGIC>ATOM_PROPERTY
pdb_tempFactor
SciTegic.value.DoubleValue
1 0
2 0
3 0
4 0
5 0
6 0
7 0
8 0
9 0
10 0
11 0
12 0
13 0
14 0
15 0
16 0
17 0
18 0
19 0
20 0
21 0
22 0
23 0
24 0
25 0
26 0
27 0
28 0
29 0
30 0
31 0
32 0
33 0
34 0
35 0
36 0
37 0
38 0
39 0
40 0
41 0
42 0
43 0
44 0
45 0
46 0
47 0
48 0
49 0
50 0
51 0
52 0
53 0
54 0
55 0
56 0
57 0
58 0
59 0
60 0
61 0
62 0

@<SCITEGIC>ATOM_PROPERTY
pdb_occupancy
SciTegic.value.DoubleValue
1 1
2 1
3 1
4 1
5 1
6 1
7 1
8 1
9 1
10 1
11 1
12 1
13 1
14 1
15 1
16 1
17 1
18 1
19 1
20 1
21 1
22 1
23 1
24 1
25 1
26 1
27 1
28 1
29 1
30 1
31 1
32 1
33 1
34 1
35 1
36 1
37 1
38 1
39 1
40 1
41 1
42 1
43 1
44 1
45 1
46 1
47 1
48 1
49 1
50 1
51 1
52 1
53 1
54 1
55 1
56 1
57 1
58 1
59 1
60 1
61 1
62 1

@<TRIPOS>MOLECULE
Evo_2
77  79  1  0  0
SMALL
FORMAL_CHARGES
@<TRIPOS>ATOM
    1 N1        41.3921    36.2171    17.7254 N.4        1 SUBUNIT  1
    2 C2        42.3279    35.3363    17.0270 C.3        1 SUBUNIT  0
    3 C3        41.6489    34.3614    16.0348 C.3        1 SUBUNIT  0
    4 C4        40.6797    35.0134    15.0762 C.2        1 SUBUNIT  0
    5 C5        41.1341    35.7187    13.9684 C.2        1 SUBUNIT  0
    6 C6        40.2456    36.3577    13.1219 C.2        1 SUBUNIT  0
    7 C7        38.8820    36.2495    13.3221 C.2        1 SUBUNIT  0
    8 C8        38.4071    35.5117    14.3975 C.2        1 SUBUNIT  0
    9 C9        39.3034    34.8950    15.2660 C.2        1 SUBUNIT  0
   10 O10       38.0207    36.8612    12.4341 O.3        1 SUBUNIT  0
   11 C11       43.5357    36.0811    16.4178 C.2        1 SUBUNIT  0
   12 O12       43.8567    35.9627    15.2439 O.2        1 SUBUNIT  0
   13 N13       44.2465    36.7882    17.3207 N.am       1 SUBUNIT  0
   14 C14       45.6421    37.1057    17.0416 C.3        1 SUBUNIT  0
   15 C15       46.1920    38.1805    17.9972 C.3        1 SUBUNIT  0
   16 O16       45.4763    39.3997    17.8661 O.3        1 SUBUNIT  0
   17 C17       46.4989    35.8073    16.9958 C.2        1 SUBUNIT  0
   18 O18       47.2921    35.6429    16.0779 O.2        1 SUBUNIT  0
   19 N19       46.3004    34.8666    17.9783 N.am       1 SUBUNIT  0
   20 C20       46.8367    33.5108    17.8429 C.3        1 SUBUNIT  0
   21 C21       45.9172    32.6238    16.9666 C.2        1 SUBUNIT  0.0000
   22 O22       46.4135    31.6644    16.3779 O.co2      1 SUBUNIT  -0.50
   23 O23       44.7182    32.9011    16.8821 O.co2      1 SUBUNIT  -0.50
   24 C24       46.8662    32.9813    19.2844 C.3        1 SUBUNIT  0
   25 C25       45.7368    33.7246    19.9954 C.3        1 SUBUNIT  0
   26 C26       45.6073    35.0603    19.2563 C.3        1 SUBUNIT  0
   27 H27       41.8836    37.0106    18.1916 H          1 SUBUNIT  0
   28 H28       40.6809    36.6063    17.0713 H          1 SUBUNIT  0
   29 H29       40.9096    35.6606    18.4610 H          1 SUBUNIT  0
   30 H30       42.7748    34.7190    17.8038 H          1 SUBUNIT  0
   31 H31       41.1085    33.6046    16.6044 H          1 SUBUNIT  0
   32 H32       42.4003    33.8122    15.4652 H          1 SUBUNIT  0
   33 H33       42.1836    35.7864    13.7348 H          1 SUBUNIT  0
   34 H34       40.6286    36.9296    12.2941 H          1 SUBUNIT  0
   35 H35       37.3458    35.4194    14.5767 H          1 SUBUNIT  0
   36 H36       38.9150    34.3356    16.1057 H          1 SUBUNIT  0
   37 H37       37.3879    36.2289    12.1237 H          1 SUBUNIT  0
   38 H38       43.8971    36.9303    18.2468 H          1 SUBUNIT  0
   39 H39       45.6536    37.5286    16.0371 H          1 SUBUNIT  0
   40 H40       47.2311    38.3936    17.7433 H          1 SUBUNIT  0
   41 H41       46.2022    37.8542    19.0415 H          1 SUBUNIT  0
   42 H42       44.5856    39.2648    18.1776 H          1 SUBUNIT  0
   43 H43       47.8424    33.5283    17.4161 H          1 SUBUNIT  0
   44 H44       46.7643    31.8972    19.3591 H          1 SUBUNIT  0
   45 H45       44.8096    33.1675    19.8703 H          1 SUBUNIT  0
   46 H46       45.9019    33.8341    21.0678 H          1 SUBUNIT  0
   47 H47       44.5509    35.2836    19.1414 H          1 SUBUNIT  0
   48 H48       46.0829    35.8660    19.8079 H          1 SUBUNIT  0
   49 C49       48.1922    33.4771    19.9406 C.3        1 SUBUNIT  0
   50 C50       50.6792    35.8501    17.2918 C.2        1 SUBUNIT  0
   51 C51       49.7097    36.4728    18.0875 C.2        1 SUBUNIT  0
   52 C52       50.0441    33.6954    18.2058 C.2        1 SUBUNIT  0
   53 C53       50.8460    34.4615    17.3509 C.2        1 SUBUNIT  0
   54 C54       49.0749    34.3188    19.0009 C.2        1 SUBUNIT  0
   55 H55       48.7441    32.6250    20.2804 H          1 SUBUNIT  0
   56 H56       47.8974    34.0711    20.7809 H          1 SUBUNIT  0
   57 C57       48.9082    35.7074    18.9419 C.2        1 SUBUNIT  0
   58 H58       48.1603    36.1882    19.5550 H          1 SUBUNIT  0
   59 H59       49.5819    37.5442    18.0421 H          1 SUBUNIT  0
   60 H60       51.2984    36.4409    16.6330 H          1 SUBUNIT  0
   61 H61       50.1719    32.6240    18.2512 H          1 SUBUNIT  0
   62 C62       51.8859    33.6761    16.6016 C.3        1 SUBUNIT  0
   63 C63       52.4668    35.5644    14.4131 C.3        1 SUBUNIT  0
   64 C64       50.7169    34.4561    12.9895 C.3        1 SUBUNIT  0
   65 C65       51.4284    33.3988    15.1573 C.3        1 SUBUNIT  0
   66 C66       51.1714    34.7334    14.4344 C.3        1 SUBUNIT  0
   67 H67       52.7886    34.2509    16.5851 H          1 SUBUNIT  0
   68 H68       52.0631    32.7482    17.1036 H          1 SUBUNIT  0
   69 H69       52.1904    32.8542    14.6406 H          1 SUBUNIT  0
   70 H70       50.5272    32.8228    15.1729 H          1 SUBUNIT  0
   71 H71       50.4075    35.2772    14.9493 H          1 SUBUNIT  0
   72 H72       53.2306    35.0214    13.8975 H          1 SUBUNIT  0
   73 H73       52.2891    36.4908    13.9110 H          1 SUBUNIT  0
   74 H74       52.7816    35.7594    15.4175 H          1 SUBUNIT  0
   75 H75       49.8155    33.8785    13.0035 H          1 SUBUNIT  0
   76 H76       50.5379    35.3835    12.4871 H          1 SUBUNIT  0
   77 H77       51.4820    33.9135    12.4729 H          1 SUBUNIT  0
@<TRIPOS>BOND
    1     1     2 1
    2     1    27 1
    3     1    28 1
    4     1    29 1
    5     2     3 1
    6     2    11 1
    7     2    30 1
    8     3     4 1
    9     3    31 1
   10     3    32 1
   11     4     5 2
   12     4     9 1
   13     5     6 1
   14     5    33 1
   15     6     7 2
   16     6    34 1
   17     7     8 1
   18     7    10 1
   19     8     9 2
   20     8    35 1
   21     9    36 1
   22    10    37 1
   23    11    12 2
   24    11    13 1
   25    13    14 1
   26    13    38 1
   27    14    15 1
   28    14    17 1
   29    14    39 1
   30    15    16 1
   31    15    40 1
   32    15    41 1
   33    16    42 1
   34    17    18 2
   35    17    19 1
   36    19    20 1
   37    19    26 1
   38    20    21 1
   39    20    24 1
   40    20    43 1
   41    21    22 2
   42    21    23 1
   43    24    25 1
   44    24    44 1
   45    24    49 1
   46    25    26 1
   47    25    45 1
   48    25    46 1
   49    26    47 1
   50    26    48 1
   51    49    54 1
   52    49    55 1
   53    49    56 1
   54    50    51 2
   55    50    53 1
   56    50    60 1
   57    51    57 1
   58    51    59 1
   59    52    53 2
   60    52    54 1
   61    52    61 1
   62    53    62 1
   63    54    57 2
   64    57    58 1
   65    62    65 1
   66    62    67 1
   67    62    68 1
   68    63    66 1
   69    63    72 1
   70    63    73 1
   71    63    74 1
   72    64    66 1
   73    64    75 1
   74    64    76 1
   75    64    77 1
   76    65    66 1
   77    65    69 1
   78    65    70 1
   79    66    71 1
@<TRIPOS>SUBSTRUCTURE
1   ****   1
@<SCITEGIC>MOL_PROPERTY
GENERATION
SciTegic.value.StringValue
2

@<SCITEGIC>MOL_PROPERTY
FAMILY
SciTegic.value.StringValue
1

@<SCITEGIC>MOL_PROPERTY
LUDI3
SciTegic.value.StringValue
783

@<SCITEGIC>MOL_PROPERTY
FRAGMENTS
SciTegic.value.StringValue
T18 T03

@<SCITEGIC>MOL_PROPERTY
MW
SciTegic.value.StringValue
525.64

@<SCITEGIC>ATOM_PROPERTY
Formal Charge
SciTegic.value.StringValue
1 +1
2 0
3 0
4 0
5 0
6 0
7 0
8 0
9 0
10 0
11 0
12 0
13 0
14 0
15 0
16 0
17 0
18 0
19 0
20 0
21 0
22 0
23 -1
24 0
25 0
26 0
27 0
28 0
29 0
30 0
31 0
32 0
33 0
34 0
35 0
36 0
37 0
38 0
39 0
40 0
41 0
42 0
43 0
44 0
45 0
46 0
47 0
48 0
49 0
50 0
51 0
52 0
53 0
54 0
55 0
56 0
57 0
58 0
59 0
60 0
61 0
62 0
63 0
64 0
65 0
66 0
67 0
68 0
69 0
70 0
71 0
72 0
73 0
74 0
75 0
76 0
77 0

@<SCITEGIC>ATOM_PROPERTY
pdb_tempFactor
SciTegic.value.DoubleValue
1 0
2 0
3 0
4 0
5 0
6 0
7 0
8 0
9 0
10 0
11 0
12 0
13 0
14 0
15 0
16 0
17 0
18 0
19 0
20 0
21 0
22 0
23 0
24 0
25 0
26 0
27 0
28 0
29 0
30 0
31 0
32 0
33 0
34 0
35 0
36 0
37 0
38 0
39 0
40 0
41 0
42 0
43 0
44 0
45 0
46 0
47 0
48 0
49 0
50 0
51 0
52 0
53 0
54 0
55 0
56 0
57 0
58 0
59 0
60 0
61 0
62 0
63 0
64 0
65 0
66 0
67 0
68 0
69 0
70 0
71 0
72 0
73 0
74 0
75 0
76 0
77 0

@<SCITEGIC>ATOM_PROPERTY
pdb_occupancy
SciTegic.value.DoubleValue
1 1
2 1
3 1
4 1
5 1
6 1
7 1
8 1
9 1
10 1
11 1
12 1
13 1
14 1
15 1
16 1
17 1
18 1
19 1
20 1
21 1
22 1
23 1
24 1
25 1
26 1
27 1
28 1
29 1
30 1
31 1
32 1
33 1
34 1
35 1
36 1
37 1
38 1
39 1
40 1
41 1
42 1
43 1
44 1
45 1
46 1
47 1
48 1
49 1
50 1
51 1
52 1
53 1
54 1
55 1
56 1
57 1
58 1
59 1
60 1
61 1
62 1
63 1
64 1
65 1
66 1
67 1
68 1
69 1
70 1
71 1
72 1
73 1
74 1
75 1
76 1
77 1

@<TRIPOS>MOLECULE
Evo_3
69  72  1  0  0
SMALL
FORMAL_CHARGES
@<TRIPOS>ATOM
    1 N1        41.3921    36.2171    17.7254 N.4        1 SUBUNIT  1
    2 C2        42.3279    35.3363    17.0270 C.3        1 SUBUNIT  0
    3 C3        41.6489    34.3614    16.0348 C.3        1 SUBUNIT  0
    4 C4        40.6797    35.0134    15.0762 C.2        1 SUBUNIT  0
    5 C5        41.1341    35.7187    13.9684 C.2        1 SUBUNIT  0
    6 C6        40.2456    36.3577    13.1219 C.2        1 SUBUNIT  0
    7 C7        38.8820    36.2495    13.3221 C.2        1 SUBUNIT  0
    8 C8        38.4071    35.5117    14.3975 C.2        1 SUBUNIT  0
    9 C9        39.3034    34.8950    15.2660 C.2        1 SUBUNIT  0
   10 O10       38.0207    36.8612    12.4341 O.3        1 SUBUNIT  0
   11 C11       43.5357    36.0811    16.4178 C.2        1 SUBUNIT  0
   12 O12       43.8567    35.9627    15.2439 O.2        1 SUBUNIT  0
   13 N13       44.2465    36.7882    17.3207 N.am       1 SUBUNIT  0
   14 C14       45.6421    37.1057    17.0416 C.3        1 SUBUNIT  0
   15 C15       46.1920    38.1805    17.9972 C.3        1 SUBUNIT  0
   16 O16       45.4763    39.3997    17.8661 O.3        1 SUBUNIT  0
   17 C17       46.4989    35.8073    16.9958 C.2        1 SUBUNIT  0
   18 O18       47.2921    35.6429    16.0779 O.2        1 SUBUNIT  0
   19 N19       46.3004    34.8666    17.9783 N.am       1 SUBUNIT  0
   20 C20       46.8367    33.5108    17.8429 C.3        1 SUBUNIT  0
   21 C21       45.9172    32.6238    16.9666 C.2        1 SUBUNIT  0.0000
   22 O22       46.4135    31.6644    16.3779 O.co2      1 SUBUNIT  -0.50
   23 O23       44.7182    32.9011    16.8821 O.co2      1 SUBUNIT  -0.50
   24 C24       46.8662    32.9813    19.2844 C.3        1 SUBUNIT  0
   25 C25       45.7368    33.7246    19.9954 C.3        1 SUBUNIT  0
   26 C26       45.6073    35.0603    19.2563 C.3        1 SUBUNIT  0
   27 H27       41.8836    37.0106    18.1916 H          1 SUBUNIT  0
   28 H28       40.6809    36.6063    17.0713 H          1 SUBUNIT  0
   29 H29       40.9096    35.6606    18.4610 H          1 SUBUNIT  0
   30 H30       42.7748    34.7190    17.8038 H          1 SUBUNIT  0
   31 H31       41.1085    33.6046    16.6044 H          1 SUBUNIT  0
   32 H32       42.4003    33.8122    15.4652 H          1 SUBUNIT  0
   33 H33       42.1836    35.7864    13.7348 H          1 SUBUNIT  0
   34 H34       40.6286    36.9296    12.2941 H          1 SUBUNIT  0
   35 H35       37.3458    35.4194    14.5767 H          1 SUBUNIT  0
   36 H36       38.9150    34.3356    16.1057 H          1 SUBUNIT  0
   37 H37       37.3879    36.2289    12.1237 H          1 SUBUNIT  0
   38 H38       43.8971    36.9303    18.2468 H          1 SUBUNIT  0
   39 H39       45.6536    37.5286    16.0371 H          1 SUBUNIT  0
   40 H40       47.2311    38.3936    17.7433 H          1 SUBUNIT  0
   41 H41       46.2022    37.8542    19.0415 H          1 SUBUNIT  0
   42 H42       44.5856    39.2648    18.1776 H          1 SUBUNIT  0
   43 H43       47.8424    33.5283    17.4161 H          1 SUBUNIT  0
   44 H44       44.8096    33.1675    19.8703 H          1 SUBUNIT  0
   45 H45       45.9019    33.8341    21.0678 H          1 SUBUNIT  0
   46 H46       44.5509    35.2836    19.1414 H          1 SUBUNIT  0
   47 H47       46.0829    35.8660    19.8079 H          1 SUBUNIT  0
   48 C48       46.7495    31.4813    19.3962 C.3        1 SUBUNIT  0
   49 C49       48.1824    33.3190    19.9200 C.3        1 SUBUNIT  0
   50 C50       48.1780    30.9950    19.1388 C.3        1 SUBUNIT  0
   51 C51       49.0990    32.1760    19.4755 C.3        1 SUBUNIT  0
   52 H52       48.4152    30.0969    19.7404 H          1 SUBUNIT  0
   53 H53       48.3036    30.7045    18.0772 H          1 SUBUNIT  0
   54 H54       46.0160    31.0376    18.6970 H          1 SUBUNIT  0
   55 H55       46.4277    31.2031    20.4188 H          1 SUBUNIT  0
   56 H56       48.5706    34.3137    19.6320 H          1 SUBUNIT  0
   57 H57       48.0795    33.3225    21.0234 H          1 SUBUNIT  0
   58 C58       50.1160    31.8225    20.5223 C.3        1 SUBUNIT  0
   59 C59       49.9070    32.5690    18.2632 C.3        1 SUBUNIT  0
   60 C60       51.2160    31.1077    19.7337 C.3        1 SUBUNIT  0
   61 C61       51.0819    31.5873    18.2816 C.3        1 SUBUNIT  0
   62 H62       52.2184    31.3204    20.1518 H          1 SUBUNIT  0
   63 H63       51.0799    30.0096    19.7862 H          1 SUBUNIT  0
   64 H64       49.7092    31.2029    21.3435 H          1 SUBUNIT  0
   65 H65       50.5140    32.7471    20.9844 H          1 SUBUNIT  0
   66 H66       49.3373    32.5346    17.3160 H          1 SUBUNIT  0
   67 H67       50.2726    33.6086    18.3794 H          1 SUBUNIT  0
   68 H68       52.0110    32.0605    17.9104 H          1 SUBUNIT  0
   69 H69       50.8782    30.7286    17.6126 H          1 SUBUNIT  0
@<TRIPOS>BOND
    1     1     2 1
    2     1    27 1
    3     1    28 1
    4     1    29 1
    5     2     3 1
    6     2    11 1
    7     2    30 1
    8     3     4 1
    9     3    31 1
   10     3    32 1
   11     4     5 2
   12     4     9 1
   13     5     6 1
   14     5    33 1
   15     6     7 2
   16     6    34 1
   17     7     8 1
   18     7    10 1
   19     8     9 2
   20     8    35 1
   21     9    36 1
   22    10    37 1
   23    11    12 2
   24    11    13 1
   25    13    14 1
   26    13    38 1
   27    14    15 1
   28    14    17 1
   29    14    39 1
   30    15    16 1
   31    15    40 1
   32    15    41 1
   33    16    42 1
   34    17    18 2
   35    17    19 1
   36    19    20 1
   37    19    26 1
   38    20    21 1
   39    20    24 1
   40    20    43 1
   41    21    22 2
   42    21    23 1
   43    24    25 1
   44    24    48 1
   45    24    49 1
   46    25    26 1
   47    25    44 1
   48    25    45 1
   49    26    46 1
   50    26    47 1
   51    48    50 1
   52    48    54 1
   53    48    55 1
   54    49    51 1
   55    49    56 1
   56    49    57 1
   57    50    51 1
   58    50    52 1
   59    50    53 1
   60    51    58 1
   61    51    59 1
   62    58    60 1
   63    58    64 1
   64    58    65 1
   65    59    61 1
   66    59    66 1
   67    59    67 1
   68    60    61 1
   69    60    62 1
   70    60    63 1
   71    61    68 1
   72    61    69 1
@<TRIPOS>SUBSTRUCTURE
1   ****   1
@<SCITEGIC>MOL_PROPERTY
GENERATION
SciTegic.value.StringValue
2

@<SCITEGIC>MOL_PROPERTY
FAMILY
SciTegic.value.StringValue
2

@<SCITEGIC>MOL_PROPERTY
LUDI3
SciTegic.value.StringValue
773

@<SCITEGIC>MOL_PROPERTY
FRAGMENTS
SciTegic.value.StringValue
C37 C37

@<SCITEGIC>MOL_PROPERTY
MW
SciTegic.value.StringValue
473.57

@<SCITEGIC>ATOM_PROPERTY
Formal Charge
SciTegic.value.StringValue
1 +1
2 0
3 0
4 0
5 0
6 0
7 0
8 0
9 0
10 0
11 0
12 0
13 0
14 0
15 0
16 0
17 0
18 0
19 0
20 0
21 0
22 0
23 -1
24 0
25 0
26 0
27 0
28 0
29 0
30 0
31 0
32 0
33 0
34 0
35 0
36 0
37 0
38 0
39 0
40 0
41 0
42 0
43 0
44 0
45 0
46 0
47 0
48 0
49 0
50 0
51 0
52 0
53 0
54 0
55 0
56 0
57 0
58 0
59 0
60 0
61 0
62 0
63 0
64 0
65 0
66 0
67 0
68 0
69 0

@<SCITEGIC>ATOM_PROPERTY
pdb_tempFactor
SciTegic.value.DoubleValue
1 0
2 0
3 0
4 0
5 0
6 0
7 0
8 0
9 0
10 0
11 0
12 0
13 0
14 0
15 0
16 0
17 0
18 0
19 0
20 0
21 0
22 0
23 0
24 0
25 0
26 0
27 0
28 0
29 0
30 0
31 0
32 0
33 0
34 0
35 0
36 0
37 0
38 0
39 0
40 0
41 0
42 0
43 0
44 0
45 0
46 0
47 0
48 0
49 0
50 0
51 0
52 0
53 0
54 0
55 0
56 0
57 0
58 0
59 0
60 0
61 0
62 0
63 0
64 0
65 0
66 0
67 0
68 0
69 0

@<SCITEGIC>ATOM_PROPERTY
pdb_occupancy
SciTegic.value.DoubleValue
1 1
2 1
3 1
4 1
5 1
6 1
7 1
8 1
9 1
10 1
11 1
12 1
13 1
14 1
15 1
16 1
17 1
18 1
19 1
20 1
21 1
22 1
23 1
24 1
25 1
26 1
27 1
28 1
29 1
30 1
31 1
32 1
33 1
34 1
35 1
36 1
37 1
38 1
39 1
40 1
41 1
42 1
43 1
44 1
45 1
46 1
47 1
48 1
49 1
50 1
51 1
52 1
53 1
54 1
55 1
56 1
57 1
58 1
59 1
60 1
61 1
62 1
63 1
64 1
65 1
66 1
67 1
68 1
69 1

@<TRIPOS>MOLECULE
Evo_4
59  61  1  0  0
SMALL
FORMAL_CHARGES
@<TRIPOS>ATOM
    1 N1        41.3921    36.2171    17.7254 N.4        1 SUBUNIT  1
    2 C2        42.3279    35.3363    17.0270 C.3        1 SUBUNIT  0
    3 C3        41.6489    34.3614    16.0348 C.3        1 SUBUNIT  0
    4 C4        40.6797    35.0134    15.0762 C.2        1 SUBUNIT  0
    5 C5        41.1341    35.7187    13.9684 C.2        1 SUBUNIT  0
    6 C6        40.2456    36.3577    13.1219 C.2        1 SUBUNIT  0
    7 C7        38.8820    36.2495    13.3221 C.2        1 SUBUNIT  0
    8 C8        38.4071    35.5117    14.3975 C.2        1 SUBUNIT  0
    9 C9        39.3034    34.8950    15.2660 C.2        1 SUBUNIT  0
   10 O10       38.0207    36.8612    12.4341 O.3        1 SUBUNIT  0
   11 C11       43.5357    36.0811    16.4178 C.2        1 SUBUNIT  0
   12 O12       43.8567    35.9627    15.2439 O.2        1 SUBUNIT  0
   13 N13       44.2465    36.7882    17.3207 N.am       1 SUBUNIT  0
   14 C14       45.6421    37.1057    17.0416 C.3        1 SUBUNIT  0
   15 C15       46.1920    38.1805    17.9972 C.3        1 SUBUNIT  0
   16 O16       45.4763    39.3997    17.8661 O.3        1 SUBUNIT  0
   17 C17       46.4989    35.8073    16.9958 C.2        1 SUBUNIT  0
   18 O18       47.2921    35.6429    16.0779 O.2        1 SUBUNIT  0
   19 N19       46.3004    34.8666    17.9783 N.am       1 SUBUNIT  0
   20 C20       46.8367    33.5108    17.8429 C.3        1 SUBUNIT  0
   21 C21       45.9172    32.6238    16.9666 C.2        1 SUBUNIT  0.0000
   22 O22       46.4135    31.6644    16.3779 O.co2      1 SUBUNIT  -0.50
   23 O23       44.7182    32.9011    16.8821 O.co2      1 SUBUNIT  -0.50
   24 C24       46.8662    32.9813    19.2844 C.3        1 SUBUNIT  0
   25 C25       45.7368    33.7246    19.9954 C.3        1 SUBUNIT  0
   26 C26       45.6073    35.0603    19.2563 C.3        1 SUBUNIT  0
   27 H27       41.8836    37.0106    18.1916 H          1 SUBUNIT  0
   28 H28       40.6809    36.6063    17.0713 H          1 SUBUNIT  0
   29 H29       40.9096    35.6606    18.4610 H          1 SUBUNIT  0
   30 H30       42.7748    34.7190    17.8038 H          1 SUBUNIT  0
   31 H31       41.1085    33.6046    16.6044 H          1 SUBUNIT  0
   32 H32       42.4003    33.8122    15.4652 H          1 SUBUNIT  0
   33 H33       42.1836    35.7864    13.7348 H          1 SUBUNIT  0
   34 H34       40.6286    36.9296    12.2941 H          1 SUBUNIT  0
   35 H35       37.3458    35.4194    14.5767 H          1 SUBUNIT  0
   36 H36       38.9150    34.3356    16.1057 H          1 SUBUNIT  0
   37 H37       37.3879    36.2289    12.1237 H          1 SUBUNIT  0
   38 H38       43.8971    36.9303    18.2468 H          1 SUBUNIT  0
   39 H39       45.6536    37.5286    16.0371 H          1 SUBUNIT  0
   40 H40       47.2311    38.3936    17.7433 H          1 SUBUNIT  0
   41 H41       46.2022    37.8542    19.0415 H          1 SUBUNIT  0
   42 H42       44.5856    39.2648    18.1776 H          1 SUBUNIT  0
   43 H43       47.8424    33.5283    17.4161 H          1 SUBUNIT  0
   44 H44       44.8096    33.1675    19.8703 H          1 SUBUNIT  0
   45 H45       45.9019    33.8341    21.0678 H          1 SUBUNIT  0
   46 H46       44.5509    35.2836    19.1414 H          1 SUBUNIT  0
   47 H47       46.0829    35.8660    19.8079 H          1 SUBUNIT  0
   48 C48       46.7495    31.4813    19.3962 C.3        1 SUBUNIT  0
   49 C49       48.1824    33.3190    19.9200 C.3        1 SUBUNIT  0
   50 C50       48.1780    30.9950    19.1388 C.3        1 SUBUNIT  0
   51 C51       49.0990    32.1760    19.4755 C.3        1 SUBUNIT  0
   52 H52       48.4152    30.0969    19.7404 H          1 SUBUNIT  0
   53 H53       48.3036    30.7045    18.0772 H          1 SUBUNIT  0
   54 H54       46.0160    31.0376    18.6970 H          1 SUBUNIT  0
   55 H55       46.4277    31.2031    20.4188 H          1 SUBUNIT  0
   56 H56       48.5706    34.3137    19.6320 H          1 SUBUNIT  0
   57 H57       48.0795    33.3225    21.0234 H          1 SUBUNIT  0
   58 H58       49.8369    31.9200    20.2598 H          1 SUBUNIT  0
   59 H59       49.6816    32.4733    18.5817 H          1 SUBUNIT  0
@<TRIPOS>BOND
    1     1     2 1
    2     1    27 1
    3     1    28 1
    4     1    29 1
    5     2     3 1
    6     2    11 1
    7     2    30 1
    8     3     4 1
    9     3    31 1
   10     3    32 1
   11     4     5 2
   12     4     9 1
   13     5     6 1
   14     5    33 1
   15     6     7 2
   16     6    34 1
   17     7     8 1
   18     7    10 1
   19     8     9 2
   20     8    35 1
   21     9    36 1
   22    10    37 1
   23    11    12 2
   24    11    13 1
   25    13    14 1
   26    13    38 1
   27    14    15 1
   28    14    17 1
   29    14    39 1
   30    15    16 1
   31    15    40 1
   32    15    41 1
   33    16    42 1
   34    17    18 2
   35    17    19 1
   36    19    20 1
   37    19    26 1
   38    20    21 1
   39    20    24 1
   40    20    43 1
   41    21    22 2
   42    21    23 1
   43    24    25 1
   44    24    48 1
   45    24    49 1
   46    25    26 1
   47    25    44 1
   48    25    45 1
   49    26    46 1
   50    26    47 1
   51    48    50 1
   52    48    54 1
   53    48    55 1
   54    49    51 1
   55    49    56 1
   56    49    57 1
   57    50    51 1
   58    50    52 1
   59    50    53 1
   60    51    58 1
   61    51    59 1
@<TRIPOS>SUBSTRUCTURE
1   ****   1
@<SCITEGIC>MOL_PROPERTY
GENERATION
SciTegic.value.StringValue
1

@<SCITEGIC>MOL_PROPERTY
FAMILY
SciTegic.value.StringValue
1

@<SCITEGIC>MOL_PROPERTY
LUDI3
SciTegic.value.StringValue
765

@<SCITEGIC>MOL_PROPERTY
FRAGMENTS
SciTegic.value.StringValue
C37

@<SCITEGIC>MOL_PROPERTY
MW
SciTegic.value.StringValue
419.48

@<SCITEGIC>ATOM_PROPERTY
Formal Charge
SciTegic.value.StringValue
1 +1
2 0
3 0
4 0
5 0
6 0
7 0
8 0
9 0
10 0
11 0
12 0
13 0
14 0
15 0
16 0
17 0
18 0
19 0
20 0
21 0
22 0
23 -1
24 0
25 0
26 0
27 0
28 0
29 0
30 0
31 0
32 0
33 0
34 0
35 0
36 0
37 0
38 0
39 0
40 0
41 0
42 0
43 0
44 0
45 0
46 0
47 0
48 0
49 0
50 0
51 0
52 0
53 0
54 0
55 0
56 0
57 0
58 0
59 0

@<SCITEGIC>ATOM_PROPERTY
pdb_tempFactor
SciTegic.value.DoubleValue
1 0
2 0
3 0
4 0
5 0
6 0
7 0
8 0
9 0
10 0
11 0
12 0
13 0
14 0
15 0
16 0
17 0
18 0
19 0
20 0
21 0
22 0
23 0
24 0
25 0
26 0
27 0
28 0
29 0
30 0
31 0
32 0
33 0
34 0
35 0
36 0
37 0
38 0
39 0
40 0
41 0
42 0
43 0
44 0
45 0
46 0
47 0
48 0
49 0
50 0
51 0
52 0
53 0
54 0
55 0
56 0
57 0
58 0
59 0

@<SCITEGIC>ATOM_PROPERTY
pdb_occupancy
SciTegic.value.DoubleValue
1 1
2 1
3 1
4 1
5 1
6 1
7 1
8 1
9 1
10 1
11 1
12 1
13 1
14 1
15 1
16 1
17 1
18 1
19 1
20 1
21 1
22 1
23 1
24 1
25 1
26 1
27 1
28 1
29 1
30 1
31 1
32 1
33 1
34 1
35 1
36 1
37 1
38 1
39 1
40 1
41 1
42 1
43 1
44 1
45 1
46 1
47 1
48 1
49 1
50 1
51 1
52 1
53 1
54 1
55 1
56 1
57 1
58 1
59 1
