# Supplementary material for: Discovery of Novel DPP-IV Inhibitors as Potential Candidates for the Treatment of Type 2 Diabetes Mellitus Predicted by 3D QSAR Pharmacophore Models, Molecular Docking and De Novo Evolution
Source: Molecules. 2019 Aug 7;24(16):2870. doi: 10.3390/molecules24162870 (PMC6720998; doi:10.3390/molecules24162870)
Supplement: Supplementary file 1 [file molecules-24-02870-s001.zip › Supplementary materials/DeNovoEvolution/dpp4_43_evo.mol2]

@<TRIPOS>MOLECULE
Evo_1
76  78  1  0  0
SMALL
FORMAL_CHARGES
@<TRIPOS>ATOM
    1 N1        43.2149    35.9849    18.9545 N.4        1 SUBUNIT  1
    2 C2        43.5057    35.9580    17.5301 C.3        1 SUBUNIT  0
    3 C3        44.9419    35.5059    17.2132 C.3        1 SUBUNIT  0
    4 C4        45.3117    34.1549    17.7717 C.2        1 SUBUNIT  0
    5 C5        45.7402    34.0185    19.0892 C.2        1 SUBUNIT  0
    6 C6        46.1453    32.7808    19.5754 C.2        1 SUBUNIT  0
    7 C7        46.1378    31.6679    18.7455 C.2        1 SUBUNIT  0
    8 C8        45.6939    31.7932    17.4346 C.2        1 SUBUNIT  0
    9 C9        45.2775    33.0276    16.9567 C.2        1 SUBUNIT  0
   10 O10       46.5614    30.4497    19.2447 O.3        1 SUBUNIT  0
   11 C11       42.4533    35.0944    16.8252 C.2        1 SUBUNIT  0
   12 O12       42.2381    33.9491    17.1917 O.2        1 SUBUNIT  0
   13 N13       41.8033    35.7232    15.8203 N.am       1 SUBUNIT  0
   14 C14       40.6660    35.1254    15.1213 C.3        1 SUBUNIT  0
   15 C15       39.9799    36.2604    14.3370 C.3        1 SUBUNIT  0
   16 C16       38.7285    35.8733    13.5295 C.3        1 SUBUNIT  0
   17 C17       37.6570    35.1575    14.3602 C.3        1 SUBUNIT  0
   18 C18       38.1191    37.1128    12.8690 C.3        1 SUBUNIT  0
   19 C19       41.1243    33.9648    14.2056 C.2        1 SUBUNIT  0
   20 O20       41.2706    34.1122    12.9974 O.2        1 SUBUNIT  0
   21 N21       41.3339    32.8199    14.8915 N.am       1 SUBUNIT  0
   22 C22       41.8634    31.5722    14.3515 C.3        1 SUBUNIT  0
   23 C23       43.1036    31.8047    13.4662 C.3        1 SUBUNIT  0
   24 C24       42.1769    30.6431    15.5508 C.2        1 SUBUNIT  0.0000
   25 O25       41.2430    30.2230    16.2290 O.co2      1 SUBUNIT  -0.50
   26 O26       43.3429    30.3563    15.8170 O.co2      1 SUBUNIT  -0.50
   27 H27       43.9497    36.4844    19.4965 H          1 SUBUNIT  0
   28 H28       43.1084    35.0117    19.3115 H          1 SUBUNIT  0
   29 H29       42.3134    36.4868    19.0945 H          1 SUBUNIT  0
   30 H30       43.3959    36.9807    17.1719 H          1 SUBUNIT  0
   31 H31       45.7701    34.8788    19.7413 H          1 SUBUNIT  0
   32 H32       46.4734    32.6820    20.5998 H          1 SUBUNIT  0
   33 H33       45.6520    30.9439    16.7676 H          1 SUBUNIT  0
   34 H34       44.9269    33.1064    15.9385 H          1 SUBUNIT  0
   35 H35       46.9064    29.9003    18.5535 H          1 SUBUNIT  0
   36 H36       42.0559    36.6605    15.5818 H          1 SUBUNIT  0
   37 H37       39.9945    34.7393    15.8908 H          1 SUBUNIT  0
   38 H38       39.7200    37.0535    15.0341 H          1 SUBUNIT  0
   39 H39       40.7049    36.7057    13.6546 H          1 SUBUNIT  0
   40 H40       39.0482    35.2050    12.7335 H          1 SUBUNIT  0
   41 H41       37.2053    35.8277    15.0840 H          1 SUBUNIT  0
   42 H42       38.0484    34.3019    14.9093 H          1 SUBUNIT  0
   43 H43       36.8610    34.7988    13.7084 H          1 SUBUNIT  0
   44 H44       37.6562    37.7622    13.6118 H          1 SUBUNIT  0
   45 H45       38.8817    37.6983    12.3652 H          1 SUBUNIT  0
   46 H46       37.3621    36.8389    12.1338 H          1 SUBUNIT  0
   47 H47       41.1334    32.8325    15.8716 H          1 SUBUNIT  0
   48 H48       41.0613    31.1238    13.7665 H          1 SUBUNIT  0
   49 H49       43.8714    32.3557    14.0077 H          1 SUBUNIT  0
   50 H50       42.8560    32.3638    12.5656 H          1 SUBUNIT  0
   51 H51       43.5358    30.8587    13.1391 H          1 SUBUNIT  0
   52 C52       45.9145    36.5326    17.8196 C.3        1 SUBUNIT  0
   53 C53       45.1338    35.4680    15.6741 C.3        1 SUBUNIT  0
   54 C54       47.3651    36.1312    17.4917 C.3        1 SUBUNIT  0
   55 C55       46.5834    35.0656    15.3456 C.3        1 SUBUNIT  0
   56 C56       47.5533    36.0939    15.9599 C.3        1 SUBUNIT  0
   57 H57       45.7830    36.5582    18.8813 H          1 SUBUNIT  0
   58 H58       45.7108    37.5008    17.4126 H          1 SUBUNIT  0
   59 H59       44.4603    34.7541    15.2469 H          1 SUBUNIT  0
   60 H60       44.9307    36.4358    15.2666 H          1 SUBUNIT  0
   61 H61       46.7144    35.0401    14.2831 H          1 SUBUNIT  0
   62 H62       46.7872    34.0975    15.7526 H          1 SUBUNIT  0
   63 H63       48.5614    35.8142    15.7315 H          1 SUBUNIT  0
   64 H64       47.3512    37.0625    15.5529 H          1 SUBUNIT  0
   65 C65       47.6873    34.7917    18.0880 C.3        1 SUBUNIT  0
   66 C66       48.3230    37.0938    18.1187 C.3        1 SUBUNIT  0
   67 C67       49.2152    34.8109    18.1791 C.3        1 SUBUNIT  0
   68 C68       49.6240    36.2904    18.1988 C.3        1 SUBUNIT  0
   69 H69       49.5751    34.2673    19.0733 H          1 SUBUNIT  0
   70 H70       49.6626    34.3038    17.3016 H          1 SUBUNIT  0
   71 H71       47.3063    33.9349    17.5011 H          1 SUBUNIT  0
   72 H72       47.2435    34.7110    19.0995 H          1 SUBUNIT  0
   73 H73       48.4394    38.0393    17.5570 H          1 SUBUNIT  0
   74 H74       47.9758    37.3659    19.1353 H          1 SUBUNIT  0
   75 H75       50.2060    36.5511    19.1035 H          1 SUBUNIT  0
   76 H76       50.2733    36.5193    17.3313 H          1 SUBUNIT  0
@<TRIPOS>BOND
    1     1     2 1
    2     1    27 1
    3     1    28 1
    4     1    29 1
    5     2     3 1
    6     2    11 1
    7     2    30 1
    8     3     4 1
    9     3    52 1
   10     3    53 1
   11     4     5 2
   12     4     9 1
   13     5     6 1
   14     5    31 1
   15     6     7 2
   16     6    32 1
   17     7     8 1
   18     7    10 1
   19     8     9 2
   20     8    33 1
   21     9    34 1
   22    10    35 1
   23    11    12 2
   24    11    13 1
   25    13    14 1
   26    13    36 1
   27    14    15 1
   28    14    19 1
   29    14    37 1
   30    15    16 1
   31    15    38 1
   32    15    39 1
   33    16    17 1
   34    16    18 1
   35    16    40 1
   36    17    41 1
   37    17    42 1
   38    17    43 1
   39    18    44 1
   40    18    45 1
   41    18    46 1
   42    19    20 2
   43    19    21 1
   44    21    22 1
   45    21    47 1
   46    22    23 1
   47    22    24 1
   48    22    48 1
   49    23    49 1
   50    23    50 1
   51    23    51 1
   52    24    25 2
   53    24    26 1
   54    52    54 1
   55    52    57 1
   56    52    58 1
   57    53    55 1
   58    53    59 1
   59    53    60 1
   60    54    56 1
   61    54    65 1
   62    54    66 1
   63    55    56 1
   64    55    61 1
   65    55    62 1
   66    56    63 1
   67    56    64 1
   68    65    67 1
   69    65    71 1
   70    65    72 1
   71    66    68 1
   72    66    73 1
   73    66    74 1
   74    67    68 1
   75    67    69 1
   76    67    70 1
   77    68    75 1
   78    68    76 1
@<TRIPOS>SUBSTRUCTURE
1   ****   1
@<SCITEGIC>MOL_PROPERTY
GENERATION
SciTegic.value.StringValue
2

@<SCITEGIC>MOL_PROPERTY
FAMILY
SciTegic.value.StringValue
1

@<SCITEGIC>MOL_PROPERTY
LUDI3
SciTegic.value.StringValue
535

@<SCITEGIC>MOL_PROPERTY
FRAGMENTS
SciTegic.value.StringValue
C36 C37

@<SCITEGIC>MOL_PROPERTY
MW
SciTegic.value.StringValue
487.64

@<SCITEGIC>ATOM_PROPERTY
Formal Charge
SciTegic.value.StringValue
1 +1
2 0
3 0
4 0
5 0
6 0
7 0
8 0
9 0
10 0
11 0
12 0
13 0
14 0
15 0
16 0
17 0
18 0
19 0
20 0
21 0
22 0
23 0
24 0
25 0
26 -1
27 0
28 0
29 0
30 0
31 0
32 0
33 0
34 0
35 0
36 0
37 0
38 0
39 0
40 0
41 0
42 0
43 0
44 0
45 0
46 0
47 0
48 0
49 0
50 0
51 0
52 0
53 0
54 0
55 0
56 0
57 0
58 0
59 0
60 0
61 0
62 0
63 0
64 0
65 0
66 0
67 0
68 0
69 0
70 0
71 0
72 0
73 0
74 0
75 0
76 0

@<SCITEGIC>ATOM_PROPERTY
pdb_tempFactor
SciTegic.value.DoubleValue
1 0
2 0
3 0
4 0
5 0
6 0
7 0
8 0
9 0
10 0
11 0
12 0
13 0
14 0
15 0
16 0
17 0
18 0
19 0
20 0
21 0
22 0
23 0
24 0
25 0
26 0
27 0
28 0
29 0
30 0
31 0
32 0
33 0
34 0
35 0
36 0
37 0
38 0
39 0
40 0
41 0
42 0
43 0
44 0
45 0
46 0
47 0
48 0
49 0
50 0
51 0
52 0
53 0
54 0
55 0
56 0
57 0
58 0
59 0
60 0
61 0
62 0
63 0
64 0
65 0
66 0
67 0
68 0
69 0
70 0
71 0
72 0
73 0
74 0
75 0
76 0

@<SCITEGIC>ATOM_PROPERTY
pdb_occupancy
SciTegic.value.DoubleValue
1 1
2 1
3 1
4 1
5 1
6 1
7 1
8 1
9 1
10 1
11 1
12 1
13 1
14 1
15 1
16 1
17 1
18 1
19 1
20 1
21 1
22 1
23 1
24 1
25 1
26 1
27 1
28 1
29 1
30 1
31 1
32 1
33 1
34 1
35 1
36 1
37 1
38 1
39 1
40 1
41 1
42 1
43 1
44 1
45 1
46 1
47 1
48 1
49 1
50 1
51 1
52 1
53 1
54 1
55 1
56 1
57 1
58 1
59 1
60 1
61 1
62 1
63 1
64 1
65 1
66 1
67 1
68 1
69 1
70 1
71 1
72 1
73 1
74 1
75 1
76 1

@<TRIPOS>MOLECULE
Evo_2
66  67  1  0  0
SMALL
FORMAL_CHARGES
@<TRIPOS>ATOM
    1 N1        43.2149    35.9849    18.9545 N.4        1 SUBUNIT  1
    2 C2        43.5057    35.9580    17.5301 C.3        1 SUBUNIT  0
    3 C3        44.9419    35.5059    17.2132 C.3        1 SUBUNIT  0
    4 C4        45.3117    34.1549    17.7717 C.2        1 SUBUNIT  0
    5 C5        45.7402    34.0185    19.0892 C.2        1 SUBUNIT  0
    6 C6        46.1453    32.7808    19.5754 C.2        1 SUBUNIT  0
    7 C7        46.1378    31.6679    18.7455 C.2        1 SUBUNIT  0
    8 C8        45.6939    31.7932    17.4346 C.2        1 SUBUNIT  0
    9 C9        45.2775    33.0276    16.9567 C.2        1 SUBUNIT  0
   10 O10       46.5614    30.4497    19.2447 O.3        1 SUBUNIT  0
   11 C11       42.4533    35.0944    16.8252 C.2        1 SUBUNIT  0
   12 O12       42.2381    33.9491    17.1917 O.2        1 SUBUNIT  0
   13 N13       41.8033    35.7232    15.8203 N.am       1 SUBUNIT  0
   14 C14       40.6660    35.1254    15.1213 C.3        1 SUBUNIT  0
   15 C15       39.9799    36.2604    14.3370 C.3        1 SUBUNIT  0
   16 C16       38.7285    35.8733    13.5295 C.3        1 SUBUNIT  0
   17 C17       37.6570    35.1575    14.3602 C.3        1 SUBUNIT  0
   18 C18       38.1191    37.1128    12.8690 C.3        1 SUBUNIT  0
   19 C19       41.1243    33.9648    14.2056 C.2        1 SUBUNIT  0
   20 O20       41.2706    34.1122    12.9974 O.2        1 SUBUNIT  0
   21 N21       41.3339    32.8199    14.8915 N.am       1 SUBUNIT  0
   22 C22       41.8634    31.5722    14.3515 C.3        1 SUBUNIT  0
   23 C23       43.1036    31.8047    13.4662 C.3        1 SUBUNIT  0
   24 C24       42.1769    30.6431    15.5508 C.2        1 SUBUNIT  0.0000
   25 O25       41.2430    30.2230    16.2290 O.co2      1 SUBUNIT  -0.50
   26 O26       43.3429    30.3563    15.8170 O.co2      1 SUBUNIT  -0.50
   27 H27       43.9497    36.4844    19.4965 H          1 SUBUNIT  0
   28 H28       43.1084    35.0117    19.3115 H          1 SUBUNIT  0
   29 H29       42.3134    36.4868    19.0945 H          1 SUBUNIT  0
   30 H30       43.3959    36.9807    17.1719 H          1 SUBUNIT  0
   31 H31       45.7701    34.8788    19.7413 H          1 SUBUNIT  0
   32 H32       46.4734    32.6820    20.5998 H          1 SUBUNIT  0
   33 H33       45.6520    30.9439    16.7676 H          1 SUBUNIT  0
   34 H34       44.9269    33.1064    15.9385 H          1 SUBUNIT  0
   35 H35       46.9064    29.9003    18.5535 H          1 SUBUNIT  0
   36 H36       42.0559    36.6605    15.5818 H          1 SUBUNIT  0
   37 H37       39.9945    34.7393    15.8908 H          1 SUBUNIT  0
   38 H38       39.7200    37.0535    15.0341 H          1 SUBUNIT  0
   39 H39       40.7049    36.7057    13.6546 H          1 SUBUNIT  0
   40 H40       39.0482    35.2050    12.7335 H          1 SUBUNIT  0
   41 H41       37.2053    35.8277    15.0840 H          1 SUBUNIT  0
   42 H42       38.0484    34.3019    14.9093 H          1 SUBUNIT  0
   43 H43       36.8610    34.7988    13.7084 H          1 SUBUNIT  0
   44 H44       37.6562    37.7622    13.6118 H          1 SUBUNIT  0
   45 H45       38.8817    37.6983    12.3652 H          1 SUBUNIT  0
   46 H46       37.3621    36.8389    12.1338 H          1 SUBUNIT  0
   47 H47       41.1334    32.8325    15.8716 H          1 SUBUNIT  0
   48 H48       41.0613    31.1238    13.7665 H          1 SUBUNIT  0
   49 H49       43.8714    32.3557    14.0077 H          1 SUBUNIT  0
   50 H50       42.8560    32.3638    12.5656 H          1 SUBUNIT  0
   51 H51       43.5358    30.8587    13.1391 H          1 SUBUNIT  0
   52 C52       45.9145    36.5326    17.8196 C.3        1 SUBUNIT  0
   53 C53       45.1338    35.4680    15.6741 C.3        1 SUBUNIT  0
   54 C54       47.3651    36.1312    17.4917 C.3        1 SUBUNIT  0
   55 C55       46.5834    35.0656    15.3456 C.3        1 SUBUNIT  0
   56 C56       47.5533    36.0939    15.9599 C.3        1 SUBUNIT  0
   57 H57       48.0382    36.8463    17.9193 H          1 SUBUNIT  0
   58 H58       47.5689    35.1630    17.8986 H          1 SUBUNIT  0
   59 H59       45.7830    36.5582    18.8813 H          1 SUBUNIT  0
   60 H60       45.7108    37.5008    17.4126 H          1 SUBUNIT  0
   61 H61       44.4603    34.7541    15.2469 H          1 SUBUNIT  0
   62 H62       44.9307    36.4358    15.2666 H          1 SUBUNIT  0
   63 H63       46.7144    35.0401    14.2831 H          1 SUBUNIT  0
   64 H64       46.7872    34.0975    15.7526 H          1 SUBUNIT  0
   65 H65       48.5614    35.8142    15.7315 H          1 SUBUNIT  0
   66 H66       47.3512    37.0625    15.5529 H          1 SUBUNIT  0
@<TRIPOS>BOND
    1     1     2 1
    2     1    27 1
    3     1    28 1
    4     1    29 1
    5     2     3 1
    6     2    11 1
    7     2    30 1
    8     3     4 1
    9     3    52 1
   10     3    53 1
   11     4     5 2
   12     4     9 1
   13     5     6 1
   14     5    31 1
   15     6     7 2
   16     6    32 1
   17     7     8 1
   18     7    10 1
   19     8     9 2
   20     8    33 1
   21     9    34 1
   22    10    35 1
   23    11    12 2
   24    11    13 1
   25    13    14 1
   26    13    36 1
   27    14    15 1
   28    14    19 1
   29    14    37 1
   30    15    16 1
   31    15    38 1
   32    15    39 1
   33    16    17 1
   34    16    18 1
   35    16    40 1
   36    17    41 1
   37    17    42 1
   38    17    43 1
   39    18    44 1
   40    18    45 1
   41    18    46 1
   42    19    20 2
   43    19    21 1
   44    21    22 1
   45    21    47 1
   46    22    23 1
   47    22    24 1
   48    22    48 1
   49    23    49 1
   50    23    50 1
   51    23    51 1
   52    24    25 2
   53    24    26 1
   54    52    54 1
   55    52    59 1
   56    52    60 1
   57    53    55 1
   58    53    61 1
   59    53    62 1
   60    54    56 1
   61    54    57 1
   62    54    58 1
   63    55    56 1
   64    55    63 1
   65    55    64 1
   66    56    65 1
   67    56    66 1
@<TRIPOS>SUBSTRUCTURE
1   ****   1
@<SCITEGIC>MOL_PROPERTY
GENERATION
SciTegic.value.StringValue
1

@<SCITEGIC>MOL_PROPERTY
FAMILY
SciTegic.value.StringValue
1

@<SCITEGIC>MOL_PROPERTY
LUDI3
SciTegic.value.StringValue
508

@<SCITEGIC>MOL_PROPERTY
FRAGMENTS
SciTegic.value.StringValue
C36

@<SCITEGIC>MOL_PROPERTY
MW
SciTegic.value.StringValue
433.55

@<SCITEGIC>ATOM_PROPERTY
Formal Charge
SciTegic.value.StringValue
1 +1
2 0
3 0
4 0
5 0
6 0
7 0
8 0
9 0
10 0
11 0
12 0
13 0
14 0
15 0
16 0
17 0
18 0
19 0
20 0
21 0
22 0
23 0
24 0
25 0
26 -1
27 0
28 0
29 0
30 0
31 0
32 0
33 0
34 0
35 0
36 0
37 0
38 0
39 0
40 0
41 0
42 0
43 0
44 0
45 0
46 0
47 0
48 0
49 0
50 0
51 0
52 0
53 0
54 0
55 0
56 0
57 0
58 0
59 0
60 0
61 0
62 0
63 0
64 0
65 0
66 0

@<SCITEGIC>ATOM_PROPERTY
pdb_tempFactor
SciTegic.value.DoubleValue
1 0
2 0
3 0
4 0
5 0
6 0
7 0
8 0
9 0
10 0
11 0
12 0
13 0
14 0
15 0
16 0
17 0
18 0
19 0
20 0
21 0
22 0
23 0
24 0
25 0
26 0
27 0
28 0
29 0
30 0
31 0
32 0
33 0
34 0
35 0
36 0
37 0
38 0
39 0
40 0
41 0
42 0
43 0
44 0
45 0
46 0
47 0
48 0
49 0
50 0
51 0
52 0
53 0
54 0
55 0
56 0
57 0
58 0
59 0
60 0
61 0
62 0
63 0
64 0
65 0
66 0

@<SCITEGIC>ATOM_PROPERTY
pdb_occupancy
SciTegic.value.DoubleValue
1 1
2 1
3 1
4 1
5 1
6 1
7 1
8 1
9 1
10 1
11 1
12 1
13 1
14 1
15 1
16 1
17 1
18 1
19 1
20 1
21 1
22 1
23 1
24 1
25 1
26 1
27 1
28 1
29 1
30 1
31 1
32 1
33 1
34 1
35 1
36 1
37 1
38 1
39 1
40 1
41 1
42 1
43 1
44 1
45 1
46 1
47 1
48 1
49 1
50 1
51 1
52 1
53 1
54 1
55 1
56 1
57 1
58 1
59 1
60 1
61 1
62 1
63 1
64 1
65 1
66 1

@<TRIPOS>MOLECULE
Evo_3
63  64  1  0  0
SMALL
FORMAL_CHARGES
@<TRIPOS>ATOM
    1 N1        43.2149    35.9849    18.9545 N.4        1 SUBUNIT  1
    2 C2        43.5057    35.9580    17.5301 C.3        1 SUBUNIT  0
    3 C3        44.9419    35.5059    17.2132 C.3        1 SUBUNIT  0
    4 C4        45.3117    34.1549    17.7717 C.2        1 SUBUNIT  0
    5 C5        45.7402    34.0185    19.0892 C.2        1 SUBUNIT  0
    6 C6        46.1453    32.7808    19.5754 C.2        1 SUBUNIT  0
    7 C7        46.1378    31.6679    18.7455 C.2        1 SUBUNIT  0
    8 C8        45.6939    31.7932    17.4346 C.2        1 SUBUNIT  0
    9 C9        45.2775    33.0276    16.9567 C.2        1 SUBUNIT  0
   10 O10       46.5614    30.4497    19.2447 O.3        1 SUBUNIT  0
   11 C11       42.4533    35.0944    16.8252 C.2        1 SUBUNIT  0
   12 O12       42.2381    33.9491    17.1917 O.2        1 SUBUNIT  0
   13 N13       41.8033    35.7232    15.8203 N.am       1 SUBUNIT  0
   14 C14       40.6660    35.1254    15.1213 C.3        1 SUBUNIT  0
   15 C15       39.9799    36.2604    14.3370 C.3        1 SUBUNIT  0
   16 C16       38.7285    35.8733    13.5295 C.3        1 SUBUNIT  0
   17 C17       37.6570    35.1575    14.3602 C.3        1 SUBUNIT  0
   18 C18       38.1191    37.1128    12.8690 C.3        1 SUBUNIT  0
   19 C19       41.1243    33.9648    14.2056 C.2        1 SUBUNIT  0
   20 O20       41.2706    34.1122    12.9974 O.2        1 SUBUNIT  0
   21 N21       41.3339    32.8199    14.8915 N.am       1 SUBUNIT  0
   22 C22       41.8634    31.5722    14.3515 C.3        1 SUBUNIT  0
   23 C23       43.1036    31.8047    13.4662 C.3        1 SUBUNIT  0
   24 C24       42.1769    30.6431    15.5508 C.2        1 SUBUNIT  0.0000
   25 O25       41.2430    30.2230    16.2290 O.co2      1 SUBUNIT  -0.50
   26 O26       43.3429    30.3563    15.8170 O.co2      1 SUBUNIT  -0.50
   27 H27       43.9497    36.4844    19.4965 H          1 SUBUNIT  0
   28 H28       43.1084    35.0117    19.3115 H          1 SUBUNIT  0
   29 H29       42.3134    36.4868    19.0945 H          1 SUBUNIT  0
   30 H30       43.3959    36.9807    17.1719 H          1 SUBUNIT  0
   31 H31       45.7701    34.8788    19.7413 H          1 SUBUNIT  0
   32 H32       46.4734    32.6820    20.5998 H          1 SUBUNIT  0
   33 H33       45.6520    30.9439    16.7676 H          1 SUBUNIT  0
   34 H34       44.9269    33.1064    15.9385 H          1 SUBUNIT  0
   35 H35       46.9064    29.9003    18.5535 H          1 SUBUNIT  0
   36 H36       42.0559    36.6605    15.5818 H          1 SUBUNIT  0
   37 H37       39.9945    34.7393    15.8908 H          1 SUBUNIT  0
   38 H38       39.7200    37.0535    15.0341 H          1 SUBUNIT  0
   39 H39       40.7049    36.7057    13.6546 H          1 SUBUNIT  0
   40 H40       39.0482    35.2050    12.7335 H          1 SUBUNIT  0
   41 H41       37.2053    35.8277    15.0840 H          1 SUBUNIT  0
   42 H42       38.0484    34.3019    14.9093 H          1 SUBUNIT  0
   43 H43       36.8610    34.7988    13.7084 H          1 SUBUNIT  0
   44 H44       37.6562    37.7622    13.6118 H          1 SUBUNIT  0
   45 H45       38.8817    37.6983    12.3652 H          1 SUBUNIT  0
   46 H46       37.3621    36.8389    12.1338 H          1 SUBUNIT  0
   47 H47       41.1334    32.8325    15.8716 H          1 SUBUNIT  0
   48 H48       41.0613    31.1238    13.7665 H          1 SUBUNIT  0
   49 H49       43.8714    32.3557    14.0077 H          1 SUBUNIT  0
   50 H50       42.8560    32.3638    12.5656 H          1 SUBUNIT  0
   51 H51       43.5358    30.8587    13.1391 H          1 SUBUNIT  0
   52 C52       45.9149    36.5227    17.7473 C.3        1 SUBUNIT  0
   53 C53       45.1747    35.5133    15.7131 C.3        1 SUBUNIT  0
   54 C54       47.1680    36.3182    16.8922 C.3        1 SUBUNIT  0
   55 C55       46.6924    35.6695    15.5847 C.3        1 SUBUNIT  0
   56 H56       47.6982    37.2733    16.7146 H          1 SUBUNIT  0
   57 H57       47.8859    35.6514    17.4091 H          1 SUBUNIT  0
   58 H58       46.1142    36.4079    18.8294 H          1 SUBUNIT  0
   59 H59       45.5132    37.5444    17.6012 H          1 SUBUNIT  0
   60 H60       44.7942    34.6093    15.2023 H          1 SUBUNIT  0
   61 H61       44.6588    36.3808    15.2556 H          1 SUBUNIT  0
   62 H62       46.9641    36.2716    14.6966 H          1 SUBUNIT  0
   63 H63       47.1726    34.6803    15.4520 H          1 SUBUNIT  0
@<TRIPOS>BOND
    1     1     2 1
    2     1    27 1
    3     1    28 1
    4     1    29 1
    5     2     3 1
    6     2    11 1
    7     2    30 1
    8     3     4 1
    9     3    52 1
   10     3    53 1
   11     4     5 2
   12     4     9 1
   13     5     6 1
   14     5    31 1
   15     6     7 2
   16     6    32 1
   17     7     8 1
   18     7    10 1
   19     8     9 2
   20     8    33 1
   21     9    34 1
   22    10    35 1
   23    11    12 2
   24    11    13 1
   25    13    14 1
   26    13    36 1
   27    14    15 1
   28    14    19 1
   29    14    37 1
   30    15    16 1
   31    15    38 1
   32    15    39 1
   33    16    17 1
   34    16    18 1
   35    16    40 1
   36    17    41 1
   37    17    42 1
   38    17    43 1
   39    18    44 1
   40    18    45 1
   41    18    46 1
   42    19    20 2
   43    19    21 1
   44    21    22 1
   45    21    47 1
   46    22    23 1
   47    22    24 1
   48    22    48 1
   49    23    49 1
   50    23    50 1
   51    23    51 1
   52    24    25 2
   53    24    26 1
   54    52    54 1
   55    52    58 1
   56    52    59 1
   57    53    55 1
   58    53    60 1
   59    53    61 1
   60    54    55 1
   61    54    56 1
   62    54    57 1
   63    55    62 1
   64    55    63 1
@<TRIPOS>SUBSTRUCTURE
1   ****   1
@<SCITEGIC>MOL_PROPERTY
GENERATION
SciTegic.value.StringValue
1

@<SCITEGIC>MOL_PROPERTY
FAMILY
SciTegic.value.StringValue
1

@<SCITEGIC>MOL_PROPERTY
LUDI3
SciTegic.value.StringValue
506

@<SCITEGIC>MOL_PROPERTY
FRAGMENTS
SciTegic.value.StringValue
C37

@<SCITEGIC>MOL_PROPERTY
MW
SciTegic.value.StringValue
419.52

@<SCITEGIC>ATOM_PROPERTY
Formal Charge
SciTegic.value.StringValue
1 +1
2 0
3 0
4 0
5 0
6 0
7 0
8 0
9 0
10 0
11 0
12 0
13 0
14 0
15 0
16 0
17 0
18 0
19 0
20 0
21 0
22 0
23 0
24 0
25 0
26 -1
27 0
28 0
29 0
30 0
31 0
32 0
33 0
34 0
35 0
36 0
37 0
38 0
39 0
40 0
41 0
42 0
43 0
44 0
45 0
46 0
47 0
48 0
49 0
50 0
51 0
52 0
53 0
54 0
55 0
56 0
57 0
58 0
59 0
60 0
61 0
62 0
63 0

@<SCITEGIC>ATOM_PROPERTY
pdb_tempFactor
SciTegic.value.DoubleValue
1 0
2 0
3 0
4 0
5 0
6 0
7 0
8 0
9 0
10 0
11 0
12 0
13 0
14 0
15 0
16 0
17 0
18 0
19 0
20 0
21 0
22 0
23 0
24 0
25 0
26 0
27 0
28 0
29 0
30 0
31 0
32 0
33 0
34 0
35 0
36 0
37 0
38 0
39 0
40 0
41 0
42 0
43 0
44 0
45 0
46 0
47 0
48 0
49 0
50 0
51 0
52 0
53 0
54 0
55 0
56 0
57 0
58 0
59 0
60 0
61 0
62 0
63 0

@<SCITEGIC>ATOM_PROPERTY
pdb_occupancy
SciTegic.value.DoubleValue
1 1
2 1
3 1
4 1
5 1
6 1
7 1
8 1
9 1
10 1
11 1
12 1
13 1
14 1
15 1
16 1
17 1
18 1
19 1
20 1
21 1
22 1
23 1
24 1
25 1
26 1
27 1
28 1
29 1
30 1
31 1
32 1
33 1
34 1
35 1
36 1
37 1
38 1
39 1
40 1
41 1
42 1
43 1
44 1
45 1
46 1
47 1
48 1
49 1
50 1
51 1
52 1
53 1
54 1
55 1
56 1
57 1
58 1
59 1
60 1
61 1
62 1
63 1

@<TRIPOS>MOLECULE
Evo_4
78  79  1  0  0
SMALL
FORMAL_CHARGES
@<TRIPOS>ATOM
    1 N1        43.2149    35.9849    18.9545 N.4        1 SUBUNIT  1
    2 C2        43.5057    35.9580    17.5301 C.3        1 SUBUNIT  0
    3 C3        44.9419    35.5059    17.2132 C.3        1 SUBUNIT  0
    4 C4        45.3117    34.1549    17.7717 C.2        1 SUBUNIT  0
    5 C5        45.7402    34.0185    19.0892 C.2        1 SUBUNIT  0
    6 C6        46.1453    32.7808    19.5754 C.2        1 SUBUNIT  0
    7 C7        46.1378    31.6679    18.7455 C.2        1 SUBUNIT  0
    8 C8        45.6939    31.7932    17.4346 C.2        1 SUBUNIT  0
    9 C9        45.2775    33.0276    16.9567 C.2        1 SUBUNIT  0
   10 O10       46.5614    30.4497    19.2447 O.3        1 SUBUNIT  0
   11 C11       42.4533    35.0944    16.8252 C.2        1 SUBUNIT  0
   12 O12       42.2381    33.9491    17.1917 O.2        1 SUBUNIT  0
   13 N13       41.8033    35.7232    15.8203 N.am       1 SUBUNIT  0
   14 C14       40.6660    35.1254    15.1213 C.3        1 SUBUNIT  0
   15 C15       39.9799    36.2604    14.3370 C.3        1 SUBUNIT  0
   16 C16       38.7285    35.8733    13.5295 C.3        1 SUBUNIT  0
   17 C17       37.6570    35.1575    14.3602 C.3        1 SUBUNIT  0
   18 C18       38.1191    37.1128    12.8690 C.3        1 SUBUNIT  0
   19 C19       41.1243    33.9648    14.2056 C.2        1 SUBUNIT  0
   20 O20       41.2706    34.1122    12.9974 O.2        1 SUBUNIT  0
   21 N21       41.3339    32.8199    14.8915 N.am       1 SUBUNIT  0
   22 C22       41.8634    31.5722    14.3515 C.3        1 SUBUNIT  0
   23 C23       43.1036    31.8047    13.4662 C.3        1 SUBUNIT  0
   24 C24       42.1769    30.6431    15.5508 C.2        1 SUBUNIT  0.0000
   25 O25       41.2430    30.2230    16.2290 O.co2      1 SUBUNIT  -0.50
   26 O26       43.3429    30.3563    15.8170 O.co2      1 SUBUNIT  -0.50
   27 H27       43.9497    36.4844    19.4965 H          1 SUBUNIT  0
   28 H28       43.1084    35.0117    19.3115 H          1 SUBUNIT  0
   29 H29       42.3134    36.4868    19.0945 H          1 SUBUNIT  0
   30 H30       43.3959    36.9807    17.1719 H          1 SUBUNIT  0
   31 H31       45.7701    34.8788    19.7413 H          1 SUBUNIT  0
   32 H32       46.4734    32.6820    20.5998 H          1 SUBUNIT  0
   33 H33       45.6520    30.9439    16.7676 H          1 SUBUNIT  0
   34 H34       44.9269    33.1064    15.9385 H          1 SUBUNIT  0
   35 H35       46.9064    29.9003    18.5535 H          1 SUBUNIT  0
   36 H36       42.0559    36.6605    15.5818 H          1 SUBUNIT  0
   37 H37       39.9945    34.7393    15.8908 H          1 SUBUNIT  0
   38 H38       39.7200    37.0535    15.0341 H          1 SUBUNIT  0
   39 H39       40.7049    36.7057    13.6546 H          1 SUBUNIT  0
   40 H40       39.0482    35.2050    12.7335 H          1 SUBUNIT  0
   41 H41       37.2053    35.8277    15.0840 H          1 SUBUNIT  0
   42 H42       38.0484    34.3019    14.9093 H          1 SUBUNIT  0
   43 H43       36.8610    34.7988    13.7084 H          1 SUBUNIT  0
   44 H44       37.6562    37.7622    13.6118 H          1 SUBUNIT  0
   45 H45       38.8817    37.6983    12.3652 H          1 SUBUNIT  0
   46 H46       37.3621    36.8389    12.1338 H          1 SUBUNIT  0
   47 H47       41.1334    32.8325    15.8716 H          1 SUBUNIT  0
   48 H48       41.0613    31.1238    13.7665 H          1 SUBUNIT  0
   49 H49       43.8714    32.3557    14.0077 H          1 SUBUNIT  0
   50 H50       42.8560    32.3638    12.5656 H          1 SUBUNIT  0
   51 C51       45.9145    36.5326    17.8196 C.3        1 SUBUNIT  0
   52 C52       45.1338    35.4680    15.6741 C.3        1 SUBUNIT  0
   53 C53       47.3651    36.1312    17.4917 C.3        1 SUBUNIT  0
   54 C54       46.5834    35.0656    15.3456 C.3        1 SUBUNIT  0
   55 C55       47.5533    36.0939    15.9599 C.3        1 SUBUNIT  0
   56 H56       48.0382    36.8463    17.9193 H          1 SUBUNIT  0
   57 H57       47.5689    35.1630    17.8986 H          1 SUBUNIT  0
   58 H58       45.7830    36.5582    18.8813 H          1 SUBUNIT  0
   59 H59       45.7108    37.5008    17.4126 H          1 SUBUNIT  0
   60 H60       44.4603    34.7541    15.2469 H          1 SUBUNIT  0
   61 H61       44.9307    36.4358    15.2666 H          1 SUBUNIT  0
   62 H62       46.7144    35.0401    14.2831 H          1 SUBUNIT  0
   63 H63       46.7872    34.0975    15.7526 H          1 SUBUNIT  0
   64 H64       48.5614    35.8142    15.7315 H          1 SUBUNIT  0
   65 H65       47.3512    37.0625    15.5529 H          1 SUBUNIT  0
   66 C66       43.7598    30.4949    13.0554 C.3        1 SUBUNIT  0
   67 C67       46.2693    30.3902    12.9448 C.3        1 SUBUNIT  0
   68 C68       44.9031    29.9977    10.8718 C.3        1 SUBUNIT  0
   69 C69       44.9942    30.7956    12.1844 C.3        1 SUBUNIT  0
   70 H70       43.0648    29.9015    12.4979 H          1 SUBUNIT  0
   71 H71       44.0625    29.9604    13.9311 H          1 SUBUNIT  0
   72 H72       45.0289    31.8417    11.9638 H          1 SUBUNIT  0
   73 H73       46.2355    29.3430    13.1656 H          1 SUBUNIT  0
   74 H74       46.3323    30.9461    13.8551 H          1 SUBUNIT  0
   75 H75       47.1273    30.6002    12.3395 H          1 SUBUNIT  0
   76 H76       44.0164    30.2801    10.3424 H          1 SUBUNIT  0
   77 H77       44.8702    28.9516    11.0937 H          1 SUBUNIT  0
   78 H78       45.7621    30.2051    10.2674 H          1 SUBUNIT  0
@<TRIPOS>BOND
    1     1     2 1
    2     1    27 1
    3     1    28 1
    4     1    29 1
    5     2     3 1
    6     2    11 1
    7     2    30 1
    8     3     4 1
    9     3    51 1
   10     3    52 1
   11     4     5 2
   12     4     9 1
   13     5     6 1
   14     5    31 1
   15     6     7 2
   16     6    32 1
   17     7     8 1
   18     7    10 1
   19     8     9 2
   20     8    33 1
   21     9    34 1
   22    10    35 1
   23    11    12 2
   24    11    13 1
   25    13    14 1
   26    13    36 1
   27    14    15 1
   28    14    19 1
   29    14    37 1
   30    15    16 1
   31    15    38 1
   32    15    39 1
   33    16    17 1
   34    16    18 1
   35    16    40 1
   36    17    41 1
   37    17    42 1
   38    17    43 1
   39    18    44 1
   40    18    45 1
   41    18    46 1
   42    19    20 2
   43    19    21 1
   44    21    22 1
   45    21    47 1
   46    22    23 1
   47    22    24 1
   48    22    48 1
   49    23    49 1
   50    23    50 1
   51    23    66 1
   52    24    25 2
   53    24    26 1
   54    51    53 1
   55    51    58 1
   56    51    59 1
   57    52    54 1
   58    52    60 1
   59    52    61 1
   60    53    55 1
   61    53    56 1
   62    53    57 1
   63    54    55 1
   64    54    62 1
   65    54    63 1
   66    55    64 1
   67    55    65 1
   68    66    69 1
   69    66    70 1
   70    66    71 1
   71    67    69 1
   72    67    73 1
   73    67    74 1
   74    67    75 1
   75    68    69 1
   76    68    76 1
   77    68    77 1
   78    68    78 1
   79    69    72 1
@<TRIPOS>SUBSTRUCTURE
1   ****   1
@<SCITEGIC>MOL_PROPERTY
GENERATION
SciTegic.value.StringValue
2

@<SCITEGIC>MOL_PROPERTY
FAMILY
SciTegic.value.StringValue
1

@<SCITEGIC>MOL_PROPERTY
LUDI3
SciTegic.value.StringValue
496

@<SCITEGIC>MOL_PROPERTY
FRAGMENTS
SciTegic.value.StringValue
C36 T02

@<SCITEGIC>MOL_PROPERTY
MW
SciTegic.value.StringValue
489.65

@<SCITEGIC>ATOM_PROPERTY
Formal Charge
SciTegic.value.StringValue
1 +1
2 0
3 0
4 0
5 0
6 0
7 0
8 0
9 0
10 0
11 0
12 0
13 0
14 0
15 0
16 0
17 0
18 0
19 0
20 0
21 0
22 0
23 0
24 0
25 0
26 -1
27 0
28 0
29 0
30 0
31 0
32 0
33 0
34 0
35 0
36 0
37 0
38 0
39 0
40 0
41 0
42 0
43 0
44 0
45 0
46 0
47 0
48 0
49 0
50 0
51 0
52 0
53 0
54 0
55 0
56 0
57 0
58 0
59 0
60 0
61 0
62 0
63 0
64 0
65 0
66 0
67 0
68 0
69 0
70 0
71 0
72 0
73 0
74 0
75 0
76 0
77 0
78 0

@<SCITEGIC>ATOM_PROPERTY
pdb_tempFactor
SciTegic.value.DoubleValue
1 0
2 0
3 0
4 0
5 0
6 0
7 0
8 0
9 0
10 0
11 0
12 0
13 0
14 0
15 0
16 0
17 0
18 0
19 0
20 0
21 0
22 0
23 0
24 0
25 0
26 0
27 0
28 0
29 0
30 0
31 0
32 0
33 0
34 0
35 0
36 0
37 0
38 0
39 0
40 0
41 0
42 0
43 0
44 0
45 0
46 0
47 0
48 0
49 0
50 0
51 0
52 0
53 0
54 0
55 0
56 0
57 0
58 0
59 0
60 0
61 0
62 0
63 0
64 0
65 0
66 0
67 0
68 0
69 0
70 0
71 0
72 0
73 0
74 0
75 0
76 0
77 0
78 0

@<SCITEGIC>ATOM_PROPERTY
pdb_occupancy
SciTegic.value.DoubleValue
1 1
2 1
3 1
4 1
5 1
6 1
7 1
8 1
9 1
10 1
11 1
12 1
13 1
14 1
15 1
16 1
17 1
18 1
19 1
20 1
21 1
22 1
23 1
24 1
25 1
26 1
27 1
28 1
29 1
30 1
31 1
32 1
33 1
34 1
35 1
36 1
37 1
38 1
39 1
40 1
41 1
42 1
43 1
44 1
45 1
46 1
47 1
48 1
49 1
50 1
51 1
52 1
53 1
54 1
55 1
56 1
57 1
58 1
59 1
60 1
61 1
62 1
63 1
64 1
65 1
66 1
67 1
68 1
69 1
70 1
71 1
72 1
73 1
74 1
75 1
76 1
77 1
78 1

@<TRIPOS>MOLECULE
Evo_5
75  76  1  0  0
SMALL
FORMAL_CHARGES
@<TRIPOS>ATOM
    1 N1        43.2149    35.9849    18.9545 N.4        1 SUBUNIT  1
    2 C2        43.5057    35.9580    17.5301 C.3        1 SUBUNIT  0
    3 C3        44.9419    35.5059    17.2132 C.3        1 SUBUNIT  0
    4 C4        45.3117    34.1549    17.7717 C.2        1 SUBUNIT  0
    5 C5        45.7402    34.0185    19.0892 C.2        1 SUBUNIT  0
    6 C6        46.1453    32.7808    19.5754 C.2        1 SUBUNIT  0
    7 C7        46.1378    31.6679    18.7455 C.2        1 SUBUNIT  0
    8 C8        45.6939    31.7932    17.4346 C.2        1 SUBUNIT  0
    9 C9        45.2775    33.0276    16.9567 C.2        1 SUBUNIT  0
   10 O10       46.5614    30.4497    19.2447 O.3        1 SUBUNIT  0
   11 C11       42.4533    35.0944    16.8252 C.2        1 SUBUNIT  0
   12 O12       42.2381    33.9491    17.1917 O.2        1 SUBUNIT  0
   13 N13       41.8033    35.7232    15.8203 N.am       1 SUBUNIT  0
   14 C14       40.6660    35.1254    15.1213 C.3        1 SUBUNIT  0
   15 C15       39.9799    36.2604    14.3370 C.3        1 SUBUNIT  0
   16 C16       38.7285    35.8733    13.5295 C.3        1 SUBUNIT  0
   17 C17       37.6570    35.1575    14.3602 C.3        1 SUBUNIT  0
   18 C18       38.1191    37.1128    12.8690 C.3        1 SUBUNIT  0
   19 C19       41.1243    33.9648    14.2056 C.2        1 SUBUNIT  0
   20 O20       41.2706    34.1122    12.9974 O.2        1 SUBUNIT  0
   21 N21       41.3339    32.8199    14.8915 N.am       1 SUBUNIT  0
   22 C22       41.8634    31.5722    14.3515 C.3        1 SUBUNIT  0
   23 C23       43.1036    31.8047    13.4662 C.3        1 SUBUNIT  0
   24 C24       42.1769    30.6431    15.5508 C.2        1 SUBUNIT  0.0000
   25 O25       41.2430    30.2230    16.2290 O.co2      1 SUBUNIT  -0.50
   26 O26       43.3429    30.3563    15.8170 O.co2      1 SUBUNIT  -0.50
   27 H27       43.9497    36.4844    19.4965 H          1 SUBUNIT  0
   28 H28       43.1084    35.0117    19.3115 H          1 SUBUNIT  0
   29 H29       42.3134    36.4868    19.0945 H          1 SUBUNIT  0
   30 H30       43.3959    36.9807    17.1719 H          1 SUBUNIT  0
   31 H31       45.7701    34.8788    19.7413 H          1 SUBUNIT  0
   32 H32       46.4734    32.6820    20.5998 H          1 SUBUNIT  0
   33 H33       45.6520    30.9439    16.7676 H          1 SUBUNIT  0
   34 H34       44.9269    33.1064    15.9385 H          1 SUBUNIT  0
   35 H35       46.9064    29.9003    18.5535 H          1 SUBUNIT  0
   36 H36       42.0559    36.6605    15.5818 H          1 SUBUNIT  0
   37 H37       39.9945    34.7393    15.8908 H          1 SUBUNIT  0
   38 H38       39.7200    37.0535    15.0341 H          1 SUBUNIT  0
   39 H39       40.7049    36.7057    13.6546 H          1 SUBUNIT  0
   40 H40       39.0482    35.2050    12.7335 H          1 SUBUNIT  0
   41 H41       37.2053    35.8277    15.0840 H          1 SUBUNIT  0
   42 H42       38.0484    34.3019    14.9093 H          1 SUBUNIT  0
   43 H43       36.8610    34.7988    13.7084 H          1 SUBUNIT  0
   44 H44       37.6562    37.7622    13.6118 H          1 SUBUNIT  0
   45 H45       38.8817    37.6983    12.3652 H          1 SUBUNIT  0
   46 H46       37.3621    36.8389    12.1338 H          1 SUBUNIT  0
   47 H47       41.1334    32.8325    15.8716 H          1 SUBUNIT  0
   48 H48       41.0613    31.1238    13.7665 H          1 SUBUNIT  0
   49 H49       43.8714    32.3557    14.0077 H          1 SUBUNIT  0
   50 H50       42.8560    32.3638    12.5656 H          1 SUBUNIT  0
   51 C51       45.9149    36.5227    17.7473 C.3        1 SUBUNIT  0
   52 C52       45.1747    35.5133    15.7131 C.3        1 SUBUNIT  0
   53 C53       47.1680    36.3182    16.8922 C.3        1 SUBUNIT  0
   54 C54       46.6924    35.6695    15.5847 C.3        1 SUBUNIT  0
   55 H55       47.6982    37.2733    16.7146 H          1 SUBUNIT  0
   56 H56       47.8859    35.6514    17.4091 H          1 SUBUNIT  0
   57 H57       46.1142    36.4079    18.8294 H          1 SUBUNIT  0
   58 H58       45.5132    37.5444    17.6012 H          1 SUBUNIT  0
   59 H59       44.7942    34.6093    15.2023 H          1 SUBUNIT  0
   60 H60       44.6588    36.3808    15.2556 H          1 SUBUNIT  0
   61 H61       46.9641    36.2716    14.6966 H          1 SUBUNIT  0
   62 H62       47.1726    34.6803    15.4520 H          1 SUBUNIT  0
   63 C63       43.7598    30.4949    13.0554 C.3        1 SUBUNIT  0
   64 C64       46.2693    30.3902    12.9448 C.3        1 SUBUNIT  0
   65 C65       44.9031    29.9977    10.8718 C.3        1 SUBUNIT  0
   66 C66       44.9942    30.7956    12.1844 C.3        1 SUBUNIT  0
   67 H67       43.0648    29.9015    12.4979 H          1 SUBUNIT  0
   68 H68       44.0625    29.9604    13.9311 H          1 SUBUNIT  0
   69 H69       45.0289    31.8417    11.9638 H          1 SUBUNIT  0
   70 H70       46.2355    29.3430    13.1656 H          1 SUBUNIT  0
   71 H71       46.3323    30.9461    13.8551 H          1 SUBUNIT  0
   72 H72       47.1273    30.6002    12.3395 H          1 SUBUNIT  0
   73 H73       44.0164    30.2801    10.3424 H          1 SUBUNIT  0
   74 H74       44.8702    28.9516    11.0937 H          1 SUBUNIT  0
   75 H75       45.7621    30.2051    10.2674 H          1 SUBUNIT  0
@<TRIPOS>BOND
    1     1     2 1
    2     1    27 1
    3     1    28 1
    4     1    29 1
    5     2     3 1
    6     2    11 1
    7     2    30 1
    8     3     4 1
    9     3    51 1
   10     3    52 1
   11     4     5 2
   12     4     9 1
   13     5     6 1
   14     5    31 1
   15     6     7 2
   16     6    32 1
   17     7     8 1
   18     7    10 1
   19     8     9 2
   20     8    33 1
   21     9    34 1
   22    10    35 1
   23    11    12 2
   24    11    13 1
   25    13    14 1
   26    13    36 1
   27    14    15 1
   28    14    19 1
   29    14    37 1
   30    15    16 1
   31    15    38 1
   32    15    39 1
   33    16    17 1
   34    16    18 1
   35    16    40 1
   36    17    41 1
   37    17    42 1
   38    17    43 1
   39    18    44 1
   40    18    45 1
   41    18    46 1
   42    19    20 2
   43    19    21 1
   44    21    22 1
   45    21    47 1
   46    22    23 1
   47    22    24 1
   48    22    48 1
   49    23    49 1
   50    23    50 1
   51    23    63 1
   52    24    25 2
   53    24    26 1
   54    51    53 1
   55    51    57 1
   56    51    58 1
   57    52    54 1
   58    52    59 1
   59    52    60 1
   60    53    54 1
   61    53    55 1
   62    53    56 1
   63    54    61 1
   64    54    62 1
   65    63    66 1
   66    63    67 1
   67    63    68 1
   68    64    66 1
   69    64    70 1
   70    64    71 1
   71    64    72 1
   72    65    66 1
   73    65    73 1
   74    65    74 1
   75    65    75 1
   76    66    69 1
@<TRIPOS>SUBSTRUCTURE
1   ****   1
@<SCITEGIC>MOL_PROPERTY
GENERATION
SciTegic.value.StringValue
2

@<SCITEGIC>MOL_PROPERTY
FAMILY
SciTegic.value.StringValue
2

@<SCITEGIC>MOL_PROPERTY
LUDI3
SciTegic.value.StringValue
494

@<SCITEGIC>MOL_PROPERTY
FRAGMENTS
SciTegic.value.StringValue
C37 T02

@<SCITEGIC>MOL_PROPERTY
MW
SciTegic.value.StringValue
475.63

@<SCITEGIC>ATOM_PROPERTY
Formal Charge
SciTegic.value.StringValue
1 +1
2 0
3 0
4 0
5 0
6 0
7 0
8 0
9 0
10 0
11 0
12 0
13 0
14 0
15 0
16 0
17 0
18 0
19 0
20 0
21 0
22 0
23 0
24 0
25 0
26 -1
27 0
28 0
29 0
30 0
31 0
32 0
33 0
34 0
35 0
36 0
37 0
38 0
39 0
40 0
41 0
42 0
43 0
44 0
45 0
46 0
47 0
48 0
49 0
50 0
51 0
52 0
53 0
54 0
55 0
56 0
57 0
58 0
59 0
60 0
61 0
62 0
63 0
64 0
65 0
66 0
67 0
68 0
69 0
70 0
71 0
72 0
73 0
74 0
75 0

@<SCITEGIC>ATOM_PROPERTY
pdb_tempFactor
SciTegic.value.DoubleValue
1 0
2 0
3 0
4 0
5 0
6 0
7 0
8 0
9 0
10 0
11 0
12 0
13 0
14 0
15 0
16 0
17 0
18 0
19 0
20 0
21 0
22 0
23 0
24 0
25 0
26 0
27 0
28 0
29 0
30 0
31 0
32 0
33 0
34 0
35 0
36 0
37 0
38 0
39 0
40 0
41 0
42 0
43 0
44 0
45 0
46 0
47 0
48 0
49 0
50 0
51 0
52 0
53 0
54 0
55 0
56 0
57 0
58 0
59 0
60 0
61 0
62 0
63 0
64 0
65 0
66 0
67 0
68 0
69 0
70 0
71 0
72 0
73 0
74 0
75 0

@<SCITEGIC>ATOM_PROPERTY
pdb_occupancy
SciTegic.value.DoubleValue
1 1
2 1
3 1
4 1
5 1
6 1
7 1
8 1
9 1
10 1
11 1
12 1
13 1
14 1
15 1
16 1
17 1
18 1
19 1
20 1
21 1
22 1
23 1
24 1
25 1
26 1
27 1
28 1
29 1
30 1
31 1
32 1
33 1
34 1
35 1
36 1
37 1
38 1
39 1
40 1
41 1
42 1
43 1
44 1
45 1
46 1
47 1
48 1
49 1
50 1
51 1
52 1
53 1
54 1
55 1
56 1
57 1
58 1
59 1
60 1
61 1
62 1
63 1
64 1
65 1
66 1
67 1
68 1
69 1
70 1
71 1
72 1
73 1
74 1
75 1

@<TRIPOS>MOLECULE
Evo_6
72  73  1  0  0
SMALL
FORMAL_CHARGES
@<TRIPOS>ATOM
    1 N1        43.2149    35.9849    18.9545 N.4        1 SUBUNIT  1
    2 C2        43.5057    35.9580    17.5301 C.3        1 SUBUNIT  0
    3 C3        44.9419    35.5059    17.2132 C.3        1 SUBUNIT  0
    4 C4        45.3117    34.1549    17.7717 C.2        1 SUBUNIT  0
    5 C5        45.7402    34.0185    19.0892 C.2        1 SUBUNIT  0
    6 C6        46.1453    32.7808    19.5754 C.2        1 SUBUNIT  0
    7 C7        46.1378    31.6679    18.7455 C.2        1 SUBUNIT  0
    8 C8        45.6939    31.7932    17.4346 C.2        1 SUBUNIT  0
    9 C9        45.2775    33.0276    16.9567 C.2        1 SUBUNIT  0
   10 O10       46.5614    30.4497    19.2447 O.3        1 SUBUNIT  0
   11 C11       42.4533    35.0944    16.8252 C.2        1 SUBUNIT  0
   12 O12       42.2381    33.9491    17.1917 O.2        1 SUBUNIT  0
   13 N13       41.8033    35.7232    15.8203 N.am       1 SUBUNIT  0
   14 C14       40.6660    35.1254    15.1213 C.3        1 SUBUNIT  0
   15 C15       39.9799    36.2604    14.3370 C.3        1 SUBUNIT  0
   16 C16       38.7285    35.8733    13.5295 C.3        1 SUBUNIT  0
   17 C17       37.6570    35.1575    14.3602 C.3        1 SUBUNIT  0
   18 C18       38.1191    37.1128    12.8690 C.3        1 SUBUNIT  0
   19 C19       41.1243    33.9648    14.2056 C.2        1 SUBUNIT  0
   20 O20       41.2706    34.1122    12.9974 O.2        1 SUBUNIT  0
   21 N21       41.3339    32.8199    14.8915 N.am       1 SUBUNIT  0
   22 C22       41.8634    31.5722    14.3515 C.3        1 SUBUNIT  0
   23 C23       43.1036    31.8047    13.4662 C.3        1 SUBUNIT  0
   24 C24       42.1769    30.6431    15.5508 C.2        1 SUBUNIT  0.0000
   25 O25       41.2430    30.2230    16.2290 O.co2      1 SUBUNIT  -0.50
   26 O26       43.3429    30.3563    15.8170 O.co2      1 SUBUNIT  -0.50
   27 H27       43.9497    36.4844    19.4965 H          1 SUBUNIT  0
   28 H28       43.1084    35.0117    19.3115 H          1 SUBUNIT  0
   29 H29       42.3134    36.4868    19.0945 H          1 SUBUNIT  0
   30 H30       43.3959    36.9807    17.1719 H          1 SUBUNIT  0
   31 H31       45.6442    36.2376    17.6130 H          1 SUBUNIT  0
   32 H32       45.1027    35.5031    16.1342 H          1 SUBUNIT  0
   33 H33       45.7701    34.8788    19.7413 H          1 SUBUNIT  0
   34 H34       46.4734    32.6820    20.5998 H          1 SUBUNIT  0
   35 H35       45.6520    30.9439    16.7676 H          1 SUBUNIT  0
   36 H36       44.9269    33.1064    15.9385 H          1 SUBUNIT  0
   37 H37       46.9064    29.9003    18.5535 H          1 SUBUNIT  0
   38 H38       42.0559    36.6605    15.5818 H          1 SUBUNIT  0
   39 H39       39.9945    34.7393    15.8908 H          1 SUBUNIT  0
   40 H40       39.7200    37.0535    15.0341 H          1 SUBUNIT  0
   41 H41       40.7049    36.7057    13.6546 H          1 SUBUNIT  0
   42 H42       39.0482    35.2050    12.7335 H          1 SUBUNIT  0
   43 H43       37.2053    35.8277    15.0840 H          1 SUBUNIT  0
   44 H44       38.0484    34.3019    14.9093 H          1 SUBUNIT  0
   45 H45       36.8610    34.7988    13.7084 H          1 SUBUNIT  0
   46 H46       37.6562    37.7622    13.6118 H          1 SUBUNIT  0
   47 H47       38.8817    37.6983    12.3652 H          1 SUBUNIT  0
   48 H48       37.3621    36.8389    12.1338 H          1 SUBUNIT  0
   49 H49       41.1334    32.8325    15.8716 H          1 SUBUNIT  0
   50 H50       41.0613    31.1238    13.7665 H          1 SUBUNIT  0
   51 H51       43.8714    32.3557    14.0077 H          1 SUBUNIT  0
   52 H52       42.8560    32.3638    12.5656 H          1 SUBUNIT  0
   53 C53       43.7598    30.4949    13.0554 C.3        1 SUBUNIT  0
   54 C54       46.2693    30.3902    12.9448 C.3        1 SUBUNIT  0
   55 C55       44.9031    29.9977    10.8718 C.3        1 SUBUNIT  0
   56 C56       44.9942    30.7956    12.1844 C.3        1 SUBUNIT  0
   57 H57       43.0648    29.9015    12.4979 H          1 SUBUNIT  0
   58 H58       44.0625    29.9604    13.9311 H          1 SUBUNIT  0
   59 H59       45.0289    31.8417    11.9638 H          1 SUBUNIT  0
   60 H60       46.3323    30.9461    13.8551 H          1 SUBUNIT  0
   61 H61       47.1273    30.6002    12.3395 H          1 SUBUNIT  0
   62 H62       44.0164    30.2801    10.3424 H          1 SUBUNIT  0
   63 H63       45.7621    30.2051    10.2674 H          1 SUBUNIT  0
   64 C64       46.2314    28.8983    13.2539 C.3        1 SUBUNIT  0
   65 C65       44.8427    28.5132    11.1927 C.3        1 SUBUNIT  0
   66 C66       46.1348    28.1163    11.9306 C.3        1 SUBUNIT  0
   67 H67       47.1273    28.6185    13.7684 H          1 SUBUNIT  0
   68 H68       45.3834    28.6707    13.8650 H          1 SUBUNIT  0
   69 H69       46.9806    28.3473    11.3173 H          1 SUBUNIT  0
   70 H70       46.1195    27.0670    12.1369 H          1 SUBUNIT  0
   71 H71       43.9996    28.3260    11.8241 H          1 SUBUNIT  0
   72 H72       44.7525    27.9357    10.2965 H          1 SUBUNIT  0
@<TRIPOS>BOND
    1     1     2 1
    2     1    27 1
    3     1    28 1
    4     1    29 1
    5     2     3 1
    6     2    11 1
    7     2    30 1
    8     3     4 1
    9     3    31 1
   10     3    32 1
   11     4     5 2
   12     4     9 1
   13     5     6 1
   14     5    33 1
   15     6     7 2
   16     6    34 1
   17     7     8 1
   18     7    10 1
   19     8     9 2
   20     8    35 1
   21     9    36 1
   22    10    37 1
   23    11    12 2
   24    11    13 1
   25    13    14 1
   26    13    38 1
   27    14    15 1
   28    14    19 1
   29    14    39 1
   30    15    16 1
   31    15    40 1
   32    15    41 1
   33    16    17 1
   34    16    18 1
   35    16    42 1
   36    17    43 1
   37    17    44 1
   38    17    45 1
   39    18    46 1
   40    18    47 1
   41    18    48 1
   42    19    20 2
   43    19    21 1
   44    21    22 1
   45    21    49 1
   46    22    23 1
   47    22    24 1
   48    22    50 1
   49    23    51 1
   50    23    52 1
   51    23    53 1
   52    24    25 2
   53    24    26 1
   54    53    56 1
   55    53    57 1
   56    53    58 1
   57    54    56 1
   58    54    60 1
   59    54    61 1
   60    54    64 1
   61    55    56 1
   62    55    62 1
   63    55    63 1
   64    55    65 1
   65    56    59 1
   66    64    66 1
   67    64    67 1
   68    64    68 1
   69    65    66 1
   70    65    71 1
   71    65    72 1
   72    66    69 1
   73    66    70 1
@<TRIPOS>SUBSTRUCTURE
1   ****   1
@<SCITEGIC>MOL_PROPERTY
GENERATION
SciTegic.value.StringValue
2

@<SCITEGIC>MOL_PROPERTY
FAMILY
SciTegic.value.StringValue
3

@<SCITEGIC>MOL_PROPERTY
LUDI3
SciTegic.value.StringValue
446

@<SCITEGIC>MOL_PROPERTY
FRAGMENTS
SciTegic.value.StringValue
T02 C30

@<SCITEGIC>MOL_PROPERTY
MW
SciTegic.value.StringValue
461.6

@<SCITEGIC>ATOM_PROPERTY
Formal Charge
SciTegic.value.StringValue
1 +1
2 0
3 0
4 0
5 0
6 0
7 0
8 0
9 0
10 0
11 0
12 0
13 0
14 0
15 0
16 0
17 0
18 0
19 0
20 0
21 0
22 0
23 0
24 0
25 0
26 -1
27 0
28 0
29 0
30 0
31 0
32 0
33 0
34 0
35 0
36 0
37 0
38 0
39 0
40 0
41 0
42 0
43 0
44 0
45 0
46 0
47 0
48 0
49 0
50 0
51 0
52 0
53 0
54 0
55 0
56 0
57 0
58 0
59 0
60 0
61 0
62 0
63 0
64 0
65 0
66 0
67 0
68 0
69 0
70 0
71 0
72 0

@<SCITEGIC>ATOM_PROPERTY
pdb_tempFactor
SciTegic.value.DoubleValue
1 0
2 0
3 0
4 0
5 0
6 0
7 0
8 0
9 0
10 0
11 0
12 0
13 0
14 0
15 0
16 0
17 0
18 0
19 0
20 0
21 0
22 0
23 0
24 0
25 0
26 0
27 0
28 0
29 0
30 0
31 0
32 0
33 0
34 0
35 0
36 0
37 0
38 0
39 0
40 0
41 0
42 0
43 0
44 0
45 0
46 0
47 0
48 0
49 0
50 0
51 0
52 0
53 0
54 0
55 0
56 0
57 0
58 0
59 0
60 0
61 0
62 0
63 0
64 0
65 0
66 0
67 0
68 0
69 0
70 0
71 0
72 0

@<SCITEGIC>ATOM_PROPERTY
pdb_occupancy
SciTegic.value.DoubleValue
1 1
2 1
3 1
4 1
5 1
6 1
7 1
8 1
9 1
10 1
11 1
12 1
13 1
14 1
15 1
16 1
17 1
18 1
19 1
20 1
21 1
22 1
23 1
24 1
25 1
26 1
27 1
28 1
29 1
30 1
31 1
32 1
33 1
34 1
35 1
36 1
37 1
38 1
39 1
40 1
41 1
42 1
43 1
44 1
45 1
46 1
47 1
48 1
49 1
50 1
51 1
52 1
53 1
54 1
55 1
56 1
57 1
58 1
59 1
60 1
61 1
62 1
63 1
64 1
65 1
66 1
67 1
68 1
69 1
70 1
71 1
72 1

@<TRIPOS>MOLECULE
Evo_7
65  65  1  0  0
SMALL
FORMAL_CHARGES
@<TRIPOS>ATOM
    1 N1        43.2149    35.9849    18.9545 N.4        1 SUBUNIT  1
    2 C2        43.5057    35.9580    17.5301 C.3        1 SUBUNIT  0
    3 C3        44.9419    35.5059    17.2132 C.3        1 SUBUNIT  0
    4 C4        45.3117    34.1549    17.7717 C.2        1 SUBUNIT  0
    5 C5        45.7402    34.0185    19.0892 C.2        1 SUBUNIT  0
    6 C6        46.1453    32.7808    19.5754 C.2        1 SUBUNIT  0
    7 C7        46.1378    31.6679    18.7455 C.2        1 SUBUNIT  0
    8 C8        45.6939    31.7932    17.4346 C.2        1 SUBUNIT  0
    9 C9        45.2775    33.0276    16.9567 C.2        1 SUBUNIT  0
   10 O10       46.5614    30.4497    19.2447 O.3        1 SUBUNIT  0
   11 C11       42.4533    35.0944    16.8252 C.2        1 SUBUNIT  0
   12 O12       42.2381    33.9491    17.1917 O.2        1 SUBUNIT  0
   13 N13       41.8033    35.7232    15.8203 N.am       1 SUBUNIT  0
   14 C14       40.6660    35.1254    15.1213 C.3        1 SUBUNIT  0
   15 C15       39.9799    36.2604    14.3370 C.3        1 SUBUNIT  0
   16 C16       38.7285    35.8733    13.5295 C.3        1 SUBUNIT  0
   17 C17       37.6570    35.1575    14.3602 C.3        1 SUBUNIT  0
   18 C18       38.1191    37.1128    12.8690 C.3        1 SUBUNIT  0
   19 C19       41.1243    33.9648    14.2056 C.2        1 SUBUNIT  0
   20 O20       41.2706    34.1122    12.9974 O.2        1 SUBUNIT  0
   21 N21       41.3339    32.8199    14.8915 N.am       1 SUBUNIT  0
   22 C22       41.8634    31.5722    14.3515 C.3        1 SUBUNIT  0
   23 C23       43.1036    31.8047    13.4662 C.3        1 SUBUNIT  0
   24 C24       42.1769    30.6431    15.5508 C.2        1 SUBUNIT  0.0000
   25 O25       41.2430    30.2230    16.2290 O.co2      1 SUBUNIT  -0.50
   26 O26       43.3429    30.3563    15.8170 O.co2      1 SUBUNIT  -0.50
   27 H27       43.9497    36.4844    19.4965 H          1 SUBUNIT  0
   28 H28       43.1084    35.0117    19.3115 H          1 SUBUNIT  0
   29 H29       42.3134    36.4868    19.0945 H          1 SUBUNIT  0
   30 H30       43.3959    36.9807    17.1719 H          1 SUBUNIT  0
   31 H31       45.6442    36.2376    17.6130 H          1 SUBUNIT  0
   32 H32       45.1027    35.5031    16.1342 H          1 SUBUNIT  0
   33 H33       45.7701    34.8788    19.7413 H          1 SUBUNIT  0
   34 H34       46.4734    32.6820    20.5998 H          1 SUBUNIT  0
   35 H35       45.6520    30.9439    16.7676 H          1 SUBUNIT  0
   36 H36       44.9269    33.1064    15.9385 H          1 SUBUNIT  0
   37 H37       46.9064    29.9003    18.5535 H          1 SUBUNIT  0
   38 H38       42.0559    36.6605    15.5818 H          1 SUBUNIT  0
   39 H39       39.9945    34.7393    15.8908 H          1 SUBUNIT  0
   40 H40       39.7200    37.0535    15.0341 H          1 SUBUNIT  0
   41 H41       40.7049    36.7057    13.6546 H          1 SUBUNIT  0
   42 H42       39.0482    35.2050    12.7335 H          1 SUBUNIT  0
   43 H43       37.2053    35.8277    15.0840 H          1 SUBUNIT  0
   44 H44       38.0484    34.3019    14.9093 H          1 SUBUNIT  0
   45 H45       36.8610    34.7988    13.7084 H          1 SUBUNIT  0
   46 H46       37.6562    37.7622    13.6118 H          1 SUBUNIT  0
   47 H47       38.8817    37.6983    12.3652 H          1 SUBUNIT  0
   48 H48       37.3621    36.8389    12.1338 H          1 SUBUNIT  0
   49 H49       41.1334    32.8325    15.8716 H          1 SUBUNIT  0
   50 H50       41.0613    31.1238    13.7665 H          1 SUBUNIT  0
   51 H51       43.8714    32.3557    14.0077 H          1 SUBUNIT  0
   52 H52       42.8560    32.3638    12.5656 H          1 SUBUNIT  0
   53 C53       43.7598    30.4949    13.0554 C.3        1 SUBUNIT  0
   54 C54       46.2693    30.3902    12.9448 C.3        1 SUBUNIT  0
   55 C55       44.9031    29.9977    10.8718 C.3        1 SUBUNIT  0
   56 C56       44.9942    30.7956    12.1844 C.3        1 SUBUNIT  0
   57 H57       43.0648    29.9015    12.4979 H          1 SUBUNIT  0
   58 H58       44.0625    29.9604    13.9311 H          1 SUBUNIT  0
   59 H59       45.0289    31.8417    11.9638 H          1 SUBUNIT  0
   60 H60       46.2355    29.3430    13.1656 H          1 SUBUNIT  0
   61 H61       46.3323    30.9461    13.8551 H          1 SUBUNIT  0
   62 H62       47.1273    30.6002    12.3395 H          1 SUBUNIT  0
   63 H63       44.0164    30.2801    10.3424 H          1 SUBUNIT  0
   64 H64       44.8702    28.9516    11.0937 H          1 SUBUNIT  0
   65 H65       45.7621    30.2051    10.2674 H          1 SUBUNIT  0
@<TRIPOS>BOND
    1     1     2 1
    2     1    27 1
    3     1    28 1
    4     1    29 1
    5     2     3 1
    6     2    11 1
    7     2    30 1
    8     3     4 1
    9     3    31 1
   10     3    32 1
   11     4     5 2
   12     4     9 1
   13     5     6 1
   14     5    33 1
   15     6     7 2
   16     6    34 1
   17     7     8 1
   18     7    10 1
   19     8     9 2
   20     8    35 1
   21     9    36 1
   22    10    37 1
   23    11    12 2
   24    11    13 1
   25    13    14 1
   26    13    38 1
   27    14    15 1
   28    14    19 1
   29    14    39 1
   30    15    16 1
   31    15    40 1
   32    15    41 1
   33    16    17 1
   34    16    18 1
   35    16    42 1
   36    17    43 1
   37    17    44 1
   38    17    45 1
   39    18    46 1
   40    18    47 1
   41    18    48 1
   42    19    20 2
   43    19    21 1
   44    21    22 1
   45    21    49 1
   46    22    23 1
   47    22    24 1
   48    22    50 1
   49    23    51 1
   50    23    52 1
   51    23    53 1
   52    24    25 2
   53    24    26 1
   54    53    56 1
   55    53    57 1
   56    53    58 1
   57    54    56 1
   58    54    60 1
   59    54    61 1
   60    54    62 1
   61    55    56 1
   62    55    63 1
   63    55    64 1
   64    55    65 1
   65    56    59 1
@<TRIPOS>SUBSTRUCTURE
1   ****   1
@<SCITEGIC>MOL_PROPERTY
GENERATION
SciTegic.value.StringValue
1

@<SCITEGIC>MOL_PROPERTY
FAMILY
SciTegic.value.StringValue
1

@<SCITEGIC>MOL_PROPERTY
LUDI3
SciTegic.value.StringValue
442

@<SCITEGIC>MOL_PROPERTY
FRAGMENTS
SciTegic.value.StringValue
T02

@<SCITEGIC>MOL_PROPERTY
MW
SciTegic.value.StringValue
421.54

@<SCITEGIC>ATOM_PROPERTY
Formal Charge
SciTegic.value.StringValue
1 +1
2 0
3 0
4 0
5 0
6 0
7 0
8 0
9 0
10 0
11 0
12 0
13 0
14 0
15 0
16 0
17 0
18 0
19 0
20 0
21 0
22 0
23 0
24 0
25 0
26 -1
27 0
28 0
29 0
30 0
31 0
32 0
33 0
34 0
35 0
36 0
37 0
38 0
39 0
40 0
41 0
42 0
43 0
44 0
45 0
46 0
47 0
48 0
49 0
50 0
51 0
52 0
53 0
54 0
55 0
56 0
57 0
58 0
59 0
60 0
61 0
62 0
63 0
64 0
65 0

@<SCITEGIC>ATOM_PROPERTY
pdb_tempFactor
SciTegic.value.DoubleValue
1 0
2 0
3 0
4 0
5 0
6 0
7 0
8 0
9 0
10 0
11 0
12 0
13 0
14 0
15 0
16 0
17 0
18 0
19 0
20 0
21 0
22 0
23 0
24 0
25 0
26 0
27 0
28 0
29 0
30 0
31 0
32 0
33 0
34 0
35 0
36 0
37 0
38 0
39 0
40 0
41 0
42 0
43 0
44 0
45 0
46 0
47 0
48 0
49 0
50 0
51 0
52 0
53 0
54 0
55 0
56 0
57 0
58 0
59 0
60 0
61 0
62 0
63 0
64 0
65 0

@<SCITEGIC>ATOM_PROPERTY
pdb_occupancy
SciTegic.value.DoubleValue
1 1
2 1
3 1
4 1
5 1
6 1
7 1
8 1
9 1
10 1
11 1
12 1
13 1
14 1
15 1
16 1
17 1
18 1
19 1
20 1
21 1
22 1
23 1
24 1
25 1
26 1
27 1
28 1
29 1
30 1
31 1
32 1
33 1
34 1
35 1
36 1
37 1
38 1
39 1
40 1
41 1
42 1
43 1
44 1
45 1
46 1
47 1
48 1
49 1
50 1
51 1
52 1
53 1
54 1
55 1
56 1
57 1
58 1
59 1
60 1
61 1
62 1
63 1
64 1
65 1

@<TRIPOS>MOLECULE
Evo_8
80  80  1  0  0
SMALL
FORMAL_CHARGES
@<TRIPOS>ATOM
    1 N1        43.2149    35.9849    18.9545 N.4        1 SUBUNIT  1
    2 C2        43.5057    35.9580    17.5301 C.3        1 SUBUNIT  0
    3 C3        44.9419    35.5059    17.2132 C.3        1 SUBUNIT  0
    4 C4        45.3117    34.1549    17.7717 C.2        1 SUBUNIT  0
    5 C5        45.7402    34.0185    19.0892 C.2        1 SUBUNIT  0
    6 C6        46.1453    32.7808    19.5754 C.2        1 SUBUNIT  0
    7 C7        46.1378    31.6679    18.7455 C.2        1 SUBUNIT  0
    8 C8        45.6939    31.7932    17.4346 C.2        1 SUBUNIT  0
    9 C9        45.2775    33.0276    16.9567 C.2        1 SUBUNIT  0
   10 O10       46.5614    30.4497    19.2447 O.3        1 SUBUNIT  0
   11 C11       42.4533    35.0944    16.8252 C.2        1 SUBUNIT  0
   12 O12       42.2381    33.9491    17.1917 O.2        1 SUBUNIT  0
   13 N13       41.8033    35.7232    15.8203 N.am       1 SUBUNIT  0
   14 C14       40.6660    35.1254    15.1213 C.3        1 SUBUNIT  0
   15 C15       39.9799    36.2604    14.3370 C.3        1 SUBUNIT  0
   16 C16       38.7285    35.8733    13.5295 C.3        1 SUBUNIT  0
   17 C17       37.6570    35.1575    14.3602 C.3        1 SUBUNIT  0
   18 C18       38.1191    37.1128    12.8690 C.3        1 SUBUNIT  0
   19 C19       41.1243    33.9648    14.2056 C.2        1 SUBUNIT  0
   20 O20       41.2706    34.1122    12.9974 O.2        1 SUBUNIT  0
   21 N21       41.3339    32.8199    14.8915 N.am       1 SUBUNIT  0
   22 C22       41.8634    31.5722    14.3515 C.3        1 SUBUNIT  0
   23 C23       43.1036    31.8047    13.4662 C.3        1 SUBUNIT  0
   24 C24       42.1769    30.6431    15.5508 C.2        1 SUBUNIT  0.0000
   25 O25       41.2430    30.2230    16.2290 O.co2      1 SUBUNIT  -0.50
   26 O26       43.3429    30.3563    15.8170 O.co2      1 SUBUNIT  -0.50
   27 H27       43.9497    36.4844    19.4965 H          1 SUBUNIT  0
   28 H28       43.1084    35.0117    19.3115 H          1 SUBUNIT  0
   29 H29       42.3134    36.4868    19.0945 H          1 SUBUNIT  0
   30 H30       43.3959    36.9807    17.1719 H          1 SUBUNIT  0
   31 H31       45.6442    36.2376    17.6130 H          1 SUBUNIT  0
   32 H32       45.1027    35.5031    16.1342 H          1 SUBUNIT  0
   33 H33       45.7701    34.8788    19.7413 H          1 SUBUNIT  0
   34 H34       46.4734    32.6820    20.5998 H          1 SUBUNIT  0
   35 H35       45.6520    30.9439    16.7676 H          1 SUBUNIT  0
   36 H36       44.9269    33.1064    15.9385 H          1 SUBUNIT  0
   37 H37       46.9064    29.9003    18.5535 H          1 SUBUNIT  0
   38 H38       42.0559    36.6605    15.5818 H          1 SUBUNIT  0
   39 H39       39.9945    34.7393    15.8908 H          1 SUBUNIT  0
   40 H40       39.7200    37.0535    15.0341 H          1 SUBUNIT  0
   41 H41       40.7049    36.7057    13.6546 H          1 SUBUNIT  0
   42 H42       39.0482    35.2050    12.7335 H          1 SUBUNIT  0
   43 H43       37.2053    35.8277    15.0840 H          1 SUBUNIT  0
   44 H44       38.0484    34.3019    14.9093 H          1 SUBUNIT  0
   45 H45       36.8610    34.7988    13.7084 H          1 SUBUNIT  0
   46 H46       37.6562    37.7622    13.6118 H          1 SUBUNIT  0
   47 H47       38.8817    37.6983    12.3652 H          1 SUBUNIT  0
   48 H48       37.3621    36.8389    12.1338 H          1 SUBUNIT  0
   49 H49       41.1334    32.8325    15.8716 H          1 SUBUNIT  0
   50 H50       41.0613    31.1238    13.7665 H          1 SUBUNIT  0
   51 H51       43.8714    32.3557    14.0077 H          1 SUBUNIT  0
   52 H52       42.8560    32.3638    12.5656 H          1 SUBUNIT  0
   53 C53       43.7598    30.4949    13.0554 C.3        1 SUBUNIT  0
   54 C54       46.2693    30.3902    12.9448 C.3        1 SUBUNIT  0
   55 C55       44.9031    29.9977    10.8718 C.3        1 SUBUNIT  0
   56 C56       44.9942    30.7956    12.1844 C.3        1 SUBUNIT  0
   57 H57       44.0625    29.9604    13.9311 H          1 SUBUNIT  0
   58 H58       45.0289    31.8417    11.9638 H          1 SUBUNIT  0
   59 H59       46.2355    29.3430    13.1656 H          1 SUBUNIT  0
   60 H60       46.3323    30.9461    13.8551 H          1 SUBUNIT  0
   61 H61       47.1273    30.6002    12.3395 H          1 SUBUNIT  0
   62 H62       44.0164    30.2801    10.3424 H          1 SUBUNIT  0
   63 H63       44.8702    28.9516    11.0937 H          1 SUBUNIT  0
   64 H64       45.7621    30.2051    10.2674 H          1 SUBUNIT  0
   65 C65       42.7235    29.6361    12.1624 C.3        1 SUBUNIT  0
   66 C66       41.3249    26.0226    12.0898 C.3        1 SUBUNIT  0
   67 C67       40.7391    26.0051    13.5136 C.3        1 SUBUNIT  0
   68 C68       42.5087    28.1787    12.6116 C.3        1 SUBUNIT  0
   69 C69       41.5399    27.4791    11.6410 C.3        1 SUBUNIT  0
   70 H70       41.7851    30.1509    12.1626 H          1 SUBUNIT  0
   71 H71       43.1363    29.6476    11.1756 H          1 SUBUNIT  0
   72 H72       43.4465    27.6641    12.6122 H          1 SUBUNIT  0
   73 H73       42.0951    28.1667    13.5980 H          1 SUBUNIT  0
   74 H74       41.9528    27.4907    10.6542 H          1 SUBUNIT  0
   75 H75       40.6013    27.9932    11.6400 H          1 SUBUNIT  0
   76 H76       40.6463    25.5407    11.4173 H          1 SUBUNIT  0
   77 H77       42.2617    25.5063    12.0820 H          1 SUBUNIT  0
   78 H78       39.8014    26.5215    13.5213 H          1 SUBUNIT  0
   79 H79       40.5885    24.9918    13.8247 H          1 SUBUNIT  0
   80 H80       41.4168    26.4872    14.1850 H          1 SUBUNIT  0
@<TRIPOS>BOND
    1     1     2 1
    2     1    27 1
    3     1    28 1
    4     1    29 1
    5     2     3 1
    6     2    11 1
    7     2    30 1
    8     3     4 1
    9     3    31 1
   10     3    32 1
   11     4     5 2
   12     4     9 1
   13     5     6 1
   14     5    33 1
   15     6     7 2
   16     6    34 1
   17     7     8 1
   18     7    10 1
   19     8     9 2
   20     8    35 1
   21     9    36 1
   22    10    37 1
   23    11    12 2
   24    11    13 1
   25    13    14 1
   26    13    38 1
   27    14    15 1
   28    14    19 1
   29    14    39 1
   30    15    16 1
   31    15    40 1
   32    15    41 1
   33    16    17 1
   34    16    18 1
   35    16    42 1
   36    17    43 1
   37    17    44 1
   38    17    45 1
   39    18    46 1
   40    18    47 1
   41    18    48 1
   42    19    20 2
   43    19    21 1
   44    21    22 1
   45    21    49 1
   46    22    23 1
   47    22    24 1
   48    22    50 1
   49    23    51 1
   50    23    52 1
   51    23    53 1
   52    24    25 2
   53    24    26 1
   54    53    56 1
   55    53    57 1
   56    53    65 1
   57    54    56 1
   58    54    59 1
   59    54    60 1
   60    54    61 1
   61    55    56 1
   62    55    62 1
   63    55    63 1
   64    55    64 1
   65    56    58 1
   66    65    68 1
   67    65    70 1
   68    65    71 1
   69    66    67 1
   70    66    69 1
   71    66    76 1
   72    66    77 1
   73    67    78 1
   74    67    79 1
   75    67    80 1
   76    68    69 1
   77    68    72 1
   78    68    73 1
   79    69    74 1
   80    69    75 1
@<TRIPOS>SUBSTRUCTURE
1   ****   1
@<SCITEGIC>MOL_PROPERTY
GENERATION
SciTegic.value.StringValue
2

@<SCITEGIC>MOL_PROPERTY
FAMILY
SciTegic.value.StringValue
3

@<SCITEGIC>MOL_PROPERTY
LUDI3
SciTegic.value.StringValue
421

@<SCITEGIC>MOL_PROPERTY
FRAGMENTS
SciTegic.value.StringValue
T02 T10

@<SCITEGIC>MOL_PROPERTY
MW
SciTegic.value.StringValue
491.67

@<SCITEGIC>ATOM_PROPERTY
Formal Charge
SciTegic.value.StringValue
1 +1
2 0
3 0
4 0
5 0
6 0
7 0
8 0
9 0
10 0
11 0
12 0
13 0
14 0
15 0
16 0
17 0
18 0
19 0
20 0
21 0
22 0
23 0
24 0
25 0
26 -1
27 0
28 0
29 0
30 0
31 0
32 0
33 0
34 0
35 0
36 0
37 0
38 0
39 0
40 0
41 0
42 0
43 0
44 0
45 0
46 0
47 0
48 0
49 0
50 0
51 0
52 0
53 0
54 0
55 0
56 0
57 0
58 0
59 0
60 0
61 0
62 0
63 0
64 0
65 0
66 0
67 0
68 0
69 0
70 0
71 0
72 0
73 0
74 0
75 0
76 0
77 0
78 0
79 0
80 0

@<SCITEGIC>ATOM_PROPERTY
pdb_tempFactor
SciTegic.value.DoubleValue
1 0
2 0
3 0
4 0
5 0
6 0
7 0
8 0
9 0
10 0
11 0
12 0
13 0
14 0
15 0
16 0
17 0
18 0
19 0
20 0
21 0
22 0
23 0
24 0
25 0
26 0
27 0
28 0
29 0
30 0
31 0
32 0
33 0
34 0
35 0
36 0
37 0
38 0
39 0
40 0
41 0
42 0
43 0
44 0
45 0
46 0
47 0
48 0
49 0
50 0
51 0
52 0
53 0
54 0
55 0
56 0
57 0
58 0
59 0
60 0
61 0
62 0
63 0
64 0
65 0
66 0
67 0
68 0
69 0
70 0
71 0
72 0
73 0
74 0
75 0
76 0
77 0
78 0
79 0
80 0

@<SCITEGIC>ATOM_PROPERTY
pdb_occupancy
SciTegic.value.DoubleValue
1 1
2 1
3 1
4 1
5 1
6 1
7 1
8 1
9 1
10 1
11 1
12 1
13 1
14 1
15 1
16 1
17 1
18 1
19 1
20 1
21 1
22 1
23 1
24 1
25 1
26 1
27 1
28 1
29 1
30 1
31 1
32 1
33 1
34 1
35 1
36 1
37 1
38 1
39 1
40 1
41 1
42 1
43 1
44 1
45 1
46 1
47 1
48 1
49 1
50 1
51 1
52 1
53 1
54 1
55 1
56 1
57 1
58 1
59 1
60 1
61 1
62 1
63 1
64 1
65 1
66 1
67 1
68 1
69 1
70 1
71 1
72 1
73 1
74 1
75 1
76 1
77 1
78 1
79 1
80 1
