# Supplementary material for: Discovery of Novel DPP-IV Inhibitors as Potential Candidates for the Treatment of Type 2 Diabetes Mellitus Predicted by 3D QSAR Pharmacophore Models, Molecular Docking and De Novo Evolution
Source: Molecules. 2019 Aug 7;24(16):2870. doi: 10.3390/molecules24162870 (PMC6720998; doi:10.3390/molecules24162870)
Supplement: Supplementary file 1 [file molecules-24-02870-s001.zip › Supplementary materials/DeNovoEvolution/dpp4_44_evo.mol2]

@<TRIPOS>MOLECULE
Evo_1
70  73  1  0  0
SMALL
FORMAL_CHARGES
@<TRIPOS>ATOM
    1 N1        45.4224    32.7813    17.4812 N.3        1 SUBUNIT  0
    2 C2        45.6294    32.9816    16.0480 C.3        1 SUBUNIT  0
    3 C3        44.2995    33.0430    15.2711 C.2        1 SUBUNIT  0
    4 O4        44.2050    33.6509    14.2096 O.2        1 SUBUNIT  0
    5 N5        43.2929    32.3824    15.8812 N.am       1 SUBUNIT  0
    6 C6        41.9289    32.3843    15.3769 C.3        1 SUBUNIT  0
    7 C7        41.3626    30.9699    15.6093 C.3        1 SUBUNIT  0
    8 O8        41.8959    30.3228    16.5109 O.2        1 SUBUNIT  -1
    9 C9        41.1289    33.4964    16.1077 C.3        1 SUBUNIT  0
   10 C10       40.4042    34.4173    15.1592 C.2        1 SUBUNIT  0
   11 C11       41.1186    35.1557    14.2208 C.2        1 SUBUNIT  0
   12 C12       40.4666    36.0001    13.3358 C.2        1 SUBUNIT  0
   13 C13       39.0870    36.1315    13.3838 C.2        1 SUBUNIT  0
   14 O14       38.4579    36.9440    12.4586 O.3        1 SUBUNIT  0
   15 C15       38.3655    35.4387    14.3505 C.2        1 SUBUNIT  0
   16 C16       39.0231    34.5816    15.2275 C.2        1 SUBUNIT  0
   17 C17       46.5264    34.2058    15.7624 C.3        1 SUBUNIT  0
   18 C18       46.0818    35.4423    16.5276 C.2        1 SUBUNIT  0
   19 C19       46.8790    36.2422    17.4309 C.2        1 SUBUNIT  0
   20 C20       48.1767    36.1614    17.8653 C.2        1 SUBUNIT  0
   21 C21       48.6722    37.0936    18.7795 C.2        1 SUBUNIT  0
   22 C22       47.8484    38.1218    19.2369 C.2        1 SUBUNIT  0
   23 C23       46.5371    38.2141    18.7743 C.2        1 SUBUNIT  0
   24 C24       46.0468    37.2861    17.8977 C.2        1 SUBUNIT  0
   25 N25       44.8027    37.1159    17.3103 N.pl3      1 SUBUNIT  0
   26 C26       44.8148    36.0365    16.4946 C.2        1 SUBUNIT  0
   27 H27       44.7364    33.4396    17.8318 H          1 SUBUNIT  0
   28 H28       46.2789    32.9602    17.9883 H          1 SUBUNIT  0
   29 H29       46.1473    32.0925    15.6887 H          1 SUBUNIT  0
   30 H30       43.4557    31.8260    16.6978 H          1 SUBUNIT  0
   31 H31       41.9771    32.5581    14.3000 H          1 SUBUNIT  0
   32 H32       41.4189    30.4814    14.6394 H          1 SUBUNIT  0
   33 H33       40.2960    31.1173    15.7362 H          1 SUBUNIT  0
   34 H34       41.8061    34.1185    16.6953 H          1 SUBUNIT  0
   35 H35       40.4248    33.0866    16.8344 H          1 SUBUNIT  0
   36 H36       42.1935    35.0724    14.1734 H          1 SUBUNIT  0
   37 H37       41.0369    36.5535    12.6050 H          1 SUBUNIT  0
   38 H38       37.6169    36.5814    12.2174 H          1 SUBUNIT  0
   39 H39       37.2944    35.5465    14.4402 H          1 SUBUNIT  0
   40 H40       38.4495    34.0369    15.9635 H          1 SUBUNIT  0
   41 H41       48.8207    35.3742    17.5036 H          1 SUBUNIT  0
   42 H42       49.6893    37.0196    19.1364 H          1 SUBUNIT  0
   43 H43       48.2215    38.8454    19.9472 H          1 SUBUNIT  0
   44 H44       45.9008    39.0182    19.1070 H          1 SUBUNIT  0
   45 H45       44.0199    37.6822    17.4839 H          1 SUBUNIT  0
   46 H46       43.9665    35.6995    15.9180 H          1 SUBUNIT  0
   47 C47       47.9473    33.8703    16.1352 C.3        1 SUBUNIT  0
   48 C48       46.5891    34.5188    14.2807 C.3        1 SUBUNIT  0
   49 C49       48.4711    33.0872    14.9287 C.3        1 SUBUNIT  0
   50 C50       47.5982    33.5039    13.7367 C.3        1 SUBUNIT  0
   51 H51       49.5445    33.2883    14.7496 H          1 SUBUNIT  0
   52 H52       48.3804    31.9972    15.1046 H          1 SUBUNIT  0
   53 H53       48.0290    33.3014    17.0804 H          1 SUBUNIT  0
   54 H54       48.5300    34.8025    16.2700 H          1 SUBUNIT  0
   55 H55       45.6080    34.4585    13.7739 H          1 SUBUNIT  0
   56 H56       46.9636    35.5511    14.1318 H          1 SUBUNIT  0
   57 H57       47.0730    32.6220    13.3207 H          1 SUBUNIT  0
   58 C58       48.4504    34.0904    12.5257 C.3        1 SUBUNIT  0
   59 C59       48.8804    32.6346    10.5216 C.3        1 SUBUNIT  0
   60 C60       50.8105    33.6031    11.8079 C.3        1 SUBUNIT  0
   61 C61       49.3876    33.0283    11.9203 C.3        1 SUBUNIT  0
   62 H62       49.0258    34.9352    12.8441 H          1 SUBUNIT  0
   63 H63       47.7395    34.4007    11.7892 H          1 SUBUNIT  0
   64 H64       49.4011    32.1639    12.5501 H          1 SUBUNIT  0
   65 H65       48.8668    33.4994     9.8903 H          1 SUBUNIT  0
   66 H66       47.8930    32.2341    10.6011 H          1 SUBUNIT  0
   67 H67       49.5314    31.8956    10.1013 H          1 SUBUNIT  0
   68 H68       51.1636    33.8764    12.7810 H          1 SUBUNIT  0
   69 H69       50.7958    34.4665    11.1764 H          1 SUBUNIT  0
   70 H70       51.4613    32.8656    11.3851 H          1 SUBUNIT  0
@<TRIPOS>BOND
    1     1     2 1
    2     1    27 1
    3     1    28 1
    4     2     3 1
    5     2    17 1
    6     2    29 1
    7     3     4 2
    8     3     5 1
    9     5     6 1
   10     5    30 1
   11     6     7 1
   12     6     9 1
   13     6    31 1
   14     7     8 1
   15     7    32 1
   16     7    33 1
   17     9    10 1
   18     9    34 1
   19     9    35 1
   20    10    11 2
   21    10    16 1
   22    11    12 1
   23    11    36 1
   24    12    13 2
   25    12    37 1
   26    13    14 1
   27    13    15 1
   28    14    38 1
   29    15    16 2
   30    15    39 1
   31    16    40 1
   32    17    18 1
   33    17    47 1
   34    17    48 1
   35    18    19 1
   36    18    26 2
   37    19    20 2
   38    19    24 1
   39    20    21 1
   40    20    41 1
   41    21    22 2
   42    21    42 1
   43    22    23 1
   44    22    43 1
   45    23    24 2
   46    23    44 1
   47    24    25 1
   48    25    26 1
   49    25    45 1
   50    26    46 1
   51    47    49 1
   52    47    53 1
   53    47    54 1
   54    48    50 1
   55    48    55 1
   56    48    56 1
   57    49    50 1
   58    49    51 1
   59    49    52 1
   60    50    57 1
   61    50    58 1
   62    58    61 1
   63    58    62 1
   64    58    63 1
   65    59    61 1
   66    59    65 1
   67    59    66 1
   68    59    67 1
   69    60    61 1
   70    60    68 1
   71    60    69 1
   72    60    70 1
   73    61    64 1
@<TRIPOS>SUBSTRUCTURE
1   ****   1
@<SCITEGIC>MOL_PROPERTY
GENERATION
SciTegic.value.StringValue
2

@<SCITEGIC>MOL_PROPERTY
FAMILY
SciTegic.value.StringValue
1

@<SCITEGIC>MOL_PROPERTY
LUDI3
SciTegic.value.StringValue
826

@<SCITEGIC>MOL_PROPERTY
FRAGMENTS
SciTegic.value.StringValue
C37 T02

@<SCITEGIC>MOL_PROPERTY
MW
SciTegic.value.StringValue
462.61

@<SCITEGIC>ATOM_PROPERTY
Formal Charge
SciTegic.value.StringValue
1 0
2 0
3 0
4 0
5 0
6 0
7 0
8 -1
9 0
10 0
11 0
12 0
13 0
14 0
15 0
16 0
17 0
18 0
19 0
20 0
21 0
22 0
23 0
24 0
25 0
26 0
27 0
28 0
29 0
30 0
31 0
32 0
33 0
34 0
35 0
36 0
37 0
38 0
39 0
40 0
41 0
42 0
43 0
44 0
45 0
46 0
47 0
48 0
49 0
50 0
51 0
52 0
53 0
54 0
55 0
56 0
57 0
58 0
59 0
60 0
61 0
62 0
63 0
64 0
65 0
66 0
67 0
68 0
69 0
70 0

@<SCITEGIC>ATOM_PROPERTY
pdb_tempFactor
SciTegic.value.DoubleValue
1 0
2 0
3 0
4 0
5 0
6 0
7 0
8 0
9 0
10 0
11 0
12 0
13 0
14 0
15 0
16 0
17 0
18 0
19 0
20 0
21 0
22 0
23 0
24 0
25 0
26 0
27 0
28 0
29 0
30 0
31 0
32 0
33 0
34 0
35 0
36 0
37 0
38 0
39 0
40 0
41 0
42 0
43 0
44 0
45 0
46 0
47 0
48 0
49 0
50 0
51 0
52 0
53 0
54 0
55 0
56 0
57 0
58 0
59 0
60 0
61 0
62 0
63 0
64 0
65 0
66 0
67 0
68 0
69 0
70 0

@<SCITEGIC>ATOM_PROPERTY
pdb_occupancy
SciTegic.value.DoubleValue
1 1
2 1
3 1
4 1
5 1
6 1
7 1
8 1
9 1
10 1
11 1
12 1
13 1
14 1
15 1
16 1
17 1
18 1
19 1
20 1
21 1
22 1
23 1
24 1
25 1
26 1
27 1
28 1
29 1
30 1
31 1
32 1
33 1
34 1
35 1
36 1
37 1
38 1
39 1
40 1
41 1
42 1
43 1
44 1
45 1
46 1
47 1
48 1
49 1
50 1
51 1
52 1
53 1
54 1
55 1
56 1
57 1
58 1
59 1
60 1
61 1
62 1
63 1
64 1
65 1
66 1
67 1
68 1
69 1
70 1

@<TRIPOS>MOLECULE
Evo_2
68  72  1  0  0
SMALL
FORMAL_CHARGES
@<TRIPOS>ATOM
    1 N1        45.4224    32.7813    17.4812 N.3        1 SUBUNIT  0
    2 C2        45.6294    32.9816    16.0480 C.3        1 SUBUNIT  0
    3 C3        44.2995    33.0430    15.2711 C.2        1 SUBUNIT  0
    4 O4        44.2050    33.6509    14.2096 O.2        1 SUBUNIT  0
    5 N5        43.2929    32.3824    15.8812 N.am       1 SUBUNIT  0
    6 C6        41.9289    32.3843    15.3769 C.3        1 SUBUNIT  0
    7 C7        41.3626    30.9699    15.6093 C.3        1 SUBUNIT  0
    8 O8        41.8959    30.3228    16.5109 O.2        1 SUBUNIT  -1
    9 C9        41.1289    33.4964    16.1077 C.3        1 SUBUNIT  0
   10 C10       40.4042    34.4173    15.1592 C.2        1 SUBUNIT  0
   11 C11       41.1186    35.1557    14.2208 C.2        1 SUBUNIT  0
   12 C12       40.4666    36.0001    13.3358 C.2        1 SUBUNIT  0
   13 C13       39.0870    36.1315    13.3838 C.2        1 SUBUNIT  0
   14 O14       38.4579    36.9440    12.4586 O.3        1 SUBUNIT  0
   15 C15       38.3655    35.4387    14.3505 C.2        1 SUBUNIT  0
   16 C16       39.0231    34.5816    15.2275 C.2        1 SUBUNIT  0
   17 C17       46.5264    34.2058    15.7624 C.3        1 SUBUNIT  0
   18 C18       46.0818    35.4423    16.5276 C.2        1 SUBUNIT  0
   19 C19       46.8790    36.2422    17.4309 C.2        1 SUBUNIT  0
   20 C20       48.1767    36.1614    17.8653 C.2        1 SUBUNIT  0
   21 C21       48.6722    37.0936    18.7795 C.2        1 SUBUNIT  0
   22 C22       47.8484    38.1218    19.2369 C.2        1 SUBUNIT  0
   23 C23       46.5371    38.2141    18.7743 C.2        1 SUBUNIT  0
   24 C24       46.0468    37.2861    17.8977 C.2        1 SUBUNIT  0
   25 N25       44.8027    37.1159    17.3103 N.pl3      1 SUBUNIT  0
   26 C26       44.8148    36.0365    16.4946 C.2        1 SUBUNIT  0
   27 H27       44.7364    33.4396    17.8318 H          1 SUBUNIT  0
   28 H28       46.2789    32.9602    17.9883 H          1 SUBUNIT  0
   29 H29       46.1473    32.0925    15.6887 H          1 SUBUNIT  0
   30 H30       43.4557    31.8260    16.6978 H          1 SUBUNIT  0
   31 H31       41.9771    32.5581    14.3000 H          1 SUBUNIT  0
   32 H32       41.4189    30.4814    14.6394 H          1 SUBUNIT  0
   33 H33       40.2960    31.1173    15.7362 H          1 SUBUNIT  0
   34 H34       41.8061    34.1185    16.6953 H          1 SUBUNIT  0
   35 H35       40.4248    33.0866    16.8344 H          1 SUBUNIT  0
   36 H36       42.1935    35.0724    14.1734 H          1 SUBUNIT  0
   37 H37       41.0369    36.5535    12.6050 H          1 SUBUNIT  0
   38 H38       37.6169    36.5814    12.2174 H          1 SUBUNIT  0
   39 H39       37.2944    35.5465    14.4402 H          1 SUBUNIT  0
   40 H40       38.4495    34.0369    15.9635 H          1 SUBUNIT  0
   41 H41       48.8207    35.3742    17.5036 H          1 SUBUNIT  0
   42 H42       49.6893    37.0196    19.1364 H          1 SUBUNIT  0
   43 H43       48.2215    38.8454    19.9472 H          1 SUBUNIT  0
   44 H44       45.9008    39.0182    19.1070 H          1 SUBUNIT  0
   45 H45       44.0199    37.6822    17.4839 H          1 SUBUNIT  0
   46 H46       43.9665    35.6995    15.9180 H          1 SUBUNIT  0
   47 C47       47.9473    33.8703    16.1352 C.3        1 SUBUNIT  0
   48 C48       46.5891    34.5188    14.2807 C.3        1 SUBUNIT  0
   49 C49       48.4711    33.0872    14.9287 C.3        1 SUBUNIT  0
   50 C50       47.5982    33.5039    13.7367 C.3        1 SUBUNIT  0
   51 H51       49.5445    33.2883    14.7496 H          1 SUBUNIT  0
   52 H52       48.3804    31.9972    15.1046 H          1 SUBUNIT  0
   53 H53       48.0290    33.3014    17.0804 H          1 SUBUNIT  0
   54 H54       48.5300    34.8025    16.2700 H          1 SUBUNIT  0
   55 H55       45.6080    34.4585    13.7739 H          1 SUBUNIT  0
   56 H56       46.9636    35.5511    14.1318 H          1 SUBUNIT  0
   57 C57       48.3962    34.0641    12.5858 C.3        1 SUBUNIT  0
   58 C58       46.8877    32.2980    13.1425 C.3        1 SUBUNIT  0
   59 C59       48.9084    32.8199    11.8558 C.3        1 SUBUNIT  0
   60 C60       47.9390    31.6847    12.2135 C.3        1 SUBUNIT  0
   61 H61       48.9695    32.9869    10.7635 H          1 SUBUNIT  0
   62 H62       49.9328    32.5665    12.1930 H          1 SUBUNIT  0
   63 H63       49.2143    34.7328    12.9133 H          1 SUBUNIT  0
   64 H64       47.7428    34.6590    11.9181 H          1 SUBUNIT  0
   65 H65       46.5241    31.5844    13.9051 H          1 SUBUNIT  0
   66 H66       46.0026    32.6230    12.5602 H          1 SUBUNIT  0
   67 H67       47.4733    31.2346    11.3159 H          1 SUBUNIT  0
   68 H68       48.4805    30.8677    12.7291 H          1 SUBUNIT  0
@<TRIPOS>BOND
    1     1     2 1
    2     1    27 1
    3     1    28 1
    4     2     3 1
    5     2    17 1
    6     2    29 1
    7     3     4 2
    8     3     5 1
    9     5     6 1
   10     5    30 1
   11     6     7 1
   12     6     9 1
   13     6    31 1
   14     7     8 1
   15     7    32 1
   16     7    33 1
   17     9    10 1
   18     9    34 1
   19     9    35 1
   20    10    11 2
   21    10    16 1
   22    11    12 1
   23    11    36 1
   24    12    13 2
   25    12    37 1
   26    13    14 1
   27    13    15 1
   28    14    38 1
   29    15    16 2
   30    15    39 1
   31    16    40 1
   32    17    18 1
   33    17    47 1
   34    17    48 1
   35    18    19 1
   36    18    26 2
   37    19    20 2
   38    19    24 1
   39    20    21 1
   40    20    41 1
   41    21    22 2
   42    21    42 1
   43    22    23 1
   44    22    43 1
   45    23    24 2
   46    23    44 1
   47    24    25 1
   48    25    26 1
   49    25    45 1
   50    26    46 1
   51    47    49 1
   52    47    53 1
   53    47    54 1
   54    48    50 1
   55    48    55 1
   56    48    56 1
   57    49    50 1
   58    49    51 1
   59    49    52 1
   60    50    57 1
   61    50    58 1
   62    57    59 1
   63    57    63 1
   64    57    64 1
   65    58    60 1
   66    58    65 1
   67    58    66 1
   68    59    60 1
   69    59    61 1
   70    59    62 1
   71    60    67 1
   72    60    68 1
@<TRIPOS>SUBSTRUCTURE
1   ****   1
@<SCITEGIC>MOL_PROPERTY
GENERATION
SciTegic.value.StringValue
2

@<SCITEGIC>MOL_PROPERTY
FAMILY
SciTegic.value.StringValue
1

@<SCITEGIC>MOL_PROPERTY
LUDI3
SciTegic.value.StringValue
822

@<SCITEGIC>MOL_PROPERTY
FRAGMENTS
SciTegic.value.StringValue
C37 C37

@<SCITEGIC>MOL_PROPERTY
MW
SciTegic.value.StringValue
460.59

@<SCITEGIC>ATOM_PROPERTY
Formal Charge
SciTegic.value.StringValue
1 0
2 0
3 0
4 0
5 0
6 0
7 0
8 -1
9 0
10 0
11 0
12 0
13 0
14 0
15 0
16 0
17 0
18 0
19 0
20 0
21 0
22 0
23 0
24 0
25 0
26 0
27 0
28 0
29 0
30 0
31 0
32 0
33 0
34 0
35 0
36 0
37 0
38 0
39 0
40 0
41 0
42 0
43 0
44 0
45 0
46 0
47 0
48 0
49 0
50 0
51 0
52 0
53 0
54 0
55 0
56 0
57 0
58 0
59 0
60 0
61 0
62 0
63 0
64 0
65 0
66 0
67 0
68 0

@<SCITEGIC>ATOM_PROPERTY
pdb_tempFactor
SciTegic.value.DoubleValue
1 0
2 0
3 0
4 0
5 0
6 0
7 0
8 0
9 0
10 0
11 0
12 0
13 0
14 0
15 0
16 0
17 0
18 0
19 0
20 0
21 0
22 0
23 0
24 0
25 0
26 0
27 0
28 0
29 0
30 0
31 0
32 0
33 0
34 0
35 0
36 0
37 0
38 0
39 0
40 0
41 0
42 0
43 0
44 0
45 0
46 0
47 0
48 0
49 0
50 0
51 0
52 0
53 0
54 0
55 0
56 0
57 0
58 0
59 0
60 0
61 0
62 0
63 0
64 0
65 0
66 0
67 0
68 0

@<SCITEGIC>ATOM_PROPERTY
pdb_occupancy
SciTegic.value.DoubleValue
1 1
2 1
3 1
4 1
5 1
6 1
7 1
8 1
9 1
10 1
11 1
12 1
13 1
14 1
15 1
16 1
17 1
18 1
19 1
20 1
21 1
22 1
23 1
24 1
25 1
26 1
27 1
28 1
29 1
30 1
31 1
32 1
33 1
34 1
35 1
36 1
37 1
38 1
39 1
40 1
41 1
42 1
43 1
44 1
45 1
46 1
47 1
48 1
49 1
50 1
51 1
52 1
53 1
54 1
55 1
56 1
57 1
58 1
59 1
60 1
61 1
62 1
63 1
64 1
65 1
66 1
67 1
68 1

@<TRIPOS>MOLECULE
Evo_3
62  66  1  0  0
SMALL
FORMAL_CHARGES
@<TRIPOS>ATOM
    1 N1        45.4224    32.7813    17.4812 N.3        1 SUBUNIT  0
    2 C2        45.6294    32.9816    16.0480 C.3        1 SUBUNIT  0
    3 C3        44.2995    33.0430    15.2711 C.2        1 SUBUNIT  0
    4 O4        44.2050    33.6509    14.2096 O.2        1 SUBUNIT  0
    5 N5        43.2929    32.3824    15.8812 N.am       1 SUBUNIT  0
    6 C6        41.9289    32.3843    15.3769 C.3        1 SUBUNIT  0
    7 C7        41.3626    30.9699    15.6093 C.3        1 SUBUNIT  0
    8 O8        41.8959    30.3228    16.5109 O.2        1 SUBUNIT  -1
    9 C9        41.1289    33.4964    16.1077 C.3        1 SUBUNIT  0
   10 C10       40.4042    34.4173    15.1592 C.2        1 SUBUNIT  0
   11 C11       41.1186    35.1557    14.2208 C.2        1 SUBUNIT  0
   12 C12       40.4666    36.0001    13.3358 C.2        1 SUBUNIT  0
   13 C13       39.0870    36.1315    13.3838 C.2        1 SUBUNIT  0
   14 O14       38.4579    36.9440    12.4586 O.3        1 SUBUNIT  0
   15 C15       38.3655    35.4387    14.3505 C.2        1 SUBUNIT  0
   16 C16       39.0231    34.5816    15.2275 C.2        1 SUBUNIT  0
   17 C17       46.5264    34.2058    15.7624 C.3        1 SUBUNIT  0
   18 C18       46.0818    35.4423    16.5276 C.2        1 SUBUNIT  0
   19 C19       46.8790    36.2422    17.4309 C.2        1 SUBUNIT  0
   20 C20       48.1767    36.1614    17.8653 C.2        1 SUBUNIT  0
   21 C21       48.6722    37.0936    18.7795 C.2        1 SUBUNIT  0
   22 C22       47.8484    38.1218    19.2369 C.2        1 SUBUNIT  0
   23 C23       46.5371    38.2141    18.7743 C.2        1 SUBUNIT  0
   24 C24       46.0468    37.2861    17.8977 C.2        1 SUBUNIT  0
   25 N25       44.8027    37.1159    17.3103 N.pl3      1 SUBUNIT  0
   26 C26       44.8148    36.0365    16.4946 C.2        1 SUBUNIT  0
   27 H27       44.7364    33.4396    17.8318 H          1 SUBUNIT  0
   28 H28       46.1473    32.0925    15.6887 H          1 SUBUNIT  0
   29 H29       43.4557    31.8260    16.6978 H          1 SUBUNIT  0
   30 H30       41.9771    32.5581    14.3000 H          1 SUBUNIT  0
   31 H31       41.4189    30.4814    14.6394 H          1 SUBUNIT  0
   32 H32       40.2960    31.1173    15.7362 H          1 SUBUNIT  0
   33 H33       41.8061    34.1185    16.6953 H          1 SUBUNIT  0
   34 H34       40.4248    33.0866    16.8344 H          1 SUBUNIT  0
   35 H35       42.1935    35.0724    14.1734 H          1 SUBUNIT  0
   36 H36       41.0369    36.5535    12.6050 H          1 SUBUNIT  0
   37 H37       37.6169    36.5814    12.2174 H          1 SUBUNIT  0
   38 H38       37.2944    35.5465    14.4402 H          1 SUBUNIT  0
   39 H39       38.4495    34.0369    15.9635 H          1 SUBUNIT  0
   40 H40       48.8207    35.3742    17.5036 H          1 SUBUNIT  0
   41 H41       49.6893    37.0196    19.1364 H          1 SUBUNIT  0
   42 H42       48.2215    38.8454    19.9472 H          1 SUBUNIT  0
   43 H43       45.9008    39.0182    19.1070 H          1 SUBUNIT  0
   44 H44       44.0199    37.6822    17.4839 H          1 SUBUNIT  0
   45 H45       43.9665    35.6995    15.9180 H          1 SUBUNIT  0
   46 C46       47.9473    33.8703    16.1352 C.3        1 SUBUNIT  0
   47 C47       46.5891    34.5188    14.2807 C.3        1 SUBUNIT  0
   48 C48       48.4711    33.0872    14.9287 C.3        1 SUBUNIT  0
   49 C49       47.5982    33.5039    13.7367 C.3        1 SUBUNIT  0
   50 H50       49.5445    33.2883    14.7496 H          1 SUBUNIT  0
   51 H51       48.3804    31.9972    15.1046 H          1 SUBUNIT  0
   52 H52       48.5300    34.8025    16.2700 H          1 SUBUNIT  0
   53 H53       45.6080    34.4585    13.7739 H          1 SUBUNIT  0
   54 H54       46.9636    35.5511    14.1318 H          1 SUBUNIT  0
   55 H55       48.1969    33.9313    12.9096 H          1 SUBUNIT  0
   56 H56       47.0730    32.6220    13.3207 H          1 SUBUNIT  0
   57 C57       46.7249    33.1431    18.2586 C.3        1 SUBUNIT  0
   58 C58       47.9932    32.9870    17.3988 C.3        1 SUBUNIT  0
   59 H59       46.6315    34.1616    18.5739 H          1 SUBUNIT  0
   60 H60       46.7963    32.5091    19.1173 H          1 SUBUNIT  0
   61 H61       48.8507    33.2604    17.9757 H          1 SUBUNIT  0
   62 H62       48.0860    31.9692    17.0813 H          1 SUBUNIT  0
@<TRIPOS>BOND
    1     1     2 1
    2     1    27 1
    3     1    57 1
    4     2     3 1
    5     2    17 1
    6     2    28 1
    7     3     4 2
    8     3     5 1
    9     5     6 1
   10     5    29 1
   11     6     7 1
   12     6     9 1
   13     6    30 1
   14     7     8 1
   15     7    31 1
   16     7    32 1
   17     9    10 1
   18     9    33 1
   19     9    34 1
   20    10    11 2
   21    10    16 1
   22    11    12 1
   23    11    35 1
   24    12    13 2
   25    12    36 1
   26    13    14 1
   27    13    15 1
   28    14    37 1
   29    15    16 2
   30    15    38 1
   31    16    39 1
   32    17    18 1
   33    17    46 1
   34    17    47 1
   35    18    19 1
   36    18    26 2
   37    19    20 2
   38    19    24 1
   39    20    21 1
   40    20    40 1
   41    21    22 2
   42    21    41 1
   43    22    23 1
   44    22    42 1
   45    23    24 2
   46    23    43 1
   47    24    25 1
   48    25    26 1
   49    25    44 1
   50    26    45 1
   51    46    48 1
   52    46    52 1
   53    46    58 1
   54    47    49 1
   55    47    53 1
   56    47    54 1
   57    48    49 1
   58    48    50 1
   59    48    51 1
   60    49    55 1
   61    49    56 1
   62    57    58 1
   63    57    59 1
   64    57    60 1
   65    58    61 1
   66    58    62 1
@<TRIPOS>SUBSTRUCTURE
1   ****   1
@<SCITEGIC>MOL_PROPERTY
GENERATION
SciTegic.value.StringValue
2

@<SCITEGIC>MOL_PROPERTY
FAMILY
SciTegic.value.StringValue
1

@<SCITEGIC>MOL_PROPERTY
LUDI3
SciTegic.value.StringValue
811

@<SCITEGIC>MOL_PROPERTY
FRAGMENTS
SciTegic.value.StringValue
C37 CA4

@<SCITEGIC>MOL_PROPERTY
MW
SciTegic.value.StringValue
432.54

@<SCITEGIC>ATOM_PROPERTY
Formal Charge
SciTegic.value.StringValue
1 0
2 0
3 0
4 0
5 0
6 0
7 0
8 -1
9 0
10 0
11 0
12 0
13 0
14 0
15 0
16 0
17 0
18 0
19 0
20 0
21 0
22 0
23 0
24 0
25 0
26 0
27 0
28 0
29 0
30 0
31 0
32 0
33 0
34 0
35 0
36 0
37 0
38 0
39 0
40 0
41 0
42 0
43 0
44 0
45 0
46 0
47 0
48 0
49 0
50 0
51 0
52 0
53 0
54 0
55 0
56 0
57 0
58 0
59 0
60 0
61 0
62 0

@<SCITEGIC>ATOM_PROPERTY
pdb_tempFactor
SciTegic.value.DoubleValue
1 0
2 0
3 0
4 0
5 0
6 0
7 0
8 0
9 0
10 0
11 0
12 0
13 0
14 0
15 0
16 0
17 0
18 0
19 0
20 0
21 0
22 0
23 0
24 0
25 0
26 0
27 0
28 0
29 0
30 0
31 0
32 0
33 0
34 0
35 0
36 0
37 0
38 0
39 0
40 0
41 0
42 0
43 0
44 0
45 0
46 0
47 0
48 0
49 0
50 0
51 0
52 0
53 0
54 0
55 0
56 0
57 0
58 0
59 0
60 0
61 0
62 0

@<SCITEGIC>ATOM_PROPERTY
pdb_occupancy
SciTegic.value.DoubleValue
1 1
2 1
3 1
4 1
5 1
6 1
7 1
8 1
9 1
10 1
11 1
12 1
13 1
14 1
15 1
16 1
17 1
18 1
19 1
20 1
21 1
22 1
23 1
24 1
25 1
26 1
27 1
28 1
29 1
30 1
31 1
32 1
33 1
34 1
35 1
36 1
37 1
38 1
39 1
40 1
41 1
42 1
43 1
44 1
45 1
46 1
47 1
48 1
49 1
50 1
51 1
52 1
53 1
54 1
55 1
56 1
57 1
58 1
59 1
60 1
61 1
62 1

@<TRIPOS>MOLECULE
Evo_4
58  61  1  0  0
SMALL
FORMAL_CHARGES
@<TRIPOS>ATOM
    1 N1        45.4224    32.7813    17.4812 N.3        1 SUBUNIT  0
    2 C2        45.6294    32.9816    16.0480 C.3        1 SUBUNIT  0
    3 C3        44.2995    33.0430    15.2711 C.2        1 SUBUNIT  0
    4 O4        44.2050    33.6509    14.2096 O.2        1 SUBUNIT  0
    5 N5        43.2929    32.3824    15.8812 N.am       1 SUBUNIT  0
    6 C6        41.9289    32.3843    15.3769 C.3        1 SUBUNIT  0
    7 C7        41.3626    30.9699    15.6093 C.3        1 SUBUNIT  0
    8 O8        41.8959    30.3228    16.5109 O.2        1 SUBUNIT  -1
    9 C9        41.1289    33.4964    16.1077 C.3        1 SUBUNIT  0
   10 C10       40.4042    34.4173    15.1592 C.2        1 SUBUNIT  0
   11 C11       41.1186    35.1557    14.2208 C.2        1 SUBUNIT  0
   12 C12       40.4666    36.0001    13.3358 C.2        1 SUBUNIT  0
   13 C13       39.0870    36.1315    13.3838 C.2        1 SUBUNIT  0
   14 O14       38.4579    36.9440    12.4586 O.3        1 SUBUNIT  0
   15 C15       38.3655    35.4387    14.3505 C.2        1 SUBUNIT  0
   16 C16       39.0231    34.5816    15.2275 C.2        1 SUBUNIT  0
   17 C17       46.5264    34.2058    15.7624 C.3        1 SUBUNIT  0
   18 C18       46.0818    35.4423    16.5276 C.2        1 SUBUNIT  0
   19 C19       46.8790    36.2422    17.4309 C.2        1 SUBUNIT  0
   20 C20       48.1767    36.1614    17.8653 C.2        1 SUBUNIT  0
   21 C21       48.6722    37.0936    18.7795 C.2        1 SUBUNIT  0
   22 C22       47.8484    38.1218    19.2369 C.2        1 SUBUNIT  0
   23 C23       46.5371    38.2141    18.7743 C.2        1 SUBUNIT  0
   24 C24       46.0468    37.2861    17.8977 C.2        1 SUBUNIT  0
   25 N25       44.8027    37.1159    17.3103 N.pl3      1 SUBUNIT  0
   26 C26       44.8148    36.0365    16.4946 C.2        1 SUBUNIT  0
   27 H27       44.7364    33.4396    17.8318 H          1 SUBUNIT  0
   28 H28       46.2789    32.9602    17.9883 H          1 SUBUNIT  0
   29 H29       46.1473    32.0925    15.6887 H          1 SUBUNIT  0
   30 H30       43.4557    31.8260    16.6978 H          1 SUBUNIT  0
   31 H31       41.9771    32.5581    14.3000 H          1 SUBUNIT  0
   32 H32       41.4189    30.4814    14.6394 H          1 SUBUNIT  0
   33 H33       40.2960    31.1173    15.7362 H          1 SUBUNIT  0
   34 H34       41.8061    34.1185    16.6953 H          1 SUBUNIT  0
   35 H35       40.4248    33.0866    16.8344 H          1 SUBUNIT  0
   36 H36       42.1935    35.0724    14.1734 H          1 SUBUNIT  0
   37 H37       41.0369    36.5535    12.6050 H          1 SUBUNIT  0
   38 H38       37.6169    36.5814    12.2174 H          1 SUBUNIT  0
   39 H39       37.2944    35.5465    14.4402 H          1 SUBUNIT  0
   40 H40       38.4495    34.0369    15.9635 H          1 SUBUNIT  0
   41 H41       48.8207    35.3742    17.5036 H          1 SUBUNIT  0
   42 H42       49.6893    37.0196    19.1364 H          1 SUBUNIT  0
   43 H43       48.2215    38.8454    19.9472 H          1 SUBUNIT  0
   44 H44       45.9008    39.0182    19.1070 H          1 SUBUNIT  0
   45 H45       44.0199    37.6822    17.4839 H          1 SUBUNIT  0
   46 H46       43.9665    35.6995    15.9180 H          1 SUBUNIT  0
   47 C47       47.9473    33.8703    16.1352 C.3        1 SUBUNIT  0
   48 C48       46.5891    34.5188    14.2807 C.3        1 SUBUNIT  0
   49 C49       48.4711    33.0872    14.9287 C.3        1 SUBUNIT  0
   50 C50       47.5982    33.5039    13.7367 C.3        1 SUBUNIT  0
   51 H51       49.5445    33.2883    14.7496 H          1 SUBUNIT  0
   52 H52       48.3804    31.9972    15.1046 H          1 SUBUNIT  0
   53 H53       48.0290    33.3014    17.0804 H          1 SUBUNIT  0
   54 H54       48.5300    34.8025    16.2700 H          1 SUBUNIT  0
   55 H55       45.6080    34.4585    13.7739 H          1 SUBUNIT  0
   56 H56       46.9636    35.5511    14.1318 H          1 SUBUNIT  0
   57 H57       48.1969    33.9313    12.9096 H          1 SUBUNIT  0
   58 H58       47.0730    32.6220    13.3207 H          1 SUBUNIT  0
@<TRIPOS>BOND
    1     1     2 1
    2     1    27 1
    3     1    28 1
    4     2     3 1
    5     2    17 1
    6     2    29 1
    7     3     4 2
    8     3     5 1
    9     5     6 1
   10     5    30 1
   11     6     7 1
   12     6     9 1
   13     6    31 1
   14     7     8 1
   15     7    32 1
   16     7    33 1
   17     9    10 1
   18     9    34 1
   19     9    35 1
   20    10    11 2
   21    10    16 1
   22    11    12 1
   23    11    36 1
   24    12    13 2
   25    12    37 1
   26    13    14 1
   27    13    15 1
   28    14    38 1
   29    15    16 2
   30    15    39 1
   31    16    40 1
   32    17    18 1
   33    17    47 1
   34    17    48 1
   35    18    19 1
   36    18    26 2
   37    19    20 2
   38    19    24 1
   39    20    21 1
   40    20    41 1
   41    21    22 2
   42    21    42 1
   43    22    23 1
   44    22    43 1
   45    23    24 2
   46    23    44 1
   47    24    25 1
   48    25    26 1
   49    25    45 1
   50    26    46 1
   51    47    49 1
   52    47    53 1
   53    47    54 1
   54    48    50 1
   55    48    55 1
   56    48    56 1
   57    49    50 1
   58    49    51 1
   59    49    52 1
   60    50    57 1
   61    50    58 1
@<TRIPOS>SUBSTRUCTURE
1   ****   1
@<SCITEGIC>MOL_PROPERTY
GENERATION
SciTegic.value.StringValue
1

@<SCITEGIC>MOL_PROPERTY
FAMILY
SciTegic.value.StringValue
1

@<SCITEGIC>MOL_PROPERTY
LUDI3
SciTegic.value.StringValue
793

@<SCITEGIC>MOL_PROPERTY
FRAGMENTS
SciTegic.value.StringValue
C37

@<SCITEGIC>MOL_PROPERTY
MW
SciTegic.value.StringValue
406.5

@<SCITEGIC>ATOM_PROPERTY
Formal Charge
SciTegic.value.StringValue
1 0
2 0
3 0
4 0
5 0
6 0
7 0
8 -1
9 0
10 0
11 0
12 0
13 0
14 0
15 0
16 0
17 0
18 0
19 0
20 0
21 0
22 0
23 0
24 0
25 0
26 0
27 0
28 0
29 0
30 0
31 0
32 0
33 0
34 0
35 0
36 0
37 0
38 0
39 0
40 0
41 0
42 0
43 0
44 0
45 0
46 0
47 0
48 0
49 0
50 0
51 0
52 0
53 0
54 0
55 0
56 0
57 0
58 0

@<SCITEGIC>ATOM_PROPERTY
pdb_tempFactor
SciTegic.value.DoubleValue
1 0
2 0
3 0
4 0
5 0
6 0
7 0
8 0
9 0
10 0
11 0
12 0
13 0
14 0
15 0
16 0
17 0
18 0
19 0
20 0
21 0
22 0
23 0
24 0
25 0
26 0
27 0
28 0
29 0
30 0
31 0
32 0
33 0
34 0
35 0
36 0
37 0
38 0
39 0
40 0
41 0
42 0
43 0
44 0
45 0
46 0
47 0
48 0
49 0
50 0
51 0
52 0
53 0
54 0
55 0
56 0
57 0
58 0

@<SCITEGIC>ATOM_PROPERTY
pdb_occupancy
SciTegic.value.DoubleValue
1 1
2 1
3 1
4 1
5 1
6 1
7 1
8 1
9 1
10 1
11 1
12 1
13 1
14 1
15 1
16 1
17 1
18 1
19 1
20 1
21 1
22 1
23 1
24 1
25 1
26 1
27 1
28 1
29 1
30 1
31 1
32 1
33 1
34 1
35 1
36 1
37 1
38 1
39 1
40 1
41 1
42 1
43 1
44 1
45 1
46 1
47 1
48 1
49 1
50 1
51 1
52 1
53 1
54 1
55 1
56 1
57 1
58 1
