# Supplementary material for: Discovery of Novel DPP-IV Inhibitors as Potential Candidates for the Treatment of Type 2 Diabetes Mellitus Predicted by 3D QSAR Pharmacophore Models, Molecular Docking and De Novo Evolution
Source: Molecules. 2019 Aug 7;24(16):2870. doi: 10.3390/molecules24162870 (PMC6720998; doi:10.3390/molecules24162870)
Supplement: Supplementary file 1 [file molecules-24-02870-s001.zip › Supplementary materials/DeNovoEvolution/dpp4_45_evo.mol2]

@<TRIPOS>MOLECULE
Evo_1
61  64  1  0  0
SMALL
FORMAL_CHARGES
@<TRIPOS>ATOM
    1 O1        44.1292    29.3131     9.3952 O.2        1 SUBUNIT  0
    2 S2        42.8291    29.5448     9.9518 S.o2       1 SUBUNIT  0
    3 N3        42.2120    27.9551    10.2641 N.pl3      1 SUBUNIT  0
    4 O4        41.8167    30.1660     9.1544 O.2        1 SUBUNIT  0
    5 C5        42.9448    30.3602    11.5212 C.2        1 SUBUNIT  0
    6 C6        44.1823    30.6635    12.0743 C.2        1 SUBUNIT  0
    7 C7        44.2523    31.2852    13.3179 C.2        1 SUBUNIT  0
    8 C8        43.0828    31.5688    14.0275 C.2        1 SUBUNIT  0
    9 C9        41.8532    31.2086    13.4818 C.2        1 SUBUNIT  0
   10 C10       41.7811    30.6125    12.2303 C.2        1 SUBUNIT  0
   11 O11       42.1572    32.0994    16.1349 O.2        1 SUBUNIT  0
   12 C12       43.0993    32.1967    15.3586 C.2        1 SUBUNIT  0
   13 N13       44.2122    32.9069    15.6636 N.am       1 SUBUNIT  0
   14 C14       44.3892    33.6098    16.9365 C.3        1 SUBUNIT  0
   15 C15       44.9422    35.0050    16.7077 C.2        1 SUBUNIT  0
   16 C16       46.2843    35.3855    16.5270 C.2        1 SUBUNIT  0
   17 N17       46.1859    36.7197    16.4029 N.2        1 SUBUNIT  0
   18 N18       44.9599    37.2977    16.4692 N.2        1 SUBUNIT  0
   19 N19       44.2229    36.1619    16.6399 N.pl3      1 SUBUNIT  0
   20 C20       42.7516    36.2453    16.7255 C.3        1 SUBUNIT  0
   21 C21       42.0953    35.5801    15.5133 C.2        1 SUBUNIT  0
   22 O22       42.7487    35.2425    14.5312 O.2        1 SUBUNIT  0
   23 N23       40.7656    35.4153    15.6390 N.am       1 SUBUNIT  0
   24 C24       40.0272    34.7528    14.5753 C.3        1 SUBUNIT  0
   25 C25       39.9282    35.6373    13.3225 C.3        1 SUBUNIT  0
   26 C26       39.1096    36.9047    13.5577 C.3        1 SUBUNIT  0
   27 S27       37.4079    36.5044    14.0064 S.3        1 SUBUNIT  0
   28 C28       45.3013    32.8834    17.8989 C.2        1 SUBUNIT  0
   29 C29       45.4252    33.3488    19.2068 C.2        1 SUBUNIT  0
   30 C30       46.2898    32.7332    20.1012 C.2        1 SUBUNIT  0
   31 C31       47.0340    31.6322    19.7030 C.2        1 SUBUNIT  0
   32 C32       46.9072    31.1480    18.4094 C.2        1 SUBUNIT  0
   33 C33       46.0526    31.7732    17.5107 C.2        1 SUBUNIT  0
   34 H34       42.8510    27.4747    10.8829 H          1 SUBUNIT  0
   35 H35       41.3315    28.0418    10.7550 H          1 SUBUNIT  0
   36 H36       45.0864    30.4231    11.5341 H          1 SUBUNIT  0
   37 H37       40.9377    31.3940    14.0254 H          1 SUBUNIT  0
   38 H38       40.8212    30.3421    11.8125 H          1 SUBUNIT  0
   39 H39       43.4125    33.7028    17.4145 H          1 SUBUNIT  0
   40 H40       47.1704    34.7697    16.5002 H          1 SUBUNIT  0
   41 H41       42.4348    37.2872    16.7460 H          1 SUBUNIT  0
   42 H42       42.3985    35.7838    17.6479 H          1 SUBUNIT  0
   43 H43       40.2877    35.7493    16.4537 H          1 SUBUNIT  0
   44 H44       39.0436    34.5167    14.9830 H          1 SUBUNIT  0
   45 H45       40.5320    33.8100    14.3594 H          1 SUBUNIT  0
   46 H46       39.4559    35.0640    12.5318 H          1 SUBUNIT  0
   47 H47       40.9192    35.9002    12.9523 H          1 SUBUNIT  0
   48 H48       39.0990    37.5217    12.6597 H          1 SUBUNIT  0
   49 H49       39.5597    37.5050    14.3476 H          1 SUBUNIT  0
   50 H50       36.7634    37.6216    14.3487 H          1 SUBUNIT  0
   51 H51       44.8497    34.2027    19.5374 H          1 SUBUNIT  0
   52 H52       46.3705    33.1043    21.1121 H          1 SUBUNIT  0
   53 H53       47.7056    31.1513    20.3983 H          1 SUBUNIT  0
   54 H54       47.4792    30.2860    18.0957 H          1 SUBUNIT  0
   55 H55       45.9937    31.3772    16.5078 H          1 SUBUNIT  0
   56 C56       45.5512    31.6638    13.9319 C.3        1 SUBUNIT  0
   57 C57       45.3392    33.0242    14.6223 C.3        1 SUBUNIT  0
   58 H58       45.8325    30.9338    14.6623 H          1 SUBUNIT  0
   59 H59       46.3260    31.7527    13.1997 H          1 SUBUNIT  0
   60 H60       46.2476    33.3283    15.0969 H          1 SUBUNIT  0
   61 H61       45.0556    33.7541    13.8929 H          1 SUBUNIT  0
@<TRIPOS>BOND
    1     1     2 2
    2     2     3 1
    3     2     4 2
    4     2     5 1
    5     3    34 1
    6     3    35 1
    7     5     6 2
    8     5    10 1
    9     6     7 1
   10     6    36 1
   11     7     8 2
   12     7    56 1
   13     8     9 1
   14     8    12 1
   15     9    10 2
   16     9    37 1
   17    10    38 1
   18    11    12 2
   19    12    13 1
   20    13    14 1
   21    13    57 1
   22    14    15 1
   23    14    28 1
   24    14    39 1
   25    15    16 2
   26    15    19 1
   27    16    17 1
   28    16    40 1
   29    17    18 2
   30    18    19 1
   31    19    20 1
   32    20    21 1
   33    20    41 1
   34    20    42 1
   35    21    22 2
   36    21    23 1
   37    23    24 1
   38    23    43 1
   39    24    25 1
   40    24    44 1
   41    24    45 1
   42    25    26 1
   43    25    46 1
   44    25    47 1
   45    26    27 1
   46    26    48 1
   47    26    49 1
   48    27    50 1
   49    28    29 2
   50    28    33 1
   51    29    30 1
   52    29    51 1
   53    30    31 2
   54    30    52 1
   55    31    32 1
   56    31    53 1
   57    32    33 2
   58    32    54 1
   59    33    55 1
   60    56    57 1
   61    56    58 1
   62    56    59 1
   63    57    60 1
   64    57    61 1
@<TRIPOS>SUBSTRUCTURE
1   ****   1
@<SCITEGIC>MOL_PROPERTY
GENERATION
SciTegic.value.StringValue
1

@<SCITEGIC>MOL_PROPERTY
FAMILY
SciTegic.value.StringValue
1

@<SCITEGIC>MOL_PROPERTY
LUDI3
SciTegic.value.StringValue
592

@<SCITEGIC>MOL_PROPERTY
FRAGMENTS
SciTegic.value.StringValue
CA4

@<SCITEGIC>MOL_PROPERTY
MW
SciTegic.value.StringValue
514.62

@<SCITEGIC>ATOM_PROPERTY
Formal Charge
SciTegic.value.StringValue
1 0
2 0
3 0
4 0
5 0
6 0
7 0
8 0
9 0
10 0
11 0
12 0
13 0
14 0
15 0
16 0
17 0
18 0
19 0
20 0
21 0
22 0
23 0
24 0
25 0
26 0
27 0
28 0
29 0
30 0
31 0
32 0
33 0
34 0
35 0
36 0
37 0
38 0
39 0
40 0
41 0
42 0
43 0
44 0
45 0
46 0
47 0
48 0
49 0
50 0
51 0
52 0
53 0
54 0
55 0
56 0
57 0
58 0
59 0
60 0
61 0

@<SCITEGIC>ATOM_PROPERTY
pdb_tempFactor
SciTegic.value.DoubleValue
1 0
2 0
3 0
4 0
5 0
6 0
7 0
8 0
9 0
10 0
11 0
12 0
13 0
14 0
15 0
16 0
17 0
18 0
19 0
20 0
21 0
22 0
23 0
24 0
25 0
26 0
27 0
28 0
29 0
30 0
31 0
32 0
33 0
34 0
35 0
36 0
37 0
38 0
39 0
40 0
41 0
42 0
43 0
44 0
45 0
46 0
47 0
48 0
49 0
50 0
51 0
52 0
53 0
54 0
55 0
56 0
57 0
58 0
59 0
60 0
61 0

@<SCITEGIC>ATOM_PROPERTY
pdb_occupancy
SciTegic.value.DoubleValue
1 1
2 1
3 1
4 1
5 1
6 1
7 1
8 1
9 1
10 1
11 1
12 1
13 1
14 1
15 1
16 1
17 1
18 1
19 1
20 1
21 1
22 1
23 1
24 1
25 1
26 1
27 1
28 1
29 1
30 1
31 1
32 1
33 1
34 1
35 1
36 1
37 1
38 1
39 1
40 1
41 1
42 1
43 1
44 1
45 1
46 1
47 1
48 1
49 1
50 1
51 1
52 1
53 1
54 1
55 1
56 1
57 1
58 1
59 1
60 1
61 1

@<TRIPOS>MOLECULE
Evo_2
73  76  1  0  0
SMALL
FORMAL_CHARGES
@<TRIPOS>ATOM
    1 O1        44.1292    29.3131     9.3952 O.2        1 SUBUNIT  0
    2 S2        42.8291    29.5448     9.9518 S.o2       1 SUBUNIT  0
    3 N3        42.2120    27.9551    10.2641 N.pl3      1 SUBUNIT  0
    4 O4        41.8167    30.1660     9.1544 O.2        1 SUBUNIT  0
    5 C5        42.9448    30.3602    11.5212 C.2        1 SUBUNIT  0
    6 C6        44.1823    30.6635    12.0743 C.2        1 SUBUNIT  0
    7 C7        44.2523    31.2852    13.3179 C.2        1 SUBUNIT  0
    8 C8        43.0828    31.5688    14.0275 C.2        1 SUBUNIT  0
    9 C9        41.8532    31.2086    13.4818 C.2        1 SUBUNIT  0
   10 C10       41.7811    30.6125    12.2303 C.2        1 SUBUNIT  0
   11 O11       42.1572    32.0994    16.1349 O.2        1 SUBUNIT  0
   12 C12       43.0993    32.1967    15.3586 C.2        1 SUBUNIT  0
   13 N13       44.2122    32.9069    15.6636 N.am       1 SUBUNIT  0
   14 C14       44.3892    33.6098    16.9365 C.3        1 SUBUNIT  0
   15 C15       44.9422    35.0050    16.7077 C.2        1 SUBUNIT  0
   16 C16       46.2843    35.3855    16.5270 C.2        1 SUBUNIT  0
   17 N17       46.1859    36.7197    16.4029 N.2        1 SUBUNIT  0
   18 N18       44.9599    37.2977    16.4692 N.2        1 SUBUNIT  0
   19 N19       44.2229    36.1619    16.6399 N.pl3      1 SUBUNIT  0
   20 C20       42.7516    36.2453    16.7255 C.3        1 SUBUNIT  0
   21 C21       42.0953    35.5801    15.5133 C.2        1 SUBUNIT  0
   22 O22       42.7487    35.2425    14.5312 O.2        1 SUBUNIT  0
   23 N23       40.7656    35.4153    15.6390 N.am       1 SUBUNIT  0
   24 C24       40.0272    34.7528    14.5753 C.3        1 SUBUNIT  0
   25 C25       39.9282    35.6373    13.3225 C.3        1 SUBUNIT  0
   26 C26       39.1096    36.9047    13.5577 C.3        1 SUBUNIT  0
   27 S27       37.4079    36.5044    14.0064 S.3        1 SUBUNIT  0
   28 C28       45.3013    32.8834    17.8989 C.2        1 SUBUNIT  0
   29 C29       45.4252    33.3488    19.2068 C.2        1 SUBUNIT  0
   30 C30       46.2898    32.7332    20.1012 C.2        1 SUBUNIT  0
   31 C31       47.0340    31.6322    19.7030 C.2        1 SUBUNIT  0
   32 C32       46.9072    31.1480    18.4094 C.2        1 SUBUNIT  0
   33 C33       46.0526    31.7732    17.5107 C.2        1 SUBUNIT  0
   34 H34       42.8510    27.4747    10.8829 H          1 SUBUNIT  0
   35 H35       41.3315    28.0418    10.7550 H          1 SUBUNIT  0
   36 H36       45.0864    30.4231    11.5341 H          1 SUBUNIT  0
   37 H37       40.9377    31.3940    14.0254 H          1 SUBUNIT  0
   38 H38       40.8212    30.3421    11.8125 H          1 SUBUNIT  0
   39 H39       43.4125    33.7028    17.4145 H          1 SUBUNIT  0
   40 H40       42.4348    37.2872    16.7460 H          1 SUBUNIT  0
   41 H41       42.3985    35.7838    17.6479 H          1 SUBUNIT  0
   42 H42       40.2877    35.7493    16.4537 H          1 SUBUNIT  0
   43 H43       39.0436    34.5167    14.9830 H          1 SUBUNIT  0
   44 H44       40.5320    33.8100    14.3594 H          1 SUBUNIT  0
   45 H45       39.4559    35.0640    12.5318 H          1 SUBUNIT  0
   46 H46       40.9192    35.9002    12.9523 H          1 SUBUNIT  0
   47 H47       39.0990    37.5217    12.6597 H          1 SUBUNIT  0
   48 H48       39.5597    37.5050    14.3476 H          1 SUBUNIT  0
   49 H49       36.7634    37.6216    14.3487 H          1 SUBUNIT  0
   50 H50       44.8497    34.2027    19.5374 H          1 SUBUNIT  0
   51 H51       46.3705    33.1043    21.1121 H          1 SUBUNIT  0
   52 H52       47.7056    31.1513    20.3983 H          1 SUBUNIT  0
   53 H53       47.4792    30.2860    18.0957 H          1 SUBUNIT  0
   54 H54       45.9937    31.3772    16.5078 H          1 SUBUNIT  0
   55 C55       47.4437    34.4294    16.4022 C.3        1 SUBUNIT  0
   56 C56       48.4257    36.4302    17.5656 C.3        1 SUBUNIT  0
   57 C57       48.9772    34.1135    18.3698 C.3        1 SUBUNIT  0
   58 C58       48.6859    34.9772    17.1301 C.3        1 SUBUNIT  0
   59 H59       47.6769    34.2668    15.3701 H          1 SUBUNIT  0
   60 H60       47.1462    33.5049    16.8503 H          1 SUBUNIT  0
   61 H61       49.5274    34.9488    16.4703 H          1 SUBUNIT  0
   62 H62       47.5837    36.4594    18.2263 H          1 SUBUNIT  0
   63 H63       48.2253    37.0292    16.7037 H          1 SUBUNIT  0
   64 H64       49.2896    36.8111    18.0706 H          1 SUBUNIT  0
   65 H65       49.1589    33.1028    18.0668 H          1 SUBUNIT  0
   66 H66       48.1356    34.1441    19.0296 H          1 SUBUNIT  0
   67 H67       49.8392    34.4956    18.8768 H          1 SUBUNIT  0
   68 C68       45.5512    31.6638    13.9319 C.3        1 SUBUNIT  0
   69 C69       45.3392    33.0242    14.6223 C.3        1 SUBUNIT  0
   70 H70       45.8325    30.9338    14.6623 H          1 SUBUNIT  0
   71 H71       46.3260    31.7527    13.1997 H          1 SUBUNIT  0
   72 H72       46.2476    33.3283    15.0969 H          1 SUBUNIT  0
   73 H73       45.0556    33.7541    13.8929 H          1 SUBUNIT  0
@<TRIPOS>BOND
    1     1     2 2
    2     2     3 1
    3     2     4 2
    4     2     5 1
    5     3    34 1
    6     3    35 1
    7     5     6 2
    8     5    10 1
    9     6     7 1
   10     6    36 1
   11     7     8 2
   12     7    68 1
   13     8     9 1
   14     8    12 1
   15     9    10 2
   16     9    37 1
   17    10    38 1
   18    11    12 2
   19    12    13 1
   20    13    14 1
   21    13    69 1
   22    14    15 1
   23    14    28 1
   24    14    39 1
   25    15    16 2
   26    15    19 1
   27    16    17 1
   28    16    55 1
   29    17    18 2
   30    18    19 1
   31    19    20 1
   32    20    21 1
   33    20    40 1
   34    20    41 1
   35    21    22 2
   36    21    23 1
   37    23    24 1
   38    23    42 1
   39    24    25 1
   40    24    43 1
   41    24    44 1
   42    25    26 1
   43    25    45 1
   44    25    46 1
   45    26    27 1
   46    26    47 1
   47    26    48 1
   48    27    49 1
   49    28    29 2
   50    28    33 1
   51    29    30 1
   52    29    50 1
   53    30    31 2
   54    30    51 1
   55    31    32 1
   56    31    52 1
   57    32    33 2
   58    32    53 1
   59    33    54 1
   60    55    58 1
   61    55    59 1
   62    55    60 1
   63    56    58 1
   64    56    62 1
   65    56    63 1
   66    56    64 1
   67    57    58 1
   68    57    65 1
   69    57    66 1
   70    57    67 1
   71    58    61 1
   72    68    69 1
   73    68    70 1
   74    68    71 1
   75    69    72 1
   76    69    73 1
@<TRIPOS>SUBSTRUCTURE
1   ****   1
@<SCITEGIC>MOL_PROPERTY
GENERATION
SciTegic.value.StringValue
2

@<SCITEGIC>MOL_PROPERTY
FAMILY
SciTegic.value.StringValue
2

@<SCITEGIC>MOL_PROPERTY
LUDI3
SciTegic.value.StringValue
592

@<SCITEGIC>MOL_PROPERTY
FRAGMENTS
SciTegic.value.StringValue
T02 CA4

@<SCITEGIC>MOL_PROPERTY
MW
SciTegic.value.StringValue
570.72

@<SCITEGIC>ATOM_PROPERTY
Formal Charge
SciTegic.value.StringValue
1 0
2 0
3 0
4 0
5 0
6 0
7 0
8 0
9 0
10 0
11 0
12 0
13 0
14 0
15 0
16 0
17 0
18 0
19 0
20 0
21 0
22 0
23 0
24 0
25 0
26 0
27 0
28 0
29 0
30 0
31 0
32 0
33 0
34 0
35 0
36 0
37 0
38 0
39 0
40 0
41 0
42 0
43 0
44 0
45 0
46 0
47 0
48 0
49 0
50 0
51 0
52 0
53 0
54 0
55 0
56 0
57 0
58 0
59 0
60 0
61 0
62 0
63 0
64 0
65 0
66 0
67 0
68 0
69 0
70 0
71 0
72 0
73 0

@<SCITEGIC>ATOM_PROPERTY
pdb_tempFactor
SciTegic.value.DoubleValue
1 0
2 0
3 0
4 0
5 0
6 0
7 0
8 0
9 0
10 0
11 0
12 0
13 0
14 0
15 0
16 0
17 0
18 0
19 0
20 0
21 0
22 0
23 0
24 0
25 0
26 0
27 0
28 0
29 0
30 0
31 0
32 0
33 0
34 0
35 0
36 0
37 0
38 0
39 0
40 0
41 0
42 0
43 0
44 0
45 0
46 0
47 0
48 0
49 0
50 0
51 0
52 0
53 0
54 0
55 0
56 0
57 0
58 0
59 0
60 0
61 0
62 0
63 0
64 0
65 0
66 0
67 0
68 0
69 0
70 0
71 0
72 0
73 0

@<SCITEGIC>ATOM_PROPERTY
pdb_occupancy
SciTegic.value.DoubleValue
1 1
2 1
3 1
4 1
5 1
6 1
7 1
8 1
9 1
10 1
11 1
12 1
13 1
14 1
15 1
16 1
17 1
18 1
19 1
20 1
21 1
22 1
23 1
24 1
25 1
26 1
27 1
28 1
29 1
30 1
31 1
32 1
33 1
34 1
35 1
36 1
37 1
38 1
39 1
40 1
41 1
42 1
43 1
44 1
45 1
46 1
47 1
48 1
49 1
50 1
51 1
52 1
53 1
54 1
55 1
56 1
57 1
58 1
59 1
60 1
61 1
62 1
63 1
64 1
65 1
66 1
67 1
68 1
69 1
70 1
71 1
72 1
73 1

@<TRIPOS>MOLECULE
Evo_3
79  82  1  0  0
SMALL
FORMAL_CHARGES
@<TRIPOS>ATOM
    1 O1        44.1292    29.3131     9.3952 O.2        1 SUBUNIT  0
    2 S2        42.8291    29.5448     9.9518 S.o2       1 SUBUNIT  0
    3 N3        42.2120    27.9551    10.2641 N.pl3      1 SUBUNIT  0
    4 O4        41.8167    30.1660     9.1544 O.2        1 SUBUNIT  0
    5 C5        42.9448    30.3602    11.5212 C.2        1 SUBUNIT  0
    6 C6        44.1823    30.6635    12.0743 C.2        1 SUBUNIT  0
    7 C7        44.2523    31.2852    13.3179 C.2        1 SUBUNIT  0
    8 C8        43.0828    31.5688    14.0275 C.2        1 SUBUNIT  0
    9 C9        41.8532    31.2086    13.4818 C.2        1 SUBUNIT  0
   10 C10       41.7811    30.6125    12.2303 C.2        1 SUBUNIT  0
   11 O11       42.1572    32.0994    16.1349 O.2        1 SUBUNIT  0
   12 C12       43.0993    32.1967    15.3586 C.2        1 SUBUNIT  0
   13 N13       44.2122    32.9069    15.6636 N.am       1 SUBUNIT  0
   14 C14       44.3892    33.6098    16.9365 C.3        1 SUBUNIT  0
   15 C15       44.9422    35.0050    16.7077 C.2        1 SUBUNIT  0
   16 C16       46.2843    35.3855    16.5270 C.2        1 SUBUNIT  0
   17 N17       46.1859    36.7197    16.4029 N.2        1 SUBUNIT  0
   18 N18       44.9599    37.2977    16.4692 N.2        1 SUBUNIT  0
   19 N19       44.2229    36.1619    16.6399 N.pl3      1 SUBUNIT  0
   20 C20       42.7516    36.2453    16.7255 C.3        1 SUBUNIT  0
   21 C21       42.0953    35.5801    15.5133 C.2        1 SUBUNIT  0
   22 O22       42.7487    35.2425    14.5312 O.2        1 SUBUNIT  0
   23 N23       40.7656    35.4153    15.6390 N.am       1 SUBUNIT  0
   24 C24       40.0272    34.7528    14.5753 C.3        1 SUBUNIT  0
   25 C25       39.9282    35.6373    13.3225 C.3        1 SUBUNIT  0
   26 C26       39.1096    36.9047    13.5577 C.3        1 SUBUNIT  0
   27 S27       37.4079    36.5044    14.0064 S.3        1 SUBUNIT  0
   28 C28       45.3013    32.8834    17.8989 C.2        1 SUBUNIT  0
   29 C29       45.4252    33.3488    19.2068 C.2        1 SUBUNIT  0
   30 C30       46.2898    32.7332    20.1012 C.2        1 SUBUNIT  0
   31 C31       47.0340    31.6322    19.7030 C.2        1 SUBUNIT  0
   32 C32       46.9072    31.1480    18.4094 C.2        1 SUBUNIT  0
   33 C33       46.0526    31.7732    17.5107 C.2        1 SUBUNIT  0
   34 H34       42.8510    27.4747    10.8829 H          1 SUBUNIT  0
   35 H35       41.3315    28.0418    10.7550 H          1 SUBUNIT  0
   36 H36       45.0864    30.4231    11.5341 H          1 SUBUNIT  0
   37 H37       45.2284    31.5134    13.7205 H          1 SUBUNIT  0
   38 H38       40.9377    31.3940    14.0254 H          1 SUBUNIT  0
   39 H39       40.8212    30.3421    11.8125 H          1 SUBUNIT  0
   40 H40       44.9387    32.9890    14.9844 H          1 SUBUNIT  0
   41 H41       43.4125    33.7028    17.4145 H          1 SUBUNIT  0
   42 H42       42.4348    37.2872    16.7460 H          1 SUBUNIT  0
   43 H43       42.3985    35.7838    17.6479 H          1 SUBUNIT  0
   44 H44       40.2877    35.7493    16.4537 H          1 SUBUNIT  0
   45 H45       39.0436    34.5167    14.9830 H          1 SUBUNIT  0
   46 H46       40.5320    33.8100    14.3594 H          1 SUBUNIT  0
   47 H47       39.4559    35.0640    12.5318 H          1 SUBUNIT  0
   48 H48       40.9192    35.9002    12.9523 H          1 SUBUNIT  0
   49 H49       39.0990    37.5217    12.6597 H          1 SUBUNIT  0
   50 H50       39.5597    37.5050    14.3476 H          1 SUBUNIT  0
   51 H51       36.7634    37.6216    14.3487 H          1 SUBUNIT  0
   52 H52       44.8497    34.2027    19.5374 H          1 SUBUNIT  0
   53 H53       46.3705    33.1043    21.1121 H          1 SUBUNIT  0
   54 H54       47.7056    31.1513    20.3983 H          1 SUBUNIT  0
   55 H55       47.4792    30.2860    18.0957 H          1 SUBUNIT  0
   56 H56       45.9937    31.3772    16.5078 H          1 SUBUNIT  0
   57 C57       47.4437    34.4294    16.4022 C.3        1 SUBUNIT  0
   58 C58       48.4257    36.4302    17.5656 C.3        1 SUBUNIT  0
   59 C59       48.9772    34.1135    18.3698 C.3        1 SUBUNIT  0
   60 C60       48.6859    34.9772    17.1301 C.3        1 SUBUNIT  0
   61 H61       47.6769    34.2668    15.3701 H          1 SUBUNIT  0
   62 H62       47.1462    33.5049    16.8503 H          1 SUBUNIT  0
   63 H63       49.5274    34.9488    16.4703 H          1 SUBUNIT  0
   64 H64       48.2253    37.0292    16.7037 H          1 SUBUNIT  0
   65 H65       49.1589    33.1028    18.0668 H          1 SUBUNIT  0
   66 H66       48.1356    34.1441    19.0296 H          1 SUBUNIT  0
   67 H67       49.8392    34.4956    18.8768 H          1 SUBUNIT  0
   68 C68       49.6015    36.9678    18.3125 C.3        1 SUBUNIT  0
   69 C69       47.2712    36.4898    18.5261 C.3        1 SUBUNIT  0
   70 C70       49.0051    38.1128    19.1350 C.3        1 SUBUNIT  0
   71 C71       47.5073    37.8057    19.2725 C.3        1 SUBUNIT  0
   72 H72       49.5029    38.2076    20.1189 H          1 SUBUNIT  0
   73 H73       49.1494    39.0802    18.6151 H          1 SUBUNIT  0
   74 H74       50.4320    37.2990    17.6610 H          1 SUBUNIT  0
   75 H75       50.0107    36.1866    18.9825 H          1 SUBUNIT  0
   76 H76       46.2775    36.4459    18.0428 H          1 SUBUNIT  0
   77 H77       47.3236    35.6344    19.2288 H          1 SUBUNIT  0
   78 H78       47.1909    37.7336    20.3307 H          1 SUBUNIT  0
   79 H79       46.9072    38.6192    18.8203 H          1 SUBUNIT  0
@<TRIPOS>BOND
    1     1     2 2
    2     2     3 1
    3     2     4 2
    4     2     5 1
    5     3    34 1
    6     3    35 1
    7     5     6 2
    8     5    10 1
    9     6     7 1
   10     6    36 1
   11     7     8 2
   12     7    37 1
   13     8     9 1
   14     8    12 1
   15     9    10 2
   16     9    38 1
   17    10    39 1
   18    11    12 2
   19    12    13 1
   20    13    14 1
   21    13    40 1
   22    14    15 1
   23    14    28 1
   24    14    41 1
   25    15    16 2
   26    15    19 1
   27    16    17 1
   28    16    57 1
   29    17    18 2
   30    18    19 1
   31    19    20 1
   32    20    21 1
   33    20    42 1
   34    20    43 1
   35    21    22 2
   36    21    23 1
   37    23    24 1
   38    23    44 1
   39    24    25 1
   40    24    45 1
   41    24    46 1
   42    25    26 1
   43    25    47 1
   44    25    48 1
   45    26    27 1
   46    26    49 1
   47    26    50 1
   48    27    51 1
   49    28    29 2
   50    28    33 1
   51    29    30 1
   52    29    52 1
   53    30    31 2
   54    30    53 1
   55    31    32 1
   56    31    54 1
   57    32    33 2
   58    32    55 1
   59    33    56 1
   60    57    60 1
   61    57    61 1
   62    57    62 1
   63    58    60 1
   64    58    64 1
   65    58    68 1
   66    58    69 1
   67    59    60 1
   68    59    65 1
   69    59    66 1
   70    59    67 1
   71    60    63 1
   72    68    70 1
   73    68    74 1
   74    68    75 1
   75    69    71 1
   76    69    76 1
   77    69    77 1
   78    70    71 1
   79    70    72 1
   80    70    73 1
   81    71    78 1
   82    71    79 1
@<TRIPOS>SUBSTRUCTURE
1   ****   1
@<SCITEGIC>MOL_PROPERTY
GENERATION
SciTegic.value.StringValue
2

@<SCITEGIC>MOL_PROPERTY
FAMILY
SciTegic.value.StringValue
2

@<SCITEGIC>MOL_PROPERTY
LUDI3
SciTegic.value.StringValue
562

@<SCITEGIC>MOL_PROPERTY
FRAGMENTS
SciTegic.value.StringValue
T02 C37

@<SCITEGIC>MOL_PROPERTY
MW
SciTegic.value.StringValue
598.78

@<SCITEGIC>ATOM_PROPERTY
Formal Charge
SciTegic.value.StringValue
1 0
2 0
3 0
4 0
5 0
6 0
7 0
8 0
9 0
10 0
11 0
12 0
13 0
14 0
15 0
16 0
17 0
18 0
19 0
20 0
21 0
22 0
23 0
24 0
25 0
26 0
27 0
28 0
29 0
30 0
31 0
32 0
33 0
34 0
35 0
36 0
37 0
38 0
39 0
40 0
41 0
42 0
43 0
44 0
45 0
46 0
47 0
48 0
49 0
50 0
51 0
52 0
53 0
54 0
55 0
56 0
57 0
58 0
59 0
60 0
61 0
62 0
63 0
64 0
65 0
66 0
67 0
68 0
69 0
70 0
71 0
72 0
73 0
74 0
75 0
76 0
77 0
78 0
79 0

@<SCITEGIC>ATOM_PROPERTY
pdb_tempFactor
SciTegic.value.DoubleValue
1 0
2 0
3 0
4 0
5 0
6 0
7 0
8 0
9 0
10 0
11 0
12 0
13 0
14 0
15 0
16 0
17 0
18 0
19 0
20 0
21 0
22 0
23 0
24 0
25 0
26 0
27 0
28 0
29 0
30 0
31 0
32 0
33 0
34 0
35 0
36 0
37 0
38 0
39 0
40 0
41 0
42 0
43 0
44 0
45 0
46 0
47 0
48 0
49 0
50 0
51 0
52 0
53 0
54 0
55 0
56 0
57 0
58 0
59 0
60 0
61 0
62 0
63 0
64 0
65 0
66 0
67 0
68 0
69 0
70 0
71 0
72 0
73 0
74 0
75 0
76 0
77 0
78 0
79 0

@<SCITEGIC>ATOM_PROPERTY
pdb_occupancy
SciTegic.value.DoubleValue
1 1
2 1
3 1
4 1
5 1
6 1
7 1
8 1
9 1
10 1
11 1
12 1
13 1
14 1
15 1
16 1
17 1
18 1
19 1
20 1
21 1
22 1
23 1
24 1
25 1
26 1
27 1
28 1
29 1
30 1
31 1
32 1
33 1
34 1
35 1
36 1
37 1
38 1
39 1
40 1
41 1
42 1
43 1
44 1
45 1
46 1
47 1
48 1
49 1
50 1
51 1
52 1
53 1
54 1
55 1
56 1
57 1
58 1
59 1
60 1
61 1
62 1
63 1
64 1
65 1
66 1
67 1
68 1
69 1
70 1
71 1
72 1
73 1
74 1
75 1
76 1
77 1
78 1
79 1

@<TRIPOS>MOLECULE
Evo_4
76  79  1  0  0
SMALL
FORMAL_CHARGES
@<TRIPOS>ATOM
    1 O1        44.1292    29.3131     9.3952 O.2        1 SUBUNIT  0
    2 S2        42.8291    29.5448     9.9518 S.o2       1 SUBUNIT  0
    3 N3        42.2120    27.9551    10.2641 N.pl3      1 SUBUNIT  0
    4 O4        41.8167    30.1660     9.1544 O.2        1 SUBUNIT  0
    5 C5        42.9448    30.3602    11.5212 C.2        1 SUBUNIT  0
    6 C6        44.1823    30.6635    12.0743 C.2        1 SUBUNIT  0
    7 C7        44.2523    31.2852    13.3179 C.2        1 SUBUNIT  0
    8 C8        43.0828    31.5688    14.0275 C.2        1 SUBUNIT  0
    9 C9        41.8532    31.2086    13.4818 C.2        1 SUBUNIT  0
   10 C10       41.7811    30.6125    12.2303 C.2        1 SUBUNIT  0
   11 O11       42.1572    32.0994    16.1349 O.2        1 SUBUNIT  0
   12 C12       43.0993    32.1967    15.3586 C.2        1 SUBUNIT  0
   13 N13       44.2122    32.9069    15.6636 N.am       1 SUBUNIT  0
   14 C14       44.3892    33.6098    16.9365 C.3        1 SUBUNIT  0
   15 C15       44.9422    35.0050    16.7077 C.2        1 SUBUNIT  0
   16 C16       46.2843    35.3855    16.5270 C.2        1 SUBUNIT  0
   17 N17       46.1859    36.7197    16.4029 N.2        1 SUBUNIT  0
   18 N18       44.9599    37.2977    16.4692 N.2        1 SUBUNIT  0
   19 N19       44.2229    36.1619    16.6399 N.pl3      1 SUBUNIT  0
   20 C20       42.7516    36.2453    16.7255 C.3        1 SUBUNIT  0
   21 C21       42.0953    35.5801    15.5133 C.2        1 SUBUNIT  0
   22 O22       42.7487    35.2425    14.5312 O.2        1 SUBUNIT  0
   23 N23       40.7656    35.4153    15.6390 N.am       1 SUBUNIT  0
   24 C24       40.0272    34.7528    14.5753 C.3        1 SUBUNIT  0
   25 C25       39.9282    35.6373    13.3225 C.3        1 SUBUNIT  0
   26 C26       39.1096    36.9047    13.5577 C.3        1 SUBUNIT  0
   27 S27       37.4079    36.5044    14.0064 S.3        1 SUBUNIT  0
   28 C28       45.3013    32.8834    17.8989 C.2        1 SUBUNIT  0
   29 C29       45.4252    33.3488    19.2068 C.2        1 SUBUNIT  0
   30 C30       46.2898    32.7332    20.1012 C.2        1 SUBUNIT  0
   31 C31       47.0340    31.6322    19.7030 C.2        1 SUBUNIT  0
   32 C32       46.9072    31.1480    18.4094 C.2        1 SUBUNIT  0
   33 C33       46.0526    31.7732    17.5107 C.2        1 SUBUNIT  0
   34 H34       42.8510    27.4747    10.8829 H          1 SUBUNIT  0
   35 H35       41.3315    28.0418    10.7550 H          1 SUBUNIT  0
   36 H36       45.0864    30.4231    11.5341 H          1 SUBUNIT  0
   37 H37       45.2284    31.5134    13.7205 H          1 SUBUNIT  0
   38 H38       40.9377    31.3940    14.0254 H          1 SUBUNIT  0
   39 H39       40.8212    30.3421    11.8125 H          1 SUBUNIT  0
   40 H40       44.9387    32.9890    14.9844 H          1 SUBUNIT  0
   41 H41       43.4125    33.7028    17.4145 H          1 SUBUNIT  0
   42 H42       42.4348    37.2872    16.7460 H          1 SUBUNIT  0
   43 H43       42.3985    35.7838    17.6479 H          1 SUBUNIT  0
   44 H44       40.2877    35.7493    16.4537 H          1 SUBUNIT  0
   45 H45       39.0436    34.5167    14.9830 H          1 SUBUNIT  0
   46 H46       40.5320    33.8100    14.3594 H          1 SUBUNIT  0
   47 H47       39.4559    35.0640    12.5318 H          1 SUBUNIT  0
   48 H48       40.9192    35.9002    12.9523 H          1 SUBUNIT  0
   49 H49       39.0990    37.5217    12.6597 H          1 SUBUNIT  0
   50 H50       39.5597    37.5050    14.3476 H          1 SUBUNIT  0
   51 H51       36.7634    37.6216    14.3487 H          1 SUBUNIT  0
   52 H52       44.8497    34.2027    19.5374 H          1 SUBUNIT  0
   53 H53       46.3705    33.1043    21.1121 H          1 SUBUNIT  0
   54 H54       47.7056    31.1513    20.3983 H          1 SUBUNIT  0
   55 H55       47.4792    30.2860    18.0957 H          1 SUBUNIT  0
   56 H56       45.9937    31.3772    16.5078 H          1 SUBUNIT  0
   57 C57       47.4437    34.4294    16.4022 C.3        1 SUBUNIT  0
   58 C58       48.4257    36.4302    17.5656 C.3        1 SUBUNIT  0
   59 C59       48.9772    34.1135    18.3698 C.3        1 SUBUNIT  0
   60 C60       48.6859    34.9772    17.1301 C.3        1 SUBUNIT  0
   61 H61       47.6769    34.2668    15.3701 H          1 SUBUNIT  0
   62 H62       47.1462    33.5049    16.8503 H          1 SUBUNIT  0
   63 H63       49.5274    34.9488    16.4703 H          1 SUBUNIT  0
   64 H64       47.5837    36.4594    18.2263 H          1 SUBUNIT  0
   65 H65       48.2253    37.0292    16.7037 H          1 SUBUNIT  0
   66 H66       49.1589    33.1028    18.0668 H          1 SUBUNIT  0
   67 H67       48.1356    34.1441    19.0296 H          1 SUBUNIT  0
   68 C68       50.1944    34.6490    19.0841 C.3        1 SUBUNIT  0
   69 C69       49.6451    36.9687    18.2825 C.3        1 SUBUNIT  0
   70 C70       49.9330    36.1023    19.5219 C.3        1 SUBUNIT  0
   71 H71       50.3951    34.0478    19.9465 H          1 SUBUNIT  0
   72 H72       51.0374    34.6212    18.4261 H          1 SUBUNIT  0
   73 H73       49.0901    36.1299    20.1800 H          1 SUBUNIT  0
   74 H74       50.7943    36.4822    20.0299 H          1 SUBUNIT  0
   75 H75       50.4888    36.9434    17.6253 H          1 SUBUNIT  0
   76 H76       49.4612    37.9781    18.5866 H          1 SUBUNIT  0
@<TRIPOS>BOND
    1     1     2 2
    2     2     3 1
    3     2     4 2
    4     2     5 1
    5     3    34 1
    6     3    35 1
    7     5     6 2
    8     5    10 1
    9     6     7 1
   10     6    36 1
   11     7     8 2
   12     7    37 1
   13     8     9 1
   14     8    12 1
   15     9    10 2
   16     9    38 1
   17    10    39 1
   18    11    12 2
   19    12    13 1
   20    13    14 1
   21    13    40 1
   22    14    15 1
   23    14    28 1
   24    14    41 1
   25    15    16 2
   26    15    19 1
   27    16    17 1
   28    16    57 1
   29    17    18 2
   30    18    19 1
   31    19    20 1
   32    20    21 1
   33    20    42 1
   34    20    43 1
   35    21    22 2
   36    21    23 1
   37    23    24 1
   38    23    44 1
   39    24    25 1
   40    24    45 1
   41    24    46 1
   42    25    26 1
   43    25    47 1
   44    25    48 1
   45    26    27 1
   46    26    49 1
   47    26    50 1
   48    27    51 1
   49    28    29 2
   50    28    33 1
   51    29    30 1
   52    29    52 1
   53    30    31 2
   54    30    53 1
   55    31    32 1
   56    31    54 1
   57    32    33 2
   58    32    55 1
   59    33    56 1
   60    57    60 1
   61    57    61 1
   62    57    62 1
   63    58    60 1
   64    58    64 1
   65    58    65 1
   66    58    69 1
   67    59    60 1
   68    59    66 1
   69    59    67 1
   70    59    68 1
   71    60    63 1
   72    68    70 1
   73    68    71 1
   74    68    72 1
   75    69    70 1
   76    69    75 1
   77    69    76 1
   78    70    73 1
   79    70    74 1
@<TRIPOS>SUBSTRUCTURE
1   ****   1
@<SCITEGIC>MOL_PROPERTY
GENERATION
SciTegic.value.StringValue
2

@<SCITEGIC>MOL_PROPERTY
FAMILY
SciTegic.value.StringValue
2

@<SCITEGIC>MOL_PROPERTY
LUDI3
SciTegic.value.StringValue
549

@<SCITEGIC>MOL_PROPERTY
FRAGMENTS
SciTegic.value.StringValue
T02 C29

@<SCITEGIC>MOL_PROPERTY
MW
SciTegic.value.StringValue
584.75

@<SCITEGIC>ATOM_PROPERTY
Formal Charge
SciTegic.value.StringValue
1 0
2 0
3 0
4 0
5 0
6 0
7 0
8 0
9 0
10 0
11 0
12 0
13 0
14 0
15 0
16 0
17 0
18 0
19 0
20 0
21 0
22 0
23 0
24 0
25 0
26 0
27 0
28 0
29 0
30 0
31 0
32 0
33 0
34 0
35 0
36 0
37 0
38 0
39 0
40 0
41 0
42 0
43 0
44 0
45 0
46 0
47 0
48 0
49 0
50 0
51 0
52 0
53 0
54 0
55 0
56 0
57 0
58 0
59 0
60 0
61 0
62 0
63 0
64 0
65 0
66 0
67 0
68 0
69 0
70 0
71 0
72 0
73 0
74 0
75 0
76 0

@<SCITEGIC>ATOM_PROPERTY
pdb_tempFactor
SciTegic.value.DoubleValue
1 0
2 0
3 0
4 0
5 0
6 0
7 0
8 0
9 0
10 0
11 0
12 0
13 0
14 0
15 0
16 0
17 0
18 0
19 0
20 0
21 0
22 0
23 0
24 0
25 0
26 0
27 0
28 0
29 0
30 0
31 0
32 0
33 0
34 0
35 0
36 0
37 0
38 0
39 0
40 0
41 0
42 0
43 0
44 0
45 0
46 0
47 0
48 0
49 0
50 0
51 0
52 0
53 0
54 0
55 0
56 0
57 0
58 0
59 0
60 0
61 0
62 0
63 0
64 0
65 0
66 0
67 0
68 0
69 0
70 0
71 0
72 0
73 0
74 0
75 0
76 0

@<SCITEGIC>ATOM_PROPERTY
pdb_occupancy
SciTegic.value.DoubleValue
1 1
2 1
3 1
4 1
5 1
6 1
7 1
8 1
9 1
10 1
11 1
12 1
13 1
14 1
15 1
16 1
17 1
18 1
19 1
20 1
21 1
22 1
23 1
24 1
25 1
26 1
27 1
28 1
29 1
30 1
31 1
32 1
33 1
34 1
35 1
36 1
37 1
38 1
39 1
40 1
41 1
42 1
43 1
44 1
45 1
46 1
47 1
48 1
49 1
50 1
51 1
52 1
53 1
54 1
55 1
56 1
57 1
58 1
59 1
60 1
61 1
62 1
63 1
64 1
65 1
66 1
67 1
68 1
69 1
70 1
71 1
72 1
73 1
74 1
75 1
76 1

@<TRIPOS>MOLECULE
Evo_5
69  71  1  0  0
SMALL
FORMAL_CHARGES
@<TRIPOS>ATOM
    1 O1        44.1292    29.3131     9.3952 O.2        1 SUBUNIT  0
    2 S2        42.8291    29.5448     9.9518 S.o2       1 SUBUNIT  0
    3 N3        42.2120    27.9551    10.2641 N.pl3      1 SUBUNIT  0
    4 O4        41.8167    30.1660     9.1544 O.2        1 SUBUNIT  0
    5 C5        42.9448    30.3602    11.5212 C.2        1 SUBUNIT  0
    6 C6        44.1823    30.6635    12.0743 C.2        1 SUBUNIT  0
    7 C7        44.2523    31.2852    13.3179 C.2        1 SUBUNIT  0
    8 C8        43.0828    31.5688    14.0275 C.2        1 SUBUNIT  0
    9 C9        41.8532    31.2086    13.4818 C.2        1 SUBUNIT  0
   10 C10       41.7811    30.6125    12.2303 C.2        1 SUBUNIT  0
   11 O11       42.1572    32.0994    16.1349 O.2        1 SUBUNIT  0
   12 C12       43.0993    32.1967    15.3586 C.2        1 SUBUNIT  0
   13 N13       44.2122    32.9069    15.6636 N.am       1 SUBUNIT  0
   14 C14       44.3892    33.6098    16.9365 C.3        1 SUBUNIT  0
   15 C15       44.9422    35.0050    16.7077 C.2        1 SUBUNIT  0
   16 C16       46.2843    35.3855    16.5270 C.2        1 SUBUNIT  0
   17 N17       46.1859    36.7197    16.4029 N.2        1 SUBUNIT  0
   18 N18       44.9599    37.2977    16.4692 N.2        1 SUBUNIT  0
   19 N19       44.2229    36.1619    16.6399 N.pl3      1 SUBUNIT  0
   20 C20       42.7516    36.2453    16.7255 C.3        1 SUBUNIT  0
   21 C21       42.0953    35.5801    15.5133 C.2        1 SUBUNIT  0
   22 O22       42.7487    35.2425    14.5312 O.2        1 SUBUNIT  0
   23 N23       40.7656    35.4153    15.6390 N.am       1 SUBUNIT  0
   24 C24       40.0272    34.7528    14.5753 C.3        1 SUBUNIT  0
   25 C25       39.9282    35.6373    13.3225 C.3        1 SUBUNIT  0
   26 C26       39.1096    36.9047    13.5577 C.3        1 SUBUNIT  0
   27 S27       37.4079    36.5044    14.0064 S.3        1 SUBUNIT  0
   28 C28       45.3013    32.8834    17.8989 C.2        1 SUBUNIT  0
   29 C29       45.4252    33.3488    19.2068 C.2        1 SUBUNIT  0
   30 C30       46.2898    32.7332    20.1012 C.2        1 SUBUNIT  0
   31 C31       47.0340    31.6322    19.7030 C.2        1 SUBUNIT  0
   32 C32       46.9072    31.1480    18.4094 C.2        1 SUBUNIT  0
   33 C33       46.0526    31.7732    17.5107 C.2        1 SUBUNIT  0
   34 H34       42.8510    27.4747    10.8829 H          1 SUBUNIT  0
   35 H35       41.3315    28.0418    10.7550 H          1 SUBUNIT  0
   36 H36       45.0864    30.4231    11.5341 H          1 SUBUNIT  0
   37 H37       45.2284    31.5134    13.7205 H          1 SUBUNIT  0
   38 H38       40.9377    31.3940    14.0254 H          1 SUBUNIT  0
   39 H39       40.8212    30.3421    11.8125 H          1 SUBUNIT  0
   40 H40       44.9387    32.9890    14.9844 H          1 SUBUNIT  0
   41 H41       43.4125    33.7028    17.4145 H          1 SUBUNIT  0
   42 H42       42.4348    37.2872    16.7460 H          1 SUBUNIT  0
   43 H43       42.3985    35.7838    17.6479 H          1 SUBUNIT  0
   44 H44       40.2877    35.7493    16.4537 H          1 SUBUNIT  0
   45 H45       39.0436    34.5167    14.9830 H          1 SUBUNIT  0
   46 H46       40.5320    33.8100    14.3594 H          1 SUBUNIT  0
   47 H47       39.4559    35.0640    12.5318 H          1 SUBUNIT  0
   48 H48       40.9192    35.9002    12.9523 H          1 SUBUNIT  0
   49 H49       39.0990    37.5217    12.6597 H          1 SUBUNIT  0
   50 H50       39.5597    37.5050    14.3476 H          1 SUBUNIT  0
   51 H51       36.7634    37.6216    14.3487 H          1 SUBUNIT  0
   52 H52       44.8497    34.2027    19.5374 H          1 SUBUNIT  0
   53 H53       46.3705    33.1043    21.1121 H          1 SUBUNIT  0
   54 H54       47.7056    31.1513    20.3983 H          1 SUBUNIT  0
   55 H55       47.4792    30.2860    18.0957 H          1 SUBUNIT  0
   56 H56       45.9937    31.3772    16.5078 H          1 SUBUNIT  0
   57 C57       47.4437    34.4294    16.4022 C.3        1 SUBUNIT  0
   58 C58       48.4257    36.4302    17.5656 C.3        1 SUBUNIT  0
   59 C59       48.9772    34.1135    18.3698 C.3        1 SUBUNIT  0
   60 C60       48.6859    34.9772    17.1301 C.3        1 SUBUNIT  0
   61 H61       47.6769    34.2668    15.3701 H          1 SUBUNIT  0
   62 H62       47.1462    33.5049    16.8503 H          1 SUBUNIT  0
   63 H63       49.5274    34.9488    16.4703 H          1 SUBUNIT  0
   64 H64       47.5837    36.4594    18.2263 H          1 SUBUNIT  0
   65 H65       48.2253    37.0292    16.7037 H          1 SUBUNIT  0
   66 H66       49.2896    36.8111    18.0706 H          1 SUBUNIT  0
   67 H67       49.1589    33.1028    18.0668 H          1 SUBUNIT  0
   68 H68       48.1356    34.1441    19.0296 H          1 SUBUNIT  0
   69 H69       49.8392    34.4956    18.8768 H          1 SUBUNIT  0
@<TRIPOS>BOND
    1     1     2 2
    2     2     3 1
    3     2     4 2
    4     2     5 1
    5     3    34 1
    6     3    35 1
    7     5     6 2
    8     5    10 1
    9     6     7 1
   10     6    36 1
   11     7     8 2
   12     7    37 1
   13     8     9 1
   14     8    12 1
   15     9    10 2
   16     9    38 1
   17    10    39 1
   18    11    12 2
   19    12    13 1
   20    13    14 1
   21    13    40 1
   22    14    15 1
   23    14    28 1
   24    14    41 1
   25    15    16 2
   26    15    19 1
   27    16    17 1
   28    16    57 1
   29    17    18 2
   30    18    19 1
   31    19    20 1
   32    20    21 1
   33    20    42 1
   34    20    43 1
   35    21    22 2
   36    21    23 1
   37    23    24 1
   38    23    44 1
   39    24    25 1
   40    24    45 1
   41    24    46 1
   42    25    26 1
   43    25    47 1
   44    25    48 1
   45    26    27 1
   46    26    49 1
   47    26    50 1
   48    27    51 1
   49    28    29 2
   50    28    33 1
   51    29    30 1
   52    29    52 1
   53    30    31 2
   54    30    53 1
   55    31    32 1
   56    31    54 1
   57    32    33 2
   58    32    55 1
   59    33    56 1
   60    57    60 1
   61    57    61 1
   62    57    62 1
   63    58    60 1
   64    58    64 1
   65    58    65 1
   66    58    66 1
   67    59    60 1
   68    59    67 1
   69    59    68 1
   70    59    69 1
   71    60    63 1
@<TRIPOS>SUBSTRUCTURE
1   ****   1
@<SCITEGIC>MOL_PROPERTY
GENERATION
SciTegic.value.StringValue
1

@<SCITEGIC>MOL_PROPERTY
FAMILY
SciTegic.value.StringValue
1

@<SCITEGIC>MOL_PROPERTY
LUDI3
SciTegic.value.StringValue
532

@<SCITEGIC>MOL_PROPERTY
FRAGMENTS
SciTegic.value.StringValue
T02

@<SCITEGIC>MOL_PROPERTY
MW
SciTegic.value.StringValue
544.69

@<SCITEGIC>ATOM_PROPERTY
Formal Charge
SciTegic.value.StringValue
1 0
2 0
3 0
4 0
5 0
6 0
7 0
8 0
9 0
10 0
11 0
12 0
13 0
14 0
15 0
16 0
17 0
18 0
19 0
20 0
21 0
22 0
23 0
24 0
25 0
26 0
27 0
28 0
29 0
30 0
31 0
32 0
33 0
34 0
35 0
36 0
37 0
38 0
39 0
40 0
41 0
42 0
43 0
44 0
45 0
46 0
47 0
48 0
49 0
50 0
51 0
52 0
53 0
54 0
55 0
56 0
57 0
58 0
59 0
60 0
61 0
62 0
63 0
64 0
65 0
66 0
67 0
68 0
69 0

@<SCITEGIC>ATOM_PROPERTY
pdb_tempFactor
SciTegic.value.DoubleValue
1 0
2 0
3 0
4 0
5 0
6 0
7 0
8 0
9 0
10 0
11 0
12 0
13 0
14 0
15 0
16 0
17 0
18 0
19 0
20 0
21 0
22 0
23 0
24 0
25 0
26 0
27 0
28 0
29 0
30 0
31 0
32 0
33 0
34 0
35 0
36 0
37 0
38 0
39 0
40 0
41 0
42 0
43 0
44 0
45 0
46 0
47 0
48 0
49 0
50 0
51 0
52 0
53 0
54 0
55 0
56 0
57 0
58 0
59 0
60 0
61 0
62 0
63 0
64 0
65 0
66 0
67 0
68 0
69 0

@<SCITEGIC>ATOM_PROPERTY
pdb_occupancy
SciTegic.value.DoubleValue
1 1
2 1
3 1
4 1
5 1
6 1
7 1
8 1
9 1
10 1
11 1
12 1
13 1
14 1
15 1
16 1
17 1
18 1
19 1
20 1
21 1
22 1
23 1
24 1
25 1
26 1
27 1
28 1
29 1
30 1
31 1
32 1
33 1
34 1
35 1
36 1
37 1
38 1
39 1
40 1
41 1
42 1
43 1
44 1
45 1
46 1
47 1
48 1
49 1
50 1
51 1
52 1
53 1
54 1
55 1
56 1
57 1
58 1
59 1
60 1
61 1
62 1
63 1
64 1
65 1
66 1
67 1
68 1
69 1
