# Supplementary material for: Discovery of Novel DPP-IV Inhibitors as Potential Candidates for the Treatment of Type 2 Diabetes Mellitus Predicted by 3D QSAR Pharmacophore Models, Molecular Docking and De Novo Evolution
Source: Molecules. 2019 Aug 7;24(16):2870. doi: 10.3390/molecules24162870 (PMC6720998; doi:10.3390/molecules24162870)
Supplement: Supplementary file 1 [file molecules-24-02870-s001.zip › Supplementary materials/DeNovoEvolution/dpp4_46_evo.mol2]

@<TRIPOS>MOLECULE
Evo_1
81  84  1  0  0
SMALL
FORMAL_CHARGES
@<TRIPOS>ATOM
    1 O1        39.5349    33.3321    17.0015 O.3        1 SUBUNIT  0
    2 C2        40.1581    34.1687    16.0969 C.2        1 SUBUNIT  0
    3 C3        39.4051    34.7534    15.0900 C.2        1 SUBUNIT  0
    4 C4        40.0167    35.5768    14.1341 C.2        1 SUBUNIT  0
    5 C5        41.3861    35.7948    14.2284 C.2        1 SUBUNIT  0
    6 C6        42.1414    35.2321    15.2520 C.2        1 SUBUNIT  0
    7 C7        41.5186    34.4076    16.1802 C.2        1 SUBUNIT  0
    8 C8        43.6034    35.5406    15.4033 C.3        1 SUBUNIT  0
    9 C9        43.8146    36.4483    16.6224 C.3        1 SUBUNIT  0
   10 C10       45.2933    36.5602    16.9996 C.2        1 SUBUNIT  0
   11 C11       45.6318    36.4794    18.4935 C.3        1 SUBUNIT  0
   12 C12       46.1405    35.0775    18.8882 C.3        1 SUBUNIT  0
   13 C13       45.1412    33.9213    18.6395 C.3        1 SUBUNIT  0
   14 C14       45.8396    32.5613    18.4808 C.3        1 SUBUNIT  0
   15 C15       46.5397    32.4411    17.1510 C.2        1 SUBUNIT  0
   16 C16       47.9273    32.4921    17.0665 C.2        1 SUBUNIT  0
   17 C17       48.5594    32.4190    15.8329 C.2        1 SUBUNIT  0
   18 C18       47.8064    32.3050    14.6737 C.2        1 SUBUNIT  0
   19 C19       46.4198    32.2440    14.7347 C.2        1 SUBUNIT  0
   20 C20       45.7955    32.3012    15.9823 C.2        1 SUBUNIT  0
   21 C21       44.3883    31.7577    13.5883 C.3        1 SUBUNIT  0
   22 O22       45.7468    32.1463    13.5140 O.3        1 SUBUNIT  0
   23 O23       48.4345    32.2346    13.4476 O.3        1 SUBUNIT  0
   24 O24       46.5587    35.0644    20.2388 O.3        1 SUBUNIT  0
   25 O25       46.1424    36.6682    16.1693 O.2        1 SUBUNIT  0
   26 C26       37.9789    36.2326    13.0502 C.3        1 SUBUNIT  0
   27 O27       39.3911    36.2085    13.0542 O.3        1 SUBUNIT  0
   28 O28       38.0640    34.4391    15.0782 O.3        1 SUBUNIT  0
   29 H29       39.6923    33.6289    17.8923 H          1 SUBUNIT  0
   30 H30       41.8654    36.4303    13.4979 H          1 SUBUNIT  0
   31 H31       42.1000    33.9645    16.9760 H          1 SUBUNIT  0
   32 H32       44.1422    34.6014    15.5246 H          1 SUBUNIT  0
   33 H33       43.9923    36.0090    14.4977 H          1 SUBUNIT  0
   34 H34       43.2711    36.0693    17.4884 H          1 SUBUNIT  0
   35 H35       43.4225    37.4423    16.4307 H          1 SUBUNIT  0
   36 H36       46.3999    37.2228    18.7057 H          1 SUBUNIT  0
   37 H37       44.7462    36.7620    19.0591 H          1 SUBUNIT  0
   38 H38       47.0379    34.9014    18.2942 H          1 SUBUNIT  0
   39 H39       44.4068    33.8607    19.4432 H          1 SUBUNIT  0
   40 H40       44.5496    34.1056    17.7463 H          1 SUBUNIT  0
   41 H41       46.5407    32.3953    19.2994 H          1 SUBUNIT  0
   42 H42       45.1045    31.7628    18.5449 H          1 SUBUNIT  0
   43 H43       48.5177    32.5994    17.9649 H          1 SUBUNIT  0
   44 H44       49.6376    32.4561    15.7730 H          1 SUBUNIT  0
   45 H45       44.7209    32.2625    16.0695 H          1 SUBUNIT  0
   46 H46       43.7822    32.5150    14.0882 H          1 SUBUNIT  0
   47 H47       47.7721    32.1076    12.7822 H          1 SUBUNIT  0
   48 H48       45.8238    35.3063    20.7966 H          1 SUBUNIT  0
   49 H49       37.5902    36.6698    13.9709 H          1 SUBUNIT  0
   50 H50       37.5689    35.2334    12.9097 H          1 SUBUNIT  0
   51 H51       37.6325    36.8426    12.2162 H          1 SUBUNIT  0
   52 H52       37.9425    33.7645    15.7371 H          1 SUBUNIT  0
   53 C53       43.8292    31.5985    12.1537 C.3        1 SUBUNIT  0
   54 C54       44.2465    30.4161    14.3386 C.3        1 SUBUNIT  0
   55 C55       44.6247    30.5083    11.4110 C.3        1 SUBUNIT  0
   56 C56       45.0424    29.3260    13.5973 C.3        1 SUBUNIT  0
   57 C57       44.4892    29.1694    12.1674 C.3        1 SUBUNIT  0
   58 H58       44.2394    30.4005    10.4174 H          1 SUBUNIT  0
   59 H59       45.6563    30.7875    11.3644 H          1 SUBUNIT  0
   60 H60       43.9230    32.5272    11.6304 H          1 SUBUNIT  0
   61 H61       42.7975    31.3192    12.2003 H          1 SUBUNIT  0
   62 H62       44.6304    30.5244    15.3318 H          1 SUBUNIT  0
   63 H63       43.2153    30.1359    14.3851 H          1 SUBUNIT  0
   64 H64       44.9482    28.3970    14.1214 H          1 SUBUNIT  0
   65 H65       46.0740    29.6053    13.5507 H          1 SUBUNIT  0
   66 H66       43.4576    28.8891    12.2126 H          1 SUBUNIT  0
   67 C67       45.0931    28.0011    11.4276 C.3        1 SUBUNIT  0
   68 C68       47.7760    29.2187     8.9705 C.2        1 SUBUNIT  0
   69 H69       50.0920    29.6723     8.2481 H          1 SUBUNIT  0
   70 O70       50.2182    29.3157     9.1305 O.3        1 SUBUNIT  0
   71 H71       45.2080    27.1820    12.1056 H          1 SUBUNIT  0
   72 H72       44.4135    27.7253    10.6480 H          1 SUBUNIT  0
   73 C73       46.4613    28.3522    10.8148 C.2        1 SUBUNIT  0
   74 C74       46.5315    28.8994     9.5282 C.2        1 SUBUNIT  0
   75 C75       48.9492    28.9898     9.6997 C.2        1 SUBUNIT  0
   76 C76       48.8781    28.4425    10.9869 C.2        1 SUBUNIT  0
   77 C77       47.6344    28.1233    11.5440 C.2        1 SUBUNIT  0
   78 H78       45.6270    29.0749     8.9652 H          1 SUBUNIT  0
   79 H79       47.8301    29.6406     7.9779 H          1 SUBUNIT  0
   80 H80       49.7834    28.2671    11.5493 H          1 SUBUNIT  0
   81 H81       47.5790    27.7018    12.5366 H          1 SUBUNIT  0
@<TRIPOS>BOND
    1     1     2 1
    2     1    29 1
    3     2     3 2
    4     2     7 1
    5     3     4 1
    6     3    28 1
    7     4     5 2
    8     4    27 1
    9     5     6 1
   10     5    30 1
   11     6     7 2
   12     6     8 1
   13     7    31 1
   14     8     9 1
   15     8    32 1
   16     8    33 1
   17     9    10 1
   18     9    34 1
   19     9    35 1
   20    10    11 1
   21    10    25 2
   22    11    12 1
   23    11    36 1
   24    11    37 1
   25    12    13 1
   26    12    24 1
   27    12    38 1
   28    13    14 1
   29    13    39 1
   30    13    40 1
   31    14    15 1
   32    14    41 1
   33    14    42 1
   34    15    16 2
   35    15    20 1
   36    16    17 1
   37    16    43 1
   38    17    18 2
   39    17    44 1
   40    18    19 1
   41    18    23 1
   42    19    20 2
   43    19    22 1
   44    20    45 1
   45    21    22 1
   46    21    46 1
   47    21    53 1
   48    21    54 1
   49    23    47 1
   50    24    48 1
   51    26    27 1
   52    26    49 1
   53    26    50 1
   54    26    51 1
   55    28    52 1
   56    53    55 1
   57    53    60 1
   58    53    61 1
   59    54    56 1
   60    54    62 1
   61    54    63 1
   62    55    57 1
   63    55    58 1
   64    55    59 1
   65    56    57 1
   66    56    64 1
   67    56    65 1
   68    57    66 1
   69    57    67 1
   70    67    71 1
   71    67    72 1
   72    67    73 1
   73    68    74 2
   74    68    75 1
   75    68    79 1
   76    69    70 1
   77    70    75 1
   78    73    74 1
   79    73    77 2
   80    74    78 1
   81    75    76 2
   82    76    77 1
   83    76    80 1
   84    77    81 1
@<TRIPOS>SUBSTRUCTURE
1   ****   1
@<SCITEGIC>MOL_PROPERTY
GENERATION
SciTegic.value.StringValue
2

@<SCITEGIC>MOL_PROPERTY
FAMILY
SciTegic.value.StringValue
1

@<SCITEGIC>MOL_PROPERTY
LUDI3
SciTegic.value.StringValue
598

@<SCITEGIC>MOL_PROPERTY
FRAGMENTS
SciTegic.value.StringValue
C36 U35

@<SCITEGIC>MOL_PROPERTY
MW
SciTegic.value.StringValue
564.67

@<SCITEGIC>ATOM_PROPERTY
Formal Charge
SciTegic.value.StringValue
1 0
2 0
3 0
4 0
5 0
6 0
7 0
8 0
9 0
10 0
11 0
12 0
13 0
14 0
15 0
16 0
17 0
18 0
19 0
20 0
21 0
22 0
23 0
24 0
25 0
26 0
27 0
28 0
29 0
30 0
31 0
32 0
33 0
34 0
35 0
36 0
37 0
38 0
39 0
40 0
41 0
42 0
43 0
44 0
45 0
46 0
47 0
48 0
49 0
50 0
51 0
52 0
53 0
54 0
55 0
56 0
57 0
58 0
59 0
60 0
61 0
62 0
63 0
64 0
65 0
66 0
67 0
68 0
69 0
70 0
71 0
72 0
73 0
74 0
75 0
76 0
77 0
78 0
79 0
80 0
81 0

@<SCITEGIC>ATOM_PROPERTY
pdb_tempFactor
SciTegic.value.DoubleValue
1 0
2 0
3 0
4 0
5 0
6 0
7 0
8 0
9 0
10 0
11 0
12 0
13 0
14 0
15 0
16 0
17 0
18 0
19 0
20 0
21 0
22 0
23 0
24 0
25 0
26 0
27 0
28 0
29 0
30 0
31 0
32 0
33 0
34 0
35 0
36 0
37 0
38 0
39 0
40 0
41 0
42 0
43 0
44 0
45 0
46 0
47 0
48 0
49 0
50 0
51 0
52 0
53 0
54 0
55 0
56 0
57 0
58 0
59 0
60 0
61 0
62 0
63 0
64 0
65 0
66 0
67 0
68 0
69 0
70 0
71 0
72 0
73 0
74 0
75 0
76 0
77 0
78 0
79 0
80 0
81 0

@<SCITEGIC>ATOM_PROPERTY
pdb_occupancy
SciTegic.value.DoubleValue
1 1
2 1
3 1
4 1
5 1
6 1
7 1
8 1
9 1
10 1
11 1
12 1
13 1
14 1
15 1
16 1
17 1
18 1
19 1
20 1
21 1
22 1
23 1
24 1
25 1
26 1
27 1
28 1
29 1
30 1
31 1
32 1
33 1
34 1
35 1
36 1
37 1
38 1
39 1
40 1
41 1
42 1
43 1
44 1
45 1
46 1
47 1
48 1
49 1
50 1
51 1
52 1
53 1
54 1
55 1
56 1
57 1
58 1
59 1
60 1
61 1
62 1
63 1
64 1
65 1
66 1
67 1
68 1
69 1
70 1
71 1
72 1
73 1
74 1
75 1
76 1
77 1
78 1
79 1
80 1
81 1

@<TRIPOS>MOLECULE
Evo_2
77  80  1  0  0
SMALL
FORMAL_CHARGES
@<TRIPOS>ATOM
    1 O1        39.5349    33.3321    17.0015 O.3        1 SUBUNIT  0
    2 C2        40.1581    34.1687    16.0969 C.2        1 SUBUNIT  0
    3 C3        39.4051    34.7534    15.0900 C.2        1 SUBUNIT  0
    4 C4        40.0167    35.5768    14.1341 C.2        1 SUBUNIT  0
    5 C5        41.3861    35.7948    14.2284 C.2        1 SUBUNIT  0
    6 C6        42.1414    35.2321    15.2520 C.2        1 SUBUNIT  0
    7 C7        41.5186    34.4076    16.1802 C.2        1 SUBUNIT  0
    8 C8        43.6034    35.5406    15.4033 C.3        1 SUBUNIT  0
    9 C9        43.8146    36.4483    16.6224 C.3        1 SUBUNIT  0
   10 C10       45.2933    36.5602    16.9996 C.2        1 SUBUNIT  0
   11 C11       45.6318    36.4794    18.4935 C.3        1 SUBUNIT  0
   12 C12       46.1405    35.0775    18.8882 C.3        1 SUBUNIT  0
   13 C13       45.1412    33.9213    18.6395 C.3        1 SUBUNIT  0
   14 C14       45.8396    32.5613    18.4808 C.3        1 SUBUNIT  0
   15 C15       46.5397    32.4411    17.1510 C.2        1 SUBUNIT  0
   16 C16       47.9273    32.4921    17.0665 C.2        1 SUBUNIT  0
   17 C17       48.5594    32.4190    15.8329 C.2        1 SUBUNIT  0
   18 C18       47.8064    32.3050    14.6737 C.2        1 SUBUNIT  0
   19 C19       46.4198    32.2440    14.7347 C.2        1 SUBUNIT  0
   20 C20       45.7955    32.3012    15.9823 C.2        1 SUBUNIT  0
   21 C21       44.3883    31.7577    13.5883 C.3        1 SUBUNIT  0
   22 O22       45.7468    32.1463    13.5140 O.3        1 SUBUNIT  0
   23 O23       48.4345    32.2346    13.4476 O.3        1 SUBUNIT  0
   24 O24       46.5587    35.0644    20.2388 O.3        1 SUBUNIT  0
   25 O25       46.1424    36.6682    16.1693 O.2        1 SUBUNIT  0
   26 C26       37.9789    36.2326    13.0502 C.3        1 SUBUNIT  0
   27 O27       39.3911    36.2085    13.0542 O.3        1 SUBUNIT  0
   28 O28       38.0640    34.4391    15.0782 O.3        1 SUBUNIT  0
   29 H29       39.6923    33.6289    17.8923 H          1 SUBUNIT  0
   30 H30       41.8654    36.4303    13.4979 H          1 SUBUNIT  0
   31 H31       42.1000    33.9645    16.9760 H          1 SUBUNIT  0
   32 H32       44.1422    34.6014    15.5246 H          1 SUBUNIT  0
   33 H33       43.9923    36.0090    14.4977 H          1 SUBUNIT  0
   34 H34       43.2711    36.0693    17.4884 H          1 SUBUNIT  0
   35 H35       43.4225    37.4423    16.4307 H          1 SUBUNIT  0
   36 H36       46.3999    37.2228    18.7057 H          1 SUBUNIT  0
   37 H37       44.7462    36.7620    19.0591 H          1 SUBUNIT  0
   38 H38       47.0379    34.9014    18.2942 H          1 SUBUNIT  0
   39 H39       44.4068    33.8607    19.4432 H          1 SUBUNIT  0
   40 H40       44.5496    34.1056    17.7463 H          1 SUBUNIT  0
   41 H41       46.5407    32.3953    19.2994 H          1 SUBUNIT  0
   42 H42       45.1045    31.7628    18.5449 H          1 SUBUNIT  0
   43 H43       48.5177    32.5994    17.9649 H          1 SUBUNIT  0
   44 H44       49.6376    32.4561    15.7730 H          1 SUBUNIT  0
   45 H45       44.7209    32.2625    16.0695 H          1 SUBUNIT  0
   46 H46       43.7822    32.5150    14.0882 H          1 SUBUNIT  0
   47 H47       47.7721    32.1076    12.7822 H          1 SUBUNIT  0
   48 H48       45.8238    35.3063    20.7966 H          1 SUBUNIT  0
   49 H49       37.5902    36.6698    13.9709 H          1 SUBUNIT  0
   50 H50       37.5689    35.2334    12.9097 H          1 SUBUNIT  0
   51 H51       37.6325    36.8426    12.2162 H          1 SUBUNIT  0
   52 H52       37.9425    33.7645    15.7371 H          1 SUBUNIT  0
   53 C53       43.8292    31.5985    12.1537 C.3        1 SUBUNIT  0
   54 C54       44.2465    30.4161    14.3386 C.3        1 SUBUNIT  0
   55 C55       44.6247    30.5083    11.4110 C.3        1 SUBUNIT  0
   56 C56       45.0424    29.3260    13.5973 C.3        1 SUBUNIT  0
   57 C57       44.4892    29.1694    12.1674 C.3        1 SUBUNIT  0
   58 H58       44.2394    30.4005    10.4174 H          1 SUBUNIT  0
   59 H59       45.6563    30.7875    11.3644 H          1 SUBUNIT  0
   60 H60       43.9230    32.5272    11.6304 H          1 SUBUNIT  0
   61 H61       42.7975    31.3192    12.2003 H          1 SUBUNIT  0
   62 H62       44.6304    30.5244    15.3318 H          1 SUBUNIT  0
   63 H63       43.2153    30.1359    14.3851 H          1 SUBUNIT  0
   64 H64       44.9482    28.3970    14.1214 H          1 SUBUNIT  0
   65 H65       46.0740    29.6053    13.5507 H          1 SUBUNIT  0
   66 C66       45.2134    28.0716    11.4338 C.3        1 SUBUNIT  0
   67 C67       43.0480    28.7225    12.2030 C.3        1 SUBUNIT  0
   68 C68       44.5414    26.7951    11.9459 C.3        1 SUBUNIT  0
   69 C69       43.1496    27.2133    12.4403 C.3        1 SUBUNIT  0
   70 H70       44.4881    26.0205    11.1573 H          1 SUBUNIT  0
   71 H71       45.1255    26.3564    12.7786 H          1 SUBUNIT  0
   72 H72       46.3064    28.0756    11.6047 H          1 SUBUNIT  0
   73 H73       45.0586    28.1754    10.3420 H          1 SUBUNIT  0
   74 H74       42.4452    29.2360    12.9750 H          1 SUBUNIT  0
   75 H75       42.5614    28.9267    11.2284 H          1 SUBUNIT  0
   76 H76       42.3398    26.6661    11.9207 H          1 SUBUNIT  0
   77 H77       43.0419    26.9837    13.5183 H          1 SUBUNIT  0
@<TRIPOS>BOND
    1     1     2 1
    2     1    29 1
    3     2     3 2
    4     2     7 1
    5     3     4 1
    6     3    28 1
    7     4     5 2
    8     4    27 1
    9     5     6 1
   10     5    30 1
   11     6     7 2
   12     6     8 1
   13     7    31 1
   14     8     9 1
   15     8    32 1
   16     8    33 1
   17     9    10 1
   18     9    34 1
   19     9    35 1
   20    10    11 1
   21    10    25 2
   22    11    12 1
   23    11    36 1
   24    11    37 1
   25    12    13 1
   26    12    24 1
   27    12    38 1
   28    13    14 1
   29    13    39 1
   30    13    40 1
   31    14    15 1
   32    14    41 1
   33    14    42 1
   34    15    16 2
   35    15    20 1
   36    16    17 1
   37    16    43 1
   38    17    18 2
   39    17    44 1
   40    18    19 1
   41    18    23 1
   42    19    20 2
   43    19    22 1
   44    20    45 1
   45    21    22 1
   46    21    46 1
   47    21    53 1
   48    21    54 1
   49    23    47 1
   50    24    48 1
   51    26    27 1
   52    26    49 1
   53    26    50 1
   54    26    51 1
   55    28    52 1
   56    53    55 1
   57    53    60 1
   58    53    61 1
   59    54    56 1
   60    54    62 1
   61    54    63 1
   62    55    57 1
   63    55    58 1
   64    55    59 1
   65    56    57 1
   66    56    64 1
   67    56    65 1
   68    57    66 1
   69    57    67 1
   70    66    68 1
   71    66    72 1
   72    66    73 1
   73    67    69 1
   74    67    74 1
   75    67    75 1
   76    68    69 1
   77    68    70 1
   78    68    71 1
   79    69    76 1
   80    69    77 1
@<TRIPOS>SUBSTRUCTURE
1   ****   1
@<SCITEGIC>MOL_PROPERTY
GENERATION
SciTegic.value.StringValue
2

@<SCITEGIC>MOL_PROPERTY
FAMILY
SciTegic.value.StringValue
1

@<SCITEGIC>MOL_PROPERTY
LUDI3
SciTegic.value.StringValue
491

@<SCITEGIC>MOL_PROPERTY
FRAGMENTS
SciTegic.value.StringValue
C36 C37

@<SCITEGIC>MOL_PROPERTY
MW
SciTegic.value.StringValue
512.64

@<SCITEGIC>ATOM_PROPERTY
Formal Charge
SciTegic.value.StringValue
1 0
2 0
3 0
4 0
5 0
6 0
7 0
8 0
9 0
10 0
11 0
12 0
13 0
14 0
15 0
16 0
17 0
18 0
19 0
20 0
21 0
22 0
23 0
24 0
25 0
26 0
27 0
28 0
29 0
30 0
31 0
32 0
33 0
34 0
35 0
36 0
37 0
38 0
39 0
40 0
41 0
42 0
43 0
44 0
45 0
46 0
47 0
48 0
49 0
50 0
51 0
52 0
53 0
54 0
55 0
56 0
57 0
58 0
59 0
60 0
61 0
62 0
63 0
64 0
65 0
66 0
67 0
68 0
69 0
70 0
71 0
72 0
73 0
74 0
75 0
76 0
77 0

@<SCITEGIC>ATOM_PROPERTY
pdb_tempFactor
SciTegic.value.DoubleValue
1 0
2 0
3 0
4 0
5 0
6 0
7 0
8 0
9 0
10 0
11 0
12 0
13 0
14 0
15 0
16 0
17 0
18 0
19 0
20 0
21 0
22 0
23 0
24 0
25 0
26 0
27 0
28 0
29 0
30 0
31 0
32 0
33 0
34 0
35 0
36 0
37 0
38 0
39 0
40 0
41 0
42 0
43 0
44 0
45 0
46 0
47 0
48 0
49 0
50 0
51 0
52 0
53 0
54 0
55 0
56 0
57 0
58 0
59 0
60 0
61 0
62 0
63 0
64 0
65 0
66 0
67 0
68 0
69 0
70 0
71 0
72 0
73 0
74 0
75 0
76 0
77 0

@<SCITEGIC>ATOM_PROPERTY
pdb_occupancy
SciTegic.value.DoubleValue
1 1
2 1
3 1
4 1
5 1
6 1
7 1
8 1
9 1
10 1
11 1
12 1
13 1
14 1
15 1
16 1
17 1
18 1
19 1
20 1
21 1
22 1
23 1
24 1
25 1
26 1
27 1
28 1
29 1
30 1
31 1
32 1
33 1
34 1
35 1
36 1
37 1
38 1
39 1
40 1
41 1
42 1
43 1
44 1
45 1
46 1
47 1
48 1
49 1
50 1
51 1
52 1
53 1
54 1
55 1
56 1
57 1
58 1
59 1
60 1
61 1
62 1
63 1
64 1
65 1
66 1
67 1
68 1
69 1
70 1
71 1
72 1
73 1
74 1
75 1
76 1
77 1

@<TRIPOS>MOLECULE
Evo_3
67  69  1  0  0
SMALL
FORMAL_CHARGES
@<TRIPOS>ATOM
    1 O1        39.5349    33.3321    17.0015 O.3        1 SUBUNIT  0
    2 C2        40.1581    34.1687    16.0969 C.2        1 SUBUNIT  0
    3 C3        39.4051    34.7534    15.0900 C.2        1 SUBUNIT  0
    4 C4        40.0167    35.5768    14.1341 C.2        1 SUBUNIT  0
    5 C5        41.3861    35.7948    14.2284 C.2        1 SUBUNIT  0
    6 C6        42.1414    35.2321    15.2520 C.2        1 SUBUNIT  0
    7 C7        41.5186    34.4076    16.1802 C.2        1 SUBUNIT  0
    8 C8        43.6034    35.5406    15.4033 C.3        1 SUBUNIT  0
    9 C9        43.8146    36.4483    16.6224 C.3        1 SUBUNIT  0
   10 C10       45.2933    36.5602    16.9996 C.2        1 SUBUNIT  0
   11 C11       45.6318    36.4794    18.4935 C.3        1 SUBUNIT  0
   12 C12       46.1405    35.0775    18.8882 C.3        1 SUBUNIT  0
   13 C13       45.1412    33.9213    18.6395 C.3        1 SUBUNIT  0
   14 C14       45.8396    32.5613    18.4808 C.3        1 SUBUNIT  0
   15 C15       46.5397    32.4411    17.1510 C.2        1 SUBUNIT  0
   16 C16       47.9273    32.4921    17.0665 C.2        1 SUBUNIT  0
   17 C17       48.5594    32.4190    15.8329 C.2        1 SUBUNIT  0
   18 C18       47.8064    32.3050    14.6737 C.2        1 SUBUNIT  0
   19 C19       46.4198    32.2440    14.7347 C.2        1 SUBUNIT  0
   20 C20       45.7955    32.3012    15.9823 C.2        1 SUBUNIT  0
   21 C21       44.3883    31.7577    13.5883 C.3        1 SUBUNIT  0
   22 O22       45.7468    32.1463    13.5140 O.3        1 SUBUNIT  0
   23 O23       48.4345    32.2346    13.4476 O.3        1 SUBUNIT  0
   24 O24       46.5587    35.0644    20.2388 O.3        1 SUBUNIT  0
   25 O25       46.1424    36.6682    16.1693 O.2        1 SUBUNIT  0
   26 C26       37.9789    36.2326    13.0502 C.3        1 SUBUNIT  0
   27 O27       39.3911    36.2085    13.0542 O.3        1 SUBUNIT  0
   28 O28       38.0640    34.4391    15.0782 O.3        1 SUBUNIT  0
   29 H29       39.6923    33.6289    17.8923 H          1 SUBUNIT  0
   30 H30       41.8654    36.4303    13.4979 H          1 SUBUNIT  0
   31 H31       42.1000    33.9645    16.9760 H          1 SUBUNIT  0
   32 H32       44.1422    34.6014    15.5246 H          1 SUBUNIT  0
   33 H33       43.9923    36.0090    14.4977 H          1 SUBUNIT  0
   34 H34       43.2711    36.0693    17.4884 H          1 SUBUNIT  0
   35 H35       43.4225    37.4423    16.4307 H          1 SUBUNIT  0
   36 H36       46.3999    37.2228    18.7057 H          1 SUBUNIT  0
   37 H37       44.7462    36.7620    19.0591 H          1 SUBUNIT  0
   38 H38       47.0379    34.9014    18.2942 H          1 SUBUNIT  0
   39 H39       44.4068    33.8607    19.4432 H          1 SUBUNIT  0
   40 H40       44.5496    34.1056    17.7463 H          1 SUBUNIT  0
   41 H41       46.5407    32.3953    19.2994 H          1 SUBUNIT  0
   42 H42       45.1045    31.7628    18.5449 H          1 SUBUNIT  0
   43 H43       48.5177    32.5994    17.9649 H          1 SUBUNIT  0
   44 H44       49.6376    32.4561    15.7730 H          1 SUBUNIT  0
   45 H45       44.7209    32.2625    16.0695 H          1 SUBUNIT  0
   46 H46       43.7822    32.5150    14.0882 H          1 SUBUNIT  0
   47 H47       47.7721    32.1076    12.7822 H          1 SUBUNIT  0
   48 H48       45.8238    35.3063    20.7966 H          1 SUBUNIT  0
   49 H49       37.5902    36.6698    13.9709 H          1 SUBUNIT  0
   50 H50       37.5689    35.2334    12.9097 H          1 SUBUNIT  0
   51 H51       37.6325    36.8426    12.2162 H          1 SUBUNIT  0
   52 H52       37.9425    33.7645    15.7371 H          1 SUBUNIT  0
   53 C53       43.8292    31.5985    12.1537 C.3        1 SUBUNIT  0
   54 C54       44.2465    30.4161    14.3386 C.3        1 SUBUNIT  0
   55 C55       44.6247    30.5083    11.4110 C.3        1 SUBUNIT  0
   56 C56       45.0424    29.3260    13.5973 C.3        1 SUBUNIT  0
   57 C57       44.4892    29.1694    12.1674 C.3        1 SUBUNIT  0
   58 H58       44.2394    30.4005    10.4174 H          1 SUBUNIT  0
   59 H59       45.6563    30.7875    11.3644 H          1 SUBUNIT  0
   60 H60       43.9230    32.5272    11.6304 H          1 SUBUNIT  0
   61 H61       42.7975    31.3192    12.2003 H          1 SUBUNIT  0
   62 H62       44.6304    30.5244    15.3318 H          1 SUBUNIT  0
   63 H63       43.2153    30.1359    14.3851 H          1 SUBUNIT  0
   64 H64       44.9482    28.3970    14.1214 H          1 SUBUNIT  0
   65 H65       46.0740    29.6053    13.5507 H          1 SUBUNIT  0
   66 H66       45.0426    28.4113    11.6518 H          1 SUBUNIT  0
   67 H67       43.4576    28.8891    12.2126 H          1 SUBUNIT  0
@<TRIPOS>BOND
    1     1     2 1
    2     1    29 1
    3     2     3 2
    4     2     7 1
    5     3     4 1
    6     3    28 1
    7     4     5 2
    8     4    27 1
    9     5     6 1
   10     5    30 1
   11     6     7 2
   12     6     8 1
   13     7    31 1
   14     8     9 1
   15     8    32 1
   16     8    33 1
   17     9    10 1
   18     9    34 1
   19     9    35 1
   20    10    11 1
   21    10    25 2
   22    11    12 1
   23    11    36 1
   24    11    37 1
   25    12    13 1
   26    12    24 1
   27    12    38 1
   28    13    14 1
   29    13    39 1
   30    13    40 1
   31    14    15 1
   32    14    41 1
   33    14    42 1
   34    15    16 2
   35    15    20 1
   36    16    17 1
   37    16    43 1
   38    17    18 2
   39    17    44 1
   40    18    19 1
   41    18    23 1
   42    19    20 2
   43    19    22 1
   44    20    45 1
   45    21    22 1
   46    21    46 1
   47    21    53 1
   48    21    54 1
   49    23    47 1
   50    24    48 1
   51    26    27 1
   52    26    49 1
   53    26    50 1
   54    26    51 1
   55    28    52 1
   56    53    55 1
   57    53    60 1
   58    53    61 1
   59    54    56 1
   60    54    62 1
   61    54    63 1
   62    55    57 1
   63    55    58 1
   64    55    59 1
   65    56    57 1
   66    56    64 1
   67    56    65 1
   68    57    66 1
   69    57    67 1
@<TRIPOS>SUBSTRUCTURE
1   ****   1
@<SCITEGIC>MOL_PROPERTY
GENERATION
SciTegic.value.StringValue
1

@<SCITEGIC>MOL_PROPERTY
FAMILY
SciTegic.value.StringValue
1

@<SCITEGIC>MOL_PROPERTY
LUDI3
SciTegic.value.StringValue
485

@<SCITEGIC>MOL_PROPERTY
FRAGMENTS
SciTegic.value.StringValue
C36

@<SCITEGIC>MOL_PROPERTY
MW
SciTegic.value.StringValue
458.55

@<SCITEGIC>ATOM_PROPERTY
Formal Charge
SciTegic.value.StringValue
1 0
2 0
3 0
4 0
5 0
6 0
7 0
8 0
9 0
10 0
11 0
12 0
13 0
14 0
15 0
16 0
17 0
18 0
19 0
20 0
21 0
22 0
23 0
24 0
25 0
26 0
27 0
28 0
29 0
30 0
31 0
32 0
33 0
34 0
35 0
36 0
37 0
38 0
39 0
40 0
41 0
42 0
43 0
44 0
45 0
46 0
47 0
48 0
49 0
50 0
51 0
52 0
53 0
54 0
55 0
56 0
57 0
58 0
59 0
60 0
61 0
62 0
63 0
64 0
65 0
66 0
67 0

@<SCITEGIC>ATOM_PROPERTY
pdb_tempFactor
SciTegic.value.DoubleValue
1 0
2 0
3 0
4 0
5 0
6 0
7 0
8 0
9 0
10 0
11 0
12 0
13 0
14 0
15 0
16 0
17 0
18 0
19 0
20 0
21 0
22 0
23 0
24 0
25 0
26 0
27 0
28 0
29 0
30 0
31 0
32 0
33 0
34 0
35 0
36 0
37 0
38 0
39 0
40 0
41 0
42 0
43 0
44 0
45 0
46 0
47 0
48 0
49 0
50 0
51 0
52 0
53 0
54 0
55 0
56 0
57 0
58 0
59 0
60 0
61 0
62 0
63 0
64 0
65 0
66 0
67 0

@<SCITEGIC>ATOM_PROPERTY
pdb_occupancy
SciTegic.value.DoubleValue
1 1
2 1
3 1
4 1
5 1
6 1
7 1
8 1
9 1
10 1
11 1
12 1
13 1
14 1
15 1
16 1
17 1
18 1
19 1
20 1
21 1
22 1
23 1
24 1
25 1
26 1
27 1
28 1
29 1
30 1
31 1
32 1
33 1
34 1
35 1
36 1
37 1
38 1
39 1
40 1
41 1
42 1
43 1
44 1
45 1
46 1
47 1
48 1
49 1
50 1
51 1
52 1
53 1
54 1
55 1
56 1
57 1
58 1
59 1
60 1
61 1
62 1
63 1
64 1
65 1
66 1
67 1

@<TRIPOS>MOLECULE
Evo_4
73  75  1  0  0
SMALL
FORMAL_CHARGES
@<TRIPOS>ATOM
    1 O1        39.5349    33.3321    17.0015 O.3        1 SUBUNIT  0
    2 C2        40.1581    34.1687    16.0969 C.2        1 SUBUNIT  0
    3 C3        39.4051    34.7534    15.0900 C.2        1 SUBUNIT  0
    4 C4        40.0167    35.5768    14.1341 C.2        1 SUBUNIT  0
    5 C5        41.3861    35.7948    14.2284 C.2        1 SUBUNIT  0
    6 C6        42.1414    35.2321    15.2520 C.2        1 SUBUNIT  0
    7 C7        41.5186    34.4076    16.1802 C.2        1 SUBUNIT  0
    8 C8        43.6034    35.5406    15.4033 C.3        1 SUBUNIT  0
    9 C9        43.8146    36.4483    16.6224 C.3        1 SUBUNIT  0
   10 C10       45.2933    36.5602    16.9996 C.2        1 SUBUNIT  0
   11 C11       45.6318    36.4794    18.4935 C.3        1 SUBUNIT  0
   12 C12       46.1405    35.0775    18.8882 C.3        1 SUBUNIT  0
   13 C13       45.1412    33.9213    18.6395 C.3        1 SUBUNIT  0
   14 C14       45.8396    32.5613    18.4808 C.3        1 SUBUNIT  0
   15 C15       46.5397    32.4411    17.1510 C.2        1 SUBUNIT  0
   16 C16       47.9273    32.4921    17.0665 C.2        1 SUBUNIT  0
   17 C17       48.5594    32.4190    15.8329 C.2        1 SUBUNIT  0
   18 C18       47.8064    32.3050    14.6737 C.2        1 SUBUNIT  0
   19 C19       46.4198    32.2440    14.7347 C.2        1 SUBUNIT  0
   20 C20       45.7955    32.3012    15.9823 C.2        1 SUBUNIT  0
   21 C21       44.3883    31.7577    13.5883 C.3        1 SUBUNIT  0
   22 O22       45.7468    32.1463    13.5140 O.3        1 SUBUNIT  0
   23 O23       48.4345    32.2346    13.4476 O.3        1 SUBUNIT  0
   24 O24       46.5587    35.0644    20.2388 O.3        1 SUBUNIT  0
   25 O25       46.1424    36.6682    16.1693 O.2        1 SUBUNIT  0
   26 C26       37.9789    36.2326    13.0502 C.3        1 SUBUNIT  0
   27 O27       39.3911    36.2085    13.0542 O.3        1 SUBUNIT  0
   28 O28       38.0640    34.4391    15.0782 O.3        1 SUBUNIT  0
   29 H29       39.6923    33.6289    17.8923 H          1 SUBUNIT  0
   30 H30       41.8654    36.4303    13.4979 H          1 SUBUNIT  0
   31 H31       42.1000    33.9645    16.9760 H          1 SUBUNIT  0
   32 H32       44.1422    34.6014    15.5246 H          1 SUBUNIT  0
   33 H33       43.9923    36.0090    14.4977 H          1 SUBUNIT  0
   34 H34       43.2711    36.0693    17.4884 H          1 SUBUNIT  0
   35 H35       43.4225    37.4423    16.4307 H          1 SUBUNIT  0
   36 H36       46.3999    37.2228    18.7057 H          1 SUBUNIT  0
   37 H37       44.7462    36.7620    19.0591 H          1 SUBUNIT  0
   38 H38       47.0379    34.9014    18.2942 H          1 SUBUNIT  0
   39 H39       44.4068    33.8607    19.4432 H          1 SUBUNIT  0
   40 H40       44.5496    34.1056    17.7463 H          1 SUBUNIT  0
   41 H41       46.5407    32.3953    19.2994 H          1 SUBUNIT  0
   42 H42       45.1045    31.7628    18.5449 H          1 SUBUNIT  0
   43 H43       48.5177    32.5994    17.9649 H          1 SUBUNIT  0
   44 H44       49.6376    32.4561    15.7730 H          1 SUBUNIT  0
   45 H45       44.7209    32.2625    16.0695 H          1 SUBUNIT  0
   46 H46       43.7822    32.5150    14.0882 H          1 SUBUNIT  0
   47 H47       43.9922    31.6301    12.5799 H          1 SUBUNIT  0
   48 H48       47.7721    32.1076    12.7822 H          1 SUBUNIT  0
   49 H49       45.8238    35.3063    20.7966 H          1 SUBUNIT  0
   50 H50       37.5902    36.6698    13.9709 H          1 SUBUNIT  0
   51 H51       37.5689    35.2334    12.9097 H          1 SUBUNIT  0
   52 H52       37.6325    36.8426    12.2162 H          1 SUBUNIT  0
   53 H53       37.9425    33.7645    15.7371 H          1 SUBUNIT  0
   54 C54       44.2501    30.4430    14.3195 C.3        1 SUBUNIT  0
   55 C55       41.0497    29.1087    12.5887 C.3        1 SUBUNIT  0
   56 C56       40.9441    27.7795    13.3583 C.3        1 SUBUNIT  0
   57 C57       43.3500    29.4673    13.5387 C.3        1 SUBUNIT  0
   58 C58       41.9496    30.0837    13.3689 C.3        1 SUBUNIT  0
   59 H59       45.2232    30.0131    14.4375 H          1 SUBUNIT  0
   60 H60       43.8231    30.6286    15.2827 H          1 SUBUNIT  0
   61 H61       43.7771    29.2816    12.5757 H          1 SUBUNIT  0
   62 H62       42.0277    31.0049    12.8307 H          1 SUBUNIT  0
   63 H63       41.5215    30.2696    14.3320 H          1 SUBUNIT  0
   64 H64       40.0754    29.5368    12.4777 H          1 SUBUNIT  0
   65 H65       41.4729    28.9302    11.6226 H          1 SUBUNIT  0
   66 H66       40.5202    27.9582    14.3250 H          1 SUBUNIT  0
   67 H67       40.3170    27.1022    12.8159 H          1 SUBUNIT  0
   68 C68       43.2300    28.1482    14.2963 C.3        1 SUBUNIT  0
   69 C69       42.3301    27.1700    13.5183 C.3        1 SUBUNIT  0
   70 H70       44.2046    27.7211    14.4112 H          1 SUBUNIT  0
   71 H71       42.8056    28.3326    15.2608 H          1 SUBUNIT  0
   72 H72       42.7579    26.9802    12.5557 H          1 SUBUNIT  0
   73 H73       42.2500    26.2506    14.0600 H          1 SUBUNIT  0
@<TRIPOS>BOND
    1     1     2 1
    2     1    29 1
    3     2     3 2
    4     2     7 1
    5     3     4 1
    6     3    28 1
    7     4     5 2
    8     4    27 1
    9     5     6 1
   10     5    30 1
   11     6     7 2
   12     6     8 1
   13     7    31 1
   14     8     9 1
   15     8    32 1
   16     8    33 1
   17     9    10 1
   18     9    34 1
   19     9    35 1
   20    10    11 1
   21    10    25 2
   22    11    12 1
   23    11    36 1
   24    11    37 1
   25    12    13 1
   26    12    24 1
   27    12    38 1
   28    13    14 1
   29    13    39 1
   30    13    40 1
   31    14    15 1
   32    14    41 1
   33    14    42 1
   34    15    16 2
   35    15    20 1
   36    16    17 1
   37    16    43 1
   38    17    18 2
   39    17    44 1
   40    18    19 1
   41    18    23 1
   42    19    20 2
   43    19    22 1
   44    20    45 1
   45    21    22 1
   46    21    46 1
   47    21    47 1
   48    21    54 1
   49    23    48 1
   50    24    49 1
   51    26    27 1
   52    26    50 1
   53    26    51 1
   54    26    52 1
   55    28    53 1
   56    54    57 1
   57    54    59 1
   58    54    60 1
   59    55    56 1
   60    55    58 1
   61    55    64 1
   62    55    65 1
   63    56    66 1
   64    56    67 1
   65    56    69 1
   66    57    58 1
   67    57    61 1
   68    57    68 1
   69    58    62 1
   70    58    63 1
   71    68    69 1
   72    68    70 1
   73    68    71 1
   74    69    72 1
   75    69    73 1
@<TRIPOS>SUBSTRUCTURE
1   ****   1
@<SCITEGIC>MOL_PROPERTY
GENERATION
SciTegic.value.StringValue
2

@<SCITEGIC>MOL_PROPERTY
FAMILY
SciTegic.value.StringValue
3

@<SCITEGIC>MOL_PROPERTY
LUDI3
SciTegic.value.StringValue
482

@<SCITEGIC>MOL_PROPERTY
FRAGMENTS
SciTegic.value.StringValue
T10 C23

@<SCITEGIC>MOL_PROPERTY
MW
SciTegic.value.StringValue
486.6

@<SCITEGIC>ATOM_PROPERTY
Formal Charge
SciTegic.value.StringValue
1 0
2 0
3 0
4 0
5 0
6 0
7 0
8 0
9 0
10 0
11 0
12 0
13 0
14 0
15 0
16 0
17 0
18 0
19 0
20 0
21 0
22 0
23 0
24 0
25 0
26 0
27 0
28 0
29 0
30 0
31 0
32 0
33 0
34 0
35 0
36 0
37 0
38 0
39 0
40 0
41 0
42 0
43 0
44 0
45 0
46 0
47 0
48 0
49 0
50 0
51 0
52 0
53 0
54 0
55 0
56 0
57 0
58 0
59 0
60 0
61 0
62 0
63 0
64 0
65 0
66 0
67 0
68 0
69 0
70 0
71 0
72 0
73 0

@<SCITEGIC>ATOM_PROPERTY
pdb_tempFactor
SciTegic.value.DoubleValue
1 0
2 0
3 0
4 0
5 0
6 0
7 0
8 0
9 0
10 0
11 0
12 0
13 0
14 0
15 0
16 0
17 0
18 0
19 0
20 0
21 0
22 0
23 0
24 0
25 0
26 0
27 0
28 0
29 0
30 0
31 0
32 0
33 0
34 0
35 0
36 0
37 0
38 0
39 0
40 0
41 0
42 0
43 0
44 0
45 0
46 0
47 0
48 0
49 0
50 0
51 0
52 0
53 0
54 0
55 0
56 0
57 0
58 0
59 0
60 0
61 0
62 0
63 0
64 0
65 0
66 0
67 0
68 0
69 0
70 0
71 0
72 0
73 0

@<SCITEGIC>ATOM_PROPERTY
pdb_occupancy
SciTegic.value.DoubleValue
1 1
2 1
3 1
4 1
5 1
6 1
7 1
8 1
9 1
10 1
11 1
12 1
13 1
14 1
15 1
16 1
17 1
18 1
19 1
20 1
21 1
22 1
23 1
24 1
25 1
26 1
27 1
28 1
29 1
30 1
31 1
32 1
33 1
34 1
35 1
36 1
37 1
38 1
39 1
40 1
41 1
42 1
43 1
44 1
45 1
46 1
47 1
48 1
49 1
50 1
51 1
52 1
53 1
54 1
55 1
56 1
57 1
58 1
59 1
60 1
61 1
62 1
63 1
64 1
65 1
66 1
67 1
68 1
69 1
70 1
71 1
72 1
73 1

@<TRIPOS>MOLECULE
Evo_5
64  66  1  0  0
SMALL
FORMAL_CHARGES
@<TRIPOS>ATOM
    1 O1        39.5349    33.3321    17.0015 O.3        1 SUBUNIT  0
    2 C2        40.1581    34.1687    16.0969 C.2        1 SUBUNIT  0
    3 C3        39.4051    34.7534    15.0900 C.2        1 SUBUNIT  0
    4 C4        40.0167    35.5768    14.1341 C.2        1 SUBUNIT  0
    5 C5        41.3861    35.7948    14.2284 C.2        1 SUBUNIT  0
    6 C6        42.1414    35.2321    15.2520 C.2        1 SUBUNIT  0
    7 C7        41.5186    34.4076    16.1802 C.2        1 SUBUNIT  0
    8 C8        43.6034    35.5406    15.4033 C.3        1 SUBUNIT  0
    9 C9        43.8146    36.4483    16.6224 C.3        1 SUBUNIT  0
   10 C10       45.2933    36.5602    16.9996 C.2        1 SUBUNIT  0
   11 C11       45.6318    36.4794    18.4935 C.3        1 SUBUNIT  0
   12 C12       46.1405    35.0775    18.8882 C.3        1 SUBUNIT  0
   13 C13       45.1412    33.9213    18.6395 C.3        1 SUBUNIT  0
   14 C14       45.8396    32.5613    18.4808 C.3        1 SUBUNIT  0
   15 C15       46.5397    32.4411    17.1510 C.2        1 SUBUNIT  0
   16 C16       47.9273    32.4921    17.0665 C.2        1 SUBUNIT  0
   17 C17       48.5594    32.4190    15.8329 C.2        1 SUBUNIT  0
   18 C18       47.8064    32.3050    14.6737 C.2        1 SUBUNIT  0
   19 C19       46.4198    32.2440    14.7347 C.2        1 SUBUNIT  0
   20 C20       45.7955    32.3012    15.9823 C.2        1 SUBUNIT  0
   21 C21       44.3883    31.7577    13.5883 C.3        1 SUBUNIT  0
   22 O22       45.7468    32.1463    13.5140 O.3        1 SUBUNIT  0
   23 O23       48.4345    32.2346    13.4476 O.3        1 SUBUNIT  0
   24 O24       46.5587    35.0644    20.2388 O.3        1 SUBUNIT  0
   25 O25       46.1424    36.6682    16.1693 O.2        1 SUBUNIT  0
   26 C26       37.9789    36.2326    13.0502 C.3        1 SUBUNIT  0
   27 O27       39.3911    36.2085    13.0542 O.3        1 SUBUNIT  0
   28 O28       38.0640    34.4391    15.0782 O.3        1 SUBUNIT  0
   29 H29       39.6923    33.6289    17.8923 H          1 SUBUNIT  0
   30 H30       41.8654    36.4303    13.4979 H          1 SUBUNIT  0
   31 H31       42.1000    33.9645    16.9760 H          1 SUBUNIT  0
   32 H32       44.1422    34.6014    15.5246 H          1 SUBUNIT  0
   33 H33       43.9923    36.0090    14.4977 H          1 SUBUNIT  0
   34 H34       43.2711    36.0693    17.4884 H          1 SUBUNIT  0
   35 H35       43.4225    37.4423    16.4307 H          1 SUBUNIT  0
   36 H36       46.3999    37.2228    18.7057 H          1 SUBUNIT  0
   37 H37       44.7462    36.7620    19.0591 H          1 SUBUNIT  0
   38 H38       47.0379    34.9014    18.2942 H          1 SUBUNIT  0
   39 H39       44.4068    33.8607    19.4432 H          1 SUBUNIT  0
   40 H40       44.5496    34.1056    17.7463 H          1 SUBUNIT  0
   41 H41       46.5407    32.3953    19.2994 H          1 SUBUNIT  0
   42 H42       45.1045    31.7628    18.5449 H          1 SUBUNIT  0
   43 H43       48.5177    32.5994    17.9649 H          1 SUBUNIT  0
   44 H44       49.6376    32.4561    15.7730 H          1 SUBUNIT  0
   45 H45       44.7209    32.2625    16.0695 H          1 SUBUNIT  0
   46 H46       43.7822    32.5150    14.0882 H          1 SUBUNIT  0
   47 H47       47.7721    32.1076    12.7822 H          1 SUBUNIT  0
   48 H48       45.8238    35.3063    20.7966 H          1 SUBUNIT  0
   49 H49       37.5902    36.6698    13.9709 H          1 SUBUNIT  0
   50 H50       37.5689    35.2334    12.9097 H          1 SUBUNIT  0
   51 H51       37.6325    36.8426    12.2162 H          1 SUBUNIT  0
   52 H52       37.9425    33.7645    15.7371 H          1 SUBUNIT  0
   53 C53       43.8277    31.5409    12.1985 C.3        1 SUBUNIT  0
   54 C54       44.2233    30.4199    14.2701 C.3        1 SUBUNIT  0
   55 C55       44.2956    30.1290    11.8367 C.3        1 SUBUNIT  0
   56 C56       44.5499    29.4084    13.1680 C.3        1 SUBUNIT  0
   57 H57       43.5486    29.6015    11.2134 H          1 SUBUNIT  0
   58 H58       45.2290    30.1703    11.2415 H          1 SUBUNIT  0
   59 H59       44.1629    32.3011    11.4681 H          1 SUBUNIT  0
   60 H60       42.7212    31.5842    12.2224 H          1 SUBUNIT  0
   61 H61       44.8671    30.3022    15.1615 H          1 SUBUNIT  0
   62 H62       43.1768    30.2919    14.6117 H          1 SUBUNIT  0
   63 H63       43.9415    28.4892    13.2684 H          1 SUBUNIT  0
   64 H64       45.6092    29.0923    13.2354 H          1 SUBUNIT  0
@<TRIPOS>BOND
    1     1     2 1
    2     1    29 1
    3     2     3 2
    4     2     7 1
    5     3     4 1
    6     3    28 1
    7     4     5 2
    8     4    27 1
    9     5     6 1
   10     5    30 1
   11     6     7 2
   12     6     8 1
   13     7    31 1
   14     8     9 1
   15     8    32 1
   16     8    33 1
   17     9    10 1
   18     9    34 1
   19     9    35 1
   20    10    11 1
   21    10    25 2
   22    11    12 1
   23    11    36 1
   24    11    37 1
   25    12    13 1
   26    12    24 1
   27    12    38 1
   28    13    14 1
   29    13    39 1
   30    13    40 1
   31    14    15 1
   32    14    41 1
   33    14    42 1
   34    15    16 2
   35    15    20 1
   36    16    17 1
   37    16    43 1
   38    17    18 2
   39    17    44 1
   40    18    19 1
   41    18    23 1
   42    19    20 2
   43    19    22 1
   44    20    45 1
   45    21    22 1
   46    21    46 1
   47    21    53 1
   48    21    54 1
   49    23    47 1
   50    24    48 1
   51    26    27 1
   52    26    49 1
   53    26    50 1
   54    26    51 1
   55    28    52 1
   56    53    55 1
   57    53    59 1
   58    53    60 1
   59    54    56 1
   60    54    61 1
   61    54    62 1
   62    55    56 1
   63    55    57 1
   64    55    58 1
   65    56    63 1
   66    56    64 1
@<TRIPOS>SUBSTRUCTURE
1   ****   1
@<SCITEGIC>MOL_PROPERTY
GENERATION
SciTegic.value.StringValue
1

@<SCITEGIC>MOL_PROPERTY
FAMILY
SciTegic.value.StringValue
1

@<SCITEGIC>MOL_PROPERTY
LUDI3
SciTegic.value.StringValue
478

@<SCITEGIC>MOL_PROPERTY
FRAGMENTS
SciTegic.value.StringValue
C37

@<SCITEGIC>MOL_PROPERTY
MW
SciTegic.value.StringValue
444.52

@<SCITEGIC>ATOM_PROPERTY
Formal Charge
SciTegic.value.StringValue
1 0
2 0
3 0
4 0
5 0
6 0
7 0
8 0
9 0
10 0
11 0
12 0
13 0
14 0
15 0
16 0
17 0
18 0
19 0
20 0
21 0
22 0
23 0
24 0
25 0
26 0
27 0
28 0
29 0
30 0
31 0
32 0
33 0
34 0
35 0
36 0
37 0
38 0
39 0
40 0
41 0
42 0
43 0
44 0
45 0
46 0
47 0
48 0
49 0
50 0
51 0
52 0
53 0
54 0
55 0
56 0
57 0
58 0
59 0
60 0
61 0
62 0
63 0
64 0

@<SCITEGIC>ATOM_PROPERTY
pdb_tempFactor
SciTegic.value.DoubleValue
1 0
2 0
3 0
4 0
5 0
6 0
7 0
8 0
9 0
10 0
11 0
12 0
13 0
14 0
15 0
16 0
17 0
18 0
19 0
20 0
21 0
22 0
23 0
24 0
25 0
26 0
27 0
28 0
29 0
30 0
31 0
32 0
33 0
34 0
35 0
36 0
37 0
38 0
39 0
40 0
41 0
42 0
43 0
44 0
45 0
46 0
47 0
48 0
49 0
50 0
51 0
52 0
53 0
54 0
55 0
56 0
57 0
58 0
59 0
60 0
61 0
62 0
63 0
64 0

@<SCITEGIC>ATOM_PROPERTY
pdb_occupancy
SciTegic.value.DoubleValue
1 1
2 1
3 1
4 1
5 1
6 1
7 1
8 1
9 1
10 1
11 1
12 1
13 1
14 1
15 1
16 1
17 1
18 1
19 1
20 1
21 1
22 1
23 1
24 1
25 1
26 1
27 1
28 1
29 1
30 1
31 1
32 1
33 1
34 1
35 1
36 1
37 1
38 1
39 1
40 1
41 1
42 1
43 1
44 1
45 1
46 1
47 1
48 1
49 1
50 1
51 1
52 1
53 1
54 1
55 1
56 1
57 1
58 1
59 1
60 1
61 1
62 1
63 1
64 1

@<TRIPOS>MOLECULE
Evo_6
74  77  1  0  0
SMALL
FORMAL_CHARGES
@<TRIPOS>ATOM
    1 O1        39.5349    33.3321    17.0015 O.3        1 SUBUNIT  0
    2 C2        40.1581    34.1687    16.0969 C.2        1 SUBUNIT  0
    3 C3        39.4051    34.7534    15.0900 C.2        1 SUBUNIT  0
    4 C4        40.0167    35.5768    14.1341 C.2        1 SUBUNIT  0
    5 C5        41.3861    35.7948    14.2284 C.2        1 SUBUNIT  0
    6 C6        42.1414    35.2321    15.2520 C.2        1 SUBUNIT  0
    7 C7        41.5186    34.4076    16.1802 C.2        1 SUBUNIT  0
    8 C8        43.6034    35.5406    15.4033 C.3        1 SUBUNIT  0
    9 C9        43.8146    36.4483    16.6224 C.3        1 SUBUNIT  0
   10 C10       45.2933    36.5602    16.9996 C.2        1 SUBUNIT  0
   11 C11       45.6318    36.4794    18.4935 C.3        1 SUBUNIT  0
   12 C12       46.1405    35.0775    18.8882 C.3        1 SUBUNIT  0
   13 C13       45.1412    33.9213    18.6395 C.3        1 SUBUNIT  0
   14 C14       45.8396    32.5613    18.4808 C.3        1 SUBUNIT  0
   15 C15       46.5397    32.4411    17.1510 C.2        1 SUBUNIT  0
   16 C16       47.9273    32.4921    17.0665 C.2        1 SUBUNIT  0
   17 C17       48.5594    32.4190    15.8329 C.2        1 SUBUNIT  0
   18 C18       47.8064    32.3050    14.6737 C.2        1 SUBUNIT  0
   19 C19       46.4198    32.2440    14.7347 C.2        1 SUBUNIT  0
   20 C20       45.7955    32.3012    15.9823 C.2        1 SUBUNIT  0
   21 C21       44.3883    31.7577    13.5883 C.3        1 SUBUNIT  0
   22 O22       45.7468    32.1463    13.5140 O.3        1 SUBUNIT  0
   23 O23       48.4345    32.2346    13.4476 O.3        1 SUBUNIT  0
   24 O24       46.5587    35.0644    20.2388 O.3        1 SUBUNIT  0
   25 O25       46.1424    36.6682    16.1693 O.2        1 SUBUNIT  0
   26 C26       37.9789    36.2326    13.0502 C.3        1 SUBUNIT  0
   27 O27       39.3911    36.2085    13.0542 O.3        1 SUBUNIT  0
   28 O28       38.0640    34.4391    15.0782 O.3        1 SUBUNIT  0
   29 H29       39.6923    33.6289    17.8923 H          1 SUBUNIT  0
   30 H30       41.8654    36.4303    13.4979 H          1 SUBUNIT  0
   31 H31       42.1000    33.9645    16.9760 H          1 SUBUNIT  0
   32 H32       44.1422    34.6014    15.5246 H          1 SUBUNIT  0
   33 H33       43.9923    36.0090    14.4977 H          1 SUBUNIT  0
   34 H34       43.2711    36.0693    17.4884 H          1 SUBUNIT  0
   35 H35       43.4225    37.4423    16.4307 H          1 SUBUNIT  0
   36 H36       46.3999    37.2228    18.7057 H          1 SUBUNIT  0
   37 H37       44.7462    36.7620    19.0591 H          1 SUBUNIT  0
   38 H38       47.0379    34.9014    18.2942 H          1 SUBUNIT  0
   39 H39       44.4068    33.8607    19.4432 H          1 SUBUNIT  0
   40 H40       44.5496    34.1056    17.7463 H          1 SUBUNIT  0
   41 H41       46.5407    32.3953    19.2994 H          1 SUBUNIT  0
   42 H42       45.1045    31.7628    18.5449 H          1 SUBUNIT  0
   43 H43       48.5177    32.5994    17.9649 H          1 SUBUNIT  0
   44 H44       49.6376    32.4561    15.7730 H          1 SUBUNIT  0
   45 H45       44.7209    32.2625    16.0695 H          1 SUBUNIT  0
   46 H46       43.7822    32.5150    14.0882 H          1 SUBUNIT  0
   47 H47       47.7721    32.1076    12.7822 H          1 SUBUNIT  0
   48 H48       45.8238    35.3063    20.7966 H          1 SUBUNIT  0
   49 H49       37.5902    36.6698    13.9709 H          1 SUBUNIT  0
   50 H50       37.5689    35.2334    12.9097 H          1 SUBUNIT  0
   51 H51       37.6325    36.8426    12.2162 H          1 SUBUNIT  0
   52 H52       37.9425    33.7645    15.7371 H          1 SUBUNIT  0
   53 C53       43.8277    31.5409    12.1985 C.3        1 SUBUNIT  0
   54 C54       44.2233    30.4199    14.2701 C.3        1 SUBUNIT  0
   55 C55       44.2956    30.1290    11.8367 C.3        1 SUBUNIT  0
   56 C56       44.5499    29.4084    13.1680 C.3        1 SUBUNIT  0
   57 H57       43.5486    29.6015    11.2134 H          1 SUBUNIT  0
   58 H58       45.2290    30.1703    11.2415 H          1 SUBUNIT  0
   59 H59       44.1629    32.3011    11.4681 H          1 SUBUNIT  0
   60 H60       42.7212    31.5842    12.2224 H          1 SUBUNIT  0
   61 H61       44.8671    30.3022    15.1615 H          1 SUBUNIT  0
   62 H62       43.1768    30.2919    14.6117 H          1 SUBUNIT  0
   63 C63       43.7362    28.1334    13.3038 C.3        1 SUBUNIT  0
   64 C64       45.9798    28.9510    13.2537 C.3        1 SUBUNIT  0
   65 C65       44.5499    27.0980    12.5234 C.3        1 SUBUNIT  0
   66 C66       45.9920    27.6234    12.4912 C.3        1 SUBUNIT  0
   67 H67       44.4820    26.0955    12.9871 H          1 SUBUNIT  0
   68 H68       44.1590    26.9946    11.4921 H          1 SUBUNIT  0
   69 H69       42.6984    28.2276    12.9324 H          1 SUBUNIT  0
   70 H70       43.6705    27.8448    14.3711 H          1 SUBUNIT  0
   71 H71       46.6987    29.6847    12.8442 H          1 SUBUNIT  0
   72 H72       46.2576    28.7880    14.3141 H          1 SUBUNIT  0
   73 H73       46.7078    26.9065    12.9371 H          1 SUBUNIT  0
   74 H74       46.3177    27.7820    11.4446 H          1 SUBUNIT  0
@<TRIPOS>BOND
    1     1     2 1
    2     1    29 1
    3     2     3 2
    4     2     7 1
    5     3     4 1
    6     3    28 1
    7     4     5 2
    8     4    27 1
    9     5     6 1
   10     5    30 1
   11     6     7 2
   12     6     8 1
   13     7    31 1
   14     8     9 1
   15     8    32 1
   16     8    33 1
   17     9    10 1
   18     9    34 1
   19     9    35 1
   20    10    11 1
   21    10    25 2
   22    11    12 1
   23    11    36 1
   24    11    37 1
   25    12    13 1
   26    12    24 1
   27    12    38 1
   28    13    14 1
   29    13    39 1
   30    13    40 1
   31    14    15 1
   32    14    41 1
   33    14    42 1
   34    15    16 2
   35    15    20 1
   36    16    17 1
   37    16    43 1
   38    17    18 2
   39    17    44 1
   40    18    19 1
   41    18    23 1
   42    19    20 2
   43    19    22 1
   44    20    45 1
   45    21    22 1
   46    21    46 1
   47    21    53 1
   48    21    54 1
   49    23    47 1
   50    24    48 1
   51    26    27 1
   52    26    49 1
   53    26    50 1
   54    26    51 1
   55    28    52 1
   56    53    55 1
   57    53    59 1
   58    53    60 1
   59    54    56 1
   60    54    61 1
   61    54    62 1
   62    55    56 1
   63    55    57 1
   64    55    58 1
   65    56    63 1
   66    56    64 1
   67    63    65 1
   68    63    69 1
   69    63    70 1
   70    64    66 1
   71    64    71 1
   72    64    72 1
   73    65    66 1
   74    65    67 1
   75    65    68 1
   76    66    73 1
   77    66    74 1
@<TRIPOS>SUBSTRUCTURE
1   ****   1
@<SCITEGIC>MOL_PROPERTY
GENERATION
SciTegic.value.StringValue
2

@<SCITEGIC>MOL_PROPERTY
FAMILY
SciTegic.value.StringValue
2

@<SCITEGIC>MOL_PROPERTY
LUDI3
SciTegic.value.StringValue
478

@<SCITEGIC>MOL_PROPERTY
FRAGMENTS
SciTegic.value.StringValue
C37 C37

@<SCITEGIC>MOL_PROPERTY
MW
SciTegic.value.StringValue
498.61

@<SCITEGIC>ATOM_PROPERTY
Formal Charge
SciTegic.value.StringValue
1 0
2 0
3 0
4 0
5 0
6 0
7 0
8 0
9 0
10 0
11 0
12 0
13 0
14 0
15 0
16 0
17 0
18 0
19 0
20 0
21 0
22 0
23 0
24 0
25 0
26 0
27 0
28 0
29 0
30 0
31 0
32 0
33 0
34 0
35 0
36 0
37 0
38 0
39 0
40 0
41 0
42 0
43 0
44 0
45 0
46 0
47 0
48 0
49 0
50 0
51 0
52 0
53 0
54 0
55 0
56 0
57 0
58 0
59 0
60 0
61 0
62 0
63 0
64 0
65 0
66 0
67 0
68 0
69 0
70 0
71 0
72 0
73 0
74 0

@<SCITEGIC>ATOM_PROPERTY
pdb_tempFactor
SciTegic.value.DoubleValue
1 0
2 0
3 0
4 0
5 0
6 0
7 0
8 0
9 0
10 0
11 0
12 0
13 0
14 0
15 0
16 0
17 0
18 0
19 0
20 0
21 0
22 0
23 0
24 0
25 0
26 0
27 0
28 0
29 0
30 0
31 0
32 0
33 0
34 0
35 0
36 0
37 0
38 0
39 0
40 0
41 0
42 0
43 0
44 0
45 0
46 0
47 0
48 0
49 0
50 0
51 0
52 0
53 0
54 0
55 0
56 0
57 0
58 0
59 0
60 0
61 0
62 0
63 0
64 0
65 0
66 0
67 0
68 0
69 0
70 0
71 0
72 0
73 0
74 0

@<SCITEGIC>ATOM_PROPERTY
pdb_occupancy
SciTegic.value.DoubleValue
1 1
2 1
3 1
4 1
5 1
6 1
7 1
8 1
9 1
10 1
11 1
12 1
13 1
14 1
15 1
16 1
17 1
18 1
19 1
20 1
21 1
22 1
23 1
24 1
25 1
26 1
27 1
28 1
29 1
30 1
31 1
32 1
33 1
34 1
35 1
36 1
37 1
38 1
39 1
40 1
41 1
42 1
43 1
44 1
45 1
46 1
47 1
48 1
49 1
50 1
51 1
52 1
53 1
54 1
55 1
56 1
57 1
58 1
59 1
60 1
61 1
62 1
63 1
64 1
65 1
66 1
67 1
68 1
69 1
70 1
71 1
72 1
73 1
74 1

@<TRIPOS>MOLECULE
Evo_7
82  84  1  0  0
SMALL
FORMAL_CHARGES
@<TRIPOS>ATOM
    1 O1        39.5349    33.3321    17.0015 O.3        1 SUBUNIT  0
    2 C2        40.1581    34.1687    16.0969 C.2        1 SUBUNIT  0
    3 C3        39.4051    34.7534    15.0900 C.2        1 SUBUNIT  0
    4 C4        40.0167    35.5768    14.1341 C.2        1 SUBUNIT  0
    5 C5        41.3861    35.7948    14.2284 C.2        1 SUBUNIT  0
    6 C6        42.1414    35.2321    15.2520 C.2        1 SUBUNIT  0
    7 C7        41.5186    34.4076    16.1802 C.2        1 SUBUNIT  0
    8 C8        43.6034    35.5406    15.4033 C.3        1 SUBUNIT  0
    9 C9        43.8146    36.4483    16.6224 C.3        1 SUBUNIT  0
   10 C10       45.2933    36.5602    16.9996 C.2        1 SUBUNIT  0
   11 C11       45.6318    36.4794    18.4935 C.3        1 SUBUNIT  0
   12 C12       46.1405    35.0775    18.8882 C.3        1 SUBUNIT  0
   13 C13       45.1412    33.9213    18.6395 C.3        1 SUBUNIT  0
   14 C14       45.8396    32.5613    18.4808 C.3        1 SUBUNIT  0
   15 C15       46.5397    32.4411    17.1510 C.2        1 SUBUNIT  0
   16 C16       47.9273    32.4921    17.0665 C.2        1 SUBUNIT  0
   17 C17       48.5594    32.4190    15.8329 C.2        1 SUBUNIT  0
   18 C18       47.8064    32.3050    14.6737 C.2        1 SUBUNIT  0
   19 C19       46.4198    32.2440    14.7347 C.2        1 SUBUNIT  0
   20 C20       45.7955    32.3012    15.9823 C.2        1 SUBUNIT  0
   21 C21       44.3883    31.7577    13.5883 C.3        1 SUBUNIT  0
   22 O22       45.7468    32.1463    13.5140 O.3        1 SUBUNIT  0
   23 O23       48.4345    32.2346    13.4476 O.3        1 SUBUNIT  0
   24 O24       46.5587    35.0644    20.2388 O.3        1 SUBUNIT  0
   25 O25       46.1424    36.6682    16.1693 O.2        1 SUBUNIT  0
   26 C26       37.9789    36.2326    13.0502 C.3        1 SUBUNIT  0
   27 O27       39.3911    36.2085    13.0542 O.3        1 SUBUNIT  0
   28 O28       38.0640    34.4391    15.0782 O.3        1 SUBUNIT  0
   29 H29       39.6923    33.6289    17.8923 H          1 SUBUNIT  0
   30 H30       41.8654    36.4303    13.4979 H          1 SUBUNIT  0
   31 H31       42.1000    33.9645    16.9760 H          1 SUBUNIT  0
   32 H32       44.1422    34.6014    15.5246 H          1 SUBUNIT  0
   33 H33       43.9923    36.0090    14.4977 H          1 SUBUNIT  0
   34 H34       43.2711    36.0693    17.4884 H          1 SUBUNIT  0
   35 H35       43.4225    37.4423    16.4307 H          1 SUBUNIT  0
   36 H36       46.3999    37.2228    18.7057 H          1 SUBUNIT  0
   37 H37       44.7462    36.7620    19.0591 H          1 SUBUNIT  0
   38 H38       47.0379    34.9014    18.2942 H          1 SUBUNIT  0
   39 H39       44.4068    33.8607    19.4432 H          1 SUBUNIT  0
   40 H40       44.5496    34.1056    17.7463 H          1 SUBUNIT  0
   41 H41       46.5407    32.3953    19.2994 H          1 SUBUNIT  0
   42 H42       45.1045    31.7628    18.5449 H          1 SUBUNIT  0
   43 H43       48.5177    32.5994    17.9649 H          1 SUBUNIT  0
   44 H44       44.7209    32.2625    16.0695 H          1 SUBUNIT  0
   45 H45       43.7822    32.5150    14.0882 H          1 SUBUNIT  0
   46 H46       47.7721    32.1076    12.7822 H          1 SUBUNIT  0
   47 H47       45.8238    35.3063    20.7966 H          1 SUBUNIT  0
   48 H48       37.5902    36.6698    13.9709 H          1 SUBUNIT  0
   49 H49       37.5689    35.2334    12.9097 H          1 SUBUNIT  0
   50 H50       37.6325    36.8426    12.2162 H          1 SUBUNIT  0
   51 H51       37.9425    33.7645    15.7371 H          1 SUBUNIT  0
   52 C52       43.8292    31.5985    12.1537 C.3        1 SUBUNIT  0
   53 C53       44.2465    30.4161    14.3386 C.3        1 SUBUNIT  0
   54 C54       44.6247    30.5083    11.4110 C.3        1 SUBUNIT  0
   55 C55       45.0424    29.3260    13.5973 C.3        1 SUBUNIT  0
   56 C56       44.4892    29.1694    12.1674 C.3        1 SUBUNIT  0
   57 H57       44.2394    30.4005    10.4174 H          1 SUBUNIT  0
   58 H58       45.6563    30.7875    11.3644 H          1 SUBUNIT  0
   59 H59       43.9230    32.5272    11.6304 H          1 SUBUNIT  0
   60 H60       42.7975    31.3192    12.2003 H          1 SUBUNIT  0
   61 H61       44.6304    30.5244    15.3318 H          1 SUBUNIT  0
   62 H62       43.2153    30.1359    14.3851 H          1 SUBUNIT  0
   63 H63       44.9482    28.3970    14.1214 H          1 SUBUNIT  0
   64 H64       46.0740    29.6053    13.5507 H          1 SUBUNIT  0
   65 H65       45.0426    28.4113    11.6518 H          1 SUBUNIT  0
   66 H66       43.4576    28.8891    12.2126 H          1 SUBUNIT  0
   67 C67       50.0865    32.5080    15.6509 C.3        1 SUBUNIT  0
   68 C68       52.3034    35.4512    14.4500 C.3        1 SUBUNIT  0
   69 C69       53.8206    35.5524    14.2087 C.3        1 SUBUNIT  0
   70 C70       50.4369    33.9301    15.1746 C.3        1 SUBUNIT  0
   71 C71       51.9529    34.0300    14.9259 C.3        1 SUBUNIT  0
   72 H72       50.6114    32.2973    16.5595 H          1 SUBUNIT  0
   73 H73       50.3729    31.8005    14.9014 H          1 SUBUNIT  0
   74 H74       49.9119    34.1413    14.2668 H          1 SUBUNIT  0
   75 H75       50.1515    34.6379    15.9241 H          1 SUBUNIT  0
   76 H76       52.2392    33.3225    14.1765 H          1 SUBUNIT  0
   77 H77       52.4788    33.8191    15.8338 H          1 SUBUNIT  0
   78 H78       51.7812    35.6593    13.5396 H          1 SUBUNIT  0
   79 H79       52.0121    36.1583    15.1979 H          1 SUBUNIT  0
   80 H80       54.1120    34.8448    13.4600 H          1 SUBUNIT  0
   81 H81       54.0637    36.5407    13.8764 H          1 SUBUNIT  0
   82 H82       54.3420    35.3437    15.1182 H          1 SUBUNIT  0
@<TRIPOS>BOND
    1     1     2 1
    2     1    29 1
    3     2     3 2
    4     2     7 1
    5     3     4 1
    6     3    28 1
    7     4     5 2
    8     4    27 1
    9     5     6 1
   10     5    30 1
   11     6     7 2
   12     6     8 1
   13     7    31 1
   14     8     9 1
   15     8    32 1
   16     8    33 1
   17     9    10 1
   18     9    34 1
   19     9    35 1
   20    10    11 1
   21    10    25 2
   22    11    12 1
   23    11    36 1
   24    11    37 1
   25    12    13 1
   26    12    24 1
   27    12    38 1
   28    13    14 1
   29    13    39 1
   30    13    40 1
   31    14    15 1
   32    14    41 1
   33    14    42 1
   34    15    16 2
   35    15    20 1
   36    16    17 1
   37    16    43 1
   38    17    18 2
   39    17    67 1
   40    18    19 1
   41    18    23 1
   42    19    20 2
   43    19    22 1
   44    20    44 1
   45    21    22 1
   46    21    45 1
   47    21    52 1
   48    21    53 1
   49    23    46 1
   50    24    47 1
   51    26    27 1
   52    26    48 1
   53    26    49 1
   54    26    50 1
   55    28    51 1
   56    52    54 1
   57    52    59 1
   58    52    60 1
   59    53    55 1
   60    53    61 1
   61    53    62 1
   62    54    56 1
   63    54    57 1
   64    54    58 1
   65    55    56 1
   66    55    63 1
   67    55    64 1
   68    56    65 1
   69    56    66 1
   70    67    70 1
   71    67    72 1
   72    67    73 1
   73    68    69 1
   74    68    71 1
   75    68    78 1
   76    68    79 1
   77    69    80 1
   78    69    81 1
   79    69    82 1
   80    70    71 1
   81    70    74 1
   82    70    75 1
   83    71    76 1
   84    71    77 1
@<TRIPOS>SUBSTRUCTURE
1   ****   1
@<SCITEGIC>MOL_PROPERTY
GENERATION
SciTegic.value.StringValue
2

@<SCITEGIC>MOL_PROPERTY
FAMILY
SciTegic.value.StringValue
1

@<SCITEGIC>MOL_PROPERTY
LUDI3
SciTegic.value.StringValue
466

@<SCITEGIC>MOL_PROPERTY
FRAGMENTS
SciTegic.value.StringValue
C36 T10

@<SCITEGIC>MOL_PROPERTY
MW
SciTegic.value.StringValue
528.68

@<SCITEGIC>ATOM_PROPERTY
Formal Charge
SciTegic.value.StringValue
1 0
2 0
3 0
4 0
5 0
6 0
7 0
8 0
9 0
10 0
11 0
12 0
13 0
14 0
15 0
16 0
17 0
18 0
19 0
20 0
21 0
22 0
23 0
24 0
25 0
26 0
27 0
28 0
29 0
30 0
31 0
32 0
33 0
34 0
35 0
36 0
37 0
38 0
39 0
40 0
41 0
42 0
43 0
44 0
45 0
46 0
47 0
48 0
49 0
50 0
51 0
52 0
53 0
54 0
55 0
56 0
57 0
58 0
59 0
60 0
61 0
62 0
63 0
64 0
65 0
66 0
67 0
68 0
69 0
70 0
71 0
72 0
73 0
74 0
75 0
76 0
77 0
78 0
79 0
80 0
81 0
82 0

@<SCITEGIC>ATOM_PROPERTY
pdb_tempFactor
SciTegic.value.DoubleValue
1 0
2 0
3 0
4 0
5 0
6 0
7 0
8 0
9 0
10 0
11 0
12 0
13 0
14 0
15 0
16 0
17 0
18 0
19 0
20 0
21 0
22 0
23 0
24 0
25 0
26 0
27 0
28 0
29 0
30 0
31 0
32 0
33 0
34 0
35 0
36 0
37 0
38 0
39 0
40 0
41 0
42 0
43 0
44 0
45 0
46 0
47 0
48 0
49 0
50 0
51 0
52 0
53 0
54 0
55 0
56 0
57 0
58 0
59 0
60 0
61 0
62 0
63 0
64 0
65 0
66 0
67 0
68 0
69 0
70 0
71 0
72 0
73 0
74 0
75 0
76 0
77 0
78 0
79 0
80 0
81 0
82 0

@<SCITEGIC>ATOM_PROPERTY
pdb_occupancy
SciTegic.value.DoubleValue
1 1
2 1
3 1
4 1
5 1
6 1
7 1
8 1
9 1
10 1
11 1
12 1
13 1
14 1
15 1
16 1
17 1
18 1
19 1
20 1
21 1
22 1
23 1
24 1
25 1
26 1
27 1
28 1
29 1
30 1
31 1
32 1
33 1
34 1
35 1
36 1
37 1
38 1
39 1
40 1
41 1
42 1
43 1
44 1
45 1
46 1
47 1
48 1
49 1
50 1
51 1
52 1
53 1
54 1
55 1
56 1
57 1
58 1
59 1
60 1
61 1
62 1
63 1
64 1
65 1
66 1
67 1
68 1
69 1
70 1
71 1
72 1
73 1
74 1
75 1
76 1
77 1
78 1
79 1
80 1
81 1
82 1

@<TRIPOS>MOLECULE
Evo_8
79  81  1  0  0
SMALL
FORMAL_CHARGES
@<TRIPOS>ATOM
    1 O1        39.5349    33.3321    17.0015 O.3        1 SUBUNIT  0
    2 C2        40.1581    34.1687    16.0969 C.2        1 SUBUNIT  0
    3 C3        39.4051    34.7534    15.0900 C.2        1 SUBUNIT  0
    4 C4        40.0167    35.5768    14.1341 C.2        1 SUBUNIT  0
    5 C5        41.3861    35.7948    14.2284 C.2        1 SUBUNIT  0
    6 C6        42.1414    35.2321    15.2520 C.2        1 SUBUNIT  0
    7 C7        41.5186    34.4076    16.1802 C.2        1 SUBUNIT  0
    8 C8        43.6034    35.5406    15.4033 C.3        1 SUBUNIT  0
    9 C9        43.8146    36.4483    16.6224 C.3        1 SUBUNIT  0
   10 C10       45.2933    36.5602    16.9996 C.2        1 SUBUNIT  0
   11 C11       45.6318    36.4794    18.4935 C.3        1 SUBUNIT  0
   12 C12       46.1405    35.0775    18.8882 C.3        1 SUBUNIT  0
   13 C13       45.1412    33.9213    18.6395 C.3        1 SUBUNIT  0
   14 C14       45.8396    32.5613    18.4808 C.3        1 SUBUNIT  0
   15 C15       46.5397    32.4411    17.1510 C.2        1 SUBUNIT  0
   16 C16       47.9273    32.4921    17.0665 C.2        1 SUBUNIT  0
   17 C17       48.5594    32.4190    15.8329 C.2        1 SUBUNIT  0
   18 C18       47.8064    32.3050    14.6737 C.2        1 SUBUNIT  0
   19 C19       46.4198    32.2440    14.7347 C.2        1 SUBUNIT  0
   20 C20       45.7955    32.3012    15.9823 C.2        1 SUBUNIT  0
   21 C21       44.3883    31.7577    13.5883 C.3        1 SUBUNIT  0
   22 O22       45.7468    32.1463    13.5140 O.3        1 SUBUNIT  0
   23 O23       48.4345    32.2346    13.4476 O.3        1 SUBUNIT  0
   24 O24       46.5587    35.0644    20.2388 O.3        1 SUBUNIT  0
   25 O25       46.1424    36.6682    16.1693 O.2        1 SUBUNIT  0
   26 C26       37.9789    36.2326    13.0502 C.3        1 SUBUNIT  0
   27 O27       39.3911    36.2085    13.0542 O.3        1 SUBUNIT  0
   28 O28       38.0640    34.4391    15.0782 O.3        1 SUBUNIT  0
   29 H29       39.6923    33.6289    17.8923 H          1 SUBUNIT  0
   30 H30       41.8654    36.4303    13.4979 H          1 SUBUNIT  0
   31 H31       42.1000    33.9645    16.9760 H          1 SUBUNIT  0
   32 H32       44.1422    34.6014    15.5246 H          1 SUBUNIT  0
   33 H33       43.9923    36.0090    14.4977 H          1 SUBUNIT  0
   34 H34       43.2711    36.0693    17.4884 H          1 SUBUNIT  0
   35 H35       43.4225    37.4423    16.4307 H          1 SUBUNIT  0
   36 H36       46.3999    37.2228    18.7057 H          1 SUBUNIT  0
   37 H37       44.7462    36.7620    19.0591 H          1 SUBUNIT  0
   38 H38       47.0379    34.9014    18.2942 H          1 SUBUNIT  0
   39 H39       44.4068    33.8607    19.4432 H          1 SUBUNIT  0
   40 H40       44.5496    34.1056    17.7463 H          1 SUBUNIT  0
   41 H41       46.5407    32.3953    19.2994 H          1 SUBUNIT  0
   42 H42       45.1045    31.7628    18.5449 H          1 SUBUNIT  0
   43 H43       48.5177    32.5994    17.9649 H          1 SUBUNIT  0
   44 H44       44.7209    32.2625    16.0695 H          1 SUBUNIT  0
   45 H45       43.7822    32.5150    14.0882 H          1 SUBUNIT  0
   46 H46       47.7721    32.1076    12.7822 H          1 SUBUNIT  0
   47 H47       45.8238    35.3063    20.7966 H          1 SUBUNIT  0
   48 H48       37.5902    36.6698    13.9709 H          1 SUBUNIT  0
   49 H49       37.5689    35.2334    12.9097 H          1 SUBUNIT  0
   50 H50       37.6325    36.8426    12.2162 H          1 SUBUNIT  0
   51 H51       37.9425    33.7645    15.7371 H          1 SUBUNIT  0
   52 C52       43.8277    31.5409    12.1985 C.3        1 SUBUNIT  0
   53 C53       44.2233    30.4199    14.2701 C.3        1 SUBUNIT  0
   54 C54       44.2956    30.1290    11.8367 C.3        1 SUBUNIT  0
   55 C55       44.5499    29.4084    13.1680 C.3        1 SUBUNIT  0
   56 H56       43.5486    29.6015    11.2134 H          1 SUBUNIT  0
   57 H57       45.2290    30.1703    11.2415 H          1 SUBUNIT  0
   58 H58       44.1629    32.3011    11.4681 H          1 SUBUNIT  0
   59 H59       42.7212    31.5842    12.2224 H          1 SUBUNIT  0
   60 H60       44.8671    30.3022    15.1615 H          1 SUBUNIT  0
   61 H61       43.1768    30.2919    14.6117 H          1 SUBUNIT  0
   62 H62       43.9415    28.4892    13.2684 H          1 SUBUNIT  0
   63 H63       45.6092    29.0923    13.2354 H          1 SUBUNIT  0
   64 C64       50.0865    32.5080    15.6509 C.3        1 SUBUNIT  0
   65 C65       52.3034    35.4512    14.4500 C.3        1 SUBUNIT  0
   66 C66       53.8206    35.5524    14.2087 C.3        1 SUBUNIT  0
   67 C67       50.4369    33.9301    15.1746 C.3        1 SUBUNIT  0
   68 C68       51.9529    34.0300    14.9259 C.3        1 SUBUNIT  0
   69 H69       50.6114    32.2973    16.5595 H          1 SUBUNIT  0
   70 H70       50.3729    31.8005    14.9014 H          1 SUBUNIT  0
   71 H71       49.9119    34.1413    14.2668 H          1 SUBUNIT  0
   72 H72       50.1515    34.6379    15.9241 H          1 SUBUNIT  0
   73 H73       52.2392    33.3225    14.1765 H          1 SUBUNIT  0
   74 H74       52.4788    33.8191    15.8338 H          1 SUBUNIT  0
   75 H75       51.7812    35.6593    13.5396 H          1 SUBUNIT  0
   76 H76       52.0121    36.1583    15.1979 H          1 SUBUNIT  0
   77 H77       54.1120    34.8448    13.4600 H          1 SUBUNIT  0
   78 H78       54.0637    36.5407    13.8764 H          1 SUBUNIT  0
   79 H79       54.3420    35.3437    15.1182 H          1 SUBUNIT  0
@<TRIPOS>BOND
    1     1     2 1
    2     1    29 1
    3     2     3 2
    4     2     7 1
    5     3     4 1
    6     3    28 1
    7     4     5 2
    8     4    27 1
    9     5     6 1
   10     5    30 1
   11     6     7 2
   12     6     8 1
   13     7    31 1
   14     8     9 1
   15     8    32 1
   16     8    33 1
   17     9    10 1
   18     9    34 1
   19     9    35 1
   20    10    11 1
   21    10    25 2
   22    11    12 1
   23    11    36 1
   24    11    37 1
   25    12    13 1
   26    12    24 1
   27    12    38 1
   28    13    14 1
   29    13    39 1
   30    13    40 1
   31    14    15 1
   32    14    41 1
   33    14    42 1
   34    15    16 2
   35    15    20 1
   36    16    17 1
   37    16    43 1
   38    17    18 2
   39    17    64 1
   40    18    19 1
   41    18    23 1
   42    19    20 2
   43    19    22 1
   44    20    44 1
   45    21    22 1
   46    21    45 1
   47    21    52 1
   48    21    53 1
   49    23    46 1
   50    24    47 1
   51    26    27 1
   52    26    48 1
   53    26    49 1
   54    26    50 1
   55    28    51 1
   56    52    54 1
   57    52    58 1
   58    52    59 1
   59    53    55 1
   60    53    60 1
   61    53    61 1
   62    54    55 1
   63    54    56 1
   64    54    57 1
   65    55    62 1
   66    55    63 1
   67    64    67 1
   68    64    69 1
   69    64    70 1
   70    65    66 1
   71    65    68 1
   72    65    75 1
   73    65    76 1
   74    66    77 1
   75    66    78 1
   76    66    79 1
   77    67    68 1
   78    67    71 1
   79    67    72 1
   80    68    73 1
   81    68    74 1
@<TRIPOS>SUBSTRUCTURE
1   ****   1
@<SCITEGIC>MOL_PROPERTY
GENERATION
SciTegic.value.StringValue
2

@<SCITEGIC>MOL_PROPERTY
FAMILY
SciTegic.value.StringValue
2

@<SCITEGIC>MOL_PROPERTY
LUDI3
SciTegic.value.StringValue
460

@<SCITEGIC>MOL_PROPERTY
FRAGMENTS
SciTegic.value.StringValue
C37 T10

@<SCITEGIC>MOL_PROPERTY
MW
SciTegic.value.StringValue
514.66

@<SCITEGIC>ATOM_PROPERTY
Formal Charge
SciTegic.value.StringValue
1 0
2 0
3 0
4 0
5 0
6 0
7 0
8 0
9 0
10 0
11 0
12 0
13 0
14 0
15 0
16 0
17 0
18 0
19 0
20 0
21 0
22 0
23 0
24 0
25 0
26 0
27 0
28 0
29 0
30 0
31 0
32 0
33 0
34 0
35 0
36 0
37 0
38 0
39 0
40 0
41 0
42 0
43 0
44 0
45 0
46 0
47 0
48 0
49 0
50 0
51 0
52 0
53 0
54 0
55 0
56 0
57 0
58 0
59 0
60 0
61 0
62 0
63 0
64 0
65 0
66 0
67 0
68 0
69 0
70 0
71 0
72 0
73 0
74 0
75 0
76 0
77 0
78 0
79 0

@<SCITEGIC>ATOM_PROPERTY
pdb_tempFactor
SciTegic.value.DoubleValue
1 0
2 0
3 0
4 0
5 0
6 0
7 0
8 0
9 0
10 0
11 0
12 0
13 0
14 0
15 0
16 0
17 0
18 0
19 0
20 0
21 0
22 0
23 0
24 0
25 0
26 0
27 0
28 0
29 0
30 0
31 0
32 0
33 0
34 0
35 0
36 0
37 0
38 0
39 0
40 0
41 0
42 0
43 0
44 0
45 0
46 0
47 0
48 0
49 0
50 0
51 0
52 0
53 0
54 0
55 0
56 0
57 0
58 0
59 0
60 0
61 0
62 0
63 0
64 0
65 0
66 0
67 0
68 0
69 0
70 0
71 0
72 0
73 0
74 0
75 0
76 0
77 0
78 0
79 0

@<SCITEGIC>ATOM_PROPERTY
pdb_occupancy
SciTegic.value.DoubleValue
1 1
2 1
3 1
4 1
5 1
6 1
7 1
8 1
9 1
10 1
11 1
12 1
13 1
14 1
15 1
16 1
17 1
18 1
19 1
20 1
21 1
22 1
23 1
24 1
25 1
26 1
27 1
28 1
29 1
30 1
31 1
32 1
33 1
34 1
35 1
36 1
37 1
38 1
39 1
40 1
41 1
42 1
43 1
44 1
45 1
46 1
47 1
48 1
49 1
50 1
51 1
52 1
53 1
54 1
55 1
56 1
57 1
58 1
59 1
60 1
61 1
62 1
63 1
64 1
65 1
66 1
67 1
68 1
69 1
70 1
71 1
72 1
73 1
74 1
75 1
76 1
77 1
78 1
79 1

@<TRIPOS>MOLECULE
Evo_9
69  70  1  0  0
SMALL
FORMAL_CHARGES
@<TRIPOS>ATOM
    1 O1        39.5349    33.3321    17.0015 O.3        1 SUBUNIT  0
    2 C2        40.1581    34.1687    16.0969 C.2        1 SUBUNIT  0
    3 C3        39.4051    34.7534    15.0900 C.2        1 SUBUNIT  0
    4 C4        40.0167    35.5768    14.1341 C.2        1 SUBUNIT  0
    5 C5        41.3861    35.7948    14.2284 C.2        1 SUBUNIT  0
    6 C6        42.1414    35.2321    15.2520 C.2        1 SUBUNIT  0
    7 C7        41.5186    34.4076    16.1802 C.2        1 SUBUNIT  0
    8 C8        43.6034    35.5406    15.4033 C.3        1 SUBUNIT  0
    9 C9        43.8146    36.4483    16.6224 C.3        1 SUBUNIT  0
   10 C10       45.2933    36.5602    16.9996 C.2        1 SUBUNIT  0
   11 C11       45.6318    36.4794    18.4935 C.3        1 SUBUNIT  0
   12 C12       46.1405    35.0775    18.8882 C.3        1 SUBUNIT  0
   13 C13       45.1412    33.9213    18.6395 C.3        1 SUBUNIT  0
   14 C14       45.8396    32.5613    18.4808 C.3        1 SUBUNIT  0
   15 C15       46.5397    32.4411    17.1510 C.2        1 SUBUNIT  0
   16 C16       47.9273    32.4921    17.0665 C.2        1 SUBUNIT  0
   17 C17       48.5594    32.4190    15.8329 C.2        1 SUBUNIT  0
   18 C18       47.8064    32.3050    14.6737 C.2        1 SUBUNIT  0
   19 C19       46.4198    32.2440    14.7347 C.2        1 SUBUNIT  0
   20 C20       45.7955    32.3012    15.9823 C.2        1 SUBUNIT  0
   21 C21       44.3883    31.7577    13.5883 C.3        1 SUBUNIT  0
   22 O22       45.7468    32.1463    13.5140 O.3        1 SUBUNIT  0
   23 O23       48.4345    32.2346    13.4476 O.3        1 SUBUNIT  0
   24 O24       46.5587    35.0644    20.2388 O.3        1 SUBUNIT  0
   25 O25       46.1424    36.6682    16.1693 O.2        1 SUBUNIT  0
   26 C26       37.9789    36.2326    13.0502 C.3        1 SUBUNIT  0
   27 O27       39.3911    36.2085    13.0542 O.3        1 SUBUNIT  0
   28 O28       38.0640    34.4391    15.0782 O.3        1 SUBUNIT  0
   29 H29       39.6923    33.6289    17.8923 H          1 SUBUNIT  0
   30 H30       41.8654    36.4303    13.4979 H          1 SUBUNIT  0
   31 H31       42.1000    33.9645    16.9760 H          1 SUBUNIT  0
   32 H32       44.1422    34.6014    15.5246 H          1 SUBUNIT  0
   33 H33       43.9923    36.0090    14.4977 H          1 SUBUNIT  0
   34 H34       43.2711    36.0693    17.4884 H          1 SUBUNIT  0
   35 H35       43.4225    37.4423    16.4307 H          1 SUBUNIT  0
   36 H36       46.3999    37.2228    18.7057 H          1 SUBUNIT  0
   37 H37       44.7462    36.7620    19.0591 H          1 SUBUNIT  0
   38 H38       47.0379    34.9014    18.2942 H          1 SUBUNIT  0
   39 H39       44.4068    33.8607    19.4432 H          1 SUBUNIT  0
   40 H40       44.5496    34.1056    17.7463 H          1 SUBUNIT  0
   41 H41       46.5407    32.3953    19.2994 H          1 SUBUNIT  0
   42 H42       45.1045    31.7628    18.5449 H          1 SUBUNIT  0
   43 H43       48.5177    32.5994    17.9649 H          1 SUBUNIT  0
   44 H44       49.6376    32.4561    15.7730 H          1 SUBUNIT  0
   45 H45       44.7209    32.2625    16.0695 H          1 SUBUNIT  0
   46 H46       43.7822    32.5150    14.0882 H          1 SUBUNIT  0
   47 H47       43.9922    31.6301    12.5799 H          1 SUBUNIT  0
   48 H48       47.7721    32.1076    12.7822 H          1 SUBUNIT  0
   49 H49       45.8238    35.3063    20.7966 H          1 SUBUNIT  0
   50 H50       37.5902    36.6698    13.9709 H          1 SUBUNIT  0
   51 H51       37.5689    35.2334    12.9097 H          1 SUBUNIT  0
   52 H52       37.6325    36.8426    12.2162 H          1 SUBUNIT  0
   53 H53       37.9425    33.7645    15.7371 H          1 SUBUNIT  0
   54 C54       44.2501    30.4430    14.3195 C.3        1 SUBUNIT  0
   55 C55       41.0497    29.1087    12.5887 C.3        1 SUBUNIT  0
   56 C56       40.9441    27.7795    13.3583 C.3        1 SUBUNIT  0
   57 C57       43.3500    29.4673    13.5387 C.3        1 SUBUNIT  0
   58 C58       41.9496    30.0837    13.3689 C.3        1 SUBUNIT  0
   59 H59       45.2232    30.0131    14.4375 H          1 SUBUNIT  0
   60 H60       43.8231    30.6286    15.2827 H          1 SUBUNIT  0
   61 H61       43.7771    29.2816    12.5757 H          1 SUBUNIT  0
   62 H62       43.2709    28.5463    14.0770 H          1 SUBUNIT  0
   63 H63       42.0277    31.0049    12.8307 H          1 SUBUNIT  0
   64 H64       41.5215    30.2696    14.3320 H          1 SUBUNIT  0
   65 H65       40.0754    29.5368    12.4777 H          1 SUBUNIT  0
   66 H66       41.4729    28.9302    11.6226 H          1 SUBUNIT  0
   67 H67       40.5202    27.9582    14.3250 H          1 SUBUNIT  0
   68 H68       40.3170    27.1022    12.8159 H          1 SUBUNIT  0
   69 H69       41.9177    27.3525    13.4697 H          1 SUBUNIT  0
@<TRIPOS>BOND
    1     1     2 1
    2     1    29 1
    3     2     3 2
    4     2     7 1
    5     3     4 1
    6     3    28 1
    7     4     5 2
    8     4    27 1
    9     5     6 1
   10     5    30 1
   11     6     7 2
   12     6     8 1
   13     7    31 1
   14     8     9 1
   15     8    32 1
   16     8    33 1
   17     9    10 1
   18     9    34 1
   19     9    35 1
   20    10    11 1
   21    10    25 2
   22    11    12 1
   23    11    36 1
   24    11    37 1
   25    12    13 1
   26    12    24 1
   27    12    38 1
   28    13    14 1
   29    13    39 1
   30    13    40 1
   31    14    15 1
   32    14    41 1
   33    14    42 1
   34    15    16 2
   35    15    20 1
   36    16    17 1
   37    16    43 1
   38    17    18 2
   39    17    44 1
   40    18    19 1
   41    18    23 1
   42    19    20 2
   43    19    22 1
   44    20    45 1
   45    21    22 1
   46    21    46 1
   47    21    47 1
   48    21    54 1
   49    23    48 1
   50    24    49 1
   51    26    27 1
   52    26    50 1
   53    26    51 1
   54    26    52 1
   55    28    53 1
   56    54    57 1
   57    54    59 1
   58    54    60 1
   59    55    56 1
   60    55    58 1
   61    55    65 1
   62    55    66 1
   63    56    67 1
   64    56    68 1
   65    56    69 1
   66    57    58 1
   67    57    61 1
   68    57    62 1
   69    58    63 1
   70    58    64 1
@<TRIPOS>SUBSTRUCTURE
1   ****   1
@<SCITEGIC>MOL_PROPERTY
GENERATION
SciTegic.value.StringValue
1

@<SCITEGIC>MOL_PROPERTY
FAMILY
SciTegic.value.StringValue
1

@<SCITEGIC>MOL_PROPERTY
LUDI3
SciTegic.value.StringValue
446

@<SCITEGIC>MOL_PROPERTY
FRAGMENTS
SciTegic.value.StringValue
T10

@<SCITEGIC>MOL_PROPERTY
MW
SciTegic.value.StringValue
460.57

@<SCITEGIC>ATOM_PROPERTY
Formal Charge
SciTegic.value.StringValue
1 0
2 0
3 0
4 0
5 0
6 0
7 0
8 0
9 0
10 0
11 0
12 0
13 0
14 0
15 0
16 0
17 0
18 0
19 0
20 0
21 0
22 0
23 0
24 0
25 0
26 0
27 0
28 0
29 0
30 0
31 0
32 0
33 0
34 0
35 0
36 0
37 0
38 0
39 0
40 0
41 0
42 0
43 0
44 0
45 0
46 0
47 0
48 0
49 0
50 0
51 0
52 0
53 0
54 0
55 0
56 0
57 0
58 0
59 0
60 0
61 0
62 0
63 0
64 0
65 0
66 0
67 0
68 0
69 0

@<SCITEGIC>ATOM_PROPERTY
pdb_tempFactor
SciTegic.value.DoubleValue
1 0
2 0
3 0
4 0
5 0
6 0
7 0
8 0
9 0
10 0
11 0
12 0
13 0
14 0
15 0
16 0
17 0
18 0
19 0
20 0
21 0
22 0
23 0
24 0
25 0
26 0
27 0
28 0
29 0
30 0
31 0
32 0
33 0
34 0
35 0
36 0
37 0
38 0
39 0
40 0
41 0
42 0
43 0
44 0
45 0
46 0
47 0
48 0
49 0
50 0
51 0
52 0
53 0
54 0
55 0
56 0
57 0
58 0
59 0
60 0
61 0
62 0
63 0
64 0
65 0
66 0
67 0
68 0
69 0

@<SCITEGIC>ATOM_PROPERTY
pdb_occupancy
SciTegic.value.DoubleValue
1 1
2 1
3 1
4 1
5 1
6 1
7 1
8 1
9 1
10 1
11 1
12 1
13 1
14 1
15 1
16 1
17 1
18 1
19 1
20 1
21 1
22 1
23 1
24 1
25 1
26 1
27 1
28 1
29 1
30 1
31 1
32 1
33 1
34 1
35 1
36 1
37 1
38 1
39 1
40 1
41 1
42 1
43 1
44 1
45 1
46 1
47 1
48 1
49 1
50 1
51 1
52 1
53 1
54 1
55 1
56 1
57 1
58 1
59 1
60 1
61 1
62 1
63 1
64 1
65 1
66 1
67 1
68 1
69 1

@<TRIPOS>MOLECULE
Evo_10
84  85  1  0  0
SMALL
FORMAL_CHARGES
@<TRIPOS>ATOM
    1 O1        39.5349    33.3321    17.0015 O.3        1 SUBUNIT  0
    2 C2        40.1581    34.1687    16.0969 C.2        1 SUBUNIT  0
    3 C3        39.4051    34.7534    15.0900 C.2        1 SUBUNIT  0
    4 C4        40.0167    35.5768    14.1341 C.2        1 SUBUNIT  0
    5 C5        41.3861    35.7948    14.2284 C.2        1 SUBUNIT  0
    6 C6        42.1414    35.2321    15.2520 C.2        1 SUBUNIT  0
    7 C7        41.5186    34.4076    16.1802 C.2        1 SUBUNIT  0
    8 C8        43.6034    35.5406    15.4033 C.3        1 SUBUNIT  0
    9 C9        43.8146    36.4483    16.6224 C.3        1 SUBUNIT  0
   10 C10       45.2933    36.5602    16.9996 C.2        1 SUBUNIT  0
   11 C11       45.6318    36.4794    18.4935 C.3        1 SUBUNIT  0
   12 C12       46.1405    35.0775    18.8882 C.3        1 SUBUNIT  0
   13 C13       45.1412    33.9213    18.6395 C.3        1 SUBUNIT  0
   14 C14       45.8396    32.5613    18.4808 C.3        1 SUBUNIT  0
   15 C15       46.5397    32.4411    17.1510 C.2        1 SUBUNIT  0
   16 C16       47.9273    32.4921    17.0665 C.2        1 SUBUNIT  0
   17 C17       48.5594    32.4190    15.8329 C.2        1 SUBUNIT  0
   18 C18       47.8064    32.3050    14.6737 C.2        1 SUBUNIT  0
   19 C19       46.4198    32.2440    14.7347 C.2        1 SUBUNIT  0
   20 C20       45.7955    32.3012    15.9823 C.2        1 SUBUNIT  0
   21 C21       44.3883    31.7577    13.5883 C.3        1 SUBUNIT  0
   22 O22       45.7468    32.1463    13.5140 O.3        1 SUBUNIT  0
   23 O23       48.4345    32.2346    13.4476 O.3        1 SUBUNIT  0
   24 O24       46.5587    35.0644    20.2388 O.3        1 SUBUNIT  0
   25 O25       46.1424    36.6682    16.1693 O.2        1 SUBUNIT  0
   26 C26       37.9789    36.2326    13.0502 C.3        1 SUBUNIT  0
   27 O27       39.3911    36.2085    13.0542 O.3        1 SUBUNIT  0
   28 O28       38.0640    34.4391    15.0782 O.3        1 SUBUNIT  0
   29 H29       39.6923    33.6289    17.8923 H          1 SUBUNIT  0
   30 H30       41.8654    36.4303    13.4979 H          1 SUBUNIT  0
   31 H31       42.1000    33.9645    16.9760 H          1 SUBUNIT  0
   32 H32       44.1422    34.6014    15.5246 H          1 SUBUNIT  0
   33 H33       43.9923    36.0090    14.4977 H          1 SUBUNIT  0
   34 H34       43.2711    36.0693    17.4884 H          1 SUBUNIT  0
   35 H35       43.4225    37.4423    16.4307 H          1 SUBUNIT  0
   36 H36       46.3999    37.2228    18.7057 H          1 SUBUNIT  0
   37 H37       44.7462    36.7620    19.0591 H          1 SUBUNIT  0
   38 H38       47.0379    34.9014    18.2942 H          1 SUBUNIT  0
   39 H39       44.4068    33.8607    19.4432 H          1 SUBUNIT  0
   40 H40       44.5496    34.1056    17.7463 H          1 SUBUNIT  0
   41 H41       46.5407    32.3953    19.2994 H          1 SUBUNIT  0
   42 H42       45.1045    31.7628    18.5449 H          1 SUBUNIT  0
   43 H43       48.5177    32.5994    17.9649 H          1 SUBUNIT  0
   44 H44       44.7209    32.2625    16.0695 H          1 SUBUNIT  0
   45 H45       43.7822    32.5150    14.0882 H          1 SUBUNIT  0
   46 H46       43.9922    31.6301    12.5799 H          1 SUBUNIT  0
   47 H47       47.7721    32.1076    12.7822 H          1 SUBUNIT  0
   48 H48       45.8238    35.3063    20.7966 H          1 SUBUNIT  0
   49 H49       37.5902    36.6698    13.9709 H          1 SUBUNIT  0
   50 H50       37.5689    35.2334    12.9097 H          1 SUBUNIT  0
   51 H51       37.6325    36.8426    12.2162 H          1 SUBUNIT  0
   52 H52       37.9425    33.7645    15.7371 H          1 SUBUNIT  0
   53 C53       44.2501    30.4430    14.3195 C.3        1 SUBUNIT  0
   54 C54       41.0497    29.1087    12.5887 C.3        1 SUBUNIT  0
   55 C55       40.9441    27.7795    13.3583 C.3        1 SUBUNIT  0
   56 C56       43.3500    29.4673    13.5387 C.3        1 SUBUNIT  0
   57 C57       41.9496    30.0837    13.3689 C.3        1 SUBUNIT  0
   58 H58       45.2232    30.0131    14.4375 H          1 SUBUNIT  0
   59 H59       43.8231    30.6286    15.2827 H          1 SUBUNIT  0
   60 H60       43.7771    29.2816    12.5757 H          1 SUBUNIT  0
   61 H61       43.2709    28.5463    14.0770 H          1 SUBUNIT  0
   62 H62       42.0277    31.0049    12.8307 H          1 SUBUNIT  0
   63 H63       41.5215    30.2696    14.3320 H          1 SUBUNIT  0
   64 H64       40.0754    29.5368    12.4777 H          1 SUBUNIT  0
   65 H65       41.4729    28.9302    11.6226 H          1 SUBUNIT  0
   66 H66       40.5202    27.9582    14.3250 H          1 SUBUNIT  0
   67 H67       40.3170    27.1022    12.8159 H          1 SUBUNIT  0
   68 H68       41.9177    27.3525    13.4697 H          1 SUBUNIT  0
   69 C69       50.0865    32.5080    15.6509 C.3        1 SUBUNIT  0
   70 C70       52.3034    35.4512    14.4500 C.3        1 SUBUNIT  0
   71 C71       53.8206    35.5524    14.2087 C.3        1 SUBUNIT  0
   72 C72       50.4369    33.9301    15.1746 C.3        1 SUBUNIT  0
   73 C73       51.9529    34.0300    14.9259 C.3        1 SUBUNIT  0
   74 H74       50.6114    32.2973    16.5595 H          1 SUBUNIT  0
   75 H75       50.3729    31.8005    14.9014 H          1 SUBUNIT  0
   76 H76       49.9119    34.1413    14.2668 H          1 SUBUNIT  0
   77 H77       50.1515    34.6379    15.9241 H          1 SUBUNIT  0
   78 H78       52.2392    33.3225    14.1765 H          1 SUBUNIT  0
   79 H79       52.4788    33.8191    15.8338 H          1 SUBUNIT  0
   80 H80       51.7812    35.6593    13.5396 H          1 SUBUNIT  0
   81 H81       52.0121    36.1583    15.1979 H          1 SUBUNIT  0
   82 H82       54.1120    34.8448    13.4600 H          1 SUBUNIT  0
   83 H83       54.0637    36.5407    13.8764 H          1 SUBUNIT  0
   84 H84       54.3420    35.3437    15.1182 H          1 SUBUNIT  0
@<TRIPOS>BOND
    1     1     2 1
    2     1    29 1
    3     2     3 2
    4     2     7 1
    5     3     4 1
    6     3    28 1
    7     4     5 2
    8     4    27 1
    9     5     6 1
   10     5    30 1
   11     6     7 2
   12     6     8 1
   13     7    31 1
   14     8     9 1
   15     8    32 1
   16     8    33 1
   17     9    10 1
   18     9    34 1
   19     9    35 1
   20    10    11 1
   21    10    25 2
   22    11    12 1
   23    11    36 1
   24    11    37 1
   25    12    13 1
   26    12    24 1
   27    12    38 1
   28    13    14 1
   29    13    39 1
   30    13    40 1
   31    14    15 1
   32    14    41 1
   33    14    42 1
   34    15    16 2
   35    15    20 1
   36    16    17 1
   37    16    43 1
   38    17    18 2
   39    17    69 1
   40    18    19 1
   41    18    23 1
   42    19    20 2
   43    19    22 1
   44    20    44 1
   45    21    22 1
   46    21    45 1
   47    21    46 1
   48    21    53 1
   49    23    47 1
   50    24    48 1
   51    26    27 1
   52    26    49 1
   53    26    50 1
   54    26    51 1
   55    28    52 1
   56    53    56 1
   57    53    58 1
   58    53    59 1
   59    54    55 1
   60    54    57 1
   61    54    64 1
   62    54    65 1
   63    55    66 1
   64    55    67 1
   65    55    68 1
   66    56    57 1
   67    56    60 1
   68    56    61 1
   69    57    62 1
   70    57    63 1
   71    69    72 1
   72    69    74 1
   73    69    75 1
   74    70    71 1
   75    70    73 1
   76    70    80 1
   77    70    81 1
   78    71    82 1
   79    71    83 1
   80    71    84 1
   81    72    73 1
   82    72    76 1
   83    72    77 1
   84    73    78 1
   85    73    79 1
@<TRIPOS>SUBSTRUCTURE
1   ****   1
@<SCITEGIC>MOL_PROPERTY
GENERATION
SciTegic.value.StringValue
2

@<SCITEGIC>MOL_PROPERTY
FAMILY
SciTegic.value.StringValue
3

@<SCITEGIC>MOL_PROPERTY
LUDI3
SciTegic.value.StringValue
426

@<SCITEGIC>MOL_PROPERTY
FRAGMENTS
SciTegic.value.StringValue
T10 T10

@<SCITEGIC>MOL_PROPERTY
MW
SciTegic.value.StringValue
530.7

@<SCITEGIC>ATOM_PROPERTY
Formal Charge
SciTegic.value.StringValue
1 0
2 0
3 0
4 0
5 0
6 0
7 0
8 0
9 0
10 0
11 0
12 0
13 0
14 0
15 0
16 0
17 0
18 0
19 0
20 0
21 0
22 0
23 0
24 0
25 0
26 0
27 0
28 0
29 0
30 0
31 0
32 0
33 0
34 0
35 0
36 0
37 0
38 0
39 0
40 0
41 0
42 0
43 0
44 0
45 0
46 0
47 0
48 0
49 0
50 0
51 0
52 0
53 0
54 0
55 0
56 0
57 0
58 0
59 0
60 0
61 0
62 0
63 0
64 0
65 0
66 0
67 0
68 0
69 0
70 0
71 0
72 0
73 0
74 0
75 0
76 0
77 0
78 0
79 0
80 0
81 0
82 0
83 0
84 0

@<SCITEGIC>ATOM_PROPERTY
pdb_tempFactor
SciTegic.value.DoubleValue
1 0
2 0
3 0
4 0
5 0
6 0
7 0
8 0
9 0
10 0
11 0
12 0
13 0
14 0
15 0
16 0
17 0
18 0
19 0
20 0
21 0
22 0
23 0
24 0
25 0
26 0
27 0
28 0
29 0
30 0
31 0
32 0
33 0
34 0
35 0
36 0
37 0
38 0
39 0
40 0
41 0
42 0
43 0
44 0
45 0
46 0
47 0
48 0
49 0
50 0
51 0
52 0
53 0
54 0
55 0
56 0
57 0
58 0
59 0
60 0
61 0
62 0
63 0
64 0
65 0
66 0
67 0
68 0
69 0
70 0
71 0
72 0
73 0
74 0
75 0
76 0
77 0
78 0
79 0
80 0
81 0
82 0
83 0
84 0

@<SCITEGIC>ATOM_PROPERTY
pdb_occupancy
SciTegic.value.DoubleValue
1 1
2 1
3 1
4 1
5 1
6 1
7 1
8 1
9 1
10 1
11 1
12 1
13 1
14 1
15 1
16 1
17 1
18 1
19 1
20 1
21 1
22 1
23 1
24 1
25 1
26 1
27 1
28 1
29 1
30 1
31 1
32 1
33 1
34 1
35 1
36 1
37 1
38 1
39 1
40 1
41 1
42 1
43 1
44 1
45 1
46 1
47 1
48 1
49 1
50 1
51 1
52 1
53 1
54 1
55 1
56 1
57 1
58 1
59 1
60 1
61 1
62 1
63 1
64 1
65 1
66 1
67 1
68 1
69 1
70 1
71 1
72 1
73 1
74 1
75 1
76 1
77 1
78 1
79 1
80 1
81 1
82 1
83 1
84 1
