# Supplementary material for: Discovery of Novel DPP-IV Inhibitors as Potential Candidates for the Treatment of Type 2 Diabetes Mellitus Predicted by 3D QSAR Pharmacophore Models, Molecular Docking and De Novo Evolution
Source: Molecules. 2019 Aug 7;24(16):2870. doi: 10.3390/molecules24162870 (PMC6720998; doi:10.3390/molecules24162870)
Supplement: Supplementary file 1 [file molecules-24-02870-s001.zip › Supplementary materials/DeNovoEvolution/dpp4_47_evo.mol2]

@<TRIPOS>MOLECULE
Evo_1
74  78  1  0  0
SMALL
FORMAL_CHARGES
@<TRIPOS>ATOM
    1 C1        48.6972    39.8651    20.0102 C.3        1 SUBUNIT  0
    2 O2        49.5121    38.9422    19.3201 O.3        1 SUBUNIT  0
    3 C3        48.9197    37.7069    19.0579 C.2        1 SUBUNIT  0
    4 C4        49.7026    36.7963    18.3591 C.2        1 SUBUNIT  0
    5 C5        49.2277    35.5236    18.0760 C.2        1 SUBUNIT  0
    6 C6        47.9735    35.1426    18.5263 C.2        1 SUBUNIT  0
    7 C7        47.1514    36.0597    19.1685 C.2        1 SUBUNIT  0
    8 C8        47.6253    37.3375    19.4428 C.2        1 SUBUNIT  0
    9 S9        47.3462    33.5472    18.0803 S.o2       1 SUBUNIT  0
   10 O10       46.3395    33.1446    19.0130 O.2        1 SUBUNIT  0
   11 O11       48.4487    32.6709    17.8180 O.2        1 SUBUNIT  0
   12 C12       44.8355    31.8563    16.4721 C.3        1 SUBUNIT  0
   13 N13       43.7812    32.8791    16.5253 N.am       1 SUBUNIT  0
   14 C14       44.1635    34.1986    17.0595 C.3        1 SUBUNIT  0
   15 C15       45.4704    34.7027    16.4180 C.3        1 SUBUNIT  0
   16 N16       46.5305    33.6866    16.5447 N.3        1 SUBUNIT  0
   17 C17       46.1335    32.4293    15.8965 C.3        1 SUBUNIT  0
   18 C18       42.5022    32.5838    16.1581 C.2        1 SUBUNIT  0
   19 O19       42.1675    31.4754    15.7570 O.2        1 SUBUNIT  0
   20 O20       41.6489    33.5869    16.3029 O.3        1 SUBUNIT  0
   21 C21       40.2672    33.4353    15.9704 C.3        1 SUBUNIT  0
   22 C22       39.8711    34.5192    15.0062 C.2        1 SUBUNIT  0
   23 C23       40.8029    35.0570    14.1228 C.2        1 SUBUNIT  0
   24 C24       40.4427    36.0708    13.2470 C.2        1 SUBUNIT  0
   25 C25       39.1353    36.5352    13.2209 C.2        1 SUBUNIT  0
   26 C26       38.1920    35.9851    14.0768 C.2        1 SUBUNIT  0
   27 C27       38.5617    34.9886    14.9715 C.2        1 SUBUNIT  0
   28 C28       45.2724    35.1751    14.9593 C.2        1 SUBUNIT  0
   29 O29       46.0808    34.9063    14.0786 O.2        1 SUBUNIT  0
   30 N30       44.1558    35.8956    14.7539 N.am       1 SUBUNIT  0
   31 O31       43.8399    36.3345    13.4685 O.3        1 SUBUNIT  0
   32 H32       47.8214    40.1162    19.4118 H          1 SUBUNIT  0
   33 H33       48.3951    39.4677    20.9803 H          1 SUBUNIT  0
   34 H34       49.2494    40.7847    20.1914 H          1 SUBUNIT  0
   35 H35       50.6936    37.0813    18.0383 H          1 SUBUNIT  0
   36 H36       49.8397    34.8275    17.5221 H          1 SUBUNIT  0
   37 H37       46.1454    35.7783    19.4515 H          1 SUBUNIT  0
   38 H38       46.9689    38.0190    19.9622 H          1 SUBUNIT  0
   39 H39       44.5329    30.9936    15.8765 H          1 SUBUNIT  0
   40 H40       45.0096    31.4921    17.4842 H          1 SUBUNIT  0
   41 H41       44.3016    34.0951    18.1350 H          1 SUBUNIT  0
   42 H42       43.3728    34.9424    16.9697 H          1 SUBUNIT  0
   43 H43       45.7996    35.5895    16.9508 H          1 SUBUNIT  0
   44 H44       39.6870    33.5254    16.8895 H          1 SUBUNIT  0
   45 H45       40.0517    32.4606    15.5285 H          1 SUBUNIT  0
   46 H46       41.8195    34.6937    14.1120 H          1 SUBUNIT  0
   47 H47       41.1847    36.4934    12.5855 H          1 SUBUNIT  0
   48 H48       38.8522    37.3221    12.5387 H          1 SUBUNIT  0
   49 H49       37.1738    36.3438    14.0625 H          1 SUBUNIT  0
   50 H50       37.8266    34.5795    15.6486 H          1 SUBUNIT  0
   51 H51       43.5283    36.0824    15.5107 H          1 SUBUNIT  0
   52 H52       44.5936    36.1510    12.9196 H          1 SUBUNIT  0
   53 C53       47.2723    31.4412    16.0164 C.3        1 SUBUNIT  0
   54 C54       45.9876    32.6463    14.4033 C.3        1 SUBUNIT  0
   55 C55       47.0621    30.4860    14.8389 C.3        1 SUBUNIT  0
   56 C56       46.2365    31.2603    13.8020 C.3        1 SUBUNIT  0
   57 H57       48.0263    30.1340    14.4251 H          1 SUBUNIT  0
   58 H58       46.5117    29.5821    15.1661 H          1 SUBUNIT  0
   59 H59       45.0064    33.0667    14.1143 H          1 SUBUNIT  0
   60 H60       46.7582    33.3615    14.0530 H          1 SUBUNIT  0
   61 H61       46.7515    31.3293    12.8247 H          1 SUBUNIT  0
   62 H62       45.2756    30.7425    13.6144 H          1 SUBUNIT  0
   63 C63       47.3266    30.7355    17.3433 C.3        1 SUBUNIT  0
   64 C64       48.5985    32.1455    15.8945 C.3        1 SUBUNIT  0
   65 C65       48.7726    30.2402    17.4278 C.3        1 SUBUNIT  0
   66 C66       49.5901    31.1463    16.4967 C.3        1 SUBUNIT  0
   67 H67       49.1491    30.2637    18.4682 H          1 SUBUNIT  0
   68 H68       48.8421    29.1869    17.0919 H          1 SUBUNIT  0
   69 H69       46.5894    29.9164    17.4401 H          1 SUBUNIT  0
   70 H70       47.1185    31.4534    18.1607 H          1 SUBUNIT  0
   71 H71       48.8571    32.4310    14.8579 H          1 SUBUNIT  0
   72 H72       48.5846    33.0800    16.4901 H          1 SUBUNIT  0
   73 H73       50.4111    31.6621    17.0307 H          1 SUBUNIT  0
   74 H74       50.0651    30.5443    15.6977 H          1 SUBUNIT  0
@<TRIPOS>BOND
    1     1     2 1
    2     1    32 1
    3     1    33 1
    4     1    34 1
    5     2     3 1
    6     3     4 2
    7     3     8 1
    8     4     5 1
    9     4    35 1
   10     5     6 2
   11     5    36 1
   12     6     7 1
   13     6     9 1
   14     7     8 2
   15     7    37 1
   16     8    38 1
   17     9    10 2
   18     9    11 2
   19     9    16 1
   20    12    13 1
   21    12    17 1
   22    12    39 1
   23    12    40 1
   24    13    14 1
   25    13    18 1
   26    14    15 1
   27    14    41 1
   28    14    42 1
   29    15    16 1
   30    15    28 1
   31    15    43 1
   32    16    17 1
   33    17    53 1
   34    17    54 1
   35    18    19 2
   36    18    20 1
   37    20    21 1
   38    21    22 1
   39    21    44 1
   40    21    45 1
   41    22    23 2
   42    22    27 1
   43    23    24 1
   44    23    46 1
   45    24    25 2
   46    24    47 1
   47    25    26 1
   48    25    48 1
   49    26    27 2
   50    26    49 1
   51    27    50 1
   52    28    29 2
   53    28    30 1
   54    30    31 1
   55    30    51 1
   56    31    52 1
   57    53    55 1
   58    53    63 1
   59    53    64 1
   60    54    56 1
   61    54    59 1
   62    54    60 1
   63    55    56 1
   64    55    57 1
   65    55    58 1
   66    56    61 1
   67    56    62 1
   68    63    65 1
   69    63    69 1
   70    63    70 1
   71    64    66 1
   72    64    71 1
   73    64    72 1
   74    65    66 1
   75    65    67 1
   76    65    68 1
   77    66    73 1
   78    66    74 1
@<TRIPOS>SUBSTRUCTURE
1   ****   1
@<SCITEGIC>MOL_PROPERTY
GENERATION
SciTegic.value.StringValue
2

@<SCITEGIC>MOL_PROPERTY
FAMILY
SciTegic.value.StringValue
1

@<SCITEGIC>MOL_PROPERTY
LUDI3
SciTegic.value.StringValue
669

@<SCITEGIC>MOL_PROPERTY
FRAGMENTS
SciTegic.value.StringValue
C37 C37

@<SCITEGIC>MOL_PROPERTY
MW
SciTegic.value.StringValue
557.66

@<SCITEGIC>ATOM_PROPERTY
Formal Charge
SciTegic.value.StringValue
1 0
2 0
3 0
4 0
5 0
6 0
7 0
8 0
9 0
10 0
11 0
12 0
13 0
14 0
15 0
16 0
17 0
18 0
19 0
20 0
21 0
22 0
23 0
24 0
25 0
26 0
27 0
28 0
29 0
30 0
31 0
32 0
33 0
34 0
35 0
36 0
37 0
38 0
39 0
40 0
41 0
42 0
43 0
44 0
45 0
46 0
47 0
48 0
49 0
50 0
51 0
52 0
53 0
54 0
55 0
56 0
57 0
58 0
59 0
60 0
61 0
62 0
63 0
64 0
65 0
66 0
67 0
68 0
69 0
70 0
71 0
72 0
73 0
74 0

@<SCITEGIC>ATOM_PROPERTY
pdb_tempFactor
SciTegic.value.DoubleValue
1 0
2 0
3 0
4 0
5 0
6 0
7 0
8 0
9 0
10 0
11 0
12 0
13 0
14 0
15 0
16 0
17 0
18 0
19 0
20 0
21 0
22 0
23 0
24 0
25 0
26 0
27 0
28 0
29 0
30 0
31 0
32 0
33 0
34 0
35 0
36 0
37 0
38 0
39 0
40 0
41 0
42 0
43 0
44 0
45 0
46 0
47 0
48 0
49 0
50 0
51 0
52 0
53 0
54 0
55 0
56 0
57 0
58 0
59 0
60 0
61 0
62 0
63 0
64 0
65 0
66 0
67 0
68 0
69 0
70 0
71 0
72 0
73 0
74 0

@<SCITEGIC>ATOM_PROPERTY
pdb_occupancy
SciTegic.value.DoubleValue
1 1
2 1
3 1
4 1
5 1
6 1
7 1
8 1
9 1
10 1
11 1
12 1
13 1
14 1
15 1
16 1
17 1
18 1
19 1
20 1
21 1
22 1
23 1
24 1
25 1
26 1
27 1
28 1
29 1
30 1
31 1
32 1
33 1
34 1
35 1
36 1
37 1
38 1
39 1
40 1
41 1
42 1
43 1
44 1
45 1
46 1
47 1
48 1
49 1
50 1
51 1
52 1
53 1
54 1
55 1
56 1
57 1
58 1
59 1
60 1
61 1
62 1
63 1
64 1
65 1
66 1
67 1
68 1
69 1
70 1
71 1
72 1
73 1
74 1

@<TRIPOS>MOLECULE
Evo_2
64  67  1  0  0
SMALL
FORMAL_CHARGES
@<TRIPOS>ATOM
    1 C1        48.6972    39.8651    20.0102 C.3        1 SUBUNIT  0
    2 O2        49.5121    38.9422    19.3201 O.3        1 SUBUNIT  0
    3 C3        48.9197    37.7069    19.0579 C.2        1 SUBUNIT  0
    4 C4        49.7026    36.7963    18.3591 C.2        1 SUBUNIT  0
    5 C5        49.2277    35.5236    18.0760 C.2        1 SUBUNIT  0
    6 C6        47.9735    35.1426    18.5263 C.2        1 SUBUNIT  0
    7 C7        47.1514    36.0597    19.1685 C.2        1 SUBUNIT  0
    8 C8        47.6253    37.3375    19.4428 C.2        1 SUBUNIT  0
    9 S9        47.3462    33.5472    18.0803 S.o2       1 SUBUNIT  0
   10 O10       46.3395    33.1446    19.0130 O.2        1 SUBUNIT  0
   11 O11       48.4487    32.6709    17.8180 O.2        1 SUBUNIT  0
   12 C12       44.8355    31.8563    16.4721 C.3        1 SUBUNIT  0
   13 N13       43.7812    32.8791    16.5253 N.am       1 SUBUNIT  0
   14 C14       44.1635    34.1986    17.0595 C.3        1 SUBUNIT  0
   15 C15       45.4704    34.7027    16.4180 C.3        1 SUBUNIT  0
   16 N16       46.5305    33.6866    16.5447 N.3        1 SUBUNIT  0
   17 C17       46.1335    32.4293    15.8965 C.3        1 SUBUNIT  0
   18 C18       42.5022    32.5838    16.1581 C.2        1 SUBUNIT  0
   19 O19       42.1675    31.4754    15.7570 O.2        1 SUBUNIT  0
   20 O20       41.6489    33.5869    16.3029 O.3        1 SUBUNIT  0
   21 C21       40.2672    33.4353    15.9704 C.3        1 SUBUNIT  0
   22 C22       39.8711    34.5192    15.0062 C.2        1 SUBUNIT  0
   23 C23       40.8029    35.0570    14.1228 C.2        1 SUBUNIT  0
   24 C24       40.4427    36.0708    13.2470 C.2        1 SUBUNIT  0
   25 C25       39.1353    36.5352    13.2209 C.2        1 SUBUNIT  0
   26 C26       38.1920    35.9851    14.0768 C.2        1 SUBUNIT  0
   27 C27       38.5617    34.9886    14.9715 C.2        1 SUBUNIT  0
   28 C28       45.2724    35.1751    14.9593 C.2        1 SUBUNIT  0
   29 O29       46.0808    34.9063    14.0786 O.2        1 SUBUNIT  0
   30 N30       44.1558    35.8956    14.7539 N.am       1 SUBUNIT  0
   31 O31       43.8399    36.3345    13.4685 O.3        1 SUBUNIT  0
   32 H32       47.8214    40.1162    19.4118 H          1 SUBUNIT  0
   33 H33       48.3951    39.4677    20.9803 H          1 SUBUNIT  0
   34 H34       49.2494    40.7847    20.1914 H          1 SUBUNIT  0
   35 H35       50.6936    37.0813    18.0383 H          1 SUBUNIT  0
   36 H36       49.8397    34.8275    17.5221 H          1 SUBUNIT  0
   37 H37       46.1454    35.7783    19.4515 H          1 SUBUNIT  0
   38 H38       46.9689    38.0190    19.9622 H          1 SUBUNIT  0
   39 H39       44.5329    30.9936    15.8765 H          1 SUBUNIT  0
   40 H40       45.0096    31.4921    17.4842 H          1 SUBUNIT  0
   41 H41       44.3016    34.0951    18.1350 H          1 SUBUNIT  0
   42 H42       43.3728    34.9424    16.9697 H          1 SUBUNIT  0
   43 H43       45.7996    35.5895    16.9508 H          1 SUBUNIT  0
   44 H44       39.6870    33.5254    16.8895 H          1 SUBUNIT  0
   45 H45       40.0517    32.4606    15.5285 H          1 SUBUNIT  0
   46 H46       41.8195    34.6937    14.1120 H          1 SUBUNIT  0
   47 H47       41.1847    36.4934    12.5855 H          1 SUBUNIT  0
   48 H48       38.8522    37.3221    12.5387 H          1 SUBUNIT  0
   49 H49       37.1738    36.3438    14.0625 H          1 SUBUNIT  0
   50 H50       37.8266    34.5795    15.6486 H          1 SUBUNIT  0
   51 H51       43.5283    36.0824    15.5107 H          1 SUBUNIT  0
   52 H52       44.5936    36.1510    12.9196 H          1 SUBUNIT  0
   53 C53       47.2723    31.4412    16.0164 C.3        1 SUBUNIT  0
   54 C54       45.9876    32.6463    14.4033 C.3        1 SUBUNIT  0
   55 C55       47.0621    30.4860    14.8389 C.3        1 SUBUNIT  0
   56 C56       46.2365    31.2603    13.8020 C.3        1 SUBUNIT  0
   57 H57       48.0263    30.1340    14.4251 H          1 SUBUNIT  0
   58 H58       46.5117    29.5821    15.1661 H          1 SUBUNIT  0
   59 H59       47.2959    30.9178    16.9907 H          1 SUBUNIT  0
   60 H60       48.2393    31.9711    15.9129 H          1 SUBUNIT  0
   61 H61       45.0064    33.0667    14.1143 H          1 SUBUNIT  0
   62 H62       46.7582    33.3615    14.0530 H          1 SUBUNIT  0
   63 H63       46.7515    31.3293    12.8247 H          1 SUBUNIT  0
   64 H64       45.2756    30.7425    13.6144 H          1 SUBUNIT  0
@<TRIPOS>BOND
    1     1     2 1
    2     1    32 1
    3     1    33 1
    4     1    34 1
    5     2     3 1
    6     3     4 2
    7     3     8 1
    8     4     5 1
    9     4    35 1
   10     5     6 2
   11     5    36 1
   12     6     7 1
   13     6     9 1
   14     7     8 2
   15     7    37 1
   16     8    38 1
   17     9    10 2
   18     9    11 2
   19     9    16 1
   20    12    13 1
   21    12    17 1
   22    12    39 1
   23    12    40 1
   24    13    14 1
   25    13    18 1
   26    14    15 1
   27    14    41 1
   28    14    42 1
   29    15    16 1
   30    15    28 1
   31    15    43 1
   32    16    17 1
   33    17    53 1
   34    17    54 1
   35    18    19 2
   36    18    20 1
   37    20    21 1
   38    21    22 1
   39    21    44 1
   40    21    45 1
   41    22    23 2
   42    22    27 1
   43    23    24 1
   44    23    46 1
   45    24    25 2
   46    24    47 1
   47    25    26 1
   48    25    48 1
   49    26    27 2
   50    26    49 1
   51    27    50 1
   52    28    29 2
   53    28    30 1
   54    30    31 1
   55    30    51 1
   56    31    52 1
   57    53    55 1
   58    53    59 1
   59    53    60 1
   60    54    56 1
   61    54    61 1
   62    54    62 1
   63    55    56 1
   64    55    57 1
   65    55    58 1
   66    56    63 1
   67    56    64 1
@<TRIPOS>SUBSTRUCTURE
1   ****   1
@<SCITEGIC>MOL_PROPERTY
GENERATION
SciTegic.value.StringValue
1

@<SCITEGIC>MOL_PROPERTY
FAMILY
SciTegic.value.StringValue
1

@<SCITEGIC>MOL_PROPERTY
LUDI3
SciTegic.value.StringValue
667

@<SCITEGIC>MOL_PROPERTY
FRAGMENTS
SciTegic.value.StringValue
C37

@<SCITEGIC>MOL_PROPERTY
MW
SciTegic.value.StringValue
503.57

@<SCITEGIC>ATOM_PROPERTY
Formal Charge
SciTegic.value.StringValue
1 0
2 0
3 0
4 0
5 0
6 0
7 0
8 0
9 0
10 0
11 0
12 0
13 0
14 0
15 0
16 0
17 0
18 0
19 0
20 0
21 0
22 0
23 0
24 0
25 0
26 0
27 0
28 0
29 0
30 0
31 0
32 0
33 0
34 0
35 0
36 0
37 0
38 0
39 0
40 0
41 0
42 0
43 0
44 0
45 0
46 0
47 0
48 0
49 0
50 0
51 0
52 0
53 0
54 0
55 0
56 0
57 0
58 0
59 0
60 0
61 0
62 0
63 0
64 0

@<SCITEGIC>ATOM_PROPERTY
pdb_tempFactor
SciTegic.value.DoubleValue
1 0
2 0
3 0
4 0
5 0
6 0
7 0
8 0
9 0
10 0
11 0
12 0
13 0
14 0
15 0
16 0
17 0
18 0
19 0
20 0
21 0
22 0
23 0
24 0
25 0
26 0
27 0
28 0
29 0
30 0
31 0
32 0
33 0
34 0
35 0
36 0
37 0
38 0
39 0
40 0
41 0
42 0
43 0
44 0
45 0
46 0
47 0
48 0
49 0
50 0
51 0
52 0
53 0
54 0
55 0
56 0
57 0
58 0
59 0
60 0
61 0
62 0
63 0
64 0

@<SCITEGIC>ATOM_PROPERTY
pdb_occupancy
SciTegic.value.DoubleValue
1 1
2 1
3 1
4 1
5 1
6 1
7 1
8 1
9 1
10 1
11 1
12 1
13 1
14 1
15 1
16 1
17 1
18 1
19 1
20 1
21 1
22 1
23 1
24 1
25 1
26 1
27 1
28 1
29 1
30 1
31 1
32 1
33 1
34 1
35 1
36 1
37 1
38 1
39 1
40 1
41 1
42 1
43 1
44 1
45 1
46 1
47 1
48 1
49 1
50 1
51 1
52 1
53 1
54 1
55 1
56 1
57 1
58 1
59 1
60 1
61 1
62 1
63 1
64 1
