# Supplementary material for: Discovery of Novel DPP-IV Inhibitors as Potential Candidates for the Treatment of Type 2 Diabetes Mellitus Predicted by 3D QSAR Pharmacophore Models, Molecular Docking and De Novo Evolution
Source: Molecules. 2019 Aug 7;24(16):2870. doi: 10.3390/molecules24162870 (PMC6720998; doi:10.3390/molecules24162870)
Supplement: Supplementary file 1 [file molecules-24-02870-s001.zip › Supplementary materials/DeNovoEvolution/dpp4_48_evo.mol2]

@<TRIPOS>MOLECULE
Evo_1
67  70  1  0  0
SMALL
FORMAL_CHARGES
@<TRIPOS>ATOM
    1 C1        38.6674    37.1438    13.0468 C.3        1 SUBUNIT  0
    2 C2        38.6825    35.9955    14.0274 C.2        1 SUBUNIT  0
    3 N3        37.5851    35.2567    14.3329 N.2        1 SUBUNIT  0
    4 O4        37.9181    34.3403    15.2070 O.3        1 SUBUNIT  0
    5 C5        39.2440    34.4354    15.4776 C.2        1 SUBUNIT  0
    6 C6        39.9697    33.4945    16.4091 C.3        1 SUBUNIT  0
    7 C7        39.7668    35.5110    14.7650 C.2        1 SUBUNIT  0
    8 O8        41.5298    33.2967    13.0462 O.2        1 SUBUNIT  0
    9 C9        42.2697    34.1098    13.5860 C.2        1 SUBUNIT  0
   10 C10       41.9718    35.6121    13.5427 C.3        1 SUBUNIT  0
   11 C11       41.1807    36.0561    14.7839 C.3        1 SUBUNIT  0
   12 N12       43.3976    33.8099    14.2674 N.am       1 SUBUNIT  0
   13 C13       43.8119    32.4275    14.5076 C.3        1 SUBUNIT  0
   14 C14       43.4323    31.9731    15.9259 C.3        1 SUBUNIT  0
   15 C15       44.3121    32.6340    16.9958 C.2        1 SUBUNIT  0
   16 O16       45.1795    32.0006    17.5848 O.2        1 SUBUNIT  0
   17 N17       44.0363    33.9419    17.1879 N.am       1 SUBUNIT  0
   18 C18       44.8475    34.7774    18.0670 C.3        1 SUBUNIT  0
   19 C19       46.3106    34.8312    17.5769 C.3        1 SUBUNIT  0
   20 C20       46.6643    36.2945    17.3042 C.3        1 SUBUNIT  0
   21 S21       45.1573    37.0202    16.6953 S.o2       1 SUBUNIT  0
   22 O22       45.1906    38.4492    16.8153 O.2        1 SUBUNIT  0
   23 O23       44.7871    36.4222    15.4468 O.2        1 SUBUNIT  0
   24 C24       44.3051    36.2129    18.0381 C.3        1 SUBUNIT  0
   25 H25       39.6746    37.3382    12.6839 H          1 SUBUNIT  0
   26 H26       38.0294    36.9101    12.1943 H          1 SUBUNIT  0
   27 H27       38.2921    38.0457    13.5279 H          1 SUBUNIT  0
   28 H28       40.8613    33.9599    16.8285 H          1 SUBUNIT  0
   29 H29       40.2518    32.5920    15.8684 H          1 SUBUNIT  0
   30 H30       39.3150    33.2036    17.2281 H          1 SUBUNIT  0
   31 H31       42.9150    36.1552    13.4882 H          1 SUBUNIT  0
   32 H32       41.4272    35.8355    12.6256 H          1 SUBUNIT  0
   33 H33       41.6873    35.7640    15.7047 H          1 SUBUNIT  0
   34 H34       41.1090    37.1418    14.8118 H          1 SUBUNIT  0
   35 H35       43.9293    34.5698    14.6473 H          1 SUBUNIT  0
   36 H36       43.5548    30.8942    16.0153 H          1 SUBUNIT  0
   37 H37       42.3888    32.1907    16.1343 H          1 SUBUNIT  0
   38 H38       43.2560    34.3467    16.7124 H          1 SUBUNIT  0
   39 H39       44.7617    34.3522    19.0695 H          1 SUBUNIT  0
   40 H40       46.9891    34.3928    18.3085 H          1 SUBUNIT  0
   41 H41       46.4328    34.2655    16.6523 H          1 SUBUNIT  0
   42 H42       44.5741    36.7184    18.9630 H          1 SUBUNIT  0
   43 H43       43.2232    36.2719    17.9215 H          1 SUBUNIT  0
   44 C44       47.0794    36.9838    18.5659 C.3        1 SUBUNIT  0
   45 C45       47.8065    36.4832    16.3466 C.3        1 SUBUNIT  0
   46 C46       48.5725    36.6627    18.6687 C.3        1 SUBUNIT  0
   47 C47       49.0400    36.3409    17.2424 C.3        1 SUBUNIT  0
   48 H48       49.1386    37.5035    19.1130 H          1 SUBUNIT  0
   49 H49       48.7368    35.7890    19.3296 H          1 SUBUNIT  0
   50 H50       46.5117    36.6609    19.4588 H          1 SUBUNIT  0
   51 H51       46.9278    38.0765    18.4666 H          1 SUBUNIT  0
   52 H52       47.8082    35.7696    15.5018 H          1 SUBUNIT  0
   53 H53       47.7656    37.4997    15.9070 H          1 SUBUNIT  0
   54 H54       49.8601    37.0065    16.9114 H          1 SUBUNIT  0
   55 H55       49.4356    35.3076    17.1937 H          1 SUBUNIT  0
   56 C56       45.2942    32.3373    14.2615 C.3        1 SUBUNIT  0
   57 C57       43.1985    31.5271    13.4514 C.3        1 SUBUNIT  0
   58 C58       45.5171    30.8670    13.8984 C.3        1 SUBUNIT  0
   59 C59       44.1702    30.3462    13.3777 C.3        1 SUBUNIT  0
   60 H60       46.3254    30.7518    13.1512 H          1 SUBUNIT  0
   61 H61       45.8293    30.2900    14.7909 H          1 SUBUNIT  0
   62 H62       45.8999    32.6582    15.1298 H          1 SUBUNIT  0
   63 H63       45.5785    32.9896    13.4128 H          1 SUBUNIT  0
   64 H64       42.1638    31.2141    13.6845 H          1 SUBUNIT  0
   65 H65       43.1616    32.0561    12.4783 H          1 SUBUNIT  0
   66 H66       44.2463    29.9478    12.3478 H          1 SUBUNIT  0
   67 H67       43.8124    29.5114    14.0113 H          1 SUBUNIT  0
@<TRIPOS>BOND
    1     1     2 1
    2     1    25 1
    3     1    26 1
    4     1    27 1
    5     2     3 2
    6     2     7 1
    7     3     4 1
    8     4     5 1
    9     5     6 1
   10     5     7 2
   11     6    28 1
   12     6    29 1
   13     6    30 1
   14     7    11 1
   15     8     9 2
   16     9    10 1
   17     9    12 1
   18    10    11 1
   19    10    31 1
   20    10    32 1
   21    11    33 1
   22    11    34 1
   23    12    13 1
   24    12    35 1
   25    13    14 1
   26    13    56 1
   27    13    57 1
   28    14    15 1
   29    14    36 1
   30    14    37 1
   31    15    16 2
   32    15    17 1
   33    17    18 1
   34    17    38 1
   35    18    19 1
   36    18    24 1
   37    18    39 1
   38    19    20 1
   39    19    40 1
   40    19    41 1
   41    20    21 1
   42    20    44 1
   43    20    45 1
   44    21    22 2
   45    21    23 2
   46    21    24 1
   47    24    42 1
   48    24    43 1
   49    44    46 1
   50    44    50 1
   51    44    51 1
   52    45    47 1
   53    45    52 1
   54    45    53 1
   55    46    47 1
   56    46    48 1
   57    46    49 1
   58    47    54 1
   59    47    55 1
   60    56    58 1
   61    56    62 1
   62    56    63 1
   63    57    59 1
   64    57    64 1
   65    57    65 1
   66    58    59 1
   67    58    60 1
   68    58    61 1
   69    59    66 1
   70    59    67 1
@<TRIPOS>SUBSTRUCTURE
1   ****   1
@<SCITEGIC>MOL_PROPERTY
GENERATION
SciTegic.value.StringValue
2

@<SCITEGIC>MOL_PROPERTY
FAMILY
SciTegic.value.StringValue
1

@<SCITEGIC>MOL_PROPERTY
LUDI3
SciTegic.value.StringValue
386

@<SCITEGIC>MOL_PROPERTY
FRAGMENTS
SciTegic.value.StringValue
C37 C37

@<SCITEGIC>MOL_PROPERTY
MW
SciTegic.value.StringValue
465.61

@<SCITEGIC>ATOM_PROPERTY
Formal Charge
SciTegic.value.StringValue
1 0
2 0
3 0
4 0
5 0
6 0
7 0
8 0
9 0
10 0
11 0
12 0
13 0
14 0
15 0
16 0
17 0
18 0
19 0
20 0
21 0
22 0
23 0
24 0
25 0
26 0
27 0
28 0
29 0
30 0
31 0
32 0
33 0
34 0
35 0
36 0
37 0
38 0
39 0
40 0
41 0
42 0
43 0
44 0
45 0
46 0
47 0
48 0
49 0
50 0
51 0
52 0
53 0
54 0
55 0
56 0
57 0
58 0
59 0
60 0
61 0
62 0
63 0
64 0
65 0
66 0
67 0

@<SCITEGIC>ATOM_PROPERTY
pdb_tempFactor
SciTegic.value.DoubleValue
1 0
2 0
3 0
4 0
5 0
6 0
7 0
8 0
9 0
10 0
11 0
12 0
13 0
14 0
15 0
16 0
17 0
18 0
19 0
20 0
21 0
22 0
23 0
24 0
25 0
26 0
27 0
28 0
29 0
30 0
31 0
32 0
33 0
34 0
35 0
36 0
37 0
38 0
39 0
40 0
41 0
42 0
43 0
44 0
45 0
46 0
47 0
48 0
49 0
50 0
51 0
52 0
53 0
54 0
55 0
56 0
57 0
58 0
59 0
60 0
61 0
62 0
63 0
64 0
65 0
66 0
67 0

@<SCITEGIC>ATOM_PROPERTY
pdb_occupancy
SciTegic.value.DoubleValue
1 1
2 1
3 1
4 1
5 1
6 1
7 1
8 1
9 1
10 1
11 1
12 1
13 1
14 1
15 1
16 1
17 1
18 1
19 1
20 1
21 1
22 1
23 1
24 1
25 1
26 1
27 1
28 1
29 1
30 1
31 1
32 1
33 1
34 1
35 1
36 1
37 1
38 1
39 1
40 1
41 1
42 1
43 1
44 1
45 1
46 1
47 1
48 1
49 1
50 1
51 1
52 1
53 1
54 1
55 1
56 1
57 1
58 1
59 1
60 1
61 1
62 1
63 1
64 1
65 1
66 1
67 1

@<TRIPOS>MOLECULE
Evo_2
57  59  1  0  0
SMALL
FORMAL_CHARGES
@<TRIPOS>ATOM
    1 C1        38.6674    37.1438    13.0468 C.3        1 SUBUNIT  0
    2 C2        38.6825    35.9955    14.0274 C.2        1 SUBUNIT  0
    3 N3        37.5851    35.2567    14.3329 N.2        1 SUBUNIT  0
    4 O4        37.9181    34.3403    15.2070 O.3        1 SUBUNIT  0
    5 C5        39.2440    34.4354    15.4776 C.2        1 SUBUNIT  0
    6 C6        39.9697    33.4945    16.4091 C.3        1 SUBUNIT  0
    7 C7        39.7668    35.5110    14.7650 C.2        1 SUBUNIT  0
    8 O8        41.5298    33.2967    13.0462 O.2        1 SUBUNIT  0
    9 C9        42.2697    34.1098    13.5860 C.2        1 SUBUNIT  0
   10 C10       41.9718    35.6121    13.5427 C.3        1 SUBUNIT  0
   11 C11       41.1807    36.0561    14.7839 C.3        1 SUBUNIT  0
   12 N12       43.3976    33.8099    14.2674 N.am       1 SUBUNIT  0
   13 C13       43.8119    32.4275    14.5076 C.3        1 SUBUNIT  0
   14 C14       43.4323    31.9731    15.9259 C.3        1 SUBUNIT  0
   15 C15       44.3121    32.6340    16.9958 C.2        1 SUBUNIT  0
   16 O16       45.1795    32.0006    17.5848 O.2        1 SUBUNIT  0
   17 N17       44.0363    33.9419    17.1879 N.am       1 SUBUNIT  0
   18 C18       44.8475    34.7774    18.0670 C.3        1 SUBUNIT  0
   19 C19       46.3106    34.8312    17.5769 C.3        1 SUBUNIT  0
   20 C20       46.6643    36.2945    17.3042 C.3        1 SUBUNIT  0
   21 S21       45.1573    37.0202    16.6953 S.o2       1 SUBUNIT  0
   22 O22       45.1906    38.4492    16.8153 O.2        1 SUBUNIT  0
   23 O23       44.7871    36.4222    15.4468 O.2        1 SUBUNIT  0
   24 C24       44.3051    36.2129    18.0381 C.3        1 SUBUNIT  0
   25 H25       39.6746    37.3382    12.6839 H          1 SUBUNIT  0
   26 H26       38.0294    36.9101    12.1943 H          1 SUBUNIT  0
   27 H27       38.2921    38.0457    13.5279 H          1 SUBUNIT  0
   28 H28       40.8613    33.9599    16.8285 H          1 SUBUNIT  0
   29 H29       40.2518    32.5920    15.8684 H          1 SUBUNIT  0
   30 H30       39.3150    33.2036    17.2281 H          1 SUBUNIT  0
   31 H31       42.9150    36.1552    13.4882 H          1 SUBUNIT  0
   32 H32       41.4272    35.8355    12.6256 H          1 SUBUNIT  0
   33 H33       41.6873    35.7640    15.7047 H          1 SUBUNIT  0
   34 H34       41.1090    37.1418    14.8118 H          1 SUBUNIT  0
   35 H35       43.9293    34.5698    14.6473 H          1 SUBUNIT  0
   36 H36       44.8902    32.3819    14.3523 H          1 SUBUNIT  0
   37 H37       43.3495    31.7861    13.7562 H          1 SUBUNIT  0
   38 H38       43.5548    30.8942    16.0153 H          1 SUBUNIT  0
   39 H39       42.3888    32.1907    16.1343 H          1 SUBUNIT  0
   40 H40       43.2560    34.3467    16.7124 H          1 SUBUNIT  0
   41 H41       44.7617    34.3522    19.0695 H          1 SUBUNIT  0
   42 H42       46.9891    34.3928    18.3085 H          1 SUBUNIT  0
   43 H43       46.4328    34.2655    16.6523 H          1 SUBUNIT  0
   44 H44       44.5741    36.7184    18.9630 H          1 SUBUNIT  0
   45 H45       43.2232    36.2719    17.9215 H          1 SUBUNIT  0
   46 C46       47.0794    36.9838    18.5659 C.3        1 SUBUNIT  0
   47 C47       47.8065    36.4832    16.3466 C.3        1 SUBUNIT  0
   48 C48       48.5725    36.6627    18.6687 C.3        1 SUBUNIT  0
   49 C49       49.0400    36.3409    17.2424 C.3        1 SUBUNIT  0
   50 H50       49.1386    37.5035    19.1130 H          1 SUBUNIT  0
   51 H51       48.7368    35.7890    19.3296 H          1 SUBUNIT  0
   52 H52       46.5117    36.6609    19.4588 H          1 SUBUNIT  0
   53 H53       46.9278    38.0765    18.4666 H          1 SUBUNIT  0
   54 H54       47.8082    35.7696    15.5018 H          1 SUBUNIT  0
   55 H55       47.7656    37.4997    15.9070 H          1 SUBUNIT  0
   56 H56       49.8601    37.0065    16.9114 H          1 SUBUNIT  0
   57 H57       49.4356    35.3076    17.1937 H          1 SUBUNIT  0
@<TRIPOS>BOND
    1     1     2 1
    2     1    25 1
    3     1    26 1
    4     1    27 1
    5     2     3 2
    6     2     7 1
    7     3     4 1
    8     4     5 1
    9     5     6 1
   10     5     7 2
   11     6    28 1
   12     6    29 1
   13     6    30 1
   14     7    11 1
   15     8     9 2
   16     9    10 1
   17     9    12 1
   18    10    11 1
   19    10    31 1
   20    10    32 1
   21    11    33 1
   22    11    34 1
   23    12    13 1
   24    12    35 1
   25    13    14 1
   26    13    36 1
   27    13    37 1
   28    14    15 1
   29    14    38 1
   30    14    39 1
   31    15    16 2
   32    15    17 1
   33    17    18 1
   34    17    40 1
   35    18    19 1
   36    18    24 1
   37    18    41 1
   38    19    20 1
   39    19    42 1
   40    19    43 1
   41    20    21 1
   42    20    46 1
   43    20    47 1
   44    21    22 2
   45    21    23 2
   46    21    24 1
   47    24    44 1
   48    24    45 1
   49    46    48 1
   50    46    52 1
   51    46    53 1
   52    47    49 1
   53    47    54 1
   54    47    55 1
   55    48    49 1
   56    48    50 1
   57    48    51 1
   58    49    56 1
   59    49    57 1
@<TRIPOS>SUBSTRUCTURE
1   ****   1
@<SCITEGIC>MOL_PROPERTY
GENERATION
SciTegic.value.StringValue
1

@<SCITEGIC>MOL_PROPERTY
FAMILY
SciTegic.value.StringValue
1

@<SCITEGIC>MOL_PROPERTY
LUDI3
SciTegic.value.StringValue
372

@<SCITEGIC>MOL_PROPERTY
FRAGMENTS
SciTegic.value.StringValue
C37

@<SCITEGIC>MOL_PROPERTY
MW
SciTegic.value.StringValue
411.52

@<SCITEGIC>ATOM_PROPERTY
Formal Charge
SciTegic.value.StringValue
1 0
2 0
3 0
4 0
5 0
6 0
7 0
8 0
9 0
10 0
11 0
12 0
13 0
14 0
15 0
16 0
17 0
18 0
19 0
20 0
21 0
22 0
23 0
24 0
25 0
26 0
27 0
28 0
29 0
30 0
31 0
32 0
33 0
34 0
35 0
36 0
37 0
38 0
39 0
40 0
41 0
42 0
43 0
44 0
45 0
46 0
47 0
48 0
49 0
50 0
51 0
52 0
53 0
54 0
55 0
56 0
57 0

@<SCITEGIC>ATOM_PROPERTY
pdb_tempFactor
SciTegic.value.DoubleValue
1 0
2 0
3 0
4 0
5 0
6 0
7 0
8 0
9 0
10 0
11 0
12 0
13 0
14 0
15 0
16 0
17 0
18 0
19 0
20 0
21 0
22 0
23 0
24 0
25 0
26 0
27 0
28 0
29 0
30 0
31 0
32 0
33 0
34 0
35 0
36 0
37 0
38 0
39 0
40 0
41 0
42 0
43 0
44 0
45 0
46 0
47 0
48 0
49 0
50 0
51 0
52 0
53 0
54 0
55 0
56 0
57 0

@<SCITEGIC>ATOM_PROPERTY
pdb_occupancy
SciTegic.value.DoubleValue
1 1
2 1
3 1
4 1
5 1
6 1
7 1
8 1
9 1
10 1
11 1
12 1
13 1
14 1
15 1
16 1
17 1
18 1
19 1
20 1
21 1
22 1
23 1
24 1
25 1
26 1
27 1
28 1
29 1
30 1
31 1
32 1
33 1
34 1
35 1
36 1
37 1
38 1
39 1
40 1
41 1
42 1
43 1
44 1
45 1
46 1
47 1
48 1
49 1
50 1
51 1
52 1
53 1
54 1
55 1
56 1
57 1
