# Supplementary material for: Discovery of Novel DPP-IV Inhibitors as Potential Candidates for the Treatment of Type 2 Diabetes Mellitus Predicted by 3D QSAR Pharmacophore Models, Molecular Docking and De Novo Evolution
Source: Molecules. 2019 Aug 7;24(16):2870. doi: 10.3390/molecules24162870 (PMC6720998; doi:10.3390/molecules24162870)
Supplement: Supplementary file 1 [file molecules-24-02870-s001.zip › Supplementary materials/DeNovoEvolution/dpp4_49_evo.mol2]

@<TRIPOS>MOLECULE
Evo_1
77  81  1  0  0
SMALL
FORMAL_CHARGES
@<TRIPOS>ATOM
    1 C1        51.1425    37.5435    21.2092 C.3        1 SUBUNIT  0
    2 C2        50.1981    37.4771    20.0434 C.2        1 SUBUNIT  0
    3 C3        50.4120    36.5649    19.0196 C.2        1 SUBUNIT  0
    4 C4        49.4916    36.4740    17.9813 C.2        1 SUBUNIT  0
    5 N5        48.4237    37.2727    17.9081 N.2        1 SUBUNIT  0
    6 C6        48.1983    38.1258    18.9064 C.2        1 SUBUNIT  0
    7 C7        49.0589    38.2700    19.9866 C.2        1 SUBUNIT  0
    8 N8        47.0653    38.8610    18.8510 N.pl3      1 SUBUNIT  0
    9 C9        49.6662    35.4387    16.9010 C.3        1 SUBUNIT  0
   10 C10       48.6227    34.3101    16.9955 C.3        1 SUBUNIT  0
   11 C11       47.3318    34.6672    16.3024 C.2        1 SUBUNIT  0
   12 C12       46.2878    35.2824    16.9813 C.2        1 SUBUNIT  0
   13 C13       45.1624    35.7020    16.2834 C.2        1 SUBUNIT  0
   14 C14       45.1124    35.4331    14.9201 C.2        1 SUBUNIT  0
   15 N15       46.0665    34.7662    14.2627 N.2        1 SUBUNIT  0
   16 C16       47.1620    34.4214    14.9451 C.2        1 SUBUNIT  0
   17 C17       44.0650    36.4633    16.9788 C.3        1 SUBUNIT  0
   18 C18       42.8722    35.5797    17.3766 C.3        1 SUBUNIT  0
   19 C19       42.0897    35.1005    16.1825 C.2        1 SUBUNIT  0
   20 C20       42.1241    33.7713    15.7827 C.2        1 SUBUNIT  0
   21 C21       41.4126    33.3882    14.6534 C.2        1 SUBUNIT  0
   22 C22       41.3190    35.9829    15.4367 C.2        1 SUBUNIT  0
   23 C23       40.6488    35.5211    14.3101 C.2        1 SUBUNIT  0
   24 N24       40.7095    34.2453    13.9095 N.2        1 SUBUNIT  0
   25 C25       39.8349    36.4636    13.4711 C.3        1 SUBUNIT  0
   26 N26       41.4276    32.0872    14.2813 N.pl3      1 SUBUNIT  0
   27 H27       52.0986    37.9456    20.8808 H          1 SUBUNIT  0
   28 H28       50.7398    38.1721    22.0038 H          1 SUBUNIT  0
   29 H29       51.3090    36.5458    21.6192 H          1 SUBUNIT  0
   30 H30       51.2747    35.9149    19.0464 H          1 SUBUNIT  0
   31 H31       48.8355    38.9719    20.7774 H          1 SUBUNIT  0
   32 H32       46.4129    38.7137    18.1082 H          1 SUBUNIT  0
   33 H33       46.8678    39.5504    19.5471 H          1 SUBUNIT  0
   34 H34       50.6657    35.0097    16.9888 H          1 SUBUNIT  0
   35 H35       49.6260    35.9225    15.9246 H          1 SUBUNIT  0
   36 H36       48.4310    34.0518    18.0386 H          1 SUBUNIT  0
   37 H37       49.0243    33.4128    16.5233 H          1 SUBUNIT  0
   38 H38       46.3726    35.4834    18.0395 H          1 SUBUNIT  0
   39 H39       44.2557    35.7830    14.3623 H          1 SUBUNIT  0
   40 H40       47.9598    33.9281    14.4090 H          1 SUBUNIT  0
   41 H41       43.7368    37.2834    16.3413 H          1 SUBUNIT  0
   42 H42       44.4819    36.9263    17.8735 H          1 SUBUNIT  0
   43 H43       42.1976    36.1455    18.0211 H          1 SUBUNIT  0
   44 H44       43.2183    34.7299    17.9658 H          1 SUBUNIT  0
   45 H45       42.6966    33.0483    16.3438 H          1 SUBUNIT  0
   46 H46       41.2469    37.0203    15.7310 H          1 SUBUNIT  0
   47 H47       40.4521    36.8765    12.6739 H          1 SUBUNIT  0
   48 H48       39.4507    37.2863    14.0752 H          1 SUBUNIT  0
   49 H49       38.9897    35.9447    13.0174 H          1 SUBUNIT  0
   50 H50       40.8035    31.7577    13.5706 H          1 SUBUNIT  0
   51 C51       42.3159    31.0763    14.9475 C.3        1 SUBUNIT  0
   52 C52       40.3362    27.2247    14.6678 C.2        1 SUBUNIT  0
   53 C53       40.0706    28.0721    15.7504 C.2        1 SUBUNIT  0
   54 C54       41.8795    28.8632    13.7650 C.2        1 SUBUNIT  0
   55 C55       41.2408    27.6202    13.6755 C.2        1 SUBUNIT  0
   56 C56       41.6135    29.7098    14.8479 C.2        1 SUBUNIT  0
   57 H57       42.4556    31.3313    15.9778 H          1 SUBUNIT  0
   58 H58       43.2671    31.0253    14.4592 H          1 SUBUNIT  0
   59 C59       40.7088    29.3142    15.8401 C.2        1 SUBUNIT  0
   60 H60       40.5039    29.9673    16.6756 H          1 SUBUNIT  0
   61 H61       39.3720    27.7669    16.5154 H          1 SUBUNIT  0
   62 H62       41.4457    26.9672    12.8400 H          1 SUBUNIT  0
   63 H63       42.5780    29.1684    13.0001 H          1 SUBUNIT  0
   64 C64       39.6033    25.8875    14.5169 C.3        1 SUBUNIT  0
   65 C65       42.4809    22.6403    14.4273 C.2        1 SUBUNIT  0
   66 C66       41.8737    23.0055    15.6351 C.2        1 SUBUNIT  0
   67 C67       41.2306    24.3708    13.2767 C.2        1 SUBUNIT  0
   68 C68       42.1595    23.3233    13.2484 C.2        1 SUBUNIT  0
   69 C69       40.6241    24.7353    14.4847 C.2        1 SUBUNIT  0
   70 H70       39.0803    25.9270    13.5836 H          1 SUBUNIT  0
   71 H71       38.9052    25.7241    15.3118 H          1 SUBUNIT  0
   72 C72       40.9455    24.0523    15.6636 C.2        1 SUBUNIT  0
   73 H73       40.4778    24.3338    16.5956 H          1 SUBUNIT  0
   74 H74       42.1214    22.4779    16.5442 H          1 SUBUNIT  0
   75 H75       43.1966    21.8318    14.4051 H          1 SUBUNIT  0
   76 H76       42.6271    23.0418    12.3164 H          1 SUBUNIT  0
   77 H77       40.9828    24.8984    12.3675 H          1 SUBUNIT  0
@<TRIPOS>BOND
    1     1     2 1
    2     1    27 1
    3     1    28 1
    4     1    29 1
    5     2     3 2
    6     2     7 1
    7     3     4 1
    8     3    30 1
    9     4     5 2
   10     4     9 1
   11     5     6 1
   12     6     7 2
   13     6     8 1
   14     7    31 1
   15     8    32 1
   16     8    33 1
   17     9    10 1
   18     9    34 1
   19     9    35 1
   20    10    11 1
   21    10    36 1
   22    10    37 1
   23    11    12 2
   24    11    16 1
   25    12    13 1
   26    12    38 1
   27    13    14 2
   28    13    17 1
   29    14    15 1
   30    14    39 1
   31    15    16 2
   32    16    40 1
   33    17    18 1
   34    17    41 1
   35    17    42 1
   36    18    19 1
   37    18    43 1
   38    18    44 1
   39    19    20 2
   40    19    22 1
   41    20    21 1
   42    20    45 1
   43    21    24 2
   44    21    26 1
   45    22    23 2
   46    22    46 1
   47    23    24 1
   48    23    25 1
   49    25    47 1
   50    25    48 1
   51    25    49 1
   52    26    50 1
   53    26    51 1
   54    51    56 1
   55    51    57 1
   56    51    58 1
   57    52    53 2
   58    52    55 1
   59    52    64 1
   60    53    59 1
   61    53    61 1
   62    54    55 2
   63    54    56 1
   64    54    63 1
   65    55    62 1
   66    56    59 2
   67    59    60 1
   68    64    69 1
   69    64    70 1
   70    64    71 1
   71    65    66 2
   72    65    68 1
   73    65    75 1
   74    66    72 1
   75    66    74 1
   76    67    68 2
   77    67    69 1
   78    67    77 1
   79    68    76 1
   80    69    72 2
   81    72    73 1
@<TRIPOS>SUBSTRUCTURE
1   ****   1
@<SCITEGIC>MOL_PROPERTY
GENERATION
SciTegic.value.StringValue
2

@<SCITEGIC>MOL_PROPERTY
FAMILY
SciTegic.value.StringValue
1

@<SCITEGIC>MOL_PROPERTY
LUDI3
SciTegic.value.StringValue
971

@<SCITEGIC>MOL_PROPERTY
FRAGMENTS
SciTegic.value.StringValue
T18 T18

@<SCITEGIC>MOL_PROPERTY
MW
SciTegic.value.StringValue
527.71

@<SCITEGIC>ATOM_PROPERTY
Formal Charge
SciTegic.value.StringValue
1 0
2 0
3 0
4 0
5 0
6 0
7 0
8 0
9 0
10 0
11 0
12 0
13 0
14 0
15 0
16 0
17 0
18 0
19 0
20 0
21 0
22 0
23 0
24 0
25 0
26 0
27 0
28 0
29 0
30 0
31 0
32 0
33 0
34 0
35 0
36 0
37 0
38 0
39 0
40 0
41 0
42 0
43 0
44 0
45 0
46 0
47 0
48 0
49 0
50 0
51 0
52 0
53 0
54 0
55 0
56 0
57 0
58 0
59 0
60 0
61 0
62 0
63 0
64 0
65 0
66 0
67 0
68 0
69 0
70 0
71 0
72 0
73 0
74 0
75 0
76 0
77 0

@<SCITEGIC>ATOM_PROPERTY
pdb_tempFactor
SciTegic.value.DoubleValue
1 0
2 0
3 0
4 0
5 0
6 0
7 0
8 0
9 0
10 0
11 0
12 0
13 0
14 0
15 0
16 0
17 0
18 0
19 0
20 0
21 0
22 0
23 0
24 0
25 0
26 0
27 0
28 0
29 0
30 0
31 0
32 0
33 0
34 0
35 0
36 0
37 0
38 0
39 0
40 0
41 0
42 0
43 0
44 0
45 0
46 0
47 0
48 0
49 0
50 0
51 0
52 0
53 0
54 0
55 0
56 0
57 0
58 0
59 0
60 0
61 0
62 0
63 0
64 0
65 0
66 0
67 0
68 0
69 0
70 0
71 0
72 0
73 0
74 0
75 0
76 0
77 0

@<SCITEGIC>ATOM_PROPERTY
pdb_occupancy
SciTegic.value.DoubleValue
1 1
2 1
3 1
4 1
5 1
6 1
7 1
8 1
9 1
10 1
11 1
12 1
13 1
14 1
15 1
16 1
17 1
18 1
19 1
20 1
21 1
22 1
23 1
24 1
25 1
26 1
27 1
28 1
29 1
30 1
31 1
32 1
33 1
34 1
35 1
36 1
37 1
38 1
39 1
40 1
41 1
42 1
43 1
44 1
45 1
46 1
47 1
48 1
49 1
50 1
51 1
52 1
53 1
54 1
55 1
56 1
57 1
58 1
59 1
60 1
61 1
62 1
63 1
64 1
65 1
66 1
67 1
68 1
69 1
70 1
71 1
72 1
73 1
74 1
75 1
76 1
77 1

@<TRIPOS>MOLECULE
Evo_2
77  81  1  0  0
SMALL
FORMAL_CHARGES
@<TRIPOS>ATOM
    1 C1        51.1425    37.5435    21.2092 C.3        1 SUBUNIT  0
    2 C2        50.1981    37.4771    20.0434 C.2        1 SUBUNIT  0
    3 C3        50.4120    36.5649    19.0196 C.2        1 SUBUNIT  0
    4 C4        49.4916    36.4740    17.9813 C.2        1 SUBUNIT  0
    5 N5        48.4237    37.2727    17.9081 N.2        1 SUBUNIT  0
    6 C6        48.1983    38.1258    18.9064 C.2        1 SUBUNIT  0
    7 C7        49.0589    38.2700    19.9866 C.2        1 SUBUNIT  0
    8 N8        47.0653    38.8610    18.8510 N.pl3      1 SUBUNIT  0
    9 C9        49.6662    35.4387    16.9010 C.3        1 SUBUNIT  0
   10 C10       48.6227    34.3101    16.9955 C.3        1 SUBUNIT  0
   11 C11       47.3318    34.6672    16.3024 C.2        1 SUBUNIT  0
   12 C12       46.2878    35.2824    16.9813 C.2        1 SUBUNIT  0
   13 C13       45.1624    35.7020    16.2834 C.2        1 SUBUNIT  0
   14 C14       45.1124    35.4331    14.9201 C.2        1 SUBUNIT  0
   15 N15       46.0665    34.7662    14.2627 N.2        1 SUBUNIT  0
   16 C16       47.1620    34.4214    14.9451 C.2        1 SUBUNIT  0
   17 C17       44.0650    36.4633    16.9788 C.3        1 SUBUNIT  0
   18 C18       42.8722    35.5797    17.3766 C.3        1 SUBUNIT  0
   19 C19       42.0897    35.1005    16.1825 C.2        1 SUBUNIT  0
   20 C20       42.1241    33.7713    15.7827 C.2        1 SUBUNIT  0
   21 C21       41.4126    33.3882    14.6534 C.2        1 SUBUNIT  0
   22 C22       41.3190    35.9829    15.4367 C.2        1 SUBUNIT  0
   23 C23       40.6488    35.5211    14.3101 C.2        1 SUBUNIT  0
   24 N24       40.7095    34.2453    13.9095 N.2        1 SUBUNIT  0
   25 C25       39.8349    36.4636    13.4711 C.3        1 SUBUNIT  0
   26 N26       41.4276    32.0872    14.2813 N.pl3      1 SUBUNIT  0
   27 H27       52.0986    37.9456    20.8808 H          1 SUBUNIT  0
   28 H28       50.7398    38.1721    22.0038 H          1 SUBUNIT  0
   29 H29       51.3090    36.5458    21.6192 H          1 SUBUNIT  0
   30 H30       51.2747    35.9149    19.0464 H          1 SUBUNIT  0
   31 H31       48.8355    38.9719    20.7774 H          1 SUBUNIT  0
   32 H32       46.4129    38.7137    18.1082 H          1 SUBUNIT  0
   33 H33       46.8678    39.5504    19.5471 H          1 SUBUNIT  0
   34 H34       50.6657    35.0097    16.9888 H          1 SUBUNIT  0
   35 H35       49.6260    35.9225    15.9246 H          1 SUBUNIT  0
   36 H36       46.3726    35.4834    18.0395 H          1 SUBUNIT  0
   37 H37       44.2557    35.7830    14.3623 H          1 SUBUNIT  0
   38 H38       47.9598    33.9281    14.4090 H          1 SUBUNIT  0
   39 H39       43.7368    37.2834    16.3413 H          1 SUBUNIT  0
   40 H40       44.4819    36.9263    17.8735 H          1 SUBUNIT  0
   41 H41       42.1976    36.1455    18.0211 H          1 SUBUNIT  0
   42 H42       43.2183    34.7299    17.9658 H          1 SUBUNIT  0
   43 H43       42.6966    33.0483    16.3438 H          1 SUBUNIT  0
   44 H44       41.2469    37.0203    15.7310 H          1 SUBUNIT  0
   45 H45       40.4521    36.8765    12.6739 H          1 SUBUNIT  0
   46 H46       39.4507    37.2863    14.0752 H          1 SUBUNIT  0
   47 H47       38.9897    35.9447    13.0174 H          1 SUBUNIT  0
   48 H48       40.8035    31.7577    13.5706 H          1 SUBUNIT  0
   49 C49       42.3159    31.0763    14.9475 C.3        1 SUBUNIT  0
   50 C50       40.3362    27.2247    14.6678 C.2        1 SUBUNIT  0
   51 C51       40.0706    28.0721    15.7504 C.2        1 SUBUNIT  0
   52 C52       41.8795    28.8632    13.7650 C.2        1 SUBUNIT  0
   53 C53       41.2408    27.6202    13.6755 C.2        1 SUBUNIT  0
   54 C54       41.6135    29.7098    14.8479 C.2        1 SUBUNIT  0
   55 H55       42.4556    31.3313    15.9778 H          1 SUBUNIT  0
   56 H56       43.2671    31.0253    14.4592 H          1 SUBUNIT  0
   57 C57       40.7088    29.3142    15.8401 C.2        1 SUBUNIT  0
   58 H58       40.5039    29.9673    16.6756 H          1 SUBUNIT  0
   59 H59       39.3720    27.7669    16.5154 H          1 SUBUNIT  0
   60 H60       39.8429    26.2664    14.5981 H          1 SUBUNIT  0
   61 H61       41.4457    26.9672    12.8400 H          1 SUBUNIT  0
   62 H62       42.5780    29.1684    13.0001 H          1 SUBUNIT  0
   63 C63       48.3288    33.9767    18.4691 C.3        1 SUBUNIT  0
   64 C64       49.1883    33.0558    16.2875 C.3        1 SUBUNIT  0
   65 C65       47.2996    32.8332    18.5471 C.3        1 SUBUNIT  0
   66 C66       48.1594    31.9126    16.3642 C.3        1 SUBUNIT  0
   67 C67       47.8673    31.5832    17.8411 C.3        1 SUBUNIT  0
   68 H68       47.0973    32.6054    19.5740 H          1 SUBUNIT  0
   69 H69       46.3938    33.1339    18.0640 H          1 SUBUNIT  0
   70 H70       47.9360    34.8440    18.9577 H          1 SUBUNIT  0
   71 H71       49.2347    33.6761    18.9522 H          1 SUBUNIT  0
   72 H72       49.3915    33.2840    15.2617 H          1 SUBUNIT  0
   73 H73       50.0937    32.7543    16.7703 H          1 SUBUNIT  0
   74 H74       48.5531    31.0452    15.8750 H          1 SUBUNIT  0
   75 H75       47.2535    32.2132    15.8811 H          1 SUBUNIT  0
   76 H76       47.1518    30.7882    17.8946 H          1 SUBUNIT  0
   77 H77       48.7724    31.2814    18.3253 H          1 SUBUNIT  0
@<TRIPOS>BOND
    1     1     2 1
    2     1    27 1
    3     1    28 1
    4     1    29 1
    5     2     3 2
    6     2     7 1
    7     3     4 1
    8     3    30 1
    9     4     5 2
   10     4     9 1
   11     5     6 1
   12     6     7 2
   13     6     8 1
   14     7    31 1
   15     8    32 1
   16     8    33 1
   17     9    10 1
   18     9    34 1
   19     9    35 1
   20    10    11 1
   21    10    63 1
   22    10    64 1
   23    11    12 2
   24    11    16 1
   25    12    13 1
   26    12    36 1
   27    13    14 2
   28    13    17 1
   29    14    15 1
   30    14    37 1
   31    15    16 2
   32    16    38 1
   33    17    18 1
   34    17    39 1
   35    17    40 1
   36    18    19 1
   37    18    41 1
   38    18    42 1
   39    19    20 2
   40    19    22 1
   41    20    21 1
   42    20    43 1
   43    21    24 2
   44    21    26 1
   45    22    23 2
   46    22    44 1
   47    23    24 1
   48    23    25 1
   49    25    45 1
   50    25    46 1
   51    25    47 1
   52    26    48 1
   53    26    49 1
   54    49    54 1
   55    49    55 1
   56    49    56 1
   57    50    51 2
   58    50    53 1
   59    50    60 1
   60    51    57 1
   61    51    59 1
   62    52    53 2
   63    52    54 1
   64    52    62 1
   65    53    61 1
   66    54    57 2
   67    57    58 1
   68    63    65 1
   69    63    70 1
   70    63    71 1
   71    64    66 1
   72    64    72 1
   73    64    73 1
   74    65    67 1
   75    65    68 1
   76    65    69 1
   77    66    67 1
   78    66    74 1
   79    66    75 1
   80    67    76 1
   81    67    77 1
@<TRIPOS>SUBSTRUCTURE
1   ****   1
@<SCITEGIC>MOL_PROPERTY
GENERATION
SciTegic.value.StringValue
2

@<SCITEGIC>MOL_PROPERTY
FAMILY
SciTegic.value.StringValue
1

@<SCITEGIC>MOL_PROPERTY
LUDI3
SciTegic.value.StringValue
860

@<SCITEGIC>MOL_PROPERTY
FRAGMENTS
SciTegic.value.StringValue
T18 C36

@<SCITEGIC>MOL_PROPERTY
MW
SciTegic.value.StringValue
505.7

@<SCITEGIC>ATOM_PROPERTY
Formal Charge
SciTegic.value.StringValue
1 0
2 0
3 0
4 0
5 0
6 0
7 0
8 0
9 0
10 0
11 0
12 0
13 0
14 0
15 0
16 0
17 0
18 0
19 0
20 0
21 0
22 0
23 0
24 0
25 0
26 0
27 0
28 0
29 0
30 0
31 0
32 0
33 0
34 0
35 0
36 0
37 0
38 0
39 0
40 0
41 0
42 0
43 0
44 0
45 0
46 0
47 0
48 0
49 0
50 0
51 0
52 0
53 0
54 0
55 0
56 0
57 0
58 0
59 0
60 0
61 0
62 0
63 0
64 0
65 0
66 0
67 0
68 0
69 0
70 0
71 0
72 0
73 0
74 0
75 0
76 0
77 0

@<SCITEGIC>ATOM_PROPERTY
pdb_tempFactor
SciTegic.value.DoubleValue
1 0
2 0
3 0
4 0
5 0
6 0
7 0
8 0
9 0
10 0
11 0
12 0
13 0
14 0
15 0
16 0
17 0
18 0
19 0
20 0
21 0
22 0
23 0
24 0
25 0
26 0
27 0
28 0
29 0
30 0
31 0
32 0
33 0
34 0
35 0
36 0
37 0
38 0
39 0
40 0
41 0
42 0
43 0
44 0
45 0
46 0
47 0
48 0
49 0
50 0
51 0
52 0
53 0
54 0
55 0
56 0
57 0
58 0
59 0
60 0
61 0
62 0
63 0
64 0
65 0
66 0
67 0
68 0
69 0
70 0
71 0
72 0
73 0
74 0
75 0
76 0
77 0

@<SCITEGIC>ATOM_PROPERTY
pdb_occupancy
SciTegic.value.DoubleValue
1 1
2 1
3 1
4 1
5 1
6 1
7 1
8 1
9 1
10 1
11 1
12 1
13 1
14 1
15 1
16 1
17 1
18 1
19 1
20 1
21 1
22 1
23 1
24 1
25 1
26 1
27 1
28 1
29 1
30 1
31 1
32 1
33 1
34 1
35 1
36 1
37 1
38 1
39 1
40 1
41 1
42 1
43 1
44 1
45 1
46 1
47 1
48 1
49 1
50 1
51 1
52 1
53 1
54 1
55 1
56 1
57 1
58 1
59 1
60 1
61 1
62 1
63 1
64 1
65 1
66 1
67 1
68 1
69 1
70 1
71 1
72 1
73 1
74 1
75 1
76 1
77 1

@<TRIPOS>MOLECULE
Evo_3
74  78  1  0  0
SMALL
FORMAL_CHARGES
@<TRIPOS>ATOM
    1 C1        51.1425    37.5435    21.2092 C.3        1 SUBUNIT  0
    2 C2        50.1981    37.4771    20.0434 C.2        1 SUBUNIT  0
    3 C3        50.4120    36.5649    19.0196 C.2        1 SUBUNIT  0
    4 C4        49.4916    36.4740    17.9813 C.2        1 SUBUNIT  0
    5 N5        48.4237    37.2727    17.9081 N.2        1 SUBUNIT  0
    6 C6        48.1983    38.1258    18.9064 C.2        1 SUBUNIT  0
    7 C7        49.0589    38.2700    19.9866 C.2        1 SUBUNIT  0
    8 N8        47.0653    38.8610    18.8510 N.pl3      1 SUBUNIT  0
    9 C9        49.6662    35.4387    16.9010 C.3        1 SUBUNIT  0
   10 C10       48.6227    34.3101    16.9955 C.3        1 SUBUNIT  0
   11 C11       47.3318    34.6672    16.3024 C.2        1 SUBUNIT  0
   12 C12       46.2878    35.2824    16.9813 C.2        1 SUBUNIT  0
   13 C13       45.1624    35.7020    16.2834 C.2        1 SUBUNIT  0
   14 C14       45.1124    35.4331    14.9201 C.2        1 SUBUNIT  0
   15 N15       46.0665    34.7662    14.2627 N.2        1 SUBUNIT  0
   16 C16       47.1620    34.4214    14.9451 C.2        1 SUBUNIT  0
   17 C17       44.0650    36.4633    16.9788 C.3        1 SUBUNIT  0
   18 C18       42.8722    35.5797    17.3766 C.3        1 SUBUNIT  0
   19 C19       42.0897    35.1005    16.1825 C.2        1 SUBUNIT  0
   20 C20       42.1241    33.7713    15.7827 C.2        1 SUBUNIT  0
   21 C21       41.4126    33.3882    14.6534 C.2        1 SUBUNIT  0
   22 C22       41.3190    35.9829    15.4367 C.2        1 SUBUNIT  0
   23 C23       40.6488    35.5211    14.3101 C.2        1 SUBUNIT  0
   24 N24       40.7095    34.2453    13.9095 N.2        1 SUBUNIT  0
   25 C25       39.8349    36.4636    13.4711 C.3        1 SUBUNIT  0
   26 N26       41.4276    32.0872    14.2813 N.pl3      1 SUBUNIT  0
   27 H27       52.0986    37.9456    20.8808 H          1 SUBUNIT  0
   28 H28       50.7398    38.1721    22.0038 H          1 SUBUNIT  0
   29 H29       51.3090    36.5458    21.6192 H          1 SUBUNIT  0
   30 H30       51.2747    35.9149    19.0464 H          1 SUBUNIT  0
   31 H31       48.8355    38.9719    20.7774 H          1 SUBUNIT  0
   32 H32       46.4129    38.7137    18.1082 H          1 SUBUNIT  0
   33 H33       46.8678    39.5504    19.5471 H          1 SUBUNIT  0
   34 H34       50.6657    35.0097    16.9888 H          1 SUBUNIT  0
   35 H35       49.6260    35.9225    15.9246 H          1 SUBUNIT  0
   36 H36       46.3726    35.4834    18.0395 H          1 SUBUNIT  0
   37 H37       44.2557    35.7830    14.3623 H          1 SUBUNIT  0
   38 H38       47.9598    33.9281    14.4090 H          1 SUBUNIT  0
   39 H39       43.7368    37.2834    16.3413 H          1 SUBUNIT  0
   40 H40       44.4819    36.9263    17.8735 H          1 SUBUNIT  0
   41 H41       42.1976    36.1455    18.0211 H          1 SUBUNIT  0
   42 H42       43.2183    34.7299    17.9658 H          1 SUBUNIT  0
   43 H43       42.6966    33.0483    16.3438 H          1 SUBUNIT  0
   44 H44       41.2469    37.0203    15.7310 H          1 SUBUNIT  0
   45 H45       40.4521    36.8765    12.6739 H          1 SUBUNIT  0
   46 H46       39.4507    37.2863    14.0752 H          1 SUBUNIT  0
   47 H47       38.9897    35.9447    13.0174 H          1 SUBUNIT  0
   48 H48       40.8035    31.7577    13.5706 H          1 SUBUNIT  0
   49 C49       42.3159    31.0763    14.9475 C.3        1 SUBUNIT  0
   50 C50       40.3362    27.2247    14.6678 C.2        1 SUBUNIT  0
   51 C51       40.0706    28.0721    15.7504 C.2        1 SUBUNIT  0
   52 C52       41.8795    28.8632    13.7650 C.2        1 SUBUNIT  0
   53 C53       41.2408    27.6202    13.6755 C.2        1 SUBUNIT  0
   54 C54       41.6135    29.7098    14.8479 C.2        1 SUBUNIT  0
   55 H55       42.4556    31.3313    15.9778 H          1 SUBUNIT  0
   56 H56       43.2671    31.0253    14.4592 H          1 SUBUNIT  0
   57 C57       40.7088    29.3142    15.8401 C.2        1 SUBUNIT  0
   58 H58       40.5039    29.9673    16.6756 H          1 SUBUNIT  0
   59 H59       39.3720    27.7669    16.5154 H          1 SUBUNIT  0
   60 H60       39.8429    26.2664    14.5981 H          1 SUBUNIT  0
   61 H61       41.4457    26.9672    12.8400 H          1 SUBUNIT  0
   62 H62       42.5780    29.1684    13.0001 H          1 SUBUNIT  0
   63 C63       48.3561    33.9245    18.4261 C.3        1 SUBUNIT  0
   64 C64       49.1710    33.0512    16.3578 C.3        1 SUBUNIT  0
   65 C65       47.8188    32.4947    18.3258 C.3        1 SUBUNIT  0
   66 C66       48.3425    31.9333    16.9965 C.3        1 SUBUNIT  0
   67 H67       48.1351    31.8810    19.1907 H          1 SUBUNIT  0
   68 H68       46.7111    32.4954    18.3290 H          1 SUBUNIT  0
   69 H69       47.6549    34.6080    18.9407 H          1 SUBUNIT  0
   70 H70       49.3013    33.9398    19.0032 H          1 SUBUNIT  0
   71 H71       49.1087    33.0508    15.2536 H          1 SUBUNIT  0
   72 H72       50.2417    32.9332    16.6181 H          1 SUBUNIT  0
   73 H73       48.9432    31.0145    17.1387 H          1 SUBUNIT  0
   74 H74       47.4958    31.6559    16.3386 H          1 SUBUNIT  0
@<TRIPOS>BOND
    1     1     2 1
    2     1    27 1
    3     1    28 1
    4     1    29 1
    5     2     3 2
    6     2     7 1
    7     3     4 1
    8     3    30 1
    9     4     5 2
   10     4     9 1
   11     5     6 1
   12     6     7 2
   13     6     8 1
   14     7    31 1
   15     8    32 1
   16     8    33 1
   17     9    10 1
   18     9    34 1
   19     9    35 1
   20    10    11 1
   21    10    63 1
   22    10    64 1
   23    11    12 2
   24    11    16 1
   25    12    13 1
   26    12    36 1
   27    13    14 2
   28    13    17 1
   29    14    15 1
   30    14    37 1
   31    15    16 2
   32    16    38 1
   33    17    18 1
   34    17    39 1
   35    17    40 1
   36    18    19 1
   37    18    41 1
   38    18    42 1
   39    19    20 2
   40    19    22 1
   41    20    21 1
   42    20    43 1
   43    21    24 2
   44    21    26 1
   45    22    23 2
   46    22    44 1
   47    23    24 1
   48    23    25 1
   49    25    45 1
   50    25    46 1
   51    25    47 1
   52    26    48 1
   53    26    49 1
   54    49    54 1
   55    49    55 1
   56    49    56 1
   57    50    51 2
   58    50    53 1
   59    50    60 1
   60    51    57 1
   61    51    59 1
   62    52    53 2
   63    52    54 1
   64    52    62 1
   65    53    61 1
   66    54    57 2
   67    57    58 1
   68    63    65 1
   69    63    69 1
   70    63    70 1
   71    64    66 1
   72    64    71 1
   73    64    72 1
   74    65    66 1
   75    65    67 1
   76    65    68 1
   77    66    73 1
   78    66    74 1
@<TRIPOS>SUBSTRUCTURE
1   ****   1
@<SCITEGIC>MOL_PROPERTY
GENERATION
SciTegic.value.StringValue
2

@<SCITEGIC>MOL_PROPERTY
FAMILY
SciTegic.value.StringValue
1

@<SCITEGIC>MOL_PROPERTY
LUDI3
SciTegic.value.StringValue
860

@<SCITEGIC>MOL_PROPERTY
FRAGMENTS
SciTegic.value.StringValue
T18 C37

@<SCITEGIC>MOL_PROPERTY
MW
SciTegic.value.StringValue
491.68

@<SCITEGIC>ATOM_PROPERTY
Formal Charge
SciTegic.value.StringValue
1 0
2 0
3 0
4 0
5 0
6 0
7 0
8 0
9 0
10 0
11 0
12 0
13 0
14 0
15 0
16 0
17 0
18 0
19 0
20 0
21 0
22 0
23 0
24 0
25 0
26 0
27 0
28 0
29 0
30 0
31 0
32 0
33 0
34 0
35 0
36 0
37 0
38 0
39 0
40 0
41 0
42 0
43 0
44 0
45 0
46 0
47 0
48 0
49 0
50 0
51 0
52 0
53 0
54 0
55 0
56 0
57 0
58 0
59 0
60 0
61 0
62 0
63 0
64 0
65 0
66 0
67 0
68 0
69 0
70 0
71 0
72 0
73 0
74 0

@<SCITEGIC>ATOM_PROPERTY
pdb_tempFactor
SciTegic.value.DoubleValue
1 0
2 0
3 0
4 0
5 0
6 0
7 0
8 0
9 0
10 0
11 0
12 0
13 0
14 0
15 0
16 0
17 0
18 0
19 0
20 0
21 0
22 0
23 0
24 0
25 0
26 0
27 0
28 0
29 0
30 0
31 0
32 0
33 0
34 0
35 0
36 0
37 0
38 0
39 0
40 0
41 0
42 0
43 0
44 0
45 0
46 0
47 0
48 0
49 0
50 0
51 0
52 0
53 0
54 0
55 0
56 0
57 0
58 0
59 0
60 0
61 0
62 0
63 0
64 0
65 0
66 0
67 0
68 0
69 0
70 0
71 0
72 0
73 0
74 0

@<SCITEGIC>ATOM_PROPERTY
pdb_occupancy
SciTegic.value.DoubleValue
1 1
2 1
3 1
4 1
5 1
6 1
7 1
8 1
9 1
10 1
11 1
12 1
13 1
14 1
15 1
16 1
17 1
18 1
19 1
20 1
21 1
22 1
23 1
24 1
25 1
26 1
27 1
28 1
29 1
30 1
31 1
32 1
33 1
34 1
35 1
36 1
37 1
38 1
39 1
40 1
41 1
42 1
43 1
44 1
45 1
46 1
47 1
48 1
49 1
50 1
51 1
52 1
53 1
54 1
55 1
56 1
57 1
58 1
59 1
60 1
61 1
62 1
63 1
64 1
65 1
66 1
67 1
68 1
69 1
70 1
71 1
72 1
73 1
74 1

@<TRIPOS>MOLECULE
Evo_4
64  67  1  0  0
SMALL
FORMAL_CHARGES
@<TRIPOS>ATOM
    1 C1        51.1425    37.5435    21.2092 C.3        1 SUBUNIT  0
    2 C2        50.1981    37.4771    20.0434 C.2        1 SUBUNIT  0
    3 C3        50.4120    36.5649    19.0196 C.2        1 SUBUNIT  0
    4 C4        49.4916    36.4740    17.9813 C.2        1 SUBUNIT  0
    5 N5        48.4237    37.2727    17.9081 N.2        1 SUBUNIT  0
    6 C6        48.1983    38.1258    18.9064 C.2        1 SUBUNIT  0
    7 C7        49.0589    38.2700    19.9866 C.2        1 SUBUNIT  0
    8 N8        47.0653    38.8610    18.8510 N.pl3      1 SUBUNIT  0
    9 C9        49.6662    35.4387    16.9010 C.3        1 SUBUNIT  0
   10 C10       48.6227    34.3101    16.9955 C.3        1 SUBUNIT  0
   11 C11       47.3318    34.6672    16.3024 C.2        1 SUBUNIT  0
   12 C12       46.2878    35.2824    16.9813 C.2        1 SUBUNIT  0
   13 C13       45.1624    35.7020    16.2834 C.2        1 SUBUNIT  0
   14 C14       45.1124    35.4331    14.9201 C.2        1 SUBUNIT  0
   15 N15       46.0665    34.7662    14.2627 N.2        1 SUBUNIT  0
   16 C16       47.1620    34.4214    14.9451 C.2        1 SUBUNIT  0
   17 C17       44.0650    36.4633    16.9788 C.3        1 SUBUNIT  0
   18 C18       42.8722    35.5797    17.3766 C.3        1 SUBUNIT  0
   19 C19       42.0897    35.1005    16.1825 C.2        1 SUBUNIT  0
   20 C20       42.1241    33.7713    15.7827 C.2        1 SUBUNIT  0
   21 C21       41.4126    33.3882    14.6534 C.2        1 SUBUNIT  0
   22 C22       41.3190    35.9829    15.4367 C.2        1 SUBUNIT  0
   23 C23       40.6488    35.5211    14.3101 C.2        1 SUBUNIT  0
   24 N24       40.7095    34.2453    13.9095 N.2        1 SUBUNIT  0
   25 C25       39.8349    36.4636    13.4711 C.3        1 SUBUNIT  0
   26 N26       41.4276    32.0872    14.2813 N.pl3      1 SUBUNIT  0
   27 H27       52.0986    37.9456    20.8808 H          1 SUBUNIT  0
   28 H28       50.7398    38.1721    22.0038 H          1 SUBUNIT  0
   29 H29       51.3090    36.5458    21.6192 H          1 SUBUNIT  0
   30 H30       51.2747    35.9149    19.0464 H          1 SUBUNIT  0
   31 H31       48.8355    38.9719    20.7774 H          1 SUBUNIT  0
   32 H32       46.4129    38.7137    18.1082 H          1 SUBUNIT  0
   33 H33       46.8678    39.5504    19.5471 H          1 SUBUNIT  0
   34 H34       50.6657    35.0097    16.9888 H          1 SUBUNIT  0
   35 H35       49.6260    35.9225    15.9246 H          1 SUBUNIT  0
   36 H36       48.4310    34.0518    18.0386 H          1 SUBUNIT  0
   37 H37       49.0243    33.4128    16.5233 H          1 SUBUNIT  0
   38 H38       46.3726    35.4834    18.0395 H          1 SUBUNIT  0
   39 H39       44.2557    35.7830    14.3623 H          1 SUBUNIT  0
   40 H40       47.9598    33.9281    14.4090 H          1 SUBUNIT  0
   41 H41       43.7368    37.2834    16.3413 H          1 SUBUNIT  0
   42 H42       44.4819    36.9263    17.8735 H          1 SUBUNIT  0
   43 H43       42.1976    36.1455    18.0211 H          1 SUBUNIT  0
   44 H44       43.2183    34.7299    17.9658 H          1 SUBUNIT  0
   45 H45       42.6966    33.0483    16.3438 H          1 SUBUNIT  0
   46 H46       41.2469    37.0203    15.7310 H          1 SUBUNIT  0
   47 H47       40.4521    36.8765    12.6739 H          1 SUBUNIT  0
   48 H48       39.4507    37.2863    14.0752 H          1 SUBUNIT  0
   49 H49       38.9897    35.9447    13.0174 H          1 SUBUNIT  0
   50 H50       40.8035    31.7577    13.5706 H          1 SUBUNIT  0
   51 C51       42.3159    31.0763    14.9475 C.3        1 SUBUNIT  0
   52 C52       40.3362    27.2247    14.6678 C.2        1 SUBUNIT  0
   53 C53       40.0706    28.0721    15.7504 C.2        1 SUBUNIT  0
   54 C54       41.8795    28.8632    13.7650 C.2        1 SUBUNIT  0
   55 C55       41.2408    27.6202    13.6755 C.2        1 SUBUNIT  0
   56 C56       41.6135    29.7098    14.8479 C.2        1 SUBUNIT  0
   57 H57       42.4556    31.3313    15.9778 H          1 SUBUNIT  0
   58 H58       43.2671    31.0253    14.4592 H          1 SUBUNIT  0
   59 C59       40.7088    29.3142    15.8401 C.2        1 SUBUNIT  0
   60 H60       40.5039    29.9673    16.6756 H          1 SUBUNIT  0
   61 H61       39.3720    27.7669    16.5154 H          1 SUBUNIT  0
   62 H62       39.8429    26.2664    14.5981 H          1 SUBUNIT  0
   63 H63       41.4457    26.9672    12.8400 H          1 SUBUNIT  0
   64 H64       42.5780    29.1684    13.0001 H          1 SUBUNIT  0
@<TRIPOS>BOND
    1     1     2 1
    2     1    27 1
    3     1    28 1
    4     1    29 1
    5     2     3 2
    6     2     7 1
    7     3     4 1
    8     3    30 1
    9     4     5 2
   10     4     9 1
   11     5     6 1
   12     6     7 2
   13     6     8 1
   14     7    31 1
   15     8    32 1
   16     8    33 1
   17     9    10 1
   18     9    34 1
   19     9    35 1
   20    10    11 1
   21    10    36 1
   22    10    37 1
   23    11    12 2
   24    11    16 1
   25    12    13 1
   26    12    38 1
   27    13    14 2
   28    13    17 1
   29    14    15 1
   30    14    39 1
   31    15    16 2
   32    16    40 1
   33    17    18 1
   34    17    41 1
   35    17    42 1
   36    18    19 1
   37    18    43 1
   38    18    44 1
   39    19    20 2
   40    19    22 1
   41    20    21 1
   42    20    45 1
   43    21    24 2
   44    21    26 1
   45    22    23 2
   46    22    46 1
   47    23    24 1
   48    23    25 1
   49    25    47 1
   50    25    48 1
   51    25    49 1
   52    26    50 1
   53    26    51 1
   54    51    56 1
   55    51    57 1
   56    51    58 1
   57    52    53 2
   58    52    55 1
   59    52    62 1
   60    53    59 1
   61    53    61 1
   62    54    55 2
   63    54    56 1
   64    54    64 1
   65    55    63 1
   66    56    59 2
   67    59    60 1
@<TRIPOS>SUBSTRUCTURE
1   ****   1
@<SCITEGIC>MOL_PROPERTY
GENERATION
SciTegic.value.StringValue
1

@<SCITEGIC>MOL_PROPERTY
FAMILY
SciTegic.value.StringValue
1

@<SCITEGIC>MOL_PROPERTY
LUDI3
SciTegic.value.StringValue
850

@<SCITEGIC>MOL_PROPERTY
FRAGMENTS
SciTegic.value.StringValue
T18

@<SCITEGIC>MOL_PROPERTY
MW
SciTegic.value.StringValue
437.59

@<SCITEGIC>ATOM_PROPERTY
Formal Charge
SciTegic.value.StringValue
1 0
2 0
3 0
4 0
5 0
6 0
7 0
8 0
9 0
10 0
11 0
12 0
13 0
14 0
15 0
16 0
17 0
18 0
19 0
20 0
21 0
22 0
23 0
24 0
25 0
26 0
27 0
28 0
29 0
30 0
31 0
32 0
33 0
34 0
35 0
36 0
37 0
38 0
39 0
40 0
41 0
42 0
43 0
44 0
45 0
46 0
47 0
48 0
49 0
50 0
51 0
52 0
53 0
54 0
55 0
56 0
57 0
58 0
59 0
60 0
61 0
62 0
63 0
64 0

@<SCITEGIC>ATOM_PROPERTY
pdb_tempFactor
SciTegic.value.DoubleValue
1 0
2 0
3 0
4 0
5 0
6 0
7 0
8 0
9 0
10 0
11 0
12 0
13 0
14 0
15 0
16 0
17 0
18 0
19 0
20 0
21 0
22 0
23 0
24 0
25 0
26 0
27 0
28 0
29 0
30 0
31 0
32 0
33 0
34 0
35 0
36 0
37 0
38 0
39 0
40 0
41 0
42 0
43 0
44 0
45 0
46 0
47 0
48 0
49 0
50 0
51 0
52 0
53 0
54 0
55 0
56 0
57 0
58 0
59 0
60 0
61 0
62 0
63 0
64 0

@<SCITEGIC>ATOM_PROPERTY
pdb_occupancy
SciTegic.value.DoubleValue
1 1
2 1
3 1
4 1
5 1
6 1
7 1
8 1
9 1
10 1
11 1
12 1
13 1
14 1
15 1
16 1
17 1
18 1
19 1
20 1
21 1
22 1
23 1
24 1
25 1
26 1
27 1
28 1
29 1
30 1
31 1
32 1
33 1
34 1
35 1
36 1
37 1
38 1
39 1
40 1
41 1
42 1
43 1
44 1
45 1
46 1
47 1
48 1
49 1
50 1
51 1
52 1
53 1
54 1
55 1
56 1
57 1
58 1
59 1
60 1
61 1
62 1
63 1
64 1

@<TRIPOS>MOLECULE
Evo_5
68  72  1  0  0
SMALL
FORMAL_CHARGES
@<TRIPOS>ATOM
    1 C1        51.1425    37.5435    21.2092 C.3        1 SUBUNIT  0
    2 C2        50.1981    37.4771    20.0434 C.2        1 SUBUNIT  0
    3 C3        50.4120    36.5649    19.0196 C.2        1 SUBUNIT  0
    4 C4        49.4916    36.4740    17.9813 C.2        1 SUBUNIT  0
    5 N5        48.4237    37.2727    17.9081 N.2        1 SUBUNIT  0
    6 C6        48.1983    38.1258    18.9064 C.2        1 SUBUNIT  0
    7 C7        49.0589    38.2700    19.9866 C.2        1 SUBUNIT  0
    8 N8        47.0653    38.8610    18.8510 N.pl3      1 SUBUNIT  0
    9 C9        49.6662    35.4387    16.9010 C.3        1 SUBUNIT  0
   10 C10       48.6227    34.3101    16.9955 C.3        1 SUBUNIT  0
   11 C11       47.3318    34.6672    16.3024 C.2        1 SUBUNIT  0
   12 C12       46.2878    35.2824    16.9813 C.2        1 SUBUNIT  0
   13 C13       45.1624    35.7020    16.2834 C.2        1 SUBUNIT  0
   14 C14       45.1124    35.4331    14.9201 C.2        1 SUBUNIT  0
   15 N15       46.0665    34.7662    14.2627 N.2        1 SUBUNIT  0
   16 C16       47.1620    34.4214    14.9451 C.2        1 SUBUNIT  0
   17 C17       44.0650    36.4633    16.9788 C.3        1 SUBUNIT  0
   18 C18       42.8722    35.5797    17.3766 C.3        1 SUBUNIT  0
   19 C19       42.0897    35.1005    16.1825 C.2        1 SUBUNIT  0
   20 C20       42.1241    33.7713    15.7827 C.2        1 SUBUNIT  0
   21 C21       41.4126    33.3882    14.6534 C.2        1 SUBUNIT  0
   22 C22       41.3190    35.9829    15.4367 C.2        1 SUBUNIT  0
   23 C23       40.6488    35.5211    14.3101 C.2        1 SUBUNIT  0
   24 N24       40.7095    34.2453    13.9095 N.2        1 SUBUNIT  0
   25 C25       39.8349    36.4636    13.4711 C.3        1 SUBUNIT  0
   26 N26       41.4276    32.0872    14.2813 N.pl3      1 SUBUNIT  0
   27 H27       52.0986    37.9456    20.8808 H          1 SUBUNIT  0
   28 H28       50.7398    38.1721    22.0038 H          1 SUBUNIT  0
   29 H29       51.3090    36.5458    21.6192 H          1 SUBUNIT  0
   30 H30       51.2747    35.9149    19.0464 H          1 SUBUNIT  0
   31 H31       48.8355    38.9719    20.7774 H          1 SUBUNIT  0
   32 H32       46.4129    38.7137    18.1082 H          1 SUBUNIT  0
   33 H33       46.8678    39.5504    19.5471 H          1 SUBUNIT  0
   34 H34       50.6657    35.0097    16.9888 H          1 SUBUNIT  0
   35 H35       49.6260    35.9225    15.9246 H          1 SUBUNIT  0
   36 H36       48.4310    34.0518    18.0386 H          1 SUBUNIT  0
   37 H37       49.0243    33.4128    16.5233 H          1 SUBUNIT  0
   38 H38       46.3726    35.4834    18.0395 H          1 SUBUNIT  0
   39 H39       44.2557    35.7830    14.3623 H          1 SUBUNIT  0
   40 H40       47.9598    33.9281    14.4090 H          1 SUBUNIT  0
   41 H41       43.7368    37.2834    16.3413 H          1 SUBUNIT  0
   42 H42       44.4819    36.9263    17.8735 H          1 SUBUNIT  0
   43 H43       42.1976    36.1455    18.0211 H          1 SUBUNIT  0
   44 H44       43.2183    34.7299    17.9658 H          1 SUBUNIT  0
   45 H45       41.2469    37.0203    15.7310 H          1 SUBUNIT  0
   46 H46       40.4521    36.8765    12.6739 H          1 SUBUNIT  0
   47 H47       39.4507    37.2863    14.0752 H          1 SUBUNIT  0
   48 H48       38.9897    35.9447    13.0174 H          1 SUBUNIT  0
   49 H49       40.8035    31.7577    13.5706 H          1 SUBUNIT  0
   50 C50       42.9776    32.8009    16.5818 C.3        1 SUBUNIT  0
   51 C51       42.3175    31.0325    14.9199 C.3        1 SUBUNIT  0
   52 C52       43.5046    31.7626    15.5737 C.3        1 SUBUNIT  0
   53 H53       43.8038    33.3075    17.0361 H          1 SUBUNIT  0
   54 H54       42.4042    32.3054    17.3368 H          1 SUBUNIT  0
   55 H55       41.7452    30.5346    15.6742 H          1 SUBUNIT  0
   56 H56       42.6833    30.3125    14.2177 H          1 SUBUNIT  0
   57 C57       44.4084    30.7748    16.2486 C.3        1 SUBUNIT  0
   58 C58       44.3429    32.4230    14.5213 C.3        1 SUBUNIT  0
   59 C59       45.2470    30.2176    15.0957 C.3        1 SUBUNIT  0
   60 C60       45.2051    31.2768    13.9854 C.3        1 SUBUNIT  0
   61 H61       46.2816    29.9929    15.4183 H          1 SUBUNIT  0
   62 H62       44.8179    29.2643    14.7292 H          1 SUBUNIT  0
   63 H63       43.8729    29.9840    16.8069 H          1 SUBUNIT  0
   64 H64       45.0575    31.2989    16.9771 H          1 SUBUNIT  0
   65 H65       43.7570    32.9231    13.7278 H          1 SUBUNIT  0
   66 H66       44.9819    33.2002    14.9857 H          1 SUBUNIT  0
   67 H67       46.2165    31.6278    13.7043 H          1 SUBUNIT  0
   68 H68       44.7545    30.8510    13.0677 H          1 SUBUNIT  0
@<TRIPOS>BOND
    1     1     2 1
    2     1    27 1
    3     1    28 1
    4     1    29 1
    5     2     3 2
    6     2     7 1
    7     3     4 1
    8     3    30 1
    9     4     5 2
   10     4     9 1
   11     5     6 1
   12     6     7 2
   13     6     8 1
   14     7    31 1
   15     8    32 1
   16     8    33 1
   17     9    10 1
   18     9    34 1
   19     9    35 1
   20    10    11 1
   21    10    36 1
   22    10    37 1
   23    11    12 2
   24    11    16 1
   25    12    13 1
   26    12    38 1
   27    13    14 2
   28    13    17 1
   29    14    15 1
   30    14    39 1
   31    15    16 2
   32    16    40 1
   33    17    18 1
   34    17    41 1
   35    17    42 1
   36    18    19 1
   37    18    43 1
   38    18    44 1
   39    19    20 2
   40    19    22 1
   41    20    21 1
   42    20    50 1
   43    21    24 2
   44    21    26 1
   45    22    23 2
   46    22    45 1
   47    23    24 1
   48    23    25 1
   49    25    46 1
   50    25    47 1
   51    25    48 1
   52    26    49 1
   53    26    51 1
   54    50    52 1
   55    50    53 1
   56    50    54 1
   57    51    52 1
   58    51    55 1
   59    51    56 1
   60    52    57 1
   61    52    58 1
   62    57    59 1
   63    57    63 1
   64    57    64 1
   65    58    60 1
   66    58    65 1
   67    58    66 1
   68    59    60 1
   69    59    61 1
   70    59    62 1
   71    60    67 1
   72    60    68 1
@<TRIPOS>SUBSTRUCTURE
1   ****   1
@<SCITEGIC>MOL_PROPERTY
GENERATION
SciTegic.value.StringValue
2

@<SCITEGIC>MOL_PROPERTY
FAMILY
SciTegic.value.StringValue
2

@<SCITEGIC>MOL_PROPERTY
LUDI3
SciTegic.value.StringValue
732

@<SCITEGIC>MOL_PROPERTY
FRAGMENTS
SciTegic.value.StringValue
C29 C37

@<SCITEGIC>MOL_PROPERTY
MW
SciTegic.value.StringValue
441.62

@<SCITEGIC>ATOM_PROPERTY
Formal Charge
SciTegic.value.StringValue
1 0
2 0
3 0
4 0
5 0
6 0
7 0
8 0
9 0
10 0
11 0
12 0
13 0
14 0
15 0
16 0
17 0
18 0
19 0
20 0
21 0
22 0
23 0
24 0
25 0
26 0
27 0
28 0
29 0
30 0
31 0
32 0
33 0
34 0
35 0
36 0
37 0
38 0
39 0
40 0
41 0
42 0
43 0
44 0
45 0
46 0
47 0
48 0
49 0
50 0
51 0
52 0
53 0
54 0
55 0
56 0
57 0
58 0
59 0
60 0
61 0
62 0
63 0
64 0
65 0
66 0
67 0
68 0

@<SCITEGIC>ATOM_PROPERTY
pdb_tempFactor
SciTegic.value.DoubleValue
1 0
2 0
3 0
4 0
5 0
6 0
7 0
8 0
9 0
10 0
11 0
12 0
13 0
14 0
15 0
16 0
17 0
18 0
19 0
20 0
21 0
22 0
23 0
24 0
25 0
26 0
27 0
28 0
29 0
30 0
31 0
32 0
33 0
34 0
35 0
36 0
37 0
38 0
39 0
40 0
41 0
42 0
43 0
44 0
45 0
46 0
47 0
48 0
49 0
50 0
51 0
52 0
53 0
54 0
55 0
56 0
57 0
58 0
59 0
60 0
61 0
62 0
63 0
64 0
65 0
66 0
67 0
68 0

@<SCITEGIC>ATOM_PROPERTY
pdb_occupancy
SciTegic.value.DoubleValue
1 1
2 1
3 1
4 1
5 1
6 1
7 1
8 1
9 1
10 1
11 1
12 1
13 1
14 1
15 1
16 1
17 1
18 1
19 1
20 1
21 1
22 1
23 1
24 1
25 1
26 1
27 1
28 1
29 1
30 1
31 1
32 1
33 1
34 1
35 1
36 1
37 1
38 1
39 1
40 1
41 1
42 1
43 1
44 1
45 1
46 1
47 1
48 1
49 1
50 1
51 1
52 1
53 1
54 1
55 1
56 1
57 1
58 1
59 1
60 1
61 1
62 1
63 1
64 1
65 1
66 1
67 1
68 1

@<TRIPOS>MOLECULE
Evo_6
71  75  1  0  0
SMALL
FORMAL_CHARGES
@<TRIPOS>ATOM
    1 C1        51.1425    37.5435    21.2092 C.3        1 SUBUNIT  0
    2 C2        50.1981    37.4771    20.0434 C.2        1 SUBUNIT  0
    3 C3        50.4120    36.5649    19.0196 C.2        1 SUBUNIT  0
    4 C4        49.4916    36.4740    17.9813 C.2        1 SUBUNIT  0
    5 N5        48.4237    37.2727    17.9081 N.2        1 SUBUNIT  0
    6 C6        48.1983    38.1258    18.9064 C.2        1 SUBUNIT  0
    7 C7        49.0589    38.2700    19.9866 C.2        1 SUBUNIT  0
    8 N8        47.0653    38.8610    18.8510 N.pl3      1 SUBUNIT  0
    9 C9        49.6662    35.4387    16.9010 C.3        1 SUBUNIT  0
   10 C10       48.6227    34.3101    16.9955 C.3        1 SUBUNIT  0
   11 C11       47.3318    34.6672    16.3024 C.2        1 SUBUNIT  0
   12 C12       46.2878    35.2824    16.9813 C.2        1 SUBUNIT  0
   13 C13       45.1624    35.7020    16.2834 C.2        1 SUBUNIT  0
   14 C14       45.1124    35.4331    14.9201 C.2        1 SUBUNIT  0
   15 N15       46.0665    34.7662    14.2627 N.2        1 SUBUNIT  0
   16 C16       47.1620    34.4214    14.9451 C.2        1 SUBUNIT  0
   17 C17       44.0650    36.4633    16.9788 C.3        1 SUBUNIT  0
   18 C18       42.8722    35.5797    17.3766 C.3        1 SUBUNIT  0
   19 C19       42.0897    35.1005    16.1825 C.2        1 SUBUNIT  0
   20 C20       42.1241    33.7713    15.7827 C.2        1 SUBUNIT  0
   21 C21       41.4126    33.3882    14.6534 C.2        1 SUBUNIT  0
   22 C22       41.3190    35.9829    15.4367 C.2        1 SUBUNIT  0
   23 C23       40.6488    35.5211    14.3101 C.2        1 SUBUNIT  0
   24 N24       40.7095    34.2453    13.9095 N.2        1 SUBUNIT  0
   25 C25       39.8349    36.4636    13.4711 C.3        1 SUBUNIT  0
   26 N26       41.4276    32.0872    14.2813 N.pl3      1 SUBUNIT  0
   27 H27       52.0986    37.9456    20.8808 H          1 SUBUNIT  0
   28 H28       50.7398    38.1721    22.0038 H          1 SUBUNIT  0
   29 H29       51.3090    36.5458    21.6192 H          1 SUBUNIT  0
   30 H30       51.2747    35.9149    19.0464 H          1 SUBUNIT  0
   31 H31       48.8355    38.9719    20.7774 H          1 SUBUNIT  0
   32 H32       46.4129    38.7137    18.1082 H          1 SUBUNIT  0
   33 H33       46.8678    39.5504    19.5471 H          1 SUBUNIT  0
   34 H34       50.6657    35.0097    16.9888 H          1 SUBUNIT  0
   35 H35       49.6260    35.9225    15.9246 H          1 SUBUNIT  0
   36 H36       46.3726    35.4834    18.0395 H          1 SUBUNIT  0
   37 H37       44.2557    35.7830    14.3623 H          1 SUBUNIT  0
   38 H38       47.9598    33.9281    14.4090 H          1 SUBUNIT  0
   39 H39       43.7368    37.2834    16.3413 H          1 SUBUNIT  0
   40 H40       44.4819    36.9263    17.8735 H          1 SUBUNIT  0
   41 H41       42.1976    36.1455    18.0211 H          1 SUBUNIT  0
   42 H42       43.2183    34.7299    17.9658 H          1 SUBUNIT  0
   43 H43       41.2469    37.0203    15.7310 H          1 SUBUNIT  0
   44 H44       40.4521    36.8765    12.6739 H          1 SUBUNIT  0
   45 H45       39.4507    37.2863    14.0752 H          1 SUBUNIT  0
   46 H46       38.9897    35.9447    13.0174 H          1 SUBUNIT  0
   47 H47       40.8035    31.7577    13.5706 H          1 SUBUNIT  0
   48 C48       42.9776    32.8009    16.5818 C.3        1 SUBUNIT  0
   49 C49       42.3175    31.0325    14.9199 C.3        1 SUBUNIT  0
   50 C50       43.5046    31.7626    15.5737 C.3        1 SUBUNIT  0
   51 H51       43.8038    33.3075    17.0361 H          1 SUBUNIT  0
   52 H52       42.4042    32.3054    17.3368 H          1 SUBUNIT  0
   53 H53       44.0781    32.2582    14.8188 H          1 SUBUNIT  0
   54 H54       44.1227    31.0532    16.0825 H          1 SUBUNIT  0
   55 H55       41.7452    30.5346    15.6742 H          1 SUBUNIT  0
   56 H56       42.6833    30.3125    14.2177 H          1 SUBUNIT  0
   57 C57       48.3288    33.9767    18.4691 C.3        1 SUBUNIT  0
   58 C58       49.1883    33.0558    16.2875 C.3        1 SUBUNIT  0
   59 C59       47.2996    32.8332    18.5471 C.3        1 SUBUNIT  0
   60 C60       48.1594    31.9126    16.3642 C.3        1 SUBUNIT  0
   61 C61       47.8673    31.5832    17.8411 C.3        1 SUBUNIT  0
   62 H62       47.0973    32.6054    19.5740 H          1 SUBUNIT  0
   63 H63       46.3938    33.1339    18.0640 H          1 SUBUNIT  0
   64 H64       47.9360    34.8440    18.9577 H          1 SUBUNIT  0
   65 H65       49.2347    33.6761    18.9522 H          1 SUBUNIT  0
   66 H66       49.3915    33.2840    15.2617 H          1 SUBUNIT  0
   67 H67       50.0937    32.7543    16.7703 H          1 SUBUNIT  0
   68 H68       48.5531    31.0452    15.8750 H          1 SUBUNIT  0
   69 H69       47.2535    32.2132    15.8811 H          1 SUBUNIT  0
   70 H70       47.1518    30.7882    17.8946 H          1 SUBUNIT  0
   71 H71       48.7724    31.2814    18.3253 H          1 SUBUNIT  0
@<TRIPOS>BOND
    1     1     2 1
    2     1    27 1
    3     1    28 1
    4     1    29 1
    5     2     3 2
    6     2     7 1
    7     3     4 1
    8     3    30 1
    9     4     5 2
   10     4     9 1
   11     5     6 1
   12     6     7 2
   13     6     8 1
   14     7    31 1
   15     8    32 1
   16     8    33 1
   17     9    10 1
   18     9    34 1
   19     9    35 1
   20    10    11 1
   21    10    57 1
   22    10    58 1
   23    11    12 2
   24    11    16 1
   25    12    13 1
   26    12    36 1
   27    13    14 2
   28    13    17 1
   29    14    15 1
   30    14    37 1
   31    15    16 2
   32    16    38 1
   33    17    18 1
   34    17    39 1
   35    17    40 1
   36    18    19 1
   37    18    41 1
   38    18    42 1
   39    19    20 2
   40    19    22 1
   41    20    21 1
   42    20    48 1
   43    21    24 2
   44    21    26 1
   45    22    23 2
   46    22    43 1
   47    23    24 1
   48    23    25 1
   49    25    44 1
   50    25    45 1
   51    25    46 1
   52    26    47 1
   53    26    49 1
   54    48    50 1
   55    48    51 1
   56    48    52 1
   57    49    50 1
   58    49    55 1
   59    49    56 1
   60    50    53 1
   61    50    54 1
   62    57    59 1
   63    57    64 1
   64    57    65 1
   65    58    60 1
   66    58    66 1
   67    58    67 1
   68    59    61 1
   69    59    62 1
   70    59    63 1
   71    60    61 1
   72    60    68 1
   73    60    69 1
   74    61    70 1
   75    61    71 1
@<TRIPOS>SUBSTRUCTURE
1   ****   1
@<SCITEGIC>MOL_PROPERTY
GENERATION
SciTegic.value.StringValue
2

@<SCITEGIC>MOL_PROPERTY
FAMILY
SciTegic.value.StringValue
2

@<SCITEGIC>MOL_PROPERTY
LUDI3
SciTegic.value.StringValue
726

@<SCITEGIC>MOL_PROPERTY
FRAGMENTS
SciTegic.value.StringValue
C29 C36

@<SCITEGIC>MOL_PROPERTY
MW
SciTegic.value.StringValue
455.64

@<SCITEGIC>ATOM_PROPERTY
Formal Charge
SciTegic.value.StringValue
1 0
2 0
3 0
4 0
5 0
6 0
7 0
8 0
9 0
10 0
11 0
12 0
13 0
14 0
15 0
16 0
17 0
18 0
19 0
20 0
21 0
22 0
23 0
24 0
25 0
26 0
27 0
28 0
29 0
30 0
31 0
32 0
33 0
34 0
35 0
36 0
37 0
38 0
39 0
40 0
41 0
42 0
43 0
44 0
45 0
46 0
47 0
48 0
49 0
50 0
51 0
52 0
53 0
54 0
55 0
56 0
57 0
58 0
59 0
60 0
61 0
62 0
63 0
64 0
65 0
66 0
67 0
68 0
69 0
70 0
71 0

@<SCITEGIC>ATOM_PROPERTY
pdb_tempFactor
SciTegic.value.DoubleValue
1 0
2 0
3 0
4 0
5 0
6 0
7 0
8 0
9 0
10 0
11 0
12 0
13 0
14 0
15 0
16 0
17 0
18 0
19 0
20 0
21 0
22 0
23 0
24 0
25 0
26 0
27 0
28 0
29 0
30 0
31 0
32 0
33 0
34 0
35 0
36 0
37 0
38 0
39 0
40 0
41 0
42 0
43 0
44 0
45 0
46 0
47 0
48 0
49 0
50 0
51 0
52 0
53 0
54 0
55 0
56 0
57 0
58 0
59 0
60 0
61 0
62 0
63 0
64 0
65 0
66 0
67 0
68 0
69 0
70 0
71 0

@<SCITEGIC>ATOM_PROPERTY
pdb_occupancy
SciTegic.value.DoubleValue
1 1
2 1
3 1
4 1
5 1
6 1
7 1
8 1
9 1
10 1
11 1
12 1
13 1
14 1
15 1
16 1
17 1
18 1
19 1
20 1
21 1
22 1
23 1
24 1
25 1
26 1
27 1
28 1
29 1
30 1
31 1
32 1
33 1
34 1
35 1
36 1
37 1
38 1
39 1
40 1
41 1
42 1
43 1
44 1
45 1
46 1
47 1
48 1
49 1
50 1
51 1
52 1
53 1
54 1
55 1
56 1
57 1
58 1
59 1
60 1
61 1
62 1
63 1
64 1
65 1
66 1
67 1
68 1
69 1
70 1
71 1

@<TRIPOS>MOLECULE
Evo_7
58  61  1  0  0
SMALL
FORMAL_CHARGES
@<TRIPOS>ATOM
    1 C1        51.1425    37.5435    21.2092 C.3        1 SUBUNIT  0
    2 C2        50.1981    37.4771    20.0434 C.2        1 SUBUNIT  0
    3 C3        50.4120    36.5649    19.0196 C.2        1 SUBUNIT  0
    4 C4        49.4916    36.4740    17.9813 C.2        1 SUBUNIT  0
    5 N5        48.4237    37.2727    17.9081 N.2        1 SUBUNIT  0
    6 C6        48.1983    38.1258    18.9064 C.2        1 SUBUNIT  0
    7 C7        49.0589    38.2700    19.9866 C.2        1 SUBUNIT  0
    8 N8        47.0653    38.8610    18.8510 N.pl3      1 SUBUNIT  0
    9 C9        49.6662    35.4387    16.9010 C.3        1 SUBUNIT  0
   10 C10       48.6227    34.3101    16.9955 C.3        1 SUBUNIT  0
   11 C11       47.3318    34.6672    16.3024 C.2        1 SUBUNIT  0
   12 C12       46.2878    35.2824    16.9813 C.2        1 SUBUNIT  0
   13 C13       45.1624    35.7020    16.2834 C.2        1 SUBUNIT  0
   14 C14       45.1124    35.4331    14.9201 C.2        1 SUBUNIT  0
   15 N15       46.0665    34.7662    14.2627 N.2        1 SUBUNIT  0
   16 C16       47.1620    34.4214    14.9451 C.2        1 SUBUNIT  0
   17 C17       44.0650    36.4633    16.9788 C.3        1 SUBUNIT  0
   18 C18       42.8722    35.5797    17.3766 C.3        1 SUBUNIT  0
   19 C19       42.0897    35.1005    16.1825 C.2        1 SUBUNIT  0
   20 C20       42.1241    33.7713    15.7827 C.2        1 SUBUNIT  0
   21 C21       41.4126    33.3882    14.6534 C.2        1 SUBUNIT  0
   22 C22       41.3190    35.9829    15.4367 C.2        1 SUBUNIT  0
   23 C23       40.6488    35.5211    14.3101 C.2        1 SUBUNIT  0
   24 N24       40.7095    34.2453    13.9095 N.2        1 SUBUNIT  0
   25 C25       39.8349    36.4636    13.4711 C.3        1 SUBUNIT  0
   26 N26       41.4276    32.0872    14.2813 N.pl3      1 SUBUNIT  0
   27 H27       52.0986    37.9456    20.8808 H          1 SUBUNIT  0
   28 H28       50.7398    38.1721    22.0038 H          1 SUBUNIT  0
   29 H29       51.3090    36.5458    21.6192 H          1 SUBUNIT  0
   30 H30       51.2747    35.9149    19.0464 H          1 SUBUNIT  0
   31 H31       48.8355    38.9719    20.7774 H          1 SUBUNIT  0
   32 H32       46.4129    38.7137    18.1082 H          1 SUBUNIT  0
   33 H33       46.8678    39.5504    19.5471 H          1 SUBUNIT  0
   34 H34       50.6657    35.0097    16.9888 H          1 SUBUNIT  0
   35 H35       49.6260    35.9225    15.9246 H          1 SUBUNIT  0
   36 H36       48.4310    34.0518    18.0386 H          1 SUBUNIT  0
   37 H37       49.0243    33.4128    16.5233 H          1 SUBUNIT  0
   38 H38       46.3726    35.4834    18.0395 H          1 SUBUNIT  0
   39 H39       44.2557    35.7830    14.3623 H          1 SUBUNIT  0
   40 H40       47.9598    33.9281    14.4090 H          1 SUBUNIT  0
   41 H41       43.7368    37.2834    16.3413 H          1 SUBUNIT  0
   42 H42       44.4819    36.9263    17.8735 H          1 SUBUNIT  0
   43 H43       42.1976    36.1455    18.0211 H          1 SUBUNIT  0
   44 H44       43.2183    34.7299    17.9658 H          1 SUBUNIT  0
   45 H45       41.2469    37.0203    15.7310 H          1 SUBUNIT  0
   46 H46       40.4521    36.8765    12.6739 H          1 SUBUNIT  0
   47 H47       39.4507    37.2863    14.0752 H          1 SUBUNIT  0
   48 H48       38.9897    35.9447    13.0174 H          1 SUBUNIT  0
   49 H49       40.8035    31.7577    13.5706 H          1 SUBUNIT  0
   50 C50       42.9776    32.8009    16.5818 C.3        1 SUBUNIT  0
   51 C51       42.3175    31.0325    14.9199 C.3        1 SUBUNIT  0
   52 C52       43.5046    31.7626    15.5737 C.3        1 SUBUNIT  0
   53 H53       43.8038    33.3075    17.0361 H          1 SUBUNIT  0
   54 H54       42.4042    32.3054    17.3368 H          1 SUBUNIT  0
   55 H55       44.0781    32.2582    14.8188 H          1 SUBUNIT  0
   56 H56       44.1227    31.0532    16.0825 H          1 SUBUNIT  0
   57 H57       41.7452    30.5346    15.6742 H          1 SUBUNIT  0
   58 H58       42.6833    30.3125    14.2177 H          1 SUBUNIT  0
@<TRIPOS>BOND
    1     1     2 1
    2     1    27 1
    3     1    28 1
    4     1    29 1
    5     2     3 2
    6     2     7 1
    7     3     4 1
    8     3    30 1
    9     4     5 2
   10     4     9 1
   11     5     6 1
   12     6     7 2
   13     6     8 1
   14     7    31 1
   15     8    32 1
   16     8    33 1
   17     9    10 1
   18     9    34 1
   19     9    35 1
   20    10    11 1
   21    10    36 1
   22    10    37 1
   23    11    12 2
   24    11    16 1
   25    12    13 1
   26    12    38 1
   27    13    14 2
   28    13    17 1
   29    14    15 1
   30    14    39 1
   31    15    16 2
   32    16    40 1
   33    17    18 1
   34    17    41 1
   35    17    42 1
   36    18    19 1
   37    18    43 1
   38    18    44 1
   39    19    20 2
   40    19    22 1
   41    20    21 1
   42    20    50 1
   43    21    24 2
   44    21    26 1
   45    22    23 2
   46    22    45 1
   47    23    24 1
   48    23    25 1
   49    25    46 1
   50    25    47 1
   51    25    48 1
   52    26    49 1
   53    26    51 1
   54    50    52 1
   55    50    53 1
   56    50    54 1
   57    51    52 1
   58    51    57 1
   59    51    58 1
   60    52    55 1
   61    52    56 1
@<TRIPOS>SUBSTRUCTURE
1   ****   1
@<SCITEGIC>MOL_PROPERTY
GENERATION
SciTegic.value.StringValue
1

@<SCITEGIC>MOL_PROPERTY
FAMILY
SciTegic.value.StringValue
1

@<SCITEGIC>MOL_PROPERTY
LUDI3
SciTegic.value.StringValue
716

@<SCITEGIC>MOL_PROPERTY
FRAGMENTS
SciTegic.value.StringValue
C29

@<SCITEGIC>MOL_PROPERTY
MW
SciTegic.value.StringValue
387.53

@<SCITEGIC>ATOM_PROPERTY
Formal Charge
SciTegic.value.StringValue
1 0
2 0
3 0
4 0
5 0
6 0
7 0
8 0
9 0
10 0
11 0
12 0
13 0
14 0
15 0
16 0
17 0
18 0
19 0
20 0
21 0
22 0
23 0
24 0
25 0
26 0
27 0
28 0
29 0
30 0
31 0
32 0
33 0
34 0
35 0
36 0
37 0
38 0
39 0
40 0
41 0
42 0
43 0
44 0
45 0
46 0
47 0
48 0
49 0
50 0
51 0
52 0
53 0
54 0
55 0
56 0
57 0
58 0

@<SCITEGIC>ATOM_PROPERTY
pdb_tempFactor
SciTegic.value.DoubleValue
1 0
2 0
3 0
4 0
5 0
6 0
7 0
8 0
9 0
10 0
11 0
12 0
13 0
14 0
15 0
16 0
17 0
18 0
19 0
20 0
21 0
22 0
23 0
24 0
25 0
26 0
27 0
28 0
29 0
30 0
31 0
32 0
33 0
34 0
35 0
36 0
37 0
38 0
39 0
40 0
41 0
42 0
43 0
44 0
45 0
46 0
47 0
48 0
49 0
50 0
51 0
52 0
53 0
54 0
55 0
56 0
57 0
58 0

@<SCITEGIC>ATOM_PROPERTY
pdb_occupancy
SciTegic.value.DoubleValue
1 1
2 1
3 1
4 1
5 1
6 1
7 1
8 1
9 1
10 1
11 1
12 1
13 1
14 1
15 1
16 1
17 1
18 1
19 1
20 1
21 1
22 1
23 1
24 1
25 1
26 1
27 1
28 1
29 1
30 1
31 1
32 1
33 1
34 1
35 1
36 1
37 1
38 1
39 1
40 1
41 1
42 1
43 1
44 1
45 1
46 1
47 1
48 1
49 1
50 1
51 1
52 1
53 1
54 1
55 1
56 1
57 1
58 1

@<TRIPOS>MOLECULE
Evo_8
74  78  1  0  0
SMALL
FORMAL_CHARGES
@<TRIPOS>ATOM
    1 C1        51.1425    37.5435    21.2092 C.3        1 SUBUNIT  0
    2 C2        50.1981    37.4771    20.0434 C.2        1 SUBUNIT  0
    3 C3        50.4120    36.5649    19.0196 C.2        1 SUBUNIT  0
    4 C4        49.4916    36.4740    17.9813 C.2        1 SUBUNIT  0
    5 N5        48.4237    37.2727    17.9081 N.2        1 SUBUNIT  0
    6 C6        48.1983    38.1258    18.9064 C.2        1 SUBUNIT  0
    7 C7        49.0589    38.2700    19.9866 C.2        1 SUBUNIT  0
    8 N8        47.0653    38.8610    18.8510 N.pl3      1 SUBUNIT  0
    9 C9        49.6662    35.4387    16.9010 C.3        1 SUBUNIT  0
   10 C10       48.6227    34.3101    16.9955 C.3        1 SUBUNIT  0
   11 C11       47.3318    34.6672    16.3024 C.2        1 SUBUNIT  0
   12 C12       46.2878    35.2824    16.9813 C.2        1 SUBUNIT  0
   13 C13       45.1624    35.7020    16.2834 C.2        1 SUBUNIT  0
   14 C14       45.1124    35.4331    14.9201 C.2        1 SUBUNIT  0
   15 N15       46.0665    34.7662    14.2627 N.2        1 SUBUNIT  0
   16 C16       47.1620    34.4214    14.9451 C.2        1 SUBUNIT  0
   17 C17       44.0650    36.4633    16.9788 C.3        1 SUBUNIT  0
   18 C18       42.8722    35.5797    17.3766 C.3        1 SUBUNIT  0
   19 C19       42.0897    35.1005    16.1825 C.2        1 SUBUNIT  0
   20 C20       42.1241    33.7713    15.7827 C.2        1 SUBUNIT  0
   21 C21       41.4126    33.3882    14.6534 C.2        1 SUBUNIT  0
   22 C22       41.3190    35.9829    15.4367 C.2        1 SUBUNIT  0
   23 C23       40.6488    35.5211    14.3101 C.2        1 SUBUNIT  0
   24 N24       40.7095    34.2453    13.9095 N.2        1 SUBUNIT  0
   25 C25       39.8349    36.4636    13.4711 C.3        1 SUBUNIT  0
   26 N26       41.4276    32.0872    14.2813 N.pl3      1 SUBUNIT  0
   27 H27       52.0986    37.9456    20.8808 H          1 SUBUNIT  0
   28 H28       50.7398    38.1721    22.0038 H          1 SUBUNIT  0
   29 H29       51.3090    36.5458    21.6192 H          1 SUBUNIT  0
   30 H30       51.2747    35.9149    19.0464 H          1 SUBUNIT  0
   31 H31       48.8355    38.9719    20.7774 H          1 SUBUNIT  0
   32 H32       46.4129    38.7137    18.1082 H          1 SUBUNIT  0
   33 H33       46.8678    39.5504    19.5471 H          1 SUBUNIT  0
   34 H34       50.6657    35.0097    16.9888 H          1 SUBUNIT  0
   35 H35       49.6260    35.9225    15.9246 H          1 SUBUNIT  0
   36 H36       46.3726    35.4834    18.0395 H          1 SUBUNIT  0
   37 H37       44.2557    35.7830    14.3623 H          1 SUBUNIT  0
   38 H38       47.9598    33.9281    14.4090 H          1 SUBUNIT  0
   39 H39       43.7368    37.2834    16.3413 H          1 SUBUNIT  0
   40 H40       44.4819    36.9263    17.8735 H          1 SUBUNIT  0
   41 H41       42.1976    36.1455    18.0211 H          1 SUBUNIT  0
   42 H42       43.2183    34.7299    17.9658 H          1 SUBUNIT  0
   43 H43       42.6966    33.0483    16.3438 H          1 SUBUNIT  0
   44 H44       41.2469    37.0203    15.7310 H          1 SUBUNIT  0
   45 H45       40.4521    36.8765    12.6739 H          1 SUBUNIT  0
   46 H46       39.4507    37.2863    14.0752 H          1 SUBUNIT  0
   47 H47       38.9897    35.9447    13.0174 H          1 SUBUNIT  0
   48 H48       42.0514    31.4365    14.7111 H          1 SUBUNIT  0
   49 H49       40.8035    31.7577    13.5706 H          1 SUBUNIT  0
   50 C50       48.3288    33.9767    18.4691 C.3        1 SUBUNIT  0
   51 C51       49.1883    33.0558    16.2875 C.3        1 SUBUNIT  0
   52 C52       47.2996    32.8332    18.5471 C.3        1 SUBUNIT  0
   53 C53       48.1594    31.9126    16.3642 C.3        1 SUBUNIT  0
   54 C54       47.8673    31.5832    17.8411 C.3        1 SUBUNIT  0
   55 H55       47.0973    32.6054    19.5740 H          1 SUBUNIT  0
   56 H56       46.3938    33.1339    18.0640 H          1 SUBUNIT  0
   57 H57       47.9360    34.8440    18.9577 H          1 SUBUNIT  0
   58 H58       49.2347    33.6761    18.9522 H          1 SUBUNIT  0
   59 H59       49.3915    33.2840    15.2617 H          1 SUBUNIT  0
   60 H60       50.0937    32.7543    16.7703 H          1 SUBUNIT  0
   61 H61       48.5531    31.0452    15.8750 H          1 SUBUNIT  0
   62 H62       47.2535    32.2132    15.8811 H          1 SUBUNIT  0
   63 C63       46.8970    30.4321    17.9360 C.3        1 SUBUNIT  0
   64 C64       49.1103    31.1119    18.5221 C.3        1 SUBUNIT  0
   65 C65       47.7895    29.2065    17.7245 C.3        1 SUBUNIT  0
   66 C66       49.2121    29.6433    18.1012 C.3        1 SUBUNIT  0
   67 H67       47.4448    28.3449    18.3274 H          1 SUBUNIT  0
   68 H68       47.7584    28.8820    16.6658 H          1 SUBUNIT  0
   69 H69       46.0650    30.4837    17.2088 H          1 SUBUNIT  0
   70 H70       46.4408    30.4051    18.9449 H          1 SUBUNIT  0
   71 H71       50.0109    31.6955    18.2549 H          1 SUBUNIT  0
   72 H72       48.9928    31.1896    19.6214 H          1 SUBUNIT  0
   73 H73       49.6408    29.0192    18.9086 H          1 SUBUNIT  0
   74 H74       49.8879    29.5371    17.2302 H          1 SUBUNIT  0
@<TRIPOS>BOND
    1     1     2 1
    2     1    27 1
    3     1    28 1
    4     1    29 1
    5     2     3 2
    6     2     7 1
    7     3     4 1
    8     3    30 1
    9     4     5 2
   10     4     9 1
   11     5     6 1
   12     6     7 2
   13     6     8 1
   14     7    31 1
   15     8    32 1
   16     8    33 1
   17     9    10 1
   18     9    34 1
   19     9    35 1
   20    10    11 1
   21    10    50 1
   22    10    51 1
   23    11    12 2
   24    11    16 1
   25    12    13 1
   26    12    36 1
   27    13    14 2
   28    13    17 1
   29    14    15 1
   30    14    37 1
   31    15    16 2
   32    16    38 1
   33    17    18 1
   34    17    39 1
   35    17    40 1
   36    18    19 1
   37    18    41 1
   38    18    42 1
   39    19    20 2
   40    19    22 1
   41    20    21 1
   42    20    43 1
   43    21    24 2
   44    21    26 1
   45    22    23 2
   46    22    44 1
   47    23    24 1
   48    23    25 1
   49    25    45 1
   50    25    46 1
   51    25    47 1
   52    26    48 1
   53    26    49 1
   54    50    52 1
   55    50    57 1
   56    50    58 1
   57    51    53 1
   58    51    59 1
   59    51    60 1
   60    52    54 1
   61    52    55 1
   62    52    56 1
   63    53    54 1
   64    53    61 1
   65    53    62 1
   66    54    63 1
   67    54    64 1
   68    63    65 1
   69    63    69 1
   70    63    70 1
   71    64    66 1
   72    64    71 1
   73    64    72 1
   74    65    66 1
   75    65    67 1
   76    65    68 1
   77    66    73 1
   78    66    74 1
@<TRIPOS>SUBSTRUCTURE
1   ****   1
@<SCITEGIC>MOL_PROPERTY
GENERATION
SciTegic.value.StringValue
2

@<SCITEGIC>MOL_PROPERTY
FAMILY
SciTegic.value.StringValue
3

@<SCITEGIC>MOL_PROPERTY
LUDI3
SciTegic.value.StringValue
657

@<SCITEGIC>MOL_PROPERTY
FRAGMENTS
SciTegic.value.StringValue
C36 C37

@<SCITEGIC>MOL_PROPERTY
MW
SciTegic.value.StringValue
469.67

@<SCITEGIC>ATOM_PROPERTY
Formal Charge
SciTegic.value.StringValue
1 0
2 0
3 0
4 0
5 0
6 0
7 0
8 0
9 0
10 0
11 0
12 0
13 0
14 0
15 0
16 0
17 0
18 0
19 0
20 0
21 0
22 0
23 0
24 0
25 0
26 0
27 0
28 0
29 0
30 0
31 0
32 0
33 0
34 0
35 0
36 0
37 0
38 0
39 0
40 0
41 0
42 0
43 0
44 0
45 0
46 0
47 0
48 0
49 0
50 0
51 0
52 0
53 0
54 0
55 0
56 0
57 0
58 0
59 0
60 0
61 0
62 0
63 0
64 0
65 0
66 0
67 0
68 0
69 0
70 0
71 0
72 0
73 0
74 0

@<SCITEGIC>ATOM_PROPERTY
pdb_tempFactor
SciTegic.value.DoubleValue
1 0
2 0
3 0
4 0
5 0
6 0
7 0
8 0
9 0
10 0
11 0
12 0
13 0
14 0
15 0
16 0
17 0
18 0
19 0
20 0
21 0
22 0
23 0
24 0
25 0
26 0
27 0
28 0
29 0
30 0
31 0
32 0
33 0
34 0
35 0
36 0
37 0
38 0
39 0
40 0
41 0
42 0
43 0
44 0
45 0
46 0
47 0
48 0
49 0
50 0
51 0
52 0
53 0
54 0
55 0
56 0
57 0
58 0
59 0
60 0
61 0
62 0
63 0
64 0
65 0
66 0
67 0
68 0
69 0
70 0
71 0
72 0
73 0
74 0

@<SCITEGIC>ATOM_PROPERTY
pdb_occupancy
SciTegic.value.DoubleValue
1 1
2 1
3 1
4 1
5 1
6 1
7 1
8 1
9 1
10 1
11 1
12 1
13 1
14 1
15 1
16 1
17 1
18 1
19 1
20 1
21 1
22 1
23 1
24 1
25 1
26 1
27 1
28 1
29 1
30 1
31 1
32 1
33 1
34 1
35 1
36 1
37 1
38 1
39 1
40 1
41 1
42 1
43 1
44 1
45 1
46 1
47 1
48 1
49 1
50 1
51 1
52 1
53 1
54 1
55 1
56 1
57 1
58 1
59 1
60 1
61 1
62 1
63 1
64 1
65 1
66 1
67 1
68 1
69 1
70 1
71 1
72 1
73 1
74 1

@<TRIPOS>MOLECULE
Evo_9
64  67  1  0  0
SMALL
FORMAL_CHARGES
@<TRIPOS>ATOM
    1 C1        51.1425    37.5435    21.2092 C.3        1 SUBUNIT  0
    2 C2        50.1981    37.4771    20.0434 C.2        1 SUBUNIT  0
    3 C3        50.4120    36.5649    19.0196 C.2        1 SUBUNIT  0
    4 C4        49.4916    36.4740    17.9813 C.2        1 SUBUNIT  0
    5 N5        48.4237    37.2727    17.9081 N.2        1 SUBUNIT  0
    6 C6        48.1983    38.1258    18.9064 C.2        1 SUBUNIT  0
    7 C7        49.0589    38.2700    19.9866 C.2        1 SUBUNIT  0
    8 N8        47.0653    38.8610    18.8510 N.pl3      1 SUBUNIT  0
    9 C9        49.6662    35.4387    16.9010 C.3        1 SUBUNIT  0
   10 C10       48.6227    34.3101    16.9955 C.3        1 SUBUNIT  0
   11 C11       47.3318    34.6672    16.3024 C.2        1 SUBUNIT  0
   12 C12       46.2878    35.2824    16.9813 C.2        1 SUBUNIT  0
   13 C13       45.1624    35.7020    16.2834 C.2        1 SUBUNIT  0
   14 C14       45.1124    35.4331    14.9201 C.2        1 SUBUNIT  0
   15 N15       46.0665    34.7662    14.2627 N.2        1 SUBUNIT  0
   16 C16       47.1620    34.4214    14.9451 C.2        1 SUBUNIT  0
   17 C17       44.0650    36.4633    16.9788 C.3        1 SUBUNIT  0
   18 C18       42.8722    35.5797    17.3766 C.3        1 SUBUNIT  0
   19 C19       42.0897    35.1005    16.1825 C.2        1 SUBUNIT  0
   20 C20       42.1241    33.7713    15.7827 C.2        1 SUBUNIT  0
   21 C21       41.4126    33.3882    14.6534 C.2        1 SUBUNIT  0
   22 C22       41.3190    35.9829    15.4367 C.2        1 SUBUNIT  0
   23 C23       40.6488    35.5211    14.3101 C.2        1 SUBUNIT  0
   24 N24       40.7095    34.2453    13.9095 N.2        1 SUBUNIT  0
   25 C25       39.8349    36.4636    13.4711 C.3        1 SUBUNIT  0
   26 N26       41.4276    32.0872    14.2813 N.pl3      1 SUBUNIT  0
   27 H27       52.0986    37.9456    20.8808 H          1 SUBUNIT  0
   28 H28       50.7398    38.1721    22.0038 H          1 SUBUNIT  0
   29 H29       51.3090    36.5458    21.6192 H          1 SUBUNIT  0
   30 H30       51.2747    35.9149    19.0464 H          1 SUBUNIT  0
   31 H31       48.8355    38.9719    20.7774 H          1 SUBUNIT  0
   32 H32       46.4129    38.7137    18.1082 H          1 SUBUNIT  0
   33 H33       46.8678    39.5504    19.5471 H          1 SUBUNIT  0
   34 H34       50.6657    35.0097    16.9888 H          1 SUBUNIT  0
   35 H35       49.6260    35.9225    15.9246 H          1 SUBUNIT  0
   36 H36       46.3726    35.4834    18.0395 H          1 SUBUNIT  0
   37 H37       44.2557    35.7830    14.3623 H          1 SUBUNIT  0
   38 H38       47.9598    33.9281    14.4090 H          1 SUBUNIT  0
   39 H39       43.7368    37.2834    16.3413 H          1 SUBUNIT  0
   40 H40       44.4819    36.9263    17.8735 H          1 SUBUNIT  0
   41 H41       42.1976    36.1455    18.0211 H          1 SUBUNIT  0
   42 H42       43.2183    34.7299    17.9658 H          1 SUBUNIT  0
   43 H43       42.6966    33.0483    16.3438 H          1 SUBUNIT  0
   44 H44       41.2469    37.0203    15.7310 H          1 SUBUNIT  0
   45 H45       40.4521    36.8765    12.6739 H          1 SUBUNIT  0
   46 H46       39.4507    37.2863    14.0752 H          1 SUBUNIT  0
   47 H47       38.9897    35.9447    13.0174 H          1 SUBUNIT  0
   48 H48       42.0514    31.4365    14.7111 H          1 SUBUNIT  0
   49 H49       40.8035    31.7577    13.5706 H          1 SUBUNIT  0
   50 C50       48.3288    33.9767    18.4691 C.3        1 SUBUNIT  0
   51 C51       49.1883    33.0558    16.2875 C.3        1 SUBUNIT  0
   52 C52       47.2996    32.8332    18.5471 C.3        1 SUBUNIT  0
   53 C53       48.1594    31.9126    16.3642 C.3        1 SUBUNIT  0
   54 C54       47.8673    31.5832    17.8411 C.3        1 SUBUNIT  0
   55 H55       47.0973    32.6054    19.5740 H          1 SUBUNIT  0
   56 H56       46.3938    33.1339    18.0640 H          1 SUBUNIT  0
   57 H57       47.9360    34.8440    18.9577 H          1 SUBUNIT  0
   58 H58       49.2347    33.6761    18.9522 H          1 SUBUNIT  0
   59 H59       49.3915    33.2840    15.2617 H          1 SUBUNIT  0
   60 H60       50.0937    32.7543    16.7703 H          1 SUBUNIT  0
   61 H61       48.5531    31.0452    15.8750 H          1 SUBUNIT  0
   62 H62       47.2535    32.2132    15.8811 H          1 SUBUNIT  0
   63 H63       47.1518    30.7882    17.8946 H          1 SUBUNIT  0
   64 H64       48.7724    31.2814    18.3253 H          1 SUBUNIT  0
@<TRIPOS>BOND
    1     1     2 1
    2     1    27 1
    3     1    28 1
    4     1    29 1
    5     2     3 2
    6     2     7 1
    7     3     4 1
    8     3    30 1
    9     4     5 2
   10     4     9 1
   11     5     6 1
   12     6     7 2
   13     6     8 1
   14     7    31 1
   15     8    32 1
   16     8    33 1
   17     9    10 1
   18     9    34 1
   19     9    35 1
   20    10    11 1
   21    10    50 1
   22    10    51 1
   23    11    12 2
   24    11    16 1
   25    12    13 1
   26    12    36 1
   27    13    14 2
   28    13    17 1
   29    14    15 1
   30    14    37 1
   31    15    16 2
   32    16    38 1
   33    17    18 1
   34    17    39 1
   35    17    40 1
   36    18    19 1
   37    18    41 1
   38    18    42 1
   39    19    20 2
   40    19    22 1
   41    20    21 1
   42    20    43 1
   43    21    24 2
   44    21    26 1
   45    22    23 2
   46    22    44 1
   47    23    24 1
   48    23    25 1
   49    25    45 1
   50    25    46 1
   51    25    47 1
   52    26    48 1
   53    26    49 1
   54    50    52 1
   55    50    57 1
   56    50    58 1
   57    51    53 1
   58    51    59 1
   59    51    60 1
   60    52    54 1
   61    52    55 1
   62    52    56 1
   63    53    54 1
   64    53    61 1
   65    53    62 1
   66    54    63 1
   67    54    64 1
@<TRIPOS>SUBSTRUCTURE
1   ****   1
@<SCITEGIC>MOL_PROPERTY
GENERATION
SciTegic.value.StringValue
1

@<SCITEGIC>MOL_PROPERTY
FAMILY
SciTegic.value.StringValue
1

@<SCITEGIC>MOL_PROPERTY
LUDI3
SciTegic.value.StringValue
640

@<SCITEGIC>MOL_PROPERTY
FRAGMENTS
SciTegic.value.StringValue
C36

@<SCITEGIC>MOL_PROPERTY
MW
SciTegic.value.StringValue
415.58

@<SCITEGIC>ATOM_PROPERTY
Formal Charge
SciTegic.value.StringValue
1 0
2 0
3 0
4 0
5 0
6 0
7 0
8 0
9 0
10 0
11 0
12 0
13 0
14 0
15 0
16 0
17 0
18 0
19 0
20 0
21 0
22 0
23 0
24 0
25 0
26 0
27 0
28 0
29 0
30 0
31 0
32 0
33 0
34 0
35 0
36 0
37 0
38 0
39 0
40 0
41 0
42 0
43 0
44 0
45 0
46 0
47 0
48 0
49 0
50 0
51 0
52 0
53 0
54 0
55 0
56 0
57 0
58 0
59 0
60 0
61 0
62 0
63 0
64 0

@<SCITEGIC>ATOM_PROPERTY
pdb_tempFactor
SciTegic.value.DoubleValue
1 0
2 0
3 0
4 0
5 0
6 0
7 0
8 0
9 0
10 0
11 0
12 0
13 0
14 0
15 0
16 0
17 0
18 0
19 0
20 0
21 0
22 0
23 0
24 0
25 0
26 0
27 0
28 0
29 0
30 0
31 0
32 0
33 0
34 0
35 0
36 0
37 0
38 0
39 0
40 0
41 0
42 0
43 0
44 0
45 0
46 0
47 0
48 0
49 0
50 0
51 0
52 0
53 0
54 0
55 0
56 0
57 0
58 0
59 0
60 0
61 0
62 0
63 0
64 0

@<SCITEGIC>ATOM_PROPERTY
pdb_occupancy
SciTegic.value.DoubleValue
1 1
2 1
3 1
4 1
5 1
6 1
7 1
8 1
9 1
10 1
11 1
12 1
13 1
14 1
15 1
16 1
17 1
18 1
19 1
20 1
21 1
22 1
23 1
24 1
25 1
26 1
27 1
28 1
29 1
30 1
31 1
32 1
33 1
34 1
35 1
36 1
37 1
38 1
39 1
40 1
41 1
42 1
43 1
44 1
45 1
46 1
47 1
48 1
49 1
50 1
51 1
52 1
53 1
54 1
55 1
56 1
57 1
58 1
59 1
60 1
61 1
62 1
63 1
64 1

@<TRIPOS>MOLECULE
Evo_10
61  64  1  0  0
SMALL
FORMAL_CHARGES
@<TRIPOS>ATOM
    1 C1        51.1425    37.5435    21.2092 C.3        1 SUBUNIT  0
    2 C2        50.1981    37.4771    20.0434 C.2        1 SUBUNIT  0
    3 C3        50.4120    36.5649    19.0196 C.2        1 SUBUNIT  0
    4 C4        49.4916    36.4740    17.9813 C.2        1 SUBUNIT  0
    5 N5        48.4237    37.2727    17.9081 N.2        1 SUBUNIT  0
    6 C6        48.1983    38.1258    18.9064 C.2        1 SUBUNIT  0
    7 C7        49.0589    38.2700    19.9866 C.2        1 SUBUNIT  0
    8 N8        47.0653    38.8610    18.8510 N.pl3      1 SUBUNIT  0
    9 C9        49.6662    35.4387    16.9010 C.3        1 SUBUNIT  0
   10 C10       48.6227    34.3101    16.9955 C.3        1 SUBUNIT  0
   11 C11       47.3318    34.6672    16.3024 C.2        1 SUBUNIT  0
   12 C12       46.2878    35.2824    16.9813 C.2        1 SUBUNIT  0
   13 C13       45.1624    35.7020    16.2834 C.2        1 SUBUNIT  0
   14 C14       45.1124    35.4331    14.9201 C.2        1 SUBUNIT  0
   15 N15       46.0665    34.7662    14.2627 N.2        1 SUBUNIT  0
   16 C16       47.1620    34.4214    14.9451 C.2        1 SUBUNIT  0
   17 C17       44.0650    36.4633    16.9788 C.3        1 SUBUNIT  0
   18 C18       42.8722    35.5797    17.3766 C.3        1 SUBUNIT  0
   19 C19       42.0897    35.1005    16.1825 C.2        1 SUBUNIT  0
   20 C20       42.1241    33.7713    15.7827 C.2        1 SUBUNIT  0
   21 C21       41.4126    33.3882    14.6534 C.2        1 SUBUNIT  0
   22 C22       41.3190    35.9829    15.4367 C.2        1 SUBUNIT  0
   23 C23       40.6488    35.5211    14.3101 C.2        1 SUBUNIT  0
   24 N24       40.7095    34.2453    13.9095 N.2        1 SUBUNIT  0
   25 C25       39.8349    36.4636    13.4711 C.3        1 SUBUNIT  0
   26 N26       41.4276    32.0872    14.2813 N.pl3      1 SUBUNIT  0
   27 H27       52.0986    37.9456    20.8808 H          1 SUBUNIT  0
   28 H28       50.7398    38.1721    22.0038 H          1 SUBUNIT  0
   29 H29       51.3090    36.5458    21.6192 H          1 SUBUNIT  0
   30 H30       51.2747    35.9149    19.0464 H          1 SUBUNIT  0
   31 H31       48.8355    38.9719    20.7774 H          1 SUBUNIT  0
   32 H32       46.4129    38.7137    18.1082 H          1 SUBUNIT  0
   33 H33       46.8678    39.5504    19.5471 H          1 SUBUNIT  0
   34 H34       50.6657    35.0097    16.9888 H          1 SUBUNIT  0
   35 H35       49.6260    35.9225    15.9246 H          1 SUBUNIT  0
   36 H36       46.3726    35.4834    18.0395 H          1 SUBUNIT  0
   37 H37       44.2557    35.7830    14.3623 H          1 SUBUNIT  0
   38 H38       47.9598    33.9281    14.4090 H          1 SUBUNIT  0
   39 H39       43.7368    37.2834    16.3413 H          1 SUBUNIT  0
   40 H40       44.4819    36.9263    17.8735 H          1 SUBUNIT  0
   41 H41       42.1976    36.1455    18.0211 H          1 SUBUNIT  0
   42 H42       43.2183    34.7299    17.9658 H          1 SUBUNIT  0
   43 H43       42.6966    33.0483    16.3438 H          1 SUBUNIT  0
   44 H44       41.2469    37.0203    15.7310 H          1 SUBUNIT  0
   45 H45       40.4521    36.8765    12.6739 H          1 SUBUNIT  0
   46 H46       39.4507    37.2863    14.0752 H          1 SUBUNIT  0
   47 H47       38.9897    35.9447    13.0174 H          1 SUBUNIT  0
   48 H48       42.0514    31.4365    14.7111 H          1 SUBUNIT  0
   49 H49       40.8035    31.7577    13.5706 H          1 SUBUNIT  0
   50 C50       48.3561    33.9245    18.4261 C.3        1 SUBUNIT  0
   51 C51       49.1710    33.0512    16.3578 C.3        1 SUBUNIT  0
   52 C52       47.8188    32.4947    18.3258 C.3        1 SUBUNIT  0
   53 C53       48.3425    31.9333    16.9965 C.3        1 SUBUNIT  0
   54 H54       48.1351    31.8810    19.1907 H          1 SUBUNIT  0
   55 H55       46.7111    32.4954    18.3290 H          1 SUBUNIT  0
   56 H56       47.6549    34.6080    18.9407 H          1 SUBUNIT  0
   57 H57       49.3013    33.9398    19.0032 H          1 SUBUNIT  0
   58 H58       49.1087    33.0508    15.2536 H          1 SUBUNIT  0
   59 H59       50.2417    32.9332    16.6181 H          1 SUBUNIT  0
   60 H60       48.9432    31.0145    17.1387 H          1 SUBUNIT  0
   61 H61       47.4958    31.6559    16.3386 H          1 SUBUNIT  0
@<TRIPOS>BOND
    1     1     2 1
    2     1    27 1
    3     1    28 1
    4     1    29 1
    5     2     3 2
    6     2     7 1
    7     3     4 1
    8     3    30 1
    9     4     5 2
   10     4     9 1
   11     5     6 1
   12     6     7 2
   13     6     8 1
   14     7    31 1
   15     8    32 1
   16     8    33 1
   17     9    10 1
   18     9    34 1
   19     9    35 1
   20    10    11 1
   21    10    50 1
   22    10    51 1
   23    11    12 2
   24    11    16 1
   25    12    13 1
   26    12    36 1
   27    13    14 2
   28    13    17 1
   29    14    15 1
   30    14    37 1
   31    15    16 2
   32    16    38 1
   33    17    18 1
   34    17    39 1
   35    17    40 1
   36    18    19 1
   37    18    41 1
   38    18    42 1
   39    19    20 2
   40    19    22 1
   41    20    21 1
   42    20    43 1
   43    21    24 2
   44    21    26 1
   45    22    23 2
   46    22    44 1
   47    23    24 1
   48    23    25 1
   49    25    45 1
   50    25    46 1
   51    25    47 1
   52    26    48 1
   53    26    49 1
   54    50    52 1
   55    50    56 1
   56    50    57 1
   57    51    53 1
   58    51    58 1
   59    51    59 1
   60    52    53 1
   61    52    54 1
   62    52    55 1
   63    53    60 1
   64    53    61 1
@<TRIPOS>SUBSTRUCTURE
1   ****   1
@<SCITEGIC>MOL_PROPERTY
GENERATION
SciTegic.value.StringValue
1

@<SCITEGIC>MOL_PROPERTY
FAMILY
SciTegic.value.StringValue
1

@<SCITEGIC>MOL_PROPERTY
LUDI3
SciTegic.value.StringValue
640

@<SCITEGIC>MOL_PROPERTY
FRAGMENTS
SciTegic.value.StringValue
C37

@<SCITEGIC>MOL_PROPERTY
MW
SciTegic.value.StringValue
401.55

@<SCITEGIC>ATOM_PROPERTY
Formal Charge
SciTegic.value.StringValue
1 0
2 0
3 0
4 0
5 0
6 0
7 0
8 0
9 0
10 0
11 0
12 0
13 0
14 0
15 0
16 0
17 0
18 0
19 0
20 0
21 0
22 0
23 0
24 0
25 0
26 0
27 0
28 0
29 0
30 0
31 0
32 0
33 0
34 0
35 0
36 0
37 0
38 0
39 0
40 0
41 0
42 0
43 0
44 0
45 0
46 0
47 0
48 0
49 0
50 0
51 0
52 0
53 0
54 0
55 0
56 0
57 0
58 0
59 0
60 0
61 0

@<SCITEGIC>ATOM_PROPERTY
pdb_tempFactor
SciTegic.value.DoubleValue
1 0
2 0
3 0
4 0
5 0
6 0
7 0
8 0
9 0
10 0
11 0
12 0
13 0
14 0
15 0
16 0
17 0
18 0
19 0
20 0
21 0
22 0
23 0
24 0
25 0
26 0
27 0
28 0
29 0
30 0
31 0
32 0
33 0
34 0
35 0
36 0
37 0
38 0
39 0
40 0
41 0
42 0
43 0
44 0
45 0
46 0
47 0
48 0
49 0
50 0
51 0
52 0
53 0
54 0
55 0
56 0
57 0
58 0
59 0
60 0
61 0

@<SCITEGIC>ATOM_PROPERTY
pdb_occupancy
SciTegic.value.DoubleValue
1 1
2 1
3 1
4 1
5 1
6 1
7 1
8 1
9 1
10 1
11 1
12 1
13 1
14 1
15 1
16 1
17 1
18 1
19 1
20 1
21 1
22 1
23 1
24 1
25 1
26 1
27 1
28 1
29 1
30 1
31 1
32 1
33 1
34 1
35 1
36 1
37 1
38 1
39 1
40 1
41 1
42 1
43 1
44 1
45 1
46 1
47 1
48 1
49 1
50 1
51 1
52 1
53 1
54 1
55 1
56 1
57 1
58 1
59 1
60 1
61 1
