# Supplementary material for: Discovery of Novel DPP-IV Inhibitors as Potential Candidates for the Treatment of Type 2 Diabetes Mellitus Predicted by 3D QSAR Pharmacophore Models, Molecular Docking and De Novo Evolution
Source: Molecules. 2019 Aug 7;24(16):2870. doi: 10.3390/molecules24162870 (PMC6720998; doi:10.3390/molecules24162870)
Supplement: Supplementary file 1 [file molecules-24-02870-s001.zip › Supplementary materials/DeNovoEvolution/dpp4_50_evo.mol2]

@<TRIPOS>MOLECULE
Evo_1
71  72  1  0  0
SMALL
FORMAL_CHARGES
@<TRIPOS>ATOM
    1 C1        41.5568    29.3370     8.8441 C.3        1 SUBUNIT  0
    2 C2        42.4822    28.5220     9.7590 C.3        1 SUBUNIT  0
    3 N3        41.7126    27.9767    10.8743 N.am       1 SUBUNIT  0
    4 C4        41.5264    28.5560    12.0868 C.2        1 SUBUNIT  0
    5 O5        40.8169    28.0752    12.9613 O.2        1 SUBUNIT  0
    6 C6        42.2637    29.8804    12.3349 C.3        1 SUBUNIT  0
    7 C7        43.6993    29.6010    12.8102 C.3        1 SUBUNIT  0
    8 S8        43.7856    28.9502    14.4985 S.3        1 SUBUNIT  0
    9 N9        41.5471    30.6458    13.3455 N.am       1 SUBUNIT  0
   10 C10       41.8133    31.9578    13.4932 C.2        1 SUBUNIT  0
   11 O11       42.5976    32.5877    12.7938 O.2        1 SUBUNIT  0
   12 N12       41.6813    36.1764    18.1471 N.4        1 SUBUNIT  1
   13 C13       42.3521    35.3306    17.1748 C.3        1 SUBUNIT  0
   14 C14       41.3556    34.3781    16.4833 C.3        1 SUBUNIT  0
   15 C15       42.0450    33.3533    15.5665 C.3        1 SUBUNIT  0
   16 C16       41.0558    32.6368    14.6404 C.3        1 SUBUNIT  0
   17 C17       43.1200    36.2238    16.1808 C.2        1 SUBUNIT  0.0000
   18 O18       44.1550    36.7676    16.5627 O.co2      1 SUBUNIT  -0.50
   19 O19       42.6795    36.3744    15.0430 O.co2      1 SUBUNIT  -0.50
   20 C20       43.1355    27.3599     9.0017 C.2        1 SUBUNIT  0.0000
   21 O21       42.4167    26.5248     8.4567 O.co2      1 SUBUNIT  -0.50
   22 O22       44.3630    27.3056     8.9455 O.co2      1 SUBUNIT  -0.50
   23 H23       40.7086    28.7417     8.5072 H          1 SUBUNIT  0
   24 H24       41.1657    30.2097     9.3649 H          1 SUBUNIT  0
   25 H25       42.0830    29.6932     7.9608 H          1 SUBUNIT  0
   26 H26       43.2828    29.1538    10.1421 H          1 SUBUNIT  0
   27 H27       41.2721    27.0929    10.7114 H          1 SUBUNIT  0
   28 H28       42.2493    30.4809    11.4246 H          1 SUBUNIT  0
   29 H29       43.5468    29.9387    15.3629 H          1 SUBUNIT  0
   30 H30       40.8515    30.1944    13.9063 H          1 SUBUNIT  0
   31 H31       40.9199    36.7253    17.6965 H          1 SUBUNIT  0
   32 H32       42.3696    36.8527    18.5409 H          1 SUBUNIT  0
   33 H33       41.2960    35.5911    18.9156 H          1 SUBUNIT  0
   34 H34       43.0837    34.7414    17.7294 H          1 SUBUNIT  0
   35 H35       40.7651    33.8485    17.2317 H          1 SUBUNIT  0
   36 H36       40.6418    34.9691    15.9067 H          1 SUBUNIT  0
   37 H37       42.7898    33.8655    14.9581 H          1 SUBUNIT  0
   38 H38       42.5982    32.6281    16.1636 H          1 SUBUNIT  0
   39 H39       40.3770    33.3656    14.2015 H          1 SUBUNIT  0
   40 H40       40.4539    31.9119    15.1899 H          1 SUBUNIT  0
   41 C41       44.4972    30.9163    12.7659 C.3        1 SUBUNIT  0
   42 C42       44.3586    28.5641    11.8749 C.3        1 SUBUNIT  0
   43 C43       45.9401    30.6536    13.2369 C.3        1 SUBUNIT  0
   44 C44       45.8008    28.3002    12.3458 C.3        1 SUBUNIT  0
   45 C45       46.6027    29.6157    12.3058 C.3        1 SUBUNIT  0
   46 H46       46.4963    31.5686    13.2088 H          1 SUBUNIT  0
   47 H47       45.9264    30.2760    14.2377 H          1 SUBUNIT  0
   48 H48       44.0368    31.6353    13.4112 H          1 SUBUNIT  0
   49 H49       44.5109    31.2940    11.7651 H          1 SUBUNIT  0
   50 H50       43.8020    27.6503    11.9022 H          1 SUBUNIT  0
   51 H51       44.3732    28.9413    10.8741 H          1 SUBUNIT  0
   52 H52       46.2608    27.5807    11.6998 H          1 SUBUNIT  0
   53 H53       45.7871    27.9226    13.3466 H          1 SUBUNIT  0
   54 H54       47.6056    29.4323    12.6333 H          1 SUBUNIT  0
   55 C55       46.4685    30.2616    10.9399 C.3        1 SUBUNIT  0
   56 C56       48.4426    26.1687    10.4631 C.2        1 SUBUNIT  0
   57 C57       46.8375    26.3368     8.6524 C.2        1 SUBUNIT  0
   58 H58       46.4522    31.3258    11.0537 H          1 SUBUNIT  0
   59 H59       45.5227    29.9296    10.5651 H          1 SUBUNIT  0
   60 C60       47.5788    29.8700     9.9486 C.3        1 SUBUNIT  0
   61 H61       48.5249    30.2052    10.3224 H          1 SUBUNIT  0
   62 H62       47.3861    30.3264     9.0010 H          1 SUBUNIT  0
   63 C63       47.6521    25.5565     9.4828 C.2        1 SUBUNIT  0
   64 C64       48.4194    27.5604    10.6135 C.2        1 SUBUNIT  0
   65 C65       47.6042    28.3404     9.7839 C.2        1 SUBUNIT  0
   66 C66       46.8144    27.7285     8.8028 C.2        1 SUBUNIT  0
   67 H67       47.6699    24.4827     9.3667 H          1 SUBUNIT  0
   68 H68       49.0703    25.5660    11.1030 H          1 SUBUNIT  0
   69 H69       49.0285    28.0320    11.3705 H          1 SUBUNIT  0
   70 H70       46.1868    28.3303     8.1626 H          1 SUBUNIT  0
   71 H71       46.2278    25.8649     7.8962 H          1 SUBUNIT  0
@<TRIPOS>BOND
    1     1     2 1
    2     1    23 1
    3     1    24 1
    4     1    25 1
    5     2     3 1
    6     2    20 1
    7     2    26 1
    8     3     4 1
    9     3    27 1
   10     4     5 2
   11     4     6 1
   12     6     7 1
   13     6     9 1
   14     6    28 1
   15     7     8 1
   16     7    41 1
   17     7    42 1
   18     8    29 1
   19     9    10 1
   20     9    30 1
   21    10    11 2
   22    10    16 1
   23    12    13 1
   24    12    31 1
   25    12    32 1
   26    12    33 1
   27    13    14 1
   28    13    17 1
   29    13    34 1
   30    14    15 1
   31    14    35 1
   32    14    36 1
   33    15    16 1
   34    15    37 1
   35    15    38 1
   36    16    39 1
   37    16    40 1
   38    17    18 2
   39    17    19 1
   40    20    21 2
   41    20    22 1
   42    41    43 1
   43    41    48 1
   44    41    49 1
   45    42    44 1
   46    42    50 1
   47    42    51 1
   48    43    45 1
   49    43    46 1
   50    43    47 1
   51    44    45 1
   52    44    52 1
   53    44    53 1
   54    45    54 1
   55    45    55 1
   56    55    58 1
   57    55    59 1
   58    55    60 1
   59    56    63 2
   60    56    64 1
   61    56    68 1
   62    57    63 1
   63    57    66 2
   64    57    71 1
   65    60    61 1
   66    60    62 1
   67    60    65 1
   68    63    67 1
   69    64    65 2
   70    64    69 1
   71    65    66 1
   72    66    70 1
@<TRIPOS>SUBSTRUCTURE
1   ****   1
@<SCITEGIC>MOL_PROPERTY
GENERATION
SciTegic.value.StringValue
2

@<SCITEGIC>MOL_PROPERTY
FAMILY
SciTegic.value.StringValue
1

@<SCITEGIC>MOL_PROPERTY
LUDI3
SciTegic.value.StringValue
415

@<SCITEGIC>MOL_PROPERTY
FRAGMENTS
SciTegic.value.StringValue
C36 T12

@<SCITEGIC>MOL_PROPERTY
MW
SciTegic.value.StringValue
506.64

@<SCITEGIC>ATOM_PROPERTY
Formal Charge
SciTegic.value.StringValue
1 0
2 0
3 0
4 0
5 0
6 0
7 0
8 0
9 0
10 0
11 0
12 +1
13 0
14 0
15 0
16 0
17 0
18 0
19 -1
20 0
21 0
22 -1
23 0
24 0
25 0
26 0
27 0
28 0
29 0
30 0
31 0
32 0
33 0
34 0
35 0
36 0
37 0
38 0
39 0
40 0
41 0
42 0
43 0
44 0
45 0
46 0
47 0
48 0
49 0
50 0
51 0
52 0
53 0
54 0
55 0
56 0
57 0
58 0
59 0
60 0
61 0
62 0
63 0
64 0
65 0
66 0
67 0
68 0
69 0
70 0
71 0

@<SCITEGIC>ATOM_PROPERTY
pdb_tempFactor
SciTegic.value.DoubleValue
1 0
2 0
3 0
4 0
5 0
6 0
7 0
8 0
9 0
10 0
11 0
12 0
13 0
14 0
15 0
16 0
17 0
18 0
19 0
20 0
21 0
22 0
23 0
24 0
25 0
26 0
27 0
28 0
29 0
30 0
31 0
32 0
33 0
34 0
35 0
36 0
37 0
38 0
39 0
40 0
41 0
42 0
43 0
44 0
45 0
46 0
47 0
48 0
49 0
50 0
51 0
52 0
53 0
54 0
55 0
56 0
57 0
58 0
59 0
60 0
61 0
62 0
63 0
64 0
65 0
66 0
67 0
68 0
69 0
70 0
71 0

@<SCITEGIC>ATOM_PROPERTY
pdb_occupancy
SciTegic.value.DoubleValue
1 1
2 1
3 1
4 1
5 1
6 1
7 1
8 1
9 1
10 1
11 1
12 1
13 1
14 1
15 1
16 1
17 1
18 1
19 1
20 1
21 1
22 1
23 1
24 1
25 1
26 1
27 1
28 1
29 1
30 1
31 1
32 1
33 1
34 1
35 1
36 1
37 1
38 1
39 1
40 1
41 1
42 1
43 1
44 1
45 1
46 1
47 1
48 1
49 1
50 1
51 1
52 1
53 1
54 1
55 1
56 1
57 1
58 1
59 1
60 1
61 1
62 1
63 1
64 1
65 1
66 1
67 1
68 1
69 1
70 1
71 1

@<TRIPOS>MOLECULE
Evo_2
65  66  1  0  0
SMALL
FORMAL_CHARGES
@<TRIPOS>ATOM
    1 C1        41.5568    29.3370     8.8441 C.3        1 SUBUNIT  0
    2 C2        42.4822    28.5220     9.7590 C.3        1 SUBUNIT  0
    3 N3        41.7126    27.9767    10.8743 N.am       1 SUBUNIT  0
    4 C4        41.5264    28.5560    12.0868 C.2        1 SUBUNIT  0
    5 O5        40.8169    28.0752    12.9613 O.2        1 SUBUNIT  0
    6 C6        42.2637    29.8804    12.3349 C.3        1 SUBUNIT  0
    7 C7        43.6993    29.6010    12.8102 C.3        1 SUBUNIT  0
    8 S8        43.7856    28.9502    14.4985 S.3        1 SUBUNIT  0
    9 N9        41.5471    30.6458    13.3455 N.am       1 SUBUNIT  0
   10 C10       41.8133    31.9578    13.4932 C.2        1 SUBUNIT  0
   11 O11       42.5976    32.5877    12.7938 O.2        1 SUBUNIT  0
   12 N12       41.6813    36.1764    18.1471 N.4        1 SUBUNIT  1
   13 C13       42.3521    35.3306    17.1748 C.3        1 SUBUNIT  0
   14 C14       41.3556    34.3781    16.4833 C.3        1 SUBUNIT  0
   15 C15       42.0450    33.3533    15.5665 C.3        1 SUBUNIT  0
   16 C16       41.0558    32.6368    14.6404 C.3        1 SUBUNIT  0
   17 C17       43.1200    36.2238    16.1808 C.2        1 SUBUNIT  0.0000
   18 O18       44.1550    36.7676    16.5627 O.co2      1 SUBUNIT  -0.50
   19 O19       42.6795    36.3744    15.0430 O.co2      1 SUBUNIT  -0.50
   20 C20       43.1355    27.3599     9.0017 C.2        1 SUBUNIT  0.0000
   21 O21       42.4167    26.5248     8.4567 O.co2      1 SUBUNIT  -0.50
   22 O22       44.3630    27.3056     8.9455 O.co2      1 SUBUNIT  -0.50
   23 H23       40.7086    28.7417     8.5072 H          1 SUBUNIT  0
   24 H24       41.1657    30.2097     9.3649 H          1 SUBUNIT  0
   25 H25       42.0830    29.6932     7.9608 H          1 SUBUNIT  0
   26 H26       43.2828    29.1538    10.1421 H          1 SUBUNIT  0
   27 H27       41.2721    27.0929    10.7114 H          1 SUBUNIT  0
   28 H28       42.2493    30.4809    11.4246 H          1 SUBUNIT  0
   29 H29       43.5468    29.9387    15.3629 H          1 SUBUNIT  0
   30 H30       40.8515    30.1944    13.9063 H          1 SUBUNIT  0
   31 H31       40.9199    36.7253    17.6965 H          1 SUBUNIT  0
   32 H32       42.3696    36.8527    18.5409 H          1 SUBUNIT  0
   33 H33       41.2960    35.5911    18.9156 H          1 SUBUNIT  0
   34 H34       43.0837    34.7414    17.7294 H          1 SUBUNIT  0
   35 H35       40.7651    33.8485    17.2317 H          1 SUBUNIT  0
   36 H36       40.6418    34.9691    15.9067 H          1 SUBUNIT  0
   37 H37       42.7898    33.8655    14.9581 H          1 SUBUNIT  0
   38 H38       42.5982    32.6281    16.1636 H          1 SUBUNIT  0
   39 H39       40.3770    33.3656    14.2015 H          1 SUBUNIT  0
   40 H40       40.4539    31.9119    15.1899 H          1 SUBUNIT  0
   41 C41       44.4972    30.9163    12.7659 C.3        1 SUBUNIT  0
   42 C42       44.3586    28.5641    11.8749 C.3        1 SUBUNIT  0
   43 C43       45.9401    30.6536    13.2369 C.3        1 SUBUNIT  0
   44 C44       45.8008    28.3002    12.3458 C.3        1 SUBUNIT  0
   45 C45       46.6027    29.6157    12.3058 C.3        1 SUBUNIT  0
   46 H46       46.4963    31.5686    13.2088 H          1 SUBUNIT  0
   47 H47       45.9264    30.2760    14.2377 H          1 SUBUNIT  0
   48 H48       44.0368    31.6353    13.4112 H          1 SUBUNIT  0
   49 H49       44.5109    31.2940    11.7651 H          1 SUBUNIT  0
   50 H50       43.8020    27.6503    11.9022 H          1 SUBUNIT  0
   51 H51       44.3732    28.9413    10.8741 H          1 SUBUNIT  0
   52 H52       46.2608    27.5807    11.6998 H          1 SUBUNIT  0
   53 H53       45.7871    27.9226    13.3466 H          1 SUBUNIT  0
   54 C54       48.0203    29.3665    12.7133 C.3        1 SUBUNIT  0
   55 C55       46.6734    30.1376    10.8979 C.3        1 SUBUNIT  0
   56 C56       48.6675    28.8179    11.4392 C.3        1 SUBUNIT  0
   57 C57       47.8020    29.3134    10.2723 C.3        1 SUBUNIT  0
   58 H58       49.7204    29.1458    11.3456 H          1 SUBUNIT  0
   59 H59       48.6836    27.7104    11.4581 H          1 SUBUNIT  0
   60 H60       48.1246    28.6793    13.5739 H          1 SUBUNIT  0
   61 H61       48.4979    30.3221    13.0055 H          1 SUBUNIT  0
   62 H62       45.7237    30.0550    10.3372 H          1 SUBUNIT  0
   63 H63       46.9444    31.2120    10.9125 H          1 SUBUNIT  0
   64 H64       48.3841    29.9104     9.5444 H          1 SUBUNIT  0
   65 H65       47.3870    28.4530     9.7118 H          1 SUBUNIT  0
@<TRIPOS>BOND
    1     1     2 1
    2     1    23 1
    3     1    24 1
    4     1    25 1
    5     2     3 1
    6     2    20 1
    7     2    26 1
    8     3     4 1
    9     3    27 1
   10     4     5 2
   11     4     6 1
   12     6     7 1
   13     6     9 1
   14     6    28 1
   15     7     8 1
   16     7    41 1
   17     7    42 1
   18     8    29 1
   19     9    10 1
   20     9    30 1
   21    10    11 2
   22    10    16 1
   23    12    13 1
   24    12    31 1
   25    12    32 1
   26    12    33 1
   27    13    14 1
   28    13    17 1
   29    13    34 1
   30    14    15 1
   31    14    35 1
   32    14    36 1
   33    15    16 1
   34    15    37 1
   35    15    38 1
   36    16    39 1
   37    16    40 1
   38    17    18 2
   39    17    19 1
   40    20    21 2
   41    20    22 1
   42    41    43 1
   43    41    48 1
   44    41    49 1
   45    42    44 1
   46    42    50 1
   47    42    51 1
   48    43    45 1
   49    43    46 1
   50    43    47 1
   51    44    45 1
   52    44    52 1
   53    44    53 1
   54    45    54 1
   55    45    55 1
   56    54    56 1
   57    54    60 1
   58    54    61 1
   59    55    57 1
   60    55    62 1
   61    55    63 1
   62    56    57 1
   63    56    58 1
   64    56    59 1
   65    57    64 1
   66    57    65 1
@<TRIPOS>SUBSTRUCTURE
1   ****   1
@<SCITEGIC>MOL_PROPERTY
GENERATION
SciTegic.value.StringValue
2

@<SCITEGIC>MOL_PROPERTY
FAMILY
SciTegic.value.StringValue
1

@<SCITEGIC>MOL_PROPERTY
LUDI3
SciTegic.value.StringValue
411

@<SCITEGIC>MOL_PROPERTY
FRAGMENTS
SciTegic.value.StringValue
C36 C37

@<SCITEGIC>MOL_PROPERTY
MW
SciTegic.value.StringValue
456.58

@<SCITEGIC>ATOM_PROPERTY
Formal Charge
SciTegic.value.StringValue
1 0
2 0
3 0
4 0
5 0
6 0
7 0
8 0
9 0
10 0
11 0
12 +1
13 0
14 0
15 0
16 0
17 0
18 0
19 -1
20 0
21 0
22 -1
23 0
24 0
25 0
26 0
27 0
28 0
29 0
30 0
31 0
32 0
33 0
34 0
35 0
36 0
37 0
38 0
39 0
40 0
41 0
42 0
43 0
44 0
45 0
46 0
47 0
48 0
49 0
50 0
51 0
52 0
53 0
54 0
55 0
56 0
57 0
58 0
59 0
60 0
61 0
62 0
63 0
64 0
65 0

@<SCITEGIC>ATOM_PROPERTY
pdb_tempFactor
SciTegic.value.DoubleValue
1 0
2 0
3 0
4 0
5 0
6 0
7 0
8 0
9 0
10 0
11 0
12 0
13 0
14 0
15 0
16 0
17 0
18 0
19 0
20 0
21 0
22 0
23 0
24 0
25 0
26 0
27 0
28 0
29 0
30 0
31 0
32 0
33 0
34 0
35 0
36 0
37 0
38 0
39 0
40 0
41 0
42 0
43 0
44 0
45 0
46 0
47 0
48 0
49 0
50 0
51 0
52 0
53 0
54 0
55 0
56 0
57 0
58 0
59 0
60 0
61 0
62 0
63 0
64 0
65 0

@<SCITEGIC>ATOM_PROPERTY
pdb_occupancy
SciTegic.value.DoubleValue
1 1
2 1
3 1
4 1
5 1
6 1
7 1
8 1
9 1
10 1
11 1
12 1
13 1
14 1
15 1
16 1
17 1
18 1
19 1
20 1
21 1
22 1
23 1
24 1
25 1
26 1
27 1
28 1
29 1
30 1
31 1
32 1
33 1
34 1
35 1
36 1
37 1
38 1
39 1
40 1
41 1
42 1
43 1
44 1
45 1
46 1
47 1
48 1
49 1
50 1
51 1
52 1
53 1
54 1
55 1
56 1
57 1
58 1
59 1
60 1
61 1
62 1
63 1
64 1
65 1

@<TRIPOS>MOLECULE
Evo_3
62  63  1  0  0
SMALL
FORMAL_CHARGES
@<TRIPOS>ATOM
    1 C1        41.5568    29.3370     8.8441 C.3        1 SUBUNIT  0
    2 C2        42.4822    28.5220     9.7590 C.3        1 SUBUNIT  0
    3 N3        41.7126    27.9767    10.8743 N.am       1 SUBUNIT  0
    4 C4        41.5264    28.5560    12.0868 C.2        1 SUBUNIT  0
    5 O5        40.8169    28.0752    12.9613 O.2        1 SUBUNIT  0
    6 C6        42.2637    29.8804    12.3349 C.3        1 SUBUNIT  0
    7 C7        43.6993    29.6010    12.8102 C.3        1 SUBUNIT  0
    8 S8        43.7856    28.9502    14.4985 S.3        1 SUBUNIT  0
    9 N9        41.5471    30.6458    13.3455 N.am       1 SUBUNIT  0
   10 C10       41.8133    31.9578    13.4932 C.2        1 SUBUNIT  0
   11 O11       42.5976    32.5877    12.7938 O.2        1 SUBUNIT  0
   12 N12       41.6813    36.1764    18.1471 N.4        1 SUBUNIT  1
   13 C13       42.3521    35.3306    17.1748 C.3        1 SUBUNIT  0
   14 C14       41.3556    34.3781    16.4833 C.3        1 SUBUNIT  0
   15 C15       42.0450    33.3533    15.5665 C.3        1 SUBUNIT  0
   16 C16       41.0558    32.6368    14.6404 C.3        1 SUBUNIT  0
   17 C17       43.1200    36.2238    16.1808 C.2        1 SUBUNIT  0.0000
   18 O18       44.1550    36.7676    16.5627 O.co2      1 SUBUNIT  -0.50
   19 O19       42.6795    36.3744    15.0430 O.co2      1 SUBUNIT  -0.50
   20 C20       43.1355    27.3599     9.0017 C.2        1 SUBUNIT  0.0000
   21 O21       42.4167    26.5248     8.4567 O.co2      1 SUBUNIT  -0.50
   22 O22       44.3630    27.3056     8.9455 O.co2      1 SUBUNIT  -0.50
   23 H23       40.7086    28.7417     8.5072 H          1 SUBUNIT  0
   24 H24       41.1657    30.2097     9.3649 H          1 SUBUNIT  0
   25 H25       42.0830    29.6932     7.9608 H          1 SUBUNIT  0
   26 H26       43.2828    29.1538    10.1421 H          1 SUBUNIT  0
   27 H27       41.2721    27.0929    10.7114 H          1 SUBUNIT  0
   28 H28       42.2493    30.4809    11.4246 H          1 SUBUNIT  0
   29 H29       43.5468    29.9387    15.3629 H          1 SUBUNIT  0
   30 H30       40.8515    30.1944    13.9063 H          1 SUBUNIT  0
   31 H31       40.9199    36.7253    17.6965 H          1 SUBUNIT  0
   32 H32       42.3696    36.8527    18.5409 H          1 SUBUNIT  0
   33 H33       41.2960    35.5911    18.9156 H          1 SUBUNIT  0
   34 H34       43.0837    34.7414    17.7294 H          1 SUBUNIT  0
   35 H35       40.7651    33.8485    17.2317 H          1 SUBUNIT  0
   36 H36       40.6418    34.9691    15.9067 H          1 SUBUNIT  0
   37 H37       42.7898    33.8655    14.9581 H          1 SUBUNIT  0
   38 H38       42.5982    32.6281    16.1636 H          1 SUBUNIT  0
   39 H39       40.3770    33.3656    14.2015 H          1 SUBUNIT  0
   40 H40       40.4539    31.9119    15.1899 H          1 SUBUNIT  0
   41 C41       44.5198    30.8601    12.7253 C.3        1 SUBUNIT  0
   42 C42       44.3885    28.6299    11.8805 C.3        1 SUBUNIT  0
   43 C43       45.9596    30.3450    12.6559 C.3        1 SUBUNIT  0
   44 C44       45.8754    28.9117    12.1129 C.3        1 SUBUNIT  0
   45 H45       46.5925    30.9944    12.0214 H          1 SUBUNIT  0
   46 H46       46.4204    30.3443    13.6633 H          1 SUBUNIT  0
   47 H47       44.3544    31.5492    13.5748 H          1 SUBUNIT  0
   48 H48       44.2676    31.4200    11.8036 H          1 SUBUNIT  0
   49 H49       44.1202    27.5735    12.0674 H          1 SUBUNIT  0
   50 H50       44.1154    28.8484    10.8289 H          1 SUBUNIT  0
   51 C51       46.6875    28.7120    10.8541 C.3        1 SUBUNIT  0
   52 C52       46.4588    27.9277    13.0985 C.3        1 SUBUNIT  0
   53 C53       48.1097    28.4932    11.3763 C.3        1 SUBUNIT  0
   54 C54       47.9629    27.9892    12.8188 C.3        1 SUBUNIT  0
   55 H55       48.6700    27.7810    10.7410 H          1 SUBUNIT  0
   56 H56       48.6791    29.4434    11.3609 H          1 SUBUNIT  0
   57 H57       46.6186    29.5618    10.1492 H          1 SUBUNIT  0
   58 H58       46.3362    27.8137    10.3098 H          1 SUBUNIT  0
   59 H59       46.2106    28.1625    14.1503 H          1 SUBUNIT  0
   60 H60       46.0716    26.9089    12.8977 H          1 SUBUNIT  0
   61 H61       48.4433    27.0032    12.9678 H          1 SUBUNIT  0
   62 H62       48.4580    28.6886    13.5204 H          1 SUBUNIT  0
@<TRIPOS>BOND
    1     1     2 1
    2     1    23 1
    3     1    24 1
    4     1    25 1
    5     2     3 1
    6     2    20 1
    7     2    26 1
    8     3     4 1
    9     3    27 1
   10     4     5 2
   11     4     6 1
   12     6     7 1
   13     6     9 1
   14     6    28 1
   15     7     8 1
   16     7    41 1
   17     7    42 1
   18     8    29 1
   19     9    10 1
   20     9    30 1
   21    10    11 2
   22    10    16 1
   23    12    13 1
   24    12    31 1
   25    12    32 1
   26    12    33 1
   27    13    14 1
   28    13    17 1
   29    13    34 1
   30    14    15 1
   31    14    35 1
   32    14    36 1
   33    15    16 1
   34    15    37 1
   35    15    38 1
   36    16    39 1
   37    16    40 1
   38    17    18 2
   39    17    19 1
   40    20    21 2
   41    20    22 1
   42    41    43 1
   43    41    47 1
   44    41    48 1
   45    42    44 1
   46    42    49 1
   47    42    50 1
   48    43    44 1
   49    43    45 1
   50    43    46 1
   51    44    51 1
   52    44    52 1
   53    51    53 1
   54    51    57 1
   55    51    58 1
   56    52    54 1
   57    52    59 1
   58    52    60 1
   59    53    54 1
   60    53    55 1
   61    53    56 1
   62    54    61 1
   63    54    62 1
@<TRIPOS>SUBSTRUCTURE
1   ****   1
@<SCITEGIC>MOL_PROPERTY
GENERATION
SciTegic.value.StringValue
2

@<SCITEGIC>MOL_PROPERTY
FAMILY
SciTegic.value.StringValue
2

@<SCITEGIC>MOL_PROPERTY
LUDI3
SciTegic.value.StringValue
399

@<SCITEGIC>MOL_PROPERTY
FRAGMENTS
SciTegic.value.StringValue
C37 C37

@<SCITEGIC>MOL_PROPERTY
MW
SciTegic.value.StringValue
442.55

@<SCITEGIC>ATOM_PROPERTY
Formal Charge
SciTegic.value.StringValue
1 0
2 0
3 0
4 0
5 0
6 0
7 0
8 0
9 0
10 0
11 0
12 +1
13 0
14 0
15 0
16 0
17 0
18 0
19 -1
20 0
21 0
22 -1
23 0
24 0
25 0
26 0
27 0
28 0
29 0
30 0
31 0
32 0
33 0
34 0
35 0
36 0
37 0
38 0
39 0
40 0
41 0
42 0
43 0
44 0
45 0
46 0
47 0
48 0
49 0
50 0
51 0
52 0
53 0
54 0
55 0
56 0
57 0
58 0
59 0
60 0
61 0
62 0

@<SCITEGIC>ATOM_PROPERTY
pdb_tempFactor
SciTegic.value.DoubleValue
1 0
2 0
3 0
4 0
5 0
6 0
7 0
8 0
9 0
10 0
11 0
12 0
13 0
14 0
15 0
16 0
17 0
18 0
19 0
20 0
21 0
22 0
23 0
24 0
25 0
26 0
27 0
28 0
29 0
30 0
31 0
32 0
33 0
34 0
35 0
36 0
37 0
38 0
39 0
40 0
41 0
42 0
43 0
44 0
45 0
46 0
47 0
48 0
49 0
50 0
51 0
52 0
53 0
54 0
55 0
56 0
57 0
58 0
59 0
60 0
61 0
62 0

@<SCITEGIC>ATOM_PROPERTY
pdb_occupancy
SciTegic.value.DoubleValue
1 1
2 1
3 1
4 1
5 1
6 1
7 1
8 1
9 1
10 1
11 1
12 1
13 1
14 1
15 1
16 1
17 1
18 1
19 1
20 1
21 1
22 1
23 1
24 1
25 1
26 1
27 1
28 1
29 1
30 1
31 1
32 1
33 1
34 1
35 1
36 1
37 1
38 1
39 1
40 1
41 1
42 1
43 1
44 1
45 1
46 1
47 1
48 1
49 1
50 1
51 1
52 1
53 1
54 1
55 1
56 1
57 1
58 1
59 1
60 1
61 1
62 1

@<TRIPOS>MOLECULE
Evo_4
55  55  1  0  0
SMALL
FORMAL_CHARGES
@<TRIPOS>ATOM
    1 C1        41.5568    29.3370     8.8441 C.3        1 SUBUNIT  0
    2 C2        42.4822    28.5220     9.7590 C.3        1 SUBUNIT  0
    3 N3        41.7126    27.9767    10.8743 N.am       1 SUBUNIT  0
    4 C4        41.5264    28.5560    12.0868 C.2        1 SUBUNIT  0
    5 O5        40.8169    28.0752    12.9613 O.2        1 SUBUNIT  0
    6 C6        42.2637    29.8804    12.3349 C.3        1 SUBUNIT  0
    7 C7        43.6993    29.6010    12.8102 C.3        1 SUBUNIT  0
    8 S8        43.7856    28.9502    14.4985 S.3        1 SUBUNIT  0
    9 N9        41.5471    30.6458    13.3455 N.am       1 SUBUNIT  0
   10 C10       41.8133    31.9578    13.4932 C.2        1 SUBUNIT  0
   11 O11       42.5976    32.5877    12.7938 O.2        1 SUBUNIT  0
   12 N12       41.6813    36.1764    18.1471 N.4        1 SUBUNIT  1
   13 C13       42.3521    35.3306    17.1748 C.3        1 SUBUNIT  0
   14 C14       41.3556    34.3781    16.4833 C.3        1 SUBUNIT  0
   15 C15       42.0450    33.3533    15.5665 C.3        1 SUBUNIT  0
   16 C16       41.0558    32.6368    14.6404 C.3        1 SUBUNIT  0
   17 C17       43.1200    36.2238    16.1808 C.2        1 SUBUNIT  0.0000
   18 O18       44.1550    36.7676    16.5627 O.co2      1 SUBUNIT  -0.50
   19 O19       42.6795    36.3744    15.0430 O.co2      1 SUBUNIT  -0.50
   20 C20       43.1355    27.3599     9.0017 C.2        1 SUBUNIT  0.0000
   21 O21       42.4167    26.5248     8.4567 O.co2      1 SUBUNIT  -0.50
   22 O22       44.3630    27.3056     8.9455 O.co2      1 SUBUNIT  -0.50
   23 H23       40.7086    28.7417     8.5072 H          1 SUBUNIT  0
   24 H24       41.1657    30.2097     9.3649 H          1 SUBUNIT  0
   25 H25       42.0830    29.6932     7.9608 H          1 SUBUNIT  0
   26 H26       43.2828    29.1538    10.1421 H          1 SUBUNIT  0
   27 H27       41.2721    27.0929    10.7114 H          1 SUBUNIT  0
   28 H28       42.2493    30.4809    11.4246 H          1 SUBUNIT  0
   29 H29       43.5468    29.9387    15.3629 H          1 SUBUNIT  0
   30 H30       40.8515    30.1944    13.9063 H          1 SUBUNIT  0
   31 H31       40.9199    36.7253    17.6965 H          1 SUBUNIT  0
   32 H32       42.3696    36.8527    18.5409 H          1 SUBUNIT  0
   33 H33       41.2960    35.5911    18.9156 H          1 SUBUNIT  0
   34 H34       43.0837    34.7414    17.7294 H          1 SUBUNIT  0
   35 H35       40.7651    33.8485    17.2317 H          1 SUBUNIT  0
   36 H36       40.6418    34.9691    15.9067 H          1 SUBUNIT  0
   37 H37       42.7898    33.8655    14.9581 H          1 SUBUNIT  0
   38 H38       42.5982    32.6281    16.1636 H          1 SUBUNIT  0
   39 H39       40.3770    33.3656    14.2015 H          1 SUBUNIT  0
   40 H40       40.4539    31.9119    15.1899 H          1 SUBUNIT  0
   41 C41       44.4972    30.9163    12.7659 C.3        1 SUBUNIT  0
   42 C42       44.3586    28.5641    11.8749 C.3        1 SUBUNIT  0
   43 C43       45.9401    30.6536    13.2369 C.3        1 SUBUNIT  0
   44 C44       45.8008    28.3002    12.3458 C.3        1 SUBUNIT  0
   45 C45       46.6027    29.6157    12.3058 C.3        1 SUBUNIT  0
   46 H46       46.4963    31.5686    13.2088 H          1 SUBUNIT  0
   47 H47       45.9264    30.2760    14.2377 H          1 SUBUNIT  0
   48 H48       44.0368    31.6353    13.4112 H          1 SUBUNIT  0
   49 H49       44.5109    31.2940    11.7651 H          1 SUBUNIT  0
   50 H50       43.8020    27.6503    11.9022 H          1 SUBUNIT  0
   51 H51       44.3732    28.9413    10.8741 H          1 SUBUNIT  0
   52 H52       46.2608    27.5807    11.6998 H          1 SUBUNIT  0
   53 H53       45.7871    27.9226    13.3466 H          1 SUBUNIT  0
   54 H54       47.6056    29.4323    12.6333 H          1 SUBUNIT  0
   55 H55       46.6180    29.9940    11.3051 H          1 SUBUNIT  0
@<TRIPOS>BOND
    1     1     2 1
    2     1    23 1
    3     1    24 1
    4     1    25 1
    5     2     3 1
    6     2    20 1
    7     2    26 1
    8     3     4 1
    9     3    27 1
   10     4     5 2
   11     4     6 1
   12     6     7 1
   13     6     9 1
   14     6    28 1
   15     7     8 1
   16     7    41 1
   17     7    42 1
   18     8    29 1
   19     9    10 1
   20     9    30 1
   21    10    11 2
   22    10    16 1
   23    12    13 1
   24    12    31 1
   25    12    32 1
   26    12    33 1
   27    13    14 1
   28    13    17 1
   29    13    34 1
   30    14    15 1
   31    14    35 1
   32    14    36 1
   33    15    16 1
   34    15    37 1
   35    15    38 1
   36    16    39 1
   37    16    40 1
   38    17    18 2
   39    17    19 1
   40    20    21 2
   41    20    22 1
   42    41    43 1
   43    41    48 1
   44    41    49 1
   45    42    44 1
   46    42    50 1
   47    42    51 1
   48    43    45 1
   49    43    46 1
   50    43    47 1
   51    44    45 1
   52    44    52 1
   53    44    53 1
   54    45    54 1
   55    45    55 1
@<TRIPOS>SUBSTRUCTURE
1   ****   1
@<SCITEGIC>MOL_PROPERTY
GENERATION
SciTegic.value.StringValue
1

@<SCITEGIC>MOL_PROPERTY
FAMILY
SciTegic.value.StringValue
1

@<SCITEGIC>MOL_PROPERTY
LUDI3
SciTegic.value.StringValue
397

@<SCITEGIC>MOL_PROPERTY
FRAGMENTS
SciTegic.value.StringValue
C36

@<SCITEGIC>MOL_PROPERTY
MW
SciTegic.value.StringValue
402.48

@<SCITEGIC>ATOM_PROPERTY
Formal Charge
SciTegic.value.StringValue
1 0
2 0
3 0
4 0
5 0
6 0
7 0
8 0
9 0
10 0
11 0
12 +1
13 0
14 0
15 0
16 0
17 0
18 0
19 -1
20 0
21 0
22 -1
23 0
24 0
25 0
26 0
27 0
28 0
29 0
30 0
31 0
32 0
33 0
34 0
35 0
36 0
37 0
38 0
39 0
40 0
41 0
42 0
43 0
44 0
45 0
46 0
47 0
48 0
49 0
50 0
51 0
52 0
53 0
54 0
55 0

@<SCITEGIC>ATOM_PROPERTY
pdb_tempFactor
SciTegic.value.DoubleValue
1 0
2 0
3 0
4 0
5 0
6 0
7 0
8 0
9 0
10 0
11 0
12 0
13 0
14 0
15 0
16 0
17 0
18 0
19 0
20 0
21 0
22 0
23 0
24 0
25 0
26 0
27 0
28 0
29 0
30 0
31 0
32 0
33 0
34 0
35 0
36 0
37 0
38 0
39 0
40 0
41 0
42 0
43 0
44 0
45 0
46 0
47 0
48 0
49 0
50 0
51 0
52 0
53 0
54 0
55 0

@<SCITEGIC>ATOM_PROPERTY
pdb_occupancy
SciTegic.value.DoubleValue
1 1
2 1
3 1
4 1
5 1
6 1
7 1
8 1
9 1
10 1
11 1
12 1
13 1
14 1
15 1
16 1
17 1
18 1
19 1
20 1
21 1
22 1
23 1
24 1
25 1
26 1
27 1
28 1
29 1
30 1
31 1
32 1
33 1
34 1
35 1
36 1
37 1
38 1
39 1
40 1
41 1
42 1
43 1
44 1
45 1
46 1
47 1
48 1
49 1
50 1
51 1
52 1
53 1
54 1
55 1

@<TRIPOS>MOLECULE
Evo_5
52  52  1  0  0
SMALL
FORMAL_CHARGES
@<TRIPOS>ATOM
    1 C1        41.5568    29.3370     8.8441 C.3        1 SUBUNIT  0
    2 C2        42.4822    28.5220     9.7590 C.3        1 SUBUNIT  0
    3 N3        41.7126    27.9767    10.8743 N.am       1 SUBUNIT  0
    4 C4        41.5264    28.5560    12.0868 C.2        1 SUBUNIT  0
    5 O5        40.8169    28.0752    12.9613 O.2        1 SUBUNIT  0
    6 C6        42.2637    29.8804    12.3349 C.3        1 SUBUNIT  0
    7 C7        43.6993    29.6010    12.8102 C.3        1 SUBUNIT  0
    8 S8        43.7856    28.9502    14.4985 S.3        1 SUBUNIT  0
    9 N9        41.5471    30.6458    13.3455 N.am       1 SUBUNIT  0
   10 C10       41.8133    31.9578    13.4932 C.2        1 SUBUNIT  0
   11 O11       42.5976    32.5877    12.7938 O.2        1 SUBUNIT  0
   12 N12       41.6813    36.1764    18.1471 N.4        1 SUBUNIT  1
   13 C13       42.3521    35.3306    17.1748 C.3        1 SUBUNIT  0
   14 C14       41.3556    34.3781    16.4833 C.3        1 SUBUNIT  0
   15 C15       42.0450    33.3533    15.5665 C.3        1 SUBUNIT  0
   16 C16       41.0558    32.6368    14.6404 C.3        1 SUBUNIT  0
   17 C17       43.1200    36.2238    16.1808 C.2        1 SUBUNIT  0.0000
   18 O18       44.1550    36.7676    16.5627 O.co2      1 SUBUNIT  -0.50
   19 O19       42.6795    36.3744    15.0430 O.co2      1 SUBUNIT  -0.50
   20 C20       43.1355    27.3599     9.0017 C.2        1 SUBUNIT  0.0000
   21 O21       42.4167    26.5248     8.4567 O.co2      1 SUBUNIT  -0.50
   22 O22       44.3630    27.3056     8.9455 O.co2      1 SUBUNIT  -0.50
   23 H23       40.7086    28.7417     8.5072 H          1 SUBUNIT  0
   24 H24       41.1657    30.2097     9.3649 H          1 SUBUNIT  0
   25 H25       42.0830    29.6932     7.9608 H          1 SUBUNIT  0
   26 H26       43.2828    29.1538    10.1421 H          1 SUBUNIT  0
   27 H27       41.2721    27.0929    10.7114 H          1 SUBUNIT  0
   28 H28       42.2493    30.4809    11.4246 H          1 SUBUNIT  0
   29 H29       43.5468    29.9387    15.3629 H          1 SUBUNIT  0
   30 H30       40.8515    30.1944    13.9063 H          1 SUBUNIT  0
   31 H31       40.9199    36.7253    17.6965 H          1 SUBUNIT  0
   32 H32       42.3696    36.8527    18.5409 H          1 SUBUNIT  0
   33 H33       41.2960    35.5911    18.9156 H          1 SUBUNIT  0
   34 H34       43.0837    34.7414    17.7294 H          1 SUBUNIT  0
   35 H35       40.7651    33.8485    17.2317 H          1 SUBUNIT  0
   36 H36       40.6418    34.9691    15.9067 H          1 SUBUNIT  0
   37 H37       42.7898    33.8655    14.9581 H          1 SUBUNIT  0
   38 H38       42.5982    32.6281    16.1636 H          1 SUBUNIT  0
   39 H39       40.3770    33.3656    14.2015 H          1 SUBUNIT  0
   40 H40       40.4539    31.9119    15.1899 H          1 SUBUNIT  0
   41 C41       44.5198    30.8601    12.7253 C.3        1 SUBUNIT  0
   42 C42       44.3885    28.6299    11.8805 C.3        1 SUBUNIT  0
   43 C43       45.9596    30.3450    12.6559 C.3        1 SUBUNIT  0
   44 C44       45.8754    28.9117    12.1129 C.3        1 SUBUNIT  0
   45 H45       46.5925    30.9944    12.0214 H          1 SUBUNIT  0
   46 H46       46.4204    30.3443    13.6633 H          1 SUBUNIT  0
   47 H47       44.3544    31.5492    13.5748 H          1 SUBUNIT  0
   48 H48       44.2676    31.4200    11.8036 H          1 SUBUNIT  0
   49 H49       44.1202    27.5735    12.0674 H          1 SUBUNIT  0
   50 H50       44.1154    28.8484    10.8289 H          1 SUBUNIT  0
   51 H51       46.4624    28.7817    11.1835 H          1 SUBUNIT  0
   52 H52       46.2930    28.1984    12.8500 H          1 SUBUNIT  0
@<TRIPOS>BOND
    1     1     2 1
    2     1    23 1
    3     1    24 1
    4     1    25 1
    5     2     3 1
    6     2    20 1
    7     2    26 1
    8     3     4 1
    9     3    27 1
   10     4     5 2
   11     4     6 1
   12     6     7 1
   13     6     9 1
   14     6    28 1
   15     7     8 1
   16     7    41 1
   17     7    42 1
   18     8    29 1
   19     9    10 1
   20     9    30 1
   21    10    11 2
   22    10    16 1
   23    12    13 1
   24    12    31 1
   25    12    32 1
   26    12    33 1
   27    13    14 1
   28    13    17 1
   29    13    34 1
   30    14    15 1
   31    14    35 1
   32    14    36 1
   33    15    16 1
   34    15    37 1
   35    15    38 1
   36    16    39 1
   37    16    40 1
   38    17    18 2
   39    17    19 1
   40    20    21 2
   41    20    22 1
   42    41    43 1
   43    41    47 1
   44    41    48 1
   45    42    44 1
   46    42    49 1
   47    42    50 1
   48    43    44 1
   49    43    45 1
   50    43    46 1
   51    44    51 1
   52    44    52 1
@<TRIPOS>SUBSTRUCTURE
1   ****   1
@<SCITEGIC>MOL_PROPERTY
GENERATION
SciTegic.value.StringValue
1

@<SCITEGIC>MOL_PROPERTY
FAMILY
SciTegic.value.StringValue
1

@<SCITEGIC>MOL_PROPERTY
LUDI3
SciTegic.value.StringValue
392

@<SCITEGIC>MOL_PROPERTY
FRAGMENTS
SciTegic.value.StringValue
C37

@<SCITEGIC>MOL_PROPERTY
MW
SciTegic.value.StringValue
388.46

@<SCITEGIC>ATOM_PROPERTY
Formal Charge
SciTegic.value.StringValue
1 0
2 0
3 0
4 0
5 0
6 0
7 0
8 0
9 0
10 0
11 0
12 +1
13 0
14 0
15 0
16 0
17 0
18 0
19 -1
20 0
21 0
22 -1
23 0
24 0
25 0
26 0
27 0
28 0
29 0
30 0
31 0
32 0
33 0
34 0
35 0
36 0
37 0
38 0
39 0
40 0
41 0
42 0
43 0
44 0
45 0
46 0
47 0
48 0
49 0
50 0
51 0
52 0

@<SCITEGIC>ATOM_PROPERTY
pdb_tempFactor
SciTegic.value.DoubleValue
1 0
2 0
3 0
4 0
5 0
6 0
7 0
8 0
9 0
10 0
11 0
12 0
13 0
14 0
15 0
16 0
17 0
18 0
19 0
20 0
21 0
22 0
23 0
24 0
25 0
26 0
27 0
28 0
29 0
30 0
31 0
32 0
33 0
34 0
35 0
36 0
37 0
38 0
39 0
40 0
41 0
42 0
43 0
44 0
45 0
46 0
47 0
48 0
49 0
50 0
51 0
52 0

@<SCITEGIC>ATOM_PROPERTY
pdb_occupancy
SciTegic.value.DoubleValue
1 1
2 1
3 1
4 1
5 1
6 1
7 1
8 1
9 1
10 1
11 1
12 1
13 1
14 1
15 1
16 1
17 1
18 1
19 1
20 1
21 1
22 1
23 1
24 1
25 1
26 1
27 1
28 1
29 1
30 1
31 1
32 1
33 1
34 1
35 1
36 1
37 1
38 1
39 1
40 1
41 1
42 1
43 1
44 1
45 1
46 1
47 1
48 1
49 1
50 1
51 1
52 1
