# Supplementary material for: Discovery of Novel DPP-IV Inhibitors as Potential Candidates for the Treatment of Type 2 Diabetes Mellitus Predicted by 3D QSAR Pharmacophore Models, Molecular Docking and De Novo Evolution
Source: Molecules. 2019 Aug 7;24(16):2870. doi: 10.3390/molecules24162870 (PMC6720998; doi:10.3390/molecules24162870)
Supplement: Supplementary file 1 [file molecules-24-02870-s001.zip › Supplementary materials/DeNovoEvolution/dpp4_51_evo.mol2]

@<TRIPOS>MOLECULE
Evo_1
55  58  1  0  0
SMALL
FORMAL_CHARGES
@<TRIPOS>ATOM
    1 C1        40.1431    35.8108    13.7034 C.3        1 SUBUNIT  0
    2 C2        40.7681    34.5776    14.3792 C.3        1 SUBUNIT  0
    3 N3        41.7915    34.9607    15.3664 N.am       1 SUBUNIT  0
    4 C4        41.7156    34.6716    16.6814 C.2        1 SUBUNIT  0
    5 C5        42.7757    35.4909    17.4419 C.3        1 SUBUNIT  0
    6 C6        43.3540    36.4080    16.3541 C.3        1 SUBUNIT  0
    7 C7        42.9432    35.7806    15.0202 C.3        1 SUBUNIT  0
    8 N8        43.7528    34.6914    18.1845 N.pl3      1 SUBUNIT  0
    9 O9        44.0020    32.6462    16.7339 O.2        1 SUBUNIT  0
   10 S10       44.8419    33.6188    17.3627 S.o2       1 SUBUNIT  0
   11 O11       45.6479    34.4673    16.5398 O.2        1 SUBUNIT  0
   12 C12       45.8220    32.8160    18.6275 C.3        1 SUBUNIT  0
   13 C13       46.3603    33.7824    19.6926 C.3        1 SUBUNIT  0
   14 C14       47.2508    34.8355    19.0786 C.2        1 SUBUNIT  0
   15 C15       46.9193    36.1801    18.8505 C.2        1 SUBUNIT  0
   16 C16       47.9898    36.8834    18.2582 C.2        1 SUBUNIT  0
   17 C17       49.1188    36.0675    18.0595 C.2        1 SUBUNIT  0
   18 S18       48.8327    34.4769    18.5828 S.3        1 SUBUNIT  0
   19 Cl19      50.5935    36.6002    17.3797 Cl         1 SUBUNIT  0
   20 O20       40.9198    33.9032    17.2065 O.2        1 SUBUNIT  0
   21 C21       41.3254    33.6267    13.2963 C.2        1 SUBUNIT  0
   22 O22       41.5732    34.0613    12.1783 O.2        1 SUBUNIT  0
   23 N23       41.5195    32.3111    13.6372 N.am       1 SUBUNIT  0
   24 C24       42.1703    31.4391    12.6424 C.3        1 SUBUNIT  0
   25 C25       41.8537    29.9558    12.8261 C.3        1 SUBUNIT  0
   26 O26       42.0529    29.6188    14.1786 O.3        1 SUBUNIT  0
   27 C27       41.0954    30.2135    15.0228 C.3        1 SUBUNIT  0
   28 C28       41.1912    31.7471    14.9678 C.3        1 SUBUNIT  0
   29 H29       39.2838    35.5260    13.0932 H          1 SUBUNIT  0
   30 H30       39.7923    36.5251    14.4492 H          1 SUBUNIT  0
   31 H31       40.8468    36.3347    13.0552 H          1 SUBUNIT  0
   32 H32       42.2533    36.0948    18.1847 H          1 SUBUNIT  0
   33 H33       44.4277    36.5770    16.4417 H          1 SUBUNIT  0
   34 H34       43.7349    35.1382    14.6364 H          1 SUBUNIT  0
   35 H35       42.7011    36.5170    14.2586 H          1 SUBUNIT  0
   36 H36       43.2684    34.1716    18.9021 H          1 SUBUNIT  0
   37 H37       46.6260    32.2549    18.1522 H          1 SUBUNIT  0
   38 H38       45.1859    32.0902    19.1301 H          1 SUBUNIT  0
   39 H39       46.9349    33.2280    20.4355 H          1 SUBUNIT  0
   40 H40       45.5376    34.2673    20.2201 H          1 SUBUNIT  0
   41 H41       45.9617    36.6162    19.0977 H          1 SUBUNIT  0
   42 H42       47.9339    37.9294    17.9938 H          1 SUBUNIT  0
   43 H43       43.2474    31.5834    12.7223 H          1 SUBUNIT  0
   44 H44       41.8934    31.7282    11.6274 H          1 SUBUNIT  0
   45 H45       40.8271    29.7338    12.5276 H          1 SUBUNIT  0
   46 H46       42.5101    29.3495    12.2012 H          1 SUBUNIT  0
   47 H47       40.1027    29.8715    14.7336 H          1 SUBUNIT  0
   48 H48       41.2489    29.8660    16.0440 H          1 SUBUNIT  0
   49 H49       41.9545    32.0689    15.6699 H          1 SUBUNIT  0
   50 C50       39.6677    33.7381    15.1204 C.2        1 SUBUNIT  0
   51 C51       39.8693    32.4432    15.3987 C.2        1 SUBUNIT  0
   52 H52       38.7397    34.2228    15.4236 H          1 SUBUNIT  0
   53 H53       39.1047    31.8743    15.9278 H          1 SUBUNIT  0
   54 O54       42.6324    37.5978    16.4618 O.3        1 SUBUNIT  0
   55 H55       42.6828    37.9096    17.3687 H          1 SUBUNIT  0
@<TRIPOS>BOND
    1     1     2 1
    2     1    29 1
    3     1    30 1
    4     1    31 1
    5     2     3 1
    6     2    21 1
    7     2    50 1
    8     3     4 1
    9     3     7 1
   10     4     5 1
   11     4    20 2
   12     5     6 1
   13     5     8 1
   14     5    32 1
   15     6     7 1
   16     6    33 1
   17     6    54 1
   18     7    34 1
   19     7    35 1
   20     8    10 1
   21     8    36 1
   22     9    10 2
   23    10    11 2
   24    10    12 1
   25    12    13 1
   26    12    37 1
   27    12    38 1
   28    13    14 1
   29    13    39 1
   30    13    40 1
   31    14    15 2
   32    14    18 1
   33    15    16 1
   34    15    41 1
   35    16    17 2
   36    16    42 1
   37    17    18 1
   38    17    19 1
   39    21    22 2
   40    21    23 1
   41    23    24 1
   42    23    28 1
   43    24    25 1
   44    24    43 1
   45    24    44 1
   46    25    26 1
   47    25    45 1
   48    25    46 1
   49    26    27 1
   50    27    28 1
   51    27    47 1
   52    27    48 1
   53    28    49 1
   54    28    51 1
   55    50    51 2
   56    50    52 1
   57    51    53 1
   58    54    55 1
@<TRIPOS>SUBSTRUCTURE
1   ****   1
@<SCITEGIC>MOL_PROPERTY
GENERATION
SciTegic.value.StringValue
2

@<SCITEGIC>MOL_PROPERTY
FAMILY
SciTegic.value.StringValue
1

@<SCITEGIC>MOL_PROPERTY
LUDI3
SciTegic.value.StringValue
506

@<SCITEGIC>MOL_PROPERTY
FRAGMENTS
SciTegic.value.StringValue
C21 U04

@<SCITEGIC>MOL_PROPERTY
MW
SciTegic.value.StringValue
489.99

@<SCITEGIC>ATOM_PROPERTY
Formal Charge
SciTegic.value.StringValue
1 0
2 0
3 0
4 0
5 0
6 0
7 0
8 0
9 0
10 0
11 0
12 0
13 0
14 0
15 0
16 0
17 0
18 0
19 0
20 0
21 0
22 0
23 0
24 0
25 0
26 0
27 0
28 0
29 0
30 0
31 0
32 0
33 0
34 0
35 0
36 0
37 0
38 0
39 0
40 0
41 0
42 0
43 0
44 0
45 0
46 0
47 0
48 0
49 0
50 0
51 0
52 0
53 0
54 0
55 0

@<SCITEGIC>ATOM_PROPERTY
pdb_tempFactor
SciTegic.value.DoubleValue
1 0
2 0
3 0
4 0
5 0
6 0
7 0
8 0
9 0
10 0
11 0
12 0
13 0
14 0
15 0
16 0
17 0
18 0
19 0
20 0
21 0
22 0
23 0
24 0
25 0
26 0
27 0
28 0
29 0
30 0
31 0
32 0
33 0
34 0
35 0
36 0
37 0
38 0
39 0
40 0
41 0
42 0
43 0
44 0
45 0
46 0
47 0
48 0
49 0
50 0
51 0
52 0
53 0
54 0
55 0

@<SCITEGIC>ATOM_PROPERTY
pdb_occupancy
SciTegic.value.DoubleValue
1 1
2 1
3 1
4 1
5 1
6 1
7 1
8 1
9 1
10 1
11 1
12 1
13 1
14 1
15 1
16 1
17 1
18 1
19 1
20 1
21 1
22 1
23 1
24 1
25 1
26 1
27 1
28 1
29 1
30 1
31 1
32 1
33 1
34 1
35 1
36 1
37 1
38 1
39 1
40 1
41 1
42 1
43 1
44 1
45 1
46 1
47 1
48 1
49 1
50 1
51 1
52 1
53 1
54 1
55 1

@<TRIPOS>MOLECULE
Evo_2
54  57  1  0  0
SMALL
FORMAL_CHARGES
@<TRIPOS>ATOM
    1 C1        40.1431    35.8108    13.7034 C.3        1 SUBUNIT  0
    2 C2        40.7681    34.5776    14.3792 C.3        1 SUBUNIT  0
    3 N3        41.7915    34.9607    15.3664 N.am       1 SUBUNIT  0
    4 C4        41.7156    34.6716    16.6814 C.2        1 SUBUNIT  0
    5 C5        42.7757    35.4909    17.4419 C.3        1 SUBUNIT  0
    6 C6        43.3540    36.4080    16.3541 C.3        1 SUBUNIT  0
    7 C7        42.9432    35.7806    15.0202 C.3        1 SUBUNIT  0
    8 N8        43.7528    34.6914    18.1845 N.pl3      1 SUBUNIT  0
    9 O9        44.0020    32.6462    16.7339 O.2        1 SUBUNIT  0
   10 S10       44.8419    33.6188    17.3627 S.o2       1 SUBUNIT  0
   11 O11       45.6479    34.4673    16.5398 O.2        1 SUBUNIT  0
   12 C12       45.8220    32.8160    18.6275 C.3        1 SUBUNIT  0
   13 C13       46.3603    33.7824    19.6926 C.3        1 SUBUNIT  0
   14 C14       47.2508    34.8355    19.0786 C.2        1 SUBUNIT  0
   15 C15       46.9193    36.1801    18.8505 C.2        1 SUBUNIT  0
   16 C16       47.9898    36.8834    18.2582 C.2        1 SUBUNIT  0
   17 C17       49.1188    36.0675    18.0595 C.2        1 SUBUNIT  0
   18 S18       48.8327    34.4769    18.5828 S.3        1 SUBUNIT  0
   19 Cl19      50.5935    36.6002    17.3797 Cl         1 SUBUNIT  0
   20 O20       40.9198    33.9032    17.2065 O.2        1 SUBUNIT  0
   21 C21       41.3254    33.6267    13.2963 C.2        1 SUBUNIT  0
   22 O22       41.5732    34.0613    12.1783 O.2        1 SUBUNIT  0
   23 N23       41.5195    32.3111    13.6372 N.am       1 SUBUNIT  0
   24 C24       42.1703    31.4391    12.6424 C.3        1 SUBUNIT  0
   25 C25       41.8537    29.9558    12.8261 C.3        1 SUBUNIT  0
   26 O26       42.0529    29.6188    14.1786 O.3        1 SUBUNIT  0
   27 C27       41.0954    30.2135    15.0228 C.3        1 SUBUNIT  0
   28 C28       41.1912    31.7471    14.9678 C.3        1 SUBUNIT  0
   29 H29       39.2838    35.5260    13.0932 H          1 SUBUNIT  0
   30 H30       39.7923    36.5251    14.4492 H          1 SUBUNIT  0
   31 H31       40.8468    36.3347    13.0552 H          1 SUBUNIT  0
   32 H32       42.2533    36.0948    18.1847 H          1 SUBUNIT  0
   33 H33       44.4277    36.5770    16.4417 H          1 SUBUNIT  0
   34 H34       42.8743    37.3790    16.4498 H          1 SUBUNIT  0
   35 H35       43.7349    35.1382    14.6364 H          1 SUBUNIT  0
   36 H36       42.7011    36.5170    14.2586 H          1 SUBUNIT  0
   37 H37       43.2684    34.1716    18.9021 H          1 SUBUNIT  0
   38 H38       46.6260    32.2549    18.1522 H          1 SUBUNIT  0
   39 H39       45.1859    32.0902    19.1301 H          1 SUBUNIT  0
   40 H40       46.9349    33.2280    20.4355 H          1 SUBUNIT  0
   41 H41       45.5376    34.2673    20.2201 H          1 SUBUNIT  0
   42 H42       45.9617    36.6162    19.0977 H          1 SUBUNIT  0
   43 H43       47.9339    37.9294    17.9938 H          1 SUBUNIT  0
   44 H44       43.2474    31.5834    12.7223 H          1 SUBUNIT  0
   45 H45       41.8934    31.7282    11.6274 H          1 SUBUNIT  0
   46 H46       40.8271    29.7338    12.5276 H          1 SUBUNIT  0
   47 H47       42.5101    29.3495    12.2012 H          1 SUBUNIT  0
   48 H48       40.1027    29.8715    14.7336 H          1 SUBUNIT  0
   49 H49       41.2489    29.8660    16.0440 H          1 SUBUNIT  0
   50 H50       41.9545    32.0689    15.6699 H          1 SUBUNIT  0
   51 C51       39.6677    33.7381    15.1204 C.2        1 SUBUNIT  0
   52 C52       39.8693    32.4432    15.3987 C.2        1 SUBUNIT  0
   53 H53       38.7397    34.2228    15.4236 H          1 SUBUNIT  0
   54 H54       39.1047    31.8743    15.9278 H          1 SUBUNIT  0
@<TRIPOS>BOND
    1     1     2 1
    2     1    29 1
    3     1    30 1
    4     1    31 1
    5     2     3 1
    6     2    21 1
    7     2    51 1
    8     3     4 1
    9     3     7 1
   10     4     5 1
   11     4    20 2
   12     5     6 1
   13     5     8 1
   14     5    32 1
   15     6     7 1
   16     6    33 1
   17     6    34 1
   18     7    35 1
   19     7    36 1
   20     8    10 1
   21     8    37 1
   22     9    10 2
   23    10    11 2
   24    10    12 1
   25    12    13 1
   26    12    38 1
   27    12    39 1
   28    13    14 1
   29    13    40 1
   30    13    41 1
   31    14    15 2
   32    14    18 1
   33    15    16 1
   34    15    42 1
   35    16    17 2
   36    16    43 1
   37    17    18 1
   38    17    19 1
   39    21    22 2
   40    21    23 1
   41    23    24 1
   42    23    28 1
   43    24    25 1
   44    24    44 1
   45    24    45 1
   46    25    26 1
   47    25    46 1
   48    25    47 1
   49    26    27 1
   50    27    28 1
   51    27    48 1
   52    27    49 1
   53    28    50 1
   54    28    52 1
   55    51    52 2
   56    51    53 1
   57    52    54 1
@<TRIPOS>SUBSTRUCTURE
1   ****   1
@<SCITEGIC>MOL_PROPERTY
GENERATION
SciTegic.value.StringValue
1

@<SCITEGIC>MOL_PROPERTY
FAMILY
SciTegic.value.StringValue
1

@<SCITEGIC>MOL_PROPERTY
LUDI3
SciTegic.value.StringValue
472

@<SCITEGIC>MOL_PROPERTY
FRAGMENTS
SciTegic.value.StringValue
C21

@<SCITEGIC>MOL_PROPERTY
MW
SciTegic.value.StringValue
473.99

@<SCITEGIC>ATOM_PROPERTY
Formal Charge
SciTegic.value.StringValue
1 0
2 0
3 0
4 0
5 0
6 0
7 0
8 0
9 0
10 0
11 0
12 0
13 0
14 0
15 0
16 0
17 0
18 0
19 0
20 0
21 0
22 0
23 0
24 0
25 0
26 0
27 0
28 0
29 0
30 0
31 0
32 0
33 0
34 0
35 0
36 0
37 0
38 0
39 0
40 0
41 0
42 0
43 0
44 0
45 0
46 0
47 0
48 0
49 0
50 0
51 0
52 0
53 0
54 0

@<SCITEGIC>ATOM_PROPERTY
pdb_tempFactor
SciTegic.value.DoubleValue
1 0
2 0
3 0
4 0
5 0
6 0
7 0
8 0
9 0
10 0
11 0
12 0
13 0
14 0
15 0
16 0
17 0
18 0
19 0
20 0
21 0
22 0
23 0
24 0
25 0
26 0
27 0
28 0
29 0
30 0
31 0
32 0
33 0
34 0
35 0
36 0
37 0
38 0
39 0
40 0
41 0
42 0
43 0
44 0
45 0
46 0
47 0
48 0
49 0
50 0
51 0
52 0
53 0
54 0

@<SCITEGIC>ATOM_PROPERTY
pdb_occupancy
SciTegic.value.DoubleValue
1 1
2 1
3 1
4 1
5 1
6 1
7 1
8 1
9 1
10 1
11 1
12 1
13 1
14 1
15 1
16 1
17 1
18 1
19 1
20 1
21 1
22 1
23 1
24 1
25 1
26 1
27 1
28 1
29 1
30 1
31 1
32 1
33 1
34 1
35 1
36 1
37 1
38 1
39 1
40 1
41 1
42 1
43 1
44 1
45 1
46 1
47 1
48 1
49 1
50 1
51 1
52 1
53 1
54 1

@<TRIPOS>MOLECULE
Evo_3
73  76  1  0  0
SMALL
FORMAL_CHARGES
@<TRIPOS>ATOM
    1 C1        40.1431    35.8108    13.7034 C.3        1 SUBUNIT  0
    2 C2        40.7681    34.5776    14.3792 C.3        1 SUBUNIT  0
    3 N3        41.7915    34.9607    15.3664 N.am       1 SUBUNIT  0
    4 C4        41.7156    34.6716    16.6814 C.2        1 SUBUNIT  0
    5 C5        42.7757    35.4909    17.4419 C.3        1 SUBUNIT  0
    6 C6        43.3540    36.4080    16.3541 C.3        1 SUBUNIT  0
    7 C7        42.9432    35.7806    15.0202 C.3        1 SUBUNIT  0
    8 N8        43.7528    34.6914    18.1845 N.pl3      1 SUBUNIT  0
    9 O9        44.0020    32.6462    16.7339 O.2        1 SUBUNIT  0
   10 S10       44.8419    33.6188    17.3627 S.o2       1 SUBUNIT  0
   11 O11       45.6479    34.4673    16.5398 O.2        1 SUBUNIT  0
   12 C12       45.8220    32.8160    18.6275 C.3        1 SUBUNIT  0
   13 C13       46.3603    33.7824    19.6926 C.3        1 SUBUNIT  0
   14 C14       47.2508    34.8355    19.0786 C.2        1 SUBUNIT  0
   15 C15       46.9193    36.1801    18.8505 C.2        1 SUBUNIT  0
   16 C16       47.9898    36.8834    18.2582 C.2        1 SUBUNIT  0
   17 C17       49.1188    36.0675    18.0595 C.2        1 SUBUNIT  0
   18 S18       48.8327    34.4769    18.5828 S.3        1 SUBUNIT  0
   19 Cl19      50.5935    36.6002    17.3797 Cl         1 SUBUNIT  0
   20 O20       40.9198    33.9032    17.2065 O.2        1 SUBUNIT  0
   21 C21       41.3254    33.6267    13.2963 C.2        1 SUBUNIT  0
   22 O22       41.5732    34.0613    12.1783 O.2        1 SUBUNIT  0
   23 N23       41.5195    32.3111    13.6372 N.am       1 SUBUNIT  0
   24 C24       42.1703    31.4391    12.6424 C.3        1 SUBUNIT  0
   25 C25       41.8537    29.9558    12.8261 C.3        1 SUBUNIT  0
   26 O26       42.0529    29.6188    14.1786 O.3        1 SUBUNIT  0
   27 C27       41.0954    30.2135    15.0228 C.3        1 SUBUNIT  0
   28 C28       41.1912    31.7471    14.9678 C.3        1 SUBUNIT  0
   29 H29       39.2838    35.5260    13.0932 H          1 SUBUNIT  0
   30 H30       39.7923    36.5251    14.4492 H          1 SUBUNIT  0
   31 H31       40.8468    36.3347    13.0552 H          1 SUBUNIT  0
   32 H32       39.9385    34.0898    14.8872 H          1 SUBUNIT  0
   33 H33       42.2533    36.0948    18.1847 H          1 SUBUNIT  0
   34 H34       44.4277    36.5770    16.4417 H          1 SUBUNIT  0
   35 H35       42.8743    37.3790    16.4498 H          1 SUBUNIT  0
   36 H36       43.7349    35.1382    14.6364 H          1 SUBUNIT  0
   37 H37       42.7011    36.5170    14.2586 H          1 SUBUNIT  0
   38 H38       43.2684    34.1716    18.9021 H          1 SUBUNIT  0
   39 H39       45.1859    32.0902    19.1301 H          1 SUBUNIT  0
   40 H40       46.9349    33.2280    20.4355 H          1 SUBUNIT  0
   41 H41       45.5376    34.2673    20.2201 H          1 SUBUNIT  0
   42 H42       45.9617    36.6162    19.0977 H          1 SUBUNIT  0
   43 H43       47.9339    37.9294    17.9938 H          1 SUBUNIT  0
   44 H44       43.2474    31.5834    12.7223 H          1 SUBUNIT  0
   45 H45       41.8934    31.7282    11.6274 H          1 SUBUNIT  0
   46 H46       40.8271    29.7338    12.5276 H          1 SUBUNIT  0
   47 H47       40.1027    29.8715    14.7336 H          1 SUBUNIT  0
   48 H48       41.2489    29.8660    16.0440 H          1 SUBUNIT  0
   49 H49       40.2417    32.1324    15.3343 H          1 SUBUNIT  0
   50 H50       41.9545    32.0689    15.6699 H          1 SUBUNIT  0
   51 C51       43.0030    29.3922    12.0372 C.3        1 SUBUNIT  0
   52 C52       45.9308    29.5080    11.7101 C.3        1 SUBUNIT  0
   53 C53       46.2861    30.4297    12.8911 C.3        1 SUBUNIT  0
   54 C54       43.9493    28.6414    12.9926 C.3        1 SUBUNIT  0
   55 C55       45.2310    28.2430    12.2386 C.3        1 SUBUNIT  0
   56 H56       42.7495    28.7563    11.2144 H          1 SUBUNIT  0
   57 H57       43.4901    30.2716    11.6713 H          1 SUBUNIT  0
   58 H58       44.2022    29.2764    13.8154 H          1 SUBUNIT  0
   59 H59       43.4629    27.7615    13.3579 H          1 SUBUNIT  0
   60 H60       44.9787    27.6058    11.4172 H          1 SUBUNIT  0
   61 H61       45.8897    27.7233    12.9028 H          1 SUBUNIT  0
   62 H62       46.8245    29.2287    11.1921 H          1 SUBUNIT  0
   63 H63       45.2757    30.0225    11.0392 H          1 SUBUNIT  0
   64 H64       46.7742    31.3087    12.5230 H          1 SUBUNIT  0
   65 H65       45.3933    30.7078    13.4088 H          1 SUBUNIT  0
   66 C66       46.9428    32.0879    17.8523 C.3        1 SUBUNIT  0
   67 C67       47.1345    29.6988    13.9354 C.3        1 SUBUNIT  0
   68 H68       47.8317    32.7447    17.8205 H          1 SUBUNIT  0
   69 H69       47.2675    31.1382    18.3181 H          1 SUBUNIT  0
   70 S70       46.3809    31.7589    16.1700 S.3        1 SUBUNIT  0
   71 H71       46.4986    28.9717    14.4724 H          1 SUBUNIT  0
   72 H72       47.9560    29.1199    13.4741 H          1 SUBUNIT  0
   73 S73       47.8357    30.8641    15.1216 S.3        1 SUBUNIT  0
@<TRIPOS>BOND
    1     1     2 1
    2     1    29 1
    3     1    30 1
    4     1    31 1
    5     2     3 1
    6     2    21 1
    7     2    32 1
    8     3     4 1
    9     3     7 1
   10     4     5 1
   11     4    20 2
   12     5     6 1
   13     5     8 1
   14     5    33 1
   15     6     7 1
   16     6    34 1
   17     6    35 1
   18     7    36 1
   19     7    37 1
   20     8    10 1
   21     8    38 1
   22     9    10 2
   23    10    11 2
   24    10    12 1
   25    12    13 1
   26    12    39 1
   27    12    66 1
   28    13    14 1
   29    13    40 1
   30    13    41 1
   31    14    15 2
   32    14    18 1
   33    15    16 1
   34    15    42 1
   35    16    17 2
   36    16    43 1
   37    17    18 1
   38    17    19 1
   39    21    22 2
   40    21    23 1
   41    23    24 1
   42    23    28 1
   43    24    25 1
   44    24    44 1
   45    24    45 1
   46    25    26 1
   47    25    46 1
   48    25    51 1
   49    26    27 1
   50    27    28 1
   51    27    47 1
   52    27    48 1
   53    28    49 1
   54    28    50 1
   55    51    54 1
   56    51    56 1
   57    51    57 1
   58    52    53 1
   59    52    55 1
   60    52    62 1
   61    52    63 1
   62    53    64 1
   63    53    65 1
   64    53    67 1
   65    54    55 1
   66    54    58 1
   67    54    59 1
   68    55    60 1
   69    55    61 1
   70    66    68 1
   71    66    69 1
   72    66    70 1
   73    67    71 1
   74    67    72 1
   75    67    73 1
   76    70    73 1
@<TRIPOS>SUBSTRUCTURE
1   ****   1
@<SCITEGIC>MOL_PROPERTY
GENERATION
SciTegic.value.StringValue
2

@<SCITEGIC>MOL_PROPERTY
FAMILY
SciTegic.value.StringValue
3

@<SCITEGIC>MOL_PROPERTY
LUDI3
SciTegic.value.StringValue
435

@<SCITEGIC>MOL_PROPERTY
FRAGMENTS
SciTegic.value.StringValue
T10 C34

@<SCITEGIC>MOL_PROPERTY
MW
SciTegic.value.StringValue
610.26

@<SCITEGIC>ATOM_PROPERTY
Formal Charge
SciTegic.value.StringValue
1 0
2 0
3 0
4 0
5 0
6 0
7 0
8 0
9 0
10 0
11 0
12 0
13 0
14 0
15 0
16 0
17 0
18 0
19 0
20 0
21 0
22 0
23 0
24 0
25 0
26 0
27 0
28 0
29 0
30 0
31 0
32 0
33 0
34 0
35 0
36 0
37 0
38 0
39 0
40 0
41 0
42 0
43 0
44 0
45 0
46 0
47 0
48 0
49 0
50 0
51 0
52 0
53 0
54 0
55 0
56 0
57 0
58 0
59 0
60 0
61 0
62 0
63 0
64 0
65 0
66 0
67 0
68 0
69 0
70 0
71 0
72 0
73 0

@<SCITEGIC>ATOM_PROPERTY
pdb_tempFactor
SciTegic.value.DoubleValue
1 0
2 0
3 0
4 0
5 0
6 0
7 0
8 0
9 0
10 0
11 0
12 0
13 0
14 0
15 0
16 0
17 0
18 0
19 0
20 0
21 0
22 0
23 0
24 0
25 0
26 0
27 0
28 0
29 0
30 0
31 0
32 0
33 0
34 0
35 0
36 0
37 0
38 0
39 0
40 0
41 0
42 0
43 0
44 0
45 0
46 0
47 0
48 0
49 0
50 0
51 0
52 0
53 0
54 0
55 0
56 0
57 0
58 0
59 0
60 0
61 0
62 0
63 0
64 0
65 0
66 0
67 0
68 0
69 0
70 0
71 0
72 0
73 0

@<SCITEGIC>ATOM_PROPERTY
pdb_occupancy
SciTegic.value.DoubleValue
1 1
2 1
3 1
4 1
5 1
6 1
7 1
8 1
9 1
10 1
11 1
12 1
13 1
14 1
15 1
16 1
17 1
18 1
19 1
20 1
21 1
22 1
23 1
24 1
25 1
26 1
27 1
28 1
29 1
30 1
31 1
32 1
33 1
34 1
35 1
36 1
37 1
38 1
39 1
40 1
41 1
42 1
43 1
44 1
45 1
46 1
47 1
48 1
49 1
50 1
51 1
52 1
53 1
54 1
55 1
56 1
57 1
58 1
59 1
60 1
61 1
62 1
63 1
64 1
65 1
66 1
67 1
68 1
69 1
70 1
71 1
72 1
73 1

@<TRIPOS>MOLECULE
Evo_4
69  72  1  0  0
SMALL
FORMAL_CHARGES
@<TRIPOS>ATOM
    1 C1        40.1431    35.8108    13.7034 C.3        1 SUBUNIT  0
    2 C2        40.7681    34.5776    14.3792 C.3        1 SUBUNIT  0
    3 N3        41.7915    34.9607    15.3664 N.am       1 SUBUNIT  0
    4 C4        41.7156    34.6716    16.6814 C.2        1 SUBUNIT  0
    5 C5        42.7757    35.4909    17.4419 C.3        1 SUBUNIT  0
    6 C6        43.3540    36.4080    16.3541 C.3        1 SUBUNIT  0
    7 C7        42.9432    35.7806    15.0202 C.3        1 SUBUNIT  0
    8 N8        43.7528    34.6914    18.1845 N.pl3      1 SUBUNIT  0
    9 O9        44.0020    32.6462    16.7339 O.2        1 SUBUNIT  0
   10 S10       44.8419    33.6188    17.3627 S.o2       1 SUBUNIT  0
   11 O11       45.6479    34.4673    16.5398 O.2        1 SUBUNIT  0
   12 C12       45.8220    32.8160    18.6275 C.3        1 SUBUNIT  0
   13 C13       46.3603    33.7824    19.6926 C.3        1 SUBUNIT  0
   14 C14       47.2508    34.8355    19.0786 C.2        1 SUBUNIT  0
   15 C15       46.9193    36.1801    18.8505 C.2        1 SUBUNIT  0
   16 C16       47.9898    36.8834    18.2582 C.2        1 SUBUNIT  0
   17 C17       49.1188    36.0675    18.0595 C.2        1 SUBUNIT  0
   18 S18       48.8327    34.4769    18.5828 S.3        1 SUBUNIT  0
   19 Cl19      50.5935    36.6002    17.3797 Cl         1 SUBUNIT  0
   20 O20       40.9198    33.9032    17.2065 O.2        1 SUBUNIT  0
   21 C21       41.3254    33.6267    13.2963 C.2        1 SUBUNIT  0
   22 O22       41.5732    34.0613    12.1783 O.2        1 SUBUNIT  0
   23 N23       41.5195    32.3111    13.6372 N.am       1 SUBUNIT  0
   24 C24       42.1703    31.4391    12.6424 C.3        1 SUBUNIT  0
   25 C25       41.8537    29.9558    12.8261 C.3        1 SUBUNIT  0
   26 O26       42.0529    29.6188    14.1786 O.3        1 SUBUNIT  0
   27 C27       41.0954    30.2135    15.0228 C.3        1 SUBUNIT  0
   28 C28       41.1912    31.7471    14.9678 C.3        1 SUBUNIT  0
   29 H29       39.2838    35.5260    13.0932 H          1 SUBUNIT  0
   30 H30       39.7923    36.5251    14.4492 H          1 SUBUNIT  0
   31 H31       40.8468    36.3347    13.0552 H          1 SUBUNIT  0
   32 H32       42.2533    36.0948    18.1847 H          1 SUBUNIT  0
   33 H33       44.4277    36.5770    16.4417 H          1 SUBUNIT  0
   34 H34       42.8743    37.3790    16.4498 H          1 SUBUNIT  0
   35 H35       43.7349    35.1382    14.6364 H          1 SUBUNIT  0
   36 H36       42.7011    36.5170    14.2586 H          1 SUBUNIT  0
   37 H37       43.2684    34.1716    18.9021 H          1 SUBUNIT  0
   38 H38       46.6260    32.2549    18.1522 H          1 SUBUNIT  0
   39 H39       45.1859    32.0902    19.1301 H          1 SUBUNIT  0
   40 H40       46.9349    33.2280    20.4355 H          1 SUBUNIT  0
   41 H41       45.5376    34.2673    20.2201 H          1 SUBUNIT  0
   42 H42       45.9617    36.6162    19.0977 H          1 SUBUNIT  0
   43 H43       47.9339    37.9294    17.9938 H          1 SUBUNIT  0
   44 H44       43.2474    31.5834    12.7223 H          1 SUBUNIT  0
   45 H45       41.8934    31.7282    11.6274 H          1 SUBUNIT  0
   46 H46       40.8271    29.7338    12.5276 H          1 SUBUNIT  0
   47 H47       40.1027    29.8715    14.7336 H          1 SUBUNIT  0
   48 H48       41.2489    29.8660    16.0440 H          1 SUBUNIT  0
   49 H49       41.9545    32.0689    15.6699 H          1 SUBUNIT  0
   50 C50       39.6677    33.7381    15.1204 C.2        1 SUBUNIT  0
   51 C51       39.8693    32.4432    15.3987 C.2        1 SUBUNIT  0
   52 H52       38.7397    34.2228    15.4236 H          1 SUBUNIT  0
   53 H53       39.1047    31.8743    15.9278 H          1 SUBUNIT  0
   54 C54       43.0030    29.3922    12.0372 C.3        1 SUBUNIT  0
   55 C55       45.9308    29.5080    11.7101 C.3        1 SUBUNIT  0
   56 C56       46.2861    30.4297    12.8911 C.3        1 SUBUNIT  0
   57 C57       43.9493    28.6414    12.9926 C.3        1 SUBUNIT  0
   58 C58       45.2310    28.2430    12.2386 C.3        1 SUBUNIT  0
   59 H59       42.7495    28.7563    11.2144 H          1 SUBUNIT  0
   60 H60       43.4901    30.2716    11.6713 H          1 SUBUNIT  0
   61 H61       44.2022    29.2764    13.8154 H          1 SUBUNIT  0
   62 H62       43.4629    27.7615    13.3579 H          1 SUBUNIT  0
   63 H63       44.9787    27.6058    11.4172 H          1 SUBUNIT  0
   64 H64       45.8897    27.7233    12.9028 H          1 SUBUNIT  0
   65 H65       46.8245    29.2287    11.1921 H          1 SUBUNIT  0
   66 H66       45.2757    30.0225    11.0392 H          1 SUBUNIT  0
   67 H67       46.9421    29.9147    13.5624 H          1 SUBUNIT  0
   68 H68       46.7742    31.3087    12.5230 H          1 SUBUNIT  0
   69 H69       45.3933    30.7078    13.4088 H          1 SUBUNIT  0
@<TRIPOS>BOND
    1     1     2 1
    2     1    29 1
    3     1    30 1
    4     1    31 1
    5     2     3 1
    6     2    21 1
    7     2    50 1
    8     3     4 1
    9     3     7 1
   10     4     5 1
   11     4    20 2
   12     5     6 1
   13     5     8 1
   14     5    32 1
   15     6     7 1
   16     6    33 1
   17     6    34 1
   18     7    35 1
   19     7    36 1
   20     8    10 1
   21     8    37 1
   22     9    10 2
   23    10    11 2
   24    10    12 1
   25    12    13 1
   26    12    38 1
   27    12    39 1
   28    13    14 1
   29    13    40 1
   30    13    41 1
   31    14    15 2
   32    14    18 1
   33    15    16 1
   34    15    42 1
   35    16    17 2
   36    16    43 1
   37    17    18 1
   38    17    19 1
   39    21    22 2
   40    21    23 1
   41    23    24 1
   42    23    28 1
   43    24    25 1
   44    24    44 1
   45    24    45 1
   46    25    26 1
   47    25    46 1
   48    25    54 1
   49    26    27 1
   50    27    28 1
   51    27    47 1
   52    27    48 1
   53    28    49 1
   54    28    51 1
   55    50    51 2
   56    50    52 1
   57    51    53 1
   58    54    57 1
   59    54    59 1
   60    54    60 1
   61    55    56 1
   62    55    58 1
   63    55    65 1
   64    55    66 1
   65    56    67 1
   66    56    68 1
   67    56    69 1
   68    57    58 1
   69    57    61 1
   70    57    62 1
   71    58    63 1
   72    58    64 1
@<TRIPOS>SUBSTRUCTURE
1   ****   1
@<SCITEGIC>MOL_PROPERTY
GENERATION
SciTegic.value.StringValue
2

@<SCITEGIC>MOL_PROPERTY
FAMILY
SciTegic.value.StringValue
1

@<SCITEGIC>MOL_PROPERTY
LUDI3
SciTegic.value.StringValue
429

@<SCITEGIC>MOL_PROPERTY
FRAGMENTS
SciTegic.value.StringValue
C21 T10

@<SCITEGIC>MOL_PROPERTY
MW
SciTegic.value.StringValue
544.12

@<SCITEGIC>ATOM_PROPERTY
Formal Charge
SciTegic.value.StringValue
1 0
2 0
3 0
4 0
5 0
6 0
7 0
8 0
9 0
10 0
11 0
12 0
13 0
14 0
15 0
16 0
17 0
18 0
19 0
20 0
21 0
22 0
23 0
24 0
25 0
26 0
27 0
28 0
29 0
30 0
31 0
32 0
33 0
34 0
35 0
36 0
37 0
38 0
39 0
40 0
41 0
42 0
43 0
44 0
45 0
46 0
47 0
48 0
49 0
50 0
51 0
52 0
53 0
54 0
55 0
56 0
57 0
58 0
59 0
60 0
61 0
62 0
63 0
64 0
65 0
66 0
67 0
68 0
69 0

@<SCITEGIC>ATOM_PROPERTY
pdb_tempFactor
SciTegic.value.DoubleValue
1 0
2 0
3 0
4 0
5 0
6 0
7 0
8 0
9 0
10 0
11 0
12 0
13 0
14 0
15 0
16 0
17 0
18 0
19 0
20 0
21 0
22 0
23 0
24 0
25 0
26 0
27 0
28 0
29 0
30 0
31 0
32 0
33 0
34 0
35 0
36 0
37 0
38 0
39 0
40 0
41 0
42 0
43 0
44 0
45 0
46 0
47 0
48 0
49 0
50 0
51 0
52 0
53 0
54 0
55 0
56 0
57 0
58 0
59 0
60 0
61 0
62 0
63 0
64 0
65 0
66 0
67 0
68 0
69 0

@<SCITEGIC>ATOM_PROPERTY
pdb_occupancy
SciTegic.value.DoubleValue
1 1
2 1
3 1
4 1
5 1
6 1
7 1
8 1
9 1
10 1
11 1
12 1
13 1
14 1
15 1
16 1
17 1
18 1
19 1
20 1
21 1
22 1
23 1
24 1
25 1
26 1
27 1
28 1
29 1
30 1
31 1
32 1
33 1
34 1
35 1
36 1
37 1
38 1
39 1
40 1
41 1
42 1
43 1
44 1
45 1
46 1
47 1
48 1
49 1
50 1
51 1
52 1
53 1
54 1
55 1
56 1
57 1
58 1
59 1
60 1
61 1
62 1
63 1
64 1
65 1
66 1
67 1
68 1
69 1

@<TRIPOS>MOLECULE
Evo_5
83  86  1  0  0
SMALL
FORMAL_CHARGES
@<TRIPOS>ATOM
    1 C1        40.1431    35.8108    13.7034 C.3        1 SUBUNIT  0
    2 C2        40.7681    34.5776    14.3792 C.3        1 SUBUNIT  0
    3 N3        41.7915    34.9607    15.3664 N.am       1 SUBUNIT  0
    4 C4        41.7156    34.6716    16.6814 C.2        1 SUBUNIT  0
    5 C5        42.7757    35.4909    17.4419 C.3        1 SUBUNIT  0
    6 C6        43.3540    36.4080    16.3541 C.3        1 SUBUNIT  0
    7 C7        42.9432    35.7806    15.0202 C.3        1 SUBUNIT  0
    8 N8        43.7528    34.6914    18.1845 N.pl3      1 SUBUNIT  0
    9 O9        44.0020    32.6462    16.7339 O.2        1 SUBUNIT  0
   10 S10       44.8419    33.6188    17.3627 S.o2       1 SUBUNIT  0
   11 O11       45.6479    34.4673    16.5398 O.2        1 SUBUNIT  0
   12 C12       45.8220    32.8160    18.6275 C.3        1 SUBUNIT  0
   13 C13       46.3603    33.7824    19.6926 C.3        1 SUBUNIT  0
   14 C14       47.2508    34.8355    19.0786 C.2        1 SUBUNIT  0
   15 C15       46.9193    36.1801    18.8505 C.2        1 SUBUNIT  0
   16 C16       47.9898    36.8834    18.2582 C.2        1 SUBUNIT  0
   17 C17       49.1188    36.0675    18.0595 C.2        1 SUBUNIT  0
   18 S18       48.8327    34.4769    18.5828 S.3        1 SUBUNIT  0
   19 Cl19      50.5935    36.6002    17.3797 Cl         1 SUBUNIT  0
   20 O20       40.9198    33.9032    17.2065 O.2        1 SUBUNIT  0
   21 C21       41.3254    33.6267    13.2963 C.2        1 SUBUNIT  0
   22 O22       41.5732    34.0613    12.1783 O.2        1 SUBUNIT  0
   23 N23       41.5195    32.3111    13.6372 N.am       1 SUBUNIT  0
   24 C24       42.1703    31.4391    12.6424 C.3        1 SUBUNIT  0
   25 C25       41.8537    29.9558    12.8261 C.3        1 SUBUNIT  0
   26 O26       42.0529    29.6188    14.1786 O.3        1 SUBUNIT  0
   27 C27       41.0954    30.2135    15.0228 C.3        1 SUBUNIT  0
   28 C28       41.1912    31.7471    14.9678 C.3        1 SUBUNIT  0
   29 H29       39.2838    35.5260    13.0932 H          1 SUBUNIT  0
   30 H30       39.7923    36.5251    14.4492 H          1 SUBUNIT  0
   31 H31       40.8468    36.3347    13.0552 H          1 SUBUNIT  0
   32 H32       39.9385    34.0898    14.8872 H          1 SUBUNIT  0
   33 H33       42.2533    36.0948    18.1847 H          1 SUBUNIT  0
   34 H34       44.4277    36.5770    16.4417 H          1 SUBUNIT  0
   35 H35       42.8743    37.3790    16.4498 H          1 SUBUNIT  0
   36 H36       43.7349    35.1382    14.6364 H          1 SUBUNIT  0
   37 H37       42.7011    36.5170    14.2586 H          1 SUBUNIT  0
   38 H38       43.2684    34.1716    18.9021 H          1 SUBUNIT  0
   39 H39       46.6260    32.2549    18.1522 H          1 SUBUNIT  0
   40 H40       45.1859    32.0902    19.1301 H          1 SUBUNIT  0
   41 H41       46.9349    33.2280    20.4355 H          1 SUBUNIT  0
   42 H42       45.5376    34.2673    20.2201 H          1 SUBUNIT  0
   43 H43       45.9617    36.6162    19.0977 H          1 SUBUNIT  0
   44 H44       47.9339    37.9294    17.9938 H          1 SUBUNIT  0
   45 H45       43.2474    31.5834    12.7223 H          1 SUBUNIT  0
   46 H46       41.8934    31.7282    11.6274 H          1 SUBUNIT  0
   47 H47       40.8271    29.7338    12.5276 H          1 SUBUNIT  0
   48 H48       40.1027    29.8715    14.7336 H          1 SUBUNIT  0
   49 H49       41.2489    29.8660    16.0440 H          1 SUBUNIT  0
   50 H50       40.2417    32.1324    15.3343 H          1 SUBUNIT  0
   51 H51       41.9545    32.0689    15.6699 H          1 SUBUNIT  0
   52 C52       43.0030    29.3922    12.0372 C.3        1 SUBUNIT  0
   53 C53       45.9308    29.5080    11.7101 C.3        1 SUBUNIT  0
   54 C54       46.2861    30.4297    12.8911 C.3        1 SUBUNIT  0
   55 C55       43.9493    28.6414    12.9926 C.3        1 SUBUNIT  0
   56 C56       45.2310    28.2430    12.2386 C.3        1 SUBUNIT  0
   57 H57       42.7495    28.7563    11.2144 H          1 SUBUNIT  0
   58 H58       43.4901    30.2716    11.6713 H          1 SUBUNIT  0
   59 H59       44.2022    29.2764    13.8154 H          1 SUBUNIT  0
   60 H60       44.9787    27.6058    11.4172 H          1 SUBUNIT  0
   61 H61       45.8897    27.7233    12.9028 H          1 SUBUNIT  0
   62 H62       46.8245    29.2287    11.1921 H          1 SUBUNIT  0
   63 H63       45.2757    30.0225    11.0392 H          1 SUBUNIT  0
   64 H64       46.9421    29.9147    13.5624 H          1 SUBUNIT  0
   65 H65       46.7742    31.3087    12.5230 H          1 SUBUNIT  0
   66 H66       45.3933    30.7078    13.4088 H          1 SUBUNIT  0
   67 C67       43.0435    27.3737    13.4528 C.3        1 SUBUNIT  0
   68 C68       42.5286    22.9291    14.3781 C.2        1 SUBUNIT  0
   69 C69       40.4526    23.6259    13.3353 C.2        1 SUBUNIT  0
   70 H70       42.0453    27.7600    13.4220 H          1 SUBUNIT  0
   71 H71       43.2633    27.0361    14.4437 H          1 SUBUNIT  0
   72 C72       43.1666    26.1949    12.4708 C.3        1 SUBUNIT  0
   73 H73       44.2017    25.9704    12.3114 H          1 SUBUNIT  0
   74 H74       42.7099    26.4584    11.5405 H          1 SUBUNIT  0
   75 C75       41.1683    22.7158    14.1236 C.2        1 SUBUNIT  0
   76 C76       43.1737    24.0512    13.8448 C.2        1 SUBUNIT  0
   77 C77       42.4578    24.9616    13.0574 C.2        1 SUBUNIT  0
   78 C78       41.0977    24.7481    12.8020 C.2        1 SUBUNIT  0
   79 H79       40.6704    21.8500    14.5350 H          1 SUBUNIT  0
   80 H80       43.0796    22.2267    14.9862 H          1 SUBUNIT  0
   81 H81       44.2227    24.2158    14.0423 H          1 SUBUNIT  0
   82 H82       40.5463    25.4496    12.1940 H          1 SUBUNIT  0
   83 H83       39.4033    23.4617    13.1388 H          1 SUBUNIT  0
@<TRIPOS>BOND
    1     1     2 1
    2     1    29 1
    3     1    30 1
    4     1    31 1
    5     2     3 1
    6     2    21 1
    7     2    32 1
    8     3     4 1
    9     3     7 1
   10     4     5 1
   11     4    20 2
   12     5     6 1
   13     5     8 1
   14     5    33 1
   15     6     7 1
   16     6    34 1
   17     6    35 1
   18     7    36 1
   19     7    37 1
   20     8    10 1
   21     8    38 1
   22     9    10 2
   23    10    11 2
   24    10    12 1
   25    12    13 1
   26    12    39 1
   27    12    40 1
   28    13    14 1
   29    13    41 1
   30    13    42 1
   31    14    15 2
   32    14    18 1
   33    15    16 1
   34    15    43 1
   35    16    17 2
   36    16    44 1
   37    17    18 1
   38    17    19 1
   39    21    22 2
   40    21    23 1
   41    23    24 1
   42    23    28 1
   43    24    25 1
   44    24    45 1
   45    24    46 1
   46    25    26 1
   47    25    47 1
   48    25    52 1
   49    26    27 1
   50    27    28 1
   51    27    48 1
   52    27    49 1
   53    28    50 1
   54    28    51 1
   55    52    55 1
   56    52    57 1
   57    52    58 1
   58    53    54 1
   59    53    56 1
   60    53    62 1
   61    53    63 1
   62    54    64 1
   63    54    65 1
   64    54    66 1
   65    55    56 1
   66    55    59 1
   67    55    67 1
   68    56    60 1
   69    56    61 1
   70    67    70 1
   71    67    71 1
   72    67    72 1
   73    68    75 2
   74    68    76 1
   75    68    80 1
   76    69    75 1
   77    69    78 2
   78    69    83 1
   79    72    73 1
   80    72    74 1
   81    72    77 1
   82    75    79 1
   83    76    77 2
   84    76    81 1
   85    77    78 1
   86    78    82 1
@<TRIPOS>SUBSTRUCTURE
1   ****   1
@<SCITEGIC>MOL_PROPERTY
GENERATION
SciTegic.value.StringValue
2

@<SCITEGIC>MOL_PROPERTY
FAMILY
SciTegic.value.StringValue
3

@<SCITEGIC>MOL_PROPERTY
LUDI3
SciTegic.value.StringValue
390

@<SCITEGIC>MOL_PROPERTY
FRAGMENTS
SciTegic.value.StringValue
T10 T13

@<SCITEGIC>MOL_PROPERTY
MW
SciTegic.value.StringValue
624.25

@<SCITEGIC>ATOM_PROPERTY
Formal Charge
SciTegic.value.StringValue
1 0
2 0
3 0
4 0
5 0
6 0
7 0
8 0
9 0
10 0
11 0
12 0
13 0
14 0
15 0
16 0
17 0
18 0
19 0
20 0
21 0
22 0
23 0
24 0
25 0
26 0
27 0
28 0
29 0
30 0
31 0
32 0
33 0
34 0
35 0
36 0
37 0
38 0
39 0
40 0
41 0
42 0
43 0
44 0
45 0
46 0
47 0
48 0
49 0
50 0
51 0
52 0
53 0
54 0
55 0
56 0
57 0
58 0
59 0
60 0
61 0
62 0
63 0
64 0
65 0
66 0
67 0
68 0
69 0
70 0
71 0
72 0
73 0
74 0
75 0
76 0
77 0
78 0
79 0
80 0
81 0
82 0
83 0

@<SCITEGIC>ATOM_PROPERTY
pdb_tempFactor
SciTegic.value.DoubleValue
1 0
2 0
3 0
4 0
5 0
6 0
7 0
8 0
9 0
10 0
11 0
12 0
13 0
14 0
15 0
16 0
17 0
18 0
19 0
20 0
21 0
22 0
23 0
24 0
25 0
26 0
27 0
28 0
29 0
30 0
31 0
32 0
33 0
34 0
35 0
36 0
37 0
38 0
39 0
40 0
41 0
42 0
43 0
44 0
45 0
46 0
47 0
48 0
49 0
50 0
51 0
52 0
53 0
54 0
55 0
56 0
57 0
58 0
59 0
60 0
61 0
62 0
63 0
64 0
65 0
66 0
67 0
68 0
69 0
70 0
71 0
72 0
73 0
74 0
75 0
76 0
77 0
78 0
79 0
80 0
81 0
82 0
83 0

@<SCITEGIC>ATOM_PROPERTY
pdb_occupancy
SciTegic.value.DoubleValue
1 1
2 1
3 1
4 1
5 1
6 1
7 1
8 1
9 1
10 1
11 1
12 1
13 1
14 1
15 1
16 1
17 1
18 1
19 1
20 1
21 1
22 1
23 1
24 1
25 1
26 1
27 1
28 1
29 1
30 1
31 1
32 1
33 1
34 1
35 1
36 1
37 1
38 1
39 1
40 1
41 1
42 1
43 1
44 1
45 1
46 1
47 1
48 1
49 1
50 1
51 1
52 1
53 1
54 1
55 1
56 1
57 1
58 1
59 1
60 1
61 1
62 1
63 1
64 1
65 1
66 1
67 1
68 1
69 1
70 1
71 1
72 1
73 1
74 1
75 1
76 1
77 1
78 1
79 1
80 1
81 1
82 1
83 1

@<TRIPOS>MOLECULE
Evo_6
53  55  1  0  0
SMALL
FORMAL_CHARGES
@<TRIPOS>ATOM
    1 C1        40.1431    35.8108    13.7034 C.3        1 SUBUNIT  0
    2 C2        40.7681    34.5776    14.3792 C.3        1 SUBUNIT  0
    3 N3        41.7915    34.9607    15.3664 N.am       1 SUBUNIT  0
    4 C4        41.7156    34.6716    16.6814 C.2        1 SUBUNIT  0
    5 C5        42.7757    35.4909    17.4419 C.3        1 SUBUNIT  0
    6 C6        43.3540    36.4080    16.3541 C.3        1 SUBUNIT  0
    7 C7        42.9432    35.7806    15.0202 C.3        1 SUBUNIT  0
    8 N8        43.7528    34.6914    18.1845 N.pl3      1 SUBUNIT  0
    9 O9        44.0020    32.6462    16.7339 O.2        1 SUBUNIT  0
   10 S10       44.8419    33.6188    17.3627 S.o2       1 SUBUNIT  0
   11 O11       45.6479    34.4673    16.5398 O.2        1 SUBUNIT  0
   12 C12       45.8220    32.8160    18.6275 C.3        1 SUBUNIT  0
   13 C13       46.3603    33.7824    19.6926 C.3        1 SUBUNIT  0
   14 C14       47.2508    34.8355    19.0786 C.2        1 SUBUNIT  0
   15 C15       46.9193    36.1801    18.8505 C.2        1 SUBUNIT  0
   16 C16       47.9898    36.8834    18.2582 C.2        1 SUBUNIT  0
   17 C17       49.1188    36.0675    18.0595 C.2        1 SUBUNIT  0
   18 S18       48.8327    34.4769    18.5828 S.3        1 SUBUNIT  0
   19 Cl19      50.5935    36.6002    17.3797 Cl         1 SUBUNIT  0
   20 O20       40.9198    33.9032    17.2065 O.2        1 SUBUNIT  0
   21 C21       41.3254    33.6267    13.2963 C.2        1 SUBUNIT  0
   22 O22       41.5732    34.0613    12.1783 O.2        1 SUBUNIT  0
   23 N23       41.5195    32.3111    13.6372 N.am       1 SUBUNIT  0
   24 C24       42.1703    31.4391    12.6424 C.3        1 SUBUNIT  0
   25 C25       41.8537    29.9558    12.8261 C.3        1 SUBUNIT  0
   26 O26       42.0529    29.6188    14.1786 O.3        1 SUBUNIT  0
   27 C27       41.0954    30.2135    15.0228 C.3        1 SUBUNIT  0
   28 C28       41.1912    31.7471    14.9678 C.3        1 SUBUNIT  0
   29 H29       39.2838    35.5260    13.0932 H          1 SUBUNIT  0
   30 H30       39.7923    36.5251    14.4492 H          1 SUBUNIT  0
   31 H31       40.8468    36.3347    13.0552 H          1 SUBUNIT  0
   32 H32       39.9385    34.0898    14.8872 H          1 SUBUNIT  0
   33 H33       42.2533    36.0948    18.1847 H          1 SUBUNIT  0
   34 H34       44.4277    36.5770    16.4417 H          1 SUBUNIT  0
   35 H35       43.7349    35.1382    14.6364 H          1 SUBUNIT  0
   36 H36       42.7011    36.5170    14.2586 H          1 SUBUNIT  0
   37 H37       43.2684    34.1716    18.9021 H          1 SUBUNIT  0
   38 H38       46.6260    32.2549    18.1522 H          1 SUBUNIT  0
   39 H39       45.1859    32.0902    19.1301 H          1 SUBUNIT  0
   40 H40       46.9349    33.2280    20.4355 H          1 SUBUNIT  0
   41 H41       45.5376    34.2673    20.2201 H          1 SUBUNIT  0
   42 H42       45.9617    36.6162    19.0977 H          1 SUBUNIT  0
   43 H43       47.9339    37.9294    17.9938 H          1 SUBUNIT  0
   44 H44       43.2474    31.5834    12.7223 H          1 SUBUNIT  0
   45 H45       41.8934    31.7282    11.6274 H          1 SUBUNIT  0
   46 H46       40.8271    29.7338    12.5276 H          1 SUBUNIT  0
   47 H47       42.5101    29.3495    12.2012 H          1 SUBUNIT  0
   48 H48       40.1027    29.8715    14.7336 H          1 SUBUNIT  0
   49 H49       41.2489    29.8660    16.0440 H          1 SUBUNIT  0
   50 H50       40.2417    32.1324    15.3343 H          1 SUBUNIT  0
   51 H51       41.9545    32.0689    15.6699 H          1 SUBUNIT  0
   52 O52       42.6324    37.5978    16.4618 O.3        1 SUBUNIT  0
   53 H53       42.6828    37.9096    17.3687 H          1 SUBUNIT  0
@<TRIPOS>BOND
    1     1     2 1
    2     1    29 1
    3     1    30 1
    4     1    31 1
    5     2     3 1
    6     2    21 1
    7     2    32 1
    8     3     4 1
    9     3     7 1
   10     4     5 1
   11     4    20 2
   12     5     6 1
   13     5     8 1
   14     5    33 1
   15     6     7 1
   16     6    34 1
   17     6    52 1
   18     7    35 1
   19     7    36 1
   20     8    10 1
   21     8    37 1
   22     9    10 2
   23    10    11 2
   24    10    12 1
   25    12    13 1
   26    12    38 1
   27    12    39 1
   28    13    14 1
   29    13    40 1
   30    13    41 1
   31    14    15 2
   32    14    18 1
   33    15    16 1
   34    15    42 1
   35    16    17 2
   36    16    43 1
   37    17    18 1
   38    17    19 1
   39    21    22 2
   40    21    23 1
   41    23    24 1
   42    23    28 1
   43    24    25 1
   44    24    44 1
   45    24    45 1
   46    25    26 1
   47    25    46 1
   48    25    47 1
   49    26    27 1
   50    27    28 1
   51    27    48 1
   52    27    49 1
   53    28    50 1
   54    28    51 1
   55    52    53 1
@<TRIPOS>SUBSTRUCTURE
1   ****   1
@<SCITEGIC>MOL_PROPERTY
GENERATION
SciTegic.value.StringValue
1

@<SCITEGIC>MOL_PROPERTY
FAMILY
SciTegic.value.StringValue
1

@<SCITEGIC>MOL_PROPERTY
LUDI3
SciTegic.value.StringValue
368

@<SCITEGIC>MOL_PROPERTY
FRAGMENTS
SciTegic.value.StringValue
U04

@<SCITEGIC>MOL_PROPERTY
MW
SciTegic.value.StringValue
465.97

@<SCITEGIC>ATOM_PROPERTY
Formal Charge
SciTegic.value.StringValue
1 0
2 0
3 0
4 0
5 0
6 0
7 0
8 0
9 0
10 0
11 0
12 0
13 0
14 0
15 0
16 0
17 0
18 0
19 0
20 0
21 0
22 0
23 0
24 0
25 0
26 0
27 0
28 0
29 0
30 0
31 0
32 0
33 0
34 0
35 0
36 0
37 0
38 0
39 0
40 0
41 0
42 0
43 0
44 0
45 0
46 0
47 0
48 0
49 0
50 0
51 0
52 0
53 0

@<SCITEGIC>ATOM_PROPERTY
pdb_tempFactor
SciTegic.value.DoubleValue
1 0
2 0
3 0
4 0
5 0
6 0
7 0
8 0
9 0
10 0
11 0
12 0
13 0
14 0
15 0
16 0
17 0
18 0
19 0
20 0
21 0
22 0
23 0
24 0
25 0
26 0
27 0
28 0
29 0
30 0
31 0
32 0
33 0
34 0
35 0
36 0
37 0
38 0
39 0
40 0
41 0
42 0
43 0
44 0
45 0
46 0
47 0
48 0
49 0
50 0
51 0
52 0
53 0

@<SCITEGIC>ATOM_PROPERTY
pdb_occupancy
SciTegic.value.DoubleValue
1 1
2 1
3 1
4 1
5 1
6 1
7 1
8 1
9 1
10 1
11 1
12 1
13 1
14 1
15 1
16 1
17 1
18 1
19 1
20 1
21 1
22 1
23 1
24 1
25 1
26 1
27 1
28 1
29 1
30 1
31 1
32 1
33 1
34 1
35 1
36 1
37 1
38 1
39 1
40 1
41 1
42 1
43 1
44 1
45 1
46 1
47 1
48 1
49 1
50 1
51 1
52 1
53 1

@<TRIPOS>MOLECULE
Evo_7
74  76  1  0  0
SMALL
FORMAL_CHARGES
@<TRIPOS>ATOM
    1 C1        40.1431    35.8108    13.7034 C.3        1 SUBUNIT  0
    2 C2        40.7681    34.5776    14.3792 C.3        1 SUBUNIT  0
    3 N3        41.7915    34.9607    15.3664 N.am       1 SUBUNIT  0
    4 C4        41.7156    34.6716    16.6814 C.2        1 SUBUNIT  0
    5 C5        42.7757    35.4909    17.4419 C.3        1 SUBUNIT  0
    6 C6        43.3540    36.4080    16.3541 C.3        1 SUBUNIT  0
    7 C7        42.9432    35.7806    15.0202 C.3        1 SUBUNIT  0
    8 N8        43.7528    34.6914    18.1845 N.pl3      1 SUBUNIT  0
    9 O9        44.0020    32.6462    16.7339 O.2        1 SUBUNIT  0
   10 S10       44.8419    33.6188    17.3627 S.o2       1 SUBUNIT  0
   11 O11       45.6479    34.4673    16.5398 O.2        1 SUBUNIT  0
   12 C12       45.8220    32.8160    18.6275 C.3        1 SUBUNIT  0
   13 C13       46.3603    33.7824    19.6926 C.3        1 SUBUNIT  0
   14 C14       47.2508    34.8355    19.0786 C.2        1 SUBUNIT  0
   15 C15       46.9193    36.1801    18.8505 C.2        1 SUBUNIT  0
   16 C16       47.9898    36.8834    18.2582 C.2        1 SUBUNIT  0
   17 C17       49.1188    36.0675    18.0595 C.2        1 SUBUNIT  0
   18 S18       48.8327    34.4769    18.5828 S.3        1 SUBUNIT  0
   19 Cl19      50.5935    36.6002    17.3797 Cl         1 SUBUNIT  0
   20 O20       40.9198    33.9032    17.2065 O.2        1 SUBUNIT  0
   21 C21       41.3254    33.6267    13.2963 C.2        1 SUBUNIT  0
   22 O22       41.5732    34.0613    12.1783 O.2        1 SUBUNIT  0
   23 N23       41.5195    32.3111    13.6372 N.am       1 SUBUNIT  0
   24 C24       42.1703    31.4391    12.6424 C.3        1 SUBUNIT  0
   25 C25       41.8537    29.9558    12.8261 C.3        1 SUBUNIT  0
   26 O26       42.0529    29.6188    14.1786 O.3        1 SUBUNIT  0
   27 C27       41.0954    30.2135    15.0228 C.3        1 SUBUNIT  0
   28 C28       41.1912    31.7471    14.9678 C.3        1 SUBUNIT  0
   29 H29       39.2838    35.5260    13.0932 H          1 SUBUNIT  0
   30 H30       39.7923    36.5251    14.4492 H          1 SUBUNIT  0
   31 H31       40.8468    36.3347    13.0552 H          1 SUBUNIT  0
   32 H32       39.9385    34.0898    14.8872 H          1 SUBUNIT  0
   33 H33       42.2533    36.0948    18.1847 H          1 SUBUNIT  0
   34 H34       44.4277    36.5770    16.4417 H          1 SUBUNIT  0
   35 H35       42.8743    37.3790    16.4498 H          1 SUBUNIT  0
   36 H36       43.7349    35.1382    14.6364 H          1 SUBUNIT  0
   37 H37       42.7011    36.5170    14.2586 H          1 SUBUNIT  0
   38 H38       43.2684    34.1716    18.9021 H          1 SUBUNIT  0
   39 H39       46.6260    32.2549    18.1522 H          1 SUBUNIT  0
   40 H40       45.1859    32.0902    19.1301 H          1 SUBUNIT  0
   41 H41       46.9349    33.2280    20.4355 H          1 SUBUNIT  0
   42 H42       45.5376    34.2673    20.2201 H          1 SUBUNIT  0
   43 H43       45.9617    36.6162    19.0977 H          1 SUBUNIT  0
   44 H44       47.9339    37.9294    17.9938 H          1 SUBUNIT  0
   45 H45       43.2474    31.5834    12.7223 H          1 SUBUNIT  0
   46 H46       41.8934    31.7282    11.6274 H          1 SUBUNIT  0
   47 H47       40.8271    29.7338    12.5276 H          1 SUBUNIT  0
   48 H48       40.1027    29.8715    14.7336 H          1 SUBUNIT  0
   49 H49       41.2489    29.8660    16.0440 H          1 SUBUNIT  0
   50 H50       40.2417    32.1324    15.3343 H          1 SUBUNIT  0
   51 H51       41.9545    32.0689    15.6699 H          1 SUBUNIT  0
   52 C52       43.0030    29.3922    12.0372 C.3        1 SUBUNIT  0
   53 C53       45.9308    29.5080    11.7101 C.3        1 SUBUNIT  0
   54 C54       46.2861    30.4297    12.8911 C.3        1 SUBUNIT  0
   55 C55       43.9493    28.6414    12.9926 C.3        1 SUBUNIT  0
   56 C56       45.2310    28.2430    12.2386 C.3        1 SUBUNIT  0
   57 H57       42.7495    28.7563    11.2144 H          1 SUBUNIT  0
   58 H58       43.4901    30.2716    11.6713 H          1 SUBUNIT  0
   59 H59       44.2022    29.2764    13.8154 H          1 SUBUNIT  0
   60 H60       43.4629    27.7615    13.3579 H          1 SUBUNIT  0
   61 H61       44.9787    27.6058    11.4172 H          1 SUBUNIT  0
   62 H62       45.8897    27.7233    12.9028 H          1 SUBUNIT  0
   63 H63       45.2757    30.0225    11.0392 H          1 SUBUNIT  0
   64 H64       46.9421    29.9147    13.5624 H          1 SUBUNIT  0
   65 H65       46.7742    31.3087    12.5230 H          1 SUBUNIT  0
   66 H66       45.3933    30.7078    13.4088 H          1 SUBUNIT  0
   67 C67       47.2006    29.0448    10.8670 C.3        1 SUBUNIT  0
   68 H68       48.6946    29.9071     8.0932 H          1 SUBUNIT  0
   69 O69       48.5462    29.3730     8.8762 O.3        1 SUBUNIT  0
   70 C70       47.4125    29.8740     9.5866 C.3        1 SUBUNIT  0
   71 H71       48.0701    29.1159    11.4860 H          1 SUBUNIT  0
   72 H72       47.0331    28.0206    10.6038 H          1 SUBUNIT  0
   73 H73       46.5430    29.8030     8.9676 H          1 SUBUNIT  0
   74 H74       47.5810    30.8982     9.8493 H          1 SUBUNIT  0
@<TRIPOS>BOND
    1     1     2 1
    2     1    29 1
    3     1    30 1
    4     1    31 1
    5     2     3 1
    6     2    21 1
    7     2    32 1
    8     3     4 1
    9     3     7 1
   10     4     5 1
   11     4    20 2
   12     5     6 1
   13     5     8 1
   14     5    33 1
   15     6     7 1
   16     6    34 1
   17     6    35 1
   18     7    36 1
   19     7    37 1
   20     8    10 1
   21     8    38 1
   22     9    10 2
   23    10    11 2
   24    10    12 1
   25    12    13 1
   26    12    39 1
   27    12    40 1
   28    13    14 1
   29    13    41 1
   30    13    42 1
   31    14    15 2
   32    14    18 1
   33    15    16 1
   34    15    43 1
   35    16    17 2
   36    16    44 1
   37    17    18 1
   38    17    19 1
   39    21    22 2
   40    21    23 1
   41    23    24 1
   42    23    28 1
   43    24    25 1
   44    24    45 1
   45    24    46 1
   46    25    26 1
   47    25    47 1
   48    25    52 1
   49    26    27 1
   50    27    28 1
   51    27    48 1
   52    27    49 1
   53    28    50 1
   54    28    51 1
   55    52    55 1
   56    52    57 1
   57    52    58 1
   58    53    54 1
   59    53    56 1
   60    53    63 1
   61    53    67 1
   62    54    64 1
   63    54    65 1
   64    54    66 1
   65    55    56 1
   66    55    59 1
   67    55    60 1
   68    56    61 1
   69    56    62 1
   70    67    70 1
   71    67    71 1
   72    67    72 1
   73    68    69 1
   74    69    70 1
   75    70    73 1
   76    70    74 1
@<TRIPOS>SUBSTRUCTURE
1   ****   1
@<SCITEGIC>MOL_PROPERTY
GENERATION
SciTegic.value.StringValue
2

@<SCITEGIC>MOL_PROPERTY
FAMILY
SciTegic.value.StringValue
3

@<SCITEGIC>MOL_PROPERTY
LUDI3
SciTegic.value.StringValue
332

@<SCITEGIC>MOL_PROPERTY
FRAGMENTS
SciTegic.value.StringValue
T10 U06

@<SCITEGIC>MOL_PROPERTY
MW
SciTegic.value.StringValue
564.15

@<SCITEGIC>ATOM_PROPERTY
Formal Charge
SciTegic.value.StringValue
1 0
2 0
3 0
4 0
5 0
6 0
7 0
8 0
9 0
10 0
11 0
12 0
13 0
14 0
15 0
16 0
17 0
18 0
19 0
20 0
21 0
22 0
23 0
24 0
25 0
26 0
27 0
28 0
29 0
30 0
31 0
32 0
33 0
34 0
35 0
36 0
37 0
38 0
39 0
40 0
41 0
42 0
43 0
44 0
45 0
46 0
47 0
48 0
49 0
50 0
51 0
52 0
53 0
54 0
55 0
56 0
57 0
58 0
59 0
60 0
61 0
62 0
63 0
64 0
65 0
66 0
67 0
68 0
69 0
70 0
71 0
72 0
73 0
74 0

@<SCITEGIC>ATOM_PROPERTY
pdb_tempFactor
SciTegic.value.DoubleValue
1 0
2 0
3 0
4 0
5 0
6 0
7 0
8 0
9 0
10 0
11 0
12 0
13 0
14 0
15 0
16 0
17 0
18 0
19 0
20 0
21 0
22 0
23 0
24 0
25 0
26 0
27 0
28 0
29 0
30 0
31 0
32 0
33 0
34 0
35 0
36 0
37 0
38 0
39 0
40 0
41 0
42 0
43 0
44 0
45 0
46 0
47 0
48 0
49 0
50 0
51 0
52 0
53 0
54 0
55 0
56 0
57 0
58 0
59 0
60 0
61 0
62 0
63 0
64 0
65 0
66 0
67 0
68 0
69 0
70 0
71 0
72 0
73 0
74 0

@<SCITEGIC>ATOM_PROPERTY
pdb_occupancy
SciTegic.value.DoubleValue
1 1
2 1
3 1
4 1
5 1
6 1
7 1
8 1
9 1
10 1
11 1
12 1
13 1
14 1
15 1
16 1
17 1
18 1
19 1
20 1
21 1
22 1
23 1
24 1
25 1
26 1
27 1
28 1
29 1
30 1
31 1
32 1
33 1
34 1
35 1
36 1
37 1
38 1
39 1
40 1
41 1
42 1
43 1
44 1
45 1
46 1
47 1
48 1
49 1
50 1
51 1
52 1
53 1
54 1
55 1
56 1
57 1
58 1
59 1
60 1
61 1
62 1
63 1
64 1
65 1
66 1
67 1
68 1
69 1
70 1
71 1
72 1
73 1
74 1

@<TRIPOS>MOLECULE
Evo_8
71  74  1  0  0
SMALL
FORMAL_CHARGES
@<TRIPOS>ATOM
    1 C1        40.1431    35.8108    13.7034 C.3        1 SUBUNIT  0
    2 C2        40.7681    34.5776    14.3792 C.3        1 SUBUNIT  0
    3 N3        41.7915    34.9607    15.3664 N.am       1 SUBUNIT  0
    4 C4        41.7156    34.6716    16.6814 C.2        1 SUBUNIT  0
    5 C5        42.7757    35.4909    17.4419 C.3        1 SUBUNIT  0
    6 C6        43.3540    36.4080    16.3541 C.3        1 SUBUNIT  0
    7 C7        42.9432    35.7806    15.0202 C.3        1 SUBUNIT  0
    8 N8        43.7528    34.6914    18.1845 N.pl3      1 SUBUNIT  0
    9 O9        44.0020    32.6462    16.7339 O.2        1 SUBUNIT  0
   10 S10       44.8419    33.6188    17.3627 S.o2       1 SUBUNIT  0
   11 O11       45.6479    34.4673    16.5398 O.2        1 SUBUNIT  0
   12 C12       45.8220    32.8160    18.6275 C.3        1 SUBUNIT  0
   13 C13       46.3603    33.7824    19.6926 C.3        1 SUBUNIT  0
   14 C14       47.2508    34.8355    19.0786 C.2        1 SUBUNIT  0
   15 C15       46.9193    36.1801    18.8505 C.2        1 SUBUNIT  0
   16 C16       47.9898    36.8834    18.2582 C.2        1 SUBUNIT  0
   17 C17       49.1188    36.0675    18.0595 C.2        1 SUBUNIT  0
   18 S18       48.8327    34.4769    18.5828 S.3        1 SUBUNIT  0
   19 Cl19      50.5935    36.6002    17.3797 Cl         1 SUBUNIT  0
   20 O20       40.9198    33.9032    17.2065 O.2        1 SUBUNIT  0
   21 C21       41.3254    33.6267    13.2963 C.2        1 SUBUNIT  0
   22 O22       41.5732    34.0613    12.1783 O.2        1 SUBUNIT  0
   23 N23       41.5195    32.3111    13.6372 N.am       1 SUBUNIT  0
   24 C24       42.1703    31.4391    12.6424 C.3        1 SUBUNIT  0
   25 C25       41.8537    29.9558    12.8261 C.3        1 SUBUNIT  0
   26 O26       42.0529    29.6188    14.1786 O.3        1 SUBUNIT  0
   27 C27       41.0954    30.2135    15.0228 C.3        1 SUBUNIT  0
   28 C28       41.1912    31.7471    14.9678 C.3        1 SUBUNIT  0
   29 H29       39.2838    35.5260    13.0932 H          1 SUBUNIT  0
   30 H30       39.7923    36.5251    14.4492 H          1 SUBUNIT  0
   31 H31       40.8468    36.3347    13.0552 H          1 SUBUNIT  0
   32 H32       39.9385    34.0898    14.8872 H          1 SUBUNIT  0
   33 H33       42.2533    36.0948    18.1847 H          1 SUBUNIT  0
   34 H34       44.4277    36.5770    16.4417 H          1 SUBUNIT  0
   35 H35       42.8743    37.3790    16.4498 H          1 SUBUNIT  0
   36 H36       43.7349    35.1382    14.6364 H          1 SUBUNIT  0
   37 H37       42.7011    36.5170    14.2586 H          1 SUBUNIT  0
   38 H38       43.2684    34.1716    18.9021 H          1 SUBUNIT  0
   39 H39       46.6260    32.2549    18.1522 H          1 SUBUNIT  0
   40 H40       45.1859    32.0902    19.1301 H          1 SUBUNIT  0
   41 H41       46.9349    33.2280    20.4355 H          1 SUBUNIT  0
   42 H42       45.5376    34.2673    20.2201 H          1 SUBUNIT  0
   43 H43       45.9617    36.6162    19.0977 H          1 SUBUNIT  0
   44 H44       47.9339    37.9294    17.9938 H          1 SUBUNIT  0
   45 H45       43.2474    31.5834    12.7223 H          1 SUBUNIT  0
   46 H46       41.8934    31.7282    11.6274 H          1 SUBUNIT  0
   47 H47       40.8271    29.7338    12.5276 H          1 SUBUNIT  0
   48 H48       40.1027    29.8715    14.7336 H          1 SUBUNIT  0
   49 H49       41.2489    29.8660    16.0440 H          1 SUBUNIT  0
   50 H50       40.2417    32.1324    15.3343 H          1 SUBUNIT  0
   51 H51       41.9545    32.0689    15.6699 H          1 SUBUNIT  0
   52 C52       43.0030    29.3922    12.0372 C.3        1 SUBUNIT  0
   53 C53       45.9308    29.5080    11.7101 C.3        1 SUBUNIT  0
   54 C54       46.2861    30.4297    12.8911 C.3        1 SUBUNIT  0
   55 C55       43.9493    28.6414    12.9926 C.3        1 SUBUNIT  0
   56 C56       45.2310    28.2430    12.2386 C.3        1 SUBUNIT  0
   57 H57       42.7495    28.7563    11.2144 H          1 SUBUNIT  0
   58 H58       43.4901    30.2716    11.6713 H          1 SUBUNIT  0
   59 H59       43.4629    27.7615    13.3579 H          1 SUBUNIT  0
   60 H60       44.9787    27.6058    11.4172 H          1 SUBUNIT  0
   61 H61       45.8897    27.7233    12.9028 H          1 SUBUNIT  0
   62 H62       46.8245    29.2287    11.1921 H          1 SUBUNIT  0
   63 H63       45.2757    30.0225    11.0392 H          1 SUBUNIT  0
   64 H64       46.9421    29.9147    13.5624 H          1 SUBUNIT  0
   65 H65       46.7742    31.3087    12.5230 H          1 SUBUNIT  0
   66 C66       44.3052    29.5487    14.1546 C.3        1 SUBUNIT  0
   67 C67       45.0096    30.8121    13.6256 C.3        1 SUBUNIT  0
   68 H68       43.4130    29.8297    14.6747 H          1 SUBUNIT  0
   69 H69       44.9593    29.0296    14.8232 H          1 SUBUNIT  0
   70 H70       44.3561    31.3311    12.9575 H          1 SUBUNIT  0
   71 H71       45.2614    31.4505    14.4468 H          1 SUBUNIT  0
@<TRIPOS>BOND
    1     1     2 1
    2     1    29 1
    3     1    30 1
    4     1    31 1
    5     2     3 1
    6     2    21 1
    7     2    32 1
    8     3     4 1
    9     3     7 1
   10     4     5 1
   11     4    20 2
   12     5     6 1
   13     5     8 1
   14     5    33 1
   15     6     7 1
   16     6    34 1
   17     6    35 1
   18     7    36 1
   19     7    37 1
   20     8    10 1
   21     8    38 1
   22     9    10 2
   23    10    11 2
   24    10    12 1
   25    12    13 1
   26    12    39 1
   27    12    40 1
   28    13    14 1
   29    13    41 1
   30    13    42 1
   31    14    15 2
   32    14    18 1
   33    15    16 1
   34    15    43 1
   35    16    17 2
   36    16    44 1
   37    17    18 1
   38    17    19 1
   39    21    22 2
   40    21    23 1
   41    23    24 1
   42    23    28 1
   43    24    25 1
   44    24    45 1
   45    24    46 1
   46    25    26 1
   47    25    47 1
   48    25    52 1
   49    26    27 1
   50    27    28 1
   51    27    48 1
   52    27    49 1
   53    28    50 1
   54    28    51 1
   55    52    55 1
   56    52    57 1
   57    52    58 1
   58    53    54 1
   59    53    56 1
   60    53    62 1
   61    53    63 1
   62    54    64 1
   63    54    65 1
   64    54    67 1
   65    55    56 1
   66    55    59 1
   67    55    66 1
   68    56    60 1
   69    56    61 1
   70    66    67 1
   71    66    68 1
   72    66    69 1
   73    67    70 1
   74    67    71 1
@<TRIPOS>SUBSTRUCTURE
1   ****   1
@<SCITEGIC>MOL_PROPERTY
GENERATION
SciTegic.value.StringValue
2

@<SCITEGIC>MOL_PROPERTY
FAMILY
SciTegic.value.StringValue
3

@<SCITEGIC>MOL_PROPERTY
LUDI3
SciTegic.value.StringValue
327

@<SCITEGIC>MOL_PROPERTY
FRAGMENTS
SciTegic.value.StringValue
T10 CA4

@<SCITEGIC>MOL_PROPERTY
MW
SciTegic.value.StringValue
546.14

@<SCITEGIC>ATOM_PROPERTY
Formal Charge
SciTegic.value.StringValue
1 0
2 0
3 0
4 0
5 0
6 0
7 0
8 0
9 0
10 0
11 0
12 0
13 0
14 0
15 0
16 0
17 0
18 0
19 0
20 0
21 0
22 0
23 0
24 0
25 0
26 0
27 0
28 0
29 0
30 0
31 0
32 0
33 0
34 0
35 0
36 0
37 0
38 0
39 0
40 0
41 0
42 0
43 0
44 0
45 0
46 0
47 0
48 0
49 0
50 0
51 0
52 0
53 0
54 0
55 0
56 0
57 0
58 0
59 0
60 0
61 0
62 0
63 0
64 0
65 0
66 0
67 0
68 0
69 0
70 0
71 0

@<SCITEGIC>ATOM_PROPERTY
pdb_tempFactor
SciTegic.value.DoubleValue
1 0
2 0
3 0
4 0
5 0
6 0
7 0
8 0
9 0
10 0
11 0
12 0
13 0
14 0
15 0
16 0
17 0
18 0
19 0
20 0
21 0
22 0
23 0
24 0
25 0
26 0
27 0
28 0
29 0
30 0
31 0
32 0
33 0
34 0
35 0
36 0
37 0
38 0
39 0
40 0
41 0
42 0
43 0
44 0
45 0
46 0
47 0
48 0
49 0
50 0
51 0
52 0
53 0
54 0
55 0
56 0
57 0
58 0
59 0
60 0
61 0
62 0
63 0
64 0
65 0
66 0
67 0
68 0
69 0
70 0
71 0

@<SCITEGIC>ATOM_PROPERTY
pdb_occupancy
SciTegic.value.DoubleValue
1 1
2 1
3 1
4 1
5 1
6 1
7 1
8 1
9 1
10 1
11 1
12 1
13 1
14 1
15 1
16 1
17 1
18 1
19 1
20 1
21 1
22 1
23 1
24 1
25 1
26 1
27 1
28 1
29 1
30 1
31 1
32 1
33 1
34 1
35 1
36 1
37 1
38 1
39 1
40 1
41 1
42 1
43 1
44 1
45 1
46 1
47 1
48 1
49 1
50 1
51 1
52 1
53 1
54 1
55 1
56 1
57 1
58 1
59 1
60 1
61 1
62 1
63 1
64 1
65 1
66 1
67 1
68 1
69 1
70 1
71 1

@<TRIPOS>MOLECULE
Evo_9
68  70  1  0  0
SMALL
FORMAL_CHARGES
@<TRIPOS>ATOM
    1 C1        40.1431    35.8108    13.7034 C.3        1 SUBUNIT  0
    2 C2        40.7681    34.5776    14.3792 C.3        1 SUBUNIT  0
    3 N3        41.7915    34.9607    15.3664 N.am       1 SUBUNIT  0
    4 C4        41.7156    34.6716    16.6814 C.2        1 SUBUNIT  0
    5 C5        42.7757    35.4909    17.4419 C.3        1 SUBUNIT  0
    6 C6        43.3540    36.4080    16.3541 C.3        1 SUBUNIT  0
    7 C7        42.9432    35.7806    15.0202 C.3        1 SUBUNIT  0
    8 N8        43.7528    34.6914    18.1845 N.pl3      1 SUBUNIT  0
    9 O9        44.0020    32.6462    16.7339 O.2        1 SUBUNIT  0
   10 S10       44.8419    33.6188    17.3627 S.o2       1 SUBUNIT  0
   11 O11       45.6479    34.4673    16.5398 O.2        1 SUBUNIT  0
   12 C12       45.8220    32.8160    18.6275 C.3        1 SUBUNIT  0
   13 C13       46.3603    33.7824    19.6926 C.3        1 SUBUNIT  0
   14 C14       47.2508    34.8355    19.0786 C.2        1 SUBUNIT  0
   15 C15       46.9193    36.1801    18.8505 C.2        1 SUBUNIT  0
   16 C16       47.9898    36.8834    18.2582 C.2        1 SUBUNIT  0
   17 C17       49.1188    36.0675    18.0595 C.2        1 SUBUNIT  0
   18 S18       48.8327    34.4769    18.5828 S.3        1 SUBUNIT  0
   19 Cl19      50.5935    36.6002    17.3797 Cl         1 SUBUNIT  0
   20 O20       40.9198    33.9032    17.2065 O.2        1 SUBUNIT  0
   21 C21       41.3254    33.6267    13.2963 C.2        1 SUBUNIT  0
   22 O22       41.5732    34.0613    12.1783 O.2        1 SUBUNIT  0
   23 N23       41.5195    32.3111    13.6372 N.am       1 SUBUNIT  0
   24 C24       42.1703    31.4391    12.6424 C.3        1 SUBUNIT  0
   25 C25       41.8537    29.9558    12.8261 C.3        1 SUBUNIT  0
   26 O26       42.0529    29.6188    14.1786 O.3        1 SUBUNIT  0
   27 C27       41.0954    30.2135    15.0228 C.3        1 SUBUNIT  0
   28 C28       41.1912    31.7471    14.9678 C.3        1 SUBUNIT  0
   29 H29       39.2838    35.5260    13.0932 H          1 SUBUNIT  0
   30 H30       39.7923    36.5251    14.4492 H          1 SUBUNIT  0
   31 H31       40.8468    36.3347    13.0552 H          1 SUBUNIT  0
   32 H32       39.9385    34.0898    14.8872 H          1 SUBUNIT  0
   33 H33       42.2533    36.0948    18.1847 H          1 SUBUNIT  0
   34 H34       44.4277    36.5770    16.4417 H          1 SUBUNIT  0
   35 H35       43.7349    35.1382    14.6364 H          1 SUBUNIT  0
   36 H36       42.7011    36.5170    14.2586 H          1 SUBUNIT  0
   37 H37       43.2684    34.1716    18.9021 H          1 SUBUNIT  0
   38 H38       46.6260    32.2549    18.1522 H          1 SUBUNIT  0
   39 H39       45.1859    32.0902    19.1301 H          1 SUBUNIT  0
   40 H40       46.9349    33.2280    20.4355 H          1 SUBUNIT  0
   41 H41       45.5376    34.2673    20.2201 H          1 SUBUNIT  0
   42 H42       45.9617    36.6162    19.0977 H          1 SUBUNIT  0
   43 H43       47.9339    37.9294    17.9938 H          1 SUBUNIT  0
   44 H44       43.2474    31.5834    12.7223 H          1 SUBUNIT  0
   45 H45       41.8934    31.7282    11.6274 H          1 SUBUNIT  0
   46 H46       40.8271    29.7338    12.5276 H          1 SUBUNIT  0
   47 H47       40.1027    29.8715    14.7336 H          1 SUBUNIT  0
   48 H48       41.2489    29.8660    16.0440 H          1 SUBUNIT  0
   49 H49       40.2417    32.1324    15.3343 H          1 SUBUNIT  0
   50 H50       41.9545    32.0689    15.6699 H          1 SUBUNIT  0
   51 O51       42.6324    37.5978    16.4618 O.3        1 SUBUNIT  0
   52 H52       42.6828    37.9096    17.3687 H          1 SUBUNIT  0
   53 C53       43.0030    29.3922    12.0372 C.3        1 SUBUNIT  0
   54 C54       45.9308    29.5080    11.7101 C.3        1 SUBUNIT  0
   55 C55       46.2861    30.4297    12.8911 C.3        1 SUBUNIT  0
   56 C56       43.9493    28.6414    12.9926 C.3        1 SUBUNIT  0
   57 C57       45.2310    28.2430    12.2386 C.3        1 SUBUNIT  0
   58 H58       42.7495    28.7563    11.2144 H          1 SUBUNIT  0
   59 H59       43.4901    30.2716    11.6713 H          1 SUBUNIT  0
   60 H60       44.2022    29.2764    13.8154 H          1 SUBUNIT  0
   61 H61       43.4629    27.7615    13.3579 H          1 SUBUNIT  0
   62 H62       44.9787    27.6058    11.4172 H          1 SUBUNIT  0
   63 H63       45.8897    27.7233    12.9028 H          1 SUBUNIT  0
   64 H64       46.8245    29.2287    11.1921 H          1 SUBUNIT  0
   65 H65       45.2757    30.0225    11.0392 H          1 SUBUNIT  0
   66 H66       46.9421    29.9147    13.5624 H          1 SUBUNIT  0
   67 H67       46.7742    31.3087    12.5230 H          1 SUBUNIT  0
   68 H68       45.3933    30.7078    13.4088 H          1 SUBUNIT  0
@<TRIPOS>BOND
    1     1     2 1
    2     1    29 1
    3     1    30 1
    4     1    31 1
    5     2     3 1
    6     2    21 1
    7     2    32 1
    8     3     4 1
    9     3     7 1
   10     4     5 1
   11     4    20 2
   12     5     6 1
   13     5     8 1
   14     5    33 1
   15     6     7 1
   16     6    34 1
   17     6    51 1
   18     7    35 1
   19     7    36 1
   20     8    10 1
   21     8    37 1
   22     9    10 2
   23    10    11 2
   24    10    12 1
   25    12    13 1
   26    12    38 1
   27    12    39 1
   28    13    14 1
   29    13    40 1
   30    13    41 1
   31    14    15 2
   32    14    18 1
   33    15    16 1
   34    15    42 1
   35    16    17 2
   36    16    43 1
   37    17    18 1
   38    17    19 1
   39    21    22 2
   40    21    23 1
   41    23    24 1
   42    23    28 1
   43    24    25 1
   44    24    44 1
   45    24    45 1
   46    25    26 1
   47    25    46 1
   48    25    53 1
   49    26    27 1
   50    27    28 1
   51    27    47 1
   52    27    48 1
   53    28    49 1
   54    28    50 1
   55    51    52 1
   56    53    56 1
   57    53    58 1
   58    53    59 1
   59    54    55 1
   60    54    57 1
   61    54    64 1
   62    54    65 1
   63    55    66 1
   64    55    67 1
   65    55    68 1
   66    56    57 1
   67    56    60 1
   68    56    61 1
   69    57    62 1
   70    57    63 1
@<TRIPOS>SUBSTRUCTURE
1   ****   1
@<SCITEGIC>MOL_PROPERTY
GENERATION
SciTegic.value.StringValue
2

@<SCITEGIC>MOL_PROPERTY
FAMILY
SciTegic.value.StringValue
2

@<SCITEGIC>MOL_PROPERTY
LUDI3
SciTegic.value.StringValue
325

@<SCITEGIC>MOL_PROPERTY
FRAGMENTS
SciTegic.value.StringValue
U04 T10

@<SCITEGIC>MOL_PROPERTY
MW
SciTegic.value.StringValue
536.1

@<SCITEGIC>ATOM_PROPERTY
Formal Charge
SciTegic.value.StringValue
1 0
2 0
3 0
4 0
5 0
6 0
7 0
8 0
9 0
10 0
11 0
12 0
13 0
14 0
15 0
16 0
17 0
18 0
19 0
20 0
21 0
22 0
23 0
24 0
25 0
26 0
27 0
28 0
29 0
30 0
31 0
32 0
33 0
34 0
35 0
36 0
37 0
38 0
39 0
40 0
41 0
42 0
43 0
44 0
45 0
46 0
47 0
48 0
49 0
50 0
51 0
52 0
53 0
54 0
55 0
56 0
57 0
58 0
59 0
60 0
61 0
62 0
63 0
64 0
65 0
66 0
67 0
68 0

@<SCITEGIC>ATOM_PROPERTY
pdb_tempFactor
SciTegic.value.DoubleValue
1 0
2 0
3 0
4 0
5 0
6 0
7 0
8 0
9 0
10 0
11 0
12 0
13 0
14 0
15 0
16 0
17 0
18 0
19 0
20 0
21 0
22 0
23 0
24 0
25 0
26 0
27 0
28 0
29 0
30 0
31 0
32 0
33 0
34 0
35 0
36 0
37 0
38 0
39 0
40 0
41 0
42 0
43 0
44 0
45 0
46 0
47 0
48 0
49 0
50 0
51 0
52 0
53 0
54 0
55 0
56 0
57 0
58 0
59 0
60 0
61 0
62 0
63 0
64 0
65 0
66 0
67 0
68 0

@<SCITEGIC>ATOM_PROPERTY
pdb_occupancy
SciTegic.value.DoubleValue
1 1
2 1
3 1
4 1
5 1
6 1
7 1
8 1
9 1
10 1
11 1
12 1
13 1
14 1
15 1
16 1
17 1
18 1
19 1
20 1
21 1
22 1
23 1
24 1
25 1
26 1
27 1
28 1
29 1
30 1
31 1
32 1
33 1
34 1
35 1
36 1
37 1
38 1
39 1
40 1
41 1
42 1
43 1
44 1
45 1
46 1
47 1
48 1
49 1
50 1
51 1
52 1
53 1
54 1
55 1
56 1
57 1
58 1
59 1
60 1
61 1
62 1
63 1
64 1
65 1
66 1
67 1
68 1

@<TRIPOS>MOLECULE
Evo_10
67  69  1  0  0
SMALL
FORMAL_CHARGES
@<TRIPOS>ATOM
    1 C1        40.1431    35.8108    13.7034 C.3        1 SUBUNIT  0
    2 C2        40.7681    34.5776    14.3792 C.3        1 SUBUNIT  0
    3 N3        41.7915    34.9607    15.3664 N.am       1 SUBUNIT  0
    4 C4        41.7156    34.6716    16.6814 C.2        1 SUBUNIT  0
    5 C5        42.7757    35.4909    17.4419 C.3        1 SUBUNIT  0
    6 C6        43.3540    36.4080    16.3541 C.3        1 SUBUNIT  0
    7 C7        42.9432    35.7806    15.0202 C.3        1 SUBUNIT  0
    8 N8        43.7528    34.6914    18.1845 N.pl3      1 SUBUNIT  0
    9 O9        44.0020    32.6462    16.7339 O.2        1 SUBUNIT  0
   10 S10       44.8419    33.6188    17.3627 S.o2       1 SUBUNIT  0
   11 O11       45.6479    34.4673    16.5398 O.2        1 SUBUNIT  0
   12 C12       45.8220    32.8160    18.6275 C.3        1 SUBUNIT  0
   13 C13       46.3603    33.7824    19.6926 C.3        1 SUBUNIT  0
   14 C14       47.2508    34.8355    19.0786 C.2        1 SUBUNIT  0
   15 C15       46.9193    36.1801    18.8505 C.2        1 SUBUNIT  0
   16 C16       47.9898    36.8834    18.2582 C.2        1 SUBUNIT  0
   17 C17       49.1188    36.0675    18.0595 C.2        1 SUBUNIT  0
   18 S18       48.8327    34.4769    18.5828 S.3        1 SUBUNIT  0
   19 Cl19      50.5935    36.6002    17.3797 Cl         1 SUBUNIT  0
   20 O20       40.9198    33.9032    17.2065 O.2        1 SUBUNIT  0
   21 C21       41.3254    33.6267    13.2963 C.2        1 SUBUNIT  0
   22 O22       41.5732    34.0613    12.1783 O.2        1 SUBUNIT  0
   23 N23       41.5195    32.3111    13.6372 N.am       1 SUBUNIT  0
   24 C24       42.1703    31.4391    12.6424 C.3        1 SUBUNIT  0
   25 C25       41.8537    29.9558    12.8261 C.3        1 SUBUNIT  0
   26 O26       42.0529    29.6188    14.1786 O.3        1 SUBUNIT  0
   27 C27       41.0954    30.2135    15.0228 C.3        1 SUBUNIT  0
   28 C28       41.1912    31.7471    14.9678 C.3        1 SUBUNIT  0
   29 H29       39.2838    35.5260    13.0932 H          1 SUBUNIT  0
   30 H30       39.7923    36.5251    14.4492 H          1 SUBUNIT  0
   31 H31       40.8468    36.3347    13.0552 H          1 SUBUNIT  0
   32 H32       39.9385    34.0898    14.8872 H          1 SUBUNIT  0
   33 H33       42.2533    36.0948    18.1847 H          1 SUBUNIT  0
   34 H34       44.4277    36.5770    16.4417 H          1 SUBUNIT  0
   35 H35       42.8743    37.3790    16.4498 H          1 SUBUNIT  0
   36 H36       43.7349    35.1382    14.6364 H          1 SUBUNIT  0
   37 H37       42.7011    36.5170    14.2586 H          1 SUBUNIT  0
   38 H38       43.2684    34.1716    18.9021 H          1 SUBUNIT  0
   39 H39       46.6260    32.2549    18.1522 H          1 SUBUNIT  0
   40 H40       45.1859    32.0902    19.1301 H          1 SUBUNIT  0
   41 H41       46.9349    33.2280    20.4355 H          1 SUBUNIT  0
   42 H42       45.5376    34.2673    20.2201 H          1 SUBUNIT  0
   43 H43       45.9617    36.6162    19.0977 H          1 SUBUNIT  0
   44 H44       47.9339    37.9294    17.9938 H          1 SUBUNIT  0
   45 H45       43.2474    31.5834    12.7223 H          1 SUBUNIT  0
   46 H46       41.8934    31.7282    11.6274 H          1 SUBUNIT  0
   47 H47       40.8271    29.7338    12.5276 H          1 SUBUNIT  0
   48 H48       40.1027    29.8715    14.7336 H          1 SUBUNIT  0
   49 H49       41.2489    29.8660    16.0440 H          1 SUBUNIT  0
   50 H50       40.2417    32.1324    15.3343 H          1 SUBUNIT  0
   51 H51       41.9545    32.0689    15.6699 H          1 SUBUNIT  0
   52 C52       43.0030    29.3922    12.0372 C.3        1 SUBUNIT  0
   53 C53       45.9308    29.5080    11.7101 C.3        1 SUBUNIT  0
   54 C54       46.2861    30.4297    12.8911 C.3        1 SUBUNIT  0
   55 C55       43.9493    28.6414    12.9926 C.3        1 SUBUNIT  0
   56 C56       45.2310    28.2430    12.2386 C.3        1 SUBUNIT  0
   57 H57       42.7495    28.7563    11.2144 H          1 SUBUNIT  0
   58 H58       43.4901    30.2716    11.6713 H          1 SUBUNIT  0
   59 H59       44.2022    29.2764    13.8154 H          1 SUBUNIT  0
   60 H60       43.4629    27.7615    13.3579 H          1 SUBUNIT  0
   61 H61       44.9787    27.6058    11.4172 H          1 SUBUNIT  0
   62 H62       45.8897    27.7233    12.9028 H          1 SUBUNIT  0
   63 H63       46.8245    29.2287    11.1921 H          1 SUBUNIT  0
   64 H64       45.2757    30.0225    11.0392 H          1 SUBUNIT  0
   65 H65       46.9421    29.9147    13.5624 H          1 SUBUNIT  0
   66 H66       46.7742    31.3087    12.5230 H          1 SUBUNIT  0
   67 H67       45.3933    30.7078    13.4088 H          1 SUBUNIT  0
@<TRIPOS>BOND
    1     1     2 1
    2     1    29 1
    3     1    30 1
    4     1    31 1
    5     2     3 1
    6     2    21 1
    7     2    32 1
    8     3     4 1
    9     3     7 1
   10     4     5 1
   11     4    20 2
   12     5     6 1
   13     5     8 1
   14     5    33 1
   15     6     7 1
   16     6    34 1
   17     6    35 1
   18     7    36 1
   19     7    37 1
   20     8    10 1
   21     8    38 1
   22     9    10 2
   23    10    11 2
   24    10    12 1
   25    12    13 1
   26    12    39 1
   27    12    40 1
   28    13    14 1
   29    13    41 1
   30    13    42 1
   31    14    15 2
   32    14    18 1
   33    15    16 1
   34    15    43 1
   35    16    17 2
   36    16    44 1
   37    17    18 1
   38    17    19 1
   39    21    22 2
   40    21    23 1
   41    23    24 1
   42    23    28 1
   43    24    25 1
   44    24    45 1
   45    24    46 1
   46    25    26 1
   47    25    47 1
   48    25    52 1
   49    26    27 1
   50    27    28 1
   51    27    48 1
   52    27    49 1
   53    28    50 1
   54    28    51 1
   55    52    55 1
   56    52    57 1
   57    52    58 1
   58    53    54 1
   59    53    56 1
   60    53    63 1
   61    53    64 1
   62    54    65 1
   63    54    66 1
   64    54    67 1
   65    55    56 1
   66    55    59 1
   67    55    60 1
   68    56    61 1
   69    56    62 1
@<TRIPOS>SUBSTRUCTURE
1   ****   1
@<SCITEGIC>MOL_PROPERTY
GENERATION
SciTegic.value.StringValue
1

@<SCITEGIC>MOL_PROPERTY
FAMILY
SciTegic.value.StringValue
1

@<SCITEGIC>MOL_PROPERTY
LUDI3
SciTegic.value.StringValue
291

@<SCITEGIC>MOL_PROPERTY
FRAGMENTS
SciTegic.value.StringValue
T10

@<SCITEGIC>MOL_PROPERTY
MW
SciTegic.value.StringValue
520.1

@<SCITEGIC>ATOM_PROPERTY
Formal Charge
SciTegic.value.StringValue
1 0
2 0
3 0
4 0
5 0
6 0
7 0
8 0
9 0
10 0
11 0
12 0
13 0
14 0
15 0
16 0
17 0
18 0
19 0
20 0
21 0
22 0
23 0
24 0
25 0
26 0
27 0
28 0
29 0
30 0
31 0
32 0
33 0
34 0
35 0
36 0
37 0
38 0
39 0
40 0
41 0
42 0
43 0
44 0
45 0
46 0
47 0
48 0
49 0
50 0
51 0
52 0
53 0
54 0
55 0
56 0
57 0
58 0
59 0
60 0
61 0
62 0
63 0
64 0
65 0
66 0
67 0

@<SCITEGIC>ATOM_PROPERTY
pdb_tempFactor
SciTegic.value.DoubleValue
1 0
2 0
3 0
4 0
5 0
6 0
7 0
8 0
9 0
10 0
11 0
12 0
13 0
14 0
15 0
16 0
17 0
18 0
19 0
20 0
21 0
22 0
23 0
24 0
25 0
26 0
27 0
28 0
29 0
30 0
31 0
32 0
33 0
34 0
35 0
36 0
37 0
38 0
39 0
40 0
41 0
42 0
43 0
44 0
45 0
46 0
47 0
48 0
49 0
50 0
51 0
52 0
53 0
54 0
55 0
56 0
57 0
58 0
59 0
60 0
61 0
62 0
63 0
64 0
65 0
66 0
67 0

@<SCITEGIC>ATOM_PROPERTY
pdb_occupancy
SciTegic.value.DoubleValue
1 1
2 1
3 1
4 1
5 1
6 1
7 1
8 1
9 1
10 1
11 1
12 1
13 1
14 1
15 1
16 1
17 1
18 1
19 1
20 1
21 1
22 1
23 1
24 1
25 1
26 1
27 1
28 1
29 1
30 1
31 1
32 1
33 1
34 1
35 1
36 1
37 1
38 1
39 1
40 1
41 1
42 1
43 1
44 1
45 1
46 1
47 1
48 1
49 1
50 1
51 1
52 1
53 1
54 1
55 1
56 1
57 1
58 1
59 1
60 1
61 1
62 1
63 1
64 1
65 1
66 1
67 1
