# Supplementary material for: Discovery of Novel DPP-IV Inhibitors as Potential Candidates for the Treatment of Type 2 Diabetes Mellitus Predicted by 3D QSAR Pharmacophore Models, Molecular Docking and De Novo Evolution
Source: Molecules. 2019 Aug 7;24(16):2870. doi: 10.3390/molecules24162870 (PMC6720998; doi:10.3390/molecules24162870)
Supplement: Supplementary file 1 [file molecules-24-02870-s001.zip › Supplementary materials/Docking_after_denovoevolution/11_evo_comp_dock_func_score.mol2]

@<TRIPOS>MOLECULE
dpp4_42_Evo_1
62  64  1  0  0
SMALL
FORMAL_CHARGES
@<TRIPOS>ATOM
    1 N1        41.5714    37.1469    16.8664 N.4        1 SUBUNIT  1
    2 C2        42.4952    36.0193    16.8768 C.3        1 SUBUNIT  0
    3 C3        42.3776    35.1468    15.6098 C.3        1 SUBUNIT  0
    4 C4        41.0270    35.2701    14.9714 C.2        1 SUBUNIT  0
    5 C5        39.9153    34.6646    15.5441 C.2        1 SUBUNIT  0
    6 C6        38.6547    34.8587    14.9973 C.2        1 SUBUNIT  0
    7 C7        38.5110    35.6464    13.8596 C.2        1 SUBUNIT  0
    8 C8        39.6147    36.2529    13.2880 C.2        1 SUBUNIT  0
    9 C9        40.8701    36.0576    13.8360 C.2        1 SUBUNIT  0
   10 O10       37.2895    35.7886    13.2438 O.3        1 SUBUNIT  0
   11 C11       43.9292    36.5453    16.9862 C.2        1 SUBUNIT  0
   12 O12       44.3133    37.4569    16.2649 O.2        1 SUBUNIT  0
   13 N13       44.6926    35.9252    17.9025 N.am       1 SUBUNIT  0
   14 C14       46.1256    36.1888    17.9664 C.3        1 SUBUNIT  0
   15 C15       46.4075    37.4529    18.8030 C.3        1 SUBUNIT  0
   16 O16       45.8421    38.6227    18.2388 O.3        1 SUBUNIT  0
   17 C17       46.8171    34.9586    18.5902 C.2        1 SUBUNIT  0
   18 O18       47.0239    34.9184    19.7983 O.2        1 SUBUNIT  0
   19 N19       47.1753    33.9419    17.7474 N.am       1 SUBUNIT  0
   20 C20       46.9953    33.8935    16.2856 C.3        1 SUBUNIT  0
   21 C21       45.5326    33.6557    15.8508 C.2        1 SUBUNIT  0.0000
   22 O22       45.1954    33.9904    14.7151 O.co2      1 SUBUNIT  -0.50
   23 O23       44.7551    33.1262    16.6453 O.co2      1 SUBUNIT  -0.50
   24 C24       47.8522    32.6846    15.8381 C.3        1 SUBUNIT  0
   25 C25       47.8785    31.7895    17.0879 C.3        1 SUBUNIT  0
   26 C26       47.8226    32.7473    18.2757 C.3        1 SUBUNIT  0
   27 H27       41.7534    37.7355    16.0305 H          1 SUBUNIT  0
   28 H28       40.5822    36.8192    16.8633 H          1 SUBUNIT  0
   29 H29       41.7311    37.7168    17.7228 H          1 SUBUNIT  0
   30 H30       42.2525    35.4324    17.7632 H          1 SUBUNIT  0
   31 H31       42.5645    34.0996    15.8462 H          1 SUBUNIT  0
   32 H32       43.1218    35.4288    14.8616 H          1 SUBUNIT  0
   33 H33       40.0236    34.0604    16.4341 H          1 SUBUNIT  0
   34 H34       37.8057    34.3803    15.4651 H          1 SUBUNIT  0
   35 H35       39.4942    36.8656    12.4088 H          1 SUBUNIT  0
   36 H36       41.7273    36.5289    13.3778 H          1 SUBUNIT  0
   37 H37       36.8661    34.9447    13.2009 H          1 SUBUNIT  0
   38 H38       44.2875    35.2274    18.4944 H          1 SUBUNIT  0
   39 H39       46.4920    36.3493    16.9533 H          1 SUBUNIT  0
   40 H40       47.4842    37.6202    18.8646 H          1 SUBUNIT  0
   41 H41       46.0653    37.3402    19.8346 H          1 SUBUNIT  0
   42 H42       44.9116    38.4734    18.0894 H          1 SUBUNIT  0
   43 H43       47.3628    34.8116    15.8282 H          1 SUBUNIT  0
   44 H44       47.3945    32.1219    15.0213 H          1 SUBUNIT  0
   45 H45       46.9805    31.1702    17.0979 H          1 SUBUNIT  0
   46 H46       48.7323    31.1139    17.1291 H          1 SUBUNIT  0
   47 H47       47.2622    32.3269    19.1117 H          1 SUBUNIT  0
   48 H48       48.8249    33.0027    18.6215 H          1 SUBUNIT  0
   49 C49       49.2760    33.0957    15.3979 C.3        1 SUBUNIT  0
   50 C50       49.7533    33.8447    11.1738 C.2        1 SUBUNIT  0
   51 C51       50.7480    33.2032    11.8962 C.2        1 SUBUNIT  0
   52 C52       48.4298    34.0150    13.1770 C.2        1 SUBUNIT  0
   53 C53       48.5925    34.2453    11.8167 C.2        1 SUBUNIT  0
   54 C54       49.4202    33.3664    13.9143 C.2        1 SUBUNIT  0
   55 H55       49.9661    32.2906    15.6512 H          1 SUBUNIT  0
   56 H56       49.6162    33.9660    15.9608 H          1 SUBUNIT  0
   57 C57       50.5796    32.9656    13.2543 C.2        1 SUBUNIT  0
   58 H58       51.3660    32.4622    13.7992 H          1 SUBUNIT  0
   59 H59       51.6569    32.8908    11.4035 H          1 SUBUNIT  0
   60 H60       49.8844    34.0337    10.1186 H          1 SUBUNIT  0
   61 H61       47.8148    34.7470    11.2600 H          1 SUBUNIT  0
   62 H62       47.5207    34.3510    13.6497 H          1 SUBUNIT  0
@<TRIPOS>BOND
    1     1     2 1
    2     1    27 1
    3     1    28 1
    4     1    29 1
    5     2     3 1
    6     2    11 1
    7     2    30 1
    8     3     4 1
    9     3    31 1
   10     3    32 1
   11     4     5 2
   12     4     9 1
   13     5     6 1
   14     5    33 1
   15     6     7 2
   16     6    34 1
   17     7     8 1
   18     7    10 1
   19     8     9 2
   20     8    35 1
   21     9    36 1
   22    10    37 1
   23    11    12 2
   24    11    13 1
   25    13    14 1
   26    13    38 1
   27    14    15 1
   28    14    17 1
   29    14    39 1
   30    15    16 1
   31    15    40 1
   32    15    41 1
   33    16    42 1
   34    17    18 2
   35    17    19 1
   36    19    20 1
   37    19    26 1
   38    20    21 1
   39    20    24 1
   40    20    43 1
   41    21    22 2
   42    21    23 1
   43    24    25 1
   44    24    44 1
   45    24    49 1
   46    25    26 1
   47    25    45 1
   48    25    46 1
   49    26    47 1
   50    26    48 1
   51    49    54 1
   52    49    55 1
   53    49    56 1
   54    50    51 2
   55    50    53 1
   56    50    60 1
   57    51    57 1
   58    51    59 1
   59    52    53 2
   60    52    54 1
   61    52    62 1
   62    53    61 1
   63    54    57 2
   64    57    58 1
@<TRIPOS>SUBSTRUCTURE
1   ****   1
@<SCITEGIC>MOL_PROPERTY
LigScore1_Dreiding
SciTegic.value.StringValue
6.62

@<SCITEGIC>MOL_PROPERTY
LigScore2_Dreiding
SciTegic.value.StringValue
6.82

@<SCITEGIC>MOL_PROPERTY
-PLP1
SciTegic.value.StringValue
90.23

@<SCITEGIC>MOL_PROPERTY
-PLP2
SciTegic.value.StringValue
88.58

@<SCITEGIC>MOL_PROPERTY
-PMF
SciTegic.value.StringValue
156.25

@<SCITEGIC>MOL_PROPERTY
TopHits
SciTegic.value.StringValue
10

@<SCITEGIC>MOL_PROPERTY
POSE_NUMBER
SciTegic.value.StringValue
1

@<SCITEGIC>MOL_PROPERTY
FRAGMENTS
SciTegic.value.StringValue
T18

@<SCITEGIC>MOL_PROPERTY
MW
SciTegic.value.StringValue
455.51

@<SCITEGIC>MOL_PROPERTY
GENERATION
SciTegic.value.StringValue
1

@<SCITEGIC>MOL_PROPERTY
FAMILY
SciTegic.value.StringValue
1

@<SCITEGIC>MOL_PROPERTY
LUDI3
SciTegic.value.StringValue
783

@<SCITEGIC>MOL_PROPERTY
-CDOCKER_ENERGY
SciTegic.value.StringValue
66.7997037

@<SCITEGIC>MOL_PROPERTY
-CDOCKER_INTERACTION_ENERGY
SciTegic.value.StringValue
70.8382663

@<SCITEGIC>MOL_PROPERTY
Consensus
SciTegic.value.StringValue
6

@<SCITEGIC>ATOM_PROPERTY
Formal Charge
SciTegic.value.StringValue
1 +1
2 0
3 0
4 0
5 0
6 0
7 0
8 0
9 0
10 0
11 0
12 0
13 0
14 0
15 0
16 0
17 0
18 0
19 0
20 0
21 0
22 0
23 -1
24 0
25 0
26 0
27 0
28 0
29 0
30 0
31 0
32 0
33 0
34 0
35 0
36 0
37 0
38 0
39 0
40 0
41 0
42 0
43 0
44 0
45 0
46 0
47 0
48 0
49 0
50 0
51 0
52 0
53 0
54 0
55 0
56 0
57 0
58 0
59 0
60 0
61 0
62 0

@<SCITEGIC>ATOM_PROPERTY
pdb_tempFactor
SciTegic.value.DoubleValue
1 0
2 0
3 0
4 0
5 0
6 0
7 0
8 0
9 0
10 0
11 0
12 0
13 0
14 0
15 0
16 0
17 0
18 0
19 0
20 0
21 0
22 0
23 0
24 0
25 0
26 0
27 0
28 0
29 0
30 0
31 0
32 0
33 0
34 0
35 0
36 0
37 0
38 0
39 0
40 0
41 0
42 0
43 0
44 0
45 0
46 0
47 0
48 0
49 0
50 0
51 0
52 0
53 0
54 0
55 0
56 0
57 0
58 0
59 0
60 0
61 0
62 0

@<SCITEGIC>ATOM_PROPERTY
pdb_occupancy
SciTegic.value.DoubleValue
1 1
2 1
3 1
4 1
5 1
6 1
7 1
8 1
9 1
10 1
11 1
12 1
13 1
14 1
15 1
16 1
17 1
18 1
19 1
20 1
21 1
22 1
23 1
24 1
25 1
26 1
27 1
28 1
29 1
30 1
31 1
32 1
33 1
34 1
35 1
36 1
37 1
38 1
39 1
40 1
41 1
42 1
43 1
44 1
45 1
46 1
47 1
48 1
49 1
50 1
51 1
52 1
53 1
54 1
55 1
56 1
57 1
58 1
59 1
60 1
61 1
62 1

@<TRIPOS>MOLECULE
dpp4_43_Evo_2
66  67  1  0  0
SMALL
FORMAL_CHARGES
@<TRIPOS>ATOM
    1 N1        42.6746    36.0684    18.5765 N.4        1 SUBUNIT  1
    2 C2        43.1912    35.9250    17.2267 C.3        1 SUBUNIT  0
    3 C3        44.7061    35.5629    17.2351 C.3        1 SUBUNIT  0
    4 C4        44.9505    34.1415    17.7489 C.2        1 SUBUNIT  0
    5 C5        45.2568    33.8853    19.0873 C.2        1 SUBUNIT  0
    6 C6        45.7440    32.6491    19.4856 C.2        1 SUBUNIT  0
    7 C7        45.8630    31.6139    18.5722 C.2        1 SUBUNIT  0
    8 C8        45.4330    31.8099    17.2669 C.2        1 SUBUNIT  0
    9 C9        44.9672    33.0550    16.8715 C.2        1 SUBUNIT  0
   10 O10       46.3669    30.3969    18.9948 O.3        1 SUBUNIT  0
   11 C11       42.2822    34.9242    16.4872 C.2        1 SUBUNIT  0
   12 O12       41.9421    33.8796    17.0241 O.2        1 SUBUNIT  0
   13 N13       41.8768    35.3088    15.2555 N.am       1 SUBUNIT  0
   14 C14       40.9330    34.4864    14.4918 C.3        1 SUBUNIT  0
   15 C15       40.2101    35.3583    13.4440 C.3        1 SUBUNIT  0
   16 C16       39.0498    36.1981    14.0111 C.3        1 SUBUNIT  0
   17 C17       38.5738    37.2272    12.9832 C.3        1 SUBUNIT  0
   18 C18       37.8434    35.3480    14.4431 C.3        1 SUBUNIT  0
   19 C19       41.6599    33.3030    13.8184 C.2        1 SUBUNIT  0
   20 O20       41.9614    33.3182    12.6311 O.2        1 SUBUNIT  0
   21 N21       41.8766    32.2831    14.6753 N.am       1 SUBUNIT  0
   22 C22       42.4117    30.9737    14.3184 C.3        1 SUBUNIT  0
   23 C23       43.7819    31.0822    13.6209 C.3        1 SUBUNIT  0
   24 C24       42.4624    30.1198    15.6104 C.2        1 SUBUNIT  0.0000
   25 O25       41.4690    30.0983    16.3348 O.co2      1 SUBUNIT  -0.50
   26 O26       43.4823    29.4938    15.8962 O.co2      1 SUBUNIT  -0.50
   27 H27       43.2324    36.7749    19.0999 H          1 SUBUNIT  0
   28 H28       42.7122    35.1514    19.0671 H          1 SUBUNIT  0
   29 H29       41.6876    36.3979    18.5481 H          1 SUBUNIT  0
   30 H30       43.0673    36.9013    16.7570 H          1 SUBUNIT  0
   31 H31       45.2022    34.6594    19.8364 H          1 SUBUNIT  0
   32 H32       46.0399    32.4976    20.5132 H          1 SUBUNIT  0
   33 H33       45.4575    31.0205    16.5297 H          1 SUBUNIT  0
   34 H34       44.6625    33.1696    15.8448 H          1 SUBUNIT  0
   35 H35       46.6731    29.8796    18.2623 H          1 SUBUNIT  0
   36 H36       42.1989    36.1726    14.8705 H          1 SUBUNIT  0
   37 H37       40.2065    34.0752    15.1945 H          1 SUBUNIT  0
   38 H38       40.9430    36.0144    12.9718 H          1 SUBUNIT  0
   39 H39       39.8154    34.7446    12.6379 H          1 SUBUNIT  0
   40 H40       39.4276    36.7394    14.8777 H          1 SUBUNIT  0
   41 H41       38.1577    36.7426    12.0991 H          1 SUBUNIT  0
   42 H42       39.3999    37.8518    12.6632 H          1 SUBUNIT  0
   43 H43       37.8086    37.8785    13.4048 H          1 SUBUNIT  0
   44 H44       38.1009    34.6057    15.1993 H          1 SUBUNIT  0
   45 H45       37.0615    35.9788    14.8609 H          1 SUBUNIT  0
   46 H46       37.3930    34.8371    13.5925 H          1 SUBUNIT  0
   47 H47       41.6001    32.4126    15.6275 H          1 SUBUNIT  0
   48 H48       41.6831    30.5221    13.6441 H          1 SUBUNIT  0
   49 H49       43.7040    31.6082    12.6700 H          1 SUBUNIT  0
   50 H50       44.1897    30.0938    13.4041 H          1 SUBUNIT  0
   51 H51       44.5058    31.6130    14.2368 H          1 SUBUNIT  0
   52 C52       45.4641    36.6058    18.1070 C.3        1 SUBUNIT  0
   53 C53       45.3104    35.7431    15.8170 C.3        1 SUBUNIT  0
   54 C54       46.9852    36.3704    18.1673 C.3        1 SUBUNIT  0
   55 C55       46.8289    35.4720    15.7824 C.3        1 SUBUNIT  0
   56 C56       47.5907    36.3694    16.7673 C.3        1 SUBUNIT  0
   57 H57       47.4473    37.1594    18.7613 H          1 SUBUNIT  0
   58 H58       47.2443    35.4419    18.6698 H          1 SUBUNIT  0
   59 H59       45.0692    36.6589    19.1177 H          1 SUBUNIT  0
   60 H60       45.2863    37.6002    17.6956 H          1 SUBUNIT  0
   61 H61       44.7997    35.1302    15.0759 H          1 SUBUNIT  0
   62 H62       45.1391    36.7690    15.4876 H          1 SUBUNIT  0
   63 H63       47.2022    35.6400    14.7733 H          1 SUBUNIT  0
   64 H64       47.0544    34.4295    16.0002 H          1 SUBUNIT  0
   65 H65       48.6460    36.0985    16.8019 H          1 SUBUNIT  0
   66 H66       47.5433    37.3895    16.4238 H          1 SUBUNIT  0
@<TRIPOS>BOND
    1     1     2 1
    2     1    27 1
    3     1    28 1
    4     1    29 1
    5     2     3 1
    6     2    11 1
    7     2    30 1
    8     3     4 1
    9     3    52 1
   10     3    53 1
   11     4     5 2
   12     4     9 1
   13     5     6 1
   14     5    31 1
   15     6     7 2
   16     6    32 1
   17     7     8 1
   18     7    10 1
   19     8     9 2
   20     8    33 1
   21     9    34 1
   22    10    35 1
   23    11    12 2
   24    11    13 1
   25    13    14 1
   26    13    36 1
   27    14    15 1
   28    14    19 1
   29    14    37 1
   30    15    16 1
   31    15    38 1
   32    15    39 1
   33    16    17 1
   34    16    18 1
   35    16    40 1
   36    17    41 1
   37    17    42 1
   38    17    43 1
   39    18    44 1
   40    18    45 1
   41    18    46 1
   42    19    20 2
   43    19    21 1
   44    21    22 1
   45    21    47 1
   46    22    23 1
   47    22    24 1
   48    22    48 1
   49    23    49 1
   50    23    50 1
   51    23    51 1
   52    24    25 2
   53    24    26 1
   54    52    54 1
   55    52    59 1
   56    52    60 1
   57    53    55 1
   58    53    61 1
   59    53    62 1
   60    54    56 1
   61    54    57 1
   62    54    58 1
   63    55    56 1
   64    55    63 1
   65    55    64 1
   66    56    65 1
   67    56    66 1
@<TRIPOS>SUBSTRUCTURE
1   ****   1
@<SCITEGIC>MOL_PROPERTY
LigScore1_Dreiding
SciTegic.value.StringValue
6.43

@<SCITEGIC>MOL_PROPERTY
LigScore2_Dreiding
SciTegic.value.StringValue
6.87

@<SCITEGIC>MOL_PROPERTY
-PLP1
SciTegic.value.StringValue
98.72

@<SCITEGIC>MOL_PROPERTY
-PLP2
SciTegic.value.StringValue
90.61

@<SCITEGIC>MOL_PROPERTY
-PMF
SciTegic.value.StringValue
152.23

@<SCITEGIC>MOL_PROPERTY
TopHits
SciTegic.value.StringValue
10

@<SCITEGIC>MOL_PROPERTY
POSE_NUMBER
SciTegic.value.StringValue
1

@<SCITEGIC>MOL_PROPERTY
FRAGMENTS
SciTegic.value.StringValue
C36

@<SCITEGIC>MOL_PROPERTY
MW
SciTegic.value.StringValue
433.55

@<SCITEGIC>MOL_PROPERTY
GENERATION
SciTegic.value.StringValue
1

@<SCITEGIC>MOL_PROPERTY
FAMILY
SciTegic.value.StringValue
1

@<SCITEGIC>MOL_PROPERTY
LUDI3
SciTegic.value.StringValue
508

@<SCITEGIC>MOL_PROPERTY
-CDOCKER_ENERGY
SciTegic.value.StringValue
76.964236

@<SCITEGIC>MOL_PROPERTY
-CDOCKER_INTERACTION_ENERGY
SciTegic.value.StringValue
79.7208811

@<SCITEGIC>MOL_PROPERTY
Consensus
SciTegic.value.StringValue
6

@<SCITEGIC>ATOM_PROPERTY
Formal Charge
SciTegic.value.StringValue
1 +1
2 0
3 0
4 0
5 0
6 0
7 0
8 0
9 0
10 0
11 0
12 0
13 0
14 0
15 0
16 0
17 0
18 0
19 0
20 0
21 0
22 0
23 0
24 0
25 0
26 -1
27 0
28 0
29 0
30 0
31 0
32 0
33 0
34 0
35 0
36 0
37 0
38 0
39 0
40 0
41 0
42 0
43 0
44 0
45 0
46 0
47 0
48 0
49 0
50 0
51 0
52 0
53 0
54 0
55 0
56 0
57 0
58 0
59 0
60 0
61 0
62 0
63 0
64 0
65 0
66 0

@<SCITEGIC>ATOM_PROPERTY
pdb_tempFactor
SciTegic.value.DoubleValue
1 0
2 0
3 0
4 0
5 0
6 0
7 0
8 0
9 0
10 0
11 0
12 0
13 0
14 0
15 0
16 0
17 0
18 0
19 0
20 0
21 0
22 0
23 0
24 0
25 0
26 0
27 0
28 0
29 0
30 0
31 0
32 0
33 0
34 0
35 0
36 0
37 0
38 0
39 0
40 0
41 0
42 0
43 0
44 0
45 0
46 0
47 0
48 0
49 0
50 0
51 0
52 0
53 0
54 0
55 0
56 0
57 0
58 0
59 0
60 0
61 0
62 0
63 0
64 0
65 0
66 0

@<SCITEGIC>ATOM_PROPERTY
pdb_occupancy
SciTegic.value.DoubleValue
1 1
2 1
3 1
4 1
5 1
6 1
7 1
8 1
9 1
10 1
11 1
12 1
13 1
14 1
15 1
16 1
17 1
18 1
19 1
20 1
21 1
22 1
23 1
24 1
25 1
26 1
27 1
28 1
29 1
30 1
31 1
32 1
33 1
34 1
35 1
36 1
37 1
38 1
39 1
40 1
41 1
42 1
43 1
44 1
45 1
46 1
47 1
48 1
49 1
50 1
51 1
52 1
53 1
54 1
55 1
56 1
57 1
58 1
59 1
60 1
61 1
62 1
63 1
64 1
65 1
66 1

@<TRIPOS>MOLECULE
dpp4_44_Evo_4
58  61  1  0  0
SMALL
FORMAL_CHARGES
@<TRIPOS>ATOM
    1 N1        42.2486    36.1687    17.8345 N.3        1 SUBUNIT  0
    2 C2        42.7982    36.1580    16.4824 C.3        1 SUBUNIT  0
    3 C3        44.2729    36.6312    16.4362 C.2        1 SUBUNIT  0
    4 O4        44.8841    36.7103    15.3770 O.2        1 SUBUNIT  0
    5 N5        44.7915    36.9414    17.6424 N.am       1 SUBUNIT  0
    6 C6        46.1673    37.3966    17.8121 C.3        1 SUBUNIT  0
    7 C7        46.1717    38.8941    18.1586 C.3        1 SUBUNIT  0
    8 O8        45.6379    39.6414    17.3469 O.2        1 SUBUNIT  -1
    9 C9        46.8247    36.5624    18.9231 C.3        1 SUBUNIT  0
   10 C10       46.7571    35.0866    18.6262 C.2        1 SUBUNIT  0
   11 C11       47.4496    34.5531    17.5437 C.2        1 SUBUNIT  0
   12 C12       47.3460    33.2044    17.2253 C.2        1 SUBUNIT  0
   13 C13       46.5476    32.3678    18.0038 C.2        1 SUBUNIT  0
   14 O14       46.3902    31.0220    17.7204 O.3        1 SUBUNIT  0
   15 C15       45.8817    32.8913    19.1007 C.2        1 SUBUNIT  0
   16 C16       45.9773    34.2397    19.4072 C.2        1 SUBUNIT  0
   17 C17       42.5364    34.7467    15.8974 C.3        1 SUBUNIT  0
   18 C18       41.0214    34.5980    15.7325 C.2        1 SUBUNIT  0
   19 C19       40.1826    35.3483    14.8305 C.2        1 SUBUNIT  0
   20 C20       40.4448    36.3404    13.9286 C.2        1 SUBUNIT  0
   21 C21       39.4127    36.9066    13.1930 C.2        1 SUBUNIT  0
   22 C22       38.1121    36.4484    13.3419 C.2        1 SUBUNIT  0
   23 C23       37.8457    35.4375    14.2586 C.2        1 SUBUNIT  0
   24 C24       38.8565    34.8942    15.0045 C.2        1 SUBUNIT  0
   25 N25       38.8892    33.9032    15.9729 N.pl3      1 SUBUNIT  0
   26 C26       40.1561    33.7367    16.4209 C.2        1 SUBUNIT  0
   27 H27       42.0458    37.1164    18.1223 H          1 SUBUNIT  0
   28 H28       41.3634    35.6799    17.8789 H          1 SUBUNIT  0
   29 H29       42.2390    36.9044    15.9230 H          1 SUBUNIT  0
   30 H30       44.1884    36.9036    18.4405 H          1 SUBUNIT  0
   31 H31       46.7064    37.2672    16.8726 H          1 SUBUNIT  0
   32 H32       47.2133    39.1248    18.3588 H          1 SUBUNIT  0
   33 H33       45.7252    38.9556    19.1381 H          1 SUBUNIT  0
   34 H34       46.3225    36.7637    19.8698 H          1 SUBUNIT  0
   35 H35       47.8686    36.8511    19.0485 H          1 SUBUNIT  0
   36 H36       48.0612    35.1977    16.9301 H          1 SUBUNIT  0
   37 H37       47.8979    32.8479    16.3682 H          1 SUBUNIT  0
   38 H38       46.7756    30.7950    16.8858 H          1 SUBUNIT  0
   39 H39       45.2737    32.2505    19.7139 H          1 SUBUNIT  0
   40 H40       45.4233    34.6250    20.2497 H          1 SUBUNIT  0
   41 H41       41.4552    36.6905    13.7902 H          1 SUBUNIT  0
   42 H42       39.6172    37.7114    12.5182 H          1 SUBUNIT  0
   43 H43       37.3250    36.8807    12.7464 H          1 SUBUNIT  0
   44 H44       36.8388    35.0852    14.3717 H          1 SUBUNIT  0
   45 H45       38.1111    33.4013    16.2951 H          1 SUBUNIT  0
   46 H46       40.4307    33.0400    17.1939 H          1 SUBUNIT  0
   47 C47       43.2043    34.3831    14.5683 C.3        1 SUBUNIT  0
   48 C48       43.1189    33.6415    16.7803 C.3        1 SUBUNIT  0
   49 C49       43.0809    32.8563    14.4749 C.3        1 SUBUNIT  0
   50 C50       43.1445    32.3665    15.9264 C.3        1 SUBUNIT  0
   51 H51       42.1201    32.5872    14.0341 H          1 SUBUNIT  0
   52 H52       43.8571    32.4020    13.8604 H          1 SUBUNIT  0
   53 H53       44.2614    34.6200    14.6473 H          1 SUBUNIT  0
   54 H54       42.7981    34.9051    13.7043 H          1 SUBUNIT  0
   55 H55       44.1449    33.9049    17.0349 H          1 SUBUNIT  0
   56 H56       42.6000    33.5538    17.7222 H          1 SUBUNIT  0
   57 H57       42.2962    31.7173    16.1410 H          1 SUBUNIT  0
   58 H58       44.0513    31.7938    16.1222 H          1 SUBUNIT  0
@<TRIPOS>BOND
    1     1     2 1
    2     1    27 1
    3     1    28 1
    4     2     3 1
    5     2    17 1
    6     2    29 1
    7     3     4 2
    8     3     5 1
    9     5     6 1
   10     5    30 1
   11     6     7 1
   12     6     9 1
   13     6    31 1
   14     7     8 1
   15     7    32 1
   16     7    33 1
   17     9    10 1
   18     9    34 1
   19     9    35 1
   20    10    11 2
   21    10    16 1
   22    11    12 1
   23    11    36 1
   24    12    13 2
   25    12    37 1
   26    13    14 1
   27    13    15 1
   28    14    38 1
   29    15    16 2
   30    15    39 1
   31    16    40 1
   32    17    18 1
   33    17    47 1
   34    17    48 1
   35    18    19 1
   36    18    26 2
   37    19    20 2
   38    19    24 1
   39    20    21 1
   40    20    41 1
   41    21    22 2
   42    21    42 1
   43    22    23 1
   44    22    43 1
   45    23    24 2
   46    23    44 1
   47    24    25 1
   48    25    26 1
   49    25    45 1
   50    26    46 1
   51    47    49 1
   52    47    53 1
   53    47    54 1
   54    48    50 1
   55    48    55 1
   56    48    56 1
   57    49    50 1
   58    49    51 1
   59    49    52 1
   60    50    57 1
   61    50    58 1
@<TRIPOS>SUBSTRUCTURE
1   ****   1
@<SCITEGIC>MOL_PROPERTY
LigScore1_Dreiding
SciTegic.value.StringValue
4.58

@<SCITEGIC>MOL_PROPERTY
LigScore2_Dreiding
SciTegic.value.StringValue
6.02

@<SCITEGIC>MOL_PROPERTY
-PLP1
SciTegic.value.StringValue
117.44

@<SCITEGIC>MOL_PROPERTY
-PLP2
SciTegic.value.StringValue
113.56

@<SCITEGIC>MOL_PROPERTY
-PMF
SciTegic.value.StringValue
178.38

@<SCITEGIC>MOL_PROPERTY
TopHits
SciTegic.value.StringValue
10

@<SCITEGIC>MOL_PROPERTY
POSE_NUMBER
SciTegic.value.StringValue
1

@<SCITEGIC>MOL_PROPERTY
FRAGMENTS
SciTegic.value.StringValue
C37

@<SCITEGIC>MOL_PROPERTY
MW
SciTegic.value.StringValue
406.5

@<SCITEGIC>MOL_PROPERTY
GENERATION
SciTegic.value.StringValue
1

@<SCITEGIC>MOL_PROPERTY
FAMILY
SciTegic.value.StringValue
1

@<SCITEGIC>MOL_PROPERTY
LUDI3
SciTegic.value.StringValue
793

@<SCITEGIC>MOL_PROPERTY
-CDOCKER_ENERGY
SciTegic.value.StringValue
26.4588119

@<SCITEGIC>MOL_PROPERTY
-CDOCKER_INTERACTION_ENERGY
SciTegic.value.StringValue
58.3370082

@<SCITEGIC>MOL_PROPERTY
Consensus
SciTegic.value.StringValue
5

@<SCITEGIC>ATOM_PROPERTY
Formal Charge
SciTegic.value.StringValue
1 0
2 0
3 0
4 0
5 0
6 0
7 0
8 -1
9 0
10 0
11 0
12 0
13 0
14 0
15 0
16 0
17 0
18 0
19 0
20 0
21 0
22 0
23 0
24 0
25 0
26 0
27 0
28 0
29 0
30 0
31 0
32 0
33 0
34 0
35 0
36 0
37 0
38 0
39 0
40 0
41 0
42 0
43 0
44 0
45 0
46 0
47 0
48 0
49 0
50 0
51 0
52 0
53 0
54 0
55 0
56 0
57 0
58 0

@<SCITEGIC>ATOM_PROPERTY
pdb_tempFactor
SciTegic.value.DoubleValue
1 0
2 0
3 0
4 0
5 0
6 0
7 0
8 0
9 0
10 0
11 0
12 0
13 0
14 0
15 0
16 0
17 0
18 0
19 0
20 0
21 0
22 0
23 0
24 0
25 0
26 0
27 0
28 0
29 0
30 0
31 0
32 0
33 0
34 0
35 0
36 0
37 0
38 0
39 0
40 0
41 0
42 0
43 0
44 0
45 0
46 0
47 0
48 0
49 0
50 0
51 0
52 0
53 0
54 0
55 0
56 0
57 0
58 0

@<SCITEGIC>ATOM_PROPERTY
pdb_occupancy
SciTegic.value.DoubleValue
1 1
2 1
3 1
4 1
5 1
6 1
7 1
8 1
9 1
10 1
11 1
12 1
13 1
14 1
15 1
16 1
17 1
18 1
19 1
20 1
21 1
22 1
23 1
24 1
25 1
26 1
27 1
28 1
29 1
30 1
31 1
32 1
33 1
34 1
35 1
36 1
37 1
38 1
39 1
40 1
41 1
42 1
43 1
44 1
45 1
46 1
47 1
48 1
49 1
50 1
51 1
52 1
53 1
54 1
55 1
56 1
57 1
58 1

@<TRIPOS>MOLECULE
dpp4_45_Evo_1
61  64  1  0  0
SMALL
FORMAL_CHARGES
@<TRIPOS>ATOM
    1 O1        43.6638    28.1613     8.7823 O.2        1 SUBUNIT  0
    2 S2        43.3607    28.0162    10.1756 S.o2       1 SUBUNIT  0
    3 N3        44.8539    27.4796    10.8706 N.pl3      1 SUBUNIT  0
    4 O4        42.3989    27.0447    10.5968 O.2        1 SUBUNIT  0
    5 C5        42.9755    29.5924    10.8847 C.2        1 SUBUNIT  0
    6 C6        43.4195    29.9139    12.1620 C.2        1 SUBUNIT  0
    7 C7        43.0804    31.1363    12.7378 C.2        1 SUBUNIT  0
    8 C8        42.2589    32.0142    12.0349 C.2        1 SUBUNIT  0
    9 C9        41.7686    31.6538    10.7801 C.2        1 SUBUNIT  0
   10 C10       42.1123    30.4383    10.2098 C.2        1 SUBUNIT  0
   11 O11       41.3815    34.1863    11.8606 O.2        1 SUBUNIT  0
   12 C12       41.9278    33.3460    12.5639 C.2        1 SUBUNIT  0
   13 N13       42.2392    33.6167    13.8747 N.am       1 SUBUNIT  0
   14 C14       41.9674    34.9846    14.3970 C.3        1 SUBUNIT  0
   15 C15       42.6161    35.3404    15.7375 C.2        1 SUBUNIT  0
   16 C16       42.0688    35.2880    17.0366 C.2        1 SUBUNIT  0
   17 N17       43.1040    35.6528    17.8095 N.2        1 SUBUNIT  0
   18 N18       44.2805    35.9619    17.2176 N.2        1 SUBUNIT  0
   19 N19       43.8968    35.7794    15.9202 N.pl3      1 SUBUNIT  0
   20 C20       44.8608    36.0797    14.8484 C.3        1 SUBUNIT  0
   21 C21       46.0189    35.0766    14.8193 C.2        1 SUBUNIT  0
   22 O22       46.0009    34.0910    14.0912 O.2        1 SUBUNIT  0
   23 N23       47.0238    35.4050    15.6557 N.am       1 SUBUNIT  0
   24 C24       48.2143    34.5744    15.7430 C.3        1 SUBUNIT  0
   25 C25       49.2089    35.1501    16.7605 C.3        1 SUBUNIT  0
   26 C26       48.6872    35.1631    18.2043 C.3        1 SUBUNIT  0
   27 S27       47.3996    36.3953    18.5179 S.3        1 SUBUNIT  0
   28 C28       40.4811    35.2457    14.4319 C.2        1 SUBUNIT  0
   29 C29       39.9234    36.2305    13.6182 C.2        1 SUBUNIT  0
   30 C30       38.5511    36.4230    13.5766 C.2        1 SUBUNIT  0
   31 C31       37.7231    35.6409    14.3657 C.2        1 SUBUNIT  0
   32 C32       38.2675    34.6660    15.1894 C.2        1 SUBUNIT  0
   33 C33       39.6350    34.4507    15.1981 C.2        1 SUBUNIT  0
   34 H34       45.1073    26.5974    10.4492 H          1 SUBUNIT  0
   35 H35       45.5791    28.1433    10.6345 H          1 SUBUNIT  0
   36 H36       44.0518    29.2208    12.6974 H          1 SUBUNIT  0
   37 H37       41.1193    32.3177    10.2258 H          1 SUBUNIT  0
   38 H38       41.7266    30.1645     9.2385 H          1 SUBUNIT  0
   39 H39       42.3752    35.6901    13.6741 H          1 SUBUNIT  0
   40 H40       41.0801    35.0242    17.3784 H          1 SUBUNIT  0
   41 H41       45.2493    37.0824    15.0150 H          1 SUBUNIT  0
   42 H42       44.3881    36.1001    13.8720 H          1 SUBUNIT  0
   43 H43       46.9408    36.2241    16.2225 H          1 SUBUNIT  0
   44 H44       48.6560    34.5438    14.7457 H          1 SUBUNIT  0
   45 H45       47.8992    33.5651    16.0154 H          1 SUBUNIT  0
   46 H46       49.4965    36.1600    16.4672 H          1 SUBUNIT  0
   47 H47       50.1192    34.5512    16.7249 H          1 SUBUNIT  0
   48 H48       49.5158    35.3629    18.8838 H          1 SUBUNIT  0
   49 H49       48.3024    34.1786    18.4715 H          1 SUBUNIT  0
   50 H50       47.9230    37.6183    18.4157 H          1 SUBUNIT  0
   51 H51       40.5563    36.8338    12.9852 H          1 SUBUNIT  0
   52 H52       38.1290    37.1803    12.9327 H          1 SUBUNIT  0
   53 H53       36.6597    35.8036    14.3470 H          1 SUBUNIT  0
   54 H54       37.6417    34.0531    15.8184 H          1 SUBUNIT  0
   55 H55       40.0327    33.6543    15.8097 H          1 SUBUNIT  0
   56 C56       43.6289    31.5262    14.0792 C.3        1 SUBUNIT  0
   57 C57       42.7219    32.5456    14.7741 C.3        1 SUBUNIT  0
   58 H58       43.7448    30.6421    14.7061 H          1 SUBUNIT  0
   59 H59       44.6248    31.9428    13.9350 H          1 SUBUNIT  0
   60 H60       41.8496    32.0324    15.1811 H          1 SUBUNIT  0
   61 H61       43.2684    32.9400    15.6280 H          1 SUBUNIT  0
@<TRIPOS>BOND
    1     1     2 2
    2     2     3 1
    3     2     4 2
    4     2     5 1
    5     3    34 1
    6     3    35 1
    7     5     6 2
    8     5    10 1
    9     6     7 1
   10     6    36 1
   11     7     8 2
   12     7    56 1
   13     8     9 1
   14     8    12 1
   15     9    10 2
   16     9    37 1
   17    10    38 1
   18    11    12 2
   19    12    13 1
   20    13    14 1
   21    13    57 1
   22    14    15 1
   23    14    28 1
   24    14    39 1
   25    15    16 2
   26    15    19 1
   27    16    17 1
   28    16    40 1
   29    17    18 2
   30    18    19 1
   31    19    20 1
   32    20    21 1
   33    20    41 1
   34    20    42 1
   35    21    22 2
   36    21    23 1
   37    23    24 1
   38    23    43 1
   39    24    25 1
   40    24    44 1
   41    24    45 1
   42    25    26 1
   43    25    46 1
   44    25    47 1
   45    26    27 1
   46    26    48 1
   47    26    49 1
   48    27    50 1
   49    28    29 2
   50    28    33 1
   51    29    30 1
   52    29    51 1
   53    30    31 2
   54    30    52 1
   55    31    32 1
   56    31    53 1
   57    32    33 2
   58    32    54 1
   59    33    55 1
   60    56    57 1
   61    56    58 1
   62    56    59 1
   63    57    60 1
   64    57    61 1
@<TRIPOS>SUBSTRUCTURE
1   ****   1
@<SCITEGIC>MOL_PROPERTY
LigScore1_Dreiding
SciTegic.value.StringValue
5.86

@<SCITEGIC>MOL_PROPERTY
LigScore2_Dreiding
SciTegic.value.StringValue
7.07

@<SCITEGIC>MOL_PROPERTY
-PLP1
SciTegic.value.StringValue
112.01

@<SCITEGIC>MOL_PROPERTY
-PLP2
SciTegic.value.StringValue
105.77

@<SCITEGIC>MOL_PROPERTY
-PMF
SciTegic.value.StringValue
162.5

@<SCITEGIC>MOL_PROPERTY
TopHits
SciTegic.value.StringValue
10

@<SCITEGIC>MOL_PROPERTY
POSE_NUMBER
SciTegic.value.StringValue
3

@<SCITEGIC>MOL_PROPERTY
FRAGMENTS
SciTegic.value.StringValue
CA4

@<SCITEGIC>MOL_PROPERTY
MW
SciTegic.value.StringValue
514.62

@<SCITEGIC>MOL_PROPERTY
GENERATION
SciTegic.value.StringValue
1

@<SCITEGIC>MOL_PROPERTY
FAMILY
SciTegic.value.StringValue
1

@<SCITEGIC>MOL_PROPERTY
LUDI3
SciTegic.value.StringValue
592

@<SCITEGIC>MOL_PROPERTY
-CDOCKER_ENERGY
SciTegic.value.StringValue
41.7877917

@<SCITEGIC>MOL_PROPERTY
-CDOCKER_INTERACTION_ENERGY
SciTegic.value.StringValue
51.0482228

@<SCITEGIC>MOL_PROPERTY
Consensus
SciTegic.value.StringValue
6

@<SCITEGIC>ATOM_PROPERTY
Formal Charge
SciTegic.value.StringValue
1 0
2 0
3 0
4 0
5 0
6 0
7 0
8 0
9 0
10 0
11 0
12 0
13 0
14 0
15 0
16 0
17 0
18 0
19 0
20 0
21 0
22 0
23 0
24 0
25 0
26 0
27 0
28 0
29 0
30 0
31 0
32 0
33 0
34 0
35 0
36 0
37 0
38 0
39 0
40 0
41 0
42 0
43 0
44 0
45 0
46 0
47 0
48 0
49 0
50 0
51 0
52 0
53 0
54 0
55 0
56 0
57 0
58 0
59 0
60 0
61 0

@<SCITEGIC>ATOM_PROPERTY
pdb_tempFactor
SciTegic.value.DoubleValue
1 0
2 0
3 0
4 0
5 0
6 0
7 0
8 0
9 0
10 0
11 0
12 0
13 0
14 0
15 0
16 0
17 0
18 0
19 0
20 0
21 0
22 0
23 0
24 0
25 0
26 0
27 0
28 0
29 0
30 0
31 0
32 0
33 0
34 0
35 0
36 0
37 0
38 0
39 0
40 0
41 0
42 0
43 0
44 0
45 0
46 0
47 0
48 0
49 0
50 0
51 0
52 0
53 0
54 0
55 0
56 0
57 0
58 0
59 0
60 0
61 0

@<SCITEGIC>ATOM_PROPERTY
pdb_occupancy
SciTegic.value.DoubleValue
1 1
2 1
3 1
4 1
5 1
6 1
7 1
8 1
9 1
10 1
11 1
12 1
13 1
14 1
15 1
16 1
17 1
18 1
19 1
20 1
21 1
22 1
23 1
24 1
25 1
26 1
27 1
28 1
29 1
30 1
31 1
32 1
33 1
34 1
35 1
36 1
37 1
38 1
39 1
40 1
41 1
42 1
43 1
44 1
45 1
46 1
47 1
48 1
49 1
50 1
51 1
52 1
53 1
54 1
55 1
56 1
57 1
58 1
59 1
60 1
61 1

@<TRIPOS>MOLECULE
dpp4_46_Evo_4
73  75  1  0  0
SMALL
FORMAL_CHARGES
@<TRIPOS>ATOM
    1 O1        45.4506    39.5225    17.8926 O.3        1 SUBUNIT  0
    2 C2        46.1813    38.3481    17.8734 C.2        1 SUBUNIT  0
    3 C3        47.3781    38.2871    18.5706 C.2        1 SUBUNIT  0
    4 C4        48.1591    37.1413    18.5359 C.2        1 SUBUNIT  0
    5 C5        47.7043    36.0329    17.8181 C.2        1 SUBUNIT  0
    6 C6        46.4969    36.0731    17.1245 C.2        1 SUBUNIT  0
    7 C7        45.7415    37.2435    17.1517 C.2        1 SUBUNIT  0
    8 C8        46.0082    34.8462    16.3920 C.3        1 SUBUNIT  0
    9 C9        46.9133    34.4524    15.2095 C.3        1 SUBUNIT  0
   10 C10       46.4537    33.1139    14.6051 C.2        1 SUBUNIT  0
   11 C11       47.1682    31.8220    15.0544 C.3        1 SUBUNIT  0
   12 C12       47.9781    31.1461    13.9174 C.3        1 SUBUNIT  0
   13 C13       47.1205    30.7090    12.7135 C.3        1 SUBUNIT  0
   14 C14       46.1576    29.5462    13.0061 C.3        1 SUBUNIT  0
   15 C15       44.9812    29.5494    12.0636 C.2        1 SUBUNIT  0
   16 C16       44.9778    28.7852    10.9009 C.2        1 SUBUNIT  0
   17 C17       43.8770    28.8035    10.0505 C.2        1 SUBUNIT  0
   18 C18       42.7791    29.6001    10.3476 C.2        1 SUBUNIT  0
   19 C19       42.7803    30.3895    11.4892 C.2        1 SUBUNIT  0
   20 C20       43.8776    30.3463    12.3479 C.2        1 SUBUNIT  0
   21 C21       41.9774    32.4833    12.2295 C.3        1 SUBUNIT  0
   22 O22       41.6701    31.2022    11.7080 O.3        1 SUBUNIT  0
   23 O23       41.6945    29.6365     9.4950 O.3        1 SUBUNIT  0
   24 O24       48.6542    29.9859    14.3734 O.3        1 SUBUNIT  0
   25 O25       45.5409    33.0767    13.8381 O.2        1 SUBUNIT  0
   26 C26       50.2559    36.1160    19.0173 C.3        1 SUBUNIT  0
   27 O27       49.3614    37.1878    19.2412 O.3        1 SUBUNIT  0
   28 O28       47.8061    39.3880    19.2839 O.3        1 SUBUNIT  0
   29 H29       44.5813    39.3314    18.2264 H          1 SUBUNIT  0
   30 H30       48.2745    35.1178    17.7955 H          1 SUBUNIT  0
   31 H31       44.8072    37.2915    16.6108 H          1 SUBUNIT  0
   32 H32       45.9538    34.0275    17.1112 H          1 SUBUNIT  0
   33 H33       44.9881    35.0116    16.0410 H          1 SUBUNIT  0
   34 H34       47.9540    34.3617    15.5187 H          1 SUBUNIT  0
   35 H35       46.8722    35.2176    14.4346 H          1 SUBUNIT  0
   36 H36       47.8174    32.0765    15.8928 H          1 SUBUNIT  0
   37 H37       46.4160    31.1393    15.4464 H          1 SUBUNIT  0
   38 H38       48.7176    31.8606    13.5400 H          1 SUBUNIT  0
   39 H39       46.5608    31.5635    12.3496 H          1 SUBUNIT  0
   40 H40       47.7708    30.4240    11.8860 H          1 SUBUNIT  0
   41 H41       46.6858    28.5942    12.9458 H          1 SUBUNIT  0
   42 H42       45.7711    29.6132    14.0222 H          1 SUBUNIT  0
   43 H43       45.8336    28.1736    10.6541 H          1 SUBUNIT  0
   44 H44       43.8759    28.2049     9.1524 H          1 SUBUNIT  0
   45 H45       43.8942    30.9466    13.2438 H          1 SUBUNIT  0
   46 H46       43.0054    32.7519    12.0187 H          1 SUBUNIT  0
   47 H47       41.3748    33.2169    11.6940 H          1 SUBUNIT  0
   48 H48       41.0408    30.2302     9.8502 H          1 SUBUNIT  0
   49 H49       49.2376    30.1965    15.0951 H          1 SUBUNIT  0
   50 H50       49.8476    35.1753    19.3888 H          1 SUBUNIT  0
   51 H51       51.1856    36.3037    19.5550 H          1 SUBUNIT  0
   52 H52       50.4960    36.0247    17.9568 H          1 SUBUNIT  0
   53 H53       47.0633    39.9570    19.4477 H          1 SUBUNIT  0
   54 C54       41.6878    32.5845    13.7342 C.3        1 SUBUNIT  0
   55 C55       40.2251    34.4238    15.8405 C.3        1 SUBUNIT  0
   56 C56       39.9578    35.6741    14.9883 C.3        1 SUBUNIT  0
   57 C57       42.2435    33.8664    14.3904 C.3        1 SUBUNIT  0
   58 C58       41.7123    34.0407    15.8225 C.3        1 SUBUNIT  0
   59 H59       40.6158    32.5202    13.8853 H          1 SUBUNIT  0
   60 H60       42.0982    31.7204    14.2558 H          1 SUBUNIT  0
   61 H61       43.3210    33.7436    14.4651 H          1 SUBUNIT  0
   62 H62       42.2828    34.8240    16.3224 H          1 SUBUNIT  0
   63 H63       41.8739    33.1314    16.4010 H          1 SUBUNIT  0
   64 H64       39.6153    33.5953    15.4817 H          1 SUBUNIT  0
   65 H65       39.9108    34.5978    16.8687 H          1 SUBUNIT  0
   66 H66       38.8873    35.8743    14.9503 H          1 SUBUNIT  0
   67 H67       40.4228    36.5406    15.4609 H          1 SUBUNIT  0
   68 C68       41.9870    35.1547    13.5835 C.3        1 SUBUNIT  0
   69 C69       40.5020    35.5270    13.5636 C.3        1 SUBUNIT  0
   70 H70       42.5491    35.9740    14.0342 H          1 SUBUNIT  0
   71 H71       42.3641    35.0728    12.5653 H          1 SUBUNIT  0
   72 H72       40.3651    36.4615    13.0189 H          1 SUBUNIT  0
   73 H73       39.9389    34.7694    13.0213 H          1 SUBUNIT  0
@<TRIPOS>BOND
    1     1     2 1
    2     1    29 1
    3     2     3 2
    4     2     7 1
    5     3     4 1
    6     3    28 1
    7     4     5 2
    8     4    27 1
    9     5     6 1
   10     5    30 1
   11     6     7 2
   12     6     8 1
   13     7    31 1
   14     8     9 1
   15     8    32 1
   16     8    33 1
   17     9    10 1
   18     9    34 1
   19     9    35 1
   20    10    11 1
   21    10    25 2
   22    11    12 1
   23    11    36 1
   24    11    37 1
   25    12    13 1
   26    12    24 1
   27    12    38 1
   28    13    14 1
   29    13    39 1
   30    13    40 1
   31    14    15 1
   32    14    41 1
   33    14    42 1
   34    15    16 2
   35    15    20 1
   36    16    17 1
   37    16    43 1
   38    17    18 2
   39    17    44 1
   40    18    19 1
   41    18    23 1
   42    19    20 2
   43    19    22 1
   44    20    45 1
   45    21    22 1
   46    21    46 1
   47    21    47 1
   48    21    54 1
   49    23    48 1
   50    24    49 1
   51    26    27 1
   52    26    50 1
   53    26    51 1
   54    26    52 1
   55    28    53 1
   56    54    57 1
   57    54    59 1
   58    54    60 1
   59    55    56 1
   60    55    58 1
   61    55    64 1
   62    55    65 1
   63    56    66 1
   64    56    67 1
   65    56    69 1
   66    57    58 1
   67    57    61 1
   68    57    68 1
   69    58    62 1
   70    58    63 1
   71    68    69 1
   72    68    70 1
   73    68    71 1
   74    69    72 1
   75    69    73 1
@<TRIPOS>SUBSTRUCTURE
1   ****   1
@<SCITEGIC>MOL_PROPERTY
LigScore1_Dreiding
SciTegic.value.StringValue
6.37

@<SCITEGIC>MOL_PROPERTY
LigScore2_Dreiding
SciTegic.value.StringValue
6.96

@<SCITEGIC>MOL_PROPERTY
-PLP1
SciTegic.value.StringValue
108.81

@<SCITEGIC>MOL_PROPERTY
-PLP2
SciTegic.value.StringValue
112.44

@<SCITEGIC>MOL_PROPERTY
-PMF
SciTegic.value.StringValue
126.17

@<SCITEGIC>MOL_PROPERTY
TopHits
SciTegic.value.StringValue
4

@<SCITEGIC>MOL_PROPERTY
POSE_NUMBER
SciTegic.value.StringValue
1

@<SCITEGIC>MOL_PROPERTY
FRAGMENTS
SciTegic.value.StringValue
T10 C23

@<SCITEGIC>MOL_PROPERTY
MW
SciTegic.value.StringValue
486.6

@<SCITEGIC>MOL_PROPERTY
GENERATION
SciTegic.value.StringValue
2

@<SCITEGIC>MOL_PROPERTY
FAMILY
SciTegic.value.StringValue
3

@<SCITEGIC>MOL_PROPERTY
LUDI3
SciTegic.value.StringValue
482

@<SCITEGIC>MOL_PROPERTY
-CDOCKER_ENERGY
SciTegic.value.StringValue
35.7707035

@<SCITEGIC>MOL_PROPERTY
-CDOCKER_INTERACTION_ENERGY
SciTegic.value.StringValue
54.3617959

@<SCITEGIC>MOL_PROPERTY
Consensus
SciTegic.value.StringValue
6

@<SCITEGIC>ATOM_PROPERTY
Formal Charge
SciTegic.value.StringValue
1 0
2 0
3 0
4 0
5 0
6 0
7 0
8 0
9 0
10 0
11 0
12 0
13 0
14 0
15 0
16 0
17 0
18 0
19 0
20 0
21 0
22 0
23 0
24 0
25 0
26 0
27 0
28 0
29 0
30 0
31 0
32 0
33 0
34 0
35 0
36 0
37 0
38 0
39 0
40 0
41 0
42 0
43 0
44 0
45 0
46 0
47 0
48 0
49 0
50 0
51 0
52 0
53 0
54 0
55 0
56 0
57 0
58 0
59 0
60 0
61 0
62 0
63 0
64 0
65 0
66 0
67 0
68 0
69 0
70 0
71 0
72 0
73 0

@<SCITEGIC>ATOM_PROPERTY
pdb_tempFactor
SciTegic.value.DoubleValue
1 0
2 0
3 0
4 0
5 0
6 0
7 0
8 0
9 0
10 0
11 0
12 0
13 0
14 0
15 0
16 0
17 0
18 0
19 0
20 0
21 0
22 0
23 0
24 0
25 0
26 0
27 0
28 0
29 0
30 0
31 0
32 0
33 0
34 0
35 0
36 0
37 0
38 0
39 0
40 0
41 0
42 0
43 0
44 0
45 0
46 0
47 0
48 0
49 0
50 0
51 0
52 0
53 0
54 0
55 0
56 0
57 0
58 0
59 0
60 0
61 0
62 0
63 0
64 0
65 0
66 0
67 0
68 0
69 0
70 0
71 0
72 0
73 0

@<SCITEGIC>ATOM_PROPERTY
pdb_occupancy
SciTegic.value.DoubleValue
1 1
2 1
3 1
4 1
5 1
6 1
7 1
8 1
9 1
10 1
11 1
12 1
13 1
14 1
15 1
16 1
17 1
18 1
19 1
20 1
21 1
22 1
23 1
24 1
25 1
26 1
27 1
28 1
29 1
30 1
31 1
32 1
33 1
34 1
35 1
36 1
37 1
38 1
39 1
40 1
41 1
42 1
43 1
44 1
45 1
46 1
47 1
48 1
49 1
50 1
51 1
52 1
53 1
54 1
55 1
56 1
57 1
58 1
59 1
60 1
61 1
62 1
63 1
64 1
65 1
66 1
67 1
68 1
69 1
70 1
71 1
72 1
73 1

@<TRIPOS>MOLECULE
dpp4_47_Evo_2
64  67  1  0  0
SMALL
FORMAL_CHARGES
@<TRIPOS>ATOM
    1 C1        38.4086    37.1435    13.2707 C.3        1 SUBUNIT  0
    2 O2        38.3362    36.1654    14.2882 O.3        1 SUBUNIT  0
    3 C3        39.3954    35.2602    14.3348 C.2        1 SUBUNIT  0
    4 C4        40.4209    35.2063    13.3870 C.2        1 SUBUNIT  0
    5 C5        41.4127    34.2399    13.4718 C.2        1 SUBUNIT  0
    6 C6        41.4110    33.3419    14.5283 C.2        1 SUBUNIT  0
    7 C7        40.4054    33.3943    15.4866 C.2        1 SUBUNIT  0
    8 C8        39.3973    34.3438    15.3812 C.2        1 SUBUNIT  0
    9 S9        42.8173    32.2859    14.7827 S.o2       1 SUBUNIT  0
   10 O10       43.1854    31.7092    13.5243 O.2        1 SUBUNIT  0
   11 O11       42.5524    31.4365    15.9063 O.2        1 SUBUNIT  0
   12 C12       45.9293    33.2651    17.0479 C.3        1 SUBUNIT  0
   13 N13       45.9373    34.7338    17.0455 N.am       1 SUBUNIT  0
   14 C14       45.2926    35.4155    15.9180 C.3        1 SUBUNIT  0
   15 C15       44.0042    34.6762    15.5628 C.3        1 SUBUNIT  0
   16 N16       44.2160    33.2619    15.2112 N.pl3      1 SUBUNIT  0
   17 C17       45.4621    32.6247    15.7115 C.3        1 SUBUNIT  0
   18 C18       46.4158    35.4150    18.1231 C.2        1 SUBUNIT  0
   19 O19       46.8461    34.8570    19.1263 O.2        1 SUBUNIT  0
   20 O20       46.3840    36.7352    17.9913 O.3        1 SUBUNIT  0
   21 C21       46.6970    37.5571    19.1145 C.3        1 SUBUNIT  0
   22 C22       48.1834    37.7674    19.2375 C.2        1 SUBUNIT  0
   23 C23       49.0528    37.4338    18.1998 C.2        1 SUBUNIT  0
   24 C24       50.4243    37.5846    18.3511 C.2        1 SUBUNIT  0
   25 C25       50.9399    38.0865    19.5365 C.2        1 SUBUNIT  0
   26 C26       50.0815    38.4280    20.5718 C.2        1 SUBUNIT  0
   27 C27       48.7111    38.2768    20.4192 C.2        1 SUBUNIT  0
   28 C28       43.0329    34.7688    16.7440 C.2        1 SUBUNIT  0
   29 O29       42.9135    33.8341    17.5202 O.2        1 SUBUNIT  0
   30 N30       42.3250    35.9062    16.8165 N.am       1 SUBUNIT  0
   31 O31       41.3305    35.9939    17.7889 O.3        1 SUBUNIT  0
   32 H32       39.3381    37.7068    13.3385 H          1 SUBUNIT  0
   33 H33       38.3182    36.6878    12.2837 H          1 SUBUNIT  0
   34 H34       37.5949    37.8533    13.3927 H          1 SUBUNIT  0
   35 H35       40.4750    35.9185    12.5816 H          1 SUBUNIT  0
   36 H36       42.2086    34.2178    12.7423 H          1 SUBUNIT  0
   37 H37       40.4135    32.7185    16.3281 H          1 SUBUNIT  0
   38 H38       38.6135    34.3795    16.1243 H          1 SUBUNIT  0
   39 H39       45.2724    32.9327    17.8536 H          1 SUBUNIT  0
   40 H40       46.9247    32.9068    17.3107 H          1 SUBUNIT  0
   41 H41       45.9719    35.4430    15.0681 H          1 SUBUNIT  0
   42 H42       45.0544    36.4576    16.1376 H          1 SUBUNIT  0
   43 H43       43.5590    35.1707    14.7019 H          1 SUBUNIT  0
   44 H44       46.2995    37.1155    20.0293 H          1 SUBUNIT  0
   45 H45       46.1981    38.5162    18.9788 H          1 SUBUNIT  0
   46 H46       48.6764    37.0469    17.2630 H          1 SUBUNIT  0
   47 H47       51.0873    37.3176    17.5408 H          1 SUBUNIT  0
   48 H48       52.0063    38.2056    19.6501 H          1 SUBUNIT  0
   49 H49       50.4717    38.8011    21.5054 H          1 SUBUNIT  0
   50 H50       48.0554    38.5328    21.2388 H          1 SUBUNIT  0
   51 H51       42.4572    36.6538    16.1666 H          1 SUBUNIT  0
   52 H52       41.4829    35.2844    18.4028 H          1 SUBUNIT  0
   53 C53       46.5730    32.6879    14.6485 C.3        1 SUBUNIT  0
   54 C54       45.3615    31.1007    15.9118 C.3        1 SUBUNIT  0
   55 C55       47.5735    31.5857    15.0044 C.3        1 SUBUNIT  0
   56 C56       46.7945    30.5690    15.8436 C.3        1 SUBUNIT  0
   57 H57       48.0024    31.1333    14.1099 H          1 SUBUNIT  0
   58 H58       48.3975    31.9980    15.5873 H          1 SUBUNIT  0
   59 H59       47.0573    33.6597    14.5694 H          1 SUBUNIT  0
   60 H60       46.1528    32.4470    13.6722 H          1 SUBUNIT  0
   61 H61       44.8617    30.8253    16.8399 H          1 SUBUNIT  0
   62 H62       44.8043    30.6422    15.0957 H          1 SUBUNIT  0
   63 H63       46.8325    29.5676    15.4139 H          1 SUBUNIT  0
   64 H64       47.2200    30.5116    16.8454 H          1 SUBUNIT  0
@<TRIPOS>BOND
    1     1     2 1
    2     1    32 1
    3     1    33 1
    4     1    34 1
    5     2     3 1
    6     3     4 2
    7     3     8 1
    8     4     5 1
    9     4    35 1
   10     5     6 2
   11     5    36 1
   12     6     7 1
   13     6     9 1
   14     7     8 2
   15     7    37 1
   16     8    38 1
   17     9    10 2
   18     9    11 2
   19     9    16 1
   20    12    13 1
   21    12    17 1
   22    12    39 1
   23    12    40 1
   24    13    14 1
   25    13    18 1
   26    14    15 1
   27    14    41 1
   28    14    42 1
   29    15    16 1
   30    15    28 1
   31    15    43 1
   32    16    17 1
   33    17    53 1
   34    17    54 1
   35    18    19 2
   36    18    20 1
   37    20    21 1
   38    21    22 1
   39    21    44 1
   40    21    45 1
   41    22    23 2
   42    22    27 1
   43    23    24 1
   44    23    46 1
   45    24    25 2
   46    24    47 1
   47    25    26 1
   48    25    48 1
   49    26    27 2
   50    26    49 1
   51    27    50 1
   52    28    29 2
   53    28    30 1
   54    30    31 1
   55    30    51 1
   56    31    52 1
   57    53    55 1
   58    53    59 1
   59    53    60 1
   60    54    56 1
   61    54    61 1
   62    54    62 1
   63    55    56 1
   64    55    57 1
   65    55    58 1
   66    56    63 1
   67    56    64 1
@<TRIPOS>SUBSTRUCTURE
1   ****   1
@<SCITEGIC>MOL_PROPERTY
LigScore1_Dreiding
SciTegic.value.StringValue
5.19

@<SCITEGIC>MOL_PROPERTY
LigScore2_Dreiding
SciTegic.value.StringValue
6.49

@<SCITEGIC>MOL_PROPERTY
-PLP1
SciTegic.value.StringValue
104.51

@<SCITEGIC>MOL_PROPERTY
-PLP2
SciTegic.value.StringValue
91.5

@<SCITEGIC>MOL_PROPERTY
-PMF
SciTegic.value.StringValue
147.43

@<SCITEGIC>MOL_PROPERTY
TopHits
SciTegic.value.StringValue
10

@<SCITEGIC>MOL_PROPERTY
POSE_NUMBER
SciTegic.value.StringValue
2

@<SCITEGIC>MOL_PROPERTY
FRAGMENTS
SciTegic.value.StringValue
C37

@<SCITEGIC>MOL_PROPERTY
MW
SciTegic.value.StringValue
503.57

@<SCITEGIC>MOL_PROPERTY
GENERATION
SciTegic.value.StringValue
1

@<SCITEGIC>MOL_PROPERTY
FAMILY
SciTegic.value.StringValue
1

@<SCITEGIC>MOL_PROPERTY
LUDI3
SciTegic.value.StringValue
667

@<SCITEGIC>MOL_PROPERTY
-CDOCKER_ENERGY
SciTegic.value.StringValue
15.0591756

@<SCITEGIC>MOL_PROPERTY
-CDOCKER_INTERACTION_ENERGY
SciTegic.value.StringValue
47.7442539

@<SCITEGIC>MOL_PROPERTY
Consensus
SciTegic.value.StringValue
6

@<SCITEGIC>ATOM_PROPERTY
Formal Charge
SciTegic.value.StringValue
1 0
2 0
3 0
4 0
5 0
6 0
7 0
8 0
9 0
10 0
11 0
12 0
13 0
14 0
15 0
16 0
17 0
18 0
19 0
20 0
21 0
22 0
23 0
24 0
25 0
26 0
27 0
28 0
29 0
30 0
31 0
32 0
33 0
34 0
35 0
36 0
37 0
38 0
39 0
40 0
41 0
42 0
43 0
44 0
45 0
46 0
47 0
48 0
49 0
50 0
51 0
52 0
53 0
54 0
55 0
56 0
57 0
58 0
59 0
60 0
61 0
62 0
63 0
64 0

@<SCITEGIC>ATOM_PROPERTY
pdb_tempFactor
SciTegic.value.DoubleValue
1 0
2 0
3 0
4 0
5 0
6 0
7 0
8 0
9 0
10 0
11 0
12 0
13 0
14 0
15 0
16 0
17 0
18 0
19 0
20 0
21 0
22 0
23 0
24 0
25 0
26 0
27 0
28 0
29 0
30 0
31 0
32 0
33 0
34 0
35 0
36 0
37 0
38 0
39 0
40 0
41 0
42 0
43 0
44 0
45 0
46 0
47 0
48 0
49 0
50 0
51 0
52 0
53 0
54 0
55 0
56 0
57 0
58 0
59 0
60 0
61 0
62 0
63 0
64 0

@<SCITEGIC>ATOM_PROPERTY
pdb_occupancy
SciTegic.value.DoubleValue
1 1
2 1
3 1
4 1
5 1
6 1
7 1
8 1
9 1
10 1
11 1
12 1
13 1
14 1
15 1
16 1
17 1
18 1
19 1
20 1
21 1
22 1
23 1
24 1
25 1
26 1
27 1
28 1
29 1
30 1
31 1
32 1
33 1
34 1
35 1
36 1
37 1
38 1
39 1
40 1
41 1
42 1
43 1
44 1
45 1
46 1
47 1
48 1
49 1
50 1
51 1
52 1
53 1
54 1
55 1
56 1
57 1
58 1
59 1
60 1
61 1
62 1
63 1
64 1

@<TRIPOS>MOLECULE
dpp4_48_Evo_2
57  59  1  0  0
SMALL
FORMAL_CHARGES
@<TRIPOS>ATOM
    1 C1        40.0209    33.7032    16.3928 C.3        1 SUBUNIT  0
    2 C2        39.2375    34.5426    15.4106 C.2        1 SUBUNIT  0
    3 N3        37.9041    34.3930    15.2016 N.2        1 SUBUNIT  0
    4 O4        37.5119    35.2482    14.2921 O.3        1 SUBUNIT  0
    5 C5        38.5694    35.9987    13.8982 C.2        1 SUBUNIT  0
    6 C6        38.4662    37.1042    12.8771 C.3        1 SUBUNIT  0
    7 C7        39.7004    35.5784    14.5921 C.2        1 SUBUNIT  0
    8 O8        41.0181    33.9589    11.8646 O.2        1 SUBUNIT  0
    9 C9        41.7439    34.3464    12.7690 C.2        1 SUBUNIT  0
   10 C10       41.7971    35.8283    13.1577 C.3        1 SUBUNIT  0
   11 C11       41.1106    36.1297    14.5044 C.3        1 SUBUNIT  0
   12 N12       42.5454    33.5406    13.4912 N.am       1 SUBUNIT  0
   13 C13       42.4706    32.0967    13.2707 C.3        1 SUBUNIT  0
   14 C14       43.6004    31.3487    13.9909 C.3        1 SUBUNIT  0
   15 C15       43.5674    31.6536    15.4910 C.2        1 SUBUNIT  0
   16 O16       42.7526    31.1284    16.2392 O.2        1 SUBUNIT  0
   17 N17       44.4934    32.5681    15.8495 N.am       1 SUBUNIT  0
   18 C18       44.4673    33.2320    17.1464 C.3        1 SUBUNIT  0
   19 C19       45.8774    33.7398    17.4884 C.3        1 SUBUNIT  0
   20 C20       45.8693    35.2790    17.4768 C.3        1 SUBUNIT  0
   21 S21       44.5879    35.6965    16.2941 S.o2       1 SUBUNIT  0
   22 O22       44.0770    37.0209    16.4655 O.2        1 SUBUNIT  0
   23 O23       44.9675    35.2654    14.9792 O.2        1 SUBUNIT  0
   24 C24       43.5467    34.4464    17.0261 C.3        1 SUBUNIT  0
   25 H25       39.3596    33.0100    16.9120 H          1 SUBUNIT  0
   26 H26       40.7854    33.1259    15.8733 H          1 SUBUNIT  0
   27 H27       40.4928    34.3426    17.1391 H          1 SUBUNIT  0
   28 H28       39.4478    37.5190    12.6615 H          1 SUBUNIT  0
   29 H29       37.8362    37.9048    13.2622 H          1 SUBUNIT  0
   30 H30       38.0292    36.7263    11.9523 H          1 SUBUNIT  0
   31 H31       42.8400    36.1462    13.1842 H          1 SUBUNIT  0
   32 H32       41.3255    36.3948    12.3579 H          1 SUBUNIT  0
   33 H33       41.6993    35.7413    15.3296 H          1 SUBUNIT  0
   34 H34       41.0536    37.2043    14.6645 H          1 SUBUNIT  0
   35 H35       43.1421    33.9410    14.1883 H          1 SUBUNIT  0
   36 H36       42.5193    31.9153    12.1956 H          1 SUBUNIT  0
   37 H37       41.4899    31.7728    13.6274 H          1 SUBUNIT  0
   38 H38       44.5704    31.6267    13.5782 H          1 SUBUNIT  0
   39 H39       43.4863    30.2734    13.8530 H          1 SUBUNIT  0
   40 H40       45.1441    32.8930    15.1620 H          1 SUBUNIT  0
   41 H41       44.1168    32.5203    17.8899 H          1 SUBUNIT  0
   42 H42       46.2074    33.3565    18.4545 H          1 SUBUNIT  0
   43 H43       46.5916    33.3692    16.7525 H          1 SUBUNIT  0
   44 H44       43.1839    34.7647    18.0002 H          1 SUBUNIT  0
   45 H45       42.6781    34.2428    16.4097 H          1 SUBUNIT  0
   46 C46       45.5650    35.8911    18.8511 C.3        1 SUBUNIT  0
   47 C47       47.2145    35.9058    17.0964 C.3        1 SUBUNIT  0
   48 C48       46.1501    37.3023    18.8209 C.3        1 SUBUNIT  0
   49 C49       47.2719    37.2759    17.7817 C.3        1 SUBUNIT  0
   50 H50       45.3806    38.0073    18.5037 H          1 SUBUNIT  0
   51 H51       46.4990    37.6260    19.8022 H          1 SUBUNIT  0
   52 H52       46.0621    35.3152    19.6311 H          1 SUBUNIT  0
   53 H53       44.5057    35.9113    19.0965 H          1 SUBUNIT  0
   54 H54       48.0222    35.2861    17.4878 H          1 SUBUNIT  0
   55 H55       47.3513    35.9740    16.0164 H          1 SUBUNIT  0
   56 H56       47.1161    38.0769    17.0651 H          1 SUBUNIT  0
   57 H57       48.2450    37.4373    18.2429 H          1 SUBUNIT  0
@<TRIPOS>BOND
    1     1     2 1
    2     1    25 1
    3     1    26 1
    4     1    27 1
    5     2     3 2
    6     2     7 1
    7     3     4 1
    8     4     5 1
    9     5     6 1
   10     5     7 2
   11     6    28 1
   12     6    29 1
   13     6    30 1
   14     7    11 1
   15     8     9 2
   16     9    10 1
   17     9    12 1
   18    10    11 1
   19    10    31 1
   20    10    32 1
   21    11    33 1
   22    11    34 1
   23    12    13 1
   24    12    35 1
   25    13    14 1
   26    13    36 1
   27    13    37 1
   28    14    15 1
   29    14    38 1
   30    14    39 1
   31    15    16 2
   32    15    17 1
   33    17    18 1
   34    17    40 1
   35    18    19 1
   36    18    24 1
   37    18    41 1
   38    19    20 1
   39    19    42 1
   40    19    43 1
   41    20    21 1
   42    20    46 1
   43    20    47 1
   44    21    22 2
   45    21    23 2
   46    21    24 1
   47    24    44 1
   48    24    45 1
   49    46    48 1
   50    46    52 1
   51    46    53 1
   52    47    49 1
   53    47    54 1
   54    47    55 1
   55    48    49 1
   56    48    50 1
   57    48    51 1
   58    49    56 1
   59    49    57 1
@<TRIPOS>SUBSTRUCTURE
1   ****   1
@<SCITEGIC>MOL_PROPERTY
LigScore1_Dreiding
SciTegic.value.StringValue
5.04

@<SCITEGIC>MOL_PROPERTY
LigScore2_Dreiding
SciTegic.value.StringValue
6.03

@<SCITEGIC>MOL_PROPERTY
-PLP1
SciTegic.value.StringValue
91.03

@<SCITEGIC>MOL_PROPERTY
-PLP2
SciTegic.value.StringValue
88.03

@<SCITEGIC>MOL_PROPERTY
-PMF
SciTegic.value.StringValue
140.5

@<SCITEGIC>MOL_PROPERTY
TopHits
SciTegic.value.StringValue
10

@<SCITEGIC>MOL_PROPERTY
POSE_NUMBER
SciTegic.value.StringValue
2

@<SCITEGIC>MOL_PROPERTY
FRAGMENTS
SciTegic.value.StringValue
C37

@<SCITEGIC>MOL_PROPERTY
MW
SciTegic.value.StringValue
411.52

@<SCITEGIC>MOL_PROPERTY
GENERATION
SciTegic.value.StringValue
1

@<SCITEGIC>MOL_PROPERTY
FAMILY
SciTegic.value.StringValue
1

@<SCITEGIC>MOL_PROPERTY
LUDI3
SciTegic.value.StringValue
372

@<SCITEGIC>MOL_PROPERTY
-CDOCKER_ENERGY
SciTegic.value.StringValue
30.9772907

@<SCITEGIC>MOL_PROPERTY
-CDOCKER_INTERACTION_ENERGY
SciTegic.value.StringValue
52.1110994

@<SCITEGIC>MOL_PROPERTY
Consensus
SciTegic.value.StringValue
5

@<SCITEGIC>ATOM_PROPERTY
Formal Charge
SciTegic.value.StringValue
1 0
2 0
3 0
4 0
5 0
6 0
7 0
8 0
9 0
10 0
11 0
12 0
13 0
14 0
15 0
16 0
17 0
18 0
19 0
20 0
21 0
22 0
23 0
24 0
25 0
26 0
27 0
28 0
29 0
30 0
31 0
32 0
33 0
34 0
35 0
36 0
37 0
38 0
39 0
40 0
41 0
42 0
43 0
44 0
45 0
46 0
47 0
48 0
49 0
50 0
51 0
52 0
53 0
54 0
55 0
56 0
57 0

@<SCITEGIC>ATOM_PROPERTY
pdb_tempFactor
SciTegic.value.DoubleValue
1 0
2 0
3 0
4 0
5 0
6 0
7 0
8 0
9 0
10 0
11 0
12 0
13 0
14 0
15 0
16 0
17 0
18 0
19 0
20 0
21 0
22 0
23 0
24 0
25 0
26 0
27 0
28 0
29 0
30 0
31 0
32 0
33 0
34 0
35 0
36 0
37 0
38 0
39 0
40 0
41 0
42 0
43 0
44 0
45 0
46 0
47 0
48 0
49 0
50 0
51 0
52 0
53 0
54 0
55 0
56 0
57 0

@<SCITEGIC>ATOM_PROPERTY
pdb_occupancy
SciTegic.value.DoubleValue
1 1
2 1
3 1
4 1
5 1
6 1
7 1
8 1
9 1
10 1
11 1
12 1
13 1
14 1
15 1
16 1
17 1
18 1
19 1
20 1
21 1
22 1
23 1
24 1
25 1
26 1
27 1
28 1
29 1
30 1
31 1
32 1
33 1
34 1
35 1
36 1
37 1
38 1
39 1
40 1
41 1
42 1
43 1
44 1
45 1
46 1
47 1
48 1
49 1
50 1
51 1
52 1
53 1
54 1
55 1
56 1
57 1

@<TRIPOS>MOLECULE
dpp4_49_Evo_4
64  67  1  0  0
SMALL
FORMAL_CHARGES
@<TRIPOS>ATOM
    1 C1        41.9066    30.5882    11.0449 C.3        1 SUBUNIT  0
    2 C2        41.9238    30.3731    12.5342 C.2        1 SUBUNIT  0
    3 C3        42.7556    31.1253    13.3525 C.2        1 SUBUNIT  0
    4 C4        42.7396    30.9050    14.7256 C.2        1 SUBUNIT  0
    5 N5        41.9495    29.9928    15.3043 N.2        1 SUBUNIT  0
    6 C6        41.1350    29.2846    14.5189 C.2        1 SUBUNIT  0
    7 C7        41.1007    29.4312    13.1380 C.2        1 SUBUNIT  0
    8 N8        40.3130    28.3853    15.1097 N.pl3      1 SUBUNIT  0
    9 C9        43.6196    31.6977    15.6472 C.3        1 SUBUNIT  0
   10 C10       44.7956    30.8508    16.1699 C.3        1 SUBUNIT  0
   11 C11       45.6004    31.4894    17.2780 C.2        1 SUBUNIT  0
   12 C12       45.1515    32.5948    17.9908 C.2        1 SUBUNIT  0
   13 C13       45.9438    33.1557    18.9797 C.2        1 SUBUNIT  0
   14 C14       47.1601    32.5457    19.2618 C.2        1 SUBUNIT  0
   15 N15       47.6005    31.4596    18.6178 N.2        1 SUBUNIT  0
   16 C16       46.8359    30.9627    17.6402 C.2        1 SUBUNIT  0
   17 C17       45.5162    34.4318    19.6558 C.3        1 SUBUNIT  0
   18 C18       46.0989    35.6716    18.9435 C.3        1 SUBUNIT  0
   19 C19       45.7492    35.6675    17.4797 C.2        1 SUBUNIT  0
   20 C20       44.4540    35.9264    17.0560 C.2        1 SUBUNIT  0
   21 C21       44.1272    35.7216    15.7231 C.2        1 SUBUNIT  0
   22 C22       46.6806    35.2745    16.5283 C.2        1 SUBUNIT  0
   23 C23       46.2813    35.1056    15.2093 C.2        1 SUBUNIT  0
   24 N24       45.0207    35.3156    14.8095 N.2        1 SUBUNIT  0
   25 C25       47.2671    34.6055    14.1902 C.3        1 SUBUNIT  0
   26 N26       42.8356    35.9262    15.3570 N.pl3      1 SUBUNIT  0
   27 H27       42.9135    30.7850    10.6756 H          1 SUBUNIT  0
   28 H28       41.5154    29.7099    10.5294 H          1 SUBUNIT  0
   29 H29       41.2782    31.4430    10.7973 H          1 SUBUNIT  0
   30 H30       43.4030    31.8745    12.9233 H          1 SUBUNIT  0
   31 H31       40.4271    28.8296    12.5490 H          1 SUBUNIT  0
   32 H32       40.3230    28.2708    16.1027 H          1 SUBUNIT  0
   33 H33       39.6846    27.8284    14.5673 H          1 SUBUNIT  0
   34 H34       42.9719    32.0312    16.4554 H          1 SUBUNIT  0
   35 H35       43.9861    32.5917    15.1418 H          1 SUBUNIT  0
   36 H36       45.4665    30.6232    15.3411 H          1 SUBUNIT  0
   37 H37       44.4328    29.8919    16.5366 H          1 SUBUNIT  0
   38 H38       44.2066    33.0671    17.7754 H          1 SUBUNIT  0
   39 H39       47.7903    32.9773    20.0254 H          1 SUBUNIT  0
   40 H40       47.2052    30.1008    17.1044 H          1 SUBUNIT  0
   41 H41       45.8044    34.4002    20.7053 H          1 SUBUNIT  0
   42 H42       44.4252    34.4845    19.6571 H          1 SUBUNIT  0
   43 H43       47.1841    35.6911    19.0426 H          1 SUBUNIT  0
   44 H44       45.7280    36.5906    19.3957 H          1 SUBUNIT  0
   45 H45       43.6985    36.2275    17.7687 H          1 SUBUNIT  0
   46 H46       47.6964    35.0534    16.8217 H          1 SUBUNIT  0
   47 H47       47.1529    33.5309    14.0513 H          1 SUBUNIT  0
   48 H48       48.2899    34.8049    14.5118 H          1 SUBUNIT  0
   49 H49       47.1159    35.1001    13.2329 H          1 SUBUNIT  0
   50 H50       42.2237    36.4217    15.9757 H          1 SUBUNIT  0
   51 C51       42.2711    35.3341    14.1557 C.3        1 SUBUNIT  0
   52 C52       37.9918    35.6548    14.1867 C.2        1 SUBUNIT  0
   53 C53       38.6350    34.8232    15.0936 C.2        1 SUBUNIT  0
   54 C54       40.1189    36.2772    13.2594 C.2        1 SUBUNIT  0
   55 C55       38.7345    36.3857    13.2704 C.2        1 SUBUNIT  0
   56 C56       40.7720    35.4402    14.1576 C.2        1 SUBUNIT  0
   57 H57       42.5720    34.2863    14.1322 H          1 SUBUNIT  0
   58 H58       42.7090    35.8503    13.3002 H          1 SUBUNIT  0
   59 C59       40.0194    34.7141    15.0757 C.2        1 SUBUNIT  0
   60 H60       40.5095    34.0700    15.7911 H          1 SUBUNIT  0
   61 H61       38.0617    34.2630    15.8186 H          1 SUBUNIT  0
   62 H62       36.9161    35.7401    14.2054 H          1 SUBUNIT  0
   63 H63       38.2388    37.0438    12.5723 H          1 SUBUNIT  0
   64 H64       40.6912    36.8539    12.5489 H          1 SUBUNIT  0
@<TRIPOS>BOND
    1     1     2 1
    2     1    27 1
    3     1    28 1
    4     1    29 1
    5     2     3 2
    6     2     7 1
    7     3     4 1
    8     3    30 1
    9     4     5 2
   10     4     9 1
   11     5     6 1
   12     6     7 2
   13     6     8 1
   14     7    31 1
   15     8    32 1
   16     8    33 1
   17     9    10 1
   18     9    34 1
   19     9    35 1
   20    10    11 1
   21    10    36 1
   22    10    37 1
   23    11    12 2
   24    11    16 1
   25    12    13 1
   26    12    38 1
   27    13    14 2
   28    13    17 1
   29    14    15 1
   30    14    39 1
   31    15    16 2
   32    16    40 1
   33    17    18 1
   34    17    41 1
   35    17    42 1
   36    18    19 1
   37    18    43 1
   38    18    44 1
   39    19    20 2
   40    19    22 1
   41    20    21 1
   42    20    45 1
   43    21    24 2
   44    21    26 1
   45    22    23 2
   46    22    46 1
   47    23    24 1
   48    23    25 1
   49    25    47 1
   50    25    48 1
   51    25    49 1
   52    26    50 1
   53    26    51 1
   54    51    56 1
   55    51    57 1
   56    51    58 1
   57    52    53 2
   58    52    55 1
   59    52    62 1
   60    53    59 1
   61    53    61 1
   62    54    55 2
   63    54    56 1
   64    54    64 1
   65    55    63 1
   66    56    59 2
   67    59    60 1
@<TRIPOS>SUBSTRUCTURE
1   ****   1
@<SCITEGIC>MOL_PROPERTY
LigScore1_Dreiding
SciTegic.value.StringValue
3.69

@<SCITEGIC>MOL_PROPERTY
LigScore2_Dreiding
SciTegic.value.StringValue
5.88

@<SCITEGIC>MOL_PROPERTY
-PLP1
SciTegic.value.StringValue
94.79

@<SCITEGIC>MOL_PROPERTY
-PLP2
SciTegic.value.StringValue
91.65

@<SCITEGIC>MOL_PROPERTY
-PMF
SciTegic.value.StringValue
144.29

@<SCITEGIC>MOL_PROPERTY
TopHits
SciTegic.value.StringValue
10

@<SCITEGIC>MOL_PROPERTY
POSE_NUMBER
SciTegic.value.StringValue
1

@<SCITEGIC>MOL_PROPERTY
FRAGMENTS
SciTegic.value.StringValue
T18

@<SCITEGIC>MOL_PROPERTY
MW
SciTegic.value.StringValue
437.59

@<SCITEGIC>MOL_PROPERTY
GENERATION
SciTegic.value.StringValue
1

@<SCITEGIC>MOL_PROPERTY
FAMILY
SciTegic.value.StringValue
1

@<SCITEGIC>MOL_PROPERTY
LUDI3
SciTegic.value.StringValue
850

@<SCITEGIC>MOL_PROPERTY
-CDOCKER_ENERGY
SciTegic.value.StringValue
50.8633132

@<SCITEGIC>MOL_PROPERTY
-CDOCKER_INTERACTION_ENERGY
SciTegic.value.StringValue
48.7026895

@<SCITEGIC>MOL_PROPERTY
Consensus
SciTegic.value.StringValue
5

@<SCITEGIC>ATOM_PROPERTY
Formal Charge
SciTegic.value.StringValue
1 0
2 0
3 0
4 0
5 0
6 0
7 0
8 0
9 0
10 0
11 0
12 0
13 0
14 0
15 0
16 0
17 0
18 0
19 0
20 0
21 0
22 0
23 0
24 0
25 0
26 0
27 0
28 0
29 0
30 0
31 0
32 0
33 0
34 0
35 0
36 0
37 0
38 0
39 0
40 0
41 0
42 0
43 0
44 0
45 0
46 0
47 0
48 0
49 0
50 0
51 0
52 0
53 0
54 0
55 0
56 0
57 0
58 0
59 0
60 0
61 0
62 0
63 0
64 0

@<SCITEGIC>ATOM_PROPERTY
pdb_tempFactor
SciTegic.value.DoubleValue
1 0
2 0
3 0
4 0
5 0
6 0
7 0
8 0
9 0
10 0
11 0
12 0
13 0
14 0
15 0
16 0
17 0
18 0
19 0
20 0
21 0
22 0
23 0
24 0
25 0
26 0
27 0
28 0
29 0
30 0
31 0
32 0
33 0
34 0
35 0
36 0
37 0
38 0
39 0
40 0
41 0
42 0
43 0
44 0
45 0
46 0
47 0
48 0
49 0
50 0
51 0
52 0
53 0
54 0
55 0
56 0
57 0
58 0
59 0
60 0
61 0
62 0
63 0
64 0

@<SCITEGIC>ATOM_PROPERTY
pdb_occupancy
SciTegic.value.DoubleValue
1 1
2 1
3 1
4 1
5 1
6 1
7 1
8 1
9 1
10 1
11 1
12 1
13 1
14 1
15 1
16 1
17 1
18 1
19 1
20 1
21 1
22 1
23 1
24 1
25 1
26 1
27 1
28 1
29 1
30 1
31 1
32 1
33 1
34 1
35 1
36 1
37 1
38 1
39 1
40 1
41 1
42 1
43 1
44 1
45 1
46 1
47 1
48 1
49 1
50 1
51 1
52 1
53 1
54 1
55 1
56 1
57 1
58 1
59 1
60 1
61 1
62 1
63 1
64 1

@<TRIPOS>MOLECULE
dpp4_50_Evo_2
65  66  1  0  0
SMALL
FORMAL_CHARGES
@<TRIPOS>ATOM
    1 C1        44.1039    28.1552    14.8968 C.3        1 SUBUNIT  0
    2 C2        43.7934    29.6262    15.1977 C.3        1 SUBUNIT  0
    3 N3        44.3848    30.4505    14.1466 N.am       1 SUBUNIT  0
    4 C4        44.6089    31.7874    14.1819 C.2        1 SUBUNIT  0
    5 O5        45.1807    32.3791    13.2746 O.2        1 SUBUNIT  0
    6 C6        44.1095    32.5820    15.4118 C.3        1 SUBUNIT  0
    7 C7        43.2060    33.7731    15.0045 C.3        1 SUBUNIT  0
    8 S8        44.2375    35.0965    14.3152 S.3        1 SUBUNIT  0
    9 N9        45.2908    33.0981    16.0889 N.am       1 SUBUNIT  0
   10 C10       45.7850    32.5689    17.2255 C.2        1 SUBUNIT  0
   11 O11       45.3104    31.6123    17.8221 O.2        1 SUBUNIT  0
   12 N12       44.4087    36.5208    18.8334 N.4        1 SUBUNIT  1
   13 C13       45.6932    36.9400    18.2908 C.3        1 SUBUNIT  0
   14 C14       46.3573    35.7707    17.5465 C.3        1 SUBUNIT  0
   15 C15       46.7102    34.5929    18.4710 C.3        1 SUBUNIT  0
   16 C16       47.0465    33.2873    17.7319 C.3        1 SUBUNIT  0
   17 C17       45.4800    38.1348    17.3397 C.2        1 SUBUNIT  0.0000
   18 O18       45.7694    39.2717    17.7179 O.co2      1 SUBUNIT  -0.50
   19 O19       45.0088    37.9122    16.2270 O.co2      1 SUBUNIT  -0.50
   20 C20       42.2674    29.8314    15.2646 C.2        1 SUBUNIT  0.0000
   21 O21       41.6298    29.8476    14.2138 O.co2      1 SUBUNIT  -0.50
   22 O22       41.7400    29.9785    16.3660 O.co2      1 SUBUNIT  -0.50
   23 H23       43.6811    27.4981    15.6576 H          1 SUBUNIT  0
   24 H24       43.6962    27.8548    13.9304 H          1 SUBUNIT  0
   25 H25       45.1798    27.9831    14.8720 H          1 SUBUNIT  0
   26 H26       44.2648    29.9076    16.1406 H          1 SUBUNIT  0
   27 H27       44.6360    29.9859    13.2992 H          1 SUBUNIT  0
   28 H28       43.5628    31.9522    16.1084 H          1 SUBUNIT  0
   29 H29       44.1654    36.1745    15.1002 H          1 SUBUNIT  0
   30 H30       45.7678    33.8659    15.6638 H          1 SUBUNIT  0
   31 H31       43.7686    36.2420    18.0643 H          1 SUBUNIT  0
   32 H32       43.9847    37.3282    19.3321 H          1 SUBUNIT  0
   33 H33       44.5213    35.7495    19.5208 H          1 SUBUNIT  0
   34 H34       46.3145    37.2550    19.1313 H          1 SUBUNIT  0
   35 H35       45.6786    35.4517    16.7605 H          1 SUBUNIT  0
   36 H36       47.2651    36.1078    17.0429 H          1 SUBUNIT  0
   37 H37       47.5799    34.8840    19.0564 H          1 SUBUNIT  0
   38 H38       45.9102    34.4043    19.1889 H          1 SUBUNIT  0
   39 H39       47.5563    32.6065    18.4139 H          1 SUBUNIT  0
   40 H40       47.7275    33.4693    16.9001 H          1 SUBUNIT  0
   41 C41       42.4970    34.3600    16.2394 C.3        1 SUBUNIT  0
   42 C42       42.1240    33.3434    13.9887 C.3        1 SUBUNIT  0
   43 C43       41.5846    35.5410    15.8649 C.3        1 SUBUNIT  0
   44 C44       41.2011    34.5032    13.6089 C.3        1 SUBUNIT  0
   45 C45       40.5119    35.1414    14.8298 C.3        1 SUBUNIT  0
   46 H46       41.1082    35.9346    16.7633 H          1 SUBUNIT  0
   47 H47       42.1870    36.3581    15.4693 H          1 SUBUNIT  0
   48 H48       43.2313    34.6892    16.9740 H          1 SUBUNIT  0
   49 H49       41.9078    33.5840    16.7292 H          1 SUBUNIT  0
   50 H50       42.5727    32.9591    13.0738 H          1 SUBUNIT  0
   51 H51       41.5374    32.5230    14.3997 H          1 SUBUNIT  0
   52 H52       40.4592    34.1679    12.8858 H          1 SUBUNIT  0
   53 H53       41.7947    35.2583    13.0922 H          1 SUBUNIT  0
   54 C54       39.7123    36.3588    14.3412 C.3        1 SUBUNIT  0
   55 C55       39.4491    34.2059    15.4583 C.3        1 SUBUNIT  0
   56 C56       38.3083    35.8384    14.0348 C.3        1 SUBUNIT  0
   57 C57       38.0646    34.7407    15.0684 C.3        1 SUBUNIT  0
   58 H58       37.5520    36.6225    14.0709 H          1 SUBUNIT  0
   59 H59       38.2931    35.4122    13.0317 H          1 SUBUNIT  0
   60 H60       40.1627    36.8515    13.4782 H          1 SUBUNIT  0
   61 H61       39.6747    37.1023    15.1304 H          1 SUBUNIT  0
   62 H62       39.5720    33.1726    15.1375 H          1 SUBUNIT  0
   63 H63       39.5287    34.1876    16.5462 H          1 SUBUNIT  0
   64 H64       37.5690    35.1429    15.9454 H          1 SUBUNIT  0
   65 H65       37.3989    33.9642    14.7007 H          1 SUBUNIT  0
@<TRIPOS>BOND
    1     1     2 1
    2     1    23 1
    3     1    24 1
    4     1    25 1
    5     2     3 1
    6     2    20 1
    7     2    26 1
    8     3     4 1
    9     3    27 1
   10     4     5 2
   11     4     6 1
   12     6     7 1
   13     6     9 1
   14     6    28 1
   15     7     8 1
   16     7    41 1
   17     7    42 1
   18     8    29 1
   19     9    10 1
   20     9    30 1
   21    10    11 2
   22    10    16 1
   23    12    13 1
   24    12    31 1
   25    12    32 1
   26    12    33 1
   27    13    14 1
   28    13    17 1
   29    13    34 1
   30    14    15 1
   31    14    35 1
   32    14    36 1
   33    15    16 1
   34    15    37 1
   35    15    38 1
   36    16    39 1
   37    16    40 1
   38    17    18 2
   39    17    19 1
   40    20    21 2
   41    20    22 1
   42    41    43 1
   43    41    48 1
   44    41    49 1
   45    42    44 1
   46    42    50 1
   47    42    51 1
   48    43    45 1
   49    43    46 1
   50    43    47 1
   51    44    45 1
   52    44    52 1
   53    44    53 1
   54    45    54 1
   55    45    55 1
   56    54    56 1
   57    54    60 1
   58    54    61 1
   59    55    57 1
   60    55    62 1
   61    55    63 1
   62    56    57 1
   63    56    58 1
   64    56    59 1
   65    57    64 1
   66    57    65 1
@<TRIPOS>SUBSTRUCTURE
1   ****   1
@<SCITEGIC>MOL_PROPERTY
LigScore1_Dreiding
SciTegic.value.StringValue
6.85

@<SCITEGIC>MOL_PROPERTY
LigScore2_Dreiding
SciTegic.value.StringValue
6.65

@<SCITEGIC>MOL_PROPERTY
-PLP1
SciTegic.value.StringValue
84.56

@<SCITEGIC>MOL_PROPERTY
-PLP2
SciTegic.value.StringValue
84.82

@<SCITEGIC>MOL_PROPERTY
-PMF
SciTegic.value.StringValue
143.55

@<SCITEGIC>MOL_PROPERTY
TopHits
SciTegic.value.StringValue
10

@<SCITEGIC>MOL_PROPERTY
POSE_NUMBER
SciTegic.value.StringValue
3

@<SCITEGIC>MOL_PROPERTY
FRAGMENTS
SciTegic.value.StringValue
C36 C37

@<SCITEGIC>MOL_PROPERTY
MW
SciTegic.value.StringValue
456.58

@<SCITEGIC>MOL_PROPERTY
GENERATION
SciTegic.value.StringValue
2

@<SCITEGIC>MOL_PROPERTY
FAMILY
SciTegic.value.StringValue
1

@<SCITEGIC>MOL_PROPERTY
LUDI3
SciTegic.value.StringValue
411

@<SCITEGIC>MOL_PROPERTY
-CDOCKER_ENERGY
SciTegic.value.StringValue
55.4449337

@<SCITEGIC>MOL_PROPERTY
-CDOCKER_INTERACTION_ENERGY
SciTegic.value.StringValue
68.4539627

@<SCITEGIC>MOL_PROPERTY
Consensus
SciTegic.value.StringValue
5

@<SCITEGIC>ATOM_PROPERTY
Formal Charge
SciTegic.value.StringValue
1 0
2 0
3 0
4 0
5 0
6 0
7 0
8 0
9 0
10 0
11 0
12 +1
13 0
14 0
15 0
16 0
17 0
18 0
19 -1
20 0
21 0
22 -1
23 0
24 0
25 0
26 0
27 0
28 0
29 0
30 0
31 0
32 0
33 0
34 0
35 0
36 0
37 0
38 0
39 0
40 0
41 0
42 0
43 0
44 0
45 0
46 0
47 0
48 0
49 0
50 0
51 0
52 0
53 0
54 0
55 0
56 0
57 0
58 0
59 0
60 0
61 0
62 0
63 0
64 0
65 0

@<SCITEGIC>ATOM_PROPERTY
pdb_tempFactor
SciTegic.value.DoubleValue
1 0
2 0
3 0
4 0
5 0
6 0
7 0
8 0
9 0
10 0
11 0
12 0
13 0
14 0
15 0
16 0
17 0
18 0
19 0
20 0
21 0
22 0
23 0
24 0
25 0
26 0
27 0
28 0
29 0
30 0
31 0
32 0
33 0
34 0
35 0
36 0
37 0
38 0
39 0
40 0
41 0
42 0
43 0
44 0
45 0
46 0
47 0
48 0
49 0
50 0
51 0
52 0
53 0
54 0
55 0
56 0
57 0
58 0
59 0
60 0
61 0
62 0
63 0
64 0
65 0

@<SCITEGIC>ATOM_PROPERTY
pdb_occupancy
SciTegic.value.DoubleValue
1 1
2 1
3 1
4 1
5 1
6 1
7 1
8 1
9 1
10 1
11 1
12 1
13 1
14 1
15 1
16 1
17 1
18 1
19 1
20 1
21 1
22 1
23 1
24 1
25 1
26 1
27 1
28 1
29 1
30 1
31 1
32 1
33 1
34 1
35 1
36 1
37 1
38 1
39 1
40 1
41 1
42 1
43 1
44 1
45 1
46 1
47 1
48 1
49 1
50 1
51 1
52 1
53 1
54 1
55 1
56 1
57 1
58 1
59 1
60 1
61 1
62 1
63 1
64 1
65 1

@<TRIPOS>MOLECULE
dpp4_51_Evo_6
53  55  1  0  0
SMALL
FORMAL_CHARGES
@<TRIPOS>ATOM
    1 C1        45.0070    37.1407    17.3416 C.3        1 SUBUNIT  0
    2 C2        44.9450    35.8846    16.4570 C.3        1 SUBUNIT  0
    3 N3        43.5553    35.4750    16.1926 N.am       1 SUBUNIT  0
    4 C4        43.1426    34.8732    15.0521 C.2        1 SUBUNIT  0
    5 C5        41.7166    34.3425    15.2712 C.3        1 SUBUNIT  0
    6 C6        41.6729    34.2550    16.7990 C.3        1 SUBUNIT  0
    7 C7        42.5462    35.4284    17.2481 C.3        1 SUBUNIT  0
    8 N8        41.4082    33.1143    14.5325 N.pl3      1 SUBUNIT  0
    9 O9        43.6482    31.9953    14.9161 O.2        1 SUBUNIT  0
   10 S10       42.2632    31.6401    14.8892 S.o2       1 SUBUNIT  0
   11 O11       41.6503    31.1301    16.0783 O.2        1 SUBUNIT  0
   12 C12       41.9585    30.5244    13.5318 C.3        1 SUBUNIT  0
   13 C13       42.4868    31.1324    12.2277 C.3        1 SUBUNIT  0
   14 C14       42.1384    30.2478    11.0513 C.2        1 SUBUNIT  0
   15 C15       41.6601    30.6870     9.8105 C.2        1 SUBUNIT  0
   16 C16       41.4277    29.6125     8.9278 C.2        1 SUBUNIT  0
   17 C17       41.7259    28.3689     9.5093 C.2        1 SUBUNIT  0
   18 S18       42.2936    28.5574    11.1014 S.3        1 SUBUNIT  0
   19 Cl19      41.5356    26.8672     8.7117 Cl         1 SUBUNIT  0
   20 O20       43.7860    34.7280    14.0195 O.2        1 SUBUNIT  0
   21 C21       45.6733    34.7009    17.1441 C.2        1 SUBUNIT  0
   22 O22       45.0174    33.7480    17.5471 O.2        1 SUBUNIT  0
   23 N23       47.0387    34.7647    17.2806 N.am       1 SUBUNIT  0
   24 C24       47.7265    33.7013    18.0329 C.3        1 SUBUNIT  0
   25 C25       49.0469    33.2923    17.3746 C.3        1 SUBUNIT  0
   26 O26       49.8114    34.4442    17.0938 O.3        1 SUBUNIT  0
   27 C27       49.1940    35.3218    16.1784 C.3        1 SUBUNIT  0
   28 C28       47.8905    35.8580    16.7773 C.3        1 SUBUNIT  0
   29 H29       46.0188    37.5221    17.4679 H          1 SUBUNIT  0
   30 H30       44.4194    37.9429    16.9002 H          1 SUBUNIT  0
   31 H31       44.6116    36.9439    18.3383 H          1 SUBUNIT  0
   32 H32       45.4237    36.0900    15.4994 H          1 SUBUNIT  0
   33 H33       41.0255    35.1105    14.9221 H          1 SUBUNIT  0
   34 H34       42.1852    33.3357    17.0884 H          1 SUBUNIT  0
   35 H35       42.9946    35.2725    18.2286 H          1 SUBUNIT  0
   36 H36       41.9855    36.3642    17.2652 H          1 SUBUNIT  0
   37 H37       40.4177    32.9201    14.5895 H          1 SUBUNIT  0
   38 H38       40.8889    30.3331    13.4666 H          1 SUBUNIT  0
   39 H39       42.4491    29.5738    13.7411 H          1 SUBUNIT  0
   40 H40       43.5678    31.2638    12.2724 H          1 SUBUNIT  0
   41 H41       42.0502    32.1191    12.0703 H          1 SUBUNIT  0
   42 H42       41.4840    31.7220     9.5633 H          1 SUBUNIT  0
   43 H43       41.0575    29.7450     7.9240 H          1 SUBUNIT  0
   44 H44       47.1031    32.8137    18.1465 H          1 SUBUNIT  0
   45 H45       47.9222    34.0701    19.0398 H          1 SUBUNIT  0
   46 H46       49.6121    32.6359    18.0361 H          1 SUBUNIT  0
   47 H47       48.8620    32.7400    16.4525 H          1 SUBUNIT  0
   48 H48       49.8765    36.1404    15.9566 H          1 SUBUNIT  0
   49 H49       48.9992    34.8002    15.2400 H          1 SUBUNIT  0
   50 H50       48.1272    36.5204    17.6103 H          1 SUBUNIT  0
   51 H51       47.3961    36.4638    16.0239 H          1 SUBUNIT  0
   52 O52       40.3474    34.2452    17.2888 O.3        1 SUBUNIT  0
   53 H53       40.3627    34.2752    18.2440 H          1 SUBUNIT  0
@<TRIPOS>BOND
    1     1     2 1
    2     1    29 1
    3     1    30 1
    4     1    31 1
    5     2     3 1
    6     2    21 1
    7     2    32 1
    8     3     4 1
    9     3     7 1
   10     4     5 1
   11     4    20 2
   12     5     6 1
   13     5     8 1
   14     5    33 1
   15     6     7 1
   16     6    34 1
   17     6    52 1
   18     7    35 1
   19     7    36 1
   20     8    10 1
   21     8    37 1
   22     9    10 2
   23    10    11 2
   24    10    12 1
   25    12    13 1
   26    12    38 1
   27    12    39 1
   28    13    14 1
   29    13    40 1
   30    13    41 1
   31    14    15 2
   32    14    18 1
   33    15    16 1
   34    15    42 1
   35    16    17 2
   36    16    43 1
   37    17    18 1
   38    17    19 1
   39    21    22 2
   40    21    23 1
   41    23    24 1
   42    23    28 1
   43    24    25 1
   44    24    44 1
   45    24    45 1
   46    25    26 1
   47    25    46 1
   48    25    47 1
   49    26    27 1
   50    27    28 1
   51    27    48 1
   52    27    49 1
   53    28    50 1
   54    28    51 1
   55    52    53 1
@<TRIPOS>SUBSTRUCTURE
1   ****   1
@<SCITEGIC>MOL_PROPERTY
LigScore1_Dreiding
SciTegic.value.StringValue
5.18

@<SCITEGIC>MOL_PROPERTY
LigScore2_Dreiding
SciTegic.value.StringValue
6.34

@<SCITEGIC>MOL_PROPERTY
-PLP1
SciTegic.value.StringValue
77.91

@<SCITEGIC>MOL_PROPERTY
-PLP2
SciTegic.value.StringValue
80.32

@<SCITEGIC>MOL_PROPERTY
-PMF
SciTegic.value.StringValue
116.96

@<SCITEGIC>MOL_PROPERTY
TopHits
SciTegic.value.StringValue
10

@<SCITEGIC>MOL_PROPERTY
POSE_NUMBER
SciTegic.value.StringValue
2

@<SCITEGIC>MOL_PROPERTY
FRAGMENTS
SciTegic.value.StringValue
U04

@<SCITEGIC>MOL_PROPERTY
MW
SciTegic.value.StringValue
465.97

@<SCITEGIC>MOL_PROPERTY
GENERATION
SciTegic.value.StringValue
1

@<SCITEGIC>MOL_PROPERTY
FAMILY
SciTegic.value.StringValue
1

@<SCITEGIC>MOL_PROPERTY
LUDI3
SciTegic.value.StringValue
368

@<SCITEGIC>MOL_PROPERTY
-CDOCKER_ENERGY
SciTegic.value.StringValue
43.1377396

@<SCITEGIC>MOL_PROPERTY
-CDOCKER_INTERACTION_ENERGY
SciTegic.value.StringValue
46.6730716

@<SCITEGIC>MOL_PROPERTY
Consensus
SciTegic.value.StringValue
5

@<SCITEGIC>ATOM_PROPERTY
Formal Charge
SciTegic.value.StringValue
1 0
2 0
3 0
4 0
5 0
6 0
7 0
8 0
9 0
10 0
11 0
12 0
13 0
14 0
15 0
16 0
17 0
18 0
19 0
20 0
21 0
22 0
23 0
24 0
25 0
26 0
27 0
28 0
29 0
30 0
31 0
32 0
33 0
34 0
35 0
36 0
37 0
38 0
39 0
40 0
41 0
42 0
43 0
44 0
45 0
46 0
47 0
48 0
49 0
50 0
51 0
52 0
53 0

@<SCITEGIC>ATOM_PROPERTY
pdb_tempFactor
SciTegic.value.DoubleValue
1 0
2 0
3 0
4 0
5 0
6 0
7 0
8 0
9 0
10 0
11 0
12 0
13 0
14 0
15 0
16 0
17 0
18 0
19 0
20 0
21 0
22 0
23 0
24 0
25 0
26 0
27 0
28 0
29 0
30 0
31 0
32 0
33 0
34 0
35 0
36 0
37 0
38 0
39 0
40 0
41 0
42 0
43 0
44 0
45 0
46 0
47 0
48 0
49 0
50 0
51 0
52 0
53 0

@<SCITEGIC>ATOM_PROPERTY
pdb_occupancy
SciTegic.value.DoubleValue
1 1
2 1
3 1
4 1
5 1
6 1
7 1
8 1
9 1
10 1
11 1
12 1
13 1
14 1
15 1
16 1
17 1
18 1
19 1
20 1
21 1
22 1
23 1
24 1
25 1
26 1
27 1
28 1
29 1
30 1
31 1
32 1
33 1
34 1
35 1
36 1
37 1
38 1
39 1
40 1
41 1
42 1
43 1
44 1
45 1
46 1
47 1
48 1
49 1
50 1
51 1
52 1
53 1

@<TRIPOS>MOLECULE
Alogliptin_Evo_1
56  59  1  0  0
SMALL
FORMAL_CHARGES
@<TRIPOS>ATOM
    1 O1        41.4932    33.1940    11.9921 O.2        1 SUBUNIT  0
    2 C2        42.1931    32.7198    12.8805 C.2        1 SUBUNIT  0
    3 N3        42.4753    31.3708    12.9398 N.am       1 SUBUNIT  0
    4 C4        41.8154    30.4498    11.9812 C.3        1 SUBUNIT  0
    5 N5        42.7227    33.5151    13.8623 N.am       1 SUBUNIT  0
    6 C6        42.3045    34.9346    13.9082 C.3        1 SUBUNIT  0
    7 C7        40.8114    35.2162    13.9994 C.2        1 SUBUNIT  0
    8 C8        39.9274    34.5550    14.8650 C.2        1 SUBUNIT  0
    9 C9        40.3478    33.4201    15.6373 C.1        1 SUBUNIT  0
   10 N10       40.6754    32.4788    16.2305 N.1        1 SUBUNIT  0
   11 C11       38.5852    34.9230    14.9405 C.2        1 SUBUNIT  0
   12 C12       38.0958    35.9344    14.1307 C.2        1 SUBUNIT  0
   13 C13       38.9501    36.5928    13.2634 C.2        1 SUBUNIT  0
   14 C14       40.2899    36.2353    13.2044 C.2        1 SUBUNIT  0
   15 C15       43.6985    33.0025    14.8519 C.2        1 SUBUNIT  0
   16 C16       43.9785    31.6935    14.8615 C.2        1 SUBUNIT  0
   17 C17       43.3279    30.8260    13.8674 C.2        1 SUBUNIT  0
   18 O18       43.6061    29.6348    13.9426 O.2        1 SUBUNIT  0
   19 N19       44.3822    33.8710    15.8236 N.pl3      1 SUBUNIT  0
   20 C20       43.7747    34.1932    17.1146 C.3        1 SUBUNIT  0
   21 C21       43.9259    35.6751    17.4813 C.3        1 SUBUNIT  0
   22 N22       43.5329    35.8544    18.8662 N.3        1 SUBUNIT  0
   23 C23       45.3570    36.1822    17.2619 C.3        1 SUBUNIT  0
   24 C24       45.8580    35.8442    15.8558 C.3        1 SUBUNIT  0
   25 C25       45.7497    34.3409    15.5989 C.3        1 SUBUNIT  0
   26 H26       41.0832    30.9856    11.3784 H          1 SUBUNIT  0
   27 H27       42.6998    35.4320    13.0225 H          1 SUBUNIT  0
   28 H28       42.7702    35.4442    14.7489 H          1 SUBUNIT  0
   29 H29       37.9060    34.4127    15.6115 H          1 SUBUNIT  0
   30 H30       37.0539    36.2121    14.1868 H          1 SUBUNIT  0
   31 H31       38.5730    37.3897    12.6392 H          1 SUBUNIT  0
   32 H32       40.9352    36.7623    12.5196 H          1 SUBUNIT  0
   33 H33       44.6632    31.2762    15.5761 H          1 SUBUNIT  0
   34 H34       44.2407    33.5666    17.8769 H          1 SUBUNIT  0
   35 H35       42.7196    33.9274    17.1052 H          1 SUBUNIT  0
   36 H36       43.2397    36.2679    16.8764 H          1 SUBUNIT  0
   37 H37       42.5714    35.5736    19.0187 H          1 SUBUNIT  0
   38 H38       43.5957    36.8233    19.1516 H          1 SUBUNIT  0
   39 H39       46.0211    35.7262    17.9975 H          1 SUBUNIT  0
   40 H40       45.4005    37.2600    17.4245 H          1 SUBUNIT  0
   41 H41       46.8918    36.1700    15.7375 H          1 SUBUNIT  0
   42 H42       45.2655    36.3814    15.1155 H          1 SUBUNIT  0
   43 H43       46.4146    33.8024    16.2742 H          1 SUBUNIT  0
   44 H44       46.0773    34.0958    14.5914 H          1 SUBUNIT  0
   45 C45       41.0429    29.2971    12.6611 C.3        1 SUBUNIT  0
   46 C46       42.7758    29.7847    10.9793 C.3        1 SUBUNIT  0
   47 C47       41.6031    27.9966    12.0786 C.3        1 SUBUNIT  0
   48 C48       42.1808    28.4000    10.7246 C.3        1 SUBUNIT  0
   49 H49       42.4062    27.6280    12.7179 H          1 SUBUNIT  0
   50 H50       40.8535    27.2075    12.0058 H          1 SUBUNIT  0
   51 H51       39.9863    29.3836    12.4257 H          1 SUBUNIT  0
   52 H52       41.1039    29.3092    13.7496 H          1 SUBUNIT  0
   53 H53       42.8841    30.3617    10.0606 H          1 SUBUNIT  0
   54 H54       43.7708    29.6709    11.4098 H          1 SUBUNIT  0
   55 H55       42.9157    27.6855    10.3516 H          1 SUBUNIT  0
   56 H56       41.3779    28.4715     9.9887 H          1 SUBUNIT  0
@<TRIPOS>BOND
    1     1     2 2
    2     2     3 1
    3     2     5 1
    4     3     4 1
    5     3    17 1
    6     4    26 1
    7     4    45 1
    8     4    46 1
    9     5     6 1
   10     5    15 1
   11     6     7 1
   12     6    27 1
   13     6    28 1
   14     7     8 2
   15     7    14 1
   16     8     9 1
   17     8    11 1
   18     9    10 3
   19    11    12 2
   20    11    29 1
   21    12    13 1
   22    12    30 1
   23    13    14 2
   24    13    31 1
   25    14    32 1
   26    15    16 2
   27    15    19 1
   28    16    17 1
   29    16    33 1
   30    17    18 2
   31    19    20 1
   32    19    25 1
   33    20    21 1
   34    20    34 1
   35    20    35 1
   36    21    22 1
   37    21    23 1
   38    21    36 1
   39    22    37 1
   40    22    38 1
   41    23    24 1
   42    23    39 1
   43    23    40 1
   44    24    25 1
   45    24    41 1
   46    24    42 1
   47    25    43 1
   48    25    44 1
   49    45    47 1
   50    45    51 1
   51    45    52 1
   52    46    48 1
   53    46    53 1
   54    46    54 1
   55    47    48 1
   56    47    49 1
   57    47    50 1
   58    48    55 1
   59    48    56 1
@<TRIPOS>SUBSTRUCTURE
1   ****   1
@<SCITEGIC>MOL_PROPERTY
LigScore1_Dreiding
SciTegic.value.StringValue
3.66

@<SCITEGIC>MOL_PROPERTY
LigScore2_Dreiding
SciTegic.value.StringValue
6.29

@<SCITEGIC>MOL_PROPERTY
-PLP1
SciTegic.value.StringValue
99.26

@<SCITEGIC>MOL_PROPERTY
-PLP2
SciTegic.value.StringValue
92.17

@<SCITEGIC>MOL_PROPERTY
-PMF
SciTegic.value.StringValue
154.85

@<SCITEGIC>MOL_PROPERTY
TopHits
SciTegic.value.StringValue
10

@<SCITEGIC>MOL_PROPERTY
POSE_NUMBER
SciTegic.value.StringValue
1

@<SCITEGIC>MOL_PROPERTY
FRAGMENTS
SciTegic.value.StringValue
C37

@<SCITEGIC>MOL_PROPERTY
MW
SciTegic.value.StringValue
393.49

@<SCITEGIC>MOL_PROPERTY
GENERATION
SciTegic.value.StringValue
1

@<SCITEGIC>MOL_PROPERTY
FAMILY
SciTegic.value.StringValue
1

@<SCITEGIC>MOL_PROPERTY
LUDI3
SciTegic.value.StringValue
849

@<SCITEGIC>MOL_PROPERTY
-CDOCKER_ENERGY
SciTegic.value.StringValue
19.2753488

@<SCITEGIC>MOL_PROPERTY
-CDOCKER_INTERACTION_ENERGY
SciTegic.value.StringValue
44.9092495

@<SCITEGIC>MOL_PROPERTY
Consensus
SciTegic.value.StringValue
6

@<SCITEGIC>ATOM_PROPERTY
Formal Charge
SciTegic.value.StringValue
1 0
2 0
3 0
4 0
5 0
6 0
7 0
8 0
9 0
10 0
11 0
12 0
13 0
14 0
15 0
16 0
17 0
18 0
19 0
20 0
21 0
22 0
23 0
24 0
25 0
26 0
27 0
28 0
29 0
30 0
31 0
32 0
33 0
34 0
35 0
36 0
37 0
38 0
39 0
40 0
41 0
42 0
43 0
44 0
45 0
46 0
47 0
48 0
49 0
50 0
51 0
52 0
53 0
54 0
55 0
56 0

@<SCITEGIC>ATOM_PROPERTY
pdb_tempFactor
SciTegic.value.DoubleValue
1 0
2 0
3 0
4 0
5 0
6 0
7 0
8 0
9 0
10 0
11 0
12 0
13 0
14 0
15 0
16 0
17 0
18 0
19 0
20 0
21 0
22 0
23 0
24 0
25 0
26 0
27 0
28 0
29 0
30 0
31 0
32 0
33 0
34 0
35 0
36 0
37 0
38 0
39 0
40 0
41 0
42 0
43 0
44 0
45 0
46 0
47 0
48 0
49 0
50 0
51 0
52 0
53 0
54 0
55 0
56 0

@<SCITEGIC>ATOM_PROPERTY
pdb_occupancy
SciTegic.value.DoubleValue
1 1
2 1
3 1
4 1
5 1
6 1
7 1
8 1
9 1
10 1
11 1
12 1
13 1
14 1
15 1
16 1
17 1
18 1
19 1
20 1
21 1
22 1
23 1
24 1
25 1
26 1
27 1
28 1
29 1
30 1
31 1
32 1
33 1
34 1
35 1
36 1
37 1
38 1
39 1
40 1
41 1
42 1
43 1
44 1
45 1
46 1
47 1
48 1
49 1
50 1
51 1
52 1
53 1
54 1
55 1
56 1
