# Supplementary material for: Discovery of Novel DPP-IV Inhibitors as Potential Candidates for the Treatment of Type 2 Diabetes Mellitus Predicted by 3D QSAR Pharmacophore Models, Molecular Docking and De Novo Evolution
Source: Molecules. 2019 Aug 7;24(16):2870. doi: 10.3390/molecules24162870 (PMC6720998; doi:10.3390/molecules24162870)
Supplement: Supplementary file 1 [file molecules-24-02870-s001.zip › Supplementary materials/Docking_after_denovoevolution/Alogliptin_evo.mol2]

#	Created by:	Discovery Studio
#	Creation time:	2019-08-05T17:23:57Z

@<TRIPOS>MOLECULE
Evo_1
   56    59     0 0 0
SMALL
USER_CHARGES


@<TRIPOS>ATOM
      1 O1           41.493200   33.194000   11.992100 O.2      1 SUBUNIT    0.0000
      2 C2           42.193100   32.719800   12.880500 C.2      1 SUBUNIT    0.0000
      3 N3           42.475300   31.370800   12.939800 N.am     1 SUBUNIT    0.0000
      4 C4           41.815400   30.449800   11.981200 C.3      1 SUBUNIT    0.0000
      5 N5           42.722700   33.515100   13.862300 N.am     1 SUBUNIT    0.0000
      6 C6           42.304500   34.934600   13.908200 C.3      1 SUBUNIT    0.0000
      7 C7           40.811400   35.216200   13.999400 C.2      1 SUBUNIT    0.0000
      8 C8           39.927400   34.555000   14.865000 C.2      1 SUBUNIT    0.0000
      9 C9           40.347800   33.420100   15.637300 C.1      1 SUBUNIT    0.0000
     10 N10          40.675400   32.478800   16.230500 N.1      1 SUBUNIT    0.0000
     11 C11          38.585200   34.923000   14.940500 C.2      1 SUBUNIT    0.0000
     12 C12          38.095800   35.934400   14.130700 C.2      1 SUBUNIT    0.0000
     13 C13          38.950100   36.592800   13.263400 C.2      1 SUBUNIT    0.0000
     14 C14          40.289900   36.235300   13.204400 C.2      1 SUBUNIT    0.0000
     15 C15          43.698500   33.002500   14.851900 C.2      1 SUBUNIT    0.0000
     16 C16          43.978500   31.693500   14.861500 C.2      1 SUBUNIT    0.0000
     17 C17          43.327900   30.826000   13.867400 C.2      1 SUBUNIT    0.0000
     18 O18          43.606100   29.634800   13.942600 O.2      1 SUBUNIT    0.0000
     19 N19          44.382200   33.871000   15.823600 N.pl3    1 SUBUNIT    0.0000
     20 C20          43.774700   34.193200   17.114600 C.3      1 SUBUNIT    0.0000
     21 C21          43.925900   35.675100   17.481300 C.3      1 SUBUNIT    0.0000
     22 N22          43.532900   35.854400   18.866200 N.3      1 SUBUNIT    0.0000
     23 C23          45.357000   36.182200   17.261900 C.3      1 SUBUNIT    0.0000
     24 C24          45.858000   35.844200   15.855800 C.3      1 SUBUNIT    0.0000
     25 C25          45.749700   34.340900   15.598900 C.3      1 SUBUNIT    0.0000
     26 H26          41.083200   30.985600   11.378400 H        1 SUBUNIT    0.0000
     27 H27          42.699800   35.432000   13.022500 H        1 SUBUNIT    0.0000
     28 H28          42.770200   35.444200   14.748900 H        1 SUBUNIT    0.0000
     29 H29          37.906000   34.412700   15.611500 H        1 SUBUNIT    0.0000
     30 H30          37.053900   36.212100   14.186800 H        1 SUBUNIT    0.0000
     31 H31          38.573000   37.389700   12.639200 H        1 SUBUNIT    0.0000
     32 H32          40.935200   36.762300   12.519600 H        1 SUBUNIT    0.0000
     33 H33          44.663200   31.276200   15.576100 H        1 SUBUNIT    0.0000
     34 H34          44.240700   33.566600   17.876900 H        1 SUBUNIT    0.0000
     35 H35          42.719600   33.927400   17.105200 H        1 SUBUNIT    0.0000
     36 H36          43.239700   36.267900   16.876400 H        1 SUBUNIT    0.0000
     37 H37          42.571400   35.573600   19.018700 H        1 SUBUNIT    0.0000
     38 H38          43.595700   36.823300   19.151600 H        1 SUBUNIT    0.0000
     39 H39          46.021100   35.726200   17.997500 H        1 SUBUNIT    0.0000
     40 H40          45.400500   37.260000   17.424500 H        1 SUBUNIT    0.0000
     41 H41          46.891800   36.170000   15.737500 H        1 SUBUNIT    0.0000
     42 H42          45.265500   36.381400   15.115500 H        1 SUBUNIT    0.0000
     43 H43          46.414600   33.802400   16.274200 H        1 SUBUNIT    0.0000
     44 H44          46.077300   34.095800   14.591400 H        1 SUBUNIT    0.0000
     45 C45          41.042900   29.297100   12.661100 C.3      1 SUBUNIT    0.0000
     46 C46          42.775800   29.784700   10.979300 C.3      1 SUBUNIT    0.0000
     47 C47          41.603100   27.996600   12.078600 C.3      1 SUBUNIT    0.0000
     48 C48          42.180800   28.400000   10.724600 C.3      1 SUBUNIT    0.0000
     49 H49          42.406200   27.628000   12.717900 H        1 SUBUNIT    0.0000
     50 H50          40.853500   27.207500   12.005800 H        1 SUBUNIT    0.0000
     51 H51          39.986300   29.383600   12.425700 H        1 SUBUNIT    0.0000
     52 H52          41.103900   29.309200   13.749600 H        1 SUBUNIT    0.0000
     53 H53          42.884100   30.361700   10.060600 H        1 SUBUNIT    0.0000
     54 H54          43.770800   29.670900   11.409800 H        1 SUBUNIT    0.0000
     55 H55          42.915700   27.685500   10.351600 H        1 SUBUNIT    0.0000
     56 H56          41.377900   28.471500    9.988700 H        1 SUBUNIT    0.0000
@<TRIPOS>BOND
     1    1    2 2
     2    2    3 1
     3    2    5 1
     4    3    4 1
     5    3   17 1
     6    4   26 1
     7    4   45 1
     8    4   46 1
     9    5    6 1
    10    5   15 1
    11    6    7 1
    12    6   27 1
    13    6   28 1
    14    7    8 2
    15    7   14 1
    16    8    9 1
    17    8   11 1
    18    9   10 3
    19   11   12 2
    20   11   29 1
    21   12   13 1
    22   12   30 1
    23   13   14 2
    24   13   31 1
    25   14   32 1
    26   15   16 2
    27   15   19 1
    28   16   17 1
    29   16   33 1
    30   17   18 2
    31   19   20 1
    32   19   25 1
    33   20   21 1
    34   20   34 1
    35   20   35 1
    36   21   22 1
    37   21   23 1
    38   21   36 1
    39   22   37 1
    40   22   38 1
    41   23   24 1
    42   23   39 1
    43   23   40 1
    44   24   25 1
    45   24   41 1
    46   24   42 1
    47   25   43 1
    48   25   44 1
    49   45   47 1
    50   45   51 1
    51   45   52 1
    52   46   48 1
    53   46   53 1
    54   46   54 1
    55   47   48 1
    56   47   49 1
    57   47   50 1
    58   48   55 1
    59   48   56 1
@<SCITEGIC>MOL_PROPERTY
TopHits
SciTegic.value.IntegerValue
10

@<SCITEGIC>MOL_PROPERTY
-CDOCKER_ENERGY
SciTegic.value.DoubleValue
19.276897

@<SCITEGIC>MOL_PROPERTY
-CDOCKER_INTERACTION_ENERGY
SciTegic.value.DoubleValue
44.911560

@<SCITEGIC>MOL_PROPERTY
POSE_NUMBER
SciTegic.value.IntegerValue
1

@<SCITEGIC>MOL_PROPERTY
FRAGMENTS
SciTegic.value.StringValue
C37

@<SCITEGIC>MOL_PROPERTY
MW
SciTegic.value.DoubleValue
393.489990

@<SCITEGIC>MOL_PROPERTY
GENERATION
SciTegic.value.IntegerValue
1

@<SCITEGIC>MOL_PROPERTY
FAMILY
SciTegic.value.IntegerValue
1

@<SCITEGIC>MOL_PROPERTY
LUDI3
SciTegic.value.IntegerValue
849

@<SCITEGIC>ATOM_PROPERTY
Formal Charge
SciTegic.value.StringValue
1 0
2 0
3 0
4 0
5 0
6 0
7 0
8 0
9 0
10 0
11 0
12 0
13 0
14 0
15 0
16 0
17 0
18 0
19 0
20 0
21 0
22 0
23 0
24 0
25 0
26 0
27 0
28 0
29 0
30 0
31 0
32 0
33 0
34 0
35 0
36 0
37 0
38 0
39 0
40 0
41 0
42 0
43 0
44 0
45 0
46 0
47 0
48 0
49 0
50 0
51 0
52 0
53 0
54 0
55 0
56 0

@<SCITEGIC>ATOM_PROPERTY
pdb_tempFactor
SciTegic.value.DoubleValue
1 0.00
2 0.00
3 0.00
4 0.00
5 0.00
6 0.00
7 0.00
8 0.00
9 0.00
10 0.00
11 0.00
12 0.00
13 0.00
14 0.00
15 0.00
16 0.00
17 0.00
18 0.00
19 0.00
20 0.00
21 0.00
22 0.00
23 0.00
24 0.00
25 0.00
26 0.00
27 0.00
28 0.00
29 0.00
30 0.00
31 0.00
32 0.00
33 0.00
34 0.00
35 0.00
36 0.00
37 0.00
38 0.00
39 0.00
40 0.00
41 0.00
42 0.00
43 0.00
44 0.00
45 0.00
46 0.00
47 0.00
48 0.00
49 0.00
50 0.00
51 0.00
52 0.00
53 0.00
54 0.00
55 0.00
56 0.00

@<SCITEGIC>ATOM_PROPERTY
pdb_occupancy
SciTegic.value.DoubleValue
1 1.00
2 1.00
3 1.00
4 1.00
5 1.00
6 1.00
7 1.00
8 1.00
9 1.00
10 1.00
11 1.00
12 1.00
13 1.00
14 1.00
15 1.00
16 1.00
17 1.00
18 1.00
19 1.00
20 1.00
21 1.00
22 1.00
23 1.00
24 1.00
25 1.00
26 1.00
27 1.00
28 1.00
29 1.00
30 1.00
31 1.00
32 1.00
33 1.00
34 1.00
35 1.00
36 1.00
37 1.00
38 1.00
39 1.00
40 1.00
41 1.00
42 1.00
43 1.00
44 1.00
45 1.00
46 1.00
47 1.00
48 1.00
49 1.00
50 1.00
51 1.00
52 1.00
53 1.00
54 1.00
55 1.00
56 1.00

@<TRIPOS>MOLECULE
Evo_1
56  59  1  0  0
SMALL
FORMAL_CHARGES
@<TRIPOS>ATOM
    1 O1        41.6092    33.0938    12.1821 O.2        1 SUBUNIT  0
    2 C2        42.6289    32.8486    12.8164 C.2        1 SUBUNIT  0
    3 N3        43.4180    31.7411    12.5541 N.am       1 SUBUNIT  0
    4 C4        43.0779    30.7390    11.5018 C.3        1 SUBUNIT  0
    5 N5        43.0431    33.6974    13.8163 N.am       1 SUBUNIT  0
    6 C6        42.2101    34.8927    14.0706 C.3        1 SUBUNIT  0
    7 C7        40.9443    34.5674    14.8340 C.2        1 SUBUNIT  0
    8 C8        39.7058    35.1587    14.5498 C.2        1 SUBUNIT  0
    9 C9        39.5734    36.1935    13.5654 C.1        1 SUBUNIT  0
   10 N10       39.4342    37.0318    12.7789 N.1        1 SUBUNIT  0
   11 C11       38.5559    34.7783    15.2286 C.2        1 SUBUNIT  0
   12 C12       38.6353    33.8380    16.2369 C.2        1 SUBUNIT  0
   13 C13       39.8559    33.2823    16.5694 C.2        1 SUBUNIT  0
   14 C14       41.0011    33.6425    15.8753 C.2        1 SUBUNIT  0
   15 C15       44.2634    33.4591    14.6204 C.2        1 SUBUNIT  0
   16 C16       45.0267    32.4042    14.3078 C.2        1 SUBUNIT  0
   17 C17       44.6032    31.5186    13.2095 C.2        1 SUBUNIT  0
   18 O18       45.3773    30.6079    12.9406 O.2        1 SUBUNIT  0
   19 N19       44.6711    34.3146    15.7506 N.pl3      1 SUBUNIT  0
   20 C20       44.7221    33.7513    17.1044 C.3        1 SUBUNIT  0
   21 C21       44.2623    34.7336    18.1853 C.3        1 SUBUNIT  0
   22 N22       44.4625    34.1551    19.5083 N.3        1 SUBUNIT  0
   23 C23       44.9830    36.0764    18.0382 C.3        1 SUBUNIT  0
   24 C24       44.7428    36.6488    16.6368 C.3        1 SUBUNIT  0
   25 C25       45.2167    35.6664    15.5552 C.3        1 SUBUNIT  0
   26 H26       43.9094    30.7199    10.7970 H          1 SUBUNIT  0
   27 H27       41.9854    35.3745    13.1187 H          1 SUBUNIT  0
   28 H28       42.7569    35.6383    14.6430 H          1 SUBUNIT  0
   29 H29       37.5943    35.2184    15.0040 H          1 SUBUNIT  0
   30 H30       37.7481    33.5410    16.7718 H          1 SUBUNIT  0
   31 H31       39.8953    32.5656    17.3724 H          1 SUBUNIT  0
   32 H32       41.9389    33.1911    16.1614 H          1 SUBUNIT  0
   33 H33       45.9339    32.1932    14.8430 H          1 SUBUNIT  0
   34 H34       45.7481    33.4431    17.3051 H          1 SUBUNIT  0
   35 H35       44.1168    32.8455    17.1454 H          1 SUBUNIT  0
   36 H36       43.1917    34.9106    18.0787 H          1 SUBUNIT  0
   37 H37       43.6659    33.5751    19.7414 H          1 SUBUNIT  0
   38 H38       44.4593    34.8904    20.2057 H          1 SUBUNIT  0
   39 H39       46.0523    35.9477    18.2097 H          1 SUBUNIT  0
   40 H40       44.6310    36.7753    18.7973 H          1 SUBUNIT  0
   41 H41       45.2550    37.6063    16.5295 H          1 SUBUNIT  0
   42 H42       43.6782    36.8498    16.5097 H          1 SUBUNIT  0
   43 H43       46.3046    35.6007    15.5816 H          1 SUBUNIT  0
   44 H44       44.9571    36.0391    14.5640 H          1 SUBUNIT  0
   45 C45       41.8143    30.9120    10.6487 C.3        1 SUBUNIT  0
   46 C46       42.9085    29.3006    12.0202 C.3        1 SUBUNIT  0
   47 C47       41.7143    29.5892     9.8955 C.3        1 SUBUNIT  0
   48 C48       42.1629    28.5363    10.9151 C.3        1 SUBUNIT  0
   49 H49       40.7182    29.3950     9.5026 H          1 SUBUNIT  0
   50 H50       42.4007    29.6070     9.0481 H          1 SUBUNIT  0
   51 H51       41.8423    31.7752     9.9854 H          1 SUBUNIT  0
   52 H52       40.9414    30.9942    11.2914 H          1 SUBUNIT  0
   53 H53       43.8592    28.8255    12.2603 H          1 SUBUNIT  0
   54 H54       42.3077    29.3074    12.9301 H          1 SUBUNIT  0
   55 H55       41.3066    28.0148    11.3404 H          1 SUBUNIT  0
   56 H56       42.7983    27.7872    10.4435 H          1 SUBUNIT  0
@<TRIPOS>BOND
    1     1     2 2
    2     2     3 1
    3     2     5 1
    4     3     4 1
    5     3    17 1
    6     4    26 1
    7     4    45 1
    8     4    46 1
    9     5     6 1
   10     5    15 1
   11     6     7 1
   12     6    27 1
   13     6    28 1
   14     7     8 2
   15     7    14 1
   16     8     9 1
   17     8    11 1
   18     9    10 3
   19    11    12 2
   20    11    29 1
   21    12    13 1
   22    12    30 1
   23    13    14 2
   24    13    31 1
   25    14    32 1
   26    15    16 2
   27    15    19 1
   28    16    17 1
   29    16    33 1
   30    17    18 2
   31    19    20 1
   32    19    25 1
   33    20    21 1
   34    20    34 1
   35    20    35 1
   36    21    22 1
   37    21    23 1
   38    21    36 1
   39    22    37 1
   40    22    38 1
   41    23    24 1
   42    23    39 1
   43    23    40 1
   44    24    25 1
   45    24    41 1
   46    24    42 1
   47    25    43 1
   48    25    44 1
   49    45    47 1
   50    45    51 1
   51    45    52 1
   52    46    48 1
   53    46    53 1
   54    46    54 1
   55    47    48 1
   56    47    49 1
   57    47    50 1
   58    48    55 1
   59    48    56 1
@<TRIPOS>SUBSTRUCTURE
1   ****   1
@<SCITEGIC>MOL_PROPERTY
TopHits
SciTegic.value.StringValue
10

@<SCITEGIC>MOL_PROPERTY
-CDOCKER_ENERGY
SciTegic.value.StringValue
18.3487457

@<SCITEGIC>MOL_PROPERTY
-CDOCKER_INTERACTION_ENERGY
SciTegic.value.StringValue
45.3006194

@<SCITEGIC>MOL_PROPERTY
POSE_NUMBER
SciTegic.value.StringValue
2

@<SCITEGIC>MOL_PROPERTY
FRAGMENTS
SciTegic.value.StringValue
C37

@<SCITEGIC>MOL_PROPERTY
MW
SciTegic.value.StringValue
393.49

@<SCITEGIC>MOL_PROPERTY
GENERATION
SciTegic.value.StringValue
1

@<SCITEGIC>MOL_PROPERTY
FAMILY
SciTegic.value.StringValue
1

@<SCITEGIC>MOL_PROPERTY
LUDI3
SciTegic.value.StringValue
849

@<SCITEGIC>ATOM_PROPERTY
Formal Charge
SciTegic.value.StringValue
1 0
2 0
3 0
4 0
5 0
6 0
7 0
8 0
9 0
10 0
11 0
12 0
13 0
14 0
15 0
16 0
17 0
18 0
19 0
20 0
21 0
22 0
23 0
24 0
25 0
26 0
27 0
28 0
29 0
30 0
31 0
32 0
33 0
34 0
35 0
36 0
37 0
38 0
39 0
40 0
41 0
42 0
43 0
44 0
45 0
46 0
47 0
48 0
49 0
50 0
51 0
52 0
53 0
54 0
55 0
56 0

@<SCITEGIC>ATOM_PROPERTY
pdb_tempFactor
SciTegic.value.DoubleValue
1 0
2 0
3 0
4 0
5 0
6 0
7 0
8 0
9 0
10 0
11 0
12 0
13 0
14 0
15 0
16 0
17 0
18 0
19 0
20 0
21 0
22 0
23 0
24 0
25 0
26 0
27 0
28 0
29 0
30 0
31 0
32 0
33 0
34 0
35 0
36 0
37 0
38 0
39 0
40 0
41 0
42 0
43 0
44 0
45 0
46 0
47 0
48 0
49 0
50 0
51 0
52 0
53 0
54 0
55 0
56 0

@<SCITEGIC>ATOM_PROPERTY
pdb_occupancy
SciTegic.value.DoubleValue
1 1
2 1
3 1
4 1
5 1
6 1
7 1
8 1
9 1
10 1
11 1
12 1
13 1
14 1
15 1
16 1
17 1
18 1
19 1
20 1
21 1
22 1
23 1
24 1
25 1
26 1
27 1
28 1
29 1
30 1
31 1
32 1
33 1
34 1
35 1
36 1
37 1
38 1
39 1
40 1
41 1
42 1
43 1
44 1
45 1
46 1
47 1
48 1
49 1
50 1
51 1
52 1
53 1
54 1
55 1
56 1

@<TRIPOS>MOLECULE
Evo_1
56  59  1  0  0
SMALL
FORMAL_CHARGES
@<TRIPOS>ATOM
    1 O1        45.8121    31.3856    15.4758 O.2        1 SUBUNIT  0
    2 C2        45.2327    32.2600    16.1116 C.2        1 SUBUNIT  0
    3 N3        45.7118    32.7115    17.3225 N.am       1 SUBUNIT  0
    4 C4        46.9946    32.1699    17.8381 C.3        1 SUBUNIT  0
    5 N5        44.0730    32.8218    15.6410 N.am       1 SUBUNIT  0
    6 C6        43.5334    32.3143    14.3564 C.3        1 SUBUNIT  0
    7 C7        42.5911    31.1287    14.4702 C.2        1 SUBUNIT  0
    8 C8        41.9073    30.6274    13.3561 C.2        1 SUBUNIT  0
    9 C9        42.0411    31.2512    12.0690 C.1        1 SUBUNIT  0
   10 N10       42.1354    31.7526    11.0268 N.1        1 SUBUNIT  0
   11 C11       41.0692    29.5227    13.4621 C.2        1 SUBUNIT  0
   12 C12       40.8739    28.9152    14.6911 C.2        1 SUBUNIT  0
   13 C13       41.5431    29.3939    15.8051 C.2        1 SUBUNIT  0
   14 C14       42.3994    30.4818    15.6885 C.2        1 SUBUNIT  0
   15 C15       43.3623    33.8954    16.3688 C.2        1 SUBUNIT  0
   16 C16       43.8288    34.2783    17.5664 C.2        1 SUBUNIT  0
   17 C17       45.0602    33.6519    18.0820 C.2        1 SUBUNIT  0
   18 O18       45.4424    34.0275    19.1837 O.2        1 SUBUNIT  0
   19 N19       42.1726    34.5581    15.8118 N.pl3      1 SUBUNIT  0
   20 C20       40.8435    34.3390    16.3919 C.3        1 SUBUNIT  0
   21 C21       39.7629    34.1990    15.3138 C.3        1 SUBUNIT  0
   22 N22       38.4269    34.1194    15.8899 N.3        1 SUBUNIT  0
   23 C23       39.8399    35.3532    14.3065 C.3        1 SUBUNIT  0
   24 C24       41.2297    35.4183    13.6732 C.3        1 SUBUNIT  0
   25 C25       42.3015    35.5712    14.7580 C.3        1 SUBUNIT  0
   26 H26       47.3929    31.4127    17.1606 H          1 SUBUNIT  0
   27 H27       44.3476    32.0249    13.6895 H          1 SUBUNIT  0
   28 H28       43.0114    33.1183    13.8425 H          1 SUBUNIT  0
   29 H29       40.5388    29.1404    12.6007 H          1 SUBUNIT  0
   30 H30       40.1988    28.0766    14.7786 H          1 SUBUNIT  0
   31 H31       41.3958    28.9125    16.7597 H          1 SUBUNIT  0
   32 H32       42.9244    30.8202    16.5631 H          1 SUBUNIT  0
   33 H33       43.3295    35.0319    18.1460 H          1 SUBUNIT  0
   34 H34       40.6183    35.1748    17.0540 H          1 SUBUNIT  0
   35 H35       40.8575    33.4463    17.0173 H          1 SUBUNIT  0
   36 H36       39.9360    33.2565    14.7939 H          1 SUBUNIT  0
   37 H37       38.2607    34.9329    16.4713 H          1 SUBUNIT  0
   38 H38       38.3431    33.3077    16.4910 H          1 SUBUNIT  0
   39 H39       39.6226    36.2974    14.8085 H          1 SUBUNIT  0
   40 H40       39.0847    35.2357    13.5296 H          1 SUBUNIT  0
   41 H41       41.2869    36.2498    12.9694 H          1 SUBUNIT  0
   42 H42       41.4087    34.5095    13.0984 H          1 SUBUNIT  0
   43 H43       42.2160    36.5548    15.2208 H          1 SUBUNIT  0
   44 H44       43.2968    35.5219    14.3138 H          1 SUBUNIT  0
   45 C45       46.8813    31.4820    19.2125 C.3        1 SUBUNIT  0
   46 C46       48.0967    33.2376    17.9844 C.3        1 SUBUNIT  0
   47 C47       47.9033    32.1618    20.1284 C.3        1 SUBUNIT  0
   48 C48       48.9240    32.7985    19.1885 C.3        1 SUBUNIT  0
   49 H49       47.4075    32.9402    20.7095 H          1 SUBUNIT  0
   50 H50       48.3620    31.4686    20.8329 H          1 SUBUNIT  0
   51 H51       47.1115    30.4205    19.1185 H          1 SUBUNIT  0
   52 H52       45.8787    31.5569    19.6274 H          1 SUBUNIT  0
   53 H53       48.7001    33.3368    17.0820 H          1 SUBUNIT  0
   54 H54       47.6739    34.2206    18.1911 H          1 SUBUNIT  0
   55 H55       49.4584    33.6274    19.6528 H          1 SUBUNIT  0
   56 H56       49.6603    32.0546    18.8784 H          1 SUBUNIT  0
@<TRIPOS>BOND
    1     1     2 2
    2     2     3 1
    3     2     5 1
    4     3     4 1
    5     3    17 1
    6     4    26 1
    7     4    45 1
    8     4    46 1
    9     5     6 1
   10     5    15 1
   11     6     7 1
   12     6    27 1
   13     6    28 1
   14     7     8 2
   15     7    14 1
   16     8     9 1
   17     8    11 1
   18     9    10 3
   19    11    12 2
   20    11    29 1
   21    12    13 1
   22    12    30 1
   23    13    14 2
   24    13    31 1
   25    14    32 1
   26    15    16 2
   27    15    19 1
   28    16    17 1
   29    16    33 1
   30    17    18 2
   31    19    20 1
   32    19    25 1
   33    20    21 1
   34    20    34 1
   35    20    35 1
   36    21    22 1
   37    21    23 1
   38    21    36 1
   39    22    37 1
   40    22    38 1
   41    23    24 1
   42    23    39 1
   43    23    40 1
   44    24    25 1
   45    24    41 1
   46    24    42 1
   47    25    43 1
   48    25    44 1
   49    45    47 1
   50    45    51 1
   51    45    52 1
   52    46    48 1
   53    46    53 1
   54    46    54 1
   55    47    48 1
   56    47    49 1
   57    47    50 1
   58    48    55 1
   59    48    56 1
@<TRIPOS>SUBSTRUCTURE
1   ****   1
@<SCITEGIC>MOL_PROPERTY
TopHits
SciTegic.value.StringValue
10

@<SCITEGIC>MOL_PROPERTY
-CDOCKER_ENERGY
SciTegic.value.StringValue
13.7750448

@<SCITEGIC>MOL_PROPERTY
-CDOCKER_INTERACTION_ENERGY
SciTegic.value.StringValue
36.9251383

@<SCITEGIC>MOL_PROPERTY
POSE_NUMBER
SciTegic.value.StringValue
3

@<SCITEGIC>MOL_PROPERTY
FRAGMENTS
SciTegic.value.StringValue
C37

@<SCITEGIC>MOL_PROPERTY
MW
SciTegic.value.StringValue
393.49

@<SCITEGIC>MOL_PROPERTY
GENERATION
SciTegic.value.StringValue
1

@<SCITEGIC>MOL_PROPERTY
FAMILY
SciTegic.value.StringValue
1

@<SCITEGIC>MOL_PROPERTY
LUDI3
SciTegic.value.StringValue
849

@<SCITEGIC>ATOM_PROPERTY
Formal Charge
SciTegic.value.StringValue
1 0
2 0
3 0
4 0
5 0
6 0
7 0
8 0
9 0
10 0
11 0
12 0
13 0
14 0
15 0
16 0
17 0
18 0
19 0
20 0
21 0
22 0
23 0
24 0
25 0
26 0
27 0
28 0
29 0
30 0
31 0
32 0
33 0
34 0
35 0
36 0
37 0
38 0
39 0
40 0
41 0
42 0
43 0
44 0
45 0
46 0
47 0
48 0
49 0
50 0
51 0
52 0
53 0
54 0
55 0
56 0

@<SCITEGIC>ATOM_PROPERTY
pdb_tempFactor
SciTegic.value.DoubleValue
1 0
2 0
3 0
4 0
5 0
6 0
7 0
8 0
9 0
10 0
11 0
12 0
13 0
14 0
15 0
16 0
17 0
18 0
19 0
20 0
21 0
22 0
23 0
24 0
25 0
26 0
27 0
28 0
29 0
30 0
31 0
32 0
33 0
34 0
35 0
36 0
37 0
38 0
39 0
40 0
41 0
42 0
43 0
44 0
45 0
46 0
47 0
48 0
49 0
50 0
51 0
52 0
53 0
54 0
55 0
56 0

@<SCITEGIC>ATOM_PROPERTY
pdb_occupancy
SciTegic.value.DoubleValue
1 1
2 1
3 1
4 1
5 1
6 1
7 1
8 1
9 1
10 1
11 1
12 1
13 1
14 1
15 1
16 1
17 1
18 1
19 1
20 1
21 1
22 1
23 1
24 1
25 1
26 1
27 1
28 1
29 1
30 1
31 1
32 1
33 1
34 1
35 1
36 1
37 1
38 1
39 1
40 1
41 1
42 1
43 1
44 1
45 1
46 1
47 1
48 1
49 1
50 1
51 1
52 1
53 1
54 1
55 1
56 1

@<TRIPOS>MOLECULE
Evo_1
56  59  1  0  0
SMALL
FORMAL_CHARGES
@<TRIPOS>ATOM
    1 O1        44.7920    36.3638    14.6139 O.2        1 SUBUNIT  0
    2 C2        44.5086    35.3036    15.1618 C.2        1 SUBUNIT  0
    3 N3        43.2197    34.8169    15.1714 N.am       1 SUBUNIT  0
    4 C4        42.1615    35.6104    14.4989 C.3        1 SUBUNIT  0
    5 N5        45.4705    34.5579    15.7888 N.am       1 SUBUNIT  0
    6 C6        46.8567    35.0633    15.7702 C.3        1 SUBUNIT  0
    7 C7        47.2536    35.8603    16.9985 C.2        1 SUBUNIT  0
    8 C8        48.5978    36.1270    17.2917 C.2        1 SUBUNIT  0
    9 C9        49.6437    35.6271    16.4392 C.1        1 SUBUNIT  0
   10 N10       50.4880    35.2218    15.7548 N.1        1 SUBUNIT  0
   11 C11       48.9590    36.8775    18.4065 C.2        1 SUBUNIT  0
   12 C12       47.9797    37.3674    19.2559 C.2        1 SUBUNIT  0
   13 C13       46.6458    37.1095    18.9843 C.2        1 SUBUNIT  0
   14 C14       46.2852    36.3724    17.8649 C.2        1 SUBUNIT  0
   15 C15       45.1750    33.2800    16.4661 C.2        1 SUBUNIT  0
   16 C16       43.9144    32.8293    16.4525 C.2        1 SUBUNIT  0
   17 C17       42.8765    33.6347    15.7817 C.2        1 SUBUNIT  0
   18 O18       41.7450    33.1678    15.8172 O.2        1 SUBUNIT  0
   19 N19       46.2228    32.5009    17.1483 N.pl3      1 SUBUNIT  0
   20 C20       46.3189    32.4960    18.6105 C.3        1 SUBUNIT  0
   21 C21       47.7668    32.6117    19.1002 C.3        1 SUBUNIT  0
   22 N22       47.8330    32.4714    20.5501 N.3        1 SUBUNIT  0
   23 C23       48.6592    31.5773    18.4056 C.3        1 SUBUNIT  0
   24 C24       48.5726    31.7198    16.8841 C.3        1 SUBUNIT  0
   25 C25       47.1210    31.6126    16.4021 C.3        1 SUBUNIT  0
   26 H26       42.5914    36.4948    14.0301 H          1 SUBUNIT  0
   27 H27       47.0372    35.6774    14.8869 H          1 SUBUNIT  0
   28 H28       47.5292    34.2164    15.6519 H          1 SUBUNIT  0
   29 H29       49.9967    37.0878    18.6290 H          1 SUBUNIT  0
   30 H30       48.2528    37.9482    20.1253 H          1 SUBUNIT  0
   31 H31       45.8817    37.4839    19.6461 H          1 SUBUNIT  0
   32 H32       45.2306    36.2125    17.6963 H          1 SUBUNIT  0
   33 H33       43.6555    31.8996    16.9185 H          1 SUBUNIT  0
   34 H34       45.8768    31.5705    18.9790 H          1 SUBUNIT  0
   35 H35       45.7198    33.3095    19.0210 H          1 SUBUNIT  0
   36 H36       48.1355    33.6108    18.8674 H          1 SUBUNIT  0
   37 H37       47.1279    33.0440    20.9990 H          1 SUBUNIT  0
   38 H38       48.7318    32.7868    20.8903 H          1 SUBUNIT  0
   39 H39       48.3526    30.5718    18.6972 H          1 SUBUNIT  0
   40 H40       49.6931    31.6941    18.7306 H          1 SUBUNIT  0
   41 H41       49.1822    30.9570    16.3991 H          1 SUBUNIT  0
   42 H42       48.9888    32.6817    16.5880 H          1 SUBUNIT  0
   43 H43       46.7686    30.5873    16.5247 H          1 SUBUNIT  0
   44 H44       47.0625    31.8372    15.3363 H          1 SUBUNIT  0
   45 C45       41.0581    36.1407    15.4290 C.3        1 SUBUNIT  0
   46 C46       41.4253    34.9036    13.3548 C.3        1 SUBUNIT  0
   47 C47       39.7844    36.2019    14.5743 C.3        1 SUBUNIT  0
   48 C48       40.1820    35.7657    13.1646 C.3        1 SUBUNIT  0
   49 H49       39.0358    35.5203    14.9811 H          1 SUBUNIT  0
   50 H50       39.3511    37.2002    14.5582 H          1 SUBUNIT  0
   51 H51       41.3157    37.1187    15.8378 H          1 SUBUNIT  0
   52 H52       40.8950    35.4824    16.2821 H          1 SUBUNIT  0
   53 H53       42.0270    34.8387    12.4488 H          1 SUBUNIT  0
   54 H54       41.1229    33.8939    13.6287 H          1 SUBUNIT  0
   55 H55       39.3749    35.2488    12.6484 H          1 SUBUNIT  0
   56 H56       40.4436    36.6484    12.5791 H          1 SUBUNIT  0
@<TRIPOS>BOND
    1     1     2 2
    2     2     3 1
    3     2     5 1
    4     3     4 1
    5     3    17 1
    6     4    26 1
    7     4    45 1
    8     4    46 1
    9     5     6 1
   10     5    15 1
   11     6     7 1
   12     6    27 1
   13     6    28 1
   14     7     8 2
   15     7    14 1
   16     8     9 1
   17     8    11 1
   18     9    10 3
   19    11    12 2
   20    11    29 1
   21    12    13 1
   22    12    30 1
   23    13    14 2
   24    13    31 1
   25    14    32 1
   26    15    16 2
   27    15    19 1
   28    16    17 1
   29    16    33 1
   30    17    18 2
   31    19    20 1
   32    19    25 1
   33    20    21 1
   34    20    34 1
   35    20    35 1
   36    21    22 1
   37    21    23 1
   38    21    36 1
   39    22    37 1
   40    22    38 1
   41    23    24 1
   42    23    39 1
   43    23    40 1
   44    24    25 1
   45    24    41 1
   46    24    42 1
   47    25    43 1
   48    25    44 1
   49    45    47 1
   50    45    51 1
   51    45    52 1
   52    46    48 1
   53    46    53 1
   54    46    54 1
   55    47    48 1
   56    47    49 1
   57    47    50 1
   58    48    55 1
   59    48    56 1
@<TRIPOS>SUBSTRUCTURE
1   ****   1
@<SCITEGIC>MOL_PROPERTY
TopHits
SciTegic.value.StringValue
10

@<SCITEGIC>MOL_PROPERTY
-CDOCKER_ENERGY
SciTegic.value.StringValue
12.9819371

@<SCITEGIC>MOL_PROPERTY
-CDOCKER_INTERACTION_ENERGY
SciTegic.value.StringValue
35.0614105

@<SCITEGIC>MOL_PROPERTY
POSE_NUMBER
SciTegic.value.StringValue
4

@<SCITEGIC>MOL_PROPERTY
FRAGMENTS
SciTegic.value.StringValue
C37

@<SCITEGIC>MOL_PROPERTY
MW
SciTegic.value.StringValue
393.49

@<SCITEGIC>MOL_PROPERTY
GENERATION
SciTegic.value.StringValue
1

@<SCITEGIC>MOL_PROPERTY
FAMILY
SciTegic.value.StringValue
1

@<SCITEGIC>MOL_PROPERTY
LUDI3
SciTegic.value.StringValue
849

@<SCITEGIC>ATOM_PROPERTY
Formal Charge
SciTegic.value.StringValue
1 0
2 0
3 0
4 0
5 0
6 0
7 0
8 0
9 0
10 0
11 0
12 0
13 0
14 0
15 0
16 0
17 0
18 0
19 0
20 0
21 0
22 0
23 0
24 0
25 0
26 0
27 0
28 0
29 0
30 0
31 0
32 0
33 0
34 0
35 0
36 0
37 0
38 0
39 0
40 0
41 0
42 0
43 0
44 0
45 0
46 0
47 0
48 0
49 0
50 0
51 0
52 0
53 0
54 0
55 0
56 0

@<SCITEGIC>ATOM_PROPERTY
pdb_tempFactor
SciTegic.value.DoubleValue
1 0
2 0
3 0
4 0
5 0
6 0
7 0
8 0
9 0
10 0
11 0
12 0
13 0
14 0
15 0
16 0
17 0
18 0
19 0
20 0
21 0
22 0
23 0
24 0
25 0
26 0
27 0
28 0
29 0
30 0
31 0
32 0
33 0
34 0
35 0
36 0
37 0
38 0
39 0
40 0
41 0
42 0
43 0
44 0
45 0
46 0
47 0
48 0
49 0
50 0
51 0
52 0
53 0
54 0
55 0
56 0

@<SCITEGIC>ATOM_PROPERTY
pdb_occupancy
SciTegic.value.DoubleValue
1 1
2 1
3 1
4 1
5 1
6 1
7 1
8 1
9 1
10 1
11 1
12 1
13 1
14 1
15 1
16 1
17 1
18 1
19 1
20 1
21 1
22 1
23 1
24 1
25 1
26 1
27 1
28 1
29 1
30 1
31 1
32 1
33 1
34 1
35 1
36 1
37 1
38 1
39 1
40 1
41 1
42 1
43 1
44 1
45 1
46 1
47 1
48 1
49 1
50 1
51 1
52 1
53 1
54 1
55 1
56 1

@<TRIPOS>MOLECULE
Evo_1
56  59  1  0  0
SMALL
FORMAL_CHARGES
@<TRIPOS>ATOM
    1 O1        43.1398    32.9791    13.2929 O.2        1 SUBUNIT  0
    2 C2        43.8073    32.5525    14.2279 C.2        1 SUBUNIT  0
    3 N3        44.1086    31.2155    14.3385 N.am       1 SUBUNIT  0
    4 C4        43.4699    30.2526    13.4024 C.3        1 SUBUNIT  0
    5 N5        44.2622    33.3849    15.2166 N.am       1 SUBUNIT  0
    6 C6        43.6232    34.7131    15.3313 C.3        1 SUBUNIT  0
    7 C7        42.1184    34.6089    15.4871 C.2        1 SUBUNIT  0
    8 C8        41.2024    35.0493    14.5264 C.2        1 SUBUNIT  0
    9 C9        41.6609    35.6277    13.3018 C.1        1 SUBUNIT  0
   10 N10       42.0385    36.0747    12.3023 N.1        1 SUBUNIT  0
   11 C11       39.8326    34.8815    14.7015 C.2        1 SUBUNIT  0
   12 C12       39.3582    34.2256    15.8259 C.2        1 SUBUNIT  0
   13 C13       40.2550    33.7749    16.7800 C.2        1 SUBUNIT  0
   14 C14       41.6179    33.9866    16.6219 C.2        1 SUBUNIT  0
   15 C15       45.2974    32.9653    16.1878 C.2        1 SUBUNIT  0
   16 C16       45.6053    31.6601    16.2430 C.2        1 SUBUNIT  0
   17 C17       44.9477    30.7271    15.3053 C.2        1 SUBUNIT  0
   18 O18       45.2072    29.5394    15.4572 O.2        1 SUBUNIT  0
   19 N19       45.9985    33.9219    17.0703 N.pl3      1 SUBUNIT  0
   20 C20       46.2094    33.6205    18.4908 C.3        1 SUBUNIT  0
   21 C21       45.9175    34.8216    19.3947 C.3        1 SUBUNIT  0
   22 N22       46.2784    34.5104    20.7766 N.3        1 SUBUNIT  0
   23 C23       46.6329    36.0851    18.8912 C.3        1 SUBUNIT  0
   24 C24       46.3094    36.3639    17.4210 C.3        1 SUBUNIT  0
   25 C25       46.6278    35.1420    16.5497 C.3        1 SUBUNIT  0
   26 H26       43.6898    29.2276    13.7072 H          1 SUBUNIT  0
   27 H27       43.9157    35.3494    14.4982 H          1 SUBUNIT  0
   28 H28       43.9802    35.2228    16.2220 H          1 SUBUNIT  0
   29 H29       39.1231    35.2346    13.9661 H          1 SUBUNIT  0
   30 H30       38.2966    34.0752    15.9680 H          1 SUBUNIT  0
   31 H31       39.8893    33.2587    17.6506 H          1 SUBUNIT  0
   32 H32       42.3074    33.6511    17.3814 H          1 SUBUNIT  0
   33 H33       46.3209    31.2836    16.9490 H          1 SUBUNIT  0
   34 H34       47.2435    33.3034    18.6255 H          1 SUBUNIT  0
   35 H35       45.5821    32.7793    18.7880 H          1 SUBUNIT  0
   36 H36       44.8400    34.9925    19.3815 H          1 SUBUNIT  0
   37 H37       46.0653    33.5422    20.9828 H          1 SUBUNIT  0
   38 H38       45.6893    35.0514    21.3997 H          1 SUBUNIT  0
   39 H39       47.7119    35.9698    18.9922 H          1 SUBUNIT  0
   40 H40       46.3469    36.9443    19.4989 H          1 SUBUNIT  0
   41 H41       46.8757    37.2279    17.0711 H          1 SUBUNIT  0
   42 H42       45.2562    36.6255    17.3279 H          1 SUBUNIT  0
   43 H43       47.7069    34.9864    16.5283 H          1 SUBUNIT  0
   44 H44       46.3229    35.3159    15.5174 H          1 SUBUNIT  0
   45 C45       43.9544    30.3685    11.9490 C.3        1 SUBUNIT  0
   46 C46       41.9271    30.3436    13.3399 C.3        1 SUBUNIT  0
   47 C47       42.7534    29.9516    11.1025 C.3        1 SUBUNIT  0
   48 C48       41.5706    30.5391    11.8633 C.3        1 SUBUNIT  0
   49 H49       42.8114    30.3061    10.0730 H          1 SUBUNIT  0
   50 H50       42.6718    28.8640    11.0848 H          1 SUBUNIT  0
   51 H51       44.8414    29.7677    11.7480 H          1 SUBUNIT  0
   52 H52       44.2017    31.4014    11.7217 H          1 SUBUNIT  0
   53 H53       41.4897    29.4113    13.6990 H          1 SUBUNIT  0
   54 H54       41.5105    31.1389    13.9587 H          1 SUBUNIT  0
   55 H55       41.5023    31.6049    11.6427 H          1 SUBUNIT  0
   56 H56       40.6173    30.0817    11.5980 H          1 SUBUNIT  0
@<TRIPOS>BOND
    1     1     2 2
    2     2     3 1
    3     2     5 1
    4     3     4 1
    5     3    17 1
    6     4    26 1
    7     4    45 1
    8     4    46 1
    9     5     6 1
   10     5    15 1
   11     6     7 1
   12     6    27 1
   13     6    28 1
   14     7     8 2
   15     7    14 1
   16     8     9 1
   17     8    11 1
   18     9    10 3
   19    11    12 2
   20    11    29 1
   21    12    13 1
   22    12    30 1
   23    13    14 2
   24    13    31 1
   25    14    32 1
   26    15    16 2
   27    15    19 1
   28    16    17 1
   29    16    33 1
   30    17    18 2
   31    19    20 1
   32    19    25 1
   33    20    21 1
   34    20    34 1
   35    20    35 1
   36    21    22 1
   37    21    23 1
   38    21    36 1
   39    22    37 1
   40    22    38 1
   41    23    24 1
   42    23    39 1
   43    23    40 1
   44    24    25 1
   45    24    41 1
   46    24    42 1
   47    25    43 1
   48    25    44 1
   49    45    47 1
   50    45    51 1
   51    45    52 1
   52    46    48 1
   53    46    53 1
   54    46    54 1
   55    47    48 1
   56    47    49 1
   57    47    50 1
   58    48    55 1
   59    48    56 1
@<TRIPOS>SUBSTRUCTURE
1   ****   1
@<SCITEGIC>MOL_PROPERTY
TopHits
SciTegic.value.StringValue
10

@<SCITEGIC>MOL_PROPERTY
-CDOCKER_ENERGY
SciTegic.value.StringValue
11.9158634

@<SCITEGIC>MOL_PROPERTY
-CDOCKER_INTERACTION_ENERGY
SciTegic.value.StringValue
37.6067546

@<SCITEGIC>MOL_PROPERTY
POSE_NUMBER
SciTegic.value.StringValue
5

@<SCITEGIC>MOL_PROPERTY
FRAGMENTS
SciTegic.value.StringValue
C37

@<SCITEGIC>MOL_PROPERTY
MW
SciTegic.value.StringValue
393.49

@<SCITEGIC>MOL_PROPERTY
GENERATION
SciTegic.value.StringValue
1

@<SCITEGIC>MOL_PROPERTY
FAMILY
SciTegic.value.StringValue
1

@<SCITEGIC>MOL_PROPERTY
LUDI3
SciTegic.value.StringValue
849

@<SCITEGIC>ATOM_PROPERTY
Formal Charge
SciTegic.value.StringValue
1 0
2 0
3 0
4 0
5 0
6 0
7 0
8 0
9 0
10 0
11 0
12 0
13 0
14 0
15 0
16 0
17 0
18 0
19 0
20 0
21 0
22 0
23 0
24 0
25 0
26 0
27 0
28 0
29 0
30 0
31 0
32 0
33 0
34 0
35 0
36 0
37 0
38 0
39 0
40 0
41 0
42 0
43 0
44 0
45 0
46 0
47 0
48 0
49 0
50 0
51 0
52 0
53 0
54 0
55 0
56 0

@<SCITEGIC>ATOM_PROPERTY
pdb_tempFactor
SciTegic.value.DoubleValue
1 0
2 0
3 0
4 0
5 0
6 0
7 0
8 0
9 0
10 0
11 0
12 0
13 0
14 0
15 0
16 0
17 0
18 0
19 0
20 0
21 0
22 0
23 0
24 0
25 0
26 0
27 0
28 0
29 0
30 0
31 0
32 0
33 0
34 0
35 0
36 0
37 0
38 0
39 0
40 0
41 0
42 0
43 0
44 0
45 0
46 0
47 0
48 0
49 0
50 0
51 0
52 0
53 0
54 0
55 0
56 0

@<SCITEGIC>ATOM_PROPERTY
pdb_occupancy
SciTegic.value.DoubleValue
1 1
2 1
3 1
4 1
5 1
6 1
7 1
8 1
9 1
10 1
11 1
12 1
13 1
14 1
15 1
16 1
17 1
18 1
19 1
20 1
21 1
22 1
23 1
24 1
25 1
26 1
27 1
28 1
29 1
30 1
31 1
32 1
33 1
34 1
35 1
36 1
37 1
38 1
39 1
40 1
41 1
42 1
43 1
44 1
45 1
46 1
47 1
48 1
49 1
50 1
51 1
52 1
53 1
54 1
55 1
56 1

@<TRIPOS>MOLECULE
Evo_1
56  59  1  0  0
SMALL
FORMAL_CHARGES
@<TRIPOS>ATOM
    1 O1        45.7392    31.1625    15.7764 O.2        1 SUBUNIT  0
    2 C2        45.2066    32.0960    16.3678 C.2        1 SUBUNIT  0
    3 N3        45.7252    32.5919    17.5439 N.am       1 SUBUNIT  0
    4 C4        46.9920    32.0215    18.0679 C.3        1 SUBUNIT  0
    5 N5        44.0774    32.6919    15.8735 N.am       1 SUBUNIT  0
    6 C6        43.5480    32.1902    14.5870 C.3        1 SUBUNIT  0
    7 C7        42.9720    30.7877    14.6354 C.2        1 SUBUNIT  0
    8 C8        43.5199    29.7090    13.9240 C.2        1 SUBUNIT  0
    9 C9        44.6871    29.8791    13.0966 C.1        1 SUBUNIT  0
   10 N10       45.6213    30.0158    12.4232 N.1        1 SUBUNIT  0
   11 C11       42.9313    28.4478    13.9666 C.2        1 SUBUNIT  0
   12 C12       41.7825    28.2465    14.7137 C.2        1 SUBUNIT  0
   13 C13       41.2220    29.3040    15.4096 C.2        1 SUBUNIT  0
   14 C14       41.8080    30.5636    15.3660 C.2        1 SUBUNIT  0
   15 C15       43.4387    33.8446    16.5459 C.2        1 SUBUNIT  0
   16 C16       43.9255    34.2594    17.7231 C.2        1 SUBUNIT  0
   17 C17       45.1343    33.6097    18.2534 C.2        1 SUBUNIT  0
   18 O18       45.5550    34.0427    19.3189 O.2        1 SUBUNIT  0
   19 N19       42.3085    34.5664    15.9457 N.pl3      1 SUBUNIT  0
   20 C20       40.9380    34.3954    16.4329 C.3        1 SUBUNIT  0
   21 C21       39.9412    34.2824    15.2738 C.3        1 SUBUNIT  0
   22 N22       38.5693    34.1971    15.7547 N.3        1 SUBUNIT  0
   23 C23       40.1096    35.4617    14.3084 C.3        1 SUBUNIT  0
   24 C24       41.5421    35.5035    13.7709 C.3        1 SUBUNIT  0
   25 C25       42.5481    35.5888    14.9236 C.3        1 SUBUNIT  0
   26 H26       47.3396    31.2019    17.4364 H          1 SUBUNIT  0
   27 H27       44.3373    32.2617    13.8446 H          1 SUBUNIT  0
   28 H28       42.7603    32.8402    14.2145 H          1 SUBUNIT  0
   29 H29       43.3436    27.6158    13.4122 H          1 SUBUNIT  0
   30 H30       41.3152    27.2728    14.7415 H          1 SUBUNIT  0
   31 H31       40.3172    29.1350    15.9696 H          1 SUBUNIT  0
   32 H32       41.3359    31.3817    15.8892 H          1 SUBUNIT  0
   33 H33       43.4646    35.0570    18.2771 H          1 SUBUNIT  0
   34 H34       40.6927    35.2546    17.0575 H          1 SUBUNIT  0
   35 H35       40.8761    33.5155    17.0733 H          1 SUBUNIT  0
   36 H36       40.1422    33.3553    14.7363 H          1 SUBUNIT  0
   37 H37       38.4168    33.3270    16.2516 H          1 SUBUNIT  0
   38 H38       38.3998    34.9494    16.4131 H          1 SUBUNIT  0
   39 H39       39.8878    36.3951    14.8290 H          1 SUBUNIT  0
   40 H40       39.4017    35.3870    13.4821 H          1 SUBUNIT  0
   41 H41       41.6726    36.3520    13.0998 H          1 SUBUNIT  0
   42 H42       41.7356    34.6092    13.1783 H          1 SUBUNIT  0
   43 H43       42.4812    36.5650    15.4039 H          1 SUBUNIT  0
   44 H44       43.5653    35.4982    14.5411 H          1 SUBUNIT  0
   45 C45       46.8721    31.4371    19.4865 C.3        1 SUBUNIT  0
   46 C46       48.1544    33.0307    18.1193 C.3        1 SUBUNIT  0
   47 C47       48.0196    32.0302    20.3080 C.3        1 SUBUNIT  0
   48 C48       49.0179    32.5820    19.2948 C.3        1 SUBUNIT  0
   49 H49       47.6282    32.8449    20.9168 H          1 SUBUNIT  0
   50 H50       48.4769    31.3044    20.9788 H          1 SUBUNIT  0
   51 H51       46.9281    30.3486    19.4555 H          1 SUBUNIT  0
   52 H52       45.9211    31.6947    19.9442 H          1 SUBUNIT  0
   53 H53       48.7174    33.0690    17.1868 H          1 SUBUNIT  0
   54 H54       47.7945    34.0403    18.3146 H          1 SUBUNIT  0
   55 H55       49.6213    33.3921    19.7057 H          1 SUBUNIT  0
   56 H56       49.6956    31.7879    18.9787 H          1 SUBUNIT  0
@<TRIPOS>BOND
    1     1     2 2
    2     2     3 1
    3     2     5 1
    4     3     4 1
    5     3    17 1
    6     4    26 1
    7     4    45 1
    8     4    46 1
    9     5     6 1
   10     5    15 1
   11     6     7 1
   12     6    27 1
   13     6    28 1
   14     7     8 2
   15     7    14 1
   16     8     9 1
   17     8    11 1
   18     9    10 3
   19    11    12 2
   20    11    29 1
   21    12    13 1
   22    12    30 1
   23    13    14 2
   24    13    31 1
   25    14    32 1
   26    15    16 2
   27    15    19 1
   28    16    17 1
   29    16    33 1
   30    17    18 2
   31    19    20 1
   32    19    25 1
   33    20    21 1
   34    20    34 1
   35    20    35 1
   36    21    22 1
   37    21    23 1
   38    21    36 1
   39    22    37 1
   40    22    38 1
   41    23    24 1
   42    23    39 1
   43    23    40 1
   44    24    25 1
   45    24    41 1
   46    24    42 1
   47    25    43 1
   48    25    44 1
   49    45    47 1
   50    45    51 1
   51    45    52 1
   52    46    48 1
   53    46    53 1
   54    46    54 1
   55    47    48 1
   56    47    49 1
   57    47    50 1
   58    48    55 1
   59    48    56 1
@<TRIPOS>SUBSTRUCTURE
1   ****   1
@<SCITEGIC>MOL_PROPERTY
TopHits
SciTegic.value.StringValue
10

@<SCITEGIC>MOL_PROPERTY
-CDOCKER_ENERGY
SciTegic.value.StringValue
11.5692481

@<SCITEGIC>MOL_PROPERTY
-CDOCKER_INTERACTION_ENERGY
SciTegic.value.StringValue
35.3675569

@<SCITEGIC>MOL_PROPERTY
POSE_NUMBER
SciTegic.value.StringValue
6

@<SCITEGIC>MOL_PROPERTY
FRAGMENTS
SciTegic.value.StringValue
C37

@<SCITEGIC>MOL_PROPERTY
MW
SciTegic.value.StringValue
393.49

@<SCITEGIC>MOL_PROPERTY
GENERATION
SciTegic.value.StringValue
1

@<SCITEGIC>MOL_PROPERTY
FAMILY
SciTegic.value.StringValue
1

@<SCITEGIC>MOL_PROPERTY
LUDI3
SciTegic.value.StringValue
849

@<SCITEGIC>ATOM_PROPERTY
Formal Charge
SciTegic.value.StringValue
1 0
2 0
3 0
4 0
5 0
6 0
7 0
8 0
9 0
10 0
11 0
12 0
13 0
14 0
15 0
16 0
17 0
18 0
19 0
20 0
21 0
22 0
23 0
24 0
25 0
26 0
27 0
28 0
29 0
30 0
31 0
32 0
33 0
34 0
35 0
36 0
37 0
38 0
39 0
40 0
41 0
42 0
43 0
44 0
45 0
46 0
47 0
48 0
49 0
50 0
51 0
52 0
53 0
54 0
55 0
56 0

@<SCITEGIC>ATOM_PROPERTY
pdb_tempFactor
SciTegic.value.DoubleValue
1 0
2 0
3 0
4 0
5 0
6 0
7 0
8 0
9 0
10 0
11 0
12 0
13 0
14 0
15 0
16 0
17 0
18 0
19 0
20 0
21 0
22 0
23 0
24 0
25 0
26 0
27 0
28 0
29 0
30 0
31 0
32 0
33 0
34 0
35 0
36 0
37 0
38 0
39 0
40 0
41 0
42 0
43 0
44 0
45 0
46 0
47 0
48 0
49 0
50 0
51 0
52 0
53 0
54 0
55 0
56 0

@<SCITEGIC>ATOM_PROPERTY
pdb_occupancy
SciTegic.value.DoubleValue
1 1
2 1
3 1
4 1
5 1
6 1
7 1
8 1
9 1
10 1
11 1
12 1
13 1
14 1
15 1
16 1
17 1
18 1
19 1
20 1
21 1
22 1
23 1
24 1
25 1
26 1
27 1
28 1
29 1
30 1
31 1
32 1
33 1
34 1
35 1
36 1
37 1
38 1
39 1
40 1
41 1
42 1
43 1
44 1
45 1
46 1
47 1
48 1
49 1
50 1
51 1
52 1
53 1
54 1
55 1
56 1

@<TRIPOS>MOLECULE
Evo_1
56  59  1  0  0
SMALL
FORMAL_CHARGES
@<TRIPOS>ATOM
    1 O1        45.8447    31.1567    16.2639 O.2        1 SUBUNIT  0
    2 C2        45.2739    32.0943    16.8087 C.2        1 SUBUNIT  0
    3 N3        45.6499    32.5344    18.0583 N.am       1 SUBUNIT  0
    4 C4        46.7814    31.8638    18.7496 C.3        1 SUBUNIT  0
    5 N5        44.2456    32.7495    16.1852 N.am       1 SUBUNIT  0
    6 C6        43.8653    32.2780    14.8382 C.3        1 SUBUNIT  0
    7 C7        43.2242    30.9045    14.8308 C.2        1 SUBUNIT  0
    8 C8        43.8099    29.7845    14.2220 C.2        1 SUBUNIT  0
    9 C9        45.0799    29.8854    13.5509 C.1        1 SUBUNIT  0
   10 N10       46.1006    29.9659    13.0038 N.1        1 SUBUNIT  0
   11 C11       43.1722    28.5474    14.2334 C.2        1 SUBUNIT  0
   12 C12       41.9379    28.4132    14.8470 C.2        1 SUBUNIT  0
   13 C13       41.3422    29.5126    15.4407 C.2        1 SUBUNIT  0
   14 C14       41.9777    30.7471    15.4306 C.2        1 SUBUNIT  0
   15 C15       43.5649    33.9144    16.7906 C.2        1 SUBUNIT  0
   16 C16       43.9630    34.3281    18.0033 C.2        1 SUBUNIT  0
   17 C17       45.0617    33.6070    18.6796 C.2        1 SUBUNIT  0
   18 O18       45.3980    34.0275    19.7800 O.2        1 SUBUNIT  0
   19 N19       42.4844    34.6366    16.0951 N.pl3      1 SUBUNIT  0
   20 C20       41.0790    34.4763    16.4847 C.3        1 SUBUNIT  0
   21 C21       40.1578    34.3480    15.2639 C.3        1 SUBUNIT  0
   22 N22       38.7569    34.2580    15.6571 N.3        1 SUBUNIT  0
   23 C23       40.3897    35.5152    14.2992 C.3        1 SUBUNIT  0
   24 C24       41.8567    35.5555    13.8616 C.3        1 SUBUNIT  0
   25 C25       42.7939    35.6430    15.0736 C.3        1 SUBUNIT  0
   26 H26       46.8519    32.2091    19.7834 H          1 SUBUNIT  0
   27 H27       44.7427    32.3154    14.1955 H          1 SUBUNIT  0
   28 H28       43.1560    32.9628    14.3805 H          1 SUBUNIT  0
   29 H29       43.6168    27.6820    13.7617 H          1 SUBUNIT  0
   30 H30       41.4344    27.4583    14.8530 H          1 SUBUNIT  0
   31 H31       40.3754    29.3986    15.8986 H          1 SUBUNIT  0
   32 H32       41.4911    31.5986    15.8837 H          1 SUBUNIT  0
   33 H33       43.4996    35.1715    18.4844 H          1 SUBUNIT  0
   34 H34       40.7916    35.3443    17.0793 H          1 SUBUNIT  0
   35 H35       40.9689    33.6059    17.1308 H          1 SUBUNIT  0
   36 H36       40.3911    33.4190    14.7430 H          1 SUBUNIT  0
   37 H37       38.5364    35.0070    16.3042 H          1 SUBUNIT  0
   38 H38       38.5766    33.3870    16.1422 H          1 SUBUNIT  0
   39 H39       40.1178    36.4528    14.7870 H          1 SUBUNIT  0
   40 H40       39.7470    35.4204    13.4240 H          1 SUBUNIT  0
   41 H41       42.0254    36.3992    13.1939 H          1 SUBUNIT  0
   42 H42       42.0865    34.6609    13.2831 H          1 SUBUNIT  0
   43 H43       42.7100    36.6272    15.5344 H          1 SUBUNIT  0
   44 H44       43.8297    35.5351    14.7498 H          1 SUBUNIT  0
   45 C45       48.1354    32.1737    18.0889 C.3        1 SUBUNIT  0
   46 C46       46.6997    30.3226    18.8474 C.3        1 SUBUNIT  0
   47 C47       48.9775    30.9187    18.3042 C.3        1 SUBUNIT  0
   48 C48       47.9678    29.7823    18.1842 C.3        1 SUBUNIT  0
   49 H49       49.7965    30.8272    17.5900 H          1 SUBUNIT  0
   50 H50       49.4020    30.9281    19.3095 H          1 SUBUNIT  0
   51 H51       48.6043    33.0697    18.4978 H          1 SUBUNIT  0
   52 H52       48.0109    32.3333    17.0171 H          1 SUBUNIT  0
   53 H53       46.7024    30.0240    19.8958 H          1 SUBUNIT  0
   54 H54       45.8018    29.8997    18.3997 H          1 SUBUNIT  0
   55 H55       47.7685    29.5835    17.1306 H          1 SUBUNIT  0
   56 H56       48.3182    28.8557    18.6401 H          1 SUBUNIT  0
@<TRIPOS>BOND
    1     1     2 2
    2     2     3 1
    3     2     5 1
    4     3     4 1
    5     3    17 1
    6     4    26 1
    7     4    45 1
    8     4    46 1
    9     5     6 1
   10     5    15 1
   11     6     7 1
   12     6    27 1
   13     6    28 1
   14     7     8 2
   15     7    14 1
   16     8     9 1
   17     8    11 1
   18     9    10 3
   19    11    12 2
   20    11    29 1
   21    12    13 1
   22    12    30 1
   23    13    14 2
   24    13    31 1
   25    14    32 1
   26    15    16 2
   27    15    19 1
   28    16    17 1
   29    16    33 1
   30    17    18 2
   31    19    20 1
   32    19    25 1
   33    20    21 1
   34    20    34 1
   35    20    35 1
   36    21    22 1
   37    21    23 1
   38    21    36 1
   39    22    37 1
   40    22    38 1
   41    23    24 1
   42    23    39 1
   43    23    40 1
   44    24    25 1
   45    24    41 1
   46    24    42 1
   47    25    43 1
   48    25    44 1
   49    45    47 1
   50    45    51 1
   51    45    52 1
   52    46    48 1
   53    46    53 1
   54    46    54 1
   55    47    48 1
   56    47    49 1
   57    47    50 1
   58    48    55 1
   59    48    56 1
@<TRIPOS>SUBSTRUCTURE
1   ****   1
@<SCITEGIC>MOL_PROPERTY
TopHits
SciTegic.value.StringValue
10

@<SCITEGIC>MOL_PROPERTY
-CDOCKER_ENERGY
SciTegic.value.StringValue
11.1245719

@<SCITEGIC>MOL_PROPERTY
-CDOCKER_INTERACTION_ENERGY
SciTegic.value.StringValue
33.7974284

@<SCITEGIC>MOL_PROPERTY
POSE_NUMBER
SciTegic.value.StringValue
7

@<SCITEGIC>MOL_PROPERTY
FRAGMENTS
SciTegic.value.StringValue
C37

@<SCITEGIC>MOL_PROPERTY
MW
SciTegic.value.StringValue
393.49

@<SCITEGIC>MOL_PROPERTY
GENERATION
SciTegic.value.StringValue
1

@<SCITEGIC>MOL_PROPERTY
FAMILY
SciTegic.value.StringValue
1

@<SCITEGIC>MOL_PROPERTY
LUDI3
SciTegic.value.StringValue
849

@<SCITEGIC>ATOM_PROPERTY
Formal Charge
SciTegic.value.StringValue
1 0
2 0
3 0
4 0
5 0
6 0
7 0
8 0
9 0
10 0
11 0
12 0
13 0
14 0
15 0
16 0
17 0
18 0
19 0
20 0
21 0
22 0
23 0
24 0
25 0
26 0
27 0
28 0
29 0
30 0
31 0
32 0
33 0
34 0
35 0
36 0
37 0
38 0
39 0
40 0
41 0
42 0
43 0
44 0
45 0
46 0
47 0
48 0
49 0
50 0
51 0
52 0
53 0
54 0
55 0
56 0

@<SCITEGIC>ATOM_PROPERTY
pdb_tempFactor
SciTegic.value.DoubleValue
1 0
2 0
3 0
4 0
5 0
6 0
7 0
8 0
9 0
10 0
11 0
12 0
13 0
14 0
15 0
16 0
17 0
18 0
19 0
20 0
21 0
22 0
23 0
24 0
25 0
26 0
27 0
28 0
29 0
30 0
31 0
32 0
33 0
34 0
35 0
36 0
37 0
38 0
39 0
40 0
41 0
42 0
43 0
44 0
45 0
46 0
47 0
48 0
49 0
50 0
51 0
52 0
53 0
54 0
55 0
56 0

@<SCITEGIC>ATOM_PROPERTY
pdb_occupancy
SciTegic.value.DoubleValue
1 1
2 1
3 1
4 1
5 1
6 1
7 1
8 1
9 1
10 1
11 1
12 1
13 1
14 1
15 1
16 1
17 1
18 1
19 1
20 1
21 1
22 1
23 1
24 1
25 1
26 1
27 1
28 1
29 1
30 1
31 1
32 1
33 1
34 1
35 1
36 1
37 1
38 1
39 1
40 1
41 1
42 1
43 1
44 1
45 1
46 1
47 1
48 1
49 1
50 1
51 1
52 1
53 1
54 1
55 1
56 1

@<TRIPOS>MOLECULE
Evo_1
56  59  1  0  0
SMALL
FORMAL_CHARGES
@<TRIPOS>ATOM
    1 O1        44.0239    35.5866    14.4882 O.2        1 SUBUNIT  0
    2 C2        44.0589    34.4958    15.0448 C.2        1 SUBUNIT  0
    3 N3        42.9244    33.7281    15.2138 N.am       1 SUBUNIT  0
    4 C4        41.6054    34.2772    14.8020 C.3        1 SUBUNIT  0
    5 N5        45.2381    33.9972    15.5337 N.am       1 SUBUNIT  0
    6 C6        46.4559    34.8242    15.4034 C.3        1 SUBUNIT  0
    7 C7        46.7465    35.6893    16.6173 C.2        1 SUBUNIT  0
    8 C8        48.0497    36.0657    16.9739 C.2        1 SUBUNIT  0
    9 C9        49.1840    35.6097    16.2103 C.1        1 SUBUNIT  0
   10 N10       50.0979    35.2350    15.6039 N.1        1 SUBUNIT  0
   11 C11       48.2907    36.8713    18.0845 C.2        1 SUBUNIT  0
   12 C12       47.2301    37.3242    18.8523 C.2        1 SUBUNIT  0
   13 C13       45.9357    36.9692    18.5100 C.2        1 SUBUNIT  0
   14 C14       45.6976    36.1670    17.4047 C.2        1 SUBUNIT  0
   15 C15       45.3343    32.6783    16.1867 C.2        1 SUBUNIT  0
   16 C16       44.2307    31.9258    16.2744 C.2        1 SUBUNIT  0
   17 C17       42.9555    32.4761    15.7787 C.2        1 SUBUNIT  0
   18 O18       41.9789    31.7475    15.9196 O.2        1 SUBUNIT  0
   19 N19       46.6015    32.1758    16.7413 N.pl3      1 SUBUNIT  0
   20 C20       46.8892    32.3203    18.1728 C.3        1 SUBUNIT  0
   21 C21       48.3635    32.6329    18.4592 C.3        1 SUBUNIT  0
   22 N22       48.6322    32.6686    19.8931 N.3        1 SUBUNIT  0
   23 C23       49.2783    31.6460    17.7278 C.3        1 SUBUNIT  0
   24 C24       48.9956    31.6749    16.2229 C.3        1 SUBUNIT  0
   25 C25       47.5221    31.3781    15.9231 C.3        1 SUBUNIT  0
   26 H26       40.8115    33.5606    15.0280 H          1 SUBUNIT  0
   27 H27       46.3967    35.4742    14.5298 H          1 SUBUNIT  0
   28 H28       47.2955    34.1600    15.2019 H          1 SUBUNIT  0
   29 H29       49.2956    37.1544    18.3674 H          1 SUBUNIT  0
   30 H30       47.4081    37.9516    19.7137 H          1 SUBUNIT  0
   31 H31       45.1010    37.3097    19.1021 H          1 SUBUNIT  0
   32 H32       44.6686    35.9332    17.1826 H          1 SUBUNIT  0
   33 H33       44.2633    30.9417    16.7003 H          1 SUBUNIT  0
   34 H34       46.6016    31.3943    18.6711 H          1 SUBUNIT  0
   35 H35       46.2576    33.1075    18.5883 H          1 SUBUNIT  0
   36 H36       48.5772    33.6343    18.0929 H          1 SUBUNIT  0
   37 H37       49.1445    33.5107    20.1298 H          1 SUBUNIT  0
   38 H38       47.7645    32.7040    20.4141 H          1 SUBUNIT  0
   39 H39       49.1220    30.6385    18.1128 H          1 SUBUNIT  0
   40 H40       50.3230    31.8945    17.9162 H          1 SUBUNIT  0
   41 H41       49.6322    30.9555    15.7076 H          1 SUBUNIT  0
   42 H42       49.2550    32.6542    15.8231 H          1 SUBUNIT  0
   43 H43       47.3169    30.3241    16.1095 H          1 SUBUNIT  0
   44 H44       47.3159    31.5533    14.8661 H          1 SUBUNIT  0
   45 C45       41.4462    34.5970    13.3058 C.3        1 SUBUNIT  0
   46 C46       41.1938    35.5651    15.5264 C.3        1 SUBUNIT  0
   47 C47       40.3967    35.7169    13.2252 C.3        1 SUBUNIT  0
   48 C48       40.0668    36.1272    14.6645 C.3        1 SUBUNIT  0
   49 H49       40.7981    36.5674    12.6734 H          1 SUBUNIT  0
   50 H50       39.4955    35.3881    12.7089 H          1 SUBUNIT  0
   51 H51       41.1453    33.7140    12.7416 H          1 SUBUNIT  0
   52 H52       42.3773    34.9505    12.8658 H          1 SUBUNIT  0
   53 H53       40.8793    35.3853    16.5557 H          1 SUBUNIT  0
   54 H54       42.0082    36.2881    15.5571 H          1 SUBUNIT  0
   55 H55       39.9667    37.2069    14.7746 H          1 SUBUNIT  0
   56 H56       39.1222    35.6739    14.9667 H          1 SUBUNIT  0
@<TRIPOS>BOND
    1     1     2 2
    2     2     3 1
    3     2     5 1
    4     3     4 1
    5     3    17 1
    6     4    26 1
    7     4    45 1
    8     4    46 1
    9     5     6 1
   10     5    15 1
   11     6     7 1
   12     6    27 1
   13     6    28 1
   14     7     8 2
   15     7    14 1
   16     8     9 1
   17     8    11 1
   18     9    10 3
   19    11    12 2
   20    11    29 1
   21    12    13 1
   22    12    30 1
   23    13    14 2
   24    13    31 1
   25    14    32 1
   26    15    16 2
   27    15    19 1
   28    16    17 1
   29    16    33 1
   30    17    18 2
   31    19    20 1
   32    19    25 1
   33    20    21 1
   34    20    34 1
   35    20    35 1
   36    21    22 1
   37    21    23 1
   38    21    36 1
   39    22    37 1
   40    22    38 1
   41    23    24 1
   42    23    39 1
   43    23    40 1
   44    24    25 1
   45    24    41 1
   46    24    42 1
   47    25    43 1
   48    25    44 1
   49    45    47 1
   50    45    51 1
   51    45    52 1
   52    46    48 1
   53    46    53 1
   54    46    54 1
   55    47    48 1
   56    47    49 1
   57    47    50 1
   58    48    55 1
   59    48    56 1
@<TRIPOS>SUBSTRUCTURE
1   ****   1
@<SCITEGIC>MOL_PROPERTY
TopHits
SciTegic.value.StringValue
10

@<SCITEGIC>MOL_PROPERTY
-CDOCKER_ENERGY
SciTegic.value.StringValue
10.6115258

@<SCITEGIC>MOL_PROPERTY
-CDOCKER_INTERACTION_ENERGY
SciTegic.value.StringValue
34.1122012

@<SCITEGIC>MOL_PROPERTY
POSE_NUMBER
SciTegic.value.StringValue
8

@<SCITEGIC>MOL_PROPERTY
FRAGMENTS
SciTegic.value.StringValue
C37

@<SCITEGIC>MOL_PROPERTY
MW
SciTegic.value.StringValue
393.49

@<SCITEGIC>MOL_PROPERTY
GENERATION
SciTegic.value.StringValue
1

@<SCITEGIC>MOL_PROPERTY
FAMILY
SciTegic.value.StringValue
1

@<SCITEGIC>MOL_PROPERTY
LUDI3
SciTegic.value.StringValue
849

@<SCITEGIC>ATOM_PROPERTY
Formal Charge
SciTegic.value.StringValue
1 0
2 0
3 0
4 0
5 0
6 0
7 0
8 0
9 0
10 0
11 0
12 0
13 0
14 0
15 0
16 0
17 0
18 0
19 0
20 0
21 0
22 0
23 0
24 0
25 0
26 0
27 0
28 0
29 0
30 0
31 0
32 0
33 0
34 0
35 0
36 0
37 0
38 0
39 0
40 0
41 0
42 0
43 0
44 0
45 0
46 0
47 0
48 0
49 0
50 0
51 0
52 0
53 0
54 0
55 0
56 0

@<SCITEGIC>ATOM_PROPERTY
pdb_tempFactor
SciTegic.value.DoubleValue
1 0
2 0
3 0
4 0
5 0
6 0
7 0
8 0
9 0
10 0
11 0
12 0
13 0
14 0
15 0
16 0
17 0
18 0
19 0
20 0
21 0
22 0
23 0
24 0
25 0
26 0
27 0
28 0
29 0
30 0
31 0
32 0
33 0
34 0
35 0
36 0
37 0
38 0
39 0
40 0
41 0
42 0
43 0
44 0
45 0
46 0
47 0
48 0
49 0
50 0
51 0
52 0
53 0
54 0
55 0
56 0

@<SCITEGIC>ATOM_PROPERTY
pdb_occupancy
SciTegic.value.DoubleValue
1 1
2 1
3 1
4 1
5 1
6 1
7 1
8 1
9 1
10 1
11 1
12 1
13 1
14 1
15 1
16 1
17 1
18 1
19 1
20 1
21 1
22 1
23 1
24 1
25 1
26 1
27 1
28 1
29 1
30 1
31 1
32 1
33 1
34 1
35 1
36 1
37 1
38 1
39 1
40 1
41 1
42 1
43 1
44 1
45 1
46 1
47 1
48 1
49 1
50 1
51 1
52 1
53 1
54 1
55 1
56 1

@<TRIPOS>MOLECULE
Evo_1
56  59  1  0  0
SMALL
FORMAL_CHARGES
@<TRIPOS>ATOM
    1 O1        46.2365    31.4696    16.1895 O.2        1 SUBUNIT  0
    2 C2        45.5682    32.3234    16.7626 C.2        1 SUBUNIT  0
    3 N3        45.9108    32.7796    18.0177 N.am       1 SUBUNIT  0
    4 C4        47.1557    32.2796    18.6588 C.3        1 SUBUNIT  0
    5 N5        44.4479    32.8560    16.1742 N.am       1 SUBUNIT  0
    6 C6        44.0598    32.3551    14.8325 C.3        1 SUBUNIT  0
    7 C7        43.1592    31.1285    14.8095 C.2        1 SUBUNIT  0
    8 C8        42.1971    30.9226    13.8077 C.2        1 SUBUNIT  0
    9 C9        42.0517    31.8476    12.7159 C.1        1 SUBUNIT  0
   10 N10       41.9335    32.5839    11.8279 N.1        1 SUBUNIT  0
   11 C11       41.3843    29.7924    13.8064 C.2        1 SUBUNIT  0
   12 C12       41.5325    28.8306    14.7911 C.2        1 SUBUNIT  0
   13 C13       42.5150    28.9850    15.7539 C.2        1 SUBUNIT  0
   14 C14       43.3186    30.1192    15.7582 C.2        1 SUBUNIT  0
   15 C15       43.6714    33.9474    16.8046 C.2        1 SUBUNIT  0
   16 C16       44.0054    34.3355    18.0442 C.2        1 SUBUNIT  0
   17 C17       45.1641    33.7016    18.7038 C.2        1 SUBUNIT  0
   18 O18       45.4053    34.0573    19.8507 O.2        1 SUBUNIT  0
   19 N19       42.5732    34.6407    16.1044 N.pl3      1 SUBUNIT  0
   20 C20       41.1653    34.4049    16.4456 C.3        1 SUBUNIT  0
   21 C21       40.2623    34.3391    15.2028 C.3        1 SUBUNIT  0
   22 N22       38.8508    34.2611    15.5663 N.3        1 SUBUNIT  0
   23 C23       40.5124    35.5343    14.2739 C.3        1 SUBUNIT  0
   24 C24       41.9918    35.6233    13.8958 C.3        1 SUBUNIT  0
   25 C25       42.8665    35.7149    15.1494 C.3        1 SUBUNIT  0
   26 H26       47.3254    32.7899    19.6097 H          1 SUBUNIT  0
   27 H27       44.9478    32.1318    14.2395 H          1 SUBUNIT  0
   28 H28       43.5705    33.1681    14.3072 H          1 SUBUNIT  0
   29 H29       40.6338    29.6424    13.0420 H          1 SUBUNIT  0
   30 H30       40.8972    27.9564    14.7932 H          1 SUBUNIT  0
   31 H31       42.6558    28.2138    16.4974 H          1 SUBUNIT  0
   32 H32       44.0862    30.1931    16.5106 H          1 SUBUNIT  0
   33 H33       43.4553    35.1037    18.5563 H          1 SUBUNIT  0
   34 H34       40.8379    35.2104    17.1036 H          1 SUBUNIT  0
   35 H35       41.0757    33.4833    17.0185 H          1 SUBUNIT  0
   36 H36       40.4924    33.4232    14.6580 H          1 SUBUNIT  0
   37 H37       38.6099    35.0466    16.1620 H          1 SUBUNIT  0
   38 H38       38.6624    33.4199    16.0990 H          1 SUBUNIT  0
   39 H39       40.2083    36.4563    14.7707 H          1 SUBUNIT  0
   40 H40       39.9032    35.4462    13.3734 H          1 SUBUNIT  0
   41 H41       42.1665    36.4811    13.2488 H          1 SUBUNIT  0
   42 H42       42.2749    34.7477    13.3165 H          1 SUBUNIT  0
   43 H43       42.6970    36.6692    15.6488 H          1 SUBUNIT  0
   44 H44       43.9215    35.6898    14.8733 H          1 SUBUNIT  0
   45 C45       48.4339    32.5378    17.8337 C.3        1 SUBUNIT  0
   46 C46       47.1494    30.7788    18.9954 C.3        1 SUBUNIT  0
   47 C47       49.1191    31.1804    17.6640 C.3        1 SUBUNIT  0
   48 C48       48.5983    30.3264    18.8158 C.3        1 SUBUNIT  0
   49 H49       48.8084    30.7353    16.7194 H          1 SUBUNIT  0
   50 H50       50.2067    31.2562    17.6507 H          1 SUBUNIT  0
   51 H51       49.0916    33.2190    18.3758 H          1 SUBUNIT  0
   52 H52       48.2304    32.9999    16.8679 H          1 SUBUNIT  0
   53 H53       46.7905    30.5891    20.0065 H          1 SUBUNIT  0
   54 H54       46.5070    30.2232    18.3127 H          1 SUBUNIT  0
   55 H55       48.6823    29.2579    18.6170 H          1 SUBUNIT  0
   56 H56       49.1690    30.5451    19.7189 H          1 SUBUNIT  0
@<TRIPOS>BOND
    1     1     2 2
    2     2     3 1
    3     2     5 1
    4     3     4 1
    5     3    17 1
    6     4    26 1
    7     4    45 1
    8     4    46 1
    9     5     6 1
   10     5    15 1
   11     6     7 1
   12     6    27 1
   13     6    28 1
   14     7     8 2
   15     7    14 1
   16     8     9 1
   17     8    11 1
   18     9    10 3
   19    11    12 2
   20    11    29 1
   21    12    13 1
   22    12    30 1
   23    13    14 2
   24    13    31 1
   25    14    32 1
   26    15    16 2
   27    15    19 1
   28    16    17 1
   29    16    33 1
   30    17    18 2
   31    19    20 1
   32    19    25 1
   33    20    21 1
   34    20    34 1
   35    20    35 1
   36    21    22 1
   37    21    23 1
   38    21    36 1
   39    22    37 1
   40    22    38 1
   41    23    24 1
   42    23    39 1
   43    23    40 1
   44    24    25 1
   45    24    41 1
   46    24    42 1
   47    25    43 1
   48    25    44 1
   49    45    47 1
   50    45    51 1
   51    45    52 1
   52    46    48 1
   53    46    53 1
   54    46    54 1
   55    47    48 1
   56    47    49 1
   57    47    50 1
   58    48    55 1
   59    48    56 1
@<TRIPOS>SUBSTRUCTURE
1   ****   1
@<SCITEGIC>MOL_PROPERTY
TopHits
SciTegic.value.StringValue
10

@<SCITEGIC>MOL_PROPERTY
-CDOCKER_ENERGY
SciTegic.value.StringValue
10.194348

@<SCITEGIC>MOL_PROPERTY
-CDOCKER_INTERACTION_ENERGY
SciTegic.value.StringValue
34.3125009

@<SCITEGIC>MOL_PROPERTY
POSE_NUMBER
SciTegic.value.StringValue
9

@<SCITEGIC>MOL_PROPERTY
FRAGMENTS
SciTegic.value.StringValue
C37

@<SCITEGIC>MOL_PROPERTY
MW
SciTegic.value.StringValue
393.49

@<SCITEGIC>MOL_PROPERTY
GENERATION
SciTegic.value.StringValue
1

@<SCITEGIC>MOL_PROPERTY
FAMILY
SciTegic.value.StringValue
1

@<SCITEGIC>MOL_PROPERTY
LUDI3
SciTegic.value.StringValue
849

@<SCITEGIC>ATOM_PROPERTY
Formal Charge
SciTegic.value.StringValue
1 0
2 0
3 0
4 0
5 0
6 0
7 0
8 0
9 0
10 0
11 0
12 0
13 0
14 0
15 0
16 0
17 0
18 0
19 0
20 0
21 0
22 0
23 0
24 0
25 0
26 0
27 0
28 0
29 0
30 0
31 0
32 0
33 0
34 0
35 0
36 0
37 0
38 0
39 0
40 0
41 0
42 0
43 0
44 0
45 0
46 0
47 0
48 0
49 0
50 0
51 0
52 0
53 0
54 0
55 0
56 0

@<SCITEGIC>ATOM_PROPERTY
pdb_tempFactor
SciTegic.value.DoubleValue
1 0
2 0
3 0
4 0
5 0
6 0
7 0
8 0
9 0
10 0
11 0
12 0
13 0
14 0
15 0
16 0
17 0
18 0
19 0
20 0
21 0
22 0
23 0
24 0
25 0
26 0
27 0
28 0
29 0
30 0
31 0
32 0
33 0
34 0
35 0
36 0
37 0
38 0
39 0
40 0
41 0
42 0
43 0
44 0
45 0
46 0
47 0
48 0
49 0
50 0
51 0
52 0
53 0
54 0
55 0
56 0

@<SCITEGIC>ATOM_PROPERTY
pdb_occupancy
SciTegic.value.DoubleValue
1 1
2 1
3 1
4 1
5 1
6 1
7 1
8 1
9 1
10 1
11 1
12 1
13 1
14 1
15 1
16 1
17 1
18 1
19 1
20 1
21 1
22 1
23 1
24 1
25 1
26 1
27 1
28 1
29 1
30 1
31 1
32 1
33 1
34 1
35 1
36 1
37 1
38 1
39 1
40 1
41 1
42 1
43 1
44 1
45 1
46 1
47 1
48 1
49 1
50 1
51 1
52 1
53 1
54 1
55 1
56 1

@<TRIPOS>MOLECULE
Evo_1
56  59  1  0  0
SMALL
FORMAL_CHARGES
@<TRIPOS>ATOM
    1 O1        45.2912    30.5813    15.0875 O.2        1 SUBUNIT  0
    2 C2        44.8904    31.4621    15.8392 C.2        1 SUBUNIT  0
    3 N3        45.4907    31.6912    17.0586 N.am       1 SUBUNIT  0
    4 C4        46.6473    30.8485    17.4604 C.3        1 SUBUNIT  0
    5 N5        43.8279    32.2570    15.4950 N.am       1 SUBUNIT  0
    6 C6        43.1604    31.9846    14.2024 C.3        1 SUBUNIT  0
    7 C7        42.4820    30.6306    14.1102 C.2        1 SUBUNIT  0
    8 C8        42.9050    29.6183    13.2340 C.2        1 SUBUNIT  0
    9 C9        44.0560    29.8010    12.3839 C.1        1 SUBUNIT  0
   10 N10       44.9800    29.9444    11.6990 N.1        1 SUBUNIT  0
   11 C11       42.2204    28.4092    13.1506 C.2        1 SUBUNIT  0
   12 C12       41.1016    28.1913    13.9383 C.2        1 SUBUNIT  0
   13 C13       40.6732    29.1791    14.8102 C.2        1 SUBUNIT  0
   14 C14       41.3570    30.3864    14.8952 C.2        1 SUBUNIT  0
   15 C15       43.3805    33.3873    16.3393 C.2        1 SUBUNIT  0
   16 C16       43.9730    33.5726    17.5279 C.2        1 SUBUNIT  0
   17 C17       45.0773    32.6742    17.9222 C.2        1 SUBUNIT  0
   18 O18       45.5712    32.8706    19.0262 O.2        1 SUBUNIT  0
   19 N19       42.3325    34.3252    15.8977 N.pl3      1 SUBUNIT  0
   20 C20       40.9373    34.1984    16.3277 C.3        1 SUBUNIT  0
   21 C21       39.9795    34.2887    15.1326 C.3        1 SUBUNIT  0
   22 N22       38.5845    34.2768    15.5575 N.3        1 SUBUNIT  0
   23 C23       40.2723    35.5249    14.2707 C.3        1 SUBUNIT  0
   24 C24       41.7384    35.5533    13.8295 C.3        1 SUBUNIT  0
   25 C25       42.6661    35.4696    15.0464 C.3        1 SUBUNIT  0
   26 H26       46.9543    31.0836    18.4818 H          1 SUBUNIT  0
   27 H27       43.8800    32.1227    13.3990 H          1 SUBUNIT  0
   28 H28       42.3909    32.7263    14.0084 H          1 SUBUNIT  0
   29 H29       42.5429    27.6295    12.4744 H          1 SUBUNIT  0
   30 H30       40.5596    27.2589    13.8678 H          1 SUBUNIT  0
   31 H31       39.7918    29.0051    15.4061 H          1 SUBUNIT  0
   32 H32       40.9939    31.1507    15.5663 H          1 SUBUNIT  0
   33 H33       43.6653    34.3617    18.1892 H          1 SUBUNIT  0
   34 H34       40.7226    34.9938    17.0437 H          1 SUBUNIT  0
   35 H35       40.7941    33.2539    16.8518 H          1 SUBUNIT  0
   36 H36       40.1316    33.3978    14.5260 H          1 SUBUNIT  0
   37 H37       38.4189    35.0590    16.1817 H          1 SUBUNIT  0
   38 H38       38.3723    33.4352    16.0803 H          1 SUBUNIT  0
   39 H39       40.0482    36.4290    14.8378 H          1 SUBUNIT  0
   40 H40       39.6222    35.5342    13.3957 H          1 SUBUNIT  0
   41 H41       41.9429    36.4603    13.2619 H          1 SUBUNIT  0
   42 H42       41.9334    34.7206    13.1540 H          1 SUBUNIT  0
   43 H43       42.5745    36.3790    15.6414 H          1 SUBUNIT  0
   44 H44       43.7063    35.4053    14.7289 H          1 SUBUNIT  0
   45 C45       47.8976    31.0660    16.5896 C.3        1 SUBUNIT  0
   46 C46       46.3775    29.3280    17.4599 C.3        1 SUBUNIT  0
   47 C47       48.6011    29.7111    16.5607 C.3        1 SUBUNIT  0
   48 C48       47.4576    28.6988    16.5733 C.3        1 SUBUNIT  0
   49 H49       49.2584    29.5959    15.6984 H          1 SUBUNIT  0
   50 H50       49.2052    29.5947    17.4611 H          1 SUBUNIT  0
   51 H51       48.5388    31.8585    16.9770 H          1 SUBUNIT  0
   52 H52       47.6225    31.3464    15.5733 H          1 SUBUNIT  0
   53 H53       46.4639    28.9397    18.4757 H          1 SUBUNIT  0
   54 H54       45.3799    29.0693    17.1077 H          1 SUBUNIT  0
   55 H55       47.0709    28.5771    15.5603 H          1 SUBUNIT  0
   56 H56       47.7717    27.7157    16.9259 H          1 SUBUNIT  0
@<TRIPOS>BOND
    1     1     2 2
    2     2     3 1
    3     2     5 1
    4     3     4 1
    5     3    17 1
    6     4    26 1
    7     4    45 1
    8     4    46 1
    9     5     6 1
   10     5    15 1
   11     6     7 1
   12     6    27 1
   13     6    28 1
   14     7     8 2
   15     7    14 1
   16     8     9 1
   17     8    11 1
   18     9    10 3
   19    11    12 2
   20    11    29 1
   21    12    13 1
   22    12    30 1
   23    13    14 2
   24    13    31 1
   25    14    32 1
   26    15    16 2
   27    15    19 1
   28    16    17 1
   29    16    33 1
   30    17    18 2
   31    19    20 1
   32    19    25 1
   33    20    21 1
   34    20    34 1
   35    20    35 1
   36    21    22 1
   37    21    23 1
   38    21    36 1
   39    22    37 1
   40    22    38 1
   41    23    24 1
   42    23    39 1
   43    23    40 1
   44    24    25 1
   45    24    41 1
   46    24    42 1
   47    25    43 1
   48    25    44 1
   49    45    47 1
   50    45    51 1
   51    45    52 1
   52    46    48 1
   53    46    53 1
   54    46    54 1
   55    47    48 1
   56    47    49 1
   57    47    50 1
   58    48    55 1
   59    48    56 1
@<TRIPOS>SUBSTRUCTURE
1   ****   1
@<SCITEGIC>MOL_PROPERTY
TopHits
SciTegic.value.StringValue
10

@<SCITEGIC>MOL_PROPERTY
-CDOCKER_ENERGY
SciTegic.value.StringValue
10.0608001

@<SCITEGIC>MOL_PROPERTY
-CDOCKER_INTERACTION_ENERGY
SciTegic.value.StringValue
32.9413926

@<SCITEGIC>MOL_PROPERTY
POSE_NUMBER
SciTegic.value.StringValue
10

@<SCITEGIC>MOL_PROPERTY
FRAGMENTS
SciTegic.value.StringValue
C37

@<SCITEGIC>MOL_PROPERTY
MW
SciTegic.value.StringValue
393.49

@<SCITEGIC>MOL_PROPERTY
GENERATION
SciTegic.value.StringValue
1

@<SCITEGIC>MOL_PROPERTY
FAMILY
SciTegic.value.StringValue
1

@<SCITEGIC>MOL_PROPERTY
LUDI3
SciTegic.value.StringValue
849

@<SCITEGIC>ATOM_PROPERTY
Formal Charge
SciTegic.value.StringValue
1 0
2 0
3 0
4 0
5 0
6 0
7 0
8 0
9 0
10 0
11 0
12 0
13 0
14 0
15 0
16 0
17 0
18 0
19 0
20 0
21 0
22 0
23 0
24 0
25 0
26 0
27 0
28 0
29 0
30 0
31 0
32 0
33 0
34 0
35 0
36 0
37 0
38 0
39 0
40 0
41 0
42 0
43 0
44 0
45 0
46 0
47 0
48 0
49 0
50 0
51 0
52 0
53 0
54 0
55 0
56 0

@<SCITEGIC>ATOM_PROPERTY
pdb_tempFactor
SciTegic.value.DoubleValue
1 0
2 0
3 0
4 0
5 0
6 0
7 0
8 0
9 0
10 0
11 0
12 0
13 0
14 0
15 0
16 0
17 0
18 0
19 0
20 0
21 0
22 0
23 0
24 0
25 0
26 0
27 0
28 0
29 0
30 0
31 0
32 0
33 0
34 0
35 0
36 0
37 0
38 0
39 0
40 0
41 0
42 0
43 0
44 0
45 0
46 0
47 0
48 0
49 0
50 0
51 0
52 0
53 0
54 0
55 0
56 0

@<SCITEGIC>ATOM_PROPERTY
pdb_occupancy
SciTegic.value.DoubleValue
1 1
2 1
3 1
4 1
5 1
6 1
7 1
8 1
9 1
10 1
11 1
12 1
13 1
14 1
15 1
16 1
17 1
18 1
19 1
20 1
21 1
22 1
23 1
24 1
25 1
26 1
27 1
28 1
29 1
30 1
31 1
32 1
33 1
34 1
35 1
36 1
37 1
38 1
39 1
40 1
41 1
42 1
43 1
44 1
45 1
46 1
47 1
48 1
49 1
50 1
51 1
52 1
53 1
54 1
55 1
56 1
