# Supplementary material for: Discovery of Novel DPP-IV Inhibitors as Potential Candidates for the Treatment of Type 2 Diabetes Mellitus Predicted by 3D QSAR Pharmacophore Models, Molecular Docking and De Novo Evolution
Source: Molecules. 2019 Aug 7;24(16):2870. doi: 10.3390/molecules24162870 (PMC6720998; doi:10.3390/molecules24162870)
Supplement: Supplementary file 1 [file molecules-24-02870-s001.zip › Supplementary materials/Docking_after_denovoevolution/dpp4_43_evo.mol2]

#	Created by:	Discovery Studio
#	Creation time:	2019-08-05T17:24:08Z

@<TRIPOS>MOLECULE
Evo_1
   76    78     0 0 0
SMALL
USER_CHARGES


@<TRIPOS>ATOM
      1 N1           43.735700   36.147900   18.573700 N.4      1 SUBUNIT    0.0000
      2 C2           44.609800   35.298000   17.759700 C.3      1 SUBUNIT    0.0000
      3 C3           43.929200   34.641400   16.523800 C.3      1 SUBUNIT    0.0000
      4 C4           44.920000   33.662400   15.873300 C.2      1 SUBUNIT    0.0000
      5 C5           45.774300   34.052400   14.837100 C.2      1 SUBUNIT    0.0000
      6 C6           46.594700   33.133000   14.195100 C.2      1 SUBUNIT    0.0000
      7 C7           46.658000   31.821500   14.632700 C.2      1 SUBUNIT    0.0000
      8 C8           45.892200   31.432600   15.722100 C.2      1 SUBUNIT    0.0000
      9 C9           45.045800   32.346600   16.333400 C.2      1 SUBUNIT    0.0000
     10 O10          47.506600   30.938100   13.993700 O.3      1 SUBUNIT    0.0000
     11 C11          45.914700   36.014900   17.389700 C.2      1 SUBUNIT    0.0000
     12 O12          45.923600   37.034600   16.711900 O.2      1 SUBUNIT    0.0000
     13 N13          46.995200   35.374100   17.897100 N.am     1 SUBUNIT    0.0000
     14 C14          48.376900   35.822000   17.786400 C.3      1 SUBUNIT    0.0000
     15 C15          48.925400   35.754900   16.346600 C.3      1 SUBUNIT    0.0000
     16 C16          49.343500   34.347400   15.882600 C.3      1 SUBUNIT    0.0000
     17 C17          49.730100   34.368200   14.396000 C.3      1 SUBUNIT    0.0000
     18 C18          50.510100   33.774400   16.702000 C.3      1 SUBUNIT    0.0000
     19 C19          48.592600   37.202700   18.421500 C.2      1 SUBUNIT    0.0000
     20 O20          47.686600   38.000400   18.628400 O.2      1 SUBUNIT    0.0000
     21 N21          49.888200   37.376400   18.732600 N.am     1 SUBUNIT    0.0000
     22 C22          50.364700   38.562200   19.406500 C.3      1 SUBUNIT    0.0000
     23 C23          49.977300   38.497700   20.884800 C.3      1 SUBUNIT    0.0000
     24 C24          51.888300   38.636900   19.184600 C.2      1 SUBUNIT    0.0000
     25 O25          52.641400   38.109300   20.005400 O.co2    1 SUBUNIT    0.0000
     26 O26          52.304700   39.219500   18.182800 O.co2    1 SUBUNIT    0.0000
     27 H27          44.226400   36.445800   19.444600 H        1 SUBUNIT    0.0000
     28 H28          42.885100   35.615700   18.851400 H        1 SUBUNIT    0.0000
     29 H29          43.447100   37.005800   18.058200 H        1 SUBUNIT    0.0000
     30 H30          44.884400   34.487300   18.436500 H        1 SUBUNIT    0.0000
     31 H31          45.846000   35.082400   14.524600 H        1 SUBUNIT    0.0000
     32 H32          47.225400   33.443700   13.375100 H        1 SUBUNIT    0.0000
     33 H33          45.927300   30.424400   16.110400 H        1 SUBUNIT    0.0000
     34 H34          44.477000   31.990500   17.176500 H        1 SUBUNIT    0.0000
     35 H35          47.850500   30.301400   14.605200 H        1 SUBUNIT    0.0000
     36 H36          46.842400   34.528500   18.408100 H        1 SUBUNIT    0.0000
     37 H37          48.920400   35.124100   18.419900 H        1 SUBUNIT    0.0000
     38 H38          48.180600   36.163400   15.664400 H        1 SUBUNIT    0.0000
     39 H39          49.800500   36.396900   16.250100 H        1 SUBUNIT    0.0000
     40 H40          48.493500   33.681100   16.011800 H        1 SUBUNIT    0.0000
     41 H41          49.914500   33.360100   14.024800 H        1 SUBUNIT    0.0000
     42 H42          50.636500   34.952800   14.235300 H        1 SUBUNIT    0.0000
     43 H43          48.945500   34.810400   13.784300 H        1 SUBUNIT    0.0000
     44 H44          50.237400   33.600800   17.742300 H        1 SUBUNIT    0.0000
     45 H45          50.830100   32.814400   16.295200 H        1 SUBUNIT    0.0000
     46 H46          51.371200   34.443400   16.686100 H        1 SUBUNIT    0.0000
     47 H47          50.551900   36.662400   18.512600 H        1 SUBUNIT    0.0000
     48 H48          49.884600   39.426300   18.947500 H        1 SUBUNIT    0.0000
     49 H49          50.310700   39.401600   21.378000 H        1 SUBUNIT    0.0000
     50 H50          50.425300   37.642100   21.390500 H        1 SUBUNIT    0.0000
     51 H51          48.896000   38.438500   21.012700 H        1 SUBUNIT    0.0000
     52 C52          43.340200   35.679200   15.510000 C.3      1 SUBUNIT    0.0000
     53 C53          42.715800   33.885000   17.081300 C.3      1 SUBUNIT    0.0000
     54 C54          42.041000   35.214900   14.767600 C.3      1 SUBUNIT    0.0000
     55 C55          41.969500   33.021200   16.051300 C.3      1 SUBUNIT    0.0000
     56 C56          41.973500   33.678200   14.669900 C.3      1 SUBUNIT    0.0000
     57 H57          44.074800   36.015500   14.785600 H        1 SUBUNIT    0.0000
     58 H58          43.114500   36.602000   16.044100 H        1 SUBUNIT    0.0000
     59 H59          43.045000   33.313200   17.936900 H        1 SUBUNIT    0.0000
     60 H60          42.005300   34.604600   17.486400 H        1 SUBUNIT    0.0000
     61 H61          40.943000   32.879300   16.390300 H        1 SUBUNIT    0.0000
     62 H62          42.393600   32.020900   15.978500 H        1 SUBUNIT    0.0000
     63 H63          42.827900   33.317000   14.097700 H        1 SUBUNIT    0.0000
     64 H64          41.090400   33.361600   14.111900 H        1 SUBUNIT    0.0000
     65 C65          41.960800   35.779900   13.336200 C.3      1 SUBUNIT    0.0000
     66 C66          40.765900   35.752100   15.474200 C.3      1 SUBUNIT    0.0000
     67 C67          40.494400   36.129400   13.104600 C.3      1 SUBUNIT    0.0000
     68 C68          39.992500   36.587600   14.460900 C.3      1 SUBUNIT    0.0000
     69 H69          40.363600   36.901700   12.350900 H        1 SUBUNIT    0.0000
     70 H70          39.943900   35.241900   12.790700 H        1 SUBUNIT    0.0000
     71 H71          42.330400   35.086200   12.580900 H        1 SUBUNIT    0.0000
     72 H72          42.569500   36.674000   13.248000 H        1 SUBUNIT    0.0000
     73 H73          40.128100   34.937700   15.818100 H        1 SUBUNIT    0.0000
     74 H74          40.989300   36.352600   16.356800 H        1 SUBUNIT    0.0000
     75 H75          40.235900   37.637600   14.606100 H        1 SUBUNIT    0.0000
     76 H76          38.912800   36.480900   14.562700 H        1 SUBUNIT    0.0000
@<TRIPOS>BOND
     1    1    2 1
     2    1   27 1
     3    1   28 1
     4    1   29 1
     5    2    3 1
     6    2   11 1
     7    2   30 1
     8    3    4 1
     9    3   52 1
    10    3   53 1
    11    4    5 2
    12    4    9 1
    13    5    6 1
    14    5   31 1
    15    6    7 2
    16    6   32 1
    17    7    8 1
    18    7   10 1
    19    8    9 2
    20    8   33 1
    21    9   34 1
    22   10   35 1
    23   11   12 2
    24   11   13 1
    25   13   14 1
    26   13   36 1
    27   14   15 1
    28   14   19 1
    29   14   37 1
    30   15   16 1
    31   15   38 1
    32   15   39 1
    33   16   17 1
    34   16   18 1
    35   16   40 1
    36   17   41 1
    37   17   42 1
    38   17   43 1
    39   18   44 1
    40   18   45 1
    41   18   46 1
    42   19   20 2
    43   19   21 1
    44   21   22 1
    45   21   47 1
    46   22   23 1
    47   22   24 1
    48   22   48 1
    49   23   49 1
    50   23   50 1
    51   23   51 1
    52   24   25 2
    53   24   26 1
    54   52   54 1
    55   52   57 1
    56   52   58 1
    57   53   55 1
    58   53   59 1
    59   53   60 1
    60   54   56 1
    61   54   65 1
    62   54   66 1
    63   55   56 1
    64   55   61 1
    65   55   62 1
    66   56   63 1
    67   56   64 1
    68   65   67 1
    69   65   71 1
    70   65   72 1
    71   66   68 1
    72   66   73 1
    73   66   74 1
    74   67   68 1
    75   67   69 1
    76   67   70 1
    77   68   75 1
    78   68   76 1
@<SCITEGIC>MOL_PROPERTY
TopHits
SciTegic.value.IntegerValue
10

@<SCITEGIC>MOL_PROPERTY
-CDOCKER_ENERGY
SciTegic.value.DoubleValue
33.816650

@<SCITEGIC>MOL_PROPERTY
-CDOCKER_INTERACTION_ENERGY
SciTegic.value.DoubleValue
69.659050

@<SCITEGIC>MOL_PROPERTY
POSE_NUMBER
SciTegic.value.IntegerValue
1

@<SCITEGIC>MOL_PROPERTY
FRAGMENTS
SciTegic.value.StringValue
C36 C37

@<SCITEGIC>MOL_PROPERTY
MW
SciTegic.value.DoubleValue
487.640015

@<SCITEGIC>MOL_PROPERTY
GENERATION
SciTegic.value.IntegerValue
2

@<SCITEGIC>MOL_PROPERTY
FAMILY
SciTegic.value.IntegerValue
1

@<SCITEGIC>MOL_PROPERTY
LUDI3
SciTegic.value.IntegerValue
535

@<SCITEGIC>ATOM_PROPERTY
Formal Charge
SciTegic.value.StringValue
1 +1
2 0
3 0
4 0
5 0
6 0
7 0
8 0
9 0
10 0
11 0
12 0
13 0
14 0
15 0
16 0
17 0
18 0
19 0
20 0
21 0
22 0
23 0
24 0
25 0
26 -1
27 0
28 0
29 0
30 0
31 0
32 0
33 0
34 0
35 0
36 0
37 0
38 0
39 0
40 0
41 0
42 0
43 0
44 0
45 0
46 0
47 0
48 0
49 0
50 0
51 0
52 0
53 0
54 0
55 0
56 0
57 0
58 0
59 0
60 0
61 0
62 0
63 0
64 0
65 0
66 0
67 0
68 0
69 0
70 0
71 0
72 0
73 0
74 0
75 0
76 0

@<SCITEGIC>ATOM_PROPERTY
pdb_tempFactor
SciTegic.value.DoubleValue
1 0.00
2 0.00
3 0.00
4 0.00
5 0.00
6 0.00
7 0.00
8 0.00
9 0.00
10 0.00
11 0.00
12 0.00
13 0.00
14 0.00
15 0.00
16 0.00
17 0.00
18 0.00
19 0.00
20 0.00
21 0.00
22 0.00
23 0.00
24 0.00
25 0.00
26 0.00
27 0.00
28 0.00
29 0.00
30 0.00
31 0.00
32 0.00
33 0.00
34 0.00
35 0.00
36 0.00
37 0.00
38 0.00
39 0.00
40 0.00
41 0.00
42 0.00
43 0.00
44 0.00
45 0.00
46 0.00
47 0.00
48 0.00
49 0.00
50 0.00
51 0.00
52 0.00
53 0.00
54 0.00
55 0.00
56 0.00
57 0.00
58 0.00
59 0.00
60 0.00
61 0.00
62 0.00
63 0.00
64 0.00
65 0.00
66 0.00
67 0.00
68 0.00
69 0.00
70 0.00
71 0.00
72 0.00
73 0.00
74 0.00
75 0.00
76 0.00

@<SCITEGIC>ATOM_PROPERTY
pdb_occupancy
SciTegic.value.DoubleValue
1 1.00
2 1.00
3 1.00
4 1.00
5 1.00
6 1.00
7 1.00
8 1.00
9 1.00
10 1.00
11 1.00
12 1.00
13 1.00
14 1.00
15 1.00
16 1.00
17 1.00
18 1.00
19 1.00
20 1.00
21 1.00
22 1.00
23 1.00
24 1.00
25 1.00
26 1.00
27 1.00
28 1.00
29 1.00
30 1.00
31 1.00
32 1.00
33 1.00
34 1.00
35 1.00
36 1.00
37 1.00
38 1.00
39 1.00
40 1.00
41 1.00
42 1.00
43 1.00
44 1.00
45 1.00
46 1.00
47 1.00
48 1.00
49 1.00
50 1.00
51 1.00
52 1.00
53 1.00
54 1.00
55 1.00
56 1.00
57 1.00
58 1.00
59 1.00
60 1.00
61 1.00
62 1.00
63 1.00
64 1.00
65 1.00
66 1.00
67 1.00
68 1.00
69 1.00
70 1.00
71 1.00
72 1.00
73 1.00
74 1.00
75 1.00
76 1.00

@<TRIPOS>MOLECULE
Evo_1
76  78  1  0  0
SMALL
FORMAL_CHARGES
@<TRIPOS>ATOM
    1 N1        44.2945    34.3955    19.8543 N.4        1 SUBUNIT  1
    2 C2        44.6607    33.8208    18.5667 C.3        1 SUBUNIT  0
    3 C3        44.8025    34.8330    17.3778 C.3        1 SUBUNIT  0
    4 C4        45.9056    35.8509    17.6803 C.2        1 SUBUNIT  0
    5 C5        45.6958    36.8322    18.6476 C.2        1 SUBUNIT  0
    6 C6        46.6940    37.7199    19.0202 C.2        1 SUBUNIT  0
    7 C7        47.9411    37.6574    18.4150 C.2        1 SUBUNIT  0
    8 C8        48.1541    36.7263    17.4116 C.2        1 SUBUNIT  0
    9 C9        47.1501    35.8411    17.0415 C.2        1 SUBUNIT  0
   10 O10       48.9723    38.5076    18.7737 O.3        1 SUBUNIT  0
   11 C11       45.8543    32.8558    18.7269 C.2        1 SUBUNIT  0
   12 O12       45.7219    31.6584    18.5060 O.2        1 SUBUNIT  0
   13 N13       47.0089    33.4493    19.1050 N.am       1 SUBUNIT  0
   14 C14       48.3051    32.7741    19.0948 C.3        1 SUBUNIT  0
   15 C15       48.4258    31.7643    20.2531 C.3        1 SUBUNIT  0
   16 C16       49.8418    31.1695    20.4242 C.3        1 SUBUNIT  0
   17 C17       50.9246    32.2466    20.5950 C.3        1 SUBUNIT  0
   18 C18       49.8969    30.1862    21.6003 C.3        1 SUBUNIT  0
   19 C19       48.5983    32.1451    17.7123 C.2        1 SUBUNIT  0
   20 O20       48.4645    30.9458    17.5009 O.2        1 SUBUNIT  0
   21 N21       49.0017    33.0539    16.8008 N.am       1 SUBUNIT  0
   22 C22       49.3108    32.6945    15.4205 C.3        1 SUBUNIT  0
   23 C23       48.0212    32.4558    14.6202 C.3        1 SUBUNIT  0
   24 C24       50.1345    33.8210    14.7648 C.2        1 SUBUNIT  0.0000
   25 O25       50.1103    34.9454    15.2658 O.co2      1 SUBUNIT  -0.50
   26 O26       50.7894    33.5608    13.7559 O.co2      1 SUBUNIT  -0.50
   27 H27       44.2517    33.6475    20.5746 H          1 SUBUNIT  0
   28 H28       43.3455    34.8204    19.7781 H          1 SUBUNIT  0
   29 H29       44.9595    35.1345    20.1589 H          1 SUBUNIT  0
   30 H30       43.8262    33.1704    18.3327 H          1 SUBUNIT  0
   31 H31       44.7324    36.9147    19.1253 H          1 SUBUNIT  0
   32 H32       46.4659    38.4475    19.7823 H          1 SUBUNIT  0
   33 H33       49.1130    36.6945    16.9152 H          1 SUBUNIT  0
   34 H34       47.3819    35.1435    16.2535 H          1 SUBUNIT  0
   35 H35       48.7689    39.0091    19.5519 H          1 SUBUNIT  0
   36 H36       47.0092    34.4247    19.3190 H          1 SUBUNIT  0
   37 H37       49.0112    33.5896    19.2488 H          1 SUBUNIT  0
   38 H38       48.1249    32.2558    21.1762 H          1 SUBUNIT  0
   39 H39       47.7099    30.9539    20.1076 H          1 SUBUNIT  0
   40 H40       50.0804    30.6032    19.5234 H          1 SUBUNIT  0
   41 H41       51.9023    31.7898    20.7477 H          1 SUBUNIT  0
   42 H42       50.7209    32.8838    21.4548 H          1 SUBUNIT  0
   43 H43       51.0088    32.8818    19.7142 H          1 SUBUNIT  0
   44 H44       49.1421    29.4059    21.5000 H          1 SUBUNIT  0
   45 H45       50.8703    29.6977    21.6519 H          1 SUBUNIT  0
   46 H46       49.7381    30.6998    22.5493 H          1 SUBUNIT  0
   47 H47       49.1155    34.0118    17.0622 H          1 SUBUNIT  0
   48 H48       49.9184    31.7885    15.4543 H          1 SUBUNIT  0
   49 H49       47.3815    31.7214    15.1103 H          1 SUBUNIT  0
   50 H50       48.2450    32.0815    13.6209 H          1 SUBUNIT  0
   51 H51       47.4499    33.3765    14.5017 H          1 SUBUNIT  0
   52 C52       43.4641    35.6125    17.1722 C.3        1 SUBUNIT  0
   53 C53       45.1054    34.0345    16.0858 C.3        1 SUBUNIT  0
   54 C54       42.5036    35.0801    16.0772 C.3        1 SUBUNIT  0
   55 C55       43.9957    33.0385    15.6977 C.3        1 SUBUNIT  0
   56 C56       42.5751    33.5524    15.9785 C.3        1 SUBUNIT  0
   57 H57       43.6572    36.6617    16.9417 H          1 SUBUNIT  0
   58 H58       42.9271    35.6498    18.1202 H          1 SUBUNIT  0
   59 H59       45.2807    34.7299    15.2659 H          1 SUBUNIT  0
   60 H60       46.0274    33.4658    16.1871 H          1 SUBUNIT  0
   61 H61       44.1390    32.0985    16.2314 H          1 SUBUNIT  0
   62 H62       44.0988    32.7920    14.6411 H          1 SUBUNIT  0
   63 H63       41.8898    33.1743    15.2198 H          1 SUBUNIT  0
   64 H64       42.2118    33.1403    16.9141 H          1 SUBUNIT  0
   65 C65       42.7456    35.7124    14.7020 C.3        1 SUBUNIT  0
   66 C66       41.0656    35.5294    16.3681 C.3        1 SUBUNIT  0
   67 C67       41.4183    35.6208    13.9470 C.3        1 SUBUNIT  0
   68 C68       40.3312    35.5620    15.0233 C.3        1 SUBUNIT  0
   69 H69       41.2828    36.4612    13.2661 H          1 SUBUNIT  0
   70 H70       41.3933    34.7092    13.3484 H          1 SUBUNIT  0
   71 H71       43.5568    35.2623    14.1427 H          1 SUBUNIT  0
   72 H72       43.0073    36.7543    14.8435 H          1 SUBUNIT  0
   73 H73       40.5648    34.8976    17.1032 H          1 SUBUNIT  0
   74 H74       41.0852    36.5411    16.7786 H          1 SUBUNIT  0
   75 H75       39.6602    36.4189    14.9650 H          1 SUBUNIT  0
   76 H76       39.7270    34.6635    14.8984 H          1 SUBUNIT  0
@<TRIPOS>BOND
    1     1     2 1
    2     1    27 1
    3     1    28 1
    4     1    29 1
    5     2     3 1
    6     2    11 1
    7     2    30 1
    8     3     4 1
    9     3    52 1
   10     3    53 1
   11     4     5 2
   12     4     9 1
   13     5     6 1
   14     5    31 1
   15     6     7 2
   16     6    32 1
   17     7     8 1
   18     7    10 1
   19     8     9 2
   20     8    33 1
   21     9    34 1
   22    10    35 1
   23    11    12 2
   24    11    13 1
   25    13    14 1
   26    13    36 1
   27    14    15 1
   28    14    19 1
   29    14    37 1
   30    15    16 1
   31    15    38 1
   32    15    39 1
   33    16    17 1
   34    16    18 1
   35    16    40 1
   36    17    41 1
   37    17    42 1
   38    17    43 1
   39    18    44 1
   40    18    45 1
   41    18    46 1
   42    19    20 2
   43    19    21 1
   44    21    22 1
   45    21    47 1
   46    22    23 1
   47    22    24 1
   48    22    48 1
   49    23    49 1
   50    23    50 1
   51    23    51 1
   52    24    25 2
   53    24    26 1
   54    52    54 1
   55    52    57 1
   56    52    58 1
   57    53    55 1
   58    53    59 1
   59    53    60 1
   60    54    56 1
   61    54    65 1
   62    54    66 1
   63    55    56 1
   64    55    61 1
   65    55    62 1
   66    56    63 1
   67    56    64 1
   68    65    67 1
   69    65    71 1
   70    65    72 1
   71    66    68 1
   72    66    73 1
   73    66    74 1
   74    67    68 1
   75    67    69 1
   76    67    70 1
   77    68    75 1
   78    68    76 1
@<TRIPOS>SUBSTRUCTURE
1   ****   1
@<SCITEGIC>MOL_PROPERTY
TopHits
SciTegic.value.StringValue
10

@<SCITEGIC>MOL_PROPERTY
-CDOCKER_ENERGY
SciTegic.value.StringValue
30.8022379

@<SCITEGIC>MOL_PROPERTY
-CDOCKER_INTERACTION_ENERGY
SciTegic.value.StringValue
61.2303893

@<SCITEGIC>MOL_PROPERTY
POSE_NUMBER
SciTegic.value.StringValue
2

@<SCITEGIC>MOL_PROPERTY
FRAGMENTS
SciTegic.value.StringValue
C36 C37

@<SCITEGIC>MOL_PROPERTY
MW
SciTegic.value.StringValue
487.64

@<SCITEGIC>MOL_PROPERTY
GENERATION
SciTegic.value.StringValue
2

@<SCITEGIC>MOL_PROPERTY
FAMILY
SciTegic.value.StringValue
1

@<SCITEGIC>MOL_PROPERTY
LUDI3
SciTegic.value.StringValue
535

@<SCITEGIC>ATOM_PROPERTY
Formal Charge
SciTegic.value.StringValue
1 +1
2 0
3 0
4 0
5 0
6 0
7 0
8 0
9 0
10 0
11 0
12 0
13 0
14 0
15 0
16 0
17 0
18 0
19 0
20 0
21 0
22 0
23 0
24 0
25 0
26 -1
27 0
28 0
29 0
30 0
31 0
32 0
33 0
34 0
35 0
36 0
37 0
38 0
39 0
40 0
41 0
42 0
43 0
44 0
45 0
46 0
47 0
48 0
49 0
50 0
51 0
52 0
53 0
54 0
55 0
56 0
57 0
58 0
59 0
60 0
61 0
62 0
63 0
64 0
65 0
66 0
67 0
68 0
69 0
70 0
71 0
72 0
73 0
74 0
75 0
76 0

@<SCITEGIC>ATOM_PROPERTY
pdb_tempFactor
SciTegic.value.DoubleValue
1 0
2 0
3 0
4 0
5 0
6 0
7 0
8 0
9 0
10 0
11 0
12 0
13 0
14 0
15 0
16 0
17 0
18 0
19 0
20 0
21 0
22 0
23 0
24 0
25 0
26 0
27 0
28 0
29 0
30 0
31 0
32 0
33 0
34 0
35 0
36 0
37 0
38 0
39 0
40 0
41 0
42 0
43 0
44 0
45 0
46 0
47 0
48 0
49 0
50 0
51 0
52 0
53 0
54 0
55 0
56 0
57 0
58 0
59 0
60 0
61 0
62 0
63 0
64 0
65 0
66 0
67 0
68 0
69 0
70 0
71 0
72 0
73 0
74 0
75 0
76 0

@<SCITEGIC>ATOM_PROPERTY
pdb_occupancy
SciTegic.value.DoubleValue
1 1
2 1
3 1
4 1
5 1
6 1
7 1
8 1
9 1
10 1
11 1
12 1
13 1
14 1
15 1
16 1
17 1
18 1
19 1
20 1
21 1
22 1
23 1
24 1
25 1
26 1
27 1
28 1
29 1
30 1
31 1
32 1
33 1
34 1
35 1
36 1
37 1
38 1
39 1
40 1
41 1
42 1
43 1
44 1
45 1
46 1
47 1
48 1
49 1
50 1
51 1
52 1
53 1
54 1
55 1
56 1
57 1
58 1
59 1
60 1
61 1
62 1
63 1
64 1
65 1
66 1
67 1
68 1
69 1
70 1
71 1
72 1
73 1
74 1
75 1
76 1

@<TRIPOS>MOLECULE
Evo_1
76  78  1  0  0
SMALL
FORMAL_CHARGES
@<TRIPOS>ATOM
    1 N1        43.0930    36.2861    18.0554 N.4        1 SUBUNIT  1
    2 C2        44.1184    35.4094    17.5055 C.3        1 SUBUNIT  0
    3 C3        43.5373    34.4870    16.3784 C.3        1 SUBUNIT  0
    4 C4        44.4958    33.3358    16.0323 C.2        1 SUBUNIT  0
    5 C5        44.4299    32.6901    14.7973 C.2        1 SUBUNIT  0
    6 C6        45.2081    31.5804    14.5024 C.2        1 SUBUNIT  0
    7 C7        46.0804    31.0686    15.4466 C.2        1 SUBUNIT  0
    8 C8        46.1528    31.6736    16.6951 C.2        1 SUBUNIT  0
    9 C9        45.3608    32.7773    16.9816 C.2        1 SUBUNIT  0
   10 O10       46.8355    29.9544    15.1239 O.3        1 SUBUNIT  0
   11 C11       45.3239    36.2521    17.0456 C.2        1 SUBUNIT  0
   12 O12       45.1490    37.2632    16.3764 O.2        1 SUBUNIT  0
   13 N13       46.5371    35.7999    17.4568 N.am       1 SUBUNIT  0
   14 C14       47.7647    36.5236    17.1141 C.3        1 SUBUNIT  0
   15 C15       48.4736    37.1013    18.3566 C.3        1 SUBUNIT  0
   16 C16       47.5752    37.8879    19.3299 C.3        1 SUBUNIT  0
   17 C17       48.4245    38.4615    20.4793 C.3        1 SUBUNIT  0
   18 C18       46.7678    39.0147    18.6574 C.3        1 SUBUNIT  0
   19 C19       48.7234    35.6399    16.3027 C.2        1 SUBUNIT  0
   20 O20       49.9031    35.5237    16.6132 O.2        1 SUBUNIT  0
   21 N21       48.1486    35.0531    15.2342 N.am       1 SUBUNIT  0
   22 C22       48.9519    34.2945    14.2822 C.3        1 SUBUNIT  0
   23 C23       49.3920    32.9552    14.8873 C.3        1 SUBUNIT  0
   24 C24       48.1304    34.0619    13.0030 C.2        1 SUBUNIT  0.0000
   25 O25       46.9504    33.7384    13.1174 O.co2      1 SUBUNIT  -0.50
   26 O26       48.6761    34.2092    11.9091 O.co2      1 SUBUNIT  -0.50
   27 H27       42.3183    35.7255    18.4675 H          1 SUBUNIT  0
   28 H28       42.7143    36.9188    17.3225 H          1 SUBUNIT  0
   29 H29       43.4995    36.8815    18.8072 H          1 SUBUNIT  0
   30 H30       44.4220    34.8319    18.3742 H          1 SUBUNIT  0
   31 H31       43.7259    33.0105    14.0565 H          1 SUBUNIT  0
   32 H32       45.1323    31.1135    13.5316 H          1 SUBUNIT  0
   33 H33       46.8046    31.3055    17.4754 H          1 SUBUNIT  0
   34 H34       45.4337    33.1502    17.9890 H          1 SUBUNIT  0
   35 H35       47.4882    29.7671    15.7836 H          1 SUBUNIT  0
   36 H36       46.6061    34.9612    17.9960 H          1 SUBUNIT  0
   37 H37       47.4979    37.3396    16.4574 H          1 SUBUNIT  0
   38 H38       48.9439    36.2877    18.9114 H          1 SUBUNIT  0
   39 H39       49.2913    37.7445    18.0265 H          1 SUBUNIT  0
   40 H40       46.8654    37.1770    19.7532 H          1 SUBUNIT  0
   41 H41       48.9669    39.3525    20.1627 H          1 SUBUNIT  0
   42 H42       49.1708    37.7538    20.8341 H          1 SUBUNIT  0
   43 H43       47.8077    38.7342    21.3317 H          1 SUBUNIT  0
   44 H44       46.5914    38.8522    17.5987 H          1 SUBUNIT  0
   45 H45       45.7879    39.1186    19.1114 H          1 SUBUNIT  0
   46 H46       47.2669    39.9769    18.7592 H          1 SUBUNIT  0
   47 H47       47.1719    35.1641    15.0506 H          1 SUBUNIT  0
   48 H48       49.8253    34.9028    14.0380 H          1 SUBUNIT  0
   49 H49       48.5342    32.3610    15.1952 H          1 SUBUNIT  0
   50 H50       50.0208    33.1061    15.7646 H          1 SUBUNIT  0
   51 H51       49.9656    32.3691    14.1696 H          1 SUBUNIT  0
   52 C52       43.1105    35.3344    15.1363 C.3        1 SUBUNIT  0
   53 C53       42.2848    33.8311    16.9523 C.3        1 SUBUNIT  0
   54 C54       41.6632    35.1152    14.6049 C.3        1 SUBUNIT  0
   55 C55       41.5001    32.9393    15.9771 C.3        1 SUBUNIT  0
   56 C56       41.2288    33.6322    14.6325 C.3        1 SUBUNIT  0
   57 H57       43.8351    35.2264    14.3360 H          1 SUBUNIT  0
   58 H58       43.1823    36.3957    15.3649 H          1 SUBUNIT  0
   59 H59       42.6553    33.2776    17.7948 H          1 SUBUNIT  0
   60 H60       41.5957    34.5620    17.3670 H          1 SUBUNIT  0
   61 H61       40.5493    32.6660    16.4373 H          1 SUBUNIT  0
   62 H62       42.0168    31.9941    15.8116 H          1 SUBUNIT  0
   63 H63       41.6901    33.0736    13.8205 H          1 SUBUNIT  0
   64 H64       40.1633    33.5678    14.4219 H          1 SUBUNIT  0
   65 C65       41.5271    35.6635    13.1765 C.3        1 SUBUNIT  0
   66 C66       40.6303    35.9446    15.4022 C.3        1 SUBUNIT  0
   67 C67       40.0636    36.0706    13.0340 C.3        1 SUBUNIT  0
   68 C68       39.6428    36.5549    14.4084 C.3        1 SUBUNIT  0
   69 H69       39.9163    36.8550    12.2967 H          1 SUBUNIT  0
   70 H70       39.4615    35.2098    12.7445 H          1 SUBUNIT  0
   71 H71       41.8383    34.9500    12.4129 H          1 SUBUNIT  0
   72 H72       42.1566    36.5440    13.0599 H          1 SUBUNIT  0
   73 H73       40.0876    35.3201    16.1106 H          1 SUBUNIT  0
   74 H74       41.0999    36.7417    15.9805 H          1 SUBUNIT  0
   75 H75       39.7045    37.6406    14.4473 H          1 SUBUNIT  0
   76 H76       38.6134    36.2715    14.6279 H          1 SUBUNIT  0
@<TRIPOS>BOND
    1     1     2 1
    2     1    27 1
    3     1    28 1
    4     1    29 1
    5     2     3 1
    6     2    11 1
    7     2    30 1
    8     3     4 1
    9     3    52 1
   10     3    53 1
   11     4     5 2
   12     4     9 1
   13     5     6 1
   14     5    31 1
   15     6     7 2
   16     6    32 1
   17     7     8 1
   18     7    10 1
   19     8     9 2
   20     8    33 1
   21     9    34 1
   22    10    35 1
   23    11    12 2
   24    11    13 1
   25    13    14 1
   26    13    36 1
   27    14    15 1
   28    14    19 1
   29    14    37 1
   30    15    16 1
   31    15    38 1
   32    15    39 1
   33    16    17 1
   34    16    18 1
   35    16    40 1
   36    17    41 1
   37    17    42 1
   38    17    43 1
   39    18    44 1
   40    18    45 1
   41    18    46 1
   42    19    20 2
   43    19    21 1
   44    21    22 1
   45    21    47 1
   46    22    23 1
   47    22    24 1
   48    22    48 1
   49    23    49 1
   50    23    50 1
   51    23    51 1
   52    24    25 2
   53    24    26 1
   54    52    54 1
   55    52    57 1
   56    52    58 1
   57    53    55 1
   58    53    59 1
   59    53    60 1
   60    54    56 1
   61    54    65 1
   62    54    66 1
   63    55    56 1
   64    55    61 1
   65    55    62 1
   66    56    63 1
   67    56    64 1
   68    65    67 1
   69    65    71 1
   70    65    72 1
   71    66    68 1
   72    66    73 1
   73    66    74 1
   74    67    68 1
   75    67    69 1
   76    67    70 1
   77    68    75 1
   78    68    76 1
@<TRIPOS>SUBSTRUCTURE
1   ****   1
@<SCITEGIC>MOL_PROPERTY
TopHits
SciTegic.value.StringValue
10

@<SCITEGIC>MOL_PROPERTY
-CDOCKER_ENERGY
SciTegic.value.StringValue
28.5547647

@<SCITEGIC>MOL_PROPERTY
-CDOCKER_INTERACTION_ENERGY
SciTegic.value.StringValue
66.8536789

@<SCITEGIC>MOL_PROPERTY
POSE_NUMBER
SciTegic.value.StringValue
3

@<SCITEGIC>MOL_PROPERTY
FRAGMENTS
SciTegic.value.StringValue
C36 C37

@<SCITEGIC>MOL_PROPERTY
MW
SciTegic.value.StringValue
487.64

@<SCITEGIC>MOL_PROPERTY
GENERATION
SciTegic.value.StringValue
2

@<SCITEGIC>MOL_PROPERTY
FAMILY
SciTegic.value.StringValue
1

@<SCITEGIC>MOL_PROPERTY
LUDI3
SciTegic.value.StringValue
535

@<SCITEGIC>ATOM_PROPERTY
Formal Charge
SciTegic.value.StringValue
1 +1
2 0
3 0
4 0
5 0
6 0
7 0
8 0
9 0
10 0
11 0
12 0
13 0
14 0
15 0
16 0
17 0
18 0
19 0
20 0
21 0
22 0
23 0
24 0
25 0
26 -1
27 0
28 0
29 0
30 0
31 0
32 0
33 0
34 0
35 0
36 0
37 0
38 0
39 0
40 0
41 0
42 0
43 0
44 0
45 0
46 0
47 0
48 0
49 0
50 0
51 0
52 0
53 0
54 0
55 0
56 0
57 0
58 0
59 0
60 0
61 0
62 0
63 0
64 0
65 0
66 0
67 0
68 0
69 0
70 0
71 0
72 0
73 0
74 0
75 0
76 0

@<SCITEGIC>ATOM_PROPERTY
pdb_tempFactor
SciTegic.value.DoubleValue
1 0
2 0
3 0
4 0
5 0
6 0
7 0
8 0
9 0
10 0
11 0
12 0
13 0
14 0
15 0
16 0
17 0
18 0
19 0
20 0
21 0
22 0
23 0
24 0
25 0
26 0
27 0
28 0
29 0
30 0
31 0
32 0
33 0
34 0
35 0
36 0
37 0
38 0
39 0
40 0
41 0
42 0
43 0
44 0
45 0
46 0
47 0
48 0
49 0
50 0
51 0
52 0
53 0
54 0
55 0
56 0
57 0
58 0
59 0
60 0
61 0
62 0
63 0
64 0
65 0
66 0
67 0
68 0
69 0
70 0
71 0
72 0
73 0
74 0
75 0
76 0

@<SCITEGIC>ATOM_PROPERTY
pdb_occupancy
SciTegic.value.DoubleValue
1 1
2 1
3 1
4 1
5 1
6 1
7 1
8 1
9 1
10 1
11 1
12 1
13 1
14 1
15 1
16 1
17 1
18 1
19 1
20 1
21 1
22 1
23 1
24 1
25 1
26 1
27 1
28 1
29 1
30 1
31 1
32 1
33 1
34 1
35 1
36 1
37 1
38 1
39 1
40 1
41 1
42 1
43 1
44 1
45 1
46 1
47 1
48 1
49 1
50 1
51 1
52 1
53 1
54 1
55 1
56 1
57 1
58 1
59 1
60 1
61 1
62 1
63 1
64 1
65 1
66 1
67 1
68 1
69 1
70 1
71 1
72 1
73 1
74 1
75 1
76 1

@<TRIPOS>MOLECULE
Evo_1
76  78  1  0  0
SMALL
FORMAL_CHARGES
@<TRIPOS>ATOM
    1 N1        42.5319    35.7259    18.2618 N.4        1 SUBUNIT  1
    2 C2        42.9355    34.5655    17.4503 C.3        1 SUBUNIT  0
    3 C3        41.9063    34.1615    16.3282 C.3        1 SUBUNIT  0
    4 C4        42.2752    32.8092    15.6960 C.2        1 SUBUNIT  0
    5 C5        43.4473    32.6645    14.9496 C.2        1 SUBUNIT  0
    6 C6        43.7838    31.4692    14.3293 C.2        1 SUBUNIT  0
    7 C7        42.9498    30.3656    14.4445 C.2        1 SUBUNIT  0
    8 C8        41.7727    30.4849    15.1611 C.2        1 SUBUNIT  0
    9 C9        41.4437    31.6866    15.7737 C.2        1 SUBUNIT  0
   10 O10       43.2588    29.1498    13.8612 O.3        1 SUBUNIT  0
   11 C11       44.3954    34.7716    17.0418 C.2        1 SUBUNIT  0
   12 O12       45.2382    33.9075    17.2348 O.2        1 SUBUNIT  0
   13 N13       44.6367    35.9826    16.5073 N.am       1 SUBUNIT  0
   14 C14       45.9653    36.3840    16.0804 C.3        1 SUBUNIT  0
   15 C15       46.9190    36.6501    17.2662 C.3        1 SUBUNIT  0
   16 C16       46.3687    37.5722    18.3734 C.3        1 SUBUNIT  0
   17 C17       47.5013    37.9616    19.3318 C.3        1 SUBUNIT  0
   18 C18       45.6874    38.8400    17.8452 C.3        1 SUBUNIT  0
   19 C19       46.5148    35.4078    15.0137 C.2        1 SUBUNIT  0
   20 O20       45.9877    35.3473    13.9132 O.2        1 SUBUNIT  0
   21 N21       47.5795    34.6634    15.3895 N.am       1 SUBUNIT  0
   22 C22       48.2364    33.7497    14.4608 C.3        1 SUBUNIT  0
   23 C23       49.5873    33.3225    15.0504 C.3        1 SUBUNIT  0
   24 C24       47.3549    32.5121    14.1959 C.2        1 SUBUNIT  0.0000
   25 O25       47.0603    32.2321    13.0349 O.co2      1 SUBUNIT  -0.50
   26 O26       46.9741    31.8399    15.1531 O.co2      1 SUBUNIT  -0.50
   27 H27       43.2615    35.9244    18.9774 H          1 SUBUNIT  0
   28 H28       41.6541    35.4854    18.7668 H          1 SUBUNIT  0
   29 H29       42.3702    36.5833    17.6963 H          1 SUBUNIT  0
   30 H30       43.0159    33.7200    18.1228 H          1 SUBUNIT  0
   31 H31       44.1299    33.4877    14.8182 H          1 SUBUNIT  0
   32 H32       44.7014    31.4373    13.7622 H          1 SUBUNIT  0
   33 H33       41.1026    29.6403    15.2383 H          1 SUBUNIT  0
   34 H34       40.5092    31.7089    16.3076 H          1 SUBUNIT  0
   35 H35       44.1708    29.1120    13.6065 H          1 SUBUNIT  0
   36 H36       43.8856    36.6216    16.3533 H          1 SUBUNIT  0
   37 H37       45.7719    37.3222    15.5691 H          1 SUBUNIT  0
   38 H38       47.1997    35.7090    17.7410 H          1 SUBUNIT  0
   39 H39       47.8420    37.0801    16.8751 H          1 SUBUNIT  0
   40 H40       45.6240    37.0098    18.9388 H          1 SUBUNIT  0
   41 H41       48.1825    38.6739    18.8648 H          1 SUBUNIT  0
   42 H42       48.0955    37.0950    19.6136 H          1 SUBUNIT  0
   43 H43       47.1098    38.4150    20.2415 H          1 SUBUNIT  0
   44 H44       45.3245    39.4562    18.6672 H          1 SUBUNIT  0
   45 H45       46.3781    39.4489    17.2732 H          1 SUBUNIT  0
   46 H46       44.8346    38.6020    17.2134 H          1 SUBUNIT  0
   47 H47       47.9049    34.6990    16.3323 H          1 SUBUNIT  0
   48 H48       48.3970    34.2975    13.5300 H          1 SUBUNIT  0
   49 H49       50.1200    32.6559    14.3715 H          1 SUBUNIT  0
   50 H50       49.4585    32.7983    15.9986 H          1 SUBUNIT  0
   51 H51       50.2244    34.1874    15.2342 H          1 SUBUNIT  0
   52 C52       41.9035    35.2542    15.2469 C.3        1 SUBUNIT  0
   53 C53       40.4776    34.1551    16.9567 C.3        1 SUBUNIT  0
   54 C54       40.7302    35.2246    14.2372 C.3        1 SUBUNIT  0
   55 C55       39.2978    34.1258    15.9651 C.3        1 SUBUNIT  0
   56 C56       39.3889    35.2529    14.9390 C.3        1 SUBUNIT  0
   57 H57       42.8537    35.2681    14.7180 H          1 SUBUNIT  0
   58 H58       41.8558    36.2167    15.7574 H          1 SUBUNIT  0
   59 H59       40.3576    33.3559    17.6814 H          1 SUBUNIT  0
   60 H60       40.3585    35.0596    17.5416 H          1 SUBUNIT  0
   61 H61       38.3567    34.2018    16.5097 H          1 SUBUNIT  0
   62 H62       39.2452    33.1794    15.4332 H          1 SUBUNIT  0
   63 H63       38.5614    35.1856    14.2327 H          1 SUBUNIT  0
   64 H64       39.3151    36.2366    15.3733 H          1 SUBUNIT  0
   65 C65       40.7566    34.1256    13.2042 C.3        1 SUBUNIT  0
   66 C66       40.8911    36.4196    13.3287 C.3        1 SUBUNIT  0
   67 C67       41.8391    34.4674    12.2393 C.3        1 SUBUNIT  0
   68 C68       42.0072    35.9921    12.3712 C.3        1 SUBUNIT  0
   69 H69       42.7040    33.8979    12.5347 H          1 SUBUNIT  0
   70 H70       41.5238    34.1350    11.2529 H          1 SUBUNIT  0
   71 H71       39.8637    34.2852    12.6197 H          1 SUBUNIT  0
   72 H72       40.7775    33.1021    13.5676 H          1 SUBUNIT  0
   73 H73       39.9730    36.6172    12.7735 H          1 SUBUNIT  0
   74 H74       41.0928    37.2821    13.9426 H          1 SUBUNIT  0
   75 H75       42.9866    36.2365    12.7820 H          1 SUBUNIT  0
   76 H76       41.9288    36.5141    11.4234 H          1 SUBUNIT  0
@<TRIPOS>BOND
    1     1     2 1
    2     1    27 1
    3     1    28 1
    4     1    29 1
    5     2     3 1
    6     2    11 1
    7     2    30 1
    8     3     4 1
    9     3    52 1
   10     3    53 1
   11     4     5 2
   12     4     9 1
   13     5     6 1
   14     5    31 1
   15     6     7 2
   16     6    32 1
   17     7     8 1
   18     7    10 1
   19     8     9 2
   20     8    33 1
   21     9    34 1
   22    10    35 1
   23    11    12 2
   24    11    13 1
   25    13    14 1
   26    13    36 1
   27    14    15 1
   28    14    19 1
   29    14    37 1
   30    15    16 1
   31    15    38 1
   32    15    39 1
   33    16    17 1
   34    16    18 1
   35    16    40 1
   36    17    41 1
   37    17    42 1
   38    17    43 1
   39    18    44 1
   40    18    45 1
   41    18    46 1
   42    19    20 2
   43    19    21 1
   44    21    22 1
   45    21    47 1
   46    22    23 1
   47    22    24 1
   48    22    48 1
   49    23    49 1
   50    23    50 1
   51    23    51 1
   52    24    25 2
   53    24    26 1
   54    52    54 1
   55    52    57 1
   56    52    58 1
   57    53    55 1
   58    53    59 1
   59    53    60 1
   60    54    56 1
   61    54    65 1
   62    54    66 1
   63    55    56 1
   64    55    61 1
   65    55    62 1
   66    56    63 1
   67    56    64 1
   68    65    67 1
   69    65    71 1
   70    65    72 1
   71    66    68 1
   72    66    73 1
   73    66    74 1
   74    67    68 1
   75    67    69 1
   76    67    70 1
   77    68    75 1
   78    68    76 1
@<TRIPOS>SUBSTRUCTURE
1   ****   1
@<SCITEGIC>MOL_PROPERTY
TopHits
SciTegic.value.StringValue
10

@<SCITEGIC>MOL_PROPERTY
-CDOCKER_ENERGY
SciTegic.value.StringValue
24.7497391

@<SCITEGIC>MOL_PROPERTY
-CDOCKER_INTERACTION_ENERGY
SciTegic.value.StringValue
59.9544288

@<SCITEGIC>MOL_PROPERTY
POSE_NUMBER
SciTegic.value.StringValue
4

@<SCITEGIC>MOL_PROPERTY
FRAGMENTS
SciTegic.value.StringValue
C36 C37

@<SCITEGIC>MOL_PROPERTY
MW
SciTegic.value.StringValue
487.64

@<SCITEGIC>MOL_PROPERTY
GENERATION
SciTegic.value.StringValue
2

@<SCITEGIC>MOL_PROPERTY
FAMILY
SciTegic.value.StringValue
1

@<SCITEGIC>MOL_PROPERTY
LUDI3
SciTegic.value.StringValue
535

@<SCITEGIC>ATOM_PROPERTY
Formal Charge
SciTegic.value.StringValue
1 +1
2 0
3 0
4 0
5 0
6 0
7 0
8 0
9 0
10 0
11 0
12 0
13 0
14 0
15 0
16 0
17 0
18 0
19 0
20 0
21 0
22 0
23 0
24 0
25 0
26 -1
27 0
28 0
29 0
30 0
31 0
32 0
33 0
34 0
35 0
36 0
37 0
38 0
39 0
40 0
41 0
42 0
43 0
44 0
45 0
46 0
47 0
48 0
49 0
50 0
51 0
52 0
53 0
54 0
55 0
56 0
57 0
58 0
59 0
60 0
61 0
62 0
63 0
64 0
65 0
66 0
67 0
68 0
69 0
70 0
71 0
72 0
73 0
74 0
75 0
76 0

@<SCITEGIC>ATOM_PROPERTY
pdb_tempFactor
SciTegic.value.DoubleValue
1 0
2 0
3 0
4 0
5 0
6 0
7 0
8 0
9 0
10 0
11 0
12 0
13 0
14 0
15 0
16 0
17 0
18 0
19 0
20 0
21 0
22 0
23 0
24 0
25 0
26 0
27 0
28 0
29 0
30 0
31 0
32 0
33 0
34 0
35 0
36 0
37 0
38 0
39 0
40 0
41 0
42 0
43 0
44 0
45 0
46 0
47 0
48 0
49 0
50 0
51 0
52 0
53 0
54 0
55 0
56 0
57 0
58 0
59 0
60 0
61 0
62 0
63 0
64 0
65 0
66 0
67 0
68 0
69 0
70 0
71 0
72 0
73 0
74 0
75 0
76 0

@<SCITEGIC>ATOM_PROPERTY
pdb_occupancy
SciTegic.value.DoubleValue
1 1
2 1
3 1
4 1
5 1
6 1
7 1
8 1
9 1
10 1
11 1
12 1
13 1
14 1
15 1
16 1
17 1
18 1
19 1
20 1
21 1
22 1
23 1
24 1
25 1
26 1
27 1
28 1
29 1
30 1
31 1
32 1
33 1
34 1
35 1
36 1
37 1
38 1
39 1
40 1
41 1
42 1
43 1
44 1
45 1
46 1
47 1
48 1
49 1
50 1
51 1
52 1
53 1
54 1
55 1
56 1
57 1
58 1
59 1
60 1
61 1
62 1
63 1
64 1
65 1
66 1
67 1
68 1
69 1
70 1
71 1
72 1
73 1
74 1
75 1
76 1

@<TRIPOS>MOLECULE
Evo_1
76  78  1  0  0
SMALL
FORMAL_CHARGES
@<TRIPOS>ATOM
    1 N1        42.7105    35.7049    18.2365 N.4        1 SUBUNIT  1
    2 C2        43.0523    34.5019    17.4601 C.3        1 SUBUNIT  0
    3 C3        42.0159    34.1459    16.3248 C.3        1 SUBUNIT  0
    4 C4        42.3419    32.7982    15.6617 C.2        1 SUBUNIT  0
    5 C5        43.4729    32.6621    14.8525 C.2        1 SUBUNIT  0
    6 C6        43.7725    31.4764    14.1943 C.2        1 SUBUNIT  0
    7 C7        42.9329    30.3796    14.3262 C.2        1 SUBUNIT  0
    8 C8        41.8029    30.4863    15.1173 C.2        1 SUBUNIT  0
    9 C9        41.5103    31.6781    15.7669 C.2        1 SUBUNIT  0
   10 O10       43.2058    29.1832    13.6899 O.3        1 SUBUNIT  0
   11 C11       44.5718    34.4498    17.1963 C.2        1 SUBUNIT  0
   12 O12       45.1373    33.3726    17.0631 O.2        1 SUBUNIT  0
   13 N13       45.2219    35.6390    17.2388 N.am       1 SUBUNIT  0
   14 C14       46.6812    35.6472    17.3765 C.3        1 SUBUNIT  0
   15 C15       47.3567    35.2157    16.0543 C.3        1 SUBUNIT  0
   16 C16       48.8910    35.0609    16.1015 C.3        1 SUBUNIT  0
   17 C17       49.3684    34.1528    17.2459 C.3        1 SUBUNIT  0
   18 C18       49.4102    34.5015    14.7683 C.3        1 SUBUNIT  0
   19 C19       47.1412    37.0435    17.8414 C.2        1 SUBUNIT  0
   20 O20       46.5902    38.0610    17.4354 O.2        1 SUBUNIT  0
   21 N21       48.1722    37.0039    18.7195 N.am       1 SUBUNIT  0
   22 C22       48.8741    38.1942    19.1945 C.3        1 SUBUNIT  0
   23 C23       48.4235    38.5575    20.6152 C.3        1 SUBUNIT  0
   24 C24       50.4014    37.9648    19.1022 C.2        1 SUBUNIT  0.0000
   25 O25       50.8261    37.1029    18.3302 O.co2      1 SUBUNIT  -0.50
   26 O26       51.1537    38.6461    19.8000 O.co2      1 SUBUNIT  -0.50
   27 H27       43.4212    35.8670    18.9802 H          1 SUBUNIT  0
   28 H28       41.7964    35.5433    18.7083 H          1 SUBUNIT  0
   29 H29       42.6378    36.5553    17.6415 H          1 SUBUNIT  0
   30 H30       42.9895    33.6738    18.1508 H          1 SUBUNIT  0
   31 H31       44.1511    33.4898    14.7279 H          1 SUBUNIT  0
   32 H32       44.6698    31.4300    13.5948 H          1 SUBUNIT  0
   33 H33       41.1371    29.6411    15.2151 H          1 SUBUNIT  0
   34 H34       40.5999    31.6990    16.3421 H          1 SUBUNIT  0
   35 H35       43.6171    29.3350    12.8499 H          1 SUBUNIT  0
   36 H36       44.7400    36.5152    17.2603 H          1 SUBUNIT  0
   37 H37       46.9100    34.9361    18.1728 H          1 SUBUNIT  0
   38 H38       46.9429    34.2611    15.7332 H          1 SUBUNIT  0
   39 H39       47.0914    35.9228    15.2687 H          1 SUBUNIT  0
   40 H40       49.3286    36.0493    16.2452 H          1 SUBUNIT  0
   41 H41       49.1240    34.5567    18.2256 H          1 SUBUNIT  0
   42 H42       50.4517    34.0326    17.2173 H          1 SUBUNIT  0
   43 H43       48.9225    33.1609    17.1729 H          1 SUBUNIT  0
   44 H44       50.5002    34.5084    14.7369 H          1 SUBUNIT  0
   45 H45       49.0804    33.4724    14.6228 H          1 SUBUNIT  0
   46 H46       49.0468    35.0772    13.9199 H          1 SUBUNIT  0
   47 H47       48.5516    36.1268    19.0091 H          1 SUBUNIT  0
   48 H48       48.6144    39.0140    18.5356 H          1 SUBUNIT  0
   49 H49       47.3450    38.4507    20.7116 H          1 SUBUNIT  0
   50 H50       48.6824    39.5919    20.8441 H          1 SUBUNIT  0
   51 H51       48.8940    37.9362    21.3742 H          1 SUBUNIT  0
   52 C52       42.0120    35.2531    15.2590 C.3        1 SUBUNIT  0
   53 C53       40.5893    34.1684    16.9682 C.3        1 SUBUNIT  0
   54 C54       40.8212    35.2188    14.2567 C.3        1 SUBUNIT  0
   55 C55       39.3973    34.1439    15.9948 C.3        1 SUBUNIT  0
   56 C56       39.4908    35.2732    14.9762 C.3        1 SUBUNIT  0
   57 H57       42.9685    35.2955    14.7432 H          1 SUBUNIT  0
   58 H58       41.9539    36.2075    15.7841 H          1 SUBUNIT  0
   59 H59       40.4597    33.3738    17.6935 H          1 SUBUNIT  0
   60 H60       40.4837    35.0799    17.5504 H          1 SUBUNIT  0
   61 H61       38.4634    34.2307    16.5491 H          1 SUBUNIT  0
   62 H62       39.3277    33.1968    15.4657 H          1 SUBUNIT  0
   63 H63       38.6499    35.2275    14.2823 H          1 SUBUNIT  0
   64 H64       39.4504    36.2550    15.4226 H          1 SUBUNIT  0
   65 C65       40.8030    34.1143    13.2236 C.3        1 SUBUNIT  0
   66 C66       40.9644    36.4078    13.3425 C.3        1 SUBUNIT  0
   67 C67       41.8359    34.4535    12.2032 C.3        1 SUBUNIT  0
   68 C68       42.0513    35.9706    12.3610 C.3        1 SUBUNIT  0
   69 H69       42.7015    33.8467    12.4096 H          1 SUBUNIT  0
   70 H70       41.4524    34.1635    11.2272 H          1 SUBUNIT  0
   71 H71       39.8867    34.2724    12.6755 H          1 SUBUNIT  0
   72 H72       40.8293    33.0898    13.5811 H          1 SUBUNIT  0
   73 H73       40.0357    36.6131    12.8068 H          1 SUBUNIT  0
   74 H74       41.1831    37.2649    13.9567 H          1 SUBUNIT  0
   75 H75       43.0403    36.1805    12.7655 H          1 SUBUNIT  0
   76 H76       41.9714    36.5154    11.4257 H          1 SUBUNIT  0
@<TRIPOS>BOND
    1     1     2 1
    2     1    27 1
    3     1    28 1
    4     1    29 1
    5     2     3 1
    6     2    11 1
    7     2    30 1
    8     3     4 1
    9     3    52 1
   10     3    53 1
   11     4     5 2
   12     4     9 1
   13     5     6 1
   14     5    31 1
   15     6     7 2
   16     6    32 1
   17     7     8 1
   18     7    10 1
   19     8     9 2
   20     8    33 1
   21     9    34 1
   22    10    35 1
   23    11    12 2
   24    11    13 1
   25    13    14 1
   26    13    36 1
   27    14    15 1
   28    14    19 1
   29    14    37 1
   30    15    16 1
   31    15    38 1
   32    15    39 1
   33    16    17 1
   34    16    18 1
   35    16    40 1
   36    17    41 1
   37    17    42 1
   38    17    43 1
   39    18    44 1
   40    18    45 1
   41    18    46 1
   42    19    20 2
   43    19    21 1
   44    21    22 1
   45    21    47 1
   46    22    23 1
   47    22    24 1
   48    22    48 1
   49    23    49 1
   50    23    50 1
   51    23    51 1
   52    24    25 2
   53    24    26 1
   54    52    54 1
   55    52    57 1
   56    52    58 1
   57    53    55 1
   58    53    59 1
   59    53    60 1
   60    54    56 1
   61    54    65 1
   62    54    66 1
   63    55    56 1
   64    55    61 1
   65    55    62 1
   66    56    63 1
   67    56    64 1
   68    65    67 1
   69    65    71 1
   70    65    72 1
   71    66    68 1
   72    66    73 1
   73    66    74 1
   74    67    68 1
   75    67    69 1
   76    67    70 1
   77    68    75 1
   78    68    76 1
@<TRIPOS>SUBSTRUCTURE
1   ****   1
@<SCITEGIC>MOL_PROPERTY
TopHits
SciTegic.value.StringValue
10

@<SCITEGIC>MOL_PROPERTY
-CDOCKER_ENERGY
SciTegic.value.StringValue
17.588626

@<SCITEGIC>MOL_PROPERTY
-CDOCKER_INTERACTION_ENERGY
SciTegic.value.StringValue
58.5700268

@<SCITEGIC>MOL_PROPERTY
POSE_NUMBER
SciTegic.value.StringValue
5

@<SCITEGIC>MOL_PROPERTY
FRAGMENTS
SciTegic.value.StringValue
C36 C37

@<SCITEGIC>MOL_PROPERTY
MW
SciTegic.value.StringValue
487.64

@<SCITEGIC>MOL_PROPERTY
GENERATION
SciTegic.value.StringValue
2

@<SCITEGIC>MOL_PROPERTY
FAMILY
SciTegic.value.StringValue
1

@<SCITEGIC>MOL_PROPERTY
LUDI3
SciTegic.value.StringValue
535

@<SCITEGIC>ATOM_PROPERTY
Formal Charge
SciTegic.value.StringValue
1 +1
2 0
3 0
4 0
5 0
6 0
7 0
8 0
9 0
10 0
11 0
12 0
13 0
14 0
15 0
16 0
17 0
18 0
19 0
20 0
21 0
22 0
23 0
24 0
25 0
26 -1
27 0
28 0
29 0
30 0
31 0
32 0
33 0
34 0
35 0
36 0
37 0
38 0
39 0
40 0
41 0
42 0
43 0
44 0
45 0
46 0
47 0
48 0
49 0
50 0
51 0
52 0
53 0
54 0
55 0
56 0
57 0
58 0
59 0
60 0
61 0
62 0
63 0
64 0
65 0
66 0
67 0
68 0
69 0
70 0
71 0
72 0
73 0
74 0
75 0
76 0

@<SCITEGIC>ATOM_PROPERTY
pdb_tempFactor
SciTegic.value.DoubleValue
1 0
2 0
3 0
4 0
5 0
6 0
7 0
8 0
9 0
10 0
11 0
12 0
13 0
14 0
15 0
16 0
17 0
18 0
19 0
20 0
21 0
22 0
23 0
24 0
25 0
26 0
27 0
28 0
29 0
30 0
31 0
32 0
33 0
34 0
35 0
36 0
37 0
38 0
39 0
40 0
41 0
42 0
43 0
44 0
45 0
46 0
47 0
48 0
49 0
50 0
51 0
52 0
53 0
54 0
55 0
56 0
57 0
58 0
59 0
60 0
61 0
62 0
63 0
64 0
65 0
66 0
67 0
68 0
69 0
70 0
71 0
72 0
73 0
74 0
75 0
76 0

@<SCITEGIC>ATOM_PROPERTY
pdb_occupancy
SciTegic.value.DoubleValue
1 1
2 1
3 1
4 1
5 1
6 1
7 1
8 1
9 1
10 1
11 1
12 1
13 1
14 1
15 1
16 1
17 1
18 1
19 1
20 1
21 1
22 1
23 1
24 1
25 1
26 1
27 1
28 1
29 1
30 1
31 1
32 1
33 1
34 1
35 1
36 1
37 1
38 1
39 1
40 1
41 1
42 1
43 1
44 1
45 1
46 1
47 1
48 1
49 1
50 1
51 1
52 1
53 1
54 1
55 1
56 1
57 1
58 1
59 1
60 1
61 1
62 1
63 1
64 1
65 1
66 1
67 1
68 1
69 1
70 1
71 1
72 1
73 1
74 1
75 1
76 1

@<TRIPOS>MOLECULE
Evo_1
76  78  1  0  0
SMALL
FORMAL_CHARGES
@<TRIPOS>ATOM
    1 N1        44.2566    35.1713    18.5457 N.4        1 SUBUNIT  1
    2 C2        44.0776    33.8862    17.8606 C.3        1 SUBUNIT  0
    3 C3        43.5907    33.9746    16.3731 C.3        1 SUBUNIT  0
    4 C4        44.8382    34.0461    15.4865 C.2        1 SUBUNIT  0
    5 C5        45.2867    32.9533    14.7320 C.2        1 SUBUNIT  0
    6 C6        46.4752    32.9954    14.0185 C.2        1 SUBUNIT  0
    7 C7        47.2805    34.1235    14.0859 C.2        1 SUBUNIT  0
    8 C8        46.8805    35.1884    14.8745 C.2        1 SUBUNIT  0
    9 C9        45.6670    35.1647    15.5432 C.2        1 SUBUNIT  0
   10 O10       48.4901    34.2011    13.4183 O.3        1 SUBUNIT  0
   11 C11       45.2789    32.9134    18.0315 C.2        1 SUBUNIT  0
   12 O12       45.1420    31.7165    17.8148 O.2        1 SUBUNIT  0
   13 N13       46.4576    33.4801    18.3828 N.am       1 SUBUNIT  0
   14 C14       47.7029    32.7092    18.3115 C.3        1 SUBUNIT  0
   15 C15       48.9016    33.5994    18.6889 C.3        1 SUBUNIT  0
   16 C16       49.1601    34.7639    17.7144 C.3        1 SUBUNIT  0
   17 C17       50.0337    35.8460    18.3618 C.3        1 SUBUNIT  0
   18 C18       49.8214    34.2687    16.4209 C.3        1 SUBUNIT  0
   19 C19       47.6805    31.4769    19.2415 C.2        1 SUBUNIT  0
   20 O20       47.3751    31.5668    20.4235 O.2        1 SUBUNIT  0
   21 N21       48.0496    30.3438    18.6077 N.am       1 SUBUNIT  0
   22 C22       48.2379    29.0653    19.2831 C.3        1 SUBUNIT  0
   23 C23       46.9097    28.5108    19.8158 C.3        1 SUBUNIT  0
   24 C24       48.8693    28.0648    18.2944 C.2        1 SUBUNIT  0.0000
   25 O25       48.6076    28.1681    17.0952 O.co2      1 SUBUNIT  -0.50
   26 O26       49.6200    27.1950    18.7359 O.co2      1 SUBUNIT  -0.50
   27 H27       43.3597    35.6994    18.5103 H          1 SUBUNIT  0
   28 H28       45.0019    35.7325    18.0917 H          1 SUBUNIT  0
   29 H29       44.4879    35.0150    19.5491 H          1 SUBUNIT  0
   30 H30       43.2851    33.4197    18.4149 H          1 SUBUNIT  0
   31 H31       44.7539    32.0166    14.7043 H          1 SUBUNIT  0
   32 H32       46.7509    32.1222    13.4455 H          1 SUBUNIT  0
   33 H33       47.5332    36.0359    14.9995 H          1 SUBUNIT  0
   34 H34       45.4088    36.0191    16.1490 H          1 SUBUNIT  0
   35 H35       48.7695    33.3548    13.0974 H          1 SUBUNIT  0
   36 H36       46.5229    34.4480    18.6150 H          1 SUBUNIT  0
   37 H37       47.7935    32.3746    17.2769 H          1 SUBUNIT  0
   38 H38       48.7342    33.9881    19.6902 H          1 SUBUNIT  0
   39 H39       49.8091    32.9967    18.7612 H          1 SUBUNIT  0
   40 H40       48.2082    35.2307    17.4635 H          1 SUBUNIT  0
   41 H41       50.1737    36.6896    17.6854 H          1 SUBUNIT  0
   42 H42       51.0191    35.4554    18.6160 H          1 SUBUNIT  0
   43 H43       49.5811    36.2284    19.2767 H          1 SUBUNIT  0
   44 H44       49.2403    33.4767    15.9509 H          1 SUBUNIT  0
   45 H45       49.9289    35.0809    15.7003 H          1 SUBUNIT  0
   46 H46       50.8156    33.8669    16.6194 H          1 SUBUNIT  0
   47 H47       48.2341    30.3611    17.6253 H          1 SUBUNIT  0
   48 H48       48.9360    29.2420    20.1031 H          1 SUBUNIT  0
   49 H49       46.1325    28.5330    19.0515 H          1 SUBUNIT  0
   50 H50       46.5713    29.0923    20.6700 H          1 SUBUNIT  0
   51 H51       47.0159    27.4802    20.1572 H          1 SUBUNIT  0
   52 C52       42.6711    35.2324    16.1844 C.3        1 SUBUNIT  0
   53 C53       42.7219    32.7168    16.0329 C.3        1 SUBUNIT  0
   54 C54       41.6532    35.1089    15.0216 C.3        1 SUBUNIT  0
   55 C55       41.2273    32.9436    16.2780 C.3        1 SUBUNIT  0
   56 C56       40.6867    33.9201    15.2446 C.3        1 SUBUNIT  0
   57 H57       43.2496    36.1474    16.0709 H          1 SUBUNIT  0
   58 H58       42.0888    35.3918    17.0932 H          1 SUBUNIT  0
   59 H59       42.7715    32.4517    14.9794 H          1 SUBUNIT  0
   60 H60       43.0737    31.8328    16.5602 H          1 SUBUNIT  0
   61 H61       41.0518    33.3668    17.2657 H          1 SUBUNIT  0
   62 H62       40.6733    32.0067    16.2244 H          1 SUBUNIT  0
   63 H63       40.5107    33.3962    14.3053 H          1 SUBUNIT  0
   64 H64       39.7052    34.2590    15.5808 H          1 SUBUNIT  0
   65 C65       42.3745    34.9974    13.6753 C.3        1 SUBUNIT  0
   66 C66       40.8171    36.3728    14.8146 C.3        1 SUBUNIT  0
   67 C67       41.4002    35.5072    12.6243 C.3        1 SUBUNIT  0
   68 C68       40.3102    36.2725    13.3765 C.3        1 SUBUNIT  0
   69 H69       41.9167    36.1498    11.9114 H          1 SUBUNIT  0
   70 H70       40.9749    34.6613    12.0853 H          1 SUBUNIT  0
   71 H71       42.6966    33.9819    13.4558 H          1 SUBUNIT  0
   72 H72       43.2497    35.6485    13.6785 H          1 SUBUNIT  0
   73 H73       40.0055    36.4714    15.5257 H          1 SUBUNIT  0
   74 H74       41.4458    37.2454    14.9390 H          1 SUBUNIT  0
   75 H75       40.1008    37.2454    12.9348 H          1 SUBUNIT  0
   76 H76       39.3820    35.7002    13.3561 H          1 SUBUNIT  0
@<TRIPOS>BOND
    1     1     2 1
    2     1    27 1
    3     1    28 1
    4     1    29 1
    5     2     3 1
    6     2    11 1
    7     2    30 1
    8     3     4 1
    9     3    52 1
   10     3    53 1
   11     4     5 2
   12     4     9 1
   13     5     6 1
   14     5    31 1
   15     6     7 2
   16     6    32 1
   17     7     8 1
   18     7    10 1
   19     8     9 2
   20     8    33 1
   21     9    34 1
   22    10    35 1
   23    11    12 2
   24    11    13 1
   25    13    14 1
   26    13    36 1
   27    14    15 1
   28    14    19 1
   29    14    37 1
   30    15    16 1
   31    15    38 1
   32    15    39 1
   33    16    17 1
   34    16    18 1
   35    16    40 1
   36    17    41 1
   37    17    42 1
   38    17    43 1
   39    18    44 1
   40    18    45 1
   41    18    46 1
   42    19    20 2
   43    19    21 1
   44    21    22 1
   45    21    47 1
   46    22    23 1
   47    22    24 1
   48    22    48 1
   49    23    49 1
   50    23    50 1
   51    23    51 1
   52    24    25 2
   53    24    26 1
   54    52    54 1
   55    52    57 1
   56    52    58 1
   57    53    55 1
   58    53    59 1
   59    53    60 1
   60    54    56 1
   61    54    65 1
   62    54    66 1
   63    55    56 1
   64    55    61 1
   65    55    62 1
   66    56    63 1
   67    56    64 1
   68    65    67 1
   69    65    71 1
   70    65    72 1
   71    66    68 1
   72    66    73 1
   73    66    74 1
   74    67    68 1
   75    67    69 1
   76    67    70 1
   77    68    75 1
   78    68    76 1
@<TRIPOS>SUBSTRUCTURE
1   ****   1
@<SCITEGIC>MOL_PROPERTY
TopHits
SciTegic.value.StringValue
10

@<SCITEGIC>MOL_PROPERTY
-CDOCKER_ENERGY
SciTegic.value.StringValue
15.5037585

@<SCITEGIC>MOL_PROPERTY
-CDOCKER_INTERACTION_ENERGY
SciTegic.value.StringValue
50.6944713

@<SCITEGIC>MOL_PROPERTY
POSE_NUMBER
SciTegic.value.StringValue
6

@<SCITEGIC>MOL_PROPERTY
FRAGMENTS
SciTegic.value.StringValue
C36 C37

@<SCITEGIC>MOL_PROPERTY
MW
SciTegic.value.StringValue
487.64

@<SCITEGIC>MOL_PROPERTY
GENERATION
SciTegic.value.StringValue
2

@<SCITEGIC>MOL_PROPERTY
FAMILY
SciTegic.value.StringValue
1

@<SCITEGIC>MOL_PROPERTY
LUDI3
SciTegic.value.StringValue
535

@<SCITEGIC>ATOM_PROPERTY
Formal Charge
SciTegic.value.StringValue
1 +1
2 0
3 0
4 0
5 0
6 0
7 0
8 0
9 0
10 0
11 0
12 0
13 0
14 0
15 0
16 0
17 0
18 0
19 0
20 0
21 0
22 0
23 0
24 0
25 0
26 -1
27 0
28 0
29 0
30 0
31 0
32 0
33 0
34 0
35 0
36 0
37 0
38 0
39 0
40 0
41 0
42 0
43 0
44 0
45 0
46 0
47 0
48 0
49 0
50 0
51 0
52 0
53 0
54 0
55 0
56 0
57 0
58 0
59 0
60 0
61 0
62 0
63 0
64 0
65 0
66 0
67 0
68 0
69 0
70 0
71 0
72 0
73 0
74 0
75 0
76 0

@<SCITEGIC>ATOM_PROPERTY
pdb_tempFactor
SciTegic.value.DoubleValue
1 0
2 0
3 0
4 0
5 0
6 0
7 0
8 0
9 0
10 0
11 0
12 0
13 0
14 0
15 0
16 0
17 0
18 0
19 0
20 0
21 0
22 0
23 0
24 0
25 0
26 0
27 0
28 0
29 0
30 0
31 0
32 0
33 0
34 0
35 0
36 0
37 0
38 0
39 0
40 0
41 0
42 0
43 0
44 0
45 0
46 0
47 0
48 0
49 0
50 0
51 0
52 0
53 0
54 0
55 0
56 0
57 0
58 0
59 0
60 0
61 0
62 0
63 0
64 0
65 0
66 0
67 0
68 0
69 0
70 0
71 0
72 0
73 0
74 0
75 0
76 0

@<SCITEGIC>ATOM_PROPERTY
pdb_occupancy
SciTegic.value.DoubleValue
1 1
2 1
3 1
4 1
5 1
6 1
7 1
8 1
9 1
10 1
11 1
12 1
13 1
14 1
15 1
16 1
17 1
18 1
19 1
20 1
21 1
22 1
23 1
24 1
25 1
26 1
27 1
28 1
29 1
30 1
31 1
32 1
33 1
34 1
35 1
36 1
37 1
38 1
39 1
40 1
41 1
42 1
43 1
44 1
45 1
46 1
47 1
48 1
49 1
50 1
51 1
52 1
53 1
54 1
55 1
56 1
57 1
58 1
59 1
60 1
61 1
62 1
63 1
64 1
65 1
66 1
67 1
68 1
69 1
70 1
71 1
72 1
73 1
74 1
75 1
76 1

@<TRIPOS>MOLECULE
Evo_1
76  78  1  0  0
SMALL
FORMAL_CHARGES
@<TRIPOS>ATOM
    1 N1        47.3776    31.4929    14.9584 N.4        1 SUBUNIT  1
    2 C2        46.7223    32.7905    14.8107 C.3        1 SUBUNIT  0
    3 C3        45.5532    33.0023    15.8118 C.3        1 SUBUNIT  0
    4 C4        44.5606    31.8708    15.5082 C.2        1 SUBUNIT  0
    5 C5        43.6324    31.9859    14.4693 C.2        1 SUBUNIT  0
    6 C6        42.7424    30.9695    14.1552 C.2        1 SUBUNIT  0
    7 C7        42.7946    29.7689    14.8463 C.2        1 SUBUNIT  0
    8 C8        43.7616    29.5960    15.8230 C.2        1 SUBUNIT  0
    9 C9        44.6231    30.6338    16.1576 C.2        1 SUBUNIT  0
   10 O10       41.9134    28.7382    14.5785 O.3        1 SUBUNIT  0
   11 C11       47.7632    33.9186    14.7699 C.2        1 SUBUNIT  0
   12 O12       47.6259    34.8607    14.0036 O.2        1 SUBUNIT  0
   13 N13       48.8402    33.7277    15.5674 N.am       1 SUBUNIT  0
   14 C14       50.0644    34.4981    15.3535 C.3        1 SUBUNIT  0
   15 C15       50.8560    34.6165    16.6679 C.3        1 SUBUNIT  0
   16 C16       50.0832    35.2800    17.8230 C.3        1 SUBUNIT  0
   17 C17       50.9575    35.3138    19.0825 C.3        1 SUBUNIT  0
   18 C18       49.6094    36.6947    17.4639 C.3        1 SUBUNIT  0
   19 C19       50.8998    33.7910    14.2686 C.2        1 SUBUNIT  0
   20 O20       51.9891    33.2844    14.5065 O.2        1 SUBUNIT  0
   21 N21       50.2699    33.7591    13.0790 N.am       1 SUBUNIT  0
   22 C22       50.7342    32.9532    11.9612 C.3        1 SUBUNIT  0
   23 C23       50.6057    31.4573    12.2903 C.3        1 SUBUNIT  0
   24 C24       49.8705    33.2928    10.7348 C.2        1 SUBUNIT  0.0000
   25 O25       48.6957    33.6152    10.9149 O.co2      1 SUBUNIT  -0.50
   26 O26       50.3767    33.2252     9.6173 O.co2      1 SUBUNIT  -0.50
   27 H27       47.7728    31.4039    15.9154 H          1 SUBUNIT  0
   28 H28       48.1407    31.4189    14.2549 H          1 SUBUNIT  0
   29 H29       46.6814    30.7374    14.7985 H          1 SUBUNIT  0
   30 H30       46.3083    32.7612    13.8062 H          1 SUBUNIT  0
   31 H31       43.5482    32.8901    13.8963 H          1 SUBUNIT  0
   32 H32       42.0273    31.1387    13.3610 H          1 SUBUNIT  0
   33 H33       43.8332    28.6472    16.3340 H          1 SUBUNIT  0
   34 H34       45.3426    30.4429    16.9372 H          1 SUBUNIT  0
   35 H35       41.0970    29.0669    14.2224 H          1 SUBUNIT  0
   36 H36       48.8400    33.0347    16.2861 H          1 SUBUNIT  0
   37 H37       49.7945    35.4887    14.9901 H          1 SUBUNIT  0
   38 H38       51.1806    33.6249    16.9879 H          1 SUBUNIT  0
   39 H39       51.7693    35.1838    16.4818 H          1 SUBUNIT  0
   40 H40       49.2015    34.6793    18.0501 H          1 SUBUNIT  0
   41 H41       50.4337    35.7854    19.9125 H          1 SUBUNIT  0
   42 H42       51.8761    35.8764    18.9101 H          1 SUBUNIT  0
   43 H43       51.2360    34.3062    19.3925 H          1 SUBUNIT  0
   44 H44       49.1273    37.1754    18.3154 H          1 SUBUNIT  0
   45 H45       50.4465    37.3241    17.1599 H          1 SUBUNIT  0
   46 H46       48.8830    36.6789    16.6515 H          1 SUBUNIT  0
   47 H47       49.4169    34.2675    12.9500 H          1 SUBUNIT  0
   48 H48       51.7746    33.2179    11.7706 H          1 SUBUNIT  0
   49 H49       50.9011    30.8407    11.4413 H          1 SUBUNIT  0
   50 H50       49.5804    31.1965    12.5526 H          1 SUBUNIT  0
   51 H51       51.2446    31.1815    13.1291 H          1 SUBUNIT  0
   52 C52       44.9184    34.4302    15.6640 C.3        1 SUBUNIT  0
   53 C53       46.1034    32.9491    17.2597 C.3        1 SUBUNIT  0
   54 C54       43.8297    34.8231    16.6914 C.3        1 SUBUNIT  0
   55 C55       45.0126    33.2157    18.2982 C.3        1 SUBUNIT  0
   56 C56       44.3935    34.6021    18.1111 C.3        1 SUBUNIT  0
   57 H57       44.5279    34.6141    14.6738 H          1 SUBUNIT  0
   58 H58       45.7124    35.1685    15.7769 H          1 SUBUNIT  0
   59 H59       46.6144    32.0130    17.4759 H          1 SUBUNIT  0
   60 H60       46.8689    33.7148    17.3891 H          1 SUBUNIT  0
   61 H61       45.4269    33.1293    19.3036 H          1 SUBUNIT  0
   62 H62       44.2391    32.4647    18.2153 H          1 SUBUNIT  0
   63 H63       43.6317    34.7793    18.8655 H          1 SUBUNIT  0
   64 H64       45.1687    35.3441    18.3062 H          1 SUBUNIT  0
   65 C65       42.4727    34.1251    16.4441 C.3        1 SUBUNIT  0
   66 C66       43.4264    36.2989    16.5434 C.3        1 SUBUNIT  0
   67 C67       41.3455    35.0857    16.8352 C.3        1 SUBUNIT  0
   68 C68       42.0416    36.3905    17.1850 C.3        1 SUBUNIT  0
   69 H69       40.6622    35.2366    15.9984 H          1 SUBUNIT  0
   70 H70       40.7480    34.7135    17.6663 H          1 SUBUNIT  0
   71 H71       42.3931    33.1599    16.9353 H          1 SUBUNIT  0
   72 H72       42.3347    33.9643    15.3786 H          1 SUBUNIT  0
   73 H73       44.1394    36.9882    16.9976 H          1 SUBUNIT  0
   74 H74       43.3478    36.5619    15.4874 H          1 SUBUNIT  0
   75 H75       41.4811    37.2682    16.8628 H          1 SUBUNIT  0
   76 H76       42.1431    36.4280    18.2685 H          1 SUBUNIT  0
@<TRIPOS>BOND
    1     1     2 1
    2     1    27 1
    3     1    28 1
    4     1    29 1
    5     2     3 1
    6     2    11 1
    7     2    30 1
    8     3     4 1
    9     3    52 1
   10     3    53 1
   11     4     5 2
   12     4     9 1
   13     5     6 1
   14     5    31 1
   15     6     7 2
   16     6    32 1
   17     7     8 1
   18     7    10 1
   19     8     9 2
   20     8    33 1
   21     9    34 1
   22    10    35 1
   23    11    12 2
   24    11    13 1
   25    13    14 1
   26    13    36 1
   27    14    15 1
   28    14    19 1
   29    14    37 1
   30    15    16 1
   31    15    38 1
   32    15    39 1
   33    16    17 1
   34    16    18 1
   35    16    40 1
   36    17    41 1
   37    17    42 1
   38    17    43 1
   39    18    44 1
   40    18    45 1
   41    18    46 1
   42    19    20 2
   43    19    21 1
   44    21    22 1
   45    21    47 1
   46    22    23 1
   47    22    24 1
   48    22    48 1
   49    23    49 1
   50    23    50 1
   51    23    51 1
   52    24    25 2
   53    24    26 1
   54    52    54 1
   55    52    57 1
   56    52    58 1
   57    53    55 1
   58    53    59 1
   59    53    60 1
   60    54    56 1
   61    54    65 1
   62    54    66 1
   63    55    56 1
   64    55    61 1
   65    55    62 1
   66    56    63 1
   67    56    64 1
   68    65    67 1
   69    65    71 1
   70    65    72 1
   71    66    68 1
   72    66    73 1
   73    66    74 1
   74    67    68 1
   75    67    69 1
   76    67    70 1
   77    68    75 1
   78    68    76 1
@<TRIPOS>SUBSTRUCTURE
1   ****   1
@<SCITEGIC>MOL_PROPERTY
TopHits
SciTegic.value.StringValue
10

@<SCITEGIC>MOL_PROPERTY
-CDOCKER_ENERGY
SciTegic.value.StringValue
11.6797827

@<SCITEGIC>MOL_PROPERTY
-CDOCKER_INTERACTION_ENERGY
SciTegic.value.StringValue
36.1874653

@<SCITEGIC>MOL_PROPERTY
POSE_NUMBER
SciTegic.value.StringValue
7

@<SCITEGIC>MOL_PROPERTY
FRAGMENTS
SciTegic.value.StringValue
C36 C37

@<SCITEGIC>MOL_PROPERTY
MW
SciTegic.value.StringValue
487.64

@<SCITEGIC>MOL_PROPERTY
GENERATION
SciTegic.value.StringValue
2

@<SCITEGIC>MOL_PROPERTY
FAMILY
SciTegic.value.StringValue
1

@<SCITEGIC>MOL_PROPERTY
LUDI3
SciTegic.value.StringValue
535

@<SCITEGIC>ATOM_PROPERTY
Formal Charge
SciTegic.value.StringValue
1 +1
2 0
3 0
4 0
5 0
6 0
7 0
8 0
9 0
10 0
11 0
12 0
13 0
14 0
15 0
16 0
17 0
18 0
19 0
20 0
21 0
22 0
23 0
24 0
25 0
26 -1
27 0
28 0
29 0
30 0
31 0
32 0
33 0
34 0
35 0
36 0
37 0
38 0
39 0
40 0
41 0
42 0
43 0
44 0
45 0
46 0
47 0
48 0
49 0
50 0
51 0
52 0
53 0
54 0
55 0
56 0
57 0
58 0
59 0
60 0
61 0
62 0
63 0
64 0
65 0
66 0
67 0
68 0
69 0
70 0
71 0
72 0
73 0
74 0
75 0
76 0

@<SCITEGIC>ATOM_PROPERTY
pdb_tempFactor
SciTegic.value.DoubleValue
1 0
2 0
3 0
4 0
5 0
6 0
7 0
8 0
9 0
10 0
11 0
12 0
13 0
14 0
15 0
16 0
17 0
18 0
19 0
20 0
21 0
22 0
23 0
24 0
25 0
26 0
27 0
28 0
29 0
30 0
31 0
32 0
33 0
34 0
35 0
36 0
37 0
38 0
39 0
40 0
41 0
42 0
43 0
44 0
45 0
46 0
47 0
48 0
49 0
50 0
51 0
52 0
53 0
54 0
55 0
56 0
57 0
58 0
59 0
60 0
61 0
62 0
63 0
64 0
65 0
66 0
67 0
68 0
69 0
70 0
71 0
72 0
73 0
74 0
75 0
76 0

@<SCITEGIC>ATOM_PROPERTY
pdb_occupancy
SciTegic.value.DoubleValue
1 1
2 1
3 1
4 1
5 1
6 1
7 1
8 1
9 1
10 1
11 1
12 1
13 1
14 1
15 1
16 1
17 1
18 1
19 1
20 1
21 1
22 1
23 1
24 1
25 1
26 1
27 1
28 1
29 1
30 1
31 1
32 1
33 1
34 1
35 1
36 1
37 1
38 1
39 1
40 1
41 1
42 1
43 1
44 1
45 1
46 1
47 1
48 1
49 1
50 1
51 1
52 1
53 1
54 1
55 1
56 1
57 1
58 1
59 1
60 1
61 1
62 1
63 1
64 1
65 1
66 1
67 1
68 1
69 1
70 1
71 1
72 1
73 1
74 1
75 1
76 1

@<TRIPOS>MOLECULE
Evo_1
76  78  1  0  0
SMALL
FORMAL_CHARGES
@<TRIPOS>ATOM
    1 N1        43.9273    34.2191    17.1991 N.4        1 SUBUNIT  1
    2 C2        43.8818    33.2635    16.0839 C.3        1 SUBUNIT  0
    3 C3        42.5723    33.3616    15.2279 C.3        1 SUBUNIT  0
    4 C4        42.6233    32.3841    14.0448 C.2        1 SUBUNIT  0
    5 C5        42.4781    32.7894    12.7201 C.2        1 SUBUNIT  0
    6 C6        42.3784    31.8702    11.6829 C.2        1 SUBUNIT  0
    7 C7        42.4956    30.5121    11.9369 C.2        1 SUBUNIT  0
    8 C8        42.7234    30.0894    13.2346 C.2        1 SUBUNIT  0
    9 C9        42.7843    31.0114    14.2703 C.2        1 SUBUNIT  0
   10 O10       42.4055    29.5765    10.9228 O.3        1 SUBUNIT  0
   11 C11       45.2139    33.2144    15.2967 C.2        1 SUBUNIT  0
   12 O12       45.5189    32.2292    14.6386 O.2        1 SUBUNIT  0
   13 N13       46.0236    34.2802    15.4702 N.am       1 SUBUNIT  0
   14 C14       47.4464    34.1949    15.1418 C.3        1 SUBUNIT  0
   15 C15       47.6667    34.2050    13.6119 C.3        1 SUBUNIT  0
   16 C16       49.1239    34.0783    13.1220 C.3        1 SUBUNIT  0
   17 C17       49.7887    32.7862    13.6162 C.3        1 SUBUNIT  0
   18 C18       49.1781    34.1356    11.5864 C.3        1 SUBUNIT  0
   19 C19       48.1377    35.3490    15.8845 C.2        1 SUBUNIT  0
   20 O20       47.5009    36.3270    16.2559 O.2        1 SUBUNIT  0
   21 N21       49.4502    35.1395    16.1134 N.am       1 SUBUNIT  0
   22 C22       50.2909    36.0758    16.8499 C.3        1 SUBUNIT  0
   23 C23       50.4681    35.5778    18.2890 C.3        1 SUBUNIT  0
   24 C24       51.6578    36.1947    16.1469 C.2        1 SUBUNIT  0.0000
   25 O25       52.3571    37.1789    16.3848 O.co2      1 SUBUNIT  -0.50
   26 O26       52.0029    35.3099    15.3618 O.co2      1 SUBUNIT  -0.50
   27 H27       43.9211    35.1932    16.8369 H          1 SUBUNIT  0
   28 H28       44.7895    34.0664    17.7607 H          1 SUBUNIT  0
   29 H29       43.0978    34.0916    17.8172 H          1 SUBUNIT  0
   30 H30       43.8655    32.2920    16.5789 H          1 SUBUNIT  0
   31 H31       42.4105    33.8294    12.4610 H          1 SUBUNIT  0
   32 H32       42.2165    32.2394    10.6829 H          1 SUBUNIT  0
   33 H33       42.8333    29.0363    13.4437 H          1 SUBUNIT  0
   34 H34       42.9536    30.6343    15.2670 H          1 SUBUNIT  0
   35 H35       41.8687    29.8965    10.2099 H          1 SUBUNIT  0
   36 H36       45.7129    35.1270    15.9012 H          1 SUBUNIT  0
   37 H37       47.8058    33.2585    15.5720 H          1 SUBUNIT  0
   38 H38       47.1240    33.3689    13.1759 H          1 SUBUNIT  0
   39 H39       47.2183    35.1045    13.1959 H          1 SUBUNIT  0
   40 H40       49.7033    34.9190    13.5006 H          1 SUBUNIT  0
   41 H41       49.8320    32.7410    14.7031 H          1 SUBUNIT  0
   42 H42       50.8138    32.7129    13.2524 H          1 SUBUNIT  0
   43 H43       49.2470    31.9073    13.2669 H          1 SUBUNIT  0
   44 H44       48.7542    35.0623    11.2024 H          1 SUBUNIT  0
   45 H45       50.2031    34.0684    11.2236 H          1 SUBUNIT  0
   46 H46       48.6220    33.3105    11.1414 H          1 SUBUNIT  0
   47 H47       49.9030    34.3342    15.7342 H          1 SUBUNIT  0
   48 H48       49.8049    37.0527    16.8504 H          1 SUBUNIT  0
   49 H49       50.9522    34.6009    18.3143 H          1 SUBUNIT  0
   50 H50       49.5049    35.4879    18.7917 H          1 SUBUNIT  0
   51 H51       51.0781    36.2692    18.8714 H          1 SUBUNIT  0
   52 C52       42.2330    34.8518    14.8473 C.3        1 SUBUNIT  0
   53 C53       41.4599    32.8712    16.1654 C.3        1 SUBUNIT  0
   54 C54       40.7379    35.2167    14.5295 C.3        1 SUBUNIT  0
   55 C55       40.0745    33.0075    15.5861 C.3        1 SUBUNIT  0
   56 C56       39.7490    34.4697    15.4404 C.3        1 SUBUNIT  0
   57 H57       42.8996    35.2232    14.0691 H          1 SUBUNIT  0
   58 H58       42.4832    35.4673    15.7098 H          1 SUBUNIT  0
   59 H59       41.5989    31.8229    16.3968 H          1 SUBUNIT  0
   60 H60       41.4897    33.4252    17.1039 H          1 SUBUNIT  0
   61 H61       39.3673    32.5767    16.2860 H          1 SUBUNIT  0
   62 H62       39.9937    32.4692    14.6478 H          1 SUBUNIT  0
   63 H63       38.7151    34.5806    15.1162 H          1 SUBUNIT  0
   64 H64       39.7980    34.8978    16.4398 H          1 SUBUNIT  0
   65 C65       40.3481    35.1282    13.0460 C.3        1 SUBUNIT  0
   66 C66       40.4583    36.7029    14.7393 C.3        1 SUBUNIT  0
   67 C67       39.0728    35.9680    12.8836 C.3        1 SUBUNIT  0
   68 C68       39.1344    36.9801    14.0118 C.3        1 SUBUNIT  0
   69 H69       38.9814    36.4804    11.9321 H          1 SUBUNIT  0
   70 H70       38.1841    35.3460    12.9868 H          1 SUBUNIT  0
   71 H71       40.2248    34.1152    12.6932 H          1 SUBUNIT  0
   72 H72       41.1387    35.5845    12.4496 H          1 SUBUNIT  0
   73 H73       40.4553    37.0115    15.7837 H          1 SUBUNIT  0
   74 H74       41.2554    37.2444    14.2556 H          1 SUBUNIT  0
   75 H75       39.0440    38.0064    13.6608 H          1 SUBUNIT  0
   76 H76       38.2850    36.7768    14.6556 H          1 SUBUNIT  0
@<TRIPOS>BOND
    1     1     2 1
    2     1    27 1
    3     1    28 1
    4     1    29 1
    5     2     3 1
    6     2    11 1
    7     2    30 1
    8     3     4 1
    9     3    52 1
   10     3    53 1
   11     4     5 2
   12     4     9 1
   13     5     6 1
   14     5    31 1
   15     6     7 2
   16     6    32 1
   17     7     8 1
   18     7    10 1
   19     8     9 2
   20     8    33 1
   21     9    34 1
   22    10    35 1
   23    11    12 2
   24    11    13 1
   25    13    14 1
   26    13    36 1
   27    14    15 1
   28    14    19 1
   29    14    37 1
   30    15    16 1
   31    15    38 1
   32    15    39 1
   33    16    17 1
   34    16    18 1
   35    16    40 1
   36    17    41 1
   37    17    42 1
   38    17    43 1
   39    18    44 1
   40    18    45 1
   41    18    46 1
   42    19    20 2
   43    19    21 1
   44    21    22 1
   45    21    47 1
   46    22    23 1
   47    22    24 1
   48    22    48 1
   49    23    49 1
   50    23    50 1
   51    23    51 1
   52    24    25 2
   53    24    26 1
   54    52    54 1
   55    52    57 1
   56    52    58 1
   57    53    55 1
   58    53    59 1
   59    53    60 1
   60    54    56 1
   61    54    65 1
   62    54    66 1
   63    55    56 1
   64    55    61 1
   65    55    62 1
   66    56    63 1
   67    56    64 1
   68    65    67 1
   69    65    71 1
   70    65    72 1
   71    66    68 1
   72    66    73 1
   73    66    74 1
   74    67    68 1
   75    67    69 1
   76    67    70 1
   77    68    75 1
   78    68    76 1
@<TRIPOS>SUBSTRUCTURE
1   ****   1
@<SCITEGIC>MOL_PROPERTY
TopHits
SciTegic.value.StringValue
10

@<SCITEGIC>MOL_PROPERTY
-CDOCKER_ENERGY
SciTegic.value.StringValue
11.2701597

@<SCITEGIC>MOL_PROPERTY
-CDOCKER_INTERACTION_ENERGY
SciTegic.value.StringValue
48.1584799

@<SCITEGIC>MOL_PROPERTY
POSE_NUMBER
SciTegic.value.StringValue
8

@<SCITEGIC>MOL_PROPERTY
FRAGMENTS
SciTegic.value.StringValue
C36 C37

@<SCITEGIC>MOL_PROPERTY
MW
SciTegic.value.StringValue
487.64

@<SCITEGIC>MOL_PROPERTY
GENERATION
SciTegic.value.StringValue
2

@<SCITEGIC>MOL_PROPERTY
FAMILY
SciTegic.value.StringValue
1

@<SCITEGIC>MOL_PROPERTY
LUDI3
SciTegic.value.StringValue
535

@<SCITEGIC>ATOM_PROPERTY
Formal Charge
SciTegic.value.StringValue
1 +1
2 0
3 0
4 0
5 0
6 0
7 0
8 0
9 0
10 0
11 0
12 0
13 0
14 0
15 0
16 0
17 0
18 0
19 0
20 0
21 0
22 0
23 0
24 0
25 0
26 -1
27 0
28 0
29 0
30 0
31 0
32 0
33 0
34 0
35 0
36 0
37 0
38 0
39 0
40 0
41 0
42 0
43 0
44 0
45 0
46 0
47 0
48 0
49 0
50 0
51 0
52 0
53 0
54 0
55 0
56 0
57 0
58 0
59 0
60 0
61 0
62 0
63 0
64 0
65 0
66 0
67 0
68 0
69 0
70 0
71 0
72 0
73 0
74 0
75 0
76 0

@<SCITEGIC>ATOM_PROPERTY
pdb_tempFactor
SciTegic.value.DoubleValue
1 0
2 0
3 0
4 0
5 0
6 0
7 0
8 0
9 0
10 0
11 0
12 0
13 0
14 0
15 0
16 0
17 0
18 0
19 0
20 0
21 0
22 0
23 0
24 0
25 0
26 0
27 0
28 0
29 0
30 0
31 0
32 0
33 0
34 0
35 0
36 0
37 0
38 0
39 0
40 0
41 0
42 0
43 0
44 0
45 0
46 0
47 0
48 0
49 0
50 0
51 0
52 0
53 0
54 0
55 0
56 0
57 0
58 0
59 0
60 0
61 0
62 0
63 0
64 0
65 0
66 0
67 0
68 0
69 0
70 0
71 0
72 0
73 0
74 0
75 0
76 0

@<SCITEGIC>ATOM_PROPERTY
pdb_occupancy
SciTegic.value.DoubleValue
1 1
2 1
3 1
4 1
5 1
6 1
7 1
8 1
9 1
10 1
11 1
12 1
13 1
14 1
15 1
16 1
17 1
18 1
19 1
20 1
21 1
22 1
23 1
24 1
25 1
26 1
27 1
28 1
29 1
30 1
31 1
32 1
33 1
34 1
35 1
36 1
37 1
38 1
39 1
40 1
41 1
42 1
43 1
44 1
45 1
46 1
47 1
48 1
49 1
50 1
51 1
52 1
53 1
54 1
55 1
56 1
57 1
58 1
59 1
60 1
61 1
62 1
63 1
64 1
65 1
66 1
67 1
68 1
69 1
70 1
71 1
72 1
73 1
74 1
75 1
76 1

@<TRIPOS>MOLECULE
Evo_1
76  78  1  0  0
SMALL
FORMAL_CHARGES
@<TRIPOS>ATOM
    1 N1        44.3641    33.5959    16.7165 N.4        1 SUBUNIT  1
    2 C2        44.0901    32.7811    15.5238 C.3        1 SUBUNIT  0
    3 C3        42.6709    33.0418    14.9307 C.3        1 SUBUNIT  0
    4 C4        42.4423    32.1457    13.7056 C.2        1 SUBUNIT  0
    5 C5        42.3338    32.6569    12.4165 C.2        1 SUBUNIT  0
    6 C6        41.9892    31.8524    11.3390 C.2        1 SUBUNIT  0
    7 C7        41.8080    30.4909    11.5114 C.2        1 SUBUNIT  0
    8 C8        42.0129    29.9394    12.7644 C.2        1 SUBUNIT  0
    9 C9        42.3296    30.7567    13.8426 C.2        1 SUBUNIT  0
   10 O10       41.4297    29.6894    10.4510 O.3        1 SUBUNIT  0
   11 C11       45.2713    32.7796    14.5205 C.2        1 SUBUNIT  0
   12 O12       45.3818    31.9199    13.6570 O.2        1 SUBUNIT  0
   13 N13       46.2008    33.7213    14.7694 N.am       1 SUBUNIT  0
   14 C14       47.6251    33.4447    14.5711 C.3        1 SUBUNIT  0
   15 C15       48.0941    33.9202    13.1859 C.3        1 SUBUNIT  0
   16 C16       49.3902    33.2731    12.6616 C.3        1 SUBUNIT  0
   17 C17       49.6052    33.6447    11.1866 C.3        1 SUBUNIT  0
   18 C18       50.6265    33.6415    13.4919 C.3        1 SUBUNIT  0
   19 C19       48.3070    34.1472    15.7542 C.2        1 SUBUNIT  0
   20 O20       49.1074    35.0652    15.6295 O.2        1 SUBUNIT  0
   21 N21       47.7953    33.6738    16.9091 N.am       1 SUBUNIT  0
   22 C22       47.8174    34.3823    18.1805 C.3        1 SUBUNIT  0
   23 C23       47.2148    35.7908    18.0258 C.3        1 SUBUNIT  0
   24 C24       46.9687    33.5755    19.1863 C.2        1 SUBUNIT  0.0000
   25 O25       46.0853    32.8306    18.7544 O.co2      1 SUBUNIT  -0.50
   26 O26       47.1972    33.7027    20.3869 O.co2      1 SUBUNIT  -0.50
   27 H27       43.6201    33.4415    17.4275 H          1 SUBUNIT  0
   28 H28       44.3840    34.6063    16.4780 H          1 SUBUNIT  0
   29 H29       45.2743    33.3230    17.1461 H          1 SUBUNIT  0
   30 H30       44.0933    31.7579    15.9003 H          1 SUBUNIT  0
   31 H31       42.4615    33.7059    12.2279 H          1 SUBUNIT  0
   32 H32       41.8472    32.3036    10.3708 H          1 SUBUNIT  0
   33 H33       41.9023    28.8749    12.9062 H          1 SUBUNIT  0
   34 H34       42.4698    30.2789    14.7988 H          1 SUBUNIT  0
   35 H35       40.7647    30.1284     9.9334 H          1 SUBUNIT  0
   36 H36       45.9709    34.5536    15.2715 H          1 SUBUNIT  0
   37 H37       47.7765    32.3670    14.6732 H          1 SUBUNIT  0
   38 H38       47.3175    33.6715    12.4693 H          1 SUBUNIT  0
   39 H39       48.1761    35.0013    13.1687 H          1 SUBUNIT  0
   40 H40       49.2696    32.1903    12.7084 H          1 SUBUNIT  0
   41 H41       50.5195    33.1992    10.7930 H          1 SUBUNIT  0
   42 H42       49.6793    34.7245    11.0622 H          1 SUBUNIT  0
   43 H43       48.7774    33.2978    10.5672 H          1 SUBUNIT  0
   44 H44       51.5349    33.2429    13.0402 H          1 SUBUNIT  0
   45 H45       50.7439    34.7219    13.5707 H          1 SUBUNIT  0
   46 H46       50.5678    33.2320    14.4998 H          1 SUBUNIT  0
   47 H47       47.3035    32.8037    16.8948 H          1 SUBUNIT  0
   48 H48       48.8561    34.4186    18.5127 H          1 SUBUNIT  0
   49 H49       47.8163    36.4129    17.3631 H          1 SUBUNIT  0
   50 H50       47.1573    36.3073    18.9841 H          1 SUBUNIT  0
   51 H51       46.2065    35.7463    17.6132 H          1 SUBUNIT  0
   52 C52       42.4034    34.5719    14.7012 C.3        1 SUBUNIT  0
   53 C53       41.6886    32.6230    16.0344 C.3        1 SUBUNIT  0
   54 C54       40.9171    35.0318    14.5261 C.3        1 SUBUNIT  0
   55 C55       40.2368    32.8237    15.6487 C.3        1 SUBUNIT  0
   56 C56       39.9481    34.3007    15.4846 C.3        1 SUBUNIT  0
   57 H57       43.0215    34.9712    13.9005 H          1 SUBUNIT  0
   58 H58       42.7606    35.0958    15.5876 H          1 SUBUNIT  0
   59 H59       41.8422    31.5846    16.3099 H          1 SUBUNIT  0
   60 H60       41.8739    33.2197    16.9278 H          1 SUBUNIT  0
   61 H61       39.6060    32.4389    16.4455 H          1 SUBUNIT  0
   62 H62       39.9935    32.2739    14.7476 H          1 SUBUNIT  0
   63 H63       38.9073    34.4304    15.1889 H          1 SUBUNIT  0
   64 H64       40.0255    34.7460    16.4775 H          1 SUBUNIT  0
   65 C65       40.4407    35.0335    13.0646 C.3        1 SUBUNIT  0
   66 C66       40.7448    36.5227    14.8142 C.3        1 SUBUNIT  0
   67 C67       39.2287    35.9642    12.9903 C.3        1 SUBUNIT  0
   68 C68       39.3990    36.8922    14.1763 C.3        1 SUBUNIT  0
   69 H69       39.1652    36.5378    12.0708 H          1 SUBUNIT  0
   70 H70       38.3011    35.3991    13.0807 H          1 SUBUNIT  0
   71 H71       40.2270    34.0498    12.6808 H          1 SUBUNIT  0
   72 H72       41.2269    35.4595    12.4404 H          1 SUBUNIT  0
   73 H73       40.7949    36.7795    15.8732 H          1 SUBUNIT  0
   74 H74       41.5490    37.0486    14.3161 H          1 SUBUNIT  0
   75 H75       39.3189    37.9424    13.9077 H          1 SUBUNIT  0
   76 H76       38.5856    36.6579    14.8513 H          1 SUBUNIT  0
@<TRIPOS>BOND
    1     1     2 1
    2     1    27 1
    3     1    28 1
    4     1    29 1
    5     2     3 1
    6     2    11 1
    7     2    30 1
    8     3     4 1
    9     3    52 1
   10     3    53 1
   11     4     5 2
   12     4     9 1
   13     5     6 1
   14     5    31 1
   15     6     7 2
   16     6    32 1
   17     7     8 1
   18     7    10 1
   19     8     9 2
   20     8    33 1
   21     9    34 1
   22    10    35 1
   23    11    12 2
   24    11    13 1
   25    13    14 1
   26    13    36 1
   27    14    15 1
   28    14    19 1
   29    14    37 1
   30    15    16 1
   31    15    38 1
   32    15    39 1
   33    16    17 1
   34    16    18 1
   35    16    40 1
   36    17    41 1
   37    17    42 1
   38    17    43 1
   39    18    44 1
   40    18    45 1
   41    18    46 1
   42    19    20 2
   43    19    21 1
   44    21    22 1
   45    21    47 1
   46    22    23 1
   47    22    24 1
   48    22    48 1
   49    23    49 1
   50    23    50 1
   51    23    51 1
   52    24    25 2
   53    24    26 1
   54    52    54 1
   55    52    57 1
   56    52    58 1
   57    53    55 1
   58    53    59 1
   59    53    60 1
   60    54    56 1
   61    54    65 1
   62    54    66 1
   63    55    56 1
   64    55    61 1
   65    55    62 1
   66    56    63 1
   67    56    64 1
   68    65    67 1
   69    65    71 1
   70    65    72 1
   71    66    68 1
   72    66    73 1
   73    66    74 1
   74    67    68 1
   75    67    69 1
   76    67    70 1
   77    68    75 1
   78    68    76 1
@<TRIPOS>SUBSTRUCTURE
1   ****   1
@<SCITEGIC>MOL_PROPERTY
TopHits
SciTegic.value.StringValue
10

@<SCITEGIC>MOL_PROPERTY
-CDOCKER_ENERGY
SciTegic.value.StringValue
9.65304866

@<SCITEGIC>MOL_PROPERTY
-CDOCKER_INTERACTION_ENERGY
SciTegic.value.StringValue
43.7482909

@<SCITEGIC>MOL_PROPERTY
POSE_NUMBER
SciTegic.value.StringValue
9

@<SCITEGIC>MOL_PROPERTY
FRAGMENTS
SciTegic.value.StringValue
C36 C37

@<SCITEGIC>MOL_PROPERTY
MW
SciTegic.value.StringValue
487.64

@<SCITEGIC>MOL_PROPERTY
GENERATION
SciTegic.value.StringValue
2

@<SCITEGIC>MOL_PROPERTY
FAMILY
SciTegic.value.StringValue
1

@<SCITEGIC>MOL_PROPERTY
LUDI3
SciTegic.value.StringValue
535

@<SCITEGIC>ATOM_PROPERTY
Formal Charge
SciTegic.value.StringValue
1 +1
2 0
3 0
4 0
5 0
6 0
7 0
8 0
9 0
10 0
11 0
12 0
13 0
14 0
15 0
16 0
17 0
18 0
19 0
20 0
21 0
22 0
23 0
24 0
25 0
26 -1
27 0
28 0
29 0
30 0
31 0
32 0
33 0
34 0
35 0
36 0
37 0
38 0
39 0
40 0
41 0
42 0
43 0
44 0
45 0
46 0
47 0
48 0
49 0
50 0
51 0
52 0
53 0
54 0
55 0
56 0
57 0
58 0
59 0
60 0
61 0
62 0
63 0
64 0
65 0
66 0
67 0
68 0
69 0
70 0
71 0
72 0
73 0
74 0
75 0
76 0

@<SCITEGIC>ATOM_PROPERTY
pdb_tempFactor
SciTegic.value.DoubleValue
1 0
2 0
3 0
4 0
5 0
6 0
7 0
8 0
9 0
10 0
11 0
12 0
13 0
14 0
15 0
16 0
17 0
18 0
19 0
20 0
21 0
22 0
23 0
24 0
25 0
26 0
27 0
28 0
29 0
30 0
31 0
32 0
33 0
34 0
35 0
36 0
37 0
38 0
39 0
40 0
41 0
42 0
43 0
44 0
45 0
46 0
47 0
48 0
49 0
50 0
51 0
52 0
53 0
54 0
55 0
56 0
57 0
58 0
59 0
60 0
61 0
62 0
63 0
64 0
65 0
66 0
67 0
68 0
69 0
70 0
71 0
72 0
73 0
74 0
75 0
76 0

@<SCITEGIC>ATOM_PROPERTY
pdb_occupancy
SciTegic.value.DoubleValue
1 1
2 1
3 1
4 1
5 1
6 1
7 1
8 1
9 1
10 1
11 1
12 1
13 1
14 1
15 1
16 1
17 1
18 1
19 1
20 1
21 1
22 1
23 1
24 1
25 1
26 1
27 1
28 1
29 1
30 1
31 1
32 1
33 1
34 1
35 1
36 1
37 1
38 1
39 1
40 1
41 1
42 1
43 1
44 1
45 1
46 1
47 1
48 1
49 1
50 1
51 1
52 1
53 1
54 1
55 1
56 1
57 1
58 1
59 1
60 1
61 1
62 1
63 1
64 1
65 1
66 1
67 1
68 1
69 1
70 1
71 1
72 1
73 1
74 1
75 1
76 1

@<TRIPOS>MOLECULE
Evo_1
76  78  1  0  0
SMALL
FORMAL_CHARGES
@<TRIPOS>ATOM
    1 N1        45.0626    35.9475    14.2209 N.4        1 SUBUNIT  1
    2 C2        44.7030    34.8969    15.1702 C.3        1 SUBUNIT  0
    3 C3        43.2154    34.4122    15.0817 C.3        1 SUBUNIT  0
    4 C4        43.0498    33.1841    14.1691 C.2        1 SUBUNIT  0
    5 C5        42.6454    33.2892    12.8388 C.2        1 SUBUNIT  0
    6 C6        42.4203    32.1692    12.0497 C.2        1 SUBUNIT  0
    7 C7        42.6380    30.9008    12.5557 C.2        1 SUBUNIT  0
    8 C8        43.0906    30.7633    13.8595 C.2        1 SUBUNIT  0
    9 C9        43.2854    31.8896    14.6491 C.2        1 SUBUNIT  0
   10 O10       42.4087    29.8017    11.7513 O.3        1 SUBUNIT  0
   11 C11       45.7441    33.7810    15.0571 C.2        1 SUBUNIT  0
   12 O12       46.1960    33.4607    13.9641 O.2        1 SUBUNIT  0
   13 N13       46.1035    33.2542    16.2443 N.am       1 SUBUNIT  0
   14 C14       47.1376    32.2353    16.3750 C.3        1 SUBUNIT  0
   15 C15       48.2698    32.7747    17.2706 C.3        1 SUBUNIT  0
   16 C16       48.8846    34.1021    16.7803 C.3        1 SUBUNIT  0
   17 C17       49.8804    34.6467    17.8118 C.3        1 SUBUNIT  0
   18 C18       49.5588    33.9628    15.4065 C.3        1 SUBUNIT  0
   19 C19       46.4830    30.9800    16.9672 C.2        1 SUBUNIT  0
   20 O20       45.2865    30.9534    17.2283 O.2        1 SUBUNIT  0
   21 N21       47.3387    29.9509    17.1384 N.am       1 SUBUNIT  0
   22 C22       46.8802    28.6569    17.6289 C.3        1 SUBUNIT  0
   23 C23       47.9878    27.6222    17.4017 C.3        1 SUBUNIT  0
   24 C24       46.5134    28.7292    19.1260 C.2        1 SUBUNIT  0.0000
   25 O25       47.2203    29.3985    19.8790 O.co2      1 SUBUNIT  -0.50
   26 O26       45.5196    28.1188    19.5179 O.co2      1 SUBUNIT  -0.50
   27 H27       46.0291    36.2720    14.4277 H          1 SUBUNIT  0
   28 H28       44.3974    36.7397    14.3232 H          1 SUBUNIT  0
   29 H29       45.0272    35.5923    13.2446 H          1 SUBUNIT  0
   30 H30       44.8481    35.3674    16.1432 H          1 SUBUNIT  0
   31 H31       42.4620    34.2467    12.3839 H          1 SUBUNIT  0
   32 H32       42.0740    32.2825    11.0331 H          1 SUBUNIT  0
   33 H33       43.3036    29.7911    14.2806 H          1 SUBUNIT  0
   34 H34       43.6283    31.7209    15.6542 H          1 SUBUNIT  0
   35 H35       42.0502    29.0875    12.2619 H          1 SUBUNIT  0
   36 H36       45.6366    33.5434    17.0798 H          1 SUBUNIT  0
   37 H37       47.5171    31.9820    15.3849 H          1 SUBUNIT  0
   38 H38       47.8824    32.9217    18.2796 H          1 SUBUNIT  0
   39 H39       49.0620    32.0309    17.3608 H          1 SUBUNIT  0
   40 H40       48.0913    34.8446    16.6873 H          1 SUBUNIT  0
   41 H41       50.2796    35.6125    17.4994 H          1 SUBUNIT  0
   42 H42       50.7196    33.9641    17.9485 H          1 SUBUNIT  0
   43 H43       49.4018    34.7861    18.7818 H          1 SUBUNIT  0
   44 H44       48.8482    33.6664    14.6355 H          1 SUBUNIT  0
   45 H45       49.9979    34.9097    15.0907 H          1 SUBUNIT  0
   46 H46       50.3567    33.2196    15.4317 H          1 SUBUNIT  0
   47 H47       48.3079    30.0828    16.9401 H          1 SUBUNIT  0
   48 H48       45.9964    28.3884    17.0463 H          1 SUBUNIT  0
   49 H49       48.8908    27.8827    17.9548 H          1 SUBUNIT  0
   50 H50       48.2500    27.5591    16.3458 H          1 SUBUNIT  0
   51 H51       47.6720    26.6300    17.7257 H          1 SUBUNIT  0
   52 C52       42.3727    35.6397    14.6130 C.3        1 SUBUNIT  0
   53 C53       42.7176    34.0751    16.5119 C.3        1 SUBUNIT  0
   54 C54       40.8320    35.5639    14.7447 C.3        1 SUBUNIT  0
   55 C55       41.2126    33.7862    16.5293 C.3        1 SUBUNIT  0
   56 C56       40.4543    35.0405    16.1355 C.3        1 SUBUNIT  0
   57 H57       42.6400    35.9527    13.6040 H          1 SUBUNIT  0
   58 H58       42.6739    36.4794    15.2423 H          1 SUBUNIT  0
   59 H59       43.2731    33.2613    16.9741 H          1 SUBUNIT  0
   60 H60       42.9012    34.9231    17.1741 H          1 SUBUNIT  0
   61 H61       40.8830    33.5173    17.5277 H          1 SUBUNIT  0
   62 H62       40.9451    32.9491    15.8860 H          1 SUBUNIT  0
   63 H63       39.3873    34.8395    16.2037 H          1 SUBUNIT  0
   64 H64       40.7004    35.8051    16.8726 H          1 SUBUNIT  0
   65 C65       40.1272    34.7892    13.6448 C.3        1 SUBUNIT  0
   66 C66       40.2311    36.9461    14.5054 C.3        1 SUBUNIT  0
   67 C67       38.6946    35.3400    13.6112 C.3        1 SUBUNIT  0
   68 C68       38.8438    36.8169    13.8683 C.3        1 SUBUNIT  0
   69 H69       38.1784    35.1672    12.6714 H          1 SUBUNIT  0
   70 H70       38.0933    34.8900    14.4024 H          1 SUBUNIT  0
   71 H71       40.2171    33.7234    13.8332 H          1 SUBUNIT  0
   72 H72       40.5677    35.0123    12.6758 H          1 SUBUNIT  0
   73 H73       40.3032    37.5860    15.3773 H          1 SUBUNIT  0
   74 H74       40.8373    37.3706    13.7282 H          1 SUBUNIT  0
   75 H75       38.8023    37.3794    12.9348 H          1 SUBUNIT  0
   76 H76       38.0132    37.1579    14.4707 H          1 SUBUNIT  0
@<TRIPOS>BOND
    1     1     2 1
    2     1    27 1
    3     1    28 1
    4     1    29 1
    5     2     3 1
    6     2    11 1
    7     2    30 1
    8     3     4 1
    9     3    52 1
   10     3    53 1
   11     4     5 2
   12     4     9 1
   13     5     6 1
   14     5    31 1
   15     6     7 2
   16     6    32 1
   17     7     8 1
   18     7    10 1
   19     8     9 2
   20     8    33 1
   21     9    34 1
   22    10    35 1
   23    11    12 2
   24    11    13 1
   25    13    14 1
   26    13    36 1
   27    14    15 1
   28    14    19 1
   29    14    37 1
   30    15    16 1
   31    15    38 1
   32    15    39 1
   33    16    17 1
   34    16    18 1
   35    16    40 1
   36    17    41 1
   37    17    42 1
   38    17    43 1
   39    18    44 1
   40    18    45 1
   41    18    46 1
   42    19    20 2
   43    19    21 1
   44    21    22 1
   45    21    47 1
   46    22    23 1
   47    22    24 1
   48    22    48 1
   49    23    49 1
   50    23    50 1
   51    23    51 1
   52    24    25 2
   53    24    26 1
   54    52    54 1
   55    52    57 1
   56    52    58 1
   57    53    55 1
   58    53    59 1
   59    53    60 1
   60    54    56 1
   61    54    65 1
   62    54    66 1
   63    55    56 1
   64    55    61 1
   65    55    62 1
   66    56    63 1
   67    56    64 1
   68    65    67 1
   69    65    71 1
   70    65    72 1
   71    66    68 1
   72    66    73 1
   73    66    74 1
   74    67    68 1
   75    67    69 1
   76    67    70 1
   77    68    75 1
   78    68    76 1
@<TRIPOS>SUBSTRUCTURE
1   ****   1
@<SCITEGIC>MOL_PROPERTY
TopHits
SciTegic.value.StringValue
10

@<SCITEGIC>MOL_PROPERTY
-CDOCKER_ENERGY
SciTegic.value.StringValue
8.60202092

@<SCITEGIC>MOL_PROPERTY
-CDOCKER_INTERACTION_ENERGY
SciTegic.value.StringValue
38.7683548

@<SCITEGIC>MOL_PROPERTY
POSE_NUMBER
SciTegic.value.StringValue
10

@<SCITEGIC>MOL_PROPERTY
FRAGMENTS
SciTegic.value.StringValue
C36 C37

@<SCITEGIC>MOL_PROPERTY
MW
SciTegic.value.StringValue
487.64

@<SCITEGIC>MOL_PROPERTY
GENERATION
SciTegic.value.StringValue
2

@<SCITEGIC>MOL_PROPERTY
FAMILY
SciTegic.value.StringValue
1

@<SCITEGIC>MOL_PROPERTY
LUDI3
SciTegic.value.StringValue
535

@<SCITEGIC>ATOM_PROPERTY
Formal Charge
SciTegic.value.StringValue
1 +1
2 0
3 0
4 0
5 0
6 0
7 0
8 0
9 0
10 0
11 0
12 0
13 0
14 0
15 0
16 0
17 0
18 0
19 0
20 0
21 0
22 0
23 0
24 0
25 0
26 -1
27 0
28 0
29 0
30 0
31 0
32 0
33 0
34 0
35 0
36 0
37 0
38 0
39 0
40 0
41 0
42 0
43 0
44 0
45 0
46 0
47 0
48 0
49 0
50 0
51 0
52 0
53 0
54 0
55 0
56 0
57 0
58 0
59 0
60 0
61 0
62 0
63 0
64 0
65 0
66 0
67 0
68 0
69 0
70 0
71 0
72 0
73 0
74 0
75 0
76 0

@<SCITEGIC>ATOM_PROPERTY
pdb_tempFactor
SciTegic.value.DoubleValue
1 0
2 0
3 0
4 0
5 0
6 0
7 0
8 0
9 0
10 0
11 0
12 0
13 0
14 0
15 0
16 0
17 0
18 0
19 0
20 0
21 0
22 0
23 0
24 0
25 0
26 0
27 0
28 0
29 0
30 0
31 0
32 0
33 0
34 0
35 0
36 0
37 0
38 0
39 0
40 0
41 0
42 0
43 0
44 0
45 0
46 0
47 0
48 0
49 0
50 0
51 0
52 0
53 0
54 0
55 0
56 0
57 0
58 0
59 0
60 0
61 0
62 0
63 0
64 0
65 0
66 0
67 0
68 0
69 0
70 0
71 0
72 0
73 0
74 0
75 0
76 0

@<SCITEGIC>ATOM_PROPERTY
pdb_occupancy
SciTegic.value.DoubleValue
1 1
2 1
3 1
4 1
5 1
6 1
7 1
8 1
9 1
10 1
11 1
12 1
13 1
14 1
15 1
16 1
17 1
18 1
19 1
20 1
21 1
22 1
23 1
24 1
25 1
26 1
27 1
28 1
29 1
30 1
31 1
32 1
33 1
34 1
35 1
36 1
37 1
38 1
39 1
40 1
41 1
42 1
43 1
44 1
45 1
46 1
47 1
48 1
49 1
50 1
51 1
52 1
53 1
54 1
55 1
56 1
57 1
58 1
59 1
60 1
61 1
62 1
63 1
64 1
65 1
66 1
67 1
68 1
69 1
70 1
71 1
72 1
73 1
74 1
75 1
76 1

@<TRIPOS>MOLECULE
Evo_2
66  67  1  0  0
SMALL
FORMAL_CHARGES
@<TRIPOS>ATOM
    1 N1        42.6746    36.0684    18.5765 N.4        1 SUBUNIT  1
    2 C2        43.1912    35.9250    17.2267 C.3        1 SUBUNIT  0
    3 C3        44.7061    35.5629    17.2351 C.3        1 SUBUNIT  0
    4 C4        44.9505    34.1415    17.7489 C.2        1 SUBUNIT  0
    5 C5        45.2568    33.8853    19.0873 C.2        1 SUBUNIT  0
    6 C6        45.7440    32.6491    19.4856 C.2        1 SUBUNIT  0
    7 C7        45.8630    31.6139    18.5722 C.2        1 SUBUNIT  0
    8 C8        45.4330    31.8099    17.2669 C.2        1 SUBUNIT  0
    9 C9        44.9672    33.0550    16.8715 C.2        1 SUBUNIT  0
   10 O10       46.3669    30.3969    18.9948 O.3        1 SUBUNIT  0
   11 C11       42.2822    34.9242    16.4872 C.2        1 SUBUNIT  0
   12 O12       41.9421    33.8796    17.0241 O.2        1 SUBUNIT  0
   13 N13       41.8768    35.3088    15.2555 N.am       1 SUBUNIT  0
   14 C14       40.9330    34.4864    14.4918 C.3        1 SUBUNIT  0
   15 C15       40.2101    35.3583    13.4440 C.3        1 SUBUNIT  0
   16 C16       39.0498    36.1981    14.0111 C.3        1 SUBUNIT  0
   17 C17       38.5738    37.2272    12.9832 C.3        1 SUBUNIT  0
   18 C18       37.8434    35.3480    14.4431 C.3        1 SUBUNIT  0
   19 C19       41.6599    33.3030    13.8184 C.2        1 SUBUNIT  0
   20 O20       41.9614    33.3182    12.6311 O.2        1 SUBUNIT  0
   21 N21       41.8766    32.2831    14.6753 N.am       1 SUBUNIT  0
   22 C22       42.4117    30.9737    14.3184 C.3        1 SUBUNIT  0
   23 C23       43.7819    31.0822    13.6209 C.3        1 SUBUNIT  0
   24 C24       42.4624    30.1198    15.6104 C.2        1 SUBUNIT  0.0000
   25 O25       41.4690    30.0983    16.3348 O.co2      1 SUBUNIT  -0.50
   26 O26       43.4823    29.4938    15.8962 O.co2      1 SUBUNIT  -0.50
   27 H27       43.2324    36.7749    19.0999 H          1 SUBUNIT  0
   28 H28       42.7122    35.1514    19.0671 H          1 SUBUNIT  0
   29 H29       41.6876    36.3979    18.5481 H          1 SUBUNIT  0
   30 H30       43.0673    36.9013    16.7570 H          1 SUBUNIT  0
   31 H31       45.2022    34.6594    19.8364 H          1 SUBUNIT  0
   32 H32       46.0399    32.4976    20.5132 H          1 SUBUNIT  0
   33 H33       45.4575    31.0205    16.5297 H          1 SUBUNIT  0
   34 H34       44.6625    33.1696    15.8448 H          1 SUBUNIT  0
   35 H35       46.6731    29.8796    18.2623 H          1 SUBUNIT  0
   36 H36       42.1989    36.1726    14.8705 H          1 SUBUNIT  0
   37 H37       40.2065    34.0752    15.1945 H          1 SUBUNIT  0
   38 H38       40.9430    36.0144    12.9718 H          1 SUBUNIT  0
   39 H39       39.8154    34.7446    12.6379 H          1 SUBUNIT  0
   40 H40       39.4276    36.7394    14.8777 H          1 SUBUNIT  0
   41 H41       38.1577    36.7426    12.0991 H          1 SUBUNIT  0
   42 H42       39.3999    37.8518    12.6632 H          1 SUBUNIT  0
   43 H43       37.8086    37.8785    13.4048 H          1 SUBUNIT  0
   44 H44       38.1009    34.6057    15.1993 H          1 SUBUNIT  0
   45 H45       37.0615    35.9788    14.8609 H          1 SUBUNIT  0
   46 H46       37.3930    34.8371    13.5925 H          1 SUBUNIT  0
   47 H47       41.6001    32.4126    15.6275 H          1 SUBUNIT  0
   48 H48       41.6831    30.5221    13.6441 H          1 SUBUNIT  0
   49 H49       43.7040    31.6082    12.6700 H          1 SUBUNIT  0
   50 H50       44.1897    30.0938    13.4041 H          1 SUBUNIT  0
   51 H51       44.5058    31.6130    14.2368 H          1 SUBUNIT  0
   52 C52       45.4641    36.6058    18.1070 C.3        1 SUBUNIT  0
   53 C53       45.3104    35.7431    15.8170 C.3        1 SUBUNIT  0
   54 C54       46.9852    36.3704    18.1673 C.3        1 SUBUNIT  0
   55 C55       46.8289    35.4720    15.7824 C.3        1 SUBUNIT  0
   56 C56       47.5907    36.3694    16.7673 C.3        1 SUBUNIT  0
   57 H57       47.4473    37.1594    18.7613 H          1 SUBUNIT  0
   58 H58       47.2443    35.4419    18.6698 H          1 SUBUNIT  0
   59 H59       45.0692    36.6589    19.1177 H          1 SUBUNIT  0
   60 H60       45.2863    37.6002    17.6956 H          1 SUBUNIT  0
   61 H61       44.7997    35.1302    15.0759 H          1 SUBUNIT  0
   62 H62       45.1391    36.7690    15.4876 H          1 SUBUNIT  0
   63 H63       47.2022    35.6400    14.7733 H          1 SUBUNIT  0
   64 H64       47.0544    34.4295    16.0002 H          1 SUBUNIT  0
   65 H65       48.6460    36.0985    16.8019 H          1 SUBUNIT  0
   66 H66       47.5433    37.3895    16.4238 H          1 SUBUNIT  0
@<TRIPOS>BOND
    1     1     2 1
    2     1    27 1
    3     1    28 1
    4     1    29 1
    5     2     3 1
    6     2    11 1
    7     2    30 1
    8     3     4 1
    9     3    52 1
   10     3    53 1
   11     4     5 2
   12     4     9 1
   13     5     6 1
   14     5    31 1
   15     6     7 2
   16     6    32 1
   17     7     8 1
   18     7    10 1
   19     8     9 2
   20     8    33 1
   21     9    34 1
   22    10    35 1
   23    11    12 2
   24    11    13 1
   25    13    14 1
   26    13    36 1
   27    14    15 1
   28    14    19 1
   29    14    37 1
   30    15    16 1
   31    15    38 1
   32    15    39 1
   33    16    17 1
   34    16    18 1
   35    16    40 1
   36    17    41 1
   37    17    42 1
   38    17    43 1
   39    18    44 1
   40    18    45 1
   41    18    46 1
   42    19    20 2
   43    19    21 1
   44    21    22 1
   45    21    47 1
   46    22    23 1
   47    22    24 1
   48    22    48 1
   49    23    49 1
   50    23    50 1
   51    23    51 1
   52    24    25 2
   53    24    26 1
   54    52    54 1
   55    52    59 1
   56    52    60 1
   57    53    55 1
   58    53    61 1
   59    53    62 1
   60    54    56 1
   61    54    57 1
   62    54    58 1
   63    55    56 1
   64    55    63 1
   65    55    64 1
   66    56    65 1
   67    56    66 1
@<TRIPOS>SUBSTRUCTURE
1   ****   1
@<SCITEGIC>MOL_PROPERTY
TopHits
SciTegic.value.StringValue
10

@<SCITEGIC>MOL_PROPERTY
-CDOCKER_ENERGY
SciTegic.value.StringValue
76.9623268

@<SCITEGIC>MOL_PROPERTY
-CDOCKER_INTERACTION_ENERGY
SciTegic.value.StringValue
79.7184317

@<SCITEGIC>MOL_PROPERTY
POSE_NUMBER
SciTegic.value.StringValue
1

@<SCITEGIC>MOL_PROPERTY
FRAGMENTS
SciTegic.value.StringValue
C36

@<SCITEGIC>MOL_PROPERTY
MW
SciTegic.value.StringValue
433.55

@<SCITEGIC>MOL_PROPERTY
GENERATION
SciTegic.value.StringValue
1

@<SCITEGIC>MOL_PROPERTY
FAMILY
SciTegic.value.StringValue
1

@<SCITEGIC>MOL_PROPERTY
LUDI3
SciTegic.value.StringValue
508

@<SCITEGIC>ATOM_PROPERTY
Formal Charge
SciTegic.value.StringValue
1 +1
2 0
3 0
4 0
5 0
6 0
7 0
8 0
9 0
10 0
11 0
12 0
13 0
14 0
15 0
16 0
17 0
18 0
19 0
20 0
21 0
22 0
23 0
24 0
25 0
26 -1
27 0
28 0
29 0
30 0
31 0
32 0
33 0
34 0
35 0
36 0
37 0
38 0
39 0
40 0
41 0
42 0
43 0
44 0
45 0
46 0
47 0
48 0
49 0
50 0
51 0
52 0
53 0
54 0
55 0
56 0
57 0
58 0
59 0
60 0
61 0
62 0
63 0
64 0
65 0
66 0

@<SCITEGIC>ATOM_PROPERTY
pdb_tempFactor
SciTegic.value.DoubleValue
1 0
2 0
3 0
4 0
5 0
6 0
7 0
8 0
9 0
10 0
11 0
12 0
13 0
14 0
15 0
16 0
17 0
18 0
19 0
20 0
21 0
22 0
23 0
24 0
25 0
26 0
27 0
28 0
29 0
30 0
31 0
32 0
33 0
34 0
35 0
36 0
37 0
38 0
39 0
40 0
41 0
42 0
43 0
44 0
45 0
46 0
47 0
48 0
49 0
50 0
51 0
52 0
53 0
54 0
55 0
56 0
57 0
58 0
59 0
60 0
61 0
62 0
63 0
64 0
65 0
66 0

@<SCITEGIC>ATOM_PROPERTY
pdb_occupancy
SciTegic.value.DoubleValue
1 1
2 1
3 1
4 1
5 1
6 1
7 1
8 1
9 1
10 1
11 1
12 1
13 1
14 1
15 1
16 1
17 1
18 1
19 1
20 1
21 1
22 1
23 1
24 1
25 1
26 1
27 1
28 1
29 1
30 1
31 1
32 1
33 1
34 1
35 1
36 1
37 1
38 1
39 1
40 1
41 1
42 1
43 1
44 1
45 1
46 1
47 1
48 1
49 1
50 1
51 1
52 1
53 1
54 1
55 1
56 1
57 1
58 1
59 1
60 1
61 1
62 1
63 1
64 1
65 1
66 1

@<TRIPOS>MOLECULE
Evo_2
66  67  1  0  0
SMALL
FORMAL_CHARGES
@<TRIPOS>ATOM
    1 N1        42.5129    36.0169    18.4139 N.4        1 SUBUNIT  1
    2 C2        43.1096    35.8536    17.0986 C.3        1 SUBUNIT  0
    3 C3        44.6329    35.5327    17.1922 C.3        1 SUBUNIT  0
    4 C4        44.8969    34.1203    17.7282 C.2        1 SUBUNIT  0
    5 C5        45.1934    33.8789    19.0714 C.2        1 SUBUNIT  0
    6 C6        45.7047    32.6552    19.4818 C.2        1 SUBUNIT  0
    7 C7        45.8481    31.6145    18.5773 C.2        1 SUBUNIT  0
    8 C8        45.4201    31.7894    17.2697 C.2        1 SUBUNIT  0
    9 C9        44.9440    33.0257    16.8612 C.2        1 SUBUNIT  0
   10 O10       46.3618    30.4029    19.0012 O.3        1 SUBUNIT  0
   11 C11       42.2767    34.8271    16.2993 C.2        1 SUBUNIT  0
   12 O12       41.9833    33.7373    16.7756 O.2        1 SUBUNIT  0
   13 N13       41.8821    35.2531    15.0799 N.am       1 SUBUNIT  0
   14 C14       40.9832    34.4503    14.2516 C.3        1 SUBUNIT  0
   15 C15       40.1719    35.3860    13.3335 C.3        1 SUBUNIT  0
   16 C16       39.0470    36.1726    14.0290 C.3        1 SUBUNIT  0
   17 C17       38.4876    37.2408    13.0840 C.3        1 SUBUNIT  0
   18 C18       37.8925    35.2749    14.5005 C.3        1 SUBUNIT  0
   19 C19       41.7828    33.4440    13.4012 C.2        1 SUBUNIT  0
   20 O20       41.9635    33.6298    12.2044 O.2        1 SUBUNIT  0
   21 N21       42.1995    32.3635    14.0993 N.am       1 SUBUNIT  0
   22 C22       42.8789    31.2123    13.4995 C.3        1 SUBUNIT  0
   23 C23       42.0850    30.6325    12.3124 C.3        1 SUBUNIT  0
   24 C24       44.3500    31.5208    13.1308 C.2        1 SUBUNIT  0.0000
   25 O25       44.8526    32.5821    13.4918 O.co2      1 SUBUNIT  -0.50
   26 O26       44.9883    30.6839    12.4944 O.co2      1 SUBUNIT  -0.50
   27 H27       43.0065    36.7688    18.9379 H          1 SUBUNIT  0
   28 H28       42.5828    35.1206    18.9365 H          1 SUBUNIT  0
   29 H29       41.5113    36.2841    18.3276 H          1 SUBUNIT  0
   30 H30       42.9886    36.8221    16.6099 H          1 SUBUNIT  0
   31 H31       45.1108    34.6551    19.8144 H          1 SUBUNIT  0
   32 H32       45.9933    32.5168    20.5135 H          1 SUBUNIT  0
   33 H33       45.4564    30.9873    16.5463 H          1 SUBUNIT  0
   34 H34       44.6440    33.1295    15.8332 H          1 SUBUNIT  0
   35 H35       46.8813    30.0023    18.3167 H          1 SUBUNIT  0
   36 H36       42.1884    36.1403    14.7356 H          1 SUBUNIT  0
   37 H37       40.3132    33.8913    14.9071 H          1 SUBUNIT  0
   38 H38       40.8601    36.0840    12.8519 H          1 SUBUNIT  0
   39 H39       39.7226    34.8194    12.5251 H          1 SUBUNIT  0
   40 H40       39.4767    36.6762    14.8938 H          1 SUBUNIT  0
   41 H41       39.2781    37.8968    12.7336 H          1 SUBUNIT  0
   42 H42       37.7413    37.8580    13.5826 H          1 SUBUNIT  0
   43 H43       38.0196    36.7897    12.2084 H          1 SUBUNIT  0
   44 H44       37.1303    35.8600    15.0070 H          1 SUBUNIT  0
   45 H45       37.3903    34.8018    13.6584 H          1 SUBUNIT  0
   46 H46       38.2212    34.5018    15.1942 H          1 SUBUNIT  0
   47 H47       42.0382    32.3591    15.0859 H          1 SUBUNIT  0
   48 H48       42.8983    30.4700    14.2981 H          1 SUBUNIT  0
   49 H49       42.0888    31.2978    11.4492 H          1 SUBUNIT  0
   50 H50       41.0469    30.4496    12.5897 H          1 SUBUNIT  0
   51 H51       42.5084    29.6815    11.9896 H          1 SUBUNIT  0
   52 C52       45.3126    36.6069    18.0908 C.3        1 SUBUNIT  0
   53 C53       45.2984    35.7179    15.8012 C.3        1 SUBUNIT  0
   54 C54       46.8396    36.4385    18.2159 C.3        1 SUBUNIT  0
   55 C55       46.8240    35.5016    15.8446 C.3        1 SUBUNIT  0
   56 C56       47.5012    36.4515    16.8418 C.3        1 SUBUNIT  0
   57 H57       47.2448    37.2517    18.8196 H          1 SUBUNIT  0
   58 H58       47.1174    35.5255    18.7371 H          1 SUBUNIT  0
   59 H59       44.8726    36.6408    19.0831 H          1 SUBUNIT  0
   60 H60       45.1125    37.5962    17.6743 H          1 SUBUNIT  0
   61 H61       44.8518    35.0736    15.0464 H          1 SUBUNIT  0
   62 H62       45.1055    36.7301    15.4419 H          1 SUBUNIT  0
   63 H63       47.2393    35.6562    14.8497 H          1 SUBUNIT  0
   64 H64       47.0704    34.4731    16.1025 H          1 SUBUNIT  0
   65 H65       48.5668    36.2336    16.9214 H          1 SUBUNIT  0
   66 H66       47.4183    37.4660    16.4819 H          1 SUBUNIT  0
@<TRIPOS>BOND
    1     1     2 1
    2     1    27 1
    3     1    28 1
    4     1    29 1
    5     2     3 1
    6     2    11 1
    7     2    30 1
    8     3     4 1
    9     3    52 1
   10     3    53 1
   11     4     5 2
   12     4     9 1
   13     5     6 1
   14     5    31 1
   15     6     7 2
   16     6    32 1
   17     7     8 1
   18     7    10 1
   19     8     9 2
   20     8    33 1
   21     9    34 1
   22    10    35 1
   23    11    12 2
   24    11    13 1
   25    13    14 1
   26    13    36 1
   27    14    15 1
   28    14    19 1
   29    14    37 1
   30    15    16 1
   31    15    38 1
   32    15    39 1
   33    16    17 1
   34    16    18 1
   35    16    40 1
   36    17    41 1
   37    17    42 1
   38    17    43 1
   39    18    44 1
   40    18    45 1
   41    18    46 1
   42    19    20 2
   43    19    21 1
   44    21    22 1
   45    21    47 1
   46    22    23 1
   47    22    24 1
   48    22    48 1
   49    23    49 1
   50    23    50 1
   51    23    51 1
   52    24    25 2
   53    24    26 1
   54    52    54 1
   55    52    59 1
   56    52    60 1
   57    53    55 1
   58    53    61 1
   59    53    62 1
   60    54    56 1
   61    54    57 1
   62    54    58 1
   63    55    56 1
   64    55    63 1
   65    55    64 1
   66    56    65 1
   67    56    66 1
@<TRIPOS>SUBSTRUCTURE
1   ****   1
@<SCITEGIC>MOL_PROPERTY
TopHits
SciTegic.value.StringValue
10

@<SCITEGIC>MOL_PROPERTY
-CDOCKER_ENERGY
SciTegic.value.StringValue
74.3113894

@<SCITEGIC>MOL_PROPERTY
-CDOCKER_INTERACTION_ENERGY
SciTegic.value.StringValue
77.7557876

@<SCITEGIC>MOL_PROPERTY
POSE_NUMBER
SciTegic.value.StringValue
2

@<SCITEGIC>MOL_PROPERTY
FRAGMENTS
SciTegic.value.StringValue
C36

@<SCITEGIC>MOL_PROPERTY
MW
SciTegic.value.StringValue
433.55

@<SCITEGIC>MOL_PROPERTY
GENERATION
SciTegic.value.StringValue
1

@<SCITEGIC>MOL_PROPERTY
FAMILY
SciTegic.value.StringValue
1

@<SCITEGIC>MOL_PROPERTY
LUDI3
SciTegic.value.StringValue
508

@<SCITEGIC>ATOM_PROPERTY
Formal Charge
SciTegic.value.StringValue
1 +1
2 0
3 0
4 0
5 0
6 0
7 0
8 0
9 0
10 0
11 0
12 0
13 0
14 0
15 0
16 0
17 0
18 0
19 0
20 0
21 0
22 0
23 0
24 0
25 0
26 -1
27 0
28 0
29 0
30 0
31 0
32 0
33 0
34 0
35 0
36 0
37 0
38 0
39 0
40 0
41 0
42 0
43 0
44 0
45 0
46 0
47 0
48 0
49 0
50 0
51 0
52 0
53 0
54 0
55 0
56 0
57 0
58 0
59 0
60 0
61 0
62 0
63 0
64 0
65 0
66 0

@<SCITEGIC>ATOM_PROPERTY
pdb_tempFactor
SciTegic.value.DoubleValue
1 0
2 0
3 0
4 0
5 0
6 0
7 0
8 0
9 0
10 0
11 0
12 0
13 0
14 0
15 0
16 0
17 0
18 0
19 0
20 0
21 0
22 0
23 0
24 0
25 0
26 0
27 0
28 0
29 0
30 0
31 0
32 0
33 0
34 0
35 0
36 0
37 0
38 0
39 0
40 0
41 0
42 0
43 0
44 0
45 0
46 0
47 0
48 0
49 0
50 0
51 0
52 0
53 0
54 0
55 0
56 0
57 0
58 0
59 0
60 0
61 0
62 0
63 0
64 0
65 0
66 0

@<SCITEGIC>ATOM_PROPERTY
pdb_occupancy
SciTegic.value.DoubleValue
1 1
2 1
3 1
4 1
5 1
6 1
7 1
8 1
9 1
10 1
11 1
12 1
13 1
14 1
15 1
16 1
17 1
18 1
19 1
20 1
21 1
22 1
23 1
24 1
25 1
26 1
27 1
28 1
29 1
30 1
31 1
32 1
33 1
34 1
35 1
36 1
37 1
38 1
39 1
40 1
41 1
42 1
43 1
44 1
45 1
46 1
47 1
48 1
49 1
50 1
51 1
52 1
53 1
54 1
55 1
56 1
57 1
58 1
59 1
60 1
61 1
62 1
63 1
64 1
65 1
66 1

@<TRIPOS>MOLECULE
Evo_2
66  67  1  0  0
SMALL
FORMAL_CHARGES
@<TRIPOS>ATOM
    1 N1        43.3179    35.9200    19.0517 N.4        1 SUBUNIT  1
    2 C2        43.8031    35.8939    17.6856 C.3        1 SUBUNIT  0
    3 C3        45.2940    35.4635    17.5618 C.3        1 SUBUNIT  0
    4 C4        45.5130    34.0183    18.0178 C.2        1 SUBUNIT  0
    5 C5        45.7492    33.7125    19.3604 C.2        1 SUBUNIT  0
    6 C6        46.1334    32.4377    19.7482 C.2        1 SUBUNIT  0
    7 C7        46.2256    31.4182    18.8135 C.2        1 SUBUNIT  0
    8 C8        45.8952    31.6760    17.4915 C.2        1 SUBUNIT  0
    9 C9        45.5403    32.9595    17.1043 C.2        1 SUBUNIT  0
   10 O10       46.6096    30.1539    19.2187 O.3        1 SUBUNIT  0
   11 C11       42.8160    35.0671    16.8467 C.2        1 SUBUNIT  0
   12 O12       42.7388    33.8497    16.9499 O.2        1 SUBUNIT  0
   13 N13       42.0528    35.8129    16.0185 N.am       1 SUBUNIT  0
   14 C14       41.0966    35.1699    15.1236 C.3        1 SUBUNIT  0
   15 C15       40.2283    36.2599    14.4671 C.3        1 SUBUNIT  0
   16 C16       39.0013    35.7429    13.6923 C.3        1 SUBUNIT  0
   17 C17       37.9961    34.9974    14.5853 C.3        1 SUBUNIT  0
   18 C18       38.2863    36.8906    12.9699 C.3        1 SUBUNIT  0
   19 C19       41.8853    34.3438    14.0861 C.2        1 SUBUNIT  0
   20 O20       42.8541    34.8221    13.5093 O.2        1 SUBUNIT  0
   21 N21       41.4495    33.0716    13.9456 N.am       1 SUBUNIT  0
   22 C22       42.2186    32.1006    13.1665 C.3        1 SUBUNIT  0
   23 C23       41.9017    30.6871    13.6759 C.3        1 SUBUNIT  0
   24 C24       41.9396    32.2337    11.6517 C.2        1 SUBUNIT  0.0000
   25 O25       41.3431    33.2296    11.2375 O.co2      1 SUBUNIT  -0.50
   26 O26       42.3249    31.3389    10.8996 O.co2      1 SUBUNIT  -0.50
   27 H27       43.1916    34.9514    19.4126 H          1 SUBUNIT  0
   28 H28       42.3971    36.4058    19.0725 H          1 SUBUNIT  0
   29 H29       43.9757    36.4422    19.6638 H          1 SUBUNIT  0
   30 H30       43.7383    36.9235    17.3339 H          1 SUBUNIT  0
   31 H31       45.6873    34.4657    20.1296 H          1 SUBUNIT  0
   32 H32       46.3621    32.2383    20.7847 H          1 SUBUNIT  0
   33 H33       45.9155    30.8975    16.7423 H          1 SUBUNIT  0
   34 H34       45.3100    33.1136    16.0627 H          1 SUBUNIT  0
   35 H35       47.1182    29.7277    18.5413 H          1 SUBUNIT  0
   36 H36       42.1418    36.8085    16.0077 H          1 SUBUNIT  0
   37 H37       40.4896    34.5116    15.7481 H          1 SUBUNIT  0
   38 H38       39.8948    36.9544    15.2353 H          1 SUBUNIT  0
   39 H39       40.8520    36.8494    13.7946 H          1 SUBUNIT  0
   40 H40       39.3652    35.0578    12.9276 H          1 SUBUNIT  0
   41 H41       38.4465    34.1531    15.1066 H          1 SUBUNIT  0
   42 H42       37.1653    34.6164    13.9917 H          1 SUBUNIT  0
   43 H43       37.5638    35.6466    15.3361 H          1 SUBUNIT  0
   44 H44       38.9878    37.4542    12.3623 H          1 SUBUNIT  0
   45 H45       37.5019    36.5147    12.3120 H          1 SUBUNIT  0
   46 H46       37.8308    37.5867    13.6751 H          1 SUBUNIT  0
   47 H47       40.6061    32.7796    14.3956 H          1 SUBUNIT  0
   48 H48       43.2759    32.3059    13.3434 H          1 SUBUNIT  0
   49 H49       42.5413    29.9454    13.1965 H          1 SUBUNIT  0
   50 H50       40.8691    30.4078    13.4749 H          1 SUBUNIT  0
   51 H51       42.0657    30.6164    14.7509 H          1 SUBUNIT  0
   52 C52       46.1579    36.4369    18.4146 C.3        1 SUBUNIT  0
   53 C53       45.7755    35.6829    16.0990 C.3        1 SUBUNIT  0
   54 C54       47.6675    36.1577    18.3057 C.3        1 SUBUNIT  0
   55 C55       47.2829    35.4150    15.9118 C.3        1 SUBUNIT  0
   56 C56       48.1256    36.2805    16.8548 C.3        1 SUBUNIT  0
   57 H57       48.2171    36.8715    18.9203 H          1 SUBUNIT  0
   58 H58       47.9225    35.1700    18.6871 H          1 SUBUNIT  0
   59 H59       45.8627    36.4445    19.4609 H          1 SUBUNIT  0
   60 H60       45.9742    37.4592    18.0804 H          1 SUBUNIT  0
   61 H61       45.1977    35.0969    15.3852 H          1 SUBUNIT  0
   62 H62       45.5824    36.7189    15.8155 H          1 SUBUNIT  0
   63 H63       47.5641    35.6208    14.8798 H          1 SUBUNIT  0
   64 H64       47.5260    34.3667    16.0754 H          1 SUBUNIT  0
   65 H65       49.1823    36.0324    16.7612 H          1 SUBUNIT  0
   66 H66       48.0222    37.3206    16.5722 H          1 SUBUNIT  0
@<TRIPOS>BOND
    1     1     2 1
    2     1    27 1
    3     1    28 1
    4     1    29 1
    5     2     3 1
    6     2    11 1
    7     2    30 1
    8     3     4 1
    9     3    52 1
   10     3    53 1
   11     4     5 2
   12     4     9 1
   13     5     6 1
   14     5    31 1
   15     6     7 2
   16     6    32 1
   17     7     8 1
   18     7    10 1
   19     8     9 2
   20     8    33 1
   21     9    34 1
   22    10    35 1
   23    11    12 2
   24    11    13 1
   25    13    14 1
   26    13    36 1
   27    14    15 1
   28    14    19 1
   29    14    37 1
   30    15    16 1
   31    15    38 1
   32    15    39 1
   33    16    17 1
   34    16    18 1
   35    16    40 1
   36    17    41 1
   37    17    42 1
   38    17    43 1
   39    18    44 1
   40    18    45 1
   41    18    46 1
   42    19    20 2
   43    19    21 1
   44    21    22 1
   45    21    47 1
   46    22    23 1
   47    22    24 1
   48    22    48 1
   49    23    49 1
   50    23    50 1
   51    23    51 1
   52    24    25 2
   53    24    26 1
   54    52    54 1
   55    52    59 1
   56    52    60 1
   57    53    55 1
   58    53    61 1
   59    53    62 1
   60    54    56 1
   61    54    57 1
   62    54    58 1
   63    55    56 1
   64    55    63 1
   65    55    64 1
   66    56    65 1
   67    56    66 1
@<TRIPOS>SUBSTRUCTURE
1   ****   1
@<SCITEGIC>MOL_PROPERTY
TopHits
SciTegic.value.StringValue
10

@<SCITEGIC>MOL_PROPERTY
-CDOCKER_ENERGY
SciTegic.value.StringValue
73.1766284

@<SCITEGIC>MOL_PROPERTY
-CDOCKER_INTERACTION_ENERGY
SciTegic.value.StringValue
77.7391807

@<SCITEGIC>MOL_PROPERTY
POSE_NUMBER
SciTegic.value.StringValue
3

@<SCITEGIC>MOL_PROPERTY
FRAGMENTS
SciTegic.value.StringValue
C36

@<SCITEGIC>MOL_PROPERTY
MW
SciTegic.value.StringValue
433.55

@<SCITEGIC>MOL_PROPERTY
GENERATION
SciTegic.value.StringValue
1

@<SCITEGIC>MOL_PROPERTY
FAMILY
SciTegic.value.StringValue
1

@<SCITEGIC>MOL_PROPERTY
LUDI3
SciTegic.value.StringValue
508

@<SCITEGIC>ATOM_PROPERTY
Formal Charge
SciTegic.value.StringValue
1 +1
2 0
3 0
4 0
5 0
6 0
7 0
8 0
9 0
10 0
11 0
12 0
13 0
14 0
15 0
16 0
17 0
18 0
19 0
20 0
21 0
22 0
23 0
24 0
25 0
26 -1
27 0
28 0
29 0
30 0
31 0
32 0
33 0
34 0
35 0
36 0
37 0
38 0
39 0
40 0
41 0
42 0
43 0
44 0
45 0
46 0
47 0
48 0
49 0
50 0
51 0
52 0
53 0
54 0
55 0
56 0
57 0
58 0
59 0
60 0
61 0
62 0
63 0
64 0
65 0
66 0

@<SCITEGIC>ATOM_PROPERTY
pdb_tempFactor
SciTegic.value.DoubleValue
1 0
2 0
3 0
4 0
5 0
6 0
7 0
8 0
9 0
10 0
11 0
12 0
13 0
14 0
15 0
16 0
17 0
18 0
19 0
20 0
21 0
22 0
23 0
24 0
25 0
26 0
27 0
28 0
29 0
30 0
31 0
32 0
33 0
34 0
35 0
36 0
37 0
38 0
39 0
40 0
41 0
42 0
43 0
44 0
45 0
46 0
47 0
48 0
49 0
50 0
51 0
52 0
53 0
54 0
55 0
56 0
57 0
58 0
59 0
60 0
61 0
62 0
63 0
64 0
65 0
66 0

@<SCITEGIC>ATOM_PROPERTY
pdb_occupancy
SciTegic.value.DoubleValue
1 1
2 1
3 1
4 1
5 1
6 1
7 1
8 1
9 1
10 1
11 1
12 1
13 1
14 1
15 1
16 1
17 1
18 1
19 1
20 1
21 1
22 1
23 1
24 1
25 1
26 1
27 1
28 1
29 1
30 1
31 1
32 1
33 1
34 1
35 1
36 1
37 1
38 1
39 1
40 1
41 1
42 1
43 1
44 1
45 1
46 1
47 1
48 1
49 1
50 1
51 1
52 1
53 1
54 1
55 1
56 1
57 1
58 1
59 1
60 1
61 1
62 1
63 1
64 1
65 1
66 1

@<TRIPOS>MOLECULE
Evo_2
66  67  1  0  0
SMALL
FORMAL_CHARGES
@<TRIPOS>ATOM
    1 N1        43.2307    35.9596    18.8325 N.4        1 SUBUNIT  1
    2 C2        43.9044    36.0122    17.5346 C.3        1 SUBUNIT  0
    3 C3        45.4127    35.6265    17.5850 C.3        1 SUBUNIT  0
    4 C4        45.5753    34.1606    17.9919 C.2        1 SUBUNIT  0
    5 C5        45.7875    33.7759    19.3177 C.2        1 SUBUNIT  0
    6 C6        46.0685    32.4570    19.6446 C.2        1 SUBUNIT  0
    7 C7        46.0759    31.4749    18.6667 C.2        1 SUBUNIT  0
    8 C8        45.7781    31.8212    17.3570 C.2        1 SUBUNIT  0
    9 C9        45.5376    33.1479    17.0337 C.2        1 SUBUNIT  0
   10 O10       46.3391    30.1638    19.0182 O.3        1 SUBUNIT  0
   11 C11       43.1253    35.2586    16.4267 C.2        1 SUBUNIT  0
   12 O12       43.2394    35.6040    15.2597 O.2        1 SUBUNIT  0
   13 N13       42.3494    34.2300    16.8525 N.am       1 SUBUNIT  0
   14 C14       41.5882    33.3306    15.9748 C.3        1 SUBUNIT  0
   15 C15       40.9207    33.9911    14.7448 C.3        1 SUBUNIT  0
   16 C16       39.8507    35.0361    15.1034 C.3        1 SUBUNIT  0
   17 C17       39.4240    35.8514    13.8737 C.3        1 SUBUNIT  0
   18 C18       38.6339    34.3738    15.7721 C.3        1 SUBUNIT  0
   19 C19       42.4303    32.1093    15.5676 C.2        1 SUBUNIT  0
   20 O20       42.2638    31.0198    16.1055 O.2        1 SUBUNIT  0
   21 N21       43.3075    32.3516    14.5719 N.am       1 SUBUNIT  0
   22 C22       44.0526    31.2644    13.9411 C.3        1 SUBUNIT  0
   23 C23       43.1926    30.6573    12.8208 C.3        1 SUBUNIT  0
   24 C24       45.3977    31.7777    13.3880 C.2        1 SUBUNIT  0.0000
   25 O25       46.0782    31.0189    12.6986 O.co2      1 SUBUNIT  -0.50
   26 O26       45.7541    32.9260    13.6464 O.co2      1 SUBUNIT  -0.50
   27 H27       43.7645    36.5158    19.5335 H          1 SUBUNIT  0
   28 H28       43.1291    34.9849    19.1806 H          1 SUBUNIT  0
   29 H29       42.2869    36.3920    18.7440 H          1 SUBUNIT  0
   30 H30       43.8590    37.0596    17.2382 H          1 SUBUNIT  0
   31 H31       45.7779    34.4925    20.1227 H          1 SUBUNIT  0
   32 H32       46.2824    32.1938    20.6693 H          1 SUBUNIT  0
   33 H33       45.7325    31.0877    16.5647 H          1 SUBUNIT  0
   34 H34       45.3303    33.3778    16.0049 H          1 SUBUNIT  0
   35 H35       46.7255    29.6904    18.2934 H          1 SUBUNIT  0
   36 H36       42.2938    34.0316    17.8301 H          1 SUBUNIT  0
   37 H37       40.7996    32.9449    16.6197 H          1 SUBUNIT  0
   38 H38       41.6619    34.4323    14.0804 H          1 SUBUNIT  0
   39 H39       40.4521    33.2110    14.1473 H          1 SUBUNIT  0
   40 H40       40.2879    35.7449    15.8061 H          1 SUBUNIT  0
   41 H41       38.7149    36.6298    14.1532 H          1 SUBUNIT  0
   42 H42       38.9472    35.2287    13.1200 H          1 SUBUNIT  0
   43 H43       40.2777    36.3430    13.4065 H          1 SUBUNIT  0
   44 H44       38.3006    33.4994    15.2254 H          1 SUBUNIT  0
   45 H45       38.8660    34.0520    16.7863 H          1 SUBUNIT  0
   46 H46       37.7821    35.0483    15.8213 H          1 SUBUNIT  0
   47 H47       43.4528    33.2895    14.2554 H          1 SUBUNIT  0
   48 H48       44.2695    30.5152    14.7052 H          1 SUBUNIT  0
   49 H49       42.2375    30.3050    13.2104 H          1 SUBUNIT  0
   50 H50       43.6891    29.8053    12.3565 H          1 SUBUNIT  0
   51 H51       42.9839    31.3885    12.0391 H          1 SUBUNIT  0
   52 C52       46.1505    36.5766    18.5713 C.3        1 SUBUNIT  0
   53 C53       46.0775    35.9093    16.2045 C.3        1 SUBUNIT  0
   54 C54       47.6729    36.3471    18.6181 C.3        1 SUBUNIT  0
   55 C55       47.5958    35.6716    16.2017 C.3        1 SUBUNIT  0
   56 C56       48.2884    36.5545    17.2407 C.3        1 SUBUNIT  0
   57 H57       48.1319    37.0385    19.3247 H          1 SUBUNIT  0
   58 H58       47.9191    35.3427    18.9558 H          1 SUBUNIT  0
   59 H59       45.7458    36.5177    19.5737 H          1 SUBUNIT  0
   60 H60       45.9713    37.6096    18.2711 H          1 SUBUNIT  0
   61 H61       45.6345    35.3392    15.3914 H          1 SUBUNIT  0
   62 H62       45.8926    36.9498    15.9363 H          1 SUBUNIT  0
   63 H63       47.9999    35.8816    15.2135 H          1 SUBUNIT  0
   64 H64       47.8237    34.6242    16.3971 H          1 SUBUNIT  0
   65 H65       49.3600    36.3528    17.2588 H          1 SUBUNIT  0
   66 H66       48.1668    37.5999    16.9775 H          1 SUBUNIT  0
@<TRIPOS>BOND
    1     1     2 1
    2     1    27 1
    3     1    28 1
    4     1    29 1
    5     2     3 1
    6     2    11 1
    7     2    30 1
    8     3     4 1
    9     3    52 1
   10     3    53 1
   11     4     5 2
   12     4     9 1
   13     5     6 1
   14     5    31 1
   15     6     7 2
   16     6    32 1
   17     7     8 1
   18     7    10 1
   19     8     9 2
   20     8    33 1
   21     9    34 1
   22    10    35 1
   23    11    12 2
   24    11    13 1
   25    13    14 1
   26    13    36 1
   27    14    15 1
   28    14    19 1
   29    14    37 1
   30    15    16 1
   31    15    38 1
   32    15    39 1
   33    16    17 1
   34    16    18 1
   35    16    40 1
   36    17    41 1
   37    17    42 1
   38    17    43 1
   39    18    44 1
   40    18    45 1
   41    18    46 1
   42    19    20 2
   43    19    21 1
   44    21    22 1
   45    21    47 1
   46    22    23 1
   47    22    24 1
   48    22    48 1
   49    23    49 1
   50    23    50 1
   51    23    51 1
   52    24    25 2
   53    24    26 1
   54    52    54 1
   55    52    59 1
   56    52    60 1
   57    53    55 1
   58    53    61 1
   59    53    62 1
   60    54    56 1
   61    54    57 1
   62    54    58 1
   63    55    56 1
   64    55    63 1
   65    55    64 1
   66    56    65 1
   67    56    66 1
@<TRIPOS>SUBSTRUCTURE
1   ****   1
@<SCITEGIC>MOL_PROPERTY
TopHits
SciTegic.value.StringValue
10

@<SCITEGIC>MOL_PROPERTY
-CDOCKER_ENERGY
SciTegic.value.StringValue
72.6983183

@<SCITEGIC>MOL_PROPERTY
-CDOCKER_INTERACTION_ENERGY
SciTegic.value.StringValue
75.367952

@<SCITEGIC>MOL_PROPERTY
POSE_NUMBER
SciTegic.value.StringValue
4

@<SCITEGIC>MOL_PROPERTY
FRAGMENTS
SciTegic.value.StringValue
C36

@<SCITEGIC>MOL_PROPERTY
MW
SciTegic.value.StringValue
433.55

@<SCITEGIC>MOL_PROPERTY
GENERATION
SciTegic.value.StringValue
1

@<SCITEGIC>MOL_PROPERTY
FAMILY
SciTegic.value.StringValue
1

@<SCITEGIC>MOL_PROPERTY
LUDI3
SciTegic.value.StringValue
508

@<SCITEGIC>ATOM_PROPERTY
Formal Charge
SciTegic.value.StringValue
1 +1
2 0
3 0
4 0
5 0
6 0
7 0
8 0
9 0
10 0
11 0
12 0
13 0
14 0
15 0
16 0
17 0
18 0
19 0
20 0
21 0
22 0
23 0
24 0
25 0
26 -1
27 0
28 0
29 0
30 0
31 0
32 0
33 0
34 0
35 0
36 0
37 0
38 0
39 0
40 0
41 0
42 0
43 0
44 0
45 0
46 0
47 0
48 0
49 0
50 0
51 0
52 0
53 0
54 0
55 0
56 0
57 0
58 0
59 0
60 0
61 0
62 0
63 0
64 0
65 0
66 0

@<SCITEGIC>ATOM_PROPERTY
pdb_tempFactor
SciTegic.value.DoubleValue
1 0
2 0
3 0
4 0
5 0
6 0
7 0
8 0
9 0
10 0
11 0
12 0
13 0
14 0
15 0
16 0
17 0
18 0
19 0
20 0
21 0
22 0
23 0
24 0
25 0
26 0
27 0
28 0
29 0
30 0
31 0
32 0
33 0
34 0
35 0
36 0
37 0
38 0
39 0
40 0
41 0
42 0
43 0
44 0
45 0
46 0
47 0
48 0
49 0
50 0
51 0
52 0
53 0
54 0
55 0
56 0
57 0
58 0
59 0
60 0
61 0
62 0
63 0
64 0
65 0
66 0

@<SCITEGIC>ATOM_PROPERTY
pdb_occupancy
SciTegic.value.DoubleValue
1 1
2 1
3 1
4 1
5 1
6 1
7 1
8 1
9 1
10 1
11 1
12 1
13 1
14 1
15 1
16 1
17 1
18 1
19 1
20 1
21 1
22 1
23 1
24 1
25 1
26 1
27 1
28 1
29 1
30 1
31 1
32 1
33 1
34 1
35 1
36 1
37 1
38 1
39 1
40 1
41 1
42 1
43 1
44 1
45 1
46 1
47 1
48 1
49 1
50 1
51 1
52 1
53 1
54 1
55 1
56 1
57 1
58 1
59 1
60 1
61 1
62 1
63 1
64 1
65 1
66 1

@<TRIPOS>MOLECULE
Evo_2
66  67  1  0  0
SMALL
FORMAL_CHARGES
@<TRIPOS>ATOM
    1 N1        43.1707    35.9398    18.8575 N.4        1 SUBUNIT  1
    2 C2        43.7681    35.8643    17.5296 C.3        1 SUBUNIT  0
    3 C3        45.3056    35.6217    17.5745 C.3        1 SUBUNIT  0
    4 C4        45.6175    34.2065    18.0725 C.2        1 SUBUNIT  0
    5 C5        45.7463    33.9318    19.4356 C.2        1 SUBUNIT  0
    6 C6        46.1495    32.6835    19.8833 C.2        1 SUBUNIT  0
    7 C7        46.3757    31.6560    18.9832 C.2        1 SUBUNIT  0
    8 C8        46.1691    31.8808    17.6291 C.2        1 SUBUNIT  0
    9 C9        45.7946    33.1401    17.1843 C.2        1 SUBUNIT  0
   10 O10       46.7765    30.4201    19.4542 O.3        1 SUBUNIT  0
   11 C11       43.0137    34.7894    16.7231 C.2        1 SUBUNIT  0
   12 O12       42.7996    33.6853    17.2050 O.2        1 SUBUNIT  0
   13 N13       42.6109    35.1617    15.4897 N.am       1 SUBUNIT  0
   14 C14       41.8677    34.2163    14.6549 C.3        1 SUBUNIT  0
   15 C15       40.9146    34.9808    13.7171 C.3        1 SUBUNIT  0
   16 C16       39.7535    35.6777    14.4502 C.3        1 SUBUNIT  0
   17 C17       38.7695    36.2826    13.4379 C.3        1 SUBUNIT  0
   18 C18       39.0327    34.7300    15.4298 C.3        1 SUBUNIT  0
   19 C19       42.8352    33.3167    13.8692 C.2        1 SUBUNIT  0
   20 O20       44.0511    33.4594    13.9302 O.2        1 SUBUNIT  0
   21 N21       42.1856    32.3809    13.1439 N.am       1 SUBUNIT  0
   22 C22       42.8522    31.4305    12.2619 C.3        1 SUBUNIT  0
   23 C23       42.8541    30.0522    12.9369 C.3        1 SUBUNIT  0
   24 C24       42.1264    31.4021    10.8968 C.2        1 SUBUNIT  0.0000
   25 O25       42.3340    30.4585    10.1338 O.co2      1 SUBUNIT  -0.50
   26 O26       41.3709    32.3312    10.6039 O.co2      1 SUBUNIT  -0.50
   27 H27       43.1192    34.9877    19.2781 H          1 SUBUNIT  0
   28 H28       42.2028    36.3165    18.7797 H          1 SUBUNIT  0
   29 H29       43.7141    36.5709    19.4816 H          1 SUBUNIT  0
   30 H30       43.5796    36.8340    17.0675 H          1 SUBUNIT  0
   31 H31       45.5695    34.6898    20.1797 H          1 SUBUNIT  0
   32 H32       46.2856    32.5158    20.9406 H          1 SUBUNIT  0
   33 H33       46.2967    31.0971    16.8962 H          1 SUBUNIT  0
   34 H34       45.6587    33.2644    16.1209 H          1 SUBUNIT  0
   35 H35       47.3268    29.9818    18.8191 H          1 SUBUNIT  0
   36 H36       42.8214    36.0734    15.1378 H          1 SUBUNIT  0
   37 H37       41.2951    33.5583    15.3105 H          1 SUBUNIT  0
   38 H38       41.4795    35.7146    13.1393 H          1 SUBUNIT  0
   39 H39       40.4843    34.2974    12.9851 H          1 SUBUNIT  0
   40 H40       40.1614    36.5042    15.0347 H          1 SUBUNIT  0
   41 H41       38.2951    35.5080    12.8357 H          1 SUBUNIT  0
   42 H42       39.2766    36.9691    12.7598 H          1 SUBUNIT  0
   43 H43       37.9813    36.8413    13.9429 H          1 SUBUNIT  0
   44 H44       39.5846    34.6513    16.3670 H          1 SUBUNIT  0
   45 H45       38.0275    35.0787    15.6643 H          1 SUBUNIT  0
   46 H46       38.9382    33.7178    15.0509 H          1 SUBUNIT  0
   47 H47       41.1866    32.3459    13.1686 H          1 SUBUNIT  0
   48 H48       43.8770    31.7643    12.0983 H          1 SUBUNIT  0
   49 H49       41.8387    29.6952    13.1114 H          1 SUBUNIT  0
   50 H50       43.3646    30.0948    13.8989 H          1 SUBUNIT  0
   51 H51       43.3712    29.3128    12.3246 H          1 SUBUNIT  0
   52 C52       45.9589    36.6909    18.4936 C.3        1 SUBUNIT  0
   53 C53       45.9268    35.8850    16.1734 C.3        1 SUBUNIT  0
   54 C54       47.4867    36.5529    18.5762 C.3        1 SUBUNIT  0
   55 C55       47.4670    35.7877    16.1761 C.3        1 SUBUNIT  0
   56 C56       48.0885    36.7498    17.1954 C.3        1 SUBUNIT  0
   57 H57       47.8897    37.2946    19.2664 H          1 SUBUNIT  0
   58 H58       47.7886    35.5795    18.9552 H          1 SUBUNIT  0
   59 H59       45.5507    36.6824    19.4945 H          1 SUBUNIT  0
   60 H60       45.7168    37.6854    18.1153 H          1 SUBUNIT  0
   61 H61       45.5123    35.2298    15.4083 H          1 SUBUNIT  0
   62 H62       45.6521    36.8897    15.8465 H          1 SUBUNIT  0
   63 H63       47.8513    36.0095    15.1834 H          1 SUBUNIT  0
   64 H64       47.7949    34.7721    16.3916 H          1 SUBUNIT  0
   65 H65       49.1723    36.6413    17.2244 H          1 SUBUNIT  0
   66 H66       47.8753    37.7743    16.9167 H          1 SUBUNIT  0
@<TRIPOS>BOND
    1     1     2 1
    2     1    27 1
    3     1    28 1
    4     1    29 1
    5     2     3 1
    6     2    11 1
    7     2    30 1
    8     3     4 1
    9     3    52 1
   10     3    53 1
   11     4     5 2
   12     4     9 1
   13     5     6 1
   14     5    31 1
   15     6     7 2
   16     6    32 1
   17     7     8 1
   18     7    10 1
   19     8     9 2
   20     8    33 1
   21     9    34 1
   22    10    35 1
   23    11    12 2
   24    11    13 1
   25    13    14 1
   26    13    36 1
   27    14    15 1
   28    14    19 1
   29    14    37 1
   30    15    16 1
   31    15    38 1
   32    15    39 1
   33    16    17 1
   34    16    18 1
   35    16    40 1
   36    17    41 1
   37    17    42 1
   38    17    43 1
   39    18    44 1
   40    18    45 1
   41    18    46 1
   42    19    20 2
   43    19    21 1
   44    21    22 1
   45    21    47 1
   46    22    23 1
   47    22    24 1
   48    22    48 1
   49    23    49 1
   50    23    50 1
   51    23    51 1
   52    24    25 2
   53    24    26 1
   54    52    54 1
   55    52    59 1
   56    52    60 1
   57    53    55 1
   58    53    61 1
   59    53    62 1
   60    54    56 1
   61    54    57 1
   62    54    58 1
   63    55    56 1
   64    55    63 1
   65    55    64 1
   66    56    65 1
   67    56    66 1
@<TRIPOS>SUBSTRUCTURE
1   ****   1
@<SCITEGIC>MOL_PROPERTY
TopHits
SciTegic.value.StringValue
10

@<SCITEGIC>MOL_PROPERTY
-CDOCKER_ENERGY
SciTegic.value.StringValue
71.892952

@<SCITEGIC>MOL_PROPERTY
-CDOCKER_INTERACTION_ENERGY
SciTegic.value.StringValue
74.8176488

@<SCITEGIC>MOL_PROPERTY
POSE_NUMBER
SciTegic.value.StringValue
5

@<SCITEGIC>MOL_PROPERTY
FRAGMENTS
SciTegic.value.StringValue
C36

@<SCITEGIC>MOL_PROPERTY
MW
SciTegic.value.StringValue
433.55

@<SCITEGIC>MOL_PROPERTY
GENERATION
SciTegic.value.StringValue
1

@<SCITEGIC>MOL_PROPERTY
FAMILY
SciTegic.value.StringValue
1

@<SCITEGIC>MOL_PROPERTY
LUDI3
SciTegic.value.StringValue
508

@<SCITEGIC>ATOM_PROPERTY
Formal Charge
SciTegic.value.StringValue
1 +1
2 0
3 0
4 0
5 0
6 0
7 0
8 0
9 0
10 0
11 0
12 0
13 0
14 0
15 0
16 0
17 0
18 0
19 0
20 0
21 0
22 0
23 0
24 0
25 0
26 -1
27 0
28 0
29 0
30 0
31 0
32 0
33 0
34 0
35 0
36 0
37 0
38 0
39 0
40 0
41 0
42 0
43 0
44 0
45 0
46 0
47 0
48 0
49 0
50 0
51 0
52 0
53 0
54 0
55 0
56 0
57 0
58 0
59 0
60 0
61 0
62 0
63 0
64 0
65 0
66 0

@<SCITEGIC>ATOM_PROPERTY
pdb_tempFactor
SciTegic.value.DoubleValue
1 0
2 0
3 0
4 0
5 0
6 0
7 0
8 0
9 0
10 0
11 0
12 0
13 0
14 0
15 0
16 0
17 0
18 0
19 0
20 0
21 0
22 0
23 0
24 0
25 0
26 0
27 0
28 0
29 0
30 0
31 0
32 0
33 0
34 0
35 0
36 0
37 0
38 0
39 0
40 0
41 0
42 0
43 0
44 0
45 0
46 0
47 0
48 0
49 0
50 0
51 0
52 0
53 0
54 0
55 0
56 0
57 0
58 0
59 0
60 0
61 0
62 0
63 0
64 0
65 0
66 0

@<SCITEGIC>ATOM_PROPERTY
pdb_occupancy
SciTegic.value.DoubleValue
1 1
2 1
3 1
4 1
5 1
6 1
7 1
8 1
9 1
10 1
11 1
12 1
13 1
14 1
15 1
16 1
17 1
18 1
19 1
20 1
21 1
22 1
23 1
24 1
25 1
26 1
27 1
28 1
29 1
30 1
31 1
32 1
33 1
34 1
35 1
36 1
37 1
38 1
39 1
40 1
41 1
42 1
43 1
44 1
45 1
46 1
47 1
48 1
49 1
50 1
51 1
52 1
53 1
54 1
55 1
56 1
57 1
58 1
59 1
60 1
61 1
62 1
63 1
64 1
65 1
66 1

@<TRIPOS>MOLECULE
Evo_2
66  67  1  0  0
SMALL
FORMAL_CHARGES
@<TRIPOS>ATOM
    1 N1        43.2167    35.9703    18.9310 N.4        1 SUBUNIT  1
    2 C2        43.7608    35.8916    17.5841 C.3        1 SUBUNIT  0
    3 C3        45.2845    35.5774    17.5751 C.3        1 SUBUNIT  0
    4 C4        45.5591    34.1468    18.0530 C.2        1 SUBUNIT  0
    5 C5        45.7648    33.8558    19.4037 C.2        1 SUBUNIT  0
    6 C6        46.1537    32.5890    19.8136 C.2        1 SUBUNIT  0
    7 C7        46.2789    31.5596    18.8947 C.2        1 SUBUNIT  0
    8 C8        45.9800    31.8017    17.5606 C.2        1 SUBUNIT  0
    9 C9        45.6289    33.0792    17.1509 C.2        1 SUBUNIT  0
   10 O10       46.6711    30.3083    19.3341 O.3        1 SUBUNIT  0
   11 C11       42.9338    34.8522    16.8149 C.2        1 SUBUNIT  0
   12 O12       42.7094    33.7578    17.3104 O.2        1 SUBUNIT  0
   13 N13       42.4785    35.2253    15.6007 N.am       1 SUBUNIT  0
   14 C14       41.7051    34.2463    14.8370 C.3        1 SUBUNIT  0
   15 C15       40.8119    34.9381    13.7963 C.3        1 SUBUNIT  0
   16 C16       39.6151    35.6740    14.4354 C.3        1 SUBUNIT  0
   17 C17       38.6966    36.2726    13.3611 C.3        1 SUBUNIT  0
   18 C18       38.8179    34.7734    15.4032 C.3        1 SUBUNIT  0
   19 C19       42.6397    33.1877    14.2272 C.2        1 SUBUNIT  0
   20 O20       43.7722    33.4628    13.8502 O.2        1 SUBUNIT  0
   21 N21       42.0594    31.9643    14.2350 N.am       1 SUBUNIT  0
   22 C22       42.7293    30.6755    14.0813 C.3        1 SUBUNIT  0
   23 C23       44.0186    30.7286    13.2391 C.3        1 SUBUNIT  0
   24 C24       42.9267    30.0623    15.4882 C.2        1 SUBUNIT  0.0000
   25 O25       41.9914    30.1263    16.2864 O.co2      1 SUBUNIT  -0.50
   26 O26       43.9968    29.5289    15.7800 O.co2      1 SUBUNIT  -0.50
   27 H27       42.2941    36.4523    18.8978 H          1 SUBUNIT  0
   28 H28       43.8439    36.5091    19.5628 H          1 SUBUNIT  0
   29 H29       43.0785    35.0080    19.3060 H          1 SUBUNIT  0
   30 H30       43.5957    36.8709    17.1328 H          1 SUBUNIT  0
   31 H31       45.6652    34.6139    20.1629 H          1 SUBUNIT  0
   32 H32       46.3599    32.4043    20.8578 H          1 SUBUNIT  0
   33 H33       46.0129    31.0210    16.8140 H          1 SUBUNIT  0
   34 H34       45.4174    33.2157    16.1018 H          1 SUBUNIT  0
   35 H35       47.0243    29.7903    18.6235 H          1 SUBUNIT  0
   36 H36       42.6728    36.1314    15.2249 H          1 SUBUNIT  0
   37 H37       41.0733    33.7138    15.5464 H          1 SUBUNIT  0
   38 H38       41.4069    35.6342    13.2022 H          1 SUBUNIT  0
   39 H39       40.4311    34.1984    13.0922 H          1 SUBUNIT  0
   40 H40       40.0073    36.5104    15.0168 H          1 SUBUNIT  0
   41 H41       38.2178    35.4943    12.7687 H          1 SUBUNIT  0
   42 H42       39.2556    36.9190    12.6835 H          1 SUBUNIT  0
   43 H43       37.9093    36.8762    13.8139 H          1 SUBUNIT  0
   44 H44       39.3355    34.6733    16.3570 H          1 SUBUNIT  0
   45 H45       37.8274    35.1761    15.6074 H          1 SUBUNIT  0
   46 H46       38.6799    33.7621    15.0414 H          1 SUBUNIT  0
   47 H47       41.0975    31.9020    14.5013 H          1 SUBUNIT  0
   48 H48       41.9993    30.0538    13.5616 H          1 SUBUNIT  0
   49 H49       44.8282    31.2350    13.7646 H          1 SUBUNIT  0
   50 H50       43.8508    31.2453    12.2936 H          1 SUBUNIT  0
   51 H51       44.3626    29.7209    13.0053 H          1 SUBUNIT  0
   52 C52       46.0168    36.6165    18.4701 C.3        1 SUBUNIT  0
   53 C53       45.8578    35.8160    16.1513 C.3        1 SUBUNIT  0
   54 C54       47.5421    36.4238    18.4870 C.3        1 SUBUNIT  0
   55 C55       47.3863    35.6300    16.0879 C.3        1 SUBUNIT  0
   56 C56       48.1059    36.5518    17.0789 C.3        1 SUBUNIT  0
   57 H57       47.9985    37.1726    19.1356 H          1 SUBUNIT  0
   58 H58       47.8239    35.4543    18.8937 H          1 SUBUNIT  0
   59 H59       45.6499    36.6187    19.4905 H          1 SUBUNIT  0
   60 H60       45.7961    37.6209    18.1049 H          1 SUBUNIT  0
   61 H61       45.3702    35.1955    15.4010 H          1 SUBUNIT  0
   62 H62       45.6294    36.8383    15.8466 H          1 SUBUNIT  0
   63 H63       47.7345    35.8376    15.0782 H          1 SUBUNIT  0
   64 H64       47.6657    34.5969    16.2855 H          1 SUBUNIT  0
   65 H65       49.1786    36.3610    17.0746 H          1 SUBUNIT  0
   66 H66       47.9638    37.5819    16.7829 H          1 SUBUNIT  0
@<TRIPOS>BOND
    1     1     2 1
    2     1    27 1
    3     1    28 1
    4     1    29 1
    5     2     3 1
    6     2    11 1
    7     2    30 1
    8     3     4 1
    9     3    52 1
   10     3    53 1
   11     4     5 2
   12     4     9 1
   13     5     6 1
   14     5    31 1
   15     6     7 2
   16     6    32 1
   17     7     8 1
   18     7    10 1
   19     8     9 2
   20     8    33 1
   21     9    34 1
   22    10    35 1
   23    11    12 2
   24    11    13 1
   25    13    14 1
   26    13    36 1
   27    14    15 1
   28    14    19 1
   29    14    37 1
   30    15    16 1
   31    15    38 1
   32    15    39 1
   33    16    17 1
   34    16    18 1
   35    16    40 1
   36    17    41 1
   37    17    42 1
   38    17    43 1
   39    18    44 1
   40    18    45 1
   41    18    46 1
   42    19    20 2
   43    19    21 1
   44    21    22 1
   45    21    47 1
   46    22    23 1
   47    22    24 1
   48    22    48 1
   49    23    49 1
   50    23    50 1
   51    23    51 1
   52    24    25 2
   53    24    26 1
   54    52    54 1
   55    52    59 1
   56    52    60 1
   57    53    55 1
   58    53    61 1
   59    53    62 1
   60    54    56 1
   61    54    57 1
   62    54    58 1
   63    55    56 1
   64    55    63 1
   65    55    64 1
   66    56    65 1
   67    56    66 1
@<TRIPOS>SUBSTRUCTURE
1   ****   1
@<SCITEGIC>MOL_PROPERTY
TopHits
SciTegic.value.StringValue
10

@<SCITEGIC>MOL_PROPERTY
-CDOCKER_ENERGY
SciTegic.value.StringValue
70.8022902

@<SCITEGIC>MOL_PROPERTY
-CDOCKER_INTERACTION_ENERGY
SciTegic.value.StringValue
75.8304108

@<SCITEGIC>MOL_PROPERTY
POSE_NUMBER
SciTegic.value.StringValue
6

@<SCITEGIC>MOL_PROPERTY
FRAGMENTS
SciTegic.value.StringValue
C36

@<SCITEGIC>MOL_PROPERTY
MW
SciTegic.value.StringValue
433.55

@<SCITEGIC>MOL_PROPERTY
GENERATION
SciTegic.value.StringValue
1

@<SCITEGIC>MOL_PROPERTY
FAMILY
SciTegic.value.StringValue
1

@<SCITEGIC>MOL_PROPERTY
LUDI3
SciTegic.value.StringValue
508

@<SCITEGIC>ATOM_PROPERTY
Formal Charge
SciTegic.value.StringValue
1 +1
2 0
3 0
4 0
5 0
6 0
7 0
8 0
9 0
10 0
11 0
12 0
13 0
14 0
15 0
16 0
17 0
18 0
19 0
20 0
21 0
22 0
23 0
24 0
25 0
26 -1
27 0
28 0
29 0
30 0
31 0
32 0
33 0
34 0
35 0
36 0
37 0
38 0
39 0
40 0
41 0
42 0
43 0
44 0
45 0
46 0
47 0
48 0
49 0
50 0
51 0
52 0
53 0
54 0
55 0
56 0
57 0
58 0
59 0
60 0
61 0
62 0
63 0
64 0
65 0
66 0

@<SCITEGIC>ATOM_PROPERTY
pdb_tempFactor
SciTegic.value.DoubleValue
1 0
2 0
3 0
4 0
5 0
6 0
7 0
8 0
9 0
10 0
11 0
12 0
13 0
14 0
15 0
16 0
17 0
18 0
19 0
20 0
21 0
22 0
23 0
24 0
25 0
26 0
27 0
28 0
29 0
30 0
31 0
32 0
33 0
34 0
35 0
36 0
37 0
38 0
39 0
40 0
41 0
42 0
43 0
44 0
45 0
46 0
47 0
48 0
49 0
50 0
51 0
52 0
53 0
54 0
55 0
56 0
57 0
58 0
59 0
60 0
61 0
62 0
63 0
64 0
65 0
66 0

@<SCITEGIC>ATOM_PROPERTY
pdb_occupancy
SciTegic.value.DoubleValue
1 1
2 1
3 1
4 1
5 1
6 1
7 1
8 1
9 1
10 1
11 1
12 1
13 1
14 1
15 1
16 1
17 1
18 1
19 1
20 1
21 1
22 1
23 1
24 1
25 1
26 1
27 1
28 1
29 1
30 1
31 1
32 1
33 1
34 1
35 1
36 1
37 1
38 1
39 1
40 1
41 1
42 1
43 1
44 1
45 1
46 1
47 1
48 1
49 1
50 1
51 1
52 1
53 1
54 1
55 1
56 1
57 1
58 1
59 1
60 1
61 1
62 1
63 1
64 1
65 1
66 1

@<TRIPOS>MOLECULE
Evo_2
66  67  1  0  0
SMALL
FORMAL_CHARGES
@<TRIPOS>ATOM
    1 N1        43.3422    35.8983    18.9659 N.4        1 SUBUNIT  1
    2 C2        43.9483    35.7598    17.6485 C.3        1 SUBUNIT  0
    3 C3        45.4903    35.5300    17.6854 C.3        1 SUBUNIT  0
    4 C4        45.8330    34.1530    18.2654 C.2        1 SUBUNIT  0
    5 C5        45.9213    33.9531    19.6429 C.2        1 SUBUNIT  0
    6 C6        46.3466    32.7432    20.1674 C.2        1 SUBUNIT  0
    7 C7        46.6403    31.6762    19.3362 C.2        1 SUBUNIT  0
    8 C8        46.4798    31.8254    17.9662 C.2        1 SUBUNIT  0
    9 C9        46.0802    33.0479    17.4438 C.2        1 SUBUNIT  0
   10 O10       47.0584    30.4849    19.9023 O.3        1 SUBUNIT  0
   11 C11       43.2024    34.6403    16.9029 C.2        1 SUBUNIT  0
   12 O12       43.1239    33.5180    17.3812 O.2        1 SUBUNIT  0
   13 N13       42.6469    34.9890    15.7248 N.am       1 SUBUNIT  0
   14 C14       41.8852    33.9850    14.9862 C.3        1 SUBUNIT  0
   15 C15       40.9324    34.6665    13.9918 C.3        1 SUBUNIT  0
   16 C16       39.7650    35.4162    14.6621 C.3        1 SUBUNIT  0
   17 C17       38.8676    36.0725    13.6020 C.3        1 SUBUNIT  0
   18 C18       38.9475    34.5049    15.5998 C.3        1 SUBUNIT  0
   19 C19       42.8311    33.0122    14.2573 C.2        1 SUBUNIT  0
   20 O20       43.3300    33.2887    13.1744 O.2        1 SUBUNIT  0
   21 N21       43.0086    31.8529    14.9205 N.am       1 SUBUNIT  0
   22 C22       43.7167    30.7146    14.3450 C.3        1 SUBUNIT  0
   23 C23       45.2303    30.9743    14.3096 C.3        1 SUBUNIT  0
   24 C24       43.3996    29.4474    15.1700 C.2        1 SUBUNIT  0.0000
   25 O25       42.5964    29.5228    16.1014 O.co2      1 SUBUNIT  -0.50
   26 O26       43.9634    28.3952    14.8738 O.co2      1 SUBUNIT  -0.50
   27 H27       42.3960    36.3235    18.8676 H          1 SUBUNIT  0
   28 H28       43.9115    36.5132    19.5827 H          1 SUBUNIT  0
   29 H29       43.2364    34.9594    19.4063 H          1 SUBUNIT  0
   30 H30       43.7520    36.7030    17.1374 H          1 SUBUNIT  0
   31 H31       45.6877    34.7397    20.3380 H          1 SUBUNIT  0
   32 H32       46.4496    32.6334    21.2336 H          1 SUBUNIT  0
   33 H33       46.6644    31.0158    17.2762 H          1 SUBUNIT  0
   34 H34       45.9770    33.1137    16.3735 H          1 SUBUNIT  0
   35 H35       47.3915    29.8844    19.2499 H          1 SUBUNIT  0
   36 H36       42.7365    35.9179    15.3652 H          1 SUBUNIT  0
   37 H37       41.3010    33.4075    15.7052 H          1 SUBUNIT  0
   38 H38       41.4944    35.3550    13.3593 H          1 SUBUNIT  0
   39 H39       40.5230    33.9167    13.3165 H          1 SUBUNIT  0
   40 H40       40.1796    36.2242    15.2667 H          1 SUBUNIT  0
   41 H41       39.4438    36.7425    12.9638 H          1 SUBUNIT  0
   42 H42       38.0759    36.6618    14.0656 H          1 SUBUNIT  0
   43 H43       38.3943    35.3307    12.9609 H          1 SUBUNIT  0
   44 H44       38.7889    33.5124    15.1869 H          1 SUBUNIT  0
   45 H45       39.4565    34.3699    16.5543 H          1 SUBUNIT  0
   46 H46       37.9651    34.9256    15.8148 H          1 SUBUNIT  0
   47 H47       42.6100    31.7471    15.8325 H          1 SUBUNIT  0
   48 H48       43.3274    30.5744    13.3348 H          1 SUBUNIT  0
   49 H49       45.4698    31.8904    13.7723 H          1 SUBUNIT  0
   50 H50       45.7567    30.1581    13.8151 H          1 SUBUNIT  0
   51 H51       45.6334    31.0621    15.3146 H          1 SUBUNIT  0
   52 C52       46.1551    36.6518    18.5309 C.3        1 SUBUNIT  0
   53 C53       46.0718    35.7117    16.2528 C.3        1 SUBUNIT  0
   54 C54       47.6874    36.5294    18.5662 C.3        1 SUBUNIT  0
   55 C55       47.6107    35.6318    16.2084 C.3        1 SUBUNIT  0
   56 C56       48.2432    36.6550    17.1561 C.3        1 SUBUNIT  0
   57 H57       48.1075    37.3108    19.2005 H          1 SUBUNIT  0
   58 H58       48.0115    35.5801    18.9864 H          1 SUBUNIT  0
   59 H59       45.7744    36.6901    19.5458 H          1 SUBUNIT  0
   60 H60       45.8928    37.6232    18.1087 H          1 SUBUNIT  0
   61 H61       45.6376    35.0103    15.5415 H          1 SUBUNIT  0
   62 H62       45.7799    36.6924    15.8743 H          1 SUBUNIT  0
   63 H63       47.9581    35.8112    15.1925 H          1 SUBUNIT  0
   64 H64       47.9659    34.6359    16.4657 H          1 SUBUNIT  0
   65 H65       49.3304    36.5735    17.1533 H          1 SUBUNIT  0
   66 H66       47.9922    37.6525    16.8240 H          1 SUBUNIT  0
@<TRIPOS>BOND
    1     1     2 1
    2     1    27 1
    3     1    28 1
    4     1    29 1
    5     2     3 1
    6     2    11 1
    7     2    30 1
    8     3     4 1
    9     3    52 1
   10     3    53 1
   11     4     5 2
   12     4     9 1
   13     5     6 1
   14     5    31 1
   15     6     7 2
   16     6    32 1
   17     7     8 1
   18     7    10 1
   19     8     9 2
   20     8    33 1
   21     9    34 1
   22    10    35 1
   23    11    12 2
   24    11    13 1
   25    13    14 1
   26    13    36 1
   27    14    15 1
   28    14    19 1
   29    14    37 1
   30    15    16 1
   31    15    38 1
   32    15    39 1
   33    16    17 1
   34    16    18 1
   35    16    40 1
   36    17    41 1
   37    17    42 1
   38    17    43 1
   39    18    44 1
   40    18    45 1
   41    18    46 1
   42    19    20 2
   43    19    21 1
   44    21    22 1
   45    21    47 1
   46    22    23 1
   47    22    24 1
   48    22    48 1
   49    23    49 1
   50    23    50 1
   51    23    51 1
   52    24    25 2
   53    24    26 1
   54    52    54 1
   55    52    59 1
   56    52    60 1
   57    53    55 1
   58    53    61 1
   59    53    62 1
   60    54    56 1
   61    54    57 1
   62    54    58 1
   63    55    56 1
   64    55    63 1
   65    55    64 1
   66    56    65 1
   67    56    66 1
@<TRIPOS>SUBSTRUCTURE
1   ****   1
@<SCITEGIC>MOL_PROPERTY
TopHits
SciTegic.value.StringValue
10

@<SCITEGIC>MOL_PROPERTY
-CDOCKER_ENERGY
SciTegic.value.StringValue
70.0641122

@<SCITEGIC>MOL_PROPERTY
-CDOCKER_INTERACTION_ENERGY
SciTegic.value.StringValue
71.5185991

@<SCITEGIC>MOL_PROPERTY
POSE_NUMBER
SciTegic.value.StringValue
7

@<SCITEGIC>MOL_PROPERTY
FRAGMENTS
SciTegic.value.StringValue
C36

@<SCITEGIC>MOL_PROPERTY
MW
SciTegic.value.StringValue
433.55

@<SCITEGIC>MOL_PROPERTY
GENERATION
SciTegic.value.StringValue
1

@<SCITEGIC>MOL_PROPERTY
FAMILY
SciTegic.value.StringValue
1

@<SCITEGIC>MOL_PROPERTY
LUDI3
SciTegic.value.StringValue
508

@<SCITEGIC>ATOM_PROPERTY
Formal Charge
SciTegic.value.StringValue
1 +1
2 0
3 0
4 0
5 0
6 0
7 0
8 0
9 0
10 0
11 0
12 0
13 0
14 0
15 0
16 0
17 0
18 0
19 0
20 0
21 0
22 0
23 0
24 0
25 0
26 -1
27 0
28 0
29 0
30 0
31 0
32 0
33 0
34 0
35 0
36 0
37 0
38 0
39 0
40 0
41 0
42 0
43 0
44 0
45 0
46 0
47 0
48 0
49 0
50 0
51 0
52 0
53 0
54 0
55 0
56 0
57 0
58 0
59 0
60 0
61 0
62 0
63 0
64 0
65 0
66 0

@<SCITEGIC>ATOM_PROPERTY
pdb_tempFactor
SciTegic.value.DoubleValue
1 0
2 0
3 0
4 0
5 0
6 0
7 0
8 0
9 0
10 0
11 0
12 0
13 0
14 0
15 0
16 0
17 0
18 0
19 0
20 0
21 0
22 0
23 0
24 0
25 0
26 0
27 0
28 0
29 0
30 0
31 0
32 0
33 0
34 0
35 0
36 0
37 0
38 0
39 0
40 0
41 0
42 0
43 0
44 0
45 0
46 0
47 0
48 0
49 0
50 0
51 0
52 0
53 0
54 0
55 0
56 0
57 0
58 0
59 0
60 0
61 0
62 0
63 0
64 0
65 0
66 0

@<SCITEGIC>ATOM_PROPERTY
pdb_occupancy
SciTegic.value.DoubleValue
1 1
2 1
3 1
4 1
5 1
6 1
7 1
8 1
9 1
10 1
11 1
12 1
13 1
14 1
15 1
16 1
17 1
18 1
19 1
20 1
21 1
22 1
23 1
24 1
25 1
26 1
27 1
28 1
29 1
30 1
31 1
32 1
33 1
34 1
35 1
36 1
37 1
38 1
39 1
40 1
41 1
42 1
43 1
44 1
45 1
46 1
47 1
48 1
49 1
50 1
51 1
52 1
53 1
54 1
55 1
56 1
57 1
58 1
59 1
60 1
61 1
62 1
63 1
64 1
65 1
66 1

@<TRIPOS>MOLECULE
Evo_2
66  67  1  0  0
SMALL
FORMAL_CHARGES
@<TRIPOS>ATOM
    1 N1        43.4539    35.9987    18.9698 N.4        1 SUBUNIT  1
    2 C2        44.0794    35.9603    17.6570 C.3        1 SUBUNIT  0
    3 C3        45.5847    35.5734    17.6611 C.3        1 SUBUNIT  0
    4 C4        45.7708    34.1202    18.1032 C.2        1 SUBUNIT  0
    5 C5        45.8961    33.7886    19.4538 C.2        1 SUBUNIT  0
    6 C6        46.2010    32.4945    19.8501 C.2        1 SUBUNIT  0
    7 C7        46.3216    31.4855    18.9045 C.2        1 SUBUNIT  0
    8 C8        46.1029    31.7747    17.5702 C.2        1 SUBUNIT  0
    9 C9        45.8329    33.0753    17.1753 C.2        1 SUBUNIT  0
   10 O10       46.6292    30.1903    19.2723 O.3        1 SUBUNIT  0
   11 C11       43.2257    35.0282    16.7954 C.2        1 SUBUNIT  0
   12 O12       42.8526    33.9427    17.2209 O.2        1 SUBUNIT  0
   13 N13       42.9045    35.5305    15.5894 N.am       1 SUBUNIT  0
   14 C14       41.9452    34.8314    14.7452 C.3        1 SUBUNIT  0
   15 C15       41.1444    35.9008    13.9800 C.3        1 SUBUNIT  0
   16 C16       39.7219    35.4856    13.5618 C.3        1 SUBUNIT  0
   17 C17       38.9376    34.8483    14.7172 C.3        1 SUBUNIT  0
   18 C18       38.9482    36.7009    13.0454 C.3        1 SUBUNIT  0
   19 C19       42.6873    33.8055    13.8694 C.2        1 SUBUNIT  0
   20 O20       43.9027    33.6699    13.9547 O.2        1 SUBUNIT  0
   21 N21       41.8867    33.0722    13.0642 N.am       1 SUBUNIT  0
   22 C22       42.4016    31.9417    12.2882 C.3        1 SUBUNIT  0
   23 C23       42.1120    30.6429    13.0524 C.3        1 SUBUNIT  0
   24 C24       41.7814    31.9072    10.8748 C.2        1 SUBUNIT  0.0000
   25 O25       42.0000    30.9299    10.1589 O.co2      1 SUBUNIT  -0.50
   26 O26       41.0996    32.8593    10.4960 O.co2      1 SUBUNIT  -0.50
   27 H27       44.1078    36.3937    19.6741 H          1 SUBUNIT  0
   28 H28       43.1560    35.0404    19.2529 H          1 SUBUNIT  0
   29 H29       42.6142    36.6144    18.9235 H          1 SUBUNIT  0
   30 H30       43.9932    36.9733    17.2590 H          1 SUBUNIT  0
   31 H31       45.7889    34.5322    20.2256 H          1 SUBUNIT  0
   32 H32       46.3290    32.2911    20.9024 H          1 SUBUNIT  0
   33 H33       46.1595    30.9882    16.8328 H          1 SUBUNIT  0
   34 H34       45.6876    33.2489    16.1210 H          1 SUBUNIT  0
   35 H35       47.3279    30.1906    19.9132 H          1 SUBUNIT  0
   36 H36       43.2900    36.3997    15.2817 H          1 SUBUNIT  0
   37 H37       41.2900    34.2794    15.4162 H          1 SUBUNIT  0
   38 H38       41.0427    36.7708    14.6320 H          1 SUBUNIT  0
   39 H39       41.7092    36.2481    13.1134 H          1 SUBUNIT  0
   40 H40       39.8004    34.7744    12.7435 H          1 SUBUNIT  0
   41 H41       37.8706    34.7825    14.5003 H          1 SUBUNIT  0
   42 H42       39.0598    35.4376    15.6115 H          1 SUBUNIT  0
   43 H43       39.2882    33.8468    14.9632 H          1 SUBUNIT  0
   44 H44       38.0466    36.4045    12.5076 H          1 SUBUNIT  0
   45 H45       38.6541    37.3616    13.8612 H          1 SUBUNIT  0
   46 H46       39.5732    37.2794    12.3770 H          1 SUBUNIT  0
   47 H47       40.9088    33.2713    13.0126 H          1 SUBUNIT  0
   48 H48       43.4783    32.0606    12.1715 H          1 SUBUNIT  0
   49 H49       42.5373    29.7817    12.5375 H          1 SUBUNIT  0
   50 H50       41.0410    30.4719    13.1590 H          1 SUBUNIT  0
   51 H51       42.5460    30.6757    14.0519 H          1 SUBUNIT  0
   52 C52       46.3568    36.5472    18.5956 C.3        1 SUBUNIT  0
   53 C53       46.1880    35.8233    16.2484 C.3        1 SUBUNIT  0
   54 C54       47.8745    36.2895    18.6010 C.3        1 SUBUNIT  0
   55 C55       47.7080    35.5802    16.1868 C.3        1 SUBUNIT  0
   56 C56       48.4523    36.4555    17.1995 C.3        1 SUBUNIT  0
   57 H57       48.3667    36.9844    19.2824 H          1 SUBUNIT  0
   58 H58       48.1100    35.2879    18.9568 H          1 SUBUNIT  0
   59 H59       45.9793    36.5308    19.6138 H          1 SUBUNIT  0
   60 H60       46.1847    37.5716    18.2611 H          1 SUBUNIT  0
   61 H61       45.6873    35.2418    15.4755 H          1 SUBUNIT  0
   62 H62       46.0038    36.8614    15.9677 H          1 SUBUNIT  0
   63 H63       48.0724    35.7927    15.1834 H          1 SUBUNIT  0
   64 H64       47.9477    34.5339    16.3695 H          1 SUBUNIT  0
   65 H65       49.5179    36.2253    17.1944 H          1 SUBUNIT  0
   66 H66       48.3529    37.4995    16.9235 H          1 SUBUNIT  0
@<TRIPOS>BOND
    1     1     2 1
    2     1    27 1
    3     1    28 1
    4     1    29 1
    5     2     3 1
    6     2    11 1
    7     2    30 1
    8     3     4 1
    9     3    52 1
   10     3    53 1
   11     4     5 2
   12     4     9 1
   13     5     6 1
   14     5    31 1
   15     6     7 2
   16     6    32 1
   17     7     8 1
   18     7    10 1
   19     8     9 2
   20     8    33 1
   21     9    34 1
   22    10    35 1
   23    11    12 2
   24    11    13 1
   25    13    14 1
   26    13    36 1
   27    14    15 1
   28    14    19 1
   29    14    37 1
   30    15    16 1
   31    15    38 1
   32    15    39 1
   33    16    17 1
   34    16    18 1
   35    16    40 1
   36    17    41 1
   37    17    42 1
   38    17    43 1
   39    18    44 1
   40    18    45 1
   41    18    46 1
   42    19    20 2
   43    19    21 1
   44    21    22 1
   45    21    47 1
   46    22    23 1
   47    22    24 1
   48    22    48 1
   49    23    49 1
   50    23    50 1
   51    23    51 1
   52    24    25 2
   53    24    26 1
   54    52    54 1
   55    52    59 1
   56    52    60 1
   57    53    55 1
   58    53    61 1
   59    53    62 1
   60    54    56 1
   61    54    57 1
   62    54    58 1
   63    55    56 1
   64    55    63 1
   65    55    64 1
   66    56    65 1
   67    56    66 1
@<TRIPOS>SUBSTRUCTURE
1   ****   1
@<SCITEGIC>MOL_PROPERTY
TopHits
SciTegic.value.StringValue
10

@<SCITEGIC>MOL_PROPERTY
-CDOCKER_ENERGY
SciTegic.value.StringValue
68.690655

@<SCITEGIC>MOL_PROPERTY
-CDOCKER_INTERACTION_ENERGY
SciTegic.value.StringValue
74.4038764

@<SCITEGIC>MOL_PROPERTY
POSE_NUMBER
SciTegic.value.StringValue
8

@<SCITEGIC>MOL_PROPERTY
FRAGMENTS
SciTegic.value.StringValue
C36

@<SCITEGIC>MOL_PROPERTY
MW
SciTegic.value.StringValue
433.55

@<SCITEGIC>MOL_PROPERTY
GENERATION
SciTegic.value.StringValue
1

@<SCITEGIC>MOL_PROPERTY
FAMILY
SciTegic.value.StringValue
1

@<SCITEGIC>MOL_PROPERTY
LUDI3
SciTegic.value.StringValue
508

@<SCITEGIC>ATOM_PROPERTY
Formal Charge
SciTegic.value.StringValue
1 +1
2 0
3 0
4 0
5 0
6 0
7 0
8 0
9 0
10 0
11 0
12 0
13 0
14 0
15 0
16 0
17 0
18 0
19 0
20 0
21 0
22 0
23 0
24 0
25 0
26 -1
27 0
28 0
29 0
30 0
31 0
32 0
33 0
34 0
35 0
36 0
37 0
38 0
39 0
40 0
41 0
42 0
43 0
44 0
45 0
46 0
47 0
48 0
49 0
50 0
51 0
52 0
53 0
54 0
55 0
56 0
57 0
58 0
59 0
60 0
61 0
62 0
63 0
64 0
65 0
66 0

@<SCITEGIC>ATOM_PROPERTY
pdb_tempFactor
SciTegic.value.DoubleValue
1 0
2 0
3 0
4 0
5 0
6 0
7 0
8 0
9 0
10 0
11 0
12 0
13 0
14 0
15 0
16 0
17 0
18 0
19 0
20 0
21 0
22 0
23 0
24 0
25 0
26 0
27 0
28 0
29 0
30 0
31 0
32 0
33 0
34 0
35 0
36 0
37 0
38 0
39 0
40 0
41 0
42 0
43 0
44 0
45 0
46 0
47 0
48 0
49 0
50 0
51 0
52 0
53 0
54 0
55 0
56 0
57 0
58 0
59 0
60 0
61 0
62 0
63 0
64 0
65 0
66 0

@<SCITEGIC>ATOM_PROPERTY
pdb_occupancy
SciTegic.value.DoubleValue
1 1
2 1
3 1
4 1
5 1
6 1
7 1
8 1
9 1
10 1
11 1
12 1
13 1
14 1
15 1
16 1
17 1
18 1
19 1
20 1
21 1
22 1
23 1
24 1
25 1
26 1
27 1
28 1
29 1
30 1
31 1
32 1
33 1
34 1
35 1
36 1
37 1
38 1
39 1
40 1
41 1
42 1
43 1
44 1
45 1
46 1
47 1
48 1
49 1
50 1
51 1
52 1
53 1
54 1
55 1
56 1
57 1
58 1
59 1
60 1
61 1
62 1
63 1
64 1
65 1
66 1

@<TRIPOS>MOLECULE
Evo_2
66  67  1  0  0
SMALL
FORMAL_CHARGES
@<TRIPOS>ATOM
    1 N1        43.2537    35.9127    19.0298 N.4        1 SUBUNIT  1
    2 C2        43.7567    35.6954    17.6847 C.3        1 SUBUNIT  0
    3 C3        45.2929    35.4304    17.6509 C.3        1 SUBUNIT  0
    4 C4        45.6607    34.0696    18.2532 C.2        1 SUBUNIT  0
    5 C5        45.8069    33.9098    19.6315 C.2        1 SUBUNIT  0
    6 C6        46.2872    32.7283    20.1718 C.2        1 SUBUNIT  0
    7 C7        46.5749    31.6471    19.3566 C.2        1 SUBUNIT  0
    8 C8        46.3428    31.7472    17.9927 C.2        1 SUBUNIT  0
    9 C9        45.8947    32.9442    17.4538 C.2        1 SUBUNIT  0
   10 O10       47.0657    30.4858    19.9243 O.3        1 SUBUNIT  0
   11 C11       42.9027    34.5932    17.0241 C.2        1 SUBUNIT  0
   12 O12       43.0840    33.4122    17.2759 O.2        1 SUBUNIT  0
   13 N13       41.9336    35.0341    16.1938 N.am       1 SUBUNIT  0
   14 C14       40.9683    34.0707    15.6576 C.3        1 SUBUNIT  0
   15 C15       39.7910    34.7877    14.9808 C.3        1 SUBUNIT  0
   16 C16       40.0019    35.3100    13.5495 C.3        1 SUBUNIT  0
   17 C17       38.7386    36.0615    13.0979 C.3        1 SUBUNIT  0
   18 C18       41.2268    36.2164    13.4411 C.3        1 SUBUNIT  0
   19 C19       41.6530    33.0363    14.7458 C.2        1 SUBUNIT  0
   20 O20       42.7205    33.2767    14.1927 O.2        1 SUBUNIT  0
   21 N21       40.9706    31.8736    14.6819 N.am       1 SUBUNIT  0
   22 C22       41.5294    30.6311    14.1568 C.3        1 SUBUNIT  0
   23 C23       42.1500    30.7919    12.7546 C.3        1 SUBUNIT  0
   24 C24       42.4713    30.0219    15.2159 C.2        1 SUBUNIT  0.0000
   25 O25       43.6512    29.8087    14.9368 O.co2      1 SUBUNIT  -0.50
   26 O26       42.0011    29.7734    16.3265 O.co2      1 SUBUNIT  -0.50
   27 H27       43.8370    36.6046    19.5433 H          1 SUBUNIT  0
   28 H28       43.2365    35.0113    19.5508 H          1 SUBUNIT  0
   29 H29       42.2807    36.2801    18.9792 H          1 SUBUNIT  0
   30 H30       43.5606    36.6269    17.1528 H          1 SUBUNIT  0
   31 H31       45.5886    34.7111    20.3157 H          1 SUBUNIT  0
   32 H32       46.4396    32.6555    21.2364 H          1 SUBUNIT  0
   33 H33       46.5076    30.9147    17.3243 H          1 SUBUNIT  0
   34 H34       45.7357    32.9769    16.3879 H          1 SUBUNIT  0
   35 H35       47.5954    30.0043    19.3036 H          1 SUBUNIT  0
   36 H36       41.8335    36.0068    15.9858 H          1 SUBUNIT  0
   37 H37       40.5751    33.5444    16.5305 H          1 SUBUNIT  0
   38 H38       38.9246    34.1279    15.0029 H          1 SUBUNIT  0
   39 H39       39.5191    35.6337    15.5995 H          1 SUBUNIT  0
   40 H40       40.1618    34.4700    12.8745 H          1 SUBUNIT  0
   41 H41       38.5256    36.8993    13.7638 H          1 SUBUNIT  0
   42 H42       37.8662    35.4081    13.1036 H          1 SUBUNIT  0
   43 H43       38.8419    36.4658    12.0924 H          1 SUBUNIT  0
   44 H44       42.1577    35.6761    13.6066 H          1 SUBUNIT  0
   45 H45       41.2869    36.6538    12.4461 H          1 SUBUNIT  0
   46 H46       41.1663    37.0169    14.1771 H          1 SUBUNIT  0
   47 H47       40.0573    31.8167    15.0846 H          1 SUBUNIT  0
   48 H48       40.6752    29.9588    14.0722 H          1 SUBUNIT  0
   49 H49       41.4412    31.2553    12.0688 H          1 SUBUNIT  0
   50 H50       42.4216    29.8221    12.3377 H          1 SUBUNIT  0
   51 H51       43.0540    31.4009    12.7643 H          1 SUBUNIT  0
   52 C52       46.0150    36.5630    18.4350 C.3        1 SUBUNIT  0
   53 C53       45.7958    35.5704    16.1877 C.3        1 SUBUNIT  0
   54 C54       47.5444    36.4207    18.4023 C.3        1 SUBUNIT  0
   55 C55       47.3288    35.4750    16.0607 C.3        1 SUBUNIT  0
   56 C56       48.0308    36.4967    16.9620 C.3        1 SUBUNIT  0
   57 H57       47.9994    37.2197    18.9880 H          1 SUBUNIT  0
   58 H58       47.8795    35.4861    18.8475 H          1 SUBUNIT  0
   59 H59       45.6900    36.6325    19.4681 H          1 SUBUNIT  0
   60 H60       45.7422    37.5272    18.0036 H          1 SUBUNIT  0
   61 H61       45.3124    34.8578    15.5206 H          1 SUBUNIT  0
   62 H62       45.4926    36.5459    15.8069 H          1 SUBUNIT  0
   63 H63       47.6169    35.6435    15.0236 H          1 SUBUNIT  0
   64 H64       47.6886    34.4771    16.3048 H          1 SUBUNIT  0
   65 H65       49.1135    36.3826    16.9080 H          1 SUBUNIT  0
   66 H66       47.7935    37.4926    16.6170 H          1 SUBUNIT  0
@<TRIPOS>BOND
    1     1     2 1
    2     1    27 1
    3     1    28 1
    4     1    29 1
    5     2     3 1
    6     2    11 1
    7     2    30 1
    8     3     4 1
    9     3    52 1
   10     3    53 1
   11     4     5 2
   12     4     9 1
   13     5     6 1
   14     5    31 1
   15     6     7 2
   16     6    32 1
   17     7     8 1
   18     7    10 1
   19     8     9 2
   20     8    33 1
   21     9    34 1
   22    10    35 1
   23    11    12 2
   24    11    13 1
   25    13    14 1
   26    13    36 1
   27    14    15 1
   28    14    19 1
   29    14    37 1
   30    15    16 1
   31    15    38 1
   32    15    39 1
   33    16    17 1
   34    16    18 1
   35    16    40 1
   36    17    41 1
   37    17    42 1
   38    17    43 1
   39    18    44 1
   40    18    45 1
   41    18    46 1
   42    19    20 2
   43    19    21 1
   44    21    22 1
   45    21    47 1
   46    22    23 1
   47    22    24 1
   48    22    48 1
   49    23    49 1
   50    23    50 1
   51    23    51 1
   52    24    25 2
   53    24    26 1
   54    52    54 1
   55    52    59 1
   56    52    60 1
   57    53    55 1
   58    53    61 1
   59    53    62 1
   60    54    56 1
   61    54    57 1
   62    54    58 1
   63    55    56 1
   64    55    63 1
   65    55    64 1
   66    56    65 1
   67    56    66 1
@<TRIPOS>SUBSTRUCTURE
1   ****   1
@<SCITEGIC>MOL_PROPERTY
TopHits
SciTegic.value.StringValue
10

@<SCITEGIC>MOL_PROPERTY
-CDOCKER_ENERGY
SciTegic.value.StringValue
68.3748041

@<SCITEGIC>MOL_PROPERTY
-CDOCKER_INTERACTION_ENERGY
SciTegic.value.StringValue
77.14011

@<SCITEGIC>MOL_PROPERTY
POSE_NUMBER
SciTegic.value.StringValue
9

@<SCITEGIC>MOL_PROPERTY
FRAGMENTS
SciTegic.value.StringValue
C36

@<SCITEGIC>MOL_PROPERTY
MW
SciTegic.value.StringValue
433.55

@<SCITEGIC>MOL_PROPERTY
GENERATION
SciTegic.value.StringValue
1

@<SCITEGIC>MOL_PROPERTY
FAMILY
SciTegic.value.StringValue
1

@<SCITEGIC>MOL_PROPERTY
LUDI3
SciTegic.value.StringValue
508

@<SCITEGIC>ATOM_PROPERTY
Formal Charge
SciTegic.value.StringValue
1 +1
2 0
3 0
4 0
5 0
6 0
7 0
8 0
9 0
10 0
11 0
12 0
13 0
14 0
15 0
16 0
17 0
18 0
19 0
20 0
21 0
22 0
23 0
24 0
25 0
26 -1
27 0
28 0
29 0
30 0
31 0
32 0
33 0
34 0
35 0
36 0
37 0
38 0
39 0
40 0
41 0
42 0
43 0
44 0
45 0
46 0
47 0
48 0
49 0
50 0
51 0
52 0
53 0
54 0
55 0
56 0
57 0
58 0
59 0
60 0
61 0
62 0
63 0
64 0
65 0
66 0

@<SCITEGIC>ATOM_PROPERTY
pdb_tempFactor
SciTegic.value.DoubleValue
1 0
2 0
3 0
4 0
5 0
6 0
7 0
8 0
9 0
10 0
11 0
12 0
13 0
14 0
15 0
16 0
17 0
18 0
19 0
20 0
21 0
22 0
23 0
24 0
25 0
26 0
27 0
28 0
29 0
30 0
31 0
32 0
33 0
34 0
35 0
36 0
37 0
38 0
39 0
40 0
41 0
42 0
43 0
44 0
45 0
46 0
47 0
48 0
49 0
50 0
51 0
52 0
53 0
54 0
55 0
56 0
57 0
58 0
59 0
60 0
61 0
62 0
63 0
64 0
65 0
66 0

@<SCITEGIC>ATOM_PROPERTY
pdb_occupancy
SciTegic.value.DoubleValue
1 1
2 1
3 1
4 1
5 1
6 1
7 1
8 1
9 1
10 1
11 1
12 1
13 1
14 1
15 1
16 1
17 1
18 1
19 1
20 1
21 1
22 1
23 1
24 1
25 1
26 1
27 1
28 1
29 1
30 1
31 1
32 1
33 1
34 1
35 1
36 1
37 1
38 1
39 1
40 1
41 1
42 1
43 1
44 1
45 1
46 1
47 1
48 1
49 1
50 1
51 1
52 1
53 1
54 1
55 1
56 1
57 1
58 1
59 1
60 1
61 1
62 1
63 1
64 1
65 1
66 1

@<TRIPOS>MOLECULE
Evo_2
66  67  1  0  0
SMALL
FORMAL_CHARGES
@<TRIPOS>ATOM
    1 N1        43.1413    35.9022    18.8536 N.4        1 SUBUNIT  1
    2 C2        43.6234    35.6355    17.5041 C.3        1 SUBUNIT  0
    3 C3        45.1521    35.3182    17.4612 C.3        1 SUBUNIT  0
    4 C4        45.5146    34.0230    18.2052 C.2        1 SUBUNIT  0
    5 C5        45.7663    34.0237    19.5781 C.2        1 SUBUNIT  0
    6 C6        46.2836    32.9075    20.2181 C.2        1 SUBUNIT  0
    7 C7        46.5261    31.7412    19.5135 C.2        1 SUBUNIT  0
    8 C8        46.1784    31.6791    18.1699 C.2        1 SUBUNIT  0
    9 C9        45.6813    32.8075    17.5328 C.2        1 SUBUNIT  0
   10 O10       47.0841    30.6634    20.1798 O.3        1 SUBUNIT  0
   11 C11       42.7330    34.5531    16.8536 C.2        1 SUBUNIT  0
   12 O12       42.9336    33.3655    17.0541 O.2        1 SUBUNIT  0
   13 N13       41.7214    35.0190    16.0799 N.am       1 SUBUNIT  0
   14 C14       40.7222    34.0806    15.5535 C.3        1 SUBUNIT  0
   15 C15       39.5245    34.8145    14.9210 C.3        1 SUBUNIT  0
   16 C16       39.6773    35.3941    13.5022 C.3        1 SUBUNIT  0
   17 C17       38.3446    36.0134    13.0486 C.3        1 SUBUNIT  0
   18 C18       40.7915    36.4342    13.4375 C.3        1 SUBUNIT  0
   19 C19       41.3623    33.0370    14.6135 C.2        1 SUBUNIT  0
   20 O20       41.8838    33.3503    13.5496 O.2        1 SUBUNIT  0
   21 N21       41.3158    31.7930    15.1306 N.am       1 SUBUNIT  0
   22 C22       42.0358    30.6552    14.5730 C.3        1 SUBUNIT  0
   23 C23       43.5402    30.9600    14.4470 C.3        1 SUBUNIT  0
   24 C24       41.8521    29.4387    15.5040 C.2        1 SUBUNIT  0.0000
   25 O25       42.1713    28.3268    15.0885 O.co2      1 SUBUNIT  -0.50
   26 O26       41.4107    29.6131    16.6393 O.co2      1 SUBUNIT  -0.50
   27 H27       43.6732    36.6786    19.2985 H          1 SUBUNIT  0
   28 H28       43.2163    35.0427    19.4369 H          1 SUBUNIT  0
   29 H29       42.1388    36.1787    18.8154 H          1 SUBUNIT  0
   30 H30       43.4560    36.5608    16.9509 H          1 SUBUNIT  0
   31 H31       45.6216    34.9079    20.1714 H          1 SUBUNIT  0
   32 H32       46.5105    32.9528    21.2719 H          1 SUBUNIT  0
   33 H33       46.2956    30.7797    17.5838 H          1 SUBUNIT  0
   34 H34       45.4578    32.7195    16.4816 H          1 SUBUNIT  0
   35 H35       47.3336    29.9706    19.5840 H          1 SUBUNIT  0
   36 H36       41.6090    35.9984    15.9154 H          1 SUBUNIT  0
   37 H37       40.3431    33.5631    16.4378 H          1 SUBUNIT  0
   38 H38       38.6576    34.1563    14.9634 H          1 SUBUNIT  0
   39 H39       39.2702    35.6428    15.5619 H          1 SUBUNIT  0
   40 H40       39.9321    34.6046    12.7985 H          1 SUBUNIT  0
   41 H41       37.5486    35.2693    13.0333 H          1 SUBUNIT  0
   42 H42       38.4209    36.4374    12.0475 H          1 SUBUNIT  0
   43 H43       38.0329    36.8117    13.7235 H          1 SUBUNIT  0
   44 H44       41.7725    35.9924    13.6076 H          1 SUBUNIT  0
   45 H45       40.8135    36.8967    12.4532 H          1 SUBUNIT  0
   46 H46       40.6297    37.2113    14.1845 H          1 SUBUNIT  0
   47 H47       40.7849    31.6348    15.9617 H          1 SUBUNIT  0
   48 H48       41.5849    30.4404    13.6024 H          1 SUBUNIT  0
   49 H49       44.0900    30.0926    14.0800 H          1 SUBUNIT  0
   50 H50       43.9629    31.2400    15.4122 H          1 SUBUNIT  0
   51 H51       43.7343    31.7740    13.7501 H          1 SUBUNIT  0
   52 C52       45.9129    36.5207    18.0866 C.3        1 SUBUNIT  0
   53 C53       45.6294    35.2718    15.9811 C.3        1 SUBUNIT  0
   54 C54       47.4408    36.3425    18.0477 C.3        1 SUBUNIT  0
   55 C55       47.1546    35.0863    15.8415 C.3        1 SUBUNIT  0
   56 C56       47.9273    36.1617    16.6105 C.3        1 SUBUNIT  0
   57 H57       47.9204    37.2192    18.4838 H          1 SUBUNIT  0
   58 H58       47.7688    35.4967    18.6495 H          1 SUBUNIT  0
   59 H59       45.5932    36.7251    19.1073 H          1 SUBUNIT  0
   60 H60       45.6593    37.4282    17.5364 H          1 SUBUNIT  0
   61 H61       45.1027    34.5088    15.4086 H          1 SUBUNIT  0
   62 H62       45.3589    36.2105    15.4946 H          1 SUBUNIT  0
   63 H63       47.4285    35.1304    14.7867 H          1 SUBUNIT  0
   64 H64       47.4757    34.1051    16.1847 H          1 SUBUNIT  0
   65 H65       48.9985    35.9628    16.5852 H          1 SUBUNIT  0
   66 H66       47.7744    37.1010    16.1067 H          1 SUBUNIT  0
@<TRIPOS>BOND
    1     1     2 1
    2     1    27 1
    3     1    28 1
    4     1    29 1
    5     2     3 1
    6     2    11 1
    7     2    30 1
    8     3     4 1
    9     3    52 1
   10     3    53 1
   11     4     5 2
   12     4     9 1
   13     5     6 1
   14     5    31 1
   15     6     7 2
   16     6    32 1
   17     7     8 1
   18     7    10 1
   19     8     9 2
   20     8    33 1
   21     9    34 1
   22    10    35 1
   23    11    12 2
   24    11    13 1
   25    13    14 1
   26    13    36 1
   27    14    15 1
   28    14    19 1
   29    14    37 1
   30    15    16 1
   31    15    38 1
   32    15    39 1
   33    16    17 1
   34    16    18 1
   35    16    40 1
   36    17    41 1
   37    17    42 1
   38    17    43 1
   39    18    44 1
   40    18    45 1
   41    18    46 1
   42    19    20 2
   43    19    21 1
   44    21    22 1
   45    21    47 1
   46    22    23 1
   47    22    24 1
   48    22    48 1
   49    23    49 1
   50    23    50 1
   51    23    51 1
   52    24    25 2
   53    24    26 1
   54    52    54 1
   55    52    59 1
   56    52    60 1
   57    53    55 1
   58    53    61 1
   59    53    62 1
   60    54    56 1
   61    54    57 1
   62    54    58 1
   63    55    56 1
   64    55    63 1
   65    55    64 1
   66    56    65 1
   67    56    66 1
@<TRIPOS>SUBSTRUCTURE
1   ****   1
@<SCITEGIC>MOL_PROPERTY
TopHits
SciTegic.value.StringValue
10

@<SCITEGIC>MOL_PROPERTY
-CDOCKER_ENERGY
SciTegic.value.StringValue
68.3690985

@<SCITEGIC>MOL_PROPERTY
-CDOCKER_INTERACTION_ENERGY
SciTegic.value.StringValue
75.0520959

@<SCITEGIC>MOL_PROPERTY
POSE_NUMBER
SciTegic.value.StringValue
10

@<SCITEGIC>MOL_PROPERTY
FRAGMENTS
SciTegic.value.StringValue
C36

@<SCITEGIC>MOL_PROPERTY
MW
SciTegic.value.StringValue
433.55

@<SCITEGIC>MOL_PROPERTY
GENERATION
SciTegic.value.StringValue
1

@<SCITEGIC>MOL_PROPERTY
FAMILY
SciTegic.value.StringValue
1

@<SCITEGIC>MOL_PROPERTY
LUDI3
SciTegic.value.StringValue
508

@<SCITEGIC>ATOM_PROPERTY
Formal Charge
SciTegic.value.StringValue
1 +1
2 0
3 0
4 0
5 0
6 0
7 0
8 0
9 0
10 0
11 0
12 0
13 0
14 0
15 0
16 0
17 0
18 0
19 0
20 0
21 0
22 0
23 0
24 0
25 0
26 -1
27 0
28 0
29 0
30 0
31 0
32 0
33 0
34 0
35 0
36 0
37 0
38 0
39 0
40 0
41 0
42 0
43 0
44 0
45 0
46 0
47 0
48 0
49 0
50 0
51 0
52 0
53 0
54 0
55 0
56 0
57 0
58 0
59 0
60 0
61 0
62 0
63 0
64 0
65 0
66 0

@<SCITEGIC>ATOM_PROPERTY
pdb_tempFactor
SciTegic.value.DoubleValue
1 0
2 0
3 0
4 0
5 0
6 0
7 0
8 0
9 0
10 0
11 0
12 0
13 0
14 0
15 0
16 0
17 0
18 0
19 0
20 0
21 0
22 0
23 0
24 0
25 0
26 0
27 0
28 0
29 0
30 0
31 0
32 0
33 0
34 0
35 0
36 0
37 0
38 0
39 0
40 0
41 0
42 0
43 0
44 0
45 0
46 0
47 0
48 0
49 0
50 0
51 0
52 0
53 0
54 0
55 0
56 0
57 0
58 0
59 0
60 0
61 0
62 0
63 0
64 0
65 0
66 0

@<SCITEGIC>ATOM_PROPERTY
pdb_occupancy
SciTegic.value.DoubleValue
1 1
2 1
3 1
4 1
5 1
6 1
7 1
8 1
9 1
10 1
11 1
12 1
13 1
14 1
15 1
16 1
17 1
18 1
19 1
20 1
21 1
22 1
23 1
24 1
25 1
26 1
27 1
28 1
29 1
30 1
31 1
32 1
33 1
34 1
35 1
36 1
37 1
38 1
39 1
40 1
41 1
42 1
43 1
44 1
45 1
46 1
47 1
48 1
49 1
50 1
51 1
52 1
53 1
54 1
55 1
56 1
57 1
58 1
59 1
60 1
61 1
62 1
63 1
64 1
65 1
66 1

@<TRIPOS>MOLECULE
Evo_3
63  64  1  0  0
SMALL
FORMAL_CHARGES
@<TRIPOS>ATOM
    1 N1        43.1959    36.0069    18.9850 N.4        1 SUBUNIT  1
    2 C2        43.6035    36.0081    17.5919 C.3        1 SUBUNIT  0
    3 C3        45.0946    35.6281    17.4543 C.3        1 SUBUNIT  0
    4 C4        45.3870    34.2215    17.9847 C.2        1 SUBUNIT  0
    5 C5        45.7217    34.0001    19.3229 C.2        1 SUBUNIT  0
    6 C6        46.1203    32.7476    19.7668 C.2        1 SUBUNIT  0
    7 C7        46.1627    31.6746    18.8903 C.2        1 SUBUNIT  0
    8 C8        45.7452    31.8522    17.5788 C.2        1 SUBUNIT  0
    9 C9        45.3558    33.1088    17.1394 C.2        1 SUBUNIT  0
   10 O10       46.5899    30.4412    19.3470 O.3        1 SUBUNIT  0
   11 C11       42.6252    35.1046    16.8327 C.2        1 SUBUNIT  0
   12 O12       42.4480    33.9458    17.1766 O.2        1 SUBUNIT  0
   13 N13       41.9600    35.7259    15.8331 N.am       1 SUBUNIT  0
   14 C14       40.8016    35.1180    15.1775 C.3        1 SUBUNIT  0
   15 C15       40.0721    36.2368    14.4096 C.3        1 SUBUNIT  0
   16 C16       38.8119    35.8146    13.6304 C.3        1 SUBUNIT  0
   17 C17       37.7821    35.0642    14.4880 C.3        1 SUBUNIT  0
   18 C18       38.1519    37.0305    12.9711 C.3        1 SUBUNIT  0
   19 C19       41.2300    33.9483    14.2613 C.2        1 SUBUNIT  0
   20 O20       41.3901    34.0978    13.0548 O.2        1 SUBUNIT  0
   21 N21       41.3982    32.7931    14.9431 N.am       1 SUBUNIT  0
   22 C22       41.8896    31.5315    14.3972 C.3        1 SUBUNIT  0
   23 C23       43.1339    31.7320    13.5095 C.3        1 SUBUNIT  0
   24 C24       42.1887    30.5901    15.5920 C.2        1 SUBUNIT  0.0000
   25 O25       43.3517    30.2802    15.8550 O.co2      1 SUBUNIT  -0.50
   26 O26       41.2481    30.1836    16.2690 O.co2      1 SUBUNIT  -0.50
   27 H27       42.2817    36.4993    19.0658 H          1 SUBUNIT  0
   28 H28       43.8880    36.5005    19.5853 H          1 SUBUNIT  0
   29 H29       43.0763    35.0250    19.3130 H          1 SUBUNIT  0
   30 H30       43.4708    37.0253    17.2246 H          1 SUBUNIT  0
   31 H31       45.6989    34.7953    20.0474 H          1 SUBUNIT  0
   32 H32       46.4011    32.6124    20.8002 H          1 SUBUNIT  0
   33 H33       45.7078    31.0323    16.8753 H          1 SUBUNIT  0
   34 H34       45.0336    33.1890    16.1138 H          1 SUBUNIT  0
   35 H35       46.9435    29.9200    18.6390 H          1 SUBUNIT  0
   36 H36       42.2039    36.6653    15.5935 H          1 SUBUNIT  0
   37 H37       40.1579    34.7392    15.9736 H          1 SUBUNIT  0
   38 H38       39.8077    37.0235    15.1130 H          1 SUBUNIT  0
   39 H39       40.7714    36.6979    13.7118 H          1 SUBUNIT  0
   40 H40       39.1315    35.1538    12.8277 H          1 SUBUNIT  0
   41 H41       38.2091    34.2082    15.0101 H          1 SUBUNIT  0
   42 H42       36.9725    34.6966    13.8586 H          1 SUBUNIT  0
   43 H43       37.3370    35.7084    15.2377 H          1 SUBUNIT  0
   44 H44       37.3914    36.7253    12.2524 H          1 SUBUNIT  0
   45 H45       37.6766    37.6679    13.7159 H          1 SUBUNIT  0
   46 H46       38.8847    37.6370    12.4447 H          1 SUBUNIT  0
   47 H47       41.2086    32.8062    15.9255 H          1 SUBUNIT  0
   48 H48       41.0720    31.1054    13.8154 H          1 SUBUNIT  0
   49 H49       43.9145    32.2697    14.0483 H          1 SUBUNIT  0
   50 H50       42.8992    32.2874    12.6027 H          1 SUBUNIT  0
   51 H51       43.5476    30.7746    13.1926 H          1 SUBUNIT  0
   52 C52       45.9769    36.6909    18.1556 C.3        1 SUBUNIT  0
   53 C53       45.6445    35.8057    16.0232 C.3        1 SUBUNIT  0
   54 C54       47.3799    36.5398    17.5583 C.3        1 SUBUNIT  0
   55 C55       47.1661    35.8294    16.2173 C.3        1 SUBUNIT  0
   56 H56       47.8541    37.5134    17.4311 H          1 SUBUNIT  0
   57 H57       48.0182    35.9436    18.2101 H          1 SUBUNIT  0
   58 H58       45.9775    36.6737    19.2438 H          1 SUBUNIT  0
   59 H59       45.6060    37.6842    17.8933 H          1 SUBUNIT  0
   60 H60       45.3176    35.0691    15.2932 H          1 SUBUNIT  0
   61 H61       45.3257    36.7716    15.6280 H          1 SUBUNIT  0
   62 H62       47.6919    36.3156    15.4009 H          1 SUBUNIT  0
   63 H63       47.5534    34.8113    16.2743 H          1 SUBUNIT  0
@<TRIPOS>BOND
    1     1     2 1
    2     1    27 1
    3     1    28 1
    4     1    29 1
    5     2     3 1
    6     2    11 1
    7     2    30 1
    8     3     4 1
    9     3    52 1
   10     3    53 1
   11     4     5 2
   12     4     9 1
   13     5     6 1
   14     5    31 1
   15     6     7 2
   16     6    32 1
   17     7     8 1
   18     7    10 1
   19     8     9 2
   20     8    33 1
   21     9    34 1
   22    10    35 1
   23    11    12 2
   24    11    13 1
   25    13    14 1
   26    13    36 1
   27    14    15 1
   28    14    19 1
   29    14    37 1
   30    15    16 1
   31    15    38 1
   32    15    39 1
   33    16    17 1
   34    16    18 1
   35    16    40 1
   36    17    41 1
   37    17    42 1
   38    17    43 1
   39    18    44 1
   40    18    45 1
   41    18    46 1
   42    19    20 2
   43    19    21 1
   44    21    22 1
   45    21    47 1
   46    22    23 1
   47    22    24 1
   48    22    48 1
   49    23    49 1
   50    23    50 1
   51    23    51 1
   52    24    25 2
   53    24    26 1
   54    52    54 1
   55    52    58 1
   56    52    59 1
   57    53    55 1
   58    53    60 1
   59    53    61 1
   60    54    55 1
   61    54    56 1
   62    54    57 1
   63    55    62 1
   64    55    63 1
@<TRIPOS>SUBSTRUCTURE
1   ****   1
@<SCITEGIC>MOL_PROPERTY
TopHits
SciTegic.value.StringValue
10

@<SCITEGIC>MOL_PROPERTY
-CDOCKER_ENERGY
SciTegic.value.StringValue
66.1741355

@<SCITEGIC>MOL_PROPERTY
-CDOCKER_INTERACTION_ENERGY
SciTegic.value.StringValue
80.4835682

@<SCITEGIC>MOL_PROPERTY
POSE_NUMBER
SciTegic.value.StringValue
1

@<SCITEGIC>MOL_PROPERTY
FRAGMENTS
SciTegic.value.StringValue
C37

@<SCITEGIC>MOL_PROPERTY
MW
SciTegic.value.StringValue
419.52

@<SCITEGIC>MOL_PROPERTY
GENERATION
SciTegic.value.StringValue
1

@<SCITEGIC>MOL_PROPERTY
FAMILY
SciTegic.value.StringValue
1

@<SCITEGIC>MOL_PROPERTY
LUDI3
SciTegic.value.StringValue
506

@<SCITEGIC>ATOM_PROPERTY
Formal Charge
SciTegic.value.StringValue
1 +1
2 0
3 0
4 0
5 0
6 0
7 0
8 0
9 0
10 0
11 0
12 0
13 0
14 0
15 0
16 0
17 0
18 0
19 0
20 0
21 0
22 0
23 0
24 0
25 0
26 -1
27 0
28 0
29 0
30 0
31 0
32 0
33 0
34 0
35 0
36 0
37 0
38 0
39 0
40 0
41 0
42 0
43 0
44 0
45 0
46 0
47 0
48 0
49 0
50 0
51 0
52 0
53 0
54 0
55 0
56 0
57 0
58 0
59 0
60 0
61 0
62 0
63 0

@<SCITEGIC>ATOM_PROPERTY
pdb_tempFactor
SciTegic.value.DoubleValue
1 0
2 0
3 0
4 0
5 0
6 0
7 0
8 0
9 0
10 0
11 0
12 0
13 0
14 0
15 0
16 0
17 0
18 0
19 0
20 0
21 0
22 0
23 0
24 0
25 0
26 0
27 0
28 0
29 0
30 0
31 0
32 0
33 0
34 0
35 0
36 0
37 0
38 0
39 0
40 0
41 0
42 0
43 0
44 0
45 0
46 0
47 0
48 0
49 0
50 0
51 0
52 0
53 0
54 0
55 0
56 0
57 0
58 0
59 0
60 0
61 0
62 0
63 0

@<SCITEGIC>ATOM_PROPERTY
pdb_occupancy
SciTegic.value.DoubleValue
1 1
2 1
3 1
4 1
5 1
6 1
7 1
8 1
9 1
10 1
11 1
12 1
13 1
14 1
15 1
16 1
17 1
18 1
19 1
20 1
21 1
22 1
23 1
24 1
25 1
26 1
27 1
28 1
29 1
30 1
31 1
32 1
33 1
34 1
35 1
36 1
37 1
38 1
39 1
40 1
41 1
42 1
43 1
44 1
45 1
46 1
47 1
48 1
49 1
50 1
51 1
52 1
53 1
54 1
55 1
56 1
57 1
58 1
59 1
60 1
61 1
62 1
63 1

@<TRIPOS>MOLECULE
Evo_3
63  64  1  0  0
SMALL
FORMAL_CHARGES
@<TRIPOS>ATOM
    1 N1        42.3725    36.1029    18.3833 N.4        1 SUBUNIT  1
    2 C2        42.9074    35.9569    17.0422 C.3        1 SUBUNIT  0
    3 C3        44.4288    35.6632    17.0672 C.3        1 SUBUNIT  0
    4 C4        44.7789    34.3179    17.7120 C.2        1 SUBUNIT  0
    5 C5        44.7296    33.1423    16.9599 C.2        1 SUBUNIT  0
    6 C6        45.2639    31.9555    17.4350 C.2        1 SUBUNIT  0
    7 C7        45.8273    31.9036    18.6975 C.2        1 SUBUNIT  0
    8 C8        45.7933    33.0318    19.5077 C.2        1 SUBUNIT  0
    9 C9        45.2712    34.2209    19.0170 C.2        1 SUBUNIT  0
   10 O10       46.3842    30.7166    19.1336 O.3        1 SUBUNIT  0
   11 C11       42.0751    34.9139    16.2804 C.2        1 SUBUNIT  0
   12 O12       41.7307    33.8619    16.8043 O.2        1 SUBUNIT  0
   13 N13       41.7455    35.2917    15.0287 N.am       1 SUBUNIT  0
   14 C14       40.8309    34.4982    14.2150 C.3        1 SUBUNIT  0
   15 C15       40.0582    35.4481    13.2834 C.3        1 SUBUNIT  0
   16 C16       38.9436    36.2600    13.9625 C.3        1 SUBUNIT  0
   17 C17       38.4157    37.3345    13.0081 C.3        1 SUBUNIT  0
   18 C18       37.7688    35.3837    14.4229 C.3        1 SUBUNIT  0
   19 C19       41.6131    33.4581    13.3920 C.2        1 SUBUNIT  0
   20 O20       41.8120    33.6140    12.1935 O.2        1 SUBUNIT  0
   21 N21       41.9994    32.3871    14.1224 N.am       1 SUBUNIT  0
   22 C22       42.6984    31.2302    13.5592 C.3        1 SUBUNIT  0
   23 C23       41.8884    30.5808    12.4204 C.3        1 SUBUNIT  0
   24 C24       44.1488    31.5723    13.1386 C.2        1 SUBUNIT  0.0000
   25 O25       44.7535    30.7923    12.4026 O.co2      1 SUBUNIT  -0.50
   26 O26       44.6659    32.6058    13.5599 O.co2      1 SUBUNIT  -0.50
   27 H27       42.4161    35.1894    18.8759 H          1 SUBUNIT  0
   28 H28       41.3851    36.4306    18.3446 H          1 SUBUNIT  0
   29 H29       42.9266    36.8102    18.9095 H          1 SUBUNIT  0
   30 H30       42.7465    36.9211    16.5586 H          1 SUBUNIT  0
   31 H31       44.3098    33.1341    15.9674 H          1 SUBUNIT  0
   32 H32       45.2557    31.0745    16.8100 H          1 SUBUNIT  0
   33 H33       46.1733    33.0124    20.5201 H          1 SUBUNIT  0
   34 H34       45.3045    35.0730    19.6726 H          1 SUBUNIT  0
   35 H35       47.1191    30.8875    19.7069 H          1 SUBUNIT  0
   36 H36       42.1128    36.1414    14.6521 H          1 SUBUNIT  0
   37 H37       40.1427    33.9676    14.8755 H          1 SUBUNIT  0
   38 H38       40.7701    36.1260    12.8087 H          1 SUBUNIT  0
   39 H39       39.6027    34.8864    12.4780 H          1 SUBUNIT  0
   40 H40       39.3736    36.7605    14.8289 H          1 SUBUNIT  0
   41 H41       39.2285    37.9464    12.6326 H          1 SUBUNIT  0
   42 H42       37.7139    37.9958    13.5132 H          1 SUBUNIT  0
   43 H43       37.9090    36.8916    12.1500 H          1 SUBUNIT  0
   44 H44       38.0647    34.6578    15.1803 H          1 SUBUNIT  0
   45 H45       36.9776    35.9961    14.8497 H          1 SUBUNIT  0
   46 H46       37.3211    34.8494    13.5854 H          1 SUBUNIT  0
   47 H47       41.8068    32.3971    15.1039 H          1 SUBUNIT  0
   48 H48       42.7623    30.5243    14.3873 H          1 SUBUNIT  0
   49 H49       42.3480    29.6479    12.0944 H          1 SUBUNIT  0
   50 H50       41.8135    31.2294    11.5478 H          1 SUBUNIT  0
   51 H51       40.8782    30.3426    12.7497 H          1 SUBUNIT  0
   52 C52       45.1892    36.8360    17.7290 C.3        1 SUBUNIT  0
   53 C53       45.0909    35.7427    15.6771 C.3        1 SUBUNIT  0
   54 C54       46.6484    36.6984    17.2794 C.3        1 SUBUNIT  0
   55 C55       46.5858    35.8536    16.0003 C.3        1 SUBUNIT  0
   56 H56       47.0950    37.6768    17.1035 H          1 SUBUNIT  0
   57 H57       47.2477    36.1965    18.0397 H          1 SUBUNIT  0
   58 H58       45.0716    36.9254    18.8071 H          1 SUBUNIT  0
   59 H59       44.8061    37.7750    17.3262 H          1 SUBUNIT  0
   60 H60       44.8678    34.9191    15.0041 H          1 SUBUNIT  0
   61 H61       44.7653    36.6474    15.1600 H          1 SUBUNIT  0
   62 H62       47.1636    36.2720    15.1846 H          1 SUBUNIT  0
   63 H63       47.0054    34.8650    16.1911 H          1 SUBUNIT  0
@<TRIPOS>BOND
    1     1     2 1
    2     1    27 1
    3     1    28 1
    4     1    29 1
    5     2     3 1
    6     2    11 1
    7     2    30 1
    8     3     4 1
    9     3    52 1
   10     3    53 1
   11     4     5 2
   12     4     9 1
   13     5     6 1
   14     5    31 1
   15     6     7 2
   16     6    32 1
   17     7     8 1
   18     7    10 1
   19     8     9 2
   20     8    33 1
   21     9    34 1
   22    10    35 1
   23    11    12 2
   24    11    13 1
   25    13    14 1
   26    13    36 1
   27    14    15 1
   28    14    19 1
   29    14    37 1
   30    15    16 1
   31    15    38 1
   32    15    39 1
   33    16    17 1
   34    16    18 1
   35    16    40 1
   36    17    41 1
   37    17    42 1
   38    17    43 1
   39    18    44 1
   40    18    45 1
   41    18    46 1
   42    19    20 2
   43    19    21 1
   44    21    22 1
   45    21    47 1
   46    22    23 1
   47    22    24 1
   48    22    48 1
   49    23    49 1
   50    23    50 1
   51    23    51 1
   52    24    25 2
   53    24    26 1
   54    52    54 1
   55    52    58 1
   56    52    59 1
   57    53    55 1
   58    53    60 1
   59    53    61 1
   60    54    55 1
   61    54    56 1
   62    54    57 1
   63    55    62 1
   64    55    63 1
@<TRIPOS>SUBSTRUCTURE
1   ****   1
@<SCITEGIC>MOL_PROPERTY
TopHits
SciTegic.value.StringValue
10

@<SCITEGIC>MOL_PROPERTY
-CDOCKER_ENERGY
SciTegic.value.StringValue
65.7049025

@<SCITEGIC>MOL_PROPERTY
-CDOCKER_INTERACTION_ENERGY
SciTegic.value.StringValue
79.0107354

@<SCITEGIC>MOL_PROPERTY
POSE_NUMBER
SciTegic.value.StringValue
2

@<SCITEGIC>MOL_PROPERTY
FRAGMENTS
SciTegic.value.StringValue
C37

@<SCITEGIC>MOL_PROPERTY
MW
SciTegic.value.StringValue
419.52

@<SCITEGIC>MOL_PROPERTY
GENERATION
SciTegic.value.StringValue
1

@<SCITEGIC>MOL_PROPERTY
FAMILY
SciTegic.value.StringValue
1

@<SCITEGIC>MOL_PROPERTY
LUDI3
SciTegic.value.StringValue
506

@<SCITEGIC>ATOM_PROPERTY
Formal Charge
SciTegic.value.StringValue
1 +1
2 0
3 0
4 0
5 0
6 0
7 0
8 0
9 0
10 0
11 0
12 0
13 0
14 0
15 0
16 0
17 0
18 0
19 0
20 0
21 0
22 0
23 0
24 0
25 0
26 -1
27 0
28 0
29 0
30 0
31 0
32 0
33 0
34 0
35 0
36 0
37 0
38 0
39 0
40 0
41 0
42 0
43 0
44 0
45 0
46 0
47 0
48 0
49 0
50 0
51 0
52 0
53 0
54 0
55 0
56 0
57 0
58 0
59 0
60 0
61 0
62 0
63 0

@<SCITEGIC>ATOM_PROPERTY
pdb_tempFactor
SciTegic.value.DoubleValue
1 0
2 0
3 0
4 0
5 0
6 0
7 0
8 0
9 0
10 0
11 0
12 0
13 0
14 0
15 0
16 0
17 0
18 0
19 0
20 0
21 0
22 0
23 0
24 0
25 0
26 0
27 0
28 0
29 0
30 0
31 0
32 0
33 0
34 0
35 0
36 0
37 0
38 0
39 0
40 0
41 0
42 0
43 0
44 0
45 0
46 0
47 0
48 0
49 0
50 0
51 0
52 0
53 0
54 0
55 0
56 0
57 0
58 0
59 0
60 0
61 0
62 0
63 0

@<SCITEGIC>ATOM_PROPERTY
pdb_occupancy
SciTegic.value.DoubleValue
1 1
2 1
3 1
4 1
5 1
6 1
7 1
8 1
9 1
10 1
11 1
12 1
13 1
14 1
15 1
16 1
17 1
18 1
19 1
20 1
21 1
22 1
23 1
24 1
25 1
26 1
27 1
28 1
29 1
30 1
31 1
32 1
33 1
34 1
35 1
36 1
37 1
38 1
39 1
40 1
41 1
42 1
43 1
44 1
45 1
46 1
47 1
48 1
49 1
50 1
51 1
52 1
53 1
54 1
55 1
56 1
57 1
58 1
59 1
60 1
61 1
62 1
63 1

@<TRIPOS>MOLECULE
Evo_3
63  64  1  0  0
SMALL
FORMAL_CHARGES
@<TRIPOS>ATOM
    1 N1        43.1052    36.0008    18.9197 N.4        1 SUBUNIT  1
    2 C2        43.5543    35.9795    17.5394 C.3        1 SUBUNIT  0
    3 C3        45.0603    35.6382    17.4549 C.3        1 SUBUNIT  0
    4 C4        45.3708    34.2350    17.9816 C.2        1 SUBUNIT  0
    5 C5        45.6822    34.0090    19.3243 C.2        1 SUBUNIT  0
    6 C6        46.0983    32.7615    19.7701 C.2        1 SUBUNIT  0
    7 C7        46.1777    31.6979    18.8818 C.2        1 SUBUNIT  0
    8 C8        45.7880    31.8783    17.5667 C.2        1 SUBUNIT  0
    9 C9        45.3864    33.1294    17.1257 C.2        1 SUBUNIT  0
   10 O10       46.6165    30.4534    19.2903 O.3        1 SUBUNIT  0
   11 C11       42.6187    35.0535    16.7435 C.2        1 SUBUNIT  0
   12 O12       42.4853    33.8737    17.0354 O.2        1 SUBUNIT  0
   13 N13       41.9386    35.6900    15.7673 N.am       1 SUBUNIT  0
   14 C14       40.8025    35.0832    15.0772 C.3        1 SUBUNIT  0
   15 C15       40.0759    36.2237    14.3377 C.3        1 SUBUNIT  0
   16 C16       38.8132    35.8325    13.5488 C.3        1 SUBUNIT  0
   17 C17       37.7490    35.1307    14.4009 C.3        1 SUBUNIT  0
   18 C18       38.1963    37.0671    12.8850 C.3        1 SUBUNIT  0
   19 C19       41.2556    33.9503    14.1252 C.2        1 SUBUNIT  0
   20 O20       41.4879    34.1591    12.9396 O.2        1 SUBUNIT  0
   21 N21       41.3464    32.7459    14.7334 N.am       1 SUBUNIT  0
   22 C22       41.7582    31.5298    14.0370 C.3        1 SUBUNIT  0
   23 C23       43.2141    31.6338    13.5656 C.3        1 SUBUNIT  0
   24 C24       41.6071    30.3085    14.9697 C.2        1 SUBUNIT  0.0000
   25 O25       41.3462    29.2145    14.4710 O.co2      1 SUBUNIT  -0.50
   26 O26       41.7677    30.4576    16.1811 O.co2      1 SUBUNIT  -0.50
   27 H27       43.7330    36.5875    19.5075 H          1 SUBUNIT  0
   28 H28       43.0633    35.0321    19.2995 H          1 SUBUNIT  0
   29 H29       42.1500    36.4133    18.9551 H          1 SUBUNIT  0
   30 H30       43.4147    36.9916    17.1579 H          1 SUBUNIT  0
   31 H31       45.6286    34.7981    20.0547 H          1 SUBUNIT  0
   32 H32       46.3491    32.6407    20.8145 H          1 SUBUNIT  0
   33 H33       45.8123    31.0455    16.8790 H          1 SUBUNIT  0
   34 H34       45.0931    33.2179    16.0925 H          1 SUBUNIT  0
   35 H35       47.3298    30.5435    19.9079 H          1 SUBUNIT  0
   36 H36       42.1435    36.6496    15.5777 H          1 SUBUNIT  0
   37 H37       40.1536    34.6688    15.8514 H          1 SUBUNIT  0
   38 H38       39.8160    36.9928    15.0621 H          1 SUBUNIT  0
   39 H39       40.7785    36.6994    13.6536 H          1 SUBUNIT  0
   40 H40       39.1239    35.1568    12.7546 H          1 SUBUNIT  0
   41 H41       38.1468    34.2867    14.9619 H          1 SUBUNIT  0
   42 H42       36.9463    34.7599    13.7646 H          1 SUBUNIT  0
   43 H43       37.3015    35.8134    15.1155 H          1 SUBUNIT  0
   44 H44       37.4297    36.7876    12.1617 H          1 SUBUNIT  0
   45 H45       37.7408    37.7253    13.6252 H          1 SUBUNIT  0
   46 H46       38.9544    37.6501    12.3708 H          1 SUBUNIT  0
   47 H47       41.1643    32.6754    15.7149 H          1 SUBUNIT  0
   48 H48       41.0924    31.4106    13.1820 H          1 SUBUNIT  0
   49 H49       43.5586    30.6954    13.1295 H          1 SUBUNIT  0
   50 H50       43.8839    31.8917    14.3869 H          1 SUBUNIT  0
   51 H51       43.3055    32.3940    12.7954 H          1 SUBUNIT  0
   52 C52       45.8886    36.7190    18.1936 C.3        1 SUBUNIT  0
   53 C53       45.6569    35.8442    16.0461 C.3        1 SUBUNIT  0
   54 C54       47.3188    36.5954    17.6561 C.3        1 SUBUNIT  0
   55 C55       47.1693    35.9124    16.2920 C.3        1 SUBUNIT  0
   56 H56       47.7924    37.5746    17.5749 H          1 SUBUNIT  0
   57 H57       47.9322    35.9874    18.3216 H          1 SUBUNIT  0
   58 H58       45.8421    36.7005    19.2798 H          1 SUBUNIT  0
   59 H59       45.5101    37.7047    17.9163 H          1 SUBUNIT  0
   60 H60       45.3768    35.1069    15.2975 H          1 SUBUNIT  0
   61 H61       45.3218    36.8031    15.6479 H          1 SUBUNIT  0
   62 H62       47.7036    36.4363    15.5056 H          1 SUBUNIT  0
   63 H63       47.5887    34.9072    16.3374 H          1 SUBUNIT  0
@<TRIPOS>BOND
    1     1     2 1
    2     1    27 1
    3     1    28 1
    4     1    29 1
    5     2     3 1
    6     2    11 1
    7     2    30 1
    8     3     4 1
    9     3    52 1
   10     3    53 1
   11     4     5 2
   12     4     9 1
   13     5     6 1
   14     5    31 1
   15     6     7 2
   16     6    32 1
   17     7     8 1
   18     7    10 1
   19     8     9 2
   20     8    33 1
   21     9    34 1
   22    10    35 1
   23    11    12 2
   24    11    13 1
   25    13    14 1
   26    13    36 1
   27    14    15 1
   28    14    19 1
   29    14    37 1
   30    15    16 1
   31    15    38 1
   32    15    39 1
   33    16    17 1
   34    16    18 1
   35    16    40 1
   36    17    41 1
   37    17    42 1
   38    17    43 1
   39    18    44 1
   40    18    45 1
   41    18    46 1
   42    19    20 2
   43    19    21 1
   44    21    22 1
   45    21    47 1
   46    22    23 1
   47    22    24 1
   48    22    48 1
   49    23    49 1
   50    23    50 1
   51    23    51 1
   52    24    25 2
   53    24    26 1
   54    52    54 1
   55    52    58 1
   56    52    59 1
   57    53    55 1
   58    53    60 1
   59    53    61 1
   60    54    55 1
   61    54    56 1
   62    54    57 1
   63    55    62 1
   64    55    63 1
@<TRIPOS>SUBSTRUCTURE
1   ****   1
@<SCITEGIC>MOL_PROPERTY
TopHits
SciTegic.value.StringValue
10

@<SCITEGIC>MOL_PROPERTY
-CDOCKER_ENERGY
SciTegic.value.StringValue
64.8997456

@<SCITEGIC>MOL_PROPERTY
-CDOCKER_INTERACTION_ENERGY
SciTegic.value.StringValue
78.9967089

@<SCITEGIC>MOL_PROPERTY
POSE_NUMBER
SciTegic.value.StringValue
3

@<SCITEGIC>MOL_PROPERTY
FRAGMENTS
SciTegic.value.StringValue
C37

@<SCITEGIC>MOL_PROPERTY
MW
SciTegic.value.StringValue
419.52

@<SCITEGIC>MOL_PROPERTY
GENERATION
SciTegic.value.StringValue
1

@<SCITEGIC>MOL_PROPERTY
FAMILY
SciTegic.value.StringValue
1

@<SCITEGIC>MOL_PROPERTY
LUDI3
SciTegic.value.StringValue
506

@<SCITEGIC>ATOM_PROPERTY
Formal Charge
SciTegic.value.StringValue
1 +1
2 0
3 0
4 0
5 0
6 0
7 0
8 0
9 0
10 0
11 0
12 0
13 0
14 0
15 0
16 0
17 0
18 0
19 0
20 0
21 0
22 0
23 0
24 0
25 0
26 -1
27 0
28 0
29 0
30 0
31 0
32 0
33 0
34 0
35 0
36 0
37 0
38 0
39 0
40 0
41 0
42 0
43 0
44 0
45 0
46 0
47 0
48 0
49 0
50 0
51 0
52 0
53 0
54 0
55 0
56 0
57 0
58 0
59 0
60 0
61 0
62 0
63 0

@<SCITEGIC>ATOM_PROPERTY
pdb_tempFactor
SciTegic.value.DoubleValue
1 0
2 0
3 0
4 0
5 0
6 0
7 0
8 0
9 0
10 0
11 0
12 0
13 0
14 0
15 0
16 0
17 0
18 0
19 0
20 0
21 0
22 0
23 0
24 0
25 0
26 0
27 0
28 0
29 0
30 0
31 0
32 0
33 0
34 0
35 0
36 0
37 0
38 0
39 0
40 0
41 0
42 0
43 0
44 0
45 0
46 0
47 0
48 0
49 0
50 0
51 0
52 0
53 0
54 0
55 0
56 0
57 0
58 0
59 0
60 0
61 0
62 0
63 0

@<SCITEGIC>ATOM_PROPERTY
pdb_occupancy
SciTegic.value.DoubleValue
1 1
2 1
3 1
4 1
5 1
6 1
7 1
8 1
9 1
10 1
11 1
12 1
13 1
14 1
15 1
16 1
17 1
18 1
19 1
20 1
21 1
22 1
23 1
24 1
25 1
26 1
27 1
28 1
29 1
30 1
31 1
32 1
33 1
34 1
35 1
36 1
37 1
38 1
39 1
40 1
41 1
42 1
43 1
44 1
45 1
46 1
47 1
48 1
49 1
50 1
51 1
52 1
53 1
54 1
55 1
56 1
57 1
58 1
59 1
60 1
61 1
62 1
63 1

@<TRIPOS>MOLECULE
Evo_3
63  64  1  0  0
SMALL
FORMAL_CHARGES
@<TRIPOS>ATOM
    1 N1        43.1461    35.9210    18.8583 N.4        1 SUBUNIT  1
    2 C2        43.7063    35.8508    17.5169 C.3        1 SUBUNIT  0
    3 C3        45.2416    35.6538    17.5378 C.3        1 SUBUNIT  0
    4 C4        45.6402    34.3051    18.1488 C.2        1 SUBUNIT  0
    5 C5        45.8262    34.1576    19.5237 C.2        1 SUBUNIT  0
    6 C6        46.2535    32.9587    20.0746 C.2        1 SUBUNIT  0
    7 C7        46.4899    31.8627    19.2627 C.2        1 SUBUNIT  0
    8 C8        46.2520    31.9633    17.8987 C.2        1 SUBUNIT  0
    9 C9        45.8301    33.1692    17.3545 C.2        1 SUBUNIT  0
   10 O10       46.9396    30.6847    19.8294 O.3        1 SUBUNIT  0
   11 C11       42.9846    34.7373    16.7412 C.2        1 SUBUNIT  0
   12 O12       42.8728    33.6135    17.2102 O.2        1 SUBUNIT  0
   13 N13       42.4860    35.1118    15.5471 N.am       1 SUBUNIT  0
   14 C14       41.7142    34.1596    14.7529 C.3        1 SUBUNIT  0
   15 C15       40.7365    34.9234    13.8424 C.3        1 SUBUNIT  0
   16 C16       39.5564    35.5739    14.5875 C.3        1 SUBUNIT  0
   17 C17       38.5653    36.1707    13.5773 C.3        1 SUBUNIT  0
   18 C18       38.8498    34.6031    15.5572 C.3        1 SUBUNIT  0
   19 C19       42.6409    33.2555    13.9241 C.2        1 SUBUNIT  0
   20 O20       43.8487    33.4562    13.8461 O.2        1 SUBUNIT  0
   21 N21       41.9633    32.2519    13.3251 N.am       1 SUBUNIT  0
   22 C22       42.5682    31.3052    12.3947 C.3        1 SUBUNIT  0
   23 C23       42.2569    29.8852    12.8884 C.3        1 SUBUNIT  0
   24 C24       42.0133    31.5336    10.9691 C.2        1 SUBUNIT  0.0000
   25 O25       42.2381    30.6865    10.1047 O.co2      1 SUBUNIT  -0.50
   26 O26       41.3672    32.5562    10.7330 O.co2      1 SUBUNIT  -0.50
   27 H27       43.1212    34.9660    19.2741 H          1 SUBUNIT  0
   28 H28       42.1704    36.2804    18.8062 H          1 SUBUNIT  0
   29 H29       43.6983    36.5594    19.4678 H          1 SUBUNIT  0
   30 H30       43.4753    36.8060    17.0432 H          1 SUBUNIT  0
   31 H31       45.6537    34.9742    20.1980 H          1 SUBUNIT  0
   32 H32       46.4047    32.8816    21.1398 H          1 SUBUNIT  0
   33 H33       46.3828    31.1191    17.2372 H          1 SUBUNIT  0
   34 H34       45.6481    33.1901    16.2924 H          1 SUBUNIT  0
   35 H35       47.5018    30.2162    19.2284 H          1 SUBUNIT  0
   36 H36       42.6376    36.0382    15.2043 H          1 SUBUNIT  0
   37 H37       41.1648    33.5110    15.4376 H          1 SUBUNIT  0
   38 H38       41.2828    35.6887    13.2892 H          1 SUBUNIT  0
   39 H39       40.3329    34.2541    13.0848 H          1 SUBUNIT  0
   40 H40       39.9484    36.4016    15.1809 H          1 SUBUNIT  0
   41 H41       37.7807    36.7365    14.0797 H          1 SUBUNIT  0
   42 H42       38.0859    35.3926    12.9840 H          1 SUBUNIT  0
   43 H43       39.0712    36.8501    12.8905 H          1 SUBUNIT  0
   44 H44       38.7165    33.6078    15.1455 H          1 SUBUNIT  0
   45 H45       39.4250    34.4841    16.4761 H          1 SUBUNIT  0
   46 H46       37.8614    34.9651    15.8391 H          1 SUBUNIT  0
   47 H47       40.9793    32.1670    13.4809 H          1 SUBUNIT  0
   48 H48       43.6473    31.4706    12.3761 H          1 SUBUNIT  0
   49 H49       42.7555    29.1349    12.2737 H          1 SUBUNIT  0
   50 H50       41.1848    29.6811    12.8639 H          1 SUBUNIT  0
   51 H51       42.5954    29.7479    13.9152 H          1 SUBUNIT  0
   52 C52       45.9390    36.8307    18.2584 C.3        1 SUBUNIT  0
   53 C53       45.8854    35.8465    16.1481 C.3        1 SUBUNIT  0
   54 C54       47.4021    36.7814    17.8041 C.3        1 SUBUNIT  0
   55 C55       47.3736    36.0514    16.4554 C.3        1 SUBUNIT  0
   56 H56       47.8248    37.7824    17.7219 H          1 SUBUNIT  0
   57 H57       48.0081    36.2250    18.5191 H          1 SUBUNIT  0
   58 H58       45.8315    36.8593    19.3402 H          1 SUBUNIT  0
   59 H59       45.5044    37.7681    17.9046 H          1 SUBUNIT  0
   60 H60       45.6987    35.0588    15.4213 H          1 SUBUNIT  0
   61 H61       45.4941    36.7581    15.6923 H          1 SUBUNIT  0
   62 H62       47.8909    36.5974    15.6731 H          1 SUBUNIT  0
   63 H63       47.8748    35.0870    16.5442 H          1 SUBUNIT  0
@<TRIPOS>BOND
    1     1     2 1
    2     1    27 1
    3     1    28 1
    4     1    29 1
    5     2     3 1
    6     2    11 1
    7     2    30 1
    8     3     4 1
    9     3    52 1
   10     3    53 1
   11     4     5 2
   12     4     9 1
   13     5     6 1
   14     5    31 1
   15     6     7 2
   16     6    32 1
   17     7     8 1
   18     7    10 1
   19     8     9 2
   20     8    33 1
   21     9    34 1
   22    10    35 1
   23    11    12 2
   24    11    13 1
   25    13    14 1
   26    13    36 1
   27    14    15 1
   28    14    19 1
   29    14    37 1
   30    15    16 1
   31    15    38 1
   32    15    39 1
   33    16    17 1
   34    16    18 1
   35    16    40 1
   36    17    41 1
   37    17    42 1
   38    17    43 1
   39    18    44 1
   40    18    45 1
   41    18    46 1
   42    19    20 2
   43    19    21 1
   44    21    22 1
   45    21    47 1
   46    22    23 1
   47    22    24 1
   48    22    48 1
   49    23    49 1
   50    23    50 1
   51    23    51 1
   52    24    25 2
   53    24    26 1
   54    52    54 1
   55    52    58 1
   56    52    59 1
   57    53    55 1
   58    53    60 1
   59    53    61 1
   60    54    55 1
   61    54    56 1
   62    54    57 1
   63    55    62 1
   64    55    63 1
@<TRIPOS>SUBSTRUCTURE
1   ****   1
@<SCITEGIC>MOL_PROPERTY
TopHits
SciTegic.value.StringValue
10

@<SCITEGIC>MOL_PROPERTY
-CDOCKER_ENERGY
SciTegic.value.StringValue
62.122236

@<SCITEGIC>MOL_PROPERTY
-CDOCKER_INTERACTION_ENERGY
SciTegic.value.StringValue
76.1199929

@<SCITEGIC>MOL_PROPERTY
POSE_NUMBER
SciTegic.value.StringValue
4

@<SCITEGIC>MOL_PROPERTY
FRAGMENTS
SciTegic.value.StringValue
C37

@<SCITEGIC>MOL_PROPERTY
MW
SciTegic.value.StringValue
419.52

@<SCITEGIC>MOL_PROPERTY
GENERATION
SciTegic.value.StringValue
1

@<SCITEGIC>MOL_PROPERTY
FAMILY
SciTegic.value.StringValue
1

@<SCITEGIC>MOL_PROPERTY
LUDI3
SciTegic.value.StringValue
506

@<SCITEGIC>ATOM_PROPERTY
Formal Charge
SciTegic.value.StringValue
1 +1
2 0
3 0
4 0
5 0
6 0
7 0
8 0
9 0
10 0
11 0
12 0
13 0
14 0
15 0
16 0
17 0
18 0
19 0
20 0
21 0
22 0
23 0
24 0
25 0
26 -1
27 0
28 0
29 0
30 0
31 0
32 0
33 0
34 0
35 0
36 0
37 0
38 0
39 0
40 0
41 0
42 0
43 0
44 0
45 0
46 0
47 0
48 0
49 0
50 0
51 0
52 0
53 0
54 0
55 0
56 0
57 0
58 0
59 0
60 0
61 0
62 0
63 0

@<SCITEGIC>ATOM_PROPERTY
pdb_tempFactor
SciTegic.value.DoubleValue
1 0
2 0
3 0
4 0
5 0
6 0
7 0
8 0
9 0
10 0
11 0
12 0
13 0
14 0
15 0
16 0
17 0
18 0
19 0
20 0
21 0
22 0
23 0
24 0
25 0
26 0
27 0
28 0
29 0
30 0
31 0
32 0
33 0
34 0
35 0
36 0
37 0
38 0
39 0
40 0
41 0
42 0
43 0
44 0
45 0
46 0
47 0
48 0
49 0
50 0
51 0
52 0
53 0
54 0
55 0
56 0
57 0
58 0
59 0
60 0
61 0
62 0
63 0

@<SCITEGIC>ATOM_PROPERTY
pdb_occupancy
SciTegic.value.DoubleValue
1 1
2 1
3 1
4 1
5 1
6 1
7 1
8 1
9 1
10 1
11 1
12 1
13 1
14 1
15 1
16 1
17 1
18 1
19 1
20 1
21 1
22 1
23 1
24 1
25 1
26 1
27 1
28 1
29 1
30 1
31 1
32 1
33 1
34 1
35 1
36 1
37 1
38 1
39 1
40 1
41 1
42 1
43 1
44 1
45 1
46 1
47 1
48 1
49 1
50 1
51 1
52 1
53 1
54 1
55 1
56 1
57 1
58 1
59 1
60 1
61 1
62 1
63 1

@<TRIPOS>MOLECULE
Evo_3
63  64  1  0  0
SMALL
FORMAL_CHARGES
@<TRIPOS>ATOM
    1 N1        43.1575    35.9814    18.9205 N.4        1 SUBUNIT  1
    2 C2        43.5707    35.8646    17.5319 C.3        1 SUBUNIT  0
    3 C3        45.0846    35.5692    17.4128 C.3        1 SUBUNIT  0
    4 C4        45.4844    34.2430    18.0737 C.2        1 SUBUNIT  0
    5 C5        45.6451    33.0703    17.3309 C.2        1 SUBUNIT  0
    6 C6        46.1265    31.9024    17.9058 C.2        1 SUBUNIT  0
    7 C7        46.4440    31.8730    19.2565 C.2        1 SUBUNIT  0
    8 C8        46.2181    32.9994    20.0287 C.2        1 SUBUNIT  0
    9 C9        45.7437    34.1649    19.4433 C.2        1 SUBUNIT  0
   10 O10       46.9615    30.7370    19.8489 O.3        1 SUBUNIT  0
   11 C11       42.6961    34.8049    16.8427 C.2        1 SUBUNIT  0
   12 O12       42.6623    33.6583    17.2608 O.2        1 SUBUNIT  0
   13 N13       41.9761    35.2530    15.7875 N.am       1 SUBUNIT  0
   14 C14       40.9652    34.4171    15.1288 C.3        1 SUBUNIT  0
   15 C15       40.4544    35.1335    13.8605 C.3        1 SUBUNIT  0
   16 C16       39.3276    36.1515    14.1276 C.3        1 SUBUNIT  0
   17 C17       39.1208    37.0533    12.9120 C.3        1 SUBUNIT  0
   18 C18       37.9851    35.4918    14.4821 C.3        1 SUBUNIT  0
   19 C19       41.4856    33.0037    14.7829 C.2        1 SUBUNIT  0
   20 O20       40.9221    32.0018    15.2061 O.2        1 SUBUNIT  0
   21 N21       42.5805    32.9986    13.9939 N.am       1 SUBUNIT  0
   22 C22       43.1431    31.7401    13.5049 C.3        1 SUBUNIT  0
   23 C23       42.4010    31.3315    12.2210 C.3        1 SUBUNIT  0
   24 C24       44.6628    31.8819    13.2694 C.2        1 SUBUNIT  0.0000
   25 O25       45.2422    31.0326    12.5934 O.co2      1 SUBUNIT  -0.50
   26 O26       45.2586    32.8347    13.7679 O.co2      1 SUBUNIT  -0.50
   27 H27       42.2186    36.4305    18.9632 H          1 SUBUNIT  0
   28 H28       43.8219    36.5686    19.4644 H          1 SUBUNIT  0
   29 H29       43.0927    35.0342    19.3488 H          1 SUBUNIT  0
   30 H30       43.3644    36.8316    17.0710 H          1 SUBUNIT  0
   31 H31       45.4150    33.0371    16.2799 H          1 SUBUNIT  0
   32 H32       46.2482    31.0324    17.2766 H          1 SUBUNIT  0
   33 H33       46.4250    32.9735    21.0887 H          1 SUBUNIT  0
   34 H34       45.6018    35.0166    20.0821 H          1 SUBUNIT  0
   35 H35       47.5273    30.2759    19.2441 H          1 SUBUNIT  0
   36 H36       42.0906    36.1987    15.4841 H          1 SUBUNIT  0
   37 H37       40.1602    34.2941    15.8540 H          1 SUBUNIT  0
   38 H38       41.3019    35.6408    13.3960 H          1 SUBUNIT  0
   39 H39       40.1134    34.4244    13.1089 H          1 SUBUNIT  0
   40 H40       39.6423    36.7844    14.9576 H          1 SUBUNIT  0
   41 H41       38.4590    37.8887    13.1438 H          1 SUBUNIT  0
   42 H42       38.6860    36.5017    12.0784 H          1 SUBUNIT  0
   43 H43       40.0748    37.4551    12.5850 H          1 SUBUNIT  0
   44 H44       38.0552    34.8519    15.3613 H          1 SUBUNIT  0
   45 H45       37.2244    36.2454    14.6787 H          1 SUBUNIT  0
   46 H46       37.6021    34.8997    13.6541 H          1 SUBUNIT  0
   47 H47       43.0161    33.8620    13.7411 H          1 SUBUNIT  0
   48 H48       43.0063    30.9839    14.2812 H          1 SUBUNIT  0
   49 H49       42.4410    32.1225    11.4724 H          1 SUBUNIT  0
   50 H50       41.3512    31.1256    12.4305 H          1 SUBUNIT  0
   51 H51       42.8246    30.4283    11.7803 H          1 SUBUNIT  0
   52 C52       45.9218    36.7343    17.9860 C.3        1 SUBUNIT  0
   53 C53       45.5828    35.6510    15.9558 C.3        1 SUBUNIT  0
   54 C54       47.3228    36.5564    17.3878 C.3        1 SUBUNIT  0
   55 C55       47.1048    35.7681    16.0893 C.3        1 SUBUNIT  0
   56 H56       47.8019    37.5191    17.2109 H          1 SUBUNIT  0
   57 H57       47.9606    35.9908    18.0676 H          1 SUBUNIT  0
   58 H58       45.9293    36.8211    19.0708 H          1 SUBUNIT  0
   59 H59       45.5105    37.6791    17.6235 H          1 SUBUNIT  0
   60 H60       45.2596    34.8458    15.3020 H          1 SUBUNIT  0
   61 H61       45.2031    36.5641    15.4922 H          1 SUBUNIT  0
   62 H62       47.5630    36.2431    15.2290 H          1 SUBUNIT  0
   63 H63       47.5569    34.7797    16.1717 H          1 SUBUNIT  0
@<TRIPOS>BOND
    1     1     2 1
    2     1    27 1
    3     1    28 1
    4     1    29 1
    5     2     3 1
    6     2    11 1
    7     2    30 1
    8     3     4 1
    9     3    52 1
   10     3    53 1
   11     4     5 2
   12     4     9 1
   13     5     6 1
   14     5    31 1
   15     6     7 2
   16     6    32 1
   17     7     8 1
   18     7    10 1
   19     8     9 2
   20     8    33 1
   21     9    34 1
   22    10    35 1
   23    11    12 2
   24    11    13 1
   25    13    14 1
   26    13    36 1
   27    14    15 1
   28    14    19 1
   29    14    37 1
   30    15    16 1
   31    15    38 1
   32    15    39 1
   33    16    17 1
   34    16    18 1
   35    16    40 1
   36    17    41 1
   37    17    42 1
   38    17    43 1
   39    18    44 1
   40    18    45 1
   41    18    46 1
   42    19    20 2
   43    19    21 1
   44    21    22 1
   45    21    47 1
   46    22    23 1
   47    22    24 1
   48    22    48 1
   49    23    49 1
   50    23    50 1
   51    23    51 1
   52    24    25 2
   53    24    26 1
   54    52    54 1
   55    52    58 1
   56    52    59 1
   57    53    55 1
   58    53    60 1
   59    53    61 1
   60    54    55 1
   61    54    56 1
   62    54    57 1
   63    55    62 1
   64    55    63 1
@<TRIPOS>SUBSTRUCTURE
1   ****   1
@<SCITEGIC>MOL_PROPERTY
TopHits
SciTegic.value.StringValue
10

@<SCITEGIC>MOL_PROPERTY
-CDOCKER_ENERGY
SciTegic.value.StringValue
60.4020614

@<SCITEGIC>MOL_PROPERTY
-CDOCKER_INTERACTION_ENERGY
SciTegic.value.StringValue
74.248146

@<SCITEGIC>MOL_PROPERTY
POSE_NUMBER
SciTegic.value.StringValue
5

@<SCITEGIC>MOL_PROPERTY
FRAGMENTS
SciTegic.value.StringValue
C37

@<SCITEGIC>MOL_PROPERTY
MW
SciTegic.value.StringValue
419.52

@<SCITEGIC>MOL_PROPERTY
GENERATION
SciTegic.value.StringValue
1

@<SCITEGIC>MOL_PROPERTY
FAMILY
SciTegic.value.StringValue
1

@<SCITEGIC>MOL_PROPERTY
LUDI3
SciTegic.value.StringValue
506

@<SCITEGIC>ATOM_PROPERTY
Formal Charge
SciTegic.value.StringValue
1 +1
2 0
3 0
4 0
5 0
6 0
7 0
8 0
9 0
10 0
11 0
12 0
13 0
14 0
15 0
16 0
17 0
18 0
19 0
20 0
21 0
22 0
23 0
24 0
25 0
26 -1
27 0
28 0
29 0
30 0
31 0
32 0
33 0
34 0
35 0
36 0
37 0
38 0
39 0
40 0
41 0
42 0
43 0
44 0
45 0
46 0
47 0
48 0
49 0
50 0
51 0
52 0
53 0
54 0
55 0
56 0
57 0
58 0
59 0
60 0
61 0
62 0
63 0

@<SCITEGIC>ATOM_PROPERTY
pdb_tempFactor
SciTegic.value.DoubleValue
1 0
2 0
3 0
4 0
5 0
6 0
7 0
8 0
9 0
10 0
11 0
12 0
13 0
14 0
15 0
16 0
17 0
18 0
19 0
20 0
21 0
22 0
23 0
24 0
25 0
26 0
27 0
28 0
29 0
30 0
31 0
32 0
33 0
34 0
35 0
36 0
37 0
38 0
39 0
40 0
41 0
42 0
43 0
44 0
45 0
46 0
47 0
48 0
49 0
50 0
51 0
52 0
53 0
54 0
55 0
56 0
57 0
58 0
59 0
60 0
61 0
62 0
63 0

@<SCITEGIC>ATOM_PROPERTY
pdb_occupancy
SciTegic.value.DoubleValue
1 1
2 1
3 1
4 1
5 1
6 1
7 1
8 1
9 1
10 1
11 1
12 1
13 1
14 1
15 1
16 1
17 1
18 1
19 1
20 1
21 1
22 1
23 1
24 1
25 1
26 1
27 1
28 1
29 1
30 1
31 1
32 1
33 1
34 1
35 1
36 1
37 1
38 1
39 1
40 1
41 1
42 1
43 1
44 1
45 1
46 1
47 1
48 1
49 1
50 1
51 1
52 1
53 1
54 1
55 1
56 1
57 1
58 1
59 1
60 1
61 1
62 1
63 1

@<TRIPOS>MOLECULE
Evo_3
63  64  1  0  0
SMALL
FORMAL_CHARGES
@<TRIPOS>ATOM
    1 N1        43.2939    35.9834    19.0883 N.4        1 SUBUNIT  1
    2 C2        43.8188    35.9147    17.7411 C.3        1 SUBUNIT  0
    3 C3        45.3357    35.6166    17.7031 C.3        1 SUBUNIT  0
    4 C4        45.6852    34.2335    18.2615 C.2        1 SUBUNIT  0
    5 C5        45.9071    33.1348    17.4266 C.2        1 SUBUNIT  0
    6 C6        46.3302    31.9096    17.9260 C.2        1 SUBUNIT  0
    7 C7        46.5413    31.7541    19.2869 C.2        1 SUBUNIT  0
    8 C8        46.2686    32.8115    20.1384 C.2        1 SUBUNIT  0
    9 C9        45.8279    34.0245    19.6334 C.2        1 SUBUNIT  0
   10 O10       46.9952    30.5591    19.8139 O.3        1 SUBUNIT  0
   11 C11       42.9318    34.9545    16.9395 C.2        1 SUBUNIT  0
   12 O12       42.8705    33.7592    17.1934 O.2        1 SUBUNIT  0
   13 N13       42.1972    35.5949    16.0047 N.am       1 SUBUNIT  0
   14 C14       41.0181    35.0031    15.3799 C.3        1 SUBUNIT  0
   15 C15       40.3927    36.0801    14.4708 C.3        1 SUBUNIT  0
   16 C16       39.1340    35.6751    13.6772 C.3        1 SUBUNIT  0
   17 C17       38.0154    35.0615    14.5355 C.3        1 SUBUNIT  0
   18 C18       38.5852    36.8842    12.9146 C.3        1 SUBUNIT  0
   19 C19       41.3209    33.6612    14.6706 C.2        1 SUBUNIT  0
   20 O20       40.4656    32.7898    14.6151 O.2        1 SUBUNIT  0
   21 N21       42.5724    33.5192    14.1753 N.am       1 SUBUNIT  0
   22 C22       43.0198    32.2278    13.6452 C.3        1 SUBUNIT  0
   23 C23       42.3463    31.9393    12.2936 C.3        1 SUBUNIT  0
   24 C24       44.5594    32.1901    13.5302 C.2        1 SUBUNIT  0.0000
   25 O25       45.2158    33.1215    13.9915 O.co2      1 SUBUNIT  -0.50
   26 O26       45.0907    31.2285    12.9757 O.co2      1 SUBUNIT  -0.50
   27 H27       43.8994    36.5866    19.6804 H          1 SUBUNIT  0
   28 H28       43.2244    35.0301    19.5029 H          1 SUBUNIT  0
   29 H29       42.3417    36.4049    19.0583 H          1 SUBUNIT  0
   30 H30       43.6753    36.9114    17.3246 H          1 SUBUNIT  0
   31 H31       45.7725    33.2021    16.3628 H          1 SUBUNIT  0
   32 H32       46.4914    31.0980    17.2309 H          1 SUBUNIT  0
   33 H33       46.4039    32.6942    21.2018 H          1 SUBUNIT  0
   34 H34       45.6189    34.8058    20.3399 H          1 SUBUNIT  0
   35 H35       47.5954    30.1383    19.2138 H          1 SUBUNIT  0
   36 H36       42.3898    36.5573    15.8140 H          1 SUBUNIT  0
   37 H37       40.3315    34.7891    16.2009 H          1 SUBUNIT  0
   38 H38       40.1557    36.9518    15.0827 H          1 SUBUNIT  0
   39 H39       41.1514    36.4173    13.7621 H          1 SUBUNIT  0
   40 H40       39.4517    34.9434    12.9373 H          1 SUBUNIT  0
   41 H41       37.5847    35.7889    15.2110 H          1 SUBUNIT  0
   42 H42       38.3581    34.2161    15.1326 H          1 SUBUNIT  0
   43 H43       37.1970    34.7088    13.9076 H          1 SUBUNIT  0
   44 H44       38.1184    37.6064    13.5852 H          1 SUBUNIT  0
   45 H45       39.3965    37.3947    12.4073 H          1 SUBUNIT  0
   46 H46       37.8454    36.5930    12.1691 H          1 SUBUNIT  0
   47 H47       43.2378    34.2623    14.2416 H          1 SUBUNIT  0
   48 H48       42.7363    31.4660    14.3741 H          1 SUBUNIT  0
   49 H49       42.3860    32.8027    11.6323 H          1 SUBUNIT  0
   50 H50       41.3012    31.6844    12.4438 H          1 SUBUNIT  0
   51 H51       42.8017    31.0954    11.7756 H          1 SUBUNIT  0
   52 C52       46.1245    36.7241    18.4459 C.3        1 SUBUNIT  0
   53 C53       45.9216    35.8398    16.2937 C.3        1 SUBUNIT  0
   54 C54       47.5502    36.6843    17.8827 C.3        1 SUBUNIT  0
   55 C55       47.4278    35.9879    16.5232 C.3        1 SUBUNIT  0
   56 H56       47.9584    37.6913    17.7863 H          1 SUBUNIT  0
   57 H57       48.2141    36.1201    18.5391 H          1 SUBUNIT  0
   58 H58       46.1085    36.6745    19.5324 H          1 SUBUNIT  0
   59 H59       45.6910    37.6955    18.2006 H          1 SUBUNIT  0
   60 H60       45.6653    35.0885    15.5519 H          1 SUBUNIT  0
   61 H61       45.5407    36.7800    15.8914 H          1 SUBUNIT  0
   62 H62       47.9176    36.5397    15.7255 H          1 SUBUNIT  0
   63 H63       47.9002    35.0063    16.5671 H          1 SUBUNIT  0
@<TRIPOS>BOND
    1     1     2 1
    2     1    27 1
    3     1    28 1
    4     1    29 1
    5     2     3 1
    6     2    11 1
    7     2    30 1
    8     3     4 1
    9     3    52 1
   10     3    53 1
   11     4     5 2
   12     4     9 1
   13     5     6 1
   14     5    31 1
   15     6     7 2
   16     6    32 1
   17     7     8 1
   18     7    10 1
   19     8     9 2
   20     8    33 1
   21     9    34 1
   22    10    35 1
   23    11    12 2
   24    11    13 1
   25    13    14 1
   26    13    36 1
   27    14    15 1
   28    14    19 1
   29    14    37 1
   30    15    16 1
   31    15    38 1
   32    15    39 1
   33    16    17 1
   34    16    18 1
   35    16    40 1
   36    17    41 1
   37    17    42 1
   38    17    43 1
   39    18    44 1
   40    18    45 1
   41    18    46 1
   42    19    20 2
   43    19    21 1
   44    21    22 1
   45    21    47 1
   46    22    23 1
   47    22    24 1
   48    22    48 1
   49    23    49 1
   50    23    50 1
   51    23    51 1
   52    24    25 2
   53    24    26 1
   54    52    54 1
   55    52    58 1
   56    52    59 1
   57    53    55 1
   58    53    60 1
   59    53    61 1
   60    54    55 1
   61    54    56 1
   62    54    57 1
   63    55    62 1
   64    55    63 1
@<TRIPOS>SUBSTRUCTURE
1   ****   1
@<SCITEGIC>MOL_PROPERTY
TopHits
SciTegic.value.StringValue
10

@<SCITEGIC>MOL_PROPERTY
-CDOCKER_ENERGY
SciTegic.value.StringValue
59.4448494

@<SCITEGIC>MOL_PROPERTY
-CDOCKER_INTERACTION_ENERGY
SciTegic.value.StringValue
74.4467886

@<SCITEGIC>MOL_PROPERTY
POSE_NUMBER
SciTegic.value.StringValue
6

@<SCITEGIC>MOL_PROPERTY
FRAGMENTS
SciTegic.value.StringValue
C37

@<SCITEGIC>MOL_PROPERTY
MW
SciTegic.value.StringValue
419.52

@<SCITEGIC>MOL_PROPERTY
GENERATION
SciTegic.value.StringValue
1

@<SCITEGIC>MOL_PROPERTY
FAMILY
SciTegic.value.StringValue
1

@<SCITEGIC>MOL_PROPERTY
LUDI3
SciTegic.value.StringValue
506

@<SCITEGIC>ATOM_PROPERTY
Formal Charge
SciTegic.value.StringValue
1 +1
2 0
3 0
4 0
5 0
6 0
7 0
8 0
9 0
10 0
11 0
12 0
13 0
14 0
15 0
16 0
17 0
18 0
19 0
20 0
21 0
22 0
23 0
24 0
25 0
26 -1
27 0
28 0
29 0
30 0
31 0
32 0
33 0
34 0
35 0
36 0
37 0
38 0
39 0
40 0
41 0
42 0
43 0
44 0
45 0
46 0
47 0
48 0
49 0
50 0
51 0
52 0
53 0
54 0
55 0
56 0
57 0
58 0
59 0
60 0
61 0
62 0
63 0

@<SCITEGIC>ATOM_PROPERTY
pdb_tempFactor
SciTegic.value.DoubleValue
1 0
2 0
3 0
4 0
5 0
6 0
7 0
8 0
9 0
10 0
11 0
12 0
13 0
14 0
15 0
16 0
17 0
18 0
19 0
20 0
21 0
22 0
23 0
24 0
25 0
26 0
27 0
28 0
29 0
30 0
31 0
32 0
33 0
34 0
35 0
36 0
37 0
38 0
39 0
40 0
41 0
42 0
43 0
44 0
45 0
46 0
47 0
48 0
49 0
50 0
51 0
52 0
53 0
54 0
55 0
56 0
57 0
58 0
59 0
60 0
61 0
62 0
63 0

@<SCITEGIC>ATOM_PROPERTY
pdb_occupancy
SciTegic.value.DoubleValue
1 1
2 1
3 1
4 1
5 1
6 1
7 1
8 1
9 1
10 1
11 1
12 1
13 1
14 1
15 1
16 1
17 1
18 1
19 1
20 1
21 1
22 1
23 1
24 1
25 1
26 1
27 1
28 1
29 1
30 1
31 1
32 1
33 1
34 1
35 1
36 1
37 1
38 1
39 1
40 1
41 1
42 1
43 1
44 1
45 1
46 1
47 1
48 1
49 1
50 1
51 1
52 1
53 1
54 1
55 1
56 1
57 1
58 1
59 1
60 1
61 1
62 1
63 1

@<TRIPOS>MOLECULE
Evo_3
63  64  1  0  0
SMALL
FORMAL_CHARGES
@<TRIPOS>ATOM
    1 N1        43.2953    35.9754    18.9685 N.4        1 SUBUNIT  1
    2 C2        43.8009    35.6751    17.6359 C.3        1 SUBUNIT  0
    3 C3        45.3503    35.5316    17.6092 C.3        1 SUBUNIT  0
    4 C4        45.8461    34.2399    18.2682 C.2        1 SUBUNIT  0
    5 C5        46.2437    33.1240    17.5216 C.2        1 SUBUNIT  0
    6 C6        46.7294    31.9754    18.1329 C.2        1 SUBUNIT  0
    7 C7        46.8351    31.9158    19.5143 C.2        1 SUBUNIT  0
    8 C8        46.4093    32.9933    20.2715 C.2        1 SUBUNIT  0
    9 C9        45.9136    34.1299    19.6549 C.2        1 SUBUNIT  0
   10 O10       47.3505    30.8013    20.1467 O.3        1 SUBUNIT  0
   11 C11       43.0151    34.4732    17.0754 C.2        1 SUBUNIT  0
   12 O12       43.3392    33.3187    17.3114 O.2        1 SUBUNIT  0
   13 N13       41.9225    34.8281    16.3644 N.am       1 SUBUNIT  0
   14 C14       40.8861    33.8617    15.9956 C.3        1 SUBUNIT  0
   15 C15       39.7632    34.5464    15.1948 C.3        1 SUBUNIT  0
   16 C16       40.0619    35.1059    13.7838 C.3        1 SUBUNIT  0
   17 C17       38.8030    35.8250    13.2622 C.3        1 SUBUNIT  0
   18 C18       41.2468    36.0781    13.7339 C.3        1 SUBUNIT  0
   19 C19       41.4188    32.5877    15.3094 C.2        1 SUBUNIT  0
   20 O20       41.0078    31.4784    15.6321 O.2        1 SUBUNIT  0
   21 N21       42.3661    32.8242    14.3801 N.am       1 SUBUNIT  0
   22 C22       43.0160    31.7441    13.6441 C.3        1 SUBUNIT  0
   23 C23       42.3060    31.5616    12.2961 C.3        1 SUBUNIT  0
   24 C24       44.5125    32.0652    13.4565 C.2        1 SUBUNIT  0.0000
   25 O25       45.1958    31.3149    12.7601 O.co2      1 SUBUNIT  -0.50
   26 O26       44.9852    33.0573    14.0081 O.co2      1 SUBUNIT  -0.50
   27 H27       43.8763    36.7059    19.4304 H          1 SUBUNIT  0
   28 H28       43.2816    35.1141    19.5538 H          1 SUBUNIT  0
   29 H29       42.3235    36.3404    18.8951 H          1 SUBUNIT  0
   30 H30       43.5425    36.5454    17.0311 H          1 SUBUNIT  0
   31 H31       46.1796    33.1078    16.4457 H          1 SUBUNIT  0
   32 H32       47.0172    31.1402    17.5105 H          1 SUBUNIT  0
   33 H33       46.4681    32.9567    21.3464 H          1 SUBUNIT  0
   34 H34       45.5898    34.9330    20.2842 H          1 SUBUNIT  0
   35 H35       48.0687    30.4420    19.6446 H          1 SUBUNIT  0
   36 H36       41.7522    35.7934    16.1681 H          1 SUBUNIT  0
   37 H37       40.4603    33.5450    16.9497 H          1 SUBUNIT  0
   38 H38       38.9171    33.8606    15.1452 H          1 SUBUNIT  0
   39 H39       39.4085    35.3742    15.7889 H          1 SUBUNIT  0
   40 H40       40.2951    34.2807    13.1117 H          1 SUBUNIT  0
   41 H41       38.9548    36.2307    12.2642 H          1 SUBUNIT  0
   42 H42       38.5353    36.6589    13.9124 H          1 SUBUNIT  0
   43 H43       37.9383    35.1637    13.2200 H          1 SUBUNIT  0
   44 H44       42.1985    35.5841    13.9173 H          1 SUBUNIT  0
   45 H45       41.3210    36.5333    12.7468 H          1 SUBUNIT  0
   46 H46       41.1260    36.8781    14.4646 H          1 SUBUNIT  0
   47 H47       42.6783    33.7601    14.2247 H          1 SUBUNIT  0
   48 H48       42.9496    30.8306    14.2377 H          1 SUBUNIT  0
   49 H49       41.2718    31.2558    12.4506 H          1 SUBUNIT  0
   50 H50       42.7854    30.7882    11.6951 H          1 SUBUNIT  0
   51 H51       42.3026    32.4874    11.7194 H          1 SUBUNIT  0
   52 C52       46.0151    36.7660    18.2674 C.3        1 SUBUNIT  0
   53 C53       45.9320    35.7083    16.1913 C.3        1 SUBUNIT  0
   54 C54       47.4465    36.8283    17.7211 C.3        1 SUBUNIT  0
   55 C55       47.4150    36.0137    16.4248 C.3        1 SUBUNIT  0
   56 H56       47.7449    37.8613    17.5453 H          1 SUBUNIT  0
   57 H57       48.1577    36.3949    18.4245 H          1 SUBUNIT  0
   58 H58       45.9854    36.7940    19.3550 H          1 SUBUNIT  0
   59 H59       45.4877    37.6649    17.9402 H          1 SUBUNIT  0
   60 H60       45.7630    34.8839    15.5057 H          1 SUBUNIT  0
   61 H61       45.4695    36.5749    15.7154 H          1 SUBUNIT  0
   62 H62       47.8725    36.5357    15.5915 H          1 SUBUNIT  0
   63 H63       47.9779    35.0893    16.5551 H          1 SUBUNIT  0
@<TRIPOS>BOND
    1     1     2 1
    2     1    27 1
    3     1    28 1
    4     1    29 1
    5     2     3 1
    6     2    11 1
    7     2    30 1
    8     3     4 1
    9     3    52 1
   10     3    53 1
   11     4     5 2
   12     4     9 1
   13     5     6 1
   14     5    31 1
   15     6     7 2
   16     6    32 1
   17     7     8 1
   18     7    10 1
   19     8     9 2
   20     8    33 1
   21     9    34 1
   22    10    35 1
   23    11    12 2
   24    11    13 1
   25    13    14 1
   26    13    36 1
   27    14    15 1
   28    14    19 1
   29    14    37 1
   30    15    16 1
   31    15    38 1
   32    15    39 1
   33    16    17 1
   34    16    18 1
   35    16    40 1
   36    17    41 1
   37    17    42 1
   38    17    43 1
   39    18    44 1
   40    18    45 1
   41    18    46 1
   42    19    20 2
   43    19    21 1
   44    21    22 1
   45    21    47 1
   46    22    23 1
   47    22    24 1
   48    22    48 1
   49    23    49 1
   50    23    50 1
   51    23    51 1
   52    24    25 2
   53    24    26 1
   54    52    54 1
   55    52    58 1
   56    52    59 1
   57    53    55 1
   58    53    60 1
   59    53    61 1
   60    54    55 1
   61    54    56 1
   62    54    57 1
   63    55    62 1
   64    55    63 1
@<TRIPOS>SUBSTRUCTURE
1   ****   1
@<SCITEGIC>MOL_PROPERTY
TopHits
SciTegic.value.StringValue
10

@<SCITEGIC>MOL_PROPERTY
-CDOCKER_ENERGY
SciTegic.value.StringValue
58.7157482

@<SCITEGIC>MOL_PROPERTY
-CDOCKER_INTERACTION_ENERGY
SciTegic.value.StringValue
75.1316145

@<SCITEGIC>MOL_PROPERTY
POSE_NUMBER
SciTegic.value.StringValue
7

@<SCITEGIC>MOL_PROPERTY
FRAGMENTS
SciTegic.value.StringValue
C37

@<SCITEGIC>MOL_PROPERTY
MW
SciTegic.value.StringValue
419.52

@<SCITEGIC>MOL_PROPERTY
GENERATION
SciTegic.value.StringValue
1

@<SCITEGIC>MOL_PROPERTY
FAMILY
SciTegic.value.StringValue
1

@<SCITEGIC>MOL_PROPERTY
LUDI3
SciTegic.value.StringValue
506

@<SCITEGIC>ATOM_PROPERTY
Formal Charge
SciTegic.value.StringValue
1 +1
2 0
3 0
4 0
5 0
6 0
7 0
8 0
9 0
10 0
11 0
12 0
13 0
14 0
15 0
16 0
17 0
18 0
19 0
20 0
21 0
22 0
23 0
24 0
25 0
26 -1
27 0
28 0
29 0
30 0
31 0
32 0
33 0
34 0
35 0
36 0
37 0
38 0
39 0
40 0
41 0
42 0
43 0
44 0
45 0
46 0
47 0
48 0
49 0
50 0
51 0
52 0
53 0
54 0
55 0
56 0
57 0
58 0
59 0
60 0
61 0
62 0
63 0

@<SCITEGIC>ATOM_PROPERTY
pdb_tempFactor
SciTegic.value.DoubleValue
1 0
2 0
3 0
4 0
5 0
6 0
7 0
8 0
9 0
10 0
11 0
12 0
13 0
14 0
15 0
16 0
17 0
18 0
19 0
20 0
21 0
22 0
23 0
24 0
25 0
26 0
27 0
28 0
29 0
30 0
31 0
32 0
33 0
34 0
35 0
36 0
37 0
38 0
39 0
40 0
41 0
42 0
43 0
44 0
45 0
46 0
47 0
48 0
49 0
50 0
51 0
52 0
53 0
54 0
55 0
56 0
57 0
58 0
59 0
60 0
61 0
62 0
63 0

@<SCITEGIC>ATOM_PROPERTY
pdb_occupancy
SciTegic.value.DoubleValue
1 1
2 1
3 1
4 1
5 1
6 1
7 1
8 1
9 1
10 1
11 1
12 1
13 1
14 1
15 1
16 1
17 1
18 1
19 1
20 1
21 1
22 1
23 1
24 1
25 1
26 1
27 1
28 1
29 1
30 1
31 1
32 1
33 1
34 1
35 1
36 1
37 1
38 1
39 1
40 1
41 1
42 1
43 1
44 1
45 1
46 1
47 1
48 1
49 1
50 1
51 1
52 1
53 1
54 1
55 1
56 1
57 1
58 1
59 1
60 1
61 1
62 1
63 1

@<TRIPOS>MOLECULE
Evo_3
63  64  1  0  0
SMALL
FORMAL_CHARGES
@<TRIPOS>ATOM
    1 N1        43.2436    35.9403    18.9959 N.4        1 SUBUNIT  1
    2 C2        43.7353    35.7536    17.6415 C.3        1 SUBUNIT  0
    3 C3        45.2743    35.5518    17.5975 C.3        1 SUBUNIT  0
    4 C4        45.7358    34.2350    18.2401 C.2        1 SUBUNIT  0
    5 C5        46.0534    33.1039    17.4793 C.2        1 SUBUNIT  0
    6 C6        46.5283    31.9366    18.0649 C.2        1 SUBUNIT  0
    7 C7        46.6969    31.8689    19.4429 C.2        1 SUBUNIT  0
    8 C8        46.3560    32.9650    20.2155 C.2        1 SUBUNIT  0
    9 C9        45.8724    34.1213    19.6222 C.2        1 SUBUNIT  0
   10 O10       47.1814    30.7355    20.0742 O.3        1 SUBUNIT  0
   11 C11       42.9312    34.6176    16.9819 C.2        1 SUBUNIT  0
   12 O12       43.1655    33.4440    17.2288 O.2        1 SUBUNIT  0
   13 N13       41.9375    35.0296    16.1634 N.am       1 SUBUNIT  0
   14 C14       40.9875    34.0487    15.6352 C.3        1 SUBUNIT  0
   15 C15       39.7851    34.7463    14.9767 C.3        1 SUBUNIT  0
   16 C16       39.9692    35.2878    13.5453 C.3        1 SUBUNIT  0
   17 C17       38.6826    36.0019    13.0982 C.3        1 SUBUNIT  0
   18 C18       41.1582    36.2388    13.4299 C.3        1 SUBUNIT  0
   19 C19       41.6805    33.0382    14.7032 C.2        1 SUBUNIT  0
   20 O20       42.6862    33.3353    14.0692 O.2        1 SUBUNIT  0
   21 N21       41.0759    31.8307    14.7169 N.am       1 SUBUNIT  0
   22 C22       41.6495    30.6220    14.1340 C.3        1 SUBUNIT  0
   23 C23       42.0859    30.7980    12.6660 C.3        1 SUBUNIT  0
   24 C24       42.7633    30.0876    15.0589 C.2        1 SUBUNIT  0.0000
   25 O25       43.9385    30.1515    14.6967 O.co2      1 SUBUNIT  -0.50
   26 O26       42.4339    29.6126    16.1462 O.co2      1 SUBUNIT  -0.50
   27 H27       43.2164    35.0249    19.4916 H          1 SUBUNIT  0
   28 H28       42.2765    36.3250    18.9607 H          1 SUBUNIT  0
   29 H29       43.8407    36.6099    19.5234 H          1 SUBUNIT  0
   30 H30       43.4999    36.6801    17.1153 H          1 SUBUNIT  0
   31 H31       45.9348    33.0923    16.4081 H          1 SUBUNIT  0
   32 H32       46.7564    31.1072    17.4110 H          1 SUBUNIT  0
   33 H33       46.4666    32.9220    21.2872 H          1 SUBUNIT  0
   34 H34       45.6161    34.9365    20.2700 H          1 SUBUNIT  0
   35 H35       47.4633    30.0794    19.4525 H          1 SUBUNIT  0
   36 H36       41.8149    35.9989    15.9524 H          1 SUBUNIT  0
   37 H37       40.6188    33.5096    16.5115 H          1 SUBUNIT  0
   38 H38       38.9361    34.0630    15.0001 H          1 SUBUNIT  0
   39 H39       39.4922    35.5749    15.6090 H          1 SUBUNIT  0
   40 H40       40.1561    34.4568    12.8666 H          1 SUBUNIT  0
   41 H41       38.7730    36.4042    12.0907 H          1 SUBUNIT  0
   42 H42       38.4526    36.8377    13.7606 H          1 SUBUNIT  0
   43 H43       37.8258    35.3280    13.1107 H          1 SUBUNIT  0
   44 H44       42.1092    35.7407    13.6104 H          1 SUBUNIT  0
   45 H45       41.2075    36.6619    12.4284 H          1 SUBUNIT  0
   46 H46       41.0575    37.0505    14.1482 H          1 SUBUNIT  0
   47 H47       40.2100    31.7333    15.2063 H          1 SUBUNIT  0
   48 H48       40.8308    29.9012    14.1589 H          1 SUBUNIT  0
   49 H49       41.2612    31.1579    12.0542 H          1 SUBUNIT  0
   50 H50       42.4073    29.8445    12.2464 H          1 SUBUNIT  0
   51 H51       42.9155    31.4943    12.5533 H          1 SUBUNIT  0
   52 C52       45.9980    36.7533    18.2523 C.3        1 SUBUNIT  0
   53 C53       45.8250    35.7141    16.1664 C.3        1 SUBUNIT  0
   54 C54       47.4216    36.7417    17.6836 C.3        1 SUBUNIT  0
   55 C55       47.3223    35.9656    16.3657 C.3        1 SUBUNIT  0
   56 H56       47.7966    37.7556    17.5390 H          1 SUBUNIT  0
   57 H57       48.1026    36.2325    18.3660 H          1 SUBUNIT  0
   58 H58       45.9873    36.7785    19.3402 H          1 SUBUNIT  0
   59 H59       45.5080    37.6783    17.9407 H          1 SUBUNIT  0
   60 H60       45.6025    34.8986    15.4804 H          1 SUBUNIT  0
   61 H61       45.3836    36.6014    15.7078 H          1 SUBUNIT  0
   62 H62       47.7695    36.4976    15.5333 H          1 SUBUNIT  0
   63 H63       47.8559    35.0194    16.4521 H          1 SUBUNIT  0
@<TRIPOS>BOND
    1     1     2 1
    2     1    27 1
    3     1    28 1
    4     1    29 1
    5     2     3 1
    6     2    11 1
    7     2    30 1
    8     3     4 1
    9     3    52 1
   10     3    53 1
   11     4     5 2
   12     4     9 1
   13     5     6 1
   14     5    31 1
   15     6     7 2
   16     6    32 1
   17     7     8 1
   18     7    10 1
   19     8     9 2
   20     8    33 1
   21     9    34 1
   22    10    35 1
   23    11    12 2
   24    11    13 1
   25    13    14 1
   26    13    36 1
   27    14    15 1
   28    14    19 1
   29    14    37 1
   30    15    16 1
   31    15    38 1
   32    15    39 1
   33    16    17 1
   34    16    18 1
   35    16    40 1
   36    17    41 1
   37    17    42 1
   38    17    43 1
   39    18    44 1
   40    18    45 1
   41    18    46 1
   42    19    20 2
   43    19    21 1
   44    21    22 1
   45    21    47 1
   46    22    23 1
   47    22    24 1
   48    22    48 1
   49    23    49 1
   50    23    50 1
   51    23    51 1
   52    24    25 2
   53    24    26 1
   54    52    54 1
   55    52    58 1
   56    52    59 1
   57    53    55 1
   58    53    60 1
   59    53    61 1
   60    54    55 1
   61    54    56 1
   62    54    57 1
   63    55    62 1
   64    55    63 1
@<TRIPOS>SUBSTRUCTURE
1   ****   1
@<SCITEGIC>MOL_PROPERTY
TopHits
SciTegic.value.StringValue
10

@<SCITEGIC>MOL_PROPERTY
-CDOCKER_ENERGY
SciTegic.value.StringValue
58.5027288

@<SCITEGIC>MOL_PROPERTY
-CDOCKER_INTERACTION_ENERGY
SciTegic.value.StringValue
76.6847712

@<SCITEGIC>MOL_PROPERTY
POSE_NUMBER
SciTegic.value.StringValue
8

@<SCITEGIC>MOL_PROPERTY
FRAGMENTS
SciTegic.value.StringValue
C37

@<SCITEGIC>MOL_PROPERTY
MW
SciTegic.value.StringValue
419.52

@<SCITEGIC>MOL_PROPERTY
GENERATION
SciTegic.value.StringValue
1

@<SCITEGIC>MOL_PROPERTY
FAMILY
SciTegic.value.StringValue
1

@<SCITEGIC>MOL_PROPERTY
LUDI3
SciTegic.value.StringValue
506

@<SCITEGIC>ATOM_PROPERTY
Formal Charge
SciTegic.value.StringValue
1 +1
2 0
3 0
4 0
5 0
6 0
7 0
8 0
9 0
10 0
11 0
12 0
13 0
14 0
15 0
16 0
17 0
18 0
19 0
20 0
21 0
22 0
23 0
24 0
25 0
26 -1
27 0
28 0
29 0
30 0
31 0
32 0
33 0
34 0
35 0
36 0
37 0
38 0
39 0
40 0
41 0
42 0
43 0
44 0
45 0
46 0
47 0
48 0
49 0
50 0
51 0
52 0
53 0
54 0
55 0
56 0
57 0
58 0
59 0
60 0
61 0
62 0
63 0

@<SCITEGIC>ATOM_PROPERTY
pdb_tempFactor
SciTegic.value.DoubleValue
1 0
2 0
3 0
4 0
5 0
6 0
7 0
8 0
9 0
10 0
11 0
12 0
13 0
14 0
15 0
16 0
17 0
18 0
19 0
20 0
21 0
22 0
23 0
24 0
25 0
26 0
27 0
28 0
29 0
30 0
31 0
32 0
33 0
34 0
35 0
36 0
37 0
38 0
39 0
40 0
41 0
42 0
43 0
44 0
45 0
46 0
47 0
48 0
49 0
50 0
51 0
52 0
53 0
54 0
55 0
56 0
57 0
58 0
59 0
60 0
61 0
62 0
63 0

@<SCITEGIC>ATOM_PROPERTY
pdb_occupancy
SciTegic.value.DoubleValue
1 1
2 1
3 1
4 1
5 1
6 1
7 1
8 1
9 1
10 1
11 1
12 1
13 1
14 1
15 1
16 1
17 1
18 1
19 1
20 1
21 1
22 1
23 1
24 1
25 1
26 1
27 1
28 1
29 1
30 1
31 1
32 1
33 1
34 1
35 1
36 1
37 1
38 1
39 1
40 1
41 1
42 1
43 1
44 1
45 1
46 1
47 1
48 1
49 1
50 1
51 1
52 1
53 1
54 1
55 1
56 1
57 1
58 1
59 1
60 1
61 1
62 1
63 1

@<TRIPOS>MOLECULE
Evo_3
63  64  1  0  0
SMALL
FORMAL_CHARGES
@<TRIPOS>ATOM
    1 N1        43.4214    35.9507    19.0406 N.4        1 SUBUNIT  1
    2 C2        44.0308    35.7619    17.7335 C.3        1 SUBUNIT  0
    3 C3        45.5798    35.6554    17.7602 C.3        1 SUBUNIT  0
    4 C4        46.0632    34.3179    18.3343 C.2        1 SUBUNIT  0
    5 C5        46.5285    33.2754    17.5222 C.2        1 SUBUNIT  0
    6 C6        46.9950    32.0836    18.0612 C.2        1 SUBUNIT  0
    7 C7        46.9886    31.8953    19.4382 C.2        1 SUBUNIT  0
    8 C8        46.5058    32.9055    20.2520 C.2        1 SUBUNIT  0
    9 C9        46.0350    34.0888    19.7075 C.2        1 SUBUNIT  0
   10 O10       47.4359    30.7232    20.0230 O.3        1 SUBUNIT  0
   11 C11       43.3852    34.5269    17.1040 C.2        1 SUBUNIT  0
   12 O12       43.4261    33.4429    17.6666 O.2        1 SUBUNIT  0
   13 N13       42.7581    34.7463    15.9345 N.am       1 SUBUNIT  0
   14 C14       41.9330    33.6827    15.3686 C.3        1 SUBUNIT  0
   15 C15       41.1354    34.2412    14.1821 C.3        1 SUBUNIT  0
   16 C16       40.0397    35.2299    14.6295 C.3        1 SUBUNIT  0
   17 C17       39.3843    35.9213    13.4271 C.3        1 SUBUNIT  0
   18 C18       38.9945    34.5380    15.5247 C.3        1 SUBUNIT  0
   19 C19       42.7632    32.4416    14.9891 C.2        1 SUBUNIT  0
   20 O20       42.3720    31.3146    15.2674 O.2        1 SUBUNIT  0
   21 N21       43.9252    32.7252    14.3666 N.am       1 SUBUNIT  0
   22 C22       44.8508    31.6651    13.9765 C.3        1 SUBUNIT  0
   23 C23       44.2575    30.8342    12.8246 C.3        1 SUBUNIT  0
   24 C24       46.2096    32.2743    13.5719 C.2        1 SUBUNIT  0.0000
   25 O25       46.3810    33.4869    13.6937 O.co2      1 SUBUNIT  -0.50
   26 O26       47.0842    31.5283    13.1345 O.co2      1 SUBUNIT  -0.50
   27 H27       43.6223    35.1319    19.6506 H          1 SUBUNIT  0
   28 H28       42.3890    36.0282    18.9353 H          1 SUBUNIT  0
   29 H29       43.7726    36.8209    19.4933 H          1 SUBUNIT  0
   30 H30       43.7425    36.6379    17.1503 H          1 SUBUNIT  0
   31 H31       46.5454    33.3550    16.4478 H          1 SUBUNIT  0
   32 H32       47.3530    31.3278    17.3763 H          1 SUBUNIT  0
   33 H33       46.4927    32.7711    21.3202 H          1 SUBUNIT  0
   34 H34       45.6413    34.8280    20.3803 H          1 SUBUNIT  0
   35 H35       47.8997    30.1797    19.4023 H          1 SUBUNIT  0
   36 H36       42.7895    35.6477    15.5022 H          1 SUBUNIT  0
   37 H37       41.2492    33.3663    16.1566 H          1 SUBUNIT  0
   38 H38       41.8170    34.7275    13.4821 H          1 SUBUNIT  0
   39 H39       40.6745    33.4208    13.6332 H          1 SUBUNIT  0
   40 H40       40.5025    36.0229    15.2193 H          1 SUBUNIT  0
   41 H41       38.8649    35.2129    12.7866 H          1 SUBUNIT  0
   42 H42       40.1272    36.4410    12.8209 H          1 SUBUNIT  0
   43 H43       38.6545    36.6608    13.7574 H          1 SUBUNIT  0
   44 H44       38.0552    35.0895    15.5511 H          1 SUBUNIT  0
   45 H45       38.7689    33.5266    15.1971 H          1 SUBUNIT  0
   46 H46       39.3528    34.4508    16.5500 H          1 SUBUNIT  0
   47 H47       44.1928    33.6764    14.2172 H          1 SUBUNIT  0
   48 H48       45.0124    31.0430    14.8590 H          1 SUBUNIT  0
   49 H49       44.0349    31.4548    11.9578 H          1 SUBUNIT  0
   50 H50       43.3312    30.3473    13.1274 H          1 SUBUNIT  0
   51 H51       44.9439    30.0480    12.5082 H          1 SUBUNIT  0
   52 C52       46.2197    36.8358    18.5246 C.3        1 SUBUNIT  0
   53 C53       46.1910    35.9301    16.3729 C.3        1 SUBUNIT  0
   54 C54       47.6689    36.9167    18.0255 C.3        1 SUBUNIT  0
   55 C55       47.6679    36.2075    16.6658 C.3        1 SUBUNIT  0
   56 H56       47.9986    37.9530    17.9452 H          1 SUBUNIT  0
   57 H57       48.3440    36.4077    18.7144 H          1 SUBUNIT  0
   58 H58       46.1586    36.7758    19.6088 H          1 SUBUNIT  0
   59 H59       45.7077    37.7597    18.2488 H          1 SUBUNIT  0
   60 H60       46.0238    35.1582    15.6258 H          1 SUBUNIT  0
   61 H61       45.7439    36.8334    15.9528 H          1 SUBUNIT  0
   62 H62       48.1403    36.7884    15.8833 H          1 SUBUNIT  0
   63 H63       48.2286    35.2759    16.7327 H          1 SUBUNIT  0
@<TRIPOS>BOND
    1     1     2 1
    2     1    27 1
    3     1    28 1
    4     1    29 1
    5     2     3 1
    6     2    11 1
    7     2    30 1
    8     3     4 1
    9     3    52 1
   10     3    53 1
   11     4     5 2
   12     4     9 1
   13     5     6 1
   14     5    31 1
   15     6     7 2
   16     6    32 1
   17     7     8 1
   18     7    10 1
   19     8     9 2
   20     8    33 1
   21     9    34 1
   22    10    35 1
   23    11    12 2
   24    11    13 1
   25    13    14 1
   26    13    36 1
   27    14    15 1
   28    14    19 1
   29    14    37 1
   30    15    16 1
   31    15    38 1
   32    15    39 1
   33    16    17 1
   34    16    18 1
   35    16    40 1
   36    17    41 1
   37    17    42 1
   38    17    43 1
   39    18    44 1
   40    18    45 1
   41    18    46 1
   42    19    20 2
   43    19    21 1
   44    21    22 1
   45    21    47 1
   46    22    23 1
   47    22    24 1
   48    22    48 1
   49    23    49 1
   50    23    50 1
   51    23    51 1
   52    24    25 2
   53    24    26 1
   54    52    54 1
   55    52    58 1
   56    52    59 1
   57    53    55 1
   58    53    60 1
   59    53    61 1
   60    54    55 1
   61    54    56 1
   62    54    57 1
   63    55    62 1
   64    55    63 1
@<TRIPOS>SUBSTRUCTURE
1   ****   1
@<SCITEGIC>MOL_PROPERTY
TopHits
SciTegic.value.StringValue
10

@<SCITEGIC>MOL_PROPERTY
-CDOCKER_ENERGY
SciTegic.value.StringValue
56.3443873

@<SCITEGIC>MOL_PROPERTY
-CDOCKER_INTERACTION_ENERGY
SciTegic.value.StringValue
68.1323709

@<SCITEGIC>MOL_PROPERTY
POSE_NUMBER
SciTegic.value.StringValue
9

@<SCITEGIC>MOL_PROPERTY
FRAGMENTS
SciTegic.value.StringValue
C37

@<SCITEGIC>MOL_PROPERTY
MW
SciTegic.value.StringValue
419.52

@<SCITEGIC>MOL_PROPERTY
GENERATION
SciTegic.value.StringValue
1

@<SCITEGIC>MOL_PROPERTY
FAMILY
SciTegic.value.StringValue
1

@<SCITEGIC>MOL_PROPERTY
LUDI3
SciTegic.value.StringValue
506

@<SCITEGIC>ATOM_PROPERTY
Formal Charge
SciTegic.value.StringValue
1 +1
2 0
3 0
4 0
5 0
6 0
7 0
8 0
9 0
10 0
11 0
12 0
13 0
14 0
15 0
16 0
17 0
18 0
19 0
20 0
21 0
22 0
23 0
24 0
25 0
26 -1
27 0
28 0
29 0
30 0
31 0
32 0
33 0
34 0
35 0
36 0
37 0
38 0
39 0
40 0
41 0
42 0
43 0
44 0
45 0
46 0
47 0
48 0
49 0
50 0
51 0
52 0
53 0
54 0
55 0
56 0
57 0
58 0
59 0
60 0
61 0
62 0
63 0

@<SCITEGIC>ATOM_PROPERTY
pdb_tempFactor
SciTegic.value.DoubleValue
1 0
2 0
3 0
4 0
5 0
6 0
7 0
8 0
9 0
10 0
11 0
12 0
13 0
14 0
15 0
16 0
17 0
18 0
19 0
20 0
21 0
22 0
23 0
24 0
25 0
26 0
27 0
28 0
29 0
30 0
31 0
32 0
33 0
34 0
35 0
36 0
37 0
38 0
39 0
40 0
41 0
42 0
43 0
44 0
45 0
46 0
47 0
48 0
49 0
50 0
51 0
52 0
53 0
54 0
55 0
56 0
57 0
58 0
59 0
60 0
61 0
62 0
63 0

@<SCITEGIC>ATOM_PROPERTY
pdb_occupancy
SciTegic.value.DoubleValue
1 1
2 1
3 1
4 1
5 1
6 1
7 1
8 1
9 1
10 1
11 1
12 1
13 1
14 1
15 1
16 1
17 1
18 1
19 1
20 1
21 1
22 1
23 1
24 1
25 1
26 1
27 1
28 1
29 1
30 1
31 1
32 1
33 1
34 1
35 1
36 1
37 1
38 1
39 1
40 1
41 1
42 1
43 1
44 1
45 1
46 1
47 1
48 1
49 1
50 1
51 1
52 1
53 1
54 1
55 1
56 1
57 1
58 1
59 1
60 1
61 1
62 1
63 1

@<TRIPOS>MOLECULE
Evo_3
63  64  1  0  0
SMALL
FORMAL_CHARGES
@<TRIPOS>ATOM
    1 N1        41.3848    35.8825    17.8252 N.4        1 SUBUNIT  1
    2 C2        42.4508    35.1668    17.1202 C.3        1 SUBUNIT  0
    3 C3        42.0012    34.3801    15.8397 C.3        1 SUBUNIT  0
    4 C4        40.7868    35.0209    15.1698 C.2        1 SUBUNIT  0
    5 C5        40.9386    36.0061    14.1927 C.2        1 SUBUNIT  0
    6 C6        39.8521    36.4935    13.4824 C.2        1 SUBUNIT  0
    7 C7        38.5779    36.0280    13.7593 C.2        1 SUBUNIT  0
    8 C8        38.3932    35.1206    14.7878 C.2        1 SUBUNIT  0
    9 C9        39.4842    34.6230    15.4848 C.2        1 SUBUNIT  0
   10 O10       37.4908    36.4504    13.0241 O.3        1 SUBUNIT  0
   11 C11       43.5866    36.1382    16.7804 C.2        1 SUBUNIT  0
   12 O12       43.4071    37.0697    16.0135 O.2        1 SUBUNIT  0
   13 N13       44.7777    35.8056    17.3262 N.am       1 SUBUNIT  0
   14 C14       46.0241    36.2161    16.6755 C.3        1 SUBUNIT  0
   15 C15       47.1054    36.6339    17.6913 C.3        1 SUBUNIT  0
   16 C16       46.6659    37.6942    18.7201 C.3        1 SUBUNIT  0
   17 C17       47.8877    38.2138    19.4940 C.3        1 SUBUNIT  0
   18 C18       45.8937    38.8608    18.0870 C.3        1 SUBUNIT  0
   19 C19       46.5053    35.0296    15.8243 C.2        1 SUBUNIT  0
   20 O20       46.8344    35.1516    14.6509 O.2        1 SUBUNIT  0
   21 N21       46.4569    33.8718    16.5152 N.am       1 SUBUNIT  0
   22 C22       46.6305    32.5620    15.9087 C.3        1 SUBUNIT  0
   23 C23       48.0121    32.0154    16.2881 C.3        1 SUBUNIT  0
   24 C24       45.5057    31.6493    16.4338 C.2        1 SUBUNIT  0.0000
   25 O25       45.2053    31.7135    17.6258 O.co2      1 SUBUNIT  -0.50
   26 O26       44.9276    30.9012    15.6461 O.co2      1 SUBUNIT  -0.50
   27 H27       40.8390    35.1993    18.3908 H          1 SUBUNIT  0
   28 H28       40.7579    36.3738    17.1532 H          1 SUBUNIT  0
   29 H29       41.7950    36.5945    18.4673 H          1 SUBUNIT  0
   30 H30       42.8691    34.4604    17.8375 H          1 SUBUNIT  0
   31 H31       41.9083    36.4030    13.9411 H          1 SUBUNIT  0
   32 H32       40.0223    37.2333    12.7157 H          1 SUBUNIT  0
   33 H33       37.3992    34.7788    15.0305 H          1 SUBUNIT  0
   34 H34       39.2781    33.9133    16.2691 H          1 SUBUNIT  0
   35 H35       37.7242    36.5466    12.1119 H          1 SUBUNIT  0
   36 H36       44.8031    35.1405    18.0710 H          1 SUBUNIT  0
   37 H37       45.8145    37.0489    16.0031 H          1 SUBUNIT  0
   38 H38       47.4639    35.7594    18.2372 H          1 SUBUNIT  0
   39 H39       47.9673    37.0091    17.1362 H          1 SUBUNIT  0
   40 H40       46.0009    37.2112    19.4355 H          1 SUBUNIT  0
   41 H41       48.5371    38.8067    18.8511 H          1 SUBUNIT  0
   42 H42       48.4892    37.3983    19.8899 H          1 SUBUNIT  0
   43 H43       47.5953    38.8383    20.3348 H          1 SUBUNIT  0
   44 H44       46.4927    39.3800    17.3494 H          1 SUBUNIT  0
   45 H45       44.9908    38.5213    17.5858 H          1 SUBUNIT  0
   46 H46       45.5902    39.5890    18.8352 H          1 SUBUNIT  0
   47 H47       46.2230    33.8845    17.4870 H          1 SUBUNIT  0
   48 H48       46.5374    32.6624    14.8250 H          1 SUBUNIT  0
   49 H49       48.8000    32.6771    15.9275 H          1 SUBUNIT  0
   50 H50       48.1820    31.0300    15.8540 H          1 SUBUNIT  0
   51 H51       48.1225    31.9297    17.3696 H          1 SUBUNIT  0
   52 C52       41.7418    32.8915    16.1348 C.3        1 SUBUNIT  0
   53 C53       43.1372    34.1593    14.8062 C.3        1 SUBUNIT  0
   54 C54       41.7477    32.1714    14.7841 C.3        1 SUBUNIT  0
   55 C55       42.7011    32.9909    13.9148 C.3        1 SUBUNIT  0
   56 H56       42.0722    31.1351    14.8862 H          1 SUBUNIT  0
   57 H57       40.7500    32.1611    14.3457 H          1 SUBUNIT  0
   58 H58       40.8523    32.6769    16.7204 H          1 SUBUNIT  0
   59 H59       42.5950    32.5108    16.6966 H          1 SUBUNIT  0
   60 H60       43.4287    35.0423    14.2434 H          1 SUBUNIT  0
   61 H61       44.0342    33.8441    15.3348 H          1 SUBUNIT  0
   62 H62       43.5522    32.3896    13.5963 H          1 SUBUNIT  0
   63 H63       42.1919    33.3510    13.0200 H          1 SUBUNIT  0
@<TRIPOS>BOND
    1     1     2 1
    2     1    27 1
    3     1    28 1
    4     1    29 1
    5     2     3 1
    6     2    11 1
    7     2    30 1
    8     3     4 1
    9     3    52 1
   10     3    53 1
   11     4     5 2
   12     4     9 1
   13     5     6 1
   14     5    31 1
   15     6     7 2
   16     6    32 1
   17     7     8 1
   18     7    10 1
   19     8     9 2
   20     8    33 1
   21     9    34 1
   22    10    35 1
   23    11    12 2
   24    11    13 1
   25    13    14 1
   26    13    36 1
   27    14    15 1
   28    14    19 1
   29    14    37 1
   30    15    16 1
   31    15    38 1
   32    15    39 1
   33    16    17 1
   34    16    18 1
   35    16    40 1
   36    17    41 1
   37    17    42 1
   38    17    43 1
   39    18    44 1
   40    18    45 1
   41    18    46 1
   42    19    20 2
   43    19    21 1
   44    21    22 1
   45    21    47 1
   46    22    23 1
   47    22    24 1
   48    22    48 1
   49    23    49 1
   50    23    50 1
   51    23    51 1
   52    24    25 2
   53    24    26 1
   54    52    54 1
   55    52    58 1
   56    52    59 1
   57    53    55 1
   58    53    60 1
   59    53    61 1
   60    54    55 1
   61    54    56 1
   62    54    57 1
   63    55    62 1
   64    55    63 1
@<TRIPOS>SUBSTRUCTURE
1   ****   1
@<SCITEGIC>MOL_PROPERTY
TopHits
SciTegic.value.StringValue
10

@<SCITEGIC>MOL_PROPERTY
-CDOCKER_ENERGY
SciTegic.value.StringValue
55.9589375

@<SCITEGIC>MOL_PROPERTY
-CDOCKER_INTERACTION_ENERGY
SciTegic.value.StringValue
69.6161552

@<SCITEGIC>MOL_PROPERTY
POSE_NUMBER
SciTegic.value.StringValue
10

@<SCITEGIC>MOL_PROPERTY
FRAGMENTS
SciTegic.value.StringValue
C37

@<SCITEGIC>MOL_PROPERTY
MW
SciTegic.value.StringValue
419.52

@<SCITEGIC>MOL_PROPERTY
GENERATION
SciTegic.value.StringValue
1

@<SCITEGIC>MOL_PROPERTY
FAMILY
SciTegic.value.StringValue
1

@<SCITEGIC>MOL_PROPERTY
LUDI3
SciTegic.value.StringValue
506

@<SCITEGIC>ATOM_PROPERTY
Formal Charge
SciTegic.value.StringValue
1 +1
2 0
3 0
4 0
5 0
6 0
7 0
8 0
9 0
10 0
11 0
12 0
13 0
14 0
15 0
16 0
17 0
18 0
19 0
20 0
21 0
22 0
23 0
24 0
25 0
26 -1
27 0
28 0
29 0
30 0
31 0
32 0
33 0
34 0
35 0
36 0
37 0
38 0
39 0
40 0
41 0
42 0
43 0
44 0
45 0
46 0
47 0
48 0
49 0
50 0
51 0
52 0
53 0
54 0
55 0
56 0
57 0
58 0
59 0
60 0
61 0
62 0
63 0

@<SCITEGIC>ATOM_PROPERTY
pdb_tempFactor
SciTegic.value.DoubleValue
1 0
2 0
3 0
4 0
5 0
6 0
7 0
8 0
9 0
10 0
11 0
12 0
13 0
14 0
15 0
16 0
17 0
18 0
19 0
20 0
21 0
22 0
23 0
24 0
25 0
26 0
27 0
28 0
29 0
30 0
31 0
32 0
33 0
34 0
35 0
36 0
37 0
38 0
39 0
40 0
41 0
42 0
43 0
44 0
45 0
46 0
47 0
48 0
49 0
50 0
51 0
52 0
53 0
54 0
55 0
56 0
57 0
58 0
59 0
60 0
61 0
62 0
63 0

@<SCITEGIC>ATOM_PROPERTY
pdb_occupancy
SciTegic.value.DoubleValue
1 1
2 1
3 1
4 1
5 1
6 1
7 1
8 1
9 1
10 1
11 1
12 1
13 1
14 1
15 1
16 1
17 1
18 1
19 1
20 1
21 1
22 1
23 1
24 1
25 1
26 1
27 1
28 1
29 1
30 1
31 1
32 1
33 1
34 1
35 1
36 1
37 1
38 1
39 1
40 1
41 1
42 1
43 1
44 1
45 1
46 1
47 1
48 1
49 1
50 1
51 1
52 1
53 1
54 1
55 1
56 1
57 1
58 1
59 1
60 1
61 1
62 1
63 1

@<TRIPOS>MOLECULE
Evo_5
75  76  1  0  0
SMALL
FORMAL_CHARGES
@<TRIPOS>ATOM
    1 N1        41.8900    36.1744    17.6176 N.4        1 SUBUNIT  1
    2 C2        42.0120    34.8385    17.0169 C.3        1 SUBUNIT  0
    3 C3        41.8206    34.7611    15.4793 C.3        1 SUBUNIT  0
    4 C4        41.8776    33.2944    15.0321 C.2        1 SUBUNIT  0
    5 C5        40.8239    32.4231    15.3060 C.2        1 SUBUNIT  0
    6 C6        40.9035    31.0755    14.9728 C.2        1 SUBUNIT  0
    7 C7        42.0198    30.5714    14.3254 C.2        1 SUBUNIT  0
    8 C8        43.0952    31.4054    14.0927 C.2        1 SUBUNIT  0
    9 C9        43.0308    32.7377    14.4692 C.2        1 SUBUNIT  0
   10 O10       42.0927    29.2445    13.9438 O.3        1 SUBUNIT  0
   11 C11       43.3253    34.1232    17.4273 C.2        1 SUBUNIT  0
   12 O12       43.4453    32.9100    17.3284 O.2        1 SUBUNIT  0
   13 N13       44.3106    34.9017    17.8908 N.am       1 SUBUNIT  0
   14 C14       45.4844    34.2483    18.4667 C.3        1 SUBUNIT  0
   15 C15       46.3566    33.5318    17.4046 C.3        1 SUBUNIT  0
   16 C16       46.9753    32.2188    17.9171 C.3        1 SUBUNIT  0
   17 C17       47.6940    31.4841    16.7786 C.3        1 SUBUNIT  0
   18 C18       47.9276    32.4325    19.1029 C.3        1 SUBUNIT  0
   19 C19       46.2517    35.3404    19.1829 C.2        1 SUBUNIT  0
   20 O20       46.4964    35.2993    20.3772 O.2        1 SUBUNIT  0
   21 N21       46.5353    36.3380    18.3330 N.am       1 SUBUNIT  0
   22 C22       46.7665    37.7071    18.7345 C.3        1 SUBUNIT  0
   23 C23       48.2167    38.1241    18.4498 C.3        1 SUBUNIT  0
   24 C24       45.8093    38.5749    17.8746 C.2        1 SUBUNIT  0.0000
   25 O25       45.6919    39.7652    18.1401 O.co2      1 SUBUNIT  -0.50
   26 O26       45.1981    38.0570    16.9337 O.co2      1 SUBUNIT  -0.50
   27 H27       40.9570    36.5865    17.4073 H          1 SUBUNIT  0
   28 H28       42.6281    36.8236    17.2769 H          1 SUBUNIT  0
   29 H29       41.9793    36.0932    18.6524 H          1 SUBUNIT  0
   30 H30       41.2021    34.2612    17.4612 H          1 SUBUNIT  0
   31 H31       39.9346    32.7761    15.8081 H          1 SUBUNIT  0
   32 H32       40.0797    30.4247    15.2112 H          1 SUBUNIT  0
   33 H33       43.9925    31.0127    13.6381 H          1 SUBUNIT  0
   34 H34       43.9291    33.3119    14.3709 H          1 SUBUNIT  0
   35 H35       41.2439    28.9320    13.6603 H          1 SUBUNIT  0
   36 H36       44.2386    35.9000    17.9250 H          1 SUBUNIT  0
   37 H37       45.1139    33.5463    19.2175 H          1 SUBUNIT  0
   38 H38       45.7455    33.2911    16.5353 H          1 SUBUNIT  0
   39 H39       47.1424    34.1818    17.0165 H          1 SUBUNIT  0
   40 H40       46.1606    31.5785    18.2583 H          1 SUBUNIT  0
   41 H41       48.5199    32.0784    16.3868 H          1 SUBUNIT  0
   42 H42       47.0121    31.2762    15.9540 H          1 SUBUNIT  0
   43 H43       48.1002    30.5321    17.1202 H          1 SUBUNIT  0
   44 H44       47.4206    32.8905    19.9515 H          1 SUBUNIT  0
   45 H45       48.3348    31.4824    19.4487 H          1 SUBUNIT  0
   46 H46       48.7681    33.0668    18.8258 H          1 SUBUNIT  0
   47 H47       46.4090    36.1844    17.3541 H          1 SUBUNIT  0
   48 H48       46.5154    37.8184    19.7910 H          1 SUBUNIT  0
   49 H49       48.3164    39.1668    18.7511 H          1 SUBUNIT  0
   50 H50       48.3764    38.0815    17.3799 H          1 SUBUNIT  0
   51 C51       42.8211    35.6442    14.7109 C.3        1 SUBUNIT  0
   52 C52       40.5032    35.4152    15.0043 C.3        1 SUBUNIT  0
   53 C53       42.2259    35.7321    13.3024 C.3        1 SUBUNIT  0
   54 C54       40.7070    35.7338    13.5152 C.3        1 SUBUNIT  0
   55 H55       42.5885    36.5929    12.7490 H          1 SUBUNIT  0
   56 H56       42.4952    34.8540    12.7185 H          1 SUBUNIT  0
   57 H57       43.8598    35.3214    14.7359 H          1 SUBUNIT  0
   58 H58       42.8251    36.6383    15.1571 H          1 SUBUNIT  0
   59 H59       39.6010    34.8342    15.1886 H          1 SUBUNIT  0
   60 H60       40.3595    36.3611    15.5273 H          1 SUBUNIT  0
   61 H61       40.2638    36.6958    13.2561 H          1 SUBUNIT  0
   62 H62       40.2369    34.9773    12.8856 H          1 SUBUNIT  0
   63 C63       49.3596    37.3614    19.1337 C.3        1 SUBUNIT  0
   64 C64       49.7149    35.8663    17.0719 C.3        1 SUBUNIT  0
   65 C65       50.9453    35.3991    19.2209 C.3        1 SUBUNIT  0
   66 C66       49.6478    35.9397    18.6066 C.3        1 SUBUNIT  0
   67 H67       49.1957    37.3557    20.2085 H          1 SUBUNIT  0
   68 H68       50.2650    37.9525    18.9865 H          1 SUBUNIT  0
   69 H69       48.8503    35.2805    18.9333 H          1 SUBUNIT  0
   70 H70       50.4544    36.5627    16.6771 H          1 SUBUNIT  0
   71 H71       48.7549    36.0975    16.6113 H          1 SUBUNIT  0
   72 H72       49.9868    34.8646    16.7397 H          1 SUBUNIT  0
   73 H73       50.8995    35.4094    20.3099 H          1 SUBUNIT  0
   74 H74       51.8037    36.0001    18.9185 H          1 SUBUNIT  0
   75 H75       51.1281    34.3714    18.9064 H          1 SUBUNIT  0
@<TRIPOS>BOND
    1     1     2 1
    2     1    27 1
    3     1    28 1
    4     1    29 1
    5     2     3 1
    6     2    11 1
    7     2    30 1
    8     3     4 1
    9     3    51 1
   10     3    52 1
   11     4     5 2
   12     4     9 1
   13     5     6 1
   14     5    31 1
   15     6     7 2
   16     6    32 1
   17     7     8 1
   18     7    10 1
   19     8     9 2
   20     8    33 1
   21     9    34 1
   22    10    35 1
   23    11    12 2
   24    11    13 1
   25    13    14 1
   26    13    36 1
   27    14    15 1
   28    14    19 1
   29    14    37 1
   30    15    16 1
   31    15    38 1
   32    15    39 1
   33    16    17 1
   34    16    18 1
   35    16    40 1
   36    17    41 1
   37    17    42 1
   38    17    43 1
   39    18    44 1
   40    18    45 1
   41    18    46 1
   42    19    20 2
   43    19    21 1
   44    21    22 1
   45    21    47 1
   46    22    23 1
   47    22    24 1
   48    22    48 1
   49    23    49 1
   50    23    50 1
   51    23    63 1
   52    24    25 2
   53    24    26 1
   54    51    53 1
   55    51    57 1
   56    51    58 1
   57    52    54 1
   58    52    59 1
   59    52    60 1
   60    53    54 1
   61    53    55 1
   62    53    56 1
   63    54    61 1
   64    54    62 1
   65    63    66 1
   66    63    67 1
   67    63    68 1
   68    64    66 1
   69    64    70 1
   70    64    71 1
   71    64    72 1
   72    65    66 1
   73    65    73 1
   74    65    74 1
   75    65    75 1
   76    66    69 1
@<TRIPOS>SUBSTRUCTURE
1   ****   1
@<SCITEGIC>MOL_PROPERTY
TopHits
SciTegic.value.StringValue
3

@<SCITEGIC>MOL_PROPERTY
-CDOCKER_ENERGY
SciTegic.value.StringValue
50.1936236

@<SCITEGIC>MOL_PROPERTY
-CDOCKER_INTERACTION_ENERGY
SciTegic.value.StringValue
68.5495125

@<SCITEGIC>MOL_PROPERTY
POSE_NUMBER
SciTegic.value.StringValue
1

@<SCITEGIC>MOL_PROPERTY
FRAGMENTS
SciTegic.value.StringValue
C37 T02

@<SCITEGIC>MOL_PROPERTY
MW
SciTegic.value.StringValue
475.63

@<SCITEGIC>MOL_PROPERTY
GENERATION
SciTegic.value.StringValue
2

@<SCITEGIC>MOL_PROPERTY
FAMILY
SciTegic.value.StringValue
2

@<SCITEGIC>MOL_PROPERTY
LUDI3
SciTegic.value.StringValue
494

@<SCITEGIC>ATOM_PROPERTY
Formal Charge
SciTegic.value.StringValue
1 +1
2 0
3 0
4 0
5 0
6 0
7 0
8 0
9 0
10 0
11 0
12 0
13 0
14 0
15 0
16 0
17 0
18 0
19 0
20 0
21 0
22 0
23 0
24 0
25 0
26 -1
27 0
28 0
29 0
30 0
31 0
32 0
33 0
34 0
35 0
36 0
37 0
38 0
39 0
40 0
41 0
42 0
43 0
44 0
45 0
46 0
47 0
48 0
49 0
50 0
51 0
52 0
53 0
54 0
55 0
56 0
57 0
58 0
59 0
60 0
61 0
62 0
63 0
64 0
65 0
66 0
67 0
68 0
69 0
70 0
71 0
72 0
73 0
74 0
75 0

@<SCITEGIC>ATOM_PROPERTY
pdb_tempFactor
SciTegic.value.DoubleValue
1 0
2 0
3 0
4 0
5 0
6 0
7 0
8 0
9 0
10 0
11 0
12 0
13 0
14 0
15 0
16 0
17 0
18 0
19 0
20 0
21 0
22 0
23 0
24 0
25 0
26 0
27 0
28 0
29 0
30 0
31 0
32 0
33 0
34 0
35 0
36 0
37 0
38 0
39 0
40 0
41 0
42 0
43 0
44 0
45 0
46 0
47 0
48 0
49 0
50 0
51 0
52 0
53 0
54 0
55 0
56 0
57 0
58 0
59 0
60 0
61 0
62 0
63 0
64 0
65 0
66 0
67 0
68 0
69 0
70 0
71 0
72 0
73 0
74 0
75 0

@<SCITEGIC>ATOM_PROPERTY
pdb_occupancy
SciTegic.value.DoubleValue
1 1
2 1
3 1
4 1
5 1
6 1
7 1
8 1
9 1
10 1
11 1
12 1
13 1
14 1
15 1
16 1
17 1
18 1
19 1
20 1
21 1
22 1
23 1
24 1
25 1
26 1
27 1
28 1
29 1
30 1
31 1
32 1
33 1
34 1
35 1
36 1
37 1
38 1
39 1
40 1
41 1
42 1
43 1
44 1
45 1
46 1
47 1
48 1
49 1
50 1
51 1
52 1
53 1
54 1
55 1
56 1
57 1
58 1
59 1
60 1
61 1
62 1
63 1
64 1
65 1
66 1
67 1
68 1
69 1
70 1
71 1
72 1
73 1
74 1
75 1

@<TRIPOS>MOLECULE
Evo_5
75  76  1  0  0
SMALL
FORMAL_CHARGES
@<TRIPOS>ATOM
    1 N1        39.9604    34.2801    16.9429 N.4        1 SUBUNIT  1
    2 C2        40.4300    33.9743    15.5893 C.3        1 SUBUNIT  0
    3 C3        41.6148    34.9188    15.2272 C.3        1 SUBUNIT  0
    4 C4        42.7279    34.8195    16.2576 C.2        1 SUBUNIT  0
    5 C5        43.7086    33.8361    16.1393 C.2        1 SUBUNIT  0
    6 C6        44.7491    33.7377    17.0522 C.2        1 SUBUNIT  0
    7 C7        44.8262    34.6312    18.1138 C.2        1 SUBUNIT  0
    8 C8        43.8543    35.6114    18.2450 C.2        1 SUBUNIT  0
    9 C9        42.8100    35.7011    17.3339 C.2        1 SUBUNIT  0
   10 O10       45.8552    34.5725    19.0366 O.3        1 SUBUNIT  0
   11 C11       40.7058    32.4696    15.5033 C.2        1 SUBUNIT  0
   12 O12       40.5524    31.7779    16.4932 O.2        1 SUBUNIT  0
   13 N13       41.0895    31.9765    14.3091 N.am       1 SUBUNIT  0
   14 C14       41.4260    30.5606    14.1674 C.3        1 SUBUNIT  0
   15 C15       41.5955    30.2276    12.6687 C.3        1 SUBUNIT  0
   16 C16       42.1391    28.8173    12.3576 C.3        1 SUBUNIT  0
   17 C17       41.2884    27.7124    12.9994 C.3        1 SUBUNIT  0
   18 C18       42.2635    28.6158    10.8418 C.3        1 SUBUNIT  0
   19 C19       42.6871    30.2504    14.9944 C.2        1 SUBUNIT  0
   20 O20       42.6282    29.6954    16.0859 O.2        1 SUBUNIT  0
   21 N21       43.8149    30.6651    14.3894 N.am       1 SUBUNIT  0
   22 C22       45.1232    30.5062    14.9987 C.3        1 SUBUNIT  0
   23 C23       45.5586    29.0244    14.9567 C.3        1 SUBUNIT  0
   24 C24       46.1028    31.4240    14.2383 C.2        1 SUBUNIT  0.0000
   25 O25       45.9728    31.5397    13.0189 O.co2      1 SUBUNIT  -0.50
   26 O26       46.9680    32.0273    14.8690 O.co2      1 SUBUNIT  -0.50
   27 H27       39.6270    35.2657    16.9784 H          1 SUBUNIT  0
   28 H28       40.7391    34.1581    17.6243 H          1 SUBUNIT  0
   29 H29       39.1896    33.6325    17.2059 H          1 SUBUNIT  0
   30 H30       39.5815    34.1498    14.9319 H          1 SUBUNIT  0
   31 H31       43.6829    33.1373    15.3199 H          1 SUBUNIT  0
   32 H32       45.4922    32.9683    16.8990 H          1 SUBUNIT  0
   33 H33       43.9040    36.3110    19.0643 H          1 SUBUNIT  0
   34 H34       42.0729    36.4772    17.4825 H          1 SUBUNIT  0
   35 H35       46.2493    33.7114    19.0589 H          1 SUBUNIT  0
   36 H36       41.1337    32.5726    13.5089 H          1 SUBUNIT  0
   37 H37       40.5930    29.9908    14.5827 H          1 SUBUNIT  0
   38 H38       40.6324    30.3418    12.1722 H          1 SUBUNIT  0
   39 H39       42.2482    30.9692    12.2060 H          1 SUBUNIT  0
   40 H40       43.1467    28.7262    12.7621 H          1 SUBUNIT  0
   41 H41       41.3117    27.7744    14.0872 H          1 SUBUNIT  0
   42 H42       41.6563    26.7239    12.7236 H          1 SUBUNIT  0
   43 H43       40.2486    27.7783    12.6892 H          1 SUBUNIT  0
   44 H44       42.6857    27.6382    10.6101 H          1 SUBUNIT  0
   45 H45       41.2947    28.6877    10.3492 H          1 SUBUNIT  0
   46 H46       42.9161    29.3695    10.3990 H          1 SUBUNIT  0
   47 H47       43.7796    31.0890    13.4850 H          1 SUBUNIT  0
   48 H48       45.0216    30.8577    16.0269 H          1 SUBUNIT  0
   49 H49       46.2414    28.8337    14.1285 H          1 SUBUNIT  0
   50 H50       44.6921    28.3980    14.7481 H          1 SUBUNIT  0
   51 C51       41.0436    36.3404    15.0905 C.3        1 SUBUNIT  0
   52 C52       42.1850    34.7710    13.8017 C.3        1 SUBUNIT  0
   53 C53       40.3382    36.3511    13.7296 C.3        1 SUBUNIT  0
   54 C54       41.1558    35.3909    12.8629 C.3        1 SUBUNIT  0
   55 H55       39.3155    35.9866    13.8283 H          1 SUBUNIT  0
   56 H56       40.2595    37.3434    13.2965 H          1 SUBUNIT  0
   57 H57       41.8637    37.0524    15.0821 H          1 SUBUNIT  0
   58 H58       40.3848    36.6423    15.8970 H          1 SUBUNIT  0
   59 H59       43.0857    35.3840    13.7385 H          1 SUBUNIT  0
   60 H60       42.4938    33.7747    13.5013 H          1 SUBUNIT  0
   61 H61       40.5149    34.6212    12.4331 H          1 SUBUNIT  0
   62 H62       41.6667    35.9151    12.0560 H          1 SUBUNIT  0
   63 C63       46.1587    28.5288    16.2818 C.3        1 SUBUNIT  0
   64 C64       47.8725    28.7938    18.1157 C.3        1 SUBUNIT  0
   65 C65       48.5835    29.0542    15.7049 C.3        1 SUBUNIT  0
   66 C66       47.4451    29.2524    16.7158 C.3        1 SUBUNIT  0
   67 H67       46.3537    27.4582    16.2068 H          1 SUBUNIT  0
   68 H68       45.4048    28.6408    17.0620 H          1 SUBUNIT  0
   69 H69       47.2346    30.3191    16.7847 H          1 SUBUNIT  0
   70 H70       48.7524    29.3400    18.4552 H          1 SUBUNIT  0
   71 H71       48.1119    27.7305    18.1262 H          1 SUBUNIT  0
   72 H72       47.0787    28.9654    18.8430 H          1 SUBUNIT  0
   73 H73       49.4910    29.5575    16.0384 H          1 SUBUNIT  0
   74 H74       48.3266    29.4667    14.7293 H          1 SUBUNIT  0
   75 H75       48.8140    27.9968    15.5725 H          1 SUBUNIT  0
@<TRIPOS>BOND
    1     1     2 1
    2     1    27 1
    3     1    28 1
    4     1    29 1
    5     2     3 1
    6     2    11 1
    7     2    30 1
    8     3     4 1
    9     3    51 1
   10     3    52 1
   11     4     5 2
   12     4     9 1
   13     5     6 1
   14     5    31 1
   15     6     7 2
   16     6    32 1
   17     7     8 1
   18     7    10 1
   19     8     9 2
   20     8    33 1
   21     9    34 1
   22    10    35 1
   23    11    12 2
   24    11    13 1
   25    13    14 1
   26    13    36 1
   27    14    15 1
   28    14    19 1
   29    14    37 1
   30    15    16 1
   31    15    38 1
   32    15    39 1
   33    16    17 1
   34    16    18 1
   35    16    40 1
   36    17    41 1
   37    17    42 1
   38    17    43 1
   39    18    44 1
   40    18    45 1
   41    18    46 1
   42    19    20 2
   43    19    21 1
   44    21    22 1
   45    21    47 1
   46    22    23 1
   47    22    24 1
   48    22    48 1
   49    23    49 1
   50    23    50 1
   51    23    63 1
   52    24    25 2
   53    24    26 1
   54    51    53 1
   55    51    57 1
   56    51    58 1
   57    52    54 1
   58    52    59 1
   59    52    60 1
   60    53    54 1
   61    53    55 1
   62    53    56 1
   63    54    61 1
   64    54    62 1
   65    63    66 1
   66    63    67 1
   67    63    68 1
   68    64    66 1
   69    64    70 1
   70    64    71 1
   71    64    72 1
   72    65    66 1
   73    65    73 1
   74    65    74 1
   75    65    75 1
   76    66    69 1
@<TRIPOS>SUBSTRUCTURE
1   ****   1
@<SCITEGIC>MOL_PROPERTY
TopHits
SciTegic.value.StringValue
3

@<SCITEGIC>MOL_PROPERTY
-CDOCKER_ENERGY
SciTegic.value.StringValue
47.6598152

@<SCITEGIC>MOL_PROPERTY
-CDOCKER_INTERACTION_ENERGY
SciTegic.value.StringValue
58.8278182

@<SCITEGIC>MOL_PROPERTY
POSE_NUMBER
SciTegic.value.StringValue
2

@<SCITEGIC>MOL_PROPERTY
FRAGMENTS
SciTegic.value.StringValue
C37 T02

@<SCITEGIC>MOL_PROPERTY
MW
SciTegic.value.StringValue
475.63

@<SCITEGIC>MOL_PROPERTY
GENERATION
SciTegic.value.StringValue
2

@<SCITEGIC>MOL_PROPERTY
FAMILY
SciTegic.value.StringValue
2

@<SCITEGIC>MOL_PROPERTY
LUDI3
SciTegic.value.StringValue
494

@<SCITEGIC>ATOM_PROPERTY
Formal Charge
SciTegic.value.StringValue
1 +1
2 0
3 0
4 0
5 0
6 0
7 0
8 0
9 0
10 0
11 0
12 0
13 0
14 0
15 0
16 0
17 0
18 0
19 0
20 0
21 0
22 0
23 0
24 0
25 0
26 -1
27 0
28 0
29 0
30 0
31 0
32 0
33 0
34 0
35 0
36 0
37 0
38 0
39 0
40 0
41 0
42 0
43 0
44 0
45 0
46 0
47 0
48 0
49 0
50 0
51 0
52 0
53 0
54 0
55 0
56 0
57 0
58 0
59 0
60 0
61 0
62 0
63 0
64 0
65 0
66 0
67 0
68 0
69 0
70 0
71 0
72 0
73 0
74 0
75 0

@<SCITEGIC>ATOM_PROPERTY
pdb_tempFactor
SciTegic.value.DoubleValue
1 0
2 0
3 0
4 0
5 0
6 0
7 0
8 0
9 0
10 0
11 0
12 0
13 0
14 0
15 0
16 0
17 0
18 0
19 0
20 0
21 0
22 0
23 0
24 0
25 0
26 0
27 0
28 0
29 0
30 0
31 0
32 0
33 0
34 0
35 0
36 0
37 0
38 0
39 0
40 0
41 0
42 0
43 0
44 0
45 0
46 0
47 0
48 0
49 0
50 0
51 0
52 0
53 0
54 0
55 0
56 0
57 0
58 0
59 0
60 0
61 0
62 0
63 0
64 0
65 0
66 0
67 0
68 0
69 0
70 0
71 0
72 0
73 0
74 0
75 0

@<SCITEGIC>ATOM_PROPERTY
pdb_occupancy
SciTegic.value.DoubleValue
1 1
2 1
3 1
4 1
5 1
6 1
7 1
8 1
9 1
10 1
11 1
12 1
13 1
14 1
15 1
16 1
17 1
18 1
19 1
20 1
21 1
22 1
23 1
24 1
25 1
26 1
27 1
28 1
29 1
30 1
31 1
32 1
33 1
34 1
35 1
36 1
37 1
38 1
39 1
40 1
41 1
42 1
43 1
44 1
45 1
46 1
47 1
48 1
49 1
50 1
51 1
52 1
53 1
54 1
55 1
56 1
57 1
58 1
59 1
60 1
61 1
62 1
63 1
64 1
65 1
66 1
67 1
68 1
69 1
70 1
71 1
72 1
73 1
74 1
75 1

@<TRIPOS>MOLECULE
Evo_5
75  76  1  0  0
SMALL
FORMAL_CHARGES
@<TRIPOS>ATOM
    1 N1        40.1168    34.2024    16.8574 N.4        1 SUBUNIT  1
    2 C2        40.8433    33.9646    15.6066 C.3        1 SUBUNIT  0
    3 C3        41.7797    35.1492    15.1991 C.3        1 SUBUNIT  0
    4 C4        42.9163    35.3258    16.1955 C.2        1 SUBUNIT  0
    5 C5        42.6247    35.7643    17.4803 C.2        1 SUBUNIT  0
    6 C6        43.6125    35.8895    18.4353 C.2        1 SUBUNIT  0
    7 C7        44.9379    35.6318    18.1251 C.2        1 SUBUNIT  0
    8 C8        45.2552    35.2260    16.8393 C.2        1 SUBUNIT  0
    9 C9        44.2551    35.0674    15.8866 C.2        1 SUBUNIT  0
   10 O10       45.9403    35.7864    19.0649 O.3        1 SUBUNIT  0
   11 C11       41.4913    32.5647    15.6722 C.2        1 SUBUNIT  0
   12 O12       40.8871    31.6365    16.1898 O.2        1 SUBUNIT  0
   13 N13       42.7138    32.4491    15.1159 N.am       1 SUBUNIT  0
   14 C14       43.3987    31.1846    14.9221 C.3        1 SUBUNIT  0
   15 C15       43.1621    30.6839    13.4828 C.3        1 SUBUNIT  0
   16 C16       41.6883    30.4057    13.1353 C.3        1 SUBUNIT  0
   17 C17       41.5205    30.1807    11.6296 C.3        1 SUBUNIT  0
   18 C18       41.1255    29.2147    13.9242 C.3        1 SUBUNIT  0
   19 C19       44.8987    31.4344    15.1297 C.2        1 SUBUNIT  0
   20 O20       45.5664    32.0311    14.2926 O.2        1 SUBUNIT  0
   21 N21       45.3639    30.9236    16.2852 N.am       1 SUBUNIT  0
   22 C22       46.7851    30.8517    16.5963 C.3        1 SUBUNIT  0
   23 C23       47.3584    32.2415    16.9385 C.3        1 SUBUNIT  0
   24 C24       46.9650    29.8583    17.7621 C.2        1 SUBUNIT  0.0000
   25 O25       46.1376    29.8591    18.6754 O.co2      1 SUBUNIT  -0.50
   26 O26       47.9215    29.0853    17.7366 O.co2      1 SUBUNIT  -0.50
   27 H27       39.5861    35.0980    16.7931 H          1 SUBUNIT  0
   28 H28       40.7826    34.2573    17.6572 H          1 SUBUNIT  0
   29 H29       39.4571    33.4155    17.0267 H          1 SUBUNIT  0
   30 H30       40.0689    33.8732    14.8457 H          1 SUBUNIT  0
   31 H31       41.6191    36.0232    17.7768 H          1 SUBUNIT  0
   32 H32       43.2901    36.2249    19.4033 H          1 SUBUNIT  0
   33 H33       46.2849    35.0320    16.5830 H          1 SUBUNIT  0
   34 H34       44.5445    34.7328    14.9048 H          1 SUBUNIT  0
   35 H35       45.5782    35.9573    19.9268 H          1 SUBUNIT  0
   36 H36       43.1882    33.2594    14.7819 H          1 SUBUNIT  0
   37 H37       43.0377    30.4686    15.6631 H          1 SUBUNIT  0
   38 H38       43.5484    31.4268    12.7828 H          1 SUBUNIT  0
   39 H39       43.7439    29.7776    13.3082 H          1 SUBUNIT  0
   40 H40       41.0951    31.2850    13.3780 H          1 SUBUNIT  0
   41 H41       42.0782    29.3066    11.2918 H          1 SUBUNIT  0
   42 H42       41.8659    31.0448    11.0599 H          1 SUBUNIT  0
   43 H43       40.4716    30.0272    11.3848 H          1 SUBUNIT  0
   44 H44       41.7092    28.3116    13.7454 H          1 SUBUNIT  0
   45 H45       41.1275    29.4064    14.9962 H          1 SUBUNIT  0
   46 H46       40.0954    29.0049    13.6358 H          1 SUBUNIT  0
   47 H47       44.7359    30.5293    16.9547 H          1 SUBUNIT  0
   48 H48       47.2750    30.4453    15.7080 H          1 SUBUNIT  0
   49 H49       46.8459    32.6452    17.8125 H          1 SUBUNIT  0
   50 H50       47.1400    32.9171    16.1132 H          1 SUBUNIT  0
   51 C51       40.9544    36.4384    15.1395 C.3        1 SUBUNIT  0
   52 C52       42.2336    35.0909    13.7194 C.3        1 SUBUNIT  0
   53 C53       40.1648    36.3889    13.8374 C.3        1 SUBUNIT  0
   54 C54       41.0755    35.6251    12.8806 C.3        1 SUBUNIT  0
   55 H55       39.2336    35.8430    13.9879 H          1 SUBUNIT  0
   56 H56       39.9020    37.3790    13.4693 H          1 SUBUNIT  0
   57 H57       41.6286    37.2816    15.1191 H          1 SUBUNIT  0
   58 H58       40.3318    36.6017    16.0008 H          1 SUBUNIT  0
   59 H59       43.0749    35.7679    13.5639 H          1 SUBUNIT  0
   60 H60       42.5331    34.1145    13.3504 H          1 SUBUNIT  0
   61 H61       40.5312    34.8040    12.4144 H          1 SUBUNIT  0
   62 H62       41.4655    36.2775    12.0994 H          1 SUBUNIT  0
   63 C63       48.8805    32.2156    17.1777 C.3        1 SUBUNIT  0
   64 C64       49.4590    34.4658    16.1093 C.3        1 SUBUNIT  0
   65 C65       48.9821    34.3287    18.6010 C.3        1 SUBUNIT  0
   66 C66       49.5347    33.5961    17.3730 C.3        1 SUBUNIT  0
   67 H67       49.3617    31.7116    16.3394 H          1 SUBUNIT  0
   68 H68       49.0941    31.6022    18.0536 H          1 SUBUNIT  0
   69 H69       50.5921    33.4132    17.5658 H          1 SUBUNIT  0
   70 H70       49.8826    33.9437    15.2512 H          1 SUBUNIT  0
   71 H71       50.0153    35.3949    16.2385 H          1 SUBUNIT  0
   72 H72       48.4326    34.7323    15.8618 H          1 SUBUNIT  0
   73 H73       49.0690    33.7161    19.4989 H          1 SUBUNIT  0
   74 H74       47.9312    34.5741    18.4657 H          1 SUBUNIT  0
   75 H75       49.5202    35.2600    18.7811 H          1 SUBUNIT  0
@<TRIPOS>BOND
    1     1     2 1
    2     1    27 1
    3     1    28 1
    4     1    29 1
    5     2     3 1
    6     2    11 1
    7     2    30 1
    8     3     4 1
    9     3    51 1
   10     3    52 1
   11     4     5 2
   12     4     9 1
   13     5     6 1
   14     5    31 1
   15     6     7 2
   16     6    32 1
   17     7     8 1
   18     7    10 1
   19     8     9 2
   20     8    33 1
   21     9    34 1
   22    10    35 1
   23    11    12 2
   24    11    13 1
   25    13    14 1
   26    13    36 1
   27    14    15 1
   28    14    19 1
   29    14    37 1
   30    15    16 1
   31    15    38 1
   32    15    39 1
   33    16    17 1
   34    16    18 1
   35    16    40 1
   36    17    41 1
   37    17    42 1
   38    17    43 1
   39    18    44 1
   40    18    45 1
   41    18    46 1
   42    19    20 2
   43    19    21 1
   44    21    22 1
   45    21    47 1
   46    22    23 1
   47    22    24 1
   48    22    48 1
   49    23    49 1
   50    23    50 1
   51    23    63 1
   52    24    25 2
   53    24    26 1
   54    51    53 1
   55    51    57 1
   56    51    58 1
   57    52    54 1
   58    52    59 1
   59    52    60 1
   60    53    54 1
   61    53    55 1
   62    53    56 1
   63    54    61 1
   64    54    62 1
   65    63    66 1
   66    63    67 1
   67    63    68 1
   68    64    66 1
   69    64    70 1
   70    64    71 1
   71    64    72 1
   72    65    66 1
   73    65    73 1
   74    65    74 1
   75    65    75 1
   76    66    69 1
@<TRIPOS>SUBSTRUCTURE
1   ****   1
@<SCITEGIC>MOL_PROPERTY
TopHits
SciTegic.value.StringValue
3

@<SCITEGIC>MOL_PROPERTY
-CDOCKER_ENERGY
SciTegic.value.StringValue
46.5886782

@<SCITEGIC>MOL_PROPERTY
-CDOCKER_INTERACTION_ENERGY
SciTegic.value.StringValue
59.441135

@<SCITEGIC>MOL_PROPERTY
POSE_NUMBER
SciTegic.value.StringValue
3

@<SCITEGIC>MOL_PROPERTY
FRAGMENTS
SciTegic.value.StringValue
C37 T02

@<SCITEGIC>MOL_PROPERTY
MW
SciTegic.value.StringValue
475.63

@<SCITEGIC>MOL_PROPERTY
GENERATION
SciTegic.value.StringValue
2

@<SCITEGIC>MOL_PROPERTY
FAMILY
SciTegic.value.StringValue
2

@<SCITEGIC>MOL_PROPERTY
LUDI3
SciTegic.value.StringValue
494

@<SCITEGIC>ATOM_PROPERTY
Formal Charge
SciTegic.value.StringValue
1 +1
2 0
3 0
4 0
5 0
6 0
7 0
8 0
9 0
10 0
11 0
12 0
13 0
14 0
15 0
16 0
17 0
18 0
19 0
20 0
21 0
22 0
23 0
24 0
25 0
26 -1
27 0
28 0
29 0
30 0
31 0
32 0
33 0
34 0
35 0
36 0
37 0
38 0
39 0
40 0
41 0
42 0
43 0
44 0
45 0
46 0
47 0
48 0
49 0
50 0
51 0
52 0
53 0
54 0
55 0
56 0
57 0
58 0
59 0
60 0
61 0
62 0
63 0
64 0
65 0
66 0
67 0
68 0
69 0
70 0
71 0
72 0
73 0
74 0
75 0

@<SCITEGIC>ATOM_PROPERTY
pdb_tempFactor
SciTegic.value.DoubleValue
1 0
2 0
3 0
4 0
5 0
6 0
7 0
8 0
9 0
10 0
11 0
12 0
13 0
14 0
15 0
16 0
17 0
18 0
19 0
20 0
21 0
22 0
23 0
24 0
25 0
26 0
27 0
28 0
29 0
30 0
31 0
32 0
33 0
34 0
35 0
36 0
37 0
38 0
39 0
40 0
41 0
42 0
43 0
44 0
45 0
46 0
47 0
48 0
49 0
50 0
51 0
52 0
53 0
54 0
55 0
56 0
57 0
58 0
59 0
60 0
61 0
62 0
63 0
64 0
65 0
66 0
67 0
68 0
69 0
70 0
71 0
72 0
73 0
74 0
75 0

@<SCITEGIC>ATOM_PROPERTY
pdb_occupancy
SciTegic.value.DoubleValue
1 1
2 1
3 1
4 1
5 1
6 1
7 1
8 1
9 1
10 1
11 1
12 1
13 1
14 1
15 1
16 1
17 1
18 1
19 1
20 1
21 1
22 1
23 1
24 1
25 1
26 1
27 1
28 1
29 1
30 1
31 1
32 1
33 1
34 1
35 1
36 1
37 1
38 1
39 1
40 1
41 1
42 1
43 1
44 1
45 1
46 1
47 1
48 1
49 1
50 1
51 1
52 1
53 1
54 1
55 1
56 1
57 1
58 1
59 1
60 1
61 1
62 1
63 1
64 1
65 1
66 1
67 1
68 1
69 1
70 1
71 1
72 1
73 1
74 1
75 1

@<TRIPOS>MOLECULE
Evo_6
72  73  1  0  0
SMALL
FORMAL_CHARGES
@<TRIPOS>ATOM
    1 N1        42.6460    36.0582    17.1941 N.4        1 SUBUNIT  1
    2 C2        42.4833    34.6150    17.0095 C.3        1 SUBUNIT  0
    3 C3        42.2784    34.1778    15.5429 C.3        1 SUBUNIT  0
    4 C4        41.0785    34.8386    14.9303 C.2        1 SUBUNIT  0
    5 C5        39.7993    34.5024    15.3650 C.2        1 SUBUNIT  0
    6 C6        38.6887    35.1542    14.8519 C.2        1 SUBUNIT  0
    7 C7        38.8526    36.1435    13.8942 C.2        1 SUBUNIT  0
    8 C8        40.1161    36.4395    13.4120 C.2        1 SUBUNIT  0
    9 C9        41.2282    35.7967    13.9344 C.2        1 SUBUNIT  0
   10 O10       37.7698    36.8733    13.4608 O.3        1 SUBUNIT  0
   11 C11       43.6712    33.9024    17.6824 C.2        1 SUBUNIT  0
   12 O12       44.1865    34.3769    18.6848 O.2        1 SUBUNIT  0
   13 N13       44.1088    32.7708    17.0714 N.am       1 SUBUNIT  0
   14 C14       45.3389    32.1005    17.5042 C.3        1 SUBUNIT  0
   15 C15       45.5889    30.8845    16.5938 C.3        1 SUBUNIT  0
   16 C16       46.8453    30.0623    16.9370 C.3        1 SUBUNIT  0
   17 C17       46.8416    29.5683    18.3913 C.3        1 SUBUNIT  0
   18 C18       46.9929    28.8802    15.9679 C.3        1 SUBUNIT  0
   19 C19       46.5089    33.0976    17.4654 C.2        1 SUBUNIT  0
   20 O20       47.3631    33.1485    18.3408 O.2        1 SUBUNIT  0
   21 N21       46.3852    33.9320    16.4172 N.am       1 SUBUNIT  0
   22 C22       46.8568    35.3021    16.4517 C.3        1 SUBUNIT  0
   23 C23       48.1432    35.4361    15.6275 C.3        1 SUBUNIT  0
   24 C24       45.7094    36.1643    15.8790 C.2        1 SUBUNIT  0.0000
   25 O25       45.2107    35.8384    14.8031 O.co2      1 SUBUNIT  -0.50
   26 O26       45.2891    37.1216    16.5281 O.co2      1 SUBUNIT  -0.50
   27 H27       42.7813    36.2545    18.2092 H          1 SUBUNIT  0
   28 H28       41.8047    36.5719    16.8637 H          1 SUBUNIT  0
   29 H29       43.4937    36.3900    16.6852 H          1 SUBUNIT  0
   30 H30       41.5822    34.3434    17.5528 H          1 SUBUNIT  0
   31 H31       42.1047    33.1038    15.4771 H          1 SUBUNIT  0
   32 H32       43.1615    34.3868    14.9412 H          1 SUBUNIT  0
   33 H33       39.6587    33.7478    16.1256 H          1 SUBUNIT  0
   34 H34       37.7069    34.9036    15.2273 H          1 SUBUNIT  0
   35 H35       40.2360    37.1947    12.6527 H          1 SUBUNIT  0
   36 H36       42.2121    36.0605    13.5721 H          1 SUBUNIT  0
   37 H37       37.3663    37.2649    14.2248 H          1 SUBUNIT  0
   38 H38       43.6286    32.4175    16.2708 H          1 SUBUNIT  0
   39 H39       45.1804    31.7961    18.5382 H          1 SUBUNIT  0
   40 H40       44.7165    30.2326    16.6312 H          1 SUBUNIT  0
   41 H41       45.6573    31.2219    15.5584 H          1 SUBUNIT  0
   42 H42       47.7191    30.7024    16.8088 H          1 SUBUNIT  0
   43 H43       45.9622    28.9600    18.6033 H          1 SUBUNIT  0
   44 H44       46.8579    30.3981    19.0975 H          1 SUBUNIT  0
   45 H45       47.7220    28.9587    18.5938 H          1 SUBUNIT  0
   46 H46       47.0109    29.2206    14.9314 H          1 SUBUNIT  0
   47 H47       47.9186    28.3333    16.1530 H          1 SUBUNIT  0
   48 H48       46.1635    28.1800    16.0765 H          1 SUBUNIT  0
   49 H49       45.7729    33.6934    15.6650 H          1 SUBUNIT  0
   50 H50       47.0223    35.5849    17.4942 H          1 SUBUNIT  0
   51 H51       48.4522    36.4756    15.6436 H          1 SUBUNIT  0
   52 H52       47.9239    35.1889    14.5883 H          1 SUBUNIT  0
   53 C53       49.3074    34.5543    16.1096 C.3        1 SUBUNIT  0
   54 C54       50.7767    33.8448    18.0435 C.3        1 SUBUNIT  0
   55 C55       50.6883    36.2785    17.3886 C.3        1 SUBUNIT  0
   56 C56       49.8894    34.9646    17.4756 C.3        1 SUBUNIT  0
   57 H57       50.1044    34.5801    15.3655 H          1 SUBUNIT  0
   58 H58       48.9808    33.5147    16.1440 H          1 SUBUNIT  0
   59 H59       49.0696    35.1114    18.1782 H          1 SUBUNIT  0
   60 H60       51.5818    33.6216    17.3427 H          1 SUBUNIT  0
   61 H61       50.1930    32.9297    18.1494 H          1 SUBUNIT  0
   62 H62       51.4829    36.1754    16.6483 H          1 SUBUNIT  0
   63 H63       50.0467    37.0896    17.0469 H          1 SUBUNIT  0
   64 C64       51.3708    34.2321    19.4038 C.3        1 SUBUNIT  0
   65 C65       51.2973    36.6638    18.7428 C.3        1 SUBUNIT  0
   66 C66       52.1705    35.5347    19.3005 C.3        1 SUBUNIT  0
   67 H67       50.5682    34.3522    20.1320 H          1 SUBUNIT  0
   68 H68       52.0106    33.4307    19.7737 H          1 SUBUNIT  0
   69 H69       52.5581    35.8128    20.2812 H          1 SUBUNIT  0
   70 H70       53.0352    35.3847    18.6530 H          1 SUBUNIT  0
   71 H71       51.8881    37.5742    18.6390 H          1 SUBUNIT  0
   72 H72       50.4983    36.8888    19.4505 H          1 SUBUNIT  0
@<TRIPOS>BOND
    1     1     2 1
    2     1    27 1
    3     1    28 1
    4     1    29 1
    5     2     3 1
    6     2    11 1
    7     2    30 1
    8     3     4 1
    9     3    31 1
   10     3    32 1
   11     4     5 2
   12     4     9 1
   13     5     6 1
   14     5    33 1
   15     6     7 2
   16     6    34 1
   17     7     8 1
   18     7    10 1
   19     8     9 2
   20     8    35 1
   21     9    36 1
   22    10    37 1
   23    11    12 2
   24    11    13 1
   25    13    14 1
   26    13    38 1
   27    14    15 1
   28    14    19 1
   29    14    39 1
   30    15    16 1
   31    15    40 1
   32    15    41 1
   33    16    17 1
   34    16    18 1
   35    16    42 1
   36    17    43 1
   37    17    44 1
   38    17    45 1
   39    18    46 1
   40    18    47 1
   41    18    48 1
   42    19    20 2
   43    19    21 1
   44    21    22 1
   45    21    49 1
   46    22    23 1
   47    22    24 1
   48    22    50 1
   49    23    51 1
   50    23    52 1
   51    23    53 1
   52    24    25 2
   53    24    26 1
   54    53    56 1
   55    53    57 1
   56    53    58 1
   57    54    56 1
   58    54    60 1
   59    54    61 1
   60    54    64 1
   61    55    56 1
   62    55    62 1
   63    55    63 1
   64    55    65 1
   65    56    59 1
   66    64    66 1
   67    64    67 1
   68    64    68 1
   69    65    66 1
   70    65    71 1
   71    65    72 1
   72    66    69 1
   73    66    70 1
@<TRIPOS>SUBSTRUCTURE
1   ****   1
@<SCITEGIC>MOL_PROPERTY
TopHits
SciTegic.value.StringValue
8

@<SCITEGIC>MOL_PROPERTY
-CDOCKER_ENERGY
SciTegic.value.StringValue
59.6981369

@<SCITEGIC>MOL_PROPERTY
-CDOCKER_INTERACTION_ENERGY
SciTegic.value.StringValue
46.0807168

@<SCITEGIC>MOL_PROPERTY
POSE_NUMBER
SciTegic.value.StringValue
1

@<SCITEGIC>MOL_PROPERTY
FRAGMENTS
SciTegic.value.StringValue
T02 C30

@<SCITEGIC>MOL_PROPERTY
MW
SciTegic.value.StringValue
461.6

@<SCITEGIC>MOL_PROPERTY
GENERATION
SciTegic.value.StringValue
2

@<SCITEGIC>MOL_PROPERTY
FAMILY
SciTegic.value.StringValue
3

@<SCITEGIC>MOL_PROPERTY
LUDI3
SciTegic.value.StringValue
446

@<SCITEGIC>ATOM_PROPERTY
Formal Charge
SciTegic.value.StringValue
1 +1
2 0
3 0
4 0
5 0
6 0
7 0
8 0
9 0
10 0
11 0
12 0
13 0
14 0
15 0
16 0
17 0
18 0
19 0
20 0
21 0
22 0
23 0
24 0
25 0
26 -1
27 0
28 0
29 0
30 0
31 0
32 0
33 0
34 0
35 0
36 0
37 0
38 0
39 0
40 0
41 0
42 0
43 0
44 0
45 0
46 0
47 0
48 0
49 0
50 0
51 0
52 0
53 0
54 0
55 0
56 0
57 0
58 0
59 0
60 0
61 0
62 0
63 0
64 0
65 0
66 0
67 0
68 0
69 0
70 0
71 0
72 0

@<SCITEGIC>ATOM_PROPERTY
pdb_tempFactor
SciTegic.value.DoubleValue
1 0
2 0
3 0
4 0
5 0
6 0
7 0
8 0
9 0
10 0
11 0
12 0
13 0
14 0
15 0
16 0
17 0
18 0
19 0
20 0
21 0
22 0
23 0
24 0
25 0
26 0
27 0
28 0
29 0
30 0
31 0
32 0
33 0
34 0
35 0
36 0
37 0
38 0
39 0
40 0
41 0
42 0
43 0
44 0
45 0
46 0
47 0
48 0
49 0
50 0
51 0
52 0
53 0
54 0
55 0
56 0
57 0
58 0
59 0
60 0
61 0
62 0
63 0
64 0
65 0
66 0
67 0
68 0
69 0
70 0
71 0
72 0

@<SCITEGIC>ATOM_PROPERTY
pdb_occupancy
SciTegic.value.DoubleValue
1 1
2 1
3 1
4 1
5 1
6 1
7 1
8 1
9 1
10 1
11 1
12 1
13 1
14 1
15 1
16 1
17 1
18 1
19 1
20 1
21 1
22 1
23 1
24 1
25 1
26 1
27 1
28 1
29 1
30 1
31 1
32 1
33 1
34 1
35 1
36 1
37 1
38 1
39 1
40 1
41 1
42 1
43 1
44 1
45 1
46 1
47 1
48 1
49 1
50 1
51 1
52 1
53 1
54 1
55 1
56 1
57 1
58 1
59 1
60 1
61 1
62 1
63 1
64 1
65 1
66 1
67 1
68 1
69 1
70 1
71 1
72 1

@<TRIPOS>MOLECULE
Evo_6
72  73  1  0  0
SMALL
FORMAL_CHARGES
@<TRIPOS>ATOM
    1 N1        42.9085    33.9299    17.5735 N.4        1 SUBUNIT  1
    2 C2        41.7339    33.9474    16.7107 C.3        1 SUBUNIT  0
    3 C3        41.6889    35.2948    15.9892 C.3        1 SUBUNIT  0
    4 C4        40.5159    35.4692    15.0695 C.2        1 SUBUNIT  0
    5 C5        39.2637    34.9201    15.3332 C.2        1 SUBUNIT  0
    6 C6        38.1915    35.1826    14.4948 C.2        1 SUBUNIT  0
    7 C7        38.3713    35.9501    13.3573 C.2        1 SUBUNIT  0
    8 C8        39.6180    36.4991    13.0986 C.2        1 SUBUNIT  0
    9 C9        40.6820    36.2483    13.9387 C.2        1 SUBUNIT  0
   10 O10       37.3208    36.1163    12.4792 O.3        1 SUBUNIT  0
   11 C11       41.6740    32.7088    15.7832 C.2        1 SUBUNIT  0
   12 O12       41.1529    31.6773    16.1849 O.2        1 SUBUNIT  0
   13 N13       42.2298    32.8210    14.5524 N.am       1 SUBUNIT  0
   14 C14       42.4611    31.5943    13.7756 C.3        1 SUBUNIT  0
   15 C15       42.3242    31.8307    12.2581 C.3        1 SUBUNIT  0
   16 C16       41.7779    30.6044    11.4948 C.3        1 SUBUNIT  0
   17 C17       41.6599    30.8939     9.9954 C.3        1 SUBUNIT  0
   18 C18       42.6243    29.3426    11.7130 C.3        1 SUBUNIT  0
   19 C19       43.8489    31.0761    14.1888 C.2        1 SUBUNIT  0
   20 O20       44.0170    29.9621    14.6688 O.2        1 SUBUNIT  0
   21 N21       44.7922    32.0338    14.0573 N.am       1 SUBUNIT  0
   22 C22       45.9148    32.1118    14.9813 C.3        1 SUBUNIT  0
   23 C23       47.1357    32.7428    14.2773 C.3        1 SUBUNIT  0
   24 C24       45.4006    32.9608    16.1561 C.2        1 SUBUNIT  0.0000
   25 O25       45.1711    34.1542    15.9576 O.co2      1 SUBUNIT  -0.50
   26 O26       45.1828    32.4166    17.2384 O.co2      1 SUBUNIT  -0.50
   27 H27       43.7487    34.2463    17.0506 H          1 SUBUNIT  0
   28 H28       43.0955    32.9700    17.9235 H          1 SUBUNIT  0
   29 H29       42.7460    34.5598    18.3870 H          1 SUBUNIT  0
   30 H30       40.8779    33.8702    17.3807 H          1 SUBUNIT  0
   31 H31       42.6118    35.4428    15.4262 H          1 SUBUNIT  0
   32 H32       41.6496    36.1009    16.7241 H          1 SUBUNIT  0
   33 H33       39.0901    34.3169    16.2121 H          1 SUBUNIT  0
   34 H34       37.2267    34.7573    14.7125 H          1 SUBUNIT  0
   35 H35       39.8140    37.1201    12.2519 H          1 SUBUNIT  0
   36 H36       41.6476    36.6731    13.7126 H          1 SUBUNIT  0
   37 H37       37.4804    36.8339    11.8843 H          1 SUBUNIT  0
   38 H38       42.5893    33.7027    14.2480 H          1 SUBUNIT  0
   39 H39       41.7118    30.8574    14.0712 H          1 SUBUNIT  0
   40 H40       41.6380    32.6624    12.0931 H          1 SUBUNIT  0
   41 H41       43.2717    32.1421    11.8238 H          1 SUBUNIT  0
   42 H42       40.7739    30.3968    11.8663 H          1 SUBUNIT  0
   43 H43       41.1086    31.8152     9.8062 H          1 SUBUNIT  0
   44 H44       41.1484    30.0849     9.4738 H          1 SUBUNIT  0
   45 H45       42.6468    30.9849     9.5525 H          1 SUBUNIT  0
   46 H46       42.6065    29.0214    12.7536 H          1 SUBUNIT  0
   47 H47       42.2444    28.5120    11.1174 H          1 SUBUNIT  0
   48 H48       43.6632    29.5068    11.4271 H          1 SUBUNIT  0
   49 H49       44.5735    32.8434    13.5192 H          1 SUBUNIT  0
   50 H50       46.1580    31.1017    15.3185 H          1 SUBUNIT  0
   51 H51       46.9232    33.7617    13.9578 H          1 SUBUNIT  0
   52 H52       47.3029    32.1827    13.3568 H          1 SUBUNIT  0
   53 C53       48.4524    32.7054    15.0822 C.3        1 SUBUNIT  0
   54 C54       49.8925    33.4906    17.0158 C.3        1 SUBUNIT  0
   55 C55       48.3699    35.1440    15.8889 C.3        1 SUBUNIT  0
   56 C56       48.5481    33.6664    16.2871 C.3        1 SUBUNIT  0
   57 H57       49.2732    32.9348    14.4013 H          1 SUBUNIT  0
   58 H58       48.6246    31.6838    15.4218 H          1 SUBUNIT  0
   59 H59       47.7722    33.4089    17.0053 H          1 SUBUNIT  0
   60 H60       50.7124    33.6931    16.3252 H          1 SUBUNIT  0
   61 H61       50.0062    32.4555    17.3388 H          1 SUBUNIT  0
   62 H62       49.1339    35.4204    15.1618 H          1 SUBUNIT  0
   63 H63       47.4094    35.3057    15.4028 H          1 SUBUNIT  0
   64 C64       50.0082    34.4218    18.2322 C.3        1 SUBUNIT  0
   65 C65       48.4609    36.0636    17.1135 C.3        1 SUBUNIT  0
   66 C66       49.8021    35.8876    17.8322 C.3        1 SUBUNIT  0
   67 H67       49.2636    34.1435    18.9789 H          1 SUBUNIT  0
   68 H68       50.9826    34.3015    18.7049 H          1 SUBUNIT  0
   69 H69       49.8392    36.5277    18.7150 H          1 SUBUNIT  0
   70 H70       50.6125    36.2084    17.1754 H          1 SUBUNIT  0
   71 H71       48.3338    37.1023    16.8124 H          1 SUBUNIT  0
   72 H72       47.6427    35.8394    17.7988 H          1 SUBUNIT  0
@<TRIPOS>BOND
    1     1     2 1
    2     1    27 1
    3     1    28 1
    4     1    29 1
    5     2     3 1
    6     2    11 1
    7     2    30 1
    8     3     4 1
    9     3    31 1
   10     3    32 1
   11     4     5 2
   12     4     9 1
   13     5     6 1
   14     5    33 1
   15     6     7 2
   16     6    34 1
   17     7     8 1
   18     7    10 1
   19     8     9 2
   20     8    35 1
   21     9    36 1
   22    10    37 1
   23    11    12 2
   24    11    13 1
   25    13    14 1
   26    13    38 1
   27    14    15 1
   28    14    19 1
   29    14    39 1
   30    15    16 1
   31    15    40 1
   32    15    41 1
   33    16    17 1
   34    16    18 1
   35    16    42 1
   36    17    43 1
   37    17    44 1
   38    17    45 1
   39    18    46 1
   40    18    47 1
   41    18    48 1
   42    19    20 2
   43    19    21 1
   44    21    22 1
   45    21    49 1
   46    22    23 1
   47    22    24 1
   48    22    50 1
   49    23    51 1
   50    23    52 1
   51    23    53 1
   52    24    25 2
   53    24    26 1
   54    53    56 1
   55    53    57 1
   56    53    58 1
   57    54    56 1
   58    54    60 1
   59    54    61 1
   60    54    64 1
   61    55    56 1
   62    55    62 1
   63    55    63 1
   64    55    65 1
   65    56    59 1
   66    64    66 1
   67    64    67 1
   68    64    68 1
   69    65    66 1
   70    65    71 1
   71    65    72 1
   72    66    69 1
   73    66    70 1
@<TRIPOS>SUBSTRUCTURE
1   ****   1
@<SCITEGIC>MOL_PROPERTY
TopHits
SciTegic.value.StringValue
8

@<SCITEGIC>MOL_PROPERTY
-CDOCKER_ENERGY
SciTegic.value.StringValue
58.2133986

@<SCITEGIC>MOL_PROPERTY
-CDOCKER_INTERACTION_ENERGY
SciTegic.value.StringValue
49.4096056

@<SCITEGIC>MOL_PROPERTY
POSE_NUMBER
SciTegic.value.StringValue
2

@<SCITEGIC>MOL_PROPERTY
FRAGMENTS
SciTegic.value.StringValue
T02 C30

@<SCITEGIC>MOL_PROPERTY
MW
SciTegic.value.StringValue
461.6

@<SCITEGIC>MOL_PROPERTY
GENERATION
SciTegic.value.StringValue
2

@<SCITEGIC>MOL_PROPERTY
FAMILY
SciTegic.value.StringValue
3

@<SCITEGIC>MOL_PROPERTY
LUDI3
SciTegic.value.StringValue
446

@<SCITEGIC>ATOM_PROPERTY
Formal Charge
SciTegic.value.StringValue
1 +1
2 0
3 0
4 0
5 0
6 0
7 0
8 0
9 0
10 0
11 0
12 0
13 0
14 0
15 0
16 0
17 0
18 0
19 0
20 0
21 0
22 0
23 0
24 0
25 0
26 -1
27 0
28 0
29 0
30 0
31 0
32 0
33 0
34 0
35 0
36 0
37 0
38 0
39 0
40 0
41 0
42 0
43 0
44 0
45 0
46 0
47 0
48 0
49 0
50 0
51 0
52 0
53 0
54 0
55 0
56 0
57 0
58 0
59 0
60 0
61 0
62 0
63 0
64 0
65 0
66 0
67 0
68 0
69 0
70 0
71 0
72 0

@<SCITEGIC>ATOM_PROPERTY
pdb_tempFactor
SciTegic.value.DoubleValue
1 0
2 0
3 0
4 0
5 0
6 0
7 0
8 0
9 0
10 0
11 0
12 0
13 0
14 0
15 0
16 0
17 0
18 0
19 0
20 0
21 0
22 0
23 0
24 0
25 0
26 0
27 0
28 0
29 0
30 0
31 0
32 0
33 0
34 0
35 0
36 0
37 0
38 0
39 0
40 0
41 0
42 0
43 0
44 0
45 0
46 0
47 0
48 0
49 0
50 0
51 0
52 0
53 0
54 0
55 0
56 0
57 0
58 0
59 0
60 0
61 0
62 0
63 0
64 0
65 0
66 0
67 0
68 0
69 0
70 0
71 0
72 0

@<SCITEGIC>ATOM_PROPERTY
pdb_occupancy
SciTegic.value.DoubleValue
1 1
2 1
3 1
4 1
5 1
6 1
7 1
8 1
9 1
10 1
11 1
12 1
13 1
14 1
15 1
16 1
17 1
18 1
19 1
20 1
21 1
22 1
23 1
24 1
25 1
26 1
27 1
28 1
29 1
30 1
31 1
32 1
33 1
34 1
35 1
36 1
37 1
38 1
39 1
40 1
41 1
42 1
43 1
44 1
45 1
46 1
47 1
48 1
49 1
50 1
51 1
52 1
53 1
54 1
55 1
56 1
57 1
58 1
59 1
60 1
61 1
62 1
63 1
64 1
65 1
66 1
67 1
68 1
69 1
70 1
71 1
72 1

@<TRIPOS>MOLECULE
Evo_6
72  73  1  0  0
SMALL
FORMAL_CHARGES
@<TRIPOS>ATOM
    1 N1        43.1318    36.0971    18.2286 N.4        1 SUBUNIT  1
    2 C2        42.3537    35.2872    17.3058 C.3        1 SUBUNIT  0
    3 C3        42.1135    36.0213    15.9647 C.3        1 SUBUNIT  0
    4 C4        40.8480    35.6818    15.2051 C.2        1 SUBUNIT  0
    5 C5        39.8453    34.8460    15.6960 C.2        1 SUBUNIT  0
    6 C6        38.6189    34.7690    15.0515 C.2        1 SUBUNIT  0
    7 C7        38.3935    35.4701    13.8755 C.2        1 SUBUNIT  0
    8 C8        39.4208    36.2224    13.3227 C.2        1 SUBUNIT  0
    9 C9        40.6376    36.3042    13.9812 C.2        1 SUBUNIT  0
   10 O10       37.1855    35.3165    13.2224 O.3        1 SUBUNIT  0
   11 C11       43.1114    33.9631    17.1560 C.2        1 SUBUNIT  0
   12 O12       43.8206    33.5480    18.0640 O.2        1 SUBUNIT  0
   13 N13       42.9855    33.3544    15.9586 N.am       1 SUBUNIT  0
   14 C14       43.8146    32.1999    15.6083 C.3        1 SUBUNIT  0
   15 C15       43.3992    31.6772    14.2205 C.3        1 SUBUNIT  0
   16 C16       42.1641    30.7562    14.2357 C.3        1 SUBUNIT  0
   17 C17       42.4958    29.3618    14.7802 C.3        1 SUBUNIT  0
   18 C18       40.9651    31.3530    14.9800 C.3        1 SUBUNIT  0
   19 C19       45.3099    32.5808    15.6423 C.2        1 SUBUNIT  0
   20 O20       46.1736    31.7598    15.9264 O.2        1 SUBUNIT  0
   21 N21       45.5234    33.8897    15.3918 N.am       1 SUBUNIT  0
   22 C22       46.7470    34.5747    15.7789 C.3        1 SUBUNIT  0
   23 C23       47.6498    34.7898    14.5514 C.3        1 SUBUNIT  0
   24 C24       46.3714    35.9305    16.4215 C.2        1 SUBUNIT  0.0000
   25 O25       45.2351    36.3826    16.2602 O.co2      1 SUBUNIT  -0.50
   26 O26       47.2188    36.5166    17.0903 O.co2      1 SUBUNIT  -0.50
   27 H27       44.0410    36.3538    17.7893 H          1 SUBUNIT  0
   28 H28       43.3073    35.5390    19.0909 H          1 SUBUNIT  0
   29 H29       42.6051    36.9587    18.4767 H          1 SUBUNIT  0
   30 H30       41.4125    35.1173    17.8157 H          1 SUBUNIT  0
   31 H31       42.9629    35.9188    15.2894 H          1 SUBUNIT  0
   32 H32       42.0458    37.0880    16.1814 H          1 SUBUNIT  0
   33 H33       39.9550    34.2889    16.6126 H          1 SUBUNIT  0
   34 H34       37.8412    34.1411    15.4604 H          1 SUBUNIT  0
   35 H35       39.3030    36.7595    12.3943 H          1 SUBUNIT  0
   36 H36       41.4310    36.8836    13.5445 H          1 SUBUNIT  0
   37 H37       37.2839    35.4515    12.2899 H          1 SUBUNIT  0
   38 H38       42.3443    33.7260    15.2885 H          1 SUBUNIT  0
   39 H39       43.6523    31.4424    16.3760 H          1 SUBUNIT  0
   40 H40       43.2118    32.5227    13.5576 H          1 SUBUNIT  0
   41 H41       44.2224    31.1242    13.7650 H          1 SUBUNIT  0
   42 H42       41.8589    30.6175    13.1974 H          1 SUBUNIT  0
   43 H43       42.7466    29.3936    15.8398 H          1 SUBUNIT  0
   44 H44       43.3370    28.9207    14.2456 H          1 SUBUNIT  0
   45 H45       41.6431    28.6926    14.6608 H          1 SUBUNIT  0
   46 H46       40.1502    30.6342    14.9987 H          1 SUBUNIT  0
   47 H47       41.1863    31.5773    16.0208 H          1 SUBUNIT  0
   48 H48       40.6153    32.2657    14.4978 H          1 SUBUNIT  0
   49 H49       44.7766    34.4718    15.0737 H          1 SUBUNIT  0
   50 H50       47.2293    33.9752    16.5496 H          1 SUBUNIT  0
   51 H51       48.4593    35.4749    14.8024 H          1 SUBUNIT  0
   52 H52       47.0481    35.2858    13.7904 H          1 SUBUNIT  0
   53 C53       48.2539    33.5123    13.9415 C.3        1 SUBUNIT  0
   54 C54       49.5805    32.8911    16.0506 C.3        1 SUBUNIT  0
   55 C55       50.1437    31.8402    13.8160 C.3        1 SUBUNIT  0
   56 C56       49.6232    33.1054    14.5247 C.3        1 SUBUNIT  0
   57 H57       48.3915    33.6883    12.8736 H          1 SUBUNIT  0
   58 H58       47.5503    32.6839    14.0080 H          1 SUBUNIT  0
   59 H59       50.3271    33.9151    14.3236 H          1 SUBUNIT  0
   60 H60       48.7852    32.1874    16.3009 H          1 SUBUNIT  0
   61 H61       49.3458    33.8307    16.5500 H          1 SUBUNIT  0
   62 H62       49.4091    31.0399    13.9156 H          1 SUBUNIT  0
   63 H63       50.2503    32.0286    12.7471 H          1 SUBUNIT  0
   64 C64       50.9130    32.3806    16.6142 C.3        1 SUBUNIT  0
   65 C65       51.4847    31.3637    14.3881 C.3        1 SUBUNIT  0
   66 C66       51.3703    31.1096    15.8938 C.3        1 SUBUNIT  0
   67 H67       51.6754    33.1537    16.5094 H          1 SUBUNIT  0
   68 H68       50.8109    32.1871    17.6826 H          1 SUBUNIT  0
   69 H69       52.3263    30.7729    16.2949 H          1 SUBUNIT  0
   70 H70       50.6552    30.3070    16.0781 H          1 SUBUNIT  0
   71 H71       51.8050    30.4529    13.8816 H          1 SUBUNIT  0
   72 H72       52.2549    32.1124    14.1984 H          1 SUBUNIT  0
@<TRIPOS>BOND
    1     1     2 1
    2     1    27 1
    3     1    28 1
    4     1    29 1
    5     2     3 1
    6     2    11 1
    7     2    30 1
    8     3     4 1
    9     3    31 1
   10     3    32 1
   11     4     5 2
   12     4     9 1
   13     5     6 1
   14     5    33 1
   15     6     7 2
   16     6    34 1
   17     7     8 1
   18     7    10 1
   19     8     9 2
   20     8    35 1
   21     9    36 1
   22    10    37 1
   23    11    12 2
   24    11    13 1
   25    13    14 1
   26    13    38 1
   27    14    15 1
   28    14    19 1
   29    14    39 1
   30    15    16 1
   31    15    40 1
   32    15    41 1
   33    16    17 1
   34    16    18 1
   35    16    42 1
   36    17    43 1
   37    17    44 1
   38    17    45 1
   39    18    46 1
   40    18    47 1
   41    18    48 1
   42    19    20 2
   43    19    21 1
   44    21    22 1
   45    21    49 1
   46    22    23 1
   47    22    24 1
   48    22    50 1
   49    23    51 1
   50    23    52 1
   51    23    53 1
   52    24    25 2
   53    24    26 1
   54    53    56 1
   55    53    57 1
   56    53    58 1
   57    54    56 1
   58    54    60 1
   59    54    61 1
   60    54    64 1
   61    55    56 1
   62    55    62 1
   63    55    63 1
   64    55    65 1
   65    56    59 1
   66    64    66 1
   67    64    67 1
   68    64    68 1
   69    65    66 1
   70    65    71 1
   71    65    72 1
   72    66    69 1
   73    66    70 1
@<TRIPOS>SUBSTRUCTURE
1   ****   1
@<SCITEGIC>MOL_PROPERTY
TopHits
SciTegic.value.StringValue
8

@<SCITEGIC>MOL_PROPERTY
-CDOCKER_ENERGY
SciTegic.value.StringValue
57.3007269

@<SCITEGIC>MOL_PROPERTY
-CDOCKER_INTERACTION_ENERGY
SciTegic.value.StringValue
51.8183324

@<SCITEGIC>MOL_PROPERTY
POSE_NUMBER
SciTegic.value.StringValue
3

@<SCITEGIC>MOL_PROPERTY
FRAGMENTS
SciTegic.value.StringValue
T02 C30

@<SCITEGIC>MOL_PROPERTY
MW
SciTegic.value.StringValue
461.6

@<SCITEGIC>MOL_PROPERTY
GENERATION
SciTegic.value.StringValue
2

@<SCITEGIC>MOL_PROPERTY
FAMILY
SciTegic.value.StringValue
3

@<SCITEGIC>MOL_PROPERTY
LUDI3
SciTegic.value.StringValue
446

@<SCITEGIC>ATOM_PROPERTY
Formal Charge
SciTegic.value.StringValue
1 +1
2 0
3 0
4 0
5 0
6 0
7 0
8 0
9 0
10 0
11 0
12 0
13 0
14 0
15 0
16 0
17 0
18 0
19 0
20 0
21 0
22 0
23 0
24 0
25 0
26 -1
27 0
28 0
29 0
30 0
31 0
32 0
33 0
34 0
35 0
36 0
37 0
38 0
39 0
40 0
41 0
42 0
43 0
44 0
45 0
46 0
47 0
48 0
49 0
50 0
51 0
52 0
53 0
54 0
55 0
56 0
57 0
58 0
59 0
60 0
61 0
62 0
63 0
64 0
65 0
66 0
67 0
68 0
69 0
70 0
71 0
72 0

@<SCITEGIC>ATOM_PROPERTY
pdb_tempFactor
SciTegic.value.DoubleValue
1 0
2 0
3 0
4 0
5 0
6 0
7 0
8 0
9 0
10 0
11 0
12 0
13 0
14 0
15 0
16 0
17 0
18 0
19 0
20 0
21 0
22 0
23 0
24 0
25 0
26 0
27 0
28 0
29 0
30 0
31 0
32 0
33 0
34 0
35 0
36 0
37 0
38 0
39 0
40 0
41 0
42 0
43 0
44 0
45 0
46 0
47 0
48 0
49 0
50 0
51 0
52 0
53 0
54 0
55 0
56 0
57 0
58 0
59 0
60 0
61 0
62 0
63 0
64 0
65 0
66 0
67 0
68 0
69 0
70 0
71 0
72 0

@<SCITEGIC>ATOM_PROPERTY
pdb_occupancy
SciTegic.value.DoubleValue
1 1
2 1
3 1
4 1
5 1
6 1
7 1
8 1
9 1
10 1
11 1
12 1
13 1
14 1
15 1
16 1
17 1
18 1
19 1
20 1
21 1
22 1
23 1
24 1
25 1
26 1
27 1
28 1
29 1
30 1
31 1
32 1
33 1
34 1
35 1
36 1
37 1
38 1
39 1
40 1
41 1
42 1
43 1
44 1
45 1
46 1
47 1
48 1
49 1
50 1
51 1
52 1
53 1
54 1
55 1
56 1
57 1
58 1
59 1
60 1
61 1
62 1
63 1
64 1
65 1
66 1
67 1
68 1
69 1
70 1
71 1
72 1

@<TRIPOS>MOLECULE
Evo_6
72  73  1  0  0
SMALL
FORMAL_CHARGES
@<TRIPOS>ATOM
    1 N1        48.0534    36.2664    15.8118 N.4        1 SUBUNIT  1
    2 C2        48.5784    35.0737    16.4570 C.3        1 SUBUNIT  0
    3 C3        48.1021    34.9956    17.9204 C.3        1 SUBUNIT  0
    4 C4        48.2589    36.3370    18.5877 C.2        1 SUBUNIT  0
    5 C5        47.1587    37.1748    18.7253 C.2        1 SUBUNIT  0
    6 C6        47.3064    38.4661    19.2051 C.2        1 SUBUNIT  0
    7 C7        48.5611    38.9256    19.5972 C.2        1 SUBUNIT  0
    8 C8        49.6580    38.0817    19.4949 C.2        1 SUBUNIT  0
    9 C9        49.5097    36.7971    18.9848 C.2        1 SUBUNIT  0
   10 O10       48.7553    40.2145    20.0626 O.3        1 SUBUNIT  0
   11 C11       48.1889    33.8806    15.5721 C.2        1 SUBUNIT  0
   12 O12       48.4557    33.9018    14.3773 O.2        1 SUBUNIT  0
   13 N13       47.5023    32.8876    16.1827 N.am       1 SUBUNIT  0
   14 C14       46.7120    31.9606    15.3742 C.3        1 SUBUNIT  0
   15 C15       46.3954    30.6987    16.1920 C.3        1 SUBUNIT  0
   16 C16       45.5637    29.6376    15.4444 C.3        1 SUBUNIT  0
   17 C17       46.1793    29.2496    14.0915 C.3        1 SUBUNIT  0
   18 C18       45.3850    28.3908    16.3194 C.3        1 SUBUNIT  0
   19 C19       45.4456    32.6984    14.8946 C.2        1 SUBUNIT  0
   20 O20       45.0617    32.6379    13.7319 O.2        1 SUBUNIT  0
   21 N21       44.8984    33.4622    15.8705 N.am       1 SUBUNIT  0
   22 C22       44.0965    34.6359    15.5449 C.3        1 SUBUNIT  0
   23 C23       43.0768    34.9229    16.6702 C.3        1 SUBUNIT  0
   24 C24       45.0774    35.7968    15.2825 C.2        1 SUBUNIT  0.0000
   25 O25       45.1921    36.7124    16.0939 O.co2      1 SUBUNIT  -0.50
   26 O26       45.7724    35.7454    14.2724 O.co2      1 SUBUNIT  -0.50
   27 H27       48.3510    36.2717    14.8157 H          1 SUBUNIT  0
   28 H28       48.3842    37.1276    16.2892 H          1 SUBUNIT  0
   29 H29       47.0115    36.2489    15.8262 H          1 SUBUNIT  0
   30 H30       49.6645    35.1604    16.4298 H          1 SUBUNIT  0
   31 H31       48.6665    34.2424    18.4704 H          1 SUBUNIT  0
   32 H32       47.0500    34.7112    17.9744 H          1 SUBUNIT  0
   33 H33       46.1754    36.8369    18.4315 H          1 SUBUNIT  0
   34 H34       46.4171    39.0765    19.2403 H          1 SUBUNIT  0
   35 H35       50.6311    38.4334    19.8013 H          1 SUBUNIT  0
   36 H36       50.3772    36.1613    18.8874 H          1 SUBUNIT  0
   37 H37       47.9272    40.6503    20.2183 H          1 SUBUNIT  0
   38 H38       47.4331    32.8604    17.1789 H          1 SUBUNIT  0
   39 H39       47.3151    31.6969    14.5040 H          1 SUBUNIT  0
   40 H40       47.3382    30.2501    16.5077 H          1 SUBUNIT  0
   41 H41       45.8750    30.9802    17.1084 H          1 SUBUNIT  0
   42 H42       44.5739    30.0534    15.2518 H          1 SUBUNIT  0
   43 H43       47.2001    28.8865    14.2126 H          1 SUBUNIT  0
   44 H44       46.2002    30.0921    13.4005 H          1 SUBUNIT  0
   45 H45       45.6003    28.4590    13.6139 H          1 SUBUNIT  0
   46 H46       44.9631    28.6479    17.2896 H          1 SUBUNIT  0
   47 H47       44.7206    27.6685    15.8449 H          1 SUBUNIT  0
   48 H48       46.3421    27.8985    16.4963 H          1 SUBUNIT  0
   49 H49       45.1940    33.3339    16.8162 H          1 SUBUNIT  0
   50 H50       43.5712    34.4219    14.6157 H          1 SUBUNIT  0
   51 H51       42.9192    35.9939    16.8111 H          1 SUBUNIT  0
   52 H52       43.4767    34.5639    17.6196 H          1 SUBUNIT  0
   53 C53       41.7099    34.2756    16.3974 C.3        1 SUBUNIT  0
   54 C54       41.3301    35.6523    14.2548 C.3        1 SUBUNIT  0
   55 C55       39.4035    34.4514    15.3815 C.3        1 SUBUNIT  0
   56 C56       40.7464    35.1764    15.5973 C.3        1 SUBUNIT  0
   57 H57       41.2328    34.0543    17.3509 H          1 SUBUNIT  0
   58 H58       41.8416    33.3133    15.8997 H          1 SUBUNIT  0
   59 H59       40.5684    36.0715    16.1920 H          1 SUBUNIT  0
   60 H60       41.6039    34.7927    13.6425 H          1 SUBUNIT  0
   61 H61       42.2366    36.2339    14.4208 H          1 SUBUNIT  0
   62 H62       39.6037    33.4769    14.9394 H          1 SUBUNIT  0
   63 H63       38.9351    34.2472    16.3452 H          1 SUBUNIT  0
   64 C64       40.3310    36.5223    13.4905 C.3        1 SUBUNIT  0
   65 C65       38.4194    35.2428    14.4978 C.3        1 SUBUNIT  0
   66 C66       39.0639    35.7316    13.1986 C.3        1 SUBUNIT  0
   67 H67       40.0850    37.4093    14.0732 H          1 SUBUNIT  0
   68 H68       40.7741    36.8561    12.5539 H          1 SUBUNIT  0
   69 H69       38.3572    36.3328    12.6249 H          1 SUBUNIT  0
   70 H70       39.3519    34.8912    12.5800 H          1 SUBUNIT  0
   71 H71       37.5274    34.6506    14.2916 H          1 SUBUNIT  0
   72 H72       38.0638    36.1151    15.0261 H          1 SUBUNIT  0
@<TRIPOS>BOND
    1     1     2 1
    2     1    27 1
    3     1    28 1
    4     1    29 1
    5     2     3 1
    6     2    11 1
    7     2    30 1
    8     3     4 1
    9     3    31 1
   10     3    32 1
   11     4     5 2
   12     4     9 1
   13     5     6 1
   14     5    33 1
   15     6     7 2
   16     6    34 1
   17     7     8 1
   18     7    10 1
   19     8     9 2
   20     8    35 1
   21     9    36 1
   22    10    37 1
   23    11    12 2
   24    11    13 1
   25    13    14 1
   26    13    38 1
   27    14    15 1
   28    14    19 1
   29    14    39 1
   30    15    16 1
   31    15    40 1
   32    15    41 1
   33    16    17 1
   34    16    18 1
   35    16    42 1
   36    17    43 1
   37    17    44 1
   38    17    45 1
   39    18    46 1
   40    18    47 1
   41    18    48 1
   42    19    20 2
   43    19    21 1
   44    21    22 1
   45    21    49 1
   46    22    23 1
   47    22    24 1
   48    22    50 1
   49    23    51 1
   50    23    52 1
   51    23    53 1
   52    24    25 2
   53    24    26 1
   54    53    56 1
   55    53    57 1
   56    53    58 1
   57    54    56 1
   58    54    60 1
   59    54    61 1
   60    54    64 1
   61    55    56 1
   62    55    62 1
   63    55    63 1
   64    55    65 1
   65    56    59 1
   66    64    66 1
   67    64    67 1
   68    64    68 1
   69    65    66 1
   70    65    71 1
   71    65    72 1
   72    66    69 1
   73    66    70 1
@<TRIPOS>SUBSTRUCTURE
1   ****   1
@<SCITEGIC>MOL_PROPERTY
TopHits
SciTegic.value.StringValue
8

@<SCITEGIC>MOL_PROPERTY
-CDOCKER_ENERGY
SciTegic.value.StringValue
56.3605077

@<SCITEGIC>MOL_PROPERTY
-CDOCKER_INTERACTION_ENERGY
SciTegic.value.StringValue
46.2026119

@<SCITEGIC>MOL_PROPERTY
POSE_NUMBER
SciTegic.value.StringValue
4

@<SCITEGIC>MOL_PROPERTY
FRAGMENTS
SciTegic.value.StringValue
T02 C30

@<SCITEGIC>MOL_PROPERTY
MW
SciTegic.value.StringValue
461.6

@<SCITEGIC>MOL_PROPERTY
GENERATION
SciTegic.value.StringValue
2

@<SCITEGIC>MOL_PROPERTY
FAMILY
SciTegic.value.StringValue
3

@<SCITEGIC>MOL_PROPERTY
LUDI3
SciTegic.value.StringValue
446

@<SCITEGIC>ATOM_PROPERTY
Formal Charge
SciTegic.value.StringValue
1 +1
2 0
3 0
4 0
5 0
6 0
7 0
8 0
9 0
10 0
11 0
12 0
13 0
14 0
15 0
16 0
17 0
18 0
19 0
20 0
21 0
22 0
23 0
24 0
25 0
26 -1
27 0
28 0
29 0
30 0
31 0
32 0
33 0
34 0
35 0
36 0
37 0
38 0
39 0
40 0
41 0
42 0
43 0
44 0
45 0
46 0
47 0
48 0
49 0
50 0
51 0
52 0
53 0
54 0
55 0
56 0
57 0
58 0
59 0
60 0
61 0
62 0
63 0
64 0
65 0
66 0
67 0
68 0
69 0
70 0
71 0
72 0

@<SCITEGIC>ATOM_PROPERTY
pdb_tempFactor
SciTegic.value.DoubleValue
1 0
2 0
3 0
4 0
5 0
6 0
7 0
8 0
9 0
10 0
11 0
12 0
13 0
14 0
15 0
16 0
17 0
18 0
19 0
20 0
21 0
22 0
23 0
24 0
25 0
26 0
27 0
28 0
29 0
30 0
31 0
32 0
33 0
34 0
35 0
36 0
37 0
38 0
39 0
40 0
41 0
42 0
43 0
44 0
45 0
46 0
47 0
48 0
49 0
50 0
51 0
52 0
53 0
54 0
55 0
56 0
57 0
58 0
59 0
60 0
61 0
62 0
63 0
64 0
65 0
66 0
67 0
68 0
69 0
70 0
71 0
72 0

@<SCITEGIC>ATOM_PROPERTY
pdb_occupancy
SciTegic.value.DoubleValue
1 1
2 1
3 1
4 1
5 1
6 1
7 1
8 1
9 1
10 1
11 1
12 1
13 1
14 1
15 1
16 1
17 1
18 1
19 1
20 1
21 1
22 1
23 1
24 1
25 1
26 1
27 1
28 1
29 1
30 1
31 1
32 1
33 1
34 1
35 1
36 1
37 1
38 1
39 1
40 1
41 1
42 1
43 1
44 1
45 1
46 1
47 1
48 1
49 1
50 1
51 1
52 1
53 1
54 1
55 1
56 1
57 1
58 1
59 1
60 1
61 1
62 1
63 1
64 1
65 1
66 1
67 1
68 1
69 1
70 1
71 1
72 1

@<TRIPOS>MOLECULE
Evo_6
72  73  1  0  0
SMALL
FORMAL_CHARGES
@<TRIPOS>ATOM
    1 N1        48.8925    35.4663    15.8850 N.4        1 SUBUNIT  1
    2 C2        48.7543    34.2761    16.7202 C.3        1 SUBUNIT  0
    3 C3        47.9334    34.5767    17.9963 C.3        1 SUBUNIT  0
    4 C4        48.2910    35.9009    18.6311 C.2        1 SUBUNIT  0
    5 C5        49.6154    36.3143    18.7615 C.2        1 SUBUNIT  0
    6 C6        49.9179    37.5748    19.2639 C.2        1 SUBUNIT  0
    7 C7        48.9038    38.4334    19.6641 C.2        1 SUBUNIT  0
    8 C8        47.5806    38.0111    19.5732 C.2        1 SUBUNIT  0
    9 C9        47.2836    36.7550    19.0694 C.2        1 SUBUNIT  0
   10 O10       49.2425    39.6904    20.1345 O.3        1 SUBUNIT  0
   11 C11       48.1599    33.1635    15.8345 C.2        1 SUBUNIT  0
   12 O12       48.5389    33.0519    14.6752 O.2        1 SUBUNIT  0
   13 N13       47.1858    32.4005    16.3927 N.am       1 SUBUNIT  0
   14 C14       46.2103    31.7414    15.5160 C.3        1 SUBUNIT  0
   15 C15       45.4538    30.6263    16.2588 C.3        1 SUBUNIT  0
   16 C16       44.4752    29.8388    15.3543 C.3        1 SUBUNIT  0
   17 C17       44.4201    28.3565    15.7506 C.3        1 SUBUNIT  0
   18 C18       43.0565    30.4368    15.3460 C.3        1 SUBUNIT  0
   19 C19       45.2548    32.8255    14.9933 C.2        1 SUBUNIT  0
   20 O20       44.9037    32.8801    13.8205 O.2        1 SUBUNIT  0
   21 N21       44.9515    33.7184    15.9614 N.am       1 SUBUNIT  0
   22 C22       44.6029    35.0955    15.6578 C.3        1 SUBUNIT  0
   23 C23       43.9027    35.7135    16.8817 C.3        1 SUBUNIT  0
   24 C24       45.9064    35.8327    15.3160 C.2        1 SUBUNIT  0.0000
   25 O25       46.3175    36.7221    16.0580 O.co2      1 SUBUNIT  -0.50
   26 O26       46.5387    35.4688    14.3280 O.co2      1 SUBUNIT  -0.50
   27 H27       49.3843    36.2244    16.3973 H          1 SUBUNIT  0
   28 H28       47.9438    35.8057    15.6173 H          1 SUBUNIT  0
   29 H29       49.4022    35.2132    15.0149 H          1 SUBUNIT  0
   30 H30       49.7620    33.9652    16.9948 H          1 SUBUNIT  0
   31 H31       48.0616    33.7840    18.7337 H          1 SUBUNIT  0
   32 H32       46.8703    34.6088    17.7548 H          1 SUBUNIT  0
   33 H33       50.4243    35.6653    18.4612 H          1 SUBUNIT  0
   34 H34       50.9472    37.8922    19.3402 H          1 SUBUNIT  0
   35 H35       46.7483    38.6289    19.8674 H          1 SUBUNIT  0
   36 H36       46.2476    36.4584    18.9987 H          1 SUBUNIT  0
   37 H37       48.4772    40.1772    20.4112 H          1 SUBUNIT  0
   38 H38       47.0222    32.4390    17.3776 H          1 SUBUNIT  0
   39 H39       46.7559    31.3132    14.6728 H          1 SUBUNIT  0
   40 H40       46.2024    29.9390    16.6553 H          1 SUBUNIT  0
   41 H41       44.9317    31.0253    17.1294 H          1 SUBUNIT  0
   42 H42       44.8537    29.8702    14.3313 H          1 SUBUNIT  0
   43 H43       43.7615    27.7968    15.0853 H          1 SUBUNIT  0
   44 H44       44.0546    28.2279    16.7686 H          1 SUBUNIT  0
   45 H45       45.4073    27.8974    15.6907 H          1 SUBUNIT  0
   46 H46       42.3960    29.8593    14.6985 H          1 SUBUNIT  0
   47 H47       42.6188    30.4372    16.3419 H          1 SUBUNIT  0
   48 H48       43.0362    31.4618    14.9812 H          1 SUBUNIT  0
   49 H49       45.1453    33.4976    16.9153 H          1 SUBUNIT  0
   50 H50       43.9598    35.1076    14.7773 H          1 SUBUNIT  0
   51 H51       43.7108    36.7730    16.7092 H          1 SUBUNIT  0
   52 H52       44.5613    35.6694    17.7486 H          1 SUBUNIT  0
   53 C53       42.5933    35.0164    17.2479 C.3        1 SUBUNIT  0
   54 C54       40.3453    34.1456    16.5240 C.3        1 SUBUNIT  0
   55 C55       41.3228    36.1651    15.3612 C.3        1 SUBUNIT  0
   56 C56       41.6341    34.8338    16.0674 C.3        1 SUBUNIT  0
   57 H57       42.1017    35.5955    18.0311 H          1 SUBUNIT  0
   58 H58       42.8219    34.0386    17.6708 H          1 SUBUNIT  0
   59 H59       42.1030    34.1664    15.3442 H          1 SUBUNIT  0
   60 H60       39.8740    34.7150    17.3177 H          1 SUBUNIT  0
   61 H61       40.5758    33.1741    16.9597 H          1 SUBUNIT  0
   62 H62       40.8599    36.8604    16.0628 H          1 SUBUNIT  0
   63 H63       42.2416    36.6365    15.0168 H          1 SUBUNIT  0
   64 C64       39.3926    33.9509    15.3456 C.3        1 SUBUNIT  0
   65 C65       40.4097    35.9491    14.1520 C.3        1 SUBUNIT  0
   66 C66       39.1143    35.2528    14.5689 C.3        1 SUBUNIT  0
   67 H67       39.8645    33.2211    14.6898 H          1 SUBUNIT  0
   68 H68       38.4546    33.5205    15.6939 H          1 SUBUNIT  0
   69 H69       38.5005    35.0753    13.6882 H          1 SUBUNIT  0
   70 H70       38.5221    35.9234    15.1781 H          1 SUBUNIT  0
   71 H71       40.1853    36.9052    13.6778 H          1 SUBUNIT  0
   72 H72       40.9248    35.3437    13.4054 H          1 SUBUNIT  0
@<TRIPOS>BOND
    1     1     2 1
    2     1    27 1
    3     1    28 1
    4     1    29 1
    5     2     3 1
    6     2    11 1
    7     2    30 1
    8     3     4 1
    9     3    31 1
   10     3    32 1
   11     4     5 2
   12     4     9 1
   13     5     6 1
   14     5    33 1
   15     6     7 2
   16     6    34 1
   17     7     8 1
   18     7    10 1
   19     8     9 2
   20     8    35 1
   21     9    36 1
   22    10    37 1
   23    11    12 2
   24    11    13 1
   25    13    14 1
   26    13    38 1
   27    14    15 1
   28    14    19 1
   29    14    39 1
   30    15    16 1
   31    15    40 1
   32    15    41 1
   33    16    17 1
   34    16    18 1
   35    16    42 1
   36    17    43 1
   37    17    44 1
   38    17    45 1
   39    18    46 1
   40    18    47 1
   41    18    48 1
   42    19    20 2
   43    19    21 1
   44    21    22 1
   45    21    49 1
   46    22    23 1
   47    22    24 1
   48    22    50 1
   49    23    51 1
   50    23    52 1
   51    23    53 1
   52    24    25 2
   53    24    26 1
   54    53    56 1
   55    53    57 1
   56    53    58 1
   57    54    56 1
   58    54    60 1
   59    54    61 1
   60    54    64 1
   61    55    56 1
   62    55    62 1
   63    55    63 1
   64    55    65 1
   65    56    59 1
   66    64    66 1
   67    64    67 1
   68    64    68 1
   69    65    66 1
   70    65    71 1
   71    65    72 1
   72    66    69 1
   73    66    70 1
@<TRIPOS>SUBSTRUCTURE
1   ****   1
@<SCITEGIC>MOL_PROPERTY
TopHits
SciTegic.value.StringValue
8

@<SCITEGIC>MOL_PROPERTY
-CDOCKER_ENERGY
SciTegic.value.StringValue
53.8118897

@<SCITEGIC>MOL_PROPERTY
-CDOCKER_INTERACTION_ENERGY
SciTegic.value.StringValue
42.764108

@<SCITEGIC>MOL_PROPERTY
POSE_NUMBER
SciTegic.value.StringValue
5

@<SCITEGIC>MOL_PROPERTY
FRAGMENTS
SciTegic.value.StringValue
T02 C30

@<SCITEGIC>MOL_PROPERTY
MW
SciTegic.value.StringValue
461.6

@<SCITEGIC>MOL_PROPERTY
GENERATION
SciTegic.value.StringValue
2

@<SCITEGIC>MOL_PROPERTY
FAMILY
SciTegic.value.StringValue
3

@<SCITEGIC>MOL_PROPERTY
LUDI3
SciTegic.value.StringValue
446

@<SCITEGIC>ATOM_PROPERTY
Formal Charge
SciTegic.value.StringValue
1 +1
2 0
3 0
4 0
5 0
6 0
7 0
8 0
9 0
10 0
11 0
12 0
13 0
14 0
15 0
16 0
17 0
18 0
19 0
20 0
21 0
22 0
23 0
24 0
25 0
26 -1
27 0
28 0
29 0
30 0
31 0
32 0
33 0
34 0
35 0
36 0
37 0
38 0
39 0
40 0
41 0
42 0
43 0
44 0
45 0
46 0
47 0
48 0
49 0
50 0
51 0
52 0
53 0
54 0
55 0
56 0
57 0
58 0
59 0
60 0
61 0
62 0
63 0
64 0
65 0
66 0
67 0
68 0
69 0
70 0
71 0
72 0

@<SCITEGIC>ATOM_PROPERTY
pdb_tempFactor
SciTegic.value.DoubleValue
1 0
2 0
3 0
4 0
5 0
6 0
7 0
8 0
9 0
10 0
11 0
12 0
13 0
14 0
15 0
16 0
17 0
18 0
19 0
20 0
21 0
22 0
23 0
24 0
25 0
26 0
27 0
28 0
29 0
30 0
31 0
32 0
33 0
34 0
35 0
36 0
37 0
38 0
39 0
40 0
41 0
42 0
43 0
44 0
45 0
46 0
47 0
48 0
49 0
50 0
51 0
52 0
53 0
54 0
55 0
56 0
57 0
58 0
59 0
60 0
61 0
62 0
63 0
64 0
65 0
66 0
67 0
68 0
69 0
70 0
71 0
72 0

@<SCITEGIC>ATOM_PROPERTY
pdb_occupancy
SciTegic.value.DoubleValue
1 1
2 1
3 1
4 1
5 1
6 1
7 1
8 1
9 1
10 1
11 1
12 1
13 1
14 1
15 1
16 1
17 1
18 1
19 1
20 1
21 1
22 1
23 1
24 1
25 1
26 1
27 1
28 1
29 1
30 1
31 1
32 1
33 1
34 1
35 1
36 1
37 1
38 1
39 1
40 1
41 1
42 1
43 1
44 1
45 1
46 1
47 1
48 1
49 1
50 1
51 1
52 1
53 1
54 1
55 1
56 1
57 1
58 1
59 1
60 1
61 1
62 1
63 1
64 1
65 1
66 1
67 1
68 1
69 1
70 1
71 1
72 1

@<TRIPOS>MOLECULE
Evo_6
72  73  1  0  0
SMALL
FORMAL_CHARGES
@<TRIPOS>ATOM
    1 N1        42.7112    35.8513    18.2111 N.4        1 SUBUNIT  1
    2 C2        41.8171    35.2696    17.2082 C.3        1 SUBUNIT  0
    3 C3        41.6692    36.1833    15.9899 C.3        1 SUBUNIT  0
    4 C4        40.5366    35.8349    15.0512 C.2        1 SUBUNIT  0
    5 C5        39.4371    35.0562    15.4167 C.2        1 SUBUNIT  0
    6 C6        38.2867    35.0473    14.6439 C.2        1 SUBUNIT  0
    7 C7        38.2631    35.7350    13.4402 C.2        1 SUBUNIT  0
    8 C8        39.3860    36.4133    13.0245 C.2        1 SUBUNIT  0
    9 C9        40.5257    36.4284    13.8028 C.2        1 SUBUNIT  0
   10 O10       37.1759    35.7087    12.5973 O.3        1 SUBUNIT  0
   11 C11       42.2527    33.8738    16.7202 C.2        1 SUBUNIT  0
   12 O12       41.4386    32.9718    16.5829 O.2        1 SUBUNIT  0
   13 N13       43.5745    33.7893    16.4576 N.am       1 SUBUNIT  0
   14 C14       44.3397    32.6084    16.0478 C.3        1 SUBUNIT  0
   15 C15       43.5442    31.4641    15.3799 C.3        1 SUBUNIT  0
   16 C16       42.9545    31.7907    13.9912 C.3        1 SUBUNIT  0
   17 C17       43.8733    31.3096    12.8557 C.3        1 SUBUNIT  0
   18 C18       41.5679    31.1612    13.8216 C.3        1 SUBUNIT  0
   19 C19       45.4552    33.1255    15.1347 C.2        1 SUBUNIT  0
   20 O20       45.2614    34.0687    14.3777 O.2        1 SUBUNIT  0
   21 N21       46.6340    32.4976    15.2999 N.am       1 SUBUNIT  0
   22 C22       47.8618    33.1127    14.8103 C.3        1 SUBUNIT  0
   23 C23       48.1554    34.3904    15.6285 C.3        1 SUBUNIT  0
   24 C24       49.0161    32.0977    14.9092 C.2        1 SUBUNIT  0.0000
   25 O25       49.0540    31.3341    15.8745 O.co2      1 SUBUNIT  -0.50
   26 O26       49.8571    32.0740    14.0116 O.co2      1 SUBUNIT  -0.50
   27 H27       42.6951    35.2502    19.0614 H          1 SUBUNIT  0
   28 H28       42.3665    36.8007    18.4768 H          1 SUBUNIT  0
   29 H29       43.6834    35.9328    17.8580 H          1 SUBUNIT  0
   30 H30       40.8630    35.1697    17.7223 H          1 SUBUNIT  0
   31 H31       42.6047    36.2330    15.4292 H          1 SUBUNIT  0
   32 H32       41.4777    37.1979    16.3428 H          1 SUBUNIT  0
   33 H33       39.4011    34.5220    16.3528 H          1 SUBUNIT  0
   34 H34       37.4340    34.4862    14.9923 H          1 SUBUNIT  0
   35 H35       39.3515    36.9354    12.0913 H          1 SUBUNIT  0
   36 H36       41.4054    36.9329    13.4510 H          1 SUBUNIT  0
   37 H37       36.7752    34.8543    12.6043 H          1 SUBUNIT  0
   38 H38       44.1042    34.6333    16.5137 H          1 SUBUNIT  0
   39 H39       44.7899    32.2412    16.9709 H          1 SUBUNIT  0
   40 H40       44.1880    30.5876    15.2941 H          1 SUBUNIT  0
   41 H41       42.7594    31.1360    16.0583 H          1 SUBUNIT  0
   42 H42       42.8302    32.8706    13.9025 H          1 SUBUNIT  0
   43 H43       44.8898    31.6859    12.9523 H          1 SUBUNIT  0
   44 H44       43.4920    31.6282    11.8852 H          1 SUBUNIT  0
   45 H45       43.9365    30.2213    12.8407 H          1 SUBUNIT  0
   46 H46       40.8591    31.5591    14.5478 H          1 SUBUNIT  0
   47 H47       41.1725    31.3619    12.8268 H          1 SUBUNIT  0
   48 H48       41.6044    30.0791    13.9500 H          1 SUBUNIT  0
   49 H49       46.7175    31.6748    15.8621 H          1 SUBUNIT  0
   50 H50       47.7002    33.3570    13.7581 H          1 SUBUNIT  0
   51 H51       47.4005    35.1342    15.3783 H          1 SUBUNIT  0
   52 H52       49.0994    34.8353    15.3119 H          1 SUBUNIT  0
   53 C53       48.1791    34.1570    17.1556 C.3        1 SUBUNIT  0
   54 C54       48.6924    36.5955    17.7744 C.3        1 SUBUNIT  0
   55 C55       46.2865    35.7490    17.8551 C.3        1 SUBUNIT  0
   56 C56       47.7825    35.3814    17.9967 C.3        1 SUBUNIT  0
   57 H57       49.1743    33.8158    17.4427 H          1 SUBUNIT  0
   58 H58       47.5110    33.3462    17.4426 H          1 SUBUNIT  0
   59 H59       47.9318    35.0812    19.0308 H          1 SUBUNIT  0
   60 H60       48.5444    36.9749    16.7640 H          1 SUBUNIT  0
   61 H61       49.7409    36.3052    17.8421 H          1 SUBUNIT  0
   62 H62       45.8822    35.3854    16.9127 H          1 SUBUNIT  0
   63 H63       45.7215    35.2369    18.6354 H          1 SUBUNIT  0
   64 C64       48.3933    37.7040    18.7998 C.3        1 SUBUNIT  0
   65 C65       46.0298    37.2621    17.9400 C.3        1 SUBUNIT  0
   66 C66       46.8843    37.9201    19.0287 C.3        1 SUBUNIT  0
   67 H67       48.8655    37.4618    19.7523 H          1 SUBUNIT  0
   68 H68       48.8609    38.6311    18.4744 H          1 SUBUNIT  0
   69 H69       46.5964    37.5068    19.9966 H          1 SUBUNIT  0
   70 H70       46.6668    38.9873    19.0783 H          1 SUBUNIT  0
   71 H71       46.2570    37.7243    16.9790 H          1 SUBUNIT  0
   72 H72       44.9737    37.4502    18.1246 H          1 SUBUNIT  0
@<TRIPOS>BOND
    1     1     2 1
    2     1    27 1
    3     1    28 1
    4     1    29 1
    5     2     3 1
    6     2    11 1
    7     2    30 1
    8     3     4 1
    9     3    31 1
   10     3    32 1
   11     4     5 2
   12     4     9 1
   13     5     6 1
   14     5    33 1
   15     6     7 2
   16     6    34 1
   17     7     8 1
   18     7    10 1
   19     8     9 2
   20     8    35 1
   21     9    36 1
   22    10    37 1
   23    11    12 2
   24    11    13 1
   25    13    14 1
   26    13    38 1
   27    14    15 1
   28    14    19 1
   29    14    39 1
   30    15    16 1
   31    15    40 1
   32    15    41 1
   33    16    17 1
   34    16    18 1
   35    16    42 1
   36    17    43 1
   37    17    44 1
   38    17    45 1
   39    18    46 1
   40    18    47 1
   41    18    48 1
   42    19    20 2
   43    19    21 1
   44    21    22 1
   45    21    49 1
   46    22    23 1
   47    22    24 1
   48    22    50 1
   49    23    51 1
   50    23    52 1
   51    23    53 1
   52    24    25 2
   53    24    26 1
   54    53    56 1
   55    53    57 1
   56    53    58 1
   57    54    56 1
   58    54    60 1
   59    54    61 1
   60    54    64 1
   61    55    56 1
   62    55    62 1
   63    55    63 1
   64    55    65 1
   65    56    59 1
   66    64    66 1
   67    64    67 1
   68    64    68 1
   69    65    66 1
   70    65    71 1
   71    65    72 1
   72    66    69 1
   73    66    70 1
@<TRIPOS>SUBSTRUCTURE
1   ****   1
@<SCITEGIC>MOL_PROPERTY
TopHits
SciTegic.value.StringValue
8

@<SCITEGIC>MOL_PROPERTY
-CDOCKER_ENERGY
SciTegic.value.StringValue
52.3007578

@<SCITEGIC>MOL_PROPERTY
-CDOCKER_INTERACTION_ENERGY
SciTegic.value.StringValue
65.8642645

@<SCITEGIC>MOL_PROPERTY
POSE_NUMBER
SciTegic.value.StringValue
6

@<SCITEGIC>MOL_PROPERTY
FRAGMENTS
SciTegic.value.StringValue
T02 C30

@<SCITEGIC>MOL_PROPERTY
MW
SciTegic.value.StringValue
461.6

@<SCITEGIC>MOL_PROPERTY
GENERATION
SciTegic.value.StringValue
2

@<SCITEGIC>MOL_PROPERTY
FAMILY
SciTegic.value.StringValue
3

@<SCITEGIC>MOL_PROPERTY
LUDI3
SciTegic.value.StringValue
446

@<SCITEGIC>ATOM_PROPERTY
Formal Charge
SciTegic.value.StringValue
1 +1
2 0
3 0
4 0
5 0
6 0
7 0
8 0
9 0
10 0
11 0
12 0
13 0
14 0
15 0
16 0
17 0
18 0
19 0
20 0
21 0
22 0
23 0
24 0
25 0
26 -1
27 0
28 0
29 0
30 0
31 0
32 0
33 0
34 0
35 0
36 0
37 0
38 0
39 0
40 0
41 0
42 0
43 0
44 0
45 0
46 0
47 0
48 0
49 0
50 0
51 0
52 0
53 0
54 0
55 0
56 0
57 0
58 0
59 0
60 0
61 0
62 0
63 0
64 0
65 0
66 0
67 0
68 0
69 0
70 0
71 0
72 0

@<SCITEGIC>ATOM_PROPERTY
pdb_tempFactor
SciTegic.value.DoubleValue
1 0
2 0
3 0
4 0
5 0
6 0
7 0
8 0
9 0
10 0
11 0
12 0
13 0
14 0
15 0
16 0
17 0
18 0
19 0
20 0
21 0
22 0
23 0
24 0
25 0
26 0
27 0
28 0
29 0
30 0
31 0
32 0
33 0
34 0
35 0
36 0
37 0
38 0
39 0
40 0
41 0
42 0
43 0
44 0
45 0
46 0
47 0
48 0
49 0
50 0
51 0
52 0
53 0
54 0
55 0
56 0
57 0
58 0
59 0
60 0
61 0
62 0
63 0
64 0
65 0
66 0
67 0
68 0
69 0
70 0
71 0
72 0

@<SCITEGIC>ATOM_PROPERTY
pdb_occupancy
SciTegic.value.DoubleValue
1 1
2 1
3 1
4 1
5 1
6 1
7 1
8 1
9 1
10 1
11 1
12 1
13 1
14 1
15 1
16 1
17 1
18 1
19 1
20 1
21 1
22 1
23 1
24 1
25 1
26 1
27 1
28 1
29 1
30 1
31 1
32 1
33 1
34 1
35 1
36 1
37 1
38 1
39 1
40 1
41 1
42 1
43 1
44 1
45 1
46 1
47 1
48 1
49 1
50 1
51 1
52 1
53 1
54 1
55 1
56 1
57 1
58 1
59 1
60 1
61 1
62 1
63 1
64 1
65 1
66 1
67 1
68 1
69 1
70 1
71 1
72 1

@<TRIPOS>MOLECULE
Evo_6
72  73  1  0  0
SMALL
FORMAL_CHARGES
@<TRIPOS>ATOM
    1 N1        42.6267    32.8873    14.4360 N.4        1 SUBUNIT  1
    2 C2        43.2099    34.1681    14.8247 C.3        1 SUBUNIT  0
    3 C3        42.4790    34.7781    16.0290 C.3        1 SUBUNIT  0
    4 C4        41.0520    35.0290    15.6378 C.2        1 SUBUNIT  0
    5 C5        40.0312    34.1842    16.0639 C.2        1 SUBUNIT  0
    6 C6        38.7366    34.3673    15.5991 C.2        1 SUBUNIT  0
    7 C7        38.4590    35.3954    14.7086 C.2        1 SUBUNIT  0
    8 C8        39.4704    36.2421    14.2811 C.2        1 SUBUNIT  0
    9 C9        40.7588    36.0605    14.7525 C.2        1 SUBUNIT  0
   10 O10       37.1668    35.6235    14.3000 O.3        1 SUBUNIT  0
   11 C11       44.7155    34.0306    15.0539 C.2        1 SUBUNIT  0
   12 O12       45.5246    34.5005    14.2664 O.2        1 SUBUNIT  0
   13 N13       45.0324    33.3249    16.1545 N.am       1 SUBUNIT  0
   14 C14       46.4160    32.9489    16.4198 C.3        1 SUBUNIT  0
   15 C15       46.5977    32.6450    17.9173 C.3        1 SUBUNIT  0
   16 C16       46.2440    33.8091    18.8717 C.3        1 SUBUNIT  0
   17 C17       47.0079    35.0991    18.5387 C.3        1 SUBUNIT  0
   18 C18       44.7362    34.0814    18.9831 C.3        1 SUBUNIT  0
   19 C19       46.7851    31.7399    15.5391 C.2        1 SUBUNIT  0
   20 O20       47.9003    31.6118    15.0499 O.2        1 SUBUNIT  0
   21 N21       45.7401    30.9051    15.3420 N.am       1 SUBUNIT  0
   22 C22       45.7343    29.8753    14.3100 C.3        1 SUBUNIT  0
   23 C23       45.0335    28.6043    14.8365 C.3        1 SUBUNIT  0
   24 C24       45.0907    30.4243    13.0167 C.2        1 SUBUNIT  0.0000
   25 O25       44.5506    31.5329    13.0321 O.co2      1 SUBUNIT  -0.50
   26 O26       45.1456    29.7371    11.9999 O.co2      1 SUBUNIT  -0.50
   27 H27       41.6138    33.0110    14.2370 H          1 SUBUNIT  0
   28 H28       42.7497    32.1961    15.2006 H          1 SUBUNIT  0
   29 H29       43.1127    32.5297    13.5866 H          1 SUBUNIT  0
   30 H30       43.0825    34.8349    13.9725 H          1 SUBUNIT  0
   31 H31       42.9364    35.7256    16.3205 H          1 SUBUNIT  0
   32 H32       42.5156    34.1262    16.9030 H          1 SUBUNIT  0
   33 H33       40.2365    33.3844    16.7605 H          1 SUBUNIT  0
   34 H34       37.9423    33.7265    15.9533 H          1 SUBUNIT  0
   35 H35       39.2633    37.0500    13.5954 H          1 SUBUNIT  0
   36 H36       41.5451    36.7192    14.4140 H          1 SUBUNIT  0
   37 H37       36.9280    36.4931    14.5928 H          1 SUBUNIT  0
   38 H38       44.3215    33.0555    16.8022 H          1 SUBUNIT  0
   39 H39       47.0572    33.7823    16.1276 H          1 SUBUNIT  0
   40 H40       46.0144    31.7655    18.1930 H          1 SUBUNIT  0
   41 H41       47.6398    32.3716    18.0870 H          1 SUBUNIT  0
   42 H42       46.5639    33.4882    19.8637 H          1 SUBUNIT  0
   43 H43       48.0856    34.9389    18.5698 H          1 SUBUNIT  0
   44 H44       46.7590    35.8952    19.2394 H          1 SUBUNIT  0
   45 H45       46.7527    35.4726    17.5473 H          1 SUBUNIT  0
   46 H46       44.3880    34.7667    18.2112 H          1 SUBUNIT  0
   47 H47       44.1556    33.1658    18.9085 H          1 SUBUNIT  0
   48 H48       44.4924    34.5361    19.9410 H          1 SUBUNIT  0
   49 H49       44.8992    31.0580    15.8542 H          1 SUBUNIT  0
   50 H50       46.7728    29.6276    14.0801 H          1 SUBUNIT  0
   51 H51       45.6923    28.1705    15.5898 H          1 SUBUNIT  0
   52 H52       44.9798    27.8502    14.0515 H          1 SUBUNIT  0
   53 C53       43.6528    28.7909    15.5044 C.3        1 SUBUNIT  0
   54 C54       42.2478    28.1497    13.4348 C.3        1 SUBUNIT  0
   55 C55       41.1598    29.3251    15.3723 C.3        1 SUBUNIT  0
   56 C56       42.4709    29.1563    14.5780 C.3        1 SUBUNIT  0
   57 H57       43.7326    29.5419    16.2874 H          1 SUBUNIT  0
   58 H58       43.4163    27.8624    16.0234 H          1 SUBUNIT  0
   59 H59       42.6912    30.1222    14.1298 H          1 SUBUNIT  0
   60 H60       43.1574    28.0125    12.8520 H          1 SUBUNIT  0
   61 H61       41.5156    28.5614    12.7391 H          1 SUBUNIT  0
   62 H62       41.3010    30.0196    16.1999 H          1 SUBUNIT  0
   63 H63       40.4069    29.7755    14.7242 H          1 SUBUNIT  0
   64 C64       41.7327    26.7998    13.9515 C.3        1 SUBUNIT  0
   65 C65       40.6156    27.9840    15.8918 C.3        1 SUBUNIT  0
   66 C66       40.4343    26.9775    14.7489 C.3        1 SUBUNIT  0
   67 H67       41.5601    26.1245    13.1131 H          1 SUBUNIT  0
   68 H68       42.4908    26.3285    14.5776 H          1 SUBUNIT  0
   69 H69       39.6491    27.3301    14.0818 H          1 SUBUNIT  0
   70 H70       40.0987    26.0182    15.1434 H          1 SUBUNIT  0
   71 H71       41.2901    27.5698    16.6408 H          1 SUBUNIT  0
   72 H72       39.6604    28.1352    16.3944 H          1 SUBUNIT  0
@<TRIPOS>BOND
    1     1     2 1
    2     1    27 1
    3     1    28 1
    4     1    29 1
    5     2     3 1
    6     2    11 1
    7     2    30 1
    8     3     4 1
    9     3    31 1
   10     3    32 1
   11     4     5 2
   12     4     9 1
   13     5     6 1
   14     5    33 1
   15     6     7 2
   16     6    34 1
   17     7     8 1
   18     7    10 1
   19     8     9 2
   20     8    35 1
   21     9    36 1
   22    10    37 1
   23    11    12 2
   24    11    13 1
   25    13    14 1
   26    13    38 1
   27    14    15 1
   28    14    19 1
   29    14    39 1
   30    15    16 1
   31    15    40 1
   32    15    41 1
   33    16    17 1
   34    16    18 1
   35    16    42 1
   36    17    43 1
   37    17    44 1
   38    17    45 1
   39    18    46 1
   40    18    47 1
   41    18    48 1
   42    19    20 2
   43    19    21 1
   44    21    22 1
   45    21    49 1
   46    22    23 1
   47    22    24 1
   48    22    50 1
   49    23    51 1
   50    23    52 1
   51    23    53 1
   52    24    25 2
   53    24    26 1
   54    53    56 1
   55    53    57 1
   56    53    58 1
   57    54    56 1
   58    54    60 1
   59    54    61 1
   60    54    64 1
   61    55    56 1
   62    55    62 1
   63    55    63 1
   64    55    65 1
   65    56    59 1
   66    64    66 1
   67    64    67 1
   68    64    68 1
   69    65    66 1
   70    65    71 1
   71    65    72 1
   72    66    69 1
   73    66    70 1
@<TRIPOS>SUBSTRUCTURE
1   ****   1
@<SCITEGIC>MOL_PROPERTY
TopHits
SciTegic.value.StringValue
8

@<SCITEGIC>MOL_PROPERTY
-CDOCKER_ENERGY
SciTegic.value.StringValue
48.3534981

@<SCITEGIC>MOL_PROPERTY
-CDOCKER_INTERACTION_ENERGY
SciTegic.value.StringValue
41.9089034

@<SCITEGIC>MOL_PROPERTY
POSE_NUMBER
SciTegic.value.StringValue
7

@<SCITEGIC>MOL_PROPERTY
FRAGMENTS
SciTegic.value.StringValue
T02 C30

@<SCITEGIC>MOL_PROPERTY
MW
SciTegic.value.StringValue
461.6

@<SCITEGIC>MOL_PROPERTY
GENERATION
SciTegic.value.StringValue
2

@<SCITEGIC>MOL_PROPERTY
FAMILY
SciTegic.value.StringValue
3

@<SCITEGIC>MOL_PROPERTY
LUDI3
SciTegic.value.StringValue
446

@<SCITEGIC>ATOM_PROPERTY
Formal Charge
SciTegic.value.StringValue
1 +1
2 0
3 0
4 0
5 0
6 0
7 0
8 0
9 0
10 0
11 0
12 0
13 0
14 0
15 0
16 0
17 0
18 0
19 0
20 0
21 0
22 0
23 0
24 0
25 0
26 -1
27 0
28 0
29 0
30 0
31 0
32 0
33 0
34 0
35 0
36 0
37 0
38 0
39 0
40 0
41 0
42 0
43 0
44 0
45 0
46 0
47 0
48 0
49 0
50 0
51 0
52 0
53 0
54 0
55 0
56 0
57 0
58 0
59 0
60 0
61 0
62 0
63 0
64 0
65 0
66 0
67 0
68 0
69 0
70 0
71 0
72 0

@<SCITEGIC>ATOM_PROPERTY
pdb_tempFactor
SciTegic.value.DoubleValue
1 0
2 0
3 0
4 0
5 0
6 0
7 0
8 0
9 0
10 0
11 0
12 0
13 0
14 0
15 0
16 0
17 0
18 0
19 0
20 0
21 0
22 0
23 0
24 0
25 0
26 0
27 0
28 0
29 0
30 0
31 0
32 0
33 0
34 0
35 0
36 0
37 0
38 0
39 0
40 0
41 0
42 0
43 0
44 0
45 0
46 0
47 0
48 0
49 0
50 0
51 0
52 0
53 0
54 0
55 0
56 0
57 0
58 0
59 0
60 0
61 0
62 0
63 0
64 0
65 0
66 0
67 0
68 0
69 0
70 0
71 0
72 0

@<SCITEGIC>ATOM_PROPERTY
pdb_occupancy
SciTegic.value.DoubleValue
1 1
2 1
3 1
4 1
5 1
6 1
7 1
8 1
9 1
10 1
11 1
12 1
13 1
14 1
15 1
16 1
17 1
18 1
19 1
20 1
21 1
22 1
23 1
24 1
25 1
26 1
27 1
28 1
29 1
30 1
31 1
32 1
33 1
34 1
35 1
36 1
37 1
38 1
39 1
40 1
41 1
42 1
43 1
44 1
45 1
46 1
47 1
48 1
49 1
50 1
51 1
52 1
53 1
54 1
55 1
56 1
57 1
58 1
59 1
60 1
61 1
62 1
63 1
64 1
65 1
66 1
67 1
68 1
69 1
70 1
71 1
72 1

@<TRIPOS>MOLECULE
Evo_6
72  73  1  0  0
SMALL
FORMAL_CHARGES
@<TRIPOS>ATOM
    1 N1        48.7503    32.8550    14.0741 N.4        1 SUBUNIT  1
    2 C2        49.5950    33.3240    15.1705 C.3        1 SUBUNIT  0
    3 C3        49.9592    34.8152    15.0244 C.3        1 SUBUNIT  0
    4 C4        50.8441    35.3284    16.1352 C.2        1 SUBUNIT  0
    5 C5        52.1542    34.8770    16.2631 C.2        1 SUBUNIT  0
    6 C6        52.9729    35.3446    17.2850 C.2        1 SUBUNIT  0
    7 C7        52.4846    36.2805    18.1958 C.2        1 SUBUNIT  0
    8 C8        51.1818    36.7413    18.0669 C.2        1 SUBUNIT  0
    9 C9        50.3697    36.2699    17.0455 C.2        1 SUBUNIT  0
   10 O10       53.2582    36.7754    19.2316 O.3        1 SUBUNIT  0
   11 C11       48.9112    32.9902    16.5050 C.2        1 SUBUNIT  0
   12 O12       49.1264    31.9229    17.0630 O.2        1 SUBUNIT  0
   13 N13       48.0458    33.9323    16.9485 N.am       1 SUBUNIT  0
   14 C14       47.1277    33.6497    18.0511 C.3        1 SUBUNIT  0
   15 C15       46.6206    34.9624    18.6878 C.3        1 SUBUNIT  0
   16 C16       45.6519    35.8781    17.9040 C.3        1 SUBUNIT  0
   17 C17       46.1320    36.2801    16.5012 C.3        1 SUBUNIT  0
   18 C18       44.2122    35.3542    17.8905 C.3        1 SUBUNIT  0
   19 C19       46.0340    32.6677    17.5778 C.2        1 SUBUNIT  0
   20 O20       45.5262    31.8381    18.3220 O.2        1 SUBUNIT  0
   21 N21       45.8072    32.7821    16.2530 N.am       1 SUBUNIT  0
   22 C22       45.2377    31.7334    15.4270 C.3        1 SUBUNIT  0
   23 C23       43.7006    31.8304    15.3989 C.3        1 SUBUNIT  0
   24 C24       45.9004    31.8628    14.0393 C.2        1 SUBUNIT  0.0000
   25 O25       46.0370    32.9861    13.5534 O.co2      1 SUBUNIT  -0.50
   26 O26       46.3359    30.8561    13.4856 O.co2      1 SUBUNIT  -0.50
   27 H27       48.5231    31.8477    14.2089 H          1 SUBUNIT  0
   28 H28       49.2246    32.9817    13.1596 H          1 SUBUNIT  0
   29 H29       47.8455    33.3722    14.0646 H          1 SUBUNIT  0
   30 H30       50.5084    32.7299    15.1242 H          1 SUBUNIT  0
   31 H31       49.0546    35.4213    14.9630 H          1 SUBUNIT  0
   32 H32       50.4869    34.9628    14.0812 H          1 SUBUNIT  0
   33 H33       52.5460    34.1540    15.5632 H          1 SUBUNIT  0
   34 H34       53.9817    34.9586    17.3370 H          1 SUBUNIT  0
   35 H35       50.7980    37.4695    18.7671 H          1 SUBUNIT  0
   36 H36       49.3622    36.6477    16.9652 H          1 SUBUNIT  0
   37 H37       54.0995    36.3432    19.2786 H          1 SUBUNIT  0
   38 H38       47.9847    34.8135    16.4836 H          1 SUBUNIT  0
   39 H39       47.7178    33.1275    18.8065 H          1 SUBUNIT  0
   40 H40       46.1544    34.7212    19.6437 H          1 SUBUNIT  0
   41 H41       47.5012    35.5566    18.9321 H          1 SUBUNIT  0
   42 H42       45.6101    36.8038    18.4808 H          1 SUBUNIT  0
   43 H43       46.1138    35.4436    15.8054 H          1 SUBUNIT  0
   44 H44       47.1439    36.6803    16.5310 H          1 SUBUNIT  0
   45 H45       45.4917    37.0583    16.0842 H          1 SUBUNIT  0
   46 H46       44.1042    34.4851    17.2483 H          1 SUBUNIT  0
   47 H47       43.8826    35.0783    18.8923 H          1 SUBUNIT  0
   48 H48       43.5273    36.1197    17.5256 H          1 SUBUNIT  0
   49 H49       46.1325    33.5946    15.7741 H          1 SUBUNIT  0
   50 H50       45.5406    30.7825    15.8716 H          1 SUBUNIT  0
   51 H51       43.3513    31.7915    16.4294 H          1 SUBUNIT  0
   52 H52       43.2908    30.9402    14.9192 H          1 SUBUNIT  0
   53 C53       43.1412    33.0794    14.6904 C.3        1 SUBUNIT  0
   54 C54       41.5135    33.9351    16.4498 C.3        1 SUBUNIT  0
   55 C55       41.0240    34.3596    14.0417 C.3        1 SUBUNIT  0
   56 C56       41.6734    33.3727    15.0344 C.3        1 SUBUNIT  0
   57 H57       43.2152    32.9092    13.6177 H          1 SUBUNIT  0
   58 H58       43.7460    33.9578    14.9186 H          1 SUBUNIT  0
   59 H59       41.1255    32.4305    14.9787 H          1 SUBUNIT  0
   60 H60       41.8633    34.9671    16.4613 H          1 SUBUNIT  0
   61 H61       42.1299    33.4121    17.1719 H          1 SUBUNIT  0
   62 H62       41.7444    35.1245    13.7475 H          1 SUBUNIT  0
   63 H63       40.7646    33.8246    13.1287 H          1 SUBUNIT  0
   64 C64       40.0448    33.9028    16.8819 C.3        1 SUBUNIT  0
   65 C65       39.7786    35.0597    14.6305 C.3        1 SUBUNIT  0
   66 C66       39.0958    34.2056    15.7100 C.3        1 SUBUNIT  0
   67 H67       39.7913    32.9282    17.2985 H          1 SUBUNIT  0
   68 H68       39.9197    34.6148    17.6920 H          1 SUBUNIT  0
   69 H69       38.7943    33.2608    15.2689 H          1 SUBUNIT  0
   70 H70       38.1778    34.6725    16.0657 H          1 SUBUNIT  0
   71 H71       40.0769    36.0069    15.0825 H          1 SUBUNIT  0
   72 H72       39.0776    35.3122    13.8359 H          1 SUBUNIT  0
@<TRIPOS>BOND
    1     1     2 1
    2     1    27 1
    3     1    28 1
    4     1    29 1
    5     2     3 1
    6     2    11 1
    7     2    30 1
    8     3     4 1
    9     3    31 1
   10     3    32 1
   11     4     5 2
   12     4     9 1
   13     5     6 1
   14     5    33 1
   15     6     7 2
   16     6    34 1
   17     7     8 1
   18     7    10 1
   19     8     9 2
   20     8    35 1
   21     9    36 1
   22    10    37 1
   23    11    12 2
   24    11    13 1
   25    13    14 1
   26    13    38 1
   27    14    15 1
   28    14    19 1
   29    14    39 1
   30    15    16 1
   31    15    40 1
   32    15    41 1
   33    16    17 1
   34    16    18 1
   35    16    42 1
   36    17    43 1
   37    17    44 1
   38    17    45 1
   39    18    46 1
   40    18    47 1
   41    18    48 1
   42    19    20 2
   43    19    21 1
   44    21    22 1
   45    21    49 1
   46    22    23 1
   47    22    24 1
   48    22    50 1
   49    23    51 1
   50    23    52 1
   51    23    53 1
   52    24    25 2
   53    24    26 1
   54    53    56 1
   55    53    57 1
   56    53    58 1
   57    54    56 1
   58    54    60 1
   59    54    61 1
   60    54    64 1
   61    55    56 1
   62    55    62 1
   63    55    63 1
   64    55    65 1
   65    56    59 1
   66    64    66 1
   67    64    67 1
   68    64    68 1
   69    65    66 1
   70    65    71 1
   71    65    72 1
   72    66    69 1
   73    66    70 1
@<TRIPOS>SUBSTRUCTURE
1   ****   1
@<SCITEGIC>MOL_PROPERTY
TopHits
SciTegic.value.StringValue
8

@<SCITEGIC>MOL_PROPERTY
-CDOCKER_ENERGY
SciTegic.value.StringValue
44.2597679

@<SCITEGIC>MOL_PROPERTY
-CDOCKER_INTERACTION_ENERGY
SciTegic.value.StringValue
38.5772004

@<SCITEGIC>MOL_PROPERTY
POSE_NUMBER
SciTegic.value.StringValue
8

@<SCITEGIC>MOL_PROPERTY
FRAGMENTS
SciTegic.value.StringValue
T02 C30

@<SCITEGIC>MOL_PROPERTY
MW
SciTegic.value.StringValue
461.6

@<SCITEGIC>MOL_PROPERTY
GENERATION
SciTegic.value.StringValue
2

@<SCITEGIC>MOL_PROPERTY
FAMILY
SciTegic.value.StringValue
3

@<SCITEGIC>MOL_PROPERTY
LUDI3
SciTegic.value.StringValue
446

@<SCITEGIC>ATOM_PROPERTY
Formal Charge
SciTegic.value.StringValue
1 +1
2 0
3 0
4 0
5 0
6 0
7 0
8 0
9 0
10 0
11 0
12 0
13 0
14 0
15 0
16 0
17 0
18 0
19 0
20 0
21 0
22 0
23 0
24 0
25 0
26 -1
27 0
28 0
29 0
30 0
31 0
32 0
33 0
34 0
35 0
36 0
37 0
38 0
39 0
40 0
41 0
42 0
43 0
44 0
45 0
46 0
47 0
48 0
49 0
50 0
51 0
52 0
53 0
54 0
55 0
56 0
57 0
58 0
59 0
60 0
61 0
62 0
63 0
64 0
65 0
66 0
67 0
68 0
69 0
70 0
71 0
72 0

@<SCITEGIC>ATOM_PROPERTY
pdb_tempFactor
SciTegic.value.DoubleValue
1 0
2 0
3 0
4 0
5 0
6 0
7 0
8 0
9 0
10 0
11 0
12 0
13 0
14 0
15 0
16 0
17 0
18 0
19 0
20 0
21 0
22 0
23 0
24 0
25 0
26 0
27 0
28 0
29 0
30 0
31 0
32 0
33 0
34 0
35 0
36 0
37 0
38 0
39 0
40 0
41 0
42 0
43 0
44 0
45 0
46 0
47 0
48 0
49 0
50 0
51 0
52 0
53 0
54 0
55 0
56 0
57 0
58 0
59 0
60 0
61 0
62 0
63 0
64 0
65 0
66 0
67 0
68 0
69 0
70 0
71 0
72 0

@<SCITEGIC>ATOM_PROPERTY
pdb_occupancy
SciTegic.value.DoubleValue
1 1
2 1
3 1
4 1
5 1
6 1
7 1
8 1
9 1
10 1
11 1
12 1
13 1
14 1
15 1
16 1
17 1
18 1
19 1
20 1
21 1
22 1
23 1
24 1
25 1
26 1
27 1
28 1
29 1
30 1
31 1
32 1
33 1
34 1
35 1
36 1
37 1
38 1
39 1
40 1
41 1
42 1
43 1
44 1
45 1
46 1
47 1
48 1
49 1
50 1
51 1
52 1
53 1
54 1
55 1
56 1
57 1
58 1
59 1
60 1
61 1
62 1
63 1
64 1
65 1
66 1
67 1
68 1
69 1
70 1
71 1
72 1

@<TRIPOS>MOLECULE
Evo_7
65  65  1  0  0
SMALL
FORMAL_CHARGES
@<TRIPOS>ATOM
    1 N1        43.1369    36.0136    18.9037 N.4        1 SUBUNIT  1
    2 C2        43.4836    36.0175    17.4920 C.3        1 SUBUNIT  0
    3 C3        44.9451    35.6202    17.2332 C.3        1 SUBUNIT  0
    4 C4        45.3252    34.2825    17.8116 C.2        1 SUBUNIT  0
    5 C5        45.2955    33.1435    17.0160 C.2        1 SUBUNIT  0
    6 C6        45.7081    31.9178    17.5184 C.2        1 SUBUNIT  0
    7 C7        46.1585    31.8211    18.8299 C.2        1 SUBUNIT  0
    8 C8        46.1480    32.9446    19.6448 C.2        1 SUBUNIT  0
    9 C9        45.7371    34.1692    19.1359 C.2        1 SUBUNIT  0
   10 O10       46.6102    30.6200    19.3439 O.3        1 SUBUNIT  0
   11 C11       42.4820    35.1330    16.7398 C.2        1 SUBUNIT  0
   12 O12       42.2466    33.9880    17.1003 O.2        1 SUBUNIT  0
   13 N13       41.8810    35.7527    15.7048 N.am       1 SUBUNIT  0
   14 C14       40.7559    35.1413    15.0080 C.3        1 SUBUNIT  0
   15 C15       40.0221    36.2668    14.2601 C.3        1 SUBUNIT  0
   16 C16       38.7616    35.8402    13.4902 C.3        1 SUBUNIT  0
   17 C17       37.7155    35.1316    14.3611 C.3        1 SUBUNIT  0
   18 C18       38.1198    37.0502    12.8096 C.3        1 SUBUNIT  0
   19 C19       41.2393    34.0122    14.0692 C.2        1 SUBUNIT  0
   20 O20       41.5583    34.2368    12.9073 O.2        1 SUBUNIT  0
   21 N21       41.2448    32.8076    14.6875 N.am       1 SUBUNIT  0
   22 C22       41.6656    31.5039    14.1683 C.3        1 SUBUNIT  0
   23 C23       42.1666    31.4986    12.7036 C.3        1 SUBUNIT  0
   24 C24       42.6996    30.9208    15.1560 C.2        1 SUBUNIT  0.0000
   25 O25       43.8988    31.0356    14.9067 O.co2      1 SUBUNIT  -0.50
   26 O26       42.2897    30.3589    16.1731 O.co2      1 SUBUNIT  -0.50
   27 H27       43.0208    35.0334    19.2375 H          1 SUBUNIT  0
   28 H28       42.2291    36.5130    19.0184 H          1 SUBUNIT  0
   29 H29       43.8529    36.5033    19.4783 H          1 SUBUNIT  0
   30 H30       43.3573    37.0420    17.1435 H          1 SUBUNIT  0
   31 H31       45.6021    36.3762    17.6643 H          1 SUBUNIT  0
   32 H32       45.1524    35.6228    16.1624 H          1 SUBUNIT  0
   33 H33       44.9485    33.2082    15.9951 H          1 SUBUNIT  0
   34 H34       45.6592    31.0577    16.8665 H          1 SUBUNIT  0
   35 H35       46.4663    32.8676    20.6742 H          1 SUBUNIT  0
   36 H36       45.7489    35.0397    19.7749 H          1 SUBUNIT  0
   37 H37       46.9860    30.0809    18.6610 H          1 SUBUNIT  0
   38 H38       42.1585    36.6797    15.4523 H          1 SUBUNIT  0
   39 H39       40.1007    34.7249    15.7753 H          1 SUBUNIT  0
   40 H40       39.7566    37.0443    14.9744 H          1 SUBUNIT  0
   41 H41       40.7159    36.7360    13.5611 H          1 SUBUNIT  0
   42 H42       39.0843    35.1571    12.7085 H          1 SUBUNIT  0
   43 H43       38.1263    34.2905    14.9182 H          1 SUBUNIT  0
   44 H44       36.9106    34.7512    13.7327 H          1 SUBUNIT  0
   45 H45       37.2734    35.8118    15.0819 H          1 SUBUNIT  0
   46 H46       37.3695    36.7461    12.0795 H          1 SUBUNIT  0
   47 H47       37.6446    37.6977    13.5451 H          1 SUBUNIT  0
   48 H48       38.8655    37.6499    12.3005 H          1 SUBUNIT  0
   49 H49       40.9662    32.8114    15.6491 H          1 SUBUNIT  0
   50 H50       40.7726    30.8842    14.2313 H          1 SUBUNIT  0
   51 H51       43.0845    32.0819    12.6166 H          1 SUBUNIT  0
   52 H52       41.4368    31.9900    12.0677 H          1 SUBUNIT  0
   53 C53       42.3971    30.0789    12.1534 C.3        1 SUBUNIT  0
   54 C54       43.4624    28.7089    10.2988 C.3        1 SUBUNIT  0
   55 C55       41.7216    30.4261     9.7204 C.3        1 SUBUNIT  0
   56 C56       42.8592    30.0654    10.6848 C.3        1 SUBUNIT  0
   57 H57       41.4881    29.4848    12.2603 H          1 SUBUNIT  0
   58 H58       43.1535    29.5864    12.7648 H          1 SUBUNIT  0
   59 H59       43.6478    30.8075    10.5813 H          1 SUBUNIT  0
   60 H60       44.2948    28.4488    10.9532 H          1 SUBUNIT  0
   61 H61       43.8398    28.7278     9.2756 H          1 SUBUNIT  0
   62 H62       42.7189    27.9143    10.3683 H          1 SUBUNIT  0
   63 H63       41.2966    31.4056     9.9387 H          1 SUBUNIT  0
   64 H64       40.9240    29.6859     9.7778 H          1 SUBUNIT  0
   65 H65       42.0703    30.4452     8.6892 H          1 SUBUNIT  0
@<TRIPOS>BOND
    1     1     2 1
    2     1    27 1
    3     1    28 1
    4     1    29 1
    5     2     3 1
    6     2    11 1
    7     2    30 1
    8     3     4 1
    9     3    31 1
   10     3    32 1
   11     4     5 2
   12     4     9 1
   13     5     6 1
   14     5    33 1
   15     6     7 2
   16     6    34 1
   17     7     8 1
   18     7    10 1
   19     8     9 2
   20     8    35 1
   21     9    36 1
   22    10    37 1
   23    11    12 2
   24    11    13 1
   25    13    14 1
   26    13    38 1
   27    14    15 1
   28    14    19 1
   29    14    39 1
   30    15    16 1
   31    15    40 1
   32    15    41 1
   33    16    17 1
   34    16    18 1
   35    16    42 1
   36    17    43 1
   37    17    44 1
   38    17    45 1
   39    18    46 1
   40    18    47 1
   41    18    48 1
   42    19    20 2
   43    19    21 1
   44    21    22 1
   45    21    49 1
   46    22    23 1
   47    22    24 1
   48    22    50 1
   49    23    51 1
   50    23    52 1
   51    23    53 1
   52    24    25 2
   53    24    26 1
   54    53    56 1
   55    53    57 1
   56    53    58 1
   57    54    56 1
   58    54    60 1
   59    54    61 1
   60    54    62 1
   61    55    56 1
   62    55    63 1
   63    55    64 1
   64    55    65 1
   65    56    59 1
@<TRIPOS>SUBSTRUCTURE
1   ****   1
@<SCITEGIC>MOL_PROPERTY
TopHits
SciTegic.value.StringValue
10

@<SCITEGIC>MOL_PROPERTY
-CDOCKER_ENERGY
SciTegic.value.StringValue
89.8840668

@<SCITEGIC>MOL_PROPERTY
-CDOCKER_INTERACTION_ENERGY
SciTegic.value.StringValue
81.3262895

@<SCITEGIC>MOL_PROPERTY
POSE_NUMBER
SciTegic.value.StringValue
1

@<SCITEGIC>MOL_PROPERTY
FRAGMENTS
SciTegic.value.StringValue
T02

@<SCITEGIC>MOL_PROPERTY
MW
SciTegic.value.StringValue
421.54

@<SCITEGIC>MOL_PROPERTY
GENERATION
SciTegic.value.StringValue
1

@<SCITEGIC>MOL_PROPERTY
FAMILY
SciTegic.value.StringValue
1

@<SCITEGIC>MOL_PROPERTY
LUDI3
SciTegic.value.StringValue
442

@<SCITEGIC>ATOM_PROPERTY
Formal Charge
SciTegic.value.StringValue
1 +1
2 0
3 0
4 0
5 0
6 0
7 0
8 0
9 0
10 0
11 0
12 0
13 0
14 0
15 0
16 0
17 0
18 0
19 0
20 0
21 0
22 0
23 0
24 0
25 0
26 -1
27 0
28 0
29 0
30 0
31 0
32 0
33 0
34 0
35 0
36 0
37 0
38 0
39 0
40 0
41 0
42 0
43 0
44 0
45 0
46 0
47 0
48 0
49 0
50 0
51 0
52 0
53 0
54 0
55 0
56 0
57 0
58 0
59 0
60 0
61 0
62 0
63 0
64 0
65 0

@<SCITEGIC>ATOM_PROPERTY
pdb_tempFactor
SciTegic.value.DoubleValue
1 0
2 0
3 0
4 0
5 0
6 0
7 0
8 0
9 0
10 0
11 0
12 0
13 0
14 0
15 0
16 0
17 0
18 0
19 0
20 0
21 0
22 0
23 0
24 0
25 0
26 0
27 0
28 0
29 0
30 0
31 0
32 0
33 0
34 0
35 0
36 0
37 0
38 0
39 0
40 0
41 0
42 0
43 0
44 0
45 0
46 0
47 0
48 0
49 0
50 0
51 0
52 0
53 0
54 0
55 0
56 0
57 0
58 0
59 0
60 0
61 0
62 0
63 0
64 0
65 0

@<SCITEGIC>ATOM_PROPERTY
pdb_occupancy
SciTegic.value.DoubleValue
1 1
2 1
3 1
4 1
5 1
6 1
7 1
8 1
9 1
10 1
11 1
12 1
13 1
14 1
15 1
16 1
17 1
18 1
19 1
20 1
21 1
22 1
23 1
24 1
25 1
26 1
27 1
28 1
29 1
30 1
31 1
32 1
33 1
34 1
35 1
36 1
37 1
38 1
39 1
40 1
41 1
42 1
43 1
44 1
45 1
46 1
47 1
48 1
49 1
50 1
51 1
52 1
53 1
54 1
55 1
56 1
57 1
58 1
59 1
60 1
61 1
62 1
63 1
64 1
65 1

@<TRIPOS>MOLECULE
Evo_7
65  65  1  0  0
SMALL
FORMAL_CHARGES
@<TRIPOS>ATOM
    1 N1        43.2200    36.0215    18.9145 N.4        1 SUBUNIT  1
    2 C2        43.5053    36.0355    17.4860 C.3        1 SUBUNIT  0
    3 C3        44.9500    35.6344    17.1444 C.3        1 SUBUNIT  0
    4 C4        45.3358    34.2712    17.6554 C.2        1 SUBUNIT  0
    5 C5        45.6834    34.0888    18.9914 C.2        1 SUBUNIT  0
    6 C6        46.0640    32.8381    19.4562 C.2        1 SUBUNIT  0
    7 C7        46.1245    31.7599    18.5849 C.2        1 SUBUNIT  0
    8 C8        45.7731    31.9315    17.2513 C.2        1 SUBUNIT  0
    9 C9        45.3723    33.1799    16.7932 C.2        1 SUBUNIT  0
   10 O10       46.5250    30.5275    19.0628 O.3        1 SUBUNIT  0
   11 C11       42.4773    35.1492    16.7773 C.2        1 SUBUNIT  0
   12 O12       42.2349    34.0213    17.1797 O.2        1 SUBUNIT  0
   13 N13       41.8699    35.7448    15.7303 N.am       1 SUBUNIT  0
   14 C14       40.7159    35.1429    15.0656 C.3        1 SUBUNIT  0
   15 C15       40.0073    36.2726    14.2933 C.3        1 SUBUNIT  0
   16 C16       38.7433    35.8706    13.5115 C.3        1 SUBUNIT  0
   17 C17       37.6862    35.1598    14.3653 C.3        1 SUBUNIT  0
   18 C18       38.1177    37.0951    12.8387 C.3        1 SUBUNIT  0
   19 C19       41.1488    33.9683    14.1558 C.2        1 SUBUNIT  0
   20 O20       41.2905    34.1111    12.9484 O.2        1 SUBUNIT  0
   21 N21       41.3322    32.8206    14.8487 N.am       1 SUBUNIT  0
   22 C22       41.7446    31.5093    14.3454 C.3        1 SUBUNIT  0
   23 C23       42.9214    31.5673    13.3383 C.3        1 SUBUNIT  0
   24 C24       42.0979    30.6565    15.5924 C.2        1 SUBUNIT  0.0000
   25 O25       41.1890    30.1277    16.2264 O.co2      1 SUBUNIT  -0.50
   26 O26       43.2721    30.5378    15.9393 O.co2      1 SUBUNIT  -0.50
   27 H27       43.9588    36.5078    19.4627 H          1 SUBUNIT  0
   28 H28       43.1140    35.0398    19.2478 H          1 SUBUNIT  0
   29 H29       42.3201    36.5217    19.0695 H          1 SUBUNIT  0
   30 H30       43.3581    37.0604    17.1447 H          1 SUBUNIT  0
   31 H31       45.6393    36.3644    17.5717 H          1 SUBUNIT  0
   32 H32       45.1059    35.6763    16.0647 H          1 SUBUNIT  0
   33 H33       45.6615    34.9220    19.6778 H          1 SUBUNIT  0
   34 H34       46.3208    32.7034    20.4965 H          1 SUBUNIT  0
   35 H35       45.7874    31.1051    16.5542 H          1 SUBUNIT  0
   36 H36       45.0879    33.2933    15.7571 H          1 SUBUNIT  0
   37 H37       47.0543    30.0799    18.4164 H          1 SUBUNIT  0
   38 H38       42.1634    36.6583    15.4506 H          1 SUBUNIT  0
   39 H39       40.0599    34.7676    15.8527 H          1 SUBUNIT  0
   40 H40       39.7542    37.0637    14.9964 H          1 SUBUNIT  0
   41 H41       40.7167    36.7213    13.5963 H          1 SUBUNIT  0
   42 H42       39.0573    35.1925    12.7214 H          1 SUBUNIT  0
   43 H43       38.0955    34.3292    14.9383 H          1 SUBUNIT  0
   44 H44       36.8977    34.7664    13.7255 H          1 SUBUNIT  0
   45 H45       37.2178    35.8414    15.0672 H          1 SUBUNIT  0
   46 H46       37.6453    37.7468    13.5728 H          1 SUBUNIT  0
   47 H47       38.8744    37.6851    12.3335 H          1 SUBUNIT  0
   48 H48       37.3665    36.8015    12.1049 H          1 SUBUNIT  0
   49 H49       41.1798    32.8746    15.8364 H          1 SUBUNIT  0
   50 H50       40.8685    31.0661    13.8812 H          1 SUBUNIT  0
   51 H51       43.5998    30.7294    13.4946 H          1 SUBUNIT  0
   52 H52       43.5212    32.4486    13.5549 H          1 SUBUNIT  0
   53 C53       42.5421    31.5338    11.8423 C.3        1 SUBUNIT  0
   54 C54       41.6298    30.3091     9.8389 C.3        1 SUBUNIT  0
   55 C55       42.3349    28.9807    11.8652 C.3        1 SUBUNIT  0
   56 C56       41.7376    30.3059    11.3715 C.3        1 SUBUNIT  0
   57 H57       43.4710    31.5613    11.2764 H          1 SUBUNIT  0
   58 H58       42.0024    32.4305    11.5511 H          1 SUBUNIT  0
   59 H59       40.7250    30.3778    11.7690 H          1 SUBUNIT  0
   60 H60       40.9949    29.4964     9.4857 H          1 SUBUNIT  0
   61 H61       42.6085    30.1930     9.3743 H          1 SUBUNIT  0
   62 H62       41.2039    31.2451     9.4773 H          1 SUBUNIT  0
   63 H63       41.7722    28.1308    11.4770 H          1 SUBUNIT  0
   64 H64       42.3079    28.9138    12.9538 H          1 SUBUNIT  0
   65 H65       43.3722    28.8723    11.5458 H          1 SUBUNIT  0
@<TRIPOS>BOND
    1     1     2 1
    2     1    27 1
    3     1    28 1
    4     1    29 1
    5     2     3 1
    6     2    11 1
    7     2    30 1
    8     3     4 1
    9     3    31 1
   10     3    32 1
   11     4     5 2
   12     4     9 1
   13     5     6 1
   14     5    33 1
   15     6     7 2
   16     6    34 1
   17     7     8 1
   18     7    10 1
   19     8     9 2
   20     8    35 1
   21     9    36 1
   22    10    37 1
   23    11    12 2
   24    11    13 1
   25    13    14 1
   26    13    38 1
   27    14    15 1
   28    14    19 1
   29    14    39 1
   30    15    16 1
   31    15    40 1
   32    15    41 1
   33    16    17 1
   34    16    18 1
   35    16    42 1
   36    17    43 1
   37    17    44 1
   38    17    45 1
   39    18    46 1
   40    18    47 1
   41    18    48 1
   42    19    20 2
   43    19    21 1
   44    21    22 1
   45    21    49 1
   46    22    23 1
   47    22    24 1
   48    22    50 1
   49    23    51 1
   50    23    52 1
   51    23    53 1
   52    24    25 2
   53    24    26 1
   54    53    56 1
   55    53    57 1
   56    53    58 1
   57    54    56 1
   58    54    60 1
   59    54    61 1
   60    54    62 1
   61    55    56 1
   62    55    63 1
   63    55    64 1
   64    55    65 1
   65    56    59 1
@<TRIPOS>SUBSTRUCTURE
1   ****   1
@<SCITEGIC>MOL_PROPERTY
TopHits
SciTegic.value.StringValue
10

@<SCITEGIC>MOL_PROPERTY
-CDOCKER_ENERGY
SciTegic.value.StringValue
88.0269221

@<SCITEGIC>MOL_PROPERTY
-CDOCKER_INTERACTION_ENERGY
SciTegic.value.StringValue
83.2426655

@<SCITEGIC>MOL_PROPERTY
POSE_NUMBER
SciTegic.value.StringValue
2

@<SCITEGIC>MOL_PROPERTY
FRAGMENTS
SciTegic.value.StringValue
T02

@<SCITEGIC>MOL_PROPERTY
MW
SciTegic.value.StringValue
421.54

@<SCITEGIC>MOL_PROPERTY
GENERATION
SciTegic.value.StringValue
1

@<SCITEGIC>MOL_PROPERTY
FAMILY
SciTegic.value.StringValue
1

@<SCITEGIC>MOL_PROPERTY
LUDI3
SciTegic.value.StringValue
442

@<SCITEGIC>ATOM_PROPERTY
Formal Charge
SciTegic.value.StringValue
1 +1
2 0
3 0
4 0
5 0
6 0
7 0
8 0
9 0
10 0
11 0
12 0
13 0
14 0
15 0
16 0
17 0
18 0
19 0
20 0
21 0
22 0
23 0
24 0
25 0
26 -1
27 0
28 0
29 0
30 0
31 0
32 0
33 0
34 0
35 0
36 0
37 0
38 0
39 0
40 0
41 0
42 0
43 0
44 0
45 0
46 0
47 0
48 0
49 0
50 0
51 0
52 0
53 0
54 0
55 0
56 0
57 0
58 0
59 0
60 0
61 0
62 0
63 0
64 0
65 0

@<SCITEGIC>ATOM_PROPERTY
pdb_tempFactor
SciTegic.value.DoubleValue
1 0
2 0
3 0
4 0
5 0
6 0
7 0
8 0
9 0
10 0
11 0
12 0
13 0
14 0
15 0
16 0
17 0
18 0
19 0
20 0
21 0
22 0
23 0
24 0
25 0
26 0
27 0
28 0
29 0
30 0
31 0
32 0
33 0
34 0
35 0
36 0
37 0
38 0
39 0
40 0
41 0
42 0
43 0
44 0
45 0
46 0
47 0
48 0
49 0
50 0
51 0
52 0
53 0
54 0
55 0
56 0
57 0
58 0
59 0
60 0
61 0
62 0
63 0
64 0
65 0

@<SCITEGIC>ATOM_PROPERTY
pdb_occupancy
SciTegic.value.DoubleValue
1 1
2 1
3 1
4 1
5 1
6 1
7 1
8 1
9 1
10 1
11 1
12 1
13 1
14 1
15 1
16 1
17 1
18 1
19 1
20 1
21 1
22 1
23 1
24 1
25 1
26 1
27 1
28 1
29 1
30 1
31 1
32 1
33 1
34 1
35 1
36 1
37 1
38 1
39 1
40 1
41 1
42 1
43 1
44 1
45 1
46 1
47 1
48 1
49 1
50 1
51 1
52 1
53 1
54 1
55 1
56 1
57 1
58 1
59 1
60 1
61 1
62 1
63 1
64 1
65 1

@<TRIPOS>MOLECULE
Evo_7
65  65  1  0  0
SMALL
FORMAL_CHARGES
@<TRIPOS>ATOM
    1 N1        42.9814    36.0449    18.6207 N.4        1 SUBUNIT  1
    2 C2        43.5839    36.2659    17.3032 C.3        1 SUBUNIT  0
    3 C3        45.0684    35.8725    17.2477 C.3        1 SUBUNIT  0
    4 C4        45.3002    34.3979    17.4269 C.2        1 SUBUNIT  0
    5 C5        45.3809    33.5614    16.3199 C.2        1 SUBUNIT  0
    6 C6        45.5954    32.2010    16.4766 C.2        1 SUBUNIT  0
    7 C7        45.7426    31.6648    17.7507 C.2        1 SUBUNIT  0
    8 C8        45.6959    32.5003    18.8588 C.2        1 SUBUNIT  0
    9 C9        45.4596    33.8576    18.6986 C.2        1 SUBUNIT  0
   10 O10       45.9084    30.3061    17.9336 O.3        1 SUBUNIT  0
   11 C11       42.7758    35.6629    16.1360 C.2        1 SUBUNIT  0
   12 O12       43.2372    35.6458    15.0019 O.2        1 SUBUNIT  0
   13 N13       41.5484    35.1992    16.4665 N.am       1 SUBUNIT  0
   14 C14       40.5706    34.8009    15.4524 C.3        1 SUBUNIT  0
   15 C15       40.1274    36.0275    14.6147 C.3        1 SUBUNIT  0
   16 C16       38.9306    35.8199    13.6567 C.3        1 SUBUNIT  0
   17 C17       37.6899    35.2028    14.3198 C.3        1 SUBUNIT  0
   18 C18       38.5500    37.1402    12.9835 C.3        1 SUBUNIT  0
   19 C19       41.0619    33.6197    14.5844 C.2        1 SUBUNIT  0
   20 O20       40.9182    33.6265    13.3688 O.2        1 SUBUNIT  0
   21 N21       41.6062    32.6042    15.2957 N.am       1 SUBUNIT  0
   22 C22       41.6771    31.2427    14.7636 C.3        1 SUBUNIT  0
   23 C23       42.4905    31.0881    13.4567 C.3        1 SUBUNIT  0
   24 C24       42.1804    30.2897    15.8688 C.2        1 SUBUNIT  0.0000
   25 O25       43.3883    30.0938    16.0027 O.co2      1 SUBUNIT  -0.50
   26 O26       41.3541    29.7489    16.5995 O.co2      1 SUBUNIT  -0.50
   27 H27       42.8139    35.0355    18.8152 H          1 SUBUNIT  0
   28 H28       42.0808    36.5674    18.6687 H          1 SUBUNIT  0
   29 H29       43.6008    36.4382    19.3611 H          1 SUBUNIT  0
   30 H30       43.5542    37.3374    17.1229 H          1 SUBUNIT  0
   31 H31       45.6164    36.4094    18.0233 H          1 SUBUNIT  0
   32 H32       45.5053    36.1913    16.2993 H          1 SUBUNIT  0
   33 H33       45.2716    33.9658    15.3242 H          1 SUBUNIT  0
   34 H34       45.6379    31.5787    15.5936 H          1 SUBUNIT  0
   35 H35       45.8253    32.0922    19.8493 H          1 SUBUNIT  0
   36 H36       45.4019    34.4933    19.5700 H          1 SUBUNIT  0
   37 H37       45.3983    29.8298    17.2878 H          1 SUBUNIT  0
   38 H38       41.2442    35.1758    17.4181 H          1 SUBUNIT  0
   39 H39       39.7259    34.4408    16.0397 H          1 SUBUNIT  0
   40 H40       39.8922    36.8433    15.2935 H          1 SUBUNIT  0
   41 H41       40.9743    36.3871    14.0293 H          1 SUBUNIT  0
   42 H42       39.2488    35.1562    12.8568 H          1 SUBUNIT  0
   43 H43       36.9387    34.9561    13.5689 H          1 SUBUNIT  0
   44 H44       37.2298    35.8924    15.0200 H          1 SUBUNIT  0
   45 H45       37.9117    34.2860    14.8636 H          1 SUBUNIT  0
   46 H46       38.1150    37.8400    13.6953 H          1 SUBUNIT  0
   47 H47       39.4306    37.6125    12.5580 H          1 SUBUNIT  0
   48 H48       37.8259    36.9845    12.1843 H          1 SUBUNIT  0
   49 H49       41.8256    32.7484    16.2590 H          1 SUBUNIT  0
   50 H50       40.6392    30.9817    14.5567 H          1 SUBUNIT  0
   51 H51       43.5596    31.1783    13.6485 H          1 SUBUNIT  0
   52 H52       42.2520    31.8830    12.7577 H          1 SUBUNIT  0
   53 C53       42.1726    29.7422    12.7810 C.3        1 SUBUNIT  0
   54 C54       42.6296    28.1103    10.9143 C.3        1 SUBUNIT  0
   55 C55       42.2602    30.5384    10.3665 C.3        1 SUBUNIT  0
   56 C56       42.8207    29.5531    11.4007 C.3        1 SUBUNIT  0
   57 H57       41.0907    29.6364    12.6808 H          1 SUBUNIT  0
   58 H58       42.4934    28.9373    13.4432 H          1 SUBUNIT  0
   59 H59       43.8907    29.7312    11.4999 H          1 SUBUNIT  0
   60 H60       41.5711    27.8714    10.8042 H          1 SUBUNIT  0
   61 H61       43.0592    27.3968    11.6182 H          1 SUBUNIT  0
   62 H62       43.1088    27.9533     9.9481 H          1 SUBUNIT  0
   63 H63       42.4817    31.5718    10.6294 H          1 SUBUNIT  0
   64 H64       41.1784    30.4403    10.2828 H          1 SUBUNIT  0
   65 H65       42.6862    30.3543     9.3810 H          1 SUBUNIT  0
@<TRIPOS>BOND
    1     1     2 1
    2     1    27 1
    3     1    28 1
    4     1    29 1
    5     2     3 1
    6     2    11 1
    7     2    30 1
    8     3     4 1
    9     3    31 1
   10     3    32 1
   11     4     5 2
   12     4     9 1
   13     5     6 1
   14     5    33 1
   15     6     7 2
   16     6    34 1
   17     7     8 1
   18     7    10 1
   19     8     9 2
   20     8    35 1
   21     9    36 1
   22    10    37 1
   23    11    12 2
   24    11    13 1
   25    13    14 1
   26    13    38 1
   27    14    15 1
   28    14    19 1
   29    14    39 1
   30    15    16 1
   31    15    40 1
   32    15    41 1
   33    16    17 1
   34    16    18 1
   35    16    42 1
   36    17    43 1
   37    17    44 1
   38    17    45 1
   39    18    46 1
   40    18    47 1
   41    18    48 1
   42    19    20 2
   43    19    21 1
   44    21    22 1
   45    21    49 1
   46    22    23 1
   47    22    24 1
   48    22    50 1
   49    23    51 1
   50    23    52 1
   51    23    53 1
   52    24    25 2
   53    24    26 1
   54    53    56 1
   55    53    57 1
   56    53    58 1
   57    54    56 1
   58    54    60 1
   59    54    61 1
   60    54    62 1
   61    55    56 1
   62    55    63 1
   63    55    64 1
   64    55    65 1
   65    56    59 1
@<TRIPOS>SUBSTRUCTURE
1   ****   1
@<SCITEGIC>MOL_PROPERTY
TopHits
SciTegic.value.StringValue
10

@<SCITEGIC>MOL_PROPERTY
-CDOCKER_ENERGY
SciTegic.value.StringValue
87.3997097

@<SCITEGIC>MOL_PROPERTY
-CDOCKER_INTERACTION_ENERGY
SciTegic.value.StringValue
82.5848551

@<SCITEGIC>MOL_PROPERTY
POSE_NUMBER
SciTegic.value.StringValue
3

@<SCITEGIC>MOL_PROPERTY
FRAGMENTS
SciTegic.value.StringValue
T02

@<SCITEGIC>MOL_PROPERTY
MW
SciTegic.value.StringValue
421.54

@<SCITEGIC>MOL_PROPERTY
GENERATION
SciTegic.value.StringValue
1

@<SCITEGIC>MOL_PROPERTY
FAMILY
SciTegic.value.StringValue
1

@<SCITEGIC>MOL_PROPERTY
LUDI3
SciTegic.value.StringValue
442

@<SCITEGIC>ATOM_PROPERTY
Formal Charge
SciTegic.value.StringValue
1 +1
2 0
3 0
4 0
5 0
6 0
7 0
8 0
9 0
10 0
11 0
12 0
13 0
14 0
15 0
16 0
17 0
18 0
19 0
20 0
21 0
22 0
23 0
24 0
25 0
26 -1
27 0
28 0
29 0
30 0
31 0
32 0
33 0
34 0
35 0
36 0
37 0
38 0
39 0
40 0
41 0
42 0
43 0
44 0
45 0
46 0
47 0
48 0
49 0
50 0
51 0
52 0
53 0
54 0
55 0
56 0
57 0
58 0
59 0
60 0
61 0
62 0
63 0
64 0
65 0

@<SCITEGIC>ATOM_PROPERTY
pdb_tempFactor
SciTegic.value.DoubleValue
1 0
2 0
3 0
4 0
5 0
6 0
7 0
8 0
9 0
10 0
11 0
12 0
13 0
14 0
15 0
16 0
17 0
18 0
19 0
20 0
21 0
22 0
23 0
24 0
25 0
26 0
27 0
28 0
29 0
30 0
31 0
32 0
33 0
34 0
35 0
36 0
37 0
38 0
39 0
40 0
41 0
42 0
43 0
44 0
45 0
46 0
47 0
48 0
49 0
50 0
51 0
52 0
53 0
54 0
55 0
56 0
57 0
58 0
59 0
60 0
61 0
62 0
63 0
64 0
65 0

@<SCITEGIC>ATOM_PROPERTY
pdb_occupancy
SciTegic.value.DoubleValue
1 1
2 1
3 1
4 1
5 1
6 1
7 1
8 1
9 1
10 1
11 1
12 1
13 1
14 1
15 1
16 1
17 1
18 1
19 1
20 1
21 1
22 1
23 1
24 1
25 1
26 1
27 1
28 1
29 1
30 1
31 1
32 1
33 1
34 1
35 1
36 1
37 1
38 1
39 1
40 1
41 1
42 1
43 1
44 1
45 1
46 1
47 1
48 1
49 1
50 1
51 1
52 1
53 1
54 1
55 1
56 1
57 1
58 1
59 1
60 1
61 1
62 1
63 1
64 1
65 1

@<TRIPOS>MOLECULE
Evo_7
65  65  1  0  0
SMALL
FORMAL_CHARGES
@<TRIPOS>ATOM
    1 N1        43.1555    35.9952    18.8981 N.4        1 SUBUNIT  1
    2 C2        43.4389    35.9782    17.4718 C.3        1 SUBUNIT  0
    3 C3        44.8668    35.5141    17.1468 C.3        1 SUBUNIT  0
    4 C4        45.2286    34.1771    17.7435 C.2        1 SUBUNIT  0
    5 C5        45.1687    33.0210    16.9717 C.2        1 SUBUNIT  0
    6 C6        45.6028    31.8075    17.4874 C.2        1 SUBUNIT  0
    7 C7        46.0852    31.7308    18.7850 C.2        1 SUBUNIT  0
    8 C8        46.0934    32.8677    19.5844 C.2        1 SUBUNIT  0
    9 C9        45.6735    34.0846    19.0599 C.2        1 SUBUNIT  0
   10 O10       46.5391    30.5143    19.2585 O.3        1 SUBUNIT  0
   11 C11       42.3857    35.1173    16.7748 C.2        1 SUBUNIT  0
   12 O12       42.0357    34.0471    17.2480 O.2        1 SUBUNIT  0
   13 N13       41.8815    35.6605    15.6490 N.am       1 SUBUNIT  0
   14 C14       40.7069    35.0920    14.9937 C.3        1 SUBUNIT  0
   15 C15       40.0090    36.2443    14.2488 C.3        1 SUBUNIT  0
   16 C16       38.7103    35.8918    13.4987 C.3        1 SUBUNIT  0
   17 C17       37.6577    35.1861    14.3619 C.3        1 SUBUNIT  0
   18 C18       38.1101    37.1493    12.8676 C.3        1 SUBUNIT  0
   19 C19       41.0968    33.9146    14.0703 C.2        1 SUBUNIT  0
   20 O20       40.9869    33.9907    12.8522 O.2        1 SUBUNIT  0
   21 N21       41.5259    32.8319    14.7604 N.am       1 SUBUNIT  0
   22 C22       41.7247    31.4845    14.2371 C.3        1 SUBUNIT  0
   23 C23       42.5552    31.4058    12.9329 C.3        1 SUBUNIT  0
   24 C24       42.3018    30.6128    15.3783 C.2        1 SUBUNIT  0.0000
   25 O25       41.5340    30.1789    16.2367 O.co2      1 SUBUNIT  -0.50
   26 O26       43.5091    30.3845    15.4127 O.co2      1 SUBUNIT  -0.50
   27 H27       43.0621    35.0189    19.2489 H          1 SUBUNIT  0
   28 H28       42.2484    36.4852    19.0432 H          1 SUBUNIT  0
   29 H29       43.8883    36.5017    19.4357 H          1 SUBUNIT  0
   30 H30       43.3232    37.0021    17.1156 H          1 SUBUNIT  0
   31 H31       45.5741    36.2553    17.5204 H          1 SUBUNIT  0
   32 H32       45.0161    35.4815    16.0663 H          1 SUBUNIT  0
   33 H33       44.7995    33.0590    15.9568 H          1 SUBUNIT  0
   34 H34       45.5744    30.9192    16.8747 H          1 SUBUNIT  0
   35 H35       46.4208    32.8326    20.6143 H          1 SUBUNIT  0
   36 H36       45.7101    34.9644    19.6852 H          1 SUBUNIT  0
   37 H37       47.2549    30.6393    19.8669 H          1 SUBUNIT  0
   38 H38       42.2638    36.5134    15.2954 H          1 SUBUNIT  0
   39 H39       40.0495    34.7189    15.7812 H          1 SUBUNIT  0
   40 H40       39.7971    37.0355    14.9657 H          1 SUBUNIT  0
   41 H41       40.7123    36.6762    13.5355 H          1 SUBUNIT  0
   42 H42       38.9708    35.2226    12.6844 H          1 SUBUNIT  0
   43 H43       38.0651    34.3494    14.9284 H          1 SUBUNIT  0
   44 H44       36.8610    34.7972    13.7300 H          1 SUBUNIT  0
   45 H45       37.2035    35.8695    15.0708 H          1 SUBUNIT  0
   46 H46       37.6820    37.8034    13.6259 H          1 SUBUNIT  0
   47 H47       38.8748    37.7222    12.3528 H          1 SUBUNIT  0
   48 H48       37.3319    36.8980    12.1477 H          1 SUBUNIT  0
   49 H49       41.6043    32.9131    15.7531 H          1 SUBUNIT  0
   50 H50       40.7218    31.1241    14.0379 H          1 SUBUNIT  0
   51 H51       43.6186    31.5202    13.1410 H          1 SUBUNIT  0
   52 H52       42.3032    32.2190    12.2585 H          1 SUBUNIT  0
   53 C53       42.2751    30.0949    12.1795 C.3        1 SUBUNIT  0
   54 C54       44.4425    29.7685    10.9002 C.3        1 SUBUNIT  0
   55 C55       42.2711    28.9462     9.9213 C.3        1 SUBUNIT  0
   56 C56       42.9338    30.0232    10.7912 C.3        1 SUBUNIT  0
   57 H57       41.1942    30.0024    12.0566 H          1 SUBUNIT  0
   58 H58       42.5830    29.2417    12.7858 H          1 SUBUNIT  0
   59 H59       42.7776    30.9794    10.2910 H          1 SUBUNIT  0
   60 H60       44.6464    28.8245    11.4057 H          1 SUBUNIT  0
   61 H61       44.9402    30.5590    11.4610 H          1 SUBUNIT  0
   62 H62       44.9012    29.7158     9.9135 H          1 SUBUNIT  0
   63 H63       41.2009    29.1281     9.8180 H          1 SUBUNIT  0
   64 H64       42.4009    27.9545    10.3555 H          1 SUBUNIT  0
   65 H65       42.7008    28.9342     8.9198 H          1 SUBUNIT  0
@<TRIPOS>BOND
    1     1     2 1
    2     1    27 1
    3     1    28 1
    4     1    29 1
    5     2     3 1
    6     2    11 1
    7     2    30 1
    8     3     4 1
    9     3    31 1
   10     3    32 1
   11     4     5 2
   12     4     9 1
   13     5     6 1
   14     5    33 1
   15     6     7 2
   16     6    34 1
   17     7     8 1
   18     7    10 1
   19     8     9 2
   20     8    35 1
   21     9    36 1
   22    10    37 1
   23    11    12 2
   24    11    13 1
   25    13    14 1
   26    13    38 1
   27    14    15 1
   28    14    19 1
   29    14    39 1
   30    15    16 1
   31    15    40 1
   32    15    41 1
   33    16    17 1
   34    16    18 1
   35    16    42 1
   36    17    43 1
   37    17    44 1
   38    17    45 1
   39    18    46 1
   40    18    47 1
   41    18    48 1
   42    19    20 2
   43    19    21 1
   44    21    22 1
   45    21    49 1
   46    22    23 1
   47    22    24 1
   48    22    50 1
   49    23    51 1
   50    23    52 1
   51    23    53 1
   52    24    25 2
   53    24    26 1
   54    53    56 1
   55    53    57 1
   56    53    58 1
   57    54    56 1
   58    54    60 1
   59    54    61 1
   60    54    62 1
   61    55    56 1
   62    55    63 1
   63    55    64 1
   64    55    65 1
   65    56    59 1
@<TRIPOS>SUBSTRUCTURE
1   ****   1
@<SCITEGIC>MOL_PROPERTY
TopHits
SciTegic.value.StringValue
10

@<SCITEGIC>MOL_PROPERTY
-CDOCKER_ENERGY
SciTegic.value.StringValue
87.2027421

@<SCITEGIC>MOL_PROPERTY
-CDOCKER_INTERACTION_ENERGY
SciTegic.value.StringValue
80.712624

@<SCITEGIC>MOL_PROPERTY
POSE_NUMBER
SciTegic.value.StringValue
4

@<SCITEGIC>MOL_PROPERTY
FRAGMENTS
SciTegic.value.StringValue
T02

@<SCITEGIC>MOL_PROPERTY
MW
SciTegic.value.StringValue
421.54

@<SCITEGIC>MOL_PROPERTY
GENERATION
SciTegic.value.StringValue
1

@<SCITEGIC>MOL_PROPERTY
FAMILY
SciTegic.value.StringValue
1

@<SCITEGIC>MOL_PROPERTY
LUDI3
SciTegic.value.StringValue
442

@<SCITEGIC>ATOM_PROPERTY
Formal Charge
SciTegic.value.StringValue
1 +1
2 0
3 0
4 0
5 0
6 0
7 0
8 0
9 0
10 0
11 0
12 0
13 0
14 0
15 0
16 0
17 0
18 0
19 0
20 0
21 0
22 0
23 0
24 0
25 0
26 -1
27 0
28 0
29 0
30 0
31 0
32 0
33 0
34 0
35 0
36 0
37 0
38 0
39 0
40 0
41 0
42 0
43 0
44 0
45 0
46 0
47 0
48 0
49 0
50 0
51 0
52 0
53 0
54 0
55 0
56 0
57 0
58 0
59 0
60 0
61 0
62 0
63 0
64 0
65 0

@<SCITEGIC>ATOM_PROPERTY
pdb_tempFactor
SciTegic.value.DoubleValue
1 0
2 0
3 0
4 0
5 0
6 0
7 0
8 0
9 0
10 0
11 0
12 0
13 0
14 0
15 0
16 0
17 0
18 0
19 0
20 0
21 0
22 0
23 0
24 0
25 0
26 0
27 0
28 0
29 0
30 0
31 0
32 0
33 0
34 0
35 0
36 0
37 0
38 0
39 0
40 0
41 0
42 0
43 0
44 0
45 0
46 0
47 0
48 0
49 0
50 0
51 0
52 0
53 0
54 0
55 0
56 0
57 0
58 0
59 0
60 0
61 0
62 0
63 0
64 0
65 0

@<SCITEGIC>ATOM_PROPERTY
pdb_occupancy
SciTegic.value.DoubleValue
1 1
2 1
3 1
4 1
5 1
6 1
7 1
8 1
9 1
10 1
11 1
12 1
13 1
14 1
15 1
16 1
17 1
18 1
19 1
20 1
21 1
22 1
23 1
24 1
25 1
26 1
27 1
28 1
29 1
30 1
31 1
32 1
33 1
34 1
35 1
36 1
37 1
38 1
39 1
40 1
41 1
42 1
43 1
44 1
45 1
46 1
47 1
48 1
49 1
50 1
51 1
52 1
53 1
54 1
55 1
56 1
57 1
58 1
59 1
60 1
61 1
62 1
63 1
64 1
65 1

@<TRIPOS>MOLECULE
Evo_7
65  65  1  0  0
SMALL
FORMAL_CHARGES
@<TRIPOS>ATOM
    1 N1        43.2806    36.0224    18.9957 N.4        1 SUBUNIT  1
    2 C2        43.3445    35.8213    17.5582 C.3        1 SUBUNIT  0
    3 C3        44.2175    34.6067    17.1958 C.3        1 SUBUNIT  0
    4 C4        45.6249    34.7617    17.7079 C.2        1 SUBUNIT  0
    5 C5        46.1207    33.9180    18.6978 C.2        1 SUBUNIT  0
    6 C6        47.4245    34.0581    19.1591 C.2        1 SUBUNIT  0
    7 C7        48.2416    35.0564    18.6388 C.2        1 SUBUNIT  0
    8 C8        47.7535    35.9003    17.6511 C.2        1 SUBUNIT  0
    9 C9        46.4528    35.7537    17.1891 C.2        1 SUBUNIT  0
   10 O10       49.5399    35.2190    19.0820 O.3        1 SUBUNIT  0
   11 C11       41.9225    35.6281    17.0307 C.2        1 SUBUNIT  0
   12 O12       40.9730    35.5471    17.7939 O.2        1 SUBUNIT  0
   13 N13       41.8484    35.5264    15.6904 N.am       1 SUBUNIT  0
   14 C14       40.6273    35.0819    15.0291 C.3        1 SUBUNIT  0
   15 C15       40.0190    36.2572    14.2431 C.3        1 SUBUNIT  0
   16 C16       38.7282    35.9471    13.4570 C.3        1 SUBUNIT  0
   17 C17       37.6332    35.2574    14.2820 C.3        1 SUBUNIT  0
   18 C18       38.1632    37.2272    12.8385 C.3        1 SUBUNIT  0
   19 C19       41.0062    33.8607    14.1803 C.2        1 SUBUNIT  0
   20 O20       40.9191    33.8467    12.9586 O.2        1 SUBUNIT  0
   21 N21       41.4483    32.8556    14.9667 N.am       1 SUBUNIT  0
   22 C22       41.8130    31.5195    14.5176 C.3        1 SUBUNIT  0
   23 C23       42.8971    31.5373    13.4207 C.3        1 SUBUNIT  0
   24 C24       42.3014    30.7495    15.7629 C.2        1 SUBUNIT  0.0000
   25 O25       43.4204    30.9979    16.2121 O.co2      1 SUBUNIT  -0.50
   26 O26       41.5532    29.9287    16.2918 O.co2      1 SUBUNIT  -0.50
   27 H27       42.6508    36.8326    19.1755 H          1 SUBUNIT  0
   28 H28       44.2112    36.2152    19.4182 H          1 SUBUNIT  0
   29 H29       42.8575    35.1849    19.4429 H          1 SUBUNIT  0
   30 H30       43.7475    36.7368    17.1233 H          1 SUBUNIT  0
   31 H31       44.2637    34.4691    16.1140 H          1 SUBUNIT  0
   32 H32       43.7801    33.6920    17.6020 H          1 SUBUNIT  0
   33 H33       45.4971    33.1368    19.1103 H          1 SUBUNIT  0
   34 H34       47.7901    33.3712    19.9091 H          1 SUBUNIT  0
   35 H35       48.3865    36.6738    17.2407 H          1 SUBUNIT  0
   36 H36       46.0856    36.4175    16.4206 H          1 SUBUNIT  0
   37 H37       49.5805    35.1451    20.0278 H          1 SUBUNIT  0
   38 H38       42.6677    35.6737    15.1375 H          1 SUBUNIT  0
   39 H39       39.9222    34.7448    15.7914 H          1 SUBUNIT  0
   40 H40       39.8214    37.0647    14.9480 H          1 SUBUNIT  0
   41 H41       40.7674    36.6455    13.5504 H          1 SUBUNIT  0
   42 H42       38.9983    35.2822    12.6409 H          1 SUBUNIT  0
   43 H43       37.1978    35.9344    15.0079 H          1 SUBUNIT  0
   44 H44       37.9917    34.3865    14.8269 H          1 SUBUNIT  0
   45 H45       36.8258    34.9256    13.6305 H          1 SUBUNIT  0
   46 H46       37.4175    37.0043    12.0751 H          1 SUBUNIT  0
   47 H47       37.7001    37.8575    13.5964 H          1 SUBUNIT  0
   48 H48       38.9520    37.8154    12.3840 H          1 SUBUNIT  0
   49 H49       41.4981    33.0243    15.9506 H          1 SUBUNIT  0
   50 H50       40.8979    31.0608    14.1432 H          1 SUBUNIT  0
   51 H51       43.7969    32.0110    13.8113 H          1 SUBUNIT  0
   52 H52       42.5701    32.1459    12.5797 H          1 SUBUNIT  0
   53 C53       43.2185    30.1298    12.8896 C.3        1 SUBUNIT  0
   54 C54       45.6607    30.5022    12.2932 C.3        1 SUBUNIT  0
   55 C55       44.3146    28.7763    11.0462 C.3        1 SUBUNIT  0
   56 C56       44.2670    30.1302    11.7664 C.3        1 SUBUNIT  0
   57 H57       42.2940    29.6873    12.5185 H          1 SUBUNIT  0
   58 H58       43.5566    29.4840    13.7007 H          1 SUBUNIT  0
   59 H59       43.9605    30.8730    11.0316 H          1 SUBUNIT  0
   60 H60       45.9913    29.8002    13.0586 H          1 SUBUNIT  0
   61 H61       45.6715    31.4983    12.7312 H          1 SUBUNIT  0
   62 H62       46.3987    30.4897    11.4919 H          1 SUBUNIT  0
   63 H63       44.6249    27.9796    11.7232 H          1 SUBUNIT  0
   64 H64       45.0187    28.8027    10.2135 H          1 SUBUNIT  0
   65 H65       43.3371    28.5111    10.6424 H          1 SUBUNIT  0
@<TRIPOS>BOND
    1     1     2 1
    2     1    27 1
    3     1    28 1
    4     1    29 1
    5     2     3 1
    6     2    11 1
    7     2    30 1
    8     3     4 1
    9     3    31 1
   10     3    32 1
   11     4     5 2
   12     4     9 1
   13     5     6 1
   14     5    33 1
   15     6     7 2
   16     6    34 1
   17     7     8 1
   18     7    10 1
   19     8     9 2
   20     8    35 1
   21     9    36 1
   22    10    37 1
   23    11    12 2
   24    11    13 1
   25    13    14 1
   26    13    38 1
   27    14    15 1
   28    14    19 1
   29    14    39 1
   30    15    16 1
   31    15    40 1
   32    15    41 1
   33    16    17 1
   34    16    18 1
   35    16    42 1
   36    17    43 1
   37    17    44 1
   38    17    45 1
   39    18    46 1
   40    18    47 1
   41    18    48 1
   42    19    20 2
   43    19    21 1
   44    21    22 1
   45    21    49 1
   46    22    23 1
   47    22    24 1
   48    22    50 1
   49    23    51 1
   50    23    52 1
   51    23    53 1
   52    24    25 2
   53    24    26 1
   54    53    56 1
   55    53    57 1
   56    53    58 1
   57    54    56 1
   58    54    60 1
   59    54    61 1
   60    54    62 1
   61    55    56 1
   62    55    63 1
   63    55    64 1
   64    55    65 1
   65    56    59 1
@<TRIPOS>SUBSTRUCTURE
1   ****   1
@<SCITEGIC>MOL_PROPERTY
TopHits
SciTegic.value.StringValue
10

@<SCITEGIC>MOL_PROPERTY
-CDOCKER_ENERGY
SciTegic.value.StringValue
86.8995122

@<SCITEGIC>MOL_PROPERTY
-CDOCKER_INTERACTION_ENERGY
SciTegic.value.StringValue
76.1936686

@<SCITEGIC>MOL_PROPERTY
POSE_NUMBER
SciTegic.value.StringValue
5

@<SCITEGIC>MOL_PROPERTY
FRAGMENTS
SciTegic.value.StringValue
T02

@<SCITEGIC>MOL_PROPERTY
MW
SciTegic.value.StringValue
421.54

@<SCITEGIC>MOL_PROPERTY
GENERATION
SciTegic.value.StringValue
1

@<SCITEGIC>MOL_PROPERTY
FAMILY
SciTegic.value.StringValue
1

@<SCITEGIC>MOL_PROPERTY
LUDI3
SciTegic.value.StringValue
442

@<SCITEGIC>ATOM_PROPERTY
Formal Charge
SciTegic.value.StringValue
1 +1
2 0
3 0
4 0
5 0
6 0
7 0
8 0
9 0
10 0
11 0
12 0
13 0
14 0
15 0
16 0
17 0
18 0
19 0
20 0
21 0
22 0
23 0
24 0
25 0
26 -1
27 0
28 0
29 0
30 0
31 0
32 0
33 0
34 0
35 0
36 0
37 0
38 0
39 0
40 0
41 0
42 0
43 0
44 0
45 0
46 0
47 0
48 0
49 0
50 0
51 0
52 0
53 0
54 0
55 0
56 0
57 0
58 0
59 0
60 0
61 0
62 0
63 0
64 0
65 0

@<SCITEGIC>ATOM_PROPERTY
pdb_tempFactor
SciTegic.value.DoubleValue
1 0
2 0
3 0
4 0
5 0
6 0
7 0
8 0
9 0
10 0
11 0
12 0
13 0
14 0
15 0
16 0
17 0
18 0
19 0
20 0
21 0
22 0
23 0
24 0
25 0
26 0
27 0
28 0
29 0
30 0
31 0
32 0
33 0
34 0
35 0
36 0
37 0
38 0
39 0
40 0
41 0
42 0
43 0
44 0
45 0
46 0
47 0
48 0
49 0
50 0
51 0
52 0
53 0
54 0
55 0
56 0
57 0
58 0
59 0
60 0
61 0
62 0
63 0
64 0
65 0

@<SCITEGIC>ATOM_PROPERTY
pdb_occupancy
SciTegic.value.DoubleValue
1 1
2 1
3 1
4 1
5 1
6 1
7 1
8 1
9 1
10 1
11 1
12 1
13 1
14 1
15 1
16 1
17 1
18 1
19 1
20 1
21 1
22 1
23 1
24 1
25 1
26 1
27 1
28 1
29 1
30 1
31 1
32 1
33 1
34 1
35 1
36 1
37 1
38 1
39 1
40 1
41 1
42 1
43 1
44 1
45 1
46 1
47 1
48 1
49 1
50 1
51 1
52 1
53 1
54 1
55 1
56 1
57 1
58 1
59 1
60 1
61 1
62 1
63 1
64 1
65 1

@<TRIPOS>MOLECULE
Evo_7
65  65  1  0  0
SMALL
FORMAL_CHARGES
@<TRIPOS>ATOM
    1 N1        43.3168    35.9853    18.9639 N.4        1 SUBUNIT  1
    2 C2        43.8434    35.5443    17.6830 C.3        1 SUBUNIT  0
    3 C3        44.2890    34.0753    17.6972 C.3        1 SUBUNIT  0
    4 C4        45.5986    33.8671    18.3968 C.2        1 SUBUNIT  0
    5 C5        45.6444    33.5623    19.7523 C.2        1 SUBUNIT  0
    6 C6        46.8602    33.2941    20.3648 C.2        1 SUBUNIT  0
    7 C7        48.0391    33.3515    19.6334 C.2        1 SUBUNIT  0
    8 C8        48.0014    33.6797    18.2861 C.2        1 SUBUNIT  0
    9 C9        46.7842    33.9319    17.6714 C.2        1 SUBUNIT  0
   10 O10       49.2438    33.0878    20.2503 O.3        1 SUBUNIT  0
   11 C11       42.8247    35.7086    16.5522 C.2        1 SUBUNIT  0
   12 O12       43.1565    36.2224    15.4931 O.2        1 SUBUNIT  0
   13 N13       41.6127    35.1699    16.8288 N.am       1 SUBUNIT  0
   14 C14       40.6060    34.8403    15.8160 C.3        1 SUBUNIT  0
   15 C15       40.3467    35.9697    14.7927 C.3        1 SUBUNIT  0
   16 C16       39.2495    35.6807    13.7509 C.3        1 SUBUNIT  0
   17 C17       37.8919    35.2772    14.3471 C.3        1 SUBUNIT  0
   18 C18       39.0766    36.8943    12.8388 C.3        1 SUBUNIT  0
   19 C19       40.9382    33.4730    15.1892 C.2        1 SUBUNIT  0
   20 O20       40.1342    32.5529    15.2366 O.2        1 SUBUNIT  0
   21 N21       42.1723    33.3763    14.6500 N.am       1 SUBUNIT  0
   22 C22       42.7336    32.0835    14.2591 C.3        1 SUBUNIT  0
   23 C23       42.4595    31.7827    12.7747 C.3        1 SUBUNIT  0
   24 C24       44.2443    32.1063    14.5580 C.2        1 SUBUNIT  0.0000
   25 O25       44.7001    31.2939    15.3628 O.co2      1 SUBUNIT  -0.50
   26 O26       44.9443    32.9460    13.9916 O.co2      1 SUBUNIT  -0.50
   27 H27       44.0741    36.0478    19.6745 H          1 SUBUNIT  0
   28 H28       42.5912    35.3269    19.3057 H          1 SUBUNIT  0
   29 H29       42.8795    36.9200    18.8523 H          1 SUBUNIT  0
   30 H30       44.6876    36.1921    17.4468 H          1 SUBUNIT  0
   31 H31       44.4143    33.7089    16.6787 H          1 SUBUNIT  0
   32 H32       43.5290    33.4413    18.1502 H          1 SUBUNIT  0
   33 H33       44.7338    33.5131    20.3320 H          1 SUBUNIT  0
   34 H34       46.8851    33.0347    21.4113 H          1 SUBUNIT  0
   35 H35       48.9084    33.7202    17.7000 H          1 SUBUNIT  0
   36 H36       46.7590    34.1592    16.6154 H          1 SUBUNIT  0
   37 H37       49.8502    33.7982    20.0839 H          1 SUBUNIT  0
   38 H38       41.4118    34.8775    17.7638 H          1 SUBUNIT  0
   39 H39       39.7011    34.6908    16.4019 H          1 SUBUNIT  0
   40 H40       40.1090    36.8875    15.3302 H          1 SUBUNIT  0
   41 H41       41.2540    36.1843    14.2309 H          1 SUBUNIT  0
   42 H42       39.6125    34.8656    13.1276 H          1 SUBUNIT  0
   43 H43       37.4350    36.1012    14.8852 H          1 SUBUNIT  0
   44 H44       37.9715    34.4300    15.0276 H          1 SUBUNIT  0
   45 H45       37.1934    34.9969    13.5589 H          1 SUBUNIT  0
   46 H46       40.0447    37.1875    12.4393 H          1 SUBUNIT  0
   47 H47       38.4114    36.6739    12.0042 H          1 SUBUNIT  0
   48 H48       38.6672    37.7473    13.3809 H          1 SUBUNIT  0
   49 H49       42.7550    34.1882    14.5921 H          1 SUBUNIT  0
   50 H50       42.2672    31.3150    14.8805 H          1 SUBUNIT  0
   51 H51       42.9585    32.5179    12.1458 H          1 SUBUNIT  0
   52 H52       41.3951    31.9016    12.5889 H          1 SUBUNIT  0
   53 C53       42.8802    30.3606    12.3588 C.3        1 SUBUNIT  0
   54 C54       43.3204    28.7091    10.4863 C.3        1 SUBUNIT  0
   55 C55       41.5241    30.4449    10.2053 C.3        1 SUBUNIT  0
   56 C56       42.8809    30.1358    10.8375 C.3        1 SUBUNIT  0
   57 H57       42.2245    29.6366    12.8442 H          1 SUBUNIT  0
   58 H58       43.8854    30.1570    12.7295 H          1 SUBUNIT  0
   59 H59       43.6078    30.8174    10.4072 H          1 SUBUNIT  0
   60 H60       44.3181    28.4991    10.8733 H          1 SUBUNIT  0
   61 H61       43.3475    28.5654     9.4054 H          1 SUBUNIT  0
   62 H62       42.6341    27.9719    10.9048 H          1 SUBUNIT  0
   63 H63       41.5313    30.2506     9.1320 H          1 SUBUNIT  0
   64 H64       41.2432    31.4896    10.3419 H          1 SUBUNIT  0
   65 H65       40.7556    29.8225    10.6589 H          1 SUBUNIT  0
@<TRIPOS>BOND
    1     1     2 1
    2     1    27 1
    3     1    28 1
    4     1    29 1
    5     2     3 1
    6     2    11 1
    7     2    30 1
    8     3     4 1
    9     3    31 1
   10     3    32 1
   11     4     5 2
   12     4     9 1
   13     5     6 1
   14     5    33 1
   15     6     7 2
   16     6    34 1
   17     7     8 1
   18     7    10 1
   19     8     9 2
   20     8    35 1
   21     9    36 1
   22    10    37 1
   23    11    12 2
   24    11    13 1
   25    13    14 1
   26    13    38 1
   27    14    15 1
   28    14    19 1
   29    14    39 1
   30    15    16 1
   31    15    40 1
   32    15    41 1
   33    16    17 1
   34    16    18 1
   35    16    42 1
   36    17    43 1
   37    17    44 1
   38    17    45 1
   39    18    46 1
   40    18    47 1
   41    18    48 1
   42    19    20 2
   43    19    21 1
   44    21    22 1
   45    21    49 1
   46    22    23 1
   47    22    24 1
   48    22    50 1
   49    23    51 1
   50    23    52 1
   51    23    53 1
   52    24    25 2
   53    24    26 1
   54    53    56 1
   55    53    57 1
   56    53    58 1
   57    54    56 1
   58    54    60 1
   59    54    61 1
   60    54    62 1
   61    55    56 1
   62    55    63 1
   63    55    64 1
   64    55    65 1
   65    56    59 1
@<TRIPOS>SUBSTRUCTURE
1   ****   1
@<SCITEGIC>MOL_PROPERTY
TopHits
SciTegic.value.StringValue
10

@<SCITEGIC>MOL_PROPERTY
-CDOCKER_ENERGY
SciTegic.value.StringValue
85.769093

@<SCITEGIC>MOL_PROPERTY
-CDOCKER_INTERACTION_ENERGY
SciTegic.value.StringValue
78.9178075

@<SCITEGIC>MOL_PROPERTY
POSE_NUMBER
SciTegic.value.StringValue
6

@<SCITEGIC>MOL_PROPERTY
FRAGMENTS
SciTegic.value.StringValue
T02

@<SCITEGIC>MOL_PROPERTY
MW
SciTegic.value.StringValue
421.54

@<SCITEGIC>MOL_PROPERTY
GENERATION
SciTegic.value.StringValue
1

@<SCITEGIC>MOL_PROPERTY
FAMILY
SciTegic.value.StringValue
1

@<SCITEGIC>MOL_PROPERTY
LUDI3
SciTegic.value.StringValue
442

@<SCITEGIC>ATOM_PROPERTY
Formal Charge
SciTegic.value.StringValue
1 +1
2 0
3 0
4 0
5 0
6 0
7 0
8 0
9 0
10 0
11 0
12 0
13 0
14 0
15 0
16 0
17 0
18 0
19 0
20 0
21 0
22 0
23 0
24 0
25 0
26 -1
27 0
28 0
29 0
30 0
31 0
32 0
33 0
34 0
35 0
36 0
37 0
38 0
39 0
40 0
41 0
42 0
43 0
44 0
45 0
46 0
47 0
48 0
49 0
50 0
51 0
52 0
53 0
54 0
55 0
56 0
57 0
58 0
59 0
60 0
61 0
62 0
63 0
64 0
65 0

@<SCITEGIC>ATOM_PROPERTY
pdb_tempFactor
SciTegic.value.DoubleValue
1 0
2 0
3 0
4 0
5 0
6 0
7 0
8 0
9 0
10 0
11 0
12 0
13 0
14 0
15 0
16 0
17 0
18 0
19 0
20 0
21 0
22 0
23 0
24 0
25 0
26 0
27 0
28 0
29 0
30 0
31 0
32 0
33 0
34 0
35 0
36 0
37 0
38 0
39 0
40 0
41 0
42 0
43 0
44 0
45 0
46 0
47 0
48 0
49 0
50 0
51 0
52 0
53 0
54 0
55 0
56 0
57 0
58 0
59 0
60 0
61 0
62 0
63 0
64 0
65 0

@<SCITEGIC>ATOM_PROPERTY
pdb_occupancy
SciTegic.value.DoubleValue
1 1
2 1
3 1
4 1
5 1
6 1
7 1
8 1
9 1
10 1
11 1
12 1
13 1
14 1
15 1
16 1
17 1
18 1
19 1
20 1
21 1
22 1
23 1
24 1
25 1
26 1
27 1
28 1
29 1
30 1
31 1
32 1
33 1
34 1
35 1
36 1
37 1
38 1
39 1
40 1
41 1
42 1
43 1
44 1
45 1
46 1
47 1
48 1
49 1
50 1
51 1
52 1
53 1
54 1
55 1
56 1
57 1
58 1
59 1
60 1
61 1
62 1
63 1
64 1
65 1

@<TRIPOS>MOLECULE
Evo_7
65  65  1  0  0
SMALL
FORMAL_CHARGES
@<TRIPOS>ATOM
    1 N1        42.9868    36.0384    18.6165 N.4        1 SUBUNIT  1
    2 C2        43.6872    36.0870    17.3315 C.3        1 SUBUNIT  0
    3 C3        45.0155    35.2958    17.3339 C.3        1 SUBUNIT  0
    4 C4        46.2221    36.0863    17.7970 C.2        1 SUBUNIT  0
    5 C5        46.1386    37.0298    18.8183 C.2        1 SUBUNIT  0
    6 C6        47.2586    37.7332    19.2446 C.2        1 SUBUNIT  0
    7 C7        48.4920    37.5057    18.6436 C.2        1 SUBUNIT  0
    8 C8        48.5851    36.5787    17.6161 C.2        1 SUBUNIT  0
    9 C9        47.4626    35.8728    17.2001 C.2        1 SUBUNIT  0
   10 O10       49.6261    38.1928    19.0370 O.3        1 SUBUNIT  0
   11 C11       42.8060    35.6445    16.1418 C.2        1 SUBUNIT  0
   12 O12       43.1935    35.8298    14.9957 O.2        1 SUBUNIT  0
   13 N13       41.6202    35.0696    16.4573 N.am       1 SUBUNIT  0
   14 C14       40.6392    34.6959    15.4323 C.3        1 SUBUNIT  0
   15 C15       40.1767    35.9436    14.6373 C.3        1 SUBUNIT  0
   16 C16       38.9813    35.7434    13.6803 C.3        1 SUBUNIT  0
   17 C17       37.7266    35.1808    14.3636 C.3        1 SUBUNIT  0
   18 C18       38.6373    37.0603    12.9788 C.3        1 SUBUNIT  0
   19 C19       41.1835    33.5722    14.5195 C.2        1 SUBUNIT  0
   20 O20       41.3424    33.7411    13.3154 O.2        1 SUBUNIT  0
   21 N21       41.4542    32.4236    15.1815 N.am       1 SUBUNIT  0
   22 C22       41.9837    31.2477    14.4869 C.3        1 SUBUNIT  0
   23 C23       43.4424    31.4826    14.0385 C.3        1 SUBUNIT  0
   24 C24       41.8896    29.9849    15.3771 C.2        1 SUBUNIT  0.0000
   25 O25       41.3385    30.0572    16.4735 O.co2      1 SUBUNIT  -0.50
   26 O26       42.3879    28.9373    14.9694 O.co2      1 SUBUNIT  -0.50
   27 H27       42.6390    35.0803    18.8234 H          1 SUBUNIT  0
   28 H28       42.1862    36.7074    18.5975 H          1 SUBUNIT  0
   29 H29       43.6188    36.3364    19.3877 H          1 SUBUNIT  0
   30 H30       43.9078    37.1375    17.1427 H          1 SUBUNIT  0
   31 H31       45.2406    34.9469    16.3257 H          1 SUBUNIT  0
   32 H32       44.9203    34.3980    17.9440 H          1 SUBUNIT  0
   33 H33       45.1940    37.2324    19.2894 H          1 SUBUNIT  0
   34 H34       47.1433    38.4586    20.0371 H          1 SUBUNIT  0
   35 H35       49.5372    36.4050    17.1386 H          1 SUBUNIT  0
   36 H36       47.5630    35.1523    16.4017 H          1 SUBUNIT  0
   37 H37       49.5853    38.4122    19.9584 H          1 SUBUNIT  0
   38 H38       41.3658    34.9014    17.4087 H          1 SUBUNIT  0
   39 H39       39.8039    34.2909    16.0034 H          1 SUBUNIT  0
   40 H40       39.9343    36.7408    15.3359 H          1 SUBUNIT  0
   41 H41       41.0121    36.3304    14.0537 H          1 SUBUNIT  0
   42 H42       39.2915    35.0492    12.9029 H          1 SUBUNIT  0
   43 H43       36.9613    34.9418    13.6248 H          1 SUBUNIT  0
   44 H44       37.2950    35.9073    15.0423 H          1 SUBUNIT  0
   45 H45       37.9270    34.2755    14.9356 H          1 SUBUNIT  0
   46 H46       37.8934    36.9156    12.1936 H          1 SUBUNIT  0
   47 H47       38.2408    37.7904    13.6836 H          1 SUBUNIT  0
   48 H48       39.5310    37.4896    12.5341 H          1 SUBUNIT  0
   49 H49       41.2682    32.3614    16.1604 H          1 SUBUNIT  0
   50 H50       41.3419    31.0861    13.6183 H          1 SUBUNIT  0
   51 H51       43.4765    32.3191    13.3431 H          1 SUBUNIT  0
   52 H52       43.7656    30.6141    13.4656 H          1 SUBUNIT  0
   53 C53       44.4215    31.7318    15.2028 C.3        1 SUBUNIT  0
   54 C54       46.7885    32.1242    15.9855 C.3        1 SUBUNIT  0
   55 C55       46.3883    30.6015    14.0214 C.3        1 SUBUNIT  0
   56 C56       45.8944    31.8473    14.7715 C.3        1 SUBUNIT  0
   57 H57       44.3385    30.9313    15.9370 H          1 SUBUNIT  0
   58 H58       44.1309    32.6454    15.7209 H          1 SUBUNIT  0
   59 H59       45.9933    32.6991    14.1030 H          1 SUBUNIT  0
   60 H60       46.7597    31.2938    16.6898 H          1 SUBUNIT  0
   61 H61       46.4659    33.0153    16.5189 H          1 SUBUNIT  0
   62 H62       47.8259    32.2768    15.6868 H          1 SUBUNIT  0
   63 H63       45.8822    30.4811    13.0650 H          1 SUBUNIT  0
   64 H64       46.2200    29.6967    14.6064 H          1 SUBUNIT  0
   65 H65       47.4554    30.6695    13.8099 H          1 SUBUNIT  0
@<TRIPOS>BOND
    1     1     2 1
    2     1    27 1
    3     1    28 1
    4     1    29 1
    5     2     3 1
    6     2    11 1
    7     2    30 1
    8     3     4 1
    9     3    31 1
   10     3    32 1
   11     4     5 2
   12     4     9 1
   13     5     6 1
   14     5    33 1
   15     6     7 2
   16     6    34 1
   17     7     8 1
   18     7    10 1
   19     8     9 2
   20     8    35 1
   21     9    36 1
   22    10    37 1
   23    11    12 2
   24    11    13 1
   25    13    14 1
   26    13    38 1
   27    14    15 1
   28    14    19 1
   29    14    39 1
   30    15    16 1
   31    15    40 1
   32    15    41 1
   33    16    17 1
   34    16    18 1
   35    16    42 1
   36    17    43 1
   37    17    44 1
   38    17    45 1
   39    18    46 1
   40    18    47 1
   41    18    48 1
   42    19    20 2
   43    19    21 1
   44    21    22 1
   45    21    49 1
   46    22    23 1
   47    22    24 1
   48    22    50 1
   49    23    51 1
   50    23    52 1
   51    23    53 1
   52    24    25 2
   53    24    26 1
   54    53    56 1
   55    53    57 1
   56    53    58 1
   57    54    56 1
   58    54    60 1
   59    54    61 1
   60    54    62 1
   61    55    56 1
   62    55    63 1
   63    55    64 1
   64    55    65 1
   65    56    59 1
@<TRIPOS>SUBSTRUCTURE
1   ****   1
@<SCITEGIC>MOL_PROPERTY
TopHits
SciTegic.value.StringValue
10

@<SCITEGIC>MOL_PROPERTY
-CDOCKER_ENERGY
SciTegic.value.StringValue
83.7353035

@<SCITEGIC>MOL_PROPERTY
-CDOCKER_INTERACTION_ENERGY
SciTegic.value.StringValue
79.6734863

@<SCITEGIC>MOL_PROPERTY
POSE_NUMBER
SciTegic.value.StringValue
7

@<SCITEGIC>MOL_PROPERTY
FRAGMENTS
SciTegic.value.StringValue
T02

@<SCITEGIC>MOL_PROPERTY
MW
SciTegic.value.StringValue
421.54

@<SCITEGIC>MOL_PROPERTY
GENERATION
SciTegic.value.StringValue
1

@<SCITEGIC>MOL_PROPERTY
FAMILY
SciTegic.value.StringValue
1

@<SCITEGIC>MOL_PROPERTY
LUDI3
SciTegic.value.StringValue
442

@<SCITEGIC>ATOM_PROPERTY
Formal Charge
SciTegic.value.StringValue
1 +1
2 0
3 0
4 0
5 0
6 0
7 0
8 0
9 0
10 0
11 0
12 0
13 0
14 0
15 0
16 0
17 0
18 0
19 0
20 0
21 0
22 0
23 0
24 0
25 0
26 -1
27 0
28 0
29 0
30 0
31 0
32 0
33 0
34 0
35 0
36 0
37 0
38 0
39 0
40 0
41 0
42 0
43 0
44 0
45 0
46 0
47 0
48 0
49 0
50 0
51 0
52 0
53 0
54 0
55 0
56 0
57 0
58 0
59 0
60 0
61 0
62 0
63 0
64 0
65 0

@<SCITEGIC>ATOM_PROPERTY
pdb_tempFactor
SciTegic.value.DoubleValue
1 0
2 0
3 0
4 0
5 0
6 0
7 0
8 0
9 0
10 0
11 0
12 0
13 0
14 0
15 0
16 0
17 0
18 0
19 0
20 0
21 0
22 0
23 0
24 0
25 0
26 0
27 0
28 0
29 0
30 0
31 0
32 0
33 0
34 0
35 0
36 0
37 0
38 0
39 0
40 0
41 0
42 0
43 0
44 0
45 0
46 0
47 0
48 0
49 0
50 0
51 0
52 0
53 0
54 0
55 0
56 0
57 0
58 0
59 0
60 0
61 0
62 0
63 0
64 0
65 0

@<SCITEGIC>ATOM_PROPERTY
pdb_occupancy
SciTegic.value.DoubleValue
1 1
2 1
3 1
4 1
5 1
6 1
7 1
8 1
9 1
10 1
11 1
12 1
13 1
14 1
15 1
16 1
17 1
18 1
19 1
20 1
21 1
22 1
23 1
24 1
25 1
26 1
27 1
28 1
29 1
30 1
31 1
32 1
33 1
34 1
35 1
36 1
37 1
38 1
39 1
40 1
41 1
42 1
43 1
44 1
45 1
46 1
47 1
48 1
49 1
50 1
51 1
52 1
53 1
54 1
55 1
56 1
57 1
58 1
59 1
60 1
61 1
62 1
63 1
64 1
65 1

@<TRIPOS>MOLECULE
Evo_7
65  65  1  0  0
SMALL
FORMAL_CHARGES
@<TRIPOS>ATOM
    1 N1        43.1492    35.9731    18.9202 N.4        1 SUBUNIT  1
    2 C2        43.4859    35.9491    17.5061 C.3        1 SUBUNIT  0
    3 C3        44.9491    35.5681    17.2192 C.3        1 SUBUNIT  0
    4 C4        45.3689    34.2333    17.7846 C.2        1 SUBUNIT  0
    5 C5        45.5589    33.1435    16.9421 C.2        1 SUBUNIT  0
    6 C6        45.9638    31.9144    17.4448 C.2        1 SUBUNIT  0
    7 C7        46.2075    31.7679    18.8065 C.2        1 SUBUNIT  0
    8 C8        46.0242    32.8514    19.6539 C.2        1 SUBUNIT  0
    9 C9        45.6091    34.0756    19.1466 C.2        1 SUBUNIT  0
   10 O10       46.6184    30.5600    19.3422 O.3        1 SUBUNIT  0
   11 C11       42.4934    35.0379    16.7752 C.2        1 SUBUNIT  0
   12 O12       42.3594    33.8616    17.0820 O.2        1 SUBUNIT  0
   13 N13       41.7957    35.6813    15.8174 N.am       1 SUBUNIT  0
   14 C14       40.6755    35.0799    15.1028 C.3        1 SUBUNIT  0
   15 C15       40.0021    36.2308    14.3326 C.3        1 SUBUNIT  0
   16 C16       38.7569    35.8600    13.5122 C.3        1 SUBUNIT  0
   17 C17       37.6741    35.1519    14.3359 C.3        1 SUBUNIT  0
   18 C18       38.1619    37.1083    12.8536 C.3        1 SUBUNIT  0
   19 C19       41.1685    33.9493    14.1733 C.2        1 SUBUNIT  0
   20 O20       41.4901    34.1633    13.0105 O.2        1 SUBUNIT  0
   21 N21       41.2348    32.7464    14.7884 N.am       1 SUBUNIT  0
   22 C22       41.9580    31.6266    14.1964 C.3        1 SUBUNIT  0
   23 C23       43.4723    31.8979    14.3354 C.3        1 SUBUNIT  0
   24 C24       41.5667    30.3285    14.9365 C.2        1 SUBUNIT  0.0000
   25 O25       41.1640    29.3681    14.2811 O.co2      1 SUBUNIT  -0.50
   26 O26       41.6776    30.2896    16.1649 O.co2      1 SUBUNIT  -0.50
   27 H27       43.1123    35.0007    19.2921 H          1 SUBUNIT  0
   28 H28       42.2051    36.4001    19.0251 H          1 SUBUNIT  0
   29 H29       43.8243    36.5427    19.4697 H          1 SUBUNIT  0
   30 H30       43.3336    36.9644    17.1410 H          1 SUBUNIT  0
   31 H31       45.6071    36.3336    17.6315 H          1 SUBUNIT  0
   32 H32       45.1260    35.5733    16.1425 H          1 SUBUNIT  0
   33 H33       45.3928    33.2487    15.8808 H          1 SUBUNIT  0
   34 H34       46.0742    31.0942    16.7522 H          1 SUBUNIT  0
   35 H35       46.2028    32.7408    20.7134 H          1 SUBUNIT  0
   36 H36       45.4812    34.9071    19.8218 H          1 SUBUNIT  0
   37 H37       47.0061    30.0000    18.6844 H          1 SUBUNIT  0
   38 H38       42.0069    36.6406    15.6301 H          1 SUBUNIT  0
   39 H39       40.0064    34.6718    15.8616 H          1 SUBUNIT  0
   40 H40       39.7430    37.0146    15.0412 H          1 SUBUNIT  0
   41 H41       40.7360    36.6813    13.6626 H          1 SUBUNIT  0
   42 H42       39.0849    35.1923    12.7185 H          1 SUBUNIT  0
   43 H43       37.1965    35.8363    15.0303 H          1 SUBUNIT  0
   44 H44       38.0646    34.3190    14.9178 H          1 SUBUNIT  0
   45 H45       36.8991    34.7612    13.6781 H          1 SUBUNIT  0
   46 H46       38.9375    37.7121    12.3913 H          1 SUBUNIT  0
   47 H47       37.4332    36.8434    12.0871 H          1 SUBUNIT  0
   48 H48       37.6657    37.7396    13.5902 H          1 SUBUNIT  0
   49 H49       40.9006    32.6537    15.7260 H          1 SUBUNIT  0
   50 H50       41.6534    31.5661    13.1495 H          1 SUBUNIT  0
   51 H51       43.8156    31.6318    15.3339 H          1 SUBUNIT  0
   52 H52       43.6375    32.9722    14.2753 H          1 SUBUNIT  0
   53 C53       44.3603    31.2522    13.2588 C.3        1 SUBUNIT  0
   54 C54       45.3907    29.2170    12.1939 C.3        1 SUBUNIT  0
   55 C55       45.0867    29.2746    14.6972 C.3        1 SUBUNIT  0
   56 C56       44.5119    29.7244    13.3457 C.3        1 SUBUNIT  0
   57 H57       45.3547    31.6937    13.3264 H          1 SUBUNIT  0
   58 H58       43.9756    31.5247    12.2751 H          1 SUBUNIT  0
   59 H59       43.5292    29.2696    13.2269 H          1 SUBUNIT  0
   60 H60       44.9560    29.4736    11.2278 H          1 SUBUNIT  0
   61 H61       45.5025    28.1330    12.2300 H          1 SUBUNIT  0
   62 H62       46.3882    29.6557    12.2366 H          1 SUBUNIT  0
   63 H63       45.2226    28.1931    14.7250 H          1 SUBUNIT  0
   64 H64       44.4238    29.5342    15.5220 H          1 SUBUNIT  0
   65 H65       46.0565    29.7354    14.8826 H          1 SUBUNIT  0
@<TRIPOS>BOND
    1     1     2 1
    2     1    27 1
    3     1    28 1
    4     1    29 1
    5     2     3 1
    6     2    11 1
    7     2    30 1
    8     3     4 1
    9     3    31 1
   10     3    32 1
   11     4     5 2
   12     4     9 1
   13     5     6 1
   14     5    33 1
   15     6     7 2
   16     6    34 1
   17     7     8 1
   18     7    10 1
   19     8     9 2
   20     8    35 1
   21     9    36 1
   22    10    37 1
   23    11    12 2
   24    11    13 1
   25    13    14 1
   26    13    38 1
   27    14    15 1
   28    14    19 1
   29    14    39 1
   30    15    16 1
   31    15    40 1
   32    15    41 1
   33    16    17 1
   34    16    18 1
   35    16    42 1
   36    17    43 1
   37    17    44 1
   38    17    45 1
   39    18    46 1
   40    18    47 1
   41    18    48 1
   42    19    20 2
   43    19    21 1
   44    21    22 1
   45    21    49 1
   46    22    23 1
   47    22    24 1
   48    22    50 1
   49    23    51 1
   50    23    52 1
   51    23    53 1
   52    24    25 2
   53    24    26 1
[truncated: 17,552 more chars]
