# Supplementary material for: Discovery of Novel DPP-IV Inhibitors as Potential Candidates for the Treatment of Type 2 Diabetes Mellitus Predicted by 3D QSAR Pharmacophore Models, Molecular Docking and De Novo Evolution
Source: Molecules. 2019 Aug 7;24(16):2870. doi: 10.3390/molecules24162870 (PMC6720998; doi:10.3390/molecules24162870)
Supplement: Supplementary file 1 [file molecules-24-02870-s001.zip › Supplementary materials/Docking_after_denovoevolution/dpp4_44_evo.mol2]

#	Created by:	Discovery Studio
#	Creation time:	2019-08-05T17:24:22Z

@<TRIPOS>MOLECULE
Evo_1
   70    73     0 0 0
SMALL
USER_CHARGES


@<TRIPOS>ATOM
      1 N1           43.391200   29.336200   16.124700 N.3      1 SUBUNIT    0.0000
      2 C2           43.532400   30.748100   15.768500 C.3      1 SUBUNIT    0.0000
      3 C3           44.968000   30.978600   15.267700 C.2      1 SUBUNIT    0.0000
      4 O4           45.619700   30.067700   14.768800 O.2      1 SUBUNIT    0.0000
      5 N5           45.415200   32.229500   15.502000 N.am     1 SUBUNIT    0.0000
      6 C6           46.745400   32.681000   15.113300 C.3      1 SUBUNIT    0.0000
      7 C7           46.856700   32.652700   13.582400 C.3      1 SUBUNIT    0.0000
      8 O8           45.788200   32.752500   12.994400 O.2      1 SUBUNIT    0.0000
      9 C9           46.947800   34.112300   15.638700 C.3      1 SUBUNIT    0.0000
     10 C10          46.727000   34.182700   17.122200 C.2      1 SUBUNIT    0.0000
     11 C11          45.541500   34.693800   17.641500 C.2      1 SUBUNIT    0.0000
     12 C12          45.331000   34.734900   19.011100 C.2      1 SUBUNIT    0.0000
     13 C13          46.320600   34.276900   19.880000 C.2      1 SUBUNIT    0.0000
     14 O14          46.182800   34.348600   21.253900 O.3      1 SUBUNIT    0.0000
     15 C15          47.494900   33.748300   19.362700 C.2      1 SUBUNIT    0.0000
     16 C16          47.698100   33.705100   17.992200 C.2      1 SUBUNIT    0.0000
     17 C17          42.413000   31.220700   14.796000 C.3      1 SUBUNIT    0.0000
     18 C18          42.479900   30.412700   13.497600 C.2      1 SUBUNIT    0.0000
     19 C19          41.933500   29.100800   13.210200 C.2      1 SUBUNIT    0.0000
     20 C20          41.230200   28.185800   13.952500 C.2      1 SUBUNIT    0.0000
     21 C21          40.834700   26.973000   13.388200 C.2      1 SUBUNIT    0.0000
     22 C22          41.156700   26.686500   12.062400 C.2      1 SUBUNIT    0.0000
     23 C23          41.866700   27.617100   11.305300 C.2      1 SUBUNIT    0.0000
     24 C24          42.255500   28.805400   11.863200 C.2      1 SUBUNIT    0.0000
     25 N25          42.962700   29.885600   11.360500 N.pl3    1 SUBUNIT    0.0000
     26 C26          43.116500   30.825500   12.320900 C.2      1 SUBUNIT    0.0000
     27 H27          44.254000   29.022700   16.553900 H        1 SUBUNIT    0.0000
     28 H28          43.323400   28.796300   15.270600 H        1 SUBUNIT    0.0000
     29 H29          43.444500   31.307000   16.698100 H        1 SUBUNIT    0.0000
     30 H30          44.774000   32.898400   15.873600 H        1 SUBUNIT    0.0000
     31 H31          47.466100   31.989900   15.554200 H        1 SUBUNIT    0.0000
     32 H32          47.389000   31.730400   13.358800 H        1 SUBUNIT    0.0000
     33 H33          47.570700   33.429200   13.318000 H        1 SUBUNIT    0.0000
     34 H34          46.260000   34.798500   15.140700 H        1 SUBUNIT    0.0000
     35 H35          47.955500   34.465900   15.416000 H        1 SUBUNIT    0.0000
     36 H36          44.770200   35.061800   16.980700 H        1 SUBUNIT    0.0000
     37 H37          44.387600   35.136400   19.353600 H        1 SUBUNIT    0.0000
     38 H38          45.365700   34.768000   21.496400 H        1 SUBUNIT    0.0000
     39 H39          48.261000   33.370000   20.022400 H        1 SUBUNIT    0.0000
     40 H40          48.618000   33.296000   17.600300 H        1 SUBUNIT    0.0000
     41 H41          40.977900   28.397300   14.981100 H        1 SUBUNIT    0.0000
     42 H42          40.274300   26.259400   13.975400 H        1 SUBUNIT    0.0000
     43 H43          40.845900   25.750900   11.620700 H        1 SUBUNIT    0.0000
     44 H44          42.110200   27.402700   10.275900 H        1 SUBUNIT    0.0000
     45 H45          43.315800   29.961800   10.450200 H        1 SUBUNIT    0.0000
     46 H46          43.650500   31.755900   12.194300 H        1 SUBUNIT    0.0000
     47 C47          41.026600   31.086600   15.475800 C.3      1 SUBUNIT    0.0000
     48 C48          42.467300   32.730600   14.470900 C.3      1 SUBUNIT    0.0000
     49 C49          40.536000   32.500400   15.832800 C.3      1 SUBUNIT    0.0000
     50 C50          41.739300   33.413900   15.623700 C.3      1 SUBUNIT    0.0000
     51 H51          39.733600   32.787200   15.154100 H        1 SUBUNIT    0.0000
     52 H52          40.133000   32.567700   16.843300 H        1 SUBUNIT    0.0000
     53 H53          41.076100   30.452800   16.360100 H        1 SUBUNIT    0.0000
     54 H54          40.298100   30.620300   14.821800 H        1 SUBUNIT    0.0000
     55 H55          43.462000   33.131700   14.301800 H        1 SUBUNIT    0.0000
     56 H56          41.898700   32.906500   13.558600 H        1 SUBUNIT    0.0000
     57 H57          42.366100   33.334200   16.512600 H        1 SUBUNIT    0.0000
     58 C58          41.394700   34.907000   15.442700 C.3      1 SUBUNIT    0.0000
     59 C59          39.850000   36.495500   14.205400 C.3      1 SUBUNIT    0.0000
     60 C60          41.941800   35.684600   13.075900 C.3      1 SUBUNIT    0.0000
     61 C61          40.824400   35.319000   14.066400 C.3      1 SUBUNIT    0.0000
     62 H62          42.281100   35.506800   15.652200 H        1 SUBUNIT    0.0000
     63 H63          40.684800   35.174500   16.227400 H        1 SUBUNIT    0.0000
     64 H64          40.253400   34.490300   13.650100 H        1 SUBUNIT    0.0000
     65 H65          38.994100   36.215800   14.819000 H        1 SUBUNIT    0.0000
     66 H66          39.467500   36.810600   13.233800 H        1 SUBUNIT    0.0000
     67 H67          40.331400   37.354100   14.673400 H        1 SUBUNIT    0.0000
     68 H68          41.542500   36.143300   12.173800 H        1 SUBUNIT    0.0000
     69 H69          42.508600   34.812000   12.765300 H        1 SUBUNIT    0.0000
     70 H70          42.643700   36.393900   13.512300 H        1 SUBUNIT    0.0000
@<TRIPOS>BOND
     1    1    2 1
     2    1   27 1
     3    1   28 1
     4    2    3 1
     5    2   17 1
     6    2   29 1
     7    3    4 2
     8    3    5 1
     9    5    6 1
    10    5   30 1
    11    6    7 1
    12    6    9 1
    13    6   31 1
    14    7    8 1
    15    7   32 1
    16    7   33 1
    17    9   10 1
    18    9   34 1
    19    9   35 1
    20   10   11 2
    21   10   16 1
    22   11   12 1
    23   11   36 1
    24   12   13 2
    25   12   37 1
    26   13   14 1
    27   13   15 1
    28   14   38 1
    29   15   16 2
    30   15   39 1
    31   16   40 1
    32   17   18 1
    33   17   47 1
    34   17   48 1
    35   18   19 1
    36   18   26 2
    37   19   20 2
    38   19   24 1
    39   20   21 1
    40   20   41 1
    41   21   22 2
    42   21   42 1
    43   22   23 1
    44   22   43 1
    45   23   24 2
    46   23   44 1
    47   24   25 1
    48   25   26 1
    49   25   45 1
    50   26   46 1
    51   47   49 1
    52   47   53 1
    53   47   54 1
    54   48   50 1
    55   48   55 1
    56   48   56 1
    57   49   50 1
    58   49   51 1
    59   49   52 1
    60   50   57 1
    61   50   58 1
    62   58   61 1
    63   58   62 1
    64   58   63 1
    65   59   61 1
    66   59   65 1
    67   59   66 1
    68   59   67 1
    69   60   61 1
    70   60   68 1
    71   60   69 1
    72   60   70 1
    73   61   64 1
@<SCITEGIC>MOL_PROPERTY
TopHits
SciTegic.value.IntegerValue
10

@<SCITEGIC>MOL_PROPERTY
-CDOCKER_ENERGY
SciTegic.value.DoubleValue
24.546795

@<SCITEGIC>MOL_PROPERTY
-CDOCKER_INTERACTION_ENERGY
SciTegic.value.DoubleValue
56.798641

@<SCITEGIC>MOL_PROPERTY
POSE_NUMBER
SciTegic.value.IntegerValue
1

@<SCITEGIC>MOL_PROPERTY
FRAGMENTS
SciTegic.value.StringValue
C37 T02

@<SCITEGIC>MOL_PROPERTY
MW
SciTegic.value.DoubleValue
462.609985

@<SCITEGIC>MOL_PROPERTY
GENERATION
SciTegic.value.IntegerValue
2

@<SCITEGIC>MOL_PROPERTY
FAMILY
SciTegic.value.IntegerValue
1

@<SCITEGIC>MOL_PROPERTY
LUDI3
SciTegic.value.IntegerValue
826

@<SCITEGIC>ATOM_PROPERTY
Formal Charge
SciTegic.value.StringValue
1 0
2 0
3 0
4 0
5 0
6 0
7 0
8 -1
9 0
10 0
11 0
12 0
13 0
14 0
15 0
16 0
17 0
18 0
19 0
20 0
21 0
22 0
23 0
24 0
25 0
26 0
27 0
28 0
29 0
30 0
31 0
32 0
33 0
34 0
35 0
36 0
37 0
38 0
39 0
40 0
41 0
42 0
43 0
44 0
45 0
46 0
47 0
48 0
49 0
50 0
51 0
52 0
53 0
54 0
55 0
56 0
57 0
58 0
59 0
60 0
61 0
62 0
63 0
64 0
65 0
66 0
67 0
68 0
69 0
70 0

@<SCITEGIC>ATOM_PROPERTY
pdb_tempFactor
SciTegic.value.DoubleValue
1 0.00
2 0.00
3 0.00
4 0.00
5 0.00
6 0.00
7 0.00
8 0.00
9 0.00
10 0.00
11 0.00
12 0.00
13 0.00
14 0.00
15 0.00
16 0.00
17 0.00
18 0.00
19 0.00
20 0.00
21 0.00
22 0.00
23 0.00
24 0.00
25 0.00
26 0.00
27 0.00
28 0.00
29 0.00
30 0.00
31 0.00
32 0.00
33 0.00
34 0.00
35 0.00
36 0.00
37 0.00
38 0.00
39 0.00
40 0.00
41 0.00
42 0.00
43 0.00
44 0.00
45 0.00
46 0.00
47 0.00
48 0.00
49 0.00
50 0.00
51 0.00
52 0.00
53 0.00
54 0.00
55 0.00
56 0.00
57 0.00
58 0.00
59 0.00
60 0.00
61 0.00
62 0.00
63 0.00
64 0.00
65 0.00
66 0.00
67 0.00
68 0.00
69 0.00
70 0.00

@<SCITEGIC>ATOM_PROPERTY
pdb_occupancy
SciTegic.value.DoubleValue
1 1.00
2 1.00
3 1.00
4 1.00
5 1.00
6 1.00
7 1.00
8 1.00
9 1.00
10 1.00
11 1.00
12 1.00
13 1.00
14 1.00
15 1.00
16 1.00
17 1.00
18 1.00
19 1.00
20 1.00
21 1.00
22 1.00
23 1.00
24 1.00
25 1.00
26 1.00
27 1.00
28 1.00
29 1.00
30 1.00
31 1.00
32 1.00
33 1.00
34 1.00
35 1.00
36 1.00
37 1.00
38 1.00
39 1.00
40 1.00
41 1.00
42 1.00
43 1.00
44 1.00
45 1.00
46 1.00
47 1.00
48 1.00
49 1.00
50 1.00
51 1.00
52 1.00
53 1.00
54 1.00
55 1.00
56 1.00
57 1.00
58 1.00
59 1.00
60 1.00
61 1.00
62 1.00
63 1.00
64 1.00
65 1.00
66 1.00
67 1.00
68 1.00
69 1.00
70 1.00

@<TRIPOS>MOLECULE
Evo_1
70  73  1  0  0
SMALL
FORMAL_CHARGES
@<TRIPOS>ATOM
    1 N1        46.1044    33.5901    18.8390 N.3        1 SUBUNIT  0
    2 C2        46.0473    33.7865    17.3913 C.3        1 SUBUNIT  0
    3 C3        45.1094    32.7227    16.7861 C.2        1 SUBUNIT  0
    4 O4        44.1855    32.2588    17.4387 O.2        1 SUBUNIT  0
    5 N5        45.3743    32.3762    15.5153 N.am       1 SUBUNIT  0
    6 C6        44.4459    31.5622    14.7470 C.3        1 SUBUNIT  0
    7 C7        44.8352    31.7517    13.2741 C.3        1 SUBUNIT  0
    8 O8        45.6190    32.6733    13.0719 O.2        1 SUBUNIT  -1
    9 C9        44.4798    30.0885    15.2014 C.3        1 SUBUNIT  0
   10 C10       43.4270    29.2558    14.5136 C.2        1 SUBUNIT  0
   11 C11       43.7903    28.2275    13.6496 C.2        1 SUBUNIT  0
   12 C12       42.8199    27.4518    13.0304 C.2        1 SUBUNIT  0
   13 C13       41.4736    27.6946    13.2635 C.2        1 SUBUNIT  0
   14 O14       40.5396    26.8870    12.6429 O.3        1 SUBUNIT  0
   15 C15       41.0995    28.7380    14.1074 C.2        1 SUBUNIT  0
   16 C16       42.0749    29.5064    14.7304 C.2        1 SUBUNIT  0
   17 C17       45.6086    35.2391    17.0302 C.3        1 SUBUNIT  0
   18 C18       46.4399    36.2158    17.8724 C.2        1 SUBUNIT  0
   19 C19       47.8729    36.4177    17.8175 C.2        1 SUBUNIT  0
   20 C20       48.8690    35.8564    17.0615 C.2        1 SUBUNIT  0
   21 C21       50.1942    36.2538    17.2335 C.2        1 SUBUNIT  0
   22 C22       50.5092    37.2313    18.1768 C.2        1 SUBUNIT  0
   23 C23       49.4961    37.8069    18.9437 C.2        1 SUBUNIT  0
   24 C24       48.1974    37.4124    18.7719 C.2        1 SUBUNIT  0
   25 N25       47.0127    37.8027    19.3740 N.pl3      1 SUBUNIT  0
   26 C26       45.9809    37.0930    18.8617 C.2        1 SUBUNIT  0
   27 H27       46.6417    34.3255    19.2769 H          1 SUBUNIT  0
   28 H28       45.1670    33.6431    19.2224 H          1 SUBUNIT  0
   29 H29       47.0538    33.5982    17.0190 H          1 SUBUNIT  0
   30 H30       46.1202    32.7829    14.9839 H          1 SUBUNIT  0
   31 H31       43.4557    31.9959    14.9005 H          1 SUBUNIT  0
   32 H32       43.8884    31.8487    12.7456 H          1 SUBUNIT  0
   33 H33       45.2163    30.7934    12.9319 H          1 SUBUNIT  0
   34 H34       44.3078    30.0201    16.2750 H          1 SUBUNIT  0
   35 H35       45.4700    29.6640    15.0298 H          1 SUBUNIT  0
   36 H36       44.8331    28.0256    13.4575 H          1 SUBUNIT  0
   37 H37       43.1116    26.6512    12.3667 H          1 SUBUNIT  0
   38 H38       39.7108    26.9022    13.1044 H          1 SUBUNIT  0
   39 H39       40.0627    28.9826    14.2939 H          1 SUBUNIT  0
   40 H40       41.7753    30.3123    15.3859 H          1 SUBUNIT  0
   41 H41       48.6277    35.1052    16.3248 H          1 SUBUNIT  0
   42 H42       50.9728    35.8071    16.6325 H          1 SUBUNIT  0
   43 H43       51.5341    37.5432    18.3118 H          1 SUBUNIT  0
   44 H44       49.7335    38.5667    19.6742 H          1 SUBUNIT  0
   45 H45       46.9310    38.4877    20.0712 H          1 SUBUNIT  0
   46 H46       44.9589    37.1997    19.1818 H          1 SUBUNIT  0
   47 C47       45.8423    35.5963    15.5380 C.3        1 SUBUNIT  0
   48 C48       44.0732    35.4423    17.2296 C.3        1 SUBUNIT  0
   49 C49       44.5209    36.1686    15.0384 C.3        1 SUBUNIT  0
   50 C50       43.4710    35.3977    15.8234 C.3        1 SUBUNIT  0
   51 H51       44.4802    37.2163    15.3287 H          1 SUBUNIT  0
   52 H52       44.3998    36.1092    13.9593 H          1 SUBUNIT  0
   53 H53       46.1082    34.7250    14.9447 H          1 SUBUNIT  0
   54 H54       46.6458    36.3136    15.3841 H          1 SUBUNIT  0
   55 H55       43.6174    34.7167    17.9043 H          1 SUBUNIT  0
   56 H56       43.8256    36.4224    17.6282 H          1 SUBUNIT  0
   57 H57       43.4644    34.3662    15.4781 H          1 SUBUNIT  0
   58 C58       42.0419    35.9549    15.7193 C.3        1 SUBUNIT  0
   59 C59       41.3779    34.4653    13.7350 C.3        1 SUBUNIT  0
   60 C60       40.0543    36.5363    14.2719 C.3        1 SUBUNIT  0
   61 C61       41.4458    35.8933    14.2960 C.3        1 SUBUNIT  0
   62 H62       42.0316    36.9852    16.0775 H          1 SUBUNIT  0
   63 H63       41.3971    35.3992    16.4014 H          1 SUBUNIT  0
   64 H64       42.0839    36.4735    13.6306 H          1 SUBUNIT  0
   65 H65       42.3714    34.0399    13.5991 H          1 SUBUNIT  0
   66 H66       40.8904    34.4556    12.7600 H          1 SUBUNIT  0
   67 H67       40.8145    33.8073    14.3961 H          1 SUBUNIT  0
   68 H68       39.3560    35.9843    14.9018 H          1 SUBUNIT  0
   69 H69       39.6468    36.5623    13.2610 H          1 SUBUNIT  0
   70 H70       40.0934    37.5597    14.6407 H          1 SUBUNIT  0
@<TRIPOS>BOND
    1     1     2 1
    2     1    27 1
    3     1    28 1
    4     2     3 1
    5     2    17 1
    6     2    29 1
    7     3     4 2
    8     3     5 1
    9     5     6 1
   10     5    30 1
   11     6     7 1
   12     6     9 1
   13     6    31 1
   14     7     8 1
   15     7    32 1
   16     7    33 1
   17     9    10 1
   18     9    34 1
   19     9    35 1
   20    10    11 2
   21    10    16 1
   22    11    12 1
   23    11    36 1
   24    12    13 2
   25    12    37 1
   26    13    14 1
   27    13    15 1
   28    14    38 1
   29    15    16 2
   30    15    39 1
   31    16    40 1
   32    17    18 1
   33    17    47 1
   34    17    48 1
   35    18    19 1
   36    18    26 2
   37    19    20 2
   38    19    24 1
   39    20    21 1
   40    20    41 1
   41    21    22 2
   42    21    42 1
   43    22    23 1
   44    22    43 1
   45    23    24 2
   46    23    44 1
   47    24    25 1
   48    25    26 1
   49    25    45 1
   50    26    46 1
   51    47    49 1
   52    47    53 1
   53    47    54 1
   54    48    50 1
   55    48    55 1
   56    48    56 1
   57    49    50 1
   58    49    51 1
   59    49    52 1
   60    50    57 1
   61    50    58 1
   62    58    61 1
   63    58    62 1
   64    58    63 1
   65    59    61 1
   66    59    65 1
   67    59    66 1
   68    59    67 1
   69    60    61 1
   70    60    68 1
   71    60    69 1
   72    60    70 1
   73    61    64 1
@<TRIPOS>SUBSTRUCTURE
1   ****   1
@<SCITEGIC>MOL_PROPERTY
TopHits
SciTegic.value.StringValue
10

@<SCITEGIC>MOL_PROPERTY
-CDOCKER_ENERGY
SciTegic.value.StringValue
23.984811

@<SCITEGIC>MOL_PROPERTY
-CDOCKER_INTERACTION_ENERGY
SciTegic.value.StringValue
51.1964436

@<SCITEGIC>MOL_PROPERTY
POSE_NUMBER
SciTegic.value.StringValue
2

@<SCITEGIC>MOL_PROPERTY
FRAGMENTS
SciTegic.value.StringValue
C37 T02

@<SCITEGIC>MOL_PROPERTY
MW
SciTegic.value.StringValue
462.61

@<SCITEGIC>MOL_PROPERTY
GENERATION
SciTegic.value.StringValue
2

@<SCITEGIC>MOL_PROPERTY
FAMILY
SciTegic.value.StringValue
1

@<SCITEGIC>MOL_PROPERTY
LUDI3
SciTegic.value.StringValue
826

@<SCITEGIC>ATOM_PROPERTY
Formal Charge
SciTegic.value.StringValue
1 0
2 0
3 0
4 0
5 0
6 0
7 0
8 -1
9 0
10 0
11 0
12 0
13 0
14 0
15 0
16 0
17 0
18 0
19 0
20 0
21 0
22 0
23 0
24 0
25 0
26 0
27 0
28 0
29 0
30 0
31 0
32 0
33 0
34 0
35 0
36 0
37 0
38 0
39 0
40 0
41 0
42 0
43 0
44 0
45 0
46 0
47 0
48 0
49 0
50 0
51 0
52 0
53 0
54 0
55 0
56 0
57 0
58 0
59 0
60 0
61 0
62 0
63 0
64 0
65 0
66 0
67 0
68 0
69 0
70 0

@<SCITEGIC>ATOM_PROPERTY
pdb_tempFactor
SciTegic.value.DoubleValue
1 0
2 0
3 0
4 0
5 0
6 0
7 0
8 0
9 0
10 0
11 0
12 0
13 0
14 0
15 0
16 0
17 0
18 0
19 0
20 0
21 0
22 0
23 0
24 0
25 0
26 0
27 0
28 0
29 0
30 0
31 0
32 0
33 0
34 0
35 0
36 0
37 0
38 0
39 0
40 0
41 0
42 0
43 0
44 0
45 0
46 0
47 0
48 0
49 0
50 0
51 0
52 0
53 0
54 0
55 0
56 0
57 0
58 0
59 0
60 0
61 0
62 0
63 0
64 0
65 0
66 0
67 0
68 0
69 0
70 0

@<SCITEGIC>ATOM_PROPERTY
pdb_occupancy
SciTegic.value.DoubleValue
1 1
2 1
3 1
4 1
5 1
6 1
7 1
8 1
9 1
10 1
11 1
12 1
13 1
14 1
15 1
16 1
17 1
18 1
19 1
20 1
21 1
22 1
23 1
24 1
25 1
26 1
27 1
28 1
29 1
30 1
31 1
32 1
33 1
34 1
35 1
36 1
37 1
38 1
39 1
40 1
41 1
42 1
43 1
44 1
45 1
46 1
47 1
48 1
49 1
50 1
51 1
52 1
53 1
54 1
55 1
56 1
57 1
58 1
59 1
60 1
61 1
62 1
63 1
64 1
65 1
66 1
67 1
68 1
69 1
70 1

@<TRIPOS>MOLECULE
Evo_1
70  73  1  0  0
SMALL
FORMAL_CHARGES
@<TRIPOS>ATOM
    1 N1        43.4215    29.1436    16.2217 N.3        1 SUBUNIT  0
    2 C2        43.5346    30.4927    15.6712 C.3        1 SUBUNIT  0
    3 C3        44.9936    30.7513    15.2704 C.2        1 SUBUNIT  0
    4 O4        45.7230    29.8468    14.8800 O.2        1 SUBUNIT  0
    5 N5        45.3534    32.0378    15.4486 N.am       1 SUBUNIT  0
    6 C6        46.6884    32.5320    15.1529 C.3        1 SUBUNIT  0
    7 C7        46.9051    32.4974    13.6356 C.3        1 SUBUNIT  0
    8 O8        45.9210    32.7955    12.9733 O.2        1 SUBUNIT  -1
    9 C9        46.7884    33.9724    15.6798 C.3        1 SUBUNIT  0
   10 C10       46.5836    34.0326    17.1690 C.2        1 SUBUNIT  0
   11 C11       45.3660    34.4404    17.7064 C.2        1 SUBUNIT  0
   12 C12       45.1864    34.5045    19.0814 C.2        1 SUBUNIT  0
   13 C13       46.2357    34.1686    19.9359 C.2        1 SUBUNIT  0
   14 O14       46.1255    34.2799    21.3098 O.3        1 SUBUNIT  0
   15 C15       47.4399    33.7298    19.4025 C.2        1 SUBUNIT  0
   16 C16       47.6151    33.6702    18.0278 C.2        1 SUBUNIT  0
   17 C17       42.4934    30.7206    14.5461 C.3        1 SUBUNIT  0
   18 C18       42.5301    29.5429    13.5686 C.2        1 SUBUNIT  0
   19 C19       41.7683    28.3087    13.5802 C.2        1 SUBUNIT  0
   20 C20       40.8215    27.7853    14.4254 C.2        1 SUBUNIT  0
   21 C21       40.2487    26.5425    14.1614 C.2        1 SUBUNIT  0
   22 C22       40.6365    25.8249    13.0317 C.2        1 SUBUNIT  0
   23 C23       41.5994    26.3514    12.1729 C.2        1 SUBUNIT  0
   24 C24       42.1663    27.5690    12.4389 C.2        1 SUBUNIT  0
   25 N25       43.1389    28.3088    11.7831 N.pl3      1 SUBUNIT  0
   26 C26       43.3646    29.4667    12.4459 C.2        1 SUBUNIT  0
   27 H27       44.0971    28.5499    15.7517 H          1 SUBUNIT  0
   28 H28       42.5128    28.7556    16.0056 H          1 SUBUNIT  0
   29 H29       43.3129    31.1792    16.4883 H          1 SUBUNIT  0
   30 H30       44.6595    32.7005    15.7217 H          1 SUBUNIT  0
   31 H31       47.4038    31.8734    15.6489 H          1 SUBUNIT  0
   32 H32       47.2719    31.4940    13.4341 H          1 SUBUNIT  0
   33 H33       47.7664    33.1333    13.4460 H          1 SUBUNIT  0
   34 H34       46.0492    34.6069    15.1858 H          1 SUBUNIT  0
   35 H35       47.7653    34.3982    15.4467 H          1 SUBUNIT  0
   36 H36       44.5478    34.7166    17.0560 H          1 SUBUNIT  0
   37 H37       44.2191    34.8269    19.4439 H          1 SUBUNIT  0
   38 H38       45.3436    34.7626    21.5513 H          1 SUBUNIT  0
   39 H39       48.2512    33.4356    20.0520 H          1 SUBUNIT  0
   40 H40       48.5617    33.3409    17.6265 H          1 SUBUNIT  0
   41 H41       40.5062    28.3264    15.3034 H          1 SUBUNIT  0
   42 H42       39.4953    26.1412    14.8251 H          1 SUBUNIT  0
   43 H43       40.1869    24.8655    12.8219 H          1 SUBUNIT  0
   44 H44       41.8998    25.7972    11.2960 H          1 SUBUNIT  0
   45 H45       43.6003    28.0351    10.9639 H          1 SUBUNIT  0
   46 H46       44.0817    30.2211    12.1519 H          1 SUBUNIT  0
   47 C47       41.1124    30.9258    15.1906 C.3        1 SUBUNIT  0
   48 C48       42.6568    32.0236    13.7441 C.3        1 SUBUNIT  0
   49 C49       40.8659    32.4436    15.2940 C.3        1 SUBUNIT  0
   50 C50       42.0278    33.1395    14.5750 C.3        1 SUBUNIT  0
   51 H51       39.9124    32.6897    14.8338 H          1 SUBUNIT  0
   52 H52       40.8070    32.7698    16.3322 H          1 SUBUNIT  0
   53 H53       41.0291    30.4392    16.1626 H          1 SUBUNIT  0
   54 H54       40.3484    30.4852    14.5643 H          1 SUBUNIT  0
   55 H55       43.6810    32.2351    13.4581 H          1 SUBUNIT  0
   56 H56       42.0963    31.9423    12.8100 H          1 SUBUNIT  0
   57 H57       42.7637    33.4487    15.3179 H          1 SUBUNIT  0
   58 C58       41.6434    34.3477    13.6917 C.3        1 SUBUNIT  0
   59 C59       39.5391    35.4933    14.5920 C.3        1 SUBUNIT  0
   60 C60       41.7762    35.9447    15.7070 C.3        1 SUBUNIT  0
   61 C61       41.0566    35.5866    14.3988 C.3        1 SUBUNIT  0
   62 H62       40.9641    34.0267    12.9006 H          1 SUBUNIT  0
   63 H63       42.5445    34.6716    13.1729 H          1 SUBUNIT  0
   64 H64       41.2130    36.4229    13.7157 H          1 SUBUNIT  0
   65 H65       39.2691    34.7745    15.3651 H          1 SUBUNIT  0
   66 H66       39.0386    35.2126    13.6656 H          1 SUBUNIT  0
   67 H67       39.1395    36.4623    14.8854 H          1 SUBUNIT  0
   68 H68       41.4012    36.8865    16.1114 H          1 SUBUNIT  0
   69 H69       42.8492    36.0555    15.5494 H          1 SUBUNIT  0
   70 H70       41.6222    35.1808    16.4695 H          1 SUBUNIT  0
@<TRIPOS>BOND
    1     1     2 1
    2     1    27 1
    3     1    28 1
    4     2     3 1
    5     2    17 1
    6     2    29 1
    7     3     4 2
    8     3     5 1
    9     5     6 1
   10     5    30 1
   11     6     7 1
   12     6     9 1
   13     6    31 1
   14     7     8 1
   15     7    32 1
   16     7    33 1
   17     9    10 1
   18     9    34 1
   19     9    35 1
   20    10    11 2
   21    10    16 1
   22    11    12 1
   23    11    36 1
   24    12    13 2
   25    12    37 1
   26    13    14 1
   27    13    15 1
   28    14    38 1
   29    15    16 2
   30    15    39 1
   31    16    40 1
   32    17    18 1
   33    17    47 1
   34    17    48 1
   35    18    19 1
   36    18    26 2
   37    19    20 2
   38    19    24 1
   39    20    21 1
   40    20    41 1
   41    21    22 2
   42    21    42 1
   43    22    23 1
   44    22    43 1
   45    23    24 2
   46    23    44 1
   47    24    25 1
   48    25    26 1
   49    25    45 1
   50    26    46 1
   51    47    49 1
   52    47    53 1
   53    47    54 1
   54    48    50 1
   55    48    55 1
   56    48    56 1
   57    49    50 1
   58    49    51 1
   59    49    52 1
   60    50    57 1
   61    50    58 1
   62    58    61 1
   63    58    62 1
   64    58    63 1
   65    59    61 1
   66    59    65 1
   67    59    66 1
   68    59    67 1
   69    60    61 1
   70    60    68 1
   71    60    69 1
   72    60    70 1
   73    61    64 1
@<TRIPOS>SUBSTRUCTURE
1   ****   1
@<SCITEGIC>MOL_PROPERTY
TopHits
SciTegic.value.StringValue
10

@<SCITEGIC>MOL_PROPERTY
-CDOCKER_ENERGY
SciTegic.value.StringValue
22.9566213

@<SCITEGIC>MOL_PROPERTY
-CDOCKER_INTERACTION_ENERGY
SciTegic.value.StringValue
54.847674

@<SCITEGIC>MOL_PROPERTY
POSE_NUMBER
SciTegic.value.StringValue
3

@<SCITEGIC>MOL_PROPERTY
FRAGMENTS
SciTegic.value.StringValue
C37 T02

@<SCITEGIC>MOL_PROPERTY
MW
SciTegic.value.StringValue
462.61

@<SCITEGIC>MOL_PROPERTY
GENERATION
SciTegic.value.StringValue
2

@<SCITEGIC>MOL_PROPERTY
FAMILY
SciTegic.value.StringValue
1

@<SCITEGIC>MOL_PROPERTY
LUDI3
SciTegic.value.StringValue
826

@<SCITEGIC>ATOM_PROPERTY
Formal Charge
SciTegic.value.StringValue
1 0
2 0
3 0
4 0
5 0
6 0
7 0
8 -1
9 0
10 0
11 0
12 0
13 0
14 0
15 0
16 0
17 0
18 0
19 0
20 0
21 0
22 0
23 0
24 0
25 0
26 0
27 0
28 0
29 0
30 0
31 0
32 0
33 0
34 0
35 0
36 0
37 0
38 0
39 0
40 0
41 0
42 0
43 0
44 0
45 0
46 0
47 0
48 0
49 0
50 0
51 0
52 0
53 0
54 0
55 0
56 0
57 0
58 0
59 0
60 0
61 0
62 0
63 0
64 0
65 0
66 0
67 0
68 0
69 0
70 0

@<SCITEGIC>ATOM_PROPERTY
pdb_tempFactor
SciTegic.value.DoubleValue
1 0
2 0
3 0
4 0
5 0
6 0
7 0
8 0
9 0
10 0
11 0
12 0
13 0
14 0
15 0
16 0
17 0
18 0
19 0
20 0
21 0
22 0
23 0
24 0
25 0
26 0
27 0
28 0
29 0
30 0
31 0
32 0
33 0
34 0
35 0
36 0
37 0
38 0
39 0
40 0
41 0
42 0
43 0
44 0
45 0
46 0
47 0
48 0
49 0
50 0
51 0
52 0
53 0
54 0
55 0
56 0
57 0
58 0
59 0
60 0
61 0
62 0
63 0
64 0
65 0
66 0
67 0
68 0
69 0
70 0

@<SCITEGIC>ATOM_PROPERTY
pdb_occupancy
SciTegic.value.DoubleValue
1 1
2 1
3 1
4 1
5 1
6 1
7 1
8 1
9 1
10 1
11 1
12 1
13 1
14 1
15 1
16 1
17 1
18 1
19 1
20 1
21 1
22 1
23 1
24 1
25 1
26 1
27 1
28 1
29 1
30 1
31 1
32 1
33 1
34 1
35 1
36 1
37 1
38 1
39 1
40 1
41 1
42 1
43 1
44 1
45 1
46 1
47 1
48 1
49 1
50 1
51 1
52 1
53 1
54 1
55 1
56 1
57 1
58 1
59 1
60 1
61 1
62 1
63 1
64 1
65 1
66 1
67 1
68 1
69 1
70 1

@<TRIPOS>MOLECULE
Evo_1
70  73  1  0  0
SMALL
FORMAL_CHARGES
@<TRIPOS>ATOM
    1 N1        46.0088    32.5234    13.2363 N.3        1 SUBUNIT  0
    2 C2        45.3214    32.6017    14.5231 C.3        1 SUBUNIT  0
    3 C3        43.9255    31.9776    14.3415 C.2        1 SUBUNIT  0
    4 O4        43.7061    31.2077    13.4122 O.2        1 SUBUNIT  0
    5 N5        43.0025    32.3931    15.2285 N.am       1 SUBUNIT  0
    6 C6        41.6046    32.0014    15.1010 C.3        1 SUBUNIT  0
    7 C7        41.4365    30.5279    15.5353 C.3        1 SUBUNIT  0
    8 O8        41.9502    30.2077    16.6033 O.2        1 SUBUNIT  -1
    9 C9        40.7420    32.9908    15.9175 C.3        1 SUBUNIT  0
   10 C10       40.2839    34.1835    15.1079 C.2        1 SUBUNIT  0
   11 C11       38.9647    34.6163    15.2024 C.2        1 SUBUNIT  0
   12 C12       38.4887    35.6441    14.3971 C.2        1 SUBUNIT  0
   13 C13       39.3436    36.2816    13.5045 C.2        1 SUBUNIT  0
   14 O14       38.8946    37.2959    12.6794 O.3        1 SUBUNIT  0
   15 C15       40.6742    35.8924    13.4385 C.2        1 SUBUNIT  0
   16 C16       41.1414    34.8562    14.2360 C.2        1 SUBUNIT  0
   17 C17       46.1733    32.0118    15.6791 C.3        1 SUBUNIT  0
   18 C18       46.2379    30.4916    15.5433 C.2        1 SUBUNIT  0
   19 C19       47.1799    29.6704    14.8079 C.2        1 SUBUNIT  0
   20 C20       48.2653    29.9442    14.0142 C.2        1 SUBUNIT  0
   21 C21       48.9965    28.9082    13.4318 C.2        1 SUBUNIT  0
   22 C22       48.6218    27.5838    13.6531 C.2        1 SUBUNIT  0
   23 C23       47.5159    27.3027    14.4521 C.2        1 SUBUNIT  0
   24 C24       46.8013    28.3212    15.0222 C.2        1 SUBUNIT  0
   25 N25       45.6808    28.3273    15.8366 N.pl3      1 SUBUNIT  0
   26 C26       45.3317    29.6010    16.1272 C.2        1 SUBUNIT  0
   27 H27       46.9675    32.2369    13.3755 H          1 SUBUNIT  0
   28 H28       45.5784    31.7897    12.6828 H          1 SUBUNIT  0
   29 H29       45.1783    33.6607    14.7263 H          1 SUBUNIT  0
   30 H30       43.2705    32.9649    16.0022 H          1 SUBUNIT  0
   31 H31       41.3374    32.0643    14.0438 H          1 SUBUNIT  0
   32 H32       41.8211    29.9539    14.6951 H          1 SUBUNIT  0
   33 H33       40.3660    30.3493    15.4832 H          1 SUBUNIT  0
   34 H34       41.2821    33.3477    16.7943 H          1 SUBUNIT  0
   35 H35       39.8546    32.4866    16.2995 H          1 SUBUNIT  0
   36 H36       38.2874    34.1346    15.8936 H          1 SUBUNIT  0
   37 H37       37.4527    35.9316    14.5006 H          1 SUBUNIT  0
   38 H38       37.9649    37.2127    12.5212 H          1 SUBUNIT  0
   39 H39       41.3479    36.3914    12.7562 H          1 SUBUNIT  0
   40 H40       42.1790    34.5735    14.1560 H          1 SUBUNIT  0
   41 H41       48.5686    30.9606    13.8273 H          1 SUBUNIT  0
   42 H42       49.8521    29.1323    12.8112 H          1 SUBUNIT  0
   43 H43       49.1843    26.7785    13.2041 H          1 SUBUNIT  0
   44 H44       47.2188    26.2788    14.6232 H          1 SUBUNIT  0
   45 H45       45.1996    27.5317    16.1453 H          1 SUBUNIT  0
   46 H46       44.4791    29.8946    16.7184 H          1 SUBUNIT  0
   47 C47       47.5759    32.6512    15.7163 C.3        1 SUBUNIT  0
   48 C48       45.6534    32.4247    17.0734 C.3        1 SUBUNIT  0
   49 C49       47.4306    33.9638    16.4936 C.3        1 SUBUNIT  0
   50 C50       46.0800    33.8926    17.2198 C.3        1 SUBUNIT  0
   51 H51       48.2662    34.0771    17.1851 H          1 SUBUNIT  0
   52 H52       47.4457    34.8161    15.8133 H          1 SUBUNIT  0
   53 H53       48.0145    32.8333    14.7379 H          1 SUBUNIT  0
   54 H54       48.2617    32.0007    16.2608 H          1 SUBUNIT  0
   55 H55       44.5834    32.2847    17.2172 H          1 SUBUNIT  0
   56 H56       46.1507    31.8308    17.8427 H          1 SUBUNIT  0
   57 H57       45.3565    34.4860    16.6640 H          1 SUBUNIT  0
   58 C58       46.1004    34.4185    18.6646 C.3        1 SUBUNIT  0
   59 C59       47.6937    36.4403    18.4250 C.3        1 SUBUNIT  0
   60 C60       45.2075    36.7489    18.0638 C.3        1 SUBUNIT  0
   61 C61       46.2882    35.9477    18.7999 C.3        1 SUBUNIT  0
   62 H62       46.8670    33.8968    19.2377 H          1 SUBUNIT  0
   63 H63       45.1514    34.1553    19.1354 H          1 SUBUNIT  0
   64 H64       46.1566    36.1766    19.8540 H          1 SUBUNIT  0
   65 H65       47.8429    37.4675    18.7587 H          1 SUBUNIT  0
   66 H66       47.8512    36.4319    17.3474 H          1 SUBUNIT  0
   67 H67       48.4693    35.8282    18.8852 H          1 SUBUNIT  0
   68 H68       45.3081    36.6696    16.9813 H          1 SUBUNIT  0
   69 H69       45.2746    37.8064    18.3193 H          1 SUBUNIT  0
   70 H70       44.2099    36.4034    18.3397 H          1 SUBUNIT  0
@<TRIPOS>BOND
    1     1     2 1
    2     1    27 1
    3     1    28 1
    4     2     3 1
    5     2    17 1
    6     2    29 1
    7     3     4 2
    8     3     5 1
    9     5     6 1
   10     5    30 1
   11     6     7 1
   12     6     9 1
   13     6    31 1
   14     7     8 1
   15     7    32 1
   16     7    33 1
   17     9    10 1
   18     9    34 1
   19     9    35 1
   20    10    11 2
   21    10    16 1
   22    11    12 1
   23    11    36 1
   24    12    13 2
   25    12    37 1
   26    13    14 1
   27    13    15 1
   28    14    38 1
   29    15    16 2
   30    15    39 1
   31    16    40 1
   32    17    18 1
   33    17    47 1
   34    17    48 1
   35    18    19 1
   36    18    26 2
   37    19    20 2
   38    19    24 1
   39    20    21 1
   40    20    41 1
   41    21    22 2
   42    21    42 1
   43    22    23 1
   44    22    43 1
   45    23    24 2
   46    23    44 1
   47    24    25 1
   48    25    26 1
   49    25    45 1
   50    26    46 1
   51    47    49 1
   52    47    53 1
   53    47    54 1
   54    48    50 1
   55    48    55 1
   56    48    56 1
   57    49    50 1
   58    49    51 1
   59    49    52 1
   60    50    57 1
   61    50    58 1
   62    58    61 1
   63    58    62 1
   64    58    63 1
   65    59    61 1
   66    59    65 1
   67    59    66 1
   68    59    67 1
   69    60    61 1
   70    60    68 1
   71    60    69 1
   72    60    70 1
   73    61    64 1
@<TRIPOS>SUBSTRUCTURE
1   ****   1
@<SCITEGIC>MOL_PROPERTY
TopHits
SciTegic.value.StringValue
10

@<SCITEGIC>MOL_PROPERTY
-CDOCKER_ENERGY
SciTegic.value.StringValue
20.0807858

@<SCITEGIC>MOL_PROPERTY
-CDOCKER_INTERACTION_ENERGY
SciTegic.value.StringValue
55.6631145

@<SCITEGIC>MOL_PROPERTY
POSE_NUMBER
SciTegic.value.StringValue
4

@<SCITEGIC>MOL_PROPERTY
FRAGMENTS
SciTegic.value.StringValue
C37 T02

@<SCITEGIC>MOL_PROPERTY
MW
SciTegic.value.StringValue
462.61

@<SCITEGIC>MOL_PROPERTY
GENERATION
SciTegic.value.StringValue
2

@<SCITEGIC>MOL_PROPERTY
FAMILY
SciTegic.value.StringValue
1

@<SCITEGIC>MOL_PROPERTY
LUDI3
SciTegic.value.StringValue
826

@<SCITEGIC>ATOM_PROPERTY
Formal Charge
SciTegic.value.StringValue
1 0
2 0
3 0
4 0
5 0
6 0
7 0
8 -1
9 0
10 0
11 0
12 0
13 0
14 0
15 0
16 0
17 0
18 0
19 0
20 0
21 0
22 0
23 0
24 0
25 0
26 0
27 0
28 0
29 0
30 0
31 0
32 0
33 0
34 0
35 0
36 0
37 0
38 0
39 0
40 0
41 0
42 0
43 0
44 0
45 0
46 0
47 0
48 0
49 0
50 0
51 0
52 0
53 0
54 0
55 0
56 0
57 0
58 0
59 0
60 0
61 0
62 0
63 0
64 0
65 0
66 0
67 0
68 0
69 0
70 0

@<SCITEGIC>ATOM_PROPERTY
pdb_tempFactor
SciTegic.value.DoubleValue
1 0
2 0
3 0
4 0
5 0
6 0
7 0
8 0
9 0
10 0
11 0
12 0
13 0
14 0
15 0
16 0
17 0
18 0
19 0
20 0
21 0
22 0
23 0
24 0
25 0
26 0
27 0
28 0
29 0
30 0
31 0
32 0
33 0
34 0
35 0
36 0
37 0
38 0
39 0
40 0
41 0
42 0
43 0
44 0
45 0
46 0
47 0
48 0
49 0
50 0
51 0
52 0
53 0
54 0
55 0
56 0
57 0
58 0
59 0
60 0
61 0
62 0
63 0
64 0
65 0
66 0
67 0
68 0
69 0
70 0

@<SCITEGIC>ATOM_PROPERTY
pdb_occupancy
SciTegic.value.DoubleValue
1 1
2 1
3 1
4 1
5 1
6 1
7 1
8 1
9 1
10 1
11 1
12 1
13 1
14 1
15 1
16 1
17 1
18 1
19 1
20 1
21 1
22 1
23 1
24 1
25 1
26 1
27 1
28 1
29 1
30 1
31 1
32 1
33 1
34 1
35 1
36 1
37 1
38 1
39 1
40 1
41 1
42 1
43 1
44 1
45 1
46 1
47 1
48 1
49 1
50 1
51 1
52 1
53 1
54 1
55 1
56 1
57 1
58 1
59 1
60 1
61 1
62 1
63 1
64 1
65 1
66 1
67 1
68 1
69 1
70 1

@<TRIPOS>MOLECULE
Evo_1
70  73  1  0  0
SMALL
FORMAL_CHARGES
@<TRIPOS>ATOM
    1 N1        44.1053    28.1370    13.5867 N.3        1 SUBUNIT  0
    2 C2        43.9315    29.5448    13.9288 C.3        1 SUBUNIT  0
    3 C3        45.2090    30.3117    13.5401 C.2        1 SUBUNIT  0
    4 O4        45.7667    30.1182    12.4651 O.2        1 SUBUNIT  0
    5 N5        45.6564    31.1198    14.5290 N.am       1 SUBUNIT  0
    6 C6        46.9446    31.8025    14.4743 C.3        1 SUBUNIT  0
    7 C7        46.7049    33.2522    14.0214 C.3        1 SUBUNIT  0
    8 O8        45.5243    33.5704    13.9535 O.2        1 SUBUNIT  -1
    9 C9        47.6814    31.6485    15.8265 C.3        1 SUBUNIT  0
   10 C10       47.2550    32.5699    16.9524 C.2        1 SUBUNIT  0
   11 C11       46.0518    32.3948    17.6350 C.2        1 SUBUNIT  0
   12 C12       45.7288    33.1951    18.7286 C.2        1 SUBUNIT  0
   13 C13       46.6145    34.1782    19.1598 C.2        1 SUBUNIT  0
   14 O14       46.3647    34.9461    20.2842 O.3        1 SUBUNIT  0
   15 C15       47.8012    34.3742    18.4703 C.2        1 SUBUNIT  0
   16 C16       48.1156    33.5799    17.3768 C.2        1 SUBUNIT  0
   17 C17       42.6144    30.1409    13.3586 C.3        1 SUBUNIT  0
   18 C18       42.4616    29.8614    11.8602 C.2        1 SUBUNIT  0
   19 C19       42.0679    28.6343    11.1959 C.2        1 SUBUNIT  0
   20 C20       41.7527    27.3769    11.6428 C.2        1 SUBUNIT  0
   21 C21       41.3920    26.3758    10.7402 C.2        1 SUBUNIT  0
   22 C22       41.3369    26.6562     9.3751 C.2        1 SUBUNIT  0
   23 C23       41.6522    27.9352     8.9173 C.2        1 SUBUNIT  0
   24 C24       42.0214    28.9102     9.8054 C.2        1 SUBUNIT  0
   25 N25       42.3906    30.2338     9.6361 N.pl3      1 SUBUNIT  0
   26 C26       42.6676    30.7922    10.8366 C.2        1 SUBUNIT  0
   27 H27       44.2574    28.0625    12.5885 H          1 SUBUNIT  0
   28 H28       44.9446    27.7817    14.0253 H          1 SUBUNIT  0
   29 H29       43.8712    29.5710    15.0178 H          1 SUBUNIT  0
   30 H30       45.0430    31.3586    15.2790 H          1 SUBUNIT  0
   31 H31       47.5420    31.3016    13.7096 H          1 SUBUNIT  0
   32 H32       47.2392    33.3419    13.0760 H          1 SUBUNIT  0
   33 H33       47.2886    33.8940    14.6753 H          1 SUBUNIT  0
   34 H34       48.7471    31.8000    15.6523 H          1 SUBUNIT  0
   35 H35       47.5908    30.6174    16.1704 H          1 SUBUNIT  0
   36 H36       45.3624    31.6242    17.3273 H          1 SUBUNIT  0
   37 H37       44.7940    33.0269    19.2437 H          1 SUBUNIT  0
   38 H38       45.4364    35.1362    20.3786 H          1 SUBUNIT  0
   39 H39       48.4894    35.1405    18.7949 H          1 SUBUNIT  0
   40 H40       49.0523    33.7439    16.8647 H          1 SUBUNIT  0
   41 H41       41.7817    27.1544    12.6983 H          1 SUBUNIT  0
   42 H42       41.1425    25.3879    11.0989 H          1 SUBUNIT  0
   43 H43       41.0451    25.8866     8.6748 H          1 SUBUNIT  0
   44 H44       41.6024    28.1595     7.8611 H          1 SUBUNIT  0
   45 H45       42.4413    30.7016     8.7770 H          1 SUBUNIT  0
   46 H46       42.9921    31.8093    10.9860 H          1 SUBUNIT  0
   47 C47       41.4141    29.5721    14.1340 C.3        1 SUBUNIT  0
   48 C48       42.4679    31.6514    13.6303 C.3        1 SUBUNIT  0
   49 C49       41.1614    30.5244    15.3110 C.3        1 SUBUNIT  0
   50 C50       42.0317    31.7666    15.0896 C.3        1 SUBUNIT  0
   51 H51       40.1114    30.7970    15.3242 H          1 SUBUNIT  0
   52 H52       41.3884    30.0501    16.2657 H          1 SUBUNIT  0
   53 H53       41.5787    28.5507    14.4756 H          1 SUBUNIT  0
   54 H54       40.5289    29.5510    13.4972 H          1 SUBUNIT  0
   55 H55       43.3681    32.2260    13.4191 H          1 SUBUNIT  0
   56 H56       41.6743    32.0684    13.0077 H          1 SUBUNIT  0
   57 H57       42.9150    31.6752    15.7207 H          1 SUBUNIT  0
   58 C58       41.2998    33.0832    15.4128 C.3        1 SUBUNIT  0
   59 C59       41.2640    35.6111    15.2615 C.3        1 SUBUNIT  0
   60 C60       43.3405    34.4554    16.0868 C.3        1 SUBUNIT  0
   61 C61       42.1330    34.3514    15.1455 C.3        1 SUBUNIT  0
   62 H62       40.9743    33.0761    16.4534 H          1 SUBUNIT  0
   63 H63       40.3871    33.1264    14.8167 H          1 SUBUNIT  0
   64 H64       42.5092    34.3079    14.1226 H          1 SUBUNIT  0
   65 H65       40.4105    35.5683    14.5848 H          1 SUBUNIT  0
   66 H66       41.8387    36.5034    15.0138 H          1 SUBUNIT  0
   67 H67       40.8818    35.7331    16.2757 H          1 SUBUNIT  0
   68 H68       43.9332    35.3423    15.8582 H          1 SUBUNIT  0
   69 H69       44.0017    33.5955    15.9862 H          1 SUBUNIT  0
   70 H70       43.0245    34.5222    17.1291 H          1 SUBUNIT  0
@<TRIPOS>BOND
    1     1     2 1
    2     1    27 1
    3     1    28 1
    4     2     3 1
    5     2    17 1
    6     2    29 1
    7     3     4 2
    8     3     5 1
    9     5     6 1
   10     5    30 1
   11     6     7 1
   12     6     9 1
   13     6    31 1
   14     7     8 1
   15     7    32 1
   16     7    33 1
   17     9    10 1
   18     9    34 1
   19     9    35 1
   20    10    11 2
   21    10    16 1
   22    11    12 1
   23    11    36 1
   24    12    13 2
   25    12    37 1
   26    13    14 1
   27    13    15 1
   28    14    38 1
   29    15    16 2
   30    15    39 1
   31    16    40 1
   32    17    18 1
   33    17    47 1
   34    17    48 1
   35    18    19 1
   36    18    26 2
   37    19    20 2
   38    19    24 1
   39    20    21 1
   40    20    41 1
   41    21    22 2
   42    21    42 1
   43    22    23 1
   44    22    43 1
   45    23    24 2
   46    23    44 1
   47    24    25 1
   48    25    26 1
   49    25    45 1
   50    26    46 1
   51    47    49 1
   52    47    53 1
   53    47    54 1
   54    48    50 1
   55    48    55 1
   56    48    56 1
   57    49    50 1
   58    49    51 1
   59    49    52 1
   60    50    57 1
   61    50    58 1
   62    58    61 1
   63    58    62 1
   64    58    63 1
   65    59    61 1
   66    59    65 1
   67    59    66 1
   68    59    67 1
   69    60    61 1
   70    60    68 1
   71    60    69 1
   72    60    70 1
   73    61    64 1
@<TRIPOS>SUBSTRUCTURE
1   ****   1
@<SCITEGIC>MOL_PROPERTY
TopHits
SciTegic.value.StringValue
10

@<SCITEGIC>MOL_PROPERTY
-CDOCKER_ENERGY
SciTegic.value.StringValue
19.148598

@<SCITEGIC>MOL_PROPERTY
-CDOCKER_INTERACTION_ENERGY
SciTegic.value.StringValue
48.8456701

@<SCITEGIC>MOL_PROPERTY
POSE_NUMBER
SciTegic.value.StringValue
5

@<SCITEGIC>MOL_PROPERTY
FRAGMENTS
SciTegic.value.StringValue
C37 T02

@<SCITEGIC>MOL_PROPERTY
MW
SciTegic.value.StringValue
462.61

@<SCITEGIC>MOL_PROPERTY
GENERATION
SciTegic.value.StringValue
2

@<SCITEGIC>MOL_PROPERTY
FAMILY
SciTegic.value.StringValue
1

@<SCITEGIC>MOL_PROPERTY
LUDI3
SciTegic.value.StringValue
826

@<SCITEGIC>ATOM_PROPERTY
Formal Charge
SciTegic.value.StringValue
1 0
2 0
3 0
4 0
5 0
6 0
7 0
8 -1
9 0
10 0
11 0
12 0
13 0
14 0
15 0
16 0
17 0
18 0
19 0
20 0
21 0
22 0
23 0
24 0
25 0
26 0
27 0
28 0
29 0
30 0
31 0
32 0
33 0
34 0
35 0
36 0
37 0
38 0
39 0
40 0
41 0
42 0
43 0
44 0
45 0
46 0
47 0
48 0
49 0
50 0
51 0
52 0
53 0
54 0
55 0
56 0
57 0
58 0
59 0
60 0
61 0
62 0
63 0
64 0
65 0
66 0
67 0
68 0
69 0
70 0

@<SCITEGIC>ATOM_PROPERTY
pdb_tempFactor
SciTegic.value.DoubleValue
1 0
2 0
3 0
4 0
5 0
6 0
7 0
8 0
9 0
10 0
11 0
12 0
13 0
14 0
15 0
16 0
17 0
18 0
19 0
20 0
21 0
22 0
23 0
24 0
25 0
26 0
27 0
28 0
29 0
30 0
31 0
32 0
33 0
34 0
35 0
36 0
37 0
38 0
39 0
40 0
41 0
42 0
43 0
44 0
45 0
46 0
47 0
48 0
49 0
50 0
51 0
52 0
53 0
54 0
55 0
56 0
57 0
58 0
59 0
60 0
61 0
62 0
63 0
64 0
65 0
66 0
67 0
68 0
69 0
70 0

@<SCITEGIC>ATOM_PROPERTY
pdb_occupancy
SciTegic.value.DoubleValue
1 1
2 1
3 1
4 1
5 1
6 1
7 1
8 1
9 1
10 1
11 1
12 1
13 1
14 1
15 1
16 1
17 1
18 1
19 1
20 1
21 1
22 1
23 1
24 1
25 1
26 1
27 1
28 1
29 1
30 1
31 1
32 1
33 1
34 1
35 1
36 1
37 1
38 1
39 1
40 1
41 1
42 1
43 1
44 1
45 1
46 1
47 1
48 1
49 1
50 1
51 1
52 1
53 1
54 1
55 1
56 1
57 1
58 1
59 1
60 1
61 1
62 1
63 1
64 1
65 1
66 1
67 1
68 1
69 1
70 1

@<TRIPOS>MOLECULE
Evo_1
70  73  1  0  0
SMALL
FORMAL_CHARGES
@<TRIPOS>ATOM
    1 N1        44.1332    28.6141    13.8261 N.3        1 SUBUNIT  0
    2 C2        43.9970    30.0180    14.1976 C.3        1 SUBUNIT  0
    3 C3        45.2566    30.7774    13.7302 C.2        1 SUBUNIT  0
    4 O4        45.6502    30.7010    12.5712 O.2        1 SUBUNIT  0
    5 N5        45.8830    31.4437    14.7312 N.am       1 SUBUNIT  0
    6 C6        47.1398    32.1576    14.5184 C.3        1 SUBUNIT  0
    7 C7        46.8264    33.5808    14.0190 C.3        1 SUBUNIT  0
    8 O8        45.6368    33.8703    14.0162 O.2        1 SUBUNIT  -1
    9 C9        48.0211    32.1154    15.7876 C.3        1 SUBUNIT  0
   10 C10       47.4724    32.8285    17.0040 C.2        1 SUBUNIT  0
   11 C11       46.6484    32.1652    17.9106 C.2        1 SUBUNIT  0
   12 C12       46.2326    32.7913    19.0812 C.2        1 SUBUNIT  0
   13 C13       46.6421    34.0888    19.3611 C.2        1 SUBUNIT  0
   14 O14       46.2978    34.7006    20.5504 O.3        1 SUBUNIT  0
   15 C15       47.4461    34.7636    18.4570 C.2        1 SUBUNIT  0
   16 C16       47.8609    34.1363    17.2901 C.2        1 SUBUNIT  0
   17 C17       42.6454    30.6483    13.7407 C.3        1 SUBUNIT  0
   18 C18       42.4085    30.4919    12.2346 C.2        1 SUBUNIT  0
   19 C19       42.1053    29.2929    11.4737 C.2        1 SUBUNIT  0
   20 C20       41.9339    27.9749    11.8117 C.2        1 SUBUNIT  0
   21 C21       41.6670    27.0211    10.8274 C.2        1 SUBUNIT  0
   22 C22       41.5552    27.4111     9.4927 C.2        1 SUBUNIT  0
   23 C23       41.7025    28.7543     9.1494 C.2        1 SUBUNIT  0
   24 C24       41.9730    29.6827    10.1182 C.2        1 SUBUNIT  0
   25 N25       42.1576    31.0518    10.0647 N.pl3      1 SUBUNIT  0
   26 C26       42.4236    31.5308    11.2996 C.2        1 SUBUNIT  0
   27 H27       44.2462    28.5534    12.8216 H          1 SUBUNIT  0
   28 H28       44.9811    28.2349    14.2262 H          1 SUBUNIT  0
   29 H29       44.0116    30.0250    15.2882 H          1 SUBUNIT  0
   30 H30       45.4217    31.5585    15.6090 H          1 SUBUNIT  0
   31 H31       47.6737    31.6267    13.7272 H          1 SUBUNIT  0
   32 H32       47.2986    33.6380    13.0387 H          1 SUBUNIT  0
   33 H33       47.4293    34.2668    14.6056 H          1 SUBUNIT  0
   34 H34       48.9992    32.5389    15.5541 H          1 SUBUNIT  0
   35 H35       48.2085    31.0744    16.0537 H          1 SUBUNIT  0
   36 H36       46.3477    31.1473    17.7144 H          1 SUBUNIT  0
   37 H37       45.6127    32.2561    19.7826 H          1 SUBUNIT  0
   38 H38       45.3559    34.8372    20.5943 H          1 SUBUNIT  0
   39 H39       47.7615    35.7736    18.6713 H          1 SUBUNIT  0
   40 H40       48.5105    34.6701    16.6130 H          1 SUBUNIT  0
   41 H41       42.0030    27.6684    12.8449 H          1 SUBUNIT  0
   42 H42       41.5373    25.9840    11.1013 H          1 SUBUNIT  0
   43 H43       41.3381    26.6770     8.7298 H          1 SUBUNIT  0
   44 H44       41.6032    29.0675     8.1204 H          1 SUBUNIT  0
   45 H45       42.1058    31.5937     9.2520 H          1 SUBUNIT  0
   46 H46       42.6142    32.5660    11.5292 H          1 SUBUNIT  0
   47 C47       41.4765    30.0020    14.5123 C.3        1 SUBUNIT  0
   48 C48       42.5437    32.1365    14.1532 C.3        1 SUBUNIT  0
   49 C49       41.0406    31.0064    15.5848 C.3        1 SUBUNIT  0
   50 C50       42.0823    32.1235    15.6026 C.3        1 SUBUNIT  0
   51 H51       40.0786    31.4337    15.3129 H          1 SUBUNIT  0
   52 H52       40.9259    30.5130    16.5443 H          1 SUBUNIT  0
   53 H53       41.7759    29.0578    14.9661 H          1 SUBUNIT  0
   54 H54       40.6275    29.7748    13.8678 H          1 SUBUNIT  0
   55 H55       43.4632    32.7003    14.0133 H          1 SUBUNIT  0
   56 H56       41.7677    32.6452    13.5811 H          1 SUBUNIT  0
   57 H57       42.9085    31.8034    16.2363 H          1 SUBUNIT  0
   58 C58       41.5415    33.4836    16.0930 C.3        1 SUBUNIT  0
   59 C59       41.9703    35.9099    16.6767 C.3        1 SUBUNIT  0
   60 C60       43.8185    34.2259    16.9909 C.3        1 SUBUNIT  0
   61 C61       42.5948    34.6084    16.1468 C.3        1 SUBUNIT  0
   62 H62       41.0962    33.3713    17.0801 H          1 SUBUNIT  0
   63 H63       40.7245    33.7967    15.4423 H          1 SUBUNIT  0
   64 H64       42.9443    34.7972    15.1308 H          1 SUBUNIT  0
   65 H65       42.6931    36.7256    16.6718 H          1 SUBUNIT  0
   66 H66       41.6205    35.7911    17.7034 H          1 SUBUNIT  0
   67 H67       41.1196    36.2220    16.0707 H          1 SUBUNIT  0
   68 H68       44.3694    33.4015    16.5390 H          1 SUBUNIT  0
   69 H69       43.5282    33.9340    18.0003 H          1 SUBUNIT  0
   70 H70       44.5129    35.0618    17.0730 H          1 SUBUNIT  0
@<TRIPOS>BOND
    1     1     2 1
    2     1    27 1
    3     1    28 1
    4     2     3 1
    5     2    17 1
    6     2    29 1
    7     3     4 2
    8     3     5 1
    9     5     6 1
   10     5    30 1
   11     6     7 1
   12     6     9 1
   13     6    31 1
   14     7     8 1
   15     7    32 1
   16     7    33 1
   17     9    10 1
   18     9    34 1
   19     9    35 1
   20    10    11 2
   21    10    16 1
   22    11    12 1
   23    11    36 1
   24    12    13 2
   25    12    37 1
   26    13    14 1
   27    13    15 1
   28    14    38 1
   29    15    16 2
   30    15    39 1
   31    16    40 1
   32    17    18 1
   33    17    47 1
   34    17    48 1
   35    18    19 1
   36    18    26 2
   37    19    20 2
   38    19    24 1
   39    20    21 1
   40    20    41 1
   41    21    22 2
   42    21    42 1
   43    22    23 1
   44    22    43 1
   45    23    24 2
   46    23    44 1
   47    24    25 1
   48    25    26 1
   49    25    45 1
   50    26    46 1
   51    47    49 1
   52    47    53 1
   53    47    54 1
   54    48    50 1
   55    48    55 1
   56    48    56 1
   57    49    50 1
   58    49    51 1
   59    49    52 1
   60    50    57 1
   61    50    58 1
   62    58    61 1
   63    58    62 1
   64    58    63 1
   65    59    61 1
   66    59    65 1
   67    59    66 1
   68    59    67 1
   69    60    61 1
   70    60    68 1
   71    60    69 1
   72    60    70 1
   73    61    64 1
@<TRIPOS>SUBSTRUCTURE
1   ****   1
@<SCITEGIC>MOL_PROPERTY
TopHits
SciTegic.value.StringValue
10

@<SCITEGIC>MOL_PROPERTY
-CDOCKER_ENERGY
SciTegic.value.StringValue
18.9688361

@<SCITEGIC>MOL_PROPERTY
-CDOCKER_INTERACTION_ENERGY
SciTegic.value.StringValue
48.5336566

@<SCITEGIC>MOL_PROPERTY
POSE_NUMBER
SciTegic.value.StringValue
6

@<SCITEGIC>MOL_PROPERTY
FRAGMENTS
SciTegic.value.StringValue
C37 T02

@<SCITEGIC>MOL_PROPERTY
MW
SciTegic.value.StringValue
462.61

@<SCITEGIC>MOL_PROPERTY
GENERATION
SciTegic.value.StringValue
2

@<SCITEGIC>MOL_PROPERTY
FAMILY
SciTegic.value.StringValue
1

@<SCITEGIC>MOL_PROPERTY
LUDI3
SciTegic.value.StringValue
826

@<SCITEGIC>ATOM_PROPERTY
Formal Charge
SciTegic.value.StringValue
1 0
2 0
3 0
4 0
5 0
6 0
7 0
8 -1
9 0
10 0
11 0
12 0
13 0
14 0
15 0
16 0
17 0
18 0
19 0
20 0
21 0
22 0
23 0
24 0
25 0
26 0
27 0
28 0
29 0
30 0
31 0
32 0
33 0
34 0
35 0
36 0
37 0
38 0
39 0
40 0
41 0
42 0
43 0
44 0
45 0
46 0
47 0
48 0
49 0
50 0
51 0
52 0
53 0
54 0
55 0
56 0
57 0
58 0
59 0
60 0
61 0
62 0
63 0
64 0
65 0
66 0
67 0
68 0
69 0
70 0

@<SCITEGIC>ATOM_PROPERTY
pdb_tempFactor
SciTegic.value.DoubleValue
1 0
2 0
3 0
4 0
5 0
6 0
7 0
8 0
9 0
10 0
11 0
12 0
13 0
14 0
15 0
16 0
17 0
18 0
19 0
20 0
21 0
22 0
23 0
24 0
25 0
26 0
27 0
28 0
29 0
30 0
31 0
32 0
33 0
34 0
35 0
36 0
37 0
38 0
39 0
40 0
41 0
42 0
43 0
44 0
45 0
46 0
47 0
48 0
49 0
50 0
51 0
52 0
53 0
54 0
55 0
56 0
57 0
58 0
59 0
60 0
61 0
62 0
63 0
64 0
65 0
66 0
67 0
68 0
69 0
70 0

@<SCITEGIC>ATOM_PROPERTY
pdb_occupancy
SciTegic.value.DoubleValue
1 1
2 1
3 1
4 1
5 1
6 1
7 1
8 1
9 1
10 1
11 1
12 1
13 1
14 1
15 1
16 1
17 1
18 1
19 1
20 1
21 1
22 1
23 1
24 1
25 1
26 1
27 1
28 1
29 1
30 1
31 1
32 1
33 1
34 1
35 1
36 1
37 1
38 1
39 1
40 1
41 1
42 1
43 1
44 1
45 1
46 1
47 1
48 1
49 1
50 1
51 1
52 1
53 1
54 1
55 1
56 1
57 1
58 1
59 1
60 1
61 1
62 1
63 1
64 1
65 1
66 1
67 1
68 1
69 1
70 1

@<TRIPOS>MOLECULE
Evo_1
70  73  1  0  0
SMALL
FORMAL_CHARGES
@<TRIPOS>ATOM
    1 N1        41.3610    29.9388    13.7486 N.3        1 SUBUNIT  0
    2 C2        42.7746    30.2807    13.8976 C.3        1 SUBUNIT  0
    3 C3        42.9916    31.1478    15.1522 C.2        1 SUBUNIT  0
    4 O4        42.5083    30.8645    16.2421 O.2        1 SUBUNIT  0
    5 N5        43.7865    32.1990    14.8849 N.am       1 SUBUNIT  0
    6 C6        44.3886    33.0766    15.8718 C.3        1 SUBUNIT  0
    7 C7        45.5604    33.7693    15.1433 C.3        1 SUBUNIT  0
    8 O8        45.6255    33.5407    13.9368 O.2        1 SUBUNIT  -1
    9 C9        43.3595    34.0504    16.4939 C.3        1 SUBUNIT  0
   10 C10       42.2940    34.5377    15.5409 C.2        1 SUBUNIT  0
   11 C11       40.9534    34.2537    15.7921 C.2        1 SUBUNIT  0
   12 C12       39.9579    34.7015    14.9351 C.2        1 SUBUNIT  0
   13 C13       40.2948    35.4341    13.8015 C.2        1 SUBUNIT  0
   14 O14       39.3252    35.8694    12.9166 O.3        1 SUBUNIT  0
   15 C15       41.6276    35.7220    13.5434 C.2        1 SUBUNIT  0
   16 C16       42.6178    35.2935    14.4176 C.2        1 SUBUNIT  0
   17 C17       43.6938    29.0250    13.9015 C.3        1 SUBUNIT  0
   18 C18       43.1068    27.9772    14.8473 C.2        1 SUBUNIT  0
   19 C19       42.0969    26.9697    14.5875 C.2        1 SUBUNIT  0
   20 C20       41.3779    26.6136    13.4759 C.2        1 SUBUNIT  0
   21 C21       40.4586    25.5670    13.5378 C.2        1 SUBUNIT  0
   22 C22       40.2411    24.8988    14.7413 C.2        1 SUBUNIT  0
   23 C23       40.9669    25.2635    15.8734 C.2        1 SUBUNIT  0
   24 C24       41.8871    26.2755    15.8048 C.2        1 SUBUNIT  0
   25 N25       42.7398    26.8253    16.7494 N.pl3      1 SUBUNIT  0
   26 C26       43.4641    27.8214    16.1915 C.2        1 SUBUNIT  0
   27 H27       41.1749    29.5575    12.8320 H          1 SUBUNIT  0
   28 H28       40.7651    30.7522    13.8555 H          1 SUBUNIT  0
   29 H29       43.0235    30.8988    13.0332 H          1 SUBUNIT  0
   30 H30       44.1103    32.3699    13.9527 H          1 SUBUNIT  0
   31 H31       44.8037    32.4318    16.6490 H          1 SUBUNIT  0
   32 H32       46.4498    33.4571    15.6868 H          1 SUBUNIT  0
   33 H33       45.4858    34.8278    15.3820 H          1 SUBUNIT  0
   34 H34       43.8510    34.9075    16.9561 H          1 SUBUNIT  0
   35 H35       42.8657    33.5366    17.3175 H          1 SUBUNIT  0
   36 H36       40.6736    33.6835    16.6663 H          1 SUBUNIT  0
   37 H37       38.9324    34.4576    15.1694 H          1 SUBUNIT  0
   38 H38       38.5348    36.1043    13.3841 H          1 SUBUNIT  0
   39 H39       41.8961    36.2886    12.6640 H          1 SUBUNIT  0
   40 H40       43.6448    35.5514    14.2122 H          1 SUBUNIT  0
   41 H41       41.5132    27.1375    12.5433 H          1 SUBUNIT  0
   42 H42       39.9125    25.2785    12.6540 H          1 SUBUNIT  0
   43 H43       39.5129    24.1017    14.7968 H          1 SUBUNIT  0
   44 H44       40.8028    24.7467    16.8073 H          1 SUBUNIT  0
   45 H45       42.8032    26.5318    17.6816 H          1 SUBUNIT  0
   46 H46       44.2072    28.4118    16.7061 H          1 SUBUNIT  0
   47 C47       43.8835    28.4867    12.4730 C.3        1 SUBUNIT  0
   48 C48       45.1594    29.2952    14.3020 C.3        1 SUBUNIT  0
   49 C49       45.0939    29.2295    11.8834 C.3        1 SUBUNIT  0
   50 C50       45.8602    29.8502    13.0638 C.3        1 SUBUNIT  0
   51 H51       45.7145    28.5475    11.3019 H          1 SUBUNIT  0
   52 H52       44.7612    30.0174    11.2066 H          1 SUBUNIT  0
   53 H53       42.9973    28.6150    11.8522 H          1 SUBUNIT  0
   54 H54       44.1141    27.4211    12.5037 H          1 SUBUNIT  0
   55 H55       45.2876    29.9444    15.1675 H          1 SUBUNIT  0
   56 H56       45.6391    28.3490    14.5593 H          1 SUBUNIT  0
   57 H57       45.6998    30.9288    13.0579 H          1 SUBUNIT  0
   58 C58       47.3721    29.5395    13.0989 C.3        1 SUBUNIT  0
   59 C59       47.9241    30.2128    10.6905 C.3        1 SUBUNIT  0
   60 C60       48.2972    31.8635    12.5974 C.3        1 SUBUNIT  0
   61 C61       48.2654    30.3873    12.1746 C.3        1 SUBUNIT  0
   62 H62       47.5278    28.4804    12.8886 H          1 SUBUNIT  0
   63 H63       47.7283    29.6880    14.1198 H          1 SUBUNIT  0
   64 H64       49.2828    30.0144    12.2999 H          1 SUBUNIT  0
   65 H65       46.9253    30.5783    10.4674 H          1 SUBUNIT  0
   66 H66       47.9671    29.1633    10.4016 H          1 SUBUNIT  0
   67 H67       48.6257    30.7588    10.0598 H          1 SUBUNIT  0
   68 H68       47.3151    32.3277    12.5443 H          1 SUBUNIT  0
   69 H69       48.9670    32.4390    11.9595 H          1 SUBUNIT  0
   70 H70       48.6442    31.9718    13.6251 H          1 SUBUNIT  0
@<TRIPOS>BOND
    1     1     2 1
    2     1    27 1
    3     1    28 1
    4     2     3 1
    5     2    17 1
    6     2    29 1
    7     3     4 2
    8     3     5 1
    9     5     6 1
   10     5    30 1
   11     6     7 1
   12     6     9 1
   13     6    31 1
   14     7     8 1
   15     7    32 1
   16     7    33 1
   17     9    10 1
   18     9    34 1
   19     9    35 1
   20    10    11 2
   21    10    16 1
   22    11    12 1
   23    11    36 1
   24    12    13 2
   25    12    37 1
   26    13    14 1
   27    13    15 1
   28    14    38 1
   29    15    16 2
   30    15    39 1
   31    16    40 1
   32    17    18 1
   33    17    47 1
   34    17    48 1
   35    18    19 1
   36    18    26 2
   37    19    20 2
   38    19    24 1
   39    20    21 1
   40    20    41 1
   41    21    22 2
   42    21    42 1
   43    22    23 1
   44    22    43 1
   45    23    24 2
   46    23    44 1
   47    24    25 1
   48    25    26 1
   49    25    45 1
   50    26    46 1
   51    47    49 1
   52    47    53 1
   53    47    54 1
   54    48    50 1
   55    48    55 1
   56    48    56 1
   57    49    50 1
   58    49    51 1
   59    49    52 1
   60    50    57 1
   61    50    58 1
   62    58    61 1
   63    58    62 1
   64    58    63 1
   65    59    61 1
   66    59    65 1
   67    59    66 1
   68    59    67 1
   69    60    61 1
   70    60    68 1
   71    60    69 1
   72    60    70 1
   73    61    64 1
@<TRIPOS>SUBSTRUCTURE
1   ****   1
@<SCITEGIC>MOL_PROPERTY
TopHits
SciTegic.value.StringValue
10

@<SCITEGIC>MOL_PROPERTY
-CDOCKER_ENERGY
SciTegic.value.StringValue
16.6943039

@<SCITEGIC>MOL_PROPERTY
-CDOCKER_INTERACTION_ENERGY
SciTegic.value.StringValue
46.8380984

@<SCITEGIC>MOL_PROPERTY
POSE_NUMBER
SciTegic.value.StringValue
7

@<SCITEGIC>MOL_PROPERTY
FRAGMENTS
SciTegic.value.StringValue
C37 T02

@<SCITEGIC>MOL_PROPERTY
MW
SciTegic.value.StringValue
462.61

@<SCITEGIC>MOL_PROPERTY
GENERATION
SciTegic.value.StringValue
2

@<SCITEGIC>MOL_PROPERTY
FAMILY
SciTegic.value.StringValue
1

@<SCITEGIC>MOL_PROPERTY
LUDI3
SciTegic.value.StringValue
826

@<SCITEGIC>ATOM_PROPERTY
Formal Charge
SciTegic.value.StringValue
1 0
2 0
3 0
4 0
5 0
6 0
7 0
8 -1
9 0
10 0
11 0
12 0
13 0
14 0
15 0
16 0
17 0
18 0
19 0
20 0
21 0
22 0
23 0
24 0
25 0
26 0
27 0
28 0
29 0
30 0
31 0
32 0
33 0
34 0
35 0
36 0
37 0
38 0
39 0
40 0
41 0
42 0
43 0
44 0
45 0
46 0
47 0
48 0
49 0
50 0
51 0
52 0
53 0
54 0
55 0
56 0
57 0
58 0
59 0
60 0
61 0
62 0
63 0
64 0
65 0
66 0
67 0
68 0
69 0
70 0

@<SCITEGIC>ATOM_PROPERTY
pdb_tempFactor
SciTegic.value.DoubleValue
1 0
2 0
3 0
4 0
5 0
6 0
7 0
8 0
9 0
10 0
11 0
12 0
13 0
14 0
15 0
16 0
17 0
18 0
19 0
20 0
21 0
22 0
23 0
24 0
25 0
26 0
27 0
28 0
29 0
30 0
31 0
32 0
33 0
34 0
35 0
36 0
37 0
38 0
39 0
40 0
41 0
42 0
43 0
44 0
45 0
46 0
47 0
48 0
49 0
50 0
51 0
52 0
53 0
54 0
55 0
56 0
57 0
58 0
59 0
60 0
61 0
62 0
63 0
64 0
65 0
66 0
67 0
68 0
69 0
70 0

@<SCITEGIC>ATOM_PROPERTY
pdb_occupancy
SciTegic.value.DoubleValue
1 1
2 1
3 1
4 1
5 1
6 1
7 1
8 1
9 1
10 1
11 1
12 1
13 1
14 1
15 1
16 1
17 1
18 1
19 1
20 1
21 1
22 1
23 1
24 1
25 1
26 1
27 1
28 1
29 1
30 1
31 1
32 1
33 1
34 1
35 1
36 1
37 1
38 1
39 1
40 1
41 1
42 1
43 1
44 1
45 1
46 1
47 1
48 1
49 1
50 1
51 1
52 1
53 1
54 1
55 1
56 1
57 1
58 1
59 1
60 1
61 1
62 1
63 1
64 1
65 1
66 1
67 1
68 1
69 1
70 1

@<TRIPOS>MOLECULE
Evo_1
70  73  1  0  0
SMALL
FORMAL_CHARGES
@<TRIPOS>ATOM
    1 N1        42.4576    34.2861    17.0186 N.3        1 SUBUNIT  0
    2 C2        42.8832    33.6654    15.7692 C.3        1 SUBUNIT  0
    3 C3        44.0645    32.7254    16.0326 C.2        1 SUBUNIT  0
    4 O4        44.0323    31.8446    16.8823 O.2        1 SUBUNIT  0
    5 N5        45.1041    33.0243    15.2384 N.am       1 SUBUNIT  0
    6 C6        46.3786    32.3400    15.2328 C.3        1 SUBUNIT  0
    7 C7        46.6914    32.1339    13.7466 C.3        1 SUBUNIT  0
    8 O8        46.0915    32.9004    13.0008 O.2        1 SUBUNIT  -1
    9 C9        47.4308    33.2402    15.9048 C.3        1 SUBUNIT  0
   10 C10       47.0806    33.5512    17.3346 C.2        1 SUBUNIT  0
   11 C11       46.4680    34.7547    17.6765 C.2        1 SUBUNIT  0
   12 C12       46.1621    35.0403    19.0006 C.2        1 SUBUNIT  0
   13 C13       46.4707    34.1202    19.9963 C.2        1 SUBUNIT  0
   14 O14       46.2205    34.3990    21.3237 O.3        1 SUBUNIT  0
   15 C15       47.0710    32.9149    19.6621 C.2        1 SUBUNIT  0
   16 C16       47.3688    32.6314    18.3368 C.2        1 SUBUNIT  0
   17 C17       41.7298    33.0286    14.9350 C.3        1 SUBUNIT  0
   18 C18       42.2566    32.0440    13.8851 C.2        1 SUBUNIT  0
   19 C19       42.5366    30.6283    14.0213 C.2        1 SUBUNIT  0
   20 C20       42.4514    29.7438    15.0651 C.2        1 SUBUNIT  0
   21 C21       42.7820    28.4017    14.8848 C.2        1 SUBUNIT  0
   22 C22       43.2103    27.9540    13.6366 C.2        1 SUBUNIT  0
   23 C23       43.3103    28.8534    12.5758 C.2        1 SUBUNIT  0
   24 C24       42.9812    30.1693    12.7566 C.2        1 SUBUNIT  0
   25 N25       42.9859    31.2595    11.9005 N.pl3      1 SUBUNIT  0
   26 C26       42.5595    32.3616    12.5562 C.2        1 SUBUNIT  0
   27 H27       43.2162    34.8090    17.4369 H          1 SUBUNIT  0
   28 H28       42.1909    33.5913    17.7034 H          1 SUBUNIT  0
   29 H29       43.2882    34.4904    15.1806 H          1 SUBUNIT  0
   30 H30       45.0018    33.6904    14.4982 H          1 SUBUNIT  0
   31 H31       46.2671    31.3771    15.7353 H          1 SUBUNIT  0
   32 H32       46.4753    31.0846    13.5550 H          1 SUBUNIT  0
   33 H33       47.7732    32.1973    13.6552 H          1 SUBUNIT  0
   34 H34       47.5348    34.1751    15.3509 H          1 SUBUNIT  0
   35 H35       48.4090    32.7588    15.8825 H          1 SUBUNIT  0
   36 H36       46.2319    35.4782    16.9093 H          1 SUBUNIT  0
   37 H37       45.7003    35.9894    19.2371 H          1 SUBUNIT  0
   38 H38       45.3798    34.8335    21.4167 H          1 SUBUNIT  0
   39 H39       47.3087    32.2006    20.4362 H          1 SUBUNIT  0
   40 H40       47.8349    31.6910    18.0809 H          1 SUBUNIT  0
   41 H41       42.1303    30.0790    16.0364 H          1 SUBUNIT  0
   42 H42       42.7047    27.7100    15.7101 H          1 SUBUNIT  0
   43 H43       43.4661    26.9147    13.4944 H          1 SUBUNIT  0
   44 H44       43.6479    28.5119    11.6080 H          1 SUBUNIT  0
   45 H45       43.2687    31.2408    10.9626 H          1 SUBUNIT  0
   46 H46       42.4621    33.3422    12.1176 H          1 SUBUNIT  0
   47 C47       40.5871    32.4002    15.7419 C.3        1 SUBUNIT  0
   48 C48       40.9644    34.1389    14.2242 C.3        1 SUBUNIT  0
   49 C49       39.6987    33.5477    16.2307 C.3        1 SUBUNIT  0
   50 C50       39.9387    34.6830    15.2326 C.3        1 SUBUNIT  0
   51 H51       38.6512    33.2606    16.2901 H          1 SUBUNIT  0
   52 H52       39.9873    33.8595    17.2345 H          1 SUBUNIT  0
   53 H53       40.9142    31.7576    16.5349 H          1 SUBUNIT  0
   54 H54       40.0008    31.7713    15.0789 H          1 SUBUNIT  0
   55 H55       41.6190    34.9117    13.8237 H          1 SUBUNIT  0
   56 H56       40.4499    33.7057    13.3747 H          1 SUBUNIT  0
   57 H57       40.4102    35.5064    15.7709 H          1 SUBUNIT  0
   58 C58       38.6494    35.2047    14.5788 C.3        1 SUBUNIT  0
   59 C59       37.6105    36.3722    12.6209 C.3        1 SUBUNIT  0
   60 C60       39.8102    37.1259    13.4742 C.3        1 SUBUNIT  0
   61 C61       38.9104    35.9226    13.2519 C.3        1 SUBUNIT  0
   62 H62       38.1492    35.8881    15.2454 H          1 SUBUNIT  0
   63 H63       37.9064    34.4213    14.4696 H          1 SUBUNIT  0
   64 H64       39.3922    35.2586    12.5420 H          1 SUBUNIT  0
   65 H65       37.1482    37.0540    13.3257 H          1 SUBUNIT  0
   66 H66       36.9449    35.5288    12.4405 H          1 SUBUNIT  0
   67 H67       37.7690    36.8972    11.6793 H          1 SUBUNIT  0
   68 H68       40.0653    37.5513    12.5144 H          1 SUBUNIT  0
   69 H69       40.7428    36.8816    13.9778 H          1 SUBUNIT  0
   70 H70       39.3014    37.8820    14.0680 H          1 SUBUNIT  0
@<TRIPOS>BOND
    1     1     2 1
    2     1    27 1
    3     1    28 1
    4     2     3 1
    5     2    17 1
    6     2    29 1
    7     3     4 2
    8     3     5 1
    9     5     6 1
   10     5    30 1
   11     6     7 1
   12     6     9 1
   13     6    31 1
   14     7     8 1
   15     7    32 1
   16     7    33 1
   17     9    10 1
   18     9    34 1
   19     9    35 1
   20    10    11 2
   21    10    16 1
   22    11    12 1
   23    11    36 1
   24    12    13 2
   25    12    37 1
   26    13    14 1
   27    13    15 1
   28    14    38 1
   29    15    16 2
   30    15    39 1
   31    16    40 1
   32    17    18 1
   33    17    47 1
   34    17    48 1
   35    18    19 1
   36    18    26 2
   37    19    20 2
   38    19    24 1
   39    20    21 1
   40    20    41 1
   41    21    22 2
   42    21    42 1
   43    22    23 1
   44    22    43 1
   45    23    24 2
   46    23    44 1
   47    24    25 1
   48    25    26 1
   49    25    45 1
   50    26    46 1
   51    47    49 1
   52    47    53 1
   53    47    54 1
   54    48    50 1
   55    48    55 1
   56    48    56 1
   57    49    50 1
   58    49    51 1
   59    49    52 1
   60    50    57 1
   61    50    58 1
   62    58    61 1
   63    58    62 1
   64    58    63 1
   65    59    61 1
   66    59    65 1
   67    59    66 1
   68    59    67 1
   69    60    61 1
   70    60    68 1
   71    60    69 1
   72    60    70 1
   73    61    64 1
@<TRIPOS>SUBSTRUCTURE
1   ****   1
@<SCITEGIC>MOL_PROPERTY
TopHits
SciTegic.value.StringValue
10

@<SCITEGIC>MOL_PROPERTY
-CDOCKER_ENERGY
SciTegic.value.StringValue
15.1832639

@<SCITEGIC>MOL_PROPERTY
-CDOCKER_INTERACTION_ENERGY
SciTegic.value.StringValue
50.5806181

@<SCITEGIC>MOL_PROPERTY
POSE_NUMBER
SciTegic.value.StringValue
8

@<SCITEGIC>MOL_PROPERTY
FRAGMENTS
SciTegic.value.StringValue
C37 T02

@<SCITEGIC>MOL_PROPERTY
MW
SciTegic.value.StringValue
462.61

@<SCITEGIC>MOL_PROPERTY
GENERATION
SciTegic.value.StringValue
2

@<SCITEGIC>MOL_PROPERTY
FAMILY
SciTegic.value.StringValue
1

@<SCITEGIC>MOL_PROPERTY
LUDI3
SciTegic.value.StringValue
826

@<SCITEGIC>ATOM_PROPERTY
Formal Charge
SciTegic.value.StringValue
1 0
2 0
3 0
4 0
5 0
6 0
7 0
8 -1
9 0
10 0
11 0
12 0
13 0
14 0
15 0
16 0
17 0
18 0
19 0
20 0
21 0
22 0
23 0
24 0
25 0
26 0
27 0
28 0
29 0
30 0
31 0
32 0
33 0
34 0
35 0
36 0
37 0
38 0
39 0
40 0
41 0
42 0
43 0
44 0
45 0
46 0
47 0
48 0
49 0
50 0
51 0
52 0
53 0
54 0
55 0
56 0
57 0
58 0
59 0
60 0
61 0
62 0
63 0
64 0
65 0
66 0
67 0
68 0
69 0
70 0

@<SCITEGIC>ATOM_PROPERTY
pdb_tempFactor
SciTegic.value.DoubleValue
1 0
2 0
3 0
4 0
5 0
6 0
7 0
8 0
9 0
10 0
11 0
12 0
13 0
14 0
15 0
16 0
17 0
18 0
19 0
20 0
21 0
22 0
23 0
24 0
25 0
26 0
27 0
28 0
29 0
30 0
31 0
32 0
33 0
34 0
35 0
36 0
37 0
38 0
39 0
40 0
41 0
42 0
43 0
44 0
45 0
46 0
47 0
48 0
49 0
50 0
51 0
52 0
53 0
54 0
55 0
56 0
57 0
58 0
59 0
60 0
61 0
62 0
63 0
64 0
65 0
66 0
67 0
68 0
69 0
70 0

@<SCITEGIC>ATOM_PROPERTY
pdb_occupancy
SciTegic.value.DoubleValue
1 1
2 1
3 1
4 1
5 1
6 1
7 1
8 1
9 1
10 1
11 1
12 1
13 1
14 1
15 1
16 1
17 1
18 1
19 1
20 1
21 1
22 1
23 1
24 1
25 1
26 1
27 1
28 1
29 1
30 1
31 1
32 1
33 1
34 1
35 1
36 1
37 1
38 1
39 1
40 1
41 1
42 1
43 1
44 1
45 1
46 1
47 1
48 1
49 1
50 1
51 1
52 1
53 1
54 1
55 1
56 1
57 1
58 1
59 1
60 1
61 1
62 1
63 1
64 1
65 1
66 1
67 1
68 1
69 1
70 1

@<TRIPOS>MOLECULE
Evo_1
70  73  1  0  0
SMALL
FORMAL_CHARGES
@<TRIPOS>ATOM
    1 N1        45.8135    33.7831    14.1012 N.3        1 SUBUNIT  0
    2 C2        45.2416    34.2167    15.3746 C.3        1 SUBUNIT  0
    3 C3        46.0129    35.4843    15.8242 C.2        1 SUBUNIT  0
    4 O4        47.0200    35.8087    15.2082 O.2        1 SUBUNIT  0
    5 N5        45.5489    36.1438    16.9100 N.am       1 SUBUNIT  0
    6 C6        46.2988    37.2511    17.5253 C.3        1 SUBUNIT  0
    7 C7        45.4064    38.5087    17.6385 C.3        1 SUBUNIT  0
    8 O8        45.8232    39.5594    17.1693 O.2        1 SUBUNIT  -1
    9 C9        46.8114    36.8157    18.9148 C.3        1 SUBUNIT  0
   10 C10       47.3709    35.4193    18.9092 C.2        1 SUBUNIT  0
   11 C11       48.6098    35.1585    18.3362 C.2        1 SUBUNIT  0
   12 C12       49.1123    33.8645    18.2952 C.2        1 SUBUNIT  0
   13 C13       48.3728    32.8143    18.8371 C.2        1 SUBUNIT  0
   14 O14       48.8297    31.5084    18.8109 O.3        1 SUBUNIT  0
   15 C15       47.1399    33.0726    19.4198 C.2        1 SUBUNIT  0
   16 C16       46.6410    34.3668    19.4536 C.2        1 SUBUNIT  0
   17 C17       43.6752    34.2264    15.3610 C.3        1 SUBUNIT  0
   18 C18       43.2027    32.9580    14.6219 C.2        1 SUBUNIT  0
   19 C19       43.4954    31.5750    14.9537 C.2        1 SUBUNIT  0
   20 C20       44.2321    30.9770    15.9442 C.2        1 SUBUNIT  0
   21 C21       44.3615    29.5880    15.9890 C.2        1 SUBUNIT  0
   22 C22       43.7075    28.7966    15.0477 C.2        1 SUBUNIT  0
   23 C23       42.9423    29.3993    14.0516 C.2        1 SUBUNIT  0
   24 C24       42.8423    30.7626    13.9940 C.2        1 SUBUNIT  0
   25 N25       42.1806    31.6067    13.1226 N.pl3      1 SUBUNIT  0
   26 C26       42.3975    32.8939    13.4715 C.2        1 SUBUNIT  0
   27 H27       46.1814    34.6054    13.6330 H          1 SUBUNIT  0
   28 H28       46.6219    33.2019    14.2831 H          1 SUBUNIT  0
   29 H29       45.5517    33.4551    16.0861 H          1 SUBUNIT  0
   30 H30       44.7041    35.8379    17.3455 H          1 SUBUNIT  0
   31 H31       47.1511    37.4980    16.8929 H          1 SUBUNIT  0
   32 H32       45.2109    38.6115    18.6960 H          1 SUBUNIT  0
   33 H33       44.4591    38.2035    17.2061 H          1 SUBUNIT  0
   34 H34       46.0094    36.8514    19.6522 H          1 SUBUNIT  0
   35 H35       47.5730    37.5140    19.2639 H          1 SUBUNIT  0
   36 H36       49.1798    35.9693    17.9055 H          1 SUBUNIT  0
   37 H37       50.0760    33.7174    17.8303 H          1 SUBUNIT  0
   38 H38       49.7085    31.4484    18.4640 H          1 SUBUNIT  0
   39 H39       46.5638    32.2642    19.8452 H          1 SUBUNIT  0
   40 H40       45.6728    34.5522    19.8973 H          1 SUBUNIT  0
   41 H41       44.7213    31.5740    16.6980 H          1 SUBUNIT  0
   42 H42       44.9643    29.1248    16.7565 H          1 SUBUNIT  0
   43 H43       43.7908    27.7196    15.0868 H          1 SUBUNIT  0
   44 H44       42.4292    28.7920    13.3208 H          1 SUBUNIT  0
   45 H45       41.6352    31.3133    12.3635 H          1 SUBUNIT  0
   46 H46       41.9832    33.7181    12.9144 H          1 SUBUNIT  0
   47 C47       43.0862    34.1957    16.7966 C.3        1 SUBUNIT  0
   48 C48       43.0263    35.4926    14.7308 C.3        1 SUBUNIT  0
   49 C49       42.2572    35.4720    16.9767 C.3        1 SUBUNIT  0
   50 C50       41.7804    35.8291    15.5733 C.3        1 SUBUNIT  0
   51 H51       41.4378    35.3496    17.6859 H          1 SUBUNIT  0
   52 H52       42.8796    36.2805    17.3595 H          1 SUBUNIT  0
   53 H53       43.8439    34.0991    17.5744 H          1 SUBUNIT  0
   54 H54       42.4193    33.3439    16.9199 H          1 SUBUNIT  0
   55 H55       43.7130    36.3311    14.8366 H          1 SUBUNIT  0
   56 H56       42.8344    35.4521    13.6624 H          1 SUBUNIT  0
   57 H57       41.5685    36.8974    15.5404 H          1 SUBUNIT  0
   58 C58       40.4777    35.0510    15.2466 C.3        1 SUBUNIT  0
   59 C59       38.1744    35.3247    14.1853 C.3        1 SUBUNIT  0
   60 C60       40.0280    36.8110    13.4188 C.3        1 SUBUNIT  0
   61 C61       39.6953    35.4277    13.9655 C.3        1 SUBUNIT  0
   62 H62       39.8089    35.1971    16.0893 H          1 SUBUNIT  0
   63 H63       40.6561    33.9775    15.2593 H          1 SUBUNIT  0
   64 H64       39.9735    34.7161    13.1902 H          1 SUBUNIT  0
   65 H65       37.6392    35.3110    13.2357 H          1 SUBUNIT  0
   66 H66       37.7996    36.1757    14.7476 H          1 SUBUNIT  0
   67 H67       37.9006    34.4294    14.7440 H          1 SUBUNIT  0
   68 H68       39.8645    37.5759    14.1771 H          1 SUBUNIT  0
   69 H69       39.4039    37.0554    12.5599 H          1 SUBUNIT  0
   70 H70       41.0648    36.8468    13.0923 H          1 SUBUNIT  0
@<TRIPOS>BOND
    1     1     2 1
    2     1    27 1
    3     1    28 1
    4     2     3 1
    5     2    17 1
    6     2    29 1
    7     3     4 2
    8     3     5 1
    9     5     6 1
   10     5    30 1
   11     6     7 1
   12     6     9 1
   13     6    31 1
   14     7     8 1
   15     7    32 1
   16     7    33 1
   17     9    10 1
   18     9    34 1
   19     9    35 1
   20    10    11 2
   21    10    16 1
   22    11    12 1
   23    11    36 1
   24    12    13 2
   25    12    37 1
   26    13    14 1
   27    13    15 1
   28    14    38 1
   29    15    16 2
   30    15    39 1
   31    16    40 1
   32    17    18 1
   33    17    47 1
   34    17    48 1
   35    18    19 1
   36    18    26 2
   37    19    20 2
   38    19    24 1
   39    20    21 1
   40    20    41 1
   41    21    22 2
   42    21    42 1
   43    22    23 1
   44    22    43 1
   45    23    24 2
   46    23    44 1
   47    24    25 1
   48    25    26 1
   49    25    45 1
   50    26    46 1
   51    47    49 1
   52    47    53 1
   53    47    54 1
   54    48    50 1
   55    48    55 1
   56    48    56 1
   57    49    50 1
   58    49    51 1
   59    49    52 1
   60    50    57 1
   61    50    58 1
   62    58    61 1
   63    58    62 1
   64    58    63 1
   65    59    61 1
   66    59    65 1
   67    59    66 1
   68    59    67 1
   69    60    61 1
   70    60    68 1
   71    60    69 1
   72    60    70 1
   73    61    64 1
@<TRIPOS>SUBSTRUCTURE
1   ****   1
@<SCITEGIC>MOL_PROPERTY
TopHits
SciTegic.value.StringValue
10

@<SCITEGIC>MOL_PROPERTY
-CDOCKER_ENERGY
SciTegic.value.StringValue
15.1481135

@<SCITEGIC>MOL_PROPERTY
-CDOCKER_INTERACTION_ENERGY
SciTegic.value.StringValue
58.705435

@<SCITEGIC>MOL_PROPERTY
POSE_NUMBER
SciTegic.value.StringValue
9

@<SCITEGIC>MOL_PROPERTY
FRAGMENTS
SciTegic.value.StringValue
C37 T02

@<SCITEGIC>MOL_PROPERTY
MW
SciTegic.value.StringValue
462.61

@<SCITEGIC>MOL_PROPERTY
GENERATION
SciTegic.value.StringValue
2

@<SCITEGIC>MOL_PROPERTY
FAMILY
SciTegic.value.StringValue
1

@<SCITEGIC>MOL_PROPERTY
LUDI3
SciTegic.value.StringValue
826

@<SCITEGIC>ATOM_PROPERTY
Formal Charge
SciTegic.value.StringValue
1 0
2 0
3 0
4 0
5 0
6 0
7 0
8 -1
9 0
10 0
11 0
12 0
13 0
14 0
15 0
16 0
17 0
18 0
19 0
20 0
21 0
22 0
23 0
24 0
25 0
26 0
27 0
28 0
29 0
30 0
31 0
32 0
33 0
34 0
35 0
36 0
37 0
38 0
39 0
40 0
41 0
42 0
43 0
44 0
45 0
46 0
47 0
48 0
49 0
50 0
51 0
52 0
53 0
54 0
55 0
56 0
57 0
58 0
59 0
60 0
61 0
62 0
63 0
64 0
65 0
66 0
67 0
68 0
69 0
70 0

@<SCITEGIC>ATOM_PROPERTY
pdb_tempFactor
SciTegic.value.DoubleValue
1 0
2 0
3 0
4 0
5 0
6 0
7 0
8 0
9 0
10 0
11 0
12 0
13 0
14 0
15 0
16 0
17 0
18 0
19 0
20 0
21 0
22 0
23 0
24 0
25 0
26 0
27 0
28 0
29 0
30 0
31 0
32 0
33 0
34 0
35 0
36 0
37 0
38 0
39 0
40 0
41 0
42 0
43 0
44 0
45 0
46 0
47 0
48 0
49 0
50 0
51 0
52 0
53 0
54 0
55 0
56 0
57 0
58 0
59 0
60 0
61 0
62 0
63 0
64 0
65 0
66 0
67 0
68 0
69 0
70 0

@<SCITEGIC>ATOM_PROPERTY
pdb_occupancy
SciTegic.value.DoubleValue
1 1
2 1
3 1
4 1
5 1
6 1
7 1
8 1
9 1
10 1
11 1
12 1
13 1
14 1
15 1
16 1
17 1
18 1
19 1
20 1
21 1
22 1
23 1
24 1
25 1
26 1
27 1
28 1
29 1
30 1
31 1
32 1
33 1
34 1
35 1
36 1
37 1
38 1
39 1
40 1
41 1
42 1
43 1
44 1
45 1
46 1
47 1
48 1
49 1
50 1
51 1
52 1
53 1
54 1
55 1
56 1
57 1
58 1
59 1
60 1
61 1
62 1
63 1
64 1
65 1
66 1
67 1
68 1
69 1
70 1

@<TRIPOS>MOLECULE
Evo_1
70  73  1  0  0
SMALL
FORMAL_CHARGES
@<TRIPOS>ATOM
    1 N1        43.4346    29.0824    16.0858 N.3        1 SUBUNIT  0
    2 C2        43.5868    30.4924    15.7324 C.3        1 SUBUNIT  0
    3 C3        45.0093    30.7086    15.1779 C.2        1 SUBUNIT  0
    4 O4        45.5337    29.8861    14.4352 O.2        1 SUBUNIT  0
    5 N5        45.5980    31.8288    15.6529 N.am       1 SUBUNIT  0
    6 C6        46.9296    32.2469    15.2350 C.3        1 SUBUNIT  0
    7 C7        46.7862    33.1119    13.9702 C.3        1 SUBUNIT  0
    8 O8        45.7452    32.9502    13.3458 O.2        1 SUBUNIT  -1
    9 C9        47.6126    33.0097    16.3852 C.3        1 SUBUNIT  0
   10 C10       47.9114    32.1043    17.5503 C.2        1 SUBUNIT  0
   11 C11       48.9955    31.2348    17.4936 C.2        1 SUBUNIT  0
   12 C12       49.2864    30.3877    18.5546 C.2        1 SUBUNIT  0
   13 C13       48.4870    30.4039    19.6950 C.2        1 SUBUNIT  0
   14 O14       48.7368    29.5758    20.7761 O.3        1 SUBUNIT  0
   15 C15       47.4084    31.2755    19.7592 C.2        1 SUBUNIT  0
   16 C16       47.1173    32.1159    18.6929 C.2        1 SUBUNIT  0
   17 C17       42.4464    31.0094    14.8074 C.3        1 SUBUNIT  0
   18 C18       42.5180    30.3100    13.4488 C.2        1 SUBUNIT  0
   19 C19       42.0008    29.0092    13.0707 C.2        1 SUBUNIT  0
   20 C20       41.3295    28.0248    13.7505 C.2        1 SUBUNIT  0
   21 C21       40.9487    26.8503    13.1019 C.2        1 SUBUNIT  0
   22 C22       41.2596    26.6686    11.7556 C.2        1 SUBUNIT  0
   23 C23       41.9439    27.6674    11.0627 C.2        1 SUBUNIT  0
   24 C24       42.3116    28.8212    11.7017 C.2        1 SUBUNIT  0
   25 N25       42.9856    29.9558    11.2729 N.pl3      1 SUBUNIT  0
   26 C26       43.1298    30.8264    12.2998 C.2        1 SUBUNIT  0
   27 H27       44.2978    28.7602    16.5072 H          1 SUBUNIT  0
   28 H28       43.3448    28.5460    15.2319 H          1 SUBUNIT  0
   29 H29       43.5367    31.0369    16.6724 H          1 SUBUNIT  0
   30 H30       45.0676    32.4483    16.2284 H          1 SUBUNIT  0
   31 H31       47.5065    31.3528    14.9868 H          1 SUBUNIT  0
   32 H32       47.6767    32.8956    13.3845 H          1 SUBUNIT  0
   33 H33       46.9332    34.1414    14.2958 H          1 SUBUNIT  0
   34 H34       46.9929    33.8459    16.7151 H          1 SUBUNIT  0
   35 H35       48.5547    33.4409    16.0414 H          1 SUBUNIT  0
   36 H36       49.6183    31.2150    16.6114 H          1 SUBUNIT  0
   37 H37       50.1431    29.7364    18.4556 H          1 SUBUNIT  0
   38 H38       49.3916    28.9218    20.5761 H          1 SUBUNIT  0
   39 H39       46.7916    31.3040    20.6437 H          1 SUBUNIT  0
   40 H40       46.2686    32.7818    18.7569 H          1 SUBUNIT  0
   41 H41       41.0914    28.1525    14.7952 H          1 SUBUNIT  0
   42 H42       40.4081    26.0857    13.6419 H          1 SUBUNIT  0
   43 H43       40.9612    25.7625    11.2493 H          1 SUBUNIT  0
   44 H44       42.1818    27.5325    10.0186 H          1 SUBUNIT  0
   45 H45       43.3240    30.1072    10.3662 H          1 SUBUNIT  0
   46 H46       43.6402    31.7770    12.2399 H          1 SUBUNIT  0
   47 C47       41.0644    30.7934    15.4802 C.3        1 SUBUNIT  0
   48 C48       42.4968    32.5436    14.6247 C.3        1 SUBUNIT  0
   49 C49       40.5453    32.1683    15.9141 C.3        1 SUBUNIT  0
   50 C50       41.7484    33.0896    15.8364 C.3        1 SUBUNIT  0
   51 H51       39.7900    32.5104    15.2067 H          1 SUBUNIT  0
   52 H52       40.0841    32.1736    16.8995 H          1 SUBUNIT  0
   53 H53       41.1411    30.1275    16.3386 H          1 SUBUNIT  0
   54 H54       40.3374    30.3425    14.8096 H          1 SUBUNIT  0
   55 H55       43.5055    32.9426    14.5411 H          1 SUBUNIT  0
   56 H56       41.9558    32.8436    13.7255 H          1 SUBUNIT  0
   57 H57       42.3740    32.9402    16.7140 H          1 SUBUNIT  0
   58 C58       41.3615    34.5685    15.7938 C.3        1 SUBUNIT  0
   59 C59       42.8689    35.8859    14.2618 C.3        1 SUBUNIT  0
   60 C60       42.4366    36.6980    16.6301 C.3        1 SUBUNIT  0
   61 C61       42.5938    35.4806    15.7142 C.3        1 SUBUNIT  0
   62 H62       40.7984    34.7867    16.7033 H          1 SUBUNIT  0
   63 H63       40.6763    34.7690    14.9684 H          1 SUBUNIT  0
   64 H64       43.4624    34.9289    16.0765 H          1 SUBUNIT  0
   65 H65       43.8221    36.4046    14.1693 H          1 SUBUNIT  0
   66 H66       42.0783    36.5303    13.8786 H          1 SUBUNIT  0
   67 H67       42.9031    35.0138    13.6142 H          1 SUBUNIT  0
   68 H68       43.3268    37.3258    16.6024 H          1 SUBUNIT  0
   69 H69       42.2921    36.3860    17.6657 H          1 SUBUNIT  0
   70 H70       41.5744    37.3028    16.3486 H          1 SUBUNIT  0
@<TRIPOS>BOND
    1     1     2 1
    2     1    27 1
    3     1    28 1
    4     2     3 1
    5     2    17 1
    6     2    29 1
    7     3     4 2
    8     3     5 1
    9     5     6 1
   10     5    30 1
   11     6     7 1
   12     6     9 1
   13     6    31 1
   14     7     8 1
   15     7    32 1
   16     7    33 1
   17     9    10 1
   18     9    34 1
   19     9    35 1
   20    10    11 2
   21    10    16 1
   22    11    12 1
   23    11    36 1
   24    12    13 2
   25    12    37 1
   26    13    14 1
   27    13    15 1
   28    14    38 1
   29    15    16 2
   30    15    39 1
   31    16    40 1
   32    17    18 1
   33    17    47 1
   34    17    48 1
   35    18    19 1
   36    18    26 2
   37    19    20 2
   38    19    24 1
   39    20    21 1
   40    20    41 1
   41    21    22 2
   42    21    42 1
   43    22    23 1
   44    22    43 1
   45    23    24 2
   46    23    44 1
   47    24    25 1
   48    25    26 1
   49    25    45 1
   50    26    46 1
   51    47    49 1
   52    47    53 1
   53    47    54 1
   54    48    50 1
   55    48    55 1
   56    48    56 1
   57    49    50 1
   58    49    51 1
   59    49    52 1
   60    50    57 1
   61    50    58 1
   62    58    61 1
   63    58    62 1
   64    58    63 1
   65    59    61 1
   66    59    65 1
   67    59    66 1
   68    59    67 1
   69    60    61 1
   70    60    68 1
   71    60    69 1
   72    60    70 1
   73    61    64 1
@<TRIPOS>SUBSTRUCTURE
1   ****   1
@<SCITEGIC>MOL_PROPERTY
TopHits
SciTegic.value.StringValue
10

@<SCITEGIC>MOL_PROPERTY
-CDOCKER_ENERGY
SciTegic.value.StringValue
14.9862773

@<SCITEGIC>MOL_PROPERTY
-CDOCKER_INTERACTION_ENERGY
SciTegic.value.StringValue
45.7991572

@<SCITEGIC>MOL_PROPERTY
POSE_NUMBER
SciTegic.value.StringValue
10

@<SCITEGIC>MOL_PROPERTY
FRAGMENTS
SciTegic.value.StringValue
C37 T02

@<SCITEGIC>MOL_PROPERTY
MW
SciTegic.value.StringValue
462.61

@<SCITEGIC>MOL_PROPERTY
GENERATION
SciTegic.value.StringValue
2

@<SCITEGIC>MOL_PROPERTY
FAMILY
SciTegic.value.StringValue
1

@<SCITEGIC>MOL_PROPERTY
LUDI3
SciTegic.value.StringValue
826

@<SCITEGIC>ATOM_PROPERTY
Formal Charge
SciTegic.value.StringValue
1 0
2 0
3 0
4 0
5 0
6 0
7 0
8 -1
9 0
10 0
11 0
12 0
13 0
14 0
15 0
16 0
17 0
18 0
19 0
20 0
21 0
22 0
23 0
24 0
25 0
26 0
27 0
28 0
29 0
30 0
31 0
32 0
33 0
34 0
35 0
36 0
37 0
38 0
39 0
40 0
41 0
42 0
43 0
44 0
45 0
46 0
47 0
48 0
49 0
50 0
51 0
52 0
53 0
54 0
55 0
56 0
57 0
58 0
59 0
60 0
61 0
62 0
63 0
64 0
65 0
66 0
67 0
68 0
69 0
70 0

@<SCITEGIC>ATOM_PROPERTY
pdb_tempFactor
SciTegic.value.DoubleValue
1 0
2 0
3 0
4 0
5 0
6 0
7 0
8 0
9 0
10 0
11 0
12 0
13 0
14 0
15 0
16 0
17 0
18 0
19 0
20 0
21 0
22 0
23 0
24 0
25 0
26 0
27 0
28 0
29 0
30 0
31 0
32 0
33 0
34 0
35 0
36 0
37 0
38 0
39 0
40 0
41 0
42 0
43 0
44 0
45 0
46 0
47 0
48 0
49 0
50 0
51 0
52 0
53 0
54 0
55 0
56 0
57 0
58 0
59 0
60 0
61 0
62 0
63 0
64 0
65 0
66 0
67 0
68 0
69 0
70 0

@<SCITEGIC>ATOM_PROPERTY
pdb_occupancy
SciTegic.value.DoubleValue
1 1
2 1
3 1
4 1
5 1
6 1
7 1
8 1
9 1
10 1
11 1
12 1
13 1
14 1
15 1
16 1
17 1
18 1
19 1
20 1
21 1
22 1
23 1
24 1
25 1
26 1
27 1
28 1
29 1
30 1
31 1
32 1
33 1
34 1
35 1
36 1
37 1
38 1
39 1
40 1
41 1
42 1
43 1
44 1
45 1
46 1
47 1
48 1
49 1
50 1
51 1
52 1
53 1
54 1
55 1
56 1
57 1
58 1
59 1
60 1
61 1
62 1
63 1
64 1
65 1
66 1
67 1
68 1
69 1
70 1

@<TRIPOS>MOLECULE
Evo_2
68  72  1  0  0
SMALL
FORMAL_CHARGES
@<TRIPOS>ATOM
    1 N1        45.2196    32.4294    13.2502 N.3        1 SUBUNIT  0
    2 C2        44.4512    32.0380    14.4337 C.3        1 SUBUNIT  0
    3 C3        45.1917    32.4798    15.7124 C.2        1 SUBUNIT  0
    4 O4        45.0653    31.8909    16.7801 O.2        1 SUBUNIT  0
    5 N5        46.0405    33.4993    15.4649 N.am       1 SUBUNIT  0
    6 C6        47.3034    33.6184    16.1723 C.3        1 SUBUNIT  0
    7 C7        48.2224    32.5545    15.5257 C.3        1 SUBUNIT  0
    8 O8        47.9349    32.2499    14.3684 O.2        1 SUBUNIT  -1
    9 C9        47.8960    35.0281    15.9619 C.3        1 SUBUNIT  0
   10 C10       47.1709    36.1404    16.6808 C.2        1 SUBUNIT  0
   11 C11       45.8753    36.4991    16.3227 C.2        1 SUBUNIT  0
   12 C12       45.2736    37.6207    16.8722 C.2        1 SUBUNIT  0
   13 C13       45.9721    38.4256    17.7616 C.2        1 SUBUNIT  0
   14 O14       45.4494    39.6362    18.1791 O.3        1 SUBUNIT  0
   15 C15       47.2370    38.0396    18.1793 C.2        1 SUBUNIT  0
   16 C16       47.8288    36.9011    17.6473 C.2        1 SUBUNIT  0
   17 C17       42.9530    32.4477    14.3609 C.3        1 SUBUNIT  0
   18 C18       42.4251    32.0189    12.9860 C.2        1 SUBUNIT  0
   19 C19       42.3630    30.6752    12.4448 C.2        1 SUBUNIT  0
   20 C20       42.6971    29.4421    12.9439 C.2        1 SUBUNIT  0
   21 C21       42.5473    28.2980    12.1617 C.2        1 SUBUNIT  0
   22 C22       42.0514    28.4036    10.8635 C.2        1 SUBUNIT  0
   23 C23       41.7045    29.6548    10.3556 C.2        1 SUBUNIT  0
   24 C24       41.8550    30.7746    11.1271 C.2        1 SUBUNIT  0
   25 N25       41.6003    32.1135    10.8858 N.pl3      1 SUBUNIT  0
   26 C26       41.9233    32.8491    11.9744 C.2        1 SUBUNIT  0
   27 H27       45.0072    31.8149    12.4756 H          1 SUBUNIT  0
   28 H28       46.2176    32.3048    13.4562 H          1 SUBUNIT  0
   29 H29       44.5110    30.9521    14.4570 H          1 SUBUNIT  0
   30 H30       45.9739    33.9550    14.5799 H          1 SUBUNIT  0
   31 H31       47.1369    33.4011    17.2297 H          1 SUBUNIT  0
   32 H32       48.1864    31.7121    16.2132 H          1 SUBUNIT  0
   33 H33       49.2381    32.9258    15.6363 H          1 SUBUNIT  0
   34 H34       47.9053    35.2617    14.8958 H          1 SUBUNIT  0
   35 H35       48.9393    35.0432    16.2801 H          1 SUBUNIT  0
   36 H36       45.3328    35.9386    15.5775 H          1 SUBUNIT  0
   37 H37       44.2759    37.8688    16.5549 H          1 SUBUNIT  0
   38 H38       44.5250    39.5339    18.3677 H          1 SUBUNIT  0
   39 H39       47.7760    38.6505    18.8879 H          1 SUBUNIT  0
   40 H40       48.8292    36.6381    17.9566 H          1 SUBUNIT  0
   41 H41       43.0809    29.3472    13.9474 H          1 SUBUNIT  0
   42 H42       42.8167    27.3321    12.5635 H          1 SUBUNIT  0
   43 H43       41.9283    27.5184    10.2570 H          1 SUBUNIT  0
   44 H44       41.3127    29.7439     9.3531 H          1 SUBUNIT  0
   45 H45       41.2431    32.4688    10.0458 H          1 SUBUNIT  0
   46 H46       41.8031    33.9196    12.0117 H          1 SUBUNIT  0
   47 C47       42.0937    31.7836    15.4503 C.3        1 SUBUNIT  0
   48 C48       42.6923    33.9538    14.6186 C.3        1 SUBUNIT  0
   49 C49       40.8437    32.6495    15.5712 C.3        1 SUBUNIT  0
   50 C50       41.3155    34.0866    15.3147 C.3        1 SUBUNIT  0
   51 H51       40.1332    32.3512    14.8018 H          1 SUBUNIT  0
   52 H52       40.3391    32.5304    16.5302 H          1 SUBUNIT  0
   53 H53       42.6254    31.8144    16.3973 H          1 SUBUNIT  0
   54 H54       41.8486    30.7409    15.2585 H          1 SUBUNIT  0
   55 H55       43.4527    34.3423    15.2921 H          1 SUBUNIT  0
   56 H56       42.7819    34.5917    13.7430 H          1 SUBUNIT  0
   57 C57       40.3085    34.9107    14.5038 C.3        1 SUBUNIT  0
   58 C58       41.4343    34.9318    16.5900 C.3        1 SUBUNIT  0
   59 C59       40.6812    36.3713    14.7637 C.3        1 SUBUNIT  0
   60 C60       41.4723    36.3749    16.0793 C.3        1 SUBUNIT  0
   61 H61       41.3045    36.7436    13.9518 H          1 SUBUNIT  0
   62 H62       39.7947    37.0020    14.8135 H          1 SUBUNIT  0
   63 H63       39.3044    34.7286    14.8909 H          1 SUBUNIT  0
   64 H64       40.2928    34.6646    13.4445 H          1 SUBUNIT  0
   65 H65       40.5489    34.7929    17.2126 H          1 SUBUNIT  0
   66 H66       42.3003    34.6764    17.2020 H          1 SUBUNIT  0
   67 H67       42.5028    36.6613    15.8762 H          1 SUBUNIT  0
   68 H68       41.0778    37.0822    16.8076 H          1 SUBUNIT  0
@<TRIPOS>BOND
    1     1     2 1
    2     1    27 1
    3     1    28 1
    4     2     3 1
    5     2    17 1
    6     2    29 1
    7     3     4 2
    8     3     5 1
    9     5     6 1
   10     5    30 1
   11     6     7 1
   12     6     9 1
   13     6    31 1
   14     7     8 1
   15     7    32 1
   16     7    33 1
   17     9    10 1
   18     9    34 1
   19     9    35 1
   20    10    11 2
   21    10    16 1
   22    11    12 1
   23    11    36 1
   24    12    13 2
   25    12    37 1
   26    13    14 1
   27    13    15 1
   28    14    38 1
   29    15    16 2
   30    15    39 1
   31    16    40 1
   32    17    18 1
   33    17    47 1
   34    17    48 1
   35    18    19 1
   36    18    26 2
   37    19    20 2
   38    19    24 1
   39    20    21 1
   40    20    41 1
   41    21    22 2
   42    21    42 1
   43    22    23 1
   44    22    43 1
   45    23    24 2
   46    23    44 1
   47    24    25 1
   48    25    26 1
   49    25    45 1
   50    26    46 1
   51    47    49 1
   52    47    53 1
   53    47    54 1
   54    48    50 1
   55    48    55 1
   56    48    56 1
   57    49    50 1
   58    49    51 1
   59    49    52 1
   60    50    57 1
   61    50    58 1
   62    57    59 1
   63    57    63 1
   64    57    64 1
   65    58    60 1
   66    58    65 1
   67    58    66 1
   68    59    60 1
   69    59    61 1
   70    59    62 1
   71    60    67 1
   72    60    68 1
@<TRIPOS>SUBSTRUCTURE
1   ****   1
@<SCITEGIC>MOL_PROPERTY
TopHits
SciTegic.value.StringValue
10

@<SCITEGIC>MOL_PROPERTY
-CDOCKER_ENERGY
SciTegic.value.StringValue
3.36251744

@<SCITEGIC>MOL_PROPERTY
-CDOCKER_INTERACTION_ENERGY
SciTegic.value.StringValue
52.7463097

@<SCITEGIC>MOL_PROPERTY
POSE_NUMBER
SciTegic.value.StringValue
1

@<SCITEGIC>MOL_PROPERTY
FRAGMENTS
SciTegic.value.StringValue
C37 C37

@<SCITEGIC>MOL_PROPERTY
MW
SciTegic.value.StringValue
460.59

@<SCITEGIC>MOL_PROPERTY
GENERATION
SciTegic.value.StringValue
2

@<SCITEGIC>MOL_PROPERTY
FAMILY
SciTegic.value.StringValue
1

@<SCITEGIC>MOL_PROPERTY
LUDI3
SciTegic.value.StringValue
822

@<SCITEGIC>ATOM_PROPERTY
Formal Charge
SciTegic.value.StringValue
1 0
2 0
3 0
4 0
5 0
6 0
7 0
8 -1
9 0
10 0
11 0
12 0
13 0
14 0
15 0
16 0
17 0
18 0
19 0
20 0
21 0
22 0
23 0
24 0
25 0
26 0
27 0
28 0
29 0
30 0
31 0
32 0
33 0
34 0
35 0
36 0
37 0
38 0
39 0
40 0
41 0
42 0
43 0
44 0
45 0
46 0
47 0
48 0
49 0
50 0
51 0
52 0
53 0
54 0
55 0
56 0
57 0
58 0
59 0
60 0
61 0
62 0
63 0
64 0
65 0
66 0
67 0
68 0

@<SCITEGIC>ATOM_PROPERTY
pdb_tempFactor
SciTegic.value.DoubleValue
1 0
2 0
3 0
4 0
5 0
6 0
7 0
8 0
9 0
10 0
11 0
12 0
13 0
14 0
15 0
16 0
17 0
18 0
19 0
20 0
21 0
22 0
23 0
24 0
25 0
26 0
27 0
28 0
29 0
30 0
31 0
32 0
33 0
34 0
35 0
36 0
37 0
38 0
39 0
40 0
41 0
42 0
43 0
44 0
45 0
46 0
47 0
48 0
49 0
50 0
51 0
52 0
53 0
54 0
55 0
56 0
57 0
58 0
59 0
60 0
61 0
62 0
63 0
64 0
65 0
66 0
67 0
68 0

@<SCITEGIC>ATOM_PROPERTY
pdb_occupancy
SciTegic.value.DoubleValue
1 1
2 1
3 1
4 1
5 1
6 1
7 1
8 1
9 1
10 1
11 1
12 1
13 1
14 1
15 1
16 1
17 1
18 1
19 1
20 1
21 1
22 1
23 1
24 1
25 1
26 1
27 1
28 1
29 1
30 1
31 1
32 1
33 1
34 1
35 1
36 1
37 1
38 1
39 1
40 1
41 1
42 1
43 1
44 1
45 1
46 1
47 1
48 1
49 1
50 1
51 1
52 1
53 1
54 1
55 1
56 1
57 1
58 1
59 1
60 1
61 1
62 1
63 1
64 1
65 1
66 1
67 1
68 1

@<TRIPOS>MOLECULE
Evo_2
68  72  1  0  0
SMALL
FORMAL_CHARGES
@<TRIPOS>ATOM
    1 N1        42.4682    33.9388    17.3262 N.3        1 SUBUNIT  0
    2 C2        42.9154    33.7657    15.9548 C.3        1 SUBUNIT  0
    3 C3        44.3349    33.1724    15.9699 C.2        1 SUBUNIT  0
    4 O4        44.6126    32.1623    16.6072 O.2        1 SUBUNIT  0
    5 N5        45.2076    33.9116    15.2641 N.am       1 SUBUNIT  0
    6 C6        46.6342    33.6326    15.2324 C.3        1 SUBUNIT  0
    7 C7        46.9027    32.8015    13.9708 C.3        1 SUBUNIT  0
    8 O8        46.1211    32.9917    13.0476 O.2        1 SUBUNIT  -1
    9 C9        47.3836    34.9792    15.2245 C.3        1 SUBUNIT  0
   10 C10       47.2931    35.6724    16.5621 C.2        1 SUBUNIT  0
   11 C11       48.3819    35.6684    17.4297 C.2        1 SUBUNIT  0
   12 C12       48.2780    36.2268    18.6964 C.2        1 SUBUNIT  0
   13 C13       47.0705    36.7595    19.1275 C.2        1 SUBUNIT  0
   14 O14       46.9500    37.2051    20.4299 O.3        1 SUBUNIT  0
   15 C15       45.9934    36.8179    18.2516 C.2        1 SUBUNIT  0
   16 C16       46.1155    36.2971    16.9698 C.2        1 SUBUNIT  0
   17 C17       41.8867    32.9582    15.1186 C.3        1 SUBUNIT  0
   18 C18       40.5355    33.6479    15.3109 C.2        1 SUBUNIT  0
   19 C19       40.0092    34.7873    14.5965 C.2        1 SUBUNIT  0
   20 C20       40.5410    35.6411    13.6708 C.2        1 SUBUNIT  0
   21 C21       39.7466    36.6201    13.0893 C.2        1 SUBUNIT  0
   22 C22       38.3978    36.7211    13.4141 C.2        1 SUBUNIT  0
   23 C23       37.8649    35.8714    14.3798 C.2        1 SUBUNIT  0
   24 C24       38.6611    34.9445    14.9959 C.2        1 SUBUNIT  0
   25 N25       38.4353    34.0417    16.0219 N.pl3      1 SUBUNIT  0
   26 C26       39.5519    33.3117    16.2469 C.2        1 SUBUNIT  0
   27 H27       43.1954    34.3198    17.9192 H          1 SUBUNIT  0
   28 H28       41.6776    34.5693    17.3908 H          1 SUBUNIT  0
   29 H29       42.9822    34.7744    15.5445 H          1 SUBUNIT  0
   30 H30       44.8745    34.6492    14.6799 H          1 SUBUNIT  0
   31 H31       46.9059    33.0515    16.1171 H          1 SUBUNIT  0
   32 H32       46.8977    31.7720    14.3209 H          1 SUBUNIT  0
   33 H33       47.9422    32.9849    13.7087 H          1 SUBUNIT  0
   34 H34       46.9736    35.6253    14.4497 H          1 SUBUNIT  0
   35 H35       48.4358    34.8347    14.9778 H          1 SUBUNIT  0
   36 H36       49.3141    35.2112    17.1310 H          1 SUBUNIT  0
   37 H37       49.1354    36.2194    19.3533 H          1 SUBUNIT  0
   38 H38       46.1284    36.9030    20.7993 H          1 SUBUNIT  0
   39 H39       45.0518    37.2545    18.5545 H          1 SUBUNIT  0
   40 H40       45.2675    36.3481    16.3033 H          1 SUBUNIT  0
   41 H41       41.5780    35.5748    13.3851 H          1 SUBUNIT  0
   42 H42       40.1971    37.2939    12.3870 H          1 SUBUNIT  0
   43 H43       37.7790    37.4706    12.9444 H          1 SUBUNIT  0
   44 H44       36.8259    35.9579    14.6525 H          1 SUBUNIT  0
   45 H45       37.5982    33.9481    16.5220 H          1 SUBUNIT  0
   46 H46       39.6542    32.5730    17.0269 H          1 SUBUNIT  0
   47 C47       42.2376    32.9192    13.6213 C.3        1 SUBUNIT  0
   48 C48       41.8076    31.4531    15.4934 C.3        1 SUBUNIT  0
   49 C49       43.0507    31.6491    13.4082 C.3        1 SUBUNIT  0
   50 C50       42.3841    30.6226    14.3270 C.3        1 SUBUNIT  0
   51 H51       43.0756    31.3411    12.3620 H          1 SUBUNIT  0
   52 H52       44.0830    31.8097    13.7120 H          1 SUBUNIT  0
   53 H53       42.7562    33.8111    13.2904 H          1 SUBUNIT  0
   54 H54       41.3303    32.8353    13.0228 H          1 SUBUNIT  0
   55 H55       42.3827    31.2601    16.3927 H          1 SUBUNIT  0
   56 H56       40.7961    31.1161    15.7108 H          1 SUBUNIT  0
   57 C57       41.3204    29.8249    13.5507 C.3        1 SUBUNIT  0
   58 C58       43.3619    29.5376    14.7863 C.3        1 SUBUNIT  0
   59 C59       42.0320    28.5916    12.9778 C.3        1 SUBUNIT  0
   60 C60       43.4222    28.5525    13.6226 C.3        1 SUBUNIT  0
   61 H61       41.4663    27.6878    13.2077 H          1 SUBUNIT  0
   62 H62       42.1170    28.6533    11.8923 H          1 SUBUNIT  0
   63 H63       40.8537    30.4166    12.7631 H          1 SUBUNIT  0
   64 H64       40.5259    29.4936    14.2209 H          1 SUBUNIT  0
   65 H65       44.3419    29.9342    15.0542 H          1 SUBUNIT  0
   66 H66       42.9593    29.0325    15.6648 H          1 SUBUNIT  0
   67 H67       43.7076    27.5501    13.9418 H          1 SUBUNIT  0
   68 H68       44.1673    28.8935    12.9029 H          1 SUBUNIT  0
@<TRIPOS>BOND
    1     1     2 1
    2     1    27 1
    3     1    28 1
    4     2     3 1
    5     2    17 1
    6     2    29 1
    7     3     4 2
    8     3     5 1
    9     5     6 1
   10     5    30 1
   11     6     7 1
   12     6     9 1
   13     6    31 1
   14     7     8 1
   15     7    32 1
   16     7    33 1
   17     9    10 1
   18     9    34 1
   19     9    35 1
   20    10    11 2
   21    10    16 1
   22    11    12 1
   23    11    36 1
   24    12    13 2
   25    12    37 1
   26    13    14 1
   27    13    15 1
   28    14    38 1
   29    15    16 2
   30    15    39 1
   31    16    40 1
   32    17    18 1
   33    17    47 1
   34    17    48 1
   35    18    19 1
   36    18    26 2
   37    19    20 2
   38    19    24 1
   39    20    21 1
   40    20    41 1
   41    21    22 2
   42    21    42 1
   43    22    23 1
   44    22    43 1
   45    23    24 2
   46    23    44 1
   47    24    25 1
   48    25    26 1
   49    25    45 1
   50    26    46 1
   51    47    49 1
   52    47    53 1
   53    47    54 1
   54    48    50 1
   55    48    55 1
   56    48    56 1
   57    49    50 1
   58    49    51 1
   59    49    52 1
   60    50    57 1
   61    50    58 1
   62    57    59 1
   63    57    63 1
   64    57    64 1
   65    58    60 1
   66    58    65 1
   67    58    66 1
   68    59    60 1
   69    59    61 1
   70    59    62 1
   71    60    67 1
   72    60    68 1
@<TRIPOS>SUBSTRUCTURE
1   ****   1
@<SCITEGIC>MOL_PROPERTY
TopHits
SciTegic.value.StringValue
10

@<SCITEGIC>MOL_PROPERTY
-CDOCKER_ENERGY
SciTegic.value.StringValue
1.55141063

@<SCITEGIC>MOL_PROPERTY
-CDOCKER_INTERACTION_ENERGY
SciTegic.value.StringValue
53.7381416

@<SCITEGIC>MOL_PROPERTY
POSE_NUMBER
SciTegic.value.StringValue
2

@<SCITEGIC>MOL_PROPERTY
FRAGMENTS
SciTegic.value.StringValue
C37 C37

@<SCITEGIC>MOL_PROPERTY
MW
SciTegic.value.StringValue
460.59

@<SCITEGIC>MOL_PROPERTY
GENERATION
SciTegic.value.StringValue
2

@<SCITEGIC>MOL_PROPERTY
FAMILY
SciTegic.value.StringValue
1

@<SCITEGIC>MOL_PROPERTY
LUDI3
SciTegic.value.StringValue
822

@<SCITEGIC>ATOM_PROPERTY
Formal Charge
SciTegic.value.StringValue
1 0
2 0
3 0
4 0
5 0
6 0
7 0
8 -1
9 0
10 0
11 0
12 0
13 0
14 0
15 0
16 0
17 0
18 0
19 0
20 0
21 0
22 0
23 0
24 0
25 0
26 0
27 0
28 0
29 0
30 0
31 0
32 0
33 0
34 0
35 0
36 0
37 0
38 0
39 0
40 0
41 0
42 0
43 0
44 0
45 0
46 0
47 0
48 0
49 0
50 0
51 0
52 0
53 0
54 0
55 0
56 0
57 0
58 0
59 0
60 0
61 0
62 0
63 0
64 0
65 0
66 0
67 0
68 0

@<SCITEGIC>ATOM_PROPERTY
pdb_tempFactor
SciTegic.value.DoubleValue
1 0
2 0
3 0
4 0
5 0
6 0
7 0
8 0
9 0
10 0
11 0
12 0
13 0
14 0
15 0
16 0
17 0
18 0
19 0
20 0
21 0
22 0
23 0
24 0
25 0
26 0
27 0
28 0
29 0
30 0
31 0
32 0
33 0
34 0
35 0
36 0
37 0
38 0
39 0
40 0
41 0
42 0
43 0
44 0
45 0
46 0
47 0
48 0
49 0
50 0
51 0
52 0
53 0
54 0
55 0
56 0
57 0
58 0
59 0
60 0
61 0
62 0
63 0
64 0
65 0
66 0
67 0
68 0

@<SCITEGIC>ATOM_PROPERTY
pdb_occupancy
SciTegic.value.DoubleValue
1 1
2 1
3 1
4 1
5 1
6 1
7 1
8 1
9 1
10 1
11 1
12 1
13 1
14 1
15 1
16 1
17 1
18 1
19 1
20 1
21 1
22 1
23 1
24 1
25 1
26 1
27 1
28 1
29 1
30 1
31 1
32 1
33 1
34 1
35 1
36 1
37 1
38 1
39 1
40 1
41 1
42 1
43 1
44 1
45 1
46 1
47 1
48 1
49 1
50 1
51 1
52 1
53 1
54 1
55 1
56 1
57 1
58 1
59 1
60 1
61 1
62 1
63 1
64 1
65 1
66 1
67 1
68 1

@<TRIPOS>MOLECULE
Evo_2
68  72  1  0  0
SMALL
FORMAL_CHARGES
@<TRIPOS>ATOM
    1 N1        43.8345    30.9553    16.5079 N.3        1 SUBUNIT  0
    2 C2        43.6222    32.3978    16.5115 C.3        1 SUBUNIT  0
    3 C3        45.0052    33.0431    16.4324 C.2        1 SUBUNIT  0
    4 O4        45.6660    33.2121    17.4497 O.2        1 SUBUNIT  0
    5 N5        45.4192    33.3289    15.2001 N.am       1 SUBUNIT  0
    6 C6        46.7739    33.7554    14.9142 C.3        1 SUBUNIT  0
    7 C7        47.0321    33.2344    13.4975 C.3        1 SUBUNIT  0
    8 O8        46.0277    32.8162    12.9308 O.2        1 SUBUNIT  -1
    9 C9        46.9052    35.2868    15.0107 C.3        1 SUBUNIT  0
   10 C10       46.8979    35.7966    16.4285 C.2        1 SUBUNIT  0
   11 C11       45.7231    36.2521    17.0217 C.2        1 SUBUNIT  0
   12 C12       45.7123    36.6552    18.3509 C.2        1 SUBUNIT  0
   13 C13       46.8896    36.6390    19.0923 C.2        1 SUBUNIT  0
   14 O14       46.9095    37.0060    20.4243 O.3        1 SUBUNIT  0
   15 C15       48.0738    36.2367    18.4905 C.2        1 SUBUNIT  0
   16 C16       48.0742    35.8084    17.1707 C.2        1 SUBUNIT  0
   17 C17       42.4692    32.8817    15.5652 C.3        1 SUBUNIT  0
   18 C18       42.2380    31.8878    14.4092 C.2        1 SUBUNIT  0
   19 C19       41.6971    30.5375    14.4705 C.2        1 SUBUNIT  0
   20 C20       41.2563    29.7357    15.4942 C.2        1 SUBUNIT  0
   21 C21       40.7515    28.4604    15.2398 C.2        1 SUBUNIT  0
   22 C22       40.7118    27.9821    13.9327 C.2        1 SUBUNIT  0
   23 C23       41.1809    28.7812    12.8917 C.2        1 SUBUNIT  0
   24 C24       41.6604    30.0373    13.1460 C.2        1 SUBUNIT  0
   25 N25       42.1673    31.0233    12.3194 N.pl3      1 SUBUNIT  0
   26 C26       42.4941    32.1114    13.0502 C.2        1 SUBUNIT  0
   27 H27       44.6134    30.7423    17.1196 H          1 SUBUNIT  0
   28 H28       44.1284    30.6704    15.5808 H          1 SUBUNIT  0
   29 H29       43.3527    32.6879    17.5179 H          1 SUBUNIT  0
   30 H30       44.8476    33.1303    14.4024 H          1 SUBUNIT  0
   31 H31       47.4485    33.2504    15.6096 H          1 SUBUNIT  0
   32 H32       47.8048    32.4783    13.6118 H          1 SUBUNIT  0
   33 H33       47.5366    34.0338    12.9595 H          1 SUBUNIT  0
   34 H34       46.1226    35.7791    14.4317 H          1 SUBUNIT  0
   35 H35       47.8588    35.5769    14.5771 H          1 SUBUNIT  0
   36 H36       44.8022    36.2641    16.4586 H          1 SUBUNIT  0
   37 H37       44.7742    36.9720    18.7851 H          1 SUBUNIT  0
   38 H38       46.0854    36.7837    20.8376 H          1 SUBUNIT  0
   39 H39       48.9922    36.2398    19.0584 H          1 SUBUNIT  0
   40 H40       48.9974    35.4706    16.7232 H          1 SUBUNIT  0
   41 H41       41.2962    30.0825    16.5120 H          1 SUBUNIT  0
   42 H42       40.3920    27.8450    16.0521 H          1 SUBUNIT  0
   43 H43       40.3164    26.9974    13.7278 H          1 SUBUNIT  0
   44 H44       41.1645    28.4102    11.8789 H          1 SUBUNIT  0
   45 H45       42.2676    30.9498    11.3479 H          1 SUBUNIT  0
   46 H46       42.8836    33.0108    12.6125 H          1 SUBUNIT  0
   47 C47       41.1334    33.0555    16.3156 C.3        1 SUBUNIT  0
   48 C48       42.6267    34.3304    15.0497 C.3        1 SUBUNIT  0
   49 C49       40.2605    33.8898    15.3989 C.3        1 SUBUNIT  0
   50 C50       41.2229    34.8678    14.7095 C.3        1 SUBUNIT  0
   51 H51       39.8178    33.2120    14.6807 H          1 SUBUNIT  0
   52 H52       39.4431    34.3721    15.9366 H          1 SUBUNIT  0
   53 H53       41.2901    33.6237    17.2331 H          1 SUBUNIT  0
   54 H54       40.6247    32.1343    16.5801 H          1 SUBUNIT  0
   55 H55       43.0340    34.9324    15.8630 H          1 SUBUNIT  0
   56 H56       43.3217    34.4485    14.2275 H          1 SUBUNIT  0
   57 C57       40.9515    35.0049    13.1976 C.3        1 SUBUNIT  0
   58 C58       40.9928    36.2893    15.2179 C.3        1 SUBUNIT  0
   59 C59       39.9637    36.1648    13.0338 C.3        1 SUBUNIT  0
   60 C60       39.7789    36.7582    14.4223 C.3        1 SUBUNIT  0
   61 H61       40.3863    36.9190    12.3732 H          1 SUBUNIT  0
   62 H62       39.0109    35.8421    12.6130 H          1 SUBUNIT  0
   63 H63       40.5783    34.0880    12.7468 H          1 SUBUNIT  0
   64 H64       41.8742    35.2607    12.6746 H          1 SUBUNIT  0
   65 H65       40.8494    36.3472    16.2967 H          1 SUBUNIT  0
   66 H66       41.8576    36.9011    14.9736 H          1 SUBUNIT  0
   67 H67       39.6801    37.8386    14.3963 H          1 SUBUNIT  0
   68 H68       38.8694    36.3482    14.8590 H          1 SUBUNIT  0
@<TRIPOS>BOND
    1     1     2 1
    2     1    27 1
    3     1    28 1
    4     2     3 1
    5     2    17 1
    6     2    29 1
    7     3     4 2
    8     3     5 1
    9     5     6 1
   10     5    30 1
   11     6     7 1
   12     6     9 1
   13     6    31 1
   14     7     8 1
   15     7    32 1
   16     7    33 1
   17     9    10 1
   18     9    34 1
   19     9    35 1
   20    10    11 2
   21    10    16 1
   22    11    12 1
   23    11    36 1
   24    12    13 2
   25    12    37 1
   26    13    14 1
   27    13    15 1
   28    14    38 1
   29    15    16 2
   30    15    39 1
   31    16    40 1
   32    17    18 1
   33    17    47 1
   34    17    48 1
   35    18    19 1
   36    18    26 2
   37    19    20 2
   38    19    24 1
   39    20    21 1
   40    20    41 1
   41    21    22 2
   42    21    42 1
   43    22    23 1
   44    22    43 1
   45    23    24 2
   46    23    44 1
   47    24    25 1
   48    25    26 1
   49    25    45 1
   50    26    46 1
   51    47    49 1
   52    47    53 1
   53    47    54 1
   54    48    50 1
   55    48    55 1
   56    48    56 1
   57    49    50 1
   58    49    51 1
   59    49    52 1
   60    50    57 1
   61    50    58 1
   62    57    59 1
   63    57    63 1
   64    57    64 1
   65    58    60 1
   66    58    65 1
   67    58    66 1
   68    59    60 1
   69    59    61 1
   70    59    62 1
   71    60    67 1
   72    60    68 1
@<TRIPOS>SUBSTRUCTURE
1   ****   1
@<SCITEGIC>MOL_PROPERTY
TopHits
SciTegic.value.StringValue
10

@<SCITEGIC>MOL_PROPERTY
-CDOCKER_ENERGY
SciTegic.value.StringValue
-1.08381034

@<SCITEGIC>MOL_PROPERTY
-CDOCKER_INTERACTION_ENERGY
SciTegic.value.StringValue
51.0046537

@<SCITEGIC>MOL_PROPERTY
POSE_NUMBER
SciTegic.value.StringValue
3

@<SCITEGIC>MOL_PROPERTY
FRAGMENTS
SciTegic.value.StringValue
C37 C37

@<SCITEGIC>MOL_PROPERTY
MW
SciTegic.value.StringValue
460.59

@<SCITEGIC>MOL_PROPERTY
GENERATION
SciTegic.value.StringValue
2

@<SCITEGIC>MOL_PROPERTY
FAMILY
SciTegic.value.StringValue
1

@<SCITEGIC>MOL_PROPERTY
LUDI3
SciTegic.value.StringValue
822

@<SCITEGIC>ATOM_PROPERTY
Formal Charge
SciTegic.value.StringValue
1 0
2 0
3 0
4 0
5 0
6 0
7 0
8 -1
9 0
10 0
11 0
12 0
13 0
14 0
15 0
16 0
17 0
18 0
19 0
20 0
21 0
22 0
23 0
24 0
25 0
26 0
27 0
28 0
29 0
30 0
31 0
32 0
33 0
34 0
35 0
36 0
37 0
38 0
39 0
40 0
41 0
42 0
43 0
44 0
45 0
46 0
47 0
48 0
49 0
50 0
51 0
52 0
53 0
54 0
55 0
56 0
57 0
58 0
59 0
60 0
61 0
62 0
63 0
64 0
65 0
66 0
67 0
68 0

@<SCITEGIC>ATOM_PROPERTY
pdb_tempFactor
SciTegic.value.DoubleValue
1 0
2 0
3 0
4 0
5 0
6 0
7 0
8 0
9 0
10 0
11 0
12 0
13 0
14 0
15 0
16 0
17 0
18 0
19 0
20 0
21 0
22 0
23 0
24 0
25 0
26 0
27 0
28 0
29 0
30 0
31 0
32 0
33 0
34 0
35 0
36 0
37 0
38 0
39 0
40 0
41 0
42 0
43 0
44 0
45 0
46 0
47 0
48 0
49 0
50 0
51 0
52 0
53 0
54 0
55 0
56 0
57 0
58 0
59 0
60 0
61 0
62 0
63 0
64 0
65 0
66 0
67 0
68 0

@<SCITEGIC>ATOM_PROPERTY
pdb_occupancy
SciTegic.value.DoubleValue
1 1
2 1
3 1
4 1
5 1
6 1
7 1
8 1
9 1
10 1
11 1
12 1
13 1
14 1
15 1
16 1
17 1
18 1
19 1
20 1
21 1
22 1
23 1
24 1
25 1
26 1
27 1
28 1
29 1
30 1
31 1
32 1
33 1
34 1
35 1
36 1
37 1
38 1
39 1
40 1
41 1
42 1
43 1
44 1
45 1
46 1
47 1
48 1
49 1
50 1
51 1
52 1
53 1
54 1
55 1
56 1
57 1
58 1
59 1
60 1
61 1
62 1
63 1
64 1
65 1
66 1
67 1
68 1

@<TRIPOS>MOLECULE
Evo_2
68  72  1  0  0
SMALL
FORMAL_CHARGES
@<TRIPOS>ATOM
    1 N1        44.4508    33.2902    14.0425 N.3        1 SUBUNIT  0
    2 C2        44.1750    31.9058    14.4020 C.3        1 SUBUNIT  0
    3 C3        44.3435    31.7831    15.9323 C.2        1 SUBUNIT  0
    4 O4        43.5472    32.3011    16.7023 O.2        1 SUBUNIT  0
    5 N5        45.4703    31.1416    16.3160 N.am       1 SUBUNIT  0
    6 C6        45.9320    31.1909    17.7086 C.3        1 SUBUNIT  0
    7 C7        46.4911    29.8150    18.1394 C.3        1 SUBUNIT  0
    8 O8        45.6895    29.0564    18.6783 O.2        1 SUBUNIT  -1
    9 C9        46.9415    32.3434    17.8885 C.3        1 SUBUNIT  0
   10 C10       46.2965    33.6868    17.6468 C.2        1 SUBUNIT  0
   11 C11       45.3764    34.2011    18.5565 C.2        1 SUBUNIT  0
   12 C12       44.7150    35.3974    18.3044 C.2        1 SUBUNIT  0
   13 C13       44.9845    36.1071    17.1368 C.2        1 SUBUNIT  0
   14 O14       44.3505    37.2996    16.8371 O.3        1 SUBUNIT  0
   15 C15       45.9137    35.6079    16.2342 C.2        1 SUBUNIT  0
   16 C16       46.5659    34.4077    16.4869 C.2        1 SUBUNIT  0
   17 C17       42.7898    31.4333    13.8705 C.3        1 SUBUNIT  0
   18 C18       41.6681    32.2524    14.5070 C.2        1 SUBUNIT  0
   19 C19       41.2222    33.5936    14.1843 C.2        1 SUBUNIT  0
   20 C20       41.6120    34.5346    13.2647 C.2        1 SUBUNIT  0
   21 C21       40.9705    35.7701    13.1966 C.2        1 SUBUNIT  0
   22 C22       39.8986    36.0419    14.0421 C.2        1 SUBUNIT  0
   23 C23       39.4862    35.0769    14.9572 C.2        1 SUBUNIT  0
   24 C24       40.1488    33.8871    15.0572 C.2        1 SUBUNIT  0
   25 N25       39.9723    32.7930    15.8849 N.pl3      1 SUBUNIT  0
   26 C26       40.8535    31.8233    15.5602 C.2        1 SUBUNIT  0
   27 H27       43.7767    33.8856    14.5115 H          1 SUBUNIT  0
   28 H28       45.3501    33.5587    14.4217 H          1 SUBUNIT  0
   29 H29       44.9587    31.3133    13.9299 H          1 SUBUNIT  0
   30 H30       46.0225    30.6728    15.6278 H          1 SUBUNIT  0
   31 H31       45.0761    31.3922    18.3462 H          1 SUBUNIT  0
   32 H32       47.3491    30.0355    18.7721 H          1 SUBUNIT  0
   33 H33       46.9393    29.3983    17.2402 H          1 SUBUNIT  0
   34 H34       47.7897    32.2120    17.2155 H          1 SUBUNIT  0
   35 H35       47.3401    32.3403    18.9038 H          1 SUBUNIT  0
   36 H36       45.1442    33.6546    19.4599 H          1 SUBUNIT  0
   37 H37       43.9905    35.7344    19.0334 H          1 SUBUNIT  0
   38 H38       43.7100    37.5272    17.5026 H          1 SUBUNIT  0
   39 H39       46.1182    36.1516    15.3241 H          1 SUBUNIT  0
   40 H40       47.2693    34.0257    15.7622 H          1 SUBUNIT  0
   41 H41       42.4197    34.3370    12.5834 H          1 SUBUNIT  0
   42 H42       41.3008    36.5099    12.4826 H          1 SUBUNIT  0
   43 H43       39.3886    36.9925    13.9896 H          1 SUBUNIT  0
   44 H44       38.6353    35.2545    15.5922 H          1 SUBUNIT  0
   45 H45       39.2924    32.7272    16.5893 H          1 SUBUNIT  0
   46 H46       40.9180    30.8599    16.0433 H          1 SUBUNIT  0
   47 C47       42.6932    31.5178    12.3415 C.3        1 SUBUNIT  0
   48 C48       42.5705    29.9215    14.0918 C.3        1 SUBUNIT  0
   49 C49       43.4224    30.2855    11.8229 C.3        1 SUBUNIT  0
   50 C50       43.1952    29.1927    12.8841 C.3        1 SUBUNIT  0
   51 H51       43.0769    30.0004    10.8286 H          1 SUBUNIT  0
   52 H52       44.4833    30.5194    11.7293 H          1 SUBUNIT  0
   53 H53       43.1095    32.4270    11.9242 H          1 SUBUNIT  0
   54 H54       41.6499    31.4649    12.0270 H          1 SUBUNIT  0
   55 H55       42.9568    29.5698    15.0487 H          1 SUBUNIT  0
   56 H56       41.5015    29.7019    14.0905 H          1 SUBUNIT  0
   57 C57       42.3118    28.0614    12.3386 C.3        1 SUBUNIT  0
   58 C58       44.4959    28.4537    13.2155 C.3        1 SUBUNIT  0
   59 C59       43.2606    27.1230    11.5809 C.3        1 SUBUNIT  0
   60 C60       44.6781    27.4678    12.0612 C.3        1 SUBUNIT  0
   61 H61       43.0140    26.0793    11.7788 H          1 SUBUNIT  0
   62 H62       43.1807    27.2834    10.5048 H          1 SUBUNIT  0
   63 H63       41.4952    28.4269    11.7144 H          1 SUBUNIT  0
   64 H64       41.8620    27.5174    13.1708 H          1 SUBUNIT  0
   65 H65       45.3528    29.1146    13.3438 H          1 SUBUNIT  0
   66 H66       44.3736    27.8980    14.1462 H          1 SUBUNIT  0
   67 H67       45.2471    26.5873    12.3602 H          1 SUBUNIT  0
   68 H68       45.2281    27.9531    11.2533 H          1 SUBUNIT  0
@<TRIPOS>BOND
    1     1     2 1
    2     1    27 1
    3     1    28 1
    4     2     3 1
    5     2    17 1
    6     2    29 1
    7     3     4 2
    8     3     5 1
    9     5     6 1
   10     5    30 1
   11     6     7 1
   12     6     9 1
   13     6    31 1
   14     7     8 1
   15     7    32 1
   16     7    33 1
   17     9    10 1
   18     9    34 1
   19     9    35 1
   20    10    11 2
   21    10    16 1
   22    11    12 1
   23    11    36 1
   24    12    13 2
   25    12    37 1
   26    13    14 1
   27    13    15 1
   28    14    38 1
   29    15    16 2
   30    15    39 1
   31    16    40 1
   32    17    18 1
   33    17    47 1
   34    17    48 1
   35    18    19 1
   36    18    26 2
   37    19    20 2
   38    19    24 1
   39    20    21 1
   40    20    41 1
   41    21    22 2
   42    21    42 1
   43    22    23 1
   44    22    43 1
   45    23    24 2
   46    23    44 1
   47    24    25 1
   48    25    26 1
   49    25    45 1
   50    26    46 1
   51    47    49 1
   52    47    53 1
   53    47    54 1
   54    48    50 1
   55    48    55 1
   56    48    56 1
   57    49    50 1
   58    49    51 1
   59    49    52 1
   60    50    57 1
   61    50    58 1
   62    57    59 1
   63    57    63 1
   64    57    64 1
   65    58    60 1
   66    58    65 1
   67    58    66 1
   68    59    60 1
   69    59    61 1
   70    59    62 1
   71    60    67 1
   72    60    68 1
@<TRIPOS>SUBSTRUCTURE
1   ****   1
@<SCITEGIC>MOL_PROPERTY
TopHits
SciTegic.value.StringValue
10

@<SCITEGIC>MOL_PROPERTY
-CDOCKER_ENERGY
SciTegic.value.StringValue
-2.10379659

@<SCITEGIC>MOL_PROPERTY
-CDOCKER_INTERACTION_ENERGY
SciTegic.value.StringValue
50.306055

@<SCITEGIC>MOL_PROPERTY
POSE_NUMBER
SciTegic.value.StringValue
4

@<SCITEGIC>MOL_PROPERTY
FRAGMENTS
SciTegic.value.StringValue
C37 C37

@<SCITEGIC>MOL_PROPERTY
MW
SciTegic.value.StringValue
460.59

@<SCITEGIC>MOL_PROPERTY
GENERATION
SciTegic.value.StringValue
2

@<SCITEGIC>MOL_PROPERTY
FAMILY
SciTegic.value.StringValue
1

@<SCITEGIC>MOL_PROPERTY
LUDI3
SciTegic.value.StringValue
822

@<SCITEGIC>ATOM_PROPERTY
Formal Charge
SciTegic.value.StringValue
1 0
2 0
3 0
4 0
5 0
6 0
7 0
8 -1
9 0
10 0
11 0
12 0
13 0
14 0
15 0
16 0
17 0
18 0
19 0
20 0
21 0
22 0
23 0
24 0
25 0
26 0
27 0
28 0
29 0
30 0
31 0
32 0
33 0
34 0
35 0
36 0
37 0
38 0
39 0
40 0
41 0
42 0
43 0
44 0
45 0
46 0
47 0
48 0
49 0
50 0
51 0
52 0
53 0
54 0
55 0
56 0
57 0
58 0
59 0
60 0
61 0
62 0
63 0
64 0
65 0
66 0
67 0
68 0

@<SCITEGIC>ATOM_PROPERTY
pdb_tempFactor
SciTegic.value.DoubleValue
1 0
2 0
3 0
4 0
5 0
6 0
7 0
8 0
9 0
10 0
11 0
12 0
13 0
14 0
15 0
16 0
17 0
18 0
19 0
20 0
21 0
22 0
23 0
24 0
25 0
26 0
27 0
28 0
29 0
30 0
31 0
32 0
33 0
34 0
35 0
36 0
37 0
38 0
39 0
40 0
41 0
42 0
43 0
44 0
45 0
46 0
47 0
48 0
49 0
50 0
51 0
52 0
53 0
54 0
55 0
56 0
57 0
58 0
59 0
60 0
61 0
62 0
63 0
64 0
65 0
66 0
67 0
68 0

@<SCITEGIC>ATOM_PROPERTY
pdb_occupancy
SciTegic.value.DoubleValue
1 1
2 1
3 1
4 1
5 1
6 1
7 1
8 1
9 1
10 1
11 1
12 1
13 1
14 1
15 1
16 1
17 1
18 1
19 1
20 1
21 1
22 1
23 1
24 1
25 1
26 1
27 1
28 1
29 1
30 1
31 1
32 1
33 1
34 1
35 1
36 1
37 1
38 1
39 1
40 1
41 1
42 1
43 1
44 1
45 1
46 1
47 1
48 1
49 1
50 1
51 1
52 1
53 1
54 1
55 1
56 1
57 1
58 1
59 1
60 1
61 1
62 1
63 1
64 1
65 1
66 1
67 1
68 1

@<TRIPOS>MOLECULE
Evo_2
68  72  1  0  0
SMALL
FORMAL_CHARGES
@<TRIPOS>ATOM
    1 N1        45.3491    32.8183    13.6540 N.3        1 SUBUNIT  0
    2 C2        44.4900    31.8994    14.3898 C.3        1 SUBUNIT  0
    3 C3        45.0678    31.7417    15.8046 C.2        1 SUBUNIT  0
    4 O4        45.2499    32.7062    16.5369 O.2        1 SUBUNIT  0
    5 N5        45.3841    30.4647    16.0894 N.am       1 SUBUNIT  0
    6 C6        46.0688    30.0405    17.2980 C.3        1 SUBUNIT  0
    7 C7        45.6012    28.5959    17.5410 C.3        1 SUBUNIT  0
    8 O8        44.4859    28.3367    17.0939 O.2        1 SUBUNIT  -1
    9 C9        47.6020    30.1273    17.1395 C.3        1 SUBUNIT  0
   10 C10       48.0955    31.5364    16.9359 C.2        1 SUBUNIT  0
   11 C11       48.2742    32.3871    18.0226 C.2        1 SUBUNIT  0
   12 C12       48.7263    33.6871    17.8333 C.2        1 SUBUNIT  0
   13 C13       48.9915    34.1546    16.5529 C.2        1 SUBUNIT  0
   14 O14       49.4342    35.4528    16.3850 O.3        1 SUBUNIT  0
   15 C15       48.8160    33.3113    15.4607 C.2        1 SUBUNIT  0
   16 C16       48.3760    32.0087    15.6561 C.2        1 SUBUNIT  0
   17 C17       42.9913    32.3233    14.3578 C.3        1 SUBUNIT  0
   18 C18       42.4507    32.0113    12.9553 C.2        1 SUBUNIT  0
   19 C19       42.3543    30.7099    12.3189 C.2        1 SUBUNIT  0
   20 C20       42.6599    29.4363    12.7258 C.2        1 SUBUNIT  0
   21 C21       42.4856    28.3555    11.8610 C.2        1 SUBUNIT  0
   22 C22       41.9993    28.5688    10.5718 C.2        1 SUBUNIT  0
   23 C23       41.6747    29.8603    10.1609 C.2        1 SUBUNIT  0
   24 C24       41.8421    30.9157    11.0149 C.2        1 SUBUNIT  0
   25 N25       41.6001    32.2709    10.8798 N.pl3      1 SUBUNIT  0
   26 C26       41.9582    32.9219    12.0115 C.2        1 SUBUNIT  0
   27 H27       45.4820    33.6457    14.2257 H          1 SUBUNIT  0
   28 H28       46.2680    32.4053    13.5546 H          1 SUBUNIT  0
   29 H29       44.6066    30.9366    13.8958 H          1 SUBUNIT  0
   30 H30       45.0560    29.7164    15.5112 H          1 SUBUNIT  0
   31 H31       45.7230    30.6701    18.1199 H          1 SUBUNIT  0
   32 H32       45.6926    28.4511    18.6148 H          1 SUBUNIT  0
   33 H33       46.3814    27.9567    17.1334 H          1 SUBUNIT  0
   34 H34       47.9287    29.5136    16.2993 H          1 SUBUNIT  0
   35 H35       48.0890    29.7200    18.0267 H          1 SUBUNIT  0
   36 H36       48.0548    32.0394    19.0216 H          1 SUBUNIT  0
   37 H37       48.8612    34.3381    18.6846 H          1 SUBUNIT  0
   38 H38       49.0220    35.8510    15.6295 H          1 SUBUNIT  0
   39 H39       49.0243    33.6469    14.4548 H          1 SUBUNIT  0
   40 H40       48.2368    31.3595    14.8039 H          1 SUBUNIT  0
   41 H41       43.0407    29.2622    13.7219 H          1 SUBUNIT  0
   42 H42       42.7285    27.3566    12.1921 H          1 SUBUNIT  0
   43 H43       41.8644    27.7364     9.8974 H          1 SUBUNIT  0
   44 H44       41.2859    30.0318     9.1676 H          1 SUBUNIT  0
   45 H45       41.2373    32.6910    10.0730 H          1 SUBUNIT  0
   46 H46       41.8694    33.9903    12.1270 H          1 SUBUNIT  0
   47 C47       42.0899    31.6148    15.3880 C.3        1 SUBUNIT  0
   48 C48       42.7869    33.8139    14.7294 C.3        1 SUBUNIT  0
   49 C49       40.8760    32.5279    15.5562 C.3        1 SUBUNIT  0
   50 C50       41.4054    33.9608    15.4107 C.3        1 SUBUNIT  0
   51 H51       40.1666    32.3167    14.7587 H          1 SUBUNIT  0
   52 H52       40.3530    32.3653    16.4985 H          1 SUBUNIT  0
   53 H53       42.5944    31.5445    16.3486 H          1 SUBUNIT  0
   54 H54       41.8026    30.6024    15.1098 H          1 SUBUNIT  0
   55 H55       43.5598    34.1029    15.4410 H          1 SUBUNIT  0
   56 H56       42.9188    34.5099    13.9056 H          1 SUBUNIT  0
   57 C57       40.4463    34.8868    14.6493 C.3        1 SUBUNIT  0
   58 C58       41.5334    34.7096    16.7445 C.3        1 SUBUNIT  0
   59 C59       40.8975    36.3059    15.0037 C.3        1 SUBUNIT  0
   60 C60       41.6105    36.1906    16.3581 C.3        1 SUBUNIT  0
   61 H61       41.5958    36.6686    14.2506 H          1 SUBUNIT  0
   62 H62       40.0587    37.0011    15.0335 H          1 SUBUNIT  0
   63 H63       39.4310    34.7364    15.0214 H          1 SUBUNIT  0
   64 H64       40.4193    34.7117    13.5765 H          1 SUBUNIT  0
   65 H65       40.6361    34.5487    17.3452 H          1 SUBUNIT  0
   66 H66       42.3869    34.3875    17.3424 H          1 SUBUNIT  0
   67 H67       42.6517    36.4984    16.2567 H          1 SUBUNIT  0
   68 H68       41.1605    36.8278    17.1178 H          1 SUBUNIT  0
@<TRIPOS>BOND
    1     1     2 1
    2     1    27 1
    3     1    28 1
    4     2     3 1
    5     2    17 1
    6     2    29 1
    7     3     4 2
    8     3     5 1
    9     5     6 1
   10     5    30 1
   11     6     7 1
   12     6     9 1
   13     6    31 1
   14     7     8 1
   15     7    32 1
   16     7    33 1
   17     9    10 1
   18     9    34 1
   19     9    35 1
   20    10    11 2
   21    10    16 1
   22    11    12 1
   23    11    36 1
   24    12    13 2
   25    12    37 1
   26    13    14 1
   27    13    15 1
   28    14    38 1
   29    15    16 2
   30    15    39 1
   31    16    40 1
   32    17    18 1
   33    17    47 1
   34    17    48 1
   35    18    19 1
   36    18    26 2
   37    19    20 2
   38    19    24 1
   39    20    21 1
   40    20    41 1
   41    21    22 2
   42    21    42 1
   43    22    23 1
   44    22    43 1
   45    23    24 2
   46    23    44 1
   47    24    25 1
   48    25    26 1
   49    25    45 1
   50    26    46 1
   51    47    49 1
   52    47    53 1
   53    47    54 1
   54    48    50 1
   55    48    55 1
   56    48    56 1
   57    49    50 1
   58    49    51 1
   59    49    52 1
   60    50    57 1
   61    50    58 1
   62    57    59 1
   63    57    63 1
   64    57    64 1
   65    58    60 1
   66    58    65 1
   67    58    66 1
   68    59    60 1
   69    59    61 1
   70    59    62 1
   71    60    67 1
   72    60    68 1
@<TRIPOS>SUBSTRUCTURE
1   ****   1
@<SCITEGIC>MOL_PROPERTY
TopHits
SciTegic.value.StringValue
10

@<SCITEGIC>MOL_PROPERTY
-CDOCKER_ENERGY
SciTegic.value.StringValue
-2.45873537

@<SCITEGIC>MOL_PROPERTY
-CDOCKER_INTERACTION_ENERGY
SciTegic.value.StringValue
45.3781769

@<SCITEGIC>MOL_PROPERTY
POSE_NUMBER
SciTegic.value.StringValue
5

@<SCITEGIC>MOL_PROPERTY
FRAGMENTS
SciTegic.value.StringValue
C37 C37

@<SCITEGIC>MOL_PROPERTY
MW
SciTegic.value.StringValue
460.59

@<SCITEGIC>MOL_PROPERTY
GENERATION
SciTegic.value.StringValue
2

@<SCITEGIC>MOL_PROPERTY
FAMILY
SciTegic.value.StringValue
1

@<SCITEGIC>MOL_PROPERTY
LUDI3
SciTegic.value.StringValue
822

@<SCITEGIC>ATOM_PROPERTY
Formal Charge
SciTegic.value.StringValue
1 0
2 0
3 0
4 0
5 0
6 0
7 0
8 -1
9 0
10 0
11 0
12 0
13 0
14 0
15 0
16 0
17 0
18 0
19 0
20 0
21 0
22 0
23 0
24 0
25 0
26 0
27 0
28 0
29 0
30 0
31 0
32 0
33 0
34 0
35 0
36 0
37 0
38 0
39 0
40 0
41 0
42 0
43 0
44 0
45 0
46 0
47 0
48 0
49 0
50 0
51 0
52 0
53 0
54 0
55 0
56 0
57 0
58 0
59 0
60 0
61 0
62 0
63 0
64 0
65 0
66 0
67 0
68 0

@<SCITEGIC>ATOM_PROPERTY
pdb_tempFactor
SciTegic.value.DoubleValue
1 0
2 0
3 0
4 0
5 0
6 0
7 0
8 0
9 0
10 0
11 0
12 0
13 0
14 0
15 0
16 0
17 0
18 0
19 0
20 0
21 0
22 0
23 0
24 0
25 0
26 0
27 0
28 0
29 0
30 0
31 0
32 0
33 0
34 0
35 0
36 0
37 0
38 0
39 0
40 0
41 0
42 0
43 0
44 0
45 0
46 0
47 0
48 0
49 0
50 0
51 0
52 0
53 0
54 0
55 0
56 0
57 0
58 0
59 0
60 0
61 0
62 0
63 0
64 0
65 0
66 0
67 0
68 0

@<SCITEGIC>ATOM_PROPERTY
pdb_occupancy
SciTegic.value.DoubleValue
1 1
2 1
3 1
4 1
5 1
6 1
7 1
8 1
9 1
10 1
11 1
12 1
13 1
14 1
15 1
16 1
17 1
18 1
19 1
20 1
21 1
22 1
23 1
24 1
25 1
26 1
27 1
28 1
29 1
30 1
31 1
32 1
33 1
34 1
35 1
36 1
37 1
38 1
39 1
40 1
41 1
42 1
43 1
44 1
45 1
46 1
47 1
48 1
49 1
50 1
51 1
52 1
53 1
54 1
55 1
56 1
57 1
58 1
59 1
60 1
61 1
62 1
63 1
64 1
65 1
66 1
67 1
68 1

@<TRIPOS>MOLECULE
Evo_2
68  72  1  0  0
SMALL
FORMAL_CHARGES
@<TRIPOS>ATOM
    1 N1        42.2591    34.8251    17.2306 N.3        1 SUBUNIT  0
    2 C2        42.8527    34.3086    16.0022 C.3        1 SUBUNIT  0
    3 C3        44.2798    33.8123    16.3001 C.2        1 SUBUNIT  0
    4 O4        44.5646    33.2763    17.3649 O.2        1 SUBUNIT  0
    5 N5        45.1425    34.0662    15.3046 N.am       1 SUBUNIT  0
    6 C6        46.5575    33.7495    15.3566 C.3        1 SUBUNIT  0
    7 C7        46.8370    32.9113    14.0962 C.3        1 SUBUNIT  0
    8 O8        45.9852    32.9934    13.2176 O.2        1 SUBUNIT  -1
    9 C9        47.3524    35.0702    15.3564 C.3        1 SUBUNIT  0
   10 C10       47.3215    35.7939    16.6805 C.2        1 SUBUNIT  0
   11 C11       48.4233    35.7385    17.5283 C.2        1 SUBUNIT  0
   12 C12       48.4342    36.4263    18.7345 C.2        1 SUBUNIT  0
   13 C13       47.3215    37.1651    19.1248 C.2        1 SUBUNIT  0
   14 O14       47.2887    37.8400    20.3329 O.3        1 SUBUNIT  0
   15 C15       46.2215    37.2345    18.2804 C.2        1 SUBUNIT  0
   16 C16       46.2238    36.5607    17.0645 C.2        1 SUBUNIT  0
   17 C17       41.9385    33.2692    15.2835 C.3        1 SUBUNIT  0
   18 C18       40.5081    33.8228    15.3654 C.2        1 SUBUNIT  0
   19 C19       39.9436    34.9220    14.6115 C.2        1 SUBUNIT  0
   20 C20       40.4731    35.8184    13.7259 C.2        1 SUBUNIT  0
   21 C21       39.6540    36.7507    13.1044 C.2        1 SUBUNIT  0
   22 C22       38.2878    36.7729    13.3559 C.2        1 SUBUNIT  0
   23 C23       37.7540    35.8842    14.2828 C.2        1 SUBUNIT  0
   24 C24       38.5661    34.9911    14.9269 C.2        1 SUBUNIT  0
   25 N25       38.3303    34.0523    15.9140 N.pl3      1 SUBUNIT  0
   26 C26       39.4784    33.4067    16.2200 C.2        1 SUBUNIT  0
   27 H27       42.4158    34.1813    17.9971 H          1 SUBUNIT  0
   28 H28       42.6877    35.6981    17.5107 H          1 SUBUNIT  0
   29 H29       42.9450    35.1774    15.3493 H          1 SUBUNIT  0
   30 H30       44.8177    34.3827    14.4136 H          1 SUBUNIT  0
   31 H31       46.7715    33.1533    16.2466 H          1 SUBUNIT  0
   32 H32       46.9725    31.8978    14.4650 H          1 SUBUNIT  0
   33 H33       47.8311    33.1923    13.7593 H          1 SUBUNIT  0
   34 H34       46.9561    35.7272    14.5846 H          1 SUBUNIT  0
   35 H35       48.3970    34.8896    15.0969 H          1 SUBUNIT  0
   36 H36       49.2899    35.1591    17.2463 H          1 SUBUNIT  0
   37 H37       49.3258    36.3672    19.3418 H          1 SUBUNIT  0
   38 H38       47.9365    37.5041    20.9388 H          1 SUBUNIT  0
   39 H39       45.3580    37.8107    18.5748 H          1 SUBUNIT  0
   40 H40       45.3593    36.6302    16.4209 H          1 SUBUNIT  0
   41 H41       41.5295    35.8199    13.5061 H          1 SUBUNIT  0
   42 H42       40.0987    37.4563    12.4355 H          1 SUBUNIT  0
   43 H43       37.6568    37.4922    12.8577 H          1 SUBUNIT  0
   44 H44       36.6998    35.9117    14.5011 H          1 SUBUNIT  0
   45 H45       37.4701    33.8905    16.3515 H          1 SUBUNIT  0
   46 H46       39.5526    32.6773    17.0109 H          1 SUBUNIT  0
   47 C47       42.3141    33.0456    13.8033 C.3        1 SUBUNIT  0
   48 C48       42.0398    31.8191    15.8471 C.3        1 SUBUNIT  0
   49 C49       41.9853    31.6002    13.4698 C.3        1 SUBUNIT  0
   50 C50       42.4240    30.8459    14.7176 C.3        1 SUBUNIT  0
   51 H51       40.9158    31.4936    13.3223 H          1 SUBUNIT  0
   52 H52       42.4846    31.2550    12.5643 H          1 SUBUNIT  0
   53 H53       43.3830    33.1341    13.7194 H          1 SUBUNIT  0
   54 H54       41.8813    33.7282    13.0798 H          1 SUBUNIT  0
   55 H55       42.7756    31.7438    16.6387 H          1 SUBUNIT  0
   56 H56       41.0973    31.4769    16.2581 H          1 SUBUNIT  0
   57 C57       41.7585    29.4536    14.8402 C.3        1 SUBUNIT  0
   58 C58       43.9409    30.5593    14.6684 C.3        1 SUBUNIT  0
   59 C59       42.8888    28.4223    14.8710 C.3        1 SUBUNIT  0
   60 C60       44.0630    29.1165    14.1949 C.3        1 SUBUNIT  0
   61 H61       43.1513    28.1977    15.9054 H          1 SUBUNIT  0
   62 H62       42.6173    27.4857    14.3841 H          1 SUBUNIT  0
   63 H63       41.1123    29.2647    13.9825 H          1 SUBUNIT  0
   64 H64       41.1325    29.3574    15.7270 H          1 SUBUNIT  0
   65 H65       44.4891    31.2397    14.0195 H          1 SUBUNIT  0
   66 H66       44.3828    30.6442    15.6613 H          1 SUBUNIT  0
   67 H67       45.0251    28.6699    14.4476 H          1 SUBUNIT  0
   68 H68       43.9446    29.0751    13.1107 H          1 SUBUNIT  0
@<TRIPOS>BOND
    1     1     2 1
    2     1    27 1
    3     1    28 1
    4     2     3 1
    5     2    17 1
    6     2    29 1
    7     3     4 2
    8     3     5 1
    9     5     6 1
   10     5    30 1
   11     6     7 1
   12     6     9 1
   13     6    31 1
   14     7     8 1
   15     7    32 1
   16     7    33 1
   17     9    10 1
   18     9    34 1
   19     9    35 1
   20    10    11 2
   21    10    16 1
   22    11    12 1
   23    11    36 1
   24    12    13 2
   25    12    37 1
   26    13    14 1
   27    13    15 1
   28    14    38 1
   29    15    16 2
   30    15    39 1
   31    16    40 1
   32    17    18 1
   33    17    47 1
   34    17    48 1
   35    18    19 1
   36    18    26 2
   37    19    20 2
   38    19    24 1
   39    20    21 1
   40    20    41 1
   41    21    22 2
   42    21    42 1
   43    22    23 1
   44    22    43 1
   45    23    24 2
   46    23    44 1
   47    24    25 1
   48    25    26 1
   49    25    45 1
   50    26    46 1
   51    47    49 1
   52    47    53 1
   53    47    54 1
   54    48    50 1
   55    48    55 1
   56    48    56 1
   57    49    50 1
   58    49    51 1
   59    49    52 1
   60    50    57 1
   61    50    58 1
   62    57    59 1
   63    57    63 1
   64    57    64 1
   65    58    60 1
   66    58    65 1
   67    58    66 1
   68    59    60 1
   69    59    61 1
   70    59    62 1
   71    60    67 1
   72    60    68 1
@<TRIPOS>SUBSTRUCTURE
1   ****   1
@<SCITEGIC>MOL_PROPERTY
TopHits
SciTegic.value.StringValue
10

@<SCITEGIC>MOL_PROPERTY
-CDOCKER_ENERGY
SciTegic.value.StringValue
-2.46466938

@<SCITEGIC>MOL_PROPERTY
-CDOCKER_INTERACTION_ENERGY
SciTegic.value.StringValue
48.3609123

@<SCITEGIC>MOL_PROPERTY
POSE_NUMBER
SciTegic.value.StringValue
6

@<SCITEGIC>MOL_PROPERTY
FRAGMENTS
SciTegic.value.StringValue
C37 C37

@<SCITEGIC>MOL_PROPERTY
MW
SciTegic.value.StringValue
460.59

@<SCITEGIC>MOL_PROPERTY
GENERATION
SciTegic.value.StringValue
2

@<SCITEGIC>MOL_PROPERTY
FAMILY
SciTegic.value.StringValue
1

@<SCITEGIC>MOL_PROPERTY
LUDI3
SciTegic.value.StringValue
822

@<SCITEGIC>ATOM_PROPERTY
Formal Charge
SciTegic.value.StringValue
1 0
2 0
3 0
4 0
5 0
6 0
7 0
8 -1
9 0
10 0
11 0
12 0
13 0
14 0
15 0
16 0
17 0
18 0
19 0
20 0
21 0
22 0
23 0
24 0
25 0
26 0
27 0
28 0
29 0
30 0
31 0
32 0
33 0
34 0
35 0
36 0
37 0
38 0
39 0
40 0
41 0
42 0
43 0
44 0
45 0
46 0
47 0
48 0
49 0
50 0
51 0
52 0
53 0
54 0
55 0
56 0
57 0
58 0
59 0
60 0
61 0
62 0
63 0
64 0
65 0
66 0
67 0
68 0

@<SCITEGIC>ATOM_PROPERTY
pdb_tempFactor
SciTegic.value.DoubleValue
1 0
2 0
3 0
4 0
5 0
6 0
7 0
8 0
9 0
10 0
11 0
12 0
13 0
14 0
15 0
16 0
17 0
18 0
19 0
20 0
21 0
22 0
23 0
24 0
25 0
26 0
27 0
28 0
29 0
30 0
31 0
32 0
33 0
34 0
35 0
36 0
37 0
38 0
39 0
40 0
41 0
42 0
43 0
44 0
45 0
46 0
47 0
48 0
49 0
50 0
51 0
52 0
53 0
54 0
55 0
56 0
57 0
58 0
59 0
60 0
61 0
62 0
63 0
64 0
65 0
66 0
67 0
68 0

@<SCITEGIC>ATOM_PROPERTY
pdb_occupancy
SciTegic.value.DoubleValue
1 1
2 1
3 1
4 1
5 1
6 1
7 1
8 1
9 1
10 1
11 1
12 1
13 1
14 1
15 1
16 1
17 1
18 1
19 1
20 1
21 1
22 1
23 1
24 1
25 1
26 1
27 1
28 1
29 1
30 1
31 1
32 1
33 1
34 1
35 1
36 1
37 1
38 1
39 1
40 1
41 1
42 1
43 1
44 1
45 1
46 1
47 1
48 1
49 1
50 1
51 1
52 1
53 1
54 1
55 1
56 1
57 1
58 1
59 1
60 1
61 1
62 1
63 1
64 1
65 1
66 1
67 1
68 1

@<TRIPOS>MOLECULE
Evo_2
68  72  1  0  0
SMALL
FORMAL_CHARGES
@<TRIPOS>ATOM
    1 N1        43.0230    33.2933    17.0864 N.3        1 SUBUNIT  0
    2 C2        43.2985    32.7700    15.7544 C.3        1 SUBUNIT  0
    3 C3        44.5594    31.9078    15.8049 C.2        1 SUBUNIT  0
    4 O4        44.6997    30.9760    16.5866 O.2        1 SUBUNIT  0
    5 N5        45.4717    32.3596    14.9404 N.am       1 SUBUNIT  0
    6 C6        46.8321    31.8828    14.8384 C.3        1 SUBUNIT  0
    7 C7        47.4048    32.6105    13.6075 C.3        1 SUBUNIT  0
    8 O8        46.5936    33.3114    13.0062 O.2        1 SUBUNIT  -1
    9 C9        47.6175    32.1105    16.1570 C.3        1 SUBUNIT  0
   10 C10       47.1891    33.3297    16.9458 C.2        1 SUBUNIT  0
   11 C11       47.4984    34.6149    16.5118 C.2        1 SUBUNIT  0
   12 C12       47.0881    35.7241    17.2420 C.2        1 SUBUNIT  0
   13 C13       46.3575    35.5637    18.4117 C.2        1 SUBUNIT  0
   14 O14       45.9674    36.6856    19.1168 O.3        1 SUBUNIT  0
   15 C15       46.0437    34.2841    18.8575 C.2        1 SUBUNIT  0
   16 C16       46.4646    33.1803    18.1279 C.2        1 SUBUNIT  0
   17 C17       42.0952    32.0738    15.0688 C.3        1 SUBUNIT  0
   18 C18       40.9450    33.0716    15.2149 C.2        1 SUBUNIT  0
   19 C19       40.7290    34.2740    14.4451 C.2        1 SUBUNIT  0
   20 C20       41.4491    34.8899    13.4601 C.2        1 SUBUNIT  0
   21 C21       40.9796    36.0632    12.8843 C.2        1 SUBUNIT  0
   22 C22       39.7512    36.5932    13.2734 C.2        1 SUBUNIT  0
   23 C23       39.0205    35.9676    14.2795 C.2        1 SUBUNIT  0
   24 C24       39.5123    34.8451    14.8862 C.2        1 SUBUNIT  0
   25 N25       39.0487    34.0618    15.9294 N.pl3      1 SUBUNIT  0
   26 C26       39.9129    33.0466    16.1601 C.2        1 SUBUNIT  0
   27 H27       42.2698    33.9709    17.0737 H          1 SUBUNIT  0
   28 H28       43.8337    33.7725    17.4579 H          1 SUBUNIT  0
   29 H29       43.5363    33.6574    15.1652 H          1 SUBUNIT  0
   30 H30       45.2454    33.1027    14.3093 H          1 SUBUNIT  0
   31 H31       46.7704    30.8168    14.6128 H          1 SUBUNIT  0
   32 H32       47.8293    31.8223    12.9896 H          1 SUBUNIT  0
   33 H33       48.2773    33.1585    13.9528 H          1 SUBUNIT  0
   34 H34       48.6919    32.1525    15.9742 H          1 SUBUNIT  0
   35 H35       47.4650    31.2351    16.7898 H          1 SUBUNIT  0
   36 H36       48.0526    34.7575    15.5968 H          1 SUBUNIT  0
   37 H37       47.3318    36.7170    16.8943 H          1 SUBUNIT  0
   38 H38       45.1739    36.5161    19.6123 H          1 SUBUNIT  0
   39 H39       45.4793    34.1150    19.7650 H          1 SUBUNIT  0
   40 H40       46.2075    32.1925    18.4811 H          1 SUBUNIT  0
   41 H41       42.3882    34.4813    13.1268 H          1 SUBUNIT  0
   42 H42       41.5654    36.5392    12.1143 H          1 SUBUNIT  0
   43 H43       39.3678    37.4858    12.8026 H          1 SUBUNIT  0
   44 H44       38.0668    36.3694    14.5837 H          1 SUBUNIT  0
   45 H45       38.2329    34.2360    16.4429 H          1 SUBUNIT  0
   46 H46       39.8048    32.3334    16.9597 H          1 SUBUNIT  0
   47 C47       42.3606    31.7642    13.5800 C.3        1 SUBUNIT  0
   48 C48       41.7432    30.6778    15.6481 C.3        1 SUBUNIT  0
   49 C49       42.8816    30.3308    13.5151 C.3        1 SUBUNIT  0
   50 C50       42.1737    29.5804    14.6469 C.3        1 SUBUNIT  0
   51 H51       42.7200    29.8801    12.5355 H          1 SUBUNIT  0
   52 H52       43.9577    30.3289    13.6860 H          1 SUBUNIT  0
   53 H53       43.0653    32.4489    13.1124 H          1 SUBUNIT  0
   54 H54       41.4289    31.8129    13.0165 H          1 SUBUNIT  0
   55 H55       42.2465    30.5239    16.5928 H          1 SUBUNIT  0
   56 H56       40.6798    30.5715    15.8456 H          1 SUBUNIT  0
   57 C57       40.9707    28.7566    14.1618 C.3        1 SUBUNIT  0
   58 C58       43.0436    28.4928    15.2998 C.3        1 SUBUNIT  0
   59 C59       40.7284    27.7005    15.2446 C.3        1 SUBUNIT  0
   60 C60       42.0677    27.5227    15.9696 C.3        1 SUBUNIT  0
   61 H61       39.9734    28.0530    15.9483 H          1 SUBUNIT  0
   62 H62       40.3625    26.7664    14.8175 H          1 SUBUNIT  0
   63 H63       41.2193    28.2544    13.2259 H          1 SUBUNIT  0
   64 H64       40.0851    29.3580    13.9751 H          1 SUBUNIT  0
   65 H65       43.6033    27.9596    14.5303 H          1 SUBUNIT  0
   66 H66       43.7737    28.8802    16.0068 H          1 SUBUNIT  0
   67 H67       41.9530    27.7758    17.0237 H          1 SUBUNIT  0
   68 H68       42.4306    26.4954    15.9197 H          1 SUBUNIT  0
@<TRIPOS>BOND
    1     1     2 1
    2     1    27 1
    3     1    28 1
    4     2     3 1
    5     2    17 1
    6     2    29 1
    7     3     4 2
    8     3     5 1
    9     5     6 1
   10     5    30 1
   11     6     7 1
   12     6     9 1
   13     6    31 1
   14     7     8 1
   15     7    32 1
   16     7    33 1
   17     9    10 1
   18     9    34 1
   19     9    35 1
   20    10    11 2
   21    10    16 1
   22    11    12 1
   23    11    36 1
   24    12    13 2
   25    12    37 1
   26    13    14 1
   27    13    15 1
   28    14    38 1
   29    15    16 2
   30    15    39 1
   31    16    40 1
   32    17    18 1
   33    17    47 1
   34    17    48 1
   35    18    19 1
   36    18    26 2
   37    19    20 2
   38    19    24 1
   39    20    21 1
   40    20    41 1
   41    21    22 2
   42    21    42 1
   43    22    23 1
   44    22    43 1
   45    23    24 2
   46    23    44 1
   47    24    25 1
   48    25    26 1
   49    25    45 1
   50    26    46 1
   51    47    49 1
   52    47    53 1
   53    47    54 1
   54    48    50 1
   55    48    55 1
   56    48    56 1
   57    49    50 1
   58    49    51 1
   59    49    52 1
   60    50    57 1
   61    50    58 1
   62    57    59 1
   63    57    63 1
   64    57    64 1
   65    58    60 1
   66    58    65 1
   67    58    66 1
   68    59    60 1
   69    59    61 1
   70    59    62 1
   71    60    67 1
   72    60    68 1
@<TRIPOS>SUBSTRUCTURE
1   ****   1
@<SCITEGIC>MOL_PROPERTY
TopHits
SciTegic.value.StringValue
10

@<SCITEGIC>MOL_PROPERTY
-CDOCKER_ENERGY
SciTegic.value.StringValue
-3.03563273

@<SCITEGIC>MOL_PROPERTY
-CDOCKER_INTERACTION_ENERGY
SciTegic.value.StringValue
46.354578

@<SCITEGIC>MOL_PROPERTY
POSE_NUMBER
SciTegic.value.StringValue
7

@<SCITEGIC>MOL_PROPERTY
FRAGMENTS
SciTegic.value.StringValue
C37 C37

@<SCITEGIC>MOL_PROPERTY
MW
SciTegic.value.StringValue
460.59

@<SCITEGIC>MOL_PROPERTY
GENERATION
SciTegic.value.StringValue
2

@<SCITEGIC>MOL_PROPERTY
FAMILY
SciTegic.value.StringValue
1

@<SCITEGIC>MOL_PROPERTY
LUDI3
SciTegic.value.StringValue
822

@<SCITEGIC>ATOM_PROPERTY
Formal Charge
SciTegic.value.StringValue
1 0
2 0
3 0
4 0
5 0
6 0
7 0
8 -1
9 0
10 0
11 0
12 0
13 0
14 0
15 0
16 0
17 0
18 0
19 0
20 0
21 0
22 0
23 0
24 0
25 0
26 0
27 0
28 0
29 0
30 0
31 0
32 0
33 0
34 0
35 0
36 0
37 0
38 0
39 0
40 0
41 0
42 0
43 0
44 0
45 0
46 0
47 0
48 0
49 0
50 0
51 0
52 0
53 0
54 0
55 0
56 0
57 0
58 0
59 0
60 0
61 0
62 0
63 0
64 0
65 0
66 0
67 0
68 0

@<SCITEGIC>ATOM_PROPERTY
pdb_tempFactor
SciTegic.value.DoubleValue
1 0
2 0
3 0
4 0
5 0
6 0
7 0
8 0
9 0
10 0
11 0
12 0
13 0
14 0
15 0
16 0
17 0
18 0
19 0
20 0
21 0
22 0
23 0
24 0
25 0
26 0
27 0
28 0
29 0
30 0
31 0
32 0
33 0
34 0
35 0
36 0
37 0
38 0
39 0
40 0
41 0
42 0
43 0
44 0
45 0
46 0
47 0
48 0
49 0
50 0
51 0
52 0
53 0
54 0
55 0
56 0
57 0
58 0
59 0
60 0
61 0
62 0
63 0
64 0
65 0
66 0
67 0
68 0

@<SCITEGIC>ATOM_PROPERTY
pdb_occupancy
SciTegic.value.DoubleValue
1 1
2 1
3 1
4 1
5 1
6 1
7 1
8 1
9 1
10 1
11 1
12 1
13 1
14 1
15 1
16 1
17 1
18 1
19 1
20 1
21 1
22 1
23 1
24 1
25 1
26 1
27 1
28 1
29 1
30 1
31 1
32 1
33 1
34 1
35 1
36 1
37 1
38 1
39 1
40 1
41 1
42 1
43 1
44 1
45 1
46 1
47 1
48 1
49 1
50 1
51 1
52 1
53 1
54 1
55 1
56 1
57 1
58 1
59 1
60 1
61 1
62 1
63 1
64 1
65 1
66 1
67 1
68 1

@<TRIPOS>MOLECULE
Evo_2
68  72  1  0  0
SMALL
FORMAL_CHARGES
@<TRIPOS>ATOM
    1 N1        44.5865    33.4029    14.1309 N.3        1 SUBUNIT  0
    2 C2        44.5061    31.9782    14.4230 C.3        1 SUBUNIT  0
    3 C3        44.7278    31.7798    15.9398 C.2        1 SUBUNIT  0
    4 O4        44.0847    32.4248    16.7569 O.2        1 SUBUNIT  0
    5 N5        45.6929    30.8835    16.2505 N.am       1 SUBUNIT  0
    6 C6        46.1015    30.6396    17.6377 C.3        1 SUBUNIT  0
    7 C7        46.1654    29.1186    17.9318 C.3        1 SUBUNIT  0
    8 O8        45.5373    28.7364    18.9145 O.2        1 SUBUNIT  -1
    9 C9        47.4482    31.3332    17.9222 C.3        1 SUBUNIT  0
   10 C10       47.3710    32.8336    17.7880 C.2        1 SUBUNIT  0
   11 C11       46.5932    33.5828    18.6674 C.2        1 SUBUNIT  0
   12 C12       46.5203    34.9661    18.5572 C.2        1 SUBUNIT  0
   13 C13       47.2383    35.6212    17.5587 C.2        1 SUBUNIT  0
   14 O14       47.2099    36.9979    17.4144 O.3        1 SUBUNIT  0
   15 C15       48.0161    34.8799    16.6792 C.2        1 SUBUNIT  0
   16 C16       48.0790    33.4967    16.7907 C.2        1 SUBUNIT  0
   17 C17       43.1811    31.3313    13.9310 C.3        1 SUBUNIT  0
   18 C18       41.9822    32.0049    14.6170 C.2        1 SUBUNIT  0
   19 C19       41.3869    33.3097    14.3644 C.2        1 SUBUNIT  0
   20 C20       41.6369    34.3264    13.4732 C.2        1 SUBUNIT  0
   21 C21       40.8722    35.4934    13.4862 C.2        1 SUBUNIT  0
   22 C22       39.8420    35.6360    14.4122 C.2        1 SUBUNIT  0
   23 C23       39.5824    34.6088    15.3157 C.2        1 SUBUNIT  0
   24 C24       40.3374    33.4705    15.3020 C.2        1 SUBUNIT  0
   25 N25       40.2935    32.3304    16.0779 N.pl3      1 SUBUNIT  0
   26 C26       41.2347    31.4566    15.6663 C.2        1 SUBUNIT  0
   27 H27       45.4513    33.7731    14.5100 H          1 SUBUNIT  0
   28 H28       43.8492    33.8784    14.6391 H          1 SUBUNIT  0
   29 H29       45.3409    31.5161    13.8957 H          1 SUBUNIT  0
   30 H30       46.1543    30.3965    15.5113 H          1 SUBUNIT  0
   31 H31       45.3452    31.0630    18.2977 H          1 SUBUNIT  0
   32 H32       47.2235    28.8745    17.9884 H          1 SUBUNIT  0
   33 H33       45.8484    28.6272    17.0154 H          1 SUBUNIT  0
   34 H34       48.2189    30.9416    17.2574 H          1 SUBUNIT  0
   35 H35       47.7747    31.1057    18.9379 H          1 SUBUNIT  0
   36 H36       46.0293    33.0866    19.4448 H          1 SUBUNIT  0
   37 H37       45.8972    35.4938    19.2666 H          1 SUBUNIT  0
   38 H38       46.5542    37.3933    17.9725 H          1 SUBUNIT  0
   39 H39       48.5771    35.3863    15.9063 H          1 SUBUNIT  0
   40 H40       48.6885    32.9358    16.0982 H          1 SUBUNIT  0
   41 H41       42.4287    34.2469    12.7496 H          1 SUBUNIT  0
   42 H42       41.0818    36.2895    12.7866 H          1 SUBUNIT  0
   43 H43       39.2508    36.5392    14.4385 H          1 SUBUNIT  0
   44 H44       38.7829    34.7025    16.0349 H          1 SUBUNIT  0
   45 H45       39.6528    32.1872    16.8062 H          1 SUBUNIT  0
   46 H46       41.3684    30.4855    16.1142 H          1 SUBUNIT  0
   47 C47       42.9949    31.3596    12.4042 C.3        1 SUBUNIT  0
   48 C48       43.1829    29.8021    14.1666 C.3        1 SUBUNIT  0
   49 C49       41.9456    30.2838    12.1229 C.3        1 SUBUNIT  0
   50 C50       42.2290    29.1527    13.1336 C.3        1 SUBUNIT  0
   51 H51       40.9577    30.7092    12.2912 H          1 SUBUNIT  0
   52 H52       41.9650    29.9478    11.0854 H          1 SUBUNIT  0
   53 H53       43.9290    31.0796    11.9163 H          1 SUBUNIT  0
   54 H54       42.7060    32.3195    11.9890 H          1 SUBUNIT  0
   55 H55       44.1942    29.4462    13.9669 H          1 SUBUNIT  0
   56 H56       42.9929    29.4972    15.1939 H          1 SUBUNIT  0
   57 C57       40.9326    28.5797    13.7652 C.3        1 SUBUNIT  0
   58 C58       42.8810    27.9425    12.4327 C.3        1 SUBUNIT  0
   59 C59       40.8847    27.0909    13.4184 C.3        1 SUBUNIT  0
   60 C60       41.7466    26.9588    12.1717 C.3        1 SUBUNIT  0
   61 H61       41.3287    26.5129    14.2291 H          1 SUBUNIT  0
   62 H62       39.8712    26.7218    13.2748 H          1 SUBUNIT  0
   63 H63       40.0491    29.0671    13.3567 H          1 SUBUNIT  0
   64 H64       40.8884    28.7127    14.8450 H          1 SUBUNIT  0
   65 H65       43.4182    28.2123    11.5231 H          1 SUBUNIT  0
   66 H66       43.5996    27.4656    13.0999 H          1 SUBUNIT  0
   67 H67       42.0975    25.9399    12.0092 H          1 SUBUNIT  0
   68 H68       41.1807    27.2664    11.2920 H          1 SUBUNIT  0
@<TRIPOS>BOND
    1     1     2 1
    2     1    27 1
    3     1    28 1
    4     2     3 1
    5     2    17 1
    6     2    29 1
    7     3     4 2
    8     3     5 1
    9     5     6 1
   10     5    30 1
   11     6     7 1
   12     6     9 1
   13     6    31 1
   14     7     8 1
   15     7    32 1
   16     7    33 1
   17     9    10 1
   18     9    34 1
   19     9    35 1
   20    10    11 2
   21    10    16 1
   22    11    12 1
   23    11    36 1
   24    12    13 2
   25    12    37 1
   26    13    14 1
   27    13    15 1
   28    14    38 1
   29    15    16 2
   30    15    39 1
   31    16    40 1
   32    17    18 1
   33    17    47 1
   34    17    48 1
   35    18    19 1
   36    18    26 2
   37    19    20 2
   38    19    24 1
   39    20    21 1
   40    20    41 1
   41    21    22 2
   42    21    42 1
   43    22    23 1
   44    22    43 1
   45    23    24 2
   46    23    44 1
   47    24    25 1
   48    25    26 1
   49    25    45 1
   50    26    46 1
   51    47    49 1
   52    47    53 1
   53    47    54 1
   54    48    50 1
   55    48    55 1
   56    48    56 1
   57    49    50 1
   58    49    51 1
   59    49    52 1
   60    50    57 1
   61    50    58 1
   62    57    59 1
   63    57    63 1
   64    57    64 1
   65    58    60 1
   66    58    65 1
   67    58    66 1
   68    59    60 1
   69    59    61 1
   70    59    62 1
   71    60    67 1
   72    60    68 1
@<TRIPOS>SUBSTRUCTURE
1   ****   1
@<SCITEGIC>MOL_PROPERTY
TopHits
SciTegic.value.StringValue
10

@<SCITEGIC>MOL_PROPERTY
-CDOCKER_ENERGY
SciTegic.value.StringValue
-3.32867478

@<SCITEGIC>MOL_PROPERTY
-CDOCKER_INTERACTION_ENERGY
SciTegic.value.StringValue
48.8834294

@<SCITEGIC>MOL_PROPERTY
POSE_NUMBER
SciTegic.value.StringValue
8

@<SCITEGIC>MOL_PROPERTY
FRAGMENTS
SciTegic.value.StringValue
C37 C37

@<SCITEGIC>MOL_PROPERTY
MW
SciTegic.value.StringValue
460.59

@<SCITEGIC>MOL_PROPERTY
GENERATION
SciTegic.value.StringValue
2

@<SCITEGIC>MOL_PROPERTY
FAMILY
SciTegic.value.StringValue
1

@<SCITEGIC>MOL_PROPERTY
LUDI3
SciTegic.value.StringValue
822

@<SCITEGIC>ATOM_PROPERTY
Formal Charge
SciTegic.value.StringValue
1 0
2 0
3 0
4 0
5 0
6 0
7 0
8 -1
9 0
10 0
11 0
12 0
13 0
14 0
15 0
16 0
17 0
18 0
19 0
20 0
21 0
22 0
23 0
24 0
25 0
26 0
27 0
28 0
29 0
30 0
31 0
32 0
33 0
34 0
35 0
36 0
37 0
38 0
39 0
40 0
41 0
42 0
43 0
44 0
45 0
46 0
47 0
48 0
49 0
50 0
51 0
52 0
53 0
54 0
55 0
56 0
57 0
58 0
59 0
60 0
61 0
62 0
63 0
64 0
65 0
66 0
67 0
68 0

@<SCITEGIC>ATOM_PROPERTY
pdb_tempFactor
SciTegic.value.DoubleValue
1 0
2 0
3 0
4 0
5 0
6 0
7 0
8 0
9 0
10 0
11 0
12 0
13 0
14 0
15 0
16 0
17 0
18 0
19 0
20 0
21 0
22 0
23 0
24 0
25 0
26 0
27 0
28 0
29 0
30 0
31 0
32 0
33 0
34 0
35 0
36 0
37 0
38 0
39 0
40 0
41 0
42 0
43 0
44 0
45 0
46 0
47 0
48 0
49 0
50 0
51 0
52 0
53 0
54 0
55 0
56 0
57 0
58 0
59 0
60 0
61 0
62 0
63 0
64 0
65 0
66 0
67 0
68 0

@<SCITEGIC>ATOM_PROPERTY
pdb_occupancy
SciTegic.value.DoubleValue
1 1
2 1
3 1
4 1
5 1
6 1
7 1
8 1
9 1
10 1
11 1
12 1
13 1
14 1
15 1
16 1
17 1
18 1
19 1
20 1
21 1
22 1
23 1
24 1
25 1
26 1
27 1
28 1
29 1
30 1
31 1
32 1
33 1
34 1
35 1
36 1
37 1
38 1
39 1
40 1
41 1
42 1
43 1
44 1
45 1
46 1
47 1
48 1
49 1
50 1
51 1
52 1
53 1
54 1
55 1
56 1
57 1
58 1
59 1
60 1
61 1
62 1
63 1
64 1
65 1
66 1
67 1
68 1

@<TRIPOS>MOLECULE
Evo_2
68  72  1  0  0
SMALL
FORMAL_CHARGES
@<TRIPOS>ATOM
    1 N1        44.5324    29.8438    14.6605 N.3        1 SUBUNIT  0
    2 C2        44.3315    31.2588    14.9385 C.3        1 SUBUNIT  0
    3 C3        45.4750    32.0651    14.2975 C.2        1 SUBUNIT  0
    4 O4        45.3516    32.6107    13.2107 O.2        1 SUBUNIT  0
    5 N5        46.5910    32.0816    15.0603 N.am       1 SUBUNIT  0
    6 C6        47.8383    32.7183    14.6429 C.3        1 SUBUNIT  0
    7 C7        48.3637    32.0768    13.3443 C.3        1 SUBUNIT  0
    8 O8        48.2099    30.8639    13.2518 O.2        1 SUBUNIT  -1
    9 C9        47.7157    34.2535    14.5514 C.3        1 SUBUNIT  0
   10 C10       47.3189    34.8587    15.8709 C.2        1 SUBUNIT  0
   11 C11       45.9948    35.1989    16.1314 C.2        1 SUBUNIT  0
   12 C12       45.6271    35.7285    17.3627 C.2        1 SUBUNIT  0
   13 C13       46.5939    35.9317    18.3449 C.2        1 SUBUNIT  0
   14 O14       46.2825    36.4575    19.5832 O.3        1 SUBUNIT  0
   15 C15       47.9173    35.6109    18.0830 C.2        1 SUBUNIT  0
   16 C16       48.2766    35.0749    16.8558 C.2        1 SUBUNIT  0
   17 C17       42.9097    31.8140    14.6079 C.3        1 SUBUNIT  0
   18 C18       42.5089    31.5845    13.1389 C.2        1 SUBUNIT  0
   19 C19       42.2741    30.3316    12.4326 C.2        1 SUBUNIT  0
   20 C20       42.3000    29.0081    12.7972 C.2        1 SUBUNIT  0
   21 C21       42.0689    28.0032    11.8552 C.2        1 SUBUNIT  0
   22 C22       41.8002    28.3413    10.5303 C.2        1 SUBUNIT  0
   23 C23       41.7345    29.6821    10.1611 C.2        1 SUBUNIT  0
   24 C24       41.9621    30.6614    11.0894 C.2        1 SUBUNIT  0
   25 N25       41.9481    32.0383    10.9969 N.pl3      1 SUBUNIT  0
   26 C26       42.2842    32.5849    12.1846 C.2        1 SUBUNIT  0
   27 H27       45.4704    29.5793    14.9397 H          1 SUBUNIT  0
   28 H28       44.5105    29.7027    13.6586 H          1 SUBUNIT  0
   29 H29       44.4666    31.3555    16.0172 H          1 SUBUNIT  0
   30 H30       46.5904    31.5785    15.9228 H          1 SUBUNIT  0
   31 H31       48.5497    32.4672    15.4293 H          1 SUBUNIT  0
   32 H32       49.4046    32.3850    13.2856 H          1 SUBUNIT  0
   33 H33       47.8815    32.6304    12.5431 H          1 SUBUNIT  0
   34 H34       47.0025    34.5501    13.7851 H          1 SUBUNIT  0
   35 H35       48.6725    34.6843    14.2538 H          1 SUBUNIT  0
   36 H36       45.2440    35.0461    15.3703 H          1 SUBUNIT  0
   37 H37       44.5879    35.9783    17.5242 H          1 SUBUNIT  0
   38 H38       45.3612    36.3467    19.7896 H          1 SUBUNIT  0
   39 H39       48.6701    35.7760    18.8398 H          1 SUBUNIT  0
   40 H40       49.3095    34.8208    16.6696 H          1 SUBUNIT  0
   41 H41       42.5010    28.7266    13.8191 H          1 SUBUNIT  0
   42 H42       42.0948    26.9649    12.1522 H          1 SUBUNIT  0
   43 H43       41.6193    27.5680     9.7976 H          1 SUBUNIT  0
   44 H44       41.5011    29.9551     9.1420 H          1 SUBUNIT  0
   45 H45       41.7480    32.5417    10.1820 H          1 SUBUNIT  0
   46 H46       42.3600    33.6497    12.3347 H          1 SUBUNIT  0
   47 C47       41.8388    31.1819    15.5071 C.3        1 SUBUNIT  0
   48 C48       42.8157    33.3133    15.0046 C.3        1 SUBUNIT  0
   49 C49       40.7463    32.2381    15.7008 C.3        1 SUBUNIT  0
   50 C50       41.3918    33.6187    15.5136 C.3        1 SUBUNIT  0
   51 H51       39.9902    32.0922    14.9357 H          1 SUBUNIT  0
   52 H52       40.2383    32.1400    16.6589 H          1 SUBUNIT  0
   53 H53       42.2937    30.9308    16.4592 H          1 SUBUNIT  0
   54 H54       41.4254    30.2517    15.1217 H          1 SUBUNIT  0
   55 H55       43.5053    33.4703    15.8345 H          1 SUBUNIT  0
   56 H56       43.1550    34.0170    14.2495 H          1 SUBUNIT  0
   57 C57       40.5729    34.5347    14.5858 C.3        1 SUBUNIT  0
   58 C58       41.4370    34.4661    16.7938 C.3        1 SUBUNIT  0
   59 C59       40.9830    35.9721    14.9214 C.3        1 SUBUNIT  0
   60 C60       41.5981    35.9154    16.3233 C.3        1 SUBUNIT  0
   61 H61       41.7163    36.3403    14.2036 H          1 SUBUNIT  0
   62 H62       40.1253    36.6450    14.8868 H          1 SUBUNIT  0
   63 H63       39.5151    34.4213    14.8279 H          1 SUBUNIT  0
   64 H64       40.6728    34.3079    13.5277 H          1 SUBUNIT  0
   65 H65       40.4924    34.3721    17.3316 H          1 SUBUNIT  0
   66 H66       42.2324    34.1677    17.4753 H          1 SUBUNIT  0
   67 H67       42.6539    36.1784    16.2672 H          1 SUBUNIT  0
   68 H68       41.1296    36.6199    17.0109 H          1 SUBUNIT  0
@<TRIPOS>BOND
    1     1     2 1
    2     1    27 1
    3     1    28 1
    4     2     3 1
    5     2    17 1
    6     2    29 1
    7     3     4 2
    8     3     5 1
    9     5     6 1
   10     5    30 1
   11     6     7 1
   12     6     9 1
   13     6    31 1
   14     7     8 1
   15     7    32 1
   16     7    33 1
   17     9    10 1
   18     9    34 1
   19     9    35 1
   20    10    11 2
   21    10    16 1
   22    11    12 1
   23    11    36 1
   24    12    13 2
   25    12    37 1
   26    13    14 1
   27    13    15 1
   28    14    38 1
   29    15    16 2
   30    15    39 1
   31    16    40 1
   32    17    18 1
   33    17    47 1
   34    17    48 1
   35    18    19 1
   36    18    26 2
   37    19    20 2
   38    19    24 1
   39    20    21 1
   40    20    41 1
   41    21    22 2
   42    21    42 1
   43    22    23 1
   44    22    43 1
   45    23    24 2
   46    23    44 1
   47    24    25 1
   48    25    26 1
   49    25    45 1
   50    26    46 1
   51    47    49 1
   52    47    53 1
   53    47    54 1
   54    48    50 1
   55    48    55 1
   56    48    56 1
   57    49    50 1
   58    49    51 1
   59    49    52 1
   60    50    57 1
   61    50    58 1
   62    57    59 1
   63    57    63 1
   64    57    64 1
   65    58    60 1
   66    58    65 1
   67    58    66 1
   68    59    60 1
   69    59    61 1
   70    59    62 1
   71    60    67 1
   72    60    68 1
@<TRIPOS>SUBSTRUCTURE
1   ****   1
@<SCITEGIC>MOL_PROPERTY
TopHits
SciTegic.value.StringValue
10

@<SCITEGIC>MOL_PROPERTY
-CDOCKER_ENERGY
SciTegic.value.StringValue
-3.75789246

@<SCITEGIC>MOL_PROPERTY
-CDOCKER_INTERACTION_ENERGY
SciTegic.value.StringValue
46.7815574

@<SCITEGIC>MOL_PROPERTY
POSE_NUMBER
SciTegic.value.StringValue
9

@<SCITEGIC>MOL_PROPERTY
FRAGMENTS
SciTegic.value.StringValue
C37 C37

@<SCITEGIC>MOL_PROPERTY
MW
SciTegic.value.StringValue
460.59

@<SCITEGIC>MOL_PROPERTY
GENERATION
SciTegic.value.StringValue
2

@<SCITEGIC>MOL_PROPERTY
FAMILY
SciTegic.value.StringValue
1

@<SCITEGIC>MOL_PROPERTY
LUDI3
SciTegic.value.StringValue
822

@<SCITEGIC>ATOM_PROPERTY
Formal Charge
SciTegic.value.StringValue
1 0
2 0
3 0
4 0
5 0
6 0
7 0
8 -1
9 0
10 0
11 0
12 0
13 0
14 0
15 0
16 0
17 0
18 0
19 0
20 0
21 0
22 0
23 0
24 0
25 0
26 0
27 0
28 0
29 0
30 0
31 0
32 0
33 0
34 0
35 0
36 0
37 0
38 0
39 0
40 0
41 0
42 0
43 0
44 0
45 0
46 0
47 0
48 0
49 0
50 0
51 0
52 0
53 0
54 0
55 0
56 0
57 0
58 0
59 0
60 0
61 0
62 0
63 0
64 0
65 0
66 0
67 0
68 0

@<SCITEGIC>ATOM_PROPERTY
pdb_tempFactor
SciTegic.value.DoubleValue
1 0
2 0
3 0
4 0
5 0
6 0
7 0
8 0
9 0
10 0
11 0
12 0
13 0
14 0
15 0
16 0
17 0
18 0
19 0
20 0
21 0
22 0
23 0
24 0
25 0
26 0
27 0
28 0
29 0
30 0
31 0
32 0
33 0
34 0
35 0
36 0
37 0
38 0
39 0
40 0
41 0
42 0
43 0
44 0
45 0
46 0
47 0
48 0
49 0
50 0
51 0
52 0
53 0
54 0
55 0
56 0
57 0
58 0
59 0
60 0
61 0
62 0
63 0
64 0
65 0
66 0
67 0
68 0

@<SCITEGIC>ATOM_PROPERTY
pdb_occupancy
SciTegic.value.DoubleValue
1 1
2 1
3 1
4 1
5 1
6 1
7 1
8 1
9 1
10 1
11 1
12 1
13 1
14 1
15 1
16 1
17 1
18 1
19 1
20 1
21 1
22 1
23 1
24 1
25 1
26 1
27 1
28 1
29 1
30 1
31 1
32 1
33 1
34 1
35 1
36 1
37 1
38 1
39 1
40 1
41 1
42 1
43 1
44 1
45 1
46 1
47 1
48 1
49 1
50 1
51 1
52 1
53 1
54 1
55 1
56 1
57 1
58 1
59 1
60 1
61 1
62 1
63 1
64 1
65 1
66 1
67 1
68 1

@<TRIPOS>MOLECULE
Evo_2
68  72  1  0  0
SMALL
FORMAL_CHARGES
@<TRIPOS>ATOM
    1 N1        43.6054    29.8491    16.1278 N.3        1 SUBUNIT  0
    2 C2        43.5068    31.2802    15.8479 C.3        1 SUBUNIT  0
    3 C3        44.9181    31.8092    15.5313 C.2        1 SUBUNIT  0
    4 O4        45.7924    31.0773    15.0821 O.2        1 SUBUNIT  0
    5 N5        45.0650    33.0904    15.9213 N.am       1 SUBUNIT  0
    6 C6        46.3196    33.8220    15.9923 C.3        1 SUBUNIT  0
    7 C7        46.6304    34.3872    14.5919 C.3        1 SUBUNIT  0
    8 O8        46.1394    33.7635    13.6570 O.2        1 SUBUNIT  -1
    9 C9        46.1013    34.8997    17.0792 C.3        1 SUBUNIT  0
   10 C10       47.2896    35.7434    17.4822 C.2        1 SUBUNIT  0
   11 C11       48.6076    35.3784    17.2122 C.2        1 SUBUNIT  0
   12 C12       49.6625    36.1759    17.6396 C.2        1 SUBUNIT  0
   13 C13       49.4210    37.3359    18.3598 C.2        1 SUBUNIT  0
   14 O14       50.4929    38.1020    18.7803 O.3        1 SUBUNIT  0
   15 C15       48.1109    37.7055    18.6424 C.2        1 SUBUNIT  0
   16 C16       47.0583    36.9104    18.2063 C.2        1 SUBUNIT  0
   17 C17       42.3825    31.5956    14.8208 C.3        1 SUBUNIT  0
   18 C18       42.5817    30.7283    13.5686 C.2        1 SUBUNIT  0
   19 C19       42.1061    29.3830    13.2989 C.2        1 SUBUNIT  0
   20 C20       41.3943    28.4662    14.0313 C.2        1 SUBUNIT  0
   21 C21       41.0501    27.2318    13.4813 C.2        1 SUBUNIT  0
   22 C22       41.4402    26.9191    12.1813 C.2        1 SUBUNIT  0
   23 C23       42.1781    27.8410    11.4390 C.2        1 SUBUNIT  0
   24 C24       42.5123    29.0528    11.9820 C.2        1 SUBUNIT  0
   25 N25       43.2284    30.1311    11.4906 N.pl3      1 SUBUNIT  0
   26 C26       43.2906    31.1077    12.4249 C.2        1 SUBUNIT  0
   27 H27       43.7473    29.3645    15.2505 H          1 SUBUNIT  0
   28 H28       44.4589    29.6868    16.6464 H          1 SUBUNIT  0
   29 H29       43.2373    31.7517    16.7875 H          1 SUBUNIT  0
   30 H30       44.2342    33.5970    16.1352 H          1 SUBUNIT  0
   31 H31       47.0931    33.1098    16.2847 H          1 SUBUNIT  0
   32 H32       47.7140    34.4377    14.5431 H          1 SUBUNIT  0
   33 H33       46.3225    35.4301    14.6191 H          1 SUBUNIT  0
   34 H34       45.7402    34.4072    17.9834 H          1 SUBUNIT  0
   35 H35       45.2974    35.5694    16.7704 H          1 SUBUNIT  0
   36 H36       48.8361    34.4722    16.6738 H          1 SUBUNIT  0
   37 H37       50.6788    35.8891    17.4175 H          1 SUBUNIT  0
   38 H38       50.2810    38.5682    19.5778 H          1 SUBUNIT  0
   39 H39       47.8842    38.6094    19.1906 H          1 SUBUNIT  0
   40 H40       46.0444    37.2041    18.4444 H          1 SUBUNIT  0
   41 H41       41.0926    28.6908    15.0421 H          1 SUBUNIT  0
   42 H42       40.4774    26.5217    14.0619 H          1 SUBUNIT  0
   43 H43       41.1718    25.9645    11.7516 H          1 SUBUNIT  0
   44 H44       42.4857    27.5967    10.4340 H          1 SUBUNIT  0
   45 H45       43.6392    30.1831    10.6032 H          1 SUBUNIT  0
   46 H46       43.8073    32.0429    12.3036 H          1 SUBUNIT  0
   47 C47       41.0032    31.3186    15.4576 C.3        1 SUBUNIT  0
   48 C48       42.2577    33.0881    14.4215 C.3        1 SUBUNIT  0
   49 C49       40.3659    32.6483    15.8805 C.3        1 SUBUNIT  0
   50 C50       41.2751    33.7759    15.3902 C.3        1 SUBUNIT  0
   51 H51       39.3839    32.7499    15.4230 H          1 SUBUNIT  0
   52 H52       40.1998    32.6948    16.9567 H          1 SUBUNIT  0
   53 H53       41.0626    30.6191    16.2891 H          1 SUBUNIT  0
   54 H54       40.3404    30.8568    14.7377 H          1 SUBUNIT  0
   55 H55       43.2038    33.6149    14.3358 H          1 SUBUNIT  0
   56 H56       41.8134    33.1402    13.4273 H          1 SUBUNIT  0
   57 C57       40.5056    34.9189    14.7094 C.3        1 SUBUNIT  0
   58 C58       41.9581    34.5211    16.5443 C.3        1 SUBUNIT  0
   59 C59       41.4031    36.1551    14.8201 C.3        1 SUBUNIT  0
   60 C60       42.3962    35.8613    15.9516 C.3        1 SUBUNIT  0
   61 H61       41.9414    36.3225    13.8865 H          1 SUBUNIT  0
   62 H62       40.8113    37.0486    15.0244 H          1 SUBUNIT  0
   63 H63       39.5822    35.1109    15.2579 H          1 SUBUNIT  0
   64 H64       40.2227    34.6991    13.6805 H          1 SUBUNIT  0
   65 H65       41.2209    34.7246    17.3229 H          1 SUBUNIT  0
   66 H66       42.7633    33.9716    17.0250 H          1 SUBUNIT  0
   67 H67       43.4023    35.7770    15.5397 H          1 SUBUNIT  0
   68 H68       42.4108    36.6524    16.7033 H          1 SUBUNIT  0
@<TRIPOS>BOND
    1     1     2 1
    2     1    27 1
    3     1    28 1
    4     2     3 1
    5     2    17 1
    6     2    29 1
    7     3     4 2
    8     3     5 1
    9     5     6 1
   10     5    30 1
   11     6     7 1
   12     6     9 1
   13     6    31 1
   14     7     8 1
   15     7    32 1
   16     7    33 1
   17     9    10 1
   18     9    34 1
   19     9    35 1
   20    10    11 2
   21    10    16 1
   22    11    12 1
   23    11    36 1
   24    12    13 2
   25    12    37 1
   26    13    14 1
   27    13    15 1
   28    14    38 1
   29    15    16 2
   30    15    39 1
   31    16    40 1
   32    17    18 1
   33    17    47 1
   34    17    48 1
   35    18    19 1
   36    18    26 2
   37    19    20 2
   38    19    24 1
   39    20    21 1
   40    20    41 1
   41    21    22 2
   42    21    42 1
   43    22    23 1
   44    22    43 1
   45    23    24 2
   46    23    44 1
   47    24    25 1
   48    25    26 1
   49    25    45 1
   50    26    46 1
   51    47    49 1
   52    47    53 1
   53    47    54 1
   54    48    50 1
   55    48    55 1
   56    48    56 1
   57    49    50 1
   58    49    51 1
   59    49    52 1
   60    50    57 1
   61    50    58 1
   62    57    59 1
   63    57    63 1
   64    57    64 1
   65    58    60 1
   66    58    65 1
   67    58    66 1
   68    59    60 1
   69    59    61 1
   70    59    62 1
   71    60    67 1
   72    60    68 1
@<TRIPOS>SUBSTRUCTURE
1   ****   1
@<SCITEGIC>MOL_PROPERTY
TopHits
SciTegic.value.StringValue
10

@<SCITEGIC>MOL_PROPERTY
-CDOCKER_ENERGY
SciTegic.value.StringValue
-5.57762021

@<SCITEGIC>MOL_PROPERTY
-CDOCKER_INTERACTION_ENERGY
SciTegic.value.StringValue
50.304054

@<SCITEGIC>MOL_PROPERTY
POSE_NUMBER
SciTegic.value.StringValue
10

@<SCITEGIC>MOL_PROPERTY
FRAGMENTS
SciTegic.value.StringValue
C37 C37

@<SCITEGIC>MOL_PROPERTY
MW
SciTegic.value.StringValue
460.59

@<SCITEGIC>MOL_PROPERTY
GENERATION
SciTegic.value.StringValue
2

@<SCITEGIC>MOL_PROPERTY
FAMILY
SciTegic.value.StringValue
1

@<SCITEGIC>MOL_PROPERTY
LUDI3
SciTegic.value.StringValue
822

@<SCITEGIC>ATOM_PROPERTY
Formal Charge
SciTegic.value.StringValue
1 0
2 0
3 0
4 0
5 0
6 0
7 0
8 -1
9 0
10 0
11 0
12 0
13 0
14 0
15 0
16 0
17 0
18 0
19 0
20 0
21 0
22 0
23 0
24 0
25 0
26 0
27 0
28 0
29 0
30 0
31 0
32 0
33 0
34 0
35 0
36 0
37 0
38 0
39 0
40 0
41 0
42 0
43 0
44 0
45 0
46 0
47 0
48 0
49 0
50 0
51 0
52 0
53 0
54 0
55 0
56 0
57 0
58 0
59 0
60 0
61 0
62 0
63 0
64 0
65 0
66 0
67 0
68 0

@<SCITEGIC>ATOM_PROPERTY
pdb_tempFactor
SciTegic.value.DoubleValue
1 0
2 0
3 0
4 0
5 0
6 0
7 0
8 0
9 0
10 0
11 0
12 0
13 0
14 0
15 0
16 0
17 0
18 0
19 0
20 0
21 0
22 0
23 0
24 0
25 0
26 0
27 0
28 0
29 0
30 0
31 0
32 0
33 0
34 0
35 0
36 0
37 0
38 0
39 0
40 0
41 0
42 0
43 0
44 0
45 0
46 0
47 0
48 0
49 0
50 0
51 0
52 0
53 0
54 0
55 0
56 0
57 0
58 0
59 0
60 0
61 0
62 0
63 0
64 0
65 0
66 0
67 0
68 0

@<SCITEGIC>ATOM_PROPERTY
pdb_occupancy
SciTegic.value.DoubleValue
1 1
2 1
3 1
4 1
5 1
6 1
7 1
8 1
9 1
10 1
11 1
12 1
13 1
14 1
15 1
16 1
17 1
18 1
19 1
20 1
21 1
22 1
23 1
24 1
25 1
26 1
27 1
28 1
29 1
30 1
31 1
32 1
33 1
34 1
35 1
36 1
37 1
38 1
39 1
40 1
41 1
42 1
43 1
44 1
45 1
46 1
47 1
48 1
49 1
50 1
51 1
52 1
53 1
54 1
55 1
56 1
57 1
58 1
59 1
60 1
61 1
62 1
63 1
64 1
65 1
66 1
67 1
68 1

@<TRIPOS>MOLECULE
Evo_3
62  66  1  0  0
SMALL
FORMAL_CHARGES
@<TRIPOS>ATOM
    1 N1        45.5966    35.3233    15.6361 N.3        1 SUBUNIT  0
    2 C2        44.9337    34.1780    16.2614 C.3        1 SUBUNIT  0
    3 C3        43.8954    33.5462    15.3123 C.2        1 SUBUNIT  0
    4 O4        43.9668    33.6827    14.0949 O.2        1 SUBUNIT  0
    5 N5        42.9110    32.9002    15.9706 N.am       1 SUBUNIT  0
    6 C6        41.6871    32.4314    15.3343 C.3        1 SUBUNIT  0
    7 C7        41.6059    30.8932    15.4918 C.3        1 SUBUNIT  0
    8 O8        42.0753    30.4175    16.5233 O.2        1 SUBUNIT  -1
    9 C9        40.5024    33.1916    15.9897 C.3        1 SUBUNIT  0
   10 C10       39.9775    34.3577    15.1771 C.2        1 SUBUNIT  0
   11 C11       40.8115    35.1553    14.3937 C.2        1 SUBUNIT  0
   12 C12       40.2883    36.1422    13.5706 C.2        1 SUBUNIT  0
   13 C13       38.9215    36.3640    13.5310 C.2        1 SUBUNIT  0
   14 O14       38.4093    37.2989    12.6525 O.3        1 SUBUNIT  0
   15 C15       38.0836    35.6271    14.3587 C.2        1 SUBUNIT  0
   16 C16       38.6133    34.6420    15.1852 C.2        1 SUBUNIT  0
   17 C17       45.9673    33.1557    16.8045 C.3        1 SUBUNIT  0
   18 C18       46.4355    32.2199    15.6761 C.2        1 SUBUNIT  0
   19 C19       47.2411    32.5438    14.5112 C.2        1 SUBUNIT  0
   20 C20       47.8224    33.6973    14.0496 C.2        1 SUBUNIT  0
   21 C21       48.5556    33.6987    12.8626 C.2        1 SUBUNIT  0
   22 C22       48.7074    32.5181    12.1396 C.2        1 SUBUNIT  0
   23 C23       48.1146    31.3441    12.6017 C.2        1 SUBUNIT  0
   24 C24       47.3927    31.3492    13.7645 C.2        1 SUBUNIT  0
   25 N25       46.7099    30.3507    14.4366 N.pl3      1 SUBUNIT  0
   26 C26       46.1433    30.8523    15.5567 C.2        1 SUBUNIT  0
   27 H27       44.9273    35.9074    15.1513 H          1 SUBUNIT  0
   28 H28       44.3643    34.5925    17.0963 H          1 SUBUNIT  0
   29 H29       42.9939    32.7286    16.9523 H          1 SUBUNIT  0
   30 H30       41.7408    32.6356    14.2638 H          1 SUBUNIT  0
   31 H31       42.0880    30.5076    14.5955 H          1 SUBUNIT  0
   32 H32       40.5595    30.6437    15.3290 H          1 SUBUNIT  0
   33 H33       40.7747    33.5548    16.9817 H          1 SUBUNIT  0
   34 H34       39.6702    32.5120    16.1601 H          1 SUBUNIT  0
   35 H35       41.8777    35.0058    14.3922 H          1 SUBUNIT  0
   36 H36       40.9467    36.7208    12.9413 H          1 SUBUNIT  0
   37 H37       37.6687    36.9279    12.1925 H          1 SUBUNIT  0
   38 H38       37.0189    35.8066    14.3729 H          1 SUBUNIT  0
   39 H39       37.9497    34.0673    15.8160 H          1 SUBUNIT  0
   40 H40       47.7196    34.6175    14.6011 H          1 SUBUNIT  0
   41 H41       49.0030    34.6142    12.5049 H          1 SUBUNIT  0
   42 H42       49.2726    32.5151    11.2194 H          1 SUBUNIT  0
   43 H43       48.2234    30.4277    12.0409 H          1 SUBUNIT  0
   44 H44       46.6387    29.4182    14.1462 H          1 SUBUNIT  0
   45 H45       45.5543    30.2564    16.2384 H          1 SUBUNIT  0
   46 C46       47.1963    33.8472    17.4588 C.3        1 SUBUNIT  0
   47 C47       45.3783    32.3470    17.9754 C.3        1 SUBUNIT  0
   48 C48       47.5605    33.0261    18.7129 C.3        1 SUBUNIT  0
   49 C49       46.5814    31.8549    18.7698 C.3        1 SUBUNIT  0
   50 H50       48.5941    32.6795    18.6897 H          1 SUBUNIT  0
   51 H51       47.4481    33.6328    19.6114 H          1 SUBUNIT  0
   52 H52       48.0521    33.8432    16.7852 H          1 SUBUNIT  0
   53 H53       44.7977    33.0074    18.6222 H          1 SUBUNIT  0
   54 H54       44.6984    31.5550    17.6735 H          1 SUBUNIT  0
   55 H55       47.0144    30.9781    18.2890 H          1 SUBUNIT  0
   56 H56       46.3230    31.5789    19.7918 H          1 SUBUNIT  0
   57 C57       46.4179    36.1066    16.5667 C.3        1 SUBUNIT  0
   58 C58       46.8925    35.3184    17.7992 C.3        1 SUBUNIT  0
   59 H59       47.2726    36.4792    16.0028 H          1 SUBUNIT  0
   60 H60       45.8356    36.9734    16.8801 H          1 SUBUNIT  0
   61 H61       47.7655    35.8019    18.2390 H          1 SUBUNIT  0
   62 H62       46.1131    35.3526    18.5617 H          1 SUBUNIT  0
@<TRIPOS>BOND
    1     1     2 1
    2     1    27 1
    3     1    57 1
    4     2     3 1
    5     2    17 1
    6     2    28 1
    7     3     4 2
    8     3     5 1
    9     5     6 1
   10     5    29 1
   11     6     7 1
   12     6     9 1
   13     6    30 1
   14     7     8 1
   15     7    31 1
   16     7    32 1
   17     9    10 1
   18     9    33 1
   19     9    34 1
   20    10    11 2
   21    10    16 1
   22    11    12 1
   23    11    35 1
   24    12    13 2
   25    12    36 1
   26    13    14 1
   27    13    15 1
   28    14    37 1
   29    15    16 2
   30    15    38 1
   31    16    39 1
   32    17    18 1
   33    17    46 1
   34    17    47 1
   35    18    19 1
   36    18    26 2
   37    19    20 2
   38    19    24 1
   39    20    21 1
   40    20    40 1
   41    21    22 2
   42    21    41 1
   43    22    23 1
   44    22    42 1
   45    23    24 2
   46    23    43 1
   47    24    25 1
   48    25    26 1
   49    25    44 1
   50    26    45 1
   51    46    48 1
   52    46    52 1
   53    46    58 1
   54    47    49 1
   55    47    53 1
   56    47    54 1
   57    48    49 1
   58    48    50 1
   59    48    51 1
   60    49    55 1
   61    49    56 1
   62    57    58 1
   63    57    59 1
   64    57    60 1
   65    58    61 1
   66    58    62 1
@<TRIPOS>SUBSTRUCTURE
1   ****   1
@<SCITEGIC>MOL_PROPERTY
TopHits
SciTegic.value.StringValue
10

@<SCITEGIC>MOL_PROPERTY
-CDOCKER_ENERGY
SciTegic.value.StringValue
13.2464029

@<SCITEGIC>MOL_PROPERTY
-CDOCKER_INTERACTION_ENERGY
SciTegic.value.StringValue
57.9881149

@<SCITEGIC>MOL_PROPERTY
POSE_NUMBER
SciTegic.value.StringValue
1

@<SCITEGIC>MOL_PROPERTY
FRAGMENTS
SciTegic.value.StringValue
C37 CA4

@<SCITEGIC>MOL_PROPERTY
MW
SciTegic.value.StringValue
432.54

@<SCITEGIC>MOL_PROPERTY
GENERATION
SciTegic.value.StringValue
2

@<SCITEGIC>MOL_PROPERTY
FAMILY
SciTegic.value.StringValue
1

@<SCITEGIC>MOL_PROPERTY
LUDI3
SciTegic.value.StringValue
811

@<SCITEGIC>ATOM_PROPERTY
Formal Charge
SciTegic.value.StringValue
1 0
2 0
3 0
4 0
5 0
6 0
7 0
8 -1
9 0
10 0
11 0
12 0
13 0
14 0
15 0
16 0
17 0
18 0
19 0
20 0
21 0
22 0
23 0
24 0
25 0
26 0
27 0
28 0
29 0
30 0
31 0
32 0
33 0
34 0
35 0
36 0
37 0
38 0
39 0
40 0
41 0
42 0
43 0
44 0
45 0
46 0
47 0
48 0
49 0
50 0
51 0
52 0
53 0
54 0
55 0
56 0
57 0
58 0
59 0
60 0
61 0
62 0

@<SCITEGIC>ATOM_PROPERTY
pdb_tempFactor
SciTegic.value.DoubleValue
1 0
2 0
3 0
4 0
5 0
6 0
7 0
8 0
9 0
10 0
11 0
12 0
13 0
14 0
15 0
16 0
17 0
18 0
19 0
20 0
21 0
22 0
23 0
24 0
25 0
26 0
27 0
28 0
29 0
30 0
31 0
32 0
33 0
34 0
35 0
36 0
37 0
38 0
39 0
40 0
41 0
42 0
43 0
44 0
45 0
46 0
47 0
48 0
49 0
50 0
51 0
52 0
53 0
54 0
55 0
56 0
57 0
58 0
59 0
60 0
61 0
62 0

@<SCITEGIC>ATOM_PROPERTY
pdb_occupancy
SciTegic.value.DoubleValue
1 1
2 1
3 1
4 1
5 1
6 1
7 1
8 1
9 1
10 1
11 1
12 1
13 1
14 1
15 1
16 1
17 1
18 1
19 1
20 1
21 1
22 1
23 1
24 1
25 1
26 1
27 1
28 1
29 1
30 1
31 1
32 1
33 1
34 1
35 1
36 1
37 1
38 1
39 1
40 1
41 1
42 1
43 1
44 1
45 1
46 1
47 1
48 1
49 1
50 1
51 1
52 1
53 1
54 1
55 1
56 1
57 1
58 1
59 1
60 1
61 1
62 1

@<TRIPOS>MOLECULE
Evo_3
62  66  1  0  0
SMALL
FORMAL_CHARGES
@<TRIPOS>ATOM
    1 N1        42.6139    35.7531    17.4017 N.3        1 SUBUNIT  0
    2 C2        42.9961    36.0171    16.0113 C.3        1 SUBUNIT  0
    3 C3        44.5093    36.3025    15.9574 C.2        1 SUBUNIT  0
    4 O4        45.2656    35.8131    15.1258 O.2        1 SUBUNIT  0
    5 N5        44.8518    37.1252    16.9747 N.am       1 SUBUNIT  0
    6 C6        46.1972    37.4950    17.3624 C.3        1 SUBUNIT  0
    7 C7        46.0863    38.8710    18.0440 C.3        1 SUBUNIT  0
    8 O8        45.3896    39.6962    17.4685 O.2        1 SUBUNIT  -1
    9 C9        46.8320    36.4419    18.2886 C.3        1 SUBUNIT  0
   10 C10       48.2851    36.7593    18.5468 C.2        1 SUBUNIT  0
   11 C11       49.2696    36.2993    17.6784 C.2        1 SUBUNIT  0
   12 C12       50.6031    36.6392    17.8719 C.2        1 SUBUNIT  0
   13 C13       50.9687    37.4447    18.9498 C.2        1 SUBUNIT  0
   14 O14       52.2845    37.8101    19.1713 O.3        1 SUBUNIT  0
   15 C15       49.9905    37.9078    19.8180 C.2        1 SUBUNIT  0
   16 C16       48.6601    37.5668    19.6177 C.2        1 SUBUNIT  0
   17 C17       42.3938    34.9963    14.9746 C.3        1 SUBUNIT  0
   18 C18       43.1207    33.6432    14.8717 C.2        1 SUBUNIT  0
   19 C19       44.0102    32.9481    15.7939 C.2        1 SUBUNIT  0
   20 C20       44.4982    33.2073    17.0527 C.2        1 SUBUNIT  0
   21 C21       45.3745    32.3216    17.6791 C.2        1 SUBUNIT  0
   22 C22       45.7675    31.1554    17.0287 C.2        1 SUBUNIT  0
   23 C23       45.2701    30.8762    15.7595 C.2        1 SUBUNIT  0
   24 C24       44.4036    31.7433    15.1523 C.2        1 SUBUNIT  0
   25 N25       43.7631    31.6887    13.9285 N.pl3      1 SUBUNIT  0
   26 C26       42.9962    32.7856    13.7669 C.2        1 SUBUNIT  0
   27 H27       42.9990    36.4509    18.0299 H          1 SUBUNIT  0
   28 H28       42.5470    36.9834    15.7839 H          1 SUBUNIT  0
   29 H29       44.1273    37.5881    17.4886 H          1 SUBUNIT  0
   30 H30       46.7787    37.5696    16.4513 H          1 SUBUNIT  0
   31 H31       47.1012    39.2063    18.2036 H          1 SUBUNIT  0
   32 H32       45.7417    38.6541    19.0478 H          1 SUBUNIT  0
   33 H33       46.7655    35.4568    17.8250 H          1 SUBUNIT  0
   34 H34       46.2879    36.3728    19.2323 H          1 SUBUNIT  0
   35 H35       48.9918    35.6867    16.8326 H          1 SUBUNIT  0
   36 H36       51.3268    36.2749    17.1572 H          1 SUBUNIT  0
   37 H37       52.8815    37.2312    18.7161 H          1 SUBUNIT  0
   38 H38       50.2621    38.5386    20.6522 H          1 SUBUNIT  0
   39 H39       47.9111    37.9525    20.2949 H          1 SUBUNIT  0
   40 H40       44.2233    34.0932    17.5952 H          1 SUBUNIT  0
   41 H41       45.7471    32.5420    18.6688 H          1 SUBUNIT  0
   42 H42       46.4525    30.4703    17.5055 H          1 SUBUNIT  0
   43 H43       45.5691    29.9722    15.2500 H          1 SUBUNIT  0
   44 H44       43.8429    30.9576    13.2810 H          1 SUBUNIT  0
   45 H45       42.3775    32.9649    12.8994 H          1 SUBUNIT  0
   46 C46       40.9052    34.6898    15.2973 C.3        1 SUBUNIT  0
   47 C47       42.3017    35.6724    13.5715 C.3        1 SUBUNIT  0
   48 C48       40.0927    35.7483    14.5528 C.3        1 SUBUNIT  0
   49 C49       40.8201    35.8547    13.2268 C.3        1 SUBUNIT  0
   50 H50       39.0443    35.4736    14.4365 H          1 SUBUNIT  0
   51 H51       40.1311    36.7096    15.0641 H          1 SUBUNIT  0
   52 H52       40.6223    33.7357    14.8502 H          1 SUBUNIT  0
   53 H53       42.8102    36.6299    13.5719 H          1 SUBUNIT  0
   54 H54       42.7632    35.1283    12.7592 H          1 SUBUNIT  0
   55 H55       40.4962    35.0355    12.5836 H          1 SUBUNIT  0
   56 H56       40.6153    36.7894    12.7048 H          1 SUBUNIT  0
   57 C57       41.1760    35.7978    17.5260 C.3        1 SUBUNIT  0
   58 C58       40.5866    34.5974    16.7900 C.3        1 SUBUNIT  0
   59 H59       40.9269    35.8039    18.5817 H          1 SUBUNIT  0
   60 H60       40.8620    36.7583    17.1220 H          1 SUBUNIT  0
   61 H61       41.0161    33.6836    17.1980 H          1 SUBUNIT  0
   62 H62       39.5114    34.5154    16.9404 H          1 SUBUNIT  0
@<TRIPOS>BOND
    1     1     2 1
    2     1    27 1
    3     1    57 1
    4     2     3 1
    5     2    17 1
    6     2    28 1
    7     3     4 2
    8     3     5 1
    9     5     6 1
   10     5    29 1
   11     6     7 1
   12     6     9 1
   13     6    30 1
   14     7     8 1
   15     7    31 1
   16     7    32 1
   17     9    10 1
   18     9    33 1
   19     9    34 1
   20    10    11 2
   21    10    16 1
   22    11    12 1
   23    11    35 1
   24    12    13 2
   25    12    36 1
   26    13    14 1
   27    13    15 1
   28    14    37 1
   29    15    16 2
   30    15    38 1
   31    16    39 1
   32    17    18 1
   33    17    46 1
   34    17    47 1
   35    18    19 1
   36    18    26 2
   37    19    20 2
   38    19    24 1
   39    20    21 1
   40    20    40 1
   41    21    22 2
   42    21    41 1
   43    22    23 1
   44    22    42 1
   45    23    24 2
   46    23    43 1
   47    24    25 1
   48    25    26 1
   49    25    44 1
   50    26    45 1
   51    46    48 1
   52    46    52 1
   53    46    58 1
   54    47    49 1
   55    47    53 1
   56    47    54 1
   57    48    49 1
   58    48    50 1
   59    48    51 1
   60    49    55 1
   61    49    56 1
   62    57    58 1
   63    57    59 1
   64    57    60 1
   65    58    61 1
   66    58    62 1
@<TRIPOS>SUBSTRUCTURE
1   ****   1
@<SCITEGIC>MOL_PROPERTY
TopHits
SciTegic.value.StringValue
10

@<SCITEGIC>MOL_PROPERTY
-CDOCKER_ENERGY
SciTegic.value.StringValue
12.8711218

@<SCITEGIC>MOL_PROPERTY
-CDOCKER_INTERACTION_ENERGY
SciTegic.value.StringValue
60.2553534

@<SCITEGIC>MOL_PROPERTY
POSE_NUMBER
SciTegic.value.StringValue
2

@<SCITEGIC>MOL_PROPERTY
FRAGMENTS
SciTegic.value.StringValue
C37 CA4

@<SCITEGIC>MOL_PROPERTY
MW
SciTegic.value.StringValue
432.54

@<SCITEGIC>MOL_PROPERTY
GENERATION
SciTegic.value.StringValue
2

@<SCITEGIC>MOL_PROPERTY
FAMILY
SciTegic.value.StringValue
1

@<SCITEGIC>MOL_PROPERTY
LUDI3
SciTegic.value.StringValue
811

@<SCITEGIC>ATOM_PROPERTY
Formal Charge
SciTegic.value.StringValue
1 0
2 0
3 0
4 0
5 0
6 0
7 0
8 -1
9 0
10 0
11 0
12 0
13 0
14 0
15 0
16 0
17 0
18 0
19 0
20 0
21 0
22 0
23 0
24 0
25 0
26 0
27 0
28 0
29 0
30 0
31 0
32 0
33 0
34 0
35 0
36 0
37 0
38 0
39 0
40 0
41 0
42 0
43 0
44 0
45 0
46 0
47 0
48 0
49 0
50 0
51 0
52 0
53 0
54 0
55 0
56 0
57 0
58 0
59 0
60 0
61 0
62 0

@<SCITEGIC>ATOM_PROPERTY
pdb_tempFactor
SciTegic.value.DoubleValue
1 0
2 0
3 0
4 0
5 0
6 0
7 0
8 0
9 0
10 0
11 0
12 0
13 0
14 0
15 0
16 0
17 0
18 0
19 0
20 0
21 0
22 0
23 0
24 0
25 0
26 0
27 0
28 0
29 0
30 0
31 0
32 0
33 0
34 0
35 0
36 0
37 0
38 0
39 0
40 0
41 0
42 0
43 0
44 0
45 0
46 0
47 0
48 0
49 0
50 0
51 0
52 0
53 0
54 0
55 0
56 0
57 0
58 0
59 0
60 0
61 0
62 0

@<SCITEGIC>ATOM_PROPERTY
pdb_occupancy
SciTegic.value.DoubleValue
1 1
2 1
3 1
4 1
5 1
6 1
7 1
8 1
9 1
10 1
11 1
12 1
13 1
14 1
15 1
16 1
17 1
18 1
19 1
20 1
21 1
22 1
23 1
24 1
25 1
26 1
27 1
28 1
29 1
30 1
31 1
32 1
33 1
34 1
35 1
36 1
37 1
38 1
39 1
40 1
41 1
42 1
43 1
44 1
45 1
46 1
47 1
48 1
49 1
50 1
51 1
52 1
53 1
54 1
55 1
56 1
57 1
58 1
59 1
60 1
61 1
62 1

@<TRIPOS>MOLECULE
Evo_3
62  66  1  0  0
SMALL
FORMAL_CHARGES
@<TRIPOS>ATOM
    1 N1        45.5855    32.7206    17.5382 N.3        1 SUBUNIT  0
    2 C2        45.8877    32.8068    16.1019 C.3        1 SUBUNIT  0
    3 C3        44.5854    32.8616    15.2614 C.2        1 SUBUNIT  0
    4 O4        44.5424    33.3724    14.1471 O.2        1 SUBUNIT  0
    5 N5        43.5261    32.2980    15.8808 N.am       1 SUBUNIT  0
    6 C6        42.1735    32.4097    15.3526 C.3        1 SUBUNIT  0
    7 C7        41.4535    31.0689    15.6119 C.3        1 SUBUNIT  0
    8 O8        41.9454    30.3638    16.4939 O.2        1 SUBUNIT  -1
    9 C9        41.4969    33.6177    16.0467 C.3        1 SUBUNIT  0
   10 C10       40.6765    34.4618    15.1063 C.2        1 SUBUNIT  0
   11 C11       41.3073    35.1847    14.0987 C.2        1 SUBUNIT  0
   12 C12       40.5753    36.0040    13.2530 C.2        1 SUBUNIT  0
   13 C13       39.1988    36.1080    13.3951 C.2        1 SUBUNIT  0
   14 O14       38.4990    36.9161    12.5169 O.3        1 SUBUNIT  0
   15 C15       38.5586    35.3995    14.4088 C.2        1 SUBUNIT  0
   16 C16       39.2976    34.5800    15.2569 C.2        1 SUBUNIT  0
   17 C17       46.9454    33.9218    15.8135 C.3        1 SUBUNIT  0
   18 C18       46.4188    35.3014    16.2769 C.2        1 SUBUNIT  0
   19 C19       46.8518    36.2036    17.3464 C.2        1 SUBUNIT  0
   20 C20       47.8242    36.1703    18.3239 C.2        1 SUBUNIT  0
   21 C21       48.0554    37.2692    19.1488 C.2        1 SUBUNIT  0
   22 C22       47.2509    38.3958    19.0441 C.2        1 SUBUNIT  0
   23 C23       46.2155    38.4164    18.1160 C.2        1 SUBUNIT  0
   24 C24       46.0251    37.3569    17.2710 C.2        1 SUBUNIT  0
   25 N25       45.1105    37.1514    16.2584 N.pl3      1 SUBUNIT  0
   26 C26       45.3414    35.9635    15.6671 C.2        1 SUBUNIT  0
   27 H27       44.8967    33.4153    17.8011 H          1 SUBUNIT  0
   28 H28       46.3414    31.8511    15.8349 H          1 SUBUNIT  0
   29 H29       43.6317    31.7746    16.7270 H          1 SUBUNIT  0
   30 H30       42.2524    32.5579    14.2733 H          1 SUBUNIT  0
   31 H31       41.4188    30.5790    14.6411 H          1 SUBUNIT  0
   32 H32       40.4124    31.3302    15.7858 H          1 SUBUNIT  0
   33 H33       42.2647    34.2752    16.4600 H          1 SUBUNIT  0
   34 H34       40.8954    33.3140    16.9044 H          1 SUBUNIT  0
   35 H35       42.3795    35.1146    13.9769 H          1 SUBUNIT  0
   36 H36       41.0813    36.5631    12.4797 H          1 SUBUNIT  0
   37 H37       37.6164    36.5973    12.3944 H          1 SUBUNIT  0
   38 H38       37.4912    35.4661    14.5645 H          1 SUBUNIT  0
   39 H39       38.7942    34.0398    16.0469 H          1 SUBUNIT  0
   40 H40       48.4459    35.3086    18.4976 H          1 SUBUNIT  0
   41 H41       48.8595    37.2533    19.8695 H          1 SUBUNIT  0
   42 H42       47.4342    39.2425    19.6853 H          1 SUBUNIT  0
   43 H43       45.5626    39.2734    18.0570 H          1 SUBUNIT  0
   44 H44       44.4036    37.7811    16.0064 H          1 SUBUNIT  0
   45 H45       44.7548    35.6100    14.8355 H          1 SUBUNIT  0
   46 C46       48.2746    33.5144    16.5087 C.3        1 SUBUNIT  0
   47 C47       47.3434    33.9970    14.3097 C.3        1 SUBUNIT  0
   48 C48       49.1632    32.9165    15.4212 C.3        1 SUBUNIT  0
   49 C49       48.8539    33.7925    14.2194 C.3        1 SUBUNIT  0
   50 H50       50.2206    32.9306    15.6888 H          1 SUBUNIT  0
   51 H51       48.8778    31.8842    15.2144 H          1 SUBUNIT  0
   52 H52       48.8304    34.4015    16.7830 H          1 SUBUNIT  0
   53 H53       46.8901    33.1761    13.7565 H          1 SUBUNIT  0
   54 H54       47.0466    34.9248    13.8198 H          1 SUBUNIT  0
   55 H55       49.3646    34.7513    14.3186 H          1 SUBUNIT  0
   56 H56       49.1646    33.3396    13.2776 H          1 SUBUNIT  0
   57 C57       46.7434    32.7840    18.4348 C.3        1 SUBUNIT  0
   58 C58       48.0891    32.5779    17.7221 C.3        1 SUBUNIT  0
   59 H59       46.7117    33.7498    18.9348 H          1 SUBUNIT  0
   60 H60       46.5974    32.0308    19.2096 H          1 SUBUNIT  0
   61 H61       48.9143    32.7013    18.4240 H          1 SUBUNIT  0
   62 H62       48.1294    31.5406    17.3892 H          1 SUBUNIT  0
@<TRIPOS>BOND
    1     1     2 1
    2     1    27 1
    3     1    57 1
    4     2     3 1
    5     2    17 1
    6     2    28 1
    7     3     4 2
    8     3     5 1
    9     5     6 1
   10     5    29 1
   11     6     7 1
   12     6     9 1
   13     6    30 1
   14     7     8 1
   15     7    31 1
   16     7    32 1
   17     9    10 1
   18     9    33 1
   19     9    34 1
   20    10    11 2
   21    10    16 1
   22    11    12 1
   23    11    35 1
   24    12    13 2
   25    12    36 1
   26    13    14 1
   27    13    15 1
   28    14    37 1
   29    15    16 2
   30    15    38 1
   31    16    39 1
   32    17    18 1
   33    17    46 1
   34    17    47 1
   35    18    19 1
   36    18    26 2
   37    19    20 2
   38    19    24 1
   39    20    21 1
   40    20    40 1
   41    21    22 2
   42    21    41 1
   43    22    23 1
   44    22    42 1
   45    23    24 2
   46    23    43 1
   47    24    25 1
   48    25    26 1
   49    25    44 1
   50    26    45 1
   51    46    48 1
   52    46    52 1
   53    46    58 1
   54    47    49 1
   55    47    53 1
   56    47    54 1
   57    48    49 1
   58    48    50 1
   59    48    51 1
   60    49    55 1
   61    49    56 1
   62    57    58 1
   63    57    59 1
   64    57    60 1
   65    58    61 1
   66    58    62 1
@<TRIPOS>SUBSTRUCTURE
1   ****   1
@<SCITEGIC>MOL_PROPERTY
TopHits
SciTegic.value.StringValue
10

@<SCITEGIC>MOL_PROPERTY
-CDOCKER_ENERGY
SciTegic.value.StringValue
11.783146

@<SCITEGIC>MOL_PROPERTY
-CDOCKER_INTERACTION_ENERGY
SciTegic.value.StringValue
60.4737257

@<SCITEGIC>MOL_PROPERTY
POSE_NUMBER
SciTegic.value.StringValue
3

@<SCITEGIC>MOL_PROPERTY
FRAGMENTS
SciTegic.value.StringValue
C37 CA4

@<SCITEGIC>MOL_PROPERTY
MW
SciTegic.value.StringValue
432.54

@<SCITEGIC>MOL_PROPERTY
GENERATION
SciTegic.value.StringValue
2

@<SCITEGIC>MOL_PROPERTY
FAMILY
SciTegic.value.StringValue
1

@<SCITEGIC>MOL_PROPERTY
LUDI3
SciTegic.value.StringValue
811

@<SCITEGIC>ATOM_PROPERTY
Formal Charge
SciTegic.value.StringValue
1 0
2 0
3 0
4 0
5 0
6 0
7 0
8 -1
9 0
10 0
11 0
12 0
13 0
14 0
15 0
16 0
17 0
18 0
19 0
20 0
21 0
22 0
23 0
24 0
25 0
26 0
27 0
28 0
29 0
30 0
31 0
32 0
33 0
34 0
35 0
36 0
37 0
38 0
39 0
40 0
41 0
42 0
43 0
44 0
45 0
46 0
47 0
48 0
49 0
50 0
51 0
52 0
53 0
54 0
55 0
56 0
57 0
58 0
59 0
60 0
61 0
62 0

@<SCITEGIC>ATOM_PROPERTY
pdb_tempFactor
SciTegic.value.DoubleValue
1 0
2 0
3 0
4 0
5 0
6 0
7 0
8 0
9 0
10 0
11 0
12 0
13 0
14 0
15 0
16 0
17 0
18 0
19 0
20 0
21 0
22 0
23 0
24 0
25 0
26 0
27 0
28 0
29 0
30 0
31 0
32 0
33 0
34 0
35 0
36 0
37 0
38 0
39 0
40 0
41 0
42 0
43 0
44 0
45 0
46 0
47 0
48 0
49 0
50 0
51 0
52 0
53 0
54 0
55 0
56 0
57 0
58 0
59 0
60 0
61 0
62 0

@<SCITEGIC>ATOM_PROPERTY
pdb_occupancy
SciTegic.value.DoubleValue
1 1
2 1
3 1
4 1
5 1
6 1
7 1
8 1
9 1
10 1
11 1
12 1
13 1
14 1
15 1
16 1
17 1
18 1
19 1
20 1
21 1
22 1
23 1
24 1
25 1
26 1
27 1
28 1
29 1
30 1
31 1
32 1
33 1
34 1
35 1
36 1
37 1
38 1
39 1
40 1
41 1
42 1
43 1
44 1
45 1
46 1
47 1
48 1
49 1
50 1
51 1
52 1
53 1
54 1
55 1
56 1
57 1
58 1
59 1
60 1
61 1
62 1

@<TRIPOS>MOLECULE
Evo_3
62  66  1  0  0
SMALL
FORMAL_CHARGES
@<TRIPOS>ATOM
    1 N1        42.3176    34.8546    17.0268 N.3        1 SUBUNIT  0
    2 C2        42.7706    35.4610    15.7708 C.3        1 SUBUNIT  0
    3 C3        44.2590    35.8965    15.8379 C.2        1 SUBUNIT  0
    4 O4        45.0793    35.5529    14.9937 O.2        1 SUBUNIT  0
    5 N5        44.5289    36.6720    16.9204 N.am       1 SUBUNIT  0
    6 C6        45.8798    37.1115    17.2793 C.3        1 SUBUNIT  0
    7 C7        45.8426    38.5660    17.7913 C.3        1 SUBUNIT  0
    8 O8        45.4029    39.4094    17.0203 O.2        1 SUBUNIT  -1
    9 C9        46.4641    36.2096    18.3897 C.3        1 SUBUNIT  0
   10 C10       46.6183    34.7703    17.9778 C.2        1 SUBUNIT  0
   11 C11       47.3967    34.4372    16.8740 C.2        1 SUBUNIT  0
   12 C12       47.5462    33.1136    16.4861 C.2        1 SUBUNIT  0
   13 C13       46.9254    32.1035    17.2157 C.2        1 SUBUNIT  0
   14 O14       47.0317    30.7782    16.8366 O.3        1 SUBUNIT  0
   15 C15       46.1617    32.4282    18.3286 C.2        1 SUBUNIT  0
   16 C16       46.0089    33.7541    18.7081 C.2        1 SUBUNIT  0
   17 C17       42.3301    34.5852    14.5366 C.3        1 SUBUNIT  0
   18 C18       43.1338    33.2806    14.4246 C.2        1 SUBUNIT  0
   19 C19       43.1202    32.2931    13.3589 C.2        1 SUBUNIT  0
   20 C20       42.4157    32.1730    12.1862 C.2        1 SUBUNIT  0
   21 C21       42.6266    31.0884    11.3370 C.2        1 SUBUNIT  0
   22 C22       43.5600    30.1121    11.6792 C.2        1 SUBUNIT  0
   23 C23       44.2650    30.2188    12.8773 C.2        1 SUBUNIT  0
   24 C24       44.0485    31.2822    13.7114 C.2        1 SUBUNIT  0
   25 N25       44.5782    31.6221    14.9458 N.pl3      1 SUBUNIT  0
   26 C26       44.0224    32.7749    15.3823 C.2        1 SUBUNIT  0
   27 H27       42.6429    35.3857    17.8261 H          1 SUBUNIT  0
   28 H28       42.2645    36.4239    15.7064 H          1 SUBUNIT  0
   29 H29       43.7749    36.9878    17.4977 H          1 SUBUNIT  0
   30 H30       46.4967    37.0934    16.3794 H          1 SUBUNIT  0
   31 H31       46.8603    38.7741    18.1127 H          1 SUBUNIT  0
   32 H32       45.2952    38.5126    18.7250 H          1 SUBUNIT  0
   33 H33       45.8369    36.2651    19.2819 H          1 SUBUNIT  0
   34 H34       47.4490    36.5733    18.6857 H          1 SUBUNIT  0
   35 H35       47.8783    35.2159    16.3003 H          1 SUBUNIT  0
   36 H36       48.1346    32.9065    15.6044 H          1 SUBUNIT  0
   37 H37       47.8563    30.6188    16.3971 H          1 SUBUNIT  0
   38 H38       45.6773    31.6484    18.8959 H          1 SUBUNIT  0
   39 H39       45.4094    33.9928    19.5752 H          1 SUBUNIT  0
   40 H40       41.6870    32.9176    11.9111 H          1 SUBUNIT  0
   41 H41       42.0685    31.0114    10.4151 H          1 SUBUNIT  0
   42 H42       43.7307    29.2739    11.0215 H          1 SUBUNIT  0
   43 H43       44.9820    29.4586    13.1512 H          1 SUBUNIT  0
   44 H44       45.2488    31.1054    15.4418 H          1 SUBUNIT  0
   45 H45       44.2436    33.2291    16.3352 H          1 SUBUNIT  0
   46 C46       40.8247    34.1932    14.5961 C.3        1 SUBUNIT  0
   47 C47       42.3799    35.4629    13.2746 C.3        1 SUBUNIT  0
   48 C48       40.0342    35.3266    13.9230 C.3        1 SUBUNIT  0
   49 C49       41.0776    36.2635    13.3363 C.3        1 SUBUNIT  0
   50 H50       39.4078    34.9454    13.1198 H          1 SUBUNIT  0
   51 H51       39.3803    35.8521    14.6204 H          1 SUBUNIT  0
   52 H52       40.6516    33.3128    13.9804 H          1 SUBUNIT  0
   53 H53       43.2507    36.1161    13.2335 H          1 SUBUNIT  0
   54 H54       42.3702    34.8749    12.3631 H          1 SUBUNIT  0
   55 H55       40.7869    36.6803    12.3753 H          1 SUBUNIT  0
   56 H56       41.1797    37.0917    14.0311 H          1 SUBUNIT  0
   57 C57       40.8571    34.8529    17.0025 C.3        1 SUBUNIT  0
   58 C58       40.3345    33.8338    16.0015 C.3        1 SUBUNIT  0
   59 H59       40.4664    34.6507    17.9925 H          1 SUBUNIT  0
   60 H60       40.5457    35.8558    16.7316 H          1 SUBUNIT  0
   61 H61       40.6906    32.8423    16.2810 H          1 SUBUNIT  0
   62 H62       39.2449    33.7904    16.0306 H          1 SUBUNIT  0
@<TRIPOS>BOND
    1     1     2 1
    2     1    27 1
    3     1    57 1
    4     2     3 1
    5     2    17 1
    6     2    28 1
    7     3     4 2
    8     3     5 1
    9     5     6 1
   10     5    29 1
   11     6     7 1
   12     6     9 1
   13     6    30 1
   14     7     8 1
   15     7    31 1
   16     7    32 1
   17     9    10 1
   18     9    33 1
   19     9    34 1
   20    10    11 2
   21    10    16 1
   22    11    12 1
   23    11    35 1
   24    12    13 2
   25    12    36 1
   26    13    14 1
   27    13    15 1
   28    14    37 1
   29    15    16 2
   30    15    38 1
   31    16    39 1
   32    17    18 1
   33    17    46 1
   34    17    47 1
   35    18    19 1
   36    18    26 2
   37    19    20 2
   38    19    24 1
   39    20    21 1
   40    20    40 1
   41    21    22 2
   42    21    41 1
   43    22    23 1
   44    22    42 1
   45    23    24 2
   46    23    43 1
   47    24    25 1
   48    25    26 1
   49    25    44 1
   50    26    45 1
   51    46    48 1
   52    46    52 1
   53    46    58 1
   54    47    49 1
   55    47    53 1
   56    47    54 1
   57    48    49 1
   58    48    50 1
   59    48    51 1
   60    49    55 1
   61    49    56 1
   62    57    58 1
   63    57    59 1
   64    57    60 1
   65    58    61 1
   66    58    62 1
@<TRIPOS>SUBSTRUCTURE
1   ****   1
@<SCITEGIC>MOL_PROPERTY
TopHits
SciTegic.value.StringValue
10

@<SCITEGIC>MOL_PROPERTY
-CDOCKER_ENERGY
SciTegic.value.StringValue
11.5682134

@<SCITEGIC>MOL_PROPERTY
-CDOCKER_INTERACTION_ENERGY
SciTegic.value.StringValue
56.3402262

@<SCITEGIC>MOL_PROPERTY
POSE_NUMBER
SciTegic.value.StringValue
4

@<SCITEGIC>MOL_PROPERTY
FRAGMENTS
SciTegic.value.StringValue
C37 CA4

@<SCITEGIC>MOL_PROPERTY
MW
SciTegic.value.StringValue
432.54

@<SCITEGIC>MOL_PROPERTY
GENERATION
SciTegic.value.StringValue
2

@<SCITEGIC>MOL_PROPERTY
FAMILY
SciTegic.value.StringValue
1

@<SCITEGIC>MOL_PROPERTY
LUDI3
SciTegic.value.StringValue
811

@<SCITEGIC>ATOM_PROPERTY
Formal Charge
SciTegic.value.StringValue
1 0
2 0
3 0
4 0
5 0
6 0
7 0
8 -1
9 0
10 0
11 0
12 0
13 0
14 0
15 0
16 0
17 0
18 0
19 0
20 0
21 0
22 0
23 0
24 0
25 0
26 0
27 0
28 0
29 0
30 0
31 0
32 0
33 0
34 0
35 0
36 0
37 0
38 0
39 0
40 0
41 0
42 0
43 0
44 0
45 0
46 0
47 0
48 0
49 0
50 0
51 0
52 0
53 0
54 0
55 0
56 0
57 0
58 0
59 0
60 0
61 0
62 0

@<SCITEGIC>ATOM_PROPERTY
pdb_tempFactor
SciTegic.value.DoubleValue
1 0
2 0
3 0
4 0
5 0
6 0
7 0
8 0
9 0
10 0
11 0
12 0
13 0
14 0
15 0
16 0
17 0
18 0
19 0
20 0
21 0
22 0
23 0
24 0
25 0
26 0
27 0
28 0
29 0
30 0
31 0
32 0
33 0
34 0
35 0
36 0
37 0
38 0
39 0
40 0
41 0
42 0
43 0
44 0
45 0
46 0
47 0
48 0
49 0
50 0
51 0
52 0
53 0
54 0
55 0
56 0
57 0
58 0
59 0
60 0
61 0
62 0

@<SCITEGIC>ATOM_PROPERTY
pdb_occupancy
SciTegic.value.DoubleValue
1 1
2 1
3 1
4 1
5 1
6 1
7 1
8 1
9 1
10 1
11 1
12 1
13 1
14 1
15 1
16 1
17 1
18 1
19 1
20 1
21 1
22 1
23 1
24 1
25 1
26 1
27 1
28 1
29 1
30 1
31 1
32 1
33 1
34 1
35 1
36 1
37 1
38 1
39 1
40 1
41 1
42 1
43 1
44 1
45 1
46 1
47 1
48 1
49 1
50 1
51 1
52 1
53 1
54 1
55 1
56 1
57 1
58 1
59 1
60 1
61 1
62 1

@<TRIPOS>MOLECULE
Evo_3
62  66  1  0  0
SMALL
FORMAL_CHARGES
@<TRIPOS>ATOM
    1 N1        45.9782    34.6573    14.8383 N.3        1 SUBUNIT  0
    2 C2        45.1442    33.8373    15.7189 C.3        1 SUBUNIT  0
    3 C3        44.0115    33.1450    14.9330 C.2        1 SUBUNIT  0
    4 O4        44.0265    33.0893    13.7081 O.2        1 SUBUNIT  0
    5 N5        43.0181    32.6795    15.7186 N.am       1 SUBUNIT  0
    6 C6        41.7359    32.2138    15.2038 C.3        1 SUBUNIT  0
    7 C7        41.6089    30.7021    15.4949 C.3        1 SUBUNIT  0
    8 O8        42.0635    30.3096    16.5660 O.2        1 SUBUNIT  -1
    9 C9        40.6296    33.0599    15.8876 C.3        1 SUBUNIT  0
   10 C10       40.1349    34.2341    15.0694 C.2        1 SUBUNIT  0
   11 C11       38.8045    34.6323    15.1821 C.2        1 SUBUNIT  0
   12 C12       38.2877    35.6410    14.3777 C.2        1 SUBUNIT  0
   13 C13       39.1100    36.2912    13.4657 C.2        1 SUBUNIT  0
   14 O14       38.6112    37.2694    12.6280 O.3        1 SUBUNIT  0
   15 C15       40.4512    35.9484    13.3893 C.2        1 SUBUNIT  0
   16 C16       40.9592    34.9290    14.1835 C.2        1 SUBUNIT  0
   17 C17       46.0023    32.8640    16.5790 C.3        1 SUBUNIT  0
   18 C18       46.2502    31.5475    15.8251 C.2        1 SUBUNIT  0
   19 C19       46.9650    31.3462    14.5778 C.2        1 SUBUNIT  0
   20 C20       47.6388    32.1832    13.7236 C.2        1 SUBUNIT  0
   21 C21       48.2214    31.6884    12.5561 C.2        1 SUBUNIT  0
   22 C22       48.1146    30.3338    12.2468 C.2        1 SUBUNIT  0
   23 C23       47.4407    29.4791    13.1168 C.2        1 SUBUNIT  0
   24 C24       46.8819    29.9664    14.2671 C.2        1 SUBUNIT  0
   25 N25       46.1872    29.3528    15.2954 N.pl3      1 SUBUNIT  0
   26 C26       45.8044    30.2737    16.2076 C.2        1 SUBUNIT  0
   27 H27       45.4060    35.2067    14.2098 H          1 SUBUNIT  0
   28 H28       44.6449    34.5519    16.3742 H          1 SUBUNIT  0
   29 H29       43.1347    32.6366    16.7102 H          1 SUBUNIT  0
   30 H30       41.7163    32.3336    14.1182 H          1 SUBUNIT  0
   31 H31       42.0775    30.2246    14.6371 H          1 SUBUNIT  0
   32 H32       40.5523    30.4771    15.3569 H          1 SUBUNIT  0
   33 H33       40.9751    33.4318    16.8537 H          1 SUBUNIT  0
   34 H34       39.7663    32.4370    16.1131 H          1 SUBUNIT  0
   35 H35       38.1540    34.1314    15.8844 H          1 SUBUNIT  0
   36 H36       37.2466    35.9078    14.4850 H          1 SUBUNIT  0
   37 H37       37.7601    37.0106    12.3025 H          1 SUBUNIT  0
   38 H38       41.0985    36.4662    12.6971 H          1 SUBUNIT  0
   39 H39       42.0025    34.6794    14.0824 H          1 SUBUNIT  0
   40 H40       47.7284    33.2336    13.9468 H          1 SUBUNIT  0
   41 H41       48.7508    32.3547    11.8896 H          1 SUBUNIT  0
   42 H42       48.5561    29.9464    11.3396 H          1 SUBUNIT  0
   43 H43       47.3580    28.4277    12.8841 H          1 SUBUNIT  0
   44 H44       45.9887    28.3954    15.3506 H          1 SUBUNIT  0
   45 H45       45.2346    30.0312    17.0906 H          1 SUBUNIT  0
   46 C46       47.3621    33.4757    16.9997 C.3        1 SUBUNIT  0
   47 C47       45.3271    32.6086    17.9388 C.3        1 SUBUNIT  0
   48 C48       47.6801    32.9411    18.4104 C.3        1 SUBUNIT  0
   49 C49       46.4404    32.1842    18.8908 C.3        1 SUBUNIT  0
   50 H50       48.5452    32.2790    18.3938 H          1 SUBUNIT  0
   51 H51       47.9201    33.7568    19.0933 H          1 SUBUNIT  0
   52 H52       48.1580    33.1753    16.3195 H          1 SUBUNIT  0
   53 H53       44.8970    33.5363    18.3197 H          1 SUBUNIT  0
   54 H54       44.5067    31.9019    17.8901 H          1 SUBUNIT  0
   55 H55       46.6073    31.1099    18.8157 H          1 SUBUNIT  0
   56 H56       46.1955    32.4029    19.9313 H          1 SUBUNIT  0
   57 C57       46.9207    35.5159    15.5625 C.3        1 SUBUNIT  0
   58 C58       47.2896    35.0087    16.9640 C.3        1 SUBUNIT  0
   59 H59       47.8137    35.5975    14.9438 H          1 SUBUNIT  0
   60 H60       46.4773    36.5077    15.6385 H          1 SUBUNIT  0
   61 H61       48.2317    35.4511    17.2866 H          1 SUBUNIT  0
   62 H62       46.5352    35.3463    17.6767 H          1 SUBUNIT  0
@<TRIPOS>BOND
    1     1     2 1
    2     1    27 1
    3     1    57 1
    4     2     3 1
    5     2    17 1
    6     2    28 1
    7     3     4 2
    8     3     5 1
    9     5     6 1
   10     5    29 1
   11     6     7 1
   12     6     9 1
   13     6    30 1
   14     7     8 1
   15     7    31 1
   16     7    32 1
   17     9    10 1
   18     9    33 1
   19     9    34 1
   20    10    11 2
   21    10    16 1
   22    11    12 1
   23    11    35 1
   24    12    13 2
   25    12    36 1
   26    13    14 1
   27    13    15 1
   28    14    37 1
   29    15    16 2
   30    15    38 1
   31    16    39 1
   32    17    18 1
   33    17    46 1
   34    17    47 1
   35    18    19 1
   36    18    26 2
   37    19    20 2
   38    19    24 1
   39    20    21 1
   40    20    40 1
   41    21    22 2
   42    21    41 1
   43    22    23 1
   44    22    42 1
   45    23    24 2
   46    23    43 1
   47    24    25 1
   48    25    26 1
   49    25    44 1
   50    26    45 1
   51    46    48 1
   52    46    52 1
   53    46    58 1
   54    47    49 1
   55    47    53 1
   56    47    54 1
   57    48    49 1
   58    48    50 1
   59    48    51 1
   60    49    55 1
   61    49    56 1
   62    57    58 1
   63    57    59 1
   64    57    60 1
   65    58    61 1
   66    58    62 1
@<TRIPOS>SUBSTRUCTURE
1   ****   1
@<SCITEGIC>MOL_PROPERTY
TopHits
SciTegic.value.StringValue
10

@<SCITEGIC>MOL_PROPERTY
-CDOCKER_ENERGY
SciTegic.value.StringValue
11.2829576

@<SCITEGIC>MOL_PROPERTY
-CDOCKER_INTERACTION_ENERGY
SciTegic.value.StringValue
55.752361

@<SCITEGIC>MOL_PROPERTY
POSE_NUMBER
SciTegic.value.StringValue
5

@<SCITEGIC>MOL_PROPERTY
FRAGMENTS
SciTegic.value.StringValue
C37 CA4

@<SCITEGIC>MOL_PROPERTY
MW
SciTegic.value.StringValue
432.54

@<SCITEGIC>MOL_PROPERTY
GENERATION
SciTegic.value.StringValue
2

@<SCITEGIC>MOL_PROPERTY
FAMILY
SciTegic.value.StringValue
1

@<SCITEGIC>MOL_PROPERTY
LUDI3
SciTegic.value.StringValue
811

@<SCITEGIC>ATOM_PROPERTY
Formal Charge
SciTegic.value.StringValue
1 0
2 0
3 0
4 0
5 0
6 0
7 0
8 -1
9 0
10 0
11 0
12 0
13 0
14 0
15 0
16 0
17 0
18 0
19 0
20 0
21 0
22 0
23 0
24 0
25 0
26 0
27 0
28 0
29 0
30 0
31 0
32 0
33 0
34 0
35 0
36 0
37 0
38 0
39 0
40 0
41 0
42 0
43 0
44 0
45 0
46 0
47 0
48 0
49 0
50 0
51 0
52 0
53 0
54 0
55 0
56 0
57 0
58 0
59 0
60 0
61 0
62 0

@<SCITEGIC>ATOM_PROPERTY
pdb_tempFactor
SciTegic.value.DoubleValue
1 0
2 0
3 0
4 0
5 0
6 0
7 0
8 0
9 0
10 0
11 0
12 0
13 0
14 0
15 0
16 0
17 0
18 0
19 0
20 0
21 0
22 0
23 0
24 0
25 0
26 0
27 0
28 0
29 0
30 0
31 0
32 0
33 0
34 0
35 0
36 0
37 0
38 0
39 0
40 0
41 0
42 0
43 0
44 0
45 0
46 0
47 0
48 0
49 0
50 0
51 0
52 0
53 0
54 0
55 0
56 0
57 0
58 0
59 0
60 0
61 0
62 0

@<SCITEGIC>ATOM_PROPERTY
pdb_occupancy
SciTegic.value.DoubleValue
1 1
2 1
3 1
4 1
5 1
6 1
7 1
8 1
9 1
10 1
11 1
12 1
13 1
14 1
15 1
16 1
17 1
18 1
19 1
20 1
21 1
22 1
23 1
24 1
25 1
26 1
27 1
28 1
29 1
30 1
31 1
32 1
33 1
34 1
35 1
36 1
37 1
38 1
39 1
40 1
41 1
42 1
43 1
44 1
45 1
46 1
47 1
48 1
49 1
50 1
51 1
52 1
53 1
54 1
55 1
56 1
57 1
58 1
59 1
60 1
61 1
62 1

@<TRIPOS>MOLECULE
Evo_3
62  66  1  0  0
SMALL
FORMAL_CHARGES
@<TRIPOS>ATOM
    1 N1        46.6409    34.2093    14.7067 N.3        1 SUBUNIT  0
    2 C2        45.4579    33.7038    15.4115 C.3        1 SUBUNIT  0
    3 C3        44.7461    32.6363    14.5374 C.2        1 SUBUNIT  0
    4 O4        45.0432    32.5283    13.3523 O.2        1 SUBUNIT  0
    5 N5        43.8075    31.8710    15.1404 N.am       1 SUBUNIT  0
    6 C6        43.0474    30.8773    14.3859 C.3        1 SUBUNIT  0
    7 C7        42.3010    29.9581    15.3820 C.3        1 SUBUNIT  0
    8 O8        42.2744    30.3403    16.5468 O.2        1 SUBUNIT  -1
    9 C9        42.1101    31.5507    13.3511 C.3        1 SUBUNIT  0
   10 C10       41.5316    32.8717    13.8026 C.2        1 SUBUNIT  0
   11 C11       40.8372    32.9980    15.0040 C.2        1 SUBUNIT  0
   12 C12       40.3269    34.2272    15.4019 C.2        1 SUBUNIT  0
   13 C13       40.5030    35.3470    14.5921 C.2        1 SUBUNIT  0
   14 O14       40.0195    36.5900    14.9458 O.3        1 SUBUNIT  0
   15 C15       41.1768    35.2248    13.3882 C.2        1 SUBUNIT  0
   16 C16       41.6839    33.9964    12.9984 C.2        1 SUBUNIT  0
   17 C17       45.7193    33.2944    16.9016 C.3        1 SUBUNIT  0
   18 C18       46.2852    31.8728    17.0917 C.2        1 SUBUNIT  0
   19 C19       47.0612    31.0186    16.2011 C.2        1 SUBUNIT  0
   20 C20       47.5869    31.1624    14.9401 C.2        1 SUBUNIT  0
   21 C21       48.2788    30.1200    14.3250 C.2        1 SUBUNIT  0
   22 C22       48.4545    28.9135    14.9967 C.2        1 SUBUNIT  0
   23 C23       47.9460    28.7634    16.2833 C.2        1 SUBUNIT  0
   24 C24       47.2704    29.7920    16.8843 C.2        1 SUBUNIT  0
   25 N25       46.7006    29.9096    18.1383 N.pl3      1 SUBUNIT  0
   26 C26       46.1472    31.1334    18.2753 C.2        1 SUBUNIT  0
   27 H27       46.3860    34.5155    13.7765 H          1 SUBUNIT  0
   28 H28       44.7777    34.5572    15.4188 H          1 SUBUNIT  0
   29 H29       43.5826    31.9236    16.1152 H          1 SUBUNIT  0
   30 H30       43.7848    30.2664    13.8605 H          1 SUBUNIT  0
   31 H31       42.7733    28.9846    15.2642 H          1 SUBUNIT  0
   32 H32       41.3076    29.8052    14.9651 H          1 SUBUNIT  0
   33 H33       41.2999    30.8869    13.0457 H          1 SUBUNIT  0
   34 H34       42.6880    31.7309    12.4433 H          1 SUBUNIT  0
   35 H35       40.6939    32.1415    15.6468 H          1 SUBUNIT  0
   36 H36       39.7953    34.2715    16.3430 H          1 SUBUNIT  0
   37 H37       39.8218    36.6211    15.8740 H          1 SUBUNIT  0
   38 H38       41.3099    36.0929    12.7587 H          1 SUBUNIT  0
   39 H39       42.2030    33.9175    12.0577 H          1 SUBUNIT  0
   40 H40       47.4837    32.0783    14.3888 H          1 SUBUNIT  0
   41 H41       48.6750    30.2516    13.3291 H          1 SUBUNIT  0
   42 H42       48.9877    28.1024    14.5231 H          1 SUBUNIT  0
   43 H43       48.0853    27.8327    16.8117 H          1 SUBUNIT  0
   44 H44       46.7093    29.2128    18.8264 H          1 SUBUNIT  0
   45 H45       45.6651    31.4872    19.1740 H          1 SUBUNIT  0
   46 C46       46.6916    34.2589    17.6293 C.3        1 SUBUNIT  0
   47 C47       44.3883    33.4837    17.6898 C.3        1 SUBUNIT  0
   48 C48       45.8167    35.3425    18.2549 C.3        1 SUBUNIT  0
   49 C49       44.6155    34.5563    18.7593 C.3        1 SUBUNIT  0
   50 H50       46.3220    35.8889    19.0520 H          1 SUBUNIT  0
   51 H51       45.4927    36.0609    17.5022 H          1 SUBUNIT  0
   52 H52       47.1431    33.7361    18.4749 H          1 SUBUNIT  0
   53 H53       43.5803    33.8259    17.0418 H          1 SUBUNIT  0
   54 H54       44.0176    32.5686    18.1251 H          1 SUBUNIT  0
   55 H55       44.8515    34.0842    19.7138 H          1 SUBUNIT  0
   56 H56       43.7423    35.1917    18.9159 H          1 SUBUNIT  0
   57 C57       47.3456    35.2703    15.4140 C.3        1 SUBUNIT  0
   58 C58       47.8433    34.7720    16.7640 C.3        1 SUBUNIT  0
   59 H59       48.1928    35.5673    14.8003 H          1 SUBUNIT  0
   60 H60       46.6785    36.1264    15.5116 H          1 SUBUNIT  0
   61 H61       48.5530    33.9609    16.5973 H          1 SUBUNIT  0
   62 H62       48.3854    35.5608    17.2854 H          1 SUBUNIT  0
@<TRIPOS>BOND
    1     1     2 1
    2     1    27 1
    3     1    57 1
    4     2     3 1
    5     2    17 1
    6     2    28 1
    7     3     4 2
    8     3     5 1
    9     5     6 1
   10     5    29 1
   11     6     7 1
   12     6     9 1
   13     6    30 1
   14     7     8 1
   15     7    31 1
   16     7    32 1
   17     9    10 1
   18     9    33 1
   19     9    34 1
   20    10    11 2
   21    10    16 1
   22    11    12 1
   23    11    35 1
   24    12    13 2
   25    12    36 1
   26    13    14 1
   27    13    15 1
   28    14    37 1
   29    15    16 2
   30    15    38 1
   31    16    39 1
   32    17    18 1
   33    17    46 1
   34    17    47 1
   35    18    19 1
   36    18    26 2
   37    19    20 2
   38    19    24 1
   39    20    21 1
   40    20    40 1
   41    21    22 2
   42    21    41 1
   43    22    23 1
   44    22    42 1
   45    23    24 2
   46    23    43 1
   47    24    25 1
   48    25    26 1
   49    25    44 1
   50    26    45 1
   51    46    48 1
   52    46    52 1
   53    46    58 1
   54    47    49 1
   55    47    53 1
   56    47    54 1
   57    48    49 1
   58    48    50 1
   59    48    51 1
   60    49    55 1
   61    49    56 1
   62    57    58 1
   63    57    59 1
   64    57    60 1
   65    58    61 1
   66    58    62 1
@<TRIPOS>SUBSTRUCTURE
1   ****   1
@<SCITEGIC>MOL_PROPERTY
TopHits
SciTegic.value.StringValue
10

@<SCITEGIC>MOL_PROPERTY
-CDOCKER_ENERGY
SciTegic.value.StringValue
11.1478793

@<SCITEGIC>MOL_PROPERTY
-CDOCKER_INTERACTION_ENERGY
SciTegic.value.StringValue
51.5730133

@<SCITEGIC>MOL_PROPERTY
POSE_NUMBER
SciTegic.value.StringValue
6

@<SCITEGIC>MOL_PROPERTY
FRAGMENTS
SciTegic.value.StringValue
C37 CA4

@<SCITEGIC>MOL_PROPERTY
MW
SciTegic.value.StringValue
432.54

@<SCITEGIC>MOL_PROPERTY
GENERATION
SciTegic.value.StringValue
2

@<SCITEGIC>MOL_PROPERTY
FAMILY
SciTegic.value.StringValue
1

@<SCITEGIC>MOL_PROPERTY
LUDI3
SciTegic.value.StringValue
811

@<SCITEGIC>ATOM_PROPERTY
Formal Charge
SciTegic.value.StringValue
1 0
2 0
3 0
4 0
5 0
6 0
7 0
8 -1
9 0
10 0
11 0
12 0
13 0
14 0
15 0
16 0
17 0
18 0
19 0
20 0
21 0
22 0
23 0
24 0
25 0
26 0
27 0
28 0
29 0
30 0
31 0
32 0
33 0
34 0
35 0
36 0
37 0
38 0
39 0
40 0
41 0
42 0
43 0
44 0
45 0
46 0
47 0
48 0
49 0
50 0
51 0
52 0
53 0
54 0
55 0
56 0
57 0
58 0
59 0
60 0
61 0
62 0

@<SCITEGIC>ATOM_PROPERTY
pdb_tempFactor
SciTegic.value.DoubleValue
1 0
2 0
3 0
4 0
5 0
6 0
7 0
8 0
9 0
10 0
11 0
12 0
13 0
14 0
15 0
16 0
17 0
18 0
19 0
20 0
21 0
22 0
23 0
24 0
25 0
26 0
27 0
28 0
29 0
30 0
31 0
32 0
33 0
34 0
35 0
36 0
37 0
38 0
39 0
40 0
41 0
42 0
43 0
44 0
45 0
46 0
47 0
48 0
49 0
50 0
51 0
52 0
53 0
54 0
55 0
56 0
57 0
58 0
59 0
60 0
61 0
62 0

@<SCITEGIC>ATOM_PROPERTY
pdb_occupancy
SciTegic.value.DoubleValue
1 1
2 1
3 1
4 1
5 1
6 1
7 1
8 1
9 1
10 1
11 1
12 1
13 1
14 1
15 1
16 1
17 1
18 1
19 1
20 1
21 1
22 1
23 1
24 1
25 1
26 1
27 1
28 1
29 1
30 1
31 1
32 1
33 1
34 1
35 1
36 1
37 1
38 1
39 1
40 1
41 1
42 1
43 1
44 1
45 1
46 1
47 1
48 1
49 1
50 1
51 1
52 1
53 1
54 1
55 1
56 1
57 1
58 1
59 1
60 1
61 1
62 1

@<TRIPOS>MOLECULE
Evo_3
62  66  1  0  0
SMALL
FORMAL_CHARGES
@<TRIPOS>ATOM
    1 N1        42.1715    34.5208    16.9913 N.3        1 SUBUNIT  0
    2 C2        42.6116    35.3032    15.8277 C.3        1 SUBUNIT  0
    3 C3        44.0846    35.8152    15.9093 C.2        1 SUBUNIT  0
    4 O4        44.9295    35.4386    15.1032 O.2        1 SUBUNIT  0
    5 N5        44.3571    36.6809    16.9192 N.am       1 SUBUNIT  0
    6 C6        45.7437    37.1109    17.1463 C.3        1 SUBUNIT  0
    7 C7        45.7855    38.5230    17.7663 C.3        1 SUBUNIT  0
    8 O8        45.3593    39.4365    17.0722 O.2        1 SUBUNIT  -1
    9 C9        46.4705    36.0784    18.0337 C.3        1 SUBUNIT  0
   10 C10       47.9691    36.2109    17.9358 C.2        1 SUBUNIT  0
   11 C11       48.6896    36.9416    18.8770 C.2        1 SUBUNIT  0
   12 C12       50.0663    37.0891    18.7609 C.2        1 SUBUNIT  0
   13 C13       50.7382    36.5023    17.6915 C.2        1 SUBUNIT  0
   14 O14       52.1044    36.6407    17.5315 O.3        1 SUBUNIT  0
   15 C15       50.0264    35.7722    16.7504 C.2        1 SUBUNIT  0
   16 C16       48.6509    35.6267    16.8732 C.2        1 SUBUNIT  0
   17 C17       42.3061    34.5351    14.4962 C.3        1 SUBUNIT  0
   18 C18       43.1745    33.2807    14.2499 C.2        1 SUBUNIT  0
   19 C19       44.1017    32.5461    15.1109 C.2        1 SUBUNIT  0
   20 C20       44.5430    32.6752    16.4098 C.2        1 SUBUNIT  0
   21 C21       45.4650    31.7836    16.9546 C.2        1 SUBUNIT  0
   22 C22       45.9588    30.7389    16.1810 C.2        1 SUBUNIT  0
   23 C23       45.5240    30.5941    14.8670 C.2        1 SUBUNIT  0
   24 C24       44.6155    31.4713    14.3379 C.2        1 SUBUNIT  0
   25 N25       44.0337    31.5400    13.0865 N.pl3      1 SUBUNIT  0
   26 C26       43.1752    32.5777    13.0366 C.2        1 SUBUNIT  0
   27 H27       42.3733    35.0137    17.8553 H          1 SUBUNIT  0
   28 H28       42.0093    36.2107    15.8614 H          1 SUBUNIT  0
   29 H29       43.6337    37.0459    17.5074 H          1 SUBUNIT  0
   30 H30       46.2272    37.1751    16.1704 H          1 SUBUNIT  0
   31 H31       46.8187    38.6833    18.0553 H          1 SUBUNIT  0
   32 H32       45.2734    38.4159    18.7144 H          1 SUBUNIT  0
   33 H33       46.2035    35.0699    17.7180 H          1 SUBUNIT  0
   34 H34       46.1484    36.1624    19.0730 H          1 SUBUNIT  0
   35 H35       48.1754    37.4188    19.6983 H          1 SUBUNIT  0
   36 H36       50.5833    37.6736    19.5089 H          1 SUBUNIT  0
   37 H37       52.5358    36.7544    18.3669 H          1 SUBUNIT  0
   38 H38       50.5432    35.3206    15.9163 H          1 SUBUNIT  0
   39 H39       48.1043    35.0667    16.1287 H          1 SUBUNIT  0
   40 H40       44.2080    33.4640    17.0569 H          1 SUBUNIT  0
   41 H41       45.7992    31.9123    17.9747 H          1 SUBUNIT  0
   42 H42       46.6779    30.0495    16.5981 H          1 SUBUNIT  0
   43 H43       45.9057    29.7854    14.2621 H          1 SUBUNIT  0
   44 H44       44.2088    30.9172    12.3518 H          1 SUBUNIT  0
   45 H45       42.5766    32.8196    12.1705 H          1 SUBUNIT  0
   46 C46       40.8284    34.0883    14.4238 C.3        1 SUBUNIT  0
   47 C47       42.3481    35.5261    13.3157 C.3        1 SUBUNIT  0
   48 C48       40.0117    35.3192    14.0015 C.3        1 SUBUNIT  0
   49 C49       41.0257    36.2935    13.4127 C.3        1 SUBUNIT  0
   50 H50       39.2535    35.0687    13.2614 H          1 SUBUNIT  0
   51 H51       39.4943    35.7752    14.8465 H          1 SUBUNIT  0
   52 H52       40.7140    33.3711    13.6118 H          1 SUBUNIT  0
   53 H53       43.2121    36.1899    13.3283 H          1 SUBUNIT  0
   54 H54       42.3517    35.0113    12.3584 H          1 SUBUNIT  0
   55 H55       40.7105    36.7088    12.4567 H          1 SUBUNIT  0
   56 H56       41.1199    37.1206    14.1117 H          1 SUBUNIT  0
   57 C57       40.7368    34.2288    16.9230 C.3        1 SUBUNIT  0
   58 C58       40.3499    33.4044    15.7014 C.3        1 SUBUNIT  0
   59 H59       40.4316    33.7037    17.8220 H          1 SUBUNIT  0
   60 H60       40.2225    35.1797    16.9179 H          1 SUBUNIT  0
   61 H61       40.7994    32.4140    15.7781 H          1 SUBUNIT  0
   62 H62       39.2697    33.2571    15.6684 H          1 SUBUNIT  0
@<TRIPOS>BOND
    1     1     2 1
    2     1    27 1
    3     1    57 1
    4     2     3 1
    5     2    17 1
    6     2    28 1
    7     3     4 2
    8     3     5 1
    9     5     6 1
   10     5    29 1
   11     6     7 1
   12     6     9 1
   13     6    30 1
   14     7     8 1
   15     7    31 1
   16     7    32 1
   17     9    10 1
   18     9    33 1
   19     9    34 1
   20    10    11 2
   21    10    16 1
   22    11    12 1
   23    11    35 1
   24    12    13 2
   25    12    36 1
   26    13    14 1
   27    13    15 1
   28    14    37 1
   29    15    16 2
   30    15    38 1
   31    16    39 1
   32    17    18 1
   33    17    46 1
   34    17    47 1
   35    18    19 1
   36    18    26 2
   37    19    20 2
   38    19    24 1
   39    20    21 1
   40    20    40 1
   41    21    22 2
   42    21    41 1
   43    22    23 1
   44    22    42 1
   45    23    24 2
   46    23    43 1
   47    24    25 1
   48    25    26 1
   49    25    44 1
   50    26    45 1
   51    46    48 1
   52    46    52 1
   53    46    58 1
   54    47    49 1
   55    47    53 1
   56    47    54 1
   57    48    49 1
   58    48    50 1
   59    48    51 1
   60    49    55 1
   61    49    56 1
   62    57    58 1
   63    57    59 1
   64    57    60 1
   65    58    61 1
   66    58    62 1
@<TRIPOS>SUBSTRUCTURE
1   ****   1
@<SCITEGIC>MOL_PROPERTY
TopHits
SciTegic.value.StringValue
10

@<SCITEGIC>MOL_PROPERTY
-CDOCKER_ENERGY
SciTegic.value.StringValue
10.3067963

@<SCITEGIC>MOL_PROPERTY
-CDOCKER_INTERACTION_ENERGY
SciTegic.value.StringValue
58.6125735

@<SCITEGIC>MOL_PROPERTY
POSE_NUMBER
SciTegic.value.StringValue
7

@<SCITEGIC>MOL_PROPERTY
FRAGMENTS
SciTegic.value.StringValue
C37 CA4

@<SCITEGIC>MOL_PROPERTY
MW
SciTegic.value.StringValue
432.54

@<SCITEGIC>MOL_PROPERTY
GENERATION
SciTegic.value.StringValue
2

@<SCITEGIC>MOL_PROPERTY
FAMILY
SciTegic.value.StringValue
1

@<SCITEGIC>MOL_PROPERTY
LUDI3
SciTegic.value.StringValue
811

@<SCITEGIC>ATOM_PROPERTY
Formal Charge
SciTegic.value.StringValue
1 0
2 0
3 0
4 0
5 0
6 0
7 0
8 -1
9 0
10 0
11 0
12 0
13 0
14 0
15 0
16 0
17 0
18 0
19 0
20 0
21 0
22 0
23 0
24 0
25 0
26 0
27 0
28 0
29 0
30 0
31 0
32 0
33 0
34 0
35 0
36 0
37 0
38 0
39 0
40 0
41 0
42 0
43 0
44 0
45 0
46 0
47 0
48 0
49 0
50 0
51 0
52 0
53 0
54 0
55 0
56 0
57 0
58 0
59 0
60 0
61 0
62 0

@<SCITEGIC>ATOM_PROPERTY
pdb_tempFactor
SciTegic.value.DoubleValue
1 0
2 0
3 0
4 0
5 0
6 0
7 0
8 0
9 0
10 0
11 0
12 0
13 0
14 0
15 0
16 0
17 0
18 0
19 0
20 0
21 0
22 0
23 0
24 0
25 0
26 0
27 0
28 0
29 0
30 0
31 0
32 0
33 0
34 0
35 0
36 0
37 0
38 0
39 0
40 0
41 0
42 0
43 0
44 0
45 0
46 0
47 0
48 0
49 0
50 0
51 0
52 0
53 0
54 0
55 0
56 0
57 0
58 0
59 0
60 0
61 0
62 0

@<SCITEGIC>ATOM_PROPERTY
pdb_occupancy
SciTegic.value.DoubleValue
1 1
2 1
3 1
4 1
5 1
6 1
7 1
8 1
9 1
10 1
11 1
12 1
13 1
14 1
15 1
16 1
17 1
18 1
19 1
20 1
21 1
22 1
23 1
24 1
25 1
26 1
27 1
28 1
29 1
30 1
31 1
32 1
33 1
34 1
35 1
36 1
37 1
38 1
39 1
40 1
41 1
42 1
43 1
44 1
45 1
46 1
47 1
48 1
49 1
50 1
51 1
52 1
53 1
54 1
55 1
56 1
57 1
58 1
59 1
60 1
61 1
62 1

@<TRIPOS>MOLECULE
Evo_3
62  66  1  0  0
SMALL
FORMAL_CHARGES
@<TRIPOS>ATOM
    1 N1        46.5171    33.8606    16.1284 N.3        1 SUBUNIT  0
    2 C2        45.6264    32.7025    15.9771 C.3        1 SUBUNIT  0
    3 C3        44.2979    33.0877    15.2850 C.2        1 SUBUNIT  0
    4 O4        44.2684    33.8102    14.2937 O.2        1 SUBUNIT  0
    5 N5        43.2126    32.5410    15.8721 N.am       1 SUBUNIT  0
    6 C6        41.8704    32.7191    15.3439 C.3        1 SUBUNIT  0
    7 C7        41.1201    31.3935    15.5778 C.3        1 SUBUNIT  0
    8 O8        41.6713    30.6063    16.3471 O.2        1 SUBUNIT  -1
    9 C9        41.2135    33.9328    16.0422 C.3        1 SUBUNIT  0
   10 C10       40.3630    34.7348    15.0944 C.2        1 SUBUNIT  0
   11 C11       38.9734    34.7258    15.1788 C.2        1 SUBUNIT  0
   12 C12       38.2085    35.4834    14.2969 C.2        1 SUBUNIT  0
   13 C13       38.8327    36.2487    13.3190 C.2        1 SUBUNIT  0
   14 O14       38.0982    36.9793    12.4067 O.3        1 SUBUNIT  0
   15 C15       40.2157    36.2696    13.2406 C.2        1 SUBUNIT  0
   16 C16       40.9762    35.5182    14.1220 C.2        1 SUBUNIT  0
   17 C17       46.3454    31.5210    15.2747 C.3        1 SUBUNIT  0
   18 C18       45.3660    30.3400    15.0815 C.2        1 SUBUNIT  0
   19 C19       44.3466    30.1187    14.0609 C.2        1 SUBUNIT  0
   20 C20       43.9118    30.8225    12.9621 C.2        1 SUBUNIT  0
   21 C21       42.8579    30.3549    12.1772 C.2        1 SUBUNIT  0
   22 C22       42.2255    29.1590    12.5065 C.2        1 SUBUNIT  0
   23 C23       42.6616    28.4347    13.6139 C.2        1 SUBUNIT  0
   24 C24       43.7003    28.8963    14.3764 C.2        1 SUBUNIT  0
   25 N25       44.3147    28.3798    15.5014 N.pl3      1 SUBUNIT  0
   26 C26       45.2788    29.2216    15.9269 C.2        1 SUBUNIT  0
   27 H27       46.0269    34.6183    16.5881 H          1 SUBUNIT  0
   28 H28       45.3782    32.3899    16.9932 H          1 SUBUNIT  0
   29 H29       43.2829    31.8899    16.6292 H          1 SUBUNIT  0
   30 H30       41.9623    32.8794    14.2670 H          1 SUBUNIT  0
   31 H31       40.9565    30.9771    14.5869 H          1 SUBUNIT  0
   32 H32       40.1213    31.6862    15.8855 H          1 SUBUNIT  0
   33 H33       41.9853    34.6052    16.4197 H          1 SUBUNIT  0
   34 H34       40.6368    33.6414    16.9219 H          1 SUBUNIT  0
   35 H35       38.4832    34.1321    15.9382 H          1 SUBUNIT  0
   36 H36       37.1321    35.4685    14.3854 H          1 SUBUNIT  0
   37 H37       37.4188    36.4336    12.0369 H          1 SUBUNIT  0
   38 H38       40.7053    36.8664    12.4873 H          1 SUBUNIT  0
   39 H39       42.0552    35.5418    14.0498 H          1 SUBUNIT  0
   40 H40       44.3630    31.7565    12.6845 H          1 SUBUNIT  0
   41 H41       42.5204    30.9270    11.3247 H          1 SUBUNIT  0
   42 H42       41.3958    28.7985    11.9160 H          1 SUBUNIT  0
   43 H43       42.1743    27.5077    13.8776 H          1 SUBUNIT  0
   44 H44       44.0667    27.5385    15.9368 H          1 SUBUNIT  0
   45 H45       45.8727    29.0228    16.8037 H          1 SUBUNIT  0
   46 C46       47.0423    31.9228    13.9562 C.3        1 SUBUNIT  0
   47 C47       47.5691    31.0273    16.0762 C.3        1 SUBUNIT  0
   48 C48       47.9880    30.7450    13.6816 C.3        1 SUBUNIT  0
   49 C49       48.4140    30.2354    15.0691 C.3        1 SUBUNIT  0
   50 H50       47.4538    29.9570    13.1495 H          1 SUBUNIT  0
   51 H51       48.8396    31.0296    13.0636 H          1 SUBUNIT  0
   52 H52       46.3455    32.0589    13.1379 H          1 SUBUNIT  0
   53 H53       48.1511    31.8835    16.4171 H          1 SUBUNIT  0
   54 H54       47.3455    30.4789    16.9882 H          1 SUBUNIT  0
   55 H55       48.2182    29.1660    15.1558 H          1 SUBUNIT  0
   56 H56       49.4786    30.3895    15.2481 H          1 SUBUNIT  0
   57 C57       47.1472    34.3377    14.8950 C.3        1 SUBUNIT  0
   58 C58       47.8587    33.2299    14.1048 C.3        1 SUBUNIT  0
   59 H59       46.3973    34.8471    14.2981 H          1 SUBUNIT  0
   60 H60       47.8666    35.1072    15.1769 H          1 SUBUNIT  0
   61 H61       48.1384    33.6050    13.1200 H          1 SUBUNIT  0
   62 H62       48.8010    33.0162    14.6107 H          1 SUBUNIT  0
@<TRIPOS>BOND
    1     1     2 1
    2     1    27 1
    3     1    57 1
    4     2     3 1
    5     2    17 1
    6     2    28 1
    7     3     4 2
    8     3     5 1
    9     5     6 1
   10     5    29 1
   11     6     7 1
   12     6     9 1
   13     6    30 1
   14     7     8 1
   15     7    31 1
   16     7    32 1
   17     9    10 1
   18     9    33 1
   19     9    34 1
   20    10    11 2
   21    10    16 1
   22    11    12 1
   23    11    35 1
   24    12    13 2
   25    12    36 1
   26    13    14 1
   27    13    15 1
   28    14    37 1
   29    15    16 2
   30    15    38 1
   31    16    39 1
   32    17    18 1
   33    17    46 1
   34    17    47 1
   35    18    19 1
   36    18    26 2
   37    19    20 2
   38    19    24 1
   39    20    21 1
   40    20    40 1
   41    21    22 2
   42    21    41 1
   43    22    23 1
   44    22    42 1
   45    23    24 2
   46    23    43 1
   47    24    25 1
   48    25    26 1
   49    25    44 1
   50    26    45 1
   51    46    48 1
   52    46    52 1
   53    46    58 1
   54    47    49 1
   55    47    53 1
   56    47    54 1
   57    48    49 1
   58    48    50 1
   59    48    51 1
   60    49    55 1
   61    49    56 1
   62    57    58 1
   63    57    59 1
   64    57    60 1
   65    58    61 1
   66    58    62 1
@<TRIPOS>SUBSTRUCTURE
1   ****   1
@<SCITEGIC>MOL_PROPERTY
TopHits
SciTegic.value.StringValue
10

@<SCITEGIC>MOL_PROPERTY
-CDOCKER_ENERGY
SciTegic.value.StringValue
8.84452702

@<SCITEGIC>MOL_PROPERTY
-CDOCKER_INTERACTION_ENERGY
SciTegic.value.StringValue
50.5980962

@<SCITEGIC>MOL_PROPERTY
POSE_NUMBER
SciTegic.value.StringValue
8

@<SCITEGIC>MOL_PROPERTY
FRAGMENTS
SciTegic.value.StringValue
C37 CA4

@<SCITEGIC>MOL_PROPERTY
MW
SciTegic.value.StringValue
432.54

@<SCITEGIC>MOL_PROPERTY
GENERATION
SciTegic.value.StringValue
2

@<SCITEGIC>MOL_PROPERTY
FAMILY
SciTegic.value.StringValue
1

@<SCITEGIC>MOL_PROPERTY
LUDI3
SciTegic.value.StringValue
811

@<SCITEGIC>ATOM_PROPERTY
Formal Charge
SciTegic.value.StringValue
1 0
2 0
3 0
4 0
5 0
6 0
7 0
8 -1
9 0
10 0
11 0
12 0
13 0
14 0
15 0
16 0
17 0
18 0
19 0
20 0
21 0
22 0
23 0
24 0
25 0
26 0
27 0
28 0
29 0
30 0
31 0
32 0
33 0
34 0
35 0
36 0
37 0
38 0
39 0
40 0
41 0
42 0
43 0
44 0
45 0
46 0
47 0
48 0
49 0
50 0
51 0
52 0
53 0
54 0
55 0
56 0
57 0
58 0
59 0
60 0
61 0
62 0

@<SCITEGIC>ATOM_PROPERTY
pdb_tempFactor
SciTegic.value.DoubleValue
1 0
2 0
3 0
4 0
5 0
6 0
7 0
8 0
9 0
10 0
11 0
12 0
13 0
14 0
15 0
16 0
17 0
18 0
19 0
20 0
21 0
22 0
23 0
24 0
25 0
26 0
27 0
28 0
29 0
30 0
31 0
32 0
33 0
34 0
35 0
36 0
37 0
38 0
39 0
40 0
41 0
42 0
43 0
44 0
45 0
46 0
47 0
48 0
49 0
50 0
51 0
52 0
53 0
54 0
55 0
56 0
57 0
58 0
59 0
60 0
61 0
62 0

@<SCITEGIC>ATOM_PROPERTY
pdb_occupancy
SciTegic.value.DoubleValue
1 1
2 1
3 1
4 1
5 1
6 1
7 1
8 1
9 1
10 1
11 1
12 1
13 1
14 1
15 1
16 1
17 1
18 1
19 1
20 1
21 1
22 1
23 1
24 1
25 1
26 1
27 1
28 1
29 1
30 1
31 1
32 1
33 1
34 1
35 1
36 1
37 1
38 1
39 1
40 1
41 1
42 1
43 1
44 1
45 1
46 1
47 1
48 1
49 1
50 1
51 1
52 1
53 1
54 1
55 1
56 1
57 1
58 1
59 1
60 1
61 1
62 1

@<TRIPOS>MOLECULE
Evo_3
62  66  1  0  0
SMALL
FORMAL_CHARGES
@<TRIPOS>ATOM
    1 N1        42.1808    34.4056    17.0382 N.3        1 SUBUNIT  0
    2 C2        42.6612    35.1882    15.8916 C.3        1 SUBUNIT  0
    3 C3        44.1514    35.6475    16.0244 C.2        1 SUBUNIT  0
    4 O4        45.0251    35.1903    15.2961 O.2        1 SUBUNIT  0
    5 N5        44.3847    36.5759    16.9934 N.am       1 SUBUNIT  0
    6 C6        45.7451    37.0472    17.3061 C.3        1 SUBUNIT  0
    7 C7        45.7462    38.5383    17.7121 C.3        1 SUBUNIT  0
    8 O8        45.3199    39.3408    16.8936 O.2        1 SUBUNIT  -1
    9 C9        46.3451    36.2330    18.4801 C.3        1 SUBUNIT  0
   10 C10       47.0442    34.9502    18.1097 C.2        1 SUBUNIT  0
   11 C11       46.9451    33.8505    18.9561 C.2        1 SUBUNIT  0
   12 C12       47.6824    32.6975    18.7183 C.2        1 SUBUNIT  0
   13 C13       48.5130    32.6233    17.6011 C.2        1 SUBUNIT  0
   14 O14       49.2651    31.4967    17.3157 O.3        1 SUBUNIT  0
   15 C15       48.6035    33.7095    16.7443 C.2        1 SUBUNIT  0
   16 C16       47.8899    34.8707    17.0055 C.2        1 SUBUNIT  0
   17 C17       42.3033    34.4889    14.5286 C.3        1 SUBUNIT  0
   18 C18       43.1075    33.2150    14.1864 C.2        1 SUBUNIT  0
   19 C19       43.9748    32.3577    14.9900 C.2        1 SUBUNIT  0
   20 C20       44.3808    32.3404    16.3045 C.2        1 SUBUNIT  0
   21 C21       45.2204    31.3362    16.7830 C.2        1 SUBUNIT  0
   22 C22       45.6936    30.3505    15.9239 C.2        1 SUBUNIT  0
   23 C23       45.2994    30.3610    14.5908 C.2        1 SUBUNIT  0
   24 C24       44.4501    31.3311    14.1297 C.2        1 SUBUNIT  0
   25 N25       43.8972    31.5409    12.8816 N.pl3      1 SUBUNIT  0
   26 C26       43.0826    32.6126    12.9193 C.2        1 SUBUNIT  0
   27 H27       42.4109    34.8710    17.9097 H          1 SUBUNIT  0
   28 H28       42.0984    36.1212    15.9445 H          1 SUBUNIT  0
   29 H29       43.6233    36.9752    17.5070 H          1 SUBUNIT  0
   30 H30       46.3353    36.9897    16.3933 H          1 SUBUNIT  0
   31 H31       46.7767    38.7463    17.9890 H          1 SUBUNIT  0
   32 H32       45.2299    38.5691    18.6618 H          1 SUBUNIT  0
   33 H33       45.5593    36.0256    19.2076 H          1 SUBUNIT  0
   34 H34       47.0928    36.8157    19.0207 H          1 SUBUNIT  0
   35 H35       46.3040    33.8976    19.8244 H          1 SUBUNIT  0
   36 H36       47.5757    31.8813    19.4181 H          1 SUBUNIT  0
   37 H37       49.1572    30.8244    17.9733 H          1 SUBUNIT  0
   38 H38       49.2473    33.6574    15.8787 H          1 SUBUNIT  0
   39 H39       48.0209    35.7130    16.3438 H          1 SUBUNIT  0
   40 H40       44.0720    33.0919    17.0073 H          1 SUBUNIT  0
   41 H41       45.5048    31.3244    17.8230 H          1 SUBUNIT  0
   42 H42       46.3640    29.5861    16.2898 H          1 SUBUNIT  0
   43 H43       45.6616    29.5986    13.9172 H          1 SUBUNIT  0
   44 H44       44.0544    30.9774    12.0959 H          1 SUBUNIT  0
   45 H45       42.4977    32.9445    12.0747 H          1 SUBUNIT  0
   46 C46       40.8101    34.0874    14.4736 C.3        1 SUBUNIT  0
   47 C47       42.3585    35.5348    13.3952 C.3        1 SUBUNIT  0
   48 C48       40.0177    35.3449    14.0958 C.3        1 SUBUNIT  0
   49 C49       41.0420    36.3111    13.5121 C.3        1 SUBUNIT  0
   50 H50       39.2365    35.1202    13.3715 H          1 SUBUNIT  0
   51 H51       39.5281    35.7958    14.9592 H          1 SUBUNIT  0
   52 H52       40.6605    33.3930    13.6473 H          1 SUBUNIT  0
   53 H53       43.2286    36.1892    13.4498 H          1 SUBUNIT  0
   54 H54       42.3697    35.0772    12.4094 H          1 SUBUNIT  0
   55 H55       40.7233    36.7377    12.5618 H          1 SUBUNIT  0
   56 H56       41.1540    37.1277    14.2204 H          1 SUBUNIT  0
   57 C57       40.7339    34.1887    16.9711 C.3        1 SUBUNIT  0
   58 C58       40.3269    33.3886    15.7416 C.3        1 SUBUNIT  0
   59 H59       40.4041    33.6633    17.8609 H          1 SUBUNIT  0
   60 H60       40.2608    35.1623    16.9796 H          1 SUBUNIT  0
   61 H61       40.7636    32.3918    15.8017 H          1 SUBUNIT  0
   62 H62       39.2454    33.2540    15.7139 H          1 SUBUNIT  0
@<TRIPOS>BOND
    1     1     2 1
    2     1    27 1
    3     1    57 1
    4     2     3 1
    5     2    17 1
    6     2    28 1
    7     3     4 2
    8     3     5 1
    9     5     6 1
   10     5    29 1
   11     6     7 1
   12     6     9 1
   13     6    30 1
   14     7     8 1
   15     7    31 1
   16     7    32 1
   17     9    10 1
   18     9    33 1
   19     9    34 1
   20    10    11 2
   21    10    16 1
   22    11    12 1
   23    11    35 1
   24    12    13 2
   25    12    36 1
   26    13    14 1
   27    13    15 1
   28    14    37 1
   29    15    16 2
   30    15    38 1
   31    16    39 1
   32    17    18 1
   33    17    46 1
   34    17    47 1
   35    18    19 1
   36    18    26 2
   37    19    20 2
   38    19    24 1
   39    20    21 1
   40    20    40 1
   41    21    22 2
   42    21    41 1
   43    22    23 1
   44    22    42 1
   45    23    24 2
   46    23    43 1
   47    24    25 1
   48    25    26 1
   49    25    44 1
   50    26    45 1
   51    46    48 1
   52    46    52 1
   53    46    58 1
   54    47    49 1
   55    47    53 1
   56    47    54 1
   57    48    49 1
   58    48    50 1
   59    48    51 1
   60    49    55 1
   61    49    56 1
   62    57    58 1
   63    57    59 1
   64    57    60 1
   65    58    61 1
   66    58    62 1
@<TRIPOS>SUBSTRUCTURE
1   ****   1
@<SCITEGIC>MOL_PROPERTY
TopHits
SciTegic.value.StringValue
10

@<SCITEGIC>MOL_PROPERTY
-CDOCKER_ENERGY
SciTegic.value.StringValue
5.35292604

@<SCITEGIC>MOL_PROPERTY
-CDOCKER_INTERACTION_ENERGY
SciTegic.value.StringValue
55.0436717

@<SCITEGIC>MOL_PROPERTY
POSE_NUMBER
SciTegic.value.StringValue
9

@<SCITEGIC>MOL_PROPERTY
FRAGMENTS
SciTegic.value.StringValue
C37 CA4

@<SCITEGIC>MOL_PROPERTY
MW
SciTegic.value.StringValue
432.54

@<SCITEGIC>MOL_PROPERTY
GENERATION
SciTegic.value.StringValue
2

@<SCITEGIC>MOL_PROPERTY
FAMILY
SciTegic.value.StringValue
1

@<SCITEGIC>MOL_PROPERTY
LUDI3
SciTegic.value.StringValue
811

@<SCITEGIC>ATOM_PROPERTY
Formal Charge
SciTegic.value.StringValue
1 0
2 0
3 0
4 0
5 0
6 0
7 0
8 -1
9 0
10 0
11 0
12 0
13 0
14 0
15 0
16 0
17 0
18 0
19 0
20 0
21 0
22 0
23 0
24 0
25 0
26 0
27 0
28 0
29 0
30 0
31 0
32 0
33 0
34 0
35 0
36 0
37 0
38 0
39 0
40 0
41 0
42 0
43 0
44 0
45 0
46 0
47 0
48 0
49 0
50 0
51 0
52 0
53 0
54 0
55 0
56 0
57 0
58 0
59 0
60 0
61 0
62 0

@<SCITEGIC>ATOM_PROPERTY
pdb_tempFactor
SciTegic.value.DoubleValue
1 0
2 0
3 0
4 0
5 0
6 0
7 0
8 0
9 0
10 0
11 0
12 0
13 0
14 0
15 0
16 0
17 0
18 0
19 0
20 0
21 0
22 0
23 0
24 0
25 0
26 0
27 0
28 0
29 0
30 0
31 0
32 0
33 0
34 0
35 0
36 0
37 0
38 0
39 0
40 0
41 0
42 0
43 0
44 0
45 0
46 0
47 0
48 0
49 0
50 0
51 0
52 0
53 0
54 0
55 0
56 0
57 0
58 0
59 0
60 0
61 0
62 0

@<SCITEGIC>ATOM_PROPERTY
pdb_occupancy
SciTegic.value.DoubleValue
1 1
2 1
3 1
4 1
5 1
6 1
7 1
8 1
9 1
10 1
11 1
12 1
13 1
14 1
15 1
16 1
17 1
18 1
19 1
20 1
21 1
22 1
23 1
24 1
25 1
26 1
27 1
28 1
29 1
30 1
31 1
32 1
33 1
34 1
35 1
36 1
37 1
38 1
39 1
40 1
41 1
42 1
43 1
44 1
45 1
46 1
47 1
48 1
49 1
50 1
51 1
52 1
53 1
54 1
55 1
56 1
57 1
58 1
59 1
60 1
61 1
62 1

@<TRIPOS>MOLECULE
Evo_3
62  66  1  0  0
SMALL
FORMAL_CHARGES
@<TRIPOS>ATOM
    1 N1        45.0298    35.6139    18.0765 N.3        1 SUBUNIT  0
    2 C2        44.8820    34.1818    17.7892 C.3        1 SUBUNIT  0
    3 C3        43.9432    33.9993    16.5766 C.2        1 SUBUNIT  0
    4 O4        43.8785    34.8493    15.6968 O.2        1 SUBUNIT  0
    5 N5        43.1793    32.8841    16.6070 N.am       1 SUBUNIT  0
    6 C6        42.0431    32.7356    15.7069 C.3        1 SUBUNIT  0
    7 C7        41.6918    31.2314    15.5960 C.3        1 SUBUNIT  0
    8 O8        42.1332    30.5047    16.4852 O.2        1 SUBUNIT  -1
    9 C9        40.8776    33.6041    16.2639 C.3        1 SUBUNIT  0
   10 C10       40.1699    34.4518    15.2359 C.2        1 SUBUNIT  0
   11 C11       38.7839    34.5972    15.2754 C.2        1 SUBUNIT  0
   12 C12       38.1328    35.4188    14.3612 C.2        1 SUBUNIT  0
   13 C13       38.8641    36.1006    13.3994 C.2        1 SUBUNIT  0
   14 O14       38.2315    36.9189    12.4909 O.3        1 SUBUNIT  0
   15 C15       40.2432    35.9876    13.3696 C.2        1 SUBUNIT  0
   16 C16       40.8898    35.1788    14.2890 C.2        1 SUBUNIT  0
   17 C17       46.2794    33.5001    17.7058 C.3        1 SUBUNIT  0
   18 C18       46.1442    32.0138    17.3270 C.2        1 SUBUNIT  0
   19 C19       45.9029    31.4386    16.0155 C.2        1 SUBUNIT  0
   20 C20       45.7322    31.9792    14.7670 C.2        1 SUBUNIT  0
   21 C21       45.4933    31.1591    13.6655 C.2        1 SUBUNIT  0
   22 C22       45.4238    29.7777    13.8318 C.2        1 SUBUNIT  0
   23 C23       45.5959    29.2240    15.0993 C.2        1 SUBUNIT  0
   24 C24       45.8343    30.0337    16.1764 C.2        1 SUBUNIT  0
   25 N25       46.0440    29.7628    17.5179 N.pl3      1 SUBUNIT  0
   26 C26       46.2203    30.9169    18.2002 C.2        1 SUBUNIT  0
   27 H27       44.1284    36.0786    18.0719 H          1 SUBUNIT  0
   28 H28       44.3501    33.7646    18.6461 H          1 SUBUNIT  0
   29 H29       43.3313    32.1330    17.2509 H          1 SUBUNIT  0
   30 H30       42.3867    33.0623    14.7257 H          1 SUBUNIT  0
   31 H31       42.0353    30.9409    14.6059 H          1 SUBUNIT  0
   32 H32       40.6075    31.1926    15.4975 H          1 SUBUNIT  0
   33 H33       41.2559    34.3041    17.0097 H          1 SUBUNIT  0
   34 H34       40.1522    32.9937    16.8025 H          1 SUBUNIT  0
   35 H35       38.2030    34.0814    16.0270 H          1 SUBUNIT  0
   36 H36       37.0595    35.5232    14.3970 H          1 SUBUNIT  0
   37 H37       37.9842    37.7133    12.9407 H          1 SUBUNIT  0
   38 H38       40.8191    36.5395    12.6424 H          1 SUBUNIT  0
   39 H39       41.9666    35.1367    14.2625 H          1 SUBUNIT  0
   40 H40       45.7775    33.0487    14.6387 H          1 SUBUNIT  0
   41 H41       45.3584    31.5881    12.6842 H          1 SUBUNIT  0
   42 H42       45.2360    29.1393    12.9806 H          1 SUBUNIT  0
   43 H43       45.5397    28.1548    15.2321 H          1 SUBUNIT  0
   44 H44       46.0558    28.8666    17.9124 H          1 SUBUNIT  0
   45 H45       46.3916    30.9447    19.2655 H          1 SUBUNIT  0
   46 C46       47.2969    34.2210    16.7642 C.3        1 SUBUNIT  0
   47 C47       46.9687    33.6172    19.0834 C.3        1 SUBUNIT  0
   48 C48       48.6149    34.3770    17.5496 C.3        1 SUBUNIT  0
   49 C49       48.4604    33.5215    18.8011 C.3        1 SUBUNIT  0
   50 H50       49.4847    34.0857    16.9600 H          1 SUBUNIT  0
   51 H51       48.7604    35.4167    17.8462 H          1 SUBUNIT  0
   52 H52       47.5377    33.6030    15.9017 H          1 SUBUNIT  0
   53 H53       46.7707    34.6095    19.4818 H          1 SUBUNIT  0
   54 H54       46.6157    32.9324    19.8517 H          1 SUBUNIT  0
   55 H55       48.7400    32.4885    18.5909 H          1 SUBUNIT  0
   56 H56       49.0749    33.8756    19.6287 H          1 SUBUNIT  0
   57 C57       46.0239    36.3714    17.3057 C.3        1 SUBUNIT  0
   58 C58       46.7792    35.5694    16.2341 C.3        1 SUBUNIT  0
   59 H59       45.5115    37.2208    16.8524 H          1 SUBUNIT  0
   60 H60       46.7318    36.7813    18.0267 H          1 SUBUNIT  0
   61 H61       46.1308    35.3962    15.3788 H          1 SUBUNIT  0
   62 H62       47.6057    36.1620    15.8420 H          1 SUBUNIT  0
@<TRIPOS>BOND
    1     1     2 1
    2     1    27 1
    3     1    57 1
    4     2     3 1
    5     2    17 1
    6     2    28 1
    7     3     4 2
    8     3     5 1
    9     5     6 1
   10     5    29 1
   11     6     7 1
   12     6     9 1
   13     6    30 1
   14     7     8 1
   15     7    31 1
   16     7    32 1
   17     9    10 1
   18     9    33 1
   19     9    34 1
   20    10    11 2
   21    10    16 1
   22    11    12 1
   23    11    35 1
   24    12    13 2
   25    12    36 1
   26    13    14 1
   27    13    15 1
   28    14    37 1
   29    15    16 2
   30    15    38 1
   31    16    39 1
   32    17    18 1
   33    17    46 1
   34    17    47 1
   35    18    19 1
   36    18    26 2
   37    19    20 2
   38    19    24 1
   39    20    21 1
   40    20    40 1
   41    21    22 2
   42    21    41 1
   43    22    23 1
   44    22    42 1
   45    23    24 2
   46    23    43 1
   47    24    25 1
   48    25    26 1
   49    25    44 1
   50    26    45 1
   51    46    48 1
   52    46    52 1
   53    46    58 1
   54    47    49 1
   55    47    53 1
   56    47    54 1
   57    48    49 1
   58    48    50 1
   59    48    51 1
   60    49    55 1
   61    49    56 1
   62    57    58 1
   63    57    59 1
   64    57    60 1
   65    58    61 1
   66    58    62 1
@<TRIPOS>SUBSTRUCTURE
1   ****   1
@<SCITEGIC>MOL_PROPERTY
TopHits
SciTegic.value.StringValue
10

@<SCITEGIC>MOL_PROPERTY
-CDOCKER_ENERGY
SciTegic.value.StringValue
4.67004786

@<SCITEGIC>MOL_PROPERTY
-CDOCKER_INTERACTION_ENERGY
SciTegic.value.StringValue
52.8630023

@<SCITEGIC>MOL_PROPERTY
POSE_NUMBER
SciTegic.value.StringValue
10

@<SCITEGIC>MOL_PROPERTY
FRAGMENTS
SciTegic.value.StringValue
C37 CA4

@<SCITEGIC>MOL_PROPERTY
MW
SciTegic.value.StringValue
432.54

@<SCITEGIC>MOL_PROPERTY
GENERATION
SciTegic.value.StringValue
2

@<SCITEGIC>MOL_PROPERTY
FAMILY
SciTegic.value.StringValue
1

@<SCITEGIC>MOL_PROPERTY
LUDI3
SciTegic.value.StringValue
811

@<SCITEGIC>ATOM_PROPERTY
Formal Charge
SciTegic.value.StringValue
1 0
2 0
3 0
4 0
5 0
6 0
7 0
8 -1
9 0
10 0
11 0
12 0
13 0
14 0
15 0
16 0
17 0
18 0
19 0
20 0
21 0
22 0
23 0
24 0
25 0
26 0
27 0
28 0
29 0
30 0
31 0
32 0
33 0
34 0
35 0
36 0
37 0
38 0
39 0
40 0
41 0
42 0
43 0
44 0
45 0
46 0
47 0
48 0
49 0
50 0
51 0
52 0
53 0
54 0
55 0
56 0
57 0
58 0
59 0
60 0
61 0
62 0

@<SCITEGIC>ATOM_PROPERTY
pdb_tempFactor
SciTegic.value.DoubleValue
1 0
2 0
3 0
4 0
5 0
6 0
7 0
8 0
9 0
10 0
11 0
12 0
13 0
14 0
15 0
16 0
17 0
18 0
19 0
20 0
21 0
22 0
23 0
24 0
25 0
26 0
27 0
28 0
29 0
30 0
31 0
32 0
33 0
34 0
35 0
36 0
37 0
38 0
39 0
40 0
41 0
42 0
43 0
44 0
45 0
46 0
47 0
48 0
49 0
50 0
51 0
52 0
53 0
54 0
55 0
56 0
57 0
58 0
59 0
60 0
61 0
62 0

@<SCITEGIC>ATOM_PROPERTY
pdb_occupancy
SciTegic.value.DoubleValue
1 1
2 1
3 1
4 1
5 1
6 1
7 1
8 1
9 1
10 1
11 1
12 1
13 1
14 1
15 1
16 1
17 1
18 1
19 1
20 1
21 1
22 1
23 1
24 1
25 1
26 1
27 1
28 1
29 1
30 1
31 1
32 1
33 1
34 1
35 1
36 1
37 1
38 1
39 1
40 1
41 1
42 1
43 1
44 1
45 1
46 1
47 1
48 1
49 1
50 1
51 1
52 1
53 1
54 1
55 1
56 1
57 1
58 1
59 1
60 1
61 1
62 1

@<TRIPOS>MOLECULE
Evo_4
58  61  1  0  0
SMALL
FORMAL_CHARGES
@<TRIPOS>ATOM
    1 N1        42.2486    36.1687    17.8345 N.3        1 SUBUNIT  0
    2 C2        42.7982    36.1580    16.4824 C.3        1 SUBUNIT  0
    3 C3        44.2729    36.6312    16.4362 C.2        1 SUBUNIT  0
    4 O4        44.8841    36.7103    15.3770 O.2        1 SUBUNIT  0
    5 N5        44.7915    36.9414    17.6424 N.am       1 SUBUNIT  0
    6 C6        46.1673    37.3966    17.8121 C.3        1 SUBUNIT  0
    7 C7        46.1717    38.8941    18.1586 C.3        1 SUBUNIT  0
    8 O8        45.6379    39.6414    17.3469 O.2        1 SUBUNIT  -1
    9 C9        46.8247    36.5624    18.9231 C.3        1 SUBUNIT  0
   10 C10       46.7571    35.0866    18.6262 C.2        1 SUBUNIT  0
   11 C11       47.4496    34.5531    17.5437 C.2        1 SUBUNIT  0
   12 C12       47.3460    33.2044    17.2253 C.2        1 SUBUNIT  0
   13 C13       46.5476    32.3678    18.0038 C.2        1 SUBUNIT  0
   14 O14       46.3902    31.0220    17.7204 O.3        1 SUBUNIT  0
   15 C15       45.8817    32.8913    19.1007 C.2        1 SUBUNIT  0
   16 C16       45.9773    34.2397    19.4072 C.2        1 SUBUNIT  0
   17 C17       42.5364    34.7467    15.8974 C.3        1 SUBUNIT  0
   18 C18       41.0214    34.5980    15.7325 C.2        1 SUBUNIT  0
   19 C19       40.1826    35.3483    14.8305 C.2        1 SUBUNIT  0
   20 C20       40.4448    36.3404    13.9286 C.2        1 SUBUNIT  0
   21 C21       39.4127    36.9066    13.1930 C.2        1 SUBUNIT  0
   22 C22       38.1121    36.4484    13.3419 C.2        1 SUBUNIT  0
   23 C23       37.8457    35.4375    14.2586 C.2        1 SUBUNIT  0
   24 C24       38.8565    34.8942    15.0045 C.2        1 SUBUNIT  0
   25 N25       38.8892    33.9032    15.9729 N.pl3      1 SUBUNIT  0
   26 C26       40.1561    33.7367    16.4209 C.2        1 SUBUNIT  0
   27 H27       42.0458    37.1164    18.1223 H          1 SUBUNIT  0
   28 H28       41.3634    35.6799    17.8789 H          1 SUBUNIT  0
   29 H29       42.2390    36.9044    15.9230 H          1 SUBUNIT  0
   30 H30       44.1884    36.9036    18.4405 H          1 SUBUNIT  0
   31 H31       46.7064    37.2672    16.8726 H          1 SUBUNIT  0
   32 H32       47.2133    39.1248    18.3588 H          1 SUBUNIT  0
   33 H33       45.7252    38.9556    19.1381 H          1 SUBUNIT  0
   34 H34       46.3225    36.7637    19.8698 H          1 SUBUNIT  0
   35 H35       47.8686    36.8511    19.0485 H          1 SUBUNIT  0
   36 H36       48.0612    35.1977    16.9301 H          1 SUBUNIT  0
   37 H37       47.8979    32.8479    16.3682 H          1 SUBUNIT  0
   38 H38       46.7756    30.7950    16.8858 H          1 SUBUNIT  0
   39 H39       45.2737    32.2505    19.7139 H          1 SUBUNIT  0
   40 H40       45.4233    34.6250    20.2497 H          1 SUBUNIT  0
   41 H41       41.4552    36.6905    13.7902 H          1 SUBUNIT  0
   42 H42       39.6172    37.7114    12.5182 H          1 SUBUNIT  0
   43 H43       37.3250    36.8807    12.7464 H          1 SUBUNIT  0
   44 H44       36.8388    35.0852    14.3717 H          1 SUBUNIT  0
   45 H45       38.1111    33.4013    16.2951 H          1 SUBUNIT  0
   46 H46       40.4307    33.0400    17.1939 H          1 SUBUNIT  0
   47 C47       43.2043    34.3831    14.5683 C.3        1 SUBUNIT  0
   48 C48       43.1189    33.6415    16.7803 C.3        1 SUBUNIT  0
   49 C49       43.0809    32.8563    14.4749 C.3        1 SUBUNIT  0
   50 C50       43.1445    32.3665    15.9264 C.3        1 SUBUNIT  0
   51 H51       42.1201    32.5872    14.0341 H          1 SUBUNIT  0
   52 H52       43.8571    32.4020    13.8604 H          1 SUBUNIT  0
   53 H53       44.2614    34.6200    14.6473 H          1 SUBUNIT  0
   54 H54       42.7981    34.9051    13.7043 H          1 SUBUNIT  0
   55 H55       44.1449    33.9049    17.0349 H          1 SUBUNIT  0
   56 H56       42.6000    33.5538    17.7222 H          1 SUBUNIT  0
   57 H57       42.2962    31.7173    16.1410 H          1 SUBUNIT  0
   58 H58       44.0513    31.7938    16.1222 H          1 SUBUNIT  0
@<TRIPOS>BOND
    1     1     2 1
    2     1    27 1
    3     1    28 1
    4     2     3 1
    5     2    17 1
    6     2    29 1
    7     3     4 2
    8     3     5 1
    9     5     6 1
   10     5    30 1
   11     6     7 1
   12     6     9 1
   13     6    31 1
   14     7     8 1
   15     7    32 1
   16     7    33 1
   17     9    10 1
   18     9    34 1
   19     9    35 1
   20    10    11 2
   21    10    16 1
   22    11    12 1
   23    11    36 1
   24    12    13 2
   25    12    37 1
   26    13    14 1
   27    13    15 1
   28    14    38 1
   29    15    16 2
   30    15    39 1
   31    16    40 1
   32    17    18 1
   33    17    47 1
   34    17    48 1
   35    18    19 1
   36    18    26 2
   37    19    20 2
   38    19    24 1
   39    20    21 1
   40    20    41 1
   41    21    22 2
   42    21    42 1
   43    22    23 1
   44    22    43 1
   45    23    24 2
   46    23    44 1
   47    24    25 1
   48    25    26 1
   49    25    45 1
   50    26    46 1
   51    47    49 1
   52    47    53 1
   53    47    54 1
   54    48    50 1
   55    48    55 1
   56    48    56 1
   57    49    50 1
   58    49    51 1
   59    49    52 1
   60    50    57 1
   61    50    58 1
@<TRIPOS>SUBSTRUCTURE
1   ****   1
@<SCITEGIC>MOL_PROPERTY
TopHits
SciTegic.value.StringValue
10

@<SCITEGIC>MOL_PROPERTY
-CDOCKER_ENERGY
SciTegic.value.StringValue
26.4688797

@<SCITEGIC>MOL_PROPERTY
-CDOCKER_INTERACTION_ENERGY
SciTegic.value.StringValue
58.3457808

@<SCITEGIC>MOL_PROPERTY
POSE_NUMBER
SciTegic.value.StringValue
1

@<SCITEGIC>MOL_PROPERTY
FRAGMENTS
SciTegic.value.StringValue
C37

@<SCITEGIC>MOL_PROPERTY
MW
SciTegic.value.StringValue
406.5

@<SCITEGIC>MOL_PROPERTY
GENERATION
SciTegic.value.StringValue
1

@<SCITEGIC>MOL_PROPERTY
FAMILY
SciTegic.value.StringValue
1

@<SCITEGIC>MOL_PROPERTY
LUDI3
SciTegic.value.StringValue
793

@<SCITEGIC>ATOM_PROPERTY
Formal Charge
SciTegic.value.StringValue
1 0
2 0
3 0
4 0
5 0
6 0
7 0
8 -1
9 0
10 0
11 0
12 0
13 0
14 0
15 0
16 0
17 0
18 0
19 0
20 0
21 0
22 0
23 0
24 0
25 0
26 0
27 0
28 0
29 0
30 0
31 0
32 0
33 0
34 0
35 0
36 0
37 0
38 0
39 0
40 0
41 0
42 0
43 0
44 0
45 0
46 0
47 0
48 0
49 0
50 0
51 0
52 0
53 0
54 0
55 0
56 0
57 0
58 0

@<SCITEGIC>ATOM_PROPERTY
pdb_tempFactor
SciTegic.value.DoubleValue
1 0
2 0
3 0
4 0
5 0
6 0
7 0
8 0
9 0
10 0
11 0
12 0
13 0
14 0
15 0
16 0
17 0
18 0
19 0
20 0
21 0
22 0
23 0
24 0
25 0
26 0
27 0
28 0
29 0
30 0
31 0
32 0
33 0
34 0
35 0
36 0
37 0
38 0
39 0
40 0
41 0
42 0
43 0
44 0
45 0
46 0
47 0
48 0
49 0
50 0
51 0
52 0
53 0
54 0
55 0
56 0
57 0
58 0

@<SCITEGIC>ATOM_PROPERTY
pdb_occupancy
SciTegic.value.DoubleValue
1 1
2 1
3 1
4 1
5 1
6 1
7 1
8 1
9 1
10 1
11 1
12 1
13 1
14 1
15 1
16 1
17 1
18 1
19 1
20 1
21 1
22 1
23 1
24 1
25 1
26 1
27 1
28 1
29 1
30 1
31 1
32 1
33 1
34 1
35 1
36 1
37 1
38 1
39 1
40 1
41 1
42 1
43 1
44 1
45 1
46 1
47 1
48 1
49 1
50 1
51 1
52 1
53 1
54 1
55 1
56 1
57 1
58 1

@<TRIPOS>MOLECULE
Evo_4
58  61  1  0  0
SMALL
FORMAL_CHARGES
@<TRIPOS>ATOM
    1 N1        45.3295    31.3080    17.1646 N.3        1 SUBUNIT  0
    2 C2        45.5960    32.5284    16.3996 C.3        1 SUBUNIT  0
    3 C3        44.3977    32.8886    15.4945 C.2        1 SUBUNIT  0
    4 O4        44.5229    33.5614    14.4751 O.2        1 SUBUNIT  0
    5 N5        43.2416    32.3785    15.9557 N.am       1 SUBUNIT  0
    6 C6        41.9526    32.6250    15.3397 C.3        1 SUBUNIT  0
    7 C7        41.1345    31.3359    15.5371 C.3        1 SUBUNIT  0
    8 O8        41.6045    30.5399    16.3515 O.2        1 SUBUNIT  -1
    9 C9        41.3129    33.8573    16.0225 C.3        1 SUBUNIT  0
   10 C10       40.4633    34.6659    15.0804 C.2        1 SUBUNIT  0
   11 C11       39.0750    34.7020    15.1918 C.2        1 SUBUNIT  0
   12 C12       38.3186    35.4856    14.3239 C.2        1 SUBUNIT  0
   13 C13       38.9503    36.2341    13.3349 C.2        1 SUBUNIT  0
   14 O14       38.2302    36.9992    12.4376 O.3        1 SUBUNIT  0
   15 C15       40.3319    36.2109    13.2350 C.2        1 SUBUNIT  0
   16 C16       41.0823    35.4308    14.0980 C.2        1 SUBUNIT  0
   17 C17       46.0334    33.6965    17.3280 C.3        1 SUBUNIT  0
   18 C18       47.1010    33.1689    18.2952 C.2        1 SUBUNIT  0
   19 C19       48.4229    32.6764    17.9657 C.2        1 SUBUNIT  0
   20 C20       49.1002    32.5174    16.7837 C.2        1 SUBUNIT  0
   21 C21       50.4001    32.0122    16.7769 C.2        1 SUBUNIT  0
   22 C22       51.0183    31.6720    17.9788 C.2        1 SUBUNIT  0
   23 C23       50.3287    31.8278    19.1814 C.2        1 SUBUNIT  0
   24 C24       49.0492    32.3139    19.1827 C.2        1 SUBUNIT  0
   25 N25       48.1400    32.5503    20.2009 N.pl3      1 SUBUNIT  0
   26 C26       46.9908    33.0499    19.6897 C.2        1 SUBUNIT  0
   27 H27       44.9382    30.5915    16.5660 H          1 SUBUNIT  0
   28 H28       46.1869    30.9422    17.5572 H          1 SUBUNIT  0
   29 H29       46.4147    32.2813    15.7251 H          1 SUBUNIT  0
   30 H30       43.2359    31.7543    16.7388 H          1 SUBUNIT  0
   31 H31       42.1261    32.7891    14.2729 H          1 SUBUNIT  0
   32 H32       41.0146    30.9178    14.5399 H          1 SUBUNIT  0
   33 H33       40.1313    31.6740    15.7785 H          1 SUBUNIT  0
   34 H34       42.0996    34.5246    16.3715 H          1 SUBUNIT  0
   35 H35       40.7550    33.5866    16.9207 H          1 SUBUNIT  0
   36 H36       38.5760    34.1306    15.9629 H          1 SUBUNIT  0
   37 H37       37.2432    35.5053    14.4333 H          1 SUBUNIT  0
   38 H38       37.4764    36.5178    12.1295 H          1 SUBUNIT  0
   39 H39       40.8274    36.7972    12.4772 H          1 SUBUNIT  0
   40 H40       42.1598    35.4231    14.0110 H          1 SUBUNIT  0
   41 H41       48.6307    32.7847    15.8488 H          1 SUBUNIT  0
   42 H42       50.9262    31.8878    15.8412 H          1 SUBUNIT  0
   43 H43       52.0279    31.2883    17.9783 H          1 SUBUNIT  0
   44 H44       50.8049    31.5653    20.1140 H          1 SUBUNIT  0
   45 H45       48.3000    32.3795    21.1519 H          1 SUBUNIT  0
   46 H46       46.1322    33.3099    20.2910 H          1 SUBUNIT  0
   47 C47       46.6094    34.9167    16.5810 C.3        1 SUBUNIT  0
   48 C48       44.8779    34.3502    18.1169 C.3        1 SUBUNIT  0
   49 C49       46.5041    36.0937    17.5580 C.3        1 SUBUNIT  0
   50 C50       45.4075    35.7174    18.5638 C.3        1 SUBUNIT  0
   51 H51       47.4513    36.2386    18.0786 H          1 SUBUNIT  0
   52 H52       46.2757    37.0218    17.0347 H          1 SUBUNIT  0
   53 H53       45.9981    35.1409    15.7075 H          1 SUBUNIT  0
   54 H54       47.6270    34.7813    16.2187 H          1 SUBUNIT  0
   55 H55       44.0337    34.5418    17.4587 H          1 SUBUNIT  0
   56 H56       44.4831    33.7436    18.9317 H          1 SUBUNIT  0
   57 H57       45.8341    35.6500    19.5633 H          1 SUBUNIT  0
   58 H58       44.6115    36.4614    18.6033 H          1 SUBUNIT  0
@<TRIPOS>BOND
    1     1     2 1
    2     1    27 1
    3     1    28 1
    4     2     3 1
    5     2    17 1
    6     2    29 1
    7     3     4 2
    8     3     5 1
    9     5     6 1
   10     5    30 1
   11     6     7 1
   12     6     9 1
   13     6    31 1
   14     7     8 1
   15     7    32 1
   16     7    33 1
   17     9    10 1
   18     9    34 1
   19     9    35 1
   20    10    11 2
   21    10    16 1
   22    11    12 1
   23    11    36 1
   24    12    13 2
   25    12    37 1
   26    13    14 1
   27    13    15 1
   28    14    38 1
   29    15    16 2
   30    15    39 1
   31    16    40 1
   32    17    18 1
   33    17    47 1
   34    17    48 1
   35    18    19 1
   36    18    26 2
   37    19    20 2
   38    19    24 1
   39    20    21 1
   40    20    41 1
   41    21    22 2
   42    21    42 1
   43    22    23 1
   44    22    43 1
   45    23    24 2
   46    23    44 1
   47    24    25 1
   48    25    26 1
   49    25    45 1
   50    26    46 1
   51    47    49 1
   52    47    53 1
   53    47    54 1
   54    48    50 1
   55    48    55 1
   56    48    56 1
   57    49    50 1
   58    49    51 1
   59    49    52 1
   60    50    57 1
   61    50    58 1
@<TRIPOS>SUBSTRUCTURE
1   ****   1
@<SCITEGIC>MOL_PROPERTY
TopHits
SciTegic.value.StringValue
10

@<SCITEGIC>MOL_PROPERTY
-CDOCKER_ENERGY
SciTegic.value.StringValue
24.7329514

@<SCITEGIC>MOL_PROPERTY
-CDOCKER_INTERACTION_ENERGY
SciTegic.value.StringValue
53.0442484

@<SCITEGIC>MOL_PROPERTY
POSE_NUMBER
SciTegic.value.StringValue
2

@<SCITEGIC>MOL_PROPERTY
FRAGMENTS
SciTegic.value.StringValue
C37

@<SCITEGIC>MOL_PROPERTY
MW
SciTegic.value.StringValue
406.5

@<SCITEGIC>MOL_PROPERTY
GENERATION
SciTegic.value.StringValue
1

@<SCITEGIC>MOL_PROPERTY
FAMILY
SciTegic.value.StringValue
1

@<SCITEGIC>MOL_PROPERTY
LUDI3
SciTegic.value.StringValue
793

@<SCITEGIC>ATOM_PROPERTY
Formal Charge
SciTegic.value.StringValue
1 0
2 0
3 0
4 0
5 0
6 0
7 0
8 -1
9 0
10 0
11 0
12 0
13 0
14 0
15 0
16 0
17 0
18 0
19 0
20 0
21 0
22 0
23 0
24 0
25 0
26 0
27 0
28 0
29 0
30 0
31 0
32 0
33 0
34 0
35 0
36 0
37 0
38 0
39 0
40 0
41 0
42 0
43 0
44 0
45 0
46 0
47 0
48 0
49 0
50 0
51 0
52 0
53 0
54 0
55 0
56 0
57 0
58 0

@<SCITEGIC>ATOM_PROPERTY
pdb_tempFactor
SciTegic.value.DoubleValue
1 0
2 0
3 0
4 0
5 0
6 0
7 0
8 0
9 0
10 0
11 0
12 0
13 0
14 0
15 0
16 0
17 0
18 0
19 0
20 0
21 0
22 0
23 0
24 0
25 0
26 0
27 0
28 0
29 0
30 0
31 0
32 0
33 0
34 0
35 0
36 0
37 0
38 0
39 0
40 0
41 0
42 0
43 0
44 0
45 0
46 0
47 0
48 0
49 0
50 0
51 0
52 0
53 0
54 0
55 0
56 0
57 0
58 0

@<SCITEGIC>ATOM_PROPERTY
pdb_occupancy
SciTegic.value.DoubleValue
1 1
2 1
3 1
4 1
5 1
6 1
7 1
8 1
9 1
10 1
11 1
12 1
13 1
14 1
15 1
16 1
17 1
18 1
19 1
20 1
21 1
22 1
23 1
24 1
25 1
26 1
27 1
28 1
29 1
30 1
31 1
32 1
33 1
34 1
35 1
36 1
37 1
38 1
39 1
40 1
41 1
42 1
43 1
44 1
45 1
46 1
47 1
48 1
49 1
50 1
51 1
52 1
53 1
54 1
55 1
56 1
57 1
58 1

@<TRIPOS>MOLECULE
Evo_4
58  61  1  0  0
SMALL
FORMAL_CHARGES
@<TRIPOS>ATOM
    1 N1        46.0080    33.8666    14.2227 N.3        1 SUBUNIT  0
    2 C2        45.2626    32.8370    14.9454 C.3        1 SUBUNIT  0
    3 C3        43.8454    32.7025    14.3716 C.2        1 SUBUNIT  0
    4 O4        43.6167    32.8320    13.1752 O.2        1 SUBUNIT  0
    5 N5        42.9305    32.4282    15.3224 N.am       1 SUBUNIT  0
    6 C6        41.5526    32.0707    15.0309 C.3        1 SUBUNIT  0
    7 C7        41.4061    30.6029    15.4777 C.3        1 SUBUNIT  0
    8 O8        41.9750    30.3045    16.5272 O.2        1 SUBUNIT  -1
    9 C9        40.6113    33.0273    15.8041 C.3        1 SUBUNIT  0
   10 C10       40.1402    34.2220    15.0042 C.2        1 SUBUNIT  0
   11 C11       38.8262    34.6649    15.1468 C.2        1 SUBUNIT  0
   12 C12       38.3238    35.6812    14.3438 C.2        1 SUBUNIT  0
   13 C13       39.1506    36.3087    13.4220 C.2        1 SUBUNIT  0
   14 O14       38.6672    37.3051    12.5970 O.3        1 SUBUNIT  0
   15 C15       40.4791    35.9256    13.3208 C.2        1 SUBUNIT  0
   16 C16       40.9684    34.8867    14.1003 C.2        1 SUBUNIT  0
   17 C17       46.0156    31.4763    14.9428 C.3        1 SUBUNIT  0
   18 C18       47.2109    31.5724    15.8938 C.2        1 SUBUNIT  0
   19 C19       47.1766    31.8251    17.3194 C.2        1 SUBUNIT  0
   20 C20       46.1592    32.0629    18.2097 C.2        1 SUBUNIT  0
   21 C21       46.4392    32.2800    19.5571 C.2        1 SUBUNIT  0
   22 C22       47.7552    32.2246    20.0109 C.2        1 SUBUNIT  0
   23 C23       48.7888    31.9773    19.1093 C.2        1 SUBUNIT  0
   24 C24       48.5137    31.7880    17.7824 C.2        1 SUBUNIT  0
   25 N25       49.3229    31.5417    16.6833 N.pl3      1 SUBUNIT  0
   26 C26       48.5658    31.4147    15.5685 C.2        1 SUBUNIT  0
   27 H27       45.5561    34.7660    14.3337 H          1 SUBUNIT  0
   28 H28       46.9385    33.9622    14.6095 H          1 SUBUNIT  0
   29 H29       45.1516    33.2156    15.9595 H          1 SUBUNIT  0
   30 H30       43.2107    32.2911    16.2725 H          1 SUBUNIT  0
   31 H31       41.3785    32.1174    13.9532 H          1 SUBUNIT  0
   32 H32       41.7536    30.0263    14.6227 H          1 SUBUNIT  0
   33 H33       40.3388    30.4054    15.4737 H          1 SUBUNIT  0
   34 H34       41.0805    33.3757    16.7240 H          1 SUBUNIT  0
   35 H35       39.7204    32.4885    16.1224 H          1 SUBUNIT  0
   36 H36       38.1713    34.1921    15.8649 H          1 SUBUNIT  0
   37 H37       37.2904    35.9751    14.4590 H          1 SUBUNIT  0
   38 H38       37.8027    37.0732    12.2878 H          1 SUBUNIT  0
   39 H39       41.1303    36.4236    12.6177 H          1 SUBUNIT  0
   40 H40       42.0001    34.6020    13.9774 H          1 SUBUNIT  0
   41 H41       45.1324    32.0847    17.8750 H          1 SUBUNIT  0
   42 H42       45.6379    32.4890    20.2496 H          1 SUBUNIT  0
   43 H43       47.9682    32.3710    21.0577 H          1 SUBUNIT  0
   44 H44       49.8096    31.9345    19.4583 H          1 SUBUNIT  0
   45 H45       50.2994    31.4646    16.7126 H          1 SUBUNIT  0
   46 H46       48.9665    31.2153    14.5865 H          1 SUBUNIT  0
   47 C47       45.2071    30.2281    15.3619 C.3        1 SUBUNIT  0
   48 C48       46.4652    31.0688    13.5254 C.3        1 SUBUNIT  0
   49 C49       46.0208    29.0426    14.8347 C.3        1 SUBUNIT  0
   50 C50       46.7059    29.5528    13.5602 C.3        1 SUBUNIT  0
   51 H51       46.7733    28.7523    15.5694 H          1 SUBUNIT  0
   52 H52       45.3987    28.1675    14.6441 H          1 SUBUNIT  0
   53 H53       44.2411    30.1980    14.8601 H          1 SUBUNIT  0
   54 H54       45.0091    30.1576    16.4313 H          1 SUBUNIT  0
   55 H55       45.6480    31.2595    12.8296 H          1 SUBUNIT  0
   56 H56       47.3150    31.6366    13.1467 H          1 SUBUNIT  0
   57 H57       47.7709    29.3211    13.5787 H          1 SUBUNIT  0
   58 H58       46.2851    29.0797    12.6724 H          1 SUBUNIT  0
@<TRIPOS>BOND
    1     1     2 1
    2     1    27 1
    3     1    28 1
    4     2     3 1
    5     2    17 1
    6     2    29 1
    7     3     4 2
    8     3     5 1
    9     5     6 1
   10     5    30 1
   11     6     7 1
   12     6     9 1
   13     6    31 1
   14     7     8 1
   15     7    32 1
   16     7    33 1
   17     9    10 1
   18     9    34 1
   19     9    35 1
   20    10    11 2
   21    10    16 1
   22    11    12 1
   23    11    36 1
   24    12    13 2
   25    12    37 1
   26    13    14 1
   27    13    15 1
   28    14    38 1
   29    15    16 2
   30    15    39 1
   31    16    40 1
   32    17    18 1
   33    17    47 1
   34    17    48 1
   35    18    19 1
   36    18    26 2
   37    19    20 2
   38    19    24 1
   39    20    21 1
   40    20    41 1
   41    21    22 2
   42    21    42 1
   43    22    23 1
   44    22    43 1
   45    23    24 2
   46    23    44 1
   47    24    25 1
   48    25    26 1
   49    25    45 1
   50    26    46 1
   51    47    49 1
   52    47    53 1
   53    47    54 1
   54    48    50 1
   55    48    55 1
   56    48    56 1
   57    49    50 1
   58    49    51 1
   59    49    52 1
   60    50    57 1
   61    50    58 1
@<TRIPOS>SUBSTRUCTURE
1   ****   1
@<SCITEGIC>MOL_PROPERTY
TopHits
SciTegic.value.StringValue
10

@<SCITEGIC>MOL_PROPERTY
-CDOCKER_ENERGY
SciTegic.value.StringValue
22.8538229

@<SCITEGIC>MOL_PROPERTY
-CDOCKER_INTERACTION_ENERGY
SciTegic.value.StringValue
54.4510218

@<SCITEGIC>MOL_PROPERTY
POSE_NUMBER
SciTegic.value.StringValue
3

@<SCITEGIC>MOL_PROPERTY
FRAGMENTS
SciTegic.value.StringValue
C37

@<SCITEGIC>MOL_PROPERTY
MW
SciTegic.value.StringValue
406.5

@<SCITEGIC>MOL_PROPERTY
GENERATION
SciTegic.value.StringValue
1

@<SCITEGIC>MOL_PROPERTY
FAMILY
SciTegic.value.StringValue
1

@<SCITEGIC>MOL_PROPERTY
LUDI3
SciTegic.value.StringValue
793

@<SCITEGIC>ATOM_PROPERTY
Formal Charge
SciTegic.value.StringValue
1 0
2 0
3 0
4 0
5 0
6 0
7 0
8 -1
9 0
10 0
11 0
12 0
13 0
14 0
15 0
16 0
17 0
18 0
19 0
20 0
21 0
22 0
23 0
24 0
25 0
26 0
27 0
28 0
29 0
30 0
31 0
32 0
33 0
34 0
35 0
36 0
37 0
38 0
39 0
40 0
41 0
42 0
43 0
44 0
45 0
46 0
47 0
48 0
49 0
50 0
51 0
52 0
53 0
54 0
55 0
56 0
57 0
58 0

@<SCITEGIC>ATOM_PROPERTY
pdb_tempFactor
SciTegic.value.DoubleValue
1 0
2 0
3 0
4 0
5 0
6 0
7 0
8 0
9 0
10 0
11 0
12 0
13 0
14 0
15 0
16 0
17 0
18 0
19 0
20 0
21 0
22 0
23 0
24 0
25 0
26 0
27 0
28 0
29 0
30 0
31 0
32 0
33 0
34 0
35 0
36 0
37 0
38 0
39 0
40 0
41 0
42 0
43 0
44 0
45 0
46 0
47 0
48 0
49 0
50 0
51 0
52 0
53 0
54 0
55 0
56 0
57 0
58 0

@<SCITEGIC>ATOM_PROPERTY
pdb_occupancy
SciTegic.value.DoubleValue
1 1
2 1
3 1
4 1
5 1
6 1
7 1
8 1
9 1
10 1
11 1
12 1
13 1
14 1
15 1
16 1
17 1
18 1
19 1
20 1
21 1
22 1
23 1
24 1
25 1
26 1
27 1
28 1
29 1
30 1
31 1
32 1
33 1
34 1
35 1
36 1
37 1
38 1
39 1
40 1
41 1
42 1
43 1
44 1
45 1
46 1
47 1
48 1
49 1
50 1
51 1
52 1
53 1
54 1
55 1
56 1
57 1
58 1

@<TRIPOS>MOLECULE
Evo_4
58  61  1  0  0
SMALL
FORMAL_CHARGES
@<TRIPOS>ATOM
    1 N1        44.6816    33.7970    18.7670 N.3        1 SUBUNIT  0
    2 C2        45.2364    33.3766    17.4803 C.3        1 SUBUNIT  0
    3 C3        44.1522    33.4854    16.3884 C.2        1 SUBUNIT  0
    4 O4        44.0809    34.4403    15.6248 O.2        1 SUBUNIT  0
    5 N5        43.2971    32.4440    16.4008 N.am       1 SUBUNIT  0
    6 C6        42.0700    32.4376    15.6212 C.3        1 SUBUNIT  0
    7 C7        41.5930    30.9704    15.5926 C.3        1 SUBUNIT  0
    8 O8        41.9784    30.2805    16.5365 O.2        1 SUBUNIT  -1
    9 C9        41.0454    33.3873    16.3010 C.3        1 SUBUNIT  0
   10 C10       40.2671    34.2545    15.3454 C.2        1 SUBUNIT  0
   11 C11       38.8843    34.3622    15.4604 C.2        1 SUBUNIT  0
   12 C12       38.1746    35.2356    14.6443 C.2        1 SUBUNIT  0
   13 C13       38.8394    36.0059    13.7026 C.2        1 SUBUNIT  0
   14 O14       38.1325    36.8847    12.9085 O.3        1 SUBUNIT  0
   15 C15       40.2169    35.9034    13.5763 C.2        1 SUBUNIT  0
   16 C16       40.9233    35.0352    14.3964 C.2        1 SUBUNIT  0
   17 C17       46.5430    34.1393    17.1170 C.3        1 SUBUNIT  0
   18 C18       47.1290    33.5657    15.8203 C.2        1 SUBUNIT  0
   19 C19       47.5968    32.2146    15.5816 C.2        1 SUBUNIT  0
   20 C20       47.6717    31.0906    16.3652 C.2        1 SUBUNIT  0
   21 C21       48.1718    29.8981    15.8435 C.2        1 SUBUNIT  0
   22 C22       48.6067    29.8466    14.5202 C.2        1 SUBUNIT  0
   23 C23       48.5361    30.9888    13.7238 C.2        1 SUBUNIT  0
   24 C24       48.0396    32.1560    14.2377 C.2        1 SUBUNIT  0
   25 N25       47.8556    33.4150    13.6885 N.pl3      1 SUBUNIT  0
   26 C26       47.3181    34.2479    14.6093 C.2        1 SUBUNIT  0
   27 H27       44.4822    34.7903    18.7674 H          1 SUBUNIT  0
   28 H28       43.7930    33.3415    18.9442 H          1 SUBUNIT  0
   29 H29       45.4613    32.3174    17.5964 H          1 SUBUNIT  0
   30 H30       43.4310    31.6388    16.9809 H          1 SUBUNIT  0
   31 H31       42.3398    32.7504    14.6111 H          1 SUBUNIT  0
   32 H32       41.9176    30.5939    14.6243 H          1 SUBUNIT  0
   33 H33       40.5096    31.0137    15.4885 H          1 SUBUNIT  0
   34 H34       41.5551    34.0720    16.9802 H          1 SUBUNIT  0
   35 H35       40.3540    32.8350    16.9388 H          1 SUBUNIT  0
   36 H36       38.3555    33.7779    16.1999 H          1 SUBUNIT  0
   37 H37       37.1062    35.3277    14.7514 H          1 SUBUNIT  0
   38 H38       38.2843    37.7647    13.2255 H          1 SUBUNIT  0
   39 H39       40.7470    36.5060    12.8533 H          1 SUBUNIT  0
   40 H40       41.9975    34.9837    14.3045 H          1 SUBUNIT  0
   41 H41       47.3433    31.1200    17.3931 H          1 SUBUNIT  0
   42 H42       48.2224    29.0156    16.4645 H          1 SUBUNIT  0
   43 H43       48.9987    28.9259    14.1141 H          1 SUBUNIT  0
   44 H44       48.8736    30.9536    12.6989 H          1 SUBUNIT  0
   45 H45       48.0813    33.6682    12.7696 H          1 SUBUNIT  0
   46 H46       47.0787    35.2827    14.4165 H          1 SUBUNIT  0
   47 C47       46.3558    35.6691    17.0109 C.3        1 SUBUNIT  0
   48 C48       47.6171    34.0513    18.2172 C.3        1 SUBUNIT  0
   49 C49       47.7397    36.2917    17.2297 C.3        1 SUBUNIT  0
   50 C50       48.5581    35.2394    17.9865 C.3        1 SUBUNIT  0
   51 H51       48.2177    36.5194    16.2764 H          1 SUBUNIT  0
   52 H52       47.6634    37.2262    17.7865 H          1 SUBUNIT  0
   53 H53       45.7047    36.0037    17.8186 H          1 SUBUNIT  0
   54 H54       45.8827    36.0093    16.0911 H          1 SUBUNIT  0
   55 H55       47.1471    34.1635    19.1940 H          1 SUBUNIT  0
   56 H56       48.1533    33.1045    18.2418 H          1 SUBUNIT  0
   57 H57       49.4102    34.9291    17.3809 H          1 SUBUNIT  0
   58 H58       48.9507    35.6275    18.9266 H          1 SUBUNIT  0
@<TRIPOS>BOND
    1     1     2 1
    2     1    27 1
    3     1    28 1
    4     2     3 1
    5     2    17 1
    6     2    29 1
    7     3     4 2
    8     3     5 1
    9     5     6 1
   10     5    30 1
   11     6     7 1
   12     6     9 1
   13     6    31 1
   14     7     8 1
   15     7    32 1
   16     7    33 1
   17     9    10 1
   18     9    34 1
   19     9    35 1
   20    10    11 2
   21    10    16 1
   22    11    12 1
   23    11    36 1
   24    12    13 2
   25    12    37 1
   26    13    14 1
   27    13    15 1
   28    14    38 1
   29    15    16 2
   30    15    39 1
   31    16    40 1
   32    17    18 1
   33    17    47 1
   34    17    48 1
   35    18    19 1
   36    18    26 2
   37    19    20 2
   38    19    24 1
   39    20    21 1
   40    20    41 1
   41    21    22 2
   42    21    42 1
   43    22    23 1
   44    22    43 1
   45    23    24 2
   46    23    44 1
   47    24    25 1
   48    25    26 1
   49    25    45 1
   50    26    46 1
   51    47    49 1
   52    47    53 1
   53    47    54 1
   54    48    50 1
   55    48    55 1
   56    48    56 1
   57    49    50 1
   58    49    51 1
   59    49    52 1
   60    50    57 1
   61    50    58 1
@<TRIPOS>SUBSTRUCTURE
1   ****   1
@<SCITEGIC>MOL_PROPERTY
TopHits
SciTegic.value.StringValue
10

@<SCITEGIC>MOL_PROPERTY
-CDOCKER_ENERGY
SciTegic.value.StringValue
22.3000461

@<SCITEGIC>MOL_PROPERTY
-CDOCKER_INTERACTION_ENERGY
SciTegic.value.StringValue
52.8866946

@<SCITEGIC>MOL_PROPERTY
POSE_NUMBER
SciTegic.value.StringValue
4

@<SCITEGIC>MOL_PROPERTY
FRAGMENTS
SciTegic.value.StringValue
C37

@<SCITEGIC>MOL_PROPERTY
MW
SciTegic.value.StringValue
406.5

@<SCITEGIC>MOL_PROPERTY
GENERATION
SciTegic.value.StringValue
1

@<SCITEGIC>MOL_PROPERTY
FAMILY
SciTegic.value.StringValue
1

@<SCITEGIC>MOL_PROPERTY
LUDI3
SciTegic.value.StringValue
793

@<SCITEGIC>ATOM_PROPERTY
Formal Charge
SciTegic.value.StringValue
1 0
2 0
3 0
4 0
5 0
6 0
7 0
8 -1
9 0
10 0
11 0
12 0
13 0
14 0
15 0
16 0
17 0
18 0
19 0
20 0
21 0
22 0
23 0
24 0
25 0
26 0
27 0
28 0
29 0
30 0
31 0
32 0
33 0
34 0
35 0
36 0
37 0
38 0
39 0
40 0
41 0
42 0
43 0
44 0
45 0
46 0
47 0
48 0
49 0
50 0
51 0
52 0
53 0
54 0
55 0
56 0
57 0
58 0

@<SCITEGIC>ATOM_PROPERTY
pdb_tempFactor
SciTegic.value.DoubleValue
1 0
2 0
3 0
4 0
5 0
6 0
7 0
8 0
9 0
10 0
11 0
12 0
13 0
14 0
15 0
16 0
17 0
18 0
19 0
20 0
21 0
22 0
23 0
24 0
25 0
26 0
27 0
28 0
29 0
30 0
31 0
32 0
33 0
34 0
35 0
36 0
37 0
38 0
39 0
40 0
41 0
42 0
43 0
44 0
45 0
46 0
47 0
48 0
49 0
50 0
51 0
52 0
53 0
54 0
55 0
56 0
57 0
58 0

@<SCITEGIC>ATOM_PROPERTY
pdb_occupancy
SciTegic.value.DoubleValue
1 1
2 1
3 1
4 1
5 1
6 1
7 1
8 1
9 1
10 1
11 1
12 1
13 1
14 1
15 1
16 1
17 1
18 1
19 1
20 1
21 1
22 1
23 1
24 1
25 1
26 1
27 1
28 1
29 1
30 1
31 1
32 1
33 1
34 1
35 1
36 1
37 1
38 1
39 1
40 1
41 1
42 1
43 1
44 1
45 1
46 1
47 1
48 1
49 1
50 1
51 1
52 1
53 1
54 1
55 1
56 1
57 1
58 1

@<TRIPOS>MOLECULE
Evo_4
58  61  1  0  0
SMALL
FORMAL_CHARGES
@<TRIPOS>ATOM
    1 N1        45.5353    35.2084    15.1129 N.3        1 SUBUNIT  0
    2 C2        44.8914    34.2166    15.9706 C.3        1 SUBUNIT  0
    3 C3        43.8343    33.4610    15.1385 C.2        1 SUBUNIT  0
    4 O4        43.9294    33.3802    13.9173 O.2        1 SUBUNIT  0
    5 N5        42.8170    32.9736    15.8731 N.am       1 SUBUNIT  0
    6 C6        41.6030    32.4065    15.3019 C.3        1 SUBUNIT  0
    7 C7        41.6022    30.8704    15.4919 C.3        1 SUBUNIT  0
    8 O8        42.1259    30.4370    16.5156 O.2        1 SUBUNIT  -1
    9 C9        40.4199    33.1131    16.0036 C.3        1 SUBUNIT  0
   10 C10       39.8525    34.2772    15.2264 C.2        1 SUBUNIT  0
   11 C11       38.4828    34.5227    15.2673 C.2        1 SUBUNIT  0
   12 C12       37.9191    35.5199    14.4831 C.2        1 SUBUNIT  0
   13 C13       38.7246    36.3197    13.6902 C.2        1 SUBUNIT  0
   14 O14       38.1617    37.3355    12.9484 O.3        1 SUBUNIT  0
   15 C15       40.0958    36.1126    13.6688 C.2        1 SUBUNIT  0
   16 C16       40.6535    35.1010    14.4359 C.2        1 SUBUNIT  0
   17 C17       45.9211    33.2791    16.6631 C.3        1 SUBUNIT  0
   18 C18       46.5209    32.3384    15.6208 C.2        1 SUBUNIT  0
   19 C19       47.5864    32.5978    14.6765 C.2        1 SUBUNIT  0
   20 C20       48.3663    33.6941    14.4113 C.2        1 SUBUNIT  0
   21 C21       49.3402    33.6421    13.4143 C.2        1 SUBUNIT  0
   22 C22       49.5176    32.4716    12.6775 C.2        1 SUBUNIT  0
   23 C23       48.7198    31.3589    12.9423 C.2        1 SUBUNIT  0
   24 C24       47.7681    31.4122    13.9247 C.2        1 SUBUNIT  0
   25 N25       46.8541    30.4802    14.3938 N.pl3      1 SUBUNIT  0
   26 C26       46.1074    31.0213    15.3843 C.2        1 SUBUNIT  0
   27 H27       45.9720    34.7415    14.3302 H          1 SUBUNIT  0
   28 H28       44.8393    35.8276    14.7186 H          1 SUBUNIT  0
   29 H29       44.3632    34.7907    16.7323 H          1 SUBUNIT  0
   30 H30       42.8673    33.0108    16.8712 H          1 SUBUNIT  0
   31 H31       41.5877    32.5971    14.2263 H          1 SUBUNIT  0
   32 H32       42.0675    30.4893    14.5854 H          1 SUBUNIT  0
   33 H33       40.5613    30.5718    15.3746 H          1 SUBUNIT  0
   34 H34       40.7078    33.4647    16.9946 H          1 SUBUNIT  0
   35 H35       39.6122    32.4106    16.1768 H          1 SUBUNIT  0
   36 H36       37.8490    33.9110    15.8917 H          1 SUBUNIT  0
   37 H37       36.8547    35.6894    14.5011 H          1 SUBUNIT  0
   38 H38       38.6099    38.1393    13.1655 H          1 SUBUNIT  0
   39 H39       40.7393    36.7218    13.0516 H          1 SUBUNIT  0
   40 H40       41.7205    34.9595    14.3915 H          1 SUBUNIT  0
   41 H41       48.2314    34.6064    14.9727 H          1 SUBUNIT  0
   42 H42       49.9560    34.5074    13.2142 H          1 SUBUNIT  0
   43 H43       50.2698    32.4269    11.9036 H          1 SUBUNIT  0
   44 H44       48.8517    30.4513    12.3717 H          1 SUBUNIT  0
   45 H45       46.7551    29.5657    14.0584 H          1 SUBUNIT  0
   46 H46       45.3110    30.5120    15.9089 H          1 SUBUNIT  0
   47 C47       47.0166    34.0838    17.3999 C.3        1 SUBUNIT  0
   48 C48       45.3094    32.4672    17.8221 C.3        1 SUBUNIT  0
   49 C49       46.5547    34.2533    18.8560 C.3        1 SUBUNIT  0
   50 C50       45.2765    33.4289    19.0054 C.3        1 SUBUNIT  0
   51 H51       47.3245    33.8739    19.5281 H          1 SUBUNIT  0
   52 H52       46.3755    35.2993    19.1078 H          1 SUBUNIT  0
   53 H53       47.2207    35.0502    16.9402 H          1 SUBUNIT  0
   54 H54       47.9558    33.5291    17.4009 H          1 SUBUNIT  0
   55 H55       44.3374    32.0365    17.6027 H          1 SUBUNIT  0
   56 H56       45.9645    31.6359    18.0856 H          1 SUBUNIT  0
   57 H57       45.2250    32.9157    19.9655 H          1 SUBUNIT  0
   58 H58       44.4018    34.0768    18.9339 H          1 SUBUNIT  0
@<TRIPOS>BOND
    1     1     2 1
    2     1    27 1
    3     1    28 1
    4     2     3 1
    5     2    17 1
    6     2    29 1
    7     3     4 2
    8     3     5 1
    9     5     6 1
   10     5    30 1
   11     6     7 1
   12     6     9 1
   13     6    31 1
   14     7     8 1
   15     7    32 1
   16     7    33 1
   17     9    10 1
   18     9    34 1
   19     9    35 1
   20    10    11 2
   21    10    16 1
   22    11    12 1
   23    11    36 1
   24    12    13 2
   25    12    37 1
   26    13    14 1
   27    13    15 1
   28    14    38 1
   29    15    16 2
   30    15    39 1
   31    16    40 1
   32    17    18 1
   33    17    47 1
   34    17    48 1
   35    18    19 1
   36    18    26 2
   37    19    20 2
   38    19    24 1
   39    20    21 1
   40    20    41 1
   41    21    22 2
   42    21    42 1
   43    22    23 1
   44    22    43 1
   45    23    24 2
   46    23    44 1
   47    24    25 1
   48    25    26 1
   49    25    45 1
   50    26    46 1
   51    47    49 1
   52    47    53 1
   53    47    54 1
   54    48    50 1
   55    48    55 1
   56    48    56 1
   57    49    50 1
   58    49    51 1
   59    49    52 1
   60    50    57 1
   61    50    58 1
@<TRIPOS>SUBSTRUCTURE
1   ****   1
@<SCITEGIC>MOL_PROPERTY
TopHits
SciTegic.value.StringValue
10

@<SCITEGIC>MOL_PROPERTY
-CDOCKER_ENERGY
SciTegic.value.StringValue
21.6818727

@<SCITEGIC>MOL_PROPERTY
-CDOCKER_INTERACTION_ENERGY
SciTegic.value.StringValue
54.520664

@<SCITEGIC>MOL_PROPERTY
POSE_NUMBER
SciTegic.value.StringValue
5

@<SCITEGIC>MOL_PROPERTY
FRAGMENTS
SciTegic.value.StringValue
C37

@<SCITEGIC>MOL_PROPERTY
MW
SciTegic.value.StringValue
406.5

@<SCITEGIC>MOL_PROPERTY
GENERATION
SciTegic.value.StringValue
1

@<SCITEGIC>MOL_PROPERTY
FAMILY
SciTegic.value.StringValue
1

@<SCITEGIC>MOL_PROPERTY
LUDI3
SciTegic.value.StringValue
793

@<SCITEGIC>ATOM_PROPERTY
Formal Charge
SciTegic.value.StringValue
1 0
2 0
3 0
4 0
5 0
6 0
7 0
8 -1
9 0
10 0
11 0
12 0
13 0
14 0
15 0
16 0
17 0
18 0
19 0
20 0
21 0
22 0
23 0
24 0
25 0
26 0
27 0
28 0
29 0
30 0
31 0
32 0
33 0
34 0
35 0
36 0
37 0
38 0
39 0
40 0
41 0
42 0
43 0
44 0
45 0
46 0
47 0
48 0
49 0
50 0
51 0
52 0
53 0
54 0
55 0
56 0
57 0
58 0

@<SCITEGIC>ATOM_PROPERTY
pdb_tempFactor
SciTegic.value.DoubleValue
1 0
2 0
3 0
4 0
5 0
6 0
7 0
8 0
9 0
10 0
11 0
12 0
13 0
14 0
15 0
16 0
17 0
18 0
19 0
20 0
21 0
22 0
23 0
24 0
25 0
26 0
27 0
28 0
29 0
30 0
31 0
32 0
33 0
34 0
35 0
36 0
37 0
38 0
39 0
40 0
41 0
42 0
43 0
44 0
45 0
46 0
47 0
48 0
49 0
50 0
51 0
52 0
53 0
54 0
55 0
56 0
57 0
58 0

@<SCITEGIC>ATOM_PROPERTY
pdb_occupancy
SciTegic.value.DoubleValue
1 1
2 1
3 1
4 1
5 1
6 1
7 1
8 1
9 1
10 1
11 1
12 1
13 1
14 1
15 1
16 1
17 1
18 1
19 1
20 1
21 1
22 1
23 1
24 1
25 1
26 1
27 1
28 1
29 1
30 1
31 1
32 1
33 1
34 1
35 1
36 1
37 1
38 1
39 1
40 1
41 1
42 1
43 1
44 1
45 1
46 1
47 1
48 1
49 1
50 1
51 1
52 1
53 1
54 1
55 1
56 1
57 1
58 1

@<TRIPOS>MOLECULE
Evo_4
58  61  1  0  0
SMALL
FORMAL_CHARGES
@<TRIPOS>ATOM
    1 N1        43.1038    35.5581    17.4128 N.3        1 SUBUNIT  0
    2 C2        44.0692    34.4916    17.1590 C.3        1 SUBUNIT  0
    3 C3        43.7499    33.7702    15.8243 C.2        1 SUBUNIT  0
    4 O4        44.1241    34.2146    14.7426 O.2        1 SUBUNIT  0
    5 N5        43.0493    32.6237    15.9830 N.am       1 SUBUNIT  0
    6 C6        42.7140    31.7401    14.8709 C.3        1 SUBUNIT  0
    7 C7        41.8913    30.5425    15.3960 C.3        1 SUBUNIT  0
    8 O8        42.0456    30.2720    16.5826 O.2        1 SUBUNIT  -1
    9 C9        42.0439    32.4553    13.6722 C.3        1 SUBUNIT  0
   10 C10       41.1440    33.6294    13.9877 C.2        1 SUBUNIT  0
   11 C11       41.1690    34.7373    13.1442 C.2        1 SUBUNIT  0
   12 C12       40.2370    35.7554    13.2781 C.2        1 SUBUNIT  0
   13 C13       39.2528    35.6662    14.2513 C.2        1 SUBUNIT  0
   14 O14       38.2171    36.5784    14.2728 O.3        1 SUBUNIT  0
   15 C15       39.2782    34.6182    15.1623 C.2        1 SUBUNIT  0
   16 C16       40.2268    33.6100    15.0382 C.2        1 SUBUNIT  0
   17 C17       45.5409    34.9954    17.2329 C.3        1 SUBUNIT  0
   18 C18       46.4526    33.8369    16.8216 C.2        1 SUBUNIT  0
   19 C19       46.8165    32.6697    17.5989 C.2        1 SUBUNIT  0
   20 C20       46.5122    32.2493    18.8687 C.2        1 SUBUNIT  0
   21 C21       47.0505    31.0610    19.3627 C.2        1 SUBUNIT  0
   22 C22       47.8671    30.2767    18.5505 C.2        1 SUBUNIT  0
   23 C23       48.1580    30.6935    17.2528 C.2        1 SUBUNIT  0
   24 C24       47.6532    31.8743    16.7800 C.2        1 SUBUNIT  0
   25 N25       47.7878    32.5288    15.5654 N.pl3      1 SUBUNIT  0
   26 C26       47.0857    33.6845    15.5816 C.2        1 SUBUNIT  0
   27 H27       42.2043    35.1674    17.6671 H          1 SUBUNIT  0
   28 H28       43.3930    36.1246    18.2025 H          1 SUBUNIT  0
   29 H29       43.9244    33.7658    17.9607 H          1 SUBUNIT  0
   30 H30       42.7859    32.2921    16.8893 H          1 SUBUNIT  0
   31 H31       43.6711    31.3345    14.5391 H          1 SUBUNIT  0
   32 H32       42.1570    29.7216    14.7342 H          1 SUBUNIT  0
   33 H33       40.8553    30.7432    15.1276 H          1 SUBUNIT  0
   34 H34       41.4805    31.7427    13.0674 H          1 SUBUNIT  0
   35 H35       42.8328    32.8092    13.0112 H          1 SUBUNIT  0
   36 H36       41.8936    34.7947    12.3441 H          1 SUBUNIT  0
   37 H37       40.2637    36.5824    12.5845 H          1 SUBUNIT  0
   38 H38       38.5540    37.4567    14.1669 H          1 SUBUNIT  0
   39 H39       38.5302    34.5579    15.9395 H          1 SUBUNIT  0
   40 H40       40.1989    32.7829    15.7313 H          1 SUBUNIT  0
   41 H41       45.8586    32.8361    19.4980 H          1 SUBUNIT  0
   42 H42       46.8398    30.7507    20.3748 H          1 SUBUNIT  0
   43 H43       48.2734    29.3491    18.9264 H          1 SUBUNIT  0
   44 H44       48.7850    30.0857    16.6188 H          1 SUBUNIT  0
   45 H45       48.3108    32.2014    14.8052 H          1 SUBUNIT  0
   46 H46       47.0225    34.3787    14.7566 H          1 SUBUNIT  0
   47 C47       45.7912    36.2471    16.3498 C.3        1 SUBUNIT  0
   48 C48       45.8997    35.4746    18.6644 C.3        1 SUBUNIT  0
   49 C49       45.6359    37.4459    17.2787 C.3        1 SUBUNIT  0
   50 C50       46.2427    36.9637    18.5864 C.3        1 SUBUNIT  0
   51 H51       46.1255    38.3440    16.9084 H          1 SUBUNIT  0
   52 H52       44.5814    37.6773    17.4090 H          1 SUBUNIT  0
   53 H53       45.1322    36.3171    15.4842 H          1 SUBUNIT  0
   54 H54       46.8160    36.2724    15.9790 H          1 SUBUNIT  0
   55 H55       45.0597    35.3168    19.3402 H          1 SUBUNIT  0
   56 H56       46.7483    34.9471    19.0944 H          1 SUBUNIT  0
   57 H57       47.3263    37.0826    18.5441 H          1 SUBUNIT  0
   58 H58       45.8865    37.5235    19.4496 H          1 SUBUNIT  0
@<TRIPOS>BOND
    1     1     2 1
    2     1    27 1
    3     1    28 1
    4     2     3 1
    5     2    17 1
    6     2    29 1
    7     3     4 2
    8     3     5 1
    9     5     6 1
   10     5    30 1
   11     6     7 1
   12     6     9 1
   13     6    31 1
   14     7     8 1
   15     7    32 1
   16     7    33 1
   17     9    10 1
   18     9    34 1
   19     9    35 1
   20    10    11 2
   21    10    16 1
   22    11    12 1
   23    11    36 1
   24    12    13 2
   25    12    37 1
   26    13    14 1
   27    13    15 1
   28    14    38 1
   29    15    16 2
   30    15    39 1
   31    16    40 1
   32    17    18 1
   33    17    47 1
   34    17    48 1
   35    18    19 1
   36    18    26 2
   37    19    20 2
   38    19    24 1
   39    20    21 1
   40    20    41 1
   41    21    22 2
   42    21    42 1
   43    22    23 1
   44    22    43 1
   45    23    24 2
   46    23    44 1
   47    24    25 1
   48    25    26 1
   49    25    45 1
   50    26    46 1
   51    47    49 1
   52    47    53 1
   53    47    54 1
   54    48    50 1
   55    48    55 1
   56    48    56 1
   57    49    50 1
   58    49    51 1
   59    49    52 1
   60    50    57 1
   61    50    58 1
@<TRIPOS>SUBSTRUCTURE
1   ****   1
@<SCITEGIC>MOL_PROPERTY
TopHits
SciTegic.value.StringValue
10

@<SCITEGIC>MOL_PROPERTY
-CDOCKER_ENERGY
SciTegic.value.StringValue
21.2210916

@<SCITEGIC>MOL_PROPERTY
-CDOCKER_INTERACTION_ENERGY
SciTegic.value.StringValue
56.3234925

@<SCITEGIC>MOL_PROPERTY
POSE_NUMBER
SciTegic.value.StringValue
6

@<SCITEGIC>MOL_PROPERTY
FRAGMENTS
SciTegic.value.StringValue
C37

@<SCITEGIC>MOL_PROPERTY
MW
SciTegic.value.StringValue
406.5

@<SCITEGIC>MOL_PROPERTY
GENERATION
SciTegic.value.StringValue
1

@<SCITEGIC>MOL_PROPERTY
FAMILY
SciTegic.value.StringValue
1

@<SCITEGIC>MOL_PROPERTY
LUDI3
SciTegic.value.StringValue
793

@<SCITEGIC>ATOM_PROPERTY
Formal Charge
SciTegic.value.StringValue
1 0
2 0
3 0
4 0
5 0
6 0
7 0
8 -1
9 0
10 0
11 0
12 0
13 0
14 0
15 0
16 0
17 0
18 0
19 0
20 0
21 0
22 0
23 0
24 0
25 0
26 0
27 0
28 0
29 0
30 0
31 0
32 0
33 0
34 0
35 0
36 0
37 0
38 0
39 0
40 0
41 0
42 0
43 0
44 0
45 0
46 0
47 0
48 0
49 0
50 0
51 0
52 0
53 0
54 0
55 0
56 0
57 0
58 0

@<SCITEGIC>ATOM_PROPERTY
pdb_tempFactor
SciTegic.value.DoubleValue
1 0
2 0
3 0
4 0
5 0
6 0
7 0
8 0
9 0
10 0
11 0
12 0
13 0
14 0
15 0
16 0
17 0
18 0
19 0
20 0
21 0
22 0
23 0
24 0
25 0
26 0
27 0
28 0
29 0
30 0
31 0
32 0
33 0
34 0
35 0
36 0
37 0
38 0
39 0
40 0
41 0
42 0
43 0
44 0
45 0
46 0
47 0
48 0
49 0
50 0
51 0
52 0
53 0
54 0
55 0
56 0
57 0
58 0

@<SCITEGIC>ATOM_PROPERTY
pdb_occupancy
SciTegic.value.DoubleValue
1 1
2 1
3 1
4 1
5 1
6 1
7 1
8 1
9 1
10 1
11 1
12 1
13 1
14 1
15 1
16 1
17 1
18 1
19 1
20 1
21 1
22 1
23 1
24 1
25 1
26 1
27 1
28 1
29 1
30 1
31 1
32 1
33 1
34 1
35 1
36 1
37 1
38 1
39 1
40 1
41 1
42 1
43 1
44 1
45 1
46 1
47 1
48 1
49 1
50 1
51 1
52 1
53 1
54 1
55 1
56 1
57 1
58 1

@<TRIPOS>MOLECULE
Evo_4
58  61  1  0  0
SMALL
FORMAL_CHARGES
@<TRIPOS>ATOM
    1 N1        40.7408    33.0123    14.4337 N.3        1 SUBUNIT  0
    2 C2        42.0348    33.4394    14.9468 C.3        1 SUBUNIT  0
    3 C3        43.1415    32.5497    14.3481 C.2        1 SUBUNIT  0
    4 O4        44.0450    32.9815    13.6421 O.2        1 SUBUNIT  0
    5 N5        42.9746    31.2658    14.7133 N.am       1 SUBUNIT  0
    6 C6        43.9690    30.2240    14.5447 C.3        1 SUBUNIT  0
    7 C7        43.4073    28.9763    15.2420 C.3        1 SUBUNIT  0
    8 O8        42.8384    29.1959    16.3098 O.2        1 SUBUNIT  -1
    9 C9        44.4504    30.0094    13.0874 C.3        1 SUBUNIT  0
   10 C10       43.3880    29.7298    12.0503 C.2        1 SUBUNIT  0
   11 C11       42.7575    30.7708    11.3732 C.2        1 SUBUNIT  0
   12 C12       41.8886    30.5109    10.3216 C.2        1 SUBUNIT  0
   13 C13       41.6454    29.2052     9.9208 C.2        1 SUBUNIT  0
   14 O14       40.8184    28.9790     8.8347 O.3        1 SUBUNIT  0
   15 C15       42.2447    28.1555    10.6113 C.2        1 SUBUNIT  0
   16 C16       43.1109    28.4212    11.6649 C.2        1 SUBUNIT  0
   17 C17       42.2772    34.9710    14.7916 C.3        1 SUBUNIT  0
   18 C18       43.6822    35.3391    15.2866 C.2        1 SUBUNIT  0
   19 C19       44.2574    35.0504    16.5831 C.2        1 SUBUNIT  0
   20 C20       43.7713    34.4424    17.7069 C.2        1 SUBUNIT  0
   21 C21       44.5856    34.2602    18.8218 C.2        1 SUBUNIT  0
   22 C22       45.9013    34.7101    18.7961 C.2        1 SUBUNIT  0
   23 C23       46.3934    35.3594    17.6663 C.2        1 SUBUNIT  0
   24 C24       45.5878    35.5309    16.5734 C.2        1 SUBUNIT  0
   25 N25       45.7985    36.1217    15.3418 N.pl3      1 SUBUNIT  0
   26 C26       44.6824    36.0244    14.5828 C.2        1 SUBUNIT  0
   27 H27       40.6795    33.1930    13.4422 H          1 SUBUNIT  0
   28 H28       39.9937    33.5254    14.8846 H          1 SUBUNIT  0
   29 H29       41.9999    33.1921    16.0040 H          1 SUBUNIT  0
   30 H30       42.1738    31.0013    15.2526 H          1 SUBUNIT  0
   31 H31       44.8203    30.5514    15.1423 H          1 SUBUNIT  0
   32 H32       44.2563    28.3023    15.3316 H          1 SUBUNIT  0
   33 H33       42.7647    28.4996    14.5063 H          1 SUBUNIT  0
   34 H34       45.1745    29.1940    13.0696 H          1 SUBUNIT  0
   35 H35       45.0110    30.8857    12.7638 H          1 SUBUNIT  0
   36 H36       42.9663    31.7962    11.6391 H          1 SUBUNIT  0
   37 H37       41.4145    31.3285     9.7986 H          1 SUBUNIT  0
   38 H38       40.9778    28.1320     8.4428 H          1 SUBUNIT  0
   39 H39       42.0659    27.1230    10.3488 H          1 SUBUNIT  0
   40 H40       43.5963    27.6005    12.1716 H          1 SUBUNIT  0
   41 H41       42.7499    34.1033    17.7356 H          1 SUBUNIT  0
   42 H42       44.1948    33.7828    19.7093 H          1 SUBUNIT  0
   43 H43       46.5282    34.5518    19.6550 H          1 SUBUNIT  0
   44 H44       47.4091    35.7238    17.6517 H          1 SUBUNIT  0
   45 H45       46.6377    36.5455    15.0655 H          1 SUBUNIT  0
   46 H46       44.6113    36.4288    13.5853 H          1 SUBUNIT  0
   47 C47       42.0149    35.4431    13.3436 C.3        1 SUBUNIT  0
   48 C48       41.2562    35.7794    15.6108 C.3        1 SUBUNIT  0
   49 C49       40.5213    35.7670    13.2609 C.3        1 SUBUNIT  0
   50 C50       40.0556    36.0344    14.6949 C.3        1 SUBUNIT  0
   51 H51       40.3403    36.6288    12.6184 H          1 SUBUNIT  0
   52 H52       39.9673    34.9299    12.8373 H          1 SUBUNIT  0
   53 H53       42.3109    34.7081    12.5958 H          1 SUBUNIT  0
   54 H54       42.5428    36.3666    13.1172 H          1 SUBUNIT  0
   55 H55       40.9667    35.2804    16.5369 H          1 SUBUNIT  0
   56 H56       41.6819    36.7432    15.8955 H          1 SUBUNIT  0
   57 H57       39.7030    37.0591    14.8039 H          1 SUBUNIT  0
   58 H58       39.2252    35.3775    14.9585 H          1 SUBUNIT  0
@<TRIPOS>BOND
    1     1     2 1
    2     1    27 1
    3     1    28 1
    4     2     3 1
    5     2    17 1
    6     2    29 1
    7     3     4 2
    8     3     5 1
    9     5     6 1
   10     5    30 1
   11     6     7 1
   12     6     9 1
   13     6    31 1
   14     7     8 1
   15     7    32 1
   16     7    33 1
   17     9    10 1
   18     9    34 1
   19     9    35 1
   20    10    11 2
   21    10    16 1
   22    11    12 1
   23    11    36 1
   24    12    13 2
   25    12    37 1
   26    13    14 1
   27    13    15 1
   28    14    38 1
   29    15    16 2
   30    15    39 1
   31    16    40 1
   32    17    18 1
   33    17    47 1
   34    17    48 1
   35    18    19 1
   36    18    26 2
   37    19    20 2
   38    19    24 1
   39    20    21 1
   40    20    41 1
   41    21    22 2
   42    21    42 1
   43    22    23 1
   44    22    43 1
   45    23    24 2
   46    23    44 1
   47    24    25 1
   48    25    26 1
   49    25    45 1
   50    26    46 1
   51    47    49 1
   52    47    53 1
   53    47    54 1
   54    48    50 1
   55    48    55 1
   56    48    56 1
   57    49    50 1
   58    49    51 1
   59    49    52 1
   60    50    57 1
   61    50    58 1
@<TRIPOS>SUBSTRUCTURE
1   ****   1
@<SCITEGIC>MOL_PROPERTY
TopHits
SciTegic.value.StringValue
10

@<SCITEGIC>MOL_PROPERTY
-CDOCKER_ENERGY
SciTegic.value.StringValue
21.0629162

@<SCITEGIC>MOL_PROPERTY
-CDOCKER_INTERACTION_ENERGY
SciTegic.value.StringValue
55.4056847

@<SCITEGIC>MOL_PROPERTY
POSE_NUMBER
SciTegic.value.StringValue
7

@<SCITEGIC>MOL_PROPERTY
FRAGMENTS
SciTegic.value.StringValue
C37

@<SCITEGIC>MOL_PROPERTY
MW
SciTegic.value.StringValue
406.5

@<SCITEGIC>MOL_PROPERTY
GENERATION
SciTegic.value.StringValue
1

@<SCITEGIC>MOL_PROPERTY
FAMILY
SciTegic.value.StringValue
1

@<SCITEGIC>MOL_PROPERTY
LUDI3
SciTegic.value.StringValue
793

@<SCITEGIC>ATOM_PROPERTY
Formal Charge
SciTegic.value.StringValue
1 0
2 0
3 0
4 0
5 0
6 0
7 0
8 -1
9 0
10 0
11 0
12 0
13 0
14 0
15 0
16 0
17 0
18 0
19 0
20 0
21 0
22 0
23 0
24 0
25 0
26 0
27 0
28 0
29 0
30 0
31 0
32 0
33 0
34 0
35 0
36 0
37 0
38 0
39 0
40 0
41 0
42 0
43 0
44 0
45 0
46 0
47 0
48 0
49 0
50 0
51 0
52 0
53 0
54 0
55 0
56 0
57 0
58 0

@<SCITEGIC>ATOM_PROPERTY
pdb_tempFactor
SciTegic.value.DoubleValue
1 0
2 0
3 0
4 0
5 0
6 0
7 0
8 0
9 0
10 0
11 0
12 0
13 0
14 0
15 0
16 0
17 0
18 0
19 0
20 0
21 0
22 0
23 0
24 0
25 0
26 0
27 0
28 0
29 0
30 0
31 0
32 0
33 0
34 0
35 0
36 0
37 0
38 0
39 0
40 0
41 0
42 0
43 0
44 0
45 0
46 0
47 0
48 0
49 0
50 0
51 0
52 0
53 0
54 0
55 0
56 0
57 0
58 0

@<SCITEGIC>ATOM_PROPERTY
pdb_occupancy
SciTegic.value.DoubleValue
1 1
2 1
3 1
4 1
5 1
6 1
7 1
8 1
9 1
10 1
11 1
12 1
13 1
14 1
15 1
16 1
17 1
18 1
19 1
20 1
21 1
22 1
23 1
24 1
25 1
26 1
27 1
28 1
29 1
30 1
31 1
32 1
33 1
34 1
35 1
36 1
37 1
38 1
39 1
40 1
41 1
42 1
43 1
44 1
45 1
46 1
47 1
48 1
49 1
50 1
51 1
52 1
53 1
54 1
55 1
56 1
57 1
58 1

@<TRIPOS>MOLECULE
Evo_4
58  61  1  0  0
SMALL
FORMAL_CHARGES
@<TRIPOS>ATOM
    1 N1        43.2286    35.2546    17.5501 N.3        1 SUBUNIT  0
    2 C2        44.1724    34.1998    17.1832 C.3        1 SUBUNIT  0
    3 C3        43.7779    33.5586    15.8311 C.2        1 SUBUNIT  0
    4 O4        44.1033    34.0566    14.7575 O.2        1 SUBUNIT  0
    5 N5        43.0841    32.4084    15.9735 N.am       1 SUBUNIT  0
    6 C6        42.7127    31.5411    14.8629 C.3        1 SUBUNIT  0
    7 C7        41.8744    30.3677    15.4128 C.3        1 SUBUNIT  0
    8 O8        41.9643    30.1795    16.6222 O.2        1 SUBUNIT  -1
    9 C9        42.0504    32.2779    13.6753 C.3        1 SUBUNIT  0
   10 C10       41.1455    33.4449    14.0048 C.2        1 SUBUNIT  0
   11 C11       41.1468    34.5432    13.1485 C.2        1 SUBUNIT  0
   12 C12       40.2292    35.5693    13.3060 C.2        1 SUBUNIT  0
   13 C13       39.2867    35.5025    14.3180 C.2        1 SUBUNIT  0
   14 O14       38.2774    36.4395    14.3709 O.3        1 SUBUNIT  0
   15 C15       39.3271    34.4595    15.2347 C.2        1 SUBUNIT  0
   16 C16       40.2561    33.4354    15.0803 C.2        1 SUBUNIT  0
   17 C17       45.6474    34.6859    17.1645 C.3        1 SUBUNIT  0
   18 C18       46.5353    33.5762    16.5847 C.2        1 SUBUNIT  0
   19 C19       46.7501    32.2447    17.1172 C.2        1 SUBUNIT  0
   20 C20       46.3021    31.5923    18.2375 C.2        1 SUBUNIT  0
   21 C21       46.6784    30.2711    18.4798 C.2        1 SUBUNIT  0
   22 C22       47.5014    29.6039    17.5750 C.2        1 SUBUNIT  0
   23 C23       47.9557    30.2656    16.4358 C.2        1 SUBUNIT  0
   24 C24       47.5969    31.5665    16.2072 C.2        1 SUBUNIT  0
   25 N25       47.9037    32.4519    15.1867 N.pl3      1 SUBUNIT  0
   26 C26       47.2903    33.6382    15.4045 C.2        1 SUBUNIT  0
   27 H27       43.5161    35.7205    18.4032 H          1 SUBUNIT  0
   28 H28       42.3150    34.8621    17.7478 H          1 SUBUNIT  0
   29 H29       44.0719    33.4379    17.9562 H          1 SUBUNIT  0
   30 H30       42.8491    32.0486    16.8767 H          1 SUBUNIT  0
   31 H31       43.6552    31.1137    14.5168 H          1 SUBUNIT  0
   32 H32       42.1931    29.5091    14.8261 H          1 SUBUNIT  0
   33 H33       40.8524    30.5348    15.0728 H          1 SUBUNIT  0
   34 H34       41.4971    31.5765    13.0501 H          1 SUBUNIT  0
   35 H35       42.8469    32.6523    13.0338 H          1 SUBUNIT  0
   36 H36       41.8425    34.5865    12.3240 H          1 SUBUNIT  0
   37 H37       40.2276    36.3914    12.6062 H          1 SUBUNIT  0
   38 H38       38.6473    37.3100    14.3254 H          1 SUBUNIT  0
   39 H39       38.6034    34.4210    16.0357 H          1 SUBUNIT  0
   40 H40       40.2378    32.6089    15.7748 H          1 SUBUNIT  0
   41 H41       45.6545    32.0969    18.9386 H          1 SUBUNIT  0
   42 H42       46.3345    29.7612    19.3658 H          1 SUBUNIT  0
   43 H43       47.7874    28.5789    17.7582 H          1 SUBUNIT  0
   44 H44       48.5925    29.7517    15.7309 H          1 SUBUNIT  0
   45 H45       48.4735    32.2462    14.4173 H          1 SUBUNIT  0
   46 H46       47.3795    34.4893    14.7471 H          1 SUBUNIT  0
   47 C47       45.8397    36.0076    16.3911 C.3        1 SUBUNIT  0
   48 C48       46.1829    35.0727    18.5541 C.3        1 SUBUNIT  0
   49 C49       47.1362    36.6278    16.9262 C.3        1 SUBUNIT  0
   50 C50       47.4012    35.9593    18.2800 C.3        1 SUBUNIT  0
   51 H51       47.9667    36.4459    16.2437 H          1 SUBUNIT  0
   52 H52       47.0324    37.7067    17.0372 H          1 SUBUNIT  0
   53 H53       45.0243    36.6899    16.6325 H          1 SUBUNIT  0
   54 H54       45.8231    35.9062    15.3072 H          1 SUBUNIT  0
   55 H55       45.4305    35.6584    19.0837 H          1 SUBUNIT  0
   56 H56       46.4282    34.2252    19.1920 H          1 SUBUNIT  0
   57 H57       48.3005    35.3455    18.2164 H          1 SUBUNIT  0
   58 H58       47.5585    36.6908    19.0723 H          1 SUBUNIT  0
@<TRIPOS>BOND
    1     1     2 1
    2     1    27 1
    3     1    28 1
    4     2     3 1
    5     2    17 1
    6     2    29 1
    7     3     4 2
    8     3     5 1
    9     5     6 1
   10     5    30 1
   11     6     7 1
   12     6     9 1
   13     6    31 1
   14     7     8 1
   15     7    32 1
   16     7    33 1
   17     9    10 1
   18     9    34 1
   19     9    35 1
   20    10    11 2
   21    10    16 1
   22    11    12 1
   23    11    36 1
   24    12    13 2
   25    12    37 1
   26    13    14 1
   27    13    15 1
   28    14    38 1
   29    15    16 2
   30    15    39 1
   31    16    40 1
   32    17    18 1
   33    17    47 1
   34    17    48 1
   35    18    19 1
   36    18    26 2
   37    19    20 2
   38    19    24 1
   39    20    21 1
   40    20    41 1
   41    21    22 2
   42    21    42 1
   43    22    23 1
   44    22    43 1
   45    23    24 2
   46    23    44 1
   47    24    25 1
   48    25    26 1
   49    25    45 1
   50    26    46 1
   51    47    49 1
   52    47    53 1
   53    47    54 1
   54    48    50 1
   55    48    55 1
   56    48    56 1
   57    49    50 1
   58    49    51 1
   59    49    52 1
   60    50    57 1
   61    50    58 1
@<TRIPOS>SUBSTRUCTURE
1   ****   1
@<SCITEGIC>MOL_PROPERTY
TopHits
SciTegic.value.StringValue
10

@<SCITEGIC>MOL_PROPERTY
-CDOCKER_ENERGY
SciTegic.value.StringValue
20.9243696

@<SCITEGIC>MOL_PROPERTY
-CDOCKER_INTERACTION_ENERGY
SciTegic.value.StringValue
53.1030483

@<SCITEGIC>MOL_PROPERTY
POSE_NUMBER
SciTegic.value.StringValue
8

@<SCITEGIC>MOL_PROPERTY
FRAGMENTS
SciTegic.value.StringValue
C37

@<SCITEGIC>MOL_PROPERTY
MW
SciTegic.value.StringValue
406.5

@<SCITEGIC>MOL_PROPERTY
GENERATION
SciTegic.value.StringValue
1

@<SCITEGIC>MOL_PROPERTY
FAMILY
SciTegic.value.StringValue
1

@<SCITEGIC>MOL_PROPERTY
LUDI3
SciTegic.value.StringValue
793

@<SCITEGIC>ATOM_PROPERTY
Formal Charge
SciTegic.value.StringValue
1 0
2 0
3 0
4 0
5 0
6 0
7 0
8 -1
9 0
10 0
11 0
12 0
13 0
14 0
15 0
16 0
17 0
18 0
19 0
20 0
21 0
22 0
23 0
24 0
25 0
26 0
27 0
28 0
29 0
30 0
31 0
32 0
33 0
34 0
35 0
36 0
37 0
38 0
39 0
40 0
41 0
42 0
43 0
44 0
45 0
46 0
47 0
48 0
49 0
50 0
51 0
52 0
53 0
54 0
55 0
56 0
57 0
58 0

@<SCITEGIC>ATOM_PROPERTY
pdb_tempFactor
SciTegic.value.DoubleValue
1 0
2 0
3 0
4 0
5 0
6 0
7 0
8 0
9 0
10 0
11 0
12 0
13 0
14 0
15 0
16 0
17 0
18 0
19 0
20 0
21 0
22 0
23 0
24 0
25 0
26 0
27 0
28 0
29 0
30 0
31 0
32 0
33 0
34 0
35 0
36 0
37 0
38 0
39 0
40 0
41 0
42 0
43 0
44 0
45 0
46 0
47 0
48 0
49 0
50 0
51 0
52 0
53 0
54 0
55 0
56 0
57 0
58 0

@<SCITEGIC>ATOM_PROPERTY
pdb_occupancy
SciTegic.value.DoubleValue
1 1
2 1
3 1
4 1
5 1
6 1
7 1
8 1
9 1
10 1
11 1
12 1
13 1
14 1
15 1
16 1
17 1
18 1
19 1
20 1
21 1
22 1
23 1
24 1
25 1
26 1
27 1
28 1
29 1
30 1
31 1
32 1
33 1
34 1
35 1
36 1
37 1
38 1
39 1
40 1
41 1
42 1
43 1
44 1
45 1
46 1
47 1
48 1
49 1
50 1
51 1
52 1
53 1
54 1
55 1
56 1
57 1
58 1

@<TRIPOS>MOLECULE
Evo_4
58  61  1  0  0
SMALL
FORMAL_CHARGES
@<TRIPOS>ATOM
    1 N1        46.0626    30.4218    14.3224 N.3        1 SUBUNIT  0
    2 C2        46.0695    31.7272    14.9785 C.3        1 SUBUNIT  0
    3 C3        44.7163    32.4326    14.7462 C.2        1 SUBUNIT  0
    4 O4        44.6546    33.4883    14.1288 O.2        1 SUBUNIT  0
    5 N5        43.6526    31.7715    15.2406 N.am       1 SUBUNIT  0
    6 C6        42.2832    32.2120    15.0567 C.3        1 SUBUNIT  0
    7 C7        41.4066    31.0562    15.5791 C.3        1 SUBUNIT  0
    8 O8        41.9262    30.3670    16.4587 O.2        1 SUBUNIT  -1
    9 C9        42.0219    33.5382    15.8082 C.3        1 SUBUNIT  0
   10 C10       40.9140    34.3323    15.1699 C.2        1 SUBUNIT  0
   11 C11       39.6041    34.2167    15.6213 C.2        1 SUBUNIT  0
   12 C12       38.5881    34.9462    15.0195 C.2        1 SUBUNIT  0
   13 C13       38.8718    35.8107    13.9711 C.2        1 SUBUNIT  0
   14 O14       37.8488    36.5297    13.3850 O.3        1 SUBUNIT  0
   15 C15       40.1795    35.9377    13.5190 C.2        1 SUBUNIT  0
   16 C16       41.1922    35.1959    14.1132 C.2        1 SUBUNIT  0
   17 C17       46.5253    31.6640    16.4668 C.3        1 SUBUNIT  0
   18 C18       46.3524    33.0415    17.1094 C.2        1 SUBUNIT  0
   19 C19       47.2349    34.1855    17.0336 C.2        1 SUBUNIT  0
   20 C20       48.4157    34.4231    16.3785 C.2        1 SUBUNIT  0
   21 C21       49.0792    35.6374    16.5409 C.2        1 SUBUNIT  0
   22 C22       48.5370    36.6197    17.3679 C.2        1 SUBUNIT  0
   23 C23       47.3196    36.3926    18.0085 C.2        1 SUBUNIT  0
   24 C24       46.6702    35.1996    17.8454 C.2        1 SUBUNIT  0
   25 N25       45.4716    34.7107    18.3411 N.pl3      1 SUBUNIT  0
   26 C26       45.2704    33.4458    17.9047 C.2        1 SUBUNIT  0
   27 H27       45.7443    30.5205    13.3678 H          1 SUBUNIT  0
   28 H28       45.3985    29.8131    14.7837 H          1 SUBUNIT  0
   29 H29       46.8002    32.3267    14.4337 H          1 SUBUNIT  0
   30 H30       43.7263    30.9139    15.7488 H          1 SUBUNIT  0
   31 H31       42.1450    32.3279    13.9795 H          1 SUBUNIT  0
   32 H32       41.1301    30.4910    14.6903 H          1 SUBUNIT  0
   33 H33       40.4637    31.5105    15.8715 H          1 SUBUNIT  0
   34 H34       42.9132    34.1636    15.8046 H          1 SUBUNIT  0
   35 H35       41.8003    33.3682    16.8621 H          1 SUBUNIT  0
   36 H36       39.3705    33.5620    16.4489 H          1 SUBUNIT  0
   37 H37       37.5760    34.8472    15.3787 H          1 SUBUNIT  0
   38 H38       38.1071    37.4364    13.2895 H          1 SUBUNIT  0
   39 H39       40.4241    36.6013    12.7029 H          1 SUBUNIT  0
   40 H40       42.2058    35.2996    13.7522 H          1 SUBUNIT  0
   41 H41       48.8427    33.6734    15.7322 H          1 SUBUNIT  0
   42 H42       50.0124    35.8144    16.0273 H          1 SUBUNIT  0
   43 H43       49.0559    37.5564    17.5057 H          1 SUBUNIT  0
   44 H44       46.8895    37.1586    18.6368 H          1 SUBUNIT  0
   45 H45       44.8585    35.2062    18.9257 H          1 SUBUNIT  0
   46 H46       44.4036    32.8459    18.1426 H          1 SUBUNIT  0
   47 C47       45.8025    30.5969    17.3133 C.3        1 SUBUNIT  0
   48 C48       47.9896    31.1944    16.5805 C.3        1 SUBUNIT  0
   49 C49       46.5490    29.2798    17.1090 C.3        1 SUBUNIT  0
   50 C50       47.9656    29.6652    16.6801 C.3        1 SUBUNIT  0
   51 H51       46.5457    28.6760    18.0166 H          1 SUBUNIT  0
   52 H52       46.0714    28.6885    16.3279 H          1 SUBUNIT  0
   53 H53       44.7491    30.4958    17.0844 H          1 SUBUNIT  0
   54 H54       45.8741    30.8507    18.3722 H          1 SUBUNIT  0
   55 H55       48.6096    31.5186    15.7464 H          1 SUBUNIT  0
   56 H56       48.4366    31.5894    17.4942 H          1 SUBUNIT  0
   57 H57       48.7125    29.3057    17.3888 H          1 SUBUNIT  0
   58 H58       48.1939    29.2176    15.7115 H          1 SUBUNIT  0
@<TRIPOS>BOND
    1     1     2 1
    2     1    27 1
    3     1    28 1
    4     2     3 1
    5     2    17 1
    6     2    29 1
    7     3     4 2
    8     3     5 1
    9     5     6 1
   10     5    30 1
   11     6     7 1
   12     6     9 1
   13     6    31 1
   14     7     8 1
   15     7    32 1
   16     7    33 1
   17     9    10 1
   18     9    34 1
   19     9    35 1
   20    10    11 2
   21    10    16 1
   22    11    12 1
   23    11    36 1
   24    12    13 2
   25    12    37 1
   26    13    14 1
   27    13    15 1
   28    14    38 1
   29    15    16 2
   30    15    39 1
   31    16    40 1
   32    17    18 1
   33    17    47 1
   34    17    48 1
   35    18    19 1
   36    18    26 2
   37    19    20 2
   38    19    24 1
   39    20    21 1
   40    20    41 1
   41    21    22 2
   42    21    42 1
   43    22    23 1
   44    22    43 1
   45    23    24 2
   46    23    44 1
   47    24    25 1
   48    25    26 1
   49    25    45 1
   50    26    46 1
   51    47    49 1
   52    47    53 1
   53    47    54 1
   54    48    50 1
   55    48    55 1
   56    48    56 1
   57    49    50 1
   58    49    51 1
   59    49    52 1
   60    50    57 1
   61    50    58 1
@<TRIPOS>SUBSTRUCTURE
1   ****   1
@<SCITEGIC>MOL_PROPERTY
TopHits
SciTegic.value.StringValue
10

@<SCITEGIC>MOL_PROPERTY
-CDOCKER_ENERGY
SciTegic.value.StringValue
20.7793021

@<SCITEGIC>MOL_PROPERTY
-CDOCKER_INTERACTION_ENERGY
SciTegic.value.StringValue
49.9103957

@<SCITEGIC>MOL_PROPERTY
POSE_NUMBER
SciTegic.value.StringValue
9

@<SCITEGIC>MOL_PROPERTY
FRAGMENTS
SciTegic.value.StringValue
C37

@<SCITEGIC>MOL_PROPERTY
MW
SciTegic.value.StringValue
406.5

@<SCITEGIC>MOL_PROPERTY
GENERATION
SciTegic.value.StringValue
1

@<SCITEGIC>MOL_PROPERTY
FAMILY
SciTegic.value.StringValue
1

@<SCITEGIC>MOL_PROPERTY
LUDI3
SciTegic.value.StringValue
793

@<SCITEGIC>ATOM_PROPERTY
Formal Charge
SciTegic.value.StringValue
1 0
2 0
3 0
4 0
5 0
6 0
7 0
8 -1
9 0
10 0
11 0
12 0
13 0
14 0
15 0
16 0
17 0
18 0
19 0
20 0
21 0
22 0
23 0
24 0
25 0
26 0
27 0
28 0
29 0
30 0
31 0
32 0
33 0
34 0
35 0
36 0
37 0
38 0
39 0
40 0
41 0
42 0
43 0
44 0
45 0
46 0
47 0
48 0
49 0
50 0
51 0
52 0
53 0
54 0
55 0
56 0
57 0
58 0

@<SCITEGIC>ATOM_PROPERTY
pdb_tempFactor
SciTegic.value.DoubleValue
1 0
2 0
3 0
4 0
5 0
6 0
7 0
8 0
9 0
10 0
11 0
12 0
13 0
14 0
15 0
16 0
17 0
18 0
19 0
20 0
21 0
22 0
23 0
24 0
25 0
26 0
27 0
28 0
29 0
30 0
31 0
32 0
33 0
34 0
35 0
36 0
37 0
38 0
39 0
40 0
41 0
42 0
43 0
44 0
45 0
46 0
47 0
48 0
49 0
50 0
51 0
52 0
53 0
54 0
55 0
56 0
57 0
58 0

@<SCITEGIC>ATOM_PROPERTY
pdb_occupancy
SciTegic.value.DoubleValue
1 1
2 1
3 1
4 1
5 1
6 1
7 1
8 1
9 1
10 1
11 1
12 1
13 1
14 1
15 1
16 1
17 1
18 1
19 1
20 1
21 1
22 1
23 1
24 1
25 1
26 1
27 1
28 1
29 1
30 1
31 1
32 1
33 1
34 1
35 1
36 1
37 1
38 1
39 1
40 1
41 1
42 1
43 1
44 1
45 1
46 1
47 1
48 1
49 1
50 1
51 1
52 1
53 1
54 1
55 1
56 1
57 1
58 1

@<TRIPOS>MOLECULE
Evo_4
58  61  1  0  0
SMALL
FORMAL_CHARGES
@<TRIPOS>ATOM
    1 N1        44.9590    35.8428    14.7892 N.3        1 SUBUNIT  0
    2 C2        44.6921    34.8141    15.7956 C.3        1 SUBUNIT  0
    3 C3        44.3143    33.4997    15.0701 C.2        1 SUBUNIT  0
    4 O4        44.9013    33.1570    14.0483 O.2        1 SUBUNIT  0
    5 N5        43.2679    32.8296    15.6108 N.am       1 SUBUNIT  0
    6 C6        42.6361    31.7441    14.8567 C.3        1 SUBUNIT  0
    7 C7        41.6694    30.9260    15.7388 C.3        1 SUBUNIT  0
    8 O8        42.1840    30.1826    16.5645 O.2        1 SUBUNIT  -1
    9 C9        41.9335    32.3043    13.5987 C.3        1 SUBUNIT  0
   10 C10       41.2743    33.6575    13.7805 C.2        1 SUBUNIT  0
   11 C11       41.6345    34.7080    12.9481 C.2        1 SUBUNIT  0
   12 C12       40.9753    35.9246    13.0037 C.2        1 SUBUNIT  0
   13 C13       39.9322    36.1216    13.8914 C.2        1 SUBUNIT  0
   14 O14       39.2418    37.3191    13.8494 O.3        1 SUBUNIT  0
   15 C15       39.5905    35.0960    14.7671 C.2        1 SUBUNIT  0
   16 C16       40.2632    33.8826    14.7132 C.2        1 SUBUNIT  0
   17 C17       45.8873    34.6909    16.7946 C.3        1 SUBUNIT  0
   18 C18       46.1137    36.0466    17.4936 C.2        1 SUBUNIT  0
   19 C19       47.3001    36.5721    18.1545 C.2        1 SUBUNIT  0
   20 C20       48.5532    36.0725    18.4109 C.2        1 SUBUNIT  0
   21 C21       49.5140    36.8476    19.0602 C.2        1 SUBUNIT  0
   22 C22       49.2054    38.1442    19.4632 C.2        1 SUBUNIT  0
   23 C23       47.9313    38.6507    19.2243 C.2        1 SUBUNIT  0
   24 C24       46.9892    37.8844    18.5939 C.2        1 SUBUNIT  0
   25 N25       45.6682    38.1252    18.2655 N.pl3      1 SUBUNIT  0
   26 C26       45.1472    37.0530    17.6318 C.2        1 SUBUNIT  0
   27 H27       45.6340    35.4997    14.1173 H          1 SUBUNIT  0
   28 H28       45.3662    36.6645    15.2157 H          1 SUBUNIT  0
   29 H29       43.7956    35.1278    16.3308 H          1 SUBUNIT  0
   30 H30       42.8910    33.1055    16.4949 H          1 SUBUNIT  0
   31 H31       43.4360    31.0601    14.5664 H          1 SUBUNIT  0
   32 H32       41.0161    30.4001    15.0447 H          1 SUBUNIT  0
   33 H33       41.0179    31.6535    16.1986 H          1 SUBUNIT  0
   34 H34       41.2047    31.5961    13.2038 H          1 SUBUNIT  0
   35 H35       42.6842    32.3953    12.8130 H          1 SUBUNIT  0
   36 H36       42.4147    34.5733    12.2215 H          1 SUBUNIT  0
   37 H37       41.2481    36.7053    12.3139 H          1 SUBUNIT  0
   38 H38       38.4900    37.2985    14.4247 H          1 SUBUNIT  0
   39 H39       38.7851    35.1826    15.4811 H          1 SUBUNIT  0
   40 H40       39.9083    33.0996    15.3590 H          1 SUBUNIT  0
   41 H41       48.8160    35.0714    18.1178 H          1 SUBUNIT  0
   42 H42       50.4930    36.4393    19.2629 H          1 SUBUNIT  0
   43 H43       49.9448    38.7523    19.9630 H          1 SUBUNIT  0
   44 H44       47.6910    39.6545    19.5369 H          1 SUBUNIT  0
   45 H45       45.1598    38.9333    18.4865 H          1 SUBUNIT  0
   46 H46       44.1225    37.0131    17.2941 H          1 SUBUNIT  0
   47 C47       45.6098    33.6332    17.8852 C.3        1 SUBUNIT  0
   48 C48       47.1685    34.2022    16.0630 C.3        1 SUBUNIT  0
   49 C49       46.3567    32.3753    17.4468 C.3        1 SUBUNIT  0
   50 C50       47.6060    32.8997    16.7454 C.3        1 SUBUNIT  0
   51 H51       46.5912    31.7155    18.2820 H          1 SUBUNIT  0
   52 H52       45.7494    31.8080    16.7414 H          1 SUBUNIT  0
   53 H53       44.5461    33.4491    18.0425 H          1 SUBUNIT  0
   54 H54       46.0146    33.9551    18.8462 H          1 SUBUNIT  0
   55 H55       46.9603    33.9884    15.0159 H          1 SUBUNIT  0
   56 H56       47.9693    34.9385    16.0303 H          1 SUBUNIT  0
   57 H57       48.3803    33.0932    17.4866 H          1 SUBUNIT  0
   58 H58       48.0134    32.1805    16.0344 H          1 SUBUNIT  0
@<TRIPOS>BOND
    1     1     2 1
    2     1    27 1
    3     1    28 1
    4     2     3 1
    5     2    17 1
    6     2    29 1
    7     3     4 2
    8     3     5 1
    9     5     6 1
   10     5    30 1
   11     6     7 1
   12     6     9 1
   13     6    31 1
   14     7     8 1
   15     7    32 1
   16     7    33 1
   17     9    10 1
   18     9    34 1
   19     9    35 1
   20    10    11 2
   21    10    16 1
   22    11    12 1
   23    11    36 1
   24    12    13 2
   25    12    37 1
   26    13    14 1
   27    13    15 1
   28    14    38 1
   29    15    16 2
   30    15    39 1
   31    16    40 1
   32    17    18 1
   33    17    47 1
   34    17    48 1
   35    18    19 1
   36    18    26 2
   37    19    20 2
   38    19    24 1
   39    20    21 1
   40    20    41 1
   41    21    22 2
   42    21    42 1
   43    22    23 1
   44    22    43 1
   45    23    24 2
   46    23    44 1
   47    24    25 1
   48    25    26 1
   49    25    45 1
   50    26    46 1
   51    47    49 1
   52    47    53 1
   53    47    54 1
   54    48    50 1
   55    48    55 1
   56    48    56 1
   57    49    50 1
   58    49    51 1
   59    49    52 1
   60    50    57 1
   61    50    58 1
@<TRIPOS>SUBSTRUCTURE
1   ****   1
@<SCITEGIC>MOL_PROPERTY
TopHits
SciTegic.value.StringValue
10

@<SCITEGIC>MOL_PROPERTY
-CDOCKER_ENERGY
SciTegic.value.StringValue
20.7664427

@<SCITEGIC>MOL_PROPERTY
-CDOCKER_INTERACTION_ENERGY
SciTegic.value.StringValue
57.9620948

@<SCITEGIC>MOL_PROPERTY
POSE_NUMBER
SciTegic.value.StringValue
10

@<SCITEGIC>MOL_PROPERTY
FRAGMENTS
SciTegic.value.StringValue
C37

@<SCITEGIC>MOL_PROPERTY
MW
SciTegic.value.StringValue
406.5

@<SCITEGIC>MOL_PROPERTY
GENERATION
SciTegic.value.StringValue
1

@<SCITEGIC>MOL_PROPERTY
FAMILY
SciTegic.value.StringValue
1

@<SCITEGIC>MOL_PROPERTY
LUDI3
SciTegic.value.StringValue
793

@<SCITEGIC>ATOM_PROPERTY
Formal Charge
SciTegic.value.StringValue
1 0
2 0
3 0
4 0
5 0
6 0
7 0
8 -1
9 0
10 0
11 0
12 0
13 0
14 0
15 0
16 0
17 0
18 0
19 0
20 0
21 0
22 0
23 0
24 0
25 0
26 0
27 0
28 0
29 0
30 0
31 0
32 0
33 0
34 0
35 0
36 0
37 0
38 0
39 0
40 0
41 0
42 0
43 0
44 0
45 0
46 0
47 0
48 0
49 0
50 0
51 0
52 0
53 0
54 0
55 0
56 0
57 0
58 0

@<SCITEGIC>ATOM_PROPERTY
pdb_tempFactor
SciTegic.value.DoubleValue
1 0
2 0
3 0
4 0
5 0
6 0
7 0
8 0
9 0
10 0
11 0
12 0
13 0
14 0
15 0
16 0
17 0
18 0
19 0
20 0
21 0
22 0
23 0
24 0
25 0
26 0
27 0
28 0
29 0
30 0
31 0
32 0
33 0
34 0
35 0
36 0
37 0
38 0
39 0
40 0
41 0
42 0
43 0
44 0
45 0
46 0
47 0
48 0
49 0
50 0
51 0
52 0
53 0
54 0
55 0
56 0
57 0
58 0

@<SCITEGIC>ATOM_PROPERTY
pdb_occupancy
SciTegic.value.DoubleValue
1 1
2 1
3 1
4 1
5 1
6 1
7 1
8 1
9 1
10 1
11 1
12 1
13 1
14 1
15 1
16 1
17 1
18 1
19 1
20 1
21 1
22 1
23 1
24 1
25 1
26 1
27 1
28 1
29 1
30 1
31 1
32 1
33 1
34 1
35 1
36 1
37 1
38 1
39 1
40 1
41 1
42 1
43 1
44 1
45 1
46 1
47 1
48 1
49 1
50 1
51 1
52 1
53 1
54 1
55 1
56 1
57 1
58 1
