# Supplementary material for: Discovery of Novel DPP-IV Inhibitors as Potential Candidates for the Treatment of Type 2 Diabetes Mellitus Predicted by 3D QSAR Pharmacophore Models, Molecular Docking and De Novo Evolution
Source: Molecules. 2019 Aug 7;24(16):2870. doi: 10.3390/molecules24162870 (PMC6720998; doi:10.3390/molecules24162870)
Supplement: Supplementary file 1 [file molecules-24-02870-s001.zip › Supplementary materials/Docking_after_denovoevolution/dpp4_45_evo.mol2]

#	Created by:	Discovery Studio
#	Creation time:	2019-08-05T17:24:45Z

@<TRIPOS>MOLECULE
Evo_1
   61    64     0 0 0
SMALL
USER_CHARGES


@<TRIPOS>ATOM
      1 O1           38.321100   38.035600   13.637500 O.2      1 SUBUNIT    0.0000
      2 S2           38.302000   36.606500   13.625400 S.o2     1 SUBUNIT    0.0000
      3 N3           37.898600   36.290300   11.982200 N.pl3    1 SUBUNIT    0.0000
      4 O4           37.307900   35.883600   14.357400 O.2      1 SUBUNIT    0.0000
      5 C5           39.924400   35.972300   13.961700 C.2      1 SUBUNIT    0.0000
      6 C6           40.186100   35.362500   15.176600 C.2      1 SUBUNIT    0.0000
      7 C7           41.498800   35.126400   15.572800 C.2      1 SUBUNIT    0.0000
      8 C8           42.549700   35.439500   14.712600 C.2      1 SUBUNIT    0.0000
      9 C9           42.274900   35.980100   13.461800 C.2      1 SUBUNIT    0.0000
     10 C10          40.967800   36.286400   13.109500 C.2      1 SUBUNIT    0.0000
     11 O11          44.863700   35.159000   14.311300 O.2      1 SUBUNIT    0.0000
     12 C12          43.950400   35.241200   15.124200 C.2      1 SUBUNIT    0.0000
     13 N13          44.191600   35.158500   16.472800 N.am     1 SUBUNIT    0.0000
     14 C14          45.575200   34.960500   16.976800 C.3      1 SUBUNIT    0.0000
     15 C15          45.642200   33.747500   17.893800 C.2      1 SUBUNIT    0.0000
     16 C16          45.684800   33.711100   19.301100 C.2      1 SUBUNIT    0.0000
     17 N17          45.770100   32.394300   19.549200 N.2      1 SUBUNIT    0.0000
     18 N18          45.754300   31.528900   18.505100 N.2      1 SUBUNIT    0.0000
     19 N19          45.656800   32.442300   17.496000 N.pl3    1 SUBUNIT    0.0000
     20 C20          45.577700   31.976800   16.095300 C.3      1 SUBUNIT    0.0000
     21 C21          44.266100   31.227200   15.808500 C.2      1 SUBUNIT    0.0000
     22 O22          44.031900   30.129000   16.297900 O.2      1 SUBUNIT    0.0000
     23 N23          43.442100   31.896600   14.973400 N.am     1 SUBUNIT    0.0000
     24 C24          42.154900   31.356800   14.541600 C.3      1 SUBUNIT    0.0000
     25 C25          42.091800   31.302700   13.009600 C.3      1 SUBUNIT    0.0000
     26 C26          43.164900   30.401000   12.387100 C.3      1 SUBUNIT    0.0000
     27 S27          43.045000   28.673500   12.918200 S.3      1 SUBUNIT    0.0000
     28 C28          46.189800   36.184200   17.638400 C.2      1 SUBUNIT    0.0000
     29 C29          47.464200   36.104000   18.206300 C.2      1 SUBUNIT    0.0000
     30 C30          48.029200   37.192200   18.859600 C.2      1 SUBUNIT    0.0000
     31 C31          47.340700   38.393100   18.932600 C.2      1 SUBUNIT    0.0000
     32 C32          46.101100   38.507400   18.324300 C.2      1 SUBUNIT    0.0000
     33 C33          45.539300   37.418200   17.670500 C.2      1 SUBUNIT    0.0000
     34 H34          36.977800   36.669300   11.805300 H        1 SUBUNIT    0.0000
     35 H35          38.542700   36.793400   11.389800 H        1 SUBUNIT    0.0000
     36 H36          39.366000   35.119300   15.834100 H        1 SUBUNIT    0.0000
     37 H37          43.076200   36.250700   12.788300 H        1 SUBUNIT    0.0000
     38 H38          40.774600   36.831700   12.202600 H        1 SUBUNIT    0.0000
     39 H39          46.247400   34.739400   16.147500 H        1 SUBUNIT    0.0000
     40 H40          45.656500   34.528400   20.006200 H        1 SUBUNIT    0.0000
     41 H41          46.415900   31.310500   15.891000 H        1 SUBUNIT    0.0000
     42 H42          45.663600   32.807800   15.398000 H        1 SUBUNIT    0.0000
     43 H43          43.738000   32.785600   14.625800 H        1 SUBUNIT    0.0000
     44 H44          41.388500   32.022800   14.939900 H        1 SUBUNIT    0.0000
     45 H45          41.999200   30.369300   14.980800 H        1 SUBUNIT    0.0000
     46 H46          42.185000   32.311700   12.606500 H        1 SUBUNIT    0.0000
     47 H47          41.110000   30.940200   12.706000 H        1 SUBUNIT    0.0000
     48 H48          44.161100   30.772800   12.628000 H        1 SUBUNIT    0.0000
     49 H49          43.080700   30.434000   11.301000 H        1 SUBUNIT    0.0000
     50 H50          41.812300   28.219100   12.681300 H        1 SUBUNIT    0.0000
     51 H51          48.024400   35.182500   18.160300 H        1 SUBUNIT    0.0000
     52 H52          49.002900   37.104000   19.320400 H        1 SUBUNIT    0.0000
     53 H53          47.767600   39.237500   19.455400 H        1 SUBUNIT    0.0000
     54 H54          45.559600   39.439500   18.375600 H        1 SUBUNIT    0.0000
     55 H55          44.579500   37.562200   17.200900 H        1 SUBUNIT    0.0000
     56 C56          41.800900   34.606400   16.941600 C.3      1 SUBUNIT    0.0000
     57 C57          43.080600   35.277100   17.443600 C.3      1 SUBUNIT    0.0000
     58 H58          40.965700   34.824500   17.609000 H        1 SUBUNIT    0.0000
     59 H59          41.920600   33.525100   16.894900 H        1 SUBUNIT    0.0000
     60 H60          42.866800   36.330200   17.620000 H        1 SUBUNIT    0.0000
     61 H61          43.359000   34.871800   18.412700 H        1 SUBUNIT    0.0000
@<TRIPOS>BOND
     1    1    2 2
     2    2    3 1
     3    2    4 2
     4    2    5 1
     5    3   34 1
     6    3   35 1
     7    5    6 2
     8    5   10 1
     9    6    7 1
    10    6   36 1
    11    7    8 2
    12    7   56 1
    13    8    9 1
    14    8   12 1
    15    9   10 2
    16    9   37 1
    17   10   38 1
    18   11   12 2
    19   12   13 1
    20   13   14 1
    21   13   57 1
    22   14   15 1
    23   14   28 1
    24   14   39 1
    25   15   16 2
    26   15   19 1
    27   16   17 1
    28   16   40 1
    29   17   18 2
    30   18   19 1
    31   19   20 1
    32   20   21 1
    33   20   41 1
    34   20   42 1
    35   21   23 1
    36   21   22 2
    37   23   24 1
    38   23   43 1
    39   24   25 1
    40   24   44 1
    41   24   45 1
    42   25   26 1
    43   25   46 1
    44   25   47 1
    45   26   27 1
    46   26   48 1
    47   26   49 1
    48   27   50 1
    49   28   29 2
    50   28   33 1
    51   29   30 1
    52   29   51 1
    53   30   31 2
    54   30   52 1
    55   31   32 1
    56   31   53 1
    57   32   33 2
    58   32   54 1
    59   33   55 1
    60   56   57 1
    61   56   58 1
    62   56   59 1
    63   57   60 1
    64   57   61 1
@<SCITEGIC>MOL_PROPERTY
TopHits
SciTegic.value.IntegerValue
10

@<SCITEGIC>MOL_PROPERTY
-CDOCKER_ENERGY
SciTegic.value.DoubleValue
43.082623

@<SCITEGIC>MOL_PROPERTY
-CDOCKER_INTERACTION_ENERGY
SciTegic.value.DoubleValue
50.927910

@<SCITEGIC>MOL_PROPERTY
POSE_NUMBER
SciTegic.value.IntegerValue
1

@<SCITEGIC>MOL_PROPERTY
FRAGMENTS
SciTegic.value.StringValue
CA4

@<SCITEGIC>MOL_PROPERTY
MW
SciTegic.value.DoubleValue
514.619995

@<SCITEGIC>MOL_PROPERTY
GENERATION
SciTegic.value.IntegerValue
1

@<SCITEGIC>MOL_PROPERTY
FAMILY
SciTegic.value.IntegerValue
1

@<SCITEGIC>MOL_PROPERTY
LUDI3
SciTegic.value.IntegerValue
592

@<SCITEGIC>ATOM_PROPERTY
Formal Charge
SciTegic.value.StringValue
1 0
2 0
3 0
4 0
5 0
6 0
7 0
8 0
9 0
10 0
11 0
12 0
13 0
14 0
15 0
16 0
17 0
18 0
19 0
20 0
21 0
22 0
23 0
24 0
25 0
26 0
27 0
28 0
29 0
30 0
31 0
32 0
33 0
34 0
35 0
36 0
37 0
38 0
39 0
40 0
41 0
42 0
43 0
44 0
45 0
46 0
47 0
48 0
49 0
50 0
51 0
52 0
53 0
54 0
55 0
56 0
57 0
58 0
59 0
60 0
61 0

@<SCITEGIC>ATOM_PROPERTY
pdb_tempFactor
SciTegic.value.DoubleValue
1 0.00
2 0.00
3 0.00
4 0.00
5 0.00
6 0.00
7 0.00
8 0.00
9 0.00
10 0.00
11 0.00
12 0.00
13 0.00
14 0.00
15 0.00
16 0.00
17 0.00
18 0.00
19 0.00
20 0.00
21 0.00
22 0.00
23 0.00
24 0.00
25 0.00
26 0.00
27 0.00
28 0.00
29 0.00
30 0.00
31 0.00
32 0.00
33 0.00
34 0.00
35 0.00
36 0.00
37 0.00
38 0.00
39 0.00
40 0.00
41 0.00
42 0.00
43 0.00
44 0.00
45 0.00
46 0.00
47 0.00
48 0.00
49 0.00
50 0.00
51 0.00
52 0.00
53 0.00
54 0.00
55 0.00
56 0.00
57 0.00
58 0.00
59 0.00
60 0.00
61 0.00

@<SCITEGIC>ATOM_PROPERTY
pdb_occupancy
SciTegic.value.DoubleValue
1 1.00
2 1.00
3 1.00
4 1.00
5 1.00
6 1.00
7 1.00
8 1.00
9 1.00
10 1.00
11 1.00
12 1.00
13 1.00
14 1.00
15 1.00
16 1.00
17 1.00
18 1.00
19 1.00
20 1.00
21 1.00
22 1.00
23 1.00
24 1.00
25 1.00
26 1.00
27 1.00
28 1.00
29 1.00
30 1.00
31 1.00
32 1.00
33 1.00
34 1.00
35 1.00
36 1.00
37 1.00
38 1.00
39 1.00
40 1.00
41 1.00
42 1.00
43 1.00
44 1.00
45 1.00
46 1.00
47 1.00
48 1.00
49 1.00
50 1.00
51 1.00
52 1.00
53 1.00
54 1.00
55 1.00
56 1.00
57 1.00
58 1.00
59 1.00
60 1.00
61 1.00

@<TRIPOS>MOLECULE
Evo_1
61  64  1  0  0
SMALL
FORMAL_CHARGES
@<TRIPOS>ATOM
    1 O1        38.3473    36.0796    12.1242 O.2        1 SUBUNIT  0
    2 S2        38.6672    36.5160    13.4435 S.o2       1 SUBUNIT  0
    3 N3        37.5004    35.7167    14.4450 N.pl3      1 SUBUNIT  0
    4 O4        38.5420    37.9063    13.7470 O.2        1 SUBUNIT  0
    5 C5        40.2809    35.9475    13.9029 C.2        1 SUBUNIT  0
    6 C6        40.5234    35.5178    15.1963 C.2        1 SUBUNIT  0
    7 C7        41.8256    35.3591    15.6539 C.2        1 SUBUNIT  0
    8 C8        42.8945    35.5619    14.7860 C.2        1 SUBUNIT  0
    9 C9        42.6409    35.9928    13.4880 C.2        1 SUBUNIT  0
   10 C10       41.3426    36.2025    13.0576 C.2        1 SUBUNIT  0
   11 O11       45.2350    35.7484    14.5342 O.2        1 SUBUNIT  0
   12 C12       44.2882    35.3947    15.2279 C.2        1 SUBUNIT  0
   13 N13       44.4963    34.8017    16.4463 N.am       1 SUBUNIT  0
   14 C14       45.8826    34.5976    16.9280 C.3        1 SUBUNIT  0
   15 C15       45.9916    33.3930    17.8487 C.2        1 SUBUNIT  0
   16 C16       46.1210    33.3645    19.2491 C.2        1 SUBUNIT  0
   17 N17       46.1429    32.0444    19.5031 N.2        1 SUBUNIT  0
   18 N18       46.0246    31.1752    18.4664 N.2        1 SUBUNIT  0
   19 N19       45.9475    32.0892    17.4550 N.pl3      1 SUBUNIT  0
   20 C20       45.8361    31.6353    16.0533 C.3        1 SUBUNIT  0
   21 C21       44.4817    30.9838    15.7316 C.2        1 SUBUNIT  0
   22 O22       44.1023    29.9608    16.2890 O.2        1 SUBUNIT  0
   23 N23       43.7956    31.6424    14.7714 N.am       1 SUBUNIT  0
   24 C24       42.5624    31.0946    14.2188 C.3        1 SUBUNIT  0
   25 C25       42.1269    31.9101    12.9893 C.3        1 SUBUNIT  0
   26 C26       41.6585    31.0324    11.8208 C.3        1 SUBUNIT  0
   27 S27       42.9728    29.9881    11.1427 S.3        1 SUBUNIT  0
   28 C28       46.4951    35.8231    17.5712 C.2        1 SUBUNIT  0
   29 C29       47.8829    35.9286    17.6526 C.2        1 SUBUNIT  0
   30 C30       48.4820    37.0483    18.2130 C.2        1 SUBUNIT  0
   31 C31       47.6976    38.0883    18.6852 C.2        1 SUBUNIT  0
   32 C32       46.3172    38.0048    18.5961 C.2        1 SUBUNIT  0
   33 C33       45.7160    36.8710    18.0637 C.2        1 SUBUNIT  0
   34 H34       37.7240    35.9059    15.4135 H          1 SUBUNIT  0
   35 H35       36.5946    36.1267    14.2652 H          1 SUBUNIT  0
   36 H36       39.6984    35.3440    15.8661 H          1 SUBUNIT  0
   37 H37       43.4470    36.2501    12.8186 H          1 SUBUNIT  0
   38 H38       41.1675    36.6402    12.0913 H          1 SUBUNIT  0
   39 H39       46.5199    34.3762    16.0709 H          1 SUBUNIT  0
   40 H40       46.1805    34.1870    19.9459 H          1 SUBUNIT  0
   41 H41       46.6292    30.9160    15.8498 H          1 SUBUNIT  0
   42 H42       45.9898    32.4617    15.3619 H          1 SUBUNIT  0
   43 H43       44.1626    32.5006    14.4142 H          1 SUBUNIT  0
   44 H44       41.8062    31.1160    15.0059 H          1 SUBUNIT  0
   45 H45       42.7620    30.0528    13.9582 H          1 SUBUNIT  0
   46 H46       42.9505    32.5277    12.6361 H          1 SUBUNIT  0
   47 H47       41.3377    32.6056    13.2784 H          1 SUBUNIT  0
   48 H48       41.2843    31.6623    11.0140 H          1 SUBUNIT  0
   49 H49       40.8304    30.3971    12.1365 H          1 SUBUNIT  0
   50 H50       43.8699    30.7587    10.5234 H          1 SUBUNIT  0
   51 H51       48.5079    35.1329    17.2760 H          1 SUBUNIT  0
   52 H52       49.5581    37.1132    18.2738 H          1 SUBUNIT  0
   53 H53       48.1597    38.9660    19.1136 H          1 SUBUNIT  0
   54 H54       45.7102    38.8271    18.9421 H          1 SUBUNIT  0
   55 H55       44.6367    36.8269    18.0346 H          1 SUBUNIT  0
   56 C56       42.0775    35.0706    17.0970 C.3        1 SUBUNIT  0
   57 C57       43.3779    34.2983    17.2719 C.3        1 SUBUNIT  0
   58 H58       42.1349    36.0198    17.6318 H          1 SUBUNIT  0
   59 H59       41.2331    34.5180    17.5091 H          1 SUBUNIT  0
   60 H60       43.6344    34.3351    18.3297 H          1 SUBUNIT  0
   61 H61       43.2088    33.2521    17.0203 H          1 SUBUNIT  0
@<TRIPOS>BOND
    1     1     2 2
    2     2     3 1
    3     2     4 2
    4     2     5 1
    5     3    34 1
    6     3    35 1
    7     5     6 2
    8     5    10 1
    9     6     7 1
   10     6    36 1
   11     7     8 2
   12     7    56 1
   13     8     9 1
   14     8    12 1
   15     9    10 2
   16     9    37 1
   17    10    38 1
   18    11    12 2
   19    12    13 1
   20    13    14 1
   21    13    57 1
   22    14    15 1
   23    14    28 1
   24    14    39 1
   25    15    16 2
   26    15    19 1
   27    16    17 1
   28    16    40 1
   29    17    18 2
   30    18    19 1
   31    19    20 1
   32    20    21 1
   33    20    41 1
   34    20    42 1
   35    21    22 2
   36    21    23 1
   37    23    24 1
   38    23    43 1
   39    24    25 1
   40    24    44 1
   41    24    45 1
   42    25    26 1
   43    25    46 1
   44    25    47 1
   45    26    27 1
   46    26    48 1
   47    26    49 1
   48    27    50 1
   49    28    29 2
   50    28    33 1
   51    29    30 1
   52    29    51 1
   53    30    31 2
   54    30    52 1
   55    31    32 1
   56    31    53 1
   57    32    33 2
   58    32    54 1
   59    33    55 1
   60    56    57 1
   61    56    58 1
   62    56    59 1
   63    57    60 1
   64    57    61 1
@<TRIPOS>SUBSTRUCTURE
1   ****   1
@<SCITEGIC>MOL_PROPERTY
TopHits
SciTegic.value.StringValue
10

@<SCITEGIC>MOL_PROPERTY
-CDOCKER_ENERGY
SciTegic.value.StringValue
42.4504531

@<SCITEGIC>MOL_PROPERTY
-CDOCKER_INTERACTION_ENERGY
SciTegic.value.StringValue
51.2314765

@<SCITEGIC>MOL_PROPERTY
POSE_NUMBER
SciTegic.value.StringValue
2

@<SCITEGIC>MOL_PROPERTY
FRAGMENTS
SciTegic.value.StringValue
CA4

@<SCITEGIC>MOL_PROPERTY
MW
SciTegic.value.StringValue
514.62

@<SCITEGIC>MOL_PROPERTY
GENERATION
SciTegic.value.StringValue
1

@<SCITEGIC>MOL_PROPERTY
FAMILY
SciTegic.value.StringValue
1

@<SCITEGIC>MOL_PROPERTY
LUDI3
SciTegic.value.StringValue
592

@<SCITEGIC>ATOM_PROPERTY
Formal Charge
SciTegic.value.StringValue
1 0
2 0
3 0
4 0
5 0
6 0
7 0
8 0
9 0
10 0
11 0
12 0
13 0
14 0
15 0
16 0
17 0
18 0
19 0
20 0
21 0
22 0
23 0
24 0
25 0
26 0
27 0
28 0
29 0
30 0
31 0
32 0
33 0
34 0
35 0
36 0
37 0
38 0
39 0
40 0
41 0
42 0
43 0
44 0
45 0
46 0
47 0
48 0
49 0
50 0
51 0
52 0
53 0
54 0
55 0
56 0
57 0
58 0
59 0
60 0
61 0

@<SCITEGIC>ATOM_PROPERTY
pdb_tempFactor
SciTegic.value.DoubleValue
1 0
2 0
3 0
4 0
5 0
6 0
7 0
8 0
9 0
10 0
11 0
12 0
13 0
14 0
15 0
16 0
17 0
18 0
19 0
20 0
21 0
22 0
23 0
24 0
25 0
26 0
27 0
28 0
29 0
30 0
31 0
32 0
33 0
34 0
35 0
36 0
37 0
38 0
39 0
40 0
41 0
42 0
43 0
44 0
45 0
46 0
47 0
48 0
49 0
50 0
51 0
52 0
53 0
54 0
55 0
56 0
57 0
58 0
59 0
60 0
61 0

@<SCITEGIC>ATOM_PROPERTY
pdb_occupancy
SciTegic.value.DoubleValue
1 1
2 1
3 1
4 1
5 1
6 1
7 1
8 1
9 1
10 1
11 1
12 1
13 1
14 1
15 1
16 1
17 1
18 1
19 1
20 1
21 1
22 1
23 1
24 1
25 1
26 1
27 1
28 1
29 1
30 1
31 1
32 1
33 1
34 1
35 1
36 1
37 1
38 1
39 1
40 1
41 1
42 1
43 1
44 1
45 1
46 1
47 1
48 1
49 1
50 1
51 1
52 1
53 1
54 1
55 1
56 1
57 1
58 1
59 1
60 1
61 1

@<TRIPOS>MOLECULE
Evo_1
61  64  1  0  0
SMALL
FORMAL_CHARGES
@<TRIPOS>ATOM
    1 O1        43.6638    28.1613     8.7823 O.2        1 SUBUNIT  0
    2 S2        43.3607    28.0162    10.1756 S.o2       1 SUBUNIT  0
    3 N3        44.8539    27.4796    10.8706 N.pl3      1 SUBUNIT  0
    4 O4        42.3989    27.0447    10.5968 O.2        1 SUBUNIT  0
    5 C5        42.9755    29.5924    10.8847 C.2        1 SUBUNIT  0
    6 C6        43.4195    29.9139    12.1620 C.2        1 SUBUNIT  0
    7 C7        43.0804    31.1363    12.7378 C.2        1 SUBUNIT  0
    8 C8        42.2589    32.0142    12.0349 C.2        1 SUBUNIT  0
    9 C9        41.7686    31.6538    10.7801 C.2        1 SUBUNIT  0
   10 C10       42.1123    30.4383    10.2098 C.2        1 SUBUNIT  0
   11 O11       41.3815    34.1863    11.8606 O.2        1 SUBUNIT  0
   12 C12       41.9278    33.3460    12.5639 C.2        1 SUBUNIT  0
   13 N13       42.2392    33.6167    13.8747 N.am       1 SUBUNIT  0
   14 C14       41.9674    34.9846    14.3970 C.3        1 SUBUNIT  0
   15 C15       42.6161    35.3404    15.7375 C.2        1 SUBUNIT  0
   16 C16       42.0688    35.2880    17.0366 C.2        1 SUBUNIT  0
   17 N17       43.1040    35.6528    17.8095 N.2        1 SUBUNIT  0
   18 N18       44.2805    35.9619    17.2176 N.2        1 SUBUNIT  0
   19 N19       43.8968    35.7794    15.9202 N.pl3      1 SUBUNIT  0
   20 C20       44.8608    36.0797    14.8484 C.3        1 SUBUNIT  0
   21 C21       46.0189    35.0766    14.8193 C.2        1 SUBUNIT  0
   22 O22       46.0009    34.0910    14.0912 O.2        1 SUBUNIT  0
   23 N23       47.0238    35.4050    15.6557 N.am       1 SUBUNIT  0
   24 C24       48.2143    34.5744    15.7430 C.3        1 SUBUNIT  0
   25 C25       49.2089    35.1501    16.7605 C.3        1 SUBUNIT  0
   26 C26       48.6872    35.1631    18.2043 C.3        1 SUBUNIT  0
   27 S27       47.3996    36.3953    18.5179 S.3        1 SUBUNIT  0
   28 C28       40.4811    35.2457    14.4319 C.2        1 SUBUNIT  0
   29 C29       39.9234    36.2305    13.6182 C.2        1 SUBUNIT  0
   30 C30       38.5511    36.4230    13.5766 C.2        1 SUBUNIT  0
   31 C31       37.7231    35.6409    14.3657 C.2        1 SUBUNIT  0
   32 C32       38.2675    34.6660    15.1894 C.2        1 SUBUNIT  0
   33 C33       39.6350    34.4507    15.1981 C.2        1 SUBUNIT  0
   34 H34       45.1073    26.5974    10.4492 H          1 SUBUNIT  0
   35 H35       45.5791    28.1433    10.6345 H          1 SUBUNIT  0
   36 H36       44.0518    29.2208    12.6974 H          1 SUBUNIT  0
   37 H37       41.1193    32.3177    10.2258 H          1 SUBUNIT  0
   38 H38       41.7266    30.1645     9.2385 H          1 SUBUNIT  0
   39 H39       42.3752    35.6901    13.6741 H          1 SUBUNIT  0
   40 H40       41.0801    35.0242    17.3784 H          1 SUBUNIT  0
   41 H41       45.2493    37.0824    15.0150 H          1 SUBUNIT  0
   42 H42       44.3881    36.1001    13.8720 H          1 SUBUNIT  0
   43 H43       46.9408    36.2241    16.2225 H          1 SUBUNIT  0
   44 H44       48.6560    34.5438    14.7457 H          1 SUBUNIT  0
   45 H45       47.8992    33.5651    16.0154 H          1 SUBUNIT  0
   46 H46       49.4965    36.1600    16.4672 H          1 SUBUNIT  0
   47 H47       50.1192    34.5512    16.7249 H          1 SUBUNIT  0
   48 H48       49.5158    35.3629    18.8838 H          1 SUBUNIT  0
   49 H49       48.3024    34.1786    18.4715 H          1 SUBUNIT  0
   50 H50       47.9230    37.6183    18.4157 H          1 SUBUNIT  0
   51 H51       40.5563    36.8338    12.9852 H          1 SUBUNIT  0
   52 H52       38.1290    37.1803    12.9327 H          1 SUBUNIT  0
   53 H53       36.6597    35.8036    14.3470 H          1 SUBUNIT  0
   54 H54       37.6417    34.0531    15.8184 H          1 SUBUNIT  0
   55 H55       40.0327    33.6543    15.8097 H          1 SUBUNIT  0
   56 C56       43.6289    31.5262    14.0792 C.3        1 SUBUNIT  0
   57 C57       42.7219    32.5456    14.7741 C.3        1 SUBUNIT  0
   58 H58       43.7448    30.6421    14.7061 H          1 SUBUNIT  0
   59 H59       44.6248    31.9428    13.9350 H          1 SUBUNIT  0
   60 H60       41.8496    32.0324    15.1811 H          1 SUBUNIT  0
   61 H61       43.2684    32.9400    15.6280 H          1 SUBUNIT  0
@<TRIPOS>BOND
    1     1     2 2
    2     2     3 1
    3     2     4 2
    4     2     5 1
    5     3    34 1
    6     3    35 1
    7     5     6 2
    8     5    10 1
    9     6     7 1
   10     6    36 1
   11     7     8 2
   12     7    56 1
   13     8     9 1
   14     8    12 1
   15     9    10 2
   16     9    37 1
   17    10    38 1
   18    11    12 2
   19    12    13 1
   20    13    14 1
   21    13    57 1
   22    14    15 1
   23    14    28 1
   24    14    39 1
   25    15    16 2
   26    15    19 1
   27    16    17 1
   28    16    40 1
   29    17    18 2
   30    18    19 1
   31    19    20 1
   32    20    21 1
   33    20    41 1
   34    20    42 1
   35    21    22 2
   36    21    23 1
   37    23    24 1
   38    23    43 1
   39    24    25 1
   40    24    44 1
   41    24    45 1
   42    25    26 1
   43    25    46 1
   44    25    47 1
   45    26    27 1
   46    26    48 1
   47    26    49 1
   48    27    50 1
   49    28    29 2
   50    28    33 1
   51    29    30 1
   52    29    51 1
   53    30    31 2
   54    30    52 1
   55    31    32 1
   56    31    53 1
   57    32    33 2
   58    32    54 1
   59    33    55 1
   60    56    57 1
   61    56    58 1
   62    56    59 1
   63    57    60 1
   64    57    61 1
@<TRIPOS>SUBSTRUCTURE
1   ****   1
@<SCITEGIC>MOL_PROPERTY
TopHits
SciTegic.value.StringValue
10

@<SCITEGIC>MOL_PROPERTY
-CDOCKER_ENERGY
SciTegic.value.StringValue
41.7913315

@<SCITEGIC>MOL_PROPERTY
-CDOCKER_INTERACTION_ENERGY
SciTegic.value.StringValue
51.0520907

@<SCITEGIC>MOL_PROPERTY
POSE_NUMBER
SciTegic.value.StringValue
3

@<SCITEGIC>MOL_PROPERTY
FRAGMENTS
SciTegic.value.StringValue
CA4

@<SCITEGIC>MOL_PROPERTY
MW
SciTegic.value.StringValue
514.62

@<SCITEGIC>MOL_PROPERTY
GENERATION
SciTegic.value.StringValue
1

@<SCITEGIC>MOL_PROPERTY
FAMILY
SciTegic.value.StringValue
1

@<SCITEGIC>MOL_PROPERTY
LUDI3
SciTegic.value.StringValue
592

@<SCITEGIC>ATOM_PROPERTY
Formal Charge
SciTegic.value.StringValue
1 0
2 0
3 0
4 0
5 0
6 0
7 0
8 0
9 0
10 0
11 0
12 0
13 0
14 0
15 0
16 0
17 0
18 0
19 0
20 0
21 0
22 0
23 0
24 0
25 0
26 0
27 0
28 0
29 0
30 0
31 0
32 0
33 0
34 0
35 0
36 0
37 0
38 0
39 0
40 0
41 0
42 0
43 0
44 0
45 0
46 0
47 0
48 0
49 0
50 0
51 0
52 0
53 0
54 0
55 0
56 0
57 0
58 0
59 0
60 0
61 0

@<SCITEGIC>ATOM_PROPERTY
pdb_tempFactor
SciTegic.value.DoubleValue
1 0
2 0
3 0
4 0
5 0
6 0
7 0
8 0
9 0
10 0
11 0
12 0
13 0
14 0
15 0
16 0
17 0
18 0
19 0
20 0
21 0
22 0
23 0
24 0
25 0
26 0
27 0
28 0
29 0
30 0
31 0
32 0
33 0
34 0
35 0
36 0
37 0
38 0
39 0
40 0
41 0
42 0
43 0
44 0
45 0
46 0
47 0
48 0
49 0
50 0
51 0
52 0
53 0
54 0
55 0
56 0
57 0
58 0
59 0
60 0
61 0

@<SCITEGIC>ATOM_PROPERTY
pdb_occupancy
SciTegic.value.DoubleValue
1 1
2 1
3 1
4 1
5 1
6 1
7 1
8 1
9 1
10 1
11 1
12 1
13 1
14 1
15 1
16 1
17 1
18 1
19 1
20 1
21 1
22 1
23 1
24 1
25 1
26 1
27 1
28 1
29 1
30 1
31 1
32 1
33 1
34 1
35 1
36 1
37 1
38 1
39 1
40 1
41 1
42 1
43 1
44 1
45 1
46 1
47 1
48 1
49 1
50 1
51 1
52 1
53 1
54 1
55 1
56 1
57 1
58 1
59 1
60 1
61 1

@<TRIPOS>MOLECULE
Evo_1
61  64  1  0  0
SMALL
FORMAL_CHARGES
@<TRIPOS>ATOM
    1 O1        38.4835    38.0595    13.7096 O.2        1 SUBUNIT  0
    2 S2        38.4357    36.6321    13.6640 S.o2       1 SUBUNIT  0
    3 N3        37.9811    36.3641    12.0257 N.pl3      1 SUBUNIT  0
    4 O4        37.4379    35.9112    14.3936 O.2        1 SUBUNIT  0
    5 C5        40.0514    35.9663    13.9734 C.2        1 SUBUNIT  0
    6 C6        40.3508    35.4364    15.2175 C.2        1 SUBUNIT  0
    7 C7        41.6729    35.2554    15.6114 C.2        1 SUBUNIT  0
    8 C8        42.7014    35.5212    14.7116 C.2        1 SUBUNIT  0
    9 C9        42.3909    35.9860    13.4388 C.2        1 SUBUNIT  0
   10 C10       41.0764    36.2523    13.0926 C.2        1 SUBUNIT  0
   11 O11       45.0122    35.8622    14.3916 O.2        1 SUBUNIT  0
   12 C12       44.1147    35.4322    15.1076 C.2        1 SUBUNIT  0
   13 N13       44.4032    34.8487    16.3141 N.am       1 SUBUNIT  0
   14 C14       45.8178    34.7596    16.7510 C.3        1 SUBUNIT  0
   15 C15       46.1037    33.4947    17.5448 C.2        1 SUBUNIT  0
   16 C16       46.0421    33.2922    18.9370 C.2        1 SUBUNIT  0
   17 N17       46.4024    32.0021    19.0498 N.2        1 SUBUNIT  0
   18 N18       46.7049    31.3043    17.9247 N.2        1 SUBUNIT  0
   19 N19       46.4837    32.2984    17.0154 N.pl3      1 SUBUNIT  0
   20 C20       46.6586    32.0351    15.5704 C.3        1 SUBUNIT  0
   21 C21       45.3292    32.0802    14.8072 C.2        1 SUBUNIT  0
   22 O22       45.1744    32.7517    13.7932 O.2        1 SUBUNIT  0
   23 N23       44.3902    31.3058    15.3870 N.am       1 SUBUNIT  0
   24 C24       43.0419    31.1949    14.8541 C.3        1 SUBUNIT  0
   25 C25       43.0003    30.1751    13.7090 C.3        1 SUBUNIT  0
   26 C26       41.5677    29.8317    13.2918 C.3        1 SUBUNIT  0
   27 S27       40.6241    29.0533    14.6288 S.3        1 SUBUNIT  0
   28 C28       46.3269    35.9771    17.4941 C.2        1 SUBUNIT  0
   29 C29       47.6731    36.0463    17.8535 C.2        1 SUBUNIT  0
   30 C30       48.1821    37.1551    18.5160 C.2        1 SUBUNIT  0
   31 C31       47.3567    38.2304    18.8022 C.2        1 SUBUNIT  0
   32 C32       46.0242    38.1883    18.4256 C.2        1 SUBUNIT  0
   33 C33       45.5055    37.0649    17.7943 C.2        1 SUBUNIT  0
   34 H34       37.1111    36.8540    11.8672 H          1 SUBUNIT  0
   35 H35       37.7725    35.3833    11.9323 H          1 SUBUNIT  0
   36 H36       39.5519    35.2264    15.9084 H          1 SUBUNIT  0
   37 H37       43.1702    36.2437    12.7364 H          1 SUBUNIT  0
   38 H38       40.8644    36.7653    12.1725 H          1 SUBUNIT  0
   39 H39       46.4510    34.6910    15.8646 H          1 SUBUNIT  0
   40 H40       45.7751    33.9892    19.7180 H          1 SUBUNIT  0
   41 H41       47.0874    31.0436    15.4250 H          1 SUBUNIT  0
   42 H42       47.3562    32.7521    15.1388 H          1 SUBUNIT  0
   43 H43       44.6433    30.8015    16.2112 H          1 SUBUNIT  0
   44 H44       42.7054    32.1851    14.5410 H          1 SUBUNIT  0
   45 H45       42.4187    30.8796    15.6913 H          1 SUBUNIT  0
   46 H46       43.5094    29.2605    14.0130 H          1 SUBUNIT  0
   47 H47       43.5506    30.5669    12.8531 H          1 SUBUNIT  0
   48 H48       41.5780    29.1568    12.4360 H          1 SUBUNIT  0
   49 H49       41.0517    30.7367    12.9738 H          1 SUBUNIT  0
   50 H50       39.3341    29.0045    14.2876 H          1 SUBUNIT  0
   51 H51       48.3367    35.2281    17.6207 H          1 SUBUNIT  0
   52 H52       49.2225    37.1835    18.8022 H          1 SUBUNIT  0
   53 H53       47.7489    39.0988    19.3124 H          1 SUBUNIT  0
   54 H54       45.3869    39.0339    18.6352 H          1 SUBUNIT  0
   55 H55       44.4551    37.0627    17.5421 H          1 SUBUNIT  0
   56 C56       41.9829    34.9082    17.0327 C.3        1 SUBUNIT  0
   57 C57       43.3541    34.2506    17.1639 C.3        1 SUBUNIT  0
   58 H58       41.9551    35.8280    17.6197 H          1 SUBUNIT  0
   59 H59       41.2053    34.2544    17.4268 H          1 SUBUNIT  0
   60 H60       43.6422    34.3004    18.2127 H          1 SUBUNIT  0
   61 H61       43.2690    33.1955    16.9104 H          1 SUBUNIT  0
@<TRIPOS>BOND
    1     1     2 2
    2     2     3 1
    3     2     4 2
    4     2     5 1
    5     3    34 1
    6     3    35 1
    7     5     6 2
    8     5    10 1
    9     6     7 1
   10     6    36 1
   11     7     8 2
   12     7    56 1
   13     8     9 1
   14     8    12 1
   15     9    10 2
   16     9    37 1
   17    10    38 1
   18    11    12 2
   19    12    13 1
   20    13    14 1
   21    13    57 1
   22    14    15 1
   23    14    28 1
   24    14    39 1
   25    15    16 2
   26    15    19 1
   27    16    17 1
   28    16    40 1
   29    17    18 2
   30    18    19 1
   31    19    20 1
   32    20    21 1
   33    20    41 1
   34    20    42 1
   35    21    22 2
   36    21    23 1
   37    23    24 1
   38    23    43 1
   39    24    25 1
   40    24    44 1
   41    24    45 1
   42    25    26 1
   43    25    46 1
   44    25    47 1
   45    26    27 1
   46    26    48 1
   47    26    49 1
   48    27    50 1
   49    28    29 2
   50    28    33 1
   51    29    30 1
   52    29    51 1
   53    30    31 2
   54    30    52 1
   55    31    32 1
   56    31    53 1
   57    32    33 2
   58    32    54 1
   59    33    55 1
   60    56    57 1
   61    56    58 1
   62    56    59 1
   63    57    60 1
   64    57    61 1
@<TRIPOS>SUBSTRUCTURE
1   ****   1
@<SCITEGIC>MOL_PROPERTY
TopHits
SciTegic.value.StringValue
10

@<SCITEGIC>MOL_PROPERTY
-CDOCKER_ENERGY
SciTegic.value.StringValue
40.701865

@<SCITEGIC>MOL_PROPERTY
-CDOCKER_INTERACTION_ENERGY
SciTegic.value.StringValue
46.9603992

@<SCITEGIC>MOL_PROPERTY
POSE_NUMBER
SciTegic.value.StringValue
4

@<SCITEGIC>MOL_PROPERTY
FRAGMENTS
SciTegic.value.StringValue
CA4

@<SCITEGIC>MOL_PROPERTY
MW
SciTegic.value.StringValue
514.62

@<SCITEGIC>MOL_PROPERTY
GENERATION
SciTegic.value.StringValue
1

@<SCITEGIC>MOL_PROPERTY
FAMILY
SciTegic.value.StringValue
1

@<SCITEGIC>MOL_PROPERTY
LUDI3
SciTegic.value.StringValue
592

@<SCITEGIC>ATOM_PROPERTY
Formal Charge
SciTegic.value.StringValue
1 0
2 0
3 0
4 0
5 0
6 0
7 0
8 0
9 0
10 0
11 0
12 0
13 0
14 0
15 0
16 0
17 0
18 0
19 0
20 0
21 0
22 0
23 0
24 0
25 0
26 0
27 0
28 0
29 0
30 0
31 0
32 0
33 0
34 0
35 0
36 0
37 0
38 0
39 0
40 0
41 0
42 0
43 0
44 0
45 0
46 0
47 0
48 0
49 0
50 0
51 0
52 0
53 0
54 0
55 0
56 0
57 0
58 0
59 0
60 0
61 0

@<SCITEGIC>ATOM_PROPERTY
pdb_tempFactor
SciTegic.value.DoubleValue
1 0
2 0
3 0
4 0
5 0
6 0
7 0
8 0
9 0
10 0
11 0
12 0
13 0
14 0
15 0
16 0
17 0
18 0
19 0
20 0
21 0
22 0
23 0
24 0
25 0
26 0
27 0
28 0
29 0
30 0
31 0
32 0
33 0
34 0
35 0
36 0
37 0
38 0
39 0
40 0
41 0
42 0
43 0
44 0
45 0
46 0
47 0
48 0
49 0
50 0
51 0
52 0
53 0
54 0
55 0
56 0
57 0
58 0
59 0
60 0
61 0

@<SCITEGIC>ATOM_PROPERTY
pdb_occupancy
SciTegic.value.DoubleValue
1 1
2 1
3 1
4 1
5 1
6 1
7 1
8 1
9 1
10 1
11 1
12 1
13 1
14 1
15 1
16 1
17 1
18 1
19 1
20 1
21 1
22 1
23 1
24 1
25 1
26 1
27 1
28 1
29 1
30 1
31 1
32 1
33 1
34 1
35 1
36 1
37 1
38 1
39 1
40 1
41 1
42 1
43 1
44 1
45 1
46 1
47 1
48 1
49 1
50 1
51 1
52 1
53 1
54 1
55 1
56 1
57 1
58 1
59 1
60 1
61 1

@<TRIPOS>MOLECULE
Evo_1
61  64  1  0  0
SMALL
FORMAL_CHARGES
@<TRIPOS>ATOM
    1 O1        42.6373    26.2929    13.4586 O.2        1 SUBUNIT  0
    2 S2        42.2957    26.9672    12.2436 S.o2       1 SUBUNIT  0
    3 N3        40.6733    26.4580    11.9213 N.pl3      1 SUBUNIT  0
    4 O4        43.0125    26.6691    11.0413 O.2        1 SUBUNIT  0
    5 C5        42.2810    28.7160    12.5177 C.2        1 SUBUNIT  0
    6 C6        41.9912    29.2062    13.7831 C.2        1 SUBUNIT  0
    7 C7        41.9286    30.5785    14.0022 C.2        1 SUBUNIT  0
    8 C8        42.1233    31.4528    12.9335 C.2        1 SUBUNIT  0
    9 C9        42.3396    30.9498    11.6522 C.2        1 SUBUNIT  0
   10 C10       42.4080    29.5809    11.4405 C.2        1 SUBUNIT  0
   11 O11       41.9109    33.6759    12.1791 O.2        1 SUBUNIT  0
   12 C12       42.0484    32.9074    13.1246 C.2        1 SUBUNIT  0
   13 N13       42.1390    33.3794    14.4104 N.am       1 SUBUNIT  0
   14 C14       42.0317    34.8385    14.6287 C.3        1 SUBUNIT  0
   15 C15       42.5807    35.3581    15.9552 C.2        1 SUBUNIT  0
   16 C16       41.9055    35.5562    17.1757 C.2        1 SUBUNIT  0
   17 N17       42.8745    36.0414    17.9660 N.2        1 SUBUNIT  0
   18 N18       44.1107    36.2308    17.4490 N.2        1 SUBUNIT  0
   19 N19       43.8668    35.7446    16.1976 N.pl3      1 SUBUNIT  0
   20 C20       44.9793    35.6480    15.2357 C.3        1 SUBUNIT  0
   21 C21       45.4636    34.1974    15.1383 C.2        1 SUBUNIT  0
   22 O22       45.4789    33.5728    14.0842 O.2        1 SUBUNIT  0
   23 N23       45.8491    33.7134    16.3359 N.am       1 SUBUNIT  0
   24 C24       46.3620    32.3608    16.4762 C.3        1 SUBUNIT  0
   25 C25       46.4861    31.9847    17.9599 C.3        1 SUBUNIT  0
   26 C26       47.5572    32.7846    18.7175 C.3        1 SUBUNIT  0
   27 S27       47.1751    34.5376    18.9666 S.3        1 SUBUNIT  0
   28 C28       40.5986    35.2724    14.4470 C.2        1 SUBUNIT  0
   29 C29       40.2726    36.2795    13.5430 C.2        1 SUBUNIT  0
   30 C30       38.9526    36.6669    13.3576 C.2        1 SUBUNIT  0
   31 C31       37.9449    36.0326    14.0671 C.2        1 SUBUNIT  0
   32 C32       38.2551    35.0057    14.9441 C.2        1 SUBUNIT  0
   33 C33       39.5734    34.6236    15.1283 C.2        1 SUBUNIT  0
   34 H34       40.6670    25.4532    11.8119 H          1 SUBUNIT  0
   35 H35       40.0956    26.6694    12.7246 H          1 SUBUNIT  0
   36 H36       41.8234    28.5171    14.5978 H          1 SUBUNIT  0
   37 H37       42.4617    31.6181    10.8114 H          1 SUBUNIT  0
   38 H38       42.5721    29.1939    10.4460 H          1 SUBUNIT  0
   39 H39       42.6200    35.3354    13.8552 H          1 SUBUNIT  0
   40 H40       40.8776    35.3754    17.4455 H          1 SUBUNIT  0
   41 H41       45.8195    36.2494    15.5873 H          1 SUBUNIT  0
   42 H42       44.6940    36.0451    14.2618 H          1 SUBUNIT  0
   43 H43       45.7736    34.3061    17.1390 H          1 SUBUNIT  0
   44 H44       47.3266    32.3238    15.9682 H          1 SUBUNIT  0
   45 H45       45.6739    31.6898    15.9590 H          1 SUBUNIT  0
   46 H46       46.7418    30.9274    18.0190 H          1 SUBUNIT  0
   47 H47       45.5211    32.0951    18.4554 H          1 SUBUNIT  0
   48 H48       48.5084    32.7096    18.1908 H          1 SUBUNIT  0
   49 H49       47.7159    32.3364    19.6990 H          1 SUBUNIT  0
   50 H50       48.2038    35.1322    19.5764 H          1 SUBUNIT  0
   51 H51       41.0500    36.7617    12.9708 H          1 SUBUNIT  0
   52 H52       38.7119    37.4635    12.6689 H          1 SUBUNIT  0
   53 H53       36.9223    36.3488    13.9584 H          1 SUBUNIT  0
   54 H54       37.4816    34.5038    15.4996 H          1 SUBUNIT  0
   55 H55       39.7891    33.8193    15.8160 H          1 SUBUNIT  0
   56 C56       41.6199    31.1224    15.3647 C.3        1 SUBUNIT  0
   57 C57       42.3113    32.4724    15.5627 C.3        1 SUBUNIT  0
   58 H58       40.5393    31.2393    15.4502 H          1 SUBUNIT  0
   59 H59       41.9323    30.4150    16.1336 H          1 SUBUNIT  0
   60 H60       41.9065    32.9149    16.4702 H          1 SUBUNIT  0
   61 H61       43.3760    32.3222    15.7341 H          1 SUBUNIT  0
@<TRIPOS>BOND
    1     1     2 2
    2     2     3 1
    3     2     4 2
    4     2     5 1
    5     3    34 1
    6     3    35 1
    7     5     6 2
    8     5    10 1
    9     6     7 1
   10     6    36 1
   11     7     8 2
   12     7    56 1
   13     8     9 1
   14     8    12 1
   15     9    10 2
   16     9    37 1
   17    10    38 1
   18    11    12 2
   19    12    13 1
   20    13    14 1
   21    13    57 1
   22    14    15 1
   23    14    28 1
   24    14    39 1
   25    15    16 2
   26    15    19 1
   27    16    17 1
   28    16    40 1
   29    17    18 2
   30    18    19 1
   31    19    20 1
   32    20    21 1
   33    20    41 1
   34    20    42 1
   35    21    22 2
   36    21    23 1
   37    23    24 1
   38    23    43 1
   39    24    25 1
   40    24    44 1
   41    24    45 1
   42    25    26 1
   43    25    46 1
   44    25    47 1
   45    26    27 1
   46    26    48 1
   47    26    49 1
   48    27    50 1
   49    28    29 2
   50    28    33 1
   51    29    30 1
   52    29    51 1
   53    30    31 2
   54    30    52 1
   55    31    32 1
   56    31    53 1
   57    32    33 2
   58    32    54 1
   59    33    55 1
   60    56    57 1
   61    56    58 1
   62    56    59 1
   63    57    60 1
   64    57    61 1
@<TRIPOS>SUBSTRUCTURE
1   ****   1
@<SCITEGIC>MOL_PROPERTY
TopHits
SciTegic.value.StringValue
10

@<SCITEGIC>MOL_PROPERTY
-CDOCKER_ENERGY
SciTegic.value.StringValue
40.5030147

@<SCITEGIC>MOL_PROPERTY
-CDOCKER_INTERACTION_ENERGY
SciTegic.value.StringValue
45.2192509

@<SCITEGIC>MOL_PROPERTY
POSE_NUMBER
SciTegic.value.StringValue
5

@<SCITEGIC>MOL_PROPERTY
FRAGMENTS
SciTegic.value.StringValue
CA4

@<SCITEGIC>MOL_PROPERTY
MW
SciTegic.value.StringValue
514.62

@<SCITEGIC>MOL_PROPERTY
GENERATION
SciTegic.value.StringValue
1

@<SCITEGIC>MOL_PROPERTY
FAMILY
SciTegic.value.StringValue
1

@<SCITEGIC>MOL_PROPERTY
LUDI3
SciTegic.value.StringValue
592

@<SCITEGIC>ATOM_PROPERTY
Formal Charge
SciTegic.value.StringValue
1 0
2 0
3 0
4 0
5 0
6 0
7 0
8 0
9 0
10 0
11 0
12 0
13 0
14 0
15 0
16 0
17 0
18 0
19 0
20 0
21 0
22 0
23 0
24 0
25 0
26 0
27 0
28 0
29 0
30 0
31 0
32 0
33 0
34 0
35 0
36 0
37 0
38 0
39 0
40 0
41 0
42 0
43 0
44 0
45 0
46 0
47 0
48 0
49 0
50 0
51 0
52 0
53 0
54 0
55 0
56 0
57 0
58 0
59 0
60 0
61 0

@<SCITEGIC>ATOM_PROPERTY
pdb_tempFactor
SciTegic.value.DoubleValue
1 0
2 0
3 0
4 0
5 0
6 0
7 0
8 0
9 0
10 0
11 0
12 0
13 0
14 0
15 0
16 0
17 0
18 0
19 0
20 0
21 0
22 0
23 0
24 0
25 0
26 0
27 0
28 0
29 0
30 0
31 0
32 0
33 0
34 0
35 0
36 0
37 0
38 0
39 0
40 0
41 0
42 0
43 0
44 0
45 0
46 0
47 0
48 0
49 0
50 0
51 0
52 0
53 0
54 0
55 0
56 0
57 0
58 0
59 0
60 0
61 0

@<SCITEGIC>ATOM_PROPERTY
pdb_occupancy
SciTegic.value.DoubleValue
1 1
2 1
3 1
4 1
5 1
6 1
7 1
8 1
9 1
10 1
11 1
12 1
13 1
14 1
15 1
16 1
17 1
18 1
19 1
20 1
21 1
22 1
23 1
24 1
25 1
26 1
27 1
28 1
29 1
30 1
31 1
32 1
33 1
34 1
35 1
36 1
37 1
38 1
39 1
40 1
41 1
42 1
43 1
44 1
45 1
46 1
47 1
48 1
49 1
50 1
51 1
52 1
53 1
54 1
55 1
56 1
57 1
58 1
59 1
60 1
61 1

@<TRIPOS>MOLECULE
Evo_1
61  64  1  0  0
SMALL
FORMAL_CHARGES
@<TRIPOS>ATOM
    1 O1        38.3753    38.0018    13.6916 O.2        1 SUBUNIT  0
    2 S2        38.3751    36.5735    13.6636 S.o2       1 SUBUNIT  0
    3 N3        37.9731    36.2757    12.0172 N.pl3      1 SUBUNIT  0
    4 O4        37.3921    35.8266    14.3882 O.2        1 SUBUNIT  0
    5 C5        40.0067    35.9575    13.9839 C.2        1 SUBUNIT  0
    6 C6        40.3063    35.3965    15.2134 C.2        1 SUBUNIT  0
    7 C7        41.6272    35.1617    15.5773 C.2        1 SUBUNIT  0
    8 C8        42.6508    35.4143    14.6670 C.2        1 SUBUNIT  0
    9 C9        42.3409    35.9524    13.4220 C.2        1 SUBUNIT  0
   10 C10       41.0275    36.2579    13.1015 C.2        1 SUBUNIT  0
   11 O11       44.9788    35.5723    14.3054 O.2        1 SUBUNIT  0
   12 C12       44.0609    35.1724    15.0118 C.2        1 SUBUNIT  0
   13 N13       44.3182    34.4512    16.1494 N.am       1 SUBUNIT  0
   14 C14       45.7229    34.1372    16.4997 C.3        1 SUBUNIT  0
   15 C15       45.8610    32.8097    17.2260 C.2        1 SUBUNIT  0
   16 C16       46.1919    32.5615    18.5716 C.2        1 SUBUNIT  0
   17 N17       46.1294    31.2199    18.6334 N.2        1 SUBUNIT  0
   18 N18       45.8008    30.5256    17.5146 N.2        1 SUBUNIT  0
   19 N19       45.6580    31.5843    16.6663 N.pl3      1 SUBUNIT  0
   20 C20       45.3112    31.3556    15.2488 C.3        1 SUBUNIT  0
   21 C21       43.8648    30.8814    15.0617 C.2        1 SUBUNIT  0
   22 O22       43.2271    30.3405    15.9601 O.2        1 SUBUNIT  0
   23 N23       43.4032    31.1545    13.8227 N.am       1 SUBUNIT  0
   24 C24       42.0448    30.8317    13.4117 C.3        1 SUBUNIT  0
   25 C25       41.9475    30.8042    11.8787 C.3        1 SUBUNIT  0
   26 C26       42.7362    29.6593    11.2292 C.3        1 SUBUNIT  0
   27 S27       44.5324    29.7265    11.4592 S.3        1 SUBUNIT  0
   28 C28       46.4099    35.2450    17.2656 C.2        1 SUBUNIT  0
   29 C29       47.7379    35.5578    16.9820 C.2        1 SUBUNIT  0
   30 C30       48.3956    36.5699    17.6678 C.2        1 SUBUNIT  0
   31 C31       47.7320    37.2816    18.6543 C.2        1 SUBUNIT  0
   32 C32       46.4126    36.9749    18.9489 C.2        1 SUBUNIT  0
   33 C33       45.7513    35.9685    18.2577 C.2        1 SUBUNIT  0
   34 H34       37.0514    36.6537    11.8459 H          1 SUBUNIT  0
   35 H35       38.6115    36.7964    11.4347 H          1 SUBUNIT  0
   36 H36       39.5112    35.1797    15.9075 H          1 SUBUNIT  0
   37 H37       43.1165    36.2016    12.7121 H          1 SUBUNIT  0
   38 H38       40.8107    36.7865    12.1908 H          1 SUBUNIT  0
   39 H39       46.2901    34.0143    15.5754 H          1 SUBUNIT  0
   40 H40       46.4328    33.2570    19.3616 H          1 SUBUNIT  0
   41 H41       45.9924    30.6214    14.8192 H          1 SUBUNIT  0
   42 H42       45.4385    32.2697    14.6722 H          1 SUBUNIT  0
   43 H43       44.0207    31.5764    13.1594 H          1 SUBUNIT  0
   44 H44       41.3988    31.6024    13.8343 H          1 SUBUNIT  0
   45 H45       41.7656    29.8692    13.8452 H          1 SUBUNIT  0
   46 H46       42.2735    31.7604    11.4679 H          1 SUBUNIT  0
   47 H47       40.9001    30.6905    11.5999 H          1 SUBUNIT  0
   48 H48       42.5333    29.6441    10.1585 H          1 SUBUNIT  0
   49 H49       42.3769    28.7077    11.6210 H          1 SUBUNIT  0
   50 H50       45.0483    30.6712    10.6724 H          1 SUBUNIT  0
   51 H51       48.2702    35.0128    16.2171 H          1 SUBUNIT  0
   52 H52       49.4226    36.8043    17.4322 H          1 SUBUNIT  0
   53 H53       48.2375    38.0703    19.1937 H          1 SUBUNIT  0
   54 H54       45.9002    37.5222    19.7221 H          1 SUBUNIT  0
   55 H55       44.7225    35.7578    18.5116 H          1 SUBUNIT  0
   56 C56       41.9510    34.7245    16.9691 C.3        1 SUBUNIT  0
   57 C57       43.2346    33.9018    16.9899 C.3        1 SUBUNIT  0
   58 H58       42.0603    35.6128    17.5932 H          1 SUBUNIT  0
   59 H59       41.1208    34.1482    17.3767 H          1 SUBUNIT  0
   60 H60       43.5598    33.8062    18.0260 H          1 SUBUNIT  0
   61 H61       43.0091    32.8964    16.6401 H          1 SUBUNIT  0
@<TRIPOS>BOND
    1     1     2 2
    2     2     3 1
    3     2     4 2
    4     2     5 1
    5     3    34 1
    6     3    35 1
    7     5     6 2
    8     5    10 1
    9     6     7 1
   10     6    36 1
   11     7     8 2
   12     7    56 1
   13     8     9 1
   14     8    12 1
   15     9    10 2
   16     9    37 1
   17    10    38 1
   18    11    12 2
   19    12    13 1
   20    13    14 1
   21    13    57 1
   22    14    15 1
   23    14    28 1
   24    14    39 1
   25    15    16 2
   26    15    19 1
   27    16    17 1
   28    16    40 1
   29    17    18 2
   30    18    19 1
   31    19    20 1
   32    20    21 1
   33    20    41 1
   34    20    42 1
   35    21    22 2
   36    21    23 1
   37    23    24 1
   38    23    43 1
   39    24    25 1
   40    24    44 1
   41    24    45 1
   42    25    26 1
   43    25    46 1
   44    25    47 1
   45    26    27 1
   46    26    48 1
   47    26    49 1
   48    27    50 1
   49    28    29 2
   50    28    33 1
   51    29    30 1
   52    29    51 1
   53    30    31 2
   54    30    52 1
   55    31    32 1
   56    31    53 1
   57    32    33 2
   58    32    54 1
   59    33    55 1
   60    56    57 1
   61    56    58 1
   62    56    59 1
   63    57    60 1
   64    57    61 1
@<TRIPOS>SUBSTRUCTURE
1   ****   1
@<SCITEGIC>MOL_PROPERTY
TopHits
SciTegic.value.StringValue
10

@<SCITEGIC>MOL_PROPERTY
-CDOCKER_ENERGY
SciTegic.value.StringValue
40.3184698

@<SCITEGIC>MOL_PROPERTY
-CDOCKER_INTERACTION_ENERGY
SciTegic.value.StringValue
47.0258432

@<SCITEGIC>MOL_PROPERTY
POSE_NUMBER
SciTegic.value.StringValue
6

@<SCITEGIC>MOL_PROPERTY
FRAGMENTS
SciTegic.value.StringValue
CA4

@<SCITEGIC>MOL_PROPERTY
MW
SciTegic.value.StringValue
514.62

@<SCITEGIC>MOL_PROPERTY
GENERATION
SciTegic.value.StringValue
1

@<SCITEGIC>MOL_PROPERTY
FAMILY
SciTegic.value.StringValue
1

@<SCITEGIC>MOL_PROPERTY
LUDI3
SciTegic.value.StringValue
592

@<SCITEGIC>ATOM_PROPERTY
Formal Charge
SciTegic.value.StringValue
1 0
2 0
3 0
4 0
5 0
6 0
7 0
8 0
9 0
10 0
11 0
12 0
13 0
14 0
15 0
16 0
17 0
18 0
19 0
20 0
21 0
22 0
23 0
24 0
25 0
26 0
27 0
28 0
29 0
30 0
31 0
32 0
33 0
34 0
35 0
36 0
37 0
38 0
39 0
40 0
41 0
42 0
43 0
44 0
45 0
46 0
47 0
48 0
49 0
50 0
51 0
52 0
53 0
54 0
55 0
56 0
57 0
58 0
59 0
60 0
61 0

@<SCITEGIC>ATOM_PROPERTY
pdb_tempFactor
SciTegic.value.DoubleValue
1 0
2 0
3 0
4 0
5 0
6 0
7 0
8 0
9 0
10 0
11 0
12 0
13 0
14 0
15 0
16 0
17 0
18 0
19 0
20 0
21 0
22 0
23 0
24 0
25 0
26 0
27 0
28 0
29 0
30 0
31 0
32 0
33 0
34 0
35 0
36 0
37 0
38 0
39 0
40 0
41 0
42 0
43 0
44 0
45 0
46 0
47 0
48 0
49 0
50 0
51 0
52 0
53 0
54 0
55 0
56 0
57 0
58 0
59 0
60 0
61 0

@<SCITEGIC>ATOM_PROPERTY
pdb_occupancy
SciTegic.value.DoubleValue
1 1
2 1
3 1
4 1
5 1
6 1
7 1
8 1
9 1
10 1
11 1
12 1
13 1
14 1
15 1
16 1
17 1
18 1
19 1
20 1
21 1
22 1
23 1
24 1
25 1
26 1
27 1
28 1
29 1
30 1
31 1
32 1
33 1
34 1
35 1
36 1
37 1
38 1
39 1
40 1
41 1
42 1
43 1
44 1
45 1
46 1
47 1
48 1
49 1
50 1
51 1
52 1
53 1
54 1
55 1
56 1
57 1
58 1
59 1
60 1
61 1

@<TRIPOS>MOLECULE
Evo_1
61  64  1  0  0
SMALL
FORMAL_CHARGES
@<TRIPOS>ATOM
    1 O1        43.4087    28.5995     8.8156 O.2        1 SUBUNIT  0
    2 S2        42.2358    28.7348     9.6315 S.o2       1 SUBUNIT  0
    3 N3        41.7980    27.1024    10.0170 N.pl3      1 SUBUNIT  0
    4 O4        41.0400    29.2699     9.0598 O.2        1 SUBUNIT  0
    5 C5        42.6043    29.5466    11.1694 C.2        1 SUBUNIT  0
    6 C6        43.9081    29.5708    11.6461 C.2        1 SUBUNIT  0
    7 C7        44.1840    30.0827    12.9121 C.2        1 SUBUNIT  0
    8 C8        43.1425    30.5344    13.7216 C.2        1 SUBUNIT  0
    9 C9        41.8321    30.4638    13.2542 C.2        1 SUBUNIT  0
   10 C10       41.5619    29.9664    11.9843 C.2        1 SUBUNIT  0
   11 O11       42.5311    31.1314    15.9319 O.2        1 SUBUNIT  0
   12 C12       43.4074    31.0603    15.0754 C.2        1 SUBUNIT  0
   13 N13       44.6887    31.4937    15.3320 N.am       1 SUBUNIT  0
   14 C14       45.0033    32.2019    16.5998 C.3        1 SUBUNIT  0
   15 C15       45.5989    33.5773    16.3229 C.2        1 SUBUNIT  0
   16 C16       46.9089    33.8983    15.9192 C.2        1 SUBUNIT  0
   17 N17       46.8641    35.2391    15.8260 N.2        1 SUBUNIT  0
   18 N18       45.7029    35.8747    16.1221 N.2        1 SUBUNIT  0
   19 N19       44.9535    34.7746    16.4286 N.pl3      1 SUBUNIT  0
   20 C20       43.5491    34.9436    16.8494 C.3        1 SUBUNIT  0
   21 C21       42.5541    34.3362    15.8527 C.2        1 SUBUNIT  0
   22 O22       42.8764    34.0447    14.7051 O.2        1 SUBUNIT  0
   23 N23       41.3253    34.1784    16.3820 N.am       1 SUBUNIT  0
   24 C24       40.2038    33.7022    15.5840 C.3        1 SUBUNIT  0
   25 C25       39.5178    34.8753    14.8706 C.3        1 SUBUNIT  0
   26 C26       40.1954    35.3366    13.5785 C.3        1 SUBUNIT  0
   27 S27       39.2339    36.6494    12.7850 S.3        1 SUBUNIT  0
   28 C28       45.8956    31.4345    17.5573 C.2        1 SUBUNIT  0
   29 C29       46.3445    32.0477    18.7290 C.2        1 SUBUNIT  0
   30 C30       47.1459    31.3646    19.6343 C.2        1 SUBUNIT  0
   31 C31       47.5042    30.0486    19.3878 C.2        1 SUBUNIT  0
   32 C32       47.0528    29.4189    18.2376 C.2        1 SUBUNIT  0
   33 C33       46.2483    30.1026    17.3351 C.2        1 SUBUNIT  0
   34 H34       40.9835    27.1198    10.6161 H          1 SUBUNIT  0
   35 H35       41.5241    26.6335     9.1642 H          1 SUBUNIT  0
   36 H36       44.7081    29.1873    11.0292 H          1 SUBUNIT  0
   37 H37       41.0118    30.7901    13.8768 H          1 SUBUNIT  0
   38 H38       40.5405    29.9030    11.6381 H          1 SUBUNIT  0
   39 H39       44.0855    32.3720    17.1618 H          1 SUBUNIT  0
   40 H40       47.7434    33.2400    15.7300 H          1 SUBUNIT  0
   41 H41       43.3179    36.0052    16.9437 H          1 SUBUNIT  0
   42 H42       43.4047    34.4977    17.8342 H          1 SUBUNIT  0
   43 H43       41.1722    34.4336    17.3385 H          1 SUBUNIT  0
   44 H44       39.5226    33.2388    16.2974 H          1 SUBUNIT  0
   45 H45       40.5451    32.9266    14.8966 H          1 SUBUNIT  0
   46 H46       39.4859    35.7271    15.5371 H          1 SUBUNIT  0
   47 H47       38.4781    34.6199    14.6695 H          1 SUBUNIT  0
   48 H48       40.3011    34.5042    12.8840 H          1 SUBUNIT  0
   49 H49       41.1977    35.7141    13.7799 H          1 SUBUNIT  0
   50 H50       39.2422    37.7328    13.5650 H          1 SUBUNIT  0
   51 H51       46.0714    33.0692    18.9535 H          1 SUBUNIT  0
   52 H52       47.4846    31.8577    20.5341 H          1 SUBUNIT  0
   53 H53       48.1273    29.5143    20.0902 H          1 SUBUNIT  0
   54 H54       47.3282    28.3930    18.0426 H          1 SUBUNIT  0
   55 H55       45.9057    29.5730    16.4597 H          1 SUBUNIT  0
   56 C56       45.5862    30.1163    13.4342 C.3        1 SUBUNIT  0
   57 C57       45.7653    31.3391    14.3308 C.3        1 SUBUNIT  0
   58 H58       45.7631    29.2042    14.0034 H          1 SUBUNIT  0
   59 H59       46.2998    30.1365    12.6095 H          1 SUBUNIT  0
   60 H60       46.7368    31.2705    14.8199 H          1 SUBUNIT  0
   61 H61       45.8001    32.2344    13.7135 H          1 SUBUNIT  0
@<TRIPOS>BOND
    1     1     2 2
    2     2     3 1
    3     2     4 2
    4     2     5 1
    5     3    34 1
    6     3    35 1
    7     5     6 2
    8     5    10 1
    9     6     7 1
   10     6    36 1
   11     7     8 2
   12     7    56 1
   13     8     9 1
   14     8    12 1
   15     9    10 2
   16     9    37 1
   17    10    38 1
   18    11    12 2
   19    12    13 1
   20    13    14 1
   21    13    57 1
   22    14    15 1
   23    14    28 1
   24    14    39 1
   25    15    16 2
   26    15    19 1
   27    16    17 1
   28    16    40 1
   29    17    18 2
   30    18    19 1
   31    19    20 1
   32    20    21 1
   33    20    41 1
   34    20    42 1
   35    21    22 2
   36    21    23 1
   37    23    24 1
   38    23    43 1
   39    24    25 1
   40    24    44 1
   41    24    45 1
   42    25    26 1
   43    25    46 1
   44    25    47 1
   45    26    27 1
   46    26    48 1
   47    26    49 1
   48    27    50 1
   49    28    29 2
   50    28    33 1
   51    29    30 1
   52    29    51 1
   53    30    31 2
   54    30    52 1
   55    31    32 1
   56    31    53 1
   57    32    33 2
   58    32    54 1
   59    33    55 1
   60    56    57 1
   61    56    58 1
   62    56    59 1
   63    57    60 1
   64    57    61 1
@<TRIPOS>SUBSTRUCTURE
1   ****   1
@<SCITEGIC>MOL_PROPERTY
TopHits
SciTegic.value.StringValue
10

@<SCITEGIC>MOL_PROPERTY
-CDOCKER_ENERGY
SciTegic.value.StringValue
40.2209334

@<SCITEGIC>MOL_PROPERTY
-CDOCKER_INTERACTION_ENERGY
SciTegic.value.StringValue
45.5603323

@<SCITEGIC>MOL_PROPERTY
POSE_NUMBER
SciTegic.value.StringValue
7

@<SCITEGIC>MOL_PROPERTY
FRAGMENTS
SciTegic.value.StringValue
CA4

@<SCITEGIC>MOL_PROPERTY
MW
SciTegic.value.StringValue
514.62

@<SCITEGIC>MOL_PROPERTY
GENERATION
SciTegic.value.StringValue
1

@<SCITEGIC>MOL_PROPERTY
FAMILY
SciTegic.value.StringValue
1

@<SCITEGIC>MOL_PROPERTY
LUDI3
SciTegic.value.StringValue
592

@<SCITEGIC>ATOM_PROPERTY
Formal Charge
SciTegic.value.StringValue
1 0
2 0
3 0
4 0
5 0
6 0
7 0
8 0
9 0
10 0
11 0
12 0
13 0
14 0
15 0
16 0
17 0
18 0
19 0
20 0
21 0
22 0
23 0
24 0
25 0
26 0
27 0
28 0
29 0
30 0
31 0
32 0
33 0
34 0
35 0
36 0
37 0
38 0
39 0
40 0
41 0
42 0
43 0
44 0
45 0
46 0
47 0
48 0
49 0
50 0
51 0
52 0
53 0
54 0
55 0
56 0
57 0
58 0
59 0
60 0
61 0

@<SCITEGIC>ATOM_PROPERTY
pdb_tempFactor
SciTegic.value.DoubleValue
1 0
2 0
3 0
4 0
5 0
6 0
7 0
8 0
9 0
10 0
11 0
12 0
13 0
14 0
15 0
16 0
17 0
18 0
19 0
20 0
21 0
22 0
23 0
24 0
25 0
26 0
27 0
28 0
29 0
30 0
31 0
32 0
33 0
34 0
35 0
36 0
37 0
38 0
39 0
40 0
41 0
42 0
43 0
44 0
45 0
46 0
47 0
48 0
49 0
50 0
51 0
52 0
53 0
54 0
55 0
56 0
57 0
58 0
59 0
60 0
61 0

@<SCITEGIC>ATOM_PROPERTY
pdb_occupancy
SciTegic.value.DoubleValue
1 1
2 1
3 1
4 1
5 1
6 1
7 1
8 1
9 1
10 1
11 1
12 1
13 1
14 1
15 1
16 1
17 1
18 1
19 1
20 1
21 1
22 1
23 1
24 1
25 1
26 1
27 1
28 1
29 1
30 1
31 1
32 1
33 1
34 1
35 1
36 1
37 1
38 1
39 1
40 1
41 1
42 1
43 1
44 1
45 1
46 1
47 1
48 1
49 1
50 1
51 1
52 1
53 1
54 1
55 1
56 1
57 1
58 1
59 1
60 1
61 1

@<TRIPOS>MOLECULE
Evo_1
61  64  1  0  0
SMALL
FORMAL_CHARGES
@<TRIPOS>ATOM
    1 O1        37.5374    35.9550    14.4934 O.2        1 SUBUNIT  0
    2 S2        38.4729    36.3518    13.4884 S.o2       1 SUBUNIT  0
    3 N3        38.4015    38.0748    13.4409 N.pl3      1 SUBUNIT  0
    4 O4        38.2170    36.0200    12.1265 O.2        1 SUBUNIT  0
    5 C5        40.1232    35.8961    13.9392 C.2        1 SUBUNIT  0
    6 C6        40.3889    35.3692    15.1915 C.2        1 SUBUNIT  0
    7 C7        41.7030    35.1570    15.5956 C.2        1 SUBUNIT  0
    8 C8        42.7506    35.4268    14.7170 C.2        1 SUBUNIT  0
    9 C9        42.4731    35.9618    13.4647 C.2        1 SUBUNIT  0
   10 C10       41.1647    36.2141    13.0895 C.2        1 SUBUNIT  0
   11 O11       45.0859    35.6195    14.4245 O.2        1 SUBUNIT  0
   12 C12       44.1522    35.1973    15.0979 C.2        1 SUBUNIT  0
   13 N13       44.3851    34.4607    16.2299 N.am       1 SUBUNIT  0
   14 C14       45.7829    34.1645    16.6201 C.3        1 SUBUNIT  0
   15 C15       45.9255    32.8486    17.3670 C.2        1 SUBUNIT  0
   16 C16       46.2288    32.6279    18.7234 C.2        1 SUBUNIT  0
   17 N17       46.2256    31.2850    18.7965 N.2        1 SUBUNIT  0
   18 N18       45.9567    30.5661    17.6766 N.2        1 SUBUNIT  0
   19 N19       45.7679    31.6106    16.8184 N.pl3      1 SUBUNIT  0
   20 C20       45.4282    31.3549    15.4014 C.3        1 SUBUNIT  0
   21 C21       44.0740    30.6495    15.2218 C.2        1 SUBUNIT  0
   22 O22       43.4722    30.1388    16.1593 O.2        1 SUBUNIT  0
   23 N23       43.6437    30.6648    13.9420 N.am       1 SUBUNIT  0
   24 C24       42.3879    30.0220    13.5786 C.3        1 SUBUNIT  0
   25 C25       42.1987    30.0206    12.0563 C.3        1 SUBUNIT  0
   26 C26       43.3163    29.2664    11.3237 C.3        1 SUBUNIT  0
   27 S27       43.0420    29.1039     9.5409 S.3        1 SUBUNIT  0
   28 C28       46.4504    35.2894    17.3758 C.2        1 SUBUNIT  0
   29 C29       47.8317    35.4528    17.2842 C.2        1 SUBUNIT  0
   30 C30       48.4737    36.4953    17.9401 C.2        1 SUBUNIT  0
   31 C31       47.7356    37.3975    18.6888 C.2        1 SUBUNIT  0
   32 C32       46.3626    37.2434    18.7851 C.2        1 SUBUNIT  0
   33 C33       45.7211    36.1911    18.1476 C.2        1 SUBUNIT  0
   34 H34       38.7390    38.4395    14.3175 H          1 SUBUNIT  0
   35 H35       37.4305    38.3380    13.3514 H          1 SUBUNIT  0
   36 H36       39.5730    35.1520    15.8621 H          1 SUBUNIT  0
   37 H37       43.2670    36.2375    12.7866 H          1 SUBUNIT  0
   38 H38       40.9626    36.7104    12.1576 H          1 SUBUNIT  0
   39 H39       46.3710    34.0312    15.7115 H          1 SUBUNIT  0
   40 H40       46.4156    33.3430    19.5117 H          1 SUBUNIT  0
   41 H41       46.2078    30.7386    14.9551 H          1 SUBUNIT  0
   42 H42       45.3975    32.2843    14.8362 H          1 SUBUNIT  0
   43 H43       44.2009    31.1113    13.2431 H          1 SUBUNIT  0
   44 H44       41.5868    30.5690    14.0761 H          1 SUBUNIT  0
   45 H45       42.4127    29.0037    13.9702 H          1 SUBUNIT  0
   46 H46       42.1394    31.0437    11.6861 H          1 SUBUNIT  0
   47 H47       41.2390    29.5566    11.8264 H          1 SUBUNIT  0
   48 H48       43.4182    28.2666    11.7459 H          1 SUBUNIT  0
   49 H49       44.2728    29.7651    11.4775 H          1 SUBUNIT  0
   50 H50       43.1959    30.2930     8.9565 H          1 SUBUNIT  0
   51 H51       48.4172    34.7647    16.6923 H          1 SUBUNIT  0
   52 H52       49.5446    36.6088    17.8639 H          1 SUBUNIT  0
   53 H53       48.2226    38.2193    19.1937 H          1 SUBUNIT  0
   54 H54       45.7928    37.9504    19.3572 H          1 SUBUNIT  0
   55 H55       44.6502    36.0969    18.2580 H          1 SUBUNIT  0
   56 C56       41.9941    34.7071    16.9903 C.3        1 SUBUNIT  0
   57 C57       43.2856    33.8942    17.0355 C.3        1 SUBUNIT  0
   58 H58       42.0790    35.5899    17.6269 H          1 SUBUNIT  0
   59 H59       41.1575    34.1188    17.3685 H          1 SUBUNIT  0
   60 H60       43.5873    33.8043    18.0791 H          1 SUBUNIT  0
   61 H61       43.0850    32.8864    16.6750 H          1 SUBUNIT  0
@<TRIPOS>BOND
    1     1     2 2
    2     2     3 1
    3     2     4 2
    4     2     5 1
    5     3    34 1
    6     3    35 1
    7     5     6 2
    8     5    10 1
    9     6     7 1
   10     6    36 1
   11     7     8 2
   12     7    56 1
   13     8     9 1
   14     8    12 1
   15     9    10 2
   16     9    37 1
   17    10    38 1
   18    11    12 2
   19    12    13 1
   20    13    14 1
   21    13    57 1
   22    14    15 1
   23    14    28 1
   24    14    39 1
   25    15    16 2
   26    15    19 1
   27    16    17 1
   28    16    40 1
   29    17    18 2
   30    18    19 1
   31    19    20 1
   32    20    21 1
   33    20    41 1
   34    20    42 1
   35    21    22 2
   36    21    23 1
   37    23    24 1
   38    23    43 1
   39    24    25 1
   40    24    44 1
   41    24    45 1
   42    25    26 1
   43    25    46 1
   44    25    47 1
   45    26    27 1
   46    26    48 1
   47    26    49 1
   48    27    50 1
   49    28    29 2
   50    28    33 1
   51    29    30 1
   52    29    51 1
   53    30    31 2
   54    30    52 1
   55    31    32 1
   56    31    53 1
   57    32    33 2
   58    32    54 1
   59    33    55 1
   60    56    57 1
   61    56    58 1
   62    56    59 1
   63    57    60 1
   64    57    61 1
@<TRIPOS>SUBSTRUCTURE
1   ****   1
@<SCITEGIC>MOL_PROPERTY
TopHits
SciTegic.value.StringValue
10

@<SCITEGIC>MOL_PROPERTY
-CDOCKER_ENERGY
SciTegic.value.StringValue
40.1789199

@<SCITEGIC>MOL_PROPERTY
-CDOCKER_INTERACTION_ENERGY
SciTegic.value.StringValue
46.6825542

@<SCITEGIC>MOL_PROPERTY
POSE_NUMBER
SciTegic.value.StringValue
8

@<SCITEGIC>MOL_PROPERTY
FRAGMENTS
SciTegic.value.StringValue
CA4

@<SCITEGIC>MOL_PROPERTY
MW
SciTegic.value.StringValue
514.62

@<SCITEGIC>MOL_PROPERTY
GENERATION
SciTegic.value.StringValue
1

@<SCITEGIC>MOL_PROPERTY
FAMILY
SciTegic.value.StringValue
1

@<SCITEGIC>MOL_PROPERTY
LUDI3
SciTegic.value.StringValue
592

@<SCITEGIC>ATOM_PROPERTY
Formal Charge
SciTegic.value.StringValue
1 0
2 0
3 0
4 0
5 0
6 0
7 0
8 0
9 0
10 0
11 0
12 0
13 0
14 0
15 0
16 0
17 0
18 0
19 0
20 0
21 0
22 0
23 0
24 0
25 0
26 0
27 0
28 0
29 0
30 0
31 0
32 0
33 0
34 0
35 0
36 0
37 0
38 0
39 0
40 0
41 0
42 0
43 0
44 0
45 0
46 0
47 0
48 0
49 0
50 0
51 0
52 0
53 0
54 0
55 0
56 0
57 0
58 0
59 0
60 0
61 0

@<SCITEGIC>ATOM_PROPERTY
pdb_tempFactor
SciTegic.value.DoubleValue
1 0
2 0
3 0
4 0
5 0
6 0
7 0
8 0
9 0
10 0
11 0
12 0
13 0
14 0
15 0
16 0
17 0
18 0
19 0
20 0
21 0
22 0
23 0
24 0
25 0
26 0
27 0
28 0
29 0
30 0
31 0
32 0
33 0
34 0
35 0
36 0
37 0
38 0
39 0
40 0
41 0
42 0
43 0
44 0
45 0
46 0
47 0
48 0
49 0
50 0
51 0
52 0
53 0
54 0
55 0
56 0
57 0
58 0
59 0
60 0
61 0

@<SCITEGIC>ATOM_PROPERTY
pdb_occupancy
SciTegic.value.DoubleValue
1 1
2 1
3 1
4 1
5 1
6 1
7 1
8 1
9 1
10 1
11 1
12 1
13 1
14 1
15 1
16 1
17 1
18 1
19 1
20 1
21 1
22 1
23 1
24 1
25 1
26 1
27 1
28 1
29 1
30 1
31 1
32 1
33 1
34 1
35 1
36 1
37 1
38 1
39 1
40 1
41 1
42 1
43 1
44 1
45 1
46 1
47 1
48 1
49 1
50 1
51 1
52 1
53 1
54 1
55 1
56 1
57 1
58 1
59 1
60 1
61 1

@<TRIPOS>MOLECULE
Evo_1
61  64  1  0  0
SMALL
FORMAL_CHARGES
@<TRIPOS>ATOM
    1 O1        46.4109    38.9063    18.5698 O.2        1 SUBUNIT  0
    2 S2        47.3145    37.8516    18.9175 S.o2       1 SUBUNIT  0
    3 N3        46.9339    37.4632    20.5625 N.pl3      1 SUBUNIT  0
    4 O4        48.7242    38.1033    18.9145 O.2        1 SUBUNIT  0
    5 C5        46.9663    36.4303    17.9188 C.2        1 SUBUNIT  0
    6 C6        45.9324    35.5659    18.2527 C.2        1 SUBUNIT  0
    7 C7        45.5597    34.5516    17.3737 C.2        1 SUBUNIT  0
    8 C8        46.1736    34.4615    16.1239 C.2        1 SUBUNIT  0
    9 C9        47.1985    35.3412    15.7916 C.2        1 SUBUNIT  0
   10 C10       47.6019    36.3127    16.6947 C.2        1 SUBUNIT  0
   11 O11       45.9917    33.5960    13.9310 O.2        1 SUBUNIT  0
   12 C12       45.7126    33.4871    15.1194 C.2        1 SUBUNIT  0
   13 N13       44.9503    32.4400    15.5720 N.am       1 SUBUNIT  0
   14 C14       44.3734    31.4941    14.5803 C.3        1 SUBUNIT  0
   15 C15       43.3028    30.5400    15.0996 C.2        1 SUBUNIT  0
   16 C16       43.3882    29.1446    15.2708 C.2        1 SUBUNIT  0
   17 N17       42.1712    28.8366    15.7481 N.2        1 SUBUNIT  0
   18 N18       41.2664    29.8316    15.9195 N.2        1 SUBUNIT  0
   19 N19       42.0418    30.8749    15.5061 N.pl3      1 SUBUNIT  0
   20 C20       41.4878    32.2437    15.5455 C.3        1 SUBUNIT  0
   21 C21       41.3876    32.9219    14.1748 C.2        1 SUBUNIT  0
   22 O22       41.5806    32.3188    13.1256 O.2        1 SUBUNIT  0
   23 N23       41.0823    34.2303    14.2675 N.am       1 SUBUNIT  0
   24 C24       40.9792    35.0372    13.0630 C.3        1 SUBUNIT  0
   25 C25       40.4369    36.4282    13.3935 C.3        1 SUBUNIT  0
   26 C26       39.0376    36.4236    14.0142 C.3        1 SUBUNIT  0
   27 S27       37.7649    35.6115    13.0211 S.3        1 SUBUNIT  0
   28 C28       45.4282    30.6943    13.8508 C.2        1 SUBUNIT  0
   29 C29       45.2990    30.4611    12.4836 C.2        1 SUBUNIT  0
   30 C30       46.2547    29.7265    11.7954 C.2        1 SUBUNIT  0
   31 C31       47.3531    29.2143    12.4701 C.2        1 SUBUNIT  0
   32 C32       47.4896    29.4350    13.8338 C.2        1 SUBUNIT  0
   33 C33       46.5339    30.1734    14.5205 C.2        1 SUBUNIT  0
   34 H34       45.9398    37.2775    20.6252 H          1 SUBUNIT  0
   35 H35       47.1181    38.2816    21.1259 H          1 SUBUNIT  0
   36 H36       45.4132    35.6856    19.1923 H          1 SUBUNIT  0
   37 H37       47.6814    35.2863    14.8264 H          1 SUBUNIT  0
   38 H38       48.3949    36.9954    16.4388 H          1 SUBUNIT  0
   39 H39       43.8858    32.1042    13.8234 H          1 SUBUNIT  0
   40 H40       44.2123    28.4745    15.0743 H          1 SUBUNIT  0
   41 H41       42.1030    32.8623    16.1955 H          1 SUBUNIT  0
   42 H42       40.4873    32.2252    15.9780 H          1 SUBUNIT  0
   43 H43       40.9262    34.6456    15.1639 H          1 SUBUNIT  0
   44 H44       40.3293    34.5147    12.3649 H          1 SUBUNIT  0
   45 H45       41.9781    35.0993    12.6283 H          1 SUBUNIT  0
   46 H46       40.4181    37.0242    12.4839 H          1 SUBUNIT  0
   47 H47       41.1240    36.9218    14.0795 H          1 SUBUNIT  0
   48 H48       38.7257    37.4537    14.1738 H          1 SUBUNIT  0
   49 H49       39.0697    35.9449    14.9924 H          1 SUBUNIT  0
   50 H50       36.6458    35.5080    13.7422 H          1 SUBUNIT  0
   51 H51       44.4472    30.8559    11.9479 H          1 SUBUNIT  0
   52 H52       46.1428    29.5558    10.7345 H          1 SUBUNIT  0
   53 H53       48.0985    28.6435    11.9354 H          1 SUBUNIT  0
   54 H54       48.3411    29.0337    14.3632 H          1 SUBUNIT  0
   55 H55       46.6544    30.3341    15.5820 H          1 SUBUNIT  0
   56 C56       44.4852    33.5749    17.7419 C.3        1 SUBUNIT  0
   57 C57       44.7399    32.2512    17.0202 C.3        1 SUBUNIT  0
   58 H58       44.4659    33.4245    18.8213 H          1 SUBUNIT  0
   59 H59       43.5201    33.9938    17.4574 H          1 SUBUNIT  0
   60 H60       45.6199    31.7651    17.4435 H          1 SUBUNIT  0
   61 H61       43.9083    31.5950    17.2246 H          1 SUBUNIT  0
@<TRIPOS>BOND
    1     1     2 2
    2     2     3 1
    3     2     4 2
    4     2     5 1
    5     3    34 1
    6     3    35 1
    7     5     6 2
    8     5    10 1
    9     6     7 1
   10     6    36 1
   11     7     8 2
   12     7    56 1
   13     8     9 1
   14     8    12 1
   15     9    10 2
   16     9    37 1
   17    10    38 1
   18    11    12 2
   19    12    13 1
   20    13    14 1
   21    13    57 1
   22    14    15 1
   23    14    28 1
   24    14    39 1
   25    15    16 2
   26    15    19 1
   27    16    17 1
   28    16    40 1
   29    17    18 2
   30    18    19 1
   31    19    20 1
   32    20    21 1
   33    20    41 1
   34    20    42 1
   35    21    22 2
   36    21    23 1
   37    23    24 1
   38    23    43 1
   39    24    25 1
   40    24    44 1
   41    24    45 1
   42    25    26 1
   43    25    46 1
   44    25    47 1
   45    26    27 1
   46    26    48 1
   47    26    49 1
   48    27    50 1
   49    28    29 2
   50    28    33 1
   51    29    30 1
   52    29    51 1
   53    30    31 2
   54    30    52 1
   55    31    32 1
   56    31    53 1
   57    32    33 2
   58    32    54 1
   59    33    55 1
   60    56    57 1
   61    56    58 1
   62    56    59 1
   63    57    60 1
   64    57    61 1
@<TRIPOS>SUBSTRUCTURE
1   ****   1
@<SCITEGIC>MOL_PROPERTY
TopHits
SciTegic.value.StringValue
10

@<SCITEGIC>MOL_PROPERTY
-CDOCKER_ENERGY
SciTegic.value.StringValue
39.9487519

@<SCITEGIC>MOL_PROPERTY
-CDOCKER_INTERACTION_ENERGY
SciTegic.value.StringValue
47.8636528

@<SCITEGIC>MOL_PROPERTY
POSE_NUMBER
SciTegic.value.StringValue
9

@<SCITEGIC>MOL_PROPERTY
FRAGMENTS
SciTegic.value.StringValue
CA4

@<SCITEGIC>MOL_PROPERTY
MW
SciTegic.value.StringValue
514.62

@<SCITEGIC>MOL_PROPERTY
GENERATION
SciTegic.value.StringValue
1

@<SCITEGIC>MOL_PROPERTY
FAMILY
SciTegic.value.StringValue
1

@<SCITEGIC>MOL_PROPERTY
LUDI3
SciTegic.value.StringValue
592

@<SCITEGIC>ATOM_PROPERTY
Formal Charge
SciTegic.value.StringValue
1 0
2 0
3 0
4 0
5 0
6 0
7 0
8 0
9 0
10 0
11 0
12 0
13 0
14 0
15 0
16 0
17 0
18 0
19 0
20 0
21 0
22 0
23 0
24 0
25 0
26 0
27 0
28 0
29 0
30 0
31 0
32 0
33 0
34 0
35 0
36 0
37 0
38 0
39 0
40 0
41 0
42 0
43 0
44 0
45 0
46 0
47 0
48 0
49 0
50 0
51 0
52 0
53 0
54 0
55 0
56 0
57 0
58 0
59 0
60 0
61 0

@<SCITEGIC>ATOM_PROPERTY
pdb_tempFactor
SciTegic.value.DoubleValue
1 0
2 0
3 0
4 0
5 0
6 0
7 0
8 0
9 0
10 0
11 0
12 0
13 0
14 0
15 0
16 0
17 0
18 0
19 0
20 0
21 0
22 0
23 0
24 0
25 0
26 0
27 0
28 0
29 0
30 0
31 0
32 0
33 0
34 0
35 0
36 0
37 0
38 0
39 0
40 0
41 0
42 0
43 0
44 0
45 0
46 0
47 0
48 0
49 0
50 0
51 0
52 0
53 0
54 0
55 0
56 0
57 0
58 0
59 0
60 0
61 0

@<SCITEGIC>ATOM_PROPERTY
pdb_occupancy
SciTegic.value.DoubleValue
1 1
2 1
3 1
4 1
5 1
6 1
7 1
8 1
9 1
10 1
11 1
12 1
13 1
14 1
15 1
16 1
17 1
18 1
19 1
20 1
21 1
22 1
23 1
24 1
25 1
26 1
27 1
28 1
29 1
30 1
31 1
32 1
33 1
34 1
35 1
36 1
37 1
38 1
39 1
40 1
41 1
42 1
43 1
44 1
45 1
46 1
47 1
48 1
49 1
50 1
51 1
52 1
53 1
54 1
55 1
56 1
57 1
58 1
59 1
60 1
61 1

@<TRIPOS>MOLECULE
Evo_1
61  64  1  0  0
SMALL
FORMAL_CHARGES
@<TRIPOS>ATOM
    1 O1        38.3069    38.0613    13.6166 O.2        1 SUBUNIT  0
    2 S2        38.2596    36.6341    13.6814 S.o2       1 SUBUNIT  0
    3 N3        37.7595    36.2232    12.0866 N.pl3      1 SUBUNIT  0
    4 O4        37.2833    35.9729    14.4904 O.2        1 SUBUNIT  0
    5 C5        39.8858    35.9876    13.9743 C.2        1 SUBUNIT  0
    6 C6        40.2034    35.3816    15.1800 C.2        1 SUBUNIT  0
    7 C7        41.5350    35.1685    15.5253 C.2        1 SUBUNIT  0
    8 C8        42.5457    35.5122    14.6278 C.2        1 SUBUNIT  0
    9 C9        42.2120    36.0168    13.3767 C.2        1 SUBUNIT  0
   10 C10       40.8895    36.3036    13.0800 C.2        1 SUBUNIT  0
   11 O11       44.8651    35.4345    14.1742 O.2        1 SUBUNIT  0
   12 C12       43.9654    35.4121    15.0043 C.2        1 SUBUNIT  0
   13 N13       44.2466    35.3165    16.3429 N.am       1 SUBUNIT  0
   14 C14       45.6476    35.1434    16.7971 C.3        1 SUBUNIT  0
   15 C15       45.7748    33.8021    17.5042 C.2        1 SUBUNIT  0
   16 C16       45.7174    33.5226    18.8835 C.2        1 SUBUNIT  0
   17 N17       45.8449    32.1844    18.9083 N.2        1 SUBUNIT  0
   18 N18       45.9774    31.5179    17.7339 N.2        1 SUBUNIT  0
   19 N19       45.9406    32.5934    16.8918 N.pl3      1 SUBUNIT  0
   20 C20       46.0816    32.3933    15.4316 C.3        1 SUBUNIT  0
   21 C21       44.8601    31.7223    14.7906 C.2        1 SUBUNIT  0
   22 O22       44.2161    32.2803    13.9090 O.2        1 SUBUNIT  0
   23 N23       44.6014    30.4902    15.2789 N.am       1 SUBUNIT  0
   24 C24       43.5314    29.6687    14.7276 C.3        1 SUBUNIT  0
   25 C25       42.1424    30.2032    15.1075 C.3        1 SUBUNIT  0
   26 C26       41.0220    29.2856    14.6071 C.3        1 SUBUNIT  0
   27 S27       41.0721    29.0104    12.8175 S.3        1 SUBUNIT  0
   28 C28       46.2072    36.2963    17.6111 C.2        1 SUBUNIT  0
   29 C29       47.4373    36.1700    18.2600 C.2        1 SUBUNIT  0
   30 C30       47.9854    37.2286    18.9713 C.2        1 SUBUNIT  0
   31 C31       47.3190    38.4411    19.0354 C.2        1 SUBUNIT  0
   32 C32       46.1161    38.5959    18.3660 C.2        1 SUBUNIT  0
   33 C33       45.5752    37.5393    17.6459 C.2        1 SUBUNIT  0
   34 H34       37.5821    35.2313    12.0778 H          1 SUBUNIT  0
   35 H35       36.8700    36.6716    11.9127 H          1 SUBUNIT  0
   36 H36       39.4156    35.1307    15.8720 H          1 SUBUNIT  0
   37 H37       42.9797    36.2852    12.6641 H          1 SUBUNIT  0
   38 H38       40.6483    36.8496    12.1863 H          1 SUBUNIT  0
   39 H39       46.3219    35.1149    15.9419 H          1 SUBUNIT  0
   40 H40       45.5973    34.2041    19.7131 H          1 SUBUNIT  0
   41 H41       46.9707    31.7948    15.2307 H          1 SUBUNIT  0
   42 H42       46.2304    33.3338    14.9083 H          1 SUBUNIT  0
   43 H43       45.1820    30.1300    16.0082 H          1 SUBUNIT  0
   44 H44       43.6843    28.6636    15.1220 H          1 SUBUNIT  0
   45 H45       43.6692    29.6281    13.6453 H          1 SUBUNIT  0
   46 H46       42.0008    31.2014    14.6919 H          1 SUBUNIT  0
   47 H47       42.0710    30.3055    16.1895 H          1 SUBUNIT  0
   48 H48       40.0523    29.7049    14.8733 H          1 SUBUNIT  0
   49 H49       41.0862    28.3176    15.1054 H          1 SUBUNIT  0
   50 H50       40.1015    28.1595    12.4792 H          1 SUBUNIT  0
   51 H51       47.9881    35.2427    18.2152 H          1 SUBUNIT  0
   52 H52       48.9333    37.1099    19.4747 H          1 SUBUNIT  0
   53 H53       47.7394    39.2632    19.5961 H          1 SUBUNIT  0
   54 H54       45.5897    39.5365    18.4154 H          1 SUBUNIT  0
   55 H55       44.6514    37.7128    17.1176 H          1 SUBUNIT  0
   56 C56       41.9036    34.6512    16.8814 C.3        1 SUBUNIT  0
   57 C57       43.1651    35.3762    17.3500 C.3        1 SUBUNIT  0
   58 H58       41.0825    34.8188    17.5796 H          1 SUBUNIT  0
   59 H59       42.0767    33.5775    16.8221 H          1 SUBUNIT  0
   60 H60       42.9120    36.4205    17.5338 H          1 SUBUNIT  0
   61 H61       43.4920    34.9768    18.3083 H          1 SUBUNIT  0
@<TRIPOS>BOND
    1     1     2 2
    2     2     3 1
    3     2     4 2
    4     2     5 1
    5     3    34 1
    6     3    35 1
    7     5     6 2
    8     5    10 1
    9     6     7 1
   10     6    36 1
   11     7     8 2
   12     7    56 1
   13     8     9 1
   14     8    12 1
   15     9    10 2
   16     9    37 1
   17    10    38 1
   18    11    12 2
   19    12    13 1
   20    13    14 1
   21    13    57 1
   22    14    15 1
   23    14    28 1
   24    14    39 1
   25    15    16 2
   26    15    19 1
   27    16    17 1
   28    16    40 1
   29    17    18 2
   30    18    19 1
   31    19    20 1
   32    20    21 1
   33    20    41 1
   34    20    42 1
   35    21    22 2
   36    21    23 1
   37    23    24 1
   38    23    43 1
   39    24    25 1
   40    24    44 1
   41    24    45 1
   42    25    26 1
   43    25    46 1
   44    25    47 1
   45    26    27 1
   46    26    48 1
   47    26    49 1
   48    27    50 1
   49    28    29 2
   50    28    33 1
   51    29    30 1
   52    29    51 1
   53    30    31 2
   54    30    52 1
   55    31    32 1
   56    31    53 1
   57    32    33 2
   58    32    54 1
   59    33    55 1
   60    56    57 1
   61    56    58 1
   62    56    59 1
   63    57    60 1
   64    57    61 1
@<TRIPOS>SUBSTRUCTURE
1   ****   1
@<SCITEGIC>MOL_PROPERTY
TopHits
SciTegic.value.StringValue
10

@<SCITEGIC>MOL_PROPERTY
-CDOCKER_ENERGY
SciTegic.value.StringValue
39.0279745

@<SCITEGIC>MOL_PROPERTY
-CDOCKER_INTERACTION_ENERGY
SciTegic.value.StringValue
48.1020256

@<SCITEGIC>MOL_PROPERTY
POSE_NUMBER
SciTegic.value.StringValue
10

@<SCITEGIC>MOL_PROPERTY
FRAGMENTS
SciTegic.value.StringValue
CA4

@<SCITEGIC>MOL_PROPERTY
MW
SciTegic.value.StringValue
514.62

@<SCITEGIC>MOL_PROPERTY
GENERATION
SciTegic.value.StringValue
1

@<SCITEGIC>MOL_PROPERTY
FAMILY
SciTegic.value.StringValue
1

@<SCITEGIC>MOL_PROPERTY
LUDI3
SciTegic.value.StringValue
592

@<SCITEGIC>ATOM_PROPERTY
Formal Charge
SciTegic.value.StringValue
1 0
2 0
3 0
4 0
5 0
6 0
7 0
8 0
9 0
10 0
11 0
12 0
13 0
14 0
15 0
16 0
17 0
18 0
19 0
20 0
21 0
22 0
23 0
24 0
25 0
26 0
27 0
28 0
29 0
30 0
31 0
32 0
33 0
34 0
35 0
36 0
37 0
38 0
39 0
40 0
41 0
42 0
43 0
44 0
45 0
46 0
47 0
48 0
49 0
50 0
51 0
52 0
53 0
54 0
55 0
56 0
57 0
58 0
59 0
60 0
61 0

@<SCITEGIC>ATOM_PROPERTY
pdb_tempFactor
SciTegic.value.DoubleValue
1 0
2 0
3 0
4 0
5 0
6 0
7 0
8 0
9 0
10 0
11 0
12 0
13 0
14 0
15 0
16 0
17 0
18 0
19 0
20 0
21 0
22 0
23 0
24 0
25 0
26 0
27 0
28 0
29 0
30 0
31 0
32 0
33 0
34 0
35 0
36 0
37 0
38 0
39 0
40 0
41 0
42 0
43 0
44 0
45 0
46 0
47 0
48 0
49 0
50 0
51 0
52 0
53 0
54 0
55 0
56 0
57 0
58 0
59 0
60 0
61 0

@<SCITEGIC>ATOM_PROPERTY
pdb_occupancy
SciTegic.value.DoubleValue
1 1
2 1
3 1
4 1
5 1
6 1
7 1
8 1
9 1
10 1
11 1
12 1
13 1
14 1
15 1
16 1
17 1
18 1
19 1
20 1
21 1
22 1
23 1
24 1
25 1
26 1
27 1
28 1
29 1
30 1
31 1
32 1
33 1
34 1
35 1
36 1
37 1
38 1
39 1
40 1
41 1
42 1
43 1
44 1
45 1
46 1
47 1
48 1
49 1
50 1
51 1
52 1
53 1
54 1
55 1
56 1
57 1
58 1
59 1
60 1
61 1

@<TRIPOS>MOLECULE
Evo_5
69  71  1  0  0
SMALL
FORMAL_CHARGES
@<TRIPOS>ATOM
    1 O1        52.6780    33.8089    13.9151 O.2        1 SUBUNIT  0
    2 S2        52.0779    32.8295    14.7675 S.o2       1 SUBUNIT  0
    3 N3        52.3344    33.4370    16.3686 N.pl3      1 SUBUNIT  0
    4 O4        52.6028    31.4988    14.8069 O.2        1 SUBUNIT  0
    5 C5        50.3291    32.7781    14.4901 C.2        1 SUBUNIT  0
    6 C6        49.5971    31.6834    14.9266 C.2        1 SUBUNIT  0
    7 C7        48.2090    31.7040    14.8601 C.2        1 SUBUNIT  0
    8 C8        47.5447    32.8365    14.3789 C.2        1 SUBUNIT  0
    9 C9        48.2933    33.9352    13.9623 C.2        1 SUBUNIT  0
   10 C10       49.6802    33.9134    14.0298 C.2        1 SUBUNIT  0
   11 O11       45.5072    34.0207    14.1911 O.2        1 SUBUNIT  0
   12 C12       46.0783    32.9579    14.3982 C.2        1 SUBUNIT  0
   13 N13       45.3882    31.8303    14.6828 N.am       1 SUBUNIT  0
   14 C14       43.9547    31.8565    14.9796 C.3        1 SUBUNIT  0
   15 C15       43.5568    32.9015    16.0186 C.2        1 SUBUNIT  0
   16 C16       42.4268    33.7435    15.9914 C.2        1 SUBUNIT  0
   17 N17       42.5710    34.4965    17.0899 N.2        1 SUBUNIT  0
   18 N18       43.6477    34.2724    17.8801 N.2        1 SUBUNIT  0
   19 N19       44.2163    33.2510    17.1703 N.pl3      1 SUBUNIT  0
   20 C20       45.4559    32.6416    17.7034 C.3        1 SUBUNIT  0
   21 C21       46.6451    33.6240    17.7793 C.2        1 SUBUNIT  0
   22 O22       47.6176    33.3880    18.4859 O.2        1 SUBUNIT  0
   23 N23       46.5073    34.7236    17.0044 N.am       1 SUBUNIT  0
   24 C24       47.5358    35.7524    16.9105 C.3        1 SUBUNIT  0
   25 C25       47.5418    36.6699    18.1411 C.3        1 SUBUNIT  0
   26 C26       46.1718    37.2831    18.4618 C.3        1 SUBUNIT  0
   27 S27       45.5427    38.3424    17.1360 S.3        1 SUBUNIT  0
   28 C28       43.4088    30.5011    15.3700 C.2        1 SUBUNIT  0
   29 C29       42.0458    30.2389    15.2368 C.2        1 SUBUNIT  0
   30 C30       41.5219    28.9965    15.5651 C.2        1 SUBUNIT  0
   31 C31       42.3589    27.9893    16.0231 C.2        1 SUBUNIT  0
   32 C32       43.7177    28.2333    16.1580 C.2        1 SUBUNIT  0
   33 C33       44.2375    29.4835    15.8455 C.2        1 SUBUNIT  0
   34 H34       51.9254    32.7918    17.0301 H          1 SUBUNIT  0
   35 H35       53.3290    33.4552    16.5481 H          1 SUBUNIT  0
   36 H36       50.1111    30.8238    15.3319 H          1 SUBUNIT  0
   37 H37       47.6783    30.8391    15.2297 H          1 SUBUNIT  0
   38 H38       47.8011    34.8326    13.6138 H          1 SUBUNIT  0
   39 H39       50.2511    34.7841    13.7423 H          1 SUBUNIT  0
   40 H40       45.8792    30.9639    14.7498 H          1 SUBUNIT  0
   41 H41       43.4901    32.1330    14.0317 H          1 SUBUNIT  0
   42 H42       45.7644    31.7721    17.1294 H          1 SUBUNIT  0
   43 H43       45.2524    32.2779    18.7105 H          1 SUBUNIT  0
   44 H44       45.6721    34.8330    16.4656 H          1 SUBUNIT  0
   45 H45       47.3154    36.3158    16.0039 H          1 SUBUNIT  0
   46 H46       48.4991    35.2583    16.7693 H          1 SUBUNIT  0
   47 H47       48.2631    37.4724    17.9832 H          1 SUBUNIT  0
   48 H48       47.8980    36.1082    19.0016 H          1 SUBUNIT  0
   49 H49       46.2409    37.8772    19.3738 H          1 SUBUNIT  0
   50 H50       45.4382    36.5013    18.6656 H          1 SUBUNIT  0
   51 H51       44.2963    38.7157    17.4303 H          1 SUBUNIT  0
   52 H52       41.3743    30.9990    14.8665 H          1 SUBUNIT  0
   53 H53       40.4629    28.8131    15.4513 H          1 SUBUNIT  0
   54 H54       41.9517    27.0196    16.2715 H          1 SUBUNIT  0
   55 H55       44.3727    27.4502    16.5126 H          1 SUBUNIT  0
   56 H56       45.2968    29.6372    15.9805 H          1 SUBUNIT  0
   57 C57       41.2809    33.8510    15.0050 C.3        1 SUBUNIT  0
   58 C58       42.3646    35.6108    13.5361 C.3        1 SUBUNIT  0
   59 C59       39.8548    35.5118    13.7183 C.3        1 SUBUNIT  0
   60 C60       41.1812    35.2850    14.4548 C.3        1 SUBUNIT  0
   61 H61       40.3629    33.5800    15.5279 H          1 SUBUNIT  0
   62 H62       41.4091    33.1403    14.1903 H          1 SUBUNIT  0
   63 H63       41.1982    35.9798    15.2959 H          1 SUBUNIT  0
   64 H64       42.2758    36.6132    13.1287 H          1 SUBUNIT  0
   65 H65       42.4023    34.9245    12.6912 H          1 SUBUNIT  0
   66 H66       43.3148    35.5592    14.0673 H          1 SUBUNIT  0
   67 H67       39.8047    34.9161    12.8082 H          1 SUBUNIT  0
   68 H68       39.7404    36.5590    13.4372 H          1 SUBUNIT  0
   69 H69       39.0052    35.2448    14.3483 H          1 SUBUNIT  0
@<TRIPOS>BOND
    1     1     2 2
    2     2     3 1
    3     2     4 2
    4     2     5 1
    5     3    34 1
    6     3    35 1
    7     5     6 2
    8     5    10 1
    9     6     7 1
   10     6    36 1
   11     7     8 2
   12     7    37 1
   13     8     9 1
   14     8    12 1
   15     9    10 2
   16     9    38 1
   17    10    39 1
   18    11    12 2
   19    12    13 1
   20    13    14 1
   21    13    40 1
   22    14    15 1
   23    14    28 1
   24    14    41 1
   25    15    16 2
   26    15    19 1
   27    16    17 1
   28    16    57 1
   29    17    18 2
   30    18    19 1
   31    19    20 1
   32    20    21 1
   33    20    42 1
   34    20    43 1
   35    21    22 2
   36    21    23 1
   37    23    24 1
   38    23    44 1
   39    24    25 1
   40    24    45 1
   41    24    46 1
   42    25    26 1
   43    25    47 1
   44    25    48 1
   45    26    27 1
   46    26    49 1
   47    26    50 1
   48    27    51 1
   49    28    29 2
   50    28    33 1
   51    29    30 1
   52    29    52 1
   53    30    31 2
   54    30    53 1
   55    31    32 1
   56    31    54 1
   57    32    33 2
   58    32    55 1
   59    33    56 1
   60    57    60 1
   61    57    61 1
   62    57    62 1
   63    58    60 1
   64    58    64 1
   65    58    65 1
   66    58    66 1
   67    59    60 1
   68    59    67 1
   69    59    68 1
   70    59    69 1
   71    60    63 1
@<TRIPOS>SUBSTRUCTURE
1   ****   1
@<SCITEGIC>MOL_PROPERTY
TopHits
SciTegic.value.StringValue
5

@<SCITEGIC>MOL_PROPERTY
-CDOCKER_ENERGY
SciTegic.value.StringValue
36.1898746

@<SCITEGIC>MOL_PROPERTY
-CDOCKER_INTERACTION_ENERGY
SciTegic.value.StringValue
36.2282924

@<SCITEGIC>MOL_PROPERTY
POSE_NUMBER
SciTegic.value.StringValue
1

@<SCITEGIC>MOL_PROPERTY
FRAGMENTS
SciTegic.value.StringValue
T02

@<SCITEGIC>MOL_PROPERTY
MW
SciTegic.value.StringValue
544.69

@<SCITEGIC>MOL_PROPERTY
GENERATION
SciTegic.value.StringValue
1

@<SCITEGIC>MOL_PROPERTY
FAMILY
SciTegic.value.StringValue
1

@<SCITEGIC>MOL_PROPERTY
LUDI3
SciTegic.value.StringValue
532

@<SCITEGIC>ATOM_PROPERTY
Formal Charge
SciTegic.value.StringValue
1 0
2 0
3 0
4 0
5 0
6 0
7 0
8 0
9 0
10 0
11 0
12 0
13 0
14 0
15 0
16 0
17 0
18 0
19 0
20 0
21 0
22 0
23 0
24 0
25 0
26 0
27 0
28 0
29 0
30 0
31 0
32 0
33 0
34 0
35 0
36 0
37 0
38 0
39 0
40 0
41 0
42 0
43 0
44 0
45 0
46 0
47 0
48 0
49 0
50 0
51 0
52 0
53 0
54 0
55 0
56 0
57 0
58 0
59 0
60 0
61 0
62 0
63 0
64 0
65 0
66 0
67 0
68 0
69 0

@<SCITEGIC>ATOM_PROPERTY
pdb_tempFactor
SciTegic.value.DoubleValue
1 0
2 0
3 0
4 0
5 0
6 0
7 0
8 0
9 0
10 0
11 0
12 0
13 0
14 0
15 0
16 0
17 0
18 0
19 0
20 0
21 0
22 0
23 0
24 0
25 0
26 0
27 0
28 0
29 0
30 0
31 0
32 0
33 0
34 0
35 0
36 0
37 0
38 0
39 0
40 0
41 0
42 0
43 0
44 0
45 0
46 0
47 0
48 0
49 0
50 0
51 0
52 0
53 0
54 0
55 0
56 0
57 0
58 0
59 0
60 0
61 0
62 0
63 0
64 0
65 0
66 0
67 0
68 0
69 0

@<SCITEGIC>ATOM_PROPERTY
pdb_occupancy
SciTegic.value.DoubleValue
1 1
2 1
3 1
4 1
5 1
6 1
7 1
8 1
9 1
10 1
11 1
12 1
13 1
14 1
15 1
16 1
17 1
18 1
19 1
20 1
21 1
22 1
23 1
24 1
25 1
26 1
27 1
28 1
29 1
30 1
31 1
32 1
33 1
34 1
35 1
36 1
37 1
38 1
39 1
40 1
41 1
42 1
43 1
44 1
45 1
46 1
47 1
48 1
49 1
50 1
51 1
52 1
53 1
54 1
55 1
56 1
57 1
58 1
59 1
60 1
61 1
62 1
63 1
64 1
65 1
66 1
67 1
68 1
69 1

@<TRIPOS>MOLECULE
Evo_5
69  71  1  0  0
SMALL
FORMAL_CHARGES
@<TRIPOS>ATOM
    1 O1        53.4700    32.5969    14.4389 O.2        1 SUBUNIT  0
    2 S2        52.8195    32.9980    15.6475 S.o2       1 SUBUNIT  0
    3 N3        53.3629    34.6196    15.9258 N.pl3      1 SUBUNIT  0
    4 O4        53.1062    32.3161    16.8728 O.2        1 SUBUNIT  0
    5 C5        51.0697    33.0609    15.3883 C.2        1 SUBUNIT  0
    6 C6        50.2526    32.1122    15.9829 C.2        1 SUBUNIT  0
    7 C7        48.8852    32.1303    15.7424 C.2        1 SUBUNIT  0
    8 C8        48.3317    33.0888    14.8880 C.2        1 SUBUNIT  0
    9 C9        49.1753    33.9970    14.2494 C.2        1 SUBUNIT  0
   10 C10       50.5426    33.9810    14.4944 C.2        1 SUBUNIT  0
   11 O11       46.3900    33.8837    13.7776 O.2        1 SUBUNIT  0
   12 C12       46.8808    33.1814    14.6532 C.2        1 SUBUNIT  0
   13 N13       46.1120    32.4494    15.4930 N.am       1 SUBUNIT  0
   14 C14       44.6536    32.4958    15.4820 C.3        1 SUBUNIT  0
   15 C15       44.1186    33.5438    16.4448 C.2        1 SUBUNIT  0
   16 C16       43.1491    34.5256    16.1712 C.2        1 SUBUNIT  0
   17 N17       43.0404    35.1866    17.3337 N.2        1 SUBUNIT  0
   18 N18       43.8315    34.7953    18.3641 N.2        1 SUBUNIT  0
   19 N19       44.4804    33.7619    17.7480 N.pl3      1 SUBUNIT  0
   20 C20       45.4867    33.0000    18.5190 C.3        1 SUBUNIT  0
   21 C21       46.7066    33.8555    18.9035 C.2        1 SUBUNIT  0
   22 O22       47.0916    33.9456    20.0643 O.2        1 SUBUNIT  0
   23 N23       47.2906    34.4569    17.8427 N.am       1 SUBUNIT  0
   24 C24       48.5213    35.2340    17.9628 C.3        1 SUBUNIT  0
   25 C25       48.3428    36.6447    17.3893 C.3        1 SUBUNIT  0
   26 C26       47.2493    37.4523    18.1003 C.3        1 SUBUNIT  0
   27 S27       45.5830    37.0428    17.5329 S.3        1 SUBUNIT  0
   28 C28       43.9980    31.1497    15.6963 C.2        1 SUBUNIT  0
   29 C29       42.6137    31.0292    15.5780 C.2        1 SUBUNIT  0
   30 C30       41.9924    29.7903    15.6701 C.2        1 SUBUNIT  0
   31 C31       42.7514    28.6481    15.8752 C.2        1 SUBUNIT  0
   32 C32       44.1288    28.7519    16.0050 C.2        1 SUBUNIT  0
   33 C33       44.7475    29.9934    15.9205 C.2        1 SUBUNIT  0
   34 H34       52.9578    34.9434    16.7937 H          1 SUBUNIT  0
   35 H35       54.3645    34.6005    16.0598 H          1 SUBUNIT  0
   36 H36       50.6790    31.3688    16.6411 H          1 SUBUNIT  0
   37 H37       48.2842    31.3821    16.2369 H          1 SUBUNIT  0
   38 H38       48.7754    34.7311    13.5641 H          1 SUBUNIT  0
   39 H39       51.1958    34.6832    13.9971 H          1 SUBUNIT  0
   40 H40       46.5391    31.8940    16.2023 H          1 SUBUNIT  0
   41 H41       44.3614    32.7928    14.4760 H          1 SUBUNIT  0
   42 H42       45.8338    32.1213    17.9806 H          1 SUBUNIT  0
   43 H43       45.0292    32.6343    19.4363 H          1 SUBUNIT  0
   44 H44       46.8495    34.3755    16.9495 H          1 SUBUNIT  0
   45 H45       49.2857    34.6856    17.4133 H          1 SUBUNIT  0
   46 H46       48.8335    35.2726    19.0065 H          1 SUBUNIT  0
   47 H47       48.1225    36.5900    16.3233 H          1 SUBUNIT  0
   48 H48       49.2920    37.1746    17.4757 H          1 SUBUNIT  0
   49 H49       47.4026    38.5165    17.9294 H          1 SUBUNIT  0
   50 H50       47.3074    37.3006    19.1783 H          1 SUBUNIT  0
   51 H51       44.6910    37.4130    18.4566 H          1 SUBUNIT  0
   52 H52       42.0035    31.8999    15.3903 H          1 SUBUNIT  0
   53 H53       40.9188    29.7167    15.5664 H          1 SUBUNIT  0
   54 H54       42.2714    27.6822    15.9349 H          1 SUBUNIT  0
   55 H55       44.7236    27.8644    16.1667 H          1 SUBUNIT  0
   56 H56       45.8224    30.0247    16.0117 H          1 SUBUNIT  0
   57 C57       42.3984    34.8141    14.8859 C.3        1 SUBUNIT  0
   58 C58       40.2913    35.7274    13.8440 C.3        1 SUBUNIT  0
   59 C59       40.1133    34.1494    15.8078 C.3        1 SUBUNIT  0
   60 C60       40.9491    35.2606    15.1515 C.3        1 SUBUNIT  0
   61 H61       42.4025    33.9268    14.2541 H          1 SUBUNIT  0
   62 H62       42.9413    35.5896    14.3452 H          1 SUBUNIT  0
   63 H63       40.9687    36.1157    15.8300 H          1 SUBUNIT  0
   64 H64       40.2538    34.9198    13.1113 H          1 SUBUNIT  0
   65 H65       40.8477    36.5527    13.3998 H          1 SUBUNIT  0
   66 H66       39.2708    36.0712    14.0150 H          1 SUBUNIT  0
   67 H67       40.0261    33.2823    15.1530 H          1 SUBUNIT  0
   68 H68       39.1043    34.4987    16.0258 H          1 SUBUNIT  0
   69 H69       40.5491    33.8171    16.7503 H          1 SUBUNIT  0
@<TRIPOS>BOND
    1     1     2 2
    2     2     3 1
    3     2     4 2
    4     2     5 1
    5     3    34 1
    6     3    35 1
    7     5     6 2
    8     5    10 1
    9     6     7 1
   10     6    36 1
   11     7     8 2
   12     7    37 1
   13     8     9 1
   14     8    12 1
   15     9    10 2
   16     9    38 1
   17    10    39 1
   18    11    12 2
   19    12    13 1
   20    13    14 1
   21    13    40 1
   22    14    15 1
   23    14    28 1
   24    14    41 1
   25    15    16 2
   26    15    19 1
   27    16    17 1
   28    16    57 1
   29    17    18 2
   30    18    19 1
   31    19    20 1
   32    20    21 1
   33    20    42 1
   34    20    43 1
   35    21    22 2
   36    21    23 1
   37    23    24 1
   38    23    44 1
   39    24    25 1
   40    24    45 1
   41    24    46 1
   42    25    26 1
   43    25    47 1
   44    25    48 1
   45    26    27 1
   46    26    49 1
   47    26    50 1
   48    27    51 1
   49    28    29 2
   50    28    33 1
   51    29    30 1
   52    29    52 1
   53    30    31 2
   54    30    53 1
   55    31    32 1
   56    31    54 1
   57    32    33 2
   58    32    55 1
   59    33    56 1
   60    57    60 1
   61    57    61 1
   62    57    62 1
   63    58    60 1
   64    58    64 1
   65    58    65 1
   66    58    66 1
   67    59    60 1
   68    59    67 1
   69    59    68 1
   70    59    69 1
   71    60    63 1
@<TRIPOS>SUBSTRUCTURE
1   ****   1
@<SCITEGIC>MOL_PROPERTY
TopHits
SciTegic.value.StringValue
5

@<SCITEGIC>MOL_PROPERTY
-CDOCKER_ENERGY
SciTegic.value.StringValue
35.109359

@<SCITEGIC>MOL_PROPERTY
-CDOCKER_INTERACTION_ENERGY
SciTegic.value.StringValue
37.1735601

@<SCITEGIC>MOL_PROPERTY
POSE_NUMBER
SciTegic.value.StringValue
2

@<SCITEGIC>MOL_PROPERTY
FRAGMENTS
SciTegic.value.StringValue
T02

@<SCITEGIC>MOL_PROPERTY
MW
SciTegic.value.StringValue
544.69

@<SCITEGIC>MOL_PROPERTY
GENERATION
SciTegic.value.StringValue
1

@<SCITEGIC>MOL_PROPERTY
FAMILY
SciTegic.value.StringValue
1

@<SCITEGIC>MOL_PROPERTY
LUDI3
SciTegic.value.StringValue
532

@<SCITEGIC>ATOM_PROPERTY
Formal Charge
SciTegic.value.StringValue
1 0
2 0
3 0
4 0
5 0
6 0
7 0
8 0
9 0
10 0
11 0
12 0
13 0
14 0
15 0
16 0
17 0
18 0
19 0
20 0
21 0
22 0
23 0
24 0
25 0
26 0
27 0
28 0
29 0
30 0
31 0
32 0
33 0
34 0
35 0
36 0
37 0
38 0
39 0
40 0
41 0
42 0
43 0
44 0
45 0
46 0
47 0
48 0
49 0
50 0
51 0
52 0
53 0
54 0
55 0
56 0
57 0
58 0
59 0
60 0
61 0
62 0
63 0
64 0
65 0
66 0
67 0
68 0
69 0

@<SCITEGIC>ATOM_PROPERTY
pdb_tempFactor
SciTegic.value.DoubleValue
1 0
2 0
3 0
4 0
5 0
6 0
7 0
8 0
9 0
10 0
11 0
12 0
13 0
14 0
15 0
16 0
17 0
18 0
19 0
20 0
21 0
22 0
23 0
24 0
25 0
26 0
27 0
28 0
29 0
30 0
31 0
32 0
33 0
34 0
35 0
36 0
37 0
38 0
39 0
40 0
41 0
42 0
43 0
44 0
45 0
46 0
47 0
48 0
49 0
50 0
51 0
52 0
53 0
54 0
55 0
56 0
57 0
58 0
59 0
60 0
61 0
62 0
63 0
64 0
65 0
66 0
67 0
68 0
69 0

@<SCITEGIC>ATOM_PROPERTY
pdb_occupancy
SciTegic.value.DoubleValue
1 1
2 1
3 1
4 1
5 1
6 1
7 1
8 1
9 1
10 1
11 1
12 1
13 1
14 1
15 1
16 1
17 1
18 1
19 1
20 1
21 1
22 1
23 1
24 1
25 1
26 1
27 1
28 1
29 1
30 1
31 1
32 1
33 1
34 1
35 1
36 1
37 1
38 1
39 1
40 1
41 1
42 1
43 1
44 1
45 1
46 1
47 1
48 1
49 1
50 1
51 1
52 1
53 1
54 1
55 1
56 1
57 1
58 1
59 1
60 1
61 1
62 1
63 1
64 1
65 1
66 1
67 1
68 1
69 1

@<TRIPOS>MOLECULE
Evo_5
69  71  1  0  0
SMALL
FORMAL_CHARGES
@<TRIPOS>ATOM
    1 O1        48.7256    35.6105    19.0834 O.2        1 SUBUNIT  0
    2 S2        48.7639    36.6369    18.0884 S.o2       1 SUBUNIT  0
    3 N3        50.2439    36.3308    17.2387 N.pl3      1 SUBUNIT  0
    4 O4        48.8434    38.0115    18.4766 O.2        1 SUBUNIT  0
    5 C5        47.4104    36.3917    16.9765 C.2        1 SUBUNIT  0
    6 C6        46.1863    36.9824    17.2549 C.2        1 SUBUNIT  0
    7 C7        45.0739    36.6531    16.4917 C.2        1 SUBUNIT  0
    8 C8        45.1722    35.6969    15.4825 C.2        1 SUBUNIT  0
    9 C9        46.4068    35.1063    15.2146 C.2        1 SUBUNIT  0
   10 C10       47.5169    35.4341    15.9791 C.2        1 SUBUNIT  0
   11 O11       43.0457    36.1137    14.5528 O.2        1 SUBUNIT  0
   12 C12       43.9640    35.3272    14.7386 C.2        1 SUBUNIT  0
   13 N13       43.9097    34.0423    14.2998 N.am       1 SUBUNIT  0
   14 C14       42.7220    33.5483    13.5990 C.3        1 SUBUNIT  0
   15 C15       41.5421    33.4046    14.5419 C.2        1 SUBUNIT  0
   16 C16       40.4331    34.2645    14.5847 C.2        1 SUBUNIT  0
   17 N17       39.7894    33.8719    15.6945 N.2        1 SUBUNIT  0
   18 N18       40.2565    32.7760    16.3440 N.2        1 SUBUNIT  0
   19 N19       41.2880    32.4610    15.5016 N.pl3      1 SUBUNIT  0
   20 C20       41.9192    31.1261    15.6334 C.3        1 SUBUNIT  0
   21 C21       43.4005    30.9706    16.0351 C.2        1 SUBUNIT  0
   22 O22       43.9382    29.8808    15.8819 O.2        1 SUBUNIT  0
   23 N23       44.0448    32.0455    16.5446 N.am       1 SUBUNIT  0
   24 C24       45.4977    31.9881    16.7767 C.3        1 SUBUNIT  0
   25 C25       45.8907    32.0839    18.2587 C.3        1 SUBUNIT  0
   26 C26       45.7276    33.4811    18.8650 C.3        1 SUBUNIT  0
   27 S27       44.1491    34.2706    18.4915 S.3        1 SUBUNIT  0
   28 C28       42.9388    32.3222    12.7441 C.2        1 SUBUNIT  0
   29 C29       42.0878    32.0885    11.6685 C.2        1 SUBUNIT  0
   30 C30       42.2397    30.9682    10.8635 C.2        1 SUBUNIT  0
   31 C31       43.2734    30.0786    11.1091 C.2        1 SUBUNIT  0
   32 C32       44.1542    30.3183    12.1543 C.2        1 SUBUNIT  0
   33 C33       43.9950    31.4390    12.9588 C.2        1 SUBUNIT  0
   34 H34       51.0046    36.4490    17.8939 H          1 SUBUNIT  0
   35 H35       50.2535    35.3612    16.9538 H          1 SUBUNIT  0
   36 H36       46.0940    37.6788    18.0761 H          1 SUBUNIT  0
   37 H37       44.1232    37.1158    16.7257 H          1 SUBUNIT  0
   38 H38       46.5250    34.3649    14.4391 H          1 SUBUNIT  0
   39 H39       48.4584    34.9361    15.8037 H          1 SUBUNIT  0
   40 H40       44.6589    33.4198    14.5210 H          1 SUBUNIT  0
   41 H41       42.4569    34.3410    12.8949 H          1 SUBUNIT  0
   42 H42       41.7820    30.6071    14.6849 H          1 SUBUNIT  0
   43 H43       41.3444    30.5371    16.3460 H          1 SUBUNIT  0
   44 H44       43.5337    32.8843    16.7401 H          1 SUBUNIT  0
   45 H45       45.9335    32.8037    16.2131 H          1 SUBUNIT  0
   46 H46       45.9040    31.0739    16.3423 H          1 SUBUNIT  0
   47 H47       46.9387    31.8001    18.3600 H          1 SUBUNIT  0
   48 H48       45.3322    31.3558    18.8396 H          1 SUBUNIT  0
   49 H49       46.5267    34.1270    18.5041 H          1 SUBUNIT  0
   50 H50       45.8407    33.4302    19.9485 H          1 SUBUNIT  0
   51 H51       44.1028    35.4681    19.0795 H          1 SUBUNIT  0
   52 H52       41.3127    32.8018    11.4386 H          1 SUBUNIT  0
   53 H53       41.5606    30.7984    10.0400 H          1 SUBUNIT  0
   54 H54       43.3989    29.2099    10.4802 H          1 SUBUNIT  0
   55 H55       44.9663    29.6320    12.3421 H          1 SUBUNIT  0
   56 H56       44.7051    31.5995    13.7551 H          1 SUBUNIT  0
   57 C57       40.0548    35.3487    13.5908 C.3        1 SUBUNIT  0
   58 C58       38.5889    37.2652    12.9336 C.3        1 SUBUNIT  0
   59 C59       37.5342    35.4072    14.2108 C.3        1 SUBUNIT  0
   60 C60       38.8362    36.1926    13.9949 C.3        1 SUBUNIT  0
   61 H61       39.8768    34.8754    12.6277 H          1 SUBUNIT  0
   62 H62       40.9116    36.0065    13.4489 H          1 SUBUNIT  0
   63 H63       39.1055    36.6951    14.9190 H          1 SUBUNIT  0
   64 H64       37.8531    37.9941    13.2685 H          1 SUBUNIT  0
   65 H65       38.2300    36.8259    12.0027 H          1 SUBUNIT  0
   66 H66       39.5080    37.7965    12.7126 H          1 SUBUNIT  0
   67 H67       37.2126    34.9015    13.3006 H          1 SUBUNIT  0
   68 H68       36.7374    36.0941    14.4908 H          1 SUBUNIT  0
   69 H69       37.6042    34.6712    15.0087 H          1 SUBUNIT  0
@<TRIPOS>BOND
    1     1     2 2
    2     2     3 1
    3     2     4 2
    4     2     5 1
    5     3    34 1
    6     3    35 1
    7     5     6 2
    8     5    10 1
    9     6     7 1
   10     6    36 1
   11     7     8 2
   12     7    37 1
   13     8     9 1
   14     8    12 1
   15     9    10 2
   16     9    38 1
   17    10    39 1
   18    11    12 2
   19    12    13 1
   20    13    14 1
   21    13    40 1
   22    14    15 1
   23    14    28 1
   24    14    41 1
   25    15    16 2
   26    15    19 1
   27    16    17 1
   28    16    57 1
   29    17    18 2
   30    18    19 1
   31    19    20 1
   32    20    21 1
   33    20    42 1
   34    20    43 1
   35    21    22 2
   36    21    23 1
   37    23    24 1
   38    23    44 1
   39    24    25 1
   40    24    45 1
   41    24    46 1
   42    25    26 1
   43    25    47 1
   44    25    48 1
   45    26    27 1
   46    26    49 1
   47    26    50 1
   48    27    51 1
   49    28    29 2
   50    28    33 1
   51    29    30 1
   52    29    52 1
   53    30    31 2
   54    30    53 1
   55    31    32 1
   56    31    54 1
   57    32    33 2
   58    32    55 1
   59    33    56 1
   60    57    60 1
   61    57    61 1
   62    57    62 1
   63    58    60 1
   64    58    64 1
   65    58    65 1
   66    58    66 1
   67    59    60 1
   68    59    67 1
   69    59    68 1
   70    59    69 1
   71    60    63 1
@<TRIPOS>SUBSTRUCTURE
1   ****   1
@<SCITEGIC>MOL_PROPERTY
TopHits
SciTegic.value.StringValue
5

@<SCITEGIC>MOL_PROPERTY
-CDOCKER_ENERGY
SciTegic.value.StringValue
33.3521104

@<SCITEGIC>MOL_PROPERTY
-CDOCKER_INTERACTION_ENERGY
SciTegic.value.StringValue
45.3743944

@<SCITEGIC>MOL_PROPERTY
POSE_NUMBER
SciTegic.value.StringValue
3

@<SCITEGIC>MOL_PROPERTY
FRAGMENTS
SciTegic.value.StringValue
T02

@<SCITEGIC>MOL_PROPERTY
MW
SciTegic.value.StringValue
544.69

@<SCITEGIC>MOL_PROPERTY
GENERATION
SciTegic.value.StringValue
1

@<SCITEGIC>MOL_PROPERTY
FAMILY
SciTegic.value.StringValue
1

@<SCITEGIC>MOL_PROPERTY
LUDI3
SciTegic.value.StringValue
532

@<SCITEGIC>ATOM_PROPERTY
Formal Charge
SciTegic.value.StringValue
1 0
2 0
3 0
4 0
5 0
6 0
7 0
8 0
9 0
10 0
11 0
12 0
13 0
14 0
15 0
16 0
17 0
18 0
19 0
20 0
21 0
22 0
23 0
24 0
25 0
26 0
27 0
28 0
29 0
30 0
31 0
32 0
33 0
34 0
35 0
36 0
37 0
38 0
39 0
40 0
41 0
42 0
43 0
44 0
45 0
46 0
47 0
48 0
49 0
50 0
51 0
52 0
53 0
54 0
55 0
56 0
57 0
58 0
59 0
60 0
61 0
62 0
63 0
64 0
65 0
66 0
67 0
68 0
69 0

@<SCITEGIC>ATOM_PROPERTY
pdb_tempFactor
SciTegic.value.DoubleValue
1 0
2 0
3 0
4 0
5 0
6 0
7 0
8 0
9 0
10 0
11 0
12 0
13 0
14 0
15 0
16 0
17 0
18 0
19 0
20 0
21 0
22 0
23 0
24 0
25 0
26 0
27 0
28 0
29 0
30 0
31 0
32 0
33 0
34 0
35 0
36 0
37 0
38 0
39 0
40 0
41 0
42 0
43 0
44 0
45 0
46 0
47 0
48 0
49 0
50 0
51 0
52 0
53 0
54 0
55 0
56 0
57 0
58 0
59 0
60 0
61 0
62 0
63 0
64 0
65 0
66 0
67 0
68 0
69 0

@<SCITEGIC>ATOM_PROPERTY
pdb_occupancy
SciTegic.value.DoubleValue
1 1
2 1
3 1
4 1
5 1
6 1
7 1
8 1
9 1
10 1
11 1
12 1
13 1
14 1
15 1
16 1
17 1
18 1
19 1
20 1
21 1
22 1
23 1
24 1
25 1
26 1
27 1
28 1
29 1
30 1
31 1
32 1
33 1
34 1
35 1
36 1
37 1
38 1
39 1
40 1
41 1
42 1
43 1
44 1
45 1
46 1
47 1
48 1
49 1
50 1
51 1
52 1
53 1
54 1
55 1
56 1
57 1
58 1
59 1
60 1
61 1
62 1
63 1
64 1
65 1
66 1
67 1
68 1
69 1

@<TRIPOS>MOLECULE
Evo_5
69  71  1  0  0
SMALL
FORMAL_CHARGES
@<TRIPOS>ATOM
    1 O1        52.2325    33.0111    14.3424 O.2        1 SUBUNIT  0
    2 S2        51.5033    32.2820    15.3343 S.o2       1 SUBUNIT  0
    3 N3        51.6876    33.2109    16.7852 N.pl3      1 SUBUNIT  0
    4 O4        51.9275    30.9679    15.7060 O.2        1 SUBUNIT  0
    5 C5        49.7821    32.2641    14.9185 C.2        1 SUBUNIT  0
    6 C6        49.2405    31.1608    14.2753 C.2        1 SUBUNIT  0
    7 C7        47.9002    31.1613    13.9094 C.2        1 SUBUNIT  0
    8 C8        47.1029    32.2801    14.1667 C.2        1 SUBUNIT  0
    9 C9        47.6812    33.4092    14.7463 C.2        1 SUBUNIT  0
   10 C10       49.0222    33.4082    15.1035 C.2        1 SUBUNIT  0
   11 O11       44.9673    33.2912    14.0972 O.2        1 SUBUNIT  0
   12 C12       45.6663    32.3162    13.8515 C.2        1 SUBUNIT  0
   13 N13       45.1463    31.2103    13.2692 N.am       1 SUBUNIT  0
   14 C14       43.7317    31.1622    12.9057 C.3        1 SUBUNIT  0
   15 C15       42.7983    31.0759    14.1028 C.2        1 SUBUNIT  0
   16 C16       41.8235    32.0149    14.4778 C.2        1 SUBUNIT  0
   17 N17       41.2161    31.4315    15.5240 N.2        1 SUBUNIT  0
   18 N18       41.6856    30.2300    15.9412 N.2        1 SUBUNIT  0
   19 N19       42.7093    30.0894    15.0460 N.pl3      1 SUBUNIT  0
   20 C20       43.6121    28.9279    15.1758 C.3        1 SUBUNIT  0
   21 C21       45.0264    29.3001    15.6420 C.2        1 SUBUNIT  0
   22 O22       46.0130    28.7070    15.2245 O.2        1 SUBUNIT  0
   23 N23       45.0478    30.3036    16.5468 N.am       1 SUBUNIT  0
   24 C24       46.2637    30.6370    17.2763 C.3        1 SUBUNIT  0
   25 C25       46.0761    31.9461    18.0528 C.3        1 SUBUNIT  0
   26 C26       47.1998    32.1948    19.0663 C.3        1 SUBUNIT  0
   27 S27       48.8504    32.2989    18.3273 S.3        1 SUBUNIT  0
   28 C28       43.3851    30.1081    11.8803 C.2        1 SUBUNIT  0
   29 C29       42.2310    30.2588    11.1131 C.2        1 SUBUNIT  0
   30 C30       41.8845    29.3174    10.1535 C.2        1 SUBUNIT  0
   31 C31       42.6881    28.2052     9.9517 C.2        1 SUBUNIT  0
   32 C32       43.8443    28.0463    10.7016 C.2        1 SUBUNIT  0
   33 C33       44.1918    28.9920    11.6592 C.2        1 SUBUNIT  0
   34 H34       51.1739    32.7540    17.5269 H          1 SUBUNIT  0
   35 H35       52.6633    33.1936    17.0482 H          1 SUBUNIT  0
   36 H36       49.8582    30.2960    14.0790 H          1 SUBUNIT  0
   37 H37       47.5090    30.2672    13.4474 H          1 SUBUNIT  0
   38 H38       47.0952    34.2986    14.9366 H          1 SUBUNIT  0
   39 H39       49.4686    34.2867    15.5448 H          1 SUBUNIT  0
   40 H40       45.7214    30.4135    13.0990 H          1 SUBUNIT  0
   41 H41       43.5282    32.1111    12.4098 H          1 SUBUNIT  0
   42 H42       43.6636    28.3718    14.2422 H          1 SUBUNIT  0
   43 H43       43.2084    28.2416    15.9216 H          1 SUBUNIT  0
   44 H44       44.2054    30.8057    16.7421 H          1 SUBUNIT  0
   45 H45       47.0911    30.7078    16.5715 H          1 SUBUNIT  0
   46 H46       46.4573    29.8023    17.9498 H          1 SUBUNIT  0
   47 H47       45.1277    31.9250    18.5883 H          1 SUBUNIT  0
   48 H48       46.0117    32.7822    17.3555 H          1 SUBUNIT  0
   49 H49       47.2029    31.3926    19.8055 H          1 SUBUNIT  0
   50 H50       47.0065    33.1184    19.6134 H          1 SUBUNIT  0
   51 H51       48.9743    33.4637    17.6856 H          1 SUBUNIT  0
   52 H52       41.5924    31.1182    11.2600 H          1 SUBUNIT  0
   53 H53       40.9855    29.4505     9.5690 H          1 SUBUNIT  0
   54 H54       42.4111    27.4646     9.2159 H          1 SUBUNIT  0
   55 H55       44.4748    27.1829    10.5469 H          1 SUBUNIT  0
   56 H56       45.0935    28.8322    12.2309 H          1 SUBUNIT  0
   57 C57       41.5087    33.3660    13.8684 C.3        1 SUBUNIT  0
   58 C58       41.3995    34.6247    16.0876 C.3        1 SUBUNIT  0
   59 C59       40.1616    35.4881    14.0678 C.3        1 SUBUNIT  0
   60 C60       40.6467    34.2327    14.8054 C.3        1 SUBUNIT  0
   61 H61       41.0031    33.2036    12.9195 H          1 SUBUNIT  0
   62 H62       42.4393    33.8842    13.6364 H          1 SUBUNIT  0
   63 H63       39.7638    33.6597    15.0935 H          1 SUBUNIT  0
   64 H64       40.7832    35.2636    16.7216 H          1 SUBUNIT  0
   65 H65       42.3103    35.1750    15.8525 H          1 SUBUNIT  0
   66 H66       41.6795    33.7560    16.6834 H          1 SUBUNIT  0
   67 H67       41.0008    36.1148    13.7653 H          1 SUBUNIT  0
   68 H68       39.5103    36.0887    14.7036 H          1 SUBUNIT  0
   69 H69       39.6000    35.2284    13.1702 H          1 SUBUNIT  0
@<TRIPOS>BOND
    1     1     2 2
    2     2     3 1
    3     2     4 2
    4     2     5 1
    5     3    34 1
    6     3    35 1
    7     5     6 2
    8     5    10 1
    9     6     7 1
   10     6    36 1
   11     7     8 2
   12     7    37 1
   13     8     9 1
   14     8    12 1
   15     9    10 2
   16     9    38 1
   17    10    39 1
   18    11    12 2
   19    12    13 1
   20    13    14 1
   21    13    40 1
   22    14    15 1
   23    14    28 1
   24    14    41 1
   25    15    16 2
   26    15    19 1
   27    16    17 1
   28    16    57 1
   29    17    18 2
   30    18    19 1
   31    19    20 1
   32    20    21 1
   33    20    42 1
   34    20    43 1
   35    21    22 2
   36    21    23 1
   37    23    24 1
   38    23    44 1
   39    24    25 1
   40    24    45 1
   41    24    46 1
   42    25    26 1
   43    25    47 1
   44    25    48 1
   45    26    27 1
   46    26    49 1
   47    26    50 1
   48    27    51 1
   49    28    29 2
   50    28    33 1
   51    29    30 1
   52    29    52 1
   53    30    31 2
   54    30    53 1
   55    31    32 1
   56    31    54 1
   57    32    33 2
   58    32    55 1
   59    33    56 1
   60    57    60 1
   61    57    61 1
   62    57    62 1
   63    58    60 1
   64    58    64 1
   65    58    65 1
   66    58    66 1
   67    59    60 1
   68    59    67 1
   69    59    68 1
   70    59    69 1
   71    60    63 1
@<TRIPOS>SUBSTRUCTURE
1   ****   1
@<SCITEGIC>MOL_PROPERTY
TopHits
SciTegic.value.StringValue
5

@<SCITEGIC>MOL_PROPERTY
-CDOCKER_ENERGY
SciTegic.value.StringValue
32.2237016

@<SCITEGIC>MOL_PROPERTY
-CDOCKER_INTERACTION_ENERGY
SciTegic.value.StringValue
30.7456835

@<SCITEGIC>MOL_PROPERTY
POSE_NUMBER
SciTegic.value.StringValue
4

@<SCITEGIC>MOL_PROPERTY
FRAGMENTS
SciTegic.value.StringValue
T02

@<SCITEGIC>MOL_PROPERTY
MW
SciTegic.value.StringValue
544.69

@<SCITEGIC>MOL_PROPERTY
GENERATION
SciTegic.value.StringValue
1

@<SCITEGIC>MOL_PROPERTY
FAMILY
SciTegic.value.StringValue
1

@<SCITEGIC>MOL_PROPERTY
LUDI3
SciTegic.value.StringValue
532

@<SCITEGIC>ATOM_PROPERTY
Formal Charge
SciTegic.value.StringValue
1 0
2 0
3 0
4 0
5 0
6 0
7 0
8 0
9 0
10 0
11 0
12 0
13 0
14 0
15 0
16 0
17 0
18 0
19 0
20 0
21 0
22 0
23 0
24 0
25 0
26 0
27 0
28 0
29 0
30 0
31 0
32 0
33 0
34 0
35 0
36 0
37 0
38 0
39 0
40 0
41 0
42 0
43 0
44 0
45 0
46 0
47 0
48 0
49 0
50 0
51 0
52 0
53 0
54 0
55 0
56 0
57 0
58 0
59 0
60 0
61 0
62 0
63 0
64 0
65 0
66 0
67 0
68 0
69 0

@<SCITEGIC>ATOM_PROPERTY
pdb_tempFactor
SciTegic.value.DoubleValue
1 0
2 0
3 0
4 0
5 0
6 0
7 0
8 0
9 0
10 0
11 0
12 0
13 0
14 0
15 0
16 0
17 0
18 0
19 0
20 0
21 0
22 0
23 0
24 0
25 0
26 0
27 0
28 0
29 0
30 0
31 0
32 0
33 0
34 0
35 0
36 0
37 0
38 0
39 0
40 0
41 0
42 0
43 0
44 0
45 0
46 0
47 0
48 0
49 0
50 0
51 0
52 0
53 0
54 0
55 0
56 0
57 0
58 0
59 0
60 0
61 0
62 0
63 0
64 0
65 0
66 0
67 0
68 0
69 0

@<SCITEGIC>ATOM_PROPERTY
pdb_occupancy
SciTegic.value.DoubleValue
1 1
2 1
3 1
4 1
5 1
6 1
7 1
8 1
9 1
10 1
11 1
12 1
13 1
14 1
15 1
16 1
17 1
18 1
19 1
20 1
21 1
22 1
23 1
24 1
25 1
26 1
27 1
28 1
29 1
30 1
31 1
32 1
33 1
34 1
35 1
36 1
37 1
38 1
39 1
40 1
41 1
42 1
43 1
44 1
45 1
46 1
47 1
48 1
49 1
50 1
51 1
52 1
53 1
54 1
55 1
56 1
57 1
58 1
59 1
60 1
61 1
62 1
63 1
64 1
65 1
66 1
67 1
68 1
69 1

@<TRIPOS>MOLECULE
Evo_5
69  71  1  0  0
SMALL
FORMAL_CHARGES
@<TRIPOS>ATOM
    1 O1        51.9524    35.5381    14.6222 O.2        1 SUBUNIT  0
    2 S2        51.5321    34.6319    15.6470 S.o2       1 SUBUNIT  0
    3 N3        51.4499    35.6104    17.0755 N.pl3      1 SUBUNIT  0
    4 O4        52.3776    33.5392    16.0219 O.2        1 SUBUNIT  0
    5 C5        49.9026    34.0314    15.2932 C.2        1 SUBUNIT  0
    6 C6        48.8067    34.8631    15.4714 C.2        1 SUBUNIT  0
    7 C7        47.5433    34.4316    15.0874 C.2        1 SUBUNIT  0
    8 C8        47.3696    33.1769    14.5032 C.2        1 SUBUNIT  0
    9 C9        48.4865    32.3629    14.2965 C.2        1 SUBUNIT  0
   10 C10       49.7495    32.7963    14.6799 C.2        1 SUBUNIT  0
   11 O11       45.0495    33.5205    14.1898 O.2        1 SUBUNIT  0
   12 C12       46.0158    32.7762    14.0869 C.2        1 SUBUNIT  0
   13 N13       45.8931    31.5325    13.5678 N.am       1 SUBUNIT  0
   14 C14       44.6163    31.0363    13.0592 C.3        1 SUBUNIT  0
   15 C15       43.6324    30.7352    14.1767 C.2        1 SUBUNIT  0
   16 C16       42.4678    31.4538    14.5039 C.2        1 SUBUNIT  0
   17 N17       41.9463    30.7476    15.5197 N.2        1 SUBUNIT  0
   18 N18       42.6192    29.6479    15.9398 N.2        1 SUBUNIT  0
   19 N19       43.6805    29.7115    15.0801 N.pl3      1 SUBUNIT  0
   20 C20       44.7543    28.7003    15.1839 C.3        1 SUBUNIT  0
   21 C21       46.1187    29.2792    15.5888 C.2        1 SUBUNIT  0
   22 O22       47.1105    29.1441    14.8821 O.2        1 SUBUNIT  0
   23 N23       46.0990    29.9104    16.7800 N.am       1 SUBUNIT  0
   24 C24       47.3319    30.3889    17.3913 C.3        1 SUBUNIT  0
   25 C25       47.0331    31.0808    18.7267 C.3        1 SUBUNIT  0
   26 C26       46.4301    32.4829    18.5710 C.3        1 SUBUNIT  0
   27 S27       44.8906    32.5242    17.6210 S.3        1 SUBUNIT  0
   28 C28       44.7373    29.8671    12.1061 C.2        1 SUBUNIT  0
   29 C29       43.5916    29.3666    11.4898 C.2        1 SUBUNIT  0
   30 C30       43.6651    28.3021    10.6020 C.2        1 SUBUNIT  0
   31 C31       44.8912    27.7252    10.3101 C.2        1 SUBUNIT  0
   32 C32       46.0421    28.2174    10.9070 C.2        1 SUBUNIT  0
   33 C33       45.9670    29.2821    11.7957 C.2        1 SUBUNIT  0
   34 H34       51.1641    35.0286    17.8515 H          1 SUBUNIT  0
   35 H35       52.3803    35.9429    17.2882 H          1 SUBUNIT  0
   36 H36       48.9357    35.8464    15.9016 H          1 SUBUNIT  0
   37 H37       46.7002    35.0904    15.2414 H          1 SUBUNIT  0
   38 H38       48.4117    31.3888    13.8383 H          1 SUBUNIT  0
   39 H39       50.6134    32.1726    14.5053 H          1 SUBUNIT  0
   40 H40       46.6782    30.9154    13.5693 H          1 SUBUNIT  0
   41 H41       44.1917    31.8400    12.4611 H          1 SUBUNIT  0
   42 H42       44.8578    28.1645    14.2423 H          1 SUBUNIT  0
   43 H43       44.4803    27.9569    15.9333 H          1 SUBUNIT  0
   44 H44       45.2300    30.0494    17.2517 H          1 SUBUNIT  0
   45 H45       47.8278    31.0602    16.6913 H          1 SUBUNIT  0
   46 H46       47.9663    29.5145    17.5439 H          1 SUBUNIT  0
   47 H47       47.9569    31.1617    19.3007 H          1 SUBUNIT  0
   48 H48       46.3654    30.4540    19.3165 H          1 SUBUNIT  0
   49 H49       47.1510    33.1450    18.0911 H          1 SUBUNIT  0
   50 H50       46.2366    32.9036    19.5582 H          1 SUBUNIT  0
   51 H51       44.3448    33.7404    17.7034 H          1 SUBUNIT  0
   52 H52       42.6275    29.8065    11.7001 H          1 SUBUNIT  0
   53 H53       42.7661    27.9216    10.1406 H          1 SUBUNIT  0
   54 H54       44.9528    26.8961     9.6226 H          1 SUBUNIT  0
   55 H55       46.9997    27.7708    10.6831 H          1 SUBUNIT  0
   56 H56       46.8880    29.6309    12.2367 H          1 SUBUNIT  0
   57 C57       41.8980    32.7175    13.8878 C.3        1 SUBUNIT  0
   58 C58       42.1836    34.0122    16.0737 C.3        1 SUBUNIT  0
   59 C59       40.6618    34.8950    14.2834 C.3        1 SUBUNIT  0
   60 C60       41.2247    33.6246    14.9380 C.3        1 SUBUNIT  0
   61 H61       41.1858    32.4310    13.1181 H          1 SUBUNIT  0
   62 H62       42.6917    33.2630    13.3817 H          1 SUBUNIT  0
   63 H63       40.3871    33.0769    15.3732 H          1 SUBUNIT  0
   64 H64       41.7019    34.6920    16.7768 H          1 SUBUNIT  0
   65 H65       43.0720    34.5118    15.6859 H          1 SUBUNIT  0
   66 H66       42.5059    33.1431    16.6428 H          1 SUBUNIT  0
   67 H67       40.1238    35.5029    15.0125 H          1 SUBUNIT  0
   68 H68       39.9707    34.6626    13.4757 H          1 SUBUNIT  0
   69 H69       41.4600    35.5103    13.8671 H          1 SUBUNIT  0
@<TRIPOS>BOND
    1     1     2 2
    2     2     3 1
    3     2     4 2
    4     2     5 1
    5     3    34 1
    6     3    35 1
    7     5     6 2
    8     5    10 1
    9     6     7 1
   10     6    36 1
   11     7     8 2
   12     7    37 1
   13     8     9 1
   14     8    12 1
   15     9    10 2
   16     9    38 1
   17    10    39 1
   18    11    12 2
   19    12    13 1
   20    13    14 1
   21    13    40 1
   22    14    15 1
   23    14    28 1
   24    14    41 1
   25    15    16 2
   26    15    19 1
   27    16    17 1
   28    16    57 1
   29    17    18 2
   30    18    19 1
   31    19    20 1
   32    20    21 1
   33    20    42 1
   34    20    43 1
   35    21    22 2
   36    21    23 1
   37    23    24 1
   38    23    44 1
   39    24    25 1
   40    24    45 1
   41    24    46 1
   42    25    26 1
   43    25    47 1
   44    25    48 1
   45    26    27 1
   46    26    49 1
   47    26    50 1
   48    27    51 1
   49    28    29 2
   50    28    33 1
   51    29    30 1
   52    29    52 1
   53    30    31 2
   54    30    53 1
   55    31    32 1
   56    31    54 1
   57    32    33 2
   58    32    55 1
   59    33    56 1
   60    57    60 1
   61    57    61 1
   62    57    62 1
   63    58    60 1
   64    58    64 1
   65    58    65 1
   66    58    66 1
   67    59    60 1
   68    59    67 1
   69    59    68 1
   70    59    69 1
   71    60    63 1
@<TRIPOS>SUBSTRUCTURE
1   ****   1
@<SCITEGIC>MOL_PROPERTY
TopHits
SciTegic.value.StringValue
5

@<SCITEGIC>MOL_PROPERTY
-CDOCKER_ENERGY
SciTegic.value.StringValue
30.7471722

@<SCITEGIC>MOL_PROPERTY
-CDOCKER_INTERACTION_ENERGY
SciTegic.value.StringValue
28.1347869

@<SCITEGIC>MOL_PROPERTY
POSE_NUMBER
SciTegic.value.StringValue
5

@<SCITEGIC>MOL_PROPERTY
FRAGMENTS
SciTegic.value.StringValue
T02

@<SCITEGIC>MOL_PROPERTY
MW
SciTegic.value.StringValue
544.69

@<SCITEGIC>MOL_PROPERTY
GENERATION
SciTegic.value.StringValue
1

@<SCITEGIC>MOL_PROPERTY
FAMILY
SciTegic.value.StringValue
1

@<SCITEGIC>MOL_PROPERTY
LUDI3
SciTegic.value.StringValue
532

@<SCITEGIC>ATOM_PROPERTY
Formal Charge
SciTegic.value.StringValue
1 0
2 0
3 0
4 0
5 0
6 0
7 0
8 0
9 0
10 0
11 0
12 0
13 0
14 0
15 0
16 0
17 0
18 0
19 0
20 0
21 0
22 0
23 0
24 0
25 0
26 0
27 0
28 0
29 0
30 0
31 0
32 0
33 0
34 0
35 0
36 0
37 0
38 0
39 0
40 0
41 0
42 0
43 0
44 0
45 0
46 0
47 0
48 0
49 0
50 0
51 0
52 0
53 0
54 0
55 0
56 0
57 0
58 0
59 0
60 0
61 0
62 0
63 0
64 0
65 0
66 0
67 0
68 0
69 0

@<SCITEGIC>ATOM_PROPERTY
pdb_tempFactor
SciTegic.value.DoubleValue
1 0
2 0
3 0
4 0
5 0
6 0
7 0
8 0
9 0
10 0
11 0
12 0
13 0
14 0
15 0
16 0
17 0
18 0
19 0
20 0
21 0
22 0
23 0
24 0
25 0
26 0
27 0
28 0
29 0
30 0
31 0
32 0
33 0
34 0
35 0
36 0
37 0
38 0
39 0
40 0
41 0
42 0
43 0
44 0
45 0
46 0
47 0
48 0
49 0
50 0
51 0
52 0
53 0
54 0
55 0
56 0
57 0
58 0
59 0
60 0
61 0
62 0
63 0
64 0
65 0
66 0
67 0
68 0
69 0

@<SCITEGIC>ATOM_PROPERTY
pdb_occupancy
SciTegic.value.DoubleValue
1 1
2 1
3 1
4 1
5 1
6 1
7 1
8 1
9 1
10 1
11 1
12 1
13 1
14 1
15 1
16 1
17 1
18 1
19 1
20 1
21 1
22 1
23 1
24 1
25 1
26 1
27 1
28 1
29 1
30 1
31 1
32 1
33 1
34 1
35 1
36 1
37 1
38 1
39 1
40 1
41 1
42 1
43 1
44 1
45 1
46 1
47 1
48 1
49 1
50 1
51 1
52 1
53 1
54 1
55 1
56 1
57 1
58 1
59 1
60 1
61 1
62 1
63 1
64 1
65 1
66 1
67 1
68 1
69 1
