# Supplementary material for: Discovery of Novel DPP-IV Inhibitors as Potential Candidates for the Treatment of Type 2 Diabetes Mellitus Predicted by 3D QSAR Pharmacophore Models, Molecular Docking and De Novo Evolution
Source: Molecules. 2019 Aug 7;24(16):2870. doi: 10.3390/molecules24162870 (PMC6720998; doi:10.3390/molecules24162870)
Supplement: Supplementary file 1 [file molecules-24-02870-s001.zip › Supplementary materials/Docking_after_denovoevolution/dpp4_46_evo.mol2]

#	Created by:	Discovery Studio
#	Creation time:	2019-08-05T17:25:01Z

@<TRIPOS>MOLECULE
Evo_3
   67    69     0 0 0
SMALL
USER_CHARGES


@<TRIPOS>ATOM
      1 O1           48.754400   30.609900   15.656500 O.3      1 SUBUNIT    0.0000
      2 C2           48.929800   31.342300   16.810900 C.2      1 SUBUNIT    0.0000
      3 C3           50.049900   32.146000   16.934700 C.2      1 SUBUNIT    0.0000
      4 C4           50.256900   32.903200   18.079300 C.2      1 SUBUNIT    0.0000
      5 C5           49.319900   32.835500   19.111100 C.2      1 SUBUNIT    0.0000
      6 C6           48.188300   32.031400   18.992500 C.2      1 SUBUNIT    0.0000
      7 C7           47.998900   31.284400   17.836000 C.2      1 SUBUNIT    0.0000
      8 C8           47.148900   32.013500   20.080500 C.3      1 SUBUNIT    0.0000
      9 C9           45.931900   32.875100   19.711500 C.3      1 SUBUNIT    0.0000
     10 C10          46.332900   34.342000   19.584400 C.2      1 SUBUNIT    0.0000
     11 C11          46.631300   34.902700   18.193200 C.3      1 SUBUNIT    0.0000
     12 C12          45.496300   35.845900   17.769200 C.3      1 SUBUNIT    0.0000
     13 C13          45.689100   36.385500   16.341900 C.3      1 SUBUNIT    0.0000
     14 C14          45.890000   35.312900   15.250200 C.3      1 SUBUNIT    0.0000
     15 C15          44.898800   34.174700   15.318500 C.2      1 SUBUNIT    0.0000
     16 C16          45.325000   32.852100   15.221900 C.2      1 SUBUNIT    0.0000
     17 C17          44.421700   31.805100   15.370200 C.2      1 SUBUNIT    0.0000
     18 C18          43.078500   32.071400   15.598500 C.2      1 SUBUNIT    0.0000
     19 C19          42.634000   33.384000   15.642800 C.2      1 SUBUNIT    0.0000
     20 C20          43.547000   34.424500   15.522200 C.2      1 SUBUNIT    0.0000
     21 C21          40.467200   34.030900   14.886500 C.3      1 SUBUNIT    0.0000
     22 O22          41.309500   33.638600   15.960100 O.3      1 SUBUNIT    0.0000
     23 O23          42.187200   31.038000   15.811400 O.3      1 SUBUNIT    0.0000
     24 O24          45.451400   36.960100   18.641300 O.3      1 SUBUNIT    0.0000
     25 O25          46.423700   35.028400   20.550800 O.2      1 SUBUNIT    0.0000
     26 C26          51.604900   34.479400   19.254100 C.3      1 SUBUNIT    0.0000
     27 O27          51.409400   33.689300   18.096400 O.3      1 SUBUNIT    0.0000
     28 O28          50.965600   32.193700   15.903700 O.3      1 SUBUNIT    0.0000
     29 H29          49.501500   30.773600   15.093200 H        1 SUBUNIT    0.0000
     30 H30          49.440900   33.417300   20.012400 H        1 SUBUNIT    0.0000
     31 H31          47.118900   30.667900   17.725300 H        1 SUBUNIT    0.0000
     32 H32          46.838500   30.983400   20.249100 H        1 SUBUNIT    0.0000
     33 H33          47.588700   32.356000   21.019000 H        1 SUBUNIT    0.0000
     34 H34          45.183800   32.830300   20.497800 H        1 SUBUNIT    0.0000
     35 H35          45.462600   32.536200   18.786900 H        1 SUBUNIT    0.0000
     36 H36          47.582000   35.435300   18.227500 H        1 SUBUNIT    0.0000
     37 H37          46.746000   34.073200   17.497700 H        1 SUBUNIT    0.0000
     38 H38          44.535200   35.323300   17.821000 H        1 SUBUNIT    0.0000
     39 H39          44.835600   37.014600   16.084200 H        1 SUBUNIT    0.0000
     40 H40          46.553800   37.048200   16.335100 H        1 SUBUNIT    0.0000
     41 H41          45.826400   35.783200   14.269400 H        1 SUBUNIT    0.0000
     42 H42          46.900800   34.910700   15.326100 H        1 SUBUNIT    0.0000
     43 H43          46.370300   32.629200   15.060700 H        1 SUBUNIT    0.0000
     44 H44          44.768000   30.782500   15.323900 H        1 SUBUNIT    0.0000
     45 H45          43.204100   35.441200   15.627500 H        1 SUBUNIT    0.0000
     46 H46          40.395700   33.213900   14.170800 H        1 SUBUNIT    0.0000
     47 H47          41.303900   31.381200   15.755200 H        1 SUBUNIT    0.0000
     48 H48          45.311500   36.659900   19.539000 H        1 SUBUNIT    0.0000
     49 H49          51.696300   33.855600   20.144800 H        1 SUBUNIT    0.0000
     50 H50          50.790000   35.193500   19.384700 H        1 SUBUNIT    0.0000
     51 H51          52.530100   35.047700   19.153300 H        1 SUBUNIT    0.0000
     52 H52          51.665100   32.784300   16.152300 H        1 SUBUNIT    0.0000
     53 C53          39.100000   34.269200   15.554600 C.3      1 SUBUNIT    0.0000
     54 C54          40.961700   35.289300   14.148200 C.3      1 SUBUNIT    0.0000
     55 C55          38.059000   35.093100   14.761800 C.3      1 SUBUNIT    0.0000
     56 C56          39.900900   35.823200   13.191600 C.3      1 SUBUNIT    0.0000
     57 C57          38.669300   36.259400   13.974700 C.3      1 SUBUNIT    0.0000
     58 H58          37.468300   34.477000   14.092800 H        1 SUBUNIT    0.0000
     59 H59          37.313000   35.470400   15.454800 H        1 SUBUNIT    0.0000
     60 H60          39.312800   34.768300   16.492000 H        1 SUBUNIT    0.0000
     61 H61          38.666800   33.319700   15.855400 H        1 SUBUNIT    0.0000
     62 H62          41.213500   36.071000   14.865700 H        1 SUBUNIT    0.0000
     63 H63          41.859900   35.071200   13.571100 H        1 SUBUNIT    0.0000
     64 H64          39.636700   35.048200   12.478100 H        1 SUBUNIT    0.0000
     65 H65          40.300400   36.667500   12.628300 H        1 SUBUNIT    0.0000
     66 H66          38.980200   37.047200   14.654300 H        1 SUBUNIT    0.0000
     67 H67          37.923900   36.695400   13.308700 H        1 SUBUNIT    0.0000
@<TRIPOS>BOND
     1    1    2 1
     2    1   29 1
     3    2    3 2
     4    2    7 1
     5    3    4 1
     6    3   28 1
     7    4    5 2
     8    4   27 1
     9    5    6 1
    10    5   30 1
    11    6    7 2
    12    6    8 1
    13    7   31 1
    14    8    9 1
    15    8   32 1
    16    8   33 1
    17    9   10 1
    18    9   34 1
    19    9   35 1
    20   10   11 1
    21   10   25 2
    22   11   12 1
    23   11   36 1
    24   11   37 1
    25   12   13 1
    26   12   24 1
    27   12   38 1
    28   13   14 1
    29   13   39 1
    30   13   40 1
    31   14   15 1
    32   14   41 1
    33   14   42 1
    34   15   16 2
    35   15   20 1
    36   16   17 1
    37   16   43 1
    38   17   18 2
    39   17   44 1
    40   18   19 1
    41   18   23 1
    42   19   20 2
    43   19   22 1
    44   20   45 1
    45   21   22 1
    46   21   46 1
    47   21   53 1
    48   21   54 1
    49   23   47 1
    50   24   48 1
    51   26   27 1
    52   26   49 1
    53   26   50 1
    54   26   51 1
    55   28   52 1
    56   53   55 1
    57   53   60 1
    58   53   61 1
    59   54   56 1
    60   54   62 1
    61   54   63 1
    62   55   57 1
    63   55   58 1
    64   55   59 1
    65   56   57 1
    66   56   64 1
    67   56   65 1
    68   57   66 1
    69   57   67 1
@<SCITEGIC>MOL_PROPERTY
TopHits
SciTegic.value.IntegerValue
1

@<SCITEGIC>MOL_PROPERTY
-CDOCKER_ENERGY
SciTegic.value.DoubleValue
25.172972

@<SCITEGIC>MOL_PROPERTY
-CDOCKER_INTERACTION_ENERGY
SciTegic.value.DoubleValue
39.026489

@<SCITEGIC>MOL_PROPERTY
POSE_NUMBER
SciTegic.value.IntegerValue
1

@<SCITEGIC>MOL_PROPERTY
FRAGMENTS
SciTegic.value.StringValue
C36

@<SCITEGIC>MOL_PROPERTY
MW
SciTegic.value.DoubleValue
458.549988

@<SCITEGIC>MOL_PROPERTY
GENERATION
SciTegic.value.IntegerValue
1

@<SCITEGIC>MOL_PROPERTY
FAMILY
SciTegic.value.IntegerValue
1

@<SCITEGIC>MOL_PROPERTY
LUDI3
SciTegic.value.IntegerValue
485

@<SCITEGIC>ATOM_PROPERTY
Formal Charge
SciTegic.value.StringValue
1 0
2 0
3 0
4 0
5 0
6 0
7 0
8 0
9 0
10 0
11 0
12 0
13 0
14 0
15 0
16 0
17 0
18 0
19 0
20 0
21 0
22 0
23 0
24 0
25 0
26 0
27 0
28 0
29 0
30 0
31 0
32 0
33 0
34 0
35 0
36 0
37 0
38 0
39 0
40 0
41 0
42 0
43 0
44 0
45 0
46 0
47 0
48 0
49 0
50 0
51 0
52 0
53 0
54 0
55 0
56 0
57 0
58 0
59 0
60 0
61 0
62 0
63 0
64 0
65 0
66 0
67 0

@<SCITEGIC>ATOM_PROPERTY
pdb_tempFactor
SciTegic.value.DoubleValue
1 0.00
2 0.00
3 0.00
4 0.00
5 0.00
6 0.00
7 0.00
8 0.00
9 0.00
10 0.00
11 0.00
12 0.00
13 0.00
14 0.00
15 0.00
16 0.00
17 0.00
18 0.00
19 0.00
20 0.00
21 0.00
22 0.00
23 0.00
24 0.00
25 0.00
26 0.00
27 0.00
28 0.00
29 0.00
30 0.00
31 0.00
32 0.00
33 0.00
34 0.00
35 0.00
36 0.00
37 0.00
38 0.00
39 0.00
40 0.00
41 0.00
42 0.00
43 0.00
44 0.00
45 0.00
46 0.00
47 0.00
48 0.00
49 0.00
50 0.00
51 0.00
52 0.00
53 0.00
54 0.00
55 0.00
56 0.00
57 0.00
58 0.00
59 0.00
60 0.00
61 0.00
62 0.00
63 0.00
64 0.00
65 0.00
66 0.00
67 0.00

@<SCITEGIC>ATOM_PROPERTY
pdb_occupancy
SciTegic.value.DoubleValue
1 1.00
2 1.00
3 1.00
4 1.00
5 1.00
6 1.00
7 1.00
8 1.00
9 1.00
10 1.00
11 1.00
12 1.00
13 1.00
14 1.00
15 1.00
16 1.00
17 1.00
18 1.00
19 1.00
20 1.00
21 1.00
22 1.00
23 1.00
24 1.00
25 1.00
26 1.00
27 1.00
28 1.00
29 1.00
30 1.00
31 1.00
32 1.00
33 1.00
34 1.00
35 1.00
36 1.00
37 1.00
38 1.00
39 1.00
40 1.00
41 1.00
42 1.00
43 1.00
44 1.00
45 1.00
46 1.00
47 1.00
48 1.00
49 1.00
50 1.00
51 1.00
52 1.00
53 1.00
54 1.00
55 1.00
56 1.00
57 1.00
58 1.00
59 1.00
60 1.00
61 1.00
62 1.00
63 1.00
64 1.00
65 1.00
66 1.00
67 1.00

@<TRIPOS>MOLECULE
Evo_4
73  75  1  0  0
SMALL
FORMAL_CHARGES
@<TRIPOS>ATOM
    1 O1        45.4506    39.5225    17.8926 O.3        1 SUBUNIT  0
    2 C2        46.1813    38.3481    17.8734 C.2        1 SUBUNIT  0
    3 C3        47.3781    38.2871    18.5706 C.2        1 SUBUNIT  0
    4 C4        48.1591    37.1413    18.5359 C.2        1 SUBUNIT  0
    5 C5        47.7043    36.0329    17.8181 C.2        1 SUBUNIT  0
    6 C6        46.4969    36.0731    17.1245 C.2        1 SUBUNIT  0
    7 C7        45.7415    37.2435    17.1517 C.2        1 SUBUNIT  0
    8 C8        46.0082    34.8462    16.3920 C.3        1 SUBUNIT  0
    9 C9        46.9133    34.4524    15.2095 C.3        1 SUBUNIT  0
   10 C10       46.4537    33.1139    14.6051 C.2        1 SUBUNIT  0
   11 C11       47.1682    31.8220    15.0544 C.3        1 SUBUNIT  0
   12 C12       47.9781    31.1461    13.9174 C.3        1 SUBUNIT  0
   13 C13       47.1205    30.7090    12.7135 C.3        1 SUBUNIT  0
   14 C14       46.1576    29.5462    13.0061 C.3        1 SUBUNIT  0
   15 C15       44.9812    29.5494    12.0636 C.2        1 SUBUNIT  0
   16 C16       44.9778    28.7852    10.9009 C.2        1 SUBUNIT  0
   17 C17       43.8770    28.8035    10.0505 C.2        1 SUBUNIT  0
   18 C18       42.7791    29.6001    10.3476 C.2        1 SUBUNIT  0
   19 C19       42.7803    30.3895    11.4892 C.2        1 SUBUNIT  0
   20 C20       43.8776    30.3463    12.3479 C.2        1 SUBUNIT  0
   21 C21       41.9774    32.4833    12.2295 C.3        1 SUBUNIT  0
   22 O22       41.6701    31.2022    11.7080 O.3        1 SUBUNIT  0
   23 O23       41.6945    29.6365     9.4950 O.3        1 SUBUNIT  0
   24 O24       48.6542    29.9859    14.3734 O.3        1 SUBUNIT  0
   25 O25       45.5409    33.0767    13.8381 O.2        1 SUBUNIT  0
   26 C26       50.2559    36.1160    19.0173 C.3        1 SUBUNIT  0
   27 O27       49.3614    37.1878    19.2412 O.3        1 SUBUNIT  0
   28 O28       47.8061    39.3880    19.2839 O.3        1 SUBUNIT  0
   29 H29       44.5813    39.3314    18.2264 H          1 SUBUNIT  0
   30 H30       48.2745    35.1178    17.7955 H          1 SUBUNIT  0
   31 H31       44.8072    37.2915    16.6108 H          1 SUBUNIT  0
   32 H32       45.9538    34.0275    17.1112 H          1 SUBUNIT  0
   33 H33       44.9881    35.0116    16.0410 H          1 SUBUNIT  0
   34 H34       47.9540    34.3617    15.5187 H          1 SUBUNIT  0
   35 H35       46.8722    35.2176    14.4346 H          1 SUBUNIT  0
   36 H36       47.8174    32.0765    15.8928 H          1 SUBUNIT  0
   37 H37       46.4160    31.1393    15.4464 H          1 SUBUNIT  0
   38 H38       48.7176    31.8606    13.5400 H          1 SUBUNIT  0
   39 H39       46.5608    31.5635    12.3496 H          1 SUBUNIT  0
   40 H40       47.7708    30.4240    11.8860 H          1 SUBUNIT  0
   41 H41       46.6858    28.5942    12.9458 H          1 SUBUNIT  0
   42 H42       45.7711    29.6132    14.0222 H          1 SUBUNIT  0
   43 H43       45.8336    28.1736    10.6541 H          1 SUBUNIT  0
   44 H44       43.8759    28.2049     9.1524 H          1 SUBUNIT  0
   45 H45       43.8942    30.9466    13.2438 H          1 SUBUNIT  0
   46 H46       43.0054    32.7519    12.0187 H          1 SUBUNIT  0
   47 H47       41.3748    33.2169    11.6940 H          1 SUBUNIT  0
   48 H48       41.0408    30.2302     9.8502 H          1 SUBUNIT  0
   49 H49       49.2376    30.1965    15.0951 H          1 SUBUNIT  0
   50 H50       49.8476    35.1753    19.3888 H          1 SUBUNIT  0
   51 H51       51.1856    36.3037    19.5550 H          1 SUBUNIT  0
   52 H52       50.4960    36.0247    17.9568 H          1 SUBUNIT  0
   53 H53       47.0633    39.9570    19.4477 H          1 SUBUNIT  0
   54 C54       41.6878    32.5845    13.7342 C.3        1 SUBUNIT  0
   55 C55       40.2251    34.4238    15.8405 C.3        1 SUBUNIT  0
   56 C56       39.9578    35.6741    14.9883 C.3        1 SUBUNIT  0
   57 C57       42.2435    33.8664    14.3904 C.3        1 SUBUNIT  0
   58 C58       41.7123    34.0407    15.8225 C.3        1 SUBUNIT  0
   59 H59       40.6158    32.5202    13.8853 H          1 SUBUNIT  0
   60 H60       42.0982    31.7204    14.2558 H          1 SUBUNIT  0
   61 H61       43.3210    33.7436    14.4651 H          1 SUBUNIT  0
   62 H62       42.2828    34.8240    16.3224 H          1 SUBUNIT  0
   63 H63       41.8739    33.1314    16.4010 H          1 SUBUNIT  0
   64 H64       39.6153    33.5953    15.4817 H          1 SUBUNIT  0
   65 H65       39.9108    34.5978    16.8687 H          1 SUBUNIT  0
   66 H66       38.8873    35.8743    14.9503 H          1 SUBUNIT  0
   67 H67       40.4228    36.5406    15.4609 H          1 SUBUNIT  0
   68 C68       41.9870    35.1547    13.5835 C.3        1 SUBUNIT  0
   69 C69       40.5020    35.5270    13.5636 C.3        1 SUBUNIT  0
   70 H70       42.5491    35.9740    14.0342 H          1 SUBUNIT  0
   71 H71       42.3641    35.0728    12.5653 H          1 SUBUNIT  0
   72 H72       40.3651    36.4615    13.0189 H          1 SUBUNIT  0
   73 H73       39.9389    34.7694    13.0213 H          1 SUBUNIT  0
@<TRIPOS>BOND
    1     1     2 1
    2     1    29 1
    3     2     3 2
    4     2     7 1
    5     3     4 1
    6     3    28 1
    7     4     5 2
    8     4    27 1
    9     5     6 1
   10     5    30 1
   11     6     7 2
   12     6     8 1
   13     7    31 1
   14     8     9 1
   15     8    32 1
   16     8    33 1
   17     9    10 1
   18     9    34 1
   19     9    35 1
   20    10    11 1
   21    10    25 2
   22    11    12 1
   23    11    36 1
   24    11    37 1
   25    12    13 1
   26    12    24 1
   27    12    38 1
   28    13    14 1
   29    13    39 1
   30    13    40 1
   31    14    15 1
   32    14    41 1
   33    14    42 1
   34    15    16 2
   35    15    20 1
   36    16    17 1
   37    16    43 1
   38    17    18 2
   39    17    44 1
   40    18    19 1
   41    18    23 1
   42    19    20 2
   43    19    22 1
   44    20    45 1
   45    21    22 1
   46    21    46 1
   47    21    47 1
   48    21    54 1
   49    23    48 1
   50    24    49 1
   51    26    27 1
   52    26    50 1
   53    26    51 1
   54    26    52 1
   55    28    53 1
   56    54    57 1
   57    54    59 1
   58    54    60 1
   59    55    56 1
   60    55    58 1
   61    55    64 1
   62    55    65 1
   63    56    66 1
   64    56    67 1
   65    56    69 1
   66    57    58 1
   67    57    61 1
   68    57    68 1
   69    58    62 1
   70    58    63 1
   71    68    69 1
   72    68    70 1
   73    68    71 1
   74    69    72 1
   75    69    73 1
@<TRIPOS>SUBSTRUCTURE
1   ****   1
@<SCITEGIC>MOL_PROPERTY
TopHits
SciTegic.value.StringValue
4

@<SCITEGIC>MOL_PROPERTY
-CDOCKER_ENERGY
SciTegic.value.StringValue
35.7744291

@<SCITEGIC>MOL_PROPERTY
-CDOCKER_INTERACTION_ENERGY
SciTegic.value.StringValue
54.3643878

@<SCITEGIC>MOL_PROPERTY
POSE_NUMBER
SciTegic.value.StringValue
1

@<SCITEGIC>MOL_PROPERTY
FRAGMENTS
SciTegic.value.StringValue
T10 C23

@<SCITEGIC>MOL_PROPERTY
MW
SciTegic.value.StringValue
486.6

@<SCITEGIC>MOL_PROPERTY
GENERATION
SciTegic.value.StringValue
2

@<SCITEGIC>MOL_PROPERTY
FAMILY
SciTegic.value.StringValue
3

@<SCITEGIC>MOL_PROPERTY
LUDI3
SciTegic.value.StringValue
482

@<SCITEGIC>ATOM_PROPERTY
Formal Charge
SciTegic.value.StringValue
1 0
2 0
3 0
4 0
5 0
6 0
7 0
8 0
9 0
10 0
11 0
12 0
13 0
14 0
15 0
16 0
17 0
18 0
19 0
20 0
21 0
22 0
23 0
24 0
25 0
26 0
27 0
28 0
29 0
30 0
31 0
32 0
33 0
34 0
35 0
36 0
37 0
38 0
39 0
40 0
41 0
42 0
43 0
44 0
45 0
46 0
47 0
48 0
49 0
50 0
51 0
52 0
53 0
54 0
55 0
56 0
57 0
58 0
59 0
60 0
61 0
62 0
63 0
64 0
65 0
66 0
67 0
68 0
69 0
70 0
71 0
72 0
73 0

@<SCITEGIC>ATOM_PROPERTY
pdb_tempFactor
SciTegic.value.DoubleValue
1 0
2 0
3 0
4 0
5 0
6 0
7 0
8 0
9 0
10 0
11 0
12 0
13 0
14 0
15 0
16 0
17 0
18 0
19 0
20 0
21 0
22 0
23 0
24 0
25 0
26 0
27 0
28 0
29 0
30 0
31 0
32 0
33 0
34 0
35 0
36 0
37 0
38 0
39 0
40 0
41 0
42 0
43 0
44 0
45 0
46 0
47 0
48 0
49 0
50 0
51 0
52 0
53 0
54 0
55 0
56 0
57 0
58 0
59 0
60 0
61 0
62 0
63 0
64 0
65 0
66 0
67 0
68 0
69 0
70 0
71 0
72 0
73 0

@<SCITEGIC>ATOM_PROPERTY
pdb_occupancy
SciTegic.value.DoubleValue
1 1
2 1
3 1
4 1
5 1
6 1
7 1
8 1
9 1
10 1
11 1
12 1
13 1
14 1
15 1
16 1
17 1
18 1
19 1
20 1
21 1
22 1
23 1
24 1
25 1
26 1
27 1
28 1
29 1
30 1
31 1
32 1
33 1
34 1
35 1
36 1
37 1
38 1
39 1
40 1
41 1
42 1
43 1
44 1
45 1
46 1
47 1
48 1
49 1
50 1
51 1
52 1
53 1
54 1
55 1
56 1
57 1
58 1
59 1
60 1
61 1
62 1
63 1
64 1
65 1
66 1
67 1
68 1
69 1
70 1
71 1
72 1
73 1

@<TRIPOS>MOLECULE
Evo_4
73  75  1  0  0
SMALL
FORMAL_CHARGES
@<TRIPOS>ATOM
    1 O1        45.5876    39.5823    18.4178 O.3        1 SUBUNIT  0
    2 C2        46.4632    38.5079    18.5062 C.2        1 SUBUNIT  0
    3 C3        47.7613    38.7466    18.9386 C.2        1 SUBUNIT  0
    4 C4        48.7182    37.7449    18.8791 C.2        1 SUBUNIT  0
    5 C5        48.3543    36.4684    18.4689 C.2        1 SUBUNIT  0
    6 C6        47.0416    36.1930    18.0872 C.2        1 SUBUNIT  0
    7 C7        46.1010    37.2223    18.1031 C.2        1 SUBUNIT  0
    8 C8        46.6605    34.8271    17.5692 C.3        1 SUBUNIT  0
    9 C9        45.7770    34.0372    18.5502 C.3        1 SUBUNIT  0
   10 C10       45.3821    32.6838    17.9328 C.2        1 SUBUNIT  0
   11 C11       46.3632    31.5098    18.0974 C.3        1 SUBUNIT  0
   12 C12       46.4534    30.6217    16.8388 C.3        1 SUBUNIT  0
   13 C13       46.9086    31.4311    15.6012 C.3        1 SUBUNIT  0
   14 C14       47.0938    30.6102    14.3090 C.3        1 SUBUNIT  0
   15 C15       45.8834    30.4634    13.4076 C.2        1 SUBUNIT  0
   16 C16       46.0616    29.8475    12.1724 C.2        1 SUBUNIT  0
   17 C17       45.0106    29.7234    11.2769 C.2        1 SUBUNIT  0
   18 C18       43.7602    30.2191    11.6061 C.2        1 SUBUNIT  0
   19 C19       43.5467    30.8289    12.8328 C.2        1 SUBUNIT  0
   20 C20       44.6115    30.9452    13.7326 C.2        1 SUBUNIT  0
   21 C21       41.9039    31.7528    14.3358 C.3        1 SUBUNIT  0
   22 O22       42.2425    31.2800    13.0455 O.3        1 SUBUNIT  0
   23 O23       42.7134    30.1116    10.7134 O.3        1 SUBUNIT  0
   24 O24       45.2190    29.9472    16.6474 O.3        1 SUBUNIT  0
   25 O25       44.3839    32.5658    17.2917 O.2        1 SUBUNIT  0
   26 C26       50.4105    37.8787    20.4623 C.3        1 SUBUNIT  0
   27 O27       50.0477    38.0702    19.1128 O.3        1 SUBUNIT  0
   28 O28       48.1221    40.0140    19.3471 O.3        1 SUBUNIT  0
   29 H29       44.6884    39.2893    18.3244 H          1 SUBUNIT  0
   30 H30       49.1116    35.7007    18.4183 H          1 SUBUNIT  0
   31 H31       45.0975    36.9948    17.7719 H          1 SUBUNIT  0
   32 H32       46.1355    34.9608    16.6216 H          1 SUBUNIT  0
   33 H33       47.5662    34.2635    17.3380 H          1 SUBUNIT  0
   34 H34       44.8647    34.5897    18.7757 H          1 SUBUNIT  0
   35 H35       46.2963    33.8633    19.4922 H          1 SUBUNIT  0
   36 H36       47.3472    31.9128    18.3363 H          1 SUBUNIT  0
   37 H37       46.0486    30.9205    18.9575 H          1 SUBUNIT  0
   38 H38       47.2233    29.8723    17.0573 H          1 SUBUNIT  0
   39 H39       46.2673    32.2931    15.4220 H          1 SUBUNIT  0
   40 H40       47.8783    31.8640    15.8513 H          1 SUBUNIT  0
   41 H41       47.8634    31.1009    13.7119 H          1 SUBUNIT  0
   42 H42       47.4971    29.6234    14.5376 H          1 SUBUNIT  0
   43 H43       47.0350    29.4687    11.8964 H          1 SUBUNIT  0
   44 H44       45.1654    29.2519    10.3179 H          1 SUBUNIT  0
   45 H45       44.4498    31.4235    14.6843 H          1 SUBUNIT  0
   46 H46       40.8206    31.6955    14.4321 H          1 SUBUNIT  0
   47 H47       42.3009    31.0992    15.1134 H          1 SUBUNIT  0
   48 H48       41.9425    30.5127    11.0980 H          1 SUBUNIT  0
   49 H49       45.2810    29.3526    15.9070 H          1 SUBUNIT  0
   50 H50       51.3853    38.3291    20.6418 H          1 SUBUNIT  0
   51 H51       50.5005    36.8165    20.6805 H          1 SUBUNIT  0
   52 H52       49.6907    38.3394    21.1415 H          1 SUBUNIT  0
   53 H53       47.3295    40.5018    19.5364 H          1 SUBUNIT  0
   54 C54       42.3337    33.2130    14.5263 C.3        1 SUBUNIT  0
   55 C55       40.0893    35.3976    14.9994 C.3        1 SUBUNIT  0
   56 C56       40.9884    36.5849    15.3730 C.3        1 SUBUNIT  0
   57 C57       41.8715    33.7977    15.8734 C.3        1 SUBUNIT  0
   58 C58       40.3787    34.1781    15.8870 C.3        1 SUBUNIT  0
   59 H59       43.4168    33.2862    14.4711 H          1 SUBUNIT  0
   60 H60       41.9658    33.8120    13.6944 H          1 SUBUNIT  0
   61 H61       42.0275    33.0341    16.6322 H          1 SUBUNIT  0
   62 H62       40.0838    34.4134    16.9114 H          1 SUBUNIT  0
   63 H63       39.7580    33.3349    15.5835 H          1 SUBUNIT  0
   64 H64       40.2371    35.1433    13.9507 H          1 SUBUNIT  0
   65 H65       39.0408    35.6810    15.0916 H          1 SUBUNIT  0
   66 H66       40.7898    37.4121    14.6956 H          1 SUBUNIT  0
   67 H67       40.7484    36.9451    16.3720 H          1 SUBUNIT  0
   68 C68       42.7267    35.0078    16.2768 C.3        1 SUBUNIT  0
   69 C69       42.4713    36.1989    15.3537 C.3        1 SUBUNIT  0
   70 H70       42.4970    35.2898    17.3061 H          1 SUBUNIT  0
   71 H71       43.7858    34.7537    16.2600 H          1 SUBUNIT  0
   72 H72       43.0835    37.0325    15.6927 H          1 SUBUNIT  0
   73 H73       42.7844    35.9666    14.3349 H          1 SUBUNIT  0
@<TRIPOS>BOND
    1     1     2 1
    2     1    29 1
    3     2     3 2
    4     2     7 1
    5     3     4 1
    6     3    28 1
    7     4     5 2
    8     4    27 1
    9     5     6 1
   10     5    30 1
   11     6     7 2
   12     6     8 1
   13     7    31 1
   14     8     9 1
   15     8    32 1
   16     8    33 1
   17     9    10 1
   18     9    34 1
   19     9    35 1
   20    10    11 1
   21    10    25 2
   22    11    12 1
   23    11    36 1
   24    11    37 1
   25    12    13 1
   26    12    24 1
   27    12    38 1
   28    13    14 1
   29    13    39 1
   30    13    40 1
   31    14    15 1
   32    14    41 1
   33    14    42 1
   34    15    16 2
   35    15    20 1
   36    16    17 1
   37    16    43 1
   38    17    18 2
   39    17    44 1
   40    18    19 1
   41    18    23 1
   42    19    20 2
   43    19    22 1
   44    20    45 1
   45    21    22 1
   46    21    46 1
   47    21    47 1
   48    21    54 1
   49    23    48 1
   50    24    49 1
   51    26    27 1
   52    26    50 1
   53    26    51 1
   54    26    52 1
   55    28    53 1
   56    54    57 1
   57    54    59 1
   58    54    60 1
   59    55    56 1
   60    55    58 1
   61    55    64 1
   62    55    65 1
   63    56    66 1
   64    56    67 1
   65    56    69 1
   66    57    58 1
   67    57    61 1
   68    57    68 1
   69    58    62 1
   70    58    63 1
   71    68    69 1
   72    68    70 1
   73    68    71 1
   74    69    72 1
   75    69    73 1
@<TRIPOS>SUBSTRUCTURE
1   ****   1
@<SCITEGIC>MOL_PROPERTY
TopHits
SciTegic.value.StringValue
4

@<SCITEGIC>MOL_PROPERTY
-CDOCKER_ENERGY
SciTegic.value.StringValue
32.6009317

@<SCITEGIC>MOL_PROPERTY
-CDOCKER_INTERACTION_ENERGY
SciTegic.value.StringValue
52.4202275

@<SCITEGIC>MOL_PROPERTY
POSE_NUMBER
SciTegic.value.StringValue
2

@<SCITEGIC>MOL_PROPERTY
FRAGMENTS
SciTegic.value.StringValue
T10 C23

@<SCITEGIC>MOL_PROPERTY
MW
SciTegic.value.StringValue
486.6

@<SCITEGIC>MOL_PROPERTY
GENERATION
SciTegic.value.StringValue
2

@<SCITEGIC>MOL_PROPERTY
FAMILY
SciTegic.value.StringValue
3

@<SCITEGIC>MOL_PROPERTY
LUDI3
SciTegic.value.StringValue
482

@<SCITEGIC>ATOM_PROPERTY
Formal Charge
SciTegic.value.StringValue
1 0
2 0
3 0
4 0
5 0
6 0
7 0
8 0
9 0
10 0
11 0
12 0
13 0
14 0
15 0
16 0
17 0
18 0
19 0
20 0
21 0
22 0
23 0
24 0
25 0
26 0
27 0
28 0
29 0
30 0
31 0
32 0
33 0
34 0
35 0
36 0
37 0
38 0
39 0
40 0
41 0
42 0
43 0
44 0
45 0
46 0
47 0
48 0
49 0
50 0
51 0
52 0
53 0
54 0
55 0
56 0
57 0
58 0
59 0
60 0
61 0
62 0
63 0
64 0
65 0
66 0
67 0
68 0
69 0
70 0
71 0
72 0
73 0

@<SCITEGIC>ATOM_PROPERTY
pdb_tempFactor
SciTegic.value.DoubleValue
1 0
2 0
3 0
4 0
5 0
6 0
7 0
8 0
9 0
10 0
11 0
12 0
13 0
14 0
15 0
16 0
17 0
18 0
19 0
20 0
21 0
22 0
23 0
24 0
25 0
26 0
27 0
28 0
29 0
30 0
31 0
32 0
33 0
34 0
35 0
36 0
37 0
38 0
39 0
40 0
41 0
42 0
43 0
44 0
45 0
46 0
47 0
48 0
49 0
50 0
51 0
52 0
53 0
54 0
55 0
56 0
57 0
58 0
59 0
60 0
61 0
62 0
63 0
64 0
65 0
66 0
67 0
68 0
69 0
70 0
71 0
72 0
73 0

@<SCITEGIC>ATOM_PROPERTY
pdb_occupancy
SciTegic.value.DoubleValue
1 1
2 1
3 1
4 1
5 1
6 1
7 1
8 1
9 1
10 1
11 1
12 1
13 1
14 1
15 1
16 1
17 1
18 1
19 1
20 1
21 1
22 1
23 1
24 1
25 1
26 1
27 1
28 1
29 1
30 1
31 1
32 1
33 1
34 1
35 1
36 1
37 1
38 1
39 1
40 1
41 1
42 1
43 1
44 1
45 1
46 1
47 1
48 1
49 1
50 1
51 1
52 1
53 1
54 1
55 1
56 1
57 1
58 1
59 1
60 1
61 1
62 1
63 1
64 1
65 1
66 1
67 1
68 1
69 1
70 1
71 1
72 1
73 1

@<TRIPOS>MOLECULE
Evo_4
73  75  1  0  0
SMALL
FORMAL_CHARGES
@<TRIPOS>ATOM
    1 O1        46.9087    33.7400    13.1512 O.3        1 SUBUNIT  0
    2 C2        46.3978    33.3399    14.3670 C.2        1 SUBUNIT  0
    3 C3        46.0339    34.2981    15.2976 C.2        1 SUBUNIT  0
    4 C4        45.4716    33.9258    16.5101 C.2        1 SUBUNIT  0
    5 C5        45.2879    32.5667    16.7829 C.2        1 SUBUNIT  0
    6 C6        45.6580    31.5968    15.8535 C.2        1 SUBUNIT  0
    7 C7        46.2126    31.9950    14.6416 C.2        1 SUBUNIT  0
    8 C8        45.4313    30.1350    16.1310 C.3        1 SUBUNIT  0
    9 C9        44.0976    29.6697    15.5307 C.3        1 SUBUNIT  0
   10 C10       43.8834    28.1630    15.7035 C.2        1 SUBUNIT  0
   11 C11       43.6551    27.3072    14.4428 C.3        1 SUBUNIT  0
   12 C12       44.9639    26.6611    13.9353 C.3        1 SUBUNIT  0
   13 C13       45.9583    27.6493    13.2788 C.3        1 SUBUNIT  0
   14 C14       45.9285    27.7478    11.7402 C.3        1 SUBUNIT  0
   15 C15       44.6331    28.2725    11.1736 C.2        1 SUBUNIT  0
   16 C16       43.9277    27.5396    10.2244 C.2        1 SUBUNIT  0
   17 C17       42.7720    28.0550     9.6576 C.2        1 SUBUNIT  0
   18 C18       42.3071    29.3042    10.0379 C.2        1 SUBUNIT  0
   19 C19       42.9754    30.0452    11.0050 C.2        1 SUBUNIT  0
   20 C20       44.1556    29.5268    11.5457 C.2        1 SUBUNIT  0
   21 C21       42.7535    31.7368    12.6569 C.3        1 SUBUNIT  0
   22 O22       42.4325    31.2883    11.3507 O.3        1 SUBUNIT  0
   23 O23       41.1677    29.8018     9.4458 O.3        1 SUBUNIT  0
   24 O24       44.7043    25.5516    13.1004 O.3        1 SUBUNIT  0
   25 O25       43.8515    27.6802    16.7933 O.2        1 SUBUNIT  0
   26 C26       44.3811    34.6056    18.5153 C.3        1 SUBUNIT  0
   27 O27       45.1094    34.9707    17.3595 O.3        1 SUBUNIT  0
   28 O28       46.1912    35.6334    14.9931 O.3        1 SUBUNIT  0
   29 H29       46.9177    34.6908    13.1336 H          1 SUBUNIT  0
   30 H30       44.8474    32.2447    17.7136 H          1 SUBUNIT  0
   31 H31       46.4913    31.2598    13.9021 H          1 SUBUNIT  0
   32 H32       46.2642    29.5665    15.7165 H          1 SUBUNIT  0
   33 H33       45.4503    29.9604    17.2071 H          1 SUBUNIT  0
   34 H34       44.0491    29.9172    14.4726 H          1 SUBUNIT  0
   35 H35       43.2728    30.1732    16.0284 H          1 SUBUNIT  0
   36 H36       42.9448    26.5256    14.7136 H          1 SUBUNIT  0
   37 H37       43.1730    27.9120    13.6753 H          1 SUBUNIT  0
   38 H38       45.4609    26.2383    14.8112 H          1 SUBUNIT  0
   39 H39       45.8535    28.6416    13.7102 H          1 SUBUNIT  0
   40 H40       46.9651    27.3347    13.5552 H          1 SUBUNIT  0
   41 H41       46.7214    28.4225    11.4158 H          1 SUBUNIT  0
   42 H42       46.1729    26.7826    11.2954 H          1 SUBUNIT  0
   43 H43       44.2844    26.5721     9.9033 H          1 SUBUNIT  0
   44 H44       42.2281    27.4871     8.9168 H          1 SUBUNIT  0
   45 H45       44.7368    30.0902    12.2562 H          1 SUBUNIT  0
   46 H46       42.4506    30.9795    13.3794 H          1 SUBUNIT  0
   47 H47       43.8258    31.8967    12.7504 H          1 SUBUNIT  0
   48 H48       40.8792    30.5791     9.9096 H          1 SUBUNIT  0
   49 H49       44.1021    25.8110    12.4148 H          1 SUBUNIT  0
   50 H50       43.4749    34.0647    18.2467 H          1 SUBUNIT  0
   51 H51       44.0791    35.5030    19.0551 H          1 SUBUNIT  0
   52 H52       44.9876    33.9989    19.1890 H          1 SUBUNIT  0
   53 H53       45.8985    36.1489    15.7352 H          1 SUBUNIT  0
   54 C54       42.0500    33.0633    12.9732 C.3        1 SUBUNIT  0
   55 C55       40.3963    33.0279    15.7367 C.3        1 SUBUNIT  0
   56 C56       40.0161    34.5062    15.8331 C.3        1 SUBUNIT  0
   57 C57       42.4460    33.6575    14.3377 C.3        1 SUBUNIT  0
   58 C58       41.9040    32.8532    15.5338 C.3        1 SUBUNIT  0
   59 H59       42.2827    33.7786    12.1863 H          1 SUBUNIT  0
   60 H60       40.9764    32.9313    12.9434 H          1 SUBUNIT  0
   61 H61       43.5281    33.6205    14.3995 H          1 SUBUNIT  0
   62 H62       42.4175    33.1722    16.4399 H          1 SUBUNIT  0
   63 H63       42.1257    31.7986    15.4101 H          1 SUBUNIT  0
   64 H64       39.8625    32.5612    14.9132 H          1 SUBUNIT  0
   65 H65       40.0767    32.5099    16.6406 H          1 SUBUNIT  0
   66 H66       38.9340    34.6022    15.9228 H          1 SUBUNIT  0
   67 H67       40.4464    34.9301    16.7418 H          1 SUBUNIT  0
   68 C68       42.0367    35.1346    14.4566 C.3        1 SUBUNIT  0
   69 C69       40.5185    35.2883    14.6135 C.3        1 SUBUNIT  0
   70 H70       42.5311    35.5759    15.3233 H          1 SUBUNIT  0
   71 H71       42.3855    35.6962    13.5891 H          1 SUBUNIT  0
   72 H72       40.2621    36.3427    14.7194 H          1 SUBUNIT  0
   73 H73       40.0148    34.9341    13.7135 H          1 SUBUNIT  0
@<TRIPOS>BOND
    1     1     2 1
    2     1    29 1
    3     2     3 2
    4     2     7 1
    5     3     4 1
    6     3    28 1
    7     4     5 2
    8     4    27 1
    9     5     6 1
   10     5    30 1
   11     6     7 2
   12     6     8 1
   13     7    31 1
   14     8     9 1
   15     8    32 1
   16     8    33 1
   17     9    10 1
   18     9    34 1
   19     9    35 1
   20    10    11 1
   21    10    25 2
   22    11    12 1
   23    11    36 1
   24    11    37 1
   25    12    13 1
   26    12    24 1
   27    12    38 1
   28    13    14 1
   29    13    39 1
   30    13    40 1
   31    14    15 1
   32    14    41 1
   33    14    42 1
   34    15    16 2
   35    15    20 1
   36    16    17 1
   37    16    43 1
   38    17    18 2
   39    17    44 1
   40    18    19 1
   41    18    23 1
   42    19    20 2
   43    19    22 1
   44    20    45 1
   45    21    22 1
   46    21    46 1
   47    21    47 1
   48    21    54 1
   49    23    48 1
   50    24    49 1
   51    26    27 1
   52    26    50 1
   53    26    51 1
   54    26    52 1
   55    28    53 1
   56    54    57 1
   57    54    59 1
   58    54    60 1
   59    55    56 1
   60    55    58 1
   61    55    64 1
   62    55    65 1
   63    56    66 1
   64    56    67 1
   65    56    69 1
   66    57    58 1
   67    57    61 1
   68    57    68 1
   69    58    62 1
   70    58    63 1
   71    68    69 1
   72    68    70 1
   73    68    71 1
   74    69    72 1
   75    69    73 1
@<TRIPOS>SUBSTRUCTURE
1   ****   1
@<SCITEGIC>MOL_PROPERTY
TopHits
SciTegic.value.StringValue
4

@<SCITEGIC>MOL_PROPERTY
-CDOCKER_ENERGY
SciTegic.value.StringValue
32.0943638

@<SCITEGIC>MOL_PROPERTY
-CDOCKER_INTERACTION_ENERGY
SciTegic.value.StringValue
40.0057124

@<SCITEGIC>MOL_PROPERTY
POSE_NUMBER
SciTegic.value.StringValue
3

@<SCITEGIC>MOL_PROPERTY
FRAGMENTS
SciTegic.value.StringValue
T10 C23

@<SCITEGIC>MOL_PROPERTY
MW
SciTegic.value.StringValue
486.6

@<SCITEGIC>MOL_PROPERTY
GENERATION
SciTegic.value.StringValue
2

@<SCITEGIC>MOL_PROPERTY
FAMILY
SciTegic.value.StringValue
3

@<SCITEGIC>MOL_PROPERTY
LUDI3
SciTegic.value.StringValue
482

@<SCITEGIC>ATOM_PROPERTY
Formal Charge
SciTegic.value.StringValue
1 0
2 0
3 0
4 0
5 0
6 0
7 0
8 0
9 0
10 0
11 0
12 0
13 0
14 0
15 0
16 0
17 0
18 0
19 0
20 0
21 0
22 0
23 0
24 0
25 0
26 0
27 0
28 0
29 0
30 0
31 0
32 0
33 0
34 0
35 0
36 0
37 0
38 0
39 0
40 0
41 0
42 0
43 0
44 0
45 0
46 0
47 0
48 0
49 0
50 0
51 0
52 0
53 0
54 0
55 0
56 0
57 0
58 0
59 0
60 0
61 0
62 0
63 0
64 0
65 0
66 0
67 0
68 0
69 0
70 0
71 0
72 0
73 0

@<SCITEGIC>ATOM_PROPERTY
pdb_tempFactor
SciTegic.value.DoubleValue
1 0
2 0
3 0
4 0
5 0
6 0
7 0
8 0
9 0
10 0
11 0
12 0
13 0
14 0
15 0
16 0
17 0
18 0
19 0
20 0
21 0
22 0
23 0
24 0
25 0
26 0
27 0
28 0
29 0
30 0
31 0
32 0
33 0
34 0
35 0
36 0
37 0
38 0
39 0
40 0
41 0
42 0
43 0
44 0
45 0
46 0
47 0
48 0
49 0
50 0
51 0
52 0
53 0
54 0
55 0
56 0
57 0
58 0
59 0
60 0
61 0
62 0
63 0
64 0
65 0
66 0
67 0
68 0
69 0
70 0
71 0
72 0
73 0

@<SCITEGIC>ATOM_PROPERTY
pdb_occupancy
SciTegic.value.DoubleValue
1 1
2 1
3 1
4 1
5 1
6 1
7 1
8 1
9 1
10 1
11 1
12 1
13 1
14 1
15 1
16 1
17 1
18 1
19 1
20 1
21 1
22 1
23 1
24 1
25 1
26 1
27 1
28 1
29 1
30 1
31 1
32 1
33 1
34 1
35 1
36 1
37 1
38 1
39 1
40 1
41 1
42 1
43 1
44 1
45 1
46 1
47 1
48 1
49 1
50 1
51 1
52 1
53 1
54 1
55 1
56 1
57 1
58 1
59 1
60 1
61 1
62 1
63 1
64 1
65 1
66 1
67 1
68 1
69 1
70 1
71 1
72 1
73 1

@<TRIPOS>MOLECULE
Evo_4
73  75  1  0  0
SMALL
FORMAL_CHARGES
@<TRIPOS>ATOM
    1 O1        50.4319    34.0963    14.2621 O.3        1 SUBUNIT  0
    2 C2        50.1300    34.7640    15.4303 C.2        1 SUBUNIT  0
    3 C3        51.0862    35.5835    16.0077 C.2        1 SUBUNIT  0
    4 C4        50.8057    36.2890    17.1696 C.2        1 SUBUNIT  0
    5 C5        49.5504    36.1386    17.7632 C.2        1 SUBUNIT  0
    6 C6        48.5839    35.3121    17.1951 C.2        1 SUBUNIT  0
    7 C7        48.8816    34.6302    16.0196 C.2        1 SUBUNIT  0
    8 C8        47.2282    35.1830    17.8415 C.3        1 SUBUNIT  0
    9 C9        47.1208    33.9616    18.7700 C.3        1 SUBUNIT  0
   10 C10       47.0116    32.6482    17.9847 C.2        1 SUBUNIT  0
   11 C11       45.6111    32.2447    17.4938 C.3        1 SUBUNIT  0
   12 C12       45.6184    31.0454    16.5279 C.3        1 SUBUNIT  0
   13 C13       46.3313    31.3702    15.1937 C.3        1 SUBUNIT  0
   14 C14       46.5048    30.1693    14.2408 C.3        1 SUBUNIT  0
   15 C15       45.2103    29.6368    13.6822 C.2        1 SUBUNIT  0
   16 C16       44.9215    28.2767    13.7371 C.2        1 SUBUNIT  0
   17 C17       43.7115    27.7959    13.2571 C.2        1 SUBUNIT  0
   18 C18       42.7858    28.6765    12.7187 C.2        1 SUBUNIT  0
   19 C19       43.0586    30.0309    12.6340 C.2        1 SUBUNIT  0
   20 C20       44.2817    30.5012    13.1121 C.2        1 SUBUNIT  0
   21 C21       42.1328    32.2156    12.3107 C.3        1 SUBUNIT  0
   22 O22       42.0545    30.8236    12.0692 O.3        1 SUBUNIT  0
   23 O23       41.5577    28.2300    12.2917 O.3        1 SUBUNIT  0
   24 O24       44.2547    30.7111    16.3293 O.3        1 SUBUNIT  0
   25 O25       47.9750    31.9820    17.7596 O.2        1 SUBUNIT  0
   26 C26       51.5278    37.8413    18.8314 C.3        1 SUBUNIT  0
   27 O27       51.8213    37.1175    17.6505 O.3        1 SUBUNIT  0
   28 O28       52.3239    35.7116    15.4104 O.3        1 SUBUNIT  0
   29 H29       51.3179    34.3313    14.0130 H          1 SUBUNIT  0
   30 H30       49.2988    36.6648    18.6709 H          1 SUBUNIT  0
   31 H31       48.1448    33.9890    15.5595 H          1 SUBUNIT  0
   32 H32       47.0356    36.0869    18.4209 H          1 SUBUNIT  0
   33 H33       46.4569    35.1561    17.0708 H          1 SUBUNIT  0
   34 H34       46.2388    34.0529    19.4043 H          1 SUBUNIT  0
   35 H35       47.9897    33.8985    19.4248 H          1 SUBUNIT  0
   36 H36       45.0170    32.0100    18.3756 H          1 SUBUNIT  0
   37 H37       45.1398    33.1075    17.0230 H          1 SUBUNIT  0
   38 H38       46.1201    30.2062    17.0217 H          1 SUBUNIT  0
   39 H39       45.8264    32.1988    14.6990 H          1 SUBUNIT  0
   40 H40       47.3328    31.7413    15.4068 H          1 SUBUNIT  0
   41 H41       47.1335    30.4599    13.3990 H          1 SUBUNIT  0
   42 H42       47.0357    29.3708    14.7605 H          1 SUBUNIT  0
   43 H43       45.6331    27.5872    14.1662 H          1 SUBUNIT  0
   44 H44       43.4803    26.7428    13.3181 H          1 SUBUNIT  0
   45 H45       44.5288    31.5469    13.0680 H          1 SUBUNIT  0
   46 H46       43.1038    32.5924    12.0208 H          1 SUBUNIT  0
   47 H47       41.4419    32.7250    11.6404 H          1 SUBUNIT  0
   48 H48       41.0055    28.9970    12.2025 H          1 SUBUNIT  0
   49 H49       44.1834    30.0041    15.6981 H          1 SUBUNIT  0
   50 H50       51.3280    37.1683    19.6670 H          1 SUBUNIT  0
   51 H51       50.6788    38.5101    18.6849 H          1 SUBUNIT  0
   52 H52       52.3849    38.4571    19.1018 H          1 SUBUNIT  0
   53 H53       52.8772    36.2333    15.9784 H          1 SUBUNIT  0
   54 C54       41.7731    32.5567    13.7669 C.3        1 SUBUNIT  0
   55 C55       40.3745    34.5695    15.7560 C.3        1 SUBUNIT  0
   56 C56       40.0711    35.7653    14.8439 C.3        1 SUBUNIT  0
   57 C57       42.3255    33.9051    14.2629 C.3        1 SUBUNIT  0
   58 C58       41.8628    34.2015    15.6978 C.3        1 SUBUNIT  0
   59 H59       40.6929    32.5282    13.8734 H          1 SUBUNIT  0
   60 H60       42.1424    31.7817    14.4376 H          1 SUBUNIT  0
   61 H61       43.4074    33.7970    14.3073 H          1 SUBUNIT  0
   62 H62       42.4442    35.0327    16.0981 H          1 SUBUNIT  0
   63 H63       42.0683    33.3479    16.3442 H          1 SUBUNIT  0
   64 H64       39.7591    33.7189    15.4647 H          1 SUBUNIT  0
   65 H65       40.1001    34.8006    16.7850 H          1 SUBUNIT  0
   66 H66       39.0034    35.9836    14.8610 H          1 SUBUNIT  0
   67 H67       40.5781    36.6510    15.2305 H          1 SUBUNIT  0
   68 C68       42.0002    35.0996    13.3426 C.3        1 SUBUNIT  0
   69 C69       40.5226    35.5017    13.4020 C.3        1 SUBUNIT  0
   70 H70       42.6060    35.9541    13.6458 H          1 SUBUNIT  0
   71 H71       42.2782    34.8890    12.3122 H          1 SUBUNIT  0
   72 H72       40.3568    36.3948    12.7984 H          1 SUBUNIT  0
   73 H73       39.9162    34.7149    12.9587 H          1 SUBUNIT  0
@<TRIPOS>BOND
    1     1     2 1
    2     1    29 1
    3     2     3 2
    4     2     7 1
    5     3     4 1
    6     3    28 1
    7     4     5 2
    8     4    27 1
    9     5     6 1
   10     5    30 1
   11     6     7 2
   12     6     8 1
   13     7    31 1
   14     8     9 1
   15     8    32 1
   16     8    33 1
   17     9    10 1
   18     9    34 1
   19     9    35 1
   20    10    11 1
   21    10    25 2
   22    11    12 1
   23    11    36 1
   24    11    37 1
   25    12    13 1
   26    12    24 1
   27    12    38 1
   28    13    14 1
   29    13    39 1
   30    13    40 1
   31    14    15 1
   32    14    41 1
   33    14    42 1
   34    15    16 2
   35    15    20 1
   36    16    17 1
   37    16    43 1
   38    17    18 2
   39    17    44 1
   40    18    19 1
   41    18    23 1
   42    19    20 2
   43    19    22 1
   44    20    45 1
   45    21    22 1
   46    21    46 1
   47    21    47 1
   48    21    54 1
   49    23    48 1
   50    24    49 1
   51    26    27 1
   52    26    50 1
   53    26    51 1
   54    26    52 1
   55    28    53 1
   56    54    57 1
   57    54    59 1
   58    54    60 1
   59    55    56 1
   60    55    58 1
   61    55    64 1
   62    55    65 1
   63    56    66 1
   64    56    67 1
   65    56    69 1
   66    57    58 1
   67    57    61 1
   68    57    68 1
   69    58    62 1
   70    58    63 1
   71    68    69 1
   72    68    70 1
   73    68    71 1
   74    69    72 1
   75    69    73 1
@<TRIPOS>SUBSTRUCTURE
1   ****   1
@<SCITEGIC>MOL_PROPERTY
TopHits
SciTegic.value.StringValue
4

@<SCITEGIC>MOL_PROPERTY
-CDOCKER_ENERGY
SciTegic.value.StringValue
25.82138

@<SCITEGIC>MOL_PROPERTY
-CDOCKER_INTERACTION_ENERGY
SciTegic.value.StringValue
36.5011886

@<SCITEGIC>MOL_PROPERTY
POSE_NUMBER
SciTegic.value.StringValue
4

@<SCITEGIC>MOL_PROPERTY
FRAGMENTS
SciTegic.value.StringValue
T10 C23

@<SCITEGIC>MOL_PROPERTY
MW
SciTegic.value.StringValue
486.6

@<SCITEGIC>MOL_PROPERTY
GENERATION
SciTegic.value.StringValue
2

@<SCITEGIC>MOL_PROPERTY
FAMILY
SciTegic.value.StringValue
3

@<SCITEGIC>MOL_PROPERTY
LUDI3
SciTegic.value.StringValue
482

@<SCITEGIC>ATOM_PROPERTY
Formal Charge
SciTegic.value.StringValue
1 0
2 0
3 0
4 0
5 0
6 0
7 0
8 0
9 0
10 0
11 0
12 0
13 0
14 0
15 0
16 0
17 0
18 0
19 0
20 0
21 0
22 0
23 0
24 0
25 0
26 0
27 0
28 0
29 0
30 0
31 0
32 0
33 0
34 0
35 0
36 0
37 0
38 0
39 0
40 0
41 0
42 0
43 0
44 0
45 0
46 0
47 0
48 0
49 0
50 0
51 0
52 0
53 0
54 0
55 0
56 0
57 0
58 0
59 0
60 0
61 0
62 0
63 0
64 0
65 0
66 0
67 0
68 0
69 0
70 0
71 0
72 0
73 0

@<SCITEGIC>ATOM_PROPERTY
pdb_tempFactor
SciTegic.value.DoubleValue
1 0
2 0
3 0
4 0
5 0
6 0
7 0
8 0
9 0
10 0
11 0
12 0
13 0
14 0
15 0
16 0
17 0
18 0
19 0
20 0
21 0
22 0
23 0
24 0
25 0
26 0
27 0
28 0
29 0
30 0
31 0
32 0
33 0
34 0
35 0
36 0
37 0
38 0
39 0
40 0
41 0
42 0
43 0
44 0
45 0
46 0
47 0
48 0
49 0
50 0
51 0
52 0
53 0
54 0
55 0
56 0
57 0
58 0
59 0
60 0
61 0
62 0
63 0
64 0
65 0
66 0
67 0
68 0
69 0
70 0
71 0
72 0
73 0

@<SCITEGIC>ATOM_PROPERTY
pdb_occupancy
SciTegic.value.DoubleValue
1 1
2 1
3 1
4 1
5 1
6 1
7 1
8 1
9 1
10 1
11 1
12 1
13 1
14 1
15 1
16 1
17 1
18 1
19 1
20 1
21 1
22 1
23 1
24 1
25 1
26 1
27 1
28 1
29 1
30 1
31 1
32 1
33 1
34 1
35 1
36 1
37 1
38 1
39 1
40 1
41 1
42 1
43 1
44 1
45 1
46 1
47 1
48 1
49 1
50 1
51 1
52 1
53 1
54 1
55 1
56 1
57 1
58 1
59 1
60 1
61 1
62 1
63 1
64 1
65 1
66 1
67 1
68 1
69 1
70 1
71 1
72 1
73 1

@<TRIPOS>MOLECULE
Evo_5
64  66  1  0  0
SMALL
FORMAL_CHARGES
@<TRIPOS>ATOM
    1 O1        42.9483    28.1734     8.9341 O.3        1 SUBUNIT  0
    2 C2        42.6310    28.5212    10.2332 C.2        1 SUBUNIT  0
    3 C3        41.8709    27.6448    10.9899 C.2        1 SUBUNIT  0
    4 C4        41.5097    27.9588    12.2929 C.2        1 SUBUNIT  0
    5 C5        41.9297    29.1750    12.8347 C.2        1 SUBUNIT  0
    6 C6        42.6926    30.0675    12.0855 C.2        1 SUBUNIT  0
    7 C7        43.0399    29.7306    10.7797 C.2        1 SUBUNIT  0
    8 C8        43.0750    31.4028    12.6723 C.3        1 SUBUNIT  0
    9 C9        41.8613    32.3394    12.6594 C.3        1 SUBUNIT  0
   10 C10       42.0871    33.7193    13.2927 C.2        1 SUBUNIT  0
   11 C11       40.8035    34.4811    13.6775 C.3        1 SUBUNIT  0
   12 C12       40.9815    35.9483    14.1167 C.3        1 SUBUNIT  0
   13 C13       41.9052    36.2097    15.3242 C.3        1 SUBUNIT  0
   14 C14       41.7870    35.2303    16.5089 C.3        1 SUBUNIT  0
   15 C15       43.0548    34.4364    16.6769 C.2        1 SUBUNIT  0
   16 C16       43.0899    33.0755    16.3976 C.2        1 SUBUNIT  0
   17 C17       44.2752    32.3661    16.5189 C.2        1 SUBUNIT  0
   18 C18       45.4335    33.0190    16.9102 C.2        1 SUBUNIT  0
   19 C19       45.4247    34.3810    17.1739 C.2        1 SUBUNIT  0
   20 C20       44.2257    35.0819    17.0607 C.2        1 SUBUNIT  0
   21 C21       46.7304    36.3390    17.6897 C.3        1 SUBUNIT  0
   22 O22       46.6576    34.9361    17.5149 O.3        1 SUBUNIT  0
   23 O23       46.6145    32.3187    17.0262 O.3        1 SUBUNIT  0
   24 O24       39.7157    36.5437    14.3219 O.3        1 SUBUNIT  0
   25 O25       43.1809    34.1497    13.4887 O.2        1 SUBUNIT  0
   26 C26       40.2595    27.3874    14.2430 C.3        1 SUBUNIT  0
   27 O27       40.7174    27.0202    12.9543 O.3        1 SUBUNIT  0
   28 O28       41.4504    26.4569    10.4273 O.3        1 SUBUNIT  0
   29 H29       42.4586    27.3830     8.7370 H          1 SUBUNIT  0
   30 H30       41.6542    29.4607    13.8377 H          1 SUBUNIT  0
   31 H31       43.6176    30.4120    10.1760 H          1 SUBUNIT  0
   32 H32       43.4325    31.2553    13.6921 H          1 SUBUNIT  0
   33 H33       43.9034    31.8243    12.1068 H          1 SUBUNIT  0
   34 H34       41.0496    31.8651    13.2078 H          1 SUBUNIT  0
   35 H35       41.5269    32.4931    11.6340 H          1 SUBUNIT  0
   36 H36       40.1607    34.4744    12.7982 H          1 SUBUNIT  0
   37 H37       40.2861    33.9013    14.4413 H          1 SUBUNIT  0
   38 H38       41.4115    36.4829    13.2687 H          1 SUBUNIT  0
   39 H39       42.9339    36.2423    14.9639 H          1 SUBUNIT  0
   40 H40       41.7152    37.2137    15.7009 H          1 SUBUNIT  0
   41 H41       41.6171    35.7903    17.4310 H          1 SUBUNIT  0
   42 H42       40.9330    34.5605    16.4182 H          1 SUBUNIT  0
   43 H43       42.1949    32.5686    16.0722 H          1 SUBUNIT  0
   44 H44       44.3006    31.3088    16.3050 H          1 SUBUNIT  0
   45 H45       44.1748    36.1427    17.2432 H          1 SUBUNIT  0
   46 H46       46.2803    36.8689    16.8484 H          1 SUBUNIT  0
   47 H47       47.2785    32.9121    17.3546 H          1 SUBUNIT  0
   48 H48       39.3567    36.2478    15.1534 H          1 SUBUNIT  0
   49 H49       39.6970    28.3217    14.2132 H          1 SUBUNIT  0
   50 H50       41.0929    27.4873    14.9385 H          1 SUBUNIT  0
   51 H51       39.5946    26.6127    14.6266 H          1 SUBUNIT  0
   52 H52       40.9584    25.9723    11.0791 H          1 SUBUNIT  0
   53 C53       46.1212    36.7937    19.0183 C.3        1 SUBUNIT  0
   54 C54       48.2132    36.7244    17.7723 C.3        1 SUBUNIT  0
   55 C55       46.9745    37.9725    19.4770 C.3        1 SUBUNIT  0
   56 C56       48.3803    37.6852    18.9557 C.3        1 SUBUNIT  0
   57 H57       46.5966    38.8919    19.0265 H          1 SUBUNIT  0
   58 H58       46.9553    38.0970    20.5599 H          1 SUBUNIT  0
   59 H59       46.1852    35.9779    19.7346 H          1 SUBUNIT  0
   60 H60       45.0716    37.0746    18.9438 H          1 SUBUNIT  0
   61 H61       48.8290    35.8374    17.9259 H          1 SUBUNIT  0
   62 H62       48.5463    37.1772    16.8404 H          1 SUBUNIT  0
   63 H63       48.8976    38.6018    18.6717 H          1 SUBUNIT  0
   64 H64       48.9766    37.2097    19.7344 H          1 SUBUNIT  0
@<TRIPOS>BOND
    1     1     2 1
    2     1    29 1
    3     2     3 2
    4     2     7 1
    5     3     4 1
    6     3    28 1
    7     4     5 2
    8     4    27 1
    9     5     6 1
   10     5    30 1
   11     6     7 2
   12     6     8 1
   13     7    31 1
   14     8     9 1
   15     8    32 1
   16     8    33 1
   17     9    10 1
   18     9    34 1
   19     9    35 1
   20    10    11 1
   21    10    25 2
   22    11    12 1
   23    11    36 1
   24    11    37 1
   25    12    13 1
   26    12    24 1
   27    12    38 1
   28    13    14 1
   29    13    39 1
   30    13    40 1
   31    14    15 1
   32    14    41 1
   33    14    42 1
   34    15    16 2
   35    15    20 1
   36    16    17 1
   37    16    43 1
   38    17    18 2
   39    17    44 1
   40    18    19 1
   41    18    23 1
   42    19    20 2
   43    19    22 1
   44    20    45 1
   45    21    22 1
   46    21    46 1
   47    21    53 1
   48    21    54 1
   49    23    47 1
   50    24    48 1
   51    26    27 1
   52    26    49 1
   53    26    50 1
   54    26    51 1
   55    28    52 1
   56    53    55 1
   57    53    59 1
   58    53    60 1
   59    54    56 1
   60    54    61 1
   61    54    62 1
   62    55    56 1
   63    55    57 1
   64    55    58 1
   65    56    63 1
   66    56    64 1
@<TRIPOS>SUBSTRUCTURE
1   ****   1
@<SCITEGIC>MOL_PROPERTY
TopHits
SciTegic.value.StringValue
10

@<SCITEGIC>MOL_PROPERTY
-CDOCKER_ENERGY
SciTegic.value.StringValue
22.2638821

@<SCITEGIC>MOL_PROPERTY
-CDOCKER_INTERACTION_ENERGY
SciTegic.value.StringValue
48.3218722

@<SCITEGIC>MOL_PROPERTY
POSE_NUMBER
SciTegic.value.StringValue
1

@<SCITEGIC>MOL_PROPERTY
FRAGMENTS
SciTegic.value.StringValue
C37

@<SCITEGIC>MOL_PROPERTY
MW
SciTegic.value.StringValue
444.52

@<SCITEGIC>MOL_PROPERTY
GENERATION
SciTegic.value.StringValue
1

@<SCITEGIC>MOL_PROPERTY
FAMILY
SciTegic.value.StringValue
1

@<SCITEGIC>MOL_PROPERTY
LUDI3
SciTegic.value.StringValue
478

@<SCITEGIC>ATOM_PROPERTY
Formal Charge
SciTegic.value.StringValue
1 0
2 0
3 0
4 0
5 0
6 0
7 0
8 0
9 0
10 0
11 0
12 0
13 0
14 0
15 0
16 0
17 0
18 0
19 0
20 0
21 0
22 0
23 0
24 0
25 0
26 0
27 0
28 0
29 0
30 0
31 0
32 0
33 0
34 0
35 0
36 0
37 0
38 0
39 0
40 0
41 0
42 0
43 0
44 0
45 0
46 0
47 0
48 0
49 0
50 0
51 0
52 0
53 0
54 0
55 0
56 0
57 0
58 0
59 0
60 0
61 0
62 0
63 0
64 0

@<SCITEGIC>ATOM_PROPERTY
pdb_tempFactor
SciTegic.value.DoubleValue
1 0
2 0
3 0
4 0
5 0
6 0
7 0
8 0
9 0
10 0
11 0
12 0
13 0
14 0
15 0
16 0
17 0
18 0
19 0
20 0
21 0
22 0
23 0
24 0
25 0
26 0
27 0
28 0
29 0
30 0
31 0
32 0
33 0
34 0
35 0
36 0
37 0
38 0
39 0
40 0
41 0
42 0
43 0
44 0
45 0
46 0
47 0
48 0
49 0
50 0
51 0
52 0
53 0
54 0
55 0
56 0
57 0
58 0
59 0
60 0
61 0
62 0
63 0
64 0

@<SCITEGIC>ATOM_PROPERTY
pdb_occupancy
SciTegic.value.DoubleValue
1 1
2 1
3 1
4 1
5 1
6 1
7 1
8 1
9 1
10 1
11 1
12 1
13 1
14 1
15 1
16 1
17 1
18 1
19 1
20 1
21 1
22 1
23 1
24 1
25 1
26 1
27 1
28 1
29 1
30 1
31 1
32 1
33 1
34 1
35 1
36 1
37 1
38 1
39 1
40 1
41 1
42 1
43 1
44 1
45 1
46 1
47 1
48 1
49 1
50 1
51 1
52 1
53 1
54 1
55 1
56 1
57 1
58 1
59 1
60 1
61 1
62 1
63 1
64 1

@<TRIPOS>MOLECULE
Evo_5
64  66  1  0  0
SMALL
FORMAL_CHARGES
@<TRIPOS>ATOM
    1 O1        38.9454    36.2251    14.4060 O.3        1 SUBUNIT  0
    2 C2        39.9766    35.4666    14.9201 C.2        1 SUBUNIT  0
    3 C3        39.7008    34.2110    15.4308 C.2        1 SUBUNIT  0
    4 C4        40.7337    33.3910    15.8635 C.2        1 SUBUNIT  0
    5 C5        42.0311    33.8885    15.9052 C.2        1 SUBUNIT  0
    6 C6        42.3040    35.1818    15.4759 C.2        1 SUBUNIT  0
    7 C7        41.2718    35.9540    14.9502 C.2        1 SUBUNIT  0
    8 C8        43.6731    35.7686    15.6647 C.3        1 SUBUNIT  0
    9 C9        43.6839    36.5889    16.9575 C.3        1 SUBUNIT  0
   10 C10       45.0418    37.2480    17.2021 C.2        1 SUBUNIT  0
   11 C11       46.1146    36.4108    17.9194 C.3        1 SUBUNIT  0
   12 C12       47.5105    37.0049    17.6407 C.3        1 SUBUNIT  0
   13 C13       48.6831    36.1843    18.1991 C.3        1 SUBUNIT  0
   14 C14       48.6614    34.6821    17.8734 C.3        1 SUBUNIT  0
   15 C15       48.6931    34.3918    16.3943 C.2        1 SUBUNIT  0
   16 C16       49.8277    34.6888    15.6483 C.2        1 SUBUNIT  0
   17 C17       49.8811    34.3742    14.2994 C.2        1 SUBUNIT  0
   18 C18       48.8015    33.7557    13.6895 C.2        1 SUBUNIT  0
   19 C19       47.6538    33.4545    14.4095 C.2        1 SUBUNIT  0
   20 C20       47.6058    33.7897    15.7642 C.2        1 SUBUNIT  0
   21 C21       45.6429    32.1453    14.4652 C.3        1 SUBUNIT  0
   22 O22       46.6227    32.8273    13.7005 O.3        1 SUBUNIT  0
   23 O23       48.8826    33.3932    12.3634 O.3        1 SUBUNIT  0
   24 O24       47.6184    38.2902    18.2243 O.3        1 SUBUNIT  0
   25 O25       45.2717    38.3528    16.8080 O.2        1 SUBUNIT  0
   26 C26       41.1804    31.1441    15.5010 C.3        1 SUBUNIT  0
   27 O27       40.4409    32.0920    16.2486 O.3        1 SUBUNIT  0
   28 O28       38.3941    33.7777    15.4742 O.3        1 SUBUNIT  0
   29 H29       38.1303    35.8390    14.7037 H          1 SUBUNIT  0
   30 H30       42.8276    33.2792    16.3054 H          1 SUBUNIT  0
   31 H31       41.4578    36.9564    14.6027 H          1 SUBUNIT  0
   32 H32       44.4168    34.9730    15.7075 H          1 SUBUNIT  0
   33 H33       43.9230    36.3900    14.8046 H          1 SUBUNIT  0
   34 H34       43.4256    35.9751    17.8217 H          1 SUBUNIT  0
   35 H35       42.9318    37.3722    16.8845 H          1 SUBUNIT  0
   36 H36       45.8998    36.3975    18.9891 H          1 SUBUNIT  0
   37 H37       46.0353    35.3872    17.5610 H          1 SUBUNIT  0
   38 H38       47.6592    37.0896    16.5604 H          1 SUBUNIT  0
   39 H39       49.6148    36.6206    17.8371 H          1 SUBUNIT  0
   40 H40       48.7166    36.3087    19.2777 H          1 SUBUNIT  0
   41 H41       49.5321    34.2103    18.3287 H          1 SUBUNIT  0
   42 H42       47.7941    34.2068    18.3318 H          1 SUBUNIT  0
   43 H43       50.6780    35.1574    16.1209 H          1 SUBUNIT  0
   44 H44       50.7676    34.5989    13.7255 H          1 SUBUNIT  0
   45 H45       46.7304    33.5716    16.3531 H          1 SUBUNIT  0
   46 H46       45.1309    32.8331    15.1381 H          1 SUBUNIT  0
   47 H47       48.2580    32.6963    12.2158 H          1 SUBUNIT  0
   48 H48       46.8061    38.7681    18.0792 H          1 SUBUNIT  0
   49 H49       40.8053    30.1410    15.7034 H          1 SUBUNIT  0
   50 H50       42.2375    31.1648    15.7669 H          1 SUBUNIT  0
   51 H51       41.0785    31.3272    14.4292 H          1 SUBUNIT  0
   52 H52       38.3598    32.9748    15.9810 H          1 SUBUNIT  0
   53 C53       44.5792    31.5305    13.5380 C.3        1 SUBUNIT  0
   54 C54       46.2297    30.9586    15.2442 C.3        1 SUBUNIT  0
   55 C55       44.4004    30.0685    13.9672 C.3        1 SUBUNIT  0
   56 C56       45.0903    29.9498    15.3235 C.3        1 SUBUNIT  0
   57 H57       43.3533    29.7662    14.0029 H          1 SUBUNIT  0
   58 H58       44.9053    29.4203    13.2496 H          1 SUBUNIT  0
   59 H59       44.8865    31.5745    12.4931 H          1 SUBUNIT  0
   60 H60       43.6397    32.0775    13.6258 H          1 SUBUNIT  0
   61 H61       47.0604    30.5276    14.6837 H          1 SUBUNIT  0
   62 H62       46.6011    31.2304    16.2319 H          1 SUBUNIT  0
   63 H63       44.4022    30.2410    16.1172 H          1 SUBUNIT  0
   64 H64       45.4372    28.9377    15.5329 H          1 SUBUNIT  0
@<TRIPOS>BOND
    1     1     2 1
    2     1    29 1
    3     2     3 2
    4     2     7 1
    5     3     4 1
    6     3    28 1
    7     4     5 2
    8     4    27 1
    9     5     6 1
   10     5    30 1
   11     6     7 2
   12     6     8 1
   13     7    31 1
   14     8     9 1
   15     8    32 1
   16     8    33 1
   17     9    10 1
   18     9    34 1
   19     9    35 1
   20    10    11 1
   21    10    25 2
   22    11    12 1
   23    11    36 1
   24    11    37 1
   25    12    13 1
   26    12    24 1
   27    12    38 1
   28    13    14 1
   29    13    39 1
   30    13    40 1
   31    14    15 1
   32    14    41 1
   33    14    42 1
   34    15    16 2
   35    15    20 1
   36    16    17 1
   37    16    43 1
   38    17    18 2
   39    17    44 1
   40    18    19 1
   41    18    23 1
   42    19    20 2
   43    19    22 1
   44    20    45 1
   45    21    22 1
   46    21    46 1
   47    21    53 1
   48    21    54 1
   49    23    47 1
   50    24    48 1
   51    26    27 1
   52    26    49 1
   53    26    50 1
   54    26    51 1
   55    28    52 1
   56    53    55 1
   57    53    59 1
   58    53    60 1
   59    54    56 1
   60    54    61 1
   61    54    62 1
   62    55    56 1
   63    55    57 1
   64    55    58 1
   65    56    63 1
   66    56    64 1
@<TRIPOS>SUBSTRUCTURE
1   ****   1
@<SCITEGIC>MOL_PROPERTY
TopHits
SciTegic.value.StringValue
10

@<SCITEGIC>MOL_PROPERTY
-CDOCKER_ENERGY
SciTegic.value.StringValue
21.1048795

@<SCITEGIC>MOL_PROPERTY
-CDOCKER_INTERACTION_ENERGY
SciTegic.value.StringValue
41.8170751

@<SCITEGIC>MOL_PROPERTY
POSE_NUMBER
SciTegic.value.StringValue
2

@<SCITEGIC>MOL_PROPERTY
FRAGMENTS
SciTegic.value.StringValue
C37

@<SCITEGIC>MOL_PROPERTY
MW
SciTegic.value.StringValue
444.52

@<SCITEGIC>MOL_PROPERTY
GENERATION
SciTegic.value.StringValue
1

@<SCITEGIC>MOL_PROPERTY
FAMILY
SciTegic.value.StringValue
1

@<SCITEGIC>MOL_PROPERTY
LUDI3
SciTegic.value.StringValue
478

@<SCITEGIC>ATOM_PROPERTY
Formal Charge
SciTegic.value.StringValue
1 0
2 0
3 0
4 0
5 0
6 0
7 0
8 0
9 0
10 0
11 0
12 0
13 0
14 0
15 0
16 0
17 0
18 0
19 0
20 0
21 0
22 0
23 0
24 0
25 0
26 0
27 0
28 0
29 0
30 0
31 0
32 0
33 0
34 0
35 0
36 0
37 0
38 0
39 0
40 0
41 0
42 0
43 0
44 0
45 0
46 0
47 0
48 0
49 0
50 0
51 0
52 0
53 0
54 0
55 0
56 0
57 0
58 0
59 0
60 0
61 0
62 0
63 0
64 0

@<SCITEGIC>ATOM_PROPERTY
pdb_tempFactor
SciTegic.value.DoubleValue
1 0
2 0
3 0
4 0
5 0
6 0
7 0
8 0
9 0
10 0
11 0
12 0
13 0
14 0
15 0
16 0
17 0
18 0
19 0
20 0
21 0
22 0
23 0
24 0
25 0
26 0
27 0
28 0
29 0
30 0
31 0
32 0
33 0
34 0
35 0
36 0
37 0
38 0
39 0
40 0
41 0
42 0
43 0
44 0
45 0
46 0
47 0
48 0
49 0
50 0
51 0
52 0
53 0
54 0
55 0
56 0
57 0
58 0
59 0
60 0
61 0
62 0
63 0
64 0

@<SCITEGIC>ATOM_PROPERTY
pdb_occupancy
SciTegic.value.DoubleValue
1 1
2 1
3 1
4 1
5 1
6 1
7 1
8 1
9 1
10 1
11 1
12 1
13 1
14 1
15 1
16 1
17 1
18 1
19 1
20 1
21 1
22 1
23 1
24 1
25 1
26 1
27 1
28 1
29 1
30 1
31 1
32 1
33 1
34 1
35 1
36 1
37 1
38 1
39 1
40 1
41 1
42 1
43 1
44 1
45 1
46 1
47 1
48 1
49 1
50 1
51 1
52 1
53 1
54 1
55 1
56 1
57 1
58 1
59 1
60 1
61 1
62 1
63 1
64 1

@<TRIPOS>MOLECULE
Evo_5
64  66  1  0  0
SMALL
FORMAL_CHARGES
@<TRIPOS>ATOM
    1 O1        45.3785    25.8684    11.4072 O.3        1 SUBUNIT  0
    2 C2        44.6368    26.9890    11.1030 C.2        1 SUBUNIT  0
    3 C3        43.8603    26.9939     9.9572 C.2        1 SUBUNIT  0
    4 C4        43.1056    28.1052     9.6218 C.2        1 SUBUNIT  0
    5 C5        43.1522    29.2346    10.4433 C.2        1 SUBUNIT  0
    6 C6        43.9345    29.2418    11.5977 C.2        1 SUBUNIT  0
    7 C7        44.6712    28.1056    11.9239 C.2        1 SUBUNIT  0
    8 C8        44.0787    30.4937    12.4237 C.3        1 SUBUNIT  0
    9 C9        42.7582    31.0575    12.9845 C.3        1 SUBUNIT  0
   10 C10       43.0208    32.4323    13.6318 C.2        1 SUBUNIT  0
   11 C11       41.8313    33.1786    14.2651 C.3        1 SUBUNIT  0
   12 C12       42.1082    34.6855    14.4980 C.3        1 SUBUNIT  0
   13 C13       43.2036    35.0227    15.5396 C.3        1 SUBUNIT  0
   14 C14       42.9438    34.5302    16.9750 C.3        1 SUBUNIT  0
   15 C15       44.2355    34.2717    17.7075 C.2        1 SUBUNIT  0
   16 C16       44.8004    33.0004    17.6911 C.2        1 SUBUNIT  0
   17 C17       45.9868    32.7454    18.3645 C.2        1 SUBUNIT  0
   18 C18       46.6357    33.7689    19.0368 C.2        1 SUBUNIT  0
   19 C19       46.1088    35.0526    19.0312 C.2        1 SUBUNIT  0
   20 C20       44.8923    35.2931    18.3909 C.2        1 SUBUNIT  0
   21 C21       47.1840    37.1380    18.8784 C.3        1 SUBUNIT  0
   22 O22       46.8172    36.0446    19.7034 O.3        1 SUBUNIT  0
   23 O23       47.8259    33.5191    19.6884 O.3        1 SUBUNIT  0
   24 O24       40.9066    35.3744    14.7738 O.3        1 SUBUNIT  0
   25 O25       44.1120    32.9119    13.6015 O.2        1 SUBUNIT  0
   26 C26       41.2931    28.9038     8.3211 C.3        1 SUBUNIT  0
   27 O27       42.3735    28.0015     8.4415 O.3        1 SUBUNIT  0
   28 O28       43.8336    25.8788     9.1452 O.3        1 SUBUNIT  0
   29 H29       45.1904    25.2032    10.7559 H          1 SUBUNIT  0
   30 H30       42.6031    30.1265    10.1803 H          1 SUBUNIT  0
   31 H31       45.2976    28.0929    12.8042 H          1 SUBUNIT  0
   32 H32       44.7720    30.3057    13.2452 H          1 SUBUNIT  0
   33 H33       44.5621    31.2325    11.7884 H          1 SUBUNIT  0
   34 H34       42.3351    30.3867    13.7317 H          1 SUBUNIT  0
   35 H35       42.0113    31.1862    12.2003 H          1 SUBUNIT  0
   36 H36       40.9828    33.0696    13.5913 H          1 SUBUNIT  0
   37 H37       41.5552    32.6697    15.1871 H          1 SUBUNIT  0
   38 H38       42.4500    35.0990    13.5472 H          1 SUBUNIT  0
   39 H39       44.1563    34.6257    15.1946 H          1 SUBUNIT  0
   40 H40       43.3508    36.1030    15.5654 H          1 SUBUNIT  0
   41 H41       42.3529    35.2595    17.5312 H          1 SUBUNIT  0
   42 H42       42.3676    33.6071    16.9749 H          1 SUBUNIT  0
   43 H43       44.3110    32.2015    17.1541 H          1 SUBUNIT  0
   44 H44       46.4129    31.7541    18.3607 H          1 SUBUNIT  0
   45 H45       44.4515    36.2797    18.4263 H          1 SUBUNIT  0
   46 H46       46.3453    37.4657    18.2637 H          1 SUBUNIT  0
   47 H47       48.1889    34.3411    19.9900 H          1 SUBUNIT  0
   48 H48       40.5766    35.1154    15.6264 H          1 SUBUNIT  0
   49 H49       41.6454    29.9221     8.1574 H          1 SUBUNIT  0
   50 H50       40.6551    28.8722     9.2036 H          1 SUBUNIT  0
   51 H51       40.6812    28.6163     7.4681 H          1 SUBUNIT  0
   52 H52       43.0485    25.9065     8.6124 H          1 SUBUNIT  0
   53 C53       47.6403    38.2963    19.7726 C.3        1 SUBUNIT  0
   54 C54       48.4029    36.7914    18.0157 C.3        1 SUBUNIT  0
   55 C55       49.1655    38.4038    19.6519 C.3        1 SUBUNIT  0
   56 C56       49.6150    37.1778    18.8595 C.3        1 SUBUNIT  0
   57 H57       49.4247    39.3102    19.1046 H          1 SUBUNIT  0
   58 H58       49.6517    38.4641    20.6263 H          1 SUBUNIT  0
   59 H59       47.3295    38.1388    20.8057 H          1 SUBUNIT  0
   60 H60       47.1870    39.2248    19.4278 H          1 SUBUNIT  0
   61 H61       48.4314    35.7533    17.6878 H          1 SUBUNIT  0
   62 H62       48.3865    37.4098    17.1201 H          1 SUBUNIT  0
   63 H63       50.4983    37.3774    18.2528 H          1 SUBUNIT  0
   64 H64       49.8638    36.3698    19.5467 H          1 SUBUNIT  0
@<TRIPOS>BOND
    1     1     2 1
    2     1    29 1
    3     2     3 2
    4     2     7 1
    5     3     4 1
    6     3    28 1
    7     4     5 2
    8     4    27 1
    9     5     6 1
   10     5    30 1
   11     6     7 2
   12     6     8 1
   13     7    31 1
   14     8     9 1
   15     8    32 1
   16     8    33 1
   17     9    10 1
   18     9    34 1
   19     9    35 1
   20    10    11 1
   21    10    25 2
   22    11    12 1
   23    11    36 1
   24    11    37 1
   25    12    13 1
   26    12    24 1
   27    12    38 1
   28    13    14 1
   29    13    39 1
   30    13    40 1
   31    14    15 1
   32    14    41 1
   33    14    42 1
   34    15    16 2
   35    15    20 1
   36    16    17 1
   37    16    43 1
   38    17    18 2
   39    17    44 1
   40    18    19 1
   41    18    23 1
   42    19    20 2
   43    19    22 1
   44    20    45 1
   45    21    22 1
   46    21    46 1
   47    21    53 1
   48    21    54 1
   49    23    47 1
   50    24    48 1
   51    26    27 1
   52    26    49 1
   53    26    50 1
   54    26    51 1
   55    28    52 1
   56    53    55 1
   57    53    59 1
   58    53    60 1
   59    54    56 1
   60    54    61 1
   61    54    62 1
   62    55    56 1
   63    55    57 1
   64    55    58 1
   65    56    63 1
   66    56    64 1
@<TRIPOS>SUBSTRUCTURE
1   ****   1
@<SCITEGIC>MOL_PROPERTY
TopHits
SciTegic.value.StringValue
10

@<SCITEGIC>MOL_PROPERTY
-CDOCKER_ENERGY
SciTegic.value.StringValue
20.8709605

@<SCITEGIC>MOL_PROPERTY
-CDOCKER_INTERACTION_ENERGY
SciTegic.value.StringValue
47.5015192

@<SCITEGIC>MOL_PROPERTY
POSE_NUMBER
SciTegic.value.StringValue
3

@<SCITEGIC>MOL_PROPERTY
FRAGMENTS
SciTegic.value.StringValue
C37

@<SCITEGIC>MOL_PROPERTY
MW
SciTegic.value.StringValue
444.52

@<SCITEGIC>MOL_PROPERTY
GENERATION
SciTegic.value.StringValue
1

@<SCITEGIC>MOL_PROPERTY
FAMILY
SciTegic.value.StringValue
1

@<SCITEGIC>MOL_PROPERTY
LUDI3
SciTegic.value.StringValue
478

@<SCITEGIC>ATOM_PROPERTY
Formal Charge
SciTegic.value.StringValue
1 0
2 0
3 0
4 0
5 0
6 0
7 0
8 0
9 0
10 0
11 0
12 0
13 0
14 0
15 0
16 0
17 0
18 0
19 0
20 0
21 0
22 0
23 0
24 0
25 0
26 0
27 0
28 0
29 0
30 0
31 0
32 0
33 0
34 0
35 0
36 0
37 0
38 0
39 0
40 0
41 0
42 0
43 0
44 0
45 0
46 0
47 0
48 0
49 0
50 0
51 0
52 0
53 0
54 0
55 0
56 0
57 0
58 0
59 0
60 0
61 0
62 0
63 0
64 0

@<SCITEGIC>ATOM_PROPERTY
pdb_tempFactor
SciTegic.value.DoubleValue
1 0
2 0
3 0
4 0
5 0
6 0
7 0
8 0
9 0
10 0
11 0
12 0
13 0
14 0
15 0
16 0
17 0
18 0
19 0
20 0
21 0
22 0
23 0
24 0
25 0
26 0
27 0
28 0
29 0
30 0
31 0
32 0
33 0
34 0
35 0
36 0
37 0
38 0
39 0
40 0
41 0
42 0
43 0
44 0
45 0
46 0
47 0
48 0
49 0
50 0
51 0
52 0
53 0
54 0
55 0
56 0
57 0
58 0
59 0
60 0
61 0
62 0
63 0
64 0

@<SCITEGIC>ATOM_PROPERTY
pdb_occupancy
SciTegic.value.DoubleValue
1 1
2 1
3 1
4 1
5 1
6 1
7 1
8 1
9 1
10 1
11 1
12 1
13 1
14 1
15 1
16 1
17 1
18 1
19 1
20 1
21 1
22 1
23 1
24 1
25 1
26 1
27 1
28 1
29 1
30 1
31 1
32 1
33 1
34 1
35 1
36 1
37 1
38 1
39 1
40 1
41 1
42 1
43 1
44 1
45 1
46 1
47 1
48 1
49 1
50 1
51 1
52 1
53 1
54 1
55 1
56 1
57 1
58 1
59 1
60 1
61 1
62 1
63 1
64 1

@<TRIPOS>MOLECULE
Evo_5
64  66  1  0  0
SMALL
FORMAL_CHARGES
@<TRIPOS>ATOM
    1 O1        45.4312    26.8653    11.3986 O.3        1 SUBUNIT  0
    2 C2        44.3546    27.7022    11.1658 C.2        1 SUBUNIT  0
    3 C3        43.9974    27.9569     9.8523 C.2        1 SUBUNIT  0
    4 C4        42.9029    28.7565     9.5662 C.2        1 SUBUNIT  0
    5 C5        42.1931    29.3561    10.6043 C.2        1 SUBUNIT  0
    6 C6        42.5567    29.1286    11.9322 C.2        1 SUBUNIT  0
    7 C7        43.6308    28.2834    12.2041 C.2        1 SUBUNIT  0
    8 C8        41.8094    29.7803    13.0717 C.3        1 SUBUNIT  0
    9 C9        42.6747    30.8368    13.7820 C.3        1 SUBUNIT  0
   10 C10       42.0153    31.3616    15.0711 C.2        1 SUBUNIT  0
   11 C11       41.3283    32.7390    15.0446 C.3        1 SUBUNIT  0
   12 C12       42.2665    33.9046    14.6594 C.3        1 SUBUNIT  0
   13 C13       43.5793    33.9634    15.4744 C.3        1 SUBUNIT  0
   14 C14       43.3798    34.2868    16.9634 C.3        1 SUBUNIT  0
   15 C15       44.6448    34.0716    17.7522 C.2        1 SUBUNIT  0
   16 C16       45.0796    32.7771    18.0183 C.2        1 SUBUNIT  0
   17 C17       46.2281    32.5515    18.7635 C.2        1 SUBUNIT  0
   18 C18       46.9754    33.6266    19.2152 C.2        1 SUBUNIT  0
   19 C19       46.5848    34.9233    18.9190 C.2        1 SUBUNIT  0
   20 C20       45.4001    35.1453    18.2179 C.2        1 SUBUNIT  0
   21 C21       47.6772    36.9558    18.4083 C.3        1 SUBUNIT  0
   22 O22       47.4210    35.9414    19.3629 O.3        1 SUBUNIT  0
   23 O23       48.1374    33.4208    19.9287 O.3        1 SUBUNIT  0
   24 O24       41.5147    35.0978    14.7855 O.3        1 SUBUNIT  0
   25 O25       42.0780    30.7332    16.0851 O.2        1 SUBUNIT  0
   26 C26       41.4066    28.1145     7.9526 C.3        1 SUBUNIT  0
   27 O27       42.5352    28.9146     8.2394 O.3        1 SUBUNIT  0
   28 O28       44.7268    27.3791     8.8331 O.3        1 SUBUNIT  0
   29 H29       45.3483    26.4236    12.2336 H          1 SUBUNIT  0
   30 H30       41.3495    29.9915    10.3742 H          1 SUBUNIT  0
   31 H31       43.8957    28.1041    13.2366 H          1 SUBUNIT  0
   32 H32       40.8883    30.2290    12.6999 H          1 SUBUNIT  0
   33 H33       41.5097    29.0023    13.7759 H          1 SUBUNIT  0
   34 H34       42.8907    31.6638    13.1074 H          1 SUBUNIT  0
   35 H35       43.6322    30.4035    14.0699 H          1 SUBUNIT  0
   36 H36       40.4918    32.6875    14.3501 H          1 SUBUNIT  0
   37 H37       40.8990    32.9177    16.0312 H          1 SUBUNIT  0
   38 H38       42.5210    33.7775    13.6038 H          1 SUBUNIT  0
   39 H39       44.1028    33.0131    15.3673 H          1 SUBUNIT  0
   40 H40       44.2530    34.7063    15.0462 H          1 SUBUNIT  0
   41 H41       43.0310    35.3117    17.0937 H          1 SUBUNIT  0
   42 H42       42.6054    33.6490    17.3834 H          1 SUBUNIT  0
   43 H43       44.5120    31.9397    17.6423 H          1 SUBUNIT  0
   44 H44       46.5443    31.5414    18.9804 H          1 SUBUNIT  0
   45 H45       45.0685    36.1555    18.0310 H          1 SUBUNIT  0
   46 H46       47.3316    36.6843    17.4094 H          1 SUBUNIT  0
   47 H47       48.5815    34.2538    20.0315 H          1 SUBUNIT  0
   48 H48       42.0515    35.8595    14.5926 H          1 SUBUNIT  0
   49 H49       41.1922    28.1385     6.8850 H          1 SUBUNIT  0
   50 H50       40.5357    28.4798     8.4921 H          1 SUBUNIT  0
   51 H51       41.5810    27.0737     8.2300 H          1 SUBUNIT  0
   52 H52       45.4607    26.9276     9.2343 H          1 SUBUNIT  0
   53 C53       47.0715    38.2698    18.8883 C.3        1 SUBUNIT  0
   54 C54       49.1814    37.2130    18.3786 C.3        1 SUBUNIT  0
   55 C55       48.1145    38.8789    19.8316 C.3        1 SUBUNIT  0
   56 C56       49.4617    38.2423    19.4760 C.3        1 SUBUNIT  0
   57 H57       48.1474    39.9657    19.7475 H          1 SUBUNIT  0
   58 H58       47.8636    38.6373    20.8652 H          1 SUBUNIT  0
   59 H59       46.1071    38.1218    19.3711 H          1 SUBUNIT  0
   60 H60       46.9113    38.9298    18.0368 H          1 SUBUNIT  0
   61 H61       49.7602    36.2987    18.5051 H          1 SUBUNIT  0
   62 H62       49.4523    37.6309    17.4109 H          1 SUBUNIT  0
   63 H63       50.1838    38.9871    19.1411 H          1 SUBUNIT  0
   64 H64       49.8831    37.7557    20.3555 H          1 SUBUNIT  0
@<TRIPOS>BOND
    1     1     2 1
    2     1    29 1
    3     2     3 2
    4     2     7 1
    5     3     4 1
    6     3    28 1
    7     4     5 2
    8     4    27 1
    9     5     6 1
   10     5    30 1
   11     6     7 2
   12     6     8 1
   13     7    31 1
   14     8     9 1
   15     8    32 1
   16     8    33 1
   17     9    10 1
   18     9    34 1
   19     9    35 1
   20    10    11 1
   21    10    25 2
   22    11    12 1
   23    11    36 1
   24    11    37 1
   25    12    13 1
   26    12    24 1
   27    12    38 1
   28    13    14 1
   29    13    39 1
   30    13    40 1
   31    14    15 1
   32    14    41 1
   33    14    42 1
   34    15    16 2
   35    15    20 1
   36    16    17 1
   37    16    43 1
   38    17    18 2
   39    17    44 1
   40    18    19 1
   41    18    23 1
   42    19    20 2
   43    19    22 1
   44    20    45 1
   45    21    22 1
   46    21    46 1
   47    21    53 1
   48    21    54 1
   49    23    47 1
   50    24    48 1
   51    26    27 1
   52    26    49 1
   53    26    50 1
   54    26    51 1
   55    28    52 1
   56    53    55 1
   57    53    59 1
   58    53    60 1
   59    54    56 1
   60    54    61 1
   61    54    62 1
   62    55    56 1
   63    55    57 1
   64    55    58 1
   65    56    63 1
   66    56    64 1
@<TRIPOS>SUBSTRUCTURE
1   ****   1
@<SCITEGIC>MOL_PROPERTY
TopHits
SciTegic.value.StringValue
10

@<SCITEGIC>MOL_PROPERTY
-CDOCKER_ENERGY
SciTegic.value.StringValue
20.8136862

@<SCITEGIC>MOL_PROPERTY
-CDOCKER_INTERACTION_ENERGY
SciTegic.value.StringValue
51.9000265

@<SCITEGIC>MOL_PROPERTY
POSE_NUMBER
SciTegic.value.StringValue
4

@<SCITEGIC>MOL_PROPERTY
FRAGMENTS
SciTegic.value.StringValue
C37

@<SCITEGIC>MOL_PROPERTY
MW
SciTegic.value.StringValue
444.52

@<SCITEGIC>MOL_PROPERTY
GENERATION
SciTegic.value.StringValue
1

@<SCITEGIC>MOL_PROPERTY
FAMILY
SciTegic.value.StringValue
1

@<SCITEGIC>MOL_PROPERTY
LUDI3
SciTegic.value.StringValue
478

@<SCITEGIC>ATOM_PROPERTY
Formal Charge
SciTegic.value.StringValue
1 0
2 0
3 0
4 0
5 0
6 0
7 0
8 0
9 0
10 0
11 0
12 0
13 0
14 0
15 0
16 0
17 0
18 0
19 0
20 0
21 0
22 0
23 0
24 0
25 0
26 0
27 0
28 0
29 0
30 0
31 0
32 0
33 0
34 0
35 0
36 0
37 0
38 0
39 0
40 0
41 0
42 0
43 0
44 0
45 0
46 0
47 0
48 0
49 0
50 0
51 0
52 0
53 0
54 0
55 0
56 0
57 0
58 0
59 0
60 0
61 0
62 0
63 0
64 0

@<SCITEGIC>ATOM_PROPERTY
pdb_tempFactor
SciTegic.value.DoubleValue
1 0
2 0
3 0
4 0
5 0
6 0
7 0
8 0
9 0
10 0
11 0
12 0
13 0
14 0
15 0
16 0
17 0
18 0
19 0
20 0
21 0
22 0
23 0
24 0
25 0
26 0
27 0
28 0
29 0
30 0
31 0
32 0
33 0
34 0
35 0
36 0
37 0
38 0
39 0
40 0
41 0
42 0
43 0
44 0
45 0
46 0
47 0
48 0
49 0
50 0
51 0
52 0
53 0
54 0
55 0
56 0
57 0
58 0
59 0
60 0
61 0
62 0
63 0
64 0

@<SCITEGIC>ATOM_PROPERTY
pdb_occupancy
SciTegic.value.DoubleValue
1 1
2 1
3 1
4 1
5 1
6 1
7 1
8 1
9 1
10 1
11 1
12 1
13 1
14 1
15 1
16 1
17 1
18 1
19 1
20 1
21 1
22 1
23 1
24 1
25 1
26 1
27 1
28 1
29 1
30 1
31 1
32 1
33 1
34 1
35 1
36 1
37 1
38 1
39 1
40 1
41 1
42 1
43 1
44 1
45 1
46 1
47 1
48 1
49 1
50 1
51 1
52 1
53 1
54 1
55 1
56 1
57 1
58 1
59 1
60 1
61 1
62 1
63 1
64 1

@<TRIPOS>MOLECULE
Evo_5
64  66  1  0  0
SMALL
FORMAL_CHARGES
@<TRIPOS>ATOM
    1 O1        46.7979    30.8757    15.7486 O.3        1 SUBUNIT  0
    2 C2        46.3840    31.9812    16.4573 C.2        1 SUBUNIT  0
    3 C3        46.2912    31.8902    17.8352 C.2        1 SUBUNIT  0
    4 C4        45.8932    32.9823    18.5868 C.2        1 SUBUNIT  0
    5 C5        45.5895    34.1777    17.9328 C.2        1 SUBUNIT  0
    6 C6        45.6790    34.2817    16.5469 C.2        1 SUBUNIT  0
    7 C7        46.0849    33.1722    15.8131 C.2        1 SUBUNIT  0
    8 C8        45.3641    35.5860    15.8581 C.3        1 SUBUNIT  0
    9 C9        43.9528    35.6266    15.2454 C.3        1 SUBUNIT  0
   10 C10       42.8207    35.6821    16.2872 C.2        1 SUBUNIT  0
   11 C11       41.4030    35.9362    15.7672 C.3        1 SUBUNIT  0
   12 C12       40.5515    34.6473    15.7327 C.3        1 SUBUNIT  0
   13 C13       41.0894    33.5828    14.7556 C.3        1 SUBUNIT  0
   14 C14       42.0198    32.5263    15.3701 C.3        1 SUBUNIT  0
   15 C15       42.2911    31.4311    14.3719 C.2        1 SUBUNIT  0
   16 C16       41.3477    30.4299    14.1662 C.2        1 SUBUNIT  0
   17 C17       41.5136    29.4947    13.1550 C.2        1 SUBUNIT  0
   18 C18       42.6480    29.5357    12.3605 C.2        1 SUBUNIT  0
   19 C19       43.6343    30.4809    12.6004 C.2        1 SUBUNIT  0
   20 C20       43.4485    31.4334    13.5996 C.2        1 SUBUNIT  0
   21 C21       45.9671    30.2959    12.5547 C.3        1 SUBUNIT  0
   22 O22       44.7743    30.4358    11.8068 O.3        1 SUBUNIT  0
   23 O23       42.8228    28.6253    11.3396 O.3        1 SUBUNIT  0
   24 O24       39.2443    34.9520    15.2694 O.3        1 SUBUNIT  0
   25 O25       43.0282    35.5568    17.4529 O.2        1 SUBUNIT  0
   26 C26       45.2308    33.8246    20.6966 C.3        1 SUBUNIT  0
   27 O27       45.8491    32.7860    19.9667 O.3        1 SUBUNIT  0
   28 O28       46.6129    30.7075    18.4671 O.3        1 SUBUNIT  0
   29 H29       46.9942    30.1926    16.3802 H          1 SUBUNIT  0
   30 H30       45.2763    35.0510    18.4854 H          1 SUBUNIT  0
   31 H31       46.1773    33.2323    14.7388 H          1 SUBUNIT  0
   32 H32       45.4985    36.4130    16.5566 H          1 SUBUNIT  0
   33 H33       46.0999    35.7418    15.0682 H          1 SUBUNIT  0
   34 H34       43.7850    34.7637    14.6062 H          1 SUBUNIT  0
   35 H35       43.8628    36.5050    14.6090 H          1 SUBUNIT  0
   36 H36       40.9616    36.6869    16.4223 H          1 SUBUNIT  0
   37 H37       41.4594    36.3809    14.7736 H          1 SUBUNIT  0
   38 H38       40.4825    34.2055    16.7340 H          1 SUBUNIT  0
   39 H39       40.2346    33.0371    14.3668 H          1 SUBUNIT  0
   40 H40       41.5513    34.0530    13.8873 H          1 SUBUNIT  0
   41 H41       42.9544    32.9626    15.7179 H          1 SUBUNIT  0
   42 H42       41.5373    32.0856    16.2391 H          1 SUBUNIT  0
   43 H43       40.4532    30.4012    14.7705 H          1 SUBUNIT  0
   44 H44       40.7541    28.7461    12.9785 H          1 SUBUNIT  0
   45 H45       44.1964    32.1877    13.7723 H          1 SUBUNIT  0
   46 H46       46.1286    31.1722    13.1849 H          1 SUBUNIT  0
   47 H47       43.6245    28.8459    10.8824 H          1 SUBUNIT  0
   48 H48       38.8118    35.5543    15.8695 H          1 SUBUNIT  0
   49 H49       45.7598    34.7609    20.5500 H          1 SUBUNIT  0
   50 H50       45.2470    33.6042    21.7626 H          1 SUBUNIT  0
   51 H51       44.1917    33.9467    20.3926 H          1 SUBUNIT  0
   52 H52       46.7115    30.8923    19.3936 H          1 SUBUNIT  0
   53 C53       45.9693    29.0181    13.4073 C.3        1 SUBUNIT  0
   54 C54       47.1663    30.1539    11.6018 C.3        1 SUBUNIT  0
   55 C55       47.4274    28.5749    13.4236 C.3        1 SUBUNIT  0
   56 C56       47.8923    28.8626    12.0000 C.3        1 SUBUNIT  0
   57 H57       47.9987    29.1841    14.1238 H          1 SUBUNIT  0
   58 H58       47.5489    27.5305    13.7092 H          1 SUBUNIT  0
   59 H59       45.3749    28.2442    12.9217 H          1 SUBUNIT  0
   60 H60       45.5538    29.1682    14.4028 H          1 SUBUNIT  0
   61 H61       46.8538    30.1222    10.5575 H          1 SUBUNIT  0
   62 H62       47.8326    31.0103    11.7157 H          1 SUBUNIT  0
   63 H63       48.9767    28.9443    11.9189 H          1 SUBUNIT  0
   64 H64       47.5714    28.0488    11.3474 H          1 SUBUNIT  0
@<TRIPOS>BOND
    1     1     2 1
    2     1    29 1
    3     2     3 2
    4     2     7 1
    5     3     4 1
    6     3    28 1
    7     4     5 2
    8     4    27 1
    9     5     6 1
   10     5    30 1
   11     6     7 2
   12     6     8 1
   13     7    31 1
   14     8     9 1
   15     8    32 1
   16     8    33 1
   17     9    10 1
   18     9    34 1
   19     9    35 1
   20    10    11 1
   21    10    25 2
   22    11    12 1
   23    11    36 1
   24    11    37 1
   25    12    13 1
   26    12    24 1
   27    12    38 1
   28    13    14 1
   29    13    39 1
   30    13    40 1
   31    14    15 1
   32    14    41 1
   33    14    42 1
   34    15    16 2
   35    15    20 1
   36    16    17 1
   37    16    43 1
   38    17    18 2
   39    17    44 1
   40    18    19 1
   41    18    23 1
   42    19    20 2
   43    19    22 1
   44    20    45 1
   45    21    22 1
   46    21    46 1
   47    21    53 1
   48    21    54 1
   49    23    47 1
   50    24    48 1
   51    26    27 1
   52    26    49 1
   53    26    50 1
   54    26    51 1
   55    28    52 1
   56    53    55 1
   57    53    59 1
   58    53    60 1
   59    54    56 1
   60    54    61 1
   61    54    62 1
   62    55    56 1
   63    55    57 1
   64    55    58 1
   65    56    63 1
   66    56    64 1
@<TRIPOS>SUBSTRUCTURE
1   ****   1
@<SCITEGIC>MOL_PROPERTY
TopHits
SciTegic.value.StringValue
10

@<SCITEGIC>MOL_PROPERTY
-CDOCKER_ENERGY
SciTegic.value.StringValue
16.9161579

@<SCITEGIC>MOL_PROPERTY
-CDOCKER_INTERACTION_ENERGY
SciTegic.value.StringValue
36.217181

@<SCITEGIC>MOL_PROPERTY
POSE_NUMBER
SciTegic.value.StringValue
5

@<SCITEGIC>MOL_PROPERTY
FRAGMENTS
SciTegic.value.StringValue
C37

@<SCITEGIC>MOL_PROPERTY
MW
SciTegic.value.StringValue
444.52

@<SCITEGIC>MOL_PROPERTY
GENERATION
SciTegic.value.StringValue
1

@<SCITEGIC>MOL_PROPERTY
FAMILY
SciTegic.value.StringValue
1

@<SCITEGIC>MOL_PROPERTY
LUDI3
SciTegic.value.StringValue
478

@<SCITEGIC>ATOM_PROPERTY
Formal Charge
SciTegic.value.StringValue
1 0
2 0
3 0
4 0
5 0
6 0
7 0
8 0
9 0
10 0
11 0
12 0
13 0
14 0
15 0
16 0
17 0
18 0
19 0
20 0
21 0
22 0
23 0
24 0
25 0
26 0
27 0
28 0
29 0
30 0
31 0
32 0
33 0
34 0
35 0
36 0
37 0
38 0
39 0
40 0
41 0
42 0
43 0
44 0
45 0
46 0
47 0
48 0
49 0
50 0
51 0
52 0
53 0
54 0
55 0
56 0
57 0
58 0
59 0
60 0
61 0
62 0
63 0
64 0

@<SCITEGIC>ATOM_PROPERTY
pdb_tempFactor
SciTegic.value.DoubleValue
1 0
2 0
3 0
4 0
5 0
6 0
7 0
8 0
9 0
10 0
11 0
12 0
13 0
14 0
15 0
16 0
17 0
18 0
19 0
20 0
21 0
22 0
23 0
24 0
25 0
26 0
27 0
28 0
29 0
30 0
31 0
32 0
33 0
34 0
35 0
36 0
37 0
38 0
39 0
40 0
41 0
42 0
43 0
44 0
45 0
46 0
47 0
48 0
49 0
50 0
51 0
52 0
53 0
54 0
55 0
56 0
57 0
58 0
59 0
60 0
61 0
62 0
63 0
64 0

@<SCITEGIC>ATOM_PROPERTY
pdb_occupancy
SciTegic.value.DoubleValue
1 1
2 1
3 1
4 1
5 1
6 1
7 1
8 1
9 1
10 1
11 1
12 1
13 1
14 1
15 1
16 1
17 1
18 1
19 1
20 1
21 1
22 1
23 1
24 1
25 1
26 1
27 1
28 1
29 1
30 1
31 1
32 1
33 1
34 1
35 1
36 1
37 1
38 1
39 1
40 1
41 1
42 1
43 1
44 1
45 1
46 1
47 1
48 1
49 1
50 1
51 1
52 1
53 1
54 1
55 1
56 1
57 1
58 1
59 1
60 1
61 1
62 1
63 1
64 1

@<TRIPOS>MOLECULE
Evo_5
64  66  1  0  0
SMALL
FORMAL_CHARGES
@<TRIPOS>ATOM
    1 O1        42.4982    36.1322    12.7163 O.3        1 SUBUNIT  0
    2 C2        41.6540    35.4395    13.5558 C.2        1 SUBUNIT  0
    3 C3        40.3697    35.9083    13.7784 C.2        1 SUBUNIT  0
    4 C4        39.5005    35.1878    14.5938 C.2        1 SUBUNIT  0
    5 C5        39.9489    34.0397    15.2300 C.2        1 SUBUNIT  0
    6 C6        41.2315    33.5610    14.9999 C.2        1 SUBUNIT  0
    7 C7        42.0773    34.2648    14.1565 C.2        1 SUBUNIT  0
    8 C8        41.6796    32.2716    15.6168 C.3        1 SUBUNIT  0
    9 C9        41.3383    31.0847    14.7136 C.3        1 SUBUNIT  0
   10 C10       42.0404    29.7937    15.1409 C.2        1 SUBUNIT  0
   11 C11       42.6051    28.8984    14.0233 C.3        1 SUBUNIT  0
   12 C12       44.1311    29.0733    13.9093 C.3        1 SUBUNIT  0
   13 C13       44.5699    30.5010    13.4949 C.3        1 SUBUNIT  0
   14 C14       46.0277    30.8176    13.8609 C.3        1 SUBUNIT  0
   15 C15       46.2125    30.9564    15.3515 C.2        1 SUBUNIT  0
   16 C16       46.6405    29.8728    16.1118 C.2        1 SUBUNIT  0
   17 C17       46.7613    29.9790    17.4889 C.2        1 SUBUNIT  0
   18 C18       46.4752    31.1819    18.1144 C.2        1 SUBUNIT  0
   19 C19       46.0818    32.2865    17.3741 C.2        1 SUBUNIT  0
   20 C20       45.9355    32.1625    15.9907 C.2        1 SUBUNIT  0
   21 C21       45.7523    34.6564    17.3883 C.3        1 SUBUNIT  0
   22 O22       45.8713    33.4484    18.1118 O.3        1 SUBUNIT  0
   23 O23       46.5919    31.2932    19.4830 O.3        1 SUBUNIT  0
   24 O24       44.6962    28.1016    13.0503 O.3        1 SUBUNIT  0
   25 O25       42.1619    29.5080    16.2933 O.2        1 SUBUNIT  0
   26 C26       37.4779    35.7012    13.5379 C.3        1 SUBUNIT  0
   27 O27       38.1683    35.5294    14.7593 O.3        1 SUBUNIT  0
   28 O28       39.9629    37.0733    13.1622 O.3        1 SUBUNIT  0
   29 H29       42.0667    36.9344    12.4408 H          1 SUBUNIT  0
   30 H30       39.2677    33.4905    15.8645 H          1 SUBUNIT  0
   31 H31       43.0686    33.8865    13.9768 H          1 SUBUNIT  0
   32 H32       42.7455    32.3232    15.8465 H          1 SUBUNIT  0
   33 H33       41.1392    32.1694    16.5496 H          1 SUBUNIT  0
   34 H34       41.5756    31.3007    13.6720 H          1 SUBUNIT  0
   35 H35       40.2749    30.8966    14.7848 H          1 SUBUNIT  0
   36 H36       42.3725    27.8628    14.2719 H          1 SUBUNIT  0
   37 H37       42.1010    29.1270    13.0832 H          1 SUBUNIT  0
   38 H38       44.5288    28.8466    14.8966 H          1 SUBUNIT  0
   39 H39       44.4196    30.6535    12.4252 H          1 SUBUNIT  0
   40 H40       43.9417    31.2483    13.9756 H          1 SUBUNIT  0
   41 H41       46.6921    30.0428    13.4768 H          1 SUBUNIT  0
   42 H42       46.3318    31.7483    13.3816 H          1 SUBUNIT  0
   43 H43       46.8592    28.9302    15.6305 H          1 SUBUNIT  0
   44 H44       47.0765    29.1287    18.0755 H          1 SUBUNIT  0
   45 H45       45.6048    32.9966    15.3922 H          1 SUBUNIT  0
   46 H46       46.4653    34.7021    16.5630 H          1 SUBUNIT  0
   47 H47       46.3555    32.1784    19.7355 H          1 SUBUNIT  0
   48 H48       44.3297    28.1956    12.1795 H          1 SUBUNIT  0
   49 H49       37.1976    36.7451    13.4166 H          1 SUBUNIT  0
   50 H50       36.5789    35.0912    13.5531 H          1 SUBUNIT  0
   51 H51       38.0527    35.3899    12.6658 H          1 SUBUNIT  0
   52 H52       39.5183    37.6141    13.8013 H          1 SUBUNIT  0
   53 C53       44.3160    34.8966    16.8924 C.3        1 SUBUNIT  0
   54 C54       46.0636    35.8252    18.3198 C.3        1 SUBUNIT  0
   55 C55       43.9271    36.3069    17.3515 C.3        1 SUBUNIT  0
   56 C56       45.2394    36.9748    17.7620 C.3        1 SUBUNIT  0
   57 H57       43.3905    36.8698    16.5864 H          1 SUBUNIT  0
   58 H58       43.2706    36.2298    18.2197 H          1 SUBUNIT  0
   59 H59       43.6224    34.1583    17.2974 H          1 SUBUNIT  0
   60 H60       44.2758    34.8299    15.8064 H          1 SUBUNIT  0
   61 H61       45.7208    35.5903    19.3282 H          1 SUBUNIT  0
   62 H62       47.1281    36.0536    18.3713 H          1 SUBUNIT  0
   63 H63       45.7311    37.3936    16.8835 H          1 SUBUNIT  0
   64 H64       45.1150    37.7763    18.4875 H          1 SUBUNIT  0
@<TRIPOS>BOND
    1     1     2 1
    2     1    29 1
    3     2     3 2
    4     2     7 1
    5     3     4 1
    6     3    28 1
    7     4     5 2
    8     4    27 1
    9     5     6 1
   10     5    30 1
   11     6     7 2
   12     6     8 1
   13     7    31 1
   14     8     9 1
   15     8    32 1
   16     8    33 1
   17     9    10 1
   18     9    34 1
   19     9    35 1
   20    10    11 1
   21    10    25 2
   22    11    12 1
   23    11    36 1
   24    11    37 1
   25    12    13 1
   26    12    24 1
   27    12    38 1
   28    13    14 1
   29    13    39 1
   30    13    40 1
   31    14    15 1
   32    14    41 1
   33    14    42 1
   34    15    16 2
   35    15    20 1
   36    16    17 1
   37    16    43 1
   38    17    18 2
   39    17    44 1
   40    18    19 1
   41    18    23 1
   42    19    20 2
   43    19    22 1
   44    20    45 1
   45    21    22 1
   46    21    46 1
   47    21    53 1
   48    21    54 1
   49    23    47 1
   50    24    48 1
   51    26    27 1
   52    26    49 1
   53    26    50 1
   54    26    51 1
   55    28    52 1
   56    53    55 1
   57    53    59 1
   58    53    60 1
   59    54    56 1
   60    54    61 1
   61    54    62 1
   62    55    56 1
   63    55    57 1
   64    55    58 1
   65    56    63 1
   66    56    64 1
@<TRIPOS>SUBSTRUCTURE
1   ****   1
@<SCITEGIC>MOL_PROPERTY
TopHits
SciTegic.value.StringValue
10

@<SCITEGIC>MOL_PROPERTY
-CDOCKER_ENERGY
SciTegic.value.StringValue
16.2063509

@<SCITEGIC>MOL_PROPERTY
-CDOCKER_INTERACTION_ENERGY
SciTegic.value.StringValue
41.2415188

@<SCITEGIC>MOL_PROPERTY
POSE_NUMBER
SciTegic.value.StringValue
6

@<SCITEGIC>MOL_PROPERTY
FRAGMENTS
SciTegic.value.StringValue
C37

@<SCITEGIC>MOL_PROPERTY
MW
SciTegic.value.StringValue
444.52

@<SCITEGIC>MOL_PROPERTY
GENERATION
SciTegic.value.StringValue
1

@<SCITEGIC>MOL_PROPERTY
FAMILY
SciTegic.value.StringValue
1

@<SCITEGIC>MOL_PROPERTY
LUDI3
SciTegic.value.StringValue
478

@<SCITEGIC>ATOM_PROPERTY
Formal Charge
SciTegic.value.StringValue
1 0
2 0
3 0
4 0
5 0
6 0
7 0
8 0
9 0
10 0
11 0
12 0
13 0
14 0
15 0
16 0
17 0
18 0
19 0
20 0
21 0
22 0
23 0
24 0
25 0
26 0
27 0
28 0
29 0
30 0
31 0
32 0
33 0
34 0
35 0
36 0
37 0
38 0
39 0
40 0
41 0
42 0
43 0
44 0
45 0
46 0
47 0
48 0
49 0
50 0
51 0
52 0
53 0
54 0
55 0
56 0
57 0
58 0
59 0
60 0
61 0
62 0
63 0
64 0

@<SCITEGIC>ATOM_PROPERTY
pdb_tempFactor
SciTegic.value.DoubleValue
1 0
2 0
3 0
4 0
5 0
6 0
7 0
8 0
9 0
10 0
11 0
12 0
13 0
14 0
15 0
16 0
17 0
18 0
19 0
20 0
21 0
22 0
23 0
24 0
25 0
26 0
27 0
28 0
29 0
30 0
31 0
32 0
33 0
34 0
35 0
36 0
37 0
38 0
39 0
40 0
41 0
42 0
43 0
44 0
45 0
46 0
47 0
48 0
49 0
50 0
51 0
52 0
53 0
54 0
55 0
56 0
57 0
58 0
59 0
60 0
61 0
62 0
63 0
64 0

@<SCITEGIC>ATOM_PROPERTY
pdb_occupancy
SciTegic.value.DoubleValue
1 1
2 1
3 1
4 1
5 1
6 1
7 1
8 1
9 1
10 1
11 1
12 1
13 1
14 1
15 1
16 1
17 1
18 1
19 1
20 1
21 1
22 1
23 1
24 1
25 1
26 1
27 1
28 1
29 1
30 1
31 1
32 1
33 1
34 1
35 1
36 1
37 1
38 1
39 1
40 1
41 1
42 1
43 1
44 1
45 1
46 1
47 1
48 1
49 1
50 1
51 1
52 1
53 1
54 1
55 1
56 1
57 1
58 1
59 1
60 1
61 1
62 1
63 1
64 1

@<TRIPOS>MOLECULE
Evo_5
64  66  1  0  0
SMALL
FORMAL_CHARGES
@<TRIPOS>ATOM
    1 O1        48.3143    31.9690    13.0288 O.3        1 SUBUNIT  0
    2 C2        47.1519    31.2382    12.9063 C.2        1 SUBUNIT  0
    3 C3        47.0196    30.3591    11.8448 C.2        1 SUBUNIT  0
    4 C4        45.8570    29.6220    11.6784 C.2        1 SUBUNIT  0
    5 C5        44.8181    29.7818    12.5989 C.2        1 SUBUNIT  0
    6 C6        44.9404    30.6644    13.6702 C.2        1 SUBUNIT  0
    7 C7        46.1177    31.3912    13.8165 C.2        1 SUBUNIT  0
    8 C8        43.8135    30.8270    14.6599 C.3        1 SUBUNIT  0
    9 C9        42.6098    31.5892    14.0816 C.3        1 SUBUNIT  0
   10 C10       42.9093    33.0751    13.8275 C.2        1 SUBUNIT  0
   11 C11       41.7588    33.9274    13.2815 C.3        1 SUBUNIT  0
   12 C12       41.7292    35.3488    13.8719 C.3        1 SUBUNIT  0
   13 C13       41.0584    35.4192    15.2701 C.3        1 SUBUNIT  0
   14 C14       41.7855    34.7048    16.4340 C.3        1 SUBUNIT  0
   15 C15       43.1735    35.2087    16.7694 C.2        1 SUBUNIT  0
   16 C16       43.5908    36.4898    16.4242 C.2        1 SUBUNIT  0
   17 C17       44.8639    36.9377    16.7433 C.2        1 SUBUNIT  0
   18 C18       45.7286    36.1157    17.4437 C.2        1 SUBUNIT  0
   19 C19       45.3302    34.8450    17.8325 C.2        1 SUBUNIT  0
   20 C20       44.0505    34.3982    17.4877 C.2        1 SUBUNIT  0
   21 C21       45.9078    32.8487    19.0399 C.3        1 SUBUNIT  0
   22 O22       46.2836    34.1205    18.5502 O.3        1 SUBUNIT  0
   23 O23       46.9948    36.5580    17.7680 O.3        1 SUBUNIT  0
   24 O24       40.9699    36.1033    12.9397 O.3        1 SUBUNIT  0
   25 O25       43.9813    33.5501    14.0483 O.2        1 SUBUNIT  0
   26 C26       44.7249    27.8862    10.5044 C.3        1 SUBUNIT  0
   27 O27       45.8223    28.7759    10.5684 O.3        1 SUBUNIT  0
   28 O28       48.0483    30.2385    10.9336 O.3        1 SUBUNIT  0
   29 H29       48.8835    31.7434    12.3030 H          1 SUBUNIT  0
   30 H30       43.8959    29.2310    12.4972 H          1 SUBUNIT  0
   31 H31       46.2308    32.0882    14.6338 H          1 SUBUNIT  0
   32 H32       43.4914    29.8355    14.9788 H          1 SUBUNIT  0
   33 H33       44.1765    31.3330    15.5543 H          1 SUBUNIT  0
   34 H34       41.7725    31.5359    14.7779 H          1 SUBUNIT  0
   35 H35       42.2678    31.1363    13.1506 H          1 SUBUNIT  0
   36 H36       41.8871    33.9748    12.2002 H          1 SUBUNIT  0
   37 H37       40.8135    33.4186    13.4630 H          1 SUBUNIT  0
   38 H38       42.7505    35.7473    13.9002 H          1 SUBUNIT  0
   39 H39       40.8798    36.4555    15.5593 H          1 SUBUNIT  0
   40 H40       40.0599    34.9891    15.1863 H          1 SUBUNIT  0
   41 H41       41.1784    34.8183    17.3328 H          1 SUBUNIT  0
   42 H42       41.8288    33.6324    16.2465 H          1 SUBUNIT  0
   43 H43       42.9210    37.1514    15.9045 H          1 SUBUNIT  0
   44 H44       45.1791    37.9295    16.4570 H          1 SUBUNIT  0
   45 H45       43.7049    33.4211    17.7853 H          1 SUBUNIT  0
   46 H46       44.9534    32.9109    19.5639 H          1 SUBUNIT  0
   47 H47       47.4118    35.8994    18.3092 H          1 SUBUNIT  0
   48 H48       40.9794    37.0301    13.1614 H          1 SUBUNIT  0
   49 H49       43.7869    28.4278    10.3774 H          1 SUBUNIT  0
   50 H50       44.6776    27.2615    11.3979 H          1 SUBUNIT  0
   51 H51       44.8448    27.2283     9.6441 H          1 SUBUNIT  0
   52 H52       47.7978    29.6046    10.2729 H          1 SUBUNIT  0
   53 C53       45.8952    31.7970    17.9166 C.3        1 SUBUNIT  0
   54 C54       46.9768    32.3852    20.0389 C.3        1 SUBUNIT  0
   55 C55       46.6889    30.6007    18.4397 C.3        1 SUBUNIT  0
   56 C56       47.7111    31.2151    19.3865 C.3        1 SUBUNIT  0
   57 H57       46.0329    29.9328    18.9969 H          1 SUBUNIT  0
   58 H58       47.1516    30.0221    17.6393 H          1 SUBUNIT  0
   59 H59       46.3923    32.1998    17.0334 H          1 SUBUNIT  0
   60 H60       44.8873    31.5110    17.6243 H          1 SUBUNIT  0
   61 H61       47.6632    33.1846    20.3115 H          1 SUBUNIT  0
   62 H62       46.4939    32.0504    20.9545 H          1 SUBUNIT  0
   63 H63       48.0911    30.5001    20.1157 H          1 SUBUNIT  0
   64 H64       48.5585    31.5908    18.8123 H          1 SUBUNIT  0
@<TRIPOS>BOND
    1     1     2 1
    2     1    29 1
    3     2     3 2
    4     2     7 1
    5     3     4 1
    6     3    28 1
    7     4     5 2
    8     4    27 1
    9     5     6 1
   10     5    30 1
   11     6     7 2
   12     6     8 1
   13     7    31 1
   14     8     9 1
   15     8    32 1
   16     8    33 1
   17     9    10 1
   18     9    34 1
   19     9    35 1
   20    10    11 1
   21    10    25 2
   22    11    12 1
   23    11    36 1
   24    11    37 1
   25    12    13 1
   26    12    24 1
   27    12    38 1
   28    13    14 1
   29    13    39 1
   30    13    40 1
   31    14    15 1
   32    14    41 1
   33    14    42 1
   34    15    16 2
   35    15    20 1
   36    16    17 1
   37    16    43 1
   38    17    18 2
   39    17    44 1
   40    18    19 1
   41    18    23 1
   42    19    20 2
   43    19    22 1
   44    20    45 1
   45    21    22 1
   46    21    46 1
   47    21    53 1
   48    21    54 1
   49    23    47 1
   50    24    48 1
   51    26    27 1
   52    26    49 1
   53    26    50 1
   54    26    51 1
   55    28    52 1
   56    53    55 1
   57    53    59 1
   58    53    60 1
   59    54    56 1
   60    54    61 1
   61    54    62 1
   62    55    56 1
   63    55    57 1
   64    55    58 1
   65    56    63 1
   66    56    64 1
@<TRIPOS>SUBSTRUCTURE
1   ****   1
@<SCITEGIC>MOL_PROPERTY
TopHits
SciTegic.value.StringValue
10

@<SCITEGIC>MOL_PROPERTY
-CDOCKER_ENERGY
SciTegic.value.StringValue
15.9078759

@<SCITEGIC>MOL_PROPERTY
-CDOCKER_INTERACTION_ENERGY
SciTegic.value.StringValue
37.0661813

@<SCITEGIC>MOL_PROPERTY
POSE_NUMBER
SciTegic.value.StringValue
7

@<SCITEGIC>MOL_PROPERTY
FRAGMENTS
SciTegic.value.StringValue
C37

@<SCITEGIC>MOL_PROPERTY
MW
SciTegic.value.StringValue
444.52

@<SCITEGIC>MOL_PROPERTY
GENERATION
SciTegic.value.StringValue
1

@<SCITEGIC>MOL_PROPERTY
FAMILY
SciTegic.value.StringValue
1

@<SCITEGIC>MOL_PROPERTY
LUDI3
SciTegic.value.StringValue
478

@<SCITEGIC>ATOM_PROPERTY
Formal Charge
SciTegic.value.StringValue
1 0
2 0
3 0
4 0
5 0
6 0
7 0
8 0
9 0
10 0
11 0
12 0
13 0
14 0
15 0
16 0
17 0
18 0
19 0
20 0
21 0
22 0
23 0
24 0
25 0
26 0
27 0
28 0
29 0
30 0
31 0
32 0
33 0
34 0
35 0
36 0
37 0
38 0
39 0
40 0
41 0
42 0
43 0
44 0
45 0
46 0
47 0
48 0
49 0
50 0
51 0
52 0
53 0
54 0
55 0
56 0
57 0
58 0
59 0
60 0
61 0
62 0
63 0
64 0

@<SCITEGIC>ATOM_PROPERTY
pdb_tempFactor
SciTegic.value.DoubleValue
1 0
2 0
3 0
4 0
5 0
6 0
7 0
8 0
9 0
10 0
11 0
12 0
13 0
14 0
15 0
16 0
17 0
18 0
19 0
20 0
21 0
22 0
23 0
24 0
25 0
26 0
27 0
28 0
29 0
30 0
31 0
32 0
33 0
34 0
35 0
36 0
37 0
38 0
39 0
40 0
41 0
42 0
43 0
44 0
45 0
46 0
47 0
48 0
49 0
50 0
51 0
52 0
53 0
54 0
55 0
56 0
57 0
58 0
59 0
60 0
61 0
62 0
63 0
64 0

@<SCITEGIC>ATOM_PROPERTY
pdb_occupancy
SciTegic.value.DoubleValue
1 1
2 1
3 1
4 1
5 1
6 1
7 1
8 1
9 1
10 1
11 1
12 1
13 1
14 1
15 1
16 1
17 1
18 1
19 1
20 1
21 1
22 1
23 1
24 1
25 1
26 1
27 1
28 1
29 1
30 1
31 1
32 1
33 1
34 1
35 1
36 1
37 1
38 1
39 1
40 1
41 1
42 1
43 1
44 1
45 1
46 1
47 1
48 1
49 1
50 1
51 1
52 1
53 1
54 1
55 1
56 1
57 1
58 1
59 1
60 1
61 1
62 1
63 1
64 1

@<TRIPOS>MOLECULE
Evo_5
64  66  1  0  0
SMALL
FORMAL_CHARGES
@<TRIPOS>ATOM
    1 O1        41.9633    32.3510    11.7958 O.3        1 SUBUNIT  0
    2 C2        42.8041    31.3251    12.1731 C.2        1 SUBUNIT  0
    3 C3        43.2105    30.4101    11.2166 C.2        1 SUBUNIT  0
    4 C4        44.0928    29.3887    11.5396 C.2        1 SUBUNIT  0
    5 C5        44.5204    29.2638    12.8629 C.2        1 SUBUNIT  0
    6 C6        44.0923    30.1611    13.8404 C.2        1 SUBUNIT  0
    7 C7        43.2460    31.2058    13.4821 C.2        1 SUBUNIT  0
    8 C8        44.5233    29.9791    15.2709 C.3        1 SUBUNIT  0
    9 C9        45.9571    30.4750    15.5161 C.3        1 SUBUNIT  0
   10 C10       46.3964    30.1750    16.9590 C.2        1 SUBUNIT  0
   11 C11       47.7349    30.7593    17.4342 C.3        1 SUBUNIT  0
   12 C12       47.7807    30.9437    18.9695 C.3        1 SUBUNIT  0
   13 C13       46.6861    31.8700    19.5466 C.3        1 SUBUNIT  0
   14 C14       46.9233    33.3811    19.3760 C.3        1 SUBUNIT  0
   15 C15       46.7423    33.8754    17.9654 C.2        1 SUBUNIT  0
   16 C16       47.8176    34.4188    17.2681 C.2        1 SUBUNIT  0
   17 C17       47.6611    34.8565    15.9602 C.2        1 SUBUNIT  0
   18 C18       46.4236    34.7619    15.3451 C.2        1 SUBUNIT  0
   19 C19       45.3339    34.2486    16.0317 C.2        1 SUBUNIT  0
   20 C20       45.4984    33.8038    17.3432 C.2        1 SUBUNIT  0
   21 C21       42.9620    34.3963    16.0792 C.3        1 SUBUNIT  0
   22 O22       44.1384    34.1801    15.3223 O.3        1 SUBUNIT  0
   23 O23       46.2573    35.1966    14.0478 O.3        1 SUBUNIT  0
   24 O24       49.0374    31.4463    19.3951 O.3        1 SUBUNIT  0
   25 O25       45.7155    29.5212    17.6894 O.2        1 SUBUNIT  0
   26 C26       45.5159    27.6331    10.7810 C.3        1 SUBUNIT  0
   27 O27       44.4821    28.5536    10.4882 O.3        1 SUBUNIT  0
   28 O28       42.7392    30.5217     9.9257 O.3        1 SUBUNIT  0
   29 H29       41.8389    32.2857    10.8567 H          1 SUBUNIT  0
   30 H30       45.1826    28.4649    13.1611 H          1 SUBUNIT  0
   31 H31       42.9187    31.9204    14.2220 H          1 SUBUNIT  0
   32 H32       43.8255    30.5017    15.9271 H          1 SUBUNIT  0
   33 H33       44.4456    28.9180    15.5138 H          1 SUBUNIT  0
   34 H34       46.0322    31.5474    15.3375 H          1 SUBUNIT  0
   35 H35       46.6585    29.9883    14.8376 H          1 SUBUNIT  0
   36 H36       48.5073    30.0631    17.1090 H          1 SUBUNIT  0
   37 H37       47.9252    31.6922    16.9112 H          1 SUBUNIT  0
   38 H38       47.6254    29.9612    19.4316 H          1 SUBUNIT  0
   39 H39       45.7013    31.5964    19.1708 H          1 SUBUNIT  0
   40 H40       46.6406    31.6785    20.6190 H          1 SUBUNIT  0
   41 H41       46.2211    33.9222    20.0113 H          1 SUBUNIT  0
   42 H42       47.9225    33.6343    19.7295 H          1 SUBUNIT  0
   43 H43       48.7870    34.4945    17.7390 H          1 SUBUNIT  0
   44 H44       48.4988    35.2731    15.4207 H          1 SUBUNIT  0
   45 H45       44.6694    33.3858    17.8927 H          1 SUBUNIT  0
   46 H46       42.8350    33.6277    16.8419 H          1 SUBUNIT  0
   47 H47       45.3323    35.3413    13.8926 H          1 SUBUNIT  0
   48 H48       49.7437    30.8724    19.1186 H          1 SUBUNIT  0
   49 H49       46.4128    28.1467    11.1316 H          1 SUBUNIT  0
   50 H50       45.7804    27.0861     9.8760 H          1 SUBUNIT  0
   51 H51       45.1925    26.9038    11.5250 H          1 SUBUNIT  0
   52 H52       43.0857    29.7967     9.4230 H          1 SUBUNIT  0
   53 C53       42.9293    35.7925    16.7140 C.3        1 SUBUNIT  0
   54 C54       41.7426    34.3385    15.1471 C.3        1 SUBUNIT  0
   55 C55       41.4511    36.1495    16.7537 C.3        1 SUBUNIT  0
   56 C56       40.8858    35.5708    15.4587 C.3        1 SUBUNIT  0
   57 H57       40.9908    35.6611    17.6131 H          1 SUBUNIT  0
   58 H58       41.2773    37.2216    16.8447 H          1 SUBUNIT  0
   59 H59       43.4557    36.5073    16.0797 H          1 SUBUNIT  0
   60 H60       43.3842    35.8231    17.7051 H          1 SUBUNIT  0
   61 H61       42.0468    34.3415    14.0995 H          1 SUBUNIT  0
   62 H62       41.1798    33.4195    15.3149 H          1 SUBUNIT  0
   63 H63       39.8262    35.3287    15.5421 H          1 SUBUNIT  0
   64 H64       40.9916    36.3042    14.6584 H          1 SUBUNIT  0
@<TRIPOS>BOND
    1     1     2 1
    2     1    29 1
    3     2     3 2
    4     2     7 1
    5     3     4 1
    6     3    28 1
    7     4     5 2
    8     4    27 1
    9     5     6 1
   10     5    30 1
   11     6     7 2
   12     6     8 1
   13     7    31 1
   14     8     9 1
   15     8    32 1
   16     8    33 1
   17     9    10 1
   18     9    34 1
   19     9    35 1
   20    10    11 1
   21    10    25 2
   22    11    12 1
   23    11    36 1
   24    11    37 1
   25    12    13 1
   26    12    24 1
   27    12    38 1
   28    13    14 1
   29    13    39 1
   30    13    40 1
   31    14    15 1
   32    14    41 1
   33    14    42 1
   34    15    16 2
   35    15    20 1
   36    16    17 1
   37    16    43 1
   38    17    18 2
   39    17    44 1
   40    18    19 1
   41    18    23 1
   42    19    20 2
   43    19    22 1
   44    20    45 1
   45    21    22 1
   46    21    46 1
   47    21    53 1
   48    21    54 1
   49    23    47 1
   50    24    48 1
   51    26    27 1
   52    26    49 1
   53    26    50 1
   54    26    51 1
   55    28    52 1
   56    53    55 1
   57    53    59 1
   58    53    60 1
   59    54    56 1
   60    54    61 1
   61    54    62 1
   62    55    56 1
   63    55    57 1
   64    55    58 1
   65    56    63 1
   66    56    64 1
@<TRIPOS>SUBSTRUCTURE
1   ****   1
@<SCITEGIC>MOL_PROPERTY
TopHits
SciTegic.value.StringValue
10

@<SCITEGIC>MOL_PROPERTY
-CDOCKER_ENERGY
SciTegic.value.StringValue
14.9125343

@<SCITEGIC>MOL_PROPERTY
-CDOCKER_INTERACTION_ENERGY
SciTegic.value.StringValue
33.8797695

@<SCITEGIC>MOL_PROPERTY
POSE_NUMBER
SciTegic.value.StringValue
8

@<SCITEGIC>MOL_PROPERTY
FRAGMENTS
SciTegic.value.StringValue
C37

@<SCITEGIC>MOL_PROPERTY
MW
SciTegic.value.StringValue
444.52

@<SCITEGIC>MOL_PROPERTY
GENERATION
SciTegic.value.StringValue
1

@<SCITEGIC>MOL_PROPERTY
FAMILY
SciTegic.value.StringValue
1

@<SCITEGIC>MOL_PROPERTY
LUDI3
SciTegic.value.StringValue
478

@<SCITEGIC>ATOM_PROPERTY
Formal Charge
SciTegic.value.StringValue
1 0
2 0
3 0
4 0
5 0
6 0
7 0
8 0
9 0
10 0
11 0
12 0
13 0
14 0
15 0
16 0
17 0
18 0
19 0
20 0
21 0
22 0
23 0
24 0
25 0
26 0
27 0
28 0
29 0
30 0
31 0
32 0
33 0
34 0
35 0
36 0
37 0
38 0
39 0
40 0
41 0
42 0
43 0
44 0
45 0
46 0
47 0
48 0
49 0
50 0
51 0
52 0
53 0
54 0
55 0
56 0
57 0
58 0
59 0
60 0
61 0
62 0
63 0
64 0

@<SCITEGIC>ATOM_PROPERTY
pdb_tempFactor
SciTegic.value.DoubleValue
1 0
2 0
3 0
4 0
5 0
6 0
7 0
8 0
9 0
10 0
11 0
12 0
13 0
14 0
15 0
16 0
17 0
18 0
19 0
20 0
21 0
22 0
23 0
24 0
25 0
26 0
27 0
28 0
29 0
30 0
31 0
32 0
33 0
34 0
35 0
36 0
37 0
38 0
39 0
40 0
41 0
42 0
43 0
44 0
45 0
46 0
47 0
48 0
49 0
50 0
51 0
52 0
53 0
54 0
55 0
56 0
57 0
58 0
59 0
60 0
61 0
62 0
63 0
64 0

@<SCITEGIC>ATOM_PROPERTY
pdb_occupancy
SciTegic.value.DoubleValue
1 1
2 1
3 1
4 1
5 1
6 1
7 1
8 1
9 1
10 1
11 1
12 1
13 1
14 1
15 1
16 1
17 1
18 1
19 1
20 1
21 1
22 1
23 1
24 1
25 1
26 1
27 1
28 1
29 1
30 1
31 1
32 1
33 1
34 1
35 1
36 1
37 1
38 1
39 1
40 1
41 1
42 1
43 1
44 1
45 1
46 1
47 1
48 1
49 1
50 1
51 1
52 1
53 1
54 1
55 1
56 1
57 1
58 1
59 1
60 1
61 1
62 1
63 1
64 1

@<TRIPOS>MOLECULE
Evo_5
64  66  1  0  0
SMALL
FORMAL_CHARGES
@<TRIPOS>ATOM
    1 O1        39.5145    33.2703    17.0308 O.3        1 SUBUNIT  0
    2 C2        40.2932    34.1602    16.3192 C.2        1 SUBUNIT  0
    3 C3        39.7204    34.8504    15.2631 C.2        1 SUBUNIT  0
    4 C4        40.4956    35.7328    14.5004 C.2        1 SUBUNIT  0
    5 C5        41.8400    35.8862    14.8253 C.2        1 SUBUNIT  0
    6 C6        42.4163    35.2105    15.8969 C.2        1 SUBUNIT  0
    7 C7        41.6294    34.3434    16.6368 C.2        1 SUBUNIT  0
    8 C8        43.8749    35.3797    16.2477 C.3        1 SUBUNIT  0
    9 C9        44.8257    35.0753    15.0818 C.3        1 SUBUNIT  0
   10 C10       44.6042    33.6628    14.5011 C.2        1 SUBUNIT  0
   11 C11       45.7131    32.6144    14.6829 C.3        1 SUBUNIT  0
   12 C12       45.3386    31.2566    14.0501 C.3        1 SUBUNIT  0
   13 C13       46.4581    30.1996    14.1695 C.3        1 SUBUNIT  0
   14 C14       46.3066    29.2141    15.3447 C.3        1 SUBUNIT  0
   15 C15       46.9058    29.7276    16.6266 C.2        1 SUBUNIT  0
   16 C16       48.1946    29.3626    17.0012 C.2        1 SUBUNIT  0
   17 C17       48.7503    29.8364    18.1830 C.2        1 SUBUNIT  0
   18 C18       48.0319    30.7165    18.9870 C.2        1 SUBUNIT  0
   19 C19       46.7514    31.1090    18.6013 C.2        1 SUBUNIT  0
   20 C20       46.1834    30.5754    17.4544 C.2        1 SUBUNIT  0
   21 C21       46.6361    33.2999    19.4489 C.3        1 SUBUNIT  0
   22 O22       45.9977    32.0425    19.2983 O.3        1 SUBUNIT  0
   23 O23       48.5763    31.1857    20.1671 O.3        1 SUBUNIT  0
   24 O24       45.0846    31.4206    12.6656 O.3        1 SUBUNIT  0
   25 O25       43.6365    33.4111    13.8493 O.2        1 SUBUNIT  0
   26 C26       38.6694    36.5535    13.1749 C.3        1 SUBUNIT  0
   27 O27       40.0622    36.4850    13.4037 O.3        1 SUBUNIT  0
   28 O28       38.3833    34.6090    15.0241 O.3        1 SUBUNIT  0
   29 H29       39.6200    33.4170    17.9640 H          1 SUBUNIT  0
   30 H30       42.4469    36.5393    14.2199 H          1 SUBUNIT  0
   31 H31       42.0804    33.8028    17.4514 H          1 SUBUNIT  0
   32 H32       44.0285    36.4023    16.5946 H          1 SUBUNIT  0
   33 H33       44.1241    34.7307    17.0876 H          1 SUBUNIT  0
   34 H34       45.8614    35.1670    15.4089 H          1 SUBUNIT  0
   35 H35       44.6833    35.8173    14.2961 H          1 SUBUNIT  0
   36 H36       46.6340    33.0042    14.2478 H          1 SUBUNIT  0
   37 H37       45.8879    32.4984    15.7432 H          1 SUBUNIT  0
   38 H38       44.4394    30.8555    14.5327 H          1 SUBUNIT  0
   39 H39       46.4431    29.5972    13.2602 H          1 SUBUNIT  0
   40 H40       47.4413    30.6726    14.1814 H          1 SUBUNIT  0
   41 H41       45.2591    28.9559    15.5033 H          1 SUBUNIT  0
   42 H42       46.8020    28.2766    15.0904 H          1 SUBUNIT  0
   43 H43       48.7687    28.6963    16.3738 H          1 SUBUNIT  0
   44 H44       49.7404    29.5023    18.4585 H          1 SUBUNIT  0
   45 H45       45.1825    30.8731    17.1783 H          1 SUBUNIT  0
   46 H46       47.4195    33.2430    20.2027 H          1 SUBUNIT  0
   47 H47       49.4962    31.3839    20.0571 H          1 SUBUNIT  0
   48 H48       44.3546    32.0223    12.5413 H          1 SUBUNIT  0
   49 H49       38.4690    37.2614    12.3706 H          1 SUBUNIT  0
   50 H50       38.1418    36.9036    14.0629 H          1 SUBUNIT  0
   51 H51       38.2769    35.5861    12.8615 H          1 SUBUNIT  0
   52 H52       38.0879    33.9919    15.6838 H          1 SUBUNIT  0
   53 C53       47.2029    33.8744    18.1442 C.3        1 SUBUNIT  0
   54 C54       45.6047    34.3370    19.8915 C.3        1 SUBUNIT  0
   55 C55       47.2088    35.3852    18.3408 C.3        1 SUBUNIT  0
   56 C56       45.9892    35.6691    19.2179 C.3        1 SUBUNIT  0
   57 H57       48.1200    35.6850    18.8583 H          1 SUBUNIT  0
   58 H58       47.1769    35.9297    17.3968 H          1 SUBUNIT  0
   59 H59       46.5264    33.6467    17.3272 H          1 SUBUNIT  0
   60 H60       48.1891    33.4841    17.8923 H          1 SUBUNIT  0
   61 H61       44.6117    34.0349    19.5548 H          1 SUBUNIT  0
   62 H62       45.5602    34.4008    20.9787 H          1 SUBUNIT  0
   63 H63       46.2071    36.4624    19.9306 H          1 SUBUNIT  0
   64 H64       45.1562    36.0278    18.6155 H          1 SUBUNIT  0
@<TRIPOS>BOND
    1     1     2 1
    2     1    29 1
    3     2     3 2
    4     2     7 1
    5     3     4 1
    6     3    28 1
    7     4     5 2
    8     4    27 1
    9     5     6 1
   10     5    30 1
   11     6     7 2
   12     6     8 1
   13     7    31 1
   14     8     9 1
   15     8    32 1
   16     8    33 1
   17     9    10 1
   18     9    34 1
   19     9    35 1
   20    10    11 1
   21    10    25 2
   22    11    12 1
   23    11    36 1
   24    11    37 1
   25    12    13 1
   26    12    24 1
   27    12    38 1
   28    13    14 1
   29    13    39 1
   30    13    40 1
   31    14    15 1
   32    14    41 1
   33    14    42 1
   34    15    16 2
   35    15    20 1
   36    16    17 1
   37    16    43 1
   38    17    18 2
   39    17    44 1
   40    18    19 1
   41    18    23 1
   42    19    20 2
   43    19    22 1
   44    20    45 1
   45    21    22 1
   46    21    46 1
   47    21    53 1
   48    21    54 1
   49    23    47 1
   50    24    48 1
   51    26    27 1
   52    26    49 1
   53    26    50 1
   54    26    51 1
   55    28    52 1
   56    53    55 1
   57    53    59 1
   58    53    60 1
   59    54    56 1
   60    54    61 1
   61    54    62 1
   62    55    56 1
   63    55    57 1
   64    55    58 1
   65    56    63 1
   66    56    64 1
@<TRIPOS>SUBSTRUCTURE
1   ****   1
@<SCITEGIC>MOL_PROPERTY
TopHits
SciTegic.value.StringValue
10

@<SCITEGIC>MOL_PROPERTY
-CDOCKER_ENERGY
SciTegic.value.StringValue
11.1000048

@<SCITEGIC>MOL_PROPERTY
-CDOCKER_INTERACTION_ENERGY
SciTegic.value.StringValue
40.6678117

@<SCITEGIC>MOL_PROPERTY
POSE_NUMBER
SciTegic.value.StringValue
9

@<SCITEGIC>MOL_PROPERTY
FRAGMENTS
SciTegic.value.StringValue
C37

@<SCITEGIC>MOL_PROPERTY
MW
SciTegic.value.StringValue
444.52

@<SCITEGIC>MOL_PROPERTY
GENERATION
SciTegic.value.StringValue
1

@<SCITEGIC>MOL_PROPERTY
FAMILY
SciTegic.value.StringValue
1

@<SCITEGIC>MOL_PROPERTY
LUDI3
SciTegic.value.StringValue
478

@<SCITEGIC>ATOM_PROPERTY
Formal Charge
SciTegic.value.StringValue
1 0
2 0
3 0
4 0
5 0
6 0
7 0
8 0
9 0
10 0
11 0
12 0
13 0
14 0
15 0
16 0
17 0
18 0
19 0
20 0
21 0
22 0
23 0
24 0
25 0
26 0
27 0
28 0
29 0
30 0
31 0
32 0
33 0
34 0
35 0
36 0
37 0
38 0
39 0
40 0
41 0
42 0
43 0
44 0
45 0
46 0
47 0
48 0
49 0
50 0
51 0
52 0
53 0
54 0
55 0
56 0
57 0
58 0
59 0
60 0
61 0
62 0
63 0
64 0

@<SCITEGIC>ATOM_PROPERTY
pdb_tempFactor
SciTegic.value.DoubleValue
1 0
2 0
3 0
4 0
5 0
6 0
7 0
8 0
9 0
10 0
11 0
12 0
13 0
14 0
15 0
16 0
17 0
18 0
19 0
20 0
21 0
22 0
23 0
24 0
25 0
26 0
27 0
28 0
29 0
30 0
31 0
32 0
33 0
34 0
35 0
36 0
37 0
38 0
39 0
40 0
41 0
42 0
43 0
44 0
45 0
46 0
47 0
48 0
49 0
50 0
51 0
52 0
53 0
54 0
55 0
56 0
57 0
58 0
59 0
60 0
61 0
62 0
63 0
64 0

@<SCITEGIC>ATOM_PROPERTY
pdb_occupancy
SciTegic.value.DoubleValue
1 1
2 1
3 1
4 1
5 1
6 1
7 1
8 1
9 1
10 1
11 1
12 1
13 1
14 1
15 1
16 1
17 1
18 1
19 1
20 1
21 1
22 1
23 1
24 1
25 1
26 1
27 1
28 1
29 1
30 1
31 1
32 1
33 1
34 1
35 1
36 1
37 1
38 1
39 1
40 1
41 1
42 1
43 1
44 1
45 1
46 1
47 1
48 1
49 1
50 1
51 1
52 1
53 1
54 1
55 1
56 1
57 1
58 1
59 1
60 1
61 1
62 1
63 1
64 1

@<TRIPOS>MOLECULE
Evo_5
64  66  1  0  0
SMALL
FORMAL_CHARGES
@<TRIPOS>ATOM
    1 O1        43.4426    36.3306    15.3903 O.3        1 SUBUNIT  0
    2 C2        42.5565    35.2960    15.1900 C.2        1 SUBUNIT  0
    3 C3        41.2026    35.5434    15.3217 C.2        1 SUBUNIT  0
    4 C4        40.2874    34.5065    15.1587 C.2        1 SUBUNIT  0
    5 C5        40.7586    33.2148    14.9469 C.2        1 SUBUNIT  0
    6 C6        42.1208    32.9564    14.8114 C.2        1 SUBUNIT  0
    7 C7        43.0132    34.0185    14.9115 C.2        1 SUBUNIT  0
    8 C8        42.6205    31.5548    14.5606 C.3        1 SUBUNIT  0
    9 C9        43.7486    31.1517    15.5272 C.3        1 SUBUNIT  0
   10 C10       44.1415    29.6761    15.3727 C.2        1 SUBUNIT  0
   11 C11       45.6150    29.3053    15.5937 C.3        1 SUBUNIT  0
   12 C12       45.9458    29.2024    17.0952 C.3        1 SUBUNIT  0
   13 C13       47.4125    28.8105    17.3466 C.3        1 SUBUNIT  0
   14 C14       47.8641    29.0863    18.7905 C.3        1 SUBUNIT  0
   15 C15       48.3441    30.5041    18.9650 C.2        1 SUBUNIT  0
   16 C16       49.6027    30.8643    18.4951 C.2        1 SUBUNIT  0
   17 C17       50.0662    32.1637    18.6377 C.2        1 SUBUNIT  0
   18 C18       49.2697    33.1174    19.2490 C.2        1 SUBUNIT  0
   19 C19       48.0004    32.7820    19.7038 C.2        1 SUBUNIT  0
   20 C20       47.5541    31.4694    19.5836 C.2        1 SUBUNIT  0
   21 C21       46.2858    34.4133    19.4550 C.3        1 SUBUNIT  0
   22 O22       47.2241    33.7640    20.3065 O.3        1 SUBUNIT  0
   23 O23       49.7405    34.4037    19.4010 O.3        1 SUBUNIT  0
   24 O24       45.0850    28.3078    17.7735 O.3        1 SUBUNIT  0
   25 O25       43.3298    28.8415    15.1129 O.2        1 SUBUNIT  0
   26 C26       38.4283    35.6002    14.2457 C.3        1 SUBUNIT  0
   27 O27       38.9128    34.7006    15.2286 O.3        1 SUBUNIT  0
   28 O28       40.8056    36.8194    15.6569 O.3        1 SUBUNIT  0
   29 H29       42.9584    37.0330    15.8094 H          1 SUBUNIT  0
   30 H30       40.0480    32.4058    14.8786 H          1 SUBUNIT  0
   31 H31       44.0752    33.8544    14.8264 H          1 SUBUNIT  0
   32 H32       41.7846    30.8604    14.6545 H          1 SUBUNIT  0
   33 H33       42.9668    31.4869    13.5289 H          1 SUBUNIT  0
   34 H34       43.4312    31.3008    16.5569 H          1 SUBUNIT  0
   35 H35       44.6374    31.7630    15.3734 H          1 SUBUNIT  0
   36 H36       45.8200    28.3664    15.0780 H          1 SUBUNIT  0
   37 H37       46.2420    30.0648    15.1260 H          1 SUBUNIT  0
   38 H38       45.7749    30.1867    17.5356 H          1 SUBUNIT  0
   39 H39       47.5615    27.7554    17.1158 H          1 SUBUNIT  0
   40 H40       48.0615    29.3459    16.6533 H          1 SUBUNIT  0
   41 H41       47.0632    28.8654    19.4972 H          1 SUBUNIT  0
   42 H42       48.6857    28.4168    19.0454 H          1 SUBUNIT  0
   43 H43       50.2284    30.1273    18.0137 H          1 SUBUNIT  0
   44 H44       51.0474    32.4328    18.2750 H          1 SUBUNIT  0
   45 H45       46.5861    31.2016    19.9749 H          1 SUBUNIT  0
   46 H46       46.0186    35.3606    19.9214 H          1 SUBUNIT  0
   47 H47       49.1954    34.8606    20.0290 H          1 SUBUNIT  0
   48 H48       45.1232    27.4522    17.3624 H          1 SUBUNIT  0
   49 H49       38.7399    36.6259    14.4337 H          1 SUBUNIT  0
   50 H50       37.3381    35.5847    14.2499 H          1 SUBUNIT  0
   51 H51       38.7693    35.3167    13.2492 H          1 SUBUNIT  0
   52 H52       40.2725    36.7702    16.4432 H          1 SUBUNIT  0
   53 C53       46.7513    34.7633    18.0370 C.3        1 SUBUNIT  0
   54 C54       44.9639    33.6651    19.2725 C.3        1 SUBUNIT  0
   55 C55       45.4427    35.1036    17.3330 C.3        1 SUBUNIT  0
   56 C56       44.4108    34.1306    17.9192 C.3        1 SUBUNIT  0
   57 H57       45.1545    36.1275    17.5785 H          1 SUBUNIT  0
   58 H58       45.5285    35.0336    16.2486 H          1 SUBUNIT  0
   59 H59       47.1982    33.9113    17.5253 H          1 SUBUNIT  0
   60 H60       47.4631    35.5888    18.0147 H          1 SUBUNIT  0
   61 H61       45.1040    32.5891    19.2455 H          1 SUBUNIT  0
   62 H62       44.2788    33.8812    20.0924 H          1 SUBUNIT  0
   63 H63       43.4313    34.5996    18.0169 H          1 SUBUNIT  0
   64 H64       44.2971    33.2674    17.2671 H          1 SUBUNIT  0
@<TRIPOS>BOND
    1     1     2 1
    2     1    29 1
    3     2     3 2
    4     2     7 1
    5     3     4 1
    6     3    28 1
    7     4     5 2
    8     4    27 1
    9     5     6 1
   10     5    30 1
   11     6     7 2
   12     6     8 1
   13     7    31 1
   14     8     9 1
   15     8    32 1
   16     8    33 1
   17     9    10 1
   18     9    34 1
   19     9    35 1
   20    10    11 1
   21    10    25 2
   22    11    12 1
   23    11    36 1
   24    11    37 1
   25    12    13 1
   26    12    24 1
   27    12    38 1
   28    13    14 1
   29    13    39 1
   30    13    40 1
   31    14    15 1
   32    14    41 1
   33    14    42 1
   34    15    16 2
   35    15    20 1
   36    16    17 1
   37    16    43 1
   38    17    18 2
   39    17    44 1
   40    18    19 1
   41    18    23 1
   42    19    20 2
   43    19    22 1
   44    20    45 1
   45    21    22 1
   46    21    46 1
   47    21    53 1
   48    21    54 1
   49    23    47 1
   50    24    48 1
   51    26    27 1
   52    26    49 1
   53    26    50 1
   54    26    51 1
   55    28    52 1
   56    53    55 1
   57    53    59 1
   58    53    60 1
   59    54    56 1
   60    54    61 1
   61    54    62 1
   62    55    56 1
   63    55    57 1
   64    55    58 1
   65    56    63 1
   66    56    64 1
@<TRIPOS>SUBSTRUCTURE
1   ****   1
@<SCITEGIC>MOL_PROPERTY
TopHits
SciTegic.value.StringValue
10

@<SCITEGIC>MOL_PROPERTY
-CDOCKER_ENERGY
SciTegic.value.StringValue
8.97758096

@<SCITEGIC>MOL_PROPERTY
-CDOCKER_INTERACTION_ENERGY
SciTegic.value.StringValue
38.4344429

@<SCITEGIC>MOL_PROPERTY
POSE_NUMBER
SciTegic.value.StringValue
10

@<SCITEGIC>MOL_PROPERTY
FRAGMENTS
SciTegic.value.StringValue
C37

@<SCITEGIC>MOL_PROPERTY
MW
SciTegic.value.StringValue
444.52

@<SCITEGIC>MOL_PROPERTY
GENERATION
SciTegic.value.StringValue
1

@<SCITEGIC>MOL_PROPERTY
FAMILY
SciTegic.value.StringValue
1

@<SCITEGIC>MOL_PROPERTY
LUDI3
SciTegic.value.StringValue
478

@<SCITEGIC>ATOM_PROPERTY
Formal Charge
SciTegic.value.StringValue
1 0
2 0
3 0
4 0
5 0
6 0
7 0
8 0
9 0
10 0
11 0
12 0
13 0
14 0
15 0
16 0
17 0
18 0
19 0
20 0
21 0
22 0
23 0
24 0
25 0
26 0
27 0
28 0
29 0
30 0
31 0
32 0
33 0
34 0
35 0
36 0
37 0
38 0
39 0
40 0
41 0
42 0
43 0
44 0
45 0
46 0
47 0
48 0
49 0
50 0
51 0
52 0
53 0
54 0
55 0
56 0
57 0
58 0
59 0
60 0
61 0
62 0
63 0
64 0

@<SCITEGIC>ATOM_PROPERTY
pdb_tempFactor
SciTegic.value.DoubleValue
1 0
2 0
3 0
4 0
5 0
6 0
7 0
8 0
9 0
10 0
11 0
12 0
13 0
14 0
15 0
16 0
17 0
18 0
19 0
20 0
21 0
22 0
23 0
24 0
25 0
26 0
27 0
28 0
29 0
30 0
31 0
32 0
33 0
34 0
35 0
36 0
37 0
38 0
39 0
40 0
41 0
42 0
43 0
44 0
45 0
46 0
47 0
48 0
49 0
50 0
51 0
52 0
53 0
54 0
55 0
56 0
57 0
58 0
59 0
60 0
61 0
62 0
63 0
64 0

@<SCITEGIC>ATOM_PROPERTY
pdb_occupancy
SciTegic.value.DoubleValue
1 1
2 1
3 1
4 1
5 1
6 1
7 1
8 1
9 1
10 1
11 1
12 1
13 1
14 1
15 1
16 1
17 1
18 1
19 1
20 1
21 1
22 1
23 1
24 1
25 1
26 1
27 1
28 1
29 1
30 1
31 1
32 1
33 1
34 1
35 1
36 1
37 1
38 1
39 1
40 1
41 1
42 1
43 1
44 1
45 1
46 1
47 1
48 1
49 1
50 1
51 1
52 1
53 1
54 1
55 1
56 1
57 1
58 1
59 1
60 1
61 1
62 1
63 1
64 1
