# Supplementary material for: Discovery of Novel DPP-IV Inhibitors as Potential Candidates for the Treatment of Type 2 Diabetes Mellitus Predicted by 3D QSAR Pharmacophore Models, Molecular Docking and De Novo Evolution
Source: Molecules. 2019 Aug 7;24(16):2870. doi: 10.3390/molecules24162870 (PMC6720998; doi:10.3390/molecules24162870)
Supplement: Supplementary file 1 [file molecules-24-02870-s001.zip › Supplementary materials/Docking_after_denovoevolution/dpp4_47_evo.mol2]

#	Created by:	Discovery Studio
#	Creation time:	2019-08-05T17:25:15Z

@<TRIPOS>MOLECULE
Evo_1
   74    78     0 0 0
SMALL
USER_CHARGES


@<TRIPOS>ATOM
      1 C1           42.448200   26.776100   10.639400 C.3      1 SUBUNIT    0.0000
      2 O2           42.688600   28.138300   10.346200 O.3      1 SUBUNIT    0.0000
      3 C3           42.586800   29.018400   11.423800 C.2      1 SUBUNIT    0.0000
      4 C4           42.319400   28.633600   12.741800 C.2      1 SUBUNIT    0.0000
      5 C5           42.245900   29.585400   13.751100 C.2      1 SUBUNIT    0.0000
      6 C6           42.436300   30.925000   13.446200 C.2      1 SUBUNIT    0.0000
      7 C7           42.693500   31.320800   12.142900 C.2      1 SUBUNIT    0.0000
      8 C8           42.768900   30.366400   11.137100 C.2      1 SUBUNIT    0.0000
      9 S9           42.278100   32.159700   14.706400 S.o2     1 SUBUNIT    0.0000
     10 O10          41.996400   31.516300   15.955900 O.2      1 SUBUNIT    0.0000
     11 O11          41.347900   33.090500   14.152400 O.2      1 SUBUNIT    0.0000
     12 C12          43.917300   33.652900   17.318000 C.3      1 SUBUNIT    0.0000
     13 N13          45.009500   32.688800   17.523300 N.am     1 SUBUNIT    0.0000
     14 C14          45.091600   31.580400   16.562900 C.3      1 SUBUNIT    0.0000
     15 C15          44.972600   32.084700   15.112900 C.3      1 SUBUNIT    0.0000
     16 N16          43.817800   32.994700   14.941100 N.3      1 SUBUNIT    0.0000
     17 C17          43.893200   34.177500   15.870300 C.3      1 SUBUNIT    0.0000
     18 C18          45.917100   32.866100   18.528800 C.2      1 SUBUNIT    0.0000
     19 O19          45.847300   33.787400   19.331000 O.2      1 SUBUNIT    0.0000
     20 O20          46.896800   31.967900   18.554900 O.3      1 SUBUNIT    0.0000
     21 C21          47.942700   32.080300   19.525300 C.3      1 SUBUNIT    0.0000
     22 C22          49.235200   32.396800   18.821800 C.2      1 SUBUNIT    0.0000
     23 C23          50.282300   31.479500   18.802200 C.2      1 SUBUNIT    0.0000
     24 C24          51.471400   31.776500   18.147900 C.2      1 SUBUNIT    0.0000
     25 C25          51.622200   32.994300   17.499500 C.2      1 SUBUNIT    0.0000
     26 C26          50.582500   33.914700   17.510600 C.2      1 SUBUNIT    0.0000
     27 C27          49.396100   33.616200   18.170400 C.2      1 SUBUNIT    0.0000
     28 C28          46.284300   32.607200   14.484100 C.2      1 SUBUNIT    0.0000
     29 O29          46.307100   32.968400   13.313400 O.2      1 SUBUNIT    0.0000
     30 N30          47.356600   32.621100   15.304400 N.am     1 SUBUNIT    0.0000
     31 O31          48.600800   33.061700   14.845000 O.3      1 SUBUNIT    0.0000
     32 H32          41.432100   26.628600   11.008800 H        1 SUBUNIT    0.0000
     33 H33          42.559100   26.185500    9.731000 H        1 SUBUNIT    0.0000
     34 H34          43.167700   26.398700   11.367700 H        1 SUBUNIT    0.0000
     35 H35          42.156800   27.601100   13.009300 H        1 SUBUNIT    0.0000
     36 H36          42.024400   29.285700   14.764500 H        1 SUBUNIT    0.0000
     37 H37          42.813800   32.368800   11.912000 H        1 SUBUNIT    0.0000
     38 H38          42.960800   30.671100   10.119200 H        1 SUBUNIT    0.0000
     39 H39          43.986400   34.471000   18.034500 H        1 SUBUNIT    0.0000
     40 H40          42.970400   33.175300   17.521500 H        1 SUBUNIT    0.0000
     41 H41          44.259000   30.909500   16.764000 H        1 SUBUNIT    0.0000
     42 H42          45.978300   30.959400   16.692000 H        1 SUBUNIT    0.0000
     43 H43          44.764900   31.202800   14.512400 H        1 SUBUNIT    0.0000
     44 H44          48.016600   31.130500   20.055600 H        1 SUBUNIT    0.0000
     45 H45          47.738000   32.847600   20.274300 H        1 SUBUNIT    0.0000
     46 H46          50.177000   30.526900   19.299600 H        1 SUBUNIT    0.0000
     47 H47          52.279800   31.059300   18.145400 H        1 SUBUNIT    0.0000
     48 H48          52.547600   33.223000   16.989900 H        1 SUBUNIT    0.0000
     49 H49          50.698400   34.864200   17.008000 H        1 SUBUNIT    0.0000
     50 H50          48.591100   34.337800   18.178500 H        1 SUBUNIT    0.0000
     51 H51          47.244500   32.362200   16.265100 H        1 SUBUNIT    0.0000
     52 H52          49.229700   32.870700   15.529200 H        1 SUBUNIT    0.0000
     53 C53          42.793200   35.270000   15.695900 C.3      1 SUBUNIT    0.0000
     54 C54          45.165200   35.050500   15.674200 C.3      1 SUBUNIT    0.0000
     55 C55          43.372900   36.475300   16.452500 C.3      1 SUBUNIT    0.0000
     56 C56          44.872100   36.452400   16.207700 C.3      1 SUBUNIT    0.0000
     57 H57          42.902500   37.405600   16.166300 H        1 SUBUNIT    0.0000
     58 H58          43.195800   36.383600   17.524500 H        1 SUBUNIT    0.0000
     59 H59          46.050600   34.656200   16.168400 H        1 SUBUNIT    0.0000
     60 H60          45.406000   35.150900   14.619400 H        1 SUBUNIT    0.0000
     61 H61          45.166600   37.211200   15.483200 H        1 SUBUNIT    0.0000
     62 H62          45.415800   36.651900   17.131900 H        1 SUBUNIT    0.0000
     63 C63          41.386900   35.005500   16.264500 C.3      1 SUBUNIT    0.0000
     64 C64          42.575000   35.642900   14.208100 C.3      1 SUBUNIT    0.0000
     65 C65          40.460900   35.867400   15.399900 C.3      1 SUBUNIT    0.0000
     66 C66          41.087500   35.945600   14.012400 C.3      1 SUBUNIT    0.0000
     67 H67          39.440200   35.485700   15.369300 H        1 SUBUNIT    0.0000
     68 H68          40.433400   36.878200   15.807600 H        1 SUBUNIT    0.0000
     69 H69          41.298400   35.274100   17.318000 H        1 SUBUNIT    0.0000
     70 H70          41.101000   33.960700   16.218400 H        1 SUBUNIT    0.0000
     71 H71          43.198200   36.481200   13.905100 H        1 SUBUNIT    0.0000
     72 H72          42.846700   34.829000   13.543900 H        1 SUBUNIT    0.0000
     73 H73          40.631200   35.213200   13.346700 H        1 SUBUNIT    0.0000
     74 H74          40.920200   36.917700   13.554500 H        1 SUBUNIT    0.0000
@<TRIPOS>BOND
     1    1    2 1
     2    1   32 1
     3    1   33 1
     4    1   34 1
     5    2    3 1
     6    3    4 2
     7    3    8 1
     8    4    5 1
     9    4   35 1
    10    5    6 2
    11    5   36 1
    12    6    7 1
    13    6    9 1
    14    7    8 2
    15    7   37 1
    16    8   38 1
    17    9   10 2
    18    9   11 2
    19    9   16 1
    20   12   13 1
    21   12   39 1
    22   12   40 1
    23   12   17 1
    24   13   14 1
    25   13   18 1
    26   14   15 1
    27   14   41 1
    28   14   42 1
    29   15   16 1
    30   15   28 1
    31   15   43 1
    32   16   17 1
    33   17   53 1
    34   17   54 1
    35   18   19 2
    36   18   20 1
    37   20   21 1
    38   21   22 1
    39   21   44 1
    40   21   45 1
    41   22   23 2
    42   22   27 1
    43   23   24 1
    44   23   46 1
    45   24   25 2
    46   24   47 1
    47   25   26 1
    48   25   48 1
    49   26   27 2
    50   26   49 1
    51   27   50 1
    52   28   29 2
    53   28   30 1
    54   30   31 1
    55   30   51 1
    56   31   52 1
    57   53   55 1
    58   53   63 1
    59   53   64 1
    60   54   56 1
    61   54   59 1
    62   54   60 1
    63   55   56 1
    64   55   57 1
    65   55   58 1
    66   56   61 1
    67   56   62 1
    68   63   65 1
    69   63   69 1
    70   63   70 1
    71   64   66 1
    72   64   71 1
    73   64   72 1
    74   65   66 1
    75   65   67 1
    76   65   68 1
    77   66   73 1
    78   66   74 1
@<SCITEGIC>MOL_PROPERTY
TopHits
SciTegic.value.IntegerValue
2

@<SCITEGIC>MOL_PROPERTY
-CDOCKER_ENERGY
SciTegic.value.DoubleValue
-19.264730

@<SCITEGIC>MOL_PROPERTY
-CDOCKER_INTERACTION_ENERGY
SciTegic.value.DoubleValue
38.645103

@<SCITEGIC>MOL_PROPERTY
POSE_NUMBER
SciTegic.value.IntegerValue
1

@<SCITEGIC>MOL_PROPERTY
FRAGMENTS
SciTegic.value.StringValue
C37 C37

@<SCITEGIC>MOL_PROPERTY
MW
SciTegic.value.DoubleValue
557.659973

@<SCITEGIC>MOL_PROPERTY
GENERATION
SciTegic.value.IntegerValue
2

@<SCITEGIC>MOL_PROPERTY
FAMILY
SciTegic.value.IntegerValue
1

@<SCITEGIC>MOL_PROPERTY
LUDI3
SciTegic.value.IntegerValue
669

@<SCITEGIC>ATOM_PROPERTY
Formal Charge
SciTegic.value.StringValue
1 0
2 0
3 0
4 0
5 0
6 0
7 0
8 0
9 0
10 0
11 0
12 0
13 0
14 0
15 0
16 0
17 0
18 0
19 0
20 0
21 0
22 0
23 0
24 0
25 0
26 0
27 0
28 0
29 0
30 0
31 0
32 0
33 0
34 0
35 0
36 0
37 0
38 0
39 0
40 0
41 0
42 0
43 0
44 0
45 0
46 0
47 0
48 0
49 0
50 0
51 0
52 0
53 0
54 0
55 0
56 0
57 0
58 0
59 0
60 0
61 0
62 0
63 0
64 0
65 0
66 0
67 0
68 0
69 0
70 0
71 0
72 0
73 0
74 0

@<SCITEGIC>ATOM_PROPERTY
pdb_tempFactor
SciTegic.value.DoubleValue
1 0.00
2 0.00
3 0.00
4 0.00
5 0.00
6 0.00
7 0.00
8 0.00
9 0.00
10 0.00
11 0.00
12 0.00
13 0.00
14 0.00
15 0.00
16 0.00
17 0.00
18 0.00
19 0.00
20 0.00
21 0.00
22 0.00
23 0.00
24 0.00
25 0.00
26 0.00
27 0.00
28 0.00
29 0.00
30 0.00
31 0.00
32 0.00
33 0.00
34 0.00
35 0.00
36 0.00
37 0.00
38 0.00
39 0.00
40 0.00
41 0.00
42 0.00
43 0.00
44 0.00
45 0.00
46 0.00
47 0.00
48 0.00
49 0.00
50 0.00
51 0.00
52 0.00
53 0.00
54 0.00
55 0.00
56 0.00
57 0.00
58 0.00
59 0.00
60 0.00
61 0.00
62 0.00
63 0.00
64 0.00
65 0.00
66 0.00
67 0.00
68 0.00
69 0.00
70 0.00
71 0.00
72 0.00
73 0.00
74 0.00

@<SCITEGIC>ATOM_PROPERTY
pdb_occupancy
SciTegic.value.DoubleValue
1 1.00
2 1.00
3 1.00
4 1.00
5 1.00
6 1.00
7 1.00
8 1.00
9 1.00
10 1.00
11 1.00
12 1.00
13 1.00
14 1.00
15 1.00
16 1.00
17 1.00
18 1.00
19 1.00
20 1.00
21 1.00
22 1.00
23 1.00
24 1.00
25 1.00
26 1.00
27 1.00
28 1.00
29 1.00
30 1.00
31 1.00
32 1.00
33 1.00
34 1.00
35 1.00
36 1.00
37 1.00
38 1.00
39 1.00
40 1.00
41 1.00
42 1.00
43 1.00
44 1.00
45 1.00
46 1.00
47 1.00
48 1.00
49 1.00
50 1.00
51 1.00
52 1.00
53 1.00
54 1.00
55 1.00
56 1.00
57 1.00
58 1.00
59 1.00
60 1.00
61 1.00
62 1.00
63 1.00
64 1.00
65 1.00
66 1.00
67 1.00
68 1.00
69 1.00
70 1.00
71 1.00
72 1.00
73 1.00
74 1.00

@<TRIPOS>MOLECULE
Evo_1
74  78  1  0  0
SMALL
FORMAL_CHARGES
@<TRIPOS>ATOM
    1 C1        46.1100    26.2348    10.1685 C.3        1 SUBUNIT  0
    2 O2        45.2987    26.0073    11.3044 O.3        1 SUBUNIT  0
    3 C3        45.7071    26.6269    12.4853 C.2        1 SUBUNIT  0
    4 C4        44.8513    26.5062    13.5756 C.2        1 SUBUNIT  0
    5 C5        45.1497    27.1223    14.7838 C.2        1 SUBUNIT  0
    6 C6        46.3334    27.8342    14.9174 C.2        1 SUBUNIT  0
    7 C7        47.1963    27.9640    13.8394 C.2        1 SUBUNIT  0
    8 C8        46.8890    27.3588    12.6284 C.2        1 SUBUNIT  0
    9 S9        46.6249    28.8255    16.3600 S.o2       1 SUBUNIT  0
   10 O10       48.0376    28.7921    16.5799 O.2        1 SUBUNIT  0
   11 O11       45.7180    28.4311    17.3953 O.2        1 SUBUNIT  0
   12 C12       46.8705    32.8161    15.8396 C.3        1 SUBUNIT  0
   13 N13       45.6900    33.0972    15.0217 N.am       1 SUBUNIT  0
   14 C14       45.2261    31.9874    14.1964 C.3        1 SUBUNIT  0
   15 C15       45.0949    30.7153    15.0414 C.3        1 SUBUNIT  0
   16 N16       46.2294    30.4953    15.9743 N.pl3      1 SUBUNIT  0
   17 C17       46.6144    31.6604    16.8457 C.3        1 SUBUNIT  0
   18 C18       45.0720    34.3117    15.0688 C.2        1 SUBUNIT  0
   19 O19       45.4645    35.2233    15.7847 O.2        1 SUBUNIT  0
   20 O20       44.0105    34.4255    14.2805 O.3        1 SUBUNIT  0
   21 C21       43.2540    35.6429    14.2829 C.3        1 SUBUNIT  0
   22 C22       41.8235    35.3316    14.6150 C.2        1 SUBUNIT  0
   23 C23       41.5149    34.6086    15.7628 C.2        1 SUBUNIT  0
   24 C24       40.1963    34.3004    16.0685 C.2        1 SUBUNIT  0
   25 C25       39.1746    34.7253    15.2307 C.2        1 SUBUNIT  0
   26 C26       39.4720    35.4687    14.0955 C.2        1 SUBUNIT  0
   27 C27       40.7924    35.7652    13.7873 C.2        1 SUBUNIT  0
   28 C28       43.6993    30.4971    15.6774 C.2        1 SUBUNIT  0
   29 O29       43.4078    29.4218    16.1838 O.2        1 SUBUNIT  0
   30 N30       42.8396    31.5317    15.5946 N.am       1 SUBUNIT  0
   31 O31       41.5171    31.3713    16.0210 O.3        1 SUBUNIT  0
   32 H32       47.1109    25.8270    10.3140 H          1 SUBUNIT  0
   33 H33       45.6699    25.7346     9.3055 H          1 SUBUNIT  0
   34 H34       46.1750    27.2998     9.9416 H          1 SUBUNIT  0
   35 H35       43.9353    25.9427    13.4752 H          1 SUBUNIT  0
   36 H36       44.4584    27.0596    15.6109 H          1 SUBUNIT  0
   37 H37       48.0934    28.5577    13.9399 H          1 SUBUNIT  0
   38 H38       47.5789    27.4827    11.8093 H          1 SUBUNIT  0
   39 H39       47.2120    33.7272    16.3247 H          1 SUBUNIT  0
   40 H40       47.6835    32.5378    15.1676 H          1 SUBUNIT  0
   41 H41       45.9825    31.8186    13.4286 H          1 SUBUNIT  0
   42 H42       44.3041    32.1887    13.6527 H          1 SUBUNIT  0
   43 H43       45.1426    29.9306    14.2946 H          1 SUBUNIT  0
   44 H44       43.3214    36.0969    13.2935 H          1 SUBUNIT  0
   45 H45       43.6326    36.3725    15.0007 H          1 SUBUNIT  0
   46 H46       42.3024    34.2817    16.4271 H          1 SUBUNIT  0
   47 H47       39.9652    33.7438    16.9665 H          1 SUBUNIT  0
   48 H48       38.1476    34.4948    15.4775 H          1 SUBUNIT  0
   49 H49       38.6753    35.8144    13.4532 H          1 SUBUNIT  0
   50 H50       41.0154    36.3413    12.9014 H          1 SUBUNIT  0
   51 H51       43.1405    32.4077    15.2143 H          1 SUBUNIT  0
   52 H52       40.9545    31.5476    15.2758 H          1 SUBUNIT  0
   53 C53       47.8294    31.5945    17.8422 C.3        1 SUBUNIT  0
   54 C54       45.5120    32.0777    17.8311 C.3        1 SUBUNIT  0
   55 C55       47.6599    32.8832    18.6798 C.3        1 SUBUNIT  0
   56 C56       46.1463    33.0793    18.8063 C.3        1 SUBUNIT  0
   57 H57       48.1499    32.8325    19.6537 H          1 SUBUNIT  0
   58 H58       48.1087    33.7430    18.1847 H          1 SUBUNIT  0
   59 H59       44.6169    32.4878    17.3661 H          1 SUBUNIT  0
   60 H60       45.2166    31.1949    18.3916 H          1 SUBUNIT  0
   61 H61       45.8030    32.8974    19.8258 H          1 SUBUNIT  0
   62 H62       45.8756    34.1033    18.5474 H          1 SUBUNIT  0
   63 C63       49.2113    31.5515    17.1721 C.3        1 SUBUNIT  0
   64 C64       47.8528    30.4439    18.8878 C.3        1 SUBUNIT  0
   65 C65       50.1504    31.0074    18.2452 C.3        1 SUBUNIT  0
   66 C66       49.3149    29.9906    19.0233 C.3        1 SUBUNIT  0
   67 H67       51.0593    30.5731    17.8279 H          1 SUBUNIT  0
   68 H68       50.4451    31.8202    18.9093 H          1 SUBUNIT  0
   69 H69       49.5339    32.5254    16.8031 H          1 SUBUNIT  0
   70 H70       49.1986    30.8764    16.3178 H          1 SUBUNIT  0
   71 H71       47.4780    30.7662    19.8614 H          1 SUBUNIT  0
   72 H72       47.2159    29.6082    18.6436 H          1 SUBUNIT  0
   73 H73       49.4405    28.9998    18.5862 H          1 SUBUNIT  0
   74 H74       49.6279    29.9233    20.0654 H          1 SUBUNIT  0
@<TRIPOS>BOND
    1     1     2 1
    2     1    32 1
    3     1    33 1
    4     1    34 1
    5     2     3 1
    6     3     4 2
    7     3     8 1
    8     4     5 1
    9     4    35 1
   10     5     6 2
   11     5    36 1
   12     6     7 1
   13     6     9 1
   14     7     8 2
   15     7    37 1
   16     8    38 1
   17     9    10 2
   18     9    11 2
   19     9    16 1
   20    12    13 1
   21    12    17 1
   22    12    39 1
   23    12    40 1
   24    13    14 1
   25    13    18 1
   26    14    15 1
   27    14    41 1
   28    14    42 1
   29    15    16 1
   30    15    28 1
   31    15    43 1
   32    16    17 1
   33    17    53 1
   34    17    54 1
   35    18    19 2
   36    18    20 1
   37    20    21 1
   38    21    22 1
   39    21    44 1
   40    21    45 1
   41    22    23 2
   42    22    27 1
   43    23    24 1
   44    23    46 1
   45    24    25 2
   46    24    47 1
   47    25    26 1
   48    25    48 1
   49    26    27 2
   50    26    49 1
   51    27    50 1
   52    28    29 2
   53    28    30 1
   54    30    31 1
   55    30    51 1
   56    31    52 1
   57    53    55 1
   58    53    63 1
   59    53    64 1
   60    54    56 1
   61    54    59 1
   62    54    60 1
   63    55    56 1
   64    55    57 1
   65    55    58 1
   66    56    61 1
   67    56    62 1
   68    63    65 1
   69    63    69 1
   70    63    70 1
   71    64    66 1
   72    64    71 1
   73    64    72 1
   74    65    66 1
   75    65    67 1
   76    65    68 1
   77    66    73 1
   78    66    74 1
@<TRIPOS>SUBSTRUCTURE
1   ****   1
@<SCITEGIC>MOL_PROPERTY
TopHits
SciTegic.value.StringValue
2

@<SCITEGIC>MOL_PROPERTY
-CDOCKER_ENERGY
SciTegic.value.StringValue
-27.3756934

@<SCITEGIC>MOL_PROPERTY
-CDOCKER_INTERACTION_ENERGY
SciTegic.value.StringValue
34.5241858

@<SCITEGIC>MOL_PROPERTY
POSE_NUMBER
SciTegic.value.StringValue
2

@<SCITEGIC>MOL_PROPERTY
FRAGMENTS
SciTegic.value.StringValue
C37 C37

@<SCITEGIC>MOL_PROPERTY
MW
SciTegic.value.StringValue
557.66

@<SCITEGIC>MOL_PROPERTY
GENERATION
SciTegic.value.StringValue
2

@<SCITEGIC>MOL_PROPERTY
FAMILY
SciTegic.value.StringValue
1

@<SCITEGIC>MOL_PROPERTY
LUDI3
SciTegic.value.StringValue
669

@<SCITEGIC>ATOM_PROPERTY
Formal Charge
SciTegic.value.StringValue
1 0
2 0
3 0
4 0
5 0
6 0
7 0
8 0
9 0
10 0
11 0
12 0
13 0
14 0
15 0
16 0
17 0
18 0
19 0
20 0
21 0
22 0
23 0
24 0
25 0
26 0
27 0
28 0
29 0
30 0
31 0
32 0
33 0
34 0
35 0
36 0
37 0
38 0
39 0
40 0
41 0
42 0
43 0
44 0
45 0
46 0
47 0
48 0
49 0
50 0
51 0
52 0
53 0
54 0
55 0
56 0
57 0
58 0
59 0
60 0
61 0
62 0
63 0
64 0
65 0
66 0
67 0
68 0
69 0
70 0
71 0
72 0
73 0
74 0

@<SCITEGIC>ATOM_PROPERTY
pdb_tempFactor
SciTegic.value.DoubleValue
1 0
2 0
3 0
4 0
5 0
6 0
7 0
8 0
9 0
10 0
11 0
12 0
13 0
14 0
15 0
16 0
17 0
18 0
19 0
20 0
21 0
22 0
23 0
24 0
25 0
26 0
27 0
28 0
29 0
30 0
31 0
32 0
33 0
34 0
35 0
36 0
37 0
38 0
39 0
40 0
41 0
42 0
43 0
44 0
45 0
46 0
47 0
48 0
49 0
50 0
51 0
52 0
53 0
54 0
55 0
56 0
57 0
58 0
59 0
60 0
61 0
62 0
63 0
64 0
65 0
66 0
67 0
68 0
69 0
70 0
71 0
72 0
73 0
74 0

@<SCITEGIC>ATOM_PROPERTY
pdb_occupancy
SciTegic.value.DoubleValue
1 1
2 1
3 1
4 1
5 1
6 1
7 1
8 1
9 1
10 1
11 1
12 1
13 1
14 1
15 1
16 1
17 1
18 1
19 1
20 1
21 1
22 1
23 1
24 1
25 1
26 1
27 1
28 1
29 1
30 1
31 1
32 1
33 1
34 1
35 1
36 1
37 1
38 1
39 1
40 1
41 1
42 1
43 1
44 1
45 1
46 1
47 1
48 1
49 1
50 1
51 1
52 1
53 1
54 1
55 1
56 1
57 1
58 1
59 1
60 1
61 1
62 1
63 1
64 1
65 1
66 1
67 1
68 1
69 1
70 1
71 1
72 1
73 1
74 1

@<TRIPOS>MOLECULE
Evo_2
64  67  1  0  0
SMALL
FORMAL_CHARGES
@<TRIPOS>ATOM
    1 C1        48.6192    40.0170    19.7709 C.3        1 SUBUNIT  0
    2 O2        49.4438    39.0667    19.1333 O.3        1 SUBUNIT  0
    3 C3        48.8753    37.8108    18.9334 C.2        1 SUBUNIT  0
    4 C4        49.6274    36.9213    18.1765 C.2        1 SUBUNIT  0
    5 C5        49.1712    35.6334    17.9391 C.2        1 SUBUNIT  0
    6 C6        47.9665    35.2210    18.4870 C.2        1 SUBUNIT  0
    7 C7        47.1674    36.1183    19.1846 C.2        1 SUBUNIT  0
    8 C8        47.6274    37.4083    19.4214 C.2        1 SUBUNIT  0
    9 S9        47.3823    33.5877    18.1244 S.o2       1 SUBUNIT  0
   10 O10       46.4317    33.1963    19.1206 O.2        1 SUBUNIT  0
   11 O11       48.5406    32.7755    17.9098 O.2        1 SUBUNIT  0
   12 C12       44.7106    31.8909    16.8074 C.3        1 SUBUNIT  0
   13 N13       43.7198    32.9697    16.7233 N.am       1 SUBUNIT  0
   14 C14       44.1682    34.2778    17.2042 C.3        1 SUBUNIT  0
   15 C15       45.4694    34.6727    16.4807 C.3        1 SUBUNIT  0
   16 N16       46.4890    33.5993    16.6085 N.3        1 SUBUNIT  0
   17 C17       46.0185    32.2796    16.0930 C.3        1 SUBUNIT  0
   18 C18       42.4613    32.7402    16.2510 C.2        1 SUBUNIT  0
   19 O19       42.0978    31.6345    15.8654 O.2        1 SUBUNIT  0
   20 O20       41.6534    33.7912    16.2823 O.3        1 SUBUNIT  0
   21 C21       40.2485    33.6236    16.0572 C.3        1 SUBUNIT  0
   22 C22       39.7489    34.6261    15.0533 C.2        1 SUBUNIT  0
   23 C23       38.4035    34.9755    15.0307 C.2        1 SUBUNIT  0
   24 C24       37.9275    35.9029    14.1139 C.2        1 SUBUNIT  0
   25 C25       38.7953    36.4984    13.2111 C.2        1 SUBUNIT  0
   26 C26       40.1391    36.1520    13.2234 C.2        1 SUBUNIT  0
   27 C27       40.6082    35.2088    14.1269 C.2        1 SUBUNIT  0
   28 C28       45.2517    35.1887    15.0367 C.2        1 SUBUNIT  0
   29 O29       46.1139    35.0762    14.1736 O.2        1 SUBUNIT  0
   30 N30       44.0617    35.7759    14.8167 N.am       1 SUBUNIT  0
   31 O31       43.7409    36.2508    13.5439 O.3        1 SUBUNIT  0
   32 H32       48.4301    39.7338    20.8066 H          1 SUBUNIT  0
   33 H33       49.1184    40.9811    19.7748 H          1 SUBUNIT  0
   34 H34       47.6799    40.1439    19.2317 H          1 SUBUNIT  0
   35 H35       50.5756    37.2393    17.7696 H          1 SUBUNIT  0
   36 H36       49.7582    34.9497    17.3431 H          1 SUBUNIT  0
   37 H37       46.1919    35.8150    19.5411 H          1 SUBUNIT  0
   38 H38       46.9980    38.0780    19.9883 H          1 SUBUNIT  0
   39 H39       44.3194    30.9555    16.4061 H          1 SUBUNIT  0
   40 H40       44.9137    31.6974    17.8598 H          1 SUBUNIT  0
   41 H41       44.3668    34.1872    18.2721 H          1 SUBUNIT  0
   42 H42       43.4006    35.0494    17.1506 H          1 SUBUNIT  0
   43 H43       45.8598    35.5485    16.9859 H          1 SUBUNIT  0
   44 H44       39.7398    33.7806    17.0095 H          1 SUBUNIT  0
   45 H45       39.9985    32.6180    15.7124 H          1 SUBUNIT  0
   46 H46       37.7248    34.5369    15.7467 H          1 SUBUNIT  0
   47 H47       36.8854    36.1767    14.1282 H          1 SUBUNIT  0
   48 H48       38.4283    37.2323    12.5085 H          1 SUBUNIT  0
   49 H49       40.8264    36.6168    12.5322 H          1 SUBUNIT  0
   50 H50       41.6511    34.9368    14.1071 H          1 SUBUNIT  0
   51 H51       43.3970    35.8718    15.5577 H          1 SUBUNIT  0
   52 H52       44.4931    36.0850    12.9873 H          1 SUBUNIT  0
   53 C53       47.0547    31.1558    16.2711 C.3        1 SUBUNIT  0
   54 C54       45.8082    32.2128    14.5714 C.3        1 SUBUNIT  0
   55 C55       46.6751    30.0440    15.2934 C.3        1 SUBUNIT  0
   56 C56       45.9230    30.7412    14.1601 C.3        1 SUBUNIT  0
   57 H57       47.5539    29.5046    14.9383 H          1 SUBUNIT  0
   58 H58       46.0219    29.3209    15.7830 H          1 SUBUNIT  0
   59 H59       47.1194    30.7919    17.2973 H          1 SUBUNIT  0
   60 H60       48.0393    31.5230    15.9796 H          1 SUBUNIT  0
   61 H61       44.8460    32.6206    14.2713 H          1 SUBUNIT  0
   62 H62       46.6017    32.7649    14.0689 H          1 SUBUNIT  0
   63 H63       46.4355    30.6359    13.2036 H          1 SUBUNIT  0
   64 H64       44.9329    30.2994    14.0483 H          1 SUBUNIT  0
@<TRIPOS>BOND
    1     1     2 1
    2     1    32 1
    3     1    33 1
    4     1    34 1
    5     2     3 1
    6     3     4 2
    7     3     8 1
    8     4     5 1
    9     4    35 1
   10     5     6 2
   11     5    36 1
   12     6     7 1
   13     6     9 1
   14     7     8 2
   15     7    37 1
   16     8    38 1
   17     9    10 2
   18     9    11 2
   19     9    16 1
   20    12    13 1
   21    12    17 1
   22    12    39 1
   23    12    40 1
   24    13    14 1
   25    13    18 1
   26    14    15 1
   27    14    41 1
   28    14    42 1
   29    15    16 1
   30    15    28 1
   31    15    43 1
   32    16    17 1
   33    17    53 1
   34    17    54 1
   35    18    19 2
   36    18    20 1
   37    20    21 1
   38    21    22 1
   39    21    44 1
   40    21    45 1
   41    22    23 2
   42    22    27 1
   43    23    24 1
   44    23    46 1
   45    24    25 2
   46    24    47 1
   47    25    26 1
   48    25    48 1
   49    26    27 2
   50    26    49 1
   51    27    50 1
   52    28    29 2
   53    28    30 1
   54    30    31 1
   55    30    51 1
   56    31    52 1
   57    53    55 1
   58    53    59 1
   59    53    60 1
   60    54    56 1
   61    54    61 1
   62    54    62 1
   63    55    56 1
   64    55    57 1
   65    55    58 1
   66    56    63 1
   67    56    64 1
@<TRIPOS>SUBSTRUCTURE
1   ****   1
@<SCITEGIC>MOL_PROPERTY
TopHits
SciTegic.value.StringValue
10

@<SCITEGIC>MOL_PROPERTY
-CDOCKER_ENERGY
SciTegic.value.StringValue
17.6008413

@<SCITEGIC>MOL_PROPERTY
-CDOCKER_INTERACTION_ENERGY
SciTegic.value.StringValue
47.5105958

@<SCITEGIC>MOL_PROPERTY
POSE_NUMBER
SciTegic.value.StringValue
1

@<SCITEGIC>MOL_PROPERTY
FRAGMENTS
SciTegic.value.StringValue
C37

@<SCITEGIC>MOL_PROPERTY
MW
SciTegic.value.StringValue
503.57

@<SCITEGIC>MOL_PROPERTY
GENERATION
SciTegic.value.StringValue
1

@<SCITEGIC>MOL_PROPERTY
FAMILY
SciTegic.value.StringValue
1

@<SCITEGIC>MOL_PROPERTY
LUDI3
SciTegic.value.StringValue
667

@<SCITEGIC>ATOM_PROPERTY
Formal Charge
SciTegic.value.StringValue
1 0
2 0
3 0
4 0
5 0
6 0
7 0
8 0
9 0
10 0
11 0
12 0
13 0
14 0
15 0
16 0
17 0
18 0
19 0
20 0
21 0
22 0
23 0
24 0
25 0
26 0
27 0
28 0
29 0
30 0
31 0
32 0
33 0
34 0
35 0
36 0
37 0
38 0
39 0
40 0
41 0
42 0
43 0
44 0
45 0
46 0
47 0
48 0
49 0
50 0
51 0
52 0
53 0
54 0
55 0
56 0
57 0
58 0
59 0
60 0
61 0
62 0
63 0
64 0

@<SCITEGIC>ATOM_PROPERTY
pdb_tempFactor
SciTegic.value.DoubleValue
1 0
2 0
3 0
4 0
5 0
6 0
7 0
8 0
9 0
10 0
11 0
12 0
13 0
14 0
15 0
16 0
17 0
18 0
19 0
20 0
21 0
22 0
23 0
24 0
25 0
26 0
27 0
28 0
29 0
30 0
31 0
32 0
33 0
34 0
35 0
36 0
37 0
38 0
39 0
40 0
41 0
42 0
43 0
44 0
45 0
46 0
47 0
48 0
49 0
50 0
51 0
52 0
53 0
54 0
55 0
56 0
57 0
58 0
59 0
60 0
61 0
62 0
63 0
64 0

@<SCITEGIC>ATOM_PROPERTY
pdb_occupancy
SciTegic.value.DoubleValue
1 1
2 1
3 1
4 1
5 1
6 1
7 1
8 1
9 1
10 1
11 1
12 1
13 1
14 1
15 1
16 1
17 1
18 1
19 1
20 1
21 1
22 1
23 1
24 1
25 1
26 1
27 1
28 1
29 1
30 1
31 1
32 1
33 1
34 1
35 1
36 1
37 1
38 1
39 1
40 1
41 1
42 1
43 1
44 1
45 1
46 1
47 1
48 1
49 1
50 1
51 1
52 1
53 1
54 1
55 1
56 1
57 1
58 1
59 1
60 1
61 1
62 1
63 1
64 1

@<TRIPOS>MOLECULE
Evo_2
64  67  1  0  0
SMALL
FORMAL_CHARGES
@<TRIPOS>ATOM
    1 C1        38.4086    37.1435    13.2707 C.3        1 SUBUNIT  0
    2 O2        38.3362    36.1654    14.2882 O.3        1 SUBUNIT  0
    3 C3        39.3954    35.2602    14.3348 C.2        1 SUBUNIT  0
    4 C4        40.4209    35.2063    13.3870 C.2        1 SUBUNIT  0
    5 C5        41.4127    34.2399    13.4718 C.2        1 SUBUNIT  0
    6 C6        41.4110    33.3419    14.5283 C.2        1 SUBUNIT  0
    7 C7        40.4054    33.3943    15.4866 C.2        1 SUBUNIT  0
    8 C8        39.3973    34.3438    15.3812 C.2        1 SUBUNIT  0
    9 S9        42.8173    32.2859    14.7827 S.o2       1 SUBUNIT  0
   10 O10       43.1854    31.7092    13.5243 O.2        1 SUBUNIT  0
   11 O11       42.5524    31.4365    15.9063 O.2        1 SUBUNIT  0
   12 C12       45.9293    33.2651    17.0479 C.3        1 SUBUNIT  0
   13 N13       45.9373    34.7338    17.0455 N.am       1 SUBUNIT  0
   14 C14       45.2926    35.4155    15.9180 C.3        1 SUBUNIT  0
   15 C15       44.0042    34.6762    15.5628 C.3        1 SUBUNIT  0
   16 N16       44.2160    33.2619    15.2112 N.pl3      1 SUBUNIT  0
   17 C17       45.4621    32.6247    15.7115 C.3        1 SUBUNIT  0
   18 C18       46.4158    35.4150    18.1231 C.2        1 SUBUNIT  0
   19 O19       46.8461    34.8570    19.1263 O.2        1 SUBUNIT  0
   20 O20       46.3840    36.7352    17.9913 O.3        1 SUBUNIT  0
   21 C21       46.6970    37.5571    19.1145 C.3        1 SUBUNIT  0
   22 C22       48.1834    37.7674    19.2375 C.2        1 SUBUNIT  0
   23 C23       49.0528    37.4338    18.1998 C.2        1 SUBUNIT  0
   24 C24       50.4243    37.5846    18.3511 C.2        1 SUBUNIT  0
   25 C25       50.9399    38.0865    19.5365 C.2        1 SUBUNIT  0
   26 C26       50.0815    38.4280    20.5718 C.2        1 SUBUNIT  0
   27 C27       48.7111    38.2768    20.4192 C.2        1 SUBUNIT  0
   28 C28       43.0329    34.7688    16.7440 C.2        1 SUBUNIT  0
   29 O29       42.9135    33.8341    17.5202 O.2        1 SUBUNIT  0
   30 N30       42.3250    35.9062    16.8165 N.am       1 SUBUNIT  0
   31 O31       41.3305    35.9939    17.7889 O.3        1 SUBUNIT  0
   32 H32       39.3381    37.7068    13.3385 H          1 SUBUNIT  0
   33 H33       38.3182    36.6878    12.2837 H          1 SUBUNIT  0
   34 H34       37.5949    37.8533    13.3927 H          1 SUBUNIT  0
   35 H35       40.4750    35.9185    12.5816 H          1 SUBUNIT  0
   36 H36       42.2086    34.2178    12.7423 H          1 SUBUNIT  0
   37 H37       40.4135    32.7185    16.3281 H          1 SUBUNIT  0
   38 H38       38.6135    34.3795    16.1243 H          1 SUBUNIT  0
   39 H39       45.2724    32.9327    17.8536 H          1 SUBUNIT  0
   40 H40       46.9247    32.9068    17.3107 H          1 SUBUNIT  0
   41 H41       45.9719    35.4430    15.0681 H          1 SUBUNIT  0
   42 H42       45.0544    36.4576    16.1376 H          1 SUBUNIT  0
   43 H43       43.5590    35.1707    14.7019 H          1 SUBUNIT  0
   44 H44       46.2995    37.1155    20.0293 H          1 SUBUNIT  0
   45 H45       46.1981    38.5162    18.9788 H          1 SUBUNIT  0
   46 H46       48.6764    37.0469    17.2630 H          1 SUBUNIT  0
   47 H47       51.0873    37.3176    17.5408 H          1 SUBUNIT  0
   48 H48       52.0063    38.2056    19.6501 H          1 SUBUNIT  0
   49 H49       50.4717    38.8011    21.5054 H          1 SUBUNIT  0
   50 H50       48.0554    38.5328    21.2388 H          1 SUBUNIT  0
   51 H51       42.4572    36.6538    16.1666 H          1 SUBUNIT  0
   52 H52       41.4829    35.2844    18.4028 H          1 SUBUNIT  0
   53 C53       46.5730    32.6879    14.6485 C.3        1 SUBUNIT  0
   54 C54       45.3615    31.1007    15.9118 C.3        1 SUBUNIT  0
   55 C55       47.5735    31.5857    15.0044 C.3        1 SUBUNIT  0
   56 C56       46.7945    30.5690    15.8436 C.3        1 SUBUNIT  0
   57 H57       48.0024    31.1333    14.1099 H          1 SUBUNIT  0
   58 H58       48.3975    31.9980    15.5873 H          1 SUBUNIT  0
   59 H59       47.0573    33.6597    14.5694 H          1 SUBUNIT  0
   60 H60       46.1528    32.4470    13.6722 H          1 SUBUNIT  0
   61 H61       44.8617    30.8253    16.8399 H          1 SUBUNIT  0
   62 H62       44.8043    30.6422    15.0957 H          1 SUBUNIT  0
   63 H63       46.8325    29.5676    15.4139 H          1 SUBUNIT  0
   64 H64       47.2200    30.5116    16.8454 H          1 SUBUNIT  0
@<TRIPOS>BOND
    1     1     2 1
    2     1    32 1
    3     1    33 1
    4     1    34 1
    5     2     3 1
    6     3     4 2
    7     3     8 1
    8     4     5 1
    9     4    35 1
   10     5     6 2
   11     5    36 1
   12     6     7 1
   13     6     9 1
   14     7     8 2
   15     7    37 1
   16     8    38 1
   17     9    10 2
   18     9    11 2
   19     9    16 1
   20    12    13 1
   21    12    17 1
   22    12    39 1
   23    12    40 1
   24    13    14 1
   25    13    18 1
   26    14    15 1
   27    14    41 1
   28    14    42 1
   29    15    16 1
   30    15    28 1
   31    15    43 1
   32    16    17 1
   33    17    53 1
   34    17    54 1
   35    18    19 2
   36    18    20 1
   37    20    21 1
   38    21    22 1
   39    21    44 1
   40    21    45 1
   41    22    23 2
   42    22    27 1
   43    23    24 1
   44    23    46 1
   45    24    25 2
   46    24    47 1
   47    25    26 1
   48    25    48 1
   49    26    27 2
   50    26    49 1
   51    27    50 1
   52    28    29 2
   53    28    30 1
   54    30    31 1
   55    30    51 1
   56    31    52 1
   57    53    55 1
   58    53    59 1
   59    53    60 1
   60    54    56 1
   61    54    61 1
   62    54    62 1
   63    55    56 1
   64    55    57 1
   65    55    58 1
   66    56    63 1
   67    56    64 1
@<TRIPOS>SUBSTRUCTURE
1   ****   1
@<SCITEGIC>MOL_PROPERTY
TopHits
SciTegic.value.StringValue
10

@<SCITEGIC>MOL_PROPERTY
-CDOCKER_ENERGY
SciTegic.value.StringValue
15.0595701

@<SCITEGIC>MOL_PROPERTY
-CDOCKER_INTERACTION_ENERGY
SciTegic.value.StringValue
47.745022

@<SCITEGIC>MOL_PROPERTY
POSE_NUMBER
SciTegic.value.StringValue
2

@<SCITEGIC>MOL_PROPERTY
FRAGMENTS
SciTegic.value.StringValue
C37

@<SCITEGIC>MOL_PROPERTY
MW
SciTegic.value.StringValue
503.57

@<SCITEGIC>MOL_PROPERTY
GENERATION
SciTegic.value.StringValue
1

@<SCITEGIC>MOL_PROPERTY
FAMILY
SciTegic.value.StringValue
1

@<SCITEGIC>MOL_PROPERTY
LUDI3
SciTegic.value.StringValue
667

@<SCITEGIC>ATOM_PROPERTY
Formal Charge
SciTegic.value.StringValue
1 0
2 0
3 0
4 0
5 0
6 0
7 0
8 0
9 0
10 0
11 0
12 0
13 0
14 0
15 0
16 0
17 0
18 0
19 0
20 0
21 0
22 0
23 0
24 0
25 0
26 0
27 0
28 0
29 0
30 0
31 0
32 0
33 0
34 0
35 0
36 0
37 0
38 0
39 0
40 0
41 0
42 0
43 0
44 0
45 0
46 0
47 0
48 0
49 0
50 0
51 0
52 0
53 0
54 0
55 0
56 0
57 0
58 0
59 0
60 0
61 0
62 0
63 0
64 0

@<SCITEGIC>ATOM_PROPERTY
pdb_tempFactor
SciTegic.value.DoubleValue
1 0
2 0
3 0
4 0
5 0
6 0
7 0
8 0
9 0
10 0
11 0
12 0
13 0
14 0
15 0
16 0
17 0
18 0
19 0
20 0
21 0
22 0
23 0
24 0
25 0
26 0
27 0
28 0
29 0
30 0
31 0
32 0
33 0
34 0
35 0
36 0
37 0
38 0
39 0
40 0
41 0
42 0
43 0
44 0
45 0
46 0
47 0
48 0
49 0
50 0
51 0
52 0
53 0
54 0
55 0
56 0
57 0
58 0
59 0
60 0
61 0
62 0
63 0
64 0

@<SCITEGIC>ATOM_PROPERTY
pdb_occupancy
SciTegic.value.DoubleValue
1 1
2 1
3 1
4 1
5 1
6 1
7 1
8 1
9 1
10 1
11 1
12 1
13 1
14 1
15 1
16 1
17 1
18 1
19 1
20 1
21 1
22 1
23 1
24 1
25 1
26 1
27 1
28 1
29 1
30 1
31 1
32 1
33 1
34 1
35 1
36 1
37 1
38 1
39 1
40 1
41 1
42 1
43 1
44 1
45 1
46 1
47 1
48 1
49 1
50 1
51 1
52 1
53 1
54 1
55 1
56 1
57 1
58 1
59 1
60 1
61 1
62 1
63 1
64 1

@<TRIPOS>MOLECULE
Evo_2
64  67  1  0  0
SMALL
FORMAL_CHARGES
@<TRIPOS>ATOM
    1 C1        49.1574    39.3937    20.3750 C.3        1 SUBUNIT  0
    2 O2        48.1471    39.1621    19.4167 O.3        1 SUBUNIT  0
    3 C3        48.0511    37.8125    19.1230 C.2        1 SUBUNIT  0
    4 C4        49.0167    37.1705    18.3557 C.2        1 SUBUNIT  0
    5 C5        48.8808    35.8215    18.0519 C.2        1 SUBUNIT  0
    6 C6        47.7999    35.1084    18.5543 C.2        1 SUBUNIT  0
    7 C7        46.8166    35.7524    19.2946 C.2        1 SUBUNIT  0
    8 C8        46.9486    37.1039    19.5784 C.2        1 SUBUNIT  0
    9 S9        47.5315    33.4374    18.0236 S.o2       1 SUBUNIT  0
   10 O10       46.6678    32.7857    18.9612 O.2        1 SUBUNIT  0
   11 O11       48.8125    32.8679    17.7338 O.2        1 SUBUNIT  0
   12 C12       44.9688    31.5891    16.6133 C.3        1 SUBUNIT  0
   13 N13       43.9100    32.6030    16.5664 N.am       1 SUBUNIT  0
   14 C14       44.2705    33.9215    17.0944 C.3        1 SUBUNIT  0
   15 C15       45.5442    34.4326    16.4053 C.3        1 SUBUNIT  0
   16 N16       46.6355    33.4335    16.5087 N.3        1 SUBUNIT  0
   17 C17       46.2668    32.0988    15.9485 C.3        1 SUBUNIT  0
   18 C18       42.6598    32.3184    16.1050 C.2        1 SUBUNIT  0
   19 O19       42.3416    31.2116    15.6838 O.2        1 SUBUNIT  0
   20 O20       41.8087    33.3304    16.1903 O.3        1 SUBUNIT  0
   21 C21       40.4324    33.1738    15.8388 C.3        1 SUBUNIT  0
   22 C22       40.0108    34.3206    14.9612 C.2        1 SUBUNIT  0
   23 C23       38.7198    34.8365    15.0400 C.2        1 SUBUNIT  0
   24 C24       38.3178    35.8633    14.1946 C.2        1 SUBUNIT  0
   25 C25       39.2156    36.4102    13.2887 C.2        1 SUBUNIT  0
   26 C26       40.5106    35.9155    13.2179 C.2        1 SUBUNIT  0
   27 C27       40.8973    34.8633    14.0359 C.2        1 SUBUNIT  0
   28 C28       45.3134    35.0007    14.9881 C.2        1 SUBUNIT  0
   29 O29       46.1360    34.8683    14.0918 O.2        1 SUBUNIT  0
   30 N30       44.1624    35.6787    14.8393 N.am       1 SUBUNIT  0
   31 O31       43.8662    36.2542    13.6038 O.3        1 SUBUNIT  0
   32 H32       49.1261    40.4352    20.6950 H          1 SUBUNIT  0
   33 H33       49.0071    38.7622    21.2527 H          1 SUBUNIT  0
   34 H34       50.1447    39.1945    19.9577 H          1 SUBUNIT  0
   35 H35       49.8620    37.7266    17.9808 H          1 SUBUNIT  0
   36 H36       49.6104    35.3296    17.4255 H          1 SUBUNIT  0
   37 H37       45.9385    35.2133    19.6242 H          1 SUBUNIT  0
   38 H38       46.1922    37.6125    20.1513 H          1 SUBUNIT  0
   39 H39       44.6425    30.6526    16.1577 H          1 SUBUNIT  0
   40 H40       45.1604    31.3542    17.6595 H          1 SUBUNIT  0
   41 H41       44.4634    33.8061    18.1609 H          1 SUBUNIT  0
   42 H42       43.4595    34.6469    17.0509 H          1 SUBUNIT  0
   43 H43       45.8603    35.3195    16.9395 H          1 SUBUNIT  0
   44 H44       39.8473    33.1757    16.7598 H          1 SUBUNIT  0
   45 H45       40.2442    32.2312    15.3209 H          1 SUBUNIT  0
   46 H46       38.0175    34.4282    15.7529 H          1 SUBUNIT  0
   47 H47       37.3094    36.2469    14.2529 H          1 SUBUNIT  0
   48 H48       38.9074    37.2191    12.6428 H          1 SUBUNIT  0
   49 H49       41.2195    36.3426    12.5228 H          1 SUBUNIT  0
   50 H50       41.8991    34.4722    13.9475 H          1 SUBUNIT  0
   51 H51       43.5198    35.7783    15.6000 H          1 SUBUNIT  0
   52 H52       44.6022    36.0732    13.0305 H          1 SUBUNIT  0
   53 C53       47.3890    31.0619    16.1332 C.3        1 SUBUNIT  0
   54 C54       46.1052    32.0458    14.4194 C.3        1 SUBUNIT  0
   55 C55       47.1228    29.9404    15.1286 C.3        1 SUBUNIT  0
   56 C56       46.3171    30.5873    14.0002 C.3        1 SUBUNIT  0
   57 H57       48.0531    29.4978    14.7704 H          1 SUBUNIT  0
   58 H58       46.5399    29.1468    15.5974 H          1 SUBUNIT  0
   59 H59       47.4685    30.6910    17.1556 H          1 SUBUNIT  0
   60 H60       48.3458    31.5124    15.8677 H          1 SUBUNIT  0
   61 H61       45.1325    32.4051    14.0901 H          1 SUBUNIT  0
   62 H62       46.8836    32.6441    13.9457 H          1 SUBUNIT  0
   63 H63       46.8308    30.5216    13.0408 H          1 SUBUNIT  0
   64 H64       45.3577    30.0804    13.8907 H          1 SUBUNIT  0
@<TRIPOS>BOND
    1     1     2 1
    2     1    32 1
    3     1    33 1
    4     1    34 1
    5     2     3 1
    6     3     4 2
    7     3     8 1
    8     4     5 1
    9     4    35 1
   10     5     6 2
   11     5    36 1
   12     6     7 1
   13     6     9 1
   14     7     8 2
   15     7    37 1
   16     8    38 1
   17     9    10 2
   18     9    11 2
   19     9    16 1
   20    12    13 1
   21    12    17 1
   22    12    39 1
   23    12    40 1
   24    13    14 1
   25    13    18 1
   26    14    15 1
   27    14    41 1
   28    14    42 1
   29    15    16 1
   30    15    28 1
   31    15    43 1
   32    16    17 1
   33    17    53 1
   34    17    54 1
   35    18    19 2
   36    18    20 1
   37    20    21 1
   38    21    22 1
   39    21    44 1
   40    21    45 1
   41    22    23 2
   42    22    27 1
   43    23    24 1
   44    23    46 1
   45    24    25 2
   46    24    47 1
   47    25    26 1
   48    25    48 1
   49    26    27 2
   50    26    49 1
   51    27    50 1
   52    28    29 2
   53    28    30 1
   54    30    31 1
   55    30    51 1
   56    31    52 1
   57    53    55 1
   58    53    59 1
   59    53    60 1
   60    54    56 1
   61    54    61 1
   62    54    62 1
   63    55    56 1
   64    55    57 1
   65    55    58 1
   66    56    63 1
   67    56    64 1
@<TRIPOS>SUBSTRUCTURE
1   ****   1
@<SCITEGIC>MOL_PROPERTY
TopHits
SciTegic.value.StringValue
10

@<SCITEGIC>MOL_PROPERTY
-CDOCKER_ENERGY
SciTegic.value.StringValue
14.9780952

@<SCITEGIC>MOL_PROPERTY
-CDOCKER_INTERACTION_ENERGY
SciTegic.value.StringValue
46.7675163

@<SCITEGIC>MOL_PROPERTY
POSE_NUMBER
SciTegic.value.StringValue
3

@<SCITEGIC>MOL_PROPERTY
FRAGMENTS
SciTegic.value.StringValue
C37

@<SCITEGIC>MOL_PROPERTY
MW
SciTegic.value.StringValue
503.57

@<SCITEGIC>MOL_PROPERTY
GENERATION
SciTegic.value.StringValue
1

@<SCITEGIC>MOL_PROPERTY
FAMILY
SciTegic.value.StringValue
1

@<SCITEGIC>MOL_PROPERTY
LUDI3
SciTegic.value.StringValue
667

@<SCITEGIC>ATOM_PROPERTY
Formal Charge
SciTegic.value.StringValue
1 0
2 0
3 0
4 0
5 0
6 0
7 0
8 0
9 0
10 0
11 0
12 0
13 0
14 0
15 0
16 0
17 0
18 0
19 0
20 0
21 0
22 0
23 0
24 0
25 0
26 0
27 0
28 0
29 0
30 0
31 0
32 0
33 0
34 0
35 0
36 0
37 0
38 0
39 0
40 0
41 0
42 0
43 0
44 0
45 0
46 0
47 0
48 0
49 0
50 0
51 0
52 0
53 0
54 0
55 0
56 0
57 0
58 0
59 0
60 0
61 0
62 0
63 0
64 0

@<SCITEGIC>ATOM_PROPERTY
pdb_tempFactor
SciTegic.value.DoubleValue
1 0
2 0
3 0
4 0
5 0
6 0
7 0
8 0
9 0
10 0
11 0
12 0
13 0
14 0
15 0
16 0
17 0
18 0
19 0
20 0
21 0
22 0
23 0
24 0
25 0
26 0
27 0
28 0
29 0
30 0
31 0
32 0
33 0
34 0
35 0
36 0
37 0
38 0
39 0
40 0
41 0
42 0
43 0
44 0
45 0
46 0
47 0
48 0
49 0
50 0
51 0
52 0
53 0
54 0
55 0
56 0
57 0
58 0
59 0
60 0
61 0
62 0
63 0
64 0

@<SCITEGIC>ATOM_PROPERTY
pdb_occupancy
SciTegic.value.DoubleValue
1 1
2 1
3 1
4 1
5 1
6 1
7 1
8 1
9 1
10 1
11 1
12 1
13 1
14 1
15 1
16 1
17 1
18 1
19 1
20 1
21 1
22 1
23 1
24 1
25 1
26 1
27 1
28 1
29 1
30 1
31 1
32 1
33 1
34 1
35 1
36 1
37 1
38 1
39 1
40 1
41 1
42 1
43 1
44 1
45 1
46 1
47 1
48 1
49 1
50 1
51 1
52 1
53 1
54 1
55 1
56 1
57 1
58 1
59 1
60 1
61 1
62 1
63 1
64 1

@<TRIPOS>MOLECULE
Evo_2
64  67  1  0  0
SMALL
FORMAL_CHARGES
@<TRIPOS>ATOM
    1 C1        48.5284    39.8822    19.7054 C.3        1 SUBUNIT  0
    2 O2        49.3582    38.9604    19.0320 O.3        1 SUBUNIT  0
    3 C3        48.8254    37.6887    18.8294 C.2        1 SUBUNIT  0
    4 C4        49.6054    36.8171    18.0786 C.2        1 SUBUNIT  0
    5 C5        49.2006    35.5071    17.8652 C.2        1 SUBUNIT  0
    6 C6        48.0172    35.0540    18.4280 C.2        1 SUBUNIT  0
    7 C7        47.1877    35.9335    19.1141 C.2        1 SUBUNIT  0
    8 C8        47.5948    37.2465    19.3251 C.2        1 SUBUNIT  0
    9 S9        47.5123    33.3756    18.1461 S.o2       1 SUBUNIT  0
   10 O10       46.6138    32.9799    19.1878 O.2        1 SUBUNIT  0
   11 O11       48.6911    32.6010    17.8948 O.2        1 SUBUNIT  0
   12 C12       44.9530    31.8191    15.3031 C.3        1 SUBUNIT  0
   13 N13       43.8261    32.4749    15.9788 N.am       1 SUBUNIT  0
   14 C14       44.1312    33.5663    16.9108 C.3        1 SUBUNIT  0
   15 C15       45.4588    34.2242    16.5302 C.3        1 SUBUNIT  0
   16 N16       46.5560    33.2599    16.6820 N.pl3      1 SUBUNIT  0
   17 C17       46.2885    31.9145    16.0954 C.3        1 SUBUNIT  0
   18 C18       42.5461    32.1548    15.6548 C.2        1 SUBUNIT  0
   19 O19       42.2615    31.2691    14.8597 O.2        1 SUBUNIT  0
   20 O20       41.6410    32.9147    16.2544 O.3        1 SUBUNIT  0
   21 C21       40.2847    32.9155    15.8122 C.3        1 SUBUNIT  0
   22 C22       40.0193    34.1651    15.0115 C.2        1 SUBUNIT  0
   23 C23       38.7775    34.7914    15.0748 C.2        1 SUBUNIT  0
   24 C24       38.5013    35.8927    14.2738 C.2        1 SUBUNIT  0
   25 C25       39.4782    36.4071    13.4330 C.2        1 SUBUNIT  0
   26 C26       40.7246    35.8024    13.3744 C.2        1 SUBUNIT  0
   27 C27       40.9861    34.6800    14.1478 C.2        1 SUBUNIT  0
   28 C28       45.4070    34.8407    15.1163 C.2        1 SUBUNIT  0
   29 O29       46.1322    34.4562    14.2065 O.2        1 SUBUNIT  0
   30 N30       44.4859    35.8091    14.9826 N.am       1 SUBUNIT  0
   31 O31       44.2649    36.3679    13.7233 O.3        1 SUBUNIT  0
   32 H32       47.5976    40.0357    19.1578 H          1 SUBUNIT  0
   33 H33       48.3199    39.5483    20.7227 H          1 SUBUNIT  0
   34 H34       49.0347    40.8438    19.7686 H          1 SUBUNIT  0
   35 H35       50.5411    37.1640    17.6668 H          1 SUBUNIT  0
   36 H36       49.8182    34.8353    17.2873 H          1 SUBUNIT  0
   37 H37       46.2326    35.5938    19.4922 H          1 SUBUNIT  0
   38 H38       46.9440    37.8985    19.8886 H          1 SUBUNIT  0
   39 H39       45.0644    32.2644    14.3161 H          1 SUBUNIT  0
   40 H40       44.7031    30.7768    15.1017 H          1 SUBUNIT  0
   41 H41       44.1848    33.1599    17.9223 H          1 SUBUNIT  0
   42 H42       43.3470    34.3244    16.9274 H          1 SUBUNIT  0
   43 H43       45.6325    35.0514    17.2095 H          1 SUBUNIT  0
   44 H44       39.6428    32.8805    16.6933 H          1 SUBUNIT  0
   45 H45       40.0572    32.0366    15.2078 H          1 SUBUNIT  0
   46 H46       38.0106    34.4092    15.7345 H          1 SUBUNIT  0
   47 H47       37.5266    36.3564    14.3154 H          1 SUBUNIT  0
   48 H48       39.2727    37.2775    12.8282 H          1 SUBUNIT  0
   49 H49       41.4905    36.2020    12.7245 H          1 SUBUNIT  0
   50 H50       41.9552    34.2141    14.0620 H          1 SUBUNIT  0
   51 H51       43.9448    36.1049    15.7700 H          1 SUBUNIT  0
   52 H52       44.9120    35.9952    13.1352 H          1 SUBUNIT  0
   53 C53       46.2919    30.7680    17.1242 C.3        1 SUBUNIT  0
   54 C54       47.4505    31.5134    15.1748 C.3        1 SUBUNIT  0
   55 C55       46.6677    29.5045    16.3437 C.3        1 SUBUNIT  0
   56 C56       47.4301    29.9841    15.1021 C.3        1 SUBUNIT  0
   57 H57       47.2627    28.8253    16.9542 H          1 SUBUNIT  0
   58 H58       45.7695    28.9646    16.0423 H          1 SUBUNIT  0
   59 H59       45.3401    30.6726    17.6428 H          1 SUBUNIT  0
   60 H60       47.0488    30.9060    17.8904 H          1 SUBUNIT  0
   61 H61       47.3907    31.9755    14.1891 H          1 SUBUNIT  0
   62 H62       48.3983    31.8288    15.6094 H          1 SUBUNIT  0
   63 H63       48.4412    29.5796    15.0612 H          1 SUBUNIT  0
   64 H64       46.9128    29.6572    14.1998 H          1 SUBUNIT  0
@<TRIPOS>BOND
    1     1     2 1
    2     1    32 1
    3     1    33 1
    4     1    34 1
    5     2     3 1
    6     3     4 2
    7     3     8 1
    8     4     5 1
    9     4    35 1
   10     5     6 2
   11     5    36 1
   12     6     7 1
   13     6     9 1
   14     7     8 2
   15     7    37 1
   16     8    38 1
   17     9    10 2
   18     9    11 2
   19     9    16 1
   20    12    13 1
   21    12    17 1
   22    12    39 1
   23    12    40 1
   24    13    14 1
   25    13    18 1
   26    14    15 1
   27    14    41 1
   28    14    42 1
   29    15    16 1
   30    15    28 1
   31    15    43 1
   32    16    17 1
   33    17    53 1
   34    17    54 1
   35    18    19 2
   36    18    20 1
   37    20    21 1
   38    21    22 1
   39    21    44 1
   40    21    45 1
   41    22    23 2
   42    22    27 1
   43    23    24 1
   44    23    46 1
   45    24    25 2
   46    24    47 1
   47    25    26 1
   48    25    48 1
   49    26    27 2
   50    26    49 1
   51    27    50 1
   52    28    29 2
   53    28    30 1
   54    30    31 1
   55    30    51 1
   56    31    52 1
   57    53    55 1
   58    53    59 1
   59    53    60 1
   60    54    56 1
   61    54    61 1
   62    54    62 1
   63    55    56 1
   64    55    57 1
   65    55    58 1
   66    56    63 1
   67    56    64 1
@<TRIPOS>SUBSTRUCTURE
1   ****   1
@<SCITEGIC>MOL_PROPERTY
TopHits
SciTegic.value.StringValue
10

@<SCITEGIC>MOL_PROPERTY
-CDOCKER_ENERGY
SciTegic.value.StringValue
14.7145834

@<SCITEGIC>MOL_PROPERTY
-CDOCKER_INTERACTION_ENERGY
SciTegic.value.StringValue
45.1354598

@<SCITEGIC>MOL_PROPERTY
POSE_NUMBER
SciTegic.value.StringValue
4

@<SCITEGIC>MOL_PROPERTY
FRAGMENTS
SciTegic.value.StringValue
C37

@<SCITEGIC>MOL_PROPERTY
MW
SciTegic.value.StringValue
503.57

@<SCITEGIC>MOL_PROPERTY
GENERATION
SciTegic.value.StringValue
1

@<SCITEGIC>MOL_PROPERTY
FAMILY
SciTegic.value.StringValue
1

@<SCITEGIC>MOL_PROPERTY
LUDI3
SciTegic.value.StringValue
667

@<SCITEGIC>ATOM_PROPERTY
Formal Charge
SciTegic.value.StringValue
1 0
2 0
3 0
4 0
5 0
6 0
7 0
8 0
9 0
10 0
11 0
12 0
13 0
14 0
15 0
16 0
17 0
18 0
19 0
20 0
21 0
22 0
23 0
24 0
25 0
26 0
27 0
28 0
29 0
30 0
31 0
32 0
33 0
34 0
35 0
36 0
37 0
38 0
39 0
40 0
41 0
42 0
43 0
44 0
45 0
46 0
47 0
48 0
49 0
50 0
51 0
52 0
53 0
54 0
55 0
56 0
57 0
58 0
59 0
60 0
61 0
62 0
63 0
64 0

@<SCITEGIC>ATOM_PROPERTY
pdb_tempFactor
SciTegic.value.DoubleValue
1 0
2 0
3 0
4 0
5 0
6 0
7 0
8 0
9 0
10 0
11 0
12 0
13 0
14 0
15 0
16 0
17 0
18 0
19 0
20 0
21 0
22 0
23 0
24 0
25 0
26 0
27 0
28 0
29 0
30 0
31 0
32 0
33 0
34 0
35 0
36 0
37 0
38 0
39 0
40 0
41 0
42 0
43 0
44 0
45 0
46 0
47 0
48 0
49 0
50 0
51 0
52 0
53 0
54 0
55 0
56 0
57 0
58 0
59 0
60 0
61 0
62 0
63 0
64 0

@<SCITEGIC>ATOM_PROPERTY
pdb_occupancy
SciTegic.value.DoubleValue
1 1
2 1
3 1
4 1
5 1
6 1
7 1
8 1
9 1
10 1
11 1
12 1
13 1
14 1
15 1
16 1
17 1
18 1
19 1
20 1
21 1
22 1
23 1
24 1
25 1
26 1
27 1
28 1
29 1
30 1
31 1
32 1
33 1
34 1
35 1
36 1
37 1
38 1
39 1
40 1
41 1
42 1
43 1
44 1
45 1
46 1
47 1
48 1
49 1
50 1
51 1
52 1
53 1
54 1
55 1
56 1
57 1
58 1
59 1
60 1
61 1
62 1
63 1
64 1

@<TRIPOS>MOLECULE
Evo_2
64  67  1  0  0
SMALL
FORMAL_CHARGES
@<TRIPOS>ATOM
    1 C1        37.7566    35.7699    13.9810 C.3        1 SUBUNIT  0
    2 O2        38.4400    35.0585    14.9920 O.3        1 SUBUNIT  0
    3 C3        39.8312    35.1391    14.9612 C.2        1 SUBUNIT  0
    4 C4        40.5622    35.6921    13.9061 C.2        1 SUBUNIT  0
    5 C5        41.9498    35.6824    13.9374 C.2        1 SUBUNIT  0
    6 C6        42.6120    35.1454    15.0305 C.2        1 SUBUNIT  0
    7 C7        41.8975    34.5953    16.0857 C.2        1 SUBUNIT  0
    8 C8        40.5100    34.6049    16.0517 C.2        1 SUBUNIT  0
    9 S9        44.3619    34.8980    14.9204 S.o2       1 SUBUNIT  0
   10 O10       45.0095    36.0960    14.4825 O.2        1 SUBUNIT  0
   11 O11       44.5552    33.7100    14.1463 O.2        1 SUBUNIT  0
   12 C12       45.7859    32.9462    18.2897 C.3        1 SUBUNIT  0
   13 N13       46.6429    34.0158    18.7700 N.am       1 SUBUNIT  0
   14 C14       46.0566    35.3442    18.6731 C.3        1 SUBUNIT  0
   15 C15       45.7573    35.6315    17.1961 C.3        1 SUBUNIT  0
   16 N16       45.0124    34.5417    16.5132 N.pl3      1 SUBUNIT  0
   17 C17       45.5070    33.1598    16.7826 C.3        1 SUBUNIT  0
   18 C18       47.9545    33.8026    19.0595 C.2        1 SUBUNIT  0
   19 O19       48.4348    32.6830    19.1923 O.2        1 SUBUNIT  0
   20 O20       48.6795    34.9088    19.1346 O.3        1 SUBUNIT  0
   21 C21       50.0918    34.8071    19.3191 C.3        1 SUBUNIT  0
   22 C22       50.7893    34.6129    17.9957 C.2        1 SUBUNIT  0
   23 C23       52.0499    34.0233    17.9484 C.2        1 SUBUNIT  0
   24 C24       52.6988    33.8358    16.7345 C.2        1 SUBUNIT  0
   25 C25       52.0877    34.2290    15.5519 C.2        1 SUBUNIT  0
   26 C26       50.8328    34.8199    15.5882 C.2        1 SUBUNIT  0
   27 C27       50.1904    35.0164    16.8041 C.2        1 SUBUNIT  0
   28 C28       45.0571    37.0042    17.1320 C.2        1 SUBUNIT  0
   29 O29       43.8835    37.1166    16.8087 O.2        1 SUBUNIT  0
   30 N30       45.8602    38.0338    17.4715 N.am       1 SUBUNIT  0
   31 O31       45.3422    39.3268    17.5811 O.3        1 SUBUNIT  0
   32 H32       38.0300    36.8255    13.9853 H          1 SUBUNIT  0
   33 H33       37.9460    35.3397    12.9975 H          1 SUBUNIT  0
   34 H34       36.6890    35.7083    14.1694 H          1 SUBUNIT  0
   35 H35       40.0761    36.1170    13.0421 H          1 SUBUNIT  0
   36 H36       42.5182    36.0755    13.1063 H          1 SUBUNIT  0
   37 H37       42.4149    34.1556    16.9263 H          1 SUBUNIT  0
   38 H38       39.9502    34.1908    16.8779 H          1 SUBUNIT  0
   39 H39       44.8513    32.9761    18.8522 H          1 SUBUNIT  0
   40 H40       46.2210    31.9626    18.4761 H          1 SUBUNIT  0
   41 H41       46.6891    36.1125    19.1198 H          1 SUBUNIT  0
   42 H42       45.1287    35.3480    19.2478 H          1 SUBUNIT  0
   43 H43       46.7035    35.7258    16.6632 H          1 SUBUNIT  0
   44 H44       50.3320    33.9959    20.0099 H          1 SUBUNIT  0
   45 H45       50.4390    35.7334    19.7763 H          1 SUBUNIT  0
   46 H46       52.5322    33.7056    18.8614 H          1 SUBUNIT  0
   47 H47       53.6780    33.3802    16.7103 H          1 SUBUNIT  0
   48 H48       52.5870    34.0746    14.6065 H          1 SUBUNIT  0
   49 H49       50.3528    35.1253    14.6704 H          1 SUBUNIT  0
   50 H50       49.2143    35.4795    16.8097 H          1 SUBUNIT  0
   51 H51       46.8201    37.8531    17.6836 H          1 SUBUNIT  0
   52 H52       44.5995    39.2439    18.1707 H          1 SUBUNIT  0
   53 C53       46.7889    32.8905    15.9627 C.3        1 SUBUNIT  0
   54 C54       44.5293    32.0371    16.3413 C.3        1 SUBUNIT  0
   55 C55       46.7701    31.3994    15.6487 C.3        1 SUBUNIT  0
   56 C56       45.2970    31.0837    15.4175 C.3        1 SUBUNIT  0
   57 H57       47.3948    31.1451    14.7925 H          1 SUBUNIT  0
   58 H58       47.1364    30.8401    16.5101 H          1 SUBUNIT  0
   59 H59       47.7064    33.1853    16.4678 H          1 SUBUNIT  0
   60 H60       46.7746    33.4427    15.0234 H          1 SUBUNIT  0
   61 H61       44.1760    31.4781    17.2022 H          1 SUBUNIT  0
   62 H62       43.6279    32.4038    15.8562 H          1 SUBUNIT  0
   63 H63       45.0382    31.2844    14.3776 H          1 SUBUNIT  0
   64 H64       45.0644    30.0363    15.6113 H          1 SUBUNIT  0
@<TRIPOS>BOND
    1     1     2 1
    2     1    32 1
    3     1    33 1
    4     1    34 1
    5     2     3 1
    6     3     4 2
    7     3     8 1
    8     4     5 1
    9     4    35 1
   10     5     6 2
   11     5    36 1
   12     6     7 1
   13     6     9 1
   14     7     8 2
   15     7    37 1
   16     8    38 1
   17     9    10 2
   18     9    11 2
   19     9    16 1
   20    12    13 1
   21    12    17 1
   22    12    39 1
   23    12    40 1
   24    13    14 1
   25    13    18 1
   26    14    15 1
   27    14    41 1
   28    14    42 1
   29    15    16 1
   30    15    28 1
   31    15    43 1
   32    16    17 1
   33    17    53 1
   34    17    54 1
   35    18    19 2
   36    18    20 1
   37    20    21 1
   38    21    22 1
   39    21    44 1
   40    21    45 1
   41    22    23 2
   42    22    27 1
   43    23    24 1
   44    23    46 1
   45    24    25 2
   46    24    47 1
   47    25    26 1
   48    25    48 1
   49    26    27 2
   50    26    49 1
   51    27    50 1
   52    28    29 2
   53    28    30 1
   54    30    31 1
   55    30    51 1
   56    31    52 1
   57    53    55 1
   58    53    59 1
   59    53    60 1
   60    54    56 1
   61    54    61 1
   62    54    62 1
   63    55    56 1
   64    55    57 1
   65    55    58 1
   66    56    63 1
   67    56    64 1
@<TRIPOS>SUBSTRUCTURE
1   ****   1
@<SCITEGIC>MOL_PROPERTY
TopHits
SciTegic.value.StringValue
10

@<SCITEGIC>MOL_PROPERTY
-CDOCKER_ENERGY
SciTegic.value.StringValue
12.7552228

@<SCITEGIC>MOL_PROPERTY
-CDOCKER_INTERACTION_ENERGY
SciTegic.value.StringValue
45.9580324

@<SCITEGIC>MOL_PROPERTY
POSE_NUMBER
SciTegic.value.StringValue
5

@<SCITEGIC>MOL_PROPERTY
FRAGMENTS
SciTegic.value.StringValue
C37

@<SCITEGIC>MOL_PROPERTY
MW
SciTegic.value.StringValue
503.57

@<SCITEGIC>MOL_PROPERTY
GENERATION
SciTegic.value.StringValue
1

@<SCITEGIC>MOL_PROPERTY
FAMILY
SciTegic.value.StringValue
1

@<SCITEGIC>MOL_PROPERTY
LUDI3
SciTegic.value.StringValue
667

@<SCITEGIC>ATOM_PROPERTY
Formal Charge
SciTegic.value.StringValue
1 0
2 0
3 0
4 0
5 0
6 0
7 0
8 0
9 0
10 0
11 0
12 0
13 0
14 0
15 0
16 0
17 0
18 0
19 0
20 0
21 0
22 0
23 0
24 0
25 0
26 0
27 0
28 0
29 0
30 0
31 0
32 0
33 0
34 0
35 0
36 0
37 0
38 0
39 0
40 0
41 0
42 0
43 0
44 0
45 0
46 0
47 0
48 0
49 0
50 0
51 0
52 0
53 0
54 0
55 0
56 0
57 0
58 0
59 0
60 0
61 0
62 0
63 0
64 0

@<SCITEGIC>ATOM_PROPERTY
pdb_tempFactor
SciTegic.value.DoubleValue
1 0
2 0
3 0
4 0
5 0
6 0
7 0
8 0
9 0
10 0
11 0
12 0
13 0
14 0
15 0
16 0
17 0
18 0
19 0
20 0
21 0
22 0
23 0
24 0
25 0
26 0
27 0
28 0
29 0
30 0
31 0
32 0
33 0
34 0
35 0
36 0
37 0
38 0
39 0
40 0
41 0
42 0
43 0
44 0
45 0
46 0
47 0
48 0
49 0
50 0
51 0
52 0
53 0
54 0
55 0
56 0
57 0
58 0
59 0
60 0
61 0
62 0
63 0
64 0

@<SCITEGIC>ATOM_PROPERTY
pdb_occupancy
SciTegic.value.DoubleValue
1 1
2 1
3 1
4 1
5 1
6 1
7 1
8 1
9 1
10 1
11 1
12 1
13 1
14 1
15 1
16 1
17 1
18 1
19 1
20 1
21 1
22 1
23 1
24 1
25 1
26 1
27 1
28 1
29 1
30 1
31 1
32 1
33 1
34 1
35 1
36 1
37 1
38 1
39 1
40 1
41 1
42 1
43 1
44 1
45 1
46 1
47 1
48 1
49 1
50 1
51 1
52 1
53 1
54 1
55 1
56 1
57 1
58 1
59 1
60 1
61 1
62 1
63 1
64 1

@<TRIPOS>MOLECULE
Evo_2
64  67  1  0  0
SMALL
FORMAL_CHARGES
@<TRIPOS>ATOM
    1 C1        46.8556    38.7412    18.9073 C.3        1 SUBUNIT  0
    2 O2        47.7397    37.9726    18.1160 O.3        1 SUBUNIT  0
    3 C3        47.5528    36.5927    18.1750 C.2        1 SUBUNIT  0
    4 C4        46.6780    35.9494    19.0543 C.2        1 SUBUNIT  0
    5 C5        46.5287    34.5695    19.0156 C.2        1 SUBUNIT  0
    6 C6        47.2596    33.8217    18.1033 C.2        1 SUBUNIT  0
    7 C7        48.1387    34.4505    17.2309 C.2        1 SUBUNIT  0
    8 C8        48.2910    35.8300    17.2786 C.2        1 SUBUNIT  0
    9 S9        46.8526    32.1145    17.8470 S.o2       1 SUBUNIT  0
   10 O10       46.2892    31.5770    19.0492 O.2        1 SUBUNIT  0
   11 O11       47.9886    31.4723    17.2598 O.2        1 SUBUNIT  0
   12 C12       44.4126    31.1700    14.5308 C.3        1 SUBUNIT  0
   13 N13       43.4503    32.2167    14.8309 N.am       1 SUBUNIT  0
   14 C14       43.1117    32.3320    16.2357 C.3        1 SUBUNIT  0
   15 C15       44.3434    32.8534    16.9598 C.3        1 SUBUNIT  0
   16 N16       45.5316    32.0147    16.6899 N.pl3      1 SUBUNIT  0
   17 C17       45.7202    31.3395    15.3667 C.3        1 SUBUNIT  0
   18 C18       43.0119    33.1024    13.9011 C.2        1 SUBUNIT  0
   19 O19       43.2131    32.9638    12.7044 O.2        1 SUBUNIT  0
   20 O20       42.3735    34.1380    14.4223 O.3        1 SUBUNIT  0
   21 C21       41.9213    35.2184    13.6083 C.3        1 SUBUNIT  0
   22 C22       40.4599    35.4652    13.8661 C.2        1 SUBUNIT  0
   23 C23       39.7621    34.7520    14.8400 C.2        1 SUBUNIT  0
   24 C24       38.4023    34.9589    15.0211 C.2        1 SUBUNIT  0
   25 C25       37.7326    35.8923    14.2435 C.2        1 SUBUNIT  0
   26 C26       38.4239    36.6327    13.2973 C.2        1 SUBUNIT  0
   27 C27       39.7829    36.4211    13.1184 C.2        1 SUBUNIT  0
   28 C28       44.5293    34.3366    16.5714 C.2        1 SUBUNIT  0
   29 O29       45.3159    34.6784    15.6963 O.2        1 SUBUNIT  0
   30 N30       43.7449    35.1765    17.2829 N.am       1 SUBUNIT  0
   31 O31       43.7698    36.5574    17.0513 O.3        1 SUBUNIT  0
   32 H32       45.8155    38.5539    18.6312 H          1 SUBUNIT  0
   33 H33       47.0045    38.5276    19.9667 H          1 SUBUNIT  0
   34 H34       47.0546    39.8018    18.7533 H          1 SUBUNIT  0
   35 H35       46.0789    36.5071    19.7554 H          1 SUBUNIT  0
   36 H36       45.8099    34.0876    19.6624 H          1 SUBUNIT  0
   37 H37       48.6897    33.8750    16.5023 H          1 SUBUNIT  0
   38 H38       48.9664    36.3222    16.5948 H          1 SUBUNIT  0
   39 H39       44.6257    31.1157    13.4613 H          1 SUBUNIT  0
   40 H40       43.9190    30.2283    14.7726 H          1 SUBUNIT  0
   41 H41       42.8782    31.3287    16.5878 H          1 SUBUNIT  0
   42 H42       42.2221    32.9382    16.4198 H          1 SUBUNIT  0
   43 H43       44.1724    32.8166    18.0355 H          1 SUBUNIT  0
   44 H44       42.0792    35.0269    12.5450 H          1 SUBUNIT  0
   45 H45       42.4934    36.1066    13.8773 H          1 SUBUNIT  0
   46 H46       40.2519    34.0200    15.4641 H          1 SUBUNIT  0
   47 H47       37.8713    34.3997    15.7779 H          1 SUBUNIT  0
   48 H48       36.6810    36.0638    14.4040 H          1 SUBUNIT  0
   49 H49       37.9068    37.3755    12.7085 H          1 SUBUNIT  0
   50 H50       40.3249    37.0012    12.3895 H          1 SUBUNIT  0
   51 H51       43.1192    34.8005    17.9694 H          1 SUBUNIT  0
   52 H52       43.3220    36.9764    17.7810 H          1 SUBUNIT  0
   53 C53       46.3530    29.9279    15.5228 C.3        1 SUBUNIT  0
   54 C54       46.7509    32.1125    14.5242 C.3        1 SUBUNIT  0
   55 C55       47.5911    29.8713    14.6185 C.3        1 SUBUNIT  0
   56 C56       47.4548    31.0599    13.6737 C.3        1 SUBUNIT  0
   57 H57       48.4918    29.9883    15.2216 H          1 SUBUNIT  0
   58 H58       47.6745    28.9245    14.0849 H          1 SUBUNIT  0
   59 H59       45.6637    29.1385    15.2247 H          1 SUBUNIT  0
   60 H60       46.6103    29.6918    16.5546 H          1 SUBUNIT  0
   61 H61       46.3075    32.9022    13.9272 H          1 SUBUNIT  0
   62 H62       47.4908    32.5917    15.1586 H          1 SUBUNIT  0
   63 H63       48.4147    31.4029    13.2873 H          1 SUBUNIT  0
   64 H64       46.8302    30.7875    12.8215 H          1 SUBUNIT  0
@<TRIPOS>BOND
    1     1     2 1
    2     1    32 1
    3     1    33 1
    4     1    34 1
    5     2     3 1
    6     3     4 2
    7     3     8 1
    8     4     5 1
    9     4    35 1
   10     5     6 2
   11     5    36 1
   12     6     7 1
   13     6     9 1
   14     7     8 2
   15     7    37 1
   16     8    38 1
   17     9    10 2
   18     9    11 2
   19     9    16 1
   20    12    13 1
   21    12    17 1
   22    12    39 1
   23    12    40 1
   24    13    14 1
   25    13    18 1
   26    14    15 1
   27    14    41 1
   28    14    42 1
   29    15    16 1
   30    15    28 1
   31    15    43 1
   32    16    17 1
   33    17    53 1
   34    17    54 1
   35    18    19 2
   36    18    20 1
   37    20    21 1
   38    21    22 1
   39    21    44 1
   40    21    45 1
   41    22    23 2
   42    22    27 1
   43    23    24 1
   44    23    46 1
   45    24    25 2
   46    24    47 1
   47    25    26 1
   48    25    48 1
   49    26    27 2
   50    26    49 1
   51    27    50 1
   52    28    29 2
   53    28    30 1
   54    30    31 1
   55    30    51 1
   56    31    52 1
   57    53    55 1
   58    53    59 1
   59    53    60 1
   60    54    56 1
   61    54    61 1
   62    54    62 1
   63    55    56 1
   64    55    57 1
   65    55    58 1
   66    56    63 1
   67    56    64 1
@<TRIPOS>SUBSTRUCTURE
1   ****   1
@<SCITEGIC>MOL_PROPERTY
TopHits
SciTegic.value.StringValue
10

@<SCITEGIC>MOL_PROPERTY
-CDOCKER_ENERGY
SciTegic.value.StringValue
12.4448877

@<SCITEGIC>MOL_PROPERTY
-CDOCKER_INTERACTION_ENERGY
SciTegic.value.StringValue
47.0214164

@<SCITEGIC>MOL_PROPERTY
POSE_NUMBER
SciTegic.value.StringValue
6

@<SCITEGIC>MOL_PROPERTY
FRAGMENTS
SciTegic.value.StringValue
C37

@<SCITEGIC>MOL_PROPERTY
MW
SciTegic.value.StringValue
503.57

@<SCITEGIC>MOL_PROPERTY
GENERATION
SciTegic.value.StringValue
1

@<SCITEGIC>MOL_PROPERTY
FAMILY
SciTegic.value.StringValue
1

@<SCITEGIC>MOL_PROPERTY
LUDI3
SciTegic.value.StringValue
667

@<SCITEGIC>ATOM_PROPERTY
Formal Charge
SciTegic.value.StringValue
1 0
2 0
3 0
4 0
5 0
6 0
7 0
8 0
9 0
10 0
11 0
12 0
13 0
14 0
15 0
16 0
17 0
18 0
19 0
20 0
21 0
22 0
23 0
24 0
25 0
26 0
27 0
28 0
29 0
30 0
31 0
32 0
33 0
34 0
35 0
36 0
37 0
38 0
39 0
40 0
41 0
42 0
43 0
44 0
45 0
46 0
47 0
48 0
49 0
50 0
51 0
52 0
53 0
54 0
55 0
56 0
57 0
58 0
59 0
60 0
61 0
62 0
63 0
64 0

@<SCITEGIC>ATOM_PROPERTY
pdb_tempFactor
SciTegic.value.DoubleValue
1 0
2 0
3 0
4 0
5 0
6 0
7 0
8 0
9 0
10 0
11 0
12 0
13 0
14 0
15 0
16 0
17 0
18 0
19 0
20 0
21 0
22 0
23 0
24 0
25 0
26 0
27 0
28 0
29 0
30 0
31 0
32 0
33 0
34 0
35 0
36 0
37 0
38 0
39 0
40 0
41 0
42 0
43 0
44 0
45 0
46 0
47 0
48 0
49 0
50 0
51 0
52 0
53 0
54 0
55 0
56 0
57 0
58 0
59 0
60 0
61 0
62 0
63 0
64 0

@<SCITEGIC>ATOM_PROPERTY
pdb_occupancy
SciTegic.value.DoubleValue
1 1
2 1
3 1
4 1
5 1
6 1
7 1
8 1
9 1
10 1
11 1
12 1
13 1
14 1
15 1
16 1
17 1
18 1
19 1
20 1
21 1
22 1
23 1
24 1
25 1
26 1
27 1
28 1
29 1
30 1
31 1
32 1
33 1
34 1
35 1
36 1
37 1
38 1
39 1
40 1
41 1
42 1
43 1
44 1
45 1
46 1
47 1
48 1
49 1
50 1
51 1
52 1
53 1
54 1
55 1
56 1
57 1
58 1
59 1
60 1
61 1
62 1
63 1
64 1

@<TRIPOS>MOLECULE
Evo_2
64  67  1  0  0
SMALL
FORMAL_CHARGES
@<TRIPOS>ATOM
    1 C1        48.9815    39.5229    20.2628 C.3        1 SUBUNIT  0
    2 O2        47.9928    39.1929    19.3104 O.3        1 SUBUNIT  0
    3 C3        47.9823    37.8305    19.0690 C.2        1 SUBUNIT  0
    4 C4        49.0051    37.2167    18.3540 C.2        1 SUBUNIT  0
    5 C5        48.9566    35.8517    18.1056 C.2        1 SUBUNIT  0
    6 C6        47.9075    35.0968    18.6115 C.2        1 SUBUNIT  0
    7 C7        46.8670    35.7096    19.2988 C.2        1 SUBUNIT  0
    8 C8        46.9108    37.0776    19.5254 C.2        1 SUBUNIT  0
    9 S9        47.7780    33.3892    18.1587 S.o2       1 SUBUNIT  0
   10 O10       46.9258    32.7204    19.0929 O.2        1 SUBUNIT  0
   11 O11       49.1104    32.9066    17.9528 O.2        1 SUBUNIT  0
   12 C12       45.6758    31.1386    16.6581 C.3        1 SUBUNIT  0
   13 N13       44.4370    31.9128    16.5652 N.am       1 SUBUNIT  0
   14 C14       44.4942    33.2769    17.1021 C.3        1 SUBUNIT  0
   15 C15       45.6892    34.0450    16.5072 C.3        1 SUBUNIT  0
   16 N16       46.9491    33.2668    16.6109 N.3        1 SUBUNIT  0
   17 C17       46.8408    31.9090    16.0026 C.3        1 SUBUNIT  0
   18 C18       43.3215    31.4073    15.9722 C.2        1 SUBUNIT  0
   19 O19       43.2853    30.3051    15.4388 O.2        1 SUBUNIT  0
   20 O20       42.2750    32.2101    16.0381 O.3        1 SUBUNIT  0
   21 C21       41.1426    32.0181    15.1978 C.3        1 SUBUNIT  0
   22 C22       40.8670    33.3443    14.5559 C.2        1 SUBUNIT  0
   23 C23       39.9489    34.2271    15.1169 C.2        1 SUBUNIT  0
   24 C24       39.7283    35.4708    14.5395 C.2        1 SUBUNIT  0
   25 C25       40.4451    35.8531    13.4169 C.2        1 SUBUNIT  0
   26 C26       41.3732    34.9840    12.8659 C.2        1 SUBUNIT  0
   27 C27       41.5794    33.7325    13.4270 C.2        1 SUBUNIT  0
   28 C28       45.4210    34.6996    15.1291 C.2        1 SUBUNIT  0
   29 O29       46.2171    34.6393    14.2014 O.2        1 SUBUNIT  0
   30 N30       44.2654    35.3832    15.0565 N.am       1 SUBUNIT  0
   31 O31       43.9808    36.1004    13.8922 O.3        1 SUBUNIT  0
   32 H32       48.8887    40.5730    20.5385 H          1 SUBUNIT  0
   33 H33       48.8589    38.9237    21.1660 H          1 SUBUNIT  0
   34 H34       49.9819    39.3605    19.8618 H          1 SUBUNIT  0
   35 H35       49.8286    37.8040    17.9781 H          1 SUBUNIT  0
   36 H36       49.7333    35.3779    17.5226 H          1 SUBUNIT  0
   37 H37       46.0153    35.1323    19.6331 H          1 SUBUNIT  0
   38 H38       46.1102    37.5621    20.0567 H          1 SUBUNIT  0
   39 H39       45.5614    30.1478    16.2157 H          1 SUBUNIT  0
   40 H40       45.8869    30.9613    17.7122 H          1 SUBUNIT  0
   41 H41       44.6257    33.1951    18.1810 H          1 SUBUNIT  0
   42 H42       43.5651    33.8339    16.9862 H          1 SUBUNIT  0
   43 H43       45.8088    34.9228    17.1275 H          1 SUBUNIT  0
   44 H44       40.2991    31.7056    15.8117 H          1 SUBUNIT  0
   45 H45       41.3176    31.2547    14.4367 H          1 SUBUNIT  0
   46 H46       39.4016    33.9504    16.0071 H          1 SUBUNIT  0
   47 H47       39.0079    36.1476    14.9699 H          1 SUBUNIT  0
   48 H48       40.2928    36.8298    12.9808 H          1 SUBUNIT  0
   49 H49       41.9511    35.2966    12.0125 H          1 SUBUNIT  0
   50 H50       42.3149    33.0679    12.9966 H          1 SUBUNIT  0
   51 H51       43.6285    35.4014    15.8289 H          1 SUBUNIT  0
   52 H52       44.6781    35.9128    13.2723 H          1 SUBUNIT  0
   53 C53       48.1372    31.0931    16.1314 C.3        1 SUBUNIT  0
   54 C54       46.6739    31.8999    14.4727 C.3        1 SUBUNIT  0
   55 C55       48.0780    29.9978    15.0649 C.3        1 SUBUNIT  0
   56 C56       47.1179    30.5178    13.9919 C.3        1 SUBUNIT  0
   57 H57       49.0666    29.7803    14.6586 H          1 SUBUNIT  0
   58 H58       47.6898    29.0744    15.4969 H          1 SUBUNIT  0
   59 H59       48.2878    30.6843    17.1308 H          1 SUBUNIT  0
   60 H60       48.9893    31.7315    15.8990 H          1 SUBUNIT  0
   61 H61       45.6630    32.1358    14.1413 H          1 SUBUNIT  0
   62 H62       47.3542    32.6274    14.0319 H          1 SUBUNIT  0
   63 H63       47.5862    30.5740    13.0086 H          1 SUBUNIT  0
   64 H64       46.2575    29.8528    13.9099 H          1 SUBUNIT  0
@<TRIPOS>BOND
    1     1     2 1
    2     1    32 1
    3     1    33 1
    4     1    34 1
    5     2     3 1
    6     3     4 2
    7     3     8 1
    8     4     5 1
    9     4    35 1
   10     5     6 2
   11     5    36 1
   12     6     7 1
   13     6     9 1
   14     7     8 2
   15     7    37 1
   16     8    38 1
   17     9    10 2
   18     9    11 2
   19     9    16 1
   20    12    13 1
   21    12    17 1
   22    12    39 1
   23    12    40 1
   24    13    14 1
   25    13    18 1
   26    14    15 1
   27    14    41 1
   28    14    42 1
   29    15    16 1
   30    15    28 1
   31    15    43 1
   32    16    17 1
   33    17    53 1
   34    17    54 1
   35    18    19 2
   36    18    20 1
   37    20    21 1
   38    21    22 1
   39    21    44 1
   40    21    45 1
   41    22    23 2
   42    22    27 1
   43    23    24 1
   44    23    46 1
   45    24    25 2
   46    24    47 1
   47    25    26 1
   48    25    48 1
   49    26    27 2
   50    26    49 1
   51    27    50 1
   52    28    29 2
   53    28    30 1
   54    30    31 1
   55    30    51 1
   56    31    52 1
   57    53    55 1
   58    53    59 1
   59    53    60 1
   60    54    56 1
   61    54    61 1
   62    54    62 1
   63    55    56 1
   64    55    57 1
   65    55    58 1
   66    56    63 1
   67    56    64 1
@<TRIPOS>SUBSTRUCTURE
1   ****   1
@<SCITEGIC>MOL_PROPERTY
TopHits
SciTegic.value.StringValue
10

@<SCITEGIC>MOL_PROPERTY
-CDOCKER_ENERGY
SciTegic.value.StringValue
12.2976115

@<SCITEGIC>MOL_PROPERTY
-CDOCKER_INTERACTION_ENERGY
SciTegic.value.StringValue
45.2637756

@<SCITEGIC>MOL_PROPERTY
POSE_NUMBER
SciTegic.value.StringValue
7

@<SCITEGIC>MOL_PROPERTY
FRAGMENTS
SciTegic.value.StringValue
C37

@<SCITEGIC>MOL_PROPERTY
MW
SciTegic.value.StringValue
503.57

@<SCITEGIC>MOL_PROPERTY
GENERATION
SciTegic.value.StringValue
1

@<SCITEGIC>MOL_PROPERTY
FAMILY
SciTegic.value.StringValue
1

@<SCITEGIC>MOL_PROPERTY
LUDI3
SciTegic.value.StringValue
667

@<SCITEGIC>ATOM_PROPERTY
Formal Charge
SciTegic.value.StringValue
1 0
2 0
3 0
4 0
5 0
6 0
7 0
8 0
9 0
10 0
11 0
12 0
13 0
14 0
15 0
16 0
17 0
18 0
19 0
20 0
21 0
22 0
23 0
24 0
25 0
26 0
27 0
28 0
29 0
30 0
31 0
32 0
33 0
34 0
35 0
36 0
37 0
38 0
39 0
40 0
41 0
42 0
43 0
44 0
45 0
46 0
47 0
48 0
49 0
50 0
51 0
52 0
53 0
54 0
55 0
56 0
57 0
58 0
59 0
60 0
61 0
62 0
63 0
64 0

@<SCITEGIC>ATOM_PROPERTY
pdb_tempFactor
SciTegic.value.DoubleValue
1 0
2 0
3 0
4 0
5 0
6 0
7 0
8 0
9 0
10 0
11 0
12 0
13 0
14 0
15 0
16 0
17 0
18 0
19 0
20 0
21 0
22 0
23 0
24 0
25 0
26 0
27 0
28 0
29 0
30 0
31 0
32 0
33 0
34 0
35 0
36 0
37 0
38 0
39 0
40 0
41 0
42 0
43 0
44 0
45 0
46 0
47 0
48 0
49 0
50 0
51 0
52 0
53 0
54 0
55 0
56 0
57 0
58 0
59 0
60 0
61 0
62 0
63 0
64 0

@<SCITEGIC>ATOM_PROPERTY
pdb_occupancy
SciTegic.value.DoubleValue
1 1
2 1
3 1
4 1
5 1
6 1
7 1
8 1
9 1
10 1
11 1
12 1
13 1
14 1
15 1
16 1
17 1
18 1
19 1
20 1
21 1
22 1
23 1
24 1
25 1
26 1
27 1
28 1
29 1
30 1
31 1
32 1
33 1
34 1
35 1
36 1
37 1
38 1
39 1
40 1
41 1
42 1
43 1
44 1
45 1
46 1
47 1
48 1
49 1
50 1
51 1
52 1
53 1
54 1
55 1
56 1
57 1
58 1
59 1
60 1
61 1
62 1
63 1
64 1

@<TRIPOS>MOLECULE
Evo_2
64  67  1  0  0
SMALL
FORMAL_CHARGES
@<TRIPOS>ATOM
    1 C1        50.7639    32.6133    10.2596 C.3        1 SUBUNIT  0
    2 O2        51.4845    32.9742    11.4213 O.3        1 SUBUNIT  0
    3 C3        50.7269    33.2054    12.5682 C.2        1 SUBUNIT  0
    4 C4        49.3519    32.9786    12.6701 C.2        1 SUBUNIT  0
    5 C5        48.6825    33.2541    13.8562 C.2        1 SUBUNIT  0
    6 C6        49.3795    33.7477    14.9505 C.2        1 SUBUNIT  0
    7 C7        50.7408    33.9931    14.8504 C.2        1 SUBUNIT  0
    8 C8        51.4120    33.7066    13.6688 C.2        1 SUBUNIT  0
    9 S9        48.5289    34.3098    16.4054 S.o2       1 SUBUNIT  0
   10 O10       48.3179    35.7169    16.2446 O.2        1 SUBUNIT  0
   11 O11       49.2106    33.8375    17.5709 O.2        1 SUBUNIT  0
   12 C12       45.2984    31.7704    16.3903 C.3        1 SUBUNIT  0
   13 N13       44.1984    32.7136    16.6316 N.am       1 SUBUNIT  0
   14 C14       44.5374    34.0103    17.2299 C.3        1 SUBUNIT  0
   15 C15       45.7793    34.5743    16.5352 C.3        1 SUBUNIT  0
   16 N16       46.9153    33.6376    16.5085 N.pl3      1 SUBUNIT  0
   17 C17       46.6711    32.2416    16.9396 C.3        1 SUBUNIT  0
   18 C18       42.9357    32.3966    16.2309 C.2        1 SUBUNIT  0
   19 O19       42.6526    31.3027    15.7571 O.2        1 SUBUNIT  0
   20 O20       42.0392    33.3585    16.4107 O.3        1 SUBUNIT  0
   21 C21       40.6740    33.1774    16.0234 C.3        1 SUBUNIT  0
   22 C22       40.2619    34.2861    15.0933 C.2        1 SUBUNIT  0
   23 C23       41.1776    34.8355    14.1986 C.2        1 SUBUNIT  0
   24 C24       40.7952    35.8479    13.3284 C.2        1 SUBUNIT  0
   25 C25       39.4867    36.3128    13.3371 C.2        1 SUBUNIT  0
   26 C26       38.5667    35.7709    14.2238 C.2        1 SUBUNIT  0
   27 C27       38.9561    34.7687    15.1044 C.2        1 SUBUNIT  0
   28 C28       45.3803    34.9427    15.1015 C.2        1 SUBUNIT  0
   29 O29       45.6343    34.2055    14.1591 O.2        1 SUBUNIT  0
   30 N30       44.7136    36.0989    14.9828 N.am       1 SUBUNIT  0
   31 O31       44.2084    36.4384    13.7266 O.3        1 SUBUNIT  0
   32 H32       51.4573    32.4984     9.4277 H          1 SUBUNIT  0
   33 H33       50.2563    31.6577    10.3953 H          1 SUBUNIT  0
   34 H34       50.0434    33.3873     9.9895 H          1 SUBUNIT  0
   35 H35       48.7815    32.5962    11.8382 H          1 SUBUNIT  0
   36 H36       47.6230    33.0754    13.9275 H          1 SUBUNIT  0
   37 H37       51.2730    34.4179    15.6881 H          1 SUBUNIT  0
   38 H38       52.4732    33.8919    13.5915 H          1 SUBUNIT  0
   39 H39       45.3781    31.6219    15.3113 H          1 SUBUNIT  0
   40 H40       45.0395    30.7995    16.8146 H          1 SUBUNIT  0
   41 H41       44.7238    33.8767    18.2943 H          1 SUBUNIT  0
   42 H42       43.7204    34.7308    17.1758 H          1 SUBUNIT  0
   43 H43       46.0955    35.4767    17.0593 H          1 SUBUNIT  0
   44 H44       40.0624    33.1995    16.9263 H          1 SUBUNIT  0
   45 H45       40.5064    32.2167    15.5323 H          1 SUBUNIT  0
   46 H46       42.1996    34.4836    14.1781 H          1 SUBUNIT  0
   47 H47       41.5199    36.2744    12.6488 H          1 SUBUNIT  0
   48 H48       39.1880    37.0976    12.6581 H          1 SUBUNIT  0
   49 H49       37.5494    36.1345    14.2372 H          1 SUBUNIT  0
   50 H50       38.2330    34.3599    15.7975 H          1 SUBUNIT  0
   51 H51       44.5205    36.6625    15.7861 H          1 SUBUNIT  0
   52 H52       44.7555    36.0088    13.0799 H          1 SUBUNIT  0
   53 C53       46.7070    32.1144    18.4822 C.3        1 SUBUNIT  0
   54 C54       47.7420    31.2339    16.4720 C.3        1 SUBUNIT  0
   55 C55       47.5575    30.8874    18.8307 C.3        1 SUBUNIT  0
   56 C56       47.7319    30.1283    17.5208 C.3        1 SUBUNIT  0
   57 H57       48.5339    31.2115    19.1949 H          1 SUBUNIT  0
   58 H58       47.1039    30.2721    19.6084 H          1 SUBUNIT  0
   59 H59       45.7053    31.9918    18.8937 H          1 SUBUNIT  0
   60 H60       47.1272    33.0051    18.9492 H          1 SUBUNIT  0
   61 H61       47.5713    30.8549    15.4640 H          1 SUBUNIT  0
   62 H62       48.7356    31.6733    16.4864 H          1 SUBUNIT  0
   63 H63       48.6373    29.5210    17.5043 H          1 SUBUNIT  0
   64 H64       46.8827    29.4642    17.3577 H          1 SUBUNIT  0
@<TRIPOS>BOND
    1     1     2 1
    2     1    32 1
    3     1    33 1
    4     1    34 1
    5     2     3 1
    6     3     4 2
    7     3     8 1
    8     4     5 1
    9     4    35 1
   10     5     6 2
   11     5    36 1
   12     6     7 1
   13     6     9 1
   14     7     8 2
   15     7    37 1
   16     8    38 1
   17     9    10 2
   18     9    11 2
   19     9    16 1
   20    12    13 1
   21    12    17 1
   22    12    39 1
   23    12    40 1
   24    13    14 1
   25    13    18 1
   26    14    15 1
   27    14    41 1
   28    14    42 1
   29    15    16 1
   30    15    28 1
   31    15    43 1
   32    16    17 1
   33    17    53 1
   34    17    54 1
   35    18    19 2
   36    18    20 1
   37    20    21 1
   38    21    22 1
   39    21    44 1
   40    21    45 1
   41    22    23 2
   42    22    27 1
   43    23    24 1
   44    23    46 1
   45    24    25 2
   46    24    47 1
   47    25    26 1
   48    25    48 1
   49    26    27 2
   50    26    49 1
   51    27    50 1
   52    28    29 2
   53    28    30 1
   54    30    31 1
   55    30    51 1
   56    31    52 1
   57    53    55 1
   58    53    59 1
   59    53    60 1
   60    54    56 1
   61    54    61 1
   62    54    62 1
   63    55    56 1
   64    55    57 1
   65    55    58 1
   66    56    63 1
   67    56    64 1
@<TRIPOS>SUBSTRUCTURE
1   ****   1
@<SCITEGIC>MOL_PROPERTY
TopHits
SciTegic.value.StringValue
10

@<SCITEGIC>MOL_PROPERTY
-CDOCKER_ENERGY
SciTegic.value.StringValue
11.4483408

@<SCITEGIC>MOL_PROPERTY
-CDOCKER_INTERACTION_ENERGY
SciTegic.value.StringValue
40.2399626

@<SCITEGIC>MOL_PROPERTY
POSE_NUMBER
SciTegic.value.StringValue
8

@<SCITEGIC>MOL_PROPERTY
FRAGMENTS
SciTegic.value.StringValue
C37

@<SCITEGIC>MOL_PROPERTY
MW
SciTegic.value.StringValue
503.57

@<SCITEGIC>MOL_PROPERTY
GENERATION
SciTegic.value.StringValue
1

@<SCITEGIC>MOL_PROPERTY
FAMILY
SciTegic.value.StringValue
1

@<SCITEGIC>MOL_PROPERTY
LUDI3
SciTegic.value.StringValue
667

@<SCITEGIC>ATOM_PROPERTY
Formal Charge
SciTegic.value.StringValue
1 0
2 0
3 0
4 0
5 0
6 0
7 0
8 0
9 0
10 0
11 0
12 0
13 0
14 0
15 0
16 0
17 0
18 0
19 0
20 0
21 0
22 0
23 0
24 0
25 0
26 0
27 0
28 0
29 0
30 0
31 0
32 0
33 0
34 0
35 0
36 0
37 0
38 0
39 0
40 0
41 0
42 0
43 0
44 0
45 0
46 0
47 0
48 0
49 0
50 0
51 0
52 0
53 0
54 0
55 0
56 0
57 0
58 0
59 0
60 0
61 0
62 0
63 0
64 0

@<SCITEGIC>ATOM_PROPERTY
pdb_tempFactor
SciTegic.value.DoubleValue
1 0
2 0
3 0
4 0
5 0
6 0
7 0
8 0
9 0
10 0
11 0
12 0
13 0
14 0
15 0
16 0
17 0
18 0
19 0
20 0
21 0
22 0
23 0
24 0
25 0
26 0
27 0
28 0
29 0
30 0
31 0
32 0
33 0
34 0
35 0
36 0
37 0
38 0
39 0
40 0
41 0
42 0
43 0
44 0
45 0
46 0
47 0
48 0
49 0
50 0
51 0
52 0
53 0
54 0
55 0
56 0
57 0
58 0
59 0
60 0
61 0
62 0
63 0
64 0

@<SCITEGIC>ATOM_PROPERTY
pdb_occupancy
SciTegic.value.DoubleValue
1 1
2 1
3 1
4 1
5 1
6 1
7 1
8 1
9 1
10 1
11 1
12 1
13 1
14 1
15 1
16 1
17 1
18 1
19 1
20 1
21 1
22 1
23 1
24 1
25 1
26 1
27 1
28 1
29 1
30 1
31 1
32 1
33 1
34 1
35 1
36 1
37 1
38 1
39 1
40 1
41 1
42 1
43 1
44 1
45 1
46 1
47 1
48 1
49 1
50 1
51 1
52 1
53 1
54 1
55 1
56 1
57 1
58 1
59 1
60 1
61 1
62 1
63 1
64 1

@<TRIPOS>MOLECULE
Evo_2
64  67  1  0  0
SMALL
FORMAL_CHARGES
@<TRIPOS>ATOM
    1 C1        38.3533    37.1970    12.8053 C.3        1 SUBUNIT  0
    2 O2        38.2037    36.3903    13.9543 O.3        1 SUBUNIT  0
    3 C3        39.2524    35.5064    14.1993 C.2        1 SUBUNIT  0
    4 C4        39.1096    34.6482    15.2849 C.2        1 SUBUNIT  0
    5 C5        40.0979    33.7221    15.5907 C.2        1 SUBUNIT  0
    6 C6        41.2131    33.6191    14.7716 C.2        1 SUBUNIT  0
    7 C7        41.3815    34.4825    13.7003 C.2        1 SUBUNIT  0
    8 C8        40.4115    35.4310    13.4221 C.2        1 SUBUNIT  0
    9 S9        42.5155    32.4928    15.1786 S.o2       1 SUBUNIT  0
   10 O10       43.1833    32.1411    13.9614 O.2        1 SUBUNIT  0
   11 O11       41.9537    31.4673    16.0069 O.2        1 SUBUNIT  0
   12 C12       46.1328    32.9530    15.4645 C.3        1 SUBUNIT  0
   13 N13       46.5136    34.3228    15.7991 N.am       1 SUBUNIT  0
   14 C14       45.4491    35.2291    16.2412 C.3        1 SUBUNIT  0
   15 C15       44.0654    34.6882    15.8276 C.3        1 SUBUNIT  0
   16 N16       43.7718    33.2648    16.1375 N.3        1 SUBUNIT  0
   17 C17       45.0035    32.4718    16.3959 C.3        1 SUBUNIT  0
   18 C18       47.8231    34.6798    15.8070 C.2        1 SUBUNIT  0
   19 O19       48.6960    34.0042    15.2744 O.2        1 SUBUNIT  0
   20 O20       48.0849    35.7928    16.4776 O.3        1 SUBUNIT  0
   21 C21       49.4543    36.1243    16.7172 C.3        1 SUBUNIT  0
   22 C22       50.1086    35.1457    17.6612 C.2        1 SUBUNIT  0
   23 C23       51.4494    34.8088    17.4966 C.2        1 SUBUNIT  0
   24 C24       52.0522    33.8780    18.3320 C.2        1 SUBUNIT  0
   25 C25       51.3171    33.2728    19.3411 C.2        1 SUBUNIT  0
   26 C26       49.9798    33.6028    19.5134 C.2        1 SUBUNIT  0
   27 C27       49.3807    34.5402    18.6825 C.2        1 SUBUNIT  0
   28 C28       42.9861    35.6626    16.3252 C.2        1 SUBUNIT  0
   29 O29       42.6750    36.6438    15.6643 O.2        1 SUBUNIT  0
   30 N30       42.4175    35.3287    17.4916 N.am       1 SUBUNIT  0
   31 O31       41.3198    36.0603    17.9484 O.3        1 SUBUNIT  0
   32 H32       37.5226    37.8869    12.7368 H          1 SUBUNIT  0
   33 H33       39.2546    37.8028    12.8647 H          1 SUBUNIT  0
   34 H34       38.3632    36.5924    11.8981 H          1 SUBUNIT  0
   35 H35       38.2232    34.7048    15.8994 H          1 SUBUNIT  0
   36 H36       39.9856    33.0785    16.4519 H          1 SUBUNIT  0
   37 H37       42.2729    34.4291    13.0930 H          1 SUBUNIT  0
   38 H38       40.5931    36.1030    12.6001 H          1 SUBUNIT  0
   39 H39       46.9935    32.2880    15.5477 H          1 SUBUNIT  0
   40 H40       45.8177    32.9050    14.4239 H          1 SUBUNIT  0
   41 H41       45.6042    36.2127    15.7932 H          1 SUBUNIT  0
   42 H42       45.5065    35.3700    17.3213 H          1 SUBUNIT  0
   43 H43       44.0366    34.7548    14.7426 H          1 SUBUNIT  0
   44 H44       49.4943    37.1273    17.1418 H          1 SUBUNIT  0
   45 H45       49.9939    36.1372    15.7696 H          1 SUBUNIT  0
   46 H46       52.0273    35.2635    16.7054 H          1 SUBUNIT  0
   47 H47       53.0912    33.6202    18.1912 H          1 SUBUNIT  0
   48 H48       51.7825    32.5437    19.9871 H          1 SUBUNIT  0
   49 H49       49.4034    33.1290    20.2936 H          1 SUBUNIT  0
   50 H50       48.3381    34.7864    18.8225 H          1 SUBUNIT  0
   51 H51       42.7335    34.5346    18.0118 H          1 SUBUNIT  0
   52 H52       41.5801    36.9741    18.0120 H          1 SUBUNIT  0
   53 C53       44.8643    30.9493    16.2094 C.3        1 SUBUNIT  0
   54 C54       45.4278    32.5495    17.8768 C.3        1 SUBUNIT  0
   55 C55       45.9785    30.3110    17.0451 C.3        1 SUBUNIT  0
   56 C56       46.2968    31.3188    18.1526 C.3        1 SUBUNIT  0
   57 H57       45.6803    29.3433    17.4496 H          1 SUBUNIT  0
   58 H58       46.8644    30.1487    16.4296 H          1 SUBUNIT  0
   59 H59       44.8994    30.6419    15.1640 H          1 SUBUNIT  0
   60 H60       43.9258    30.5918    16.6133 H          1 SUBUNIT  0
   61 H61       45.9572    33.4571    18.1564 H          1 SUBUNIT  0
   62 H62       44.5416    32.5174    18.5061 H          1 SUBUNIT  0
   63 H63       46.1001    30.9098    19.1431 H          1 SUBUNIT  0
   64 H64       47.3536    31.5903    18.1146 H          1 SUBUNIT  0
@<TRIPOS>BOND
    1     1     2 1
    2     1    32 1
    3     1    33 1
    4     1    34 1
    5     2     3 1
    6     3     4 2
    7     3     8 1
    8     4     5 1
    9     4    35 1
   10     5     6 2
   11     5    36 1
   12     6     7 1
   13     6     9 1
   14     7     8 2
   15     7    37 1
   16     8    38 1
   17     9    10 2
   18     9    11 2
   19     9    16 1
   20    12    13 1
   21    12    17 1
   22    12    39 1
   23    12    40 1
   24    13    14 1
   25    13    18 1
   26    14    15 1
   27    14    41 1
   28    14    42 1
   29    15    16 1
   30    15    28 1
   31    15    43 1
   32    16    17 1
   33    17    53 1
   34    17    54 1
   35    18    19 2
   36    18    20 1
   37    20    21 1
   38    21    22 1
   39    21    44 1
   40    21    45 1
   41    22    23 2
   42    22    27 1
   43    23    24 1
   44    23    46 1
   45    24    25 2
   46    24    47 1
   47    25    26 1
   48    25    48 1
   49    26    27 2
   50    26    49 1
   51    27    50 1
   52    28    29 2
   53    28    30 1
   54    30    31 1
   55    30    51 1
   56    31    52 1
   57    53    55 1
   58    53    59 1
   59    53    60 1
   60    54    56 1
   61    54    61 1
   62    54    62 1
   63    55    56 1
   64    55    57 1
   65    55    58 1
   66    56    63 1
   67    56    64 1
@<TRIPOS>SUBSTRUCTURE
1   ****   1
@<SCITEGIC>MOL_PROPERTY
TopHits
SciTegic.value.StringValue
10

@<SCITEGIC>MOL_PROPERTY
-CDOCKER_ENERGY
SciTegic.value.StringValue
11.3800332

@<SCITEGIC>MOL_PROPERTY
-CDOCKER_INTERACTION_ENERGY
SciTegic.value.StringValue
43.9839582

@<SCITEGIC>MOL_PROPERTY
POSE_NUMBER
SciTegic.value.StringValue
9

@<SCITEGIC>MOL_PROPERTY
FRAGMENTS
SciTegic.value.StringValue
C37

@<SCITEGIC>MOL_PROPERTY
MW
SciTegic.value.StringValue
503.57

@<SCITEGIC>MOL_PROPERTY
GENERATION
SciTegic.value.StringValue
1

@<SCITEGIC>MOL_PROPERTY
FAMILY
SciTegic.value.StringValue
1

@<SCITEGIC>MOL_PROPERTY
LUDI3
SciTegic.value.StringValue
667

@<SCITEGIC>ATOM_PROPERTY
Formal Charge
SciTegic.value.StringValue
1 0
2 0
3 0
4 0
5 0
6 0
7 0
8 0
9 0
10 0
11 0
12 0
13 0
14 0
15 0
16 0
17 0
18 0
19 0
20 0
21 0
22 0
23 0
24 0
25 0
26 0
27 0
28 0
29 0
30 0
31 0
32 0
33 0
34 0
35 0
36 0
37 0
38 0
39 0
40 0
41 0
42 0
43 0
44 0
45 0
46 0
47 0
48 0
49 0
50 0
51 0
52 0
53 0
54 0
55 0
56 0
57 0
58 0
59 0
60 0
61 0
62 0
63 0
64 0

@<SCITEGIC>ATOM_PROPERTY
pdb_tempFactor
SciTegic.value.DoubleValue
1 0
2 0
3 0
4 0
5 0
6 0
7 0
8 0
9 0
10 0
11 0
12 0
13 0
14 0
15 0
16 0
17 0
18 0
19 0
20 0
21 0
22 0
23 0
24 0
25 0
26 0
27 0
28 0
29 0
30 0
31 0
32 0
33 0
34 0
35 0
36 0
37 0
38 0
39 0
40 0
41 0
42 0
43 0
44 0
45 0
46 0
47 0
48 0
49 0
50 0
51 0
52 0
53 0
54 0
55 0
56 0
57 0
58 0
59 0
60 0
61 0
62 0
63 0
64 0

@<SCITEGIC>ATOM_PROPERTY
pdb_occupancy
SciTegic.value.DoubleValue
1 1
2 1
3 1
4 1
5 1
6 1
7 1
8 1
9 1
10 1
11 1
12 1
13 1
14 1
15 1
16 1
17 1
18 1
19 1
20 1
21 1
22 1
23 1
24 1
25 1
26 1
27 1
28 1
29 1
30 1
31 1
32 1
33 1
34 1
35 1
36 1
37 1
38 1
39 1
40 1
41 1
42 1
43 1
44 1
45 1
46 1
47 1
48 1
49 1
50 1
51 1
52 1
53 1
54 1
55 1
56 1
57 1
58 1
59 1
60 1
61 1
62 1
63 1
64 1

@<TRIPOS>MOLECULE
Evo_2
64  67  1  0  0
SMALL
FORMAL_CHARGES
@<TRIPOS>ATOM
    1 C1        50.3628    32.6468    10.0781 C.3        1 SUBUNIT  0
    2 O2        51.1249    33.0405    11.2017 O.3        1 SUBUNIT  0
    3 C3        50.4096    33.2707    12.3759 C.2        1 SUBUNIT  0
    4 C4        49.0398    33.0402    12.5267 C.2        1 SUBUNIT  0
    5 C5        48.4131    33.3029    13.7371 C.2        1 SUBUNIT  0
    6 C6        49.1535    33.7730    14.8121 C.2        1 SUBUNIT  0
    7 C7        50.5062    34.0402    14.6642 C.2        1 SUBUNIT  0
    8 C8        51.1333    33.7657    13.4555 C.2        1 SUBUNIT  0
    9 S9        48.3329    34.2520    16.3093 S.o2       1 SUBUNIT  0
   10 O10       47.8593    35.5919    16.1365 O.2        1 SUBUNIT  0
   11 O11       49.1504    33.9407    17.4423 O.2        1 SUBUNIT  0
   12 C12       45.7084    31.1272    16.3837 C.3        1 SUBUNIT  0
   13 N13       44.4425    31.8526    16.5292 N.am       1 SUBUNIT  0
   14 C14       44.4781    33.1519    17.2164 C.3        1 SUBUNIT  0
   15 C15       45.6067    34.0061    16.6267 C.3        1 SUBUNIT  0
   16 N16       46.8853    33.2897    16.4977 N.pl3      1 SUBUNIT  0
   17 C17       46.9375    31.8793    16.9516 C.3        1 SUBUNIT  0
   18 C18       43.3254    31.3775    15.9167 C.2        1 SUBUNIT  0
   19 O19       43.3189    30.3400    15.2645 O.2        1 SUBUNIT  0
   20 O20       42.2532    32.1306    16.0816 O.3        1 SUBUNIT  0
   21 C21       41.1414    32.0135    15.1998 C.3        1 SUBUNIT  0
   22 C22       40.9183    33.3687    14.5948 C.2        1 SUBUNIT  0
   23 C23       39.9628    34.2317    15.1221 C.2        1 SUBUNIT  0
   24 C24       39.7674    35.4874    14.5620 C.2        1 SUBUNIT  0
   25 C25       40.5482    35.9038    13.4947 C.2        1 SUBUNIT  0
   26 C26       41.5211    35.0593    12.9827 C.2        1 SUBUNIT  0
   27 C27       41.7007    33.7940    13.5258 C.2        1 SUBUNIT  0
   28 C28       45.1626    34.5313    15.2470 C.2        1 SUBUNIT  0
   29 O29       45.0605    33.7873    14.2784 O.2        1 SUBUNIT  0
   30 N30       44.9086    35.8490    15.2050 N.am       1 SUBUNIT  0
   31 O31       44.4923    36.4228    14.0015 O.3        1 SUBUNIT  0
   32 H32       51.0247    32.5211     9.2233 H          1 SUBUNIT  0
   33 H33       49.8681    31.6904    10.2521 H          1 SUBUNIT  0
   34 H34       49.6249    33.4075     9.8215 H          1 SUBUNIT  0
   35 H35       48.4391    32.6586    11.7168 H          1 SUBUNIT  0
   36 H36       47.3541    33.1303    13.8441 H          1 SUBUNIT  0
   37 H37       51.0683    34.4550    15.4884 H          1 SUBUNIT  0
   38 H38       52.1931    33.9472    13.3499 H          1 SUBUNIT  0
   39 H39       45.8689    30.9491    15.3189 H          1 SUBUNIT  0
   40 H40       45.6154    30.1451    16.8502 H          1 SUBUNIT  0
   41 H41       44.6436    32.9881    18.2803 H          1 SUBUNIT  0
   42 H42       43.5340    33.6962    17.1655 H          1 SUBUNIT  0
   43 H43       45.7779    34.8549    17.2907 H          1 SUBUNIT  0
   44 H44       40.2724    31.7014    15.7763 H          1 SUBUNIT  0
   45 H45       41.3094    31.2760    14.4123 H          1 SUBUNIT  0
   46 H46       39.3616    33.9261    15.9678 H          1 SUBUNIT  0
   47 H47       39.0132    36.1456    14.9625 H          1 SUBUNIT  0
   48 H48       40.4047    36.8858    13.0696 H          1 SUBUNIT  0
   49 H49       42.1393    35.3965    12.1668 H          1 SUBUNIT  0
   50 H50       42.4625    33.1407    13.1249 H          1 SUBUNIT  0
   51 H51       45.0018    36.4068    16.0305 H          1 SUBUNIT  0
   52 H52       44.6668    35.7927    13.3140 H          1 SUBUNIT  0
   53 C53       46.9701    31.8023    18.4992 C.3        1 SUBUNIT  0
   54 C54       48.1990    31.0989    16.5148 C.3        1 SUBUNIT  0
   55 C55       48.1432    30.8988    18.8911 C.3        1 SUBUNIT  0
   56 C56       48.4637    30.1007    17.6345 C.3        1 SUBUNIT  0
   57 H57       49.0019    31.5174    19.1558 H          1 SUBUNIT  0
   58 H58       47.9171    30.2621    19.7473 H          1 SUBUNIT  0
   59 H59       46.0443    31.3784    18.8905 H          1 SUBUNIT  0
   60 H60       47.0816    32.7863    18.9572 H          1 SUBUNIT  0
   61 H61       48.0970    30.6134    15.5436 H          1 SUBUNIT  0
   62 H62       49.0735    31.7394    16.4571 H          1 SUBUNIT  0
   63 H63       49.4853    29.7201    17.6280 H          1 SUBUNIT  0
   64 H64       47.7858    29.2509    17.5476 H          1 SUBUNIT  0
@<TRIPOS>BOND
    1     1     2 1
    2     1    32 1
    3     1    33 1
    4     1    34 1
    5     2     3 1
    6     3     4 2
    7     3     8 1
    8     4     5 1
    9     4    35 1
   10     5     6 2
   11     5    36 1
   12     6     7 1
   13     6     9 1
   14     7     8 2
   15     7    37 1
   16     8    38 1
   17     9    10 2
   18     9    11 2
   19     9    16 1
   20    12    13 1
   21    12    17 1
   22    12    39 1
   23    12    40 1
   24    13    14 1
   25    13    18 1
   26    14    15 1
   27    14    41 1
   28    14    42 1
   29    15    16 1
   30    15    28 1
   31    15    43 1
   32    16    17 1
   33    17    53 1
   34    17    54 1
   35    18    19 2
   36    18    20 1
   37    20    21 1
   38    21    22 1
   39    21    44 1
   40    21    45 1
   41    22    23 2
   42    22    27 1
   43    23    24 1
   44    23    46 1
   45    24    25 2
   46    24    47 1
   47    25    26 1
   48    25    48 1
   49    26    27 2
   50    26    49 1
   51    27    50 1
   52    28    29 2
   53    28    30 1
   54    30    31 1
   55    30    51 1
   56    31    52 1
   57    53    55 1
   58    53    59 1
   59    53    60 1
   60    54    56 1
   61    54    61 1
   62    54    62 1
   63    55    56 1
   64    55    57 1
   65    55    58 1
   66    56    63 1
   67    56    64 1
@<TRIPOS>SUBSTRUCTURE
1   ****   1
@<SCITEGIC>MOL_PROPERTY
TopHits
SciTegic.value.StringValue
10

@<SCITEGIC>MOL_PROPERTY
-CDOCKER_ENERGY
SciTegic.value.StringValue
11.3734909

@<SCITEGIC>MOL_PROPERTY
-CDOCKER_INTERACTION_ENERGY
SciTegic.value.StringValue
39.5803337

@<SCITEGIC>MOL_PROPERTY
POSE_NUMBER
SciTegic.value.StringValue
10

@<SCITEGIC>MOL_PROPERTY
FRAGMENTS
SciTegic.value.StringValue
C37

@<SCITEGIC>MOL_PROPERTY
MW
SciTegic.value.StringValue
503.57

@<SCITEGIC>MOL_PROPERTY
GENERATION
SciTegic.value.StringValue
1

@<SCITEGIC>MOL_PROPERTY
FAMILY
SciTegic.value.StringValue
1

@<SCITEGIC>MOL_PROPERTY
LUDI3
SciTegic.value.StringValue
667

@<SCITEGIC>ATOM_PROPERTY
Formal Charge
SciTegic.value.StringValue
1 0
2 0
3 0
4 0
5 0
6 0
7 0
8 0
9 0
10 0
11 0
12 0
13 0
14 0
15 0
16 0
17 0
18 0
19 0
20 0
21 0
22 0
23 0
24 0
25 0
26 0
27 0
28 0
29 0
30 0
31 0
32 0
33 0
34 0
35 0
36 0
37 0
38 0
39 0
40 0
41 0
42 0
43 0
44 0
45 0
46 0
47 0
48 0
49 0
50 0
51 0
52 0
53 0
54 0
55 0
56 0
57 0
58 0
59 0
60 0
61 0
62 0
63 0
64 0

@<SCITEGIC>ATOM_PROPERTY
pdb_tempFactor
SciTegic.value.DoubleValue
1 0
2 0
3 0
4 0
5 0
6 0
7 0
8 0
9 0
10 0
11 0
12 0
13 0
14 0
15 0
16 0
17 0
18 0
19 0
20 0
21 0
22 0
23 0
24 0
25 0
26 0
27 0
28 0
29 0
30 0
31 0
32 0
33 0
34 0
35 0
36 0
37 0
38 0
39 0
40 0
41 0
42 0
43 0
44 0
45 0
46 0
47 0
48 0
49 0
50 0
51 0
52 0
53 0
54 0
55 0
56 0
57 0
58 0
59 0
60 0
61 0
62 0
63 0
64 0

@<SCITEGIC>ATOM_PROPERTY
pdb_occupancy
SciTegic.value.DoubleValue
1 1
2 1
3 1
4 1
5 1
6 1
7 1
8 1
9 1
10 1
11 1
12 1
13 1
14 1
15 1
16 1
17 1
18 1
19 1
20 1
21 1
22 1
23 1
24 1
25 1
26 1
27 1
28 1
29 1
30 1
31 1
32 1
33 1
34 1
35 1
36 1
37 1
38 1
39 1
40 1
41 1
42 1
43 1
44 1
45 1
46 1
47 1
48 1
49 1
50 1
51 1
52 1
53 1
54 1
55 1
56 1
57 1
58 1
59 1
60 1
61 1
62 1
63 1
64 1
