# Supplementary material for: Discovery of Novel DPP-IV Inhibitors as Potential Candidates for the Treatment of Type 2 Diabetes Mellitus Predicted by 3D QSAR Pharmacophore Models, Molecular Docking and De Novo Evolution
Source: Molecules. 2019 Aug 7;24(16):2870. doi: 10.3390/molecules24162870 (PMC6720998; doi:10.3390/molecules24162870)
Supplement: Supplementary file 1 [file molecules-24-02870-s001.zip › Supplementary materials/Docking_after_denovoevolution/dpp4_48_evo.mol2]

#	Created by:	Discovery Studio
#	Creation time:	2019-08-05T17:25:28Z

@<TRIPOS>MOLECULE
Evo_1
   67    70     0 0 0
SMALL
USER_CHARGES


@<TRIPOS>ATOM
      1 C1           46.613600   31.905200   18.976700 C.3      1 SUBUNIT    0.0000
      2 C2           46.688200   33.414000   18.997500 C.2      1 SUBUNIT    0.0000
      3 N3           47.670200   34.114300   19.621700 N.2      1 SUBUNIT    0.0000
      4 O4           47.449700   35.395700   19.461300 O.3      1 SUBUNIT    0.0000
      5 C5           46.312200   35.570500   18.748100 C.2      1 SUBUNIT    0.0000
      6 C6           45.731000   36.920600   18.403800 C.3      1 SUBUNIT    0.0000
      7 C7           45.810000   34.322000   18.405100 C.2      1 SUBUNIT    0.0000
      8 O8           43.976200   33.336600   14.132100 O.2      1 SUBUNIT    0.0000
      9 C9           43.764700   33.964400   15.163100 C.2      1 SUBUNIT    0.0000
     10 C10          44.906100   34.360500   16.102800 C.3      1 SUBUNIT    0.0000
     11 C11          44.589800   34.020800   17.568900 C.3      1 SUBUNIT    0.0000
     12 N12          42.560800   34.381100   15.613900 N.am     1 SUBUNIT    0.0000
     13 C13          41.266700   34.135700   14.981200 C.3      1 SUBUNIT    0.0000
     14 C14          40.703400   32.768800   15.422900 C.3      1 SUBUNIT    0.0000
     15 C15          41.600200   31.564900   15.118400 C.2      1 SUBUNIT    0.0000
     16 O16          42.168600   30.951200   16.017200 O.2      1 SUBUNIT    0.0000
     17 N17          41.670700   31.269500   13.804200 N.am     1 SUBUNIT    0.0000
     18 C18          42.463200   30.152300   13.302700 C.3      1 SUBUNIT    0.0000
     19 C19          41.608800   29.240200   12.407600 C.3      1 SUBUNIT    0.0000
     20 C20          42.374700   28.986100   11.096400 C.3      1 SUBUNIT    0.0000
     21 S21          44.098400   29.191200   11.544300 S.o2     1 SUBUNIT    0.0000
     22 O22          44.497100   28.144500   12.436000 O.2      1 SUBUNIT    0.0000
     23 O23          44.919800   29.489800   10.409300 O.2      1 SUBUNIT    0.0000
     24 C24          43.658100   30.640300   12.482300 C.3      1 SUBUNIT    0.0000
     25 H25          46.975100   31.525500   18.021400 H        1 SUBUNIT    0.0000
     26 H26          47.220200   31.481100   19.776700 H        1 SUBUNIT    0.0000
     27 H27          45.584800   31.578300   19.114400 H        1 SUBUNIT    0.0000
     28 H28          45.989300   37.649900   19.171400 H        1 SUBUNIT    0.0000
     29 H29          44.645200   36.857100   18.342100 H        1 SUBUNIT    0.0000
     30 H30          46.117900   37.268200   17.445900 H        1 SUBUNIT    0.0000
     31 H31          45.803700   33.834400   15.779000 H        1 SUBUNIT    0.0000
     32 H32          45.099400   35.426400   15.981100 H        1 SUBUNIT    0.0000
     33 H33          43.754100   34.607500   17.953500 H        1 SUBUNIT    0.0000
     34 H34          44.325300   32.968300   17.676900 H        1 SUBUNIT    0.0000
     35 H35          42.545100   34.898300   16.469800 H        1 SUBUNIT    0.0000
     36 H36          39.727400   32.599500   14.976300 H        1 SUBUNIT    0.0000
     37 H37          40.540100   32.782100   16.500400 H        1 SUBUNIT    0.0000
     38 H38          41.137800   31.824400   13.166100 H        1 SUBUNIT    0.0000
     39 H39          42.834300   29.569800   14.148300 H        1 SUBUNIT    0.0000
     40 H40          41.430500   28.300100   12.931500 H        1 SUBUNIT    0.0000
     41 H41          40.625300   29.667600   12.209400 H        1 SUBUNIT    0.0000
     42 H42          44.492100   30.982900   13.093400 H        1 SUBUNIT    0.0000
     43 H43          43.368700   31.447900   11.810300 H        1 SUBUNIT    0.0000
     44 C44          42.149400   27.589000   10.500900 C.3      1 SUBUNIT    0.0000
     45 C45          42.008100   29.980400    9.969800 C.3      1 SUBUNIT    0.0000
     46 C46          42.309800   27.778500    8.997100 C.3      1 SUBUNIT    0.0000
     47 C47          41.664700   29.135400    8.738900 C.3      1 SUBUNIT    0.0000
     48 H48          43.371600   27.820600    8.754100 H        1 SUBUNIT    0.0000
     49 H49          41.854300   26.975500    8.416600 H        1 SUBUNIT    0.0000
     50 H50          41.135100   27.248800   10.712900 H        1 SUBUNIT    0.0000
     51 H51          42.831600   26.838900   10.904100 H        1 SUBUNIT    0.0000
     52 H52          41.182400   30.637500   10.239100 H        1 SUBUNIT    0.0000
     53 H53          42.849900   30.629700    9.738200 H        1 SUBUNIT    0.0000
     54 H54          41.995900   29.587700    7.805200 H        1 SUBUNIT    0.0000
     55 H55          40.584400   29.013600    8.678300 H        1 SUBUNIT    0.0000
     56 C56          41.301800   34.429800   13.469100 C.3      1 SUBUNIT    0.0000
     57 C57          40.358400   35.254500   15.488200 C.3      1 SUBUNIT    0.0000
     58 C58          41.396300   35.954300   13.383000 C.3      1 SUBUNIT    0.0000
     59 C59          40.688400   36.482100   14.638100 C.3      1 SUBUNIT    0.0000
     60 H60          42.443400   36.259500   13.390300 H        1 SUBUNIT    0.0000
     61 H61          40.951100   36.350100   12.471900 H        1 SUBUNIT    0.0000
     62 H62          40.368500   34.118100   13.009300 H        1 SUBUNIT    0.0000
     63 H63          42.093300   33.932100   12.915200 H        1 SUBUNIT    0.0000
     64 H64          39.311800   34.985900   15.338900 H        1 SUBUNIT    0.0000
     65 H65          40.501100   35.436700   16.553800 H        1 SUBUNIT    0.0000
     66 H66          41.342300   37.150900   15.195400 H        1 SUBUNIT    0.0000
     67 H67          39.783800   37.037500   14.390500 H        1 SUBUNIT    0.0000
@<TRIPOS>BOND
     1    1    2 1
     2    1   25 1
     3    1   26 1
     4    1   27 1
     5    2    3 2
     6    2    7 1
     7    3    4 1
     8    4    5 1
     9    5    6 1
    10    5    7 2
    11    6   28 1
    12    6   29 1
    13    6   30 1
    14    7   11 1
    15    8    9 2
    16    9   10 1
    17    9   12 1
    18   10   11 1
    19   10   31 1
    20   10   32 1
    21   11   33 1
    22   11   34 1
    23   12   13 1
    24   12   35 1
    25   13   14 1
    26   13   56 1
    27   13   57 1
    28   14   15 1
    29   14   36 1
    30   14   37 1
    31   15   16 2
    32   15   17 1
    33   17   18 1
    34   17   38 1
    35   18   19 1
    36   18   39 1
    37   18   24 1
    38   19   20 1
    39   19   40 1
    40   19   41 1
    41   20   21 1
    42   20   44 1
    43   20   45 1
    44   21   22 2
    45   21   23 2
    46   21   24 1
    47   24   42 1
    48   24   43 1
    49   44   46 1
    50   44   50 1
    51   44   51 1
    52   45   47 1
    53   45   52 1
    54   45   53 1
    55   46   47 1
    56   46   48 1
    57   46   49 1
    58   47   54 1
    59   47   55 1
    60   56   58 1
    61   56   62 1
    62   56   63 1
    63   57   59 1
    64   57   64 1
    65   57   65 1
    66   58   59 1
    67   58   60 1
    68   58   61 1
    69   59   66 1
    70   59   67 1
@<SCITEGIC>MOL_PROPERTY
TopHits
SciTegic.value.IntegerValue
10

@<SCITEGIC>MOL_PROPERTY
-CDOCKER_ENERGY
SciTegic.value.DoubleValue
14.200888

@<SCITEGIC>MOL_PROPERTY
-CDOCKER_INTERACTION_ENERGY
SciTegic.value.DoubleValue
54.515553

@<SCITEGIC>MOL_PROPERTY
POSE_NUMBER
SciTegic.value.IntegerValue
1

@<SCITEGIC>MOL_PROPERTY
FRAGMENTS
SciTegic.value.StringValue
C37 C37

@<SCITEGIC>MOL_PROPERTY
MW
SciTegic.value.DoubleValue
465.609985

@<SCITEGIC>MOL_PROPERTY
GENERATION
SciTegic.value.IntegerValue
2

@<SCITEGIC>MOL_PROPERTY
FAMILY
SciTegic.value.IntegerValue
1

@<SCITEGIC>MOL_PROPERTY
LUDI3
SciTegic.value.IntegerValue
386

@<SCITEGIC>ATOM_PROPERTY
Formal Charge
SciTegic.value.StringValue
1 0
2 0
3 0
4 0
5 0
6 0
7 0
8 0
9 0
10 0
11 0
12 0
13 0
14 0
15 0
16 0
17 0
18 0
19 0
20 0
21 0
22 0
23 0
24 0
25 0
26 0
27 0
28 0
29 0
30 0
31 0
32 0
33 0
34 0
35 0
36 0
37 0
38 0
39 0
40 0
41 0
42 0
43 0
44 0
45 0
46 0
47 0
48 0
49 0
50 0
51 0
52 0
53 0
54 0
55 0
56 0
57 0
58 0
59 0
60 0
61 0
62 0
63 0
64 0
65 0
66 0
67 0

@<SCITEGIC>ATOM_PROPERTY
pdb_tempFactor
SciTegic.value.DoubleValue
1 0.00
2 0.00
3 0.00
4 0.00
5 0.00
6 0.00
7 0.00
8 0.00
9 0.00
10 0.00
11 0.00
12 0.00
13 0.00
14 0.00
15 0.00
16 0.00
17 0.00
18 0.00
19 0.00
20 0.00
21 0.00
22 0.00
23 0.00
24 0.00
25 0.00
26 0.00
27 0.00
28 0.00
29 0.00
30 0.00
31 0.00
32 0.00
33 0.00
34 0.00
35 0.00
36 0.00
37 0.00
38 0.00
39 0.00
40 0.00
41 0.00
42 0.00
43 0.00
44 0.00
45 0.00
46 0.00
47 0.00
48 0.00
49 0.00
50 0.00
51 0.00
52 0.00
53 0.00
54 0.00
55 0.00
56 0.00
57 0.00
58 0.00
59 0.00
60 0.00
61 0.00
62 0.00
63 0.00
64 0.00
65 0.00
66 0.00
67 0.00

@<SCITEGIC>ATOM_PROPERTY
pdb_occupancy
SciTegic.value.DoubleValue
1 1.00
2 1.00
3 1.00
4 1.00
5 1.00
6 1.00
7 1.00
8 1.00
9 1.00
10 1.00
11 1.00
12 1.00
13 1.00
14 1.00
15 1.00
16 1.00
17 1.00
18 1.00
19 1.00
20 1.00
21 1.00
22 1.00
23 1.00
24 1.00
25 1.00
26 1.00
27 1.00
28 1.00
29 1.00
30 1.00
31 1.00
32 1.00
33 1.00
34 1.00
35 1.00
36 1.00
37 1.00
38 1.00
39 1.00
40 1.00
41 1.00
42 1.00
43 1.00
44 1.00
45 1.00
46 1.00
47 1.00
48 1.00
49 1.00
50 1.00
51 1.00
52 1.00
53 1.00
54 1.00
55 1.00
56 1.00
57 1.00
58 1.00
59 1.00
60 1.00
61 1.00
62 1.00
63 1.00
64 1.00
65 1.00
66 1.00
67 1.00

@<TRIPOS>MOLECULE
Evo_1
67  70  1  0  0
SMALL
FORMAL_CHARGES
@<TRIPOS>ATOM
    1 C1        38.9555    37.0393    12.9799 C.3        1 SUBUNIT  0
    2 C2        38.8810    35.9473    14.0193 C.2        1 SUBUNIT  0
    3 N3        37.7387    35.2724    14.3146 N.2        1 SUBUNIT  0
    4 O4        37.9955    34.3846    15.2422 O.3        1 SUBUNIT  0
    5 C5        39.3098    34.4483    15.5728 C.2        1 SUBUNIT  0
    6 C6        39.9620    33.5500    16.5941 C.3        1 SUBUNIT  0
    7 C7        39.9109    35.4580    14.8284 C.2        1 SUBUNIT  0
    8 O8        41.5889    33.0608    13.6279 O.2        1 SUBUNIT  0
    9 C9        42.4577    33.8881    13.8725 C.2        1 SUBUNIT  0
   10 C10       42.1858    35.3920    13.7184 C.3        1 SUBUNIT  0
   11 C11       41.3492    35.9325    14.8908 C.3        1 SUBUNIT  0
   12 N12       43.7156    33.5989    14.2914 N.am       1 SUBUNIT  0
   13 C13       44.1739    32.2367    14.6009 C.3        1 SUBUNIT  0
   14 C14       43.6146    31.8187    15.9807 C.3        1 SUBUNIT  0
   15 C15       44.2879    32.5446    17.1601 C.2        1 SUBUNIT  0
   16 O16       45.0549    31.9537    17.9110 O.2        1 SUBUNIT  0
   17 N17       43.9605    33.8461    17.2597 N.am       1 SUBUNIT  0
   18 C18       44.5248    34.7109    18.2897 C.3        1 SUBUNIT  0
   19 C19       46.0641    34.7787    18.2129 C.3        1 SUBUNIT  0
   20 C20       46.4804    36.1912    17.7518 C.3        1 SUBUNIT  0
   21 S21       45.1019    36.7626    16.7659 S.o2       1 SUBUNIT  0
   22 O22       45.0855    38.1921    16.6573 O.2        1 SUBUNIT  0
   23 O23       44.9812    35.9750    15.5758 O.2        1 SUBUNIT  0
   24 C24       44.0200    36.1268    18.0370 C.3        1 SUBUNIT  0
   25 H25       38.5826    37.9764    13.3933 H          1 SUBUNIT  0
   26 H26       39.9865    37.1828    12.6601 H          1 SUBUNIT  0
   27 H27       38.3549    36.7742    12.1089 H          1 SUBUNIT  0
   28 H28       39.2032    33.0911    17.2244 H          1 SUBUNIT  0
   29 H29       40.6462    34.1157    17.2268 H          1 SUBUNIT  0
   30 H30       40.5086    32.7559    16.0906 H          1 SUBUNIT  0
   31 H31       43.1359    35.9247    13.6683 H          1 SUBUNIT  0
   32 H32       41.6830    35.5618    12.7667 H          1 SUBUNIT  0
   33 H33       41.7890    35.6494    15.8465 H          1 SUBUNIT  0
   34 H34       41.3371    37.0207    14.8715 H          1 SUBUNIT  0
   35 H35       44.3268    34.3714    14.4732 H          1 SUBUNIT  0
   36 H36       43.7731    30.7505    16.1311 H          1 SUBUNIT  0
   37 H37       42.5401    31.9804    16.0302 H          1 SUBUNIT  0
   38 H38       43.3095    34.2296    16.6063 H          1 SUBUNIT  0
   39 H39       44.1756    34.3265    19.2492 H          1 SUBUNIT  0
   40 H40       46.5134    34.5329    19.1753 H          1 SUBUNIT  0
   41 H41       46.4428    34.0365    17.5112 H          1 SUBUNIT  0
   42 H42       44.1525    36.6990    18.9504 H          1 SUBUNIT  0
   43 H43       42.9703    36.1784    17.7508 H          1 SUBUNIT  0
   44 C44       46.7222    37.1586    18.9355 C.3        1 SUBUNIT  0
   45 C45       47.7938    36.1886    16.9616 C.3        1 SUBUNIT  0
   46 C46       48.2117    37.5246    18.9180 C.3        1 SUBUNIT  0
   47 C47       48.8728    36.5072    17.9917 C.3        1 SUBUNIT  0
   48 H48       48.3332    38.5239    18.4997 H          1 SUBUNIT  0
   49 H49       48.6557    37.5372    19.9130 H          1 SUBUNIT  0
   50 H50       46.4293    36.7078    19.8810 H          1 SUBUNIT  0
   51 H51       46.1273    38.0679    18.8489 H          1 SUBUNIT  0
   52 H52       47.9792    35.2562    16.4276 H          1 SUBUNIT  0
   53 H53       47.7640    36.9779    16.2162 H          1 SUBUNIT  0
   54 H54       49.7877    36.8850    17.5345 H          1 SUBUNIT  0
   55 H55       49.1215    35.6050    18.5528 H          1 SUBUNIT  0
   56 C56       45.7244    32.1829    14.5714 C.3        1 SUBUNIT  0
   57 C57       43.7316    31.2423    13.5024 C.3        1 SUBUNIT  0
   58 C58       46.1171    31.2034    13.4639 C.3        1 SUBUNIT  0
   59 C59       44.9064    30.2933    13.3087 C.3        1 SUBUNIT  0
   60 H60       46.2835    31.7449    12.5359 H          1 SUBUNIT  0
   61 H61       47.0301    30.6524    13.6915 H          1 SUBUNIT  0
   62 H62       46.1265    31.7977    15.5089 H          1 SUBUNIT  0
   63 H63       46.1834    33.1607    14.4291 H          1 SUBUNIT  0
   64 H64       42.8084    30.7169    13.7484 H          1 SUBUNIT  0
   65 H65       43.5630    31.7631    12.5590 H          1 SUBUNIT  0
   66 H66       44.8789    29.7828    12.3454 H          1 SUBUNIT  0
   67 H67       44.9072    29.5371    14.0953 H          1 SUBUNIT  0
@<TRIPOS>BOND
    1     1     2 1
    2     1    25 1
    3     1    26 1
    4     1    27 1
    5     2     3 2
    6     2     7 1
    7     3     4 1
    8     4     5 1
    9     5     6 1
   10     5     7 2
   11     6    28 1
   12     6    29 1
   13     6    30 1
   14     7    11 1
   15     8     9 2
   16     9    10 1
   17     9    12 1
   18    10    11 1
   19    10    31 1
   20    10    32 1
   21    11    33 1
   22    11    34 1
   23    12    13 1
   24    12    35 1
   25    13    14 1
   26    13    56 1
   27    13    57 1
   28    14    15 1
   29    14    36 1
   30    14    37 1
   31    15    16 2
   32    15    17 1
   33    17    18 1
   34    17    38 1
   35    18    19 1
   36    18    24 1
   37    18    39 1
   38    19    20 1
   39    19    40 1
   40    19    41 1
   41    20    21 1
   42    20    44 1
   43    20    45 1
   44    21    22 2
   45    21    23 2
   46    21    24 1
   47    24    42 1
   48    24    43 1
   49    44    46 1
   50    44    50 1
   51    44    51 1
   52    45    47 1
   53    45    52 1
   54    45    53 1
   55    46    47 1
   56    46    48 1
   57    46    49 1
   58    47    54 1
   59    47    55 1
   60    56    58 1
   61    56    62 1
   62    56    63 1
   63    57    59 1
   64    57    64 1
   65    57    65 1
   66    58    59 1
   67    58    60 1
   68    58    61 1
   69    59    66 1
   70    59    67 1
@<TRIPOS>SUBSTRUCTURE
1   ****   1
@<SCITEGIC>MOL_PROPERTY
TopHits
SciTegic.value.StringValue
10

@<SCITEGIC>MOL_PROPERTY
-CDOCKER_ENERGY
SciTegic.value.StringValue
13.9775478

@<SCITEGIC>MOL_PROPERTY
-CDOCKER_INTERACTION_ENERGY
SciTegic.value.StringValue
53.7543922

@<SCITEGIC>MOL_PROPERTY
POSE_NUMBER
SciTegic.value.StringValue
2

@<SCITEGIC>MOL_PROPERTY
FRAGMENTS
SciTegic.value.StringValue
C37 C37

@<SCITEGIC>MOL_PROPERTY
MW
SciTegic.value.StringValue
465.61

@<SCITEGIC>MOL_PROPERTY
GENERATION
SciTegic.value.StringValue
2

@<SCITEGIC>MOL_PROPERTY
FAMILY
SciTegic.value.StringValue
1

@<SCITEGIC>MOL_PROPERTY
LUDI3
SciTegic.value.StringValue
386

@<SCITEGIC>ATOM_PROPERTY
Formal Charge
SciTegic.value.StringValue
1 0
2 0
3 0
4 0
5 0
6 0
7 0
8 0
9 0
10 0
11 0
12 0
13 0
14 0
15 0
16 0
17 0
18 0
19 0
20 0
21 0
22 0
23 0
24 0
25 0
26 0
27 0
28 0
29 0
30 0
31 0
32 0
33 0
34 0
35 0
36 0
37 0
38 0
39 0
40 0
41 0
42 0
43 0
44 0
45 0
46 0
47 0
48 0
49 0
50 0
51 0
52 0
53 0
54 0
55 0
56 0
57 0
58 0
59 0
60 0
61 0
62 0
63 0
64 0
65 0
66 0
67 0

@<SCITEGIC>ATOM_PROPERTY
pdb_tempFactor
SciTegic.value.DoubleValue
1 0
2 0
3 0
4 0
5 0
6 0
7 0
8 0
9 0
10 0
11 0
12 0
13 0
14 0
15 0
16 0
17 0
18 0
19 0
20 0
21 0
22 0
23 0
24 0
25 0
26 0
27 0
28 0
29 0
30 0
31 0
32 0
33 0
34 0
35 0
36 0
37 0
38 0
39 0
40 0
41 0
42 0
43 0
44 0
45 0
46 0
47 0
48 0
49 0
50 0
51 0
52 0
53 0
54 0
55 0
56 0
57 0
58 0
59 0
60 0
61 0
62 0
63 0
64 0
65 0
66 0
67 0

@<SCITEGIC>ATOM_PROPERTY
pdb_occupancy
SciTegic.value.DoubleValue
1 1
2 1
3 1
4 1
5 1
6 1
7 1
8 1
9 1
10 1
11 1
12 1
13 1
14 1
15 1
16 1
17 1
18 1
19 1
20 1
21 1
22 1
23 1
24 1
25 1
26 1
27 1
28 1
29 1
30 1
31 1
32 1
33 1
34 1
35 1
36 1
37 1
38 1
39 1
40 1
41 1
42 1
43 1
44 1
45 1
46 1
47 1
48 1
49 1
50 1
51 1
52 1
53 1
54 1
55 1
56 1
57 1
58 1
59 1
60 1
61 1
62 1
63 1
64 1
65 1
66 1
67 1

@<TRIPOS>MOLECULE
Evo_1
67  70  1  0  0
SMALL
FORMAL_CHARGES
@<TRIPOS>ATOM
    1 C1        38.8279    36.9710    12.8993 C.3        1 SUBUNIT  0
    2 C2        38.8132    35.9077    13.9709 C.2        1 SUBUNIT  0
    3 N3        37.6878    35.2523    14.3613 N.2        1 SUBUNIT  0
    4 O4        37.9935    34.4148    15.3215 O.3        1 SUBUNIT  0
    5 C5        39.3212    34.5026    15.5886 C.2        1 SUBUNIT  0
    6 C6        40.0180    33.7156    16.6713 C.3        1 SUBUNIT  0
    7 C7        39.8892    35.4346    14.7285 C.2        1 SUBUNIT  0
    8 O8        41.2995    33.0037    13.2633 O.2        1 SUBUNIT  0
    9 C9        42.2315    33.7478    13.5359 C.2        1 SUBUNIT  0
   10 C10       42.0606    35.2725    13.4258 C.3        1 SUBUNIT  0
   11 C11       41.3425    35.8604    14.6534 C.3        1 SUBUNIT  0
   12 N12       43.4637    33.3375    13.9464 N.am       1 SUBUNIT  0
   13 C13       43.7902    31.9268    14.2195 C.3        1 SUBUNIT  0
   14 C14       43.2829    31.5629    15.6336 C.3        1 SUBUNIT  0
   15 C15       44.0475    32.2815    16.7594 C.2        1 SUBUNIT  0
   16 O16       44.8888    31.6881    17.4226 O.2        1 SUBUNIT  0
   17 N17       43.7018    33.5759    16.9296 N.am       1 SUBUNIT  0
   18 C18       44.3025    34.4179    17.9645 C.3        1 SUBUNIT  0
   19 C19       45.8402    34.4707    17.8406 C.3        1 SUBUNIT  0
   20 C20       46.2680    35.9053    17.4811 C.3        1 SUBUNIT  0
   21 S21       44.8825    36.5398    16.5476 S.o2       1 SUBUNIT  0
   22 O22       44.8873    37.9707    16.5133 O.2        1 SUBUNIT  0
   23 O23       44.7436    35.8124    15.3193 O.2        1 SUBUNIT  0
   24 C24       43.7928    35.8504    17.7881 C.3        1 SUBUNIT  0
   25 H25       38.3932    37.8939    13.2820 H          1 SUBUNIT  0
   26 H26       39.8498    37.1751    12.5860 H          1 SUBUNIT  0
   27 H27       38.2517    36.6489    12.0323 H          1 SUBUNIT  0
   28 H28       40.0630    34.3040    17.5877 H          1 SUBUNIT  0
   29 H29       41.0336    33.4770    16.3703 H          1 SUBUNIT  0
   30 H30       39.4847    32.7904    16.8802 H          1 SUBUNIT  0
   31 H31       43.0374    35.7409    13.3142 H          1 SUBUNIT  0
   32 H32       41.5059    35.4950    12.5148 H          1 SUBUNIT  0
   33 H33       41.8537    35.5678    15.5667 H          1 SUBUNIT  0
   34 H34       41.3670    36.9479    14.6196 H          1 SUBUNIT  0
   35 H35       44.1337    34.0454    14.1783 H          1 SUBUNIT  0
   36 H36       43.3955    30.4924    15.8056 H          1 SUBUNIT  0
   37 H37       42.2176    31.7675    15.7256 H          1 SUBUNIT  0
   38 H38       42.9973    33.9661    16.3366 H          1 SUBUNIT  0
   39 H39       43.9892    34.0010    18.9226 H          1 SUBUNIT  0
   40 H40       46.3229    34.1317    18.7575 H          1 SUBUNIT  0
   41 H41       46.1789    33.7933    17.0572 H          1 SUBUNIT  0
   42 H42       43.9044    36.3933    18.7249 H          1 SUBUNIT  0
   43 H43       42.7460    35.9126    17.4990 H          1 SUBUNIT  0
   44 C44       46.5231    36.7883    18.7253 C.3        1 SUBUNIT  0
   45 C45       47.5713    35.9487    16.6698 C.3        1 SUBUNIT  0
   46 C46       47.9695    37.2872    18.6248 C.3        1 SUBUNIT  0
   47 C47       48.6617    36.3211    17.6703 C.3        1 SUBUNIT  0
   48 H48       47.9768    38.2861    18.1879 H          1 SUBUNIT  0
   49 H49       48.4669    37.3522    19.5930 H          1 SUBUNIT  0
   50 H50       46.3680    36.2172    19.6377 H          1 SUBUNIT  0
   51 H51       45.8424    37.6374    18.7875 H          1 SUBUNIT  0
   52 H52       47.7891    35.0164    16.1469 H          1 SUBUNIT  0
   53 H53       47.4985    36.7237    15.9113 H          1 SUBUNIT  0
   54 H54       49.5383    36.7567    17.1900 H          1 SUBUNIT  0
   55 H55       48.9818    35.4314    18.2132 H          1 SUBUNIT  0
   56 C56       45.3008    31.6515    14.0677 C.3        1 SUBUNIT  0
   57 C57       43.1946    30.9751    13.1641 C.3        1 SUBUNIT  0
   58 C58       45.3987    30.1421    13.8604 C.3        1 SUBUNIT  0
   59 C59       44.1170    29.7502    13.1167 C.3        1 SUBUNIT  0
   60 H60       46.2976    29.8561    13.3146 H          1 SUBUNIT  0
   61 H61       45.4319    29.6405    14.8279 H          1 SUBUNIT  0
   62 H62       45.9088    32.0030    14.9015 H          1 SUBUNIT  0
   63 H63       45.7033    32.1136    13.1703 H          1 SUBUNIT  0
   64 H64       42.1634    30.6943    13.3827 H          1 SUBUNIT  0
   65 H65       43.1995    31.4589    12.1862 H          1 SUBUNIT  0
   66 H66       44.3221    29.4715    12.0834 H          1 SUBUNIT  0
   67 H67       43.6516    28.8895    13.5965 H          1 SUBUNIT  0
@<TRIPOS>BOND
    1     1     2 1
    2     1    25 1
    3     1    26 1
    4     1    27 1
    5     2     3 2
    6     2     7 1
    7     3     4 1
    8     4     5 1
    9     5     6 1
   10     5     7 2
   11     6    28 1
   12     6    29 1
   13     6    30 1
   14     7    11 1
   15     8     9 2
   16     9    10 1
   17     9    12 1
   18    10    11 1
   19    10    31 1
   20    10    32 1
   21    11    33 1
   22    11    34 1
   23    12    13 1
   24    12    35 1
   25    13    14 1
   26    13    56 1
   27    13    57 1
   28    14    15 1
   29    14    36 1
   30    14    37 1
   31    15    16 2
   32    15    17 1
   33    17    18 1
   34    17    38 1
   35    18    19 1
   36    18    24 1
   37    18    39 1
   38    19    20 1
   39    19    40 1
   40    19    41 1
   41    20    21 1
   42    20    44 1
   43    20    45 1
   44    21    22 2
   45    21    23 2
   46    21    24 1
   47    24    42 1
   48    24    43 1
   49    44    46 1
   50    44    50 1
   51    44    51 1
   52    45    47 1
   53    45    52 1
   54    45    53 1
   55    46    47 1
   56    46    48 1
   57    46    49 1
   58    47    54 1
   59    47    55 1
   60    56    58 1
   61    56    62 1
   62    56    63 1
   63    57    59 1
   64    57    64 1
   65    57    65 1
   66    58    59 1
   67    58    60 1
   68    58    61 1
   69    59    66 1
   70    59    67 1
@<TRIPOS>SUBSTRUCTURE
1   ****   1
@<SCITEGIC>MOL_PROPERTY
TopHits
SciTegic.value.StringValue
10

@<SCITEGIC>MOL_PROPERTY
-CDOCKER_ENERGY
SciTegic.value.StringValue
11.8967128

@<SCITEGIC>MOL_PROPERTY
-CDOCKER_INTERACTION_ENERGY
SciTegic.value.StringValue
52.02339

@<SCITEGIC>MOL_PROPERTY
POSE_NUMBER
SciTegic.value.StringValue
3

@<SCITEGIC>MOL_PROPERTY
FRAGMENTS
SciTegic.value.StringValue
C37 C37

@<SCITEGIC>MOL_PROPERTY
MW
SciTegic.value.StringValue
465.61

@<SCITEGIC>MOL_PROPERTY
GENERATION
SciTegic.value.StringValue
2

@<SCITEGIC>MOL_PROPERTY
FAMILY
SciTegic.value.StringValue
1

@<SCITEGIC>MOL_PROPERTY
LUDI3
SciTegic.value.StringValue
386

@<SCITEGIC>ATOM_PROPERTY
Formal Charge
SciTegic.value.StringValue
1 0
2 0
3 0
4 0
5 0
6 0
7 0
8 0
9 0
10 0
11 0
12 0
13 0
14 0
15 0
16 0
17 0
18 0
19 0
20 0
21 0
22 0
23 0
24 0
25 0
26 0
27 0
28 0
29 0
30 0
31 0
32 0
33 0
34 0
35 0
36 0
37 0
38 0
39 0
40 0
41 0
42 0
43 0
44 0
45 0
46 0
47 0
48 0
49 0
50 0
51 0
52 0
53 0
54 0
55 0
56 0
57 0
58 0
59 0
60 0
61 0
62 0
63 0
64 0
65 0
66 0
67 0

@<SCITEGIC>ATOM_PROPERTY
pdb_tempFactor
SciTegic.value.DoubleValue
1 0
2 0
3 0
4 0
5 0
6 0
7 0
8 0
9 0
10 0
11 0
12 0
13 0
14 0
15 0
16 0
17 0
18 0
19 0
20 0
21 0
22 0
23 0
24 0
25 0
26 0
27 0
28 0
29 0
30 0
31 0
32 0
33 0
34 0
35 0
36 0
37 0
38 0
39 0
40 0
41 0
42 0
43 0
44 0
45 0
46 0
47 0
48 0
49 0
50 0
51 0
52 0
53 0
54 0
55 0
56 0
57 0
58 0
59 0
60 0
61 0
62 0
63 0
64 0
65 0
66 0
67 0

@<SCITEGIC>ATOM_PROPERTY
pdb_occupancy
SciTegic.value.DoubleValue
1 1
2 1
3 1
4 1
5 1
6 1
7 1
8 1
9 1
10 1
11 1
12 1
13 1
14 1
15 1
16 1
17 1
18 1
19 1
20 1
21 1
22 1
23 1
24 1
25 1
26 1
27 1
28 1
29 1
30 1
31 1
32 1
33 1
34 1
35 1
36 1
37 1
38 1
39 1
40 1
41 1
42 1
43 1
44 1
45 1
46 1
47 1
48 1
49 1
50 1
51 1
52 1
53 1
54 1
55 1
56 1
57 1
58 1
59 1
60 1
61 1
62 1
63 1
64 1
65 1
66 1
67 1

@<TRIPOS>MOLECULE
Evo_1
67  70  1  0  0
SMALL
FORMAL_CHARGES
@<TRIPOS>ATOM
    1 C1        46.9594    33.1992    16.2930 C.3        1 SUBUNIT  0
    2 C2        47.0014    34.6663    16.6581 C.2        1 SUBUNIT  0
    3 N3        47.9764    35.5100    16.2280 N.2        1 SUBUNIT  0
    4 O4        47.7665    36.7002    16.7313 O.3        1 SUBUNIT  0
    5 C5        46.6433    36.6757    17.4895 C.2        1 SUBUNIT  0
    6 C6        46.0957    37.8760    18.2266 C.3        1 SUBUNIT  0
    7 C7        46.1146    35.3889    17.4642 C.2        1 SUBUNIT  0
    8 O8        43.7928    33.8445    15.7792 O.2        1 SUBUNIT  0
    9 C9        43.0981    34.6891    16.3298 C.2        1 SUBUNIT  0
   10 C10       43.5964    35.4973    17.5393 C.3        1 SUBUNIT  0
   11 C11       44.8670    34.8992    18.1731 C.3        1 SUBUNIT  0
   12 N12       41.8361    35.0147    15.9794 N.am       1 SUBUNIT  0
   13 C13       41.0486    34.3448    14.9397 C.3        1 SUBUNIT  0
   14 C14       40.5253    32.9929    15.4856 C.3        1 SUBUNIT  0
   15 C15       41.4615    31.7952    15.2398 C.2        1 SUBUNIT  0
   16 O16       42.2296    31.3823    16.0989 O.2        1 SUBUNIT  0
   17 N17       41.3199    31.2586    14.0096 N.am       1 SUBUNIT  0
   18 C18       42.1308    30.1378    13.5558 C.3        1 SUBUNIT  0
   19 C19       41.3745    29.3105    12.5024 C.3        1 SUBUNIT  0
   20 C20       42.2915    29.0866    11.2803 C.3        1 SUBUNIT  0
   21 S21       43.9531    29.2450    11.9368 S.o2       1 SUBUNIT  0
   22 O22       44.2452    28.1310    12.7866 O.2        1 SUBUNIT  0
   23 O23       44.8947    29.6203    10.9240 O.2        1 SUBUNIT  0
   24 C24       43.4346    30.6312    12.9284 C.3        1 SUBUNIT  0
   25 H25       47.4207    32.6077    17.0836 H          1 SUBUNIT  0
   26 H26       45.9359    32.8541    16.1628 H          1 SUBUNIT  0
   27 H27       47.5042    33.0251    15.3638 H          1 SUBUNIT  0
   28 H28       46.9053    38.5450    18.5209 H          1 SUBUNIT  0
   29 H29       45.5698    37.5524    19.1240 H          1 SUBUNIT  0
   30 H30       45.3984    38.4245    17.5937 H          1 SUBUNIT  0
   31 H31       43.7467    36.5349    17.2402 H          1 SUBUNIT  0
   32 H32       42.8001    35.5079    18.2829 H          1 SUBUNIT  0
   33 H33       44.9324    35.2188    19.2124 H          1 SUBUNIT  0
   34 H34       44.8385    33.8090    18.1944 H          1 SUBUNIT  0
   35 H35       41.3931    35.7442    16.5034 H          1 SUBUNIT  0
   36 H36       39.5654    32.7550    15.0378 H          1 SUBUNIT  0
   37 H37       40.3320    33.0663    16.5564 H          1 SUBUNIT  0
   38 H38       40.6111    31.6206    13.4049 H          1 SUBUNIT  0
   39 H39       42.3490    29.5025    14.4170 H          1 SUBUNIT  0
   40 H40       41.0905    28.3563    12.9467 H          1 SUBUNIT  0
   41 H41       40.4413    29.7887    12.2071 H          1 SUBUNIT  0
   42 H42       44.1908    30.9010    13.6645 H          1 SUBUNIT  0
   43 H43       43.2508    31.4975    12.2940 H          1 SUBUNIT  0
   44 C44       42.1074    27.7142    10.5985 C.3        1 SUBUNIT  0
   45 C45       42.0798    30.1308    10.1651 C.3        1 SUBUNIT  0
   46 C46       41.7307    27.9841     9.1407 C.3        1 SUBUNIT  0
   47 C47       42.2792    29.3741     8.8546 C.3        1 SUBUNIT  0
   48 H48       42.1262    27.2294     8.4612 H          1 SUBUNIT  0
   49 H49       40.6463    27.9925     9.0330 H          1 SUBUNIT  0
   50 H50       41.3569    27.0954    11.0901 H          1 SUBUNIT  0
   51 H51       43.0449    27.1600    10.6337 H          1 SUBUNIT  0
   52 H52       41.0657    30.5211    10.1973 H          1 SUBUNIT  0
   53 H53       42.7475    30.9874    10.2383 H          1 SUBUNIT  0
   54 H54       43.3445    29.3002     8.6343 H          1 SUBUNIT  0
   55 H55       41.7857    29.8542     8.0094 H          1 SUBUNIT  0
   56 C56       41.7850    34.3021    13.5896 C.3        1 SUBUNIT  0
   57 C57       39.9161    35.3198    14.6052 C.3        1 SUBUNIT  0
   58 C58       41.8002    35.7537    13.1068 C.3        1 SUBUNIT  0
   59 C59       40.5379    36.3878    13.7046 C.3        1 SUBUNIT  0
   60 H60       42.6874    36.2641    13.4843 H          1 SUBUNIT  0
   61 H61       41.8292    35.8253    12.0215 H          1 SUBUNIT  0
   62 H62       41.2109    33.7039    12.8806 H          1 SUBUNIT  0
   63 H63       42.7756    33.8603    13.6423 H          1 SUBUNIT  0
   64 H64       39.1208    34.8235    14.0590 H          1 SUBUNIT  0
   65 H65       39.4604    35.7455    15.4900 H          1 SUBUNIT  0
   66 H66       40.8005    37.2516    14.3108 H          1 SUBUNIT  0
   67 H67       39.8400    36.7203    12.9358 H          1 SUBUNIT  0
@<TRIPOS>BOND
    1     1     2 1
    2     1    25 1
    3     1    26 1
    4     1    27 1
    5     2     3 2
    6     2     7 1
    7     3     4 1
    8     4     5 1
    9     5     6 1
   10     5     7 2
   11     6    28 1
   12     6    29 1
   13     6    30 1
   14     7    11 1
   15     8     9 2
   16     9    10 1
   17     9    12 1
   18    10    11 1
   19    10    31 1
   20    10    32 1
   21    11    33 1
   22    11    34 1
   23    12    13 1
   24    12    35 1
   25    13    14 1
   26    13    56 1
   27    13    57 1
   28    14    15 1
   29    14    36 1
   30    14    37 1
   31    15    16 2
   32    15    17 1
   33    17    18 1
   34    17    38 1
   35    18    19 1
   36    18    24 1
   37    18    39 1
   38    19    20 1
   39    19    40 1
   40    19    41 1
   41    20    21 1
   42    20    44 1
   43    20    45 1
   44    21    22 2
   45    21    23 2
   46    21    24 1
   47    24    42 1
   48    24    43 1
   49    44    46 1
   50    44    50 1
   51    44    51 1
   52    45    47 1
   53    45    52 1
   54    45    53 1
   55    46    47 1
   56    46    48 1
   57    46    49 1
   58    47    54 1
   59    47    55 1
   60    56    58 1
   61    56    62 1
   62    56    63 1
   63    57    59 1
   64    57    64 1
   65    57    65 1
   66    58    59 1
   67    58    60 1
   68    58    61 1
   69    59    66 1
   70    59    67 1
@<TRIPOS>SUBSTRUCTURE
1   ****   1
@<SCITEGIC>MOL_PROPERTY
TopHits
SciTegic.value.StringValue
10

@<SCITEGIC>MOL_PROPERTY
-CDOCKER_ENERGY
SciTegic.value.StringValue
11.1547552

@<SCITEGIC>MOL_PROPERTY
-CDOCKER_INTERACTION_ENERGY
SciTegic.value.StringValue
54.2907889

@<SCITEGIC>MOL_PROPERTY
POSE_NUMBER
SciTegic.value.StringValue
4

@<SCITEGIC>MOL_PROPERTY
FRAGMENTS
SciTegic.value.StringValue
C37 C37

@<SCITEGIC>MOL_PROPERTY
MW
SciTegic.value.StringValue
465.61

@<SCITEGIC>MOL_PROPERTY
GENERATION
SciTegic.value.StringValue
2

@<SCITEGIC>MOL_PROPERTY
FAMILY
SciTegic.value.StringValue
1

@<SCITEGIC>MOL_PROPERTY
LUDI3
SciTegic.value.StringValue
386

@<SCITEGIC>ATOM_PROPERTY
Formal Charge
SciTegic.value.StringValue
1 0
2 0
3 0
4 0
5 0
6 0
7 0
8 0
9 0
10 0
11 0
12 0
13 0
14 0
15 0
16 0
17 0
18 0
19 0
20 0
21 0
22 0
23 0
24 0
25 0
26 0
27 0
28 0
29 0
30 0
31 0
32 0
33 0
34 0
35 0
36 0
37 0
38 0
39 0
40 0
41 0
42 0
43 0
44 0
45 0
46 0
47 0
48 0
49 0
50 0
51 0
52 0
53 0
54 0
55 0
56 0
57 0
58 0
59 0
60 0
61 0
62 0
63 0
64 0
65 0
66 0
67 0

@<SCITEGIC>ATOM_PROPERTY
pdb_tempFactor
SciTegic.value.DoubleValue
1 0
2 0
3 0
4 0
5 0
6 0
7 0
8 0
9 0
10 0
11 0
12 0
13 0
14 0
15 0
16 0
17 0
18 0
19 0
20 0
21 0
22 0
23 0
24 0
25 0
26 0
27 0
28 0
29 0
30 0
31 0
32 0
33 0
34 0
35 0
36 0
37 0
38 0
39 0
40 0
41 0
42 0
43 0
44 0
45 0
46 0
47 0
48 0
49 0
50 0
51 0
52 0
53 0
54 0
55 0
56 0
57 0
58 0
59 0
60 0
61 0
62 0
63 0
64 0
65 0
66 0
67 0

@<SCITEGIC>ATOM_PROPERTY
pdb_occupancy
SciTegic.value.DoubleValue
1 1
2 1
3 1
4 1
5 1
6 1
7 1
8 1
9 1
10 1
11 1
12 1
13 1
14 1
15 1
16 1
17 1
18 1
19 1
20 1
21 1
22 1
23 1
24 1
25 1
26 1
27 1
28 1
29 1
30 1
31 1
32 1
33 1
34 1
35 1
36 1
37 1
38 1
39 1
40 1
41 1
42 1
43 1
44 1
45 1
46 1
47 1
48 1
49 1
50 1
51 1
52 1
53 1
54 1
55 1
56 1
57 1
58 1
59 1
60 1
61 1
62 1
63 1
64 1
65 1
66 1
67 1

@<TRIPOS>MOLECULE
Evo_1
67  70  1  0  0
SMALL
FORMAL_CHARGES
@<TRIPOS>ATOM
    1 C1        47.7260    33.3327    17.3381 C.3        1 SUBUNIT  0
    2 C2        47.5773    34.7449    17.8553 C.2        1 SUBUNIT  0
    3 N3        48.3900    35.2977    18.7946 N.2        1 SUBUNIT  0
    4 O4        47.9986    36.5255    19.0287 O.3        1 SUBUNIT  0
    5 C5        46.9225    36.8095    18.2527 C.2        1 SUBUNIT  0
    6 C6        46.2052    38.1368    18.2609 C.3        1 SUBUNIT  0
    7 C7        46.6205    35.6922    17.4826 C.2        1 SUBUNIT  0
    8 O8        44.0361    33.1810    15.1127 O.2        1 SUBUNIT  0
    9 C9        43.5714    33.9907    15.9062 C.2        1 SUBUNIT  0
   10 C10       44.4353    34.5799    17.0311 C.3        1 SUBUNIT  0
   11 C11       45.5141    35.5169    16.4638 C.3        1 SUBUNIT  0
   12 N12       42.3003    34.4458    15.9126 N.am       1 SUBUNIT  0
   13 C13       41.2284    34.0065    15.0120 C.3        1 SUBUNIT  0
   14 C14       40.6245    32.6853    15.5379 C.3        1 SUBUNIT  0
   15 C15       41.5139    31.4515    15.3148 C.2        1 SUBUNIT  0
   16 O16       42.2593    31.0253    16.1884 O.2        1 SUBUNIT  0
   17 N17       41.3792    30.8997    14.0934 N.am       1 SUBUNIT  0
   18 C18       42.2021    29.7643    13.6949 C.3        1 SUBUNIT  0
   19 C19       41.4621    28.9242    12.6429 C.3        1 SUBUNIT  0
   20 C20       42.2728    28.9382    11.3380 C.3        1 SUBUNIT  0
   21 S21       43.9702    29.0013    11.9058 S.o2       1 SUBUNIT  0
   22 O22       44.2946    27.7792    12.5794 O.2        1 SUBUNIT  0
   23 O23       44.8567    29.5016    10.8988 O.2        1 SUBUNIT  0
   24 C24       43.5301    30.2498    13.1016 C.3        1 SUBUNIT  0
   25 H25       47.1686    32.6431    17.9718 H          1 SUBUNIT  0
   26 H26       47.3432    33.2538    16.3202 H          1 SUBUNIT  0
   27 H27       48.7747    33.0373    17.3378 H          1 SUBUNIT  0
   28 H28       45.1346    37.9681    18.3423 H          1 SUBUNIT  0
   29 H29       46.4013    38.6829    17.3398 H          1 SUBUNIT  0
   30 H30       46.5298    38.7423    19.1072 H          1 SUBUNIT  0
   31 H31       43.8110    35.1038    17.7571 H          1 SUBUNIT  0
   32 H32       44.8865    33.7369    17.5539 H          1 SUBUNIT  0
   33 H33       45.9580    35.0998    15.5589 H          1 SUBUNIT  0
   34 H34       45.0909    36.4847    16.1932 H          1 SUBUNIT  0
   35 H35       42.0604    35.1161    16.6154 H          1 SUBUNIT  0
   36 H36       39.6671    32.5010    15.0597 H          1 SUBUNIT  0
   37 H37       40.4132    32.7750    16.6034 H          1 SUBUNIT  0
   38 H38       40.6854    31.2615    13.4690 H          1 SUBUNIT  0
   39 H39       42.3868    29.1445    14.5745 H          1 SUBUNIT  0
   40 H40       41.3908    27.8991    13.0091 H          1 SUBUNIT  0
   41 H41       40.4372    29.2618    12.4878 H          1 SUBUNIT  0
   42 H42       44.3165    30.3836    13.8450 H          1 SUBUNIT  0
   43 H43       43.3902    31.2046    12.5961 H          1 SUBUNIT  0
   44 C44       42.0398    27.6984    10.4496 C.3        1 SUBUNIT  0
   45 C45       41.9690    30.1553    10.4455 C.3        1 SUBUNIT  0
   46 C46       41.6296    28.2140     9.0688 C.3        1 SUBUNIT  0
   47 C47       42.1467    29.6427     9.0222 C.3        1 SUBUNIT  0
   48 H48       42.0160    27.5999     8.2556 H          1 SUBUNIT  0
   49 H49       40.5436    28.2256     8.9871 H          1 SUBUNIT  0
   50 H50       41.2757    27.0350    10.8556 H          1 SUBUNIT  0
   51 H51       42.9589    27.1166    10.3732 H          1 SUBUNIT  0
   52 H52       40.9421    30.4801    10.5975 H          1 SUBUNIT  0
   53 H53       42.6075    31.0173    10.6334 H          1 SUBUNIT  0
   54 H54       43.2089    29.6306     8.7808 H          1 SUBUNIT  0
   55 H55       41.6270    30.2524     8.2851 H          1 SUBUNIT  0
   56 C56       41.6666    34.0035    13.5351 C.3        1 SUBUNIT  0
   57 C57       40.1897    35.1397    15.0311 C.3        1 SUBUNIT  0
   58 C58       41.7509    35.4828    13.1742 C.3        1 SUBUNIT  0
   59 C59       40.5529    36.1059    13.8939 C.3        1 SUBUNIT  0
   60 H60       42.6789    35.9065    13.5606 H          1 SUBUNIT  0
   61 H61       41.7377    35.6609    12.1006 H          1 SUBUNIT  0
   62 H62       40.8929    33.5389    12.9251 H          1 SUBUNIT  0
   63 H63       42.5850    33.4620    13.3270 H          1 SUBUNIT  0
   64 H64       39.1830    34.7522    14.8680 H          1 SUBUNIT  0
   65 H65       40.1860    35.6445    15.9941 H          1 SUBUNIT  0
   66 H66       40.7838    37.0996    14.2756 H          1 SUBUNIT  0
   67 H67       39.7112    36.2074    13.2076 H          1 SUBUNIT  0
@<TRIPOS>BOND
    1     1     2 1
    2     1    25 1
    3     1    26 1
    4     1    27 1
    5     2     3 2
    6     2     7 1
    7     3     4 1
    8     4     5 1
    9     5     6 1
   10     5     7 2
   11     6    28 1
   12     6    29 1
   13     6    30 1
   14     7    11 1
   15     8     9 2
   16     9    10 1
   17     9    12 1
   18    10    11 1
   19    10    31 1
   20    10    32 1
   21    11    33 1
   22    11    34 1
   23    12    13 1
   24    12    35 1
   25    13    14 1
   26    13    56 1
   27    13    57 1
   28    14    15 1
   29    14    36 1
   30    14    37 1
   31    15    16 2
   32    15    17 1
   33    17    18 1
   34    17    38 1
   35    18    19 1
   36    18    24 1
   37    18    39 1
   38    19    20 1
   39    19    40 1
   40    19    41 1
   41    20    21 1
   42    20    44 1
   43    20    45 1
   44    21    22 2
   45    21    23 2
   46    21    24 1
   47    24    42 1
   48    24    43 1
   49    44    46 1
   50    44    50 1
   51    44    51 1
   52    45    47 1
   53    45    52 1
   54    45    53 1
   55    46    47 1
   56    46    48 1
   57    46    49 1
   58    47    54 1
   59    47    55 1
   60    56    58 1
   61    56    62 1
   62    56    63 1
   63    57    59 1
   64    57    64 1
   65    57    65 1
   66    58    59 1
   67    58    60 1
   68    58    61 1
   69    59    66 1
   70    59    67 1
@<TRIPOS>SUBSTRUCTURE
1   ****   1
@<SCITEGIC>MOL_PROPERTY
TopHits
SciTegic.value.StringValue
10

@<SCITEGIC>MOL_PROPERTY
-CDOCKER_ENERGY
SciTegic.value.StringValue
10.9002938

@<SCITEGIC>MOL_PROPERTY
-CDOCKER_INTERACTION_ENERGY
SciTegic.value.StringValue
52.1114644

@<SCITEGIC>MOL_PROPERTY
POSE_NUMBER
SciTegic.value.StringValue
5

@<SCITEGIC>MOL_PROPERTY
FRAGMENTS
SciTegic.value.StringValue
C37 C37

@<SCITEGIC>MOL_PROPERTY
MW
SciTegic.value.StringValue
465.61

@<SCITEGIC>MOL_PROPERTY
GENERATION
SciTegic.value.StringValue
2

@<SCITEGIC>MOL_PROPERTY
FAMILY
SciTegic.value.StringValue
1

@<SCITEGIC>MOL_PROPERTY
LUDI3
SciTegic.value.StringValue
386

@<SCITEGIC>ATOM_PROPERTY
Formal Charge
SciTegic.value.StringValue
1 0
2 0
3 0
4 0
5 0
6 0
7 0
8 0
9 0
10 0
11 0
12 0
13 0
14 0
15 0
16 0
17 0
18 0
19 0
20 0
21 0
22 0
23 0
24 0
25 0
26 0
27 0
28 0
29 0
30 0
31 0
32 0
33 0
34 0
35 0
36 0
37 0
38 0
39 0
40 0
41 0
42 0
43 0
44 0
45 0
46 0
47 0
48 0
49 0
50 0
51 0
52 0
53 0
54 0
55 0
56 0
57 0
58 0
59 0
60 0
61 0
62 0
63 0
64 0
65 0
66 0
67 0

@<SCITEGIC>ATOM_PROPERTY
pdb_tempFactor
SciTegic.value.DoubleValue
1 0
2 0
3 0
4 0
5 0
6 0
7 0
8 0
9 0
10 0
11 0
12 0
13 0
14 0
15 0
16 0
17 0
18 0
19 0
20 0
21 0
22 0
23 0
24 0
25 0
26 0
27 0
28 0
29 0
30 0
31 0
32 0
33 0
34 0
35 0
36 0
37 0
38 0
39 0
40 0
41 0
42 0
43 0
44 0
45 0
46 0
47 0
48 0
49 0
50 0
51 0
52 0
53 0
54 0
55 0
56 0
57 0
58 0
59 0
60 0
61 0
62 0
63 0
64 0
65 0
66 0
67 0

@<SCITEGIC>ATOM_PROPERTY
pdb_occupancy
SciTegic.value.DoubleValue
1 1
2 1
3 1
4 1
5 1
6 1
7 1
8 1
9 1
10 1
11 1
12 1
13 1
14 1
15 1
16 1
17 1
18 1
19 1
20 1
21 1
22 1
23 1
24 1
25 1
26 1
27 1
28 1
29 1
30 1
31 1
32 1
33 1
34 1
35 1
36 1
37 1
38 1
39 1
40 1
41 1
42 1
43 1
44 1
45 1
46 1
47 1
48 1
49 1
50 1
51 1
52 1
53 1
54 1
55 1
56 1
57 1
58 1
59 1
60 1
61 1
62 1
63 1
64 1
65 1
66 1
67 1

@<TRIPOS>MOLECULE
Evo_1
67  70  1  0  0
SMALL
FORMAL_CHARGES
@<TRIPOS>ATOM
    1 C1        47.2563    37.3092    17.7407 C.3        1 SUBUNIT  0
    2 C2        47.1821    35.8867    18.2460 C.2        1 SUBUNIT  0
    3 N3        48.0144    35.3852    19.1943 N.2        1 SUBUNIT  0
    4 O4        47.6798    34.1451    19.4521 O.3        1 SUBUNIT  0
    5 C5        46.6367    33.7920    18.6607 C.2        1 SUBUNIT  0
    6 C6        45.9767    32.4338    18.6803 C.3        1 SUBUNIT  0
    7 C7        46.3006    34.8759    17.8599 C.2        1 SUBUNIT  0
    8 O8        42.5271    36.5498    15.8329 O.2        1 SUBUNIT  0
    9 C9        42.8237    35.4921    16.3725 C.2        1 SUBUNIT  0
   10 C10       43.9128    35.4268    17.4426 C.3        1 SUBUNIT  0
   11 C11       45.2181    34.9334    16.8088 C.3        1 SUBUNIT  0
   12 N12       42.2839    34.2761    16.1121 N.am       1 SUBUNIT  0
   13 C13       41.2271    33.9661    15.1400 C.3        1 SUBUNIT  0
   14 C14       40.6124    32.6215    15.5826 C.3        1 SUBUNIT  0
   15 C15       41.5571    31.4306    15.3372 C.2        1 SUBUNIT  0
   16 O16       42.4278    31.1200    16.1410 O.2        1 SUBUNIT  0
   17 N17       41.3273    30.8017    14.1652 N.am       1 SUBUNIT  0
   18 C18       42.1938    29.7367    13.6775 C.3        1 SUBUNIT  0
   19 C19       41.4587    28.8883    12.6237 C.3        1 SUBUNIT  0
   20 C20       42.2725    28.8777    11.3126 C.3        1 SUBUNIT  0
   21 S21       43.9638    29.0693    11.8700 S.o2       1 SUBUNIT  0
   22 O22       44.3740    27.8963    12.5818 O.2        1 SUBUNIT  0
   23 O23       44.8106    29.5983    10.8435 O.2        1 SUBUNIT  0
   24 C24       43.4517    30.3228    13.0301 C.3        1 SUBUNIT  0
   25 H25       46.7589    37.4021    16.7760 H          1 SUBUNIT  0
   26 H26       46.7719    37.9816    18.4487 H          1 SUBUNIT  0
   27 H27       48.2966    37.6160    17.6289 H          1 SUBUNIT  0
   28 H28       44.9058    32.5324    18.5009 H          1 SUBUNIT  0
   29 H29       46.1244    31.9567    19.6494 H          1 SUBUNIT  0
   30 H30       46.4023    31.7981    17.9045 H          1 SUBUNIT  0
   31 H31       44.0377    36.4208    17.8731 H          1 SUBUNIT  0
   32 H32       43.5877    34.7655    18.2468 H          1 SUBUNIT  0
   33 H33       45.0902    33.9393    16.3792 H          1 SUBUNIT  0
   34 H34       45.5356    35.5927    16.0007 H          1 SUBUNIT  0
   35 H35       42.6482    33.5148    16.6488 H          1 SUBUNIT  0
   36 H36       39.6874    32.4417    15.0442 H          1 SUBUNIT  0
   37 H37       40.3453    32.6541    16.6390 H          1 SUBUNIT  0
   38 H38       40.5417    31.0860    13.6157 H          1 SUBUNIT  0
   39 H39       42.4624    29.1075    14.5283 H          1 SUBUNIT  0
   40 H40       41.3643    27.8711    13.0063 H          1 SUBUNIT  0
   41 H41       40.4404    29.2410    12.4588 H          1 SUBUNIT  0
   42 H42       44.2400    30.5487    13.7472 H          1 SUBUNIT  0
   43 H43       43.2128    31.2430    12.4974 H          1 SUBUNIT  0
   44 C44       42.1071    27.5858    10.4813 C.3        1 SUBUNIT  0
   45 C45       41.9083    30.0294    10.3571 C.3        1 SUBUNIT  0
   46 C46       41.6172    27.9987     9.0911 C.3        1 SUBUNIT  0
   47 C47       42.0420    29.4528     8.9495 C.3        1 SUBUNIT  0
   48 H48       42.0180    27.3683     8.2973 H          1 SUBUNIT  0
   49 H49       40.5310    27.9307     9.0428 H          1 SUBUNIT  0
   50 H50       41.4148    26.8795    10.9395 H          1 SUBUNIT  0
   51 H51       43.0677    27.0777    10.3944 H          1 SUBUNIT  0
   52 H52       40.8795    30.3280    10.5313 H          1 SUBUNIT  0
   53 H53       42.5226    30.9209    10.4774 H          1 SUBUNIT  0
   54 H54       43.0871    29.4896     8.6451 H          1 SUBUNIT  0
   55 H55       41.4512    29.9948     8.2101 H          1 SUBUNIT  0
   56 C56       41.8222    33.9233    13.7219 C.3        1 SUBUNIT  0
   57 C57       40.1647    35.0844    15.0723 C.3        1 SUBUNIT  0
   58 C58       41.7238    35.3482    13.1878 C.3        1 SUBUNIT  0
   59 C59       40.4287    35.8951    13.7922 C.3        1 SUBUNIT  0
   60 H60       42.5792    35.9341    13.5207 H          1 SUBUNIT  0
   61 H61       41.7255    35.3826    12.1005 H          1 SUBUNIT  0
   62 H62       41.2171    33.2801    13.0821 H          1 SUBUNIT  0
   63 H63       42.8380    33.5308    13.7120 H          1 SUBUNIT  0
   64 H64       39.1544    34.6754    15.0375 H          1 SUBUNIT  0
   65 H65       40.2033    35.7180    15.9545 H          1 SUBUNIT  0
   66 H66       40.4949    36.9648    13.9960 H          1 SUBUNIT  0
   67 H67       39.6067    35.7491    13.0897 H          1 SUBUNIT  0
@<TRIPOS>BOND
    1     1     2 1
    2     1    25 1
    3     1    26 1
    4     1    27 1
    5     2     3 2
    6     2     7 1
    7     3     4 1
    8     4     5 1
    9     5     6 1
   10     5     7 2
   11     6    28 1
   12     6    29 1
   13     6    30 1
   14     7    11 1
   15     8     9 2
   16     9    10 1
   17     9    12 1
   18    10    11 1
   19    10    31 1
   20    10    32 1
   21    11    33 1
   22    11    34 1
   23    12    13 1
   24    12    35 1
   25    13    14 1
   26    13    56 1
   27    13    57 1
   28    14    15 1
   29    14    36 1
   30    14    37 1
   31    15    16 2
   32    15    17 1
   33    17    18 1
   34    17    38 1
   35    18    19 1
   36    18    24 1
   37    18    39 1
   38    19    20 1
   39    19    40 1
   40    19    41 1
   41    20    21 1
   42    20    44 1
   43    20    45 1
   44    21    22 2
   45    21    23 2
   46    21    24 1
   47    24    42 1
   48    24    43 1
   49    44    46 1
   50    44    50 1
   51    44    51 1
   52    45    47 1
   53    45    52 1
   54    45    53 1
   55    46    47 1
   56    46    48 1
   57    46    49 1
   58    47    54 1
   59    47    55 1
   60    56    58 1
   61    56    62 1
   62    56    63 1
   63    57    59 1
   64    57    64 1
   65    57    65 1
   66    58    59 1
   67    58    60 1
   68    58    61 1
   69    59    66 1
   70    59    67 1
@<TRIPOS>SUBSTRUCTURE
1   ****   1
@<SCITEGIC>MOL_PROPERTY
TopHits
SciTegic.value.StringValue
10

@<SCITEGIC>MOL_PROPERTY
-CDOCKER_ENERGY
SciTegic.value.StringValue
9.30993909

@<SCITEGIC>MOL_PROPERTY
-CDOCKER_INTERACTION_ENERGY
SciTegic.value.StringValue
50.5798425

@<SCITEGIC>MOL_PROPERTY
POSE_NUMBER
SciTegic.value.StringValue
6

@<SCITEGIC>MOL_PROPERTY
FRAGMENTS
SciTegic.value.StringValue
C37 C37

@<SCITEGIC>MOL_PROPERTY
MW
SciTegic.value.StringValue
465.61

@<SCITEGIC>MOL_PROPERTY
GENERATION
SciTegic.value.StringValue
2

@<SCITEGIC>MOL_PROPERTY
FAMILY
SciTegic.value.StringValue
1

@<SCITEGIC>MOL_PROPERTY
LUDI3
SciTegic.value.StringValue
386

@<SCITEGIC>ATOM_PROPERTY
Formal Charge
SciTegic.value.StringValue
1 0
2 0
3 0
4 0
5 0
6 0
7 0
8 0
9 0
10 0
11 0
12 0
13 0
14 0
15 0
16 0
17 0
18 0
19 0
20 0
21 0
22 0
23 0
24 0
25 0
26 0
27 0
28 0
29 0
30 0
31 0
32 0
33 0
34 0
35 0
36 0
37 0
38 0
39 0
40 0
41 0
42 0
43 0
44 0
45 0
46 0
47 0
48 0
49 0
50 0
51 0
52 0
53 0
54 0
55 0
56 0
57 0
58 0
59 0
60 0
61 0
62 0
63 0
64 0
65 0
66 0
67 0

@<SCITEGIC>ATOM_PROPERTY
pdb_tempFactor
SciTegic.value.DoubleValue
1 0
2 0
3 0
4 0
5 0
6 0
7 0
8 0
9 0
10 0
11 0
12 0
13 0
14 0
15 0
16 0
17 0
18 0
19 0
20 0
21 0
22 0
23 0
24 0
25 0
26 0
27 0
28 0
29 0
30 0
31 0
32 0
33 0
34 0
35 0
36 0
37 0
38 0
39 0
40 0
41 0
42 0
43 0
44 0
45 0
46 0
47 0
48 0
49 0
50 0
51 0
52 0
53 0
54 0
55 0
56 0
57 0
58 0
59 0
60 0
61 0
62 0
63 0
64 0
65 0
66 0
67 0

@<SCITEGIC>ATOM_PROPERTY
pdb_occupancy
SciTegic.value.DoubleValue
1 1
2 1
3 1
4 1
5 1
6 1
7 1
8 1
9 1
10 1
11 1
12 1
13 1
14 1
15 1
16 1
17 1
18 1
19 1
20 1
21 1
22 1
23 1
24 1
25 1
26 1
27 1
28 1
29 1
30 1
31 1
32 1
33 1
34 1
35 1
36 1
37 1
38 1
39 1
40 1
41 1
42 1
43 1
44 1
45 1
46 1
47 1
48 1
49 1
50 1
51 1
52 1
53 1
54 1
55 1
56 1
57 1
58 1
59 1
60 1
61 1
62 1
63 1
64 1
65 1
66 1
67 1

@<TRIPOS>MOLECULE
Evo_1
67  70  1  0  0
SMALL
FORMAL_CHARGES
@<TRIPOS>ATOM
    1 C1        45.3321    30.2214    14.9296 C.3        1 SUBUNIT  0
    2 C2        44.5671    29.2935    14.0130 C.2        1 SUBUNIT  0
    3 N3        44.6011    27.9365    14.0948 N.2        1 SUBUNIT  0
    4 O4        43.8228    27.4322    13.1683 O.3        1 SUBUNIT  0
    5 C5        43.2597    28.4410    12.4555 C.2        1 SUBUNIT  0
    6 C6        42.2931    28.2382    11.3123 C.3        1 SUBUNIT  0
    7 C7        43.7191    29.6503    12.9629 C.2        1 SUBUNIT  0
    8 O8        41.6843    33.5446    11.8233 O.2        1 SUBUNIT  0
    9 C9        41.6551    32.8545    12.8333 C.2        1 SUBUNIT  0
   10 C10       41.9027    31.3421    12.7920 C.3        1 SUBUNIT  0
   11 C11       43.3791    31.0482    12.4986 C.3        1 SUBUNIT  0
   12 N12       41.3963    33.2925    14.0814 N.am       1 SUBUNIT  0
   13 C13       41.2073    34.6899    14.4706 C.3        1 SUBUNIT  0
   14 C14       42.5343    35.4639    14.3431 C.3        1 SUBUNIT  0
   15 C15       43.7187    34.7179    14.9729 C.2        1 SUBUNIT  0
   16 O16       44.4650    34.0257    14.2899 O.2        1 SUBUNIT  0
   17 N17       43.8541    34.9064    16.3044 N.am       1 SUBUNIT  0
   18 C18       45.0139    34.3411    16.9904 C.3        1 SUBUNIT  0
   19 C19       46.2677    35.2023    16.7274 C.3        1 SUBUNIT  0
   20 C20       46.7272    35.8172    18.0549 C.3        1 SUBUNIT  0
   21 S21       46.4108    34.4719    19.1954 S.o2       1 SUBUNIT  0
   22 O22       47.2263    33.3505    18.8320 O.2        1 SUBUNIT  0
   23 O23       46.3948    34.8945    20.5603 O.2        1 SUBUNIT  0
   24 C24       44.7799    34.2577    18.5058 C.3        1 SUBUNIT  0
   25 H25       45.9759    29.6549    15.6022 H          1 SUBUNIT  0
   26 H26       45.9521    30.9009    14.3446 H          1 SUBUNIT  0
   27 H27       44.6382    30.8143    15.5259 H          1 SUBUNIT  0
   28 H28       42.4549    27.2663    10.8455 H          1 SUBUNIT  0
   29 H29       42.4238    29.0153    10.5585 H          1 SUBUNIT  0
   30 H30       41.2699    28.2804    11.6843 H          1 SUBUNIT  0
   31 H31       41.6038    30.9094    13.7484 H          1 SUBUNIT  0
   32 H32       41.2609    30.8984    12.0303 H          1 SUBUNIT  0
   33 H33       43.5885    31.1460    11.4330 H          1 SUBUNIT  0
   34 H34       44.0318    31.7474    13.0214 H          1 SUBUNIT  0
   35 H35       41.3570    32.6083    14.8086 H          1 SUBUNIT  0
   36 H36       42.4472    36.4486    14.8018 H          1 SUBUNIT  0
   37 H37       42.7620    35.6339    13.2902 H          1 SUBUNIT  0
   38 H38       43.1811    35.4513    16.8065 H          1 SUBUNIT  0
   39 H39       45.1735    33.3329    16.6030 H          1 SUBUNIT  0
   40 H40       47.0596    34.5536    16.3496 H          1 SUBUNIT  0
   41 H41       46.1045    35.9634    15.9635 H          1 SUBUNIT  0
   42 H42       44.3425    33.3142    18.8273 H          1 SUBUNIT  0
   43 H43       44.1211    35.0534    18.8492 H          1 SUBUNIT  0
   44 C44       48.2089    36.2245    18.0940 C.3        1 SUBUNIT  0
   45 C45       45.9740    37.1068    18.4216 C.3        1 SUBUNIT  0
   46 C46       48.3154    37.4759    18.9804 C.3        1 SUBUNIT  0
   47 C47       46.8892    37.8469    19.3918 C.3        1 SUBUNIT  0
   48 H48       48.9453    37.3051    19.8529 H          1 SUBUNIT  0
   49 H49       48.7701    38.2931    18.4200 H          1 SUBUNIT  0
   50 H50       48.5586    36.4688    17.0897 H          1 SUBUNIT  0
   51 H51       48.8392    35.4140    18.4621 H          1 SUBUNIT  0
   52 H52       45.8406    37.7184    17.5289 H          1 SUBUNIT  0
   53 H53       44.9865    36.9490    18.8488 H          1 SUBUNIT  0
   54 H54       46.6892    37.5114    20.4090 H          1 SUBUNIT  0
   55 H55       46.7220    38.9227    19.3674 H          1 SUBUNIT  0
   56 C56       40.6656    34.6271    15.9045 C.3        1 SUBUNIT  0
   57 C57       40.0563    35.3467    13.6691 C.3        1 SUBUNIT  0
   58 C58       39.1826    34.3283    15.7005 C.3        1 SUBUNIT  0
   59 C59       38.8004    35.2534    14.5442 C.3        1 SUBUNIT  0
   60 H60       39.0560    33.2876    15.4058 H          1 SUBUNIT  0
   61 H61       38.5789    34.4757    16.5923 H          1 SUBUNIT  0
   62 H62       40.7825    35.5914    16.4005 H          1 SUBUNIT  0
   63 H63       41.1628    33.8790    16.5224 H          1 SUBUNIT  0
   64 H64       40.2774    36.3947    13.4611 H          1 SUBUNIT  0
   65 H65       39.8924    34.8757    12.7037 H          1 SUBUNIT  0
   66 H66       37.9110    34.9268    14.0074 H          1 SUBUNIT  0
   67 H67       38.5822    36.2471    14.9220 H          1 SUBUNIT  0
@<TRIPOS>BOND
    1     1     2 1
    2     1    25 1
    3     1    26 1
    4     1    27 1
    5     2     3 2
    6     2     7 1
    7     3     4 1
    8     4     5 1
    9     5     6 1
   10     5     7 2
   11     6    28 1
   12     6    29 1
   13     6    30 1
   14     7    11 1
   15     8     9 2
   16     9    10 1
   17     9    12 1
   18    10    11 1
   19    10    31 1
   20    10    32 1
   21    11    33 1
   22    11    34 1
   23    12    13 1
   24    12    35 1
   25    13    14 1
   26    13    56 1
   27    13    57 1
   28    14    15 1
   29    14    36 1
   30    14    37 1
   31    15    16 2
   32    15    17 1
   33    17    18 1
   34    17    38 1
   35    18    19 1
   36    18    24 1
   37    18    39 1
   38    19    20 1
   39    19    40 1
   40    19    41 1
   41    20    21 1
   42    20    44 1
   43    20    45 1
   44    21    22 2
   45    21    23 2
   46    21    24 1
   47    24    42 1
   48    24    43 1
   49    44    46 1
   50    44    50 1
   51    44    51 1
   52    45    47 1
   53    45    52 1
   54    45    53 1
   55    46    47 1
   56    46    48 1
   57    46    49 1
   58    47    54 1
   59    47    55 1
   60    56    58 1
   61    56    62 1
   62    56    63 1
   63    57    59 1
   64    57    64 1
   65    57    65 1
   66    58    59 1
   67    58    60 1
   68    58    61 1
   69    59    66 1
   70    59    67 1
@<TRIPOS>SUBSTRUCTURE
1   ****   1
@<SCITEGIC>MOL_PROPERTY
TopHits
SciTegic.value.StringValue
10

@<SCITEGIC>MOL_PROPERTY
-CDOCKER_ENERGY
SciTegic.value.StringValue
8.54903025

@<SCITEGIC>MOL_PROPERTY
-CDOCKER_INTERACTION_ENERGY
SciTegic.value.StringValue
50.1449231

@<SCITEGIC>MOL_PROPERTY
POSE_NUMBER
SciTegic.value.StringValue
7

@<SCITEGIC>MOL_PROPERTY
FRAGMENTS
SciTegic.value.StringValue
C37 C37

@<SCITEGIC>MOL_PROPERTY
MW
SciTegic.value.StringValue
465.61

@<SCITEGIC>MOL_PROPERTY
GENERATION
SciTegic.value.StringValue
2

@<SCITEGIC>MOL_PROPERTY
FAMILY
SciTegic.value.StringValue
1

@<SCITEGIC>MOL_PROPERTY
LUDI3
SciTegic.value.StringValue
386

@<SCITEGIC>ATOM_PROPERTY
Formal Charge
SciTegic.value.StringValue
1 0
2 0
3 0
4 0
5 0
6 0
7 0
8 0
9 0
10 0
11 0
12 0
13 0
14 0
15 0
16 0
17 0
18 0
19 0
20 0
21 0
22 0
23 0
24 0
25 0
26 0
27 0
28 0
29 0
30 0
31 0
32 0
33 0
34 0
35 0
36 0
37 0
38 0
39 0
40 0
41 0
42 0
43 0
44 0
45 0
46 0
47 0
48 0
49 0
50 0
51 0
52 0
53 0
54 0
55 0
56 0
57 0
58 0
59 0
60 0
61 0
62 0
63 0
64 0
65 0
66 0
67 0

@<SCITEGIC>ATOM_PROPERTY
pdb_tempFactor
SciTegic.value.DoubleValue
1 0
2 0
3 0
4 0
5 0
6 0
7 0
8 0
9 0
10 0
11 0
12 0
13 0
14 0
15 0
16 0
17 0
18 0
19 0
20 0
21 0
22 0
23 0
24 0
25 0
26 0
27 0
28 0
29 0
30 0
31 0
32 0
33 0
34 0
35 0
36 0
37 0
38 0
39 0
40 0
41 0
42 0
43 0
44 0
45 0
46 0
47 0
48 0
49 0
50 0
51 0
52 0
53 0
54 0
55 0
56 0
57 0
58 0
59 0
60 0
61 0
62 0
63 0
64 0
65 0
66 0
67 0

@<SCITEGIC>ATOM_PROPERTY
pdb_occupancy
SciTegic.value.DoubleValue
1 1
2 1
3 1
4 1
5 1
6 1
7 1
8 1
9 1
10 1
11 1
12 1
13 1
14 1
15 1
16 1
17 1
18 1
19 1
20 1
21 1
22 1
23 1
24 1
25 1
26 1
27 1
28 1
29 1
30 1
31 1
32 1
33 1
34 1
35 1
36 1
37 1
38 1
39 1
40 1
41 1
42 1
43 1
44 1
45 1
46 1
47 1
48 1
49 1
50 1
51 1
52 1
53 1
54 1
55 1
56 1
57 1
58 1
59 1
60 1
61 1
62 1
63 1
64 1
65 1
66 1
67 1

@<TRIPOS>MOLECULE
Evo_1
67  70  1  0  0
SMALL
FORMAL_CHARGES
@<TRIPOS>ATOM
    1 C1        46.5838    37.7592    18.1255 C.3        1 SUBUNIT  0
    2 C2        46.8280    36.4410    17.4243 C.2        1 SUBUNIT  0
    3 N3        47.7648    36.2608    16.4564 N.2        1 SUBUNIT  0
    4 O4        47.7239    35.0178    16.0465 O.3        1 SUBUNIT  0
    5 C5        46.7662    34.3468    16.7369 C.2        1 SUBUNIT  0
    6 C6        46.4530    32.8823    16.5278 C.3        1 SUBUNIT  0
    7 C7        46.1653    35.2292    17.6301 C.2        1 SUBUNIT  0
    8 O8        43.5760    33.8484    16.5240 O.2        1 SUBUNIT  0
    9 C9        43.0808    34.8684    16.9911 C.2        1 SUBUNIT  0
   10 C10       43.7435    35.6298    18.1493 C.3        1 SUBUNIT  0
   11 C11       45.0473    34.9602    18.6163 C.3        1 SUBUNIT  0
   12 N12       41.9582    35.4641    16.5301 N.am       1 SUBUNIT  0
   13 C13       41.3609    35.0851    15.2469 C.3        1 SUBUNIT  0
   14 C14       40.5984    33.7320    15.3530 C.3        1 SUBUNIT  0
   15 C15       41.3847    32.4113    15.2118 C.2        1 SUBUNIT  0
   16 O16       41.4443    31.6084    16.1328 O.2        1 SUBUNIT  0
   17 N17       41.9464    32.2033    14.0007 N.am       1 SUBUNIT  0
   18 C18       42.7362    30.9982    13.7408 C.3        1 SUBUNIT  0
   19 C19       41.8652    29.8836    13.1335 C.3        1 SUBUNIT  0
   20 C20       42.4062    29.5333    11.7366 C.3        1 SUBUNIT  0
   21 S21       44.1714    29.7552    11.9225 S.o2       1 SUBUNIT  0
   22 O22       44.6817    28.7927    12.8521 O.2        1 SUBUNIT  0
   23 O23       44.8370    29.9294    10.6678 O.2        1 SUBUNIT  0
   24 C24       43.8779    31.2991    12.7665 C.3        1 SUBUNIT  0
   25 H25       47.5032    38.3424    18.1685 H          1 SUBUNIT  0
   26 H26       45.8281    38.3358    17.5916 H          1 SUBUNIT  0
   27 H27       46.2337    37.5926    19.1450 H          1 SUBUNIT  0
   28 H28       47.3647    32.3305    16.2989 H          1 SUBUNIT  0
   29 H29       45.7575    32.7622    15.6971 H          1 SUBUNIT  0
   30 H30       46.0049    32.4498    17.4220 H          1 SUBUNIT  0
   31 H31       43.9391    36.6502    17.8214 H          1 SUBUNIT  0
   32 H32       43.0398    35.7069    18.9740 H          1 SUBUNIT  0
   33 H33       45.3595    35.3768    19.5701 H          1 SUBUNIT  0
   34 H34       44.9147    33.8909    18.7809 H          1 SUBUNIT  0
   35 H35       41.5722    36.2271    17.0521 H          1 SUBUNIT  0
   36 H36       39.8238    33.7036    14.5958 H          1 SUBUNIT  0
   37 H37       40.0645    33.7011    16.3030 H          1 SUBUNIT  0
   38 H38       41.8267    32.8969    13.2921 H          1 SUBUNIT  0
   39 H39       43.1668    30.6572    14.6845 H          1 SUBUNIT  0
   40 H40       41.9273    29.0072    13.7788 H          1 SUBUNIT  0
   41 H41       40.8126    30.1568    13.0954 H          1 SUBUNIT  0
   42 H42       44.7822    31.6565    13.2572 H          1 SUBUNIT  0
   43 H43       43.5655    32.0500    12.0461 H          1 SUBUNIT  0
   44 C44       42.0878    28.1051    11.2692 C.3        1 SUBUNIT  0
   45 C45       41.8292    30.4233    10.6274 C.3        1 SUBUNIT  0
   46 C46       41.9185    28.1537     9.7421 C.3        1 SUBUNIT  0
   47 C47       41.9943    29.6276     9.3359 C.3        1 SUBUNIT  0
   48 H48       42.6947    27.5770     9.2371 H          1 SUBUNIT  0
   49 H49       40.9591    27.7238     9.4520 H          1 SUBUNIT  0
   50 H50       41.1589    27.7630    11.7269 H          1 SUBUNIT  0
   51 H51       42.8635    27.3991    11.5680 H          1 SUBUNIT  0
   52 H52       40.7728    30.5705    10.8300 H          1 SUBUNIT  0
   53 H53       42.2761    31.4120    10.5484 H          1 SUBUNIT  0
   54 H54       42.9776    29.8297     8.9137 H          1 SUBUNIT  0
   55 H55       41.2516    29.8972     8.5833 H          1 SUBUNIT  0
   56 C56       42.4106    35.2095    14.1299 C.3        1 SUBUNIT  0
   57 C57       40.3633    36.1710    14.8182 C.3        1 SUBUNIT  0
   58 C58       41.6308    35.4604    12.8413 C.3        1 SUBUNIT  0
   59 C59       40.3197    36.1167    13.2848 C.3        1 SUBUNIT  0
   60 H60       42.1932    36.0937    12.1543 H          1 SUBUNIT  0
   61 H61       41.4234    34.5194    12.3320 H          1 SUBUNIT  0
   62 H62       43.1044    34.3768    14.0780 H          1 SUBUNIT  0
   63 H63       43.0222    36.0924    14.3238 H          1 SUBUNIT  0
   64 H64       39.3723    36.0222    15.2404 H          1 SUBUNIT  0
   65 H65       40.7126    37.1526    15.1421 H          1 SUBUNIT  0
   66 H66       40.1923    37.1103    12.8573 H          1 SUBUNIT  0
   67 H67       39.4746    35.5138    12.9507 H          1 SUBUNIT  0
@<TRIPOS>BOND
    1     1     2 1
    2     1    25 1
    3     1    26 1
    4     1    27 1
    5     2     3 2
    6     2     7 1
    7     3     4 1
    8     4     5 1
    9     5     6 1
   10     5     7 2
   11     6    28 1
   12     6    29 1
   13     6    30 1
   14     7    11 1
   15     8     9 2
   16     9    10 1
   17     9    12 1
   18    10    11 1
   19    10    31 1
   20    10    32 1
   21    11    33 1
   22    11    34 1
   23    12    13 1
   24    12    35 1
   25    13    14 1
   26    13    56 1
   27    13    57 1
   28    14    15 1
   29    14    36 1
   30    14    37 1
   31    15    16 2
   32    15    17 1
   33    17    18 1
   34    17    38 1
   35    18    19 1
   36    18    24 1
   37    18    39 1
   38    19    20 1
   39    19    40 1
   40    19    41 1
   41    20    21 1
   42    20    44 1
   43    20    45 1
   44    21    22 2
   45    21    23 2
   46    21    24 1
   47    24    42 1
   48    24    43 1
   49    44    46 1
   50    44    50 1
   51    44    51 1
   52    45    47 1
   53    45    52 1
   54    45    53 1
   55    46    47 1
   56    46    48 1
   57    46    49 1
   58    47    54 1
   59    47    55 1
   60    56    58 1
   61    56    62 1
   62    56    63 1
   63    57    59 1
   64    57    64 1
   65    57    65 1
   66    58    59 1
   67    58    60 1
   68    58    61 1
   69    59    66 1
   70    59    67 1
@<TRIPOS>SUBSTRUCTURE
1   ****   1
@<SCITEGIC>MOL_PROPERTY
TopHits
SciTegic.value.StringValue
10

@<SCITEGIC>MOL_PROPERTY
-CDOCKER_ENERGY
SciTegic.value.StringValue
8.12168503

@<SCITEGIC>MOL_PROPERTY
-CDOCKER_INTERACTION_ENERGY
SciTegic.value.StringValue
53.7948933

@<SCITEGIC>MOL_PROPERTY
POSE_NUMBER
SciTegic.value.StringValue
8

@<SCITEGIC>MOL_PROPERTY
FRAGMENTS
SciTegic.value.StringValue
C37 C37

@<SCITEGIC>MOL_PROPERTY
MW
SciTegic.value.StringValue
465.61

@<SCITEGIC>MOL_PROPERTY
GENERATION
SciTegic.value.StringValue
2

@<SCITEGIC>MOL_PROPERTY
FAMILY
SciTegic.value.StringValue
1

@<SCITEGIC>MOL_PROPERTY
LUDI3
SciTegic.value.StringValue
386

@<SCITEGIC>ATOM_PROPERTY
Formal Charge
SciTegic.value.StringValue
1 0
2 0
3 0
4 0
5 0
6 0
7 0
8 0
9 0
10 0
11 0
12 0
13 0
14 0
15 0
16 0
17 0
18 0
19 0
20 0
21 0
22 0
23 0
24 0
25 0
26 0
27 0
28 0
29 0
30 0
31 0
32 0
33 0
34 0
35 0
36 0
37 0
38 0
39 0
40 0
41 0
42 0
43 0
44 0
45 0
46 0
47 0
48 0
49 0
50 0
51 0
52 0
53 0
54 0
55 0
56 0
57 0
58 0
59 0
60 0
61 0
62 0
63 0
64 0
65 0
66 0
67 0

@<SCITEGIC>ATOM_PROPERTY
pdb_tempFactor
SciTegic.value.DoubleValue
1 0
2 0
3 0
4 0
5 0
6 0
7 0
8 0
9 0
10 0
11 0
12 0
13 0
14 0
15 0
16 0
17 0
18 0
19 0
20 0
21 0
22 0
23 0
24 0
25 0
26 0
27 0
28 0
29 0
30 0
31 0
32 0
33 0
34 0
35 0
36 0
37 0
38 0
39 0
40 0
41 0
42 0
43 0
44 0
45 0
46 0
47 0
48 0
49 0
50 0
51 0
52 0
53 0
54 0
55 0
56 0
57 0
58 0
59 0
60 0
61 0
62 0
63 0
64 0
65 0
66 0
67 0

@<SCITEGIC>ATOM_PROPERTY
pdb_occupancy
SciTegic.value.DoubleValue
1 1
2 1
3 1
4 1
5 1
6 1
7 1
8 1
9 1
10 1
11 1
12 1
13 1
14 1
15 1
16 1
17 1
18 1
19 1
20 1
21 1
22 1
23 1
24 1
25 1
26 1
27 1
28 1
29 1
30 1
31 1
32 1
33 1
34 1
35 1
36 1
37 1
38 1
39 1
40 1
41 1
42 1
43 1
44 1
45 1
46 1
47 1
48 1
49 1
50 1
51 1
52 1
53 1
54 1
55 1
56 1
57 1
58 1
59 1
60 1
61 1
62 1
63 1
64 1
65 1
66 1
67 1

@<TRIPOS>MOLECULE
Evo_1
67  70  1  0  0
SMALL
FORMAL_CHARGES
@<TRIPOS>ATOM
    1 C1        41.4761    29.6105     9.0476 C.3        1 SUBUNIT  0
    2 C2        42.1840    28.9852    10.2280 C.2        1 SUBUNIT  0
    3 N3        42.3321    27.6430    10.3851 N.2        1 SUBUNIT  0
    4 O4        42.9981    27.4103    11.4890 O.3        1 SUBUNIT  0
    5 C5        43.3023    28.5904    12.0868 C.2        1 SUBUNIT  0
    6 C6        44.0767    28.7159    13.3780 C.3        1 SUBUNIT  0
    7 C7        42.7849    29.6248    11.3166 C.2        1 SUBUNIT  0
    8 O8        41.9065    33.7204    12.0083 O.2        1 SUBUNIT  0
    9 C9        41.6869    32.9413    12.9258 C.2        1 SUBUNIT  0
   10 C10       41.9357    31.4322    12.7906 C.3        1 SUBUNIT  0
   11 C11       42.8543    31.1076    11.6044 C.3        1 SUBUNIT  0
   12 N12       41.2054    33.2867    14.1355 N.am       1 SUBUNIT  0
   13 C13       41.0180    34.6738    14.5679 C.3        1 SUBUNIT  0
   14 C14       42.3702    35.4215    14.5909 C.3        1 SUBUNIT  0
   15 C15       43.4297    34.6461    15.3840 C.2        1 SUBUNIT  0
   16 O16       44.0531    33.7192    14.8773 O.2        1 SUBUNIT  0
   17 N17       43.5783    35.0817    16.6537 N.am       1 SUBUNIT  0
   18 C18       44.4330    34.3796    17.6043 C.3        1 SUBUNIT  0
   19 C19       45.8551    34.1412    17.0566 C.3        1 SUBUNIT  0
   20 C20       46.8477    34.4563    18.1786 C.3        1 SUBUNIT  0
   21 S21       46.1651    35.9647    18.8510 S.o2       1 SUBUNIT  0
   22 O22       46.7086    36.2363    20.1485 O.2        1 SUBUNIT  0
   23 O23       46.1990    36.9872    17.8482 O.2        1 SUBUNIT  0
   24 C24       44.5517    35.1939    18.8989 C.3        1 SUBUNIT  0
   25 H25       41.1872    30.6382     9.2634 H          1 SUBUNIT  0
   26 H26       42.1233    29.6085     8.1720 H          1 SUBUNIT  0
   27 H27       40.5783    29.0433     8.8079 H          1 SUBUNIT  0
   28 H28       43.3901    28.8144    14.2194 H          1 SUBUNIT  0
   29 H29       44.7234    29.5934    13.3485 H          1 SUBUNIT  0
   30 H30       44.7003    27.8357    13.5348 H          1 SUBUNIT  0
   31 H31       42.3715    31.0608    13.7191 H          1 SUBUNIT  0
   32 H32       40.9749    30.9348    12.6704 H          1 SUBUNIT  0
   33 H33       42.5598    31.6554    10.7095 H          1 SUBUNIT  0
   34 H34       43.8835    31.3855    11.8332 H          1 SUBUNIT  0
   35 H35       41.0062    32.5581    14.7906 H          1 SUBUNIT  0
   36 H36       42.2488    36.4151    15.0247 H          1 SUBUNIT  0
   37 H37       42.7455    35.5684    13.5786 H          1 SUBUNIT  0
   38 H38       43.0455    35.8668    16.9734 H          1 SUBUNIT  0
   39 H39       43.9314    33.4335    17.8152 H          1 SUBUNIT  0
   40 H40       45.9796    33.1290    16.6704 H          1 SUBUNIT  0
   41 H41       46.0468    34.8212    16.2256 H          1 SUBUNIT  0
   42 H42       44.5099    34.5149    19.7511 H          1 SUBUNIT  0
   43 H43       43.7610    35.9331    19.0297 H          1 SUBUNIT  0
   44 C44       46.9275    33.3194    19.2262 C.3        1 SUBUNIT  0
   45 C45       48.2850    34.6694    17.6814 C.3        1 SUBUNIT  0
   46 C46       48.4017    32.9100    19.3120 C.3        1 SUBUNIT  0
   47 C47       49.0096    33.3623    17.9884 C.3        1 SUBUNIT  0
   48 H48       48.8887    33.4400    20.1298 H          1 SUBUNIT  0
   49 H49       48.5297    31.8419    19.4899 H          1 SUBUNIT  0
   50 H50       46.3325    32.4627    18.9061 H          1 SUBUNIT  0
   51 H51       46.5445    33.6148    20.2029 H          1 SUBUNIT  0
   52 H52       48.3400    34.9413    16.6269 H          1 SUBUNIT  0
   53 H53       48.7480    35.4779    18.2495 H          1 SUBUNIT  0
   54 H54       50.0920    33.4828    18.0380 H          1 SUBUNIT  0
   55 H55       48.7864    32.6277    17.2133 H          1 SUBUNIT  0
   56 C56       40.3564    34.5810    15.9480 C.3        1 SUBUNIT  0
   57 C57       39.9643    35.3886    13.6885 C.3        1 SUBUNIT  0
   58 C58       38.8772    34.3831    15.6256 C.3        1 SUBUNIT  0
   59 C59       38.6322    35.3244    14.4455 C.3        1 SUBUNIT  0
   60 H60       38.7136    33.3516    15.3253 H          1 SUBUNIT  0
   61 H61       38.2126    34.5647    16.4660 H          1 SUBUNIT  0
   62 H62       40.5067    35.5131    16.4917 H          1 SUBUNIT  0
   63 H63       40.7581    33.7779    16.5673 H          1 SUBUNIT  0
   64 H64       40.2365    36.4331    13.5303 H          1 SUBUNIT  0
   65 H65       39.8725    34.9432    12.7008 H          1 SUBUNIT  0
   66 H66       37.7926    35.0165    13.8230 H          1 SUBUNIT  0
   67 H67       38.3965    36.3217    14.8077 H          1 SUBUNIT  0
@<TRIPOS>BOND
    1     1     2 1
    2     1    25 1
    3     1    26 1
    4     1    27 1
    5     2     3 2
    6     2     7 1
    7     3     4 1
    8     4     5 1
    9     5     6 1
   10     5     7 2
   11     6    28 1
   12     6    29 1
   13     6    30 1
   14     7    11 1
   15     8     9 2
   16     9    10 1
   17     9    12 1
   18    10    11 1
   19    10    31 1
   20    10    32 1
   21    11    33 1
   22    11    34 1
   23    12    13 1
   24    12    35 1
   25    13    14 1
   26    13    56 1
   27    13    57 1
   28    14    15 1
   29    14    36 1
   30    14    37 1
   31    15    16 2
   32    15    17 1
   33    17    18 1
   34    17    38 1
   35    18    19 1
   36    18    24 1
   37    18    39 1
   38    19    20 1
   39    19    40 1
   40    19    41 1
   41    20    21 1
   42    20    44 1
   43    20    45 1
   44    21    22 2
   45    21    23 2
   46    21    24 1
   47    24    42 1
   48    24    43 1
   49    44    46 1
   50    44    50 1
   51    44    51 1
   52    45    47 1
   53    45    52 1
   54    45    53 1
   55    46    47 1
   56    46    48 1
   57    46    49 1
   58    47    54 1
   59    47    55 1
   60    56    58 1
   61    56    62 1
   62    56    63 1
   63    57    59 1
   64    57    64 1
   65    57    65 1
   66    58    59 1
   67    58    60 1
   68    58    61 1
   69    59    66 1
   70    59    67 1
@<TRIPOS>SUBSTRUCTURE
1   ****   1
@<SCITEGIC>MOL_PROPERTY
TopHits
SciTegic.value.StringValue
10

@<SCITEGIC>MOL_PROPERTY
-CDOCKER_ENERGY
SciTegic.value.StringValue
7.48093805

@<SCITEGIC>MOL_PROPERTY
-CDOCKER_INTERACTION_ENERGY
SciTegic.value.StringValue
50.0226339

@<SCITEGIC>MOL_PROPERTY
POSE_NUMBER
SciTegic.value.StringValue
9

@<SCITEGIC>MOL_PROPERTY
FRAGMENTS
SciTegic.value.StringValue
C37 C37

@<SCITEGIC>MOL_PROPERTY
MW
SciTegic.value.StringValue
465.61

@<SCITEGIC>MOL_PROPERTY
GENERATION
SciTegic.value.StringValue
2

@<SCITEGIC>MOL_PROPERTY
FAMILY
SciTegic.value.StringValue
1

@<SCITEGIC>MOL_PROPERTY
LUDI3
SciTegic.value.StringValue
386

@<SCITEGIC>ATOM_PROPERTY
Formal Charge
SciTegic.value.StringValue
1 0
2 0
3 0
4 0
5 0
6 0
7 0
8 0
9 0
10 0
11 0
12 0
13 0
14 0
15 0
16 0
17 0
18 0
19 0
20 0
21 0
22 0
23 0
24 0
25 0
26 0
27 0
28 0
29 0
30 0
31 0
32 0
33 0
34 0
35 0
36 0
37 0
38 0
39 0
40 0
41 0
42 0
43 0
44 0
45 0
46 0
47 0
48 0
49 0
50 0
51 0
52 0
53 0
54 0
55 0
56 0
57 0
58 0
59 0
60 0
61 0
62 0
63 0
64 0
65 0
66 0
67 0

@<SCITEGIC>ATOM_PROPERTY
pdb_tempFactor
SciTegic.value.DoubleValue
1 0
2 0
3 0
4 0
5 0
6 0
7 0
8 0
9 0
10 0
11 0
12 0
13 0
14 0
15 0
16 0
17 0
18 0
19 0
20 0
21 0
22 0
23 0
24 0
25 0
26 0
27 0
28 0
29 0
30 0
31 0
32 0
33 0
34 0
35 0
36 0
37 0
38 0
39 0
40 0
41 0
42 0
43 0
44 0
45 0
46 0
47 0
48 0
49 0
50 0
51 0
52 0
53 0
54 0
55 0
56 0
57 0
58 0
59 0
60 0
61 0
62 0
63 0
64 0
65 0
66 0
67 0

@<SCITEGIC>ATOM_PROPERTY
pdb_occupancy
SciTegic.value.DoubleValue
1 1
2 1
3 1
4 1
5 1
6 1
7 1
8 1
9 1
10 1
11 1
12 1
13 1
14 1
15 1
16 1
17 1
18 1
19 1
20 1
21 1
22 1
23 1
24 1
25 1
26 1
27 1
28 1
29 1
30 1
31 1
32 1
33 1
34 1
35 1
36 1
37 1
38 1
39 1
40 1
41 1
42 1
43 1
44 1
45 1
46 1
47 1
48 1
49 1
50 1
51 1
52 1
53 1
54 1
55 1
56 1
57 1
58 1
59 1
60 1
61 1
62 1
63 1
64 1
65 1
66 1
67 1

@<TRIPOS>MOLECULE
Evo_1
67  70  1  0  0
SMALL
FORMAL_CHARGES
@<TRIPOS>ATOM
    1 C1        48.2542    33.2574    17.2586 C.3        1 SUBUNIT  0
    2 C2        47.8149    34.6266    17.7214 C.2        1 SUBUNIT  0
    3 N3        48.6490    35.5456    18.2786 N.2        1 SUBUNIT  0
    4 O4        47.9683    36.6311    18.5525 O.3        1 SUBUNIT  0
    5 C5        46.6736    36.4480    18.1896 C.2        1 SUBUNIT  0
    6 C6        45.5895    37.4824    18.3489 C.3        1 SUBUNIT  0
    7 C7        46.5326    35.1727    17.6609 C.2        1 SUBUNIT  0
    8 O8        44.0522    33.4692    14.0393 O.2        1 SUBUNIT  0
    9 C9        43.8970    34.2060    15.0047 C.2        1 SUBUNIT  0
   10 C10       45.0917    34.9151    15.6568 C.3        1 SUBUNIT  0
   11 C11       45.2712    34.5246    17.1294 C.3        1 SUBUNIT  0
   12 N12       42.7113    34.5147    15.5786 N.am       1 SUBUNIT  0
   13 C13       41.3877    34.1917    15.0301 C.3        1 SUBUNIT  0
   14 C14       40.8878    32.7994    15.4753 C.3        1 SUBUNIT  0
   15 C15       41.7927    31.6191    15.0999 C.2        1 SUBUNIT  0
   16 O16       42.6933    31.2494    15.8445 O.2        1 SUBUNIT  0
   17 N17       41.4746    31.0297    13.9256 N.am       1 SUBUNIT  0
   18 C18       42.2191    29.8617    13.4602 C.3        1 SUBUNIT  0
   19 C19       41.4151    29.0722    12.4103 C.3        1 SUBUNIT  0
   20 C20       42.4066    28.5824    11.3453 C.3        1 SUBUNIT  0
   21 S21       43.3931    30.0477    11.0779 S.o2       1 SUBUNIT  0
   22 O22       44.6414    29.7425    10.4470 O.2        1 SUBUNIT  0
   23 O23       42.5633    31.0828    10.5365 O.2        1 SUBUNIT  0
   24 C24       43.5651    30.2708    12.8387 C.3        1 SUBUNIT  0
   25 H25       48.2432    33.2116    16.1698 H          1 SUBUNIT  0
   26 H26       49.2646    33.0411    17.6051 H          1 SUBUNIT  0
   27 H27       47.5810    32.4941    17.6474 H          1 SUBUNIT  0
   28 H28       45.9510    38.3334    18.9259 H          1 SUBUNIT  0
   29 H29       44.7445    37.0335    18.8701 H          1 SUBUNIT  0
   30 H30       45.2507    37.8348    17.3746 H          1 SUBUNIT  0
   31 H31       45.9871    34.6567    15.0888 H          1 SUBUNIT  0
   32 H32       44.9504    35.9928    15.5561 H          1 SUBUNIT  0
   33 H33       44.4213    34.8511    17.7295 H          1 SUBUNIT  0
   34 H34       45.3496    33.4430    17.2425 H          1 SUBUNIT  0
   35 H35       42.7386    35.0760    16.4055 H          1 SUBUNIT  0
   36 H36       39.8922    32.6171    15.0729 H          1 SUBUNIT  0
   37 H37       40.7751    32.7899    16.5589 H          1 SUBUNIT  0
   38 H38       40.6945    31.3704    13.4001 H          1 SUBUNIT  0
   39 H39       42.3931    29.2257    14.3298 H          1 SUBUNIT  0
   40 H40       40.8575    28.2499    12.8596 H          1 SUBUNIT  0
   41 H41       40.6831    29.7298    11.9379 H          1 SUBUNIT  0
   42 H42       44.3443    29.6031    13.2027 H          1 SUBUNIT  0
   43 H43       43.8781    31.2862    13.0690 H          1 SUBUNIT  0
   44 C44       43.2900    27.3989    11.7989 C.3        1 SUBUNIT  0
   45 C45       41.7828    28.1170    10.0249 C.3        1 SUBUNIT  0
   46 C46       43.3802    26.4356    10.6045 C.3        1 SUBUNIT  0
   47 C47       42.8414    27.2146     9.4054 C.3        1 SUBUNIT  0
   48 H48       44.3929    26.0683    10.4386 H          1 SUBUNIT  0
   49 H49       42.7430    25.5688    10.7902 H          1 SUBUNIT  0
   50 H50       42.8659    26.8909    12.6659 H          1 SUBUNIT  0
   51 H51       44.2878    27.7315    12.0815 H          1 SUBUNIT  0
   52 H52       40.9106    27.4981    10.2238 H          1 SUBUNIT  0
   53 H53       41.4795    28.9405     9.3762 H          1 SUBUNIT  0
   54 H54       43.6345    27.8218     8.9685 H          1 SUBUNIT  0
   55 H55       42.4369    26.5675     8.6263 H          1 SUBUNIT  0
   56 C56       41.3188    34.4842    13.5206 C.3        1 SUBUNIT  0
   57 C57       40.4637    35.2807    15.5815 C.3        1 SUBUNIT  0
   58 C58       41.4043    36.0091    13.4388 C.3        1 SUBUNIT  0
   59 C59       40.7020    36.5162    14.7075 C.3        1 SUBUNIT  0
   60 H60       42.4517    36.3140    13.4431 H          1 SUBUNIT  0
   61 H61       40.9584    36.4087    12.5291 H          1 SUBUNIT  0
   62 H62       40.3515    34.1747    13.1315 H          1 SUBUNIT  0
   63 H63       42.0709    33.9823    12.9157 H          1 SUBUNIT  0
   64 H64       39.4212    34.9714    15.4890 H          1 SUBUNIT  0
   65 H65       40.6502    35.4799    16.6382 H          1 SUBUNIT  0
   66 H66       41.3292    37.2280    15.2405 H          1 SUBUNIT  0
   67 H67       39.7611    37.0167    14.4783 H          1 SUBUNIT  0
@<TRIPOS>BOND
    1     1     2 1
    2     1    25 1
    3     1    26 1
    4     1    27 1
    5     2     3 2
    6     2     7 1
    7     3     4 1
    8     4     5 1
    9     5     6 1
   10     5     7 2
   11     6    28 1
   12     6    29 1
   13     6    30 1
   14     7    11 1
   15     8     9 2
   16     9    10 1
   17     9    12 1
   18    10    11 1
   19    10    31 1
   20    10    32 1
   21    11    33 1
   22    11    34 1
   23    12    13 1
   24    12    35 1
   25    13    14 1
   26    13    56 1
   27    13    57 1
   28    14    15 1
   29    14    36 1
   30    14    37 1
   31    15    16 2
   32    15    17 1
   33    17    18 1
   34    17    38 1
   35    18    19 1
   36    18    24 1
   37    18    39 1
   38    19    20 1
   39    19    40 1
   40    19    41 1
   41    20    21 1
   42    20    44 1
   43    20    45 1
   44    21    22 2
   45    21    23 2
   46    21    24 1
   47    24    42 1
   48    24    43 1
   49    44    46 1
   50    44    50 1
   51    44    51 1
   52    45    47 1
   53    45    52 1
   54    45    53 1
   55    46    47 1
   56    46    48 1
   57    46    49 1
   58    47    54 1
   59    47    55 1
   60    56    58 1
   61    56    62 1
   62    56    63 1
   63    57    59 1
   64    57    64 1
   65    57    65 1
   66    58    59 1
   67    58    60 1
   68    58    61 1
   69    59    66 1
   70    59    67 1
@<TRIPOS>SUBSTRUCTURE
1   ****   1
@<SCITEGIC>MOL_PROPERTY
TopHits
SciTegic.value.StringValue
10

@<SCITEGIC>MOL_PROPERTY
-CDOCKER_ENERGY
SciTegic.value.StringValue
5.42300589

@<SCITEGIC>MOL_PROPERTY
-CDOCKER_INTERACTION_ENERGY
SciTegic.value.StringValue
46.7677081

@<SCITEGIC>MOL_PROPERTY
POSE_NUMBER
SciTegic.value.StringValue
10

@<SCITEGIC>MOL_PROPERTY
FRAGMENTS
SciTegic.value.StringValue
C37 C37

@<SCITEGIC>MOL_PROPERTY
MW
SciTegic.value.StringValue
465.61

@<SCITEGIC>MOL_PROPERTY
GENERATION
SciTegic.value.StringValue
2

@<SCITEGIC>MOL_PROPERTY
FAMILY
SciTegic.value.StringValue
1

@<SCITEGIC>MOL_PROPERTY
LUDI3
SciTegic.value.StringValue
386

@<SCITEGIC>ATOM_PROPERTY
Formal Charge
SciTegic.value.StringValue
1 0
2 0
3 0
4 0
5 0
6 0
7 0
8 0
9 0
10 0
11 0
12 0
13 0
14 0
15 0
16 0
17 0
18 0
19 0
20 0
21 0
22 0
23 0
24 0
25 0
26 0
27 0
28 0
29 0
30 0
31 0
32 0
33 0
34 0
35 0
36 0
37 0
38 0
39 0
40 0
41 0
42 0
43 0
44 0
45 0
46 0
47 0
48 0
49 0
50 0
51 0
52 0
53 0
54 0
55 0
56 0
57 0
58 0
59 0
60 0
61 0
62 0
63 0
64 0
65 0
66 0
67 0

@<SCITEGIC>ATOM_PROPERTY
pdb_tempFactor
SciTegic.value.DoubleValue
1 0
2 0
3 0
4 0
5 0
6 0
7 0
8 0
9 0
10 0
11 0
12 0
13 0
14 0
15 0
16 0
17 0
18 0
19 0
20 0
21 0
22 0
23 0
24 0
25 0
26 0
27 0
28 0
29 0
30 0
31 0
32 0
33 0
34 0
35 0
36 0
37 0
38 0
39 0
40 0
41 0
42 0
43 0
44 0
45 0
46 0
47 0
48 0
49 0
50 0
51 0
52 0
53 0
54 0
55 0
56 0
57 0
58 0
59 0
60 0
61 0
62 0
63 0
64 0
65 0
66 0
67 0

@<SCITEGIC>ATOM_PROPERTY
pdb_occupancy
SciTegic.value.DoubleValue
1 1
2 1
3 1
4 1
5 1
6 1
7 1
8 1
9 1
10 1
11 1
12 1
13 1
14 1
15 1
16 1
17 1
18 1
19 1
20 1
21 1
22 1
23 1
24 1
25 1
26 1
27 1
28 1
29 1
30 1
31 1
32 1
33 1
34 1
35 1
36 1
37 1
38 1
39 1
40 1
41 1
42 1
43 1
44 1
45 1
46 1
47 1
48 1
49 1
50 1
51 1
52 1
53 1
54 1
55 1
56 1
57 1
58 1
59 1
60 1
61 1
62 1
63 1
64 1
65 1
66 1
67 1

@<TRIPOS>MOLECULE
Evo_2
57  59  1  0  0
SMALL
FORMAL_CHARGES
@<TRIPOS>ATOM
    1 C1        38.6629    37.1486    12.9947 C.3        1 SUBUNIT  0
    2 C2        38.6753    36.0162    13.9919 C.2        1 SUBUNIT  0
    3 N3        37.5708    35.3023    14.3296 N.2        1 SUBUNIT  0
    4 O4        37.9059    34.3917    15.2083 O.3        1 SUBUNIT  0
    5 C5        39.2380    34.4636    15.4473 C.2        1 SUBUNIT  0
    6 C6        39.9641    33.5133    16.3672 C.3        1 SUBUNIT  0
    7 C7        39.7647    35.5228    14.7153 C.2        1 SUBUNIT  0
    8 O8        41.4573    33.2732    12.9722 O.2        1 SUBUNIT  0
    9 C9        42.2233    34.0758    13.4892 C.2        1 SUBUNIT  0
   10 C10       41.9518    35.5835    13.4492 C.3        1 SUBUNIT  0
   11 C11       41.1880    36.0429    14.7022 C.3        1 SUBUNIT  0
   12 N12       43.3660    33.7604    14.1376 N.am       1 SUBUNIT  0
   13 C13       43.7781    32.3764    14.3596 C.3        1 SUBUNIT  0
   14 C14       43.3209    31.8657    15.7351 C.3        1 SUBUNIT  0
   15 C15       44.0999    32.5161    16.8902 C.2        1 SUBUNIT  0
   16 O16       44.9130    31.8772    17.5464 O.2        1 SUBUNIT  0
   17 N17       43.7887    33.8134    17.0861 N.am       1 SUBUNIT  0
   18 C18       44.4010    34.6298    18.1320 C.3        1 SUBUNIT  0
   19 C19       45.9408    34.6580    18.0312 C.3        1 SUBUNIT  0
   20 C20       46.3962    36.0794    17.6430 C.3        1 SUBUNIT  0
   21 S21       45.0274    36.7377    16.6990 S.o2       1 SUBUNIT  0
   22 O22       45.0618    38.1698    16.6609 O.2        1 SUBUNIT  0
   23 O23       44.8754    36.0120    15.4717 O.2        1 SUBUNIT  0
   24 C24       43.9285    36.0706    17.9439 C.3        1 SUBUNIT  0
   25 H25       38.2702    38.0530    13.4569 H          1 SUBUNIT  0
   26 H26       39.6737    37.3467    12.6440 H          1 SUBUNIT  0
   27 H27       38.0399    36.8934    12.1375 H          1 SUBUNIT  0
   28 H28       40.1674    32.5865    15.8335 H          1 SUBUNIT  0
   29 H29       39.3401    33.2773    17.2269 H          1 SUBUNIT  0
   30 H30       40.9007    33.9397    16.7238 H          1 SUBUNIT  0
   31 H31       42.9057    36.1083    13.3807 H          1 SUBUNIT  0
   32 H32       41.4000    35.8186    12.5397 H          1 SUBUNIT  0
   33 H33       41.7069    35.7424    15.6122 H          1 SUBUNIT  0
   34 H34       41.1365    37.1296    14.7288 H          1 SUBUNIT  0
   35 H35       43.9250    34.5088    14.4985 H          1 SUBUNIT  0
   36 H36       44.8645    32.3503    14.2742 H          1 SUBUNIT  0
   37 H37       43.3709    31.7614    13.5555 H          1 SUBUNIT  0
   38 H38       43.4789    30.7888    15.7952 H          1 SUBUNIT  0
   39 H39       42.2560    32.0319    15.8788 H          1 SUBUNIT  0
   40 H40       43.0907    34.2275    16.5017 H          1 SUBUNIT  0
   41 H41       44.0632    34.2213    19.0853 H          1 SUBUNIT  0
   42 H42       46.3987    34.3418    18.9690 H          1 SUBUNIT  0
   43 H43       46.2836    33.9484    17.2796 H          1 SUBUNIT  0
   44 H44       44.0673    36.6023    18.8830 H          1 SUBUNIT  0
   45 H45       42.8813    36.1593    17.6548 H          1 SUBUNIT  0
   46 C46       46.6656    36.9845    18.8684 C.3        1 SUBUNIT  0
   47 C47       47.7062    36.0802    16.8430 C.3        1 SUBUNIT  0
   48 C48       48.1437    37.3853    18.8070 C.3        1 SUBUNIT  0
   49 C49       48.7995    36.3842    17.8620 C.3        1 SUBUNIT  0
   50 H50       48.2270    38.3847    18.3794 H          1 SUBUNIT  0
   51 H51       48.6184    37.4123    19.7868 H          1 SUBUNIT  0
   52 H52       46.4290    36.4647    19.7921 H          1 SUBUNIT  0
   53 H53       46.0429    37.8792    18.8697 H          1 SUBUNIT  0
   54 H54       47.8862    35.1539    16.2980 H          1 SUBUNIT  0
   55 H55       47.6744    36.8767    16.1054 H          1 SUBUNIT  0
   56 H56       49.7102    36.7714    17.4024 H          1 SUBUNIT  0
   57 H57       49.0587    35.4765    18.4085 H          1 SUBUNIT  0
@<TRIPOS>BOND
    1     1     2 1
    2     1    25 1
    3     1    26 1
    4     1    27 1
    5     2     3 2
    6     2     7 1
    7     3     4 1
    8     4     5 1
    9     5     6 1
   10     5     7 2
   11     6    28 1
   12     6    29 1
   13     6    30 1
   14     7    11 1
   15     8     9 2
   16     9    10 1
   17     9    12 1
   18    10    11 1
   19    10    31 1
   20    10    32 1
   21    11    33 1
   22    11    34 1
   23    12    13 1
   24    12    35 1
   25    13    14 1
   26    13    36 1
   27    13    37 1
   28    14    15 1
   29    14    38 1
   30    14    39 1
   31    15    16 2
   32    15    17 1
   33    17    18 1
   34    17    40 1
   35    18    19 1
   36    18    24 1
   37    18    41 1
   38    19    20 1
   39    19    42 1
   40    19    43 1
   41    20    21 1
   42    20    46 1
   43    20    47 1
   44    21    22 2
   45    21    23 2
   46    21    24 1
   47    24    44 1
   48    24    45 1
   49    46    48 1
   50    46    52 1
   51    46    53 1
   52    47    49 1
   53    47    54 1
   54    47    55 1
   55    48    49 1
   56    48    50 1
   57    48    51 1
   58    49    56 1
   59    49    57 1
@<TRIPOS>SUBSTRUCTURE
1   ****   1
@<SCITEGIC>MOL_PROPERTY
TopHits
SciTegic.value.StringValue
10

@<SCITEGIC>MOL_PROPERTY
-CDOCKER_ENERGY
SciTegic.value.StringValue
31.2888104

@<SCITEGIC>MOL_PROPERTY
-CDOCKER_INTERACTION_ENERGY
SciTegic.value.StringValue
52.5894165

@<SCITEGIC>MOL_PROPERTY
POSE_NUMBER
SciTegic.value.StringValue
1

@<SCITEGIC>MOL_PROPERTY
FRAGMENTS
SciTegic.value.StringValue
C37

@<SCITEGIC>MOL_PROPERTY
MW
SciTegic.value.StringValue
411.52

@<SCITEGIC>MOL_PROPERTY
GENERATION
SciTegic.value.StringValue
1

@<SCITEGIC>MOL_PROPERTY
FAMILY
SciTegic.value.StringValue
1

@<SCITEGIC>MOL_PROPERTY
LUDI3
SciTegic.value.StringValue
372

@<SCITEGIC>ATOM_PROPERTY
Formal Charge
SciTegic.value.StringValue
1 0
2 0
3 0
4 0
5 0
6 0
7 0
8 0
9 0
10 0
11 0
12 0
13 0
14 0
15 0
16 0
17 0
18 0
19 0
20 0
21 0
22 0
23 0
24 0
25 0
26 0
27 0
28 0
29 0
30 0
31 0
32 0
33 0
34 0
35 0
36 0
37 0
38 0
39 0
40 0
41 0
42 0
43 0
44 0
45 0
46 0
47 0
48 0
49 0
50 0
51 0
52 0
53 0
54 0
55 0
56 0
57 0

@<SCITEGIC>ATOM_PROPERTY
pdb_tempFactor
SciTegic.value.DoubleValue
1 0
2 0
3 0
4 0
5 0
6 0
7 0
8 0
9 0
10 0
11 0
12 0
13 0
14 0
15 0
16 0
17 0
18 0
19 0
20 0
21 0
22 0
23 0
24 0
25 0
26 0
27 0
28 0
29 0
30 0
31 0
32 0
33 0
34 0
35 0
36 0
37 0
38 0
39 0
40 0
41 0
42 0
43 0
44 0
45 0
46 0
47 0
48 0
49 0
50 0
51 0
52 0
53 0
54 0
55 0
56 0
57 0

@<SCITEGIC>ATOM_PROPERTY
pdb_occupancy
SciTegic.value.DoubleValue
1 1
2 1
3 1
4 1
5 1
6 1
7 1
8 1
9 1
10 1
11 1
12 1
13 1
14 1
15 1
16 1
17 1
18 1
19 1
20 1
21 1
22 1
23 1
24 1
25 1
26 1
27 1
28 1
29 1
30 1
31 1
32 1
33 1
34 1
35 1
36 1
37 1
38 1
39 1
40 1
41 1
42 1
43 1
44 1
45 1
46 1
47 1
48 1
49 1
50 1
51 1
52 1
53 1
54 1
55 1
56 1
57 1

@<TRIPOS>MOLECULE
Evo_2
57  59  1  0  0
SMALL
FORMAL_CHARGES
@<TRIPOS>ATOM
    1 C1        40.0209    33.7032    16.3928 C.3        1 SUBUNIT  0
    2 C2        39.2375    34.5426    15.4106 C.2        1 SUBUNIT  0
    3 N3        37.9041    34.3930    15.2016 N.2        1 SUBUNIT  0
    4 O4        37.5119    35.2482    14.2921 O.3        1 SUBUNIT  0
    5 C5        38.5694    35.9987    13.8982 C.2        1 SUBUNIT  0
    6 C6        38.4662    37.1042    12.8771 C.3        1 SUBUNIT  0
    7 C7        39.7004    35.5784    14.5921 C.2        1 SUBUNIT  0
    8 O8        41.0181    33.9589    11.8646 O.2        1 SUBUNIT  0
    9 C9        41.7439    34.3464    12.7690 C.2        1 SUBUNIT  0
   10 C10       41.7971    35.8283    13.1577 C.3        1 SUBUNIT  0
   11 C11       41.1106    36.1297    14.5044 C.3        1 SUBUNIT  0
   12 N12       42.5454    33.5406    13.4912 N.am       1 SUBUNIT  0
   13 C13       42.4706    32.0967    13.2707 C.3        1 SUBUNIT  0
   14 C14       43.6004    31.3487    13.9909 C.3        1 SUBUNIT  0
   15 C15       43.5674    31.6536    15.4910 C.2        1 SUBUNIT  0
   16 O16       42.7526    31.1284    16.2392 O.2        1 SUBUNIT  0
   17 N17       44.4934    32.5681    15.8495 N.am       1 SUBUNIT  0
   18 C18       44.4673    33.2320    17.1464 C.3        1 SUBUNIT  0
   19 C19       45.8774    33.7398    17.4884 C.3        1 SUBUNIT  0
   20 C20       45.8693    35.2790    17.4768 C.3        1 SUBUNIT  0
   21 S21       44.5879    35.6965    16.2941 S.o2       1 SUBUNIT  0
   22 O22       44.0770    37.0209    16.4655 O.2        1 SUBUNIT  0
   23 O23       44.9675    35.2654    14.9792 O.2        1 SUBUNIT  0
   24 C24       43.5467    34.4464    17.0261 C.3        1 SUBUNIT  0
   25 H25       39.3596    33.0100    16.9120 H          1 SUBUNIT  0
   26 H26       40.7854    33.1259    15.8733 H          1 SUBUNIT  0
   27 H27       40.4928    34.3426    17.1391 H          1 SUBUNIT  0
   28 H28       39.4478    37.5190    12.6615 H          1 SUBUNIT  0
   29 H29       37.8362    37.9048    13.2622 H          1 SUBUNIT  0
   30 H30       38.0292    36.7263    11.9523 H          1 SUBUNIT  0
   31 H31       42.8400    36.1462    13.1842 H          1 SUBUNIT  0
   32 H32       41.3255    36.3948    12.3579 H          1 SUBUNIT  0
   33 H33       41.6993    35.7413    15.3296 H          1 SUBUNIT  0
   34 H34       41.0536    37.2043    14.6645 H          1 SUBUNIT  0
   35 H35       43.1421    33.9410    14.1883 H          1 SUBUNIT  0
   36 H36       42.5193    31.9153    12.1956 H          1 SUBUNIT  0
   37 H37       41.4899    31.7728    13.6274 H          1 SUBUNIT  0
   38 H38       44.5704    31.6267    13.5782 H          1 SUBUNIT  0
   39 H39       43.4863    30.2734    13.8530 H          1 SUBUNIT  0
   40 H40       45.1441    32.8930    15.1620 H          1 SUBUNIT  0
   41 H41       44.1168    32.5203    17.8899 H          1 SUBUNIT  0
   42 H42       46.2074    33.3565    18.4545 H          1 SUBUNIT  0
   43 H43       46.5916    33.3692    16.7525 H          1 SUBUNIT  0
   44 H44       43.1839    34.7647    18.0002 H          1 SUBUNIT  0
   45 H45       42.6781    34.2428    16.4097 H          1 SUBUNIT  0
   46 C46       45.5650    35.8911    18.8511 C.3        1 SUBUNIT  0
   47 C47       47.2145    35.9058    17.0964 C.3        1 SUBUNIT  0
   48 C48       46.1501    37.3023    18.8209 C.3        1 SUBUNIT  0
   49 C49       47.2719    37.2759    17.7817 C.3        1 SUBUNIT  0
   50 H50       45.3806    38.0073    18.5037 H          1 SUBUNIT  0
   51 H51       46.4990    37.6260    19.8022 H          1 SUBUNIT  0
   52 H52       46.0621    35.3152    19.6311 H          1 SUBUNIT  0
   53 H53       44.5057    35.9113    19.0965 H          1 SUBUNIT  0
   54 H54       48.0222    35.2861    17.4878 H          1 SUBUNIT  0
   55 H55       47.3513    35.9740    16.0164 H          1 SUBUNIT  0
   56 H56       47.1161    38.0769    17.0651 H          1 SUBUNIT  0
   57 H57       48.2450    37.4373    18.2429 H          1 SUBUNIT  0
@<TRIPOS>BOND
    1     1     2 1
    2     1    25 1
    3     1    26 1
    4     1    27 1
    5     2     3 2
    6     2     7 1
    7     3     4 1
    8     4     5 1
    9     5     6 1
   10     5     7 2
   11     6    28 1
   12     6    29 1
   13     6    30 1
   14     7    11 1
   15     8     9 2
   16     9    10 1
   17     9    12 1
   18    10    11 1
   19    10    31 1
   20    10    32 1
   21    11    33 1
   22    11    34 1
   23    12    13 1
   24    12    35 1
   25    13    14 1
   26    13    36 1
   27    13    37 1
   28    14    15 1
   29    14    38 1
   30    14    39 1
   31    15    16 2
   32    15    17 1
   33    17    18 1
   34    17    40 1
   35    18    19 1
   36    18    24 1
   37    18    41 1
   38    19    20 1
   39    19    42 1
   40    19    43 1
   41    20    21 1
   42    20    46 1
   43    20    47 1
   44    21    22 2
   45    21    23 2
   46    21    24 1
   47    24    44 1
   48    24    45 1
   49    46    48 1
   50    46    52 1
   51    46    53 1
   52    47    49 1
   53    47    54 1
   54    47    55 1
   55    48    49 1
   56    48    50 1
   57    48    51 1
   58    49    56 1
   59    49    57 1
@<TRIPOS>SUBSTRUCTURE
1   ****   1
@<SCITEGIC>MOL_PROPERTY
TopHits
SciTegic.value.StringValue
10

@<SCITEGIC>MOL_PROPERTY
-CDOCKER_ENERGY
SciTegic.value.StringValue
30.9776494

@<SCITEGIC>MOL_PROPERTY
-CDOCKER_INTERACTION_ENERGY
SciTegic.value.StringValue
52.1112785

@<SCITEGIC>MOL_PROPERTY
POSE_NUMBER
SciTegic.value.StringValue
2

@<SCITEGIC>MOL_PROPERTY
FRAGMENTS
SciTegic.value.StringValue
C37

@<SCITEGIC>MOL_PROPERTY
MW
SciTegic.value.StringValue
411.52

@<SCITEGIC>MOL_PROPERTY
GENERATION
SciTegic.value.StringValue
1

@<SCITEGIC>MOL_PROPERTY
FAMILY
SciTegic.value.StringValue
1

@<SCITEGIC>MOL_PROPERTY
LUDI3
SciTegic.value.StringValue
372

@<SCITEGIC>ATOM_PROPERTY
Formal Charge
SciTegic.value.StringValue
1 0
2 0
3 0
4 0
5 0
6 0
7 0
8 0
9 0
10 0
11 0
12 0
13 0
14 0
15 0
16 0
17 0
18 0
19 0
20 0
21 0
22 0
23 0
24 0
25 0
26 0
27 0
28 0
29 0
30 0
31 0
32 0
33 0
34 0
35 0
36 0
37 0
38 0
39 0
40 0
41 0
42 0
43 0
44 0
45 0
46 0
47 0
48 0
49 0
50 0
51 0
52 0
53 0
54 0
55 0
56 0
57 0

@<SCITEGIC>ATOM_PROPERTY
pdb_tempFactor
SciTegic.value.DoubleValue
1 0
2 0
3 0
4 0
5 0
6 0
7 0
8 0
9 0
10 0
11 0
12 0
13 0
14 0
15 0
16 0
17 0
18 0
19 0
20 0
21 0
22 0
23 0
24 0
25 0
26 0
27 0
28 0
29 0
30 0
31 0
32 0
33 0
34 0
35 0
36 0
37 0
38 0
39 0
40 0
41 0
42 0
43 0
44 0
45 0
46 0
47 0
48 0
49 0
50 0
51 0
52 0
53 0
54 0
55 0
56 0
57 0

@<SCITEGIC>ATOM_PROPERTY
pdb_occupancy
SciTegic.value.DoubleValue
1 1
2 1
3 1
4 1
5 1
6 1
7 1
8 1
9 1
10 1
11 1
12 1
13 1
14 1
15 1
16 1
17 1
18 1
19 1
20 1
21 1
22 1
23 1
24 1
25 1
26 1
27 1
28 1
29 1
30 1
31 1
32 1
33 1
34 1
35 1
36 1
37 1
38 1
39 1
40 1
41 1
42 1
43 1
44 1
45 1
46 1
47 1
48 1
49 1
50 1
51 1
52 1
53 1
54 1
55 1
56 1
57 1

@<TRIPOS>MOLECULE
Evo_2
57  59  1  0  0
SMALL
FORMAL_CHARGES
@<TRIPOS>ATOM
    1 C1        38.3370    37.1373    12.9560 C.3        1 SUBUNIT  0
    2 C2        38.4998    36.0218    13.9601 C.2        1 SUBUNIT  0
    3 N3        37.4811    35.2150    14.3537 N.2        1 SUBUNIT  0
    4 O4        37.9238    34.3725    15.2534 O.3        1 SUBUNIT  0
    5 C5        39.2440    34.5946    15.4679 C.2        1 SUBUNIT  0
    6 C6        40.0728    33.8148    16.4623 C.3        1 SUBUNIT  0
    7 C7        39.6550    35.6402    14.6473 C.2        1 SUBUNIT  0
    8 O8        41.1159    34.0183    11.8122 O.2        1 SUBUNIT  0
    9 C9        41.6566    34.4419    12.8259 C.2        1 SUBUNIT  0
   10 C10       41.6803    35.9371    13.1677 C.3        1 SUBUNIT  0
   11 C11       41.0398    36.2417    14.5362 C.3        1 SUBUNIT  0
   12 N12       42.2676    33.6770    13.7475 N.am       1 SUBUNIT  0
   13 C13       42.2871    32.2277    13.6022 C.3        1 SUBUNIT  0
   14 C14       42.6270    31.5657    14.9405 C.3        1 SUBUNIT  0
   15 C15       44.0152    32.0058    15.4217 C.2        1 SUBUNIT  0
   16 O16       45.0249    31.7308    14.7842 O.2        1 SUBUNIT  0
   17 N17       43.9964    32.7037    16.5789 N.am       1 SUBUNIT  0
   18 C18       45.2522    33.1392    17.1811 C.3        1 SUBUNIT  0
   19 C19       45.8840    34.3244    16.4291 C.3        1 SUBUNIT  0
   20 C20       46.4764    35.3039    17.4660 C.3        1 SUBUNIT  0
   21 S21       46.6206    34.3520    18.9812 S.o2       1 SUBUNIT  0
   22 O22       47.6688    33.3855    18.8537 O.2        1 SUBUNIT  0
   23 O23       46.5727    35.1721    20.1532 O.2        1 SUBUNIT  0
   24 C24       45.0606    33.5689    18.6335 C.3        1 SUBUNIT  0
   25 H25       37.9174    36.7565    12.0255 H          1 SUBUNIT  0
   26 H26       37.6718    37.8989    13.3589 H          1 SUBUNIT  0
   27 H27       39.2930    37.6093    12.7437 H          1 SUBUNIT  0
   28 H28       39.8488    32.7517    16.3873 H          1 SUBUNIT  0
   29 H29       39.8441    34.1461    17.4744 H          1 SUBUNIT  0
   30 H30       41.1380    33.9612    16.2932 H          1 SUBUNIT  0
   31 H31       42.7155    36.2790    13.1492 H          1 SUBUNIT  0
   32 H32       41.1639    36.4743    12.3753 H          1 SUBUNIT  0
   33 H33       41.6695    35.8805    15.3481 H          1 SUBUNIT  0
   34 H34       40.9452    37.3147    14.6846 H          1 SUBUNIT  0
   35 H35       42.6856    34.1219    14.5397 H          1 SUBUNIT  0
   36 H36       43.0188    31.9905    12.8274 H          1 SUBUNIT  0
   37 H37       41.3021    31.9058    13.2586 H          1 SUBUNIT  0
   38 H38       42.6276    30.4822    14.8294 H          1 SUBUNIT  0
   39 H39       41.8753    31.8073    15.6911 H          1 SUBUNIT  0
   40 H40       43.1297    32.9124    17.0334 H          1 SUBUNIT  0
   41 H41       45.9330    32.2846    17.1660 H          1 SUBUNIT  0
   42 H42       46.6585    33.9490    15.7583 H          1 SUBUNIT  0
   43 H43       45.1506    34.8305    15.8009 H          1 SUBUNIT  0
   44 H44       44.8863    32.7362    19.3120 H          1 SUBUNIT  0
   45 H45       44.2400    34.2801    18.7311 H          1 SUBUNIT  0
   46 C46       47.8361    35.8930    17.0871 C.3        1 SUBUNIT  0
   47 C47       45.6112    36.5538    17.7145 C.3        1 SUBUNIT  0
   48 C48       47.9909    37.0941    18.0170 C.3        1 SUBUNIT  0
   49 C49       46.5735    37.6536    18.1928 C.3        1 SUBUNIT  0
   50 H50       48.3719    36.7566    18.9816 H          1 SUBUNIT  0
   51 H51       48.6936    37.8325    17.6342 H          1 SUBUNIT  0
   52 H52       47.8147    36.2325    16.0501 H          1 SUBUNIT  0
   53 H53       48.6528    35.1767    17.1854 H          1 SUBUNIT  0
   54 H54       45.1437    36.8751    16.7830 H          1 SUBUNIT  0
   55 H55       44.8091    36.3836    18.4324 H          1 SUBUNIT  0
   56 H56       46.3897    37.9169    19.2354 H          1 SUBUNIT  0
   57 H57       46.4362    38.5582    17.5993 H          1 SUBUNIT  0
@<TRIPOS>BOND
    1     1     2 1
    2     1    25 1
    3     1    26 1
    4     1    27 1
    5     2     3 2
    6     2     7 1
    7     3     4 1
    8     4     5 1
    9     5     6 1
   10     5     7 2
   11     6    28 1
   12     6    29 1
   13     6    30 1
   14     7    11 1
   15     8     9 2
   16     9    10 1
   17     9    12 1
   18    10    11 1
   19    10    31 1
   20    10    32 1
   21    11    33 1
   22    11    34 1
   23    12    13 1
   24    12    35 1
   25    13    14 1
   26    13    36 1
   27    13    37 1
   28    14    15 1
   29    14    38 1
   30    14    39 1
   31    15    16 2
   32    15    17 1
   33    17    18 1
   34    17    40 1
   35    18    19 1
   36    18    24 1
   37    18    41 1
   38    19    20 1
   39    19    42 1
   40    19    43 1
   41    20    21 1
   42    20    46 1
   43    20    47 1
   44    21    22 2
   45    21    23 2
   46    21    24 1
   47    24    44 1
   48    24    45 1
   49    46    48 1
   50    46    52 1
   51    46    53 1
   52    47    49 1
   53    47    54 1
   54    47    55 1
   55    48    49 1
   56    48    50 1
   57    48    51 1
   58    49    56 1
   59    49    57 1
@<TRIPOS>SUBSTRUCTURE
1   ****   1
@<SCITEGIC>MOL_PROPERTY
TopHits
SciTegic.value.StringValue
10

@<SCITEGIC>MOL_PROPERTY
-CDOCKER_ENERGY
SciTegic.value.StringValue
30.0913122

@<SCITEGIC>MOL_PROPERTY
-CDOCKER_INTERACTION_ENERGY
SciTegic.value.StringValue
52.2687394

@<SCITEGIC>MOL_PROPERTY
POSE_NUMBER
SciTegic.value.StringValue
3

@<SCITEGIC>MOL_PROPERTY
FRAGMENTS
SciTegic.value.StringValue
C37

@<SCITEGIC>MOL_PROPERTY
MW
SciTegic.value.StringValue
411.52

@<SCITEGIC>MOL_PROPERTY
GENERATION
SciTegic.value.StringValue
1

@<SCITEGIC>MOL_PROPERTY
FAMILY
SciTegic.value.StringValue
1

@<SCITEGIC>MOL_PROPERTY
LUDI3
SciTegic.value.StringValue
372

@<SCITEGIC>ATOM_PROPERTY
Formal Charge
SciTegic.value.StringValue
1 0
2 0
3 0
4 0
5 0
6 0
7 0
8 0
9 0
10 0
11 0
12 0
13 0
14 0
15 0
16 0
17 0
18 0
19 0
20 0
21 0
22 0
23 0
24 0
25 0
26 0
27 0
28 0
29 0
30 0
31 0
32 0
33 0
34 0
35 0
36 0
37 0
38 0
39 0
40 0
41 0
42 0
43 0
44 0
45 0
46 0
47 0
48 0
49 0
50 0
51 0
52 0
53 0
54 0
55 0
56 0
57 0

@<SCITEGIC>ATOM_PROPERTY
pdb_tempFactor
SciTegic.value.DoubleValue
1 0
2 0
3 0
4 0
5 0
6 0
7 0
8 0
9 0
10 0
11 0
12 0
13 0
14 0
15 0
16 0
17 0
18 0
19 0
20 0
21 0
22 0
23 0
24 0
25 0
26 0
27 0
28 0
29 0
30 0
31 0
32 0
33 0
34 0
35 0
36 0
37 0
38 0
39 0
40 0
41 0
42 0
43 0
44 0
45 0
46 0
47 0
48 0
49 0
50 0
51 0
52 0
53 0
54 0
55 0
56 0
57 0

@<SCITEGIC>ATOM_PROPERTY
pdb_occupancy
SciTegic.value.DoubleValue
1 1
2 1
3 1
4 1
5 1
6 1
7 1
8 1
9 1
10 1
11 1
12 1
13 1
14 1
15 1
16 1
17 1
18 1
19 1
20 1
21 1
22 1
23 1
24 1
25 1
26 1
27 1
28 1
29 1
30 1
31 1
32 1
33 1
34 1
35 1
36 1
37 1
38 1
39 1
40 1
41 1
42 1
43 1
44 1
45 1
46 1
47 1
48 1
49 1
50 1
51 1
52 1
53 1
54 1
55 1
56 1
57 1

@<TRIPOS>MOLECULE
Evo_2
57  59  1  0  0
SMALL
FORMAL_CHARGES
@<TRIPOS>ATOM
    1 C1        38.4608    37.0964    13.0907 C.3        1 SUBUNIT  0
    2 C2        38.5830    35.9540    14.0719 C.2        1 SUBUNIT  0
    3 N3        37.5230    35.2146    14.4897 N.2        1 SUBUNIT  0
    4 O4        37.9370    34.3200    15.3521 O.3        1 SUBUNIT  0
    5 C5        39.2784    34.4349    15.5114 C.2        1 SUBUNIT  0
    6 C6        40.0972    33.5587    16.4298 C.3        1 SUBUNIT  0
    7 C7        39.7340    35.4728    14.7047 C.2        1 SUBUNIT  0
    8 O8        41.1343    33.8909    11.6856 O.2        1 SUBUNIT  0
    9 C9        41.6666    34.2598    12.7247 C.2        1 SUBUNIT  0
   10 C10       41.6969    35.7367    13.1412 C.3        1 SUBUNIT  0
   11 C11       41.1569    35.9706    14.5636 C.3        1 SUBUNIT  0
   12 N12       42.2868    33.4463    13.5958 N.am       1 SUBUNIT  0
   13 C13       42.4337    32.0272    13.3003 C.3        1 SUBUNIT  0
   14 C14       43.2665    31.3466    14.3933 C.3        1 SUBUNIT  0
   15 C15       44.6265    32.0440    14.5583 C.2        1 SUBUNIT  0
   16 O16       45.1979    32.5783    13.6137 O.2        1 SUBUNIT  0
   17 N17       45.0762    32.0278    15.8307 N.am       1 SUBUNIT  0
   18 C18       46.2881    32.7406    16.2196 C.3        1 SUBUNIT  0
   19 C19       46.0913    34.2619    16.0870 C.3        1 SUBUNIT  0
   20 C20       45.9909    34.8417    17.5013 C.3        1 SUBUNIT  0
   21 S21       47.2636    33.9434    18.3773 S.o2       1 SUBUNIT  0
   22 O22       48.5400    34.2288    17.7955 O.2        1 SUBUNIT  0
   23 O23       47.1106    34.0090    19.8008 O.2        1 SUBUNIT  0
   24 C24       46.6068    32.4323    17.6922 C.3        1 SUBUNIT  0
   25 H25       37.7093    37.8056    13.4350 H          1 SUBUNIT  0
   26 H26       39.4058    37.6259    13.0031 H          1 SUBUNIT  0
   27 H27       38.1727    36.7240    12.1075 H          1 SUBUNIT  0
   28 H28       39.4425    33.0130    17.1084 H          1 SUBUNIT  0
   29 H29       40.7795    34.1637    17.0281 H          1 SUBUNIT  0
   30 H30       40.6715    32.8383    15.8481 H          1 SUBUNIT  0
   31 H31       42.7268    36.0870    13.0712 H          1 SUBUNIT  0
   32 H32       41.1285    36.3125    12.4149 H          1 SUBUNIT  0
   33 H33       41.7901    35.4874    15.3078 H          1 SUBUNIT  0
   34 H34       41.1678    37.0333    14.7989 H          1 SUBUNIT  0
   35 H35       42.6619    33.8339    14.4382 H          1 SUBUNIT  0
   36 H36       42.9137    31.9371    12.3238 H          1 SUBUNIT  0
   37 H37       41.4332    31.5961    13.2370 H          1 SUBUNIT  0
   38 H38       43.4366    30.2975    14.1493 H          1 SUBUNIT  0
   39 H39       42.7270    31.3803    15.3413 H          1 SUBUNIT  0
   40 H40       44.5447    31.5474    16.5265 H          1 SUBUNIT  0
   41 H41       47.0915    32.3978    15.5648 H          1 SUBUNIT  0
   42 H42       46.9660    34.6829    15.5902 H          1 SUBUNIT  0
   43 H43       45.2294    34.5361    15.4774 H          1 SUBUNIT  0
   44 H44       47.3025    31.6046    17.8205 H          1 SUBUNIT  0
   45 H45       45.6921    32.1870    18.2319 H          1 SUBUNIT  0
   46 C46       46.2155    36.3515    17.5357 C.3        1 SUBUNIT  0
   47 C47       44.5811    34.6377    18.0930 C.3        1 SUBUNIT  0
   48 C48       44.8348    36.9226    17.2375 C.3        1 SUBUNIT  0
   49 C49       43.8613    35.9843    17.9621 C.3        1 SUBUNIT  0
   50 H50       44.7518    37.9629    17.5459 H          1 SUBUNIT  0
   51 H51       44.6474    36.8837    16.1636 H          1 SUBUNIT  0
   52 H52       46.9758    36.6900    16.8312 H          1 SUBUNIT  0
   53 H53       46.5303    36.6525    18.5359 H          1 SUBUNIT  0
   54 H54       44.0250    33.8465    17.5906 H          1 SUBUNIT  0
   55 H55       44.6410    34.3626    19.1464 H          1 SUBUNIT  0
   56 H56       43.6415    36.3552    18.9626 H          1 SUBUNIT  0
   57 H57       42.9112    35.9007    17.4338 H          1 SUBUNIT  0
@<TRIPOS>BOND
    1     1     2 1
    2     1    25 1
    3     1    26 1
    4     1    27 1
    5     2     3 2
    6     2     7 1
    7     3     4 1
    8     4     5 1
    9     5     6 1
   10     5     7 2
   11     6    28 1
   12     6    29 1
   13     6    30 1
   14     7    11 1
   15     8     9 2
   16     9    10 1
   17     9    12 1
   18    10    11 1
   19    10    31 1
   20    10    32 1
   21    11    33 1
   22    11    34 1
   23    12    13 1
   24    12    35 1
   25    13    14 1
   26    13    36 1
   27    13    37 1
   28    14    15 1
   29    14    38 1
   30    14    39 1
   31    15    16 2
   32    15    17 1
   33    17    18 1
   34    17    40 1
   35    18    19 1
   36    18    24 1
   37    18    41 1
   38    19    20 1
   39    19    42 1
   40    19    43 1
   41    20    21 1
   42    20    46 1
   43    20    47 1
   44    21    22 2
   45    21    23 2
   46    21    24 1
   47    24    44 1
   48    24    45 1
   49    46    48 1
   50    46    52 1
   51    46    53 1
   52    47    49 1
   53    47    54 1
   54    47    55 1
   55    48    49 1
   56    48    50 1
   57    48    51 1
   58    49    56 1
   59    49    57 1
@<TRIPOS>SUBSTRUCTURE
1   ****   1
@<SCITEGIC>MOL_PROPERTY
TopHits
SciTegic.value.StringValue
10

@<SCITEGIC>MOL_PROPERTY
-CDOCKER_ENERGY
SciTegic.value.StringValue
28.4684866

@<SCITEGIC>MOL_PROPERTY
-CDOCKER_INTERACTION_ENERGY
SciTegic.value.StringValue
50.5792168

@<SCITEGIC>MOL_PROPERTY
POSE_NUMBER
SciTegic.value.StringValue
4

@<SCITEGIC>MOL_PROPERTY
FRAGMENTS
SciTegic.value.StringValue
C37

@<SCITEGIC>MOL_PROPERTY
MW
SciTegic.value.StringValue
411.52

@<SCITEGIC>MOL_PROPERTY
GENERATION
SciTegic.value.StringValue
1

@<SCITEGIC>MOL_PROPERTY
FAMILY
SciTegic.value.StringValue
1

@<SCITEGIC>MOL_PROPERTY
LUDI3
SciTegic.value.StringValue
372

@<SCITEGIC>ATOM_PROPERTY
Formal Charge
SciTegic.value.StringValue
1 0
2 0
3 0
4 0
5 0
6 0
7 0
8 0
9 0
10 0
11 0
12 0
13 0
14 0
15 0
16 0
17 0
18 0
19 0
20 0
21 0
22 0
23 0
24 0
25 0
26 0
27 0
28 0
29 0
30 0
31 0
32 0
33 0
34 0
35 0
36 0
37 0
38 0
39 0
40 0
41 0
42 0
43 0
44 0
45 0
46 0
47 0
48 0
49 0
50 0
51 0
52 0
53 0
54 0
55 0
56 0
57 0

@<SCITEGIC>ATOM_PROPERTY
pdb_tempFactor
SciTegic.value.DoubleValue
1 0
2 0
3 0
4 0
5 0
6 0
7 0
8 0
9 0
10 0
11 0
12 0
13 0
14 0
15 0
16 0
17 0
18 0
19 0
20 0
21 0
22 0
23 0
24 0
25 0
26 0
27 0
28 0
29 0
30 0
31 0
32 0
33 0
34 0
35 0
36 0
37 0
38 0
39 0
40 0
41 0
42 0
43 0
44 0
45 0
46 0
47 0
48 0
49 0
50 0
51 0
52 0
53 0
54 0
55 0
56 0
57 0

@<SCITEGIC>ATOM_PROPERTY
pdb_occupancy
SciTegic.value.DoubleValue
1 1
2 1
3 1
4 1
5 1
6 1
7 1
8 1
9 1
10 1
11 1
12 1
13 1
14 1
15 1
16 1
17 1
18 1
19 1
20 1
21 1
22 1
23 1
24 1
25 1
26 1
27 1
28 1
29 1
30 1
31 1
32 1
33 1
34 1
35 1
36 1
37 1
38 1
39 1
40 1
41 1
42 1
43 1
44 1
45 1
46 1
47 1
48 1
49 1
50 1
51 1
52 1
53 1
54 1
55 1
56 1
57 1

@<TRIPOS>MOLECULE
Evo_2
57  59  1  0  0
SMALL
FORMAL_CHARGES
@<TRIPOS>ATOM
    1 C1        48.6868    31.9773    19.7682 C.3        1 SUBUNIT  0
    2 C2        48.3540    32.6043    18.4340 C.2        1 SUBUNIT  0
    3 N3        47.1660    32.4272    17.7990 N.2        1 SUBUNIT  0
    4 O4        47.1807    33.0958    16.6744 O.3        1 SUBUNIT  0
    5 C5        48.3545    33.7650    16.5594 C.2        1 SUBUNIT  0
    6 C6        48.6813    34.7020    15.4177 C.3        1 SUBUNIT  0
    7 C7        49.1573    33.4355    17.6465 C.2        1 SUBUNIT  0
    8 O8        50.4826    36.9640    17.3568 O.2        1 SUBUNIT  0
    9 C9        49.9577    36.3219    18.2587 C.2        1 SUBUNIT  0
   10 C10       50.6330    35.0819    18.8645 C.3        1 SUBUNIT  0
   11 C11       50.5823    33.8746    17.9165 C.3        1 SUBUNIT  0
   12 N12       48.7635    36.5988    18.8199 N.am       1 SUBUNIT  0
   13 C13       47.9389    37.7031    18.3517 C.3        1 SUBUNIT  0
   14 C14       46.5718    37.6929    19.0502 C.3        1 SUBUNIT  0
   15 C15       45.7893    36.4074    18.7286 C.2        1 SUBUNIT  0
   16 O16       46.2077    35.3066    19.0696 O.2        1 SUBUNIT  0
   17 N17       44.6399    36.6222    18.0517 N.am       1 SUBUNIT  0
   18 C18       43.7269    35.5281    17.7336 C.3        1 SUBUNIT  0
   19 C19       42.3948    36.0869    17.1949 C.3        1 SUBUNIT  0
   20 C20       42.0094    35.2951    15.9356 C.3        1 SUBUNIT  0
   21 S21       43.5880    35.0748    15.1212 S.o2       1 SUBUNIT  0
   22 O22       43.5848    33.9975    14.1770 O.2        1 SUBUNIT  0
   23 O23       44.1217    36.3442    14.7263 O.2        1 SUBUNIT  0
   24 C24       44.3199    34.5959    16.6693 C.3        1 SUBUNIT  0
   25 H25       47.7763    31.7951    20.3404 H          1 SUBUNIT  0
   26 H26       49.1987    31.0271    19.6197 H          1 SUBUNIT  0
   27 H27       49.3301    32.6356    20.3515 H          1 SUBUNIT  0
   28 H28       48.4666    35.7301    15.7077 H          1 SUBUNIT  0
   29 H29       48.0806    34.4614    14.5403 H          1 SUBUNIT  0
   30 H30       49.7343    34.6330    15.1472 H          1 SUBUNIT  0
   31 H31       51.6704    35.3367    19.0812 H          1 SUBUNIT  0
   32 H32       50.1663    34.8355    19.8174 H          1 SUBUNIT  0
   33 H33       51.0799    34.1007    16.9740 H          1 SUBUNIT  0
   34 H34       51.1215    33.0375    18.3601 H          1 SUBUNIT  0
   35 H35       48.4283    36.0092    19.5546 H          1 SUBUNIT  0
   36 H36       47.8321    37.6074    17.2707 H          1 SUBUNIT  0
   37 H37       48.4841    38.6202    18.5743 H          1 SUBUNIT  0
   38 H38       45.9878    38.5632    18.7470 H          1 SUBUNIT  0
   39 H39       46.6983    37.7577    20.1312 H          1 SUBUNIT  0
   40 H40       44.3533    37.5589    17.8510 H          1 SUBUNIT  0
   41 H41       43.5684    34.9840    18.6654 H          1 SUBUNIT  0
   42 H42       41.6106    36.0543    17.9539 H          1 SUBUNIT  0
   43 H43       42.5181    37.1346    16.9193 H          1 SUBUNIT  0
   44 H44       44.0403    33.5660    16.8909 H          1 SUBUNIT  0
   45 H45       45.4021    34.6512    16.6008 H          1 SUBUNIT  0
   46 C46       41.3522    33.9364    16.2618 C.3        1 SUBUNIT  0
   47 C47       41.0291    36.0207    15.0029 C.3        1 SUBUNIT  0
   48 C48       40.0135    33.9057    15.5206 C.3        1 SUBUNIT  0
   49 C49       40.1668    34.9210    14.3918 C.3        1 SUBUNIT  0
   50 H50       39.7595    32.9079    15.1620 H          1 SUBUNIT  0
   51 H51       39.2153    34.2242    16.1928 H          1 SUBUNIT  0
   52 H52       41.1983    33.7998    17.3308 H          1 SUBUNIT  0
   53 H53       41.9783    33.1129    15.9198 H          1 SUBUNIT  0
   54 H54       40.4001    36.6974    15.5808 H          1 SUBUNIT  0
   55 H55       41.5341    36.6166    14.2442 H          1 SUBUNIT  0
   56 H56       40.6932    34.4638    13.5532 H          1 SUBUNIT  0
   57 H57       39.2097    35.2930    14.0264 H          1 SUBUNIT  0
@<TRIPOS>BOND
    1     1     2 1
    2     1    25 1
    3     1    26 1
    4     1    27 1
    5     2     3 2
    6     2     7 1
    7     3     4 1
    8     4     5 1
    9     5     6 1
   10     5     7 2
   11     6    28 1
   12     6    29 1
   13     6    30 1
   14     7    11 1
   15     8     9 2
   16     9    10 1
   17     9    12 1
   18    10    11 1
   19    10    31 1
   20    10    32 1
   21    11    33 1
   22    11    34 1
   23    12    13 1
   24    12    35 1
   25    13    14 1
   26    13    36 1
   27    13    37 1
   28    14    15 1
   29    14    38 1
   30    14    39 1
   31    15    16 2
   32    15    17 1
   33    17    18 1
   34    17    40 1
   35    18    19 1
   36    18    24 1
   37    18    41 1
   38    19    20 1
   39    19    42 1
   40    19    43 1
   41    20    21 1
   42    20    46 1
   43    20    47 1
   44    21    22 2
   45    21    23 2
   46    21    24 1
   47    24    44 1
   48    24    45 1
   49    46    48 1
   50    46    52 1
   51    46    53 1
   52    47    49 1
   53    47    54 1
   54    47    55 1
   55    48    49 1
   56    48    50 1
   57    48    51 1
   58    49    56 1
   59    49    57 1
@<TRIPOS>SUBSTRUCTURE
1   ****   1
@<SCITEGIC>MOL_PROPERTY
TopHits
SciTegic.value.StringValue
10

@<SCITEGIC>MOL_PROPERTY
-CDOCKER_ENERGY
SciTegic.value.StringValue
23.225939

@<SCITEGIC>MOL_PROPERTY
-CDOCKER_INTERACTION_ENERGY
SciTegic.value.StringValue
43.2132872

@<SCITEGIC>MOL_PROPERTY
POSE_NUMBER
SciTegic.value.StringValue
5

@<SCITEGIC>MOL_PROPERTY
FRAGMENTS
SciTegic.value.StringValue
C37

@<SCITEGIC>MOL_PROPERTY
MW
SciTegic.value.StringValue
411.52

@<SCITEGIC>MOL_PROPERTY
GENERATION
SciTegic.value.StringValue
1

@<SCITEGIC>MOL_PROPERTY
FAMILY
SciTegic.value.StringValue
1

@<SCITEGIC>MOL_PROPERTY
LUDI3
SciTegic.value.StringValue
372

@<SCITEGIC>ATOM_PROPERTY
Formal Charge
SciTegic.value.StringValue
1 0
2 0
3 0
4 0
5 0
6 0
7 0
8 0
9 0
10 0
11 0
12 0
13 0
14 0
15 0
16 0
17 0
18 0
19 0
20 0
21 0
22 0
23 0
24 0
25 0
26 0
27 0
28 0
29 0
30 0
31 0
32 0
33 0
34 0
35 0
36 0
37 0
38 0
39 0
40 0
41 0
42 0
43 0
44 0
45 0
46 0
47 0
48 0
49 0
50 0
51 0
52 0
53 0
54 0
55 0
56 0
57 0

@<SCITEGIC>ATOM_PROPERTY
pdb_tempFactor
SciTegic.value.DoubleValue
1 0
2 0
3 0
4 0
5 0
6 0
7 0
8 0
9 0
10 0
11 0
12 0
13 0
14 0
15 0
16 0
17 0
18 0
19 0
20 0
21 0
22 0
23 0
24 0
25 0
26 0
27 0
28 0
29 0
30 0
31 0
32 0
33 0
34 0
35 0
36 0
37 0
38 0
39 0
40 0
41 0
42 0
43 0
44 0
45 0
46 0
47 0
48 0
49 0
50 0
51 0
52 0
53 0
54 0
55 0
56 0
57 0

@<SCITEGIC>ATOM_PROPERTY
pdb_occupancy
SciTegic.value.DoubleValue
1 1
2 1
3 1
4 1
5 1
6 1
7 1
8 1
9 1
10 1
11 1
12 1
13 1
14 1
15 1
16 1
17 1
18 1
19 1
20 1
21 1
22 1
23 1
24 1
25 1
26 1
27 1
28 1
29 1
30 1
31 1
32 1
33 1
34 1
35 1
36 1
37 1
38 1
39 1
40 1
41 1
42 1
43 1
44 1
45 1
46 1
47 1
48 1
49 1
50 1
51 1
52 1
53 1
54 1
55 1
56 1
57 1

@<TRIPOS>MOLECULE
Evo_2
57  59  1  0  0
SMALL
FORMAL_CHARGES
@<TRIPOS>ATOM
    1 C1        40.1303    33.3946    16.4752 C.3        1 SUBUNIT  0
    2 C2        39.3673    34.3284    15.5632 C.2        1 SUBUNIT  0
    3 N3        38.0162    34.3205    15.4218 N.2        1 SUBUNIT  0
    4 O4        37.6689    35.2320    14.5467 O.3        1 SUBUNIT  0
    5 C5        38.7796    35.8705    14.1001 C.2        1 SUBUNIT  0
    6 C6        38.7547    36.9829    13.0778 C.3        1 SUBUNIT  0
    7 C7        39.8904    35.3255    14.7376 C.2        1 SUBUNIT  0
    8 O8        44.0735    35.8516    14.8657 O.2        1 SUBUNIT  0
    9 C9        43.4547    36.2888    15.8302 C.2        1 SUBUNIT  0
   10 C10       41.9232    36.2248    15.9063 C.3        1 SUBUNIT  0
   11 C11       41.3457    35.7007    14.5781 C.3        1 SUBUNIT  0
   12 N12       44.0196    36.8532    16.9159 N.am       1 SUBUNIT  0
   13 C13       45.4665    36.9905    17.0493 C.3        1 SUBUNIT  0
   14 C14       46.0043    36.0779    18.1610 C.3        1 SUBUNIT  0
   15 C15       45.6863    34.5878    17.9484 C.2        1 SUBUNIT  0
   16 O16       45.2488    33.9020    18.8647 O.2        1 SUBUNIT  0
   17 N17       45.9303    34.1161    16.7027 N.am       1 SUBUNIT  0
   18 C18       45.6547    32.7082    16.4276 C.3        1 SUBUNIT  0
   19 C19       44.1469    32.4184    16.3834 C.3        1 SUBUNIT  0
   20 C20       43.8515    31.4225    15.2400 C.3        1 SUBUNIT  0
   21 S21       45.4374    30.6488    14.9056 S.o2       1 SUBUNIT  0
   22 O22       45.7869    29.7854    15.9944 O.2        1 SUBUNIT  0
   23 O23       45.5340    30.1570    13.5648 O.2        1 SUBUNIT  0
   24 C24       46.2455    32.2255    15.1083 C.3        1 SUBUNIT  0
   25 H25       41.1930    33.3902    16.2307 H          1 SUBUNIT  0
   26 H26       40.0127    33.7093    17.5123 H          1 SUBUNIT  0
   27 H27       39.7627    32.3768    16.3705 H          1 SUBUNIT  0
   28 H28       39.6848    36.9993    12.5123 H          1 SUBUNIT  0
   29 H29       38.6281    37.9449    13.5726 H          1 SUBUNIT  0
   30 H30       37.9278    36.8402    12.3818 H          1 SUBUNIT  0
   31 H31       41.6594    35.5822    16.7458 H          1 SUBUNIT  0
   32 H32       41.5236    37.2130    16.1354 H          1 SUBUNIT  0
   33 H33       41.4631    36.4435    13.7897 H          1 SUBUNIT  0
   34 H34       41.8714    34.8073    14.2496 H          1 SUBUNIT  0
   35 H35       43.4226    37.1665    17.6557 H          1 SUBUNIT  0
   36 H36       45.6447    38.0374    17.2954 H          1 SUBUNIT  0
   37 H37       45.9494    36.7966    16.0902 H          1 SUBUNIT  0
   38 H38       45.5711    36.3749    19.1155 H          1 SUBUNIT  0
   39 H39       47.0836    36.1926    18.2566 H          1 SUBUNIT  0
   40 H40       46.2602    34.7315    15.9864 H          1 SUBUNIT  0
   41 H41       46.1167    32.1296    17.2311 H          1 SUBUNIT  0
   42 H42       43.8676    32.0037    17.3461 H          1 SUBUNIT  0
   43 H43       43.5652    33.3327    16.2641 H          1 SUBUNIT  0
   44 H44       47.3293    32.1202    15.1309 H          1 SUBUNIT  0
   45 H45       45.9747    32.8912    14.2927 H          1 SUBUNIT  0
   46 C46       42.7933    30.3643    15.5962 C.3        1 SUBUNIT  0
   47 C47       43.3195    32.1099    13.9614 C.3        1 SUBUNIT  0
   48 C48       42.0067    30.1115    14.3158 C.3        1 SUBUNIT  0
   49 C49       41.9560    31.4839    13.6540 C.3        1 SUBUNIT  0
   50 H50       42.5484    29.4086    13.6814 H          1 SUBUNIT  0
   51 H51       41.0127    29.7030    14.5055 H          1 SUBUNIT  0
   52 H52       42.1027    30.7696    16.3318 H          1 SUBUNIT  0
   53 H53       43.2214    29.4531    16.0137 H          1 SUBUNIT  0
   54 H54       43.2442    33.1884    14.0720 H          1 SUBUNIT  0
   55 H55       43.9861    31.9217    13.1220 H          1 SUBUNIT  0
   56 H56       41.7438    31.4279    12.5855 H          1 SUBUNIT  0
   57 H57       41.1679    32.0789    14.1164 H          1 SUBUNIT  0
@<TRIPOS>BOND
    1     1     2 1
    2     1    25 1
    3     1    26 1
    4     1    27 1
    5     2     3 2
    6     2     7 1
    7     3     4 1
    8     4     5 1
    9     5     6 1
   10     5     7 2
   11     6    28 1
   12     6    29 1
   13     6    30 1
   14     7    11 1
   15     8     9 2
   16     9    10 1
   17     9    12 1
   18    10    11 1
   19    10    31 1
   20    10    32 1
   21    11    33 1
   22    11    34 1
   23    12    13 1
   24    12    35 1
   25    13    14 1
   26    13    36 1
   27    13    37 1
   28    14    15 1
   29    14    38 1
   30    14    39 1
   31    15    16 2
   32    15    17 1
   33    17    18 1
   34    17    40 1
   35    18    19 1
   36    18    24 1
   37    18    41 1
   38    19    20 1
   39    19    42 1
   40    19    43 1
   41    20    21 1
   42    20    46 1
   43    20    47 1
   44    21    22 2
   45    21    23 2
   46    21    24 1
   47    24    44 1
   48    24    45 1
   49    46    48 1
   50    46    52 1
   51    46    53 1
   52    47    49 1
   53    47    54 1
   54    47    55 1
   55    48    49 1
   56    48    50 1
   57    48    51 1
   58    49    56 1
   59    49    57 1
@<TRIPOS>SUBSTRUCTURE
1   ****   1
@<SCITEGIC>MOL_PROPERTY
TopHits
SciTegic.value.StringValue
10

@<SCITEGIC>MOL_PROPERTY
-CDOCKER_ENERGY
SciTegic.value.StringValue
22.6424634

@<SCITEGIC>MOL_PROPERTY
-CDOCKER_INTERACTION_ENERGY
SciTegic.value.StringValue
42.9887131

@<SCITEGIC>MOL_PROPERTY
POSE_NUMBER
SciTegic.value.StringValue
6

@<SCITEGIC>MOL_PROPERTY
FRAGMENTS
SciTegic.value.StringValue
C37

@<SCITEGIC>MOL_PROPERTY
MW
SciTegic.value.StringValue
411.52

@<SCITEGIC>MOL_PROPERTY
GENERATION
SciTegic.value.StringValue
1

@<SCITEGIC>MOL_PROPERTY
FAMILY
SciTegic.value.StringValue
1

@<SCITEGIC>MOL_PROPERTY
LUDI3
SciTegic.value.StringValue
372

@<SCITEGIC>ATOM_PROPERTY
Formal Charge
SciTegic.value.StringValue
1 0
2 0
3 0
4 0
5 0
6 0
7 0
8 0
9 0
10 0
11 0
12 0
13 0
14 0
15 0
16 0
17 0
18 0
19 0
20 0
21 0
22 0
23 0
24 0
25 0
26 0
27 0
28 0
29 0
30 0
31 0
32 0
33 0
34 0
35 0
36 0
37 0
38 0
39 0
40 0
41 0
42 0
43 0
44 0
45 0
46 0
47 0
48 0
49 0
50 0
51 0
52 0
53 0
54 0
55 0
56 0
57 0

@<SCITEGIC>ATOM_PROPERTY
pdb_tempFactor
SciTegic.value.DoubleValue
1 0
2 0
3 0
4 0
5 0
6 0
7 0
8 0
9 0
10 0
11 0
12 0
13 0
14 0
15 0
16 0
17 0
18 0
19 0
20 0
21 0
22 0
23 0
24 0
25 0
26 0
27 0
28 0
29 0
30 0
31 0
32 0
33 0
34 0
35 0
36 0
37 0
38 0
39 0
40 0
41 0
42 0
43 0
44 0
45 0
46 0
47 0
48 0
49 0
50 0
51 0
52 0
53 0
54 0
55 0
56 0
57 0

@<SCITEGIC>ATOM_PROPERTY
pdb_occupancy
SciTegic.value.DoubleValue
1 1
2 1
3 1
4 1
5 1
6 1
7 1
8 1
9 1
10 1
11 1
12 1
13 1
14 1
15 1
16 1
17 1
18 1
19 1
20 1
21 1
22 1
23 1
24 1
25 1
26 1
27 1
28 1
29 1
30 1
31 1
32 1
33 1
34 1
35 1
36 1
37 1
38 1
39 1
40 1
41 1
42 1
43 1
44 1
45 1
46 1
47 1
48 1
49 1
50 1
51 1
52 1
53 1
54 1
55 1
56 1
57 1

@<TRIPOS>MOLECULE
Evo_2
57  59  1  0  0
SMALL
FORMAL_CHARGES
@<TRIPOS>ATOM
    1 C1        48.1859    33.0446    19.6835 C.3        1 SUBUNIT  0
    2 C2        47.2783    32.9885    18.4777 C.2        1 SUBUNIT  0
    3 N3        45.9598    32.6599    18.5384 N.2        1 SUBUNIT  0
    4 O4        45.4593    32.6751    17.3282 O.3        1 SUBUNIT  0
    5 C5        46.4333    33.0161    16.4465 C.2        1 SUBUNIT  0
    6 C6        46.2298    33.1236    14.9562 C.3        1 SUBUNIT  0
    7 C7        47.6103    33.2452    17.1440 C.2        1 SUBUNIT  0
    8 O8        49.0535    36.3890    18.0379 O.2        1 SUBUNIT  0
    9 C9        48.3809    36.1035    17.0553 C.2        1 SUBUNIT  0
   10 C10       48.8802    35.1018    16.0031 C.3        1 SUBUNIT  0
   11 C11       48.9526    33.6767    16.5832 C.3        1 SUBUNIT  0
   12 N12       47.1463    36.5791    16.7865 N.am       1 SUBUNIT  0
   13 C13       46.3905    37.3754    17.7458 C.3        1 SUBUNIT  0
   14 C14       45.2225    36.5444    18.2965 C.3        1 SUBUNIT  0
   15 C15       44.1896    36.1911    17.2113 C.2        1 SUBUNIT  0
   16 O16       44.1951    36.7347    16.1127 O.2        1 SUBUNIT  0
   17 N17       43.3422    35.2165    17.6080 N.am       1 SUBUNIT  0
   18 C18       42.3596    34.5348    16.7658 C.3        1 SUBUNIT  0
   19 C19       40.9695    35.1799    16.7884 C.3        1 SUBUNIT  0
   20 C20       40.2710    34.8979    15.4317 C.3        1 SUBUNIT  0
   21 S21       41.2577    33.6044    14.6659 S.o2       1 SUBUNIT  0
   22 O22       41.0399    32.3518    15.3266 O.2        1 SUBUNIT  0
   23 O23       41.2118    33.6568    13.2349 O.2        1 SUBUNIT  0
   24 C24       42.7493    34.3224    15.3047 C.3        1 SUBUNIT  0
   25 H25       47.5962    33.1048    20.5987 H          1 SUBUNIT  0
   26 H26       48.8011    32.1455    19.7295 H          1 SUBUNIT  0
   27 H27       48.8423    33.9131    19.6201 H          1 SUBUNIT  0
   28 H28       45.3639    32.5397    14.6466 H          1 SUBUNIT  0
   29 H29       47.1019    32.7420    14.4267 H          1 SUBUNIT  0
   30 H30       46.0826    34.1696    14.6921 H          1 SUBUNIT  0
   31 H31       48.2283    35.1306    15.1301 H          1 SUBUNIT  0
   32 H32       49.8664    35.4212    15.6670 H          1 SUBUNIT  0
   33 H33       49.2544    32.9730    15.8076 H          1 SUBUNIT  0
   34 H34       49.7074    33.6219    17.3676 H          1 SUBUNIT  0
   35 H35       46.7082    36.3376    15.9204 H          1 SUBUNIT  0
   36 H36       46.0468    38.2671    17.2209 H          1 SUBUNIT  0
   37 H37       47.0512    37.7019    18.5511 H          1 SUBUNIT  0
   38 H38       44.7195    37.0922    19.0858 H          1 SUBUNIT  0
   39 H39       45.5942    35.6232    18.7461 H          1 SUBUNIT  0
   40 H40       43.3826    34.9370    18.5684 H          1 SUBUNIT  0
   41 H41       42.2793    33.5503    17.2223 H          1 SUBUNIT  0
   42 H42       40.4007    34.7679    17.6225 H          1 SUBUNIT  0
   43 H43       41.0569    36.2524    16.9664 H          1 SUBUNIT  0
   44 H44       43.5867    33.6436    15.1784 H          1 SUBUNIT  0
   45 H45       42.9528    35.2522    14.7776 H          1 SUBUNIT  0
   46 C46       38.8052    34.4174    15.5198 C.3        1 SUBUNIT  0
   47 C47       40.2286    36.1327    14.5106 C.3        1 SUBUNIT  0
   48 C48       37.9917    35.2284    14.4965 C.3        1 SUBUNIT  0
   49 C49       39.0212    35.9137    13.5993 C.3        1 SUBUNIT  0
   50 H50       37.2762    34.6249    13.9394 H          1 SUBUNIT  0
   51 H51       37.4000    35.9835    15.0031 H          1 SUBUNIT  0
   52 H52       38.3848    34.5139    16.5173 H          1 SUBUNIT  0
   53 H53       38.7498    33.3556    15.2993 H          1 SUBUNIT  0
   54 H54       40.0643    37.0341    15.1006 H          1 SUBUNIT  0
   55 H55       41.1480    36.2869    13.9474 H          1 SUBUNIT  0
   56 H56       39.2988    35.2537    12.7788 H          1 SUBUNIT  0
   57 H57       38.6469    36.8412    13.1641 H          1 SUBUNIT  0
@<TRIPOS>BOND
    1     1     2 1
    2     1    25 1
    3     1    26 1
    4     1    27 1
    5     2     3 2
    6     2     7 1
    7     3     4 1
    8     4     5 1
    9     5     6 1
   10     5     7 2
   11     6    28 1
   12     6    29 1
   13     6    30 1
   14     7    11 1
   15     8     9 2
   16     9    10 1
   17     9    12 1
   18    10    11 1
   19    10    31 1
   20    10    32 1
   21    11    33 1
   22    11    34 1
   23    12    13 1
   24    12    35 1
   25    13    14 1
   26    13    36 1
   27    13    37 1
   28    14    15 1
   29    14    38 1
   30    14    39 1
   31    15    16 2
   32    15    17 1
   33    17    18 1
   34    17    40 1
   35    18    19 1
   36    18    24 1
   37    18    41 1
   38    19    20 1
   39    19    42 1
   40    19    43 1
   41    20    21 1
   42    20    46 1
   43    20    47 1
   44    21    22 2
   45    21    23 2
   46    21    24 1
   47    24    44 1
   48    24    45 1
   49    46    48 1
   50    46    52 1
   51    46    53 1
   52    47    49 1
   53    47    54 1
   54    47    55 1
   55    48    49 1
   56    48    50 1
   57    48    51 1
   58    49    56 1
   59    49    57 1
@<TRIPOS>SUBSTRUCTURE
1   ****   1
@<SCITEGIC>MOL_PROPERTY
TopHits
SciTegic.value.StringValue
10

@<SCITEGIC>MOL_PROPERTY
-CDOCKER_ENERGY
SciTegic.value.StringValue
21.6556284

@<SCITEGIC>MOL_PROPERTY
-CDOCKER_INTERACTION_ENERGY
SciTegic.value.StringValue
44.5746796

@<SCITEGIC>MOL_PROPERTY
POSE_NUMBER
SciTegic.value.StringValue
7

@<SCITEGIC>MOL_PROPERTY
FRAGMENTS
SciTegic.value.StringValue
C37

@<SCITEGIC>MOL_PROPERTY
MW
SciTegic.value.StringValue
411.52

@<SCITEGIC>MOL_PROPERTY
GENERATION
SciTegic.value.StringValue
1

@<SCITEGIC>MOL_PROPERTY
FAMILY
SciTegic.value.StringValue
1

@<SCITEGIC>MOL_PROPERTY
LUDI3
SciTegic.value.StringValue
372

@<SCITEGIC>ATOM_PROPERTY
Formal Charge
SciTegic.value.StringValue
1 0
2 0
3 0
4 0
5 0
6 0
7 0
8 0
9 0
10 0
11 0
12 0
13 0
14 0
15 0
16 0
17 0
18 0
19 0
20 0
21 0
22 0
23 0
24 0
25 0
26 0
27 0
28 0
29 0
30 0
31 0
32 0
33 0
34 0
35 0
36 0
37 0
38 0
39 0
40 0
41 0
42 0
43 0
44 0
45 0
46 0
47 0
48 0
49 0
50 0
51 0
52 0
53 0
54 0
55 0
56 0
57 0

@<SCITEGIC>ATOM_PROPERTY
pdb_tempFactor
SciTegic.value.DoubleValue
1 0
2 0
3 0
4 0
5 0
6 0
7 0
8 0
9 0
10 0
11 0
12 0
13 0
14 0
15 0
16 0
17 0
18 0
19 0
20 0
21 0
22 0
23 0
24 0
25 0
26 0
27 0
28 0
29 0
30 0
31 0
32 0
33 0
34 0
35 0
36 0
37 0
38 0
39 0
40 0
41 0
42 0
43 0
44 0
45 0
46 0
47 0
48 0
49 0
50 0
51 0
52 0
53 0
54 0
55 0
56 0
57 0

@<SCITEGIC>ATOM_PROPERTY
pdb_occupancy
SciTegic.value.DoubleValue
1 1
2 1
3 1
4 1
5 1
6 1
7 1
8 1
9 1
10 1
11 1
12 1
13 1
14 1
15 1
16 1
17 1
18 1
19 1
20 1
21 1
22 1
23 1
24 1
25 1
26 1
27 1
28 1
29 1
30 1
31 1
32 1
33 1
34 1
35 1
36 1
37 1
38 1
39 1
40 1
41 1
42 1
43 1
44 1
45 1
46 1
47 1
48 1
49 1
50 1
51 1
52 1
53 1
54 1
55 1
56 1
57 1

@<TRIPOS>MOLECULE
Evo_2
57  59  1  0  0
SMALL
FORMAL_CHARGES
@<TRIPOS>ATOM
    1 C1        49.1676    33.3094    18.9457 C.3        1 SUBUNIT  0
    2 C2        48.1520    32.9126    17.8998 C.2        1 SUBUNIT  0
    3 N3        46.9459    32.3606    18.1959 N.2        1 SUBUNIT  0
    4 O4        46.3002    32.1178    17.0827 O.3        1 SUBUNIT  0
    5 C5        47.0512    32.5295    16.0308 C.2        1 SUBUNIT  0
    6 C6        46.6106    32.4411    14.5890 C.3        1 SUBUNIT  0
    7 C7        48.2552    33.0301    16.5096 C.2        1 SUBUNIT  0
    8 O8        50.3900    35.9139    17.3448 O.2        1 SUBUNIT  0
    9 C9        49.3590    35.9066    16.6837 C.2        1 SUBUNIT  0
   10 C10       49.2361    35.0680    15.4041 C.3        1 SUBUNIT  0
   11 C11       49.4111    33.5710    15.6951 C.3        1 SUBUNIT  0
   12 N12       48.2389    36.5905    16.9892 N.am       1 SUBUNIT  0
   13 C13       48.1335    37.3155    18.2507 C.3        1 SUBUNIT  0
   14 C14       46.6763    37.7215    18.5109 C.3        1 SUBUNIT  0
   15 C15       45.7777    36.4770    18.5704 C.2        1 SUBUNIT  0
   16 O16       46.1496    35.4468    19.1197 O.2        1 SUBUNIT  0
   17 N17       44.5951    36.6387    17.9394 N.am       1 SUBUNIT  0
   18 C18       43.6166    35.5598    17.8683 C.3        1 SUBUNIT  0
   19 C19       42.2886    36.0917    17.2915 C.3        1 SUBUNIT  0
   20 C20       41.9103    35.2568    16.0567 C.3        1 SUBUNIT  0
   21 S21       43.5003    34.8791    15.3275 S.o2       1 SUBUNIT  0
   22 O22       43.4463    33.7530    14.4435 O.2        1 SUBUNIT  0
   23 O23       44.1421    36.0797    14.8811 O.2        1 SUBUNIT  0
   24 C24       44.1158    34.4459    16.9421 C.3        1 SUBUNIT  0
   25 H25       49.0665    34.3673    19.1834 H          1 SUBUNIT  0
   26 H26       49.0162    32.7330    19.8585 H          1 SUBUNIT  0
   27 H27       50.1799    33.1274    18.5860 H          1 SUBUNIT  0
   28 H28       47.0433    31.5594    14.1184 H          1 SUBUNIT  0
   29 H29       46.9330    33.3247    14.0385 H          1 SUBUNIT  0
   30 H30       45.5255    32.3667    14.5323 H          1 SUBUNIT  0
   31 H31       48.2793    35.2635    14.9163 H          1 SUBUNIT  0
   32 H32       50.0225    35.3875    14.7224 H          1 SUBUNIT  0
   33 H33       49.4569    33.0215    14.7547 H          1 SUBUNIT  0
   34 H34       50.3506    33.3826    16.2148 H          1 SUBUNIT  0
   35 H35       47.4743    36.5883    16.3447 H          1 SUBUNIT  0
   36 H36       48.7875    38.1848    18.1858 H          1 SUBUNIT  0
   37 H37       48.5096    36.6680    19.0453 H          1 SUBUNIT  0
   38 H38       46.3250    38.3961    17.7292 H          1 SUBUNIT  0
   39 H39       46.5938    38.2516    19.4591 H          1 SUBUNIT  0
   40 H40       44.3437    37.5392    17.5859 H          1 SUBUNIT  0
   41 H41       43.4924    35.1991    18.8893 H          1 SUBUNIT  0
   42 H42       41.4958    36.0831    18.0403 H          1 SUBUNIT  0
   43 H43       42.4061    37.1300    16.9832 H          1 SUBUNIT  0
   44 H44       43.6993    33.4889    17.2561 H          1 SUBUNIT  0
   45 H45       45.1977    34.3523    16.9282 H          1 SUBUNIT  0
   46 C46       41.1516    33.9572    16.4098 C.3        1 SUBUNIT  0
   47 C47       41.0208    35.9931    15.0427 C.3        1 SUBUNIT  0
   48 C48       39.8740    33.9462    15.5682 C.3        1 SUBUNIT  0
   49 C49       40.1422    34.9122    14.4178 C.3        1 SUBUNIT  0
   50 H50       39.6138    32.9441    15.2281 H          1 SUBUNIT  0
   51 H51       39.0412    34.3162    16.1680 H          1 SUBUNIT  0
   52 H52       40.9013    33.8987    17.4676 H          1 SUBUNIT  0
   53 H53       41.7499    33.0777    16.1719 H          1 SUBUNIT  0
   54 H54       40.3894    36.7153    15.5611 H          1 SUBUNIT  0
   55 H55       41.5951    36.5416    14.2958 H          1 SUBUNIT  0
   56 H56       40.6899    34.3999    13.6252 H          1 SUBUNIT  0
   57 H57       39.2235    35.3140    13.9890 H          1 SUBUNIT  0
@<TRIPOS>BOND
    1     1     2 1
    2     1    25 1
    3     1    26 1
    4     1    27 1
    5     2     3 2
    6     2     7 1
    7     3     4 1
    8     4     5 1
    9     5     6 1
   10     5     7 2
   11     6    28 1
   12     6    29 1
   13     6    30 1
   14     7    11 1
   15     8     9 2
   16     9    10 1
   17     9    12 1
   18    10    11 1
   19    10    31 1
   20    10    32 1
   21    11    33 1
   22    11    34 1
   23    12    13 1
   24    12    35 1
   25    13    14 1
   26    13    36 1
   27    13    37 1
   28    14    15 1
   29    14    38 1
   30    14    39 1
   31    15    16 2
   32    15    17 1
   33    17    18 1
   34    17    40 1
   35    18    19 1
   36    18    24 1
   37    18    41 1
   38    19    20 1
   39    19    42 1
   40    19    43 1
   41    20    21 1
   42    20    46 1
   43    20    47 1
   44    21    22 2
   45    21    23 2
   46    21    24 1
   47    24    44 1
   48    24    45 1
   49    46    48 1
   50    46    52 1
   51    46    53 1
   52    47    49 1
   53    47    54 1
   54    47    55 1
   55    48    49 1
   56    48    50 1
   57    48    51 1
   58    49    56 1
   59    49    57 1
@<TRIPOS>SUBSTRUCTURE
1   ****   1
@<SCITEGIC>MOL_PROPERTY
TopHits
SciTegic.value.StringValue
10

@<SCITEGIC>MOL_PROPERTY
-CDOCKER_ENERGY
SciTegic.value.StringValue
21.6422111

@<SCITEGIC>MOL_PROPERTY
-CDOCKER_INTERACTION_ENERGY
SciTegic.value.StringValue
40.8325185

@<SCITEGIC>MOL_PROPERTY
POSE_NUMBER
SciTegic.value.StringValue
8

@<SCITEGIC>MOL_PROPERTY
FRAGMENTS
SciTegic.value.StringValue
C37

@<SCITEGIC>MOL_PROPERTY
MW
SciTegic.value.StringValue
411.52

@<SCITEGIC>MOL_PROPERTY
GENERATION
SciTegic.value.StringValue
1

@<SCITEGIC>MOL_PROPERTY
FAMILY
SciTegic.value.StringValue
1

@<SCITEGIC>MOL_PROPERTY
LUDI3
SciTegic.value.StringValue
372

@<SCITEGIC>ATOM_PROPERTY
Formal Charge
SciTegic.value.StringValue
1 0
2 0
3 0
4 0
5 0
6 0
7 0
8 0
9 0
10 0
11 0
12 0
13 0
14 0
15 0
16 0
17 0
18 0
19 0
20 0
21 0
22 0
23 0
24 0
25 0
26 0
27 0
28 0
29 0
30 0
31 0
32 0
33 0
34 0
35 0
36 0
37 0
38 0
39 0
40 0
41 0
42 0
43 0
44 0
45 0
46 0
47 0
48 0
49 0
50 0
51 0
52 0
53 0
54 0
55 0
56 0
57 0

@<SCITEGIC>ATOM_PROPERTY
pdb_tempFactor
SciTegic.value.DoubleValue
1 0
2 0
3 0
4 0
5 0
6 0
7 0
8 0
9 0
10 0
11 0
12 0
13 0
14 0
15 0
16 0
17 0
18 0
19 0
20 0
21 0
22 0
23 0
24 0
25 0
26 0
27 0
28 0
29 0
30 0
31 0
32 0
33 0
34 0
35 0
36 0
37 0
38 0
39 0
40 0
41 0
42 0
43 0
44 0
45 0
46 0
47 0
48 0
49 0
50 0
51 0
52 0
53 0
54 0
55 0
56 0
57 0

@<SCITEGIC>ATOM_PROPERTY
pdb_occupancy
SciTegic.value.DoubleValue
1 1
2 1
3 1
4 1
5 1
6 1
7 1
8 1
9 1
10 1
11 1
12 1
13 1
14 1
15 1
16 1
17 1
18 1
19 1
20 1
21 1
22 1
23 1
24 1
25 1
26 1
27 1
28 1
29 1
30 1
31 1
32 1
33 1
34 1
35 1
36 1
37 1
38 1
39 1
40 1
41 1
42 1
43 1
44 1
45 1
46 1
47 1
48 1
49 1
50 1
51 1
52 1
53 1
54 1
55 1
56 1
57 1

@<TRIPOS>MOLECULE
Evo_2
57  59  1  0  0
SMALL
FORMAL_CHARGES
@<TRIPOS>ATOM
    1 C1        46.2676    31.2181    14.3603 C.3        1 SUBUNIT  0
    2 C2        47.2876    31.7976    13.4075 C.2        1 SUBUNIT  0
    3 N3        47.9301    31.0776    12.4504 N.2        1 SUBUNIT  0
    4 O4        48.7396    31.8698    11.7917 O.3        1 SUBUNIT  0
    5 C5        48.6509    33.1265    12.2984 C.2        1 SUBUNIT  0
    6 C6        49.4418    34.3017    11.7779 C.3        1 SUBUNIT  0
    7 C7        47.7279    33.1207    13.3387 C.2        1 SUBUNIT  0
    8 O8        46.9695    34.2624    17.3212 O.2        1 SUBUNIT  0
    9 C9        47.5892    35.0377    16.6049 C.2        1 SUBUNIT  0
   10 C10       48.2951    34.5273    15.3378 C.3        1 SUBUNIT  0
   11 C11       47.2779    34.2701    14.2139 C.3        1 SUBUNIT  0
   12 N12       47.7234    36.3636    16.8448 N.am       1 SUBUNIT  0
   13 C13       47.1501    36.9656    18.0516 C.3        1 SUBUNIT  0
   14 C14       45.8607    37.7497    17.7572 C.3        1 SUBUNIT  0
   15 C15       44.8430    36.9081    16.9752 C.2        1 SUBUNIT  0
   16 O16       44.6595    37.1040    15.7809 O.2        1 SUBUNIT  0
   17 N17       44.2329    35.9545    17.7148 N.am       1 SUBUNIT  0
   18 C18       43.3421    34.9400    17.1496 C.3        1 SUBUNIT  0
   19 C19       41.9736    35.4954    16.7164 C.3        1 SUBUNIT  0
   20 C20       41.5762    34.8348    15.3717 C.3        1 SUBUNIT  0
   21 S21       42.5514    33.3329    15.2616 S.o2       1 SUBUNIT  0
   22 O22       42.0557    32.3474    16.1758 O.2        1 SUBUNIT  0
   23 O23       42.8108    32.9505    13.9061 O.2        1 SUBUNIT  0
   24 C24       43.9460    34.1750    15.9686 C.3        1 SUBUNIT  0
   25 H25       46.3767    30.1357    14.4260 H          1 SUBUNIT  0
   26 H26       46.3974    31.6402    15.3574 H          1 SUBUNIT  0
   27 H27       45.2592    31.4469    14.0153 H          1 SUBUNIT  0
   28 H28       49.8519    34.8726    12.6097 H          1 SUBUNIT  0
   29 H29       48.8026    34.9513    11.1799 H          1 SUBUNIT  0
   30 H30       50.2639    33.9519    11.1533 H          1 SUBUNIT  0
   31 H31       49.0701    35.2255    15.0209 H          1 SUBUNIT  0
   32 H32       48.7965    33.5986    15.6139 H          1 SUBUNIT  0
   33 H33       46.3121    33.9926    14.6313 H          1 SUBUNIT  0
   34 H34       47.1169    35.1648    13.6147 H          1 SUBUNIT  0
   35 H35       48.2123    36.9398    16.1900 H          1 SUBUNIT  0
   36 H36       47.9168    37.6282    18.4549 H          1 SUBUNIT  0
   37 H37       46.9761    36.1886    18.7991 H          1 SUBUNIT  0
   38 H38       46.0859    38.6386    17.1707 H          1 SUBUNIT  0
   39 H39       45.4111    38.0929    18.6876 H          1 SUBUNIT  0
   40 H40       44.3942    35.9462    18.7025 H          1 SUBUNIT  0
   41 H41       43.1934    34.2248    17.9572 H          1 SUBUNIT  0
   42 H42       41.2445    35.2720    17.4954 H          1 SUBUNIT  0
   43 H43       41.9905    36.5826    16.6263 H          1 SUBUNIT  0
   44 H44       44.7259    33.4716    16.2588 H          1 SUBUNIT  0
   45 H45       44.3450    34.8491    15.2146 H          1 SUBUNIT  0
   46 C46       40.0695    34.5329    15.2506 C.3        1 SUBUNIT  0
   47 C47       41.8767    35.7620    14.1843 C.3        1 SUBUNIT  0
   48 C48       39.4815    35.5464    14.2578 C.3        1 SUBUNIT  0
   49 C49       40.5889    36.5554    13.9922 C.3        1 SUBUNIT  0
   50 H50       39.2275    35.0580    13.3189 H          1 SUBUNIT  0
   51 H51       38.5753    36.0203    14.6335 H          1 SUBUNIT  0
   52 H52       39.5681    34.5960    16.2164 H          1 SUBUNIT  0
   53 H53       39.9092    33.5173    14.8900 H          1 SUBUNIT  0
   54 H54       42.7454    36.3976    14.3424 H          1 SUBUNIT  0
   55 H55       42.0647    35.1797    13.2815 H          1 SUBUNIT  0
   56 H56       40.5097    36.9952    12.9982 H          1 SUBUNIT  0
   57 H57       40.5349    37.3550    14.7317 H          1 SUBUNIT  0
@<TRIPOS>BOND
    1     1     2 1
    2     1    25 1
    3     1    26 1
    4     1    27 1
    5     2     3 2
    6     2     7 1
    7     3     4 1
    8     4     5 1
    9     5     6 1
   10     5     7 2
   11     6    28 1
   12     6    29 1
   13     6    30 1
   14     7    11 1
   15     8     9 2
   16     9    10 1
   17     9    12 1
   18    10    11 1
   19    10    31 1
   20    10    32 1
   21    11    33 1
   22    11    34 1
   23    12    13 1
   24    12    35 1
   25    13    14 1
   26    13    36 1
   27    13    37 1
   28    14    15 1
   29    14    38 1
   30    14    39 1
   31    15    16 2
   32    15    17 1
   33    17    18 1
   34    17    40 1
   35    18    19 1
   36    18    24 1
   37    18    41 1
   38    19    20 1
   39    19    42 1
   40    19    43 1
   41    20    21 1
   42    20    46 1
   43    20    47 1
   44    21    22 2
   45    21    23 2
   46    21    24 1
   47    24    44 1
   48    24    45 1
   49    46    48 1
   50    46    52 1
   51    46    53 1
   52    47    49 1
   53    47    54 1
   54    47    55 1
   55    48    49 1
   56    48    50 1
   57    48    51 1
   58    49    56 1
   59    49    57 1
@<TRIPOS>SUBSTRUCTURE
1   ****   1
@<SCITEGIC>MOL_PROPERTY
TopHits
SciTegic.value.StringValue
10

@<SCITEGIC>MOL_PROPERTY
-CDOCKER_ENERGY
SciTegic.value.StringValue
21.3323783

@<SCITEGIC>MOL_PROPERTY
-CDOCKER_INTERACTION_ENERGY
SciTegic.value.StringValue
44.8601717

@<SCITEGIC>MOL_PROPERTY
POSE_NUMBER
SciTegic.value.StringValue
9

@<SCITEGIC>MOL_PROPERTY
FRAGMENTS
SciTegic.value.StringValue
C37

@<SCITEGIC>MOL_PROPERTY
MW
SciTegic.value.StringValue
411.52

@<SCITEGIC>MOL_PROPERTY
GENERATION
SciTegic.value.StringValue
1

@<SCITEGIC>MOL_PROPERTY
FAMILY
SciTegic.value.StringValue
1

@<SCITEGIC>MOL_PROPERTY
LUDI3
SciTegic.value.StringValue
372

@<SCITEGIC>ATOM_PROPERTY
Formal Charge
SciTegic.value.StringValue
1 0
2 0
3 0
4 0
5 0
6 0
7 0
8 0
9 0
10 0
11 0
12 0
13 0
14 0
15 0
16 0
17 0
18 0
19 0
20 0
21 0
22 0
23 0
24 0
25 0
26 0
27 0
28 0
29 0
30 0
31 0
32 0
33 0
34 0
35 0
36 0
37 0
38 0
39 0
40 0
41 0
42 0
43 0
44 0
45 0
46 0
47 0
48 0
49 0
50 0
51 0
52 0
53 0
54 0
55 0
56 0
57 0

@<SCITEGIC>ATOM_PROPERTY
pdb_tempFactor
SciTegic.value.DoubleValue
1 0
2 0
3 0
4 0
5 0
6 0
7 0
8 0
9 0
10 0
11 0
12 0
13 0
14 0
15 0
16 0
17 0
18 0
19 0
20 0
21 0
22 0
23 0
24 0
25 0
26 0
27 0
28 0
29 0
30 0
31 0
32 0
33 0
34 0
35 0
36 0
37 0
38 0
39 0
40 0
41 0
42 0
43 0
44 0
45 0
46 0
47 0
48 0
49 0
50 0
51 0
52 0
53 0
54 0
55 0
56 0
57 0

@<SCITEGIC>ATOM_PROPERTY
pdb_occupancy
SciTegic.value.DoubleValue
1 1
2 1
3 1
4 1
5 1
6 1
7 1
8 1
9 1
10 1
11 1
12 1
13 1
14 1
15 1
16 1
17 1
18 1
19 1
20 1
21 1
22 1
23 1
24 1
25 1
26 1
27 1
28 1
29 1
30 1
31 1
32 1
33 1
34 1
35 1
36 1
37 1
38 1
39 1
40 1
41 1
42 1
43 1
44 1
45 1
46 1
47 1
48 1
49 1
50 1
51 1
52 1
53 1
54 1
55 1
56 1
57 1

@<TRIPOS>MOLECULE
Evo_2
57  59  1  0  0
SMALL
FORMAL_CHARGES
@<TRIPOS>ATOM
    1 C1        44.8252    33.7667    19.2986 C.3        1 SUBUNIT  0
    2 C2        46.1279    33.0911    18.9333 C.2        1 SUBUNIT  0
    3 N3        47.0665    32.7439    19.8531 N.2        1 SUBUNIT  0
    4 O4        48.0973    32.2238    19.2361 O.3        1 SUBUNIT  0
    5 C5        47.8629    32.2124    17.8988 C.2        1 SUBUNIT  0
    6 C6        48.8602    31.7136    16.8806 C.3        1 SUBUNIT  0
    7 C7        46.5931    32.7306    17.6619 C.2        1 SUBUNIT  0
    8 O8        45.0932    32.6004    13.4394 O.2        1 SUBUNIT  0
    9 C9        44.9673    31.7266    14.2880 C.2        1 SUBUNIT  0
   10 C10       45.9363    31.6161    15.4768 C.3        1 SUBUNIT  0
   11 C11       45.8748    32.8924    16.3348 C.3        1 SUBUNIT  0
   12 N12       43.9930    30.7945    14.2979 N.am       1 SUBUNIT  0
   13 C13       42.9022    30.8059    13.3266 C.3        1 SUBUNIT  0
   14 C14       41.6740    30.1027    13.9253 C.3        1 SUBUNIT  0
   15 C15       41.2695    30.8002    15.2298 C.2        1 SUBUNIT  0
   16 O16       41.5582    30.3272    16.3235 O.2        1 SUBUNIT  0
   17 N17       40.6441    31.9765    15.0238 N.am       1 SUBUNIT  0
   18 C18       40.4379    32.9498    16.0901 C.3        1 SUBUNIT  0
   19 C19       41.7402    33.7315    16.3026 C.3        1 SUBUNIT  0
   20 C20       41.6968    35.0418    15.4772 C.3        1 SUBUNIT  0
   21 S21       40.2267    34.9790    14.4558 S.o2       1 SUBUNIT  0
   22 O22       39.6068    36.2568    14.2852 O.2        1 SUBUNIT  0
   23 O23       40.5183    34.1979    13.2885 O.2        1 SUBUNIT  0
   24 C24       39.3923    33.9790    15.6737 C.3        1 SUBUNIT  0
   25 H25       44.0176    33.4350    18.6481 H          1 SUBUNIT  0
   26 H26       44.5554    33.5433    20.3309 H          1 SUBUNIT  0
   27 H27       44.9254    34.8472    19.2048 H          1 SUBUNIT  0
   28 H28       48.8533    32.3569    16.0002 H          1 SUBUNIT  0
   29 H29       48.6144    30.6961    16.5790 H          1 SUBUNIT  0
   30 H30       49.8660    31.7191    17.3000 H          1 SUBUNIT  0
   31 H31       45.6898    30.7350    16.0710 H          1 SUBUNIT  0
   32 H32       46.9359    31.4679    15.0706 H          1 SUBUNIT  0
   33 H33       46.3204    33.7276    15.7941 H          1 SUBUNIT  0
   34 H34       44.8365    33.1512    16.5402 H          1 SUBUNIT  0
   35 H35       43.9961    30.0943    15.0118 H          1 SUBUNIT  0
   36 H36       43.2605    30.2949    12.4323 H          1 SUBUNIT  0
   37 H37       42.6766    31.8428    13.0642 H          1 SUBUNIT  0
   38 H38       41.9006    29.0598    14.1467 H          1 SUBUNIT  0
   39 H39       40.8400    30.1122    13.2246 H          1 SUBUNIT  0
   40 H40       40.3641    32.1990    14.0890 H          1 SUBUNIT  0
   41 H41       40.1144    32.4083    16.9789 H          1 SUBUNIT  0
   42 H42       41.8445    33.9716    17.3586 H          1 SUBUNIT  0
   43 H43       42.6084    33.1208    16.0575 H          1 SUBUNIT  0
   44 H44       39.1444    34.5903    16.5371 H          1 SUBUNIT  0
   45 H45       38.4654    33.5517    15.2981 H          1 SUBUNIT  0
   46 C46       41.7360    36.2763    16.3828 C.3        1 SUBUNIT  0
   47 C47       42.9302    35.2116    14.5904 C.3        1 SUBUNIT  0
   48 C48       43.2256    36.4790    16.6665 C.3        1 SUBUNIT  0
   49 C49       43.9751    35.9268    15.4495 C.3        1 SUBUNIT  0
   50 H50       43.4769    37.5194    16.8529 H          1 SUBUNIT  0
   51 H51       43.5006    35.9121    17.5564 H          1 SUBUNIT  0
   52 H52       41.1488    36.1647    17.2943 H          1 SUBUNIT  0
   53 H53       41.3470    37.1438    15.8500 H          1 SUBUNIT  0
   54 H54       43.2730    34.2518    14.2127 H          1 SUBUNIT  0
   55 H55       42.6823    35.8319    13.7273 H          1 SUBUNIT  0
   56 H56       44.4683    36.7148    14.8814 H          1 SUBUNIT  0
   57 H57       44.7541    35.2450    15.7759 H          1 SUBUNIT  0
@<TRIPOS>BOND
    1     1     2 1
    2     1    25 1
    3     1    26 1
    4     1    27 1
    5     2     3 2
    6     2     7 1
    7     3     4 1
    8     4     5 1
    9     5     6 1
   10     5     7 2
   11     6    28 1
   12     6    29 1
   13     6    30 1
   14     7    11 1
   15     8     9 2
   16     9    10 1
   17     9    12 1
   18    10    11 1
   19    10    31 1
   20    10    32 1
   21    11    33 1
   22    11    34 1
   23    12    13 1
   24    12    35 1
   25    13    14 1
   26    13    36 1
   27    13    37 1
   28    14    15 1
   29    14    38 1
   30    14    39 1
   31    15    16 2
   32    15    17 1
   33    17    18 1
   34    17    40 1
   35    18    19 1
   36    18    24 1
   37    18    41 1
   38    19    20 1
   39    19    42 1
   40    19    43 1
   41    20    21 1
   42    20    46 1
   43    20    47 1
   44    21    22 2
   45    21    23 2
   46    21    24 1
   47    24    44 1
   48    24    45 1
   49    46    48 1
   50    46    52 1
   51    46    53 1
   52    47    49 1
   53    47    54 1
   54    47    55 1
   55    48    49 1
   56    48    50 1
   57    48    51 1
   58    49    56 1
   59    49    57 1
@<TRIPOS>SUBSTRUCTURE
1   ****   1
@<SCITEGIC>MOL_PROPERTY
TopHits
SciTegic.value.StringValue
10

@<SCITEGIC>MOL_PROPERTY
-CDOCKER_ENERGY
SciTegic.value.StringValue
21.1791148

@<SCITEGIC>MOL_PROPERTY
-CDOCKER_INTERACTION_ENERGY
SciTegic.value.StringValue
44.6172776

@<SCITEGIC>MOL_PROPERTY
POSE_NUMBER
SciTegic.value.StringValue
10

@<SCITEGIC>MOL_PROPERTY
FRAGMENTS
SciTegic.value.StringValue
C37

@<SCITEGIC>MOL_PROPERTY
MW
SciTegic.value.StringValue
411.52

@<SCITEGIC>MOL_PROPERTY
GENERATION
SciTegic.value.StringValue
1

@<SCITEGIC>MOL_PROPERTY
FAMILY
SciTegic.value.StringValue
1

@<SCITEGIC>MOL_PROPERTY
LUDI3
SciTegic.value.StringValue
372

@<SCITEGIC>ATOM_PROPERTY
Formal Charge
SciTegic.value.StringValue
1 0
2 0
3 0
4 0
5 0
6 0
7 0
8 0
9 0
10 0
11 0
12 0
13 0
14 0
15 0
16 0
17 0
18 0
19 0
20 0
21 0
22 0
23 0
24 0
25 0
26 0
27 0
28 0
29 0
30 0
31 0
32 0
33 0
34 0
35 0
36 0
37 0
38 0
39 0
40 0
41 0
42 0
43 0
44 0
45 0
46 0
47 0
48 0
49 0
50 0
51 0
52 0
53 0
54 0
55 0
56 0
57 0

@<SCITEGIC>ATOM_PROPERTY
pdb_tempFactor
SciTegic.value.DoubleValue
1 0
2 0
3 0
4 0
5 0
6 0
7 0
8 0
9 0
10 0
11 0
12 0
13 0
14 0
15 0
16 0
17 0
18 0
19 0
20 0
21 0
22 0
23 0
24 0
25 0
26 0
27 0
28 0
29 0
30 0
31 0
32 0
33 0
34 0
35 0
36 0
37 0
38 0
39 0
40 0
41 0
42 0
43 0
44 0
45 0
46 0
47 0
48 0
49 0
50 0
51 0
52 0
53 0
54 0
55 0
56 0
57 0

@<SCITEGIC>ATOM_PROPERTY
pdb_occupancy
SciTegic.value.DoubleValue
1 1
2 1
3 1
4 1
5 1
6 1
7 1
8 1
9 1
10 1
11 1
12 1
13 1
14 1
15 1
16 1
17 1
18 1
19 1
20 1
21 1
22 1
23 1
24 1
25 1
26 1
27 1
28 1
29 1
30 1
31 1
32 1
33 1
34 1
35 1
36 1
37 1
38 1
39 1
40 1
41 1
42 1
43 1
44 1
45 1
46 1
47 1
48 1
49 1
50 1
51 1
52 1
53 1
54 1
55 1
56 1
57 1
