# Supplementary material for: Discovery of Novel DPP-IV Inhibitors as Potential Candidates for the Treatment of Type 2 Diabetes Mellitus Predicted by 3D QSAR Pharmacophore Models, Molecular Docking and De Novo Evolution
Source: Molecules. 2019 Aug 7;24(16):2870. doi: 10.3390/molecules24162870 (PMC6720998; doi:10.3390/molecules24162870)
Supplement: Supplementary file 1 [file molecules-24-02870-s001.zip › Supplementary materials/Docking_after_denovoevolution/dpp4_49_evo.mol2]

#	Created by:	Discovery Studio
#	Creation time:	2019-08-05T17:25:39Z

@<TRIPOS>MOLECULE
Evo_4
   64    67     0 0 0
SMALL
USER_CHARGES


@<TRIPOS>ATOM
      1 C1           41.906600   30.588200   11.044900 C.3      1 SUBUNIT    0.0000
      2 C2           41.923800   30.373100   12.534200 C.2      1 SUBUNIT    0.0000
      3 C3           42.755600   31.125300   13.352500 C.2      1 SUBUNIT    0.0000
      4 C4           42.739600   30.905000   14.725600 C.2      1 SUBUNIT    0.0000
      5 N5           41.949500   29.992800   15.304300 N.2      1 SUBUNIT    0.0000
      6 C6           41.135000   29.284600   14.518900 C.2      1 SUBUNIT    0.0000
      7 C7           41.100700   29.431200   13.138000 C.2      1 SUBUNIT    0.0000
      8 N8           40.313000   28.385300   15.109700 N.pl3    1 SUBUNIT    0.0000
      9 C9           43.619600   31.697700   15.647200 C.3      1 SUBUNIT    0.0000
     10 C10          44.795600   30.850800   16.169900 C.3      1 SUBUNIT    0.0000
     11 C11          45.600400   31.489400   17.278000 C.2      1 SUBUNIT    0.0000
     12 C12          45.151500   32.594800   17.990800 C.2      1 SUBUNIT    0.0000
     13 C13          45.943800   33.155700   18.979700 C.2      1 SUBUNIT    0.0000
     14 C14          47.160100   32.545700   19.261800 C.2      1 SUBUNIT    0.0000
     15 N15          47.600500   31.459600   18.617800 N.2      1 SUBUNIT    0.0000
     16 C16          46.835900   30.962700   17.640200 C.2      1 SUBUNIT    0.0000
     17 C17          45.516200   34.431800   19.655800 C.3      1 SUBUNIT    0.0000
     18 C18          46.098900   35.671600   18.943500 C.3      1 SUBUNIT    0.0000
     19 C19          45.749200   35.667500   17.479700 C.2      1 SUBUNIT    0.0000
     20 C20          44.454000   35.926400   17.056000 C.2      1 SUBUNIT    0.0000
     21 C21          44.127200   35.721600   15.723100 C.2      1 SUBUNIT    0.0000
     22 C22          46.680600   35.274500   16.528300 C.2      1 SUBUNIT    0.0000
     23 C23          46.281300   35.105600   15.209300 C.2      1 SUBUNIT    0.0000
     24 N24          45.020700   35.315600   14.809500 N.2      1 SUBUNIT    0.0000
     25 C25          47.267100   34.605500   14.190200 C.3      1 SUBUNIT    0.0000
     26 N26          42.835600   35.926200   15.357000 N.pl3    1 SUBUNIT    0.0000
     27 H27          42.913500   30.785000   10.675600 H        1 SUBUNIT    0.0000
     28 H28          41.515400   29.709900   10.529400 H        1 SUBUNIT    0.0000
     29 H29          41.278200   31.443000   10.797300 H        1 SUBUNIT    0.0000
     30 H30          43.403000   31.874500   12.923300 H        1 SUBUNIT    0.0000
     31 H31          40.427100   28.829600   12.549000 H        1 SUBUNIT    0.0000
     32 H32          40.323000   28.270800   16.102700 H        1 SUBUNIT    0.0000
     33 H33          39.684600   27.828400   14.567300 H        1 SUBUNIT    0.0000
     34 H34          42.971900   32.031200   16.455400 H        1 SUBUNIT    0.0000
     35 H35          43.986100   32.591700   15.141800 H        1 SUBUNIT    0.0000
     36 H36          45.466500   30.623200   15.341100 H        1 SUBUNIT    0.0000
     37 H37          44.432800   29.891900   16.536600 H        1 SUBUNIT    0.0000
     38 H38          44.206600   33.067100   17.775400 H        1 SUBUNIT    0.0000
     39 H39          47.790300   32.977300   20.025400 H        1 SUBUNIT    0.0000
     40 H40          47.205200   30.100800   17.104400 H        1 SUBUNIT    0.0000
     41 H41          45.804400   34.400200   20.705300 H        1 SUBUNIT    0.0000
     42 H42          44.425200   34.484500   19.657100 H        1 SUBUNIT    0.0000
     43 H43          47.184100   35.691100   19.042600 H        1 SUBUNIT    0.0000
     44 H44          45.728000   36.590600   19.395700 H        1 SUBUNIT    0.0000
     45 H45          43.698500   36.227500   17.768700 H        1 SUBUNIT    0.0000
     46 H46          47.696400   35.053400   16.821700 H        1 SUBUNIT    0.0000
     47 H47          47.152900   33.530900   14.051300 H        1 SUBUNIT    0.0000
     48 H48          48.289900   34.804900   14.511800 H        1 SUBUNIT    0.0000
     49 H49          47.115900   35.100100   13.232900 H        1 SUBUNIT    0.0000
     50 H50          42.223700   36.421700   15.975700 H        1 SUBUNIT    0.0000
     51 C51          42.271100   35.334100   14.155700 C.3      1 SUBUNIT    0.0000
     52 C52          37.991800   35.654800   14.186700 C.ar     1 SUBUNIT    0.0000
     53 C53          38.635000   34.823200   15.093600 C.ar     1 SUBUNIT    0.0000
     54 C54          40.118900   36.277200   13.259400 C.ar     1 SUBUNIT    0.0000
     55 C55          38.734500   36.385700   13.270400 C.ar     1 SUBUNIT    0.0000
     56 C56          40.772000   35.440200   14.157600 C.ar     1 SUBUNIT    0.0000
     57 H57          42.572000   34.286300   14.132200 H        1 SUBUNIT    0.0000
     58 H58          42.709000   35.850300   13.300200 H        1 SUBUNIT    0.0000
     59 C59          40.019400   34.714100   15.075700 C.ar     1 SUBUNIT    0.0000
     60 H60          40.509500   34.070000   15.791100 H        1 SUBUNIT    0.0000
     61 H61          38.061700   34.263000   15.818600 H        1 SUBUNIT    0.0000
     62 H62          36.916100   35.740100   14.205400 H        1 SUBUNIT    0.0000
     63 H63          38.238800   37.043800   12.572300 H        1 SUBUNIT    0.0000
     64 H64          40.691200   36.853900   12.548900 H        1 SUBUNIT    0.0000
@<TRIPOS>BOND
     1    1    2 1
     2    1   27 1
     3    1   28 1
     4    1   29 1
     5    2    3 2
     6    2    7 1
     7    3    4 1
     8    3   30 1
     9    4    5 2
    10    4    9 1
    11    5    6 1
    12    6    7 2
    13    6    8 1
    14    7   31 1
    15    8   32 1
    16    8   33 1
    17    9   10 1
    18    9   34 1
    19    9   35 1
    20   10   11 1
    21   10   36 1
    22   10   37 1
    23   11   12 2
    24   11   16 1
    25   12   13 1
    26   12   38 1
    27   13   14 2
    28   13   17 1
    29   14   15 1
    30   14   39 1
    31   15   16 2
    32   16   40 1
    33   17   18 1
    34   17   41 1
    35   17   42 1
    36   18   19 1
    37   18   43 1
    38   18   44 1
    39   19   20 2
    40   19   22 1
    41   20   21 1
    42   20   45 1
    43   21   24 2
    44   21   26 1
    45   22   23 2
    46   22   46 1
    47   23   24 1
    48   23   25 1
    49   25   47 1
    50   25   48 1
    51   25   49 1
    52   26   50 1
    53   26   51 1
    54   51   56 1
    55   51   57 1
    56   51   58 1
    57   52   53 ar
    58   52   55 ar
    59   52   62 1
    60   53   59 ar
    61   53   61 1
    62   54   55 ar
    63   54   56 ar
    64   54   64 1
    65   55   63 1
    66   56   59 ar
    67   59   60 1
@<SCITEGIC>MOL_PROPERTY
TopHits
SciTegic.value.IntegerValue
10

@<SCITEGIC>MOL_PROPERTY
-CDOCKER_ENERGY
SciTegic.value.DoubleValue
50.864773

@<SCITEGIC>MOL_PROPERTY
-CDOCKER_INTERACTION_ENERGY
SciTegic.value.DoubleValue
48.703976

@<SCITEGIC>MOL_PROPERTY
POSE_NUMBER
SciTegic.value.IntegerValue
1

@<SCITEGIC>MOL_PROPERTY
FRAGMENTS
SciTegic.value.StringValue
T18

@<SCITEGIC>MOL_PROPERTY
MW
SciTegic.value.DoubleValue
437.589996

@<SCITEGIC>MOL_PROPERTY
GENERATION
SciTegic.value.IntegerValue
1

@<SCITEGIC>MOL_PROPERTY
FAMILY
SciTegic.value.IntegerValue
1

@<SCITEGIC>MOL_PROPERTY
LUDI3
SciTegic.value.IntegerValue
850

@<SCITEGIC>ATOM_PROPERTY
Formal Charge
SciTegic.value.StringValue
1 0
2 0
3 0
4 0
5 0
6 0
7 0
8 0
9 0
10 0
11 0
12 0
13 0
14 0
15 0
16 0
17 0
18 0
19 0
20 0
21 0
22 0
23 0
24 0
25 0
26 0
27 0
28 0
29 0
30 0
31 0
32 0
33 0
34 0
35 0
36 0
37 0
38 0
39 0
40 0
41 0
42 0
43 0
44 0
45 0
46 0
47 0
48 0
49 0
50 0
51 0
52 0
53 0
54 0
55 0
56 0
57 0
58 0
59 0
60 0
61 0
62 0
63 0
64 0

@<SCITEGIC>ATOM_PROPERTY
pdb_tempFactor
SciTegic.value.DoubleValue
1 0.00
2 0.00
3 0.00
4 0.00
5 0.00
6 0.00
7 0.00
8 0.00
9 0.00
10 0.00
11 0.00
12 0.00
13 0.00
14 0.00
15 0.00
16 0.00
17 0.00
18 0.00
19 0.00
20 0.00
21 0.00
22 0.00
23 0.00
24 0.00
25 0.00
26 0.00
27 0.00
28 0.00
29 0.00
30 0.00
31 0.00
32 0.00
33 0.00
34 0.00
35 0.00
36 0.00
37 0.00
38 0.00
39 0.00
40 0.00
41 0.00
42 0.00
43 0.00
44 0.00
45 0.00
46 0.00
47 0.00
48 0.00
49 0.00
50 0.00
51 0.00
52 0.00
53 0.00
54 0.00
55 0.00
56 0.00
57 0.00
58 0.00
59 0.00
60 0.00
61 0.00
62 0.00
63 0.00
64 0.00

@<SCITEGIC>ATOM_PROPERTY
pdb_occupancy
SciTegic.value.DoubleValue
1 1.00
2 1.00
3 1.00
4 1.00
5 1.00
6 1.00
7 1.00
8 1.00
9 1.00
10 1.00
11 1.00
12 1.00
13 1.00
14 1.00
15 1.00
16 1.00
17 1.00
18 1.00
19 1.00
20 1.00
21 1.00
22 1.00
23 1.00
24 1.00
25 1.00
26 1.00
27 1.00
28 1.00
29 1.00
30 1.00
31 1.00
32 1.00
33 1.00
34 1.00
35 1.00
36 1.00
37 1.00
38 1.00
39 1.00
40 1.00
41 1.00
42 1.00
43 1.00
44 1.00
45 1.00
46 1.00
47 1.00
48 1.00
49 1.00
50 1.00
51 1.00
52 1.00
53 1.00
54 1.00
55 1.00
56 1.00
57 1.00
58 1.00
59 1.00
60 1.00
61 1.00
62 1.00
63 1.00
64 1.00

@<TRIPOS>MOLECULE
Evo_4
64  67  1  0  0
SMALL
FORMAL_CHARGES
@<TRIPOS>ATOM
    1 C1        47.6742    37.4520    18.5972 C.3        1 SUBUNIT  0
    2 C2        46.6885    36.5052    17.9709 C.2        1 SUBUNIT  0
    3 C3        47.1087    35.5166    17.0912 C.2        1 SUBUNIT  0
    4 C4        46.1652    34.6702    16.5172 C.2        1 SUBUNIT  0
    5 N5        44.8551    34.7811    16.7631 N.2        1 SUBUNIT  0
    6 C6        44.4523    35.7184    17.6241 C.2        1 SUBUNIT  0
    7 C7        45.3322    36.5909    18.2499 C.2        1 SUBUNIT  0
    8 N8        43.1285    35.8158    17.8830 N.pl3      1 SUBUNIT  0
    9 C9        46.5821    33.5842    15.5639 C.3        1 SUBUNIT  0
   10 C10       46.0862    32.1970    16.0028 C.3        1 SUBUNIT  0
   11 C11       46.1223    31.2183    14.8612 C.2        1 SUBUNIT  0
   12 C12       45.1337    31.2511    13.8891 C.2        1 SUBUNIT  0
   13 C13       45.1475    30.3257    12.8538 C.2        1 SUBUNIT  0
   14 C14       46.1918    29.4070    12.8261 C.2        1 SUBUNIT  0
   15 N15       47.1656    29.3670    13.7417 N.2        1 SUBUNIT  0
   16 C16       47.1176    30.2545    14.7418 C.2        1 SUBUNIT  0
   17 C17       44.0516    30.3120    11.8180 C.3        1 SUBUNIT  0
   18 C18       42.9432    29.2973    12.1470 C.3        1 SUBUNIT  0
   19 C19       42.3957    29.4539    13.5436 C.2        1 SUBUNIT  0
   20 C20       41.7508    30.6194    13.9399 C.2        1 SUBUNIT  0
   21 C21       41.3140    30.7350    15.2538 C.2        1 SUBUNIT  0
   22 C22       42.5349    28.4392    14.4831 C.2        1 SUBUNIT  0
   23 C23       42.0552    28.6299    15.7741 C.2        1 SUBUNIT  0
   24 N24       41.4862    29.7748    16.1681 N.2        1 SUBUNIT  0
   25 C25       42.1819    27.5368    16.7972 C.3        1 SUBUNIT  0
   26 N26       40.6699    31.8639    15.6394 N.pl3      1 SUBUNIT  0
   27 H27       47.1823    38.1319    19.2948 H          1 SUBUNIT  0
   28 H28       48.4419    36.8988    19.1374 H          1 SUBUNIT  0
   29 H29       48.1621    38.0457    17.8255 H          1 SUBUNIT  0
   30 H30       48.1568    35.4138    16.8528 H          1 SUBUNIT  0
   31 H31       44.9655    37.3260    18.9473 H          1 SUBUNIT  0
   32 H32       42.7734    36.5510    18.4637 H          1 SUBUNIT  0
   33 H33       42.4804    35.1554    17.5057 H          1 SUBUNIT  0
   34 H34       47.6659    33.5750    15.4477 H          1 SUBUNIT  0
   35 H35       46.1711    33.8417    14.5909 H          1 SUBUNIT  0
   36 H36       45.0556    32.2480    16.3558 H          1 SUBUNIT  0
   37 H37       46.6776    31.8283    16.8406 H          1 SUBUNIT  0
   38 H38       44.3412    31.9823    13.9560 H          1 SUBUNIT  0
   39 H39       46.2185    28.6772    12.0297 H          1 SUBUNIT  0
   40 H40       47.8915    30.2149    15.4947 H          1 SUBUNIT  0
   41 H41       44.4840    30.0814    10.8432 H          1 SUBUNIT  0
   42 H42       43.6272    31.3125    11.7303 H          1 SUBUNIT  0
   43 H43       43.3314    28.2857    12.0250 H          1 SUBUNIT  0
   44 H44       42.1255    29.3997    11.4340 H          1 SUBUNIT  0
   45 H45       41.5932    31.4291    13.2417 H          1 SUBUNIT  0
   46 H46       43.0159    27.5082    14.2189 H          1 SUBUNIT  0
   47 H47       41.5660    27.7510    17.6711 H          1 SUBUNIT  0
   48 H48       43.2189    27.4339    17.1181 H          1 SUBUNIT  0
   49 H49       41.8541    26.5861    16.3769 H          1 SUBUNIT  0
   50 H50       39.6714    31.8559    15.7033 H          1 SUBUNIT  0
   51 C51       41.3792    33.1010    15.9237 C.3        1 SUBUNIT  0
   52 C52       40.0924    36.2285    13.2899 C.2        1 SUBUNIT  0
   53 C53       41.3778    35.7156    13.1794 C.2        1 SUBUNIT  0
   54 C54       39.6510    34.7180    15.1054 C.2        1 SUBUNIT  0
   55 C55       39.2279    35.7273    14.2514 C.2        1 SUBUNIT  0
   56 C56       40.9374    34.2000    15.0029 C.2        1 SUBUNIT  0
   57 H57       42.4529    32.9197    15.8559 H          1 SUBUNIT  0
   58 H58       41.1387    33.3724    16.9515 H          1 SUBUNIT  0
   59 C59       41.7968    34.7049    14.0344 C.2        1 SUBUNIT  0
   60 H60       42.7998    34.3162    13.9552 H          1 SUBUNIT  0
   61 H61       42.0544    36.1093    12.4337 H          1 SUBUNIT  0
   62 H62       39.7675    37.0219    12.6355 H          1 SUBUNIT  0
   63 H63       38.2289    36.1262    14.3456 H          1 SUBUNIT  0
   64 H64       38.9737    34.3373    15.8579 H          1 SUBUNIT  0
@<TRIPOS>BOND
    1     1     2 1
    2     1    27 1
    3     1    28 1
    4     1    29 1
    5     2     3 2
    6     2     7 1
    7     3     4 1
    8     3    30 1
    9     4     5 2
   10     4     9 1
   11     5     6 1
   12     6     7 2
   13     6     8 1
   14     7    31 1
   15     8    32 1
   16     8    33 1
   17     9    10 1
   18     9    34 1
   19     9    35 1
   20    10    11 1
   21    10    36 1
   22    10    37 1
   23    11    12 2
   24    11    16 1
   25    12    13 1
   26    12    38 1
   27    13    14 2
   28    13    17 1
   29    14    15 1
   30    14    39 1
   31    15    16 2
   32    16    40 1
   33    17    18 1
   34    17    41 1
   35    17    42 1
   36    18    19 1
   37    18    43 1
   38    18    44 1
   39    19    20 2
   40    19    22 1
   41    20    21 1
   42    20    45 1
   43    21    24 2
   44    21    26 1
   45    22    23 2
   46    22    46 1
   47    23    24 1
   48    23    25 1
   49    25    47 1
   50    25    48 1
   51    25    49 1
   52    26    50 1
   53    26    51 1
   54    51    56 1
   55    51    57 1
   56    51    58 1
   57    52    53 2
   58    52    55 1
   59    52    62 1
   60    53    59 1
   61    53    61 1
   62    54    55 2
   63    54    56 1
   64    54    64 1
   65    55    63 1
   66    56    59 2
   67    59    60 1
@<TRIPOS>SUBSTRUCTURE
1   ****   1
@<SCITEGIC>MOL_PROPERTY
TopHits
SciTegic.value.StringValue
10

@<SCITEGIC>MOL_PROPERTY
-CDOCKER_ENERGY
SciTegic.value.StringValue
44.9035044

@<SCITEGIC>MOL_PROPERTY
-CDOCKER_INTERACTION_ENERGY
SciTegic.value.StringValue
44.1903441

@<SCITEGIC>MOL_PROPERTY
POSE_NUMBER
SciTegic.value.StringValue
2

@<SCITEGIC>MOL_PROPERTY
FRAGMENTS
SciTegic.value.StringValue
T18

@<SCITEGIC>MOL_PROPERTY
MW
SciTegic.value.StringValue
437.59

@<SCITEGIC>MOL_PROPERTY
GENERATION
SciTegic.value.StringValue
1

@<SCITEGIC>MOL_PROPERTY
FAMILY
SciTegic.value.StringValue
1

@<SCITEGIC>MOL_PROPERTY
LUDI3
SciTegic.value.StringValue
850

@<SCITEGIC>ATOM_PROPERTY
Formal Charge
SciTegic.value.StringValue
1 0
2 0
3 0
4 0
5 0
6 0
7 0
8 0
9 0
10 0
11 0
12 0
13 0
14 0
15 0
16 0
17 0
18 0
19 0
20 0
21 0
22 0
23 0
24 0
25 0
26 0
27 0
28 0
29 0
30 0
31 0
32 0
33 0
34 0
35 0
36 0
37 0
38 0
39 0
40 0
41 0
42 0
43 0
44 0
45 0
46 0
47 0
48 0
49 0
50 0
51 0
52 0
53 0
54 0
55 0
56 0
57 0
58 0
59 0
60 0
61 0
62 0
63 0
64 0

@<SCITEGIC>ATOM_PROPERTY
pdb_tempFactor
SciTegic.value.DoubleValue
1 0
2 0
3 0
4 0
5 0
6 0
7 0
8 0
9 0
10 0
11 0
12 0
13 0
14 0
15 0
16 0
17 0
18 0
19 0
20 0
21 0
22 0
23 0
24 0
25 0
26 0
27 0
28 0
29 0
30 0
31 0
32 0
33 0
34 0
35 0
36 0
37 0
38 0
39 0
40 0
41 0
42 0
43 0
44 0
45 0
46 0
47 0
48 0
49 0
50 0
51 0
52 0
53 0
54 0
55 0
56 0
57 0
58 0
59 0
60 0
61 0
62 0
63 0
64 0

@<SCITEGIC>ATOM_PROPERTY
pdb_occupancy
SciTegic.value.DoubleValue
1 1
2 1
3 1
4 1
5 1
6 1
7 1
8 1
9 1
10 1
11 1
12 1
13 1
14 1
15 1
16 1
17 1
18 1
19 1
20 1
21 1
22 1
23 1
24 1
25 1
26 1
27 1
28 1
29 1
30 1
31 1
32 1
33 1
34 1
35 1
36 1
37 1
38 1
39 1
40 1
41 1
42 1
43 1
44 1
45 1
46 1
47 1
48 1
49 1
50 1
51 1
52 1
53 1
54 1
55 1
56 1
57 1
58 1
59 1
60 1
61 1
62 1
63 1
64 1

@<TRIPOS>MOLECULE
Evo_4
64  67  1  0  0
SMALL
FORMAL_CHARGES
@<TRIPOS>ATOM
    1 C1        38.3920    36.5651    13.1857 C.3        1 SUBUNIT  0
    2 C2        39.2064    35.8960    14.2585 C.2        1 SUBUNIT  0
    3 C3        40.5066    36.2980    14.5321 C.2        1 SUBUNIT  0
    4 C4        41.2306    35.6551    15.5302 C.2        1 SUBUNIT  0
    5 N5        40.7356    34.6321    16.2260 N.2        1 SUBUNIT  0
    6 C6        39.4741    34.2819    15.9984 C.2        1 SUBUNIT  0
    7 C7        38.6739    34.8752    15.0315 C.2        1 SUBUNIT  0
    8 N8        38.9497    33.3367    16.7948 N.pl3      1 SUBUNIT  0
    9 C9        42.6336    36.0774    15.8582 C.3        1 SUBUNIT  0
   10 C10       43.6059    35.7392    14.7232 C.3        1 SUBUNIT  0
   11 C11       43.7029    34.2527    14.5199 C.2        1 SUBUNIT  0
   12 C12       44.5724    33.4930    15.2877 C.2        1 SUBUNIT  0
   13 C13       44.6632    32.1247    15.0723 C.2        1 SUBUNIT  0
   14 C14       43.8698    31.5726    14.0726 C.2        1 SUBUNIT  0
   15 N15       43.0194    32.2838    13.3269 N.2        1 SUBUNIT  0
   16 C16       42.9306    33.5945    13.5681 C.2        1 SUBUNIT  0
   17 C17       45.5990    31.2719    15.8857 C.3        1 SUBUNIT  0
   18 C18       46.8979    30.9528    15.1305 C.3        1 SUBUNIT  0
   19 C19       47.6516    32.1928    14.7230 C.2        1 SUBUNIT  0
   20 C20       48.2600    32.9977    15.6756 C.2        1 SUBUNIT  0
   21 C21       48.9246    34.1524    15.2676 C.2        1 SUBUNIT  0
   22 C22       47.7411    32.5773    13.3909 C.2        1 SUBUNIT  0
   23 C23       48.4353    33.7356    13.0616 C.2        1 SUBUNIT  0
   24 N24       49.0287    34.4984    13.9831 N.2        1 SUBUNIT  0
   25 C25       48.5415    34.1860    11.6316 C.3        1 SUBUNIT  0
   26 N26       49.5090    34.9975    16.1620 N.pl3      1 SUBUNIT  0
   27 H27       39.0415    36.9707    12.4101 H          1 SUBUNIT  0
   28 H28       37.7054    35.8559    12.7217 H          1 SUBUNIT  0
   29 H29       37.8099    37.3812    13.6139 H          1 SUBUNIT  0
   30 H30       40.9562    37.0997    13.9737 H          1 SUBUNIT  0
   31 H31       37.6516    34.5555    14.8925 H          1 SUBUNIT  0
   32 H32       38.0271    32.9860    16.6393 H          1 SUBUNIT  0
   33 H33       39.4752    32.9792    17.5673 H          1 SUBUNIT  0
   34 H34       42.9457    35.5795    16.7765 H          1 SUBUNIT  0
   35 H35       42.6416    37.1430    16.0761 H          1 SUBUNIT  0
   36 H36       44.5980    36.1261    14.9576 H          1 SUBUNIT  0
   37 H37       43.3020    36.2183    13.7916 H          1 SUBUNIT  0
   38 H38       45.1756    33.9706    16.0467 H          1 SUBUNIT  0
   39 H39       43.9447    30.5118    13.8824 H          1 SUBUNIT  0
   40 H40       42.2259    34.1679    12.9829 H          1 SUBUNIT  0
   41 H41       45.0892    30.3436    16.1465 H          1 SUBUNIT  0
   42 H42       45.8196    31.7734    16.8292 H          1 SUBUNIT  0
   43 H43       46.6755    30.3543    14.2470 H          1 SUBUNIT  0
   44 H44       47.5437    30.3422    15.7614 H          1 SUBUNIT  0
   45 H45       48.1954    32.7189    16.7161 H          1 SUBUNIT  0
   46 H46       47.2738    31.9823    12.6204 H          1 SUBUNIT  0
   47 H47       47.6201    34.6803    11.3242 H          1 SUBUNIT  0
   48 H48       48.7235    33.3364    10.9743 H          1 SUBUNIT  0
   49 H49       49.3606    34.8955    11.5101 H          1 SUBUNIT  0
   50 H50       50.1015    35.7178    15.8020 H          1 SUBUNIT  0
   51 C51       49.2131    34.9999    17.5907 C.3        1 SUBUNIT  0
   52 C52       45.1560    36.0981    18.4704 C.2        1 SUBUNIT  0
   53 C53       45.9030    36.8570    17.5825 C.2        1 SUBUNIT  0
   54 C54       47.0311    34.6292    18.7910 C.2        1 SUBUNIT  0
   55 C55       45.7194    34.9830    19.0734 C.2        1 SUBUNIT  0
   56 C56       47.7910    35.3845    17.9020 C.2        1 SUBUNIT  0
   57 H57       49.8914    35.7244    18.0412 H          1 SUBUNIT  0
   58 H58       49.4677    34.0176    17.9902 H          1 SUBUNIT  0
   59 C59       47.2154    36.5004    17.3030 C.2        1 SUBUNIT  0
   60 H60       47.7925    37.0968    16.6145 H          1 SUBUNIT  0
   61 H61       45.4610    37.7221    17.1111 H          1 SUBUNIT  0
   62 H62       44.1368    36.3746    18.7016 H          1 SUBUNIT  0
   63 H63       45.1335    34.4004    19.7706 H          1 SUBUNIT  0
   64 H64       47.4606    33.7593    19.2657 H          1 SUBUNIT  0
@<TRIPOS>BOND
    1     1     2 1
    2     1    27 1
    3     1    28 1
    4     1    29 1
    5     2     3 2
    6     2     7 1
    7     3     4 1
    8     3    30 1
    9     4     5 2
   10     4     9 1
   11     5     6 1
   12     6     7 2
   13     6     8 1
   14     7    31 1
   15     8    32 1
   16     8    33 1
   17     9    10 1
   18     9    34 1
   19     9    35 1
   20    10    11 1
   21    10    36 1
   22    10    37 1
   23    11    12 2
   24    11    16 1
   25    12    13 1
   26    12    38 1
   27    13    14 2
   28    13    17 1
   29    14    15 1
   30    14    39 1
   31    15    16 2
   32    16    40 1
   33    17    18 1
   34    17    41 1
   35    17    42 1
   36    18    19 1
   37    18    43 1
   38    18    44 1
   39    19    20 2
   40    19    22 1
   41    20    21 1
   42    20    45 1
   43    21    24 2
   44    21    26 1
   45    22    23 2
   46    22    46 1
   47    23    24 1
   48    23    25 1
   49    25    47 1
   50    25    48 1
   51    25    49 1
   52    26    50 1
   53    26    51 1
   54    51    56 1
   55    51    57 1
   56    51    58 1
   57    52    53 2
   58    52    55 1
   59    52    62 1
   60    53    59 1
   61    53    61 1
   62    54    55 2
   63    54    56 1
   64    54    64 1
   65    55    63 1
   66    56    59 2
   67    59    60 1
@<TRIPOS>SUBSTRUCTURE
1   ****   1
@<SCITEGIC>MOL_PROPERTY
TopHits
SciTegic.value.StringValue
10

@<SCITEGIC>MOL_PROPERTY
-CDOCKER_ENERGY
SciTegic.value.StringValue
44.4346459

@<SCITEGIC>MOL_PROPERTY
-CDOCKER_INTERACTION_ENERGY
SciTegic.value.StringValue
40.0395626

@<SCITEGIC>MOL_PROPERTY
POSE_NUMBER
SciTegic.value.StringValue
3

@<SCITEGIC>MOL_PROPERTY
FRAGMENTS
SciTegic.value.StringValue
T18

@<SCITEGIC>MOL_PROPERTY
MW
SciTegic.value.StringValue
437.59

@<SCITEGIC>MOL_PROPERTY
GENERATION
SciTegic.value.StringValue
1

@<SCITEGIC>MOL_PROPERTY
FAMILY
SciTegic.value.StringValue
1

@<SCITEGIC>MOL_PROPERTY
LUDI3
SciTegic.value.StringValue
850

@<SCITEGIC>ATOM_PROPERTY
Formal Charge
SciTegic.value.StringValue
1 0
2 0
3 0
4 0
5 0
6 0
7 0
8 0
9 0
10 0
11 0
12 0
13 0
14 0
15 0
16 0
17 0
18 0
19 0
20 0
21 0
22 0
23 0
24 0
25 0
26 0
27 0
28 0
29 0
30 0
31 0
32 0
33 0
34 0
35 0
36 0
37 0
38 0
39 0
40 0
41 0
42 0
43 0
44 0
45 0
46 0
47 0
48 0
49 0
50 0
51 0
52 0
53 0
54 0
55 0
56 0
57 0
58 0
59 0
60 0
61 0
62 0
63 0
64 0

@<SCITEGIC>ATOM_PROPERTY
pdb_tempFactor
SciTegic.value.DoubleValue
1 0
2 0
3 0
4 0
5 0
6 0
7 0
8 0
9 0
10 0
11 0
12 0
13 0
14 0
15 0
16 0
17 0
18 0
19 0
20 0
21 0
22 0
23 0
24 0
25 0
26 0
27 0
28 0
29 0
30 0
31 0
32 0
33 0
34 0
35 0
36 0
37 0
38 0
39 0
40 0
41 0
42 0
43 0
44 0
45 0
46 0
47 0
48 0
49 0
50 0
51 0
52 0
53 0
54 0
55 0
56 0
57 0
58 0
59 0
60 0
61 0
62 0
63 0
64 0

@<SCITEGIC>ATOM_PROPERTY
pdb_occupancy
SciTegic.value.DoubleValue
1 1
2 1
3 1
4 1
5 1
6 1
7 1
8 1
9 1
10 1
11 1
12 1
13 1
14 1
15 1
16 1
17 1
18 1
19 1
20 1
21 1
22 1
23 1
24 1
25 1
26 1
27 1
28 1
29 1
30 1
31 1
32 1
33 1
34 1
35 1
36 1
37 1
38 1
39 1
40 1
41 1
42 1
43 1
44 1
45 1
46 1
47 1
48 1
49 1
50 1
51 1
52 1
53 1
54 1
55 1
56 1
57 1
58 1
59 1
60 1
61 1
62 1
63 1
64 1

@<TRIPOS>MOLECULE
Evo_4
64  67  1  0  0
SMALL
FORMAL_CHARGES
@<TRIPOS>ATOM
    1 C1        47.2680    30.8081    19.2617 C.3        1 SUBUNIT  0
    2 C2        48.4879    31.5964    18.8682 C.2        1 SUBUNIT  0
    3 C3        48.9537    31.6103    17.5594 C.2        1 SUBUNIT  0
    4 C4        50.0941    32.3456    17.2464 C.2        1 SUBUNIT  0
    5 N5        50.7729    33.0393    18.1667 N.2        1 SUBUNIT  0
    6 C6        50.3079    33.0484    19.4166 C.2        1 SUBUNIT  0
    7 C7        49.1784    32.3446    19.8093 C.2        1 SUBUNIT  0
    8 N8        50.9747    33.7830    20.3333 N.pl3      1 SUBUNIT  0
    9 C9        50.6152    32.3935    15.8334 C.3        1 SUBUNIT  0
   10 C10       50.5727    33.8122    15.2416 C.3        1 SUBUNIT  0
   11 C11       49.1706    34.3575    15.1524 C.2        1 SUBUNIT  0
   12 C12       48.6385    35.1457    16.1660 C.2        1 SUBUNIT  0
   13 C13       47.3405    35.6251    16.0537 C.2        1 SUBUNIT  0
   14 C14       46.6248    35.2912    14.9068 C.2        1 SUBUNIT  0
   15 N15       47.1117    34.5287    13.9225 N.2        1 SUBUNIT  0
   16 C16       48.3640    34.0831    14.0530 C.2        1 SUBUNIT  0
   17 C17       46.7190    36.4462    17.1552 C.3        1 SUBUNIT  0
   18 C18       46.1126    35.5684    18.2646 C.3        1 SUBUNIT  0
   19 C19       45.0511    34.6474    17.7238 C.2        1 SUBUNIT  0
   20 C20       43.7398    35.0765    17.5704 C.2        1 SUBUNIT  0
   21 C21       42.8163    34.2287    16.9709 C.2        1 SUBUNIT  0
   22 C22       45.3683    33.3619    17.3059 C.2        1 SUBUNIT  0
   23 C23       44.3931    32.5766    16.7092 C.2        1 SUBUNIT  0
   24 N24       43.1440    33.0081    16.5256 N.2        1 SUBUNIT  0
   25 C25       44.7282    31.2009    16.2111 C.3        1 SUBUNIT  0
   26 N26       41.5373    34.6794    16.8419 N.pl3      1 SUBUNIT  0
   27 H27       47.4283    30.3138    20.2212 H          1 SUBUNIT  0
   28 H28       46.4040    31.4667    19.3571 H          1 SUBUNIT  0
   29 H29       47.0417    30.0431    18.5194 H          1 SUBUNIT  0
   30 H30       48.4314    31.0572    16.7935 H          1 SUBUNIT  0
   31 H31       48.8398    32.3686    20.8333 H          1 SUBUNIT  0
   32 H32       50.5940    33.9268    21.2461 H          1 SUBUNIT  0
   33 H33       51.8538    34.1967    20.1027 H          1 SUBUNIT  0
   34 H34       50.0472    31.7073    15.2037 H          1 SUBUNIT  0
   35 H35       51.6421    32.0260    15.8363 H          1 SUBUNIT  0
   36 H36       51.0110    33.8070    14.2429 H          1 SUBUNIT  0
   37 H37       51.1867    34.4874    15.8386 H          1 SUBUNIT  0
   38 H38       49.2246    35.3756    17.0446 H          1 SUBUNIT  0
   39 H39       45.6146    35.6600    14.8063 H          1 SUBUNIT  0
   40 H40       48.7680    33.4752    13.2573 H          1 SUBUNIT  0
   41 H41       45.9539    37.0990    16.7336 H          1 SUBUNIT  0
   42 H42       47.4792    37.1036    17.5788 H          1 SUBUNIT  0
   43 H43       45.6740    36.1986    19.0392 H          1 SUBUNIT  0
   44 H44       46.8908    34.9765    18.7483 H          1 SUBUNIT  0
   45 H45       43.4434    36.0607    17.9063 H          1 SUBUNIT  0
   46 H46       46.3756    32.9898    17.4083 H          1 SUBUNIT  0
   47 H47       45.3480    30.6728    16.9360 H          1 SUBUNIT  0
   48 H48       45.2738    31.2701    15.2695 H          1 SUBUNIT  0
   49 H49       43.8209    30.6194    16.0445 H          1 SUBUNIT  0
   50 H50       41.2885    35.5567    17.2556 H          1 SUBUNIT  0
   51 C51       40.4860    33.9441    16.1471 C.3        1 SUBUNIT  0
   52 C52       38.5234    36.4104    13.2326 C.2        1 SUBUNIT  0
   53 C53       37.7780    35.6680    14.1368 C.2        1 SUBUNIT  0
   54 C54       40.5427    35.5490    14.2131 C.2        1 SUBUNIT  0
   55 C55       39.9087    36.3513    13.2747 C.2        1 SUBUNIT  0
   56 C56       39.8001    34.8043    15.1249 C.2        1 SUBUNIT  0
   57 H57       39.7877    33.6155    16.9173 H          1 SUBUNIT  0
   58 H58       40.8913    33.0605    15.6565 H          1 SUBUNIT  0
   59 C59       38.4127    34.8680    15.0767 C.2        1 SUBUNIT  0
   60 H60       37.8240    34.2956    15.7787 H          1 SUBUNIT  0
   61 H61       36.7030    35.7155    14.1233 H          1 SUBUNIT  0
   62 H62       38.0287    37.0330    12.5017 H          1 SUBUNIT  0
   63 H63       40.4965    36.9299    12.5796 H          1 SUBUNIT  0
   64 H64       41.6221    35.5093    14.2318 H          1 SUBUNIT  0
@<TRIPOS>BOND
    1     1     2 1
    2     1    27 1
    3     1    28 1
    4     1    29 1
    5     2     3 2
    6     2     7 1
    7     3     4 1
    8     3    30 1
    9     4     5 2
   10     4     9 1
   11     5     6 1
   12     6     7 2
   13     6     8 1
   14     7    31 1
   15     8    32 1
   16     8    33 1
   17     9    10 1
   18     9    34 1
   19     9    35 1
   20    10    11 1
   21    10    36 1
   22    10    37 1
   23    11    12 2
   24    11    16 1
   25    12    13 1
   26    12    38 1
   27    13    14 2
   28    13    17 1
   29    14    15 1
   30    14    39 1
   31    15    16 2
   32    16    40 1
   33    17    18 1
   34    17    41 1
   35    17    42 1
   36    18    19 1
   37    18    43 1
   38    18    44 1
   39    19    20 2
   40    19    22 1
   41    20    21 1
   42    20    45 1
   43    21    24 2
   44    21    26 1
   45    22    23 2
   46    22    46 1
   47    23    24 1
   48    23    25 1
   49    25    47 1
   50    25    48 1
   51    25    49 1
   52    26    50 1
   53    26    51 1
   54    51    56 1
   55    51    57 1
   56    51    58 1
   57    52    53 2
   58    52    55 1
   59    52    62 1
   60    53    59 1
   61    53    61 1
   62    54    55 2
   63    54    56 1
   64    54    64 1
   65    55    63 1
   66    56    59 2
   67    59    60 1
@<TRIPOS>SUBSTRUCTURE
1   ****   1
@<SCITEGIC>MOL_PROPERTY
TopHits
SciTegic.value.StringValue
10

@<SCITEGIC>MOL_PROPERTY
-CDOCKER_ENERGY
SciTegic.value.StringValue
43.598954

@<SCITEGIC>MOL_PROPERTY
-CDOCKER_INTERACTION_ENERGY
SciTegic.value.StringValue
39.7869548

@<SCITEGIC>MOL_PROPERTY
POSE_NUMBER
SciTegic.value.StringValue
4

@<SCITEGIC>MOL_PROPERTY
FRAGMENTS
SciTegic.value.StringValue
T18

@<SCITEGIC>MOL_PROPERTY
MW
SciTegic.value.StringValue
437.59

@<SCITEGIC>MOL_PROPERTY
GENERATION
SciTegic.value.StringValue
1

@<SCITEGIC>MOL_PROPERTY
FAMILY
SciTegic.value.StringValue
1

@<SCITEGIC>MOL_PROPERTY
LUDI3
SciTegic.value.StringValue
850

@<SCITEGIC>ATOM_PROPERTY
Formal Charge
SciTegic.value.StringValue
1 0
2 0
3 0
4 0
5 0
6 0
7 0
8 0
9 0
10 0
11 0
12 0
13 0
14 0
15 0
16 0
17 0
18 0
19 0
20 0
21 0
22 0
23 0
24 0
25 0
26 0
27 0
28 0
29 0
30 0
31 0
32 0
33 0
34 0
35 0
36 0
37 0
38 0
39 0
40 0
41 0
42 0
43 0
44 0
45 0
46 0
47 0
48 0
49 0
50 0
51 0
52 0
53 0
54 0
55 0
56 0
57 0
58 0
59 0
60 0
61 0
62 0
63 0
64 0

@<SCITEGIC>ATOM_PROPERTY
pdb_tempFactor
SciTegic.value.DoubleValue
1 0
2 0
3 0
4 0
5 0
6 0
7 0
8 0
9 0
10 0
11 0
12 0
13 0
14 0
15 0
16 0
17 0
18 0
19 0
20 0
21 0
22 0
23 0
24 0
25 0
26 0
27 0
28 0
29 0
30 0
31 0
32 0
33 0
34 0
35 0
36 0
37 0
38 0
39 0
40 0
41 0
42 0
43 0
44 0
45 0
46 0
47 0
48 0
49 0
50 0
51 0
52 0
53 0
54 0
55 0
56 0
57 0
58 0
59 0
60 0
61 0
62 0
63 0
64 0

@<SCITEGIC>ATOM_PROPERTY
pdb_occupancy
SciTegic.value.DoubleValue
1 1
2 1
3 1
4 1
5 1
6 1
7 1
8 1
9 1
10 1
11 1
12 1
13 1
14 1
15 1
16 1
17 1
18 1
19 1
20 1
21 1
22 1
23 1
24 1
25 1
26 1
27 1
28 1
29 1
30 1
31 1
32 1
33 1
34 1
35 1
36 1
37 1
38 1
39 1
40 1
41 1
42 1
43 1
44 1
45 1
46 1
47 1
48 1
49 1
50 1
51 1
52 1
53 1
54 1
55 1
56 1
57 1
58 1
59 1
60 1
61 1
62 1
63 1
64 1

@<TRIPOS>MOLECULE
Evo_4
64  67  1  0  0
SMALL
FORMAL_CHARGES
@<TRIPOS>ATOM
    1 C1        51.2623    33.0526    21.2321 C.3        1 SUBUNIT  0
    2 C2        50.4797    32.5735    20.0413 C.2        1 SUBUNIT  0
    3 C3        50.9811    32.7425    18.7591 C.2        1 SUBUNIT  0
    4 C4        50.2559    32.2707    17.6710 C.2        1 SUBUNIT  0
    5 N5        49.0706    31.6658    17.8098 N.2        1 SUBUNIT  0
    6 C6        48.5800    31.5146    19.0429 C.2        1 SUBUNIT  0
    7 C7        49.2462    31.9505    20.1814 C.2        1 SUBUNIT  0
    8 N8        47.3818    30.8983    19.1733 N.pl3      1 SUBUNIT  0
    9 C9        50.8057    32.4190    16.2776 C.3        1 SUBUNIT  0
   10 C10       50.7700    33.8697    15.7721 C.3        1 SUBUNIT  0
   11 C11       49.3661    34.3759    15.5681 C.2        1 SUBUNIT  0
   12 C12       48.7521    35.1931    16.5079 C.2        1 SUBUNIT  0
   13 C13       47.4556    35.6389    16.2858 C.2        1 SUBUNIT  0
   14 C14       46.8281    35.2490    15.1052 C.2        1 SUBUNIT  0
   15 N15       47.3969    34.4616    14.1879 N.2        1 SUBUNIT  0
   16 C16       48.6409    34.0381    14.4294 C.2        1 SUBUNIT  0
   17 C17       46.7374    36.4686    17.3177 C.3        1 SUBUNIT  0
   18 C18       46.1019    35.5919    18.4108 C.3        1 SUBUNIT  0
   19 C19       45.0634    34.6631    17.8382 C.2        1 SUBUNIT  0
   20 C20       43.7566    35.0895    17.6481 C.2        1 SUBUNIT  0
   21 C21       42.8495    34.2405    17.0265 C.2        1 SUBUNIT  0
   22 C22       45.3957    33.3776    17.4297 C.2        1 SUBUNIT  0
   23 C23       44.4367    32.5927    16.8033 C.2        1 SUBUNIT  0
   24 N24       43.1922    33.0228    16.5849 N.2        1 SUBUNIT  0
   25 C25       44.7774    31.2113    16.3204 C.3        1 SUBUNIT  0
   26 N26       41.5726    34.6887    16.8734 N.pl3      1 SUBUNIT  0
   27 H27       50.9100    32.5806    22.1498 H          1 SUBUNIT  0
   28 H28       52.3201    32.8174    21.1123 H          1 SUBUNIT  0
   29 H29       51.1637    34.1332    21.3315 H          1 SUBUNIT  0
   30 H30       51.9306    33.2342    18.6089 H          1 SUBUNIT  0
   31 H31       48.8150    31.8019    21.1606 H          1 SUBUNIT  0
   32 H32       46.9238    30.5302    18.3648 H          1 SUBUNIT  0
   33 H33       46.9439    30.8052    20.0671 H          1 SUBUNIT  0
   34 H34       50.2548    31.7668    15.5989 H          1 SUBUNIT  0
   35 H35       51.8361    32.0617    16.2797 H          1 SUBUNIT  0
   36 H36       51.3028    33.9367    14.8233 H          1 SUBUNIT  0
   37 H37       51.3011    34.5258    16.4621 H          1 SUBUNIT  0
   38 H38       49.2719    35.4702    17.4135 H          1 SUBUNIT  0
   39 H39       45.8163    35.5838    14.9269 H          1 SUBUNIT  0
   40 H40       49.1040    33.3968    13.6950 H          1 SUBUNIT  0
   41 H41       45.9737    37.0751    16.8289 H          1 SUBUNIT  0
   42 H42       47.4430    37.1685    17.7661 H          1 SUBUNIT  0
   43 H43       45.6353    36.2246    19.1668 H          1 SUBUNIT  0
   44 H44       46.8684    35.0076    18.9215 H          1 SUBUNIT  0
   45 H45       43.4520    36.0739    17.9751 H          1 SUBUNIT  0
   46 H46       46.4012    33.0058    17.5621 H          1 SUBUNIT  0
   47 H47       43.8712    30.6253    16.1628 H          1 SUBUNIT  0
   48 H48       45.4005    30.6914    17.0477 H          1 SUBUNIT  0
   49 H49       45.3182    31.2689    15.3762 H          1 SUBUNIT  0
   50 H50       41.3235    35.5824    17.2489 H          1 SUBUNIT  0
   51 C51       40.5132    33.9235    16.2247 C.3        1 SUBUNIT  0
   52 C52       38.4851    36.3094    13.2877 C.2        1 SUBUNIT  0
   53 C53       39.8712    36.2745    13.3183 C.2        1 SUBUNIT  0
   54 C54       38.4143    34.7766    15.1426 C.2        1 SUBUNIT  0
   55 C55       37.7595    35.5567    14.1988 C.2        1 SUBUNIT  0
   56 C56       39.8035    34.7454    15.1865 C.2        1 SUBUNIT  0
   57 H57       39.8289    33.6242    17.0193 H          1 SUBUNIT  0
   58 H58       40.9130    33.0219    15.7628 H          1 SUBUNIT  0
   59 C59       40.5262    35.4958    14.2633 C.2        1 SUBUNIT  0
   60 H60       41.6061    35.4865    14.2805 H          1 SUBUNIT  0
   61 H61       40.4450    36.8566    12.6133 H          1 SUBUNIT  0
   62 H62       37.9719    36.9201    12.5595 H          1 SUBUNIT  0
   63 H63       36.6837    35.5842    14.1829 H          1 SUBUNIT  0
   64 H64       37.8422    34.1990    15.8539 H          1 SUBUNIT  0
@<TRIPOS>BOND
    1     1     2 1
    2     1    27 1
    3     1    28 1
    4     1    29 1
    5     2     3 2
    6     2     7 1
    7     3     4 1
    8     3    30 1
    9     4     5 2
   10     4     9 1
   11     5     6 1
   12     6     7 2
   13     6     8 1
   14     7    31 1
   15     8    32 1
   16     8    33 1
   17     9    10 1
   18     9    34 1
   19     9    35 1
   20    10    11 1
   21    10    36 1
   22    10    37 1
   23    11    12 2
   24    11    16 1
   25    12    13 1
   26    12    38 1
   27    13    14 2
   28    13    17 1
   29    14    15 1
   30    14    39 1
   31    15    16 2
   32    16    40 1
   33    17    18 1
   34    17    41 1
   35    17    42 1
   36    18    19 1
   37    18    43 1
   38    18    44 1
   39    19    20 2
   40    19    22 1
   41    20    21 1
   42    20    45 1
   43    21    24 2
   44    21    26 1
   45    22    23 2
   46    22    46 1
   47    23    24 1
   48    23    25 1
   49    25    47 1
   50    25    48 1
   51    25    49 1
   52    26    50 1
   53    26    51 1
   54    51    56 1
   55    51    57 1
   56    51    58 1
   57    52    53 2
   58    52    55 1
   59    52    62 1
   60    53    59 1
   61    53    61 1
   62    54    55 2
   63    54    56 1
   64    54    64 1
   65    55    63 1
   66    56    59 2
   67    59    60 1
@<TRIPOS>SUBSTRUCTURE
1   ****   1
@<SCITEGIC>MOL_PROPERTY
TopHits
SciTegic.value.StringValue
10

@<SCITEGIC>MOL_PROPERTY
-CDOCKER_ENERGY
SciTegic.value.StringValue
42.110875

@<SCITEGIC>MOL_PROPERTY
-CDOCKER_INTERACTION_ENERGY
SciTegic.value.StringValue
38.9352964

@<SCITEGIC>MOL_PROPERTY
POSE_NUMBER
SciTegic.value.StringValue
5

@<SCITEGIC>MOL_PROPERTY
FRAGMENTS
SciTegic.value.StringValue
T18

@<SCITEGIC>MOL_PROPERTY
MW
SciTegic.value.StringValue
437.59

@<SCITEGIC>MOL_PROPERTY
GENERATION
SciTegic.value.StringValue
1

@<SCITEGIC>MOL_PROPERTY
FAMILY
SciTegic.value.StringValue
1

@<SCITEGIC>MOL_PROPERTY
LUDI3
SciTegic.value.StringValue
850

@<SCITEGIC>ATOM_PROPERTY
Formal Charge
SciTegic.value.StringValue
1 0
2 0
3 0
4 0
5 0
6 0
7 0
8 0
9 0
10 0
11 0
12 0
13 0
14 0
15 0
16 0
17 0
18 0
19 0
20 0
21 0
22 0
23 0
24 0
25 0
26 0
27 0
28 0
29 0
30 0
31 0
32 0
33 0
34 0
35 0
36 0
37 0
38 0
39 0
40 0
41 0
42 0
43 0
44 0
45 0
46 0
47 0
48 0
49 0
50 0
51 0
52 0
53 0
54 0
55 0
56 0
57 0
58 0
59 0
60 0
61 0
62 0
63 0
64 0

@<SCITEGIC>ATOM_PROPERTY
pdb_tempFactor
SciTegic.value.DoubleValue
1 0
2 0
3 0
4 0
5 0
6 0
7 0
8 0
9 0
10 0
11 0
12 0
13 0
14 0
15 0
16 0
17 0
18 0
19 0
20 0
21 0
22 0
23 0
24 0
25 0
26 0
27 0
28 0
29 0
30 0
31 0
32 0
33 0
34 0
35 0
36 0
37 0
38 0
39 0
40 0
41 0
42 0
43 0
44 0
45 0
46 0
47 0
48 0
49 0
50 0
51 0
52 0
53 0
54 0
55 0
56 0
57 0
58 0
59 0
60 0
61 0
62 0
63 0
64 0

@<SCITEGIC>ATOM_PROPERTY
pdb_occupancy
SciTegic.value.DoubleValue
1 1
2 1
3 1
4 1
5 1
6 1
7 1
8 1
9 1
10 1
11 1
12 1
13 1
14 1
15 1
16 1
17 1
18 1
19 1
20 1
21 1
22 1
23 1
24 1
25 1
26 1
27 1
28 1
29 1
30 1
31 1
32 1
33 1
34 1
35 1
36 1
37 1
38 1
39 1
40 1
41 1
42 1
43 1
44 1
45 1
46 1
47 1
48 1
49 1
50 1
51 1
52 1
53 1
54 1
55 1
56 1
57 1
58 1
59 1
60 1
61 1
62 1
63 1
64 1

@<TRIPOS>MOLECULE
Evo_4
64  67  1  0  0
SMALL
FORMAL_CHARGES
@<TRIPOS>ATOM
    1 C1        44.7490    37.1356    17.1051 C.3        1 SUBUNIT  0
    2 C2        45.6535    36.0589    16.5797 C.2        1 SUBUNIT  0
    3 C3        45.1405    34.8545    16.1154 C.2        1 SUBUNIT  0
    4 C4        46.0146    33.8681    15.6665 C.2        1 SUBUNIT  0
    5 N5        47.3417    34.0422    15.6549 N.2        1 SUBUNIT  0
    6 C6        47.8319    35.2007    16.1003 C.2        1 SUBUNIT  0
    7 C7        47.0300    36.2279    16.5746 C.2        1 SUBUNIT  0
    8 N8        49.1741    35.3694    16.0896 N.pl3      1 SUBUNIT  0
    9 C9        45.4783    32.5450    15.1807 C.3        1 SUBUNIT  0
   10 C10       46.3900    31.8757    14.1363 C.3        1 SUBUNIT  0
   11 C11       45.7758    30.6190    13.5799 C.2        1 SUBUNIT  0
   12 C12       44.8118    30.6745    12.5824 C.2        1 SUBUNIT  0
   13 C13       44.2355    29.5038    12.1052 C.2        1 SUBUNIT  0
   14 C14       44.6853    28.3035    12.6452 C.2        1 SUBUNIT  0
   15 N15       45.6204    28.2227    13.5960 N.2        1 SUBUNIT  0
   16 C16       46.1412    29.3645    14.0555 C.2        1 SUBUNIT  0
   17 C17       43.1328    29.5269    11.0721 C.3        1 SUBUNIT  0
   18 C18       41.9894    30.5001    11.4170 C.3        1 SUBUNIT  0
   19 C19       41.6004    30.4418    12.8725 C.2        1 SUBUNIT  0
   20 C20       41.7752    31.5420    13.7009 C.2        1 SUBUNIT  0
   21 C21       41.4702    31.4308    15.0505 C.2        1 SUBUNIT  0
   22 C22       41.0832    29.2829    13.4335 C.2        1 SUBUNIT  0
   23 C23       40.7893    29.2546    14.7932 C.2        1 SUBUNIT  0
   24 N24       41.0154    30.3006    15.6025 N.2        1 SUBUNIT  0
   25 C25       40.2118    28.0080    15.4041 C.3        1 SUBUNIT  0
   26 N26       41.6623    32.5176    15.8405 N.pl3      1 SUBUNIT  0
   27 H27       44.5581    36.9565    18.1630 H          1 SUBUNIT  0
   28 H28       45.2066    38.1195    16.9984 H          1 SUBUNIT  0
   29 H29       43.7958    37.1402    16.5760 H          1 SUBUNIT  0
   30 H30       44.0731    34.6859    16.1183 H          1 SUBUNIT  0
   31 H31       47.4714    37.1445    16.9376 H          1 SUBUNIT  0
   32 H32       49.7679    34.6185    15.8040 H          1 SUBUNIT  0
   33 H33       49.5821    36.2400    16.3640 H          1 SUBUNIT  0
   34 H34       44.4829    32.7013    14.7647 H          1 SUBUNIT  0
   35 H35       45.3583    31.8866    16.0419 H          1 SUBUNIT  0
   36 H36       47.3566    31.6339    14.5794 H          1 SUBUNIT  0
   37 H37       46.6015    32.5572    13.3135 H          1 SUBUNIT  0
   38 H38       44.4824    31.6272    12.2026 H          1 SUBUNIT  0
   39 H39       44.2516    27.3805    12.2901 H          1 SUBUNIT  0
   40 H40       46.8839    29.3038    14.8375 H          1 SUBUNIT  0
   41 H41       42.7253    28.5207    10.9695 H          1 SUBUNIT  0
   42 H42       43.5566    29.7833    10.1011 H          1 SUBUNIT  0
   43 H43       41.1134    30.2791    10.8062 H          1 SUBUNIT  0
   44 H44       42.2827    31.5192    11.1642 H          1 SUBUNIT  0
   45 H45       42.1556    32.4721    13.3051 H          1 SUBUNIT  0
   46 H46       40.9120    28.4107    12.8194 H          1 SUBUNIT  0
   47 H47       39.9683    27.2713    14.6376 H          1 SUBUNIT  0
   48 H48       39.2945    28.2345    15.9447 H          1 SUBUNIT  0
   49 H49       40.9261    27.5641    16.0967 H          1 SUBUNIT  0
   50 H50       42.5881    32.8603    15.9944 H          1 SUBUNIT  0
   51 C51       40.5403    33.3091    16.3300 C.3        1 SUBUNIT  0
   52 C52       39.1042    36.2152    13.5022 C.2        1 SUBUNIT  0
   53 C53       40.4607    35.9338    13.5786 C.2        1 SUBUNIT  0
   54 C54       38.6863    34.6234    15.2573 C.2        1 SUBUNIT  0
   55 C55       38.2164    35.5608    14.3444 C.2        1 SUBUNIT  0
   56 C56       40.0439    34.3251    15.3341 C.2        1 SUBUNIT  0
   57 H57       40.8844    33.8205    17.2286 H          1 SUBUNIT  0
   58 H58       39.7466    32.6191    16.6170 H          1 SUBUNIT  0
   59 C59       40.9278    34.9983    14.4929 C.2        1 SUBUNIT  0
   60 H60       41.9881    34.8026    14.5476 H          1 SUBUNIT  0
   61 H61       41.1547    36.4498    12.9308 H          1 SUBUNIT  0
   62 H62       38.7413    36.9485    12.7971 H          1 SUBUNIT  0
   63 H63       37.1614    35.7869    14.2977 H          1 SUBUNIT  0
   64 H64       37.9893    34.1238    15.9140 H          1 SUBUNIT  0
@<TRIPOS>BOND
    1     1     2 1
    2     1    27 1
    3     1    28 1
    4     1    29 1
    5     2     3 2
    6     2     7 1
    7     3     4 1
    8     3    30 1
    9     4     5 2
   10     4     9 1
   11     5     6 1
   12     6     7 2
   13     6     8 1
   14     7    31 1
   15     8    32 1
   16     8    33 1
   17     9    10 1
   18     9    34 1
   19     9    35 1
   20    10    11 1
   21    10    36 1
   22    10    37 1
   23    11    12 2
   24    11    16 1
   25    12    13 1
   26    12    38 1
   27    13    14 2
   28    13    17 1
   29    14    15 1
   30    14    39 1
   31    15    16 2
   32    16    40 1
   33    17    18 1
   34    17    41 1
   35    17    42 1
   36    18    19 1
   37    18    43 1
   38    18    44 1
   39    19    20 2
   40    19    22 1
   41    20    21 1
   42    20    45 1
   43    21    24 2
   44    21    26 1
   45    22    23 2
   46    22    46 1
   47    23    24 1
   48    23    25 1
   49    25    47 1
   50    25    48 1
   51    25    49 1
   52    26    50 1
   53    26    51 1
   54    51    56 1
   55    51    57 1
   56    51    58 1
   57    52    53 2
   58    52    55 1
   59    52    62 1
   60    53    59 1
   61    53    61 1
   62    54    55 2
   63    54    56 1
   64    54    64 1
   65    55    63 1
   66    56    59 2
   67    59    60 1
@<TRIPOS>SUBSTRUCTURE
1   ****   1
@<SCITEGIC>MOL_PROPERTY
TopHits
SciTegic.value.StringValue
10

@<SCITEGIC>MOL_PROPERTY
-CDOCKER_ENERGY
SciTegic.value.StringValue
41.3857812

@<SCITEGIC>MOL_PROPERTY
-CDOCKER_INTERACTION_ENERGY
SciTegic.value.StringValue
42.2187717

@<SCITEGIC>MOL_PROPERTY
POSE_NUMBER
SciTegic.value.StringValue
6

@<SCITEGIC>MOL_PROPERTY
FRAGMENTS
SciTegic.value.StringValue
T18

@<SCITEGIC>MOL_PROPERTY
MW
SciTegic.value.StringValue
437.59

@<SCITEGIC>MOL_PROPERTY
GENERATION
SciTegic.value.StringValue
1

@<SCITEGIC>MOL_PROPERTY
FAMILY
SciTegic.value.StringValue
1

@<SCITEGIC>MOL_PROPERTY
LUDI3
SciTegic.value.StringValue
850

@<SCITEGIC>ATOM_PROPERTY
Formal Charge
SciTegic.value.StringValue
1 0
2 0
3 0
4 0
5 0
6 0
7 0
8 0
9 0
10 0
11 0
12 0
13 0
14 0
15 0
16 0
17 0
18 0
19 0
20 0
21 0
22 0
23 0
24 0
25 0
26 0
27 0
28 0
29 0
30 0
31 0
32 0
33 0
34 0
35 0
36 0
37 0
38 0
39 0
40 0
41 0
42 0
43 0
44 0
45 0
46 0
47 0
48 0
49 0
50 0
51 0
52 0
53 0
54 0
55 0
56 0
57 0
58 0
59 0
60 0
61 0
62 0
63 0
64 0

@<SCITEGIC>ATOM_PROPERTY
pdb_tempFactor
SciTegic.value.DoubleValue
1 0
2 0
3 0
4 0
5 0
6 0
7 0
8 0
9 0
10 0
11 0
12 0
13 0
14 0
15 0
16 0
17 0
18 0
19 0
20 0
21 0
22 0
23 0
24 0
25 0
26 0
27 0
28 0
29 0
30 0
31 0
32 0
33 0
34 0
35 0
36 0
37 0
38 0
39 0
40 0
41 0
42 0
43 0
44 0
45 0
46 0
47 0
48 0
49 0
50 0
51 0
52 0
53 0
54 0
55 0
56 0
57 0
58 0
59 0
60 0
61 0
62 0
63 0
64 0

@<SCITEGIC>ATOM_PROPERTY
pdb_occupancy
SciTegic.value.DoubleValue
1 1
2 1
3 1
4 1
5 1
6 1
7 1
8 1
9 1
10 1
11 1
12 1
13 1
14 1
15 1
16 1
17 1
18 1
19 1
20 1
21 1
22 1
23 1
24 1
25 1
26 1
27 1
28 1
29 1
30 1
31 1
32 1
33 1
34 1
35 1
36 1
37 1
38 1
39 1
40 1
41 1
42 1
43 1
44 1
45 1
46 1
47 1
48 1
49 1
50 1
51 1
52 1
53 1
54 1
55 1
56 1
57 1
58 1
59 1
60 1
61 1
62 1
63 1
64 1

@<TRIPOS>MOLECULE
Evo_4
64  67  1  0  0
SMALL
FORMAL_CHARGES
@<TRIPOS>ATOM
    1 C1        46.8024    29.1914    17.2844 C.3        1 SUBUNIT  0
    2 C2        47.8284    29.7450    16.3345 C.2        1 SUBUNIT  0
    3 C3        48.8098    30.6235    16.7757 C.2        1 SUBUNIT  0
    4 C4        49.7475    31.1138    15.8710 C.2        1 SUBUNIT  0
    5 N5        49.7529    30.7544    14.5822 N.2        1 SUBUNIT  0
    6 C6        48.7968    29.9287    14.1555 C.2        1 SUBUNIT  0
    7 C7        47.8199    29.4021    14.9897 C.2        1 SUBUNIT  0
    8 N8        48.7912    29.5960    12.8445 N.pl3      1 SUBUNIT  0
    9 C9        50.8025    32.0938    16.3162 C.3        1 SUBUNIT  0
   10 C10       50.8287    33.3665    15.4528 C.3        1 SUBUNIT  0
   11 C11       49.4687    34.0050    15.3424 C.2        1 SUBUNIT  0
   12 C12       48.8585    34.5775    16.4509 C.2        1 SUBUNIT  0
   13 C13       47.5817    35.1093    16.3349 C.2        1 SUBUNIT  0
   14 C14       46.9725    35.0669    15.0837 C.2        1 SUBUNIT  0
   15 N15       47.5387    34.5186    14.0033 N.2        1 SUBUNIT  0
   16 C16       48.7620    33.9999    14.1432 C.2        1 SUBUNIT  0
   17 C17       46.8680    35.6609    17.5423 C.3        1 SUBUNIT  0
   18 C18       46.1624    34.5556    18.3451 C.3        1 SUBUNIT  0
   19 C19       45.0190    33.9481    17.5745 C.2        1 SUBUNIT  0
   20 C20       43.7571    34.5258    17.6056 C.2        1 SUBUNIT  0
   21 C21       42.7310    33.9561    16.8638 C.2        1 SUBUNIT  0
   22 C22       45.1966    32.8118    16.7942 C.2        1 SUBUNIT  0
   23 C23       44.1262    32.3158    16.0604 C.2        1 SUBUNIT  0
   24 N24       42.9162    32.8792    16.0911 N.2        1 SUBUNIT  0
   25 C25       44.2938    31.1026    15.1900 C.3        1 SUBUNIT  0
   26 N26       41.4983    34.5293    16.9484 N.pl3      1 SUBUNIT  0
   27 H27       47.2681    28.9050    18.2269 H          1 SUBUNIT  0
   28 H28       46.0379    29.9386    17.4914 H          1 SUBUNIT  0
   29 H29       46.3184    28.3096    16.8640 H          1 SUBUNIT  0
   30 H30       48.8373    30.9293    17.8111 H          1 SUBUNIT  0
   31 H31       47.0663    28.7343    14.5985 H          1 SUBUNIT  0
   32 H32       48.0908    28.9898    12.4694 H          1 SUBUNIT  0
   33 H33       49.4953    29.9589    12.2346 H          1 SUBUNIT  0
   34 H34       51.7745    31.6018    16.2768 H          1 SUBUNIT  0
   35 H35       50.6341    32.3615    17.3608 H          1 SUBUNIT  0
   36 H36       51.2041    33.1346    14.4553 H          1 SUBUNIT  0
   37 H37       51.5244    34.0879    15.8818 H          1 SUBUNIT  0
   38 H38       49.3622    34.5856    17.4065 H          1 SUBUNIT  0
   39 H39       45.9772    35.4741    14.9773 H          1 SUBUNIT  0
   40 H40       49.2188    33.5468    13.2757 H          1 SUBUNIT  0
   41 H41       46.1504    36.4217    17.2317 H          1 SUBUNIT  0
   42 H42       47.5944    36.1671    18.1792 H          1 SUBUNIT  0
   43 H43       45.7757    34.9686    19.2789 H          1 SUBUNIT  0
   44 H44       46.8737    33.7759    18.6240 H          1 SUBUNIT  0
   45 H45       43.5722    35.4024    18.2115 H          1 SUBUNIT  0
   46 H46       46.1628    32.3327    16.7395 H          1 SUBUNIT  0
   47 H47       43.4336    30.9884    14.5294 H          1 SUBUNIT  0
   48 H48       44.3779    30.2060    15.8034 H          1 SUBUNIT  0
   49 H49       45.1909    31.1920    14.5762 H          1 SUBUNIT  0
   50 H50       41.3803    35.3463    17.5142 H          1 SUBUNIT  0
   51 C51       40.3017    33.9678    16.3310 C.3        1 SUBUNIT  0
   52 C52       38.8346    36.3674    13.0848 C.2        1 SUBUNIT  0
   53 C53       37.9520    35.7430    13.9532 C.2        1 SUBUNIT  0
   54 C54       40.6820    35.4104    14.2945 C.2        1 SUBUNIT  0
   55 C55       40.2008    36.1963    13.2563 C.2        1 SUBUNIT  0
   56 C56       39.8003    34.7962    15.1806 C.2        1 SUBUNIT  0
   57 H57       39.5546    33.9383    17.1248 H          1 SUBUNIT  0
   58 H58       40.4780    32.9409    16.0141 H          1 SUBUNIT  0
   59 C59       38.4330    34.9625    14.9940 C.2        1 SUBUNIT  0
   60 H60       37.7393    34.4892    15.6732 H          1 SUBUNIT  0
   61 H61       36.8894    35.8614    13.8320 H          1 SUBUNIT  0
   62 H62       38.4590    36.9775    12.2769 H          1 SUBUNIT  0
   63 H63       40.8943    36.6754    12.5823 H          1 SUBUNIT  0
   64 H64       41.7489    35.2902    14.4110 H          1 SUBUNIT  0
@<TRIPOS>BOND
    1     1     2 1
    2     1    27 1
    3     1    28 1
    4     1    29 1
    5     2     3 2
    6     2     7 1
    7     3     4 1
    8     3    30 1
    9     4     5 2
   10     4     9 1
   11     5     6 1
   12     6     7 2
   13     6     8 1
   14     7    31 1
   15     8    32 1
   16     8    33 1
   17     9    10 1
   18     9    34 1
   19     9    35 1
   20    10    11 1
   21    10    36 1
   22    10    37 1
   23    11    12 2
   24    11    16 1
   25    12    13 1
   26    12    38 1
   27    13    14 2
   28    13    17 1
   29    14    15 1
   30    14    39 1
   31    15    16 2
   32    16    40 1
   33    17    18 1
   34    17    41 1
   35    17    42 1
   36    18    19 1
   37    18    43 1
   38    18    44 1
   39    19    20 2
   40    19    22 1
   41    20    21 1
   42    20    45 1
   43    21    24 2
   44    21    26 1
   45    22    23 2
   46    22    46 1
   47    23    24 1
   48    23    25 1
   49    25    47 1
   50    25    48 1
   51    25    49 1
   52    26    50 1
   53    26    51 1
   54    51    56 1
   55    51    57 1
   56    51    58 1
   57    52    53 2
   58    52    55 1
   59    52    62 1
   60    53    59 1
   61    53    61 1
   62    54    55 2
   63    54    56 1
   64    54    64 1
   65    55    63 1
   66    56    59 2
   67    59    60 1
@<TRIPOS>SUBSTRUCTURE
1   ****   1
@<SCITEGIC>MOL_PROPERTY
TopHits
SciTegic.value.StringValue
10

@<SCITEGIC>MOL_PROPERTY
-CDOCKER_ENERGY
SciTegic.value.StringValue
38.392086

@<SCITEGIC>MOL_PROPERTY
-CDOCKER_INTERACTION_ENERGY
SciTegic.value.StringValue
34.5716441

@<SCITEGIC>MOL_PROPERTY
POSE_NUMBER
SciTegic.value.StringValue
7

@<SCITEGIC>MOL_PROPERTY
FRAGMENTS
SciTegic.value.StringValue
T18

@<SCITEGIC>MOL_PROPERTY
MW
SciTegic.value.StringValue
437.59

@<SCITEGIC>MOL_PROPERTY
GENERATION
SciTegic.value.StringValue
1

@<SCITEGIC>MOL_PROPERTY
FAMILY
SciTegic.value.StringValue
1

@<SCITEGIC>MOL_PROPERTY
LUDI3
SciTegic.value.StringValue
850

@<SCITEGIC>ATOM_PROPERTY
Formal Charge
SciTegic.value.StringValue
1 0
2 0
3 0
4 0
5 0
6 0
7 0
8 0
9 0
10 0
11 0
12 0
13 0
14 0
15 0
16 0
17 0
18 0
19 0
20 0
21 0
22 0
23 0
24 0
25 0
26 0
27 0
28 0
29 0
30 0
31 0
32 0
33 0
34 0
35 0
36 0
37 0
38 0
39 0
40 0
41 0
42 0
43 0
44 0
45 0
46 0
47 0
48 0
49 0
50 0
51 0
52 0
53 0
54 0
55 0
56 0
57 0
58 0
59 0
60 0
61 0
62 0
63 0
64 0

@<SCITEGIC>ATOM_PROPERTY
pdb_tempFactor
SciTegic.value.DoubleValue
1 0
2 0
3 0
4 0
5 0
6 0
7 0
8 0
9 0
10 0
11 0
12 0
13 0
14 0
15 0
16 0
17 0
18 0
19 0
20 0
21 0
22 0
23 0
24 0
25 0
26 0
27 0
28 0
29 0
30 0
31 0
32 0
33 0
34 0
35 0
36 0
37 0
38 0
39 0
40 0
41 0
42 0
43 0
44 0
45 0
46 0
47 0
48 0
49 0
50 0
51 0
52 0
53 0
54 0
55 0
56 0
57 0
58 0
59 0
60 0
61 0
62 0
63 0
64 0

@<SCITEGIC>ATOM_PROPERTY
pdb_occupancy
SciTegic.value.DoubleValue
1 1
2 1
3 1
4 1
5 1
6 1
7 1
8 1
9 1
10 1
11 1
12 1
13 1
14 1
15 1
16 1
17 1
18 1
19 1
20 1
21 1
22 1
23 1
24 1
25 1
26 1
27 1
28 1
29 1
30 1
31 1
32 1
33 1
34 1
35 1
36 1
37 1
38 1
39 1
40 1
41 1
42 1
43 1
44 1
45 1
46 1
47 1
48 1
49 1
50 1
51 1
52 1
53 1
54 1
55 1
56 1
57 1
58 1
59 1
60 1
61 1
62 1
63 1
64 1

@<TRIPOS>MOLECULE
Evo_4
64  67  1  0  0
SMALL
FORMAL_CHARGES
@<TRIPOS>ATOM
    1 C1        37.9757    36.5105    12.8451 C.3        1 SUBUNIT  0
    2 C2        38.9560    35.8825    13.7927 C.2        1 SUBUNIT  0
    3 C3        40.3162    36.1261    13.6798 C.2        1 SUBUNIT  0
    4 C4        41.1953    35.5217    14.5728 C.2        1 SUBUNIT  0
    5 N5        40.7805    34.6925    15.5346 N.2        1 SUBUNIT  0
    6 C6        39.4734    34.4641    15.6473 C.2        1 SUBUNIT  0
    7 C7        38.5288    35.0427    14.8112 C.2        1 SUBUNIT  0
    8 N8        39.0605    33.6253    16.6212 N.pl3      1 SUBUNIT  0
    9 C9        42.6701    35.8016    14.4650 C.3        1 SUBUNIT  0
   10 C10       43.5810    34.7870    15.1740 C.3        1 SUBUNIT  0
   11 C11       43.5421    33.3637    14.6721 C.2        1 SUBUNIT  0
   12 C12       44.1972    32.3917    15.4111 C.2        1 SUBUNIT  0
   13 C13       44.2446    31.0810    14.9602 C.2        1 SUBUNIT  0
   14 C14       43.5884    30.7867    13.7701 C.2        1 SUBUNIT  0
   15 N15       42.9318    31.6997    13.0465 N.2        1 SUBUNIT  0
   16 C16       42.9128    32.9590    13.4954 C.2        1 SUBUNIT  0
   17 C17       45.0075    30.0356    15.7339 C.3        1 SUBUNIT  0
   18 C18       46.3690    29.6960    15.0964 C.3        1 SUBUNIT  0
   19 C19       47.2181    30.9093    14.8005 C.2        1 SUBUNIT  0
   20 C20       47.4617    31.8757    15.7684 C.2        1 SUBUNIT  0
   21 C21       48.1807    33.0128    15.4267 C.2        1 SUBUNIT  0
   22 C22       47.7775    31.1007    13.5427 C.2        1 SUBUNIT  0
   23 C23       48.5299    32.2435    13.2948 C.2        1 SUBUNIT  0
   24 N24       48.7137    33.1949    14.2141 N.2        1 SUBUNIT  0
   25 C25       49.1860    32.4487    11.9587 C.3        1 SUBUNIT  0
   26 N26       48.3309    33.9788    16.3697 N.pl3      1 SUBUNIT  0
   27 H27       37.5462    37.4004    13.3026 H          1 SUBUNIT  0
   28 H28       38.4601    36.7987    11.9131 H          1 SUBUNIT  0
   29 H29       37.1770    35.8091    12.6057 H          1 SUBUNIT  0
   30 H30       40.6859    36.7832    12.9066 H          1 SUBUNIT  0
   31 H31       37.4795    34.8294    14.9440 H          1 SUBUNIT  0
   32 H32       39.6829    33.3604    17.3579 H          1 SUBUNIT  0
   33 H33       38.1293    33.2614    16.6240 H          1 SUBUNIT  0
   34 H34       42.8377    36.7581    14.9506 H          1 SUBUNIT  0
   35 H35       42.9518    35.9216    13.4180 H          1 SUBUNIT  0
   36 H36       43.3571    34.7815    16.2415 H          1 SUBUNIT  0
   37 H37       44.6111    35.1345    15.0939 H          1 SUBUNIT  0
   38 H38       44.6921    32.6676    16.3310 H          1 SUBUNIT  0
   39 H39       43.6099    29.7720    13.4013 H          1 SUBUNIT  0
   40 H40       42.3780    33.6800    12.8957 H          1 SUBUNIT  0
   41 H41       44.3986    29.1348    15.8111 H          1 SUBUNIT  0
   42 H42       45.1526    30.3855    16.7565 H          1 SUBUNIT  0
   43 H43       46.2021    29.1425    14.1720 H          1 SUBUNIT  0
   44 H44       46.9313    29.0326    15.7540 H          1 SUBUNIT  0
   45 H45       47.0622    31.7671    16.7657 H          1 SUBUNIT  0
   46 H46       47.6342    30.3668    12.7630 H          1 SUBUNIT  0
   47 H47       48.4738    32.8485    11.2395 H          1 SUBUNIT  0
   48 H48       49.5752    31.5049    11.5767 H          1 SUBUNIT  0
   49 H49       50.0152    33.1513    12.0444 H          1 SUBUNIT  0
   50 H50       48.1916    33.7551    17.3334 H          1 SUBUNIT  0
   51 C51       48.5525    35.3697    16.0076 C.3        1 SUBUNIT  0
   52 C52       47.3387    37.9690    19.1937 C.2        1 SUBUNIT  0
   53 C53       48.6696    37.5962    19.0739 C.2        1 SUBUNIT  0
   54 C54       46.8011    36.6716    17.2451 C.2        1 SUBUNIT  0
   55 C55       46.4026    37.5071    18.2795 C.2        1 SUBUNIT  0
   56 C56       48.1335    36.2914    17.1168 C.2        1 SUBUNIT  0
   57 H57       47.9682    35.5782    15.1106 H          1 SUBUNIT  0
   58 H58       49.6116    35.4839    15.7742 H          1 SUBUNIT  0
   59 C59       49.0643    36.7585    18.0390 C.2        1 SUBUNIT  0
   60 H60       50.1010    36.4688    17.9554 H          1 SUBUNIT  0
   61 H61       49.3957    37.9513    19.7906 H          1 SUBUNIT  0
   62 H62       47.0330    38.6128    20.0022 H          1 SUBUNIT  0
   63 H63       45.3638    37.7896    18.3772 H          1 SUBUNIT  0
   64 H64       46.0672    36.3141    16.5385 H          1 SUBUNIT  0
@<TRIPOS>BOND
    1     1     2 1
    2     1    27 1
    3     1    28 1
    4     1    29 1
    5     2     3 2
    6     2     7 1
    7     3     4 1
    8     3    30 1
    9     4     5 2
   10     4     9 1
   11     5     6 1
   12     6     7 2
   13     6     8 1
   14     7    31 1
   15     8    32 1
   16     8    33 1
   17     9    10 1
   18     9    34 1
   19     9    35 1
   20    10    11 1
   21    10    36 1
   22    10    37 1
   23    11    12 2
   24    11    16 1
   25    12    13 1
   26    12    38 1
   27    13    14 2
   28    13    17 1
   29    14    15 1
   30    14    39 1
   31    15    16 2
   32    16    40 1
   33    17    18 1
   34    17    41 1
   35    17    42 1
   36    18    19 1
   37    18    43 1
   38    18    44 1
   39    19    20 2
   40    19    22 1
   41    20    21 1
   42    20    45 1
   43    21    24 2
   44    21    26 1
   45    22    23 2
   46    22    46 1
   47    23    24 1
   48    23    25 1
   49    25    47 1
   50    25    48 1
   51    25    49 1
   52    26    50 1
   53    26    51 1
   54    51    56 1
   55    51    57 1
   56    51    58 1
   57    52    53 2
   58    52    55 1
   59    52    62 1
   60    53    59 1
   61    53    61 1
   62    54    55 2
   63    54    56 1
   64    54    64 1
   65    55    63 1
   66    56    59 2
   67    59    60 1
@<TRIPOS>SUBSTRUCTURE
1   ****   1
@<SCITEGIC>MOL_PROPERTY
TopHits
SciTegic.value.StringValue
10

@<SCITEGIC>MOL_PROPERTY
-CDOCKER_ENERGY
SciTegic.value.StringValue
38.1482211

@<SCITEGIC>MOL_PROPERTY
-CDOCKER_INTERACTION_ENERGY
SciTegic.value.StringValue
39.3395517

@<SCITEGIC>MOL_PROPERTY
POSE_NUMBER
SciTegic.value.StringValue
8

@<SCITEGIC>MOL_PROPERTY
FRAGMENTS
SciTegic.value.StringValue
T18

@<SCITEGIC>MOL_PROPERTY
MW
SciTegic.value.StringValue
437.59

@<SCITEGIC>MOL_PROPERTY
GENERATION
SciTegic.value.StringValue
1

@<SCITEGIC>MOL_PROPERTY
FAMILY
SciTegic.value.StringValue
1

@<SCITEGIC>MOL_PROPERTY
LUDI3
SciTegic.value.StringValue
850

@<SCITEGIC>ATOM_PROPERTY
Formal Charge
SciTegic.value.StringValue
1 0
2 0
3 0
4 0
5 0
6 0
7 0
8 0
9 0
10 0
11 0
12 0
13 0
14 0
15 0
16 0
17 0
18 0
19 0
20 0
21 0
22 0
23 0
24 0
25 0
26 0
27 0
28 0
29 0
30 0
31 0
32 0
33 0
34 0
35 0
36 0
37 0
38 0
39 0
40 0
41 0
42 0
43 0
44 0
45 0
46 0
47 0
48 0
49 0
50 0
51 0
52 0
53 0
54 0
55 0
56 0
57 0
58 0
59 0
60 0
61 0
62 0
63 0
64 0

@<SCITEGIC>ATOM_PROPERTY
pdb_tempFactor
SciTegic.value.DoubleValue
1 0
2 0
3 0
4 0
5 0
6 0
7 0
8 0
9 0
10 0
11 0
12 0
13 0
14 0
15 0
16 0
17 0
18 0
19 0
20 0
21 0
22 0
23 0
24 0
25 0
26 0
27 0
28 0
29 0
30 0
31 0
32 0
33 0
34 0
35 0
36 0
37 0
38 0
39 0
40 0
41 0
42 0
43 0
44 0
45 0
46 0
47 0
48 0
49 0
50 0
51 0
52 0
53 0
54 0
55 0
56 0
57 0
58 0
59 0
60 0
61 0
62 0
63 0
64 0

@<SCITEGIC>ATOM_PROPERTY
pdb_occupancy
SciTegic.value.DoubleValue
1 1
2 1
3 1
4 1
5 1
6 1
7 1
8 1
9 1
10 1
11 1
12 1
13 1
14 1
15 1
16 1
17 1
18 1
19 1
20 1
21 1
22 1
23 1
24 1
25 1
26 1
27 1
28 1
29 1
30 1
31 1
32 1
33 1
34 1
35 1
36 1
37 1
38 1
39 1
40 1
41 1
42 1
43 1
44 1
45 1
46 1
47 1
48 1
49 1
50 1
51 1
52 1
53 1
54 1
55 1
56 1
57 1
58 1
59 1
60 1
61 1
62 1
63 1
64 1

@<TRIPOS>MOLECULE
Evo_4
64  67  1  0  0
SMALL
FORMAL_CHARGES
@<TRIPOS>ATOM
    1 C1        44.3777    28.1968    15.3451 C.3        1 SUBUNIT  0
    2 C2        45.1525    28.6830    16.5377 C.2        1 SUBUNIT  0
    3 C3        45.5624    30.0070    16.6277 C.2        1 SUBUNIT  0
    4 C4        46.2722    30.4304    17.7475 C.2        1 SUBUNIT  0
    5 N5        46.5580    29.6081    18.7631 N.2        1 SUBUNIT  0
    6 C6        46.1881    28.3311    18.6650 C.2        1 SUBUNIT  0
    7 C7        45.4872    27.8258    17.5781 C.2        1 SUBUNIT  0
    8 N8        46.5012    27.5091    19.6915 N.pl3      1 SUBUNIT  0
    9 C9        46.7646    31.8495    17.8223 C.3        1 SUBUNIT  0
   10 C10       46.8653    32.4208    19.2471 C.3        1 SUBUNIT  0
   11 C11       47.4699    33.7944    19.1646 C.2        1 SUBUNIT  0
   12 C12       46.6757    34.9070    18.9285 C.2        1 SUBUNIT  0
   13 C13       47.2749    36.1161    18.5879 C.2        1 SUBUNIT  0
   14 C14       48.6639    36.1763    18.6261 C.2        1 SUBUNIT  0
   15 N15       49.4455    35.1352    18.9226 N.2        1 SUBUNIT  0
   16 C16       48.8488    33.9643    19.1593 C.2        1 SUBUNIT  0
   17 C17       46.4862    37.3112    18.1050 C.3        1 SUBUNIT  0
   18 C18       45.1285    36.9940    17.4387 C.3        1 SUBUNIT  0
   19 C19       45.1294    35.9034    16.3883 C.2        1 SUBUNIT  0
   20 C20       43.9871    35.1350    16.2037 C.2        1 SUBUNIT  0
   21 C21       44.0003    34.0850    15.2866 C.2        1 SUBUNIT  0
   22 C22       46.2383    35.6049    15.6052 C.2        1 SUBUNIT  0
   23 C23       46.1817    34.5326    14.7233 C.2        1 SUBUNIT  0
   24 N24       45.0846    33.7842    14.5663 N.2        1 SUBUNIT  0
   25 C25       47.3849    34.1574    13.9067 C.3        1 SUBUNIT  0
   26 N26       42.9046    33.3011    15.0642 N.pl3      1 SUBUNIT  0
   27 H27       43.6894    28.9682    14.9978 H          1 SUBUNIT  0
   28 H28       45.0600    27.9492    14.5320 H          1 SUBUNIT  0
   29 H29       43.7971    27.3076    15.5927 H          1 SUBUNIT  0
   30 H30       45.3392    30.7022    15.8306 H          1 SUBUNIT  0
   31 H31       45.1995    26.7852    17.5471 H          1 SUBUNIT  0
   32 H32       46.9831    27.8711    20.4885 H          1 SUBUNIT  0
   33 H33       46.2644    26.5387    19.6735 H          1 SUBUNIT  0
   34 H34       46.1103    32.4853    17.2247 H          1 SUBUNIT  0
   35 H35       47.7428    31.8810    17.3424 H          1 SUBUNIT  0
   36 H36       47.4883    31.7909    19.8825 H          1 SUBUNIT  0
   37 H37       45.8805    32.4729    19.7122 H          1 SUBUNIT  0
   38 H38       45.6009    34.8028    18.9283 H          1 SUBUNIT  0
   39 H39       49.1453    37.1120    18.3816 H          1 SUBUNIT  0
   40 H40       49.4754    33.1039    19.3427 H          1 SUBUNIT  0
   41 H41       47.1039    37.8637    17.3965 H          1 SUBUNIT  0
   42 H42       46.3250    37.9811    18.9503 H          1 SUBUNIT  0
   43 H43       44.7275    37.9018    16.9883 H          1 SUBUNIT  0
   44 H44       44.4205    36.7106    18.2184 H          1 SUBUNIT  0
   45 H45       43.1099    35.3708    16.7866 H          1 SUBUNIT  0
   46 H46       47.1498    36.1767    15.6936 H          1 SUBUNIT  0
   47 H47       47.4363    34.7685    13.0065 H          1 SUBUNIT  0
   48 H48       47.3352    33.1085    13.6140 H          1 SUBUNIT  0
   49 H49       48.2987    34.3061    14.4811 H          1 SUBUNIT  0
   50 H50       42.9905    32.5532    14.4070 H          1 SUBUNIT  0
   51 C51       41.6019    33.4860    15.7021 C.3        1 SUBUNIT  0
   52 C52       38.8584    36.1342    13.6952 C.2        1 SUBUNIT  0
   53 C53       38.4167    35.2706    14.6864 C.2        1 SUBUNIT  0
   54 C54       41.0985    35.3070    13.9918 C.2        1 SUBUNIT  0
   55 C55       40.2020    36.1555    13.3551 C.2        1 SUBUNIT  0
   56 C56       40.6644    34.4289    14.9860 C.2        1 SUBUNIT  0
   57 H57       41.7397    33.7853    16.7402 H          1 SUBUNIT  0
   58 H58       41.1514    32.4937    15.7254 H          1 SUBUNIT  0
   59 C59       39.3164    34.4301    15.3311 C.2        1 SUBUNIT  0
   60 H60       38.9573    33.7664    16.1046 H          1 SUBUNIT  0
   61 H61       37.3747    35.2570    14.9660 H          1 SUBUNIT  0
   62 H62       38.1613    36.7931    13.1989 H          1 SUBUNIT  0
   63 H63       40.5541    36.8386    12.5967 H          1 SUBUNIT  0
   64 H64       42.1348    35.3565    13.6962 H          1 SUBUNIT  0
@<TRIPOS>BOND
    1     1     2 1
    2     1    27 1
    3     1    28 1
    4     1    29 1
    5     2     3 2
    6     2     7 1
    7     3     4 1
    8     3    30 1
    9     4     5 2
   10     4     9 1
   11     5     6 1
   12     6     7 2
   13     6     8 1
   14     7    31 1
   15     8    32 1
   16     8    33 1
   17     9    10 1
   18     9    34 1
   19     9    35 1
   20    10    11 1
   21    10    36 1
   22    10    37 1
   23    11    12 2
   24    11    16 1
   25    12    13 1
   26    12    38 1
   27    13    14 2
   28    13    17 1
   29    14    15 1
   30    14    39 1
   31    15    16 2
   32    16    40 1
   33    17    18 1
   34    17    41 1
   35    17    42 1
   36    18    19 1
   37    18    43 1
   38    18    44 1
   39    19    20 2
   40    19    22 1
   41    20    21 1
   42    20    45 1
   43    21    24 2
   44    21    26 1
   45    22    23 2
   46    22    46 1
   47    23    24 1
   48    23    25 1
   49    25    47 1
   50    25    48 1
   51    25    49 1
   52    26    50 1
   53    26    51 1
   54    51    56 1
   55    51    57 1
   56    51    58 1
   57    52    53 2
   58    52    55 1
   59    52    62 1
   60    53    59 1
   61    53    61 1
   62    54    55 2
   63    54    56 1
   64    54    64 1
   65    55    63 1
   66    56    59 2
   67    59    60 1
@<TRIPOS>SUBSTRUCTURE
1   ****   1
@<SCITEGIC>MOL_PROPERTY
TopHits
SciTegic.value.StringValue
10

@<SCITEGIC>MOL_PROPERTY
-CDOCKER_ENERGY
SciTegic.value.StringValue
36.7756393

@<SCITEGIC>MOL_PROPERTY
-CDOCKER_INTERACTION_ENERGY
SciTegic.value.StringValue
39.6757502

@<SCITEGIC>MOL_PROPERTY
POSE_NUMBER
SciTegic.value.StringValue
9

@<SCITEGIC>MOL_PROPERTY
FRAGMENTS
SciTegic.value.StringValue
T18

@<SCITEGIC>MOL_PROPERTY
MW
SciTegic.value.StringValue
437.59

@<SCITEGIC>MOL_PROPERTY
GENERATION
SciTegic.value.StringValue
1

@<SCITEGIC>MOL_PROPERTY
FAMILY
SciTegic.value.StringValue
1

@<SCITEGIC>MOL_PROPERTY
LUDI3
SciTegic.value.StringValue
850

@<SCITEGIC>ATOM_PROPERTY
Formal Charge
SciTegic.value.StringValue
1 0
2 0
3 0
4 0
5 0
6 0
7 0
8 0
9 0
10 0
11 0
12 0
13 0
14 0
15 0
16 0
17 0
18 0
19 0
20 0
21 0
22 0
23 0
24 0
25 0
26 0
27 0
28 0
29 0
30 0
31 0
32 0
33 0
34 0
35 0
36 0
37 0
38 0
39 0
40 0
41 0
42 0
43 0
44 0
45 0
46 0
47 0
48 0
49 0
50 0
51 0
52 0
53 0
54 0
55 0
56 0
57 0
58 0
59 0
60 0
61 0
62 0
63 0
64 0

@<SCITEGIC>ATOM_PROPERTY
pdb_tempFactor
SciTegic.value.DoubleValue
1 0
2 0
3 0
4 0
5 0
6 0
7 0
8 0
9 0
10 0
11 0
12 0
13 0
14 0
15 0
16 0
17 0
18 0
19 0
20 0
21 0
22 0
23 0
24 0
25 0
26 0
27 0
28 0
29 0
30 0
31 0
32 0
33 0
34 0
35 0
36 0
37 0
38 0
39 0
40 0
41 0
42 0
43 0
44 0
45 0
46 0
47 0
48 0
49 0
50 0
51 0
52 0
53 0
54 0
55 0
56 0
57 0
58 0
59 0
60 0
61 0
62 0
63 0
64 0

@<SCITEGIC>ATOM_PROPERTY
pdb_occupancy
SciTegic.value.DoubleValue
1 1
2 1
3 1
4 1
5 1
6 1
7 1
8 1
9 1
10 1
11 1
12 1
13 1
14 1
15 1
16 1
17 1
18 1
19 1
20 1
21 1
22 1
23 1
24 1
25 1
26 1
27 1
28 1
29 1
30 1
31 1
32 1
33 1
34 1
35 1
36 1
37 1
38 1
39 1
40 1
41 1
42 1
43 1
44 1
45 1
46 1
47 1
48 1
49 1
50 1
51 1
52 1
53 1
54 1
55 1
56 1
57 1
58 1
59 1
60 1
61 1
62 1
63 1
64 1

@<TRIPOS>MOLECULE
Evo_4
64  67  1  0  0
SMALL
FORMAL_CHARGES
@<TRIPOS>ATOM
    1 C1        51.5123    32.2327    11.8166 C.3        1 SUBUNIT  0
    2 C2        50.6783    32.9981    12.8077 C.2        1 SUBUNIT  0
    3 C3        51.1815    33.3400    14.0566 C.2        1 SUBUNIT  0
    4 C4        50.3763    34.0380    14.9520 C.2        1 SUBUNIT  0
    5 N5        49.1202    34.3886    14.6570 N.2        1 SUBUNIT  0
    6 C6        48.6443    34.0759    13.4506 C.2        1 SUBUNIT  0
    7 C7        49.3829    33.3869    12.4985 C.2        1 SUBUNIT  0
    8 N8        47.3895    34.4719    13.1445 N.pl3      1 SUBUNIT  0
    9 C9        50.9122    34.4383    16.3015 C.3        1 SUBUNIT  0
   10 C10       50.9130    33.2864    17.3214 C.3        1 SUBUNIT  0
   11 C11       49.5391    32.9577    17.8449 C.2        1 SUBUNIT  0
   12 C12       48.7271    32.0337    17.2014 C.2        1 SUBUNIT  0
   13 C13       47.4673    31.7480    17.7126 C.2        1 SUBUNIT  0
   14 C14       47.0800    32.3953    18.8826 C.2        1 SUBUNIT  0
   15 N15       47.8488    33.2812    19.5235 N.2        1 SUBUNIT  0
   16 C16       49.0473    33.5563    19.0001 C.2        1 SUBUNIT  0
   17 C17       46.5561    30.7832    16.9990 C.3        1 SUBUNIT  0
   18 C18       46.0851    31.3233    15.6380 C.3        1 SUBUNIT  0
   19 C19       45.1502    32.4953    15.7768 C.2        1 SUBUNIT  0
   20 C20       43.7737    32.3118    15.7645 C.2        1 SUBUNIT  0
   21 C21       42.9399    33.4146    15.8925 C.2        1 SUBUNIT  0
   22 C22       45.6326    33.7912    15.9127 C.2        1 SUBUNIT  0
   23 C23       44.7365    34.8434    16.0430 C.2        1 SUBUNIT  0
   24 N24       43.4146    34.6574    16.0258 N.2        1 SUBUNIT  0
   25 C25       45.2302    36.2551    16.1882 C.3        1 SUBUNIT  0
   26 N26       41.5933    33.2005    15.8663 N.pl3      1 SUBUNIT  0
   27 H27       52.2622    31.6286    12.3274 H          1 SUBUNIT  0
   28 H28       50.8852    31.5658    11.2242 H          1 SUBUNIT  0
   29 H29       52.0226    32.9160    11.1387 H          1 SUBUNIT  0
   30 H30       52.1913    33.0701    14.3304 H          1 SUBUNIT  0
   31 H31       48.9574    33.1566    11.5325 H          1 SUBUNIT  0
   32 H32       46.9957    34.2985    12.2422 H          1 SUBUNIT  0
   33 H33       46.8425    34.9594    13.8238 H          1 SUBUNIT  0
   34 H34       50.3398    35.2835    16.6850 H          1 SUBUNIT  0
   35 H35       51.9321    34.7984    16.1634 H          1 SUBUNIT  0
   36 H36       51.5434    33.5605    18.1687 H          1 SUBUNIT  0
   37 H37       51.3587    32.3886    16.8914 H          1 SUBUNIT  0
   38 H38       49.0653    31.5532    16.2952 H          1 SUBUNIT  0
   39 H39       46.1071    32.1808    19.3016 H          1 SUBUNIT  0
   40 H40       49.6651    34.2809    19.5102 H          1 SUBUNIT  0
   41 H41       45.6999    30.5424    17.6300 H          1 SUBUNIT  0
   42 H42       47.1003    29.8501    16.8494 H          1 SUBUNIT  0
   43 H43       45.5752    30.5321    15.0876 H          1 SUBUNIT  0
   44 H44       46.9367    31.6154    15.0225 H          1 SUBUNIT  0
   45 H45       43.3577    31.3217    15.6539 H          1 SUBUNIT  0
   46 H46       46.6963    33.9818    15.9238 H          1 SUBUNIT  0
   47 H47       45.2838    36.7340    15.2114 H          1 SUBUNIT  0
   48 H48       46.2214    36.2777    16.6424 H          1 SUBUNIT  0
   49 H49       44.5526    36.8308    16.8192 H          1 SUBUNIT  0
   50 H50       41.2431    32.3225    15.5415 H          1 SUBUNIT  0
   51 C51       40.6204    34.1827    16.3366 C.3        1 SUBUNIT  0
   52 C52       38.5883    36.2898    13.1843 C.2        1 SUBUNIT  0
   53 C53       39.9721    36.3368    13.2752 C.2        1 SUBUNIT  0
   54 C54       38.5265    34.8487    15.1089 C.2        1 SUBUNIT  0
   55 C55       37.8660    35.5464    14.1058 C.2        1 SUBUNIT  0
   56 C56       39.9142    34.8969    15.2139 C.2        1 SUBUNIT  0
   57 H57       41.1140    34.8991    16.9938 H          1 SUBUNIT  0
   58 H58       39.9053    33.6276    16.9443 H          1 SUBUNIT  0
   59 C59       40.6294    35.6473    14.2845 C.2        1 SUBUNIT  0
   60 H60       41.7047    35.7145    14.3490 H          1 SUBUNIT  0
   61 H61       40.5427    36.9169    12.5661 H          1 SUBUNIT  0
   62 H62       38.0766    36.8335    12.4044 H          1 SUBUNIT  0
   63 H63       36.7907    35.5091    14.0471 H          1 SUBUNIT  0
   64 H64       37.9522    34.2795    15.8257 H          1 SUBUNIT  0
@<TRIPOS>BOND
    1     1     2 1
    2     1    27 1
    3     1    28 1
    4     1    29 1
    5     2     3 2
    6     2     7 1
    7     3     4 1
    8     3    30 1
    9     4     5 2
   10     4     9 1
   11     5     6 1
   12     6     7 2
   13     6     8 1
   14     7    31 1
   15     8    32 1
   16     8    33 1
   17     9    10 1
   18     9    34 1
   19     9    35 1
   20    10    11 1
   21    10    36 1
   22    10    37 1
   23    11    12 2
   24    11    16 1
   25    12    13 1
   26    12    38 1
   27    13    14 2
   28    13    17 1
   29    14    15 1
   30    14    39 1
   31    15    16 2
   32    16    40 1
   33    17    18 1
   34    17    41 1
   35    17    42 1
   36    18    19 1
   37    18    43 1
   38    18    44 1
   39    19    20 2
   40    19    22 1
   41    20    21 1
   42    20    45 1
   43    21    24 2
   44    21    26 1
   45    22    23 2
   46    22    46 1
   47    23    24 1
   48    23    25 1
   49    25    47 1
   50    25    48 1
   51    25    49 1
   52    26    50 1
   53    26    51 1
   54    51    56 1
   55    51    57 1
   56    51    58 1
   57    52    53 2
   58    52    55 1
   59    52    62 1
   60    53    59 1
   61    53    61 1
   62    54    55 2
   63    54    56 1
   64    54    64 1
   65    55    63 1
   66    56    59 2
   67    59    60 1
@<TRIPOS>SUBSTRUCTURE
1   ****   1
@<SCITEGIC>MOL_PROPERTY
TopHits
SciTegic.value.StringValue
10

@<SCITEGIC>MOL_PROPERTY
-CDOCKER_ENERGY
SciTegic.value.StringValue
35.4765157

@<SCITEGIC>MOL_PROPERTY
-CDOCKER_INTERACTION_ENERGY
SciTegic.value.StringValue
31.8823814

@<SCITEGIC>MOL_PROPERTY
POSE_NUMBER
SciTegic.value.StringValue
10

@<SCITEGIC>MOL_PROPERTY
FRAGMENTS
SciTegic.value.StringValue
T18

@<SCITEGIC>MOL_PROPERTY
MW
SciTegic.value.StringValue
437.59

@<SCITEGIC>MOL_PROPERTY
GENERATION
SciTegic.value.StringValue
1

@<SCITEGIC>MOL_PROPERTY
FAMILY
SciTegic.value.StringValue
1

@<SCITEGIC>MOL_PROPERTY
LUDI3
SciTegic.value.StringValue
850

@<SCITEGIC>ATOM_PROPERTY
Formal Charge
SciTegic.value.StringValue
1 0
2 0
3 0
4 0
5 0
6 0
7 0
8 0
9 0
10 0
11 0
12 0
13 0
14 0
15 0
16 0
17 0
18 0
19 0
20 0
21 0
22 0
23 0
24 0
25 0
26 0
27 0
28 0
29 0
30 0
31 0
32 0
33 0
34 0
35 0
36 0
37 0
38 0
39 0
40 0
41 0
42 0
43 0
44 0
45 0
46 0
47 0
48 0
49 0
50 0
51 0
52 0
53 0
54 0
55 0
56 0
57 0
58 0
59 0
60 0
61 0
62 0
63 0
64 0

@<SCITEGIC>ATOM_PROPERTY
pdb_tempFactor
SciTegic.value.DoubleValue
1 0
2 0
3 0
4 0
5 0
6 0
7 0
8 0
9 0
10 0
11 0
12 0
13 0
14 0
15 0
16 0
17 0
18 0
19 0
20 0
21 0
22 0
23 0
24 0
25 0
26 0
27 0
28 0
29 0
30 0
31 0
32 0
33 0
34 0
35 0
36 0
37 0
38 0
39 0
40 0
41 0
42 0
43 0
44 0
45 0
46 0
47 0
48 0
49 0
50 0
51 0
52 0
53 0
54 0
55 0
56 0
57 0
58 0
59 0
60 0
61 0
62 0
63 0
64 0

@<SCITEGIC>ATOM_PROPERTY
pdb_occupancy
SciTegic.value.DoubleValue
1 1
2 1
3 1
4 1
5 1
6 1
7 1
8 1
9 1
10 1
11 1
12 1
13 1
14 1
15 1
16 1
17 1
18 1
19 1
20 1
21 1
22 1
23 1
24 1
25 1
26 1
27 1
28 1
29 1
30 1
31 1
32 1
33 1
34 1
35 1
36 1
37 1
38 1
39 1
40 1
41 1
42 1
43 1
44 1
45 1
46 1
47 1
48 1
49 1
50 1
51 1
52 1
53 1
54 1
55 1
56 1
57 1
58 1
59 1
60 1
61 1
62 1
63 1
64 1

@<TRIPOS>MOLECULE
Evo_5
68  72  1  0  0
SMALL
FORMAL_CHARGES
@<TRIPOS>ATOM
    1 C1        53.1791    40.1163    17.3892 C.3        1 SUBUNIT  0
    2 C2        52.7494    38.6826    17.2345 C.2        1 SUBUNIT  0
    3 C3        51.8505    38.1088    18.1258 C.2        1 SUBUNIT  0
    4 C4        51.4626    36.7822    17.9579 C.2        1 SUBUNIT  0
    5 N5        51.9129    36.0355    16.9399 N.2        1 SUBUNIT  0
    6 C6        52.7900    36.5810    16.0929 C.2        1 SUBUNIT  0
    7 C7        53.2367    37.8909    16.2037 C.2        1 SUBUNIT  0
    8 N8        53.2546    35.8162    15.0773 N.pl3      1 SUBUNIT  0
    9 C9        50.5382    36.1500    18.9709 C.3        1 SUBUNIT  0
   10 C10       49.7497    34.9288    18.4637 C.3        1 SUBUNIT  0
   11 C11       48.6372    35.2809    17.5088 C.2        1 SUBUNIT  0
   12 C12       47.4551    35.8522    17.9658 C.2        1 SUBUNIT  0
   13 C13       46.4069    36.0781    17.0824 C.2        1 SUBUNIT  0
   14 C14       46.6058    35.7343    15.7497 C.2        1 SUBUNIT  0
   15 N15       47.7387    35.2007    15.2824 N.2        1 SUBUNIT  0
   16 C16       48.7279    34.9814    16.1540 C.2        1 SUBUNIT  0
   17 C17       45.0816    36.6144    17.5654 C.3        1 SUBUNIT  0
   18 C18       44.2315    35.5358    18.2643 C.3        1 SUBUNIT  0
   19 C19       44.0478    34.3050    17.4081 C.2        1 SUBUNIT  0
   20 C20       43.0895    34.2221    16.3934 C.2        1 SUBUNIT  0
   21 C21       43.0906    33.0757    15.5914 C.2        1 SUBUNIT  0
   22 C22       44.9145    33.2321    17.5817 C.2        1 SUBUNIT  0
   23 C23       44.8292    32.1309    16.7461 C.2        1 SUBUNIT  0
   24 N24       43.9150    32.0420    15.7794 N.2        1 SUBUNIT  0
   25 C25       45.8120    31.0035    16.8856 C.3        1 SUBUNIT  0
   26 N26       42.2336    32.9661    14.5417 N.pl3      1 SUBUNIT  0
   27 H27       52.3054    40.7576    17.4829 H          1 SUBUNIT  0
   28 H28       53.7872    40.2385    18.2859 H          1 SUBUNIT  0
   29 H29       53.7597    40.4492    16.5287 H          1 SUBUNIT  0
   30 H30       51.4618    38.6869    18.9515 H          1 SUBUNIT  0
   31 H31       53.9450    38.2888    15.4919 H          1 SUBUNIT  0
   32 H32       52.9668    34.8626    14.9960 H          1 SUBUNIT  0
   33 H33       53.8903    36.1859    14.4002 H          1 SUBUNIT  0
   34 H34       49.8515    36.9046    19.3554 H          1 SUBUNIT  0
   35 H35       51.1522    35.8393    19.8161 H          1 SUBUNIT  0
   36 H36       49.3000    34.4246    19.3191 H          1 SUBUNIT  0
   37 H37       50.4141    34.1907    18.0120 H          1 SUBUNIT  0
   38 H38       47.3340    36.0947    19.0093 H          1 SUBUNIT  0
   39 H39       45.7959    35.8879    15.0511 H          1 SUBUNIT  0
   40 H40       49.6407    34.5399    15.7814 H          1 SUBUNIT  0
   41 H41       44.5322    37.0376    16.7250 H          1 SUBUNIT  0
   42 H42       45.2621    37.4390    18.2560 H          1 SUBUNIT  0
   43 H43       43.2654    35.9425    18.5611 H          1 SUBUNIT  0
   44 H44       44.7150    35.2418    19.1964 H          1 SUBUNIT  0
   45 H45       45.6774    33.2698    18.3453 H          1 SUBUNIT  0
   46 H46       45.5967    30.4161    17.7773 H          1 SUBUNIT  0
   47 H47       46.8266    31.3951    16.9713 H          1 SUBUNIT  0
   48 H48       45.7726    30.3467    16.0159 H          1 SUBUNIT  0
   49 H49       42.1643    32.0926    14.0609 H          1 SUBUNIT  0
   50 C50       42.1209    35.3520    16.1186 C.3        1 SUBUNIT  0
   51 C51       41.4677    34.1023    14.0612 C.3        1 SUBUNIT  0
   52 C52       40.9277    34.9203    15.2424 C.3        1 SUBUNIT  0
   53 H53       41.7502    35.7691    17.0549 H          1 SUBUNIT  0
   54 H54       42.6727    36.1481    15.6199 H          1 SUBUNIT  0
   55 H55       42.1415    34.6904    13.4364 H          1 SUBUNIT  0
   56 H56       40.6738    33.7071    13.4304 H          1 SUBUNIT  0
   57 C57       40.1507    36.1306    14.7081 C.3        1 SUBUNIT  0
   58 C58       39.8673    34.1231    16.0364 C.3        1 SUBUNIT  0
   59 C59       38.7363    35.6148    14.4362 C.3        1 SUBUNIT  0
   60 C60       38.4914    34.5072    15.4714 C.3        1 SUBUNIT  0
   61 H61       37.9883    36.4055    14.4836 H          1 SUBUNIT  0
   62 H62       38.6958    35.2076    13.4270 H          1 SUBUNIT  0
   63 H63       40.6089    36.5689    13.8207 H          1 SUBUNIT  0
   64 H64       40.1253    36.9128    15.4658 H          1 SUBUNIT  0
   65 H65       40.0257    33.0451    15.9963 H          1 SUBUNIT  0
   66 H66       39.9007    34.3957    17.0923 H          1 SUBUNIT  0
   67 H67       37.8300    34.8443    16.2634 H          1 SUBUNIT  0
   68 H68       37.9705    33.6551    15.0495 H          1 SUBUNIT  0
@<TRIPOS>BOND
    1     1     2 1
    2     1    27 1
    3     1    28 1
    4     1    29 1
    5     2     3 2
    6     2     7 1
    7     3     4 1
    8     3    30 1
    9     4     5 2
   10     4     9 1
   11     5     6 1
   12     6     7 2
   13     6     8 1
   14     7    31 1
   15     8    32 1
   16     8    33 1
   17     9    10 1
   18     9    34 1
   19     9    35 1
   20    10    11 1
   21    10    36 1
   22    10    37 1
   23    11    12 2
   24    11    16 1
   25    12    13 1
   26    12    38 1
   27    13    14 2
   28    13    17 1
   29    14    15 1
   30    14    39 1
   31    15    16 2
   32    16    40 1
   33    17    18 1
   34    17    41 1
   35    17    42 1
   36    18    19 1
   37    18    43 1
   38    18    44 1
   39    19    20 2
   40    19    22 1
   41    20    21 1
   42    20    50 1
   43    21    24 2
   44    21    26 1
   45    22    23 2
   46    22    45 1
   47    23    24 1
   48    23    25 1
   49    25    46 1
   50    25    47 1
   51    25    48 1
   52    26    49 1
   53    26    51 1
   54    50    52 1
   55    50    53 1
   56    50    54 1
   57    51    52 1
   58    51    55 1
   59    51    56 1
   60    52    57 1
   61    52    58 1
   62    57    59 1
   63    57    63 1
   64    57    64 1
   65    58    60 1
   66    58    65 1
   67    58    66 1
   68    59    60 1
   69    59    61 1
   70    59    62 1
   71    60    67 1
   72    60    68 1
@<TRIPOS>SUBSTRUCTURE
1   ****   1
@<SCITEGIC>MOL_PROPERTY
TopHits
SciTegic.value.StringValue
7

@<SCITEGIC>MOL_PROPERTY
-CDOCKER_ENERGY
SciTegic.value.StringValue
27.7334818

@<SCITEGIC>MOL_PROPERTY
-CDOCKER_INTERACTION_ENERGY
SciTegic.value.StringValue
45.695535

@<SCITEGIC>MOL_PROPERTY
POSE_NUMBER
SciTegic.value.StringValue
1

@<SCITEGIC>MOL_PROPERTY
FRAGMENTS
SciTegic.value.StringValue
C29 C37

@<SCITEGIC>MOL_PROPERTY
MW
SciTegic.value.StringValue
441.62

@<SCITEGIC>MOL_PROPERTY
GENERATION
SciTegic.value.StringValue
2

@<SCITEGIC>MOL_PROPERTY
FAMILY
SciTegic.value.StringValue
2

@<SCITEGIC>MOL_PROPERTY
LUDI3
SciTegic.value.StringValue
732

@<SCITEGIC>ATOM_PROPERTY
Formal Charge
SciTegic.value.StringValue
1 0
2 0
3 0
4 0
5 0
6 0
7 0
8 0
9 0
10 0
11 0
12 0
13 0
14 0
15 0
16 0
17 0
18 0
19 0
20 0
21 0
22 0
23 0
24 0
25 0
26 0
27 0
28 0
29 0
30 0
31 0
32 0
33 0
34 0
35 0
36 0
37 0
38 0
39 0
40 0
41 0
42 0
43 0
44 0
45 0
46 0
47 0
48 0
49 0
50 0
51 0
52 0
53 0
54 0
55 0
56 0
57 0
58 0
59 0
60 0
61 0
62 0
63 0
64 0
65 0
66 0
67 0
68 0

@<SCITEGIC>ATOM_PROPERTY
pdb_tempFactor
SciTegic.value.DoubleValue
1 0
2 0
3 0
4 0
5 0
6 0
7 0
8 0
9 0
10 0
11 0
12 0
13 0
14 0
15 0
16 0
17 0
18 0
19 0
20 0
21 0
22 0
23 0
24 0
25 0
26 0
27 0
28 0
29 0
30 0
31 0
32 0
33 0
34 0
35 0
36 0
37 0
38 0
39 0
40 0
41 0
42 0
43 0
44 0
45 0
46 0
47 0
48 0
49 0
50 0
51 0
52 0
53 0
54 0
55 0
56 0
57 0
58 0
59 0
60 0
61 0
62 0
63 0
64 0
65 0
66 0
67 0
68 0

@<SCITEGIC>ATOM_PROPERTY
pdb_occupancy
SciTegic.value.DoubleValue
1 1
2 1
3 1
4 1
5 1
6 1
7 1
8 1
9 1
10 1
11 1
12 1
13 1
14 1
15 1
16 1
17 1
18 1
19 1
20 1
21 1
22 1
23 1
24 1
25 1
26 1
27 1
28 1
29 1
30 1
31 1
32 1
33 1
34 1
35 1
36 1
37 1
38 1
39 1
40 1
41 1
42 1
43 1
44 1
45 1
46 1
47 1
48 1
49 1
50 1
51 1
52 1
53 1
54 1
55 1
56 1
57 1
58 1
59 1
60 1
61 1
62 1
63 1
64 1
65 1
66 1
67 1
68 1

@<TRIPOS>MOLECULE
Evo_5
68  72  1  0  0
SMALL
FORMAL_CHARGES
@<TRIPOS>ATOM
    1 C1        51.4838    37.8121    19.7964 C.3        1 SUBUNIT  0
    2 C2        51.8364    36.9997    18.5810 C.2        1 SUBUNIT  0
    3 C3        51.6289    35.6273    18.5537 C.2        1 SUBUNIT  0
    4 C4        51.9661    34.9081    17.4111 C.2        1 SUBUNIT  0
    5 N5        52.4868    35.4900    16.3254 N.2        1 SUBUNIT  0
    6 C6        52.7027    36.8061    16.3589 C.2        1 SUBUNIT  0
    7 C7        52.3934    37.5971    17.4581 C.2        1 SUBUNIT  0
    8 N8        53.2467    37.3841    15.2623 N.pl3      1 SUBUNIT  0
    9 C9        51.7665    33.4178    17.3559 C.3        1 SUBUNIT  0
   10 C10       50.2986    32.9975    17.5440 C.3        1 SUBUNIT  0
   11 C11       49.3556    33.6023    16.5330 C.2        1 SUBUNIT  0
   12 C12       48.2133    34.2858    16.9363 C.2        1 SUBUNIT  0
   13 C13       47.3151    34.7586    15.9843 C.2        1 SUBUNIT  0
   14 C14       47.6372    34.5571    14.6461 C.2        1 SUBUNIT  0
   15 N15       48.7358    33.9200    14.2327 N.2        1 SUBUNIT  0
   16 C16       49.5645    33.4461    15.1664 C.2        1 SUBUNIT  0
   17 C17       46.0356    35.4588    16.3782 C.3        1 SUBUNIT  0
   18 C18       45.1339    34.6302    17.3164 C.3        1 SUBUNIT  0
   19 C19       44.8093    33.2555    16.7775 C.2        1 SUBUNIT  0
   20 C20       43.8194    33.0345    15.8145 C.2        1 SUBUNIT  0
   21 C21       43.6479    31.7289    15.3457 C.2        1 SUBUNIT  0
   22 C22       45.5309    32.1600    17.2393 C.2        1 SUBUNIT  0
   23 C23       45.2717    30.8969    16.7318 C.2        1 SUBUNIT  0
   24 N24       44.3307    30.6805    15.8126 N.2        1 SUBUNIT  0
   25 C25       46.0545    29.7076    17.2128 C.3        1 SUBUNIT  0
   26 N26       42.7491    31.4610    14.3612 N.pl3      1 SUBUNIT  0
   27 H27       52.3320    37.8510    20.4790 H          1 SUBUNIT  0
   28 H28       51.2147    38.8304    19.5165 H          1 SUBUNIT  0
   29 H29       50.6368    37.3686    20.3207 H          1 SUBUNIT  0
   30 H30       51.2099    35.1236    19.4132 H          1 SUBUNIT  0
   31 H31       52.5803    38.6609    17.4424 H          1 SUBUNIT  0
   32 H32       53.4273    38.3661    15.2365 H          1 SUBUNIT  0
   33 H33       53.4733    36.8219    14.4670 H          1 SUBUNIT  0
   34 H34       52.3775    32.9643    18.1359 H          1 SUBUNIT  0
   35 H35       52.1576    33.0356    16.4124 H          1 SUBUNIT  0
   36 H36       49.9625    33.2488    18.5505 H          1 SUBUNIT  0
   37 H37       50.2245    31.9128    17.4629 H          1 SUBUNIT  0
   38 H38       48.0076    34.4285    17.9866 H          1 SUBUNIT  0
   39 H39       46.9677    34.9365    13.8899 H          1 SUBUNIT  0
   40 H40       50.4411    32.9109    14.8332 H          1 SUBUNIT  0
   41 H41       45.4801    35.7303    15.4798 H          1 SUBUNIT  0
   42 H42       46.2970    36.4001    16.8633 H          1 SUBUNIT  0
   43 H43       44.2123    35.1742    17.5230 H          1 SUBUNIT  0
   44 H44       45.6167    34.5246    18.2880 H          1 SUBUNIT  0
   45 H45       46.3010    32.2903    17.9853 H          1 SUBUNIT  0
   46 H46       46.3636    29.8379    18.2506 H          1 SUBUNIT  0
   47 H47       46.9460    29.5772    16.5996 H          1 SUBUNIT  0
   48 H48       45.4540    28.7998    17.1443 H          1 SUBUNIT  0
   49 H49       42.5614    30.5077    14.1265 H          1 SUBUNIT  0
   50 C50       42.9746    34.1650    15.2673 C.3        1 SUBUNIT  0
   51 C51       42.0963    32.5169    13.6046 C.3        1 SUBUNIT  0
   52 C52       41.7083    33.6661    14.5407 C.3        1 SUBUNIT  0
   53 H53       42.6879    34.8431    16.0699 H          1 SUBUNIT  0
   54 H54       43.5925    34.7426    14.5830 H          1 SUBUNIT  0
   55 H55       42.7843    32.8308    12.8213 H          1 SUBUNIT  0
   56 H56       41.2282    32.0631    13.1294 H          1 SUBUNIT  0
   57 C57       41.0210    34.8176    13.7913 C.3        1 SUBUNIT  0
   58 C58       40.6253    33.2251    15.5392 C.3        1 SUBUNIT  0
   59 C59       40.1434    35.5242    14.8305 C.3        1 SUBUNIT  0
   60 C60       39.8807    34.4975    15.9407 C.3        1 SUBUNIT  0
   61 H61       40.6692    36.3844    15.2471 H          1 SUBUNIT  0
   62 H62       39.2165    35.8962    14.3916 H          1 SUBUNIT  0
   63 H63       40.3811    34.4147    13.0058 H          1 SUBUNIT  0
   64 H64       41.7258    35.4967    13.3090 H          1 SUBUNIT  0
   65 H65       39.9239    32.5490    15.0499 H          1 SUBUNIT  0
   66 H66       41.0204    32.6950    16.4036 H          1 SUBUNIT  0
   67 H67       40.2740    34.8674    16.8882 H          1 SUBUNIT  0
   68 H68       38.8150    34.3088    16.0819 H          1 SUBUNIT  0
@<TRIPOS>BOND
    1     1     2 1
    2     1    27 1
    3     1    28 1
    4     1    29 1
    5     2     3 2
    6     2     7 1
    7     3     4 1
    8     3    30 1
    9     4     5 2
   10     4     9 1
   11     5     6 1
   12     6     7 2
   13     6     8 1
   14     7    31 1
   15     8    32 1
   16     8    33 1
   17     9    10 1
   18     9    34 1
   19     9    35 1
   20    10    11 1
   21    10    36 1
   22    10    37 1
   23    11    12 2
   24    11    16 1
   25    12    13 1
   26    12    38 1
   27    13    14 2
   28    13    17 1
   29    14    15 1
   30    14    39 1
   31    15    16 2
   32    16    40 1
   33    17    18 1
   34    17    41 1
   35    17    42 1
   36    18    19 1
   37    18    43 1
   38    18    44 1
   39    19    20 2
   40    19    22 1
   41    20    21 1
   42    20    50 1
   43    21    24 2
   44    21    26 1
   45    22    23 2
   46    22    45 1
   47    23    24 1
   48    23    25 1
   49    25    46 1
   50    25    47 1
   51    25    48 1
   52    26    49 1
   53    26    51 1
   54    50    52 1
   55    50    53 1
   56    50    54 1
   57    51    52 1
   58    51    55 1
   59    51    56 1
   60    52    57 1
   61    52    58 1
   62    57    59 1
   63    57    63 1
   64    57    64 1
   65    58    60 1
   66    58    65 1
   67    58    66 1
   68    59    60 1
   69    59    61 1
   70    59    62 1
   71    60    67 1
   72    60    68 1
@<TRIPOS>SUBSTRUCTURE
1   ****   1
@<SCITEGIC>MOL_PROPERTY
TopHits
SciTegic.value.StringValue
7

@<SCITEGIC>MOL_PROPERTY
-CDOCKER_ENERGY
SciTegic.value.StringValue
17.7267374

@<SCITEGIC>MOL_PROPERTY
-CDOCKER_INTERACTION_ENERGY
SciTegic.value.StringValue
34.7729331

@<SCITEGIC>MOL_PROPERTY
POSE_NUMBER
SciTegic.value.StringValue
2

@<SCITEGIC>MOL_PROPERTY
FRAGMENTS
SciTegic.value.StringValue
C29 C37

@<SCITEGIC>MOL_PROPERTY
MW
SciTegic.value.StringValue
441.62

@<SCITEGIC>MOL_PROPERTY
GENERATION
SciTegic.value.StringValue
2

@<SCITEGIC>MOL_PROPERTY
FAMILY
SciTegic.value.StringValue
2

@<SCITEGIC>MOL_PROPERTY
LUDI3
SciTegic.value.StringValue
732

@<SCITEGIC>ATOM_PROPERTY
Formal Charge
SciTegic.value.StringValue
1 0
2 0
3 0
4 0
5 0
6 0
7 0
8 0
9 0
10 0
11 0
12 0
13 0
14 0
15 0
16 0
17 0
18 0
19 0
20 0
21 0
22 0
23 0
24 0
25 0
26 0
27 0
28 0
29 0
30 0
31 0
32 0
33 0
34 0
35 0
36 0
37 0
38 0
39 0
40 0
41 0
42 0
43 0
44 0
45 0
46 0
47 0
48 0
49 0
50 0
51 0
52 0
53 0
54 0
55 0
56 0
57 0
58 0
59 0
60 0
61 0
62 0
63 0
64 0
65 0
66 0
67 0
68 0

@<SCITEGIC>ATOM_PROPERTY
pdb_tempFactor
SciTegic.value.DoubleValue
1 0
2 0
3 0
4 0
5 0
6 0
7 0
8 0
9 0
10 0
11 0
12 0
13 0
14 0
15 0
16 0
17 0
18 0
19 0
20 0
21 0
22 0
23 0
24 0
25 0
26 0
27 0
28 0
29 0
30 0
31 0
32 0
33 0
34 0
35 0
36 0
37 0
38 0
39 0
40 0
41 0
42 0
43 0
44 0
45 0
46 0
47 0
48 0
49 0
50 0
51 0
52 0
53 0
54 0
55 0
56 0
57 0
58 0
59 0
60 0
61 0
62 0
63 0
64 0
65 0
66 0
67 0
68 0

@<SCITEGIC>ATOM_PROPERTY
pdb_occupancy
SciTegic.value.DoubleValue
1 1
2 1
3 1
4 1
5 1
6 1
7 1
8 1
9 1
10 1
11 1
12 1
13 1
14 1
15 1
16 1
17 1
18 1
19 1
20 1
21 1
22 1
23 1
24 1
25 1
26 1
27 1
28 1
29 1
30 1
31 1
32 1
33 1
34 1
35 1
36 1
37 1
38 1
39 1
40 1
41 1
42 1
43 1
44 1
45 1
46 1
47 1
48 1
49 1
50 1
51 1
52 1
53 1
54 1
55 1
56 1
57 1
58 1
59 1
60 1
61 1
62 1
63 1
64 1
65 1
66 1
67 1
68 1

@<TRIPOS>MOLECULE
Evo_5
68  72  1  0  0
SMALL
FORMAL_CHARGES
@<TRIPOS>ATOM
    1 C1        51.1675    31.4898    20.2431 C.3        1 SUBUNIT  0
    2 C2        51.1731    32.3700    19.0235 C.2        1 SUBUNIT  0
    3 C3        51.6595    31.9081    17.8067 C.2        1 SUBUNIT  0
    4 C4        51.6582    32.7553    16.7026 C.2        1 SUBUNIT  0
    5 N5        51.2124    34.0157    16.7702 N.2        1 SUBUNIT  0
    6 C6        50.7288    34.4529    17.9348 C.2        1 SUBUNIT  0
    7 C7        50.6959    33.6721    19.0821 C.2        1 SUBUNIT  0
    8 N8        50.2423    35.7139    17.9852 N.pl3      1 SUBUNIT  0
    9 C9        52.1609    32.2650    15.3686 C.3        1 SUBUNIT  0
   10 C10       51.0857    31.5183    14.5588 C.3        1 SUBUNIT  0
   11 C11       49.9858    32.4288    14.0772 C.2        1 SUBUNIT  0
   12 C12       48.9177    32.7530    14.9019 C.2        1 SUBUNIT  0
   13 C13       47.9435    33.6347    14.4580 C.2        1 SUBUNIT  0
   14 C14       48.0640    34.1315    13.1645 C.2        1 SUBUNIT  0
   15 N15       49.0613    33.8049    12.3362 N.2        1 SUBUNIT  0
   16 C16       50.0085    32.9850    12.8016 C.2        1 SUBUNIT  0
   17 C17       46.8257    34.0579    15.3746 C.3        1 SUBUNIT  0
   18 C18       45.9074    32.8874    15.7651 C.3        1 SUBUNIT  0
   19 C19       45.0753    32.3868    14.6083 C.2        1 SUBUNIT  0
   20 C20       43.8935    33.0176    14.2094 C.2        1 SUBUNIT  0
   21 C21       43.1900    32.4761    13.1309 C.2        1 SUBUNIT  0
   22 C22       45.4961    31.2710    13.8962 C.2        1 SUBUNIT  0
   23 C23       44.7348    30.8076    12.8336 C.2        1 SUBUNIT  0
   24 N24       43.5888    31.3870    12.4712 N.2        1 SUBUNIT  0
   25 C25       45.1990    29.6299    12.0262 C.3        1 SUBUNIT  0
   26 N26       42.0462    33.0631    12.6852 N.pl3      1 SUBUNIT  0
   27 H27       52.1027    31.6025    20.7916 H          1 SUBUNIT  0
   28 H28       50.3450    31.7540    20.9083 H          1 SUBUNIT  0
   29 H29       51.0552    30.4425    19.9631 H          1 SUBUNIT  0
   30 H30       52.0332    30.8986    17.7179 H          1 SUBUNIT  0
   31 H31       50.3013    34.0723    20.0046 H          1 SUBUNIT  0
   32 H32       49.8712    36.0838    18.8371 H          1 SUBUNIT  0
   33 H33       50.2486    36.2862    17.1658 H          1 SUBUNIT  0
   34 H34       53.0065    31.5995    15.5447 H          1 SUBUNIT  0
   35 H35       52.5463    33.1091    14.7952 H          1 SUBUNIT  0
   36 H36       50.6514    30.7151    15.1555 H          1 SUBUNIT  0
   37 H37       51.5482    31.0407    13.6941 H          1 SUBUNIT  0
   38 H38       48.8614    32.3490    15.9025 H          1 SUBUNIT  0
   39 H39       47.3291    34.8346    12.8061 H          1 SUBUNIT  0
   40 H40       50.8333    32.7472    12.1461 H          1 SUBUNIT  0
   41 H41       46.2586    34.8709    14.9223 H          1 SUBUNIT  0
   42 H42       47.2794    34.4745    16.2745 H          1 SUBUNIT  0
   43 H43       45.2599    33.1810    16.5902 H          1 SUBUNIT  0
   44 H44       46.5007    32.0630    16.1625 H          1 SUBUNIT  0
   45 H45       46.4173    30.7727    14.1628 H          1 SUBUNIT  0
   46 H46       45.7787    28.9399    12.6402 H          1 SUBUNIT  0
   47 H47       45.8249    29.9686    11.2012 H          1 SUBUNIT  0
   48 H48       44.3454    29.0923    11.6138 H          1 SUBUNIT  0
   49 H49       41.4837    32.5705    12.0233 H          1 SUBUNIT  0
   50 C50       43.4216    34.2865    14.8765 C.3        1 SUBUNIT  0
   51 C51       41.6757    34.4150    13.0732 C.3        1 SUBUNIT  0
   52 C52       41.9544    34.6322    14.5625 C.3        1 SUBUNIT  0
   53 H53       43.5588    34.2131    15.9525 H          1 SUBUNIT  0
   54 H54       44.0615    35.1071    14.5560 H          1 SUBUNIT  0
   55 H55       42.2561    35.0977    12.4520 H          1 SUBUNIT  0
   56 H56       40.6206    34.5436    12.8313 H          1 SUBUNIT  0
   57 C57       41.6759    36.0716    14.9908 C.3        1 SUBUNIT  0
   58 C58       41.0008    33.8463    15.4695 C.3        1 SUBUNIT  0
   59 C59       41.5711    36.0005    16.5121 C.3        1 SUBUNIT  0
   60 C60       41.0508    34.5859    16.8116 C.3        1 SUBUNIT  0
   61 H61       42.5603    36.1245    16.9554 H          1 SUBUNIT  0
   62 H62       40.9502    36.7953    16.9189 H          1 SUBUNIT  0
   63 H63       40.7304    36.4186    14.5691 H          1 SUBUNIT  0
   64 H64       42.4599    36.7465    14.6634 H          1 SUBUNIT  0
   65 H65       39.9857    33.8990    15.0726 H          1 SUBUNIT  0
   66 H66       41.2604    32.7912    15.5618 H          1 SUBUNIT  0
   67 H67       41.7549    34.0838    17.4705 H          1 SUBUNIT  0
   68 H68       40.0804    34.5898    17.3051 H          1 SUBUNIT  0
@<TRIPOS>BOND
    1     1     2 1
    2     1    27 1
    3     1    28 1
    4     1    29 1
    5     2     3 2
    6     2     7 1
    7     3     4 1
    8     3    30 1
    9     4     5 2
   10     4     9 1
   11     5     6 1
   12     6     7 2
   13     6     8 1
   14     7    31 1
   15     8    32 1
   16     8    33 1
   17     9    10 1
   18     9    34 1
   19     9    35 1
   20    10    11 1
   21    10    36 1
   22    10    37 1
   23    11    12 2
   24    11    16 1
   25    12    13 1
   26    12    38 1
   27    13    14 2
   28    13    17 1
   29    14    15 1
   30    14    39 1
   31    15    16 2
   32    16    40 1
   33    17    18 1
   34    17    41 1
   35    17    42 1
   36    18    19 1
   37    18    43 1
   38    18    44 1
   39    19    20 2
   40    19    22 1
   41    20    21 1
   42    20    50 1
   43    21    24 2
   44    21    26 1
   45    22    23 2
   46    22    45 1
   47    23    24 1
   48    23    25 1
   49    25    46 1
   50    25    47 1
   51    25    48 1
   52    26    49 1
   53    26    51 1
   54    50    52 1
   55    50    53 1
   56    50    54 1
   57    51    52 1
   58    51    55 1
   59    51    56 1
   60    52    57 1
   61    52    58 1
   62    57    59 1
   63    57    63 1
   64    57    64 1
   65    58    60 1
   66    58    65 1
   67    58    66 1
   68    59    60 1
   69    59    61 1
   70    59    62 1
   71    60    67 1
   72    60    68 1
@<TRIPOS>SUBSTRUCTURE
1   ****   1
@<SCITEGIC>MOL_PROPERTY
TopHits
SciTegic.value.StringValue
7

@<SCITEGIC>MOL_PROPERTY
-CDOCKER_ENERGY
SciTegic.value.StringValue
12.115821

@<SCITEGIC>MOL_PROPERTY
-CDOCKER_INTERACTION_ENERGY
SciTegic.value.StringValue
29.4568942

@<SCITEGIC>MOL_PROPERTY
POSE_NUMBER
SciTegic.value.StringValue
3

@<SCITEGIC>MOL_PROPERTY
FRAGMENTS
SciTegic.value.StringValue
C29 C37

@<SCITEGIC>MOL_PROPERTY
MW
SciTegic.value.StringValue
441.62

@<SCITEGIC>MOL_PROPERTY
GENERATION
SciTegic.value.StringValue
2

@<SCITEGIC>MOL_PROPERTY
FAMILY
SciTegic.value.StringValue
2

@<SCITEGIC>MOL_PROPERTY
LUDI3
SciTegic.value.StringValue
732

@<SCITEGIC>ATOM_PROPERTY
Formal Charge
SciTegic.value.StringValue
1 0
2 0
3 0
4 0
5 0
6 0
7 0
8 0
9 0
10 0
11 0
12 0
13 0
14 0
15 0
16 0
17 0
18 0
19 0
20 0
21 0
22 0
23 0
24 0
25 0
26 0
27 0
28 0
29 0
30 0
31 0
32 0
33 0
34 0
35 0
36 0
37 0
38 0
39 0
40 0
41 0
42 0
43 0
44 0
45 0
46 0
47 0
48 0
49 0
50 0
51 0
52 0
53 0
54 0
55 0
56 0
57 0
58 0
59 0
60 0
61 0
62 0
63 0
64 0
65 0
66 0
67 0
68 0

@<SCITEGIC>ATOM_PROPERTY
pdb_tempFactor
SciTegic.value.DoubleValue
1 0
2 0
3 0
4 0
5 0
6 0
7 0
8 0
9 0
10 0
11 0
12 0
13 0
14 0
15 0
16 0
17 0
18 0
19 0
20 0
21 0
22 0
23 0
24 0
25 0
26 0
27 0
28 0
29 0
30 0
31 0
32 0
33 0
34 0
35 0
36 0
37 0
38 0
39 0
40 0
41 0
42 0
43 0
44 0
45 0
46 0
47 0
48 0
49 0
50 0
51 0
52 0
53 0
54 0
55 0
56 0
57 0
58 0
59 0
60 0
61 0
62 0
63 0
64 0
65 0
66 0
67 0
68 0

@<SCITEGIC>ATOM_PROPERTY
pdb_occupancy
SciTegic.value.DoubleValue
1 1
2 1
3 1
4 1
5 1
6 1
7 1
8 1
9 1
10 1
11 1
12 1
13 1
14 1
15 1
16 1
17 1
18 1
19 1
20 1
21 1
22 1
23 1
24 1
25 1
26 1
27 1
28 1
29 1
30 1
31 1
32 1
33 1
34 1
35 1
36 1
37 1
38 1
39 1
40 1
41 1
42 1
43 1
44 1
45 1
46 1
47 1
48 1
49 1
50 1
51 1
52 1
53 1
54 1
55 1
56 1
57 1
58 1
59 1
60 1
61 1
62 1
63 1
64 1
65 1
66 1
67 1
68 1

@<TRIPOS>MOLECULE
Evo_5
68  72  1  0  0
SMALL
FORMAL_CHARGES
@<TRIPOS>ATOM
    1 C1        50.4461    33.5419    19.4219 C.3        1 SUBUNIT  0
    2 C2        49.5855    33.2137    18.2333 C.2        1 SUBUNIT  0
    3 C3        48.2633    33.6355    18.1741 C.2        1 SUBUNIT  0
    4 C4        47.4888    33.2999    17.0686 C.2        1 SUBUNIT  0
    5 N5        47.9707    32.5879    16.0439 N.2        1 SUBUNIT  0
    6 C6        49.2398    32.1832    16.1004 C.2        1 SUBUNIT  0
    7 C7        50.0802    32.4693    17.1688 C.2        1 SUBUNIT  0
    8 N8        49.7082    31.4507    15.0645 N.pl3      1 SUBUNIT  0
    9 C9        46.0508    33.7293    16.9828 C.3        1 SUBUNIT  0
   10 C10       45.9118    35.2305    16.6963 C.3        1 SUBUNIT  0
   11 C11       44.4754    35.5964    16.4415 C.2        1 SUBUNIT  0
   12 C12       43.9761    35.6752    15.1466 C.2        1 SUBUNIT  0
   13 C13       42.6264    35.9286    14.9323 C.2        1 SUBUNIT  0
   14 C14       41.8564    36.2149    16.0572 C.2        1 SUBUNIT  0
   15 N15       42.3109    36.1291    17.3057 N.2        1 SUBUNIT  0
   16 C16       43.5927    35.8177    17.4914 C.2        1 SUBUNIT  0
   17 C17       42.0114    35.9316    13.5444 C.3        1 SUBUNIT  0
   18 C18       41.7306    34.5446    12.8974 C.3        1 SUBUNIT  0
   19 C19       41.4047    33.4248    13.8517 C.2        1 SUBUNIT  0
   20 C20       41.9443    32.1342    13.7515 C.2        1 SUBUNIT  0
   21 C21       41.6455    31.2248    14.7713 C.2        1 SUBUNIT  0
   22 C22       40.5117    33.6726    14.8745 C.2        1 SUBUNIT  0
   23 C23       40.3491    32.7422    15.8742 C.2        1 SUBUNIT  0
   24 N24       40.9258    31.5395    15.8472 N.2        1 SUBUNIT  0
   25 C25       39.5472    33.1224    17.0675 C.3        1 SUBUNIT  0
   26 N26       42.0864    29.9405    14.7116 N.pl3      1 SUBUNIT  0
   27 H27       50.3145    32.7910    20.2011 H          1 SUBUNIT  0
   28 H28       51.5000    33.5709    19.1438 H          1 SUBUNIT  0
   29 H29       50.1758    34.5147    19.8323 H          1 SUBUNIT  0
   30 H30       47.8388    34.2152    18.9800 H          1 SUBUNIT  0
   31 H31       51.1011    32.1157    17.1735 H          1 SUBUNIT  0
   32 H32       50.6612    31.1520    15.0355 H          1 SUBUNIT  0
   33 H33       49.0942    31.2019    14.3163 H          1 SUBUNIT  0
   34 H34       45.5467    33.4712    17.9149 H          1 SUBUNIT  0
   35 H35       45.5621    33.1546    16.1951 H          1 SUBUNIT  0
   36 H36       46.5125    35.5067    15.8293 H          1 SUBUNIT  0
   37 H37       46.2888    35.8143    17.5369 H          1 SUBUNIT  0
   38 H38       44.6462    35.5417    14.3196 H          1 SUBUNIT  0
   39 H39       40.8203    36.4916    15.9323 H          1 SUBUNIT  0
   40 H40       43.9490    35.7373    18.5100 H          1 SUBUNIT  0
   41 H41       42.6664    36.4943    12.8800 H          1 SUBUNIT  0
   42 H42       41.0791    36.4951    13.5867 H          1 SUBUNIT  0
   43 H43       42.5804    34.2542    12.3037 H          1 SUBUNIT  0
   44 H44       40.9053    34.6293    12.1937 H          1 SUBUNIT  0
   45 H45       39.9889    34.6145    14.9382 H          1 SUBUNIT  0
   46 H46       38.5276    33.3774    16.7793 H          1 SUBUNIT  0
   47 H47       40.0004    33.9824    17.5622 H          1 SUBUNIT  0
   48 H48       39.5267    32.2897    17.7629 H          1 SUBUNIT  0
   49 H49       41.7231    29.2801    15.3666 H          1 SUBUNIT  0
   50 C50       42.8212    31.7071    12.5960 C.3        1 SUBUNIT  0
   51 C51       43.0549    29.4999    13.7237 C.3        1 SUBUNIT  0
   52 C52       42.8029    30.1815    12.3716 C.3        1 SUBUNIT  0
   53 H53       42.5261    32.2173    11.6792 H          1 SUBUNIT  0
   54 H54       43.8374    32.0147    12.8331 H          1 SUBUNIT  0
   55 H55       44.0382    29.7491    14.1240 H          1 SUBUNIT  0
   56 H56       42.9724    28.4143    13.6612 H          1 SUBUNIT  0
   57 C57       43.8741    29.7664    11.3389 C.3        1 SUBUNIT  0
   58 C58       41.4749    29.7370    11.7308 C.3        1 SUBUNIT  0
   59 C59       43.1450    29.4191    10.0340 C.3        1 SUBUNIT  0
   60 C60       41.7017    29.8729    10.2285 C.3        1 SUBUNIT  0
   61 H61       43.6097    29.8765     9.1622 H          1 SUBUNIT  0
   62 H62       43.1661    28.3395     9.8835 H          1 SUBUNIT  0
   63 H63       44.4378    28.8970    11.6797 H          1 SUBUNIT  0
   64 H64       44.6055    30.5583    11.1821 H          1 SUBUNIT  0
   65 H65       41.2782    28.6902    11.9668 H          1 SUBUNIT  0
   66 H66       40.6121    30.3076    12.0697 H          1 SUBUNIT  0
   67 H67       41.5957    30.9174     9.9325 H          1 SUBUNIT  0
   68 H68       40.9960    29.2879     9.6392 H          1 SUBUNIT  0
@<TRIPOS>BOND
    1     1     2 1
    2     1    27 1
    3     1    28 1
    4     1    29 1
    5     2     3 2
    6     2     7 1
    7     3     4 1
    8     3    30 1
    9     4     5 2
   10     4     9 1
   11     5     6 1
   12     6     7 2
   13     6     8 1
   14     7    31 1
   15     8    32 1
   16     8    33 1
   17     9    10 1
   18     9    34 1
   19     9    35 1
   20    10    11 1
   21    10    36 1
   22    10    37 1
   23    11    12 2
   24    11    16 1
   25    12    13 1
   26    12    38 1
   27    13    14 2
   28    13    17 1
   29    14    15 1
   30    14    39 1
   31    15    16 2
   32    16    40 1
   33    17    18 1
   34    17    41 1
   35    17    42 1
   36    18    19 1
   37    18    43 1
   38    18    44 1
   39    19    20 2
   40    19    22 1
   41    20    21 1
   42    20    50 1
   43    21    24 2
   44    21    26 1
   45    22    23 2
   46    22    45 1
   47    23    24 1
   48    23    25 1
   49    25    46 1
   50    25    47 1
   51    25    48 1
   52    26    49 1
   53    26    51 1
   54    50    52 1
   55    50    53 1
   56    50    54 1
   57    51    52 1
   58    51    55 1
   59    51    56 1
   60    52    57 1
   61    52    58 1
   62    57    59 1
   63    57    63 1
   64    57    64 1
   65    58    60 1
   66    58    65 1
   67    58    66 1
   68    59    60 1
   69    59    61 1
   70    59    62 1
   71    60    67 1
   72    60    68 1
@<TRIPOS>SUBSTRUCTURE
1   ****   1
@<SCITEGIC>MOL_PROPERTY
TopHits
SciTegic.value.StringValue
7

@<SCITEGIC>MOL_PROPERTY
-CDOCKER_ENERGY
SciTegic.value.StringValue
11.5563185

@<SCITEGIC>MOL_PROPERTY
-CDOCKER_INTERACTION_ENERGY
SciTegic.value.StringValue
35.1297345

@<SCITEGIC>MOL_PROPERTY
POSE_NUMBER
SciTegic.value.StringValue
4

@<SCITEGIC>MOL_PROPERTY
FRAGMENTS
SciTegic.value.StringValue
C29 C37

@<SCITEGIC>MOL_PROPERTY
MW
SciTegic.value.StringValue
441.62

@<SCITEGIC>MOL_PROPERTY
GENERATION
SciTegic.value.StringValue
2

@<SCITEGIC>MOL_PROPERTY
FAMILY
SciTegic.value.StringValue
2

@<SCITEGIC>MOL_PROPERTY
LUDI3
SciTegic.value.StringValue
732

@<SCITEGIC>ATOM_PROPERTY
Formal Charge
SciTegic.value.StringValue
1 0
2 0
3 0
4 0
5 0
6 0
7 0
8 0
9 0
10 0
11 0
12 0
13 0
14 0
15 0
16 0
17 0
18 0
19 0
20 0
21 0
22 0
23 0
24 0
25 0
26 0
27 0
28 0
29 0
30 0
31 0
32 0
33 0
34 0
35 0
36 0
37 0
38 0
39 0
40 0
41 0
42 0
43 0
44 0
45 0
46 0
47 0
48 0
49 0
50 0
51 0
52 0
53 0
54 0
55 0
56 0
57 0
58 0
59 0
60 0
61 0
62 0
63 0
64 0
65 0
66 0
67 0
68 0

@<SCITEGIC>ATOM_PROPERTY
pdb_tempFactor
SciTegic.value.DoubleValue
1 0
2 0
3 0
4 0
5 0
6 0
7 0
8 0
9 0
10 0
11 0
12 0
13 0
14 0
15 0
16 0
17 0
18 0
19 0
20 0
21 0
22 0
23 0
24 0
25 0
26 0
27 0
28 0
29 0
30 0
31 0
32 0
33 0
34 0
35 0
36 0
37 0
38 0
39 0
40 0
41 0
42 0
43 0
44 0
45 0
46 0
47 0
48 0
49 0
50 0
51 0
52 0
53 0
54 0
55 0
56 0
57 0
58 0
59 0
60 0
61 0
62 0
63 0
64 0
65 0
66 0
67 0
68 0

@<SCITEGIC>ATOM_PROPERTY
pdb_occupancy
SciTegic.value.DoubleValue
1 1
2 1
3 1
4 1
5 1
6 1
7 1
8 1
9 1
10 1
11 1
12 1
13 1
14 1
15 1
16 1
17 1
18 1
19 1
20 1
21 1
22 1
23 1
24 1
25 1
26 1
27 1
28 1
29 1
30 1
31 1
32 1
33 1
34 1
35 1
36 1
37 1
38 1
39 1
40 1
41 1
42 1
43 1
44 1
45 1
46 1
47 1
48 1
49 1
50 1
51 1
52 1
53 1
54 1
55 1
56 1
57 1
58 1
59 1
60 1
61 1
62 1
63 1
64 1
65 1
66 1
67 1
68 1

@<TRIPOS>MOLECULE
Evo_5
68  72  1  0  0
SMALL
FORMAL_CHARGES
@<TRIPOS>ATOM
    1 C1        41.9827    35.9293    12.4555 C.3        1 SUBUNIT  0
    2 C2        40.8826    35.6151    13.4135 C.2        1 SUBUNIT  0
    3 C3        41.2192    35.0074    14.5988 C.2        1 SUBUNIT  0
    4 C4        40.2365    34.7600    15.5404 C.2        1 SUBUNIT  0
    5 N5        38.9373    34.8850    15.2584 N.2        1 SUBUNIT  0
    6 C6        38.6114    35.5081    14.1272 C.2        1 SUBUNIT  0
    7 C7        39.5466    35.9139    13.1848 C.2        1 SUBUNIT  0
    8 N8        37.3014    35.7058    13.8799 N.pl3      1 SUBUNIT  0
    9 C9        40.6476    34.4220    16.9414 C.3        1 SUBUNIT  0
   10 C10       41.7808    35.3753    17.4044 C.3        1 SUBUNIT  0
   11 C11       43.1804    34.7913    17.4082 C.2        1 SUBUNIT  0
   12 C12       44.2043    35.5116    18.0037 C.2        1 SUBUNIT  0
   13 C13       45.4933    35.0016    18.0206 C.2        1 SUBUNIT  0
   14 C14       45.7066    33.7512    17.4530 C.2        1 SUBUNIT  0
   15 N15       44.7494    33.0425    16.8522 N.2        1 SUBUNIT  0
   16 C16       43.5212    33.5658    16.8310 C.2        1 SUBUNIT  0
   17 C17       46.6200    35.7888    18.6256 C.3        1 SUBUNIT  0
   18 C18       47.3874    36.5980    17.5699 C.3        1 SUBUNIT  0
   19 C19       48.2555    35.7128    16.7091 C.2        1 SUBUNIT  0
   20 C20       49.4628    35.1825    17.1705 C.2        1 SUBUNIT  0
   21 C21       50.2007    34.3743    16.3023 C.2        1 SUBUNIT  0
   22 C22       47.8331    35.3627    15.4330 C.2        1 SUBUNIT  0
   23 C23       48.6196    34.5289    14.6506 C.2        1 SUBUNIT  0
   24 N24       49.7961    34.0596    15.0701 N.2        1 SUBUNIT  0
   25 C25       48.1601    34.1085    13.2828 C.3        1 SUBUNIT  0
   26 N26       51.4016    33.8608    16.6885 N.pl3      1 SUBUNIT  0
   27 H27       42.8199    36.3992    12.9733 H          1 SUBUNIT  0
   28 H28       42.3268    34.9858    12.0464 H          1 SUBUNIT  0
   29 H29       41.6617    36.5853    11.6564 H          1 SUBUNIT  0
   30 H30       42.2600    34.8214    14.8066 H          1 SUBUNIT  0
   31 H31       39.2279    36.4303    12.2938 H          1 SUBUNIT  0
   32 H32       36.6283    35.4554    14.5749 H          1 SUBUNIT  0
   33 H33       36.9927    36.0980    13.0147 H          1 SUBUNIT  0
   34 H34       40.8786    33.3653    17.0251 H          1 SUBUNIT  0
   35 H35       39.7860    34.5472    17.5893 H          1 SUBUNIT  0
   36 H36       41.5537    35.7566    18.3972 H          1 SUBUNIT  0
   37 H37       41.7939    36.2920    16.8132 H          1 SUBUNIT  0
   38 H38       43.9945    36.4692    18.4550 H          1 SUBUNIT  0
   39 H39       46.7045    33.3369    17.4731 H          1 SUBUNIT  0
   40 H40       42.7776    32.9758    16.3216 H          1 SUBUNIT  0
   41 H41       47.2864    35.0937    19.1299 H          1 SUBUNIT  0
   42 H42       46.2162    36.4563    19.3884 H          1 SUBUNIT  0
   43 H43       48.0046    37.3580    18.0483 H          1 SUBUNIT  0
   44 H44       46.6897    37.1541    16.9422 H          1 SUBUNIT  0
   45 H45       46.8893    35.7281    15.0549 H          1 SUBUNIT  0
   46 H46       49.0133    33.9806    12.6169 H          1 SUBUNIT  0
   47 H47       47.4958    34.8528    12.8470 H          1 SUBUNIT  0
   48 H48       47.6212    33.1635    13.3453 H          1 SUBUNIT  0
   49 H49       51.9040    33.2924    16.0390 H          1 SUBUNIT  0
   50 C50       49.9607    35.4260    18.5731 C.3        1 SUBUNIT  0
   51 C51       51.9601    34.0621    18.0205 C.3        1 SUBUNIT  0
   52 C52       51.4919    35.3893    18.6371 C.3        1 SUBUNIT  0
   53 H53       49.5959    36.3689    18.9730 H          1 SUBUNIT  0
   54 H54       49.5516    34.6406    19.2098 H          1 SUBUNIT  0
   55 H55       51.6379    33.2100    18.6192 H          1 SUBUNIT  0
   56 H56       53.0451    34.0165    17.9203 H          1 SUBUNIT  0
   57 C57       51.9696    35.5528    20.0855 C.3        1 SUBUNIT  0
   58 C58       52.1126    36.6186    17.9535 C.3        1 SUBUNIT  0
   59 C59       51.9667    37.0607    20.3585 C.3        1 SUBUNIT  0
   60 C60       52.0196    37.7464    18.9861 C.3        1 SUBUNIT  0
   61 H61       51.0549    37.3491    20.8841 H          1 SUBUNIT  0
   62 H62       52.8103    37.3445    20.9851 H          1 SUBUNIT  0
   63 H63       52.9906    35.1786    20.1744 H          1 SUBUNIT  0
   64 H64       51.3602    34.9975    20.7993 H          1 SUBUNIT  0
   65 H65       53.1648    36.4209    17.7425 H          1 SUBUNIT  0
   66 H66       51.6422    36.8835    17.0072 H          1 SUBUNIT  0
   67 H67       51.1058    38.3210    18.8265 H          1 SUBUNIT  0
   68 H68       52.8572    38.4397    18.9033 H          1 SUBUNIT  0
@<TRIPOS>BOND
    1     1     2 1
    2     1    27 1
    3     1    28 1
    4     1    29 1
    5     2     3 2
    6     2     7 1
    7     3     4 1
    8     3    30 1
    9     4     5 2
   10     4     9 1
   11     5     6 1
   12     6     7 2
   13     6     8 1
   14     7    31 1
   15     8    32 1
   16     8    33 1
   17     9    10 1
   18     9    34 1
   19     9    35 1
   20    10    11 1
   21    10    36 1
   22    10    37 1
   23    11    12 2
   24    11    16 1
   25    12    13 1
   26    12    38 1
   27    13    14 2
   28    13    17 1
   29    14    15 1
   30    14    39 1
   31    15    16 2
   32    16    40 1
   33    17    18 1
   34    17    41 1
   35    17    42 1
   36    18    19 1
   37    18    43 1
   38    18    44 1
   39    19    20 2
   40    19    22 1
   41    20    21 1
   42    20    50 1
   43    21    24 2
   44    21    26 1
   45    22    23 2
   46    22    45 1
   47    23    24 1
   48    23    25 1
   49    25    46 1
   50    25    47 1
   51    25    48 1
   52    26    49 1
   53    26    51 1
   54    50    52 1
   55    50    53 1
   56    50    54 1
   57    51    52 1
   58    51    55 1
   59    51    56 1
   60    52    57 1
   61    52    58 1
   62    57    59 1
   63    57    63 1
   64    57    64 1
   65    58    60 1
   66    58    65 1
   67    58    66 1
   68    59    60 1
   69    59    61 1
   70    59    62 1
   71    60    67 1
   72    60    68 1
@<TRIPOS>SUBSTRUCTURE
1   ****   1
@<SCITEGIC>MOL_PROPERTY
TopHits
SciTegic.value.StringValue
7

@<SCITEGIC>MOL_PROPERTY
-CDOCKER_ENERGY
SciTegic.value.StringValue
11.2573812

@<SCITEGIC>MOL_PROPERTY
-CDOCKER_INTERACTION_ENERGY
SciTegic.value.StringValue
38.0977104

@<SCITEGIC>MOL_PROPERTY
POSE_NUMBER
SciTegic.value.StringValue
5

@<SCITEGIC>MOL_PROPERTY
FRAGMENTS
SciTegic.value.StringValue
C29 C37

@<SCITEGIC>MOL_PROPERTY
MW
SciTegic.value.StringValue
441.62

@<SCITEGIC>MOL_PROPERTY
GENERATION
SciTegic.value.StringValue
2

@<SCITEGIC>MOL_PROPERTY
FAMILY
SciTegic.value.StringValue
2

@<SCITEGIC>MOL_PROPERTY
LUDI3
SciTegic.value.StringValue
732

@<SCITEGIC>ATOM_PROPERTY
Formal Charge
SciTegic.value.StringValue
1 0
2 0
3 0
4 0
5 0
6 0
7 0
8 0
9 0
10 0
11 0
12 0
13 0
14 0
15 0
16 0
17 0
18 0
19 0
20 0
21 0
22 0
23 0
24 0
25 0
26 0
27 0
28 0
29 0
30 0
31 0
32 0
33 0
34 0
35 0
36 0
37 0
38 0
39 0
40 0
41 0
42 0
43 0
44 0
45 0
46 0
47 0
48 0
49 0
50 0
51 0
52 0
53 0
54 0
55 0
56 0
57 0
58 0
59 0
60 0
61 0
62 0
63 0
64 0
65 0
66 0
67 0
68 0

@<SCITEGIC>ATOM_PROPERTY
pdb_tempFactor
SciTegic.value.DoubleValue
1 0
2 0
3 0
4 0
5 0
6 0
7 0
8 0
9 0
10 0
11 0
12 0
13 0
14 0
15 0
16 0
17 0
18 0
19 0
20 0
21 0
22 0
23 0
24 0
25 0
26 0
27 0
28 0
29 0
30 0
31 0
32 0
33 0
34 0
35 0
36 0
37 0
38 0
39 0
40 0
41 0
42 0
43 0
44 0
45 0
46 0
47 0
48 0
49 0
50 0
51 0
52 0
53 0
54 0
55 0
56 0
57 0
58 0
59 0
60 0
61 0
62 0
63 0
64 0
65 0
66 0
67 0
68 0

@<SCITEGIC>ATOM_PROPERTY
pdb_occupancy
SciTegic.value.DoubleValue
1 1
2 1
3 1
4 1
5 1
6 1
7 1
8 1
9 1
10 1
11 1
12 1
13 1
14 1
15 1
16 1
17 1
18 1
19 1
20 1
21 1
22 1
23 1
24 1
25 1
26 1
27 1
28 1
29 1
30 1
31 1
32 1
33 1
34 1
35 1
36 1
37 1
38 1
39 1
40 1
41 1
42 1
43 1
44 1
45 1
46 1
47 1
48 1
49 1
50 1
51 1
52 1
53 1
54 1
55 1
56 1
57 1
58 1
59 1
60 1
61 1
62 1
63 1
64 1
65 1
66 1
67 1
68 1

@<TRIPOS>MOLECULE
Evo_5
68  72  1  0  0
SMALL
FORMAL_CHARGES
@<TRIPOS>ATOM
    1 C1        42.0598    35.8819    12.4368 C.3        1 SUBUNIT  0
    2 C2        41.0277    35.6383    13.4846 C.2        1 SUBUNIT  0
    3 C3        41.4423    35.1751    14.7127 C.2        1 SUBUNIT  0
    4 C4        40.5005    34.9030    15.6897 C.2        1 SUBUNIT  0
    5 N5        39.1893    34.9102    15.4254 N.2        1 SUBUNIT  0
    6 C6        38.7873    35.4535    14.2771 C.2        1 SUBUNIT  0
    7 C7        39.6696    35.8336    13.2763 C.2        1 SUBUNIT  0
    8 N8        37.4589    35.6026    14.0792 N.pl3      1 SUBUNIT  0
    9 C9        40.9503    34.6298    17.0972 C.3        1 SUBUNIT  0
   10 C10       42.1410    35.5363    17.5152 C.3        1 SUBUNIT  0
   11 C11       43.5171    34.9016    17.4691 C.2        1 SUBUNIT  0
   12 C12       44.6102    35.6159    17.9430 C.2        1 SUBUNIT  0
   13 C13       45.8791    35.0520    17.9088 C.2        1 SUBUNIT  0
   14 C14       45.9991    33.7521    17.4323 C.2        1 SUBUNIT  0
   15 N15       44.9726    33.0467    16.9529 N.2        1 SUBUNIT  0
   16 C16       43.7692    33.6244    16.9646 C.2        1 SUBUNIT  0
   17 C17       47.0874    35.8358    18.3475 C.3        1 SUBUNIT  0
   18 C18       47.7507    36.5751    17.1744 C.3        1 SUBUNIT  0
   19 C19       48.5234    35.6591    16.2534 C.2        1 SUBUNIT  0
   20 C20       49.8682    35.3525    16.4733 C.2        1 SUBUNIT  0
   21 C21       50.5261    34.5594    15.5276 C.2        1 SUBUNIT  0
   22 C22       47.9086    35.1294    15.1258 C.2        1 SUBUNIT  0
   23 C23       48.6351    34.3294    14.2561 C.2        1 SUBUNIT  0
   24 N24       49.9250    34.0509    14.4508 N.2        1 SUBUNIT  0
   25 C25       47.9833    33.7670    13.0258 C.3        1 SUBUNIT  0
   26 N26       51.8469    34.2657    15.6712 N.pl3      1 SUBUNIT  0
   27 H27       41.7084    36.5478    11.6569 H          1 SUBUNIT  0
   28 H28       42.9667    36.3074    12.8680 H          1 SUBUNIT  0
   29 H29       42.2985    34.9102    12.0168 H          1 SUBUNIT  0
   30 H30       42.4981    35.0786    14.9095 H          1 SUBUNIT  0
   31 H31       39.2930    36.2518    12.3576 H          1 SUBUNIT  0
   32 H32       37.0969    35.9739    13.2252 H          1 SUBUNIT  0
   33 H33       36.8250    35.3370    14.8050 H          1 SUBUNIT  0
   34 H34       41.1212    33.5673    17.2321 H          1 SUBUNIT  0
   35 H35       40.1168    34.8262    17.7629 H          1 SUBUNIT  0
   36 H36       41.9805    35.8991    18.5282 H          1 SUBUNIT  0
   37 H37       42.1550    36.4588    16.9328 H          1 SUBUNIT  0
   38 H38       44.4697    36.6151    18.3311 H          1 SUBUNIT  0
   39 H39       46.9779    33.2951    17.4177 H          1 SUBUNIT  0
   40 H40       42.9708    33.0347    16.5455 H          1 SUBUNIT  0
   41 H41       47.7986    35.1678    18.8327 H          1 SUBUNIT  0
   42 H42       46.7736    36.5597    19.1006 H          1 SUBUNIT  0
   43 H43       48.4211    37.3466    17.5532 H          1 SUBUNIT  0
   44 H44       46.9919    37.1075    16.6007 H          1 SUBUNIT  0
   45 H45       46.8731    35.3538    14.9149 H          1 SUBUNIT  0
   46 H46       47.5694    34.5713    12.4169 H          1 SUBUNIT  0
   47 H47       47.1820    33.0839    13.3077 H          1 SUBUNIT  0
   48 H48       48.7038    33.2185    12.4184 H          1 SUBUNIT  0
   49 H49       52.2698    33.6357    15.0208 H          1 SUBUNIT  0
   50 C50       50.6089    35.8818    17.6778 C.3        1 SUBUNIT  0
   51 C51       52.6673    34.8752    16.7061 C.3        1 SUBUNIT  0
   52 C52       51.8577    35.0420    17.9991 C.3        1 SUBUNIT  0
   53 H53       50.8942    36.9129    17.4656 H          1 SUBUNIT  0
   54 H54       49.9498    35.9081    18.5454 H          1 SUBUNIT  0
   55 H55       53.5371    34.2319    16.8430 H          1 SUBUNIT  0
   56 H56       53.0080    35.8338    16.3119 H          1 SUBUNIT  0
   57 C57       51.4753    33.6878    18.6237 C.3        1 SUBUNIT  0
   58 C58       52.6853    35.6980    19.1104 C.3        1 SUBUNIT  0
   59 C59       51.3496    33.9275    20.1337 C.3        1 SUBUNIT  0
   60 C60       52.0010    35.2866    20.4149 C.3        1 SUBUNIT  0
   61 H61       50.3017    33.9394    20.4332 H          1 SUBUNIT  0
   62 H62       51.8366    33.1297    20.6945 H          1 SUBUNIT  0
   63 H63       52.2754    32.9667    18.4487 H          1 SUBUNIT  0
   64 H64       50.5652    33.2596    18.2016 H          1 SUBUNIT  0
   65 H65       53.6984    35.2924    19.0987 H          1 SUBUNIT  0
   66 H66       52.7661    36.7802    19.0007 H          1 SUBUNIT  0
   67 H67       51.2320    36.0164    20.6701 H          1 SUBUNIT  0
   68 H68       52.6993    35.2452    21.2506 H          1 SUBUNIT  0
@<TRIPOS>BOND
    1     1     2 1
    2     1    27 1
    3     1    28 1
    4     1    29 1
    5     2     3 2
    6     2     7 1
    7     3     4 1
    8     3    30 1
    9     4     5 2
   10     4     9 1
   11     5     6 1
   12     6     7 2
   13     6     8 1
   14     7    31 1
   15     8    32 1
   16     8    33 1
   17     9    10 1
   18     9    34 1
   19     9    35 1
   20    10    11 1
   21    10    36 1
   22    10    37 1
   23    11    12 2
   24    11    16 1
   25    12    13 1
   26    12    38 1
   27    13    14 2
   28    13    17 1
   29    14    15 1
   30    14    39 1
   31    15    16 2
   32    16    40 1
   33    17    18 1
   34    17    41 1
   35    17    42 1
   36    18    19 1
   37    18    43 1
   38    18    44 1
   39    19    20 2
   40    19    22 1
   41    20    21 1
   42    20    50 1
   43    21    24 2
   44    21    26 1
   45    22    23 2
   46    22    45 1
   47    23    24 1
   48    23    25 1
   49    25    46 1
   50    25    47 1
   51    25    48 1
   52    26    49 1
   53    26    51 1
   54    50    52 1
   55    50    53 1
   56    50    54 1
   57    51    52 1
   58    51    55 1
   59    51    56 1
   60    52    57 1
   61    52    58 1
   62    57    59 1
   63    57    63 1
   64    57    64 1
   65    58    60 1
   66    58    65 1
   67    58    66 1
   68    59    60 1
   69    59    61 1
   70    59    62 1
   71    60    67 1
   72    60    68 1
@<TRIPOS>SUBSTRUCTURE
1   ****   1
@<SCITEGIC>MOL_PROPERTY
TopHits
SciTegic.value.StringValue
7

@<SCITEGIC>MOL_PROPERTY
-CDOCKER_ENERGY
SciTegic.value.StringValue
10.4093513

@<SCITEGIC>MOL_PROPERTY
-CDOCKER_INTERACTION_ENERGY
SciTegic.value.StringValue
35.2529802

@<SCITEGIC>MOL_PROPERTY
POSE_NUMBER
SciTegic.value.StringValue
6

@<SCITEGIC>MOL_PROPERTY
FRAGMENTS
SciTegic.value.StringValue
C29 C37

@<SCITEGIC>MOL_PROPERTY
MW
SciTegic.value.StringValue
441.62

@<SCITEGIC>MOL_PROPERTY
GENERATION
SciTegic.value.StringValue
2

@<SCITEGIC>MOL_PROPERTY
FAMILY
SciTegic.value.StringValue
2

@<SCITEGIC>MOL_PROPERTY
LUDI3
SciTegic.value.StringValue
732

@<SCITEGIC>ATOM_PROPERTY
Formal Charge
SciTegic.value.StringValue
1 0
2 0
3 0
4 0
5 0
6 0
7 0
8 0
9 0
10 0
11 0
12 0
13 0
14 0
15 0
16 0
17 0
18 0
19 0
20 0
21 0
22 0
23 0
24 0
25 0
26 0
27 0
28 0
29 0
30 0
31 0
32 0
33 0
34 0
35 0
36 0
37 0
38 0
39 0
40 0
41 0
42 0
43 0
44 0
45 0
46 0
47 0
48 0
49 0
50 0
51 0
52 0
53 0
54 0
55 0
56 0
57 0
58 0
59 0
60 0
61 0
62 0
63 0
64 0
65 0
66 0
67 0
68 0

@<SCITEGIC>ATOM_PROPERTY
pdb_tempFactor
SciTegic.value.DoubleValue
1 0
2 0
3 0
4 0
5 0
6 0
7 0
8 0
9 0
10 0
11 0
12 0
13 0
14 0
15 0
16 0
17 0
18 0
19 0
20 0
21 0
22 0
23 0
24 0
25 0
26 0
27 0
28 0
29 0
30 0
31 0
32 0
33 0
34 0
35 0
36 0
37 0
38 0
39 0
40 0
41 0
42 0
43 0
44 0
45 0
46 0
47 0
48 0
49 0
50 0
51 0
52 0
53 0
54 0
55 0
56 0
57 0
58 0
59 0
60 0
61 0
62 0
63 0
64 0
65 0
66 0
67 0
68 0

@<SCITEGIC>ATOM_PROPERTY
pdb_occupancy
SciTegic.value.DoubleValue
1 1
2 1
3 1
4 1
5 1
6 1
7 1
8 1
9 1
10 1
11 1
12 1
13 1
14 1
15 1
16 1
17 1
18 1
19 1
20 1
21 1
22 1
23 1
24 1
25 1
26 1
27 1
28 1
29 1
30 1
31 1
32 1
33 1
34 1
35 1
36 1
37 1
38 1
39 1
40 1
41 1
42 1
43 1
44 1
45 1
46 1
47 1
48 1
49 1
50 1
51 1
52 1
53 1
54 1
55 1
56 1
57 1
58 1
59 1
60 1
61 1
62 1
63 1
64 1
65 1
66 1
67 1
68 1

@<TRIPOS>MOLECULE
Evo_5
68  72  1  0  0
SMALL
FORMAL_CHARGES
@<TRIPOS>ATOM
    1 C1        42.0604    36.0254    12.3546 C.3        1 SUBUNIT  0
    2 C2        40.9079    35.5607    13.1691 C.2        1 SUBUNIT  0
    3 C3        41.1291    34.4923    13.9991 C.2        1 SUBUNIT  0
    4 C4        40.2505    34.2669    15.0319 C.2        1 SUBUNIT  0
    5 N5        39.0218    34.7966    15.0496 N.2        1 SUBUNIT  0
    6 C6        38.7431    35.7368    14.1379 C.2        1 SUBUNIT  0
    7 C7        39.6775    36.1987    13.2192 C.2        1 SUBUNIT  0
    8 N8        37.5015    36.2691    14.1288 N.pl3      1 SUBUNIT  0
    9 C9        40.7669    33.4841    16.1952 C.3        1 SUBUNIT  0
   10 C10       41.8383    34.3001    16.9545 C.3        1 SUBUNIT  0
   11 C11       43.1546    34.5521    16.2658 C.2        1 SUBUNIT  0
   12 C12       44.1139    33.5503    16.2088 C.2        1 SUBUNIT  0
   13 C13       45.3404    33.7956    15.6086 C.2        1 SUBUNIT  0
   14 C14       45.5515    35.0649    15.0756 C.2        1 SUBUNIT  0
   15 N15       44.6468    36.0482    15.1261 N.2        1 SUBUNIT  0
   16 C16       43.4825    35.7955    15.7351 C.2        1 SUBUNIT  0
   17 C17       46.4123    32.7340    15.5809 C.3        1 SUBUNIT  0
   18 C18       46.2529    31.7364    14.4204 C.3        1 SUBUNIT  0
   19 C19       45.0449    30.8421    14.5747 C.2        1 SUBUNIT  0
   20 C20       45.0266    29.7379    15.4337 C.2        1 SUBUNIT  0
   21 C21       43.8503    28.9890    15.5169 C.2        1 SUBUNIT  0
   22 C22       43.8933    31.1209    13.8493 C.2        1 SUBUNIT  0
   23 C23       42.7654    30.3329    14.0132 C.2        1 SUBUNIT  0
   24 N24       42.7391    29.2907    14.8457 N.2        1 SUBUNIT  0
   25 C25       41.5073    30.6582    13.2636 C.3        1 SUBUNIT  0
   26 N26       43.7870    27.8771    16.3015 N.pl3      1 SUBUNIT  0
   27 H27       42.6051    35.1396    12.0684 H          1 SUBUNIT  0
   28 H28       41.7707    36.5862    11.4748 H          1 SUBUNIT  0
   29 H29       42.7324    36.6214    12.9677 H          1 SUBUNIT  0
   30 H30       42.0675    33.9597    13.9569 H          1 SUBUNIT  0
   31 H31       39.4517    37.0244    12.5610 H          1 SUBUNIT  0
   32 H32       36.8259    35.9611    14.7982 H          1 SUBUNIT  0
   33 H33       37.2449    36.9742    13.4691 H          1 SUBUNIT  0
   34 H34       41.1765    32.5343    15.8536 H          1 SUBUNIT  0
   35 H35       39.9351    33.2495    16.8605 H          1 SUBUNIT  0
   36 H36       42.1510    33.7055    17.7849 H          1 SUBUNIT  0
   37 H37       41.4225    35.2300    17.3457 H          1 SUBUNIT  0
   38 H38       43.9073    32.5855    16.6490 H          1 SUBUNIT  0
   39 H39       46.4992    35.2796    14.6037 H          1 SUBUNIT  0
   40 H40       42.7592    36.5956    15.8124 H          1 SUBUNIT  0
   41 H41       46.4132    32.2047    16.5351 H          1 SUBUNIT  0
   42 H42       47.3845    33.2226    15.5087 H          1 SUBUNIT  0
   43 H43       47.1490    31.1247    14.3284 H          1 SUBUNIT  0
   44 H44       46.1926    32.2728    13.4747 H          1 SUBUNIT  0
   45 H45       43.8618    31.9565    13.1677 H          1 SUBUNIT  0
   46 H46       41.7308    31.0813    12.2839 H          1 SUBUNIT  0
   47 H47       40.9330    31.3890    13.8302 H          1 SUBUNIT  0
   48 H48       40.8977    29.7645    13.1230 H          1 SUBUNIT  0
   49 H49       42.9357    27.3533    16.3135 H          1 SUBUNIT  0
   50 C50       46.2196    29.3388    16.2661 C.3        1 SUBUNIT  0
   51 C51       44.9206    27.3843    17.0762 C.3        1 SUBUNIT  0
   52 C52       46.2636    27.8172    16.4662 C.3        1 SUBUNIT  0
   53 H53       47.1520    29.6674    15.8134 H          1 SUBUNIT  0
   54 H54       46.1452    29.8428    17.2305 H          1 SUBUNIT  0
   55 H55       44.7982    27.7707    18.0876 H          1 SUBUNIT  0
   56 H56       44.8265    26.2991    17.1166 H          1 SUBUNIT  0
   57 C57       47.4345    27.4007    17.3864 C.3        1 SUBUNIT  0
   58 C58       46.5253    27.0807    15.1345 C.3        1 SUBUNIT  0
   59 C59       48.3245    26.4500    16.5809 C.3        1 SUBUNIT  0
   60 C60       47.4192    25.8980    15.4879 C.3        1 SUBUNIT  0
   61 H61       49.1396    27.0135    16.1248 H          1 SUBUNIT  0
   62 H62       48.7662    25.6653    17.1959 H          1 SUBUNIT  0
   63 H63       47.0613    26.8837    18.2712 H          1 SUBUNIT  0
   64 H64       48.0074    28.2565    17.7453 H          1 SUBUNIT  0
   65 H65       45.6159    26.7656    14.6220 H          1 SUBUNIT  0
   66 H66       47.0673    27.7304    14.4461 H          1 SUBUNIT  0
   67 H67       47.9762    25.5192    14.6306 H          1 SUBUNIT  0
   68 H68       46.8138    25.0820    15.8843 H          1 SUBUNIT  0
@<TRIPOS>BOND
    1     1     2 1
    2     1    27 1
    3     1    28 1
    4     1    29 1
    5     2     3 2
    6     2     7 1
    7     3     4 1
    8     3    30 1
    9     4     5 2
   10     4     9 1
   11     5     6 1
   12     6     7 2
   13     6     8 1
   14     7    31 1
   15     8    32 1
   16     8    33 1
   17     9    10 1
   18     9    34 1
   19     9    35 1
   20    10    11 1
   21    10    36 1
   22    10    37 1
   23    11    12 2
   24    11    16 1
   25    12    13 1
   26    12    38 1
   27    13    14 2
   28    13    17 1
   29    14    15 1
   30    14    39 1
   31    15    16 2
   32    16    40 1
   33    17    18 1
   34    17    41 1
   35    17    42 1
   36    18    19 1
   37    18    43 1
   38    18    44 1
   39    19    20 2
   40    19    22 1
   41    20    21 1
   42    20    50 1
   43    21    24 2
   44    21    26 1
   45    22    23 2
   46    22    45 1
   47    23    24 1
   48    23    25 1
   49    25    46 1
   50    25    47 1
   51    25    48 1
   52    26    49 1
   53    26    51 1
   54    50    52 1
   55    50    53 1
   56    50    54 1
   57    51    52 1
   58    51    55 1
   59    51    56 1
   60    52    57 1
   61    52    58 1
   62    57    59 1
   63    57    63 1
   64    57    64 1
   65    58    60 1
   66    58    65 1
   67    58    66 1
   68    59    60 1
   69    59    61 1
   70    59    62 1
   71    60    67 1
   72    60    68 1
@<TRIPOS>SUBSTRUCTURE
1   ****   1
@<SCITEGIC>MOL_PROPERTY
TopHits
SciTegic.value.StringValue
7

@<SCITEGIC>MOL_PROPERTY
-CDOCKER_ENERGY
SciTegic.value.StringValue
-0.01147286712

@<SCITEGIC>MOL_PROPERTY
-CDOCKER_INTERACTION_ENERGY
SciTegic.value.StringValue
24.9442064

@<SCITEGIC>MOL_PROPERTY
POSE_NUMBER
SciTegic.value.StringValue
7

@<SCITEGIC>MOL_PROPERTY
FRAGMENTS
SciTegic.value.StringValue
C29 C37

@<SCITEGIC>MOL_PROPERTY
MW
SciTegic.value.StringValue
441.62

@<SCITEGIC>MOL_PROPERTY
GENERATION
SciTegic.value.StringValue
2

@<SCITEGIC>MOL_PROPERTY
FAMILY
SciTegic.value.StringValue
2

@<SCITEGIC>MOL_PROPERTY
LUDI3
SciTegic.value.StringValue
732

@<SCITEGIC>ATOM_PROPERTY
Formal Charge
SciTegic.value.StringValue
1 0
2 0
3 0
4 0
5 0
6 0
7 0
8 0
9 0
10 0
11 0
12 0
13 0
14 0
15 0
16 0
17 0
18 0
19 0
20 0
21 0
22 0
23 0
24 0
25 0
26 0
27 0
28 0
29 0
30 0
31 0
32 0
33 0
34 0
35 0
36 0
37 0
38 0
39 0
40 0
41 0
42 0
43 0
44 0
45 0
46 0
47 0
48 0
49 0
50 0
51 0
52 0
53 0
54 0
55 0
56 0
57 0
58 0
59 0
60 0
61 0
62 0
63 0
64 0
65 0
66 0
67 0
68 0

@<SCITEGIC>ATOM_PROPERTY
pdb_tempFactor
SciTegic.value.DoubleValue
1 0
2 0
3 0
4 0
5 0
6 0
7 0
8 0
9 0
10 0
11 0
12 0
13 0
14 0
15 0
16 0
17 0
18 0
19 0
20 0
21 0
22 0
23 0
24 0
25 0
26 0
27 0
28 0
29 0
30 0
31 0
32 0
33 0
34 0
35 0
36 0
37 0
38 0
39 0
40 0
41 0
42 0
43 0
44 0
45 0
46 0
47 0
48 0
49 0
50 0
51 0
52 0
53 0
54 0
55 0
56 0
57 0
58 0
59 0
60 0
61 0
62 0
63 0
64 0
65 0
66 0
67 0
68 0

@<SCITEGIC>ATOM_PROPERTY
pdb_occupancy
SciTegic.value.DoubleValue
1 1
2 1
3 1
4 1
5 1
6 1
7 1
8 1
9 1
10 1
11 1
12 1
13 1
14 1
15 1
16 1
17 1
18 1
19 1
20 1
21 1
22 1
23 1
24 1
25 1
26 1
27 1
28 1
29 1
30 1
31 1
32 1
33 1
34 1
35 1
36 1
37 1
38 1
39 1
40 1
41 1
42 1
43 1
44 1
45 1
46 1
47 1
48 1
49 1
50 1
51 1
52 1
53 1
54 1
55 1
56 1
57 1
58 1
59 1
60 1
61 1
62 1
63 1
64 1
65 1
66 1
67 1
68 1

@<TRIPOS>MOLECULE
Evo_6
71  75  1  0  0
SMALL
FORMAL_CHARGES
@<TRIPOS>ATOM
    1 C1        37.7375    35.5483    14.4901 C.3        1 SUBUNIT  0
    2 C2        39.2040    35.2549    14.3537 C.2        1 SUBUNIT  0
    3 C3        39.8055    34.2528    15.1094 C.2        1 SUBUNIT  0
    4 C4        41.1276    33.9024    14.8519 C.2        1 SUBUNIT  0
    5 N5        41.8456    34.5250    13.9166 N.2        1 SUBUNIT  0
    6 C6        41.2921    35.5196    13.2385 C.2        1 SUBUNIT  0
    7 C7        39.9755    35.9175    13.4107 C.2        1 SUBUNIT  0
    8 N8        42.0697    36.1302    12.3260 N.pl3      1 SUBUNIT  0
    9 C9        41.7863    32.7853    15.6323 C.3        1 SUBUNIT  0
   10 C10       43.0362    32.0966    14.9762 C.3        1 SUBUNIT  0
   11 C11       44.2555    33.0317    14.9223 C.2        1 SUBUNIT  0
   12 C12       45.4239    32.6754    14.2510 C.2        1 SUBUNIT  0
   13 C13       46.5473    33.4900    14.2962 C.2        1 SUBUNIT  0
   14 C14       46.4464    34.7024    14.9620 C.2        1 SUBUNIT  0
   15 N15       45.3442    35.0910    15.5960 N.2        1 SUBUNIT  0
   16 C16       44.3017    34.2573    15.6021 C.2        1 SUBUNIT  0
   17 C17       47.8536    33.0291    13.7097 C.3        1 SUBUNIT  0
   18 C18       48.6141    32.1075    14.6824 C.3        1 SUBUNIT  0
   19 C19       48.9971    32.8169    15.9625 C.2        1 SUBUNIT  0
   20 C20       48.3508    32.6047    17.1875 C.2        1 SUBUNIT  0
   21 C21       48.7905    33.3403    18.2961 C.2        1 SUBUNIT  0
   22 C22       50.0358    33.7372    15.9215 C.2        1 SUBUNIT  0
   23 C23       50.4002    34.4202    17.0711 C.2        1 SUBUNIT  0
   24 N24       49.7858    34.2272    18.2375 N.2        1 SUBUNIT  0
   25 C25       51.5171    35.4228    17.0301 C.3        1 SUBUNIT  0
   26 N26       48.2082    33.1885    19.5191 N.pl3      1 SUBUNIT  0
   27 H27       37.3878    35.2617    15.4803 H          1 SUBUNIT  0
   28 H28       37.5369    36.6073    14.3341 H          1 SUBUNIT  0
   29 H29       37.1733    34.9807    13.7506 H          1 SUBUNIT  0
   30 H30       39.2378    33.7219    15.8614 H          1 SUBUNIT  0
   31 H31       39.5561    36.7121    12.8110 H          1 SUBUNIT  0
   32 H32       41.7170    36.8895    11.7792 H          1 SUBUNIT  0
   33 H33       43.0168    35.8339    12.1921 H          1 SUBUNIT  0
   34 H34       41.0119    32.0302    15.7782 H          1 SUBUNIT  0
   35 H35       42.0094    33.1450    16.6365 H          1 SUBUNIT  0
   36 H36       45.5144    31.7408    13.7304 H          1 SUBUNIT  0
   37 H37       47.3068    35.3527    15.0019 H          1 SUBUNIT  0
   38 H38       43.4616    34.6010    16.1825 H          1 SUBUNIT  0
   39 H39       48.4629    33.8952    13.4466 H          1 SUBUNIT  0
   40 H40       47.6580    32.5002    12.7771 H          1 SUBUNIT  0
   41 H41       49.5293    31.7602    14.2011 H          1 SUBUNIT  0
   42 H42       48.0388    31.2067    14.8914 H          1 SUBUNIT  0
   43 H43       50.5569    33.9252    14.9939 H          1 SUBUNIT  0
   44 H44       51.9554    35.5435    18.0207 H          1 SUBUNIT  0
   45 H45       51.1387    36.3886    16.6953 H          1 SUBUNIT  0
   46 H46       52.2995    35.0962    16.3438 H          1 SUBUNIT  0
   47 H47       48.5210    33.7743    20.2667 H          1 SUBUNIT  0
   48 C48       47.2208    31.6153    17.3422 C.3        1 SUBUNIT  0
   49 C49       47.1800    32.1918    19.7844 C.3        1 SUBUNIT  0
   50 C50       46.3298    31.9716    18.5333 C.3        1 SUBUNIT  0
   51 H51       46.6059    31.5758    16.4468 H          1 SUBUNIT  0
   52 H52       47.6510    30.6236    17.4790 H          1 SUBUNIT  0
   53 H53       45.7667    32.8788    18.3086 H          1 SUBUNIT  0
   54 H54       45.5973    31.1841    18.7056 H          1 SUBUNIT  0
   55 H55       47.6931    31.2810    20.0921 H          1 SUBUNIT  0
   56 H56       46.5862    32.5559    20.6229 H          1 SUBUNIT  0
   57 C57       42.5982    31.5880    13.5618 C.3        1 SUBUNIT  0
   58 C58       43.3807    30.8959    15.9019 C.3        1 SUBUNIT  0
   59 C59       43.3170    30.3545    12.9850 C.3        1 SUBUNIT  0
   60 C60       44.1866    29.7567    15.2618 C.3        1 SUBUNIT  0
   61 C61       43.4704    29.2360    14.0161 C.3        1 SUBUNIT  0
   62 H62       42.7430    29.9806    12.1365 H          1 SUBUNIT  0
   63 H63       44.2865    30.6130    12.5660 H          1 SUBUNIT  0
   64 H64       42.6625    32.3896    12.8274 H          1 SUBUNIT  0
   65 H65       41.5400    31.3234    13.6046 H          1 SUBUNIT  0
   66 H66       43.9063    31.2587    16.7861 H          1 SUBUNIT  0
   67 H67       42.4569    30.4448    16.2655 H          1 SUBUNIT  0
   68 H68       44.2975    28.9446    15.9813 H          1 SUBUNIT  0
   69 H69       45.2011    30.0655    15.0186 H          1 SUBUNIT  0
   70 H70       44.0222    28.4004    13.5833 H          1 SUBUNIT  0
   71 H71       42.4864    28.8518    14.2920 H          1 SUBUNIT  0
@<TRIPOS>BOND
    1     1     2 1
    2     1    27 1
    3     1    28 1
    4     1    29 1
    5     2     3 2
    6     2     7 1
    7     3     4 1
    8     3    30 1
    9     4     5 2
   10     4     9 1
   11     5     6 1
   12     6     7 2
   13     6     8 1
   14     7    31 1
   15     8    32 1
   16     8    33 1
   17     9    10 1
   18     9    34 1
   19     9    35 1
   20    10    11 1
   21    10    57 1
   22    10    58 1
   23    11    12 2
   24    11    16 1
   25    12    13 1
   26    12    36 1
   27    13    14 2
   28    13    17 1
   29    14    15 1
   30    14    37 1
   31    15    16 2
   32    16    38 1
   33    17    18 1
   34    17    39 1
   35    17    40 1
   36    18    19 1
   37    18    41 1
   38    18    42 1
   39    19    20 2
   40    19    22 1
   41    20    21 1
   42    20    48 1
   43    21    24 2
   44    21    26 1
   45    22    23 2
   46    22    43 1
   47    23    24 1
   48    23    25 1
   49    25    44 1
   50    25    45 1
   51    25    46 1
   52    26    47 1
   53    26    49 1
   54    48    50 1
   55    48    51 1
   56    48    52 1
   57    49    50 1
   58    49    55 1
   59    49    56 1
   60    50    53 1
   61    50    54 1
   62    57    59 1
   63    57    64 1
   64    57    65 1
   65    58    60 1
   66    58    66 1
   67    58    67 1
   68    59    61 1
   69    59    62 1
   70    59    63 1
   71    60    61 1
   72    60    68 1
   73    60    69 1
   74    61    70 1
   75    61    71 1
@<TRIPOS>SUBSTRUCTURE
1   ****   1
@<SCITEGIC>MOL_PROPERTY
TopHits
SciTegic.value.StringValue
7

@<SCITEGIC>MOL_PROPERTY
-CDOCKER_ENERGY
SciTegic.value.StringValue
21.0093105

@<SCITEGIC>MOL_PROPERTY
-CDOCKER_INTERACTION_ENERGY
SciTegic.value.StringValue
35.693109

@<SCITEGIC>MOL_PROPERTY
POSE_NUMBER
SciTegic.value.StringValue
1

@<SCITEGIC>MOL_PROPERTY
FRAGMENTS
SciTegic.value.StringValue
C29 C36

@<SCITEGIC>MOL_PROPERTY
MW
SciTegic.value.StringValue
455.64

@<SCITEGIC>MOL_PROPERTY
GENERATION
SciTegic.value.StringValue
2

@<SCITEGIC>MOL_PROPERTY
FAMILY
SciTegic.value.StringValue
2

@<SCITEGIC>MOL_PROPERTY
LUDI3
SciTegic.value.StringValue
726

@<SCITEGIC>ATOM_PROPERTY
Formal Charge
SciTegic.value.StringValue
1 0
2 0
3 0
4 0
5 0
6 0
7 0
8 0
9 0
10 0
11 0
12 0
13 0
14 0
15 0
16 0
17 0
18 0
19 0
20 0
21 0
22 0
23 0
24 0
25 0
26 0
27 0
28 0
29 0
30 0
31 0
32 0
33 0
34 0
35 0
36 0
37 0
38 0
39 0
40 0
41 0
42 0
43 0
44 0
45 0
46 0
47 0
48 0
49 0
50 0
51 0
52 0
53 0
54 0
55 0
56 0
57 0
58 0
59 0
60 0
61 0
62 0
63 0
64 0
65 0
66 0
67 0
68 0
69 0
70 0
71 0

@<SCITEGIC>ATOM_PROPERTY
pdb_tempFactor
SciTegic.value.DoubleValue
1 0
2 0
3 0
4 0
5 0
6 0
7 0
8 0
9 0
10 0
11 0
12 0
13 0
14 0
15 0
16 0
17 0
18 0
19 0
20 0
21 0
22 0
23 0
24 0
25 0
26 0
27 0
28 0
29 0
30 0
31 0
32 0
33 0
34 0
35 0
36 0
37 0
38 0
39 0
40 0
41 0
42 0
43 0
44 0
45 0
46 0
47 0
48 0
49 0
50 0
51 0
52 0
53 0
54 0
55 0
56 0
57 0
58 0
59 0
60 0
61 0
62 0
63 0
64 0
65 0
66 0
67 0
68 0
69 0
70 0
71 0

@<SCITEGIC>ATOM_PROPERTY
pdb_occupancy
SciTegic.value.DoubleValue
1 1
2 1
3 1
4 1
5 1
6 1
7 1
8 1
9 1
10 1
11 1
12 1
13 1
14 1
15 1
16 1
17 1
18 1
19 1
20 1
21 1
22 1
23 1
24 1
25 1
26 1
27 1
28 1
29 1
30 1
31 1
32 1
33 1
34 1
35 1
36 1
37 1
38 1
39 1
40 1
41 1
42 1
43 1
44 1
45 1
46 1
47 1
48 1
49 1
50 1
51 1
52 1
53 1
54 1
55 1
56 1
57 1
58 1
59 1
60 1
61 1
62 1
63 1
64 1
65 1
66 1
67 1
68 1
69 1
70 1
71 1

@<TRIPOS>MOLECULE
Evo_6
71  75  1  0  0
SMALL
FORMAL_CHARGES
@<TRIPOS>ATOM
    1 C1        37.9149    35.4913    14.6055 C.3        1 SUBUNIT  0
    2 C2        39.3638    35.1242    14.4545 C.2        1 SUBUNIT  0
    3 C3        39.8784    33.9897    15.0710 C.2        1 SUBUNIT  0
    4 C4        41.1472    33.5371    14.7240 C.2        1 SUBUNIT  0
    5 N5        41.9355    34.2246    13.8919 N.2        1 SUBUNIT  0
    6 C6        41.4697    35.3530    13.3620 C.2        1 SUBUNIT  0
    7 C7        40.1917    35.8332    13.5986 C.2        1 SUBUNIT  0
    8 N8        42.2781    36.0235    12.5190 N.pl3      1 SUBUNIT  0
    9 C9        41.6240    32.2165    15.2841 C.3        1 SUBUNIT  0
   10 C10       42.9677    31.6311    14.7335 C.3        1 SUBUNIT  0
   11 C11       44.1510    32.5619    15.0340 C.2        1 SUBUNIT  0
   12 C12       45.3220    32.5711    14.2727 C.2        1 SUBUNIT  0
   13 C13       46.3709    33.4267    14.5944 C.2        1 SUBUNIT  0
   14 C14       46.2052    34.2716    15.6827 C.2        1 SUBUNIT  0
   15 N15       45.1199    34.2683    16.4507 N.2        1 SUBUNIT  0
   16 C16       44.1371    33.4250    16.1362 C.2        1 SUBUNIT  0
   17 C17       47.6580    33.4382    13.8072 C.3        1 SUBUNIT  0
   18 C18       48.6808    32.3946    14.2961 C.3        1 SUBUNIT  0
   19 C19       48.9582    32.4862    15.7812 C.2        1 SUBUNIT  0
   20 C20       48.4395    31.5740    16.7068 C.2        1 SUBUNIT  0
   21 C21       48.7538    31.7532    18.0577 C.2        1 SUBUNIT  0
   22 C22       49.7446    33.5255    16.2617 C.2        1 SUBUNIT  0
   23 C23       49.9963    33.6287    17.6233 C.2        1 SUBUNIT  0
   24 N24       49.5212    32.7483    18.5047 N.2        1 SUBUNIT  0
   25 C25       50.8167    34.7644    18.1658 C.3        1 SUBUNIT  0
   26 N26       48.2719    30.9010    19.0071 N.pl3      1 SUBUNIT  0
   27 H27       37.5445    35.1976    15.5873 H          1 SUBUNIT  0
   28 H28       37.7679    36.5613    14.4617 H          1 SUBUNIT  0
   29 H29       37.3203    34.9733    13.8535 H          1 SUBUNIT  0
   30 H30       39.2614    33.4103    15.7436 H          1 SUBUNIT  0
   31 H31       39.8391    36.7296    13.1101 H          1 SUBUNIT  0
   32 H32       43.2117    35.7079    12.3520 H          1 SUBUNIT  0
   33 H33       41.9564    36.8458    12.0516 H          1 SUBUNIT  0
   34 H34       40.8254    31.4983    15.0871 H          1 SUBUNIT  0
   35 H35       41.6341    32.2976    16.3662 H          1 SUBUNIT  0
   36 H36       45.4576    31.9031    13.4437 H          1 SUBUNIT  0
   37 H37       47.0014    34.9527    15.9432 H          1 SUBUNIT  0
   38 H38       43.2948    33.4449    16.8080 H          1 SUBUNIT  0
   39 H39       48.0933    34.4369    13.8642 H          1 SUBUNIT  0
   40 H40       47.4396    33.2677    12.7530 H          1 SUBUNIT  0
   41 H41       49.6199    32.5454    13.7633 H          1 SUBUNIT  0
   42 H42       48.3630    31.3917    14.0182 H          1 SUBUNIT  0
   43 H43       50.1505    34.2579    15.5796 H          1 SUBUNIT  0
   44 H44       51.4848    35.1631    17.4024 H          1 SUBUNIT  0
   45 H45       51.4196    34.4302    19.0113 H          1 SUBUNIT  0
   46 H46       50.1611    35.5654    18.5078 H          1 SUBUNIT  0
   47 H47       48.4944    31.0836    19.9638 H          1 SUBUNIT  0
   48 C48       47.5616    30.4235    16.2843 C.3        1 SUBUNIT  0
   49 C49       47.4621    29.7332    18.6850 C.3        1 SUBUNIT  0
   50 C50       46.6412    29.9887    17.4224 C.3        1 SUBUNIT  0
   51 H51       46.9552    30.7018    15.4281 H          1 SUBUNIT  0
   52 H52       48.1984    29.5948    15.9738 H          1 SUBUNIT  0
   53 H53       45.9043    30.7698    17.6150 H          1 SUBUNIT  0
   54 H54       46.0863    29.0952    17.1376 H          1 SUBUNIT  0
   55 H55       48.1517    28.8981    18.5577 H          1 SUBUNIT  0
   56 H56       46.8288    29.5324    19.5496 H          1 SUBUNIT  0
   57 C57       42.7560    31.3449    13.2054 C.3        1 SUBUNIT  0
   58 C58       43.1931    30.3068    15.5044 C.3        1 SUBUNIT  0
   59 C59       43.5666    30.2019    12.5599 C.3        1 SUBUNIT  0
   60 C60       44.1462    29.3204    14.8257 C.3        1 SUBUNIT  0
   61 C61       43.6231    28.9559    13.4398 C.3        1 SUBUNIT  0
   62 H62       43.1114    29.9443    11.6030 H          1 SUBUNIT  0
   63 H63       44.5761    30.5116    12.3041 H          1 SUBUNIT  0
   64 H64       42.9032    32.2488    12.6151 H          1 SUBUNIT  0
   65 H65       41.7088    31.0779    13.0537 H          1 SUBUNIT  0
   66 H66       43.5664    30.5314    16.5012 H          1 SUBUNIT  0
   67 H67       42.2407    29.7941    15.6486 H          1 SUBUNIT  0
   68 H68       44.2336    28.4200    15.4348 H          1 SUBUNIT  0
   69 H69       45.1467    29.7381    14.7462 H          1 SUBUNIT  0
   70 H70       44.2642    28.2034    12.9806 H          1 SUBUNIT  0
   71 H71       42.6292    28.5149    13.5244 H          1 SUBUNIT  0
@<TRIPOS>BOND
    1     1     2 1
    2     1    27 1
    3     1    28 1
    4     1    29 1
    5     2     3 2
    6     2     7 1
    7     3     4 1
    8     3    30 1
    9     4     5 2
   10     4     9 1
   11     5     6 1
   12     6     7 2
   13     6     8 1
   14     7    31 1
   15     8    32 1
   16     8    33 1
   17     9    10 1
   18     9    34 1
   19     9    35 1
   20    10    11 1
   21    10    57 1
   22    10    58 1
   23    11    12 2
   24    11    16 1
   25    12    13 1
   26    12    36 1
   27    13    14 2
   28    13    17 1
   29    14    15 1
   30    14    37 1
   31    15    16 2
   32    16    38 1
   33    17    18 1
   34    17    39 1
   35    17    40 1
   36    18    19 1
   37    18    41 1
   38    18    42 1
   39    19    20 2
   40    19    22 1
   41    20    21 1
   42    20    48 1
   43    21    24 2
   44    21    26 1
   45    22    23 2
   46    22    43 1
   47    23    24 1
   48    23    25 1
   49    25    44 1
   50    25    45 1
   51    25    46 1
   52    26    47 1
   53    26    49 1
   54    48    50 1
   55    48    51 1
   56    48    52 1
   57    49    50 1
   58    49    55 1
   59    49    56 1
   60    50    53 1
   61    50    54 1
   62    57    59 1
   63    57    64 1
   64    57    65 1
   65    58    60 1
   66    58    66 1
   67    58    67 1
   68    59    61 1
   69    59    62 1
   70    59    63 1
   71    60    61 1
   72    60    68 1
   73    60    69 1
   74    61    70 1
   75    61    71 1
@<TRIPOS>SUBSTRUCTURE
1   ****   1
@<SCITEGIC>MOL_PROPERTY
TopHits
SciTegic.value.StringValue
7

@<SCITEGIC>MOL_PROPERTY
-CDOCKER_ENERGY
SciTegic.value.StringValue
16.8230327

@<SCITEGIC>MOL_PROPERTY
-CDOCKER_INTERACTION_ENERGY
SciTegic.value.StringValue
31.1337986

@<SCITEGIC>MOL_PROPERTY
POSE_NUMBER
SciTegic.value.StringValue
2

@<SCITEGIC>MOL_PROPERTY
FRAGMENTS
SciTegic.value.StringValue
C29 C36

@<SCITEGIC>MOL_PROPERTY
MW
SciTegic.value.StringValue
455.64

@<SCITEGIC>MOL_PROPERTY
GENERATION
SciTegic.value.StringValue
2

@<SCITEGIC>MOL_PROPERTY
FAMILY
SciTegic.value.StringValue
2

@<SCITEGIC>MOL_PROPERTY
LUDI3
SciTegic.value.StringValue
726

@<SCITEGIC>ATOM_PROPERTY
Formal Charge
SciTegic.value.StringValue
1 0
2 0
3 0
4 0
5 0
6 0
7 0
8 0
9 0
10 0
11 0
12 0
13 0
14 0
15 0
16 0
17 0
18 0
19 0
20 0
21 0
22 0
23 0
24 0
25 0
26 0
27 0
28 0
29 0
30 0
31 0
32 0
33 0
34 0
35 0
36 0
37 0
38 0
39 0
40 0
41 0
42 0
43 0
44 0
45 0
46 0
47 0
48 0
49 0
50 0
51 0
52 0
53 0
54 0
55 0
56 0
57 0
58 0
59 0
60 0
61 0
62 0
63 0
64 0
65 0
66 0
67 0
68 0
69 0
70 0
71 0

@<SCITEGIC>ATOM_PROPERTY
pdb_tempFactor
SciTegic.value.DoubleValue
1 0
2 0
3 0
4 0
5 0
6 0
7 0
8 0
9 0
10 0
11 0
12 0
13 0
14 0
15 0
16 0
17 0
18 0
19 0
20 0
21 0
22 0
23 0
24 0
25 0
26 0
27 0
28 0
29 0
30 0
31 0
32 0
33 0
34 0
35 0
36 0
37 0
38 0
39 0
40 0
41 0
42 0
43 0
44 0
45 0
46 0
47 0
48 0
49 0
50 0
51 0
52 0
53 0
54 0
55 0
56 0
57 0
58 0
59 0
60 0
61 0
62 0
63 0
64 0
65 0
66 0
67 0
68 0
69 0
70 0
71 0

@<SCITEGIC>ATOM_PROPERTY
pdb_occupancy
SciTegic.value.DoubleValue
1 1
2 1
3 1
4 1
5 1
6 1
7 1
8 1
9 1
10 1
11 1
12 1
13 1
14 1
15 1
16 1
17 1
18 1
19 1
20 1
21 1
22 1
23 1
24 1
25 1
26 1
27 1
28 1
29 1
30 1
31 1
32 1
33 1
34 1
35 1
36 1
37 1
38 1
39 1
40 1
41 1
42 1
43 1
44 1
45 1
46 1
47 1
48 1
49 1
50 1
51 1
52 1
53 1
54 1
55 1
56 1
57 1
58 1
59 1
60 1
61 1
62 1
63 1
64 1
65 1
66 1
67 1
68 1
69 1
70 1
71 1

@<TRIPOS>MOLECULE
Evo_6
71  75  1  0  0
SMALL
FORMAL_CHARGES
@<TRIPOS>ATOM
    1 C1        45.3426    33.8356    18.8910 C.3        1 SUBUNIT  0
    2 C2        45.4869    33.8789    17.3931 C.2        1 SUBUNIT  0
    3 C3        46.0219    32.8062    16.6925 C.2        1 SUBUNIT  0
    4 C4        46.0949    32.8517    15.3013 C.2        1 SUBUNIT  0
    5 N5        45.7201    33.9355    14.6079 N.2        1 SUBUNIT  0
    6 C6        45.2271    34.9781    15.2856 C.2        1 SUBUNIT  0
    7 C7        45.0788    34.9877    16.6666 C.2        1 SUBUNIT  0
    8 N8        44.8353    36.0636    14.5816 N.pl3      1 SUBUNIT  0
    9 C9        46.6247    31.6653    14.5247 C.3        1 SUBUNIT  0
   10 C10       45.6351    30.4785    14.2838 C.3        1 SUBUNIT  0
   11 C11       44.6885    30.8107    13.1260 C.2        1 SUBUNIT  0
   12 C12       43.7475    31.8280    13.2543 C.2        1 SUBUNIT  0
   13 C13       42.8425    32.1051    12.2375 C.2        1 SUBUNIT  0
   14 C14       42.8664    31.2725    11.1262 C.2        1 SUBUNIT  0
   15 N15       43.7751    30.3135    10.9461 N.2        1 SUBUNIT  0
   16 C16       44.6787    30.1219    11.9106 C.2        1 SUBUNIT  0
   17 C17       41.7813    33.1700    12.3681 C.3        1 SUBUNIT  0
   18 C18       42.1936    34.5328    12.9878 C.3        1 SUBUNIT  0
   19 C19       40.9868    35.1568    13.6221 C.2        1 SUBUNIT  0
   20 C20       40.4417    34.5906    14.7593 C.2        1 SUBUNIT  0
   21 C21       39.1270    34.9248    15.0836 C.2        1 SUBUNIT  0
   22 C22       40.3075    36.2105    13.0347 C.2        1 SUBUNIT  0
   23 C23       39.0219    36.5070    13.4646 C.2        1 SUBUNIT  0
   24 N24       38.4094    35.8228    14.4203 N.2        1 SUBUNIT  0
   25 C25       38.2191    37.5892    12.8289 C.3        1 SUBUNIT  0
   26 N26       38.5009    34.2888    16.0969 N.pl3      1 SUBUNIT  0
   27 H27       45.6175    34.7947    19.3321 H          1 SUBUNIT  0
   28 H28       44.3094    33.6171    19.1640 H          1 SUBUNIT  0
   29 H29       45.9823    33.0653    19.3244 H          1 SUBUNIT  0
   30 H30       46.3606    31.9321    17.2283 H          1 SUBUNIT  0
   31 H31       44.6542    35.8438    17.1717 H          1 SUBUNIT  0
   32 H32       44.9464    36.0862    13.5880 H          1 SUBUNIT  0
   33 H33       44.4296    36.8505    15.0456 H          1 SUBUNIT  0
   34 H34       47.4937    31.3111    15.0802 H          1 SUBUNIT  0
   35 H35       47.0202    32.0160    13.5703 H          1 SUBUNIT  0
   36 H36       43.7114    32.3962    14.1651 H          1 SUBUNIT  0
   37 H37       42.1271    31.4170    10.3517 H          1 SUBUNIT  0
   38 H38       45.4250    29.3753    11.6965 H          1 SUBUNIT  0
   39 H39       41.0258    32.7000    12.9915 H          1 SUBUNIT  0
   40 H40       41.3138    33.3450    11.3984 H          1 SUBUNIT  0
   41 H41       42.5888    35.2204    12.2462 H          1 SUBUNIT  0
   42 H42       42.9394    34.4278    13.7678 H          1 SUBUNIT  0
   43 H43       40.7597    36.7668    12.2313 H          1 SUBUNIT  0
   44 H44       38.8757    38.3713    12.4762 H          1 SUBUNIT  0
   45 H45       37.5467    38.0250    13.5641 H          1 SUBUNIT  0
   46 H46       37.6362    37.1942    11.9968 H          1 SUBUNIT  0
   47 H47       37.5591    34.5357    16.3190 H          1 SUBUNIT  0
   48 C48       41.1931    33.5540    15.5550 C.3        1 SUBUNIT  0
   49 C49       39.2172    33.3514    16.9261 C.3        1 SUBUNIT  0
   50 C50       40.1959    32.5600    16.0770 C.3        1 SUBUNIT  0
   51 H51       41.9208    33.0081    14.9751 H          1 SUBUNIT  0
   52 H52       41.7347    34.0403    16.3673 H          1 SUBUNIT  0
   53 H53       39.7083    32.0911    15.2299 H          1 SUBUNIT  0
   54 H54       40.6689    31.7543    16.6160 H          1 SUBUNIT  0
   55 H55       39.7446    33.9406    17.6757 H          1 SUBUNIT  0
   56 H56       38.4628    32.7467    17.3998 H          1 SUBUNIT  0
   57 C57       44.8024    30.1624    15.5579 C.3        1 SUBUNIT  0
   58 C58       46.5092    29.2185    14.0018 C.3        1 SUBUNIT  0
   59 C59       43.9776    28.8750    15.4355 C.3        1 SUBUNIT  0
   60 C60       45.7476    27.8760    13.9681 C.3        1 SUBUNIT  0
   61 C61       44.9025    27.6762    15.2262 C.3        1 SUBUNIT  0
   62 H62       43.3865    28.7235    16.3378 H          1 SUBUNIT  0
   63 H63       43.2652    28.9512    14.6133 H          1 SUBUNIT  0
   64 H64       44.1307    30.9789    15.8192 H          1 SUBUNIT  0
   65 H65       45.4738    30.0420    16.4079 H          1 SUBUNIT  0
   66 H66       47.0962    29.3479    13.0922 H          1 SUBUNIT  0
   67 H67       47.2508    29.1299    14.7969 H          1 SUBUNIT  0
   68 H68       46.4615    27.0572    13.8770 H          1 SUBUNIT  0
   69 H69       45.0982    27.7955    13.0991 H          1 SUBUNIT  0
   70 H70       44.3197    26.7582    15.1466 H          1 SUBUNIT  0
   71 H71       45.5543    27.5598    16.0923 H          1 SUBUNIT  0
@<TRIPOS>BOND
    1     1     2 1
    2     1    27 1
    3     1    28 1
    4     1    29 1
    5     2     3 2
    6     2     7 1
    7     3     4 1
    8     3    30 1
    9     4     5 2
   10     4     9 1
   11     5     6 1
   12     6     7 2
   13     6     8 1
   14     7    31 1
   15     8    32 1
   16     8    33 1
   17     9    10 1
   18     9    34 1
   19     9    35 1
   20    10    11 1
   21    10    57 1
   22    10    58 1
   23    11    12 2
   24    11    16 1
   25    12    13 1
   26    12    36 1
   27    13    14 2
   28    13    17 1
   29    14    15 1
   30    14    37 1
   31    15    16 2
   32    16    38 1
   33    17    18 1
   34    17    39 1
   35    17    40 1
   36    18    19 1
   37    18    41 1
   38    18    42 1
   39    19    20 2
   40    19    22 1
   41    20    21 1
   42    20    48 1
   43    21    24 2
   44    21    26 1
   45    22    23 2
   46    22    43 1
   47    23    24 1
   48    23    25 1
   49    25    44 1
   50    25    45 1
   51    25    46 1
   52    26    47 1
   53    26    49 1
   54    48    50 1
   55    48    51 1
   56    48    52 1
   57    49    50 1
   58    49    55 1
   59    49    56 1
   60    50    53 1
   61    50    54 1
   62    57    59 1
   63    57    64 1
   64    57    65 1
   65    58    60 1
   66    58    66 1
   67    58    67 1
   68    59    61 1
   69    59    62 1
   70    59    63 1
   71    60    61 1
   72    60    68 1
   73    60    69 1
   74    61    70 1
   75    61    71 1
@<TRIPOS>SUBSTRUCTURE
1   ****   1
@<SCITEGIC>MOL_PROPERTY
TopHits
SciTegic.value.StringValue
7

@<SCITEGIC>MOL_PROPERTY
-CDOCKER_ENERGY
SciTegic.value.StringValue
13.2328271

@<SCITEGIC>MOL_PROPERTY
-CDOCKER_INTERACTION_ENERGY
SciTegic.value.StringValue
33.6518706

@<SCITEGIC>MOL_PROPERTY
POSE_NUMBER
SciTegic.value.StringValue
3

@<SCITEGIC>MOL_PROPERTY
FRAGMENTS
SciTegic.value.StringValue
C29 C36

@<SCITEGIC>MOL_PROPERTY
MW
SciTegic.value.StringValue
455.64

@<SCITEGIC>MOL_PROPERTY
GENERATION
SciTegic.value.StringValue
2

@<SCITEGIC>MOL_PROPERTY
FAMILY
SciTegic.value.StringValue
2

@<SCITEGIC>MOL_PROPERTY
LUDI3
SciTegic.value.StringValue
726

@<SCITEGIC>ATOM_PROPERTY
Formal Charge
SciTegic.value.StringValue
1 0
2 0
3 0
4 0
5 0
6 0
7 0
8 0
9 0
10 0
11 0
12 0
13 0
14 0
15 0
16 0
17 0
18 0
19 0
20 0
21 0
22 0
23 0
24 0
25 0
26 0
27 0
28 0
29 0
30 0
31 0
32 0
33 0
34 0
35 0
36 0
37 0
38 0
39 0
40 0
41 0
42 0
43 0
44 0
45 0
46 0
47 0
48 0
49 0
50 0
51 0
52 0
53 0
54 0
55 0
56 0
57 0
58 0
59 0
60 0
61 0
62 0
63 0
64 0
65 0
66 0
67 0
68 0
69 0
70 0
71 0

@<SCITEGIC>ATOM_PROPERTY
pdb_tempFactor
SciTegic.value.DoubleValue
1 0
2 0
3 0
4 0
5 0
6 0
7 0
8 0
9 0
10 0
11 0
12 0
13 0
14 0
15 0
16 0
17 0
18 0
19 0
20 0
21 0
22 0
23 0
24 0
25 0
26 0
27 0
28 0
29 0
30 0
31 0
32 0
33 0
34 0
35 0
36 0
37 0
38 0
39 0
40 0
41 0
42 0
43 0
44 0
45 0
46 0
47 0
48 0
49 0
50 0
51 0
52 0
53 0
54 0
55 0
56 0
57 0
58 0
59 0
60 0
61 0
62 0
63 0
64 0
65 0
66 0
67 0
68 0
69 0
70 0
71 0

@<SCITEGIC>ATOM_PROPERTY
pdb_occupancy
SciTegic.value.DoubleValue
1 1
2 1
3 1
4 1
5 1
6 1
7 1
8 1
9 1
10 1
11 1
12 1
13 1
14 1
15 1
16 1
17 1
18 1
19 1
20 1
21 1
22 1
23 1
24 1
25 1
26 1
27 1
28 1
29 1
30 1
31 1
32 1
33 1
34 1
35 1
36 1
37 1
38 1
39 1
40 1
41 1
42 1
43 1
44 1
45 1
46 1
47 1
48 1
49 1
50 1
51 1
52 1
53 1
54 1
55 1
56 1
57 1
58 1
59 1
60 1
61 1
62 1
63 1
64 1
65 1
66 1
67 1
68 1
69 1
70 1
71 1

@<TRIPOS>MOLECULE
Evo_6
71  75  1  0  0
SMALL
FORMAL_CHARGES
@<TRIPOS>ATOM
    1 C1        46.1357    37.7162    18.7541 C.3        1 SUBUNIT  0
    2 C2        46.9095    36.4317    18.7790 C.2        1 SUBUNIT  0
    3 C3        46.2643    35.2087    18.6538 C.2        1 SUBUNIT  0
    4 C4        47.0189    34.0408    18.6003 C.2        1 SUBUNIT  0
    5 N5        48.3486    34.0453    18.7586 N.2        1 SUBUNIT  0
    6 C6        48.9672    35.2229    18.8713 C.2        1 SUBUNIT  0
    7 C7        48.2923    36.4358    18.8854 C.2        1 SUBUNIT  0
    8 N8        50.3154    35.2242    18.9758 N.pl3      1 SUBUNIT  0
    9 C9        46.3503    32.7198    18.3086 C.3        1 SUBUNIT  0
   10 C10       46.4786    32.2558    16.8289 C.3        1 SUBUNIT  0
   11 C11       46.0009    33.3765    15.9004 C.2        1 SUBUNIT  0
   12 C12       44.6913    33.4498    15.4203 C.2        1 SUBUNIT  0
   13 C13       44.2862    34.5187    14.6289 C.2        1 SUBUNIT  0
   14 C14       45.2169    35.5202    14.3807 C.2        1 SUBUNIT  0
   15 N15       46.4796    35.4660    14.7908 N.2        1 SUBUNIT  0
   16 C16       46.8492    34.4246    15.5327 C.2        1 SUBUNIT  0
   17 C17       42.8743    34.5958    14.0928 C.3        1 SUBUNIT  0
   18 C18       42.3451    36.0440    14.0236 C.3        1 SUBUNIT  0
   19 C19       40.8486    36.0399    14.0935 C.2        1 SUBUNIT  0
   20 C20       40.2235    35.4994    15.1961 C.2        1 SUBUNIT  0
   21 C21       38.8936    35.1167    15.0566 C.2        1 SUBUNIT  0
   22 C22       40.0504    36.4871    13.0593 C.2        1 SUBUNIT  0
   23 C23       38.6801    36.2615    13.1170 C.2        1 SUBUNIT  0
   24 N24       38.1103    35.5187    14.0615 N.2        1 SUBUNIT  0
   25 C25       37.7576    36.8622    12.1149 C.3        1 SUBUNIT  0
   26 N26       38.3916    34.2453    15.9533 N.pl3      1 SUBUNIT  0
   27 H27       45.0812    37.5151    18.9317 H          1 SUBUNIT  0
   28 H28       46.4975    38.3995    19.5226 H          1 SUBUNIT  0
   29 H29       46.2319    38.1967    17.7805 H          1 SUBUNIT  0
   30 H30       45.1885    35.1688    18.5476 H          1 SUBUNIT  0
   31 H31       48.8304    37.3678    18.9793 H          1 SUBUNIT  0
   32 H32       50.8180    34.3607    18.9726 H          1 SUBUNIT  0
   33 H33       50.8188    36.0834    19.0612 H          1 SUBUNIT  0
   34 H34       45.2960    32.8010    18.5794 H          1 SUBUNIT  0
   35 H35       46.7694    31.9667    18.9761 H          1 SUBUNIT  0
   36 H36       43.9633    32.6891    15.6533 H          1 SUBUNIT  0
   37 H37       44.9253    36.3867    13.8060 H          1 SUBUNIT  0
   38 H38       47.8728    34.4340    15.8700 H          1 SUBUNIT  0
   39 H39       42.2661    33.9572    14.7309 H          1 SUBUNIT  0
   40 H40       42.7477    34.1242    13.1195 H          1 SUBUNIT  0
   41 H41       42.6828    36.5205    13.1033 H          1 SUBUNIT  0
   42 H42       42.7186    36.6351    14.8591 H          1 SUBUNIT  0
   43 H43       40.4999    37.0191    12.2398 H          1 SUBUNIT  0
   44 H44       37.4500    37.8299    12.4947 H          1 SUBUNIT  0
   45 H45       36.8951    36.2203    11.9439 H          1 SUBUNIT  0
   46 H46       38.2455    37.0156    11.1674 H          1 SUBUNIT  0
   47 H47       37.4058    34.1323    16.0554 H          1 SUBUNIT  0
   48 C48       40.9671    35.2996    16.4911 C.3        1 SUBUNIT  0
   49 C49       39.3140    33.3400    16.6001 C.3        1 SUBUNIT  0
   50 C50       40.4274    34.1262    17.2787 C.3        1 SUBUNIT  0
   51 H51       42.0392    35.1838    16.3767 H          1 SUBUNIT  0
   52 H52       40.8912    36.2149    17.0759 H          1 SUBUNIT  0
   53 H53       41.2608    33.4660    17.4742 H          1 SUBUNIT  0
   54 H54       40.0575    34.5158    18.2195 H          1 SUBUNIT  0
   55 H55       38.7482    32.7674    17.3225 H          1 SUBUNIT  0
   56 H56       39.6987    32.6730    15.8272 H          1 SUBUNIT  0
   57 C57       45.6385    30.9602    16.6716 C.3        1 SUBUNIT  0
   58 C58       47.9415    31.8390    16.5064 C.3        1 SUBUNIT  0
   59 C59       45.7494    30.3230    15.2755 C.3        1 SUBUNIT  0
   60 C60       48.0917    31.2498    15.0946 C.3        1 SUBUNIT  0
   61 C61       47.2082    30.0112    14.9258 C.3        1 SUBUNIT  0
   62 H62       45.1620    29.4054    15.2447 H          1 SUBUNIT  0
   63 H63       45.3283    30.9783    14.5144 H          1 SUBUNIT  0
   64 H64       44.5944    31.1291    16.9296 H          1 SUBUNIT  0
   65 H65       45.9877    30.2291    17.4031 H          1 SUBUNIT  0
   66 H66       48.6511    32.6527    16.6298 H          1 SUBUNIT  0
   67 H67       48.2625    31.0894    17.2306 H          1 SUBUNIT  0
   68 H68       49.1340    30.9843    14.9162 H          1 SUBUNIT  0
   69 H69       47.8338    31.9915    14.3387 H          1 SUBUNIT  0
   70 H70       47.2779    29.6405    13.9037 H          1 SUBUNIT  0
   71 H71       47.5770    29.2148    15.5736 H          1 SUBUNIT  0
@<TRIPOS>BOND
    1     1     2 1
    2     1    27 1
    3     1    28 1
    4     1    29 1
    5     2     3 2
    6     2     7 1
    7     3     4 1
    8     3    30 1
    9     4     5 2
   10     4     9 1
   11     5     6 1
   12     6     7 2
   13     6     8 1
   14     7    31 1
   15     8    32 1
   16     8    33 1
   17     9    10 1
   18     9    34 1
   19     9    35 1
   20    10    11 1
   21    10    57 1
   22    10    58 1
   23    11    12 2
   24    11    16 1
   25    12    13 1
   26    12    36 1
   27    13    14 2
   28    13    17 1
   29    14    15 1
   30    14    37 1
   31    15    16 2
   32    16    38 1
   33    17    18 1
   34    17    39 1
   35    17    40 1
   36    18    19 1
   37    18    41 1
   38    18    42 1
   39    19    20 2
   40    19    22 1
   41    20    21 1
   42    20    48 1
   43    21    24 2
   44    21    26 1
   45    22    23 2
   46    22    43 1
   47    23    24 1
   48    23    25 1
   49    25    44 1
   50    25    45 1
   51    25    46 1
   52    26    47 1
   53    26    49 1
   54    48    50 1
   55    48    51 1
   56    48    52 1
   57    49    50 1
   58    49    55 1
   59    49    56 1
   60    50    53 1
   61    50    54 1
   62    57    59 1
   63    57    64 1
   64    57    65 1
   65    58    60 1
   66    58    66 1
   67    58    67 1
   68    59    61 1
   69    59    62 1
   70    59    63 1
   71    60    61 1
   72    60    68 1
   73    60    69 1
   74    61    70 1
   75    61    71 1
@<TRIPOS>SUBSTRUCTURE
1   ****   1
@<SCITEGIC>MOL_PROPERTY
TopHits
SciTegic.value.StringValue
7

@<SCITEGIC>MOL_PROPERTY
-CDOCKER_ENERGY
SciTegic.value.StringValue
8.10067564

@<SCITEGIC>MOL_PROPERTY
-CDOCKER_INTERACTION_ENERGY
SciTegic.value.StringValue
32.6545236

@<SCITEGIC>MOL_PROPERTY
POSE_NUMBER
SciTegic.value.StringValue
4

@<SCITEGIC>MOL_PROPERTY
FRAGMENTS
SciTegic.value.StringValue
C29 C36

@<SCITEGIC>MOL_PROPERTY
MW
SciTegic.value.StringValue
455.64

@<SCITEGIC>MOL_PROPERTY
GENERATION
SciTegic.value.StringValue
2

@<SCITEGIC>MOL_PROPERTY
FAMILY
SciTegic.value.StringValue
2

@<SCITEGIC>MOL_PROPERTY
LUDI3
SciTegic.value.StringValue
726

@<SCITEGIC>ATOM_PROPERTY
Formal Charge
SciTegic.value.StringValue
1 0
2 0
3 0
4 0
5 0
6 0
7 0
8 0
9 0
10 0
11 0
12 0
13 0
14 0
15 0
16 0
17 0
18 0
19 0
20 0
21 0
22 0
23 0
24 0
25 0
26 0
27 0
28 0
29 0
30 0
31 0
32 0
33 0
34 0
35 0
36 0
37 0
38 0
39 0
40 0
41 0
42 0
43 0
44 0
45 0
46 0
47 0
48 0
49 0
50 0
51 0
52 0
53 0
54 0
55 0
56 0
57 0
58 0
59 0
60 0
61 0
62 0
63 0
64 0
65 0
66 0
67 0
68 0
69 0
70 0
71 0

@<SCITEGIC>ATOM_PROPERTY
pdb_tempFactor
SciTegic.value.DoubleValue
1 0
2 0
3 0
4 0
5 0
6 0
7 0
8 0
9 0
10 0
11 0
12 0
13 0
14 0
15 0
16 0
17 0
18 0
19 0
20 0
21 0
22 0
23 0
24 0
25 0
26 0
27 0
28 0
29 0
30 0
31 0
32 0
33 0
34 0
35 0
36 0
37 0
38 0
39 0
40 0
41 0
42 0
43 0
44 0
45 0
46 0
47 0
48 0
49 0
50 0
51 0
52 0
53 0
54 0
55 0
56 0
57 0
58 0
59 0
60 0
61 0
62 0
63 0
64 0
65 0
66 0
67 0
68 0
69 0
70 0
71 0

@<SCITEGIC>ATOM_PROPERTY
pdb_occupancy
SciTegic.value.DoubleValue
1 1
2 1
3 1
4 1
5 1
6 1
7 1
8 1
9 1
10 1
11 1
12 1
13 1
14 1
15 1
16 1
17 1
18 1
19 1
20 1
21 1
22 1
23 1
24 1
25 1
26 1
27 1
28 1
29 1
30 1
31 1
32 1
33 1
34 1
35 1
36 1
37 1
38 1
39 1
40 1
41 1
42 1
43 1
44 1
45 1
46 1
47 1
48 1
49 1
50 1
51 1
52 1
53 1
54 1
55 1
56 1
57 1
58 1
59 1
60 1
61 1
62 1
63 1
64 1
65 1
66 1
67 1
68 1
69 1
70 1
71 1

@<TRIPOS>MOLECULE
Evo_6
71  75  1  0  0
SMALL
FORMAL_CHARGES
@<TRIPOS>ATOM
    1 C1        51.0472    31.9935    19.2632 C.3        1 SUBUNIT  0
    2 C2        50.5065    32.9027    18.1957 C.2        1 SUBUNIT  0
    3 C3        49.2658    32.6696    17.6207 C.2        1 SUBUNIT  0
    4 C4        48.7994    33.5214    16.6252 C.2        1 SUBUNIT  0
    5 N5        49.5080    34.5702    16.1911 N.2        1 SUBUNIT  0
    6 C6        50.7001    34.7963    16.7476 C.2        1 SUBUNIT  0
    7 C7        51.2367    33.9933    17.7447 C.2        1 SUBUNIT  0
    8 N8        51.4154    35.8538    16.3012 N.pl3      1 SUBUNIT  0
    9 C9        47.4652    33.2558    15.9792 C.3        1 SUBUNIT  0
   10 C10       46.2532    33.9665    16.6359 C.3        1 SUBUNIT  0
   11 C11       45.0132    33.3663    15.9765 C.2        1 SUBUNIT  0
   12 C12       44.3234    34.0141    14.9560 C.2        1 SUBUNIT  0
   13 C13       43.1853    33.4423    14.3946 C.2        1 SUBUNIT  0
   14 C14       42.8012    32.1910    14.8635 C.2        1 SUBUNIT  0
   15 N15       43.4637    31.5190    15.8060 N.2        1 SUBUNIT  0
   16 C16       44.5407    32.1029    16.3381 C.2        1 SUBUNIT  0
   17 C17       42.3308    34.1719    13.3835 C.3        1 SUBUNIT  0
   18 C18       42.2152    35.7054    13.6100 C.3        1 SUBUNIT  0
   19 C19       40.7856    35.9990    13.9446 C.2        1 SUBUNIT  0
   20 C20       40.2114    35.4937    15.0912 C.2        1 SUBUNIT  0
   21 C21       38.8590    35.1686    15.0298 C.2        1 SUBUNIT  0
   22 C22       39.9509    36.5158    12.9867 C.2        1 SUBUNIT  0
   23 C23       38.5859    36.3165    13.0971 C.2        1 SUBUNIT  0
   24 N24       38.0383    35.5957    14.0724 N.2        1 SUBUNIT  0
   25 C25       37.6780    36.8764    12.0645 C.3        1 SUBUNIT  0
   26 N26       38.3742    34.3193    15.9580 N.pl3      1 SUBUNIT  0
   27 H27       51.6988    31.2420    18.8174 H          1 SUBUNIT  0
   28 H28       51.6211    32.5603    19.9966 H          1 SUBUNIT  0
   29 H29       50.2369    31.4827    19.7845 H          1 SUBUNIT  0
   30 H30       48.6659    31.8301    17.9398 H          1 SUBUNIT  0
   31 H31       52.2094    34.2099    18.1614 H          1 SUBUNIT  0
   32 H32       52.3156    36.0603    16.6830 H          1 SUBUNIT  0
   33 H33       51.0412    36.4364    15.5804 H          1 SUBUNIT  0
   34 H34       47.3127    32.1766    15.9772 H          1 SUBUNIT  0
   35 H35       47.5297    33.5431    14.9289 H          1 SUBUNIT  0
   36 H36       44.6360    34.9957    14.6441 H          1 SUBUNIT  0
   37 H37       41.9060    31.7371    14.4628 H          1 SUBUNIT  0
   38 H38       45.0644    31.5386    17.0932 H          1 SUBUNIT  0
   39 H39       41.3417    33.7112    13.4183 H          1 SUBUNIT  0
   40 H40       42.6308    33.9418    12.3674 H          1 SUBUNIT  0
   41 H41       42.5007    36.2316    12.6976 H          1 SUBUNIT  0
   42 H42       42.8497    36.1077    14.3959 H          1 SUBUNIT  0
   43 H43       40.3958    37.0193    12.1515 H          1 SUBUNIT  0
   44 H44       36.8308    36.2188    11.8783 H          1 SUBUNIT  0
   45 H45       38.1957    37.0271    11.1320 H          1 SUBUNIT  0
   46 H46       37.3705    37.8511    12.4130 H          1 SUBUNIT  0
   47 H47       37.3957    34.2809    16.1534 H          1 SUBUNIT  0
   48 C48       41.0299    35.2386    16.3259 C.3        1 SUBUNIT  0
   49 C49       39.2924    33.3765    16.5580 C.3        1 SUBUNIT  0
   50 C50       40.4506    34.1342    17.1925 C.3        1 SUBUNIT  0
   51 H51       42.0620    35.0140    16.0932 H          1 SUBUNIT  0
   52 H52       41.0742    36.1658    16.8987 H          1 SUBUNIT  0
   53 H53       41.2539    33.4471    17.4221 H          1 SUBUNIT  0
   54 H54       40.1089    34.5776    18.1227 H          1 SUBUNIT  0
   55 H55       38.7380    32.8100    17.2948 H          1 SUBUNIT  0
   56 H56       39.6310    32.7100    15.7639 H          1 SUBUNIT  0
   57 C57       46.3671    35.5055    16.4283 C.3        1 SUBUNIT  0
   58 C58       46.2000    33.7503    18.1735 C.3        1 SUBUNIT  0
   59 C59       45.2201    36.3051    17.0778 C.3        1 SUBUNIT  0
   60 C60       45.0022    34.4693    18.8166 C.3        1 SUBUNIT  0
   61 C61       45.0863    35.9793    18.5682 C.3        1 SUBUNIT  0
   62 H62       45.4047    37.3728    16.9556 H          1 SUBUNIT  0
   63 H63       44.2681    36.1133    16.5870 H          1 SUBUNIT  0
   64 H64       46.4663    35.7620    15.3733 H          1 SUBUNIT  0
   65 H65       47.2933    35.8597    16.8808 H          1 SUBUNIT  0
   66 H66       46.1951    32.6960    18.4422 H          1 SUBUNIT  0
   67 H67       47.1008    34.1544    18.6354 H          1 SUBUNIT  0
   68 H68       44.9881    34.2786    19.8901 H          1 SUBUNIT  0
   69 H69       44.0577    34.0838    18.4329 H          1 SUBUNIT  0
   70 H70       44.2002    36.4697    18.9686 H          1 SUBUNIT  0
   71 H71       45.9416    36.3881    19.1085 H          1 SUBUNIT  0
@<TRIPOS>BOND
    1     1     2 1
    2     1    27 1
    3     1    28 1
    4     1    29 1
    5     2     3 2
    6     2     7 1
    7     3     4 1
    8     3    30 1
    9     4     5 2
   10     4     9 1
   11     5     6 1
   12     6     7 2
   13     6     8 1
   14     7    31 1
   15     8    32 1
   16     8    33 1
   17     9    10 1
   18     9    34 1
   19     9    35 1
   20    10    11 1
   21    10    57 1
   22    10    58 1
   23    11    12 2
   24    11    16 1
   25    12    13 1
   26    12    36 1
   27    13    14 2
   28    13    17 1
   29    14    15 1
   30    14    37 1
   31    15    16 2
   32    16    38 1
   33    17    18 1
   34    17    39 1
   35    17    40 1
   36    18    19 1
   37    18    41 1
   38    18    42 1
   39    19    20 2
   40    19    22 1
   41    20    21 1
   42    20    48 1
   43    21    24 2
   44    21    26 1
   45    22    23 2
   46    22    43 1
   47    23    24 1
   48    23    25 1
   49    25    44 1
   50    25    45 1
   51    25    46 1
   52    26    47 1
   53    26    49 1
   54    48    50 1
   55    48    51 1
   56    48    52 1
   57    49    50 1
   58    49    55 1
   59    49    56 1
   60    50    53 1
   61    50    54 1
   62    57    59 1
   63    57    64 1
   64    57    65 1
   65    58    60 1
   66    58    66 1
   67    58    67 1
   68    59    61 1
   69    59    62 1
   70    59    63 1
   71    60    61 1
   72    60    68 1
   73    60    69 1
   74    61    70 1
   75    61    71 1
@<TRIPOS>SUBSTRUCTURE
1   ****   1
@<SCITEGIC>MOL_PROPERTY
TopHits
SciTegic.value.StringValue
7

@<SCITEGIC>MOL_PROPERTY
-CDOCKER_ENERGY
SciTegic.value.StringValue
8.06521962

@<SCITEGIC>MOL_PROPERTY
-CDOCKER_INTERACTION_ENERGY
SciTegic.value.StringValue
36.7315579

@<SCITEGIC>MOL_PROPERTY
POSE_NUMBER
SciTegic.value.StringValue
5

@<SCITEGIC>MOL_PROPERTY
FRAGMENTS
SciTegic.value.StringValue
C29 C36

@<SCITEGIC>MOL_PROPERTY
MW
SciTegic.value.StringValue
455.64

@<SCITEGIC>MOL_PROPERTY
GENERATION
SciTegic.value.StringValue
2

@<SCITEGIC>MOL_PROPERTY
FAMILY
SciTegic.value.StringValue
2

@<SCITEGIC>MOL_PROPERTY
LUDI3
SciTegic.value.StringValue
726

@<SCITEGIC>ATOM_PROPERTY
Formal Charge
SciTegic.value.StringValue
1 0
2 0
3 0
4 0
5 0
6 0
7 0
8 0
9 0
10 0
11 0
12 0
13 0
14 0
15 0
16 0
17 0
18 0
19 0
20 0
21 0
22 0
23 0
24 0
25 0
26 0
27 0
28 0
29 0
30 0
31 0
32 0
33 0
34 0
35 0
36 0
37 0
38 0
39 0
40 0
41 0
42 0
43 0
44 0
45 0
46 0
47 0
48 0
49 0
50 0
51 0
52 0
53 0
54 0
55 0
56 0
57 0
58 0
59 0
60 0
61 0
62 0
63 0
64 0
65 0
66 0
67 0
68 0
69 0
70 0
71 0

@<SCITEGIC>ATOM_PROPERTY
pdb_tempFactor
SciTegic.value.DoubleValue
1 0
2 0
3 0
4 0
5 0
6 0
7 0
8 0
9 0
10 0
11 0
12 0
13 0
14 0
15 0
16 0
17 0
18 0
19 0
20 0
21 0
22 0
23 0
24 0
25 0
26 0
27 0
28 0
29 0
30 0
31 0
32 0
33 0
34 0
35 0
36 0
37 0
38 0
39 0
40 0
41 0
42 0
43 0
44 0
45 0
46 0
47 0
48 0
49 0
50 0
51 0
52 0
53 0
54 0
55 0
56 0
57 0
58 0
59 0
60 0
61 0
62 0
63 0
64 0
65 0
66 0
67 0
68 0
69 0
70 0
71 0

@<SCITEGIC>ATOM_PROPERTY
pdb_occupancy
SciTegic.value.DoubleValue
1 1
2 1
3 1
4 1
5 1
6 1
7 1
8 1
9 1
10 1
11 1
12 1
13 1
14 1
15 1
16 1
17 1
18 1
19 1
20 1
21 1
22 1
23 1
24 1
25 1
26 1
27 1
28 1
29 1
30 1
31 1
32 1
33 1
34 1
35 1
36 1
37 1
38 1
39 1
40 1
41 1
42 1
43 1
44 1
45 1
46 1
47 1
48 1
49 1
50 1
51 1
52 1
53 1
54 1
55 1
56 1
57 1
58 1
59 1
60 1
61 1
62 1
63 1
64 1
65 1
66 1
67 1
68 1
69 1
70 1
71 1

@<TRIPOS>MOLECULE
Evo_6
71  75  1  0  0
SMALL
FORMAL_CHARGES
@<TRIPOS>ATOM
    1 C1        47.4650    30.6657    17.5451 C.3        1 SUBUNIT  0
    2 C2        47.0121    30.9089    16.1317 C.2        1 SUBUNIT  0
    3 C3        46.1020    30.0586    15.5184 C.2        1 SUBUNIT  0
    4 C4        45.6964    30.3154    14.2120 C.2        1 SUBUNIT  0
    5 N5        46.1840    31.3409    13.5001 N.2        1 SUBUNIT  0
    6 C6        47.0438    32.1690    14.0976 C.2        1 SUBUNIT  0
    7 C7        47.4857    31.9903    15.4020 C.2        1 SUBUNIT  0
    8 N8        47.4904    33.2368    13.3965 N.pl3      1 SUBUNIT  0
    9 C9        44.6787    29.4281    13.5398 C.3        1 SUBUNIT  0
   10 C10       43.1864    29.7676    13.8194 C.3        1 SUBUNIT  0
   11 C11       42.8673    31.1822    13.3251 C.2        1 SUBUNIT  0
   12 C12       43.2731    32.3075    14.0466 C.2        1 SUBUNIT  0
   13 C13       42.9689    33.5921    13.6154 C.2        1 SUBUNIT  0
   14 C14       42.2161    33.6953    12.4533 C.2        1 SUBUNIT  0
   15 N15       41.8296    32.6529    11.7212 N.2        1 SUBUNIT  0
   16 C16       42.1643    31.4338    12.1461 C.2        1 SUBUNIT  0
   17 C17       43.4045    34.7925    14.4375 C.3        1 SUBUNIT  0
   18 C18       42.6826    36.1317    14.1329 C.3        1 SUBUNIT  0
   19 C19       41.1722    36.0825    14.2273 C.2        1 SUBUNIT  0
   20 C20       40.5780    35.5484    15.3455 C.2        1 SUBUNIT  0
   21 C21       39.3039    35.0111    15.2014 C.2        1 SUBUNIT  0
   22 C22       40.3250    36.4682    13.1942 C.2        1 SUBUNIT  0
   23 C23       38.9636    36.1805    13.2895 C.2        1 SUBUNIT  0
   24 N24       38.4692    35.3837    14.2349 N.2        1 SUBUNIT  0
   25 C25       37.9741    36.7306    12.3104 C.3        1 SUBUNIT  0
   26 N26       38.9194    34.0162    16.0458 N.pl3      1 SUBUNIT  0
   27 H27       48.2786    29.9403    17.5575 H          1 SUBUNIT  0
   28 H28       47.8186    31.5901    18.0026 H          1 SUBUNIT  0
   29 H29       46.6448    30.2788    18.1507 H          1 SUBUNIT  0
   30 H30       45.7011    29.2124    16.0570 H          1 SUBUNIT  0
   31 H31       48.1851    32.6850    15.8440 H          1 SUBUNIT  0
   32 H32       48.1356    33.8821    13.8051 H          1 SUBUNIT  0
   33 H33       47.1786    33.3937    12.4605 H          1 SUBUNIT  0
   34 H34       44.8819    28.4021    13.8499 H          1 SUBUNIT  0
   35 H35       44.8647    29.4510    12.4650 H          1 SUBUNIT  0
   36 H36       43.8370    32.2077    14.9605 H          1 SUBUNIT  0
   37 H37       41.9576    34.6678    12.0715 H          1 SUBUNIT  0
   38 H38       41.8456    30.6219    11.5137 H          1 SUBUNIT  0
   39 H39       44.4744    34.9851    14.4368 H          1 SUBUNIT  0
   40 H40       43.3247    34.4762    15.4660 H          1 SUBUNIT  0
   41 H41       42.9876    36.5053    13.1553 H          1 SUBUNIT  0
   42 H42       43.0378    36.8328    14.8816 H          1 SUBUNIT  0
   43 H43       40.7172    36.9777    12.3310 H          1 SUBUNIT  0
   44 H44       38.4148    36.8524    11.3329 H          1 SUBUNIT  0
   45 H45       37.6328    37.7048    12.6527 H          1 SUBUNIT  0
   46 H46       37.1193    36.0633    12.2091 H          1 SUBUNIT  0
   47 H47       38.0125    33.6080    15.9461 H          1 SUBUNIT  0
   48 C48       41.3439    35.3008    16.5992 C.3        1 SUBUNIT  0
   49 C49       39.8263    33.5065    17.0717 C.3        1 SUBUNIT  0
   50 C50       41.2857    33.8052    16.7767 C.3        1 SUBUNIT  0
   51 H51       42.3406    35.7296    16.6123 H          1 SUBUNIT  0
   52 H52       40.8629    35.8107    17.4315 H          1 SUBUNIT  0
   53 H53       41.5851    33.2505    15.8933 H          1 SUBUNIT  0
   54 H54       41.9822    33.5470    17.5592 H          1 SUBUNIT  0
   55 H55       39.6020    34.1199    17.9235 H          1 SUBUNIT  0
   56 H56       39.6111    32.4582    17.2571 H          1 SUBUNIT  0
   57 C57       42.8495    29.6372    15.3312 C.3        1 SUBUNIT  0
   58 C58       42.3556    28.6678    13.0945 C.3        1 SUBUNIT  0
   59 C59       41.3417    29.7521    15.6156 C.3        1 SUBUNIT  0
   60 C60       40.8460    28.7100    13.3824 C.3        1 SUBUNIT  0
   61 C61       40.5702    28.6495    14.8856 C.3        1 SUBUNIT  0
   62 H62       41.1600    29.6723    16.6868 H          1 SUBUNIT  0
   63 H63       40.9633    30.7297    15.3123 H          1 SUBUNIT  0
   64 H64       43.3785    30.3689    15.9383 H          1 SUBUNIT  0
   65 H65       43.1930    28.6654    15.6890 H          1 SUBUNIT  0
   66 H66       42.5376    28.6750    12.0198 H          1 SUBUNIT  0
   67 H67       42.7129    27.6910    13.4234 H          1 SUBUNIT  0
   68 H68       40.3522    27.8738    12.8881 H          1 SUBUNIT  0
   69 H69       40.3998    29.6070    12.9633 H          1 SUBUNIT  0
   70 H70       39.5004    28.7385    15.0748 H          1 SUBUNIT  0
   71 H71       40.8746    27.6758    15.2710 H          1 SUBUNIT  0
@<TRIPOS>BOND
    1     1     2 1
    2     1    27 1
    3     1    28 1
    4     1    29 1
    5     2     3 2
    6     2     7 1
    7     3     4 1
    8     3    30 1
    9     4     5 2
   10     4     9 1
   11     5     6 1
   12     6     7 2
   13     6     8 1
   14     7    31 1
   15     8    32 1
   16     8    33 1
   17     9    10 1
   18     9    34 1
   19     9    35 1
   20    10    11 1
   21    10    57 1
   22    10    58 1
   23    11    12 2
   24    11    16 1
   25    12    13 1
   26    12    36 1
   27    13    14 2
   28    13    17 1
   29    14    15 1
   30    14    37 1
   31    15    16 2
   32    16    38 1
   33    17    18 1
   34    17    39 1
   35    17    40 1
   36    18    19 1
   37    18    41 1
   38    18    42 1
   39    19    20 2
   40    19    22 1
   41    20    21 1
   42    20    48 1
   43    21    24 2
   44    21    26 1
   45    22    23 2
   46    22    43 1
   47    23    24 1
   48    23    25 1
   49    25    44 1
   50    25    45 1
   51    25    46 1
   52    26    47 1
   53    26    49 1
   54    48    50 1
   55    48    51 1
   56    48    52 1
   57    49    50 1
   58    49    55 1
   59    49    56 1
   60    50    53 1
   61    50    54 1
   62    57    59 1
   63    57    64 1
   64    57    65 1
   65    58    60 1
   66    58    66 1
   67    58    67 1
   68    59    61 1
   69    59    62 1
   70    59    63 1
   71    60    61 1
   72    60    68 1
   73    60    69 1
   74    61    70 1
   75    61    71 1
@<TRIPOS>SUBSTRUCTURE
1   ****   1
@<SCITEGIC>MOL_PROPERTY
TopHits
SciTegic.value.StringValue
7

@<SCITEGIC>MOL_PROPERTY
-CDOCKER_ENERGY
SciTegic.value.StringValue
4.11736413

@<SCITEGIC>MOL_PROPERTY
-CDOCKER_INTERACTION_ENERGY
SciTegic.value.StringValue
34.5517661

@<SCITEGIC>MOL_PROPERTY
POSE_NUMBER
SciTegic.value.StringValue
6

@<SCITEGIC>MOL_PROPERTY
FRAGMENTS
SciTegic.value.StringValue
C29 C36

@<SCITEGIC>MOL_PROPERTY
MW
SciTegic.value.StringValue
455.64

@<SCITEGIC>MOL_PROPERTY
GENERATION
SciTegic.value.StringValue
2

@<SCITEGIC>MOL_PROPERTY
FAMILY
SciTegic.value.StringValue
2

@<SCITEGIC>MOL_PROPERTY
LUDI3
SciTegic.value.StringValue
726

@<SCITEGIC>ATOM_PROPERTY
Formal Charge
SciTegic.value.StringValue
1 0
2 0
3 0
4 0
5 0
6 0
7 0
8 0
9 0
10 0
11 0
12 0
13 0
14 0
15 0
16 0
17 0
18 0
19 0
20 0
21 0
22 0
23 0
24 0
25 0
26 0
27 0
28 0
29 0
30 0
31 0
32 0
33 0
34 0
35 0
36 0
37 0
38 0
39 0
40 0
41 0
42 0
43 0
44 0
45 0
46 0
47 0
48 0
49 0
50 0
51 0
52 0
53 0
54 0
55 0
56 0
57 0
58 0
59 0
60 0
61 0
62 0
63 0
64 0
65 0
66 0
67 0
68 0
69 0
70 0
71 0

@<SCITEGIC>ATOM_PROPERTY
pdb_tempFactor
SciTegic.value.DoubleValue
1 0
2 0
3 0
4 0
5 0
6 0
7 0
8 0
9 0
10 0
11 0
12 0
13 0
14 0
15 0
16 0
17 0
18 0
19 0
20 0
21 0
22 0
23 0
24 0
25 0
26 0
27 0
28 0
29 0
30 0
31 0
32 0
33 0
34 0
35 0
36 0
37 0
38 0
39 0
40 0
41 0
42 0
43 0
44 0
45 0
46 0
47 0
48 0
49 0
50 0
51 0
52 0
53 0
54 0
55 0
56 0
57 0
58 0
59 0
60 0
61 0
62 0
63 0
64 0
65 0
66 0
67 0
68 0
69 0
70 0
71 0

@<SCITEGIC>ATOM_PROPERTY
pdb_occupancy
SciTegic.value.DoubleValue
1 1
2 1
3 1
4 1
5 1
6 1
7 1
8 1
9 1
10 1
11 1
12 1
13 1
14 1
15 1
16 1
17 1
18 1
19 1
20 1
21 1
22 1
23 1
24 1
25 1
26 1
27 1
28 1
29 1
30 1
31 1
32 1
33 1
34 1
35 1
36 1
37 1
38 1
39 1
40 1
41 1
42 1
43 1
44 1
45 1
46 1
47 1
48 1
49 1
50 1
51 1
52 1
53 1
54 1
55 1
56 1
57 1
58 1
59 1
60 1
61 1
62 1
63 1
64 1
65 1
66 1
67 1
68 1
69 1
70 1
71 1

@<TRIPOS>MOLECULE
Evo_6
71  75  1  0  0
SMALL
FORMAL_CHARGES
@<TRIPOS>ATOM
    1 C1        48.4078    31.3519    20.3500 C.3        1 SUBUNIT  0
    2 C2        47.4893    31.9569    19.3268 C.2        1 SUBUNIT  0
    3 C3        47.7517    31.8134    17.9718 C.2        1 SUBUNIT  0
    4 C4        46.8981    32.3889    17.0339 C.2        1 SUBUNIT  0
    5 N5        45.7986    33.0528    17.4082 N.2        1 SUBUNIT  0
    6 C6        45.5568    33.2155    18.7111 C.2        1 SUBUNIT  0
    7 C7        46.3682    32.6823    19.7018 C.2        1 SUBUNIT  0
    8 N8        44.4749    33.9419    19.0694 N.pl3      1 SUBUNIT  0
    9 C9        47.2341    32.2784    15.5561 C.3        1 SUBUNIT  0
   10 C10       46.1729    31.5858    14.6310 C.3        1 SUBUNIT  0
   11 C11       45.0635    32.5580    14.1987 C.2        1 SUBUNIT  0
   12 C12       44.9914    33.8827    14.6434 C.2        1 SUBUNIT  0
   13 C13       43.9290    34.7018    14.2823 C.2        1 SUBUNIT  0
   14 C14       42.9752    34.1819    13.4112 C.2        1 SUBUNIT  0
   15 N15       43.0607    32.9585    12.8915 N.2        1 SUBUNIT  0
   16 C16       44.0601    32.1738    13.3054 C.2        1 SUBUNIT  0
   17 C17       43.8540    36.1312    14.7457 C.3        1 SUBUNIT  0
   18 C18       42.9501    36.3620    15.9772 C.3        1 SUBUNIT  0
   19 C19       41.5485    35.9066    15.6726 C.2        1 SUBUNIT  0
   20 C20       41.1777    34.5888    15.8769 C.2        1 SUBUNIT  0
   21 C21       39.9796    34.1621    15.3196 C.2        1 SUBUNIT  0
   22 C22       40.6593    36.7309    14.9938 C.2        1 SUBUNIT  0
   23 C23       39.4916    36.2112    14.4583 C.2        1 SUBUNIT  0
   24 N24       39.1445    34.9440    14.6392 N.2        1 SUBUNIT  0
   25 C25       38.6141    37.0332    13.5558 C.3        1 SUBUNIT  0
   26 N26       39.6323    32.8642    15.3997 N.pl3      1 SUBUNIT  0
   27 H27       48.4368    31.9645    21.2498 H          1 SUBUNIT  0
   28 H28       48.0646    30.3523    20.6150 H          1 SUBUNIT  0
   29 H29       49.4228    31.2762    19.9591 H          1 SUBUNIT  0
   30 H30       48.6270    31.2671    17.6534 H          1 SUBUNIT  0
   31 H31       46.1295    32.8366    20.7449 H          1 SUBUNIT  0
   32 H32       43.8990    34.3770    18.3780 H          1 SUBUNIT  0
   33 H33       44.2150    34.0673    20.0279 H          1 SUBUNIT  0
   34 H34       48.1538    31.6948    15.5168 H          1 SUBUNIT  0
   35 H35       47.5449    33.2487    15.1706 H          1 SUBUNIT  0
   36 H36       45.7379    34.3244    15.2815 H          1 SUBUNIT  0
   37 H37       42.1600    34.8124    13.0860 H          1 SUBUNIT  0
   38 H38       44.0394    31.1839    12.8975 H          1 SUBUNIT  0
   39 H39       43.4629    36.6703    13.8885 H          1 SUBUNIT  0
   40 H40       44.8574    36.5151    14.9306 H          1 SUBUNIT  0
   41 H41       42.9326    37.4091    16.2594 H          1 SUBUNIT  0
   42 H42       43.3477    35.8638    16.8598 H          1 SUBUNIT  0
   43 H43       40.8775    37.7632    14.8361 H          1 SUBUNIT  0
   44 H44       38.6213    38.0831    13.8407 H          1 SUBUNIT  0
   45 H45       37.5866    36.6696    13.5916 H          1 SUBUNIT  0
   46 H46       38.9714    36.9590    12.5287 H          1 SUBUNIT  0
   47 H47       38.7747    32.5849    14.9756 H          1 SUBUNIT  0
   48 C48       42.0820    33.6049    16.5684 C.3        1 SUBUNIT  0
   49 C49       40.4298    31.8627    16.0696 C.3        1 SUBUNIT  0
   50 C50       41.8929    32.2075    15.9993 C.3        1 SUBUNIT  0
   51 H51       43.1333    33.8564    16.5432 H          1 SUBUNIT  0
   52 H52       41.8062    33.6566    17.6061 H          1 SUBUNIT  0
   53 H53       42.1563    32.1601    14.9608 H          1 SUBUNIT  0
   54 H54       42.5297    31.4694    16.4831 H          1 SUBUNIT  0
   55 H55       40.0630    31.8755    17.0912 H          1 SUBUNIT  0
   56 H56       40.2358    30.9085    15.5805 H          1 SUBUNIT  0
   57 C57       45.5810    30.3804    15.4186 C.3        1 SUBUNIT  0
   58 C58       46.9614    31.0813    13.3791 C.3        1 SUBUNIT  0
   59 C59       44.9425    29.2611    14.5833 C.3        1 SUBUNIT  0
   60 C60       46.3463    29.9202    12.5756 C.3        1 SUBUNIT  0
   61 C61       45.8926    28.7749    13.4860 C.3        1 SUBUNIT  0
   62 H62       44.7049    28.4253    15.2423 H          1 SUBUNIT  0
   63 H63       43.9846    29.5644    14.1687 H          1 SUBUNIT  0
   64 H64       44.8554    30.7320    16.1535 H          1 SUBUNIT  0
   65 H65       46.3810    29.9080    15.9900 H          1 SUBUNIT  0
   66 H66       47.1746    31.9177    12.7131 H          1 SUBUNIT  0
   67 H67       47.9393    30.7157    13.6923 H          1 SUBUNIT  0
   68 H68       47.0956    29.5381    11.8818 H          1 SUBUNIT  0
   69 H69       45.5374    30.2515    11.9306 H          1 SUBUNIT  0
   70 H70       45.4123    27.9944    12.8951 H          1 SUBUNIT  0
   71 H71       46.7672    28.3179    13.9508 H          1 SUBUNIT  0
@<TRIPOS>BOND
    1     1     2 1
    2     1    27 1
    3     1    28 1
    4     1    29 1
    5     2     3 2
    6     2     7 1
    7     3     4 1
    8     3    30 1
    9     4     5 2
   10     4     9 1
   11     5     6 1
   12     6     7 2
   13     6     8 1
   14     7    31 1
   15     8    32 1
   16     8    33 1
   17     9    10 1
   18     9    34 1
   19     9    35 1
   20    10    11 1
   21    10    57 1
   22    10    58 1
   23    11    12 2
   24    11    16 1
   25    12    13 1
   26    12    36 1
   27    13    14 2
   28    13    17 1
   29    14    15 1
   30    14    37 1
   31    15    16 2
   32    16    38 1
   33    17    18 1
   34    17    39 1
   35    17    40 1
   36    18    19 1
   37    18    41 1
   38    18    42 1
   39    19    20 2
   40    19    22 1
   41    20    21 1
   42    20    48 1
   43    21    24 2
   44    21    26 1
   45    22    23 2
   46    22    43 1
   47    23    24 1
   48    23    25 1
   49    25    44 1
   50    25    45 1
   51    25    46 1
   52    26    47 1
   53    26    49 1
   54    48    50 1
   55    48    51 1
   56    48    52 1
   57    49    50 1
   58    49    55 1
   59    49    56 1
   60    50    53 1
   61    50    54 1
   62    57    59 1
   63    57    64 1
   64    57    65 1
   65    58    60 1
   66    58    66 1
   67    58    67 1
   68    59    61 1
   69    59    62 1
   70    59    63 1
   71    60    61 1
   72    60    68 1
   73    60    69 1
   74    61    70 1
   75    61    71 1
@<TRIPOS>SUBSTRUCTURE
1   ****   1
@<SCITEGIC>MOL_PROPERTY
TopHits
SciTegic.value.StringValue
7

@<SCITEGIC>MOL_PROPERTY
-CDOCKER_ENERGY
SciTegic.value.StringValue
0.309869041

@<SCITEGIC>MOL_PROPERTY
-CDOCKER_INTERACTION_ENERGY
SciTegic.value.StringValue
24.6626547

@<SCITEGIC>MOL_PROPERTY
POSE_NUMBER
SciTegic.value.StringValue
7

@<SCITEGIC>MOL_PROPERTY
FRAGMENTS
SciTegic.value.StringValue
C29 C36

@<SCITEGIC>MOL_PROPERTY
MW
SciTegic.value.StringValue
455.64

@<SCITEGIC>MOL_PROPERTY
GENERATION
SciTegic.value.StringValue
2

@<SCITEGIC>MOL_PROPERTY
FAMILY
SciTegic.value.StringValue
2

@<SCITEGIC>MOL_PROPERTY
LUDI3
SciTegic.value.StringValue
726

@<SCITEGIC>ATOM_PROPERTY
Formal Charge
SciTegic.value.StringValue
1 0
2 0
3 0
4 0
5 0
6 0
7 0
8 0
9 0
10 0
11 0
12 0
13 0
14 0
15 0
16 0
17 0
18 0
19 0
20 0
21 0
22 0
23 0
24 0
25 0
26 0
27 0
28 0
29 0
30 0
31 0
32 0
33 0
34 0
35 0
36 0
37 0
38 0
39 0
40 0
41 0
42 0
43 0
44 0
45 0
46 0
47 0
48 0
49 0
50 0
51 0
52 0
53 0
54 0
55 0
56 0
57 0
58 0
59 0
60 0
61 0
62 0
63 0
64 0
65 0
66 0
67 0
68 0
69 0
70 0
71 0

@<SCITEGIC>ATOM_PROPERTY
pdb_tempFactor
SciTegic.value.DoubleValue
1 0
2 0
3 0
4 0
5 0
6 0
7 0
8 0
9 0
10 0
11 0
12 0
13 0
14 0
15 0
16 0
17 0
18 0
19 0
20 0
21 0
22 0
23 0
24 0
25 0
26 0
27 0
28 0
29 0
30 0
31 0
32 0
33 0
34 0
35 0
36 0
37 0
38 0
39 0
40 0
41 0
42 0
43 0
44 0
45 0
46 0
47 0
48 0
49 0
50 0
51 0
52 0
53 0
54 0
55 0
56 0
57 0
58 0
59 0
60 0
61 0
62 0
63 0
64 0
65 0
66 0
67 0
68 0
69 0
70 0
71 0

@<SCITEGIC>ATOM_PROPERTY
pdb_occupancy
SciTegic.value.DoubleValue
1 1
2 1
3 1
4 1
5 1
6 1
7 1
8 1
9 1
10 1
11 1
12 1
13 1
14 1
15 1
16 1
17 1
18 1
19 1
20 1
21 1
22 1
23 1
24 1
25 1
26 1
27 1
28 1
29 1
30 1
31 1
32 1
33 1
34 1
35 1
36 1
37 1
38 1
39 1
40 1
41 1
42 1
43 1
44 1
45 1
46 1
47 1
48 1
49 1
50 1
51 1
52 1
53 1
54 1
55 1
56 1
57 1
58 1
59 1
60 1
61 1
62 1
63 1
64 1
65 1
66 1
67 1
68 1
69 1
70 1
71 1

@<TRIPOS>MOLECULE
Evo_7
58  61  1  0  0
SMALL
FORMAL_CHARGES
@<TRIPOS>ATOM
    1 C1        41.6698    29.1958     8.5112 C.3        1 SUBUNIT  0
    2 C2        42.5545    29.6121     9.6545 C.2        1 SUBUNIT  0
    3 C3        42.1091    30.5217    10.6038 C.2        1 SUBUNIT  0
    4 C4        42.9472    30.8930    11.6494 C.2        1 SUBUNIT  0
    5 N5        44.1870    30.4040    11.7764 N.2        1 SUBUNIT  0
    6 C6        44.6147    29.5232    10.8691 C.2        1 SUBUNIT  0
    7 C7        43.8367    29.0985     9.7988 C.2        1 SUBUNIT  0
    8 N8        45.8724    29.0403    11.0018 N.pl3      1 SUBUNIT  0
    9 C9        42.4548    31.8834    12.6729 C.3        1 SUBUNIT  0
   10 C10       43.2268    31.8302    14.0047 C.3        1 SUBUNIT  0
   11 C11       42.6882    32.8207    15.0043 C.2        1 SUBUNIT  0
   12 C12       43.4822    33.8471    15.5064 C.2        1 SUBUNIT  0
   13 C13       42.9374    34.7683    16.3947 C.2        1 SUBUNIT  0
   14 C14       41.6062    34.5985    16.7647 C.2        1 SUBUNIT  0
   15 N15       40.8364    33.6005    16.3172 N.2        1 SUBUNIT  0
   16 C16       41.3717    32.7426    15.4491 C.2        1 SUBUNIT  0
   17 C17       43.7386    35.9363    16.9130 C.3        1 SUBUNIT  0
   18 C18       44.1710    35.7591    18.3772 C.3        1 SUBUNIT  0
   19 C19       45.5044    35.0786    18.5408 C.2        1 SUBUNIT  0
   20 C20       46.7149    35.7799    18.5116 C.2        1 SUBUNIT  0
   21 C21       47.8957    35.0513    18.6943 C.2        1 SUBUNIT  0
   22 C22       45.5385    33.7119    18.7778 C.2        1 SUBUNIT  0
   23 C23       46.7575    33.0781    18.9651 C.2        1 SUBUNIT  0
   24 N24       47.9177    33.7348    18.9137 N.2        1 SUBUNIT  0
   25 C25       46.8129    31.6076    19.2655 C.3        1 SUBUNIT  0
   26 N26       49.1109    35.6695    18.6657 N.pl3      1 SUBUNIT  0
   27 H27       40.9743    29.9946     8.2498 H          1 SUBUNIT  0
   28 H28       42.2632    28.9613     7.6275 H          1 SUBUNIT  0
   29 H29       41.0911    28.3135     8.7851 H          1 SUBUNIT  0
   30 H30       41.1164    30.9414    10.5339 H          1 SUBUNIT  0
   31 H31       44.2250    28.3852     9.0877 H          1 SUBUNIT  0
   32 H32       46.4427    29.3384    11.7659 H          1 SUBUNIT  0
   33 H33       46.2486    28.3830    10.3499 H          1 SUBUNIT  0
   34 H34       41.4004    31.6768    12.8549 H          1 SUBUNIT  0
   35 H35       42.5036    32.8836    12.2422 H          1 SUBUNIT  0
   36 H36       44.2865    32.0285    13.8431 H          1 SUBUNIT  0
   37 H37       43.1635    30.8310    14.4363 H          1 SUBUNIT  0
   38 H38       44.5118    33.9415    15.1977 H          1 SUBUNIT  0
   39 H39       41.1649    35.3065    17.4534 H          1 SUBUNIT  0
   40 H40       40.7391    31.9489    15.0770 H          1 SUBUNIT  0
   41 H41       43.1037    36.8197    16.8397 H          1 SUBUNIT  0
   42 H42       44.5959    36.1285    16.2674 H          1 SUBUNIT  0
   43 H43       43.4187    35.2107    18.9356 H          1 SUBUNIT  0
   44 H44       44.2104    36.7166    18.8778 H          1 SUBUNIT  0
   45 H45       44.6174    33.1502    18.8320 H          1 SUBUNIT  0
   46 H46       46.8066    31.4503    20.3441 H          1 SUBUNIT  0
   47 H47       47.7217    31.1671    18.8550 H          1 SUBUNIT  0
   48 H48       45.9561    31.0907    18.8338 H          1 SUBUNIT  0
   49 H49       49.9279    35.1165    18.8288 H          1 SUBUNIT  0
   50 C50       46.7786    37.2738    18.2919 C.3        1 SUBUNIT  0
   51 C51       49.2661    37.0969    18.4170 C.3        1 SUBUNIT  0
   52 C52       48.0422    37.8590    18.9178 C.3        1 SUBUNIT  0
   53 H53       46.7609    37.4659    17.2189 H          1 SUBUNIT  0
   54 H54       45.9233    37.7852    18.7252 H          1 SUBUNIT  0
   55 H55       48.1278    38.9189    18.6857 H          1 SUBUNIT  0
   56 H56       47.9827    37.7911    20.0047 H          1 SUBUNIT  0
   57 H57       50.1780    37.4135    18.9228 H          1 SUBUNIT  0
   58 H58       49.4018    37.2165    17.3416 H          1 SUBUNIT  0
@<TRIPOS>BOND
    1     1     2 1
    2     1    27 1
    3     1    28 1
    4     1    29 1
    5     2     3 2
    6     2     7 1
    7     3     4 1
    8     3    30 1
    9     4     5 2
   10     4     9 1
   11     5     6 1
   12     6     7 2
   13     6     8 1
   14     7    31 1
   15     8    32 1
   16     8    33 1
   17     9    10 1
   18     9    34 1
   19     9    35 1
   20    10    11 1
   21    10    36 1
   22    10    37 1
   23    11    12 2
   24    11    16 1
   25    12    13 1
   26    12    38 1
   27    13    14 2
   28    13    17 1
   29    14    15 1
   30    14    39 1
   31    15    16 2
   32    16    40 1
   33    17    18 1
   34    17    41 1
   35    17    42 1
   36    18    19 1
   37    18    43 1
   38    18    44 1
   39    19    20 2
   40    19    22 1
   41    20    21 1
   42    20    50 1
   43    21    24 2
   44    21    26 1
   45    22    23 2
   46    22    45 1
   47    23    24 1
   48    23    25 1
   49    25    46 1
   50    25    47 1
   51    25    48 1
   52    26    49 1
   53    26    51 1
   54    50    52 1
   55    50    53 1
   56    50    54 1
   57    51    52 1
   58    51    57 1
   59    51    58 1
   60    52    55 1
   61    52    56 1
@<TRIPOS>SUBSTRUCTURE
1   ****   1
@<SCITEGIC>MOL_PROPERTY
TopHits
SciTegic.value.StringValue
10

@<SCITEGIC>MOL_PROPERTY
-CDOCKER_ENERGY
SciTegic.value.StringValue
40.3453395

@<SCITEGIC>MOL_PROPERTY
-CDOCKER_INTERACTION_ENERGY
SciTegic.value.StringValue
41.7094645

@<SCITEGIC>MOL_PROPERTY
POSE_NUMBER
SciTegic.value.StringValue
1

@<SCITEGIC>MOL_PROPERTY
FRAGMENTS
SciTegic.value.StringValue
C29

@<SCITEGIC>MOL_PROPERTY
MW
SciTegic.value.StringValue
387.53

@<SCITEGIC>MOL_PROPERTY
GENERATION
SciTegic.value.StringValue
1

@<SCITEGIC>MOL_PROPERTY
FAMILY
SciTegic.value.StringValue
1

@<SCITEGIC>MOL_PROPERTY
LUDI3
SciTegic.value.StringValue
716

@<SCITEGIC>ATOM_PROPERTY
Formal Charge
SciTegic.value.StringValue
1 0
2 0
3 0
4 0
5 0
6 0
7 0
8 0
9 0
10 0
11 0
12 0
13 0
14 0
15 0
16 0
17 0
18 0
19 0
20 0
21 0
22 0
23 0
24 0
25 0
26 0
27 0
28 0
29 0
30 0
31 0
32 0
33 0
34 0
35 0
36 0
37 0
38 0
39 0
40 0
41 0
42 0
43 0
44 0
45 0
46 0
47 0
48 0
49 0
50 0
51 0
52 0
53 0
54 0
55 0
56 0
57 0
58 0

@<SCITEGIC>ATOM_PROPERTY
pdb_tempFactor
SciTegic.value.DoubleValue
1 0
2 0
3 0
4 0
5 0
6 0
7 0
8 0
9 0
10 0
11 0
12 0
13 0
14 0
15 0
16 0
17 0
18 0
19 0
20 0
21 0
22 0
23 0
24 0
25 0
26 0
27 0
28 0
29 0
30 0
31 0
32 0
33 0
34 0
35 0
36 0
37 0
38 0
39 0
40 0
41 0
42 0
43 0
44 0
45 0
46 0
47 0
48 0
49 0
50 0
51 0
52 0
53 0
54 0
55 0
56 0
57 0
58 0

@<SCITEGIC>ATOM_PROPERTY
pdb_occupancy
SciTegic.value.DoubleValue
1 1
2 1
3 1
4 1
5 1
6 1
7 1
8 1
9 1
10 1
11 1
12 1
13 1
14 1
15 1
16 1
17 1
18 1
19 1
20 1
21 1
22 1
23 1
24 1
25 1
26 1
27 1
28 1
29 1
30 1
31 1
32 1
33 1
34 1
35 1
36 1
37 1
38 1
39 1
40 1
41 1
42 1
43 1
44 1
45 1
46 1
47 1
48 1
49 1
50 1
51 1
52 1
53 1
54 1
55 1
56 1
57 1
58 1

@<TRIPOS>MOLECULE
Evo_7
58  61  1  0  0
SMALL
FORMAL_CHARGES
@<TRIPOS>ATOM
    1 C1        47.1997    30.5672    17.5601 C.3        1 SUBUNIT  0
    2 C2        47.3123    31.8577    18.3202 C.2        1 SUBUNIT  0
    3 C3        48.4169    32.6854    18.1711 C.2        1 SUBUNIT  0
    4 C4        48.4762    33.8755    18.8885 C.2        1 SUBUNIT  0
    5 N5        47.5215    34.2361    19.7545 N.2        1 SUBUNIT  0
    6 C6        46.4501    33.4535    19.8803 C.2        1 SUBUNIT  0
    7 C7        46.3015    32.2683    19.1767 C.2        1 SUBUNIT  0
    8 N8        45.4679    33.8492    20.7206 N.pl3      1 SUBUNIT  0
    9 C9        49.6234    34.8286    18.6792 C.3        1 SUBUNIT  0
   10 C10       49.3903    35.7572    17.4762 C.3        1 SUBUNIT  0
   11 C11       48.1145    36.5503    17.5932 C.2        1 SUBUNIT  0
   12 C12       46.9121    36.0470    17.1115 C.2        1 SUBUNIT  0
   13 C13       45.7441    36.7865    17.2449 C.2        1 SUBUNIT  0
   14 C14       45.8540    38.0473    17.8218 C.2        1 SUBUNIT  0
   15 N15       46.9954    38.5530    18.2956 N.2        1 SUBUNIT  0
   16 C16       48.0919    37.7972    18.2037 C.2        1 SUBUNIT  0
   17 C17       44.3988    36.1958    16.8897 C.3        1 SUBUNIT  0
   18 C18       44.3188    35.5887    15.4730 C.3        1 SUBUNIT  0
   19 C19       43.5118    34.3093    15.4694 C.2        1 SUBUNIT  0
   20 C20       42.1131    34.2906    15.4477 C.2        1 SUBUNIT  0
   21 C21       41.4730    33.0454    15.5240 C.2        1 SUBUNIT  0
   22 C22       44.1800    33.0916    15.5294 C.2        1 SUBUNIT  0
   23 C23       43.4582    31.9075    15.5776 C.2        1 SUBUNIT  0
   24 N24       42.1259    31.8832    15.5954 N.2        1 SUBUNIT  0
   25 C25       44.1656    30.5834    15.6184 C.3        1 SUBUNIT  0
   26 N26       40.1142    32.9580    15.5238 N.pl3      1 SUBUNIT  0
   27 H27       46.9656    30.7675    16.5144 H          1 SUBUNIT  0
   28 H28       48.1371    30.0134    17.6098 H          1 SUBUNIT  0
   29 H29       46.4126    29.9396    17.9800 H          1 SUBUNIT  0
   30 H30       49.2106    32.4184    17.4888 H          1 SUBUNIT  0
   31 H31       45.4132    31.6713    19.2945 H          1 SUBUNIT  0
   32 H32       45.5072    34.7434    21.1664 H          1 SUBUNIT  0
   33 H33       44.6774    33.2684    20.9122 H          1 SUBUNIT  0
   34 H34       50.5417    34.2572    18.5366 H          1 SUBUNIT  0
   35 H35       49.7762    35.4244    19.5770 H          1 SUBUNIT  0
   36 H36       49.3661    35.1774    16.5530 H          1 SUBUNIT  0
   37 H37       50.2253    36.4519    17.3800 H          1 SUBUNIT  0
   38 H38       46.8832    35.0616    16.6714 H          1 SUBUNIT  0
   39 H39       44.9767    38.6633    17.9059 H          1 SUBUNIT  0
   40 H40       49.0088    38.1888    18.6198 H          1 SUBUNIT  0
   41 H41       43.6130    36.9423    17.0117 H          1 SUBUNIT  0
   42 H42       44.1955    35.4298    17.6399 H          1 SUBUNIT  0
   43 H43       45.3099    35.3611    15.0798 H          1 SUBUNIT  0
   44 H44       43.9019    36.3093    14.7699 H          1 SUBUNIT  0
   45 H45       45.2602    33.0626    15.5454 H          1 SUBUNIT  0
   46 H46       43.4860    29.7737    15.3496 H          1 SUBUNIT  0
   47 H47       44.5461    30.3942    16.6202 H          1 SUBUNIT  0
   48 H48       45.0022    30.5735    14.9186 H          1 SUBUNIT  0
   49 H49       39.6821    32.0589    15.4451 H          1 SUBUNIT  0
   50 C50       41.3019    35.5636    15.3677 C.3        1 SUBUNIT  0
   51 C51       39.2683    34.1303    15.6660 C.3        1 SUBUNIT  0
   52 C52       39.8789    35.2859    14.8750 C.3        1 SUBUNIT  0
   53 H53       41.2668    36.0162    16.3595 H          1 SUBUNIT  0
   54 H54       41.7731    36.2844    14.7023 H          1 SUBUNIT  0
   55 H55       39.2653    36.1813    14.9652 H          1 SUBUNIT  0
   56 H56       39.8977    35.0320    13.8143 H          1 SUBUNIT  0
   57 H57       38.2736    33.8626    15.3102 H          1 SUBUNIT  0
   58 H58       39.2112    34.3426    16.7332 H          1 SUBUNIT  0
@<TRIPOS>BOND
    1     1     2 1
    2     1    27 1
    3     1    28 1
    4     1    29 1
    5     2     3 2
    6     2     7 1
    7     3     4 1
    8     3    30 1
    9     4     5 2
   10     4     9 1
   11     5     6 1
   12     6     7 2
   13     6     8 1
   14     7    31 1
   15     8    32 1
   16     8    33 1
   17     9    10 1
   18     9    34 1
   19     9    35 1
   20    10    11 1
   21    10    36 1
   22    10    37 1
   23    11    12 2
   24    11    16 1
   25    12    13 1
   26    12    38 1
   27    13    14 2
   28    13    17 1
   29    14    15 1
   30    14    39 1
   31    15    16 2
   32    16    40 1
   33    17    18 1
   34    17    41 1
   35    17    42 1
   36    18    19 1
   37    18    43 1
   38    18    44 1
   39    19    20 2
   40    19    22 1
   41    20    21 1
   42    20    50 1
   43    21    24 2
   44    21    26 1
   45    22    23 2
   46    22    45 1
   47    23    24 1
   48    23    25 1
   49    25    46 1
   50    25    47 1
   51    25    48 1
   52    26    49 1
   53    26    51 1
   54    50    52 1
   55    50    53 1
   56    50    54 1
   57    51    52 1
   58    51    57 1
   59    51    58 1
   60    52    55 1
   61    52    56 1
@<TRIPOS>SUBSTRUCTURE
1   ****   1
@<SCITEGIC>MOL_PROPERTY
TopHits
SciTegic.value.StringValue
10

@<SCITEGIC>MOL_PROPERTY
-CDOCKER_ENERGY
SciTegic.value.StringValue
39.8855704

@<SCITEGIC>MOL_PROPERTY
-CDOCKER_INTERACTION_ENERGY
SciTegic.value.StringValue
40.1250176

@<SCITEGIC>MOL_PROPERTY
POSE_NUMBER
SciTegic.value.StringValue
2

@<SCITEGIC>MOL_PROPERTY
FRAGMENTS
SciTegic.value.StringValue
C29

@<SCITEGIC>MOL_PROPERTY
MW
SciTegic.value.StringValue
387.53

@<SCITEGIC>MOL_PROPERTY
GENERATION
SciTegic.value.StringValue
1

@<SCITEGIC>MOL_PROPERTY
FAMILY
SciTegic.value.StringValue
1

@<SCITEGIC>MOL_PROPERTY
LUDI3
SciTegic.value.StringValue
716

@<SCITEGIC>ATOM_PROPERTY
Formal Charge
SciTegic.value.StringValue
1 0
2 0
3 0
4 0
5 0
6 0
7 0
8 0
9 0
10 0
11 0
12 0
13 0
14 0
15 0
16 0
17 0
18 0
19 0
20 0
21 0
22 0
23 0
24 0
25 0
26 0
27 0
28 0
29 0
30 0
31 0
32 0
33 0
34 0
35 0
36 0
37 0
38 0
39 0
40 0
41 0
42 0
43 0
44 0
45 0
46 0
47 0
48 0
49 0
50 0
51 0
52 0
53 0
54 0
55 0
56 0
57 0
58 0

@<SCITEGIC>ATOM_PROPERTY
pdb_tempFactor
SciTegic.value.DoubleValue
1 0
2 0
3 0
4 0
5 0
6 0
7 0
8 0
9 0
10 0
11 0
12 0
13 0
14 0
15 0
16 0
17 0
18 0
19 0
20 0
21 0
22 0
23 0
24 0
25 0
26 0
27 0
28 0
29 0
30 0
31 0
32 0
33 0
34 0
35 0
36 0
37 0
38 0
39 0
40 0
41 0
42 0
43 0
44 0
45 0
46 0
47 0
48 0
49 0
50 0
51 0
52 0
53 0
54 0
55 0
56 0
57 0
58 0

@<SCITEGIC>ATOM_PROPERTY
pdb_occupancy
SciTegic.value.DoubleValue
1 1
2 1
3 1
4 1
5 1
6 1
7 1
8 1
9 1
10 1
11 1
12 1
13 1
14 1
15 1
16 1
17 1
18 1
19 1
20 1
21 1
22 1
23 1
24 1
25 1
26 1
27 1
28 1
29 1
30 1
31 1
32 1
33 1
34 1
35 1
36 1
37 1
38 1
39 1
40 1
41 1
42 1
43 1
44 1
45 1
46 1
47 1
48 1
49 1
50 1
51 1
52 1
53 1
54 1
55 1
56 1
57 1
58 1

@<TRIPOS>MOLECULE
Evo_7
58  61  1  0  0
SMALL
FORMAL_CHARGES
@<TRIPOS>ATOM
    1 C1        41.4049    29.4544     8.5267 C.3        1 SUBUNIT  0
    2 C2        42.2690    29.7891     9.7108 C.2        1 SUBUNIT  0
    3 C3        41.9180    30.7963    10.5991 C.2        1 SUBUNIT  0
    4 C4        42.7302    31.0613    11.6962 C.2        1 SUBUNIT  0
    5 N5        43.8693    30.3935    11.9171 N.2        1 SUBUNIT  0
    6 C6        44.2073    29.4252    11.0650 C.2        1 SUBUNIT  0
    7 C7        43.4414    29.0894     9.9565 C.2        1 SUBUNIT  0
    8 N8        45.3492    28.7433    11.3090 N.pl3      1 SUBUNIT  0
    9 C9        42.3265    32.1317    12.6758 C.3        1 SUBUNIT  0
   10 C10       42.9661    31.9671    14.0602 C.3        1 SUBUNIT  0
   11 C11       42.4014    32.9556    15.0439 C.2        1 SUBUNIT  0
   12 C12       43.1462    34.0431    15.4836 C.2        1 SUBUNIT  0
   13 C13       42.6052    34.9159    16.4203 C.2        1 SUBUNIT  0
   14 C14       41.3074    34.6690    16.8573 C.2        1 SUBUNIT  0
   15 N15       40.5674    33.6388    16.4325 N.2        1 SUBUNIT  0
   16 C16       41.1136    32.8039    15.5471 C.2        1 SUBUNIT  0
   17 C17       43.3979    36.0799    16.9593 C.3        1 SUBUNIT  0
   18 C18       44.0577    35.7786    18.3190 C.3        1 SUBUNIT  0
   19 C19       45.2553    34.8663    18.2148 C.2        1 SUBUNIT  0
   20 C20       46.5640    35.3543    18.2079 C.2        1 SUBUNIT  0
   21 C21       47.6110    34.4288    18.1304 C.2        1 SUBUNIT  0
   22 C22       45.0685    33.4936    18.1342 C.2        1 SUBUNIT  0
   23 C23       46.1658    32.6555    18.0123 C.2        1 SUBUNIT  0
   24 N24       47.4187    33.1134    18.0200 N.2        1 SUBUNIT  0
   25 C25       45.9744    31.1761    17.8422 C.3        1 SUBUNIT  0
   26 N26       48.9099    34.8377    18.1571 N.pl3      1 SUBUNIT  0
   27 H27       42.0208    29.2579     7.6495 H          1 SUBUNIT  0
   28 H28       40.8082    28.5671     8.7360 H          1 SUBUNIT  0
   29 H29       40.7278    30.2741     8.2882 H          1 SUBUNIT  0
   30 H30       41.0178    31.3700    10.4463 H          1 SUBUNIT  0
   31 H31       43.7480    28.2928     9.2969 H          1 SUBUNIT  0
   32 H32       45.6548    28.0144    10.6988 H          1 SUBUNIT  0
   33 H33       45.9005    28.9666    12.1127 H          1 SUBUNIT  0
   34 H34       41.2465    32.0959    12.7868 H          1 SUBUNIT  0
   35 H35       42.5583    33.1088    12.2573 H          1 SUBUNIT  0
   36 H36       44.0483    32.0858    14.0007 H          1 SUBUNIT  0
   37 H37       42.7823    30.9607    14.4397 H          1 SUBUNIT  0
   38 H38       44.1501    34.2006    15.1184 H          1 SUBUNIT  0
   39 H39       40.8797    35.3366    17.5920 H          1 SUBUNIT  0
   40 H40       40.5164    31.9688    15.2079 H          1 SUBUNIT  0
   41 H41       42.7122    36.9206    17.0704 H          1 SUBUNIT  0
   42 H42       44.1482    36.3938    16.2320 H          1 SUBUNIT  0
   43 H43       43.3360    35.3400    19.0011 H          1 SUBUNIT  0
   44 H44       44.3550    36.7055    18.8031 H          1 SUBUNIT  0
   45 H45       44.0691    33.0853    18.1472 H          1 SUBUNIT  0
   46 H46       46.8269    30.7356    17.3246 H          1 SUBUNIT  0
   47 H47       45.0804    30.9737    17.2516 H          1 SUBUNIT  0
   48 H48       45.8740    30.6960    18.8148 H          1 SUBUNIT  0
   49 H49       49.6268    34.1482    18.0612 H          1 SUBUNIT  0
   50 C50       46.8531    36.8317    18.3041 C.3        1 SUBUNIT  0
   51 C51       49.2941    36.2265    18.3627 C.3        1 SUBUNIT  0
   52 C52       48.2436    37.1589    17.7679 C.3        1 SUBUNIT  0
   53 H53       46.1164    37.4046    17.7400 H          1 SUBUNIT  0
   54 H54       46.7716    37.1346    19.3484 H          1 SUBUNIT  0
   55 H55       48.2433    37.0452    16.6842 H          1 SUBUNIT  0
   56 H56       48.4956    38.1951    17.9883 H          1 SUBUNIT  0
   57 H57       49.4088    36.3740    19.4356 H          1 SUBUNIT  0
   58 H58       50.2659    36.3626    17.8880 H          1 SUBUNIT  0
@<TRIPOS>BOND
    1     1     2 1
    2     1    27 1
    3     1    28 1
    4     1    29 1
    5     2     3 2
    6     2     7 1
    7     3     4 1
    8     3    30 1
    9     4     5 2
   10     4     9 1
   11     5     6 1
   12     6     7 2
   13     6     8 1
   14     7    31 1
   15     8    32 1
   16     8    33 1
   17     9    10 1
   18     9    34 1
   19     9    35 1
   20    10    11 1
   21    10    36 1
   22    10    37 1
   23    11    12 2
   24    11    16 1
   25    12    13 1
   26    12    38 1
   27    13    14 2
   28    13    17 1
   29    14    15 1
   30    14    39 1
   31    15    16 2
   32    16    40 1
   33    17    18 1
   34    17    41 1
   35    17    42 1
   36    18    19 1
   37    18    43 1
   38    18    44 1
   39    19    20 2
   40    19    22 1
   41    20    21 1
   42    20    50 1
   43    21    24 2
   44    21    26 1
   45    22    23 2
   46    22    45 1
   47    23    24 1
   48    23    25 1
   49    25    46 1
   50    25    47 1
   51    25    48 1
   52    26    49 1
   53    26    51 1
   54    50    52 1
   55    50    53 1
   56    50    54 1
   57    51    52 1
   58    51    57 1
   59    51    58 1
   60    52    55 1
   61    52    56 1
@<TRIPOS>SUBSTRUCTURE
1   ****   1
@<SCITEGIC>MOL_PROPERTY
TopHits
SciTegic.value.StringValue
10

@<SCITEGIC>MOL_PROPERTY
-CDOCKER_ENERGY
SciTegic.value.StringValue
39.8421823

@<SCITEGIC>MOL_PROPERTY
-CDOCKER_INTERACTION_ENERGY
SciTegic.value.StringValue
39.1110348

@<SCITEGIC>MOL_PROPERTY
POSE_NUMBER
SciTegic.value.StringValue
3

@<SCITEGIC>MOL_PROPERTY
FRAGMENTS
SciTegic.value.StringValue
C29

@<SCITEGIC>MOL_PROPERTY
MW
SciTegic.value.StringValue
387.53

@<SCITEGIC>MOL_PROPERTY
GENERATION
SciTegic.value.StringValue
1

@<SCITEGIC>MOL_PROPERTY
FAMILY
SciTegic.value.StringValue
1

@<SCITEGIC>MOL_PROPERTY
LUDI3
SciTegic.value.StringValue
716

@<SCITEGIC>ATOM_PROPERTY
Formal Charge
SciTegic.value.StringValue
1 0
2 0
3 0
4 0
5 0
6 0
7 0
8 0
9 0
10 0
11 0
12 0
13 0
14 0
15 0
16 0
17 0
18 0
19 0
20 0
21 0
22 0
23 0
24 0
25 0
26 0
27 0
28 0
29 0
30 0
31 0
32 0
33 0
34 0
35 0
36 0
37 0
38 0
39 0
40 0
41 0
42 0
43 0
44 0
45 0
46 0
47 0
48 0
49 0
50 0
51 0
52 0
53 0
54 0
55 0
56 0
57 0
58 0

@<SCITEGIC>ATOM_PROPERTY
pdb_tempFactor
SciTegic.value.DoubleValue
1 0
2 0
3 0
4 0
5 0
6 0
7 0
8 0
9 0
10 0
11 0
12 0
13 0
14 0
15 0
16 0
17 0
18 0
19 0
20 0
21 0
22 0
23 0
24 0
25 0
26 0
27 0
28 0
29 0
30 0
31 0
32 0
33 0
34 0
35 0
36 0
37 0
38 0
39 0
40 0
41 0
42 0
43 0
44 0
45 0
46 0
47 0
48 0
49 0
50 0
51 0
52 0
53 0
54 0
55 0
56 0
57 0
58 0

@<SCITEGIC>ATOM_PROPERTY
pdb_occupancy
SciTegic.value.DoubleValue
1 1
2 1
3 1
4 1
5 1
6 1
7 1
8 1
9 1
10 1
11 1
12 1
13 1
14 1
15 1
16 1
17 1
18 1
19 1
20 1
21 1
22 1
23 1
24 1
25 1
26 1
27 1
28 1
29 1
30 1
31 1
32 1
33 1
34 1
35 1
36 1
37 1
38 1
39 1
40 1
41 1
42 1
43 1
44 1
45 1
46 1
47 1
48 1
49 1
50 1
51 1
52 1
53 1
54 1
55 1
56 1
57 1
58 1

@<TRIPOS>MOLECULE
Evo_7
58  61  1  0  0
SMALL
FORMAL_CHARGES
@<TRIPOS>ATOM
    1 C1        47.7714    38.3375    18.9871 C.3        1 SUBUNIT  0
    2 C2        47.0594    37.2786    18.1905 C.2        1 SUBUNIT  0
    3 C3        45.7696    36.8999    18.5199 C.2        1 SUBUNIT  0
    4 C4        45.1121    35.9318    17.7732 C.2        1 SUBUNIT  0
    5 N5        45.6849    35.3394    16.7165 N.2        1 SUBUNIT  0
    6 C6        46.9285    35.7052    16.3927 C.2        1 SUBUNIT  0
    7 C7        47.6525    36.6576    17.1011 C.2        1 SUBUNIT  0
    8 N8        47.4933    35.1309    15.3064 N.pl3      1 SUBUNIT  0
    9 C9        43.7136    35.5289    18.1569 C.3        1 SUBUNIT  0
   10 C10       42.6542    36.0310    17.1649 C.3        1 SUBUNIT  0
   11 C11       42.5076    35.1145    15.9819 C.2        1 SUBUNIT  0
   12 C12       41.9317    33.8639    16.1388 C.2        1 SUBUNIT  0
   13 C13       41.7962    33.0247    15.0433 C.2        1 SUBUNIT  0
   14 C14       42.2144    33.5059    13.8066 C.2        1 SUBUNIT  0
   15 N15       42.7843    34.6988    13.6322 N.2        1 SUBUNIT  0
   16 C16       42.9319    35.4776    14.7087 C.2        1 SUBUNIT  0
   17 C17       41.1774    31.6612    15.1892 C.3        1 SUBUNIT  0
   18 C18       42.2000    30.5155    15.2497 C.3        1 SUBUNIT  0
   19 C19       42.9853    30.3764    13.9655 C.2        1 SUBUNIT  0
   20 C20       44.3511    30.6597    13.8845 C.2        1 SUBUNIT  0
   21 C21       44.9847    30.4790    12.6510 C.2        1 SUBUNIT  0
   22 C22       42.3265    29.9849    12.8055 C.2        1 SUBUNIT  0
   23 C23       43.0288    29.8814    11.6127 C.2        1 SUBUNIT  0
   24 N24       44.3417    30.1036    11.5426 N.2        1 SUBUNIT  0
   25 C25       42.3204    29.5212    10.3358 C.3        1 SUBUNIT  0
   26 N26       46.3238    30.6920    12.5171 N.pl3      1 SUBUNIT  0
   27 H27       48.8279    38.3853    18.7222 H          1 SUBUNIT  0
   28 H28       47.3196    39.3110    18.8003 H          1 SUBUNIT  0
   29 H29       47.6881    38.1312    20.0541 H          1 SUBUNIT  0
   30 H30       45.2763    37.3523    19.3595 H          1 SUBUNIT  0
   31 H31       48.6558    36.9221    16.8011 H          1 SUBUNIT  0
   32 H32       46.9787    34.4614    14.7729 H          1 SUBUNIT  0
   33 H33       48.4199    35.3718    15.0204 H          1 SUBUNIT  0
   34 H34       43.4847    35.9420    19.1390 H          1 SUBUNIT  0
   35 H35       43.6723    34.4466    18.2752 H          1 SUBUNIT  0
   36 H36       42.8770    37.0462    16.8347 H          1 SUBUNIT  0
   37 H37       41.6880    36.0815    17.6693 H          1 SUBUNIT  0
   38 H38       41.5879    33.5596    17.1146 H          1 SUBUNIT  0
   39 H39       42.0847    32.8845    12.9335 H          1 SUBUNIT  0
   40 H40       43.4045    36.4380    14.5773 H          1 SUBUNIT  0
   41 H41       40.5190    31.5101    14.3443 H          1 SUBUNIT  0
   42 H42       40.5466    31.6464    16.0779 H          1 SUBUNIT  0
   43 H43       41.6694    29.5778    15.4158 H          1 SUBUNIT  0
   44 H44       42.8513    30.6328    16.1129 H          1 SUBUNIT  0
   45 H45       41.2637    29.7874    12.8248 H          1 SUBUNIT  0
   46 H46       42.5053    28.4769    10.0874 H          1 SUBUNIT  0
   47 H47       42.6823    30.1414     9.5155 H          1 SUBUNIT  0
   48 H48       41.2444    29.6728    10.4276 H          1 SUBUNIT  0
   49 H49       46.7335    30.6058    11.6100 H          1 SUBUNIT  0
   50 C50       45.1291    31.1445    15.0849 C.3        1 SUBUNIT  0
   51 C51       47.1848    30.9926    13.6522 C.3        1 SUBUNIT  0
   52 C52       46.4252    31.8386    14.6706 C.3        1 SUBUNIT  0
   53 H53       44.5348    31.8507    15.6640 H          1 SUBUNIT  0
   54 H54       45.3456    30.2901    15.7265 H          1 SUBUNIT  0
   55 H55       46.1882    32.8056    14.2299 H          1 SUBUNIT  0
   56 H56       47.0440    32.0391    15.5459 H          1 SUBUNIT  0
   57 H57       47.5053    30.0379    14.0717 H          1 SUBUNIT  0
   58 H58       48.0585    31.5163    13.2629 H          1 SUBUNIT  0
@<TRIPOS>BOND
    1     1     2 1
    2     1    27 1
    3     1    28 1
    4     1    29 1
    5     2     3 2
    6     2     7 1
    7     3     4 1
    8     3    30 1
    9     4     5 2
   10     4     9 1
   11     5     6 1
   12     6     7 2
   13     6     8 1
   14     7    31 1
   15     8    32 1
   16     8    33 1
   17     9    10 1
   18     9    34 1
   19     9    35 1
   20    10    11 1
   21    10    36 1
   22    10    37 1
   23    11    12 2
   24    11    16 1
   25    12    13 1
   26    12    38 1
   27    13    14 2
   28    13    17 1
   29    14    15 1
   30    14    39 1
   31    15    16 2
   32    16    40 1
   33    17    18 1
   34    17    41 1
   35    17    42 1
   36    18    19 1
   37    18    43 1
   38    18    44 1
   39    19    20 2
   40    19    22 1
   41    20    21 1
   42    20    50 1
   43    21    24 2
   44    21    26 1
   45    22    23 2
   46    22    45 1
   47    23    24 1
   48    23    25 1
   49    25    46 1
   50    25    47 1
   51    25    48 1
   52    26    49 1
   53    26    51 1
   54    50    52 1
   55    50    53 1
   56    50    54 1
   57    51    52 1
   58    51    57 1
   59    51    58 1
   60    52    55 1
   61    52    56 1
@<TRIPOS>SUBSTRUCTURE
1   ****   1
@<SCITEGIC>MOL_PROPERTY
TopHits
SciTegic.value.StringValue
10

@<SCITEGIC>MOL_PROPERTY
-CDOCKER_ENERGY
SciTegic.value.StringValue
38.6133106

@<SCITEGIC>MOL_PROPERTY
-CDOCKER_INTERACTION_ENERGY
SciTegic.value.StringValue
37.3165623

@<SCITEGIC>MOL_PROPERTY
POSE_NUMBER
SciTegic.value.StringValue
4

@<SCITEGIC>MOL_PROPERTY
FRAGMENTS
SciTegic.value.StringValue
C29

@<SCITEGIC>MOL_PROPERTY
MW
SciTegic.value.StringValue
387.53

@<SCITEGIC>MOL_PROPERTY
GENERATION
SciTegic.value.StringValue
1

@<SCITEGIC>MOL_PROPERTY
FAMILY
SciTegic.value.StringValue
1

@<SCITEGIC>MOL_PROPERTY
LUDI3
SciTegic.value.StringValue
716

@<SCITEGIC>ATOM_PROPERTY
Formal Charge
SciTegic.value.StringValue
1 0
2 0
3 0
4 0
5 0
6 0
7 0
8 0
9 0
10 0
11 0
12 0
13 0
14 0
15 0
16 0
17 0
18 0
19 0
20 0
21 0
22 0
23 0
24 0
25 0
26 0
27 0
28 0
29 0
30 0
31 0
32 0
33 0
34 0
35 0
36 0
37 0
38 0
39 0
40 0
41 0
42 0
43 0
44 0
45 0
46 0
47 0
48 0
49 0
50 0
51 0
52 0
53 0
54 0
55 0
56 0
57 0
58 0

@<SCITEGIC>ATOM_PROPERTY
pdb_tempFactor
SciTegic.value.DoubleValue
1 0
2 0
3 0
4 0
5 0
6 0
7 0
8 0
9 0
10 0
11 0
12 0
13 0
14 0
15 0
16 0
17 0
18 0
19 0
20 0
21 0
22 0
23 0
24 0
25 0
26 0
27 0
28 0
29 0
30 0
31 0
32 0
33 0
34 0
35 0
36 0
37 0
38 0
39 0
40 0
41 0
42 0
43 0
44 0
45 0
46 0
47 0
48 0
49 0
50 0
51 0
52 0
53 0
54 0
55 0
56 0
57 0
58 0

@<SCITEGIC>ATOM_PROPERTY
pdb_occupancy
SciTegic.value.DoubleValue
1 1
2 1
3 1
4 1
5 1
6 1
7 1
8 1
9 1
10 1
11 1
12 1
13 1
14 1
15 1
16 1
17 1
18 1
19 1
20 1
21 1
22 1
23 1
24 1
25 1
26 1
27 1
28 1
29 1
30 1
31 1
32 1
33 1
34 1
35 1
36 1
37 1
38 1
39 1
40 1
41 1
42 1
43 1
44 1
45 1
46 1
47 1
48 1
49 1
50 1
51 1
52 1
53 1
54 1
55 1
56 1
57 1
58 1

@<TRIPOS>MOLECULE
Evo_7
58  61  1  0  0
SMALL
FORMAL_CHARGES
@<TRIPOS>ATOM
    1 C1        41.6283    35.5023    12.9974 C.3        1 SUBUNIT  0
    2 C2        41.4245    34.3403    13.9280 C.2        1 SUBUNIT  0
    3 C3        41.8921    33.0739    13.6076 C.2        1 SUBUNIT  0
    4 C4        41.7013    32.0221    14.5010 C.2        1 SUBUNIT  0
    5 N5        41.0998    32.1894    15.6852 N.2        1 SUBUNIT  0
    6 C6        40.6058    33.4000    15.9661 C.2        1 SUBUNIT  0
    7 C7        40.7461    34.4946    15.1261 C.2        1 SUBUNIT  0
    8 N8        39.9231    33.5719    17.1165 N.pl3      1 SUBUNIT  0
    9 C9        42.1410    30.6272    14.1370 C.3        1 SUBUNIT  0
   10 C10       43.6375    30.5105    13.7836 C.3        1 SUBUNIT  0
   11 C11       44.5209    30.1599    14.9565 C.2        1 SUBUNIT  0
   12 C12       44.6946    31.0259    16.0296 C.2        1 SUBUNIT  0
   13 C13       45.5840    30.6914    17.0469 C.2        1 SUBUNIT  0
   14 C14       46.2471    29.4742    16.9559 C.2        1 SUBUNIT  0
   15 N15       46.0699    28.6114    15.9530 N.2        1 SUBUNIT  0
   16 C16       45.2335    28.9646    14.9738 C.2        1 SUBUNIT  0
   17 C17       45.8232    31.6081    18.2189 C.3        1 SUBUNIT  0
   18 C18       46.9469    32.6209    17.9556 C.3        1 SUBUNIT  0
   19 C19       46.6539    33.4991    16.7650 C.2        1 SUBUNIT  0
   20 C20       45.6446    34.4645    16.7851 C.2        1 SUBUNIT  0
   21 C21       45.3928    35.1744    15.6073 C.2        1 SUBUNIT  0
   22 C22       47.3687    33.3194    15.5870 C.2        1 SUBUNIT  0
   23 C23       47.0543    34.0767    14.4697 C.2        1 SUBUNIT  0
   24 N24       46.0692    34.9762    14.4727 N.2        1 SUBUNIT  0
   25 C25       47.8124    33.8805    13.1873 C.3        1 SUBUNIT  0
   26 N26       44.4190    36.1261    15.5667 N.pl3      1 SUBUNIT  0
   27 H27       42.5669    36.0080    13.2234 H          1 SUBUNIT  0
   28 H28       41.6645    35.1549    11.9672 H          1 SUBUNIT  0
   29 H29       40.8141    36.2214    13.0917 H          1 SUBUNIT  0
   30 H30       42.3888    32.9056    12.6634 H          1 SUBUNIT  0
   31 H31       40.3387    35.4548    15.4092 H          1 SUBUNIT  0
   32 H32       39.7215    32.8060    17.7281 H          1 SUBUNIT  0
   33 H33       39.6003    34.4792    17.3861 H          1 SUBUNIT  0
   34 H34       41.5464    30.3310    13.2718 H          1 SUBUNIT  0
   35 H35       41.8760    29.9307    14.9331 H          1 SUBUNIT  0
   36 H36       44.0209    31.4166    13.3147 H          1 SUBUNIT  0
   37 H37       43.7486    29.7291    13.0314 H          1 SUBUNIT  0
   38 H38       44.1626    31.9667    16.0624 H          1 SUBUNIT  0
   39 H39       46.9384    29.2034    17.7399 H          1 SUBUNIT  0
   40 H40       45.1142    28.2762    14.1507 H          1 SUBUNIT  0
   41 H41       46.0713    31.0094    19.0950 H          1 SUBUNIT  0
   42 H42       44.8968    32.1193    18.4662 H          1 SUBUNIT  0
   43 H43       47.8837    32.0869    17.7934 H          1 SUBUNIT  0
   44 H44       47.1095    33.2440    18.8348 H          1 SUBUNIT  0
   45 H45       48.1525    32.5782    15.5301 H          1 SUBUNIT  0
   46 H46       47.4699    32.9783    12.6823 H          1 SUBUNIT  0
   47 H47       48.8790    33.7802    13.3862 H          1 SUBUNIT  0
   48 H48       47.6689    34.7280    12.5179 H          1 SUBUNIT  0
   49 H49       44.2836    36.6332    14.7172 H          1 SUBUNIT  0
   50 C50       44.8101    34.7180    18.0173 C.3        1 SUBUNIT  0
   51 C51       43.5443    36.4080    16.6993 C.3        1 SUBUNIT  0
   52 C52       44.2582    36.1363    18.0210 C.3        1 SUBUNIT  0
   53 H53       43.9742    34.0184    18.0182 H          1 SUBUNIT  0
   54 H54       45.3795    34.5485    18.9299 H          1 SUBUNIT  0
   55 H55       43.5698    36.2570    18.8584 H          1 SUBUNIT  0
   56 H56       45.0642    36.8564    18.1685 H          1 SUBUNIT  0
   57 H57       43.2279    37.4447    16.6193 H          1 SUBUNIT  0
   58 H58       42.6684    35.7720    16.5885 H          1 SUBUNIT  0
@<TRIPOS>BOND
    1     1     2 1
    2     1    27 1
    3     1    28 1
    4     1    29 1
    5     2     3 2
    6     2     7 1
    7     3     4 1
    8     3    30 1
    9     4     5 2
   10     4     9 1
   11     5     6 1
   12     6     7 2
   13     6     8 1
   14     7    31 1
   15     8    32 1
   16     8    33 1
   17     9    10 1
   18     9    34 1
   19     9    35 1
   20    10    11 1
   21    10    36 1
   22    10    37 1
   23    11    12 2
   24    11    16 1
   25    12    13 1
   26    12    38 1
   27    13    14 2
   28    13    17 1
   29    14    15 1
   30    14    39 1
   31    15    16 2
   32    16    40 1
   33    17    18 1
   34    17    41 1
   35    17    42 1
   36    18    19 1
   37    18    43 1
   38    18    44 1
   39    19    20 2
   40    19    22 1
   41    20    21 1
   42    20    50 1
   43    21    24 2
   44    21    26 1
   45    22    23 2
   46    22    45 1
   47    23    24 1
   48    23    25 1
   49    25    46 1
   50    25    47 1
   51    25    48 1
   52    26    49 1
   53    26    51 1
   54    50    52 1
   55    50    53 1
   56    50    54 1
   57    51    52 1
   58    51    57 1
   59    51    58 1
   60    52    55 1
   61    52    56 1
@<TRIPOS>SUBSTRUCTURE
1   ****   1
@<SCITEGIC>MOL_PROPERTY
TopHits
SciTegic.value.StringValue
10

@<SCITEGIC>MOL_PROPERTY
-CDOCKER_ENERGY
SciTegic.value.StringValue
38.6027881

@<SCITEGIC>MOL_PROPERTY
-CDOCKER_INTERACTION_ENERGY
SciTegic.value.StringValue
36.5099704

@<SCITEGIC>MOL_PROPERTY
POSE_NUMBER
SciTegic.value.StringValue
5

@<SCITEGIC>MOL_PROPERTY
FRAGMENTS
SciTegic.value.StringValue
C29

@<SCITEGIC>MOL_PROPERTY
MW
SciTegic.value.StringValue
387.53

@<SCITEGIC>MOL_PROPERTY
GENERATION
SciTegic.value.StringValue
1

@<SCITEGIC>MOL_PROPERTY
FAMILY
SciTegic.value.StringValue
1

@<SCITEGIC>MOL_PROPERTY
LUDI3
SciTegic.value.StringValue
716

@<SCITEGIC>ATOM_PROPERTY
Formal Charge
SciTegic.value.StringValue
1 0
2 0
3 0
4 0
5 0
6 0
7 0
8 0
9 0
10 0
11 0
12 0
13 0
14 0
15 0
16 0
17 0
18 0
19 0
20 0
21 0
22 0
23 0
24 0
25 0
26 0
27 0
28 0
29 0
30 0
31 0
32 0
33 0
34 0
35 0
36 0
37 0
38 0
39 0
40 0
41 0
42 0
43 0
44 0
45 0
46 0
47 0
48 0
49 0
50 0
51 0
52 0
53 0
54 0
55 0
56 0
57 0
58 0

@<SCITEGIC>ATOM_PROPERTY
pdb_tempFactor
SciTegic.value.DoubleValue
1 0
2 0
3 0
4 0
5 0
6 0
7 0
8 0
9 0
10 0
11 0
12 0
13 0
14 0
15 0
16 0
17 0
18 0
19 0
20 0
21 0
22 0
23 0
24 0
25 0
26 0
27 0
28 0
29 0
30 0
31 0
32 0
33 0
34 0
35 0
36 0
37 0
38 0
39 0
40 0
41 0
42 0
43 0
44 0
45 0
46 0
47 0
48 0
49 0
50 0
51 0
52 0
53 0
54 0
55 0
56 0
57 0
58 0

@<SCITEGIC>ATOM_PROPERTY
pdb_occupancy
SciTegic.value.DoubleValue
1 1
2 1
3 1
4 1
5 1
6 1
7 1
8 1
9 1
10 1
11 1
12 1
13 1
14 1
15 1
16 1
17 1
18 1
19 1
20 1
21 1
22 1
23 1
24 1
25 1
26 1
27 1
28 1
29 1
30 1
31 1
32 1
33 1
34 1
35 1
36 1
37 1
38 1
39 1
40 1
41 1
42 1
43 1
44 1
45 1
46 1
47 1
48 1
49 1
50 1
51 1
52 1
53 1
54 1
55 1
56 1
57 1
58 1

@<TRIPOS>MOLECULE
Evo_7
58  61  1  0  0
SMALL
FORMAL_CHARGES
@<TRIPOS>ATOM
    1 C1        49.9674    31.4685    15.8444 C.3        1 SUBUNIT  0
    2 C2        48.8671    31.0544    16.7827 C.2        1 SUBUNIT  0
    3 C3        48.6140    31.7659    17.9472 C.2        1 SUBUNIT  0
    4 C4        47.5746    31.3722    18.7862 C.2        1 SUBUNIT  0
    5 N5        46.8085    30.3071    18.5192 N.2        1 SUBUNIT  0
    6 C6        47.0810    29.5997    17.4192 C.2        1 SUBUNIT  0
    7 C7        48.0818    29.9418    16.5200 C.2        1 SUBUNIT  0
    8 N8        46.3394    28.4945    17.1771 N.pl3      1 SUBUNIT  0
    9 C9        47.2917    32.1243    20.0622 C.3        1 SUBUNIT  0
   10 C10       46.1135    33.1136    19.9612 C.3        1 SUBUNIT  0
   11 C11       46.3049    34.2715    19.0091 C.2        1 SUBUNIT  0
   12 C12       45.2060    34.8363    18.3688 C.2        1 SUBUNIT  0
   13 C13       45.3922    35.8881    17.4792 C.2        1 SUBUNIT  0
   14 C14       46.6887    36.3468    17.2799 C.2        1 SUBUNIT  0
   15 N15       47.7557    35.8418    17.8994 N.2        1 SUBUNIT  0
   16 C16       47.5532    34.8330    18.7483 C.2        1 SUBUNIT  0
   17 C17       44.2463    36.4956    16.7141 C.3        1 SUBUNIT  0
   18 C18       44.0839    35.8372    15.3348 C.3        1 SUBUNIT  0
   19 C19       43.3934    34.4973    15.4188 C.2        1 SUBUNIT  0
   20 C20       42.0024    34.3745    15.4657 C.2        1 SUBUNIT  0
   21 C21       41.4587    33.0887    15.5734 C.2        1 SUBUNIT  0
   22 C22       44.1564    33.3384    15.4731 C.2        1 SUBUNIT  0
   23 C23       43.5301    32.1073    15.5879 C.2        1 SUBUNIT  0
   24 N24       42.2031    31.9803    15.6392 N.2        1 SUBUNIT  0
   25 C25       44.3481    30.8547    15.6975 C.3        1 SUBUNIT  0
   26 N26       40.1087    32.9065    15.6096 N.pl3      1 SUBUNIT  0
   27 H27       50.8769    30.9061    16.0573 H          1 SUBUNIT  0
   28 H28       49.6790    31.2847    14.8092 H          1 SUBUNIT  0
   29 H29       50.1831    32.5320    15.9525 H          1 SUBUNIT  0
   30 H30       49.2300    32.6162    18.1956 H          1 SUBUNIT  0
   31 H31       48.2532    29.3468    15.6347 H          1 SUBUNIT  0
   32 H32       45.6120    28.2313    17.8087 H          1 SUBUNIT  0
   33 H33       46.5109    27.9300    16.3709 H          1 SUBUNIT  0
   34 H34       48.1966    32.6161    20.4196 H          1 SUBUNIT  0
   35 H35       47.0468    31.3825    20.8193 H          1 SUBUNIT  0
   36 H36       45.9008    33.5217    20.9501 H          1 SUBUNIT  0
   37 H37       45.2205    32.5675    19.6594 H          1 SUBUNIT  0
   38 H38       44.2107    34.4560    18.5557 H          1 SUBUNIT  0
   39 H39       46.8469    37.1486    16.5754 H          1 SUBUNIT  0
   40 H40       48.4282    34.4454    19.2432 H          1 SUBUNIT  0
   41 H41       44.4494    37.5594    16.5883 H          1 SUBUNIT  0
   42 H42       43.3257    36.4285    17.2968 H          1 SUBUNIT  0
   43 H43       45.0583    35.7181    14.8606 H          1 SUBUNIT  0
   44 H44       43.5342    36.4905    14.6648 H          1 SUBUNIT  0
   45 H45       45.2352    33.3975    15.4517 H          1 SUBUNIT  0
   46 H46       43.8008    29.9998    15.3024 H          1 SUBUNIT  0
   47 H47       44.5778    30.6678    16.7439 H          1 SUBUNIT  0
   48 H48       45.2852    30.9492    15.1481 H          1 SUBUNIT  0
   49 H49       39.7360    31.9792    15.5553 H          1 SUBUNIT  0
   50 C50       41.0956    35.5827    15.4274 C.3        1 SUBUNIT  0
   51 C51       39.1814    34.0212    15.7300 C.3        1 SUBUNIT  0
   52 C52       39.7071    35.2049    14.9213 C.3        1 SUBUNIT  0
   53 H53       41.0262    35.9900    16.4366 H          1 SUBUNIT  0
   54 H54       41.4917    36.3685    14.7898 H          1 SUBUNIT  0
   55 H55       39.0299    36.0553    14.9868 H          1 SUBUNIT  0
   56 H56       39.7630    34.9392    13.8652 H          1 SUBUNIT  0
   57 H57       38.2069    33.6845    15.3791 H          1 SUBUNIT  0
   58 H58       39.1088    34.2505    16.7928 H          1 SUBUNIT  0
@<TRIPOS>BOND
    1     1     2 1
    2     1    27 1
    3     1    28 1
    4     1    29 1
    5     2     3 2
    6     2     7 1
    7     3     4 1
    8     3    30 1
    9     4     5 2
   10     4     9 1
   11     5     6 1
   12     6     7 2
   13     6     8 1
   14     7    31 1
   15     8    32 1
   16     8    33 1
   17     9    10 1
   18     9    34 1
   19     9    35 1
   20    10    11 1
   21    10    36 1
   22    10    37 1
   23    11    12 2
   24    11    16 1
   25    12    13 1
   26    12    38 1
   27    13    14 2
   28    13    17 1
   29    14    15 1
   30    14    39 1
   31    15    16 2
   32    16    40 1
   33    17    18 1
   34    17    41 1
   35    17    42 1
   36    18    19 1
   37    18    43 1
   38    18    44 1
   39    19    20 2
   40    19    22 1
   41    20    21 1
   42    20    50 1
   43    21    24 2
   44    21    26 1
   45    22    23 2
   46    22    45 1
   47    23    24 1
   48    23    25 1
   49    25    46 1
   50    25    47 1
   51    25    48 1
   52    26    49 1
   53    26    51 1
   54    50    52 1
   55    50    53 1
   56    50    54 1
   57    51    52 1
   58    51    57 1
   59    51    58 1
   60    52    55 1
   61    52    56 1
@<TRIPOS>SUBSTRUCTURE
1   ****   1
@<SCITEGIC>MOL_PROPERTY
TopHits
SciTegic.value.StringValue
10

@<SCITEGIC>MOL_PROPERTY
-CDOCKER_ENERGY
SciTegic.value.StringValue
37.4569226

@<SCITEGIC>MOL_PROPERTY
-CDOCKER_INTERACTION_ENERGY
SciTegic.value.StringValue
36.3015845

@<SCITEGIC>MOL_PROPERTY
POSE_NUMBER
SciTegic.value.StringValue
6

@<SCITEGIC>MOL_PROPERTY
FRAGMENTS
SciTegic.value.StringValue
C29

@<SCITEGIC>MOL_PROPERTY
MW
SciTegic.value.StringValue
387.53

@<SCITEGIC>MOL_PROPERTY
GENERATION
SciTegic.value.StringValue
1

@<SCITEGIC>MOL_PROPERTY
FAMILY
SciTegic.value.StringValue
1

@<SCITEGIC>MOL_PROPERTY
LUDI3
SciTegic.value.StringValue
716

@<SCITEGIC>ATOM_PROPERTY
Formal Charge
SciTegic.value.StringValue
1 0
2 0
3 0
4 0
5 0
6 0
7 0
8 0
9 0
10 0
11 0
12 0
13 0
14 0
15 0
16 0
17 0
18 0
19 0
20 0
21 0
22 0
23 0
24 0
25 0
26 0
27 0
28 0
29 0
30 0
31 0
32 0
33 0
34 0
35 0
36 0
37 0
38 0
39 0
40 0
41 0
42 0
43 0
44 0
45 0
46 0
47 0
48 0
49 0
50 0
51 0
52 0
53 0
54 0
55 0
56 0
57 0
58 0

@<SCITEGIC>ATOM_PROPERTY
pdb_tempFactor
SciTegic.value.DoubleValue
1 0
2 0
3 0
4 0
5 0
6 0
7 0
8 0
9 0
10 0
11 0
12 0
13 0
14 0
15 0
16 0
17 0
18 0
19 0
20 0
21 0
22 0
23 0
24 0
25 0
26 0
27 0
28 0
29 0
30 0
31 0
32 0
33 0
34 0
35 0
36 0
37 0
38 0
39 0
40 0
41 0
42 0
43 0
44 0
45 0
46 0
47 0
48 0
49 0
50 0
51 0
52 0
53 0
54 0
55 0
56 0
57 0
58 0

@<SCITEGIC>ATOM_PROPERTY
pdb_occupancy
SciTegic.value.DoubleValue
1 1
2 1
3 1
4 1
5 1
6 1
7 1
8 1
9 1
10 1
11 1
12 1
13 1
14 1
15 1
16 1
17 1
18 1
19 1
20 1
21 1
22 1
23 1
24 1
25 1
26 1
27 1
28 1
29 1
30 1
31 1
32 1
33 1
34 1
35 1
36 1
37 1
38 1
39 1
40 1
41 1
42 1
43 1
44 1
45 1
46 1
47 1
48 1
49 1
50 1
51 1
52 1
53 1
54 1
55 1
56 1
57 1
58 1

@<TRIPOS>MOLECULE
Evo_7
58  61  1  0  0
SMALL
FORMAL_CHARGES
@<TRIPOS>ATOM
    1 C1        40.8294    26.4780    13.0672 C.3        1 SUBUNIT  0
    2 C2        41.4374    27.4308    14.0603 C.2        1 SUBUNIT  0
    3 C3        42.5566    27.0726    14.7991 C.2        1 SUBUNIT  0
    4 C4        43.0980    27.9744    15.7089 C.2        1 SUBUNIT  0
    5 N5        42.5575    29.1808    15.9259 N.2        1 SUBUNIT  0
    6 C6        41.4969    29.5362    15.1944 C.2        1 SUBUNIT  0
    7 C7        40.9035    28.6954    14.2620 C.2        1 SUBUNIT  0
    8 N8        40.9967    30.7821    15.3583 N.pl3      1 SUBUNIT  0
    9 C9        44.3367    27.6014    16.4852 C.3        1 SUBUNIT  0
   10 C10       45.5776    28.4099    16.0654 C.3        1 SUBUNIT  0
   11 C11       45.7799    29.6449    16.9035 C.2        1 SUBUNIT  0
   12 C12       45.1739    30.8472    16.5678 C.2        1 SUBUNIT  0
   13 C13       45.3564    31.9689    17.3659 C.2        1 SUBUNIT  0
   14 C14       46.1602    31.8281    18.4929 C.2        1 SUBUNIT  0
   15 N15       46.7564    30.6807    18.8366 N.2        1 SUBUNIT  0
   16 C16       46.5672    29.6187    18.0498 C.2        1 SUBUNIT  0
   17 C17       44.6704    33.2761    17.0525 C.3        1 SUBUNIT  0
   18 C18       44.9259    33.7852    15.6172 C.3        1 SUBUNIT  0
   19 C19       43.7214    33.6405    14.7163 C.2        1 SUBUNIT  0
   20 C20       42.6514    34.5359    14.7711 C.2        1 SUBUNIT  0
   21 C21       41.5814    34.3406    13.8907 C.2        1 SUBUNIT  0
   22 C22       43.6619    32.6074    13.7881 C.2        1 SUBUNIT  0
   23 C23       42.5604    32.4941    12.9519 C.2        1 SUBUNIT  0
   24 N24       41.5438    33.3552    12.9927 N.2        1 SUBUNIT  0
   25 C25       42.4688    31.3677    11.9617 C.3        1 SUBUNIT  0
   26 N26       40.4967    35.1618    13.9120 N.pl3      1 SUBUNIT  0
   27 H27       41.5207    25.6710    12.8252 H          1 SUBUNIT  0
   28 H28       39.9231    26.0357    13.4802 H          1 SUBUNIT  0
   29 H29       40.5811    26.9979    12.1423 H          1 SUBUNIT  0
   30 H30       43.0082    26.1007    14.6611 H          1 SUBUNIT  0
   31 H31       40.0434    29.0242    13.6968 H          1 SUBUNIT  0
   32 H32       40.1275    31.0366    14.9298 H          1 SUBUNIT  0
   33 H33       41.4834    31.4689    15.8951 H          1 SUBUNIT  0
   34 H34       44.5393    26.5431    16.3189 H          1 SUBUNIT  0
   35 H35       44.1455    27.6951    17.5538 H          1 SUBUNIT  0
   36 H36       45.5209    28.6881    15.0125 H          1 SUBUNIT  0
   37 H37       46.4657    27.7841    16.1619 H          1 SUBUNIT  0
   38 H38       44.5382    30.8961    15.7015 H          1 SUBUNIT  0
   39 H39       46.3082    32.6815    19.1389 H          1 SUBUNIT  0
   40 H40       47.0535    28.6949    18.3284 H          1 SUBUNIT  0
   41 H41       45.0218    34.0293    17.7594 H          1 SUBUNIT  0
   42 H42       43.6029    33.1667    17.2504 H          1 SUBUNIT  0
   43 H43       45.7856    33.2845    15.1716 H          1 SUBUNIT  0
   44 H44       45.2006    34.8410    15.6499 H          1 SUBUNIT  0
   45 H45       44.4662    31.8906    13.7150 H          1 SUBUNIT  0
   46 H46       41.4566    30.9624    11.9421 H          1 SUBUNIT  0
   47 H47       43.1546    30.5621    12.2273 H          1 SUBUNIT  0
   48 H48       42.7194    31.7241    10.9632 H          1 SUBUNIT  0
   49 H49       39.7272    34.9612    13.3073 H          1 SUBUNIT  0
   50 C50       42.6419    35.6940    15.7369 C.3        1 SUBUNIT  0
   51 C51       40.4127    36.3323    14.7702 C.3        1 SUBUNIT  0
   52 C52       41.2130    36.1243    16.0571 C.3        1 SUBUNIT  0
   53 H53       43.1496    35.4345    16.6649 H          1 SUBUNIT  0
   54 H54       43.1930    36.5206    15.2889 H          1 SUBUNIT  0
   55 H55       40.7334    35.3568    16.6671 H          1 SUBUNIT  0
   56 H56       41.2176    37.0373    16.6537 H          1 SUBUNIT  0
   57 H57       40.7910    37.1692    14.1894 H          1 SUBUNIT  0
   58 H58       39.3559    36.5005    14.9671 H          1 SUBUNIT  0
@<TRIPOS>BOND
    1     1     2 1
    2     1    27 1
    3     1    28 1
    4     1    29 1
    5     2     3 2
    6     2     7 1
    7     3     4 1
    8     3    30 1
    9     4     5 2
   10     4     9 1
   11     5     6 1
   12     6     7 2
   13     6     8 1
   14     7    31 1
   15     8    32 1
   16     8    33 1
   17     9    10 1
   18     9    34 1
   19     9    35 1
   20    10    11 1
   21    10    36 1
   22    10    37 1
   23    11    12 2
   24    11    16 1
   25    12    13 1
   26    12    38 1
   27    13    14 2
   28    13    17 1
   29    14    15 1
   30    14    39 1
   31    15    16 2
   32    16    40 1
   33    17    18 1
   34    17    41 1
   35    17    42 1
   36    18    19 1
   37    18    43 1
   38    18    44 1
   39    19    20 2
   40    19    22 1
   41    20    21 1
   42    20    50 1
   43    21    24 2
   44    21    26 1
   45    22    23 2
   46    22    45 1
   47    23    24 1
   48    23    25 1
   49    25    46 1
   50    25    47 1
   51    25    48 1
   52    26    49 1
   53    26    51 1
   54    50    52 1
   55    50    53 1
   56    50    54 1
   57    51    52 1
   58    51    57 1
   59    51    58 1
   60    52    55 1
   61    52    56 1
@<TRIPOS>SUBSTRUCTURE
1   ****   1
@<SCITEGIC>MOL_PROPERTY
TopHits
SciTegic.value.StringValue
10

@<SCITEGIC>MOL_PROPERTY
-CDOCKER_ENERGY
SciTegic.value.StringValue
37.4261362

@<SCITEGIC>MOL_PROPERTY
-CDOCKER_INTERACTION_ENERGY
SciTegic.value.StringValue
38.1189826

@<SCITEGIC>MOL_PROPERTY
POSE_NUMBER
SciTegic.value.StringValue
7

@<SCITEGIC>MOL_PROPERTY
FRAGMENTS
SciTegic.value.StringValue
C29

@<SCITEGIC>MOL_PROPERTY
MW
SciTegic.value.StringValue
387.53

@<SCITEGIC>MOL_PROPERTY
GENERATION
SciTegic.value.StringValue
1

@<SCITEGIC>MOL_PROPERTY
FAMILY
SciTegic.value.StringValue
1

@<SCITEGIC>MOL_PROPERTY
LUDI3
SciTegic.value.StringValue
716

@<SCITEGIC>ATOM_PROPERTY
Formal Charge
SciTegic.value.StringValue
1 0
2 0
3 0
4 0
5 0
6 0
7 0
8 0
9 0
10 0
11 0
12 0
13 0
14 0
15 0
16 0
17 0
18 0
19 0
20 0
21 0
22 0
23 0
24 0
25 0
26 0
27 0
28 0
29 0
30 0
31 0
32 0
33 0
34 0
35 0
36 0
37 0
38 0
39 0
40 0
41 0
42 0
43 0
44 0
45 0
46 0
47 0
48 0
49 0
50 0
51 0
52 0
53 0
54 0
55 0
56 0
57 0
58 0

@<SCITEGIC>ATOM_PROPERTY
pdb_tempFactor
SciTegic.value.DoubleValue
1 0
2 0
3 0
4 0
5 0
6 0
7 0
8 0
9 0
10 0
11 0
12 0
13 0
14 0
15 0
16 0
17 0
18 0
19 0
20 0
21 0
22 0
23 0
24 0
25 0
26 0
27 0
28 0
29 0
30 0
31 0
32 0
33 0
34 0
35 0
36 0
37 0
38 0
39 0
40 0
41 0
42 0
43 0
44 0
45 0
46 0
47 0
48 0
49 0
50 0
51 0
52 0
53 0
54 0
55 0
56 0
57 0
58 0

@<SCITEGIC>ATOM_PROPERTY
pdb_occupancy
SciTegic.value.DoubleValue
1 1
2 1
3 1
4 1
5 1
6 1
7 1
8 1
9 1
10 1
11 1
12 1
13 1
14 1
15 1
16 1
17 1
18 1
19 1
20 1
21 1
22 1
23 1
24 1
25 1
26 1
27 1
28 1
29 1
30 1
31 1
32 1
33 1
34 1
35 1
36 1
37 1
38 1
39 1
40 1
41 1
42 1
43 1
44 1
45 1
46 1
47 1
48 1
49 1
50 1
51 1
52 1
53 1
54 1
55 1
56 1
57 1
58 1

@<TRIPOS>MOLECULE
Evo_7
58  61  1  0  0
SMALL
FORMAL_CHARGES
@<TRIPOS>ATOM
    1 C1        39.5565    33.9778    16.3373 C.3        1 SUBUNIT  0
    2 C2        40.7813    34.5929    15.7227 C.2        1 SUBUNIT  0
    3 C3        41.9352    34.7844    16.4696 C.2        1 SUBUNIT  0
    4 C4        43.0703    35.3008    15.8571 C.2        1 SUBUNIT  0
    5 N5        43.0962    35.6346    14.5621 N.2        1 SUBUNIT  0
    6 C6        41.9761    35.4868    13.8574 C.2        1 SUBUNIT  0
    7 C7        40.8019    34.9703    14.3877 C.2        1 SUBUNIT  0
    8 N8        42.0032    35.8537    12.5606 N.pl3      1 SUBUNIT  0
    9 C9        44.3419    35.4753    16.6377 C.3        1 SUBUNIT  0
   10 C10       44.9790    36.8594    16.4399 C.3        1 SUBUNIT  0
   11 C11       46.3436    36.9002    17.0658 C.2        1 SUBUNIT  0
   12 C12       47.3898    36.2000    16.4862 C.2        1 SUBUNIT  0
   13 C13       48.6234    36.1480    17.1195 C.2        1 SUBUNIT  0
   14 C14       48.7724    36.8678    18.3002 C.2        1 SUBUNIT  0
   15 N15       47.7898    37.5891    18.8513 N.2        1 SUBUNIT  0
   16 C16       46.5938    37.5791    18.2531 C.2        1 SUBUNIT  0
   17 C17       49.7215    35.2707    16.5734 C.3        1 SUBUNIT  0
   18 C18       49.7586    33.8804    17.2453 C.3        1 SUBUNIT  0
   19 C19       48.3866    33.2636    17.3962 C.2        1 SUBUNIT  0
   20 C20       47.7681    32.5289    16.3829 C.2        1 SUBUNIT  0
   21 C21       46.4638    32.0710    16.6078 C.2        1 SUBUNIT  0
   22 C22       47.6774    33.4839    18.5689 C.2        1 SUBUNIT  0
   23 C23       46.3738    33.0296    18.6885 C.2        1 SUBUNIT  0
   24 N24       45.7823    32.3103    17.7312 N.2        1 SUBUNIT  0
   25 C25       45.5743    33.3760    19.9104 C.3        1 SUBUNIT  0
   26 N26       45.8036    31.3556    15.6555 N.pl3      1 SUBUNIT  0
   27 H27       38.6541    34.4851    15.9962 H          1 SUBUNIT  0
   28 H28       39.4929    32.9258    16.0634 H          1 SUBUNIT  0
   29 H29       39.6038    34.0472    17.4234 H          1 SUBUNIT  0
   30 H30       41.9561    34.5233    17.5157 H          1 SUBUNIT  0
   31 H31       39.9209    34.8590    13.7726 H          1 SUBUNIT  0
   32 H32       42.8612    36.1533    12.1427 H          1 SUBUNIT  0
   33 H33       41.1695    35.8365    12.0135 H          1 SUBUNIT  0
   34 H34       45.0270    34.6913    16.3144 H          1 SUBUNIT  0
   35 H35       44.1534    35.3070    17.6995 H          1 SUBUNIT  0
   36 H36       44.3438    37.6359    16.8654 H          1 SUBUNIT  0
   37 H37       45.0892    37.0863    15.3801 H          1 SUBUNIT  0
   38 H38       47.2260    35.6549    15.5682 H          1 SUBUNIT  0
   39 H39       49.7176    36.8209    18.8195 H          1 SUBUNIT  0
   40 H40       45.7867    38.1251    18.7201 H          1 SUBUNIT  0
   41 H41       50.6799    35.7750    16.7023 H          1 SUBUNIT  0
   42 H42       49.5795    35.1633    15.4974 H          1 SUBUNIT  0
   43 H43       50.2037    33.9719    18.2367 H          1 SUBUNIT  0
   44 H44       50.4121    33.2060    16.6926 H          1 SUBUNIT  0
   45 H45       48.1251    34.0555    19.3664 H          1 SUBUNIT  0
   46 H46       45.8037    34.3875    20.2443 H          1 SUBUNIT  0
   47 H47       45.8121    32.6859    20.7182 H          1 SUBUNIT  0
   48 H48       44.5060    33.3345    19.6986 H          1 SUBUNIT  0
   49 H49       44.8569    31.0922    15.8338 H          1 SUBUNIT  0
   50 C50       48.4671    32.2368    15.0789 C.3        1 SUBUNIT  0
   51 C51       46.4284    30.9488    14.4050 C.3        1 SUBUNIT  0
   52 C52       47.4566    31.9891    13.9602 C.3        1 SUBUNIT  0
   53 H53       49.1240    33.0581    14.7966 H          1 SUBUNIT  0
   54 H54       49.0951    31.3565    15.2179 H          1 SUBUNIT  0
   55 H55       46.9534    32.9247    13.7151 H          1 SUBUNIT  0
   56 H56       47.9653    31.6603    13.0539 H          1 SUBUNIT  0
   57 H57       46.8893    29.9782    14.5893 H          1 SUBUNIT  0
   58 H58       45.6319    30.8263    13.6712 H          1 SUBUNIT  0
@<TRIPOS>BOND
    1     1     2 1
    2     1    27 1
    3     1    28 1
    4     1    29 1
    5     2     3 2
    6     2     7 1
    7     3     4 1
    8     3    30 1
    9     4     5 2
   10     4     9 1
   11     5     6 1
   12     6     7 2
   13     6     8 1
   14     7    31 1
   15     8    32 1
   16     8    33 1
   17     9    10 1
   18     9    34 1
   19     9    35 1
   20    10    11 1
   21    10    36 1
   22    10    37 1
   23    11    12 2
   24    11    16 1
   25    12    13 1
   26    12    38 1
   27    13    14 2
   28    13    17 1
   29    14    15 1
   30    14    39 1
   31    15    16 2
   32    16    40 1
   33    17    18 1
   34    17    41 1
   35    17    42 1
   36    18    19 1
   37    18    43 1
   38    18    44 1
   39    19    20 2
   40    19    22 1
   41    20    21 1
   42    20    50 1
   43    21    24 2
   44    21    26 1
   45    22    23 2
   46    22    45 1
   47    23    24 1
   48    23    25 1
   49    25    46 1
   50    25    47 1
   51    25    48 1
   52    26    49 1
   53    26    51 1
   54    50    52 1
   55    50    53 1
   56    50    54 1
   57    51    52 1
   58    51    57 1
   59    51    58 1
   60    52    55 1
   61    52    56 1
@<TRIPOS>SUBSTRUCTURE
1   ****   1
@<SCITEGIC>MOL_PROPERTY
TopHits
SciTegic.value.StringValue
10

@<SCITEGIC>MOL_PROPERTY
-CDOCKER_ENERGY
SciTegic.value.StringValue
37.3324074

@<SCITEGIC>MOL_PROPERTY
-CDOCKER_INTERACTION_ENERGY
SciTegic.value.StringValue
34.7223881

@<SCITEGIC>MOL_PROPERTY
POSE_NUMBER
SciTegic.value.StringValue
8

@<SCITEGIC>MOL_PROPERTY
FRAGMENTS
SciTegic.value.StringValue
C29

@<SCITEGIC>MOL_PROPERTY
MW
SciTegic.value.StringValue
387.53

@<SCITEGIC>MOL_PROPERTY
GENERATION
SciTegic.value.StringValue
1

@<SCITEGIC>MOL_PROPERTY
FAMILY
SciTegic.value.StringValue
1

@<SCITEGIC>MOL_PROPERTY
LUDI3
SciTegic.value.StringValue
716

@<SCITEGIC>ATOM_PROPERTY
Formal Charge
SciTegic.value.StringValue
1 0
2 0
3 0
4 0
5 0
6 0
7 0
8 0
9 0
10 0
11 0
12 0
13 0
14 0
15 0
16 0
17 0
18 0
19 0
20 0
21 0
22 0
23 0
24 0
25 0
26 0
27 0
28 0
29 0
30 0
31 0
32 0
33 0
34 0
35 0
36 0
37 0
38 0
39 0
40 0
41 0
42 0
43 0
44 0
45 0
46 0
47 0
48 0
49 0
50 0
51 0
52 0
53 0
54 0
55 0
56 0
57 0
58 0

@<SCITEGIC>ATOM_PROPERTY
pdb_tempFactor
SciTegic.value.DoubleValue
1 0
2 0
3 0
4 0
5 0
6 0
7 0
8 0
9 0
10 0
11 0
12 0
13 0
14 0
15 0
16 0
17 0
18 0
19 0
20 0
21 0
22 0
23 0
24 0
25 0
26 0
27 0
28 0
29 0
30 0
31 0
32 0
33 0
34 0
35 0
36 0
37 0
38 0
39 0
40 0
41 0
42 0
43 0
44 0
45 0
46 0
47 0
48 0
49 0
50 0
51 0
52 0
53 0
54 0
55 0
56 0
57 0
58 0

@<SCITEGIC>ATOM_PROPERTY
pdb_occupancy
SciTegic.value.DoubleValue
1 1
2 1
3 1
4 1
5 1
6 1
7 1
8 1
9 1
10 1
11 1
12 1
13 1
14 1
15 1
16 1
17 1
18 1
19 1
20 1
21 1
22 1
23 1
24 1
25 1
26 1
27 1
28 1
29 1
30 1
31 1
32 1
33 1
34 1
35 1
36 1
37 1
38 1
39 1
40 1
41 1
42 1
43 1
44 1
45 1
46 1
47 1
48 1
49 1
50 1
51 1
52 1
53 1
54 1
55 1
56 1
57 1
58 1

@<TRIPOS>MOLECULE
Evo_7
58  61  1  0  0
SMALL
FORMAL_CHARGES
@<TRIPOS>ATOM
    1 C1        47.7193    33.9995    13.4825 C.3        1 SUBUNIT  0
    2 C2        48.4847    33.7211    14.7438 C.2        1 SUBUNIT  0
    3 C3        48.9353    34.7590    15.5467 C.2        1 SUBUNIT  0
    4 C4        49.6607    34.4679    16.6954 C.2        1 SUBUNIT  0
    5 N5        49.9391    33.2140    17.0690 N.2        1 SUBUNIT  0
    6 C6        49.4855    32.2159    16.3098 C.2        1 SUBUNIT  0
    7 C7        48.7648    32.4206    15.1411 C.2        1 SUBUNIT  0
    8 N8        49.7415    30.9516    16.7156 N.pl3      1 SUBUNIT  0
    9 C9        50.1631    35.5734    17.5833 C.3        1 SUBUNIT  0
   10 C10       49.2620    35.7823    18.8068 C.3        1 SUBUNIT  0
   11 C11       47.9591    36.4595    18.4642 C.2        1 SUBUNIT  0
   12 C12       46.8388    35.7308    18.0783 C.2        1 SUBUNIT  0
   13 C13       45.6707    36.4012    17.7346 C.2        1 SUBUNIT  0
   14 C14       45.6814    37.7900    17.7913 C.2        1 SUBUNIT  0
   15 N15       46.7353    38.5110    18.1788 N.2        1 SUBUNIT  0
   16 C16       47.8442    37.8452    18.5129 C.2        1 SUBUNIT  0
   17 C17       44.4465    35.6653    17.2584 C.3        1 SUBUNIT  0
   18 C18       44.3150    35.7715    15.7339 C.3        1 SUBUNIT  0
   19 C19       43.0624    35.1166    15.2057 C.2        1 SUBUNIT  0
   20 C20       42.9653    33.7423    14.9783 C.2        1 SUBUNIT  0
   21 C21       41.7717    33.2520    14.4347 C.2        1 SUBUNIT  0
   22 C22       41.9562    35.9034    14.9199 C.2        1 SUBUNIT  0
   23 C23       40.8321    35.3397    14.3398 C.2        1 SUBUNIT  0
   24 N24       40.7517    34.0351    14.0778 N.2        1 SUBUNIT  0
   25 C25       39.6711    36.2065    13.9440 C.3        1 SUBUNIT  0
   26 N26       41.5926    31.9166    14.2336 N.pl3      1 SUBUNIT  0
   27 H27       47.1013    34.8894    13.6052 H          1 SUBUNIT  0
   28 H28       48.4082    34.1690    12.6546 H          1 SUBUNIT  0
   29 H29       47.0798    33.1526    13.2344 H          1 SUBUNIT  0
   30 H30       48.7193    35.7846    15.2915 H          1 SUBUNIT  0
   31 H31       48.4205    31.5825    14.5525 H          1 SUBUNIT  0
   32 H32       49.4176    30.1652    16.1907 H          1 SUBUNIT  0
   33 H33       50.2606    30.7988    17.5560 H          1 SUBUNIT  0
   34 H34       50.2657    36.4989    17.0154 H          1 SUBUNIT  0
   35 H35       51.1640    35.3042    17.9203 H          1 SUBUNIT  0
   36 H36       49.7920    36.3951    19.5368 H          1 SUBUNIT  0
   37 H37       49.0675    34.8228    19.2863 H          1 SUBUNIT  0
   38 H38       46.8814    34.6525    18.0283 H          1 SUBUNIT  0
   39 H39       44.7949    38.3191    17.4786 H          1 SUBUNIT  0
   40 H40       48.6995    38.4232    18.8291 H          1 SUBUNIT  0
   41 H41       43.5672    36.0928    17.7430 H          1 SUBUNIT  0
   42 H42       44.4956    34.6230    17.5748 H          1 SUBUNIT  0
   43 H43       45.1931    35.3553    15.2423 H          1 SUBUNIT  0
   44 H44       44.3023    36.8233    15.4467 H          1 SUBUNIT  0
   45 H45       41.9697    36.9582    15.1345 H          1 SUBUNIT  0
   46 H46       39.8244    36.6023    12.9401 H          1 SUBUNIT  0
   47 H47       39.5704    37.0462    14.6302 H          1 SUBUNIT  0
   48 H48       38.7413    35.6374    13.9574 H          1 SUBUNIT  0
   49 H49       40.7195    31.6040    13.8547 H          1 SUBUNIT  0
   50 C50       44.0893    32.7992    15.3303 C.3        1 SUBUNIT  0
   51 C51       42.5798    30.9240    14.6335 C.3        1 SUBUNIT  0
   52 C52       43.9904    31.5041    14.5259 C.3        1 SUBUNIT  0
   53 H53       45.0618    33.2558    15.1542 H          1 SUBUNIT  0
   54 H54       44.0269    32.5779    16.3963 H          1 SUBUNIT  0
   55 H55       44.2227    31.7037    13.4786 H          1 SUBUNIT  0
   56 H56       44.7277    30.7828    14.8792 H          1 SUBUNIT  0
   57 H57       42.3392    30.6370    15.6574 H          1 SUBUNIT  0
   58 H58       42.4461    30.0584    13.9852 H          1 SUBUNIT  0
@<TRIPOS>BOND
    1     1     2 1
    2     1    27 1
    3     1    28 1
    4     1    29 1
    5     2     3 2
    6     2     7 1
    7     3     4 1
    8     3    30 1
    9     4     5 2
   10     4     9 1
   11     5     6 1
   12     6     7 2
   13     6     8 1
   14     7    31 1
   15     8    32 1
   16     8    33 1
   17     9    10 1
   18     9    34 1
   19     9    35 1
   20    10    11 1
   21    10    36 1
   22    10    37 1
   23    11    12 2
   24    11    16 1
   25    12    13 1
   26    12    38 1
   27    13    14 2
   28    13    17 1
   29    14    15 1
   30    14    39 1
   31    15    16 2
   32    16    40 1
   33    17    18 1
   34    17    41 1
   35    17    42 1
   36    18    19 1
   37    18    43 1
   38    18    44 1
   39    19    20 2
   40    19    22 1
   41    20    21 1
   42    20    50 1
   43    21    24 2
   44    21    26 1
   45    22    23 2
   46    22    45 1
   47    23    24 1
   48    23    25 1
   49    25    46 1
   50    25    47 1
   51    25    48 1
   52    26    49 1
   53    26    51 1
   54    50    52 1
   55    50    53 1
   56    50    54 1
   57    51    52 1
   58    51    57 1
   59    51    58 1
   60    52    55 1
   61    52    56 1
@<TRIPOS>SUBSTRUCTURE
1   ****   1
@<SCITEGIC>MOL_PROPERTY
TopHits
SciTegic.value.StringValue
10

@<SCITEGIC>MOL_PROPERTY
-CDOCKER_ENERGY
SciTegic.value.StringValue
37.2479455

@<SCITEGIC>MOL_PROPERTY
-CDOCKER_INTERACTION_ENERGY
SciTegic.value.StringValue
34.2393432

@<SCITEGIC>MOL_PROPERTY
POSE_NUMBER
SciTegic.value.StringValue
9

@<SCITEGIC>MOL_PROPERTY
FRAGMENTS
SciTegic.value.StringValue
C29

@<SCITEGIC>MOL_PROPERTY
MW
SciTegic.value.StringValue
387.53

@<SCITEGIC>MOL_PROPERTY
GENERATION
SciTegic.value.StringValue
1

@<SCITEGIC>MOL_PROPERTY
FAMILY
SciTegic.value.StringValue
1

@<SCITEGIC>MOL_PROPERTY
LUDI3
SciTegic.value.StringValue
716

@<SCITEGIC>ATOM_PROPERTY
Formal Charge
SciTegic.value.StringValue
1 0
2 0
3 0
4 0
5 0
6 0
7 0
8 0
9 0
10 0
11 0
12 0
13 0
14 0
15 0
16 0
17 0
18 0
19 0
20 0
21 0
22 0
23 0
24 0
25 0
26 0
27 0
28 0
29 0
30 0
31 0
32 0
33 0
34 0
35 0
36 0
37 0
38 0
39 0
40 0
41 0
42 0
43 0
44 0
45 0
46 0
47 0
48 0
49 0
50 0
51 0
52 0
53 0
54 0
55 0
56 0
57 0
58 0

@<SCITEGIC>ATOM_PROPERTY
pdb_tempFactor
SciTegic.value.DoubleValue
1 0
2 0
3 0
4 0
5 0
6 0
7 0
8 0
9 0
10 0
11 0
12 0
13 0
14 0
15 0
16 0
17 0
18 0
19 0
20 0
21 0
22 0
23 0
24 0
25 0
26 0
27 0
28 0
29 0
30 0
31 0
32 0
33 0
34 0
35 0
36 0
37 0
38 0
39 0
40 0
41 0
42 0
43 0
44 0
45 0
46 0
47 0
48 0
49 0
50 0
51 0
52 0
53 0
54 0
55 0
56 0
57 0
58 0

@<SCITEGIC>ATOM_PROPERTY
pdb_occupancy
SciTegic.value.DoubleValue
1 1
2 1
3 1
4 1
5 1
6 1
7 1
8 1
9 1
10 1
11 1
12 1
13 1
14 1
15 1
16 1
17 1
18 1
19 1
20 1
21 1
22 1
23 1
24 1
25 1
26 1
27 1
28 1
29 1
30 1
31 1
32 1
33 1
34 1
35 1
36 1
37 1
38 1
39 1
40 1
41 1
42 1
43 1
44 1
45 1
46 1
47 1
48 1
49 1
50 1
51 1
52 1
53 1
54 1
55 1
56 1
57 1
58 1

@<TRIPOS>MOLECULE
Evo_7
58  61  1  0  0
SMALL
FORMAL_CHARGES
@<TRIPOS>ATOM
    1 C1        46.2014    37.2034    17.7711 C.3        1 SUBUNIT  0
    2 C2        45.2096    36.0963    17.5454 C.2        1 SUBUNIT  0
    3 C3        43.9185    36.3650    17.1132 C.2        1 SUBUNIT  0
    4 C4        43.0042    35.3270    16.9706 C.2        1 SUBUNIT  0
    5 N5        43.3541    34.0447    17.1553 N.2        1 SUBUNIT  0
    6 C6        44.5959    33.7887    17.5772 C.2        1 SUBUNIT  0
    7 C7        45.5491    34.7743    17.7857 C.2        1 SUBUNIT  0
    8 N8        44.9471    32.4998    17.7855 N.pl3      1 SUBUNIT  0
    9 C9        41.5758    35.6767    16.6278 C.3        1 SUBUNIT  0
   10 C10       40.6976    34.5029    16.1599 C.3        1 SUBUNIT  0
   11 C11       41.1493    33.8999    14.8552 C.2        1 SUBUNIT  0
   12 C12       41.5485    32.5737    14.7915 C.2        1 SUBUNIT  0
   13 C13       41.9586    32.0313    13.5824 C.2        1 SUBUNIT  0
   14 C14       41.9380    32.8569    12.4638 C.2        1 SUBUNIT  0
   15 N15       41.5288    34.1294    12.4930 N.2        1 SUBUNIT  0
   16 C16       41.1525    34.6342    13.6738 C.2        1 SUBUNIT  0
   17 C17       42.3713    30.5868    13.4926 C.3        1 SUBUNIT  0
   18 C18       43.6232    30.2676    14.3269 C.3        1 SUBUNIT  0
   19 C19       44.8873    30.8901    13.7859 C.2        1 SUBUNIT  0
   20 C20       45.6781    30.2504    12.8298 C.2        1 SUBUNIT  0
   21 C21       46.8873    30.8499    12.4666 C.2        1 SUBUNIT  0
   22 C22       45.3213    32.1126    14.2829 C.2        1 SUBUNIT  0
   23 C23       46.5382    32.6338    13.8647 C.2        1 SUBUNIT  0
   24 N24       47.3155    32.0041    12.9824 N.2        1 SUBUNIT  0
   25 C25       47.0381    33.9439    14.4051 C.3        1 SUBUNIT  0
   26 N26       47.7000    30.2767    11.5350 N.pl3      1 SUBUNIT  0
   27 H27       45.6891    38.1511    17.9417 H          1 SUBUNIT  0
   28 H28       46.8153    36.9870    18.6461 H          1 SUBUNIT  0
   29 H29       46.8545    37.3082    16.9052 H          1 SUBUNIT  0
   30 H30       43.6097    37.3824    16.9256 H          1 SUBUNIT  0
   31 H31       46.5415    34.5172    18.1260 H          1 SUBUNIT  0
   32 H32       44.2837    31.7711    17.6264 H          1 SUBUNIT  0
   33 H33       45.8671    32.2698    18.1020 H          1 SUBUNIT  0
   34 H34       41.5706    36.4726    15.8819 H          1 SUBUNIT  0
   35 H35       41.1336    36.1091    17.5259 H          1 SUBUNIT  0
   36 H36       39.6734    34.8500    16.0243 H          1 SUBUNIT  0
   37 H37       40.6511    33.7369    16.9355 H          1 SUBUNIT  0
   38 H38       41.5410    31.9667    15.6844 H          1 SUBUNIT  0
   39 H39       42.2441    32.4451    11.5134 H          1 SUBUNIT  0
   40 H40       40.8327    35.6656    13.7053 H          1 SUBUNIT  0
   41 H41       42.5157    30.3047    12.4502 H          1 SUBUNIT  0
   42 H42       41.5384    29.9827    13.8538 H          1 SUBUNIT  0
   43 H43       43.7598    29.1878    14.3827 H          1 SUBUNIT  0
   44 H44       43.4844    30.5920    15.3595 H          1 SUBUNIT  0
   45 H45       44.7190    32.6474    15.0009 H          1 SUBUNIT  0
   46 H46       47.5726    34.4957    13.6310 H          1 SUBUNIT  0
   47 H47       47.7208    33.7684    15.2361 H          1 SUBUNIT  0
   48 H48       46.2146    34.5625    14.7618 H          1 SUBUNIT  0
   49 H49       48.5668    30.7265    11.3226 H          1 SUBUNIT  0
   50 C50       45.2630    28.9440    12.2008 C.3        1 SUBUNIT  0
   51 C51       47.3804    29.0236    10.8619 C.3        1 SUBUNIT  0
   52 C52       45.8695    28.8004    10.8063 C.3        1 SUBUNIT  0
   53 H53       45.5971    28.1302    12.8436 H          1 SUBUNIT  0
   54 H54       44.1790    28.8717    12.1298 H          1 SUBUNIT  0
   55 H55       45.6469    27.8147    10.3975 H          1 SUBUNIT  0
   56 H56       45.4137    29.5297    10.1359 H          1 SUBUNIT  0
   57 H57       47.8164    29.0763     9.8642 H          1 SUBUNIT  0
   58 H58       47.8832    28.2360    11.4228 H          1 SUBUNIT  0
@<TRIPOS>BOND
    1     1     2 1
    2     1    27 1
    3     1    28 1
    4     1    29 1
    5     2     3 2
    6     2     7 1
    7     3     4 1
    8     3    30 1
    9     4     5 2
   10     4     9 1
   11     5     6 1
   12     6     7 2
   13     6     8 1
   14     7    31 1
   15     8    32 1
   16     8    33 1
   17     9    10 1
   18     9    34 1
   19     9    35 1
   20    10    11 1
   21    10    36 1
   22    10    37 1
   23    11    12 2
   24    11    16 1
   25    12    13 1
   26    12    38 1
   27    13    14 2
   28    13    17 1
   29    14    15 1
   30    14    39 1
   31    15    16 2
   32    16    40 1
   33    17    18 1
   34    17    41 1
   35    17    42 1
   36    18    19 1
   37    18    43 1
   38    18    44 1
   39    19    20 2
   40    19    22 1
   41    20    21 1
   42    20    50 1
   43    21    24 2
   44    21    26 1
   45    22    23 2
   46    22    45 1
   47    23    24 1
   48    23    25 1
   49    25    46 1
   50    25    47 1
   51    25    48 1
   52    26    49 1
   53    26    51 1
   54    50    52 1
   55    50    53 1
   56    50    54 1
   57    51    52 1
   58    51    57 1
   59    51    58 1
   60    52    55 1
   61    52    56 1
@<TRIPOS>SUBSTRUCTURE
1   ****   1
@<SCITEGIC>MOL_PROPERTY
TopHits
SciTegic.value.StringValue
10

@<SCITEGIC>MOL_PROPERTY
-CDOCKER_ENERGY
SciTegic.value.StringValue
36.9739051

@<SCITEGIC>MOL_PROPERTY
-CDOCKER_INTERACTION_ENERGY
SciTegic.value.StringValue
34.1435193

@<SCITEGIC>MOL_PROPERTY
POSE_NUMBER
SciTegic.value.StringValue
10

@<SCITEGIC>MOL_PROPERTY
FRAGMENTS
SciTegic.value.StringValue
C29

@<SCITEGIC>MOL_PROPERTY
MW
SciTegic.value.StringValue
387.53

@<SCITEGIC>MOL_PROPERTY
GENERATION
SciTegic.value.StringValue
1

@<SCITEGIC>MOL_PROPERTY
FAMILY
SciTegic.value.StringValue
1

@<SCITEGIC>MOL_PROPERTY
LUDI3
SciTegic.value.StringValue
716

@<SCITEGIC>ATOM_PROPERTY
Formal Charge
SciTegic.value.StringValue
1 0
2 0
3 0
4 0
5 0
6 0
7 0
8 0
9 0
10 0
11 0
12 0
13 0
14 0
15 0
16 0
17 0
18 0
19 0
20 0
21 0
22 0
23 0
24 0
25 0
26 0
27 0
28 0
29 0
30 0
31 0
32 0
33 0
34 0
35 0
36 0
37 0
38 0
39 0
40 0
41 0
42 0
43 0
44 0
45 0
46 0
47 0
48 0
49 0
50 0
51 0
52 0
53 0
54 0
55 0
56 0
57 0
58 0

@<SCITEGIC>ATOM_PROPERTY
pdb_tempFactor
SciTegic.value.DoubleValue
1 0
2 0
3 0
4 0
5 0
6 0
7 0
8 0
9 0
10 0
11 0
12 0
13 0
14 0
15 0
16 0
17 0
18 0
19 0
20 0
21 0
22 0
23 0
24 0
25 0
26 0
27 0
28 0
29 0
30 0
31 0
32 0
33 0
34 0
35 0
36 0
37 0
38 0
39 0
40 0
41 0
42 0
43 0
44 0
45 0
46 0
47 0
48 0
49 0
50 0
51 0
52 0
53 0
54 0
55 0
56 0
57 0
58 0

@<SCITEGIC>ATOM_PROPERTY
pdb_occupancy
SciTegic.value.DoubleValue
1 1
2 1
3 1
4 1
5 1
6 1
7 1
8 1
9 1
10 1
11 1
12 1
13 1
14 1
15 1
16 1
17 1
18 1
19 1
20 1
21 1
22 1
23 1
24 1
25 1
26 1
27 1
28 1
29 1
30 1
31 1
32 1
33 1
34 1
35 1
36 1
37 1
38 1
39 1
40 1
41 1
42 1
43 1
44 1
45 1
46 1
47 1
48 1
49 1
50 1
51 1
52 1
53 1
54 1
55 1
56 1
57 1
58 1

@<TRIPOS>MOLECULE
Evo_8
74  78  1  0  0
SMALL
FORMAL_CHARGES
@<TRIPOS>ATOM
    1 C1        41.4379    27.9014    12.0646 C.3        1 SUBUNIT  0
    2 C2        42.3299    28.4893    13.1159 C.2        1 SUBUNIT  0
    3 C3        41.8822    29.5229    13.9283 C.2        1 SUBUNIT  0
    4 C4        42.7430    30.0540    14.8834 C.2        1 SUBUNIT  0
    5 N5        43.9811    29.5842    15.0715 N.2        1 SUBUNIT  0
    6 C6        44.4120    28.6019    14.2814 C.2        1 SUBUNIT  0
    7 C7        43.6255    28.0253    13.2953 C.2        1 SUBUNIT  0
    8 N8        45.6762    28.1598    14.4637 N.pl3      1 SUBUNIT  0
    9 C9        42.3147    31.1793    15.7864 C.3        1 SUBUNIT  0
   10 C10       42.4036    32.6230    15.2246 C.3        1 SUBUNIT  0
   11 C11       43.8648    32.9595    14.9083 C.2        1 SUBUNIT  0
   12 C12       44.6576    33.7623    15.7339 C.2        1 SUBUNIT  0
   13 C13       45.9855    34.0258    15.4160 C.2        1 SUBUNIT  0
   14 C14       46.4916    33.4422    14.2590 C.2        1 SUBUNIT  0
   15 N15       45.7769    32.6420    13.4669 N.2        1 SUBUNIT  0
   16 C16       44.5007    32.4196    13.7909 C.2        1 SUBUNIT  0
   17 C17       46.8130    34.9158    16.3178 C.3        1 SUBUNIT  0
   18 C18       48.3332    34.7948    16.1046 C.3        1 SUBUNIT  0
   19 C19       49.1425    35.3996    17.2247 C.2        1 SUBUNIT  0
   20 C20       50.1900    34.6865    17.7929 C.2        1 SUBUNIT  0
   21 C21       50.9364    35.2694    18.8073 C.2        1 SUBUNIT  0
   22 C22       48.8845    36.6739    17.7201 C.2        1 SUBUNIT  0
   23 C23       49.6774    37.1804    18.7480 C.2        1 SUBUNIT  0
   24 N24       50.7029    36.4986    19.2680 N.2        1 SUBUNIT  0
   25 C25       49.4126    38.5369    19.3353 C.3        1 SUBUNIT  0
   26 N26       51.9493    34.5638    19.3600 N.pl3      1 SUBUNIT  0
   27 H27       40.5223    27.5250    12.5220 H          1 SUBUNIT  0
   28 H28       41.1895    28.6693    11.3318 H          1 SUBUNIT  0
   29 H29       41.9243    27.0754    11.5457 H          1 SUBUNIT  0
   30 H30       40.8806    29.9127    13.8128 H          1 SUBUNIT  0
   31 H31       44.0116    27.2276    12.6776 H          1 SUBUNIT  0
   32 H32       46.0460    27.4125    13.9139 H          1 SUBUNIT  0
   33 H33       46.2536    28.5871    15.1593 H          1 SUBUNIT  0
   34 H34       42.9524    31.1264    16.6647 H          1 SUBUNIT  0
   35 H35       41.2951    30.9682    16.1109 H          1 SUBUNIT  0
   36 H36       44.2701    34.2066    16.6366 H          1 SUBUNIT  0
   37 H37       47.5128    33.6321    13.9656 H          1 SUBUNIT  0
   38 H38       43.9512    31.7704    13.1274 H          1 SUBUNIT  0
   39 H39       46.5739    34.6608    17.3517 H          1 SUBUNIT  0
   40 H40       46.4942    35.9473    16.1681 H          1 SUBUNIT  0
   41 H41       48.6264    35.2735    15.1707 H          1 SUBUNIT  0
   42 H42       48.6063    33.7414    16.0216 H          1 SUBUNIT  0
   43 H43       50.4244    33.6893    17.4502 H          1 SUBUNIT  0
   44 H44       48.0775    37.2653    17.3137 H          1 SUBUNIT  0
   45 H45       49.2962    38.4579    20.4166 H          1 SUBUNIT  0
   46 H46       48.5054    38.9800    18.9252 H          1 SUBUNIT  0
   47 H47       50.2502    39.2012    19.1272 H          1 SUBUNIT  0
   48 H48       52.1585    33.6356    19.0534 H          1 SUBUNIT  0
   49 H49       52.4998    34.9703    20.0879 H          1 SUBUNIT  0
   50 C50       41.8071    33.5537    16.3182 C.3        1 SUBUNIT  0
   51 C51       41.4911    32.7656    13.9810 C.3        1 SUBUNIT  0
   52 C52       41.6137    35.0107    15.8762 C.3        1 SUBUNIT  0
   53 C53       41.2572    34.2195    13.5361 C.3        1 SUBUNIT  0
   54 C54       40.6810    35.1033    14.6615 C.3        1 SUBUNIT  0
   55 H55       41.2074    35.5899    16.7072 H          1 SUBUNIT  0
   56 H56       42.5698    35.4742    15.6362 H          1 SUBUNIT  0
   57 H57       42.3967    33.5263    17.2320 H          1 SUBUNIT  0
   58 H58       40.8298    33.1731    16.6176 H          1 SUBUNIT  0
   59 H59       41.8580    32.1942    13.1318 H          1 SUBUNIT  0
   60 H60       40.5311    32.3175    14.2223 H          1 SUBUNIT  0
   61 H61       40.5923    34.2362    12.6732 H          1 SUBUNIT  0
   62 H62       42.2022    34.6406    13.1906 H          1 SUBUNIT  0
   63 C63       40.5516    36.5510    14.1825 C.3        1 SUBUNIT  0
   64 C64       39.2298    34.7350    15.0191 C.3        1 SUBUNIT  0
   65 C65       39.1985    36.6515    13.4807 C.3        1 SUBUNIT  0
   66 C66       38.3062    35.5949    14.1348 C.3        1 SUBUNIT  0
   67 H67       38.7745    37.6535    13.5470 H          1 SUBUNIT  0
   68 H68       39.3175    36.4219    12.4236 H          1 SUBUNIT  0
   69 H69       41.3762    36.8278    13.5289 H          1 SUBUNIT  0
   70 H70       40.5580    37.2296    15.0364 H          1 SUBUNIT  0
   71 H71       39.0270    33.6700    14.9965 H          1 SUBUNIT  0
   72 H72       39.0479    34.9750    16.0575 H          1 SUBUNIT  0
   73 H73       37.5223    36.0568    14.7329 H          1 SUBUNIT  0
   74 H74       37.7949    35.0187    13.3667 H          1 SUBUNIT  0
@<TRIPOS>BOND
    1     1     2 1
    2     1    27 1
    3     1    28 1
    4     1    29 1
    5     2     3 2
    6     2     7 1
    7     3     4 1
    8     3    30 1
    9     4     5 2
   10     4     9 1
   11     5     6 1
   12     6     7 2
   13     6     8 1
   14     7    31 1
   15     8    32 1
   16     8    33 1
   17     9    10 1
   18     9    34 1
   19     9    35 1
   20    10    11 1
   21    10    50 1
   22    10    51 1
   23    11    12 2
   24    11    16 1
   25    12    13 1
   26    12    36 1
   27    13    14 2
   28    13    17 1
   29    14    15 1
   30    14    37 1
   31    15    16 2
   32    16    38 1
   33    17    18 1
   34    17    39 1
   35    17    40 1
   36    18    19 1
   37    18    41 1
   38    18    42 1
   39    19    20 2
   40    19    22 1
   41    20    21 1
   42    20    43 1
   43    21    24 2
   44    21    26 1
   45    22    23 2
   46    22    44 1
   47    23    24 1
   48    23    25 1
   49    25    45 1
   50    25    46 1
   51    25    47 1
   52    26    48 1
   53    26    49 1
   54    50    52 1
   55    50    57 1
   56    50    58 1
   57    51    53 1
   58    51    59 1
   59    51    60 1
   60    52    54 1
   61    52    55 1
   62    52    56 1
   63    53    54 1
   64    53    61 1
   65    53    62 1
   66    54    63 1
   67    54    64 1
   68    63    65 1
   69    63    69 1
   70    63    70 1
   71    64    66 1
   72    64    71 1
   73    64    72 1
   74    65    66 1
   75    65    67 1
   76    65    68 1
   77    66    73 1
   78    66    74 1
@<TRIPOS>SUBSTRUCTURE
1   ****   1
@<SCITEGIC>MOL_PROPERTY
TopHits
SciTegic.value.StringValue
8

@<SCITEGIC>MOL_PROPERTY
-CDOCKER_ENERGY
SciTegic.value.StringValue
9.42428774

@<SCITEGIC>MOL_PROPERTY
-CDOCKER_INTERACTION_ENERGY
SciTegic.value.StringValue
40.893366

@<SCITEGIC>MOL_PROPERTY
POSE_NUMBER
SciTegic.value.StringValue
1

@<SCITEGIC>MOL_PROPERTY
FRAGMENTS
SciTegic.value.StringValue
C36 C37

@<SCITEGIC>MOL_PROPERTY
MW
SciTegic.value.StringValue
469.67

@<SCITEGIC>MOL_PROPERTY
GENERATION
SciTegic.value.StringValue
2

@<SCITEGIC>MOL_PROPERTY
FAMILY
SciTegic.value.StringValue
3

@<SCITEGIC>MOL_PROPERTY
LUDI3
SciTegic.value.StringValue
657

@<SCITEGIC>ATOM_PROPERTY
Formal Charge
SciTegic.value.StringValue
1 0
2 0
3 0
4 0
5 0
6 0
7 0
8 0
9 0
10 0
11 0
12 0
13 0
14 0
15 0
16 0
17 0
18 0
19 0
20 0
21 0
22 0
23 0
24 0
25 0
26 0
27 0
28 0
29 0
30 0
31 0
32 0
33 0
34 0
35 0
36 0
37 0
38 0
39 0
40 0
41 0
42 0
43 0
44 0
45 0
46 0
47 0
48 0
49 0
50 0
51 0
52 0
53 0
54 0
55 0
56 0
57 0
58 0
59 0
60 0
61 0
62 0
63 0
64 0
65 0
66 0
67 0
68 0
69 0
70 0
71 0
72 0
73 0
74 0

@<SCITEGIC>ATOM_PROPERTY
pdb_tempFactor
SciTegic.value.DoubleValue
1 0
2 0
3 0
4 0
5 0
6 0
7 0
8 0
9 0
10 0
11 0
12 0
13 0
14 0
15 0
16 0
17 0
18 0
19 0
20 0
21 0
22 0
23 0
24 0
25 0
26 0
27 0
28 0
29 0
30 0
31 0
32 0
33 0
34 0
35 0
36 0
37 0
38 0
39 0
40 0
41 0
42 0
43 0
44 0
45 0
46 0
47 0
48 0
49 0
50 0
51 0
52 0
53 0
54 0
55 0
56 0
57 0
58 0
59 0
60 0
61 0
62 0
63 0
64 0
65 0
66 0
67 0
68 0
69 0
70 0
71 0
72 0
73 0
74 0

@<SCITEGIC>ATOM_PROPERTY
pdb_occupancy
SciTegic.value.DoubleValue
1 1
2 1
3 1
4 1
5 1
6 1
7 1
8 1
9 1
10 1
11 1
12 1
13 1
14 1
15 1
16 1
17 1
18 1
19 1
20 1
21 1
22 1
23 1
24 1
25 1
26 1
27 1
28 1
29 1
30 1
31 1
32 1
33 1
34 1
35 1
36 1
37 1
38 1
39 1
40 1
41 1
42 1
43 1
44 1
45 1
46 1
47 1
48 1
49 1
50 1
51 1
52 1
53 1
54 1
55 1
56 1
57 1
58 1
59 1
60 1
61 1
62 1
63 1
64 1
65 1
66 1
67 1
68 1
69 1
70 1
71 1
72 1
73 1
74 1

@<TRIPOS>MOLECULE
Evo_8
74  78  1  0  0
SMALL
FORMAL_CHARGES
@<TRIPOS>ATOM
    1 C1        41.1025    26.2310    10.4903 C.3        1 SUBUNIT  0
    2 C2        42.1687    26.5444    11.5027 C.2        1 SUBUNIT  0
    3 C3        41.9187    27.4098    12.5615 C.2        1 SUBUNIT  0
    4 C4        42.9222    27.6518    13.4961 C.2        1 SUBUNIT  0
    5 N5        44.1287    27.0780    13.4108 N.2        1 SUBUNIT  0
    6 C6        44.3698    26.2564    12.3900 C.2        1 SUBUNIT  0
    7 C7        43.4261    25.9623    11.4160 C.2        1 SUBUNIT  0
    8 N8        45.5916    25.6821    12.3204 N.pl3      1 SUBUNIT  0
    9 C9        42.6808    28.5598    14.6769 C.3        1 SUBUNIT  0
   10 C10       43.0406    30.0481    14.4397 C.3        1 SUBUNIT  0
   11 C11       44.4633    30.1395    13.8920 C.2        1 SUBUNIT  0
   12 C12       45.5578    29.9013    14.7225 C.2        1 SUBUNIT  0
   13 C13       46.8552    30.0445    14.2488 C.2        1 SUBUNIT  0
   14 C14       47.0108    30.3503    12.9039 C.2        1 SUBUNIT  0
   15 N15       45.9896    30.5091    12.0610 N.2        1 SUBUNIT  0
   16 C16       44.7517    30.4103    12.5532 C.2        1 SUBUNIT  0
   17 C17       48.0611    29.8766    15.1455 C.3        1 SUBUNIT  0
   18 C18       47.8476    30.3154    16.6110 C.3        1 SUBUNIT  0
   19 C19       47.2848    31.7078    16.7789 C.2        1 SUBUNIT  0
   20 C20       46.3447    31.9741    17.7686 C.2        1 SUBUNIT  0
   21 C21       45.8418    33.2626    17.8972 C.2        1 SUBUNIT  0
   22 C22       47.6860    32.7654    15.9690 C.2        1 SUBUNIT  0
   23 C23       47.1196    34.0206    16.1538 C.2        1 SUBUNIT  0
   24 N24       46.2071    34.2662    17.0981 N.2        1 SUBUNIT  0
   25 C25       47.5234    35.1717    15.2787 C.3        1 SUBUNIT  0
   26 N26       44.9385    33.5257    18.8703 N.pl3      1 SUBUNIT  0
   27 H27       40.8760    27.1151     9.8953 H          1 SUBUNIT  0
   28 H28       41.4196    25.4376     9.8133 H          1 SUBUNIT  0
   29 H29       40.1972    25.8985    10.9971 H          1 SUBUNIT  0
   30 H30       40.9512    27.8806    12.6651 H          1 SUBUNIT  0
   31 H31       43.6641    25.2828    10.6104 H          1 SUBUNIT  0
   32 H32       45.8246    25.0502    11.5829 H          1 SUBUNIT  0
   33 H33       46.2752    25.8889    13.0197 H          1 SUBUNIT  0
   34 H34       43.2608    28.1697    15.5143 H          1 SUBUNIT  0
   35 H35       41.6367    28.4728    14.9787 H          1 SUBUNIT  0
   36 H36       45.4119    29.6130    15.7495 H          1 SUBUNIT  0
   37 H37       48.0101    30.4602    12.5083 H          1 SUBUNIT  0
   38 H38       43.9504    30.5528    11.8461 H          1 SUBUNIT  0
   39 H39       48.8962    30.4327    14.7197 H          1 SUBUNIT  0
   40 H40       48.3586    28.8284    15.1214 H          1 SUBUNIT  0
   41 H41       48.7981    30.2664    17.1435 H          1 SUBUNIT  0
   42 H42       47.1933    29.6014    17.1134 H          1 SUBUNIT  0
   43 H43       46.0080    31.1916    18.4323 H          1 SUBUNIT  0
   44 H44       48.4241    32.6183    15.1952 H          1 SUBUNIT  0
   45 H45       47.7635    34.8295    14.2724 H          1 SUBUNIT  0
   46 H46       48.3967    35.6726    15.6954 H          1 SUBUNIT  0
   47 H47       46.7112    35.8950    15.2091 H          1 SUBUNIT  0
   48 H48       44.5388    34.4399    18.9550 H          1 SUBUNIT  0
   49 H49       44.6515    32.8250    19.5226 H          1 SUBUNIT  0
   50 C50       42.9475    30.7806    15.7986 C.3        1 SUBUNIT  0
   51 C51       41.9768    30.7200    13.5298 C.3        1 SUBUNIT  0
   52 C52       43.1643    32.2982    15.6931 C.3        1 SUBUNIT  0
   53 C53       42.1464    32.2471    13.4063 C.3        1 SUBUNIT  0
   54 C54       42.1330    32.9682    14.7682 C.3        1 SUBUNIT  0
   55 H55       43.1226    32.7445    16.6867 H          1 SUBUNIT  0
   56 H56       44.1729    32.4973    15.3276 H          1 SUBUNIT  0
   57 H57       43.6558    30.3781    16.5147 H          1 SUBUNIT  0
   58 H58       41.9721    30.5814    16.2381 H          1 SUBUNIT  0
   59 H59       41.9462    30.2668    12.5405 H          1 SUBUNIT  0
   60 H60       40.9889    30.5287    13.9505 H          1 SUBUNIT  0
   61 H61       41.3633    32.6532    12.7685 H          1 SUBUNIT  0
   62 H62       43.0774    32.4747    12.8939 H          1 SUBUNIT  0
   63 C63       42.4506    34.4689    14.6137 C.3        1 SUBUNIT  0
   64 C64       40.7396    32.9852    15.4152 C.3        1 SUBUNIT  0
   65 C65       41.6327    35.2228    15.6757 C.3        1 SUBUNIT  0
   66 C66       40.7545    34.1774    16.3658 C.3        1 SUBUNIT  0
   67 H67       42.2751    35.7291    16.3968 H          1 SUBUNIT  0
   68 H68       41.0141    35.9857    15.2015 H          1 SUBUNIT  0
   69 H69       42.1474    34.8163    13.6245 H          1 SUBUNIT  0
   70 H70       43.5175    34.6757    14.7038 H          1 SUBUNIT  0
   71 H71       39.9893    33.1711    14.6536 H          1 SUBUNIT  0
   72 H72       40.4610    32.0584    15.9132 H          1 SUBUNIT  0
   73 H73       41.2075    33.8879    17.3126 H          1 SUBUNIT  0
   74 H74       39.7525    34.5457    16.5851 H          1 SUBUNIT  0
@<TRIPOS>BOND
    1     1     2 1
    2     1    27 1
    3     1    28 1
    4     1    29 1
    5     2     3 2
    6     2     7 1
    7     3     4 1
    8     3    30 1
    9     4     5 2
   10     4     9 1
   11     5     6 1
   12     6     7 2
   13     6     8 1
   14     7    31 1
   15     8    32 1
   16     8    33 1
   17     9    10 1
   18     9    34 1
   19     9    35 1
   20    10    11 1
   21    10    50 1
   22    10    51 1
   23    11    12 2
   24    11    16 1
   25    12    13 1
   26    12    36 1
   27    13    14 2
   28    13    17 1
   29    14    15 1
   30    14    37 1
   31    15    16 2
   32    16    38 1
   33    17    18 1
   34    17    39 1
   35    17    40 1
   36    18    19 1
   37    18    41 1
   38    18    42 1
   39    19    20 2
   40    19    22 1
   41    20    21 1
   42    20    43 1
   43    21    24 2
   44    21    26 1
   45    22    23 2
   46    22    44 1
   47    23    24 1
   48    23    25 1
   49    25    45 1
   50    25    46 1
   51    25    47 1
   52    26    48 1
   53    26    49 1
   54    50    52 1
   55    50    57 1
   56    50    58 1
   57    51    53 1
   58    51    59 1
   59    51    60 1
   60    52    54 1
   61    52    55 1
   62    52    56 1
   63    53    54 1
   64    53    61 1
   65    53    62 1
   66    54    63 1
   67    54    64 1
   68    63    65 1
   69    63    69 1
   70    63    70 1
   71    64    66 1
   72    64    71 1
   73    64    72 1
   74    65    66 1
   75    65    67 1
   76    65    68 1
   77    66    73 1
   78    66    74 1
@<TRIPOS>SUBSTRUCTURE
1   ****   1
@<SCITEGIC>MOL_PROPERTY
TopHits
SciTegic.value.StringValue
8

@<SCITEGIC>MOL_PROPERTY
-CDOCKER_ENERGY
SciTegic.value.StringValue
5.84240718

@<SCITEGIC>MOL_PROPERTY
-CDOCKER_INTERACTION_ENERGY
SciTegic.value.StringValue
31.0083898

@<SCITEGIC>MOL_PROPERTY
POSE_NUMBER
SciTegic.value.StringValue
2

@<SCITEGIC>MOL_PROPERTY
FRAGMENTS
SciTegic.value.StringValue
C36 C37

@<SCITEGIC>MOL_PROPERTY
MW
SciTegic.value.StringValue
469.67

@<SCITEGIC>MOL_PROPERTY
GENERATION
SciTegic.value.StringValue
2

@<SCITEGIC>MOL_PROPERTY
FAMILY
SciTegic.value.StringValue
3

@<SCITEGIC>MOL_PROPERTY
LUDI3
SciTegic.value.StringValue
657

@<SCITEGIC>ATOM_PROPERTY
Formal Charge
SciTegic.value.StringValue
1 0
2 0
3 0
4 0
5 0
6 0
7 0
8 0
9 0
10 0
11 0
12 0
13 0
14 0
15 0
16 0
17 0
18 0
19 0
20 0
21 0
22 0
23 0
24 0
25 0
26 0
27 0
28 0
29 0
30 0
31 0
32 0
33 0
34 0
35 0
36 0
37 0
38 0
39 0
40 0
41 0
42 0
43 0
44 0
45 0
46 0
47 0
48 0
49 0
50 0
51 0
52 0
53 0
54 0
55 0
56 0
57 0
58 0
59 0
60 0
61 0
62 0
63 0
64 0
65 0
66 0
67 0
68 0
69 0
70 0
71 0
72 0
73 0
74 0

@<SCITEGIC>ATOM_PROPERTY
pdb_tempFactor
SciTegic.value.DoubleValue
1 0
2 0
3 0
4 0
5 0
6 0
7 0
8 0
9 0
10 0
11 0
12 0
13 0
14 0
15 0
16 0
17 0
18 0
19 0
20 0
21 0
22 0
23 0
24 0
25 0
26 0
27 0
28 0
29 0
30 0
31 0
32 0
33 0
34 0
35 0
36 0
37 0
38 0
39 0
40 0
41 0
42 0
43 0
44 0
45 0
46 0
47 0
48 0
49 0
50 0
51 0
52 0
53 0
54 0
55 0
56 0
57 0
58 0
59 0
60 0
61 0
62 0
63 0
64 0
65 0
66 0
67 0
68 0
69 0
70 0
71 0
72 0
73 0
74 0

@<SCITEGIC>ATOM_PROPERTY
pdb_occupancy
SciTegic.value.DoubleValue
1 1
2 1
3 1
4 1
5 1
6 1
7 1
8 1
9 1
10 1
11 1
12 1
13 1
14 1
15 1
16 1
17 1
18 1
19 1
20 1
21 1
22 1
23 1
24 1
25 1
26 1
27 1
28 1
29 1
30 1
31 1
32 1
33 1
34 1
35 1
36 1
37 1
38 1
39 1
40 1
41 1
42 1
43 1
44 1
45 1
46 1
47 1
48 1
49 1
50 1
51 1
52 1
53 1
54 1
55 1
56 1
57 1
58 1
59 1
60 1
61 1
62 1
63 1
64 1
65 1
66 1
67 1
68 1
69 1
70 1
71 1
72 1
73 1
74 1

@<TRIPOS>MOLECULE
Evo_8
74  78  1  0  0
SMALL
FORMAL_CHARGES
@<TRIPOS>ATOM
    1 C1        40.5717    25.5227    12.2796 C.3        1 SUBUNIT  0
    2 C2        41.8899    26.2373    12.3243 C.2        1 SUBUNIT  0
    3 C3        41.9541    27.6251    12.2820 C.2        1 SUBUNIT  0
    4 C4        43.1962    28.2512    12.3276 C.2        1 SUBUNIT  0
    5 N5        44.3409    27.5590    12.4036 N.2        1 SUBUNIT  0
    6 C6        44.2758    26.2283    12.4543 C.2        1 SUBUNIT  0
    7 C7        43.0789    25.5291    12.4136 C.2        1 SUBUNIT  0
    8 N8        45.4360    25.5405    12.5528 N.pl3      1 SUBUNIT  0
    9 C9        43.3133    29.7549    12.2836 C.3        1 SUBUNIT  0
   10 C10       43.1108    30.4696    13.6467 C.3        1 SUBUNIT  0
   11 C11       43.8347    29.6929    14.7481 C.2        1 SUBUNIT  0
   12 C12       45.2054    29.8430    14.9638 C.2        1 SUBUNIT  0
   13 C13       45.8420    29.1521    15.9892 C.2        1 SUBUNIT  0
   14 C14       45.0750    28.2662    16.7341 C.2        1 SUBUNIT  0
   15 N15       43.7706    28.0703    16.5350 N.2        1 SUBUNIT  0
   16 C16       43.1805    28.7623    15.5571 C.2        1 SUBUNIT  0
   17 C17       47.3153    29.3149    16.2800 C.3        1 SUBUNIT  0
   18 C18       47.8700    30.7385    16.0756 C.3        1 SUBUNIT  0
   19 C19       47.1629    31.8130    16.8646 C.2        1 SUBUNIT  0
   20 C20       46.9868    31.7193    18.2404 C.2        1 SUBUNIT  0
   21 C21       46.3801    32.7711    18.9168 C.2        1 SUBUNIT  0
   22 C22       46.7251    32.9732    16.2361 C.2        1 SUBUNIT  0
   23 C23       46.1375    33.9834    16.9894 C.2        1 SUBUNIT  0
   24 N24       45.9540    33.8788    18.3080 N.2        1 SUBUNIT  0
   25 C25       45.7043    35.2655    16.3365 C.3        1 SUBUNIT  0
   26 N26       46.2131    32.6858    20.2565 N.pl3      1 SUBUNIT  0
   27 H27       40.6963    24.4460    12.3979 H          1 SUBUNIT  0
   28 H28       39.9255    25.8797    13.0805 H          1 SUBUNIT  0
   29 H29       40.0877    25.7065    11.3223 H          1 SUBUNIT  0
   30 H30       41.0498    28.2122    12.2166 H          1 SUBUNIT  0
   31 H31       43.0722    24.4499    12.4484 H          1 SUBUNIT  0
   32 H32       46.3061    26.0311    12.5869 H          1 SUBUNIT  0
   33 H33       45.4383    24.5418    12.5972 H          1 SUBUNIT  0
   34 H34       42.6151    30.1448    11.5416 H          1 SUBUNIT  0
   35 H35       44.3069    29.9871    11.8973 H          1 SUBUNIT  0
   36 H36       45.7944    30.4931    14.3400 H          1 SUBUNIT  0
   37 H37       45.5556    27.6965    17.5165 H          1 SUBUNIT  0
   38 H38       42.1321    28.5618    15.4090 H          1 SUBUNIT  0
   39 H39       47.8636    28.6245    15.6388 H          1 SUBUNIT  0
   40 H40       47.5133    28.9975    17.3044 H          1 SUBUNIT  0
   41 H41       47.8571    30.9967    15.0161 H          1 SUBUNIT  0
   42 H42       48.9206    30.7536    16.3651 H          1 SUBUNIT  0
   43 H43       47.3270    30.8486    18.7816 H          1 SUBUNIT  0
   44 H44       46.8565    33.1005    15.1721 H          1 SUBUNIT  0
   45 H45       45.9690    36.1180    16.9639 H          1 SUBUNIT  0
   46 H46       44.6255    35.2672    16.1950 H          1 SUBUNIT  0
   47 H47       46.1836    35.3939    15.3656 H          1 SUBUNIT  0
   48 H48       45.7277    33.4094    20.7487 H          1 SUBUNIT  0
   49 H49       46.5615    31.9065    20.7761 H          1 SUBUNIT  0
   50 C50       41.5991    30.6697    13.9406 C.3        1 SUBUNIT  0
   51 C51       43.6783    31.9011    13.5137 C.3        1 SUBUNIT  0
   52 C52       41.3247    31.5264    15.1938 C.3        1 SUBUNIT  0
   53 C53       43.4628    32.7565    14.7748 C.3        1 SUBUNIT  0
   54 C54       41.9737    32.9250    15.1244 C.3        1 SUBUNIT  0
   55 H55       40.2495    31.6276    15.3387 H          1 SUBUNIT  0
   56 H56       41.6910    31.0056    16.0758 H          1 SUBUNIT  0
   57 H57       41.0656    29.7240    14.0158 H          1 SUBUNIT  0
   58 H58       41.1425    31.1698    13.0860 H          1 SUBUNIT  0
   59 H59       44.7338    31.8804    13.2517 H          1 SUBUNIT  0
   60 H60       43.1928    32.3797    12.6639 H          1 SUBUNIT  0
   61 H61       43.9238    33.7332    14.6520 H          1 SUBUNIT  0
   62 H62       43.9769    32.2987    15.6191 H          1 SUBUNIT  0
   63 C63       41.8312    33.6933    16.4548 C.3        1 SUBUNIT  0
   64 C64       41.2604    33.8603    14.1355 C.3        1 SUBUNIT  0
   65 C65       41.6626    35.1827    16.1168 C.3        1 SUBUNIT  0
   66 C66       41.6112    35.2750    14.5918 C.3        1 SUBUNIT  0
   67 H67       40.7328    35.5518    16.5484 H          1 SUBUNIT  0
   68 H68       42.4657    35.7938    16.5273 H          1 SUBUNIT  0
   69 H69       42.6768    33.5284    17.1239 H          1 SUBUNIT  0
   70 H70       40.9380    33.3598    16.9843 H          1 SUBUNIT  0
   71 H71       41.5019    33.6810    13.0884 H          1 SUBUNIT  0
   72 H72       40.1860    33.7333    14.2485 H          1 SUBUNIT  0
   73 H73       40.8914    36.0173    14.2464 H          1 SUBUNIT  0
   74 H74       42.5886    35.5607    14.2020 H          1 SUBUNIT  0
@<TRIPOS>BOND
    1     1     2 1
    2     1    27 1
    3     1    28 1
    4     1    29 1
    5     2     3 2
    6     2     7 1
    7     3     4 1
    8     3    30 1
    9     4     5 2
   10     4     9 1
   11     5     6 1
   12     6     7 2
   13     6     8 1
   14     7    31 1
   15     8    32 1
   16     8    33 1
   17     9    10 1
   18     9    34 1
   19     9    35 1
   20    10    11 1
   21    10    50 1
   22    10    51 1
   23    11    12 2
   24    11    16 1
   25    12    13 1
   26    12    36 1
   27    13    14 2
   28    13    17 1
   29    14    15 1
   30    14    37 1
   31    15    16 2
   32    16    38 1
   33    17    18 1
   34    17    39 1
   35    17    40 1
   36    18    19 1
   37    18    41 1
   38    18    42 1
   39    19    20 2
   40    19    22 1
   41    20    21 1
   42    20    43 1
   43    21    24 2
   44    21    26 1
   45    22    23 2
   46    22    44 1
   47    23    24 1
   48    23    25 1
   49    25    45 1
   50    25    46 1
   51    25    47 1
   52    26    48 1
   53    26    49 1
   54    50    52 1
   55    50    57 1
   56    50    58 1
   57    51    53 1
   58    51    59 1
   59    51    60 1
   60    52    54 1
   61    52    55 1
   62    52    56 1
   63    53    54 1
   64    53    61 1
   65    53    62 1
   66    54    63 1
   67    54    64 1
   68    63    65 1
   69    63    69 1
   70    63    70 1
   71    64    66 1
   72    64    71 1
   73    64    72 1
   74    65    66 1
   75    65    67 1
   76    65    68 1
   77    66    73 1
   78    66    74 1
@<TRIPOS>SUBSTRUCTURE
1   ****   1
@<SCITEGIC>MOL_PROPERTY
TopHits
SciTegic.value.StringValue
8

@<SCITEGIC>MOL_PROPERTY
-CDOCKER_ENERGY
SciTegic.value.StringValue
5.61003554

@<SCITEGIC>MOL_PROPERTY
-CDOCKER_INTERACTION_ENERGY
SciTegic.value.StringValue
31.0514132

@<SCITEGIC>MOL_PROPERTY
POSE_NUMBER
SciTegic.value.StringValue
3

@<SCITEGIC>MOL_PROPERTY
FRAGMENTS
SciTegic.value.StringValue
C36 C37

@<SCITEGIC>MOL_PROPERTY
MW
SciTegic.value.StringValue
469.67

@<SCITEGIC>MOL_PROPERTY
GENERATION
SciTegic.value.StringValue
2

@<SCITEGIC>MOL_PROPERTY
FAMILY
SciTegic.value.StringValue
3

@<SCITEGIC>MOL_PROPERTY
LUDI3
SciTegic.value.StringValue
657

@<SCITEGIC>ATOM_PROPERTY
Formal Charge
SciTegic.value.StringValue
1 0
2 0
3 0
4 0
5 0
6 0
7 0
8 0
9 0
10 0
11 0
12 0
13 0
14 0
15 0
16 0
17 0
18 0
19 0
20 0
21 0
22 0
23 0
24 0
25 0
26 0
27 0
28 0
29 0
30 0
31 0
32 0
33 0
34 0
35 0
36 0
37 0
38 0
39 0
40 0
41 0
42 0
43 0
44 0
45 0
46 0
47 0
48 0
49 0
50 0
51 0
52 0
53 0
54 0
55 0
56 0
57 0
58 0
59 0
60 0
61 0
62 0
63 0
64 0
65 0
66 0
67 0
68 0
69 0
70 0
71 0
72 0
73 0
74 0

@<SCITEGIC>ATOM_PROPERTY
pdb_tempFactor
SciTegic.value.DoubleValue
1 0
2 0
3 0
4 0
5 0
6 0
7 0
8 0
9 0
10 0
11 0
12 0
13 0
14 0
15 0
16 0
17 0
18 0
19 0
20 0
21 0
22 0
23 0
24 0
25 0
26 0
27 0
28 0
29 0
30 0
31 0
32 0
33 0
34 0
35 0
36 0
37 0
38 0
39 0
40 0
41 0
42 0
43 0
44 0
45 0
46 0
47 0
48 0
49 0
50 0
51 0
52 0
53 0
54 0
55 0
56 0
57 0
58 0
59 0
60 0
61 0
62 0
63 0
64 0
65 0
66 0
67 0
68 0
69 0
70 0
71 0
72 0
73 0
74 0

@<SCITEGIC>ATOM_PROPERTY
pdb_occupancy
SciTegic.value.DoubleValue
1 1
2 1
3 1
4 1
5 1
6 1
7 1
8 1
9 1
10 1
11 1
12 1
13 1
14 1
15 1
16 1
17 1
18 1
19 1
20 1
21 1
22 1
23 1
24 1
25 1
26 1
27 1
28 1
29 1
30 1
31 1
32 1
33 1
34 1
35 1
36 1
37 1
38 1
39 1
40 1
41 1
42 1
43 1
44 1
45 1
46 1
47 1
48 1
49 1
50 1
51 1
52 1
53 1
54 1
55 1
56 1
57 1
58 1
59 1
60 1
61 1
62 1
63 1
64 1
65 1
66 1
67 1
68 1
69 1
70 1
71 1
72 1
73 1
74 1

@<TRIPOS>MOLECULE
Evo_8
74  78  1  0  0
SMALL
FORMAL_CHARGES
@<TRIPOS>ATOM
    1 C1        46.1877    37.0213    18.4339 C.3        1 SUBUNIT  0
    2 C2        47.3059    36.0418    18.6629 C.2        1 SUBUNIT  0
    3 C3        47.0498    34.7729    19.1611 C.2        1 SUBUNIT  0
    4 C4        48.1057    33.8850    19.3588 C.2        1 SUBUNIT  0
    5 N5        49.3756    34.2171    19.0991 N.2        1 SUBUNIT  0
    6 C6        49.6204    35.4384    18.6204 C.2        1 SUBUNIT  0
    7 C7        48.6235    36.3776    18.3857 C.2        1 SUBUNIT  0
    8 N8        50.9044    35.7631    18.3465 N.pl3      1 SUBUNIT  0
    9 C9        47.8359    32.4929    19.8773 C.3        1 SUBUNIT  0
   10 C10       48.0991    31.3666    18.8407 C.3        1 SUBUNIT  0
   11 C11       47.6357    31.8484    17.4684 C.2        1 SUBUNIT  0
   12 C12       46.2853    32.0965    17.2346 C.2        1 SUBUNIT  0
   13 C13       45.8711    32.6195    16.0208 C.2        1 SUBUNIT  0
   14 C14       46.8379    32.8601    15.0540 C.2        1 SUBUNIT  0
   15 N15       48.1360    32.6298    15.2386 N.2        1 SUBUNIT  0
   16 C16       48.5166    32.1655    16.4303 C.2        1 SUBUNIT  0
   17 C17       44.4244    32.9311    15.7697 C.3        1 SUBUNIT  0
   18 C18       44.0619    34.3562    16.2104 C.3        1 SUBUNIT  0
   19 C19       42.7323    34.7401    15.6285 C.2        1 SUBUNIT  0
   20 C20       42.6574    35.4351    14.4308 C.2        1 SUBUNIT  0
   21 C21       41.4135    35.6365    13.8534 C.2        1 SUBUNIT  0
   22 C22       41.5445    34.3345    16.2211 C.2        1 SUBUNIT  0
   23 C23       40.3412    34.5838    15.5705 C.2        1 SUBUNIT  0
   24 N24       40.2751    35.2023    14.3893 N.2        1 SUBUNIT  0
   25 C25       39.0567    34.0654    16.1348 C.3        1 SUBUNIT  0
   26 N26       41.3328    36.2968    12.6839 N.pl3      1 SUBUNIT  0
   27 H27       45.2619    36.5003    18.1871 H          1 SUBUNIT  0
   28 H28       46.0183    37.6094    19.3354 H          1 SUBUNIT  0
   29 H29       46.4251    37.6994    17.6140 H          1 SUBUNIT  0
   30 H30       46.0333    34.4760    19.3771 H          1 SUBUNIT  0
   31 H31       48.8704    37.3542    17.9965 H          1 SUBUNIT  0
   32 H32       51.1345    36.6600    17.9718 H          1 SUBUNIT  0
   33 H33       51.6349    35.1030    18.5196 H          1 SUBUNIT  0
   34 H34       46.7979    32.4546    20.2130 H          1 SUBUNIT  0
   35 H35       48.4313    32.3282    20.7746 H          1 SUBUNIT  0
   36 H36       45.5508    31.9295    18.0078 H          1 SUBUNIT  0
   37 H37       46.5397    33.2636    14.1004 H          1 SUBUNIT  0
   38 H38       49.5801    32.0483    16.5609 H          1 SUBUNIT  0
   39 H39       43.7962    32.2076    16.2910 H          1 SUBUNIT  0
   40 H40       44.2256    32.8007    14.7061 H          1 SUBUNIT  0
   41 H41       44.8170    35.0688    15.8748 H          1 SUBUNIT  0
   42 H42       44.0248    34.4258    17.2991 H          1 SUBUNIT  0
   43 H43       43.5522    35.7961    13.9458 H          1 SUBUNIT  0
   44 H44       41.5547    33.8047    17.1622 H          1 SUBUNIT  0
   45 H45       38.8698    33.0877    15.7077 H          1 SUBUNIT  0
   46 H46       38.2204    34.7179    15.8834 H          1 SUBUNIT  0
   47 H47       39.1279    33.9703    17.2157 H          1 SUBUNIT  0
   48 H48       42.1467    36.6667    12.2356 H          1 SUBUNIT  0
   49 H49       40.4393    36.4361    12.2598 H          1 SUBUNIT  0
   50 C50       47.2929    30.1204    19.2743 C.3        1 SUBUNIT  0
   51 C51       49.5971    30.9532    18.8723 C.3        1 SUBUNIT  0
   52 C52       47.5620    28.8964    18.3919 C.3        1 SUBUNIT  0
   53 C53       49.9189    29.6790    18.0598 C.3        1 SUBUNIT  0
   54 C54       49.0386    28.4735    18.4477 C.3        1 SUBUNIT  0
   55 H55       46.9265    28.0708    18.7124 H          1 SUBUNIT  0
   56 H56       47.2765    29.1117    17.3618 H          1 SUBUNIT  0
   57 H57       46.2255    30.3257    19.2794 H          1 SUBUNIT  0
   58 H58       47.5389    29.8732    20.3073 H          1 SUBUNIT  0
   59 H59       50.2448    31.7695    18.5575 H          1 SUBUNIT  0
   60 H60       49.8852    30.7743    19.9076 H          1 SUBUNIT  0
   61 H61       50.9717    29.4265    18.1887 H          1 SUBUNIT  0
   62 H62       49.7973    29.8721    16.9951 H          1 SUBUNIT  0
   63 C63       49.3032    27.2981    17.4950 C.3        1 SUBUNIT  0
   64 C64       49.4324    27.9096    19.8314 C.3        1 SUBUNIT  0
   65 C65       50.5142    26.5790    18.0779 C.3        1 SUBUNIT  0
   66 C66       50.3415    26.6952    19.5918 C.3        1 SUBUNIT  0
   67 H67       50.5896    25.5452    17.7420 H          1 SUBUNIT  0
   68 H68       51.4262    27.0932    17.7709 H          1 SUBUNIT  0
   69 H69       49.4605    27.6114    16.4631 H          1 SUBUNIT  0
   70 H70       48.4511    26.6168    17.4989 H          1 SUBUNIT  0
   71 H71       49.9254    28.6530    20.4566 H          1 SUBUNIT  0
   72 H72       48.5476    27.5885    20.3816 H          1 SUBUNIT  0
   73 H73       49.8644    25.7969    19.9838 H          1 SUBUNIT  0
   74 H74       51.3022    26.7987    20.0972 H          1 SUBUNIT  0
@<TRIPOS>BOND
    1     1     2 1
    2     1    27 1
    3     1    28 1
    4     1    29 1
    5     2     3 2
    6     2     7 1
    7     3     4 1
    8     3    30 1
    9     4     5 2
   10     4     9 1
   11     5     6 1
   12     6     7 2
   13     6     8 1
   14     7    31 1
   15     8    32 1
   16     8    33 1
   17     9    10 1
   18     9    34 1
   19     9    35 1
   20    10    11 1
   21    10    50 1
   22    10    51 1
   23    11    12 2
   24    11    16 1
   25    12    13 1
   26    12    36 1
   27    13    14 2
   28    13    17 1
   29    14    15 1
   30    14    37 1
   31    15    16 2
   32    16    38 1
   33    17    18 1
   34    17    39 1
   35    17    40 1
   36    18    19 1
   37    18    41 1
   38    18    42 1
   39    19    20 2
   40    19    22 1
   41    20    21 1
   42    20    43 1
   43    21    24 2
   44    21    26 1
   45    22    23 2
   46    22    44 1
   47    23    24 1
   48    23    25 1
   49    25    45 1
   50    25    46 1
   51    25    47 1
   52    26    48 1
   53    26    49 1
   54    50    52 1
   55    50    57 1
   56    50    58 1
   57    51    53 1
   58    51    59 1
   59    51    60 1
   60    52    54 1
   61    52    55 1
   62    52    56 1
   63    53    54 1
   64    53    61 1
   65    53    62 1
   66    54    63 1
   67    54    64 1
   68    63    65 1
   69    63    69 1
   70    63    70 1
   71    64    66 1
   72    64    71 1
   73    64    72 1
   74    65    66 1
   75    65    67 1
   76    65    68 1
   77    66    73 1
   78    66    74 1
@<TRIPOS>SUBSTRUCTURE
1   ****   1
@<SCITEGIC>MOL_PROPERTY
TopHits
SciTegic.value.StringValue
8

@<SCITEGIC>MOL_PROPERTY
-CDOCKER_ENERGY
SciTegic.value.StringValue
3.20453698

@<SCITEGIC>MOL_PROPERTY
-CDOCKER_INTERACTION_ENERGY
SciTegic.value.StringValue
30.1435792

@<SCITEGIC>MOL_PROPERTY
POSE_NUMBER
SciTegic.value.StringValue
4

@<SCITEGIC>MOL_PROPERTY
FRAGMENTS
SciTegic.value.StringValue
C36 C37

@<SCITEGIC>MOL_PROPERTY
MW
SciTegic.value.StringValue
469.67

@<SCITEGIC>MOL_PROPERTY
GENERATION
SciTegic.value.StringValue
2

@<SCITEGIC>MOL_PROPERTY
FAMILY
SciTegic.value.StringValue
3

@<SCITEGIC>MOL_PROPERTY
LUDI3
SciTegic.value.StringValue
657

@<SCITEGIC>ATOM_PROPERTY
Formal Charge
SciTegic.value.StringValue
1 0
2 0
3 0
4 0
5 0
6 0
7 0
8 0
9 0
10 0
11 0
12 0
13 0
14 0
15 0
16 0
17 0
18 0
19 0
20 0
21 0
22 0
23 0
24 0
25 0
26 0
27 0
28 0
29 0
30 0
31 0
32 0
33 0
34 0
35 0
36 0
37 0
38 0
39 0
40 0
41 0
42 0
43 0
44 0
45 0
46 0
47 0
48 0
49 0
50 0
51 0
52 0
53 0
54 0
55 0
56 0
57 0
58 0
59 0
60 0
61 0
62 0
63 0
64 0
65 0
66 0
67 0
68 0
69 0
70 0
71 0
72 0
73 0
74 0

@<SCITEGIC>ATOM_PROPERTY
pdb_tempFactor
SciTegic.value.DoubleValue
1 0
2 0
3 0
4 0
5 0
6 0
7 0
8 0
9 0
10 0
11 0
12 0
13 0
14 0
15 0
16 0
17 0
18 0
19 0
20 0
21 0
22 0
23 0
24 0
25 0
26 0
27 0
28 0
29 0
30 0
31 0
32 0
33 0
34 0
35 0
36 0
37 0
38 0
39 0
40 0
41 0
42 0
43 0
44 0
45 0
46 0
47 0
48 0
49 0
50 0
51 0
52 0
53 0
54 0
55 0
56 0
57 0
58 0
59 0
60 0
61 0
62 0
63 0
64 0
65 0
66 0
67 0
68 0
69 0
70 0
71 0
72 0
73 0
74 0

@<SCITEGIC>ATOM_PROPERTY
pdb_occupancy
SciTegic.value.DoubleValue
1 1
2 1
3 1
4 1
5 1
6 1
7 1
8 1
9 1
10 1
11 1
12 1
13 1
14 1
15 1
16 1
17 1
18 1
19 1
20 1
21 1
22 1
23 1
24 1
25 1
26 1
27 1
28 1
29 1
30 1
31 1
32 1
33 1
34 1
35 1
36 1
37 1
38 1
39 1
40 1
41 1
42 1
43 1
44 1
45 1
46 1
47 1
48 1
49 1
50 1
51 1
52 1
53 1
54 1
55 1
56 1
57 1
58 1
59 1
60 1
61 1
62 1
63 1
64 1
65 1
66 1
67 1
68 1
69 1
70 1
71 1
72 1
73 1
74 1

@<TRIPOS>MOLECULE
Evo_8
74  78  1  0  0
SMALL
FORMAL_CHARGES
@<TRIPOS>ATOM
    1 C1        49.0634    26.3519    16.3875 C.3        1 SUBUNIT  0
    2 C2        48.1970    27.2107    15.5105 C.2        1 SUBUNIT  0
    3 C3        48.2743    28.5957    15.5673 C.2        1 SUBUNIT  0
    4 C4        47.4659    29.3588    14.7323 C.2        1 SUBUNIT  0
    5 N5        46.6084    28.8055    13.8672 N.2        1 SUBUNIT  0
    6 C6        46.5199    27.4761    13.8261 C.2        1 SUBUNIT  0
    7 C7        47.2929    26.6430    14.6227 C.2        1 SUBUNIT  0
    8 N8        45.6305    26.9295    12.9665 N.pl3      1 SUBUNIT  0
    9 C9        47.5465    30.8628    14.7504 C.3        1 SUBUNIT  0
   10 C10       46.6140    31.5691    15.7650 C.3        1 SUBUNIT  0
   11 C11       45.1696    31.1164    15.5358 C.2        1 SUBUNIT  0
   12 C12       44.3519    31.7645    14.6212 C.2        1 SUBUNIT  0
   13 C13       43.0260    31.4083    14.4418 C.2        1 SUBUNIT  0
   14 C14       42.5590    30.3208    15.1663 C.2        1 SUBUNIT  0
   15 N15       43.3286    29.6242    16.0096 N.2        1 SUBUNIT  0
   16 C16       44.5989    30.0185    16.1783 C.2        1 SUBUNIT  0
   17 C17       42.1580    32.1549    13.4567 C.3        1 SUBUNIT  0
   18 C18       42.2142    33.6959    13.6174 C.3        1 SUBUNIT  0
   19 C19       40.9113    34.3020    14.0565 C.2        1 SUBUNIT  0
   20 C20       40.2182    33.8055    15.1494 C.2        1 SUBUNIT  0
   21 C21       38.9712    34.3338    15.4405 C.2        1 SUBUNIT  0
   22 C22       40.3603    35.3788    13.3721 C.2        1 SUBUNIT  0
   23 C23       39.1037    35.8501    13.7324 C.2        1 SUBUNIT  0
   24 N24       38.3970    35.3039    14.7238 N.2        1 SUBUNIT  0
   25 C25       38.4704    36.9799    12.9719 C.3        1 SUBUNIT  0
   26 N26       38.2889    33.8257    16.4819 N.pl3      1 SUBUNIT  0
   27 H27       49.2589    25.3900    15.9124 H          1 SUBUNIT  0
   28 H28       50.0198    26.8403    16.5763 H          1 SUBUNIT  0
   29 H29       48.5703    26.1737    17.3428 H          1 SUBUNIT  0
   30 H30       48.9580    29.0787    16.2504 H          1 SUBUNIT  0
   31 H31       47.1928    25.5697    14.5526 H          1 SUBUNIT  0
   32 H32       45.5428    25.9380    12.8788 H          1 SUBUNIT  0
   33 H33       45.0483    27.5223    12.4100 H          1 SUBUNIT  0
   34 H34       47.3197    31.2176    13.7438 H          1 SUBUNIT  0
   35 H35       48.5823    31.1510    14.9343 H          1 SUBUNIT  0
   36 H36       44.7354    32.5741    14.0446 H          1 SUBUNIT  0
   37 H37       41.5315    30.0116    15.0357 H          1 SUBUNIT  0
   38 H38       45.1984    29.4339    16.8588 H          1 SUBUNIT  0
   39 H39       41.1343    31.7843    13.5144 H          1 SUBUNIT  0
   40 H40       42.5042    31.8891    12.4575 H          1 SUBUNIT  0
   41 H41       42.4592    34.1310    12.6496 H          1 SUBUNIT  0
   42 H42       42.9849    34.0262    14.3139 H          1 SUBUNIT  0
   43 H43       40.6223    32.9985    15.7427 H          1 SUBUNIT  0
   44 H44       40.8973    35.8404    12.5583 H          1 SUBUNIT  0
   45 H45       39.2222    37.7143    12.6913 H          1 SUBUNIT  0
   46 H46       37.7181    37.4801    13.5820 H          1 SUBUNIT  0
   47 H47       37.9949    36.6046    12.0655 H          1 SUBUNIT  0
   48 H48       37.3938    34.1987    16.7205 H          1 SUBUNIT  0
   49 H49       38.6591    33.0769    17.0317 H          1 SUBUNIT  0
   50 C50       46.7894    33.0920    15.5191 C.3        1 SUBUNIT  0
   51 C51       47.0783    31.3321    17.2280 C.3        1 SUBUNIT  0
   52 C52       46.0032    33.9644    16.5096 C.3        1 SUBUNIT  0
   53 C53       46.3152    32.1945    18.2575 C.3        1 SUBUNIT  0
   54 C54       46.4350    33.7047    17.9657 C.3        1 SUBUNIT  0
   55 H55       46.1406    35.0138    16.2494 H          1 SUBUNIT  0
   56 H56       44.9336    33.7800    16.4099 H          1 SUBUNIT  0
   57 H57       46.5523    33.3776    14.4969 H          1 SUBUNIT  0
   58 H58       47.8466    33.3399    15.5991 H          1 SUBUNIT  0
   59 H59       47.0177    30.2836    17.5109 H          1 SUBUNIT  0
   60 H60       48.1386    31.5757    17.3027 H          1 SUBUNIT  0
   61 H61       46.6871    31.9813    19.2598 H          1 SUBUNIT  0
   62 H62       45.2622    31.9130    18.2671 H          1 SUBUNIT  0
   63 C63       45.5941    34.5608    18.9262 C.3        1 SUBUNIT  0
   64 C64       47.8437    34.2581    18.2387 C.3        1 SUBUNIT  0
   65 C65       46.2112    35.9652    18.8617 C.3        1 SUBUNIT  0
   66 C66       47.6554    35.7714    18.3792 C.3        1 SUBUNIT  0
   67 H67       45.6622    36.5830    18.1511 H          1 SUBUNIT  0
   68 H68       46.1672    36.4775    19.8208 H          1 SUBUNIT  0
   69 H69       45.6913    34.1750    19.9423 H          1 SUBUNIT  0
   70 H70       44.5298    34.5593    18.6858 H          1 SUBUNIT  0
   71 H71       48.2159    33.8548    19.1813 H          1 SUBUNIT  0
   72 H72       48.5804    34.0041    17.4793 H          1 SUBUNIT  0
   73 H73       47.7811    36.2514    17.4080 H          1 SUBUNIT  0
   74 H74       48.3903    36.2175    19.0490 H          1 SUBUNIT  0
@<TRIPOS>BOND
    1     1     2 1
    2     1    27 1
    3     1    28 1
    4     1    29 1
    5     2     3 2
    6     2     7 1
    7     3     4 1
    8     3    30 1
    9     4     5 2
   10     4     9 1
   11     5     6 1
   12     6     7 2
   13     6     8 1
   14     7    31 1
   15     8    32 1
   16     8    33 1
   17     9    10 1
   18     9    34 1
   19     9    35 1
   20    10    11 1
   21    10    50 1
   22    10    51 1
   23    11    12 2
   24    11    16 1
   25    12    13 1
   26    12    36 1
   27    13    14 2
   28    13    17 1
   29    14    15 1
   30    14    37 1
   31    15    16 2
   32    16    38 1
   33    17    18 1
   34    17    39 1
   35    17    40 1
   36    18    19 1
   37    18    41 1
   38    18    42 1
   39    19    20 2
   40    19    22 1
   41    20    21 1
   42    20    43 1
   43    21    24 2
   44    21    26 1
   45    22    23 2
   46    22    44 1
   47    23    24 1
   48    23    25 1
   49    25    45 1
   50    25    46 1
   51    25    47 1
   52    26    48 1
   53    26    49 1
   54    50    52 1
   55    50    57 1
   56    50    58 1
   57    51    53 1
   58    51    59 1
   59    51    60 1
   60    52    54 1
   61    52    55 1
   62    52    56 1
   63    53    54 1
   64    53    61 1
   65    53    62 1
   66    54    63 1
   67    54    64 1
   68    63    65 1
   69    63    69 1
   70    63    70 1
   71    64    66 1
   72    64    71 1
   73    64    72 1
   74    65    66 1
   75    65    67 1
   76    65    68 1
   77    66    73 1
   78    66    74 1
@<TRIPOS>SUBSTRUCTURE
1   ****   1
@<SCITEGIC>MOL_PROPERTY
TopHits
SciTegic.value.StringValue
8

@<SCITEGIC>MOL_PROPERTY
-CDOCKER_ENERGY
SciTegic.value.StringValue
2.11946015

@<SCITEGIC>MOL_PROPERTY
-CDOCKER_INTERACTION_ENERGY
SciTegic.value.StringValue
33.665281

@<SCITEGIC>MOL_PROPERTY
POSE_NUMBER
SciTegic.value.StringValue
5

@<SCITEGIC>MOL_PROPERTY
FRAGMENTS
SciTegic.value.StringValue
C36 C37

@<SCITEGIC>MOL_PROPERTY
MW
SciTegic.value.StringValue
469.67

@<SCITEGIC>MOL_PROPERTY
GENERATION
SciTegic.value.StringValue
2

@<SCITEGIC>MOL_PROPERTY
FAMILY
SciTegic.value.StringValue
3

@<SCITEGIC>MOL_PROPERTY
LUDI3
SciTegic.value.StringValue
657

@<SCITEGIC>ATOM_PROPERTY
Formal Charge
SciTegic.value.StringValue
1 0
2 0
3 0
4 0
5 0
6 0
7 0
8 0
9 0
10 0
11 0
12 0
13 0
14 0
15 0
16 0
17 0
18 0
19 0
20 0
21 0
22 0
23 0
24 0
25 0
26 0
27 0
28 0
29 0
30 0
31 0
32 0
33 0
34 0
35 0
36 0
37 0
38 0
39 0
40 0
41 0
42 0
43 0
44 0
45 0
46 0
47 0
48 0
49 0
50 0
51 0
52 0
53 0
54 0
55 0
56 0
57 0
58 0
59 0
60 0
61 0
62 0
63 0
64 0
65 0
66 0
67 0
68 0
69 0
70 0
71 0
72 0
73 0
74 0

@<SCITEGIC>ATOM_PROPERTY
pdb_tempFactor
SciTegic.value.DoubleValue
1 0
2 0
3 0
4 0
5 0
6 0
7 0
8 0
9 0
10 0
11 0
12 0
13 0
14 0
15 0
16 0
17 0
18 0
19 0
20 0
21 0
22 0
23 0
24 0
25 0
26 0
27 0
28 0
29 0
30 0
31 0
32 0
33 0
34 0
35 0
36 0
37 0
38 0
39 0
40 0
41 0
42 0
43 0
44 0
45 0
46 0
47 0
48 0
49 0
50 0
51 0
52 0
53 0
54 0
55 0
56 0
57 0
58 0
59 0
60 0
61 0
62 0
63 0
64 0
65 0
66 0
67 0
68 0
69 0
70 0
71 0
72 0
73 0
74 0

@<SCITEGIC>ATOM_PROPERTY
pdb_occupancy
SciTegic.value.DoubleValue
1 1
2 1
3 1
4 1
5 1
6 1
7 1
8 1
9 1
10 1
11 1
12 1
13 1
14 1
15 1
16 1
17 1
18 1
19 1
20 1
21 1
22 1
23 1
24 1
25 1
26 1
27 1
28 1
29 1
30 1
31 1
32 1
33 1
34 1
35 1
36 1
37 1
38 1
39 1
40 1
41 1
42 1
43 1
44 1
45 1
46 1
47 1
48 1
49 1
50 1
51 1
52 1
53 1
54 1
55 1
56 1
57 1
58 1
59 1
60 1
61 1
62 1
63 1
64 1
65 1
66 1
67 1
68 1
69 1
70 1
71 1
72 1
73 1
74 1

@<TRIPOS>MOLECULE
Evo_8
74  78  1  0  0
SMALL
FORMAL_CHARGES
@<TRIPOS>ATOM
    1 C1        40.7696    28.4266    14.1648 C.3        1 SUBUNIT  0
    2 C2        42.2131    28.8499    14.1925 C.2        1 SUBUNIT  0
    3 C3        42.5660    30.1935    14.1803 C.2        1 SUBUNIT  0
    4 C4        43.9115    30.5561    14.2292 C.2        1 SUBUNIT  0
    5 N5        44.8837    29.6382    14.2509 N.2        1 SUBUNIT  0
    6 C6        44.5479    28.3485    14.2673 C.2        1 SUBUNIT  0
    7 C7        43.2322    27.9095    14.2429 C.2        1 SUBUNIT  0
    8 N8        45.5495    27.4405    14.3092 N.pl3      1 SUBUNIT  0
    9 C9        44.3326    32.0112    14.2242 C.3        1 SUBUNIT  0
   10 C10       44.5776    32.6494    15.6326 C.3        1 SUBUNIT  0
   11 C11       45.7107    31.9218    16.3640 C.2        1 SUBUNIT  0
   12 C12       45.7842    31.8948    17.7552 C.2        1 SUBUNIT  0
   13 C13       46.9478    31.4770    18.3920 C.2        1 SUBUNIT  0
   14 C14       47.9672    30.9633    17.6050 C.2        1 SUBUNIT  0
   15 N15       47.9100    30.9101    16.2772 N.2        1 SUBUNIT  0
   16 C16       46.8355    31.4370    15.6866 C.2        1 SUBUNIT  0
   17 C17       47.1584    31.6701    19.8728 C.3        1 SUBUNIT  0
   18 C18       46.5559    32.9832    20.4086 C.3        1 SUBUNIT  0
   19 C19       46.9203    34.2025    19.5940 C.2        1 SUBUNIT  0
   20 C20       45.9520    35.1387    19.2558 C.2        1 SUBUNIT  0
   21 C21       46.3185    36.2661    18.5333 C.2        1 SUBUNIT  0
   22 C22       48.2194    34.4357    19.1562 C.2        1 SUBUNIT  0
   23 C23       48.4976    35.5771    18.4122 C.2        1 SUBUNIT  0
   24 N24       47.5621    36.4792    18.1000 N.2        1 SUBUNIT  0
   25 C25       49.8926    35.8398    17.9246 C.3        1 SUBUNIT  0
   26 N26       45.3845    37.2007    18.2512 N.pl3      1 SUBUNIT  0
   27 H27       40.3828    28.3456    15.1811 H          1 SUBUNIT  0
   28 H28       40.1653    29.1529    13.6230 H          1 SUBUNIT  0
   29 H29       40.6553    27.4606    13.6725 H          1 SUBUNIT  0
   30 H30       41.7906    30.9412    14.1301 H          1 SUBUNIT  0
   31 H31       43.0037    26.8541    14.2615 H          1 SUBUNIT  0
   32 H32       46.4986    27.7532    14.3394 H          1 SUBUNIT  0
   33 H33       45.3613    26.4588    14.3113 H          1 SUBUNIT  0
   34 H34       43.5595    32.5530    13.6927 H          1 SUBUNIT  0
   35 H35       45.2136    32.0931    13.5922 H          1 SUBUNIT  0
   36 H36       44.9890    32.2913    18.3622 H          1 SUBUNIT  0
   37 H37       48.8715    30.6202    18.0848 H          1 SUBUNIT  0
   38 H38       46.8871    31.4781    14.6117 H          1 SUBUNIT  0
   39 H39       48.2292    31.6658    20.0784 H          1 SUBUNIT  0
   40 H40       46.7584    30.8138    20.4097 H          1 SUBUNIT  0
   41 H41       46.8836    33.1392    21.4333 H          1 SUBUNIT  0
   42 H42       45.4703    32.9017    20.4574 H          1 SUBUNIT  0
   43 H43       44.9239    34.9974    19.5580 H          1 SUBUNIT  0
   44 H44       49.0117    33.7426    19.3936 H          1 SUBUNIT  0
   45 H45       50.6211    35.5475    18.6810 H          1 SUBUNIT  0
   46 H46       50.0282    36.8988    17.7044 H          1 SUBUNIT  0
   47 H47       50.0827    35.2697    17.0157 H          1 SUBUNIT  0
   48 H48       44.4539    37.1341    18.6173 H          1 SUBUNIT  0
   49 H49       45.6133    37.9814    17.6727 H          1 SUBUNIT  0
   50 C50       43.2395    32.6251    16.4081 C.3        1 SUBUNIT  0
   51 C51       45.0213    34.1422    15.5553 C.3        1 SUBUNIT  0
   52 C52       42.1132    33.4450    15.7387 C.3        1 SUBUNIT  0
   53 C53       43.9430    35.1934    15.8973 C.3        1 SUBUNIT  0
   54 C54       42.5244    34.8964    15.3740 C.3        1 SUBUNIT  0
   55 H55       41.7305    32.9406    14.8560 H          1 SUBUNIT  0
   56 H56       41.2638    33.4553    16.4231 H          1 SUBUNIT  0
   57 H57       43.3656    33.0624    17.3968 H          1 SUBUNIT  0
   58 H58       42.9146    31.5986    16.5584 H          1 SUBUNIT  0
   59 H59       45.8239    34.3250    16.2711 H          1 SUBUNIT  0
   60 H60       45.5077    34.3686    14.6185 H          1 SUBUNIT  0
   61 H61       44.2729    36.1817    15.5750 H          1 SUBUNIT  0
   62 H62       43.8756    35.2564    16.9836 H          1 SUBUNIT  0
   63 C63       41.5226    35.8989    15.9716 C.3        1 SUBUNIT  0
   64 C64       42.3690    35.1826    13.8641 C.3        1 SUBUNIT  0
   65 C65       40.3367    35.9214    15.0081 C.3        1 SUBUNIT  0
   66 C66       40.9153    35.6060    13.6291 C.3        1 SUBUNIT  0
   67 H67       39.6176    35.1528    15.2929 H          1 SUBUNIT  0
   68 H68       39.8180    36.8788    15.0226 H          1 SUBUNIT  0
   69 H69       41.9663    36.8949    16.0074 H          1 SUBUNIT  0
   70 H70       41.2251    35.6541    16.9922 H          1 SUBUNIT  0
   71 H71       43.0238    36.0053    13.5739 H          1 SUBUNIT  0
   72 H72       42.6133    34.3378    13.2297 H          1 SUBUNIT  0
   73 H73       40.3469    34.8044    13.1571 H          1 SUBUNIT  0
   74 H74       40.8657    36.4712    12.9667 H          1 SUBUNIT  0
@<TRIPOS>BOND
    1     1     2 1
    2     1    27 1
    3     1    28 1
    4     1    29 1
    5     2     3 2
    6     2     7 1
    7     3     4 1
    8     3    30 1
    9     4     5 2
   10     4     9 1
   11     5     6 1
   12     6     7 2
   13     6     8 1
   14     7    31 1
   15     8    32 1
   16     8    33 1
   17     9    10 1
   18     9    34 1
   19     9    35 1
   20    10    11 1
   21    10    50 1
   22    10    51 1
   23    11    12 2
   24    11    16 1
   25    12    13 1
   26    12    36 1
   27    13    14 2
   28    13    17 1
   29    14    15 1
   30    14    37 1
   31    15    16 2
   32    16    38 1
   33    17    18 1
   34    17    39 1
   35    17    40 1
   36    18    19 1
   37    18    41 1
   38    18    42 1
   39    19    20 2
   40    19    22 1
   41    20    21 1
   42    20    43 1
   43    21    24 2
   44    21    26 1
   45    22    23 2
   46    22    44 1
   47    23    24 1
   48    23    25 1
   49    25    45 1
   50    25    46 1
   51    25    47 1
   52    26    48 1
   53    26    49 1
   54    50    52 1
   55    50    57 1
   56    50    58 1
   57    51    53 1
   58    51    59 1
   59    51    60 1
   60    52    54 1
   61    52    55 1
   62    52    56 1
   63    53    54 1
   64    53    61 1
   65    53    62 1
   66    54    63 1
   67    54    64 1
   68    63    65 1
   69    63    69 1
   70    63    70 1
   71    64    66 1
   72    64    71 1
   73    64    72 1
   74    65    66 1
   75    65    67 1
   76    65    68 1
   77    66    73 1
   78    66    74 1
@<TRIPOS>SUBSTRUCTURE
1   ****   1
@<SCITEGIC>MOL_PROPERTY
TopHits
SciTegic.value.StringValue
8

@<SCITEGIC>MOL_PROPERTY
-CDOCKER_ENERGY
SciTegic.value.StringValue
-2.72448997

@<SCITEGIC>MOL_PROPERTY
-CDOCKER_INTERACTION_ENERGY
SciTegic.value.StringValue
37.3226568

@<SCITEGIC>MOL_PROPERTY
POSE_NUMBER
SciTegic.value.StringValue
6

@<SCITEGIC>MOL_PROPERTY
FRAGMENTS
SciTegic.value.StringValue
C36 C37

@<SCITEGIC>MOL_PROPERTY
MW
SciTegic.value.StringValue
469.67

@<SCITEGIC>MOL_PROPERTY
GENERATION
SciTegic.value.StringValue
2

@<SCITEGIC>MOL_PROPERTY
FAMILY
SciTegic.value.StringValue
3

@<SCITEGIC>MOL_PROPERTY
LUDI3
SciTegic.value.StringValue
657

@<SCITEGIC>ATOM_PROPERTY
Formal Charge
SciTegic.value.StringValue
1 0
2 0
3 0
4 0
5 0
6 0
7 0
8 0
9 0
10 0
11 0
12 0
13 0
14 0
15 0
16 0
17 0
18 0
19 0
20 0
21 0
22 0
23 0
24 0
25 0
26 0
27 0
28 0
29 0
30 0
31 0
32 0
33 0
34 0
35 0
36 0
37 0
38 0
39 0
40 0
41 0
42 0
43 0
44 0
45 0
46 0
47 0
48 0
49 0
50 0
51 0
52 0
53 0
54 0
55 0
56 0
57 0
58 0
59 0
60 0
61 0
62 0
63 0
64 0
65 0
66 0
67 0
68 0
69 0
70 0
71 0
72 0
73 0
74 0

@<SCITEGIC>ATOM_PROPERTY
pdb_tempFactor
SciTegic.value.DoubleValue
1 0
2 0
3 0
4 0
5 0
6 0
7 0
8 0
9 0
10 0
11 0
12 0
13 0
14 0
15 0
16 0
17 0
18 0
19 0
20 0
21 0
22 0
23 0
24 0
25 0
26 0
27 0
28 0
29 0
30 0
31 0
32 0
33 0
34 0
35 0
36 0
37 0
38 0
39 0
40 0
41 0
42 0
43 0
44 0
45 0
46 0
47 0
48 0
49 0
50 0
51 0
52 0
53 0
54 0
55 0
56 0
57 0
58 0
59 0
60 0
61 0
62 0
63 0
64 0
65 0
66 0
67 0
68 0
69 0
70 0
71 0
72 0
73 0
74 0

@<SCITEGIC>ATOM_PROPERTY
pdb_occupancy
SciTegic.value.DoubleValue
1 1
2 1
3 1
4 1
5 1
6 1
7 1
8 1
9 1
10 1
11 1
12 1
13 1
14 1
15 1
16 1
17 1
18 1
19 1
20 1
21 1
22 1
23 1
24 1
25 1
26 1
27 1
28 1
29 1
30 1
31 1
32 1
33 1
34 1
35 1
36 1
37 1
38 1
39 1
40 1
41 1
42 1
43 1
44 1
45 1
46 1
47 1
48 1
49 1
50 1
51 1
52 1
53 1
54 1
55 1
56 1
57 1
58 1
59 1
60 1
61 1
62 1
63 1
64 1
65 1
66 1
67 1
68 1
69 1
70 1
71 1
72 1
73 1
74 1

@<TRIPOS>MOLECULE
Evo_8
74  78  1  0  0
SMALL
FORMAL_CHARGES
@<TRIPOS>ATOM
    1 C1        51.4182    37.6737    18.8039 C.3        1 SUBUNIT  0
    2 C2        50.1589    36.8520    18.8330 C.2        1 SUBUNIT  0
    3 C3        50.2080    35.4847    19.0697 C.2        1 SUBUNIT  0
    4 C4        49.0235    34.7561    19.1221 C.2        1 SUBUNIT  0
    5 N5        47.8280    35.3259    18.9263 N.2        1 SUBUNIT  0
    6 C6        47.7769    36.6439    18.7321 C.2        1 SUBUNIT  0
    7 C7        48.9118    37.4423    18.6744 C.2        1 SUBUNIT  0
    8 N8        46.5552    37.2141    18.6178 N.pl3      1 SUBUNIT  0
    9 C9        49.0180    33.2875    19.4754 C.3        1 SUBUNIT  0
   10 C10       49.3971    32.3065    18.3300 C.3        1 SUBUNIT  0
   11 C11       48.7114    32.7854    17.0516 C.2        1 SUBUNIT  0
   12 C12       47.3188    32.8286    16.9723 C.2        1 SUBUNIT  0
   13 C13       46.6939    33.3441    15.8458 C.2        1 SUBUNIT  0
   14 C14       47.5002    33.8014    14.8113 C.2        1 SUBUNIT  0
   15 N15       48.8325    33.7682    14.8462 N.2        1 SUBUNIT  0
   16 C16       49.4109    33.2923    15.9515 C.2        1 SUBUNIT  0
   17 C17       45.1941    33.4145    15.7455 C.3        1 SUBUNIT  0
   18 C18       44.6748    34.8518    15.9009 C.3        1 SUBUNIT  0
   19 C19       43.2253    34.9424    15.5078 C.2        1 SUBUNIT  0
   20 C20       42.8373    35.5808    14.3368 C.2        1 SUBUNIT  0
   21 C21       41.4950    35.5827    13.9863 C.2        1 SUBUNIT  0
   22 C22       42.2343    34.3681    16.2919 C.2        1 SUBUNIT  0
   23 C23       40.9124    34.4133    15.8626 C.2        1 SUBUNIT  0
   24 N24       40.5494    34.9838    14.7087 N.2        1 SUBUNIT  0
   25 C25       39.8331    33.7844    16.6912 C.3        1 SUBUNIT  0
   26 N26       41.1133    36.2181    12.8588 N.pl3      1 SUBUNIT  0
   27 H27       52.2893    37.0438    18.6192 H          1 SUBUNIT  0
   28 H28       51.3726    38.4244    18.0165 H          1 SUBUNIT  0
   29 H29       51.5542    38.1801    19.7594 H          1 SUBUNIT  0
   30 H30       51.1564    35.0053    19.2566 H          1 SUBUNIT  0
   31 H31       48.8256    38.5078    18.5254 H          1 SUBUNIT  0
   32 H32       45.7326    36.6494    18.6904 H          1 SUBUNIT  0
   33 H33       46.4488    38.1958    18.4678 H          1 SUBUNIT  0
   34 H34       48.0132    33.0535    19.8325 H          1 SUBUNIT  0
   35 H35       49.6590    33.1397    20.3424 H          1 SUBUNIT  0
   36 H36       46.7179    32.4914    17.8040 H          1 SUBUNIT  0
   37 H37       47.0347    34.2124    13.9301 H          1 SUBUNIT  0
   38 H38       50.4886    33.3262    15.9566 H          1 SUBUNIT  0
   39 H39       44.7451    32.7679    16.5011 H          1 SUBUNIT  0
   40 H40       44.8953    33.0068    14.7804 H          1 SUBUNIT  0
   41 H41       45.2556    35.5411    15.2863 H          1 SUBUNIT  0
   42 H42       44.7931    35.1861    16.9320 H          1 SUBUNIT  0
   43 H43       43.5637    36.0722    13.7068 H          1 SUBUNIT  0
   44 H44       42.4880    33.8852    17.2255 H          1 SUBUNIT  0
   45 H45       38.8484    34.1317    16.3784 H          1 SUBUNIT  0
   46 H46       39.9755    34.0516    17.7362 H          1 SUBUNIT  0
   47 H47       39.8694    32.7000    16.5961 H          1 SUBUNIT  0
   48 H48       41.7788    36.6926    12.2817 H          1 SUBUNIT  0
   49 H49       40.1495    36.2269    12.5961 H          1 SUBUNIT  0
   50 C50       48.8841    30.8862    18.7319 C.3        1 SUBUNIT  0
   51 C51       50.9444    32.2298    18.1619 C.3        1 SUBUNIT  0
   52 C52       49.8750    29.7564    18.4249 C.3        1 SUBUNIT  0
   53 C53       51.6189    31.4044    19.2656 C.3        1 SUBUNIT  0
   54 C54       51.1961    29.9154    19.2092 C.3        1 SUBUNIT  0
   55 H55       49.4210    28.7900    18.6433 H          1 SUBUNIT  0
   56 H56       50.0750    29.7480    17.3529 H          1 SUBUNIT  0
   57 H57       47.9326    30.6449    18.2614 H          1 SUBUNIT  0
   58 H58       48.6791    30.8518    19.8030 H          1 SUBUNIT  0
   59 H59       51.2042    31.7450    17.2204 H          1 SUBUNIT  0
   60 H60       51.3947    33.2174    18.1097 H          1 SUBUNIT  0
   61 H61       51.3737    31.8343    20.2353 H          1 SUBUNIT  0
   62 H62       52.7022    31.4970    19.1844 H          1 SUBUNIT  0
   63 C63       52.3066    29.0569    18.5867 C.3        1 SUBUNIT  0
   64 C64       51.1085    29.3310    20.6272 C.3        1 SUBUNIT  0
   65 C65       53.3046    28.7661    19.7134 C.3        1 SUBUNIT  0
   66 C66       52.5532    29.0215    21.0255 C.3        1 SUBUNIT  0
   67 H67       53.6790    27.7438    19.6520 H          1 SUBUNIT  0
   68 H68       54.1649    29.4320    19.6410 H          1 SUBUNIT  0
   69 H69       52.7757    29.5360    17.7265 H          1 SUBUNIT  0
   70 H70       51.8856    28.1127    18.2380 H          1 SUBUNIT  0
   71 H71       50.6119    29.9945    21.3355 H          1 SUBUNIT  0
   72 H72       50.5412    28.3996    20.6107 H          1 SUBUNIT  0
   73 H73       52.6138    28.1747    21.7095 H          1 SUBUNIT  0
   74 H74       52.9878    29.8828    21.5332 H          1 SUBUNIT  0
@<TRIPOS>BOND
    1     1     2 1
    2     1    27 1
    3     1    28 1
    4     1    29 1
    5     2     3 2
    6     2     7 1
    7     3     4 1
    8     3    30 1
    9     4     5 2
   10     4     9 1
   11     5     6 1
   12     6     7 2
   13     6     8 1
   14     7    31 1
   15     8    32 1
   16     8    33 1
   17     9    10 1
   18     9    34 1
   19     9    35 1
   20    10    11 1
   21    10    50 1
   22    10    51 1
   23    11    12 2
   24    11    16 1
   25    12    13 1
   26    12    36 1
   27    13    14 2
   28    13    17 1
   29    14    15 1
   30    14    37 1
   31    15    16 2
   32    16    38 1
   33    17    18 1
   34    17    39 1
   35    17    40 1
   36    18    19 1
   37    18    41 1
   38    18    42 1
   39    19    20 2
   40    19    22 1
   41    20    21 1
   42    20    43 1
   43    21    24 2
   44    21    26 1
   45    22    23 2
   46    22    44 1
   47    23    24 1
   48    23    25 1
   49    25    45 1
   50    25    46 1
   51    25    47 1
   52    26    48 1
   53    26    49 1
   54    50    52 1
   55    50    57 1
   56    50    58 1
   57    51    53 1
   58    51    59 1
   59    51    60 1
   60    52    54 1
   61    52    55 1
   62    52    56 1
   63    53    54 1
   64    53    61 1
   65    53    62 1
   66    54    63 1
   67    54    64 1
   68    63    65 1
   69    63    69 1
   70    63    70 1
   71    64    66 1
   72    64    71 1
   73    64    72 1
   74    65    66 1
   75    65    67 1
   76    65    68 1
   77    66    73 1
   78    66    74 1
@<TRIPOS>SUBSTRUCTURE
1   ****   1
@<SCITEGIC>MOL_PROPERTY
TopHits
SciTegic.value.StringValue
8

@<SCITEGIC>MOL_PROPERTY
-CDOCKER_ENERGY
SciTegic.value.StringValue
-5.91019064

@<SCITEGIC>MOL_PROPERTY
-CDOCKER_INTERACTION_ENERGY
SciTegic.value.StringValue
30.1061613

@<SCITEGIC>MOL_PROPERTY
POSE_NUMBER
SciTegic.value.StringValue
7

@<SCITEGIC>MOL_PROPERTY
FRAGMENTS
SciTegic.value.StringValue
C36 C37

@<SCITEGIC>MOL_PROPERTY
MW
SciTegic.value.StringValue
469.67

@<SCITEGIC>MOL_PROPERTY
GENERATION
SciTegic.value.StringValue
2

@<SCITEGIC>MOL_PROPERTY
FAMILY
SciTegic.value.StringValue
3

@<SCITEGIC>MOL_PROPERTY
LUDI3
SciTegic.value.StringValue
657

@<SCITEGIC>ATOM_PROPERTY
Formal Charge
SciTegic.value.StringValue
1 0
2 0
3 0
4 0
5 0
6 0
7 0
8 0
9 0
10 0
11 0
12 0
13 0
14 0
15 0
16 0
17 0
18 0
19 0
20 0
21 0
22 0
23 0
24 0
25 0
26 0
27 0
28 0
29 0
30 0
31 0
32 0
33 0
34 0
35 0
36 0
37 0
38 0
39 0
40 0
41 0
42 0
43 0
44 0
45 0
46 0
47 0
48 0
49 0
50 0
51 0
52 0
53 0
54 0
55 0
56 0
57 0
58 0
59 0
60 0
61 0
62 0
63 0
64 0
65 0
66 0
67 0
68 0
69 0
70 0
71 0
72 0
73 0
74 0

@<SCITEGIC>ATOM_PROPERTY
pdb_tempFactor
SciTegic.value.DoubleValue
1 0
2 0
3 0
4 0
5 0
6 0
7 0
8 0
9 0
10 0
11 0
12 0
13 0
14 0
15 0
16 0
17 0
18 0
19 0
20 0
21 0
22 0
23 0
24 0
25 0
26 0
27 0
28 0
29 0
30 0
31 0
32 0
33 0
34 0
35 0
36 0
37 0
38 0
39 0
40 0
41 0
42 0
43 0
44 0
45 0
46 0
47 0
48 0
49 0
50 0
51 0
52 0
53 0
54 0
55 0
56 0
57 0
58 0
59 0
60 0
61 0
62 0
63 0
64 0
65 0
66 0
67 0
68 0
69 0
70 0
71 0
72 0
73 0
74 0

@<SCITEGIC>ATOM_PROPERTY
pdb_occupancy
SciTegic.value.DoubleValue
1 1
2 1
3 1
4 1
5 1
6 1
7 1
8 1
9 1
10 1
11 1
12 1
13 1
14 1
15 1
16 1
17 1
18 1
19 1
20 1
21 1
22 1
23 1
24 1
25 1
26 1
27 1
28 1
29 1
30 1
31 1
32 1
33 1
34 1
35 1
36 1
37 1
38 1
39 1
40 1
41 1
42 1
43 1
44 1
45 1
46 1
47 1
48 1
49 1
50 1
51 1
52 1
53 1
54 1
55 1
56 1
57 1
58 1
59 1
60 1
61 1
62 1
63 1
64 1
65 1
66 1
67 1
68 1
69 1
70 1
71 1
72 1
73 1
74 1

@<TRIPOS>MOLECULE
Evo_8
74  78  1  0  0
SMALL
FORMAL_CHARGES
@<TRIPOS>ATOM
    1 C1        48.2334    37.4108    18.5608 C.3        1 SUBUNIT  0
    2 C2        47.6058    36.0786    18.8638 C.2        1 SUBUNIT  0
    3 C3        48.3860    34.9370    19.0090 C.2        1 SUBUNIT  0
    4 C4        47.7659    33.7182    19.2715 C.2        1 SUBUNIT  0
    5 N5        46.4420    33.6101    19.4197 N.2        1 SUBUNIT  0
    6 C6        45.6942    34.6976    19.2562 C.2        1 SUBUNIT  0
    7 C7        46.2294    35.9496    18.9886 C.2        1 SUBUNIT  0
    8 N8        44.3558    34.5536    19.3440 N.pl3      1 SUBUNIT  0
    9 C9        48.5365    32.4225    19.3811 C.3        1 SUBUNIT  0
   10 C10       49.3471    31.9785    18.1151 C.3        1 SUBUNIT  0
   11 C11       48.7373    32.5905    16.8467 C.2        1 SUBUNIT  0
   12 C12       47.3700    32.4575    16.5986 C.2        1 SUBUNIT  0
   13 C13       46.7700    33.1425    15.5512 C.2        1 SUBUNIT  0
   14 C14       47.6000    33.8484    14.6888 C.2        1 SUBUNIT  0
   15 N15       48.9207    33.9311    14.8427 N.2        1 SUBUNIT  0
   16 C16       49.4582    33.3518    15.9193 C.2        1 SUBUNIT  0
   17 C17       45.2709    33.1696    15.3946 C.3        1 SUBUNIT  0
   18 C18       44.7131    34.5979    15.5541 C.3        1 SUBUNIT  0
   19 C19       43.2456    34.6893    15.2290 C.2        1 SUBUNIT  0
   20 C20       42.7976    35.4474    14.1550 C.2        1 SUBUNIT  0
   21 C21       41.4387    35.4885    13.8789 C.2        1 SUBUNIT  0
   22 C22       42.2910    34.0498    16.0110 C.2        1 SUBUNIT  0
   23 C23       40.9468    34.1459    15.6619 C.2        1 SUBUNIT  0
   24 N24       40.5290    34.8230    14.5880 N.2        1 SUBUNIT  0
   25 C25       39.8964    33.4862    16.5052 C.3        1 SUBUNIT  0
   26 N26       41.0022    36.2383    12.8457 N.pl3      1 SUBUNIT  0
   27 H27       49.1783    37.5192    19.0941 H          1 SUBUNIT  0
   28 H28       48.4254    37.4962    17.4912 H          1 SUBUNIT  0
   29 H29       47.5757    38.2273    18.8619 H          1 SUBUNIT  0
   30 H30       49.4580    34.9998    18.9085 H          1 SUBUNIT  0
   31 H31       45.5799    36.8067    18.8800 H          1 SUBUNIT  0
   32 H32       43.7497    35.3497    19.3193 H          1 SUBUNIT  0
   33 H33       43.9379    33.6529    19.4547 H          1 SUBUNIT  0
   34 H34       47.8049    31.6524    19.6289 H          1 SUBUNIT  0
   35 H35       49.1762    32.4830    20.2609 H          1 SUBUNIT  0
   36 H36       46.7530    31.8882    17.2780 H          1 SUBUNIT  0
   37 H37       47.1596    34.3809    13.8594 H          1 SUBUNIT  0
   38 H38       50.5141    33.5229    16.0308 H          1 SUBUNIT  0
   39 H39       44.8149    32.5133    16.1375 H          1 SUBUNIT  0
   40 H40       45.0136    32.7482    14.4250 H          1 SUBUNIT  0
   41 H41       45.2562    35.2977    14.9181 H          1 SUBUNIT  0
   42 H42       44.8627    34.9466    16.5742 H          1 SUBUNIT  0
   43 H43       43.4862    36.0118    13.5443 H          1 SUBUNIT  0
   44 H44       42.5894    33.4925    16.8863 H          1 SUBUNIT  0
   45 H45       39.8344    33.9869    17.4700 H          1 SUBUNIT  0
   46 H46       40.1388    32.4372    16.6677 H          1 SUBUNIT  0
   47 H47       38.9189    33.5427    16.0261 H          1 SUBUNIT  0
   48 H48       40.0315    36.2387    12.6084 H          1 SUBUNIT  0
   49 H49       41.6347    36.8039    12.3138 H          1 SUBUNIT  0
   50 C50       49.2770    30.4250    18.0045 C.3        1 SUBUNIT  0
   51 C51       50.8392    32.3772    18.3405 C.3        1 SUBUNIT  0
   52 C52       50.5709    29.8032    17.4657 C.3        1 SUBUNIT  0
   53 C53       51.5698    31.3480    19.2113 C.3        1 SUBUNIT  0
   54 C54       51.7502    30.0139    18.4491 C.3        1 SUBUNIT  0
   55 H55       50.4238    28.7421    17.2654 H          1 SUBUNIT  0
   56 H56       50.7911    30.2573    16.4994 H          1 SUBUNIT  0
   57 H57       48.4337    30.1056    17.3927 H          1 SUBUNIT  0
   58 H58       49.0984    29.9863    18.9869 H          1 SUBUNIT  0
   59 H59       51.4141    32.4008    17.4186 H          1 SUBUNIT  0
   60 H60       50.9213    33.3708    18.7783 H          1 SUBUNIT  0
   61 H61       50.9997    31.1828    20.1262 H          1 SUBUNIT  0
   62 H62       52.5344    31.7398    19.5336 H          1 SUBUNIT  0
   63 C63       53.0913    29.9521    17.6977 C.3        1 SUBUNIT  0
   64 C64       51.8729    28.8309    19.4200 C.3        1 SUBUNIT  0
   65 C65       53.4614    28.4685    17.5946 C.3        1 SUBUNIT  0
   66 C66       52.6236    27.7396    18.6522 C.3        1 SUBUNIT  0
   67 H67       53.2288    28.0839    16.6009 H          1 SUBUNIT  0
   68 H68       54.5293    28.3244    17.7617 H          1 SUBUNIT  0
   69 H69       53.8638    30.4582    18.2775 H          1 SUBUNIT  0
   70 H70       53.0578    30.4410    16.7235 H          1 SUBUNIT  0
   71 H71       52.4698    29.1283    20.2835 H          1 SUBUNIT  0
   72 H72       50.9088    28.4893    19.7974 H          1 SUBUNIT  0
   73 H73       51.9135    27.0734    18.1617 H          1 SUBUNIT  0
   74 H74       53.2363    27.1288    19.3156 H          1 SUBUNIT  0
@<TRIPOS>BOND
    1     1     2 1
    2     1    27 1
    3     1    28 1
    4     1    29 1
    5     2     3 2
    6     2     7 1
    7     3     4 1
    8     3    30 1
    9     4     5 2
   10     4     9 1
   11     5     6 1
   12     6     7 2
   13     6     8 1
   14     7    31 1
   15     8    32 1
   16     8    33 1
   17     9    10 1
   18     9    34 1
   19     9    35 1
   20    10    11 1
   21    10    50 1
   22    10    51 1
   23    11    12 2
   24    11    16 1
   25    12    13 1
   26    12    36 1
   27    13    14 2
   28    13    17 1
   29    14    15 1
   30    14    37 1
   31    15    16 2
   32    16    38 1
   33    17    18 1
   34    17    39 1
   35    17    40 1
   36    18    19 1
   37    18    41 1
   38    18    42 1
   39    19    20 2
   40    19    22 1
   41    20    21 1
   42    20    43 1
   43    21    24 2
   44    21    26 1
   45    22    23 2
   46    22    44 1
   47    23    24 1
   48    23    25 1
   49    25    45 1
   50    25    46 1
   51    25    47 1
   52    26    48 1
   53    26    49 1
   54    50    52 1
   55    50    57 1
   56    50    58 1
   57    51    53 1
   58    51    59 1
   59    51    60 1
   60    52    54 1
   61    52    55 1
   62    52    56 1
   63    53    54 1
   64    53    61 1
   65    53    62 1
   66    54    63 1
   67    54    64 1
   68    63    65 1
   69    63    69 1
   70    63    70 1
   71    64    66 1
   72    64    71 1
   73    64    72 1
   74    65    66 1
   75    65    67 1
   76    65    68 1
   77    66    73 1
   78    66    74 1
@<TRIPOS>SUBSTRUCTURE
1   ****   1
@<SCITEGIC>MOL_PROPERTY
TopHits
SciTegic.value.StringValue
8

@<SCITEGIC>MOL_PROPERTY
-CDOCKER_ENERGY
SciTegic.value.StringValue
-7.23152306

@<SCITEGIC>MOL_PROPERTY
-CDOCKER_INTERACTION_ENERGY
SciTegic.value.StringValue
32.2320685

@<SCITEGIC>MOL_PROPERTY
POSE_NUMBER
SciTegic.value.StringValue
8

@<SCITEGIC>MOL_PROPERTY
FRAGMENTS
SciTegic.value.StringValue
C36 C37

@<SCITEGIC>MOL_PROPERTY
MW
SciTegic.value.StringValue
469.67

@<SCITEGIC>MOL_PROPERTY
GENERATION
SciTegic.value.StringValue
2

@<SCITEGIC>MOL_PROPERTY
FAMILY
SciTegic.value.StringValue
3

@<SCITEGIC>MOL_PROPERTY
LUDI3
SciTegic.value.StringValue
657

@<SCITEGIC>ATOM_PROPERTY
Formal Charge
SciTegic.value.StringValue
1 0
2 0
3 0
4 0
5 0
6 0
7 0
8 0
9 0
10 0
11 0
12 0
13 0
14 0
15 0
16 0
17 0
18 0
19 0
20 0
21 0
22 0
23 0
24 0
25 0
26 0
27 0
28 0
29 0
30 0
31 0
32 0
33 0
34 0
35 0
36 0
37 0
38 0
39 0
40 0
41 0
42 0
43 0
44 0
45 0
46 0
47 0
48 0
49 0
50 0
51 0
52 0
53 0
54 0
55 0
56 0
57 0
58 0
59 0
60 0
61 0
62 0
63 0
64 0
65 0
66 0
67 0
68 0
69 0
70 0
71 0
72 0
73 0
74 0

@<SCITEGIC>ATOM_PROPERTY
pdb_tempFactor
SciTegic.value.DoubleValue
1 0
2 0
3 0
4 0
5 0
6 0
7 0
8 0
9 0
10 0
11 0
12 0
13 0
14 0
15 0
16 0
17 0
18 0
19 0
20 0
21 0
22 0
23 0
24 0
25 0
26 0
27 0
28 0
29 0
30 0
31 0
32 0
33 0
34 0
35 0
36 0
37 0
38 0
39 0
40 0
41 0
42 0
43 0
44 0
45 0
46 0
47 0
48 0
49 0
50 0
51 0
52 0
53 0
54 0
55 0
56 0
57 0
58 0
59 0
60 0
61 0
62 0
63 0
64 0
65 0
66 0
67 0
68 0
69 0
70 0
71 0
72 0
73 0
74 0

@<SCITEGIC>ATOM_PROPERTY
pdb_occupancy
SciTegic.value.DoubleValue
1 1
2 1
3 1
4 1
5 1
6 1
7 1
8 1
9 1
10 1
11 1
12 1
13 1
14 1
15 1
16 1
17 1
18 1
19 1
20 1
21 1
22 1
23 1
24 1
25 1
26 1
27 1
28 1
29 1
30 1
31 1
32 1
33 1
34 1
35 1
36 1
37 1
38 1
39 1
40 1
41 1
42 1
43 1
44 1
45 1
46 1
47 1
48 1
49 1
50 1
51 1
52 1
53 1
54 1
55 1
56 1
57 1
58 1
59 1
60 1
61 1
62 1
63 1
64 1
65 1
66 1
67 1
68 1
69 1
70 1
71 1
72 1
73 1
74 1

@<TRIPOS>MOLECULE
Evo_9
64  67  1  0  0
SMALL
FORMAL_CHARGES
@<TRIPOS>ATOM
    1 C1        45.6260    31.1946    15.8383 C.3        1 SUBUNIT  0
    2 C2        44.1812    31.2729    15.4291 C.2        1 SUBUNIT  0
    3 C3        43.6517    32.4438    14.9052 C.2        1 SUBUNIT  0
    4 C4        42.3048    32.4927    14.5514 C.2        1 SUBUNIT  0
    5 N5        41.4956    31.4416    14.7122 N.2        1 SUBUNIT  0
    6 C6        42.0086    30.3069    15.1854 C.2        1 SUBUNIT  0
    7 C7        43.3399    30.1759    15.5571 C.2        1 SUBUNIT  0
    8 N8        41.1797    29.2439    15.2972 N.pl3      1 SUBUNIT  0
    9 C9        41.6841    33.7265    13.9386 C.3        1 SUBUNIT  0
   10 C10       41.3782    34.8772    14.9387 C.3        1 SUBUNIT  0
   11 C11       42.6949    35.4434    15.4499 C.2        1 SUBUNIT  0
   12 C12       43.0608    35.4197    16.7934 C.2        1 SUBUNIT  0
   13 C13       44.2722    35.9606    17.1975 C.2        1 SUBUNIT  0
   14 C14       45.0929    36.5148    16.2247 C.2        1 SUBUNIT  0
   15 N15       44.7999    36.4965    14.9257 N.2        1 SUBUNIT  0
   16 C16       43.6173    35.9978    14.5643 C.2        1 SUBUNIT  0
   17 C17       44.6442    35.9661    18.6536 C.3        1 SUBUNIT  0
   18 C18       45.8753    35.1076    18.9793 C.3        1 SUBUNIT  0
   19 C19       47.1727    35.8041    18.6584 C.2        1 SUBUNIT  0
   20 C20       48.0410    35.2912    17.7034 C.2        1 SUBUNIT  0
   21 C21       49.2083    35.9833    17.4124 C.2        1 SUBUNIT  0
   22 C22       47.5272    36.9939    19.2851 C.2        1 SUBUNIT  0
   23 C23       48.7277    37.6124    18.9499 C.2        1 SUBUNIT  0
   24 N24       49.5566    37.1175    18.0232 N.2        1 SUBUNIT  0
   25 C25       49.1320    38.8923    19.6238 C.3        1 SUBUNIT  0
   26 N26       50.0366    35.4956    16.4607 N.pl3      1 SUBUNIT  0
   27 H27       46.2435    31.8199    15.1926 H          1 SUBUNIT  0
   28 H28       45.7439    31.5387    16.8665 H          1 SUBUNIT  0
   29 H29       45.9927    30.1697    15.7692 H          1 SUBUNIT  0
   30 H30       44.2943    33.3004    14.7801 H          1 SUBUNIT  0
   31 H31       43.7152    29.2355    15.9341 H          1 SUBUNIT  0
   32 H32       40.2252    29.3335    15.0096 H          1 SUBUNIT  0
   33 H33       41.4995    28.3673    15.6564 H          1 SUBUNIT  0
   34 H34       40.7677    33.4087    13.4470 H          1 SUBUNIT  0
   35 H35       42.3222    34.0706    13.1264 H          1 SUBUNIT  0
   36 H36       42.4150    35.0011    17.5497 H          1 SUBUNIT  0
   37 H37       46.0196    36.9857    16.5162 H          1 SUBUNIT  0
   38 H38       43.3774    36.0404    13.5128 H          1 SUBUNIT  0
   39 H39       43.7932    35.5842    19.2180 H          1 SUBUNIT  0
   40 H40       44.7846    36.9946    18.9792 H          1 SUBUNIT  0
   41 H41       45.8190    34.1510    18.4588 H          1 SUBUNIT  0
   42 H42       45.8696    34.8681    20.0416 H          1 SUBUNIT  0
   43 H43       47.8004    34.3771    17.1794 H          1 SUBUNIT  0
   44 H44       46.8745    37.4430    20.0211 H          1 SUBUNIT  0
   45 H45       50.1584    39.1531    19.3657 H          1 SUBUNIT  0
   46 H46       49.0653    38.7901    20.7074 H          1 SUBUNIT  0
   47 H47       48.4799    39.7073    19.3097 H          1 SUBUNIT  0
   48 H48       50.8779    35.9845    16.2338 H          1 SUBUNIT  0
   49 H49       49.8162    34.6492    15.9759 H          1 SUBUNIT  0
   50 C50       40.4760    34.3849    16.1000 C.3        1 SUBUNIT  0
   51 C51       40.6117    36.0235    14.2331 C.3        1 SUBUNIT  0
   52 C52       39.0960    33.9097    15.6342 C.3        1 SUBUNIT  0
   53 C53       39.2385    35.6009    13.6949 C.3        1 SUBUNIT  0
   54 C54       38.3553    34.9458    14.7685 C.3        1 SUBUNIT  0
   55 H55       39.2330    32.9754    15.0992 H          1 SUBUNIT  0
   56 H56       38.4810    33.6611    16.5004 H          1 SUBUNIT  0
   57 H57       40.3334    35.1921    16.8140 H          1 SUBUNIT  0
   58 H58       40.9504    33.5768    16.6575 H          1 SUBUNIT  0
   59 H59       40.4755    36.8474    14.9353 H          1 SUBUNIT  0
   60 H60       41.1885    36.4253    13.4008 H          1 SUBUNIT  0
   61 H61       39.3796    34.9383    12.8457 H          1 SUBUNIT  0
   62 H62       38.7244    36.4725    13.2899 H          1 SUBUNIT  0
   63 H63       37.9566    35.7223    15.3970 H          1 SUBUNIT  0
   64 H64       37.4652    34.5052    14.3206 H          1 SUBUNIT  0
@<TRIPOS>BOND
    1     1     2 1
    2     1    27 1
    3     1    28 1
    4     1    29 1
    5     2     3 2
    6     2     7 1
    7     3     4 1
    8     3    30 1
    9     4     5 2
   10     4     9 1
   11     5     6 1
   12     6     7 2
   13     6     8 1
   14     7    31 1
   15     8    32 1
   16     8    33 1
   17     9    10 1
   18     9    34 1
   19     9    35 1
   20    10    11 1
   21    10    50 1
   22    10    51 1
   23    11    12 2
   24    11    16 1
   25    12    13 1
   26    12    36 1
   27    13    14 2
   28    13    17 1
   29    14    15 1
   30    14    37 1
   31    15    16 2
   32    16    38 1
   33    17    18 1
   34    17    39 1
   35    17    40 1
   36    18    19 1
   37    18    41 1
   38    18    42 1
   39    19    20 2
   40    19    22 1
   41    20    21 1
   42    20    43 1
   43    21    24 2
   44    21    26 1
   45    22    23 2
   46    22    44 1
   47    23    24 1
   48    23    25 1
   49    25    45 1
   50    25    46 1
   51    25    47 1
   52    26    48 1
   53    26    49 1
   54    50    52 1
   55    50    57 1
   56    50    58 1
   57    51    53 1
   58    51    59 1
   59    51    60 1
   60    52    54 1
   61    52    55 1
   62    52    56 1
   63    53    54 1
   64    53    61 1
   65    53    62 1
   66    54    63 1
   67    54    64 1
@<TRIPOS>SUBSTRUCTURE
1   ****   1
@<SCITEGIC>MOL_PROPERTY
TopHits
SciTegic.value.StringValue
10

@<SCITEGIC>MOL_PROPERTY
-CDOCKER_ENERGY
SciTegic.value.StringValue
32.5242153

@<SCITEGIC>MOL_PROPERTY
-CDOCKER_INTERACTION_ENERGY
SciTegic.value.StringValue
42.672928

@<SCITEGIC>MOL_PROPERTY
POSE_NUMBER
SciTegic.value.StringValue
1

@<SCITEGIC>MOL_PROPERTY
FRAGMENTS
SciTegic.value.StringValue
C36

@<SCITEGIC>MOL_PROPERTY
MW
SciTegic.value.StringValue
415.58

@<SCITEGIC>MOL_PROPERTY
GENERATION
SciTegic.value.StringValue
1

@<SCITEGIC>MOL_PROPERTY
FAMILY
SciTegic.value.StringValue
1

@<SCITEGIC>MOL_PROPERTY
LUDI3
SciTegic.value.StringValue
640

@<SCITEGIC>ATOM_PROPERTY
Formal Charge
SciTegic.value.StringValue
1 0
2 0
3 0
4 0
5 0
6 0
7 0
8 0
9 0
10 0
11 0
12 0
13 0
14 0
15 0
16 0
17 0
18 0
19 0
20 0
21 0
22 0
23 0
24 0
25 0
26 0
27 0
28 0
29 0
30 0
31 0
32 0
33 0
34 0
35 0
36 0
37 0
38 0
39 0
40 0
41 0
42 0
43 0
44 0
45 0
46 0
47 0
48 0
49 0
50 0
51 0
52 0
53 0
54 0
55 0
56 0
57 0
58 0
59 0
60 0
61 0
62 0
63 0
64 0

@<SCITEGIC>ATOM_PROPERTY
pdb_tempFactor
SciTegic.value.DoubleValue
1 0
2 0
3 0
4 0
5 0
6 0
7 0
8 0
9 0
10 0
11 0
12 0
13 0
14 0
15 0
16 0
17 0
18 0
19 0
20 0
21 0
22 0
23 0
24 0
25 0
26 0
27 0
28 0
29 0
30 0
31 0
32 0
33 0
34 0
35 0
36 0
37 0
38 0
39 0
40 0
41 0
42 0
43 0
44 0
45 0
46 0
47 0
48 0
49 0
50 0
51 0
52 0
53 0
54 0
55 0
56 0
57 0
58 0
59 0
60 0
61 0
62 0
63 0
64 0

@<SCITEGIC>ATOM_PROPERTY
pdb_occupancy
SciTegic.value.DoubleValue
1 1
2 1
3 1
4 1
5 1
6 1
7 1
8 1
9 1
10 1
11 1
12 1
13 1
14 1
15 1
16 1
17 1
18 1
19 1
20 1
21 1
22 1
23 1
24 1
25 1
26 1
27 1
28 1
29 1
30 1
31 1
32 1
33 1
34 1
35 1
36 1
37 1
38 1
39 1
40 1
41 1
42 1
43 1
44 1
45 1
46 1
47 1
48 1
49 1
50 1
51 1
52 1
53 1
54 1
55 1
56 1
57 1
58 1
59 1
60 1
61 1
62 1
63 1
64 1

@<TRIPOS>MOLECULE
Evo_9
64  67  1  0  0
SMALL
FORMAL_CHARGES
@<TRIPOS>ATOM
    1 C1        47.6371    31.4572    17.4322 C.3        1 SUBUNIT  0
    2 C2        47.1169    31.7221    16.0463 C.2        1 SUBUNIT  0
    3 C3        46.2558    30.8290    15.4247 C.2        1 SUBUNIT  0
    4 C4        45.7792    31.1123    14.1491 C.2        1 SUBUNIT  0
    5 N5        46.1415    32.2133    13.4768 N.2        1 SUBUNIT  0
    6 C6        46.9633    33.0751    14.0785 C.2        1 SUBUNIT  0
    7 C7        47.4705    32.8734    15.3556 C.2        1 SUBUNIT  0
    8 N8        47.3025    34.1985    13.4052 N.pl3      1 SUBUNIT  0
    9 C9        44.8294    30.1635    13.4640 C.3        1 SUBUNIT  0
   10 C10       43.3206    30.3345    13.8016 C.3        1 SUBUNIT  0
   11 C11       42.8531    31.7380    13.4044 C.2        1 SUBUNIT  0
   12 C12       43.1871    32.8572    14.1738 C.2        1 SUBUNIT  0
   13 C13       42.8438    34.1335    13.7514 C.2        1 SUBUNIT  0
   14 C14       42.0641    34.2402    12.6093 C.2        1 SUBUNIT  0
   15 N15       41.6813    33.1969    11.8774 N.2        1 SUBUNIT  0
   16 C16       42.1149    31.9895    12.2456 C.2        1 SUBUNIT  0
   17 C17       43.3370    35.3725    14.4620 C.3        1 SUBUNIT  0
   18 C18       42.4786    35.7640    15.6708 C.3        1 SUBUNIT  0
   19 C19       41.0125    35.5841    15.3973 C.2        1 SUBUNIT  0
   20 C20       40.2931    34.6240    16.0826 C.2        1 SUBUNIT  0
   21 C21       38.9607    34.4434    15.7648 C.2        1 SUBUNIT  0
   22 C22       40.3503    36.3203    14.4226 C.2        1 SUBUNIT  0
   23 C23       39.0185    36.0394    14.1348 C.2        1 SUBUNIT  0
   24 N24       38.3319    35.0936    14.7817 N.2        1 SUBUNIT  0
   25 C25       38.2930    36.8042    13.0656 C.3        1 SUBUNIT  0
   26 N26       38.2617    33.5844    16.5187 N.pl3      1 SUBUNIT  0
   27 H27       46.9534    31.8698    18.1744 H          1 SUBUNIT  0
   28 H28       47.7338    30.3857    17.6090 H          1 SUBUNIT  0
   29 H29       48.6167    31.9163    17.5690 H          1 SUBUNIT  0
   30 H30       45.9520    29.9243    15.9304 H          1 SUBUNIT  0
   31 H31       48.1324    33.5995    15.8047 H          1 SUBUNIT  0
   32 H32       46.9624    34.3575    12.4779 H          1 SUBUNIT  0
   33 H33       47.8940    34.8871    13.8233 H          1 SUBUNIT  0
   34 H34       45.1467    29.1487    13.7074 H          1 SUBUNIT  0
   35 H35       44.9757    30.2643    12.3882 H          1 SUBUNIT  0
   36 H36       43.7698    32.7621    15.0766 H          1 SUBUNIT  0
   37 H37       41.7816    35.2248    12.2664 H          1 SUBUNIT  0
   38 H38       41.8513    31.1842    11.5795 H          1 SUBUNIT  0
   39 H39       43.3597    36.1959    13.7465 H          1 SUBUNIT  0
   40 H40       44.3682    35.2241    14.7855 H          1 SUBUNIT  0
   41 H41       42.6709    36.7973    15.9603 H          1 SUBUNIT  0
   42 H42       42.7599    35.1509    16.5281 H          1 SUBUNIT  0
   43 H43       40.7505    34.0456    16.8724 H          1 SUBUNIT  0
   44 H44       40.8790    37.0744    13.8662 H          1 SUBUNIT  0
   45 H45       37.7086    37.6055    13.5165 H          1 SUBUNIT  0
   46 H46       37.6236    36.1487    12.5072 H          1 SUBUNIT  0
   47 H47       38.9982    37.2483    12.3663 H          1 SUBUNIT  0
   48 H48       38.6609    33.1800    17.3423 H          1 SUBUNIT  0
   49 H49       37.3298    33.3331    16.2692 H          1 SUBUNIT  0
   50 C50       43.0331    30.0737    15.3048 C.3        1 SUBUNIT  0
   51 C51       42.5974    29.2010    13.0190 C.3        1 SUBUNIT  0
   52 C52       41.5266    30.0167    15.6180 C.3        1 SUBUNIT  0
   53 C53       41.0955    29.0778    13.3153 C.3        1 SUBUNIT  0
   54 C54       40.8322    28.9140    14.8131 C.3        1 SUBUNIT  0
   55 H55       41.3763    29.8205    16.6780 H          1 SUBUNIT  0
   56 H56       41.0540    30.9793    15.4141 H          1 SUBUNIT  0
   57 H57       43.5038    30.8129    15.9503 H          1 SUBUNIT  0
   58 H58       43.4778    29.1206    15.5913 H          1 SUBUNIT  0
   59 H59       42.7653    29.2882    11.9458 H          1 SUBUNIT  0
   60 H60       43.0532    28.2477    13.2882 H          1 SUBUNIT  0
   61 H61       40.6801    28.2261    12.7764 H          1 SUBUNIT  0
   62 H62       40.5665    29.9480    12.9416 H          1 SUBUNIT  0
   63 H63       39.7585    28.9223    15.0047 H          1 SUBUNIT  0
   64 H64       41.1984    27.9409    15.1403 H          1 SUBUNIT  0
@<TRIPOS>BOND
    1     1     2 1
    2     1    27 1
    3     1    28 1
    4     1    29 1
    5     2     3 2
    6     2     7 1
    7     3     4 1
    8     3    30 1
    9     4     5 2
   10     4     9 1
   11     5     6 1
   12     6     7 2
   13     6     8 1
   14     7    31 1
   15     8    32 1
   16     8    33 1
   17     9    10 1
   18     9    34 1
   19     9    35 1
   20    10    11 1
   21    10    50 1
   22    10    51 1
   23    11    12 2
   24    11    16 1
   25    12    13 1
   26    12    36 1
   27    13    14 2
   28    13    17 1
   29    14    15 1
   30    14    37 1
   31    15    16 2
   32    16    38 1
   33    17    18 1
   34    17    39 1
   35    17    40 1
   36    18    19 1
   37    18    41 1
   38    18    42 1
   39    19    20 2
   40    19    22 1
   41    20    21 1
   42    20    43 1
   43    21    24 2
   44    21    26 1
   45    22    23 2
   46    22    44 1
   47    23    24 1
   48    23    25 1
   49    25    45 1
   50    25    46 1
   51    25    47 1
   52    26    48 1
   53    26    49 1
   54    50    52 1
   55    50    57 1
   56    50    58 1
   57    51    53 1
   58    51    59 1
   59    51    60 1
   60    52    54 1
   61    52    55 1
   62    52    56 1
   63    53    54 1
   64    53    61 1
   65    53    62 1
   66    54    63 1
   67    54    64 1
@<TRIPOS>SUBSTRUCTURE
1   ****   1
@<SCITEGIC>MOL_PROPERTY
TopHits
SciTegic.value.StringValue
10

@<SCITEGIC>MOL_PROPERTY
-CDOCKER_ENERGY
SciTegic.value.StringValue
32.3701582

@<SCITEGIC>MOL_PROPERTY
-CDOCKER_INTERACTION_ENERGY
SciTegic.value.StringValue
41.1741611

@<SCITEGIC>MOL_PROPERTY
POSE_NUMBER
SciTegic.value.StringValue
2

@<SCITEGIC>MOL_PROPERTY
FRAGMENTS
SciTegic.value.StringValue
C36

@<SCITEGIC>MOL_PROPERTY
MW
SciTegic.value.StringValue
415.58

@<SCITEGIC>MOL_PROPERTY
GENERATION
SciTegic.value.StringValue
1

@<SCITEGIC>MOL_PROPERTY
FAMILY
SciTegic.value.StringValue
1

@<SCITEGIC>MOL_PROPERTY
LUDI3
SciTegic.value.StringValue
640

@<SCITEGIC>ATOM_PROPERTY
Formal Charge
SciTegic.value.StringValue
1 0
2 0
3 0
4 0
5 0
6 0
7 0
8 0
9 0
10 0
11 0
12 0
13 0
14 0
15 0
16 0
17 0
18 0
19 0
20 0
21 0
22 0
23 0
24 0
25 0
26 0
27 0
28 0
29 0
30 0
31 0
32 0
33 0
34 0
35 0
36 0
37 0
38 0
39 0
40 0
41 0
42 0
43 0
44 0
45 0
46 0
47 0
48 0
49 0
50 0
51 0
52 0
53 0
54 0
55 0
56 0
57 0
58 0
59 0
60 0
61 0
62 0
63 0
64 0

@<SCITEGIC>ATOM_PROPERTY
pdb_tempFactor
SciTegic.value.DoubleValue
1 0
2 0
3 0
4 0
5 0
6 0
7 0
8 0
9 0
10 0
11 0
12 0
13 0
14 0
15 0
16 0
17 0
18 0
19 0
20 0
21 0
22 0
23 0
24 0
25 0
26 0
27 0
28 0
29 0
30 0
31 0
32 0
33 0
34 0
35 0
36 0
37 0
38 0
39 0
40 0
41 0
42 0
43 0
44 0
45 0
46 0
47 0
48 0
49 0
50 0
51 0
52 0
53 0
54 0
55 0
56 0
57 0
58 0
59 0
60 0
61 0
62 0
63 0
64 0

@<SCITEGIC>ATOM_PROPERTY
pdb_occupancy
SciTegic.value.DoubleValue
1 1
2 1
3 1
4 1
5 1
6 1
7 1
8 1
9 1
10 1
11 1
12 1
13 1
14 1
15 1
16 1
17 1
18 1
19 1
20 1
21 1
22 1
23 1
24 1
25 1
26 1
27 1
28 1
29 1
30 1
31 1
32 1
33 1
34 1
35 1
36 1
37 1
38 1
39 1
40 1
41 1
42 1
43 1
44 1
45 1
46 1
47 1
48 1
49 1
50 1
51 1
52 1
53 1
54 1
55 1
56 1
57 1
58 1
59 1
60 1
61 1
62 1
63 1
64 1

@<TRIPOS>MOLECULE
Evo_9
64  67  1  0  0
SMALL
FORMAL_CHARGES
@<TRIPOS>ATOM
    1 C1        41.3886    31.4244    15.4247 C.3        1 SUBUNIT  0
    2 C2        42.6388    31.1651    14.6357 C.2        1 SUBUNIT  0
    3 C3        43.8694    31.0564    15.2685 C.2        1 SUBUNIT  0
    4 C4        45.0066    30.7737    14.5172 C.2        1 SUBUNIT  0
    5 N5        44.9621    30.6333    13.1860 N.2        1 SUBUNIT  0
    6 C6        43.7746    30.7214    12.5810 C.2        1 SUBUNIT  0
    7 C7        42.5942    30.9905    13.2597 C.2        1 SUBUNIT  0
    8 N8        43.7304    30.5141    11.2462 N.pl3      1 SUBUNIT  0
    9 C9        46.3432    30.5646    15.1888 C.3        1 SUBUNIT  0
   10 C10       47.1763    31.8508    15.4339 C.3        1 SUBUNIT  0
   11 C11       46.4249    32.7549    16.4129 C.2        1 SUBUNIT  0
   12 C12       45.8965    33.9988    16.0622 C.2        1 SUBUNIT  0
   13 C13       45.2620    34.7892    17.0147 C.2        1 SUBUNIT  0
   14 C14       45.1058    34.2658    18.2928 C.2        1 SUBUNIT  0
   15 N15       45.5467    33.0556    18.6449 N.2        1 SUBUNIT  0
   16 C16       46.2031    32.3424    17.7281 C.2        1 SUBUNIT  0
   17 C17       44.8425    36.2016    16.6937 C.3        1 SUBUNIT  0
   18 C18       43.3501    36.4740    16.9341 C.3        1 SUBUNIT  0
   19 C19       42.4111    35.7488    16.0099 C.2        1 SUBUNIT  0
   20 C20       42.6529    35.6529    14.6458 C.2        1 SUBUNIT  0
   21 C21       41.7168    35.0239    13.8406 C.2        1 SUBUNIT  0
   22 C22       41.2274    35.2118    16.4969 C.2        1 SUBUNIT  0
   23 C23       40.3416    34.6041    15.6160 C.2        1 SUBUNIT  0
   24 N24       40.5789    34.5115    14.3029 N.2        1 SUBUNIT  0
   25 C25       39.0911    33.9517    16.1233 C.3        1 SUBUNIT  0
   26 N26       41.9598    34.9175    12.5184 N.pl3      1 SUBUNIT  0
   27 H27       40.5886    31.7797    14.7768 H          1 SUBUNIT  0
   28 H28       41.0510    30.5096    15.9096 H          1 SUBUNIT  0
   29 H29       41.5741    32.1793    16.1870 H          1 SUBUNIT  0
   30 H30       43.9340    31.1722    16.3401 H          1 SUBUNIT  0
   31 H31       41.6537    31.0528    12.7304 H          1 SUBUNIT  0
   32 H32       42.8737    30.5916    10.7373 H          1 SUBUNIT  0
   33 H33       44.5670    30.2793    10.7529 H          1 SUBUNIT  0
   34 H34       46.9179    29.8755    14.5681 H          1 SUBUNIT  0
   35 H35       46.1767    30.0323    16.1257 H          1 SUBUNIT  0
   36 H36       45.9914    34.3906    15.0631 H          1 SUBUNIT  0
   37 H37       44.6192    34.8669    19.0486 H          1 SUBUNIT  0
   38 H38       46.5730    31.3801    18.0452 H          1 SUBUNIT  0
   39 H39       45.1317    36.4602    15.6748 H          1 SUBUNIT  0
   40 H40       45.4215    36.8690    17.3332 H          1 SUBUNIT  0
   41 H41       43.1637    37.5346    16.7967 H          1 SUBUNIT  0
   42 H42       43.0859    36.2504    17.9687 H          1 SUBUNIT  0
   43 H43       43.5447    36.0704    14.2050 H          1 SUBUNIT  0
   44 H44       40.9942    35.2706    17.5508 H          1 SUBUNIT  0
   45 H45       39.2396    33.5587    17.1285 H          1 SUBUNIT  0
   46 H46       38.8383    33.1258    15.4683 H          1 SUBUNIT  0
   47 H47       38.2525    34.6456    16.1249 H          1 SUBUNIT  0
   48 H48       41.2950    34.4741    11.9197 H          1 SUBUNIT  0
   49 H49       42.8073    35.2819    12.1311 H          1 SUBUNIT  0
   50 C50       47.4870    32.5290    14.0709 C.3        1 SUBUNIT  0
   51 C51       48.5420    31.4188    16.0329 C.3        1 SUBUNIT  0
   52 C52       48.5210    33.6709    14.1393 C.3        1 SUBUNIT  0
   53 C53       49.5483    32.5725    16.1553 C.3        1 SUBUNIT  0
   54 C54       49.8240    33.1957    14.7839 C.3        1 SUBUNIT  0
   55 H55       48.7231    34.0430    13.1341 H          1 SUBUNIT  0
   56 H56       48.1410    34.5239    14.6987 H          1 SUBUNIT  0
   57 H57       46.5778    32.8799    13.5965 H          1 SUBUNIT  0
   58 H58       47.8770    31.7712    13.3904 H          1 SUBUNIT  0
   59 H59       48.4240    30.9333    17.0006 H          1 SUBUNIT  0
   60 H60       48.9842    30.6574    15.3886 H          1 SUBUNIT  0
   61 H61       50.4814    32.2010    16.5801 H          1 SUBUNIT  0
   62 H62       49.1776    33.3313    16.8450 H          1 SUBUNIT  0
   63 H63       50.5213    34.0285    14.8795 H          1 SUBUNIT  0
   64 H64       50.3024    32.4586    14.1380 H          1 SUBUNIT  0
@<TRIPOS>BOND
    1     1     2 1
    2     1    27 1
    3     1    28 1
    4     1    29 1
    5     2     3 2
    6     2     7 1
    7     3     4 1
    8     3    30 1
    9     4     5 2
   10     4     9 1
   11     5     6 1
   12     6     7 2
   13     6     8 1
   14     7    31 1
   15     8    32 1
   16     8    33 1
   17     9    10 1
   18     9    34 1
   19     9    35 1
   20    10    11 1
   21    10    50 1
   22    10    51 1
   23    11    12 2
   24    11    16 1
   25    12    13 1
   26    12    36 1
   27    13    14 2
   28    13    17 1
   29    14    15 1
   30    14    37 1
   31    15    16 2
   32    16    38 1
   33    17    18 1
   34    17    39 1
   35    17    40 1
   36    18    19 1
   37    18    41 1
   38    18    42 1
   39    19    20 2
   40    19    22 1
   41    20    21 1
   42    20    43 1
   43    21    24 2
   44    21    26 1
   45    22    23 2
   46    22    44 1
   47    23    24 1
   48    23    25 1
   49    25    45 1
   50    25    46 1
   51    25    47 1
   52    26    48 1
   53    26    49 1
   54    50    52 1
   55    50    57 1
   56    50    58 1
   57    51    53 1
   58    51    59 1
   59    51    60 1
   60    52    54 1
   61    52    55 1
   62    52    56 1
   63    53    54 1
   64    53    61 1
   65    53    62 1
   66    54    63 1
   67    54    64 1
@<TRIPOS>SUBSTRUCTURE
1   ****   1
@<SCITEGIC>MOL_PROPERTY
TopHits
SciTegic.value.StringValue
10

@<SCITEGIC>MOL_PROPERTY
-CDOCKER_ENERGY
SciTegic.value.StringValue
31.349909

@<SCITEGIC>MOL_PROPERTY
-CDOCKER_INTERACTION_ENERGY
SciTegic.value.StringValue
36.046731

@<SCITEGIC>MOL_PROPERTY
POSE_NUMBER
SciTegic.value.StringValue
3

@<SCITEGIC>MOL_PROPERTY
FRAGMENTS
SciTegic.value.StringValue
C36

@<SCITEGIC>MOL_PROPERTY
MW
SciTegic.value.StringValue
415.58

@<SCITEGIC>MOL_PROPERTY
GENERATION
SciTegic.value.StringValue
1

@<SCITEGIC>MOL_PROPERTY
FAMILY
SciTegic.value.StringValue
1

@<SCITEGIC>MOL_PROPERTY
LUDI3
SciTegic.value.StringValue
640

@<SCITEGIC>ATOM_PROPERTY
Formal Charge
SciTegic.value.StringValue
1 0
2 0
3 0
4 0
5 0
6 0
7 0
8 0
9 0
10 0
11 0
12 0
13 0
14 0
15 0
16 0
17 0
18 0
19 0
20 0
21 0
22 0
23 0
24 0
25 0
26 0
27 0
28 0
29 0
30 0
31 0
32 0
33 0
34 0
35 0
36 0
37 0
38 0
39 0
40 0
41 0
42 0
43 0
44 0
45 0
46 0
47 0
48 0
49 0
50 0
51 0
52 0
53 0
54 0
55 0
56 0
57 0
58 0
59 0
60 0
61 0
62 0
63 0
64 0

@<SCITEGIC>ATOM_PROPERTY
pdb_tempFactor
SciTegic.value.DoubleValue
1 0
2 0
3 0
4 0
5 0
6 0
7 0
8 0
9 0
10 0
11 0
12 0
13 0
14 0
15 0
16 0
17 0
18 0
19 0
20 0
21 0
22 0
23 0
24 0
25 0
26 0
27 0
28 0
29 0
30 0
31 0
32 0
33 0
34 0
35 0
36 0
37 0
38 0
39 0
40 0
41 0
42 0
43 0
44 0
45 0
46 0
47 0
48 0
49 0
50 0
51 0
52 0
53 0
54 0
55 0
56 0
57 0
58 0
59 0
60 0
61 0
62 0
63 0
64 0

@<SCITEGIC>ATOM_PROPERTY
pdb_occupancy
SciTegic.value.DoubleValue
1 1
2 1
3 1
4 1
5 1
6 1
7 1
8 1
9 1
10 1
11 1
12 1
13 1
14 1
15 1
16 1
17 1
18 1
19 1
20 1
21 1
22 1
23 1
24 1
25 1
26 1
27 1
28 1
29 1
30 1
31 1
32 1
33 1
34 1
35 1
36 1
37 1
38 1
39 1
40 1
41 1
42 1
43 1
44 1
45 1
46 1
47 1
48 1
49 1
50 1
51 1
52 1
53 1
54 1
55 1
56 1
57 1
58 1
59 1
60 1
61 1
62 1
63 1
64 1

@<TRIPOS>MOLECULE
Evo_9
64  67  1  0  0
SMALL
FORMAL_CHARGES
@<TRIPOS>ATOM
    1 C1        42.8686    30.3481    10.8377 C.3        1 SUBUNIT  0
    2 C2        43.0702    30.4780    12.3220 C.2        1 SUBUNIT  0
    3 C3        44.2835    30.1656    12.9203 C.2        1 SUBUNIT  0
    4 C4        44.4282    30.3102    14.2989 C.2        1 SUBUNIT  0
    5 N5        43.4295    30.7370    15.0821 N.2        1 SUBUNIT  0
    6 C6        42.2631    31.0341    14.5025 C.2        1 SUBUNIT  0
    7 C7        42.0405    30.9144    13.1399 C.2        1 SUBUNIT  0
    8 N8        41.2570    31.4866    15.2813 N.pl3      1 SUBUNIT  0
    9 C9        45.7384    29.9678    14.9645 C.3        1 SUBUNIT  0
   10 C10       46.6929    31.1755    15.1629 C.3        1 SUBUNIT  0
   11 C11       46.0885    32.1309    16.1960 C.2        1 SUBUNIT  0
   12 C12       45.7250    33.4501    15.9175 C.2        1 SUBUNIT  0
   13 C13       45.2553    34.2811    16.9319 C.2        1 SUBUNIT  0
   14 C14       45.1012    33.7337    18.1998 C.2        1 SUBUNIT  0
   15 N15       45.3876    32.4633    18.4866 N.2        1 SUBUNIT  0
   16 C16       45.8746    31.7008    17.5063 C.2        1 SUBUNIT  0
   17 C17       45.0140    35.7500    16.6877 C.3        1 SUBUNIT  0
   18 C18       43.5679    36.2038    16.9595 C.3        1 SUBUNIT  0
   19 C19       42.5506    35.6228    16.0122 C.2        1 SUBUNIT  0
   20 C20       42.7446    35.6615    14.6392 C.2        1 SUBUNIT  0
   21 C21       41.7595    35.1534    13.8072 C.2        1 SUBUNIT  0
   22 C22       41.3550    35.0897    16.4815 C.2        1 SUBUNIT  0
   23 C23       40.4185    34.6065    15.5737 C.2        1 SUBUNIT  0
   24 N24       40.6223    34.6217    14.2524 N.2        1 SUBUNIT  0
   25 C25       39.1270    34.0118    16.0497 C.3        1 SUBUNIT  0
   26 N26       41.9532    35.2018    12.4749 N.pl3      1 SUBUNIT  0
   27 H27       43.8226    30.3776    10.3143 H          1 SUBUNIT  0
   28 H28       42.3789    29.4029    10.6053 H          1 SUBUNIT  0
   29 H29       42.2457    31.1619    10.4641 H          1 SUBUNIT  0
   30 H30       45.1109    29.8194    12.3175 H          1 SUBUNIT  0
   31 H31       41.0796    31.1639    12.7185 H          1 SUBUNIT  0
   32 H32       41.4439    31.8178    16.2032 H          1 SUBUNIT  0
   33 H33       40.3179    31.5084    14.9346 H          1 SUBUNIT  0
   34 H34       46.2326    29.2086    14.3570 H          1 SUBUNIT  0
   35 H35       45.5265    29.4770    15.9139 H          1 SUBUNIT  0
   36 H36       45.8266    33.8651    14.9288 H          1 SUBUNIT  0
   37 H37       44.7462    34.3657    19.0033 H          1 SUBUNIT  0
   38 H38       46.1134    30.6817    17.7676 H          1 SUBUNIT  0
   39 H39       45.3201    36.0129    15.6754 H          1 SUBUNIT  0
   40 H40       45.6832    36.3072    17.3437 H          1 SUBUNIT  0
   41 H41       43.5160    37.2880    16.8645 H          1 SUBUNIT  0
   42 H42       43.2848    35.9778    17.9883 H          1 SUBUNIT  0
   43 H43       43.6405    36.0923    14.2170 H          1 SUBUNIT  0
   44 H44       41.1464    35.0618    17.5403 H          1 SUBUNIT  0
   45 H45       38.3135    34.7289    15.9490 H          1 SUBUNIT  0
   46 H46       39.2001    33.6937    17.0890 H          1 SUBUNIT  0
   47 H47       38.8869    33.1466    15.4407 H          1 SUBUNIT  0
   48 H48       42.7676    35.6456    12.0994 H          1 SUBUNIT  0
   49 H49       41.2850    34.7986    11.8530 H          1 SUBUNIT  0
   50 C50       46.9699    31.8279    13.7781 C.3        1 SUBUNIT  0
   51 C51       48.0486    30.6325    15.6873 C.3        1 SUBUNIT  0
   52 C52       48.1266    32.8447    13.7431 C.3        1 SUBUNIT  0
   53 C53       49.1563    31.6956    15.7170 C.3        1 SUBUNIT  0
   54 C54       49.4108    32.2427    14.3119 C.3        1 SUBUNIT  0
   55 H55       48.2945    33.1680    12.7159 H          1 SUBUNIT  0
   56 H56       47.8841    33.7463    14.3014 H          1 SUBUNIT  0
   57 H57       46.0689    32.2820    13.3796 H          1 SUBUNIT  0
   58 H58       47.2219    31.0356    13.0715 H          1 SUBUNIT  0
   59 H59       47.9488    30.1863    16.6756 H          1 SUBUNIT  0
   60 H60       48.3823    29.8174    15.0440 H          1 SUBUNIT  0
   61 H61       50.0738    31.2610    16.1139 H          1 SUBUNIT  0
   62 H62       48.8841    32.5093    16.3887 H          1 SUBUNIT  0
   63 H63       50.1994    32.9953    14.3350 H          1 SUBUNIT  0
   64 H64       49.7620    31.4413    13.6606 H          1 SUBUNIT  0
@<TRIPOS>BOND
    1     1     2 1
    2     1    27 1
    3     1    28 1
    4     1    29 1
    5     2     3 2
    6     2     7 1
    7     3     4 1
    8     3    30 1
    9     4     5 2
   10     4     9 1
   11     5     6 1
   12     6     7 2
   13     6     8 1
   14     7    31 1
   15     8    32 1
   16     8    33 1
   17     9    10 1
   18     9    34 1
   19     9    35 1
   20    10    11 1
   21    10    50 1
   22    10    51 1
   23    11    12 2
   24    11    16 1
   25    12    13 1
   26    12    36 1
   27    13    14 2
   28    13    17 1
   29    14    15 1
   30    14    37 1
   31    15    16 2
   32    16    38 1
   33    17    18 1
   34    17    39 1
   35    17    40 1
   36    18    19 1
   37    18    41 1
   38    18    42 1
   39    19    20 2
   40    19    22 1
   41    20    21 1
   42    20    43 1
   43    21    24 2
   44    21    26 1
   45    22    23 2
   46    22    44 1
   47    23    24 1
   48    23    25 1
   49    25    45 1
   50    25    46 1
   51    25    47 1
   52    26    48 1
   53    26    49 1
   54    50    52 1
   55    50    57 1
   56    50    58 1
   57    51    53 1
   58    51    59 1
   59    51    60 1
   60    52    54 1
   61    52    55 1
   62    52    56 1
   63    53    54 1
   64    53    61 1
   65    53    62 1
   66    54    63 1
   67    54    64 1
@<TRIPOS>SUBSTRUCTURE
1   ****   1
@<SCITEGIC>MOL_PROPERTY
TopHits
SciTegic.value.StringValue
10

@<SCITEGIC>MOL_PROPERTY
-CDOCKER_ENERGY
SciTegic.value.StringValue
31.3040596

@<SCITEGIC>MOL_PROPERTY
-CDOCKER_INTERACTION_ENERGY
SciTegic.value.StringValue
36.7944801

@<SCITEGIC>MOL_PROPERTY
POSE_NUMBER
SciTegic.value.StringValue
4

@<SCITEGIC>MOL_PROPERTY
FRAGMENTS
SciTegic.value.StringValue
C36

@<SCITEGIC>MOL_PROPERTY
MW
SciTegic.value.StringValue
415.58

@<SCITEGIC>MOL_PROPERTY
GENERATION
SciTegic.value.StringValue
1

@<SCITEGIC>MOL_PROPERTY
FAMILY
SciTegic.value.StringValue
1

@<SCITEGIC>MOL_PROPERTY
LUDI3
SciTegic.value.StringValue
640

@<SCITEGIC>ATOM_PROPERTY
Formal Charge
SciTegic.value.StringValue
1 0
2 0
3 0
4 0
5 0
6 0
7 0
8 0
9 0
10 0
11 0
12 0
13 0
14 0
15 0
16 0
17 0
18 0
19 0
20 0
21 0
22 0
23 0
24 0
25 0
26 0
27 0
28 0
29 0
30 0
31 0
32 0
33 0
34 0
35 0
36 0
37 0
38 0
39 0
40 0
41 0
42 0
43 0
44 0
45 0
46 0
47 0
48 0
49 0
50 0
51 0
52 0
53 0
54 0
55 0
56 0
57 0
58 0
59 0
60 0
61 0
62 0
63 0
64 0

@<SCITEGIC>ATOM_PROPERTY
pdb_tempFactor
SciTegic.value.DoubleValue
1 0
2 0
3 0
4 0
5 0
6 0
7 0
8 0
9 0
10 0
11 0
12 0
13 0
14 0
15 0
16 0
17 0
18 0
19 0
20 0
21 0
22 0
23 0
24 0
25 0
26 0
27 0
28 0
29 0
30 0
31 0
32 0
33 0
34 0
35 0
36 0
37 0
38 0
39 0
40 0
41 0
42 0
43 0
44 0
45 0
46 0
47 0
48 0
49 0
50 0
51 0
52 0
53 0
54 0
55 0
56 0
57 0
58 0
59 0
60 0
61 0
62 0
63 0
64 0

@<SCITEGIC>ATOM_PROPERTY
pdb_occupancy
SciTegic.value.DoubleValue
1 1
2 1
3 1
4 1
5 1
6 1
7 1
8 1
9 1
10 1
11 1
12 1
13 1
14 1
15 1
16 1
17 1
18 1
19 1
20 1
21 1
22 1
23 1
24 1
25 1
26 1
27 1
28 1
29 1
30 1
31 1
32 1
33 1
34 1
35 1
36 1
37 1
38 1
39 1
40 1
41 1
42 1
43 1
44 1
45 1
46 1
47 1
48 1
49 1
50 1
51 1
52 1
53 1
54 1
55 1
56 1
57 1
58 1
59 1
60 1
61 1
62 1
63 1
64 1

@<TRIPOS>MOLECULE
Evo_9
64  67  1  0  0
SMALL
FORMAL_CHARGES
@<TRIPOS>ATOM
    1 C1        47.3074    30.0038    17.6597 C.3        1 SUBUNIT  0
    2 C2        46.8364    30.2987    16.2625 C.2        1 SUBUNIT  0
    3 C3        45.9080    29.4777    15.6394 C.2        1 SUBUNIT  0
    4 C4        45.4783    29.7803    14.3513 C.2        1 SUBUNIT  0
    5 N5        45.9623    30.8217    13.6626 N.2        1 SUBUNIT  0
    6 C6        46.8559    31.6119    14.2622 C.2        1 SUBUNIT  0
    7 C7        47.3148    31.3934    15.5546 C.2        1 SUBUNIT  0
    8 N8        47.3305    32.6713    13.5675 N.pl3      1 SUBUNIT  0
    9 C9        44.4380    28.9216    13.6777 C.3        1 SUBUNIT  0
   10 C10       42.9667    29.2847    14.0093 C.3        1 SUBUNIT  0
   11 C11       42.6898    30.7269    13.5724 C.2        1 SUBUNIT  0
   12 C12       42.9901    31.8079    14.4041 C.2        1 SUBUNIT  0
   13 C13       42.7887    33.1152    13.9856 C.2        1 SUBUNIT  0
   14 C14       42.2672    33.2984    12.7092 C.2        1 SUBUNIT  0
   15 N15       41.9658    32.2948    11.8849 N.2        1 SUBUNIT  0
   16 C16       42.1856    31.0474    12.3107 C.2        1 SUBUNIT  0
   17 C17       43.1742    34.2586    14.9019 C.3        1 SUBUNIT  0
   18 C18       42.4598    35.5979    14.6311 C.3        1 SUBUNIT  0
   19 C19       40.9582    35.4857    14.6443 C.2        1 SUBUNIT  0
   20 C20       40.2980    34.7102    15.5853 C.2        1 SUBUNIT  0
   21 C21       38.9224    34.5754    15.4976 C.2        1 SUBUNIT  0
   22 C22       40.1910    36.1403    13.6909 C.2        1 SUBUNIT  0
   23 C23       38.8127    35.9730    13.6909 C.2        1 SUBUNIT  0
   24 N24       38.1817    35.1823    14.5659 N.2        1 SUBUNIT  0
   25 C25       37.9753    36.6790    12.6676 C.3        1 SUBUNIT  0
   26 N26       38.3053    33.7920    16.4025 N.pl3      1 SUBUNIT  0
   27 H27       46.4950    29.5881    18.2571 H          1 SUBUNIT  0
   28 H28       48.1231    29.2806    17.6338 H          1 SUBUNIT  0
   29 H29       47.6622    30.9109    18.1502 H          1 SUBUNIT  0
   30 H30       45.5102    28.6177    16.1577 H          1 SUBUNIT  0
   31 H31       48.0359    32.0621    16.0017 H          1 SUBUNIT  0
   32 H32       47.9828    33.3037    13.9839 H          1 SUBUNIT  0
   33 H33       47.0318    32.8297    12.6273 H          1 SUBUNIT  0
   34 H34       44.6305    27.8829    13.9488 H          1 SUBUNIT  0
   35 H35       44.5944    28.9792    12.5995 H          1 SUBUNIT  0
   36 H36       43.4224    31.6595    15.3797 H          1 SUBUNIT  0
   37 H37       42.1069    34.2979    12.3364 H          1 SUBUNIT  0
   38 H38       41.9493    30.2655    11.6076 H          1 SUBUNIT  0
   39 H39       44.2514    34.4065    14.8422 H          1 SUBUNIT  0
   40 H40       42.9947    33.9511    15.9325 H          1 SUBUNIT  0
   41 H41       42.7865    36.0084    13.6745 H          1 SUBUNIT  0
   42 H42       42.7493    36.3275    15.3874 H          1 SUBUNIT  0
   43 H43       40.8380    34.2043    16.3718 H          1 SUBUNIT  0
   44 H44       40.6612    36.7701    12.9502 H          1 SUBUNIT  0
   45 H45       38.5231    36.8071    11.7381 H          1 SUBUNIT  0
   46 H46       37.6923    37.6635    13.0374 H          1 SUBUNIT  0
   47 H47       37.0823    36.0997    12.4452 H          1 SUBUNIT  0
   48 H48       38.7773    33.4893    17.2313 H          1 SUBUNIT  0
   49 H49       37.3618    33.5009    16.2551 H          1 SUBUNIT  0
   50 C50       42.6653    29.0848    15.5209 C.3        1 SUBUNIT  0
   51 C51       42.0768    28.2508    13.2678 C.3        1 SUBUNIT  0
   52 C52       41.1791    29.2865    15.8583 C.3        1 SUBUNIT  0
   53 C53       40.5806    28.3914    13.5737 C.3        1 SUBUNIT  0
   54 C54       40.3039    28.3007    15.0775 C.3        1 SUBUNIT  0
   55 H55       41.0207    29.1455    16.9279 H          1 SUBUNIT  0
   56 H56       40.8700    30.3085    15.6347 H          1 SUBUNIT  0
   57 H57       43.2643    29.7342    16.1531 H          1 SUBUNIT  0
   58 H58       42.9470    28.0714    15.8118 H          1 SUBUNIT  0
   59 H59       42.2471    28.2667    12.1920 H          1 SUBUNIT  0
   60 H60       42.3772    27.2475    13.5733 H          1 SUBUNIT  0
   61 H61       40.0363    27.6011    13.0600 H          1 SUBUNIT  0
   62 H62       40.2014    29.3304    13.1790 H          1 SUBUNIT  0
   63 H63       39.2484    28.4885    15.2747 H          1 SUBUNIT  0
   64 H64       40.5061    27.2857    15.4213 H          1 SUBUNIT  0
@<TRIPOS>BOND
    1     1     2 1
    2     1    27 1
    3     1    28 1
    4     1    29 1
    5     2     3 2
    6     2     7 1
    7     3     4 1
    8     3    30 1
    9     4     5 2
   10     4     9 1
   11     5     6 1
   12     6     7 2
   13     6     8 1
   14     7    31 1
   15     8    32 1
   16     8    33 1
   17     9    10 1
   18     9    34 1
   19     9    35 1
   20    10    11 1
   21    10    50 1
   22    10    51 1
   23    11    12 2
   24    11    16 1
   25    12    13 1
   26    12    36 1
   27    13    14 2
   28    13    17 1
   29    14    15 1
   30    14    37 1
   31    15    16 2
   32    16    38 1
   33    17    18 1
   34    17    39 1
   35    17    40 1
   36    18    19 1
   37    18    41 1
   38    18    42 1
   39    19    20 2
   40    19    22 1
   41    20    21 1
   42    20    43 1
   43    21    24 2
   44    21    26 1
   45    22    23 2
   46    22    44 1
   47    23    24 1
   48    23    25 1
   49    25    45 1
   50    25    46 1
   51    25    47 1
   52    26    48 1
   53    26    49 1
   54    50    52 1
   55    50    57 1
   56    50    58 1
   57    51    53 1
   58    51    59 1
   59    51    60 1
   60    52    54 1
   61    52    55 1
   62    52    56 1
   63    53    54 1
   64    53    61 1
   65    53    62 1
   66    54    63 1
   67    54    64 1
@<TRIPOS>SUBSTRUCTURE
1   ****   1
@<SCITEGIC>MOL_PROPERTY
TopHits
SciTegic.value.StringValue
10

@<SCITEGIC>MOL_PROPERTY
-CDOCKER_ENERGY
SciTegic.value.StringValue
31.0616232

@<SCITEGIC>MOL_PROPERTY
-CDOCKER_INTERACTION_ENERGY
SciTegic.value.StringValue
39.2158029

@<SCITEGIC>MOL_PROPERTY
POSE_NUMBER
SciTegic.value.StringValue
5

@<SCITEGIC>MOL_PROPERTY
FRAGMENTS
SciTegic.value.StringValue
C36

@<SCITEGIC>MOL_PROPERTY
MW
SciTegic.value.StringValue
415.58

@<SCITEGIC>MOL_PROPERTY
GENERATION
SciTegic.value.StringValue
1

@<SCITEGIC>MOL_PROPERTY
FAMILY
SciTegic.value.StringValue
1

@<SCITEGIC>MOL_PROPERTY
LUDI3
SciTegic.value.StringValue
640

@<SCITEGIC>ATOM_PROPERTY
Formal Charge
SciTegic.value.StringValue
1 0
2 0
3 0
4 0
5 0
6 0
7 0
8 0
9 0
10 0
11 0
12 0
13 0
14 0
15 0
16 0
17 0
18 0
19 0
20 0
21 0
22 0
23 0
24 0
25 0
26 0
27 0
28 0
29 0
30 0
31 0
32 0
33 0
34 0
35 0
36 0
37 0
38 0
39 0
40 0
41 0
42 0
43 0
44 0
45 0
46 0
47 0
48 0
49 0
50 0
51 0
52 0
53 0
54 0
55 0
56 0
57 0
58 0
59 0
60 0
61 0
62 0
63 0
64 0

@<SCITEGIC>ATOM_PROPERTY
pdb_tempFactor
SciTegic.value.DoubleValue
1 0
2 0
3 0
4 0
5 0
6 0
7 0
8 0
9 0
10 0
11 0
12 0
13 0
14 0
15 0
16 0
17 0
18 0
19 0
20 0
21 0
22 0
23 0
24 0
25 0
26 0
27 0
28 0
29 0
30 0
31 0
32 0
33 0
34 0
35 0
36 0
37 0
38 0
39 0
40 0
41 0
42 0
43 0
44 0
45 0
46 0
47 0
48 0
49 0
50 0
51 0
52 0
53 0
54 0
55 0
56 0
57 0
58 0
59 0
60 0
61 0
62 0
63 0
64 0

@<SCITEGIC>ATOM_PROPERTY
pdb_occupancy
SciTegic.value.DoubleValue
1 1
2 1
3 1
4 1
5 1
6 1
7 1
8 1
9 1
10 1
11 1
12 1
13 1
14 1
15 1
16 1
17 1
18 1
19 1
20 1
21 1
22 1
23 1
24 1
25 1
26 1
27 1
28 1
29 1
30 1
31 1
32 1
33 1
34 1
35 1
36 1
37 1
38 1
39 1
40 1
41 1
42 1
43 1
44 1
45 1
46 1
47 1
48 1
49 1
50 1
51 1
52 1
53 1
54 1
55 1
56 1
57 1
58 1
59 1
60 1
61 1
62 1
63 1
64 1

@<TRIPOS>MOLECULE
Evo_9
64  67  1  0  0
SMALL
FORMAL_CHARGES
@<TRIPOS>ATOM
    1 C1        44.0544    28.6603    15.0775 C.3        1 SUBUNIT  0
    2 C2        44.2346    30.0591    14.5586 C.2        1 SUBUNIT  0
    3 C3        43.1408    30.8409    14.2067 C.2        1 SUBUNIT  0
    4 C4        43.3505    32.1363    13.7436 C.2        1 SUBUNIT  0
    5 N5        44.5746    32.6519    13.6112 N.2        1 SUBUNIT  0
    6 C6        45.6235    31.9021    13.9361 C.2        1 SUBUNIT  0
    7 C7        45.5027    30.6078    14.4183 C.2        1 SUBUNIT  0
    8 N8        46.8512    32.4453    13.7801 N.pl3      1 SUBUNIT  0
    9 C9        42.1945    33.0201    13.3443 C.3        1 SUBUNIT  0
   10 C10       41.5643    33.8280    14.5073 C.3        1 SUBUNIT  0
   11 C11       42.6500    34.6016    15.2579 C.2        1 SUBUNIT  0
   12 C12       43.0029    34.3255    16.5786 C.2        1 SUBUNIT  0
   13 C13       43.9686    35.0783    17.2300 C.2        1 SUBUNIT  0
   14 C14       44.5717    36.1072    16.5168 C.2        1 SUBUNIT  0
   15 N15       44.3097    36.3582    15.2334 N.2        1 SUBUNIT  0
   16 C16       43.3685    35.6228    14.6345 C.2        1 SUBUNIT  0
   17 C17       44.2975    34.7934    18.6733 C.3        1 SUBUNIT  0
   18 C18       45.7886    34.8847    19.0257 C.3        1 SUBUNIT  0
   19 C19       46.6412    33.9664    18.1908 C.2        1 SUBUNIT  0
   20 C20       46.5430    32.5872    18.3174 C.2        1 SUBUNIT  0
   21 C21       47.3502    31.7796    17.5280 C.2        1 SUBUNIT  0
   22 C22       47.5515    34.4717    17.2710 C.2        1 SUBUNIT  0
   23 C23       48.3242    33.5935    16.5214 C.2        1 SUBUNIT  0
   24 N24       48.2310    32.2638    16.6485 N.2        1 SUBUNIT  0
   25 C25       49.3026    34.1269    15.5138 C.3        1 SUBUNIT  0
   26 N26       47.2490    30.4355    17.6463 N.pl3      1 SUBUNIT  0
   27 H27       43.1769    28.1931    14.6300 H          1 SUBUNIT  0
   28 H28       44.9235    28.0452    14.8413 H          1 SUBUNIT  0
   29 H29       43.9280    28.6749    16.1591 H          1 SUBUNIT  0
   30 H30       42.1365    30.4519    14.2940 H          1 SUBUNIT  0
   31 H31       46.3828    30.0381    14.6751 H          1 SUBUNIT  0
   32 H32       46.9567    33.3524    13.3736 H          1 SUBUNIT  0
   33 H33       47.6678    31.9528    14.0816 H          1 SUBUNIT  0
   34 H34       41.4361    32.3921    12.8756 H          1 SUBUNIT  0
   35 H35       42.5161    33.6968    12.5549 H          1 SUBUNIT  0
   36 H36       42.5280    33.5393    17.1390 H          1 SUBUNIT  0
   37 H37       45.3000    36.7334    17.0095 H          1 SUBUNIT  0
   38 H38       43.1660    35.8520    13.5994 H          1 SUBUNIT  0
   39 H39       43.9440    33.7944    18.9290 H          1 SUBUNIT  0
   40 H40       43.7237    35.4863    19.2865 H          1 SUBUNIT  0
   41 H41       45.9115    34.6099    20.0727 H          1 SUBUNIT  0
   42 H42       46.1474    35.9106    18.9409 H          1 SUBUNIT  0
   43 H43       45.8455    32.1518    19.0174 H          1 SUBUNIT  0
   44 H44       47.6548    35.5378    17.1345 H          1 SUBUNIT  0
   45 H45       50.0596    33.3790    15.2772 H          1 SUBUNIT  0
   46 H46       49.8050    35.0147    15.8987 H          1 SUBUNIT  0
   47 H47       48.7828    34.3974    14.5949 H          1 SUBUNIT  0
   48 H48       47.8389    29.8424    17.0996 H          1 SUBUNIT  0
   49 H49       46.5910    30.0237    18.2757 H          1 SUBUNIT  0
   50 C50       40.7925    32.8279    15.4189 C.3        1 SUBUNIT  0
   51 C51       40.5494    34.8276    13.8763 C.3        1 SUBUNIT  0
   52 C52       39.8393    33.4918    16.4244 C.3        1 SUBUNIT  0
   53 C53       39.5330    35.4139    14.8683 C.3        1 SUBUNIT  0
   54 C54       38.8090    34.3290    15.6793 C.3        1 SUBUNIT  0
   55 H55       39.3396    32.7346    17.0250 H          1 SUBUNIT  0
   56 H56       40.3714    34.1255    17.1337 H          1 SUBUNIT  0
   57 H57       41.4677    32.1533    15.9418 H          1 SUBUNIT  0
   58 H58       40.1907    32.1726    14.7919 H          1 SUBUNIT  0
   59 H59       41.0509    35.6540    13.3767 H          1 SUBUNIT  0
   60 H60       40.0193    34.3494    13.0615 H          1 SUBUNIT  0
   61 H61       38.8061    36.0301    14.3387 H          1 SUBUNIT  0
   62 H62       40.0656    36.0808    15.5454 H          1 SUBUNIT  0
   63 H63       38.0965    34.7521    16.3780 H          1 SUBUNIT  0
   64 H64       38.1900    33.6967    15.0539 H          1 SUBUNIT  0
@<TRIPOS>BOND
    1     1     2 1
    2     1    27 1
    3     1    28 1
    4     1    29 1
    5     2     3 2
    6     2     7 1
    7     3     4 1
    8     3    30 1
    9     4     5 2
   10     4     9 1
   11     5     6 1
   12     6     7 2
   13     6     8 1
   14     7    31 1
   15     8    32 1
   16     8    33 1
   17     9    10 1
   18     9    34 1
   19     9    35 1
   20    10    11 1
   21    10    50 1
   22    10    51 1
   23    11    12 2
   24    11    16 1
   25    12    13 1
   26    12    36 1
   27    13    14 2
   28    13    17 1
   29    14    15 1
   30    14    37 1
   31    15    16 2
   32    16    38 1
   33    17    18 1
   34    17    39 1
   35    17    40 1
   36    18    19 1
   37    18    41 1
   38    18    42 1
   39    19    20 2
   40    19    22 1
   41    20    21 1
   42    20    43 1
   43    21    24 2
   44    21    26 1
   45    22    23 2
   46    22    44 1
   47    23    24 1
   48    23    25 1
   49    25    45 1
   50    25    46 1
   51    25    47 1
   52    26    48 1
   53    26    49 1
   54    50    52 1
   55    50    57 1
   56    50    58 1
   57    51    53 1
   58    51    59 1
   59    51    60 1
   60    52    54 1
   61    52    55 1
   62    52    56 1
   63    53    54 1
   64    53    61 1
   65    53    62 1
   66    54    63 1
   67    54    64 1
@<TRIPOS>SUBSTRUCTURE
1   ****   1
@<SCITEGIC>MOL_PROPERTY
TopHits
SciTegic.value.StringValue
10

@<SCITEGIC>MOL_PROPERTY
-CDOCKER_ENERGY
SciTegic.value.StringValue
30.4738214

@<SCITEGIC>MOL_PROPERTY
-CDOCKER_INTERACTION_ENERGY
SciTegic.value.StringValue
35.8399412

@<SCITEGIC>MOL_PROPERTY
POSE_NUMBER
SciTegic.value.StringValue
6

@<SCITEGIC>MOL_PROPERTY
FRAGMENTS
SciTegic.value.StringValue
C36

@<SCITEGIC>MOL_PROPERTY
MW
SciTegic.value.StringValue
415.58

@<SCITEGIC>MOL_PROPERTY
GENERATION
SciTegic.value.StringValue
1

@<SCITEGIC>MOL_PROPERTY
FAMILY
SciTegic.value.StringValue
1

@<SCITEGIC>MOL_PROPERTY
LUDI3
SciTegic.value.StringValue
640

@<SCITEGIC>ATOM_PROPERTY
Formal Charge
SciTegic.value.StringValue
1 0
2 0
3 0
4 0
5 0
6 0
7 0
8 0
9 0
10 0
11 0
12 0
13 0
14 0
15 0
16 0
17 0
18 0
19 0
20 0
21 0
22 0
23 0
24 0
25 0
26 0
27 0
28 0
29 0
30 0
31 0
32 0
33 0
34 0
35 0
36 0
37 0
38 0
39 0
40 0
41 0
42 0
43 0
44 0
45 0
46 0
47 0
48 0
49 0
50 0
51 0
52 0
53 0
54 0
55 0
56 0
57 0
58 0
59 0
60 0
61 0
62 0
63 0
64 0

@<SCITEGIC>ATOM_PROPERTY
pdb_tempFactor
SciTegic.value.DoubleValue
1 0
2 0
3 0
4 0
5 0
6 0
7 0
8 0
9 0
10 0
11 0
12 0
13 0
14 0
15 0
16 0
17 0
18 0
19 0
20 0
21 0
22 0
23 0
24 0
25 0
26 0
27 0
28 0
29 0
30 0
31 0
32 0
33 0
34 0
35 0
36 0
37 0
38 0
39 0
40 0
41 0
42 0
43 0
44 0
45 0
46 0
47 0
48 0
49 0
50 0
51 0
52 0
53 0
54 0
55 0
56 0
57 0
58 0
59 0
60 0
61 0
62 0
63 0
64 0

@<SCITEGIC>ATOM_PROPERTY
pdb_occupancy
SciTegic.value.DoubleValue
1 1
2 1
3 1
4 1
5 1
6 1
7 1
8 1
9 1
10 1
11 1
12 1
13 1
14 1
15 1
16 1
17 1
18 1
19 1
20 1
21 1
22 1
23 1
24 1
25 1
26 1
27 1
28 1
29 1
30 1
31 1
32 1
33 1
34 1
35 1
36 1
37 1
38 1
39 1
40 1
41 1
42 1
43 1
44 1
45 1
46 1
47 1
48 1
49 1
50 1
51 1
52 1
53 1
54 1
55 1
56 1
57 1
58 1
59 1
60 1
61 1
62 1
63 1
64 1

@<TRIPOS>MOLECULE
Evo_9
64  67  1  0  0
SMALL
FORMAL_CHARGES
@<TRIPOS>ATOM
    1 C1        41.2473    29.0281    16.3534 C.3        1 SUBUNIT  0
    2 C2        42.1247    30.0830    15.7359 C.2        1 SUBUNIT  0
    3 C3        41.5885    31.2652    15.2415 C.2        1 SUBUNIT  0
    4 C4        42.4315    32.2071    14.6552 C.2        1 SUBUNIT  0
    5 N5        43.7569    32.0325    14.5807 N.2        1 SUBUNIT  0
    6 C6        44.2676    30.8947    15.0531 C.2        1 SUBUNIT  0
    7 C7        43.4959    29.8977    15.6312 C.2        1 SUBUNIT  0
    8 N8        45.6012    30.7051    14.9469 N.pl3      1 SUBUNIT  0
    9 C9        41.8661    33.4465    14.0113 C.3        1 SUBUNIT  0
   10 C10       41.6981    34.6968    14.9186 C.3        1 SUBUNIT  0
   11 C11       43.0330    35.0640    15.5712 C.2        1 SUBUNIT  0
   12 C12       43.3848    34.5945    16.8376 C.2        1 SUBUNIT  0
   13 C13       44.5714    34.9912    17.4382 C.2        1 SUBUNIT  0
   14 C14       45.3816    35.8790    16.7437 C.2        1 SUBUNIT  0
   15 N15       45.1086    36.3031    15.5081 N.2        1 SUBUNIT  0
   16 C16       43.9715    35.8873    14.9429 C.2        1 SUBUNIT  0
   17 C17       44.9641    34.4423    18.7858 C.3        1 SUBUNIT  0
   18 C18       45.6514    33.0708    18.6730 C.3        1 SUBUNIT  0
   19 C19       47.0484    33.1907    18.1238 C.2        1 SUBUNIT  0
   20 C20       47.2894    33.1931    16.7561 C.2        1 SUBUNIT  0
   21 C21       48.5862    33.3854    16.3004 C.2        1 SUBUNIT  0
   22 C22       48.1344    33.3442    18.9745 C.2        1 SUBUNIT  0
   23 C23       49.4027    33.5341    18.4372 C.2        1 SUBUNIT  0
   24 N24       49.6281    33.5537    17.1185 N.2        1 SUBUNIT  0
   25 C25       50.5868    33.7438    19.3383 C.3        1 SUBUNIT  0
   26 N26       48.8144    33.4146    14.9666 N.pl3      1 SUBUNIT  0
   27 H27       40.8831    29.3591    17.3247 H          1 SUBUNIT  0
   28 H28       40.3895    28.8220    15.7122 H          1 SUBUNIT  0
   29 H29       41.7951    28.0962    16.4979 H          1 SUBUNIT  0
   30 H30       40.5221    31.4352    15.2836 H          1 SUBUNIT  0
   31 H31       43.9576    28.9903    15.9919 H          1 SUBUNIT  0
   32 H32       46.1768    31.4233    14.5580 H          1 SUBUNIT  0
   33 H33       46.0251    29.8533    15.2525 H          1 SUBUNIT  0
   34 H34       40.9119    33.1637    13.5747 H          1 SUBUNIT  0
   35 H35       42.4980    33.6978    13.1609 H          1 SUBUNIT  0
   36 H36       42.7544    33.9151    17.3856 H          1 SUBUNIT  0
   37 H37       46.2990    36.2171    17.2043 H          1 SUBUNIT  0
   38 H38       43.8007    36.2314    13.9363 H          1 SUBUNIT  0
   39 H39       44.0675    34.3501    19.3972 H          1 SUBUNIT  0
   40 H40       45.6080    35.1534    19.3046 H          1 SUBUNIT  0
   41 H41       45.0656    32.3971    18.0462 H          1 SUBUNIT  0
   42 H42       45.7013    32.6060    19.6579 H          1 SUBUNIT  0
   43 H43       46.4730    33.0785    16.0585 H          1 SUBUNIT  0
   44 H44       47.9909    33.3282    20.0441 H          1 SUBUNIT  0
   45 H45       51.2802    32.9085    19.2457 H          1 SUBUNIT  0
   46 H46       50.2803    33.8253    20.3814 H          1 SUBUNIT  0
   47 H47       51.1079    34.6611    19.0631 H          1 SUBUNIT  0
   48 H48       48.0677    33.2778    14.3168 H          1 SUBUNIT  0
   49 H49       49.7389    33.5790    14.6242 H          1 SUBUNIT  0
   50 C50       40.6195    34.4894    16.0189 C.3        1 SUBUNIT  0
   51 C51       41.2018    35.8719    14.0293 C.3        1 SUBUNIT  0
   52 C52       39.2019    34.2701    15.4823 C.3        1 SUBUNIT  0
   53 C53       39.8195    35.6321    13.4078 C.3        1 SUBUNIT  0
   54 C54       38.7639    35.3448    14.4743 C.3        1 SUBUNIT  0
   55 H55       39.1627    33.2751    15.0549 H          1 SUBUNIT  0
   56 H56       38.4957    34.2454    16.3127 H          1 SUBUNIT  0
   57 H57       40.6131    35.3588    16.6766 H          1 SUBUNIT  0
   58 H58       40.8448    33.6345    16.6533 H          1 SUBUNIT  0
   59 H59       41.1683    36.7885    14.6207 H          1 SUBUNIT  0
   60 H60       41.8802    36.0583    13.1980 H          1 SUBUNIT  0
   61 H61       39.8674    34.8187    12.6885 H          1 SUBUNIT  0
   62 H62       39.5213    36.5142    12.8392 H          1 SUBUNIT  0
   63 H63       38.5744    36.2749    14.9939 H          1 SUBUNIT  0
   64 H64       37.8160    35.0677    14.0126 H          1 SUBUNIT  0
@<TRIPOS>BOND
    1     1     2 1
    2     1    27 1
    3     1    28 1
    4     1    29 1
    5     2     3 2
    6     2     7 1
    7     3     4 1
    8     3    30 1
    9     4     5 2
   10     4     9 1
   11     5     6 1
   12     6     7 2
   13     6     8 1
   14     7    31 1
   15     8    32 1
   16     8    33 1
   17     9    10 1
   18     9    34 1
   19     9    35 1
   20    10    11 1
   21    10    50 1
   22    10    51 1
   23    11    12 2
   24    11    16 1
   25    12    13 1
   26    12    36 1
   27    13    14 2
   28    13    17 1
   29    14    15 1
   30    14    37 1
   31    15    16 2
   32    16    38 1
   33    17    18 1
   34    17    39 1
   35    17    40 1
   36    18    19 1
   37    18    41 1
   38    18    42 1
   39    19    20 2
   40    19    22 1
   41    20    21 1
   42    20    43 1
   43    21    24 2
   44    21    26 1
   45    22    23 2
   46    22    44 1
   47    23    24 1
   48    23    25 1
   49    25    45 1
   50    25    46 1
   51    25    47 1
   52    26    48 1
   53    26    49 1
   54    50    52 1
   55    50    57 1
   56    50    58 1
   57    51    53 1
   58    51    59 1
   59    51    60 1
   60    52    54 1
   61    52    55 1
   62    52    56 1
   63    53    54 1
   64    53    61 1
   65    53    62 1
   66    54    63 1
   67    54    64 1
@<TRIPOS>SUBSTRUCTURE
1   ****   1
@<SCITEGIC>MOL_PROPERTY
TopHits
SciTegic.value.StringValue
10

@<SCITEGIC>MOL_PROPERTY
-CDOCKER_ENERGY
SciTegic.value.StringValue
30.4395855

@<SCITEGIC>MOL_PROPERTY
-CDOCKER_INTERACTION_ENERGY
SciTegic.value.StringValue
38.391507

@<SCITEGIC>MOL_PROPERTY
POSE_NUMBER
SciTegic.value.StringValue
7

@<SCITEGIC>MOL_PROPERTY
FRAGMENTS
SciTegic.value.StringValue
C36

@<SCITEGIC>MOL_PROPERTY
MW
SciTegic.value.StringValue
415.58

@<SCITEGIC>MOL_PROPERTY
GENERATION
SciTegic.value.StringValue
1

@<SCITEGIC>MOL_PROPERTY
FAMILY
SciTegic.value.StringValue
1

@<SCITEGIC>MOL_PROPERTY
LUDI3
SciTegic.value.StringValue
640

@<SCITEGIC>ATOM_PROPERTY
Formal Charge
SciTegic.value.StringValue
1 0
2 0
3 0
4 0
5 0
6 0
7 0
8 0
9 0
10 0
11 0
12 0
13 0
14 0
15 0
16 0
17 0
18 0
19 0
20 0
21 0
22 0
23 0
24 0
25 0
26 0
27 0
28 0
29 0
30 0
31 0
32 0
33 0
34 0
35 0
36 0
37 0
38 0
39 0
40 0
41 0
42 0
43 0
44 0
45 0
46 0
47 0
48 0
49 0
50 0
51 0
52 0
53 0
54 0
55 0
56 0
57 0
58 0
59 0
60 0
61 0
62 0
63 0
64 0

@<SCITEGIC>ATOM_PROPERTY
pdb_tempFactor
SciTegic.value.DoubleValue
1 0
2 0
3 0
4 0
5 0
6 0
7 0
8 0
9 0
10 0
11 0
12 0
13 0
14 0
15 0
16 0
17 0
18 0
19 0
20 0
21 0
22 0
23 0
24 0
25 0
26 0
27 0
28 0
29 0
30 0
31 0
32 0
33 0
34 0
35 0
36 0
37 0
38 0
39 0
40 0
41 0
42 0
43 0
44 0
45 0
46 0
47 0
48 0
49 0
50 0
51 0
52 0
53 0
54 0
55 0
56 0
57 0
58 0
59 0
60 0
61 0
62 0
63 0
64 0

@<SCITEGIC>ATOM_PROPERTY
pdb_occupancy
SciTegic.value.DoubleValue
1 1
2 1
3 1
4 1
5 1
6 1
7 1
8 1
9 1
10 1
11 1
12 1
13 1
14 1
15 1
16 1
17 1
18 1
19 1
20 1
21 1
22 1
23 1
24 1
25 1
26 1
27 1
28 1
29 1
30 1
31 1
32 1
33 1
34 1
35 1
36 1
37 1
38 1
39 1
40 1
41 1
42 1
43 1
44 1
45 1
46 1
47 1
48 1
49 1
50 1
51 1
52 1
53 1
54 1
55 1
56 1
57 1
58 1
59 1
60 1
61 1
62 1
63 1
64 1

@<TRIPOS>MOLECULE
Evo_9
64  67  1  0  0
SMALL
FORMAL_CHARGES
@<TRIPOS>ATOM
    1 C1        44.3078    28.9839    16.0542 C.3        1 SUBUNIT  0
    2 C2        44.4714    30.2660    15.2873 C.2        1 SUBUNIT  0
    3 C3        43.3769    30.9445    14.7640 C.2        1 SUBUNIT  0
    4 C4        43.5911    32.0823    13.9934 C.2        1 SUBUNIT  0
    5 N5        44.8138    32.5674    13.7499 N.2        1 SUBUNIT  0
    6 C6        45.8579    31.9430    14.2925 C.2        1 SUBUNIT  0
    7 C7        45.7356    30.7895    15.0543 C.2        1 SUBUNIT  0
    8 N8        47.0860    32.4627    14.0709 N.pl3      1 SUBUNIT  0
    9 C9        42.4378    32.8001    13.3467 C.3        1 SUBUNIT  0
   10 C10       41.8735    34.0309    14.1118 C.3        1 SUBUNIT  0
   11 C11       42.9518    34.7715    14.9157 C.2        1 SUBUNIT  0
   12 C12       43.2141    34.4670    16.2552 C.2        1 SUBUNIT  0
   13 C13       44.1286    35.2069    16.9930 C.2        1 SUBUNIT  0
   14 C14       44.8049    36.2268    16.3382 C.2        1 SUBUNIT  0
   15 N15       44.6443    36.4928    15.0427 N.2        1 SUBUNIT  0
   16 C16       43.7150    35.8072    14.3708 C.2        1 SUBUNIT  0
   17 C17       44.3134    34.9275    18.4648 C.3        1 SUBUNIT  0
   18 C18       45.7563    35.0633    18.9763 C.3        1 SUBUNIT  0
   19 C19       46.7234    34.1522    18.2676 C.2        1 SUBUNIT  0
   20 C20       46.7108    32.7844    18.5015 C.2        1 SUBUNIT  0
   21 C21       47.6353    31.9817    17.8483 C.2        1 SUBUNIT  0
   22 C22       47.6708    34.6519    17.3824 C.2        1 SUBUNIT  0
   23 C23       48.5581    33.7775    16.7650 C.2        1 SUBUNIT  0
   24 N24       48.5412    32.4581    16.9902 N.2        1 SUBUNIT  0
   25 C25       49.5876    34.3057    15.8064 C.3        1 SUBUNIT  0
   26 N26       47.6254    30.6497    18.0853 N.pl3      1 SUBUNIT  0
   27 H27       44.6306    28.1404    15.4434 H          1 SUBUNIT  0
   28 H28       44.9193    29.0003    16.9568 H          1 SUBUNIT  0
   29 H29       43.2667    28.8211    16.3317 H          1 SUBUNIT  0
   30 H30       42.3712    30.5813    14.9226 H          1 SUBUNIT  0
   31 H31       46.6133    30.3026    15.4537 H          1 SUBUNIT  0
   32 H32       47.8940    32.0792    14.5200 H          1 SUBUNIT  0
   33 H33       47.1985    33.2461    13.4606 H          1 SUBUNIT  0
   34 H34       41.6414    32.0788    13.1590 H          1 SUBUNIT  0
   35 H35       42.7544    33.0889    12.3471 H          1 SUBUNIT  0
   36 H36       42.6952    33.6784    16.7718 H          1 SUBUNIT  0
   37 H37       45.4987    36.8427    16.8897 H          1 SUBUNIT  0
   38 H38       43.5700    36.1147    13.3486 H          1 SUBUNIT  0
   39 H39       43.9547    33.9211    18.6838 H          1 SUBUNIT  0
   40 H40       43.6651    35.6086    19.0168 H          1 SUBUNIT  0
   41 H41       45.7685    34.8070    20.0355 H          1 SUBUNIT  0
   42 H42       46.0989    36.0969    18.9174 H          1 SUBUNIT  0
   43 H43       45.9941    32.3568    19.1878 H          1 SUBUNIT  0
   44 H44       47.7233    35.7111    17.1750 H          1 SUBUNIT  0
   45 H45       50.4541    34.6734    16.3559 H          1 SUBUNIT  0
   46 H46       49.1766    35.1256    15.2160 H          1 SUBUNIT  0
   47 H47       49.9164    33.5221    15.1234 H          1 SUBUNIT  0
   48 H48       48.2822    30.0549    17.6227 H          1 SUBUNIT  0
   49 H49       46.9673    30.2480    18.7209 H          1 SUBUNIT  0
   50 C50       40.7199    33.5606    15.0422 C.3        1 SUBUNIT  0
   51 C51       41.2348    34.9476    13.0300 C.3        1 SUBUNIT  0
   52 C52       39.8922    34.7240    15.6156 C.3        1 SUBUNIT  0
   53 C53       40.4581    36.1329    13.6084 C.3        1 SUBUNIT  0
   54 C54       39.3343    35.6221    14.5023 C.3        1 SUBUNIT  0
   55 H55       39.0723    34.3295    16.2164 H          1 SUBUNIT  0
   56 H56       40.5035    35.3210    16.2930 H          1 SUBUNIT  0
   57 H57       41.0655    32.9084    15.8412 H          1 SUBUNIT  0
   58 H58       40.0546    32.9114    14.4876 H          1 SUBUNIT  0
   59 H59       41.9695    35.3018    12.3091 H          1 SUBUNIT  0
   60 H60       40.5428    34.3548    12.4332 H          1 SUBUNIT  0
   61 H61       40.0449    36.7390    12.8015 H          1 SUBUNIT  0
   62 H62       41.1112    36.7895    14.1819 H          1 SUBUNIT  0
   63 H63       38.8006    36.4705    14.9150 H          1 SUBUNIT  0
   64 H64       38.6066    35.0778    13.9052 H          1 SUBUNIT  0
@<TRIPOS>BOND
    1     1     2 1
    2     1    27 1
    3     1    28 1
    4     1    29 1
    5     2     3 2
    6     2     7 1
    7     3     4 1
    8     3    30 1
    9     4     5 2
   10     4     9 1
   11     5     6 1
   12     6     7 2
   13     6     8 1
   14     7    31 1
   15     8    32 1
   16     8    33 1
   17     9    10 1
   18     9    34 1
   19     9    35 1
   20    10    11 1
   21    10    50 1
   22    10    51 1
   23    11    12 2
   24    11    16 1
   25    12    13 1
   26    12    36 1
   27    13    14 2
   28    13    17 1
   29    14    15 1
   30    14    37 1
   31    15    16 2
   32    16    38 1
   33    17    18 1
   34    17    39 1
   35    17    40 1
   36    18    19 1
   37    18    41 1
   38    18    42 1
   39    19    20 2
   40    19    22 1
   41    20    21 1
   42    20    43 1
   43    21    24 2
   44    21    26 1
   45    22    23 2
   46    22    44 1
   47    23    24 1
   48    23    25 1
   49    25    45 1
   50    25    46 1
   51    25    47 1
   52    26    48 1
   53    26    49 1
   54    50    52 1
   55    50    57 1
   56    50    58 1
   57    51    53 1
   58    51    59 1
   59    51    60 1
   60    52    54 1
   61    52    55 1
   62    52    56 1
   63    53    54 1
   64    53    61 1
   65    53    62 1
   66    54    63 1
   67    54    64 1
@<TRIPOS>SUBSTRUCTURE
1   ****   1
@<SCITEGIC>MOL_PROPERTY
TopHits
SciTegic.value.StringValue
10

@<SCITEGIC>MOL_PROPERTY
-CDOCKER_ENERGY
SciTegic.value.StringValue
30.217668

@<SCITEGIC>MOL_PROPERTY
-CDOCKER_INTERACTION_ENERGY
SciTegic.value.StringValue
37.0322526

@<SCITEGIC>MOL_PROPERTY
POSE_NUMBER
SciTegic.value.StringValue
8

@<SCITEGIC>MOL_PROPERTY
FRAGMENTS
SciTegic.value.StringValue
C36

@<SCITEGIC>MOL_PROPERTY
MW
SciTegic.value.StringValue
415.58

@<SCITEGIC>MOL_PROPERTY
GENERATION
SciTegic.value.StringValue
1

@<SCITEGIC>MOL_PROPERTY
FAMILY
SciTegic.value.StringValue
1

@<SCITEGIC>MOL_PROPERTY
LUDI3
SciTegic.value.StringValue
640

@<SCITEGIC>ATOM_PROPERTY
Formal Charge
SciTegic.value.StringValue
1 0
2 0
3 0
4 0
5 0
6 0
7 0
8 0
9 0
10 0
11 0
12 0
13 0
14 0
15 0
16 0
17 0
18 0
19 0
20 0
21 0
22 0
23 0
24 0
25 0
26 0
27 0
28 0
29 0
30 0
31 0
32 0
33 0
34 0
35 0
36 0
37 0
38 0
39 0
40 0
41 0
42 0
43 0
44 0
45 0
46 0
47 0
48 0
49 0
50 0
51 0
52 0
53 0
54 0
55 0
56 0
57 0
58 0
59 0
60 0
61 0
62 0
63 0
64 0

@<SCITEGIC>ATOM_PROPERTY
pdb_tempFactor
SciTegic.value.DoubleValue
1 0
2 0
3 0
4 0
5 0
6 0
7 0
8 0
9 0
10 0
11 0
12 0
13 0
14 0
15 0
16 0
17 0
18 0
19 0
20 0
21 0
22 0
23 0
24 0
25 0
26 0
27 0
28 0
29 0
30 0
31 0
32 0
33 0
34 0
35 0
36 0
37 0
38 0
39 0
40 0
41 0
42 0
43 0
44 0
45 0
46 0
47 0
48 0
49 0
50 0
51 0
52 0
53 0
54 0
55 0
56 0
57 0
58 0
59 0
60 0
61 0
62 0
63 0
64 0

@<SCITEGIC>ATOM_PROPERTY
pdb_occupancy
SciTegic.value.DoubleValue
1 1
2 1
3 1
4 1
5 1
6 1
7 1
8 1
9 1
10 1
11 1
12 1
13 1
14 1
15 1
16 1
17 1
18 1
19 1
20 1
21 1
22 1
23 1
24 1
25 1
26 1
27 1
28 1
29 1
30 1
31 1
32 1
33 1
34 1
35 1
36 1
37 1
38 1
39 1
40 1
41 1
42 1
43 1
44 1
45 1
46 1
47 1
48 1
49 1
50 1
51 1
52 1
53 1
54 1
55 1
56 1
57 1
58 1
59 1
60 1
61 1
62 1
63 1
64 1

@<TRIPOS>MOLECULE
Evo_9
64  67  1  0  0
SMALL
FORMAL_CHARGES
@<TRIPOS>ATOM
    1 C1        43.0218    36.3513    16.5531 C.3        1 SUBUNIT  0
    2 C2        44.2027    35.9980    17.4101 C.2        1 SUBUNIT  0
    3 C3        44.4331    34.6816    17.7718 C.2        1 SUBUNIT  0
    4 C4        45.5430    34.3737    18.5470 C.2        1 SUBUNIT  0
    5 N5        46.3809    35.3084    19.0154 N.2        1 SUBUNIT  0
    6 C6        46.1452    36.5791    18.6835 C.2        1 SUBUNIT  0
    7 C7        45.0939    36.9622    17.8611 C.2        1 SUBUNIT  0
    8 N8        46.9729    37.5308    19.1765 N.pl3      1 SUBUNIT  0
    9 C9        45.8434    32.9420    18.8899 C.3        1 SUBUNIT  0
   10 C10       46.7793    32.2334    17.8775 C.3        1 SUBUNIT  0
   11 C11       46.0976    32.1570    16.5055 C.2        1 SUBUNIT  0
   12 C12       44.9654    31.3664    16.3308 C.2        1 SUBUNIT  0
   13 C13       44.3505    31.2433    15.0936 C.2        1 SUBUNIT  0
   14 C14       44.9263    31.9256    14.0307 C.2        1 SUBUNIT  0
   15 N15       45.9629    32.7554    14.1654 N.2        1 SUBUNIT  0
   16 C16       46.5227    32.8658    15.3777 C.2        1 SUBUNIT  0
   17 C17       43.1398    30.3537    14.9278 C.3        1 SUBUNIT  0
   18 C18       42.1038    30.8504    13.9017 C.3        1 SUBUNIT  0
   19 C19       41.5562    32.2167    14.2256 C.2        1 SUBUNIT  0
   20 C20       40.7305    32.4111    15.3248 C.2        1 SUBUNIT  0
   21 C21       40.2196    33.6789    15.5684 C.2        1 SUBUNIT  0
   22 C22       41.8337    33.3147    13.4192 C.2        1 SUBUNIT  0
   23 C23       41.2890    34.5521    13.7437 C.2        1 SUBUNIT  0
   24 N24       40.4835    34.7283    14.7903 N.2        1 SUBUNIT  0
   25 C25       41.5954    35.7677    12.9209 C.3        1 SUBUNIT  0
   26 N26       39.4162    33.8814    16.6350 N.pl3      1 SUBUNIT  0
   27 H27       42.1609    35.7402    16.8252 H          1 SUBUNIT  0
   28 H28       42.7417    37.3936    16.6863 H          1 SUBUNIT  0
   29 H29       43.2578    36.1790    15.5040 H          1 SUBUNIT  0
   30 H30       43.7599    33.9053    17.4382 H          1 SUBUNIT  0
   31 H31       44.9524    38.0015    17.6054 H          1 SUBUNIT  0
   32 H32       47.7224    37.2789    19.7881 H          1 SUBUNIT  0
   33 H33       46.8444    38.4937    18.9437 H          1 SUBUNIT  0
   34 H34       44.9024    32.4034    18.9758 H          1 SUBUNIT  0
   35 H35       46.2827    32.9204    19.8878 H          1 SUBUNIT  0
   36 H36       44.5622    30.8285    17.1654 H          1 SUBUNIT  0
   37 H37       44.5150    31.7806    13.0431 H          1 SUBUNIT  0
   38 H38       47.3535    33.5496    15.4487 H          1 SUBUNIT  0
   39 H39       42.6514    30.2384    15.8962 H          1 SUBUNIT  0
   40 H40       43.4855    29.3605    14.6422 H          1 SUBUNIT  0
   41 H41       41.2679    30.1494    13.8712 H          1 SUBUNIT  0
   42 H42       42.5214    30.8458    12.8951 H          1 SUBUNIT  0
   43 H43       40.4749    31.5836    15.9670 H          1 SUBUNIT  0
   44 H44       42.4598    33.2070    12.5462 H          1 SUBUNIT  0
   45 H45       42.3956    36.3455    13.3819 H          1 SUBUNIT  0
   46 H46       40.7112    36.3998    12.8333 H          1 SUBUNIT  0
[truncated: 85,895 more chars]
