# Supplementary material for: Discovery of Novel DPP-IV Inhibitors as Potential Candidates for the Treatment of Type 2 Diabetes Mellitus Predicted by 3D QSAR Pharmacophore Models, Molecular Docking and De Novo Evolution
Source: Molecules. 2019 Aug 7;24(16):2870. doi: 10.3390/molecules24162870 (PMC6720998; doi:10.3390/molecules24162870)
Supplement: Supplementary file 1 [file molecules-24-02870-s001.zip › Supplementary materials/Docking_after_denovoevolution/dpp4_50_evo.mol2]

#	Created by:	Discovery Studio
#	Creation time:	2019-08-05T17:25:48Z

@<TRIPOS>MOLECULE
Evo_1
   71    72     0 0 0
SMALL
USER_CHARGES


@<TRIPOS>ATOM
      1 C1           45.079200   26.115700   16.397500 C.3      1 SUBUNIT    0.0000
      2 C2           44.756900   27.601000   16.197500 C.3      1 SUBUNIT    0.0000
      3 N3           45.606700   28.124100   15.132200 N.am     1 SUBUNIT    0.0000
      4 C4           45.891200   29.420600   14.852100 C.2      1 SUBUNIT    0.0000
      5 O5           46.666200   29.728300   13.956300 O.2      1 SUBUNIT    0.0000
      6 C6           45.224500   30.529000   15.705300 C.3      1 SUBUNIT    0.0000
      7 C7           44.333800   31.499200   14.890100 C.3      1 SUBUNIT    0.0000
      8 S8           45.249300   32.249300   13.511500 S.3      1 SUBUNIT    0.0000
      9 N9           46.273800   31.325200   16.326400 N.am     1 SUBUNIT    0.0000
     10 C10          46.396400   31.423700   17.665100 C.2      1 SUBUNIT    0.0000
     11 O11          45.897100   30.660000   18.482400 O.2      1 SUBUNIT    0.0000
     12 N12          43.670000   35.897300   18.890100 N.4      1 SUBUNIT    0.0000
     13 C13          45.037000   35.401500   18.738500 C.3      1 SUBUNIT    0.0000
     14 C14          45.124000   33.905000   19.113700 C.3      1 SUBUNIT    0.0000
     15 C15          46.556000   33.352800   19.306200 C.3      1 SUBUNIT    0.0000
     16 C16          47.196400   32.656100   18.093000 C.3      1 SUBUNIT    0.0000
     17 C17          45.564000   35.696200   17.323300 C.2      1 SUBUNIT    0.0000
     18 O18          44.755700   35.823600   16.404700 O.co2    1 SUBUNIT    0.0000
     19 O19          46.775600   35.825000   17.158600 O.co2    1 SUBUNIT    0.0000
     20 C20          43.271900   27.770500   15.827600 C.2      1 SUBUNIT    0.0000
     21 O21          42.490900   28.175800   16.686000 O.co2    1 SUBUNIT    0.0000
     22 O22          42.916800   27.503400   14.680800 O.co2    1 SUBUNIT    0.0000
     23 H23          44.883600   25.543000   15.491000 H        1 SUBUNIT    0.0000
     24 H24          46.128600   25.977100   16.657300 H        1 SUBUNIT    0.0000
     25 H25          44.478100   25.685300   17.198700 H        1 SUBUNIT    0.0000
     26 H26          44.997500   28.139700   17.114700 H        1 SUBUNIT    0.0000
     27 H27          46.017800   27.450800   14.520300 H        1 SUBUNIT    0.0000
     28 H28          44.612800   30.099800   16.494900 H        1 SUBUNIT    0.0000
     29 H29          46.175900   31.405300   13.058100 H        1 SUBUNIT    0.0000
     30 H30          46.814900   31.927100   15.739200 H        1 SUBUNIT    0.0000
     31 H31          43.041200   35.381600   18.244200 H        1 SUBUNIT    0.0000
     32 H32          43.633700   36.914500   18.667000 H        1 SUBUNIT    0.0000
     33 H33          43.356300   35.755900   19.873000 H        1 SUBUNIT    0.0000
     34 H34          45.648300   35.976100   19.434700 H        1 SUBUNIT    0.0000
     35 H35          44.607600   33.788000   20.068500 H        1 SUBUNIT    0.0000
     36 H36          44.555400   33.293900   18.415300 H        1 SUBUNIT    0.0000
     37 H37          47.213600   34.164100   19.599400 H        1 SUBUNIT    0.0000
     38 H38          46.551900   32.652800   20.143400 H        1 SUBUNIT    0.0000
     39 H39          48.208800   32.335100   18.337100 H        1 SUBUNIT    0.0000
     40 H40          47.274100   33.345800   17.253900 H        1 SUBUNIT    0.0000
     41 C41          43.877800   32.659800   15.795000 C.3      1 SUBUNIT    0.0000
     42 C42          43.073100   30.782400   14.375500 C.3      1 SUBUNIT    0.0000
     43 C43          42.949300   33.640100   15.079600 C.3      1 SUBUNIT    0.0000
     44 C44          42.122100   31.731500   13.637900 C.3      1 SUBUNIT    0.0000
     45 C45          41.717500   32.950400   14.483700 C.3      1 SUBUNIT    0.0000
     46 H46          42.668100   34.426300   15.774800 H        1 SUBUNIT    0.0000
     47 H47          43.484800   34.159100   14.295100 H        1 SUBUNIT    0.0000
     48 H48          44.734900   33.232100   16.143700 H        1 SUBUNIT    0.0000
     49 H49          43.384400   32.266200   16.682400 H        1 SUBUNIT    0.0000
     50 H50          43.350400   29.963700   13.711000 H        1 SUBUNIT    0.0000
     51 H51          42.536900   30.337500   15.212900 H        1 SUBUNIT    0.0000
     52 H52          41.231500   31.190000   13.316200 H        1 SUBUNIT    0.0000
     53 H53          42.609300   32.079100   12.726400 H        1 SUBUNIT    0.0000
     54 H54          41.252900   33.632900   13.774900 H        1 SUBUNIT    0.0000
     55 C55          40.683400   32.621300   15.576400 C.3      1 SUBUNIT    0.0000
     56 C56          39.671400   36.608500   13.746700 C.ar     1 SUBUNIT    0.0000
     57 C57          37.583800   35.487800   14.062900 C.ar     1 SUBUNIT    0.0000
     58 H58          41.110600   31.919100   16.286600 H        1 SUBUNIT    0.0000
     59 H59          39.852300   32.096000   15.117200 H        1 SUBUNIT    0.0000
     60 C60          40.131000   33.853400   16.324600 C.3      1 SUBUNIT    0.0000
     61 H61          40.898400   34.355800   16.912000 H        1 SUBUNIT    0.0000
     62 H62          39.381200   33.528900   17.046900 H        1 SUBUNIT    0.0000
     63 C63          38.340200   36.442200   13.402600 C.ar     1 SUBUNIT    0.0000
     64 C64          40.240800   35.828200   14.743800 C.ar     1 SUBUNIT    0.0000
     65 C65          39.497600   34.830300   15.369500 C.ar     1 SUBUNIT    0.0000
     66 C66          38.156600   34.698800   15.048800 C.ar     1 SUBUNIT    0.0000
     67 H67          37.900000   37.045500   12.621700 H        1 SUBUNIT    0.0000
     68 H68          40.272000   37.329900   13.222400 H        1 SUBUNIT    0.0000
     69 H69          41.279600   35.973900   14.996100 H        1 SUBUNIT    0.0000
     70 H70          37.578500   33.928100   15.530800 H        1 SUBUNIT    0.0000
     71 H71          36.558000   35.322400   13.792300 H        1 SUBUNIT    0.0000
@<TRIPOS>BOND
     1    1    2 1
     2    1   23 1
     3    1   24 1
     4    1   25 1
     5    2    3 1
     6    2   20 1
     7    2   26 1
     8    3    4 1
     9    3   27 1
    10    4    5 2
    11    4    6 1
    12    6    7 1
    13    6    9 1
    14    6   28 1
    15    7    8 1
    16    7   41 1
    17    7   42 1
    18    8   29 1
    19    9   10 1
    20    9   30 1
    21   10   11 2
    22   10   16 1
    23   12   13 1
    24   12   31 1
    25   12   32 1
    26   12   33 1
    27   13   14 1
    28   13   17 1
    29   13   34 1
    30   14   15 1
    31   14   35 1
    32   14   36 1
    33   15   16 1
    34   15   37 1
    35   15   38 1
    36   16   39 1
    37   16   40 1
    38   17   18 2
    39   17   19 1
    40   20   21 2
    41   20   22 1
    42   41   43 1
    43   41   48 1
    44   41   49 1
    45   42   44 1
    46   42   50 1
    47   42   51 1
    48   43   45 1
    49   43   46 1
    50   43   47 1
    51   44   45 1
    52   44   52 1
    53   44   53 1
    54   45   54 1
    55   45   55 1
    56   55   58 1
    57   55   59 1
    58   55   60 1
    59   56   63 ar
    60   56   64 ar
    61   56   68 1
    62   57   63 ar
    63   57   66 ar
    64   57   71 1
    65   60   61 1
    66   60   62 1
    67   60   65 1
    68   63   67 1
    69   64   65 ar
    70   64   69 1
    71   65   66 ar
    72   66   70 1
@<SCITEGIC>MOL_PROPERTY
TopHits
SciTegic.value.IntegerValue
10

@<SCITEGIC>MOL_PROPERTY
-CDOCKER_ENERGY
SciTegic.value.DoubleValue
64.078796

@<SCITEGIC>MOL_PROPERTY
-CDOCKER_INTERACTION_ENERGY
SciTegic.value.DoubleValue
62.584469

@<SCITEGIC>MOL_PROPERTY
POSE_NUMBER
SciTegic.value.IntegerValue
1

@<SCITEGIC>MOL_PROPERTY
FRAGMENTS
SciTegic.value.StringValue
C36 T12

@<SCITEGIC>MOL_PROPERTY
MW
SciTegic.value.DoubleValue
506.640015

@<SCITEGIC>MOL_PROPERTY
GENERATION
SciTegic.value.IntegerValue
2

@<SCITEGIC>MOL_PROPERTY
FAMILY
SciTegic.value.IntegerValue
1

@<SCITEGIC>MOL_PROPERTY
LUDI3
SciTegic.value.IntegerValue
415

@<SCITEGIC>ATOM_PROPERTY
Formal Charge
SciTegic.value.StringValue
1 0
2 0
3 0
4 0
5 0
6 0
7 0
8 0
9 0
10 0
11 0
12 +1
13 0
14 0
15 0
16 0
17 0
18 0
19 -1
20 0
21 0
22 -1
23 0
24 0
25 0
26 0
27 0
28 0
29 0
30 0
31 0
32 0
33 0
34 0
35 0
36 0
37 0
38 0
39 0
40 0
41 0
42 0
43 0
44 0
45 0
46 0
47 0
48 0
49 0
50 0
51 0
52 0
53 0
54 0
55 0
56 0
57 0
58 0
59 0
60 0
61 0
62 0
63 0
64 0
65 0
66 0
67 0
68 0
69 0
70 0
71 0

@<SCITEGIC>ATOM_PROPERTY
pdb_tempFactor
SciTegic.value.DoubleValue
1 0.00
2 0.00
3 0.00
4 0.00
5 0.00
6 0.00
7 0.00
8 0.00
9 0.00
10 0.00
11 0.00
12 0.00
13 0.00
14 0.00
15 0.00
16 0.00
17 0.00
18 0.00
19 0.00
20 0.00
21 0.00
22 0.00
23 0.00
24 0.00
25 0.00
26 0.00
27 0.00
28 0.00
29 0.00
30 0.00
31 0.00
32 0.00
33 0.00
34 0.00
35 0.00
36 0.00
37 0.00
38 0.00
39 0.00
40 0.00
41 0.00
42 0.00
43 0.00
44 0.00
45 0.00
46 0.00
47 0.00
48 0.00
49 0.00
50 0.00
51 0.00
52 0.00
53 0.00
54 0.00
55 0.00
56 0.00
57 0.00
58 0.00
59 0.00
60 0.00
61 0.00
62 0.00
63 0.00
64 0.00
65 0.00
66 0.00
67 0.00
68 0.00
69 0.00
70 0.00
71 0.00

@<SCITEGIC>ATOM_PROPERTY
pdb_occupancy
SciTegic.value.DoubleValue
1 1.00
2 1.00
3 1.00
4 1.00
5 1.00
6 1.00
7 1.00
8 1.00
9 1.00
10 1.00
11 1.00
12 1.00
13 1.00
14 1.00
15 1.00
16 1.00
17 1.00
18 1.00
19 1.00
20 1.00
21 1.00
22 1.00
23 1.00
24 1.00
25 1.00
26 1.00
27 1.00
28 1.00
29 1.00
30 1.00
31 1.00
32 1.00
33 1.00
34 1.00
35 1.00
36 1.00
37 1.00
38 1.00
39 1.00
40 1.00
41 1.00
42 1.00
43 1.00
44 1.00
45 1.00
46 1.00
47 1.00
48 1.00
49 1.00
50 1.00
51 1.00
52 1.00
53 1.00
54 1.00
55 1.00
56 1.00
57 1.00
58 1.00
59 1.00
60 1.00
61 1.00
62 1.00
63 1.00
64 1.00
65 1.00
66 1.00
67 1.00
68 1.00
69 1.00
70 1.00
71 1.00

@<TRIPOS>MOLECULE
Evo_1
71  72  1  0  0
SMALL
FORMAL_CHARGES
@<TRIPOS>ATOM
    1 C1        44.0488    30.0890    15.2679 C.3        1 SUBUNIT  0
    2 C2        44.9029    31.1192    14.5174 C.3        1 SUBUNIT  0
    3 N3        45.6721    31.8915    15.4811 N.am       1 SUBUNIT  0
    4 C4        46.1972    33.0887    15.1482 C.2        1 SUBUNIT  0
    5 O5        45.9372    33.7102    14.1255 O.2        1 SUBUNIT  0
    6 C6        47.2693    33.5676    16.1476 C.3        1 SUBUNIT  0
    7 C7        46.8945    34.7530    17.0770 C.3        1 SUBUNIT  0
    8 S8        48.4071    35.0775    18.0264 S.3        1 SUBUNIT  0
    9 N9        48.4821    33.8665    15.3884 N.am       1 SUBUNIT  0
   10 C10       49.2135    32.8547    14.8667 C.2        1 SUBUNIT  0
   11 O11       49.0132    31.6639    15.0730 O.2        1 SUBUNIT  0
   12 N12       48.8301    30.7783    12.4854 N.4        1 SUBUNIT  1
   13 C13       48.9653    31.7752    11.4286 C.3        1 SUBUNIT  0
   14 C14       48.6490    33.2050    11.9115 C.3        1 SUBUNIT  0
   15 C15       49.7805    33.9515    12.6455 C.3        1 SUBUNIT  0
   16 C16       50.3302    33.2974    13.9220 C.3        1 SUBUNIT  0
   17 C17       50.3379    31.6983    10.7335 C.2        1 SUBUNIT  0.0000
   18 O18       50.4980    32.3108     9.6783 O.co2      1 SUBUNIT  -0.50
   19 O19       51.2282    31.0270    11.2556 O.co2      1 SUBUNIT  -0.50
   20 C20       45.8890    30.4386    13.5428 C.2        1 SUBUNIT  0.0000
   21 O21       46.6706    29.5944    13.9782 O.co2      1 SUBUNIT  -0.50
   22 O22       45.9013    30.7848    12.3629 O.co2      1 SUBUNIT  -0.50
   23 H23       43.4554    29.4910    14.5763 H          1 SUBUNIT  0
   24 H24       44.6667    29.4090    15.8550 H          1 SUBUNIT  0
   25 H25       43.3577    30.5837    15.9498 H          1 SUBUNIT  0
   26 H26       44.2529    31.8072    13.9733 H          1 SUBUNIT  0
   27 H27       45.9209    31.4732    16.3528 H          1 SUBUNIT  0
   28 H28       47.5260    32.7262    16.7957 H          1 SUBUNIT  0
   29 H29       48.2621    36.2081    18.7227 H          1 SUBUNIT  0
   30 H30       48.7249    34.8189    15.2057 H          1 SUBUNIT  0
   31 H31       47.8342    30.7063    12.7862 H          1 SUBUNIT  0
   32 H32       49.4162    31.0377    13.3042 H          1 SUBUNIT  0
   33 H33       49.1439    29.8606    12.1144 H          1 SUBUNIT  0
   34 H34       48.2211    31.4947    10.6821 H          1 SUBUNIT  0
   35 H35       48.3948    33.8049    11.0361 H          1 SUBUNIT  0
   36 H36       47.7486    33.1913    12.5244 H          1 SUBUNIT  0
   37 H37       50.6035    34.0903    11.9505 H          1 SUBUNIT  0
   38 H38       49.4241    34.9498    12.8895 H          1 SUBUNIT  0
   39 H39       50.9936    33.9852    14.4466 H          1 SUBUNIT  0
   40 H40       50.9275    32.4232    13.6646 H          1 SUBUNIT  0
   41 C41       45.8101    34.3822    18.1109 C.3        1 SUBUNIT  0
   42 C42       46.5438    36.0762    16.3596 C.3        1 SUBUNIT  0
   43 C43       44.3783    34.4514    17.5671 C.3        1 SUBUNIT  0
   44 C44       45.0860    36.1992    15.8838 C.3        1 SUBUNIT  0
   45 C45       44.0709    35.8347    16.9788 C.3        1 SUBUNIT  0
   46 H46       44.2175    33.6740    16.8253 H          1 SUBUNIT  0
   47 H47       43.6816    34.2392    18.3773 H          1 SUBUNIT  0
   48 H48       45.8793    35.0727    18.9529 H          1 SUBUNIT  0
   49 H49       46.0031    33.3916    18.5234 H          1 SUBUNIT  0
   50 H50       46.7264    36.8969    17.0547 H          1 SUBUNIT  0
   51 H51       47.2219    36.2423    15.5242 H          1 SUBUNIT  0
   52 H52       44.9297    35.5839    15.0054 H          1 SUBUNIT  0
   53 H53       44.9064    37.2219    15.5529 H          1 SUBUNIT  0
   54 H54       44.1948    36.5580    17.7864 H          1 SUBUNIT  0
   55 C55       42.6113    35.9516    16.4971 C.3        1 SUBUNIT  0
   56 C56       38.4554    34.7432    15.1784 C.2        1 SUBUNIT  0
   57 C57       39.1976    36.2443    13.4567 C.2        1 SUBUNIT  0
   58 H58       42.4251    36.9765    16.1761 H          1 SUBUNIT  0
   59 H59       41.9461    35.7854    17.3460 H          1 SUBUNIT  0
   60 C60       42.2341    34.9843    15.3596 C.3        1 SUBUNIT  0
   61 H61       42.3533    33.9504    15.6822 H          1 SUBUNIT  0
   62 H62       42.8899    35.1190    14.4999 H          1 SUBUNIT  0
   63 C63       38.1651    35.6036    14.1275 C.2        1 SUBUNIT  0
   64 C64       39.7708    34.5337    15.5668 C.2        1 SUBUNIT  0
   65 C65       40.8112    35.1855    14.9124 C.2        1 SUBUNIT  0
   66 C66       40.5136    36.0327    13.8484 C.2        1 SUBUNIT  0
   67 H67       37.1399    35.7711    13.8352 H          1 SUBUNIT  0
   68 H68       37.6633    34.2371    15.7067 H          1 SUBUNIT  0
   69 H69       39.9789    33.8762    16.3985 H          1 SUBUNIT  0
   70 H70       41.3115    36.5396    13.3262 H          1 SUBUNIT  0
   71 H71       38.9781    36.9108    12.6362 H          1 SUBUNIT  0
@<TRIPOS>BOND
    1     1     2 1
    2     1    23 1
    3     1    24 1
    4     1    25 1
    5     2     3 1
    6     2    20 1
    7     2    26 1
    8     3     4 1
    9     3    27 1
   10     4     5 2
   11     4     6 1
   12     6     7 1
   13     6     9 1
   14     6    28 1
   15     7     8 1
   16     7    41 1
   17     7    42 1
   18     8    29 1
   19     9    10 1
   20     9    30 1
   21    10    11 2
   22    10    16 1
   23    12    13 1
   24    12    31 1
   25    12    32 1
   26    12    33 1
   27    13    14 1
   28    13    17 1
   29    13    34 1
   30    14    15 1
   31    14    35 1
   32    14    36 1
   33    15    16 1
   34    15    37 1
   35    15    38 1
   36    16    39 1
   37    16    40 1
   38    17    18 2
   39    17    19 1
   40    20    21 2
   41    20    22 1
   42    41    43 1
   43    41    48 1
   44    41    49 1
   45    42    44 1
   46    42    50 1
   47    42    51 1
   48    43    45 1
   49    43    46 1
   50    43    47 1
   51    44    45 1
   52    44    52 1
   53    44    53 1
   54    45    54 1
   55    45    55 1
   56    55    58 1
   57    55    59 1
   58    55    60 1
   59    56    63 2
   60    56    64 1
   61    56    68 1
   62    57    63 1
   63    57    66 2
   64    57    71 1
   65    60    61 1
   66    60    62 1
   67    60    65 1
   68    63    67 1
   69    64    65 2
   70    64    69 1
   71    65    66 1
   72    66    70 1
@<TRIPOS>SUBSTRUCTURE
1   ****   1
@<SCITEGIC>MOL_PROPERTY
TopHits
SciTegic.value.StringValue
10

@<SCITEGIC>MOL_PROPERTY
-CDOCKER_ENERGY
SciTegic.value.StringValue
62.1492593

@<SCITEGIC>MOL_PROPERTY
-CDOCKER_INTERACTION_ENERGY
SciTegic.value.StringValue
44.5920185

@<SCITEGIC>MOL_PROPERTY
POSE_NUMBER
SciTegic.value.StringValue
2

@<SCITEGIC>MOL_PROPERTY
FRAGMENTS
SciTegic.value.StringValue
C36 T12

@<SCITEGIC>MOL_PROPERTY
MW
SciTegic.value.StringValue
506.64

@<SCITEGIC>MOL_PROPERTY
GENERATION
SciTegic.value.StringValue
2

@<SCITEGIC>MOL_PROPERTY
FAMILY
SciTegic.value.StringValue
1

@<SCITEGIC>MOL_PROPERTY
LUDI3
SciTegic.value.StringValue
415

@<SCITEGIC>ATOM_PROPERTY
Formal Charge
SciTegic.value.StringValue
1 0
2 0
3 0
4 0
5 0
6 0
7 0
8 0
9 0
10 0
11 0
12 +1
13 0
14 0
15 0
16 0
17 0
18 0
19 -1
20 0
21 0
22 -1
23 0
24 0
25 0
26 0
27 0
28 0
29 0
30 0
31 0
32 0
33 0
34 0
35 0
36 0
37 0
38 0
39 0
40 0
41 0
42 0
43 0
44 0
45 0
46 0
47 0
48 0
49 0
50 0
51 0
52 0
53 0
54 0
55 0
56 0
57 0
58 0
59 0
60 0
61 0
62 0
63 0
64 0
65 0
66 0
67 0
68 0
69 0
70 0
71 0

@<SCITEGIC>ATOM_PROPERTY
pdb_tempFactor
SciTegic.value.DoubleValue
1 0
2 0
3 0
4 0
5 0
6 0
7 0
8 0
9 0
10 0
11 0
12 0
13 0
14 0
15 0
16 0
17 0
18 0
19 0
20 0
21 0
22 0
23 0
24 0
25 0
26 0
27 0
28 0
29 0
30 0
31 0
32 0
33 0
34 0
35 0
36 0
37 0
38 0
39 0
40 0
41 0
42 0
43 0
44 0
45 0
46 0
47 0
48 0
49 0
50 0
51 0
52 0
53 0
54 0
55 0
56 0
57 0
58 0
59 0
60 0
61 0
62 0
63 0
64 0
65 0
66 0
67 0
68 0
69 0
70 0
71 0

@<SCITEGIC>ATOM_PROPERTY
pdb_occupancy
SciTegic.value.DoubleValue
1 1
2 1
3 1
4 1
5 1
6 1
7 1
8 1
9 1
10 1
11 1
12 1
13 1
14 1
15 1
16 1
17 1
18 1
19 1
20 1
21 1
22 1
23 1
24 1
25 1
26 1
27 1
28 1
29 1
30 1
31 1
32 1
33 1
34 1
35 1
36 1
37 1
38 1
39 1
40 1
41 1
42 1
43 1
44 1
45 1
46 1
47 1
48 1
49 1
50 1
51 1
52 1
53 1
54 1
55 1
56 1
57 1
58 1
59 1
60 1
61 1
62 1
63 1
64 1
65 1
66 1
67 1
68 1
69 1
70 1
71 1

@<TRIPOS>MOLECULE
Evo_1
71  72  1  0  0
SMALL
FORMAL_CHARGES
@<TRIPOS>ATOM
    1 C1        48.3663    29.1772    17.1709 C.3        1 SUBUNIT  0
    2 C2        47.8193    30.0736    16.0541 C.3        1 SUBUNIT  0
    3 N3        47.9325    31.4617    16.4749 N.am       1 SUBUNIT  0
    4 C4        46.9462    32.3704    16.3191 C.2        1 SUBUNIT  0
    5 O5        45.8175    32.1193    15.9143 O.2        1 SUBUNIT  0
    6 C6        47.4098    33.8035    16.6898 C.3        1 SUBUNIT  0
    7 C7        46.2776    34.8638    16.8029 C.3        1 SUBUNIT  0
    8 S8        47.0525    36.4177    17.3288 S.3        1 SUBUNIT  0
    9 N9        48.3847    34.2412    15.6897 N.am       1 SUBUNIT  0
   10 C10       49.6890    33.8874    15.7392 C.2        1 SUBUNIT  0
   11 O11       50.2112    33.2496    16.6442 O.2        1 SUBUNIT  0
   12 N12       50.0681    30.6654    12.0565 N.4        1 SUBUNIT  1
   13 C13       49.5186    31.9230    11.5680 C.3        1 SUBUNIT  0
   14 C14       49.3379    32.9435    12.7108 C.3        1 SUBUNIT  0
   15 C15       50.6500    33.2933    13.4369 C.3        1 SUBUNIT  0
   16 C16       50.4982    34.3663    14.5288 C.3        1 SUBUNIT  0
   17 C17       50.3863    32.4830    10.4224 C.2        1 SUBUNIT  0.0000
   18 O18       51.4369    31.9084    10.1338 O.co2      1 SUBUNIT  -0.50
   19 O19       49.9984    33.4833     9.8264 O.co2      1 SUBUNIT  -0.50
   20 C20       48.6291    29.8857    14.7566 C.2        1 SUBUNIT  0.0000
   21 O21       49.8288    30.1636    14.7592 O.co2      1 SUBUNIT  -0.50
   22 O22       48.0602    29.4771    13.7459 O.co2      1 SUBUNIT  -0.50
   23 H23       48.3076    28.1240    16.8976 H          1 SUBUNIT  0
   24 H24       49.4085    29.4101    17.3922 H          1 SUBUNIT  0
   25 H25       47.7952    29.3130    18.0884 H          1 SUBUNIT  0
   26 H26       46.7668    29.8455    15.8737 H          1 SUBUNIT  0
   27 H27       48.8175    31.7627    16.8295 H          1 SUBUNIT  0
   28 H28       47.9284    33.7506    17.6499 H          1 SUBUNIT  0
   29 H29       46.1406    37.1822    17.9355 H          1 SUBUNIT  0
   30 H30       48.0686    34.7916    14.9183 H          1 SUBUNIT  0
   31 H31       50.1323    29.9955    11.2653 H          1 SUBUNIT  0
   32 H32       49.4719    30.2742    12.8162 H          1 SUBUNIT  0
   33 H33       51.0193    30.8496    12.4298 H          1 SUBUNIT  0
   34 H34       48.5400    31.6881    11.1476 H          1 SUBUNIT  0
   35 H35       48.8804    33.8534    12.3187 H          1 SUBUNIT  0
   36 H36       48.6246    32.5402    13.4293 H          1 SUBUNIT  0
   37 H37       51.0909    32.3937    13.8663 H          1 SUBUNIT  0
   38 H38       51.3705    33.6581    12.7050 H          1 SUBUNIT  0
   39 H39       50.0238    35.2515    14.1201 H          1 SUBUNIT  0
   40 H40       51.4817    34.6698    14.8880 H          1 SUBUNIT  0
   41 C41       45.2426    34.4833    17.8893 C.3        1 SUBUNIT  0
   42 C42       45.5900    35.1310    15.4419 C.3        1 SUBUNIT  0
   43 C43       44.0304    35.4337    17.9225 C.3        1 SUBUNIT  0
   44 C44       44.3970    36.0889    15.5607 C.3        1 SUBUNIT  0
   45 C45       43.3481    35.5547    16.5474 C.3        1 SUBUNIT  0
   46 H46       43.3160    35.0970    18.6683 H          1 SUBUNIT  0
   47 H47       44.3491    36.4213    18.2585 H          1 SUBUNIT  0
   48 H48       45.7244    34.4863    18.8677 H          1 SUBUNIT  0
   49 H49       44.8867    33.4643    17.7521 H          1 SUBUNIT  0
   50 H50       46.3040    35.5548    14.7369 H          1 SUBUNIT  0
   51 H51       45.2469    34.2018    14.9963 H          1 SUBUNIT  0
   52 H52       43.9546    36.2717    14.5826 H          1 SUBUNIT  0
   53 H53       44.7488    37.0611    15.9080 H          1 SUBUNIT  0
   54 H54       42.5494    36.2944    16.6284 H          1 SUBUNIT  0
   55 C55       42.7089    34.2142    16.1089 C.3        1 SUBUNIT  0
   56 C56       38.4493    35.0497    14.9588 C.2        1 SUBUNIT  0
   57 C57       39.4580    36.5248    13.3590 C.2        1 SUBUNIT  0
   58 H58       41.9481    33.9245    16.8343 H          1 SUBUNIT  0
   59 H59       43.4588    33.4270    16.1588 H          1 SUBUNIT  0
   60 C60       42.1260    34.1681    14.6830 C.3        1 SUBUNIT  0
   61 H61       41.9486    33.1262    14.4147 H          1 SUBUNIT  0
   62 H62       42.8478    34.5305    13.9536 H          1 SUBUNIT  0
   63 C63       38.3321    36.0765    14.0331 C.2        1 SUBUNIT  0
   64 C64       39.6844    34.4639    15.1992 C.2        1 SUBUNIT  0
   65 C65       40.8159    34.8911    14.5102 C.2        1 SUBUNIT  0
   66 C66       40.6936    35.9324    13.5937 C.2        1 SUBUNIT  0
   67 H67       37.3712    36.5355    13.8527 H          1 SUBUNIT  0
   68 H68       37.5832    34.7084    15.5032 H          1 SUBUNIT  0
   69 H69       39.7548    33.6555    15.9128 H          1 SUBUNIT  0
   70 H70       41.5581    36.2782    13.0438 H          1 SUBUNIT  0
   71 H71       39.3714    37.3337    12.6496 H          1 SUBUNIT  0
@<TRIPOS>BOND
    1     1     2 1
    2     1    23 1
    3     1    24 1
    4     1    25 1
    5     2     3 1
    6     2    20 1
    7     2    26 1
    8     3     4 1
    9     3    27 1
   10     4     5 2
   11     4     6 1
   12     6     7 1
   13     6     9 1
   14     6    28 1
   15     7     8 1
   16     7    41 1
   17     7    42 1
   18     8    29 1
   19     9    10 1
   20     9    30 1
   21    10    11 2
   22    10    16 1
   23    12    13 1
   24    12    31 1
   25    12    32 1
   26    12    33 1
   27    13    14 1
   28    13    17 1
   29    13    34 1
   30    14    15 1
   31    14    35 1
   32    14    36 1
   33    15    16 1
   34    15    37 1
   35    15    38 1
   36    16    39 1
   37    16    40 1
   38    17    18 2
   39    17    19 1
   40    20    21 2
   41    20    22 1
   42    41    43 1
   43    41    48 1
   44    41    49 1
   45    42    44 1
   46    42    50 1
   47    42    51 1
   48    43    45 1
   49    43    46 1
   50    43    47 1
   51    44    45 1
   52    44    52 1
   53    44    53 1
   54    45    54 1
   55    45    55 1
   56    55    58 1
   57    55    59 1
   58    55    60 1
   59    56    63 2
   60    56    64 1
   61    56    68 1
   62    57    63 1
   63    57    66 2
   64    57    71 1
   65    60    61 1
   66    60    62 1
   67    60    65 1
   68    63    67 1
   69    64    65 2
   70    64    69 1
   71    65    66 1
   72    66    70 1
@<TRIPOS>SUBSTRUCTURE
1   ****   1
@<SCITEGIC>MOL_PROPERTY
TopHits
SciTegic.value.StringValue
10

@<SCITEGIC>MOL_PROPERTY
-CDOCKER_ENERGY
SciTegic.value.StringValue
60.4528969

@<SCITEGIC>MOL_PROPERTY
-CDOCKER_INTERACTION_ENERGY
SciTegic.value.StringValue
40.4054523

@<SCITEGIC>MOL_PROPERTY
POSE_NUMBER
SciTegic.value.StringValue
3

@<SCITEGIC>MOL_PROPERTY
FRAGMENTS
SciTegic.value.StringValue
C36 T12

@<SCITEGIC>MOL_PROPERTY
MW
SciTegic.value.StringValue
506.64

@<SCITEGIC>MOL_PROPERTY
GENERATION
SciTegic.value.StringValue
2

@<SCITEGIC>MOL_PROPERTY
FAMILY
SciTegic.value.StringValue
1

@<SCITEGIC>MOL_PROPERTY
LUDI3
SciTegic.value.StringValue
415

@<SCITEGIC>ATOM_PROPERTY
Formal Charge
SciTegic.value.StringValue
1 0
2 0
3 0
4 0
5 0
6 0
7 0
8 0
9 0
10 0
11 0
12 +1
13 0
14 0
15 0
16 0
17 0
18 0
19 -1
20 0
21 0
22 -1
23 0
24 0
25 0
26 0
27 0
28 0
29 0
30 0
31 0
32 0
33 0
34 0
35 0
36 0
37 0
38 0
39 0
40 0
41 0
42 0
43 0
44 0
45 0
46 0
47 0
48 0
49 0
50 0
51 0
52 0
53 0
54 0
55 0
56 0
57 0
58 0
59 0
60 0
61 0
62 0
63 0
64 0
65 0
66 0
67 0
68 0
69 0
70 0
71 0

@<SCITEGIC>ATOM_PROPERTY
pdb_tempFactor
SciTegic.value.DoubleValue
1 0
2 0
3 0
4 0
5 0
6 0
7 0
8 0
9 0
10 0
11 0
12 0
13 0
14 0
15 0
16 0
17 0
18 0
19 0
20 0
21 0
22 0
23 0
24 0
25 0
26 0
27 0
28 0
29 0
30 0
31 0
32 0
33 0
34 0
35 0
36 0
37 0
38 0
39 0
40 0
41 0
42 0
43 0
44 0
45 0
46 0
47 0
48 0
49 0
50 0
51 0
52 0
53 0
54 0
55 0
56 0
57 0
58 0
59 0
60 0
61 0
62 0
63 0
64 0
65 0
66 0
67 0
68 0
69 0
70 0
71 0

@<SCITEGIC>ATOM_PROPERTY
pdb_occupancy
SciTegic.value.DoubleValue
1 1
2 1
3 1
4 1
5 1
6 1
7 1
8 1
9 1
10 1
11 1
12 1
13 1
14 1
15 1
16 1
17 1
18 1
19 1
20 1
21 1
22 1
23 1
24 1
25 1
26 1
27 1
28 1
29 1
30 1
31 1
32 1
33 1
34 1
35 1
36 1
37 1
38 1
39 1
40 1
41 1
42 1
43 1
44 1
45 1
46 1
47 1
48 1
49 1
50 1
51 1
52 1
53 1
54 1
55 1
56 1
57 1
58 1
59 1
60 1
61 1
62 1
63 1
64 1
65 1
66 1
67 1
68 1
69 1
70 1
71 1

@<TRIPOS>MOLECULE
Evo_1
71  72  1  0  0
SMALL
FORMAL_CHARGES
@<TRIPOS>ATOM
    1 C1        46.8924    29.7592    16.7509 C.3        1 SUBUNIT  0
    2 C2        46.5575    30.8142    15.6820 C.3        1 SUBUNIT  0
    3 N3        46.8783    32.1495    16.1493 N.am       1 SUBUNIT  0
    4 C4        46.2732    32.7577    17.1883 C.2        1 SUBUNIT  0
    5 O5        45.4188    32.2348    17.8943 O.2        1 SUBUNIT  0
    6 C6        46.7478    34.2210    17.4189 C.3        1 SUBUNIT  0
    7 C7        45.6455    35.2569    17.0868 C.3        1 SUBUNIT  0
    8 S8        46.4058    36.9028    17.1892 S.3        1 SUBUNIT  0
    9 N9        47.9204    34.5634    16.6074 N.am       1 SUBUNIT  0
   10 C10       49.1463    34.0314    16.8053 C.2        1 SUBUNIT  0
   11 O11       49.4286    33.2187    17.6760 O.2        1 SUBUNIT  0
   12 N12       49.3930    31.7806    12.3226 N.4        1 SUBUNIT  1
   13 C13       49.0181    33.1847    12.2583 C.3        1 SUBUNIT  0
   14 C14       48.9513    33.8569    13.6439 C.3        1 SUBUNIT  0
   15 C15       50.2232    33.7125    14.4989 C.3        1 SUBUNIT  0
   16 C16       50.1930    34.5398    15.7997 C.3        1 SUBUNIT  0
   17 C17       49.9186    33.9099    11.2468 C.2        1 SUBUNIT  0.0000
   18 O18       50.3866    35.0064    11.5389 O.co2      1 SUBUNIT  -0.50
   19 O19       50.1399    33.3574    10.1683 O.co2      1 SUBUNIT  -0.50
   20 C20       47.3599    30.5969    14.3839 C.2        1 SUBUNIT  0.0000
   21 O21       46.8383    30.8841    13.3066 O.co2      1 SUBUNIT  -0.50
   22 O22       48.5182    30.1845    14.4514 O.co2      1 SUBUNIT  -0.50
   23 H23       46.7406    28.7506    16.3675 H          1 SUBUNIT  0
   24 H24       47.9284    29.8394    17.0814 H          1 SUBUNIT  0
   25 H25       46.2580    29.8718    17.6292 H          1 SUBUNIT  0
   26 H26       45.4901    30.8081    15.4532 H          1 SUBUNIT  0
   27 H27       47.6011    32.6241    15.6555 H          1 SUBUNIT  0
   28 H28       47.0549    34.3231    18.4616 H          1 SUBUNIT  0
   29 H29       45.4941    37.8277    16.8776 H          1 SUBUNIT  0
   30 H30       47.8065    35.2405    15.8801 H          1 SUBUNIT  0
   31 H31       48.6901    31.2435    12.8738 H          1 SUBUNIT  0
   32 H32       50.3270    31.6921    12.7664 H          1 SUBUNIT  0
   33 H33       49.4334    31.4183    11.3490 H          1 SUBUNIT  0
   34 H34       48.0153    33.2114    11.8432 H          1 SUBUNIT  0
   35 H35       48.7051    34.9114    13.5283 H          1 SUBUNIT  0
   36 H36       48.1066    33.4289    14.1730 H          1 SUBUNIT  0
   37 H37       50.3926    32.6609    14.7333 H          1 SUBUNIT  0
   38 H38       51.0839    34.0346    13.9124 H          1 SUBUNIT  0
   39 H39       49.9993    35.5907    15.5815 H          1 SUBUNIT  0
   40 H40       51.1674    34.4943    16.2864 H          1 SUBUNIT  0
   41 C41       44.4949    35.2282    18.1151 C.3        1 SUBUNIT  0
   42 C42       45.0999    35.1023    15.6415 C.3        1 SUBUNIT  0
   43 C43       43.2744    35.9834    17.5834 C.3        1 SUBUNIT  0
   44 C44       43.7081    34.4550    15.6009 C.3        1 SUBUNIT  0
   45 C45       42.6528    35.2919    16.3545 C.3        1 SUBUNIT  0
   46 H46       42.5341    36.1174    18.3732 H          1 SUBUNIT  0
   47 H47       43.5964    36.9837    17.2952 H          1 SUBUNIT  0
   48 H48       44.8313    35.6672    19.0536 H          1 SUBUNIT  0
   49 H49       44.1891    34.2119    18.3556 H          1 SUBUNIT  0
   50 H50       45.0220    36.0857    15.1755 H          1 SUBUNIT  0
   51 H51       45.7942    34.5418    15.0152 H          1 SUBUNIT  0
   52 H52       43.7725    33.4590    16.0387 H          1 SUBUNIT  0
   53 H53       43.3914    34.3077    14.5700 H          1 SUBUNIT  0
   54 H54       42.3088    36.0954    15.7041 H          1 SUBUNIT  0
   55 C55       41.4398    34.4317    16.7563 C.3        1 SUBUNIT  0
   56 C56       39.8047    36.4456    13.0692 C.2        1 SUBUNIT  0
   57 C57       37.8013    35.8336    14.2278 C.2        1 SUBUNIT  0
   58 H58       40.7458    35.0221    17.3555 H          1 SUBUNIT  0
   59 H59       41.8049    33.6470    17.4089 H          1 SUBUNIT  0
   60 C60       40.6732    33.7673    15.6015 C.3        1 SUBUNIT  0
   61 H61       39.9791    33.0308    16.0093 H          1 SUBUNIT  0
   62 H62       41.3487    33.2115    14.9525 H          1 SUBUNIT  0
   63 C63       38.4420    36.6013    13.2678 C.2        1 SUBUNIT  0
   64 C64       40.5163    35.5080    13.7978 C.2        1 SUBUNIT  0
   65 C65       39.8897    34.7576    14.7847 C.2        1 SUBUNIT  0
   66 C66       38.5250    34.9298    14.9964 C.2        1 SUBUNIT  0
   67 H67       37.8858    37.3216    12.6858 H          1 SUBUNIT  0
   68 H68       40.3276    37.0478    12.3471 H          1 SUBUNIT  0
   69 H69       41.5716    35.3836    13.6075 H          1 SUBUNIT  0
   70 H70       38.0195    34.3570    15.7611 H          1 SUBUNIT  0
   71 H71       36.7445    35.9580    14.3996 H          1 SUBUNIT  0
@<TRIPOS>BOND
    1     1     2 1
    2     1    23 1
    3     1    24 1
    4     1    25 1
    5     2     3 1
    6     2    20 1
    7     2    26 1
    8     3     4 1
    9     3    27 1
   10     4     5 2
   11     4     6 1
   12     6     7 1
   13     6     9 1
   14     6    28 1
   15     7     8 1
   16     7    41 1
   17     7    42 1
   18     8    29 1
   19     9    10 1
   20     9    30 1
   21    10    11 2
   22    10    16 1
   23    12    13 1
   24    12    31 1
   25    12    32 1
   26    12    33 1
   27    13    14 1
   28    13    17 1
   29    13    34 1
   30    14    15 1
   31    14    35 1
   32    14    36 1
   33    15    16 1
   34    15    37 1
   35    15    38 1
   36    16    39 1
   37    16    40 1
   38    17    18 2
   39    17    19 1
   40    20    21 2
   41    20    22 1
   42    41    43 1
   43    41    48 1
   44    41    49 1
   45    42    44 1
   46    42    50 1
   47    42    51 1
   48    43    45 1
   49    43    46 1
   50    43    47 1
   51    44    45 1
   52    44    52 1
   53    44    53 1
   54    45    54 1
   55    45    55 1
   56    55    58 1
   57    55    59 1
   58    55    60 1
   59    56    63 2
   60    56    64 1
   61    56    68 1
   62    57    63 1
   63    57    66 2
   64    57    71 1
   65    60    61 1
   66    60    62 1
   67    60    65 1
   68    63    67 1
   69    64    65 2
   70    64    69 1
   71    65    66 1
   72    66    70 1
@<TRIPOS>SUBSTRUCTURE
1   ****   1
@<SCITEGIC>MOL_PROPERTY
TopHits
SciTegic.value.StringValue
10

@<SCITEGIC>MOL_PROPERTY
-CDOCKER_ENERGY
SciTegic.value.StringValue
58.1776525

@<SCITEGIC>MOL_PROPERTY
-CDOCKER_INTERACTION_ENERGY
SciTegic.value.StringValue
44.5569766

@<SCITEGIC>MOL_PROPERTY
POSE_NUMBER
SciTegic.value.StringValue
4

@<SCITEGIC>MOL_PROPERTY
FRAGMENTS
SciTegic.value.StringValue
C36 T12

@<SCITEGIC>MOL_PROPERTY
MW
SciTegic.value.StringValue
506.64

@<SCITEGIC>MOL_PROPERTY
GENERATION
SciTegic.value.StringValue
2

@<SCITEGIC>MOL_PROPERTY
FAMILY
SciTegic.value.StringValue
1

@<SCITEGIC>MOL_PROPERTY
LUDI3
SciTegic.value.StringValue
415

@<SCITEGIC>ATOM_PROPERTY
Formal Charge
SciTegic.value.StringValue
1 0
2 0
3 0
4 0
5 0
6 0
7 0
8 0
9 0
10 0
11 0
12 +1
13 0
14 0
15 0
16 0
17 0
18 0
19 -1
20 0
21 0
22 -1
23 0
24 0
25 0
26 0
27 0
28 0
29 0
30 0
31 0
32 0
33 0
34 0
35 0
36 0
37 0
38 0
39 0
40 0
41 0
42 0
43 0
44 0
45 0
46 0
47 0
48 0
49 0
50 0
51 0
52 0
53 0
54 0
55 0
56 0
57 0
58 0
59 0
60 0
61 0
62 0
63 0
64 0
65 0
66 0
67 0
68 0
69 0
70 0
71 0

@<SCITEGIC>ATOM_PROPERTY
pdb_tempFactor
SciTegic.value.DoubleValue
1 0
2 0
3 0
4 0
5 0
6 0
7 0
8 0
9 0
10 0
11 0
12 0
13 0
14 0
15 0
16 0
17 0
18 0
19 0
20 0
21 0
22 0
23 0
24 0
25 0
26 0
27 0
28 0
29 0
30 0
31 0
32 0
33 0
34 0
35 0
36 0
37 0
38 0
39 0
40 0
41 0
42 0
43 0
44 0
45 0
46 0
47 0
48 0
49 0
50 0
51 0
52 0
53 0
54 0
55 0
56 0
57 0
58 0
59 0
60 0
61 0
62 0
63 0
64 0
65 0
66 0
67 0
68 0
69 0
70 0
71 0

@<SCITEGIC>ATOM_PROPERTY
pdb_occupancy
SciTegic.value.DoubleValue
1 1
2 1
3 1
4 1
5 1
6 1
7 1
8 1
9 1
10 1
11 1
12 1
13 1
14 1
15 1
16 1
17 1
18 1
19 1
20 1
21 1
22 1
23 1
24 1
25 1
26 1
27 1
28 1
29 1
30 1
31 1
32 1
33 1
34 1
35 1
36 1
37 1
38 1
39 1
40 1
41 1
42 1
43 1
44 1
45 1
46 1
47 1
48 1
49 1
50 1
51 1
52 1
53 1
54 1
55 1
56 1
57 1
58 1
59 1
60 1
61 1
62 1
63 1
64 1
65 1
66 1
67 1
68 1
69 1
70 1
71 1

@<TRIPOS>MOLECULE
Evo_1
71  72  1  0  0
SMALL
FORMAL_CHARGES
@<TRIPOS>ATOM
    1 C1        45.5239    29.2161    14.9450 C.3        1 SUBUNIT  0
    2 C2        46.1249    30.4574    14.2744 C.3        1 SUBUNIT  0
    3 N3        46.7338    31.3025    15.2955 N.am       1 SUBUNIT  0
    4 C4        46.9701    32.6114    15.0611 C.2        1 SUBUNIT  0
    5 O5        46.5950    33.2244    14.0685 O.2        1 SUBUNIT  0
    6 C6        47.8653    33.2677    16.1264 C.3        1 SUBUNIT  0
    7 C7        47.2135    34.3125    17.0692 C.3        1 SUBUNIT  0
    8 S8        48.5918    34.9404    18.0696 S.3        1 SUBUNIT  0
    9 N9        48.9716    33.8712    15.3913 N.am       1 SUBUNIT  0
   10 C10       50.1694    33.2561    15.2926 C.2        1 SUBUNIT  0
   11 O11       50.5408    32.3125    15.9793 O.2        1 SUBUNIT  0
   12 N12       49.7137    30.5063    11.3436 N.4        1 SUBUNIT  1
   13 C13       49.5158    31.9184    11.0477 C.3        1 SUBUNIT  0
   14 C14       49.5871    32.7984    12.3078 C.3        1 SUBUNIT  0
   15 C15       50.9895    32.8880    12.9447 C.3        1 SUBUNIT  0
   16 C16       51.0453    33.8184    14.1686 C.3        1 SUBUNIT  0
   17 C17       50.5068    32.4067     9.9848 C.2        1 SUBUNIT  0.0000
   18 O18       51.4227    31.6624     9.6372 O.co2      1 SUBUNIT  -0.50
   19 O19       50.3535    33.5335     9.5277 O.co2      1 SUBUNIT  -0.50
   20 C20       47.1932    30.0479    13.2370 C.2        1 SUBUNIT  0.0000
   21 O21       48.2713    29.6043    13.6338 O.co2      1 SUBUNIT  -0.50
   22 O22       46.9520    30.1921    12.0397 O.co2      1 SUBUNIT  -0.50
   23 H23       46.2784    28.6611    15.5039 H          1 SUBUNIT  0
   24 H24       44.7348    29.4975    15.6417 H          1 SUBUNIT  0
   25 H25       45.0905    28.5398    14.2076 H          1 SUBUNIT  0
   26 H26       45.3364    31.0354    13.7872 H          1 SUBUNIT  0
   27 H27       47.0744    30.8799    16.1337 H          1 SUBUNIT  0
   28 H28       48.2769    32.4746    16.7555 H          1 SUBUNIT  0
   29 H29       49.6593    34.1583    17.8897 H          1 SUBUNIT  0
   30 H30       48.7840    34.6799    14.8344 H          1 SUBUNIT  0
   31 H31       49.7067    29.9857    10.4452 H          1 SUBUNIT  0
   32 H32       48.9432    30.1662    11.9588 H          1 SUBUNIT  0
   33 H33       50.6315    30.3806    11.8120 H          1 SUBUNIT  0
   34 H34       48.5177    31.9962    10.6174 H          1 SUBUNIT  0
   35 H35       49.2390    33.8037    12.0642 H          1 SUBUNIT  0
   36 H36       48.8788    32.4046    13.0335 H          1 SUBUNIT  0
   37 H37       51.3344    31.8906    13.2226 H          1 SUBUNIT  0
   38 H38       51.7039    33.2561    12.2091 H          1 SUBUNIT  0
   39 H39       50.7138    34.8225    13.9037 H          1 SUBUNIT  0
   40 H40       52.0678    33.9054    14.5381 H          1 SUBUNIT  0
   41 C41       46.2163    33.6860    18.0639 C.3        1 SUBUNIT  0
   42 C42       46.5875    35.5425    16.3735 C.3        1 SUBUNIT  0
   43 C43       44.8198    33.4519    17.4791 C.3        1 SUBUNIT  0
   44 C44       45.1497    35.3529    15.8633 C.3        1 SUBUNIT  0
   45 C45       44.2126    34.7453    16.9184 C.3        1 SUBUNIT  0
   46 H46       44.8531    32.6898    16.7031 H          1 SUBUNIT  0
   47 H47       44.1727    33.0567    18.2621 H          1 SUBUNIT  0
   48 H48       46.1134    34.3514    18.9221 H          1 SUBUNIT  0
   49 H49       46.6160    32.7531    18.4606 H          1 SUBUNIT  0
   50 H50       46.5620    36.3556    17.0998 H          1 SUBUNIT  0
   51 H51       47.2266    35.8949    15.5643 H          1 SUBUNIT  0
   52 H52       45.1282    34.7330    14.9751 H          1 SUBUNIT  0
   53 H53       44.7773    36.3255    15.5451 H          1 SUBUNIT  0
   54 H54       44.1137    35.4547    17.7415 H          1 SUBUNIT  0
   55 C55       42.8094    34.4708    16.3499 C.3        1 SUBUNIT  0
   56 C56       38.5067    34.4714    15.4465 C.2        1 SUBUNIT  0
   57 C57       38.9620    36.1499    13.7924 C.2        1 SUBUNIT  0
   58 H58       42.2391    33.9346    17.1080 H          1 SUBUNIT  0
   59 H59       42.8824    33.8034    15.4903 H          1 SUBUNIT  0
   60 C60       42.0561    35.7497    15.9516 C.3        1 SUBUNIT  0
   61 H61       42.6424    36.3124    15.2272 H          1 SUBUNIT  0
   62 H62       41.9366    36.3963    16.8218 H          1 SUBUNIT  0
   63 C63       38.0750    35.2726    14.3971 C.2        1 SUBUNIT  0
   64 C64       39.8079    34.5792    15.9192 C.2        1 SUBUNIT  0
   65 C65       40.6907    35.4998    15.3589 C.2        1 SUBUNIT  0
   66 C66       40.2598    36.2586    14.2732 C.2        1 SUBUNIT  0
   67 H67       37.0601    35.1961    14.0380 H          1 SUBUNIT  0
   68 H68       37.8293    33.7774    15.9175 H          1 SUBUNIT  0
   69 H69       40.0967    33.9832    16.7720 H          1 SUBUNIT  0
   70 H70       40.9327    36.9627    13.8119 H          1 SUBUNIT  0
   71 H71       38.6410    36.7601    12.9615 H          1 SUBUNIT  0
@<TRIPOS>BOND
    1     1     2 1
    2     1    23 1
    3     1    24 1
    4     1    25 1
    5     2     3 1
    6     2    20 1
    7     2    26 1
    8     3     4 1
    9     3    27 1
   10     4     5 2
   11     4     6 1
   12     6     7 1
   13     6     9 1
   14     6    28 1
   15     7     8 1
   16     7    41 1
   17     7    42 1
   18     8    29 1
   19     9    10 1
   20     9    30 1
   21    10    11 2
   22    10    16 1
   23    12    13 1
   24    12    31 1
   25    12    32 1
   26    12    33 1
   27    13    14 1
   28    13    17 1
   29    13    34 1
   30    14    15 1
   31    14    35 1
   32    14    36 1
   33    15    16 1
   34    15    37 1
   35    15    38 1
   36    16    39 1
   37    16    40 1
   38    17    18 2
   39    17    19 1
   40    20    21 2
   41    20    22 1
   42    41    43 1
   43    41    48 1
   44    41    49 1
   45    42    44 1
   46    42    50 1
   47    42    51 1
   48    43    45 1
   49    43    46 1
   50    43    47 1
   51    44    45 1
   52    44    52 1
   53    44    53 1
   54    45    54 1
   55    45    55 1
   56    55    58 1
   57    55    59 1
   58    55    60 1
   59    56    63 2
   60    56    64 1
   61    56    68 1
   62    57    63 1
   63    57    66 2
   64    57    71 1
   65    60    61 1
   66    60    62 1
   67    60    65 1
   68    63    67 1
   69    64    65 2
   70    64    69 1
   71    65    66 1
   72    66    70 1
@<TRIPOS>SUBSTRUCTURE
1   ****   1
@<SCITEGIC>MOL_PROPERTY
TopHits
SciTegic.value.StringValue
10

@<SCITEGIC>MOL_PROPERTY
-CDOCKER_ENERGY
SciTegic.value.StringValue
57.9554301

@<SCITEGIC>MOL_PROPERTY
-CDOCKER_INTERACTION_ENERGY
SciTegic.value.StringValue
41.3559414

@<SCITEGIC>MOL_PROPERTY
POSE_NUMBER
SciTegic.value.StringValue
5

@<SCITEGIC>MOL_PROPERTY
FRAGMENTS
SciTegic.value.StringValue
C36 T12

@<SCITEGIC>MOL_PROPERTY
MW
SciTegic.value.StringValue
506.64

@<SCITEGIC>MOL_PROPERTY
GENERATION
SciTegic.value.StringValue
2

@<SCITEGIC>MOL_PROPERTY
FAMILY
SciTegic.value.StringValue
1

@<SCITEGIC>MOL_PROPERTY
LUDI3
SciTegic.value.StringValue
415

@<SCITEGIC>ATOM_PROPERTY
Formal Charge
SciTegic.value.StringValue
1 0
2 0
3 0
4 0
5 0
6 0
7 0
8 0
9 0
10 0
11 0
12 +1
13 0
14 0
15 0
16 0
17 0
18 0
19 -1
20 0
21 0
22 -1
23 0
24 0
25 0
26 0
27 0
28 0
29 0
30 0
31 0
32 0
33 0
34 0
35 0
36 0
37 0
38 0
39 0
40 0
41 0
42 0
43 0
44 0
45 0
46 0
47 0
48 0
49 0
50 0
51 0
52 0
53 0
54 0
55 0
56 0
57 0
58 0
59 0
60 0
61 0
62 0
63 0
64 0
65 0
66 0
67 0
68 0
69 0
70 0
71 0

@<SCITEGIC>ATOM_PROPERTY
pdb_tempFactor
SciTegic.value.DoubleValue
1 0
2 0
3 0
4 0
5 0
6 0
7 0
8 0
9 0
10 0
11 0
12 0
13 0
14 0
15 0
16 0
17 0
18 0
19 0
20 0
21 0
22 0
23 0
24 0
25 0
26 0
27 0
28 0
29 0
30 0
31 0
32 0
33 0
34 0
35 0
36 0
37 0
38 0
39 0
40 0
41 0
42 0
43 0
44 0
45 0
46 0
47 0
48 0
49 0
50 0
51 0
52 0
53 0
54 0
55 0
56 0
57 0
58 0
59 0
60 0
61 0
62 0
63 0
64 0
65 0
66 0
67 0
68 0
69 0
70 0
71 0

@<SCITEGIC>ATOM_PROPERTY
pdb_occupancy
SciTegic.value.DoubleValue
1 1
2 1
3 1
4 1
5 1
6 1
7 1
8 1
9 1
10 1
11 1
12 1
13 1
14 1
15 1
16 1
17 1
18 1
19 1
20 1
21 1
22 1
23 1
24 1
25 1
26 1
27 1
28 1
29 1
30 1
31 1
32 1
33 1
34 1
35 1
36 1
37 1
38 1
39 1
40 1
41 1
42 1
43 1
44 1
45 1
46 1
47 1
48 1
49 1
50 1
51 1
52 1
53 1
54 1
55 1
56 1
57 1
58 1
59 1
60 1
61 1
62 1
63 1
64 1
65 1
66 1
67 1
68 1
69 1
70 1
71 1

@<TRIPOS>MOLECULE
Evo_1
71  72  1  0  0
SMALL
FORMAL_CHARGES
@<TRIPOS>ATOM
    1 C1        48.5395    33.1131    12.5955 C.3        1 SUBUNIT  0
    2 C2        49.1274    33.3750    13.9872 C.3        1 SUBUNIT  0
    3 N3        48.0511    33.6816    14.9202 N.am       1 SUBUNIT  0
    4 C4        48.1899    34.6241    15.8763 C.2        1 SUBUNIT  0
    5 O5        49.1152    35.4239    15.9455 O.2        1 SUBUNIT  0
    6 C6        47.0838    34.5707    16.9496 C.3        1 SUBUNIT  0
    7 C7        46.2963    35.9011    17.0696 C.3        1 SUBUNIT  0
    8 S8        47.4225    37.2645    17.4764 S.3        1 SUBUNIT  0
    9 N9        47.7128    34.2124    18.2165 N.am       1 SUBUNIT  0
   10 C10       48.0993    32.9347    18.4256 C.2        1 SUBUNIT  0
   11 O11       47.8603    31.9964    17.6752 O.2        1 SUBUNIT  0
   12 N12       50.4098    31.0202    17.3994 N.4        1 SUBUNIT  1
   13 C13       51.4789    31.7327    18.0886 C.3        1 SUBUNIT  0
   14 C14       51.1263    33.2090    18.3715 C.3        1 SUBUNIT  0
   15 C15       50.2664    33.4836    19.6269 C.3        1 SUBUNIT  0
   16 C16       48.9286    32.7255    19.6902 C.3        1 SUBUNIT  0
   17 C17       51.9207    30.9819    19.3591 C.2        1 SUBUNIT  0.0000
   18 O18       52.8868    31.4072    19.9884 O.co2      1 SUBUNIT  -0.50
   19 O19       51.2959    29.9776    19.7028 O.co2      1 SUBUNIT  -0.50
   20 C20       49.8844    32.1471    14.5316 C.2        1 SUBUNIT  0.0000
   21 O21       49.2621    31.1060    14.7403 O.co2      1 SUBUNIT  -0.50
   22 O22       51.0824    32.2494    14.7883 O.co2      1 SUBUNIT  -0.50
   23 H23       47.8100    32.3035    12.6148 H          1 SUBUNIT  0
   24 H24       48.0403    34.0059    12.2182 H          1 SUBUNIT  0
   25 H25       49.3196    32.8469    11.8821 H          1 SUBUNIT  0
   26 H26       49.8052    34.2305    13.9365 H          1 SUBUNIT  0
   27 H27       47.2600    33.0713    14.9418 H          1 SUBUNIT  0
   28 H28       46.3986    33.7588    16.7059 H          1 SUBUNIT  0
   29 H29       48.4545    37.2545    16.6302 H          1 SUBUNIT  0
   30 H30       47.9250    34.9225    18.8869 H          1 SUBUNIT  0
   31 H31       50.6718    30.0170    17.3378 H          1 SUBUNIT  0
   32 H32       50.2787    31.4048    16.4403 H          1 SUBUNIT  0
   33 H33       49.5208    31.1087    17.9309 H          1 SUBUNIT  0
   34 H34       52.3252    31.7108    17.4004 H          1 SUBUNIT  0
   35 H35       52.0582    33.7639    18.4856 H          1 SUBUNIT  0
   36 H36       50.6463    33.6348    17.4897 H          1 SUBUNIT  0
   37 H37       50.8412    33.2501    20.5236 H          1 SUBUNIT  0
   38 H38       50.0778    34.5560    19.6826 H          1 SUBUNIT  0
   39 H39       48.3344    33.0401    20.5456 H          1 SUBUNIT  0
   40 H40       49.1048    31.6568    19.8115 H          1 SUBUNIT  0
   41 C41       45.2519    35.8520    18.1955 C.3        1 SUBUNIT  0
   42 C42       45.5373    36.2084    15.7663 C.3        1 SUBUNIT  0
   43 C43       44.1719    34.7978    17.9442 C.3        1 SUBUNIT  0
   44 C44       44.4681    35.1548    15.4422 C.3        1 SUBUNIT  0
   45 C45       43.4575    34.9478    16.5850 C.3        1 SUBUNIT  0
   46 H46       44.6125    33.8043    18.0326 H          1 SUBUNIT  0
   47 H47       43.4446    34.8769    18.7461 H          1 SUBUNIT  0
   48 H48       44.7729    36.8277    18.2871 H          1 SUBUNIT  0
   49 H49       45.7298    35.6692    19.1581 H          1 SUBUNIT  0
   50 H50       45.0637    37.1882    15.8406 H          1 SUBUNIT  0
   51 H51       46.2335    36.2658    14.9339 H          1 SUBUNIT  0
   52 H52       44.9426    34.2059    15.1943 H          1 SUBUNIT  0
   53 H53       43.9378    35.4734    14.5462 H          1 SUBUNIT  0
   54 H54       42.8266    35.8369    16.6319 H          1 SUBUNIT  0
   55 C55       42.5614    33.7111    16.3550 C.3        1 SUBUNIT  0
   56 C56       38.5749    35.2032    14.8326 C.2        1 SUBUNIT  0
   57 C57       40.0279    36.3493    13.3063 C.2        1 SUBUNIT  0
   58 H58       41.7560    33.7122    17.0903 H          1 SUBUNIT  0
   59 H59       43.1522    32.8186    16.5651 H          1 SUBUNIT  0
   60 C60       41.9729    33.5335    14.9449 C.3        1 SUBUNIT  0
   61 H61       41.5438    32.5330    14.8719 H          1 SUBUNIT  0
   62 H62       42.7520    33.5695    14.1834 H          1 SUBUNIT  0
   63 C63       38.7756    36.1936    13.8824 C.2        1 SUBUNIT  0
   64 C64       39.6256    34.3763    15.2089 C.2        1 SUBUNIT  0
   65 C65       40.8766    34.5095    14.6159 C.2        1 SUBUNIT  0
   66 C66       41.0721    35.5092    13.6671 C.2        1 SUBUNIT  0
   67 H67       37.9628    36.8483    13.6026 H          1 SUBUNIT  0
   68 H68       37.6051    35.0786    15.2908 H          1 SUBUNIT  0
   69 H69       39.4547    33.6077    15.9485 H          1 SUBUNIT  0
   70 H70       42.0349    35.6318    13.1929 H          1 SUBUNIT  0
   71 H71       40.1909    37.1200    12.5702 H          1 SUBUNIT  0
@<TRIPOS>BOND
    1     1     2 1
    2     1    23 1
    3     1    24 1
    4     1    25 1
    5     2     3 1
    6     2    20 1
    7     2    26 1
    8     3     4 1
    9     3    27 1
   10     4     5 2
   11     4     6 1
   12     6     7 1
   13     6     9 1
   14     6    28 1
   15     7     8 1
   16     7    41 1
   17     7    42 1
   18     8    29 1
   19     9    10 1
   20     9    30 1
   21    10    11 2
   22    10    16 1
   23    12    13 1
   24    12    31 1
   25    12    32 1
   26    12    33 1
   27    13    14 1
   28    13    17 1
   29    13    34 1
   30    14    15 1
   31    14    35 1
   32    14    36 1
   33    15    16 1
   34    15    37 1
   35    15    38 1
   36    16    39 1
   37    16    40 1
   38    17    18 2
   39    17    19 1
   40    20    21 2
   41    20    22 1
   42    41    43 1
   43    41    48 1
   44    41    49 1
   45    42    44 1
   46    42    50 1
   47    42    51 1
   48    43    45 1
   49    43    46 1
   50    43    47 1
   51    44    45 1
   52    44    52 1
   53    44    53 1
   54    45    54 1
   55    45    55 1
   56    55    58 1
   57    55    59 1
   58    55    60 1
   59    56    63 2
   60    56    64 1
   61    56    68 1
   62    57    63 1
   63    57    66 2
   64    57    71 1
   65    60    61 1
   66    60    62 1
   67    60    65 1
   68    63    67 1
   69    64    65 2
   70    64    69 1
   71    65    66 1
   72    66    70 1
@<TRIPOS>SUBSTRUCTURE
1   ****   1
@<SCITEGIC>MOL_PROPERTY
TopHits
SciTegic.value.StringValue
10

@<SCITEGIC>MOL_PROPERTY
-CDOCKER_ENERGY
SciTegic.value.StringValue
55.904223

@<SCITEGIC>MOL_PROPERTY
-CDOCKER_INTERACTION_ENERGY
SciTegic.value.StringValue
36.7389296

@<SCITEGIC>MOL_PROPERTY
POSE_NUMBER
SciTegic.value.StringValue
6

@<SCITEGIC>MOL_PROPERTY
FRAGMENTS
SciTegic.value.StringValue
C36 T12

@<SCITEGIC>MOL_PROPERTY
MW
SciTegic.value.StringValue
506.64

@<SCITEGIC>MOL_PROPERTY
GENERATION
SciTegic.value.StringValue
2

@<SCITEGIC>MOL_PROPERTY
FAMILY
SciTegic.value.StringValue
1

@<SCITEGIC>MOL_PROPERTY
LUDI3
SciTegic.value.StringValue
415

@<SCITEGIC>ATOM_PROPERTY
Formal Charge
SciTegic.value.StringValue
1 0
2 0
3 0
4 0
5 0
6 0
7 0
8 0
9 0
10 0
11 0
12 +1
13 0
14 0
15 0
16 0
17 0
18 0
19 -1
20 0
21 0
22 -1
23 0
24 0
25 0
26 0
27 0
28 0
29 0
30 0
31 0
32 0
33 0
34 0
35 0
36 0
37 0
38 0
39 0
40 0
41 0
42 0
43 0
44 0
45 0
46 0
47 0
48 0
49 0
50 0
51 0
52 0
53 0
54 0
55 0
56 0
57 0
58 0
59 0
60 0
61 0
62 0
63 0
64 0
65 0
66 0
67 0
68 0
69 0
70 0
71 0

@<SCITEGIC>ATOM_PROPERTY
pdb_tempFactor
SciTegic.value.DoubleValue
1 0
2 0
3 0
4 0
5 0
6 0
7 0
8 0
9 0
10 0
11 0
12 0
13 0
14 0
15 0
16 0
17 0
18 0
19 0
20 0
21 0
22 0
23 0
24 0
25 0
26 0
27 0
28 0
29 0
30 0
31 0
32 0
33 0
34 0
35 0
36 0
37 0
38 0
39 0
40 0
41 0
42 0
43 0
44 0
45 0
46 0
47 0
48 0
49 0
50 0
51 0
52 0
53 0
54 0
55 0
56 0
57 0
58 0
59 0
60 0
61 0
62 0
63 0
64 0
65 0
66 0
67 0
68 0
69 0
70 0
71 0

@<SCITEGIC>ATOM_PROPERTY
pdb_occupancy
SciTegic.value.DoubleValue
1 1
2 1
3 1
4 1
5 1
6 1
7 1
8 1
9 1
10 1
11 1
12 1
13 1
14 1
15 1
16 1
17 1
18 1
19 1
20 1
21 1
22 1
23 1
24 1
25 1
26 1
27 1
28 1
29 1
30 1
31 1
32 1
33 1
34 1
35 1
36 1
37 1
38 1
39 1
40 1
41 1
42 1
43 1
44 1
45 1
46 1
47 1
48 1
49 1
50 1
51 1
52 1
53 1
54 1
55 1
56 1
57 1
58 1
59 1
60 1
61 1
62 1
63 1
64 1
65 1
66 1
67 1
68 1
69 1
70 1
71 1

@<TRIPOS>MOLECULE
Evo_1
71  72  1  0  0
SMALL
FORMAL_CHARGES
@<TRIPOS>ATOM
    1 C1        45.4922    31.2093    13.5846 C.3        1 SUBUNIT  0
    2 C2        46.8385    31.9333    13.7032 C.3        1 SUBUNIT  0
    3 N3        47.0373    32.3612    15.0811 N.am       1 SUBUNIT  0
    4 C4        47.4033    33.6188    15.4009 C.2        1 SUBUNIT  0
    5 O5        47.4872    34.5555    14.6162 O.2        1 SUBUNIT  0
    6 C6        47.8053    33.7605    16.8779 C.3        1 SUBUNIT  0
    7 C7        46.7923    34.4798    17.8036 C.3        1 SUBUNIT  0
    8 S8        47.6047    34.5100    19.4247 S.3        1 SUBUNIT  0
    9 N9        49.1085    34.4185    16.9217 N.am       1 SUBUNIT  0
   10 C10       50.2216    33.7194    16.6116 C.2        1 SUBUNIT  0
   11 O11       50.2532    32.5131    16.3966 O.2        1 SUBUNIT  0
   12 N12       50.8391    32.0890    13.7232 N.4        1 SUBUNIT  1
   13 C13       50.8391    33.5267    13.4827 C.3        1 SUBUNIT  0
   14 C14       52.1133    34.2240    14.0052 C.3        1 SUBUNIT  0
   15 C15       52.4707    33.9716    15.4827 C.3        1 SUBUNIT  0
   16 C16       51.4848    34.5764    16.4988 C.3        1 SUBUNIT  0
   17 C17       50.6728    33.8095    11.9782 C.2        1 SUBUNIT  0.0000
   18 O18       50.9746    32.9293    11.1720 O.co2      1 SUBUNIT  -0.50
   19 O19       50.2542    34.9111    11.6289 O.co2      1 SUBUNIT  -0.50
   20 C20       48.0023    31.0148    13.2943 C.2        1 SUBUNIT  0.0000
   21 O21       48.5915    30.3705    14.1614 O.co2      1 SUBUNIT  -0.50
   22 O22       48.3428    30.9821    12.1151 O.co2      1 SUBUNIT  -0.50
   23 H23       44.6756    31.8559    13.9044 H          1 SUBUNIT  0
   24 H24       45.2951    30.9056    12.5559 H          1 SUBUNIT  0
   25 H25       45.4658    30.3158    14.2089 H          1 SUBUNIT  0
   26 H26       46.8575    32.8113    13.0584 H          1 SUBUNIT  0
   27 H27       47.0075    31.6621    15.7940 H          1 SUBUNIT  0
   28 H28       47.9578    32.7581    17.2852 H          1 SUBUNIT  0
   29 H29       48.8282    33.9844    19.3207 H          1 SUBUNIT  0
   30 H30       49.1614    35.4013    17.0979 H          1 SUBUNIT  0
   31 H31       51.6447    31.6650    13.2229 H          1 SUBUNIT  0
   32 H32       49.9611    31.6859    13.3330 H          1 SUBUNIT  0
   33 H33       50.8815    31.8918    14.7432 H          1 SUBUNIT  0
   34 H34       49.9623    33.9279    13.9872 H          1 SUBUNIT  0
   35 H35       52.9621    33.9016    13.4004 H          1 SUBUNIT  0
   36 H36       52.0264    35.3006    13.8538 H          1 SUBUNIT  0
   37 H37       52.6174    32.9057    15.6637 H          1 SUBUNIT  0
   38 H38       53.4449    34.4262    15.6621 H          1 SUBUNIT  0
   39 H39       51.2181    35.5955    16.2160 H          1 SUBUNIT  0
   40 H40       51.9422    34.6252    17.4871 H          1 SUBUNIT  0
   41 C41       45.4937    33.6709    18.0032 C.3        1 SUBUNIT  0
   42 C42       46.4836    35.9530    17.4405 C.3        1 SUBUNIT  0
   43 C43       44.4453    33.8742    16.9036 C.3        1 SUBUNIT  0
   44 C44       45.3698    36.1514    16.3998 C.3        1 SUBUNIT  0
   45 C45       44.1000    35.3597    16.7419 C.3        1 SUBUNIT  0
   46 H46       44.7773    33.4618    15.9526 H          1 SUBUNIT  0
   47 H47       43.5551    33.3115    17.1834 H          1 SUBUNIT  0
   48 H48       45.0396    33.9727    18.9484 H          1 SUBUNIT  0
   49 H49       45.7234    32.6102    18.1084 H          1 SUBUNIT  0
   50 H50       46.1615    36.4611    18.3501 H          1 SUBUNIT  0
   51 H51       47.3863    36.4741    17.1218 H          1 SUBUNIT  0
   52 H52       45.7157    35.8709    15.4083 H          1 SUBUNIT  0
   53 H53       45.1297    37.2134    16.3360 H          1 SUBUNIT  0
   54 H54       43.7170    35.7198    17.6982 H          1 SUBUNIT  0
   55 C55       43.0151    35.6047    15.6817 C.3        1 SUBUNIT  0
   56 C56       38.1821    35.1406    14.6761 C.2        1 SUBUNIT  0
   57 C57       39.5734    36.4750    13.2615 C.2        1 SUBUNIT  0
   58 H58       43.4244    35.4092    14.6890 H          1 SUBUNIT  0
   59 H59       42.7553    36.6637    15.7148 H          1 SUBUNIT  0
   60 C60       41.7461    34.7596    15.8883 C.3        1 SUBUNIT  0
   61 H61       41.4494    34.8100    16.9374 H          1 SUBUNIT  0
   62 H62       41.9525    33.7125    15.6692 H          1 SUBUNIT  0
   63 C63       38.3145    36.0195    13.6138 C.2        1 SUBUNIT  0
   64 C64       39.3011    34.7167    15.3788 C.2        1 SUBUNIT  0
   65 C65       40.5671    35.1888    15.0496 C.2        1 SUBUNIT  0
   66 C66       40.6933    36.0559    13.9650 C.2        1 SUBUNIT  0
   67 H67       37.4447    36.3469    13.0664 H          1 SUBUNIT  0
   68 H68       37.2115    34.7767    14.9587 H          1 SUBUNIT  0
   69 H69       39.1776    34.0390    16.2125 H          1 SUBUNIT  0
   70 H70       41.6575    36.4334    13.6604 H          1 SUBUNIT  0
   71 H71       39.6860    37.1674    12.4463 H          1 SUBUNIT  0
@<TRIPOS>BOND
    1     1     2 1
    2     1    23 1
    3     1    24 1
    4     1    25 1
    5     2     3 1
    6     2    20 1
    7     2    26 1
    8     3     4 1
    9     3    27 1
   10     4     5 2
   11     4     6 1
   12     6     7 1
   13     6     9 1
   14     6    28 1
   15     7     8 1
   16     7    41 1
   17     7    42 1
   18     8    29 1
   19     9    10 1
   20     9    30 1
   21    10    11 2
   22    10    16 1
   23    12    13 1
   24    12    31 1
   25    12    32 1
   26    12    33 1
   27    13    14 1
   28    13    17 1
   29    13    34 1
   30    14    15 1
   31    14    35 1
   32    14    36 1
   33    15    16 1
   34    15    37 1
   35    15    38 1
   36    16    39 1
   37    16    40 1
   38    17    18 2
   39    17    19 1
   40    20    21 2
   41    20    22 1
   42    41    43 1
   43    41    48 1
   44    41    49 1
   45    42    44 1
   46    42    50 1
   47    42    51 1
   48    43    45 1
   49    43    46 1
   50    43    47 1
   51    44    45 1
   52    44    52 1
   53    44    53 1
   54    45    54 1
   55    45    55 1
   56    55    58 1
   57    55    59 1
   58    55    60 1
   59    56    63 2
   60    56    64 1
   61    56    68 1
   62    57    63 1
   63    57    66 2
   64    57    71 1
   65    60    61 1
   66    60    62 1
   67    60    65 1
   68    63    67 1
   69    64    65 2
   70    64    69 1
   71    65    66 1
   72    66    70 1
@<TRIPOS>SUBSTRUCTURE
1   ****   1
@<SCITEGIC>MOL_PROPERTY
TopHits
SciTegic.value.StringValue
10

@<SCITEGIC>MOL_PROPERTY
-CDOCKER_ENERGY
SciTegic.value.StringValue
55.1193385

@<SCITEGIC>MOL_PROPERTY
-CDOCKER_INTERACTION_ENERGY
SciTegic.value.StringValue
40.7936149

@<SCITEGIC>MOL_PROPERTY
POSE_NUMBER
SciTegic.value.StringValue
7

@<SCITEGIC>MOL_PROPERTY
FRAGMENTS
SciTegic.value.StringValue
C36 T12

@<SCITEGIC>MOL_PROPERTY
MW
SciTegic.value.StringValue
506.64

@<SCITEGIC>MOL_PROPERTY
GENERATION
SciTegic.value.StringValue
2

@<SCITEGIC>MOL_PROPERTY
FAMILY
SciTegic.value.StringValue
1

@<SCITEGIC>MOL_PROPERTY
LUDI3
SciTegic.value.StringValue
415

@<SCITEGIC>ATOM_PROPERTY
Formal Charge
SciTegic.value.StringValue
1 0
2 0
3 0
4 0
5 0
6 0
7 0
8 0
9 0
10 0
11 0
12 +1
13 0
14 0
15 0
16 0
17 0
18 0
19 -1
20 0
21 0
22 -1
23 0
24 0
25 0
26 0
27 0
28 0
29 0
30 0
31 0
32 0
33 0
34 0
35 0
36 0
37 0
38 0
39 0
40 0
41 0
42 0
43 0
44 0
45 0
46 0
47 0
48 0
49 0
50 0
51 0
52 0
53 0
54 0
55 0
56 0
57 0
58 0
59 0
60 0
61 0
62 0
63 0
64 0
65 0
66 0
67 0
68 0
69 0
70 0
71 0

@<SCITEGIC>ATOM_PROPERTY
pdb_tempFactor
SciTegic.value.DoubleValue
1 0
2 0
3 0
4 0
5 0
6 0
7 0
8 0
9 0
10 0
11 0
12 0
13 0
14 0
15 0
16 0
17 0
18 0
19 0
20 0
21 0
22 0
23 0
24 0
25 0
26 0
27 0
28 0
29 0
30 0
31 0
32 0
33 0
34 0
35 0
36 0
37 0
38 0
39 0
40 0
41 0
42 0
43 0
44 0
45 0
46 0
47 0
48 0
49 0
50 0
51 0
52 0
53 0
54 0
55 0
56 0
57 0
58 0
59 0
60 0
61 0
62 0
63 0
64 0
65 0
66 0
67 0
68 0
69 0
70 0
71 0

@<SCITEGIC>ATOM_PROPERTY
pdb_occupancy
SciTegic.value.DoubleValue
1 1
2 1
3 1
4 1
5 1
6 1
7 1
8 1
9 1
10 1
11 1
12 1
13 1
14 1
15 1
16 1
17 1
18 1
19 1
20 1
21 1
22 1
23 1
24 1
25 1
26 1
27 1
28 1
29 1
30 1
31 1
32 1
33 1
34 1
35 1
36 1
37 1
38 1
39 1
40 1
41 1
42 1
43 1
44 1
45 1
46 1
47 1
48 1
49 1
50 1
51 1
52 1
53 1
54 1
55 1
56 1
57 1
58 1
59 1
60 1
61 1
62 1
63 1
64 1
65 1
66 1
67 1
68 1
69 1
70 1
71 1

@<TRIPOS>MOLECULE
Evo_1
71  72  1  0  0
SMALL
FORMAL_CHARGES
@<TRIPOS>ATOM
    1 C1        46.3879    29.5486    16.3210 C.3        1 SUBUNIT  0
    2 C2        46.5696    30.7261    15.3572 C.3        1 SUBUNIT  0
    3 N3        46.8139    31.9383    16.1314 N.am       1 SUBUNIT  0
    4 C4        46.8267    33.1442    15.5256 C.2        1 SUBUNIT  0
    5 O5        46.5624    33.3331    14.3425 O.2        1 SUBUNIT  0
    6 C6        47.3004    34.2962    16.4369 C.3        1 SUBUNIT  0
    7 C7        46.2899    35.4645    16.6676 C.3        1 SUBUNIT  0
    8 S8        47.2805    36.9345    17.0618 S.3        1 SUBUNIT  0
    9 N9        48.5315    34.7993    15.8284 N.am       1 SUBUNIT  0
   10 C10       49.6898    34.1088    15.9631 C.2        1 SUBUNIT  0
   11 O11       49.8605    33.1743    16.7354 O.2        1 SUBUNIT  0
   12 N12       50.0433    31.1650    12.3344 N.4        1 SUBUNIT  1
   13 C13       49.7337    32.4880    11.8145 C.3        1 SUBUNIT  0
   14 C14       49.6829    33.5521    12.9233 C.3        1 SUBUNIT  0
   15 C15       50.9397    33.6140    13.8134 C.3        1 SUBUNIT  0
   16 C16       50.8067    34.5681    15.0150 C.3        1 SUBUNIT  0
   17 C17       50.7232    32.8691    10.7055 C.2        1 SUBUNIT  0.0000
   18 O18       51.8813    32.4618    10.7846 O.co2      1 SUBUNIT  -0.50
   19 O19       50.3166    33.5446     9.7638 O.co2      1 SUBUNIT  -0.50
   20 C20       47.7447    30.4549    14.3890 C.2        1 SUBUNIT  0.0000
   21 O21       47.5090    30.2784    13.1942 O.co2      1 SUBUNIT  -0.50
   22 O22       48.8924    30.4385    14.8330 O.co2      1 SUBUNIT  -0.50
   23 H23       47.2852    29.3836    16.9192 H          1 SUBUNIT  0
   24 H24       45.5594    29.7290    17.0057 H          1 SUBUNIT  0
   25 H25       46.1753    28.6271    15.7792 H          1 SUBUNIT  0
   26 H26       45.6504    30.8877    14.7908 H          1 SUBUNIT  0
   27 H27       47.0542    31.8693    17.0987 H          1 SUBUNIT  0
   28 H28       47.5848    33.8891    17.4102 H          1 SUBUNIT  0
   29 H29       46.8542    37.4591    18.2142 H          1 SUBUNIT  0
   30 H30       48.4869    35.6018    15.2339 H          1 SUBUNIT  0
   31 H31       50.9898    31.1929    12.7605 H          1 SUBUNIT  0
   32 H32       50.0326    30.4837    11.5515 H          1 SUBUNIT  0
   33 H33       49.3373    30.8893    13.0503 H          1 SUBUNIT  0
   34 H34       48.7434    32.4114    11.3648 H          1 SUBUNIT  0
   35 H35       49.4780    34.5343    12.4939 H          1 SUBUNIT  0
   36 H36       48.8243    33.3155    13.5437 H          1 SUBUNIT  0
   37 H37       51.1749    32.6155    14.1833 H          1 SUBUNIT  0
   38 H38       51.7957    33.9196    13.2122 H          1 SUBUNIT  0
   39 H39       50.6142    35.5851    14.6862 H          1 SUBUNIT  0
   40 H40       51.7396    34.5917    15.5776 H          1 SUBUNIT  0
   41 C41       45.3965    35.2639    17.9055 C.3        1 SUBUNIT  0
   42 C42       45.3996    35.8176    15.4558 C.3        1 SUBUNIT  0
   43 C43       44.2558    34.2718    17.6787 C.3        1 SUBUNIT  0
   44 C44       44.1660    34.9083    15.2574 C.3        1 SUBUNIT  0
   45 C45       43.3270    34.6913    16.5226 C.3        1 SUBUNIT  0
   46 H46       44.6705    33.2816    17.4883 H          1 SUBUNIT  0
   47 H47       43.6830    34.1832    18.5994 H          1 SUBUNIT  0
   48 H48       44.9552    36.2219    18.1861 H          1 SUBUNIT  0
   49 H49       45.9982    34.9547    18.7605 H          1 SUBUNIT  0
   50 H50       45.0311    36.8346    15.5932 H          1 SUBUNIT  0
   51 H51       45.9999    35.8431    14.5466 H          1 SUBUNIT  0
   52 H52       44.4393    33.9271    14.8883 H          1 SUBUNIT  0
   53 H53       43.5486    35.3569    14.4832 H          1 SUBUNIT  0
   54 H54       42.8524    35.6405    16.7767 H          1 SUBUNIT  0
   55 C55       42.2254    33.6159    16.3397 C.3        1 SUBUNIT  0
   56 C56       39.8726    36.4079    13.2526 C.2        1 SUBUNIT  0
   57 C57       38.3064    35.3781    14.7438 C.2        1 SUBUNIT  0
   58 H58       41.4538    33.7573    17.0975 H          1 SUBUNIT  0
   59 H59       42.6740    32.6457    16.5538 H          1 SUBUNIT  0
   60 C60       41.5732    33.4698    14.9506 C.3        1 SUBUNIT  0
   61 H61       41.0438    32.5158    14.9253 H          1 SUBUNIT  0
   62 H62       42.3246    33.3959    14.1645 H          1 SUBUNIT  0
   63 C63       38.5980    36.3452    13.7943 C.2        1 SUBUNIT  0
   64 C64       40.8426    35.4954    13.6413 C.2        1 SUBUNIT  0
   65 C65       40.5639    34.5329    14.6067 C.2        1 SUBUNIT  0
   66 C66       39.2920    34.4970    15.1718 C.2        1 SUBUNIT  0
   67 H67       37.8388    37.0490    13.4848 H          1 SUBUNIT  0
   68 H68       40.1104    37.1592    12.5192 H          1 SUBUNIT  0
   69 H69       41.8130    35.5355    13.1701 H          1 SUBUNIT  0
   70 H70       39.0495    33.7540    15.9179 H          1 SUBUNIT  0
   71 H71       37.3166    35.3235    15.1707 H          1 SUBUNIT  0
@<TRIPOS>BOND
    1     1     2 1
    2     1    23 1
    3     1    24 1
    4     1    25 1
    5     2     3 1
    6     2    20 1
    7     2    26 1
    8     3     4 1
    9     3    27 1
   10     4     5 2
   11     4     6 1
   12     6     7 1
   13     6     9 1
   14     6    28 1
   15     7     8 1
   16     7    41 1
   17     7    42 1
   18     8    29 1
   19     9    10 1
   20     9    30 1
   21    10    11 2
   22    10    16 1
   23    12    13 1
   24    12    31 1
   25    12    32 1
   26    12    33 1
   27    13    14 1
   28    13    17 1
   29    13    34 1
   30    14    15 1
   31    14    35 1
   32    14    36 1
   33    15    16 1
   34    15    37 1
   35    15    38 1
   36    16    39 1
   37    16    40 1
   38    17    18 2
   39    17    19 1
   40    20    21 2
   41    20    22 1
   42    41    43 1
   43    41    48 1
   44    41    49 1
   45    42    44 1
   46    42    50 1
   47    42    51 1
   48    43    45 1
   49    43    46 1
   50    43    47 1
   51    44    45 1
   52    44    52 1
   53    44    53 1
   54    45    54 1
   55    45    55 1
   56    55    58 1
   57    55    59 1
   58    55    60 1
   59    56    63 2
   60    56    64 1
   61    56    68 1
   62    57    63 1
   63    57    66 2
   64    57    71 1
   65    60    61 1
   66    60    62 1
   67    60    65 1
   68    63    67 1
   69    64    65 2
   70    64    69 1
   71    65    66 1
   72    66    70 1
@<TRIPOS>SUBSTRUCTURE
1   ****   1
@<SCITEGIC>MOL_PROPERTY
TopHits
SciTegic.value.StringValue
10

@<SCITEGIC>MOL_PROPERTY
-CDOCKER_ENERGY
SciTegic.value.StringValue
53.7558812

@<SCITEGIC>MOL_PROPERTY
-CDOCKER_INTERACTION_ENERGY
SciTegic.value.StringValue
41.3281763

@<SCITEGIC>MOL_PROPERTY
POSE_NUMBER
SciTegic.value.StringValue
8

@<SCITEGIC>MOL_PROPERTY
FRAGMENTS
SciTegic.value.StringValue
C36 T12

@<SCITEGIC>MOL_PROPERTY
MW
SciTegic.value.StringValue
506.64

@<SCITEGIC>MOL_PROPERTY
GENERATION
SciTegic.value.StringValue
2

@<SCITEGIC>MOL_PROPERTY
FAMILY
SciTegic.value.StringValue
1

@<SCITEGIC>MOL_PROPERTY
LUDI3
SciTegic.value.StringValue
415

@<SCITEGIC>ATOM_PROPERTY
Formal Charge
SciTegic.value.StringValue
1 0
2 0
3 0
4 0
5 0
6 0
7 0
8 0
9 0
10 0
11 0
12 +1
13 0
14 0
15 0
16 0
17 0
18 0
19 -1
20 0
21 0
22 -1
23 0
24 0
25 0
26 0
27 0
28 0
29 0
30 0
31 0
32 0
33 0
34 0
35 0
36 0
37 0
38 0
39 0
40 0
41 0
42 0
43 0
44 0
45 0
46 0
47 0
48 0
49 0
50 0
51 0
52 0
53 0
54 0
55 0
56 0
57 0
58 0
59 0
60 0
61 0
62 0
63 0
64 0
65 0
66 0
67 0
68 0
69 0
70 0
71 0

@<SCITEGIC>ATOM_PROPERTY
pdb_tempFactor
SciTegic.value.DoubleValue
1 0
2 0
3 0
4 0
5 0
6 0
7 0
8 0
9 0
10 0
11 0
12 0
13 0
14 0
15 0
16 0
17 0
18 0
19 0
20 0
21 0
22 0
23 0
24 0
25 0
26 0
27 0
28 0
29 0
30 0
31 0
32 0
33 0
34 0
35 0
36 0
37 0
38 0
39 0
40 0
41 0
42 0
43 0
44 0
45 0
46 0
47 0
48 0
49 0
50 0
51 0
52 0
53 0
54 0
55 0
56 0
57 0
58 0
59 0
60 0
61 0
62 0
63 0
64 0
65 0
66 0
67 0
68 0
69 0
70 0
71 0

@<SCITEGIC>ATOM_PROPERTY
pdb_occupancy
SciTegic.value.DoubleValue
1 1
2 1
3 1
4 1
5 1
6 1
7 1
8 1
9 1
10 1
11 1
12 1
13 1
14 1
15 1
16 1
17 1
18 1
19 1
20 1
21 1
22 1
23 1
24 1
25 1
26 1
27 1
28 1
29 1
30 1
31 1
32 1
33 1
34 1
35 1
36 1
37 1
38 1
39 1
40 1
41 1
42 1
43 1
44 1
45 1
46 1
47 1
48 1
49 1
50 1
51 1
52 1
53 1
54 1
55 1
56 1
57 1
58 1
59 1
60 1
61 1
62 1
63 1
64 1
65 1
66 1
67 1
68 1
69 1
70 1
71 1

@<TRIPOS>MOLECULE
Evo_1
71  72  1  0  0
SMALL
FORMAL_CHARGES
@<TRIPOS>ATOM
    1 C1        50.1646    29.7758    17.5260 C.3        1 SUBUNIT  0
    2 C2        49.0367    30.0878    16.5228 C.3        1 SUBUNIT  0
    3 N3        48.6013    31.4704    16.6651 N.am       1 SUBUNIT  0
    4 C4        48.1433    32.0255    17.8100 C.2        1 SUBUNIT  0
    5 O5        47.9065    31.4184    18.8476 O.2        1 SUBUNIT  0
    6 C6        47.9724    33.5642    17.7106 C.3        1 SUBUNIT  0
    7 C7        46.5892    33.9681    17.1469 C.3        1 SUBUNIT  0
    8 S8        46.5808    33.4616    15.3960 S.3        1 SUBUNIT  0
    9 N9        48.9624    34.1225    16.7902 N.am       1 SUBUNIT  0
   10 C10       50.2970    33.9721    16.9156 C.2        1 SUBUNIT  0
   11 O11       50.8871    33.5936    17.9185 O.2        1 SUBUNIT  0
   12 N12       51.0245    31.0122    12.4993 N.4        1 SUBUNIT  1
   13 C13       50.6285    32.3706    12.1482 C.3        1 SUBUNIT  0
   14 C14       51.1506    33.4184    13.1503 C.3        1 SUBUNIT  0
   15 C15       50.6334    33.1629    14.5694 C.3        1 SUBUNIT  0
   16 C16       51.0175    34.2542    15.5888 C.3        1 SUBUNIT  0
   17 C17       51.1036    32.7036    10.7218 C.2        1 SUBUNIT  0.0000
   18 O18       50.3885    33.4072    10.0093 O.co2      1 SUBUNIT  -0.50
   19 O19       52.1786    32.2408    10.3374 O.co2      1 SUBUNIT  -0.50
   20 C20       49.4955    29.8929    15.0549 C.2        1 SUBUNIT  0.0000
   21 O21       48.7797    30.3221    14.1510 O.co2      1 SUBUNIT  -0.50
   22 O22       50.5744    29.3521    14.8118 O.co2      1 SUBUNIT  -0.50
   23 H23       49.8213    29.8624    18.5566 H          1 SUBUNIT  0
   24 H24       50.5355    28.7587    17.4001 H          1 SUBUNIT  0
   25 H25       51.0036    30.4608    17.3989 H          1 SUBUNIT  0
   26 H26       48.1649    29.4594    16.7080 H          1 SUBUNIT  0
   27 H27       48.6530    32.0428    15.8480 H          1 SUBUNIT  0
   28 H28       48.1523    34.0045    18.6926 H          1 SUBUNIT  0
   29 H29       45.6920    32.4814    15.2221 H          1 SUBUNIT  0
   30 H30       48.6173    34.5368    15.9490 H          1 SUBUNIT  0
   31 H31       50.6830    30.3677    11.7600 H          1 SUBUNIT  0
   32 H32       50.6046    30.7317    13.4119 H          1 SUBUNIT  0
   33 H33       52.0612    30.9599    12.5484 H          1 SUBUNIT  0
   34 H34       49.5377    32.3800    12.1547 H          1 SUBUNIT  0
   35 H35       52.2414    33.4455    13.1466 H          1 SUBUNIT  0
   36 H36       50.8102    34.4062    12.8418 H          1 SUBUNIT  0
   37 H37       49.5490    33.0705    14.5037 H          1 SUBUNIT  0
   38 H38       51.0030    32.2009    14.9257 H          1 SUBUNIT  0
   39 H39       50.7267    35.2438    15.2340 H          1 SUBUNIT  0
   40 H40       52.0940    34.2643    15.7615 H          1 SUBUNIT  0
   41 C41       46.4087    35.5082    17.2493 C.3        1 SUBUNIT  0
   42 C42       45.3993    33.2964    17.8578 C.3        1 SUBUNIT  0
   43 C43       44.9350    35.9684    17.2255 C.3        1 SUBUNIT  0
   44 C44       44.0712    33.6138    17.1423 C.3        1 SUBUNIT  0
   45 C45       44.0801    34.9820    16.4264 C.3        1 SUBUNIT  0
   46 H46       44.5439    36.0335    18.2429 H          1 SUBUNIT  0
   47 H47       44.8650    36.9734    16.8080 H          1 SUBUNIT  0
   48 H48       46.9481    35.9838    16.4302 H          1 SUBUNIT  0
   49 H49       46.8639    35.8840    18.1664 H          1 SUBUNIT  0
   50 H50       45.5140    32.2146    17.9143 H          1 SUBUNIT  0
   51 H51       45.3559    33.6515    18.8888 H          1 SUBUNIT  0
   52 H52       43.2685    33.5866    17.8776 H          1 SUBUNIT  0
   53 H53       43.8474    32.8322    16.4169 H          1 SUBUNIT  0
   54 H54       44.5676    34.8774    15.4585 H          1 SUBUNIT  0
   55 C55       42.6632    35.4859    16.1144 C.3        1 SUBUNIT  0
   56 C56       39.2219    36.4594    13.2297 C.2        1 SUBUNIT  0
   57 C57       38.2725    35.0583    14.9305 C.2        1 SUBUNIT  0
   58 H58       42.7092    36.5241    15.7821 H          1 SUBUNIT  0
   59 H59       42.0473    35.4783    17.0162 H          1 SUBUNIT  0
   60 C60       42.0271    34.6323    15.0078 C.3        1 SUBUNIT  0
   61 H61       41.9533    33.5936    15.3294 H          1 SUBUNIT  0
   62 H62       42.6628    34.6379    14.1222 H          1 SUBUNIT  0
   63 C63       38.1114    35.9715    13.8993 C.2        1 SUBUNIT  0
   64 C64       40.4927    36.0287    13.5879 C.2        1 SUBUNIT  0
   65 C65       40.6595    35.1132    14.6235 C.2        1 SUBUNIT  0
   66 C66       39.5417    34.6333    15.2923 C.2        1 SUBUNIT  0
   67 H67       37.1254    36.3132    13.6319 H          1 SUBUNIT  0
   68 H68       39.0948    37.1772    12.4346 H          1 SUBUNIT  0
   69 H69       41.3533    36.4108    13.0596 H          1 SUBUNIT  0
   70 H70       39.6532    33.9311    16.1064 H          1 SUBUNIT  0
   71 H71       37.4193    34.6865    15.4710 H          1 SUBUNIT  0
@<TRIPOS>BOND
    1     1     2 1
    2     1    23 1
    3     1    24 1
    4     1    25 1
    5     2     3 1
    6     2    20 1
    7     2    26 1
    8     3     4 1
    9     3    27 1
   10     4     5 2
   11     4     6 1
   12     6     7 1
   13     6     9 1
   14     6    28 1
   15     7     8 1
   16     7    41 1
   17     7    42 1
   18     8    29 1
   19     9    10 1
   20     9    30 1
   21    10    11 2
   22    10    16 1
   23    12    13 1
   24    12    31 1
   25    12    32 1
   26    12    33 1
   27    13    14 1
   28    13    17 1
   29    13    34 1
   30    14    15 1
   31    14    35 1
   32    14    36 1
   33    15    16 1
   34    15    37 1
   35    15    38 1
   36    16    39 1
   37    16    40 1
   38    17    18 2
   39    17    19 1
   40    20    21 2
   41    20    22 1
   42    41    43 1
   43    41    48 1
   44    41    49 1
   45    42    44 1
   46    42    50 1
   47    42    51 1
   48    43    45 1
   49    43    46 1
   50    43    47 1
   51    44    45 1
   52    44    52 1
   53    44    53 1
   54    45    54 1
   55    45    55 1
   56    55    58 1
   57    55    59 1
   58    55    60 1
   59    56    63 2
   60    56    64 1
   61    56    68 1
   62    57    63 1
   63    57    66 2
   64    57    71 1
   65    60    61 1
   66    60    62 1
   67    60    65 1
   68    63    67 1
   69    64    65 2
   70    64    69 1
   71    65    66 1
   72    66    70 1
@<TRIPOS>SUBSTRUCTURE
1   ****   1
@<SCITEGIC>MOL_PROPERTY
TopHits
SciTegic.value.StringValue
10

@<SCITEGIC>MOL_PROPERTY
-CDOCKER_ENERGY
SciTegic.value.StringValue
50.896553

@<SCITEGIC>MOL_PROPERTY
-CDOCKER_INTERACTION_ENERGY
SciTegic.value.StringValue
38.1470466

@<SCITEGIC>MOL_PROPERTY
POSE_NUMBER
SciTegic.value.StringValue
9

@<SCITEGIC>MOL_PROPERTY
FRAGMENTS
SciTegic.value.StringValue
C36 T12

@<SCITEGIC>MOL_PROPERTY
MW
SciTegic.value.StringValue
506.64

@<SCITEGIC>MOL_PROPERTY
GENERATION
SciTegic.value.StringValue
2

@<SCITEGIC>MOL_PROPERTY
FAMILY
SciTegic.value.StringValue
1

@<SCITEGIC>MOL_PROPERTY
LUDI3
SciTegic.value.StringValue
415

@<SCITEGIC>ATOM_PROPERTY
Formal Charge
SciTegic.value.StringValue
1 0
2 0
3 0
4 0
5 0
6 0
7 0
8 0
9 0
10 0
11 0
12 +1
13 0
14 0
15 0
16 0
17 0
18 0
19 -1
20 0
21 0
22 -1
23 0
24 0
25 0
26 0
27 0
28 0
29 0
30 0
31 0
32 0
33 0
34 0
35 0
36 0
37 0
38 0
39 0
40 0
41 0
42 0
43 0
44 0
45 0
46 0
47 0
48 0
49 0
50 0
51 0
52 0
53 0
54 0
55 0
56 0
57 0
58 0
59 0
60 0
61 0
62 0
63 0
64 0
65 0
66 0
67 0
68 0
69 0
70 0
71 0

@<SCITEGIC>ATOM_PROPERTY
pdb_tempFactor
SciTegic.value.DoubleValue
1 0
2 0
3 0
4 0
5 0
6 0
7 0
8 0
9 0
10 0
11 0
12 0
13 0
14 0
15 0
16 0
17 0
18 0
19 0
20 0
21 0
22 0
23 0
24 0
25 0
26 0
27 0
28 0
29 0
30 0
31 0
32 0
33 0
34 0
35 0
36 0
37 0
38 0
39 0
40 0
41 0
42 0
43 0
44 0
45 0
46 0
47 0
48 0
49 0
50 0
51 0
52 0
53 0
54 0
55 0
56 0
57 0
58 0
59 0
60 0
61 0
62 0
63 0
64 0
65 0
66 0
67 0
68 0
69 0
70 0
71 0

@<SCITEGIC>ATOM_PROPERTY
pdb_occupancy
SciTegic.value.DoubleValue
1 1
2 1
3 1
4 1
5 1
6 1
7 1
8 1
9 1
10 1
11 1
12 1
13 1
14 1
15 1
16 1
17 1
18 1
19 1
20 1
21 1
22 1
23 1
24 1
25 1
26 1
27 1
28 1
29 1
30 1
31 1
32 1
33 1
34 1
35 1
36 1
37 1
38 1
39 1
40 1
41 1
42 1
43 1
44 1
45 1
46 1
47 1
48 1
49 1
50 1
51 1
52 1
53 1
54 1
55 1
56 1
57 1
58 1
59 1
60 1
61 1
62 1
63 1
64 1
65 1
66 1
67 1
68 1
69 1
70 1
71 1

@<TRIPOS>MOLECULE
Evo_1
71  72  1  0  0
SMALL
FORMAL_CHARGES
@<TRIPOS>ATOM
    1 C1        50.5079    30.4501    18.0256 C.3        1 SUBUNIT  0
    2 C2        49.2779    30.6205    17.1117 C.3        1 SUBUNIT  0
    3 N3        48.7976    31.9944    17.1607 N.am       1 SUBUNIT  0
    4 C4        48.4202    32.6452    18.2822 C.2        1 SUBUNIT  0
    5 O5        48.2852    32.1367    19.3892 O.2        1 SUBUNIT  0
    6 C6        48.2045    34.1637    18.0476 C.3        1 SUBUNIT  0
    7 C7        46.7985    34.4673    17.4739 C.3        1 SUBUNIT  0
    8 S8        46.8455    33.9816    15.7186 S.3        1 SUBUNIT  0
    9 N9        49.1735    34.6718    17.0768 N.am       1 SUBUNIT  0
   10 C10       50.5085    34.4940    17.1670 C.2        1 SUBUNIT  0
   11 O11       51.1239    34.1559    18.1686 O.2        1 SUBUNIT  0
   12 N12       50.9372    31.2808    12.9269 N.4        1 SUBUNIT  1
   13 C13       50.5999    32.6293    12.4892 C.3        1 SUBUNIT  0
   14 C14       51.1969    33.7058    13.4148 C.3        1 SUBUNIT  0
   15 C15       50.7248    33.5447    14.8624 C.3        1 SUBUNIT  0
   16 C16       51.1848    34.6769    15.8015 C.3        1 SUBUNIT  0
   17 C17       51.0641    32.8425    11.0371 C.2        1 SUBUNIT  0.0000
   18 O18       52.0101    32.1750    10.6173 O.co2      1 SUBUNIT  -0.50
   19 O19       50.4647    33.6581    10.3379 O.co2      1 SUBUNIT  -0.50
   20 C20       49.6081    30.3062    15.6309 C.2        1 SUBUNIT  0.0000
   21 O21       48.8159    30.6642    14.7598 O.co2      1 SUBUNIT  -0.50
   22 O22       50.6665    29.7492    15.3407 O.co2      1 SUBUNIT  -0.50
   23 H23       50.2533    30.5949    19.0752 H          1 SUBUNIT  0
   24 H24       50.9328    29.4499    17.9370 H          1 SUBUNIT  0
   25 H25       51.2870    31.1693    17.7715 H          1 SUBUNIT  0
   26 H26       48.4566    29.9807    17.4378 H          1 SUBUNIT  0
   27 H27       48.7619    32.4858    16.2912 H          1 SUBUNIT  0
   28 H28       48.3794    34.6931    18.9837 H          1 SUBUNIT  0
   29 H29       46.3878    34.9899    14.9713 H          1 SUBUNIT  0
   30 H30       48.8171    35.0709    16.2328 H          1 SUBUNIT  0
   31 H31       50.4903    31.0624    13.8431 H          1 SUBUNIT  0
   32 H32       51.9693    31.2025    13.0080 H          1 SUBUNIT  0
   33 H33       50.6007    30.6089    12.2112 H          1 SUBUNIT  0
   34 H34       49.5108    32.6982    12.5081 H          1 SUBUNIT  0
   35 H35       52.2869    33.6845    13.3704 H          1 SUBUNIT  0
   36 H36       50.8814    34.6900    13.0703 H          1 SUBUNIT  0
   37 H37       49.6356    33.4924    14.8404 H          1 SUBUNIT  0
   38 H38       51.0708    32.5895    15.2573 H          1 SUBUNIT  0
   39 H39       50.9138    35.6531    15.3999 H          1 SUBUNIT  0
   40 H40       52.2664    34.6594    15.9331 H          1 SUBUNIT  0
   41 C41       46.4922    35.9773    17.5751 C.3        1 SUBUNIT  0
   42 C42       45.6818    33.6882    18.2130 C.3        1 SUBUNIT  0
   43 C43       45.1409    36.3714    16.9423 C.3        1 SUBUNIT  0
   44 C44       44.2679    34.2690    18.0050 C.3        1 SUBUNIT  0
   45 C45       44.1894    35.1744    16.7689 C.3        1 SUBUNIT  0
   46 H46       44.6683    37.1334    17.5631 H          1 SUBUNIT  0
   47 H47       45.3074    36.8349    15.9701 H          1 SUBUNIT  0
   48 H48       47.2867    36.5716    17.1231 H          1 SUBUNIT  0
   49 H49       46.4779    36.2539    18.6311 H          1 SUBUNIT  0
   50 H50       45.6945    32.6495    17.8806 H          1 SUBUNIT  0
   51 H51       45.8898    33.6621    19.2836 H          1 SUBUNIT  0
   52 H52       43.9814    34.8497    18.8831 H          1 SUBUNIT  0
   53 H53       43.5477    33.4558    17.9319 H          1 SUBUNIT  0
   54 H54       44.5382    34.6010    15.9143 H          1 SUBUNIT  0
   55 C55       42.7557    35.6018    16.4144 C.3        1 SUBUNIT  0
   56 C56       38.3293    35.0069    14.9326 C.2        1 SUBUNIT  0
   57 C57       39.5706    36.3338    13.3685 C.2        1 SUBUNIT  0
   58 H58       42.8008    36.5101    15.8124 H          1 SUBUNIT  0
   59 H59       42.1974    35.8622    17.3161 H          1 SUBUNIT  0
   60 C60       42.0258    34.5089    15.6129 C.3        1 SUBUNIT  0
   61 H61       41.8356    33.6423    16.2466 H          1 SUBUNIT  0
   62 H62       42.6593    34.1600    14.7973 H          1 SUBUNIT  0
   63 C63       38.3533    35.8977    13.8693 C.2        1 SUBUNIT  0
   64 C64       39.5152    34.5543    15.4956 C.2        1 SUBUNIT  0
   65 C65       40.7388    34.9963    15.0064 C.2        1 SUBUNIT  0
   66 C66       40.7568    35.8813    13.9318 C.2        1 SUBUNIT  0
   67 H67       37.4290    36.2527    13.4388 H          1 SUBUNIT  0
   68 H68       37.3916    34.6664    15.3339 H          1 SUBUNIT  0
   69 H69       39.4764    33.8676    16.3289 H          1 SUBUNIT  0
   70 H70       41.6993    36.2291    13.5348 H          1 SUBUNIT  0
   71 H71       39.5963    37.0304    12.5447 H          1 SUBUNIT  0
@<TRIPOS>BOND
    1     1     2 1
    2     1    23 1
    3     1    24 1
    4     1    25 1
    5     2     3 1
    6     2    20 1
    7     2    26 1
    8     3     4 1
    9     3    27 1
   10     4     5 2
   11     4     6 1
   12     6     7 1
   13     6     9 1
   14     6    28 1
   15     7     8 1
   16     7    41 1
   17     7    42 1
   18     8    29 1
   19     9    10 1
   20     9    30 1
   21    10    11 2
   22    10    16 1
   23    12    13 1
   24    12    31 1
   25    12    32 1
   26    12    33 1
   27    13    14 1
   28    13    17 1
   29    13    34 1
   30    14    15 1
   31    14    35 1
   32    14    36 1
   33    15    16 1
   34    15    37 1
   35    15    38 1
   36    16    39 1
   37    16    40 1
   38    17    18 2
   39    17    19 1
   40    20    21 2
   41    20    22 1
   42    41    43 1
   43    41    48 1
   44    41    49 1
   45    42    44 1
   46    42    50 1
   47    42    51 1
   48    43    45 1
   49    43    46 1
   50    43    47 1
   51    44    45 1
   52    44    52 1
   53    44    53 1
   54    45    54 1
   55    45    55 1
   56    55    58 1
   57    55    59 1
   58    55    60 1
   59    56    63 2
   60    56    64 1
   61    56    68 1
   62    57    63 1
   63    57    66 2
   64    57    71 1
   65    60    61 1
   66    60    62 1
   67    60    65 1
   68    63    67 1
   69    64    65 2
   70    64    69 1
   71    65    66 1
   72    66    70 1
@<TRIPOS>SUBSTRUCTURE
1   ****   1
@<SCITEGIC>MOL_PROPERTY
TopHits
SciTegic.value.StringValue
10

@<SCITEGIC>MOL_PROPERTY
-CDOCKER_ENERGY
SciTegic.value.StringValue
49.0289909

@<SCITEGIC>MOL_PROPERTY
-CDOCKER_INTERACTION_ENERGY
SciTegic.value.StringValue
38.2458204

@<SCITEGIC>MOL_PROPERTY
POSE_NUMBER
SciTegic.value.StringValue
10

@<SCITEGIC>MOL_PROPERTY
FRAGMENTS
SciTegic.value.StringValue
C36 T12

@<SCITEGIC>MOL_PROPERTY
MW
SciTegic.value.StringValue
506.64

@<SCITEGIC>MOL_PROPERTY
GENERATION
SciTegic.value.StringValue
2

@<SCITEGIC>MOL_PROPERTY
FAMILY
SciTegic.value.StringValue
1

@<SCITEGIC>MOL_PROPERTY
LUDI3
SciTegic.value.StringValue
415

@<SCITEGIC>ATOM_PROPERTY
Formal Charge
SciTegic.value.StringValue
1 0
2 0
3 0
4 0
5 0
6 0
7 0
8 0
9 0
10 0
11 0
12 +1
13 0
14 0
15 0
16 0
17 0
18 0
19 -1
20 0
21 0
22 -1
23 0
24 0
25 0
26 0
27 0
28 0
29 0
30 0
31 0
32 0
33 0
34 0
35 0
36 0
37 0
38 0
39 0
40 0
41 0
42 0
43 0
44 0
45 0
46 0
47 0
48 0
49 0
50 0
51 0
52 0
53 0
54 0
55 0
56 0
57 0
58 0
59 0
60 0
61 0
62 0
63 0
64 0
65 0
66 0
67 0
68 0
69 0
70 0
71 0

@<SCITEGIC>ATOM_PROPERTY
pdb_tempFactor
SciTegic.value.DoubleValue
1 0
2 0
3 0
4 0
5 0
6 0
7 0
8 0
9 0
10 0
11 0
12 0
13 0
14 0
15 0
16 0
17 0
18 0
19 0
20 0
21 0
22 0
23 0
24 0
25 0
26 0
27 0
28 0
29 0
30 0
31 0
32 0
33 0
34 0
35 0
36 0
37 0
38 0
39 0
40 0
41 0
42 0
43 0
44 0
45 0
46 0
47 0
48 0
49 0
50 0
51 0
52 0
53 0
54 0
55 0
56 0
57 0
58 0
59 0
60 0
61 0
62 0
63 0
64 0
65 0
66 0
67 0
68 0
69 0
70 0
71 0

@<SCITEGIC>ATOM_PROPERTY
pdb_occupancy
SciTegic.value.DoubleValue
1 1
2 1
3 1
4 1
5 1
6 1
7 1
8 1
9 1
10 1
11 1
12 1
13 1
14 1
15 1
16 1
17 1
18 1
19 1
20 1
21 1
22 1
23 1
24 1
25 1
26 1
27 1
28 1
29 1
30 1
31 1
32 1
33 1
34 1
35 1
36 1
37 1
38 1
39 1
40 1
41 1
42 1
43 1
44 1
45 1
46 1
47 1
48 1
49 1
50 1
51 1
52 1
53 1
54 1
55 1
56 1
57 1
58 1
59 1
60 1
61 1
62 1
63 1
64 1
65 1
66 1
67 1
68 1
69 1
70 1
71 1

@<TRIPOS>MOLECULE
Evo_2
65  66  1  0  0
SMALL
FORMAL_CHARGES
@<TRIPOS>ATOM
    1 C1        43.0529    30.3343    11.3237 C.3        1 SUBUNIT  0
    2 C2        44.0126    29.8126    12.4034 C.3        1 SUBUNIT  0
    3 N3        43.7671    30.5253    13.6501 N.am       1 SUBUNIT  0
    4 C4        44.3305    31.7224    13.9091 C.2        1 SUBUNIT  0
    5 O5        45.1673    32.2788    13.2074 O.2        1 SUBUNIT  0
    6 C6        43.7888    32.3819    15.1886 C.3        1 SUBUNIT  0
    7 C7        42.9614    33.6451    14.8585 C.3        1 SUBUNIT  0
    8 S8        44.0885    34.9317    14.2616 S.3        1 SUBUNIT  0
    9 N9        44.9173    32.7861    16.0122 N.am       1 SUBUNIT  0
   10 C10       45.4109    32.0222    17.0009 C.2        1 SUBUNIT  0
   11 O11       45.0789    30.8647    17.2168 O.2        1 SUBUNIT  0
   12 N12       43.8701    36.2396    18.7467 N.4        1 SUBUNIT  1
   13 C13       45.2665    36.4894    18.4082 C.3        1 SUBUNIT  0
   14 C14       45.8934    35.2709    17.7141 C.3        1 SUBUNIT  0
   15 C15       45.8612    33.9950    18.5791 C.3        1 SUBUNIT  0
   16 C16       46.4407    32.7439    17.8860 C.3        1 SUBUNIT  0
   17 C17       45.3709    37.7269    17.4906 C.2        1 SUBUNIT  0.0000
   18 O18       44.8612    37.6685    16.3730 O.co2      1 SUBUNIT  -0.50
   19 O19       45.9468    38.7357    17.8975 O.co2      1 SUBUNIT  -0.50
   20 C20       43.7926    28.3058    12.6316 C.2        1 SUBUNIT  0.0000
   21 O21       44.4624    27.5048    11.9799 O.co2      1 SUBUNIT  -0.50
   22 O22       42.9546    27.9503    13.4616 O.co2      1 SUBUNIT  -0.50
   23 H23       43.2409    29.8540    10.3630 H          1 SUBUNIT  0
   24 H24       42.0126    30.1473    11.5933 H          1 SUBUNIT  0
   25 H25       43.1677    31.4086    11.1840 H          1 SUBUNIT  0
   26 H26       45.0522    29.9824    12.1184 H          1 SUBUNIT  0
   27 H27       43.1336    30.1043    14.2979 H          1 SUBUNIT  0
   28 H28       43.1824    31.6661    15.7499 H          1 SUBUNIT  0
   29 H29       43.3969    36.0384    13.9815 H          1 SUBUNIT  0
   30 H30       45.3418    33.6673    15.8125 H          1 SUBUNIT  0
   31 H31       43.7590    35.3562    19.2826 H          1 SUBUNIT  0
   32 H32       43.3064    36.2191    17.8744 H          1 SUBUNIT  0
   33 H33       43.5330    37.0292    19.3356 H          1 SUBUNIT  0
   34 H34       45.7948    36.6878    19.3411 H          1 SUBUNIT  0
   35 H35       45.3689    35.1195    16.7755 H          1 SUBUNIT  0
   36 H36       46.9284    35.4934    17.4486 H          1 SUBUNIT  0
   37 H37       46.4460    34.1895    19.4775 H          1 SUBUNIT  0
   38 H38       44.8488    33.7910    18.9293 H          1 SUBUNIT  0
   39 H39       46.7615    32.0308    18.6456 H          1 SUBUNIT  0
   40 H40       47.3211    32.9900    17.2928 H          1 SUBUNIT  0
   41 C41       42.2869    34.2157    16.1198 C.3        1 SUBUNIT  0
   42 C42       41.8636    33.3436    13.8158 C.3        1 SUBUNIT  0
   43 C43       41.5005    35.4985    15.7957 C.3        1 SUBUNIT  0
   44 C44       41.0442    34.5905    13.4848 C.3        1 SUBUNIT  0
   45 C45       40.4120    35.2458    14.7298 C.3        1 SUBUNIT  0
   46 H46       41.0505    35.8945    16.7074 H          1 SUBUNIT  0
   47 H47       42.1805    36.2780    15.4510 H          1 SUBUNIT  0
   48 H48       43.0303    34.4321    16.8854 H          1 SUBUNIT  0
   49 H49       41.6163    33.4725    16.5532 H          1 SUBUNIT  0
   50 H50       42.2957    32.9712    12.8873 H          1 SUBUNIT  0
   51 H51       41.2089    32.5541    14.1846 H          1 SUBUNIT  0
   52 H52       40.2786    34.3505    12.7502 H          1 SUBUNIT  0
   53 H53       41.6990    35.3091    12.9904 H          1 SUBUNIT  0
   54 C54       39.7437    36.5478    14.2752 C.3        1 SUBUNIT  0
   55 C55       39.2488    34.4119    15.3169 C.3        1 SUBUNIT  0
   56 C56       38.3277    36.1564    13.8544 C.3        1 SUBUNIT  0
   57 C57       37.9359    35.0170    14.7936 C.3        1 SUBUNIT  0
   58 H58       37.6314    36.9943    13.8956 H          1 SUBUNIT  0
   59 H59       38.3416    35.7890    12.8275 H          1 SUBUNIT  0
   60 H60       40.2824    37.0494    13.4715 H          1 SUBUNIT  0
   61 H61       39.7178    37.2398    15.1085 H          1 SUBUNIT  0
   62 H62       39.3390    33.3491    15.0966 H          1 SUBUNIT  0
   63 H63       39.2463    34.4764    16.4047 H          1 SUBUNIT  0
   64 H64       37.3606    35.3967    15.6303 H          1 SUBUNIT  0
   65 H65       37.2878    34.2921    14.3080 H          1 SUBUNIT  0
@<TRIPOS>BOND
    1     1     2 1
    2     1    23 1
    3     1    24 1
    4     1    25 1
    5     2     3 1
    6     2    20 1
    7     2    26 1
    8     3     4 1
    9     3    27 1
   10     4     5 2
   11     4     6 1
   12     6     7 1
   13     6     9 1
   14     6    28 1
   15     7     8 1
   16     7    41 1
   17     7    42 1
   18     8    29 1
   19     9    10 1
   20     9    30 1
   21    10    11 2
   22    10    16 1
   23    12    13 1
   24    12    31 1
   25    12    32 1
   26    12    33 1
   27    13    14 1
   28    13    17 1
   29    13    34 1
   30    14    15 1
   31    14    35 1
   32    14    36 1
   33    15    16 1
   34    15    37 1
   35    15    38 1
   36    16    39 1
   37    16    40 1
   38    17    18 2
   39    17    19 1
   40    20    21 2
   41    20    22 1
   42    41    43 1
   43    41    48 1
   44    41    49 1
   45    42    44 1
   46    42    50 1
   47    42    51 1
   48    43    45 1
   49    43    46 1
   50    43    47 1
   51    44    45 1
   52    44    52 1
   53    44    53 1
   54    45    54 1
   55    45    55 1
   56    54    56 1
   57    54    60 1
   58    54    61 1
   59    55    57 1
   60    55    62 1
   61    55    63 1
   62    56    57 1
   63    56    58 1
   64    56    59 1
   65    57    64 1
   66    57    65 1
@<TRIPOS>SUBSTRUCTURE
1   ****   1
@<SCITEGIC>MOL_PROPERTY
TopHits
SciTegic.value.StringValue
10

@<SCITEGIC>MOL_PROPERTY
-CDOCKER_ENERGY
SciTegic.value.StringValue
56.4553206

@<SCITEGIC>MOL_PROPERTY
-CDOCKER_INTERACTION_ENERGY
SciTegic.value.StringValue
67.5364903

@<SCITEGIC>MOL_PROPERTY
POSE_NUMBER
SciTegic.value.StringValue
1

@<SCITEGIC>MOL_PROPERTY
FRAGMENTS
SciTegic.value.StringValue
C36 C37

@<SCITEGIC>MOL_PROPERTY
MW
SciTegic.value.StringValue
456.58

@<SCITEGIC>MOL_PROPERTY
GENERATION
SciTegic.value.StringValue
2

@<SCITEGIC>MOL_PROPERTY
FAMILY
SciTegic.value.StringValue
1

@<SCITEGIC>MOL_PROPERTY
LUDI3
SciTegic.value.StringValue
411

@<SCITEGIC>ATOM_PROPERTY
Formal Charge
SciTegic.value.StringValue
1 0
2 0
3 0
4 0
5 0
6 0
7 0
8 0
9 0
10 0
11 0
12 +1
13 0
14 0
15 0
16 0
17 0
18 0
19 -1
20 0
21 0
22 -1
23 0
24 0
25 0
26 0
27 0
28 0
29 0
30 0
31 0
32 0
33 0
34 0
35 0
36 0
37 0
38 0
39 0
40 0
41 0
42 0
43 0
44 0
45 0
46 0
47 0
48 0
49 0
50 0
51 0
52 0
53 0
54 0
55 0
56 0
57 0
58 0
59 0
60 0
61 0
62 0
63 0
64 0
65 0

@<SCITEGIC>ATOM_PROPERTY
pdb_tempFactor
SciTegic.value.DoubleValue
1 0
2 0
3 0
4 0
5 0
6 0
7 0
8 0
9 0
10 0
11 0
12 0
13 0
14 0
15 0
16 0
17 0
18 0
19 0
20 0
21 0
22 0
23 0
24 0
25 0
26 0
27 0
28 0
29 0
30 0
31 0
32 0
33 0
34 0
35 0
36 0
37 0
38 0
39 0
40 0
41 0
42 0
43 0
44 0
45 0
46 0
47 0
48 0
49 0
50 0
51 0
52 0
53 0
54 0
55 0
56 0
57 0
58 0
59 0
60 0
61 0
62 0
63 0
64 0
65 0

@<SCITEGIC>ATOM_PROPERTY
pdb_occupancy
SciTegic.value.DoubleValue
1 1
2 1
3 1
4 1
5 1
6 1
7 1
8 1
9 1
10 1
11 1
12 1
13 1
14 1
15 1
16 1
17 1
18 1
19 1
20 1
21 1
22 1
23 1
24 1
25 1
26 1
27 1
28 1
29 1
30 1
31 1
32 1
33 1
34 1
35 1
36 1
37 1
38 1
39 1
40 1
41 1
42 1
43 1
44 1
45 1
46 1
47 1
48 1
49 1
50 1
51 1
52 1
53 1
54 1
55 1
56 1
57 1
58 1
59 1
60 1
61 1
62 1
63 1
64 1
65 1

@<TRIPOS>MOLECULE
Evo_2
65  66  1  0  0
SMALL
FORMAL_CHARGES
@<TRIPOS>ATOM
    1 C1        41.2034    35.9288    15.1779 C.3        1 SUBUNIT  0
    2 C2        41.4885    34.6175    14.4316 C.3        1 SUBUNIT  0
    3 N3        40.9854    33.5076    15.2383 N.am       1 SUBUNIT  0
    4 C4        41.5169    32.2651    15.3619 C.2        1 SUBUNIT  0
    5 O5        41.0504    31.4265    16.1218 O.2        1 SUBUNIT  0
    6 C6        42.7705    31.9192    14.5220 C.3        1 SUBUNIT  0
    7 C7        42.7987    30.4523    14.0187 C.3        1 SUBUNIT  0
    8 S8        43.1697    29.3395    15.4080 S.3        1 SUBUNIT  0
    9 N9        43.9140    32.1518    15.3906 N.am       1 SUBUNIT  0
   10 C10       45.0817    32.6660    14.9609 C.2        1 SUBUNIT  0
   11 O11       45.3474    32.9588    13.8031 O.2        1 SUBUNIT  0
   12 N12       43.2627    36.0517    18.7901 N.4        1 SUBUNIT  1
   13 C13       44.5746    35.8284    18.2010 C.3        1 SUBUNIT  0
   14 C14       44.6054    34.5196    17.3925 C.3        1 SUBUNIT  0
   15 C15       45.9754    34.2380    16.7448 C.3        1 SUBUNIT  0
   16 C16       46.0913    32.8483    16.1005 C.3        1 SUBUNIT  0
   17 C17       44.9635    37.0370    17.3257 C.2        1 SUBUNIT  0.0000
   18 O18       44.3629    37.2094    16.2664 O.co2      1 SUBUNIT  -0.50
   19 O19       45.8585    37.7907    17.7089 O.co2      1 SUBUNIT  -0.50
   20 C20       40.8086    34.5901    13.0442 C.2        1 SUBUNIT  0.0000
   21 O21       39.7621    35.2171    12.8787 O.co2      1 SUBUNIT  -0.50
   22 O22       41.3214    33.9276    12.1426 O.co2      1 SUBUNIT  -0.50
   23 H23       41.5414    36.7863    14.5987 H          1 SUBUNIT  0
   24 H24       40.1381    36.0574    15.3710 H          1 SUBUNIT  0
   25 H25       41.7186    35.9527    16.1378 H          1 SUBUNIT  0
   26 H26       42.5691    34.5203    14.3253 H          1 SUBUNIT  0
   27 H27       40.1506    33.6838    15.7605 H          1 SUBUNIT  0
   28 H28       42.8394    32.5803    13.6612 H          1 SUBUNIT  0
   29 H29       43.7236    28.2194    14.9392 H          1 SUBUNIT  0
   30 H30       43.8112    31.9366    16.3603 H          1 SUBUNIT  0
   31 H31       42.9606    35.2402    19.3673 H          1 SUBUNIT  0
   32 H32       42.5711    36.2328    18.0358 H          1 SUBUNIT  0
   33 H33       43.3147    36.9034    19.3874 H          1 SUBUNIT  0
   34 H34       45.2802    35.7541    19.0297 H          1 SUBUNIT  0
   35 H35       44.3395    33.6930    18.0527 H          1 SUBUNIT  0
   36 H36       43.8336    34.5562    16.6225 H          1 SUBUNIT  0
   37 H37       46.1919    34.9983    15.9927 H          1 SUBUNIT  0
   38 H38       46.7528    34.3334    17.5038 H          1 SUBUNIT  0
   39 H39       45.9417    32.0662    16.8458 H          1 SUBUNIT  0
   40 H40       47.0920    32.7077    15.6922 H          1 SUBUNIT  0
   41 C41       43.9076    30.3028    12.9494 C.3        1 SUBUNIT  0
   42 C42       41.4444    30.0503    13.4014 C.3        1 SUBUNIT  0
   43 C43       43.8923    28.9510    12.2167 C.3        1 SUBUNIT  0
   44 C44       41.4871    28.6652    12.7530 C.3        1 SUBUNIT  0
   45 C45       42.5149    28.6131    11.6136 C.3        1 SUBUNIT  0
   46 H46       44.6587    28.9481    11.4419 H          1 SUBUNIT  0
   47 H47       44.1769    28.1688    12.9215 H          1 SUBUNIT  0
   48 H48       44.8856    30.4263    13.4128 H          1 SUBUNIT  0
   49 H49       43.8223    31.1038    12.2155 H          1 SUBUNIT  0
   50 H50       40.6711    30.0333    14.1671 H          1 SUBUNIT  0
   51 H51       41.1338    30.7942    12.6679 H          1 SUBUNIT  0
   52 H52       40.4943    28.4066    12.3998 H          1 SUBUNIT  0
   53 H53       41.7327    27.9148    13.5061 H          1 SUBUNIT  0
   54 C54       42.5440    27.2360    10.9358 C.3        1 SUBUNIT  0
   55 C55       42.1529    29.5370    10.4371 C.3        1 SUBUNIT  0
   56 C56       43.0915    27.4713     9.5227 C.3        1 SUBUNIT  0
   57 C57       42.8770    28.9594     9.2190 C.3        1 SUBUNIT  0
   58 H58       44.1552    27.2342     9.4888 H          1 SUBUNIT  0
   59 H59       42.5908    26.8316     8.7957 H          1 SUBUNIT  0
   60 H60       41.5270    26.8472    10.8562 H          1 SUBUNIT  0
   61 H61       43.1265    26.5020    11.4936 H          1 SUBUNIT  0
   62 H62       41.0788    29.4968    10.2579 H          1 SUBUNIT  0
   63 H63       42.4009    30.5840    10.6047 H          1 SUBUNIT  0
   64 H64       43.8414    29.4529     9.0985 H          1 SUBUNIT  0
   65 H65       42.3105    29.1184     8.3006 H          1 SUBUNIT  0
@<TRIPOS>BOND
    1     1     2 1
    2     1    23 1
    3     1    24 1
    4     1    25 1
    5     2     3 1
    6     2    20 1
    7     2    26 1
    8     3     4 1
    9     3    27 1
   10     4     5 2
   11     4     6 1
   12     6     7 1
   13     6     9 1
   14     6    28 1
   15     7     8 1
   16     7    41 1
   17     7    42 1
   18     8    29 1
   19     9    10 1
   20     9    30 1
   21    10    11 2
   22    10    16 1
   23    12    13 1
   24    12    31 1
   25    12    32 1
   26    12    33 1
   27    13    14 1
   28    13    17 1
   29    13    34 1
   30    14    15 1
   31    14    35 1
   32    14    36 1
   33    15    16 1
   34    15    37 1
   35    15    38 1
   36    16    39 1
   37    16    40 1
   38    17    18 2
   39    17    19 1
   40    20    21 2
   41    20    22 1
   42    41    43 1
   43    41    48 1
   44    41    49 1
   45    42    44 1
   46    42    50 1
   47    42    51 1
   48    43    45 1
   49    43    46 1
   50    43    47 1
   51    44    45 1
   52    44    52 1
   53    44    53 1
   54    45    54 1
   55    45    55 1
   56    54    56 1
   57    54    60 1
   58    54    61 1
   59    55    57 1
   60    55    62 1
   61    55    63 1
   62    56    57 1
   63    56    58 1
   64    56    59 1
   65    57    64 1
   66    57    65 1
@<TRIPOS>SUBSTRUCTURE
1   ****   1
@<SCITEGIC>MOL_PROPERTY
TopHits
SciTegic.value.StringValue
10

@<SCITEGIC>MOL_PROPERTY
-CDOCKER_ENERGY
SciTegic.value.StringValue
55.7733866

@<SCITEGIC>MOL_PROPERTY
-CDOCKER_INTERACTION_ENERGY
SciTegic.value.StringValue
68.568503

@<SCITEGIC>MOL_PROPERTY
POSE_NUMBER
SciTegic.value.StringValue
2

@<SCITEGIC>MOL_PROPERTY
FRAGMENTS
SciTegic.value.StringValue
C36 C37

@<SCITEGIC>MOL_PROPERTY
MW
SciTegic.value.StringValue
456.58

@<SCITEGIC>MOL_PROPERTY
GENERATION
SciTegic.value.StringValue
2

@<SCITEGIC>MOL_PROPERTY
FAMILY
SciTegic.value.StringValue
1

@<SCITEGIC>MOL_PROPERTY
LUDI3
SciTegic.value.StringValue
411

@<SCITEGIC>ATOM_PROPERTY
Formal Charge
SciTegic.value.StringValue
1 0
2 0
3 0
4 0
5 0
6 0
7 0
8 0
9 0
10 0
11 0
12 +1
13 0
14 0
15 0
16 0
17 0
18 0
19 -1
20 0
21 0
22 -1
23 0
24 0
25 0
26 0
27 0
28 0
29 0
30 0
31 0
32 0
33 0
34 0
35 0
36 0
37 0
38 0
39 0
40 0
41 0
42 0
43 0
44 0
45 0
46 0
47 0
48 0
49 0
50 0
51 0
52 0
53 0
54 0
55 0
56 0
57 0
58 0
59 0
60 0
61 0
62 0
63 0
64 0
65 0

@<SCITEGIC>ATOM_PROPERTY
pdb_tempFactor
SciTegic.value.DoubleValue
1 0
2 0
3 0
4 0
5 0
6 0
7 0
8 0
9 0
10 0
11 0
12 0
13 0
14 0
15 0
16 0
17 0
18 0
19 0
20 0
21 0
22 0
23 0
24 0
25 0
26 0
27 0
28 0
29 0
30 0
31 0
32 0
33 0
34 0
35 0
36 0
37 0
38 0
39 0
40 0
41 0
42 0
43 0
44 0
45 0
46 0
47 0
48 0
49 0
50 0
51 0
52 0
53 0
54 0
55 0
56 0
57 0
58 0
59 0
60 0
61 0
62 0
63 0
64 0
65 0

@<SCITEGIC>ATOM_PROPERTY
pdb_occupancy
SciTegic.value.DoubleValue
1 1
2 1
3 1
4 1
5 1
6 1
7 1
8 1
9 1
10 1
11 1
12 1
13 1
14 1
15 1
16 1
17 1
18 1
19 1
20 1
21 1
22 1
23 1
24 1
25 1
26 1
27 1
28 1
29 1
30 1
31 1
32 1
33 1
34 1
35 1
36 1
37 1
38 1
39 1
40 1
41 1
42 1
43 1
44 1
45 1
46 1
47 1
48 1
49 1
50 1
51 1
52 1
53 1
54 1
55 1
56 1
57 1
58 1
59 1
60 1
61 1
62 1
63 1
64 1
65 1

@<TRIPOS>MOLECULE
Evo_2
65  66  1  0  0
SMALL
FORMAL_CHARGES
@<TRIPOS>ATOM
    1 C1        44.1039    28.1552    14.8968 C.3        1 SUBUNIT  0
    2 C2        43.7934    29.6262    15.1977 C.3        1 SUBUNIT  0
    3 N3        44.3848    30.4505    14.1466 N.am       1 SUBUNIT  0
    4 C4        44.6089    31.7874    14.1819 C.2        1 SUBUNIT  0
    5 O5        45.1807    32.3791    13.2746 O.2        1 SUBUNIT  0
    6 C6        44.1095    32.5820    15.4118 C.3        1 SUBUNIT  0
    7 C7        43.2060    33.7731    15.0045 C.3        1 SUBUNIT  0
    8 S8        44.2375    35.0965    14.3152 S.3        1 SUBUNIT  0
    9 N9        45.2908    33.0981    16.0889 N.am       1 SUBUNIT  0
   10 C10       45.7850    32.5689    17.2255 C.2        1 SUBUNIT  0
   11 O11       45.3104    31.6123    17.8221 O.2        1 SUBUNIT  0
   12 N12       44.4087    36.5208    18.8334 N.4        1 SUBUNIT  1
   13 C13       45.6932    36.9400    18.2908 C.3        1 SUBUNIT  0
   14 C14       46.3573    35.7707    17.5465 C.3        1 SUBUNIT  0
   15 C15       46.7102    34.5929    18.4710 C.3        1 SUBUNIT  0
   16 C16       47.0465    33.2873    17.7319 C.3        1 SUBUNIT  0
   17 C17       45.4800    38.1348    17.3397 C.2        1 SUBUNIT  0.0000
   18 O18       45.7694    39.2717    17.7179 O.co2      1 SUBUNIT  -0.50
   19 O19       45.0088    37.9122    16.2270 O.co2      1 SUBUNIT  -0.50
   20 C20       42.2674    29.8314    15.2646 C.2        1 SUBUNIT  0.0000
   21 O21       41.6298    29.8476    14.2138 O.co2      1 SUBUNIT  -0.50
   22 O22       41.7400    29.9785    16.3660 O.co2      1 SUBUNIT  -0.50
   23 H23       43.6811    27.4981    15.6576 H          1 SUBUNIT  0
   24 H24       43.6962    27.8548    13.9304 H          1 SUBUNIT  0
   25 H25       45.1798    27.9831    14.8720 H          1 SUBUNIT  0
   26 H26       44.2648    29.9076    16.1406 H          1 SUBUNIT  0
   27 H27       44.6360    29.9859    13.2992 H          1 SUBUNIT  0
   28 H28       43.5628    31.9522    16.1084 H          1 SUBUNIT  0
   29 H29       44.1654    36.1745    15.1002 H          1 SUBUNIT  0
   30 H30       45.7678    33.8659    15.6638 H          1 SUBUNIT  0
   31 H31       43.7686    36.2420    18.0643 H          1 SUBUNIT  0
   32 H32       43.9847    37.3282    19.3321 H          1 SUBUNIT  0
   33 H33       44.5213    35.7495    19.5208 H          1 SUBUNIT  0
   34 H34       46.3145    37.2550    19.1313 H          1 SUBUNIT  0
   35 H35       45.6786    35.4517    16.7605 H          1 SUBUNIT  0
   36 H36       47.2651    36.1078    17.0429 H          1 SUBUNIT  0
   37 H37       47.5799    34.8840    19.0564 H          1 SUBUNIT  0
   38 H38       45.9102    34.4043    19.1889 H          1 SUBUNIT  0
   39 H39       47.5563    32.6065    18.4139 H          1 SUBUNIT  0
   40 H40       47.7275    33.4693    16.9001 H          1 SUBUNIT  0
   41 C41       42.4970    34.3600    16.2394 C.3        1 SUBUNIT  0
   42 C42       42.1240    33.3434    13.9887 C.3        1 SUBUNIT  0
   43 C43       41.5846    35.5410    15.8649 C.3        1 SUBUNIT  0
   44 C44       41.2011    34.5032    13.6089 C.3        1 SUBUNIT  0
   45 C45       40.5119    35.1414    14.8298 C.3        1 SUBUNIT  0
   46 H46       41.1082    35.9346    16.7633 H          1 SUBUNIT  0
   47 H47       42.1870    36.3581    15.4693 H          1 SUBUNIT  0
   48 H48       43.2313    34.6892    16.9740 H          1 SUBUNIT  0
   49 H49       41.9078    33.5840    16.7292 H          1 SUBUNIT  0
   50 H50       42.5727    32.9591    13.0738 H          1 SUBUNIT  0
   51 H51       41.5374    32.5230    14.3997 H          1 SUBUNIT  0
   52 H52       40.4592    34.1679    12.8858 H          1 SUBUNIT  0
   53 H53       41.7947    35.2583    13.0922 H          1 SUBUNIT  0
   54 C54       39.7123    36.3588    14.3412 C.3        1 SUBUNIT  0
   55 C55       39.4491    34.2059    15.4583 C.3        1 SUBUNIT  0
   56 C56       38.3083    35.8384    14.0348 C.3        1 SUBUNIT  0
   57 C57       38.0646    34.7407    15.0684 C.3        1 SUBUNIT  0
   58 H58       37.5520    36.6225    14.0709 H          1 SUBUNIT  0
   59 H59       38.2931    35.4122    13.0317 H          1 SUBUNIT  0
   60 H60       40.1627    36.8515    13.4782 H          1 SUBUNIT  0
   61 H61       39.6747    37.1023    15.1304 H          1 SUBUNIT  0
   62 H62       39.5720    33.1726    15.1375 H          1 SUBUNIT  0
   63 H63       39.5287    34.1876    16.5462 H          1 SUBUNIT  0
   64 H64       37.5690    35.1429    15.9454 H          1 SUBUNIT  0
   65 H65       37.3989    33.9642    14.7007 H          1 SUBUNIT  0
@<TRIPOS>BOND
    1     1     2 1
    2     1    23 1
    3     1    24 1
    4     1    25 1
    5     2     3 1
    6     2    20 1
    7     2    26 1
    8     3     4 1
    9     3    27 1
   10     4     5 2
   11     4     6 1
   12     6     7 1
   13     6     9 1
   14     6    28 1
   15     7     8 1
   16     7    41 1
   17     7    42 1
   18     8    29 1
   19     9    10 1
   20     9    30 1
   21    10    11 2
   22    10    16 1
   23    12    13 1
   24    12    31 1
   25    12    32 1
   26    12    33 1
   27    13    14 1
   28    13    17 1
   29    13    34 1
   30    14    15 1
   31    14    35 1
   32    14    36 1
   33    15    16 1
   34    15    37 1
   35    15    38 1
   36    16    39 1
   37    16    40 1
   38    17    18 2
   39    17    19 1
   40    20    21 2
   41    20    22 1
   42    41    43 1
   43    41    48 1
   44    41    49 1
   45    42    44 1
   46    42    50 1
   47    42    51 1
   48    43    45 1
   49    43    46 1
   50    43    47 1
   51    44    45 1
   52    44    52 1
   53    44    53 1
   54    45    54 1
   55    45    55 1
   56    54    56 1
   57    54    60 1
   58    54    61 1
   59    55    57 1
   60    55    62 1
   61    55    63 1
   62    56    57 1
   63    56    58 1
   64    56    59 1
   65    57    64 1
   66    57    65 1
@<TRIPOS>SUBSTRUCTURE
1   ****   1
@<SCITEGIC>MOL_PROPERTY
TopHits
SciTegic.value.StringValue
10

@<SCITEGIC>MOL_PROPERTY
-CDOCKER_ENERGY
SciTegic.value.StringValue
55.4484055

@<SCITEGIC>MOL_PROPERTY
-CDOCKER_INTERACTION_ENERGY
SciTegic.value.StringValue
68.456354

@<SCITEGIC>MOL_PROPERTY
POSE_NUMBER
SciTegic.value.StringValue
3

@<SCITEGIC>MOL_PROPERTY
FRAGMENTS
SciTegic.value.StringValue
C36 C37

@<SCITEGIC>MOL_PROPERTY
MW
SciTegic.value.StringValue
456.58

@<SCITEGIC>MOL_PROPERTY
GENERATION
SciTegic.value.StringValue
2

@<SCITEGIC>MOL_PROPERTY
FAMILY
SciTegic.value.StringValue
1

@<SCITEGIC>MOL_PROPERTY
LUDI3
SciTegic.value.StringValue
411

@<SCITEGIC>ATOM_PROPERTY
Formal Charge
SciTegic.value.StringValue
1 0
2 0
3 0
4 0
5 0
6 0
7 0
8 0
9 0
10 0
11 0
12 +1
13 0
14 0
15 0
16 0
17 0
18 0
19 -1
20 0
21 0
22 -1
23 0
24 0
25 0
26 0
27 0
28 0
29 0
30 0
31 0
32 0
33 0
34 0
35 0
36 0
37 0
38 0
39 0
40 0
41 0
42 0
43 0
44 0
45 0
46 0
47 0
48 0
49 0
50 0
51 0
52 0
53 0
54 0
55 0
56 0
57 0
58 0
59 0
60 0
61 0
62 0
63 0
64 0
65 0

@<SCITEGIC>ATOM_PROPERTY
pdb_tempFactor
SciTegic.value.DoubleValue
1 0
2 0
3 0
4 0
5 0
6 0
7 0
8 0
9 0
10 0
11 0
12 0
13 0
14 0
15 0
16 0
17 0
18 0
19 0
20 0
21 0
22 0
23 0
24 0
25 0
26 0
27 0
28 0
29 0
30 0
31 0
32 0
33 0
34 0
35 0
36 0
37 0
38 0
39 0
40 0
41 0
42 0
43 0
44 0
45 0
46 0
47 0
48 0
49 0
50 0
51 0
52 0
53 0
54 0
55 0
56 0
57 0
58 0
59 0
60 0
61 0
62 0
63 0
64 0
65 0

@<SCITEGIC>ATOM_PROPERTY
pdb_occupancy
SciTegic.value.DoubleValue
1 1
2 1
3 1
4 1
5 1
6 1
7 1
8 1
9 1
10 1
11 1
12 1
13 1
14 1
15 1
16 1
17 1
18 1
19 1
20 1
21 1
22 1
23 1
24 1
25 1
26 1
27 1
28 1
29 1
30 1
31 1
32 1
33 1
34 1
35 1
36 1
37 1
38 1
39 1
40 1
41 1
42 1
43 1
44 1
45 1
46 1
47 1
48 1
49 1
50 1
51 1
52 1
53 1
54 1
55 1
56 1
57 1
58 1
59 1
60 1
61 1
62 1
63 1
64 1
65 1

@<TRIPOS>MOLECULE
Evo_2
65  66  1  0  0
SMALL
FORMAL_CHARGES
@<TRIPOS>ATOM
    1 C1        45.5887    28.2398    15.0790 C.3        1 SUBUNIT  0
    2 C2        44.7402    29.5090    15.2351 C.3        1 SUBUNIT  0
    3 N3        45.0726    30.4241    14.1508 N.am       1 SUBUNIT  0
    4 C4        44.9445    31.7724    14.1498 C.2        1 SUBUNIT  0
    5 O5        45.2854    32.4522    13.1917 O.2        1 SUBUNIT  0
    6 C6        44.3575    32.4587    15.4073 C.3        1 SUBUNIT  0
    7 C7        43.4048    33.6299    15.0549 C.3        1 SUBUNIT  0
    8 S8        44.3887    35.0037    14.3904 S.3        1 SUBUNIT  0
    9 N9        45.4953    32.9949    16.1396 N.am       1 SUBUNIT  0
   10 C10       45.8701    32.5819    17.3646 C.2        1 SUBUNIT  0
   11 O11       45.3076    31.7238    18.0318 O.2        1 SUBUNIT  0
   12 N12       44.4258    36.5435    18.8321 N.4        1 SUBUNIT  1
   13 C13       45.7089    36.9513    18.2798 C.3        1 SUBUNIT  0
   14 C14       46.3592    35.7598    17.5600 C.3        1 SUBUNIT  0
   15 C15       46.7760    34.6456    18.5354 C.3        1 SUBUNIT  0
   16 C16       47.1252    33.3052    17.8713 C.3        1 SUBUNIT  0
   17 C17       45.4982    38.1320    17.3139 C.2        1 SUBUNIT  0.0000
   18 O18       45.7922    39.2727    17.6760 O.co2      1 SUBUNIT  -0.50
   19 O19       45.0242    37.8948    16.2058 O.co2      1 SUBUNIT  -0.50
   20 C20       43.2365    29.1788    15.1744 C.2        1 SUBUNIT  0.0000
   21 O21       42.7951    28.6408    14.1600 O.co2      1 SUBUNIT  -0.50
   22 O22       42.5230    29.4746    16.1318 O.co2      1 SUBUNIT  -0.50
   23 H23       46.6512    28.4785    15.1328 H          1 SUBUNIT  0
   24 H24       45.3721    27.5207    15.8695 H          1 SUBUNIT  0
   25 H25       45.4063    27.7522    14.1202 H          1 SUBUNIT  0
   26 H26       44.9958    29.9855    16.1814 H          1 SUBUNIT  0
   27 H27       45.4051    30.0107    13.3053 H          1 SUBUNIT  0
   28 H28       43.8229    31.7483    16.0354 H          1 SUBUNIT  0
   29 H29       43.6440    36.1106    14.3270 H          1 SUBUNIT  0
   30 H30       46.0281    33.7144    15.6942 H          1 SUBUNIT  0
   31 H31       44.5360    35.7721    19.5199 H          1 SUBUNIT  0
   32 H32       43.7809    36.2663    18.0666 H          1 SUBUNIT  0
   33 H33       44.0120    37.3558    19.3299 H          1 SUBUNIT  0
   34 H34       46.3327    37.2786    19.1131 H          1 SUBUNIT  0
   35 H35       45.6540    35.3874    16.8205 H          1 SUBUNIT  0
   36 H36       47.2361    36.0880    16.9999 H          1 SUBUNIT  0
   37 H37       47.6553    34.9974    19.0700 H          1 SUBUNIT  0
   38 H38       46.0028    34.4831    19.2884 H          1 SUBUNIT  0
   39 H39       47.6110    32.6520    18.5962 H          1 SUBUNIT  0
   40 H40       47.8303    33.4445    17.0516 H          1 SUBUNIT  0
   41 C41       42.6906    34.1513    16.3165 C.3        1 SUBUNIT  0
   42 C42       42.3163    33.1876    14.0542 C.3        1 SUBUNIT  0
   43 C43       41.7415    35.3214    15.9993 C.3        1 SUBUNIT  0
   44 C44       41.3630    34.3375    13.7079 C.3        1 SUBUNIT  0
   45 C45       40.6742    34.9514    14.9456 C.3        1 SUBUNIT  0
   46 H46       41.2545    35.6552    16.9176 H          1 SUBUNIT  0
   47 H47       42.3204    36.1772    15.6498 H          1 SUBUNIT  0
   48 H48       43.4176    34.4713    17.0623 H          1 SUBUNIT  0
   49 H49       42.1231    33.3422    16.7742 H          1 SUBUNIT  0
   50 H50       42.7572    32.8245    13.1268 H          1 SUBUNIT  0
   51 H51       41.7588    32.3461    14.4688 H          1 SUBUNIT  0
   52 H52       40.6165    33.9934    12.9923 H          1 SUBUNIT  0
   53 H53       41.9347    35.1098    13.1910 H          1 SUBUNIT  0
   54 C54       39.8858    36.1943    14.4961 C.3        1 SUBUNIT  0
   55 C55       39.6013    34.0022    15.5380 C.3        1 SUBUNIT  0
   56 C56       38.4668    35.7111    14.2020 C.3        1 SUBUNIT  0
   57 C57       38.2201    34.5877    15.2086 C.3        1 SUBUNIT  0
   58 H58       37.7269    36.5085    14.2731 H          1 SUBUNIT  0
   59 H59       38.4237    35.3190    13.1860 H          1 SUBUNIT  0
   60 H60       40.3308    36.6942    13.6349 H          1 SUBUNIT  0
   61 H61       39.8704    36.9300    15.2960 H          1 SUBUNIT  0
   62 H62       39.6955    32.9924    15.1392 H          1 SUBUNIT  0
   63 H63       39.7019    33.9080    16.6206 H          1 SUBUNIT  0
   64 H64       37.7589    34.9742    16.1121 H          1 SUBUNIT  0
   65 H65       37.5189    33.8429    14.8387 H          1 SUBUNIT  0
@<TRIPOS>BOND
    1     1     2 1
    2     1    23 1
    3     1    24 1
    4     1    25 1
    5     2     3 1
    6     2    20 1
    7     2    26 1
    8     3     4 1
    9     3    27 1
   10     4     5 2
   11     4     6 1
   12     6     7 1
   13     6     9 1
   14     6    28 1
   15     7     8 1
   16     7    41 1
   17     7    42 1
   18     8    29 1
   19     9    10 1
   20     9    30 1
   21    10    11 2
   22    10    16 1
   23    12    13 1
   24    12    31 1
   25    12    32 1
   26    12    33 1
   27    13    14 1
   28    13    17 1
   29    13    34 1
   30    14    15 1
   31    14    35 1
   32    14    36 1
   33    15    16 1
   34    15    37 1
   35    15    38 1
   36    16    39 1
   37    16    40 1
   38    17    18 2
   39    17    19 1
   40    20    21 2
   41    20    22 1
   42    41    43 1
   43    41    48 1
   44    41    49 1
   45    42    44 1
   46    42    50 1
   47    42    51 1
   48    43    45 1
   49    43    46 1
   50    43    47 1
   51    44    45 1
   52    44    52 1
   53    44    53 1
   54    45    54 1
   55    45    55 1
   56    54    56 1
   57    54    60 1
   58    54    61 1
   59    55    57 1
   60    55    62 1
   61    55    63 1
   62    56    57 1
   63    56    58 1
   64    56    59 1
   65    57    64 1
   66    57    65 1
@<TRIPOS>SUBSTRUCTURE
1   ****   1
@<SCITEGIC>MOL_PROPERTY
TopHits
SciTegic.value.StringValue
10

@<SCITEGIC>MOL_PROPERTY
-CDOCKER_ENERGY
SciTegic.value.StringValue
53.1270134

@<SCITEGIC>MOL_PROPERTY
-CDOCKER_INTERACTION_ENERGY
SciTegic.value.StringValue
67.1170483

@<SCITEGIC>MOL_PROPERTY
POSE_NUMBER
SciTegic.value.StringValue
4

@<SCITEGIC>MOL_PROPERTY
FRAGMENTS
SciTegic.value.StringValue
C36 C37

@<SCITEGIC>MOL_PROPERTY
MW
SciTegic.value.StringValue
456.58

@<SCITEGIC>MOL_PROPERTY
GENERATION
SciTegic.value.StringValue
2

@<SCITEGIC>MOL_PROPERTY
FAMILY
SciTegic.value.StringValue
1

@<SCITEGIC>MOL_PROPERTY
LUDI3
SciTegic.value.StringValue
411

@<SCITEGIC>ATOM_PROPERTY
Formal Charge
SciTegic.value.StringValue
1 0
2 0
3 0
4 0
5 0
6 0
7 0
8 0
9 0
10 0
11 0
12 +1
13 0
14 0
15 0
16 0
17 0
18 0
19 -1
20 0
21 0
22 -1
23 0
24 0
25 0
26 0
27 0
28 0
29 0
30 0
31 0
32 0
33 0
34 0
35 0
36 0
37 0
38 0
39 0
40 0
41 0
42 0
43 0
44 0
45 0
46 0
47 0
48 0
49 0
50 0
51 0
52 0
53 0
54 0
55 0
56 0
57 0
58 0
59 0
60 0
61 0
62 0
63 0
64 0
65 0

@<SCITEGIC>ATOM_PROPERTY
pdb_tempFactor
SciTegic.value.DoubleValue
1 0
2 0
3 0
4 0
5 0
6 0
7 0
8 0
9 0
10 0
11 0
12 0
13 0
14 0
15 0
16 0
17 0
18 0
19 0
20 0
21 0
22 0
23 0
24 0
25 0
26 0
27 0
28 0
29 0
30 0
31 0
32 0
33 0
34 0
35 0
36 0
37 0
38 0
39 0
40 0
41 0
42 0
43 0
44 0
45 0
46 0
47 0
48 0
49 0
50 0
51 0
52 0
53 0
54 0
55 0
56 0
57 0
58 0
59 0
60 0
61 0
62 0
63 0
64 0
65 0

@<SCITEGIC>ATOM_PROPERTY
pdb_occupancy
SciTegic.value.DoubleValue
1 1
2 1
3 1
4 1
5 1
6 1
7 1
8 1
9 1
10 1
11 1
12 1
13 1
14 1
15 1
16 1
17 1
18 1
19 1
20 1
21 1
22 1
23 1
24 1
25 1
26 1
27 1
28 1
29 1
30 1
31 1
32 1
33 1
34 1
35 1
36 1
37 1
38 1
39 1
40 1
41 1
42 1
43 1
44 1
45 1
46 1
47 1
48 1
49 1
50 1
51 1
52 1
53 1
54 1
55 1
56 1
57 1
58 1
59 1
60 1
61 1
62 1
63 1
64 1
65 1

@<TRIPOS>MOLECULE
Evo_2
65  66  1  0  0
SMALL
FORMAL_CHARGES
@<TRIPOS>ATOM
    1 C1        44.6119    28.5600    15.4434 C.3        1 SUBUNIT  0
    2 C2        44.1156    30.0050    15.5502 C.3        1 SUBUNIT  0
    3 N3        44.7914    30.8192    14.5443 N.am       1 SUBUNIT  0
    4 C4        44.8840    32.1724    14.5184 C.2        1 SUBUNIT  0
    5 O5        45.4798    32.7652    13.6288 O.2        1 SUBUNIT  0
    6 C6        44.2169    32.9795    15.6614 C.3        1 SUBUNIT  0
    7 C7        43.2892    34.0998    15.1176 C.3        1 SUBUNIT  0
    8 S8        44.2848    35.3809    14.3091 S.3        1 SUBUNIT  0
    9 N9        45.3111    33.5181    16.4636 N.am       1 SUBUNIT  0
   10 C10       45.2198    33.6871    17.7982 C.2        1 SUBUNIT  0
   11 O11       44.1993    33.5296    18.4517 O.2        1 SUBUNIT  0
   12 N12       44.7334    36.7619    18.7922 N.4        1 SUBUNIT  1
   13 C13       46.0905    37.1856    18.4578 C.3        1 SUBUNIT  0
   14 C14       46.6811    36.4036    17.2683 C.3        1 SUBUNIT  0
   15 C15       47.3829    35.0975    17.6765 C.3        1 SUBUNIT  0
   16 C16       46.5243    34.1102    18.4856 C.3        1 SUBUNIT  0
   17 C17       46.1128    38.6923    18.1421 C.2        1 SUBUNIT  0.0000
   18 O18       46.9184    39.4041    18.7312 O.co2      1 SUBUNIT  -0.50
   19 O19       45.3361    39.1375    17.2998 O.co2      1 SUBUNIT  -0.50
   20 C20       42.5893    30.0487    15.3395 C.2        1 SUBUNIT  0.0000
   21 O21       42.1541    30.0684    14.1891 O.co2      1 SUBUNIT  -0.50
   22 O22       41.8576    30.0654    16.3275 O.co2      1 SUBUNIT  -0.50
   23 H23       45.6894    28.5073    15.6002 H          1 SUBUNIT  0
   24 H24       44.1356    27.9271    16.1936 H          1 SUBUNIT  0
   25 H25       44.3952    28.1410    14.4599 H          1 SUBUNIT  0
   26 H26       44.3854    30.3977    16.5308 H          1 SUBUNIT  0
   27 H27       45.1979    30.3379    13.7692 H          1 SUBUNIT  0
   28 H28       43.6279    32.3313    16.3049 H          1 SUBUNIT  0
   29 H29       44.0570    36.5569    14.8973 H          1 SUBUNIT  0
   30 H30       46.1727    33.7227    16.0000 H          1 SUBUNIT  0
   31 H31       44.4637    37.1636    19.7143 H          1 SUBUNIT  0
   32 H32       44.6501    35.7275    18.8480 H          1 SUBUNIT  0
   33 H33       44.0705    37.1467    18.0877 H          1 SUBUNIT  0
   34 H34       46.7004    37.0134    19.3464 H          1 SUBUNIT  0
   35 H35       45.9109    36.2208    16.5186 H          1 SUBUNIT  0
   36 H36       47.4374    37.0088    16.7647 H          1 SUBUNIT  0
   37 H37       47.7727    34.6064    16.7842 H          1 SUBUNIT  0
   38 H38       48.2599    35.3486    18.2748 H          1 SUBUNIT  0
   39 H39       46.2640    34.5411    19.4519 H          1 SUBUNIT  0
   40 H40       47.0987    33.2083    18.6978 H          1 SUBUNIT  0
   41 C41       42.5170    34.7878    16.2601 C.3        1 SUBUNIT  0
   42 C42       42.2480    33.5016    14.1428 C.3        1 SUBUNIT  0
   43 C43       41.5229    35.8398    15.7430 C.3        1 SUBUNIT  0
   44 C44       41.2490    34.5448    13.6239 C.3        1 SUBUNIT  0
   45 C45       40.4880    35.2484    14.7644 C.3        1 SUBUNIT  0
   46 H46       41.0172    36.3067    16.5888 H          1 SUBUNIT  0
   47 H47       42.0718    36.6418    15.2500 H          1 SUBUNIT  0
   48 H48       43.2086    35.2863    16.9363 H          1 SUBUNIT  0
   49 H49       41.9881    34.0410    16.8540 H          1 SUBUNIT  0
   50 H50       42.7326    33.0372    13.2856 H          1 SUBUNIT  0
   51 H51       41.7099    32.6969    14.6438 H          1 SUBUNIT  0
   52 H52       40.5477    34.0743    12.9368 H          1 SUBUNIT  0
   53 H53       41.7900    35.2855    13.0327 H          1 SUBUNIT  0
   54 C54       39.5986    36.3575    14.1756 C.3        1 SUBUNIT  0
   55 C55       39.5014    34.2926    15.4828 C.3        1 SUBUNIT  0
   56 C56       38.2062    35.7554    13.9981 C.3        1 SUBUNIT  0
   57 C57       38.0742    34.7094    15.1047 C.3        1 SUBUNIT  0
   58 H58       37.4174    36.5074    14.0451 H          1 SUBUNIT  0
   59 H59       38.1432    35.2776    13.0209 H          1 SUBUNIT  0
   60 H60       39.9866    36.7660    13.2420 H          1 SUBUNIT  0
   61 H61       39.5477    37.1876    14.8740 H          1 SUBUNIT  0
   62 H62       39.6744    33.2499    15.2177 H          1 SUBUNIT  0
   63 H63       39.6148    34.3483    16.5663 H          1 SUBUNIT  0
   64 H64       37.5707    35.1263    15.9711 H          1 SUBUNIT  0
   65 H65       37.4575    33.8662    14.8026 H          1 SUBUNIT  0
@<TRIPOS>BOND
    1     1     2 1
    2     1    23 1
    3     1    24 1
    4     1    25 1
    5     2     3 1
    6     2    20 1
    7     2    26 1
    8     3     4 1
    9     3    27 1
   10     4     5 2
   11     4     6 1
   12     6     7 1
   13     6     9 1
   14     6    28 1
   15     7     8 1
   16     7    41 1
   17     7    42 1
   18     8    29 1
   19     9    10 1
   20     9    30 1
   21    10    11 2
   22    10    16 1
   23    12    13 1
   24    12    31 1
   25    12    32 1
   26    12    33 1
   27    13    14 1
   28    13    17 1
   29    13    34 1
   30    14    15 1
   31    14    35 1
   32    14    36 1
   33    15    16 1
   34    15    37 1
   35    15    38 1
   36    16    39 1
   37    16    40 1
   38    17    18 2
   39    17    19 1
   40    20    21 2
   41    20    22 1
   42    41    43 1
   43    41    48 1
   44    41    49 1
   45    42    44 1
   46    42    50 1
   47    42    51 1
   48    43    45 1
   49    43    46 1
   50    43    47 1
   51    44    45 1
   52    44    52 1
   53    44    53 1
   54    45    54 1
   55    45    55 1
   56    54    56 1
   57    54    60 1
   58    54    61 1
   59    55    57 1
   60    55    62 1
   61    55    63 1
   62    56    57 1
   63    56    58 1
   64    56    59 1
   65    57    64 1
   66    57    65 1
@<TRIPOS>SUBSTRUCTURE
1   ****   1
@<SCITEGIC>MOL_PROPERTY
TopHits
SciTegic.value.StringValue
10

@<SCITEGIC>MOL_PROPERTY
-CDOCKER_ENERGY
SciTegic.value.StringValue
52.9338436

@<SCITEGIC>MOL_PROPERTY
-CDOCKER_INTERACTION_ENERGY
SciTegic.value.StringValue
66.5662663

@<SCITEGIC>MOL_PROPERTY
POSE_NUMBER
SciTegic.value.StringValue
5

@<SCITEGIC>MOL_PROPERTY
FRAGMENTS
SciTegic.value.StringValue
C36 C37

@<SCITEGIC>MOL_PROPERTY
MW
SciTegic.value.StringValue
456.58

@<SCITEGIC>MOL_PROPERTY
GENERATION
SciTegic.value.StringValue
2

@<SCITEGIC>MOL_PROPERTY
FAMILY
SciTegic.value.StringValue
1

@<SCITEGIC>MOL_PROPERTY
LUDI3
SciTegic.value.StringValue
411

@<SCITEGIC>ATOM_PROPERTY
Formal Charge
SciTegic.value.StringValue
1 0
2 0
3 0
4 0
5 0
6 0
7 0
8 0
9 0
10 0
11 0
12 +1
13 0
14 0
15 0
16 0
17 0
18 0
19 -1
20 0
21 0
22 -1
23 0
24 0
25 0
26 0
27 0
28 0
29 0
30 0
31 0
32 0
33 0
34 0
35 0
36 0
37 0
38 0
39 0
40 0
41 0
42 0
43 0
44 0
45 0
46 0
47 0
48 0
49 0
50 0
51 0
52 0
53 0
54 0
55 0
56 0
57 0
58 0
59 0
60 0
61 0
62 0
63 0
64 0
65 0

@<SCITEGIC>ATOM_PROPERTY
pdb_tempFactor
SciTegic.value.DoubleValue
1 0
2 0
3 0
4 0
5 0
6 0
7 0
8 0
9 0
10 0
11 0
12 0
13 0
14 0
15 0
16 0
17 0
18 0
19 0
20 0
21 0
22 0
23 0
24 0
25 0
26 0
27 0
28 0
29 0
30 0
31 0
32 0
33 0
34 0
35 0
36 0
37 0
38 0
39 0
40 0
41 0
42 0
43 0
44 0
45 0
46 0
47 0
48 0
49 0
50 0
51 0
52 0
53 0
54 0
55 0
56 0
57 0
58 0
59 0
60 0
61 0
62 0
63 0
64 0
65 0

@<SCITEGIC>ATOM_PROPERTY
pdb_occupancy
SciTegic.value.DoubleValue
1 1
2 1
3 1
4 1
5 1
6 1
7 1
8 1
9 1
10 1
11 1
12 1
13 1
14 1
15 1
16 1
17 1
18 1
19 1
20 1
21 1
22 1
23 1
24 1
25 1
26 1
27 1
28 1
29 1
30 1
31 1
32 1
33 1
34 1
35 1
36 1
37 1
38 1
39 1
40 1
41 1
42 1
43 1
44 1
45 1
46 1
47 1
48 1
49 1
50 1
51 1
52 1
53 1
54 1
55 1
56 1
57 1
58 1
59 1
60 1
61 1
62 1
63 1
64 1
65 1

@<TRIPOS>MOLECULE
Evo_2
65  66  1  0  0
SMALL
FORMAL_CHARGES
@<TRIPOS>ATOM
    1 C1        44.8364    27.8131    14.8690 C.3        1 SUBUNIT  0
    2 C2        44.2913    29.2156    15.1684 C.3        1 SUBUNIT  0
    3 N3        44.8316    30.1528    14.1849 N.am       1 SUBUNIT  0
    4 C4        44.8677    31.5063    14.2708 C.2        1 SUBUNIT  0
    5 O5        45.3751    32.2002    13.3956 O.2        1 SUBUNIT  0
    6 C6        44.2348    32.1817    15.5129 C.3        1 SUBUNIT  0
    7 C7        43.3408    33.3878    15.1228 C.3        1 SUBUNIT  0
    8 S8        44.3897    34.7134    14.4639 S.3        1 SUBUNIT  0
    9 N9        45.3091    32.6817    16.3625 N.am       1 SUBUNIT  0
   10 C10       45.7518    32.0553    17.4726 C.2        1 SUBUNIT  0
   11 O11       45.4541    30.9203    17.8125 O.2        1 SUBUNIT  0
   12 N12       43.8204    36.1984    18.7709 N.4        1 SUBUNIT  1
   13 C13       45.2001    36.5719    18.4739 C.3        1 SUBUNIT  0
   14 C14       45.9825    35.3645    17.9483 C.3        1 SUBUNIT  0
   15 C15       45.9202    34.1503    18.8915 C.3        1 SUBUNIT  0
   16 C16       46.6678    32.9219    18.3452 C.3        1 SUBUNIT  0
   17 C17       45.2472    37.7167    17.4382 C.2        1 SUBUNIT  0.0000
   18 O18       44.7161    37.5319    16.3448 O.co2      1 SUBUNIT  -0.50
   19 O19       45.8013    38.7778    17.7308 O.co2      1 SUBUNIT  -0.50
   20 C20       42.7496    29.2192    15.1384 C.2        1 SUBUNIT  0.0000
   21 O21       42.1810    29.0982    14.0545 O.co2      1 SUBUNIT  -0.50
   22 O22       42.1393    29.3542    16.2000 O.co2      1 SUBUNIT  -0.50
   23 H23       45.9266    27.8108    14.8698 H          1 SUBUNIT  0
   24 H24       44.5068    27.0940    15.6197 H          1 SUBUNIT  0
   25 H25       44.5069    27.4566    13.8930 H          1 SUBUNIT  0
   26 H26       44.6468    29.5211    16.1487 H          1 SUBUNIT  0
   27 H27       45.1987    29.7622    13.3433 H          1 SUBUNIT  0
   28 H28       43.6409    31.4834    16.0975 H          1 SUBUNIT  0
   29 H29       44.5346    35.6667    15.3856 H          1 SUBUNIT  0
   30 H30       45.7147    33.5574    16.1065 H          1 SUBUNIT  0
   31 H31       43.7839    35.3871    19.4203 H          1 SUBUNIT  0
   32 H32       43.3221    35.9861    17.8850 H          1 SUBUNIT  0
   33 H33       43.3513    37.0014    19.2326 H          1 SUBUNIT  0
   34 H34       45.6499    36.9162    19.4050 H          1 SUBUNIT  0
   35 H35       45.5891    35.1065    16.9693 H          1 SUBUNIT  0
   36 H36       47.0250    35.6449    17.7917 H          1 SUBUNIT  0
   37 H37       46.3576    34.4330    19.8454 H          1 SUBUNIT  0
   38 H38       44.8867    33.8879    19.1254 H          1 SUBUNIT  0
   39 H39       47.0056    32.3029    19.1764 H          1 SUBUNIT  0
   40 H40       47.5542    33.2091    17.7802 H          1 SUBUNIT  0
   41 C41       42.6176    33.9448    16.3630 C.3        1 SUBUNIT  0
   42 C42       42.2634    33.0029    14.0864 C.3        1 SUBUNIT  0
   43 C43       41.7408    35.1606    16.0240 C.3        1 SUBUNIT  0
   44 C44       41.3599    34.1946    13.7322 C.3        1 SUBUNIT  0
   45 C45       40.6707    34.8244    14.9640 C.3        1 SUBUNIT  0
   46 H46       41.2608    35.5333    16.9310 H          1 SUBUNIT  0
   47 H47       42.3707    35.9755    15.6666 H          1 SUBUNIT  0
   48 H48       43.3367    34.2221    17.1310 H          1 SUBUNIT  0
   49 H49       41.9927    33.1677    16.7976 H          1 SUBUNIT  0
   50 H50       42.7259    32.6401    13.1692 H          1 SUBUNIT  0
   51 H51       41.6611    32.1765    14.4646 H          1 SUBUNIT  0
   52 H52       40.6172    33.8924    12.9954 H          1 SUBUNIT  0
   53 H53       41.9697    34.9509    13.2359 H          1 SUBUNIT  0
   54 C54       39.9190    36.0926    14.5212 C.3        1 SUBUNIT  0
   55 C55       39.5707    33.9031    15.5504 C.3        1 SUBUNIT  0
   56 C56       38.4833    35.6573    14.2351 C.3        1 SUBUNIT  0
   57 C57       38.2078    34.5353    15.2352 C.3        1 SUBUNIT  0
   58 H58       37.7706    36.4778    14.3170 H          1 SUBUNIT  0
   59 H59       38.4176    35.2756    13.2169 H          1 SUBUNIT  0
   60 H60       40.3758    36.5799    13.6593 H          1 SUBUNIT  0
   61 H61       39.9274    36.8256    15.3252 H          1 SUBUNIT  0
   62 H62       39.6321    32.8964    15.1386 H          1 SUBUNIT  0
   63 H63       39.6719    33.7922    16.6312 H          1 SUBUNIT  0
   64 H64       37.7655    34.9298    16.1450 H          1 SUBUNIT  0
   65 H65       37.4855    33.8146    14.8593 H          1 SUBUNIT  0
@<TRIPOS>BOND
    1     1     2 1
    2     1    23 1
    3     1    24 1
    4     1    25 1
    5     2     3 1
    6     2    20 1
    7     2    26 1
    8     3     4 1
    9     3    27 1
   10     4     5 2
   11     4     6 1
   12     6     7 1
   13     6     9 1
   14     6    28 1
   15     7     8 1
   16     7    41 1
   17     7    42 1
   18     8    29 1
   19     9    10 1
   20     9    30 1
   21    10    11 2
   22    10    16 1
   23    12    13 1
   24    12    31 1
   25    12    32 1
   26    12    33 1
   27    13    14 1
   28    13    17 1
   29    13    34 1
   30    14    15 1
   31    14    35 1
   32    14    36 1
   33    15    16 1
   34    15    37 1
   35    15    38 1
   36    16    39 1
   37    16    40 1
   38    17    18 2
   39    17    19 1
   40    20    21 2
   41    20    22 1
   42    41    43 1
   43    41    48 1
   44    41    49 1
   45    42    44 1
   46    42    50 1
   47    42    51 1
   48    43    45 1
   49    43    46 1
   50    43    47 1
   51    44    45 1
   52    44    52 1
   53    44    53 1
   54    45    54 1
   55    45    55 1
   56    54    56 1
   57    54    60 1
   58    54    61 1
   59    55    57 1
   60    55    62 1
   61    55    63 1
   62    56    57 1
   63    56    58 1
   64    56    59 1
   65    57    64 1
   66    57    65 1
@<TRIPOS>SUBSTRUCTURE
1   ****   1
@<SCITEGIC>MOL_PROPERTY
TopHits
SciTegic.value.StringValue
10

@<SCITEGIC>MOL_PROPERTY
-CDOCKER_ENERGY
SciTegic.value.StringValue
52.3730424

@<SCITEGIC>MOL_PROPERTY
-CDOCKER_INTERACTION_ENERGY
SciTegic.value.StringValue
66.3327885

@<SCITEGIC>MOL_PROPERTY
POSE_NUMBER
SciTegic.value.StringValue
6

@<SCITEGIC>MOL_PROPERTY
FRAGMENTS
SciTegic.value.StringValue
C36 C37

@<SCITEGIC>MOL_PROPERTY
MW
SciTegic.value.StringValue
456.58

@<SCITEGIC>MOL_PROPERTY
GENERATION
SciTegic.value.StringValue
2

@<SCITEGIC>MOL_PROPERTY
FAMILY
SciTegic.value.StringValue
1

@<SCITEGIC>MOL_PROPERTY
LUDI3
SciTegic.value.StringValue
411

@<SCITEGIC>ATOM_PROPERTY
Formal Charge
SciTegic.value.StringValue
1 0
2 0
3 0
4 0
5 0
6 0
7 0
8 0
9 0
10 0
11 0
12 +1
13 0
14 0
15 0
16 0
17 0
18 0
19 -1
20 0
21 0
22 -1
23 0
24 0
25 0
26 0
27 0
28 0
29 0
30 0
31 0
32 0
33 0
34 0
35 0
36 0
37 0
38 0
39 0
40 0
41 0
42 0
43 0
44 0
45 0
46 0
47 0
48 0
49 0
50 0
51 0
52 0
53 0
54 0
55 0
56 0
57 0
58 0
59 0
60 0
61 0
62 0
63 0
64 0
65 0

@<SCITEGIC>ATOM_PROPERTY
pdb_tempFactor
SciTegic.value.DoubleValue
1 0
2 0
3 0
4 0
5 0
6 0
7 0
8 0
9 0
10 0
11 0
12 0
13 0
14 0
15 0
16 0
17 0
18 0
19 0
20 0
21 0
22 0
23 0
24 0
25 0
26 0
27 0
28 0
29 0
30 0
31 0
32 0
33 0
34 0
35 0
36 0
37 0
38 0
39 0
40 0
41 0
42 0
43 0
44 0
45 0
46 0
47 0
48 0
49 0
50 0
51 0
52 0
53 0
54 0
55 0
56 0
57 0
58 0
59 0
60 0
61 0
62 0
63 0
64 0
65 0

@<SCITEGIC>ATOM_PROPERTY
pdb_occupancy
SciTegic.value.DoubleValue
1 1
2 1
3 1
4 1
5 1
6 1
7 1
8 1
9 1
10 1
11 1
12 1
13 1
14 1
15 1
16 1
17 1
18 1
19 1
20 1
21 1
22 1
23 1
24 1
25 1
26 1
27 1
28 1
29 1
30 1
31 1
32 1
33 1
34 1
35 1
36 1
37 1
38 1
39 1
40 1
41 1
42 1
43 1
44 1
45 1
46 1
47 1
48 1
49 1
50 1
51 1
52 1
53 1
54 1
55 1
56 1
57 1
58 1
59 1
60 1
61 1
62 1
63 1
64 1
65 1

@<TRIPOS>MOLECULE
Evo_2
65  66  1  0  0
SMALL
FORMAL_CHARGES
@<TRIPOS>ATOM
    1 C1        44.4543    27.8820    15.3466 C.3        1 SUBUNIT  0
    2 C2        43.8423    29.2820    15.4725 C.3        1 SUBUNIT  0
    3 N3        44.3126    30.1050    14.3612 N.am       1 SUBUNIT  0
    4 C4        44.2650    31.4589    14.2755 C.2        1 SUBUNIT  0
    5 O5        44.6836    32.0674    13.2964 O.2        1 SUBUNIT  0
    6 C6        43.6364    32.2349    15.4730 C.3        1 SUBUNIT  0
    7 C7        42.9683    33.5657    15.0480 C.3        1 SUBUNIT  0
    8 S8        44.2025    34.7418    14.4319 S.3        1 SUBUNIT  0
    9 N9        44.5752    32.4334    16.5793 N.am       1 SUBUNIT  0
   10 C10       45.8879    32.7322    16.4479 C.2        1 SUBUNIT  0
   11 O11       46.5027    32.8269    15.3946 O.2        1 SUBUNIT  0
   12 N12       44.0296    36.3242    18.8032 N.4        1 SUBUNIT  1
   13 C13       45.3952    36.6684    18.4282 C.3        1 SUBUNIT  0
   14 C14       46.0767    35.4817    17.7319 C.3        1 SUBUNIT  0
   15 C15       45.9692    34.1720    18.5332 C.3        1 SUBUNIT  0
   16 C16       46.5762    32.9664    17.7992 C.3        1 SUBUNIT  0
   17 C17       45.4012    37.9062    17.5037 C.2        1 SUBUNIT  0.0000
   18 O18       44.9320    37.7893    16.3726 O.co2      1 SUBUNIT  -0.50
   19 O19       45.8569    38.9735    17.9178 O.co2      1 SUBUNIT  -0.50
   20 C20       42.3030    29.1859    15.4551 C.2        1 SUBUNIT  0.0000
   21 O21       41.7446    28.8960    14.3995 O.co2      1 SUBUNIT  -0.50
   22 O22       41.6846    29.4184    16.4938 O.co2      1 SUBUNIT  -0.50
   23 H23       44.1375    27.2372    16.1665 H          1 SUBUNIT  0
   24 H24       44.1571    27.4023    14.4147 H          1 SUBUNIT  0
   25 H25       45.5424    27.9274    15.3640 H          1 SUBUNIT  0
   26 H26       44.1903    29.7506    16.3923 H          1 SUBUNIT  0
   27 H27       44.6837    29.6331    13.5649 H          1 SUBUNIT  0
   28 H28       42.8494    31.6310    15.9117 H          1 SUBUNIT  0
   29 H29       44.1787    35.8508    15.1773 H          1 SUBUNIT  0
   30 H30       44.2119    32.3714    17.5072 H          1 SUBUNIT  0
   31 H31       43.6252    37.1225    19.3334 H          1 SUBUNIT  0
   32 H32       44.0140    35.4910    19.4236 H          1 SUBUNIT  0
   33 H33       43.4584    36.1670    17.9500 H          1 SUBUNIT  0
   34 H34       45.9249    36.9060    19.3516 H          1 SUBUNIT  0
   35 H35       45.6262    35.3414    16.7488 H          1 SUBUNIT  0
   36 H36       47.1268    35.7153    17.5525 H          1 SUBUNIT  0
   37 H37       46.4708    34.2951    19.4926 H          1 SUBUNIT  0
   38 H38       44.9253    33.9594    18.7700 H          1 SUBUNIT  0
   39 H39       46.4748    32.0639    18.4012 H          1 SUBUNIT  0
   40 H40       47.6403    33.1210    17.6237 H          1 SUBUNIT  0
   41 C41       42.2755    34.2406    16.2497 C.3        1 SUBUNIT  0
   42 C42       41.9024    33.2728    13.9671 C.3        1 SUBUNIT  0
   43 C43       41.5125    35.5098    15.8324 C.3        1 SUBUNIT  0
   44 C44       41.1069    34.5168    13.5677 C.3        1 SUBUNIT  0
   45 C45       40.4362    35.2021    14.7728 C.3        1 SUBUNIT  0
   46 H46       41.0553    35.9674    16.7114 H          1 SUBUNIT  0
   47 H47       42.2102    36.2517    15.4432 H          1 SUBUNIT  0
   48 H48       43.0082    34.5067    17.0104 H          1 SUBUNIT  0
   49 H49       41.5860    33.5427    16.7254 H          1 SUBUNIT  0
   50 H50       42.3596    32.8651    13.0665 H          1 SUBUNIT  0
   51 H51       41.2218    32.5001    14.3247 H          1 SUBUNIT  0
   52 H52       40.3648    34.2540    12.8161 H          1 SUBUNIT  0
   53 H53       41.7844    35.2176    13.0776 H          1 SUBUNIT  0
   54 C54       39.7423    36.4758    14.2751 C.3        1 SUBUNIT  0
   55 C55       39.2882    34.3567    15.3776 C.3        1 SUBUNIT  0
   56 C56       38.3277    36.0481    13.8860 C.3        1 SUBUNIT  0
   57 C57       37.9617    34.9400    14.8723 C.3        1 SUBUNIT  0
   58 H58       37.6182    36.8751    13.9036 H          1 SUBUNIT  0
   59 H59       38.3360    35.6438    12.8736 H          1 SUBUNIT  0
   60 H60       40.2658    36.9555    13.4483 H          1 SUBUNIT  0
   61 H61       39.7108    37.2007    15.0810 H          1 SUBUNIT  0
   62 H62       39.3797    33.2985    15.1407 H          1 SUBUNIT  0
   63 H63       39.2998    34.4083    16.4672 H          1 SUBUNIT  0
   64 H64       37.4028    35.3383    15.7121 H          1 SUBUNIT  0
   65 H65       37.3066    34.1951    14.4280 H          1 SUBUNIT  0
@<TRIPOS>BOND
    1     1     2 1
    2     1    23 1
    3     1    24 1
    4     1    25 1
    5     2     3 1
    6     2    20 1
    7     2    26 1
    8     3     4 1
    9     3    27 1
   10     4     5 2
   11     4     6 1
   12     6     7 1
   13     6     9 1
   14     6    28 1
   15     7     8 1
   16     7    41 1
   17     7    42 1
   18     8    29 1
   19     9    10 1
   20     9    30 1
   21    10    11 2
   22    10    16 1
   23    12    13 1
   24    12    31 1
   25    12    32 1
   26    12    33 1
   27    13    14 1
   28    13    17 1
   29    13    34 1
   30    14    15 1
   31    14    35 1
   32    14    36 1
   33    15    16 1
   34    15    37 1
   35    15    38 1
   36    16    39 1
   37    16    40 1
   38    17    18 2
   39    17    19 1
   40    20    21 2
   41    20    22 1
   42    41    43 1
   43    41    48 1
   44    41    49 1
   45    42    44 1
   46    42    50 1
   47    42    51 1
   48    43    45 1
   49    43    46 1
   50    43    47 1
   51    44    45 1
   52    44    52 1
   53    44    53 1
   54    45    54 1
   55    45    55 1
   56    54    56 1
   57    54    60 1
   58    54    61 1
   59    55    57 1
   60    55    62 1
   61    55    63 1
   62    56    57 1
   63    56    58 1
   64    56    59 1
   65    57    64 1
   66    57    65 1
@<TRIPOS>SUBSTRUCTURE
1   ****   1
@<SCITEGIC>MOL_PROPERTY
TopHits
SciTegic.value.StringValue
10

@<SCITEGIC>MOL_PROPERTY
-CDOCKER_ENERGY
SciTegic.value.StringValue
51.8245919

@<SCITEGIC>MOL_PROPERTY
-CDOCKER_INTERACTION_ENERGY
SciTegic.value.StringValue
67.8141156

@<SCITEGIC>MOL_PROPERTY
POSE_NUMBER
SciTegic.value.StringValue
7

@<SCITEGIC>MOL_PROPERTY
FRAGMENTS
SciTegic.value.StringValue
C36 C37

@<SCITEGIC>MOL_PROPERTY
MW
SciTegic.value.StringValue
456.58

@<SCITEGIC>MOL_PROPERTY
GENERATION
SciTegic.value.StringValue
2

@<SCITEGIC>MOL_PROPERTY
FAMILY
SciTegic.value.StringValue
1

@<SCITEGIC>MOL_PROPERTY
LUDI3
SciTegic.value.StringValue
411

@<SCITEGIC>ATOM_PROPERTY
Formal Charge
SciTegic.value.StringValue
1 0
2 0
3 0
4 0
5 0
6 0
7 0
8 0
9 0
10 0
11 0
12 +1
13 0
14 0
15 0
16 0
17 0
18 0
19 -1
20 0
21 0
22 -1
23 0
24 0
25 0
26 0
27 0
28 0
29 0
30 0
31 0
32 0
33 0
34 0
35 0
36 0
37 0
38 0
39 0
40 0
41 0
42 0
43 0
44 0
45 0
46 0
47 0
48 0
49 0
50 0
51 0
52 0
53 0
54 0
55 0
56 0
57 0
58 0
59 0
60 0
61 0
62 0
63 0
64 0
65 0

@<SCITEGIC>ATOM_PROPERTY
pdb_tempFactor
SciTegic.value.DoubleValue
1 0
2 0
3 0
4 0
5 0
6 0
7 0
8 0
9 0
10 0
11 0
12 0
13 0
14 0
15 0
16 0
17 0
18 0
19 0
20 0
21 0
22 0
23 0
24 0
25 0
26 0
27 0
28 0
29 0
30 0
31 0
32 0
33 0
34 0
35 0
36 0
37 0
38 0
39 0
40 0
41 0
42 0
43 0
44 0
45 0
46 0
47 0
48 0
49 0
50 0
51 0
52 0
53 0
54 0
55 0
56 0
57 0
58 0
59 0
60 0
61 0
62 0
63 0
64 0
65 0

@<SCITEGIC>ATOM_PROPERTY
pdb_occupancy
SciTegic.value.DoubleValue
1 1
2 1
3 1
4 1
5 1
6 1
7 1
8 1
9 1
10 1
11 1
12 1
13 1
14 1
15 1
16 1
17 1
18 1
19 1
20 1
21 1
22 1
23 1
24 1
25 1
26 1
27 1
28 1
29 1
30 1
31 1
32 1
33 1
34 1
35 1
36 1
37 1
38 1
39 1
40 1
41 1
42 1
43 1
44 1
45 1
46 1
47 1
48 1
49 1
50 1
51 1
52 1
53 1
54 1
55 1
56 1
57 1
58 1
59 1
60 1
61 1
62 1
63 1
64 1
65 1

@<TRIPOS>MOLECULE
Evo_2
65  66  1  0  0
SMALL
FORMAL_CHARGES
@<TRIPOS>ATOM
    1 C1        41.8145    30.0281     9.7362 C.3        1 SUBUNIT  0
    2 C2        42.9279    29.0680    10.1865 C.3        1 SUBUNIT  0
    3 N3        42.4835    28.3036    11.3494 N.am       1 SUBUNIT  0
    4 C4        42.6175    28.6365    12.6578 C.2        1 SUBUNIT  0
    5 O5        42.2288    27.9095    13.5627 O.2        1 SUBUNIT  0
    6 C6        43.2754    29.9902    13.0057 C.3        1 SUBUNIT  0
    7 C7        44.6630    29.8331    13.6717 C.3        1 SUBUNIT  0
    8 S8        44.4408    29.1417    15.3378 S.3        1 SUBUNIT  0
    9 N9        42.4028    30.6671    13.9568 N.am       1 SUBUNIT  0
   10 C10       41.7425    31.8008    13.6562 C.2        1 SUBUNIT  0
   11 O11       41.7260    32.3452    12.5589 O.2        1 SUBUNIT  0
   12 N12       41.4436    36.1798    18.1230 N.4        1 SUBUNIT  1
   13 C13       42.1537    35.3612    17.1601 C.3        1 SUBUNIT  0
   14 C14       41.2365    34.2674    16.5846 C.3        1 SUBUNIT  0
   15 C15       41.9794    33.3173    15.6340 C.3        1 SUBUNIT  0
   16 C16       41.0210    32.4017    14.8659 C.3        1 SUBUNIT  0
   17 C17       42.7276    36.2608    16.0526 C.2        1 SUBUNIT  0.0000
   18 O18       42.0206    36.5194    15.0801 O.co2      1 SUBUNIT  -0.50
   19 O19       43.8758    36.6869    16.1725 O.co2      1 SUBUNIT  -0.50
   20 C20       43.3059    28.0781     9.0733 C.2        1 SUBUNIT  0.0000
   21 O21       42.4206    27.6037     8.3639 O.co2      1 SUBUNIT  -0.50
   22 O22       44.4923    27.7876     8.9192 O.co2      1 SUBUNIT  -0.50
   23 H23       42.1090    30.5881     8.8507 H          1 SUBUNIT  0
   24 H24       40.9009    29.4878     9.4891 H          1 SUBUNIT  0
   25 H25       41.5710    30.7493    10.5152 H          1 SUBUNIT  0
   26 H26       43.8333    29.6162    10.4422 H          1 SUBUNIT  0
   27 H27       42.0264    27.4352    11.1597 H          1 SUBUNIT  0
   28 H28       43.3583    30.6259    12.1277 H          1 SUBUNIT  0
   29 H29       43.6012    28.1052    15.2734 H          1 SUBUNIT  0
   30 H30       42.3125    30.2782    14.8719 H          1 SUBUNIT  0
   31 H31       42.0648    36.9527    18.4467 H          1 SUBUNIT  0
   32 H32       41.1621    35.5989    18.9389 H          1 SUBUNIT  0
   33 H33       40.6074    36.6110    17.6771 H          1 SUBUNIT  0
   34 H34       42.9814    34.8951    17.6952 H          1 SUBUNIT  0
   35 H35       40.7826    33.6932    17.3913 H          1 SUBUNIT  0
   36 H36       40.4043    34.7399    16.0599 H          1 SUBUNIT  0
   37 H37       42.5536    33.9063    14.9171 H          1 SUBUNIT  0
   38 H38       42.7080    32.7270    16.1909 H          1 SUBUNIT  0
   39 H39       40.1757    32.9804    14.5031 H          1 SUBUNIT  0
   40 H40       40.6271    31.6107    15.5047 H          1 SUBUNIT  0
   41 C41       45.3243    31.2197    13.7862 C.3        1 SUBUNIT  0
   42 C42       45.6131    28.9264    12.8635 C.3        1 SUBUNIT  0
   43 C43       46.7202    31.1546    14.4236 C.3        1 SUBUNIT  0
   44 C44       46.9967    28.8204    13.5252 C.3        1 SUBUNIT  0
   45 C45       47.6743    30.1938    13.6801 C.3        1 SUBUNIT  0
   46 H46       47.1446    32.1581    14.4671 H          1 SUBUNIT  0
   47 H47       46.6172    30.8337    15.4606 H          1 SUBUNIT  0
   48 H48       44.6985    31.8959    14.3695 H          1 SUBUNIT  0
   49 H49       45.3985    31.6597    12.7928 H          1 SUBUNIT  0
   50 H50       45.1944    27.9252    12.7666 H          1 SUBUNIT  0
   51 H51       45.7201    29.3114    11.8491 H          1 SUBUNIT  0
   52 H52       47.6319    28.1536    12.9422 H          1 SUBUNIT  0
   53 H53       46.8939    28.3538    14.5053 H          1 SUBUNIT  0
   54 C54       49.0115    30.0908    14.4272 C.3        1 SUBUNIT  0
   55 C55       48.1240    30.7685    12.3308 C.3        1 SUBUNIT  0
   56 C56       49.8253    31.3178    13.9975 C.3        1 SUBUNIT  0
   57 C57       49.2212    31.7819    12.6646 C.3        1 SUBUNIT  0
   58 H58       49.7379    32.1088    14.7433 H          1 SUBUNIT  0
   59 H59       50.8848    31.0777    13.9034 H          1 SUBUNIT  0
   60 H60       49.5383    29.1909    14.1065 H          1 SUBUNIT  0
   61 H61       48.8918    30.0231    15.5090 H          1 SUBUNIT  0
   62 H62       48.5572    29.9716    11.7245 H          1 SUBUNIT  0
   63 H63       47.3113    31.1986    11.7511 H          1 SUBUNIT  0
   64 H64       48.7861    32.7753    12.7812 H          1 SUBUNIT  0
   65 H65       49.9657    31.8437    11.8707 H          1 SUBUNIT  0
@<TRIPOS>BOND
    1     1     2 1
    2     1    23 1
    3     1    24 1
    4     1    25 1
    5     2     3 1
    6     2    20 1
    7     2    26 1
    8     3     4 1
    9     3    27 1
   10     4     5 2
   11     4     6 1
   12     6     7 1
   13     6     9 1
   14     6    28 1
   15     7     8 1
   16     7    41 1
   17     7    42 1
   18     8    29 1
   19     9    10 1
   20     9    30 1
   21    10    11 2
   22    10    16 1
   23    12    13 1
   24    12    31 1
   25    12    32 1
   26    12    33 1
   27    13    14 1
   28    13    17 1
   29    13    34 1
   30    14    15 1
   31    14    35 1
   32    14    36 1
   33    15    16 1
   34    15    37 1
   35    15    38 1
   36    16    39 1
   37    16    40 1
   38    17    18 2
   39    17    19 1
   40    20    21 2
   41    20    22 1
   42    41    43 1
   43    41    48 1
   44    41    49 1
   45    42    44 1
   46    42    50 1
   47    42    51 1
   48    43    45 1
   49    43    46 1
   50    43    47 1
   51    44    45 1
   52    44    52 1
   53    44    53 1
   54    45    54 1
   55    45    55 1
   56    54    56 1
   57    54    60 1
   58    54    61 1
   59    55    57 1
   60    55    62 1
   61    55    63 1
   62    56    57 1
   63    56    58 1
   64    56    59 1
   65    57    64 1
   66    57    65 1
@<TRIPOS>SUBSTRUCTURE
1   ****   1
@<SCITEGIC>MOL_PROPERTY
TopHits
SciTegic.value.StringValue
10

@<SCITEGIC>MOL_PROPERTY
-CDOCKER_ENERGY
SciTegic.value.StringValue
51.630171

@<SCITEGIC>MOL_PROPERTY
-CDOCKER_INTERACTION_ENERGY
SciTegic.value.StringValue
65.6519473

@<SCITEGIC>MOL_PROPERTY
POSE_NUMBER
SciTegic.value.StringValue
8

@<SCITEGIC>MOL_PROPERTY
FRAGMENTS
SciTegic.value.StringValue
C36 C37

@<SCITEGIC>MOL_PROPERTY
MW
SciTegic.value.StringValue
456.58

@<SCITEGIC>MOL_PROPERTY
GENERATION
SciTegic.value.StringValue
2

@<SCITEGIC>MOL_PROPERTY
FAMILY
SciTegic.value.StringValue
1

@<SCITEGIC>MOL_PROPERTY
LUDI3
SciTegic.value.StringValue
411

@<SCITEGIC>ATOM_PROPERTY
Formal Charge
SciTegic.value.StringValue
1 0
2 0
3 0
4 0
5 0
6 0
7 0
8 0
9 0
10 0
11 0
12 +1
13 0
14 0
15 0
16 0
17 0
18 0
19 -1
20 0
21 0
22 -1
23 0
24 0
25 0
26 0
27 0
28 0
29 0
30 0
31 0
32 0
33 0
34 0
35 0
36 0
37 0
38 0
39 0
40 0
41 0
42 0
43 0
44 0
45 0
46 0
47 0
48 0
49 0
50 0
51 0
52 0
53 0
54 0
55 0
56 0
57 0
58 0
59 0
60 0
61 0
62 0
63 0
64 0
65 0

@<SCITEGIC>ATOM_PROPERTY
pdb_tempFactor
SciTegic.value.DoubleValue
1 0
2 0
3 0
4 0
5 0
6 0
7 0
8 0
9 0
10 0
11 0
12 0
13 0
14 0
15 0
16 0
17 0
18 0
19 0
20 0
21 0
22 0
23 0
24 0
25 0
26 0
27 0
28 0
29 0
30 0
31 0
32 0
33 0
34 0
35 0
36 0
37 0
38 0
39 0
40 0
41 0
42 0
43 0
44 0
45 0
46 0
47 0
48 0
49 0
50 0
51 0
52 0
53 0
54 0
55 0
56 0
57 0
58 0
59 0
60 0
61 0
62 0
63 0
64 0
65 0

@<SCITEGIC>ATOM_PROPERTY
pdb_occupancy
SciTegic.value.DoubleValue
1 1
2 1
3 1
4 1
5 1
6 1
7 1
8 1
9 1
10 1
11 1
12 1
13 1
14 1
15 1
16 1
17 1
18 1
19 1
20 1
21 1
22 1
23 1
24 1
25 1
26 1
27 1
28 1
29 1
30 1
31 1
32 1
33 1
34 1
35 1
36 1
37 1
38 1
39 1
40 1
41 1
42 1
43 1
44 1
45 1
46 1
47 1
48 1
49 1
50 1
51 1
52 1
53 1
54 1
55 1
56 1
57 1
58 1
59 1
60 1
61 1
62 1
63 1
64 1
65 1

@<TRIPOS>MOLECULE
Evo_2
65  66  1  0  0
SMALL
FORMAL_CHARGES
@<TRIPOS>ATOM
    1 C1        46.2329    29.1254    16.1913 C.3        1 SUBUNIT  0
    2 C2        45.0974    30.1439    16.0095 C.3        1 SUBUNIT  0
    3 N3        45.4192    30.9921    14.8695 N.am       1 SUBUNIT  0
    4 C4        45.1316    32.3052    14.7093 C.2        1 SUBUNIT  0
    5 O5        45.4757    32.9216    13.7098 O.2        1 SUBUNIT  0
    6 C6        44.3582    33.0296    15.8397 C.3        1 SUBUNIT  0
    7 C7        43.3904    34.1137    15.2866 C.3        1 SUBUNIT  0
    8 S8        44.3441    35.4400    14.4932 S.3        1 SUBUNIT  0
    9 N9        45.3703    33.5957    16.7328 N.am       1 SUBUNIT  0
   10 C10       45.1989    33.6517    18.0706 C.2        1 SUBUNIT  0
   11 O11       44.1660    33.3388    18.6398 O.2        1 SUBUNIT  0
   12 N12       44.6957    36.6993    18.8269 N.4        1 SUBUNIT  1
   13 C13       45.9832    37.2507    18.4232 C.3        1 SUBUNIT  0
   14 C14       46.7834    36.3186    17.4873 C.3        1 SUBUNIT  0
   15 C15       47.3879    35.0675    18.1455 C.3        1 SUBUNIT  0
   16 C16       46.4035    34.1483    18.8900 C.3        1 SUBUNIT  0
   17 C17       45.7085    38.5640    17.6782 C.2        1 SUBUNIT  0.0000
   18 O18       45.2007    38.4924    16.5653 O.co2      1 SUBUNIT  -0.50
   19 O19       45.9885    39.6371    18.2071 O.co2      1 SUBUNIT  -0.50
   20 C20       43.7343    29.4654    15.7546 C.2        1 SUBUNIT  0.0000
   21 O21       43.7081    28.3756    15.1858 O.co2      1 SUBUNIT  -0.50
   22 O22       42.7091    30.0369    16.1249 O.co2      1 SUBUNIT  -0.50
   23 H23       46.0399    28.4629    17.0356 H          1 SUBUNIT  0
   24 H24       46.3593    28.5057    15.3029 H          1 SUBUNIT  0
   25 H25       47.1804    29.6324    16.3770 H          1 SUBUNIT  0
   26 H26       45.0499    30.7558    16.9091 H          1 SUBUNIT  0
   27 H27       45.8919    30.5533    14.1067 H          1 SUBUNIT  0
   28 H28       43.7656    32.3133    16.4059 H          1 SUBUNIT  0
   29 H29       45.6031    35.0359    14.3110 H          1 SUBUNIT  0
   30 H30       46.2311    33.9172    16.3387 H          1 SUBUNIT  0
   31 H31       44.1916    37.4146    19.3919 H          1 SUBUNIT  0
   32 H32       44.7936    35.8423    19.4053 H          1 SUBUNIT  0
   33 H33       44.1225    36.5120    17.9817 H          1 SUBUNIT  0
   34 H34       46.5504    37.4616    19.3308 H          1 SUBUNIT  0
   35 H35       46.1654    36.0384    16.6350 H          1 SUBUNIT  0
   36 H36       47.6156    36.8810    17.0593 H          1 SUBUNIT  0
   37 H37       47.9085    34.4895    17.3814 H          1 SUBUNIT  0
   38 H38       48.1648    35.3824    18.8422 H          1 SUBUNIT  0
   39 H39       46.0179    34.6490    19.7772 H          1 SUBUNIT  0
   40 H40       46.9346    33.2700    19.2567 H          1 SUBUNIT  0
   41 C41       42.5639    34.7514    16.4208 C.3        1 SUBUNIT  0
   42 C42       42.3825    33.4815    14.2971 C.3        1 SUBUNIT  0
   43 C43       41.5542    35.7832    15.8967 C.3        1 SUBUNIT  0
   44 C44       41.3684    34.4981    13.7523 C.3        1 SUBUNIT  0
   45 C45       40.5641    35.1919    14.8713 C.3        1 SUBUNIT  0
   46 H46       41.0098    36.2141    16.7372 H          1 SUBUNIT  0
   47 H47       42.0948    36.6135    15.4414 H          1 SUBUNIT  0
   48 H48       43.2173    35.2525    17.1311 H          1 SUBUNIT  0
   49 H49       42.0384    33.9761    16.9806 H          1 SUBUNIT  0
   50 H50       42.8946    33.0226    13.4541 H          1 SUBUNIT  0
   51 H51       41.8533    32.6685    14.7952 H          1 SUBUNIT  0
   52 H52       40.6920    34.0060    13.0534 H          1 SUBUNIT  0
   53 H53       41.9054    35.2482    13.1695 H          1 SUBUNIT  0
   54 C54       39.6987    36.3122    14.2660 C.3        1 SUBUNIT  0
   55 C55       39.5479    34.2261    15.5342 C.3        1 SUBUNIT  0
   56 C56       38.3073    35.7260    14.0434 C.3        1 SUBUNIT  0
   57 C57       38.1336    34.6786    15.1424 C.3        1 SUBUNIT  0
   58 H58       37.5278    36.4875    14.0705 H          1 SUBUNIT  0
   59 H59       38.2686    35.2546    13.0625 H          1 SUBUNIT  0
   60 H60       40.1207    36.7309    13.3520 H          1 SUBUNIT  0
   61 H61       39.6328    37.1362    14.9710 H          1 SUBUNIT  0
   62 H62       39.7087    33.1945    15.2218 H          1 SUBUNIT  0
   63 H63       39.6432    34.2304    16.6204 H          1 SUBUNIT  0
   64 H64       37.6266    35.1042    16.0019 H          1 SUBUNIT  0
   65 H65       37.4971    33.8532    14.8330 H          1 SUBUNIT  0
@<TRIPOS>BOND
    1     1     2 1
    2     1    23 1
    3     1    24 1
    4     1    25 1
    5     2     3 1
    6     2    20 1
    7     2    26 1
    8     3     4 1
    9     3    27 1
   10     4     5 2
   11     4     6 1
   12     6     7 1
   13     6     9 1
   14     6    28 1
   15     7     8 1
   16     7    41 1
   17     7    42 1
   18     8    29 1
   19     9    10 1
   20     9    30 1
   21    10    11 2
   22    10    16 1
   23    12    13 1
   24    12    31 1
   25    12    32 1
   26    12    33 1
   27    13    14 1
   28    13    17 1
   29    13    34 1
   30    14    15 1
   31    14    35 1
   32    14    36 1
   33    15    16 1
   34    15    37 1
   35    15    38 1
   36    16    39 1
   37    16    40 1
   38    17    18 2
   39    17    19 1
   40    20    21 2
   41    20    22 1
   42    41    43 1
   43    41    48 1
   44    41    49 1
   45    42    44 1
   46    42    50 1
   47    42    51 1
   48    43    45 1
   49    43    46 1
   50    43    47 1
   51    44    45 1
   52    44    52 1
   53    44    53 1
   54    45    54 1
   55    45    55 1
   56    54    56 1
   57    54    60 1
   58    54    61 1
   59    55    57 1
   60    55    62 1
   61    55    63 1
   62    56    57 1
   63    56    58 1
   64    56    59 1
   65    57    64 1
   66    57    65 1
@<TRIPOS>SUBSTRUCTURE
1   ****   1
@<SCITEGIC>MOL_PROPERTY
TopHits
SciTegic.value.StringValue
10

@<SCITEGIC>MOL_PROPERTY
-CDOCKER_ENERGY
SciTegic.value.StringValue
51.595821

@<SCITEGIC>MOL_PROPERTY
-CDOCKER_INTERACTION_ENERGY
SciTegic.value.StringValue
67.6219076

@<SCITEGIC>MOL_PROPERTY
POSE_NUMBER
SciTegic.value.StringValue
9

@<SCITEGIC>MOL_PROPERTY
FRAGMENTS
SciTegic.value.StringValue
C36 C37

@<SCITEGIC>MOL_PROPERTY
MW
SciTegic.value.StringValue
456.58

@<SCITEGIC>MOL_PROPERTY
GENERATION
SciTegic.value.StringValue
2

@<SCITEGIC>MOL_PROPERTY
FAMILY
SciTegic.value.StringValue
1

@<SCITEGIC>MOL_PROPERTY
LUDI3
SciTegic.value.StringValue
411

@<SCITEGIC>ATOM_PROPERTY
Formal Charge
SciTegic.value.StringValue
1 0
2 0
3 0
4 0
5 0
6 0
7 0
8 0
9 0
10 0
11 0
12 +1
13 0
14 0
15 0
16 0
17 0
18 0
19 -1
20 0
21 0
22 -1
23 0
24 0
25 0
26 0
27 0
28 0
29 0
30 0
31 0
32 0
33 0
34 0
35 0
36 0
37 0
38 0
39 0
40 0
41 0
42 0
43 0
44 0
45 0
46 0
47 0
48 0
49 0
50 0
51 0
52 0
53 0
54 0
55 0
56 0
57 0
58 0
59 0
60 0
61 0
62 0
63 0
64 0
65 0

@<SCITEGIC>ATOM_PROPERTY
pdb_tempFactor
SciTegic.value.DoubleValue
1 0
2 0
3 0
4 0
5 0
6 0
7 0
8 0
9 0
10 0
11 0
12 0
13 0
14 0
15 0
16 0
17 0
18 0
19 0
20 0
21 0
22 0
23 0
24 0
25 0
26 0
27 0
28 0
29 0
30 0
31 0
32 0
33 0
34 0
35 0
36 0
37 0
38 0
39 0
40 0
41 0
42 0
43 0
44 0
45 0
46 0
47 0
48 0
49 0
50 0
51 0
52 0
53 0
54 0
55 0
56 0
57 0
58 0
59 0
60 0
61 0
62 0
63 0
64 0
65 0

@<SCITEGIC>ATOM_PROPERTY
pdb_occupancy
SciTegic.value.DoubleValue
1 1
2 1
3 1
4 1
5 1
6 1
7 1
8 1
9 1
10 1
11 1
12 1
13 1
14 1
15 1
16 1
17 1
18 1
19 1
20 1
21 1
22 1
23 1
24 1
25 1
26 1
27 1
28 1
29 1
30 1
31 1
32 1
33 1
34 1
35 1
36 1
37 1
38 1
39 1
40 1
41 1
42 1
43 1
44 1
45 1
46 1
47 1
48 1
49 1
50 1
51 1
52 1
53 1
54 1
55 1
56 1
57 1
58 1
59 1
60 1
61 1
62 1
63 1
64 1
65 1

@<TRIPOS>MOLECULE
Evo_2
65  66  1  0  0
SMALL
FORMAL_CHARGES
@<TRIPOS>ATOM
    1 C1        45.6594    28.1240    15.4915 C.3        1 SUBUNIT  0
    2 C2        44.6478    29.2778    15.4993 C.3        1 SUBUNIT  0
    3 N3        44.9535    30.1789    14.3918 N.am       1 SUBUNIT  0
    4 C4        44.6421    31.4956    14.2978 C.2        1 SUBUNIT  0
    5 O5        44.9364    32.1673    13.3157 O.2        1 SUBUNIT  0
    6 C6        43.8845    32.1411    15.4981 C.3        1 SUBUNIT  0
    7 C7        43.1563    33.4529    15.1040 C.3        1 SUBUNIT  0
    8 S8        44.3527    34.6780    14.5078 S.3        1 SUBUNIT  0
    9 N9        44.7355    32.3558    16.6728 N.am       1 SUBUNIT  0
   10 C10       46.0600    32.6345    16.6541 C.2        1 SUBUNIT  0
   11 O11       46.7710    32.6870    15.6588 O.2        1 SUBUNIT  0
   12 N12       43.9779    36.3161    18.7508 N.4        1 SUBUNIT  1
   13 C13       45.3706    36.6303    18.4554 C.3        1 SUBUNIT  0
   14 C14       46.0757    35.4213    17.8265 C.3        1 SUBUNIT  0
   15 C15       45.9415    34.1470    18.6803 C.3        1 SUBUNIT  0
   16 C16       46.6219    32.9203    18.0519 C.3        1 SUBUNIT  0
   17 C17       45.4549    37.8560    17.5183 C.2        1 SUBUNIT  0.0000
   18 O18       44.9752    37.7596    16.3895 O.co2      1 SUBUNIT  -0.50
   19 O19       45.9810    38.8940    17.9223 O.co2      1 SUBUNIT  -0.50
   20 C20       43.2127    28.7383    15.3515 C.2        1 SUBUNIT  0.0000
   21 O21       42.4027    28.9577    16.2510 O.co2      1 SUBUNIT  -0.50
   22 O22       42.9212    28.1109    14.3343 O.co2      1 SUBUNIT  -0.50
   23 H23       46.6774    28.4994    15.5951 H          1 SUBUNIT  0
   24 H24       45.4757    27.4374    16.3180 H          1 SUBUNIT  0
   25 H25       45.6109    27.5509    14.5644 H          1 SUBUNIT  0
   26 H26       44.7527    29.8276    16.4338 H          1 SUBUNIT  0
   27 H27       45.4220    29.7866    13.6030 H          1 SUBUNIT  0
   28 H28       43.1281    31.4380    15.8403 H          1 SUBUNIT  0
   29 H29       45.5785    34.1496    14.5505 H          1 SUBUNIT  0
   30 H30       44.2921    32.3171    17.5680 H          1 SUBUNIT  0
   31 H31       43.5926    37.0867    19.3336 H          1 SUBUNIT  0
   32 H32       43.8948    35.4317    19.2882 H          1 SUBUNIT  0
   33 H33       43.4350    36.2663    17.8658 H          1 SUBUNIT  0
   34 H34       45.8514    36.8715    19.4048 H          1 SUBUNIT  0
   35 H35       45.6566    35.2411    16.8370 H          1 SUBUNIT  0
   36 H36       47.1309    35.6512    17.6741 H          1 SUBUNIT  0
   37 H37       46.3693    34.3251    19.6655 H          1 SUBUNIT  0
   38 H38       44.8877    33.9246    18.8530 H          1 SUBUNIT  0
   39 H39       46.4736    32.0399    18.6775 H          1 SUBUNIT  0
   40 H40       47.6976    33.0786    17.9691 H          1 SUBUNIT  0
   41 C41       42.4448    34.0886    16.3173 C.3        1 SUBUNIT  0
   42 C42       42.0872    33.1404    14.0327 C.3        1 SUBUNIT  0
   43 C43       41.6353    35.3375    15.9255 C.3        1 SUBUNIT  0
   44 C44       41.2348    34.3583    13.6621 C.3        1 SUBUNIT  0
   45 C45       40.5519    35.0095    14.8819 C.3        1 SUBUNIT  0
   46 H46       41.1746    35.7724    16.8136 H          1 SUBUNIT  0
   47 H47       42.3018    36.1043    15.5305 H          1 SUBUNIT  0
   48 H48       43.1660    34.3687    17.0844 H          1 SUBUNIT  0
   49 H49       41.7789    33.3593    16.7756 H          1 SUBUNIT  0
   50 H50       42.5525    32.7627    13.1236 H          1 SUBUNIT  0
   51 H51       41.4413    32.3377    14.3892 H          1 SUBUNIT  0
   52 H52       40.4947    34.0769    12.9150 H          1 SUBUNIT  0
   53 H53       41.8787    35.0927    13.1755 H          1 SUBUNIT  0
   54 C54       39.8122    36.2721    14.4123 C.3        1 SUBUNIT  0
   55 C55       39.4409    34.1240    15.4998 C.3        1 SUBUNIT  0
   56 C56       38.3890    35.8229    14.0830 C.3        1 SUBUNIT  0
   57 C57       38.0851    34.7128    15.0883 C.3        1 SUBUNIT  0
   58 H58       37.6704    36.6416    14.1317 H          1 SUBUNIT  0
   59 H59       38.3612    35.4210    13.0700 H          1 SUBUNIT  0
   60 H60       40.2940    36.7625    13.5658 H          1 SUBUNIT  0
   61 H61       39.7950    37.0018    15.2166 H          1 SUBUNIT  0
   62 H62       39.5294    33.0821    15.1968 H          1 SUBUNIT  0
   63 H63       39.4996    34.1225    16.5895 H          1 SUBUNIT  0
   64 H64       37.5811    35.1136    15.9623 H          1 SUBUNIT  0
   65 H65       37.4040    33.9654    14.6889 H          1 SUBUNIT  0
@<TRIPOS>BOND
    1     1     2 1
    2     1    23 1
    3     1    24 1
    4     1    25 1
    5     2     3 1
    6     2    20 1
    7     2    26 1
    8     3     4 1
    9     3    27 1
   10     4     5 2
   11     4     6 1
   12     6     7 1
   13     6     9 1
   14     6    28 1
   15     7     8 1
   16     7    41 1
   17     7    42 1
   18     8    29 1
   19     9    10 1
   20     9    30 1
   21    10    11 2
   22    10    16 1
   23    12    13 1
   24    12    31 1
   25    12    32 1
   26    12    33 1
   27    13    14 1
   28    13    17 1
   29    13    34 1
   30    14    15 1
   31    14    35 1
   32    14    36 1
   33    15    16 1
   34    15    37 1
   35    15    38 1
   36    16    39 1
   37    16    40 1
   38    17    18 2
   39    17    19 1
   40    20    21 2
   41    20    22 1
   42    41    43 1
   43    41    48 1
   44    41    49 1
   45    42    44 1
   46    42    50 1
   47    42    51 1
   48    43    45 1
   49    43    46 1
   50    43    47 1
   51    44    45 1
   52    44    52 1
   53    44    53 1
   54    45    54 1
   55    45    55 1
   56    54    56 1
   57    54    60 1
   58    54    61 1
   59    55    57 1
   60    55    62 1
   61    55    63 1
   62    56    57 1
   63    56    58 1
   64    56    59 1
   65    57    64 1
   66    57    65 1
@<TRIPOS>SUBSTRUCTURE
1   ****   1
@<SCITEGIC>MOL_PROPERTY
TopHits
SciTegic.value.StringValue
10

@<SCITEGIC>MOL_PROPERTY
-CDOCKER_ENERGY
SciTegic.value.StringValue
51.092128

@<SCITEGIC>MOL_PROPERTY
-CDOCKER_INTERACTION_ENERGY
SciTegic.value.StringValue
66.6686256

@<SCITEGIC>MOL_PROPERTY
POSE_NUMBER
SciTegic.value.StringValue
10

@<SCITEGIC>MOL_PROPERTY
FRAGMENTS
SciTegic.value.StringValue
C36 C37

@<SCITEGIC>MOL_PROPERTY
MW
SciTegic.value.StringValue
456.58

@<SCITEGIC>MOL_PROPERTY
GENERATION
SciTegic.value.StringValue
2

@<SCITEGIC>MOL_PROPERTY
FAMILY
SciTegic.value.StringValue
1

@<SCITEGIC>MOL_PROPERTY
LUDI3
SciTegic.value.StringValue
411

@<SCITEGIC>ATOM_PROPERTY
Formal Charge
SciTegic.value.StringValue
1 0
2 0
3 0
4 0
5 0
6 0
7 0
8 0
9 0
10 0
11 0
12 +1
13 0
14 0
15 0
16 0
17 0
18 0
19 -1
20 0
21 0
22 -1
23 0
24 0
25 0
26 0
27 0
28 0
29 0
30 0
31 0
32 0
33 0
34 0
35 0
36 0
37 0
38 0
39 0
40 0
41 0
42 0
43 0
44 0
45 0
46 0
47 0
48 0
49 0
50 0
51 0
52 0
53 0
54 0
55 0
56 0
57 0
58 0
59 0
60 0
61 0
62 0
63 0
64 0
65 0

@<SCITEGIC>ATOM_PROPERTY
pdb_tempFactor
SciTegic.value.DoubleValue
1 0
2 0
3 0
4 0
5 0
6 0
7 0
8 0
9 0
10 0
11 0
12 0
13 0
14 0
15 0
16 0
17 0
18 0
19 0
20 0
21 0
22 0
23 0
24 0
25 0
26 0
27 0
28 0
29 0
30 0
31 0
32 0
33 0
34 0
35 0
36 0
37 0
38 0
39 0
40 0
41 0
42 0
43 0
44 0
45 0
46 0
47 0
48 0
49 0
50 0
51 0
52 0
53 0
54 0
55 0
56 0
57 0
58 0
59 0
60 0
61 0
62 0
63 0
64 0
65 0

@<SCITEGIC>ATOM_PROPERTY
pdb_occupancy
SciTegic.value.DoubleValue
1 1
2 1
3 1
4 1
5 1
6 1
7 1
8 1
9 1
10 1
11 1
12 1
13 1
14 1
15 1
16 1
17 1
18 1
19 1
20 1
21 1
22 1
23 1
24 1
25 1
26 1
27 1
28 1
29 1
30 1
31 1
32 1
33 1
34 1
35 1
36 1
37 1
38 1
39 1
40 1
41 1
42 1
43 1
44 1
45 1
46 1
47 1
48 1
49 1
50 1
51 1
52 1
53 1
54 1
55 1
56 1
57 1
58 1
59 1
60 1
61 1
62 1
63 1
64 1
65 1

@<TRIPOS>MOLECULE
Evo_3
62  63  1  0  0
SMALL
FORMAL_CHARGES
@<TRIPOS>ATOM
    1 C1        43.0765    29.6544    11.2398 C.3        1 SUBUNIT  0
    2 C2        41.8297    30.5177    11.5082 C.3        1 SUBUNIT  0
    3 N3        41.8978    31.2060    12.7992 N.am       1 SUBUNIT  0
    4 C4        42.9579    31.9479    13.2003 C.2        1 SUBUNIT  0
    5 O5        43.9683    32.1591    12.5448 O.2        1 SUBUNIT  0
    6 C6        42.8364    32.4933    14.6297 C.3        1 SUBUNIT  0
    7 C7        42.0974    33.8425    14.7243 C.3        1 SUBUNIT  0
    8 S8        42.9903    35.1055    13.7789 S.3        1 SUBUNIT  0
    9 N9        44.1825    32.7139    15.1465 N.am       1 SUBUNIT  0
   10 C10       44.7572    31.9222    16.0718 C.2        1 SUBUNIT  0
   11 O11       44.2717    30.8846    16.5079 O.2        1 SUBUNIT  0
   12 N12       43.4467    35.9382    18.9843 N.4        1 SUBUNIT  1
   13 C13       44.8008    35.7068    18.4951 C.3        1 SUBUNIT  0
   14 C14       44.9905    34.2251    18.0950 C.3        1 SUBUNIT  0
   15 C15       46.0350    33.9475    16.9943 C.3        1 SUBUNIT  0
   16 C16       46.1066    32.4624    16.5817 C.3        1 SUBUNIT  0
   17 C17       45.1112    36.7161    17.3707 C.2        1 SUBUNIT  0.0000
   18 O18       46.1655    37.3479    17.4169 O.co2      1 SUBUNIT  -0.50
   19 O19       44.2911    36.8702    16.4682 O.co2      1 SUBUNIT  -0.50
   20 C20       41.5385    31.4830    10.3415 C.2        1 SUBUNIT  0.0000
   21 O21       41.5798    31.0367     9.1962 O.co2      1 SUBUNIT  -0.50
   22 O22       41.2541    32.6569    10.5821 O.co2      1 SUBUNIT  -0.50
   23 H23       42.9189    29.0009    10.3812 H          1 SUBUNIT  0
   24 H24       43.9559    30.2613    11.0233 H          1 SUBUNIT  0
   25 H25       43.3045    29.0227    12.0976 H          1 SUBUNIT  0
   26 H26       40.9630    29.8636    11.6015 H          1 SUBUNIT  0
   27 H27       41.1001    31.1278    13.3961 H          1 SUBUNIT  0
   28 H28       42.3398    31.7445    15.2502 H          1 SUBUNIT  0
   29 H29       43.5606    35.9711    14.6203 H          1 SUBUNIT  0
   30 H30       44.6782    33.5184    14.8197 H          1 SUBUNIT  0
   31 H31       43.3790    36.9104    19.3512 H          1 SUBUNIT  0
   32 H32       43.2063    35.2660    19.7417 H          1 SUBUNIT  0
   33 H33       42.7741    35.8361    18.1994 H          1 SUBUNIT  0
   34 H34       45.4781    35.9204    19.3219 H          1 SUBUNIT  0
   35 H35       45.2477    33.6521    18.9868 H          1 SUBUNIT  0
   36 H36       44.0344    33.8136    17.7878 H          1 SUBUNIT  0
   37 H37       45.8222    34.5497    16.1099 H          1 SUBUNIT  0
   38 H38       47.0154    34.2740    17.3428 H          1 SUBUNIT  0
   39 H39       46.4211    31.8534    17.4293 H          1 SUBUNIT  0
   40 H40       46.8498    32.3254    15.7959 H          1 SUBUNIT  0
   41 C41       41.9952    34.2908    16.1829 C.3        1 SUBUNIT  0
   42 C42       40.6367    33.7802    14.2846 C.3        1 SUBUNIT  0
   43 C43       40.6756    35.0338    16.3594 C.3        1 SUBUNIT  0
   44 C44       39.8910    34.8977    15.0423 C.3        1 SUBUNIT  0
   45 H45       40.1284    34.5969    17.1959 H          1 SUBUNIT  0
   46 H46       40.8668    36.0770    16.6148 H          1 SUBUNIT  0
   47 H47       42.8339    34.9253    16.4457 H          1 SUBUNIT  0
   48 H48       42.0103    33.4339    16.8551 H          1 SUBUNIT  0
   49 H49       40.5441    33.8640    13.2019 H          1 SUBUNIT  0
   50 H50       40.2323    32.8118    14.5814 H          1 SUBUNIT  0
   51 C51       38.3906    34.5735    15.2409 C.3        1 SUBUNIT  0
   52 C52       39.8753    36.2142    14.2444 C.3        1 SUBUNIT  0
   53 C53       37.6012    35.3860    14.2004 C.3        1 SUBUNIT  0
   54 C54       38.6334    36.1397    13.3652 C.3        1 SUBUNIT  0
   55 H55       36.9672    34.7589    13.5743 H          1 SUBUNIT  0
   56 H56       36.9468    36.0959    14.7030 H          1 SUBUNIT  0
   57 H57       38.0450    34.8254    16.2378 H          1 SUBUNIT  0
   58 H58       38.1858    33.5105    15.1721 H          1 SUBUNIT  0
   59 H59       39.7692    37.0592    14.9230 H          1 SUBUNIT  0
   60 H60       40.7786    36.3897    13.6626 H          1 SUBUNIT  0
   61 H61       38.8676    35.5676    12.4709 H          1 SUBUNIT  0
   62 H62       38.2815    37.1225    13.0484 H          1 SUBUNIT  0
@<TRIPOS>BOND
    1     1     2 1
    2     1    23 1
    3     1    24 1
    4     1    25 1
    5     2     3 1
    6     2    20 1
    7     2    26 1
    8     3     4 1
    9     3    27 1
   10     4     5 2
   11     4     6 1
   12     6     7 1
   13     6     9 1
   14     6    28 1
   15     7     8 1
   16     7    41 1
   17     7    42 1
   18     8    29 1
   19     9    10 1
   20     9    30 1
   21    10    11 2
   22    10    16 1
   23    12    13 1
   24    12    31 1
   25    12    32 1
   26    12    33 1
   27    13    14 1
   28    13    17 1
   29    13    34 1
   30    14    15 1
   31    14    35 1
   32    14    36 1
   33    15    16 1
   34    15    37 1
   35    15    38 1
   36    16    39 1
   37    16    40 1
   38    17    18 2
   39    17    19 1
   40    20    21 2
   41    20    22 1
   42    41    43 1
   43    41    47 1
   44    41    48 1
   45    42    44 1
   46    42    49 1
   47    42    50 1
   48    43    44 1
   49    43    45 1
   50    43    46 1
   51    44    51 1
   52    44    52 1
   53    51    53 1
   54    51    57 1
   55    51    58 1
   56    52    54 1
   57    52    59 1
   58    52    60 1
   59    53    54 1
   60    53    55 1
   61    53    56 1
   62    54    61 1
   63    54    62 1
@<TRIPOS>SUBSTRUCTURE
1   ****   1
@<SCITEGIC>MOL_PROPERTY
TopHits
SciTegic.value.StringValue
10

@<SCITEGIC>MOL_PROPERTY
-CDOCKER_ENERGY
SciTegic.value.StringValue
46.5722672

@<SCITEGIC>MOL_PROPERTY
-CDOCKER_INTERACTION_ENERGY
SciTegic.value.StringValue
71.6146918

@<SCITEGIC>MOL_PROPERTY
POSE_NUMBER
SciTegic.value.StringValue
1

@<SCITEGIC>MOL_PROPERTY
FRAGMENTS
SciTegic.value.StringValue
C37 C37

@<SCITEGIC>MOL_PROPERTY
MW
SciTegic.value.StringValue
442.55

@<SCITEGIC>MOL_PROPERTY
GENERATION
SciTegic.value.StringValue
2

@<SCITEGIC>MOL_PROPERTY
FAMILY
SciTegic.value.StringValue
2

@<SCITEGIC>MOL_PROPERTY
LUDI3
SciTegic.value.StringValue
399

@<SCITEGIC>ATOM_PROPERTY
Formal Charge
SciTegic.value.StringValue
1 0
2 0
3 0
4 0
5 0
6 0
7 0
8 0
9 0
10 0
11 0
12 +1
13 0
14 0
15 0
16 0
17 0
18 0
19 -1
20 0
21 0
22 -1
23 0
24 0
25 0
26 0
27 0
28 0
29 0
30 0
31 0
32 0
33 0
34 0
35 0
36 0
37 0
38 0
39 0
40 0
41 0
42 0
43 0
44 0
45 0
46 0
47 0
48 0
49 0
50 0
51 0
52 0
53 0
54 0
55 0
56 0
57 0
58 0
59 0
60 0
61 0
62 0

@<SCITEGIC>ATOM_PROPERTY
pdb_tempFactor
SciTegic.value.DoubleValue
1 0
2 0
3 0
4 0
5 0
6 0
7 0
8 0
9 0
10 0
11 0
12 0
13 0
14 0
15 0
16 0
17 0
18 0
19 0
20 0
21 0
22 0
23 0
24 0
25 0
26 0
27 0
28 0
29 0
30 0
31 0
32 0
33 0
34 0
35 0
36 0
37 0
38 0
39 0
40 0
41 0
42 0
43 0
44 0
45 0
46 0
47 0
48 0
49 0
50 0
51 0
52 0
53 0
54 0
55 0
56 0
57 0
58 0
59 0
60 0
61 0
62 0

@<SCITEGIC>ATOM_PROPERTY
pdb_occupancy
SciTegic.value.DoubleValue
1 1
2 1
3 1
4 1
5 1
6 1
7 1
8 1
9 1
10 1
11 1
12 1
13 1
14 1
15 1
16 1
17 1
18 1
19 1
20 1
21 1
22 1
23 1
24 1
25 1
26 1
27 1
28 1
29 1
30 1
31 1
32 1
33 1
34 1
35 1
36 1
37 1
38 1
39 1
40 1
41 1
42 1
43 1
44 1
45 1
46 1
47 1
48 1
49 1
50 1
51 1
52 1
53 1
54 1
55 1
56 1
57 1
58 1
59 1
60 1
61 1
62 1

@<TRIPOS>MOLECULE
Evo_3
62  63  1  0  0
SMALL
FORMAL_CHARGES
@<TRIPOS>ATOM
    1 C1        41.9496    31.2193    11.0281 C.3        1 SUBUNIT  0
    2 C2        43.1101    30.7361    11.9072 C.3        1 SUBUNIT  0
    3 N3        42.9989    31.3529    13.2282 N.am       1 SUBUNIT  0
    4 C4        43.9523    32.1688    13.7296 C.2        1 SUBUNIT  0
    5 O5        44.9940    32.4691    13.1605 O.2        1 SUBUNIT  0
    6 C6        43.6408    32.6990    15.1351 C.3        1 SUBUNIT  0
    7 C7        42.7880    33.9854    15.1355 C.3        1 SUBUNIT  0
    8 S8        43.6814    35.3385    14.3246 S.3        1 SUBUNIT  0
    9 N9        44.9055    33.0220    15.7843 N.am       1 SUBUNIT  0
   10 C10       45.3783    32.3476    16.8483 C.2        1 SUBUNIT  0
   11 O11       44.8877    31.3206    17.2975 O.2        1 SUBUNIT  0
   12 N12       44.2733    36.4683    18.8251 N.4        1 SUBUNIT  1
   13 C13       45.5893    36.7341    18.2631 C.3        1 SUBUNIT  0
   14 C14       46.1057    35.5250    17.4617 C.3        1 SUBUNIT  0
   15 C15       46.2483    34.2504    18.3121 C.3        1 SUBUNIT  0
   16 C16       46.6127    32.9939    17.4963 C.3        1 SUBUNIT  0
   17 C17       45.5168    37.9948    17.3750 C.2        1 SUBUNIT  0.0000
   18 O18       45.8936    39.0769    17.8268 O.co2      1 SUBUNIT  -0.50
   19 O19       45.0634    37.8822    16.2382 O.co2      1 SUBUNIT  -0.50
   20 C20       43.0695    29.2011    12.0421 C.2        1 SUBUNIT  0.0000
   21 O21       42.4531    28.7049    12.9859 O.co2      1 SUBUNIT  -0.50
   22 O22       43.6518    28.5183    11.1989 O.co2      1 SUBUNIT  -0.50
   23 H23       42.0416    30.8480    10.0063 H          1 SUBUNIT  0
   24 H24       40.9928    30.8751    11.4220 H          1 SUBUNIT  0
   25 H25       41.9218    32.3080    10.9829 H          1 SUBUNIT  0
   26 H26       44.0646    31.0216    11.4623 H          1 SUBUNIT  0
   27 H27       42.2024    31.1114    13.7808 H          1 SUBUNIT  0
   28 H28       43.1405    31.9102    15.6997 H          1 SUBUNIT  0
   29 H29       43.5275    36.4626    15.0301 H          1 SUBUNIT  0
   30 H30       45.4224    33.8004    15.4289 H          1 SUBUNIT  0
   31 H31       44.2814    35.6318    19.4411 H          1 SUBUNIT  0
   32 H32       43.5773    36.3620    18.0617 H          1 SUBUNIT  0
   33 H33       43.9912    37.2890    19.4004 H          1 SUBUNIT  0
   34 H34       46.2574    36.9268    19.1035 H          1 SUBUNIT  0
   35 H35       45.4362    35.3465    16.6235 H          1 SUBUNIT  0
   36 H36       47.0749    35.7639    17.0217 H          1 SUBUNIT  0
   37 H37       47.0296    34.4258    19.0508 H          1 SUBUNIT  0
   38 H38       45.3381    34.0665    18.8855 H          1 SUBUNIT  0
   39 H39       47.0548    32.2480    18.1578 H          1 SUBUNIT  0
   40 H40       47.3551    33.2204    16.7304 H          1 SUBUNIT  0
   41 C41       42.4506    34.4032    16.5649 C.3        1 SUBUNIT  0
   42 C42       41.3914    33.8322    14.5180 C.3        1 SUBUNIT  0
   43 C43       41.2474    35.3314    16.4508 C.3        1 SUBUNIT  0
   44 C44       40.5084    34.9388    15.1506 C.3        1 SUBUNIT  0
   45 H45       40.6274    35.2471    17.3424 H          1 SUBUNIT  0
   46 H46       41.5973    36.3639    16.4054 H          1 SUBUNIT  0
   47 H47       43.2867    34.8691    17.0790 H          1 SUBUNIT  0
   48 H48       42.1653    33.5286    17.1474 H          1 SUBUNIT  0
   49 H49       41.4095    33.8751    13.4281 H          1 SUBUNIT  0
   50 H50       41.0050    32.8474    14.7850 H          1 SUBUNIT  0
   51 C51       39.0557    34.4484    15.3857 C.3        1 SUBUNIT  0
   52 C52       40.3525    36.1476    14.2054 C.3        1 SUBUNIT  0
   53 C53       38.1449    35.2438    14.4336 C.3        1 SUBUNIT  0
   54 C54       39.0821    35.8772    13.4109 C.3        1 SUBUNIT  0
   55 H55       37.3561    34.6438    13.9823 H          1 SUBUNIT  0
   56 H56       37.6351    36.0316    14.9759 H          1 SUBUNIT  0
   57 H57       38.7319    34.5708    16.4163 H          1 SUBUNIT  0
   58 H58       38.9684    33.3787    15.2070 H          1 SUBUNIT  0
   59 H59       40.2049    37.0592    14.7859 H          1 SUBUNIT  0
   60 H60       41.2183    36.3122    13.5646 H          1 SUBUNIT  0
   61 H61       39.3042    35.1689    12.6165 H          1 SUBUNIT  0
   62 H62       38.6657    36.7760    12.9555 H          1 SUBUNIT  0
@<TRIPOS>BOND
    1     1     2 1
    2     1    23 1
    3     1    24 1
    4     1    25 1
    5     2     3 1
    6     2    20 1
    7     2    26 1
    8     3     4 1
    9     3    27 1
   10     4     5 2
   11     4     6 1
   12     6     7 1
   13     6     9 1
   14     6    28 1
   15     7     8 1
   16     7    41 1
   17     7    42 1
   18     8    29 1
   19     9    10 1
   20     9    30 1
   21    10    11 2
   22    10    16 1
   23    12    13 1
   24    12    31 1
   25    12    32 1
   26    12    33 1
   27    13    14 1
   28    13    17 1
   29    13    34 1
   30    14    15 1
   31    14    35 1
   32    14    36 1
   33    15    16 1
   34    15    37 1
   35    15    38 1
   36    16    39 1
   37    16    40 1
   38    17    18 2
   39    17    19 1
   40    20    21 2
   41    20    22 1
   42    41    43 1
   43    41    47 1
   44    41    48 1
   45    42    44 1
   46    42    49 1
   47    42    50 1
   48    43    44 1
   49    43    45 1
   50    43    46 1
   51    44    51 1
   52    44    52 1
   53    51    53 1
   54    51    57 1
   55    51    58 1
   56    52    54 1
   57    52    59 1
   58    52    60 1
   59    53    54 1
   60    53    55 1
   61    53    56 1
   62    54    61 1
   63    54    62 1
@<TRIPOS>SUBSTRUCTURE
1   ****   1
@<SCITEGIC>MOL_PROPERTY
TopHits
SciTegic.value.StringValue
10

@<SCITEGIC>MOL_PROPERTY
-CDOCKER_ENERGY
SciTegic.value.StringValue
46.1587286

@<SCITEGIC>MOL_PROPERTY
-CDOCKER_INTERACTION_ENERGY
SciTegic.value.StringValue
67.9639261

@<SCITEGIC>MOL_PROPERTY
POSE_NUMBER
SciTegic.value.StringValue
2

@<SCITEGIC>MOL_PROPERTY
FRAGMENTS
SciTegic.value.StringValue
C37 C37

@<SCITEGIC>MOL_PROPERTY
MW
SciTegic.value.StringValue
442.55

@<SCITEGIC>MOL_PROPERTY
GENERATION
SciTegic.value.StringValue
2

@<SCITEGIC>MOL_PROPERTY
FAMILY
SciTegic.value.StringValue
2

@<SCITEGIC>MOL_PROPERTY
LUDI3
SciTegic.value.StringValue
399

@<SCITEGIC>ATOM_PROPERTY
Formal Charge
SciTegic.value.StringValue
1 0
2 0
3 0
4 0
5 0
6 0
7 0
8 0
9 0
10 0
11 0
12 +1
13 0
14 0
15 0
16 0
17 0
18 0
19 -1
20 0
21 0
22 -1
23 0
24 0
25 0
26 0
27 0
28 0
29 0
30 0
31 0
32 0
33 0
34 0
35 0
36 0
37 0
38 0
39 0
40 0
41 0
42 0
43 0
44 0
45 0
46 0
47 0
48 0
49 0
50 0
51 0
52 0
53 0
54 0
55 0
56 0
57 0
58 0
59 0
60 0
61 0
62 0

@<SCITEGIC>ATOM_PROPERTY
pdb_tempFactor
SciTegic.value.DoubleValue
1 0
2 0
3 0
4 0
5 0
6 0
7 0
8 0
9 0
10 0
11 0
12 0
13 0
14 0
15 0
16 0
17 0
18 0
19 0
20 0
21 0
22 0
23 0
24 0
25 0
26 0
27 0
28 0
29 0
30 0
31 0
32 0
33 0
34 0
35 0
36 0
37 0
38 0
39 0
40 0
41 0
42 0
43 0
44 0
45 0
46 0
47 0
48 0
49 0
50 0
51 0
52 0
53 0
54 0
55 0
56 0
57 0
58 0
59 0
60 0
61 0
62 0

@<SCITEGIC>ATOM_PROPERTY
pdb_occupancy
SciTegic.value.DoubleValue
1 1
2 1
3 1
4 1
5 1
6 1
7 1
8 1
9 1
10 1
11 1
12 1
13 1
14 1
15 1
16 1
17 1
18 1
19 1
20 1
21 1
22 1
23 1
24 1
25 1
26 1
27 1
28 1
29 1
30 1
31 1
32 1
33 1
34 1
35 1
36 1
37 1
38 1
39 1
40 1
41 1
42 1
43 1
44 1
45 1
46 1
47 1
48 1
49 1
50 1
51 1
52 1
53 1
54 1
55 1
56 1
57 1
58 1
59 1
60 1
61 1
62 1

@<TRIPOS>MOLECULE
Evo_3
62  63  1  0  0
SMALL
FORMAL_CHARGES
@<TRIPOS>ATOM
    1 C1        41.7392    29.8066    13.5573 C.3        1 SUBUNIT  0
    2 C2        42.8660    29.8807    14.5977 C.3        1 SUBUNIT  0
    3 N3        43.0953    31.2546    15.0025 N.am       1 SUBUNIT  0
    4 C4        43.6677    32.1990    14.2332 C.2        1 SUBUNIT  0
    5 O5        44.0979    32.0510    13.0952 O.2        1 SUBUNIT  0
    6 C6        43.7293    33.5427    14.9753 C.3        1 SUBUNIT  0
    7 C7        42.5374    34.4554    14.6345 C.3        1 SUBUNIT  0
    8 S8        42.6730    35.1017    12.9542 S.3        1 SUBUNIT  0
    9 N9        44.9660    34.2523    14.6875 N.am       1 SUBUNIT  0
   10 C10       46.1598    33.8020    15.1291 C.2        1 SUBUNIT  0
   11 O11       46.3811    32.6870    15.5815 O.2        1 SUBUNIT  0
   12 N12       44.6147    36.7586    18.8612 N.4        1 SUBUNIT  1
   13 C13       45.9161    36.8907    18.2306 C.3        1 SUBUNIT  0
   14 C14       45.9005    36.1641    16.8808 C.3        1 SUBUNIT  0
   15 C15       47.2823    35.6838    16.3987 C.3        1 SUBUNIT  0
   16 C16       47.2324    34.8949    15.0742 C.3        1 SUBUNIT  0
   17 C17       46.2853    38.3802    18.0873 C.2        1 SUBUNIT  0.0000
   18 O18       47.2732    38.7993    18.6849 O.co2      1 SUBUNIT  -0.50
   19 O19       45.5700    39.1091    17.3966 O.co2      1 SUBUNIT  -0.50
   20 C20       42.4785    29.1087    15.8709 C.2        1 SUBUNIT  0.0000
   21 O21       41.5195    29.5093    16.5318 O.co2      1 SUBUNIT  -0.50
   22 O22       43.1604    28.1462    16.2186 O.co2      1 SUBUNIT  -0.50
   23 H23       41.9981    30.3552    12.6523 H          1 SUBUNIT  0
   24 H24       41.5350    28.7741    13.2722 H          1 SUBUNIT  0
   25 H25       40.8171    30.2333    13.9511 H          1 SUBUNIT  0
   26 H26       43.8054    29.4975    14.1946 H          1 SUBUNIT  0
   27 H27       42.7983    31.5051    15.9228 H          1 SUBUNIT  0
   28 H28       43.7373    33.3401    16.0489 H          1 SUBUNIT  0
   29 H29       42.5676    36.4330    12.9758 H          1 SUBUNIT  0
   30 H30       44.9150    35.1545    14.2614 H          1 SUBUNIT  0
   31 H31       44.3264    35.7644    18.9522 H          1 SUBUNIT  0
   32 H32       43.9092    37.2864    18.3072 H          1 SUBUNIT  0
   33 H33       44.6492    37.1796    19.8109 H          1 SUBUNIT  0
   34 H34       46.6241    36.4030    18.9023 H          1 SUBUNIT  0
   35 H35       45.2657    35.2899    17.0185 H          1 SUBUNIT  0
   36 H36       45.4176    36.7713    16.1128 H          1 SUBUNIT  0
   37 H37       47.9494    36.5383    16.2830 H          1 SUBUNIT  0
   38 H38       47.7286    35.0547    17.1697 H          1 SUBUNIT  0
   39 H39       48.1983    34.4385    14.8576 H          1 SUBUNIT  0
   40 H40       46.9978    35.5609    14.2462 H          1 SUBUNIT  0
   41 C41       42.4178    35.6402    15.6039 C.3        1 SUBUNIT  0
   42 C42       41.1825    33.7579    14.7435 C.3        1 SUBUNIT  0
   43 C43       40.9180    35.8656    15.8318 C.3        1 SUBUNIT  0
   44 C44       40.1754    34.8971    14.8943 C.3        1 SUBUNIT  0
   45 H45       40.7024    35.6153    16.8703 H          1 SUBUNIT  0
   46 H46       40.6298    36.9062    15.6811 H          1 SUBUNIT  0
   47 H47       42.9090    36.5281    15.2070 H          1 SUBUNIT  0
   48 H48       42.8933    35.4204    16.5598 H          1 SUBUNIT  0
   49 H49       40.9649    33.1142    13.8899 H          1 SUBUNIT  0
   50 H50       41.1574    33.1331    15.6380 H          1 SUBUNIT  0
   51 C51       38.8279    34.3970    15.4405 C.3        1 SUBUNIT  0
   52 C52       39.8265    35.5762    13.5558 C.3        1 SUBUNIT  0
   53 C53       37.7237    35.1193    14.6570 C.3        1 SUBUNIT  0
   54 C54       38.4077    36.1006    13.7115 C.3        1 SUBUNIT  0
   55 H55       37.1273    34.4074    14.0895 H          1 SUBUNIT  0
   56 H56       37.0411    35.6373    15.3179 H          1 SUBUNIT  0
   57 H57       38.7373    34.5338    16.5152 H          1 SUBUNIT  0
   58 H58       38.7378    33.3232    15.2946 H          1 SUBUNIT  0
   59 H59       40.5063    36.3847    13.2899 H          1 SUBUNIT  0
   60 H60       39.8545    34.8498    12.7455 H          1 SUBUNIT  0
   61 H61       37.8894    36.1919    12.7566 H          1 SUBUNIT  0
   62 H62       38.4363    37.0913    14.1641 H          1 SUBUNIT  0
@<TRIPOS>BOND
    1     1     2 1
    2     1    23 1
    3     1    24 1
    4     1    25 1
    5     2     3 1
    6     2    20 1
    7     2    26 1
    8     3     4 1
    9     3    27 1
   10     4     5 2
   11     4     6 1
   12     6     7 1
   13     6     9 1
   14     6    28 1
   15     7     8 1
   16     7    41 1
   17     7    42 1
   18     8    29 1
   19     9    10 1
   20     9    30 1
   21    10    11 2
   22    10    16 1
   23    12    13 1
   24    12    31 1
   25    12    32 1
   26    12    33 1
   27    13    14 1
   28    13    17 1
   29    13    34 1
   30    14    15 1
   31    14    35 1
   32    14    36 1
   33    15    16 1
   34    15    37 1
   35    15    38 1
   36    16    39 1
   37    16    40 1
   38    17    18 2
   39    17    19 1
   40    20    21 2
   41    20    22 1
   42    41    43 1
   43    41    47 1
   44    41    48 1
   45    42    44 1
   46    42    49 1
   47    42    50 1
   48    43    44 1
   49    43    45 1
   50    43    46 1
   51    44    51 1
   52    44    52 1
   53    51    53 1
   54    51    57 1
   55    51    58 1
   56    52    54 1
   57    52    59 1
   58    52    60 1
   59    53    54 1
   60    53    55 1
   61    53    56 1
   62    54    61 1
   63    54    62 1
@<TRIPOS>SUBSTRUCTURE
1   ****   1
@<SCITEGIC>MOL_PROPERTY
TopHits
SciTegic.value.StringValue
10

@<SCITEGIC>MOL_PROPERTY
-CDOCKER_ENERGY
SciTegic.value.StringValue
45.7336089

@<SCITEGIC>MOL_PROPERTY
-CDOCKER_INTERACTION_ENERGY
SciTegic.value.StringValue
69.1718324

@<SCITEGIC>MOL_PROPERTY
POSE_NUMBER
SciTegic.value.StringValue
3

@<SCITEGIC>MOL_PROPERTY
FRAGMENTS
SciTegic.value.StringValue
C37 C37

@<SCITEGIC>MOL_PROPERTY
MW
SciTegic.value.StringValue
442.55

@<SCITEGIC>MOL_PROPERTY
GENERATION
SciTegic.value.StringValue
2

@<SCITEGIC>MOL_PROPERTY
FAMILY
SciTegic.value.StringValue
2

@<SCITEGIC>MOL_PROPERTY
LUDI3
SciTegic.value.StringValue
399

@<SCITEGIC>ATOM_PROPERTY
Formal Charge
SciTegic.value.StringValue
1 0
2 0
3 0
4 0
5 0
6 0
7 0
8 0
9 0
10 0
11 0
12 +1
13 0
14 0
15 0
16 0
17 0
18 0
19 -1
20 0
21 0
22 -1
23 0
24 0
25 0
26 0
27 0
28 0
29 0
30 0
31 0
32 0
33 0
34 0
35 0
36 0
37 0
38 0
39 0
40 0
41 0
42 0
43 0
44 0
45 0
46 0
47 0
48 0
49 0
50 0
51 0
52 0
53 0
54 0
55 0
56 0
57 0
58 0
59 0
60 0
61 0
62 0

@<SCITEGIC>ATOM_PROPERTY
pdb_tempFactor
SciTegic.value.DoubleValue
1 0
2 0
3 0
4 0
5 0
6 0
7 0
8 0
9 0
10 0
11 0
12 0
13 0
14 0
15 0
16 0
17 0
18 0
19 0
20 0
21 0
22 0
23 0
24 0
25 0
26 0
27 0
28 0
29 0
30 0
31 0
32 0
33 0
34 0
35 0
36 0
37 0
38 0
39 0
40 0
41 0
42 0
43 0
44 0
45 0
46 0
47 0
48 0
49 0
50 0
51 0
52 0
53 0
54 0
55 0
56 0
57 0
58 0
59 0
60 0
61 0
62 0

@<SCITEGIC>ATOM_PROPERTY
pdb_occupancy
SciTegic.value.DoubleValue
1 1
2 1
3 1
4 1
5 1
6 1
7 1
8 1
9 1
10 1
11 1
12 1
13 1
14 1
15 1
16 1
17 1
18 1
19 1
20 1
21 1
22 1
23 1
24 1
25 1
26 1
27 1
28 1
29 1
30 1
31 1
32 1
33 1
34 1
35 1
36 1
37 1
38 1
39 1
40 1
41 1
42 1
43 1
44 1
45 1
46 1
47 1
48 1
49 1
50 1
51 1
52 1
53 1
54 1
55 1
56 1
57 1
58 1
59 1
60 1
61 1
62 1

@<TRIPOS>MOLECULE
Evo_3
62  63  1  0  0
SMALL
FORMAL_CHARGES
@<TRIPOS>ATOM
    1 C1        41.5535    29.7017    11.8841 C.3        1 SUBUNIT  0
    2 C2        42.8607    30.4613    12.1462 C.3        1 SUBUNIT  0
    3 N3        42.7650    31.1440    13.4351 N.am       1 SUBUNIT  0
    4 C4        43.6515    32.1027    13.7863 C.2        1 SUBUNIT  0
    5 O5        44.5886    32.4743    13.0947 O.2        1 SUBUNIT  0
    6 C6        43.4168    32.7061    15.1802 C.3        1 SUBUNIT  0
    7 C7        42.5498    33.9838    15.1523 C.3        1 SUBUNIT  0
    8 S8        43.3793    35.2726    14.1814 S.3        1 SUBUNIT  0
    9 N9        44.7129    33.0761    15.7414 N.am       1 SUBUNIT  0
   10 C10       45.2876    32.4067    16.7592 C.2        1 SUBUNIT  0
   11 O11       44.8453    31.3804    17.2570 O.2        1 SUBUNIT  0
   12 N12       44.3683    36.5152    18.8262 N.4        1 SUBUNIT  1
   13 C13       45.6481    36.7821    18.1892 C.3        1 SUBUNIT  0
   14 C14       46.0969    35.5847    17.3309 C.3        1 SUBUNIT  0
   15 C15       46.3010    34.2973    18.1473 C.3        1 SUBUNIT  0
   16 C16       46.5814    33.0546    17.2802 C.3        1 SUBUNIT  0
   17 C17       45.5257    38.0559    17.3302 C.2        1 SUBUNIT  0.0000
   18 O18       45.9151    39.1334    17.7835 O.co2      1 SUBUNIT  -0.50
   19 O19       45.0210    37.9564    16.2153 O.co2      1 SUBUNIT  -0.50
   20 C20       44.0550    29.4822    12.1227 C.2        1 SUBUNIT  0.0000
   21 O21       44.7896    29.4689    11.1349 O.co2      1 SUBUNIT  -0.50
   22 O22       44.2321    28.7418    13.0904 O.co2      1 SUBUNIT  -0.50
   23 H23       40.7030    30.3814    11.8624 H          1 SUBUNIT  0
   24 H24       41.5819    29.1839    10.9247 H          1 SUBUNIT  0
   25 H25       41.3634    28.9604    12.6612 H          1 SUBUNIT  0
   26 H26       42.9994    31.2313    11.3840 H          1 SUBUNIT  0
   27 H27       42.0432    30.8733    14.0698 H          1 SUBUNIT  0
   28 H28       42.9575    31.9491    15.8201 H          1 SUBUNIT  0
   29 H29       43.6118    36.3357    14.9574 H          1 SUBUNIT  0
   30 H30       45.1742    33.8727    15.3525 H          1 SUBUNIT  0
   31 H31       43.6373    36.3627    18.1047 H          1 SUBUNIT  0
   32 H32       44.0958    37.3557    19.3757 H          1 SUBUNIT  0
   33 H33       44.4239    35.7069    19.4783 H          1 SUBUNIT  0
   34 H34       46.3713    36.9622    18.9858 H          1 SUBUNIT  0
   35 H35       45.3613    35.4172    16.5461 H          1 SUBUNIT  0
   36 H36       47.0286    35.8303    16.8180 H          1 SUBUNIT  0
   37 H37       47.1460    34.4540    18.8181 H          1 SUBUNIT  0
   38 H38       45.4422    34.1119    18.7937 H          1 SUBUNIT  0
   39 H39       47.0958    32.3046    17.8810 H          1 SUBUNIT  0
   40 H40       47.2381    33.2937    16.4431 H          1 SUBUNIT  0
   41 C41       42.3336    34.5189    16.5726 C.3        1 SUBUNIT  0
   42 C42       41.1211    33.7553    14.6392 C.3        1 SUBUNIT  0
   43 C43       40.9423    35.1510    16.6195 C.3        1 SUBUNIT  0
   44 C44       40.2458    34.8577    15.2744 C.3        1 SUBUNIT  0
   45 H45       40.3850    34.7206    17.4530 H          1 SUBUNIT  0
   46 H46       41.0192    36.2216    16.8147 H          1 SUBUNIT  0
   47 H47       43.1054    35.2341    16.8497 H          1 SUBUNIT  0
   48 H48       42.3797    33.7112    17.3020 H          1 SUBUNIT  0
   49 H49       41.0663    33.7429    13.5499 H          1 SUBUNIT  0
   50 H50       40.7840    32.7771    14.9855 H          1 SUBUNIT  0
   51 C51       38.7700    34.4122    15.4313 C.3        1 SUBUNIT  0
   52 C52       40.1671    36.1105    14.3766 C.3        1 SUBUNIT  0
   53 C53       37.9253    35.2275    14.4378 C.3        1 SUBUNIT  0
   54 C54       38.9222    35.9238    13.5180 C.3        1 SUBUNIT  0
   55 H55       37.2041    34.6250    13.8879 H          1 SUBUNIT  0
   56 H56       37.3443    35.9750    14.9696 H          1 SUBUNIT  0
   57 H57       38.3950    34.5583    16.4409 H          1 SUBUNIT  0
   58 H58       38.6661    33.3451    15.2607 H          1 SUBUNIT  0
   59 H59       40.0334    37.0022    14.9889 H          1 SUBUNIT  0
   60 H60       41.0542    36.2767    13.7682 H          1 SUBUNIT  0
   61 H61       39.1641    35.2793    12.6753 H          1 SUBUNIT  0
   62 H62       38.5408    36.8645    13.1197 H          1 SUBUNIT  0
@<TRIPOS>BOND
    1     1     2 1
    2     1    23 1
    3     1    24 1
    4     1    25 1
    5     2     3 1
    6     2    20 1
    7     2    26 1
    8     3     4 1
    9     3    27 1
   10     4     5 2
   11     4     6 1
   12     6     7 1
   13     6     9 1
   14     6    28 1
   15     7     8 1
   16     7    41 1
   17     7    42 1
   18     8    29 1
   19     9    10 1
   20     9    30 1
   21    10    11 2
   22    10    16 1
   23    12    13 1
   24    12    31 1
   25    12    32 1
   26    12    33 1
   27    13    14 1
   28    13    17 1
   29    13    34 1
   30    14    15 1
   31    14    35 1
   32    14    36 1
   33    15    16 1
   34    15    37 1
   35    15    38 1
   36    16    39 1
   37    16    40 1
   38    17    18 2
   39    17    19 1
   40    20    21 2
   41    20    22 1
   42    41    43 1
   43    41    47 1
   44    41    48 1
   45    42    44 1
   46    42    49 1
   47    42    50 1
   48    43    44 1
   49    43    45 1
   50    43    46 1
   51    44    51 1
   52    44    52 1
   53    51    53 1
   54    51    57 1
   55    51    58 1
   56    52    54 1
   57    52    59 1
   58    52    60 1
   59    53    54 1
   60    53    55 1
   61    53    56 1
   62    54    61 1
   63    54    62 1
@<TRIPOS>SUBSTRUCTURE
1   ****   1
@<SCITEGIC>MOL_PROPERTY
TopHits
SciTegic.value.StringValue
10

@<SCITEGIC>MOL_PROPERTY
-CDOCKER_ENERGY
SciTegic.value.StringValue
45.6404941

@<SCITEGIC>MOL_PROPERTY
-CDOCKER_INTERACTION_ENERGY
SciTegic.value.StringValue
69.013524

@<SCITEGIC>MOL_PROPERTY
POSE_NUMBER
SciTegic.value.StringValue
4

@<SCITEGIC>MOL_PROPERTY
FRAGMENTS
SciTegic.value.StringValue
C37 C37

@<SCITEGIC>MOL_PROPERTY
MW
SciTegic.value.StringValue
442.55

@<SCITEGIC>MOL_PROPERTY
GENERATION
SciTegic.value.StringValue
2

@<SCITEGIC>MOL_PROPERTY
FAMILY
SciTegic.value.StringValue
2

@<SCITEGIC>MOL_PROPERTY
LUDI3
SciTegic.value.StringValue
399

@<SCITEGIC>ATOM_PROPERTY
Formal Charge
SciTegic.value.StringValue
1 0
2 0
3 0
4 0
5 0
6 0
7 0
8 0
9 0
10 0
11 0
12 +1
13 0
14 0
15 0
16 0
17 0
18 0
19 -1
20 0
21 0
22 -1
23 0
24 0
25 0
26 0
27 0
28 0
29 0
30 0
31 0
32 0
33 0
34 0
35 0
36 0
37 0
38 0
39 0
40 0
41 0
42 0
43 0
44 0
45 0
46 0
47 0
48 0
49 0
50 0
51 0
52 0
53 0
54 0
55 0
56 0
57 0
58 0
59 0
60 0
61 0
62 0

@<SCITEGIC>ATOM_PROPERTY
pdb_tempFactor
SciTegic.value.DoubleValue
1 0
2 0
3 0
4 0
5 0
6 0
7 0
8 0
9 0
10 0
11 0
12 0
13 0
14 0
15 0
16 0
17 0
18 0
19 0
20 0
21 0
22 0
23 0
24 0
25 0
26 0
27 0
28 0
29 0
30 0
31 0
32 0
33 0
34 0
35 0
36 0
37 0
38 0
39 0
40 0
41 0
42 0
43 0
44 0
45 0
46 0
47 0
48 0
49 0
50 0
51 0
52 0
53 0
54 0
55 0
56 0
57 0
58 0
59 0
60 0
61 0
62 0

@<SCITEGIC>ATOM_PROPERTY
pdb_occupancy
SciTegic.value.DoubleValue
1 1
2 1
3 1
4 1
5 1
6 1
7 1
8 1
9 1
10 1
11 1
12 1
13 1
14 1
15 1
16 1
17 1
18 1
19 1
20 1
21 1
22 1
23 1
24 1
25 1
26 1
27 1
28 1
29 1
30 1
31 1
32 1
33 1
34 1
35 1
36 1
37 1
38 1
39 1
40 1
41 1
42 1
43 1
44 1
45 1
46 1
47 1
48 1
49 1
50 1
51 1
52 1
53 1
54 1
55 1
56 1
57 1
58 1
59 1
60 1
61 1
62 1

@<TRIPOS>MOLECULE
Evo_3
62  63  1  0  0
SMALL
FORMAL_CHARGES
@<TRIPOS>ATOM
    1 C1        41.6392    30.9419    10.7906 C.3        1 SUBUNIT  0
    2 C2        42.6670    30.3554    11.7577 C.3        1 SUBUNIT  0
    3 N3        42.4870    30.9849    13.0647 N.am       1 SUBUNIT  0
    4 C4        43.2905    31.9815    13.4941 C.2        1 SUBUNIT  0
    5 O5        44.2379    32.4346    12.8673 O.2        1 SUBUNIT  0
    6 C6        42.9534    32.5076    14.8983 C.3        1 SUBUNIT  0
    7 C7        42.1641    33.8362    14.9028 C.3        1 SUBUNIT  0
    8 S8        43.0641    35.1199    13.9884 S.3        1 SUBUNIT  0
    9 N9        44.2041    32.7460    15.6128 N.am       1 SUBUNIT  0
   10 C10       44.7871    31.8074    16.3845 C.2        1 SUBUNIT  0
   11 O11       44.3872    30.6563    16.5118 O.2        1 SUBUNIT  0
   12 N12       43.7809    36.0170    18.8929 N.4        1 SUBUNIT  1
   13 C13       44.9718    35.1835    18.7432 C.3        1 SUBUNIT  0
   14 C14       44.5911    33.6942    18.8375 C.3        1 SUBUNIT  0
   15 C15       45.7219    32.6705    18.6035 C.3        1 SUBUNIT  0
   16 C16       46.0281    32.3224    17.1319 C.3        1 SUBUNIT  0
   17 C17       45.7191    35.5433    17.4485 C.2        1 SUBUNIT  0.0000
   18 O18       46.9325    35.7392    17.5022 O.co2      1 SUBUNIT  -0.50
   19 O19       45.0842    35.6302    16.4005 O.co2      1 SUBUNIT  -0.50
   20 C20       42.4540    28.8322    11.8667 C.2        1 SUBUNIT  0.0000
   21 O21       42.9055    28.1093    10.9772 O.co2      1 SUBUNIT  -0.50
   22 O22       41.8318    28.3849    12.8313 O.co2      1 SUBUNIT  -0.50
   23 H23       41.7556    30.5408     9.7831 H          1 SUBUNIT  0
   24 H24       40.6406    30.6918    11.1419 H          1 SUBUNIT  0
   25 H25       41.7177    32.0270    10.7351 H          1 SUBUNIT  0
   26 H26       43.6848    30.5423    11.4095 H          1 SUBUNIT  0
   27 H27       41.7486    30.6368    13.6413 H          1 SUBUNIT  0
   28 H28       42.3946    31.7443    15.4437 H          1 SUBUNIT  0
   29 H29       43.5939    35.9947    14.8471 H          1 SUBUNIT  0
   30 H30       44.6358    33.6473    15.5414 H          1 SUBUNIT  0
   31 H31       43.1069    35.8120    18.1306 H          1 SUBUNIT  0
   32 H32       44.0333    37.0257    18.8544 H          1 SUBUNIT  0
   33 H33       43.3358    35.8231    19.8138 H          1 SUBUNIT  0
   34 H34       45.6275    35.4207    19.5806 H          1 SUBUNIT  0
   35 H35       44.2200    33.5456    19.8506 H          1 SUBUNIT  0
   36 H36       43.7445    33.4738    18.1939 H          1 SUBUNIT  0
   37 H37       46.6286    33.0147    19.0999 H          1 SUBUNIT  0
   38 H38       45.4507    31.7442    19.1078 H          1 SUBUNIT  0
   39 H39       46.7848    31.5392    17.0945 H          1 SUBUNIT  0
   40 H40       46.4479    33.1724    16.5968 H          1 SUBUNIT  0
   41 C41       41.9472    34.2952    16.3444 C.3        1 SUBUNIT  0
   42 C42       40.7274    33.7311    14.3763 C.3        1 SUBUNIT  0
   43 C43       40.6473    35.0776    16.3960 C.3        1 SUBUNIT  0
   44 C44       39.9259    34.8720    15.0532 C.3        1 SUBUNIT  0
   45 H45       40.0546    34.7048    17.2322 H          1 SUBUNIT  0
   46 H46       40.8575    36.1303    16.5879 H          1 SUBUNIT  0
   47 H47       42.7758    34.8912    16.7102 H          1 SUBUNIT  0
   48 H48       41.8472    33.4338    17.0012 H          1 SUBUNIT  0
   49 H49       40.6924    33.7729    13.2877 H          1 SUBUNIT  0
   50 H50       40.3184    32.7666    14.6800 H          1 SUBUNIT  0
   51 C51       38.4215    34.5460    15.2278 C.3        1 SUBUNIT  0
   52 C52       39.9224    36.1596    14.2055 C.3        1 SUBUNIT  0
   53 C53       37.6397    35.3542    14.1778 C.3        1 SUBUNIT  0
   54 C54       38.6824    36.0715    13.3248 C.3        1 SUBUNIT  0
   55 H55       36.9842    34.7311    13.5697 H          1 SUBUNIT  0
   56 H56       37.0060    36.0894    14.6723 H          1 SUBUNIT  0
   57 H57       38.0551    34.8052    16.2168 H          1 SUBUNIT  0
   58 H58       38.2276    33.4811    15.1639 H          1 SUBUNIT  0
   59 H59       39.8224    37.0312    14.8525 H          1 SUBUNIT  0
   60 H60       40.8276    36.3042    13.6172 H          1 SUBUNIT  0
   61 H61       38.9164    35.4747    12.4475 H          1 SUBUNIT  0
   62 H62       38.3407    37.0486    12.9805 H          1 SUBUNIT  0
@<TRIPOS>BOND
    1     1     2 1
    2     1    23 1
    3     1    24 1
    4     1    25 1
    5     2     3 1
    6     2    20 1
    7     2    26 1
    8     3     4 1
    9     3    27 1
   10     4     5 2
   11     4     6 1
   12     6     7 1
   13     6     9 1
   14     6    28 1
   15     7     8 1
   16     7    41 1
   17     7    42 1
   18     8    29 1
   19     9    10 1
   20     9    30 1
   21    10    11 2
   22    10    16 1
   23    12    13 1
   24    12    31 1
   25    12    32 1
   26    12    33 1
   27    13    14 1
   28    13    17 1
   29    13    34 1
   30    14    15 1
   31    14    35 1
   32    14    36 1
   33    15    16 1
   34    15    37 1
   35    15    38 1
   36    16    39 1
   37    16    40 1
   38    17    18 2
   39    17    19 1
   40    20    21 2
   41    20    22 1
   42    41    43 1
   43    41    47 1
   44    41    48 1
   45    42    44 1
   46    42    49 1
   47    42    50 1
   48    43    44 1
   49    43    45 1
   50    43    46 1
   51    44    51 1
   52    44    52 1
   53    51    53 1
   54    51    57 1
   55    51    58 1
   56    52    54 1
   57    52    59 1
   58    52    60 1
   59    53    54 1
   60    53    55 1
   61    53    56 1
   62    54    61 1
   63    54    62 1
@<TRIPOS>SUBSTRUCTURE
1   ****   1
@<SCITEGIC>MOL_PROPERTY
TopHits
SciTegic.value.StringValue
10

@<SCITEGIC>MOL_PROPERTY
-CDOCKER_ENERGY
SciTegic.value.StringValue
45.6338421

@<SCITEGIC>MOL_PROPERTY
-CDOCKER_INTERACTION_ENERGY
SciTegic.value.StringValue
67.6782068

@<SCITEGIC>MOL_PROPERTY
POSE_NUMBER
SciTegic.value.StringValue
5

@<SCITEGIC>MOL_PROPERTY
FRAGMENTS
SciTegic.value.StringValue
C37 C37

@<SCITEGIC>MOL_PROPERTY
MW
SciTegic.value.StringValue
442.55

@<SCITEGIC>MOL_PROPERTY
GENERATION
SciTegic.value.StringValue
2

@<SCITEGIC>MOL_PROPERTY
FAMILY
SciTegic.value.StringValue
2

@<SCITEGIC>MOL_PROPERTY
LUDI3
SciTegic.value.StringValue
399

@<SCITEGIC>ATOM_PROPERTY
Formal Charge
SciTegic.value.StringValue
1 0
2 0
3 0
4 0
5 0
6 0
7 0
8 0
9 0
10 0
11 0
12 +1
13 0
14 0
15 0
16 0
17 0
18 0
19 -1
20 0
21 0
22 -1
23 0
24 0
25 0
26 0
27 0
28 0
29 0
30 0
31 0
32 0
33 0
34 0
35 0
36 0
37 0
38 0
39 0
40 0
41 0
42 0
43 0
44 0
45 0
46 0
47 0
48 0
49 0
50 0
51 0
52 0
53 0
54 0
55 0
56 0
57 0
58 0
59 0
60 0
61 0
62 0

@<SCITEGIC>ATOM_PROPERTY
pdb_tempFactor
SciTegic.value.DoubleValue
1 0
2 0
3 0
4 0
5 0
6 0
7 0
8 0
9 0
10 0
11 0
12 0
13 0
14 0
15 0
16 0
17 0
18 0
19 0
20 0
21 0
22 0
23 0
24 0
25 0
26 0
27 0
28 0
29 0
30 0
31 0
32 0
33 0
34 0
35 0
36 0
37 0
38 0
39 0
40 0
41 0
42 0
43 0
44 0
45 0
46 0
47 0
48 0
49 0
50 0
51 0
52 0
53 0
54 0
55 0
56 0
57 0
58 0
59 0
60 0
61 0
62 0

@<SCITEGIC>ATOM_PROPERTY
pdb_occupancy
SciTegic.value.DoubleValue
1 1
2 1
3 1
4 1
5 1
6 1
7 1
8 1
9 1
10 1
11 1
12 1
13 1
14 1
15 1
16 1
17 1
18 1
19 1
20 1
21 1
22 1
23 1
24 1
25 1
26 1
27 1
28 1
29 1
30 1
31 1
32 1
33 1
34 1
35 1
36 1
37 1
38 1
39 1
40 1
41 1
42 1
43 1
44 1
45 1
46 1
47 1
48 1
49 1
50 1
51 1
52 1
53 1
54 1
55 1
56 1
57 1
58 1
59 1
60 1
61 1
62 1

@<TRIPOS>MOLECULE
Evo_3
62  63  1  0  0
SMALL
FORMAL_CHARGES
@<TRIPOS>ATOM
    1 C1        41.9599    30.3002    12.0659 C.3        1 SUBUNIT  0
    2 C2        43.1532    30.0263    12.9929 C.3        1 SUBUNIT  0
    3 N3        43.1144    30.9463    14.1217 N.am       1 SUBUNIT  0
    4 C4        43.8248    32.0900    14.1508 C.2        1 SUBUNIT  0
    5 O5        44.5504    32.4968    13.2515 O.2        1 SUBUNIT  0
    6 C6        43.6679    32.8633    15.4662 C.3        1 SUBUNIT  0
    7 C7        42.8357    34.1511    15.2914 C.3        1 SUBUNIT  0
    8 S8        43.7063    35.3008    14.1918 S.3        1 SUBUNIT  0
    9 N9        44.9992    33.2237    15.9390 N.am       1 SUBUNIT  0
   10 C10       45.5612    32.6674    17.0320 C.2        1 SUBUNIT  0
   11 O11       45.0739    31.7521    17.6820 O.2        1 SUBUNIT  0
   12 N12       44.4641    36.5783    18.8561 N.4        1 SUBUNIT  1
   13 C13       45.7282    36.9624    18.2469 C.3        1 SUBUNIT  0
   14 C14       46.2959    35.7991    17.4168 C.3        1 SUBUNIT  0
   15 C15       46.6937    34.5787    18.2628 C.3        1 SUBUNIT  0
   16 C16       46.9035    33.3022    17.4297 C.3        1 SUBUNIT  0
   17 C17       45.4991    38.1958    17.3520 C.2        1 SUBUNIT  0.0000
   18 O18       45.0541    38.0195    16.2208 O.co2      1 SUBUNIT  -0.50
   19 O19       45.7497    39.3190    17.7917 O.co2      1 SUBUNIT  -0.50
   20 C20       43.1220    28.5818    13.5296 C.2        1 SUBUNIT  0.0000
   21 O21       43.6318    27.6906    12.8506 O.co2      1 SUBUNIT  -0.50
   22 O22       42.5991    28.3654    14.6249 O.co2      1 SUBUNIT  -0.50
   23 H23       41.0115    30.1612    12.5864 H          1 SUBUNIT  0
   24 H24       41.9883    31.3235    11.6901 H          1 SUBUNIT  0
   25 H25       41.9710    29.6331    11.2038 H          1 SUBUNIT  0
   26 H26       44.0937    30.1781    12.4581 H          1 SUBUNIT  0
   27 H27       42.5593    30.6775    14.9078 H          1 SUBUNIT  0
   28 H28       43.1927    32.2162    16.2076 H          1 SUBUNIT  0
   29 H29       43.7814    36.5034    14.7703 H          1 SUBUNIT  0
   30 H30       45.4961    33.9292    15.4341 H          1 SUBUNIT  0
   31 H31       43.7774    36.3258    18.1205 H          1 SUBUNIT  0
   32 H32       44.0869    37.3986    19.3734 H          1 SUBUNIT  0
   33 H33       44.5812    35.7984    19.5333 H          1 SUBUNIT  0
   34 H34       46.4142    37.2269    19.0526 H          1 SUBUNIT  0
   35 H35       45.5472    35.5220    16.6778 H          1 SUBUNIT  0
   36 H36       47.1670    36.1315    16.8486 H          1 SUBUNIT  0
   37 H37       47.6179    34.8161    18.7895 H          1 SUBUNIT  0
   38 H38       45.9530    34.3867    19.0394 H          1 SUBUNIT  0
   39 H39       47.4539    32.5663    18.0167 H          1 SUBUNIT  0
   40 H40       47.4962    33.5067    16.5377 H          1 SUBUNIT  0
   41 C41       42.6162    34.8648    16.6367 C.3        1 SUBUNIT  0
   42 C42       41.4179    33.8736    14.7547 C.3        1 SUBUNIT  0
   43 C43       41.1112    35.0564    16.8094 C.3        1 SUBUNIT  0
   44 C44       40.4841    34.8988    15.4172 C.3        1 SUBUNIT  0
   45 H45       40.7247    34.2759    17.4657 H          1 SUBUNIT  0
   46 H46       40.8964    36.0138    17.2808 H          1 SUBUNIT  0
   47 H47       43.1031    35.8393    16.6179 H          1 SUBUNIT  0
   48 H48       43.0308    34.3196    17.4859 H          1 SUBUNIT  0
   49 H49       41.3718    33.9063    13.6658 H          1 SUBUNIT  0
   50 H50       41.1131    32.8698    15.0526 H          1 SUBUNIT  0
   51 C51       39.0122    34.4214    15.4508 C.3        1 SUBUNIT  0
   52 C52       40.4454    36.2198    14.6268 C.3        1 SUBUNIT  0
   53 C53       38.2207    35.3057    14.4682 C.3        1 SUBUNIT  0
   54 C54       39.2669    36.0748    13.6662 C.3        1 SUBUNIT  0
   55 H55       37.5228    34.7590    13.8380 H          1 SUBUNIT  0
   56 H56       37.6022    36.0065    15.0168 H          1 SUBUNIT  0
   57 H57       38.5854    34.4954    16.4495 H          1 SUBUNIT  0
   58 H58       38.9404    33.3653    15.2014 H          1 SUBUNIT  0
   59 H59       40.2532    37.0533    15.3028 H          1 SUBUNIT  0
   60 H60       41.3751    36.4458    14.1060 H          1 SUBUNIT  0
   61 H61       39.5706    35.4836    12.8033 H          1 SUBUNIT  0
   62 H62       38.8986    37.0352    13.3045 H          1 SUBUNIT  0
@<TRIPOS>BOND
    1     1     2 1
    2     1    23 1
    3     1    24 1
    4     1    25 1
    5     2     3 1
    6     2    20 1
    7     2    26 1
    8     3     4 1
    9     3    27 1
   10     4     5 2
   11     4     6 1
   12     6     7 1
   13     6     9 1
   14     6    28 1
   15     7     8 1
   16     7    41 1
   17     7    42 1
   18     8    29 1
   19     9    10 1
   20     9    30 1
   21    10    11 2
   22    10    16 1
   23    12    13 1
   24    12    31 1
   25    12    32 1
   26    12    33 1
   27    13    14 1
   28    13    17 1
   29    13    34 1
   30    14    15 1
   31    14    35 1
   32    14    36 1
   33    15    16 1
   34    15    37 1
   35    15    38 1
   36    16    39 1
   37    16    40 1
   38    17    18 2
   39    17    19 1
   40    20    21 2
   41    20    22 1
   42    41    43 1
   43    41    47 1
   44    41    48 1
   45    42    44 1
   46    42    49 1
   47    42    50 1
   48    43    44 1
   49    43    45 1
   50    43    46 1
   51    44    51 1
   52    44    52 1
   53    51    53 1
   54    51    57 1
   55    51    58 1
   56    52    54 1
   57    52    59 1
   58    52    60 1
   59    53    54 1
   60    53    55 1
   61    53    56 1
   62    54    61 1
   63    54    62 1
@<TRIPOS>SUBSTRUCTURE
1   ****   1
@<SCITEGIC>MOL_PROPERTY
TopHits
SciTegic.value.StringValue
10

@<SCITEGIC>MOL_PROPERTY
-CDOCKER_ENERGY
SciTegic.value.StringValue
44.979906

@<SCITEGIC>MOL_PROPERTY
-CDOCKER_INTERACTION_ENERGY
SciTegic.value.StringValue
66.2302573

@<SCITEGIC>MOL_PROPERTY
POSE_NUMBER
SciTegic.value.StringValue
6

@<SCITEGIC>MOL_PROPERTY
FRAGMENTS
SciTegic.value.StringValue
C37 C37

@<SCITEGIC>MOL_PROPERTY
MW
SciTegic.value.StringValue
442.55

@<SCITEGIC>MOL_PROPERTY
GENERATION
SciTegic.value.StringValue
2

@<SCITEGIC>MOL_PROPERTY
FAMILY
SciTegic.value.StringValue
2

@<SCITEGIC>MOL_PROPERTY
LUDI3
SciTegic.value.StringValue
399

@<SCITEGIC>ATOM_PROPERTY
Formal Charge
SciTegic.value.StringValue
1 0
2 0
3 0
4 0
5 0
6 0
7 0
8 0
9 0
10 0
11 0
12 +1
13 0
14 0
15 0
16 0
17 0
18 0
19 -1
20 0
21 0
22 -1
23 0
24 0
25 0
26 0
27 0
28 0
29 0
30 0
31 0
32 0
33 0
34 0
35 0
36 0
37 0
38 0
39 0
40 0
41 0
42 0
43 0
44 0
45 0
46 0
47 0
48 0
49 0
50 0
51 0
52 0
53 0
54 0
55 0
56 0
57 0
58 0
59 0
60 0
61 0
62 0

@<SCITEGIC>ATOM_PROPERTY
pdb_tempFactor
SciTegic.value.DoubleValue
1 0
2 0
3 0
4 0
5 0
6 0
7 0
8 0
9 0
10 0
11 0
12 0
13 0
14 0
15 0
16 0
17 0
18 0
19 0
20 0
21 0
22 0
23 0
24 0
25 0
26 0
27 0
28 0
29 0
30 0
31 0
32 0
33 0
34 0
35 0
36 0
37 0
38 0
39 0
40 0
41 0
42 0
43 0
44 0
45 0
46 0
47 0
48 0
49 0
50 0
51 0
52 0
53 0
54 0
55 0
56 0
57 0
58 0
59 0
60 0
61 0
62 0

@<SCITEGIC>ATOM_PROPERTY
pdb_occupancy
SciTegic.value.DoubleValue
1 1
2 1
3 1
4 1
5 1
6 1
7 1
8 1
9 1
10 1
11 1
12 1
13 1
14 1
15 1
16 1
17 1
18 1
19 1
20 1
21 1
22 1
23 1
24 1
25 1
26 1
27 1
28 1
29 1
30 1
31 1
32 1
33 1
34 1
35 1
36 1
37 1
38 1
39 1
40 1
41 1
42 1
43 1
44 1
45 1
46 1
47 1
48 1
49 1
50 1
51 1
52 1
53 1
54 1
55 1
56 1
57 1
58 1
59 1
60 1
61 1
62 1

@<TRIPOS>MOLECULE
Evo_3
62  63  1  0  0
SMALL
FORMAL_CHARGES
@<TRIPOS>ATOM
    1 C1        41.3515    29.4663    13.5320 C.3        1 SUBUNIT  0
    2 C2        42.7191    29.6465    14.2058 C.3        1 SUBUNIT  0
    3 N3        42.7237    30.8949    14.9526 N.am       1 SUBUNIT  0
    4 C4        43.6729    31.8436    14.8269 C.2        1 SUBUNIT  0
    5 O5        44.5826    31.8494    14.0042 O.2        1 SUBUNIT  0
    6 C6        43.5202    32.9568    15.8719 C.3        1 SUBUNIT  0
    7 C7        42.8084    34.1904    15.2799 C.3        1 SUBUNIT  0
    8 S8        43.9247    35.0993    14.1847 S.3        1 SUBUNIT  0
    9 N9        44.8529    33.2963    16.3485 N.am       1 SUBUNIT  0
   10 C10       45.0727    33.7533    17.5963 C.2        1 SUBUNIT  0
   11 O11       44.2108    33.9432    18.4436 O.2        1 SUBUNIT  0
   12 N12       44.7020    36.7483    18.7754 N.4        1 SUBUNIT  1
   13 C13       46.0182    37.0869    18.2450 C.3        1 SUBUNIT  0
   14 C14       46.2812    36.4334    16.8724 C.3        1 SUBUNIT  0
   15 C15       47.1035    35.1347    16.9401 C.3        1 SUBUNIT  0
   16 C16       46.5443    34.0575    17.8834 C.3        1 SUBUNIT  0
   17 C17       46.1628    38.6176    18.1498 C.2        1 SUBUNIT  0.0000
   18 O18       45.3991    39.2461    17.4178 O.co2      1 SUBUNIT  -0.50
   19 O19       47.0440    39.1650    18.8044 O.co2      1 SUBUNIT  -0.50
   20 C20       42.9954    28.4986    15.1942 C.2        1 SUBUNIT  0.0000
   21 O21       42.5349    28.5794    16.3353 O.co2      1 SUBUNIT  -0.50
   22 O22       43.6777    27.5469    14.8197 O.co2      1 SUBUNIT  -0.50
   23 H23       41.3126    28.5420    12.9545 H          1 SUBUNIT  0
   24 H24       40.5441    29.4327    14.2645 H          1 SUBUNIT  0
   25 H25       41.1416    30.2914    12.8505 H          1 SUBUNIT  0
   26 H26       43.5090    29.6838    13.4520 H          1 SUBUNIT  0
   27 H27       42.0085    31.0072    15.6406 H          1 SUBUNIT  0
   28 H28       42.9574    32.5582    16.7162 H          1 SUBUNIT  0
   29 H29       43.2460    36.0725    13.5716 H          1 SUBUNIT  0
   30 H30       45.6208    33.1854    15.7168 H          1 SUBUNIT  0
   31 H31       44.5254    35.7229    18.7612 H          1 SUBUNIT  0
   32 H32       43.9715    37.2460    18.2253 H          1 SUBUNIT  0
   33 H33       44.6272    37.0847    19.7573 H          1 SUBUNIT  0
   34 H34       46.7507    36.7253    18.9683 H          1 SUBUNIT  0
   35 H35       45.3411    36.2711    16.3455 H          1 SUBUNIT  0
   36 H36       46.8460    37.1091    16.2349 H          1 SUBUNIT  0
   37 H37       47.1945    34.7274    15.9325 H          1 SUBUNIT  0
   38 H38       48.1199    35.3757    17.2532 H          1 SUBUNIT  0
   39 H39       46.6293    34.3788    18.9218 H          1 SUBUNIT  0
   40 H40       47.1188    33.1359    17.7910 H          1 SUBUNIT  0
   41 C41       42.3158    35.1674    16.3445 C.3        1 SUBUNIT  0
   42 C42       41.5132    33.8316    14.5287 C.3        1 SUBUNIT  0
   43 C43       41.2997    36.0134    15.5879 C.3        1 SUBUNIT  0
   44 C44       40.5573    35.0348    14.6537 C.3        1 SUBUNIT  0
   45 H45       40.6527    36.5760    16.2536 H          1 SUBUNIT  0
   46 H46       41.8429    36.7518    14.9998 H          1 SUBUNIT  0
   47 H47       43.1123    35.7717    16.7766 H          1 SUBUNIT  0
   48 H48       41.8225    34.6322    17.1564 H          1 SUBUNIT  0
   49 H49       41.7156    33.5574    13.4922 H          1 SUBUNIT  0
   50 H50       41.0575    32.9590    14.9968 H          1 SUBUNIT  0
   51 C51       39.1737    34.6295    15.2143 C.3        1 SUBUNIT  0
   52 C52       40.2236    35.6872    13.3049 C.3        1 SUBUNIT  0
   53 C53       38.1157    35.4339    14.4324 C.3        1 SUBUNIT  0
   54 C54       38.8958    36.3986    13.5400 C.3        1 SUBUNIT  0
   55 H55       37.5063    34.7799    13.8127 H          1 SUBUNIT  0
   56 H56       37.4078    35.9438    15.0751 H          1 SUBUNIT  0
   57 H57       39.1190    34.7822    16.2875 H          1 SUBUNIT  0
   58 H58       38.9843    33.5651    15.1026 H          1 SUBUNIT  0
   59 H59       41.0029    36.3555    12.9376 H          1 SUBUNIT  0
   60 H60       40.0791    34.9093    12.5562 H          1 SUBUNIT  0
   61 H61       38.3714    36.6361    12.6143 H          1 SUBUNIT  0
   62 H62       39.0759    37.3340    14.0706 H          1 SUBUNIT  0
@<TRIPOS>BOND
    1     1     2 1
    2     1    23 1
    3     1    24 1
    4     1    25 1
    5     2     3 1
    6     2    20 1
    7     2    26 1
    8     3     4 1
    9     3    27 1
   10     4     5 2
   11     4     6 1
   12     6     7 1
   13     6     9 1
   14     6    28 1
   15     7     8 1
   16     7    41 1
   17     7    42 1
   18     8    29 1
   19     9    10 1
   20     9    30 1
   21    10    11 2
   22    10    16 1
   23    12    13 1
   24    12    31 1
   25    12    32 1
   26    12    33 1
   27    13    14 1
   28    13    17 1
   29    13    34 1
   30    14    15 1
   31    14    35 1
   32    14    36 1
   33    15    16 1
   34    15    37 1
   35    15    38 1
   36    16    39 1
   37    16    40 1
   38    17    18 2
   39    17    19 1
   40    20    21 2
   41    20    22 1
   42    41    43 1
   43    41    47 1
   44    41    48 1
   45    42    44 1
   46    42    49 1
   47    42    50 1
   48    43    44 1
   49    43    45 1
   50    43    46 1
   51    44    51 1
   52    44    52 1
   53    51    53 1
   54    51    57 1
   55    51    58 1
   56    52    54 1
   57    52    59 1
   58    52    60 1
   59    53    54 1
   60    53    55 1
   61    53    56 1
   62    54    61 1
   63    54    62 1
@<TRIPOS>SUBSTRUCTURE
1   ****   1
@<SCITEGIC>MOL_PROPERTY
TopHits
SciTegic.value.StringValue
10

@<SCITEGIC>MOL_PROPERTY
-CDOCKER_ENERGY
SciTegic.value.StringValue
43.5763537

@<SCITEGIC>MOL_PROPERTY
-CDOCKER_INTERACTION_ENERGY
SciTegic.value.StringValue
63.1295734

@<SCITEGIC>MOL_PROPERTY
POSE_NUMBER
SciTegic.value.StringValue
7

@<SCITEGIC>MOL_PROPERTY
FRAGMENTS
SciTegic.value.StringValue
C37 C37

@<SCITEGIC>MOL_PROPERTY
MW
SciTegic.value.StringValue
442.55

@<SCITEGIC>MOL_PROPERTY
GENERATION
SciTegic.value.StringValue
2

@<SCITEGIC>MOL_PROPERTY
FAMILY
SciTegic.value.StringValue
2

@<SCITEGIC>MOL_PROPERTY
LUDI3
SciTegic.value.StringValue
399

@<SCITEGIC>ATOM_PROPERTY
Formal Charge
SciTegic.value.StringValue
1 0
2 0
3 0
4 0
5 0
6 0
7 0
8 0
9 0
10 0
11 0
12 +1
13 0
14 0
15 0
16 0
17 0
18 0
19 -1
20 0
21 0
22 -1
23 0
24 0
25 0
26 0
27 0
28 0
29 0
30 0
31 0
32 0
33 0
34 0
35 0
36 0
37 0
38 0
39 0
40 0
41 0
42 0
43 0
44 0
45 0
46 0
47 0
48 0
49 0
50 0
51 0
52 0
53 0
54 0
55 0
56 0
57 0
58 0
59 0
60 0
61 0
62 0

@<SCITEGIC>ATOM_PROPERTY
pdb_tempFactor
SciTegic.value.DoubleValue
1 0
2 0
3 0
4 0
5 0
6 0
7 0
8 0
9 0
10 0
11 0
12 0
13 0
14 0
15 0
16 0
17 0
18 0
19 0
20 0
21 0
22 0
23 0
24 0
25 0
26 0
27 0
28 0
29 0
30 0
31 0
32 0
33 0
34 0
35 0
36 0
37 0
38 0
39 0
40 0
41 0
42 0
43 0
44 0
45 0
46 0
47 0
48 0
49 0
50 0
51 0
52 0
53 0
54 0
55 0
56 0
57 0
58 0
59 0
60 0
61 0
62 0

@<SCITEGIC>ATOM_PROPERTY
pdb_occupancy
SciTegic.value.DoubleValue
1 1
2 1
3 1
4 1
5 1
6 1
7 1
8 1
9 1
10 1
11 1
12 1
13 1
14 1
15 1
16 1
17 1
18 1
19 1
20 1
21 1
22 1
23 1
24 1
25 1
26 1
27 1
28 1
29 1
30 1
31 1
32 1
33 1
34 1
35 1
36 1
37 1
38 1
39 1
40 1
41 1
42 1
43 1
44 1
45 1
46 1
47 1
48 1
49 1
50 1
51 1
52 1
53 1
54 1
55 1
56 1
57 1
58 1
59 1
60 1
61 1
62 1

@<TRIPOS>MOLECULE
Evo_3
62  63  1  0  0
SMALL
FORMAL_CHARGES
@<TRIPOS>ATOM
    1 C1        41.9895    31.0784    10.7313 C.3        1 SUBUNIT  0
    2 C2        42.7112    30.2098    11.7687 C.3        1 SUBUNIT  0
    3 N3        42.5626    30.8091    13.0924 N.am       1 SUBUNIT  0
    4 C4        43.4309    31.7394    13.5430 C.2        1 SUBUNIT  0
    5 O5        44.4145    32.1363    12.9281 O.2        1 SUBUNIT  0
    6 C6        43.1024    32.2957    14.9371 C.3        1 SUBUNIT  0
    7 C7        42.2807    33.5942    14.8347 C.3        1 SUBUNIT  0
    8 S8        43.0604    34.7716    13.7017 S.3        1 SUBUNIT  0
    9 N9        44.3539    32.5982    15.6202 N.am       1 SUBUNIT  0
   10 C10       44.9731    31.7009    16.4151 C.2        1 SUBUNIT  0
   11 O11       44.5949    30.5471    16.5793 O.2        1 SUBUNIT  0
   12 N12       43.4678    36.0117    18.9506 N.4        1 SUBUNIT  1
   13 C13       44.8351    35.7110    18.5435 C.3        1 SUBUNIT  0
   14 C14       44.9957    34.1904    18.3198 C.3        1 SUBUNIT  0
   15 C15       46.1756    33.7635    17.4251 C.3        1 SUBUNIT  0
   16 C16       46.2169    32.2447    17.1491 C.3        1 SUBUNIT  0
   17 C17       45.2188    36.5879    17.3310 C.2        1 SUBUNIT  0.0000
   18 O18       46.3598    37.0444    17.2722 O.co2      1 SUBUNIT  -0.50
   19 O19       44.3729    36.8212    16.4676 O.co2      1 SUBUNIT  -0.50
   20 C20       42.1251    28.7839    11.7614 C.2        1 SUBUNIT  0.0000
   21 O21       41.4197    28.4226    12.7040 O.co2      1 SUBUNIT  -0.50
   22 O22       42.3822    28.0500    10.8060 O.co2      1 SUBUNIT  -0.50
   23 H23       40.9150    31.0727    10.8996 H          1 SUBUNIT  0
   24 H24       42.3288    32.1111    10.7842 H          1 SUBUNIT  0
   25 H25       42.1677    30.7206     9.7171 H          1 SUBUNIT  0
   26 H26       43.7780    30.1478    11.5425 H          1 SUBUNIT  0
   27 H27       41.7908    30.5046    13.6521 H          1 SUBUNIT  0
   28 H28       42.5657    31.5488    15.5255 H          1 SUBUNIT  0
   29 H29       43.5160    35.8188    14.3967 H          1 SUBUNIT  0
   30 H30       44.7498    33.5074    15.4928 H          1 SUBUNIT  0
   31 H31       42.8485    35.9845    18.1167 H          1 SUBUNIT  0
   32 H32       43.4402    36.9738    19.3453 H          1 SUBUNIT  0
   33 H33       43.1352    35.3356    19.6688 H          1 SUBUNIT  0
   34 H34       45.4875    36.0016    19.3673 H          1 SUBUNIT  0
   35 H35       45.1032    33.7100    19.2929 H          1 SUBUNIT  0
   36 H36       44.0701    33.7824    17.9241 H          1 SUBUNIT  0
   37 H37       46.1510    34.2995    16.4757 H          1 SUBUNIT  0
   38 H38       47.1064    34.0688    17.9058 H          1 SUBUNIT  0
   39 H39       46.3140    31.7001    18.0891 H          1 SUBUNIT  0
   40 H40       47.0936    31.9992    16.5500 H          1 SUBUNIT  0
   41 C41       42.1180    34.3128    16.1630 C.3        1 SUBUNIT  0
   42 C42       40.8243    33.3614    14.4451 C.3        1 SUBUNIT  0
   43 C43       40.9409    35.2598    15.9604 C.3        1 SUBUNIT  0
   44 C44       40.0821    34.6649    14.8165 C.3        1 SUBUNIT  0
   45 H45       40.4160    35.3322    16.9076 H          1 SUBUNIT  0
   46 H46       41.2935    36.2623    15.7129 H          1 SUBUNIT  0
   47 H47       43.0134    34.8518    16.4452 H          1 SUBUNIT  0
   48 H48       41.8891    33.5999    16.9553 H          1 SUBUNIT  0
   49 H49       40.7533    33.0977    13.3927 H          1 SUBUNIT  0
   50 H50       40.4185    32.5255    15.0175 H          1 SUBUNIT  0
   51 C51       38.6097    34.4571    15.2540 C.3        1 SUBUNIT  0
   52 C52       39.9977    35.6019    13.5893 C.3        1 SUBUNIT  0
   53 C53       37.7283    35.3482    14.3659 C.3        1 SUBUNIT  0
   54 C54       38.6701    36.3387    13.6933 C.3        1 SUBUNIT  0
   55 H55       37.2222    34.7512    13.6097 H          1 SUBUNIT  0
   56 H56       36.9497    35.8582    14.9259 H          1 SUBUNIT  0
   57 H57       38.4588    34.6980    16.3002 H          1 SUBUNIT  0
   58 H58       38.2994    33.4200    15.1985 H          1 SUBUNIT  0
   59 H59       40.8380    36.2913    13.5075 H          1 SUBUNIT  0
   60 H60       39.9854    35.0172    12.6701 H          1 SUBUNIT  0
   61 H61       38.2995    36.6744    12.7240 H          1 SUBUNIT  0
   62 H62       38.8004    37.2193    14.3170 H          1 SUBUNIT  0
@<TRIPOS>BOND
    1     1     2 1
    2     1    23 1
    3     1    24 1
    4     1    25 1
    5     2     3 1
    6     2    20 1
    7     2    26 1
    8     3     4 1
    9     3    27 1
   10     4     5 2
   11     4     6 1
   12     6     7 1
   13     6     9 1
   14     6    28 1
   15     7     8 1
   16     7    41 1
   17     7    42 1
   18     8    29 1
   19     9    10 1
   20     9    30 1
   21    10    11 2
   22    10    16 1
   23    12    13 1
   24    12    31 1
   25    12    32 1
   26    12    33 1
   27    13    14 1
   28    13    17 1
   29    13    34 1
   30    14    15 1
   31    14    35 1
   32    14    36 1
   33    15    16 1
   34    15    37 1
   35    15    38 1
   36    16    39 1
   37    16    40 1
   38    17    18 2
   39    17    19 1
   40    20    21 2
   41    20    22 1
   42    41    43 1
   43    41    47 1
   44    41    48 1
   45    42    44 1
   46    42    49 1
   47    42    50 1
   48    43    44 1
   49    43    45 1
   50    43    46 1
   51    44    51 1
   52    44    52 1
   53    51    53 1
   54    51    57 1
   55    51    58 1
   56    52    54 1
   57    52    59 1
   58    52    60 1
   59    53    54 1
   60    53    55 1
   61    53    56 1
   62    54    61 1
   63    54    62 1
@<TRIPOS>SUBSTRUCTURE
1   ****   1
@<SCITEGIC>MOL_PROPERTY
TopHits
SciTegic.value.StringValue
10

@<SCITEGIC>MOL_PROPERTY
-CDOCKER_ENERGY
SciTegic.value.StringValue
43.4670597

@<SCITEGIC>MOL_PROPERTY
-CDOCKER_INTERACTION_ENERGY
SciTegic.value.StringValue
66.4613015

@<SCITEGIC>MOL_PROPERTY
POSE_NUMBER
SciTegic.value.StringValue
8

@<SCITEGIC>MOL_PROPERTY
FRAGMENTS
SciTegic.value.StringValue
C37 C37

@<SCITEGIC>MOL_PROPERTY
MW
SciTegic.value.StringValue
442.55

@<SCITEGIC>MOL_PROPERTY
GENERATION
SciTegic.value.StringValue
2

@<SCITEGIC>MOL_PROPERTY
FAMILY
SciTegic.value.StringValue
2

@<SCITEGIC>MOL_PROPERTY
LUDI3
SciTegic.value.StringValue
399

@<SCITEGIC>ATOM_PROPERTY
Formal Charge
SciTegic.value.StringValue
1 0
2 0
3 0
4 0
5 0
6 0
7 0
8 0
9 0
10 0
11 0
12 +1
13 0
14 0
15 0
16 0
17 0
18 0
19 -1
20 0
21 0
22 -1
23 0
24 0
25 0
26 0
27 0
28 0
29 0
30 0
31 0
32 0
33 0
34 0
35 0
36 0
37 0
38 0
39 0
40 0
41 0
42 0
43 0
44 0
45 0
46 0
47 0
48 0
49 0
50 0
51 0
52 0
53 0
54 0
55 0
56 0
57 0
58 0
59 0
60 0
61 0
62 0

@<SCITEGIC>ATOM_PROPERTY
pdb_tempFactor
SciTegic.value.DoubleValue
1 0
2 0
3 0
4 0
5 0
6 0
7 0
8 0
9 0
10 0
11 0
12 0
13 0
14 0
15 0
16 0
17 0
18 0
19 0
20 0
21 0
22 0
23 0
24 0
25 0
26 0
27 0
28 0
29 0
30 0
31 0
32 0
33 0
34 0
35 0
36 0
37 0
38 0
39 0
40 0
41 0
42 0
43 0
44 0
45 0
46 0
47 0
48 0
49 0
50 0
51 0
52 0
53 0
54 0
55 0
56 0
57 0
58 0
59 0
60 0
61 0
62 0

@<SCITEGIC>ATOM_PROPERTY
pdb_occupancy
SciTegic.value.DoubleValue
1 1
2 1
3 1
4 1
5 1
6 1
7 1
8 1
9 1
10 1
11 1
12 1
13 1
14 1
15 1
16 1
17 1
18 1
19 1
20 1
21 1
22 1
23 1
24 1
25 1
26 1
27 1
28 1
29 1
30 1
31 1
32 1
33 1
34 1
35 1
36 1
37 1
38 1
39 1
40 1
41 1
42 1
43 1
44 1
45 1
46 1
47 1
48 1
49 1
50 1
51 1
52 1
53 1
54 1
55 1
56 1
57 1
58 1
59 1
60 1
61 1
62 1

@<TRIPOS>MOLECULE
Evo_3
62  63  1  0  0
SMALL
FORMAL_CHARGES
@<TRIPOS>ATOM
    1 C1        40.5138    28.7533    13.8030 C.3        1 SUBUNIT  0
    2 C2        41.8142    28.9889    14.5806 C.3        1 SUBUNIT  0
    3 N3        41.8882    30.3767    15.0160 N.am       1 SUBUNIT  0
    4 C4        42.8422    31.2393    14.6095 C.2        1 SUBUNIT  0
    5 O5        43.6172    31.0644    13.6754 O.2        1 SUBUNIT  0
    6 C6        42.9063    32.4961    15.4981 C.3        1 SUBUNIT  0
    7 C7        42.1158    33.6688    14.9004 C.3        1 SUBUNIT  0
    8 S8        42.7567    34.0629    13.2518 S.3        1 SUBUNIT  0
    9 N9        44.2862    32.8949    15.7527 N.am       1 SUBUNIT  0
   10 C10       45.1066    32.1030    16.4771 C.2        1 SUBUNIT  0
   11 O11       44.8658    30.9444    16.7912 O.2        1 SUBUNIT  0
   12 N12       43.7493    36.0552    18.8944 N.4        1 SUBUNIT  1
   13 C13       45.0780    35.4890    18.6943 C.3        1 SUBUNIT  0
   14 C14       45.0172    33.9591    18.8628 C.3        1 SUBUNIT  0
   15 C15       46.2831    33.1759    18.4439 C.3        1 SUBUNIT  0
   16 C16       46.3832    32.8127    16.9456 C.3        1 SUBUNIT  0
   17 C17       45.6548    35.9390    17.3417 C.2        1 SUBUNIT  0.0000
   18 O18       44.9615    35.8278    16.3352 O.co2      1 SUBUNIT  -0.50
   19 O19       46.7926    36.4042    17.3099 O.co2      1 SUBUNIT  -0.50
   20 C20       41.8593    28.1022    15.8396 C.2        1 SUBUNIT  0.0000
   21 O21       41.4160    28.5562    16.8981 O.co2      1 SUBUNIT  -0.50
   22 O22       42.3496    26.9777    15.7558 O.co2      1 SUBUNIT  -0.50
   23 H23       39.6398    28.9482    14.4258 H          1 SUBUNIT  0
   24 H24       40.4573    29.4020    12.9294 H          1 SUBUNIT  0
   25 H25       40.4445    27.7246    13.4498 H          1 SUBUNIT  0
   26 H26       42.6811    28.7711    13.9527 H          1 SUBUNIT  0
   27 H27       41.2378    30.6453    15.7243 H          1 SUBUNIT  0
   28 H28       42.4868    32.2558    16.4733 H          1 SUBUNIT  0
   29 H29       43.1064    32.9342    12.6298 H          1 SUBUNIT  0
   30 H30       44.5883    33.8138    15.4961 H          1 SUBUNIT  0
   31 H31       43.0827    35.6471    18.2115 H          1 SUBUNIT  0
   32 H32       43.7857    37.0861    18.7617 H          1 SUBUNIT  0
   33 H33       43.4271    35.8511    19.8630 H          1 SUBUNIT  0
   34 H34       45.7185    35.9025    19.4737 H          1 SUBUNIT  0
   35 H35       44.8339    33.7624    19.9195 H          1 SUBUNIT  0
   36 H36       44.1341    33.5645    18.3626 H          1 SUBUNIT  0
   37 H37       47.1748    33.7237    18.7499 H          1 SUBUNIT  0
   38 H38       46.3036    32.2444    19.0110 H          1 SUBUNIT  0
   39 H39       47.2258    32.1418    16.7795 H          1 SUBUNIT  0
   40 H40       46.5663    33.6885    16.3249 H          1 SUBUNIT  0
   41 C41       42.1495    34.9285    15.7817 C.3        1 SUBUNIT  0
   42 C42       40.6257    33.3485    14.7842 C.3        1 SUBUNIT  0
   43 C43       40.7041    35.3914    15.9650 C.3        1 SUBUNIT  0
   44 C44       39.8980    34.6954    14.8636 C.3        1 SUBUNIT  0
   45 H45       40.3606    35.0490    16.9422 H          1 SUBUNIT  0
   46 H46       40.6130    36.4787    15.9393 H          1 SUBUNIT  0
   47 H47       42.7211    35.7093    15.2822 H          1 SUBUNIT  0
   48 H48       42.6089    34.7433    16.7517 H          1 SUBUNIT  0
   49 H49       40.4463    32.7898    13.8741 H          1 SUBUNIT  0
   50 H50       40.3026    32.7224    15.6173 H          1 SUBUNIT  0
   51 C51       38.3867    34.5874    15.1831 C.3        1 SUBUNIT  0
   52 C52       39.9728    35.4964    13.5505 C.3        1 SUBUNIT  0
   53 C53       37.6489    35.5043    14.1926 C.3        1 SUBUNIT  0
   54 C54       38.7243    36.3717    13.5422 C.3        1 SUBUNIT  0
   55 H55       37.1570    34.9021    13.4287 H          1 SUBUNIT  0
   56 H56       36.8756    36.1049    14.6675 H          1 SUBUNIT  0
   57 H57       38.1621    34.8418    16.2119 H          1 SUBUNIT  0
   58 H58       38.0207    33.5687    15.1021 H          1 SUBUNIT  0
   59 H59       40.8832    36.0902    13.4587 H          1 SUBUNIT  0
   60 H60       39.9429    34.8206    12.6975 H          1 SUBUNIT  0
   61 H61       38.4484    36.7106    12.5428 H          1 SUBUNIT  0
   62 H62       38.9021    37.2574    14.1519 H          1 SUBUNIT  0
@<TRIPOS>BOND
    1     1     2 1
    2     1    23 1
    3     1    24 1
    4     1    25 1
    5     2     3 1
    6     2    20 1
    7     2    26 1
    8     3     4 1
    9     3    27 1
   10     4     5 2
   11     4     6 1
   12     6     7 1
   13     6     9 1
   14     6    28 1
   15     7     8 1
   16     7    41 1
   17     7    42 1
   18     8    29 1
   19     9    10 1
   20     9    30 1
   21    10    11 2
   22    10    16 1
   23    12    13 1
   24    12    31 1
   25    12    32 1
   26    12    33 1
   27    13    14 1
   28    13    17 1
   29    13    34 1
   30    14    15 1
   31    14    35 1
   32    14    36 1
   33    15    16 1
   34    15    37 1
   35    15    38 1
   36    16    39 1
   37    16    40 1
   38    17    18 2
   39    17    19 1
   40    20    21 2
   41    20    22 1
   42    41    43 1
   43    41    47 1
   44    41    48 1
   45    42    44 1
   46    42    49 1
   47    42    50 1
   48    43    44 1
   49    43    45 1
   50    43    46 1
   51    44    51 1
   52    44    52 1
   53    51    53 1
   54    51    57 1
   55    51    58 1
   56    52    54 1
   57    52    59 1
   58    52    60 1
   59    53    54 1
   60    53    55 1
   61    53    56 1
   62    54    61 1
   63    54    62 1
@<TRIPOS>SUBSTRUCTURE
1   ****   1
@<SCITEGIC>MOL_PROPERTY
TopHits
SciTegic.value.StringValue
10

@<SCITEGIC>MOL_PROPERTY
-CDOCKER_ENERGY
SciTegic.value.StringValue
43.0502354

@<SCITEGIC>MOL_PROPERTY
-CDOCKER_INTERACTION_ENERGY
SciTegic.value.StringValue
66.2748548

@<SCITEGIC>MOL_PROPERTY
POSE_NUMBER
SciTegic.value.StringValue
9

@<SCITEGIC>MOL_PROPERTY
FRAGMENTS
SciTegic.value.StringValue
C37 C37

@<SCITEGIC>MOL_PROPERTY
MW
SciTegic.value.StringValue
442.55

@<SCITEGIC>MOL_PROPERTY
GENERATION
SciTegic.value.StringValue
2

@<SCITEGIC>MOL_PROPERTY
FAMILY
SciTegic.value.StringValue
2

@<SCITEGIC>MOL_PROPERTY
LUDI3
SciTegic.value.StringValue
399

@<SCITEGIC>ATOM_PROPERTY
Formal Charge
SciTegic.value.StringValue
1 0
2 0
3 0
4 0
5 0
6 0
7 0
8 0
9 0
10 0
11 0
12 +1
13 0
14 0
15 0
16 0
17 0
18 0
19 -1
20 0
21 0
22 -1
23 0
24 0
25 0
26 0
27 0
28 0
29 0
30 0
31 0
32 0
33 0
34 0
35 0
36 0
37 0
38 0
39 0
40 0
41 0
42 0
43 0
44 0
45 0
46 0
47 0
48 0
49 0
50 0
51 0
52 0
53 0
54 0
55 0
56 0
57 0
58 0
59 0
60 0
61 0
62 0

@<SCITEGIC>ATOM_PROPERTY
pdb_tempFactor
SciTegic.value.DoubleValue
1 0
2 0
3 0
4 0
5 0
6 0
7 0
8 0
9 0
10 0
11 0
12 0
13 0
14 0
15 0
16 0
17 0
18 0
19 0
20 0
21 0
22 0
23 0
24 0
25 0
26 0
27 0
28 0
29 0
30 0
31 0
32 0
33 0
34 0
35 0
36 0
37 0
38 0
39 0
40 0
41 0
42 0
43 0
44 0
45 0
46 0
47 0
48 0
49 0
50 0
51 0
52 0
53 0
54 0
55 0
56 0
57 0
58 0
59 0
60 0
61 0
62 0

@<SCITEGIC>ATOM_PROPERTY
pdb_occupancy
SciTegic.value.DoubleValue
1 1
2 1
3 1
4 1
5 1
6 1
7 1
8 1
9 1
10 1
11 1
12 1
13 1
14 1
15 1
16 1
17 1
18 1
19 1
20 1
21 1
22 1
23 1
24 1
25 1
26 1
27 1
28 1
29 1
30 1
31 1
32 1
33 1
34 1
35 1
36 1
37 1
38 1
39 1
40 1
41 1
42 1
43 1
44 1
45 1
46 1
47 1
48 1
49 1
50 1
51 1
52 1
53 1
54 1
55 1
56 1
57 1
58 1
59 1
60 1
61 1
62 1

@<TRIPOS>MOLECULE
Evo_3
62  63  1  0  0
SMALL
FORMAL_CHARGES
@<TRIPOS>ATOM
    1 C1        44.3424    28.9542    12.5976 C.3        1 SUBUNIT  0
    2 C2        44.8232    30.4024    12.4423 C.3        1 SUBUNIT  0
    3 N3        44.4733    31.1562    13.6431 N.am       1 SUBUNIT  0
    4 C4        43.5446    32.1354    13.6588 C.2        1 SUBUNIT  0
    5 O5        42.8892    32.5022    12.6911 O.2        1 SUBUNIT  0
    6 C6        43.3806    32.7732    15.0528 C.3        1 SUBUNIT  0
    7 C7        42.5513    34.0757    15.0393 C.3        1 SUBUNIT  0
    8 S8        43.3793    35.3105    13.9989 S.3        1 SUBUNIT  0
    9 N9        44.6985    33.0754    15.6133 N.am       1 SUBUNIT  0
   10 C10       45.2340    32.3485    16.6151 C.2        1 SUBUNIT  0
   11 O11       44.7666    31.2985    17.0373 O.2        1 SUBUNIT  0
   12 N12       44.2562    36.4267    18.8016 N.4        1 SUBUNIT  1
   13 C13       45.5568    36.6725    18.1943 C.3        1 SUBUNIT  0
   14 C14       46.0053    35.4806    17.3278 C.3        1 SUBUNIT  0
   15 C15       46.1949    34.1761    18.1197 C.3        1 SUBUNIT  0
   16 C16       46.5065    32.9590    17.2253 C.3        1 SUBUNIT  0
   17 C17       45.4815    37.9550    17.3392 C.2        1 SUBUNIT  0.0000
   18 O18       45.9150    39.0150    17.7926 O.co2      1 SUBUNIT  -0.50
   19 O19       44.9753    37.8772    16.2221 O.co2      1 SUBUNIT  -0.50
   20 C20       46.3499    30.4319    12.2355 C.2        1 SUBUNIT  0.0000
   21 O21       46.7976    30.1207    11.1324 O.co2      1 SUBUNIT  -0.50
   22 O22       47.0735    30.7639    13.1750 O.co2      1 SUBUNIT  -0.50
   23 H23       43.2605    28.9141    12.7256 H          1 SUBUNIT  0
   24 H24       44.5940    28.3584    11.7196 H          1 SUBUNIT  0
   25 H25       44.7980    28.4749    13.4647 H          1 SUBUNIT  0
   26 H26       44.3431    30.8666    11.5793 H          1 SUBUNIT  0
   27 H27       44.9809    30.9449    14.4781 H          1 SUBUNIT  0
   28 H28       42.8867    32.0442    15.6982 H          1 SUBUNIT  0
   29 H29       43.6214    36.4085    14.7211 H          1 SUBUNIT  0
   30 H30       45.1910    33.8785    15.2789 H          1 SUBUNIT  0
   31 H31       43.5356    36.3172    18.0621 H          1 SUBUNIT  0
   32 H32       43.9992    37.2578    19.3737 H          1 SUBUNIT  0
   33 H33       44.2723    35.5948    19.4250 H          1 SUBUNIT  0
   34 H34       46.2673    36.8268    19.0084 H          1 SUBUNIT  0
   35 H35       45.2761    35.3348    16.5348 H          1 SUBUNIT  0
   36 H36       46.9429    35.7260    16.8265 H          1 SUBUNIT  0
   37 H37       47.0217    34.3215    18.8156 H          1 SUBUNIT  0
   38 H38       45.3183    33.9698    18.7359 H          1 SUBUNIT  0
   39 H39       46.9843    32.1825    17.8225 H          1 SUBUNIT  0
   40 H40       47.2064    33.2195    16.4306 H          1 SUBUNIT  0
   41 C41       42.4248    34.6750    16.4526 C.3        1 SUBUNIT  0
   42 C42       41.0951    33.8520    14.5836 C.3        1 SUBUNIT  0
   43 C43       40.9452    34.9457    16.7087 C.3        1 SUBUNIT  0
   44 C44       40.2304    34.8610    15.3533 C.3        1 SUBUNIT  0
   45 H45       40.5509    34.1782    17.3756 H          1 SUBUNIT  0
   46 H46       40.8191    35.9021    17.2103 H          1 SUBUNIT  0
   47 H47       42.9770    35.6128    16.5108 H          1 SUBUNIT  0
   48 H48       42.8243    34.0265    17.2330 H          1 SUBUNIT  0
   49 H49       40.9748    33.9440    13.5038 H          1 SUBUNIT  0
   50 H50       40.7907    32.8389    14.8501 H          1 SUBUNIT  0
   51 C51       38.7563    34.4102    15.4651 C.3        1 SUBUNIT  0
   52 C52       40.1622    36.2093    14.6135 C.3        1 SUBUNIT  0
   53 C53       37.9327    35.2645    14.4847 C.3        1 SUBUNIT  0
   54 C54       38.9405    36.1051    13.7014 C.3        1 SUBUNIT  0
   55 H55       37.2902    34.6753    13.8316 H          1 SUBUNIT  0
   56 H56       37.2605    35.9138    15.0376 H          1 SUBUNIT  0
   57 H57       38.3742    34.5381    16.4752 H          1 SUBUNIT  0
   58 H58       38.6514    33.3474    15.2691 H          1 SUBUNIT  0
   59 H59       40.0135    37.0194    15.3241 H          1 SUBUNIT  0
   60 H60       41.0666    36.4499    14.0580 H          1 SUBUNIT  0
   61 H61       39.2149    35.5858    12.7836 H          1 SUBUNIT  0
   62 H62       38.5406    37.0797    13.4213 H          1 SUBUNIT  0
@<TRIPOS>BOND
    1     1     2 1
    2     1    23 1
    3     1    24 1
    4     1    25 1
    5     2     3 1
    6     2    20 1
    7     2    26 1
    8     3     4 1
    9     3    27 1
   10     4     5 2
   11     4     6 1
   12     6     7 1
   13     6     9 1
   14     6    28 1
   15     7     8 1
   16     7    41 1
   17     7    42 1
   18     8    29 1
   19     9    10 1
   20     9    30 1
   21    10    11 2
   22    10    16 1
   23    12    13 1
   24    12    31 1
   25    12    32 1
   26    12    33 1
   27    13    14 1
   28    13    17 1
   29    13    34 1
   30    14    15 1
   31    14    35 1
   32    14    36 1
   33    15    16 1
   34    15    37 1
   35    15    38 1
   36    16    39 1
   37    16    40 1
   38    17    18 2
   39    17    19 1
   40    20    21 2
   41    20    22 1
   42    41    43 1
   43    41    47 1
   44    41    48 1
   45    42    44 1
   46    42    49 1
   47    42    50 1
   48    43    44 1
   49    43    45 1
   50    43    46 1
   51    44    51 1
   52    44    52 1
   53    51    53 1
   54    51    57 1
   55    51    58 1
   56    52    54 1
   57    52    59 1
   58    52    60 1
   59    53    54 1
   60    53    55 1
   61    53    56 1
   62    54    61 1
   63    54    62 1
@<TRIPOS>SUBSTRUCTURE
1   ****   1
@<SCITEGIC>MOL_PROPERTY
TopHits
SciTegic.value.StringValue
10

@<SCITEGIC>MOL_PROPERTY
-CDOCKER_ENERGY
SciTegic.value.StringValue
42.6563432

@<SCITEGIC>MOL_PROPERTY
-CDOCKER_INTERACTION_ENERGY
SciTegic.value.StringValue
64.9813614

@<SCITEGIC>MOL_PROPERTY
POSE_NUMBER
SciTegic.value.StringValue
10

@<SCITEGIC>MOL_PROPERTY
FRAGMENTS
SciTegic.value.StringValue
C37 C37

@<SCITEGIC>MOL_PROPERTY
MW
SciTegic.value.StringValue
442.55

@<SCITEGIC>MOL_PROPERTY
GENERATION
SciTegic.value.StringValue
2

@<SCITEGIC>MOL_PROPERTY
FAMILY
SciTegic.value.StringValue
2

@<SCITEGIC>MOL_PROPERTY
LUDI3
SciTegic.value.StringValue
399

@<SCITEGIC>ATOM_PROPERTY
Formal Charge
SciTegic.value.StringValue
1 0
2 0
3 0
4 0
5 0
6 0
7 0
8 0
9 0
10 0
11 0
12 +1
13 0
14 0
15 0
16 0
17 0
18 0
19 -1
20 0
21 0
22 -1
23 0
24 0
25 0
26 0
27 0
28 0
29 0
30 0
31 0
32 0
33 0
34 0
35 0
36 0
37 0
38 0
39 0
40 0
41 0
42 0
43 0
44 0
45 0
46 0
47 0
48 0
49 0
50 0
51 0
52 0
53 0
54 0
55 0
56 0
57 0
58 0
59 0
60 0
61 0
62 0

@<SCITEGIC>ATOM_PROPERTY
pdb_tempFactor
SciTegic.value.DoubleValue
1 0
2 0
3 0
4 0
5 0
6 0
7 0
8 0
9 0
10 0
11 0
12 0
13 0
14 0
15 0
16 0
17 0
18 0
19 0
20 0
21 0
22 0
23 0
24 0
25 0
26 0
27 0
28 0
29 0
30 0
31 0
32 0
33 0
34 0
35 0
36 0
37 0
38 0
39 0
40 0
41 0
42 0
43 0
44 0
45 0
46 0
47 0
48 0
49 0
50 0
51 0
52 0
53 0
54 0
55 0
56 0
57 0
58 0
59 0
60 0
61 0
62 0

@<SCITEGIC>ATOM_PROPERTY
pdb_occupancy
SciTegic.value.DoubleValue
1 1
2 1
3 1
4 1
5 1
6 1
7 1
8 1
9 1
10 1
11 1
12 1
13 1
14 1
15 1
16 1
17 1
18 1
19 1
20 1
21 1
22 1
23 1
24 1
25 1
26 1
27 1
28 1
29 1
30 1
31 1
32 1
33 1
34 1
35 1
36 1
37 1
38 1
39 1
40 1
41 1
42 1
43 1
44 1
45 1
46 1
47 1
48 1
49 1
50 1
51 1
52 1
53 1
54 1
55 1
56 1
57 1
58 1
59 1
60 1
61 1
62 1

@<TRIPOS>MOLECULE
Evo_4
55  55  1  0  0
SMALL
FORMAL_CHARGES
@<TRIPOS>ATOM
    1 C1        43.1923    31.1994    13.5273 C.3        1 SUBUNIT  0
    2 C2        43.8991    31.0344    14.8842 C.3        1 SUBUNIT  0
    3 N3        43.9982    32.3112    15.5752 N.am       1 SUBUNIT  0
    4 C4        44.6893    33.3684    15.0948 C.2        1 SUBUNIT  0
    5 O5        45.4151    33.3420    14.1064 O.2        1 SUBUNIT  0
    6 C6        44.4337    34.6817    15.8797 C.3        1 SUBUNIT  0
    7 C7        45.5244    35.0123    16.9259 C.3        1 SUBUNIT  0
    8 S8        45.4648    33.7558    18.2325 S.3        1 SUBUNIT  0
    9 N9        43.1441    34.5990    16.5629 N.am       1 SUBUNIT  0
   10 C10       41.9892    34.6131    15.8700 C.2        1 SUBUNIT  0
   11 O11       41.8993    34.8175    14.6655 O.2        1 SUBUNIT  0
   12 N12       39.8208    36.5513    14.8184 N.4        1 SUBUNIT  1
   13 C13       39.0712    35.4332    14.2620 C.3        1 SUBUNIT  0
   14 C14       38.5488    34.4730    15.3575 C.3        1 SUBUNIT  0
   15 C15       39.6239    33.5933    16.0188 C.3        1 SUBUNIT  0
   16 C16       40.7686    34.3193    16.7471 C.3        1 SUBUNIT  0
   17 C17       37.9410    35.9714    13.3666 C.2        1 SUBUNIT  0.0000
   18 O18       37.9605    37.1593    13.0365 O.co2      1 SUBUNIT  -0.50
   19 O19       37.0684    35.1945    12.9883 O.co2      1 SUBUNIT  -0.50
   20 C20       43.0871    30.0798    15.7779 C.2        1 SUBUNIT  0.0000
   21 O21       41.9758    30.4389    16.1682 O.co2      1 SUBUNIT  -0.50
   22 O22       43.5761    28.9971    16.0955 O.co2      1 SUBUNIT  -0.50
   23 H23       42.2276    31.6965    13.6409 H          1 SUBUNIT  0
   24 H24       43.7918    31.7889    12.8351 H          1 SUBUNIT  0
   25 H25       43.0128    30.2318    13.0577 H          1 SUBUNIT  0
   26 H26       44.9145    30.6523    14.7608 H          1 SUBUNIT  0
   27 H27       43.4826    32.3961    16.4274 H          1 SUBUNIT  0
   28 H28       44.3623    35.4945    15.1542 H          1 SUBUNIT  0
   29 H29       44.7196    34.2115    19.2434 H          1 SUBUNIT  0
   30 H30       43.1190    34.4810    17.5572 H          1 SUBUNIT  0
   31 H31       39.3620    36.8693    15.6965 H          1 SUBUNIT  0
   32 H32       39.8040    37.3153    14.1123 H          1 SUBUNIT  0
   33 H33       40.7988    36.2607    15.0094 H          1 SUBUNIT  0
   34 H34       39.7459    34.9013    13.5922 H          1 SUBUNIT  0
   35 H35       37.9735    35.0023    16.1058 H          1 SUBUNIT  0
   36 H36       37.8000    33.7971    14.9516 H          1 SUBUNIT  0
   37 H37       39.1078    32.9939    16.7682 H          1 SUBUNIT  0
   38 H38       40.0218    32.8761    15.2992 H          1 SUBUNIT  0
   39 H39       41.1133    33.6574    17.5316 H          1 SUBUNIT  0
   40 H40       40.4529    35.2305    17.2443 H          1 SUBUNIT  0
   41 C41       45.2395    36.3957    17.5542 C.3        1 SUBUNIT  0
   42 C42       46.9316    35.0470    16.2890 C.3        1 SUBUNIT  0
   43 C43       46.3103    36.7994    18.5757 C.3        1 SUBUNIT  0
   44 C44       48.0179    35.4627    17.2930 C.3        1 SUBUNIT  0
   45 C45       47.6983    36.8184    17.9303 C.3        1 SUBUNIT  0
   46 H46       46.0791    37.7797    18.9924 H          1 SUBUNIT  0
   47 H47       46.2990    36.1007    19.4114 H          1 SUBUNIT  0
   48 H48       44.2648    36.4067    18.0432 H          1 SUBUNIT  0
   49 H49       45.1952    37.1504    16.7680 H          1 SUBUNIT  0
   50 H50       47.1895    34.0707    15.8781 H          1 SUBUNIT  0
   51 H51       46.9329    35.7449    15.4505 H          1 SUBUNIT  0
   52 H52       48.9836    35.5109    16.7901 H          1 SUBUNIT  0
   53 H53       48.1148    34.7061    18.0728 H          1 SUBUNIT  0
   54 H54       48.4555    37.0712    18.6724 H          1 SUBUNIT  0
   55 H55       47.7333    37.5975    17.1700 H          1 SUBUNIT  0
@<TRIPOS>BOND
    1     1     2 1
    2     1    23 1
    3     1    24 1
    4     1    25 1
    5     2     3 1
    6     2    20 1
    7     2    26 1
    8     3     4 1
    9     3    27 1
   10     4     5 2
   11     4     6 1
   12     6     7 1
   13     6     9 1
   14     6    28 1
   15     7     8 1
   16     7    41 1
   17     7    42 1
   18     8    29 1
   19     9    10 1
   20     9    30 1
   21    10    11 2
   22    10    16 1
   23    12    13 1
   24    12    31 1
   25    12    32 1
   26    12    33 1
   27    13    14 1
   28    13    17 1
   29    13    34 1
   30    14    15 1
   31    14    35 1
   32    14    36 1
   33    15    16 1
   34    15    37 1
   35    15    38 1
   36    16    39 1
   37    16    40 1
   38    17    18 2
   39    17    19 1
   40    20    21 2
   41    20    22 1
   42    41    43 1
   43    41    48 1
   44    41    49 1
   45    42    44 1
   46    42    50 1
   47    42    51 1
   48    43    45 1
   49    43    46 1
   50    43    47 1
   51    44    45 1
   52    44    52 1
   53    44    53 1
   54    45    54 1
   55    45    55 1
@<TRIPOS>SUBSTRUCTURE
1   ****   1
@<SCITEGIC>MOL_PROPERTY
TopHits
SciTegic.value.StringValue
10

@<SCITEGIC>MOL_PROPERTY
-CDOCKER_ENERGY
SciTegic.value.StringValue
70.0827947

@<SCITEGIC>MOL_PROPERTY
-CDOCKER_INTERACTION_ENERGY
SciTegic.value.StringValue
61.575113

@<SCITEGIC>MOL_PROPERTY
POSE_NUMBER
SciTegic.value.StringValue
1

@<SCITEGIC>MOL_PROPERTY
FRAGMENTS
SciTegic.value.StringValue
C36

@<SCITEGIC>MOL_PROPERTY
MW
SciTegic.value.StringValue
402.48

@<SCITEGIC>MOL_PROPERTY
GENERATION
SciTegic.value.StringValue
1

@<SCITEGIC>MOL_PROPERTY
FAMILY
SciTegic.value.StringValue
1

@<SCITEGIC>MOL_PROPERTY
LUDI3
SciTegic.value.StringValue
397

@<SCITEGIC>ATOM_PROPERTY
Formal Charge
SciTegic.value.StringValue
1 0
2 0
3 0
4 0
5 0
6 0
7 0
8 0
9 0
10 0
11 0
12 +1
13 0
14 0
15 0
16 0
17 0
18 0
19 -1
20 0
21 0
22 -1
23 0
24 0
25 0
26 0
27 0
28 0
29 0
30 0
31 0
32 0
33 0
34 0
35 0
36 0
37 0
38 0
39 0
40 0
41 0
42 0
43 0
44 0
45 0
46 0
47 0
48 0
49 0
50 0
51 0
52 0
53 0
54 0
55 0

@<SCITEGIC>ATOM_PROPERTY
pdb_tempFactor
SciTegic.value.DoubleValue
1 0
2 0
3 0
4 0
5 0
6 0
7 0
8 0
9 0
10 0
11 0
12 0
13 0
14 0
15 0
16 0
17 0
18 0
19 0
20 0
21 0
22 0
23 0
24 0
25 0
26 0
27 0
28 0
29 0
30 0
31 0
32 0
33 0
34 0
35 0
36 0
37 0
38 0
39 0
40 0
41 0
42 0
43 0
44 0
45 0
46 0
47 0
48 0
49 0
50 0
51 0
52 0
53 0
54 0
55 0

@<SCITEGIC>ATOM_PROPERTY
pdb_occupancy
SciTegic.value.DoubleValue
1 1
2 1
3 1
4 1
5 1
6 1
7 1
8 1
9 1
10 1
11 1
12 1
13 1
14 1
15 1
16 1
17 1
18 1
19 1
20 1
21 1
22 1
23 1
24 1
25 1
26 1
27 1
28 1
29 1
30 1
31 1
32 1
33 1
34 1
35 1
36 1
37 1
38 1
39 1
40 1
41 1
42 1
43 1
44 1
45 1
46 1
47 1
48 1
49 1
50 1
51 1
52 1
53 1
54 1
55 1

@<TRIPOS>MOLECULE
Evo_4
55  55  1  0  0
SMALL
FORMAL_CHARGES
@<TRIPOS>ATOM
    1 C1        42.9398    29.4315    13.3717 C.3        1 SUBUNIT  0
    2 C2        41.9286    30.5625    13.1293 C.3        1 SUBUNIT  0
    3 N3        42.2792    31.7193    13.9475 N.am       1 SUBUNIT  0
    4 C4        41.8605    31.8737    15.2233 C.2        1 SUBUNIT  0
    5 O5        41.2377    31.0344    15.8644 O.2        1 SUBUNIT  0
    6 C6        42.2488    33.2322    15.8671 C.3        1 SUBUNIT  0
    7 C7        41.5400    34.4855    15.2934 C.3        1 SUBUNIT  0
    8 S8        41.9452    35.8631    16.4071 S.3        1 SUBUNIT  0
    9 N9        43.6930    33.4458    15.8924 N.am       1 SUBUNIT  0
   10 C10       44.5450    32.5504    16.4368 C.2        1 SUBUNIT  0
   11 O11       44.2453    31.4104    16.7627 O.2        1 SUBUNIT  0
   12 N12       44.1151    36.4108    18.7655 N.4        1 SUBUNIT  1
   13 C13       45.4800    36.6188    18.2959 C.3        1 SUBUNIT  0
   14 C14       45.8430    35.5957    17.2067 C.3        1 SUBUNIT  0
   15 C15       45.9793    34.1694    17.7595 C.3        1 SUBUNIT  0
   16 C16       45.9639    33.0915    16.6607 C.3        1 SUBUNIT  0
   17 C17       45.6420    38.0568    17.7589 C.2        1 SUBUNIT  0.0000
   18 O18       46.1999    38.9001    18.4598 O.co2      1 SUBUNIT  -0.50
   19 O19       45.1983    38.3207    16.6433 O.co2      1 SUBUNIT  -0.50
   20 C20       41.8916    30.9766    11.6382 C.2        1 SUBUNIT  0.0000
   21 O21       41.8587    32.1751    11.3518 O.co2      1 SUBUNIT  -0.50
   22 O22       41.8990    30.0963    10.7771 O.co2      1 SUBUNIT  -0.50
   23 H23       43.9421    29.7243    13.0564 H          1 SUBUNIT  0
   24 H24       42.9868    29.1668    14.4285 H          1 SUBUNIT  0
   25 H25       42.6637    28.5310    12.8205 H          1 SUBUNIT  0
   26 H26       40.9274    30.2416    13.4187 H          1 SUBUNIT  0
   27 H27       42.8052    32.4421    13.5016 H          1 SUBUNIT  0
   28 H28       41.9603    33.1725    16.9136 H          1 SUBUNIT  0
   29 H29       40.8140    36.4343    16.8350 H          1 SUBUNIT  0
   30 H30       44.0338    34.3324    15.5824 H          1 SUBUNIT  0
   31 H31       43.4451    36.6385    18.0027 H          1 SUBUNIT  0
   32 H32       43.9312    37.0741    19.5475 H          1 SUBUNIT  0
   33 H33       43.9651    35.4409    19.1065 H          1 SUBUNIT  0
   34 H34       46.1382    36.4918    19.1576 H          1 SUBUNIT  0
   35 H35       45.0926    35.6367    16.4192 H          1 SUBUNIT  0
   36 H36       46.7858    35.8710    16.7306 H          1 SUBUNIT  0
   37 H37       46.9194    34.1088    18.3068 H          1 SUBUNIT  0
   38 H38       45.2051    33.9689    18.5022 H          1 SUBUNIT  0
   39 H39       46.5871    32.2502    16.9658 H          1 SUBUNIT  0
   40 H40       46.3735    33.4664    15.7223 H          1 SUBUNIT  0
   41 C41       40.0066    34.3063    15.2986 C.3        1 SUBUNIT  0
   42 C42       42.0509    34.8624    13.8831 C.3        1 SUBUNIT  0
   43 C43       39.2663    35.4682    14.6161 C.3        1 SUBUNIT  0
   44 C44       41.2904    36.0449    13.2904 C.3        1 SUBUNIT  0
   45 C45       39.8006    35.7379    13.2127 C.3        1 SUBUNIT  0
   46 H46       38.1935    35.2743    14.5862 H          1 SUBUNIT  0
   47 H47       39.4088    36.3783    15.1923 H          1 SUBUNIT  0
   48 H48       39.6510    34.2089    16.3258 H          1 SUBUNIT  0
   49 H49       39.7437    33.3738    14.8070 H          1 SUBUNIT  0
   50 H50       43.1066    35.1216    13.9336 H          1 SUBUNIT  0
   51 H51       41.9562    34.0376    13.1839 H          1 SUBUNIT  0
   52 H52       41.6855    36.2931    12.3055 H          1 SUBUNIT  0
   53 H53       41.4379    36.9103    13.9285 H          1 SUBUNIT  0
   54 H54       39.2706    36.5748    12.7605 H          1 SUBUNIT  0
   55 H55       39.6410    34.8734    12.5772 H          1 SUBUNIT  0
@<TRIPOS>BOND
    1     1     2 1
    2     1    23 1
    3     1    24 1
    4     1    25 1
    5     2     3 1
    6     2    20 1
    7     2    26 1
    8     3     4 1
    9     3    27 1
   10     4     5 2
   11     4     6 1
   12     6     7 1
   13     6     9 1
   14     6    28 1
   15     7     8 1
   16     7    41 1
   17     7    42 1
   18     8    29 1
   19     9    10 1
   20     9    30 1
   21    10    11 2
   22    10    16 1
   23    12    13 1
   24    12    31 1
   25    12    32 1
   26    12    33 1
   27    13    14 1
   28    13    17 1
   29    13    34 1
   30    14    15 1
   31    14    35 1
   32    14    36 1
   33    15    16 1
   34    15    37 1
   35    15    38 1
   36    16    39 1
   37    16    40 1
   38    17    18 2
   39    17    19 1
   40    20    21 2
   41    20    22 1
   42    41    43 1
   43    41    48 1
   44    41    49 1
   45    42    44 1
   46    42    50 1
   47    42    51 1
   48    43    45 1
   49    43    46 1
   50    43    47 1
   51    44    45 1
   52    44    52 1
   53    44    53 1
   54    45    54 1
   55    45    55 1
@<TRIPOS>SUBSTRUCTURE
1   ****   1
@<SCITEGIC>MOL_PROPERTY
TopHits
SciTegic.value.StringValue
10

@<SCITEGIC>MOL_PROPERTY
-CDOCKER_ENERGY
SciTegic.value.StringValue
69.1861258

@<SCITEGIC>MOL_PROPERTY
-CDOCKER_INTERACTION_ENERGY
SciTegic.value.StringValue
61.9683929

@<SCITEGIC>MOL_PROPERTY
POSE_NUMBER
SciTegic.value.StringValue
2

@<SCITEGIC>MOL_PROPERTY
FRAGMENTS
SciTegic.value.StringValue
C36

@<SCITEGIC>MOL_PROPERTY
MW
SciTegic.value.StringValue
402.48

@<SCITEGIC>MOL_PROPERTY
GENERATION
SciTegic.value.StringValue
1

@<SCITEGIC>MOL_PROPERTY
FAMILY
SciTegic.value.StringValue
1

@<SCITEGIC>MOL_PROPERTY
LUDI3
SciTegic.value.StringValue
397

@<SCITEGIC>ATOM_PROPERTY
Formal Charge
SciTegic.value.StringValue
1 0
2 0
3 0
4 0
5 0
6 0
7 0
8 0
9 0
10 0
11 0
12 +1
13 0
14 0
15 0
16 0
17 0
18 0
19 -1
20 0
21 0
22 -1
23 0
24 0
25 0
26 0
27 0
28 0
29 0
30 0
31 0
32 0
33 0
34 0
35 0
36 0
37 0
38 0
39 0
40 0
41 0
42 0
43 0
44 0
45 0
46 0
47 0
48 0
49 0
50 0
51 0
52 0
53 0
54 0
55 0

@<SCITEGIC>ATOM_PROPERTY
pdb_tempFactor
SciTegic.value.DoubleValue
1 0
2 0
3 0
4 0
5 0
6 0
7 0
8 0
9 0
10 0
11 0
12 0
13 0
14 0
15 0
16 0
17 0
18 0
19 0
20 0
21 0
22 0
23 0
24 0
25 0
26 0
27 0
28 0
29 0
30 0
31 0
32 0
33 0
34 0
35 0
36 0
37 0
38 0
39 0
40 0
41 0
42 0
43 0
44 0
45 0
46 0
47 0
48 0
49 0
50 0
51 0
52 0
53 0
54 0
55 0

@<SCITEGIC>ATOM_PROPERTY
pdb_occupancy
SciTegic.value.DoubleValue
1 1
2 1
3 1
4 1
5 1
6 1
7 1
8 1
9 1
10 1
11 1
12 1
13 1
14 1
15 1
16 1
17 1
18 1
19 1
20 1
21 1
22 1
23 1
24 1
25 1
26 1
27 1
28 1
29 1
30 1
31 1
32 1
33 1
34 1
35 1
36 1
37 1
38 1
39 1
40 1
41 1
42 1
43 1
44 1
45 1
46 1
47 1
48 1
49 1
50 1
51 1
52 1
53 1
54 1
55 1

@<TRIPOS>MOLECULE
Evo_4
55  55  1  0  0
SMALL
FORMAL_CHARGES
@<TRIPOS>ATOM
    1 C1        42.6014    31.9434    13.4261 C.3        1 SUBUNIT  0
    2 C2        43.1644    31.3733    14.7350 C.3        1 SUBUNIT  0
    3 N3        43.9605    32.3614    15.4452 N.am       1 SUBUNIT  0
    4 C4        45.1096    32.8899    14.9756 C.2        1 SUBUNIT  0
    5 O5        45.5647    32.7253    13.8497 O.2        1 SUBUNIT  0
    6 C6        45.8312    33.7555    16.0306 C.3        1 SUBUNIT  0
    7 C7        46.6219    32.8995    17.0516 C.3        1 SUBUNIT  0
    8 S8        45.4955    31.8164    17.9760 S.3        1 SUBUNIT  0
    9 N9        44.8460    34.5733    16.7331 N.am       1 SUBUNIT  0
   10 C10       44.3805    35.7143    16.1874 C.2        1 SUBUNIT  0
   11 O11       44.7806    36.2103    15.1409 O.2        1 SUBUNIT  0
   12 N12       39.7602    34.0740    15.4264 N.4        1 SUBUNIT  1
   13 C13       40.1290    35.3471    14.8207 C.3        1 SUBUNIT  0
   14 C14       41.5766    35.7429    15.1455 C.3        1 SUBUNIT  0
   15 C15       41.8867    35.7363    16.6530 C.3        1 SUBUNIT  0
   16 C16       43.2507    36.3514    16.9977 C.3        1 SUBUNIT  0
   17 C17       39.9035    35.3002    13.3001 C.2        1 SUBUNIT  0.0000
   18 O18       39.0048    35.9813    12.8104 O.co2      1 SUBUNIT  -0.50
   19 O19       40.6116    34.5570    12.6220 O.co2      1 SUBUNIT  -0.50
   20 C20       42.0308    30.9417    15.6825 C.2        1 SUBUNIT  0.0000
   21 O21       42.0722    29.8241    16.1952 O.co2      1 SUBUNIT  -0.50
   22 O22       41.1315    31.7442    15.9298 O.co2      1 SUBUNIT  -0.50
   23 H23       42.1182    32.9013    13.6025 H          1 SUBUNIT  0
   24 H24       43.3883    32.0930    12.6894 H          1 SUBUNIT  0
   25 H25       41.8683    31.2705    12.9807 H          1 SUBUNIT  0
   26 H26       43.8153    30.5204    14.5342 H          1 SUBUNIT  0
   27 H27       43.6443    32.6250    16.3556 H          1 SUBUNIT  0
   28 H28       46.5153    34.4320    15.5136 H          1 SUBUNIT  0
   29 H29       45.7133    31.9516    19.2864 H          1 SUBUNIT  0
   30 H30       44.4783    34.2696    17.6126 H          1 SUBUNIT  0
   31 H31       39.8131    34.1503    16.4621 H          1 SUBUNIT  0
   32 H32       40.4136    33.3277    15.1066 H          1 SUBUNIT  0
   33 H33       38.7930    33.8261    15.1425 H          1 SUBUNIT  0
   34 H34       39.4571    36.0979    15.2314 H          1 SUBUNIT  0
   35 H35       42.2662    35.0705    14.6334 H          1 SUBUNIT  0
   36 H36       41.7663    36.7379    14.7451 H          1 SUBUNIT  0
   37 H37       41.1180    36.2963    17.1856 H          1 SUBUNIT  0
   38 H38       41.8421    34.7157    17.0353 H          1 SUBUNIT  0
   39 H39       43.4595    36.2422    18.0629 H          1 SUBUNIT  0
   40 H40       43.2424    37.4160    16.7775 H          1 SUBUNIT  0
   41 C41       47.3388    33.8208    18.0612 C.3        1 SUBUNIT  0
   42 C42       47.6777    32.0331    16.3300 C.3        1 SUBUNIT  0
   43 C43       48.2157    33.0341    19.0460 C.3        1 SUBUNIT  0
   44 C44       48.5569    31.2443    17.3100 C.3        1 SUBUNIT  0
   45 C45       49.2477    32.1815    18.3037 C.3        1 SUBUNIT  0
   46 H46       48.7276    33.7201    19.7199 H          1 SUBUNIT  0
   47 H47       47.5905    32.3948    19.6705 H          1 SUBUNIT  0
   48 H48       46.6135    34.4055    18.6272 H          1 SUBUNIT  0
   49 H49       47.9575    34.5402    17.5239 H          1 SUBUNIT  0
   50 H50       47.1932    31.3310    15.6519 H          1 SUBUNIT  0
   51 H51       48.3103    32.6703    15.7112 H          1 SUBUNIT  0
   52 H52       49.3047    30.6717    16.7611 H          1 SUBUNIT  0
   53 H53       47.9490    30.5196    17.8525 H          1 SUBUNIT  0
   54 H54       49.8361    31.6052    19.0174 H          1 SUBUNIT  0
   55 H55       49.9460    32.8305    17.7738 H          1 SUBUNIT  0
@<TRIPOS>BOND
    1     1     2 1
    2     1    23 1
    3     1    24 1
    4     1    25 1
    5     2     3 1
    6     2    20 1
    7     2    26 1
    8     3     4 1
    9     3    27 1
   10     4     5 2
   11     4     6 1
   12     6     7 1
   13     6     9 1
   14     6    28 1
   15     7     8 1
   16     7    41 1
   17     7    42 1
   18     8    29 1
   19     9    10 1
   20     9    30 1
   21    10    11 2
   22    10    16 1
   23    12    13 1
   24    12    31 1
   25    12    32 1
   26    12    33 1
   27    13    14 1
   28    13    17 1
   29    13    34 1
   30    14    15 1
   31    14    35 1
   32    14    36 1
   33    15    16 1
   34    15    37 1
   35    15    38 1
   36    16    39 1
   37    16    40 1
   38    17    18 2
   39    17    19 1
   40    20    21 2
   41    20    22 1
   42    41    43 1
   43    41    48 1
   44    41    49 1
   45    42    44 1
   46    42    50 1
   47    42    51 1
   48    43    45 1
   49    43    46 1
   50    43    47 1
   51    44    45 1
   52    44    52 1
   53    44    53 1
   54    45    54 1
   55    45    55 1
@<TRIPOS>SUBSTRUCTURE
1   ****   1
@<SCITEGIC>MOL_PROPERTY
TopHits
SciTegic.value.StringValue
10

@<SCITEGIC>MOL_PROPERTY
-CDOCKER_ENERGY
SciTegic.value.StringValue
68.5675565

@<SCITEGIC>MOL_PROPERTY
-CDOCKER_INTERACTION_ENERGY
SciTegic.value.StringValue
50.2280466

@<SCITEGIC>MOL_PROPERTY
POSE_NUMBER
SciTegic.value.StringValue
3

@<SCITEGIC>MOL_PROPERTY
FRAGMENTS
SciTegic.value.StringValue
C36

@<SCITEGIC>MOL_PROPERTY
MW
SciTegic.value.StringValue
402.48

@<SCITEGIC>MOL_PROPERTY
GENERATION
SciTegic.value.StringValue
1

@<SCITEGIC>MOL_PROPERTY
FAMILY
SciTegic.value.StringValue
1

@<SCITEGIC>MOL_PROPERTY
LUDI3
SciTegic.value.StringValue
397

@<SCITEGIC>ATOM_PROPERTY
Formal Charge
SciTegic.value.StringValue
1 0
2 0
3 0
4 0
5 0
6 0
7 0
8 0
9 0
10 0
11 0
12 +1
13 0
14 0
15 0
16 0
17 0
18 0
19 -1
20 0
21 0
22 -1
23 0
24 0
25 0
26 0
27 0
28 0
29 0
30 0
31 0
32 0
33 0
34 0
35 0
36 0
37 0
38 0
39 0
40 0
41 0
42 0
43 0
44 0
45 0
46 0
47 0
48 0
49 0
50 0
51 0
52 0
53 0
54 0
55 0

@<SCITEGIC>ATOM_PROPERTY
pdb_tempFactor
SciTegic.value.DoubleValue
1 0
2 0
3 0
4 0
5 0
6 0
7 0
8 0
9 0
10 0
11 0
12 0
13 0
14 0
15 0
16 0
17 0
18 0
19 0
20 0
21 0
22 0
23 0
24 0
25 0
26 0
27 0
28 0
29 0
30 0
31 0
32 0
33 0
34 0
35 0
36 0
37 0
38 0
39 0
40 0
41 0
42 0
43 0
44 0
45 0
46 0
47 0
48 0
49 0
50 0
51 0
52 0
53 0
54 0
55 0

@<SCITEGIC>ATOM_PROPERTY
pdb_occupancy
SciTegic.value.DoubleValue
1 1
2 1
3 1
4 1
5 1
6 1
7 1
8 1
9 1
10 1
11 1
12 1
13 1
14 1
15 1
16 1
17 1
18 1
19 1
20 1
21 1
22 1
23 1
24 1
25 1
26 1
27 1
28 1
29 1
30 1
31 1
32 1
33 1
34 1
35 1
36 1
37 1
38 1
39 1
40 1
41 1
42 1
43 1
44 1
45 1
46 1
47 1
48 1
49 1
50 1
51 1
52 1
53 1
54 1
55 1

@<TRIPOS>MOLECULE
Evo_4
55  55  1  0  0
SMALL
FORMAL_CHARGES
@<TRIPOS>ATOM
    1 C1        45.2376    32.8796    16.4062 C.3        1 SUBUNIT  0
    2 C2        45.4436    31.7416    15.3975 C.3        1 SUBUNIT  0
    3 N3        44.1953    31.4906    14.6949 N.am       1 SUBUNIT  0
    4 C4        43.4313    30.4015    14.9055 C.2        1 SUBUNIT  0
    5 O5        43.6358    29.5382    15.7523 O.2        1 SUBUNIT  0
    6 C6        42.2118    30.3432    13.9577 C.3        1 SUBUNIT  0
    7 C7        42.5892    30.1817    12.4633 C.3        1 SUBUNIT  0
    8 S8        43.1107    31.7962    11.8372 S.3        1 SUBUNIT  0
    9 N9        41.4296    31.5691    14.1103 N.am       1 SUBUNIT  0
   10 C10       40.8421    31.8527    15.2867 C.2        1 SUBUNIT  0
   11 O11       40.8706    31.1079    16.2549 O.2        1 SUBUNIT  0
   12 N12       41.3087    37.0345    16.7403 N.4        1 SUBUNIT  1
   13 C13       42.0206    36.0513    15.9263 C.3        1 SUBUNIT  0
   14 C14       41.9504    34.6335    16.5291 C.3        1 SUBUNIT  0
   15 C15       40.5340    34.0294    16.5754 C.3        1 SUBUNIT  0
   16 C16       40.1346    33.2129    15.3369 C.3        1 SUBUNIT  0
   17 C17       41.5097    36.0646    14.4712 C.2        1 SUBUNIT  0.0000
   18 O18       42.1584    35.4716    13.6100 O.co2      1 SUBUNIT  -0.50
   19 O19       40.4609    36.6580    14.2161 O.co2      1 SUBUNIT  -0.50
   20 C20       46.5054    32.1150    14.3470 C.2        1 SUBUNIT  0.0000
   21 O21       47.6053    31.5662    14.3905 O.co2      1 SUBUNIT  -0.50
   22 O22       46.2093    32.9412    13.4818 O.co2      1 SUBUNIT  -0.50
   23 H23       44.9608    33.8088    15.9064 H          1 SUBUNIT  0
   24 H24       44.4462    32.6336    17.1151 H          1 SUBUNIT  0
   25 H25       46.1469    33.0655    16.9777 H          1 SUBUNIT  0
   26 H26       45.7457    30.8266    15.9126 H          1 SUBUNIT  0
   27 H27       43.9317    32.1490    13.9906 H          1 SUBUNIT  0
   28 H28       41.5801    29.5124    14.2772 H          1 SUBUNIT  0
   29 H29       42.1480    32.3051    11.0661 H          1 SUBUNIT  0
   30 H30       41.3473    32.2114    13.3492 H          1 SUBUNIT  0
   31 H31       41.6820    37.1011    17.7114 H          1 SUBUNIT  0
   32 H32       40.3016    36.7751    16.7769 H          1 SUBUNIT  0
   33 H33       41.3872    37.9635    16.2833 H          1 SUBUNIT  0
   34 H34       43.0628    36.3715    15.9096 H          1 SUBUNIT  0
   35 H35       42.6197    33.9611    15.9931 H          1 SUBUNIT  0
   36 H36       42.3451    34.6875    17.5433 H          1 SUBUNIT  0
   37 H37       40.4215    33.4102    17.4647 H          1 SUBUNIT  0
   38 H38       39.8114    34.8273    16.7015 H          1 SUBUNIT  0
   39 H39       40.3222    33.7581    14.4146 H          1 SUBUNIT  0
   40 H40       39.0640    33.0344    15.3766 H          1 SUBUNIT  0
   41 C41       41.3608    29.7341    11.6489 C.3        1 SUBUNIT  0
   42 C42       43.7150    29.1496    12.2358 C.3        1 SUBUNIT  0
   43 C43       41.6763    29.6012    10.1508 C.3        1 SUBUNIT  0
   44 C44       44.0597    29.0020    10.7462 C.3        1 SUBUNIT  0
   45 C45       42.8289    28.6204     9.9160 C.3        1 SUBUNIT  0
   46 H46       40.7940    29.2621     9.6088 H          1 SUBUNIT  0
   47 H47       41.9283    30.5773     9.7360 H          1 SUBUNIT  0
   48 H48       40.5422    30.4367    11.7811 H          1 SUBUNIT  0
   49 H49       41.0046    28.7783    12.0321 H          1 SUBUNIT  0
   50 H50       44.6200    29.4427    12.7682 H          1 SUBUNIT  0
   51 H51       43.4144    28.1831    12.6419 H          1 SUBUNIT  0
   52 H52       44.8396    28.2511    10.6199 H          1 SUBUNIT  0
   53 H53       44.4744    29.9388    10.3751 H          1 SUBUNIT  0
   54 H54       43.0861    28.5974     8.8568 H          1 SUBUNIT  0
   55 H55       42.5064    27.6138    10.1844 H          1 SUBUNIT  0
@<TRIPOS>BOND
    1     1     2 1
    2     1    23 1
    3     1    24 1
    4     1    25 1
    5     2     3 1
    6     2    20 1
    7     2    26 1
    8     3     4 1
    9     3    27 1
   10     4     5 2
   11     4     6 1
   12     6     7 1
   13     6     9 1
   14     6    28 1
   15     7     8 1
   16     7    41 1
   17     7    42 1
   18     8    29 1
   19     9    10 1
   20     9    30 1
   21    10    11 2
   22    10    16 1
   23    12    13 1
   24    12    31 1
   25    12    32 1
   26    12    33 1
   27    13    14 1
   28    13    17 1
   29    13    34 1
   30    14    15 1
   31    14    35 1
   32    14    36 1
   33    15    16 1
   34    15    37 1
   35    15    38 1
   36    16    39 1
   37    16    40 1
   38    17    18 2
   39    17    19 1
   40    20    21 2
   41    20    22 1
   42    41    43 1
   43    41    48 1
   44    41    49 1
   45    42    44 1
   46    42    50 1
   47    42    51 1
   48    43    45 1
   49    43    46 1
   50    43    47 1
   51    44    45 1
   52    44    52 1
   53    44    53 1
   54    45    54 1
   55    45    55 1
@<TRIPOS>SUBSTRUCTURE
1   ****   1
@<SCITEGIC>MOL_PROPERTY
TopHits
SciTegic.value.StringValue
10

@<SCITEGIC>MOL_PROPERTY
-CDOCKER_ENERGY
SciTegic.value.StringValue
68.4352188

@<SCITEGIC>MOL_PROPERTY
-CDOCKER_INTERACTION_ENERGY
SciTegic.value.StringValue
60.0632496

@<SCITEGIC>MOL_PROPERTY
POSE_NUMBER
SciTegic.value.StringValue
4

@<SCITEGIC>MOL_PROPERTY
FRAGMENTS
SciTegic.value.StringValue
C36

@<SCITEGIC>MOL_PROPERTY
MW
SciTegic.value.StringValue
402.48

@<SCITEGIC>MOL_PROPERTY
GENERATION
SciTegic.value.StringValue
1

@<SCITEGIC>MOL_PROPERTY
FAMILY
SciTegic.value.StringValue
1

@<SCITEGIC>MOL_PROPERTY
LUDI3
SciTegic.value.StringValue
397

@<SCITEGIC>ATOM_PROPERTY
Formal Charge
SciTegic.value.StringValue
1 0
2 0
3 0
4 0
5 0
6 0
7 0
8 0
9 0
10 0
11 0
12 +1
13 0
14 0
15 0
16 0
17 0
18 0
19 -1
20 0
21 0
22 -1
23 0
24 0
25 0
26 0
27 0
28 0
29 0
30 0
31 0
32 0
33 0
34 0
35 0
36 0
37 0
38 0
39 0
40 0
41 0
42 0
43 0
44 0
45 0
46 0
47 0
48 0
49 0
50 0
51 0
52 0
53 0
54 0
55 0

@<SCITEGIC>ATOM_PROPERTY
pdb_tempFactor
SciTegic.value.DoubleValue
1 0
2 0
3 0
4 0
5 0
6 0
7 0
8 0
9 0
10 0
11 0
12 0
13 0
14 0
15 0
16 0
17 0
18 0
19 0
20 0
21 0
22 0
23 0
24 0
25 0
26 0
27 0
28 0
29 0
30 0
31 0
32 0
33 0
34 0
35 0
36 0
37 0
38 0
39 0
40 0
41 0
42 0
43 0
44 0
45 0
46 0
47 0
48 0
49 0
50 0
51 0
52 0
53 0
54 0
55 0

@<SCITEGIC>ATOM_PROPERTY
pdb_occupancy
SciTegic.value.DoubleValue
1 1
2 1
3 1
4 1
5 1
6 1
7 1
8 1
9 1
10 1
11 1
12 1
13 1
14 1
15 1
16 1
17 1
18 1
19 1
20 1
21 1
22 1
23 1
24 1
25 1
26 1
27 1
28 1
29 1
30 1
31 1
32 1
33 1
34 1
35 1
36 1
37 1
38 1
39 1
40 1
41 1
42 1
43 1
44 1
45 1
46 1
47 1
48 1
49 1
50 1
51 1
52 1
53 1
54 1
55 1

@<TRIPOS>MOLECULE
Evo_4
55  55  1  0  0
SMALL
FORMAL_CHARGES
@<TRIPOS>ATOM
    1 C1        41.7922    31.9637    14.2522 C.3        1 SUBUNIT  0
    2 C2        42.9874    31.1280    14.7354 C.3        1 SUBUNIT  0
    3 N3        43.9838    31.9967    15.3450 N.am       1 SUBUNIT  0
    4 C4        44.9868    32.5565    14.6366 C.2        1 SUBUNIT  0
    5 O5        45.1172    32.4859    13.4199 O.2        1 SUBUNIT  0
    6 C6        46.0044    33.3201    15.5032 C.3        1 SUBUNIT  0
    7 C7        46.9660    32.3887    16.2756 C.3        1 SUBUNIT  0
    8 S8        46.0375    31.3410    17.4359 S.3        1 SUBUNIT  0
    9 N9        45.2946    34.1631    16.4558 N.am       1 SUBUNIT  0
   10 C10       45.0287    35.4609    16.2060 C.2        1 SUBUNIT  0
   11 O11       45.3524    36.0700    15.1948 O.2        1 SUBUNIT  0
   12 N12       41.1426    37.3822    16.5734 N.4        1 SUBUNIT  1
   13 C13       41.7071    36.3765    15.6849 C.3        1 SUBUNIT  0
   14 C14       42.0325    35.0954    16.4627 C.3        1 SUBUNIT  0
   15 C15       42.9558    35.3575    17.6652 C.3        1 SUBUNIT  0
   16 C16       44.2410    36.1335    17.3340 C.3        1 SUBUNIT  0
   17 C17       40.7749    36.1165    14.4820 C.2        1 SUBUNIT  0.0000
   18 O18       39.8216    36.8735    14.2964 O.co2      1 SUBUNIT  -0.50
   19 O19       41.0196    35.1719    13.7320 O.co2      1 SUBUNIT  -0.50
   20 C20       42.6023    30.0571    15.7753 C.2        1 SUBUNIT  0.0000
   21 O21       41.4970    30.0963    16.3141 O.co2      1 SUBUNIT  -0.50
   22 O22       43.4344    29.1973    16.0609 O.co2      1 SUBUNIT  -0.50
   23 H23       41.3112    32.4928    15.0755 H          1 SUBUNIT  0
   24 H24       42.1091    32.7023    13.5160 H          1 SUBUNIT  0
   25 H25       41.0409    31.3327    13.7793 H          1 SUBUNIT  0
   26 H26       43.4537    30.6204    13.8881 H          1 SUBUNIT  0
   27 H27       43.9385    32.1264    16.3345 H          1 SUBUNIT  0
   28 H28       46.5870    33.9662    14.8438 H          1 SUBUNIT  0
   29 H29       45.3252    30.4392    16.7518 H          1 SUBUNIT  0
   30 H30       44.9967    33.7659    17.3238 H          1 SUBUNIT  0
   31 H31       40.9203    38.2218    16.0071 H          1 SUBUNIT  0
   32 H32       41.7825    37.6355    17.3574 H          1 SUBUNIT  0
   33 H33       40.2582    37.0149    16.9734 H          1 SUBUNIT  0
   34 H34       42.6291    36.7891    15.2824 H          1 SUBUNIT  0
   35 H35       41.1129    34.6259    16.8151 H          1 SUBUNIT  0
   36 H36       42.5025    34.3723    15.7966 H          1 SUBUNIT  0
   37 H37       42.4071    35.9117    18.4278 H          1 SUBUNIT  0
   38 H38       43.2222    34.4023    18.1164 H          1 SUBUNIT  0
   39 H39       44.8786    36.2011    18.2159 H          1 SUBUNIT  0
   40 H40       44.0108    37.1552    17.0331 H          1 SUBUNIT  0
   41 C41       47.9544    33.2527    17.0896 C.3        1 SUBUNIT  0
   42 C42       47.7677    31.5040    15.2965 C.3        1 SUBUNIT  0
   43 C43       49.0146    32.4091    17.8072 C.3        1 SUBUNIT  0
   44 C44       48.8339    30.6597    16.0080 C.3        1 SUBUNIT  0
   45 C45       49.7919    31.5450    16.8110 C.3        1 SUBUNIT  0
   46 H46       49.6987    33.0600    18.3514 H          1 SUBUNIT  0
   47 H47       48.5357    31.7725    18.5519 H          1 SUBUNIT  0
   48 H48       47.4234    33.8467    17.8336 H          1 SUBUNIT  0
   49 H49       48.4494    33.9652    16.4286 H          1 SUBUNIT  0
   50 H50       47.0977    30.8413    14.7490 H          1 SUBUNIT  0
   51 H51       48.2529    32.1349    14.5504 H          1 SUBUNIT  0
   52 H52       49.3941    30.0760    15.2772 H          1 SUBUNIT  0
   53 H53       48.3536    29.9425    16.6738 H          1 SUBUNIT  0
   54 H54       50.5210    30.9308    17.3394 H          1 SUBUNIT  0
   55 H55       50.3551    32.1861    16.1329 H          1 SUBUNIT  0
@<TRIPOS>BOND
    1     1     2 1
    2     1    23 1
    3     1    24 1
    4     1    25 1
    5     2     3 1
    6     2    20 1
    7     2    26 1
    8     3     4 1
    9     3    27 1
   10     4     5 2
   11     4     6 1
   12     6     7 1
   13     6     9 1
   14     6    28 1
   15     7     8 1
   16     7    41 1
   17     7    42 1
   18     8    29 1
   19     9    10 1
   20     9    30 1
   21    10    11 2
   22    10    16 1
   23    12    13 1
   24    12    31 1
   25    12    32 1
   26    12    33 1
   27    13    14 1
   28    13    17 1
   29    13    34 1
   30    14    15 1
   31    14    35 1
   32    14    36 1
   33    15    16 1
   34    15    37 1
   35    15    38 1
   36    16    39 1
   37    16    40 1
   38    17    18 2
   39    17    19 1
   40    20    21 2
   41    20    22 1
   42    41    43 1
   43    41    48 1
   44    41    49 1
   45    42    44 1
   46    42    50 1
   47    42    51 1
   48    43    45 1
   49    43    46 1
   50    43    47 1
   51    44    45 1
   52    44    52 1
   53    44    53 1
   54    45    54 1
   55    45    55 1
@<TRIPOS>SUBSTRUCTURE
1   ****   1
@<SCITEGIC>MOL_PROPERTY
TopHits
SciTegic.value.StringValue
10

@<SCITEGIC>MOL_PROPERTY
-CDOCKER_ENERGY
SciTegic.value.StringValue
67.7249222

@<SCITEGIC>MOL_PROPERTY
-CDOCKER_INTERACTION_ENERGY
SciTegic.value.StringValue
57.1894408

@<SCITEGIC>MOL_PROPERTY
POSE_NUMBER
SciTegic.value.StringValue
5

@<SCITEGIC>MOL_PROPERTY
FRAGMENTS
SciTegic.value.StringValue
C36

@<SCITEGIC>MOL_PROPERTY
MW
SciTegic.value.StringValue
402.48

@<SCITEGIC>MOL_PROPERTY
GENERATION
SciTegic.value.StringValue
1

@<SCITEGIC>MOL_PROPERTY
FAMILY
SciTegic.value.StringValue
1

@<SCITEGIC>MOL_PROPERTY
LUDI3
SciTegic.value.StringValue
397

@<SCITEGIC>ATOM_PROPERTY
Formal Charge
SciTegic.value.StringValue
1 0
2 0
3 0
4 0
5 0
6 0
7 0
8 0
9 0
10 0
11 0
12 +1
13 0
14 0
15 0
16 0
17 0
18 0
19 -1
20 0
21 0
22 -1
23 0
24 0
25 0
26 0
27 0
28 0
29 0
30 0
31 0
32 0
33 0
34 0
35 0
36 0
37 0
38 0
39 0
40 0
41 0
42 0
43 0
44 0
45 0
46 0
47 0
48 0
49 0
50 0
51 0
52 0
53 0
54 0
55 0

@<SCITEGIC>ATOM_PROPERTY
pdb_tempFactor
SciTegic.value.DoubleValue
1 0
2 0
3 0
4 0
5 0
6 0
7 0
8 0
9 0
10 0
11 0
12 0
13 0
14 0
15 0
16 0
17 0
18 0
19 0
20 0
21 0
22 0
23 0
24 0
25 0
26 0
27 0
28 0
29 0
30 0
31 0
32 0
33 0
34 0
35 0
36 0
37 0
38 0
39 0
40 0
41 0
42 0
43 0
44 0
45 0
46 0
47 0
48 0
49 0
50 0
51 0
52 0
53 0
54 0
55 0

@<SCITEGIC>ATOM_PROPERTY
pdb_occupancy
SciTegic.value.DoubleValue
1 1
2 1
3 1
4 1
5 1
6 1
7 1
8 1
9 1
10 1
11 1
12 1
13 1
14 1
15 1
16 1
17 1
18 1
19 1
20 1
21 1
22 1
23 1
24 1
25 1
26 1
27 1
28 1
29 1
30 1
31 1
32 1
33 1
34 1
35 1
36 1
37 1
38 1
39 1
40 1
41 1
42 1
43 1
44 1
45 1
46 1
47 1
48 1
49 1
50 1
51 1
52 1
53 1
54 1
55 1

@<TRIPOS>MOLECULE
Evo_4
55  55  1  0  0
SMALL
FORMAL_CHARGES
@<TRIPOS>ATOM
    1 C1        41.6544    30.2029    13.0833 C.3        1 SUBUNIT  0
    2 C2        42.9623    30.2146    13.8872 C.3        1 SUBUNIT  0
    3 N3        43.0199    31.3952    14.7305 N.am       1 SUBUNIT  0
    4 C4        43.2556    32.6372    14.2628 C.2        1 SUBUNIT  0
    5 O5        43.4772    32.9396    13.0971 O.2        1 SUBUNIT  0
    6 C6        43.2143    33.6799    15.3935 C.3        1 SUBUNIT  0
    7 C7        41.8839    34.4641    15.4532 C.3        1 SUBUNIT  0
    8 S8        41.9284    35.3465    17.0390 S.3        1 SUBUNIT  0
    9 N9        44.3453    34.6039    15.3400 N.am       1 SUBUNIT  0
   10 C10       45.6279    34.1745    15.3584 C.2        1 SUBUNIT  0
   11 O11       45.9842    33.0104    15.2400 O.2        1 SUBUNIT  0
   12 N12       44.0408    34.7994    19.2976 N.4        1 SUBUNIT  1
   13 C13       45.2712    34.4151    18.6305 C.3        1 SUBUNIT  0
   14 C14       45.9890    35.6606    18.0655 C.3        1 SUBUNIT  0
   15 C15       47.1089    35.3530    17.0516 C.3        1 SUBUNIT  0
   16 C16       46.6365    35.3050    15.5863 C.3        1 SUBUNIT  0
   17 C17       46.1645    33.6454    19.6181 C.2        1 SUBUNIT  0.0000
   18 O18       46.4593    32.4781    19.3655 O.co2      1 SUBUNIT  -0.50
   19 O19       46.5399    34.2221    20.6381 O.co2      1 SUBUNIT  -0.50
   20 C20       43.0581    28.9649    14.7885 C.2        1 SUBUNIT  0.0000
   21 O21       42.7373    29.0587    15.9778 O.co2      1 SUBUNIT  -0.50
   22 O22       43.4607    27.9128    14.2927 O.co2      1 SUBUNIT  -0.50
   23 H23       41.5319    31.1223    12.5104 H          1 SUBUNIT  0
   24 H24       41.6325    29.3720    12.3777 H          1 SUBUNIT  0
   25 H25       40.7930    30.1039    13.7434 H          1 SUBUNIT  0
   26 H26       43.8290    30.2487    13.2254 H          1 SUBUNIT  0
   27 H27       42.8849    31.2535    15.7111 H          1 SUBUNIT  0
   28 H28       43.3329    33.1467    16.3391 H          1 SUBUNIT  0
   29 H29       40.6907    35.4712    17.5246 H          1 SUBUNIT  0
   30 H30       44.1634    35.5855    15.3896 H          1 SUBUNIT  0
   31 H31       44.2948    35.3250    20.1549 H          1 SUBUNIT  0
   32 H32       43.5003    33.9573    19.5816 H          1 SUBUNIT  0
   33 H33       43.4447    35.3959    18.6885 H          1 SUBUNIT  0
   34 H34       44.9784    33.7388    17.8317 H          1 SUBUNIT  0
   35 H35       45.2615    36.3237    17.5963 H          1 SUBUNIT  0
   36 H36       46.4031    36.2372    18.8941 H          1 SUBUNIT  0
   37 H37       47.8603    36.1396    17.1247 H          1 SUBUNIT  0
   38 H38       47.6233    34.4293    17.3203 H          1 SUBUNIT  0
   39 H39       47.4849    35.1439    14.9205 H          1 SUBUNIT  0
   40 H40       46.1852    36.2554    15.3037 H          1 SUBUNIT  0
   41 C41       40.6612    33.5173    15.3922 C.3        1 SUBUNIT  0
   42 C42       41.7482    35.5044    14.3231 C.3        1 SUBUNIT  0
   43 C43       39.3381    34.2773    15.5290 C.3        1 SUBUNIT  0
   44 C44       40.4605    36.3233    14.4929 C.3        1 SUBUNIT  0
   45 C45       39.2214    35.4227    14.5057 C.3        1 SUBUNIT  0
   46 H46       38.5001    33.5921    15.4116 H          1 SUBUNIT  0
   47 H47       39.2636    34.6520    16.5453 H          1 SUBUNIT  0
   48 H48       40.7300    32.7579    16.1720 H          1 SUBUNIT  0
   49 H49       40.6456    32.9805    14.4431 H          1 SUBUNIT  0
   50 H50       42.5968    36.1873    14.3117 H          1 SUBUNIT  0
   51 H51       41.7424    35.0040    13.3547 H          1 SUBUNIT  0
   52 H52       40.3721    37.0481    13.6844 H          1 SUBUNIT  0
   53 H53       40.5074    36.8988    15.4179 H          1 SUBUNIT  0
   54 H54       38.3279    36.0129    14.7080 H          1 SUBUNIT  0
   55 H55       39.0943    35.0249    13.5016 H          1 SUBUNIT  0
@<TRIPOS>BOND
    1     1     2 1
    2     1    23 1
    3     1    24 1
    4     1    25 1
    5     2     3 1
    6     2    20 1
    7     2    26 1
    8     3     4 1
    9     3    27 1
   10     4     5 2
   11     4     6 1
   12     6     7 1
   13     6     9 1
   14     6    28 1
   15     7     8 1
   16     7    41 1
   17     7    42 1
   18     8    29 1
   19     9    10 1
   20     9    30 1
   21    10    11 2
   22    10    16 1
   23    12    13 1
   24    12    31 1
   25    12    32 1
   26    12    33 1
   27    13    14 1
   28    13    17 1
   29    13    34 1
   30    14    15 1
   31    14    35 1
   32    14    36 1
   33    15    16 1
   34    15    37 1
   35    15    38 1
   36    16    39 1
   37    16    40 1
   38    17    18 2
   39    17    19 1
   40    20    21 2
   41    20    22 1
   42    41    43 1
   43    41    48 1
   44    41    49 1
   45    42    44 1
   46    42    50 1
   47    42    51 1
   48    43    45 1
   49    43    46 1
   50    43    47 1
   51    44    45 1
   52    44    52 1
   53    44    53 1
   54    45    54 1
   55    45    55 1
@<TRIPOS>SUBSTRUCTURE
1   ****   1
@<SCITEGIC>MOL_PROPERTY
TopHits
SciTegic.value.StringValue
10

@<SCITEGIC>MOL_PROPERTY
-CDOCKER_ENERGY
SciTegic.value.StringValue
67.7212214

@<SCITEGIC>MOL_PROPERTY
-CDOCKER_INTERACTION_ENERGY
SciTegic.value.StringValue
58.4040557

@<SCITEGIC>MOL_PROPERTY
POSE_NUMBER
SciTegic.value.StringValue
6

@<SCITEGIC>MOL_PROPERTY
FRAGMENTS
SciTegic.value.StringValue
C36

@<SCITEGIC>MOL_PROPERTY
MW
SciTegic.value.StringValue
402.48

@<SCITEGIC>MOL_PROPERTY
GENERATION
SciTegic.value.StringValue
1

@<SCITEGIC>MOL_PROPERTY
FAMILY
SciTegic.value.StringValue
1

@<SCITEGIC>MOL_PROPERTY
LUDI3
SciTegic.value.StringValue
397

@<SCITEGIC>ATOM_PROPERTY
Formal Charge
SciTegic.value.StringValue
1 0
2 0
3 0
4 0
5 0
6 0
7 0
8 0
9 0
10 0
11 0
12 +1
13 0
14 0
15 0
16 0
17 0
18 0
19 -1
20 0
21 0
22 -1
23 0
24 0
25 0
26 0
27 0
28 0
29 0
30 0
31 0
32 0
33 0
34 0
35 0
36 0
37 0
38 0
39 0
40 0
41 0
42 0
43 0
44 0
45 0
46 0
47 0
48 0
49 0
50 0
51 0
52 0
53 0
54 0
55 0

@<SCITEGIC>ATOM_PROPERTY
pdb_tempFactor
SciTegic.value.DoubleValue
1 0
2 0
3 0
4 0
5 0
6 0
7 0
8 0
9 0
10 0
11 0
12 0
13 0
14 0
15 0
16 0
17 0
18 0
19 0
20 0
21 0
22 0
23 0
24 0
25 0
26 0
27 0
28 0
29 0
30 0
31 0
32 0
33 0
34 0
35 0
36 0
37 0
38 0
39 0
40 0
41 0
42 0
43 0
44 0
45 0
46 0
47 0
48 0
49 0
50 0
51 0
52 0
53 0
54 0
55 0

@<SCITEGIC>ATOM_PROPERTY
pdb_occupancy
SciTegic.value.DoubleValue
1 1
2 1
3 1
4 1
5 1
6 1
7 1
8 1
9 1
10 1
11 1
12 1
13 1
14 1
15 1
16 1
17 1
18 1
19 1
20 1
21 1
22 1
23 1
24 1
25 1
26 1
27 1
28 1
29 1
30 1
31 1
32 1
33 1
34 1
35 1
36 1
37 1
38 1
39 1
40 1
41 1
42 1
43 1
44 1
45 1
46 1
47 1
48 1
49 1
50 1
51 1
52 1
53 1
54 1
55 1

@<TRIPOS>MOLECULE
Evo_4
55  55  1  0  0
SMALL
FORMAL_CHARGES
@<TRIPOS>ATOM
    1 C1        43.5249    31.0486    13.4121 C.3        1 SUBUNIT  0
    2 C2        44.2847    30.8256    14.7335 C.3        1 SUBUNIT  0
    3 N3        44.4465    32.0785    15.4520 N.am       1 SUBUNIT  0
    4 C4        45.0842    33.1602    14.9558 C.2        1 SUBUNIT  0
    5 O5        45.7712    33.1803    13.9400 O.2        1 SUBUNIT  0
    6 C6        44.7822    34.4395    15.7589 C.3        1 SUBUNIT  0
    7 C7        45.7424    34.7059    16.9383 C.3        1 SUBUNIT  0
    8 S8        45.5950    33.3668    18.1546 S.3        1 SUBUNIT  0
    9 N9        43.4143    34.3245    16.2515 N.am       1 SUBUNIT  0
   10 C10       42.4930    35.2720    16.0408 C.2        1 SUBUNIT  0
   11 O11       42.7094    36.4014    15.6145 O.2        1 SUBUNIT  0
   12 N12       40.1386    37.1383    14.8526 N.4        1 SUBUNIT  1
   13 C13       39.9618    36.3360    13.6534 C.3        1 SUBUNIT  0
   14 C14       40.6416    34.9556    13.7429 C.3        1 SUBUNIT  0
   15 C15       40.4214    34.1746    15.0631 C.3        1 SUBUNIT  0
   16 C16       41.0784    34.7746    16.3274 C.3        1 SUBUNIT  0
   17 C17       38.4645    36.2352    13.3103 C.2        1 SUBUNIT  0.0000
   18 O18       38.0653    36.7411    12.2615 O.co2      1 SUBUNIT  -0.50
   19 O19       37.7121    35.6691    14.1005 O.co2      1 SUBUNIT  -0.50
   20 C20       43.4788    29.8802    15.6450 C.2        1 SUBUNIT  0.0000
   21 O21       42.4387    30.2995    16.1566 O.co2      1 SUBUNIT  -0.50
   22 O22       43.9041    28.7457    15.8537 O.co2      1 SUBUNIT  -0.50
   23 H23       42.5618    31.5315    13.5856 H          1 SUBUNIT  0
   24 H24       44.0896    31.6774    12.7254 H          1 SUBUNIT  0
   25 H25       43.3372    30.1035    12.9010 H          1 SUBUNIT  0
   26 H26       45.2839    30.4225    14.5576 H          1 SUBUNIT  0
   27 H27       44.0221    32.1194    16.3558 H          1 SUBUNIT  0
   28 H28       44.8249    35.2720    15.0525 H          1 SUBUNIT  0
   29 H29       44.9720    33.8253    19.2447 H          1 SUBUNIT  0
   30 H30       43.1152    33.4896    16.7118 H          1 SUBUNIT  0
   31 H31       39.7919    38.0994    14.6725 H          1 SUBUNIT  0
   32 H32       41.1439    37.1691    15.1231 H          1 SUBUNIT  0
   33 H33       39.5810    36.7169    15.6283 H          1 SUBUNIT  0
   34 H34       40.4466    36.8864    12.8462 H          1 SUBUNIT  0
   35 H35       40.3175    34.3449    12.9007 H          1 SUBUNIT  0
   36 H36       41.7109    35.0818    13.5716 H          1 SUBUNIT  0
   37 H37       39.3560    34.0324    15.2463 H          1 SUBUNIT  0
   38 H38       40.8248    33.1703    14.9229 H          1 SUBUNIT  0
   39 H39       41.1044    34.0343    17.1280 H          1 SUBUNIT  0
   40 H40       40.5185    35.6115    16.7190 H          1 SUBUNIT  0
   41 C41       45.3537    36.0370    17.6189 C.3        1 SUBUNIT  0
   42 C42       47.1990    34.8094    16.4379 C.3        1 SUBUNIT  0
   43 C43       46.3213    36.4266    18.7396 C.3        1 SUBUNIT  0
   44 C44       48.1775    35.1997    17.5548 C.3        1 SUBUNIT  0
   45 C45       47.7591    36.5154    18.2181 C.3        1 SUBUNIT  0
   46 H46       46.0247    37.3806    19.1771 H          1 SUBUNIT  0
   47 H47       46.2543    35.6863    19.5352 H          1 SUBUNIT  0
   48 H48       44.3520    35.9724    18.0440 H          1 SUBUNIT  0
   49 H49       45.3216    36.8344    16.8756 H          1 SUBUNIT  0
   50 H50       47.5166    33.8624    16.0028 H          1 SUBUNIT  0
   51 H51       47.2560    35.5491    15.6384 H          1 SUBUNIT  0
   52 H52       49.1836    35.2980    17.1463 H          1 SUBUNIT  0
   53 H53       48.2215    34.4079    18.3035 H          1 SUBUNIT  0
   54 H54       48.4427    36.7606    19.0318 H          1 SUBUNIT  0
   55 H55       47.8316    37.3282    17.4937 H          1 SUBUNIT  0
@<TRIPOS>BOND
    1     1     2 1
    2     1    23 1
    3     1    24 1
    4     1    25 1
    5     2     3 1
    6     2    20 1
    7     2    26 1
    8     3     4 1
    9     3    27 1
   10     4     5 2
   11     4     6 1
   12     6     7 1
   13     6     9 1
   14     6    28 1
   15     7     8 1
   16     7    41 1
   17     7    42 1
   18     8    29 1
   19     9    10 1
   20     9    30 1
   21    10    11 2
   22    10    16 1
   23    12    13 1
   24    12    31 1
   25    12    32 1
   26    12    33 1
   27    13    14 1
   28    13    17 1
   29    13    34 1
   30    14    15 1
   31    14    35 1
   32    14    36 1
   33    15    16 1
   34    15    37 1
   35    15    38 1
   36    16    39 1
   37    16    40 1
   38    17    18 2
   39    17    19 1
   40    20    21 2
   41    20    22 1
   42    41    43 1
   43    41    48 1
   44    41    49 1
   45    42    44 1
   46    42    50 1
   47    42    51 1
   48    43    45 1
   49    43    46 1
   50    43    47 1
   51    44    45 1
   52    44    52 1
   53    44    53 1
   54    45    54 1
   55    45    55 1
@<TRIPOS>SUBSTRUCTURE
1   ****   1
@<SCITEGIC>MOL_PROPERTY
TopHits
SciTegic.value.StringValue
10

@<SCITEGIC>MOL_PROPERTY
-CDOCKER_ENERGY
SciTegic.value.StringValue
67.1818526

@<SCITEGIC>MOL_PROPERTY
-CDOCKER_INTERACTION_ENERGY
SciTegic.value.StringValue
57.6363108

@<SCITEGIC>MOL_PROPERTY
POSE_NUMBER
SciTegic.value.StringValue
7

@<SCITEGIC>MOL_PROPERTY
FRAGMENTS
SciTegic.value.StringValue
C36

@<SCITEGIC>MOL_PROPERTY
MW
SciTegic.value.StringValue
402.48

@<SCITEGIC>MOL_PROPERTY
GENERATION
SciTegic.value.StringValue
1

@<SCITEGIC>MOL_PROPERTY
FAMILY
SciTegic.value.StringValue
1

@<SCITEGIC>MOL_PROPERTY
LUDI3
SciTegic.value.StringValue
397

@<SCITEGIC>ATOM_PROPERTY
Formal Charge
SciTegic.value.StringValue
1 0
2 0
3 0
4 0
5 0
6 0
7 0
8 0
9 0
10 0
11 0
12 +1
13 0
14 0
15 0
16 0
17 0
18 0
19 -1
20 0
21 0
22 -1
23 0
24 0
25 0
26 0
27 0
28 0
29 0
30 0
31 0
32 0
33 0
34 0
35 0
36 0
37 0
38 0
39 0
40 0
41 0
42 0
43 0
44 0
45 0
46 0
47 0
48 0
49 0
50 0
51 0
52 0
53 0
54 0
55 0

@<SCITEGIC>ATOM_PROPERTY
pdb_tempFactor
SciTegic.value.DoubleValue
1 0
2 0
3 0
4 0
5 0
6 0
7 0
8 0
9 0
10 0
11 0
12 0
13 0
14 0
15 0
16 0
17 0
18 0
19 0
20 0
21 0
22 0
23 0
24 0
25 0
26 0
27 0
28 0
29 0
30 0
31 0
32 0
33 0
34 0
35 0
36 0
37 0
38 0
39 0
40 0
41 0
42 0
43 0
44 0
45 0
46 0
47 0
48 0
49 0
50 0
51 0
52 0
53 0
54 0
55 0

@<SCITEGIC>ATOM_PROPERTY
pdb_occupancy
SciTegic.value.DoubleValue
1 1
2 1
3 1
4 1
5 1
6 1
7 1
8 1
9 1
10 1
11 1
12 1
13 1
14 1
15 1
16 1
17 1
18 1
19 1
20 1
21 1
22 1
23 1
24 1
25 1
26 1
27 1
28 1
29 1
30 1
31 1
32 1
33 1
34 1
35 1
36 1
37 1
38 1
39 1
40 1
41 1
42 1
43 1
44 1
45 1
46 1
47 1
48 1
49 1
50 1
51 1
52 1
53 1
54 1
55 1

@<TRIPOS>MOLECULE
Evo_4
55  55  1  0  0
SMALL
FORMAL_CHARGES
@<TRIPOS>ATOM
    1 C1        42.7790    31.7600    13.3302 C.3        1 SUBUNIT  0
    2 C2        43.2163    31.2831    14.7221 C.3        1 SUBUNIT  0
    3 N3        44.2480    32.1757    15.2403 N.am       1 SUBUNIT  0
    4 C4        45.0345    31.8142    16.2796 C.2        1 SUBUNIT  0
    5 O5        45.0055    30.7194    16.8292 O.2        1 SUBUNIT  0
    6 C6        45.9891    32.9430    16.7304 C.3        1 SUBUNIT  0
    7 C7        46.9583    32.5433    17.8743 C.3        1 SUBUNIT  0
    8 S8        46.0110    32.0278    19.3303 S.3        1 SUBUNIT  0
    9 N9        45.1779    34.0872    17.1507 N.am       1 SUBUNIT  0
   10 C10       44.8730    35.0827    16.2915 C.2        1 SUBUNIT  0
   11 O11       45.2351    35.1273    15.1220 O.2        1 SUBUNIT  0
   12 N12       39.9272    34.6969    15.7305 N.4        1 SUBUNIT  1
   13 C13       40.5905    35.7561    14.9864 C.3        1 SUBUNIT  0
   14 C14       42.1135    35.7200    15.2052 C.3        1 SUBUNIT  0
   15 C15       42.5019    35.9079    16.6843 C.3        1 SUBUNIT  0
   16 C16       43.9988    36.1881    16.8988 C.3        1 SUBUNIT  0
   17 C17       40.2278    35.6461    13.4926 C.2        1 SUBUNIT  0.0000
   18 O18       39.5776    36.5518    12.9720 O.co2      1 SUBUNIT  -0.50
   19 O19       40.5829    34.6460    12.8693 O.co2      1 SUBUNIT  -0.50
   20 C20       42.0149    31.2533    15.6900 C.2        1 SUBUNIT  0.0000
   21 O21       41.3843    32.2917    15.8902 O.co2      1 SUBUNIT  -0.50
   22 O22       41.7350    30.1930    16.2500 O.co2      1 SUBUNIT  -0.50
   23 H23       43.6081    31.7259    12.6247 H          1 SUBUNIT  0
   24 H24       41.9828    31.1294    12.9320 H          1 SUBUNIT  0
   25 H25       42.4086    32.7841    13.3574 H          1 SUBUNIT  0
   26 H26       43.6558    30.2855    14.6452 H          1 SUBUNIT  0
   27 H27       44.3362    33.0965    14.8606 H          1 SUBUNIT  0
   28 H28       46.5839    33.2459    15.8661 H          1 SUBUNIT  0
   29 H29       46.8401    31.8474    20.3614 H          1 SUBUNIT  0
   30 H30       44.8222    34.1185    18.0858 H          1 SUBUNIT  0
   31 H31       38.9068    34.7508    15.5502 H          1 SUBUNIT  0
   32 H32       40.1106    34.8204    16.7467 H          1 SUBUNIT  0
   33 H33       40.2977    33.7746    15.4164 H          1 SUBUNIT  0
   34 H34       40.2015    36.7034    15.3643 H          1 SUBUNIT  0
   35 H35       42.5207    34.7751    14.8413 H          1 SUBUNIT  0
   36 H36       42.5833    36.5016    14.6087 H          1 SUBUNIT  0
   37 H37       41.9341    36.7390    17.1065 H          1 SUBUNIT  0
   38 H38       42.2075    35.0254    17.2541 H          1 SUBUNIT  0
   39 H39       44.2187    36.2821    17.9634 H          1 SUBUNIT  0
   40 H40       44.2737    37.1334    16.4303 H          1 SUBUNIT  0
   41 C41       47.8245    33.7569    18.2848 C.3        1 SUBUNIT  0
   42 C42       47.9090    31.4066    17.4286 C.3        1 SUBUNIT  0
   43 C43       48.8507    33.4018    19.3724 C.3        1 SUBUNIT  0
   44 C44       48.9185    31.0314    18.5217 C.3        1 SUBUNIT  0
   45 C45       49.7537    32.2452    18.9382 C.3        1 SUBUNIT  0
   46 H46       49.4623    34.2738    19.6047 H          1 SUBUNIT  0
   47 H47       48.3335    33.1277    20.2913 H          1 SUBUNIT  0
   48 H48       47.1974    34.5675    18.6569 H          1 SUBUNIT  0
   49 H49       48.3449    34.1507    17.4102 H          1 SUBUNIT  0
   50 H50       47.3531    30.5118    17.1551 H          1 SUBUNIT  0
   51 H51       48.4496    31.7139    16.5318 H          1 SUBUNIT  0
   52 H52       49.5740    30.2365    18.1651 H          1 SUBUNIT  0
   53 H53       48.3906    30.6318    19.3879 H          1 SUBUNIT  0
   54 H54       50.4263    31.9730    19.7525 H          1 SUBUNIT  0
   55 H55       50.3821    32.5631    18.1049 H          1 SUBUNIT  0
@<TRIPOS>BOND
    1     1     2 1
    2     1    23 1
    3     1    24 1
    4     1    25 1
    5     2     3 1
    6     2    20 1
    7     2    26 1
    8     3     4 1
    9     3    27 1
   10     4     5 2
   11     4     6 1
   12     6     7 1
   13     6     9 1
   14     6    28 1
   15     7     8 1
   16     7    41 1
   17     7    42 1
   18     8    29 1
   19     9    10 1
   20     9    30 1
   21    10    11 2
   22    10    16 1
   23    12    13 1
   24    12    31 1
   25    12    32 1
   26    12    33 1
   27    13    14 1
   28    13    17 1
   29    13    34 1
   30    14    15 1
   31    14    35 1
   32    14    36 1
   33    15    16 1
   34    15    37 1
   35    15    38 1
   36    16    39 1
   37    16    40 1
   38    17    18 2
   39    17    19 1
   40    20    21 2
   41    20    22 1
   42    41    43 1
   43    41    48 1
   44    41    49 1
   45    42    44 1
   46    42    50 1
   47    42    51 1
   48    43    45 1
   49    43    46 1
   50    43    47 1
   51    44    45 1
   52    44    52 1
   53    44    53 1
   54    45    54 1
   55    45    55 1
@<TRIPOS>SUBSTRUCTURE
1   ****   1
@<SCITEGIC>MOL_PROPERTY
TopHits
SciTegic.value.StringValue
10

@<SCITEGIC>MOL_PROPERTY
-CDOCKER_ENERGY
SciTegic.value.StringValue
66.8595859

@<SCITEGIC>MOL_PROPERTY
-CDOCKER_INTERACTION_ENERGY
SciTegic.value.StringValue
48.9963796

@<SCITEGIC>MOL_PROPERTY
POSE_NUMBER
SciTegic.value.StringValue
8

@<SCITEGIC>MOL_PROPERTY
FRAGMENTS
SciTegic.value.StringValue
C36

@<SCITEGIC>MOL_PROPERTY
MW
SciTegic.value.StringValue
402.48

@<SCITEGIC>MOL_PROPERTY
GENERATION
SciTegic.value.StringValue
1

@<SCITEGIC>MOL_PROPERTY
FAMILY
SciTegic.value.StringValue
1

@<SCITEGIC>MOL_PROPERTY
LUDI3
SciTegic.value.StringValue
397

@<SCITEGIC>ATOM_PROPERTY
Formal Charge
SciTegic.value.StringValue
1 0
2 0
3 0
4 0
5 0
6 0
7 0
8 0
9 0
10 0
11 0
12 +1
13 0
14 0
15 0
16 0
17 0
18 0
19 -1
20 0
21 0
22 -1
23 0
24 0
25 0
26 0
27 0
28 0
29 0
30 0
31 0
32 0
33 0
34 0
35 0
36 0
37 0
38 0
39 0
40 0
41 0
42 0
43 0
44 0
45 0
46 0
47 0
48 0
49 0
50 0
51 0
52 0
53 0
54 0
55 0

@<SCITEGIC>ATOM_PROPERTY
pdb_tempFactor
SciTegic.value.DoubleValue
1 0
2 0
3 0
4 0
5 0
6 0
7 0
8 0
9 0
10 0
11 0
12 0
13 0
14 0
15 0
16 0
17 0
18 0
19 0
20 0
21 0
22 0
23 0
24 0
25 0
26 0
27 0
28 0
29 0
30 0
31 0
32 0
33 0
34 0
35 0
36 0
37 0
38 0
39 0
40 0
41 0
42 0
43 0
44 0
45 0
46 0
47 0
48 0
49 0
50 0
51 0
52 0
53 0
54 0
55 0

@<SCITEGIC>ATOM_PROPERTY
pdb_occupancy
SciTegic.value.DoubleValue
1 1
2 1
3 1
4 1
5 1
6 1
7 1
8 1
9 1
10 1
11 1
12 1
13 1
14 1
15 1
16 1
17 1
18 1
19 1
20 1
21 1
22 1
23 1
24 1
25 1
26 1
27 1
28 1
29 1
30 1
31 1
32 1
33 1
34 1
35 1
36 1
37 1
38 1
39 1
40 1
41 1
42 1
43 1
44 1
45 1
46 1
47 1
48 1
49 1
50 1
51 1
52 1
53 1
54 1
55 1

@<TRIPOS>MOLECULE
Evo_4
55  55  1  0  0
SMALL
FORMAL_CHARGES
@<TRIPOS>ATOM
    1 C1        39.8538    34.0480    15.5396 C.3        1 SUBUNIT  0
    2 C2        41.0207    34.4012    14.5981 C.3        1 SUBUNIT  0
    3 N3        42.0118    33.3376    14.4380 N.am       1 SUBUNIT  0
    4 C4        42.1043    32.1541    15.0818 C.2        1 SUBUNIT  0
    5 O5        41.4209    31.7703    16.0246 O.2        1 SUBUNIT  0
    6 C6        43.2325    31.2918    14.4858 C.3        1 SUBUNIT  0
    7 C7        42.8792    29.7900    14.3552 C.3        1 SUBUNIT  0
    8 S8        42.7789    29.0148    15.9908 S.3        1 SUBUNIT  0
    9 N9        44.4083    31.4767    15.3295 N.am       1 SUBUNIT  0
   10 C10       45.2525    32.5090    15.1041 C.2        1 SUBUNIT  0
   11 O11       45.2272    33.2299    14.1136 O.2        1 SUBUNIT  0
   12 N12       43.2419    35.9970    18.6774 N.4        1 SUBUNIT  1
   13 C13       44.5870    35.7746    18.1670 C.3        1 SUBUNIT  0
   14 C14       44.6958    34.4307    17.4188 C.3        1 SUBUNIT  0
   15 C15       46.0973    34.1530    16.8392 C.3        1 SUBUNIT  0
   16 C16       46.2545    32.7418    16.2432 C.3        1 SUBUNIT  0
   17 C17       44.9797    36.9550    17.2598 C.2        1 SUBUNIT  0.0000
   18 O18       45.8738    37.7177    17.6247 O.co2      1 SUBUNIT  -0.50
   19 O19       44.3776    37.1008    16.1977 O.co2      1 SUBUNIT  -0.50
   20 C20       40.5222    34.7892    13.1875 C.2        1 SUBUNIT  0.0000
   21 O21       41.0253    34.2330    12.2075 O.co2      1 SUBUNIT  -0.50
   22 O22       39.6329    35.6324    13.0765 O.co2      1 SUBUNIT  -0.50
   23 H23       39.1078    34.8424    15.5545 H          1 SUBUNIT  0
   24 H24       39.3537    33.1292    15.2353 H          1 SUBUNIT  0
   25 H25       40.1990    33.9225    16.5658 H          1 SUBUNIT  0
   26 H26       41.5695    35.2499    15.0059 H          1 SUBUNIT  0
   27 H27       42.6659    33.5044    13.6988 H          1 SUBUNIT  0
   28 H28       43.4691    31.6679    13.4868 H          1 SUBUNIT  0
   29 H29       42.2817    27.7828    15.8593 H          1 SUBUNIT  0
   30 H30       44.5262    30.8962    16.1344 H          1 SUBUNIT  0
   31 H31       42.9192    35.1996    19.2615 H          1 SUBUNIT  0
   32 H32       42.5947    36.1379    17.8748 H          1 SUBUNIT  0
   33 H33       43.2409    36.8673    19.2483 H          1 SUBUNIT  0
   34 H34       45.2486    35.7566    19.0343 H          1 SUBUNIT  0
   35 H35       44.4305    33.6225    18.1009 H          1 SUBUNIT  0
   36 H36       43.9564    34.4053    16.6174 H          1 SUBUNIT  0
   37 H37       46.3326    34.8935    16.0728 H          1 SUBUNIT  0
   38 H38       46.8411    34.2872    17.6253 H          1 SUBUNIT  0
   39 H39       46.1120    31.9883    17.0187 H          1 SUBUNIT  0
   40 H40       47.2594    32.6061    15.8436 H          1 SUBUNIT  0
   41 C41       43.9953    29.0841    13.5567 C.3        1 SUBUNIT  0
   42 C42       41.5392    29.5926    13.6108 C.3        1 SUBUNIT  0
   43 C43       43.6844    27.6026    13.2981 C.3        1 SUBUNIT  0
   44 C44       41.2261    28.1134    13.3413 C.3        1 SUBUNIT  0
   45 C45       42.3555    27.4454    12.5542 C.3        1 SUBUNIT  0
   46 H46       44.4904    27.1479    12.7216 H          1 SUBUNIT  0
   47 H47       43.6362    27.0615    14.2437 H          1 SUBUNIT  0
   48 H48       44.9469    29.1618    14.0836 H          1 SUBUNIT  0
   49 H49       44.1327    29.5897    12.5999 H          1 SUBUNIT  0
   50 H50       40.7213    30.0181    14.1911 H          1 SUBUNIT  0
   51 H51       41.5622    30.1350    12.6648 H          1 SUBUNIT  0
   52 H52       40.2887    28.0286    12.7922 H          1 SUBUNIT  0
   53 H53       41.0768    27.5853    14.2842 H          1 SUBUNIT  0
   54 H54       42.1292    26.3896    12.4029 H          1 SUBUNIT  0
   55 H55       42.4307    27.8957    11.5643 H          1 SUBUNIT  0
@<TRIPOS>BOND
    1     1     2 1
    2     1    23 1
    3     1    24 1
    4     1    25 1
    5     2     3 1
    6     2    20 1
    7     2    26 1
    8     3     4 1
    9     3    27 1
   10     4     5 2
   11     4     6 1
   12     6     7 1
   13     6     9 1
   14     6    28 1
   15     7     8 1
   16     7    41 1
   17     7    42 1
   18     8    29 1
   19     9    10 1
   20     9    30 1
   21    10    11 2
   22    10    16 1
   23    12    13 1
   24    12    31 1
   25    12    32 1
   26    12    33 1
   27    13    14 1
   28    13    17 1
   29    13    34 1
   30    14    15 1
   31    14    35 1
   32    14    36 1
   33    15    16 1
   34    15    37 1
   35    15    38 1
   36    16    39 1
   37    16    40 1
   38    17    18 2
   39    17    19 1
   40    20    21 2
   41    20    22 1
   42    41    43 1
   43    41    48 1
   44    41    49 1
   45    42    44 1
   46    42    50 1
   47    42    51 1
   48    43    45 1
   49    43    46 1
   50    43    47 1
   51    44    45 1
   52    44    52 1
   53    44    53 1
   54    45    54 1
   55    45    55 1
@<TRIPOS>SUBSTRUCTURE
1   ****   1
@<SCITEGIC>MOL_PROPERTY
TopHits
SciTegic.value.StringValue
10

@<SCITEGIC>MOL_PROPERTY
-CDOCKER_ENERGY
SciTegic.value.StringValue
66.2648507

@<SCITEGIC>MOL_PROPERTY
-CDOCKER_INTERACTION_ENERGY
SciTegic.value.StringValue
57.783708

@<SCITEGIC>MOL_PROPERTY
POSE_NUMBER
SciTegic.value.StringValue
9

@<SCITEGIC>MOL_PROPERTY
FRAGMENTS
SciTegic.value.StringValue
C36

@<SCITEGIC>MOL_PROPERTY
MW
SciTegic.value.StringValue
402.48

@<SCITEGIC>MOL_PROPERTY
GENERATION
SciTegic.value.StringValue
1

@<SCITEGIC>MOL_PROPERTY
FAMILY
SciTegic.value.StringValue
1

@<SCITEGIC>MOL_PROPERTY
LUDI3
SciTegic.value.StringValue
397

@<SCITEGIC>ATOM_PROPERTY
Formal Charge
SciTegic.value.StringValue
1 0
2 0
3 0
4 0
5 0
6 0
7 0
8 0
9 0
10 0
11 0
12 +1
13 0
14 0
15 0
16 0
17 0
18 0
19 -1
20 0
21 0
22 -1
23 0
24 0
25 0
26 0
27 0
28 0
29 0
30 0
31 0
32 0
33 0
34 0
35 0
36 0
37 0
38 0
39 0
40 0
41 0
42 0
43 0
44 0
45 0
46 0
47 0
48 0
49 0
50 0
51 0
52 0
53 0
54 0
55 0

@<SCITEGIC>ATOM_PROPERTY
pdb_tempFactor
SciTegic.value.DoubleValue
1 0
2 0
3 0
4 0
5 0
6 0
7 0
8 0
9 0
10 0
11 0
12 0
13 0
14 0
15 0
16 0
17 0
18 0
19 0
20 0
21 0
22 0
23 0
24 0
25 0
26 0
27 0
28 0
29 0
30 0
31 0
32 0
33 0
34 0
35 0
36 0
37 0
38 0
39 0
40 0
41 0
42 0
43 0
44 0
45 0
46 0
47 0
48 0
49 0
50 0
51 0
52 0
53 0
54 0
55 0

@<SCITEGIC>ATOM_PROPERTY
pdb_occupancy
SciTegic.value.DoubleValue
1 1
2 1
3 1
4 1
5 1
6 1
7 1
8 1
9 1
10 1
11 1
12 1
13 1
14 1
15 1
16 1
17 1
18 1
19 1
20 1
21 1
22 1
23 1
24 1
25 1
26 1
27 1
28 1
29 1
30 1
31 1
32 1
33 1
34 1
35 1
36 1
37 1
38 1
39 1
40 1
41 1
42 1
43 1
44 1
45 1
46 1
47 1
48 1
49 1
50 1
51 1
52 1
53 1
54 1
55 1

@<TRIPOS>MOLECULE
Evo_4
55  55  1  0  0
SMALL
FORMAL_CHARGES
@<TRIPOS>ATOM
    1 C1        44.9590    29.7100    14.5059 C.3        1 SUBUNIT  0
    2 C2        43.8800    30.6731    15.0198 C.3        1 SUBUNIT  0
    3 N3        43.3334    31.3859    13.8651 N.am       1 SUBUNIT  0
    4 C4        42.9596    32.6874    13.7689 C.2        1 SUBUNIT  0
    5 O5        42.6115    33.1750    12.7022 O.2        1 SUBUNIT  0
    6 C6        42.9698    33.5652    15.0556 C.3        1 SUBUNIT  0
    7 C7        41.6759    34.3960    15.2464 C.3        1 SUBUNIT  0
    8 S8        41.8061    35.1986    16.8680 S.3        1 SUBUNIT  0
    9 N9        44.0958    34.4956    15.0722 N.am       1 SUBUNIT  0
   10 C10       45.3879    34.1493    14.9081 C.2        1 SUBUNIT  0
   11 O11       45.7996    33.0378    14.6035 O.2        1 SUBUNIT  0
   12 N12       43.7292    35.5824    19.0121 N.4        1 SUBUNIT  1
   13 C13       44.8341    34.9835    18.2787 C.3        1 SUBUNIT  0
   14 C14       45.6308    36.0607    17.5107 C.3        1 SUBUNIT  0
   15 C15       46.7475    35.5234    16.5895 C.3        1 SUBUNIT  0
   16 C16       46.3395    35.3283    15.1179 C.3        1 SUBUNIT  0
   17 C17       45.7226    34.1872    19.2542 C.2        1 SUBUNIT  0.0000
   18 O18       45.6411    32.9594    19.2526 O.co2      1 SUBUNIT  -0.50
   19 O19       46.4774    34.8010    20.0099 O.co2      1 SUBUNIT  -0.50
   20 C20       42.7555    29.9404    15.7876 C.2        1 SUBUNIT  0.0000
   21 O21       42.9354    28.7828    16.1685 O.co2      1 SUBUNIT  -0.50
   22 O22       41.7096    30.5407    16.0224 O.co2      1 SUBUNIT  -0.50
   23 H23       45.4349    29.1764    15.3293 H          1 SUBUNIT  0
   24 H24       44.5410    28.9712    13.8217 H          1 SUBUNIT  0
   25 H25       45.7400    30.2543    13.9758 H          1 SUBUNIT  0
   26 H26       44.3601    31.3827    15.6898 H          1 SUBUNIT  0
   27 H27       43.2254    30.8509    13.0291 H          1 SUBUNIT  0
   28 H28       43.0799    32.9449    15.9422 H          1 SUBUNIT  0
   29 H29       40.6716    35.8542    17.1326 H          1 SUBUNIT  0
   30 H30       43.8960    35.4504    15.2861 H          1 SUBUNIT  0
   31 H31       43.2137    34.8347    19.5206 H          1 SUBUNIT  0
   32 H32       43.0743    36.0804    18.3765 H          1 SUBUNIT  0
   33 H33       44.1140    36.2525    19.7066 H          1 SUBUNIT  0
   34 H34       44.3873    34.2787    17.5810 H          1 SUBUNIT  0
   35 H35       44.9495    36.6824    16.9291 H          1 SUBUNIT  0
   36 H36       46.0772    36.7392    18.2404 H          1 SUBUNIT  0
   37 H37       47.5572    36.2541    16.5973 H          1 SUBUNIT  0
   38 H38       47.1841    34.6095    16.9939 H          1 SUBUNIT  0
   39 H39       47.2272    35.1442    14.5126 H          1 SUBUNIT  0
   40 H40       45.8718    36.2315    14.7286 H          1 SUBUNIT  0
   41 C41       40.4297    33.4906    15.2394 C.3        1 SUBUNIT  0
   42 C42       41.5059    35.5197    14.1966 C.3        1 SUBUNIT  0
   43 C43       39.1367    34.2857    15.4555 C.3        1 SUBUNIT  0
   44 C44       40.2469    36.3513    14.4710 C.3        1 SUBUNIT  0
   45 C45       39.0021    35.4603    14.4696 C.3        1 SUBUNIT  0
   46 H46       38.2713    33.6310    15.3697 H          1 SUBUNIT  0
   47 H47       39.1283    34.6384    16.4828 H          1 SUBUNIT  0
   48 H48       40.5147    32.7413    16.0255 H          1 SUBUNIT  0
   49 H49       40.3735    32.9451    14.2995 H          1 SUBUNIT  0
   50 H50       42.3704    36.1826    14.1909 H          1 SUBUNIT  0
   51 H51       41.4269    35.1099    13.1912 H          1 SUBUNIT  0
   52 H52       40.1395    37.1220    13.7086 H          1 SUBUNIT  0
   53 H53       40.3395    36.8731    15.4230 H          1 SUBUNIT  0
   54 H54       38.1141    36.0448    14.7058 H          1 SUBUNIT  0
   55 H55       38.8562    35.0968    13.4546 H          1 SUBUNIT  0
@<TRIPOS>BOND
    1     1     2 1
    2     1    23 1
    3     1    24 1
    4     1    25 1
    5     2     3 1
    6     2    20 1
    7     2    26 1
    8     3     4 1
    9     3    27 1
   10     4     5 2
   11     4     6 1
   12     6     7 1
   13     6     9 1
   14     6    28 1
   15     7     8 1
   16     7    41 1
   17     7    42 1
   18     8    29 1
   19     9    10 1
   20     9    30 1
   21    10    11 2
   22    10    16 1
   23    12    13 1
   24    12    31 1
   25    12    32 1
   26    12    33 1
   27    13    14 1
   28    13    17 1
   29    13    34 1
   30    14    15 1
   31    14    35 1
   32    14    36 1
   33    15    16 1
   34    15    37 1
   35    15    38 1
   36    16    39 1
   37    16    40 1
   38    17    18 2
   39    17    19 1
   40    20    21 2
   41    20    22 1
   42    41    43 1
   43    41    48 1
   44    41    49 1
   45    42    44 1
   46    42    50 1
   47    42    51 1
   48    43    45 1
   49    43    46 1
   50    43    47 1
   51    44    45 1
   52    44    52 1
   53    44    53 1
   54    45    54 1
   55    45    55 1
@<TRIPOS>SUBSTRUCTURE
1   ****   1
@<SCITEGIC>MOL_PROPERTY
TopHits
SciTegic.value.StringValue
10

@<SCITEGIC>MOL_PROPERTY
-CDOCKER_ENERGY
SciTegic.value.StringValue
66.096314

@<SCITEGIC>MOL_PROPERTY
-CDOCKER_INTERACTION_ENERGY
SciTegic.value.StringValue
62.0627104

@<SCITEGIC>MOL_PROPERTY
POSE_NUMBER
SciTegic.value.StringValue
10

@<SCITEGIC>MOL_PROPERTY
FRAGMENTS
SciTegic.value.StringValue
C36

@<SCITEGIC>MOL_PROPERTY
MW
SciTegic.value.StringValue
402.48

@<SCITEGIC>MOL_PROPERTY
GENERATION
SciTegic.value.StringValue
1

@<SCITEGIC>MOL_PROPERTY
FAMILY
SciTegic.value.StringValue
1

@<SCITEGIC>MOL_PROPERTY
LUDI3
SciTegic.value.StringValue
397

@<SCITEGIC>ATOM_PROPERTY
Formal Charge
SciTegic.value.StringValue
1 0
2 0
3 0
4 0
5 0
6 0
7 0
8 0
9 0
10 0
11 0
12 +1
13 0
14 0
15 0
16 0
17 0
18 0
19 -1
20 0
21 0
22 -1
23 0
24 0
25 0
26 0
27 0
28 0
29 0
30 0
31 0
32 0
33 0
34 0
35 0
36 0
37 0
38 0
39 0
40 0
41 0
42 0
43 0
44 0
45 0
46 0
47 0
48 0
49 0
50 0
51 0
52 0
53 0
54 0
55 0

@<SCITEGIC>ATOM_PROPERTY
pdb_tempFactor
SciTegic.value.DoubleValue
1 0
2 0
3 0
4 0
5 0
6 0
7 0
8 0
9 0
10 0
11 0
12 0
13 0
14 0
15 0
16 0
17 0
18 0
19 0
20 0
21 0
22 0
23 0
24 0
25 0
26 0
27 0
28 0
29 0
30 0
31 0
32 0
33 0
34 0
35 0
36 0
37 0
38 0
39 0
40 0
41 0
42 0
43 0
44 0
45 0
46 0
47 0
48 0
49 0
50 0
51 0
52 0
53 0
54 0
55 0

@<SCITEGIC>ATOM_PROPERTY
pdb_occupancy
SciTegic.value.DoubleValue
1 1
2 1
3 1
4 1
5 1
6 1
7 1
8 1
9 1
10 1
11 1
12 1
13 1
14 1
15 1
16 1
17 1
18 1
19 1
20 1
21 1
22 1
23 1
24 1
25 1
26 1
27 1
28 1
29 1
30 1
31 1
32 1
33 1
34 1
35 1
36 1
37 1
38 1
39 1
40 1
41 1
42 1
43 1
44 1
45 1
46 1
47 1
48 1
49 1
50 1
51 1
52 1
53 1
54 1
55 1

@<TRIPOS>MOLECULE
Evo_5
52  52  1  0  0
SMALL
FORMAL_CHARGES
@<TRIPOS>ATOM
    1 C1        41.4655    29.7619     8.6208 C.3        1 SUBUNIT  0
    2 C2        42.5013    29.3401     9.6650 C.3        1 SUBUNIT  0
    3 N3        41.7867    29.0577    10.9088 N.am       1 SUBUNIT  0
    4 C4        41.9183    29.6016    12.1449 C.2        1 SUBUNIT  0
    5 O5        41.1671    29.2965    13.0629 O.2        1 SUBUNIT  0
    6 C6        43.0546    30.6156    12.4156 C.3        1 SUBUNIT  0
    7 C7        44.2433    29.9149    13.0991 C.3        1 SUBUNIT  0
    8 S8        43.7556    29.2199    14.7058 S.3        1 SUBUNIT  0
    9 N9        42.5695    31.6531    13.3195 N.am       1 SUBUNIT  0
   10 C10       41.8997    32.7298    12.8587 C.2        1 SUBUNIT  0
   11 O11       41.5957    32.9066    11.6843 O.2        1 SUBUNIT  0
   12 N12       41.3117    36.0746    17.9744 N.4        1 SUBUNIT  1
   13 C13       41.8240    35.2649    16.8777 C.3        1 SUBUNIT  0
   14 C14       40.7873    34.2321    16.3711 C.3        1 SUBUNIT  0
   15 C15       41.3207    33.2034    15.3460 C.3        1 SUBUNIT  0
   16 C16       41.5551    33.7775    13.9294 C.3        1 SUBUNIT  0
   17 C17       42.2672    36.2139    15.7616 C.2        1 SUBUNIT  0.0000
   18 O18       43.4713    36.3949    15.5815 O.co2      1 SUBUNIT  -0.50
   19 O19       41.3968    36.7550    15.0815 O.co2      1 SUBUNIT  -0.50
   20 C20       43.2374    28.0787     9.1770 C.2        1 SUBUNIT  0.0000
   21 O21       42.6129    27.0246     9.0822 O.co2      1 SUBUNIT  -0.50
   22 O22       44.4251    28.1656     8.8693 O.co2      1 SUBUNIT  -0.50
   23 H23       41.0586    30.7443     8.8559 H          1 SUBUNIT  0
   24 H24       41.9032    29.8075     7.6275 H          1 SUBUNIT  0
   25 H25       40.6403    29.0524     8.5796 H          1 SUBUNIT  0
   26 H26       43.2242    30.1371     9.8046 H          1 SUBUNIT  0
   27 H27       41.0862    28.3493    10.8359 H          1 SUBUNIT  0
   28 H28       43.3821    31.1243    11.5111 H          1 SUBUNIT  0
   29 H29       42.5071    28.7536    14.6259 H          1 SUBUNIT  0
   30 H30       42.7338    31.5508    14.2998 H          1 SUBUNIT  0
   31 H31       40.4596    36.5800    17.6519 H          1 SUBUNIT  0
   32 H32       42.0153    36.7934    18.2481 H          1 SUBUNIT  0
   33 H33       41.0944    35.4733    18.7959 H          1 SUBUNIT  0
   34 H34       42.6976    34.7371    17.2646 H          1 SUBUNIT  0
   35 H35       40.4153    33.6805    17.2354 H          1 SUBUNIT  0
   36 H36       39.9139    34.7413    15.9592 H          1 SUBUNIT  0
   37 H37       42.2347    32.7537    15.7353 H          1 SUBUNIT  0
   38 H38       40.5883    32.3976    15.2727 H          1 SUBUNIT  0
   39 H39       42.3806    34.4856    13.9245 H          1 SUBUNIT  0
   40 H40       40.6676    34.3175    13.5968 H          1 SUBUNIT  0
   41 C41       45.4200    30.8660    13.3306 C.3        1 SUBUNIT  0
   42 C42       44.8918    28.8317    12.2337 C.3        1 SUBUNIT  0
   43 C43       46.6403    29.9582    13.5138 C.3        1 SUBUNIT  0
   44 C44       46.2834    28.6286    12.8354 C.3        1 SUBUNIT  0
   45 H45       47.5346    30.4087    13.0844 H          1 SUBUNIT  0
   46 H46       46.8311    29.7944    14.5754 H          1 SUBUNIT  0
   47 H47       45.2651    31.5327    14.1791 H          1 SUBUNIT  0
   48 H48       45.5681    31.4877    12.4483 H          1 SUBUNIT  0
   49 H49       44.3108    27.9107    12.1919 H          1 SUBUNIT  0
   50 H50       44.9970    29.1984    11.2132 H          1 SUBUNIT  0
   51 H51       47.0098    28.3408    12.0758 H          1 SUBUNIT  0
   52 H52       46.2528    27.8307    13.5785 H          1 SUBUNIT  0
@<TRIPOS>BOND
    1     1     2 1
    2     1    23 1
    3     1    24 1
    4     1    25 1
    5     2     3 1
    6     2    20 1
    7     2    26 1
    8     3     4 1
    9     3    27 1
   10     4     5 2
   11     4     6 1
   12     6     7 1
   13     6     9 1
   14     6    28 1
   15     7     8 1
   16     7    41 1
   17     7    42 1
   18     8    29 1
   19     9    10 1
   20     9    30 1
   21    10    11 2
   22    10    16 1
   23    12    13 1
   24    12    31 1
   25    12    32 1
   26    12    33 1
   27    13    14 1
   28    13    17 1
   29    13    34 1
   30    14    15 1
   31    14    35 1
   32    14    36 1
   33    15    16 1
   34    15    37 1
   35    15    38 1
   36    16    39 1
   37    16    40 1
   38    17    18 2
   39    17    19 1
   40    20    21 2
   41    20    22 1
   42    41    43 1
   43    41    47 1
   44    41    48 1
   45    42    44 1
   46    42    49 1
   47    42    50 1
   48    43    44 1
   49    43    45 1
   50    43    46 1
   51    44    51 1
   52    44    52 1
@<TRIPOS>SUBSTRUCTURE
1   ****   1
@<SCITEGIC>MOL_PROPERTY
TopHits
SciTegic.value.StringValue
10

@<SCITEGIC>MOL_PROPERTY
-CDOCKER_ENERGY
SciTegic.value.StringValue
59.5342062

@<SCITEGIC>MOL_PROPERTY
-CDOCKER_INTERACTION_ENERGY
SciTegic.value.StringValue
66.4004822

@<SCITEGIC>MOL_PROPERTY
POSE_NUMBER
SciTegic.value.StringValue
1

@<SCITEGIC>MOL_PROPERTY
FRAGMENTS
SciTegic.value.StringValue
C37

@<SCITEGIC>MOL_PROPERTY
MW
SciTegic.value.StringValue
388.46

@<SCITEGIC>MOL_PROPERTY
GENERATION
SciTegic.value.StringValue
1

@<SCITEGIC>MOL_PROPERTY
FAMILY
SciTegic.value.StringValue
1

@<SCITEGIC>MOL_PROPERTY
LUDI3
SciTegic.value.StringValue
392

@<SCITEGIC>ATOM_PROPERTY
Formal Charge
SciTegic.value.StringValue
1 0
2 0
3 0
4 0
5 0
6 0
7 0
8 0
9 0
10 0
11 0
12 +1
13 0
14 0
15 0
16 0
17 0
18 0
19 -1
20 0
21 0
22 -1
23 0
24 0
25 0
26 0
27 0
28 0
29 0
30 0
31 0
32 0
33 0
34 0
35 0
36 0
37 0
38 0
39 0
40 0
41 0
42 0
43 0
44 0
45 0
46 0
47 0
48 0
49 0
50 0
51 0
52 0

@<SCITEGIC>ATOM_PROPERTY
pdb_tempFactor
SciTegic.value.DoubleValue
1 0
2 0
3 0
4 0
5 0
6 0
7 0
8 0
9 0
10 0
11 0
12 0
13 0
14 0
15 0
16 0
17 0
18 0
19 0
20 0
21 0
22 0
23 0
24 0
25 0
26 0
27 0
28 0
29 0
30 0
31 0
32 0
33 0
34 0
35 0
36 0
37 0
38 0
39 0
40 0
41 0
42 0
43 0
44 0
45 0
46 0
47 0
48 0
49 0
50 0
51 0
52 0

@<SCITEGIC>ATOM_PROPERTY
pdb_occupancy
SciTegic.value.DoubleValue
1 1
2 1
3 1
4 1
5 1
6 1
7 1
8 1
9 1
10 1
11 1
12 1
13 1
14 1
15 1
16 1
17 1
18 1
19 1
20 1
21 1
22 1
23 1
24 1
25 1
26 1
27 1
28 1
29 1
30 1
31 1
32 1
33 1
34 1
35 1
36 1
37 1
38 1
39 1
40 1
41 1
42 1
43 1
44 1
45 1
46 1
47 1
48 1
49 1
50 1
51 1
52 1

@<TRIPOS>MOLECULE
Evo_5
52  52  1  0  0
SMALL
FORMAL_CHARGES
@<TRIPOS>ATOM
    1 C1        40.8614    36.0123    15.2876 C.3        1 SUBUNIT  0
    2 C2        41.2959    34.7374    14.5511 C.3        1 SUBUNIT  0
    3 N3        40.8070    33.5748    15.2919 N.am       1 SUBUNIT  0
    4 C4        41.3955    32.3549    15.3964 C.2        1 SUBUNIT  0
    5 O5        40.9320    31.4579    16.0899 O.2        1 SUBUNIT  0
    6 C6        42.7108    32.1106    14.6222 C.3        1 SUBUNIT  0
    7 C7        42.7827    30.6921    14.0156 C.3        1 SUBUNIT  0
    8 S8        42.9703    29.4368    15.3162 S.3        1 SUBUNIT  0
    9 N9        43.8051    32.2816    15.5688 N.am       1 SUBUNIT  0
   10 C10       44.9738    32.8628    15.2348 C.2        1 SUBUNIT  0
   11 O11       45.2629    33.2979    14.1271 O.2        1 SUBUNIT  0
   12 N12       43.8704    36.2646    18.7530 N.4        1 SUBUNIT  1
   13 C13       45.2408    36.3175    18.2595 C.3        1 SUBUNIT  0
   14 C14       45.4807    35.3466    17.0893 C.3        1 SUBUNIT  0
   15 C15       45.4731    33.8729    17.5235 C.3        1 SUBUNIT  0
   16 C16       45.9528    32.9185    16.4157 C.3        1 SUBUNIT  0
   17 C17       45.5966    37.7621    17.8420 C.2        1 SUBUNIT  0.0000
   18 O18       45.1665    38.1949    16.7732 O.co2      1 SUBUNIT  -0.50
   19 O19       46.2976    38.4398    18.5914 O.co2      1 SUBUNIT  -0.50
   20 C20       40.7396    34.6954    13.1102 C.2        1 SUBUNIT  0.0000
   21 O21       41.3634    34.0785    12.2479 O.co2      1 SUBUNIT  -0.50
   22 O22       39.6766    35.2643    12.8643 O.co2      1 SUBUNIT  -0.50
   23 H23       39.7755    36.0967    15.3195 H          1 SUBUNIT  0
   24 H24       41.2283    36.0221    16.3149 H          1 SUBUNIT  0
   25 H25       41.2451    36.9022    14.7909 H          1 SUBUNIT  0
   26 H26       42.3852    34.7183    14.5383 H          1 SUBUNIT  0
   27 H27       39.9367    33.6886    15.7721 H          1 SUBUNIT  0
   28 H28       42.8261    32.8353    13.8214 H          1 SUBUNIT  0
   29 H29       44.1786    28.8803    15.2194 H          1 SUBUNIT  0
   30 H30       43.6809    31.9499    16.5026 H          1 SUBUNIT  0
   31 H31       43.2278    36.6532    18.0328 H          1 SUBUNIT  0
   32 H32       43.8059    36.8850    19.5880 H          1 SUBUNIT  0
   33 H33       43.5861    35.3014    19.0204 H          1 SUBUNIT  0
   34 H34       45.8831    36.0367    19.0959 H          1 SUBUNIT  0
   35 H35       44.7433    35.5138    16.3020 H          1 SUBUNIT  0
   36 H36       46.4520    35.5650    16.6438 H          1 SUBUNIT  0
   37 H37       46.1353    33.7571    18.3820 H          1 SUBUNIT  0
   38 H38       44.4803    33.5887    17.8744 H          1 SUBUNIT  0
   39 H39       46.0661    31.9099    16.8138 H          1 SUBUNIT  0
   40 H40       46.9330    33.2210    16.0458 H          1 SUBUNIT  0
   41 C41       43.9451    30.5560    13.0250 C.3        1 SUBUNIT  0
   42 C42       41.5701    30.3546    13.1371 C.3        1 SUBUNIT  0
   43 C43       43.5750    29.3815    12.1176 C.3        1 SUBUNIT  0
   44 C44       42.0438    29.3326    12.0975 C.3        1 SUBUNIT  0
   45 H45       43.9984    29.4918    11.1189 H          1 SUBUNIT  0
   46 H46       43.9643    28.4543    12.5376 H          1 SUBUNIT  0
   47 H47       44.9051    30.4109    13.5203 H          1 SUBUNIT  0
   48 H48       44.0230    31.4588    12.4172 H          1 SUBUNIT  0
   49 H49       40.7335    29.9762    13.7244 H          1 SUBUNIT  0
   50 H50       41.2314    31.2537    12.6212 H          1 SUBUNIT  0
   51 H51       41.6461    29.5742    11.1110 H          1 SUBUNIT  0
   52 H52       41.6938    28.3323    12.3524 H          1 SUBUNIT  0
@<TRIPOS>BOND
    1     1     2 1
    2     1    23 1
    3     1    24 1
    4     1    25 1
    5     2     3 1
    6     2    20 1
    7     2    26 1
    8     3     4 1
    9     3    27 1
   10     4     5 2
   11     4     6 1
   12     6     7 1
   13     6     9 1
   14     6    28 1
   15     7     8 1
   16     7    41 1
   17     7    42 1
   18     8    29 1
   19     9    10 1
   20     9    30 1
   21    10    11 2
   22    10    16 1
   23    12    13 1
   24    12    31 1
   25    12    32 1
   26    12    33 1
   27    13    14 1
   28    13    17 1
   29    13    34 1
   30    14    15 1
   31    14    35 1
   32    14    36 1
   33    15    16 1
   34    15    37 1
   35    15    38 1
   36    16    39 1
   37    16    40 1
   38    17    18 2
   39    17    19 1
   40    20    21 2
   41    20    22 1
   42    41    43 1
   43    41    47 1
   44    41    48 1
   45    42    44 1
   46    42    49 1
   47    42    50 1
   48    43    44 1
   49    43    45 1
   50    43    46 1
   51    44    51 1
   52    44    52 1
@<TRIPOS>SUBSTRUCTURE
1   ****   1
@<SCITEGIC>MOL_PROPERTY
TopHits
SciTegic.value.StringValue
10

@<SCITEGIC>MOL_PROPERTY
-CDOCKER_ENERGY
SciTegic.value.StringValue
55.3523536

@<SCITEGIC>MOL_PROPERTY
-CDOCKER_INTERACTION_ENERGY
SciTegic.value.StringValue
60.4321766

@<SCITEGIC>MOL_PROPERTY
POSE_NUMBER
SciTegic.value.StringValue
2

@<SCITEGIC>MOL_PROPERTY
FRAGMENTS
SciTegic.value.StringValue
C37

@<SCITEGIC>MOL_PROPERTY
MW
SciTegic.value.StringValue
388.46

@<SCITEGIC>MOL_PROPERTY
GENERATION
SciTegic.value.StringValue
1

@<SCITEGIC>MOL_PROPERTY
FAMILY
SciTegic.value.StringValue
1

@<SCITEGIC>MOL_PROPERTY
LUDI3
SciTegic.value.StringValue
392

@<SCITEGIC>ATOM_PROPERTY
Formal Charge
SciTegic.value.StringValue
1 0
2 0
3 0
4 0
5 0
6 0
7 0
8 0
9 0
10 0
11 0
12 +1
13 0
14 0
15 0
16 0
17 0
18 0
19 -1
20 0
21 0
22 -1
23 0
24 0
25 0
26 0
27 0
28 0
29 0
30 0
31 0
32 0
33 0
34 0
35 0
36 0
37 0
38 0
39 0
40 0
41 0
42 0
43 0
44 0
45 0
46 0
47 0
48 0
49 0
50 0
51 0
52 0

@<SCITEGIC>ATOM_PROPERTY
pdb_tempFactor
SciTegic.value.DoubleValue
1 0
2 0
3 0
4 0
5 0
6 0
7 0
8 0
9 0
10 0
11 0
12 0
13 0
14 0
15 0
16 0
17 0
18 0
19 0
20 0
21 0
22 0
23 0
24 0
25 0
26 0
27 0
28 0
29 0
30 0
31 0
32 0
33 0
34 0
35 0
36 0
37 0
38 0
39 0
40 0
41 0
42 0
43 0
44 0
45 0
46 0
47 0
48 0
49 0
50 0
51 0
52 0

@<SCITEGIC>ATOM_PROPERTY
pdb_occupancy
SciTegic.value.DoubleValue
1 1
2 1
3 1
4 1
5 1
6 1
7 1
8 1
9 1
10 1
11 1
12 1
13 1
14 1
15 1
16 1
17 1
18 1
19 1
20 1
21 1
22 1
23 1
24 1
25 1
26 1
27 1
28 1
29 1
30 1
31 1
32 1
33 1
34 1
35 1
36 1
37 1
38 1
39 1
40 1
41 1
42 1
43 1
44 1
45 1
46 1
47 1
48 1
49 1
50 1
51 1
52 1

@<TRIPOS>MOLECULE
Evo_5
52  52  1  0  0
SMALL
FORMAL_CHARGES
@<TRIPOS>ATOM
    1 C1        41.2895    29.8140    13.5272 C.3        1 SUBUNIT  0
    2 C2        42.1518    30.5264    14.5751 C.3        1 SUBUNIT  0
    3 N3        41.5898    31.8183    14.9530 N.am       1 SUBUNIT  0
    4 C4        41.9143    32.9500    14.2964 C.2        1 SUBUNIT  0
    5 O5        42.4128    33.0040    13.1776 O.2        1 SUBUNIT  0
    6 C6        41.7064    34.2141    15.1421 C.3        1 SUBUNIT  0
    7 C7        40.5484    35.1384    14.7088 C.3        1 SUBUNIT  0
    8 S8        40.8212    36.7806    15.4133 S.3        1 SUBUNIT  0
    9 N9        42.9660    34.9518    15.1244 N.am       1 SUBUNIT  0
   10 C10       43.4473    35.5106    16.2539 C.2        1 SUBUNIT  0
   11 O11       42.8719    35.4999    17.3337 O.2        1 SUBUNIT  0
   12 N12       44.1619    34.7028    19.4733 N.4        1 SUBUNIT  1
   13 C13       45.3065    34.2985    18.6776 C.3        1 SUBUNIT  0
   14 C14       46.1618    35.4979    18.2127 C.3        1 SUBUNIT  0
   15 C15       45.4190    36.6030    17.4368 C.3        1 SUBUNIT  0
   16 C16       44.8189    36.1752    16.0840 C.3        1 SUBUNIT  0
   17 C17       46.1491    33.3281    19.5229 C.2        1 SUBUNIT  0.0000
   18 O18       46.7439    33.7732    20.5066 O.co2      1 SUBUNIT  -0.50
   19 O19       46.1808    32.1399    19.2062 O.co2      1 SUBUNIT  -0.50
   20 C20       42.2678    29.6665    15.8452 C.2        1 SUBUNIT  0.0000
   21 O21       43.2945    29.0198    16.0401 O.co2      1 SUBUNIT  -0.50
   22 O22       41.3342    29.6684    16.6464 O.co2      1 SUBUNIT  -0.50
   23 H23       41.1194    30.4481    12.6565 H          1 SUBUNIT  0
   24 H24       41.7808    28.9032    13.1832 H          1 SUBUNIT  0
   25 H25       40.3220    29.5282    13.9405 H          1 SUBUNIT  0
   26 H26       43.1546    30.7105    14.1818 H          1 SUBUNIT  0
   27 H27       41.0420    31.8592    15.7881 H          1 SUBUNIT  0
   28 H28       41.5328    33.8940    16.1729 H          1 SUBUNIT  0
   29 H29       39.6352    37.3523    15.5871 H          1 SUBUNIT  0
   30 H30       43.4660    35.0336    14.2631 H          1 SUBUNIT  0
   31 H31       43.5868    35.4081    18.9701 H          1 SUBUNIT  0
   32 H32       44.5127    35.1061    20.3644 H          1 SUBUNIT  0
   33 H33       43.5627    33.8817    19.6933 H          1 SUBUNIT  0
   34 H34       44.9179    33.7662    17.8088 H          1 SUBUNIT  0
   35 H35       46.6156    35.9707    19.0839 H          1 SUBUNIT  0
   36 H36       46.9912    35.1357    17.6043 H          1 SUBUNIT  0
   37 H37       44.6614    37.0629    18.0712 H          1 SUBUNIT  0
   38 H38       46.1376    37.3992    17.2397 H          1 SUBUNIT  0
   39 H39       45.4923    35.5023    15.5515 H          1 SUBUNIT  0
   40 H40       44.6778    37.0521    15.4529 H          1 SUBUNIT  0
   41 C41       39.1712    34.6344    15.1563 C.3        1 SUBUNIT  0
   42 C42       40.3633    35.3605    13.2053 C.3        1 SUBUNIT  0
   43 C43       38.1581    35.3806    14.2656 C.3        1 SUBUNIT  0
   44 C44       38.9730    35.9998    13.1197 C.3        1 SUBUNIT  0
   45 H45       37.3698    34.7216    13.9030 H          1 SUBUNIT  0
   46 H46       37.6536    36.1701    14.8138 H          1 SUBUNIT  0
   47 H47       38.9933    34.7816    16.2169 H          1 SUBUNIT  0
   48 H48       39.1068    33.5573    15.0248 H          1 SUBUNIT  0
   49 H49       41.1415    35.9927    12.7761 H          1 SUBUNIT  0
   50 H50       40.3639    34.4166    12.6625 H          1 SUBUNIT  0
   51 H51       38.4967    35.8777    12.1506 H          1 SUBUNIT  0
   52 H52       39.0648    37.0739    13.2859 H          1 SUBUNIT  0
@<TRIPOS>BOND
    1     1     2 1
    2     1    23 1
    3     1    24 1
    4     1    25 1
    5     2     3 1
    6     2    20 1
    7     2    26 1
    8     3     4 1
    9     3    27 1
   10     4     5 2
   11     4     6 1
   12     6     7 1
   13     6     9 1
   14     6    28 1
   15     7     8 1
   16     7    41 1
   17     7    42 1
   18     8    29 1
   19     9    10 1
   20     9    30 1
   21    10    11 2
   22    10    16 1
   23    12    13 1
   24    12    31 1
   25    12    32 1
   26    12    33 1
   27    13    14 1
   28    13    17 1
   29    13    34 1
   30    14    15 1
   31    14    35 1
   32    14    36 1
   33    15    16 1
   34    15    37 1
   35    15    38 1
   36    16    39 1
   37    16    40 1
   38    17    18 2
   39    17    19 1
   40    20    21 2
   41    20    22 1
   42    41    43 1
   43    41    47 1
   44    41    48 1
   45    42    44 1
   46    42    49 1
   47    42    50 1
   48    43    44 1
   49    43    45 1
   50    43    46 1
   51    44    51 1
   52    44    52 1
@<TRIPOS>SUBSTRUCTURE
1   ****   1
@<SCITEGIC>MOL_PROPERTY
TopHits
SciTegic.value.StringValue
10

@<SCITEGIC>MOL_PROPERTY
-CDOCKER_ENERGY
SciTegic.value.StringValue
55.2021194

@<SCITEGIC>MOL_PROPERTY
-CDOCKER_INTERACTION_ENERGY
SciTegic.value.StringValue
58.8881448

@<SCITEGIC>MOL_PROPERTY
POSE_NUMBER
SciTegic.value.StringValue
3

@<SCITEGIC>MOL_PROPERTY
FRAGMENTS
SciTegic.value.StringValue
C37

@<SCITEGIC>MOL_PROPERTY
MW
SciTegic.value.StringValue
388.46

@<SCITEGIC>MOL_PROPERTY
GENERATION
SciTegic.value.StringValue
1

@<SCITEGIC>MOL_PROPERTY
FAMILY
SciTegic.value.StringValue
1

@<SCITEGIC>MOL_PROPERTY
LUDI3
SciTegic.value.StringValue
392

@<SCITEGIC>ATOM_PROPERTY
Formal Charge
SciTegic.value.StringValue
1 0
2 0
3 0
4 0
5 0
6 0
7 0
8 0
9 0
10 0
11 0
12 +1
13 0
14 0
15 0
16 0
17 0
18 0
19 -1
20 0
21 0
22 -1
23 0
24 0
25 0
26 0
27 0
28 0
29 0
30 0
31 0
32 0
33 0
34 0
35 0
36 0
37 0
38 0
39 0
40 0
41 0
42 0
43 0
44 0
45 0
46 0
47 0
48 0
49 0
50 0
51 0
52 0

@<SCITEGIC>ATOM_PROPERTY
pdb_tempFactor
SciTegic.value.DoubleValue
1 0
2 0
3 0
4 0
5 0
6 0
7 0
8 0
9 0
10 0
11 0
12 0
13 0
14 0
15 0
16 0
17 0
18 0
19 0
20 0
21 0
22 0
23 0
24 0
25 0
26 0
27 0
28 0
29 0
30 0
31 0
32 0
33 0
34 0
35 0
36 0
37 0
38 0
39 0
40 0
41 0
42 0
43 0
44 0
45 0
46 0
47 0
48 0
49 0
50 0
51 0
52 0

@<SCITEGIC>ATOM_PROPERTY
pdb_occupancy
SciTegic.value.DoubleValue
1 1
2 1
3 1
4 1
5 1
6 1
7 1
8 1
9 1
10 1
11 1
12 1
13 1
14 1
15 1
16 1
17 1
18 1
19 1
20 1
21 1
22 1
23 1
24 1
25 1
26 1
27 1
28 1
29 1
30 1
31 1
32 1
33 1
34 1
35 1
36 1
37 1
38 1
39 1
40 1
41 1
42 1
43 1
44 1
45 1
46 1
47 1
48 1
49 1
50 1
51 1
52 1

@<TRIPOS>MOLECULE
Evo_5
52  52  1  0  0
SMALL
FORMAL_CHARGES
@<TRIPOS>ATOM
    1 C1        40.8950    35.4729    15.5074 C.3        1 SUBUNIT  0
    2 C2        41.6763    35.1166    14.2293 C.3        1 SUBUNIT  0
    3 N3        42.5895    33.9977    14.4493 N.am       1 SUBUNIT  0
    4 C4        42.1679    32.7689    14.8222 C.2        1 SUBUNIT  0
    5 O5        41.0362    32.4868    15.1914 O.2        1 SUBUNIT  0
    6 C6        43.2729    31.7037    14.7080 C.3        1 SUBUNIT  0
    7 C7        42.7509    30.2858    14.3826 C.3        1 SUBUNIT  0
    8 S8        44.1889    29.2130    14.1068 S.3        1 SUBUNIT  0
    9 N9        44.0301    31.6958    15.9540 N.am       1 SUBUNIT  0
   10 C10       45.3715    31.8369    15.9783 C.2        1 SUBUNIT  0
   11 O11       46.1007    31.8286    14.9938 O.2        1 SUBUNIT  0
   12 N12       43.1704    36.0067    18.7858 N.4        1 SUBUNIT  1
   13 C13       44.4884    35.5829    18.3487 C.3        1 SUBUNIT  0
   14 C14       44.4932    34.0884    18.0006 C.3        1 SUBUNIT  0
   15 C15       45.9086    33.5236    17.7846 C.3        1 SUBUNIT  0
   16 C16       45.9320    32.0376    17.3921 C.3        1 SUBUNIT  0
   17 C17       44.9253    36.4366    17.1450 C.2        1 SUBUNIT  0.0000
   18 O18       44.2137    36.4393    16.1391 O.co2      1 SUBUNIT  -0.50
   19 O19       45.9624    37.0917    17.2236 O.co2      1 SUBUNIT  -0.50
   20 C20       40.7644    34.8421    13.0081 C.2        1 SUBUNIT  0.0000
   21 O21       41.1638    34.0739    12.1305 O.co2      1 SUBUNIT  -0.50
   22 O22       39.6669    35.3968    12.9420 O.co2      1 SUBUNIT  -0.50
   23 H23       41.5697    35.6326    16.3473 H          1 SUBUNIT  0
   24 H24       40.3225    36.3901    15.3678 H          1 SUBUNIT  0
   25 H25       40.1899    34.6925    15.7917 H          1 SUBUNIT  0
   26 H26       42.3261    35.9524    13.9657 H          1 SUBUNIT  0
   27 H27       43.5565    34.1523    14.2548 H          1 SUBUNIT  0
   28 H28       43.9387    32.0160    13.9013 H          1 SUBUNIT  0
   29 H29       45.3037    29.9433    14.2038 H          1 SUBUNIT  0
   30 H30       43.5312    31.6931    16.8193 H          1 SUBUNIT  0
   31 H31       43.2531    36.9460    19.2216 H          1 SUBUNIT  0
   32 H32       42.7813    35.3409    19.4828 H          1 SUBUNIT  0
   33 H33       42.5392    36.0746    17.9631 H          1 SUBUNIT  0
   34 H34       45.1689    35.7603    19.1824 H          1 SUBUNIT  0
   35 H35       44.0196    33.5319    18.8093 H          1 SUBUNIT  0
   36 H36       43.8675    33.9363    17.1222 H          1 SUBUNIT  0
   37 H37       46.4334    34.1101    17.0307 H          1 SUBUNIT  0
   38 H38       46.4751    33.6514    18.7070 H          1 SUBUNIT  0
   39 H39       45.3699    31.4345    18.1057 H          1 SUBUNIT  0
   40 H40       46.9573    31.6697    17.4008 H          1 SUBUNIT  0
   41 C41       41.8863    30.2290    13.1143 C.3        1 SUBUNIT  0
   42 C42       41.8823    29.6391    15.4837 C.3        1 SUBUNIT  0
   43 C43       41.0612    28.9575    13.2754 C.3        1 SUBUNIT  0
   44 C44       40.7552    28.8772    14.7706 C.3        1 SUBUNIT  0
   45 H45       40.1563    28.9773    12.6705 H          1 SUBUNIT  0
   46 H46       41.6522    28.0935    12.9710 H          1 SUBUNIT  0
   47 H47       42.4827    30.2262    12.2020 H          1 SUBUNIT  0
   48 H48       41.2096    31.0815    13.0521 H          1 SUBUNIT  0
   49 H49       42.4810    28.9633    16.0941 H          1 SUBUNIT  0
   50 H50       41.4543    30.3714    16.1659 H          1 SUBUNIT  0
   51 H51       39.8011    29.3660    14.9677 H          1 SUBUNIT  0
   52 H52       40.6680    27.8457    15.1127 H          1 SUBUNIT  0
@<TRIPOS>BOND
    1     1     2 1
    2     1    23 1
    3     1    24 1
    4     1    25 1
    5     2     3 1
    6     2    20 1
    7     2    26 1
    8     3     4 1
    9     3    27 1
   10     4     5 2
   11     4     6 1
   12     6     7 1
   13     6     9 1
   14     6    28 1
   15     7     8 1
   16     7    41 1
   17     7    42 1
   18     8    29 1
   19     9    10 1
   20     9    30 1
   21    10    11 2
   22    10    16 1
   23    12    13 1
   24    12    31 1
   25    12    32 1
   26    12    33 1
   27    13    14 1
   28    13    17 1
   29    13    34 1
   30    14    15 1
   31    14    35 1
   32    14    36 1
   33    15    16 1
   34    15    37 1
   35    15    38 1
   36    16    39 1
   37    16    40 1
   38    17    18 2
   39    17    19 1
   40    20    21 2
   41    20    22 1
   42    41    43 1
   43    41    47 1
   44    41    48 1
   45    42    44 1
   46    42    49 1
   47    42    50 1
   48    43    44 1
   49    43    45 1
   50    43    46 1
   51    44    51 1
   52    44    52 1
@<TRIPOS>SUBSTRUCTURE
1   ****   1
@<SCITEGIC>MOL_PROPERTY
TopHits
SciTegic.value.StringValue
10

@<SCITEGIC>MOL_PROPERTY
-CDOCKER_ENERGY
SciTegic.value.StringValue
54.1233683

@<SCITEGIC>MOL_PROPERTY
-CDOCKER_INTERACTION_ENERGY
SciTegic.value.StringValue
55.7411108

@<SCITEGIC>MOL_PROPERTY
POSE_NUMBER
SciTegic.value.StringValue
4

@<SCITEGIC>MOL_PROPERTY
FRAGMENTS
SciTegic.value.StringValue
C37

@<SCITEGIC>MOL_PROPERTY
MW
SciTegic.value.StringValue
388.46

@<SCITEGIC>MOL_PROPERTY
GENERATION
SciTegic.value.StringValue
1

@<SCITEGIC>MOL_PROPERTY
FAMILY
SciTegic.value.StringValue
1

@<SCITEGIC>MOL_PROPERTY
LUDI3
SciTegic.value.StringValue
392

@<SCITEGIC>ATOM_PROPERTY
Formal Charge
SciTegic.value.StringValue
1 0
2 0
3 0
4 0
5 0
6 0
7 0
8 0
9 0
10 0
11 0
12 +1
13 0
14 0
15 0
16 0
17 0
18 0
19 -1
20 0
21 0
22 -1
23 0
24 0
25 0
26 0
27 0
28 0
29 0
30 0
31 0
32 0
33 0
34 0
35 0
36 0
37 0
38 0
39 0
40 0
41 0
42 0
43 0
44 0
45 0
46 0
47 0
48 0
49 0
50 0
51 0
52 0

@<SCITEGIC>ATOM_PROPERTY
pdb_tempFactor
SciTegic.value.DoubleValue
1 0
2 0
3 0
4 0
5 0
6 0
7 0
8 0
9 0
10 0
11 0
12 0
13 0
14 0
15 0
16 0
17 0
18 0
19 0
20 0
21 0
22 0
23 0
24 0
25 0
26 0
27 0
28 0
29 0
30 0
31 0
32 0
33 0
34 0
35 0
36 0
37 0
38 0
39 0
40 0
41 0
42 0
43 0
44 0
45 0
46 0
47 0
48 0
49 0
50 0
51 0
52 0

@<SCITEGIC>ATOM_PROPERTY
pdb_occupancy
SciTegic.value.DoubleValue
1 1
2 1
3 1
4 1
5 1
6 1
7 1
8 1
9 1
10 1
11 1
12 1
13 1
14 1
15 1
16 1
17 1
18 1
19 1
20 1
21 1
22 1
23 1
24 1
25 1
26 1
27 1
28 1
29 1
30 1
31 1
32 1
33 1
34 1
35 1
36 1
37 1
38 1
39 1
40 1
41 1
42 1
43 1
44 1
45 1
46 1
47 1
48 1
49 1
50 1
51 1
52 1

@<TRIPOS>MOLECULE
Evo_5
52  52  1  0  0
SMALL
FORMAL_CHARGES
@<TRIPOS>ATOM
    1 C1        41.4567    30.0498    13.2548 C.3        1 SUBUNIT  0
    2 C2        42.6928    30.2984    14.1248 C.3        1 SUBUNIT  0
    3 N3        42.5792    31.5844    14.8006 N.am       1 SUBUNIT  0
    4 C4        43.0218    32.7359    14.2545 C.2        1 SUBUNIT  0
    5 O5        43.4600    32.8569    13.1166 O.2        1 SUBUNIT  0
    6 C6        42.9817    33.9256    15.2408 C.3        1 SUBUNIT  0
    7 C7        41.8206    34.9161    15.0263 C.3        1 SUBUNIT  0
    8 S8        42.0481    36.2512    16.2384 S.3        1 SUBUNIT  0
    9 N9        44.2142    34.7005    15.1789 N.am       1 SUBUNIT  0
   10 C10       45.4216    34.1758    15.4566 C.2        1 SUBUNIT  0
   11 O11       45.6644    32.9832    15.5942 O.2        1 SUBUNIT  0
   12 N12       44.0507    35.2186    19.0380 N.4        1 SUBUNIT  1
   13 C13       45.3203    34.5798    18.7059 C.3        1 SUBUNIT  0
   14 C14       46.3952    35.5796    18.2188 C.3        1 SUBUNIT  0
   15 C15       46.1738    36.1924    16.8223 C.3        1 SUBUNIT  0
   16 C16       46.4936    35.2510    15.6406 C.3        1 SUBUNIT  0
   17 C17       45.8619    33.8092    19.9247 C.2        1 SUBUNIT  0.0000
   18 O18       45.8683    32.5810    19.8893 O.co2      1 SUBUNIT  -0.50
   19 O19       46.2868    34.4446    20.8880 O.co2      1 SUBUNIT  -0.50
   20 C20       42.8126    29.1972    15.1941 C.2        1 SUBUNIT  0.0000
   21 O21       43.5700    28.2501    14.9869 O.co2      1 SUBUNIT  -0.50
   22 O22       42.1506    29.3064    16.2283 O.co2      1 SUBUNIT  -0.50
   23 H23       41.5574    29.1317    12.6754 H          1 SUBUNIT  0
   24 H24       40.5716    29.9463    13.8810 H          1 SUBUNIT  0
   25 H25       41.2916    30.8712    12.5562 H          1 SUBUNIT  0
   26 H26       43.6027    30.3140    13.5206 H          1 SUBUNIT  0
   27 H27       42.1907    31.5787    15.7210 H          1 SUBUNIT  0
   28 H28       42.9316    33.5373    16.2603 H          1 SUBUNIT  0
   29 H29       40.8836    36.8682    16.4588 H          1 SUBUNIT  0
   30 H30       44.1452    35.6829    15.0067 H          1 SUBUNIT  0
   31 H31       43.3820    34.5082    19.4030 H          1 SUBUNIT  0
   32 H32       43.6360    35.6959    18.2137 H          1 SUBUNIT  0
   33 H33       44.2199    35.9162    19.7886 H          1 SUBUNIT  0
   34 H34       45.0990    33.8433    17.9389 H          1 SUBUNIT  0
   35 H35       46.4617    36.3907    18.9459 H          1 SUBUNIT  0
   36 H36       47.3775    35.1038    18.2255 H          1 SUBUNIT  0
   37 H37       45.1713    36.6135    16.7438 H          1 SUBUNIT  0
   38 H38       46.8479    37.0449    16.7385 H          1 SUBUNIT  0
   39 H39       47.4599    34.7677    15.7828 H          1 SUBUNIT  0
   40 H40       46.5581    35.8152    14.7114 H          1 SUBUNIT  0
   41 C41       40.4253    34.3221    15.2411 C.3        1 SUBUNIT  0
   42 C42       41.7644    35.5418    13.6160 C.3        1 SUBUNIT  0
   43 C43       39.5097    35.3033    14.5134 C.3        1 SUBUNIT  0
   44 C44       40.2800    35.6476    13.2438 C.3        1 SUBUNIT  0
   45 H45       38.5143    34.9071    14.3191 H          1 SUBUNIT  0
   46 H46       39.3890    36.2065    15.1081 H          1 SUBUNIT  0
   47 H47       40.1725    34.2190    16.2966 H          1 SUBUNIT  0
   48 H48       40.3494    33.3360    14.7823 H          1 SUBUNIT  0
   49 H49       42.2420    36.5195    13.6142 H          1 SUBUNIT  0
   50 H50       42.2797    34.9478    12.8638 H          1 SUBUNIT  0
   51 H51       40.0499    34.9039    12.4837 H          1 SUBUNIT  0
   52 H52       40.0108    36.6255    12.8437 H          1 SUBUNIT  0
@<TRIPOS>BOND
    1     1     2 1
    2     1    23 1
    3     1    24 1
    4     1    25 1
    5     2     3 1
    6     2    20 1
    7     2    26 1
    8     3     4 1
    9     3    27 1
   10     4     5 2
   11     4     6 1
   12     6     7 1
   13     6     9 1
   14     6    28 1
   15     7     8 1
   16     7    41 1
   17     7    42 1
   18     8    29 1
   19     9    10 1
   20     9    30 1
   21    10    11 2
   22    10    16 1
   23    12    13 1
   24    12    31 1
   25    12    32 1
   26    12    33 1
   27    13    14 1
   28    13    17 1
   29    13    34 1
   30    14    15 1
   31    14    35 1
   32    14    36 1
   33    15    16 1
   34    15    37 1
   35    15    38 1
   36    16    39 1
   37    16    40 1
   38    17    18 2
   39    17    19 1
   40    20    21 2
   41    20    22 1
   42    41    43 1
   43    41    47 1
   44    41    48 1
   45    42    44 1
   46    42    49 1
   47    42    50 1
   48    43    44 1
   49    43    45 1
   50    43    46 1
   51    44    51 1
   52    44    52 1
@<TRIPOS>SUBSTRUCTURE
1   ****   1
@<SCITEGIC>MOL_PROPERTY
TopHits
SciTegic.value.StringValue
10

@<SCITEGIC>MOL_PROPERTY
-CDOCKER_ENERGY
SciTegic.value.StringValue
53.7318552

@<SCITEGIC>MOL_PROPERTY
-CDOCKER_INTERACTION_ENERGY
SciTegic.value.StringValue
58.2254862

@<SCITEGIC>MOL_PROPERTY
POSE_NUMBER
SciTegic.value.StringValue
5

@<SCITEGIC>MOL_PROPERTY
FRAGMENTS
SciTegic.value.StringValue
C37

@<SCITEGIC>MOL_PROPERTY
MW
SciTegic.value.StringValue
388.46

@<SCITEGIC>MOL_PROPERTY
GENERATION
SciTegic.value.StringValue
1

@<SCITEGIC>MOL_PROPERTY
FAMILY
SciTegic.value.StringValue
1

@<SCITEGIC>MOL_PROPERTY
LUDI3
SciTegic.value.StringValue
392

@<SCITEGIC>ATOM_PROPERTY
Formal Charge
SciTegic.value.StringValue
1 0
2 0
3 0
4 0
5 0
6 0
7 0
8 0
9 0
10 0
11 0
12 +1
13 0
14 0
15 0
16 0
17 0
18 0
19 -1
20 0
21 0
22 -1
23 0
24 0
25 0
26 0
27 0
28 0
29 0
30 0
31 0
32 0
33 0
34 0
35 0
36 0
37 0
38 0
39 0
40 0
41 0
42 0
43 0
44 0
45 0
46 0
47 0
48 0
49 0
50 0
51 0
52 0

@<SCITEGIC>ATOM_PROPERTY
pdb_tempFactor
SciTegic.value.DoubleValue
1 0
2 0
3 0
4 0
5 0
6 0
7 0
8 0
9 0
10 0
11 0
12 0
13 0
14 0
15 0
16 0
17 0
18 0
19 0
20 0
21 0
22 0
23 0
24 0
25 0
26 0
27 0
28 0
29 0
30 0
31 0
32 0
33 0
34 0
35 0
36 0
37 0
38 0
39 0
40 0
41 0
42 0
43 0
44 0
45 0
46 0
47 0
48 0
49 0
50 0
51 0
52 0

@<SCITEGIC>ATOM_PROPERTY
pdb_occupancy
SciTegic.value.DoubleValue
1 1
2 1
3 1
4 1
5 1
6 1
7 1
8 1
9 1
10 1
11 1
12 1
13 1
14 1
15 1
16 1
17 1
18 1
19 1
20 1
21 1
22 1
23 1
24 1
25 1
26 1
27 1
28 1
29 1
30 1
31 1
32 1
33 1
34 1
35 1
36 1
37 1
38 1
39 1
40 1
41 1
42 1
43 1
44 1
45 1
46 1
47 1
48 1
49 1
50 1
51 1
52 1

@<TRIPOS>MOLECULE
Evo_5
52  52  1  0  0
SMALL
FORMAL_CHARGES
@<TRIPOS>ATOM
    1 C1        42.0406    29.7262    13.1343 C.3        1 SUBUNIT  0
    2 C2        42.0625    31.1593    12.5817 C.3        1 SUBUNIT  0
    3 N3        43.3749    31.7470    12.8119 N.am       1 SUBUNIT  0
    4 C4        43.7591    32.6425    13.7507 C.2        1 SUBUNIT  0
    5 O5        44.9244    33.0114    13.8374 O.2        1 SUBUNIT  0
    6 C6        42.7192    33.2006    14.7583 C.3        1 SUBUNIT  0
    7 C7        42.0883    34.5422    14.3149 C.3        1 SUBUNIT  0
    8 S8        43.3786    35.7843    14.0633 S.3        1 SUBUNIT  0
    9 N9        43.4166    33.5241    15.9946 N.am       1 SUBUNIT  0
   10 C10       44.0769    32.6322    16.7572 C.2        1 SUBUNIT  0
   11 O11       44.0942    31.4192    16.5883 O.2        1 SUBUNIT  0
   12 N12       43.9321    36.1542    18.8435 N.4        1 SUBUNIT  1
   13 C13       45.2940    36.5927    18.5630 C.3        1 SUBUNIT  0
   14 C14       46.2716    35.4068    18.4084 C.3        1 SUBUNIT  0
   15 C15       45.8608    34.3459    17.3703 C.3        1 SUBUNIT  0
   16 C16       44.8317    33.3204    17.9010 C.3        1 SUBUNIT  0
   17 C17       45.3133    37.5493    17.3525 C.2        1 SUBUNIT  0.0000
   18 O18       45.8797    38.6391    17.4586 O.co2      1 SUBUNIT  -0.50
   19 O19       44.7316    37.2069    16.3263 O.co2      1 SUBUNIT  -0.50
   20 C20       41.7911    31.2168    11.0619 C.2        1 SUBUNIT  0.0000
   21 O21       42.0326    30.2277    10.3683 O.co2      1 SUBUNIT  -0.50
   22 O22       41.3574    32.2660    10.5856 O.co2      1 SUBUNIT  -0.50
   23 H23       41.0698    29.2583    12.9663 H          1 SUBUNIT  0
   24 H24       42.8018    29.1017    12.6655 H          1 SUBUNIT  0
   25 H25       42.2240    29.7220    14.2091 H          1 SUBUNIT  0
   26 H26       41.3080    31.7393    13.1002 H          1 SUBUNIT  0
   27 H27       44.0855    31.4575    12.1731 H          1 SUBUNIT  0
   28 H28       41.9689    32.4499    15.0083 H          1 SUBUNIT  0
   29 H29       43.1755    36.7951    14.9116 H          1 SUBUNIT  0
   30 H30       43.4921    34.4937    16.2255 H          1 SUBUNIT  0
   31 H31       43.9060    35.6418    19.7491 H          1 SUBUNIT  0
   32 H32       43.5907    35.5539    18.0702 H          1 SUBUNIT  0
   33 H33       43.3150    36.9850    18.9173 H          1 SUBUNIT  0
   34 H34       45.6101    37.1733    19.4293 H          1 SUBUNIT  0
   35 H35       47.2546    35.8023    18.1476 H          1 SUBUNIT  0
   36 H36       46.4012    34.9121    19.3708 H          1 SUBUNIT  0
   37 H37       45.5221    34.8492    16.4665 H          1 SUBUNIT  0
   38 H38       46.7475    33.7923    17.0624 H          1 SUBUNIT  0
   39 H39       44.0874    33.7814    18.5456 H          1 SUBUNIT  0
   40 H40       45.3297    32.5621    18.5052 H          1 SUBUNIT  0
   41 C41       41.0988    35.0787    15.3616 C.3        1 SUBUNIT  0
   42 C42       41.2320    34.4993    13.0523 C.3        1 SUBUNIT  0
   43 C43       40.1724    36.0460    14.6187 C.3        1 SUBUNIT  0
   44 C44       40.3625    35.7559    13.1274 C.3        1 SUBUNIT  0
   45 H45       39.1363    35.8956    14.9217 H          1 SUBUNIT  0
   46 H46       40.4305    37.0817    14.8448 H          1 SUBUNIT  0
   47 H47       41.5964    35.5648    16.2019 H          1 SUBUNIT  0
   48 H48       40.5037    34.2596    15.7689 H          1 SUBUNIT  0
   49 H49       41.8196    34.4441    12.1363 H          1 SUBUNIT  0
   50 H50       40.5795    33.6382    13.0868 H          1 SUBUNIT  0
   51 H51       39.4082    35.6264    12.6168 H          1 SUBUNIT  0
   52 H52       40.8821    36.5903    12.6557 H          1 SUBUNIT  0
@<TRIPOS>BOND
    1     1     2 1
    2     1    23 1
    3     1    24 1
    4     1    25 1
    5     2     3 1
    6     2    20 1
    7     2    26 1
    8     3     4 1
    9     3    27 1
   10     4     5 2
   11     4     6 1
   12     6     7 1
   13     6     9 1
   14     6    28 1
   15     7     8 1
   16     7    41 1
   17     7    42 1
   18     8    29 1
   19     9    10 1
   20     9    30 1
   21    10    11 2
   22    10    16 1
   23    12    13 1
   24    12    31 1
   25    12    32 1
   26    12    33 1
   27    13    14 1
   28    13    17 1
   29    13    34 1
   30    14    15 1
   31    14    35 1
   32    14    36 1
   33    15    16 1
   34    15    37 1
   35    15    38 1
   36    16    39 1
   37    16    40 1
   38    17    18 2
   39    17    19 1
   40    20    21 2
   41    20    22 1
   42    41    43 1
   43    41    47 1
   44    41    48 1
   45    42    44 1
   46    42    49 1
   47    42    50 1
   48    43    44 1
   49    43    45 1
   50    43    46 1
   51    44    51 1
   52    44    52 1
@<TRIPOS>SUBSTRUCTURE
1   ****   1
@<SCITEGIC>MOL_PROPERTY
TopHits
SciTegic.value.StringValue
10

@<SCITEGIC>MOL_PROPERTY
-CDOCKER_ENERGY
SciTegic.value.StringValue
53.3174705

@<SCITEGIC>MOL_PROPERTY
-CDOCKER_INTERACTION_ENERGY
SciTegic.value.StringValue
65.0825609

@<SCITEGIC>MOL_PROPERTY
POSE_NUMBER
SciTegic.value.StringValue
6

@<SCITEGIC>MOL_PROPERTY
FRAGMENTS
SciTegic.value.StringValue
C37

@<SCITEGIC>MOL_PROPERTY
MW
SciTegic.value.StringValue
388.46

@<SCITEGIC>MOL_PROPERTY
GENERATION
SciTegic.value.StringValue
1

@<SCITEGIC>MOL_PROPERTY
FAMILY
SciTegic.value.StringValue
1

@<SCITEGIC>MOL_PROPERTY
LUDI3
SciTegic.value.StringValue
392

@<SCITEGIC>ATOM_PROPERTY
Formal Charge
SciTegic.value.StringValue
1 0
2 0
3 0
4 0
5 0
6 0
7 0
8 0
9 0
10 0
11 0
12 +1
13 0
14 0
15 0
16 0
17 0
18 0
19 -1
20 0
21 0
22 -1
23 0
24 0
25 0
26 0
27 0
28 0
29 0
30 0
31 0
32 0
33 0
34 0
35 0
36 0
37 0
38 0
39 0
40 0
41 0
42 0
43 0
44 0
45 0
46 0
47 0
48 0
49 0
50 0
51 0
52 0

@<SCITEGIC>ATOM_PROPERTY
pdb_tempFactor
SciTegic.value.DoubleValue
1 0
2 0
3 0
4 0
5 0
6 0
7 0
8 0
9 0
10 0
11 0
12 0
13 0
14 0
15 0
16 0
17 0
18 0
19 0
20 0
21 0
22 0
23 0
24 0
25 0
26 0
27 0
28 0
29 0
30 0
31 0
32 0
33 0
34 0
35 0
36 0
37 0
38 0
39 0
40 0
41 0
42 0
43 0
44 0
45 0
46 0
47 0
48 0
49 0
50 0
51 0
52 0

@<SCITEGIC>ATOM_PROPERTY
pdb_occupancy
SciTegic.value.DoubleValue
1 1
2 1
3 1
4 1
5 1
6 1
7 1
8 1
9 1
10 1
11 1
12 1
13 1
14 1
15 1
16 1
17 1
18 1
19 1
20 1
21 1
22 1
23 1
24 1
25 1
26 1
27 1
28 1
29 1
30 1
31 1
32 1
33 1
34 1
35 1
36 1
37 1
38 1
39 1
40 1
41 1
42 1
43 1
44 1
45 1
46 1
47 1
48 1
49 1
50 1
51 1
52 1

@<TRIPOS>MOLECULE
Evo_5
52  52  1  0  0
SMALL
FORMAL_CHARGES
@<TRIPOS>ATOM
    1 C1        48.3408    32.3810    12.7414 C.3        1 SUBUNIT  0
    2 C2        48.5698    33.8797    12.9934 C.3        1 SUBUNIT  0
    3 N3        48.5836    34.1425    14.4287 N.am       1 SUBUNIT  0
    4 C4        47.4622    34.1202    15.1793 C.2        1 SUBUNIT  0
    5 O5        46.3257    33.9609    14.7448 O.2        1 SUBUNIT  0
    6 C6        47.7309    34.3141    16.6869 C.3        1 SUBUNIT  0
    7 C7        48.0717    32.9799    17.4007 C.3        1 SUBUNIT  0
    8 S8        49.5305    32.2360    16.6180 S.3        1 SUBUNIT  0
    9 N9        46.5607    34.9287    17.3010 N.am       1 SUBUNIT  0
   10 C10       46.3844    36.2659    17.3315 C.2        1 SUBUNIT  0
   11 O11       47.1795    37.0743    16.8696 O.2        1 SUBUNIT  0
   12 N12       41.2829    36.0917    17.8653 N.4        1 SUBUNIT  1
   13 C13       42.1996    35.6910    16.8076 C.3        1 SUBUNIT  0
   14 C14       43.3968    34.8924    17.3576 C.3        1 SUBUNIT  0
   15 C15       44.1426    35.6212    18.4884 C.3        1 SUBUNIT  0
   16 C16       45.0904    36.7418    18.0199 C.3        1 SUBUNIT  0
   17 C17       41.4384    34.8619    15.7560 C.2        1 SUBUNIT  0.0000
   18 O18       40.9947    33.7600    16.0836 O.co2      1 SUBUNIT  -0.50
   19 O19       41.2849    35.3300    14.6280 O.co2      1 SUBUNIT  -0.50
   20 C20       49.9123    34.3188    12.3684 C.2        1 SUBUNIT  0.0000
   21 O21       49.9884    34.4095    11.1444 O.co2      1 SUBUNIT  -0.50
   22 O22       50.8675    34.5629    13.1062 O.co2      1 SUBUNIT  -0.50
   23 H23       49.1067    31.7768    13.2291 H          1 SUBUNIT  0
   24 H24       47.3719    32.0625    13.1256 H          1 SUBUNIT  0
   25 H25       48.3643    32.1522    11.6752 H          1 SUBUNIT  0
   26 H26       47.7642    34.4746    12.5579 H          1 SUBUNIT  0
   27 H27       49.4712    34.3075    14.8588 H          1 SUBUNIT  0
   28 H28       48.5645    35.0076    16.8048 H          1 SUBUNIT  0
   29 H29       49.5750    30.9343    16.9072 H          1 SUBUNIT  0
   30 H30       45.8587    34.3287    17.6813 H          1 SUBUNIT  0
   31 H31       41.6884    36.8766    18.4196 H          1 SUBUNIT  0
   32 H32       41.0991    35.2764    18.4875 H          1 SUBUNIT  0
   33 H33       40.3952    36.4139    17.4281 H          1 SUBUNIT  0
   34 H34       42.5540    36.6104    16.3375 H          1 SUBUNIT  0
   35 H35       43.0403    33.9395    17.7504 H          1 SUBUNIT  0
   36 H36       44.0766    34.6360    16.5451 H          1 SUBUNIT  0
   37 H37       43.4090    36.0481    19.1701 H          1 SUBUNIT  0
   38 H38       44.6846    34.9015    19.1000 H          1 SUBUNIT  0
   39 H39       45.3873    37.3376    18.8837 H          1 SUBUNIT  0
   40 H40       44.5724    37.4178    17.3421 H          1 SUBUNIT  0
   41 C41       46.8971    31.9834    17.4034 C.3        1 SUBUNIT  0
   42 C42       48.3704    33.1900    18.8961 C.3        1 SUBUNIT  0
   43 C43       46.1894    32.0858    18.7618 C.3        1 SUBUNIT  0
   44 C44       47.0570    32.9774    19.6534 C.3        1 SUBUNIT  0
   45 H45       45.1897    32.5088    18.6555 H          1 SUBUNIT  0
   46 H46       46.0725    31.0956    19.2008 H          1 SUBUNIT  0
   47 H47       47.2879    30.9722    17.2913 H          1 SUBUNIT  0
   48 H48       46.2053    32.1355    16.5765 H          1 SUBUNIT  0
   49 H49       49.0842    32.4359    19.2301 H          1 SUBUNIT  0
   50 H50       48.8184    34.1619    19.1072 H          1 SUBUNIT  0
   51 H51       46.5601    33.9331    19.8094 H          1 SUBUNIT  0
   52 H52       47.2188    32.5401    20.6402 H          1 SUBUNIT  0
@<TRIPOS>BOND
    1     1     2 1
    2     1    23 1
    3     1    24 1
    4     1    25 1
    5     2     3 1
    6     2    20 1
    7     2    26 1
    8     3     4 1
    9     3    27 1
   10     4     5 2
   11     4     6 1
   12     6     7 1
   13     6     9 1
   14     6    28 1
   15     7     8 1
   16     7    41 1
   17     7    42 1
   18     8    29 1
   19     9    10 1
   20     9    30 1
   21    10    11 2
   22    10    16 1
   23    12    13 1
   24    12    31 1
   25    12    32 1
   26    12    33 1
   27    13    14 1
   28    13    17 1
   29    13    34 1
   30    14    15 1
   31    14    35 1
   32    14    36 1
   33    15    16 1
   34    15    37 1
   35    15    38 1
   36    16    39 1
   37    16    40 1
   38    17    18 2
   39    17    19 1
   40    20    21 2
   41    20    22 1
   42    41    43 1
   43    41    47 1
   44    41    48 1
   45    42    44 1
   46    42    49 1
   47    42    50 1
   48    43    44 1
   49    43    45 1
   50    43    46 1
   51    44    51 1
   52    44    52 1
@<TRIPOS>SUBSTRUCTURE
1   ****   1
@<SCITEGIC>MOL_PROPERTY
TopHits
SciTegic.value.StringValue
10

@<SCITEGIC>MOL_PROPERTY
-CDOCKER_ENERGY
SciTegic.value.StringValue
52.0975757

@<SCITEGIC>MOL_PROPERTY
-CDOCKER_INTERACTION_ENERGY
SciTegic.value.StringValue
58.5290098

@<SCITEGIC>MOL_PROPERTY
POSE_NUMBER
SciTegic.value.StringValue
7

@<SCITEGIC>MOL_PROPERTY
FRAGMENTS
SciTegic.value.StringValue
C37

@<SCITEGIC>MOL_PROPERTY
MW
SciTegic.value.StringValue
388.46

@<SCITEGIC>MOL_PROPERTY
GENERATION
SciTegic.value.StringValue
1

@<SCITEGIC>MOL_PROPERTY
FAMILY
SciTegic.value.StringValue
1

@<SCITEGIC>MOL_PROPERTY
LUDI3
SciTegic.value.StringValue
392

@<SCITEGIC>ATOM_PROPERTY
Formal Charge
SciTegic.value.StringValue
1 0
2 0
3 0
4 0
5 0
6 0
7 0
8 0
9 0
10 0
11 0
12 +1
13 0
14 0
15 0
16 0
17 0
18 0
19 -1
20 0
21 0
22 -1
23 0
24 0
25 0
26 0
27 0
28 0
29 0
30 0
31 0
32 0
33 0
34 0
35 0
36 0
37 0
38 0
39 0
40 0
41 0
42 0
43 0
44 0
45 0
46 0
47 0
48 0
49 0
50 0
51 0
52 0

@<SCITEGIC>ATOM_PROPERTY
pdb_tempFactor
SciTegic.value.DoubleValue
1 0
2 0
3 0
4 0
5 0
6 0
7 0
8 0
9 0
10 0
11 0
12 0
13 0
14 0
15 0
16 0
17 0
18 0
19 0
20 0
21 0
22 0
23 0
24 0
25 0
26 0
27 0
28 0
29 0
30 0
31 0
32 0
33 0
34 0
35 0
36 0
37 0
38 0
39 0
40 0
41 0
42 0
43 0
44 0
45 0
46 0
47 0
48 0
49 0
50 0
51 0
52 0

@<SCITEGIC>ATOM_PROPERTY
pdb_occupancy
SciTegic.value.DoubleValue
1 1
2 1
3 1
4 1
5 1
6 1
7 1
8 1
9 1
10 1
11 1
12 1
13 1
14 1
15 1
16 1
17 1
18 1
19 1
20 1
21 1
22 1
23 1
24 1
25 1
26 1
27 1
28 1
29 1
30 1
31 1
32 1
33 1
34 1
35 1
36 1
37 1
38 1
39 1
40 1
41 1
42 1
43 1
44 1
45 1
46 1
47 1
48 1
49 1
50 1
51 1
52 1

@<TRIPOS>MOLECULE
Evo_5
52  52  1  0  0
SMALL
FORMAL_CHARGES
@<TRIPOS>ATOM
    1 C1        42.0556    30.9128    10.6507 C.3        1 SUBUNIT  0
    2 C2        42.6220    29.9072    11.6601 C.3        1 SUBUNIT  0
    3 N3        41.9571    30.0697    12.9560 N.am       1 SUBUNIT  0
    4 C4        42.3126    30.8964    13.9721 C.2        1 SUBUNIT  0
    5 O5        41.7141    30.9307    15.0417 O.2        1 SUBUNIT  0
    6 C6        43.5298    31.8279    13.7506 C.3        1 SUBUNIT  0
    7 C7        44.7374    31.3357    14.5782 C.3        1 SUBUNIT  0
    8 S8        44.4046    31.5280    16.3540 S.3        1 SUBUNIT  0
    9 N9        43.2058    33.1795    14.1962 N.am       1 SUBUNIT  0
   10 C10       42.2362    33.9367    13.6351 C.2        1 SUBUNIT  0
   11 O11       41.5674    33.6305    12.6565 O.2        1 SUBUNIT  0
   12 N12       43.3544    35.9367    18.8654 N.4        1 SUBUNIT  1
   13 C13       43.1889    35.4038    17.5229 C.3        1 SUBUNIT  0
   14 C14       41.8703    35.9013    16.8939 C.3        1 SUBUNIT  0
   15 C15       41.3509    35.0146    15.7489 C.3        1 SUBUNIT  0
   16 C16       42.0295    35.2607    14.3839 C.3        1 SUBUNIT  0
   17 C17       44.4087    35.7676    16.6606 C.2        1 SUBUNIT  0.0000
   18 O18       44.7593    36.9455    16.5972 O.co2      1 SUBUNIT  -0.50
   19 O19       44.9997    34.8677    16.0678 O.co2      1 SUBUNIT  -0.50
   20 C20       42.4316    28.4660    11.1460 C.2        1 SUBUNIT  0.0000
   21 O21       43.1292    28.0831    10.2056 O.co2      1 SUBUNIT  -0.50
   22 O22       41.5996    27.7401    11.6905 O.co2      1 SUBUNIT  -0.50
   23 H23       42.4639    30.7497     9.6525 H          1 SUBUNIT  0
   24 H24       40.9743    30.8251    10.5892 H          1 SUBUNIT  0
   25 H25       42.2848    31.9370    10.9385 H          1 SUBUNIT  0
   26 H26       43.6905    30.0568    11.7905 H          1 SUBUNIT  0
   27 H27       41.1532    29.4948    13.1082 H          1 SUBUNIT  0
   28 H28       43.7803    31.9174    12.6967 H          1 SUBUNIT  0
   29 H29       43.2961    32.2523    16.5214 H          1 SUBUNIT  0
   30 H30       43.7015    33.5603    14.9780 H          1 SUBUNIT  0
   31 H31       42.5824    35.5886    19.4701 H          1 SUBUNIT  0
   32 H32       43.3170    36.9732    18.8112 H          1 SUBUNIT  0
   33 H33       44.2677    35.6524    19.2694 H          1 SUBUNIT  0
   34 H34       43.1493    34.3199    17.6395 H          1 SUBUNIT  0
   35 H35       41.1112    35.8911    17.6763 H          1 SUBUNIT  0
   36 H36       41.9444    36.9429    16.5773 H          1 SUBUNIT  0
   37 H37       41.4369    33.9734    16.0653 H          1 SUBUNIT  0
   38 H38       40.2800    35.1836    15.6278 H          1 SUBUNIT  0
   39 H39       42.9962    35.7489    14.4852 H          1 SUBUNIT  0
   40 H40       41.4219    35.9261    13.7696 H          1 SUBUNIT  0
   41 C41       46.0319    32.0755    14.2348 C.3        1 SUBUNIT  0
   42 C42       45.1611    29.8847    14.3150 C.3        1 SUBUNIT  0
   43 C43       47.1339    31.2229    14.8642 C.3        1 SUBUNIT  0
   44 C44       46.5918    29.7859    14.8578 C.3        1 SUBUNIT  0
   45 H45       48.0807    31.3209    14.3322 H          1 SUBUNIT  0
   46 H46       47.2993    31.5467    15.8930 H          1 SUBUNIT  0
   47 H47       46.0537    33.1039    14.5907 H          1 SUBUNIT  0
   48 H48       46.1719    32.0899    13.1531 H          1 SUBUNIT  0
   49 H49       44.4919    29.1544    14.7690 H          1 SUBUNIT  0
   50 H50       45.1859    29.6876    13.2443 H          1 SUBUNIT  0
   51 H51       47.2016    29.1195    14.2470 H          1 SUBUNIT  0
   52 H52       46.5854    29.3874    15.8733 H          1 SUBUNIT  0
@<TRIPOS>BOND
    1     1     2 1
    2     1    23 1
    3     1    24 1
    4     1    25 1
    5     2     3 1
    6     2    20 1
    7     2    26 1
    8     3     4 1
    9     3    27 1
   10     4     5 2
   11     4     6 1
   12     6     7 1
   13     6     9 1
   14     6    28 1
   15     7     8 1
   16     7    41 1
   17     7    42 1
   18     8    29 1
   19     9    10 1
   20     9    30 1
   21    10    11 2
   22    10    16 1
   23    12    13 1
   24    12    31 1
   25    12    32 1
   26    12    33 1
   27    13    14 1
   28    13    17 1
   29    13    34 1
   30    14    15 1
   31    14    35 1
   32    14    36 1
   33    15    16 1
   34    15    37 1
   35    15    38 1
   36    16    39 1
   37    16    40 1
   38    17    18 2
   39    17    19 1
   40    20    21 2
   41    20    22 1
   42    41    43 1
   43    41    47 1
   44    41    48 1
   45    42    44 1
   46    42    49 1
   47    42    50 1
   48    43    44 1
   49    43    45 1
   50    43    46 1
   51    44    51 1
   52    44    52 1
@<TRIPOS>SUBSTRUCTURE
1   ****   1
@<SCITEGIC>MOL_PROPERTY
TopHits
SciTegic.value.StringValue
10

@<SCITEGIC>MOL_PROPERTY
-CDOCKER_ENERGY
SciTegic.value.StringValue
52.0788211

@<SCITEGIC>MOL_PROPERTY
-CDOCKER_INTERACTION_ENERGY
SciTegic.value.StringValue
57.1908308

@<SCITEGIC>MOL_PROPERTY
POSE_NUMBER
SciTegic.value.StringValue
8

@<SCITEGIC>MOL_PROPERTY
FRAGMENTS
SciTegic.value.StringValue
C37

@<SCITEGIC>MOL_PROPERTY
MW
SciTegic.value.StringValue
388.46

@<SCITEGIC>MOL_PROPERTY
GENERATION
SciTegic.value.StringValue
1

@<SCITEGIC>MOL_PROPERTY
FAMILY
SciTegic.value.StringValue
1

@<SCITEGIC>MOL_PROPERTY
LUDI3
SciTegic.value.StringValue
392

@<SCITEGIC>ATOM_PROPERTY
Formal Charge
SciTegic.value.StringValue
1 0
2 0
3 0
4 0
5 0
6 0
7 0
8 0
9 0
10 0
11 0
12 +1
13 0
14 0
15 0
16 0
17 0
18 0
19 -1
20 0
21 0
22 -1
23 0
24 0
25 0
26 0
27 0
28 0
29 0
30 0
31 0
32 0
33 0
34 0
35 0
36 0
37 0
38 0
39 0
40 0
41 0
42 0
43 0
44 0
45 0
46 0
47 0
48 0
49 0
50 0
51 0
52 0

@<SCITEGIC>ATOM_PROPERTY
pdb_tempFactor
SciTegic.value.DoubleValue
1 0
2 0
3 0
4 0
5 0
6 0
7 0
8 0
9 0
10 0
11 0
12 0
13 0
14 0
15 0
16 0
17 0
18 0
19 0
20 0
21 0
22 0
23 0
24 0
25 0
26 0
27 0
28 0
29 0
30 0
31 0
32 0
33 0
34 0
35 0
36 0
37 0
38 0
39 0
40 0
41 0
42 0
43 0
44 0
45 0
46 0
47 0
48 0
49 0
50 0
51 0
52 0

@<SCITEGIC>ATOM_PROPERTY
pdb_occupancy
SciTegic.value.DoubleValue
1 1
2 1
3 1
4 1
5 1
6 1
7 1
8 1
9 1
10 1
11 1
12 1
13 1
14 1
15 1
16 1
17 1
18 1
19 1
20 1
21 1
22 1
23 1
24 1
25 1
26 1
27 1
28 1
29 1
30 1
31 1
32 1
33 1
34 1
35 1
36 1
37 1
38 1
39 1
40 1
41 1
42 1
43 1
44 1
45 1
46 1
47 1
48 1
49 1
50 1
51 1
52 1

@<TRIPOS>MOLECULE
Evo_5
52  52  1  0  0
SMALL
FORMAL_CHARGES
@<TRIPOS>ATOM
    1 C1        48.0110    29.9759    16.1470 C.3        1 SUBUNIT  0
    2 C2        47.1112    30.4900    17.2827 C.3        1 SUBUNIT  0
    3 N3        46.5075    31.7654    16.9214 N.am       1 SUBUNIT  0
    4 C4        47.2179    32.9159    16.9156 C.2        1 SUBUNIT  0
    5 O5        48.4109    32.9898    17.1840 O.2        1 SUBUNIT  0
    6 C6        46.4102    34.1769    16.5260 C.3        1 SUBUNIT  0
    7 C7        46.4110    35.2281    17.6559 C.3        1 SUBUNIT  0
    8 S8        45.7256    34.5097    19.1737 S.3        1 SUBUNIT  0
    9 N9        45.0209    33.8591    16.2003 N.am       1 SUBUNIT  0
   10 C10       44.6486    33.4775    14.9602 C.2        1 SUBUNIT  0
   11 O11       45.4149    33.2475    14.0321 O.2        1 SUBUNIT  0
   12 N12       40.4642    36.9211    15.3794 N.4        1 SUBUNIT  1
   13 C13       40.4362    36.1580    14.1405 C.3        1 SUBUNIT  0
   14 C14       41.0103    34.7439    14.3356 C.3        1 SUBUNIT  0
   15 C15       42.5120    34.7781    14.6512 C.3        1 SUBUNIT  0
   16 C16       43.1274    33.3764    14.7895 C.3        1 SUBUNIT  0
   17 C17       38.9944    36.1126    13.6013 C.2        1 SUBUNIT  0.0000
   18 O18       38.1430    35.5038    14.2466 O.co2      1 SUBUNIT  -0.50
   19 O19       38.7353    36.6985    12.5510 O.co2      1 SUBUNIT  -0.50
   20 C20       45.9838    29.4822    17.5702 C.2        1 SUBUNIT  0.0000
   21 O21       45.1072    29.3195    16.7188 O.co2      1 SUBUNIT  -0.50
   22 O22       45.9786    28.8837    18.6471 O.co2      1 SUBUNIT  -0.50
   23 H23       48.4568    29.0150    16.4065 H          1 SUBUNIT  0
   24 H24       47.4491    29.8444    15.2208 H          1 SUBUNIT  0
   25 H25       48.8248    30.6718    15.9434 H          1 SUBUNIT  0
   26 H26       47.6938    30.6532    18.1925 H          1 SUBUNIT  0
   27 H27       45.5391    31.7536    16.6777 H          1 SUBUNIT  0
   28 H28       46.8673    34.6066    15.6325 H          1 SUBUNIT  0
   29 H29       44.9446    35.4136    19.7695 H          1 SUBUNIT  0
   30 H30       44.3331    33.9636    16.9194 H          1 SUBUNIT  0
   31 H31       41.4203    36.9492    15.7848 H          1 SUBUNIT  0
   32 H32       39.8083    36.4813    16.0601 H          1 SUBUNIT  0
   33 H33       40.1379    37.8858    15.1835 H          1 SUBUNIT  0
   34 H34       41.0565    36.6936    13.4201 H          1 SUBUNIT  0
   35 H35       40.4740    34.2274    15.1336 H          1 SUBUNIT  0
   36 H36       40.8549    34.1598    13.4273 H          1 SUBUNIT  0
   37 H37       43.0226    35.3282    13.8603 H          1 SUBUNIT  0
   38 H38       42.6769    35.3426    15.5691 H          1 SUBUNIT  0
   39 H39       42.9191    32.7756    13.9040 H          1 SUBUNIT  0
   40 H40       42.7021    32.8487    15.6433 H          1 SUBUNIT  0
   41 C41       45.5925    36.4739    17.2927 C.3        1 SUBUNIT  0
   42 C42       47.8033    35.8143    17.9440 C.3        1 SUBUNIT  0
   43 C43       46.0971    37.5499    18.2503 C.3        1 SUBUNIT  0
   44 C44       47.5876    37.2540    18.4351 C.3        1 SUBUNIT  0
   45 H45       45.9055    38.5617    17.8923 H          1 SUBUNIT  0
   46 H46       45.5895    37.4372    19.2081 H          1 SUBUNIT  0
   47 H47       44.5174    36.3197    17.3861 H          1 SUBUNIT  0
   48 H48       45.7981    36.7747    16.2648 H          1 SUBUNIT  0
   49 H49       48.3536    35.2118    18.6672 H          1 SUBUNIT  0
   50 H50       48.3923    35.8355    17.0264 H          1 SUBUNIT  0
   51 H51       48.1948    37.9398    17.8446 H          1 SUBUNIT  0
   52 H52       47.8822    37.3764    19.4777 H          1 SUBUNIT  0
@<TRIPOS>BOND
    1     1     2 1
    2     1    23 1
    3     1    24 1
    4     1    25 1
    5     2     3 1
    6     2    20 1
    7     2    26 1
    8     3     4 1
    9     3    27 1
   10     4     5 2
   11     4     6 1
   12     6     7 1
   13     6     9 1
   14     6    28 1
   15     7     8 1
   16     7    41 1
   17     7    42 1
   18     8    29 1
   19     9    10 1
   20     9    30 1
   21    10    11 2
   22    10    16 1
   23    12    13 1
   24    12    31 1
   25    12    32 1
   26    12    33 1
   27    13    14 1
   28    13    17 1
   29    13    34 1
   30    14    15 1
   31    14    35 1
   32    14    36 1
   33    15    16 1
   34    15    37 1
   35    15    38 1
   36    16    39 1
   37    16    40 1
   38    17    18 2
   39    17    19 1
   40    20    21 2
   41    20    22 1
   42    41    43 1
   43    41    47 1
   44    41    48 1
   45    42    44 1
   46    42    49 1
   47    42    50 1
   48    43    44 1
   49    43    45 1
   50    43    46 1
   51    44    51 1
   52    44    52 1
@<TRIPOS>SUBSTRUCTURE
1   ****   1
@<SCITEGIC>MOL_PROPERTY
TopHits
SciTegic.value.StringValue
10

@<SCITEGIC>MOL_PROPERTY
-CDOCKER_ENERGY
SciTegic.value.StringValue
51.7220882

@<SCITEGIC>MOL_PROPERTY
-CDOCKER_INTERACTION_ENERGY
SciTegic.value.StringValue
51.8865754

@<SCITEGIC>MOL_PROPERTY
POSE_NUMBER
SciTegic.value.StringValue
9

@<SCITEGIC>MOL_PROPERTY
FRAGMENTS
SciTegic.value.StringValue
C37

@<SCITEGIC>MOL_PROPERTY
MW
SciTegic.value.StringValue
388.46

@<SCITEGIC>MOL_PROPERTY
GENERATION
SciTegic.value.StringValue
1

@<SCITEGIC>MOL_PROPERTY
FAMILY
SciTegic.value.StringValue
1

@<SCITEGIC>MOL_PROPERTY
LUDI3
SciTegic.value.StringValue
392

@<SCITEGIC>ATOM_PROPERTY
Formal Charge
SciTegic.value.StringValue
1 0
2 0
3 0
4 0
5 0
6 0
7 0
8 0
9 0
10 0
11 0
12 +1
13 0
14 0
15 0
16 0
17 0
18 0
19 -1
20 0
21 0
22 -1
23 0
24 0
25 0
26 0
27 0
28 0
29 0
30 0
31 0
32 0
33 0
34 0
35 0
36 0
37 0
38 0
39 0
40 0
41 0
42 0
43 0
44 0
45 0
46 0
47 0
48 0
49 0
50 0
51 0
52 0

@<SCITEGIC>ATOM_PROPERTY
pdb_tempFactor
SciTegic.value.DoubleValue
1 0
2 0
3 0
4 0
5 0
6 0
7 0
8 0
9 0
10 0
11 0
12 0
13 0
14 0
15 0
16 0
17 0
18 0
19 0
20 0
21 0
22 0
23 0
24 0
25 0
26 0
27 0
28 0
29 0
30 0
31 0
32 0
33 0
34 0
35 0
36 0
37 0
38 0
39 0
40 0
41 0
42 0
43 0
44 0
45 0
46 0
47 0
48 0
49 0
50 0
51 0
52 0

@<SCITEGIC>ATOM_PROPERTY
pdb_occupancy
SciTegic.value.DoubleValue
1 1
2 1
3 1
4 1
5 1
6 1
7 1
8 1
9 1
10 1
11 1
12 1
13 1
14 1
15 1
16 1
17 1
18 1
19 1
20 1
21 1
22 1
23 1
24 1
25 1
26 1
27 1
28 1
29 1
30 1
31 1
32 1
33 1
34 1
35 1
36 1
37 1
38 1
39 1
40 1
41 1
42 1
43 1
44 1
45 1
46 1
47 1
48 1
49 1
50 1
51 1
52 1

@<TRIPOS>MOLECULE
Evo_5
52  52  1  0  0
SMALL
FORMAL_CHARGES
@<TRIPOS>ATOM
    1 C1        39.7905    34.1903    15.6111 C.3        1 SUBUNIT  0
    2 C2        40.9236    34.6663    14.6822 C.3        1 SUBUNIT  0
    3 N3        42.0626    33.7531    14.5908 N.am       1 SUBUNIT  0
    4 C4        42.1534    32.4923    15.0653 C.2        1 SUBUNIT  0
    5 O5        41.4046    31.9590    15.8762 O.2        1 SUBUNIT  0
    6 C6        43.3492    31.7429    14.4409 C.3        1 SUBUNIT  0
    7 C7        43.0666    30.2555    14.1236 C.3        1 SUBUNIT  0
    8 S8        44.5697    29.5456    13.3918 S.3        1 SUBUNIT  0
    9 N9        44.4964    31.8963    15.3320 N.am       1 SUBUNIT  0
   10 C10       45.3082    32.9704    15.2047 C.2        1 SUBUNIT  0
   11 O11       45.2929    33.7363    14.2488 O.2        1 SUBUNIT  0
   12 N12       43.2615    35.9561    18.7657 N.4        1 SUBUNIT  1
   13 C13       44.4965    35.3644    18.2709 C.3        1 SUBUNIT  0
   14 C14       44.3057    33.8588    18.0017 C.3        1 SUBUNIT  0
   15 C15       45.5912    33.0390    17.7658 C.3        1 SUBUNIT  0
   16 C16       46.2648    33.1935    16.3867 C.3        1 SUBUNIT  0
   17 C17       44.9333    36.1309    17.0145 C.2        1 SUBUNIT  0.0000
   18 O18       44.1721    36.1489    16.0483 O.co2      1 SUBUNIT  -0.50
   19 O19       46.0164    36.7146    17.0213 O.co2      1 SUBUNIT  -0.50
   20 C20       40.4068    34.9218    13.2490 C.2        1 SUBUNIT  0.0000
   21 O21       40.9071    34.2902    12.3156 O.co2      1 SUBUNIT  -0.50
   22 O22       39.5063    35.7428    13.0760 O.co2      1 SUBUNIT  -0.50
   23 H23       38.9731    34.9105    15.6330 H          1 SUBUNIT  0
   24 H24       39.3721    33.2382    15.2872 H          1 SUBUNIT  0
   25 H25       40.1462    34.0749    16.6351 H          1 SUBUNIT  0
   26 H26       41.3388    35.5991    15.0667 H          1 SUBUNIT  0
   27 H27       42.8161    34.0874    14.0252 H          1 SUBUNIT  0
   28 H28       43.5955    32.2173    13.4892 H          1 SUBUNIT  0
   29 H29       45.6166    30.3180    13.6924 H          1 SUBUNIT  0
   30 H30       44.6184    31.2764    16.1052 H          1 SUBUNIT  0
   31 H31       43.4464    36.9332    19.0731 H          1 SUBUNIT  0
   32 H32       42.8826    35.4066    19.5648 H          1 SUBUNIT  0
   33 H33       42.5657    35.9778    17.9936 H          1 SUBUNIT  0
   34 H34       45.2393    35.4990    19.0569 H          1 SUBUNIT  0
   35 H35       43.8461    33.4389    18.8946 H          1 SUBUNIT  0
   36 H36       43.5836    33.7032    17.2008 H          1 SUBUNIT  0
   37 H37       46.3144    33.2830    18.5445 H          1 SUBUNIT  0
   38 H38       45.3513    31.9855    17.9168 H          1 SUBUNIT  0
   39 H39       47.0904    32.4892    16.2936 H          1 SUBUNIT  0
   40 H40       46.7000    34.1863    16.2861 H          1 SUBUNIT  0
   41 C41       41.9083    30.0878    13.1139 C.3        1 SUBUNIT  0
   42 C42       42.6633    29.4037    15.3468 C.3        1 SUBUNIT  0
   43 C43       41.1635    28.8279    13.5426 C.3        1 SUBUNIT  0
   44 C44       41.2574    28.8657    15.0624 C.3        1 SUBUNIT  0
   45 H45       40.1339    28.8068    13.1855 H          1 SUBUNIT  0
   46 H46       41.6736    27.9440    13.1584 H          1 SUBUNIT  0
   47 H47       42.2526    30.0327    12.0816 H          1 SUBUNIT  0
   48 H48       41.2178    30.9301    13.1667 H          1 SUBUNIT  0
   49 H49       43.3536    28.5680    15.4564 H          1 SUBUNIT  0
   50 H50       42.6982    29.9572    16.2815 H          1 SUBUNIT  0
   51 H51       40.5137    29.5639    15.4461 H          1 SUBUNIT  0
   52 H52       41.0714    27.8951    15.5221 H          1 SUBUNIT  0
@<TRIPOS>BOND
    1     1     2 1
    2     1    23 1
    3     1    24 1
    4     1    25 1
    5     2     3 1
    6     2    20 1
    7     2    26 1
    8     3     4 1
    9     3    27 1
   10     4     5 2
   11     4     6 1
   12     6     7 1
   13     6     9 1
   14     6    28 1
   15     7     8 1
   16     7    41 1
   17     7    42 1
   18     8    29 1
   19     9    10 1
   20     9    30 1
   21    10    11 2
   22    10    16 1
   23    12    13 1
   24    12    31 1
   25    12    32 1
   26    12    33 1
   27    13    14 1
   28    13    17 1
   29    13    34 1
   30    14    15 1
   31    14    35 1
   32    14    36 1
   33    15    16 1
   34    15    37 1
   35    15    38 1
   36    16    39 1
   37    16    40 1
   38    17    18 2
   39    17    19 1
   40    20    21 2
   41    20    22 1
   42    41    43 1
   43    41    47 1
   44    41    48 1
   45    42    44 1
   46    42    49 1
   47    42    50 1
   48    43    44 1
   49    43    45 1
   50    43    46 1
   51    44    51 1
   52    44    52 1
@<TRIPOS>SUBSTRUCTURE
1   ****   1
@<SCITEGIC>MOL_PROPERTY
TopHits
SciTegic.value.StringValue
10

@<SCITEGIC>MOL_PROPERTY
-CDOCKER_ENERGY
SciTegic.value.StringValue
51.3489183

@<SCITEGIC>MOL_PROPERTY
-CDOCKER_INTERACTION_ENERGY
SciTegic.value.StringValue
57.0441686

@<SCITEGIC>MOL_PROPERTY
POSE_NUMBER
SciTegic.value.StringValue
10

@<SCITEGIC>MOL_PROPERTY
FRAGMENTS
SciTegic.value.StringValue
C37

@<SCITEGIC>MOL_PROPERTY
MW
SciTegic.value.StringValue
388.46

@<SCITEGIC>MOL_PROPERTY
GENERATION
SciTegic.value.StringValue
1

@<SCITEGIC>MOL_PROPERTY
FAMILY
SciTegic.value.StringValue
1

@<SCITEGIC>MOL_PROPERTY
LUDI3
SciTegic.value.StringValue
392

@<SCITEGIC>ATOM_PROPERTY
Formal Charge
SciTegic.value.StringValue
1 0
2 0
3 0
4 0
5 0
6 0
7 0
8 0
9 0
10 0
11 0
12 +1
13 0
14 0
15 0
16 0
17 0
18 0
19 -1
20 0
21 0
22 -1
23 0
24 0
25 0
26 0
27 0
28 0
29 0
30 0
31 0
32 0
33 0
34 0
35 0
36 0
37 0
38 0
39 0
40 0
41 0
42 0
43 0
44 0
45 0
46 0
47 0
48 0
49 0
50 0
51 0
52 0

@<SCITEGIC>ATOM_PROPERTY
pdb_tempFactor
SciTegic.value.DoubleValue
1 0
2 0
3 0
4 0
5 0
6 0
7 0
8 0
9 0
10 0
11 0
12 0
13 0
14 0
15 0
16 0
17 0
18 0
19 0
20 0
21 0
22 0
23 0
24 0
25 0
26 0
27 0
28 0
29 0
30 0
31 0
32 0
33 0
34 0
35 0
36 0
37 0
38 0
39 0
40 0
41 0
42 0
43 0
44 0
45 0
46 0
47 0
48 0
49 0
50 0
51 0
52 0

@<SCITEGIC>ATOM_PROPERTY
pdb_occupancy
SciTegic.value.DoubleValue
1 1
2 1
3 1
4 1
5 1
6 1
7 1
8 1
9 1
10 1
11 1
12 1
13 1
14 1
15 1
16 1
17 1
18 1
19 1
20 1
21 1
22 1
23 1
24 1
25 1
26 1
27 1
28 1
29 1
30 1
31 1
32 1
33 1
34 1
35 1
36 1
37 1
38 1
39 1
40 1
41 1
42 1
43 1
44 1
45 1
46 1
47 1
48 1
49 1
50 1
51 1
52 1
