# Supplementary material for: Discovery of Novel DPP-IV Inhibitors as Potential Candidates for the Treatment of Type 2 Diabetes Mellitus Predicted by 3D QSAR Pharmacophore Models, Molecular Docking and De Novo Evolution
Source: Molecules. 2019 Aug 7;24(16):2870. doi: 10.3390/molecules24162870 (PMC6720998; doi:10.3390/molecules24162870)
Supplement: Supplementary file 1 [file molecules-24-02870-s001.zip › Supplementary materials/Docking_after_denovoevolution/dpp4_51_evo.mol2]

#	Created by:	Discovery Studio
#	Creation time:	2019-08-05T17:25:57Z

@<TRIPOS>MOLECULE
Evo_1
   55    58     0 0 0
SMALL
USER_CHARGES


@<TRIPOS>ATOM
      1 C1           43.558600   36.015000   17.066100 C.3      1 SUBUNIT    0.0000
      2 C2           43.793100   34.918300   16.006000 C.3      1 SUBUNIT    0.0000
      3 N3           45.222200   34.545100   15.881700 N.am     1 SUBUNIT    0.0000
      4 C4           45.720700   33.732500   14.916300 C.2      1 SUBUNIT    0.0000
      5 C5           47.244000   33.658500   15.054900 C.3      1 SUBUNIT    0.0000
      6 C6           47.559100   34.809200   16.025600 C.3      1 SUBUNIT    0.0000
      7 C7           46.253100   35.063300   16.777000 C.3      1 SUBUNIT    0.0000
      8 N8           47.917100   33.781000   13.765600 N.pl3    1 SUBUNIT    0.0000
      9 O9           50.197300   34.415400   14.565500 O.2      1 SUBUNIT    0.0000
     10 S10          49.614200   33.432900   13.704100 S.o2     1 SUBUNIT    0.0000
     11 O11          49.706400   32.052400   14.065900 O.2      1 SUBUNIT    0.0000
     12 C12          50.148700   33.703700   12.019000 C.3      1 SUBUNIT    0.0000
     13 C13          49.392400   32.841000   11.003500 C.3      1 SUBUNIT    0.0000
     14 C14          49.876800   31.408500   11.038100 C.2      1 SUBUNIT    0.0000
     15 C15          49.200100   30.309800   11.590400 C.2      1 SUBUNIT    0.0000
     16 C16          49.941900   29.117000   11.449000 C.2      1 SUBUNIT    0.0000
     17 C17          51.165000   29.325800   10.787200 C.2      1 SUBUNIT    0.0000
     18 S18          51.369700   30.959500   10.366600 S.3      1 SUBUNIT    0.0000
     19 Cl19         52.299400   28.092100   10.451000 Cl       1 SUBUNIT    0.0000
     20 O20          45.087900   33.151800   14.042400 O.2      1 SUBUNIT    0.0000
     21 C21          43.336800   35.491300   14.635000 C.2      1 SUBUNIT    0.0000
     22 O22          44.060700   36.297900   14.066000 O.2      1 SUBUNIT    0.0000
     23 N23          42.145100   35.066700   14.110100 N.am     1 SUBUNIT    0.0000
     24 C24          41.598400   35.717000   12.920200 C.3      1 SUBUNIT    0.0000
     25 C25          40.226300   36.302900   13.279100 C.3      1 SUBUNIT    0.0000
     26 O26          39.405900   35.282500   13.816100 O.3      1 SUBUNIT    0.0000
     27 C27          39.910700   34.668700   14.989700 C.3      1 SUBUNIT    0.0000
     28 C28          41.275700   34.035800   14.685200 C.3      1 SUBUNIT    0.0000
     29 H29          43.880900   35.692900   18.057300 H        1 SUBUNIT    0.0000
     30 H30          44.083100   36.939500   16.824900 H        1 SUBUNIT    0.0000
     31 H31          42.498600   36.268100   17.146100 H        1 SUBUNIT    0.0000
     32 H32          47.495200   32.689700   15.487200 H        1 SUBUNIT    0.0000
     33 H33          47.790100   35.720200   15.461100 H        1 SUBUNIT    0.0000
     34 H34          46.123900   36.124500   16.984900 H        1 SUBUNIT    0.0000
     35 H35          46.220600   34.513900   17.718300 H        1 SUBUNIT    0.0000
     36 H36          47.765700   34.710400   13.396000 H        1 SUBUNIT    0.0000
     37 H37          51.219700   33.517800   11.950100 H        1 SUBUNIT    0.0000
     38 H38          49.969000   34.754200   11.790300 H        1 SUBUNIT    0.0000
     39 H39          49.534500   33.232600    9.995500 H        1 SUBUNIT    0.0000
     40 H40          48.329300   32.875100   11.217500 H        1 SUBUNIT    0.0000
     41 H41          48.232900   30.369300   12.066200 H        1 SUBUNIT    0.0000
     42 H42          49.599600   28.159600   11.811900 H        1 SUBUNIT    0.0000
     43 H43          41.491500   34.965700   12.138800 H        1 SUBUNIT    0.0000
     44 H44          42.261400   36.483700   12.522600 H        1 SUBUNIT    0.0000
     45 H45          40.331600   37.104500   14.011200 H        1 SUBUNIT    0.0000
     46 H46          39.739100   36.731500   12.405600 H        1 SUBUNIT    0.0000
     47 H47          40.009000   35.415100   15.777600 H        1 SUBUNIT    0.0000
     48 H48          39.203700   33.917200   15.341400 H        1 SUBUNIT    0.0000
     49 H49          41.121000   33.284800   13.909700 H        1 SUBUNIT    0.0000
     50 C50          42.992000   33.726000   16.451600 C.2      1 SUBUNIT    0.0000
     51 C51          41.861600   33.321800   15.863500 C.2      1 SUBUNIT    0.0000
     52 H52          43.413900   33.154100   17.256800 H        1 SUBUNIT    0.0000
     53 H53          41.349400   32.437400   16.190800 H        1 SUBUNIT    0.0000
     54 O54          48.619300   34.520000   16.915700 O.3      1 SUBUNIT    0.0000
     55 H55          49.414100   34.347400   16.417700 H        1 SUBUNIT    0.0000
@<TRIPOS>BOND
     1    1    2 1
     2    1   29 1
     3    1   30 1
     4    1   31 1
     5    2    3 1
     6    2   21 1
     7    2   50 1
     8    3    4 1
     9    3    7 1
    10    4    5 1
    11    4   20 2
    12    5    6 1
    13    5    8 1
    14    5   32 1
    15    6   33 1
    16    6    7 1
    17    6   54 1
    18    7   34 1
    19    7   35 1
    20    8   36 1
    21    8   10 1
    22    9   10 2
    23   10   11 2
    24   10   12 1
    25   12   13 1
    26   12   37 1
    27   12   38 1
    28   13   14 1
    29   13   39 1
    30   13   40 1
    31   14   15 2
    32   14   18 1
    33   15   16 1
    34   15   41 1
    35   16   17 2
    36   16   42 1
    37   17   18 1
    38   17   19 1
    39   21   22 2
    40   21   23 1
    41   23   24 1
    42   23   28 1
    43   24   25 1
    44   24   43 1
    45   24   44 1
    46   25   26 1
    47   25   45 1
    48   25   46 1
    49   26   27 1
    50   27   28 1
    51   27   47 1
    52   27   48 1
    53   28   49 1
    54   28   51 1
    55   50   51 2
    56   50   52 1
    57   51   53 1
    58   54   55 1
@<SCITEGIC>MOL_PROPERTY
TopHits
SciTegic.value.IntegerValue
10

@<SCITEGIC>MOL_PROPERTY
-CDOCKER_ENERGY
SciTegic.value.DoubleValue
18.978851

@<SCITEGIC>MOL_PROPERTY
-CDOCKER_INTERACTION_ENERGY
SciTegic.value.DoubleValue
38.121769

@<SCITEGIC>MOL_PROPERTY
POSE_NUMBER
SciTegic.value.IntegerValue
1

@<SCITEGIC>MOL_PROPERTY
FRAGMENTS
SciTegic.value.StringValue
C21 U04

@<SCITEGIC>MOL_PROPERTY
MW
SciTegic.value.DoubleValue
489.989990

@<SCITEGIC>MOL_PROPERTY
GENERATION
SciTegic.value.IntegerValue
2

@<SCITEGIC>MOL_PROPERTY
FAMILY
SciTegic.value.IntegerValue
1

@<SCITEGIC>MOL_PROPERTY
LUDI3
SciTegic.value.IntegerValue
506

@<SCITEGIC>ATOM_PROPERTY
Formal Charge
SciTegic.value.StringValue
1 0
2 0
3 0
4 0
5 0
6 0
7 0
8 0
9 0
10 0
11 0
12 0
13 0
14 0
15 0
16 0
17 0
18 0
19 0
20 0
21 0
22 0
23 0
24 0
25 0
26 0
27 0
28 0
29 0
30 0
31 0
32 0
33 0
34 0
35 0
36 0
37 0
38 0
39 0
40 0
41 0
42 0
43 0
44 0
45 0
46 0
47 0
48 0
49 0
50 0
51 0
52 0
53 0
54 0
55 0

@<SCITEGIC>ATOM_PROPERTY
pdb_tempFactor
SciTegic.value.DoubleValue
1 0.00
2 0.00
3 0.00
4 0.00
5 0.00
6 0.00
7 0.00
8 0.00
9 0.00
10 0.00
11 0.00
12 0.00
13 0.00
14 0.00
15 0.00
16 0.00
17 0.00
18 0.00
19 0.00
20 0.00
21 0.00
22 0.00
23 0.00
24 0.00
25 0.00
26 0.00
27 0.00
28 0.00
29 0.00
30 0.00
31 0.00
32 0.00
33 0.00
34 0.00
35 0.00
36 0.00
37 0.00
38 0.00
39 0.00
40 0.00
41 0.00
42 0.00
43 0.00
44 0.00
45 0.00
46 0.00
47 0.00
48 0.00
49 0.00
50 0.00
51 0.00
52 0.00
53 0.00
54 0.00
55 0.00

@<SCITEGIC>ATOM_PROPERTY
pdb_occupancy
SciTegic.value.DoubleValue
1 1.00
2 1.00
3 1.00
4 1.00
5 1.00
6 1.00
7 1.00
8 1.00
9 1.00
10 1.00
11 1.00
12 1.00
13 1.00
14 1.00
15 1.00
16 1.00
17 1.00
18 1.00
19 1.00
20 1.00
21 1.00
22 1.00
23 1.00
24 1.00
25 1.00
26 1.00
27 1.00
28 1.00
29 1.00
30 1.00
31 1.00
32 1.00
33 1.00
34 1.00
35 1.00
36 1.00
37 1.00
38 1.00
39 1.00
40 1.00
41 1.00
42 1.00
43 1.00
44 1.00
45 1.00
46 1.00
47 1.00
48 1.00
49 1.00
50 1.00
51 1.00
52 1.00
53 1.00
54 1.00
55 1.00

@<TRIPOS>MOLECULE
Evo_1
55  58  1  0  0
SMALL
FORMAL_CHARGES
@<TRIPOS>ATOM
    1 C1        43.5157    36.0576    17.2224 C.3        1 SUBUNIT  0
    2 C2        43.8136    34.9420    16.2005 C.3        1 SUBUNIT  0
    3 N3        45.2463    34.5670    16.2000 N.am       1 SUBUNIT  0
    4 C4        45.8518    33.8505    15.2212 C.2        1 SUBUNIT  0
    5 C5        47.3290    33.6625    15.5688 C.3        1 SUBUNIT  0
    6 C6        47.5393    34.5690    16.7934 C.3        1 SUBUNIT  0
    7 C7        46.1338    34.8862    17.3157 C.3        1 SUBUNIT  0
    8 N8        48.1801    34.0174    14.4414 N.pl3      1 SUBUNIT  0
    9 O9        50.4171    33.5555    15.4818 O.2        1 SUBUNIT  0
   10 S10       49.7086    33.2219    14.2849 S.o2       1 SUBUNIT  0
   11 O11       49.3819    31.8553    14.0116 O.2        1 SUBUNIT  0
   12 C12       50.4942    33.9867    12.8850 C.3        1 SUBUNIT  0
   13 C13       49.6603    33.8346    11.6018 C.3        1 SUBUNIT  0
   14 C14       50.1056    32.6021    10.8501 C.2        1 SUBUNIT  0
   15 C15       49.3481    31.4563    10.5657 C.2        1 SUBUNIT  0
   16 C16       50.1028    30.5039     9.8446 C.2        1 SUBUNIT  0
   17 C17       51.4169    30.9401     9.5972 C.2        1 SUBUNIT  0
   18 S18       51.6830    32.4862    10.2404 S.3        1 SUBUNIT  0
   19 Cl19      52.6027    30.0421     8.7592 Cl         1 SUBUNIT  0
   20 O20       45.3347    33.4113    14.1996 O.2        1 SUBUNIT  0
   21 C21       43.4261    35.5014    14.8007 C.2        1 SUBUNIT  0
   22 O22       44.1732    36.3109    14.2637 O.2        1 SUBUNIT  0
   23 N23       42.2591    35.0711    14.2242 N.am       1 SUBUNIT  0
   24 C24       41.7465    35.7403    13.0290 C.3        1 SUBUNIT  0
   25 C25       40.3637    36.3095    13.3644 C.3        1 SUBUNIT  0
   26 O26       39.5363    35.2567    13.8173 O.3        1 SUBUNIT  0
   27 C27       39.9876    34.6159    14.9974 C.3        1 SUBUNIT  0
   28 C28       41.3801    34.0197    14.7520 C.3        1 SUBUNIT  0
   29 H29       43.7356    35.7442    18.2440 H          1 SUBUNIT  0
   30 H30       44.0939    36.9601    17.0185 H          1 SUBUNIT  0
   31 H31       42.4613    36.3410    17.2041 H          1 SUBUNIT  0
   32 H32       47.4871    32.6104    15.8082 H          1 SUBUNIT  0
   33 H33       48.0103    35.4998    16.4580 H          1 SUBUNIT  0
   34 H34       46.0570    35.9342    17.6077 H          1 SUBUNIT  0
   35 H35       45.8633    34.2668    18.1720 H          1 SUBUNIT  0
   36 H36       48.3337    35.0166    14.4401 H          1 SUBUNIT  0
   37 H37       51.5005    33.5835    12.7697 H          1 SUBUNIT  0
   38 H38       50.5994    35.0366    13.1401 H          1 SUBUNIT  0
   39 H39       49.8095    34.6939    10.9498 H          1 SUBUNIT  0
   40 H40       48.5926    33.7853    11.8164 H          1 SUBUNIT  0
   41 H41       48.3193    31.3199    10.8621 H          1 SUBUNIT  0
   42 H42       49.7106    29.5507     9.5220 H          1 SUBUNIT  0
   43 H43       41.6660    35.0104    12.2240 H          1 SUBUNIT  0
   44 H44       42.4187    36.5180    12.6715 H          1 SUBUNIT  0
   45 H45       40.4410    37.0701    14.1427 H          1 SUBUNIT  0
   46 H46       39.9095    36.7836    12.4968 H          1 SUBUNIT  0
   47 H47       40.0234    35.3382    15.8136 H          1 SUBUNIT  0
   48 H48       39.2767    33.8404    15.2837 H          1 SUBUNIT  0
   49 H49       41.2803    33.2682    13.9668 H          1 SUBUNIT  0
   50 C50       43.0018    33.7460    16.6103 C.2        1 SUBUNIT  0
   51 C51       41.9152    33.3171    15.9601 C.2        1 SUBUNIT  0
   52 H52       43.3913    33.1919    17.4432 H          1 SUBUNIT  0
   53 H53       41.4044    32.4197    16.2522 H          1 SUBUNIT  0
   54 O54       48.3702    33.9361    17.7473 O.3        1 SUBUNIT  0
   55 H55       48.4618    34.4875    18.5183 H          1 SUBUNIT  0
@<TRIPOS>BOND
    1     1     2 1
    2     1    29 1
    3     1    30 1
    4     1    31 1
    5     2     3 1
    6     2    21 1
    7     2    50 1
    8     3     4 1
    9     3     7 1
   10     4     5 1
   11     4    20 2
   12     5     6 1
   13     5     8 1
   14     5    32 1
   15     6     7 1
   16     6    33 1
   17     6    54 1
   18     7    34 1
   19     7    35 1
   20     8    10 1
   21     8    36 1
   22     9    10 2
   23    10    11 2
   24    10    12 1
   25    12    13 1
   26    12    37 1
   27    12    38 1
   28    13    14 1
   29    13    39 1
   30    13    40 1
   31    14    15 2
   32    14    18 1
   33    15    16 1
   34    15    41 1
   35    16    17 2
   36    16    42 1
   37    17    18 1
   38    17    19 1
   39    21    22 2
   40    21    23 1
   41    23    24 1
   42    23    28 1
   43    24    25 1
   44    24    43 1
   45    24    44 1
   46    25    26 1
   47    25    45 1
   48    25    46 1
   49    26    27 1
   50    27    28 1
   51    27    47 1
   52    27    48 1
   53    28    49 1
   54    28    51 1
   55    50    51 2
   56    50    52 1
   57    51    53 1
   58    54    55 1
@<TRIPOS>SUBSTRUCTURE
1   ****   1
@<SCITEGIC>MOL_PROPERTY
TopHits
SciTegic.value.StringValue
10

@<SCITEGIC>MOL_PROPERTY
-CDOCKER_ENERGY
SciTegic.value.StringValue
18.1142448

@<SCITEGIC>MOL_PROPERTY
-CDOCKER_INTERACTION_ENERGY
SciTegic.value.StringValue
42.6191034

@<SCITEGIC>MOL_PROPERTY
POSE_NUMBER
SciTegic.value.StringValue
2

@<SCITEGIC>MOL_PROPERTY
FRAGMENTS
SciTegic.value.StringValue
C21 U04

@<SCITEGIC>MOL_PROPERTY
MW
SciTegic.value.StringValue
489.99

@<SCITEGIC>MOL_PROPERTY
GENERATION
SciTegic.value.StringValue
2

@<SCITEGIC>MOL_PROPERTY
FAMILY
SciTegic.value.StringValue
1

@<SCITEGIC>MOL_PROPERTY
LUDI3
SciTegic.value.StringValue
506

@<SCITEGIC>ATOM_PROPERTY
Formal Charge
SciTegic.value.StringValue
1 0
2 0
3 0
4 0
5 0
6 0
7 0
8 0
9 0
10 0
11 0
12 0
13 0
14 0
15 0
16 0
17 0
18 0
19 0
20 0
21 0
22 0
23 0
24 0
25 0
26 0
27 0
28 0
29 0
30 0
31 0
32 0
33 0
34 0
35 0
36 0
37 0
38 0
39 0
40 0
41 0
42 0
43 0
44 0
45 0
46 0
47 0
48 0
49 0
50 0
51 0
52 0
53 0
54 0
55 0

@<SCITEGIC>ATOM_PROPERTY
pdb_tempFactor
SciTegic.value.DoubleValue
1 0
2 0
3 0
4 0
5 0
6 0
7 0
8 0
9 0
10 0
11 0
12 0
13 0
14 0
15 0
16 0
17 0
18 0
19 0
20 0
21 0
22 0
23 0
24 0
25 0
26 0
27 0
28 0
29 0
30 0
31 0
32 0
33 0
34 0
35 0
36 0
37 0
38 0
39 0
40 0
41 0
42 0
43 0
44 0
45 0
46 0
47 0
48 0
49 0
50 0
51 0
52 0
53 0
54 0
55 0

@<SCITEGIC>ATOM_PROPERTY
pdb_occupancy
SciTegic.value.DoubleValue
1 1
2 1
3 1
4 1
5 1
6 1
7 1
8 1
9 1
10 1
11 1
12 1
13 1
14 1
15 1
16 1
17 1
18 1
19 1
20 1
21 1
22 1
23 1
24 1
25 1
26 1
27 1
28 1
29 1
30 1
31 1
32 1
33 1
34 1
35 1
36 1
37 1
38 1
39 1
40 1
41 1
42 1
43 1
44 1
45 1
46 1
47 1
48 1
49 1
50 1
51 1
52 1
53 1
54 1
55 1

@<TRIPOS>MOLECULE
Evo_1
55  58  1  0  0
SMALL
FORMAL_CHARGES
@<TRIPOS>ATOM
    1 C1        41.6722    30.6230    13.1136 C.3        1 SUBUNIT  0
    2 C2        42.1557    31.9104    13.8163 C.3        1 SUBUNIT  0
    3 N3        43.4849    31.7330    14.4328 N.am       1 SUBUNIT  0
    4 C4        44.1962    32.7333    15.0006 C.2        1 SUBUNIT  0
    5 C5        45.4101    32.1456    15.7090 C.3        1 SUBUNIT  0
    6 C6        45.1292    30.6361    15.7158 C.3        1 SUBUNIT  0
    7 C7        44.1058    30.4204    14.6033 C.3        1 SUBUNIT  0
    8 N8        45.5163    32.6946    17.0480 N.pl3      1 SUBUNIT  0
    9 O9        47.3159    31.1456    17.8327 O.2        1 SUBUNIT  0
   10 S10       47.0262    32.5473    17.8736 S.o2       1 SUBUNIT  0
   11 O11       47.8809    33.4566    17.1737 O.2        1 SUBUNIT  0
   12 C12       46.7142    33.0675    19.5508 C.3        1 SUBUNIT  0
   13 C13       45.9364    34.3907    19.6119 C.3        1 SUBUNIT  0
   14 C14       46.7965    35.5954    19.2893 C.2        1 SUBUNIT  0
   15 C15       46.3369    36.9114    19.1241 C.2        1 SUBUNIT  0
   16 C16       47.4022    37.8258    18.9772 C.2        1 SUBUNIT  0
   17 C17       48.6543    37.1854    19.0076 C.2        1 SUBUNIT  0
   18 S18       48.4818    35.4993    19.1143 S.3        1 SUBUNIT  0
   19 Cl19      50.1629    37.9873    18.9595 Cl         1 SUBUNIT  0
   20 O20       43.9297    33.9282    14.9989 O.2        1 SUBUNIT  0
   21 C21       41.1560    32.2324    14.9734 C.2        1 SUBUNIT  0
   22 O22       40.9275    31.3618    15.8079 O.2        1 SUBUNIT  0
   23 N23       40.5894    33.4871    15.0397 N.am       1 SUBUNIT  0
   24 C24       39.6203    33.7760    16.1074 C.3        1 SUBUNIT  0
   25 C25       38.3828    34.4715    15.5429 C.3        1 SUBUNIT  0
   26 O26       38.7793    35.6227    14.8246 O.3        1 SUBUNIT  0
   27 C27       39.6725    35.4247    13.7485 C.3        1 SUBUNIT  0
   28 C28       40.9300    34.6300    14.1642 C.3        1 SUBUNIT  0
   29 H29       42.4306    30.2551    12.4224 H          1 SUBUNIT  0
   30 H30       41.4499    29.8181    13.8151 H          1 SUBUNIT  0
   31 H31       40.7785    30.7833    12.5187 H          1 SUBUNIT  0
   32 H32       46.3025    32.4091    15.1399 H          1 SUBUNIT  0
   33 H33       44.6390    30.3595    16.6557 H          1 SUBUNIT  0
   34 H34       43.3808    29.6552    14.8809 H          1 SUBUNIT  0
   35 H35       44.5906    30.1250    13.6723 H          1 SUBUNIT  0
   36 H36       45.2582    33.6739    17.0375 H          1 SUBUNIT  0
   37 H37       47.6486    33.1058    20.1110 H          1 SUBUNIT  0
   38 H38       46.1018    32.2948    20.0150 H          1 SUBUNIT  0
   39 H39       45.5466    34.5096    20.6213 H          1 SUBUNIT  0
   40 H40       45.0687    34.3730    18.9534 H          1 SUBUNIT  0
   41 H41       45.2937    37.1900    19.1263 H          1 SUBUNIT  0
   42 H42       47.2595    38.8911    18.8662 H          1 SUBUNIT  0
   43 H43       40.0987    34.4297    16.8365 H          1 SUBUNIT  0
   44 H44       39.3197    32.8826    16.6538 H          1 SUBUNIT  0
   45 H45       37.7893    33.8133    14.9172 H          1 SUBUNIT  0
   46 H46       37.7177    34.7572    16.3524 H          1 SUBUNIT  0
   47 H47       39.1462    34.9621    12.9196 H          1 SUBUNIT  0
   48 H48       39.9761    36.4040    13.3760 H          1 SUBUNIT  0
   49 H49       41.5601    35.3002    14.7493 H          1 SUBUNIT  0
   50 C50       42.2093    33.0006    12.7800 C.2        1 SUBUNIT  0
   51 C51       41.6996    34.2261    12.9425 C.2        1 SUBUNIT  0
   52 H52       42.6367    32.7189    11.8371 H          1 SUBUNIT  0
   53 H53       41.7564    34.9524    12.1525 H          1 SUBUNIT  0
   54 O54       46.2877    29.8450    15.5382 O.3        1 SUBUNIT  0
   55 H55       46.9168    30.0492    16.2275 H          1 SUBUNIT  0
@<TRIPOS>BOND
    1     1     2 1
    2     1    29 1
    3     1    30 1
    4     1    31 1
    5     2     3 1
    6     2    21 1
    7     2    50 1
    8     3     4 1
    9     3     7 1
   10     4     5 1
   11     4    20 2
   12     5     6 1
   13     5     8 1
   14     5    32 1
   15     6     7 1
   16     6    33 1
   17     6    54 1
   18     7    34 1
   19     7    35 1
   20     8    10 1
   21     8    36 1
   22     9    10 2
   23    10    11 2
   24    10    12 1
   25    12    13 1
   26    12    37 1
   27    12    38 1
   28    13    14 1
   29    13    39 1
   30    13    40 1
   31    14    15 2
   32    14    18 1
   33    15    16 1
   34    15    41 1
   35    16    17 2
   36    16    42 1
   37    17    18 1
   38    17    19 1
   39    21    22 2
   40    21    23 1
   41    23    24 1
   42    23    28 1
   43    24    25 1
   44    24    43 1
   45    24    44 1
   46    25    26 1
   47    25    45 1
   48    25    46 1
   49    26    27 1
   50    27    28 1
   51    27    47 1
   52    27    48 1
   53    28    49 1
   54    28    51 1
   55    50    51 2
   56    50    52 1
   57    51    53 1
   58    54    55 1
@<TRIPOS>SUBSTRUCTURE
1   ****   1
@<SCITEGIC>MOL_PROPERTY
TopHits
SciTegic.value.StringValue
10

@<SCITEGIC>MOL_PROPERTY
-CDOCKER_ENERGY
SciTegic.value.StringValue
17.4441171

@<SCITEGIC>MOL_PROPERTY
-CDOCKER_INTERACTION_ENERGY
SciTegic.value.StringValue
39.5353332

@<SCITEGIC>MOL_PROPERTY
POSE_NUMBER
SciTegic.value.StringValue
3

@<SCITEGIC>MOL_PROPERTY
FRAGMENTS
SciTegic.value.StringValue
C21 U04

@<SCITEGIC>MOL_PROPERTY
MW
SciTegic.value.StringValue
489.99

@<SCITEGIC>MOL_PROPERTY
GENERATION
SciTegic.value.StringValue
2

@<SCITEGIC>MOL_PROPERTY
FAMILY
SciTegic.value.StringValue
1

@<SCITEGIC>MOL_PROPERTY
LUDI3
SciTegic.value.StringValue
506

@<SCITEGIC>ATOM_PROPERTY
Formal Charge
SciTegic.value.StringValue
1 0
2 0
3 0
4 0
5 0
6 0
7 0
8 0
9 0
10 0
11 0
12 0
13 0
14 0
15 0
16 0
17 0
18 0
19 0
20 0
21 0
22 0
23 0
24 0
25 0
26 0
27 0
28 0
29 0
30 0
31 0
32 0
33 0
34 0
35 0
36 0
37 0
38 0
39 0
40 0
41 0
42 0
43 0
44 0
45 0
46 0
47 0
48 0
49 0
50 0
51 0
52 0
53 0
54 0
55 0

@<SCITEGIC>ATOM_PROPERTY
pdb_tempFactor
SciTegic.value.DoubleValue
1 0
2 0
3 0
4 0
5 0
6 0
7 0
8 0
9 0
10 0
11 0
12 0
13 0
14 0
15 0
16 0
17 0
18 0
19 0
20 0
21 0
22 0
23 0
24 0
25 0
26 0
27 0
28 0
29 0
30 0
31 0
32 0
33 0
34 0
35 0
36 0
37 0
38 0
39 0
40 0
41 0
42 0
43 0
44 0
45 0
46 0
47 0
48 0
49 0
50 0
51 0
52 0
53 0
54 0
55 0

@<SCITEGIC>ATOM_PROPERTY
pdb_occupancy
SciTegic.value.DoubleValue
1 1
2 1
3 1
4 1
5 1
6 1
7 1
8 1
9 1
10 1
11 1
12 1
13 1
14 1
15 1
16 1
17 1
18 1
19 1
20 1
21 1
22 1
23 1
24 1
25 1
26 1
27 1
28 1
29 1
30 1
31 1
32 1
33 1
34 1
35 1
36 1
37 1
38 1
39 1
40 1
41 1
42 1
43 1
44 1
45 1
46 1
47 1
48 1
49 1
50 1
51 1
52 1
53 1
54 1
55 1

@<TRIPOS>MOLECULE
Evo_1
55  58  1  0  0
SMALL
FORMAL_CHARGES
@<TRIPOS>ATOM
    1 C1        41.7493    30.6313    13.2672 C.3        1 SUBUNIT  0
    2 C2        42.1576    31.9937    13.8674 C.3        1 SUBUNIT  0
    3 N3        43.4915    31.9307    14.4967 N.am       1 SUBUNIT  0
    4 C4        44.3159    32.9910    14.6851 C.2        1 SUBUNIT  0
    5 C5        45.4127    32.6092    15.6724 C.3        1 SUBUNIT  0
    6 C6        44.8660    31.3112    16.2868 C.3        1 SUBUNIT  0
    7 C7        43.9490    30.7408    15.2083 C.3        1 SUBUNIT  0
    8 N8        45.6568    33.7211    16.5845 N.pl3      1 SUBUNIT  0
    9 O9        43.2182    34.0153    17.0705 O.2        1 SUBUNIT  0
   10 S10       44.4532    34.0881    17.7891 S.o2       1 SUBUNIT  0
   11 O11       44.7160    33.1415    18.8300 O.2        1 SUBUNIT  0
   12 C12       44.7435    35.7563    18.3548 C.3        1 SUBUNIT  0
   13 C13       46.0415    35.8556    19.1634 C.3        1 SUBUNIT  0
   14 C14       47.2465    35.4704    18.3372 C.2        1 SUBUNIT  0
   15 C15       47.7910    36.1813    17.2562 C.2        1 SUBUNIT  0
   16 C16       48.9065    35.5152    16.7057 C.2        1 SUBUNIT  0
   17 C17       49.1980    34.3148    17.3788 C.2        1 SUBUNIT  0
   18 S18       48.1094    34.0430    18.6539 S.3        1 SUBUNIT  0
   19 Cl19      50.4822    33.2652    16.9645 Cl         1 SUBUNIT  0
   20 O20       44.2188    34.1129    14.2068 O.2        1 SUBUNIT  0
   21 C21       41.1473    32.3324    15.0084 C.2        1 SUBUNIT  0
   22 O22       40.9246    31.4850    15.8673 O.2        1 SUBUNIT  0
   23 N23       40.5562    33.5749    15.0290 N.am       1 SUBUNIT  0
   24 C24       39.5868    33.8791    16.0925 C.3        1 SUBUNIT  0
   25 C25       38.3395    34.5406    15.5094 C.3        1 SUBUNIT  0
   26 O26       38.7274    35.6858    14.7788 O.3        1 SUBUNIT  0
   27 C27       39.6017    35.4673    13.6924 C.3        1 SUBUNIT  0
   28 C28       40.8695    34.6852    14.1013 C.3        1 SUBUNIT  0
   29 H29       41.5780    29.8651    14.0235 H          1 SUBUNIT  0
   30 H30       40.8423    30.7004    12.6710 H          1 SUBUNIT  0
   31 H31       42.5313    30.2617    12.6041 H          1 SUBUNIT  0
   32 H32       46.3256    32.4296    15.1042 H          1 SUBUNIT  0
   33 H33       44.2214    31.5343    17.1392 H          1 SUBUNIT  0
   34 H34       43.1245    30.1735    15.6383 H          1 SUBUNIT  0
   35 H35       44.4932    30.0969    14.5158 H          1 SUBUNIT  0
   36 H36       45.7688    34.5513    16.0169 H          1 SUBUNIT  0
   37 H37       43.9029    36.0429    18.9863 H          1 SUBUNIT  0
   38 H38       44.7466    36.4374    17.5041 H          1 SUBUNIT  0
   39 H39       45.9634    35.1794    20.0136 H          1 SUBUNIT  0
   40 H40       46.1752    36.8661    19.5517 H          1 SUBUNIT  0
   41 H41       47.4039    37.1198    16.8880 H          1 SUBUNIT  0
   42 H42       49.4690    35.8882    15.8624 H          1 SUBUNIT  0
   43 H43       40.0613    34.5516    16.8090 H          1 SUBUNIT  0
   44 H44       39.2926    32.9948    16.6577 H          1 SUBUNIT  0
   45 H45       37.7673    33.8626    14.8851 H          1 SUBUNIT  0
   46 H46       37.6574    34.8225    16.3060 H          1 SUBUNIT  0
   47 H47       39.0608    34.9885    12.8829 H          1 SUBUNIT  0
   48 H48       39.8968    36.4379    13.2933 H          1 SUBUNIT  0
   49 H49       41.5230    35.3747    14.6370 H          1 SUBUNIT  0
   50 C50       42.1264    33.0072    12.7538 C.2        1 SUBUNIT  0
   51 C51       41.5891    34.2275    12.8677 C.2        1 SUBUNIT  0
   52 H52       42.5083    32.6725    11.8077 H          1 SUBUNIT  0
   53 H53       41.5830    34.8996    12.0312 H          1 SUBUNIT  0
   54 O54       45.8694    30.3968    16.6782 O.3        1 SUBUNIT  0
   55 H55       46.4629    30.8284    17.2857 H          1 SUBUNIT  0
@<TRIPOS>BOND
    1     1     2 1
    2     1    29 1
    3     1    30 1
    4     1    31 1
    5     2     3 1
    6     2    21 1
    7     2    50 1
    8     3     4 1
    9     3     7 1
   10     4     5 1
   11     4    20 2
   12     5     6 1
   13     5     8 1
   14     5    32 1
   15     6     7 1
   16     6    33 1
   17     6    54 1
   18     7    34 1
   19     7    35 1
   20     8    10 1
   21     8    36 1
   22     9    10 2
   23    10    11 2
   24    10    12 1
   25    12    13 1
   26    12    37 1
   27    12    38 1
   28    13    14 1
   29    13    39 1
   30    13    40 1
   31    14    15 2
   32    14    18 1
   33    15    16 1
   34    15    41 1
   35    16    17 2
   36    16    42 1
   37    17    18 1
   38    17    19 1
   39    21    22 2
   40    21    23 1
   41    23    24 1
   42    23    28 1
   43    24    25 1
   44    24    43 1
   45    24    44 1
   46    25    26 1
   47    25    45 1
   48    25    46 1
   49    26    27 1
   50    27    28 1
   51    27    47 1
   52    27    48 1
   53    28    49 1
   54    28    51 1
   55    50    51 2
   56    50    52 1
   57    51    53 1
   58    54    55 1
@<TRIPOS>SUBSTRUCTURE
1   ****   1
@<SCITEGIC>MOL_PROPERTY
TopHits
SciTegic.value.StringValue
10

@<SCITEGIC>MOL_PROPERTY
-CDOCKER_ENERGY
SciTegic.value.StringValue
17.2293093

@<SCITEGIC>MOL_PROPERTY
-CDOCKER_INTERACTION_ENERGY
SciTegic.value.StringValue
38.9657949

@<SCITEGIC>MOL_PROPERTY
POSE_NUMBER
SciTegic.value.StringValue
4

@<SCITEGIC>MOL_PROPERTY
FRAGMENTS
SciTegic.value.StringValue
C21 U04

@<SCITEGIC>MOL_PROPERTY
MW
SciTegic.value.StringValue
489.99

@<SCITEGIC>MOL_PROPERTY
GENERATION
SciTegic.value.StringValue
2

@<SCITEGIC>MOL_PROPERTY
FAMILY
SciTegic.value.StringValue
1

@<SCITEGIC>MOL_PROPERTY
LUDI3
SciTegic.value.StringValue
506

@<SCITEGIC>ATOM_PROPERTY
Formal Charge
SciTegic.value.StringValue
1 0
2 0
3 0
4 0
5 0
6 0
7 0
8 0
9 0
10 0
11 0
12 0
13 0
14 0
15 0
16 0
17 0
18 0
19 0
20 0
21 0
22 0
23 0
24 0
25 0
26 0
27 0
28 0
29 0
30 0
31 0
32 0
33 0
34 0
35 0
36 0
37 0
38 0
39 0
40 0
41 0
42 0
43 0
44 0
45 0
46 0
47 0
48 0
49 0
50 0
51 0
52 0
53 0
54 0
55 0

@<SCITEGIC>ATOM_PROPERTY
pdb_tempFactor
SciTegic.value.DoubleValue
1 0
2 0
3 0
4 0
5 0
6 0
7 0
8 0
9 0
10 0
11 0
12 0
13 0
14 0
15 0
16 0
17 0
18 0
19 0
20 0
21 0
22 0
23 0
24 0
25 0
26 0
27 0
28 0
29 0
30 0
31 0
32 0
33 0
34 0
35 0
36 0
37 0
38 0
39 0
40 0
41 0
42 0
43 0
44 0
45 0
46 0
47 0
48 0
49 0
50 0
51 0
52 0
53 0
54 0
55 0

@<SCITEGIC>ATOM_PROPERTY
pdb_occupancy
SciTegic.value.DoubleValue
1 1
2 1
3 1
4 1
5 1
6 1
7 1
8 1
9 1
10 1
11 1
12 1
13 1
14 1
15 1
16 1
17 1
18 1
19 1
20 1
21 1
22 1
23 1
24 1
25 1
26 1
27 1
28 1
29 1
30 1
31 1
32 1
33 1
34 1
35 1
36 1
37 1
38 1
39 1
40 1
41 1
42 1
43 1
44 1
45 1
46 1
47 1
48 1
49 1
50 1
51 1
52 1
53 1
54 1
55 1

@<TRIPOS>MOLECULE
Evo_1
55  58  1  0  0
SMALL
FORMAL_CHARGES
@<TRIPOS>ATOM
    1 C1        49.9492    33.1823    16.6585 C.3        1 SUBUNIT  0
    2 C2        49.3476    33.7430    17.9635 C.3        1 SUBUNIT  0
    3 N3        47.9592    33.2644    18.1670 N.am       1 SUBUNIT  0
    4 C4        47.1074    33.7395    19.1066 C.2        1 SUBUNIT  0
    5 C5        45.7804    32.9746    19.0480 C.3        1 SUBUNIT  0
    6 C6        46.0050    31.9069    17.9589 C.3        1 SUBUNIT  0
    7 C7        47.4024    32.1722    17.3796 C.3        1 SUBUNIT  0
    8 N8        44.6305    33.8447    18.7891 N.pl3      1 SUBUNIT  0
    9 O9        45.5002    36.1705    18.3312 O.2        1 SUBUNIT  0
   10 S10       44.8038    35.1342    17.6341 S.o2       1 SUBUNIT  0
   11 O11       45.4346    34.5121    16.5082 O.2        1 SUBUNIT  0
   12 C12       43.1705    35.6773    17.1669 C.3        1 SUBUNIT  0
   13 C13       42.4273    34.5226    16.4744 C.3        1 SUBUNIT  0
   14 C14       41.4427    35.0517    15.4575 C.2        1 SUBUNIT  0
   15 C15       41.7571    35.7833    14.3010 C.2        1 SUBUNIT  0
   16 C16       40.5980    36.1365    13.5779 C.2        1 SUBUNIT  0
   17 C17       39.4245    35.6649    14.1904 C.2        1 SUBUNIT  0
   18 S18       39.7743    34.7866    15.6030 S.3        1 SUBUNIT  0
   19 Cl19      37.8501    35.9438    13.5897 Cl         1 SUBUNIT  0
   20 O20       47.3296    34.6356    19.9066 O.2        1 SUBUNIT  0
   21 C21       49.3687    35.2911    17.7977 C.2        1 SUBUNIT  0
   22 O22       48.6301    35.8005    16.9632 O.2        1 SUBUNIT  0
   23 N23       50.2328    36.0299    18.5706 N.am       1 SUBUNIT  0
   24 C24       50.3562    37.4718    18.3390 C.3        1 SUBUNIT  0
   25 C25       51.8290    37.8411    18.1156 C.3        1 SUBUNIT  0
   26 O26       52.6135    37.3327    19.1774 O.3        1 SUBUNIT  0
   27 C27       52.5626    35.9257    19.3223 C.3        1 SUBUNIT  0
   28 C28       51.1175    35.5024    19.6199 C.3        1 SUBUNIT  0
   29 H29       50.0351    32.0962    16.6859 H          1 SUBUNIT  0
   30 H30       49.3456    33.4460    15.7891 H          1 SUBUNIT  0
   31 H31       50.9520    33.5747    16.4835 H          1 SUBUNIT  0
   32 H32       45.6151    32.5071    20.0180 H          1 SUBUNIT  0
   33 H33       45.2406    32.0150    17.1807 H          1 SUBUNIT  0
   34 H34       47.3294    32.4706    16.3334 H          1 SUBUNIT  0
   35 H35       48.0580    31.3037    17.4429 H          1 SUBUNIT  0
   36 H36       44.2666    34.2405    19.6493 H          1 SUBUNIT  0
   37 H37       43.2929    36.5284    16.4971 H          1 SUBUNIT  0
   38 H38       42.6238    36.0291    18.0427 H          1 SUBUNIT  0
   39 H39       41.9118    33.9025    17.2071 H          1 SUBUNIT  0
   40 H40       43.1257    33.8729    15.9476 H          1 SUBUNIT  0
   41 H41       42.7616    36.0478    14.0043 H          1 SUBUNIT  0
   42 H42       40.6201    36.7086    12.6613 H          1 SUBUNIT  0
   43 H43       49.9742    37.9977    19.2141 H          1 SUBUNIT  0
   44 H44       49.7545    37.7932    17.4914 H          1 SUBUNIT  0
   45 H45       52.1859    37.4294    17.1708 H          1 SUBUNIT  0
   46 H46       51.9521    38.9230    18.0615 H          1 SUBUNIT  0
   47 H47       52.9347    35.4478    18.4142 H          1 SUBUNIT  0
   48 H48       53.2213    35.6268    20.1376 H          1 SUBUNIT  0
   49 H49       50.8395    36.0022    20.5460 H          1 SUBUNIT  0
   50 C50       50.2067    33.2489    19.0944 C.2        1 SUBUNIT  0
   51 C51       50.9865    34.0285    19.8513 C.2        1 SUBUNIT  0
   52 H52       50.1292    32.1998    19.3129 H          1 SUBUNIT  0
   53 H53       51.5424    33.6190    20.6744 H          1 SUBUNIT  0
   54 O54       45.9126    30.6128    18.5340 O.3        1 SUBUNIT  0
   55 H55       46.0487    29.9459    17.8679 H          1 SUBUNIT  0
@<TRIPOS>BOND
    1     1     2 1
    2     1    29 1
    3     1    30 1
    4     1    31 1
    5     2     3 1
    6     2    21 1
    7     2    50 1
    8     3     4 1
    9     3     7 1
   10     4     5 1
   11     4    20 2
   12     5     6 1
   13     5     8 1
   14     5    32 1
   15     6     7 1
   16     6    33 1
   17     6    54 1
   18     7    34 1
   19     7    35 1
   20     8    10 1
   21     8    36 1
   22     9    10 2
   23    10    11 2
   24    10    12 1
   25    12    13 1
   26    12    37 1
   27    12    38 1
   28    13    14 1
   29    13    39 1
   30    13    40 1
   31    14    15 2
   32    14    18 1
   33    15    16 1
   34    15    41 1
   35    16    17 2
   36    16    42 1
   37    17    18 1
   38    17    19 1
   39    21    22 2
   40    21    23 1
   41    23    24 1
   42    23    28 1
   43    24    25 1
   44    24    43 1
   45    24    44 1
   46    25    26 1
   47    25    45 1
   48    25    46 1
   49    26    27 1
   50    27    28 1
   51    27    47 1
   52    27    48 1
   53    28    49 1
   54    28    51 1
   55    50    51 2
   56    50    52 1
   57    51    53 1
   58    54    55 1
@<TRIPOS>SUBSTRUCTURE
1   ****   1
@<SCITEGIC>MOL_PROPERTY
TopHits
SciTegic.value.StringValue
10

@<SCITEGIC>MOL_PROPERTY
-CDOCKER_ENERGY
SciTegic.value.StringValue
17.1401033

@<SCITEGIC>MOL_PROPERTY
-CDOCKER_INTERACTION_ENERGY
SciTegic.value.StringValue
39.1164317

@<SCITEGIC>MOL_PROPERTY
POSE_NUMBER
SciTegic.value.StringValue
5

@<SCITEGIC>MOL_PROPERTY
FRAGMENTS
SciTegic.value.StringValue
C21 U04

@<SCITEGIC>MOL_PROPERTY
MW
SciTegic.value.StringValue
489.99

@<SCITEGIC>MOL_PROPERTY
GENERATION
SciTegic.value.StringValue
2

@<SCITEGIC>MOL_PROPERTY
FAMILY
SciTegic.value.StringValue
1

@<SCITEGIC>MOL_PROPERTY
LUDI3
SciTegic.value.StringValue
506

@<SCITEGIC>ATOM_PROPERTY
Formal Charge
SciTegic.value.StringValue
1 0
2 0
3 0
4 0
5 0
6 0
7 0
8 0
9 0
10 0
11 0
12 0
13 0
14 0
15 0
16 0
17 0
18 0
19 0
20 0
21 0
22 0
23 0
24 0
25 0
26 0
27 0
28 0
29 0
30 0
31 0
32 0
33 0
34 0
35 0
36 0
37 0
38 0
39 0
40 0
41 0
42 0
43 0
44 0
45 0
46 0
47 0
48 0
49 0
50 0
51 0
52 0
53 0
54 0
55 0

@<SCITEGIC>ATOM_PROPERTY
pdb_tempFactor
SciTegic.value.DoubleValue
1 0
2 0
3 0
4 0
5 0
6 0
7 0
8 0
9 0
10 0
11 0
12 0
13 0
14 0
15 0
16 0
17 0
18 0
19 0
20 0
21 0
22 0
23 0
24 0
25 0
26 0
27 0
28 0
29 0
30 0
31 0
32 0
33 0
34 0
35 0
36 0
37 0
38 0
39 0
40 0
41 0
42 0
43 0
44 0
45 0
46 0
47 0
48 0
49 0
50 0
51 0
52 0
53 0
54 0
55 0

@<SCITEGIC>ATOM_PROPERTY
pdb_occupancy
SciTegic.value.DoubleValue
1 1
2 1
3 1
4 1
5 1
6 1
7 1
8 1
9 1
10 1
11 1
12 1
13 1
14 1
15 1
16 1
17 1
18 1
19 1
20 1
21 1
22 1
23 1
24 1
25 1
26 1
27 1
28 1
29 1
30 1
31 1
32 1
33 1
34 1
35 1
36 1
37 1
38 1
39 1
40 1
41 1
42 1
43 1
44 1
45 1
46 1
47 1
48 1
49 1
50 1
51 1
52 1
53 1
54 1
55 1

@<TRIPOS>MOLECULE
Evo_1
55  58  1  0  0
SMALL
FORMAL_CHARGES
@<TRIPOS>ATOM
    1 C1        44.5742    36.1324    16.3961 C.3        1 SUBUNIT  0
    2 C2        43.8826    34.9392    15.6972 C.3        1 SUBUNIT  0
    3 N3        44.7845    33.8572    15.2551 N.am       1 SUBUNIT  0
    4 C4        46.1028    33.9776    14.9663 C.2        1 SUBUNIT  0
    5 C5        46.6348    32.6313    14.4694 C.3        1 SUBUNIT  0
    6 C6        45.3834    31.7520    14.3007 C.3        1 SUBUNIT  0
    7 C7        44.2496    32.5241    14.9844 C.3        1 SUBUNIT  0
    8 N8        47.6646    32.0614    15.3392 N.pl3      1 SUBUNIT  0
    9 O9        46.0604    31.4871    17.2092 O.2        1 SUBUNIT  0
   10 S10       47.4120    31.9356    17.0596 S.o2       1 SUBUNIT  0
   11 O11       48.4788    31.0754    17.4707 O.2        1 SUBUNIT  0
   12 C12       47.6370    33.5481    17.8037 C.3        1 SUBUNIT  0
   13 C13       48.9927    34.1305    17.3793 C.3        1 SUBUNIT  0
   14 C14       49.2484    35.4860    18.0068 C.2        1 SUBUNIT  0
   15 C15       50.4923    36.1318    18.0754 C.2        1 SUBUNIT  0
   16 C16       50.4038    37.3802    18.7271 C.2        1 SUBUNIT  0
   17 C17       49.0926    37.6688    19.1434 C.2        1 SUBUNIT  0
   18 S18       48.0199    36.4185    18.7211 S.3        1 SUBUNIT  0
   19 Cl19      48.6453    39.0975    19.9672 Cl         1 SUBUNIT  0
   20 O20       46.8036    34.9760    15.0622 O.2        1 SUBUNIT  0
   21 C21       43.2228    35.5047    14.4103 C.2        1 SUBUNIT  0
   22 O22       43.8876    36.2256    13.6782 O.2        1 SUBUNIT  0
   23 N23       41.9247    35.1634    14.1238 N.am       1 SUBUNIT  0
   24 C24       41.3135    35.6421    12.8740 C.3        1 SUBUNIT  0
   25 C25       39.9819    36.3454    13.1668 C.3        1 SUBUNIT  0
   26 O26       39.1743    35.4684    13.9167 O.3        1 SUBUNIT  0
   27 C27       39.7356    35.1584    15.1723 C.3        1 SUBUNIT  0
   28 C28       41.0370    34.3742    14.9980 C.3        1 SUBUNIT  0
   29 H29       45.2460    36.6808    15.7339 H          1 SUBUNIT  0
   30 H30       43.8363    36.8474    16.7645 H          1 SUBUNIT  0
   31 H31       45.1600    35.8011    17.2544 H          1 SUBUNIT  0
   32 H32       47.1090    32.7914    13.5013 H          1 SUBUNIT  0
   33 H33       45.5399    30.7726    14.7692 H          1 SUBUNIT  0
   34 H34       43.9712    32.0433    15.9222 H          1 SUBUNIT  0
   35 H35       43.3522    32.5952    14.3689 H          1 SUBUNIT  0
   36 H36       48.5537    32.5153    15.1815 H          1 SUBUNIT  0
   37 H37       47.5816    33.4419    18.8872 H          1 SUBUNIT  0
   38 H38       46.8212    34.2043    17.5098 H          1 SUBUNIT  0
   39 H39       49.0316    34.2395    16.2963 H          1 SUBUNIT  0
   40 H40       49.8001    33.4536    17.6621 H          1 SUBUNIT  0
   41 H41       51.4095    35.7236    17.6776 H          1 SUBUNIT  0
   42 H42       51.2475    38.0352    18.8857 H          1 SUBUNIT  0
   43 H43       41.1350    34.7754    12.2378 H          1 SUBUNIT  0
   44 H44       41.9717    36.3065    12.3141 H          1 SUBUNIT  0
   45 H45       40.1443    37.2645    13.7307 H          1 SUBUNIT  0
   46 H46       39.4530    36.6289    12.2608 H          1 SUBUNIT  0
   47 H47       39.9744    36.0853    15.6891 H          1 SUBUNIT  0
   48 H48       39.0107    34.6058    15.7699 H          1 SUBUNIT  0
   49 H49       40.8205    33.4244    14.5061 H          1 SUBUNIT  0
   50 C50       42.8812    34.3679    16.6641 C.2        1 SUBUNIT  0
   51 C51       41.6099    34.0995    16.3547 C.2        1 SUBUNIT  0
   52 H52       43.2192    34.2358    17.6756 H          1 SUBUNIT  0
   53 H53       40.9293    33.7376    17.1033 H          1 SUBUNIT  0
   54 O54       45.1343    31.5890    12.9128 O.3        1 SUBUNIT  0
   55 H55       44.3898    31.0116    12.7715 H          1 SUBUNIT  0
@<TRIPOS>BOND
    1     1     2 1
    2     1    29 1
    3     1    30 1
    4     1    31 1
    5     2     3 1
    6     2    21 1
    7     2    50 1
    8     3     4 1
    9     3     7 1
   10     4     5 1
   11     4    20 2
   12     5     6 1
   13     5     8 1
   14     5    32 1
   15     6     7 1
   16     6    33 1
   17     6    54 1
   18     7    34 1
   19     7    35 1
   20     8    10 1
   21     8    36 1
   22     9    10 2
   23    10    11 2
   24    10    12 1
   25    12    13 1
   26    12    37 1
   27    12    38 1
   28    13    14 1
   29    13    39 1
   30    13    40 1
   31    14    15 2
   32    14    18 1
   33    15    16 1
   34    15    41 1
   35    16    17 2
   36    16    42 1
   37    17    18 1
   38    17    19 1
   39    21    22 2
   40    21    23 1
   41    23    24 1
   42    23    28 1
   43    24    25 1
   44    24    43 1
   45    24    44 1
   46    25    26 1
   47    25    45 1
   48    25    46 1
   49    26    27 1
   50    27    28 1
   51    27    47 1
   52    27    48 1
   53    28    49 1
   54    28    51 1
   55    50    51 2
   56    50    52 1
   57    51    53 1
   58    54    55 1
@<TRIPOS>SUBSTRUCTURE
1   ****   1
@<SCITEGIC>MOL_PROPERTY
TopHits
SciTegic.value.StringValue
10

@<SCITEGIC>MOL_PROPERTY
-CDOCKER_ENERGY
SciTegic.value.StringValue
16.6730153

@<SCITEGIC>MOL_PROPERTY
-CDOCKER_INTERACTION_ENERGY
SciTegic.value.StringValue
37.9831677

@<SCITEGIC>MOL_PROPERTY
POSE_NUMBER
SciTegic.value.StringValue
6

@<SCITEGIC>MOL_PROPERTY
FRAGMENTS
SciTegic.value.StringValue
C21 U04

@<SCITEGIC>MOL_PROPERTY
MW
SciTegic.value.StringValue
489.99

@<SCITEGIC>MOL_PROPERTY
GENERATION
SciTegic.value.StringValue
2

@<SCITEGIC>MOL_PROPERTY
FAMILY
SciTegic.value.StringValue
1

@<SCITEGIC>MOL_PROPERTY
LUDI3
SciTegic.value.StringValue
506

@<SCITEGIC>ATOM_PROPERTY
Formal Charge
SciTegic.value.StringValue
1 0
2 0
3 0
4 0
5 0
6 0
7 0
8 0
9 0
10 0
11 0
12 0
13 0
14 0
15 0
16 0
17 0
18 0
19 0
20 0
21 0
22 0
23 0
24 0
25 0
26 0
27 0
28 0
29 0
30 0
31 0
32 0
33 0
34 0
35 0
36 0
37 0
38 0
39 0
40 0
41 0
42 0
43 0
44 0
45 0
46 0
47 0
48 0
49 0
50 0
51 0
52 0
53 0
54 0
55 0

@<SCITEGIC>ATOM_PROPERTY
pdb_tempFactor
SciTegic.value.DoubleValue
1 0
2 0
3 0
4 0
5 0
6 0
7 0
8 0
9 0
10 0
11 0
12 0
13 0
14 0
15 0
16 0
17 0
18 0
19 0
20 0
21 0
22 0
23 0
24 0
25 0
26 0
27 0
28 0
29 0
30 0
31 0
32 0
33 0
34 0
35 0
36 0
37 0
38 0
39 0
40 0
41 0
42 0
43 0
44 0
45 0
46 0
47 0
48 0
49 0
50 0
51 0
52 0
53 0
54 0
55 0

@<SCITEGIC>ATOM_PROPERTY
pdb_occupancy
SciTegic.value.DoubleValue
1 1
2 1
3 1
4 1
5 1
6 1
7 1
8 1
9 1
10 1
11 1
12 1
13 1
14 1
15 1
16 1
17 1
18 1
19 1
20 1
21 1
22 1
23 1
24 1
25 1
26 1
27 1
28 1
29 1
30 1
31 1
32 1
33 1
34 1
35 1
36 1
37 1
38 1
39 1
40 1
41 1
42 1
43 1
44 1
45 1
46 1
47 1
48 1
49 1
50 1
51 1
52 1
53 1
54 1
55 1

@<TRIPOS>MOLECULE
Evo_1
55  58  1  0  0
SMALL
FORMAL_CHARGES
@<TRIPOS>ATOM
    1 C1        44.9790    32.3464    14.9593 C.3        1 SUBUNIT  0
    2 C2        44.4756    33.4411    15.9289 C.3        1 SUBUNIT  0
    3 N3        45.2110    33.4875    17.2195 N.am       1 SUBUNIT  0
    4 C4        46.4731    33.0356    17.4275 C.2        1 SUBUNIT  0
    5 C5        46.9605    33.4825    18.8059 C.3        1 SUBUNIT  0
    6 C6        45.8641    34.4397    19.2944 C.3        1 SUBUNIT  0
    7 C7        44.6489    34.1405    18.4037 C.3        1 SUBUNIT  0
    8 N8        48.3449    33.9802    18.8437 N.pl3      1 SUBUNIT  0
    9 O9        47.9838    36.3562    18.0377 O.2        1 SUBUNIT  0
   10 S10       48.8959    35.2793    17.8092 S.o2       1 SUBUNIT  0
   11 O11       50.2635    35.4447    18.1955 O.2        1 SUBUNIT  0
   12 C12       48.8434    34.8044    16.0857 C.3        1 SUBUNIT  0
   13 C13       49.7704    33.6147    15.8079 C.3        1 SUBUNIT  0
   14 C14       49.5817    33.1410    14.3836 C.2        1 SUBUNIT  0
   15 C15       48.7845    32.0671    13.9589 C.2        1 SUBUNIT  0
   16 C16       48.8256    31.9062    12.5575 C.2        1 SUBUNIT  0
   17 C17       49.6628    32.8531    11.9386 C.2        1 SUBUNIT  0
   18 S18       50.3597    33.9020    13.0808 S.3        1 SUBUNIT  0
   19 Cl19      49.9448    32.9387    10.2538 Cl         1 SUBUNIT  0
   20 O20       47.1563    32.3699    16.6634 O.2        1 SUBUNIT  0
   21 C21       42.9736    33.0919    16.1658 C.2        1 SUBUNIT  0
   22 O22       42.6622    31.9225    16.3547 O.2        1 SUBUNIT  0
   23 N23       42.0481    34.1067    16.1442 N.am       1 SUBUNIT  0
   24 C24       40.6753    33.8652    16.6115 C.3        1 SUBUNIT  0
   25 C25       39.6937    34.1264    15.4739 C.3        1 SUBUNIT  0
   26 O26       39.9299    35.4057    14.9183 O.3        1 SUBUNIT  0
   27 C27       41.2399    35.6179    14.4267 C.3        1 SUBUNIT  0
   28 C28       42.2672    35.4367    15.5580 C.3        1 SUBUNIT  0
   29 H29       45.0115    31.3688    15.4424 H          1 SUBUNIT  0
   30 H30       44.3397    32.2545    14.0801 H          1 SUBUNIT  0
   31 H31       45.9815    32.5663    14.5935 H          1 SUBUNIT  0
   32 H32       46.9454    32.5879    19.4285 H          1 SUBUNIT  0
   33 H33       46.1669    35.4765    19.1375 H          1 SUBUNIT  0
   34 H34       44.0945    35.0432    18.1435 H          1 SUBUNIT  0
   35 H35       43.9643    33.4490    18.8940 H          1 SUBUNIT  0
   36 H36       48.5692    34.2407    19.7951 H          1 SUBUNIT  0
   37 H37       49.1626    35.6588    15.4900 H          1 SUBUNIT  0
   38 H38       47.8170    34.5959    15.7936 H          1 SUBUNIT  0
   39 H39       49.5649    32.7941    16.4945 H          1 SUBUNIT  0
   40 H40       50.8121    33.9002    15.9550 H          1 SUBUNIT  0
   41 H41       48.2074    31.4379    14.6209 H          1 SUBUNIT  0
   42 H42       48.2735    31.1393    12.0335 H          1 SUBUNIT  0
   43 H43       40.4632    34.5370    17.4444 H          1 SUBUNIT  0
   44 H44       40.5300    32.8518    16.9800 H          1 SUBUNIT  0
   45 H45       39.8410    33.3623    14.7137 H          1 SUBUNIT  0
   46 H46       38.6624    34.0604    15.8260 H          1 SUBUNIT  0
   47 H47       41.4352    34.9223    13.6096 H          1 SUBUNIT  0
   48 H48       41.3010    36.6226    14.0106 H          1 SUBUNIT  0
   49 H49       42.0620    36.1820    16.3282 H          1 SUBUNIT  0
   50 C50       44.6477    34.7664    15.2412 C.2        1 SUBUNIT  0
   51 C51       43.6665    35.6554    15.0637 C.2        1 SUBUNIT  0
   52 H52       45.6252    34.9646    14.8404 H          1 SUBUNIT  0
   53 H53       43.8490    36.5560    14.5132 H          1 SUBUNIT  0
   54 O54       45.6613    34.2118    20.6754 O.3        1 SUBUNIT  0
   55 H55       44.9134    34.7206    20.9774 H          1 SUBUNIT  0
@<TRIPOS>BOND
    1     1     2 1
    2     1    29 1
    3     1    30 1
    4     1    31 1
    5     2     3 1
    6     2    21 1
    7     2    50 1
    8     3     4 1
    9     3     7 1
   10     4     5 1
   11     4    20 2
   12     5     6 1
   13     5     8 1
   14     5    32 1
   15     6     7 1
   16     6    33 1
   17     6    54 1
   18     7    34 1
   19     7    35 1
   20     8    10 1
   21     8    36 1
   22     9    10 2
   23    10    11 2
   24    10    12 1
   25    12    13 1
   26    12    37 1
   27    12    38 1
   28    13    14 1
   29    13    39 1
   30    13    40 1
   31    14    15 2
   32    14    18 1
   33    15    16 1
   34    15    41 1
   35    16    17 2
   36    16    42 1
   37    17    18 1
   38    17    19 1
   39    21    22 2
   40    21    23 1
   41    23    24 1
   42    23    28 1
   43    24    25 1
   44    24    43 1
   45    24    44 1
   46    25    26 1
   47    25    45 1
   48    25    46 1
   49    26    27 1
   50    27    28 1
   51    27    47 1
   52    27    48 1
   53    28    49 1
   54    28    51 1
   55    50    51 2
   56    50    52 1
   57    51    53 1
   58    54    55 1
@<TRIPOS>SUBSTRUCTURE
1   ****   1
@<SCITEGIC>MOL_PROPERTY
TopHits
SciTegic.value.StringValue
10

@<SCITEGIC>MOL_PROPERTY
-CDOCKER_ENERGY
SciTegic.value.StringValue
16.4423513

@<SCITEGIC>MOL_PROPERTY
-CDOCKER_INTERACTION_ENERGY
SciTegic.value.StringValue
38.4618026

@<SCITEGIC>MOL_PROPERTY
POSE_NUMBER
SciTegic.value.StringValue
7

@<SCITEGIC>MOL_PROPERTY
FRAGMENTS
SciTegic.value.StringValue
C21 U04

@<SCITEGIC>MOL_PROPERTY
MW
SciTegic.value.StringValue
489.99

@<SCITEGIC>MOL_PROPERTY
GENERATION
SciTegic.value.StringValue
2

@<SCITEGIC>MOL_PROPERTY
FAMILY
SciTegic.value.StringValue
1

@<SCITEGIC>MOL_PROPERTY
LUDI3
SciTegic.value.StringValue
506

@<SCITEGIC>ATOM_PROPERTY
Formal Charge
SciTegic.value.StringValue
1 0
2 0
3 0
4 0
5 0
6 0
7 0
8 0
9 0
10 0
11 0
12 0
13 0
14 0
15 0
16 0
17 0
18 0
19 0
20 0
21 0
22 0
23 0
24 0
25 0
26 0
27 0
28 0
29 0
30 0
31 0
32 0
33 0
34 0
35 0
36 0
37 0
38 0
39 0
40 0
41 0
42 0
43 0
44 0
45 0
46 0
47 0
48 0
49 0
50 0
51 0
52 0
53 0
54 0
55 0

@<SCITEGIC>ATOM_PROPERTY
pdb_tempFactor
SciTegic.value.DoubleValue
1 0
2 0
3 0
4 0
5 0
6 0
7 0
8 0
9 0
10 0
11 0
12 0
13 0
14 0
15 0
16 0
17 0
18 0
19 0
20 0
21 0
22 0
23 0
24 0
25 0
26 0
27 0
28 0
29 0
30 0
31 0
32 0
33 0
34 0
35 0
36 0
37 0
38 0
39 0
40 0
41 0
42 0
43 0
44 0
45 0
46 0
47 0
48 0
49 0
50 0
51 0
52 0
53 0
54 0
55 0

@<SCITEGIC>ATOM_PROPERTY
pdb_occupancy
SciTegic.value.DoubleValue
1 1
2 1
3 1
4 1
5 1
6 1
7 1
8 1
9 1
10 1
11 1
12 1
13 1
14 1
15 1
16 1
17 1
18 1
19 1
20 1
21 1
22 1
23 1
24 1
25 1
26 1
27 1
28 1
29 1
30 1
31 1
32 1
33 1
34 1
35 1
36 1
37 1
38 1
39 1
40 1
41 1
42 1
43 1
44 1
45 1
46 1
47 1
48 1
49 1
50 1
51 1
52 1
53 1
54 1
55 1

@<TRIPOS>MOLECULE
Evo_1
55  58  1  0  0
SMALL
FORMAL_CHARGES
@<TRIPOS>ATOM
    1 C1        43.8410    36.4070    16.8363 C.3        1 SUBUNIT  0
    2 C2        43.6710    35.0887    16.0567 C.3        1 SUBUNIT  0
    3 N3        44.9517    34.3514    15.9699 N.am       1 SUBUNIT  0
    4 C4        45.0875    33.0018    15.9076 C.2        1 SUBUNIT  0
    5 C5        46.5707    32.6549    15.7588 C.3        1 SUBUNIT  0
    6 C6        47.1788    33.9921    15.2960 C.3        1 SUBUNIT  0
    7 C7        46.2311    35.0502    15.8598 C.3        1 SUBUNIT  0
    8 N8        46.7536    31.4825    14.9040 N.pl3      1 SUBUNIT  0
    9 O9        45.3421    32.3912    13.0514 O.2        1 SUBUNIT  0
   10 S10       46.5760    31.6801    13.1897 S.o2       1 SUBUNIT  0
   11 O11       47.7909    32.3120    12.7736 O.2        1 SUBUNIT  0
   12 C12       46.4170    30.0553    12.4564 C.3        1 SUBUNIT  0
   13 C13       47.5570    29.1034    12.8431 C.3        1 SUBUNIT  0
   14 C14       48.8722    29.5486    12.2441 C.2        1 SUBUNIT  0
   15 C15       49.9911    30.0115    12.9520 C.2        1 SUBUNIT  0
   16 C16       51.0616    30.3261    12.0870 C.2        1 SUBUNIT  0
   17 C17       50.7411    30.1011    10.7357 C.2        1 SUBUNIT  0
   18 S18       49.1501    29.5262    10.5692 S.3        1 SUBUNIT  0
   19 Cl19      51.8173    30.3712     9.4327 Cl         1 SUBUNIT  0
   20 O20       44.2028    32.1533    15.9418 O.2        1 SUBUNIT  0
   21 C21       43.2232    35.4801    14.6203 C.2        1 SUBUNIT  0
   22 O22       43.9992    36.1199    13.9199 O.2        1 SUBUNIT  0
   23 N23       41.9709    35.1227    14.1862 N.am       1 SUBUNIT  0
   24 C24       41.4715    35.6616    12.9151 C.3        1 SUBUNIT  0
   25 C25       40.1289    36.3590    13.1670 C.3        1 SUBUNIT  0
   26 O26       39.2465    35.4102    13.7230 O.3        1 SUBUNIT  0
   27 C27       39.6612    34.9684    14.9977 C.3        1 SUBUNIT  0
   28 C28       41.0195    34.2609    14.9136 C.3        1 SUBUNIT  0
   29 H29       44.5426    37.0903    16.3552 H          1 SUBUNIT  0
   30 H30       42.8893    36.9334    16.9320 H          1 SUBUNIT  0
   31 H31       44.2075    36.2178    17.8457 H          1 SUBUNIT  0
   32 H32       46.9365    32.3934    16.7521 H          1 SUBUNIT  0
   33 H33       47.1312    34.0952    14.2086 H          1 SUBUNIT  0
   34 H34       46.1628    35.9189    15.2053 H          1 SUBUNIT  0
   35 H35       46.5455    35.3859    16.8489 H          1 SUBUNIT  0
   36 H36       46.0716    30.7958    15.1987 H          1 SUBUNIT  0
   37 H37       46.3460    30.1603    11.3738 H          1 SUBUNIT  0
   38 H38       45.4733    29.6294    12.7950 H          1 SUBUNIT  0
   39 H39       47.3390    28.0961    12.4864 H          1 SUBUNIT  0
   40 H40       47.6506    29.0433    13.9273 H          1 SUBUNIT  0
   41 H41       50.0262    30.1134    14.0269 H          1 SUBUNIT  0
   42 H42       52.0152    30.6964    12.4348 H          1 SUBUNIT  0
   43 H43       41.3367    34.8329    12.2203 H          1 SUBUNIT  0
   44 H44       42.1745    36.3509    12.4461 H          1 SUBUNIT  0
   45 H45       40.2520    37.1957    13.8557 H          1 SUBUNIT  0
   46 H46       39.6907    36.7672    12.2615 H          1 SUBUNIT  0
   47 H47       39.7678    35.8340    15.6431 H          1 SUBUNIT  0
   48 H48       38.8963    34.3208    15.4283 H          1 SUBUNIT  0
   49 H49       40.8976    33.3428    14.3386 H          1 SUBUNIT  0
   50 C50       42.6377    34.2873    16.8008 C.2        1 SUBUNIT  0
   51 C51       41.4652    33.8943    16.2949 C.2        1 SUBUNIT  0
   52 H52       42.9053    34.0221    17.8052 H          1 SUBUNIT  0
   53 H53       40.7787    33.3151    16.8845 H          1 SUBUNIT  0
   54 O54       48.5095    34.1842    15.7321 O.3        1 SUBUNIT  0
   55 H55       49.0489    33.4679    15.4144 H          1 SUBUNIT  0
@<TRIPOS>BOND
    1     1     2 1
    2     1    29 1
    3     1    30 1
    4     1    31 1
    5     2     3 1
    6     2    21 1
    7     2    50 1
    8     3     4 1
    9     3     7 1
   10     4     5 1
   11     4    20 2
   12     5     6 1
   13     5     8 1
   14     5    32 1
   15     6     7 1
   16     6    33 1
   17     6    54 1
   18     7    34 1
   19     7    35 1
   20     8    10 1
   21     8    36 1
   22     9    10 2
   23    10    11 2
   24    10    12 1
   25    12    13 1
   26    12    37 1
   27    12    38 1
   28    13    14 1
   29    13    39 1
   30    13    40 1
   31    14    15 2
   32    14    18 1
   33    15    16 1
   34    15    41 1
   35    16    17 2
   36    16    42 1
   37    17    18 1
   38    17    19 1
   39    21    22 2
   40    21    23 1
   41    23    24 1
   42    23    28 1
   43    24    25 1
   44    24    43 1
   45    24    44 1
   46    25    26 1
   47    25    45 1
   48    25    46 1
   49    26    27 1
   50    27    28 1
   51    27    47 1
   52    27    48 1
   53    28    49 1
   54    28    51 1
   55    50    51 2
   56    50    52 1
   57    51    53 1
   58    54    55 1
@<TRIPOS>SUBSTRUCTURE
1   ****   1
@<SCITEGIC>MOL_PROPERTY
TopHits
SciTegic.value.StringValue
10

@<SCITEGIC>MOL_PROPERTY
-CDOCKER_ENERGY
SciTegic.value.StringValue
16.2863134

@<SCITEGIC>MOL_PROPERTY
-CDOCKER_INTERACTION_ENERGY
SciTegic.value.StringValue
36.169287

@<SCITEGIC>MOL_PROPERTY
POSE_NUMBER
SciTegic.value.StringValue
8

@<SCITEGIC>MOL_PROPERTY
FRAGMENTS
SciTegic.value.StringValue
C21 U04

@<SCITEGIC>MOL_PROPERTY
MW
SciTegic.value.StringValue
489.99

@<SCITEGIC>MOL_PROPERTY
GENERATION
SciTegic.value.StringValue
2

@<SCITEGIC>MOL_PROPERTY
FAMILY
SciTegic.value.StringValue
1

@<SCITEGIC>MOL_PROPERTY
LUDI3
SciTegic.value.StringValue
506

@<SCITEGIC>ATOM_PROPERTY
Formal Charge
SciTegic.value.StringValue
1 0
2 0
3 0
4 0
5 0
6 0
7 0
8 0
9 0
10 0
11 0
12 0
13 0
14 0
15 0
16 0
17 0
18 0
19 0
20 0
21 0
22 0
23 0
24 0
25 0
26 0
27 0
28 0
29 0
30 0
31 0
32 0
33 0
34 0
35 0
36 0
37 0
38 0
39 0
40 0
41 0
42 0
43 0
44 0
45 0
46 0
47 0
48 0
49 0
50 0
51 0
52 0
53 0
54 0
55 0

@<SCITEGIC>ATOM_PROPERTY
pdb_tempFactor
SciTegic.value.DoubleValue
1 0
2 0
3 0
4 0
5 0
6 0
7 0
8 0
9 0
10 0
11 0
12 0
13 0
14 0
15 0
16 0
17 0
18 0
19 0
20 0
21 0
22 0
23 0
24 0
25 0
26 0
27 0
28 0
29 0
30 0
31 0
32 0
33 0
34 0
35 0
36 0
37 0
38 0
39 0
40 0
41 0
42 0
43 0
44 0
45 0
46 0
47 0
48 0
49 0
50 0
51 0
52 0
53 0
54 0
55 0

@<SCITEGIC>ATOM_PROPERTY
pdb_occupancy
SciTegic.value.DoubleValue
1 1
2 1
3 1
4 1
5 1
6 1
7 1
8 1
9 1
10 1
11 1
12 1
13 1
14 1
15 1
16 1
17 1
18 1
19 1
20 1
21 1
22 1
23 1
24 1
25 1
26 1
27 1
28 1
29 1
30 1
31 1
32 1
33 1
34 1
35 1
36 1
37 1
38 1
39 1
40 1
41 1
42 1
43 1
44 1
45 1
46 1
47 1
48 1
49 1
50 1
51 1
52 1
53 1
54 1
55 1

@<TRIPOS>MOLECULE
Evo_1
55  58  1  0  0
SMALL
FORMAL_CHARGES
@<TRIPOS>ATOM
    1 C1        43.2967    36.3801    16.8752 C.3        1 SUBUNIT  0
    2 C2        43.6056    35.1820    15.9581 C.3        1 SUBUNIT  0
    3 N3        45.0491    34.8627    15.9550 N.am       1 SUBUNIT  0
    4 C4        45.6351    33.9972    15.0939 C.2        1 SUBUNIT  0
    5 C5        47.1289    33.9286    15.4068 C.3        1 SUBUNIT  0
    6 C6        47.3576    35.1700    16.2794 C.3        1 SUBUNIT  0
    7 C7        45.9941    35.4482    16.9078 C.3        1 SUBUNIT  0
    8 N8        47.9303    33.9091    14.1955 N.pl3      1 SUBUNIT  0
    9 O9        50.0560    34.9950    14.9535 O.2        1 SUBUNIT  0
   10 S10       49.6463    33.7616    14.3538 S.o2       1 SUBUNIT  0
   11 O11       49.8365    32.5468    15.0830 O.2        1 SUBUNIT  0
   12 C12       50.2635    33.6433    12.6824 C.3        1 SUBUNIT  0
   13 C13       49.5492    32.5431    11.8834 C.3        1 SUBUNIT  0
   14 C14       49.7952    31.1790    12.4881 C.2        1 SUBUNIT  0
   15 C15       48.8336    30.3381    13.0714 C.2        1 SUBUNIT  0
   16 C16       49.4061    29.1287    13.5229 C.2        1 SUBUNIT  0
   17 C17       50.7899    29.0719    13.2797 C.2        1 SUBUNIT  0
   18 S18       51.3449    30.4891    12.5240 S.3        1 SUBUNIT  0
   19 Cl19      51.7879    27.7457    13.6884 Cl         1 SUBUNIT  0
   20 O20       45.0951    33.3678    14.1903 O.2        1 SUBUNIT  0
   21 C21       43.1793    35.5865    14.5184 C.2        1 SUBUNIT  0
   22 O22       43.9181    36.3105    13.8629 O.2        1 SUBUNIT  0
   23 N23       41.9835    35.1208    14.0425 N.am       1 SUBUNIT  0
   24 C24       41.4039    35.6953    12.8319 C.3        1 SUBUNIT  0
   25 C25       40.0510    36.3140    13.2099 C.3        1 SUBUNIT  0
   26 O26       39.2400    35.3122    13.7915 O.3        1 SUBUNIT  0
   27 C27       39.7640    34.7400    14.9768 C.3        1 SUBUNIT  0
   28 C28       41.1361    34.1172    14.6949 C.3        1 SUBUNIT  0
   29 H29       42.2350    36.6327    16.8638 H          1 SUBUNIT  0
   30 H30       43.5645    36.1715    17.9122 H          1 SUBUNIT  0
   31 H31       43.8366    37.2745    16.5641 H          1 SUBUNIT  0
   32 H32       47.3141    33.0085    15.9612 H          1 SUBUNIT  0
   33 H33       47.5980    36.0298    15.6432 H          1 SUBUNIT  0
   34 H34       45.8465    36.5188    17.0482 H          1 SUBUNIT  0
   35 H35       45.8845    34.9485    17.8709 H          1 SUBUNIT  0
   36 H36       47.7259    34.7289    13.6412 H          1 SUBUNIT  0
   37 H37       51.3431    33.4956    12.7005 H          1 SUBUNIT  0
   38 H38       50.0711    34.5987    12.1962 H          1 SUBUNIT  0
   39 H39       49.9018    32.5401    10.8522 H          1 SUBUNIT  0
   40 H40       48.4764    32.7357    11.8513 H          1 SUBUNIT  0
   41 H41       47.7862    30.5846    13.1643 H          1 SUBUNIT  0
   42 H42       48.8389    28.3419    13.9992 H          1 SUBUNIT  0
   43 H43       41.2656    34.8893    12.1117 H          1 SUBUNIT  0
   44 H44       42.0575    36.4283    12.3614 H          1 SUBUNIT  0
   45 H45       40.1912    37.1279    13.9231 H          1 SUBUNIT  0
   46 H46       39.5412    36.7338    12.3449 H          1 SUBUNIT  0
   47 H47       39.8675    35.5151    15.7340 H          1 SUBUNIT  0
   48 H48       39.0693    33.9920    15.3605 H          1 SUBUNIT  0
   49 H49       40.9898    33.3113    13.9740 H          1 SUBUNIT  0
   50 C50       42.8423    34.0003    16.4916 C.2        1 SUBUNIT  0
   51 C51       41.7363    33.5083    15.9229 C.2        1 SUBUNIT  0
   52 H52       43.2784    33.5024    17.3373 H          1 SUBUNIT  0
   53 H53       41.2592    32.6239    16.2989 H          1 SUBUNIT  0
   54 O54       48.3756    34.9930    17.2455 O.3        1 SUBUNIT  0
   55 H55       49.1996    34.7995    16.8053 H          1 SUBUNIT  0
@<TRIPOS>BOND
    1     1     2 1
    2     1    29 1
    3     1    30 1
    4     1    31 1
    5     2     3 1
    6     2    21 1
    7     2    50 1
    8     3     4 1
    9     3     7 1
   10     4     5 1
   11     4    20 2
   12     5     6 1
   13     5     8 1
   14     5    32 1
   15     6     7 1
   16     6    33 1
   17     6    54 1
   18     7    34 1
   19     7    35 1
   20     8    10 1
   21     8    36 1
   22     9    10 2
   23    10    11 2
   24    10    12 1
   25    12    13 1
   26    12    37 1
   27    12    38 1
   28    13    14 1
   29    13    39 1
   30    13    40 1
   31    14    15 2
   32    14    18 1
   33    15    16 1
   34    15    41 1
   35    16    17 2
   36    16    42 1
   37    17    18 1
   38    17    19 1
   39    21    22 2
   40    21    23 1
   41    23    24 1
   42    23    28 1
   43    24    25 1
   44    24    43 1
   45    24    44 1
   46    25    26 1
   47    25    45 1
   48    25    46 1
   49    26    27 1
   50    27    28 1
   51    27    47 1
   52    27    48 1
   53    28    49 1
   54    28    51 1
   55    50    51 2
   56    50    52 1
   57    51    53 1
   58    54    55 1
@<TRIPOS>SUBSTRUCTURE
1   ****   1
@<SCITEGIC>MOL_PROPERTY
TopHits
SciTegic.value.StringValue
10

@<SCITEGIC>MOL_PROPERTY
-CDOCKER_ENERGY
SciTegic.value.StringValue
16.1641928

@<SCITEGIC>MOL_PROPERTY
-CDOCKER_INTERACTION_ENERGY
SciTegic.value.StringValue
35.6192416

@<SCITEGIC>MOL_PROPERTY
POSE_NUMBER
SciTegic.value.StringValue
9

@<SCITEGIC>MOL_PROPERTY
FRAGMENTS
SciTegic.value.StringValue
C21 U04

@<SCITEGIC>MOL_PROPERTY
MW
SciTegic.value.StringValue
489.99

@<SCITEGIC>MOL_PROPERTY
GENERATION
SciTegic.value.StringValue
2

@<SCITEGIC>MOL_PROPERTY
FAMILY
SciTegic.value.StringValue
1

@<SCITEGIC>MOL_PROPERTY
LUDI3
SciTegic.value.StringValue
506

@<SCITEGIC>ATOM_PROPERTY
Formal Charge
SciTegic.value.StringValue
1 0
2 0
3 0
4 0
5 0
6 0
7 0
8 0
9 0
10 0
11 0
12 0
13 0
14 0
15 0
16 0
17 0
18 0
19 0
20 0
21 0
22 0
23 0
24 0
25 0
26 0
27 0
28 0
29 0
30 0
31 0
32 0
33 0
34 0
35 0
36 0
37 0
38 0
39 0
40 0
41 0
42 0
43 0
44 0
45 0
46 0
47 0
48 0
49 0
50 0
51 0
52 0
53 0
54 0
55 0

@<SCITEGIC>ATOM_PROPERTY
pdb_tempFactor
SciTegic.value.DoubleValue
1 0
2 0
3 0
4 0
5 0
6 0
7 0
8 0
9 0
10 0
11 0
12 0
13 0
14 0
15 0
16 0
17 0
18 0
19 0
20 0
21 0
22 0
23 0
24 0
25 0
26 0
27 0
28 0
29 0
30 0
31 0
32 0
33 0
34 0
35 0
36 0
37 0
38 0
39 0
40 0
41 0
42 0
43 0
44 0
45 0
46 0
47 0
48 0
49 0
50 0
51 0
52 0
53 0
54 0
55 0

@<SCITEGIC>ATOM_PROPERTY
pdb_occupancy
SciTegic.value.DoubleValue
1 1
2 1
3 1
4 1
5 1
6 1
7 1
8 1
9 1
10 1
11 1
12 1
13 1
14 1
15 1
16 1
17 1
18 1
19 1
20 1
21 1
22 1
23 1
24 1
25 1
26 1
27 1
28 1
29 1
30 1
31 1
32 1
33 1
34 1
35 1
36 1
37 1
38 1
39 1
40 1
41 1
42 1
43 1
44 1
45 1
46 1
47 1
48 1
49 1
50 1
51 1
52 1
53 1
54 1
55 1

@<TRIPOS>MOLECULE
Evo_1
55  58  1  0  0
SMALL
FORMAL_CHARGES
@<TRIPOS>ATOM
    1 C1        43.9674    36.4154    16.4349 C.3        1 SUBUNIT  0
    2 C2        43.5123    35.1157    15.7369 C.3        1 SUBUNIT  0
    3 N3        44.6130    34.1828    15.4313 N.am       1 SUBUNIT  0
    4 C4        45.8473    34.5332    14.9901 C.2        1 SUBUNIT  0
    5 C5        46.6485    33.2509    14.7376 C.3        1 SUBUNIT  0
    6 C6        45.5356    32.2187    14.5230 C.3        1 SUBUNIT  0
    7 C7        44.4005    32.7363    15.4134 C.3        1 SUBUNIT  0
    8 N8        47.4638    32.9222    15.8999 N.pl3      1 SUBUNIT  0
    9 O9        49.7963    33.2573    15.0408 O.2        1 SUBUNIT  0
   10 S10       48.9737    33.7516    16.1033 S.o2       1 SUBUNIT  0
   11 O11       48.6379    35.1399    16.1271 O.2        1 SUBUNIT  0
   12 C12       49.6068    33.2271    17.6896 C.3        1 SUBUNIT  0
   13 C13       48.5557    33.3732    18.8029 C.3        1 SUBUNIT  0
   14 C14       48.0873    34.8038    18.9484 C.2        1 SUBUNIT  0
   15 C15       46.7579    35.2407    19.0602 C.2        1 SUBUNIT  0
   16 C16       46.6808    36.6404    19.2316 C.2        1 SUBUNIT  0
   17 C17       47.9515    37.2433    19.2512 C.2        1 SUBUNIT  0
   18 S18       49.1826    36.0990    19.0058 S.3        1 SUBUNIT  0
   19 Cl19      48.2309    38.9098    19.4990 Cl         1 SUBUNIT  0
   20 O20       46.2766    35.6600    14.7923 O.2        1 SUBUNIT  0
   21 C21       42.8877    35.5284    14.3792 C.2        1 SUBUNIT  0
   22 O22       43.5585    36.1961    13.6030 O.2        1 SUBUNIT  0
   23 N23       41.6114    35.1308    14.0846 N.am       1 SUBUNIT  0
   24 C24       41.0093    35.5508    12.8144 C.3        1 SUBUNIT  0
   25 C25       39.6616    36.2439    13.0640 C.3        1 SUBUNIT  0
   26 O26       38.8569    35.3902    13.8437 O.3        1 SUBUNIT  0
   27 C27       39.4255    35.1295    15.1066 C.3        1 SUBUNIT  0
   28 C28       40.7294    34.3489    14.9660 C.3        1 SUBUNIT  0
   29 H29       44.6339    37.0214    15.8222 H          1 SUBUNIT  0
   30 H30       43.1117    37.0437    16.6837 H          1 SUBUNIT  0
   31 H31       44.4872    36.1972    17.3662 H          1 SUBUNIT  0
   32 H32       47.3011    33.3528    13.8700 H          1 SUBUNIT  0
   33 H33       45.8673    31.2098    14.7924 H          1 SUBUNIT  0
   34 H34       44.5039    32.3499    16.4289 H          1 SUBUNIT  0
   35 H35       43.4067    32.4741    15.0458 H          1 SUBUNIT  0
   36 H36       46.9125    33.0804    16.7330 H          1 SUBUNIT  0
   37 H37       50.5125    33.7889    17.9176 H          1 SUBUNIT  0
   38 H38       49.8893    32.1776    17.6106 H          1 SUBUNIT  0
   39 H39       48.9687    33.0482    19.7579 H          1 SUBUNIT  0
   40 H40       47.6961    32.7355    18.5970 H          1 SUBUNIT  0
   41 H41       45.8965    34.5905    19.0250 H          1 SUBUNIT  0
   42 H42       45.7477    37.1760    19.3395 H          1 SUBUNIT  0
   43 H43       40.8581    34.6563    12.2114 H          1 SUBUNIT  0
   44 H44       41.6603    36.2127    12.2405 H          1 SUBUNIT  0
   45 H45       39.8098    37.1904    13.5867 H          1 SUBUNIT  0
   46 H46       39.1342    36.4779    12.1422 H          1 SUBUNIT  0
   47 H47       39.6805    36.0800    15.5643 H          1 SUBUNIT  0
   48 H48       38.7060    34.6073    15.7377 H          1 SUBUNIT  0
   49 H49       40.5266    33.3897    14.4894 H          1 SUBUNIT  0
   50 C50       42.5344    34.4518    16.6668 C.2        1 SUBUNIT  0
   51 C51       41.2916    34.0966    16.3301 C.2        1 SUBUNIT  0
   52 H52       42.8782    34.3044    17.6732 H          1 SUBUNIT  0
   53 H53       40.6314    33.6538    17.0526 H          1 SUBUNIT  0
   54 O54       45.1681    32.2657    13.1534 O.3        1 SUBUNIT  0
   55 H55       44.4711    31.6427    12.9723 H          1 SUBUNIT  0
@<TRIPOS>BOND
    1     1     2 1
    2     1    29 1
    3     1    30 1
    4     1    31 1
    5     2     3 1
    6     2    21 1
    7     2    50 1
    8     3     4 1
    9     3     7 1
   10     4     5 1
   11     4    20 2
   12     5     6 1
   13     5     8 1
   14     5    32 1
   15     6     7 1
   16     6    33 1
   17     6    54 1
   18     7    34 1
   19     7    35 1
   20     8    10 1
   21     8    36 1
   22     9    10 2
   23    10    11 2
   24    10    12 1
   25    12    13 1
   26    12    37 1
   27    12    38 1
   28    13    14 1
   29    13    39 1
   30    13    40 1
   31    14    15 2
   32    14    18 1
   33    15    16 1
   34    15    41 1
   35    16    17 2
   36    16    42 1
   37    17    18 1
   38    17    19 1
   39    21    22 2
   40    21    23 1
   41    23    24 1
   42    23    28 1
   43    24    25 1
   44    24    43 1
   45    24    44 1
   46    25    26 1
   47    25    45 1
   48    25    46 1
   49    26    27 1
   50    27    28 1
   51    27    47 1
   52    27    48 1
   53    28    49 1
   54    28    51 1
   55    50    51 2
   56    50    52 1
   57    51    53 1
   58    54    55 1
@<TRIPOS>SUBSTRUCTURE
1   ****   1
@<SCITEGIC>MOL_PROPERTY
TopHits
SciTegic.value.StringValue
10

@<SCITEGIC>MOL_PROPERTY
-CDOCKER_ENERGY
SciTegic.value.StringValue
15.7229859

@<SCITEGIC>MOL_PROPERTY
-CDOCKER_INTERACTION_ENERGY
SciTegic.value.StringValue
40.3718251

@<SCITEGIC>MOL_PROPERTY
POSE_NUMBER
SciTegic.value.StringValue
10

@<SCITEGIC>MOL_PROPERTY
FRAGMENTS
SciTegic.value.StringValue
C21 U04

@<SCITEGIC>MOL_PROPERTY
MW
SciTegic.value.StringValue
489.99

@<SCITEGIC>MOL_PROPERTY
GENERATION
SciTegic.value.StringValue
2

@<SCITEGIC>MOL_PROPERTY
FAMILY
SciTegic.value.StringValue
1

@<SCITEGIC>MOL_PROPERTY
LUDI3
SciTegic.value.StringValue
506

@<SCITEGIC>ATOM_PROPERTY
Formal Charge
SciTegic.value.StringValue
1 0
2 0
3 0
4 0
5 0
6 0
7 0
8 0
9 0
10 0
11 0
12 0
13 0
14 0
15 0
16 0
17 0
18 0
19 0
20 0
21 0
22 0
23 0
24 0
25 0
26 0
27 0
28 0
29 0
30 0
31 0
32 0
33 0
34 0
35 0
36 0
37 0
38 0
39 0
40 0
41 0
42 0
43 0
44 0
45 0
46 0
47 0
48 0
49 0
50 0
51 0
52 0
53 0
54 0
55 0

@<SCITEGIC>ATOM_PROPERTY
pdb_tempFactor
SciTegic.value.DoubleValue
1 0
2 0
3 0
4 0
5 0
6 0
7 0
8 0
9 0
10 0
11 0
12 0
13 0
14 0
15 0
16 0
17 0
18 0
19 0
20 0
21 0
22 0
23 0
24 0
25 0
26 0
27 0
28 0
29 0
30 0
31 0
32 0
33 0
34 0
35 0
36 0
37 0
38 0
39 0
40 0
41 0
42 0
43 0
44 0
45 0
46 0
47 0
48 0
49 0
50 0
51 0
52 0
53 0
54 0
55 0

@<SCITEGIC>ATOM_PROPERTY
pdb_occupancy
SciTegic.value.DoubleValue
1 1
2 1
3 1
4 1
5 1
6 1
7 1
8 1
9 1
10 1
11 1
12 1
13 1
14 1
15 1
16 1
17 1
18 1
19 1
20 1
21 1
22 1
23 1
24 1
25 1
26 1
27 1
28 1
29 1
30 1
31 1
32 1
33 1
34 1
35 1
36 1
37 1
38 1
39 1
40 1
41 1
42 1
43 1
44 1
45 1
46 1
47 1
48 1
49 1
50 1
51 1
52 1
53 1
54 1
55 1

@<TRIPOS>MOLECULE
Evo_2
54  57  1  0  0
SMALL
FORMAL_CHARGES
@<TRIPOS>ATOM
    1 C1        43.6013    36.1335    17.2909 C.3        1 SUBUNIT  0
    2 C2        43.9811    34.9915    16.3265 C.3        1 SUBUNIT  0
    3 N3        42.7907    34.3905    15.6846 N.am       1 SUBUNIT  0
    4 C4        42.8241    33.6139    14.5740 C.2        1 SUBUNIT  0
    5 C5        41.4133    33.0819    14.2839 C.3        1 SUBUNIT  0
    6 C6        40.5829    33.5251    15.4993 C.3        1 SUBUNIT  0
    7 C7        41.4579    34.5139    16.2707 C.3        1 SUBUNIT  0
    8 N8        41.3791    31.6475    13.9791 N.pl3      1 SUBUNIT  0
    9 O9        43.5018    30.8873    15.1548 O.2        1 SUBUNIT  0
   10 S10       42.1295    30.4989    15.0536 S.o2       1 SUBUNIT  0
   11 O11       41.3273    30.5021    16.2383 O.2        1 SUBUNIT  0
   12 C12       42.0318    28.8964    14.2765 C.3        1 SUBUNIT  0
   13 C13       40.5792    28.4677    14.0382 C.3        1 SUBUNIT  0
   14 C14       40.5498    26.9994    13.6774 C.2        1 SUBUNIT  0
   15 C15       40.9288    26.4337    12.4510 C.2        1 SUBUNIT  0
   16 C16       40.8002    25.0275    12.4639 C.2        1 SUBUNIT  0
   17 C17       40.3171    24.5470    13.6952 C.2        1 SUBUNIT  0
   18 S18       40.0319    25.8210    14.7845 S.3        1 SUBUNIT  0
   19 Cl19      40.0474    22.8926    14.0449 Cl         1 SUBUNIT  0
   20 O20       43.8016    33.3551    13.8812 O.2        1 SUBUNIT  0
   21 C21       44.6552    33.8759    17.1755 C.2        1 SUBUNIT  0
   22 O22       43.9847    33.2869    18.0116 O.2        1 SUBUNIT  0
   23 N23       45.9780    33.5804    16.9682 N.am       1 SUBUNIT  0
   24 C24       46.6406    32.5968    17.8357 C.3        1 SUBUNIT  0
   25 C25       47.9140    33.2038    18.4328 C.3        1 SUBUNIT  0
   26 O26       48.7157    33.7400    17.3982 O.3        1 SUBUNIT  0
   27 C27       48.0938    34.7602    16.6402 C.3        1 SUBUNIT  0
   28 C28       46.8448    34.1934    15.9515 C.3        1 SUBUNIT  0
   29 H29       44.4863    36.5795    17.7470 H          1 SUBUNIT  0
   30 H30       43.0723    36.9304    16.7672 H          1 SUBUNIT  0
   31 H31       42.9597    35.8001    18.1076 H          1 SUBUNIT  0
   32 H32       41.0549    33.6006    13.3948 H          1 SUBUNIT  0
   33 H33       40.3407    32.6812    16.1429 H          1 SUBUNIT  0
   34 H34       39.6359    33.9773    15.1996 H          1 SUBUNIT  0
   35 H35       41.4789    34.2726    17.3329 H          1 SUBUNIT  0
   36 H36       41.0980    35.5369    16.1570 H          1 SUBUNIT  0
   37 H37       40.4234    31.3511    13.8267 H          1 SUBUNIT  0
   38 H38       42.5420    28.1835    14.9252 H          1 SUBUNIT  0
   39 H39       42.5780    28.9248    13.3337 H          1 SUBUNIT  0
   40 H40       40.1316    29.0500    13.2327 H          1 SUBUNIT  0
   41 H41       39.9763    28.6292    14.9311 H          1 SUBUNIT  0
   42 H42       41.2764    27.0044    11.6035 H          1 SUBUNIT  0
   43 H43       41.0459    24.3993    11.6200 H          1 SUBUNIT  0
   44 H44       46.8933    31.7227    17.2364 H          1 SUBUNIT  0
   45 H45       45.9928    32.2441    18.6395 H          1 SUBUNIT  0
   46 H46       47.6601    33.9893    19.1450 H          1 SUBUNIT  0
   47 H47       48.4786    32.4460    18.9753 H          1 SUBUNIT  0
   48 H48       47.8302    35.5954    17.2914 H          1 SUBUNIT  0
   49 H49       48.8034    35.1377    15.9031 H          1 SUBUNIT  0
   50 H50       47.1705    33.3939    15.2854 H          1 SUBUNIT  0
   51 C51       44.8944    35.5913    15.2909 C.2        1 SUBUNIT  0
   52 C52       46.1679    35.2258    15.1066 C.2        1 SUBUNIT  0
   53 H53       44.4593    36.3449    14.6620 H          1 SUBUNIT  0
   54 H54       46.7587    35.6662    14.3299 H          1 SUBUNIT  0
@<TRIPOS>BOND
    1     1     2 1
    2     1    29 1
    3     1    30 1
    4     1    31 1
    5     2     3 1
    6     2    21 1
    7     2    51 1
    8     3     4 1
    9     3     7 1
   10     4     5 1
   11     4    20 2
   12     5     6 1
   13     5     8 1
   14     5    32 1
   15     6     7 1
   16     6    33 1
   17     6    34 1
   18     7    35 1
   19     7    36 1
   20     8    10 1
   21     8    37 1
   22     9    10 2
   23    10    11 2
   24    10    12 1
   25    12    13 1
   26    12    38 1
   27    12    39 1
   28    13    14 1
   29    13    40 1
   30    13    41 1
   31    14    15 2
   32    14    18 1
   33    15    16 1
   34    15    42 1
   35    16    17 2
   36    16    43 1
   37    17    18 1
   38    17    19 1
   39    21    22 2
   40    21    23 1
   41    23    24 1
   42    23    28 1
   43    24    25 1
   44    24    44 1
   45    24    45 1
   46    25    26 1
   47    25    46 1
   48    25    47 1
   49    26    27 1
   50    27    28 1
   51    27    48 1
   52    27    49 1
   53    28    50 1
   54    28    52 1
   55    51    52 2
   56    51    53 1
   57    52    54 1
@<TRIPOS>SUBSTRUCTURE
1   ****   1
@<SCITEGIC>MOL_PROPERTY
TopHits
SciTegic.value.StringValue
10

@<SCITEGIC>MOL_PROPERTY
-CDOCKER_ENERGY
SciTegic.value.StringValue
21.6632468

@<SCITEGIC>MOL_PROPERTY
-CDOCKER_INTERACTION_ENERGY
SciTegic.value.StringValue
42.0218376

@<SCITEGIC>MOL_PROPERTY
POSE_NUMBER
SciTegic.value.StringValue
1

@<SCITEGIC>MOL_PROPERTY
FRAGMENTS
SciTegic.value.StringValue
C21

@<SCITEGIC>MOL_PROPERTY
MW
SciTegic.value.StringValue
473.99

@<SCITEGIC>MOL_PROPERTY
GENERATION
SciTegic.value.StringValue
1

@<SCITEGIC>MOL_PROPERTY
FAMILY
SciTegic.value.StringValue
1

@<SCITEGIC>MOL_PROPERTY
LUDI3
SciTegic.value.StringValue
472

@<SCITEGIC>ATOM_PROPERTY
Formal Charge
SciTegic.value.StringValue
1 0
2 0
3 0
4 0
5 0
6 0
7 0
8 0
9 0
10 0
11 0
12 0
13 0
14 0
15 0
16 0
17 0
18 0
19 0
20 0
21 0
22 0
23 0
24 0
25 0
26 0
27 0
28 0
29 0
30 0
31 0
32 0
33 0
34 0
35 0
36 0
37 0
38 0
39 0
40 0
41 0
42 0
43 0
44 0
45 0
46 0
47 0
48 0
49 0
50 0
51 0
52 0
53 0
54 0

@<SCITEGIC>ATOM_PROPERTY
pdb_tempFactor
SciTegic.value.DoubleValue
1 0
2 0
3 0
4 0
5 0
6 0
7 0
8 0
9 0
10 0
11 0
12 0
13 0
14 0
15 0
16 0
17 0
18 0
19 0
20 0
21 0
22 0
23 0
24 0
25 0
26 0
27 0
28 0
29 0
30 0
31 0
32 0
33 0
34 0
35 0
36 0
37 0
38 0
39 0
40 0
41 0
42 0
43 0
44 0
45 0
46 0
47 0
48 0
49 0
50 0
51 0
52 0
53 0
54 0

@<SCITEGIC>ATOM_PROPERTY
pdb_occupancy
SciTegic.value.DoubleValue
1 1
2 1
3 1
4 1
5 1
6 1
7 1
8 1
9 1
10 1
11 1
12 1
13 1
14 1
15 1
16 1
17 1
18 1
19 1
20 1
21 1
22 1
23 1
24 1
25 1
26 1
27 1
28 1
29 1
30 1
31 1
32 1
33 1
34 1
35 1
36 1
37 1
38 1
39 1
40 1
41 1
42 1
43 1
44 1
45 1
46 1
47 1
48 1
49 1
50 1
51 1
52 1
53 1
54 1

@<TRIPOS>MOLECULE
Evo_2
54  57  1  0  0
SMALL
FORMAL_CHARGES
@<TRIPOS>ATOM
    1 C1        45.2671    36.2572    15.7013 C.3        1 SUBUNIT  0
    2 C2        44.3376    35.1688    16.2774 C.3        1 SUBUNIT  0
    3 N3        45.0760    34.2866    17.2067 N.am       1 SUBUNIT  0
    4 C4        44.7551    32.9991    17.4899 C.2        1 SUBUNIT  0
    5 C5        45.7559    32.4450    18.5152 C.3        1 SUBUNIT  0
    6 C6        46.4303    33.7113    19.0547 C.3        1 SUBUNIT  0
    7 C7        46.2057    34.7806    17.9877 C.3        1 SUBUNIT  0
    8 N8        46.7029    31.5285    17.8895 N.pl3      1 SUBUNIT  0
    9 O9        45.9953    29.3642    18.9270 O.2        1 SUBUNIT  0
   10 S10       46.2154    29.8811    17.6101 S.o2       1 SUBUNIT  0
   11 O11       45.1116    29.9479    16.7024 O.2        1 SUBUNIT  0
   12 C12       47.5714    29.0061    16.8414 C.3        1 SUBUNIT  0
   13 C13       47.7710    29.3912    15.3663 C.3        1 SUBUNIT  0
   14 C14       48.0203    30.8733    15.2117 C.2        1 SUBUNIT  0
   15 C15       47.1523    31.8037    14.6201 C.2        1 SUBUNIT  0
   16 C16       47.6868    33.1084    14.6525 C.2        1 SUBUNIT  0
   17 C17       48.9467    33.1535    15.2749 C.2        1 SUBUNIT  0
   18 S18       49.4434    31.6073    15.7761 S.3        1 SUBUNIT  0
   19 Cl19      49.8565    34.5833    15.4958 Cl         1 SUBUNIT  0
   20 O20       43.8314    32.3516    17.0153 O.2        1 SUBUNIT  0
   21 C21       43.8110    34.3787    15.0367 C.2        1 SUBUNIT  0
   22 O22       44.6227    33.8284    14.3008 O.2        1 SUBUNIT  0
   23 N23       42.4604    34.3253    14.8003 N.am       1 SUBUNIT  0
   24 C24       41.9650    33.6142    13.6185 C.3        1 SUBUNIT  0
   25 C25       41.2271    34.6165    12.7400 C.3        1 SUBUNIT  0
   26 O26       40.1748    35.1781    13.4976 O.3        1 SUBUNIT  0
   27 C27       40.5914    35.9029    14.6426 C.3        1 SUBUNIT  0
   28 C28       41.4163    35.0055    15.5860 C.3        1 SUBUNIT  0
   29 H29       46.1279    35.8259    15.1892 H          1 SUBUNIT  0
   30 H30       44.7435    36.8861    14.9826 H          1 SUBUNIT  0
   31 H31       45.6539    36.9199    16.4756 H          1 SUBUNIT  0
   32 H32       45.2469    31.9107    19.3121 H          1 SUBUNIT  0
   33 H33       47.4854    33.5658    19.2876 H          1 SUBUNIT  0
   34 H34       45.9313    34.0158    19.9765 H          1 SUBUNIT  0
   35 H35       47.0771    34.8772    17.3391 H          1 SUBUNIT  0
   36 H36       45.9859    35.7508    18.4347 H          1 SUBUNIT  0
   37 H37       47.0042    31.9309    17.0155 H          1 SUBUNIT  0
   38 H38       47.3409    27.9413    16.8875 H          1 SUBUNIT  0
   39 H39       48.4780    29.1628    17.4271 H          1 SUBUNIT  0
   40 H40       46.8888    29.1147    14.7867 H          1 SUBUNIT  0
   41 H41       48.6142    28.8417    14.9467 H          1 SUBUNIT  0
   42 H42       46.1896    31.5557    14.1944 H          1 SUBUNIT  0
   43 H43       47.1799    33.9709    14.2458 H          1 SUBUNIT  0
   44 H44       41.2759    32.8298    13.9360 H          1 SUBUNIT  0
   45 H45       42.7524    33.1151    13.0549 H          1 SUBUNIT  0
   46 H46       41.9002    35.4044    12.3980 H          1 SUBUNIT  0
   47 H47       40.8303    34.1202    11.8588 H          1 SUBUNIT  0
   48 H48       41.1777    36.7656    14.3278 H          1 SUBUNIT  0
   49 H49       39.7118    36.2904    15.1547 H          1 SUBUNIT  0
   50 H50       40.7515    34.2338    15.9766 H          1 SUBUNIT  0
   51 C51       43.2443    35.8533    17.0495 C.2        1 SUBUNIT  0
   52 C52       41.9418    35.7775    16.7584 C.2        1 SUBUNIT  0
   53 H53       43.5625    36.4287    17.8997 H          1 SUBUNIT  0
   54 H54       41.2211    36.2880    17.3704 H          1 SUBUNIT  0
@<TRIPOS>BOND
    1     1     2 1
    2     1    29 1
    3     1    30 1
    4     1    31 1
    5     2     3 1
    6     2    21 1
    7     2    51 1
    8     3     4 1
    9     3     7 1
   10     4     5 1
   11     4    20 2
   12     5     6 1
   13     5     8 1
   14     5    32 1
   15     6     7 1
   16     6    33 1
   17     6    34 1
   18     7    35 1
   19     7    36 1
   20     8    10 1
   21     8    37 1
   22     9    10 2
   23    10    11 2
   24    10    12 1
   25    12    13 1
   26    12    38 1
   27    12    39 1
   28    13    14 1
   29    13    40 1
   30    13    41 1
   31    14    15 2
   32    14    18 1
   33    15    16 1
   34    15    42 1
   35    16    17 2
   36    16    43 1
   37    17    18 1
   38    17    19 1
   39    21    22 2
   40    21    23 1
   41    23    24 1
   42    23    28 1
   43    24    25 1
   44    24    44 1
   45    24    45 1
   46    25    26 1
   47    25    46 1
   48    25    47 1
   49    26    27 1
   50    27    28 1
   51    27    48 1
   52    27    49 1
   53    28    50 1
   54    28    52 1
   55    51    52 2
   56    51    53 1
   57    52    54 1
@<TRIPOS>SUBSTRUCTURE
1   ****   1
@<SCITEGIC>MOL_PROPERTY
TopHits
SciTegic.value.StringValue
10

@<SCITEGIC>MOL_PROPERTY
-CDOCKER_ENERGY
SciTegic.value.StringValue
21.3097769

@<SCITEGIC>MOL_PROPERTY
-CDOCKER_INTERACTION_ENERGY
SciTegic.value.StringValue
38.9336977

@<SCITEGIC>MOL_PROPERTY
POSE_NUMBER
SciTegic.value.StringValue
2

@<SCITEGIC>MOL_PROPERTY
FRAGMENTS
SciTegic.value.StringValue
C21

@<SCITEGIC>MOL_PROPERTY
MW
SciTegic.value.StringValue
473.99

@<SCITEGIC>MOL_PROPERTY
GENERATION
SciTegic.value.StringValue
1

@<SCITEGIC>MOL_PROPERTY
FAMILY
SciTegic.value.StringValue
1

@<SCITEGIC>MOL_PROPERTY
LUDI3
SciTegic.value.StringValue
472

@<SCITEGIC>ATOM_PROPERTY
Formal Charge
SciTegic.value.StringValue
1 0
2 0
3 0
4 0
5 0
6 0
7 0
8 0
9 0
10 0
11 0
12 0
13 0
14 0
15 0
16 0
17 0
18 0
19 0
20 0
21 0
22 0
23 0
24 0
25 0
26 0
27 0
28 0
29 0
30 0
31 0
32 0
33 0
34 0
35 0
36 0
37 0
38 0
39 0
40 0
41 0
42 0
43 0
44 0
45 0
46 0
47 0
48 0
49 0
50 0
51 0
52 0
53 0
54 0

@<SCITEGIC>ATOM_PROPERTY
pdb_tempFactor
SciTegic.value.DoubleValue
1 0
2 0
3 0
4 0
5 0
6 0
7 0
8 0
9 0
10 0
11 0
12 0
13 0
14 0
15 0
16 0
17 0
18 0
19 0
20 0
21 0
22 0
23 0
24 0
25 0
26 0
27 0
28 0
29 0
30 0
31 0
32 0
33 0
34 0
35 0
36 0
37 0
38 0
39 0
40 0
41 0
42 0
43 0
44 0
45 0
46 0
47 0
48 0
49 0
50 0
51 0
52 0
53 0
54 0

@<SCITEGIC>ATOM_PROPERTY
pdb_occupancy
SciTegic.value.DoubleValue
1 1
2 1
3 1
4 1
5 1
6 1
7 1
8 1
9 1
10 1
11 1
12 1
13 1
14 1
15 1
16 1
17 1
18 1
19 1
20 1
21 1
22 1
23 1
24 1
25 1
26 1
27 1
28 1
29 1
30 1
31 1
32 1
33 1
34 1
35 1
36 1
37 1
38 1
39 1
40 1
41 1
42 1
43 1
44 1
45 1
46 1
47 1
48 1
49 1
50 1
51 1
52 1
53 1
54 1

@<TRIPOS>MOLECULE
Evo_2
54  57  1  0  0
SMALL
FORMAL_CHARGES
@<TRIPOS>ATOM
    1 C1        45.1185    36.2278    15.7408 C.3        1 SUBUNIT  0
    2 C2        44.2096    35.1188    16.3082 C.3        1 SUBUNIT  0
    3 N3        44.9597    34.3127    17.2984 N.am       1 SUBUNIT  0
    4 C4        44.8242    32.9801    17.5177 C.2        1 SUBUNIT  0
    5 C5        45.7752    32.5585    18.6412 C.3        1 SUBUNIT  0
    6 C6        46.1932    33.8843    19.2773 C.3        1 SUBUNIT  0
    7 C7        45.9006    34.9462    18.2213 C.3        1 SUBUNIT  0
    8 N8        46.9022    31.8118    18.1039 N.pl3      1 SUBUNIT  0
    9 O9        47.9091    31.2140    20.3157 O.2        1 SUBUNIT  0
   10 S10       47.5848    30.5579    19.0860 S.o2       1 SUBUNIT  0
   11 O11       46.5776    29.5401    19.0848 O.2        1 SUBUNIT  0
   12 C12       49.0827    29.9777    18.2941 C.3        1 SUBUNIT  0
   13 C13       48.8405    29.3192    16.9257 C.3        1 SUBUNIT  0
   14 C14       48.2841    30.3084    15.9247 C.2        1 SUBUNIT  0
   15 C15       47.1131    30.1524    15.1682 C.2        1 SUBUNIT  0
   16 C16       46.8612    31.2811    14.3569 C.2        1 SUBUNIT  0
   17 C17       47.8526    32.2682    14.4934 C.2        1 SUBUNIT  0
   18 S18       49.0474    31.7912    15.6054 S.3        1 SUBUNIT  0
   19 Cl19      47.8554    33.7564    13.6468 Cl         1 SUBUNIT  0
   20 O20       44.0873    32.1958    16.9304 O.2        1 SUBUNIT  0
   21 C21       43.7501    34.2874    15.0646 C.2        1 SUBUNIT  0
   22 O22       44.5987    33.7204    14.3839 O.2        1 SUBUNIT  0
   23 N23       42.4125    34.2288    14.7582 N.am       1 SUBUNIT  0
   24 C24       41.9732    33.4977    13.5671 C.3        1 SUBUNIT  0
   25 C25       41.2962    34.4910    12.6270 C.3        1 SUBUNIT  0
   26 O26       40.2220    35.1050    13.3124 O.3        1 SUBUNIT  0
   27 C27       40.6007    35.8464    14.4595 C.3        1 SUBUNIT  0
   28 C28       41.3325    34.9373    15.4633 C.3        1 SUBUNIT  0
   29 H29       46.0322    35.8154    15.3124 H          1 SUBUNIT  0
   30 H30       44.6148    36.7930    14.9570 H          1 SUBUNIT  0
   31 H31       45.4149    36.9422    16.5091 H          1 SUBUNIT  0
   32 H32       45.2572    31.9187    19.3493 H          1 SUBUNIT  0
   33 H33       47.2375    33.8793    19.5869 H          1 SUBUNIT  0
   34 H34       45.5818    34.0715    20.1625 H          1 SUBUNIT  0
   35 H35       46.8100    35.2152    17.6835 H          1 SUBUNIT  0
   36 H36       45.4771    35.8474    18.6667 H          1 SUBUNIT  0
   37 H37       46.6338    31.4048    17.2188 H          1 SUBUNIT  0
   38 H38       49.5464    29.2504    18.9612 H          1 SUBUNIT  0
   39 H39       49.7781    30.8125    18.2052 H          1 SUBUNIT  0
   40 H40       48.1517    28.4809    17.0288 H          1 SUBUNIT  0
   41 H41       49.7760    28.9186    16.5359 H          1 SUBUNIT  0
   42 H42       46.4786    29.2796    15.2037 H          1 SUBUNIT  0
   43 H43       46.0022    31.3691    13.7087 H          1 SUBUNIT  0
   44 H44       41.2591    32.7298    13.8677 H          1 SUBUNIT  0
   45 H45       42.7851    32.9776    13.0606 H          1 SUBUNIT  0
   46 H46       42.0061    35.2513    12.2977 H          1 SUBUNIT  0
   47 H47       40.9313    33.9795    11.7391 H          1 SUBUNIT  0
   48 H48       41.2430    36.6736    14.1560 H          1 SUBUNIT  0
   49 H49       39.7107    36.2814    14.9145 H          1 SUBUNIT  0
   50 H50       40.6234    34.1820    15.8051 H          1 SUBUNIT  0
   51 C51       43.0697    35.7827    17.0295 C.2        1 SUBUNIT  0
   52 C52       41.7871    35.7027    16.6670 C.2        1 SUBUNIT  0
   53 H53       43.3288    36.3281    17.9187 H          1 SUBUNIT  0
   54 H54       41.0311    36.1933    17.2488 H          1 SUBUNIT  0
@<TRIPOS>BOND
    1     1     2 1
    2     1    29 1
    3     1    30 1
    4     1    31 1
    5     2     3 1
    6     2    21 1
    7     2    51 1
    8     3     4 1
    9     3     7 1
   10     4     5 1
   11     4    20 2
   12     5     6 1
   13     5     8 1
   14     5    32 1
   15     6     7 1
   16     6    33 1
   17     6    34 1
   18     7    35 1
   19     7    36 1
   20     8    10 1
   21     8    37 1
   22     9    10 2
   23    10    11 2
   24    10    12 1
   25    12    13 1
   26    12    38 1
   27    12    39 1
   28    13    14 1
   29    13    40 1
   30    13    41 1
   31    14    15 2
   32    14    18 1
   33    15    16 1
   34    15    42 1
   35    16    17 2
   36    16    43 1
   37    17    18 1
   38    17    19 1
   39    21    22 2
   40    21    23 1
   41    23    24 1
   42    23    28 1
   43    24    25 1
   44    24    44 1
   45    24    45 1
   46    25    26 1
   47    25    46 1
   48    25    47 1
   49    26    27 1
   50    27    28 1
   51    27    48 1
   52    27    49 1
   53    28    50 1
   54    28    52 1
   55    51    52 2
   56    51    53 1
   57    52    54 1
@<TRIPOS>SUBSTRUCTURE
1   ****   1
@<SCITEGIC>MOL_PROPERTY
TopHits
SciTegic.value.StringValue
10

@<SCITEGIC>MOL_PROPERTY
-CDOCKER_ENERGY
SciTegic.value.StringValue
20.1649392

@<SCITEGIC>MOL_PROPERTY
-CDOCKER_INTERACTION_ENERGY
SciTegic.value.StringValue
38.9767651

@<SCITEGIC>MOL_PROPERTY
POSE_NUMBER
SciTegic.value.StringValue
3

@<SCITEGIC>MOL_PROPERTY
FRAGMENTS
SciTegic.value.StringValue
C21

@<SCITEGIC>MOL_PROPERTY
MW
SciTegic.value.StringValue
473.99

@<SCITEGIC>MOL_PROPERTY
GENERATION
SciTegic.value.StringValue
1

@<SCITEGIC>MOL_PROPERTY
FAMILY
SciTegic.value.StringValue
1

@<SCITEGIC>MOL_PROPERTY
LUDI3
SciTegic.value.StringValue
472

@<SCITEGIC>ATOM_PROPERTY
Formal Charge
SciTegic.value.StringValue
1 0
2 0
3 0
4 0
5 0
6 0
7 0
8 0
9 0
10 0
11 0
12 0
13 0
14 0
15 0
16 0
17 0
18 0
19 0
20 0
21 0
22 0
23 0
24 0
25 0
26 0
27 0
28 0
29 0
30 0
31 0
32 0
33 0
34 0
35 0
36 0
37 0
38 0
39 0
40 0
41 0
42 0
43 0
44 0
45 0
46 0
47 0
48 0
49 0
50 0
51 0
52 0
53 0
54 0

@<SCITEGIC>ATOM_PROPERTY
pdb_tempFactor
SciTegic.value.DoubleValue
1 0
2 0
3 0
4 0
5 0
6 0
7 0
8 0
9 0
10 0
11 0
12 0
13 0
14 0
15 0
16 0
17 0
18 0
19 0
20 0
21 0
22 0
23 0
24 0
25 0
26 0
27 0
28 0
29 0
30 0
31 0
32 0
33 0
34 0
35 0
36 0
37 0
38 0
39 0
40 0
41 0
42 0
43 0
44 0
45 0
46 0
47 0
48 0
49 0
50 0
51 0
52 0
53 0
54 0

@<SCITEGIC>ATOM_PROPERTY
pdb_occupancy
SciTegic.value.DoubleValue
1 1
2 1
3 1
4 1
5 1
6 1
7 1
8 1
9 1
10 1
11 1
12 1
13 1
14 1
15 1
16 1
17 1
18 1
19 1
20 1
21 1
22 1
23 1
24 1
25 1
26 1
27 1
28 1
29 1
30 1
31 1
32 1
33 1
34 1
35 1
36 1
37 1
38 1
39 1
40 1
41 1
42 1
43 1
44 1
45 1
46 1
47 1
48 1
49 1
50 1
51 1
52 1
53 1
54 1

@<TRIPOS>MOLECULE
Evo_2
54  57  1  0  0
SMALL
FORMAL_CHARGES
@<TRIPOS>ATOM
    1 C1        48.0726    30.9125    18.7207 C.3        1 SUBUNIT  0
    2 C2        47.9496    32.3066    18.0720 C.3        1 SUBUNIT  0
    3 N3        47.0223    33.1931    18.7981 N.am       1 SUBUNIT  0
    4 C4        46.8614    34.5101    18.5280 C.2        1 SUBUNIT  0
    5 C5        45.6641    35.0433    19.3219 C.3        1 SUBUNIT  0
    6 C6        45.3738    33.9204    20.3310 C.3        1 SUBUNIT  0
    7 C7        46.0657    32.6797    19.7703 C.3        1 SUBUNIT  0
    8 N8        44.4770    35.2947    18.5100 N.pl3      1 SUBUNIT  0
    9 O9        45.2284    37.3436    17.2385 O.2        1 SUBUNIT  0
   10 S10       44.6367    36.0679    16.9653 S.o2       1 SUBUNIT  0
   11 O11       45.3366    35.1290    16.1412 O.2        1 SUBUNIT  0
   12 C12       42.9861    36.2610    16.3300 C.3        1 SUBUNIT  0
   13 C13       42.3225    34.8910    16.1405 C.3        1 SUBUNIT  0
   14 C14       40.9794    35.0695    15.4720 C.2        1 SUBUNIT  0
   15 C15       39.7758    34.4410    15.8247 C.2        1 SUBUNIT  0
   16 C16       38.7050    34.8800    15.0143 C.2        1 SUBUNIT  0
   17 C17       39.1171    35.8138    14.0446 C.2        1 SUBUNIT  0
   18 S18       40.7822    36.1186    14.1530 S.3        1 SUBUNIT  0
   19 Cl19      38.0842    36.5507    12.9010 Cl         1 SUBUNIT  0
   20 O20       47.5464    35.1972    17.7799 O.2        1 SUBUNIT  0
   21 C21       47.3256    32.0924    16.6635 C.2        1 SUBUNIT  0
   22 O22       46.2817    31.4562    16.5741 O.2        1 SUBUNIT  0
   23 N23       47.9550    32.6332    15.5702 N.am       1 SUBUNIT  0
   24 C24       47.3353    32.5035    14.2468 C.3        1 SUBUNIT  0
   25 C25       48.3164    31.8250    13.2909 C.3        1 SUBUNIT  0
   26 O26       49.5280    32.5529    13.2895 O.3        1 SUBUNIT  0
   27 C27       50.1727    32.6245    14.5475 C.3        1 SUBUNIT  0
   28 C28       49.2613    33.3132    15.5761 C.3        1 SUBUNIT  0
   29 H29       48.7497    30.2700    18.1556 H          1 SUBUNIT  0
   30 H30       48.4684    30.9881    19.7341 H          1 SUBUNIT  0
   31 H31       47.1120    30.3988    18.7830 H          1 SUBUNIT  0
   32 H32       45.9541    35.9840    19.7865 H          1 SUBUNIT  0
   33 H33       44.3053    33.7606    20.4805 H          1 SUBUNIT  0
   34 H34       45.7844    34.1640    21.3099 H          1 SUBUNIT  0
   35 H35       45.3534    32.0357    19.2552 H          1 SUBUNIT  0
   36 H36       46.5553    32.1065    20.5578 H          1 SUBUNIT  0
   37 H37       43.8161    35.8293    19.0639 H          1 SUBUNIT  0
   38 H38       43.0592    36.7781    15.3767 H          1 SUBUNIT  0
   39 H39       42.4026    36.8868    17.0062 H          1 SUBUNIT  0
   40 H40       42.1926    34.3920    17.1009 H          1 SUBUNIT  0
   41 H41       42.9422    34.2475    15.5172 H          1 SUBUNIT  0
   42 H42       39.6724    33.7189    16.6213 H          1 SUBUNIT  0
   43 H43       37.6902    34.5313    15.1341 H          1 SUBUNIT  0
   44 H44       47.1058    33.5036    13.8809 H          1 SUBUNIT  0
   45 H45       46.3920    31.9577    14.2729 H          1 SUBUNIT  0
   46 H46       48.5038    30.7950    13.5994 H          1 SUBUNIT  0
   47 H47       47.9106    31.7918    12.2805 H          1 SUBUNIT  0
   48 H48       50.4333    31.6195    14.8815 H          1 SUBUNIT  0
   49 H49       51.1051    33.1778    14.4342 H          1 SUBUNIT  0
   50 H50       49.0962    34.3394    15.2483 H          1 SUBUNIT  0
   51 C51       49.3282    32.9088    18.0317 C.2        1 SUBUNIT  0
   52 C52       49.9198    33.3657    16.9219 C.2        1 SUBUNIT  0
   53 H53       49.8591    32.9284    18.9661 H          1 SUBUNIT  0
   54 H54       50.9177    33.7615    16.9549 H          1 SUBUNIT  0
@<TRIPOS>BOND
    1     1     2 1
    2     1    29 1
    3     1    30 1
    4     1    31 1
    5     2     3 1
    6     2    21 1
    7     2    51 1
    8     3     4 1
    9     3     7 1
   10     4     5 1
   11     4    20 2
   12     5     6 1
   13     5     8 1
   14     5    32 1
   15     6     7 1
   16     6    33 1
   17     6    34 1
   18     7    35 1
   19     7    36 1
   20     8    10 1
   21     8    37 1
   22     9    10 2
   23    10    11 2
   24    10    12 1
   25    12    13 1
   26    12    38 1
   27    12    39 1
   28    13    14 1
   29    13    40 1
   30    13    41 1
   31    14    15 2
   32    14    18 1
   33    15    16 1
   34    15    42 1
   35    16    17 2
   36    16    43 1
   37    17    18 1
   38    17    19 1
   39    21    22 2
   40    21    23 1
   41    23    24 1
   42    23    28 1
   43    24    25 1
   44    24    44 1
   45    24    45 1
   46    25    26 1
   47    25    46 1
   48    25    47 1
   49    26    27 1
   50    27    28 1
   51    27    48 1
   52    27    49 1
   53    28    50 1
   54    28    52 1
   55    51    52 2
   56    51    53 1
   57    52    54 1
@<TRIPOS>SUBSTRUCTURE
1   ****   1
@<SCITEGIC>MOL_PROPERTY
TopHits
SciTegic.value.StringValue
10

@<SCITEGIC>MOL_PROPERTY
-CDOCKER_ENERGY
SciTegic.value.StringValue
19.1328408

@<SCITEGIC>MOL_PROPERTY
-CDOCKER_INTERACTION_ENERGY
SciTegic.value.StringValue
39.682017

@<SCITEGIC>MOL_PROPERTY
POSE_NUMBER
SciTegic.value.StringValue
4

@<SCITEGIC>MOL_PROPERTY
FRAGMENTS
SciTegic.value.StringValue
C21

@<SCITEGIC>MOL_PROPERTY
MW
SciTegic.value.StringValue
473.99

@<SCITEGIC>MOL_PROPERTY
GENERATION
SciTegic.value.StringValue
1

@<SCITEGIC>MOL_PROPERTY
FAMILY
SciTegic.value.StringValue
1

@<SCITEGIC>MOL_PROPERTY
LUDI3
SciTegic.value.StringValue
472

@<SCITEGIC>ATOM_PROPERTY
Formal Charge
SciTegic.value.StringValue
1 0
2 0
3 0
4 0
5 0
6 0
7 0
8 0
9 0
10 0
11 0
12 0
13 0
14 0
15 0
16 0
17 0
18 0
19 0
20 0
21 0
22 0
23 0
24 0
25 0
26 0
27 0
28 0
29 0
30 0
31 0
32 0
33 0
34 0
35 0
36 0
37 0
38 0
39 0
40 0
41 0
42 0
43 0
44 0
45 0
46 0
47 0
48 0
49 0
50 0
51 0
52 0
53 0
54 0

@<SCITEGIC>ATOM_PROPERTY
pdb_tempFactor
SciTegic.value.DoubleValue
1 0
2 0
3 0
4 0
5 0
6 0
7 0
8 0
9 0
10 0
11 0
12 0
13 0
14 0
15 0
16 0
17 0
18 0
19 0
20 0
21 0
22 0
23 0
24 0
25 0
26 0
27 0
28 0
29 0
30 0
31 0
32 0
33 0
34 0
35 0
36 0
37 0
38 0
39 0
40 0
41 0
42 0
43 0
44 0
45 0
46 0
47 0
48 0
49 0
50 0
51 0
52 0
53 0
54 0

@<SCITEGIC>ATOM_PROPERTY
pdb_occupancy
SciTegic.value.DoubleValue
1 1
2 1
3 1
4 1
5 1
6 1
7 1
8 1
9 1
10 1
11 1
12 1
13 1
14 1
15 1
16 1
17 1
18 1
19 1
20 1
21 1
22 1
23 1
24 1
25 1
26 1
27 1
28 1
29 1
30 1
31 1
32 1
33 1
34 1
35 1
36 1
37 1
38 1
39 1
40 1
41 1
42 1
43 1
44 1
45 1
46 1
47 1
48 1
49 1
50 1
51 1
52 1
53 1
54 1

@<TRIPOS>MOLECULE
Evo_2
54  57  1  0  0
SMALL
FORMAL_CHARGES
@<TRIPOS>ATOM
    1 C1        44.1650    35.0152    17.7246 C.3        1 SUBUNIT  0
    2 C2        44.2791    34.3374    16.3456 C.3        1 SUBUNIT  0
    3 N3        42.9668    34.1039    15.7156 N.am       1 SUBUNIT  0
    4 C4        42.8160    33.5985    14.4720 C.2        1 SUBUNIT  0
    5 C5        41.3350    33.3674    14.1929 C.3        1 SUBUNIT  0
    6 C6        40.6145    33.8670    15.4570 C.3        1 SUBUNIT  0
    7 C7        41.7079    34.3504    16.4126 C.3        1 SUBUNIT  0
    8 N8        41.0702    31.9789    13.8228 N.pl3      1 SUBUNIT  0
    9 O9        43.1019    30.6740    14.5299 O.2        1 SUBUNIT  0
   10 S10       41.6949    30.6747    14.7916 S.o2       1 SUBUNIT  0
   11 O11       41.2398    30.9220    16.1246 O.2        1 SUBUNIT  0
   12 C12       40.9775    29.1614    14.1755 C.3        1 SUBUNIT  0
   13 C13       41.5776    27.9668    14.9275 C.3        1 SUBUNIT  0
   14 C14       41.0710    26.6487    14.3772 C.2        1 SUBUNIT  0
   15 C15       40.8944    26.3044    13.0267 C.2        1 SUBUNIT  0
   16 C16       40.4605    24.9691    12.8815 C.2        1 SUBUNIT  0
   17 C17       40.2941    24.3215    14.1188 C.2        1 SUBUNIT  0
   18 S18       40.6606    25.3641    15.4100 S.3        1 SUBUNIT  0
   19 Cl19      39.7927    22.6938    14.2983 Cl         1 SUBUNIT  0
   20 O20       43.7032    33.3355    13.6688 O.2        1 SUBUNIT  0
   21 C21       44.9427    32.9461    16.5800 C.2        1 SUBUNIT  0
   22 O22       44.3580    32.1252    17.2753 O.2        1 SUBUNIT  0
   23 N23       46.1575    32.6762    16.0014 N.am       1 SUBUNIT  0
   24 C24       46.8253    31.3972    16.2944 C.3        1 SUBUNIT  0
   25 C25       48.2932    31.6276    16.6705 C.3        1 SUBUNIT  0
   26 O26       48.9124    32.4392    15.6941 O.3        1 SUBUNIT  0
   27 C27       48.3312    33.7195    15.5576 C.3        1 SUBUNIT  0
   28 C28       46.8812    33.5665    15.0779 C.3        1 SUBUNIT  0
   29 H29       45.1481    35.2125    18.1538 H          1 SUBUNIT  0
   30 H30       43.6449    35.9712    17.6553 H          1 SUBUNIT  0
   31 H31       43.6217    34.3992    18.4398 H          1 SUBUNIT  0
   32 H32       41.0517    33.9839    13.3398 H          1 SUBUNIT  0
   33 H33       40.0113    33.0838    15.9164 H          1 SUBUNIT  0
   34 H34       39.9315    34.6833    15.2159 H          1 SUBUNIT  0
   35 H35       41.6782    33.7959    17.3471 H          1 SUBUNIT  0
   36 H36       41.5983    35.4125    16.6362 H          1 SUBUNIT  0
   37 H37       41.3669    31.8182    12.8706 H          1 SUBUNIT  0
   38 H38       41.1840    29.0997    13.1079 H          1 SUBUNIT  0
   39 H39       39.8967    29.1918    14.3064 H          1 SUBUNIT  0
   40 H40       41.3347    28.0324    15.9884 H          1 SUBUNIT  0
   41 H41       42.6647    27.9815    14.8470 H          1 SUBUNIT  0
   42 H42       41.0698    26.9685    12.1931 H          1 SUBUNIT  0
   43 H43       40.2788    24.5060    11.9232 H          1 SUBUNIT  0
   44 H44       46.7673    30.7664    15.4074 H          1 SUBUNIT  0
   45 H45       46.3343    30.8476    17.0988 H          1 SUBUNIT  0
   46 H46       48.3650    32.1104    17.6461 H          1 SUBUNIT  0
   47 H47       48.8249    30.6788    16.7410 H          1 SUBUNIT  0
   48 H48       48.3750    34.2464    16.5126 H          1 SUBUNIT  0
   49 H49       48.9127    34.2996    14.8400 H          1 SUBUNIT  0
   50 H50       46.9000    33.0710    14.1066 H          1 SUBUNIT  0
   51 C51       45.0889    35.2507    15.4673 C.2        1 SUBUNIT  0
   52 C52       46.2403    34.9059    14.8853 C.2        1 SUBUNIT  0
   53 H53       44.6878    36.2362    15.3183 H          1 SUBUNIT  0
   54 H54       46.7696    35.6055    14.2693 H          1 SUBUNIT  0
@<TRIPOS>BOND
    1     1     2 1
    2     1    29 1
    3     1    30 1
    4     1    31 1
    5     2     3 1
    6     2    21 1
    7     2    51 1
    8     3     4 1
    9     3     7 1
   10     4     5 1
   11     4    20 2
   12     5     6 1
   13     5     8 1
   14     5    32 1
   15     6     7 1
   16     6    33 1
   17     6    34 1
   18     7    35 1
   19     7    36 1
   20     8    10 1
   21     8    37 1
   22     9    10 2
   23    10    11 2
   24    10    12 1
   25    12    13 1
   26    12    38 1
   27    12    39 1
   28    13    14 1
   29    13    40 1
   30    13    41 1
   31    14    15 2
   32    14    18 1
   33    15    16 1
   34    15    42 1
   35    16    17 2
   36    16    43 1
   37    17    18 1
   38    17    19 1
   39    21    22 2
   40    21    23 1
   41    23    24 1
   42    23    28 1
   43    24    25 1
   44    24    44 1
   45    24    45 1
   46    25    26 1
   47    25    46 1
   48    25    47 1
   49    26    27 1
   50    27    28 1
   51    27    48 1
   52    27    49 1
   53    28    50 1
   54    28    52 1
   55    51    52 2
   56    51    53 1
   57    52    54 1
@<TRIPOS>SUBSTRUCTURE
1   ****   1
@<SCITEGIC>MOL_PROPERTY
TopHits
SciTegic.value.StringValue
10

@<SCITEGIC>MOL_PROPERTY
-CDOCKER_ENERGY
SciTegic.value.StringValue
18.0784807

@<SCITEGIC>MOL_PROPERTY
-CDOCKER_INTERACTION_ENERGY
SciTegic.value.StringValue
37.2894895

@<SCITEGIC>MOL_PROPERTY
POSE_NUMBER
SciTegic.value.StringValue
5

@<SCITEGIC>MOL_PROPERTY
FRAGMENTS
SciTegic.value.StringValue
C21

@<SCITEGIC>MOL_PROPERTY
MW
SciTegic.value.StringValue
473.99

@<SCITEGIC>MOL_PROPERTY
GENERATION
SciTegic.value.StringValue
1

@<SCITEGIC>MOL_PROPERTY
FAMILY
SciTegic.value.StringValue
1

@<SCITEGIC>MOL_PROPERTY
LUDI3
SciTegic.value.StringValue
472

@<SCITEGIC>ATOM_PROPERTY
Formal Charge
SciTegic.value.StringValue
1 0
2 0
3 0
4 0
5 0
6 0
7 0
8 0
9 0
10 0
11 0
12 0
13 0
14 0
15 0
16 0
17 0
18 0
19 0
20 0
21 0
22 0
23 0
24 0
25 0
26 0
27 0
28 0
29 0
30 0
31 0
32 0
33 0
34 0
35 0
36 0
37 0
38 0
39 0
40 0
41 0
42 0
43 0
44 0
45 0
46 0
47 0
48 0
49 0
50 0
51 0
52 0
53 0
54 0

@<SCITEGIC>ATOM_PROPERTY
pdb_tempFactor
SciTegic.value.DoubleValue
1 0
2 0
3 0
4 0
5 0
6 0
7 0
8 0
9 0
10 0
11 0
12 0
13 0
14 0
15 0
16 0
17 0
18 0
19 0
20 0
21 0
22 0
23 0
24 0
25 0
26 0
27 0
28 0
29 0
30 0
31 0
32 0
33 0
34 0
35 0
36 0
37 0
38 0
39 0
40 0
41 0
42 0
43 0
44 0
45 0
46 0
47 0
48 0
49 0
50 0
51 0
52 0
53 0
54 0

@<SCITEGIC>ATOM_PROPERTY
pdb_occupancy
SciTegic.value.DoubleValue
1 1
2 1
3 1
4 1
5 1
6 1
7 1
8 1
9 1
10 1
11 1
12 1
13 1
14 1
15 1
16 1
17 1
18 1
19 1
20 1
21 1
22 1
23 1
24 1
25 1
26 1
27 1
28 1
29 1
30 1
31 1
32 1
33 1
34 1
35 1
36 1
37 1
38 1
39 1
40 1
41 1
42 1
43 1
44 1
45 1
46 1
47 1
48 1
49 1
50 1
51 1
52 1
53 1
54 1

@<TRIPOS>MOLECULE
Evo_2
54  57  1  0  0
SMALL
FORMAL_CHARGES
@<TRIPOS>ATOM
    1 C1        41.6921    30.5721    13.4848 C.3        1 SUBUNIT  0
    2 C2        42.0870    31.9623    14.0230 C.3        1 SUBUNIT  0
    3 N3        43.3921    31.9170    14.7171 N.am       1 SUBUNIT  0
    4 C4        44.2650    32.9487    14.8017 C.2        1 SUBUNIT  0
    5 C5        45.3174    32.6419    15.8684 C.3        1 SUBUNIT  0
    6 C6        45.1610    31.1328    16.0879 C.3        1 SUBUNIT  0
    7 C7        43.7706    30.7822    15.5555 C.3        1 SUBUNIT  0
    8 N8        45.0892    33.4207    17.0843 N.pl3      1 SUBUNIT  0
    9 O9        45.5623    35.6463    16.0111 O.2        1 SUBUNIT  0
   10 S10       44.6122    35.0854    16.9225 S.o2       1 SUBUNIT  0
   11 O11       43.2336    35.0076    16.5457 O.2        1 SUBUNIT  0
   12 C12       44.7675    35.8672    18.5099 C.3        1 SUBUNIT  0
   13 C13       46.2327    35.9871    18.9517 C.3        1 SUBUNIT  0
   14 C14       46.8188    34.6413    19.3142 C.2        1 SUBUNIT  0
   15 C15       46.2448    33.6694    20.1494 C.2        1 SUBUNIT  0
   16 C16       47.0666    32.5270    20.2554 C.2        1 SUBUNIT  0
   17 C17       48.2579    32.6530    19.5213 C.2        1 SUBUNIT  0
   18 S18       48.3264    34.1454    18.7113 S.3        1 SUBUNIT  0
   19 Cl19      49.4802    31.4583    19.4560 Cl         1 SUBUNIT  0
   20 O20       44.2470    33.9886    14.1594 O.2        1 SUBUNIT  0
   21 C21       41.0390    32.3620    15.1049 C.2        1 SUBUNIT  0
   22 O22       40.7767    31.5559    15.9916 O.2        1 SUBUNIT  0
   23 N23       40.4616    33.6082    15.0479 N.am       1 SUBUNIT  0
   24 C24       39.4559    33.9614    16.0595 C.3        1 SUBUNIT  0
   25 C25       38.2490    34.6422    15.4201 C.3        1 SUBUNIT  0
   26 O26       38.6962    35.7589    14.6829 O.3        1 SUBUNIT  0
   27 C27       39.5917    35.4804    13.6273 C.3        1 SUBUNIT  0
   28 C28       40.8278    34.6771    14.0915 C.3        1 SUBUNIT  0
   29 H29       40.8222    30.6153    12.8347 H          1 SUBUNIT  0
   30 H30       42.5007    30.1537    12.8861 H          1 SUBUNIT  0
   31 H31       41.4785    29.8567    14.2802 H          1 SUBUNIT  0
   32 H32       46.3055    32.9022    15.4889 H          1 SUBUNIT  0
   33 H33       45.3003    30.8374    17.1289 H          1 SUBUNIT  0
   34 H34       45.9123    30.6071    15.4970 H          1 SUBUNIT  0
   35 H35       43.0570    30.6772    16.3694 H          1 SUBUNIT  0
   36 H36       43.7814    29.8554    14.9829 H          1 SUBUNIT  0
   37 H37       44.4092    32.9682    17.6794 H          1 SUBUNIT  0
   38 H38       44.1472    35.3396    19.2334 H          1 SUBUNIT  0
   39 H39       44.3589    36.8668    18.4080 H          1 SUBUNIT  0
   40 H40       46.3059    36.6537    19.8091 H          1 SUBUNIT  0
   41 H41       46.8282    36.4357    18.1576 H          1 SUBUNIT  0
   42 H42       45.2928    33.7761    20.6490 H          1 SUBUNIT  0
   43 H43       46.8043    31.6575    20.8386 H          1 SUBUNIT  0
   44 H44       39.9233    34.6379    16.7743 H          1 SUBUNIT  0
   45 H45       39.1180    33.0983    16.6344 H          1 SUBUNIT  0
   46 H46       37.6778    33.9687    14.7892 H          1 SUBUNIT  0
   47 H47       37.5502    34.9629    16.1858 H          1 SUBUNIT  0
   48 H48       39.0575    34.9874    12.8229 H          1 SUBUNIT  0
   49 H49       39.9228    36.4284    13.2019 H          1 SUBUNIT  0
   50 H50       41.4880    35.3677    14.6189 H          1 SUBUNIT  0
   51 C51       42.0962    32.9208    12.8581 C.2        1 SUBUNIT  0
   52 C52       41.5675    34.1498    12.8965 C.2        1 SUBUNIT  0
   53 H53       42.4985    32.5421    11.9366 H          1 SUBUNIT  0
   54 H54       41.5786    34.7745    12.0238 H          1 SUBUNIT  0
@<TRIPOS>BOND
    1     1     2 1
    2     1    29 1
    3     1    30 1
    4     1    31 1
    5     2     3 1
    6     2    21 1
    7     2    51 1
    8     3     4 1
    9     3     7 1
   10     4     5 1
   11     4    20 2
   12     5     6 1
   13     5     8 1
   14     5    32 1
   15     6     7 1
   16     6    33 1
   17     6    34 1
   18     7    35 1
   19     7    36 1
   20     8    10 1
   21     8    37 1
   22     9    10 2
   23    10    11 2
   24    10    12 1
   25    12    13 1
   26    12    38 1
   27    12    39 1
   28    13    14 1
   29    13    40 1
   30    13    41 1
   31    14    15 2
   32    14    18 1
   33    15    16 1
   34    15    42 1
   35    16    17 2
   36    16    43 1
   37    17    18 1
   38    17    19 1
   39    21    22 2
   40    21    23 1
   41    23    24 1
   42    23    28 1
   43    24    25 1
   44    24    44 1
   45    24    45 1
   46    25    26 1
   47    25    46 1
   48    25    47 1
   49    26    27 1
   50    27    28 1
   51    27    48 1
   52    27    49 1
   53    28    50 1
   54    28    52 1
   55    51    52 2
   56    51    53 1
   57    52    54 1
@<TRIPOS>SUBSTRUCTURE
1   ****   1
@<SCITEGIC>MOL_PROPERTY
TopHits
SciTegic.value.StringValue
10

@<SCITEGIC>MOL_PROPERTY
-CDOCKER_ENERGY
SciTegic.value.StringValue
17.2589889

@<SCITEGIC>MOL_PROPERTY
-CDOCKER_INTERACTION_ENERGY
SciTegic.value.StringValue
41.2750105

@<SCITEGIC>MOL_PROPERTY
POSE_NUMBER
SciTegic.value.StringValue
6

@<SCITEGIC>MOL_PROPERTY
FRAGMENTS
SciTegic.value.StringValue
C21

@<SCITEGIC>MOL_PROPERTY
MW
SciTegic.value.StringValue
473.99

@<SCITEGIC>MOL_PROPERTY
GENERATION
SciTegic.value.StringValue
1

@<SCITEGIC>MOL_PROPERTY
FAMILY
SciTegic.value.StringValue
1

@<SCITEGIC>MOL_PROPERTY
LUDI3
SciTegic.value.StringValue
472

@<SCITEGIC>ATOM_PROPERTY
Formal Charge
SciTegic.value.StringValue
1 0
2 0
3 0
4 0
5 0
6 0
7 0
8 0
9 0
10 0
11 0
12 0
13 0
14 0
15 0
16 0
17 0
18 0
19 0
20 0
21 0
22 0
23 0
24 0
25 0
26 0
27 0
28 0
29 0
30 0
31 0
32 0
33 0
34 0
35 0
36 0
37 0
38 0
39 0
40 0
41 0
42 0
43 0
44 0
45 0
46 0
47 0
48 0
49 0
50 0
51 0
52 0
53 0
54 0

@<SCITEGIC>ATOM_PROPERTY
pdb_tempFactor
SciTegic.value.DoubleValue
1 0
2 0
3 0
4 0
5 0
6 0
7 0
8 0
9 0
10 0
11 0
12 0
13 0
14 0
15 0
16 0
17 0
18 0
19 0
20 0
21 0
22 0
23 0
24 0
25 0
26 0
27 0
28 0
29 0
30 0
31 0
32 0
33 0
34 0
35 0
36 0
37 0
38 0
39 0
40 0
41 0
42 0
43 0
44 0
45 0
46 0
47 0
48 0
49 0
50 0
51 0
52 0
53 0
54 0

@<SCITEGIC>ATOM_PROPERTY
pdb_occupancy
SciTegic.value.DoubleValue
1 1
2 1
3 1
4 1
5 1
6 1
7 1
8 1
9 1
10 1
11 1
12 1
13 1
14 1
15 1
16 1
17 1
18 1
19 1
20 1
21 1
22 1
23 1
24 1
25 1
26 1
27 1
28 1
29 1
30 1
31 1
32 1
33 1
34 1
35 1
36 1
37 1
38 1
39 1
40 1
41 1
42 1
43 1
44 1
45 1
46 1
47 1
48 1
49 1
50 1
51 1
52 1
53 1
54 1

@<TRIPOS>MOLECULE
Evo_2
54  57  1  0  0
SMALL
FORMAL_CHARGES
@<TRIPOS>ATOM
    1 C1        45.5123    33.7482    19.9885 C.3        1 SUBUNIT  0
    2 C2        46.3285    33.6512    18.6912 C.3        1 SUBUNIT  0
    3 N3        45.6042    34.2410    17.5454 N.am       1 SUBUNIT  0
    4 C4        45.9736    34.0833    16.2533 C.2        1 SUBUNIT  0
    5 C5        45.0061    34.8631    15.3509 C.3        1 SUBUNIT  0
    6 C6        44.3243    35.8177    16.3422 C.3        1 SUBUNIT  0
    7 C7        44.4815    35.1611    17.7158 C.3        1 SUBUNIT  0
    8 N8        44.0360    34.0059    14.6627 N.pl3      1 SUBUNIT  0
    9 O9        45.6770    32.6503    13.3389 O.2        1 SUBUNIT  0
   10 S10       44.5172    32.4148    14.1420 S.o2       1 SUBUNIT  0
   11 O11       44.6300    31.6545    15.3491 O.2        1 SUBUNIT  0
   12 C12       43.2257    31.7201    13.1170 C.3        1 SUBUNIT  0
   13 C13       41.9124    31.5328    13.8835 C.3        1 SUBUNIT  0
   14 C14       41.2592    32.8640    14.1709 C.2        1 SUBUNIT  0
   15 C15       40.6949    33.2608    15.3900 C.2        1 SUBUNIT  0
   16 C16       40.1157    34.5424    15.2973 C.2        1 SUBUNIT  0
   17 C17       40.2478    35.1025    14.0144 C.2        1 SUBUNIT  0
   18 S18       41.1173    34.0706    12.9830 S.3        1 SUBUNIT  0
   19 Cl19      39.6037    36.6164    13.5495 Cl         1 SUBUNIT  0
   20 O20       46.9333    33.4468    15.8382 O.2        1 SUBUNIT  0
   21 C21       46.5691    32.1282    18.4614 C.2        1 SUBUNIT  0
   22 O22       45.6086    31.4079    18.2139 O.2        1 SUBUNIT  0
   23 N23       47.8477    31.6393    18.5634 N.am       1 SUBUNIT  0
   24 C24       48.0846    30.1945    18.4437 C.3        1 SUBUNIT  0
   25 C25       48.8552    29.6874    19.6696 C.3        1 SUBUNIT  0
   26 O26       49.9952    30.4953    19.8917 O.3        1 SUBUNIT  0
   27 C27       49.7183    31.8666    20.1035 C.3        1 SUBUNIT  0
   28 C28       49.0504    32.4375    18.8489 C.3        1 SUBUNIT  0
   29 H29       45.4162    34.7808    20.2996 H          1 SUBUNIT  0
   30 H30       44.5075    33.3505    19.8631 H          1 SUBUNIT  0
   31 H31       45.9873    33.2138    20.8124 H          1 SUBUNIT  0
   32 H32       45.5784    35.4070    14.6000 H          1 SUBUNIT  0
   33 H33       43.2833    36.0268    16.0946 H          1 SUBUNIT  0
   34 H34       44.8527    36.7728    16.3428 H          1 SUBUNIT  0
   35 H35       43.5873    34.6013    17.9934 H          1 SUBUNIT  0
   36 H36       44.6847    35.9025    18.4898 H          1 SUBUNIT  0
   37 H37       43.2124    33.9071    15.2402 H          1 SUBUNIT  0
   38 H38       43.5740    30.7502    12.7625 H          1 SUBUNIT  0
   39 H39       43.0748    32.3388    12.2333 H          1 SUBUNIT  0
   40 H40       42.0833    30.9955    14.8167 H          1 SUBUNIT  0
   41 H41       41.2166    30.9355    13.2938 H          1 SUBUNIT  0
   42 H42       40.6924    32.6648    16.2900 H          1 SUBUNIT  0
   43 H43       39.6255    35.0175    16.1295 H          1 SUBUNIT  0
   44 H44       48.6664    30.0128    17.5396 H          1 SUBUNIT  0
   45 H45       47.1584    29.6286    18.3371 H          1 SUBUNIT  0
   46 H46       48.2196    29.7063    20.5558 H          1 SUBUNIT  0
   47 H47       49.1687    28.6537    19.5212 H          1 SUBUNIT  0
   48 H48       49.0682    31.9828    20.9727 H          1 SUBUNIT  0
   49 H49       50.6489    32.3932    20.3164 H          1 SUBUNIT  0
   50 H50       49.7352    32.2908    18.0130 H          1 SUBUNIT  0
   51 C51       47.5896    34.4431    18.8931 C.2        1 SUBUNIT  0
   52 C52       48.8128    33.9108    18.9650 C.2        1 SUBUNIT  0
   53 H53       47.4671    35.5106    18.9243 H          1 SUBUNIT  0
   54 H54       49.6773    34.5346    19.0973 H          1 SUBUNIT  0
@<TRIPOS>BOND
    1     1     2 1
    2     1    29 1
    3     1    30 1
    4     1    31 1
    5     2     3 1
    6     2    21 1
    7     2    51 1
    8     3     4 1
    9     3     7 1
   10     4     5 1
   11     4    20 2
   12     5     6 1
   13     5     8 1
   14     5    32 1
   15     6     7 1
   16     6    33 1
   17     6    34 1
   18     7    35 1
   19     7    36 1
   20     8    10 1
   21     8    37 1
   22     9    10 2
   23    10    11 2
   24    10    12 1
   25    12    13 1
   26    12    38 1
   27    12    39 1
   28    13    14 1
   29    13    40 1
   30    13    41 1
   31    14    15 2
   32    14    18 1
   33    15    16 1
   34    15    42 1
   35    16    17 2
   36    16    43 1
   37    17    18 1
   38    17    19 1
   39    21    22 2
   40    21    23 1
   41    23    24 1
   42    23    28 1
   43    24    25 1
   44    24    44 1
   45    24    45 1
   46    25    26 1
   47    25    46 1
   48    25    47 1
   49    26    27 1
   50    27    28 1
   51    27    48 1
   52    27    49 1
   53    28    50 1
   54    28    52 1
   55    51    52 2
   56    51    53 1
   57    52    54 1
@<TRIPOS>SUBSTRUCTURE
1   ****   1
@<SCITEGIC>MOL_PROPERTY
TopHits
SciTegic.value.StringValue
10

@<SCITEGIC>MOL_PROPERTY
-CDOCKER_ENERGY
SciTegic.value.StringValue
16.5467703

@<SCITEGIC>MOL_PROPERTY
-CDOCKER_INTERACTION_ENERGY
SciTegic.value.StringValue
36.9282934

@<SCITEGIC>MOL_PROPERTY
POSE_NUMBER
SciTegic.value.StringValue
7

@<SCITEGIC>MOL_PROPERTY
FRAGMENTS
SciTegic.value.StringValue
C21

@<SCITEGIC>MOL_PROPERTY
MW
SciTegic.value.StringValue
473.99

@<SCITEGIC>MOL_PROPERTY
GENERATION
SciTegic.value.StringValue
1

@<SCITEGIC>MOL_PROPERTY
FAMILY
SciTegic.value.StringValue
1

@<SCITEGIC>MOL_PROPERTY
LUDI3
SciTegic.value.StringValue
472

@<SCITEGIC>ATOM_PROPERTY
Formal Charge
SciTegic.value.StringValue
1 0
2 0
3 0
4 0
5 0
6 0
7 0
8 0
9 0
10 0
11 0
12 0
13 0
14 0
15 0
16 0
17 0
18 0
19 0
20 0
21 0
22 0
23 0
24 0
25 0
26 0
27 0
28 0
29 0
30 0
31 0
32 0
33 0
34 0
35 0
36 0
37 0
38 0
39 0
40 0
41 0
42 0
43 0
44 0
45 0
46 0
47 0
48 0
49 0
50 0
51 0
52 0
53 0
54 0

@<SCITEGIC>ATOM_PROPERTY
pdb_tempFactor
SciTegic.value.DoubleValue
1 0
2 0
3 0
4 0
5 0
6 0
7 0
8 0
9 0
10 0
11 0
12 0
13 0
14 0
15 0
16 0
17 0
18 0
19 0
20 0
21 0
22 0
23 0
24 0
25 0
26 0
27 0
28 0
29 0
30 0
31 0
32 0
33 0
34 0
35 0
36 0
37 0
38 0
39 0
40 0
41 0
42 0
43 0
44 0
45 0
46 0
47 0
48 0
49 0
50 0
51 0
52 0
53 0
54 0

@<SCITEGIC>ATOM_PROPERTY
pdb_occupancy
SciTegic.value.DoubleValue
1 1
2 1
3 1
4 1
5 1
6 1
7 1
8 1
9 1
10 1
11 1
12 1
13 1
14 1
15 1
16 1
17 1
18 1
19 1
20 1
21 1
22 1
23 1
24 1
25 1
26 1
27 1
28 1
29 1
30 1
31 1
32 1
33 1
34 1
35 1
36 1
37 1
38 1
39 1
40 1
41 1
42 1
43 1
44 1
45 1
46 1
47 1
48 1
49 1
50 1
51 1
52 1
53 1
54 1

@<TRIPOS>MOLECULE
Evo_2
54  57  1  0  0
SMALL
FORMAL_CHARGES
@<TRIPOS>ATOM
    1 C1        44.0611    36.3038    16.6112 C.3        1 SUBUNIT  0
    2 C2        43.6741    35.0206    15.8494 C.3        1 SUBUNIT  0
    3 N3        44.8043    34.1078    15.5700 N.am       1 SUBUNIT  0
    4 C4        46.0765    34.4742    15.2675 C.2        1 SUBUNIT  0
    5 C5        46.8748    33.2276    14.8636 C.3        1 SUBUNIT  0
    6 C6        45.8177    32.1208    14.7664 C.3        1 SUBUNIT  0
    7 C7        44.5829    32.6676    15.4742 C.3        1 SUBUNIT  0
    8 N8        47.9405    32.8990    15.8079 N.pl3      1 SUBUNIT  0
    9 O9        50.3727    32.5471    16.3329 O.2        1 SUBUNIT  0
   10 S10       49.5850    33.2705    15.3821 S.o2       1 SUBUNIT  0
   11 O11       49.6639    32.9053    13.9999 O.2        1 SUBUNIT  0
   12 C12       49.8683    35.0253    15.5585 C.3        1 SUBUNIT  0
   13 C13       50.1184    35.4614    17.0105 C.3        1 SUBUNIT  0
   14 C14       48.8756    35.3457    17.8608 C.2        1 SUBUNIT  0
   15 C15       47.9109    36.3443    18.0614 C.2        1 SUBUNIT  0
   16 C16       46.8824    35.9065    18.9231 C.2        1 SUBUNIT  0
   17 C17       47.0653    34.5760    19.3416 C.2        1 SUBUNIT  0
   18 S18       48.5101    33.9300    18.7239 S.3        1 SUBUNIT  0
   19 Cl19      45.9756    33.7235    20.3468 Cl         1 SUBUNIT  0
   20 O20       46.5511    35.6008    15.2768 O.2        1 SUBUNIT  0
   21 C21       43.0940    35.4772    14.4806 C.2        1 SUBUNIT  0
   22 O22       43.7973    36.1562    13.7447 O.2        1 SUBUNIT  0
   23 N23       41.8174    35.1068    14.1362 N.am       1 SUBUNIT  0
   24 C24       41.2386    35.5986    12.8772 C.3        1 SUBUNIT  0
   25 C25       39.9022    36.2989    13.1588 C.3        1 SUBUNIT  0
   26 O26       39.0704    35.4012    13.8571 O.3        1 SUBUNIT  0
   27 C27       39.5967    35.0371    15.1131 C.3        1 SUBUNIT  0
   28 C28       40.9136    34.2791    14.9531 C.3        1 SUBUNIT  0
   29 H29       44.5296    36.0587    17.5615 H          1 SUBUNIT  0
   30 H30       44.7432    36.9442    16.0532 H          1 SUBUNIT  0
   31 H31       43.1805    36.9074    16.8385 H          1 SUBUNIT  0
   32 H32       47.3205    33.4009    13.8849 H          1 SUBUNIT  0
   33 H33       46.1533    31.1756    15.1958 H          1 SUBUNIT  0
   34 H34       45.5819    31.9313    13.7180 H          1 SUBUNIT  0
   35 H35       44.4948    32.2464    16.4767 H          1 SUBUNIT  0
   36 H36       43.6688    32.4451    14.9225 H          1 SUBUNIT  0
   37 H37       47.7360    33.2456    16.7346 H          1 SUBUNIT  0
   38 H38       49.0481    35.5740    15.0999 H          1 SUBUNIT  0
   39 H39       50.7669    35.2587    14.9877 H          1 SUBUNIT  0
   40 H40       50.4514    36.4997    17.0279 H          1 SUBUNIT  0
   41 H41       50.9163    34.8662    17.4552 H          1 SUBUNIT  0
   42 H42       47.9500    37.3265    17.6127 H          1 SUBUNIT  0
   43 H43       46.0479    36.5273    19.2192 H          1 SUBUNIT  0
   44 H44       41.0733    34.7385    12.2285 H          1 SUBUNIT  0
   45 H45       41.9085    36.2717    12.3407 H          1 SUBUNIT  0
   46 H46       40.0570    37.1982    13.7569 H          1 SUBUNIT  0
   47 H47       39.3968    36.6161    12.2508 H          1 SUBUNIT  0
   48 H48       39.8142    35.9426    15.6697 H          1 SUBUNIT  0
   49 H49       38.8606    34.4547    15.6677 H          1 SUBUNIT  0
   50 H50       40.7280    33.3474    14.4188 H          1 SUBUNIT  0
   51 C51       42.6672    34.3075    16.7106 C.2        1 SUBUNIT  0
   52 C52       41.4412    33.9553    16.3158 C.2        1 SUBUNIT  0
   53 H53       42.9787    34.1115    17.7190 H          1 SUBUNIT  0
   54 H54       40.7640    33.4606    16.9885 H          1 SUBUNIT  0
@<TRIPOS>BOND
    1     1     2 1
    2     1    29 1
    3     1    30 1
    4     1    31 1
    5     2     3 1
    6     2    21 1
    7     2    51 1
    8     3     4 1
    9     3     7 1
   10     4     5 1
   11     4    20 2
   12     5     6 1
   13     5     8 1
   14     5    32 1
   15     6     7 1
   16     6    33 1
   17     6    34 1
   18     7    35 1
   19     7    36 1
   20     8    10 1
   21     8    37 1
   22     9    10 2
   23    10    11 2
   24    10    12 1
   25    12    13 1
   26    12    38 1
   27    12    39 1
   28    13    14 1
   29    13    40 1
   30    13    41 1
   31    14    15 2
   32    14    18 1
   33    15    16 1
   34    15    42 1
   35    16    17 2
   36    16    43 1
   37    17    18 1
   38    17    19 1
   39    21    22 2
   40    21    23 1
   41    23    24 1
   42    23    28 1
   43    24    25 1
   44    24    44 1
   45    24    45 1
   46    25    26 1
   47    25    46 1
   48    25    47 1
   49    26    27 1
   50    27    28 1
   51    27    48 1
   52    27    49 1
   53    28    50 1
   54    28    52 1
   55    51    52 2
   56    51    53 1
   57    52    54 1
@<TRIPOS>SUBSTRUCTURE
1   ****   1
@<SCITEGIC>MOL_PROPERTY
TopHits
SciTegic.value.StringValue
10

@<SCITEGIC>MOL_PROPERTY
-CDOCKER_ENERGY
SciTegic.value.StringValue
16.3330675

@<SCITEGIC>MOL_PROPERTY
-CDOCKER_INTERACTION_ENERGY
SciTegic.value.StringValue
38.2207434

@<SCITEGIC>MOL_PROPERTY
POSE_NUMBER
SciTegic.value.StringValue
8

@<SCITEGIC>MOL_PROPERTY
FRAGMENTS
SciTegic.value.StringValue
C21

@<SCITEGIC>MOL_PROPERTY
MW
SciTegic.value.StringValue
473.99

@<SCITEGIC>MOL_PROPERTY
GENERATION
SciTegic.value.StringValue
1

@<SCITEGIC>MOL_PROPERTY
FAMILY
SciTegic.value.StringValue
1

@<SCITEGIC>MOL_PROPERTY
LUDI3
SciTegic.value.StringValue
472

@<SCITEGIC>ATOM_PROPERTY
Formal Charge
SciTegic.value.StringValue
1 0
2 0
3 0
4 0
5 0
6 0
7 0
8 0
9 0
10 0
11 0
12 0
13 0
14 0
15 0
16 0
17 0
18 0
19 0
20 0
21 0
22 0
23 0
24 0
25 0
26 0
27 0
28 0
29 0
30 0
31 0
32 0
33 0
34 0
35 0
36 0
37 0
38 0
39 0
40 0
41 0
42 0
43 0
44 0
45 0
46 0
47 0
48 0
49 0
50 0
51 0
52 0
53 0
54 0

@<SCITEGIC>ATOM_PROPERTY
pdb_tempFactor
SciTegic.value.DoubleValue
1 0
2 0
3 0
4 0
5 0
6 0
7 0
8 0
9 0
10 0
11 0
12 0
13 0
14 0
15 0
16 0
17 0
18 0
19 0
20 0
21 0
22 0
23 0
24 0
25 0
26 0
27 0
28 0
29 0
30 0
31 0
32 0
33 0
34 0
35 0
36 0
37 0
38 0
39 0
40 0
41 0
42 0
43 0
44 0
45 0
46 0
47 0
48 0
49 0
50 0
51 0
52 0
53 0
54 0

@<SCITEGIC>ATOM_PROPERTY
pdb_occupancy
SciTegic.value.DoubleValue
1 1
2 1
3 1
4 1
5 1
6 1
7 1
8 1
9 1
10 1
11 1
12 1
13 1
14 1
15 1
16 1
17 1
18 1
19 1
20 1
21 1
22 1
23 1
24 1
25 1
26 1
27 1
28 1
29 1
30 1
31 1
32 1
33 1
34 1
35 1
36 1
37 1
38 1
39 1
40 1
41 1
42 1
43 1
44 1
45 1
46 1
47 1
48 1
49 1
50 1
51 1
52 1
53 1
54 1

@<TRIPOS>MOLECULE
Evo_2
54  57  1  0  0
SMALL
FORMAL_CHARGES
@<TRIPOS>ATOM
    1 C1        41.7437    32.1392    15.1592 C.3        1 SUBUNIT  0
    2 C2        41.7124    33.6438    15.5186 C.3        1 SUBUNIT  0
    3 N3        42.5678    34.0456    16.6581 N.am       1 SUBUNIT  0
    4 C4        43.5958    33.3276    17.1787 C.2        1 SUBUNIT  0
    5 C5        44.3263    34.1592    18.2376 C.3        1 SUBUNIT  0
    6 C6        43.7893    35.5754    17.9894 C.3        1 SUBUNIT  0
    7 C7        42.4743    35.3894    17.2303 C.3        1 SUBUNIT  0
    8 N8        45.7644    33.9646    18.0924 N.pl3      1 SUBUNIT  0
    9 O9        46.6632    36.2473    18.6643 O.2        1 SUBUNIT  0
   10 S10       46.8714    34.8873    19.0575 S.o2       1 SUBUNIT  0
   11 O11       46.5997    34.4930    20.4063 O.2        1 SUBUNIT  0
   12 C12       48.5233    34.3706    18.6072 C.3        1 SUBUNIT  0
   13 C13       48.8052    34.5668    17.1093 C.3        1 SUBUNIT  0
   14 C14       48.0611    33.5410    16.2813 C.2        1 SUBUNIT  0
   15 C15       48.2486    32.1502    16.3119 C.2        1 SUBUNIT  0
   16 C16       47.3792    31.4853    15.4221 C.2        1 SUBUNIT  0
   17 C17       46.5483    32.3783    14.7226 C.2        1 SUBUNIT  0
   18 S18       46.8523    33.9888    15.1745 S.3        1 SUBUNIT  0
   19 Cl19      45.3863    31.8952    13.5665 Cl         1 SUBUNIT  0
   20 O20       43.9484    32.1960    16.8657 O.2        1 SUBUNIT  0
   21 C21       40.2113    33.9005    15.8292 C.2        1 SUBUNIT  0
   22 O22       39.6544    33.2159    16.6775 O.2        1 SUBUNIT  0
   23 N23       39.5496    34.8496    15.0967 N.am       1 SUBUNIT  0
   24 C24       38.0714    34.8214    15.1481 C.3        1 SUBUNIT  0
   25 C25       37.3450    35.7016    14.1155 C.3        1 SUBUNIT  0
   26 O26       38.1320    36.7623    13.6361 O.3        1 SUBUNIT  0
   27 C27       39.3643    36.3299    13.1296 C.3        1 SUBUNIT  0
   28 C28       40.2284    35.9050    14.3090 C.3        1 SUBUNIT  0
   29 H29       41.4607    31.5108    16.0031 H          1 SUBUNIT  0
   30 H30       41.0637    31.9078    14.3371 H          1 SUBUNIT  0
   31 H31       42.7303    31.8161    14.8345 H          1 SUBUNIT  0
   32 H32       44.0412    33.7987    19.2262 H          1 SUBUNIT  0
   33 H33       44.4854    36.1322    17.3618 H          1 SUBUNIT  0
   34 H34       43.6564    36.1343    18.9157 H          1 SUBUNIT  0
   35 H35       42.3519    36.1493    16.4595 H          1 SUBUNIT  0
   36 H36       41.6132    35.4504    17.8951 H          1 SUBUNIT  0
   37 H37       45.9733    32.9834    18.2162 H          1 SUBUNIT  0
   38 H38       48.6636    33.3287    18.8970 H          1 SUBUNIT  0
   39 H39       49.2319    34.9578    19.1902 H          1 SUBUNIT  0
   40 H40       49.8714    34.4556    16.9126 H          1 SUBUNIT  0
   41 H41       48.5225    35.5714    16.7939 H          1 SUBUNIT  0
   42 H42       48.9690    31.6490    16.9401 H          1 SUBUNIT  0
   43 H43       47.3601    30.4129    15.2976 H          1 SUBUNIT  0
   44 H44       37.7317    35.0565    16.1499 H          1 SUBUNIT  0
   45 H45       37.7218    33.7979    15.0209 H          1 SUBUNIT  0
   46 H46       37.0078    35.0963    13.2733 H          1 SUBUNIT  0
   47 H47       36.4639    36.1401    14.5674 H          1 SUBUNIT  0
   48 H48       39.2177    35.5098    12.4304 H          1 SUBUNIT  0
   49 H49       39.8367    37.1495    12.5911 H          1 SUBUNIT  0
   50 H50       40.3749    36.7719    14.9541 H          1 SUBUNIT  0
   51 C51       42.1893    34.4068    14.3187 C.2        1 SUBUNIT  0
   52 C52       41.5643    35.4649    13.7958 C.2        1 SUBUNIT  0
   53 H53       43.0605    34.0082    13.8496 H          1 SUBUNIT  0
   54 H54       41.9558    35.9658    12.9282 H          1 SUBUNIT  0
@<TRIPOS>BOND
    1     1     2 1
    2     1    29 1
    3     1    30 1
    4     1    31 1
    5     2     3 1
    6     2    21 1
    7     2    51 1
    8     3     4 1
    9     3     7 1
   10     4     5 1
   11     4    20 2
   12     5     6 1
   13     5     8 1
   14     5    32 1
   15     6     7 1
   16     6    33 1
   17     6    34 1
   18     7    35 1
   19     7    36 1
   20     8    10 1
   21     8    37 1
   22     9    10 2
   23    10    11 2
   24    10    12 1
   25    12    13 1
   26    12    38 1
   27    12    39 1
   28    13    14 1
   29    13    40 1
   30    13    41 1
   31    14    15 2
   32    14    18 1
   33    15    16 1
   34    15    42 1
   35    16    17 2
   36    16    43 1
   37    17    18 1
   38    17    19 1
   39    21    22 2
   40    21    23 1
   41    23    24 1
   42    23    28 1
   43    24    25 1
   44    24    44 1
   45    24    45 1
   46    25    26 1
   47    25    46 1
   48    25    47 1
   49    26    27 1
   50    27    28 1
   51    27    48 1
   52    27    49 1
   53    28    50 1
   54    28    52 1
   55    51    52 2
   56    51    53 1
   57    52    54 1
@<TRIPOS>SUBSTRUCTURE
1   ****   1
@<SCITEGIC>MOL_PROPERTY
TopHits
SciTegic.value.StringValue
10

@<SCITEGIC>MOL_PROPERTY
-CDOCKER_ENERGY
SciTegic.value.StringValue
15.6313704

@<SCITEGIC>MOL_PROPERTY
-CDOCKER_INTERACTION_ENERGY
SciTegic.value.StringValue
40.859898

@<SCITEGIC>MOL_PROPERTY
POSE_NUMBER
SciTegic.value.StringValue
9

@<SCITEGIC>MOL_PROPERTY
FRAGMENTS
SciTegic.value.StringValue
C21

@<SCITEGIC>MOL_PROPERTY
MW
SciTegic.value.StringValue
473.99

@<SCITEGIC>MOL_PROPERTY
GENERATION
SciTegic.value.StringValue
1

@<SCITEGIC>MOL_PROPERTY
FAMILY
SciTegic.value.StringValue
1

@<SCITEGIC>MOL_PROPERTY
LUDI3
SciTegic.value.StringValue
472

@<SCITEGIC>ATOM_PROPERTY
Formal Charge
SciTegic.value.StringValue
1 0
2 0
3 0
4 0
5 0
6 0
7 0
8 0
9 0
10 0
11 0
12 0
13 0
14 0
15 0
16 0
17 0
18 0
19 0
20 0
21 0
22 0
23 0
24 0
25 0
26 0
27 0
28 0
29 0
30 0
31 0
32 0
33 0
34 0
35 0
36 0
37 0
38 0
39 0
40 0
41 0
42 0
43 0
44 0
45 0
46 0
47 0
48 0
49 0
50 0
51 0
52 0
53 0
54 0

@<SCITEGIC>ATOM_PROPERTY
pdb_tempFactor
SciTegic.value.DoubleValue
1 0
2 0
3 0
4 0
5 0
6 0
7 0
8 0
9 0
10 0
11 0
12 0
13 0
14 0
15 0
16 0
17 0
18 0
19 0
20 0
21 0
22 0
23 0
24 0
25 0
26 0
27 0
28 0
29 0
30 0
31 0
32 0
33 0
34 0
35 0
36 0
37 0
38 0
39 0
40 0
41 0
42 0
43 0
44 0
45 0
46 0
47 0
48 0
49 0
50 0
51 0
52 0
53 0
54 0

@<SCITEGIC>ATOM_PROPERTY
pdb_occupancy
SciTegic.value.DoubleValue
1 1
2 1
3 1
4 1
5 1
6 1
7 1
8 1
9 1
10 1
11 1
12 1
13 1
14 1
15 1
16 1
17 1
18 1
19 1
20 1
21 1
22 1
23 1
24 1
25 1
26 1
27 1
28 1
29 1
30 1
31 1
32 1
33 1
34 1
35 1
36 1
37 1
38 1
39 1
40 1
41 1
42 1
43 1
44 1
45 1
46 1
47 1
48 1
49 1
50 1
51 1
52 1
53 1
54 1

@<TRIPOS>MOLECULE
Evo_2
54  57  1  0  0
SMALL
FORMAL_CHARGES
@<TRIPOS>ATOM
    1 C1        45.2814    31.9255    15.3044 C.3        1 SUBUNIT  0
    2 C2        44.6650    33.1453    16.0239 C.3        1 SUBUNIT  0
    3 N3        45.0917    33.3245    17.4275 N.am       1 SUBUNIT  0
    4 C4        45.5966    32.3659    18.2423 C.2        1 SUBUNIT  0
    5 C5        45.9103    32.9766    19.6126 C.3        1 SUBUNIT  0
    6 C6        45.2205    34.3398    19.5701 C.3        1 SUBUNIT  0
    7 C7        44.8609    34.5958    18.1122 C.3        1 SUBUNIT  0
    8 N8        47.3297    33.0316    19.9589 N.pl3      1 SUBUNIT  0
    9 O9        49.3999    31.8429    20.6933 O.2        1 SUBUNIT  0
   10 S10       48.2745    31.5746    19.8496 S.o2       1 SUBUNIT  0
   11 O11       47.3647    30.5382    20.2321 O.2        1 SUBUNIT  0
   12 C12       48.8496    31.3338    18.1663 C.3        1 SUBUNIT  0
   13 C13       49.8778    32.3916    17.7395 C.3        1 SUBUNIT  0
   14 C14       49.2508    33.7642    17.6431 C.2        1 SUBUNIT  0
   15 C15       48.5382    34.2828    16.5524 C.2        1 SUBUNIT  0
   16 C16       48.0799    35.5940    16.8066 C.2        1 SUBUNIT  0
   17 C17       48.4365    36.0450    18.0896 C.2        1 SUBUNIT  0
   18 S18       49.3621    34.8828    18.9140 S.3        1 SUBUNIT  0
   19 Cl19      47.9928    37.5642    18.7396 Cl         1 SUBUNIT  0
   20 O20       45.7558    31.1807    17.9823 O.2        1 SUBUNIT  0
   21 C21       43.1265    32.9323    16.0592 C.2        1 SUBUNIT  0
   22 O22       42.6751    31.8099    16.2585 O.2        1 SUBUNIT  0
   23 N23       42.3273    34.0316    15.8902 N.am       1 SUBUNIT  0
   24 C24       40.9065    33.9662    16.2484 C.3        1 SUBUNIT  0
   25 C25       40.0705    34.2726    15.0103 C.3        1 SUBUNIT  0
   26 O26       40.4988    35.4816    14.4147 O.3        1 SUBUNIT  0
   27 C27       41.8581    35.5003    14.0242 C.3        1 SUBUNIT  0
   28 C28       42.7474    35.2935    15.2593 C.3        1 SUBUNIT  0
   29 H29       44.9665    30.9745    15.7351 H          1 SUBUNIT  0
   30 H30       45.0043    31.9047    14.2500 H          1 SUBUNIT  0
   31 H31       46.3701    31.9580    15.3559 H          1 SUBUNIT  0
   32 H32       45.4497    32.3660    20.3739 H          1 SUBUNIT  0
   33 H33       45.8415    35.1377    19.9730 H          1 SUBUNIT  0
   34 H34       44.3069    34.2947    20.1642 H          1 SUBUNIT  0
   35 H35       45.4860    35.3797    17.6889 H          1 SUBUNIT  0
   36 H36       43.8190    34.9055    18.0181 H          1 SUBUNIT  0
   37 H37       47.3797    33.3300    20.9229 H          1 SUBUNIT  0
   38 H38       48.0211    31.2991    17.4651 H          1 SUBUNIT  0
   39 H39       49.3267    30.3549    18.1289 H          1 SUBUNIT  0
   40 H40       50.2949    32.1290    16.7665 H          1 SUBUNIT  0
   41 H41       50.7071    32.4225    18.4475 H          1 SUBUNIT  0
   42 H42       48.3603    33.7454    15.6321 H          1 SUBUNIT  0
   43 H43       47.5126    36.1770    16.0939 H          1 SUBUNIT  0
   44 H44       40.7078    34.7047    17.0275 H          1 SUBUNIT  0
   45 H45       40.6229    32.9975    16.6609 H          1 SUBUNIT  0
   46 H46       40.1988    33.4573    14.3018 H          1 SUBUNIT  0
   47 H47       39.0130    34.3440    15.2647 H          1 SUBUNIT  0
   48 H48       42.0359    34.7205    13.2811 H          1 SUBUNIT  0
   49 H49       42.0789    36.4528    13.5450 H          1 SUBUNIT  0
   50 H50       42.5545    36.1043    15.9627 H          1 SUBUNIT  0
   51 C51       45.0508    34.3692    15.2371 C.2        1 SUBUNIT  0
   52 C52       44.1985    35.3379    14.8874 C.2        1 SUBUNIT  0
   53 H53       46.0669    34.4054    14.8905 H          1 SUBUNIT  0
   54 H54       44.5226    36.1688    14.2872 H          1 SUBUNIT  0
@<TRIPOS>BOND
    1     1     2 1
    2     1    29 1
    3     1    30 1
    4     1    31 1
    5     2     3 1
    6     2    21 1
    7     2    51 1
    8     3     4 1
    9     3     7 1
   10     4     5 1
   11     4    20 2
   12     5     6 1
   13     5     8 1
   14     5    32 1
   15     6     7 1
   16     6    33 1
   17     6    34 1
   18     7    35 1
   19     7    36 1
   20     8    10 1
   21     8    37 1
   22     9    10 2
   23    10    11 2
   24    10    12 1
   25    12    13 1
   26    12    38 1
   27    12    39 1
   28    13    14 1
   29    13    40 1
   30    13    41 1
   31    14    15 2
   32    14    18 1
   33    15    16 1
   34    15    42 1
   35    16    17 2
   36    16    43 1
   37    17    18 1
   38    17    19 1
   39    21    22 2
   40    21    23 1
   41    23    24 1
   42    23    28 1
   43    24    25 1
   44    24    44 1
   45    24    45 1
   46    25    26 1
   47    25    46 1
   48    25    47 1
   49    26    27 1
   50    27    28 1
   51    27    48 1
   52    27    49 1
   53    28    50 1
   54    28    52 1
   55    51    52 2
   56    51    53 1
   57    52    54 1
@<TRIPOS>SUBSTRUCTURE
1   ****   1
@<SCITEGIC>MOL_PROPERTY
TopHits
SciTegic.value.StringValue
10

@<SCITEGIC>MOL_PROPERTY
-CDOCKER_ENERGY
SciTegic.value.StringValue
15.4465693

@<SCITEGIC>MOL_PROPERTY
-CDOCKER_INTERACTION_ENERGY
SciTegic.value.StringValue
37.1801208

@<SCITEGIC>MOL_PROPERTY
POSE_NUMBER
SciTegic.value.StringValue
10

@<SCITEGIC>MOL_PROPERTY
FRAGMENTS
SciTegic.value.StringValue
C21

@<SCITEGIC>MOL_PROPERTY
MW
SciTegic.value.StringValue
473.99

@<SCITEGIC>MOL_PROPERTY
GENERATION
SciTegic.value.StringValue
1

@<SCITEGIC>MOL_PROPERTY
FAMILY
SciTegic.value.StringValue
1

@<SCITEGIC>MOL_PROPERTY
LUDI3
SciTegic.value.StringValue
472

@<SCITEGIC>ATOM_PROPERTY
Formal Charge
SciTegic.value.StringValue
1 0
2 0
3 0
4 0
5 0
6 0
7 0
8 0
9 0
10 0
11 0
12 0
13 0
14 0
15 0
16 0
17 0
18 0
19 0
20 0
21 0
22 0
23 0
24 0
25 0
26 0
27 0
28 0
29 0
30 0
31 0
32 0
33 0
34 0
35 0
36 0
37 0
38 0
39 0
40 0
41 0
42 0
43 0
44 0
45 0
46 0
47 0
48 0
49 0
50 0
51 0
52 0
53 0
54 0

@<SCITEGIC>ATOM_PROPERTY
pdb_tempFactor
SciTegic.value.DoubleValue
1 0
2 0
3 0
4 0
5 0
6 0
7 0
8 0
9 0
10 0
11 0
12 0
13 0
14 0
15 0
16 0
17 0
18 0
19 0
20 0
21 0
22 0
23 0
24 0
25 0
26 0
27 0
28 0
29 0
30 0
31 0
32 0
33 0
34 0
35 0
36 0
37 0
38 0
39 0
40 0
41 0
42 0
43 0
44 0
45 0
46 0
47 0
48 0
49 0
50 0
51 0
52 0
53 0
54 0

@<SCITEGIC>ATOM_PROPERTY
pdb_occupancy
SciTegic.value.DoubleValue
1 1
2 1
3 1
4 1
5 1
6 1
7 1
8 1
9 1
10 1
11 1
12 1
13 1
14 1
15 1
16 1
17 1
18 1
19 1
20 1
21 1
22 1
23 1
24 1
25 1
26 1
27 1
28 1
29 1
30 1
31 1
32 1
33 1
34 1
35 1
36 1
37 1
38 1
39 1
40 1
41 1
42 1
43 1
44 1
45 1
46 1
47 1
48 1
49 1
50 1
51 1
52 1
53 1
54 1

@<TRIPOS>MOLECULE
Evo_4
69  72  1  0  0
SMALL
FORMAL_CHARGES
@<TRIPOS>ATOM
    1 C1        48.0419    35.5308    16.3049 C.3        1 SUBUNIT  0
    2 C2        47.1654    34.8410    17.3737 C.3        1 SUBUNIT  0
    3 N3        47.9057    33.8623    18.1946 N.am       1 SUBUNIT  0
    4 C4        47.3778    33.1953    19.2527 C.2        1 SUBUNIT  0
    5 C5        48.3567    32.1150    19.7144 C.3        1 SUBUNIT  0
    6 C6        49.6449    32.4353    18.9417 C.3        1 SUBUNIT  0
    7 C7        49.2537    33.4287    17.8451 C.3        1 SUBUNIT  0
    8 N8        47.8176    30.7714    19.4939 N.pl3      1 SUBUNIT  0
    9 O9        45.9644    31.1092    17.8303 O.2        1 SUBUNIT  0
   10 S10       47.1821    30.3643    17.9232 S.o2       1 SUBUNIT  0
   11 O11       48.2504    30.6315    17.0093 O.2        1 SUBUNIT  0
   12 C12       46.8265    28.6155    17.9364 C.3        1 SUBUNIT  0
   13 C13       46.4821    28.0876    16.5352 C.3        1 SUBUNIT  0
   14 C14       45.2326    28.7351    15.9802 C.2        1 SUBUNIT  0
   15 C15       45.1720    29.8793    15.1702 C.2        1 SUBUNIT  0
   16 C16       43.8435    30.1999    14.8186 C.2        1 SUBUNIT  0
   17 C17       42.9138    29.3028    15.3734 C.2        1 SUBUNIT  0
   18 S18       43.6899    28.0964    16.2848 S.3        1 SUBUNIT  0
   19 Cl19      41.2212    29.4134    15.1581 Cl         1 SUBUNIT  0
   20 O20       46.2856    33.3736    19.7753 O.2        1 SUBUNIT  0
   21 C21       46.0760    34.0618    16.5775 C.2        1 SUBUNIT  0
   22 O22       46.4274    33.3410    15.6489 O.2        1 SUBUNIT  0
   23 N23       44.7589    34.2038    16.9372 N.am       1 SUBUNIT  0
   24 C24       43.7427    33.4363    16.1959 C.3        1 SUBUNIT  0
   25 C25       42.4875    34.2639    15.8949 C.3        1 SUBUNIT  0
   26 O26       42.0741    34.8923    17.0832 O.3        1 SUBUNIT  0
   27 C27       43.0102    35.7943    17.6227 C.3        1 SUBUNIT  0
   28 C28       44.2700    35.0369    18.0560 C.3        1 SUBUNIT  0
   29 H29       48.4980    34.8182    15.6168 H          1 SUBUNIT  0
   30 H30       47.4557    36.2290    15.7063 H          1 SUBUNIT  0
   31 H31       48.8509    36.1007    16.7626 H          1 SUBUNIT  0
   32 H32       48.5213    32.2209    20.7862 H          1 SUBUNIT  0
   33 H33       50.1249    31.5447    18.5377 H          1 SUBUNIT  0
   34 H34       50.3615    32.9075    19.6148 H          1 SUBUNIT  0
   35 H35       49.2429    32.9549    16.8626 H          1 SUBUNIT  0
   36 H36       49.9383    34.2769    17.8132 H          1 SUBUNIT  0
   37 H37       47.0858    30.5983    20.1701 H          1 SUBUNIT  0
   38 H38       46.0264    28.4188    18.6492 H          1 SUBUNIT  0
   39 H39       47.7161    28.0992    18.2955 H          1 SUBUNIT  0
   40 H40       46.3329    27.0082    16.5683 H          1 SUBUNIT  0
   41 H41       47.3115    28.2759    15.8527 H          1 SUBUNIT  0
   42 H42       46.0376    30.4460    14.8562 H          1 SUBUNIT  0
   43 H43       43.5786    31.0417    14.1952 H          1 SUBUNIT  0
   44 H44       43.4780    32.5668    16.7966 H          1 SUBUNIT  0
   45 H45       44.1333    33.0562    15.2518 H          1 SUBUNIT  0
   46 H46       42.7202    35.0266    15.1498 H          1 SUBUNIT  0
   47 H47       43.2416    36.5727    16.8941 H          1 SUBUNIT  0
   48 H48       42.5553    36.2759    18.4865 H          1 SUBUNIT  0
   49 H49       44.0004    34.3694    18.8745 H          1 SUBUNIT  0
   50 C50       46.5887    35.9222    18.2463 C.2        1 SUBUNIT  0
   51 C51       45.2941    36.0067    18.5650 C.2        1 SUBUNIT  0
   52 H52       47.2680    36.6915    18.5647 H          1 SUBUNIT  0
   53 H53       44.9266    36.8412    19.1330 H          1 SUBUNIT  0
   54 C54       41.3285    33.3894    15.3988 C.3        1 SUBUNIT  0
   55 C55       38.6443    35.8516    13.9319 C.3        1 SUBUNIT  0
   56 C56       38.5812    36.8674    12.7914 C.3        1 SUBUNIT  0
   57 C57       40.0118    34.1637    15.2441 C.3        1 SUBUNIT  0
   58 C58       39.9927    35.1266    14.0442 C.3        1 SUBUNIT  0
   59 H59       41.5916    32.9042    14.4586 H          1 SUBUNIT  0
   60 H60       41.1680    32.5888    16.1212 H          1 SUBUNIT  0
   61 H61       39.1984    33.4453    15.1533 H          1 SUBUNIT  0
   62 H62       39.7940    34.7152    16.1596 H          1 SUBUNIT  0
   63 H63       40.2054    34.5859    13.1217 H          1 SUBUNIT  0
   64 H64       40.7867    35.8666    14.1589 H          1 SUBUNIT  0
   65 H65       37.8269    35.1381    13.8328 H          1 SUBUNIT  0
   66 H66       38.4681    36.3760    14.8632 H          1 SUBUNIT  0
   67 H67       39.4441    37.5297    12.8103 H          1 SUBUNIT  0
   68 H68       38.5472    36.3724    11.8254 H          1 SUBUNIT  0
   69 H69       37.6891    37.4859    12.8745 H          1 SUBUNIT  0
@<TRIPOS>BOND
    1     1     2 1
    2     1    29 1
    3     1    30 1
    4     1    31 1
    5     2     3 1
    6     2    21 1
    7     2    50 1
    8     3     4 1
    9     3     7 1
   10     4     5 1
   11     4    20 2
   12     5     6 1
   13     5     8 1
   14     5    32 1
   15     6     7 1
   16     6    33 1
   17     6    34 1
   18     7    35 1
   19     7    36 1
   20     8    10 1
   21     8    37 1
   22     9    10 2
   23    10    11 2
   24    10    12 1
   25    12    13 1
   26    12    38 1
   27    12    39 1
   28    13    14 1
   29    13    40 1
   30    13    41 1
   31    14    15 2
   32    14    18 1
   33    15    16 1
   34    15    42 1
   35    16    17 2
   36    16    43 1
   37    17    18 1
   38    17    19 1
   39    21    22 2
   40    21    23 1
   41    23    24 1
   42    23    28 1
   43    24    25 1
   44    24    44 1
   45    24    45 1
   46    25    26 1
   47    25    46 1
   48    25    54 1
   49    26    27 1
   50    27    28 1
   51    27    47 1
   52    27    48 1
   53    28    49 1
   54    28    51 1
   55    50    51 2
   56    50    52 1
   57    51    53 1
   58    54    57 1
   59    54    59 1
   60    54    60 1
   61    55    56 1
   62    55    58 1
   63    55    65 1
   64    55    66 1
   65    56    67 1
   66    56    68 1
   67    56    69 1
   68    57    58 1
   69    57    61 1
   70    57    62 1
   71    58    63 1
   72    58    64 1
@<TRIPOS>SUBSTRUCTURE
1   ****   1
@<SCITEGIC>MOL_PROPERTY
TopHits
SciTegic.value.StringValue
10

@<SCITEGIC>MOL_PROPERTY
-CDOCKER_ENERGY
SciTegic.value.StringValue
22.7518713

@<SCITEGIC>MOL_PROPERTY
-CDOCKER_INTERACTION_ENERGY
SciTegic.value.StringValue
38.3466817

@<SCITEGIC>MOL_PROPERTY
POSE_NUMBER
SciTegic.value.StringValue
1

@<SCITEGIC>MOL_PROPERTY
FRAGMENTS
SciTegic.value.StringValue
C21 T10

@<SCITEGIC>MOL_PROPERTY
MW
SciTegic.value.StringValue
544.12

@<SCITEGIC>MOL_PROPERTY
GENERATION
SciTegic.value.StringValue
2

@<SCITEGIC>MOL_PROPERTY
FAMILY
SciTegic.value.StringValue
1

@<SCITEGIC>MOL_PROPERTY
LUDI3
SciTegic.value.StringValue
429

@<SCITEGIC>ATOM_PROPERTY
Formal Charge
SciTegic.value.StringValue
1 0
2 0
3 0
4 0
5 0
6 0
7 0
8 0
9 0
10 0
11 0
12 0
13 0
14 0
15 0
16 0
17 0
18 0
19 0
20 0
21 0
22 0
23 0
24 0
25 0
26 0
27 0
28 0
29 0
30 0
31 0
32 0
33 0
34 0
35 0
36 0
37 0
38 0
39 0
40 0
41 0
42 0
43 0
44 0
45 0
46 0
47 0
48 0
49 0
50 0
51 0
52 0
53 0
54 0
55 0
56 0
57 0
58 0
59 0
60 0
61 0
62 0
63 0
64 0
65 0
66 0
67 0
68 0
69 0

@<SCITEGIC>ATOM_PROPERTY
pdb_tempFactor
SciTegic.value.DoubleValue
1 0
2 0
3 0
4 0
5 0
6 0
7 0
8 0
9 0
10 0
11 0
12 0
13 0
14 0
15 0
16 0
17 0
18 0
19 0
20 0
21 0
22 0
23 0
24 0
25 0
26 0
27 0
28 0
29 0
30 0
31 0
32 0
33 0
34 0
35 0
36 0
37 0
38 0
39 0
40 0
41 0
42 0
43 0
44 0
45 0
46 0
47 0
48 0
49 0
50 0
51 0
52 0
53 0
54 0
55 0
56 0
57 0
58 0
59 0
60 0
61 0
62 0
63 0
64 0
65 0
66 0
67 0
68 0
69 0

@<SCITEGIC>ATOM_PROPERTY
pdb_occupancy
SciTegic.value.DoubleValue
1 1
2 1
3 1
4 1
5 1
6 1
7 1
8 1
9 1
10 1
11 1
12 1
13 1
14 1
15 1
16 1
17 1
18 1
19 1
20 1
21 1
22 1
23 1
24 1
25 1
26 1
27 1
28 1
29 1
30 1
31 1
32 1
33 1
34 1
35 1
36 1
37 1
38 1
39 1
40 1
41 1
42 1
43 1
44 1
45 1
46 1
47 1
48 1
49 1
50 1
51 1
52 1
53 1
54 1
55 1
56 1
57 1
58 1
59 1
60 1
61 1
62 1
63 1
64 1
65 1
66 1
67 1
68 1
69 1

@<TRIPOS>MOLECULE
Evo_4
69  72  1  0  0
SMALL
FORMAL_CHARGES
@<TRIPOS>ATOM
    1 C1        47.3269    36.0564    16.5970 C.3        1 SUBUNIT  0
    2 C2        46.4752    35.0157    17.3524 C.3        1 SUBUNIT  0
    3 N3        47.2872    33.9954    18.0442 N.am       1 SUBUNIT  0
    4 C4        46.7730    32.9275    18.7039 C.2        1 SUBUNIT  0
    5 C5        47.9295    32.0444    19.1884 C.3        1 SUBUNIT  0
    6 C6        49.1295    32.9968    19.1178 C.3        1 SUBUNIT  0
    7 C7        48.7446    34.0505    18.0800 C.3        1 SUBUNIT  0
    8 N8        48.1234    30.8832    18.3231 N.pl3      1 SUBUNIT  0
    9 O9        46.7014    29.2544    19.6074 O.2        1 SUBUNIT  0
   10 S10       46.8766    29.6762    18.2512 S.o2       1 SUBUNIT  0
   11 O11       45.7839    30.3059    17.5764 O.2        1 SUBUNIT  0
   12 C12       47.5215    28.3228    17.2758 C.3        1 SUBUNIT  0
   13 C13       48.0328    28.7767    15.8992 C.3        1 SUBUNIT  0
   14 C14       46.9303    29.4122    15.0820 C.2        1 SUBUNIT  0
   15 C15       47.0210    30.6159    14.3669 C.2        1 SUBUNIT  0
   16 C16       45.8032    30.9374    13.7320 C.2        1 SUBUNIT  0
   17 C17       44.8026    29.9819    13.9781 C.2        1 SUBUNIT  0
   18 S18       45.3889    28.7113    14.9434 S.3        1 SUBUNIT  0
   19 Cl19      43.2030    30.0909    13.3796 Cl         1 SUBUNIT  0
   20 O20       45.5911    32.6757    18.8983 O.2        1 SUBUNIT  0
   21 C21       45.6158    34.3093    16.2549 C.2        1 SUBUNIT  0
   22 O22       46.1821    33.8253    15.2809 O.2        1 SUBUNIT  0
   23 N23       44.2539    34.2523    16.4144 N.am       1 SUBUNIT  0
   24 C24       43.4274    33.5986    15.3918 C.3        1 SUBUNIT  0
   25 C25       42.3229    34.5613    14.9573 C.3        1 SUBUNIT  0
   26 O26       41.5789    34.8907    16.1084 O.3        1 SUBUNIT  0
   27 C27       42.3038    35.6213    17.0721 C.3        1 SUBUNIT  0
   28 C28       43.5061    34.7957    17.5594 C.3        1 SUBUNIT  0
   29 H29       47.9966    35.5917    15.8715 H          1 SUBUNIT  0
   30 H30       46.6952    36.7600    16.0545 H          1 SUBUNIT  0
   31 H31       47.9421    36.6439    17.2795 H          1 SUBUNIT  0
   32 H32       47.7429    31.6915    20.2032 H          1 SUBUNIT  0
   33 H33       50.0661    32.4925    18.8789 H          1 SUBUNIT  0
   34 H34       49.2586    33.4789    20.0874 H          1 SUBUNIT  0
   35 H35       49.1399    33.7998    17.0956 H          1 SUBUNIT  0
   36 H36       49.1022    35.0397    18.3630 H          1 SUBUNIT  0
   37 H37       48.3075    31.1927    17.3788 H          1 SUBUNIT  0
   38 H38       46.7502    27.5587    17.1752 H          1 SUBUNIT  0
   39 H39       48.3452    27.8744    17.8310 H          1 SUBUNIT  0
   40 H40       48.4360    27.9276    15.3464 H          1 SUBUNIT  0
   41 H41       48.8458    29.4930    16.0216 H          1 SUBUNIT  0
   42 H42       47.9091    31.2271    14.3082 H          1 SUBUNIT  0
   43 H43       45.6662    31.8222    13.1310 H          1 SUBUNIT  0
   44 H44       42.9847    32.6994    15.8219 H          1 SUBUNIT  0
   45 H45       44.0083    33.2682    14.5344 H          1 SUBUNIT  0
   46 H46       42.7747    35.4660    14.5457 H          1 SUBUNIT  0
   47 H47       42.6262    36.5714    16.6426 H          1 SUBUNIT  0
   48 H48       41.6452    35.8616    17.9079 H          1 SUBUNIT  0
   49 H49       43.1495    33.9346    18.1154 H          1 SUBUNIT  0
   50 C50       45.6499    35.7561    18.3698 C.2        1 SUBUNIT  0
   51 C51       44.3243    35.6417    18.4771 C.2        1 SUBUNIT  0
   52 H52       46.1743    36.4447    19.0066 H          1 SUBUNIT  0
   53 H53       43.7667    36.2221    19.1868 H          1 SUBUNIT  0
   54 C54       41.3799    33.9694    13.9115 C.3        1 SUBUNIT  0
   55 C55       38.0063    35.9331    13.6968 C.3        1 SUBUNIT  0
   56 C56       38.3257    37.2531    12.9939 C.3        1 SUBUNIT  0
   57 C57       40.3712    35.0085    13.4043 C.3        1 SUBUNIT  0
   58 C58       39.2364    35.3357    14.3934 C.3        1 SUBUNIT  0
   59 H59       41.9721    33.6172    13.0654 H          1 SUBUNIT  0
   60 H60       40.8615    33.0954    14.3098 H          1 SUBUNIT  0
   61 H61       40.8952    35.9241    13.1265 H          1 SUBUNIT  0
   62 H62       39.9381    34.6323    12.4856 H          1 SUBUNIT  0
   63 H63       39.5978    36.0317    15.1493 H          1 SUBUNIT  0
   64 H64       38.9340    34.4357    14.9304 H          1 SUBUNIT  0
   65 H65       37.6163    35.2213    12.9697 H          1 SUBUNIT  0
   66 H66       37.2086    36.0867    14.4241 H          1 SUBUNIT  0
   67 H67       39.1634    37.1337    12.3132 H          1 SUBUNIT  0
   68 H68       37.4810    37.5949    12.4033 H          1 SUBUNIT  0
   69 H69       38.5828    38.0318    13.7091 H          1 SUBUNIT  0
@<TRIPOS>BOND
    1     1     2 1
    2     1    29 1
    3     1    30 1
    4     1    31 1
    5     2     3 1
    6     2    21 1
    7     2    50 1
    8     3     4 1
    9     3     7 1
   10     4     5 1
   11     4    20 2
   12     5     6 1
   13     5     8 1
   14     5    32 1
   15     6     7 1
   16     6    33 1
   17     6    34 1
   18     7    35 1
   19     7    36 1
   20     8    10 1
   21     8    37 1
   22     9    10 2
   23    10    11 2
   24    10    12 1
   25    12    13 1
   26    12    38 1
   27    12    39 1
   28    13    14 1
   29    13    40 1
   30    13    41 1
   31    14    15 2
   32    14    18 1
   33    15    16 1
   34    15    42 1
   35    16    17 2
   36    16    43 1
   37    17    18 1
   38    17    19 1
   39    21    22 2
   40    21    23 1
   41    23    24 1
   42    23    28 1
   43    24    25 1
   44    24    44 1
   45    24    45 1
   46    25    26 1
   47    25    46 1
   48    25    54 1
   49    26    27 1
   50    27    28 1
   51    27    47 1
   52    27    48 1
   53    28    49 1
   54    28    51 1
   55    50    51 2
   56    50    52 1
   57    51    53 1
   58    54    57 1
   59    54    59 1
   60    54    60 1
   61    55    56 1
   62    55    58 1
   63    55    65 1
   64    55    66 1
   65    56    67 1
   66    56    68 1
   67    56    69 1
   68    57    58 1
   69    57    61 1
   70    57    62 1
   71    58    63 1
   72    58    64 1
@<TRIPOS>SUBSTRUCTURE
1   ****   1
@<SCITEGIC>MOL_PROPERTY
TopHits
SciTegic.value.StringValue
10

@<SCITEGIC>MOL_PROPERTY
-CDOCKER_ENERGY
SciTegic.value.StringValue
22.647953

@<SCITEGIC>MOL_PROPERTY
-CDOCKER_INTERACTION_ENERGY
SciTegic.value.StringValue
41.2808433

@<SCITEGIC>MOL_PROPERTY
POSE_NUMBER
SciTegic.value.StringValue
2

@<SCITEGIC>MOL_PROPERTY
FRAGMENTS
SciTegic.value.StringValue
C21 T10

@<SCITEGIC>MOL_PROPERTY
MW
SciTegic.value.StringValue
544.12

@<SCITEGIC>MOL_PROPERTY
GENERATION
SciTegic.value.StringValue
2

@<SCITEGIC>MOL_PROPERTY
FAMILY
SciTegic.value.StringValue
1

@<SCITEGIC>MOL_PROPERTY
LUDI3
SciTegic.value.StringValue
429

@<SCITEGIC>ATOM_PROPERTY
Formal Charge
SciTegic.value.StringValue
1 0
2 0
3 0
4 0
5 0
6 0
7 0
8 0
9 0
10 0
11 0
12 0
13 0
14 0
15 0
16 0
17 0
18 0
19 0
20 0
21 0
22 0
23 0
24 0
25 0
26 0
27 0
28 0
29 0
30 0
31 0
32 0
33 0
34 0
35 0
36 0
37 0
38 0
39 0
40 0
41 0
42 0
43 0
44 0
45 0
46 0
47 0
48 0
49 0
50 0
51 0
52 0
53 0
54 0
55 0
56 0
57 0
58 0
59 0
60 0
61 0
62 0
63 0
64 0
65 0
66 0
67 0
68 0
69 0

@<SCITEGIC>ATOM_PROPERTY
pdb_tempFactor
SciTegic.value.DoubleValue
1 0
2 0
3 0
4 0
5 0
6 0
7 0
8 0
9 0
10 0
11 0
12 0
13 0
14 0
15 0
16 0
17 0
18 0
19 0
20 0
21 0
22 0
23 0
24 0
25 0
26 0
27 0
28 0
29 0
30 0
31 0
32 0
33 0
34 0
35 0
36 0
37 0
38 0
39 0
40 0
41 0
42 0
43 0
44 0
45 0
46 0
47 0
48 0
49 0
50 0
51 0
52 0
53 0
54 0
55 0
56 0
57 0
58 0
59 0
60 0
61 0
62 0
63 0
64 0
65 0
66 0
67 0
68 0
69 0

@<SCITEGIC>ATOM_PROPERTY
pdb_occupancy
SciTegic.value.DoubleValue
1 1
2 1
3 1
4 1
5 1
6 1
7 1
8 1
9 1
10 1
11 1
12 1
13 1
14 1
15 1
16 1
17 1
18 1
19 1
20 1
21 1
22 1
23 1
24 1
25 1
26 1
27 1
28 1
29 1
30 1
31 1
32 1
33 1
34 1
35 1
36 1
37 1
38 1
39 1
40 1
41 1
42 1
43 1
44 1
45 1
46 1
47 1
48 1
49 1
50 1
51 1
52 1
53 1
54 1
55 1
56 1
57 1
58 1
59 1
60 1
61 1
62 1
63 1
64 1
65 1
66 1
67 1
68 1
69 1

@<TRIPOS>MOLECULE
Evo_4
69  72  1  0  0
SMALL
FORMAL_CHARGES
@<TRIPOS>ATOM
    1 C1        47.5001    35.8149    16.3107 C.3        1 SUBUNIT  0
    2 C2        46.6129    34.8008    17.0592 C.3        1 SUBUNIT  0
    3 N3        47.3712    33.6587    17.6011 N.am       1 SUBUNIT  0
    4 C4        46.8133    32.6259    18.2823 C.2        1 SUBUNIT  0
    5 C5        47.8651    31.5235    18.4472 C.3        1 SUBUNIT  0
    6 C6        49.1765    32.2873    18.2199 C.3        1 SUBUNIT  0
    7 C7        48.7940    33.4732    17.3362 C.3        1 SUBUNIT  0
    8 N8        47.7034    30.4505    17.4654 N.pl3      1 SUBUNIT  0
    9 O9        45.9571    29.0829    18.6434 O.2        1 SUBUNIT  0
   10 S10       46.1683    29.6395    17.3409 S.o2       1 SUBUNIT  0
   11 O11       45.2446    30.6077    16.8354 O.2        1 SUBUNIT  0
   12 C12       46.3803    28.3300    16.1466 C.3        1 SUBUNIT  0
   13 C13       46.7648    28.8860    14.7667 C.3        1 SUBUNIT  0
   14 C14       45.5501    29.4306    14.0443 C.2        1 SUBUNIT  0
   15 C15       45.4035    30.7145    13.4954 C.2        1 SUBUNIT  0
   16 C16       44.1428    30.8771    12.8795 C.2        1 SUBUNIT  0
   17 C17       43.3443    29.7248    12.9802 C.2        1 SUBUNIT  0
   18 S18       44.1625    28.4819    13.8015 S.3        1 SUBUNIT  0
   19 Cl19      41.7540    29.5967    12.3567 Cl         1 SUBUNIT  0
   20 O20       45.6670    32.5478    18.7041 O.2        1 SUBUNIT  0
   21 C21       45.6304    34.2276    15.9981 C.2        1 SUBUNIT  0
   22 O22       46.0804    33.8154    14.9328 O.2        1 SUBUNIT  0
   23 N23       44.2932    34.1887    16.2932 N.am       1 SUBUNIT  0
   24 C24       43.3709    33.5574    15.3500 C.3        1 SUBUNIT  0
   25 C25       42.3157    34.5790    14.9417 C.3        1 SUBUNIT  0
   26 O26       41.6571    34.9922    16.1212 O.3        1 SUBUNIT  0
   27 C27       42.4846    35.6749    17.0443 C.3        1 SUBUNIT  0
   28 C28       43.6551    34.7750    17.4843 C.3        1 SUBUNIT  0
   29 H29       48.0414    35.3586    15.4811 H          1 SUBUNIT  0
   30 H30       46.8985    36.6275    15.9038 H          1 SUBUNIT  0
   31 H31       48.2379    36.2650    16.9754 H          1 SUBUNIT  0
   32 H32       47.8048    31.0878    19.4447 H          1 SUBUNIT  0
   33 H33       49.9669    31.6727    17.7880 H          1 SUBUNIT  0
   34 H34       49.5416    32.6632    19.1767 H          1 SUBUNIT  0
   35 H35       48.9417    33.2426    16.2798 H          1 SUBUNIT  0
   36 H36       49.3706    34.3631    17.5886 H          1 SUBUNIT  0
   37 H37       48.4110    29.7489    17.6305 H          1 SUBUNIT  0
   38 H38       45.4645    27.7418    16.0932 H          1 SUBUNIT  0
   39 H39       47.1631    27.6665    16.5132 H          1 SUBUNIT  0
   40 H40       47.1996    28.0969    14.1537 H          1 SUBUNIT  0
   41 H41       47.5196    29.6667    14.8655 H          1 SUBUNIT  0
   42 H42       46.1587    31.4855    13.5370 H          1 SUBUNIT  0
   43 H43       43.8250    31.7850    12.3890 H          1 SUBUNIT  0
   44 H44       42.8990    32.7064    15.8421 H          1 SUBUNIT  0
   45 H45       43.8772    33.1600    14.4740 H          1 SUBUNIT  0
   46 H46       42.8093    35.4371    14.4820 H          1 SUBUNIT  0
   47 H47       42.8530    36.5953    16.5886 H          1 SUBUNIT  0
   48 H48       41.8877    35.9691    17.9094 H          1 SUBUNIT  0
   49 H49       43.2588    33.9478    18.0689 H          1 SUBUNIT  0
   50 C50       45.9188    35.5514    18.1643 C.2        1 SUBUNIT  0
   51 C51       44.5966    35.5447    18.3555 C.2        1 SUBUNIT  0
   52 H52       46.5433    36.1656    18.7866 H          1 SUBUNIT  0
   53 H53       44.1425    36.1596    19.1081 H          1 SUBUNIT  0
   54 C54       41.3181    33.9991    13.9391 C.3        1 SUBUNIT  0
   55 C55       37.9901    36.0059    13.7075 C.3        1 SUBUNIT  0
   56 C56       38.3413    37.3164    13.0051 C.3        1 SUBUNIT  0
   57 C57       40.3374    35.0508    13.4161 C.3        1 SUBUNIT  0
   58 C58       39.2081    35.3870    14.4024 C.3        1 SUBUNIT  0
   59 H59       41.8746    33.5987    13.0904 H          1 SUBUNIT  0
   60 H60       40.7801    33.1566    14.3743 H          1 SUBUNIT  0
   61 H61       40.8745    35.9561    13.1311 H          1 SUBUNIT  0
   62 H62       39.9033    34.6731    12.4979 H          1 SUBUNIT  0
   63 H63       39.5858    36.0689    15.1631 H          1 SUBUNIT  0
   64 H64       38.8887    34.4871    14.9288 H          1 SUBUNIT  0
   65 H65       37.5800    35.3016    12.9828 H          1 SUBUNIT  0
   66 H66       37.2010    36.1835    14.4383 H          1 SUBUNIT  0
   67 H67       38.6487    38.0793    13.7185 H          1 SUBUNIT  0
   68 H68       39.1552    37.1690    12.3015 H          1 SUBUNIT  0
   69 H69       37.4950    37.6955    12.4420 H          1 SUBUNIT  0
@<TRIPOS>BOND
    1     1     2 1
    2     1    29 1
    3     1    30 1
    4     1    31 1
    5     2     3 1
    6     2    21 1
    7     2    50 1
    8     3     4 1
    9     3     7 1
   10     4     5 1
   11     4    20 2
   12     5     6 1
   13     5     8 1
   14     5    32 1
   15     6     7 1
   16     6    33 1
   17     6    34 1
   18     7    35 1
   19     7    36 1
   20     8    10 1
   21     8    37 1
   22     9    10 2
   23    10    11 2
   24    10    12 1
   25    12    13 1
   26    12    38 1
   27    12    39 1
   28    13    14 1
   29    13    40 1
   30    13    41 1
   31    14    15 2
   32    14    18 1
   33    15    16 1
   34    15    42 1
   35    16    17 2
   36    16    43 1
   37    17    18 1
   38    17    19 1
   39    21    22 2
   40    21    23 1
   41    23    24 1
   42    23    28 1
   43    24    25 1
   44    24    44 1
   45    24    45 1
   46    25    26 1
   47    25    46 1
   48    25    54 1
   49    26    27 1
   50    27    28 1
   51    27    47 1
   52    27    48 1
   53    28    49 1
   54    28    51 1
   55    50    51 2
   56    50    52 1
   57    51    53 1
   58    54    57 1
   59    54    59 1
   60    54    60 1
   61    55    56 1
   62    55    58 1
   63    55    65 1
   64    55    66 1
   65    56    67 1
   66    56    68 1
   67    56    69 1
   68    57    58 1
   69    57    61 1
   70    57    62 1
   71    58    63 1
   72    58    64 1
@<TRIPOS>SUBSTRUCTURE
1   ****   1
@<SCITEGIC>MOL_PROPERTY
TopHits
SciTegic.value.StringValue
10

@<SCITEGIC>MOL_PROPERTY
-CDOCKER_ENERGY
SciTegic.value.StringValue
22.0852881

@<SCITEGIC>MOL_PROPERTY
-CDOCKER_INTERACTION_ENERGY
SciTegic.value.StringValue
42.0087619

@<SCITEGIC>MOL_PROPERTY
POSE_NUMBER
SciTegic.value.StringValue
3

@<SCITEGIC>MOL_PROPERTY
FRAGMENTS
SciTegic.value.StringValue
C21 T10

@<SCITEGIC>MOL_PROPERTY
MW
SciTegic.value.StringValue
544.12

@<SCITEGIC>MOL_PROPERTY
GENERATION
SciTegic.value.StringValue
2

@<SCITEGIC>MOL_PROPERTY
FAMILY
SciTegic.value.StringValue
1

@<SCITEGIC>MOL_PROPERTY
LUDI3
SciTegic.value.StringValue
429

@<SCITEGIC>ATOM_PROPERTY
Formal Charge
SciTegic.value.StringValue
1 0
2 0
3 0
4 0
5 0
6 0
7 0
8 0
9 0
10 0
11 0
12 0
13 0
14 0
15 0
16 0
17 0
18 0
19 0
20 0
21 0
22 0
23 0
24 0
25 0
26 0
27 0
28 0
29 0
30 0
31 0
32 0
33 0
34 0
35 0
36 0
37 0
38 0
39 0
40 0
41 0
42 0
43 0
44 0
45 0
46 0
47 0
48 0
49 0
50 0
51 0
52 0
53 0
54 0
55 0
56 0
57 0
58 0
59 0
60 0
61 0
62 0
63 0
64 0
65 0
66 0
67 0
68 0
69 0

@<SCITEGIC>ATOM_PROPERTY
pdb_tempFactor
SciTegic.value.DoubleValue
1 0
2 0
3 0
4 0
5 0
6 0
7 0
8 0
9 0
10 0
11 0
12 0
13 0
14 0
15 0
16 0
17 0
18 0
19 0
20 0
21 0
22 0
23 0
24 0
25 0
26 0
27 0
28 0
29 0
30 0
31 0
32 0
33 0
34 0
35 0
36 0
37 0
38 0
39 0
40 0
41 0
42 0
43 0
44 0
45 0
46 0
47 0
48 0
49 0
50 0
51 0
52 0
53 0
54 0
55 0
56 0
57 0
58 0
59 0
60 0
61 0
62 0
63 0
64 0
65 0
66 0
67 0
68 0
69 0

@<SCITEGIC>ATOM_PROPERTY
pdb_occupancy
SciTegic.value.DoubleValue
1 1
2 1
3 1
4 1
5 1
6 1
7 1
8 1
9 1
10 1
11 1
12 1
13 1
14 1
15 1
16 1
17 1
18 1
19 1
20 1
21 1
22 1
23 1
24 1
25 1
26 1
27 1
28 1
29 1
30 1
31 1
32 1
33 1
34 1
35 1
36 1
37 1
38 1
39 1
40 1
41 1
42 1
43 1
44 1
45 1
46 1
47 1
48 1
49 1
50 1
51 1
52 1
53 1
54 1
55 1
56 1
57 1
58 1
59 1
60 1
61 1
62 1
63 1
64 1
65 1
66 1
67 1
68 1
69 1

@<TRIPOS>MOLECULE
Evo_4
69  72  1  0  0
SMALL
FORMAL_CHARGES
@<TRIPOS>ATOM
    1 C1        47.7965    35.3475    16.5186 C.3        1 SUBUNIT  0
    2 C2        46.7481    34.5123    17.2873 C.3        1 SUBUNIT  0
    3 N3        47.3436    33.3693    18.0106 N.am       1 SUBUNIT  0
    4 C4        46.6345    32.3620    18.5816 C.2        1 SUBUNIT  0
    5 C5        47.6110    31.2808    19.0604 C.3        1 SUBUNIT  0
    6 C6        48.9373    32.0474    19.1396 C.3        1 SUBUNIT  0
    7 C7        48.7863    33.2094    18.1569 C.3        1 SUBUNIT  0
    8 N8        47.7032    30.1608    18.1235 N.pl3      1 SUBUNIT  0
    9 O9        45.8372    28.7685    19.0416 O.2        1 SUBUNIT  0
   10 S10       46.2666    29.2485    17.7634 S.o2       1 SUBUNIT  0
   11 O11       45.4138    30.1312    17.0283 O.2        1 SUBUNIT  0
   12 C12       46.7646    27.8737    16.7363 C.3        1 SUBUNIT  0
   13 C13       47.2954    28.3288    15.3684 C.3        1 SUBUNIT  0
   14 C14       46.1454    28.6735    14.4454 C.2        1 SUBUNIT  0
   15 C15       45.2876    27.7566    13.8175 C.2        1 SUBUNIT  0
   16 C16       44.3067    28.4081    13.0378 C.2        1 SUBUNIT  0
   17 C17       44.4342    29.8080    13.0818 C.2        1 SUBUNIT  0
   18 S18       45.7486    30.2780    14.0528 S.3        1 SUBUNIT  0
   19 Cl19      43.3963    30.8923    12.2617 Cl         1 SUBUNIT  0
   20 O20       45.4193    32.2926    18.7119 O.2        1 SUBUNIT  0
   21 C21       45.7792    33.9605    16.1963 C.2        1 SUBUNIT  0
   22 O22       46.2531    33.4080    15.2093 O.2        1 SUBUNIT  0
   23 N23       44.4264    34.0982    16.3814 N.am       1 SUBUNIT  0
   24 C24       43.5034    33.4957    15.4126 C.3        1 SUBUNIT  0
   25 C25       42.5102    34.5465    14.9092 C.3        1 SUBUNIT  0
   26 O26       41.8764    35.1054    16.0386 O.3        1 SUBUNIT  0
   27 C27       42.7415    35.7956    16.9157 C.3        1 SUBUNIT  0
   28 C28       43.7847    34.8248    17.4903 C.3        1 SUBUNIT  0
   29 H29       47.3277    36.1565    15.9562 H          1 SUBUNIT  0
   30 H30       48.5172    35.8074    17.1947 H          1 SUBUNIT  0
   31 H31       48.3624    34.7435    15.8079 H          1 SUBUNIT  0
   32 H32       47.3025    30.8919    20.0323 H          1 SUBUNIT  0
   33 H33       49.8058    31.4252    18.9201 H          1 SUBUNIT  0
   34 H34       49.0674    32.4413    20.1488 H          1 SUBUNIT  0
   35 H35       49.2253    32.9620    17.1901 H          1 SUBUNIT  0
   36 H36       49.2488    34.1201    18.5373 H          1 SUBUNIT  0
   37 H37       48.3993    29.5126    18.4642 H          1 SUBUNIT  0
   38 H38       45.9177    27.1983    16.6140 H          1 SUBUNIT  0
   39 H39       47.5348    27.3204    17.2723 H          1 SUBUNIT  0
   40 H40       47.8669    27.5232    14.9086 H          1 SUBUNIT  0
   41 H41       47.9649    29.1828    15.4696 H          1 SUBUNIT  0
   42 H42       45.3672    26.6847    13.9214 H          1 SUBUNIT  0
   43 H43       43.5485    27.8821    12.4772 H          1 SUBUNIT  0
   44 H44       42.9614    32.6931    15.9135 H          1 SUBUNIT  0
   45 H45       44.0220    33.0318    14.5741 H          1 SUBUNIT  0
   46 H46       43.0472    35.3307    14.3724 H          1 SUBUNIT  0
   47 H47       43.2265    36.6135    16.3819 H          1 SUBUNIT  0
   48 H48       42.1512    36.2409    17.7179 H          1 SUBUNIT  0
   49 H49       43.2734    34.0865    18.1035 H          1 SUBUNIT  0
   50 C50       46.0676    35.4263    18.2682 C.2        1 SUBUNIT  0
   51 C51       44.7430    35.5663    18.3669 C.2        1 SUBUNIT  0
   52 H52       46.7140    36.0332    18.8739 H          1 SUBUNIT  0
   53 H53       44.3122    36.2836    19.0394 H          1 SUBUNIT  0
   54 C54       41.4603    33.9436    13.9716 C.3        1 SUBUNIT  0
   55 C55       38.1094    35.9570    13.7858 C.3        1 SUBUNIT  0
   56 C56       38.4600    37.2701    13.0888 C.3        1 SUBUNIT  0
   57 C57       40.4516    34.9734    13.4467 C.3        1 SUBUNIT  0
   58 C58       39.3332    35.3120    14.4486 C.3        1 SUBUNIT  0
   59 H59       41.9789    33.5055    13.1185 H          1 SUBUNIT  0
   60 H60       40.9362    33.1246    14.4655 H          1 SUBUNIT  0
   61 H61       40.9708    35.8805    13.1363 H          1 SUBUNIT  0
   62 H62       40.0018    34.5694    12.5453 H          1 SUBUNIT  0
   63 H63       39.7196    35.9807    15.2175 H          1 SUBUNIT  0
   64 H64       39.0105    34.4075    14.9647 H          1 SUBUNIT  0
   65 H65       37.6691    35.2691    13.0645 H          1 SUBUNIT  0
   66 H66       37.3401    36.1393    14.5363 H          1 SUBUNIT  0
   67 H67       38.8485    37.9975    13.7989 H          1 SUBUNIT  0
   68 H68       39.2200    37.1093    12.3290 H          1 SUBUNIT  0
   69 H69       37.5931    37.7004    12.5977 H          1 SUBUNIT  0
@<TRIPOS>BOND
    1     1     2 1
    2     1    29 1
    3     1    30 1
    4     1    31 1
    5     2     3 1
    6     2    21 1
    7     2    50 1
    8     3     4 1
    9     3     7 1
   10     4     5 1
   11     4    20 2
   12     5     6 1
   13     5     8 1
   14     5    32 1
   15     6     7 1
   16     6    33 1
   17     6    34 1
   18     7    35 1
   19     7    36 1
   20     8    10 1
   21     8    37 1
   22     9    10 2
   23    10    11 2
   24    10    12 1
   25    12    13 1
   26    12    38 1
   27    12    39 1
   28    13    14 1
   29    13    40 1
   30    13    41 1
   31    14    15 2
   32    14    18 1
   33    15    16 1
   34    15    42 1
   35    16    17 2
   36    16    43 1
   37    17    18 1
   38    17    19 1
   39    21    22 2
   40    21    23 1
   41    23    24 1
   42    23    28 1
   43    24    25 1
   44    24    44 1
   45    24    45 1
   46    25    26 1
   47    25    46 1
   48    25    54 1
   49    26    27 1
   50    27    28 1
   51    27    47 1
   52    27    48 1
   53    28    49 1
   54    28    51 1
   55    50    51 2
   56    50    52 1
   57    51    53 1
   58    54    57 1
   59    54    59 1
   60    54    60 1
   61    55    56 1
   62    55    58 1
   63    55    65 1
   64    55    66 1
   65    56    67 1
   66    56    68 1
   67    56    69 1
   68    57    58 1
   69    57    61 1
   70    57    62 1
   71    58    63 1
   72    58    64 1
@<TRIPOS>SUBSTRUCTURE
1   ****   1
@<SCITEGIC>MOL_PROPERTY
TopHits
SciTegic.value.StringValue
10

@<SCITEGIC>MOL_PROPERTY
-CDOCKER_ENERGY
SciTegic.value.StringValue
20.9354206

@<SCITEGIC>MOL_PROPERTY
-CDOCKER_INTERACTION_ENERGY
SciTegic.value.StringValue
41.312221

@<SCITEGIC>MOL_PROPERTY
POSE_NUMBER
SciTegic.value.StringValue
4

@<SCITEGIC>MOL_PROPERTY
FRAGMENTS
SciTegic.value.StringValue
C21 T10

@<SCITEGIC>MOL_PROPERTY
MW
SciTegic.value.StringValue
544.12

@<SCITEGIC>MOL_PROPERTY
GENERATION
SciTegic.value.StringValue
2

@<SCITEGIC>MOL_PROPERTY
FAMILY
SciTegic.value.StringValue
1

@<SCITEGIC>MOL_PROPERTY
LUDI3
SciTegic.value.StringValue
429

@<SCITEGIC>ATOM_PROPERTY
Formal Charge
SciTegic.value.StringValue
1 0
2 0
3 0
4 0
5 0
6 0
7 0
8 0
9 0
10 0
11 0
12 0
13 0
14 0
15 0
16 0
17 0
18 0
19 0
20 0
21 0
22 0
23 0
24 0
25 0
26 0
27 0
28 0
29 0
30 0
31 0
32 0
33 0
34 0
35 0
36 0
37 0
38 0
39 0
40 0
41 0
42 0
43 0
44 0
45 0
46 0
47 0
48 0
49 0
50 0
51 0
52 0
53 0
54 0
55 0
56 0
57 0
58 0
59 0
60 0
61 0
62 0
63 0
64 0
65 0
66 0
67 0
68 0
69 0

@<SCITEGIC>ATOM_PROPERTY
pdb_tempFactor
SciTegic.value.DoubleValue
1 0
2 0
3 0
4 0
5 0
6 0
7 0
8 0
9 0
10 0
11 0
12 0
13 0
14 0
15 0
16 0
17 0
18 0
19 0
20 0
21 0
22 0
23 0
24 0
25 0
26 0
27 0
28 0
29 0
30 0
31 0
32 0
33 0
34 0
35 0
36 0
37 0
38 0
39 0
40 0
41 0
42 0
43 0
44 0
45 0
46 0
47 0
48 0
49 0
50 0
51 0
52 0
53 0
54 0
55 0
56 0
57 0
58 0
59 0
60 0
61 0
62 0
63 0
64 0
65 0
66 0
67 0
68 0
69 0

@<SCITEGIC>ATOM_PROPERTY
pdb_occupancy
SciTegic.value.DoubleValue
1 1
2 1
3 1
4 1
5 1
6 1
7 1
8 1
9 1
10 1
11 1
12 1
13 1
14 1
15 1
16 1
17 1
18 1
19 1
20 1
21 1
22 1
23 1
24 1
25 1
26 1
27 1
28 1
29 1
30 1
31 1
32 1
33 1
34 1
35 1
36 1
37 1
38 1
39 1
40 1
41 1
42 1
43 1
44 1
45 1
46 1
47 1
48 1
49 1
50 1
51 1
52 1
53 1
54 1
55 1
56 1
57 1
58 1
59 1
60 1
61 1
62 1
63 1
64 1
65 1
66 1
67 1
68 1
69 1

@<TRIPOS>MOLECULE
Evo_4
69  72  1  0  0
SMALL
FORMAL_CHARGES
@<TRIPOS>ATOM
    1 C1        48.4141    33.9776    17.1343 C.3        1 SUBUNIT  0
    2 C2        47.3227    33.0548    17.7144 C.3        1 SUBUNIT  0
    3 N3        47.7916    31.6735    17.9374 N.am       1 SUBUNIT  0
    4 C4        47.0192    30.6933    18.4598 C.2        1 SUBUNIT  0
    5 C5        47.7788    29.3651    18.4046 C.3        1 SUBUNIT  0
    6 C6        49.2227    29.8221    18.1592 C.3        1 SUBUNIT  0
    7 C7        49.1046    31.2041    17.5154 C.3        1 SUBUNIT  0
    8 N8        47.3183    28.4822    17.3335 N.pl3      1 SUBUNIT  0
    9 O9        45.2177    27.6261    18.4081 O.2        1 SUBUNIT  0
   10 S10       45.6159    28.1771    17.1477 S.o2       1 SUBUNIT  0
   11 O11       45.0402    29.4145    16.7207 O.2        1 SUBUNIT  0
   12 C12       45.4644    26.9499    15.8566 C.3        1 SUBUNIT  0
   13 C13       46.0807    27.4339    14.5332 C.3        1 SUBUNIT  0
   14 C14       45.2294    28.5185    13.9092 C.2        1 SUBUNIT  0
   15 C15       45.6216    29.8389    13.6369 C.2        1 SUBUNIT  0
   16 C16       44.5682    30.5885    13.0716 C.2        1 SUBUNIT  0
   17 C17       43.3905    29.8325    12.9264 C.2        1 SUBUNIT  0
   18 S18       43.6178    28.2333    13.4560 S.3        1 SUBUNIT  0
   19 Cl19      41.9213    30.4467    12.2975 Cl         1 SUBUNIT  0
   20 O20       45.8910    30.8156    18.9127 O.2        1 SUBUNIT  0
   21 C21       46.1806    32.9620    16.6631 C.2        1 SUBUNIT  0
   22 O22       46.4453    32.5420    15.5414 O.2        1 SUBUNIT  0
   23 N23       44.9133    33.3338    17.0299 N.am       1 SUBUNIT  0
   24 C24       43.8097    33.1738    16.0811 C.3        1 SUBUNIT  0
   25 C25       43.1181    34.5214    15.8598 C.3        1 SUBUNIT  0
   26 O26       42.7755    35.0764    17.1161 O.3        1 SUBUNIT  0
   27 C27       43.8491    35.2933    18.0154 C.3        1 SUBUNIT  0
   28 C28       44.5321    33.9506    18.3091 C.3        1 SUBUNIT  0
   29 H29       48.8263    33.5908    16.2021 H          1 SUBUNIT  0
   30 H30       48.0220    34.9744    16.9264 H          1 SUBUNIT  0
   31 H31       49.2406    34.1021    17.8351 H          1 SUBUNIT  0
   32 H32       47.6656    28.8343    19.3501 H          1 SUBUNIT  0
   33 H33       49.7954    29.1236    17.5484 H          1 SUBUNIT  0
   34 H34       49.7370    29.9165    19.1162 H          1 SUBUNIT  0
   35 H35       49.1232    31.1308    16.4275 H          1 SUBUNIT  0
   36 H36       49.9000    31.8722    17.8434 H          1 SUBUNIT  0
   37 H37       47.7826    27.5902    17.4318 H          1 SUBUNIT  0
   38 H38       44.4131    26.6926    15.7271 H          1 SUBUNIT  0
   39 H39       45.9759    26.0472    16.1907 H          1 SUBUNIT  0
   40 H40       46.1567    26.6060    13.8286 H          1 SUBUNIT  0
   41 H41       47.0925    27.8071    14.6962 H          1 SUBUNIT  0
   42 H42       46.6052    30.2385    13.8385 H          1 SUBUNIT  0
   43 H43       44.6624    31.6254    12.7884 H          1 SUBUNIT  0
   44 H44       43.1000    32.4607    16.4999 H          1 SUBUNIT  0
   45 H45       44.1330    32.7562    15.1275 H          1 SUBUNIT  0
   46 H46       43.8044    35.1965    15.3456 H          1 SUBUNIT  0
   47 H47       44.5529    36.0056    17.5846 H          1 SUBUNIT  0
   48 H48       43.4626    35.7383    18.9340 H          1 SUBUNIT  0
   49 H49       43.7838    33.3062    18.7596 H          1 SUBUNIT  0
   50 C50       46.8884    33.6484    19.0257 C.2        1 SUBUNIT  0
   51 C51       45.6458    34.0558    19.3027 C.2        1 SUBUNIT  0
   52 H52       47.6587    33.7216    19.7668 H          1 SUBUNIT  0
   53 H53       45.3994    34.4721    20.2612 H          1 SUBUNIT  0
   54 C54       41.8429    34.3520    15.0287 C.3        1 SUBUNIT  0
   55 C55       39.3937    36.8577    13.3374 C.3        1 SUBUNIT  0
   56 C56       37.9824    36.7444    12.7692 C.3        1 SUBUNIT  0
   57 C57       41.2435    35.6937    14.6057 C.3        1 SUBUNIT  0
   58 C58       39.9450    35.5159    13.8154 C.3        1 SUBUNIT  0
   59 H59       42.0631    33.7639    14.1373 H          1 SUBUNIT  0
   60 H60       41.1101    33.7816    15.6011 H          1 SUBUNIT  0
   61 H61       41.0481    36.3037    15.4896 H          1 SUBUNIT  0
   62 H62       41.9704    36.2389    14.0027 H          1 SUBUNIT  0
   63 H63       39.2082    35.0184    14.4471 H          1 SUBUNIT  0
   64 H64       40.1170    34.8647    12.9576 H          1 SUBUNIT  0
   65 H65       39.3873    37.5626    14.1674 H          1 SUBUNIT  0
   66 H66       40.0649    37.2681    12.5865 H          1 SUBUNIT  0
   67 H67       37.6178    37.7235    12.4708 H          1 SUBUNIT  0
   68 H68       37.9544    36.0997    11.8953 H          1 SUBUNIT  0
   69 H69       37.2990    36.3391    13.5152 H          1 SUBUNIT  0
@<TRIPOS>BOND
    1     1     2 1
    2     1    29 1
    3     1    30 1
    4     1    31 1
    5     2     3 1
    6     2    21 1
    7     2    50 1
    8     3     4 1
    9     3     7 1
   10     4     5 1
   11     4    20 2
   12     5     6 1
   13     5     8 1
   14     5    32 1
   15     6     7 1
   16     6    33 1
   17     6    34 1
   18     7    35 1
   19     7    36 1
   20     8    10 1
   21     8    37 1
   22     9    10 2
   23    10    11 2
   24    10    12 1
   25    12    13 1
   26    12    38 1
   27    12    39 1
   28    13    14 1
   29    13    40 1
   30    13    41 1
   31    14    15 2
   32    14    18 1
   33    15    16 1
   34    15    42 1
   35    16    17 2
   36    16    43 1
   37    17    18 1
   38    17    19 1
   39    21    22 2
   40    21    23 1
   41    23    24 1
   42    23    28 1
   43    24    25 1
   44    24    44 1
   45    24    45 1
   46    25    26 1
   47    25    46 1
   48    25    54 1
   49    26    27 1
   50    27    28 1
   51    27    47 1
   52    27    48 1
   53    28    49 1
   54    28    51 1
   55    50    51 2
   56    50    52 1
   57    51    53 1
   58    54    57 1
   59    54    59 1
   60    54    60 1
   61    55    56 1
   62    55    58 1
   63    55    65 1
   64    55    66 1
   65    56    67 1
   66    56    68 1
   67    56    69 1
   68    57    58 1
   69    57    61 1
   70    57    62 1
   71    58    63 1
   72    58    64 1
@<TRIPOS>SUBSTRUCTURE
1   ****   1
@<SCITEGIC>MOL_PROPERTY
TopHits
SciTegic.value.StringValue
10

@<SCITEGIC>MOL_PROPERTY
-CDOCKER_ENERGY
SciTegic.value.StringValue
20.0897561

@<SCITEGIC>MOL_PROPERTY
-CDOCKER_INTERACTION_ENERGY
SciTegic.value.StringValue
36.5488727

@<SCITEGIC>MOL_PROPERTY
POSE_NUMBER
SciTegic.value.StringValue
5

@<SCITEGIC>MOL_PROPERTY
FRAGMENTS
SciTegic.value.StringValue
C21 T10

@<SCITEGIC>MOL_PROPERTY
MW
SciTegic.value.StringValue
544.12

@<SCITEGIC>MOL_PROPERTY
GENERATION
SciTegic.value.StringValue
2

@<SCITEGIC>MOL_PROPERTY
FAMILY
SciTegic.value.StringValue
1

@<SCITEGIC>MOL_PROPERTY
LUDI3
SciTegic.value.StringValue
429

@<SCITEGIC>ATOM_PROPERTY
Formal Charge
SciTegic.value.StringValue
1 0
2 0
3 0
4 0
5 0
6 0
7 0
8 0
9 0
10 0
11 0
12 0
13 0
14 0
15 0
16 0
17 0
18 0
19 0
20 0
21 0
22 0
23 0
24 0
25 0
26 0
27 0
28 0
29 0
30 0
31 0
32 0
33 0
34 0
35 0
36 0
37 0
38 0
39 0
40 0
41 0
42 0
43 0
44 0
45 0
46 0
47 0
48 0
49 0
50 0
51 0
52 0
53 0
54 0
55 0
56 0
57 0
58 0
59 0
60 0
61 0
62 0
63 0
64 0
65 0
66 0
67 0
68 0
69 0

@<SCITEGIC>ATOM_PROPERTY
pdb_tempFactor
SciTegic.value.DoubleValue
1 0
2 0
3 0
4 0
5 0
6 0
7 0
8 0
9 0
10 0
11 0
12 0
13 0
14 0
15 0
16 0
17 0
18 0
19 0
20 0
21 0
22 0
23 0
24 0
25 0
26 0
27 0
28 0
29 0
30 0
31 0
32 0
33 0
34 0
35 0
36 0
37 0
38 0
39 0
40 0
41 0
42 0
43 0
44 0
45 0
46 0
47 0
48 0
49 0
50 0
51 0
52 0
53 0
54 0
55 0
56 0
57 0
58 0
59 0
60 0
61 0
62 0
63 0
64 0
65 0
66 0
67 0
68 0
69 0

@<SCITEGIC>ATOM_PROPERTY
pdb_occupancy
SciTegic.value.DoubleValue
1 1
2 1
3 1
4 1
5 1
6 1
7 1
8 1
9 1
10 1
11 1
12 1
13 1
14 1
15 1
16 1
17 1
18 1
19 1
20 1
21 1
22 1
23 1
24 1
25 1
26 1
27 1
28 1
29 1
30 1
31 1
32 1
33 1
34 1
35 1
36 1
37 1
38 1
39 1
40 1
41 1
42 1
43 1
44 1
45 1
46 1
47 1
48 1
49 1
50 1
51 1
52 1
53 1
54 1
55 1
56 1
57 1
58 1
59 1
60 1
61 1
62 1
63 1
64 1
65 1
66 1
67 1
68 1
69 1

@<TRIPOS>MOLECULE
Evo_4
69  72  1  0  0
SMALL
FORMAL_CHARGES
@<TRIPOS>ATOM
    1 C1        48.1494    35.3390    16.3877 C.3        1 SUBUNIT  0
    2 C2        47.2676    34.6635    17.4630 C.3        1 SUBUNIT  0
    3 N3        48.0094    33.6722    18.2712 N.am       1 SUBUNIT  0
    4 C4        47.4409    32.8046    19.1469 C.2        1 SUBUNIT  0
    5 C5        48.5125    31.8118    19.6273 C.3        1 SUBUNIT  0
    6 C6        49.8145    32.5566    19.3057 C.3        1 SUBUNIT  0
    7 C7        49.4578    33.5299    18.1821 C.3        1 SUBUNIT  0
    8 N8        48.4553    30.5321    18.9173 N.pl3      1 SUBUNIT  0
    9 O9        47.1266    29.1442    20.5202 O.2        1 SUBUNIT  0
   10 S10       47.0675    29.5091    19.1370 S.o2       1 SUBUNIT  0
   11 O11       45.9518    30.2652    18.6658 O.2        1 SUBUNIT  0
   12 C12       47.2952    28.0564    18.1196 C.3        1 SUBUNIT  0
   13 C13       47.4122    28.3885    16.6228 C.3        1 SUBUNIT  0
   14 C14       46.1159    28.9461    16.0712 C.2        1 SUBUNIT  0
   15 C15       45.9880    30.0101    15.1648 C.2        1 SUBUNIT  0
   16 C16       44.6355    30.2866    14.8688 C.2        1 SUBUNIT  0
   17 C17       43.7529    29.4412    15.5632 C.2        1 SUBUNIT  0
   18 S18       44.6020    28.3132    16.5103 S.3        1 SUBUNIT  0
   19 Cl19      42.0468    29.5427    15.4665 Cl         1 SUBUNIT  0
   20 O20       46.2756    32.7924    19.5208 O.2        1 SUBUNIT  0
   21 C21       46.1395    33.9361    16.6626 C.2        1 SUBUNIT  0
   22 O22       46.4577    33.2041    15.7318 O.2        1 SUBUNIT  0
   23 N23       44.8270    34.1373    17.0217 N.am       1 SUBUNIT  0
   24 C24       43.7660    33.4503    16.2604 C.3        1 SUBUNIT  0
   25 C25       42.6095    34.3983    15.9260 C.3        1 SUBUNIT  0
   26 O26       42.1926    35.0067    17.1234 O.3        1 SUBUNIT  0
   27 C27       43.1675    35.8205    17.7301 C.3        1 SUBUNIT  0
   28 C28       44.3801    34.9805    18.1508 C.3        1 SUBUNIT  0
   29 H29       47.5741    36.0373    15.7782 H          1 SUBUNIT  0
   30 H30       48.9634    35.9104    16.8339 H          1 SUBUNIT  0
   31 H31       48.5985    34.6095    15.7127 H          1 SUBUNIT  0
   32 H32       48.4070    31.6186    20.6952 H          1 SUBUNIT  0
   33 H33       50.6332    31.8895    19.0327 H          1 SUBUNIT  0
   34 H34       50.1333    33.1206    20.1838 H          1 SUBUNIT  0
   35 H35       49.7232    33.1214    17.2075 H          1 SUBUNIT  0
   36 H36       49.9559    34.4904    18.3150 H          1 SUBUNIT  0
   37 H37       49.2729    29.9882    19.1533 H          1 SUBUNIT  0
   38 H38       46.4659    27.3707    18.2963 H          1 SUBUNIT  0
   39 H39       48.2001    27.5499    18.4545 H          1 SUBUNIT  0
   40 H40       47.6634    27.4881    16.0629 H          1 SUBUNIT  0
   41 H41       48.2168    29.1052    16.4579 H          1 SUBUNIT  0
   42 H42       46.8189    30.5571    14.7447 H          1 SUBUNIT  0
   43 H43       44.3225    31.0647    14.1877 H          1 SUBUNIT  0
   44 H44       43.4030    32.6147    16.8580 H          1 SUBUNIT  0
   45 H45       44.1432    33.0311    15.3286 H          1 SUBUNIT  0
   46 H46       42.9686    35.1655    15.2398 H          1 SUBUNIT  0
   47 H47       43.4533    36.6238    17.0489 H          1 SUBUNIT  0
   48 H48       42.7237    36.2780    18.6118 H          1 SUBUNIT  0
   49 H49       44.0712    34.3205    18.9620 H          1 SUBUNIT  0
   50 C50       46.7405    35.7517    18.3542 C.2        1 SUBUNIT  0
   51 C51       45.4513    35.8912    18.6700 C.2        1 SUBUNIT  0
   52 H52       47.4531    36.4823    18.6923 H          1 SUBUNIT  0
   53 H53       45.1277    36.7419    19.2394 H          1 SUBUNIT  0
   54 C54       41.3906    33.6931    15.3152 C.3        1 SUBUNIT  0
   55 C55       39.5470    36.6533    13.5253 C.3        1 SUBUNIT  0
   56 C56       38.0665    36.2701    13.4445 C.3        1 SUBUNIT  0
   57 C57       40.2629    34.6838    14.9834 C.3        1 SUBUNIT  0
   58 C58       40.4886    35.4519    13.6721 C.3        1 SUBUNIT  0
   59 H59       41.6731    33.1302    14.4254 H          1 SUBUNIT  0
   60 H60       41.0144    32.9663    16.0354 H          1 SUBUNIT  0
   61 H61       39.3168    34.1464    14.9290 H          1 SUBUNIT  0
   62 H62       40.1442    35.3914    15.8040 H          1 SUBUNIT  0
   63 H63       40.3760    34.7790    12.8217 H          1 SUBUNIT  0
   64 H64       41.5136    35.8217    13.6352 H          1 SUBUNIT  0
   65 H65       39.6987    37.3340    14.3634 H          1 SUBUNIT  0
   66 H66       39.8186    37.2088    12.6298 H          1 SUBUNIT  0
   67 H67       37.8694    35.6179    12.5955 H          1 SUBUNIT  0
   68 H68       37.7326    35.7620    14.3496 H          1 SUBUNIT  0
   69 H69       37.4574    37.1643    13.3286 H          1 SUBUNIT  0
@<TRIPOS>BOND
    1     1     2 1
    2     1    29 1
    3     1    30 1
    4     1    31 1
    5     2     3 1
    6     2    21 1
    7     2    50 1
    8     3     4 1
    9     3     7 1
   10     4     5 1
   11     4    20 2
   12     5     6 1
   13     5     8 1
   14     5    32 1
   15     6     7 1
   16     6    33 1
   17     6    34 1
   18     7    35 1
   19     7    36 1
   20     8    10 1
   21     8    37 1
   22     9    10 2
   23    10    11 2
   24    10    12 1
   25    12    13 1
   26    12    38 1
   27    12    39 1
   28    13    14 1
   29    13    40 1
   30    13    41 1
   31    14    15 2
   32    14    18 1
   33    15    16 1
   34    15    42 1
   35    16    17 2
   36    16    43 1
   37    17    18 1
   38    17    19 1
   39    21    22 2
   40    21    23 1
   41    23    24 1
   42    23    28 1
   43    24    25 1
   44    24    44 1
   45    24    45 1
   46    25    26 1
   47    25    46 1
   48    25    54 1
   49    26    27 1
   50    27    28 1
   51    27    47 1
   52    27    48 1
   53    28    49 1
   54    28    51 1
   55    50    51 2
   56    50    52 1
   57    51    53 1
   58    54    57 1
   59    54    59 1
   60    54    60 1
   61    55    56 1
   62    55    58 1
   63    55    65 1
   64    55    66 1
   65    56    67 1
   66    56    68 1
   67    56    69 1
   68    57    58 1
   69    57    61 1
   70    57    62 1
   71    58    63 1
   72    58    64 1
@<TRIPOS>SUBSTRUCTURE
1   ****   1
@<SCITEGIC>MOL_PROPERTY
TopHits
SciTegic.value.StringValue
10

@<SCITEGIC>MOL_PROPERTY
-CDOCKER_ENERGY
SciTegic.value.StringValue
19.5312435

@<SCITEGIC>MOL_PROPERTY
-CDOCKER_INTERACTION_ENERGY
SciTegic.value.StringValue
39.1898716

@<SCITEGIC>MOL_PROPERTY
POSE_NUMBER
SciTegic.value.StringValue
6

@<SCITEGIC>MOL_PROPERTY
FRAGMENTS
SciTegic.value.StringValue
C21 T10

@<SCITEGIC>MOL_PROPERTY
MW
SciTegic.value.StringValue
544.12

@<SCITEGIC>MOL_PROPERTY
GENERATION
SciTegic.value.StringValue
2

@<SCITEGIC>MOL_PROPERTY
FAMILY
SciTegic.value.StringValue
1

@<SCITEGIC>MOL_PROPERTY
LUDI3
SciTegic.value.StringValue
429

@<SCITEGIC>ATOM_PROPERTY
Formal Charge
SciTegic.value.StringValue
1 0
2 0
3 0
4 0
5 0
6 0
7 0
8 0
9 0
10 0
11 0
12 0
13 0
14 0
15 0
16 0
17 0
18 0
19 0
20 0
21 0
22 0
23 0
24 0
25 0
26 0
27 0
28 0
29 0
30 0
31 0
32 0
33 0
34 0
35 0
36 0
37 0
38 0
39 0
40 0
41 0
42 0
43 0
44 0
45 0
46 0
47 0
48 0
49 0
50 0
51 0
52 0
53 0
54 0
55 0
56 0
57 0
58 0
59 0
60 0
61 0
62 0
63 0
64 0
65 0
66 0
67 0
68 0
69 0

@<SCITEGIC>ATOM_PROPERTY
pdb_tempFactor
SciTegic.value.DoubleValue
1 0
2 0
3 0
4 0
5 0
6 0
7 0
8 0
9 0
10 0
11 0
12 0
13 0
14 0
15 0
16 0
17 0
18 0
19 0
20 0
21 0
22 0
23 0
24 0
25 0
26 0
27 0
28 0
29 0
30 0
31 0
32 0
33 0
34 0
35 0
36 0
37 0
38 0
39 0
40 0
41 0
42 0
43 0
44 0
45 0
46 0
47 0
48 0
49 0
50 0
51 0
52 0
53 0
54 0
55 0
56 0
57 0
58 0
59 0
60 0
61 0
62 0
63 0
64 0
65 0
66 0
67 0
68 0
69 0

@<SCITEGIC>ATOM_PROPERTY
pdb_occupancy
SciTegic.value.DoubleValue
1 1
2 1
3 1
4 1
5 1
6 1
7 1
8 1
9 1
10 1
11 1
12 1
13 1
14 1
15 1
16 1
17 1
18 1
19 1
20 1
21 1
22 1
23 1
24 1
25 1
26 1
27 1
28 1
29 1
30 1
31 1
32 1
33 1
34 1
35 1
36 1
37 1
38 1
39 1
40 1
41 1
42 1
43 1
44 1
45 1
46 1
47 1
48 1
49 1
50 1
51 1
52 1
53 1
54 1
55 1
56 1
57 1
58 1
59 1
60 1
61 1
62 1
63 1
64 1
65 1
66 1
67 1
68 1
69 1

@<TRIPOS>MOLECULE
Evo_4
69  72  1  0  0
SMALL
FORMAL_CHARGES
@<TRIPOS>ATOM
    1 C1        44.5480    35.0190    18.9806 C.3        1 SUBUNIT  0
    2 C2        45.6862    35.2156    17.9713 C.3        1 SUBUNIT  0
    3 N3        46.7240    36.1379    18.4786 N.am       1 SUBUNIT  0
    4 C4        48.0279    36.1153    18.1212 C.2        1 SUBUNIT  0
    5 C5        48.7634    37.2420    18.8515 C.3        1 SUBUNIT  0
    6 C6        47.6178    38.1985    19.1929 C.3        1 SUBUNIT  0
    7 C7        46.3950    37.2958    19.3037 C.3        1 SUBUNIT  0
    8 N8        49.8101    37.8077    18.0221 N.pl3      1 SUBUNIT  0
    9 O9        52.1229    38.0517    17.1926 O.2        1 SUBUNIT  0
   10 S10       51.4593    37.2933    18.2108 S.o2       1 SUBUNIT  0
   11 O11       51.7828    37.5451    19.5826 O.2        1 SUBUNIT  0
   12 C12       51.5966    35.5508    17.8299 C.3        1 SUBUNIT  0
   13 C13       51.0754    34.6386    18.9512 C.3        1 SUBUNIT  0
   14 C14       51.0305    33.2125    18.4524 C.2        1 SUBUNIT  0
   15 C15       52.0998    32.3055    18.4117 C.2        1 SUBUNIT  0
   16 C16       51.7093    31.0635    17.8641 C.2        1 SUBUNIT  0
   17 C17       50.3509    31.0451    17.4994 C.2        1 SUBUNIT  0
   18 S18       49.6000    32.5294    17.8444 S.3        1 SUBUNIT  0
   19 Cl19      49.5559    29.7024    16.7979 Cl         1 SUBUNIT  0
   20 O20       48.5657    35.3642    17.3186 O.2        1 SUBUNIT  0
   21 C21       45.0488    35.8481    16.7105 C.2        1 SUBUNIT  0
   22 O22       44.8599    37.0583    16.6618 O.2        1 SUBUNIT  0
   23 N23       44.6717    35.0084    15.7041 N.am       1 SUBUNIT  0
   24 C24       43.6384    35.4801    14.7688 C.3        1 SUBUNIT  0
   25 C25       42.6496    34.3567    14.4118 C.3        1 SUBUNIT  0
   26 O26       43.3760    33.2038    14.0440 O.3        1 SUBUNIT  0
   27 C27       44.1539    32.6684    15.0930 C.3        1 SUBUNIT  0
   28 C28       45.2522    33.6695    15.4674 C.3        1 SUBUNIT  0
   29 H29       43.8327    34.2765    18.6243 H          1 SUBUNIT  0
   30 H30       44.9299    34.6594    19.9361 H          1 SUBUNIT  0
   31 H31       43.9851    35.9386    19.1446 H          1 SUBUNIT  0
   32 H32       49.2200    36.8666    19.7629 H          1 SUBUNIT  0
   33 H33       47.4559    38.9024    18.3786 H          1 SUBUNIT  0
   34 H34       47.8027    38.7749    20.0999 H          1 SUBUNIT  0
   35 H35       45.4870    37.7878    18.9580 H          1 SUBUNIT  0
   36 H36       46.2665    36.9888    20.3347 H          1 SUBUNIT  0
   37 H37       49.5547    37.6926    17.0506 H          1 SUBUNIT  0
   38 H38       52.6521    35.3298    17.6714 H          1 SUBUNIT  0
   39 H39       51.0882    35.3638    16.8839 H          1 SUBUNIT  0
   40 H40       50.0819    34.9170    19.2881 H          1 SUBUNIT  0
   41 H41       51.7268    34.7016    19.8231 H          1 SUBUNIT  0
   42 H42       53.0987    32.5308    18.7543 H          1 SUBUNIT  0
   43 H43       52.3851    30.2297    17.7417 H          1 SUBUNIT  0
   44 H44       44.1146    35.9098    13.8908 H          1 SUBUNIT  0
   45 H45       43.0674    36.2974    15.2126 H          1 SUBUNIT  0
   46 H46       42.0551    34.1221    15.2961 H          1 SUBUNIT  0
   47 H47       43.5167    32.4485    15.9517 H          1 SUBUNIT  0
   48 H48       44.5917    31.7246    14.7668 H          1 SUBUNIT  0
   49 H49       45.9283    33.7644    14.6200 H          1 SUBUNIT  0
   50 C50       46.2399    33.8341    17.7398 C.2        1 SUBUNIT  0
   51 C51       46.0831    33.1511    16.6022 C.2        1 SUBUNIT  0
   52 H52       46.8421    33.4293    18.5323 H          1 SUBUNIT  0
   53 H53       46.5449    32.1903    16.4692 H          1 SUBUNIT  0
   54 C54       41.6905    34.7158    13.2691 C.3        1 SUBUNIT  0
   55 C55       38.9419    35.0953    14.8310 C.3        1 SUBUNIT  0
   56 C56       37.8104    35.4654    13.8613 C.3        1 SUBUNIT  0
   57 C57       40.9258    36.0254    13.4953 C.3        1 SUBUNIT  0
   58 C58       40.1049    36.0917    14.7916 C.3        1 SUBUNIT  0
   59 H59       42.2555    34.8014    12.3428 H          1 SUBUNIT  0
   60 H60       40.9892    33.8970    13.1138 H          1 SUBUNIT  0
   61 H61       41.6568    36.8245    13.5099 H          1 SUBUNIT  0
   62 H62       40.2811    36.2327    12.6434 H          1 SUBUNIT  0
   63 H63       39.7173    37.1017    14.9045 H          1 SUBUNIT  0
   64 H64       40.7490    35.9290    15.6554 H          1 SUBUNIT  0
   65 H65       39.3388    34.1008    14.6582 H          1 SUBUNIT  0
   66 H66       38.5194    35.0312    15.8293 H          1 SUBUNIT  0
   67 H67       38.1497    35.4784    12.8275 H          1 SUBUNIT  0
   68 H68       36.9928    34.7500    13.9271 H          1 SUBUNIT  0
   69 H69       37.4070    36.4519    14.0918 H          1 SUBUNIT  0
@<TRIPOS>BOND
    1     1     2 1
    2     1    29 1
    3     1    30 1
    4     1    31 1
    5     2     3 1
    6     2    21 1
    7     2    50 1
    8     3     4 1
    9     3     7 1
   10     4     5 1
   11     4    20 2
   12     5     6 1
   13     5     8 1
   14     5    32 1
   15     6     7 1
   16     6    33 1
   17     6    34 1
   18     7    35 1
   19     7    36 1
   20     8    10 1
   21     8    37 1
   22     9    10 2
   23    10    11 2
   24    10    12 1
   25    12    13 1
   26    12    38 1
   27    12    39 1
   28    13    14 1
   29    13    40 1
   30    13    41 1
   31    14    15 2
   32    14    18 1
   33    15    16 1
   34    15    42 1
   35    16    17 2
   36    16    43 1
   37    17    18 1
   38    17    19 1
   39    21    22 2
   40    21    23 1
   41    23    24 1
   42    23    28 1
   43    24    25 1
   44    24    44 1
   45    24    45 1
   46    25    26 1
   47    25    46 1
   48    25    54 1
   49    26    27 1
   50    27    28 1
   51    27    47 1
   52    27    48 1
   53    28    49 1
   54    28    51 1
   55    50    51 2
   56    50    52 1
   57    51    53 1
   58    54    57 1
   59    54    59 1
   60    54    60 1
   61    55    56 1
   62    55    58 1
   63    55    65 1
   64    55    66 1
   65    56    67 1
   66    56    68 1
   67    56    69 1
   68    57    58 1
   69    57    61 1
   70    57    62 1
   71    58    63 1
   72    58    64 1
@<TRIPOS>SUBSTRUCTURE
1   ****   1
@<SCITEGIC>MOL_PROPERTY
TopHits
SciTegic.value.StringValue
10

@<SCITEGIC>MOL_PROPERTY
-CDOCKER_ENERGY
SciTegic.value.StringValue
17.8805578

@<SCITEGIC>MOL_PROPERTY
-CDOCKER_INTERACTION_ENERGY
SciTegic.value.StringValue
42.3980834

@<SCITEGIC>MOL_PROPERTY
POSE_NUMBER
SciTegic.value.StringValue
7

@<SCITEGIC>MOL_PROPERTY
FRAGMENTS
SciTegic.value.StringValue
C21 T10

@<SCITEGIC>MOL_PROPERTY
MW
SciTegic.value.StringValue
544.12

@<SCITEGIC>MOL_PROPERTY
GENERATION
SciTegic.value.StringValue
2

@<SCITEGIC>MOL_PROPERTY
FAMILY
SciTegic.value.StringValue
1

@<SCITEGIC>MOL_PROPERTY
LUDI3
SciTegic.value.StringValue
429

@<SCITEGIC>ATOM_PROPERTY
Formal Charge
SciTegic.value.StringValue
1 0
2 0
3 0
4 0
5 0
6 0
7 0
8 0
9 0
10 0
11 0
12 0
13 0
14 0
15 0
16 0
17 0
18 0
19 0
20 0
21 0
22 0
23 0
24 0
25 0
26 0
27 0
28 0
29 0
30 0
31 0
32 0
33 0
34 0
35 0
36 0
37 0
38 0
39 0
40 0
41 0
42 0
43 0
44 0
45 0
46 0
47 0
48 0
49 0
50 0
51 0
52 0
53 0
54 0
55 0
56 0
57 0
58 0
59 0
60 0
61 0
62 0
63 0
64 0
65 0
66 0
67 0
68 0
69 0

@<SCITEGIC>ATOM_PROPERTY
pdb_tempFactor
SciTegic.value.DoubleValue
1 0
2 0
3 0
4 0
5 0
6 0
7 0
8 0
9 0
10 0
11 0
12 0
13 0
14 0
15 0
16 0
17 0
18 0
19 0
20 0
21 0
22 0
23 0
24 0
25 0
26 0
27 0
28 0
29 0
30 0
31 0
32 0
33 0
34 0
35 0
36 0
37 0
38 0
39 0
40 0
41 0
42 0
43 0
44 0
45 0
46 0
47 0
48 0
49 0
50 0
51 0
52 0
53 0
54 0
55 0
56 0
57 0
58 0
59 0
60 0
61 0
62 0
63 0
64 0
65 0
66 0
67 0
68 0
69 0

@<SCITEGIC>ATOM_PROPERTY
pdb_occupancy
SciTegic.value.DoubleValue
1 1
2 1
3 1
4 1
5 1
6 1
7 1
8 1
9 1
10 1
11 1
12 1
13 1
14 1
15 1
16 1
17 1
18 1
19 1
20 1
21 1
22 1
23 1
24 1
25 1
26 1
27 1
28 1
29 1
30 1
31 1
32 1
33 1
34 1
35 1
36 1
37 1
38 1
39 1
40 1
41 1
42 1
43 1
44 1
45 1
46 1
47 1
48 1
49 1
50 1
51 1
52 1
53 1
54 1
55 1
56 1
57 1
58 1
59 1
60 1
61 1
62 1
63 1
64 1
65 1
66 1
67 1
68 1
69 1

@<TRIPOS>MOLECULE
Evo_4
69  72  1  0  0
SMALL
FORMAL_CHARGES
@<TRIPOS>ATOM
    1 C1        48.7758    35.1870    16.2921 C.3        1 SUBUNIT  0
    2 C2        47.9202    34.3460    17.2622 C.3        1 SUBUNIT  0
    3 N3        48.6144    33.1386    17.7530 N.am       1 SUBUNIT  0
    4 C4        48.1227    32.3068    18.7059 C.2        1 SUBUNIT  0
    5 C5        48.9984    31.0462    18.7653 C.3        1 SUBUNIT  0
    6 C6        50.2760    31.4910    18.0410 C.3        1 SUBUNIT  0
    7 C7        49.8489    32.6536    17.1452 C.3        1 SUBUNIT  0
    8 N8        48.3923    29.8921    18.0995 N.pl3      1 SUBUNIT  0
    9 O9        46.8827    29.1345    19.9504 O.2        1 SUBUNIT  0
   10 S10       46.7842    29.4077    18.5488 S.o2       1 SUBUNIT  0
   11 O11       45.9204    30.4546    18.0984 O.2        1 SUBUNIT  0
   12 C12       46.4263    27.8919    17.6700 C.3        1 SUBUNIT  0
   13 C13       46.4799    28.0637    16.1444 C.3        1 SUBUNIT  0
   14 C14       45.3242    28.9054    15.6483 C.2        1 SUBUNIT  0
   15 C15       45.4108    30.0388    14.8258 C.2        1 SUBUNIT  0
   16 C16       44.1383    30.5891    14.5603 C.2        1 SUBUNIT  0
   17 C17       43.1059    29.8802    15.1993 C.2        1 SUBUNIT  0
   18 S18       43.7157    28.5436    16.0537 S.3        1 SUBUNIT  0
   19 Cl19      41.4525    30.3131    15.1257 Cl         1 SUBUNIT  0
   20 O20       47.1485    32.4969    19.4229 O.2        1 SUBUNIT  0
   21 C21       46.6967    33.8601    16.4385 C.2        1 SUBUNIT  0
   22 O22       46.8993    33.2242    15.4083 O.2        1 SUBUNIT  0
   23 N23       45.4330    34.1564    16.8811 N.am       1 SUBUNIT  0
   24 C24       44.2866    33.7508    16.0613 C.3        1 SUBUNIT  0
   25 C25       43.3822    34.9528    15.8093 C.3        1 SUBUNIT  0
   26 O26       43.0007    35.4691    17.0644 O.3        1 SUBUNIT  0
   27 C27       44.0699    35.9773    17.8351 C.3        1 SUBUNIT  0
   28 C28       45.1012    34.8750    18.1282 C.3        1 SUBUNIT  0
   29 H29       49.6798    35.5524    16.7790 H          1 SUBUNIT  0
   30 H30       49.0829    34.6205    15.4126 H          1 SUBUNIT  0
   31 H31       48.2266    36.0610    15.9383 H          1 SUBUNIT  0
   32 H32       49.1902    30.7742    19.8036 H          1 SUBUNIT  0
   33 H33       50.7572    30.6870    17.4827 H          1 SUBUNIT  0
   34 H34       50.9963    31.8528    18.7759 H          1 SUBUNIT  0
   35 H35       49.6409    32.3147    16.1293 H          1 SUBUNIT  0
   36 H36       50.6115    33.4319    17.1108 H          1 SUBUNIT  0
   37 H37       48.9982    29.0946    18.2314 H          1 SUBUNIT  0
   38 H38       45.4503    27.5221    17.9829 H          1 SUBUNIT  0
   39 H39       47.1593    27.1470    17.9785 H          1 SUBUNIT  0
   40 H40       46.4261    27.0894    15.6592 H          1 SUBUNIT  0
   41 H41       47.4238    28.5193    15.8450 H          1 SUBUNIT  0
   42 H42       46.3365    30.4433    14.4435 H          1 SUBUNIT  0
   43 H43       43.9833    31.4597    13.9400 H          1 SUBUNIT  0
   44 H44       43.7372    32.9712    16.5899 H          1 SUBUNIT  0
   45 H45       44.5905    33.3320    15.1031 H          1 SUBUNIT  0
   46 H46       43.9365    35.7153    15.2573 H          1 SUBUNIT  0
   47 H47       44.5283    36.8166    17.3089 H          1 SUBUNIT  0
   48 H48       43.6733    36.3585    18.7757 H          1 SUBUNIT  0
   49 H49       44.6431    34.1565    18.8095 H          1 SUBUNIT  0
   50 C50       47.5477    35.2472    18.4078 C.2        1 SUBUNIT  0
   51 C51       46.2936    35.4727    18.8122 C.2        1 SUBUNIT  0
   52 H52       48.3640    35.7593    18.8818 H          1 SUBUNIT  0
   53 H53       46.0897    36.1552    19.6158 H          1 SUBUNIT  0
   54 C54       42.1330    34.5757    15.0139 C.3        1 SUBUNIT  0
   55 C55       39.1117    36.6494    13.7051 C.3        1 SUBUNIT  0
   56 C56       38.0337    36.4444    12.6479 C.3        1 SUBUNIT  0
   57 C57       41.2359    35.7917    14.7723 C.3        1 SUBUNIT  0
   58 C58       40.0975    35.4863    13.8009 C.3        1 SUBUNIT  0
   59 H59       42.4297    34.1432    14.0576 H          1 SUBUNIT  0
   60 H60       41.5755    33.8059    15.5489 H          1 SUBUNIT  0
   61 H61       40.8276    36.1388    15.7229 H          1 SUBUNIT  0
   62 H62       41.8292    36.6134    14.3753 H          1 SUBUNIT  0
   63 H63       39.5736    34.6005    14.1499 H          1 SUBUNIT  0
   64 H64       40.5069    35.2567    12.8168 H          1 SUBUNIT  0
   65 H65       38.6327    36.7769    14.6699 H          1 SUBUNIT  0
   66 H66       39.6509    37.5704    13.4964 H          1 SUBUNIT  0
   67 H67       37.4299    35.5608    12.8575 H          1 SUBUNIT  0
   68 H68       37.3835    37.3117    12.6002 H          1 SUBUNIT  0
   69 H69       38.4786    36.3418    11.6666 H          1 SUBUNIT  0
@<TRIPOS>BOND
    1     1     2 1
    2     1    29 1
    3     1    30 1
    4     1    31 1
    5     2     3 1
    6     2    21 1
    7     2    50 1
    8     3     4 1
    9     3     7 1
   10     4     5 1
   11     4    20 2
   12     5     6 1
   13     5     8 1
   14     5    32 1
   15     6     7 1
   16     6    33 1
   17     6    34 1
   18     7    35 1
   19     7    36 1
   20     8    10 1
   21     8    37 1
   22     9    10 2
   23    10    11 2
   24    10    12 1
   25    12    13 1
   26    12    38 1
   27    12    39 1
   28    13    14 1
   29    13    40 1
   30    13    41 1
   31    14    15 2
   32    14    18 1
   33    15    16 1
   34    15    42 1
   35    16    17 2
   36    16    43 1
   37    17    18 1
   38    17    19 1
   39    21    22 2
   40    21    23 1
   41    23    24 1
   42    23    28 1
   43    24    25 1
   44    24    44 1
   45    24    45 1
   46    25    26 1
   47    25    46 1
   48    25    54 1
   49    26    27 1
   50    27    28 1
   51    27    47 1
   52    27    48 1
   53    28    49 1
   54    28    51 1
   55    50    51 2
   56    50    52 1
   57    51    53 1
   58    54    57 1
   59    54    59 1
   60    54    60 1
   61    55    56 1
   62    55    58 1
   63    55    65 1
   64    55    66 1
   65    56    67 1
   66    56    68 1
   67    56    69 1
   68    57    58 1
   69    57    61 1
   70    57    62 1
   71    58    63 1
   72    58    64 1
@<TRIPOS>SUBSTRUCTURE
1   ****   1
@<SCITEGIC>MOL_PROPERTY
TopHits
SciTegic.value.StringValue
10

@<SCITEGIC>MOL_PROPERTY
-CDOCKER_ENERGY
SciTegic.value.StringValue
16.8206952

@<SCITEGIC>MOL_PROPERTY
-CDOCKER_INTERACTION_ENERGY
SciTegic.value.StringValue
33.158839

@<SCITEGIC>MOL_PROPERTY
POSE_NUMBER
SciTegic.value.StringValue
8

@<SCITEGIC>MOL_PROPERTY
FRAGMENTS
SciTegic.value.StringValue
C21 T10

@<SCITEGIC>MOL_PROPERTY
MW
SciTegic.value.StringValue
544.12

@<SCITEGIC>MOL_PROPERTY
GENERATION
SciTegic.value.StringValue
2

@<SCITEGIC>MOL_PROPERTY
FAMILY
SciTegic.value.StringValue
1

@<SCITEGIC>MOL_PROPERTY
LUDI3
SciTegic.value.StringValue
429

@<SCITEGIC>ATOM_PROPERTY
Formal Charge
SciTegic.value.StringValue
1 0
2 0
3 0
4 0
5 0
6 0
7 0
8 0
9 0
10 0
11 0
12 0
13 0
14 0
15 0
16 0
17 0
18 0
19 0
20 0
21 0
22 0
23 0
24 0
25 0
26 0
27 0
28 0
29 0
30 0
31 0
32 0
33 0
34 0
35 0
36 0
37 0
38 0
39 0
40 0
41 0
42 0
43 0
44 0
45 0
46 0
47 0
48 0
49 0
50 0
51 0
52 0
53 0
54 0
55 0
56 0
57 0
58 0
59 0
60 0
61 0
62 0
63 0
64 0
65 0
66 0
67 0
68 0
69 0

@<SCITEGIC>ATOM_PROPERTY
pdb_tempFactor
SciTegic.value.DoubleValue
1 0
2 0
3 0
4 0
5 0
6 0
7 0
8 0
9 0
10 0
11 0
12 0
13 0
14 0
15 0
16 0
17 0
18 0
19 0
20 0
21 0
22 0
23 0
24 0
25 0
26 0
27 0
28 0
29 0
30 0
31 0
32 0
33 0
34 0
35 0
36 0
37 0
38 0
39 0
40 0
41 0
42 0
43 0
44 0
45 0
46 0
47 0
48 0
49 0
50 0
51 0
52 0
53 0
54 0
55 0
56 0
57 0
58 0
59 0
60 0
61 0
62 0
63 0
64 0
65 0
66 0
67 0
68 0
69 0

@<SCITEGIC>ATOM_PROPERTY
pdb_occupancy
SciTegic.value.DoubleValue
1 1
2 1
3 1
4 1
5 1
6 1
7 1
8 1
9 1
10 1
11 1
12 1
13 1
14 1
15 1
16 1
17 1
18 1
19 1
20 1
21 1
22 1
23 1
24 1
25 1
26 1
27 1
28 1
29 1
30 1
31 1
32 1
33 1
34 1
35 1
36 1
37 1
38 1
39 1
40 1
41 1
42 1
43 1
44 1
45 1
46 1
47 1
48 1
49 1
50 1
51 1
52 1
53 1
54 1
55 1
56 1
57 1
58 1
59 1
60 1
61 1
62 1
63 1
64 1
65 1
66 1
67 1
68 1
69 1

@<TRIPOS>MOLECULE
Evo_4
69  72  1  0  0
SMALL
FORMAL_CHARGES
@<TRIPOS>ATOM
    1 C1        48.3759    35.7364    16.8064 C.3        1 SUBUNIT  0
    2 C2        47.3987    34.8565    17.6176 C.3        1 SUBUNIT  0
    3 N3        48.0777    33.8180    18.4189 N.am       1 SUBUNIT  0
    4 C4        47.4370    32.8681    19.1486 C.2        1 SUBUNIT  0
    5 C5        48.4563    31.8045    19.5773 C.3        1 SUBUNIT  0
    6 C6        49.7848    32.5540    19.4310 C.3        1 SUBUNIT  0
    7 C7        49.5219    33.6240    18.3725 C.3        1 SUBUNIT  0
    8 N8        48.4435    30.6231    18.7114 N.pl3      1 SUBUNIT  0
    9 O9        46.6756    29.2413    19.8253 O.2        1 SUBUNIT  0
   10 S10       46.9709    29.7192    18.5099 S.o2       1 SUBUNIT  0
   11 O11       46.0494    30.5993    17.8589 O.2        1 SUBUNIT  0
   12 C12       47.3518    28.3306    17.4541 C.3        1 SUBUNIT  0
   13 C13       47.8998    28.7656    16.0870 C.3        1 SUBUNIT  0
   14 C14       46.8252    29.3551    15.1965 C.2        1 SUBUNIT  0
   15 C15       47.0065    30.3877    14.2625 C.2        1 SUBUNIT  0
   16 C16       45.8213    30.6604    13.5456 C.2        1 SUBUNIT  0
   17 C17       44.7499    29.8500    13.9600 C.2        1 SUBUNIT  0
   18 S18       45.2213    28.7949    15.2074 S.3        1 SUBUNIT  0
   19 Cl19      43.1759    29.9185    13.2918 Cl         1 SUBUNIT  0
   20 O20       46.2475    32.8281    19.4310 O.2        1 SUBUNIT  0
   21 C21       46.5262    34.1146    16.5660 C.2        1 SUBUNIT  0
   22 O22       47.0776    33.5835    15.6083 O.2        1 SUBUNIT  0
   23 N23       45.1690    34.0605    16.7583 N.am       1 SUBUNIT  0
   24 C24       44.3606    33.2492    15.8459 C.3        1 SUBUNIT  0
   25 C25       43.2511    34.1146    15.2660 C.3        1 SUBUNIT  0
   26 O26       42.5019    34.6424    16.3393 O.3        1 SUBUNIT  0
   27 C27       43.2327    35.5241    17.1664 C.3        1 SUBUNIT  0
   28 C28       44.4166    34.7801    17.8075 C.3        1 SUBUNIT  0
   29 H29       47.8435    36.4634    16.1914 H          1 SUBUNIT  0
   30 H30       49.0363    36.3024    17.4633 H          1 SUBUNIT  0
   31 H31       49.0075    35.1479    16.1398 H          1 SUBUNIT  0
   32 H32       48.2704    31.4862    20.6031 H          1 SUBUNIT  0
   33 H33       50.6205    31.9024    19.1744 H          1 SUBUNIT  0
   34 H34       50.0276    33.0407    20.3758 H          1 SUBUNIT  0
   35 H35       49.8083    33.2745    17.3795 H          1 SUBUNIT  0
   36 H36       50.0567    34.5474    18.5937 H          1 SUBUNIT  0
   37 H37       49.1564    29.9807    19.0275 H          1 SUBUNIT  0
   38 H38       46.4658    27.7057    17.3470 H          1 SUBUNIT  0
   39 H39       48.1018    27.7274    17.9654 H          1 SUBUNIT  0
   40 H40       48.3243    27.9039    15.5723 H          1 SUBUNIT  0
   41 H41       48.7063    29.4878    16.2152 H          1 SUBUNIT  0
   42 H42       47.9395    30.9075    14.1057 H          1 SUBUNIT  0
   43 H43       45.7537    31.4087    12.7691 H          1 SUBUNIT  0
   44 H44       43.9361    32.4133    16.4034 H          1 SUBUNIT  0
   45 H45       44.9483    32.8200    15.0354 H          1 SUBUNIT  0
   46 H46       43.7047    34.9355    14.7099 H          1 SUBUNIT  0
   47 H47       43.5787    36.3740    16.5763 H          1 SUBUNIT  0
   48 H48       42.5708    35.9235    17.9365 H          1 SUBUNIT  0
   49 H49       44.0181    34.0416    18.5047 H          1 SUBUNIT  0
   50 C50       46.5925    35.7737    18.4958 C.2        1 SUBUNIT  0
   51 C51       45.2589    35.7486    18.5769 C.2        1 SUBUNIT  0
   52 H52       47.1395    36.5330    19.0222 H          1 SUBUNIT  0
   53 H53       44.7289    36.4949    19.1357 H          1 SUBUNIT  0
   54 C54       42.3353    33.3275    14.3328 C.3        1 SUBUNIT  0
   55 C55       40.0980    36.2701    13.0317 C.3        1 SUBUNIT  0
   56 C56       39.4468    36.7901    14.3082 C.3        1 SUBUNIT  0
   57 C57       41.0981    34.1238    13.9289 C.3        1 SUBUNIT  0
   58 C58       41.3872    35.4878    13.2915 C.3        1 SUBUNIT  0
   59 H59       42.8822    33.0159    13.4443 H          1 SUBUNIT  0
   60 H60       42.0112    32.4129    14.8296 H          1 SUBUNIT  0
   61 H61       40.5478    33.5285    13.2118 H          1 SUBUNIT  0
   62 H62       40.4561    34.2420    14.8013 H          1 SUBUNIT  0
   63 H63       41.9222    35.3390    12.3530 H          1 SUBUNIT  0
   64 H64       42.0359    36.0931    13.9246 H          1 SUBUNIT  0
   65 H65       40.3292    37.1206    12.3973 H          1 SUBUNIT  0
   66 H66       39.3793    35.6539    12.4936 H          1 SUBUNIT  0
   67 H67       40.1549    37.3696    14.9007 H          1 SUBUNIT  0
   68 H68       38.6024    37.4324    14.0610 H          1 SUBUNIT  0
   69 H69       39.0760    35.9758    14.9299 H          1 SUBUNIT  0
@<TRIPOS>BOND
    1     1     2 1
    2     1    29 1
    3     1    30 1
    4     1    31 1
    5     2     3 1
    6     2    21 1
    7     2    50 1
    8     3     4 1
    9     3     7 1
   10     4     5 1
   11     4    20 2
   12     5     6 1
   13     5     8 1
   14     5    32 1
   15     6     7 1
   16     6    33 1
   17     6    34 1
   18     7    35 1
   19     7    36 1
   20     8    10 1
   21     8    37 1
   22     9    10 2
   23    10    11 2
   24    10    12 1
   25    12    13 1
   26    12    38 1
   27    12    39 1
   28    13    14 1
   29    13    40 1
   30    13    41 1
   31    14    15 2
   32    14    18 1
   33    15    16 1
   34    15    42 1
   35    16    17 2
   36    16    43 1
   37    17    18 1
   38    17    19 1
   39    21    22 2
   40    21    23 1
   41    23    24 1
   42    23    28 1
   43    24    25 1
   44    24    44 1
   45    24    45 1
   46    25    26 1
   47    25    46 1
   48    25    54 1
   49    26    27 1
   50    27    28 1
   51    27    47 1
   52    27    48 1
   53    28    49 1
   54    28    51 1
   55    50    51 2
   56    50    52 1
   57    51    53 1
   58    54    57 1
   59    54    59 1
   60    54    60 1
   61    55    56 1
   62    55    58 1
   63    55    65 1
   64    55    66 1
   65    56    67 1
   66    56    68 1
   67    56    69 1
   68    57    58 1
   69    57    61 1
   70    57    62 1
   71    58    63 1
   72    58    64 1
@<TRIPOS>SUBSTRUCTURE
1   ****   1
@<SCITEGIC>MOL_PROPERTY
TopHits
SciTegic.value.StringValue
10

@<SCITEGIC>MOL_PROPERTY
-CDOCKER_ENERGY
SciTegic.value.StringValue
14.6229842

@<SCITEGIC>MOL_PROPERTY
-CDOCKER_INTERACTION_ENERGY
SciTegic.value.StringValue
34.0794198

@<SCITEGIC>MOL_PROPERTY
POSE_NUMBER
SciTegic.value.StringValue
9

@<SCITEGIC>MOL_PROPERTY
FRAGMENTS
SciTegic.value.StringValue
C21 T10

@<SCITEGIC>MOL_PROPERTY
MW
SciTegic.value.StringValue
544.12

@<SCITEGIC>MOL_PROPERTY
GENERATION
SciTegic.value.StringValue
2

@<SCITEGIC>MOL_PROPERTY
FAMILY
SciTegic.value.StringValue
1

@<SCITEGIC>MOL_PROPERTY
LUDI3
SciTegic.value.StringValue
429

@<SCITEGIC>ATOM_PROPERTY
Formal Charge
SciTegic.value.StringValue
1 0
2 0
3 0
4 0
5 0
6 0
7 0
8 0
9 0
10 0
11 0
12 0
13 0
14 0
15 0
16 0
17 0
18 0
19 0
20 0
21 0
22 0
23 0
24 0
25 0
26 0
27 0
28 0
29 0
30 0
31 0
32 0
33 0
34 0
35 0
36 0
37 0
38 0
39 0
40 0
41 0
42 0
43 0
44 0
45 0
46 0
47 0
48 0
49 0
50 0
51 0
52 0
53 0
54 0
55 0
56 0
57 0
58 0
59 0
60 0
61 0
62 0
63 0
64 0
65 0
66 0
67 0
68 0
69 0

@<SCITEGIC>ATOM_PROPERTY
pdb_tempFactor
SciTegic.value.DoubleValue
1 0
2 0
3 0
4 0
5 0
6 0
7 0
8 0
9 0
10 0
11 0
12 0
13 0
14 0
15 0
16 0
17 0
18 0
19 0
20 0
21 0
22 0
23 0
24 0
25 0
26 0
27 0
28 0
29 0
30 0
31 0
32 0
33 0
34 0
35 0
36 0
37 0
38 0
39 0
40 0
41 0
42 0
43 0
44 0
45 0
46 0
47 0
48 0
49 0
50 0
51 0
52 0
53 0
54 0
55 0
56 0
57 0
58 0
59 0
60 0
61 0
62 0
63 0
64 0
65 0
66 0
67 0
68 0
69 0

@<SCITEGIC>ATOM_PROPERTY
pdb_occupancy
SciTegic.value.DoubleValue
1 1
2 1
3 1
4 1
5 1
6 1
7 1
8 1
9 1
10 1
11 1
12 1
13 1
14 1
15 1
16 1
17 1
18 1
19 1
20 1
21 1
22 1
23 1
24 1
25 1
26 1
27 1
28 1
29 1
30 1
31 1
32 1
33 1
34 1
35 1
36 1
37 1
38 1
39 1
40 1
41 1
42 1
43 1
44 1
45 1
46 1
47 1
48 1
49 1
50 1
51 1
52 1
53 1
54 1
55 1
56 1
57 1
58 1
59 1
60 1
61 1
62 1
63 1
64 1
65 1
66 1
67 1
68 1
69 1

@<TRIPOS>MOLECULE
Evo_4
69  72  1  0  0
SMALL
FORMAL_CHARGES
@<TRIPOS>ATOM
    1 C1        46.5205    37.8129    18.0126 C.3        1 SUBUNIT  0
    2 C2        46.4509    36.2854    17.8297 C.3        1 SUBUNIT  0
    3 N3        47.7718    35.6313    17.9381 N.am       1 SUBUNIT  0
    4 C4        47.9543    34.2913    17.8474 C.2        1 SUBUNIT  0
    5 C5        49.4545    33.9767    17.9377 C.3        1 SUBUNIT  0
    6 C6        50.1079    35.3624    17.8128 C.3        1 SUBUNIT  0
    7 C7        49.0096    36.3820    18.1113 C.3        1 SUBUNIT  0
    8 N8        49.8977    33.0490    16.8984 N.pl3      1 SUBUNIT  0
    9 O9        50.8395    31.0884    18.1309 O.2        1 SUBUNIT  0
   10 S10       49.7887    31.3395    17.1925 S.o2       1 SUBUNIT  0
   11 O11       48.4374    31.0959    17.5916 O.2        1 SUBUNIT  0
   12 C12       50.1517    30.5257    15.6411 C.3        1 SUBUNIT  0
   13 C13       49.2892    31.0412    14.4772 C.3        1 SUBUNIT  0
   14 C14       47.8201    30.7631    14.7054 C.2        1 SUBUNIT  0
   15 C15       47.1859    29.5135    14.6442 C.2        1 SUBUNIT  0
   16 C16       45.8028    29.6161    14.9108 C.2        1 SUBUNIT  0
   17 C17       45.4073    30.9411    15.1726 C.2        1 SUBUNIT  0
   18 S18       46.7256    32.0091    15.0710 S.3        1 SUBUNIT  0
   19 Cl19      43.8041    31.4106    15.5451 Cl         1 SUBUNIT  0
   20 O20       47.0784    33.4492    17.7001 O.2        1 SUBUNIT  0
   21 C21       45.8929    35.9842    16.4146 C.2        1 SUBUNIT  0
   22 O22       46.6116    36.1926    15.4474 O.2        1 SUBUNIT  0
   23 N23       44.6261    35.4770    16.2846 N.am       1 SUBUNIT  0
   24 C24       44.0814    35.2773    14.9403 C.3        1 SUBUNIT  0
   25 C25       42.5899    35.6353    14.8238 C.3        1 SUBUNIT  0
   26 O26       41.8850    35.1730    15.9555 O.3        1 SUBUNIT  0
   27 C27       42.3810    35.6653    17.1850 C.3        1 SUBUNIT  0
   28 C28       43.7612    35.0328    17.3840 C.3        1 SUBUNIT  0
   29 H29       46.9351    38.0757    18.9861 H          1 SUBUNIT  0
   30 H30       47.1331    38.2869    17.2518 H          1 SUBUNIT  0
   31 H31       45.5271    38.2598    17.9536 H          1 SUBUNIT  0
   32 H32       49.6635    33.5356    18.9131 H          1 SUBUNIT  0
   33 H33       50.4586    35.5164    16.7913 H          1 SUBUNIT  0
   34 H34       50.9682    35.4763    18.4724 H          1 SUBUNIT  0
   35 H35       49.0637    37.2303    17.4280 H          1 SUBUNIT  0
   36 H36       49.0721    36.7479    19.1367 H          1 SUBUNIT  0
   37 H37       50.8488    33.2588    16.6302 H          1 SUBUNIT  0
   38 H38       50.0393    29.4490    15.7705 H          1 SUBUNIT  0
   39 H39       51.2003    30.7096    15.4074 H          1 SUBUNIT  0
   40 H40       49.5936    30.5565    13.5493 H          1 SUBUNIT  0
   41 H41       49.4341    32.1126    14.3394 H          1 SUBUNIT  0
   42 H42       47.6921    28.5850    14.4212 H          1 SUBUNIT  0
   43 H43       45.1313    28.7706    14.9132 H          1 SUBUNIT  0
   44 H44       44.2194    34.2221    14.7159 H          1 SUBUNIT  0
   45 H45       44.6275    35.8638    14.2002 H          1 SUBUNIT  0
   46 H46       42.4822    36.7156    14.7902 H          1 SUBUNIT  0
   47 H47       42.4341    36.7551    17.1666 H          1 SUBUNIT  0
   48 H48       41.6880    35.3966    17.9765 H          1 SUBUNIT  0
   49 H49       43.6266    33.9573    17.2672 H          1 SUBUNIT  0
   50 C50       45.5644    35.7791    18.9222 C.2        1 SUBUNIT  0
   51 C51       44.3655    35.2216    18.7385 C.2        1 SUBUNIT  0
   52 H52       45.9825    35.8472    19.9039 H          1 SUBUNIT  0
   53 H53       43.7968    34.8842    19.5799 H          1 SUBUNIT  0
   54 C54       41.9916    35.0356    13.5413 C.3        1 SUBUNIT  0
   55 C55       38.4015    36.5392    13.0548 C.3        1 SUBUNIT  0
   56 C56       37.4615    35.7508    13.9793 C.3        1 SUBUNIT  0
   57 C57       40.4630    35.0809    13.4673 C.3        1 SUBUNIT  0
   58 C58       39.8779    36.4987    13.4769 C.3        1 SUBUNIT  0
   59 H59       42.4154    35.5415    12.6723 H          1 SUBUNIT  0
   60 H60       42.2914    33.9901    13.4638 H          1 SUBUNIT  0
   61 H61       40.1622    34.5866    12.5464 H          1 SUBUNIT  0
   62 H62       40.0427    34.4913    14.2817 H          1 SUBUNIT  0
   63 H63       40.4440    37.1089    12.7766 H          1 SUBUNIT  0
   64 H64       40.0032    36.9496    14.4619 H          1 SUBUNIT  0
   65 H65       38.0679    37.5760    12.9953 H          1 SUBUNIT  0
   66 H66       38.3141    36.1528    12.0412 H          1 SUBUNIT  0
   67 H67       37.9930    35.1022    14.6741 H          1 SUBUNIT  0
   68 H68       36.8483    36.4260    14.5727 H          1 SUBUNIT  0
   69 H69       36.7892    35.1190    13.3983 H          1 SUBUNIT  0
@<TRIPOS>BOND
    1     1     2 1
    2     1    29 1
    3     1    30 1
    4     1    31 1
    5     2     3 1
    6     2    21 1
    7     2    50 1
    8     3     4 1
    9     3     7 1
   10     4     5 1
   11     4    20 2
   12     5     6 1
   13     5     8 1
   14     5    32 1
   15     6     7 1
   16     6    33 1
   17     6    34 1
   18     7    35 1
   19     7    36 1
   20     8    10 1
   21     8    37 1
   22     9    10 2
   23    10    11 2
   24    10    12 1
   25    12    13 1
   26    12    38 1
   27    12    39 1
   28    13    14 1
   29    13    40 1
   30    13    41 1
   31    14    15 2
   32    14    18 1
   33    15    16 1
   34    15    42 1
   35    16    17 2
   36    16    43 1
   37    17    18 1
   38    17    19 1
   39    21    22 2
   40    21    23 1
   41    23    24 1
   42    23    28 1
   43    24    25 1
   44    24    44 1
   45    24    45 1
   46    25    26 1
   47    25    46 1
   48    25    54 1
   49    26    27 1
   50    27    28 1
   51    27    47 1
   52    27    48 1
   53    28    49 1
   54    28    51 1
   55    50    51 2
   56    50    52 1
   57    51    53 1
   58    54    57 1
   59    54    59 1
   60    54    60 1
   61    55    56 1
   62    55    58 1
   63    55    65 1
   64    55    66 1
   65    56    67 1
   66    56    68 1
   67    56    69 1
   68    57    58 1
   69    57    61 1
   70    57    62 1
   71    58    63 1
   72    58    64 1
@<TRIPOS>SUBSTRUCTURE
1   ****   1
@<SCITEGIC>MOL_PROPERTY
TopHits
SciTegic.value.StringValue
10

@<SCITEGIC>MOL_PROPERTY
-CDOCKER_ENERGY
SciTegic.value.StringValue
14.1533179

@<SCITEGIC>MOL_PROPERTY
-CDOCKER_INTERACTION_ENERGY
SciTegic.value.StringValue
38.155449

@<SCITEGIC>MOL_PROPERTY
POSE_NUMBER
SciTegic.value.StringValue
10

@<SCITEGIC>MOL_PROPERTY
FRAGMENTS
SciTegic.value.StringValue
C21 T10

@<SCITEGIC>MOL_PROPERTY
MW
SciTegic.value.StringValue
544.12

@<SCITEGIC>MOL_PROPERTY
GENERATION
SciTegic.value.StringValue
2

@<SCITEGIC>MOL_PROPERTY
FAMILY
SciTegic.value.StringValue
1

@<SCITEGIC>MOL_PROPERTY
LUDI3
SciTegic.value.StringValue
429

@<SCITEGIC>ATOM_PROPERTY
Formal Charge
SciTegic.value.StringValue
1 0
2 0
3 0
4 0
5 0
6 0
7 0
8 0
9 0
10 0
11 0
12 0
13 0
14 0
15 0
16 0
17 0
18 0
19 0
20 0
21 0
22 0
23 0
24 0
25 0
26 0
27 0
28 0
29 0
30 0
31 0
32 0
33 0
34 0
35 0
36 0
37 0
38 0
39 0
40 0
41 0
42 0
43 0
44 0
45 0
46 0
47 0
48 0
49 0
50 0
51 0
52 0
53 0
54 0
55 0
56 0
57 0
58 0
59 0
60 0
61 0
62 0
63 0
64 0
65 0
66 0
67 0
68 0
69 0

@<SCITEGIC>ATOM_PROPERTY
pdb_tempFactor
SciTegic.value.DoubleValue
1 0
2 0
3 0
4 0
5 0
6 0
7 0
8 0
9 0
10 0
11 0
12 0
13 0
14 0
15 0
16 0
17 0
18 0
19 0
20 0
21 0
22 0
23 0
24 0
25 0
26 0
27 0
28 0
29 0
30 0
31 0
32 0
33 0
34 0
35 0
36 0
37 0
38 0
39 0
40 0
41 0
42 0
43 0
44 0
45 0
46 0
47 0
48 0
49 0
50 0
51 0
52 0
53 0
54 0
55 0
56 0
57 0
58 0
59 0
60 0
61 0
62 0
63 0
64 0
65 0
66 0
67 0
68 0
69 0

@<SCITEGIC>ATOM_PROPERTY
pdb_occupancy
SciTegic.value.DoubleValue
1 1
2 1
3 1
4 1
5 1
6 1
7 1
8 1
9 1
10 1
11 1
12 1
13 1
14 1
15 1
16 1
17 1
18 1
19 1
20 1
21 1
22 1
23 1
24 1
25 1
26 1
27 1
28 1
29 1
30 1
31 1
32 1
33 1
34 1
35 1
36 1
37 1
38 1
39 1
40 1
41 1
42 1
43 1
44 1
45 1
46 1
47 1
48 1
49 1
50 1
51 1
52 1
53 1
54 1
55 1
56 1
57 1
58 1
59 1
60 1
61 1
62 1
63 1
64 1
65 1
66 1
67 1
68 1
69 1

@<TRIPOS>MOLECULE
Evo_6
53  55  1  0  0
SMALL
FORMAL_CHARGES
@<TRIPOS>ATOM
    1 C1        39.7206    35.6819    13.7896 C.3        1 SUBUNIT  0
    2 C2        40.5737    34.5192    14.3298 C.3        1 SUBUNIT  0
    3 N3        41.5920    35.0092    15.2665 N.am       1 SUBUNIT  0
    4 C4        41.8276    34.5003    16.4939 C.2        1 SUBUNIT  0
    5 C5        42.9091    35.3538    17.1730 C.3        1 SUBUNIT  0
    6 C6        43.5518    36.0685    15.9723 C.3        1 SUBUNIT  0
    7 C7        42.4044    36.1759    14.9707 C.3        1 SUBUNIT  0
    8 N8        43.8037    34.6188    18.0686 N.pl3      1 SUBUNIT  0
    9 O9        44.1454    32.4636    16.8078 O.2        1 SUBUNIT  0
   10 S10       44.9444    33.4666    17.4422 S.o2       1 SUBUNIT  0
   11 O11       45.8569    34.2304    16.6477 O.2        1 SUBUNIT  0
   12 C12       45.7939    32.7553    18.8447 C.3        1 SUBUNIT  0
   13 C13       46.2392    33.8082    19.8640 C.3        1 SUBUNIT  0
   14 C14       47.2066    34.7766    19.2280 C.2        1 SUBUNIT  0
   15 C15       47.0000    36.1500    19.0261 C.2        1 SUBUNIT  0
   16 C16       48.0942    36.7480    18.3644 C.2        1 SUBUNIT  0
   17 C17       49.1210    35.8254    18.0924 C.2        1 SUBUNIT  0
   18 S18       48.7210    34.2714    18.6515 S.3        1 SUBUNIT  0
   19 Cl19      50.5877    36.2184    17.3051 Cl         1 SUBUNIT  0
   20 O20       41.2831    33.5302    17.0003 O.2        1 SUBUNIT  0
   21 C21       41.2049    33.7640    13.1327 C.2        1 SUBUNIT  0
   22 O22       41.3156    34.3349    12.0551 O.2        1 SUBUNIT  0
   23 N23       41.6085    32.4642    13.3145 N.am       1 SUBUNIT  0
   24 C24       42.2246    31.7607    12.1742 C.3        1 SUBUNIT  0
   25 C25       41.9487    30.2584    12.1913 C.3        1 SUBUNIT  0
   26 O26       42.3133    29.7556    13.4561 O.3        1 SUBUNIT  0
   27 C27       41.4719    30.2183    14.4872 C.3        1 SUBUNIT  0
   28 C28       41.5346    31.7479    14.6060 C.3        1 SUBUNIT  0
   29 H29       38.9396    35.3281    13.1162 H          1 SUBUNIT  0
   30 H30       39.2353    36.2156    14.6074 H          1 SUBUNIT  0
   31 H31       40.3198    36.4079    13.2393 H          1 SUBUNIT  0
   32 H32       39.8766    33.8669    14.8522 H          1 SUBUNIT  0
   33 H33       42.3770    36.0784    17.7918 H          1 SUBUNIT  0
   34 H34       44.3029    35.4407    15.4890 H          1 SUBUNIT  0
   35 H35       42.7448    36.1865    13.9347 H          1 SUBUNIT  0
   36 H36       41.7948    37.0566    15.1628 H          1 SUBUNIT  0
   37 H37       43.2403    34.1613    18.7731 H          1 SUBUNIT  0
   38 H38       46.6319    32.1573    18.4866 H          1 SUBUNIT  0
   39 H39       45.1156    32.0722    19.3412 H          1 SUBUNIT  0
   40 H40       46.7117    33.3211    20.7167 H          1 SUBUNIT  0
   41 H41       45.3758    34.3550    20.2466 H          1 SUBUNIT  0
   42 H42       46.1096    36.6761    19.3379 H          1 SUBUNIT  0
   43 H43       48.1337    37.7939    18.0973 H          1 SUBUNIT  0
   44 H44       43.3009    31.9268    12.2115 H          1 SUBUNIT  0
   45 H45       41.8775    32.1635    11.2205 H          1 SUBUNIT  0
   46 H46       40.8943    30.0520    11.9950 H          1 SUBUNIT  0
   47 H47       42.5280    29.7544    11.4167 H          1 SUBUNIT  0
   48 H48       40.4529    29.8843    14.2927 H          1 SUBUNIT  0
   49 H49       41.7696    29.7595    15.4304 H          1 SUBUNIT  0
   50 H50       40.6599    32.0392    15.1803 H          1 SUBUNIT  0
   51 H51       42.4115    32.0217    15.1863 H          1 SUBUNIT  0
   52 O52       44.1343    37.3135    16.2968 O.3        1 SUBUNIT  0
   53 H53       44.6801    37.2053    17.0694 H          1 SUBUNIT  0
@<TRIPOS>BOND
    1     1     2 1
    2     1    29 1
    3     1    30 1
    4     1    31 1
    5     2     3 1
    6     2    21 1
    7     2    32 1
    8     3     4 1
    9     3     7 1
   10     4     5 1
   11     4    20 2
   12     5     6 1
   13     5     8 1
   14     5    33 1
   15     6     7 1
   16     6    34 1
   17     6    52 1
   18     7    35 1
   19     7    36 1
   20     8    10 1
   21     8    37 1
   22     9    10 2
   23    10    11 2
   24    10    12 1
   25    12    13 1
   26    12    38 1
   27    12    39 1
   28    13    14 1
   29    13    40 1
   30    13    41 1
   31    14    15 2
   32    14    18 1
   33    15    16 1
   34    15    42 1
   35    16    17 2
   36    16    43 1
   37    17    18 1
   38    17    19 1
   39    21    22 2
   40    21    23 1
   41    23    24 1
   42    23    28 1
   43    24    25 1
   44    24    44 1
   45    24    45 1
   46    25    26 1
   47    25    46 1
   48    25    47 1
   49    26    27 1
   50    27    28 1
   51    27    48 1
   52    27    49 1
   53    28    50 1
   54    28    51 1
   55    52    53 1
@<TRIPOS>SUBSTRUCTURE
1   ****   1
@<SCITEGIC>MOL_PROPERTY
TopHits
SciTegic.value.StringValue
10

@<SCITEGIC>MOL_PROPERTY
-CDOCKER_ENERGY
SciTegic.value.StringValue
45.2189712

@<SCITEGIC>MOL_PROPERTY
-CDOCKER_INTERACTION_ENERGY
SciTegic.value.StringValue
47.5692433

@<SCITEGIC>MOL_PROPERTY
POSE_NUMBER
SciTegic.value.StringValue
1

@<SCITEGIC>MOL_PROPERTY
FRAGMENTS
SciTegic.value.StringValue
U04

@<SCITEGIC>MOL_PROPERTY
MW
SciTegic.value.StringValue
465.97

@<SCITEGIC>MOL_PROPERTY
GENERATION
SciTegic.value.StringValue
1

@<SCITEGIC>MOL_PROPERTY
FAMILY
SciTegic.value.StringValue
1

@<SCITEGIC>MOL_PROPERTY
LUDI3
SciTegic.value.StringValue
368

@<SCITEGIC>ATOM_PROPERTY
Formal Charge
SciTegic.value.StringValue
1 0
2 0
3 0
4 0
5 0
6 0
7 0
8 0
9 0
10 0
11 0
12 0
13 0
14 0
15 0
16 0
17 0
18 0
19 0
20 0
21 0
22 0
23 0
24 0
25 0
26 0
27 0
28 0
29 0
30 0
31 0
32 0
33 0
34 0
35 0
36 0
37 0
38 0
39 0
40 0
41 0
42 0
43 0
44 0
45 0
46 0
47 0
48 0
49 0
50 0
51 0
52 0
53 0

@<SCITEGIC>ATOM_PROPERTY
pdb_tempFactor
SciTegic.value.DoubleValue
1 0
2 0
3 0
4 0
5 0
6 0
7 0
8 0
9 0
10 0
11 0
12 0
13 0
14 0
15 0
16 0
17 0
18 0
19 0
20 0
21 0
22 0
23 0
24 0
25 0
26 0
27 0
28 0
29 0
30 0
31 0
32 0
33 0
34 0
35 0
36 0
37 0
38 0
39 0
40 0
41 0
42 0
43 0
44 0
45 0
46 0
47 0
48 0
49 0
50 0
51 0
52 0
53 0

@<SCITEGIC>ATOM_PROPERTY
pdb_occupancy
SciTegic.value.DoubleValue
1 1
2 1
3 1
4 1
5 1
6 1
7 1
8 1
9 1
10 1
11 1
12 1
13 1
14 1
15 1
16 1
17 1
18 1
19 1
20 1
21 1
22 1
23 1
24 1
25 1
26 1
27 1
28 1
29 1
30 1
31 1
32 1
33 1
34 1
35 1
36 1
37 1
38 1
39 1
40 1
41 1
42 1
43 1
44 1
45 1
46 1
47 1
48 1
49 1
50 1
51 1
52 1
53 1

@<TRIPOS>MOLECULE
Evo_6
53  55  1  0  0
SMALL
FORMAL_CHARGES
@<TRIPOS>ATOM
    1 C1        45.0070    37.1407    17.3416 C.3        1 SUBUNIT  0
    2 C2        44.9450    35.8846    16.4570 C.3        1 SUBUNIT  0
    3 N3        43.5553    35.4750    16.1926 N.am       1 SUBUNIT  0
    4 C4        43.1426    34.8732    15.0521 C.2        1 SUBUNIT  0
    5 C5        41.7166    34.3425    15.2712 C.3        1 SUBUNIT  0
    6 C6        41.6729    34.2550    16.7990 C.3        1 SUBUNIT  0
    7 C7        42.5462    35.4284    17.2481 C.3        1 SUBUNIT  0
    8 N8        41.4082    33.1143    14.5325 N.pl3      1 SUBUNIT  0
    9 O9        43.6482    31.9953    14.9161 O.2        1 SUBUNIT  0
   10 S10       42.2632    31.6401    14.8892 S.o2       1 SUBUNIT  0
   11 O11       41.6503    31.1301    16.0783 O.2        1 SUBUNIT  0
   12 C12       41.9585    30.5244    13.5318 C.3        1 SUBUNIT  0
   13 C13       42.4868    31.1324    12.2277 C.3        1 SUBUNIT  0
   14 C14       42.1384    30.2478    11.0513 C.2        1 SUBUNIT  0
   15 C15       41.6601    30.6870     9.8105 C.2        1 SUBUNIT  0
   16 C16       41.4277    29.6125     8.9278 C.2        1 SUBUNIT  0
   17 C17       41.7259    28.3689     9.5093 C.2        1 SUBUNIT  0
   18 S18       42.2936    28.5574    11.1014 S.3        1 SUBUNIT  0
   19 Cl19      41.5356    26.8672     8.7117 Cl         1 SUBUNIT  0
   20 O20       43.7860    34.7280    14.0195 O.2        1 SUBUNIT  0
   21 C21       45.6733    34.7009    17.1441 C.2        1 SUBUNIT  0
   22 O22       45.0174    33.7480    17.5471 O.2        1 SUBUNIT  0
   23 N23       47.0387    34.7647    17.2806 N.am       1 SUBUNIT  0
   24 C24       47.7265    33.7013    18.0329 C.3        1 SUBUNIT  0
   25 C25       49.0469    33.2923    17.3746 C.3        1 SUBUNIT  0
   26 O26       49.8114    34.4442    17.0938 O.3        1 SUBUNIT  0
   27 C27       49.1940    35.3218    16.1784 C.3        1 SUBUNIT  0
   28 C28       47.8905    35.8580    16.7773 C.3        1 SUBUNIT  0
   29 H29       46.0188    37.5221    17.4679 H          1 SUBUNIT  0
   30 H30       44.4194    37.9429    16.9002 H          1 SUBUNIT  0
   31 H31       44.6116    36.9439    18.3383 H          1 SUBUNIT  0
   32 H32       45.4237    36.0900    15.4994 H          1 SUBUNIT  0
   33 H33       41.0255    35.1105    14.9221 H          1 SUBUNIT  0
   34 H34       42.1852    33.3357    17.0884 H          1 SUBUNIT  0
   35 H35       42.9946    35.2725    18.2286 H          1 SUBUNIT  0
   36 H36       41.9855    36.3642    17.2652 H          1 SUBUNIT  0
   37 H37       40.4177    32.9201    14.5895 H          1 SUBUNIT  0
   38 H38       40.8889    30.3331    13.4666 H          1 SUBUNIT  0
   39 H39       42.4491    29.5738    13.7411 H          1 SUBUNIT  0
   40 H40       43.5678    31.2638    12.2724 H          1 SUBUNIT  0
   41 H41       42.0502    32.1191    12.0703 H          1 SUBUNIT  0
   42 H42       41.4840    31.7220     9.5633 H          1 SUBUNIT  0
   43 H43       41.0575    29.7450     7.9240 H          1 SUBUNIT  0
   44 H44       47.1031    32.8137    18.1465 H          1 SUBUNIT  0
   45 H45       47.9222    34.0701    19.0398 H          1 SUBUNIT  0
   46 H46       49.6121    32.6359    18.0361 H          1 SUBUNIT  0
   47 H47       48.8620    32.7400    16.4525 H          1 SUBUNIT  0
   48 H48       49.8765    36.1404    15.9566 H          1 SUBUNIT  0
   49 H49       48.9992    34.8002    15.2400 H          1 SUBUNIT  0
   50 H50       48.1272    36.5204    17.6103 H          1 SUBUNIT  0
   51 H51       47.3961    36.4638    16.0239 H          1 SUBUNIT  0
   52 O52       40.3474    34.2452    17.2888 O.3        1 SUBUNIT  0
   53 H53       40.3627    34.2752    18.2440 H          1 SUBUNIT  0
@<TRIPOS>BOND
    1     1     2 1
    2     1    29 1
    3     1    30 1
    4     1    31 1
    5     2     3 1
    6     2    21 1
    7     2    32 1
    8     3     4 1
    9     3     7 1
   10     4     5 1
   11     4    20 2
   12     5     6 1
   13     5     8 1
   14     5    33 1
   15     6     7 1
   16     6    34 1
   17     6    52 1
   18     7    35 1
   19     7    36 1
   20     8    10 1
   21     8    37 1
   22     9    10 2
   23    10    11 2
   24    10    12 1
   25    12    13 1
   26    12    38 1
   27    12    39 1
   28    13    14 1
   29    13    40 1
   30    13    41 1
   31    14    15 2
   32    14    18 1
   33    15    16 1
   34    15    42 1
   35    16    17 2
   36    16    43 1
   37    17    18 1
   38    17    19 1
   39    21    22 2
   40    21    23 1
   41    23    24 1
   42    23    28 1
   43    24    25 1
   44    24    44 1
   45    24    45 1
   46    25    26 1
   47    25    46 1
   48    25    47 1
   49    26    27 1
   50    27    28 1
   51    27    48 1
   52    27    49 1
   53    28    50 1
   54    28    51 1
   55    52    53 1
@<TRIPOS>SUBSTRUCTURE
1   ****   1
@<SCITEGIC>MOL_PROPERTY
TopHits
SciTegic.value.StringValue
10

@<SCITEGIC>MOL_PROPERTY
-CDOCKER_ENERGY
SciTegic.value.StringValue
43.1378355

@<SCITEGIC>MOL_PROPERTY
-CDOCKER_INTERACTION_ENERGY
SciTegic.value.StringValue
46.6734574

@<SCITEGIC>MOL_PROPERTY
POSE_NUMBER
SciTegic.value.StringValue
2

@<SCITEGIC>MOL_PROPERTY
FRAGMENTS
SciTegic.value.StringValue
U04

@<SCITEGIC>MOL_PROPERTY
MW
SciTegic.value.StringValue
465.97

@<SCITEGIC>MOL_PROPERTY
GENERATION
SciTegic.value.StringValue
1

@<SCITEGIC>MOL_PROPERTY
FAMILY
SciTegic.value.StringValue
1

@<SCITEGIC>MOL_PROPERTY
LUDI3
SciTegic.value.StringValue
368

@<SCITEGIC>ATOM_PROPERTY
Formal Charge
SciTegic.value.StringValue
1 0
2 0
3 0
4 0
5 0
6 0
7 0
8 0
9 0
10 0
11 0
12 0
13 0
14 0
15 0
16 0
17 0
18 0
19 0
20 0
21 0
22 0
23 0
24 0
25 0
26 0
27 0
28 0
29 0
30 0
31 0
32 0
33 0
34 0
35 0
36 0
37 0
38 0
39 0
40 0
41 0
42 0
43 0
44 0
45 0
46 0
47 0
48 0
49 0
50 0
51 0
52 0
53 0

@<SCITEGIC>ATOM_PROPERTY
pdb_tempFactor
SciTegic.value.DoubleValue
1 0
2 0
3 0
4 0
5 0
6 0
7 0
8 0
9 0
10 0
11 0
12 0
13 0
14 0
15 0
16 0
17 0
18 0
19 0
20 0
21 0
22 0
23 0
24 0
25 0
26 0
27 0
28 0
29 0
30 0
31 0
32 0
33 0
34 0
35 0
36 0
37 0
38 0
39 0
40 0
41 0
42 0
43 0
44 0
45 0
46 0
47 0
48 0
49 0
50 0
51 0
52 0
53 0

@<SCITEGIC>ATOM_PROPERTY
pdb_occupancy
SciTegic.value.DoubleValue
1 1
2 1
3 1
4 1
5 1
6 1
7 1
8 1
9 1
10 1
11 1
12 1
13 1
14 1
15 1
16 1
17 1
18 1
19 1
20 1
21 1
22 1
23 1
24 1
25 1
26 1
27 1
28 1
29 1
30 1
31 1
32 1
33 1
34 1
35 1
36 1
37 1
38 1
39 1
40 1
41 1
42 1
43 1
44 1
45 1
46 1
47 1
48 1
49 1
50 1
51 1
52 1
53 1

@<TRIPOS>MOLECULE
Evo_6
53  55  1  0  0
SMALL
FORMAL_CHARGES
@<TRIPOS>ATOM
    1 C1        42.0363    35.9919    17.4646 C.3        1 SUBUNIT  0
    2 C2        42.6350    34.6598    16.9701 C.3        1 SUBUNIT  0
    3 N3        43.8977    34.3011    17.6361 N.am       1 SUBUNIT  0
    4 C4        44.5243    33.1177    17.4668 C.2        1 SUBUNIT  0
    5 C5        45.8128    33.0858    18.2965 C.3        1 SUBUNIT  0
    6 C6        45.9078    34.5210    18.8595 C.3        1 SUBUNIT  0
    7 C7        44.5449    35.1805    18.5951 C.3        1 SUBUNIT  0
    8 N8        46.9235    32.6530    17.4455 N.pl3      1 SUBUNIT  0
    9 O9        48.1019    31.3176    19.2060 O.2        1 SUBUNIT  0
   10 S10       48.4503    32.2321    18.1605 S.o2       1 SUBUNIT  0
   11 O11       49.2243    31.7595    17.0538 O.2        1 SUBUNIT  0
   12 C12       49.2080    33.7014    18.8302 C.3        1 SUBUNIT  0
   13 C13       49.4377    34.7708    17.7520 C.3        1 SUBUNIT  0
   14 C14       49.6684    36.1103    18.4160 C.2        1 SUBUNIT  0
   15 C15       50.8818    36.6006    18.9240 C.2        1 SUBUNIT  0
   16 C16       50.7266    37.8832    19.4944 C.2        1 SUBUNIT  0
   17 C17       49.4031    38.3485    19.4052 C.2        1 SUBUNIT  0
   18 S18       48.4000    37.2162    18.6336 S.3        1 SUBUNIT  0
   19 Cl19      48.8746    39.8594    19.9960 Cl         1 SUBUNIT  0
   20 O20       44.1543    32.1878    16.7579 O.2        1 SUBUNIT  0
   21 C21       42.8469    34.8250    15.4519 C.2        1 SUBUNIT  0
   22 O22       43.9790    34.9946    15.0102 O.2        1 SUBUNIT  0
   23 N23       41.7269    34.8291    14.6608 N.am       1 SUBUNIT  0
   24 C24       41.8275    35.3850    13.3076 C.3        1 SUBUNIT  0
   25 C25       40.6644    36.3464    13.0964 C.3        1 SUBUNIT  0
   26 O26       39.4682    35.6116    13.2251 O.3        1 SUBUNIT  0
   27 C27       39.2480    35.2285    14.5652 C.3        1 SUBUNIT  0
   28 C28       40.3905    34.3297    15.0664 C.3        1 SUBUNIT  0
   29 H29       41.0639    36.1981    17.0202 H          1 SUBUNIT  0
   30 H30       41.8999    36.0070    18.5416 H          1 SUBUNIT  0
   31 H31       42.6819    36.8324    17.2130 H          1 SUBUNIT  0
   32 H32       41.9450    33.8429    17.1661 H          1 SUBUNIT  0
   33 H33       45.6775    32.3412    19.0814 H          1 SUBUNIT  0
   34 H34       46.6372    35.0677    18.2642 H          1 SUBUNIT  0
   35 H35       44.6572    36.1879    18.1927 H          1 SUBUNIT  0
   36 H36       43.9078    35.2344    19.4746 H          1 SUBUNIT  0
   37 H37       46.6137    31.8504    16.9129 H          1 SUBUNIT  0
   38 H38       50.1511    33.4319    19.3046 H          1 SUBUNIT  0
   39 H39       48.5606    34.0746    19.6113 H          1 SUBUNIT  0
   40 H40       48.5733    34.8499    17.0926 H          1 SUBUNIT  0
   41 H41       50.2937    34.5138    17.1275 H          1 SUBUNIT  0
   42 H42       51.8184    36.0643    18.8856 H          1 SUBUNIT  0
   43 H43       51.5347    38.4387    19.9456 H          1 SUBUNIT  0
   44 H44       41.7946    34.5753    12.5783 H          1 SUBUNIT  0
   45 H45       42.7643    35.9230    13.1530 H          1 SUBUNIT  0
   46 H46       40.6874    37.1393    13.8433 H          1 SUBUNIT  0
   47 H47       40.7209    36.8376    12.1341 H          1 SUBUNIT  0
   48 H48       39.1936    36.1283    15.1717 H          1 SUBUNIT  0
   49 H49       38.2835    34.7294    14.6602 H          1 SUBUNIT  0
   50 H50       40.2703    34.2350    16.1419 H          1 SUBUNIT  0
   51 H51       40.2711    33.3278    14.6547 H          1 SUBUNIT  0
   52 O52       46.3510    34.5925    20.2032 O.3        1 SUBUNIT  0
   53 H53       45.6889    34.2208    20.7764 H          1 SUBUNIT  0
@<TRIPOS>BOND
    1     1     2 1
    2     1    29 1
    3     1    30 1
    4     1    31 1
    5     2     3 1
    6     2    21 1
    7     2    32 1
    8     3     4 1
    9     3     7 1
   10     4     5 1
   11     4    20 2
   12     5     6 1
   13     5     8 1
   14     5    33 1
   15     6     7 1
   16     6    34 1
   17     6    52 1
   18     7    35 1
   19     7    36 1
   20     8    10 1
   21     8    37 1
   22     9    10 2
   23    10    11 2
   24    10    12 1
   25    12    13 1
   26    12    38 1
   27    12    39 1
   28    13    14 1
   29    13    40 1
   30    13    41 1
   31    14    15 2
   32    14    18 1
   33    15    16 1
   34    15    42 1
   35    16    17 2
   36    16    43 1
   37    17    18 1
   38    17    19 1
   39    21    22 2
   40    21    23 1
   41    23    24 1
   42    23    28 1
   43    24    25 1
   44    24    44 1
   45    24    45 1
   46    25    26 1
   47    25    46 1
   48    25    47 1
   49    26    27 1
   50    27    28 1
   51    27    48 1
   52    27    49 1
   53    28    50 1
   54    28    51 1
   55    52    53 1
@<TRIPOS>SUBSTRUCTURE
1   ****   1
@<SCITEGIC>MOL_PROPERTY
TopHits
SciTegic.value.StringValue
10

@<SCITEGIC>MOL_PROPERTY
-CDOCKER_ENERGY
SciTegic.value.StringValue
41.3372777

@<SCITEGIC>MOL_PROPERTY
-CDOCKER_INTERACTION_ENERGY
SciTegic.value.StringValue
47.621207

@<SCITEGIC>MOL_PROPERTY
POSE_NUMBER
SciTegic.value.StringValue
3

@<SCITEGIC>MOL_PROPERTY
FRAGMENTS
SciTegic.value.StringValue
U04

@<SCITEGIC>MOL_PROPERTY
MW
SciTegic.value.StringValue
465.97

@<SCITEGIC>MOL_PROPERTY
GENERATION
SciTegic.value.StringValue
1

@<SCITEGIC>MOL_PROPERTY
FAMILY
SciTegic.value.StringValue
1

@<SCITEGIC>MOL_PROPERTY
LUDI3
SciTegic.value.StringValue
368

@<SCITEGIC>ATOM_PROPERTY
Formal Charge
SciTegic.value.StringValue
1 0
2 0
3 0
4 0
5 0
6 0
7 0
8 0
9 0
10 0
11 0
12 0
13 0
14 0
15 0
16 0
17 0
18 0
19 0
20 0
21 0
22 0
23 0
24 0
25 0
26 0
27 0
28 0
29 0
30 0
31 0
32 0
33 0
34 0
35 0
36 0
37 0
38 0
39 0
40 0
41 0
42 0
43 0
44 0
45 0
46 0
47 0
48 0
49 0
50 0
51 0
52 0
53 0

@<SCITEGIC>ATOM_PROPERTY
pdb_tempFactor
SciTegic.value.DoubleValue
1 0
2 0
3 0
4 0
5 0
6 0
7 0
8 0
9 0
10 0
11 0
12 0
13 0
14 0
15 0
16 0
17 0
18 0
19 0
20 0
21 0
22 0
23 0
24 0
25 0
26 0
27 0
28 0
29 0
30 0
31 0
32 0
33 0
34 0
35 0
36 0
37 0
38 0
39 0
40 0
41 0
42 0
43 0
44 0
45 0
46 0
47 0
48 0
49 0
50 0
51 0
52 0
53 0

@<SCITEGIC>ATOM_PROPERTY
pdb_occupancy
SciTegic.value.DoubleValue
1 1
2 1
3 1
4 1
5 1
6 1
7 1
8 1
9 1
10 1
11 1
12 1
13 1
14 1
15 1
16 1
17 1
18 1
19 1
20 1
21 1
22 1
23 1
24 1
25 1
26 1
27 1
28 1
29 1
30 1
31 1
32 1
33 1
34 1
35 1
36 1
37 1
38 1
39 1
40 1
41 1
42 1
43 1
44 1
45 1
46 1
47 1
48 1
49 1
50 1
51 1
52 1
53 1

@<TRIPOS>MOLECULE
Evo_6
53  55  1  0  0
SMALL
FORMAL_CHARGES
@<TRIPOS>ATOM
    1 C1        39.8287    35.6928    13.8036 C.3        1 SUBUNIT  0
    2 C2        40.6588    34.4910    14.2899 C.3        1 SUBUNIT  0
    3 N3        41.7040    34.9316    15.2237 N.am       1 SUBUNIT  0
    4 C4        41.9028    34.4328    16.4636 C.2        1 SUBUNIT  0
    5 C5        43.0171    35.2429    17.1466 C.3        1 SUBUNIT  0
    6 C6        43.6837    35.9490    15.9519 C.3        1 SUBUNIT  0
    7 C7        42.5638    36.0621    14.9222 C.3        1 SUBUNIT  0
    8 N8        43.8933    34.4815    18.0438 N.pl3      1 SUBUNIT  0
    9 O9        44.0430    32.2300    16.9169 O.2        1 SUBUNIT  0
   10 S10       44.9339    33.2235    17.4343 S.o2       1 SUBUNIT  0
   11 O11       45.8444    33.8691    16.5412 O.2        1 SUBUNIT  0
   12 C12       45.8259    32.5501    18.8284 C.3        1 SUBUNIT  0
   13 C13       46.6300    33.6020    19.5984 C.3        1 SUBUNIT  0
   14 C14       47.9367    33.8815    18.8920 C.2        1 SUBUNIT  0
   15 C15       49.0807    33.0690    18.9225 C.2        1 SUBUNIT  0
   16 C16       50.1278    33.6119    18.1494 C.2        1 SUBUNIT  0
   17 C17       49.7668    34.8300    17.5466 C.2        1 SUBUNIT  0
   18 S18       48.1720    35.2685    17.9420 S.3        1 SUBUNIT  0
   19 Cl19      50.8041    35.7489    16.5450 Cl         1 SUBUNIT  0
   20 O20       41.2986    33.5060    16.9824 O.2        1 SUBUNIT  0
   21 C21       41.2429    33.7456    13.0593 C.2        1 SUBUNIT  0
   22 O22       41.2927    34.3167    11.9780 O.2        1 SUBUNIT  0
   23 N23       41.6739    32.4524    13.2156 N.am       1 SUBUNIT  0
   24 C24       42.2346    31.7482    12.0465 C.3        1 SUBUNIT  0
   25 C25       41.9473    30.2462    12.0750 C.3        1 SUBUNIT  0
   26 O26       42.3556    29.7370    13.3233 O.3        1 SUBUNIT  0
   27 C27       41.5664    30.2140    14.3888 C.3        1 SUBUNIT  0
   28 C28       41.6787    31.7399    14.5074 C.3        1 SUBUNIT  0
   29 H29       40.4368    36.4131    13.2537 H          1 SUBUNIT  0
   30 H30       39.0157    35.3806    13.1483 H          1 SUBUNIT  0
   31 H31       39.3810    36.2197    14.6465 H          1 SUBUNIT  0
   32 H32       39.9519    33.8404    14.8021 H          1 SUBUNIT  0
   33 H33       42.5080    35.9810    17.7693 H          1 SUBUNIT  0
   34 H34       44.4446    35.3188    15.4917 H          1 SUBUNIT  0
   35 H35       42.9235    36.0384    13.8931 H          1 SUBUNIT  0
   36 H36       41.9828    36.9664    15.0819 H          1 SUBUNIT  0
   37 H37       43.3281    34.1002    18.7942 H          1 SUBUNIT  0
   38 H38       46.4629    31.7334    18.4901 H          1 SUBUNIT  0
   39 H39       45.1006    32.1192    19.5034 H          1 SUBUNIT  0
   40 H40       46.8555    33.2203    20.5950 H          1 SUBUNIT  0
   41 H41       46.0554    34.5203    19.7241 H          1 SUBUNIT  0
   42 H42       49.1507    32.1405    19.4697 H          1 SUBUNIT  0
   43 H43       51.0923    33.1398    18.0386 H          1 SUBUNIT  0
   44 H44       43.3127    31.9056    12.0389 H          1 SUBUNIT  0
   45 H45       41.8528    32.1587    11.1095 H          1 SUBUNIT  0
   46 H46       40.8847    30.0468    11.9185 H          1 SUBUNIT  0
   47 H47       42.4963    29.7371    11.2828 H          1 SUBUNIT  0
   48 H48       40.5320    29.9076    14.2351 H          1 SUBUNIT  0
   49 H49       41.8922    29.7448    15.3176 H          1 SUBUNIT  0
   50 H50       40.8559    32.0518    15.1426 H          1 SUBUNIT  0
   51 H51       42.6063    31.9947    15.0148 H          1 SUBUNIT  0
   52 O52       44.2543    37.2006    16.2748 O.3        1 SUBUNIT  0
   53 H53       44.7776    37.1060    17.0654 H          1 SUBUNIT  0
@<TRIPOS>BOND
    1     1     2 1
    2     1    29 1
    3     1    30 1
    4     1    31 1
    5     2     3 1
    6     2    21 1
    7     2    32 1
    8     3     4 1
    9     3     7 1
   10     4     5 1
   11     4    20 2
   12     5     6 1
   13     5     8 1
   14     5    33 1
   15     6     7 1
   16     6    34 1
   17     6    52 1
   18     7    35 1
   19     7    36 1
   20     8    10 1
   21     8    37 1
   22     9    10 2
   23    10    11 2
   24    10    12 1
   25    12    13 1
   26    12    38 1
   27    12    39 1
   28    13    14 1
   29    13    40 1
   30    13    41 1
   31    14    15 2
   32    14    18 1
   33    15    16 1
   34    15    42 1
   35    16    17 2
   36    16    43 1
   37    17    18 1
   38    17    19 1
   39    21    22 2
   40    21    23 1
   41    23    24 1
   42    23    28 1
   43    24    25 1
   44    24    44 1
   45    24    45 1
   46    25    26 1
   47    25    46 1
   48    25    47 1
   49    26    27 1
   50    27    28 1
   51    27    48 1
   52    27    49 1
   53    28    50 1
   54    28    51 1
   55    52    53 1
@<TRIPOS>SUBSTRUCTURE
1   ****   1
@<SCITEGIC>MOL_PROPERTY
TopHits
SciTegic.value.StringValue
10

@<SCITEGIC>MOL_PROPERTY
-CDOCKER_ENERGY
SciTegic.value.StringValue
40.9142447

@<SCITEGIC>MOL_PROPERTY
-CDOCKER_INTERACTION_ENERGY
SciTegic.value.StringValue
43.5337412

@<SCITEGIC>MOL_PROPERTY
POSE_NUMBER
SciTegic.value.StringValue
4

@<SCITEGIC>MOL_PROPERTY
FRAGMENTS
SciTegic.value.StringValue
U04

@<SCITEGIC>MOL_PROPERTY
MW
SciTegic.value.StringValue
465.97

@<SCITEGIC>MOL_PROPERTY
GENERATION
SciTegic.value.StringValue
1

@<SCITEGIC>MOL_PROPERTY
FAMILY
SciTegic.value.StringValue
1

@<SCITEGIC>MOL_PROPERTY
LUDI3
SciTegic.value.StringValue
368

@<SCITEGIC>ATOM_PROPERTY
Formal Charge
SciTegic.value.StringValue
1 0
2 0
3 0
4 0
5 0
6 0
7 0
8 0
9 0
10 0
11 0
12 0
13 0
14 0
15 0
16 0
17 0
18 0
19 0
20 0
21 0
22 0
23 0
24 0
25 0
26 0
27 0
28 0
29 0
30 0
31 0
32 0
33 0
34 0
35 0
36 0
37 0
38 0
39 0
40 0
41 0
42 0
43 0
44 0
45 0
46 0
47 0
48 0
49 0
50 0
51 0
52 0
53 0

@<SCITEGIC>ATOM_PROPERTY
pdb_tempFactor
SciTegic.value.DoubleValue
1 0
2 0
3 0
4 0
5 0
6 0
7 0
8 0
9 0
10 0
11 0
12 0
13 0
14 0
15 0
16 0
17 0
18 0
19 0
20 0
21 0
22 0
23 0
24 0
25 0
26 0
27 0
28 0
29 0
30 0
31 0
32 0
33 0
34 0
35 0
36 0
37 0
38 0
39 0
40 0
41 0
42 0
43 0
44 0
45 0
46 0
47 0
48 0
49 0
50 0
51 0
52 0
53 0

@<SCITEGIC>ATOM_PROPERTY
pdb_occupancy
SciTegic.value.DoubleValue
1 1
2 1
3 1
4 1
5 1
6 1
7 1
8 1
9 1
10 1
11 1
12 1
13 1
14 1
15 1
16 1
17 1
18 1
19 1
20 1
21 1
22 1
23 1
24 1
25 1
26 1
27 1
28 1
29 1
30 1
31 1
32 1
33 1
34 1
35 1
36 1
37 1
38 1
39 1
40 1
41 1
42 1
43 1
44 1
45 1
46 1
47 1
48 1
49 1
50 1
51 1
52 1
53 1

@<TRIPOS>MOLECULE
Evo_6
53  55  1  0  0
SMALL
FORMAL_CHARGES
@<TRIPOS>ATOM
    1 C1        42.1856    31.7505    11.8362 C.3        1 SUBUNIT  0
    2 C2        42.2168    31.5874    13.3653 C.3        1 SUBUNIT  0
    3 N3        41.5136    32.6438    14.1139 N.am       1 SUBUNIT  0
    4 C4        41.1442    32.5070    15.4046 C.2        1 SUBUNIT  0
    5 C5        40.6603    33.8607    15.9448 C.3        1 SUBUNIT  0
    6 C6        40.6431    34.7835    14.7046 C.3        1 SUBUNIT  0
    7 C7        41.3393    33.9931    13.5875 C.3        1 SUBUNIT  0
    8 N8        41.4914    34.3756    17.0370 N.pl3      1 SUBUNIT  0
    9 O9        43.6516    33.1143    16.7436 O.2        1 SUBUNIT  0
   10 S10       43.2209    34.4776    16.8382 S.o2       1 SUBUNIT  0
   11 O11       43.4034    35.3325    15.7061 O.2        1 SUBUNIT  0
   12 C12       43.9118    35.2659    18.2912 C.3        1 SUBUNIT  0
   13 C13       45.4247    35.4651    18.1655 C.3        1 SUBUNIT  0
   14 C14       46.1169    34.1224    18.2009 C.2        1 SUBUNIT  0
   15 C15       46.8682    33.5428    17.1678 C.2        1 SUBUNIT  0
   16 C16       47.3566    32.2695    17.5323 C.2        1 SUBUNIT  0
   17 C17       46.9741    31.9035    18.8353 C.2        1 SUBUNIT  0
   18 S18       46.0369    33.1178    19.5676 S.3        1 SUBUNIT  0
   19 Cl19      47.4038    30.4258    19.5814 Cl         1 SUBUNIT  0
   20 O20       41.1968    31.4788    16.0703 O.2        1 SUBUNIT  0
   21 C21       43.7061    31.5999    13.7954 C.2        1 SUBUNIT  0
   22 O22       44.3836    32.5946    13.5584 O.2        1 SUBUNIT  0
   23 N23       44.2199    30.4831    14.4076 N.am       1 SUBUNIT  0
   24 C24       45.6614    30.4852    14.7173 C.3        1 SUBUNIT  0
   25 C25       46.0708    29.4682    15.7809 C.3        1 SUBUNIT  0
   26 O26       45.4819    28.2278    15.4715 O.3        1 SUBUNIT  0
   27 C27       44.0843    28.2506    15.6311 C.3        1 SUBUNIT  0
   28 C28       43.4347    29.2541    14.6663 C.3        1 SUBUNIT  0
   29 H29       41.2110    31.5146    11.4206 H          1 SUBUNIT  0
   30 H30       42.4425    32.7626    11.5369 H          1 SUBUNIT  0
   31 H31       42.8887    31.0724    11.3503 H          1 SUBUNIT  0
   32 H32       41.7324    30.6368    13.5727 H          1 SUBUNIT  0
   33 H33       39.6614    33.7088    16.3548 H          1 SUBUNIT  0
   34 H34       41.1958    35.7139    14.8737 H          1 SUBUNIT  0
   35 H35       42.3173    34.4203    13.3610 H          1 SUBUNIT  0
   36 H36       40.7529    33.9809    12.6689 H          1 SUBUNIT  0
   37 H37       41.1452    35.2796    17.3337 H          1 SUBUNIT  0
   38 H38       43.7084    34.6743    19.1785 H          1 SUBUNIT  0
   39 H39       43.4195    36.2272    18.4245 H          1 SUBUNIT  0
   40 H40       45.7946    36.0740    18.9910 H          1 SUBUNIT  0
   41 H41       45.6691    35.9877    17.2403 H          1 SUBUNIT  0
   42 H42       47.0482    34.0116    16.2108 H          1 SUBUNIT  0
   43 H43       47.9543    31.6507    16.8789 H          1 SUBUNIT  0
   44 H44       45.9813    31.4751    15.0446 H          1 SUBUNIT  0
   45 H45       46.2064    30.2742    13.7966 H          1 SUBUNIT  0
   46 H46       47.1550    29.3598    15.8093 H          1 SUBUNIT  0
   47 H47       45.7561    29.7958    16.7727 H          1 SUBUNIT  0
   48 H48       43.6854    27.2500    15.4637 H          1 SUBUNIT  0
   49 H49       43.8465    28.5062    16.6630 H          1 SUBUNIT  0
   50 H50       43.2502    28.7629    13.7104 H          1 SUBUNIT  0
   51 H51       42.4648    29.5025    15.0939 H          1 SUBUNIT  0
   52 O52       39.3201    35.1041    14.3083 O.3        1 SUBUNIT  0
   53 H53       38.8933    35.6295    14.9820 H          1 SUBUNIT  0
@<TRIPOS>BOND
    1     1     2 1
    2     1    29 1
    3     1    30 1
    4     1    31 1
    5     2     3 1
    6     2    21 1
    7     2    32 1
    8     3     4 1
    9     3     7 1
   10     4     5 1
   11     4    20 2
   12     5     6 1
   13     5     8 1
   14     5    33 1
   15     6     7 1
   16     6    34 1
   17     6    52 1
   18     7    35 1
   19     7    36 1
   20     8    10 1
   21     8    37 1
   22     9    10 2
   23    10    11 2
   24    10    12 1
   25    12    13 1
   26    12    38 1
   27    12    39 1
   28    13    14 1
   29    13    40 1
   30    13    41 1
   31    14    15 2
   32    14    18 1
   33    15    16 1
   34    15    42 1
   35    16    17 2
   36    16    43 1
   37    17    18 1
   38    17    19 1
   39    21    22 2
   40    21    23 1
   41    23    24 1
   42    23    28 1
   43    24    25 1
   44    24    44 1
   45    24    45 1
   46    25    26 1
   47    25    46 1
   48    25    47 1
   49    26    27 1
   50    27    28 1
   51    27    48 1
   52    27    49 1
   53    28    50 1
   54    28    51 1
   55    52    53 1
@<TRIPOS>SUBSTRUCTURE
1   ****   1
@<SCITEGIC>MOL_PROPERTY
TopHits
SciTegic.value.StringValue
10

@<SCITEGIC>MOL_PROPERTY
-CDOCKER_ENERGY
SciTegic.value.StringValue
39.9832664

@<SCITEGIC>MOL_PROPERTY
-CDOCKER_INTERACTION_ENERGY
SciTegic.value.StringValue
42.9000254

@<SCITEGIC>MOL_PROPERTY
POSE_NUMBER
SciTegic.value.StringValue
5

@<SCITEGIC>MOL_PROPERTY
FRAGMENTS
SciTegic.value.StringValue
U04

@<SCITEGIC>MOL_PROPERTY
MW
SciTegic.value.StringValue
465.97

@<SCITEGIC>MOL_PROPERTY
GENERATION
SciTegic.value.StringValue
1

@<SCITEGIC>MOL_PROPERTY
FAMILY
SciTegic.value.StringValue
1

@<SCITEGIC>MOL_PROPERTY
LUDI3
SciTegic.value.StringValue
368

@<SCITEGIC>ATOM_PROPERTY
Formal Charge
SciTegic.value.StringValue
1 0
2 0
3 0
4 0
5 0
6 0
7 0
8 0
9 0
10 0
11 0
12 0
13 0
14 0
15 0
16 0
17 0
18 0
19 0
20 0
21 0
22 0
23 0
24 0
25 0
26 0
27 0
28 0
29 0
30 0
31 0
32 0
33 0
34 0
35 0
36 0
37 0
38 0
39 0
40 0
41 0
42 0
43 0
44 0
45 0
46 0
47 0
48 0
49 0
50 0
51 0
52 0
53 0

@<SCITEGIC>ATOM_PROPERTY
pdb_tempFactor
SciTegic.value.DoubleValue
1 0
2 0
3 0
4 0
5 0
6 0
7 0
8 0
9 0
10 0
11 0
12 0
13 0
14 0
15 0
16 0
17 0
18 0
19 0
20 0
21 0
22 0
23 0
24 0
25 0
26 0
27 0
28 0
29 0
30 0
31 0
32 0
33 0
34 0
35 0
36 0
37 0
38 0
39 0
40 0
41 0
42 0
43 0
44 0
45 0
46 0
47 0
48 0
49 0
50 0
51 0
52 0
53 0

@<SCITEGIC>ATOM_PROPERTY
pdb_occupancy
SciTegic.value.DoubleValue
1 1
2 1
3 1
4 1
5 1
6 1
7 1
8 1
9 1
10 1
11 1
12 1
13 1
14 1
15 1
16 1
17 1
18 1
19 1
20 1
21 1
22 1
23 1
24 1
25 1
26 1
27 1
28 1
29 1
30 1
31 1
32 1
33 1
34 1
35 1
36 1
37 1
38 1
39 1
40 1
41 1
42 1
43 1
44 1
45 1
46 1
47 1
48 1
49 1
50 1
51 1
52 1
53 1

@<TRIPOS>MOLECULE
Evo_6
53  55  1  0  0
SMALL
FORMAL_CHARGES
@<TRIPOS>ATOM
    1 C1        45.1483    34.6926    19.1031 C.3        1 SUBUNIT  0
    2 C2        45.2447    34.3185    17.6119 C.3        1 SUBUNIT  0
    3 N3        44.1758    34.9293    16.8047 N.am       1 SUBUNIT  0
    4 C4        44.1270    34.8892    15.4562 C.2        1 SUBUNIT  0
    5 C5        42.9838    35.7847    14.9877 C.3        1 SUBUNIT  0
    6 C6        42.1303    35.9638    16.2562 C.3        1 SUBUNIT  0
    7 C7        43.1491    35.7865    17.3839 C.3        1 SUBUNIT  0
    8 N8        42.3832    35.3360    13.7325 N.pl3      1 SUBUNIT  0
    9 O9        39.9754    34.9507    14.3636 O.2        1 SUBUNIT  0
   10 S10       41.0362    34.2404    13.7198 S.o2       1 SUBUNIT  0
   11 O11       40.9044    33.9381    12.3283 O.2        1 SUBUNIT  0
   12 C12       41.4553    32.7733    14.6583 C.3        1 SUBUNIT  0
   13 C13       42.6569    32.0152    14.0809 C.3        1 SUBUNIT  0
   14 C14       42.2560    31.1070    12.9420 C.2        1 SUBUNIT  0
   15 C15       41.7694    29.7999    13.0699 C.2        1 SUBUNIT  0
   16 C16       41.5425    29.2040    11.8121 C.2        1 SUBUNIT  0
   17 C17       41.8373    30.0734    10.7460 C.2        1 SUBUNIT  0
   18 S18       42.3813    31.5794    11.3161 S.3        1 SUBUNIT  0
   19 Cl19      41.6713    29.6615     9.0925 Cl         1 SUBUNIT  0
   20 O20       44.8774    34.2835    14.7003 O.2        1 SUBUNIT  0
   21 C21       45.2567    32.7792    17.4602 C.2        1 SUBUNIT  0
   22 O22       44.2647    32.2051    17.0246 O.2        1 SUBUNIT  0
   23 N23       46.4056    32.1160    17.8192 N.am       1 SUBUNIT  0
   24 C24       46.4678    30.6542    17.6775 C.3        1 SUBUNIT  0
   25 C25       47.7914    30.2216    17.0391 C.3        1 SUBUNIT  0
   26 O26       48.8694    30.7991    17.7456 O.3        1 SUBUNIT  0
   27 C27       48.8847    32.2110    17.7142 C.3        1 SUBUNIT  0
   28 C28       47.6163    32.7536    18.3793 C.3        1 SUBUNIT  0
   29 H29       45.1741    35.7753    19.2157 H          1 SUBUNIT  0
   30 H30       44.2236    34.3321    19.5533 H          1 SUBUNIT  0
   31 H31       45.9666    34.2908    19.6983 H          1 SUBUNIT  0
   32 H32       46.1737    34.7131    17.2028 H          1 SUBUNIT  0
   33 H33       43.4705    36.7260    14.7634 H          1 SUBUNIT  0
   34 H34       41.3881    35.1651    16.3227 H          1 SUBUNIT  0
   35 H35       42.7036    35.3535    18.2733 H          1 SUBUNIT  0
   36 H36       43.6149    36.7321    17.6531 H          1 SUBUNIT  0
   37 H37       43.1104    34.9573    13.1412 H          1 SUBUNIT  0
   38 H38       40.5831    32.1219    14.7150 H          1 SUBUNIT  0
   39 H39       41.6813    33.0800    15.6786 H          1 SUBUNIT  0
   40 H40       43.1123    31.4013    14.8574 H          1 SUBUNIT  0
   41 H41       43.4215    32.6977    13.7326 H          1 SUBUNIT  0
   42 H42       41.5973    29.3107    14.0175 H          1 SUBUNIT  0
   43 H43       41.1842    28.1922    11.7005 H          1 SUBUNIT  0
   44 H44       45.6411    30.2656    17.0817 H          1 SUBUNIT  0
   45 H45       46.3752    30.2099    18.6690 H          1 SUBUNIT  0
   46 H46       47.8882    29.1368    17.0608 H          1 SUBUNIT  0
   47 H47       47.8318    30.5294    15.9933 H          1 SUBUNIT  0
   48 H48       49.7720    32.5766    18.2314 H          1 SUBUNIT  0
   49 H49       48.9525    32.5553    16.6812 H          1 SUBUNIT  0
   50 H50       47.6488    32.5389    19.4475 H          1 SUBUNIT  0
   51 H51       47.6284    33.8362    18.2909 H          1 SUBUNIT  0
   52 O52       41.4739    37.2149    16.2787 O.3        1 SUBUNIT  0
   53 H53       41.0830    37.3651    17.1385 H          1 SUBUNIT  0
@<TRIPOS>BOND
    1     1     2 1
    2     1    29 1
    3     1    30 1
    4     1    31 1
    5     2     3 1
    6     2    21 1
    7     2    32 1
    8     3     4 1
    9     3     7 1
   10     4     5 1
   11     4    20 2
   12     5     6 1
   13     5     8 1
   14     5    33 1
   15     6     7 1
   16     6    34 1
   17     6    52 1
   18     7    35 1
   19     7    36 1
   20     8    10 1
   21     8    37 1
   22     9    10 2
   23    10    11 2
   24    10    12 1
   25    12    13 1
   26    12    38 1
   27    12    39 1
   28    13    14 1
   29    13    40 1
   30    13    41 1
   31    14    15 2
   32    14    18 1
   33    15    16 1
   34    15    42 1
   35    16    17 2
   36    16    43 1
   37    17    18 1
   38    17    19 1
   39    21    22 2
   40    21    23 1
   41    23    24 1
   42    23    28 1
   43    24    25 1
   44    24    44 1
   45    24    45 1
   46    25    26 1
   47    25    46 1
   48    25    47 1
   49    26    27 1
   50    27    28 1
   51    27    48 1
   52    27    49 1
   53    28    50 1
   54    28    51 1
   55    52    53 1
@<TRIPOS>SUBSTRUCTURE
1   ****   1
@<SCITEGIC>MOL_PROPERTY
TopHits
SciTegic.value.StringValue
10

@<SCITEGIC>MOL_PROPERTY
-CDOCKER_ENERGY
SciTegic.value.StringValue
37.9359916

@<SCITEGIC>MOL_PROPERTY
-CDOCKER_INTERACTION_ENERGY
SciTegic.value.StringValue
42.4940289

@<SCITEGIC>MOL_PROPERTY
POSE_NUMBER
SciTegic.value.StringValue
6

@<SCITEGIC>MOL_PROPERTY
FRAGMENTS
SciTegic.value.StringValue
U04

@<SCITEGIC>MOL_PROPERTY
MW
SciTegic.value.StringValue
465.97

@<SCITEGIC>MOL_PROPERTY
GENERATION
SciTegic.value.StringValue
1

@<SCITEGIC>MOL_PROPERTY
FAMILY
SciTegic.value.StringValue
1

@<SCITEGIC>MOL_PROPERTY
LUDI3
SciTegic.value.StringValue
368

@<SCITEGIC>ATOM_PROPERTY
Formal Charge
SciTegic.value.StringValue
1 0
2 0
3 0
4 0
5 0
6 0
7 0
8 0
9 0
10 0
11 0
12 0
13 0
14 0
15 0
16 0
17 0
18 0
19 0
20 0
21 0
22 0
23 0
24 0
25 0
26 0
27 0
28 0
29 0
30 0
31 0
32 0
33 0
34 0
35 0
36 0
37 0
38 0
39 0
40 0
41 0
42 0
43 0
44 0
45 0
46 0
47 0
48 0
49 0
50 0
51 0
52 0
53 0

@<SCITEGIC>ATOM_PROPERTY
pdb_tempFactor
SciTegic.value.DoubleValue
1 0
2 0
3 0
4 0
5 0
6 0
7 0
8 0
9 0
10 0
11 0
12 0
13 0
14 0
15 0
16 0
17 0
18 0
19 0
20 0
21 0
22 0
23 0
24 0
25 0
26 0
27 0
28 0
29 0
30 0
31 0
32 0
33 0
34 0
35 0
36 0
37 0
38 0
39 0
40 0
41 0
42 0
43 0
44 0
45 0
46 0
47 0
48 0
49 0
50 0
51 0
52 0
53 0

@<SCITEGIC>ATOM_PROPERTY
pdb_occupancy
SciTegic.value.DoubleValue
1 1
2 1
3 1
4 1
5 1
6 1
7 1
8 1
9 1
10 1
11 1
12 1
13 1
14 1
15 1
16 1
17 1
18 1
19 1
20 1
21 1
22 1
23 1
24 1
25 1
26 1
27 1
28 1
29 1
30 1
31 1
32 1
33 1
34 1
35 1
36 1
37 1
38 1
39 1
40 1
41 1
42 1
43 1
44 1
45 1
46 1
47 1
48 1
49 1
50 1
51 1
52 1
53 1

@<TRIPOS>MOLECULE
Evo_6
53  55  1  0  0
SMALL
FORMAL_CHARGES
@<TRIPOS>ATOM
    1 C1        43.5488    36.4834    17.3203 C.3        1 SUBUNIT  0
    2 C2        43.9027    35.2734    16.4483 C.3        1 SUBUNIT  0
    3 N3        42.7108    34.7585    15.7617 N.am       1 SUBUNIT  0
    4 C4        42.7585    34.0494    14.6181 C.2        1 SUBUNIT  0
    5 C5        41.3371    33.5884    14.2570 C.3        1 SUBUNIT  0
    6 C6        40.5067    33.9628    15.5009 C.3        1 SUBUNIT  0
    7 C7        41.3652    34.9589    16.2840 C.3        1 SUBUNIT  0
    8 N8        41.2292    32.1623    13.9598 N.pl3      1 SUBUNIT  0
    9 O9        41.6355    32.3179    11.4740 O.2        1 SUBUNIT  0
   10 S10       42.0426    31.4965    12.5751 S.o2       1 SUBUNIT  0
   11 O11       43.4295    31.4473    12.9199 O.2        1 SUBUNIT  0
   12 C12       41.3960    29.8393    12.3852 C.3        1 SUBUNIT  0
   13 C13       41.3285    29.0800    13.7220 C.3        1 SUBUNIT  0
   14 C14       42.6853    29.0146    14.3861 C.2        1 SUBUNIT  0
   15 C15       43.6861    28.0581    14.1587 C.2        1 SUBUNIT  0
   16 C16       44.8420    28.3222    14.9261 C.2        1 SUBUNIT  0
   17 C17       44.7028    29.4748    15.7212 C.2        1 SUBUNIT  0
   18 S18       43.1614    30.1661    15.5391 S.3        1 SUBUNIT  0
   19 Cl19      45.9263    30.1024    16.7404 Cl         1 SUBUNIT  0
   20 O20       43.7607    33.8130    13.9568 O.2        1 SUBUNIT  0
   21 C21       44.5363    34.1490    17.3022 C.2        1 SUBUNIT  0
   22 O22       43.9328    33.0919    17.4461 O.2        1 SUBUNIT  0
   23 N23       45.7675    34.3850    17.8627 N.am       1 SUBUNIT  0
   24 C24       46.3424    33.3918    18.7840 C.3        1 SUBUNIT  0
   25 C25       47.8292    33.1561    18.4981 C.3        1 SUBUNIT  0
   26 O26       48.5047    34.3952    18.4370 O.3        1 SUBUNIT  0
   27 C27       48.0506    35.2430    17.4032 C.3        1 SUBUNIT  0
   28 C28       46.5785    35.5967    17.6361 C.3        1 SUBUNIT  0
   29 H29       42.9996    37.2226    16.7375 H          1 SUBUNIT  0
   30 H30       42.9215    36.1980    18.1661 H          1 SUBUNIT  0
   31 H31       44.4241    36.9866    17.7233 H          1 SUBUNIT  0
   32 H32       44.6164    35.5753    15.6819 H          1 SUBUNIT  0
   33 H33       41.0043    34.1472    13.3816 H          1 SUBUNIT  0
   34 H34       40.3703    33.0620    16.1108 H          1 SUBUNIT  0
   35 H35       41.3234    34.7705    17.3575 H          1 SUBUNIT  0
   36 H36       41.0647    35.9915    16.0969 H          1 SUBUNIT  0
   37 H37       40.2502    31.9183    13.8947 H          1 SUBUNIT  0
   38 H38       41.9982    29.3076    11.6490 H          1 SUBUNIT  0
   39 H39       40.3882    29.9162    11.9792 H          1 SUBUNIT  0
   40 H40       40.9539    28.0685    13.5638 H          1 SUBUNIT  0
   41 H41       40.6306    29.5740    14.3985 H          1 SUBUNIT  0
   42 H42       43.5836    27.2251    13.4788 H          1 SUBUNIT  0
   43 H43       45.7291    27.7072    14.8983 H          1 SUBUNIT  0
   44 H44       45.8118    32.4396    18.7462 H          1 SUBUNIT  0
   45 H45       46.2231    33.7651    19.8008 H          1 SUBUNIT  0
   46 H46       48.2716    32.5411    19.2814 H          1 SUBUNIT  0
   47 H47       47.9560    32.6208    17.5563 H          1 SUBUNIT  0
   48 H48       48.6580    36.1484    17.3825 H          1 SUBUNIT  0
   49 H49       48.1761    34.7502    16.4378 H          1 SUBUNIT  0
   50 H50       46.4931    36.2334    18.5176 H          1 SUBUNIT  0
   51 H51       46.2439    36.1852    16.7863 H          1 SUBUNIT  0
   52 O52       39.2379    34.4710    15.1316 O.3        1 SUBUNIT  0
   53 H53       38.7972    34.8193    15.9032 H          1 SUBUNIT  0
@<TRIPOS>BOND
    1     1     2 1
    2     1    29 1
    3     1    30 1
    4     1    31 1
    5     2     3 1
    6     2    21 1
    7     2    32 1
    8     3     4 1
    9     3     7 1
   10     4     5 1
   11     4    20 2
   12     5     6 1
   13     5     8 1
   14     5    33 1
   15     6     7 1
   16     6    34 1
   17     6    52 1
   18     7    35 1
   19     7    36 1
   20     8    10 1
   21     8    37 1
   22     9    10 2
   23    10    11 2
   24    10    12 1
   25    12    13 1
   26    12    38 1
   27    12    39 1
   28    13    14 1
   29    13    40 1
   30    13    41 1
   31    14    15 2
   32    14    18 1
   33    15    16 1
   34    15    42 1
   35    16    17 2
   36    16    43 1
   37    17    18 1
   38    17    19 1
   39    21    22 2
   40    21    23 1
   41    23    24 1
   42    23    28 1
   43    24    25 1
   44    24    44 1
   45    24    45 1
   46    25    26 1
   47    25    46 1
   48    25    47 1
   49    26    27 1
   50    27    28 1
   51    27    48 1
   52    27    49 1
   53    28    50 1
   54    28    51 1
   55    52    53 1
@<TRIPOS>SUBSTRUCTURE
1   ****   1
@<SCITEGIC>MOL_PROPERTY
TopHits
SciTegic.value.StringValue
10

@<SCITEGIC>MOL_PROPERTY
-CDOCKER_ENERGY
SciTegic.value.StringValue
37.9238532

@<SCITEGIC>MOL_PROPERTY
-CDOCKER_INTERACTION_ENERGY
SciTegic.value.StringValue
42.1896244

@<SCITEGIC>MOL_PROPERTY
POSE_NUMBER
SciTegic.value.StringValue
7

@<SCITEGIC>MOL_PROPERTY
FRAGMENTS
SciTegic.value.StringValue
U04

@<SCITEGIC>MOL_PROPERTY
MW
SciTegic.value.StringValue
465.97

@<SCITEGIC>MOL_PROPERTY
GENERATION
SciTegic.value.StringValue
1

@<SCITEGIC>MOL_PROPERTY
FAMILY
SciTegic.value.StringValue
1

@<SCITEGIC>MOL_PROPERTY
LUDI3
SciTegic.value.StringValue
368

@<SCITEGIC>ATOM_PROPERTY
Formal Charge
SciTegic.value.StringValue
1 0
2 0
3 0
4 0
5 0
6 0
7 0
8 0
9 0
10 0
11 0
12 0
13 0
14 0
15 0
16 0
17 0
18 0
19 0
20 0
21 0
22 0
23 0
24 0
25 0
26 0
27 0
28 0
29 0
30 0
31 0
32 0
33 0
34 0
35 0
36 0
37 0
38 0
39 0
40 0
41 0
42 0
43 0
44 0
45 0
46 0
47 0
48 0
49 0
50 0
51 0
52 0
53 0

@<SCITEGIC>ATOM_PROPERTY
pdb_tempFactor
SciTegic.value.DoubleValue
1 0
2 0
3 0
4 0
5 0
6 0
7 0
8 0
9 0
10 0
11 0
12 0
13 0
14 0
15 0
16 0
17 0
18 0
19 0
20 0
21 0
22 0
23 0
24 0
25 0
26 0
27 0
28 0
29 0
30 0
31 0
32 0
33 0
34 0
35 0
36 0
37 0
38 0
39 0
40 0
41 0
42 0
43 0
44 0
45 0
46 0
47 0
48 0
49 0
50 0
51 0
52 0
53 0

@<SCITEGIC>ATOM_PROPERTY
pdb_occupancy
SciTegic.value.DoubleValue
1 1
2 1
3 1
4 1
5 1
6 1
7 1
8 1
9 1
10 1
11 1
12 1
13 1
14 1
15 1
16 1
17 1
18 1
19 1
20 1
21 1
22 1
23 1
24 1
25 1
26 1
27 1
28 1
29 1
30 1
31 1
32 1
33 1
34 1
35 1
36 1
37 1
38 1
39 1
40 1
41 1
42 1
43 1
44 1
45 1
46 1
47 1
48 1
49 1
50 1
51 1
52 1
53 1

@<TRIPOS>MOLECULE
Evo_6
53  55  1  0  0
SMALL
FORMAL_CHARGES
@<TRIPOS>ATOM
    1 C1        41.8780    33.4148    15.7933 C.3        1 SUBUNIT  0
    2 C2        41.3117    32.9550    14.4380 C.3        1 SUBUNIT  0
    3 N3        42.1737    31.9391    13.8224 N.am       1 SUBUNIT  0
    4 C4        43.4989    32.0741    13.6118 C.2        1 SUBUNIT  0
    5 C5        44.0605    30.7497    13.0971 C.3        1 SUBUNIT  0
    6 C6        42.8619    29.7816    13.1327 C.3        1 SUBUNIT  0
    7 C7        41.6324    30.6617    13.3844 C.3        1 SUBUNIT  0
    8 N8        45.2411    30.2786    13.8280 N.pl3      1 SUBUNIT  0
    9 O9        44.0297    29.7171    15.9918 O.2        1 SUBUNIT  0
   10 S10       45.2840    30.2686    15.5765 S.o2       1 SUBUNIT  0
   11 O11       46.4825    29.5357    15.8530 O.2        1 SUBUNIT  0
   12 C12       45.4530    31.9278    16.2208 C.3        1 SUBUNIT  0
   13 C13       46.6515    32.6496    15.5916 C.3        1 SUBUNIT  0
   14 C14       46.7880    34.0382    16.1776 C.2        1 SUBUNIT  0
   15 C15       45.9401    35.1322    15.9449 C.2        1 SUBUNIT  0
   16 C16       46.3525    36.2758    16.6631 C.2        1 SUBUNIT  0
   17 C17       47.5104    36.0370    17.4247 C.2        1 SUBUNIT  0
   18 S18       48.0520    34.4366    17.2391 S.3        1 SUBUNIT  0
   19 Cl19      48.2724    37.2081    18.4115 Cl         1 SUBUNIT  0
   20 O20       44.1746    33.0783    13.7894 O.2        1 SUBUNIT  0
   21 C21       41.1111    34.1747    13.5025 C.2        1 SUBUNIT  0
   22 O22       41.7874    34.2861    12.4878 O.2        1 SUBUNIT  0
   23 N23       40.1762    35.1026    13.8744 N.am       1 SUBUNIT  0
   24 C24       40.1795    36.4364    13.2604 C.3        1 SUBUNIT  0
   25 C25       38.7666    36.8687    12.8602 C.3        1 SUBUNIT  0
   26 O26       37.9175    36.7555    13.9797 O.3        1 SUBUNIT  0
   27 C27       37.7990    35.4461    14.4916 C.3        1 SUBUNIT  0
   28 C28       39.1671    34.8954    14.9211 C.3        1 SUBUNIT  0
   29 H29       42.1695    32.5553    16.3930 H          1 SUBUNIT  0
   30 H30       42.7621    34.0404    15.6718 H          1 SUBUNIT  0
   31 H31       41.1581    33.9841    16.3790 H          1 SUBUNIT  0
   32 H32       40.3523    32.4720    14.6067 H          1 SUBUNIT  0
   33 H33       44.3701    30.9153    12.0652 H          1 SUBUNIT  0
   34 H34       42.9819    29.0828    13.9656 H          1 SUBUNIT  0
   35 H35       40.9742    30.2336    14.1414 H          1 SUBUNIT  0
   36 H36       41.0564    30.8219    12.4728 H          1 SUBUNIT  0
   37 H37       45.4428    29.3372    13.5203 H          1 SUBUNIT  0
   38 H38       45.5787    31.8578    17.3011 H          1 SUBUNIT  0
   39 H39       44.5320    32.4826    16.0613 H          1 SUBUNIT  0
   40 H40       46.5294    32.7283    14.5114 H          1 SUBUNIT  0
   41 H41       47.5701    32.0918    15.7729 H          1 SUBUNIT  0
   42 H42       45.0763    35.1021    15.2987 H          1 SUBUNIT  0
   43 H43       45.8333    37.2218    16.6281 H          1 SUBUNIT  0
   44 H44       40.8638    36.5065    12.4147 H          1 SUBUNIT  0
   45 H45       40.5561    37.1330    14.0090 H          1 SUBUNIT  0
   46 H46       38.7653    37.9038    12.5233 H          1 SUBUNIT  0
   47 H47       38.3843    36.2569    12.0438 H          1 SUBUNIT  0
   48 H48       37.1322    35.4549    15.3482 H          1 SUBUNIT  0
   49 H49       37.3324    34.8136    13.7377 H          1 SUBUNIT  0
   50 H50       39.5337    35.3966    15.8088 H          1 SUBUNIT  0
   51 H51       39.0312    33.8548    15.2013 H          1 SUBUNIT  0
   52 O52       42.7912    29.0503    11.9213 O.3        1 SUBUNIT  0
   53 H53       42.0097    28.5062    11.9143 H          1 SUBUNIT  0
@<TRIPOS>BOND
    1     1     2 1
    2     1    29 1
    3     1    30 1
    4     1    31 1
    5     2     3 1
    6     2    21 1
    7     2    32 1
    8     3     4 1
    9     3     7 1
   10     4     5 1
   11     4    20 2
   12     5     6 1
   13     5     8 1
   14     5    33 1
   15     6     7 1
   16     6    34 1
   17     6    52 1
   18     7    35 1
   19     7    36 1
   20     8    10 1
   21     8    37 1
   22     9    10 2
   23    10    11 2
   24    10    12 1
   25    12    13 1
   26    12    38 1
   27    12    39 1
   28    13    14 1
   29    13    40 1
   30    13    41 1
   31    14    15 2
   32    14    18 1
   33    15    16 1
   34    15    42 1
   35    16    17 2
   36    16    43 1
   37    17    18 1
   38    17    19 1
   39    21    22 2
   40    21    23 1
   41    23    24 1
   42    23    28 1
   43    24    25 1
   44    24    44 1
   45    24    45 1
   46    25    26 1
   47    25    46 1
   48    25    47 1
   49    26    27 1
   50    27    28 1
   51    27    48 1
   52    27    49 1
   53    28    50 1
   54    28    51 1
   55    52    53 1
@<TRIPOS>SUBSTRUCTURE
1   ****   1
@<SCITEGIC>MOL_PROPERTY
TopHits
SciTegic.value.StringValue
10

@<SCITEGIC>MOL_PROPERTY
-CDOCKER_ENERGY
SciTegic.value.StringValue
37.6386952

@<SCITEGIC>MOL_PROPERTY
-CDOCKER_INTERACTION_ENERGY
SciTegic.value.StringValue
41.475535

@<SCITEGIC>MOL_PROPERTY
POSE_NUMBER
SciTegic.value.StringValue
8

@<SCITEGIC>MOL_PROPERTY
FRAGMENTS
SciTegic.value.StringValue
U04

@<SCITEGIC>MOL_PROPERTY
MW
SciTegic.value.StringValue
465.97

@<SCITEGIC>MOL_PROPERTY
GENERATION
SciTegic.value.StringValue
1

@<SCITEGIC>MOL_PROPERTY
FAMILY
SciTegic.value.StringValue
1

@<SCITEGIC>MOL_PROPERTY
LUDI3
SciTegic.value.StringValue
368

@<SCITEGIC>ATOM_PROPERTY
Formal Charge
SciTegic.value.StringValue
1 0
2 0
3 0
4 0
5 0
6 0
7 0
8 0
9 0
10 0
11 0
12 0
13 0
14 0
15 0
16 0
17 0
18 0
19 0
20 0
21 0
22 0
23 0
24 0
25 0
26 0
27 0
28 0
29 0
30 0
31 0
32 0
33 0
34 0
35 0
36 0
37 0
38 0
39 0
40 0
41 0
42 0
43 0
44 0
45 0
46 0
47 0
48 0
49 0
50 0
51 0
52 0
53 0

@<SCITEGIC>ATOM_PROPERTY
pdb_tempFactor
SciTegic.value.DoubleValue
1 0
2 0
3 0
4 0
5 0
6 0
7 0
8 0
9 0
10 0
11 0
12 0
13 0
14 0
15 0
16 0
17 0
18 0
19 0
20 0
21 0
22 0
23 0
24 0
25 0
26 0
27 0
28 0
29 0
30 0
31 0
32 0
33 0
34 0
35 0
36 0
37 0
38 0
39 0
40 0
41 0
42 0
43 0
44 0
45 0
46 0
47 0
48 0
49 0
50 0
51 0
52 0
53 0

@<SCITEGIC>ATOM_PROPERTY
pdb_occupancy
SciTegic.value.DoubleValue
1 1
2 1
3 1
4 1
5 1
6 1
7 1
8 1
9 1
10 1
11 1
12 1
13 1
14 1
15 1
16 1
17 1
18 1
19 1
20 1
21 1
22 1
23 1
24 1
25 1
26 1
27 1
28 1
29 1
30 1
31 1
32 1
33 1
34 1
35 1
36 1
37 1
38 1
39 1
40 1
41 1
42 1
43 1
44 1
45 1
46 1
47 1
48 1
49 1
50 1
51 1
52 1
53 1

@<TRIPOS>MOLECULE
Evo_6
53  55  1  0  0
SMALL
FORMAL_CHARGES
@<TRIPOS>ATOM
    1 C1        42.0009    33.2975    15.6845 C.3        1 SUBUNIT  0
    2 C2        41.3632    32.8771    14.3461 C.3        1 SUBUNIT  0
    3 N3        42.1573    31.8262    13.6968 N.am       1 SUBUNIT  0
    4 C4        43.4901    31.8793    13.4837 C.2        1 SUBUNIT  0
    5 C5        43.9889    30.4902    13.0834 C.3        1 SUBUNIT  0
    6 C6        42.7409    29.5909    13.1806 C.3        1 SUBUNIT  0
    7 C7        41.5568    30.5474    13.3484 C.3        1 SUBUNIT  0
    8 N8        45.1085    30.0248    13.9085 N.pl3      1 SUBUNIT  0
    9 O9        43.6961    30.1657    16.0164 O.2        1 SUBUNIT  0
   10 S10       45.0802    30.2038    15.6469 S.o2       1 SUBUNIT  0
   11 O11       45.9371    29.1520    16.0999 O.2        1 SUBUNIT  0
   12 C12       45.8070    31.7740    16.1073 C.3        1 SUBUNIT  0
   13 C13       45.7938    31.9139    17.6334 C.3        1 SUBUNIT  0
   14 C14       46.4262    33.2202    18.0575 C.2        1 SUBUNIT  0
   15 C15       47.7980    33.4748    18.2013 C.2        1 SUBUNIT  0
   16 C16       48.0410    34.7980    18.6324 C.2        1 SUBUNIT  0
   17 C17       46.8515    35.5288    18.8061 C.2        1 SUBUNIT  0
   18 S18       45.4873    34.5840    18.4349 S.3        1 SUBUNIT  0
   19 Cl19      46.7923    37.1590    19.3242 Cl         1 SUBUNIT  0
   20 O20       44.2224    32.8521    13.6022 O.2        1 SUBUNIT  0
   21 C21       41.1386    34.1138    13.4388 C.2        1 SUBUNIT  0
   22 O22       41.7666    34.2305    12.3923 O.2        1 SUBUNIT  0
   23 N23       40.2305    35.0472    13.8713 N.am       1 SUBUNIT  0
   24 C24       40.1855    36.3775    13.2563 C.3        1 SUBUNIT  0
   25 C25       38.7473    36.7643    12.8973 C.3        1 SUBUNIT  0
   26 O26       37.9414    36.6526    14.0503 O.3        1 SUBUNIT  0
   27 C27       37.8786    35.3522    14.5976 C.3        1 SUBUNIT  0
   28 C28       39.2807    34.8469    14.9748 C.3        1 SUBUNIT  0
   29 H29       42.2756    32.4183    16.2653 H          1 SUBUNIT  0
   30 H30       42.9073    33.8859    15.5348 H          1 SUBUNIT  0
   31 H31       41.3261    33.8896    16.3013 H          1 SUBUNIT  0
   32 H32       40.3976    32.4246    14.5498 H          1 SUBUNIT  0
   33 H33       44.3378    30.5413    12.0522 H          1 SUBUNIT  0
   34 H34       42.8232    28.9605    14.0719 H          1 SUBUNIT  0
   35 H35       40.8739    30.2108    14.1304 H          1 SUBUNIT  0
   36 H36       40.9936    30.6643    12.4211 H          1 SUBUNIT  0
   37 H37       46.0023    30.3334    13.5532 H          1 SUBUNIT  0
   38 H38       45.2479    32.5941    15.6663 H          1 SUBUNIT  0
   39 H39       46.8260    31.8173    15.7220 H          1 SUBUNIT  0
   40 H40       46.3289    31.0870    18.1003 H          1 SUBUNIT  0
   41 H41       44.7682    31.8903    17.9968 H          1 SUBUNIT  0
   42 H42       48.5732    32.7482    18.0085 H          1 SUBUNIT  0
   43 H43       49.0302    35.1960    18.8077 H          1 SUBUNIT  0
   44 H44       40.8476    36.4577    12.3953 H          1 SUBUNIT  0
   45 H45       40.5636    37.0875    13.9917 H          1 SUBUNIT  0
   46 H46       38.7061    37.7909    12.5355 H          1 SUBUNIT  0
   47 H47       38.3539    36.1236    12.1087 H          1 SUBUNIT  0
   48 H48       37.2497    35.3563    15.4837 H          1 SUBUNIT  0
   49 H49       37.3859    34.6955    13.8827 H          1 SUBUNIT  0
   50 H50       39.6713    35.3949    15.8266 H          1 SUBUNIT  0
   51 H51       39.1882    33.8148    15.2996 H          1 SUBUNIT  0
   52 O52       42.6272    28.7661    12.0344 O.3        1 SUBUNIT  0
   53 H53       41.8299    28.2475    12.0856 H          1 SUBUNIT  0
@<TRIPOS>BOND
    1     1     2 1
    2     1    29 1
    3     1    30 1
    4     1    31 1
    5     2     3 1
    6     2    21 1
    7     2    32 1
    8     3     4 1
    9     3     7 1
   10     4     5 1
   11     4    20 2
   12     5     6 1
   13     5     8 1
   14     5    33 1
   15     6     7 1
   16     6    34 1
   17     6    52 1
   18     7    35 1
   19     7    36 1
   20     8    10 1
   21     8    37 1
   22     9    10 2
   23    10    11 2
   24    10    12 1
   25    12    13 1
   26    12    38 1
   27    12    39 1
   28    13    14 1
   29    13    40 1
   30    13    41 1
   31    14    15 2
   32    14    18 1
   33    15    16 1
   34    15    42 1
   35    16    17 2
   36    16    43 1
   37    17    18 1
   38    17    19 1
   39    21    22 2
   40    21    23 1
   41    23    24 1
   42    23    28 1
   43    24    25 1
   44    24    44 1
   45    24    45 1
   46    25    26 1
   47    25    46 1
   48    25    47 1
   49    26    27 1
   50    27    28 1
   51    27    48 1
   52    27    49 1
   53    28    50 1
   54    28    51 1
   55    52    53 1
@<TRIPOS>SUBSTRUCTURE
1   ****   1
@<SCITEGIC>MOL_PROPERTY
TopHits
SciTegic.value.StringValue
10

@<SCITEGIC>MOL_PROPERTY
-CDOCKER_ENERGY
SciTegic.value.StringValue
37.4716679

@<SCITEGIC>MOL_PROPERTY
-CDOCKER_INTERACTION_ENERGY
SciTegic.value.StringValue
42.8848938

@<SCITEGIC>MOL_PROPERTY
POSE_NUMBER
SciTegic.value.StringValue
9

@<SCITEGIC>MOL_PROPERTY
FRAGMENTS
SciTegic.value.StringValue
U04

@<SCITEGIC>MOL_PROPERTY
MW
SciTegic.value.StringValue
465.97

@<SCITEGIC>MOL_PROPERTY
GENERATION
SciTegic.value.StringValue
1

@<SCITEGIC>MOL_PROPERTY
FAMILY
SciTegic.value.StringValue
1

@<SCITEGIC>MOL_PROPERTY
LUDI3
SciTegic.value.StringValue
368

@<SCITEGIC>ATOM_PROPERTY
Formal Charge
SciTegic.value.StringValue
1 0
2 0
3 0
4 0
5 0
6 0
7 0
8 0
9 0
10 0
11 0
12 0
13 0
14 0
15 0
16 0
17 0
18 0
19 0
20 0
21 0
22 0
23 0
24 0
25 0
26 0
27 0
28 0
29 0
30 0
31 0
32 0
33 0
34 0
35 0
36 0
37 0
38 0
39 0
40 0
41 0
42 0
43 0
44 0
45 0
46 0
47 0
48 0
49 0
50 0
51 0
52 0
53 0

@<SCITEGIC>ATOM_PROPERTY
pdb_tempFactor
SciTegic.value.DoubleValue
1 0
2 0
3 0
4 0
5 0
6 0
7 0
8 0
9 0
10 0
11 0
12 0
13 0
14 0
15 0
16 0
17 0
18 0
19 0
20 0
21 0
22 0
23 0
24 0
25 0
26 0
27 0
28 0
29 0
30 0
31 0
32 0
33 0
34 0
35 0
36 0
37 0
38 0
39 0
40 0
41 0
42 0
43 0
44 0
45 0
46 0
47 0
48 0
49 0
50 0
51 0
52 0
53 0

@<SCITEGIC>ATOM_PROPERTY
pdb_occupancy
SciTegic.value.DoubleValue
1 1
2 1
3 1
4 1
5 1
6 1
7 1
8 1
9 1
10 1
11 1
12 1
13 1
14 1
15 1
16 1
17 1
18 1
19 1
20 1
21 1
22 1
23 1
24 1
25 1
26 1
27 1
28 1
29 1
30 1
31 1
32 1
33 1
34 1
35 1
36 1
37 1
38 1
39 1
40 1
41 1
42 1
43 1
44 1
45 1
46 1
47 1
48 1
49 1
50 1
51 1
52 1
53 1

@<TRIPOS>MOLECULE
Evo_6
53  55  1  0  0
SMALL
FORMAL_CHARGES
@<TRIPOS>ATOM
    1 C1        43.9017    36.3590    17.4019 C.3        1 SUBUNIT  0
    2 C2        44.1578    35.3115    16.3097 C.3        1 SUBUNIT  0
    3 N3        42.9188    34.7713    15.7286 N.am       1 SUBUNIT  0
    4 C4        42.8999    34.0273    14.6058 C.2        1 SUBUNIT  0
    5 C5        41.4507    33.6556    14.2642 C.3        1 SUBUNIT  0
    6 C6        40.6660    34.0981    15.5152 C.3        1 SUBUNIT  0
    7 C7        41.5993    35.0442    16.2835 C.3        1 SUBUNIT  0
    8 N8        41.2482    32.2432    13.9320 N.pl3      1 SUBUNIT  0
    9 O9        41.6105    32.4974    11.4522 O.2        1 SUBUNIT  0
   10 S10       41.9822    31.5870    12.4934 S.o2       1 SUBUNIT  0
   11 O11       43.3691    31.4285    12.8039 O.2        1 SUBUNIT  0
   12 C12       41.2353    29.9835    12.1991 C.3        1 SUBUNIT  0
   13 C13       41.1647    29.1136    13.4644 C.3        1 SUBUNIT  0
   14 C14       42.5405    28.9385    14.0604 C.2        1 SUBUNIT  0
   15 C15       43.5405    28.0576    13.6224 C.2        1 SUBUNIT  0
   16 C16       44.7250    28.2038    14.3772 C.2        1 SUBUNIT  0
   17 C17       44.6008    29.1833    15.3810 C.2        1 SUBUNIT  0
   18 S18       43.0456    29.8651    15.3896 S.3        1 SUBUNIT  0
   19 Cl19      45.8519    29.6348    16.4566 Cl         1 SUBUNIT  0
   20 O20       43.8757    33.7114    13.9394 O.2        1 SUBUNIT  0
   21 C21       45.0176    34.1649    16.8935 C.2        1 SUBUNIT  0
   22 O22       44.4680    33.1599    17.3297 O.2        1 SUBUNIT  0
   23 N23       46.3831    34.3239    16.8753 N.am       1 SUBUNIT  0
   24 C24       47.2296    33.2171    17.3545 C.3        1 SUBUNIT  0
   25 C25       48.4768    33.7154    18.0904 C.3        1 SUBUNIT  0
   26 O26       49.1287    34.6859    17.3007 O.3        1 SUBUNIT  0
   27 C27       48.3558    35.8505    17.1105 C.3        1 SUBUNIT  0
   28 C28       47.0821    35.5084    16.3281 C.3        1 SUBUNIT  0
   29 H29       43.3380    37.1953    16.9905 H          1 SUBUNIT  0
   30 H30       43.3329    35.9474    18.2381 H          1 SUBUNIT  0
   31 H31       44.8274    36.7614    17.8119 H          1 SUBUNIT  0
   32 H32       44.6947    35.7817    15.4861 H          1 SUBUNIT  0
   33 H33       41.1501    34.2470    13.3987 H          1 SUBUNIT  0
   34 H34       40.4763    33.2127    16.1326 H          1 SUBUNIT  0
   35 H35       41.5696    34.8422    17.3541 H          1 SUBUNIT  0
   36 H36       41.3539    36.0941    16.1166 H          1 SUBUNIT  0
   37 H37       40.2540    32.0591    13.8895 H          1 SUBUNIT  0
   38 H38       41.7836    29.4808    11.4019 H          1 SUBUNIT  0
   39 H39       40.2258    30.1345    11.8264 H          1 SUBUNIT  0
   40 H40       40.7398    28.1363    13.2323 H          1 SUBUNIT  0
   41 H41       40.5136    29.5745    14.2074 H          1 SUBUNIT  0
   42 H42       43.4196    27.3610    12.8050 H          1 SUBUNIT  0
   43 H43       45.6213    27.6285    14.1961 H          1 SUBUNIT  0
   44 H44       47.5319    32.6204    16.4931 H          1 SUBUNIT  0
   45 H45       46.6793    32.5471    18.0181 H          1 SUBUNIT  0
   46 H46       48.2081    34.1463    19.0554 H          1 SUBUNIT  0
   47 H47       49.1591    32.8885    18.2883 H          1 SUBUNIT  0
   48 H48       48.1076    36.2873    18.0795 H          1 SUBUNIT  0
   49 H49       48.9442    36.5914    16.5692 H          1 SUBUNIT  0
   50 H50       46.4596    36.4002    16.3311 H          1 SUBUNIT  0
   51 H51       47.3383    35.3027    15.2879 H          1 SUBUNIT  0
   52 O52       39.4289    34.6796    15.1466 O.3        1 SUBUNIT  0
   53 H53       39.0223    35.0818    15.9115 H          1 SUBUNIT  0
@<TRIPOS>BOND
    1     1     2 1
    2     1    29 1
    3     1    30 1
    4     1    31 1
    5     2     3 1
    6     2    21 1
    7     2    32 1
    8     3     4 1
    9     3     7 1
   10     4     5 1
   11     4    20 2
   12     5     6 1
   13     5     8 1
   14     5    33 1
   15     6     7 1
   16     6    34 1
   17     6    52 1
   18     7    35 1
   19     7    36 1
   20     8    10 1
   21     8    37 1
   22     9    10 2
   23    10    11 2
   24    10    12 1
   25    12    13 1
   26    12    38 1
   27    12    39 1
   28    13    14 1
   29    13    40 1
   30    13    41 1
   31    14    15 2
   32    14    18 1
   33    15    16 1
   34    15    42 1
   35    16    17 2
   36    16    43 1
   37    17    18 1
   38    17    19 1
   39    21    22 2
   40    21    23 1
   41    23    24 1
   42    23    28 1
   43    24    25 1
   44    24    44 1
   45    24    45 1
   46    25    26 1
   47    25    46 1
   48    25    47 1
   49    26    27 1
   50    27    28 1
   51    27    48 1
   52    27    49 1
   53    28    50 1
   54    28    51 1
   55    52    53 1
@<TRIPOS>SUBSTRUCTURE
1   ****   1
@<SCITEGIC>MOL_PROPERTY
TopHits
SciTegic.value.StringValue
10

@<SCITEGIC>MOL_PROPERTY
-CDOCKER_ENERGY
SciTegic.value.StringValue
37.2837357

@<SCITEGIC>MOL_PROPERTY
-CDOCKER_INTERACTION_ENERGY
SciTegic.value.StringValue
41.3728054

@<SCITEGIC>MOL_PROPERTY
POSE_NUMBER
SciTegic.value.StringValue
10

@<SCITEGIC>MOL_PROPERTY
FRAGMENTS
SciTegic.value.StringValue
U04

@<SCITEGIC>MOL_PROPERTY
MW
SciTegic.value.StringValue
465.97

@<SCITEGIC>MOL_PROPERTY
GENERATION
SciTegic.value.StringValue
1

@<SCITEGIC>MOL_PROPERTY
FAMILY
SciTegic.value.StringValue
1

@<SCITEGIC>MOL_PROPERTY
LUDI3
SciTegic.value.StringValue
368

@<SCITEGIC>ATOM_PROPERTY
Formal Charge
SciTegic.value.StringValue
1 0
2 0
3 0
4 0
5 0
6 0
7 0
8 0
9 0
10 0
11 0
12 0
13 0
14 0
15 0
16 0
17 0
18 0
19 0
20 0
21 0
22 0
23 0
24 0
25 0
26 0
27 0
28 0
29 0
30 0
31 0
32 0
33 0
34 0
35 0
36 0
37 0
38 0
39 0
40 0
41 0
42 0
43 0
44 0
45 0
46 0
47 0
48 0
49 0
50 0
51 0
52 0
53 0

@<SCITEGIC>ATOM_PROPERTY
pdb_tempFactor
SciTegic.value.DoubleValue
1 0
2 0
3 0
4 0
5 0
6 0
7 0
8 0
9 0
10 0
11 0
12 0
13 0
14 0
15 0
16 0
17 0
18 0
19 0
20 0
21 0
22 0
23 0
24 0
25 0
26 0
27 0
28 0
29 0
30 0
31 0
32 0
33 0
34 0
35 0
36 0
37 0
38 0
39 0
40 0
41 0
42 0
43 0
44 0
45 0
46 0
47 0
48 0
49 0
50 0
51 0
52 0
53 0

@<SCITEGIC>ATOM_PROPERTY
pdb_occupancy
SciTegic.value.DoubleValue
1 1
2 1
3 1
4 1
5 1
6 1
7 1
8 1
9 1
10 1
11 1
12 1
13 1
14 1
15 1
16 1
17 1
18 1
19 1
20 1
21 1
22 1
23 1
24 1
25 1
26 1
27 1
28 1
29 1
30 1
31 1
32 1
33 1
34 1
35 1
36 1
37 1
38 1
39 1
40 1
41 1
42 1
43 1
44 1
45 1
46 1
47 1
48 1
49 1
50 1
51 1
52 1
53 1

@<TRIPOS>MOLECULE
Evo_8
71  74  1  0  0
SMALL
FORMAL_CHARGES
@<TRIPOS>ATOM
    1 C1        45.1634    27.3437    17.2982 C.3        1 SUBUNIT  0
    2 C2        45.6350    28.5468    16.4652 C.3        1 SUBUNIT  0
    3 N3        46.4626    29.4606    17.2837 N.am       1 SUBUNIT  0
    4 C4        46.1325    30.7123    17.6990 C.2        1 SUBUNIT  0
    5 C5        47.2686    31.2720    18.5565 C.3        1 SUBUNIT  0
    6 C6        48.0791    30.0186    18.8968 C.3        1 SUBUNIT  0
    7 C7        47.7760    29.0425    17.7615 C.3        1 SUBUNIT  0
    8 N8        46.7813    32.0218    19.7123 N.pl3      1 SUBUNIT  0
    9 O9        46.3669    34.1777    20.9233 O.2        1 SUBUNIT  0
   10 S10       46.8933    33.7540    19.6628 S.o2       1 SUBUNIT  0
   11 O11       48.2803    33.9765    19.3898 O.2        1 SUBUNIT  0
   12 C12       45.8718    34.3302    18.3063 C.3        1 SUBUNIT  0
   13 C13       45.7376    35.8621    18.2675 C.3        1 SUBUNIT  0
   14 C14       47.0835    36.5289    18.4331 C.2        1 SUBUNIT  0
   15 C15       47.4200    37.4976    19.3920 C.2        1 SUBUNIT  0
   16 C16       48.7821    37.8584    19.3123 C.2        1 SUBUNIT  0
   17 C17       49.4587    37.1607    18.2950 C.2        1 SUBUNIT  0
   18 S18       48.4026    36.1428    17.4371 S.3        1 SUBUNIT  0
   19 Cl19      51.1301    37.3130    17.9648 Cl         1 SUBUNIT  0
   20 O20       45.1024    31.3279    17.4699 O.2        1 SUBUNIT  0
   21 C21       44.3895    29.1773    15.7807 C.2        1 SUBUNIT  0
   22 O22       43.2744    29.0193    16.2649 O.2        1 SUBUNIT  0
   23 N23       44.6101    29.8947    14.6397 N.am       1 SUBUNIT  0
   24 C24       43.4943    30.5808    13.9760 C.3        1 SUBUNIT  0
   25 C25       43.8625    32.0411    13.6537 C.3        1 SUBUNIT  0
   26 O26       45.2057    32.1724    13.2122 O.3        1 SUBUNIT  0
   27 C27       45.8754    30.9932    12.8202 C.3        1 SUBUNIT  0
   28 C28       45.9357    30.0432    14.0209 C.3        1 SUBUNIT  0
   29 H29       44.5631    27.6541    18.1518 H          1 SUBUNIT  0
   30 H30       44.5623    26.6573    16.7012 H          1 SUBUNIT  0
   31 H31       46.0056    26.7719    17.6850 H          1 SUBUNIT  0
   32 H32       46.2728    28.1381    15.6829 H          1 SUBUNIT  0
   33 H33       47.8599    31.9420    17.9325 H          1 SUBUNIT  0
   34 H34       47.7253    29.5944    19.8371 H          1 SUBUNIT  0
   35 H35       49.1437    30.2240    19.0073 H          1 SUBUNIT  0
   36 H36       47.7789    28.0079    18.1024 H          1 SUBUNIT  0
   37 H37       48.4984    29.1425    16.9509 H          1 SUBUNIT  0
   38 H38       45.8236    31.7732    19.9243 H          1 SUBUNIT  0
   39 H39       44.8806    33.8878    18.4036 H          1 SUBUNIT  0
   40 H40       46.2969    33.9580    17.3744 H          1 SUBUNIT  0
   41 H41       45.0763    36.1988    19.0651 H          1 SUBUNIT  0
   42 H42       45.2866    36.1849    17.3292 H          1 SUBUNIT  0
   43 H43       46.7246    37.9096    20.1080 H          1 SUBUNIT  0
   44 H44       49.2445    38.5837    19.9668 H          1 SUBUNIT  0
   45 H45       42.5770    30.5519    14.5666 H          1 SUBUNIT  0
   46 H46       43.2726    30.0463    13.0515 H          1 SUBUNIT  0
   47 H47       43.2049    32.3723    12.8517 H          1 SUBUNIT  0
   48 H48       45.3496    30.5359    11.9808 H          1 SUBUNIT  0
   49 H49       46.8805    31.2420    12.4786 H          1 SUBUNIT  0
   50 H50       46.3100    29.0723    13.6954 H          1 SUBUNIT  0
   51 H51       46.6372    30.4438    14.7529 H          1 SUBUNIT  0
   52 C52       43.7242    32.9604    14.8801 C.3        1 SUBUNIT  0
   53 C53       41.0352    35.2764    16.4563 C.3        1 SUBUNIT  0
   54 C54       40.9765    36.3229    15.3390 C.3        1 SUBUNIT  0
   55 C55       42.4131    33.7557    14.9544 C.3        1 SUBUNIT  0
   56 C56       42.3053    34.4311    16.3337 C.3        1 SUBUNIT  0
   57 H57       43.8205    32.3602    15.7819 H          1 SUBUNIT  0
   58 H58       44.5584    33.6620    14.9191 H          1 SUBUNIT  0
   59 H59       41.5784    33.0607    14.8503 H          1 SUBUNIT  0
   60 H60       43.1750    35.0675    16.4992 H          1 SUBUNIT  0
   61 H61       42.3228    33.6821    17.1252 H          1 SUBUNIT  0
   62 H62       40.1557    34.6335    16.4094 H          1 SUBUNIT  0
   63 H63       41.0180    35.7670    17.4302 H          1 SUBUNIT  0
   64 H64       40.0704    36.9191    15.4134 H          1 SUBUNIT  0
   65 H65       41.8116    37.0107    15.4582 H          1 SUBUNIT  0
   66 C66       42.3143    34.8155    13.8370 C.3        1 SUBUNIT  0
   67 C67       41.0410    35.6557    13.9637 C.3        1 SUBUNIT  0
   68 H68       43.1775    35.4800    13.8840 H          1 SUBUNIT  0
   69 H69       42.3245    34.3517    12.8520 H          1 SUBUNIT  0
   70 H70       41.0132    36.4141    13.1802 H          1 SUBUNIT  0
   71 H71       40.1644    35.0232    13.8180 H          1 SUBUNIT  0
@<TRIPOS>BOND
    1     1     2 1
    2     1    29 1
    3     1    30 1
    4     1    31 1
    5     2     3 1
    6     2    21 1
    7     2    32 1
    8     3     4 1
    9     3     7 1
   10     4     5 1
   11     4    20 2
   12     5     6 1
   13     5     8 1
   14     5    33 1
   15     6     7 1
   16     6    34 1
   17     6    35 1
   18     7    36 1
   19     7    37 1
   20     8    10 1
   21     8    38 1
   22     9    10 2
   23    10    11 2
   24    10    12 1
   25    12    13 1
   26    12    39 1
   27    12    40 1
   28    13    14 1
   29    13    41 1
   30    13    42 1
   31    14    15 2
   32    14    18 1
   33    15    16 1
   34    15    43 1
   35    16    17 2
   36    16    44 1
   37    17    18 1
   38    17    19 1
   39    21    22 2
   40    21    23 1
   41    23    24 1
   42    23    28 1
   43    24    25 1
   44    24    45 1
   45    24    46 1
   46    25    26 1
   47    25    47 1
   48    25    52 1
   49    26    27 1
   50    27    28 1
   51    27    48 1
   52    27    49 1
   53    28    50 1
   54    28    51 1
   55    52    55 1
   56    52    57 1
   57    52    58 1
   58    53    54 1
   59    53    56 1
   60    53    62 1
   61    53    63 1
   62    54    64 1
   63    54    65 1
   64    54    67 1
   65    55    56 1
   66    55    59 1
   67    55    66 1
   68    56    60 1
   69    56    61 1
   70    66    67 1
   71    66    68 1
   72    66    69 1
   73    67    70 1
   74    67    71 1
@<TRIPOS>SUBSTRUCTURE
1   ****   1
@<SCITEGIC>MOL_PROPERTY
TopHits
SciTegic.value.StringValue
1

@<SCITEGIC>MOL_PROPERTY
-CDOCKER_ENERGY
SciTegic.value.StringValue
29.0306463

@<SCITEGIC>MOL_PROPERTY
-CDOCKER_INTERACTION_ENERGY
SciTegic.value.StringValue
41.1111633

@<SCITEGIC>MOL_PROPERTY
POSE_NUMBER
SciTegic.value.StringValue
1

@<SCITEGIC>MOL_PROPERTY
FRAGMENTS
SciTegic.value.StringValue
T10 CA4

@<SCITEGIC>MOL_PROPERTY
MW
SciTegic.value.StringValue
546.14

@<SCITEGIC>MOL_PROPERTY
GENERATION
SciTegic.value.StringValue
2

@<SCITEGIC>MOL_PROPERTY
FAMILY
SciTegic.value.StringValue
3

@<SCITEGIC>MOL_PROPERTY
LUDI3
SciTegic.value.StringValue
327

@<SCITEGIC>ATOM_PROPERTY
Formal Charge
SciTegic.value.StringValue
1 0
2 0
3 0
4 0
5 0
6 0
7 0
8 0
9 0
10 0
11 0
12 0
13 0
14 0
15 0
16 0
17 0
18 0
19 0
20 0
21 0
22 0
23 0
24 0
25 0
26 0
27 0
28 0
29 0
30 0
31 0
32 0
33 0
34 0
35 0
36 0
37 0
38 0
39 0
40 0
41 0
42 0
43 0
44 0
45 0
46 0
47 0
48 0
49 0
50 0
51 0
52 0
53 0
54 0
55 0
56 0
57 0
58 0
59 0
60 0
61 0
62 0
63 0
64 0
65 0
66 0
67 0
68 0
69 0
70 0
71 0

@<SCITEGIC>ATOM_PROPERTY
pdb_tempFactor
SciTegic.value.DoubleValue
1 0
2 0
3 0
4 0
5 0
6 0
7 0
8 0
9 0
10 0
11 0
12 0
13 0
14 0
15 0
16 0
17 0
18 0
19 0
20 0
21 0
22 0
23 0
24 0
25 0
26 0
27 0
28 0
29 0
30 0
31 0
32 0
33 0
34 0
35 0
36 0
37 0
38 0
39 0
40 0
41 0
42 0
43 0
44 0
45 0
46 0
47 0
48 0
49 0
50 0
51 0
52 0
53 0
54 0
55 0
56 0
57 0
58 0
59 0
60 0
61 0
62 0
63 0
64 0
65 0
66 0
67 0
68 0
69 0
70 0
71 0

@<SCITEGIC>ATOM_PROPERTY
pdb_occupancy
SciTegic.value.DoubleValue
1 1
2 1
3 1
4 1
5 1
6 1
7 1
8 1
9 1
10 1
11 1
12 1
13 1
14 1
15 1
16 1
17 1
18 1
19 1
20 1
21 1
22 1
23 1
24 1
25 1
26 1
27 1
28 1
29 1
30 1
31 1
32 1
33 1
34 1
35 1
36 1
37 1
38 1
39 1
40 1
41 1
42 1
43 1
44 1
45 1
46 1
47 1
48 1
49 1
50 1
51 1
52 1
53 1
54 1
55 1
56 1
57 1
58 1
59 1
60 1
61 1
62 1
63 1
64 1
65 1
66 1
67 1
68 1
69 1
70 1
71 1

@<TRIPOS>MOLECULE
Evo_9
68  70  1  0  0
SMALL
FORMAL_CHARGES
@<TRIPOS>ATOM
    1 C1        48.3394    33.9174    18.7553 C.3        1 SUBUNIT  0
    2 C2        47.3402    33.2071    17.8235 C.3        1 SUBUNIT  0
    3 N3        47.5511    33.3308    16.3698 N.am       1 SUBUNIT  0
    4 C4        48.3419    34.2227    15.7228 C.2        1 SUBUNIT  0
    5 C5        48.1572    34.0229    14.2132 C.3        1 SUBUNIT  0
    6 C6        47.6346    32.5834    14.1463 C.3        1 SUBUNIT  0
    7 C7        46.8750    32.4139    15.4616 C.3        1 SUBUNIT  0
    8 N8        49.3680    34.3346    13.4626 N.pl3      1 SUBUNIT  0
    9 O9        48.0954    34.4728    11.3058 O.2        1 SUBUNIT  0
   10 S10       49.4101    34.1169    11.7391 S.o2       1 SUBUNIT  0
   11 O11       50.5121    34.9315    11.3357 O.2        1 SUBUNIT  0
   12 C12       49.7629    32.4074    11.3394 C.3        1 SUBUNIT  0
   13 C13       51.2168    32.0093    11.6494 C.3        1 SUBUNIT  0
   14 C14       51.5061    32.1077    13.1286 C.2        1 SUBUNIT  0
   15 C15       51.1273    31.1892    14.1186 C.2        1 SUBUNIT  0
   16 C16       51.5102    31.6241    15.4056 C.2        1 SUBUNIT  0
   17 C17       52.1822    32.8585    15.3734 C.2        1 SUBUNIT  0
   18 S18       52.3629    33.4204    13.7805 S.3        1 SUBUNIT  0
   19 Cl19      52.7408    33.6898    16.7588 Cl         1 SUBUNIT  0
   20 O20       49.0968    35.0519    16.2148 O.2        1 SUBUNIT  0
   21 C21       45.8560    33.4285    18.2128 C.2        1 SUBUNIT  0
   22 O22       45.2596    32.5249    18.7885 O.2        1 SUBUNIT  0
   23 N23       45.2424    34.6017    17.8396 N.am       1 SUBUNIT  0
   24 C24       43.7761    34.6858    17.8222 C.3        1 SUBUNIT  0
   25 C25       43.3186    35.1064    16.4166 C.3        1 SUBUNIT  0
   26 O26       43.9681    36.3125    16.0645 O.3        1 SUBUNIT  0
   27 C27       45.3762    36.2363    16.0077 C.3        1 SUBUNIT  0
   28 C28       45.9205    35.8187    17.3747 C.3        1 SUBUNIT  0
   29 H29       49.3641    33.6678    18.4802 H          1 SUBUNIT  0
   30 H30       48.2581    35.0014    18.7556 H          1 SUBUNIT  0
   31 H31       48.1962    33.5790    19.7810 H          1 SUBUNIT  0
   32 H32       47.5073    32.1505    18.0362 H          1 SUBUNIT  0
   33 H33       47.3836    34.7154    13.8807 H          1 SUBUNIT  0
   34 H34       48.4918    31.9048    14.1372 H          1 SUBUNIT  0
   35 H35       46.9130    31.3891    15.8340 H          1 SUBUNIT  0
   36 H36       45.8310    32.7174    15.3647 H          1 SUBUNIT  0
   37 H37       50.2013    33.9710    13.8985 H          1 SUBUNIT  0
   38 H38       49.6009    32.2874    10.2685 H          1 SUBUNIT  0
   39 H39       49.0534    31.7502    11.8378 H          1 SUBUNIT  0
   40 H40       51.9109    32.6535    11.1081 H          1 SUBUNIT  0
   41 H41       51.4039    30.9867    11.3188 H          1 SUBUNIT  0
   42 H42       50.6001    30.2684    13.9200 H          1 SUBUNIT  0
   43 H43       51.3018    31.0665    16.3069 H          1 SUBUNIT  0
   44 H44       43.4497    35.4160    18.5644 H          1 SUBUNIT  0
   45 H45       43.3150    33.7334    18.0803 H          1 SUBUNIT  0
   46 H46       43.6121    34.3251    15.7127 H          1 SUBUNIT  0
   47 H47       45.6715    35.5266    15.2351 H          1 SUBUNIT  0
   48 H48       45.7732    37.2098    15.7281 H          1 SUBUNIT  0
   49 H49       46.9957    35.7310    17.3319 H          1 SUBUNIT  0
   50 H50       45.7179    36.6117    18.0949 H          1 SUBUNIT  0
   51 O51       46.8326    32.3549    13.0058 O.3        1 SUBUNIT  0
   52 H52       46.4521    31.4835    13.0527 H          1 SUBUNIT  0
   53 C53       41.8067    35.3304    16.2982 C.3        1 SUBUNIT  0
   54 C54       39.5210    36.0370    13.1807 C.3        1 SUBUNIT  0
   55 C55       38.0434    36.4008    13.0008 C.3        1 SUBUNIT  0
   56 C56       41.3873    35.4979    14.8281 C.3        1 SUBUNIT  0
   57 C57       39.9183    35.8967    14.6549 C.3        1 SUBUNIT  0
   58 H58       41.2702    34.4888    16.7380 H          1 SUBUNIT  0
   59 H59       41.5272    36.2126    16.8755 H          1 SUBUNIT  0
   60 H60       42.0102    36.2569    14.3549 H          1 SUBUNIT  0
   61 H61       41.5777    34.5671    14.2925 H          1 SUBUNIT  0
   62 H62       39.7515    36.8481    15.1560 H          1 SUBUNIT  0
   63 H63       39.2753    35.1630    15.1430 H          1 SUBUNIT  0
   64 H64       40.1424    36.7996    12.7094 H          1 SUBUNIT  0
   65 H65       39.7323    35.1015    12.6636 H          1 SUBUNIT  0
   66 H66       37.8145    37.3541    13.4774 H          1 SUBUNIT  0
   67 H67       37.7873    36.4860    11.9450 H          1 SUBUNIT  0
   68 H68       37.3988    35.6397    13.4405 H          1 SUBUNIT  0
@<TRIPOS>BOND
    1     1     2 1
    2     1    29 1
    3     1    30 1
    4     1    31 1
    5     2     3 1
    6     2    21 1
    7     2    32 1
    8     3     4 1
    9     3     7 1
   10     4     5 1
   11     4    20 2
   12     5     6 1
   13     5     8 1
   14     5    33 1
   15     6     7 1
   16     6    34 1
   17     6    51 1
   18     7    35 1
   19     7    36 1
   20     8    10 1
   21     8    37 1
   22     9    10 2
   23    10    11 2
   24    10    12 1
   25    12    13 1
   26    12    38 1
   27    12    39 1
   28    13    14 1
   29    13    40 1
   30    13    41 1
   31    14    15 2
   32    14    18 1
   33    15    16 1
   34    15    42 1
   35    16    17 2
   36    16    43 1
   37    17    18 1
   38    17    19 1
   39    21    22 2
   40    21    23 1
   41    23    24 1
   42    23    28 1
   43    24    25 1
   44    24    44 1
   45    24    45 1
   46    25    26 1
   47    25    46 1
   48    25    53 1
   49    26    27 1
   50    27    28 1
   51    27    47 1
   52    27    48 1
   53    28    49 1
   54    28    50 1
   55    51    52 1
   56    53    56 1
   57    53    58 1
   58    53    59 1
   59    54    55 1
   60    54    57 1
   61    54    64 1
   62    54    65 1
   63    55    66 1
   64    55    67 1
   65    55    68 1
   66    56    57 1
   67    56    60 1
   68    56    61 1
   69    57    62 1
   70    57    63 1
@<TRIPOS>SUBSTRUCTURE
1   ****   1
@<SCITEGIC>MOL_PROPERTY
TopHits
SciTegic.value.StringValue
10

@<SCITEGIC>MOL_PROPERTY
-CDOCKER_ENERGY
SciTegic.value.StringValue
37.7568584

@<SCITEGIC>MOL_PROPERTY
-CDOCKER_INTERACTION_ENERGY
SciTegic.value.StringValue
42.1482044

@<SCITEGIC>MOL_PROPERTY
POSE_NUMBER
SciTegic.value.StringValue
1

@<SCITEGIC>MOL_PROPERTY
FRAGMENTS
SciTegic.value.StringValue
U04 T10

@<SCITEGIC>MOL_PROPERTY
MW
SciTegic.value.StringValue
536.1

@<SCITEGIC>MOL_PROPERTY
GENERATION
SciTegic.value.StringValue
2

@<SCITEGIC>MOL_PROPERTY
FAMILY
SciTegic.value.StringValue
2

@<SCITEGIC>MOL_PROPERTY
LUDI3
SciTegic.value.StringValue
325

@<SCITEGIC>ATOM_PROPERTY
Formal Charge
SciTegic.value.StringValue
1 0
2 0
3 0
4 0
5 0
6 0
7 0
8 0
9 0
10 0
11 0
12 0
13 0
14 0
15 0
16 0
17 0
18 0
19 0
20 0
21 0
22 0
23 0
24 0
25 0
26 0
27 0
28 0
29 0
30 0
31 0
32 0
33 0
34 0
35 0
36 0
37 0
38 0
39 0
40 0
41 0
42 0
43 0
44 0
45 0
46 0
47 0
48 0
49 0
50 0
51 0
52 0
53 0
54 0
55 0
56 0
57 0
58 0
59 0
60 0
61 0
62 0
63 0
64 0
65 0
66 0
67 0
68 0

@<SCITEGIC>ATOM_PROPERTY
pdb_tempFactor
SciTegic.value.DoubleValue
1 0
2 0
3 0
4 0
5 0
6 0
7 0
8 0
9 0
10 0
11 0
12 0
13 0
14 0
15 0
16 0
17 0
18 0
19 0
20 0
21 0
22 0
23 0
24 0
25 0
26 0
27 0
28 0
29 0
30 0
31 0
32 0
33 0
34 0
35 0
36 0
37 0
38 0
39 0
40 0
41 0
42 0
43 0
44 0
45 0
46 0
47 0
48 0
49 0
50 0
51 0
52 0
53 0
54 0
55 0
56 0
57 0
58 0
59 0
60 0
61 0
62 0
63 0
64 0
65 0
66 0
67 0
68 0

@<SCITEGIC>ATOM_PROPERTY
pdb_occupancy
SciTegic.value.DoubleValue
1 1
2 1
3 1
4 1
5 1
6 1
7 1
8 1
9 1
10 1
11 1
12 1
13 1
14 1
15 1
16 1
17 1
18 1
19 1
20 1
21 1
22 1
23 1
24 1
25 1
26 1
27 1
28 1
29 1
30 1
31 1
32 1
33 1
34 1
35 1
36 1
37 1
38 1
39 1
40 1
41 1
42 1
43 1
44 1
45 1
46 1
47 1
48 1
49 1
50 1
51 1
52 1
53 1
54 1
55 1
56 1
57 1
58 1
59 1
60 1
61 1
62 1
63 1
64 1
65 1
66 1
67 1
68 1

@<TRIPOS>MOLECULE
Evo_9
68  70  1  0  0
SMALL
FORMAL_CHARGES
@<TRIPOS>ATOM
    1 C1        46.2946    28.5190    13.1832 C.3        1 SUBUNIT  0
    2 C2        45.3001    29.6813    13.3263 C.3        1 SUBUNIT  0
    3 N3        45.7727    30.6184    14.3591 N.am       1 SUBUNIT  0
    4 C4        45.3112    30.7169    15.6305 C.2        1 SUBUNIT  0
    5 C5        45.8071    32.0483    16.2108 C.3        1 SUBUNIT  0
    6 C6        46.9799    32.4308    15.2929 C.3        1 SUBUNIT  0
    7 C7        46.7470    31.6415    14.0068 C.3        1 SUBUNIT  0
    8 N8        46.1160    32.0513    17.6365 N.pl3      1 SUBUNIT  0
    9 O9        45.9797    29.7450    18.6232 O.2        1 SUBUNIT  0
   10 S10       46.9837    30.7266    18.3501 S.o2       1 SUBUNIT  0
   11 O11       48.0286    30.4173    17.4227 O.2        1 SUBUNIT  0
   12 C12       47.6700    31.3183    19.8894 C.3        1 SUBUNIT  0
   13 C13       48.7790    32.3579    19.6651 C.3        1 SUBUNIT  0
   14 C14       48.2426    33.6445    19.0752 C.2        1 SUBUNIT  0
   15 C15       48.8480    34.4057    18.0625 C.2        1 SUBUNIT  0
   16 C16       48.0964    35.5598    17.7533 C.2        1 SUBUNIT  0
   17 C17       46.9209    35.6497    18.5201 C.2        1 SUBUNIT  0
   18 S18       46.7893    34.3469    19.6038 S.3        1 SUBUNIT  0
   19 Cl19      45.7762    36.9105    18.3776 Cl         1 SUBUNIT  0
   20 O20       44.5658    29.9396    16.2169 O.2        1 SUBUNIT  0
   21 C21       43.8654    29.1139    13.4970 C.2        1 SUBUNIT  0
   22 O22       43.7081    27.9023    13.6009 O.2        1 SUBUNIT  0
   23 N23       42.8144    29.9994    13.5218 N.am       1 SUBUNIT  0
   24 C24       42.9090    31.4667    13.4530 C.3        1 SUBUNIT  0
   25 C25       42.3113    32.0518    14.7475 C.3        1 SUBUNIT  0
   26 O26       40.9911    31.5689    14.9022 O.3        1 SUBUNIT  0
   27 C27       40.8945    30.1578    15.0059 C.3        1 SUBUNIT  0
   28 C28       41.4567    29.4991    13.7466 C.3        1 SUBUNIT  0
   29 H29       46.3534    27.9353    14.1031 H          1 SUBUNIT  0
   30 H30       46.0120    27.8458    12.3723 H          1 SUBUNIT  0
   31 H31       47.2968    28.8891    12.9653 H          1 SUBUNIT  0
   32 H32       45.2924    30.2136    12.3741 H          1 SUBUNIT  0
   33 H33       44.9959    32.7627    16.0695 H          1 SUBUNIT  0
   34 H34       47.9353    32.1071    15.7177 H          1 SUBUNIT  0
   35 H35       47.6673    31.1845    13.6429 H          1 SUBUNIT  0
   36 H36       46.3449    32.2684    13.2140 H          1 SUBUNIT  0
   37 H37       45.2948    32.2445    18.1941 H          1 SUBUNIT  0
   38 H38       48.0907    30.4605    20.4130 H          1 SUBUNIT  0
   39 H39       46.8702    31.7136    20.5166 H          1 SUBUNIT  0
   40 H40       49.5423    31.9492    19.0029 H          1 SUBUNIT  0
   41 H41       49.2719    32.5885    20.6084 H          1 SUBUNIT  0
   42 H42       49.7774    34.1413    17.5799 H          1 SUBUNIT  0
   43 H43       48.3947    36.2875    17.0101 H          1 SUBUNIT  0
   44 H44       42.3298    31.8088    12.5948 H          1 SUBUNIT  0
   45 H45       43.9191    31.8253    13.2870 H          1 SUBUNIT  0
   46 H46       42.8917    31.6861    15.5914 H          1 SUBUNIT  0
   47 H47       41.4313    29.8180    15.8924 H          1 SUBUNIT  0
   48 H48       39.8584    29.8603    15.1268 H          1 SUBUNIT  0
   49 H49       41.4147    28.4131    13.8440 H          1 SUBUNIT  0
   50 H50       40.8378    29.7607    12.8875 H          1 SUBUNIT  0
   51 O51       47.0264    33.8173    15.0198 O.3        1 SUBUNIT  0
   52 H52       47.1048    34.2968    15.8379 H          1 SUBUNIT  0
   53 C53       42.3655    33.5851    14.8209 C.3        1 SUBUNIT  0
   54 C54       39.0693    35.5922    14.0361 C.3        1 SUBUNIT  0
   55 C55       39.6367    36.9912    13.7955 C.3        1 SUBUNIT  0
   56 C56       41.3146    34.3269    13.9795 C.3        1 SUBUNIT  0
   57 C57       40.0489    34.6721    14.7831 C.3        1 SUBUNIT  0
   58 H58       42.2735    33.8967    15.8622 H          1 SUBUNIT  0
   59 H59       43.3614    33.9079    14.5201 H          1 SUBUNIT  0
   60 H60       41.7687    35.2552    13.6344 H          1 SUBUNIT  0
   61 H61       41.0606    33.7622    13.0825 H          1 SUBUNIT  0
   62 H62       40.3295    35.1569    15.7196 H          1 SUBUNIT  0
   63 H63       39.5408    33.7521    15.0715 H          1 SUBUNIT  0
   64 H64       38.7793    35.1664    13.0775 H          1 SUBUNIT  0
   65 H65       38.1556    35.6791    14.6249 H          1 SUBUNIT  0
   66 H66       40.4417    36.9647    13.0621 H          1 SUBUNIT  0
   67 H67       38.8660    37.6642    13.4186 H          1 SUBUNIT  0
   68 H68       40.0349    37.4143    14.7176 H          1 SUBUNIT  0
@<TRIPOS>BOND
    1     1     2 1
    2     1    29 1
    3     1    30 1
    4     1    31 1
    5     2     3 1
    6     2    21 1
    7     2    32 1
    8     3     4 1
    9     3     7 1
   10     4     5 1
   11     4    20 2
   12     5     6 1
   13     5     8 1
   14     5    33 1
   15     6     7 1
   16     6    34 1
   17     6    51 1
   18     7    35 1
   19     7    36 1
   20     8    10 1
   21     8    37 1
   22     9    10 2
   23    10    11 2
   24    10    12 1
   25    12    13 1
   26    12    38 1
   27    12    39 1
   28    13    14 1
   29    13    40 1
   30    13    41 1
   31    14    15 2
   32    14    18 1
   33    15    16 1
   34    15    42 1
   35    16    17 2
   36    16    43 1
   37    17    18 1
   38    17    19 1
   39    21    22 2
   40    21    23 1
   41    23    24 1
   42    23    28 1
   43    24    25 1
   44    24    44 1
   45    24    45 1
   46    25    26 1
   47    25    46 1
   48    25    53 1
   49    26    27 1
   50    27    28 1
   51    27    47 1
   52    27    48 1
   53    28    49 1
   54    28    50 1
   55    51    52 1
   56    53    56 1
   57    53    58 1
   58    53    59 1
   59    54    55 1
   60    54    57 1
   61    54    64 1
   62    54    65 1
   63    55    66 1
   64    55    67 1
   65    55    68 1
   66    56    57 1
   67    56    60 1
   68    56    61 1
   69    57    62 1
   70    57    63 1
@<TRIPOS>SUBSTRUCTURE
1   ****   1
@<SCITEGIC>MOL_PROPERTY
TopHits
SciTegic.value.StringValue
10

@<SCITEGIC>MOL_PROPERTY
-CDOCKER_ENERGY
SciTegic.value.StringValue
32.2754572

@<SCITEGIC>MOL_PROPERTY
-CDOCKER_INTERACTION_ENERGY
SciTegic.value.StringValue
38.2252557

@<SCITEGIC>MOL_PROPERTY
POSE_NUMBER
SciTegic.value.StringValue
2

@<SCITEGIC>MOL_PROPERTY
FRAGMENTS
SciTegic.value.StringValue
U04 T10

@<SCITEGIC>MOL_PROPERTY
MW
SciTegic.value.StringValue
536.1

@<SCITEGIC>MOL_PROPERTY
GENERATION
SciTegic.value.StringValue
2

@<SCITEGIC>MOL_PROPERTY
FAMILY
SciTegic.value.StringValue
2

@<SCITEGIC>MOL_PROPERTY
LUDI3
SciTegic.value.StringValue
325

@<SCITEGIC>ATOM_PROPERTY
Formal Charge
SciTegic.value.StringValue
1 0
2 0
3 0
4 0
5 0
6 0
7 0
8 0
9 0
10 0
11 0
12 0
13 0
14 0
15 0
16 0
17 0
18 0
19 0
20 0
21 0
22 0
23 0
24 0
25 0
26 0
27 0
28 0
29 0
30 0
31 0
32 0
33 0
34 0
35 0
36 0
37 0
38 0
39 0
40 0
41 0
42 0
43 0
44 0
45 0
46 0
47 0
48 0
49 0
50 0
51 0
52 0
53 0
54 0
55 0
56 0
57 0
58 0
59 0
60 0
61 0
62 0
63 0
64 0
65 0
66 0
67 0
68 0

@<SCITEGIC>ATOM_PROPERTY
pdb_tempFactor
SciTegic.value.DoubleValue
1 0
2 0
3 0
4 0
5 0
6 0
7 0
8 0
9 0
10 0
11 0
12 0
13 0
14 0
15 0
16 0
17 0
18 0
19 0
20 0
21 0
22 0
23 0
24 0
25 0
26 0
27 0
28 0
29 0
30 0
31 0
32 0
33 0
34 0
35 0
36 0
37 0
38 0
39 0
40 0
41 0
42 0
43 0
44 0
45 0
46 0
47 0
48 0
49 0
50 0
51 0
52 0
53 0
54 0
55 0
56 0
57 0
58 0
59 0
60 0
61 0
62 0
63 0
64 0
65 0
66 0
67 0
68 0

@<SCITEGIC>ATOM_PROPERTY
pdb_occupancy
SciTegic.value.DoubleValue
1 1
2 1
3 1
4 1
5 1
6 1
7 1
8 1
9 1
10 1
11 1
12 1
13 1
14 1
15 1
16 1
17 1
18 1
19 1
20 1
21 1
22 1
23 1
24 1
25 1
26 1
27 1
28 1
29 1
30 1
31 1
32 1
33 1
34 1
35 1
36 1
37 1
38 1
39 1
40 1
41 1
42 1
43 1
44 1
45 1
46 1
47 1
48 1
49 1
50 1
51 1
52 1
53 1
54 1
55 1
56 1
57 1
58 1
59 1
60 1
61 1
62 1
63 1
64 1
65 1
66 1
67 1
68 1

@<TRIPOS>MOLECULE
Evo_9
68  70  1  0  0
SMALL
FORMAL_CHARGES
@<TRIPOS>ATOM
    1 C1        45.7206    33.6656    19.9328 C.3        1 SUBUNIT  0
    2 C2        46.0288    33.2566    18.4789 C.3        1 SUBUNIT  0
    3 N3        47.1270    33.9709    17.7982 N.am       1 SUBUNIT  0
    4 C4        47.8659    34.9895    18.3048 C.2        1 SUBUNIT  0
    5 C5        48.9167    35.4027    17.2595 C.3        1 SUBUNIT  0
    6 C6        48.3312    34.8107    15.9649 C.3        1 SUBUNIT  0
    7 C7        47.5247    33.6054    16.4435 C.3        1 SUBUNIT  0
    8 N8        50.2467    34.8425    17.4989 N.pl3      1 SUBUNIT  0
    9 O9        51.0548    36.3259    19.3515 O.2        1 SUBUNIT  0
   10 S10       50.9409    34.9235    19.0901 S.o2       1 SUBUNIT  0
   11 O11       50.0913    34.1170    19.9101 O.2        1 SUBUNIT  0
   12 C12       52.5712    34.1902    18.9727 C.3        1 SUBUNIT  0
   13 C13       52.5600    32.8092    18.2941 C.3        1 SUBUNIT  0
   14 C14       51.5509    31.8917    18.9460 C.2        1 SUBUNIT  0
   15 C15       51.7169    31.1549    20.1283 C.2        1 SUBUNIT  0
   16 C16       50.5376    30.4596    20.4755 C.2        1 SUBUNIT  0
   17 C17       49.4999    30.6698    19.5495 C.2        1 SUBUNIT  0
   18 S18       50.0071    31.6708    18.2751 S.3        1 SUBUNIT  0
   19 Cl19      47.9309    30.0036    19.6892 Cl         1 SUBUNIT  0
   20 O20       47.7284    35.5437    19.3863 O.2        1 SUBUNIT  0
   21 C21       44.7509    33.1341    17.6139 C.2        1 SUBUNIT  0
   22 O22       44.4256    32.0235    17.2067 O.2        1 SUBUNIT  0
   23 N23       44.0339    34.2653    17.3074 N.am       1 SUBUNIT  0
   24 C24       42.8374    34.1395    16.4631 C.3        1 SUBUNIT  0
   25 C25       42.8286    35.2053    15.3565 C.3        1 SUBUNIT  0
   26 O26       42.9955    36.4790    15.9425 O.3        1 SUBUNIT  0
   27 C27       44.2222    36.6443    16.6240 C.3        1 SUBUNIT  0
   28 C28       44.3372    35.6314    17.7713 C.3        1 SUBUNIT  0
   29 H29       44.8648    33.1252    20.3284 H          1 SUBUNIT  0
   30 H30       46.5660    33.4304    20.5787 H          1 SUBUNIT  0
   31 H31       45.5016    34.7238    20.0458 H          1 SUBUNIT  0
   32 H32       46.3744    32.2274    18.5585 H          1 SUBUNIT  0
   33 H33       49.0131    36.4888    17.2479 H          1 SUBUNIT  0
   34 H34       49.0961    34.5063    15.2420 H          1 SUBUNIT  0
   35 H35       48.1404    32.7066    16.4822 H          1 SUBUNIT  0
   36 H36       46.6673    33.4058    15.8001 H          1 SUBUNIT  0
   37 H37       50.9000    35.2640    16.8543 H          1 SUBUNIT  0
   38 H38       53.0001    34.1328    19.9730 H          1 SUBUNIT  0
   39 H39       53.2052    34.8599    18.3915 H          1 SUBUNIT  0
   40 H40       53.5498    32.3544    18.3406 H          1 SUBUNIT  0
   41 H41       52.3048    32.9162    17.2400 H          1 SUBUNIT  0
   42 H42       52.6293    31.1273    20.7056 H          1 SUBUNIT  0
   43 H43       50.4475    29.8404    21.3555 H          1 SUBUNIT  0
   44 H44       41.9646    34.2425    17.1065 H          1 SUBUNIT  0
   45 H45       42.7600    33.1541    16.0018 H          1 SUBUNIT  0
   46 H46       43.6701    35.0151    14.6897 H          1 SUBUNIT  0
   47 H47       45.0451    36.5195    15.9198 H          1 SUBUNIT  0
   48 H48       44.2878    37.6605    17.0108 H          1 SUBUNIT  0
   49 H49       45.3276    35.7249    18.1987 H          1 SUBUNIT  0
   50 H50       43.6309    35.8920    18.5618 H          1 SUBUNIT  0
   51 O51       47.4183    35.7001    15.3511 O.3        1 SUBUNIT  0
   52 H52       47.8661    36.4916    15.0697 H          1 SUBUNIT  0
   53 C53       41.5396    35.1734    14.5213 C.3        1 SUBUNIT  0
   54 C54       38.6874    35.6464    13.2776 C.3        1 SUBUNIT  0
   55 C55       38.5192    37.1540    13.0967 C.3        1 SUBUNIT  0
   56 C56       40.3265    35.7467    15.2682 C.3        1 SUBUNIT  0
   57 C57       38.9811    35.2402    14.7267 C.3        1 SUBUNIT  0
   58 H58       41.6871    35.7365    13.5993 H          1 SUBUNIT  0
   59 H59       41.3416    34.1445    14.2185 H          1 SUBUNIT  0
   60 H60       40.3862    35.4547    16.3146 H          1 SUBUNIT  0
   61 H61       40.3643    36.8365    15.2645 H          1 SUBUNIT  0
   62 H62       38.1563    35.5834    15.3440 H          1 SUBUNIT  0
   63 H63       38.9691    34.1590    14.8424 H          1 SUBUNIT  0
   64 H64       39.4780    35.2794    12.6252 H          1 SUBUNIT  0
   65 H65       37.7625    35.1668    12.9569 H          1 SUBUNIT  0
   66 H66       37.7385    37.5431    13.7490 H          1 SUBUNIT  0
   67 H67       39.4450    37.6773    13.3244 H          1 SUBUNIT  0
   68 H68       38.2400    37.3863    12.0705 H          1 SUBUNIT  0
@<TRIPOS>BOND
    1     1     2 1
    2     1    29 1
    3     1    30 1
    4     1    31 1
    5     2     3 1
    6     2    21 1
    7     2    32 1
    8     3     4 1
    9     3     7 1
   10     4     5 1
   11     4    20 2
   12     5     6 1
   13     5     8 1
   14     5    33 1
   15     6     7 1
   16     6    34 1
   17     6    51 1
   18     7    35 1
   19     7    36 1
   20     8    10 1
   21     8    37 1
   22     9    10 2
   23    10    11 2
   24    10    12 1
   25    12    13 1
   26    12    38 1
   27    12    39 1
   28    13    14 1
   29    13    40 1
   30    13    41 1
   31    14    15 2
   32    14    18 1
   33    15    16 1
   34    15    42 1
   35    16    17 2
   36    16    43 1
   37    17    18 1
   38    17    19 1
   39    21    22 2
   40    21    23 1
   41    23    24 1
   42    23    28 1
   43    24    25 1
   44    24    44 1
   45    24    45 1
   46    25    26 1
   47    25    46 1
   48    25    53 1
   49    26    27 1
   50    27    28 1
   51    27    47 1
   52    27    48 1
   53    28    49 1
   54    28    50 1
   55    51    52 1
   56    53    56 1
   57    53    58 1
   58    53    59 1
   59    54    55 1
   60    54    57 1
   61    54    64 1
   62    54    65 1
   63    55    66 1
   64    55    67 1
   65    55    68 1
   66    56    57 1
   67    56    60 1
   68    56    61 1
   69    57    62 1
   70    57    63 1
@<TRIPOS>SUBSTRUCTURE
1   ****   1
@<SCITEGIC>MOL_PROPERTY
TopHits
SciTegic.value.StringValue
10

@<SCITEGIC>MOL_PROPERTY
-CDOCKER_ENERGY
SciTegic.value.StringValue
29.8810531

@<SCITEGIC>MOL_PROPERTY
-CDOCKER_INTERACTION_ENERGY
SciTegic.value.StringValue
39.0263122

@<SCITEGIC>MOL_PROPERTY
POSE_NUMBER
SciTegic.value.StringValue
3

@<SCITEGIC>MOL_PROPERTY
FRAGMENTS
SciTegic.value.StringValue
U04 T10

@<SCITEGIC>MOL_PROPERTY
MW
SciTegic.value.StringValue
536.1

@<SCITEGIC>MOL_PROPERTY
GENERATION
SciTegic.value.StringValue
2

@<SCITEGIC>MOL_PROPERTY
FAMILY
SciTegic.value.StringValue
2

@<SCITEGIC>MOL_PROPERTY
LUDI3
SciTegic.value.StringValue
325

@<SCITEGIC>ATOM_PROPERTY
Formal Charge
SciTegic.value.StringValue
1 0
2 0
3 0
4 0
5 0
6 0
7 0
8 0
9 0
10 0
11 0
12 0
13 0
14 0
15 0
16 0
17 0
18 0
19 0
20 0
21 0
22 0
23 0
24 0
25 0
26 0
27 0
28 0
29 0
30 0
31 0
32 0
33 0
34 0
35 0
36 0
37 0
38 0
39 0
40 0
41 0
42 0
43 0
44 0
45 0
46 0
47 0
48 0
49 0
50 0
51 0
52 0
53 0
54 0
55 0
56 0
57 0
58 0
59 0
60 0
61 0
62 0
63 0
64 0
65 0
66 0
67 0
68 0

@<SCITEGIC>ATOM_PROPERTY
pdb_tempFactor
SciTegic.value.DoubleValue
1 0
2 0
3 0
4 0
5 0
6 0
7 0
8 0
9 0
10 0
11 0
12 0
13 0
14 0
15 0
16 0
17 0
18 0
19 0
20 0
21 0
22 0
23 0
24 0
25 0
26 0
27 0
28 0
29 0
30 0
31 0
32 0
33 0
34 0
35 0
36 0
37 0
38 0
39 0
40 0
41 0
42 0
43 0
44 0
45 0
46 0
47 0
48 0
49 0
50 0
51 0
52 0
53 0
54 0
55 0
56 0
57 0
58 0
59 0
60 0
61 0
62 0
63 0
64 0
65 0
66 0
67 0
68 0

@<SCITEGIC>ATOM_PROPERTY
pdb_occupancy
SciTegic.value.DoubleValue
1 1
2 1
3 1
4 1
5 1
6 1
7 1
8 1
9 1
10 1
11 1
12 1
13 1
14 1
15 1
16 1
17 1
18 1
19 1
20 1
21 1
22 1
23 1
24 1
25 1
26 1
27 1
28 1
29 1
30 1
31 1
32 1
33 1
34 1
35 1
36 1
37 1
38 1
39 1
40 1
41 1
42 1
43 1
44 1
45 1
46 1
47 1
48 1
49 1
50 1
51 1
52 1
53 1
54 1
55 1
56 1
57 1
58 1
59 1
60 1
61 1
62 1
63 1
64 1
65 1
66 1
67 1
68 1

@<TRIPOS>MOLECULE
Evo_9
68  70  1  0  0
SMALL
FORMAL_CHARGES
@<TRIPOS>ATOM
    1 C1        45.5239    33.7822    18.9126 C.3        1 SUBUNIT  0
    2 C2        45.9479    33.0482    17.6207 C.3        1 SUBUNIT  0
    3 N3        46.9575    33.7351    16.7827 N.am       1 SUBUNIT  0
    4 C4        48.0510    34.3791    17.2576 C.2        1 SUBUNIT  0
    5 C5        48.9691    34.7522    16.0856 C.3        1 SUBUNIT  0
    6 C6        48.4191    33.8841    14.9415 C.3        1 SUBUNIT  0
    7 C7        46.9710    33.6027    15.3266 C.3        1 SUBUNIT  0
    8 N8        50.3607    34.4596    16.4065 N.pl3      1 SUBUNIT  0
    9 O9        51.2323    34.7995    14.0757 O.2        1 SUBUNIT  0
   10 S10       51.6313    35.1087    15.4161 S.o2       1 SUBUNIT  0
   11 O11       51.7245    36.4780    15.8177 O.2        1 SUBUNIT  0
   12 C12       53.1461    34.2429    15.8157 C.3        1 SUBUNIT  0
   13 C13       53.5864    34.4512    17.2734 C.3        1 SUBUNIT  0
   14 C14       52.6109    33.8203    18.2436 C.2        1 SUBUNIT  0
   15 C15       52.2135    34.3493    19.4803 C.2        1 SUBUNIT  0
   16 C16       51.2537    33.5316    20.1146 C.2        1 SUBUNIT  0
   17 C17       50.9327    32.3939    19.3533 C.2        1 SUBUNIT  0
   18 S18       51.8446    32.3380    17.9203 S.3        1 SUBUNIT  0
   19 Cl19      49.7724    31.2236    19.8122 Cl         1 SUBUNIT  0
   20 O20       48.3284    34.6132    18.4267 O.2        1 SUBUNIT  0
   21 C21       44.7219    32.5091    16.8379 C.2        1 SUBUNIT  0
   22 O22       44.5621    31.2972    16.7487 O.2        1 SUBUNIT  0
   23 N23       43.8589    33.4025    16.2572 N.am       1 SUBUNIT  0
   24 C24       42.6750    32.8955    15.5458 C.3        1 SUBUNIT  0
   25 C25       41.4723    33.8257    15.7805 C.3        1 SUBUNIT  0
   26 O26       41.6716    34.4562    17.0299 O.3        1 SUBUNIT  0
   27 C27       42.7250    35.4014    17.0936 C.3        1 SUBUNIT  0
   28 C28       43.9514    34.8664    16.3405 C.3        1 SUBUNIT  0
   29 H29       44.7033    33.2674    19.4129 H          1 SUBUNIT  0
   30 H30       46.3463    33.8166    19.6260 H          1 SUBUNIT  0
   31 H31       45.2093    34.8100    18.7523 H          1 SUBUNIT  0
   32 H32       46.4405    32.1398    17.9712 H          1 SUBUNIT  0
   33 H33       48.8638    35.8207    15.8933 H          1 SUBUNIT  0
   34 H34       48.9420    32.9203    14.9295 H          1 SUBUNIT  0
   35 H35       46.6590    32.6092    15.0025 H          1 SUBUNIT  0
   36 H36       46.2998    34.3427    14.8905 H          1 SUBUNIT  0
   37 H37       50.5445    34.7044    17.3715 H          1 SUBUNIT  0
   38 H38       53.9242    34.6134    15.1483 H          1 SUBUNIT  0
   39 H39       53.0208    33.1832    15.5933 H          1 SUBUNIT  0
   40 H40       53.6694    35.5166    17.4882 H          1 SUBUNIT  0
   41 H41       54.5696    34.0117    17.4369 H          1 SUBUNIT  0
   42 H42       52.5898    35.2721    19.8989 H          1 SUBUNIT  0
   43 H43       50.8184    33.7640    21.0739 H          1 SUBUNIT  0
   44 H44       42.4241    31.8904    15.8875 H          1 SUBUNIT  0
   45 H45       42.8919    32.8156    14.4805 H          1 SUBUNIT  0
   46 H46       41.4472    34.5927    15.0081 H          1 SUBUNIT  0
   47 H47       42.3939    36.3534    16.6766 H          1 SUBUNIT  0
   48 H48       42.9654    35.5803    18.1418 H          1 SUBUNIT  0
   49 H49       43.9339    35.2565    15.3223 H          1 SUBUNIT  0
   50 H50       44.8811    35.2343    16.7620 H          1 SUBUNIT  0
   51 O51       48.5044    34.4832    13.6647 O.3        1 SUBUNIT  0
   52 H52       49.4129    34.7119    13.4880 H          1 SUBUNIT  0
   53 C53       40.1395    33.0555    15.8041 C.3        1 SUBUNIT  0
   54 C54       39.0158    35.5549    14.3140 C.3        1 SUBUNIT  0
   55 C55       38.1733    36.4064    13.3567 C.3        1 SUBUNIT  0
   56 C56       38.9492    33.8892    16.3015 C.3        1 SUBUNIT  0
   57 C57       38.1598    34.6749    15.2397 C.3        1 SUBUNIT  0
   58 H58       39.9351    32.6163    14.8311 H          1 SUBUNIT  0
   59 H59       40.2544    32.2161    16.4885 H          1 SUBUNIT  0
   60 H60       38.2422    33.2369    16.8076 H          1 SUBUNIT  0
   61 H61       39.3049    34.5431    17.0867 H          1 SUBUNIT  0
   62 H62       37.4321    35.2982    15.7479 H          1 SUBUNIT  0
   63 H63       37.5343    33.9969    14.6677 H          1 SUBUNIT  0
   64 H64       39.6507    36.2084    14.9138 H          1 SUBUNIT  0
   65 H65       39.6834    34.9303    13.7222 H          1 SUBUNIT  0
   66 H66       37.5275    35.7829    12.7382 H          1 SUBUNIT  0
   67 H67       37.5407    37.1050    13.9047 H          1 SUBUNIT  0
   68 H68       38.8105    36.9896    12.6907 H          1 SUBUNIT  0
@<TRIPOS>BOND
    1     1     2 1
    2     1    29 1
    3     1    30 1
    4     1    31 1
    5     2     3 1
    6     2    21 1
    7     2    32 1
    8     3     4 1
    9     3     7 1
   10     4     5 1
   11     4    20 2
   12     5     6 1
   13     5     8 1
   14     5    33 1
   15     6     7 1
   16     6    34 1
   17     6    51 1
   18     7    35 1
   19     7    36 1
   20     8    10 1
   21     8    37 1
   22     9    10 2
   23    10    11 2
   24    10    12 1
   25    12    13 1
   26    12    38 1
   27    12    39 1
   28    13    14 1
   29    13    40 1
   30    13    41 1
   31    14    15 2
   32    14    18 1
   33    15    16 1
   34    15    42 1
   35    16    17 2
   36    16    43 1
   37    17    18 1
   38    17    19 1
   39    21    22 2
   40    21    23 1
   41    23    24 1
   42    23    28 1
   43    24    25 1
   44    24    44 1
   45    24    45 1
   46    25    26 1
   47    25    46 1
   48    25    53 1
   49    26    27 1
   50    27    28 1
   51    27    47 1
   52    27    48 1
   53    28    49 1
   54    28    50 1
   55    51    52 1
   56    53    56 1
   57    53    58 1
   58    53    59 1
   59    54    55 1
   60    54    57 1
   61    54    64 1
   62    54    65 1
   63    55    66 1
   64    55    67 1
   65    55    68 1
   66    56    57 1
   67    56    60 1
   68    56    61 1
   69    57    62 1
   70    57    63 1
@<TRIPOS>SUBSTRUCTURE
1   ****   1
@<SCITEGIC>MOL_PROPERTY
TopHits
SciTegic.value.StringValue
10

@<SCITEGIC>MOL_PROPERTY
-CDOCKER_ENERGY
SciTegic.value.StringValue
29.3646301

@<SCITEGIC>MOL_PROPERTY
-CDOCKER_INTERACTION_ENERGY
SciTegic.value.StringValue
38.9660569

@<SCITEGIC>MOL_PROPERTY
POSE_NUMBER
SciTegic.value.StringValue
4

@<SCITEGIC>MOL_PROPERTY
FRAGMENTS
SciTegic.value.StringValue
U04 T10

@<SCITEGIC>MOL_PROPERTY
MW
SciTegic.value.StringValue
536.1

@<SCITEGIC>MOL_PROPERTY
GENERATION
SciTegic.value.StringValue
2

@<SCITEGIC>MOL_PROPERTY
FAMILY
SciTegic.value.StringValue
2

@<SCITEGIC>MOL_PROPERTY
LUDI3
SciTegic.value.StringValue
325

@<SCITEGIC>ATOM_PROPERTY
Formal Charge
SciTegic.value.StringValue
1 0
2 0
3 0
4 0
5 0
6 0
7 0
8 0
9 0
10 0
11 0
12 0
13 0
14 0
15 0
16 0
17 0
18 0
19 0
20 0
21 0
22 0
23 0
24 0
25 0
26 0
27 0
28 0
29 0
30 0
31 0
32 0
33 0
34 0
35 0
36 0
37 0
38 0
39 0
40 0
41 0
42 0
43 0
44 0
45 0
46 0
47 0
48 0
49 0
50 0
51 0
52 0
53 0
54 0
55 0
56 0
57 0
58 0
59 0
60 0
61 0
62 0
63 0
64 0
65 0
66 0
67 0
68 0

@<SCITEGIC>ATOM_PROPERTY
pdb_tempFactor
SciTegic.value.DoubleValue
1 0
2 0
3 0
4 0
5 0
6 0
7 0
8 0
9 0
10 0
11 0
12 0
13 0
14 0
15 0
16 0
17 0
18 0
19 0
20 0
21 0
22 0
23 0
24 0
25 0
26 0
27 0
28 0
29 0
30 0
31 0
32 0
33 0
34 0
35 0
36 0
37 0
38 0
39 0
40 0
41 0
42 0
43 0
44 0
45 0
46 0
47 0
48 0
49 0
50 0
51 0
52 0
53 0
54 0
55 0
56 0
57 0
58 0
59 0
60 0
61 0
62 0
63 0
64 0
65 0
66 0
67 0
68 0

@<SCITEGIC>ATOM_PROPERTY
pdb_occupancy
SciTegic.value.DoubleValue
1 1
2 1
3 1
4 1
5 1
6 1
7 1
8 1
9 1
10 1
11 1
12 1
13 1
14 1
15 1
16 1
17 1
18 1
19 1
20 1
21 1
22 1
23 1
24 1
25 1
26 1
27 1
28 1
29 1
30 1
31 1
32 1
33 1
34 1
35 1
36 1
37 1
38 1
39 1
40 1
41 1
42 1
43 1
44 1
45 1
46 1
47 1
48 1
49 1
50 1
51 1
52 1
53 1
54 1
55 1
56 1
57 1
58 1
59 1
60 1
61 1
62 1
63 1
64 1
65 1
66 1
67 1
68 1

@<TRIPOS>MOLECULE
Evo_9
68  70  1  0  0
SMALL
FORMAL_CHARGES
@<TRIPOS>ATOM
    1 C1        46.4256    28.9889    12.2774 C.3        1 SUBUNIT  0
    2 C2        45.5499    30.0494    12.9608 C.3        1 SUBUNIT  0
    3 N3        46.2628    30.6294    14.1148 N.am       1 SUBUNIT  0
    4 C4        46.1098    30.2702    15.4116 C.2        1 SUBUNIT  0
    5 C5        46.9611    31.1980    16.2807 C.3        1 SUBUNIT  0
    6 C6        47.9250    31.8404    15.2742 C.3        1 SUBUNIT  0
    7 C7        47.2073    31.7241    13.9266 C.3        1 SUBUNIT  0
    8 N8        47.6086    30.4852    17.3751 N.pl3      1 SUBUNIT  0
    9 O9        46.2114    31.3996    19.2228 O.2        1 SUBUNIT  0
   10 S10       47.6047    31.2425    18.9354 S.o2       1 SUBUNIT  0
   11 O11       48.3886    30.3652    19.7491 O.2        1 SUBUNIT  0
   12 C12       48.4013    32.8337    18.7755 C.3        1 SUBUNIT  0
   13 C13       49.8520    32.6478    18.3081 C.3        1 SUBUNIT  0
   14 C14       50.4871    33.9665    17.9199 C.2        1 SUBUNIT  0
   15 C15       50.3059    35.2188    18.5293 C.2        1 SUBUNIT  0
   16 C16       51.0770    36.2221    17.9012 C.2        1 SUBUNIT  0
   17 C17       51.8343    35.7187    16.8288 C.2        1 SUBUNIT  0
   18 S18       51.5657    34.0546    16.6127 S.3        1 SUBUNIT  0
   19 Cl19      52.8944    36.6545    15.8640 Cl         1 SUBUNIT  0
   20 O20       45.4150    29.3668    15.8598 O.2        1 SUBUNIT  0
   21 C21       44.1466    29.4512    13.2655 C.2        1 SUBUNIT  0
   22 O22       43.9670    28.2430    13.1671 O.2        1 SUBUNIT  0
   23 N23       43.1526    30.3254    13.6317 N.am       1 SUBUNIT  0
   24 C24       43.3167    31.7812    13.7596 C.3        1 SUBUNIT  0
   25 C25       42.7463    32.2669    15.1005 C.3        1 SUBUNIT  0
   26 O26       41.4051    31.8353    15.2052 O.3        1 SUBUNIT  0
   27 C27       41.2449    30.4293    15.2033 C.3        1 SUBUNIT  0
   28 C28       41.7997    29.8244    13.9091 C.3        1 SUBUNIT  0
   29 H29       47.3788    29.4144    11.9642 H          1 SUBUNIT  0
   30 H30       46.6392    28.1573    12.9496 H          1 SUBUNIT  0
   31 H31       45.9418    28.5868    11.3865 H          1 SUBUNIT  0
   32 H32       45.3937    30.8418    12.2288 H          1 SUBUNIT  0
   33 H33       46.2860    31.9417    16.7055 H          1 SUBUNIT  0
   34 H34       48.8427    31.2416    15.2512 H          1 SUBUNIT  0
   35 H35       47.8995    31.5154    13.1102 H          1 SUBUNIT  0
   36 H36       46.6576    32.6351    13.6918 H          1 SUBUNIT  0
   37 H37       47.1736    29.5781    17.4827 H          1 SUBUNIT  0
   38 H38       48.3717    33.3384    19.7403 H          1 SUBUNIT  0
   39 H39       47.8321    33.4411    18.0727 H          1 SUBUNIT  0
   40 H40       49.8830    31.9848    17.4437 H          1 SUBUNIT  0
   41 H41       50.4459    32.1794    19.0936 H          1 SUBUNIT  0
   42 H42       49.6604    35.4002    19.3752 H          1 SUBUNIT  0
   43 H43       51.0790    37.2546    18.2192 H          1 SUBUNIT  0
   44 H44       42.7874    32.2414    12.9272 H          1 SUBUNIT  0
   45 H45       44.3484    32.1005    13.6860 H          1 SUBUNIT  0
   46 H46       43.3190    31.7930    15.9005 H          1 SUBUNIT  0
   47 H47       41.7477    30.0042    16.0722 H          1 SUBUNIT  0
   48 H48       40.1895    30.1847    15.2925 H          1 SUBUNIT  0
   49 H49       41.7706    28.7354    13.9779 H          1 SUBUNIT  0
   50 H50       41.1521    30.1020    13.0759 H          1 SUBUNIT  0
   51 O51       48.2255    33.1736    15.6400 O.3        1 SUBUNIT  0
   52 H52       48.8036    33.5680    14.9953 H          1 SUBUNIT  0
   53 C53       42.8618    33.7906    15.3070 C.3        1 SUBUNIT  0
   54 C54       39.9576    35.5956    13.3705 C.3        1 SUBUNIT  0
   55 C55       38.4807    35.9121    13.6346 C.3        1 SUBUNIT  0
   56 C56       42.1448    34.6664    14.2608 C.3        1 SUBUNIT  0
   57 C57       40.6518    34.8899    14.5424 C.3        1 SUBUNIT  0
   58 H58       42.5107    34.0535    16.3056 H          1 SUBUNIT  0
   59 H59       43.9227    34.0445    15.2950 H          1 SUBUNIT  0
   60 H60       42.6296    35.6436    14.2380 H          1 SUBUNIT  0
   61 H61       42.2759    34.2616    13.2592 H          1 SUBUNIT  0
   62 H62       40.5376    35.4796    15.4527 H          1 SUBUNIT  0
   63 H63       40.1560    33.9379    14.7270 H          1 SUBUNIT  0
   64 H64       40.4839    36.5199    13.1276 H          1 SUBUNIT  0
   65 H65       40.0377    34.9543    12.4956 H          1 SUBUNIT  0
   66 H66       37.9263    35.0321    13.9560 H          1 SUBUNIT  0
   67 H67       38.3816    36.6628    14.4151 H          1 SUBUNIT  0
   68 H68       37.9971    36.2996    12.7377 H          1 SUBUNIT  0
@<TRIPOS>BOND
    1     1     2 1
    2     1    29 1
    3     1    30 1
    4     1    31 1
    5     2     3 1
    6     2    21 1
    7     2    32 1
    8     3     4 1
    9     3     7 1
   10     4     5 1
   11     4    20 2
   12     5     6 1
   13     5     8 1
   14     5    33 1
   15     6     7 1
   16     6    34 1
   17     6    51 1
   18     7    35 1
   19     7    36 1
   20     8    10 1
   21     8    37 1
   22     9    10 2
   23    10    11 2
   24    10    12 1
   25    12    13 1
   26    12    38 1
   27    12    39 1
   28    13    14 1
   29    13    40 1
   30    13    41 1
   31    14    15 2
   32    14    18 1
   33    15    16 1
   34    15    42 1
   35    16    17 2
   36    16    43 1
   37    17    18 1
   38    17    19 1
   39    21    22 2
   40    21    23 1
   41    23    24 1
   42    23    28 1
   43    24    25 1
   44    24    44 1
   45    24    45 1
   46    25    26 1
   47    25    46 1
   48    25    53 1
   49    26    27 1
   50    27    28 1
   51    27    47 1
   52    27    48 1
   53    28    49 1
   54    28    50 1
   55    51    52 1
   56    53    56 1
   57    53    58 1
   58    53    59 1
   59    54    55 1
   60    54    57 1
   61    54    64 1
   62    54    65 1
   63    55    66 1
   64    55    67 1
   65    55    68 1
   66    56    57 1
   67    56    60 1
   68    56    61 1
   69    57    62 1
   70    57    63 1
@<TRIPOS>SUBSTRUCTURE
1   ****   1
@<SCITEGIC>MOL_PROPERTY
TopHits
SciTegic.value.StringValue
10

@<SCITEGIC>MOL_PROPERTY
-CDOCKER_ENERGY
SciTegic.value.StringValue
28.2843253

@<SCITEGIC>MOL_PROPERTY
-CDOCKER_INTERACTION_ENERGY
SciTegic.value.StringValue
30.7822983

@<SCITEGIC>MOL_PROPERTY
POSE_NUMBER
SciTegic.value.StringValue
5

@<SCITEGIC>MOL_PROPERTY
FRAGMENTS
SciTegic.value.StringValue
U04 T10

@<SCITEGIC>MOL_PROPERTY
MW
SciTegic.value.StringValue
536.1

@<SCITEGIC>MOL_PROPERTY
GENERATION
SciTegic.value.StringValue
2

@<SCITEGIC>MOL_PROPERTY
FAMILY
SciTegic.value.StringValue
2

@<SCITEGIC>MOL_PROPERTY
LUDI3
SciTegic.value.StringValue
325

@<SCITEGIC>ATOM_PROPERTY
Formal Charge
SciTegic.value.StringValue
1 0
2 0
3 0
4 0
5 0
6 0
7 0
8 0
9 0
10 0
11 0
12 0
13 0
14 0
15 0
16 0
17 0
18 0
19 0
20 0
21 0
22 0
23 0
24 0
25 0
26 0
27 0
28 0
29 0
30 0
31 0
32 0
33 0
34 0
35 0
36 0
37 0
38 0
39 0
40 0
41 0
42 0
43 0
44 0
45 0
46 0
47 0
48 0
49 0
50 0
51 0
52 0
53 0
54 0
55 0
56 0
57 0
58 0
59 0
60 0
61 0
62 0
63 0
64 0
65 0
66 0
67 0
68 0

@<SCITEGIC>ATOM_PROPERTY
pdb_tempFactor
SciTegic.value.DoubleValue
1 0
2 0
3 0
4 0
5 0
6 0
7 0
8 0
9 0
10 0
11 0
12 0
13 0
14 0
15 0
16 0
17 0
18 0
19 0
20 0
21 0
22 0
23 0
24 0
25 0
26 0
27 0
28 0
29 0
30 0
31 0
32 0
33 0
34 0
35 0
36 0
37 0
38 0
39 0
40 0
41 0
42 0
43 0
44 0
45 0
46 0
47 0
48 0
49 0
50 0
51 0
52 0
53 0
54 0
55 0
56 0
57 0
58 0
59 0
60 0
61 0
62 0
63 0
64 0
65 0
66 0
67 0
68 0

@<SCITEGIC>ATOM_PROPERTY
pdb_occupancy
SciTegic.value.DoubleValue
1 1
2 1
3 1
4 1
5 1
6 1
7 1
8 1
9 1
10 1
11 1
12 1
13 1
14 1
15 1
16 1
17 1
18 1
19 1
20 1
21 1
22 1
23 1
24 1
25 1
26 1
27 1
28 1
29 1
30 1
31 1
32 1
33 1
34 1
35 1
36 1
37 1
38 1
39 1
40 1
41 1
42 1
43 1
44 1
45 1
46 1
47 1
48 1
49 1
50 1
51 1
52 1
53 1
54 1
55 1
56 1
57 1
58 1
59 1
60 1
61 1
62 1
63 1
64 1
65 1
66 1
67 1
68 1

@<TRIPOS>MOLECULE
Evo_9
68  70  1  0  0
SMALL
FORMAL_CHARGES
@<TRIPOS>ATOM
    1 C1        47.1337    34.2239    14.4773 C.3        1 SUBUNIT  0
    2 C2        46.5047    34.6734    15.8098 C.3        1 SUBUNIT  0
    3 N3        46.7127    33.7828    16.9667 N.am       1 SUBUNIT  0
    4 C4        47.2445    32.5348    16.9448 C.2        1 SUBUNIT  0
    5 C5        47.2426    31.9829    18.3713 C.3        1 SUBUNIT  0
    6 C6        47.1399    33.2682    19.2129 C.3        1 SUBUNIT  0
    7 C7        46.3585    34.2225    18.3129 C.3        1 SUBUNIT  0
    8 N8        48.3399    31.0432    18.6103 N.pl3      1 SUBUNIT  0
    9 O9        49.4030    32.1475    20.5983 O.2        1 SUBUNIT  0
   10 S10       49.8200    31.5647    19.3603 S.o2       1 SUBUNIT  0
   11 O11       50.6103    30.3719    19.3948 O.2        1 SUBUNIT  0
   12 C12       50.6148    32.7776    18.3102 C.3        1 SUBUNIT  0
   13 C13       51.0137    32.1530    16.9665 C.3        1 SUBUNIT  0
   14 C14       51.7993    33.1438    16.1321 C.2        1 SUBUNIT  0
   15 C15       51.2858    34.2456    15.4307 C.2        1 SUBUNIT  0
   16 C16       52.2999    34.9467    14.7401 C.2        1 SUBUNIT  0
   17 C17       53.5705    34.3737    14.9323 C.2        1 SUBUNIT  0
   18 S18       53.4815    33.0085    15.9419 S.3        1 SUBUNIT  0
   19 Cl19      55.0151    34.9758    14.2379 Cl         1 SUBUNIT  0
   20 O20       47.6625    31.9098    15.9782 O.2        1 SUBUNIT  0
   21 C21       45.0357    35.1401    15.6251 C.2        1 SUBUNIT  0
   22 O22       44.8156    36.3300    15.4354 O.2        1 SUBUNIT  0
   23 N23       44.0289    34.2062    15.7044 N.am       1 SUBUNIT  0
   24 C24       42.6288    34.6498    15.7498 C.3        1 SUBUNIT  0
   25 C25       41.7815    33.9843    14.6410 C.3        1 SUBUNIT  0
   26 O26       42.3637    32.7503    14.2566 O.3        1 SUBUNIT  0
   27 C27       42.9639    32.0092    15.2974 C.3        1 SUBUNIT  0
   28 C28       44.2310    32.7494    15.7452 C.3        1 SUBUNIT  0
   29 H29       46.6900    33.3129    14.0815 H          1 SUBUNIT  0
   30 H30       47.0427    35.0018    13.7190 H          1 SUBUNIT  0
   31 H31       48.1982    34.0312    14.6015 H          1 SUBUNIT  0
   32 H32       47.0413    35.5889    16.0644 H          1 SUBUNIT  0
   33 H33       46.3186    31.4123    18.4710 H          1 SUBUNIT  0
   34 H34       48.1212    33.7285    19.3575 H          1 SUBUNIT  0
   35 H35       46.6279    35.2663    18.4786 H          1 SUBUNIT  0
   36 H36       45.2831    34.1118    18.4600 H          1 SUBUNIT  0
   37 H37       48.5650    30.5643    17.7472 H          1 SUBUNIT  0
   38 H38       51.5017    33.1407    18.8298 H          1 SUBUNIT  0
   39 H39       49.9538    33.6305    18.1608 H          1 SUBUNIT  0
   40 H40       50.1335    31.8317    16.4114 H          1 SUBUNIT  0
   41 H41       51.6288    31.2677    17.1288 H          1 SUBUNIT  0
   42 H42       50.2433    34.5254    15.4181 H          1 SUBUNIT  0
   43 H43       52.1158    35.8227    14.1349 H          1 SUBUNIT  0
   44 H44       42.5348    35.7339    15.7573 H          1 SUBUNIT  0
   45 H45       42.2302    34.3415    16.7174 H          1 SUBUNIT  0
   46 H46       40.7862    33.7825    15.0394 H          1 SUBUNIT  0
   47 H47       42.2570    31.9035    16.1195 H          1 SUBUNIT  0
   48 H48       43.2036    31.0054    14.9458 H          1 SUBUNIT  0
   49 H49       44.4877    32.4348    16.7561 H          1 SUBUNIT  0
   50 H50       45.0427    32.4609    15.0819 H          1 SUBUNIT  0
   51 O51       46.5131    33.0746    20.4637 O.3        1 SUBUNIT  0
   52 H52       47.0120    32.4421    20.9719 H          1 SUBUNIT  0
   53 C53       41.6386    34.8198    13.3575 C.3        1 SUBUNIT  0
   54 C54       38.5934    35.8911    13.2597 C.3        1 SUBUNIT  0
   55 C55       37.3278    35.4510    13.9906 C.3        1 SUBUNIT  0
   56 C56       41.0868    36.2405    13.5525 C.3        1 SUBUNIT  0
   57 C57       39.7086    36.3143    14.2150 C.3        1 SUBUNIT  0
   58 H58       42.6120    34.9081    12.8846 H          1 SUBUNIT  0
   59 H59       41.0176    34.2734    12.6474 H          1 SUBUNIT  0
   60 H60       41.7895    36.8087    14.1530 H          1 SUBUNIT  0
   61 H61       41.0447    36.7400    12.5852 H          1 SUBUNIT  0
   62 H62       39.5232    37.3354    14.5428 H          1 SUBUNIT  0
   63 H63       39.6973    35.7088    15.1208 H          1 SUBUNIT  0
   64 H64       38.3659    36.6964    12.5607 H          1 SUBUNIT  0
   65 H65       38.9534    35.0654    12.6583 H          1 SUBUNIT  0
   66 H66       36.8422    36.2927    14.4814 H          1 SUBUNIT  0
   67 H67       36.6239    35.0024    13.2908 H          1 SUBUNIT  0
   68 H68       37.5500    34.7026    14.7518 H          1 SUBUNIT  0
@<TRIPOS>BOND
    1     1     2 1
    2     1    29 1
    3     1    30 1
    4     1    31 1
    5     2     3 1
    6     2    21 1
    7     2    32 1
    8     3     4 1
    9     3     7 1
   10     4     5 1
   11     4    20 2
   12     5     6 1
   13     5     8 1
   14     5    33 1
   15     6     7 1
   16     6    34 1
   17     6    51 1
   18     7    35 1
   19     7    36 1
   20     8    10 1
   21     8    37 1
   22     9    10 2
   23    10    11 2
   24    10    12 1
   25    12    13 1
   26    12    38 1
   27    12    39 1
   28    13    14 1
   29    13    40 1
   30    13    41 1
   31    14    15 2
   32    14    18 1
   33    15    16 1
   34    15    42 1
   35    16    17 2
   36    16    43 1
   37    17    18 1
   38    17    19 1
   39    21    22 2
   40    21    23 1
   41    23    24 1
   42    23    28 1
   43    24    25 1
   44    24    44 1
   45    24    45 1
   46    25    26 1
   47    25    46 1
   48    25    53 1
   49    26    27 1
   50    27    28 1
   51    27    47 1
   52    27    48 1
   53    28    49 1
   54    28    50 1
   55    51    52 1
   56    53    56 1
   57    53    58 1
   58    53    59 1
   59    54    55 1
   60    54    57 1
   61    54    64 1
   62    54    65 1
   63    55    66 1
   64    55    67 1
   65    55    68 1
   66    56    57 1
   67    56    60 1
   68    56    61 1
   69    57    62 1
   70    57    63 1
@<TRIPOS>SUBSTRUCTURE
1   ****   1
@<SCITEGIC>MOL_PROPERTY
TopHits
SciTegic.value.StringValue
10

@<SCITEGIC>MOL_PROPERTY
-CDOCKER_ENERGY
SciTegic.value.StringValue
28.1608325

@<SCITEGIC>MOL_PROPERTY
-CDOCKER_INTERACTION_ENERGY
SciTegic.value.StringValue
37.4657387

@<SCITEGIC>MOL_PROPERTY
POSE_NUMBER
SciTegic.value.StringValue
6

@<SCITEGIC>MOL_PROPERTY
FRAGMENTS
SciTegic.value.StringValue
U04 T10

@<SCITEGIC>MOL_PROPERTY
MW
SciTegic.value.StringValue
536.1

@<SCITEGIC>MOL_PROPERTY
GENERATION
SciTegic.value.StringValue
2

@<SCITEGIC>MOL_PROPERTY
FAMILY
SciTegic.value.StringValue
2

@<SCITEGIC>MOL_PROPERTY
LUDI3
SciTegic.value.StringValue
325

@<SCITEGIC>ATOM_PROPERTY
Formal Charge
SciTegic.value.StringValue
1 0
2 0
3 0
4 0
5 0
6 0
7 0
8 0
9 0
10 0
11 0
12 0
13 0
14 0
15 0
16 0
17 0
18 0
19 0
20 0
21 0
22 0
23 0
24 0
25 0
26 0
27 0
28 0
29 0
30 0
31 0
32 0
33 0
34 0
35 0
36 0
37 0
38 0
39 0
40 0
41 0
42 0
43 0
44 0
45 0
46 0
47 0
48 0
49 0
50 0
51 0
52 0
53 0
54 0
55 0
56 0
57 0
58 0
59 0
60 0
61 0
62 0
63 0
64 0
65 0
66 0
67 0
68 0

@<SCITEGIC>ATOM_PROPERTY
pdb_tempFactor
SciTegic.value.DoubleValue
1 0
2 0
3 0
4 0
5 0
6 0
7 0
8 0
9 0
10 0
11 0
12 0
13 0
14 0
15 0
16 0
17 0
18 0
19 0
20 0
21 0
22 0
23 0
24 0
25 0
26 0
27 0
28 0
29 0
30 0
31 0
32 0
33 0
34 0
35 0
36 0
37 0
38 0
39 0
40 0
41 0
42 0
43 0
44 0
45 0
46 0
47 0
48 0
49 0
50 0
51 0
52 0
53 0
54 0
55 0
56 0
57 0
58 0
59 0
60 0
61 0
62 0
63 0
64 0
65 0
66 0
67 0
68 0

@<SCITEGIC>ATOM_PROPERTY
pdb_occupancy
SciTegic.value.DoubleValue
1 1
2 1
3 1
4 1
5 1
6 1
7 1
8 1
9 1
10 1
11 1
12 1
13 1
14 1
15 1
16 1
17 1
18 1
19 1
20 1
21 1
22 1
23 1
24 1
25 1
26 1
27 1
28 1
29 1
30 1
31 1
32 1
33 1
34 1
35 1
36 1
37 1
38 1
39 1
40 1
41 1
42 1
43 1
44 1
45 1
46 1
47 1
48 1
49 1
50 1
51 1
52 1
53 1
54 1
55 1
56 1
57 1
58 1
59 1
60 1
61 1
62 1
63 1
64 1
65 1
66 1
67 1
68 1

@<TRIPOS>MOLECULE
Evo_9
68  70  1  0  0
SMALL
FORMAL_CHARGES
@<TRIPOS>ATOM
    1 C1        48.5682    37.0683    18.1523 C.3        1 SUBUNIT  0
    2 C2        48.3312    35.5485    18.2655 C.3        1 SUBUNIT  0
    3 N3        48.9000    34.7300    17.1743 N.am       1 SUBUNIT  0
    4 C4        49.9982    35.0472    16.4455 C.2        1 SUBUNIT  0
    5 C5        50.2957    33.8918    15.4854 C.3        1 SUBUNIT  0
    6 C6        49.4933    32.7282    16.0723 C.3        1 SUBUNIT  0
    7 C7        48.3655    33.4061    16.8549 C.3        1 SUBUNIT  0
    8 N8        51.7227    33.6216    15.3645 N.pl3      1 SUBUNIT  0
    9 O9        52.0234    35.3665    13.6198 O.2        1 SUBUNIT  0
   10 S10       52.4930    34.0372    13.8713 S.o2       1 SUBUNIT  0
   11 O11       53.8839    33.8252    14.1242 O.2        1 SUBUNIT  0
   12 C12       51.8691    32.8944    12.6380 C.3        1 SUBUNIT  0
   13 C13       51.9867    31.4259    13.0700 C.3        1 SUBUNIT  0
   14 C14       53.4319    31.0431    13.2899 C.2        1 SUBUNIT  0
   15 C15       54.0174    30.6936    14.5152 C.2        1 SUBUNIT  0
   16 C16       55.3905    30.4022    14.3743 C.2        1 SUBUNIT  0
   17 C17       55.8283    30.5320    13.0431 C.2        1 SUBUNIT  0
   18 S18       54.5554    31.0011    12.0183 S.3        1 SUBUNIT  0
   19 Cl19      57.4353    30.2523    12.5254 Cl         1 SUBUNIT  0
   20 O20       50.6790    36.0624    16.5210 O.2        1 SUBUNIT  0
   21 C21       46.8455    35.2256    18.5852 C.2        1 SUBUNIT  0
   22 O22       46.5744    34.6994    19.6582 O.2        1 SUBUNIT  0
   23 N23       45.8961    35.5203    17.6344 N.am       1 SUBUNIT  0
   24 C24       44.5058    35.0712    17.8108 C.3        1 SUBUNIT  0
   25 C25       44.1108    34.1732    16.6196 C.3        1 SUBUNIT  0
   26 O26       44.7001    34.6137    15.4057 O.3        1 SUBUNIT  0
   27 C27       45.0660    35.9786    15.3468 C.3        1 SUBUNIT  0
   28 C28       46.1719    36.2339    16.3759 C.3        1 SUBUNIT  0
   29 H29       49.6143    37.3105    18.3409 H          1 SUBUNIT  0
   30 H30       48.3334    37.4479    17.1615 H          1 SUBUNIT  0
   31 H31       47.9815    37.6290    18.8815 H          1 SUBUNIT  0
   32 H32       48.8761    35.2361    19.1550 H          1 SUBUNIT  0
   33 H33       49.9076    34.1686    14.5049 H          1 SUBUNIT  0
   34 H34       50.1379    32.1803    16.7698 H          1 SUBUNIT  0
   35 H35       48.1082    32.8510    17.7581 H          1 SUBUNIT  0
   36 H36       47.4688    33.5195    16.2434 H          1 SUBUNIT  0
   37 H37       51.9281    32.6557    15.5769 H          1 SUBUNIT  0
   38 H38       52.3900    33.0499    11.6953 H          1 SUBUNIT  0
   39 H39       50.8198    33.1273    12.4649 H          1 SUBUNIT  0
   40 H40       51.5604    30.7743    12.3067 H          1 SUBUNIT  0
   41 H41       51.4208    31.2525    13.9854 H          1 SUBUNIT  0
   42 H42       53.4785    30.6574    15.4501 H          1 SUBUNIT  0
   43 H43       56.0231    30.1149    15.2026 H          1 SUBUNIT  0
   44 H44       43.8601    35.9497    17.8592 H          1 SUBUNIT  0
   45 H45       44.3539    34.5374    18.7511 H          1 SUBUNIT  0
   46 H46       44.5250    33.1868    16.8303 H          1 SUBUNIT  0
   47 H47       45.4068    36.2211    14.3409 H          1 SUBUNIT  0
   48 H48       44.1997    36.6083    15.5503 H          1 SUBUNIT  0
   49 H49       47.1103    35.9078    15.9351 H          1 SUBUNIT  0
   50 H50       46.2447    37.3035    16.5715 H          1 SUBUNIT  0
   51 O51       49.0626    31.8608    15.0406 O.3        1 SUBUNIT  0
   52 H52       48.4849    31.1959    15.4019 H          1 SUBUNIT  0
   53 C53       42.5955    33.9962    16.4268 C.3        1 SUBUNIT  0
   54 C54       39.7376    36.0201    14.6676 C.3        1 SUBUNIT  0
   55 C55       40.0922    35.9971    13.1783 C.3        1 SUBUNIT  0
   56 C56       41.9104    35.1609    15.6996 C.3        1 SUBUNIT  0
   57 C57       40.4167    34.9024    15.4712 C.3        1 SUBUNIT  0
   58 H58       42.4256    33.0858    15.8510 H          1 SUBUNIT  0
   59 H59       42.1174    33.8374    17.3911 H          1 SUBUNIT  0
   60 H60       42.0337    36.0789    16.2758 H          1 SUBUNIT  0
   61 H61       42.3917    35.3247    14.7362 H          1 SUBUNIT  0
   62 H62       39.9299    34.8058    16.4417 H          1 SUBUNIT  0
   63 H63       40.2696    33.9472    14.9662 H          1 SUBUNIT  0
   64 H64       38.6568    35.9172    14.7671 H          1 SUBUNIT  0
   65 H65       39.9970    36.9909    15.0913 H          1 SUBUNIT  0
   66 H66       39.8757    35.0214    12.7436 H          1 SUBUNIT  0
   67 H67       39.5115    36.7421    12.6339 H          1 SUBUNIT  0
   68 H68       41.1475    36.2142    13.0123 H          1 SUBUNIT  0
@<TRIPOS>BOND
    1     1     2 1
    2     1    29 1
    3     1    30 1
    4     1    31 1
    5     2     3 1
    6     2    21 1
    7     2    32 1
    8     3     4 1
    9     3     7 1
   10     4     5 1
   11     4    20 2
   12     5     6 1
   13     5     8 1
   14     5    33 1
   15     6     7 1
   16     6    34 1
   17     6    51 1
   18     7    35 1
   19     7    36 1
   20     8    10 1
   21     8    37 1
   22     9    10 2
   23    10    11 2
   24    10    12 1
   25    12    13 1
   26    12    38 1
   27    12    39 1
   28    13    14 1
   29    13    40 1
   30    13    41 1
   31    14    15 2
   32    14    18 1
   33    15    16 1
   34    15    42 1
   35    16    17 2
   36    16    43 1
   37    17    18 1
   38    17    19 1
   39    21    22 2
   40    21    23 1
   41    23    24 1
   42    23    28 1
   43    24    25 1
   44    24    44 1
   45    24    45 1
   46    25    26 1
   47    25    46 1
   48    25    53 1
   49    26    27 1
   50    27    28 1
   51    27    47 1
   52    27    48 1
   53    28    49 1
   54    28    50 1
   55    51    52 1
   56    53    56 1
   57    53    58 1
   58    53    59 1
   59    54    55 1
   60    54    57 1
   61    54    64 1
   62    54    65 1
   63    55    66 1
   64    55    67 1
   65    55    68 1
   66    56    57 1
   67    56    60 1
   68    56    61 1
   69    57    62 1
   70    57    63 1
@<TRIPOS>SUBSTRUCTURE
1   ****   1
@<SCITEGIC>MOL_PROPERTY
TopHits
SciTegic.value.StringValue
10

@<SCITEGIC>MOL_PROPERTY
-CDOCKER_ENERGY
SciTegic.value.StringValue
26.6639986

@<SCITEGIC>MOL_PROPERTY
-CDOCKER_INTERACTION_ENERGY
SciTegic.value.StringValue
38.4878842

@<SCITEGIC>MOL_PROPERTY
POSE_NUMBER
SciTegic.value.StringValue
7

@<SCITEGIC>MOL_PROPERTY
FRAGMENTS
SciTegic.value.StringValue
U04 T10

@<SCITEGIC>MOL_PROPERTY
MW
SciTegic.value.StringValue
536.1

@<SCITEGIC>MOL_PROPERTY
GENERATION
SciTegic.value.StringValue
2

@<SCITEGIC>MOL_PROPERTY
FAMILY
SciTegic.value.StringValue
2

@<SCITEGIC>MOL_PROPERTY
LUDI3
SciTegic.value.StringValue
325

@<SCITEGIC>ATOM_PROPERTY
Formal Charge
SciTegic.value.StringValue
1 0
2 0
3 0
4 0
5 0
6 0
7 0
8 0
9 0
10 0
11 0
12 0
13 0
14 0
15 0
16 0
17 0
18 0
19 0
20 0
21 0
22 0
23 0
24 0
25 0
26 0
27 0
28 0
29 0
30 0
31 0
32 0
33 0
34 0
35 0
36 0
37 0
38 0
39 0
40 0
41 0
42 0
43 0
44 0
45 0
46 0
47 0
48 0
49 0
50 0
51 0
52 0
53 0
54 0
55 0
56 0
57 0
58 0
59 0
60 0
61 0
62 0
63 0
64 0
65 0
66 0
67 0
68 0

@<SCITEGIC>ATOM_PROPERTY
pdb_tempFactor
SciTegic.value.DoubleValue
1 0
2 0
3 0
4 0
5 0
6 0
7 0
8 0
9 0
10 0
11 0
12 0
13 0
14 0
15 0
16 0
17 0
18 0
19 0
20 0
21 0
22 0
23 0
24 0
25 0
26 0
27 0
28 0
29 0
30 0
31 0
32 0
33 0
34 0
35 0
36 0
37 0
38 0
39 0
40 0
41 0
42 0
43 0
44 0
45 0
46 0
47 0
48 0
49 0
50 0
51 0
52 0
53 0
54 0
55 0
56 0
57 0
58 0
59 0
60 0
61 0
62 0
63 0
64 0
65 0
66 0
67 0
68 0

@<SCITEGIC>ATOM_PROPERTY
pdb_occupancy
SciTegic.value.DoubleValue
1 1
2 1
3 1
4 1
5 1
6 1
7 1
8 1
9 1
10 1
11 1
12 1
13 1
14 1
15 1
16 1
17 1
18 1
19 1
20 1
21 1
22 1
23 1
24 1
25 1
26 1
27 1
28 1
29 1
30 1
31 1
32 1
33 1
34 1
35 1
36 1
37 1
38 1
39 1
40 1
41 1
42 1
43 1
44 1
45 1
46 1
47 1
48 1
49 1
50 1
51 1
52 1
53 1
54 1
55 1
56 1
57 1
58 1
59 1
60 1
61 1
62 1
63 1
64 1
65 1
66 1
67 1
68 1

@<TRIPOS>MOLECULE
Evo_9
68  70  1  0  0
SMALL
FORMAL_CHARGES
@<TRIPOS>ATOM
    1 C1        47.3183    31.9401    15.0999 C.3        1 SUBUNIT  0
    2 C2        46.9662    32.2836    16.5620 C.3        1 SUBUNIT  0
    3 N3        46.6051    33.6830    16.8553 N.am       1 SUBUNIT  0
    4 C4        46.4887    34.6810    15.9466 C.2        1 SUBUNIT  0
    5 C5        45.8269    35.8924    16.6108 C.3        1 SUBUNIT  0
    6 C6        45.4226    35.3782    18.0026 C.3        1 SUBUNIT  0
    7 C7        46.1970    34.0754    18.2011 C.3        1 SUBUNIT  0
    8 N8        44.7512    36.4130    15.7636 N.pl3      1 SUBUNIT  0
    9 O9        42.9503    35.8280    14.1561 O.2        1 SUBUNIT  0
   10 S10       43.3514    35.4156    15.4646 S.o2       1 SUBUNIT  0
   11 O11       43.8066    34.0691    15.6444 O.2        1 SUBUNIT  0
   12 C12       42.0725    35.7857    16.6661 C.3        1 SUBUNIT  0
   13 C13       40.9577    34.7302    16.5894 C.3        1 SUBUNIT  0
   14 C14       39.9309    35.0739    15.5360 C.2        1 SUBUNIT  0
   15 C15       38.6296    34.5520    15.4666 C.2        1 SUBUNIT  0
   16 C16       37.8907    35.1515    14.4262 C.2        1 SUBUNIT  0
   17 C17       38.6458    36.0816    13.7018 C.2        1 SUBUNIT  0
   18 S18       40.2207    36.2127    14.3112 S.3        1 SUBUNIT  0
   19 Cl19      38.0441    36.9545    12.3781 Cl         1 SUBUNIT  0
   20 O20       46.8087    34.6583    14.7634 O.2        1 SUBUNIT  0
   21 C21       48.0074    31.6773    17.5282 C.2        1 SUBUNIT  0
   22 O22       47.7636    30.6028    18.0645 O.2        1 SUBUNIT  0
   23 N23       49.1702    32.3705    17.7580 N.am       1 SUBUNIT  0
   24 C24       50.1482    31.8121    18.6982 C.3        1 SUBUNIT  0
   25 C25       50.8753    32.9342    19.4571 C.3        1 SUBUNIT  0
   26 O26       51.5114    33.8317    18.5620 O.3        1 SUBUNIT  0
   27 C27       51.0339    33.9090    17.2302 C.3        1 SUBUNIT  0
   28 C28       49.5233    33.6628    17.1471 C.3        1 SUBUNIT  0
   29 H29       47.4831    30.8683    14.9788 H          1 SUBUNIT  0
   30 H30       46.4992    32.2087    14.4317 H          1 SUBUNIT  0
   31 H31       48.2140    32.4477    14.7449 H          1 SUBUNIT  0
   32 H32       46.0585    31.7149    16.7640 H          1 SUBUNIT  0
   33 H33       46.5854    36.6712    16.6957 H          1 SUBUNIT  0
   34 H34       44.3624    35.1311    18.0035 H          1 SUBUNIT  0
   35 H35       45.5829    33.3037    18.6673 H          1 SUBUNIT  0
   36 H36       47.0811    34.2267    18.8209 H          1 SUBUNIT  0
   37 H37       45.1696    36.5827    14.8580 H          1 SUBUNIT  0
   38 H38       41.6977    36.7998    16.5210 H          1 SUBUNIT  0
   39 H39       42.4844    35.7646    17.6712 H          1 SUBUNIT  0
   40 H40       40.4396    34.6801    17.5472 H          1 SUBUNIT  0
   41 H41       41.3631    33.7362    16.4025 H          1 SUBUNIT  0
   42 H42       38.2363    33.7985    16.1335 H          1 SUBUNIT  0
   43 H43       36.8654    34.9238    14.1928 H          1 SUBUNIT  0
   44 H44       50.8647    31.2042    18.1449 H          1 SUBUNIT  0
   45 H45       49.6550    31.1534    19.4125 H          1 SUBUNIT  0
   46 H46       50.1326    33.4984    20.0236 H          1 SUBUNIT  0
   47 H47       51.2854    34.8859    16.8184 H          1 SUBUNIT  0
   48 H48       51.5592    33.1692    16.6261 H          1 SUBUNIT  0
   49 H49       49.0086    34.4644    17.6751 H          1 SUBUNIT  0
   50 H50       49.2201    33.7051    16.1035 H          1 SUBUNIT  0
   51 O51       45.7096    36.3599    18.9815 O.3        1 SUBUNIT  0
   52 H52       45.3489    36.1029    19.8268 H          1 SUBUNIT  0
   53 C53       51.9395    32.4056    20.4307 C.3        1 SUBUNIT  0
   54 C54       51.8989    30.1052    23.6143 C.3        1 SUBUNIT  0
   55 C55       51.2475    28.8134    23.1059 C.3        1 SUBUNIT  0
   56 C56       51.3647    31.5541    21.5726 C.3        1 SUBUNIT  0
   57 C57       52.4571    30.9873    22.4885 C.3        1 SUBUNIT  0
   58 H58       52.6775    31.8262    19.8747 H          1 SUBUNIT  0
   59 H59       52.4788    33.2516    20.8580 H          1 SUBUNIT  0
   60 H60       50.6645    32.1475    22.1605 H          1 SUBUNIT  0
   61 H61       50.7950    30.7257    21.1570 H          1 SUBUNIT  0
   62 H62       53.0175    31.8135    22.9279 H          1 SUBUNIT  0
   63 H63       53.1710    30.4122    21.8972 H          1 SUBUNIT  0
   64 H64       52.7123    29.8427    24.2914 H          1 SUBUNIT  0
   65 H65       51.1778    30.6721    24.2043 H          1 SUBUNIT  0
   66 H66       50.3620    29.0193    22.5061 H          1 SUBUNIT  0
   67 H67       51.9413    28.2369    22.4944 H          1 SUBUNIT  0
   68 H68       50.9341    28.1858    23.9395 H          1 SUBUNIT  0
@<TRIPOS>BOND
    1     1     2 1
    2     1    29 1
    3     1    30 1
    4     1    31 1
    5     2     3 1
    6     2    21 1
    7     2    32 1
    8     3     4 1
    9     3     7 1
   10     4     5 1
   11     4    20 2
   12     5     6 1
   13     5     8 1
   14     5    33 1
   15     6     7 1
   16     6    34 1
   17     6    51 1
   18     7    35 1
   19     7    36 1
   20     8    10 1
   21     8    37 1
   22     9    10 2
   23    10    11 2
   24    10    12 1
   25    12    13 1
   26    12    38 1
   27    12    39 1
   28    13    14 1
   29    13    40 1
   30    13    41 1
   31    14    15 2
   32    14    18 1
   33    15    16 1
   34    15    42 1
   35    16    17 2
   36    16    43 1
   37    17    18 1
   38    17    19 1
   39    21    22 2
   40    21    23 1
   41    23    24 1
   42    23    28 1
   43    24    25 1
   44    24    44 1
   45    24    45 1
   46    25    26 1
   47    25    46 1
   48    25    53 1
   49    26    27 1
   50    27    28 1
   51    27    47 1
   52    27    48 1
   53    28    49 1
   54    28    50 1
   55    51    52 1
   56    53    56 1
   57    53    58 1
   58    53    59 1
   59    54    55 1
   60    54    57 1
   61    54    64 1
   62    54    65 1
   63    55    66 1
   64    55    67 1
   65    55    68 1
   66    56    57 1
   67    56    60 1
   68    56    61 1
   69    57    62 1
   70    57    63 1
@<TRIPOS>SUBSTRUCTURE
1   ****   1
@<SCITEGIC>MOL_PROPERTY
TopHits
SciTegic.value.StringValue
10

@<SCITEGIC>MOL_PROPERTY
-CDOCKER_ENERGY
SciTegic.value.StringValue
24.75105

@<SCITEGIC>MOL_PROPERTY
-CDOCKER_INTERACTION_ENERGY
SciTegic.value.StringValue
38.4309012

@<SCITEGIC>MOL_PROPERTY
POSE_NUMBER
SciTegic.value.StringValue
8

@<SCITEGIC>MOL_PROPERTY
FRAGMENTS
SciTegic.value.StringValue
U04 T10

@<SCITEGIC>MOL_PROPERTY
MW
SciTegic.value.StringValue
536.1

@<SCITEGIC>MOL_PROPERTY
GENERATION
SciTegic.value.StringValue
2

@<SCITEGIC>MOL_PROPERTY
FAMILY
SciTegic.value.StringValue
2

@<SCITEGIC>MOL_PROPERTY
LUDI3
SciTegic.value.StringValue
325

@<SCITEGIC>ATOM_PROPERTY
Formal Charge
SciTegic.value.StringValue
1 0
2 0
3 0
4 0
5 0
6 0
7 0
8 0
9 0
10 0
11 0
12 0
13 0
14 0
15 0
16 0
17 0
18 0
19 0
20 0
21 0
22 0
23 0
24 0
25 0
26 0
27 0
28 0
29 0
30 0
31 0
32 0
33 0
34 0
35 0
36 0
37 0
38 0
39 0
40 0
41 0
42 0
43 0
44 0
45 0
46 0
47 0
48 0
49 0
50 0
51 0
52 0
53 0
54 0
55 0
56 0
57 0
58 0
59 0
60 0
61 0
62 0
63 0
64 0
65 0
66 0
67 0
68 0

@<SCITEGIC>ATOM_PROPERTY
pdb_tempFactor
SciTegic.value.DoubleValue
1 0
2 0
3 0
4 0
5 0
6 0
7 0
8 0
9 0
10 0
11 0
12 0
13 0
14 0
15 0
16 0
17 0
18 0
19 0
20 0
21 0
22 0
23 0
24 0
25 0
26 0
27 0
28 0
29 0
30 0
31 0
32 0
33 0
34 0
35 0
36 0
37 0
38 0
39 0
40 0
41 0
42 0
43 0
44 0
45 0
46 0
47 0
48 0
49 0
50 0
51 0
52 0
53 0
54 0
55 0
56 0
57 0
58 0
59 0
60 0
61 0
62 0
63 0
64 0
65 0
66 0
67 0
68 0

@<SCITEGIC>ATOM_PROPERTY
pdb_occupancy
SciTegic.value.DoubleValue
1 1
2 1
3 1
4 1
5 1
6 1
7 1
8 1
9 1
10 1
11 1
12 1
13 1
14 1
15 1
16 1
17 1
18 1
19 1
20 1
21 1
22 1
23 1
24 1
25 1
26 1
27 1
28 1
29 1
30 1
31 1
32 1
33 1
34 1
35 1
36 1
37 1
38 1
39 1
40 1
41 1
42 1
43 1
44 1
45 1
46 1
47 1
48 1
49 1
50 1
51 1
52 1
53 1
54 1
55 1
56 1
57 1
58 1
59 1
60 1
61 1
62 1
63 1
64 1
65 1
66 1
67 1
68 1

@<TRIPOS>MOLECULE
Evo_9
68  70  1  0  0
SMALL
FORMAL_CHARGES
@<TRIPOS>ATOM
    1 C1        44.8460    28.1178    13.7420 C.3        1 SUBUNIT  0
    2 C2        45.2358    29.5808    13.4779 C.3        1 SUBUNIT  0
    3 N3        46.2772    30.0754    14.3900 N.am       1 SUBUNIT  0
    4 C4        46.0935    30.3852    15.6948 C.2        1 SUBUNIT  0
    5 C5        47.3942    30.9937    16.2335 C.3        1 SUBUNIT  0
    6 C6        48.4327    30.5417    15.2010 C.3        1 SUBUNIT  0
    7 C7        47.6269    30.3525    13.9122 C.3        1 SUBUNIT  0
    8 N8        47.7128    30.6016    17.6029 N.pl3      1 SUBUNIT  0
    9 O9        45.6933    31.6582    18.6676 O.2        1 SUBUNIT  0
   10 S10       47.1023    31.5848    18.9000 S.o2       1 SUBUNIT  0
   11 O11       47.5830    30.9298    20.0784 O.2        1 SUBUNIT  0
   12 C12       47.8528    33.1968    18.7372 C.3        1 SUBUNIT  0
   13 C13       49.3813    33.0804    18.8145 C.3        1 SUBUNIT  0
   14 C14       50.0269    34.3767    18.3788 C.2        1 SUBUNIT  0
   15 C15       50.2833    34.7710    17.0569 C.2        1 SUBUNIT  0
   16 C16       50.8926    36.0436    17.0012 C.2        1 SUBUNIT  0
   17 C17       51.0924    36.5976    18.2792 C.2        1 SUBUNIT  0
   18 S18       50.5407    35.5469    19.4951 S.3        1 SUBUNIT  0
   19 Cl19      51.8004    38.1287    18.5735 Cl         1 SUBUNIT  0
   20 O20       45.0768    30.2234    16.3564 O.2        1 SUBUNIT  0
   21 C21       44.1304    30.6587    13.2824 C.2        1 SUBUNIT  0
   22 O22       44.3953    31.5986    12.5419 O.2        1 SUBUNIT  0
   23 N23       42.9224    30.5840    13.9366 N.am       1 SUBUNIT  0
   24 C24       42.0190    31.7435    13.8787 C.3        1 SUBUNIT  0
   25 C25       41.6180    32.1500    15.3087 C.3        1 SUBUNIT  0
   26 O26       41.1947    31.0295    16.0694 O.3        1 SUBUNIT  0
   27 C27       41.0982    29.7813    15.4124 C.3        1 SUBUNIT  0
   28 C28       42.4406    29.4549    14.7478 C.3        1 SUBUNIT  0
   29 H29       45.7077    27.4729    13.5664 H          1 SUBUNIT  0
   30 H30       44.5470    27.9331    14.7715 H          1 SUBUNIT  0
   31 H31       44.0578    27.7816    13.0675 H          1 SUBUNIT  0
   32 H32       45.6950    29.5427    12.4893 H          1 SUBUNIT  0
   33 H33       47.2914    32.0772    16.1997 H          1 SUBUNIT  0
   34 H34       48.8350    29.5744    15.5212 H          1 SUBUNIT  0
   35 H35       48.0077    29.5317    13.3042 H          1 SUBUNIT  0
   36 H36       47.6114    31.2616    13.3095 H          1 SUBUNIT  0
   37 H37       48.7154    30.5401    17.7080 H          1 SUBUNIT  0
   38 H38       47.4740    33.8430    19.5266 H          1 SUBUNIT  0
   39 H39       47.5420    33.6351    17.7891 H          1 SUBUNIT  0
   40 H40       49.7368    32.2850    18.1596 H          1 SUBUNIT  0
   41 H41       49.6957    32.8291    19.8283 H          1 SUBUNIT  0
   42 H42       50.0430    34.1741    16.1893 H          1 SUBUNIT  0
   43 H43       51.1699    36.5272    16.0772 H          1 SUBUNIT  0
   44 H44       41.1412    31.4751    13.2916 H          1 SUBUNIT  0
   45 H45       42.4753    32.5976    13.3763 H          1 SUBUNIT  0
   46 H46       42.5124    32.5488    15.7885 H          1 SUBUNIT  0
   47 H47       40.8276    29.0126    16.1365 H          1 SUBUNIT  0
   48 H48       40.2949    29.8152    14.6763 H          1 SUBUNIT  0
   49 H49       43.1444    29.2370    15.5440 H          1 SUBUNIT  0
   50 H50       42.3181    28.5664    14.1299 H          1 SUBUNIT  0
   51 O51       49.4828    31.4850    15.1062 O.3        1 SUBUNIT  0
   52 H52       50.0809    31.2331    14.4100 H          1 SUBUNIT  0
   53 C53       40.5255    33.2273    15.3814 C.3        1 SUBUNIT  0
   54 C54       39.4875    36.2412    13.1966 C.3        1 SUBUNIT  0
   55 C55       38.4024    37.3137    13.2604 C.3        1 SUBUNIT  0
   56 C56       40.7241    34.3773    14.3838 C.3        1 SUBUNIT  0
   57 C57       39.6543    35.4698    14.5084 C.3        1 SUBUNIT  0
   58 H58       39.5603    32.7597    15.1988 H          1 SUBUNIT  0
   59 H59       40.4793    33.6217    16.3972 H          1 SUBUNIT  0
   60 H60       41.7143    34.8185    14.5039 H          1 SUBUNIT  0
   61 H61       40.6912    33.9705    13.3734 H          1 SUBUNIT  0
   62 H62       39.9165    36.1504    15.3183 H          1 SUBUNIT  0
   63 H63       38.6957    35.0217    14.7750 H          1 SUBUNIT  0
   64 H64       40.4358    36.6882    12.8958 H          1 SUBUNIT  0
   65 H65       39.2150    35.5298    12.4218 H          1 SUBUNIT  0
   66 H66       38.1725    37.6788    12.2633 H          1 SUBUNIT  0
   67 H67       37.4810    36.9223    13.6898 H          1 SUBUNIT  0
   68 H68       38.7234    38.1639    13.8564 H          1 SUBUNIT  0
@<TRIPOS>BOND
    1     1     2 1
    2     1    29 1
    3     1    30 1
    4     1    31 1
    5     2     3 1
    6     2    21 1
    7     2    32 1
    8     3     4 1
    9     3     7 1
   10     4     5 1
   11     4    20 2
   12     5     6 1
   13     5     8 1
   14     5    33 1
   15     6     7 1
   16     6    34 1
   17     6    51 1
   18     7    35 1
   19     7    36 1
   20     8    10 1
   21     8    37 1
   22     9    10 2
   23    10    11 2
   24    10    12 1
   25    12    13 1
   26    12    38 1
   27    12    39 1
   28    13    14 1
   29    13    40 1
   30    13    41 1
   31    14    15 2
   32    14    18 1
   33    15    16 1
   34    15    42 1
   35    16    17 2
   36    16    43 1
   37    17    18 1
   38    17    19 1
   39    21    22 2
   40    21    23 1
   41    23    24 1
   42    23    28 1
   43    24    25 1
   44    24    44 1
   45    24    45 1
   46    25    26 1
   47    25    46 1
   48    25    53 1
   49    26    27 1
   50    27    28 1
   51    27    47 1
   52    27    48 1
   53    28    49 1
   54    28    50 1
   55    51    52 1
   56    53    56 1
   57    53    58 1
   58    53    59 1
   59    54    55 1
   60    54    57 1
   61    54    64 1
   62    54    65 1
   63    55    66 1
   64    55    67 1
   65    55    68 1
   66    56    57 1
   67    56    60 1
   68    56    61 1
   69    57    62 1
   70    57    63 1
@<TRIPOS>SUBSTRUCTURE
1   ****   1
@<SCITEGIC>MOL_PROPERTY
TopHits
SciTegic.value.StringValue
10

@<SCITEGIC>MOL_PROPERTY
-CDOCKER_ENERGY
SciTegic.value.StringValue
24.2164932

@<SCITEGIC>MOL_PROPERTY
-CDOCKER_INTERACTION_ENERGY
SciTegic.value.StringValue
37.9215536

@<SCITEGIC>MOL_PROPERTY
POSE_NUMBER
SciTegic.value.StringValue
9

@<SCITEGIC>MOL_PROPERTY
FRAGMENTS
SciTegic.value.StringValue
U04 T10

@<SCITEGIC>MOL_PROPERTY
MW
SciTegic.value.StringValue
536.1

@<SCITEGIC>MOL_PROPERTY
GENERATION
SciTegic.value.StringValue
2

@<SCITEGIC>MOL_PROPERTY
FAMILY
SciTegic.value.StringValue
2

@<SCITEGIC>MOL_PROPERTY
LUDI3
SciTegic.value.StringValue
325

@<SCITEGIC>ATOM_PROPERTY
Formal Charge
SciTegic.value.StringValue
1 0
2 0
3 0
4 0
5 0
6 0
7 0
8 0
9 0
10 0
11 0
12 0
13 0
14 0
15 0
16 0
17 0
18 0
19 0
20 0
21 0
22 0
23 0
24 0
25 0
26 0
27 0
28 0
29 0
30 0
31 0
32 0
33 0
34 0
35 0
36 0
37 0
38 0
39 0
40 0
41 0
42 0
43 0
44 0
45 0
46 0
47 0
48 0
49 0
50 0
51 0
52 0
53 0
54 0
55 0
56 0
57 0
58 0
59 0
60 0
61 0
62 0
63 0
64 0
65 0
66 0
67 0
68 0

@<SCITEGIC>ATOM_PROPERTY
pdb_tempFactor
SciTegic.value.DoubleValue
1 0
2 0
3 0
4 0
5 0
6 0
7 0
8 0
9 0
10 0
11 0
12 0
13 0
14 0
15 0
16 0
17 0
18 0
19 0
20 0
21 0
22 0
23 0
24 0
25 0
26 0
27 0
28 0
29 0
30 0
31 0
32 0
33 0
34 0
35 0
36 0
37 0
38 0
39 0
40 0
41 0
42 0
43 0
44 0
45 0
46 0
47 0
48 0
49 0
50 0
51 0
52 0
53 0
54 0
55 0
56 0
57 0
58 0
59 0
60 0
61 0
62 0
63 0
64 0
65 0
66 0
67 0
68 0

@<SCITEGIC>ATOM_PROPERTY
pdb_occupancy
SciTegic.value.DoubleValue
1 1
2 1
3 1
4 1
5 1
6 1
7 1
8 1
9 1
10 1
11 1
12 1
13 1
14 1
15 1
16 1
17 1
18 1
19 1
20 1
21 1
22 1
23 1
24 1
25 1
26 1
27 1
28 1
29 1
30 1
31 1
32 1
33 1
34 1
35 1
36 1
37 1
38 1
39 1
40 1
41 1
42 1
43 1
44 1
45 1
46 1
47 1
48 1
49 1
50 1
51 1
52 1
53 1
54 1
55 1
56 1
57 1
58 1
59 1
60 1
61 1
62 1
63 1
64 1
65 1
66 1
67 1
68 1

@<TRIPOS>MOLECULE
Evo_9
68  70  1  0  0
SMALL
FORMAL_CHARGES
@<TRIPOS>ATOM
    1 C1        45.1240    30.3821    15.8252 C.3        1 SUBUNIT  0
    2 C2        45.6404    31.5049    14.9045 C.3        1 SUBUNIT  0
    3 N3        46.6831    32.3882    15.4501 N.am       1 SUBUNIT  0
    4 C4        47.1634    32.3811    16.7203 C.2        1 SUBUNIT  0
    5 C5        48.1544    33.5401    16.8654 C.3        1 SUBUNIT  0
    6 C6        48.5175    33.8484    15.4062 C.3        1 SUBUNIT  0
    7 C7        47.2920    33.4112    14.6047 C.3        1 SUBUNIT  0
    8 N8        49.3040    33.2112    17.6981 N.pl3      1 SUBUNIT  0
    9 O9        48.2598    33.8857    19.8613 O.2        1 SUBUNIT  0
   10 S10       49.5011    34.0889    19.1790 S.o2       1 SUBUNIT  0
   11 O11       50.7082    33.5539    19.7332 O.2        1 SUBUNIT  0
   12 C12       49.6971    35.8100    18.7324 C.3        1 SUBUNIT  0
   13 C13       50.8220    36.0230    17.7066 C.3        1 SUBUNIT  0
   14 C14       52.1923    35.9091    18.3370 C.2        1 SUBUNIT  0
   15 C15       52.6773    36.6389    19.4337 C.2        1 SUBUNIT  0
   16 C16       54.0204    36.3133    19.7228 C.2        1 SUBUNIT  0
   17 C17       54.5333    35.3395    18.8469 C.2        1 SUBUNIT  0
   18 S18       53.3582    34.8385    17.7255 S.3        1 SUBUNIT  0
   19 Cl19      56.1348    34.7402    18.9021 Cl         1 SUBUNIT  0
   20 O20       46.8725    31.6100    17.6267 O.2        1 SUBUNIT  0
   21 C21       44.4607    32.2668    14.2516 C.2        1 SUBUNIT  0
   22 O22       44.1898    32.0360    13.0787 O.2        1 SUBUNIT  0
   23 N23       43.7579    33.1780    15.0009 N.am       1 SUBUNIT  0
   24 C24       42.5750    33.8212    14.4138 C.3        1 SUBUNIT  0
   25 C25       42.5890    35.3444    14.6405 C.3        1 SUBUNIT  0
   26 O26       43.0811    35.6943    15.9236 O.3        1 SUBUNIT  0
   27 C27       43.1256    34.6621    16.8869 C.3        1 SUBUNIT  0
   28 C28       44.0991    33.5952    16.3745 C.3        1 SUBUNIT  0
   29 H29       45.9427    29.7374    16.1426 H          1 SUBUNIT  0
   30 H30       44.6444    30.7589    16.7245 H          1 SUBUNIT  0
   31 H31       44.4037    29.7483    15.3072 H          1 SUBUNIT  0
   32 H32       46.1174    30.9843    14.0733 H          1 SUBUNIT  0
   33 H33       47.6106    34.3626    17.3294 H          1 SUBUNIT  0
   34 H34       49.3395    33.1896    15.1195 H          1 SUBUNIT  0
   35 H35       47.5601    33.0093    13.6268 H          1 SUBUNIT  0
   36 H36       46.5821    34.2257    14.4634 H          1 SUBUNIT  0
   37 H37       50.1554    33.2996    17.1628 H          1 SUBUNIT  0
   38 H38       49.8561    36.4086    19.6280 H          1 SUBUNIT  0
   39 H39       48.7569    36.1463    18.2970 H          1 SUBUNIT  0
   40 H40       50.7345    37.0147    17.2610 H          1 SUBUNIT  0
   41 H41       50.7434    35.3039    16.8921 H          1 SUBUNIT  0
   42 H42       52.0950    37.3627    19.9841 H          1 SUBUNIT  0
   43 H43       54.5864    36.7659    20.5239 H          1 SUBUNIT  0
   44 H44       41.6928    33.3884    14.8870 H          1 SUBUNIT  0
   45 H45       42.4698    33.6165    13.3467 H          1 SUBUNIT  0
   46 H46       43.2517    35.7996    13.9030 H          1 SUBUNIT  0
   47 H47       43.4594    35.0676    17.8428 H          1 SUBUNIT  0
   48 H48       42.1243    34.2565    17.0422 H          1 SUBUNIT  0
   49 H49       45.0845    34.0545    16.3813 H          1 SUBUNIT  0
   50 H50       44.1075    32.7492    17.0566 H          1 SUBUNIT  0
   51 O51       48.9662    35.1665    15.1692 O.3        1 SUBUNIT  0
   52 H52       48.2735    35.7858    15.3694 H          1 SUBUNIT  0
   53 C53       41.1968    35.9560    14.4855 C.3        1 SUBUNIT  0
   54 C54       38.3297    36.5831    13.9983 C.3        1 SUBUNIT  0
   55 C55       37.7520    35.2423    14.4449 C.3        1 SUBUNIT  0
   56 C56       40.5494    35.6488    13.1257 C.3        1 SUBUNIT  0
   57 C57       39.3017    36.5002    12.8344 C.3        1 SUBUNIT  0
   58 H58       40.5658    35.5889    15.2958 H          1 SUBUNIT  0
   59 H59       41.2661    37.0334    14.6246 H          1 SUBUNIT  0
   60 H60       41.2909    35.8234    12.3465 H          1 SUBUNIT  0
   61 H61       40.2896    34.5919    13.0714 H          1 SUBUNIT  0
   62 H62       38.7606    36.1419    11.9627 H          1 SUBUNIT  0
   63 H63       39.6265    37.5135    12.6107 H          1 SUBUNIT  0
   64 H64       38.8874    37.0203    14.8139 H          1 SUBUNIT  0
   65 H65       37.5196    37.2704    13.7572 H          1 SUBUNIT  0
   66 H66       37.1487    34.7870    13.6605 H          1 SUBUNIT  0
   67 H67       38.5399    34.5519    14.7401 H          1 SUBUNIT  0
   68 H68       37.1213    35.3816    15.3176 H          1 SUBUNIT  0
@<TRIPOS>BOND
    1     1     2 1
    2     1    29 1
    3     1    30 1
    4     1    31 1
    5     2     3 1
    6     2    21 1
    7     2    32 1
    8     3     4 1
    9     3     7 1
   10     4     5 1
   11     4    20 2
   12     5     6 1
   13     5     8 1
   14     5    33 1
   15     6     7 1
   16     6    34 1
   17     6    51 1
   18     7    35 1
   19     7    36 1
   20     8    10 1
   21     8    37 1
   22     9    10 2
   23    10    11 2
   24    10    12 1
   25    12    13 1
   26    12    38 1
   27    12    39 1
   28    13    14 1
   29    13    40 1
   30    13    41 1
   31    14    15 2
   32    14    18 1
   33    15    16 1
   34    15    42 1
   35    16    17 2
   36    16    43 1
   37    17    18 1
   38    17    19 1
   39    21    22 2
   40    21    23 1
   41    23    24 1
   42    23    28 1
   43    24    25 1
   44    24    44 1
   45    24    45 1
   46    25    26 1
   47    25    46 1
   48    25    53 1
   49    26    27 1
   50    27    28 1
   51    27    47 1
   52    27    48 1
   53    28    49 1
   54    28    50 1
   55    51    52 1
   56    53    56 1
   57    53    58 1
   58    53    59 1
   59    54    55 1
   60    54    57 1
   61    54    64 1
   62    54    65 1
   63    55    66 1
   64    55    67 1
   65    55    68 1
   66    56    57 1
   67    56    60 1
   68    56    61 1
   69    57    62 1
   70    57    63 1
@<TRIPOS>SUBSTRUCTURE
1   ****   1
@<SCITEGIC>MOL_PROPERTY
TopHits
SciTegic.value.StringValue
10

@<SCITEGIC>MOL_PROPERTY
-CDOCKER_ENERGY
SciTegic.value.StringValue
22.2170019

@<SCITEGIC>MOL_PROPERTY
-CDOCKER_INTERACTION_ENERGY
SciTegic.value.StringValue
35.6299686

@<SCITEGIC>MOL_PROPERTY
POSE_NUMBER
SciTegic.value.StringValue
10

@<SCITEGIC>MOL_PROPERTY
FRAGMENTS
SciTegic.value.StringValue
U04 T10

@<SCITEGIC>MOL_PROPERTY
MW
SciTegic.value.StringValue
536.1

@<SCITEGIC>MOL_PROPERTY
GENERATION
SciTegic.value.StringValue
2

@<SCITEGIC>MOL_PROPERTY
FAMILY
SciTegic.value.StringValue
2

@<SCITEGIC>MOL_PROPERTY
LUDI3
SciTegic.value.StringValue
325

@<SCITEGIC>ATOM_PROPERTY
Formal Charge
SciTegic.value.StringValue
1 0
2 0
3 0
4 0
5 0
6 0
7 0
8 0
9 0
10 0
11 0
12 0
13 0
14 0
15 0
16 0
17 0
18 0
19 0
20 0
21 0
22 0
23 0
24 0
25 0
26 0
27 0
28 0
29 0
30 0
31 0
32 0
33 0
34 0
35 0
36 0
37 0
38 0
39 0
40 0
41 0
42 0
43 0
44 0
45 0
46 0
47 0
48 0
49 0
50 0
51 0
52 0
53 0
54 0
55 0
56 0
57 0
58 0
59 0
60 0
61 0
62 0
63 0
64 0
65 0
66 0
67 0
68 0

@<SCITEGIC>ATOM_PROPERTY
pdb_tempFactor
SciTegic.value.DoubleValue
1 0
2 0
3 0
4 0
5 0
6 0
7 0
8 0
9 0
10 0
11 0
12 0
13 0
14 0
15 0
16 0
17 0
18 0
19 0
20 0
21 0
22 0
23 0
24 0
25 0
26 0
27 0
28 0
29 0
30 0
31 0
32 0
33 0
34 0
35 0
36 0
37 0
38 0
39 0
40 0
41 0
42 0
43 0
44 0
45 0
46 0
47 0
48 0
49 0
50 0
51 0
52 0
53 0
54 0
55 0
56 0
57 0
58 0
59 0
60 0
61 0
62 0
63 0
64 0
65 0
66 0
67 0
68 0

@<SCITEGIC>ATOM_PROPERTY
pdb_occupancy
SciTegic.value.DoubleValue
1 1
2 1
3 1
4 1
5 1
6 1
7 1
8 1
9 1
10 1
11 1
12 1
13 1
14 1
15 1
16 1
17 1
18 1
19 1
20 1
21 1
22 1
23 1
24 1
25 1
26 1
27 1
28 1
29 1
30 1
31 1
32 1
33 1
34 1
35 1
36 1
37 1
38 1
39 1
40 1
41 1
42 1
43 1
44 1
45 1
46 1
47 1
48 1
49 1
50 1
51 1
52 1
53 1
54 1
55 1
56 1
57 1
58 1
59 1
60 1
61 1
62 1
63 1
64 1
65 1
66 1
67 1
68 1

@<TRIPOS>MOLECULE
Evo_10
67  69  1  0  0
SMALL
FORMAL_CHARGES
@<TRIPOS>ATOM
    1 C1        46.4799    38.3857    18.6866 C.3        1 SUBUNIT  0
    2 C2        46.3026    36.8921    18.3701 C.3        1 SUBUNIT  0
    3 N3        47.6207    36.2555    18.1799 N.am       1 SUBUNIT  0
    4 C4        48.1120    35.2180    18.9014 C.2        1 SUBUNIT  0
    5 C5        49.5886    35.0183    18.5315 C.3        1 SUBUNIT  0
    6 C6        49.7571    35.8378    17.2461 C.3        1 SUBUNIT  0
    7 C7        48.5780    36.8028    17.2327 C.3        1 SUBUNIT  0
    8 N8        50.0344    33.6300    18.4289 N.pl3      1 SUBUNIT  0
    9 O9        48.3923    33.2093    16.5368 O.2        1 SUBUNIT  0
   10 S10       49.1452    32.4611    17.4956 S.o2       1 SUBUNIT  0
   11 O11       50.1662    31.5718    17.0326 O.2        1 SUBUNIT  0
   12 C12       48.0655    31.5603    18.5913 C.3        1 SUBUNIT  0
   13 C13       47.4044    30.4216    17.8032 C.3        1 SUBUNIT  0
   14 C14       46.8529    29.3479    18.7174 C.2        1 SUBUNIT  0
   15 C15       45.9271    28.3585    18.3558 C.2        1 SUBUNIT  0
   16 C16       45.6239    27.5011    19.4367 C.2        1 SUBUNIT  0
   17 C17       46.3280    27.8481    20.6039 C.2        1 SUBUNIT  0
   18 S18       47.3285    29.1953    20.3411 S.3        1 SUBUNIT  0
   19 Cl19      46.1937    27.0256    22.0976 Cl         1 SUBUNIT  0
   20 O20       47.5228    34.5487    19.7393 O.2        1 SUBUNIT  0
   21 C21       45.3674    36.7644    17.1329 C.2        1 SUBUNIT  0
   22 O22       45.1290    37.7507    16.4426 O.2        1 SUBUNIT  0
   23 N23       44.8446    35.5263    16.8580 N.am       1 SUBUNIT  0
   24 C24       43.9362    35.3695    15.7012 C.3        1 SUBUNIT  0
   25 C25       42.9229    34.2206    15.8647 C.3        1 SUBUNIT  0
   26 O26       43.6172    33.0801    16.3172 O.3        1 SUBUNIT  0
   27 C27       44.1560    33.2377    17.6059 C.3        1 SUBUNIT  0
   28 C28       45.2285    34.3137    17.6035 C.3        1 SUBUNIT  0
   29 H29       45.5274    38.8787    18.8663 H          1 SUBUNIT  0
   30 H30       47.1039    38.5261    19.5690 H          1 SUBUNIT  0
   31 H31       46.9458    38.9148    17.8596 H          1 SUBUNIT  0
   32 H32       45.7996    36.4614    19.2351 H          1 SUBUNIT  0
   33 H33       50.1782    35.4766    19.3255 H          1 SUBUNIT  0
   34 H34       49.7101    35.2014    16.3634 H          1 SUBUNIT  0
   35 H35       50.7144    36.3576    17.2118 H          1 SUBUNIT  0
   36 H36       48.1288    36.8721    16.2438 H          1 SUBUNIT  0
   37 H37       48.8928    37.7910    17.5655 H          1 SUBUNIT  0
   38 H38       50.2731    33.2355    19.3282 H          1 SUBUNIT  0
   39 H39       47.3200    32.2194    19.0332 H          1 SUBUNIT  0
   40 H40       48.6861    31.1682    19.3957 H          1 SUBUNIT  0
   41 H41       48.1371    29.9499    17.1488 H          1 SUBUNIT  0
   42 H42       46.6120    30.8118    17.1635 H          1 SUBUNIT  0
   43 H43       45.4985    28.2662    17.3686 H          1 SUBUNIT  0
   44 H44       44.9294    26.6767    19.3665 H          1 SUBUNIT  0
   45 H45       44.5501    35.1977    14.8189 H          1 SUBUNIT  0
   46 H46       43.3854    36.2927    15.5165 H          1 SUBUNIT  0
   47 H47       42.1718    34.4983    16.6067 H          1 SUBUNIT  0
   48 H48       43.3699    33.5260    18.2972 H          1 SUBUNIT  0
   49 H49       44.5712    32.2914    17.9513 H          1 SUBUNIT  0
   50 H50       45.4239    34.5286    18.6489 H          1 SUBUNIT  0
   51 H51       46.1408    33.9123    17.1671 H          1 SUBUNIT  0
   52 C52       42.2196    33.8045    14.5632 C.3        1 SUBUNIT  0
   53 C53       38.8934    35.8066    14.0145 C.3        1 SUBUNIT  0
   54 C54       39.3291    37.1889    13.5360 C.3        1 SUBUNIT  0
   55 C55       41.2746    34.8481    13.9500 C.3        1 SUBUNIT  0
   56 C56       39.9985    35.0592    14.7776 C.3        1 SUBUNIT  0
   57 H57       42.9728    33.5262    13.8310 H          1 SUBUNIT  0
   58 H58       41.6538    32.8917    14.7517 H          1 SUBUNIT  0
   59 H59       41.7958    35.7950    13.8057 H          1 SUBUNIT  0
   60 H60       40.9909    34.5040    12.9549 H          1 SUBUNIT  0
   61 H61       40.2443    35.5964    15.6943 H          1 SUBUNIT  0
   62 H62       39.6042    34.0921    15.0906 H          1 SUBUNIT  0
   63 H63       38.5659    35.2311    13.1509 H          1 SUBUNIT  0
   64 H64       38.0224    35.9054    14.6624 H          1 SUBUNIT  0
   65 H65       40.0789    37.1108    12.7490 H          1 SUBUNIT  0
   66 H66       38.4857    37.7554    13.1403 H          1 SUBUNIT  0
   67 H67       39.7640    37.7508    14.3598 H          1 SUBUNIT  0
@<TRIPOS>BOND
    1     1     2 1
    2     1    29 1
    3     1    30 1
    4     1    31 1
    5     2     3 1
    6     2    21 1
    7     2    32 1
    8     3     4 1
    9     3     7 1
   10     4     5 1
   11     4    20 2
   12     5     6 1
   13     5     8 1
   14     5    33 1
   15     6     7 1
   16     6    34 1
   17     6    35 1
   18     7    36 1
   19     7    37 1
   20     8    10 1
   21     8    38 1
   22     9    10 2
   23    10    11 2
   24    10    12 1
   25    12    13 1
   26    12    39 1
   27    12    40 1
   28    13    14 1
   29    13    41 1
   30    13    42 1
   31    14    15 2
   32    14    18 1
   33    15    16 1
   34    15    43 1
   35    16    17 2
   36    16    44 1
   37    17    18 1
   38    17    19 1
   39    21    22 2
   40    21    23 1
   41    23    24 1
   42    23    28 1
   43    24    25 1
   44    24    45 1
   45    24    46 1
   46    25    26 1
   47    25    47 1
   48    25    52 1
   49    26    27 1
   50    27    28 1
   51    27    48 1
   52    27    49 1
   53    28    50 1
   54    28    51 1
   55    52    55 1
   56    52    57 1
   57    52    58 1
   58    53    54 1
   59    53    56 1
   60    53    63 1
   61    53    64 1
   62    54    65 1
   63    54    66 1
   64    54    67 1
   65    55    56 1
   66    55    59 1
   67    55    60 1
   68    56    61 1
   69    56    62 1
@<TRIPOS>SUBSTRUCTURE
1   ****   1
@<SCITEGIC>MOL_PROPERTY
TopHits
SciTegic.value.StringValue
9

@<SCITEGIC>MOL_PROPERTY
-CDOCKER_ENERGY
SciTegic.value.StringValue
37.7321198

@<SCITEGIC>MOL_PROPERTY
-CDOCKER_INTERACTION_ENERGY
SciTegic.value.StringValue
42.9095753

@<SCITEGIC>MOL_PROPERTY
POSE_NUMBER
SciTegic.value.StringValue
1

@<SCITEGIC>MOL_PROPERTY
FRAGMENTS
SciTegic.value.StringValue
T10

@<SCITEGIC>MOL_PROPERTY
MW
SciTegic.value.StringValue
520.1

@<SCITEGIC>MOL_PROPERTY
GENERATION
SciTegic.value.StringValue
1

@<SCITEGIC>MOL_PROPERTY
FAMILY
SciTegic.value.StringValue
1

@<SCITEGIC>MOL_PROPERTY
LUDI3
SciTegic.value.StringValue
291

@<SCITEGIC>ATOM_PROPERTY
Formal Charge
SciTegic.value.StringValue
1 0
2 0
3 0
4 0
5 0
6 0
7 0
8 0
9 0
10 0
11 0
12 0
13 0
14 0
15 0
16 0
17 0
18 0
19 0
20 0
21 0
22 0
23 0
24 0
25 0
26 0
27 0
28 0
29 0
30 0
31 0
32 0
33 0
34 0
35 0
36 0
37 0
38 0
39 0
40 0
41 0
42 0
43 0
44 0
45 0
46 0
47 0
48 0
49 0
50 0
51 0
52 0
53 0
54 0
55 0
56 0
57 0
58 0
59 0
60 0
61 0
62 0
63 0
64 0
65 0
66 0
67 0

@<SCITEGIC>ATOM_PROPERTY
pdb_tempFactor
SciTegic.value.DoubleValue
1 0
2 0
3 0
4 0
5 0
6 0
7 0
8 0
9 0
10 0
11 0
12 0
13 0
14 0
15 0
16 0
17 0
18 0
19 0
20 0
21 0
22 0
23 0
24 0
25 0
26 0
27 0
28 0
29 0
30 0
31 0
32 0
33 0
34 0
35 0
36 0
37 0
38 0
39 0
40 0
41 0
42 0
43 0
44 0
45 0
46 0
47 0
48 0
49 0
50 0
51 0
52 0
53 0
54 0
55 0
56 0
57 0
58 0
59 0
60 0
61 0
62 0
63 0
64 0
65 0
66 0
67 0

@<SCITEGIC>ATOM_PROPERTY
pdb_occupancy
SciTegic.value.DoubleValue
1 1
2 1
3 1
4 1
5 1
6 1
7 1
8 1
9 1
10 1
11 1
12 1
13 1
14 1
15 1
16 1
17 1
18 1
19 1
20 1
21 1
22 1
23 1
24 1
25 1
26 1
27 1
28 1
29 1
30 1
31 1
32 1
33 1
34 1
35 1
36 1
37 1
38 1
39 1
40 1
41 1
42 1
43 1
44 1
45 1
46 1
47 1
48 1
49 1
50 1
51 1
52 1
53 1
54 1
55 1
56 1
57 1
58 1
59 1
60 1
61 1
62 1
63 1
64 1
65 1
66 1
67 1

@<TRIPOS>MOLECULE
Evo_10
67  69  1  0  0
SMALL
FORMAL_CHARGES
@<TRIPOS>ATOM
    1 C1        47.6835    38.2762    19.2555 C.3        1 SUBUNIT  0
    2 C2        46.8209    37.0620    18.8901 C.3        1 SUBUNIT  0
    3 N3        47.6473    35.9884    18.3159 N.am       1 SUBUNIT  0
    4 C4        47.7679    34.7412    18.8243 C.2        1 SUBUNIT  0
    5 C5        48.5831    33.8871    17.8449 C.3        1 SUBUNIT  0
    6 C6        49.2700    34.9468    16.9707 C.3        1 SUBUNIT  0
    7 C7        48.3764    36.1786    17.0656 C.3        1 SUBUNIT  0
    8 N8        47.6836    33.0260    17.0864 N.pl3      1 SUBUNIT  0
    9 O9        49.3374    32.3299    15.3077 O.2        1 SUBUNIT  0
   10 S10       48.3398    31.7296    16.1381 S.o2       1 SUBUNIT  0
   11 O11       48.7395    30.7566    17.1096 O.2        1 SUBUNIT  0
   12 C12       46.9974    31.1338    15.1180 C.3        1 SUBUNIT  0
   13 C13       45.7647    30.7279    15.9375 C.3        1 SUBUNIT  0
   14 C14       46.0347    29.4529    16.7016 C.2        1 SUBUNIT  0
   15 C15       46.0984    28.1587    16.1640 C.2        1 SUBUNIT  0
   16 C16       46.3717    27.1958    17.1592 C.2        1 SUBUNIT  0
   17 C17       46.5037    27.7717    18.4360 C.2        1 SUBUNIT  0
   18 S18       46.3041    29.4578    18.3772 S.3        1 SUBUNIT  0
   19 Cl19      46.8248    26.8918    19.8657 Cl         1 SUBUNIT  0
   20 O20       47.2977    34.3207    19.8740 O.2        1 SUBUNIT  0
   21 C21       45.7229    37.4623    17.8756 C.2        1 SUBUNIT  0
   22 O22       45.8043    38.5250    17.2652 O.2        1 SUBUNIT  0
   23 N23       44.7084    36.5644    17.6657 N.am       1 SUBUNIT  0
   24 C24       43.8218    36.7661    16.5174 C.3        1 SUBUNIT  0
   25 C25       42.9243    35.5491    16.2617 C.3        1 SUBUNIT  0
   26 O26       43.7316    34.3950    16.3801 O.3        1 SUBUNIT  0
   27 C27       44.2353    34.1316    17.6771 C.3        1 SUBUNIT  0
   28 C28       44.3945    35.4060    18.5157 C.3        1 SUBUNIT  0
   29 H29       47.0695    39.0951    19.6156 H          1 SUBUNIT  0
   30 H30       48.3965    38.0244    20.0398 H          1 SUBUNIT  0
   31 H31       48.2477    38.6488    18.4048 H          1 SUBUNIT  0
   32 H32       46.3437    36.7443    19.8144 H          1 SUBUNIT  0
   33 H33       49.2924    33.2606    18.3851 H          1 SUBUNIT  0
   34 H34       49.4277    34.6382    15.9383 H          1 SUBUNIT  0
   35 H35       50.2481    35.1800    17.3935 H          1 SUBUNIT  0
   36 H36       47.6708    36.2171    16.2343 H          1 SUBUNIT  0
   37 H37       48.9606    37.0971    17.0729 H          1 SUBUNIT  0
   38 H38       46.9954    32.6305    17.7136 H          1 SUBUNIT  0
   39 H39       47.3545    30.3087    14.5023 H          1 SUBUNIT  0
   40 H40       46.7227    31.9413    14.4402 H          1 SUBUNIT  0
   41 H41       44.9157    30.5617    15.2747 H          1 SUBUNIT  0
   42 H42       45.4773    31.5176    16.6311 H          1 SUBUNIT  0
   43 H43       45.9566    27.9299    15.1179 H          1 SUBUNIT  0
   44 H44       46.4654    26.1398    16.9510 H          1 SUBUNIT  0
   45 H45       44.4256    36.9723    15.6316 H          1 SUBUNIT  0
   46 H46       43.1891    37.6266    16.7025 H          1 SUBUNIT  0
   47 H47       42.1319    35.5198    17.0133 H          1 SUBUNIT  0
   48 H48       43.5790    33.4314    18.1883 H          1 SUBUNIT  0
   49 H49       45.1991    33.6386    17.5735 H          1 SUBUNIT  0
   50 H50       43.4506    35.6236    19.0156 H          1 SUBUNIT  0
   51 H51       45.1004    35.2280    19.3165 H          1 SUBUNIT  0
   52 C52       42.2928    35.5902    14.8657 C.3        1 SUBUNIT  0
   53 C53       39.5033    35.8498    13.2865 C.3        1 SUBUNIT  0
   54 C54       38.0585    36.3432    13.1573 C.3        1 SUBUNIT  0
   55 C55       41.1861    34.5391    14.6827 C.3        1 SUBUNIT  0
   56 C56       39.7868    35.1667    14.6297 C.3        1 SUBUNIT  0
   57 H57       41.8890    36.5866    14.6867 H          1 SUBUNIT  0
   58 H58       43.0697    35.4465    14.1160 H          1 SUBUNIT  0
   59 H59       41.3599    33.9672    13.7704 H          1 SUBUNIT  0
   60 H60       41.2267    33.8136    15.4960 H          1 SUBUNIT  0
   61 H61       39.6819    35.8852    15.4383 H          1 SUBUNIT  0
   62 H62       39.0410    34.3945    14.8132 H          1 SUBUNIT  0
   63 H63       40.1907    36.6838    13.1377 H          1 SUBUNIT  0
   64 H64       39.7111    35.1357    12.4939 H          1 SUBUNIT  0
   65 H65       37.3521    35.5267    13.3091 H          1 SUBUNIT  0
   66 H66       37.8406    37.1184    13.8922 H          1 SUBUNIT  0
   67 H67       37.8774    36.7607    12.1664 H          1 SUBUNIT  0
@<TRIPOS>BOND
    1     1     2 1
    2     1    29 1
    3     1    30 1
    4     1    31 1
    5     2     3 1
    6     2    21 1
    7     2    32 1
    8     3     4 1
    9     3     7 1
   10     4     5 1
   11     4    20 2
   12     5     6 1
   13     5     8 1
   14     5    33 1
   15     6     7 1
   16     6    34 1
   17     6    35 1
   18     7    36 1
   19     7    37 1
   20     8    10 1
   21     8    38 1
   22     9    10 2
   23    10    11 2
   24    10    12 1
   25    12    13 1
   26    12    39 1
   27    12    40 1
   28    13    14 1
   29    13    41 1
   30    13    42 1
   31    14    15 2
   32    14    18 1
   33    15    16 1
   34    15    43 1
   35    16    17 2
   36    16    44 1
   37    17    18 1
   38    17    19 1
   39    21    22 2
   40    21    23 1
   41    23    24 1
   42    23    28 1
   43    24    25 1
   44    24    45 1
   45    24    46 1
   46    25    26 1
   47    25    47 1
   48    25    52 1
   49    26    27 1
   50    27    28 1
   51    27    48 1
   52    27    49 1
   53    28    50 1
   54    28    51 1
   55    52    55 1
   56    52    57 1
   57    52    58 1
   58    53    54 1
   59    53    56 1
   60    53    63 1
   61    53    64 1
   62    54    65 1
   63    54    66 1
   64    54    67 1
   65    55    56 1
   66    55    59 1
   67    55    60 1
   68    56    61 1
   69    56    62 1
@<TRIPOS>SUBSTRUCTURE
1   ****   1
@<SCITEGIC>MOL_PROPERTY
TopHits
SciTegic.value.StringValue
9

@<SCITEGIC>MOL_PROPERTY
-CDOCKER_ENERGY
SciTegic.value.StringValue
36.5263128

@<SCITEGIC>MOL_PROPERTY
-CDOCKER_INTERACTION_ENERGY
SciTegic.value.StringValue
45.4148845

@<SCITEGIC>MOL_PROPERTY
POSE_NUMBER
SciTegic.value.StringValue
2

@<SCITEGIC>MOL_PROPERTY
FRAGMENTS
SciTegic.value.StringValue
T10

@<SCITEGIC>MOL_PROPERTY
MW
SciTegic.value.StringValue
520.1

@<SCITEGIC>MOL_PROPERTY
GENERATION
SciTegic.value.StringValue
1

@<SCITEGIC>MOL_PROPERTY
FAMILY
SciTegic.value.StringValue
1

@<SCITEGIC>MOL_PROPERTY
LUDI3
SciTegic.value.StringValue
291

@<SCITEGIC>ATOM_PROPERTY
Formal Charge
SciTegic.value.StringValue
1 0
2 0
3 0
4 0
5 0
6 0
7 0
8 0
9 0
10 0
11 0
12 0
13 0
14 0
15 0
16 0
17 0
18 0
19 0
20 0
21 0
22 0
23 0
24 0
25 0
26 0
27 0
28 0
29 0
30 0
31 0
32 0
33 0
34 0
35 0
36 0
37 0
38 0
39 0
40 0
41 0
42 0
43 0
44 0
45 0
46 0
47 0
48 0
49 0
50 0
51 0
52 0
53 0
54 0
55 0
56 0
57 0
58 0
59 0
60 0
61 0
62 0
63 0
64 0
65 0
66 0
67 0

@<SCITEGIC>ATOM_PROPERTY
pdb_tempFactor
SciTegic.value.DoubleValue
1 0
2 0
3 0
4 0
5 0
6 0
7 0
8 0
9 0
10 0
11 0
12 0
13 0
14 0
15 0
16 0
17 0
18 0
19 0
20 0
21 0
22 0
23 0
24 0
25 0
26 0
27 0
28 0
29 0
30 0
31 0
32 0
33 0
34 0
35 0
36 0
37 0
38 0
39 0
40 0
41 0
42 0
43 0
44 0
45 0
46 0
47 0
48 0
49 0
50 0
51 0
52 0
53 0
54 0
55 0
56 0
57 0
58 0
59 0
60 0
61 0
62 0
63 0
64 0
65 0
66 0
67 0

@<SCITEGIC>ATOM_PROPERTY
pdb_occupancy
SciTegic.value.DoubleValue
1 1
2 1
3 1
4 1
5 1
6 1
7 1
8 1
9 1
10 1
11 1
12 1
13 1
14 1
15 1
16 1
17 1
18 1
19 1
20 1
21 1
22 1
23 1
24 1
25 1
26 1
27 1
28 1
29 1
30 1
31 1
32 1
33 1
34 1
35 1
36 1
37 1
38 1
39 1
40 1
41 1
42 1
43 1
44 1
45 1
46 1
47 1
48 1
49 1
50 1
51 1
52 1
53 1
54 1
55 1
56 1
57 1
58 1
59 1
60 1
61 1
62 1
63 1
64 1
65 1
66 1
67 1

@<TRIPOS>MOLECULE
Evo_10
67  69  1  0  0
SMALL
FORMAL_CHARGES
@<TRIPOS>ATOM
    1 C1        47.9026    38.2762    19.2639 C.3        1 SUBUNIT  0
    2 C2        46.9701    37.1118    18.9095 C.3        1 SUBUNIT  0
    3 N3        47.7642    35.9305    18.5230 N.am       1 SUBUNIT  0
    4 C4        47.7211    34.7293    19.1449 C.2        1 SUBUNIT  0
    5 C5        48.5456    33.7215    18.3437 C.3        1 SUBUNIT  0
    6 C6        48.7183    34.4376    16.9957 C.3        1 SUBUNIT  0
    7 C7        48.5924    35.9241    17.3225 C.3        1 SUBUNIT  0
    8 N8        47.8788    32.4240    18.3017 N.pl3      1 SUBUNIT  0
    9 O9        48.0110    31.6788    15.9139 O.2        1 SUBUNIT  0
   10 S10       48.4468    31.2160    17.1965 S.o2       1 SUBUNIT  0
   11 O11       49.8496    31.1248    17.4618 O.2        1 SUBUNIT  0
   12 C12       47.5954    29.7005    17.6142 C.3        1 SUBUNIT  0
   13 C13       47.8624    29.2581    19.0605 C.3        1 SUBUNIT  0
   14 C14       49.2614    28.7010    19.1955 C.2        1 SUBUNIT  0
   15 C15       50.3265    29.2718    19.9091 C.2        1 SUBUNIT  0
   16 C16       51.4966    28.4887    19.8142 C.2        1 SUBUNIT  0
   17 C17       51.3048    27.3352    19.0322 C.2        1 SUBUNIT  0
   18 S18       49.7103    27.2431    18.4520 S.3        1 SUBUNIT  0
   19 Cl19      52.5203    26.1762    18.7061 Cl         1 SUBUNIT  0
   20 O20       47.0863    34.4381    20.1496 O.2        1 SUBUNIT  0
   21 C21       45.9941    37.5232    17.7738 C.2        1 SUBUNIT  0
   22 O22       46.0330    38.6544    17.2997 O.2        1 SUBUNIT  0
   23 N23       45.1510    36.5405    17.3164 N.am       1 SUBUNIT  0
   24 C24       44.5187    36.6788    15.9958 C.3        1 SUBUNIT  0
   25 C25       43.1279    36.0191    15.8838 C.3        1 SUBUNIT  0
   26 O26       43.1469    34.7657    16.5251 O.3        1 SUBUNIT  0
   27 C27       43.4649    34.8272    17.8885 C.3        1 SUBUNIT  0
   28 C28       44.8985    35.2907    18.0441 C.3        1 SUBUNIT  0
   29 H29       48.5587    38.5265    18.4314 H          1 SUBUNIT  0
   30 H30       47.3449    39.1717    19.5327 H          1 SUBUNIT  0
   31 H31       48.5309    38.0144    20.1145 H          1 SUBUNIT  0
   32 H32       46.3736    36.9035    19.7972 H          1 SUBUNIT  0
   33 H33       49.5082    33.5925    18.8379 H          1 SUBUNIT  0
   34 H34       47.9054    34.1625    16.3224 H          1 SUBUNIT  0
   35 H35       49.6569    34.1883    16.5004 H          1 SUBUNIT  0
   36 H36       48.1413    36.4881    16.5052 H          1 SUBUNIT  0
   37 H37       49.5639    36.3628    17.5541 H          1 SUBUNIT  0
   38 H38       46.8837    32.5455    18.1705 H          1 SUBUNIT  0
   39 H39       47.8816    28.9214    16.9085 H          1 SUBUNIT  0
   40 H40       46.5288    29.8758    17.4783 H          1 SUBUNIT  0
   41 H41       47.1537    28.4820    19.3501 H          1 SUBUNIT  0
   42 H42       47.7240    30.0904    19.7513 H          1 SUBUNIT  0
   43 H43       50.2585    30.1978    20.4598 H          1 SUBUNIT  0
   44 H44       52.4310    28.7521    20.2887 H          1 SUBUNIT  0
   45 H45       45.1909    36.2293    15.2643 H          1 SUBUNIT  0
   46 H46       44.4474    37.7283    15.7338 H          1 SUBUNIT  0
   47 H47       42.3765    36.6610    16.3480 H          1 SUBUNIT  0
   48 H48       42.7817    35.5064    18.4013 H          1 SUBUNIT  0
   49 H49       43.3732    33.8312    18.3144 H          1 SUBUNIT  0
   50 H50       45.0750    35.3981    19.1117 H          1 SUBUNIT  0
   51 H51       45.5577    34.5163    17.6528 H          1 SUBUNIT  0
   52 C52       42.7482    35.6939    14.4380 C.3        1 SUBUNIT  0
   53 C53       38.9533    35.9068    13.5491 C.3        1 SUBUNIT  0
   54 C54       38.0649    37.0186    12.9966 C.3        1 SUBUNIT  0
   55 C55       41.2912    35.2448    14.2656 C.3        1 SUBUNIT  0
   56 C56       40.3525    36.4004    13.9153 C.3        1 SUBUNIT  0
   57 H57       42.9826    36.5109    13.7593 H          1 SUBUNIT  0
   58 H58       43.3853    34.8679    14.1381 H          1 SUBUNIT  0
   59 H59       41.2514    34.5164    13.4548 H          1 SUBUNIT  0
   60 H60       40.9356    34.7243    15.1558 H          1 SUBUNIT  0
   61 H61       40.7590    36.9215    13.0507 H          1 SUBUNIT  0
   62 H62       40.3076    37.1189    14.7342 H          1 SUBUNIT  0
   63 H63       39.0518    35.1434    12.7814 H          1 SUBUNIT  0
   64 H64       38.4779    35.4329    14.4083 H          1 SUBUNIT  0
   65 H65       38.5824    37.5824    12.2264 H          1 SUBUNIT  0
   66 H66       37.1762    36.5925    12.5375 H          1 SUBUNIT  0
   67 H67       37.7584    37.7178    13.7728 H          1 SUBUNIT  0
@<TRIPOS>BOND
    1     1     2 1
    2     1    29 1
    3     1    30 1
    4     1    31 1
    5     2     3 1
    6     2    21 1
    7     2    32 1
    8     3     4 1
    9     3     7 1
   10     4     5 1
   11     4    20 2
   12     5     6 1
   13     5     8 1
   14     5    33 1
   15     6     7 1
   16     6    34 1
   17     6    35 1
   18     7    36 1
   19     7    37 1
   20     8    10 1
   21     8    38 1
   22     9    10 2
   23    10    11 2
   24    10    12 1
   25    12    13 1
   26    12    39 1
   27    12    40 1
   28    13    14 1
   29    13    41 1
   30    13    42 1
   31    14    15 2
   32    14    18 1
   33    15    16 1
   34    15    43 1
   35    16    17 2
   36    16    44 1
   37    17    18 1
   38    17    19 1
   39    21    22 2
   40    21    23 1
   41    23    24 1
   42    23    28 1
   43    24    25 1
   44    24    45 1
   45    24    46 1
   46    25    26 1
   47    25    47 1
   48    25    52 1
   49    26    27 1
   50    27    28 1
   51    27    48 1
   52    27    49 1
   53    28    50 1
   54    28    51 1
   55    52    55 1
   56    52    57 1
   57    52    58 1
   58    53    54 1
   59    53    56 1
   60    53    63 1
   61    53    64 1
   62    54    65 1
   63    54    66 1
   64    54    67 1
   65    55    56 1
   66    55    59 1
   67    55    60 1
   68    56    61 1
   69    56    62 1
@<TRIPOS>SUBSTRUCTURE
1   ****   1
@<SCITEGIC>MOL_PROPERTY
TopHits
SciTegic.value.StringValue
9

@<SCITEGIC>MOL_PROPERTY
-CDOCKER_ENERGY
SciTegic.value.StringValue
36.1612323

@<SCITEGIC>MOL_PROPERTY
-CDOCKER_INTERACTION_ENERGY
SciTegic.value.StringValue
42.3744193

@<SCITEGIC>MOL_PROPERTY
POSE_NUMBER
SciTegic.value.StringValue
3

@<SCITEGIC>MOL_PROPERTY
FRAGMENTS
SciTegic.value.StringValue
T10

@<SCITEGIC>MOL_PROPERTY
MW
SciTegic.value.StringValue
520.1

@<SCITEGIC>MOL_PROPERTY
GENERATION
SciTegic.value.StringValue
1

@<SCITEGIC>MOL_PROPERTY
FAMILY
SciTegic.value.StringValue
1

@<SCITEGIC>MOL_PROPERTY
LUDI3
SciTegic.value.StringValue
291

@<SCITEGIC>ATOM_PROPERTY
Formal Charge
SciTegic.value.StringValue
1 0
2 0
3 0
4 0
5 0
6 0
7 0
8 0
9 0
10 0
11 0
12 0
13 0
14 0
15 0
16 0
17 0
18 0
19 0
20 0
21 0
22 0
23 0
24 0
25 0
26 0
27 0
28 0
29 0
30 0
31 0
32 0
33 0
34 0
35 0
36 0
37 0
38 0
39 0
40 0
41 0
42 0
43 0
44 0
45 0
46 0
47 0
48 0
49 0
50 0
51 0
52 0
53 0
54 0
55 0
56 0
57 0
58 0
59 0
60 0
61 0
62 0
63 0
64 0
65 0
66 0
67 0

@<SCITEGIC>ATOM_PROPERTY
pdb_tempFactor
SciTegic.value.DoubleValue
1 0
2 0
3 0
4 0
5 0
6 0
7 0
8 0
9 0
10 0
11 0
12 0
13 0
14 0
15 0
16 0
17 0
18 0
19 0
20 0
21 0
22 0
23 0
24 0
25 0
26 0
27 0
28 0
29 0
30 0
31 0
32 0
33 0
34 0
35 0
36 0
37 0
38 0
39 0
40 0
41 0
42 0
43 0
44 0
45 0
46 0
47 0
48 0
49 0
50 0
51 0
52 0
53 0
54 0
55 0
56 0
57 0
58 0
59 0
60 0
61 0
62 0
63 0
64 0
65 0
66 0
67 0

@<SCITEGIC>ATOM_PROPERTY
pdb_occupancy
SciTegic.value.DoubleValue
1 1
2 1
3 1
4 1
5 1
6 1
7 1
8 1
9 1
10 1
11 1
12 1
13 1
14 1
15 1
16 1
17 1
18 1
19 1
20 1
21 1
22 1
23 1
24 1
25 1
26 1
27 1
28 1
29 1
30 1
31 1
32 1
33 1
34 1
35 1
36 1
37 1
38 1
39 1
40 1
41 1
42 1
43 1
44 1
45 1
46 1
47 1
48 1
49 1
50 1
51 1
52 1
53 1
54 1
55 1
56 1
57 1
58 1
59 1
60 1
61 1
62 1
63 1
64 1
65 1
66 1
67 1

@<TRIPOS>MOLECULE
Evo_10
67  69  1  0  0
SMALL
FORMAL_CHARGES
@<TRIPOS>ATOM
    1 C1        47.3202    31.0245    18.5364 C.3        1 SUBUNIT  0
    2 C2        47.1540    32.2940    17.6838 C.3        1 SUBUNIT  0
    3 N3        48.2691    33.2151    17.9282 N.am       1 SUBUNIT  0
    4 C4        48.3843    34.0257    19.0048 C.2        1 SUBUNIT  0
    5 C5        49.7367    34.7441    18.9426 C.3        1 SUBUNIT  0
    6 C6        50.2193    34.4674    17.5090 C.3        1 SUBUNIT  0
    7 C7        49.3999    33.2743    17.0160 C.3        1 SUBUNIT  0
    8 N8        50.6419    34.2905    20.0018 N.pl3      1 SUBUNIT  0
    9 O9        49.7035    32.0054    20.4490 O.2        1 SUBUNIT  0
   10 S10       50.9750    32.5897    20.1529 S.o2       1 SUBUNIT  0
   11 O11       51.6424    32.2402    18.9362 O.2        1 SUBUNIT  0
   12 C12       52.0819    32.3676    21.5369 C.3        1 SUBUNIT  0
   13 C13       52.5541    30.9086    21.6472 C.3        1 SUBUNIT  0
   14 C14       51.3700    29.9713    21.7115 C.2        1 SUBUNIT  0
   15 C15       50.6598    29.5903    22.8606 C.2        1 SUBUNIT  0
   16 C16       49.5745    28.7456    22.5424 C.2        1 SUBUNIT  0
   17 C17       49.4745    28.5012    21.1606 C.2        1 SUBUNIT  0
   18 S18       50.7335    29.2579    20.3077 S.3        1 SUBUNIT  0
   19 Cl19      48.2416    27.5663    20.4314 Cl         1 SUBUNIT  0
   20 O20       47.5691    34.1756    19.9068 O.2        1 SUBUNIT  0
   21 C21       45.7564    32.9141    17.9355 C.2        1 SUBUNIT  0
   22 O22       45.0432    32.4639    18.8203 O.2        1 SUBUNIT  0
   23 N23       45.3775    33.9512    17.1230 N.am       1 SUBUNIT  0
   24 C24       44.0386    34.5417    17.2559 C.3        1 SUBUNIT  0
   25 C25       43.3592    34.6329    15.8767 C.3        1 SUBUNIT  0
   26 O26       44.2466    35.0623    14.8547 O.3        1 SUBUNIT  0
   27 C27       45.4936    35.5832    15.2601 C.3        1 SUBUNIT  0
   28 C28       46.2396    34.5208    16.0751 C.3        1 SUBUNIT  0
   29 H29       48.2707    30.5367    18.3204 H          1 SUBUNIT  0
   30 H30       47.3099    31.2557    19.6024 H          1 SUBUNIT  0
   31 H31       46.5272    30.2999    18.3466 H          1 SUBUNIT  0
   32 H32       47.1799    31.9814    16.6396 H          1 SUBUNIT  0
   33 H33       49.5765    35.8122    19.0924 H          1 SUBUNIT  0
   34 H34       51.2937    34.2936    17.4452 H          1 SUBUNIT  0
   35 H35       49.9944    35.3334    16.8846 H          1 SUBUNIT  0
   36 H36       49.9645    32.3442    17.0813 H          1 SUBUNIT  0
   37 H37       49.0645    33.4024    15.9865 H          1 SUBUNIT  0
   38 H38       50.2715    34.6112    20.8871 H          1 SUBUNIT  0
   39 H39       51.5714    32.6855    22.4469 H          1 SUBUNIT  0
   40 H40       52.9445    33.0204    21.4019 H          1 SUBUNIT  0
   41 H41       53.1728    30.7760    22.5356 H          1 SUBUNIT  0
   42 H42       53.1668    30.6447    20.7845 H          1 SUBUNIT  0
   43 H43       50.9062    29.9087    23.8629 H          1 SUBUNIT  0
   44 H44       48.8953    28.3441    23.2798 H          1 SUBUNIT  0
   45 H45       44.1438    35.5362    17.6916 H          1 SUBUNIT  0
   46 H46       43.4039    33.9762    17.9409 H          1 SUBUNIT  0
   47 H47       43.0363    33.6261    15.6092 H          1 SUBUNIT  0
   48 H48       46.0712    35.8651    14.3807 H          1 SUBUNIT  0
   49 H49       45.3372    36.4900    15.8458 H          1 SUBUNIT  0
   50 H50       46.5727    33.7296    15.4042 H          1 SUBUNIT  0
   51 H51       47.1204    34.9827    16.5178 H          1 SUBUNIT  0
   52 C52       42.1206    35.5365    15.8828 C.3        1 SUBUNIT  0
   53 C53       39.4997    36.4209    13.1176 C.3        1 SUBUNIT  0
   54 C54       38.1130    37.0684    13.1138 C.3        1 SUBUNIT  0
   55 C55       41.4737    35.6224    14.4937 C.3        1 SUBUNIT  0
   56 C56       40.1123    36.3227    14.5165 C.3        1 SUBUNIT  0
   57 H57       41.3981    35.1471    16.6024 H          1 SUBUNIT  0
   58 H58       42.3887    36.5378    16.2231 H          1 SUBUNIT  0
[truncated: 43,790 more chars]
