# Supplementary material for: Discovery of Novel DPP-IV Inhibitors as Potential Candidates for the Treatment of Type 2 Diabetes Mellitus Predicted by 3D QSAR Pharmacophore Models, Molecular Docking and De Novo Evolution
Source: Molecules. 2019 Aug 7;24(16):2870. doi: 10.3390/molecules24162870 (PMC6720998; doi:10.3390/molecules24162870)
Supplement: Supplementary file 1 [file molecules-24-02870-s001.zip › Supplementary materials/Docking_compounds_from_DB/11_comp_dock_func_score.mol2]

@<TRIPOS>MOLECULE
dpp4_47
54  56  1  0  0
SMALL
FORMAL_CHARGES
@<TRIPOS>ATOM
    1 C1        48.6972    39.8651    20.0102 C.3        1 SUBUNIT  0
    2 O2        49.5121    38.9422    19.3201 O.3        1 SUBUNIT  0
    3 C3        48.9197    37.7069    19.0579 C.2        1 SUBUNIT  0
    4 C4        49.7026    36.7963    18.3591 C.2        1 SUBUNIT  0
    5 C5        49.2277    35.5236    18.0760 C.2        1 SUBUNIT  0
    6 C6        47.9735    35.1426    18.5263 C.2        1 SUBUNIT  0
    7 C7        47.1514    36.0597    19.1685 C.2        1 SUBUNIT  0
    8 C8        47.6253    37.3375    19.4428 C.2        1 SUBUNIT  0
    9 S9        47.3462    33.5472    18.0803 S.o2       1 SUBUNIT  0
   10 O10       46.3395    33.1446    19.0130 O.2        1 SUBUNIT  0
   11 O11       48.4487    32.6709    17.8180 O.2        1 SUBUNIT  0
   12 C12       44.8355    31.8563    16.4721 C.3        1 SUBUNIT  0
   13 N13       43.7812    32.8791    16.5253 N.am       1 SUBUNIT  0
   14 C14       44.1635    34.1986    17.0595 C.3        1 SUBUNIT  0
   15 C15       45.4704    34.7027    16.4180 C.3        1 SUBUNIT  0
   16 N16       46.5305    33.6866    16.5447 N.3        1 SUBUNIT  0
   17 C17       46.1335    32.4293    15.8965 C.3        1 SUBUNIT  0
   18 C18       42.5022    32.5838    16.1581 C.2        1 SUBUNIT  0
   19 O19       42.1675    31.4754    15.7570 O.2        1 SUBUNIT  0
   20 O20       41.6489    33.5869    16.3029 O.3        1 SUBUNIT  0
   21 C21       40.2672    33.4353    15.9704 C.3        1 SUBUNIT  0
   22 C22       39.8711    34.5192    15.0062 C.2        1 SUBUNIT  0
   23 C23       40.8029    35.0570    14.1228 C.2        1 SUBUNIT  0
   24 C24       40.4427    36.0708    13.2470 C.2        1 SUBUNIT  0
   25 C25       39.1353    36.5352    13.2209 C.2        1 SUBUNIT  0
   26 C26       38.1920    35.9851    14.0768 C.2        1 SUBUNIT  0
   27 C27       38.5617    34.9886    14.9715 C.2        1 SUBUNIT  0
   28 C28       45.2724    35.1751    14.9593 C.2        1 SUBUNIT  0
   29 O29       46.0808    34.9063    14.0786 O.2        1 SUBUNIT  0
   30 N30       44.1558    35.8956    14.7539 N.am       1 SUBUNIT  0
   31 O31       43.8399    36.3345    13.4685 O.3        1 SUBUNIT  0
   32 H32       47.8214    40.1162    19.4118 H          1 SUBUNIT  0
   33 H33       48.3951    39.4677    20.9803 H          1 SUBUNIT  0
   34 H34       49.2494    40.7847    20.1914 H          1 SUBUNIT  0
   35 H35       50.6936    37.0813    18.0383 H          1 SUBUNIT  0
   36 H36       49.8397    34.8275    17.5221 H          1 SUBUNIT  0
   37 H37       46.1454    35.7783    19.4515 H          1 SUBUNIT  0
   38 H38       46.9689    38.0190    19.9622 H          1 SUBUNIT  0
   39 H39       44.5329    30.9936    15.8765 H          1 SUBUNIT  0
   40 H40       45.0096    31.4921    17.4842 H          1 SUBUNIT  0
   41 H41       44.3016    34.0951    18.1350 H          1 SUBUNIT  0
   42 H42       43.3728    34.9424    16.9697 H          1 SUBUNIT  0
   43 H43       45.7996    35.5895    16.9508 H          1 SUBUNIT  0
   44 H44       46.9520    31.7182    16.0051 H          1 SUBUNIT  0
   45 H45       46.0206    32.6035    14.8273 H          1 SUBUNIT  0
   46 H46       39.6870    33.5254    16.8895 H          1 SUBUNIT  0
   47 H47       40.0517    32.4606    15.5285 H          1 SUBUNIT  0
   48 H48       41.8195    34.6937    14.1120 H          1 SUBUNIT  0
   49 H49       41.1847    36.4934    12.5855 H          1 SUBUNIT  0
   50 H50       38.8522    37.3221    12.5387 H          1 SUBUNIT  0
   51 H51       37.1738    36.3438    14.0625 H          1 SUBUNIT  0
   52 H52       37.8266    34.5795    15.6486 H          1 SUBUNIT  0
   53 H53       43.5283    36.0824    15.5107 H          1 SUBUNIT  0
   54 H54       44.5936    36.1510    12.9196 H          1 SUBUNIT  0
@<TRIPOS>BOND
    1     1     2 1
    2     1    32 1
    3     1    33 1
    4     1    34 1
    5     2     3 1
    6     3     4 2
    7     4     5 1
    8     4    35 1
    9     5     6 2
   10     5    36 1
   11     6     7 1
   12     6     9 1
   13     7     8 2
   14     7    37 1
   15     8     3 1
   16     8    38 1
   17     9    10 2
   18     9    11 2
   19     9    16 1
   20    12    13 1
   21    12    39 1
   22    12    40 1
   23    13    14 1
   24    13    18 1
   25    14    15 1
   26    14    41 1
   27    14    42 1
   28    15    16 1
   29    15    28 1
   30    15    43 1
   31    16    17 1
   32    17    12 1
   33    17    44 1
   34    17    45 1
   35    18    19 2
   36    18    20 1
   37    20    21 1
   38    21    22 1
   39    21    46 1
   40    21    47 1
   41    22    23 2
   42    23    24 1
   43    23    48 1
   44    24    25 2
   45    24    49 1
   46    25    26 1
   47    25    50 1
   48    26    27 2
   49    26    51 1
   50    27    22 1
   51    27    52 1
   52    28    29 2
   53    28    30 1
   54    30    31 1
   55    30    53 1
   56    31    54 1
@<TRIPOS>SUBSTRUCTURE
1   ****   1
@<SCITEGIC>MOL_PROPERTY
LigScore1_Dreiding
SciTegic.value.StringValue
4.14

@<SCITEGIC>MOL_PROPERTY
LigScore2_Dreiding
SciTegic.value.StringValue
5.61

@<SCITEGIC>MOL_PROPERTY
-PLP1
SciTegic.value.StringValue
87.6

@<SCITEGIC>MOL_PROPERTY
-PLP2
SciTegic.value.StringValue
80.08

@<SCITEGIC>MOL_PROPERTY
-PMF
SciTegic.value.StringValue
128.71

@<SCITEGIC>MOL_PROPERTY
TopHits
SciTegic.value.StringValue
10

@<SCITEGIC>MOL_PROPERTY
-CDOCKER_ENERGY
SciTegic.value.StringValue
40.196

@<SCITEGIC>MOL_PROPERTY
-CDOCKER_INTERACTION_ENERGY
SciTegic.value.StringValue
46.403

@<SCITEGIC>MOL_PROPERTY
POSE_NUMBER
SciTegic.value.StringValue
1

@<SCITEGIC>MOL_PROPERTY
Molecular_Weight
SciTegic.value.StringValue
449.478

@<SCITEGIC>MOL_PROPERTY
Num_H_Acceptors
SciTegic.value.StringValue
7

@<SCITEGIC>MOL_PROPERTY
Num_H_Acceptors_Lipinski
SciTegic.value.StringValue
10

@<SCITEGIC>MOL_PROPERTY
Num_H_Donors
SciTegic.value.StringValue
2

@<SCITEGIC>MOL_PROPERTY
Num_H_Donors_Lipinski
SciTegic.value.StringValue
2

@<SCITEGIC>MOL_PROPERTY
Num_RotatableBonds
SciTegic.value.StringValue
7

@<SCITEGIC>MOL_PROPERTY
PartialChargeMethod
SciTegic.value.StringValue
MomanyRone

@<SCITEGIC>MOL_PROPERTY
UseResidueTemplateCharge
SciTegic.value.StringValue
True

@<SCITEGIC>MOL_PROPERTY
ForcefieldFFML
SciTegic.value.StringValue
<?xml version="1.0" encoding="UTF-8"?>
<!DOCTYPE ffml SYSTEM "Ffml.dtd">
<ffml version="1.0">
<forcefield name="CHARMm" derivedFrom="CHARMm" base="CHARMm">
<atomTypes>
</atomTypes>
<parameters>
</parameters>
</forcefield>
</ffml>

@<SCITEGIC>MOL_PROPERTY
Initial Potential Energy
SciTegic.value.StringValue
-28.942

@<SCITEGIC>MOL_PROPERTY
Initial RMS Gradient
SciTegic.value.StringValue
14.573

@<SCITEGIC>MOL_PROPERTY
Minimization Criteria
SciTegic.value.StringValue
 CONJUG> Minimization exiting with gradient tolerance ( 0.0100000) satisfied.

@<SCITEGIC>MOL_PROPERTY
CHARMm Energy
SciTegic.value.StringValue
-65.381

@<SCITEGIC>MOL_PROPERTY
Potential Energy
SciTegic.value.StringValue
-65.381

@<SCITEGIC>MOL_PROPERTY
RMS Gradient
SciTegic.value.StringValue
0.01

@<SCITEGIC>MOL_PROPERTY
Bond Energy
SciTegic.value.StringValue
0.925

@<SCITEGIC>MOL_PROPERTY
Angle Energy
SciTegic.value.StringValue
6.039

@<SCITEGIC>MOL_PROPERTY
Urey-Bradley Energy
SciTegic.value.StringValue
0

@<SCITEGIC>MOL_PROPERTY
Dihedral Energy
SciTegic.value.StringValue
13.279

@<SCITEGIC>MOL_PROPERTY
Improper Energy
SciTegic.value.StringValue
0.115

@<SCITEGIC>MOL_PROPERTY
Van der Waals Energy
SciTegic.value.StringValue
-1.222

@<SCITEGIC>MOL_PROPERTY
Electrostatic Energy
SciTegic.value.StringValue
-84.517

@<SCITEGIC>MOL_PROPERTY
Hydrogen Bond Energy
SciTegic.value.StringValue
0

@<SCITEGIC>MOL_PROPERTY
Solvation Free Energy
SciTegic.value.StringValue
0

@<SCITEGIC>MOL_PROPERTY
ALogP
SciTegic.value.StringValue
1.376

@<SCITEGIC>MOL_PROPERTY
Estimate
SciTegic.value.StringValue
0.949

@<SCITEGIC>MOL_PROPERTY
Molecular_PolarSurfaceArea
SciTegic.value.StringValue
133.86

@<SCITEGIC>MOL_PROPERTY
Consensus
SciTegic.value.StringValue
0

@<SCITEGIC>ATOM_PROPERTY
Formal Charge
SciTegic.value.StringValue
1 0
2 0
3 0
4 0
5 0
6 0
7 0
8 0
9 0
10 0
11 0
12 0
13 0
14 0
15 0
16 0
17 0
18 0
19 0
20 0
21 0
22 0
23 0
24 0
25 0
26 0
27 0
28 0
29 0
30 0
31 0
32 0
33 0
34 0
35 0
36 0
37 0
38 0
39 0
40 0
41 0
42 0
43 0
44 0
45 0
46 0
47 0
48 0
49 0
50 0
51 0
52 0
53 0
54 0

@<SCITEGIC>ATOM_PROPERTY
pdb_tempFactor
SciTegic.value.DoubleValue
1 0
2 0
3 0
4 0
5 0
6 0
7 0
8 0
9 0
10 0
11 0
12 0
13 0
14 0
15 0
16 0
17 0
18 0
19 0
20 0
21 0
22 0
23 0
24 0
25 0
26 0
27 0
28 0
29 0
30 0
31 0
32 0
33 0
34 0
35 0
36 0
37 0
38 0
39 0
40 0
41 0
42 0
43 0
44 0
45 0
46 0
47 0
48 0
49 0
50 0
51 0
52 0
53 0
54 0

@<SCITEGIC>ATOM_PROPERTY
pdb_occupancy
SciTegic.value.DoubleValue
1 1
2 1
3 1
4 1
5 1
6 1
7 1
8 1
9 1
10 1
11 1
12 1
13 1
14 1
15 1
16 1
17 1
18 1
19 1
20 1
21 1
22 1
23 1
24 1
25 1
26 1
27 1
28 1
29 1
30 1
31 1
32 1
33 1
34 1
35 1
36 1
37 1
38 1
39 1
40 1
41 1
42 1
43 1
44 1
45 1
46 1
47 1
48 1
49 1
50 1
51 1
52 1
53 1
54 1

#	Created by:	Discovery Studio
#	Creation time:	2019-08-05T16:29:21Z

@<TRIPOS>MOLECULE
dpp4_42
   49    50     0 0 0
SMALL
USER_CHARGES


@<TRIPOS>ATOM
      1 N1           41.392100   36.217100   17.725400 N.4      1 SUBUNIT    0.0000
      2 C2           42.327900   35.336300   17.027000 C.3      1 SUBUNIT    0.0000
      3 C3           41.648900   34.361400   16.034800 C.3      1 SUBUNIT    0.0000
      4 C4           40.679700   35.013400   15.076200 C.2      1 SUBUNIT    0.0000
      5 C5           41.134100   35.718700   13.968400 C.2      1 SUBUNIT    0.0000
      6 C6           40.245600   36.357700   13.121900 C.2      1 SUBUNIT    0.0000
      7 C7           38.882000   36.249500   13.322100 C.2      1 SUBUNIT    0.0000
      8 C8           38.407100   35.511700   14.397500 C.2      1 SUBUNIT    0.0000
      9 C9           39.303400   34.895000   15.266000 C.2      1 SUBUNIT    0.0000
     10 O10          38.020700   36.861200   12.434100 O.3      1 SUBUNIT    0.0000
     11 C11          43.535700   36.081100   16.417800 C.2      1 SUBUNIT    0.0000
     12 O12          43.856700   35.962700   15.243900 O.2      1 SUBUNIT    0.0000
     13 N13          44.246500   36.788200   17.320700 N.am     1 SUBUNIT    0.0000
     14 C14          45.642100   37.105700   17.041600 C.3      1 SUBUNIT    0.0000
     15 C15          46.192000   38.180500   17.997200 C.3      1 SUBUNIT    0.0000
     16 O16          45.476300   39.399700   17.866100 O.3      1 SUBUNIT    0.0000
     17 C17          46.498900   35.807300   16.995800 C.2      1 SUBUNIT    0.0000
     18 O18          47.292100   35.642900   16.077900 O.2      1 SUBUNIT    0.0000
     19 N19          46.300400   34.866600   17.978300 N.am     1 SUBUNIT    0.0000
     20 C20          46.836700   33.510800   17.842900 C.3      1 SUBUNIT    0.0000
     21 C21          45.917200   32.623800   16.966600 C.2      1 SUBUNIT    0.0000
     22 O22          46.413500   31.664400   16.377900 O.co2    1 SUBUNIT    0.0000
     23 O23          44.718200   32.901100   16.882100 O.co2    1 SUBUNIT    0.0000
     24 C24          46.866200   32.981300   19.284400 C.3      1 SUBUNIT    0.0000
     25 C25          45.736800   33.724600   19.995400 C.3      1 SUBUNIT    0.0000
     26 C26          45.607300   35.060300   19.256300 C.3      1 SUBUNIT    0.0000
     27 H27          41.883600   37.010600   18.191600 H        1 SUBUNIT    0.0000
     28 H28          40.680900   36.606300   17.071300 H        1 SUBUNIT    0.0000
     29 H29          40.909600   35.660600   18.461000 H        1 SUBUNIT    0.0000
     30 H30          42.774800   34.719000   17.803800 H        1 SUBUNIT    0.0000
     31 H31          41.108500   33.604600   16.604400 H        1 SUBUNIT    0.0000
     32 H32          42.400300   33.812200   15.465200 H        1 SUBUNIT    0.0000
     33 H33          42.183600   35.786400   13.734800 H        1 SUBUNIT    0.0000
     34 H34          40.628600   36.929600   12.294100 H        1 SUBUNIT    0.0000
     35 H35          37.345800   35.419400   14.576700 H        1 SUBUNIT    0.0000
     36 H36          38.915000   34.335600   16.105700 H        1 SUBUNIT    0.0000
     37 H37          37.387900   36.228900   12.123700 H        1 SUBUNIT    0.0000
     38 H38          43.897100   36.930300   18.246800 H        1 SUBUNIT    0.0000
     39 H39          45.653600   37.528600   16.037100 H        1 SUBUNIT    0.0000
     40 H40          47.231100   38.393600   17.743300 H        1 SUBUNIT    0.0000
     41 H41          46.202200   37.854200   19.041500 H        1 SUBUNIT    0.0000
     42 H42          44.585600   39.264800   18.177600 H        1 SUBUNIT    0.0000
     43 H43          47.842400   33.528300   17.416100 H        1 SUBUNIT    0.0000
     44 H44          47.816700   33.250800   19.745200 H        1 SUBUNIT    0.0000
     45 H45          46.764300   31.897200   19.359100 H        1 SUBUNIT    0.0000
     46 H46          44.809600   33.167500   19.870300 H        1 SUBUNIT    0.0000
     47 H47          45.901900   33.834100   21.067800 H        1 SUBUNIT    0.0000
     48 H48          44.550900   35.283600   19.141400 H        1 SUBUNIT    0.0000
     49 H49          46.082900   35.866000   19.807900 H        1 SUBUNIT    0.0000
@<TRIPOS>BOND
     1    1    2 1
     2    1   27 1
     3    1   28 1
     4    1   29 1
     5    2    3 1
     6    2   11 1
     7    2   30 1
     8    3    4 1
     9    3   31 1
    10    3   32 1
    11    4    5 2
    12    5    6 1
    13    5   33 1
    14    6    7 2
    15    6   34 1
    16    7    8 1
    17    7   10 1
    18    8    9 2
    19    8   35 1
    20    9    4 1
    21    9   36 1
    22   10   37 1
    23   11   12 2
    24   11   13 1
    25   13   14 1
    26   13   38 1
    27   14   15 1
    28   14   17 1
    29   14   39 1
    30   15   16 1
    31   15   40 1
    32   15   41 1
    33   16   42 1
    34   17   18 2
    35   17   19 1
    36   19   20 1
    37   20   21 1
    38   20   24 1
    39   20   43 1
    40   21   23 1
    41   22   21 2
    42   24   25 1
    43   24   44 1
    44   24   45 1
    45   25   26 1
    46   25   46 1
    47   25   47 1
    48   26   19 1
    49   26   48 1
    50   26   49 1
@<SCITEGIC>MOL_PROPERTY
LigScore1_Dreiding
SciTegic.value.DoubleValue
6.350000

@<SCITEGIC>MOL_PROPERTY
LigScore2_Dreiding
SciTegic.value.DoubleValue
6.470000

@<SCITEGIC>MOL_PROPERTY
-PLP1
SciTegic.value.DoubleValue
104.209999

@<SCITEGIC>MOL_PROPERTY
-PLP2
SciTegic.value.DoubleValue
103.650002

@<SCITEGIC>MOL_PROPERTY
-PMF
SciTegic.value.DoubleValue
157.389999

@<SCITEGIC>MOL_PROPERTY
TopHits
SciTegic.value.IntegerValue
10

@<SCITEGIC>MOL_PROPERTY
-CDOCKER_ENERGY
SciTegic.value.DoubleValue
61.722000

@<SCITEGIC>MOL_PROPERTY
-CDOCKER_INTERACTION_ENERGY
SciTegic.value.DoubleValue
75.334000

@<SCITEGIC>MOL_PROPERTY
POSE_NUMBER
SciTegic.value.IntegerValue
1

@<SCITEGIC>MOL_PROPERTY
Molecular_Weight
SciTegic.value.DoubleValue
365.381012

@<SCITEGIC>MOL_PROPERTY
Num_H_Acceptors
SciTegic.value.IntegerValue
6

@<SCITEGIC>MOL_PROPERTY
Num_H_Acceptors_Lipinski
SciTegic.value.IntegerValue
9

@<SCITEGIC>MOL_PROPERTY
Num_H_Donors
SciTegic.value.IntegerValue
4

@<SCITEGIC>MOL_PROPERTY
Num_H_Donors_Lipinski
SciTegic.value.IntegerValue
6

@<SCITEGIC>MOL_PROPERTY
Num_RotatableBonds
SciTegic.value.IntegerValue
7

@<SCITEGIC>MOL_PROPERTY
PartialChargeMethod
SciTegic.value.StringValue
MomanyRone

@<SCITEGIC>MOL_PROPERTY
UseResidueTemplateCharge
SciTegic.value.StringValue
True

@<SCITEGIC>MOL_PROPERTY
ForcefieldFFML
SciTegic.value.StringValue
<?xml version="1.0" encoding="UTF-8"?>
<!DOCTYPE ffml SYSTEM "Ffml.dtd">
<ffml version="1.0">
<forcefield name="CHARMm" derivedFrom="CHARMm" base="CHARMm">
<atomTypes>
</atomTypes>
<parameters>
</parameters>
</forcefield>
</ffml>

@<SCITEGIC>MOL_PROPERTY
Initial Potential Energy
SciTegic.value.DoubleValue
-42.062000

@<SCITEGIC>MOL_PROPERTY
Initial RMS Gradient
SciTegic.value.DoubleValue
16.662001

@<SCITEGIC>MOL_PROPERTY
Minimization Criteria
SciTegic.value.StringValue
CONJUG> Minimization exiting with gradient tolerance ( 0.0100000) satisfied.

@<SCITEGIC>MOL_PROPERTY
CHARMm Energy
SciTegic.value.DoubleValue
-104.523003

@<SCITEGIC>MOL_PROPERTY
Potential Energy
SciTegic.value.DoubleValue
-104.523003

@<SCITEGIC>MOL_PROPERTY
RMS Gradient
SciTegic.value.DoubleValue
0.009000

@<SCITEGIC>MOL_PROPERTY
Bond Energy
SciTegic.value.DoubleValue
0.973000

@<SCITEGIC>MOL_PROPERTY
Angle Energy
SciTegic.value.DoubleValue
14.515000

@<SCITEGIC>MOL_PROPERTY
Urey-Bradley Energy
SciTegic.value.IntegerValue
0

@<SCITEGIC>MOL_PROPERTY
Dihedral Energy
SciTegic.value.DoubleValue
17.660000

@<SCITEGIC>MOL_PROPERTY
Improper Energy
SciTegic.value.DoubleValue
0.085000

@<SCITEGIC>MOL_PROPERTY
Van der Waals Energy
SciTegic.value.DoubleValue
-2.878000

@<SCITEGIC>MOL_PROPERTY
Electrostatic Energy
SciTegic.value.DoubleValue
-134.878998

@<SCITEGIC>MOL_PROPERTY
Hydrogen Bond Energy
SciTegic.value.IntegerValue
0

@<SCITEGIC>MOL_PROPERTY
Solvation Free Energy
SciTegic.value.IntegerValue
0

@<SCITEGIC>MOL_PROPERTY
REMARK99
SciTegic.value.StringValue
REMARK  99  MacroMolecule created from Mol2 file
REMARK  99  3d9m_TYR_SER_PRO
REMARK  99  PROTEIN
REMARK  99  USER_CHARGES
REMARK  99
REMARK  99

@<SCITEGIC>MOL_PROPERTY
ALogP
SciTegic.value.DoubleValue
-3.329000

@<SCITEGIC>MOL_PROPERTY
Estimate
SciTegic.value.DoubleValue
1.324000

@<SCITEGIC>MOL_PROPERTY
Molecular_PolarSurfaceArea
SciTegic.value.DoubleValue
157.639999

@<SCITEGIC>MOL_PROPERTY
Consensus
SciTegic.value.IntegerValue
6

@<SCITEGIC>ATOM_PROPERTY
Formal Charge
SciTegic.value.StringValue
1 +1
2 0
3 0
4 0
5 0
6 0
7 0
8 0
9 0
10 0
11 0
12 0
13 0
14 0
15 0
16 0
17 0
18 0
19 0
20 0
21 0
22 0
23 -1
24 0
25 0
26 0
27 0
28 0
29 0
30 0
31 0
32 0
33 0
34 0
35 0
36 0
37 0
38 0
39 0
40 0
41 0
42 0
43 0
44 0
45 0
46 0
47 0
48 0
49 0

@<SCITEGIC>ATOM_PROPERTY
pdb_tempFactor
SciTegic.value.DoubleValue
1 0.00
2 0.00
3 0.00
4 0.00
5 0.00
6 0.00
7 0.00
8 0.00
9 0.00
10 0.00
11 0.00
12 0.00
13 0.00
14 0.00
15 0.00
16 0.00
17 0.00
18 0.00
19 0.00
20 0.00
21 0.00
22 0.00
23 0.00
24 0.00
25 0.00
26 0.00
27 0.00
28 0.00
29 0.00
30 0.00
31 0.00
32 0.00
33 0.00
34 0.00
35 0.00
36 0.00
37 0.00
38 0.00
39 0.00
40 0.00
41 0.00
42 0.00
43 0.00
44 0.00
45 0.00
46 0.00
47 0.00
48 0.00
49 0.00

@<SCITEGIC>ATOM_PROPERTY
pdb_occupancy
SciTegic.value.DoubleValue
1 1.00
2 1.00
3 1.00
4 1.00
5 1.00
6 1.00
7 1.00
8 1.00
9 1.00
10 1.00
11 1.00
12 1.00
13 1.00
14 1.00
15 1.00
16 1.00
17 1.00
18 1.00
19 1.00
20 1.00
21 1.00
22 1.00
23 1.00
24 1.00
25 1.00
26 1.00
27 1.00
28 1.00
29 1.00
30 1.00
31 1.00
32 1.00
33 1.00
34 1.00
35 1.00
36 1.00
37 1.00
38 1.00
39 1.00
40 1.00
41 1.00
42 1.00
43 1.00
44 1.00
45 1.00
46 1.00
47 1.00
48 1.00
49 1.00

@<TRIPOS>MOLECULE
dpp4_45
57  59  1  0  0
SMALL
FORMAL_CHARGES
@<TRIPOS>ATOM
    1 O1        44.1292    29.3131     9.3952 O.2        1 SUBUNIT  0
    2 S2        42.8291    29.5448     9.9518 S.o2       1 SUBUNIT  0
    3 N3        42.2120    27.9551    10.2641 N.pl3      1 SUBUNIT  0
    4 O4        41.8167    30.1660     9.1544 O.2        1 SUBUNIT  0
    5 C5        42.9448    30.3602    11.5212 C.2        1 SUBUNIT  0
    6 C6        44.1823    30.6635    12.0743 C.2        1 SUBUNIT  0
    7 C7        44.2523    31.2852    13.3179 C.2        1 SUBUNIT  0
    8 C8        43.0828    31.5688    14.0275 C.2        1 SUBUNIT  0
    9 C9        41.8532    31.2086    13.4818 C.2        1 SUBUNIT  0
   10 C10       41.7811    30.6125    12.2303 C.2        1 SUBUNIT  0
   11 O11       42.1572    32.0994    16.1349 O.2        1 SUBUNIT  0
   12 C12       43.0993    32.1967    15.3586 C.2        1 SUBUNIT  0
   13 N13       44.2122    32.9069    15.6636 N.am       1 SUBUNIT  0
   14 C14       44.3892    33.6098    16.9365 C.3        1 SUBUNIT  0
   15 C15       44.9422    35.0050    16.7077 C.2        1 SUBUNIT  0
   16 C16       46.2843    35.3855    16.5270 C.2        1 SUBUNIT  0
   17 N17       46.1859    36.7197    16.4029 N.2        1 SUBUNIT  0
   18 N18       44.9599    37.2977    16.4692 N.2        1 SUBUNIT  0
   19 N19       44.2229    36.1619    16.6399 N.pl3      1 SUBUNIT  0
   20 C20       42.7516    36.2453    16.7255 C.3        1 SUBUNIT  0
   21 C21       42.0953    35.5801    15.5133 C.2        1 SUBUNIT  0
   22 O22       42.7487    35.2425    14.5312 O.2        1 SUBUNIT  0
   23 N23       40.7656    35.4153    15.6390 N.am       1 SUBUNIT  0
   24 C24       40.0272    34.7528    14.5753 C.3        1 SUBUNIT  0
   25 C25       39.9282    35.6373    13.3225 C.3        1 SUBUNIT  0
   26 C26       39.1096    36.9047    13.5577 C.3        1 SUBUNIT  0
   27 S27       37.4079    36.5044    14.0064 S.3        1 SUBUNIT  0
   28 C28       45.3013    32.8834    17.8989 C.2        1 SUBUNIT  0
   29 C29       45.4252    33.3488    19.2068 C.2        1 SUBUNIT  0
   30 C30       46.2898    32.7332    20.1012 C.2        1 SUBUNIT  0
   31 C31       47.0340    31.6322    19.7030 C.2        1 SUBUNIT  0
   32 C32       46.9072    31.1480    18.4094 C.2        1 SUBUNIT  0
   33 C33       46.0526    31.7732    17.5107 C.2        1 SUBUNIT  0
   34 H34       42.8510    27.4747    10.8829 H          1 SUBUNIT  0
   35 H35       41.3315    28.0418    10.7550 H          1 SUBUNIT  0
   36 H36       45.0864    30.4231    11.5341 H          1 SUBUNIT  0
   37 H37       45.2284    31.5134    13.7205 H          1 SUBUNIT  0
   38 H38       40.9377    31.3940    14.0254 H          1 SUBUNIT  0
   39 H39       40.8212    30.3421    11.8125 H          1 SUBUNIT  0
   40 H40       44.9387    32.9890    14.9844 H          1 SUBUNIT  0
   41 H41       43.4125    33.7028    17.4145 H          1 SUBUNIT  0
   42 H42       47.1704    34.7697    16.5002 H          1 SUBUNIT  0
   43 H43       42.4348    37.2872    16.7460 H          1 SUBUNIT  0
   44 H44       42.3985    35.7838    17.6479 H          1 SUBUNIT  0
   45 H45       40.2877    35.7493    16.4537 H          1 SUBUNIT  0
   46 H46       39.0436    34.5167    14.9830 H          1 SUBUNIT  0
   47 H47       40.5320    33.8100    14.3594 H          1 SUBUNIT  0
   48 H48       39.4559    35.0640    12.5318 H          1 SUBUNIT  0
   49 H49       40.9192    35.9002    12.9523 H          1 SUBUNIT  0
   50 H50       39.0990    37.5217    12.6597 H          1 SUBUNIT  0
   51 H51       39.5597    37.5050    14.3476 H          1 SUBUNIT  0
   52 H52       36.7634    37.6216    14.3487 H          1 SUBUNIT  0
   53 H53       44.8497    34.2027    19.5374 H          1 SUBUNIT  0
   54 H54       46.3705    33.1043    21.1121 H          1 SUBUNIT  0
   55 H55       47.7056    31.1513    20.3983 H          1 SUBUNIT  0
   56 H56       47.4792    30.2860    18.0957 H          1 SUBUNIT  0
   57 H57       45.9937    31.3772    16.5078 H          1 SUBUNIT  0
@<TRIPOS>BOND
    1     1     2 2
    2     2     3 1
    3     2     4 2
    4     2     5 1
    5     3    34 1
    6     3    35 1
    7     5     6 2
    8     6     7 1
    9     6    36 1
   10     7     8 2
   11     7    37 1
   12     8     9 1
   13     9    10 2
   14     9    38 1
   15    10     5 1
   16    10    39 1
   17    11    12 2
   18    12     8 1
   19    12    13 1
   20    13    14 1
   21    13    40 1
   22    14    15 1
   23    14    28 1
   24    14    41 1
   25    15    16 2
   26    16    17 1
   27    16    42 1
   28    17    18 2
   29    18    19 1
   30    19    15 1
   31    19    20 1
   32    20    21 1
   33    20    43 1
   34    20    44 1
   35    21    23 1
   36    22    21 2
   37    23    24 1
   38    23    45 1
   39    24    25 1
   40    24    46 1
   41    24    47 1
   42    25    26 1
   43    25    48 1
   44    25    49 1
   45    26    27 1
   46    26    50 1
   47    26    51 1
   48    27    52 1
   49    28    29 2
   50    29    30 1
   51    29    53 1
   52    30    31 2
   53    30    54 1
   54    31    32 1
   55    31    55 1
   56    32    33 2
   57    32    56 1
   58    33    28 1
   59    33    57 1
@<TRIPOS>SUBSTRUCTURE
1   ****   1
@<SCITEGIC>MOL_PROPERTY
LigScore1_Dreiding
SciTegic.value.StringValue
4.53

@<SCITEGIC>MOL_PROPERTY
LigScore2_Dreiding
SciTegic.value.StringValue
5.86

@<SCITEGIC>MOL_PROPERTY
-PLP1
SciTegic.value.StringValue
103.18

@<SCITEGIC>MOL_PROPERTY
-PLP2
SciTegic.value.StringValue
86.71

@<SCITEGIC>MOL_PROPERTY
-PMF
SciTegic.value.StringValue
119.97

@<SCITEGIC>MOL_PROPERTY
TopHits
SciTegic.value.StringValue
10

@<SCITEGIC>MOL_PROPERTY
-CDOCKER_ENERGY
SciTegic.value.StringValue
46.524

@<SCITEGIC>MOL_PROPERTY
-CDOCKER_INTERACTION_ENERGY
SciTegic.value.StringValue
49.881

@<SCITEGIC>MOL_PROPERTY
POSE_NUMBER
SciTegic.value.StringValue
1

@<SCITEGIC>MOL_PROPERTY
Molecular_Weight
SciTegic.value.StringValue
488.583

@<SCITEGIC>MOL_PROPERTY
Num_H_Acceptors
SciTegic.value.StringValue
7

@<SCITEGIC>MOL_PROPERTY
Num_H_Acceptors_Lipinski
SciTegic.value.StringValue
10

@<SCITEGIC>MOL_PROPERTY
Num_H_Donors
SciTegic.value.StringValue
4

@<SCITEGIC>MOL_PROPERTY
Num_H_Donors_Lipinski
SciTegic.value.StringValue
4

@<SCITEGIC>MOL_PROPERTY
Num_RotatableBonds
SciTegic.value.StringValue
10

@<SCITEGIC>MOL_PROPERTY
PartialChargeMethod
SciTegic.value.StringValue
MomanyRone

@<SCITEGIC>MOL_PROPERTY
UseResidueTemplateCharge
SciTegic.value.StringValue
True

@<SCITEGIC>MOL_PROPERTY
ForcefieldFFML
SciTegic.value.StringValue
<?xml version="1.0" encoding="UTF-8"?>
<!DOCTYPE ffml SYSTEM "Ffml.dtd">
<ffml version="1.0">
<forcefield name="CHARMm" derivedFrom="CHARMm" base="CHARMm">
<atomTypes>
</atomTypes>
<parameters>
<angle atom1="N5R" atom2="CT" atom3="C">
<quadratic
refValue="111.119"
forceConstant="57.6667"/>
</angle>
</parameters>
</forcefield>
</ffml>

@<SCITEGIC>MOL_PROPERTY
Initial Potential Energy
SciTegic.value.StringValue
-40.435

@<SCITEGIC>MOL_PROPERTY
Initial RMS Gradient
SciTegic.value.StringValue
12.073

@<SCITEGIC>MOL_PROPERTY
Minimization Criteria
SciTegic.value.StringValue
CONJUG> Minimization exiting with gradient tolerance ( 0.0100000) satisfied.

@<SCITEGIC>MOL_PROPERTY
CHARMm Energy
SciTegic.value.StringValue
-68.381

@<SCITEGIC>MOL_PROPERTY
Potential Energy
SciTegic.value.StringValue
-68.381

@<SCITEGIC>MOL_PROPERTY
RMS Gradient
SciTegic.value.StringValue
0.01

@<SCITEGIC>MOL_PROPERTY
Bond Energy
SciTegic.value.StringValue
1

@<SCITEGIC>MOL_PROPERTY
Angle Energy
SciTegic.value.StringValue
13.687

@<SCITEGIC>MOL_PROPERTY
Urey-Bradley Energy
SciTegic.value.StringValue
0

@<SCITEGIC>MOL_PROPERTY
Dihedral Energy
SciTegic.value.StringValue
5.124

@<SCITEGIC>MOL_PROPERTY
Improper Energy
SciTegic.value.StringValue
0.426

@<SCITEGIC>MOL_PROPERTY
Van der Waals Energy
SciTegic.value.StringValue
-5.326

@<SCITEGIC>MOL_PROPERTY
Electrostatic Energy
SciTegic.value.StringValue
-83.292

@<SCITEGIC>MOL_PROPERTY
Hydrogen Bond Energy
SciTegic.value.StringValue
0

@<SCITEGIC>MOL_PROPERTY
Solvation Free Energy
SciTegic.value.StringValue
0

@<SCITEGIC>MOL_PROPERTY
REMARK99
SciTegic.value.StringValue
REMARK  99  MacroMolecule created from Mol2 file
REMARK  99  3kne_DAW
REMARK  99  PROTEIN
REMARK  99  USER_CHARGES
REMARK  99
REMARK  99

@<SCITEGIC>MOL_PROPERTY
ALogP
SciTegic.value.StringValue
0.86

@<SCITEGIC>MOL_PROPERTY
Estimate
SciTegic.value.StringValue
1.574

@<SCITEGIC>MOL_PROPERTY
Molecular_PolarSurfaceArea
SciTegic.value.StringValue
196.25

@<SCITEGIC>MOL_PROPERTY
Consensus
SciTegic.value.StringValue
1

@<SCITEGIC>ATOM_PROPERTY
Formal Charge
SciTegic.value.StringValue
1 0
2 0
3 0
4 0
5 0
6 0
7 0
8 0
9 0
10 0
11 0
12 0
13 0
14 0
15 0
16 0
17 0
18 0
19 0
20 0
21 0
22 0
23 0
24 0
25 0
26 0
27 0
28 0
29 0
30 0
31 0
32 0
33 0
34 0
35 0
36 0
37 0
38 0
39 0
40 0
41 0
42 0
43 0
44 0
45 0
46 0
47 0
48 0
49 0
50 0
51 0
52 0
53 0
54 0
55 0
56 0
57 0

@<SCITEGIC>ATOM_PROPERTY
pdb_tempFactor
SciTegic.value.DoubleValue
1 0
2 0
3 0
4 0
5 0
6 0
7 0
8 0
9 0
10 0
11 0
12 0
13 0
14 0
15 0
16 0
17 0
18 0
19 0
20 0
21 0
22 0
23 0
24 0
25 0
26 0
27 0
28 0
29 0
30 0
31 0
32 0
33 0
34 0
35 0
36 0
37 0
38 0
39 0
40 0
41 0
42 0
43 0
44 0
45 0
46 0
47 0
48 0
49 0
50 0
51 0
52 0
53 0
54 0
55 0
56 0
57 0

@<SCITEGIC>ATOM_PROPERTY
pdb_occupancy
SciTegic.value.DoubleValue
1 1
2 1
3 1
4 1
5 1
6 1
7 1
8 1
9 1
10 1
11 1
12 1
13 1
14 1
15 1
16 1
17 1
18 1
19 1
20 1
21 1
22 1
23 1
24 1
25 1
26 1
27 1
28 1
29 1
30 1
31 1
32 1
33 1
34 1
35 1
36 1
37 1
38 1
39 1
40 1
41 1
42 1
43 1
44 1
45 1
46 1
47 1
48 1
49 1
50 1
51 1
52 1
53 1
54 1
55 1
56 1
57 1

@<TRIPOS>MOLECULE
dpp4_51
52  54  1  0  0
SMALL
FORMAL_CHARGES
@<TRIPOS>ATOM
    1 C1        40.1431    35.8108    13.7034 C.3        1 SUBUNIT  0
    2 C2        40.7681    34.5776    14.3792 C.3        1 SUBUNIT  0
    3 N3        41.7915    34.9607    15.3664 N.am       1 SUBUNIT  0
    4 C4        41.7156    34.6716    16.6814 C.2        1 SUBUNIT  0
    5 C5        42.7757    35.4909    17.4419 C.3        1 SUBUNIT  0
    6 C6        43.3540    36.4080    16.3541 C.3        1 SUBUNIT  0
    7 C7        42.9432    35.7806    15.0202 C.3        1 SUBUNIT  0
    8 N8        43.7528    34.6914    18.1845 N.pl3      1 SUBUNIT  0
    9 O9        44.0020    32.6462    16.7339 O.2        1 SUBUNIT  0
   10 S10       44.8419    33.6188    17.3627 S.o2       1 SUBUNIT  0
   11 O11       45.6479    34.4673    16.5398 O.2        1 SUBUNIT  0
   12 C12       45.8220    32.8160    18.6275 C.3        1 SUBUNIT  0
   13 C13       46.3603    33.7824    19.6926 C.3        1 SUBUNIT  0
   14 C14       47.2508    34.8355    19.0786 C.2        1 SUBUNIT  0
   15 C15       46.9193    36.1801    18.8505 C.2        1 SUBUNIT  0
   16 C16       47.9898    36.8834    18.2582 C.2        1 SUBUNIT  0
   17 C17       49.1188    36.0675    18.0595 C.2        1 SUBUNIT  0
   18 S18       48.8327    34.4769    18.5828 S.3        1 SUBUNIT  0
   19 Cl19      50.5935    36.6002    17.3797 Cl         1 SUBUNIT  0
   20 O20       40.9198    33.9032    17.2065 O.2        1 SUBUNIT  0
   21 C21       41.3254    33.6267    13.2963 C.2        1 SUBUNIT  0
   22 O22       41.5732    34.0613    12.1783 O.2        1 SUBUNIT  0
   23 N23       41.5195    32.3111    13.6372 N.am       1 SUBUNIT  0
   24 C24       42.1703    31.4391    12.6424 C.3        1 SUBUNIT  0
   25 C25       41.8537    29.9558    12.8261 C.3        1 SUBUNIT  0
   26 O26       42.0529    29.6188    14.1786 O.3        1 SUBUNIT  0
   27 C27       41.0954    30.2135    15.0228 C.3        1 SUBUNIT  0
   28 C28       41.1912    31.7471    14.9678 C.3        1 SUBUNIT  0
   29 H29       39.2838    35.5260    13.0932 H          1 SUBUNIT  0
   30 H30       39.7923    36.5251    14.4492 H          1 SUBUNIT  0
   31 H31       40.8468    36.3347    13.0552 H          1 SUBUNIT  0
   32 H32       39.9385    34.0898    14.8872 H          1 SUBUNIT  0
   33 H33       42.2533    36.0948    18.1847 H          1 SUBUNIT  0
   34 H34       44.4277    36.5770    16.4417 H          1 SUBUNIT  0
   35 H35       42.8743    37.3790    16.4498 H          1 SUBUNIT  0
   36 H36       43.7349    35.1382    14.6364 H          1 SUBUNIT  0
   37 H37       42.7011    36.5170    14.2586 H          1 SUBUNIT  0
   38 H38       43.2684    34.1716    18.9021 H          1 SUBUNIT  0
   39 H39       46.6260    32.2549    18.1522 H          1 SUBUNIT  0
   40 H40       45.1859    32.0902    19.1301 H          1 SUBUNIT  0
   41 H41       46.9349    33.2280    20.4355 H          1 SUBUNIT  0
   42 H42       45.5376    34.2673    20.2201 H          1 SUBUNIT  0
   43 H43       45.9617    36.6162    19.0977 H          1 SUBUNIT  0
   44 H44       47.9339    37.9294    17.9938 H          1 SUBUNIT  0
   45 H45       43.2474    31.5834    12.7223 H          1 SUBUNIT  0
   46 H46       41.8934    31.7282    11.6274 H          1 SUBUNIT  0
   47 H47       40.8271    29.7338    12.5276 H          1 SUBUNIT  0
   48 H48       42.5101    29.3495    12.2012 H          1 SUBUNIT  0
   49 H49       40.1027    29.8715    14.7336 H          1 SUBUNIT  0
   50 H50       41.2489    29.8660    16.0440 H          1 SUBUNIT  0
   51 H51       40.2417    32.1324    15.3343 H          1 SUBUNIT  0
   52 H52       41.9545    32.0689    15.6699 H          1 SUBUNIT  0
@<TRIPOS>BOND
    1     1     2 1
    2     1    29 1
    3     1    30 1
    4     1    31 1
    5     2     3 1
    6     2    21 1
    7     2    32 1
    8     3     4 1
    9     3     7 1
   10     4     5 1
   11     4    20 2
   12     5     6 1
   13     5     8 1
   14     5    33 1
   15     6    34 1
   16     6    35 1
   17     7     6 1
   18     7    36 1
   19     7    37 1
   20     8    38 1
   21     9    10 2
   22    10     8 1
   23    10    11 2
   24    10    12 1
   25    12    13 1
   26    12    39 1
   27    12    40 1
   28    13    14 1
   29    13    41 1
   30    13    42 1
   31    14    15 2
   32    15    16 1
   33    15    43 1
   34    16    17 2
   35    16    44 1
   36    17    18 1
   37    17    19 1
   38    18    14 1
   39    21    22 2
   40    21    23 1
   41    23    24 1
   42    24    25 1
   43    24    45 1
   44    24    46 1
   45    25    26 1
   46    25    47 1
   47    25    48 1
   48    26    27 1
   49    27    28 1
   50    27    49 1
   51    27    50 1
   52    28    23 1
   53    28    51 1
   54    28    52 1
@<TRIPOS>SUBSTRUCTURE
1   ****   1
@<SCITEGIC>MOL_PROPERTY
LigScore1_Dreiding
SciTegic.value.StringValue
3.53

@<SCITEGIC>MOL_PROPERTY
LigScore2_Dreiding
SciTegic.value.StringValue
5.74

@<SCITEGIC>MOL_PROPERTY
-PLP1
SciTegic.value.StringValue
69.71

@<SCITEGIC>MOL_PROPERTY
-PLP2
SciTegic.value.StringValue
57.31

@<SCITEGIC>MOL_PROPERTY
-PMF
SciTegic.value.StringValue
119.7

@<SCITEGIC>MOL_PROPERTY
TopHits
SciTegic.value.StringValue
10

@<SCITEGIC>MOL_PROPERTY
-CDOCKER_ENERGY
SciTegic.value.StringValue
42.476

@<SCITEGIC>MOL_PROPERTY
-CDOCKER_INTERACTION_ENERGY
SciTegic.value.StringValue
45.832

@<SCITEGIC>MOL_PROPERTY
POSE_NUMBER
SciTegic.value.StringValue
1

@<SCITEGIC>MOL_PROPERTY
Molecular_Weight
SciTegic.value.StringValue
449.973

@<SCITEGIC>MOL_PROPERTY
Num_H_Acceptors
SciTegic.value.StringValue
5

@<SCITEGIC>MOL_PROPERTY
Num_H_Acceptors_Lipinski
SciTegic.value.StringValue
8

@<SCITEGIC>MOL_PROPERTY
Num_H_Donors
SciTegic.value.StringValue
1

@<SCITEGIC>MOL_PROPERTY
Num_H_Donors_Lipinski
SciTegic.value.StringValue
1

@<SCITEGIC>MOL_PROPERTY
Num_RotatableBonds
SciTegic.value.StringValue
7

@<SCITEGIC>MOL_PROPERTY
PartialChargeMethod
SciTegic.value.StringValue
MomanyRone

@<SCITEGIC>MOL_PROPERTY
UseResidueTemplateCharge
SciTegic.value.StringValue
True

@<SCITEGIC>MOL_PROPERTY
ForcefieldFFML
SciTegic.value.StringValue
<?xml version="1.0" encoding="UTF-8"?>
<!DOCTYPE ffml SYSTEM "Ffml.dtd">
<ffml version="1.0">
<forcefield name="CHARMm" derivedFrom="CHARMm" base="CHARMm">
<atomTypes>
</atomTypes>
<parameters>
<angle atom1="S5R" atom2="C5R" atom3="XCL">
<quadratic
refValue="126.5"
forceConstant="63.3333"/>
</angle>
</parameters>
</forcefield>
</ffml>

@<SCITEGIC>MOL_PROPERTY
Initial Potential Energy
SciTegic.value.StringValue
-54.507

@<SCITEGIC>MOL_PROPERTY
Initial RMS Gradient
SciTegic.value.StringValue
13.319

@<SCITEGIC>MOL_PROPERTY
Minimization Criteria
SciTegic.value.StringValue
CONJUG> Minimization exiting with gradient tolerance ( 0.0100000) satisfied.

@<SCITEGIC>MOL_PROPERTY
CHARMm Energy
SciTegic.value.StringValue
-78.648

@<SCITEGIC>MOL_PROPERTY
Potential Energy
SciTegic.value.StringValue
-78.648

@<SCITEGIC>MOL_PROPERTY
RMS Gradient
SciTegic.value.StringValue
0.01

@<SCITEGIC>MOL_PROPERTY
Bond Energy
SciTegic.value.StringValue
0.849

@<SCITEGIC>MOL_PROPERTY
Angle Energy
SciTegic.value.StringValue
11.424

@<SCITEGIC>MOL_PROPERTY
Urey-Bradley Energy
SciTegic.value.StringValue
0

@<SCITEGIC>MOL_PROPERTY
Dihedral Energy
SciTegic.value.StringValue
8.648

@<SCITEGIC>MOL_PROPERTY
Improper Energy
SciTegic.value.StringValue
0.243

@<SCITEGIC>MOL_PROPERTY
Van der Waals Energy
SciTegic.value.StringValue
-10.223

@<SCITEGIC>MOL_PROPERTY
Electrostatic Energy
SciTegic.value.StringValue
-89.588

@<SCITEGIC>MOL_PROPERTY
Hydrogen Bond Energy
SciTegic.value.StringValue
0

@<SCITEGIC>MOL_PROPERTY
Solvation Free Energy
SciTegic.value.StringValue
0

@<SCITEGIC>MOL_PROPERTY
REMARK99
SciTegic.value.StringValue
REMARK  99  MacroMolecule created from Mol2 file
REMARK  99  2jh6_894
REMARK  99  PROTEIN
REMARK  99  USER_CHARGES
REMARK  99
REMARK  99

@<SCITEGIC>MOL_PROPERTY
ALogP
SciTegic.value.StringValue
-0.086

@<SCITEGIC>MOL_PROPERTY
Estimate
SciTegic.value.StringValue
2.231

@<SCITEGIC>MOL_PROPERTY
Molecular_PolarSurfaceArea
SciTegic.value.StringValue
132.63

@<SCITEGIC>MOL_PROPERTY
Consensus
SciTegic.value.StringValue
0

@<SCITEGIC>ATOM_PROPERTY
Formal Charge
SciTegic.value.StringValue
1 0
2 0
3 0
4 0
5 0
6 0
7 0
8 0
9 0
10 0
11 0
12 0
13 0
14 0
15 0
16 0
17 0
18 0
19 0
20 0
21 0
22 0
23 0
24 0
25 0
26 0
27 0
28 0
29 0
30 0
31 0
32 0
33 0
34 0
35 0
36 0
37 0
38 0
39 0
40 0
41 0
42 0
43 0
44 0
45 0
46 0
47 0
48 0
49 0
50 0
51 0
52 0

@<SCITEGIC>ATOM_PROPERTY
pdb_tempFactor
SciTegic.value.DoubleValue
1 0
2 0
3 0
4 0
5 0
6 0
7 0
8 0
9 0
10 0
11 0
12 0
13 0
14 0
15 0
16 0
17 0
18 0
19 0
20 0
21 0
22 0
23 0
24 0
25 0
26 0
27 0
28 0
29 0
30 0
31 0
32 0
33 0
34 0
35 0
36 0
37 0
38 0
39 0
40 0
41 0
42 0
43 0
44 0
45 0
46 0
47 0
48 0
49 0
50 0
51 0
52 0

@<SCITEGIC>ATOM_PROPERTY
pdb_occupancy
SciTegic.value.DoubleValue
1 1
2 1
3 1
4 1
5 1
6 1
7 1
8 1
9 1
10 1
11 1
12 1
13 1
14 1
15 1
16 1
17 1
18 1
19 1
20 1
21 1
22 1
23 1
24 1
25 1
26 1
27 1
28 1
29 1
30 1
31 1
32 1
33 1
34 1
35 1
36 1
37 1
38 1
39 1
40 1
41 1
42 1
43 1
44 1
45 1
46 1
47 1
48 1
49 1
50 1
51 1
52 1

@<TRIPOS>MOLECULE
dpp4_50
42  41  1  0  0
SMALL
FORMAL_CHARGES
@<TRIPOS>ATOM
    1 C1        41.5568    29.3370     8.8441 C.3        1 SUBUNIT  0
    2 C2        42.4822    28.5220     9.7590 C.3        1 SUBUNIT  0
    3 N3        41.7126    27.9767    10.8743 N.am       1 SUBUNIT  0
    4 C4        41.5264    28.5560    12.0868 C.2        1 SUBUNIT  0
    5 O5        40.8169    28.0752    12.9613 O.2        1 SUBUNIT  0
    6 C6        42.2637    29.8804    12.3349 C.3        1 SUBUNIT  0
    7 C7        43.6993    29.6010    12.8102 C.3        1 SUBUNIT  0
    8 S8        43.7856    28.9502    14.4985 S.3        1 SUBUNIT  0
    9 N9        41.5471    30.6458    13.3455 N.am       1 SUBUNIT  0
   10 C10       41.8133    31.9578    13.4932 C.2        1 SUBUNIT  0
   11 O11       42.5976    32.5877    12.7938 O.2        1 SUBUNIT  0
   12 N12       41.6813    36.1764    18.1471 N.4        1 SUBUNIT  1
   13 C13       42.3521    35.3306    17.1748 C.3        1 SUBUNIT  0
   14 C14       41.3556    34.3781    16.4833 C.3        1 SUBUNIT  0
   15 C15       42.0450    33.3533    15.5665 C.3        1 SUBUNIT  0
   16 C16       41.0558    32.6368    14.6404 C.3        1 SUBUNIT  0
   17 C17       43.1200    36.2238    16.1808 C.2        1 SUBUNIT  0.0000
   18 O18       44.1550    36.7676    16.5627 O.co2      1 SUBUNIT  -0.50
   19 O19       42.6795    36.3744    15.0430 O.co2      1 SUBUNIT  -0.50
   20 C20       43.1355    27.3599     9.0017 C.2        1 SUBUNIT  0.0000
   21 O21       42.4167    26.5248     8.4567 O.co2      1 SUBUNIT  -0.50
   22 O22       44.3630    27.3056     8.9455 O.co2      1 SUBUNIT  -0.50
   23 H23       40.7086    28.7417     8.5072 H          1 SUBUNIT  0
   24 H24       41.1657    30.2097     9.3649 H          1 SUBUNIT  0
   25 H25       42.0830    29.6932     7.9608 H          1 SUBUNIT  0
   26 H26       43.2828    29.1538    10.1421 H          1 SUBUNIT  0
   27 H27       41.2721    27.0929    10.7114 H          1 SUBUNIT  0
   28 H28       42.2493    30.4809    11.4246 H          1 SUBUNIT  0
   29 H29       44.2862    30.5178    12.7660 H          1 SUBUNIT  0
   30 H30       44.1940    28.8944    12.1433 H          1 SUBUNIT  0
   31 H31       43.5468    29.9387    15.3629 H          1 SUBUNIT  0
   32 H32       40.8515    30.1944    13.9063 H          1 SUBUNIT  0
   33 H33       40.9199    36.7253    17.6965 H          1 SUBUNIT  0
   34 H34       42.3696    36.8527    18.5409 H          1 SUBUNIT  0
   35 H35       41.2960    35.5911    18.9156 H          1 SUBUNIT  0
   36 H36       43.0837    34.7414    17.7294 H          1 SUBUNIT  0
   37 H37       40.7651    33.8485    17.2317 H          1 SUBUNIT  0
   38 H38       40.6418    34.9691    15.9067 H          1 SUBUNIT  0
   39 H39       42.7898    33.8655    14.9581 H          1 SUBUNIT  0
   40 H40       42.5982    32.6281    16.1636 H          1 SUBUNIT  0
   41 H41       40.3770    33.3656    14.2015 H          1 SUBUNIT  0
   42 H42       40.4539    31.9119    15.1899 H          1 SUBUNIT  0
@<TRIPOS>BOND
    1     1     2 1
    2     1    23 1
    3     1    24 1
    4     1    25 1
    5     2     3 1
    6     2    20 1
    7     2    26 1
    8     3     4 1
    9     3    27 1
   10     4     5 2
   11     4     6 1
   12     6     7 1
   13     6     9 1
   14     6    28 1
   15     7     8 1
   16     7    29 1
   17     7    30 1
   18     8    31 1
   19     9    10 1
   20     9    32 1
   21    10    11 2
   22    12    13 1
   23    12    33 1
   24    12    34 1
   25    12    35 1
   26    13    14 1
   27    13    17 1
   28    13    36 1
   29    14    15 1
   30    14    37 1
   31    14    38 1
   32    15    16 1
   33    15    39 1
   34    15    40 1
   35    16    10 1
   36    16    41 1
   37    16    42 1
   38    17    18 2
   39    17    19 1
   40    20    21 2
   41    20    22 1
@<TRIPOS>SUBSTRUCTURE
1   ****   1
@<SCITEGIC>MOL_PROPERTY
LigScore1_Dreiding
SciTegic.value.StringValue
5.2

@<SCITEGIC>MOL_PROPERTY
LigScore2_Dreiding
SciTegic.value.StringValue
5.21

@<SCITEGIC>MOL_PROPERTY
-PLP1
SciTegic.value.StringValue
62.77

@<SCITEGIC>MOL_PROPERTY
-PLP2
SciTegic.value.StringValue
52.25

@<SCITEGIC>MOL_PROPERTY
-PMF
SciTegic.value.StringValue
95.86

@<SCITEGIC>MOL_PROPERTY
TopHits
SciTegic.value.StringValue
10

@<SCITEGIC>MOL_PROPERTY
-CDOCKER_ENERGY
SciTegic.value.StringValue
74.786

@<SCITEGIC>MOL_PROPERTY
-CDOCKER_INTERACTION_ENERGY
SciTegic.value.StringValue
62.569

@<SCITEGIC>MOL_PROPERTY
POSE_NUMBER
SciTegic.value.StringValue
1

@<SCITEGIC>MOL_PROPERTY
Molecular_Weight
SciTegic.value.StringValue
334.369

@<SCITEGIC>MOL_PROPERTY
Num_H_Acceptors
SciTegic.value.StringValue
7

@<SCITEGIC>MOL_PROPERTY
Num_H_Acceptors_Lipinski
SciTegic.value.StringValue
9

@<SCITEGIC>MOL_PROPERTY
Num_H_Donors
SciTegic.value.StringValue
4

@<SCITEGIC>MOL_PROPERTY
Num_H_Donors_Lipinski
SciTegic.value.StringValue
5

@<SCITEGIC>MOL_PROPERTY
Num_RotatableBonds
SciTegic.value.StringValue
10

@<SCITEGIC>MOL_PROPERTY
PartialChargeMethod
SciTegic.value.StringValue
MomanyRone

@<SCITEGIC>MOL_PROPERTY
UseResidueTemplateCharge
SciTegic.value.StringValue
True

@<SCITEGIC>MOL_PROPERTY
ForcefieldFFML
SciTegic.value.StringValue
<?xml version="1.0" encoding="UTF-8"?>
<!DOCTYPE ffml SYSTEM "Ffml.dtd">
<ffml version="1.0">
<forcefield name="CHARMm" derivedFrom="CHARMm" base="CHARMm">
<atomTypes>
</atomTypes>
<parameters>
</parameters>
</forcefield>
</ffml>

@<SCITEGIC>MOL_PROPERTY
Initial Potential Energy
SciTegic.value.StringValue
-103.444

@<SCITEGIC>MOL_PROPERTY
Initial RMS Gradient
SciTegic.value.StringValue
14.533

@<SCITEGIC>MOL_PROPERTY
Minimization Criteria
SciTegic.value.StringValue
CONJUG> Minimization exiting with gradient tolerance ( 0.0100000) satisfied.

@<SCITEGIC>MOL_PROPERTY
CHARMm Energy
SciTegic.value.StringValue
-206.354

@<SCITEGIC>MOL_PROPERTY
Potential Energy
SciTegic.value.StringValue
-206.354

@<SCITEGIC>MOL_PROPERTY
RMS Gradient
SciTegic.value.StringValue
0.01

@<SCITEGIC>MOL_PROPERTY
Bond Energy
SciTegic.value.StringValue
1.164

@<SCITEGIC>MOL_PROPERTY
Angle Energy
SciTegic.value.StringValue
7.383

@<SCITEGIC>MOL_PROPERTY
Urey-Bradley Energy
SciTegic.value.StringValue
0

@<SCITEGIC>MOL_PROPERTY
Dihedral Energy
SciTegic.value.StringValue
9.639

@<SCITEGIC>MOL_PROPERTY
Improper Energy
SciTegic.value.StringValue
1.259

@<SCITEGIC>MOL_PROPERTY
Van der Waals Energy
SciTegic.value.StringValue
-1.78

@<SCITEGIC>MOL_PROPERTY
Electrostatic Energy
SciTegic.value.StringValue
-224.02

@<SCITEGIC>MOL_PROPERTY
Hydrogen Bond Energy
SciTegic.value.StringValue
0

@<SCITEGIC>MOL_PROPERTY
Solvation Free Energy
SciTegic.value.StringValue
0

@<SCITEGIC>MOL_PROPERTY
REMARK99
SciTegic.value.StringValue
REMARK  99  MacroMolecule created from Mol2 file
REMARK  99  1w06_W05
REMARK  99  PROTEIN
REMARK  99  USER_CHARGES
REMARK  99
REMARK  99

@<SCITEGIC>MOL_PROPERTY
ALogP
SciTegic.value.StringValue
-5.306

@<SCITEGIC>MOL_PROPERTY
Estimate
SciTegic.value.StringValue
3.419

@<SCITEGIC>MOL_PROPERTY
Molecular_PolarSurfaceArea
SciTegic.value.StringValue
204.9

@<SCITEGIC>MOL_PROPERTY
Consensus
SciTegic.value.StringValue
1

@<SCITEGIC>ATOM_PROPERTY
Formal Charge
SciTegic.value.StringValue
1 0
2 0
3 0
4 0
5 0
6 0
7 0
8 0
9 0
10 0
11 0
12 +1
13 0
14 0
15 0
16 0
17 0
18 0
19 -1
20 0
21 0
22 -1
23 0
24 0
25 0
26 0
27 0
28 0
29 0
30 0
31 0
32 0
33 0
34 0
35 0
36 0
37 0
38 0
39 0
40 0
41 0
42 0

@<SCITEGIC>ATOM_PROPERTY
pdb_tempFactor
SciTegic.value.DoubleValue
1 0
2 0
3 0
4 0
5 0
6 0
7 0
8 0
9 0
10 0
11 0
12 0
13 0
14 0
15 0
16 0
17 0
18 0
19 0
20 0
21 0
22 0
23 0
24 0
25 0
26 0
27 0
28 0
29 0
30 0
31 0
32 0
33 0
34 0
35 0
36 0
37 0
38 0
39 0
40 0
41 0
42 0

@<SCITEGIC>ATOM_PROPERTY
pdb_occupancy
SciTegic.value.DoubleValue
1 1
2 1
3 1
4 1
5 1
6 1
7 1
8 1
9 1
10 1
11 1
12 1
13 1
14 1
15 1
16 1
17 1
18 1
19 1
20 1
21 1
22 1
23 1
24 1
25 1
26 1
27 1
28 1
29 1
30 1
31 1
32 1
33 1
34 1
35 1
36 1
37 1
38 1
39 1
40 1
41 1
42 1

@<TRIPOS>MOLECULE
dpp4_49
51  53  1  0  0
SMALL
FORMAL_CHARGES
@<TRIPOS>ATOM
    1 C1        51.1425    37.5435    21.2092 C.3        1 SUBUNIT  0
    2 C2        50.1981    37.4771    20.0434 C.2        1 SUBUNIT  0
    3 C3        50.4120    36.5649    19.0196 C.2        1 SUBUNIT  0
    4 C4        49.4916    36.4740    17.9813 C.2        1 SUBUNIT  0
    5 N5        48.4237    37.2727    17.9081 N.2        1 SUBUNIT  0
    6 C6        48.1983    38.1258    18.9064 C.2        1 SUBUNIT  0
    7 C7        49.0589    38.2700    19.9866 C.2        1 SUBUNIT  0
    8 N8        47.0653    38.8610    18.8510 N.pl3      1 SUBUNIT  0
    9 C9        49.6662    35.4387    16.9010 C.3        1 SUBUNIT  0
   10 C10       48.6227    34.3101    16.9955 C.3        1 SUBUNIT  0
   11 C11       47.3318    34.6672    16.3024 C.2        1 SUBUNIT  0
   12 C12       46.2878    35.2824    16.9813 C.2        1 SUBUNIT  0
   13 C13       45.1624    35.7020    16.2834 C.2        1 SUBUNIT  0
   14 C14       45.1124    35.4331    14.9201 C.2        1 SUBUNIT  0
   15 N15       46.0665    34.7662    14.2627 N.2        1 SUBUNIT  0
   16 C16       47.1620    34.4214    14.9451 C.2        1 SUBUNIT  0
   17 C17       44.0650    36.4633    16.9788 C.3        1 SUBUNIT  0
   18 C18       42.8722    35.5797    17.3766 C.3        1 SUBUNIT  0
   19 C19       42.0897    35.1005    16.1825 C.2        1 SUBUNIT  0
   20 C20       42.1241    33.7713    15.7827 C.2        1 SUBUNIT  0
   21 C21       41.4126    33.3882    14.6534 C.2        1 SUBUNIT  0
   22 C22       41.3190    35.9829    15.4367 C.2        1 SUBUNIT  0
   23 C23       40.6488    35.5211    14.3101 C.2        1 SUBUNIT  0
   24 N24       40.7095    34.2453    13.9095 N.2        1 SUBUNIT  0
   25 C25       39.8349    36.4636    13.4711 C.3        1 SUBUNIT  0
   26 N26       41.4276    32.0872    14.2813 N.pl3      1 SUBUNIT  0
   27 H27       52.0986    37.9456    20.8808 H          1 SUBUNIT  0
   28 H28       50.7398    38.1721    22.0038 H          1 SUBUNIT  0
   29 H29       51.3090    36.5458    21.6192 H          1 SUBUNIT  0
   30 H30       51.2747    35.9149    19.0464 H          1 SUBUNIT  0
   31 H31       48.8355    38.9719    20.7774 H          1 SUBUNIT  0
   32 H32       46.4129    38.7137    18.1082 H          1 SUBUNIT  0
   33 H33       46.8678    39.5504    19.5471 H          1 SUBUNIT  0
   34 H34       50.6657    35.0097    16.9888 H          1 SUBUNIT  0
   35 H35       49.6260    35.9225    15.9246 H          1 SUBUNIT  0
   36 H36       48.4310    34.0518    18.0386 H          1 SUBUNIT  0
   37 H37       49.0243    33.4128    16.5233 H          1 SUBUNIT  0
   38 H38       46.3726    35.4834    18.0395 H          1 SUBUNIT  0
   39 H39       44.2557    35.7830    14.3623 H          1 SUBUNIT  0
   40 H40       47.9598    33.9281    14.4090 H          1 SUBUNIT  0
   41 H41       43.7368    37.2834    16.3413 H          1 SUBUNIT  0
   42 H42       44.4819    36.9263    17.8735 H          1 SUBUNIT  0
   43 H43       42.1976    36.1455    18.0211 H          1 SUBUNIT  0
   44 H44       43.2183    34.7299    17.9658 H          1 SUBUNIT  0
   45 H45       42.6966    33.0483    16.3438 H          1 SUBUNIT  0
   46 H46       41.2469    37.0203    15.7310 H          1 SUBUNIT  0
   47 H47       40.4521    36.8765    12.6739 H          1 SUBUNIT  0
   48 H48       39.4507    37.2863    14.0752 H          1 SUBUNIT  0
   49 H49       38.9897    35.9447    13.0174 H          1 SUBUNIT  0
   50 H50       42.0514    31.4365    14.7111 H          1 SUBUNIT  0
   51 H51       40.8035    31.7577    13.5706 H          1 SUBUNIT  0
@<TRIPOS>BOND
    1     1     2 1
    2     1    27 1
    3     1    28 1
    4     1    29 1
    5     2     3 2
    6     3     4 1
    7     3    30 1
    8     4     5 2
    9     4     9 1
   10     5     6 1
   11     6     7 2
   12     7     2 1
   13     7    31 1
   14     8     6 1
   15     8    32 1
   16     8    33 1
   17     9    10 1
   18     9    34 1
   19     9    35 1
   20    10    11 1
   21    10    36 1
   22    10    37 1
   23    11    12 2
   24    12    13 1
   25    12    38 1
   26    13    14 2
   27    13    17 1
   28    14    15 1
   29    14    39 1
   30    15    16 2
   31    16    11 1
   32    16    40 1
   33    17    18 1
   34    17    41 1
   35    17    42 1
   36    18    19 1
   37    18    43 1
   38    18    44 1
   39    19    20 2
   40    19    22 1
   41    20    21 1
   42    20    45 1
   43    22    23 2
   44    22    46 1
   45    23    24 1
   46    24    21 2
   47    25    23 1
   48    25    47 1
   49    25    48 1
   50    25    49 1
   51    26    21 1
   52    26    50 1
   53    26    51 1
@<TRIPOS>SUBSTRUCTURE
1   ****   1
@<SCITEGIC>MOL_PROPERTY
LigScore1_Dreiding
SciTegic.value.StringValue
4.23

@<SCITEGIC>MOL_PROPERTY
LigScore2_Dreiding
SciTegic.value.StringValue
5.51

@<SCITEGIC>MOL_PROPERTY
-PLP1
SciTegic.value.StringValue
75.61

@<SCITEGIC>MOL_PROPERTY
-PLP2
SciTegic.value.StringValue
69.58

@<SCITEGIC>MOL_PROPERTY
-PMF
SciTegic.value.StringValue
109.63

@<SCITEGIC>MOL_PROPERTY
TopHits
SciTegic.value.StringValue
10

@<SCITEGIC>MOL_PROPERTY
-CDOCKER_ENERGY
SciTegic.value.StringValue
43.021

@<SCITEGIC>MOL_PROPERTY
-CDOCKER_INTERACTION_ENERGY
SciTegic.value.StringValue
41.205

@<SCITEGIC>MOL_PROPERTY
POSE_NUMBER
SciTegic.value.StringValue
1

@<SCITEGIC>MOL_PROPERTY
Molecular_Weight
SciTegic.value.StringValue
347.457

@<SCITEGIC>MOL_PROPERTY
Num_H_Acceptors
SciTegic.value.StringValue
5

@<SCITEGIC>MOL_PROPERTY
Num_H_Acceptors_Lipinski
SciTegic.value.StringValue
5

@<SCITEGIC>MOL_PROPERTY
Num_H_Donors
SciTegic.value.StringValue
2

@<SCITEGIC>MOL_PROPERTY
Num_H_Donors_Lipinski
SciTegic.value.StringValue
4

@<SCITEGIC>MOL_PROPERTY
Num_RotatableBonds
SciTegic.value.StringValue
6

@<SCITEGIC>MOL_PROPERTY
PartialChargeMethod
SciTegic.value.StringValue
MomanyRone

@<SCITEGIC>MOL_PROPERTY
UseResidueTemplateCharge
SciTegic.value.StringValue
True

@<SCITEGIC>MOL_PROPERTY
ForcefieldFFML
SciTegic.value.StringValue
<?xml version="1.0" encoding="UTF-8"?>
<!DOCTYPE ffml SYSTEM "Ffml.dtd">
<ffml version="1.0">
<forcefield name="CHARMm" derivedFrom="CHARMm" base="CHARMm">
<atomTypes>
</atomTypes>
<parameters>
</parameters>
</forcefield>
</ffml>

@<SCITEGIC>MOL_PROPERTY
Initial Potential Energy
SciTegic.value.StringValue
-34.197

@<SCITEGIC>MOL_PROPERTY
Initial RMS Gradient
SciTegic.value.StringValue
9.2

@<SCITEGIC>MOL_PROPERTY
Minimization Criteria
SciTegic.value.StringValue
CONJUG> Minimization exiting with gradient tolerance ( 0.0100000) satisfied.

@<SCITEGIC>MOL_PROPERTY
CHARMm Energy
SciTegic.value.StringValue
-53.568

@<SCITEGIC>MOL_PROPERTY
Potential Energy
SciTegic.value.StringValue
-53.568

@<SCITEGIC>MOL_PROPERTY
RMS Gradient
SciTegic.value.StringValue
0.01

@<SCITEGIC>MOL_PROPERTY
Bond Energy
SciTegic.value.StringValue
0.537

@<SCITEGIC>MOL_PROPERTY
Angle Energy
SciTegic.value.StringValue
2.562

@<SCITEGIC>MOL_PROPERTY
Urey-Bradley Energy
SciTegic.value.StringValue
0

@<SCITEGIC>MOL_PROPERTY
Dihedral Energy
SciTegic.value.StringValue
0.805

@<SCITEGIC>MOL_PROPERTY
Improper Energy
SciTegic.value.StringValue
0.032

@<SCITEGIC>MOL_PROPERTY
Van der Waals Energy
SciTegic.value.StringValue
1.261

@<SCITEGIC>MOL_PROPERTY
Electrostatic Energy
SciTegic.value.StringValue
-58.765

@<SCITEGIC>MOL_PROPERTY
Hydrogen Bond Energy
SciTegic.value.StringValue
0

@<SCITEGIC>MOL_PROPERTY
Solvation Free Energy
SciTegic.value.StringValue
0

@<SCITEGIC>MOL_PROPERTY
REMARK99
SciTegic.value.StringValue
REMARK  99  MacroMolecule created from Mol2 file
REMARK  99  3n5s_XFK
REMARK  99  PROTEIN
REMARK  99  USER_CHARGES
REMARK  99
REMARK  99

@<SCITEGIC>MOL_PROPERTY
ALogP
SciTegic.value.StringValue
3.6

@<SCITEGIC>MOL_PROPERTY
Estimate
SciTegic.value.StringValue
4.106

@<SCITEGIC>MOL_PROPERTY
Molecular_PolarSurfaceArea
SciTegic.value.StringValue
90.71

@<SCITEGIC>MOL_PROPERTY
Consensus
SciTegic.value.StringValue
0

@<SCITEGIC>ATOM_PROPERTY
Formal Charge
SciTegic.value.StringValue
1 0
2 0
3 0
4 0
5 0
6 0
7 0
8 0
9 0
10 0
11 0
12 0
13 0
14 0
15 0
16 0
17 0
18 0
19 0
20 0
21 0
22 0
23 0
24 0
25 0
26 0
27 0
28 0
29 0
30 0
31 0
32 0
33 0
34 0
35 0
36 0
37 0
38 0
39 0
40 0
41 0
42 0
43 0
44 0
45 0
46 0
47 0
48 0
49 0
50 0
51 0

@<SCITEGIC>ATOM_PROPERTY
pdb_tempFactor
SciTegic.value.DoubleValue
1 0
2 0
3 0
4 0
5 0
6 0
7 0
8 0
9 0
10 0
11 0
12 0
13 0
14 0
15 0
16 0
17 0
18 0
19 0
20 0
21 0
22 0
23 0
24 0
25 0
26 0
27 0
28 0
29 0
30 0
31 0
32 0
33 0
34 0
35 0
36 0
37 0
38 0
39 0
40 0
41 0
42 0
43 0
44 0
45 0
46 0
47 0
48 0
49 0
50 0
51 0

@<SCITEGIC>ATOM_PROPERTY
pdb_occupancy
SciTegic.value.DoubleValue
1 1
2 1
3 1
4 1
5 1
6 1
7 1
8 1
9 1
10 1
11 1
12 1
13 1
14 1
15 1
16 1
17 1
18 1
19 1
20 1
21 1
22 1
23 1
24 1
25 1
26 1
27 1
28 1
29 1
30 1
31 1
32 1
33 1
34 1
35 1
36 1
37 1
38 1
39 1
40 1
41 1
42 1
43 1
44 1
45 1
46 1
47 1
48 1
49 1
50 1
51 1

@<TRIPOS>MOLECULE
dpp4_44
48  50  1  0  0
SMALL
FORMAL_CHARGES
@<TRIPOS>ATOM
    1 N1        45.4224    32.7813    17.4812 N.3        1 SUBUNIT  0
    2 C2        45.6294    32.9816    16.0480 C.3        1 SUBUNIT  0
    3 C3        44.2995    33.0430    15.2711 C.2        1 SUBUNIT  0
    4 O4        44.2050    33.6509    14.2096 O.2        1 SUBUNIT  0
    5 N5        43.2929    32.3824    15.8812 N.am       1 SUBUNIT  0
    6 C6        41.9289    32.3843    15.3769 C.3        1 SUBUNIT  0
    7 C7        41.3626    30.9699    15.6093 C.3        1 SUBUNIT  0
    8 O8        41.8959    30.3228    16.5109 O.2        1 SUBUNIT  -1
    9 C9        41.1289    33.4964    16.1077 C.3        1 SUBUNIT  0
   10 C10       40.4042    34.4173    15.1592 C.2        1 SUBUNIT  0
   11 C11       41.1186    35.1557    14.2208 C.2        1 SUBUNIT  0
   12 C12       40.4666    36.0001    13.3358 C.2        1 SUBUNIT  0
   13 C13       39.0870    36.1315    13.3838 C.2        1 SUBUNIT  0
   14 O14       38.4579    36.9440    12.4586 O.3        1 SUBUNIT  0
   15 C15       38.3655    35.4387    14.3505 C.2        1 SUBUNIT  0
   16 C16       39.0231    34.5816    15.2275 C.2        1 SUBUNIT  0
   17 C17       46.5264    34.2058    15.7624 C.3        1 SUBUNIT  0
   18 C18       46.0818    35.4423    16.5276 C.2        1 SUBUNIT  0
   19 C19       46.8790    36.2422    17.4309 C.2        1 SUBUNIT  0
   20 C20       48.1767    36.1614    17.8653 C.2        1 SUBUNIT  0
   21 C21       48.6722    37.0936    18.7795 C.2        1 SUBUNIT  0
   22 C22       47.8484    38.1218    19.2369 C.2        1 SUBUNIT  0
   23 C23       46.5371    38.2141    18.7743 C.2        1 SUBUNIT  0
   24 C24       46.0468    37.2861    17.8977 C.2        1 SUBUNIT  0
   25 N25       44.8027    37.1159    17.3103 N.pl3      1 SUBUNIT  0
   26 C26       44.8148    36.0365    16.4946 C.2        1 SUBUNIT  0
   27 H27       44.7364    33.4396    17.8318 H          1 SUBUNIT  0
   28 H28       46.2789    32.9602    17.9883 H          1 SUBUNIT  0
   29 H29       46.1473    32.0925    15.6887 H          1 SUBUNIT  0
   30 H30       43.4557    31.8260    16.6978 H          1 SUBUNIT  0
   31 H31       41.9771    32.5581    14.3000 H          1 SUBUNIT  0
   32 H32       41.4189    30.4814    14.6394 H          1 SUBUNIT  0
   33 H33       40.2960    31.1173    15.7362 H          1 SUBUNIT  0
   34 H34       41.8061    34.1185    16.6953 H          1 SUBUNIT  0
   35 H35       40.4248    33.0866    16.8344 H          1 SUBUNIT  0
   36 H36       42.1935    35.0724    14.1734 H          1 SUBUNIT  0
   37 H37       41.0369    36.5535    12.6050 H          1 SUBUNIT  0
   38 H38       37.6169    36.5814    12.2174 H          1 SUBUNIT  0
   39 H39       37.2944    35.5465    14.4402 H          1 SUBUNIT  0
   40 H40       38.4495    34.0369    15.9635 H          1 SUBUNIT  0
   41 H41       46.5640    34.4360    14.6977 H          1 SUBUNIT  0
   42 H42       47.5499    33.9625    16.0481 H          1 SUBUNIT  0
   43 H43       48.8207    35.3742    17.5036 H          1 SUBUNIT  0
   44 H44       49.6893    37.0196    19.1364 H          1 SUBUNIT  0
   45 H45       48.2215    38.8454    19.9472 H          1 SUBUNIT  0
   46 H46       45.9008    39.0182    19.1070 H          1 SUBUNIT  0
   47 H47       44.0199    37.6822    17.4839 H          1 SUBUNIT  0
   48 H48       43.9665    35.6995    15.9180 H          1 SUBUNIT  0
@<TRIPOS>BOND
    1     1     2 1
    2     1    27 1
    3     1    28 1
    4     2     3 1
    5     2    17 1
    6     2    29 1
    7     3     4 2
    8     3     5 1
    9     5     6 1
   10     5    30 1
   11     6     7 1
   12     6     9 1
   13     6    31 1
   14     7     8 1
   15     7    32 1
   16     7    33 1
   17     9    10 1
   18     9    34 1
   19     9    35 1
   20    10    11 2
   21    11    12 1
   22    11    36 1
   23    12    13 2
   24    12    37 1
   25    13    14 1
   26    13    15 1
   27    14    38 1
   28    15    16 2
   29    15    39 1
   30    16    10 1
   31    16    40 1
   32    17    18 1
   33    17    41 1
   34    17    42 1
   35    18    19 1
   36    19    20 2
   37    20    21 1
   38    20    43 1
   39    21    22 2
   40    21    44 1
   41    22    23 1
   42    22    45 1
   43    23    24 2
   44    23    46 1
   45    24    19 1
   46    24    25 1
   47    25    26 1
   48    25    47 1
   49    26    18 2
   50    26    48 1
@<TRIPOS>SUBSTRUCTURE
1   ****   1
@<SCITEGIC>MOL_PROPERTY
LigScore1_Dreiding
SciTegic.value.StringValue
5.1

@<SCITEGIC>MOL_PROPERTY
LigScore2_Dreiding
SciTegic.value.StringValue
5.8

@<SCITEGIC>MOL_PROPERTY
-PLP1
SciTegic.value.StringValue
94.09

@<SCITEGIC>MOL_PROPERTY
-PLP2
SciTegic.value.StringValue
93.91

@<SCITEGIC>MOL_PROPERTY
-PMF
SciTegic.value.StringValue
132.72

@<SCITEGIC>MOL_PROPERTY
TopHits
SciTegic.value.StringValue
10

@<SCITEGIC>MOL_PROPERTY
-CDOCKER_ENERGY
SciTegic.value.StringValue
47.758

@<SCITEGIC>MOL_PROPERTY
-CDOCKER_INTERACTION_ENERGY
SciTegic.value.StringValue
58.528

@<SCITEGIC>MOL_PROPERTY
POSE_NUMBER
SciTegic.value.StringValue
1

@<SCITEGIC>MOL_PROPERTY
Molecular_Weight
SciTegic.value.StringValue
352.407

@<SCITEGIC>MOL_PROPERTY
Num_H_Acceptors
SciTegic.value.StringValue
4

@<SCITEGIC>MOL_PROPERTY
Num_H_Acceptors_Lipinski
SciTegic.value.StringValue
6

@<SCITEGIC>MOL_PROPERTY
Num_H_Donors
SciTegic.value.StringValue
4

@<SCITEGIC>MOL_PROPERTY
Num_H_Donors_Lipinski
SciTegic.value.StringValue
5

@<SCITEGIC>MOL_PROPERTY
Num_RotatableBonds
SciTegic.value.StringValue
7

@<SCITEGIC>MOL_PROPERTY
PartialChargeMethod
SciTegic.value.StringValue
MomanyRone

@<SCITEGIC>MOL_PROPERTY
UseResidueTemplateCharge
SciTegic.value.StringValue
True

@<SCITEGIC>MOL_PROPERTY
ForcefieldFFML
SciTegic.value.StringValue
<?xml version="1.0" encoding="UTF-8"?>
<!DOCTYPE ffml SYSTEM "Ffml.dtd">
<ffml version="1.0">
<forcefield name="CHARMm" derivedFrom="CHARMm" base="CHARMm">
<atomTypes>
</atomTypes>
<parameters>
</parameters>
</forcefield>
</ffml>

@<SCITEGIC>MOL_PROPERTY
Initial Potential Energy
SciTegic.value.StringValue
21.334

@<SCITEGIC>MOL_PROPERTY
Initial RMS Gradient
SciTegic.value.StringValue
39.277

@<SCITEGIC>MOL_PROPERTY
Minimization Criteria
SciTegic.value.StringValue
CONJUG> Minimization exiting with gradient tolerance ( 0.0100000) satisfied.

@<SCITEGIC>MOL_PROPERTY
CHARMm Energy
SciTegic.value.StringValue
-58.218

@<SCITEGIC>MOL_PROPERTY
Potential Energy
SciTegic.value.StringValue
-58.218

@<SCITEGIC>MOL_PROPERTY
RMS Gradient
SciTegic.value.StringValue
0.009

@<SCITEGIC>MOL_PROPERTY
Bond Energy
SciTegic.value.StringValue
0.801

@<SCITEGIC>MOL_PROPERTY
Angle Energy
SciTegic.value.StringValue
17.581

@<SCITEGIC>MOL_PROPERTY
Urey-Bradley Energy
SciTegic.value.StringValue
0

@<SCITEGIC>MOL_PROPERTY
Dihedral Energy
SciTegic.value.StringValue
4.102

@<SCITEGIC>MOL_PROPERTY
Improper Energy
SciTegic.value.StringValue
0.695

@<SCITEGIC>MOL_PROPERTY
Van der Waals Energy
SciTegic.value.StringValue
-0.482

@<SCITEGIC>MOL_PROPERTY
Electrostatic Energy
SciTegic.value.StringValue
-80.916

@<SCITEGIC>MOL_PROPERTY
Hydrogen Bond Energy
SciTegic.value.StringValue
0

@<SCITEGIC>MOL_PROPERTY
Solvation Free Energy
SciTegic.value.StringValue
0

@<SCITEGIC>MOL_PROPERTY
REMARK99
SciTegic.value.StringValue
REMARK  99  MacroMolecule created from Mol2 file
REMARK  99  3lnj_DTR_DTY
REMARK  99  PROTEIN
REMARK  99  USER_CHARGES
REMARK  99
REMARK  99

@<SCITEGIC>MOL_PROPERTY
ALogP
SciTegic.value.StringValue
1.564

@<SCITEGIC>MOL_PROPERTY
Estimate
SciTegic.value.StringValue
5.111

@<SCITEGIC>MOL_PROPERTY
Molecular_PolarSurfaceArea
SciTegic.value.StringValue
114.2

@<SCITEGIC>MOL_PROPERTY
Consensus
SciTegic.value.StringValue
1

@<SCITEGIC>ATOM_PROPERTY
Formal Charge
SciTegic.value.StringValue
1 0
2 0
3 0
4 0
5 0
6 0
7 0
8 -1
9 0
10 0
11 0
12 0
13 0
14 0
15 0
16 0
17 0
18 0
19 0
20 0
21 0
22 0
23 0
24 0
25 0
26 0
27 0
28 0
29 0
30 0
31 0
32 0
33 0
34 0
35 0
36 0
37 0
38 0
39 0
40 0
41 0
42 0
43 0
44 0
45 0
46 0
47 0
48 0

@<SCITEGIC>ATOM_PROPERTY
pdb_tempFactor
SciTegic.value.DoubleValue
1 0
2 0
3 0
4 0
5 0
6 0
7 0
8 0
9 0
10 0
11 0
12 0
13 0
14 0
15 0
16 0
17 0
18 0
19 0
20 0
21 0
22 0
23 0
24 0
25 0
26 0
27 0
28 0
29 0
30 0
31 0
32 0
33 0
34 0
35 0
36 0
37 0
38 0
39 0
40 0
41 0
42 0
43 0
44 0
45 0
46 0
47 0
48 0

@<SCITEGIC>ATOM_PROPERTY
pdb_occupancy
SciTegic.value.DoubleValue
1 1
2 1
3 1
4 1
5 1
6 1
7 1
8 1
9 1
10 1
11 1
12 1
13 1
14 1
15 1
16 1
17 1
18 1
19 1
20 1
21 1
22 1
23 1
24 1
25 1
26 1
27 1
28 1
29 1
30 1
31 1
32 1
33 1
34 1
35 1
36 1
37 1
38 1
39 1
40 1
41 1
42 1
43 1
44 1
45 1
46 1
47 1
48 1

@<TRIPOS>MOLECULE
dpp4_43
53  53  1  0  0
SMALL
FORMAL_CHARGES
@<TRIPOS>ATOM
    1 N1        43.2149    35.9849    18.9545 N.4        1 SUBUNIT  1
    2 C2        43.5057    35.9580    17.5301 C.3        1 SUBUNIT  0
    3 C3        44.9419    35.5059    17.2132 C.3        1 SUBUNIT  0
    4 C4        45.3117    34.1549    17.7717 C.2        1 SUBUNIT  0
    5 C5        45.7402    34.0185    19.0892 C.2        1 SUBUNIT  0
    6 C6        46.1453    32.7808    19.5754 C.2        1 SUBUNIT  0
    7 C7        46.1378    31.6679    18.7455 C.2        1 SUBUNIT  0
    8 C8        45.6939    31.7932    17.4346 C.2        1 SUBUNIT  0
    9 C9        45.2775    33.0276    16.9567 C.2        1 SUBUNIT  0
   10 O10       46.5614    30.4497    19.2447 O.3        1 SUBUNIT  0
   11 C11       42.4533    35.0944    16.8252 C.2        1 SUBUNIT  0
   12 O12       42.2381    33.9491    17.1917 O.2        1 SUBUNIT  0
   13 N13       41.8033    35.7232    15.8203 N.am       1 SUBUNIT  0
   14 C14       40.6660    35.1254    15.1213 C.3        1 SUBUNIT  0
   15 C15       39.9799    36.2604    14.3370 C.3        1 SUBUNIT  0
   16 C16       38.7285    35.8733    13.5295 C.3        1 SUBUNIT  0
   17 C17       37.6570    35.1575    14.3602 C.3        1 SUBUNIT  0
   18 C18       38.1191    37.1128    12.8690 C.3        1 SUBUNIT  0
   19 C19       41.1243    33.9648    14.2056 C.2        1 SUBUNIT  0
   20 O20       41.2706    34.1122    12.9974 O.2        1 SUBUNIT  0
   21 N21       41.3339    32.8199    14.8915 N.am       1 SUBUNIT  0
   22 C22       41.8634    31.5722    14.3515 C.3        1 SUBUNIT  0
   23 C23       43.1036    31.8047    13.4662 C.3        1 SUBUNIT  0
   24 C24       42.1769    30.6431    15.5508 C.2        1 SUBUNIT  0.0000
   25 O25       41.2430    30.2230    16.2290 O.co2      1 SUBUNIT  -0.50
   26 O26       43.3429    30.3563    15.8170 O.co2      1 SUBUNIT  -0.50
   27 H27       43.9497    36.4844    19.4965 H          1 SUBUNIT  0
   28 H28       43.1084    35.0117    19.3115 H          1 SUBUNIT  0
   29 H29       42.3134    36.4868    19.0945 H          1 SUBUNIT  0
   30 H30       43.3959    36.9807    17.1719 H          1 SUBUNIT  0
   31 H31       45.6442    36.2376    17.6130 H          1 SUBUNIT  0
   32 H32       45.1027    35.5031    16.1342 H          1 SUBUNIT  0
   33 H33       45.7701    34.8788    19.7413 H          1 SUBUNIT  0
   34 H34       46.4734    32.6820    20.5998 H          1 SUBUNIT  0
   35 H35       45.6520    30.9439    16.7676 H          1 SUBUNIT  0
   36 H36       44.9269    33.1064    15.9385 H          1 SUBUNIT  0
   37 H37       46.9064    29.9003    18.5535 H          1 SUBUNIT  0
   38 H38       42.0559    36.6605    15.5818 H          1 SUBUNIT  0
   39 H39       39.9945    34.7393    15.8908 H          1 SUBUNIT  0
   40 H40       39.7200    37.0535    15.0341 H          1 SUBUNIT  0
   41 H41       40.7049    36.7057    13.6546 H          1 SUBUNIT  0
   42 H42       39.0482    35.2050    12.7335 H          1 SUBUNIT  0
   43 H43       37.2053    35.8277    15.0840 H          1 SUBUNIT  0
   44 H44       38.0484    34.3019    14.9093 H          1 SUBUNIT  0
   45 H45       36.8610    34.7988    13.7084 H          1 SUBUNIT  0
   46 H46       37.6562    37.7622    13.6118 H          1 SUBUNIT  0
   47 H47       38.8817    37.6983    12.3652 H          1 SUBUNIT  0
   48 H48       37.3621    36.8389    12.1338 H          1 SUBUNIT  0
   49 H49       41.1334    32.8325    15.8716 H          1 SUBUNIT  0
   50 H50       41.0613    31.1238    13.7665 H          1 SUBUNIT  0
   51 H51       43.8714    32.3557    14.0077 H          1 SUBUNIT  0
   52 H52       42.8560    32.3638    12.5656 H          1 SUBUNIT  0
   53 H53       43.5358    30.8587    13.1391 H          1 SUBUNIT  0
@<TRIPOS>BOND
    1     1     2 1
    2     1    27 1
    3     1    28 1
    4     1    29 1
    5     2     3 1
    6     2    11 1
    7     2    30 1
    8     3     4 1
    9     3    31 1
   10     3    32 1
   11     4     5 2
   12     5     6 1
   13     5    33 1
   14     6     7 2
   15     6    34 1
   16     7     8 1
   17     7    10 1
   18     8     9 2
   19     8    35 1
   20     9     4 1
   21     9    36 1
   22    10    37 1
   23    11    12 2
   24    11    13 1
   25    13    14 1
   26    13    38 1
   27    14    15 1
   28    14    19 1
   29    14    39 1
   30    15    16 1
   31    15    40 1
   32    15    41 1
   33    16    17 1
   34    16    18 1
   35    16    42 1
   36    17    43 1
   37    17    44 1
   38    17    45 1
   39    18    46 1
   40    18    47 1
   41    18    48 1
   42    19    20 2
   43    19    21 1
   44    21    22 1
   45    21    49 1
   46    22    23 1
   47    22    24 1
   48    22    50 1
   49    23    51 1
   50    23    52 1
   51    23    53 1
   52    24    25 2
   53    24    26 1
@<TRIPOS>SUBSTRUCTURE
1   ****   1
@<SCITEGIC>MOL_PROPERTY
LigScore1_Dreiding
SciTegic.value.StringValue
5.8

@<SCITEGIC>MOL_PROPERTY
LigScore2_Dreiding
SciTegic.value.StringValue
6.12

@<SCITEGIC>MOL_PROPERTY
-PLP1
SciTegic.value.StringValue
87.53

@<SCITEGIC>MOL_PROPERTY
-PLP2
SciTegic.value.StringValue
79.31

@<SCITEGIC>MOL_PROPERTY
-PMF
SciTegic.value.StringValue
136.24

@<SCITEGIC>MOL_PROPERTY
TopHits
SciTegic.value.StringValue
10

@<SCITEGIC>MOL_PROPERTY
-CDOCKER_ENERGY
SciTegic.value.StringValue
83.481

@<SCITEGIC>MOL_PROPERTY
-CDOCKER_INTERACTION_ENERGY
SciTegic.value.StringValue
74.544

@<SCITEGIC>MOL_PROPERTY
POSE_NUMBER
SciTegic.value.StringValue
1

@<SCITEGIC>MOL_PROPERTY
Molecular_Weight
SciTegic.value.StringValue
365.424

@<SCITEGIC>MOL_PROPERTY
Num_H_Acceptors
SciTegic.value.StringValue
5

@<SCITEGIC>MOL_PROPERTY
Num_H_Acceptors_Lipinski
SciTegic.value.StringValue
8

@<SCITEGIC>MOL_PROPERTY
Num_H_Donors
SciTegic.value.StringValue
4

@<SCITEGIC>MOL_PROPERTY
Num_H_Donors_Lipinski
SciTegic.value.StringValue
6

@<SCITEGIC>MOL_PROPERTY
Num_RotatableBonds
SciTegic.value.StringValue
9

@<SCITEGIC>MOL_PROPERTY
PartialChargeMethod
SciTegic.value.StringValue
MomanyRone

@<SCITEGIC>MOL_PROPERTY
UseResidueTemplateCharge
SciTegic.value.StringValue
True

@<SCITEGIC>MOL_PROPERTY
ForcefieldFFML
SciTegic.value.StringValue
<?xml version="1.0" encoding="UTF-8"?>
<!DOCTYPE ffml SYSTEM "Ffml.dtd">
<ffml version="1.0">
<forcefield name="CHARMm" derivedFrom="CHARMm" base="CHARMm">
<atomTypes>
</atomTypes>
<parameters>
</parameters>
</forcefield>
</ffml>

@<SCITEGIC>MOL_PROPERTY
Initial Potential Energy
SciTegic.value.StringValue
-78.713

@<SCITEGIC>MOL_PROPERTY
Initial RMS Gradient
SciTegic.value.StringValue
15.186

@<SCITEGIC>MOL_PROPERTY
Minimization Criteria
SciTegic.value.StringValue
CONJUG> Minimization exiting with gradient tolerance ( 0.0100000) satisfied.

@<SCITEGIC>MOL_PROPERTY
CHARMm Energy
SciTegic.value.StringValue
-165.289

@<SCITEGIC>MOL_PROPERTY
Potential Energy
SciTegic.value.StringValue
-165.289

@<SCITEGIC>MOL_PROPERTY
RMS Gradient
SciTegic.value.StringValue
0.009

@<SCITEGIC>MOL_PROPERTY
Bond Energy
SciTegic.value.StringValue
0.822

@<SCITEGIC>MOL_PROPERTY
Angle Energy
SciTegic.value.StringValue
10.297

@<SCITEGIC>MOL_PROPERTY
Urey-Bradley Energy
SciTegic.value.StringValue
0

@<SCITEGIC>MOL_PROPERTY
Dihedral Energy
SciTegic.value.StringValue
11.18

@<SCITEGIC>MOL_PROPERTY
Improper Energy
SciTegic.value.StringValue
1.977

@<SCITEGIC>MOL_PROPERTY
Van der Waals Energy
SciTegic.value.StringValue
-9.15

@<SCITEGIC>MOL_PROPERTY
Electrostatic Energy
SciTegic.value.StringValue
-180.414

@<SCITEGIC>MOL_PROPERTY
Hydrogen Bond Energy
SciTegic.value.StringValue
0

@<SCITEGIC>MOL_PROPERTY
Solvation Free Energy
SciTegic.value.StringValue
0

@<SCITEGIC>MOL_PROPERTY
REMARK99
SciTegic.value.StringValue
REMARK  99  MacroMolecule created from Mol2 file
REMARK  99  3dnj_TYR_LEU_PHE
REMARK  99  PROTEIN
REMARK  99  USER_CHARGES
REMARK  99
REMARK  99

@<SCITEGIC>MOL_PROPERTY
ALogP
SciTegic.value.StringValue
-1.528

@<SCITEGIC>MOL_PROPERTY
Estimate
SciTegic.value.StringValue
8.296

@<SCITEGIC>MOL_PROPERTY
Molecular_PolarSurfaceArea
SciTegic.value.StringValue
146.19

@<SCITEGIC>MOL_PROPERTY
Consensus
SciTegic.value.StringValue
4

@<SCITEGIC>ATOM_PROPERTY
Formal Charge
SciTegic.value.StringValue
1 +1
2 0
3 0
4 0
5 0
6 0
7 0
8 0
9 0
10 0
11 0
12 0
13 0
14 0
15 0
16 0
17 0
18 0
19 0
20 0
21 0
22 0
23 0
24 0
25 0
26 -1
27 0
28 0
29 0
30 0
31 0
32 0
33 0
34 0
35 0
36 0
37 0
38 0
39 0
40 0
41 0
42 0
43 0
44 0
45 0
46 0
47 0
48 0
49 0
50 0
51 0
52 0
53 0

@<SCITEGIC>ATOM_PROPERTY
pdb_tempFactor
SciTegic.value.DoubleValue
1 0
2 0
3 0
4 0
5 0
6 0
7 0
8 0
9 0
10 0
11 0
12 0
13 0
14 0
15 0
16 0
17 0
18 0
19 0
20 0
21 0
22 0
23 0
24 0
25 0
26 0
27 0
28 0
29 0
30 0
31 0
32 0
33 0
34 0
35 0
36 0
37 0
38 0
39 0
40 0
41 0
42 0
43 0
44 0
45 0
46 0
47 0
48 0
49 0
50 0
51 0
52 0
53 0

@<SCITEGIC>ATOM_PROPERTY
pdb_occupancy
SciTegic.value.DoubleValue
1 1
2 1
3 1
4 1
5 1
6 1
7 1
8 1
9 1
10 1
11 1
12 1
13 1
14 1
15 1
16 1
17 1
18 1
19 1
20 1
21 1
22 1
23 1
24 1
25 1
26 1
27 1
28 1
29 1
30 1
31 1
32 1
33 1
34 1
35 1
36 1
37 1
38 1
39 1
40 1
41 1
42 1
43 1
44 1
45 1
46 1
47 1
48 1
49 1
50 1
51 1
52 1
53 1

@<TRIPOS>MOLECULE
dpp4_48
47  48  1  0  0
SMALL
FORMAL_CHARGES
@<TRIPOS>ATOM
    1 C1        38.6674    37.1438    13.0468 C.3        1 SUBUNIT  0
    2 C2        38.6825    35.9955    14.0274 C.2        1 SUBUNIT  0
    3 N3        37.5851    35.2567    14.3329 N.2        1 SUBUNIT  0
    4 O4        37.9181    34.3403    15.2070 O.3        1 SUBUNIT  0
    5 C5        39.2440    34.4354    15.4776 C.2        1 SUBUNIT  0
    6 C6        39.9697    33.4945    16.4091 C.3        1 SUBUNIT  0
    7 C7        39.7668    35.5110    14.7650 C.2        1 SUBUNIT  0
    8 O8        41.5298    33.2967    13.0462 O.2        1 SUBUNIT  0
    9 C9        42.2697    34.1098    13.5860 C.2        1 SUBUNIT  0
   10 C10       41.9718    35.6121    13.5427 C.3        1 SUBUNIT  0
   11 C11       41.1807    36.0561    14.7839 C.3        1 SUBUNIT  0
   12 N12       43.3976    33.8099    14.2674 N.am       1 SUBUNIT  0
   13 C13       43.8119    32.4275    14.5076 C.3        1 SUBUNIT  0
   14 C14       43.4323    31.9731    15.9259 C.3        1 SUBUNIT  0
   15 C15       44.3121    32.6340    16.9958 C.2        1 SUBUNIT  0
   16 O16       45.1795    32.0006    17.5848 O.2        1 SUBUNIT  0
   17 N17       44.0363    33.9419    17.1879 N.am       1 SUBUNIT  0
   18 C18       44.8475    34.7774    18.0670 C.3        1 SUBUNIT  0
   19 C19       46.3106    34.8312    17.5769 C.3        1 SUBUNIT  0
   20 C20       46.6643    36.2945    17.3042 C.3        1 SUBUNIT  0
   21 S21       45.1573    37.0202    16.6953 S.o2       1 SUBUNIT  0
   22 O22       45.1906    38.4492    16.8153 O.2        1 SUBUNIT  0
   23 O23       44.7871    36.4222    15.4468 O.2        1 SUBUNIT  0
   24 C24       44.3051    36.2129    18.0381 C.3        1 SUBUNIT  0
   25 H25       39.6746    37.3382    12.6839 H          1 SUBUNIT  0
   26 H26       38.0294    36.9101    12.1943 H          1 SUBUNIT  0
   27 H27       38.2921    38.0457    13.5279 H          1 SUBUNIT  0
   28 H28       40.8613    33.9599    16.8285 H          1 SUBUNIT  0
   29 H29       40.2518    32.5920    15.8684 H          1 SUBUNIT  0
   30 H30       39.3150    33.2036    17.2281 H          1 SUBUNIT  0
   31 H31       42.9150    36.1552    13.4882 H          1 SUBUNIT  0
   32 H32       41.4272    35.8355    12.6256 H          1 SUBUNIT  0
   33 H33       41.6873    35.7640    15.7047 H          1 SUBUNIT  0
   34 H34       41.1090    37.1418    14.8118 H          1 SUBUNIT  0
   35 H35       43.9293    34.5698    14.6473 H          1 SUBUNIT  0
   36 H36       44.8902    32.3819    14.3523 H          1 SUBUNIT  0
   37 H37       43.3495    31.7861    13.7562 H          1 SUBUNIT  0
   38 H38       43.5548    30.8942    16.0153 H          1 SUBUNIT  0
   39 H39       42.3888    32.1907    16.1343 H          1 SUBUNIT  0
   40 H40       43.2560    34.3467    16.7124 H          1 SUBUNIT  0
   41 H41       44.7617    34.3522    19.0695 H          1 SUBUNIT  0
   42 H42       46.9891    34.3928    18.3085 H          1 SUBUNIT  0
   43 H43       46.4328    34.2655    16.6523 H          1 SUBUNIT  0
   44 H44       46.9420    36.7901    18.2354 H          1 SUBUNIT  0
   45 H45       47.4803    36.4206    16.5923 H          1 SUBUNIT  0
   46 H46       44.5741    36.7184    18.9630 H          1 SUBUNIT  0
   47 H47       43.2232    36.2719    17.9215 H          1 SUBUNIT  0
@<TRIPOS>BOND
    1     1     2 1
    2     1    25 1
    3     1    26 1
    4     1    27 1
    5     2     3 2
    6     3     4 1
    7     4     5 1
    8     5     6 1
    9     5     7 2
   10     6    28 1
   11     6    29 1
   12     6    30 1
   13     7     2 1
   14     8     9 2
   15     9    10 1
   16     9    12 1
   17    10    11 1
   18    10    31 1
   19    10    32 1
   20    11     7 1
   21    11    33 1
   22    11    34 1
   23    12    13 1
   24    12    35 1
   25    13    14 1
   26    13    36 1
   27    13    37 1
   28    14    15 1
   29    14    38 1
   30    14    39 1
   31    15    16 2
   32    15    17 1
   33    17    18 1
   34    17    40 1
   35    18    19 1
   36    18    41 1
   37    19    20 1
   38    19    42 1
   39    19    43 1
   40    20    21 1
   41    20    44 1
   42    20    45 1
   43    21    22 2
   44    21    23 2
   45    21    24 1
   46    24    18 1
   47    24    46 1
   48    24    47 1
@<TRIPOS>SUBSTRUCTURE
1   ****   1
@<SCITEGIC>MOL_PROPERTY
LigScore1_Dreiding
SciTegic.value.StringValue
3.47

@<SCITEGIC>MOL_PROPERTY
LigScore2_Dreiding
SciTegic.value.StringValue
5.33

@<SCITEGIC>MOL_PROPERTY
-PLP1
SciTegic.value.StringValue
74.36

@<SCITEGIC>MOL_PROPERTY
-PLP2
SciTegic.value.StringValue
66.64

@<SCITEGIC>MOL_PROPERTY
-PMF
SciTegic.value.StringValue
130.21

@<SCITEGIC>MOL_PROPERTY
TopHits
SciTegic.value.StringValue
10

@<SCITEGIC>MOL_PROPERTY
-CDOCKER_ENERGY
SciTegic.value.StringValue
46.9

@<SCITEGIC>MOL_PROPERTY
-CDOCKER_INTERACTION_ENERGY
SciTegic.value.StringValue
47.073

@<SCITEGIC>MOL_PROPERTY
POSE_NUMBER
SciTegic.value.StringValue
1

@<SCITEGIC>MOL_PROPERTY
Molecular_Weight
SciTegic.value.StringValue
357.425

@<SCITEGIC>MOL_PROPERTY
Num_H_Acceptors
SciTegic.value.StringValue
5

@<SCITEGIC>MOL_PROPERTY
Num_H_Acceptors_Lipinski
SciTegic.value.StringValue
8

@<SCITEGIC>MOL_PROPERTY
Num_H_Donors
SciTegic.value.StringValue
2

@<SCITEGIC>MOL_PROPERTY
Num_H_Donors_Lipinski
SciTegic.value.StringValue
2

@<SCITEGIC>MOL_PROPERTY
Num_RotatableBonds
SciTegic.value.StringValue
7

@<SCITEGIC>MOL_PROPERTY
PartialChargeMethod
SciTegic.value.StringValue
MomanyRone

@<SCITEGIC>MOL_PROPERTY
UseResidueTemplateCharge
SciTegic.value.StringValue
True

@<SCITEGIC>MOL_PROPERTY
ForcefieldFFML
SciTegic.value.StringValue
<?xml version="1.0" encoding="UTF-8"?>
<!DOCTYPE ffml SYSTEM "Ffml.dtd">
<ffml version="1.0">
<forcefield name="CHARMm" derivedFrom="CHARMm" base="CHARMm">
<atomTypes>
</atomTypes>
<parameters>
</parameters>
</forcefield>
</ffml>

@<SCITEGIC>MOL_PROPERTY
Initial Potential Energy
SciTegic.value.StringValue
3.524

@<SCITEGIC>MOL_PROPERTY
Initial RMS Gradient
SciTegic.value.StringValue
9.574

@<SCITEGIC>MOL_PROPERTY
Minimization Criteria
SciTegic.value.StringValue
CONJUG> Minimization exiting with gradient tolerance ( 0.0100000) satisfied.

@<SCITEGIC>MOL_PROPERTY
CHARMm Energy
SciTegic.value.StringValue
-13.206

@<SCITEGIC>MOL_PROPERTY
Potential Energy
SciTegic.value.StringValue
-13.206

@<SCITEGIC>MOL_PROPERTY
RMS Gradient
SciTegic.value.StringValue
0.008

@<SCITEGIC>MOL_PROPERTY
Bond Energy
SciTegic.value.StringValue
0.342

@<SCITEGIC>MOL_PROPERTY
Angle Energy
SciTegic.value.StringValue
6.466

@<SCITEGIC>MOL_PROPERTY
Urey-Bradley Energy
SciTegic.value.StringValue
0

@<SCITEGIC>MOL_PROPERTY
Dihedral Energy
SciTegic.value.StringValue
8.349

@<SCITEGIC>MOL_PROPERTY
Improper Energy
SciTegic.value.StringValue
0.035

@<SCITEGIC>MOL_PROPERTY
Van der Waals Energy
SciTegic.value.StringValue
-9.535

@<SCITEGIC>MOL_PROPERTY
Electrostatic Energy
SciTegic.value.StringValue
-18.863

@<SCITEGIC>MOL_PROPERTY
Hydrogen Bond Energy
SciTegic.value.StringValue
0

@<SCITEGIC>MOL_PROPERTY
Solvation Free Energy
SciTegic.value.StringValue
0

@<SCITEGIC>MOL_PROPERTY
REMARK99
SciTegic.value.StringValue
REMARK  99  MacroMolecule created from Mol2 file
REMARK  99  ENA1189795
REMARK  99  PROTEIN
REMARK  99  USER_CHARGES
REMARK  99
REMARK  99

@<SCITEGIC>MOL_PROPERTY
ALogP
SciTegic.value.StringValue
-0.774

@<SCITEGIC>MOL_PROPERTY
Estimate
SciTegic.value.StringValue
5.523

@<SCITEGIC>MOL_PROPERTY
Molecular_PolarSurfaceArea
SciTegic.value.StringValue
126.75

@<SCITEGIC>MOL_PROPERTY
Consensus
SciTegic.value.StringValue
0

@<SCITEGIC>ATOM_PROPERTY
Formal Charge
SciTegic.value.StringValue
1 0
2 0
3 0
4 0
5 0
6 0
7 0
8 0
9 0
10 0
11 0
12 0
13 0
14 0
15 0
16 0
17 0
18 0
19 0
20 0
21 0
22 0
23 0
24 0
25 0
26 0
27 0
28 0
29 0
30 0
31 0
32 0
33 0
34 0
35 0
36 0
37 0
38 0
39 0
40 0
41 0
42 0
43 0
44 0
45 0
46 0
47 0

@<SCITEGIC>ATOM_PROPERTY
pdb_tempFactor
SciTegic.value.DoubleValue
1 0
2 0
3 0
4 0
5 0
6 0
7 0
8 0
9 0
10 0
11 0
12 0
13 0
14 0
15 0
16 0
17 0
18 0
19 0
20 0
21 0
22 0
23 0
24 0
25 0
26 0
27 0
28 0
29 0
30 0
31 0
32 0
33 0
34 0
35 0
36 0
37 0
38 0
39 0
40 0
41 0
42 0
43 0
44 0
45 0
46 0
47 0

@<SCITEGIC>ATOM_PROPERTY
pdb_occupancy
SciTegic.value.DoubleValue
1 1
2 1
3 1
4 1
5 1
6 1
7 1
8 1
9 1
10 1
11 1
12 1
13 1
14 1
15 1
16 1
17 1
18 1
19 1
20 1
21 1
22 1
23 1
24 1
25 1
26 1
27 1
28 1
29 1
30 1
31 1
32 1
33 1
34 1
35 1
36 1
37 1
38 1
39 1
40 1
41 1
42 1
43 1
44 1
45 1
46 1
47 1

@<TRIPOS>MOLECULE
dpp4_46
54  55  1  0  0
SMALL
FORMAL_CHARGES
@<TRIPOS>ATOM
    1 O1        39.5349    33.3321    17.0015 O.3        1 SUBUNIT  0
    2 C2        40.1581    34.1687    16.0969 C.2        1 SUBUNIT  0
    3 C3        39.4051    34.7534    15.0900 C.2        1 SUBUNIT  0
    4 C4        40.0167    35.5768    14.1341 C.2        1 SUBUNIT  0
    5 C5        41.3861    35.7948    14.2284 C.2        1 SUBUNIT  0
    6 C6        42.1414    35.2321    15.2520 C.2        1 SUBUNIT  0
    7 C7        41.5186    34.4076    16.1802 C.2        1 SUBUNIT  0
    8 C8        43.6034    35.5406    15.4033 C.3        1 SUBUNIT  0
    9 C9        43.8146    36.4483    16.6224 C.3        1 SUBUNIT  0
   10 C10       45.2933    36.5602    16.9996 C.2        1 SUBUNIT  0
   11 C11       45.6318    36.4794    18.4935 C.3        1 SUBUNIT  0
   12 C12       46.1405    35.0775    18.8882 C.3        1 SUBUNIT  0
   13 C13       45.1412    33.9213    18.6395 C.3        1 SUBUNIT  0
   14 C14       45.8396    32.5613    18.4808 C.3        1 SUBUNIT  0
   15 C15       46.5397    32.4411    17.1510 C.2        1 SUBUNIT  0
   16 C16       47.9273    32.4921    17.0665 C.2        1 SUBUNIT  0
   17 C17       48.5594    32.4190    15.8329 C.2        1 SUBUNIT  0
   18 C18       47.8064    32.3050    14.6737 C.2        1 SUBUNIT  0
   19 C19       46.4198    32.2440    14.7347 C.2        1 SUBUNIT  0
   20 C20       45.7955    32.3012    15.9823 C.2        1 SUBUNIT  0
   21 C21       44.3883    31.7577    13.5883 C.3        1 SUBUNIT  0
   22 O22       45.7468    32.1463    13.5140 O.3        1 SUBUNIT  0
   23 O23       48.4345    32.2346    13.4476 O.3        1 SUBUNIT  0
   24 O24       46.5587    35.0644    20.2388 O.3        1 SUBUNIT  0
   25 O25       46.1424    36.6682    16.1693 O.2        1 SUBUNIT  0
   26 C26       37.9789    36.2326    13.0502 C.3        1 SUBUNIT  0
   27 O27       39.3911    36.2085    13.0542 O.3        1 SUBUNIT  0
   28 O28       38.0640    34.4391    15.0782 O.3        1 SUBUNIT  0
   29 H29       39.6923    33.6289    17.8923 H          1 SUBUNIT  0
   30 H30       41.8654    36.4303    13.4979 H          1 SUBUNIT  0
   31 H31       42.1000    33.9645    16.9760 H          1 SUBUNIT  0
   32 H32       44.1422    34.6014    15.5246 H          1 SUBUNIT  0
   33 H33       43.9923    36.0090    14.4977 H          1 SUBUNIT  0
   34 H34       43.2711    36.0693    17.4884 H          1 SUBUNIT  0
   35 H35       43.4225    37.4423    16.4307 H          1 SUBUNIT  0
   36 H36       46.3999    37.2228    18.7057 H          1 SUBUNIT  0
   37 H37       44.7462    36.7620    19.0591 H          1 SUBUNIT  0
   38 H38       47.0379    34.9014    18.2942 H          1 SUBUNIT  0
   39 H39       44.4068    33.8607    19.4432 H          1 SUBUNIT  0
   40 H40       44.5496    34.1056    17.7463 H          1 SUBUNIT  0
   41 H41       46.5407    32.3953    19.2994 H          1 SUBUNIT  0
   42 H42       45.1045    31.7628    18.5449 H          1 SUBUNIT  0
   43 H43       48.5177    32.5994    17.9649 H          1 SUBUNIT  0
   44 H44       49.6376    32.4561    15.7730 H          1 SUBUNIT  0
   45 H45       44.7209    32.2625    16.0695 H          1 SUBUNIT  0
   46 H46       43.7822    32.5150    14.0882 H          1 SUBUNIT  0
   47 H47       43.9922    31.6301    12.5799 H          1 SUBUNIT  0
   48 H48       44.2856    30.8047    14.1088 H          1 SUBUNIT  0
   49 H49       47.7721    32.1076    12.7822 H          1 SUBUNIT  0
   50 H50       45.8238    35.3063    20.7966 H          1 SUBUNIT  0
   51 H51       37.5902    36.6698    13.9709 H          1 SUBUNIT  0
   52 H52       37.5689    35.2334    12.9097 H          1 SUBUNIT  0
   53 H53       37.6325    36.8426    12.2162 H          1 SUBUNIT  0
   54 H54       37.9425    33.7645    15.7371 H          1 SUBUNIT  0
@<TRIPOS>BOND
    1     1     2 1
    2     1    29 1
    3     2     3 2
    4     3     4 1
    5     3    28 1
    6     4     5 2
    7     5     6 1
    8     5    30 1
    9     6     7 2
   10     6     8 1
   11     7     2 1
   12     7    31 1
   13     8     9 1
   14     8    32 1
   15     8    33 1
   16     9    10 1
   17     9    34 1
   18     9    35 1
   19    10    11 1
   20    11    12 1
   21    11    36 1
   22    11    37 1
   23    12    13 1
   24    12    24 1
   25    12    38 1
   26    13    14 1
   27    13    39 1
   28    13    40 1
   29    14    15 1
   30    14    41 1
   31    14    42 1
   32    15    16 2
   33    16    17 1
   34    16    43 1
   35    17    18 2
   36    17    44 1
   37    18    19 1
   38    18    23 1
   39    19    20 2
   40    20    15 1
   41    20    45 1
   42    21    22 1
   43    21    46 1
   44    21    47 1
   45    21    48 1
   46    22    19 1
   47    23    49 1
   48    24    50 1
   49    25    10 2
   50    26    27 1
   51    26    51 1
   52    26    52 1
   53    26    53 1
   54    27     4 1
   55    28    54 1
@<TRIPOS>SUBSTRUCTURE
1   ****   1
@<SCITEGIC>MOL_PROPERTY
LigScore1_Dreiding
SciTegic.value.StringValue
5.61

@<SCITEGIC>MOL_PROPERTY
LigScore2_Dreiding
SciTegic.value.StringValue
6.07

@<SCITEGIC>MOL_PROPERTY
-PLP1
SciTegic.value.StringValue
79.71

@<SCITEGIC>MOL_PROPERTY
-PLP2
SciTegic.value.StringValue
82.24

@<SCITEGIC>MOL_PROPERTY
-PMF
SciTegic.value.StringValue
116.49

@<SCITEGIC>MOL_PROPERTY
TopHits
SciTegic.value.StringValue
10

@<SCITEGIC>MOL_PROPERTY
-CDOCKER_ENERGY
SciTegic.value.StringValue
42.219

@<SCITEGIC>MOL_PROPERTY
-CDOCKER_INTERACTION_ENERGY
SciTegic.value.StringValue
49.887

@<SCITEGIC>MOL_PROPERTY
POSE_NUMBER
SciTegic.value.StringValue
1

@<SCITEGIC>MOL_PROPERTY
Initial RMS Gradient
SciTegic.value.StringValue
21.736

@<SCITEGIC>MOL_PROPERTY
Molecular_PolarSurfaceArea
SciTegic.value.StringValue
116.45

@<SCITEGIC>MOL_PROPERTY
Molecular_Weight
SciTegic.value.StringValue
390.427

@<SCITEGIC>MOL_PROPERTY
Num_H_Acceptors
SciTegic.value.StringValue
7

@<SCITEGIC>MOL_PROPERTY
Num_H_Acceptors_Lipinski
SciTegic.value.StringValue
7

@<SCITEGIC>MOL_PROPERTY
Num_H_Donors
SciTegic.value.StringValue
4

@<SCITEGIC>MOL_PROPERTY
Num_H_Donors_Lipinski
SciTegic.value.StringValue
4

@<SCITEGIC>MOL_PROPERTY
Num_RotatableBonds
SciTegic.value.StringValue
10

@<SCITEGIC>MOL_PROPERTY
PartialChargeMethod
SciTegic.value.StringValue
MomanyRone

@<SCITEGIC>MOL_PROPERTY
REMARK99
SciTegic.value.StringValue
REMARK  99  MacroMolecule created from Mol2 file
REMARK  99  5-hydroxy-1-(4_5-dihydroxy-3-methoxyphenyl)-7-(4-dihydroxy-3-methoxyphenyl)heptan-3-one.cdx
REMARK  99  PROTEIN
REMARK  99  USER_CHARGES
REMARK  99
REMARK  99

@<SCITEGIC>MOL_PROPERTY
UseResidueTemplateCharge
SciTegic.value.StringValue
True

@<SCITEGIC>MOL_PROPERTY
ForcefieldFFML
SciTegic.value.StringValue
<?xml version="1.0" encoding="UTF-8"?>
<!DOCTYPE ffml SYSTEM "Ffml.dtd">
<ffml version="1.0">
<forcefield name="CHARMm" derivedFrom="CHARMm" base="CHARMm">
<atomTypes>
</atomTypes>
<parameters>
</parameters>
</forcefield>
</ffml>

@<SCITEGIC>MOL_PROPERTY
Initial Potential Energy
SciTegic.value.StringValue
48.324

@<SCITEGIC>MOL_PROPERTY
Minimization Criteria
SciTegic.value.StringValue
CONJUG> Minimization exiting with gradient tolerance ( 0.0100000) satisfied.

@<SCITEGIC>MOL_PROPERTY
Potential Energy
SciTegic.value.StringValue
-8.528

@<SCITEGIC>MOL_PROPERTY
RMS Gradient
SciTegic.value.StringValue
0.01

@<SCITEGIC>MOL_PROPERTY
Bond Energy
SciTegic.value.StringValue
1.179

@<SCITEGIC>MOL_PROPERTY
Angle Energy
SciTegic.value.StringValue
9.467

@<SCITEGIC>MOL_PROPERTY
Urey-Bradley Energy
SciTegic.value.StringValue
0

@<SCITEGIC>MOL_PROPERTY
Dihedral Energy
SciTegic.value.StringValue
6.611

@<SCITEGIC>MOL_PROPERTY
Improper Energy
SciTegic.value.StringValue
0.132

@<SCITEGIC>MOL_PROPERTY
Van der Waals Energy
SciTegic.value.StringValue
-2.228

@<SCITEGIC>MOL_PROPERTY
Electrostatic Energy
SciTegic.value.StringValue
-23.689

@<SCITEGIC>MOL_PROPERTY
Hydrogen Bond Energy
SciTegic.value.StringValue
0

@<SCITEGIC>MOL_PROPERTY
Solvation Free Energy
SciTegic.value.StringValue
0

@<SCITEGIC>MOL_PROPERTY
ALogP
SciTegic.value.StringValue
3.258

@<SCITEGIC>MOL_PROPERTY
CHARMm Energy
SciTegic.value.StringValue
-8.528

@<SCITEGIC>MOL_PROPERTY
Estimate
SciTegic.value.StringValue
3.211

@<SCITEGIC>MOL_PROPERTY
Consensus
SciTegic.value.StringValue
1

@<SCITEGIC>ATOM_PROPERTY
Formal Charge
SciTegic.value.StringValue
1 0
2 0
3 0
4 0
5 0
6 0
7 0
8 0
9 0
10 0
11 0
12 0
13 0
14 0
15 0
16 0
17 0
18 0
19 0
20 0
21 0
22 0
23 0
24 0
25 0
26 0
27 0
28 0
29 0
30 0
31 0
32 0
33 0
34 0
35 0
36 0
37 0
38 0
39 0
40 0
41 0
42 0
43 0
44 0
45 0
46 0
47 0
48 0
49 0
50 0
51 0
52 0
53 0
54 0

@<SCITEGIC>ATOM_PROPERTY
pdb_tempFactor
SciTegic.value.DoubleValue
1 0
2 0
3 0
4 0
5 0
6 0
7 0
8 0
9 0
10 0
11 0
12 0
13 0
14 0
15 0
16 0
17 0
18 0
19 0
20 0
21 0
22 0
23 0
24 0
25 0
26 0
27 0
28 0
29 0
30 0
31 0
32 0
33 0
34 0
35 0
36 0
37 0
38 0
39 0
40 0
41 0
42 0
43 0
44 0
45 0
46 0
47 0
48 0
49 0
50 0
51 0
52 0
53 0
54 0

@<SCITEGIC>ATOM_PROPERTY
pdb_occupancy
SciTegic.value.DoubleValue
1 1
2 1
3 1
4 1
5 1
6 1
7 1
8 1
9 1
10 1
11 1
12 1
13 1
14 1
15 1
16 1
17 1
18 1
19 1
20 1
21 1
22 1
23 1
24 1
25 1
26 1
27 1
28 1
29 1
30 1
31 1
32 1
33 1
34 1
35 1
36 1
37 1
38 1
39 1
40 1
41 1
42 1
43 1
44 1
45 1
46 1
47 1
48 1
49 1
50 1
51 1
52 1
53 1
54 1

@<TRIPOS>MOLECULE
Alogliptin
46  48  1  0  0
SMALL
FORMAL_CHARGES
@<TRIPOS>ATOM
    1 O1        41.1112    33.9873    11.7741 O.2        1 SUBUNIT  0
    2 C2        41.9514    33.4829    12.5076 C.2        1 SUBUNIT  0
    3 N3        42.4079    32.2081    12.2802 N.am       1 SUBUNIT  0
    4 C4        41.8719    31.4416    11.1381 C.3        1 SUBUNIT  0
    5 N5        42.4751    34.1613    13.5798 N.am       1 SUBUNIT  0
    6 C6        41.9407    35.5072    13.8820 C.3        1 SUBUNIT  0
    7 C7        40.4344    35.5926    14.0118 C.2        1 SUBUNIT  0
    8 C8        39.7126    34.8391    14.9412 C.2        1 SUBUNIT  0
    9 C9        40.3785    33.9346    15.8339 C.1        1 SUBUNIT  0
   10 N10       40.9108    33.1885    16.5436 N.1        1 SUBUNIT  0
   11 C11       38.3301    34.9395    15.0231 C.2        1 SUBUNIT  0
   12 C12       37.6542    35.8023    14.1781 C.2        1 SUBUNIT  0
   13 C13       38.3505    36.5693    13.2578 C.2        1 SUBUNIT  0
   14 C14       39.7322    36.4662    13.1862 C.2        1 SUBUNIT  0
   15 C15       43.5601    33.5961    14.4177 C.2        1 SUBUNIT  0
   16 C16       43.9591    32.3377    14.1759 C.2        1 SUBUNIT  0
   17 C17       43.3436    31.5923    13.0604 C.2        1 SUBUNIT  0
   18 O18       43.7261    30.4406    12.8894 O.2        1 SUBUNIT  0
   19 N19       44.2193    34.3608    15.4969 N.pl3      1 SUBUNIT  0
   20 C20       44.3353    33.7919    16.8472 C.3        1 SUBUNIT  0
   21 C21       44.0921    34.8215    17.9591 C.3        1 SUBUNIT  0
   22 N22       44.3834    34.2490    19.2696 N.3        1 SUBUNIT  0
   23 C23       44.9209    36.0861    17.7231 C.3        1 SUBUNIT  0
   24 C24       44.6204    36.6710    16.3419 C.3        1 SUBUNIT  0
   25 C25       44.9014    35.6386    15.2422 C.3        1 SUBUNIT  0
   26 H26       42.6831    30.9724    10.5768 H          1 SUBUNIT  0
   27 H27       41.2029    30.6562    11.4935 H          1 SUBUNIT  0
   28 H28       41.3138    32.0615    10.4343 H          1 SUBUNIT  0
   29 H29       42.2940    36.2015    13.1182 H          1 SUBUNIT  0
   30 H30       42.3361    35.8761    14.8228 H          1 SUBUNIT  0
   31 H31       37.7747    34.3610    15.7482 H          1 SUBUNIT  0
   32 H32       36.5868    35.8905    14.2647 H          1 SUBUNIT  0
   33 H33       37.8224    37.2507    12.6072 H          1 SUBUNIT  0
   34 H34       40.2700    37.0709    12.4747 H          1 SUBUNIT  0
   35 H35       44.7181    31.8678    14.7732 H          1 SUBUNIT  0
   36 H36       45.3346    33.3693    16.9539 H          1 SUBUNIT  0
   37 H37       43.6358    32.9634    16.9593 H          1 SUBUNIT  0
   38 H38       43.0353    35.0978    17.9635 H          1 SUBUNIT  0
   39 H39       43.6381    33.6157    19.5335 H          1 SUBUNIT  0
   40 H40       44.3640    34.9787    19.9744 H          1 SUBUNIT  0
   41 H41       45.9822    35.8475    17.7999 H          1 SUBUNIT  0
   42 H42       44.7061    36.8222    18.4982 H          1 SUBUNIT  0
   43 H43       45.2171    37.5674    16.1772 H          1 SUBUNIT  0
   44 H44       43.5759    36.9813    16.3043 H          1 SUBUNIT  0
   45 H45       45.9740    35.4493    15.1835 H          1 SUBUNIT  0
   46 H46       44.6076    36.0405    14.2729 H          1 SUBUNIT  0
@<TRIPOS>BOND
    1     1     2 2
    2     2     3 1
    3     2     5 1
    4     3     4 1
    5     3    17 1
    6     4    26 1
    7     4    27 1
    8     4    28 1
    9     5     6 1
   10     5    15 1
   11     6     7 1
   12     6    29 1
   13     6    30 1
   14     7     8 2
   15     7    14 1
   16     8     9 1
   17     8    11 1
   18     9    10 3
   19    11    12 2
   20    11    31 1
   21    12    13 1
   22    12    32 1
   23    13    14 2
   24    13    33 1
   25    14    34 1
   26    15    16 2
   27    15    19 1
   28    16    17 1
   29    16    35 1
   30    17    18 2
   31    19    20 1
   32    19    25 1
   33    20    21 1
   34    20    36 1
   35    20    37 1
   36    21    22 1
   37    21    23 1
   38    21    38 1
   39    22    39 1
   40    22    40 1
   41    23    24 1
   42    23    41 1
   43    23    42 1
   44    24    25 1
   45    24    43 1
   46    24    44 1
   47    25    45 1
   48    25    46 1
@<TRIPOS>SUBSTRUCTURE
1   ****   1
@<SCITEGIC>MOL_PROPERTY
LigScore1_Dreiding
SciTegic.value.StringValue
3.82

@<SCITEGIC>MOL_PROPERTY
LigScore2_Dreiding
SciTegic.value.StringValue
6.14

@<SCITEGIC>MOL_PROPERTY
-PLP1
SciTegic.value.StringValue
96.06

@<SCITEGIC>MOL_PROPERTY
-PLP2
SciTegic.value.StringValue
92.2

@<SCITEGIC>MOL_PROPERTY
-PMF
SciTegic.value.StringValue
142.21

@<SCITEGIC>MOL_PROPERTY
TopHits
SciTegic.value.StringValue
10

@<SCITEGIC>MOL_PROPERTY
-CDOCKER_ENERGY
SciTegic.value.StringValue
40.601

@<SCITEGIC>MOL_PROPERTY
-CDOCKER_INTERACTION_ENERGY
SciTegic.value.StringValue
46.06

@<SCITEGIC>MOL_PROPERTY
POSE_NUMBER
SciTegic.value.StringValue
1

@<SCITEGIC>MOL_PROPERTY
ForcefieldFFML
SciTegic.value.StringValue
<?xml version="1.0" encoding="UTF-8"?>
<!DOCTYPE ffml SYSTEM "Ffml.dtd">
<ffml version="1.0">
<forcefield name="CHARMm" derivedFrom="CHARMm" base="CHARMm">
<atomTypes>
</atomTypes>
<parameters>
<angle atom1="NX" atom2="CUA1" atom3="NX">
<quadratic
refValue="120"
forceConstant="60"/>
</angle>
</parameters>
</forcefield>
</ffml>

@<SCITEGIC>MOL_PROPERTY
Initial Potential Energy
SciTegic.value.StringValue
14.667

@<SCITEGIC>MOL_PROPERTY
Initial RMS Gradient
SciTegic.value.StringValue
16.033

@<SCITEGIC>MOL_PROPERTY
Minimization Criteria
SciTegic.value.StringValue
 CONJUG> Minimization exiting with gradient tolerance ( 0.0100000) satisfied.

@<SCITEGIC>MOL_PROPERTY
CHARMm Energy
SciTegic.value.StringValue
-15.277

@<SCITEGIC>MOL_PROPERTY
Improper Energy
SciTegic.value.StringValue
0.27

@<SCITEGIC>MOL_PROPERTY
Hydrogen Bond Energy
SciTegic.value.StringValue
0

@<SCITEGIC>MOL_PROPERTY
Angle Energy
SciTegic.value.StringValue
3.742

@<SCITEGIC>MOL_PROPERTY
Dihedral Energy
SciTegic.value.StringValue
6.879

@<SCITEGIC>MOL_PROPERTY
Electrostatic Energy
SciTegic.value.StringValue
-25.208

@<SCITEGIC>MOL_PROPERTY
Solvation Free Energy
SciTegic.value.StringValue
0

@<SCITEGIC>MOL_PROPERTY
Potential Energy
SciTegic.value.StringValue
-15.277

@<SCITEGIC>MOL_PROPERTY
Van der Waals Energy
SciTegic.value.StringValue
-1.943

@<SCITEGIC>MOL_PROPERTY
RMS Gradient
SciTegic.value.StringValue
0.009

@<SCITEGIC>MOL_PROPERTY
Urey-Bradley Energy
SciTegic.value.StringValue
0

@<SCITEGIC>MOL_PROPERTY
Bond Energy
SciTegic.value.StringValue
0.983

@<SCITEGIC>MOL_PROPERTY
Resolution
SciTegic.value.StringValue
2.25

@<SCITEGIC>MOL_PROPERTY
PartialChargeMethod
SciTegic.value.StringValue
MomanyRone

@<SCITEGIC>MOL_PROPERTY
UseResidueTemplateCharge
SciTegic.value.StringValue
True

@<SCITEGIC>MOL_PROPERTY
Consensus
SciTegic.value.StringValue
4

@<SCITEGIC>ATOM_PROPERTY
Formal Charge
SciTegic.value.StringValue
1 0
2 0
3 0
4 0
5 0
6 0
7 0
8 0
9 0
10 0
11 0
12 0
13 0
14 0
15 0
16 0
17 0
18 0
19 0
20 0
21 0
22 0
23 0
24 0
25 0
26 0
27 0
28 0
29 0
30 0
31 0
32 0
33 0
34 0
35 0
36 0
37 0
38 0
39 0
40 0
41 0
42 0
43 0
44 0
45 0
46 0

@<SCITEGIC>ATOM_PROPERTY
pdb_tempFactor
SciTegic.value.DoubleValue
1 0
2 0
3 0
4 0
5 0
6 0
7 0
8 0
9 0
10 0
11 0
12 0
13 0
14 0
15 0
16 0
17 0
18 0
19 0
20 0
21 0
22 0
23 0
24 0
25 0
26 0
27 0
28 0
29 0
30 0
31 0
32 0
33 0
34 0
35 0
36 0
37 0
38 0
39 0
40 0
41 0
42 0
43 0
44 0
45 0
46 0

@<SCITEGIC>ATOM_PROPERTY
pdb_occupancy
SciTegic.value.DoubleValue
1 1
2 1
3 1
4 1
5 1
6 1
7 1
8 1
9 1
10 1
11 1
12 1
13 1
14 1
15 1
16 1
17 1
18 1
19 1
20 1
21 1
22 1
23 1
24 1
25 1
26 1
27 1
28 1
29 1
30 1
31 1
32 1
33 1
34 1
35 1
36 1
37 1
38 1
39 1
40 1
41 1
42 1
43 1
44 1
45 1
46 1
