# Supplementary material for: Discovery of Novel DPP-IV Inhibitors as Potential Candidates for the Treatment of Type 2 Diabetes Mellitus Predicted by 3D QSAR Pharmacophore Models, Molecular Docking and De Novo Evolution
Source: Molecules. 2019 Aug 7;24(16):2870. doi: 10.3390/molecules24162870 (PMC6720998; doi:10.3390/molecules24162870)
Supplement: Supplementary file 1 [file molecules-24-02870-s001.zip › Supplementary materials/Docking_compounds_from_DB/161_comp_docking.mol2]

#	Created by:	Discovery Studio
#	Creation time:	2019-08-05T16:29:40Z

@<TRIPOS>MOLECULE
1d8f_SPI
   54    56     1 0 0
PROTEIN
USER_CHARGES


@<TRIPOS>ATOM
      1 C1            6.496820    3.699682    4.495613 C.3      1 SUBUNIT    0.0300
      2 O2            5.640348    4.216897    3.495606 O.3      1 SUBUNIT   -0.3650
      3 C3            4.515710    3.450148    3.186494 C.2      1 SUBUNIT    0.1850
      4 C4            3.639878    3.994228    2.252721 C.2      1 SUBUNIT   -0.1300
      5 C5            2.468692    3.332122    1.903656 C.2      1 SUBUNIT   -0.1300
      6 C6            2.165319    2.117049    2.497150 C.2      1 SUBUNIT    0.0600
      7 C7            3.051999    1.531187    3.388936 C.2      1 SUBUNIT   -0.1300
      8 C8            4.221162    2.199640    3.741493 C.2      1 SUBUNIT   -0.1300
      9 S9            0.681088    1.270065    2.023390 S.o2     1 SUBUNIT    1.3600
     10 O10          -0.408347    2.187903    1.899319 O.2      1 SUBUNIT   -0.6500
     11 O11           0.504948    0.066841    2.773616 O.2      1 SUBUNIT   -0.6500
     12 C12           1.025108   -1.789009    0.148456 C.3      1 SUBUNIT    0.0000
     13 N13          -0.050013   -1.764821   -0.850965 N.am     1 SUBUNIT   -0.2500
     14 C14          -0.403245   -0.467587   -1.450849 C.3      1 SUBUNIT    0.0000
     15 C15          -0.354089    0.653947   -0.398768 C.3      1 SUBUNIT    0.1500
     16 N16           0.867902    0.681336    0.412668 N.3      1 SUBUNIT   -0.5200
     17 C17           1.772915   -0.450195    0.201742 C.3      1 SUBUNIT    0.1000
     18 C18          -0.673951   -2.920194   -1.192799 C.2      1 SUBUNIT    0.7500
     19 O19          -0.373456   -4.004251   -0.711690 O.2      1 SUBUNIT   -0.5500
     20 O20          -1.630425   -2.798199   -2.098171 O.3      1 SUBUNIT   -0.6500
     21 C21          -2.342733   -3.977985   -2.483086 C.3      1 SUBUNIT    0.4000
     22 C22          -3.778340   -3.643043   -2.797362 C.2      1 SUBUNIT    0.0000
     23 C23          -4.788498   -4.577689   -2.580235 C.2      1 SUBUNIT   -0.1300
     24 C24          -6.109364   -4.279291   -2.893308 C.2      1 SUBUNIT   -0.1300
     25 C25          -6.433745   -3.041743   -3.431094 C.2      1 SUBUNIT   -0.1300
     26 C26          -5.435377   -2.101139   -3.646779 C.2      1 SUBUNIT   -0.1300
     27 C27          -4.115518   -2.402653   -3.331310 C.2      1 SUBUNIT   -0.1300
     28 C28          -0.565487    2.019664   -1.078083 C.2      1 SUBUNIT    0.6000
     29 O29           0.009262    2.313665   -2.118999 O.2      1 SUBUNIT   -0.5500
     30 N30          -1.414870    2.867311   -0.487705 N.am     1 SUBUNIT   -0.2500
     31 O31          -1.648903    4.079479   -1.149731 O.3      1 SUBUNIT   -0.4500
     32 H32           5.971066    3.587606    5.445188 H        1 SUBUNIT    0.0500
     33 H33           6.925896    2.744048    4.191367 H        1 SUBUNIT    0.0500
     34 H34           7.321608    4.393401    4.655410 H        1 SUBUNIT    0.0500
     35 H35           3.874009    4.949278    1.806438 H        1 SUBUNIT    0.1300
     36 H36           1.777243    3.752155    1.185866 H        1 SUBUNIT    0.1300
     37 H37           2.805824    0.566512    3.811101 H        1 SUBUNIT    0.1300
     38 H38           4.882507    1.733655    4.455651 H        1 SUBUNIT    0.1300
     39 H39           1.725489   -2.594103   -0.081097 H        1 SUBUNIT    0.0500
     40 H40           0.593492   -2.016559    1.124516 H        1 SUBUNIT    0.0500
     41 H41          -1.398980   -0.487195   -1.897385 H        1 SUBUNIT    0.0500
     42 H42           0.294484   -0.265716   -2.264812 H        1 SUBUNIT    0.0500
     43 H43          -1.181693    0.483185    0.291570 H        1 SUBUNIT    0.0500
     44 H44           2.518183   -0.451198    0.997850 H        1 SUBUNIT    0.0500
     45 H45           2.303231   -0.276061   -0.735054 H        1 SUBUNIT    0.0500
     46 H46          -2.315044   -4.743483   -1.703457 H        1 SUBUNIT    0.0500
     47 H47          -1.867698   -4.387170   -3.374666 H        1 SUBUNIT    0.0500
     48 H48          -4.550996   -5.549367   -2.170607 H        1 SUBUNIT    0.1300
     49 H49          -6.887204   -5.011381   -2.723927 H        1 SUBUNIT    0.1300
     50 H50          -7.462153   -2.816827   -3.683376 H        1 SUBUNIT    0.1300
     51 H51          -5.683412   -1.134824   -4.062518 H        1 SUBUNIT    0.1300
     52 H52          -3.340837   -1.668860   -3.503316 H        1 SUBUNIT    0.1300
     53 H53          -1.760435    2.670379    0.433811 H        1 SUBUNIT    0.2500
     54 H54          -1.078371    4.056156   -1.917477 H        1 SUBUNIT    0.4000
@<TRIPOS>BOND
     1    1    2 1
     2    1   32 1
     3    1   33 1
     4    1   34 1
     5    2    3 1
     6    3    4 2
     7    4    5 1
     8    4   35 1
     9    5    6 2
    10    5   36 1
    11    6    7 1
    12    6    9 1
    13    7    8 2
    14    7   37 1
    15    8    3 1
    16    8   38 1
    17    9   10 2
    18    9   11 2
    19    9   16 1
    20   12   13 1
    21   12   39 1
    22   12   40 1
    23   13   14 1
    24   13   18 1
    25   14   15 1
    26   14   41 1
    27   14   42 1
    28   15   16 1
    29   15   28 1
    30   15   43 1
    31   16   17 1
    32   17   12 1
    33   17   44 1
    34   17   45 1
    35   18   19 2
    36   18   20 1
    37   20   21 1
    38   21   22 1
    39   21   46 1
    40   21   47 1
    41   22   23 2
    42   23   24 1
    43   23   48 1
    44   24   25 2
    45   24   49 1
    46   25   26 1
    47   25   50 1
    48   26   27 2
    49   26   51 1
    50   27   22 1
    51   27   52 1
    52   28   29 2
    53   28   30 1
    54   30   31 1
    55   30   53 1
    56   31   54 1
@<TRIPOS>SUBSTRUCTURE
1 SUBUNIT 1 RESIDUE 1 _ SUBUNIT
@<SCITEGIC>MOL_PROPERTY
AssignOBJECTID
SciTegic.value.StringValue
1

@<SCITEGIC>MOL_PROPERTY
OBJECTID
SciTegic.value.StringValue
9223372036858118161

@<SCITEGIC>MOL_PROPERTY
ALogP
SciTegic.value.DoubleValue
1.376000

@<SCITEGIC>MOL_PROPERTY
Estimate
SciTegic.value.DoubleValue
0.948575

@<SCITEGIC>MOL_PROPERTY
Molecular_PolarSurfaceArea
SciTegic.value.DoubleValue
133.860001

@<SCITEGIC>MOL_PROPERTY
Molecular_Weight
SciTegic.value.DoubleValue
449.477509

@<SCITEGIC>MOL_PROPERTY
Num_H_Acceptors
SciTegic.value.IntegerValue
7

@<SCITEGIC>MOL_PROPERTY
Num_H_Acceptors_Lipinski
SciTegic.value.IntegerValue
10

@<SCITEGIC>MOL_PROPERTY
Num_H_Donors
SciTegic.value.IntegerValue
2

@<SCITEGIC>MOL_PROPERTY
Num_H_Donors_Lipinski
SciTegic.value.IntegerValue
2

@<SCITEGIC>MOL_PROPERTY
Num_RotatableBonds
SciTegic.value.IntegerValue
7

@<SCITEGIC>MOL_PROPERTY
Forcefield
SciTegic.value.StringValue
CHARMm

@<SCITEGIC>MOL_PROPERTY
PartialChargeMethod
SciTegic.value.StringValue
MomanyRone

@<SCITEGIC>MOL_PROPERTY
UseResidueTemplateCharge
SciTegic.value.StringValue
True

@<SCITEGIC>MOL_PROPERTY
ForcefieldBase
SciTegic.value.StringValue
CHARMm

@<SCITEGIC>MOL_PROPERTY
ForcefieldFFML
SciTegic.value.StringValue
<?xml version="1.0" encoding="UTF-8"?>
<!DOCTYPE ffml SYSTEM "Ffml.dtd">
<ffml version="1.0">
<forcefield name="CHARMm" derivedFrom="CHARMm" base="CHARMm">
<atomTypes>
</atomTypes>
<parameters>
</parameters>
</forcefield>
</ffml>

@<SCITEGIC>MOL_PROPERTY
Initial Potential Energy
SciTegic.value.DoubleValue
-28.942520

@<SCITEGIC>MOL_PROPERTY
Initial RMS Gradient
SciTegic.value.DoubleValue
14.573480

@<SCITEGIC>MOL_PROPERTY
Minimization Criteria
SciTegic.value.StringValue
 CONJUG> Minimization exiting with gradient tolerance ( 0.0100000) satisfied.

@<SCITEGIC>MOL_PROPERTY
CHARMm Energy
SciTegic.value.DoubleValue
-65.380981

@<SCITEGIC>MOL_PROPERTY
Potential Energy
SciTegic.value.DoubleValue
-65.380981

@<SCITEGIC>MOL_PROPERTY
RMS Gradient
SciTegic.value.DoubleValue
0.009880

@<SCITEGIC>MOL_PROPERTY
Bond Energy
SciTegic.value.DoubleValue
0.925430

@<SCITEGIC>MOL_PROPERTY
Angle Energy
SciTegic.value.DoubleValue
6.038690

@<SCITEGIC>MOL_PROPERTY
Urey-Bradley Energy
SciTegic.value.DoubleValue
0.000000

@<SCITEGIC>MOL_PROPERTY
Dihedral Energy
SciTegic.value.DoubleValue
13.279020

@<SCITEGIC>MOL_PROPERTY
Improper Energy
SciTegic.value.DoubleValue
0.114680

@<SCITEGIC>MOL_PROPERTY
Van der Waals Energy
SciTegic.value.DoubleValue
-1.221570

@<SCITEGIC>MOL_PROPERTY
Electrostatic Energy
SciTegic.value.DoubleValue
-84.517227

@<SCITEGIC>MOL_PROPERTY
Hydrogen Bond Energy
SciTegic.value.DoubleValue
0.000000

@<SCITEGIC>MOL_PROPERTY
Solvation Free Energy
SciTegic.value.DoubleValue
0.000000

@<SCITEGIC>RESIDUE_PROPERTY
ForceFieldTemplate
SciTegic.value.StringValue
1 1 None

@<SCITEGIC>ATOM_PROPERTY
Formal Charge
SciTegic.value.StringValue
1 0
2 0
3 0
4 0
5 0
6 0
7 0
8 0
9 0
10 0
11 0
12 0
13 0
14 0
15 0
16 0
17 0
18 0
19 0
20 0
21 0
22 0
23 0
24 0
25 0
26 0
27 0
28 0
29 0
30 0
31 0
32 0
33 0
34 0
35 0
36 0
37 0
38 0
39 0
40 0
41 0
42 0
43 0
44 0
45 0
46 0
47 0
48 0
49 0
50 0
51 0
52 0
53 0
54 0

@<SCITEGIC>ATOM_PROPERTY
pdb_tempFactor
SciTegic.value.DoubleValue
1 0.00
2 0.00
3 0.00
4 0.00
5 0.00
6 0.00
7 0.00
8 0.00
9 0.00
10 0.00
11 0.00
12 0.00
13 0.00
14 0.00
15 0.00
16 0.00
17 0.00
18 0.00
19 0.00
20 0.00
21 0.00
22 0.00
23 0.00
24 0.00
25 0.00
26 0.00
27 0.00
28 0.00
29 0.00
30 0.00
31 0.00
32 0.00
33 0.00
34 0.00
35 0.00
36 0.00
37 0.00
38 0.00
39 0.00
40 0.00
41 0.00
42 0.00
43 0.00
44 0.00
45 0.00
46 0.00
47 0.00
48 0.00
49 0.00
50 0.00
51 0.00
52 0.00
53 0.00
54 0.00

@<SCITEGIC>ATOM_PROPERTY
pdb_occupancy
SciTegic.value.DoubleValue
1 1.00
2 1.00
3 1.00
4 1.00
5 1.00
6 1.00
7 1.00
8 1.00
9 1.00
10 1.00
11 1.00
12 1.00
13 1.00
14 1.00
15 1.00
16 1.00
17 1.00
18 1.00
19 1.00
20 1.00
21 1.00
22 1.00
23 1.00
24 1.00
25 1.00
26 1.00
27 1.00
28 1.00
29 1.00
30 1.00
31 1.00
32 1.00
33 1.00
34 1.00
35 1.00
36 1.00
37 1.00
38 1.00
39 1.00
40 1.00
41 1.00
42 1.00
43 1.00
44 1.00
45 1.00
46 1.00
47 1.00
48 1.00
49 1.00
50 1.00
51 1.00
52 1.00
53 1.00
54 1.00

@<SCITEGIC>ATOM_PROPERTY
OBJECTID
SciTegic.value.StringValue
1 4296409116
2 8591376412
3 12886343708
4 17181311004
5 21476278300
6 25771245596
7 30066212892
8 34361180188
9 38656147484
10 42951114780
11 47246082076
12 51541049372
13 55836016668
14 60130983964
15 64425951260
16 68720918556
17 73015885852
18 77310853148
19 81605820444
20 85900787740
21 90195755036
22 94490722332
23 98785689628
24 103080656924
25 107375624220
26 111670591516
27 115965558812
28 120260526108
29 124555493404
30 128850460700
31 133145427996
32 137440395292
33 141735362588
34 146030329884
35 150325297180
36 154620264476
37 158915231772
38 163210199068
39 167505166364
40 171800133660
41 176095100956
42 180390068252
43 184685035548
44 188980002844
45 193274970140
46 197569937436
47 201864904732
48 206159872028
49 210454839324
50 214749806620
51 219044773916
52 223339741212
53 227634708508
54 231929675804

@<SCITEGIC>ATOM_PROPERTY
pdb_serialNumber
SciTegic.value.IntegerValue
1 1
2 2
3 3
4 4
5 5
6 6
7 7
8 8
9 9
10 10
11 11
12 12
13 13
14 14
15 15
16 16
17 17
18 18
19 19
20 20
21 21
22 22
23 23
24 24
25 25
26 26
27 27
28 28
29 29
30 30
31 31
32 32
33 33
34 34
35 35
36 36
37 37
38 38
39 39
40 40
41 41
42 42
43 43
44 44
45 45
46 46
47 47
48 48
49 49
50 50
51 51
52 52
53 53
54 54

@<SCITEGIC>ATOM_PROPERTY
ForcefieldType
SciTegic.value.StringValue
1 CT
2 OE
3 C6R
4 C6R
5 C6R
6 C6R
7 C6R
8 C6R
9 SO2
10 O
11 O
12 CT
13 NX
14 CT
15 CT
16 NT
17 CT
18 C
19 O
20 OS
21 CT
22 C6R
23 C6R
24 C6R
25 C6R
26 C6R
27 C6R
28 C
29 O
30 NP
31 OT
32 HA
33 HA
34 HA
35 HA
36 HA
37 HA
38 HA
39 HA
40 HA
41 HA
42 HA
43 HA
44 HA
45 HA
46 HA
47 HA
48 HA
49 HA
50 HA
51 HA
52 HA
53 H
54 HO

@<TRIPOS>MOLECULE
3l1b_635
80  84  1  0  0
PROTEIN
USER_CHARGES
@<TRIPOS>ATOM
    1 C1         1.2659    -3.8150    -3.5545 C.3        1 SUBUNIT  -0.1500
    2 C2         1.9645    -2.7134    -4.3593 C.3        1 SUBUNIT  0.4500
    3 C3         1.5463    -2.7376    -5.8316 C.3        1 SUBUNIT  -0.1500
    4 O4         1.5950    -1.4424    -3.8184 O.3        1 SUBUNIT  -0.6500
    5 C5         2.3505    -0.9199    -2.8625 C.2        1 SUBUNIT  0.7000
    6 O6         3.0855    -1.6156    -2.1709 O.2        1 SUBUNIT  -0.5500
    7 C7         3.2658     1.2355    -1.7000 C.2        1 SUBUNIT  0.1000
    8 C8         2.2348     0.5491    -2.5812 C.2        1 SUBUNIT  0.0000
    9 C9         1.8657     3.5180    -3.2540 C.3        1 SUBUNIT  0.0000
   10 C10        2.8377     3.8671    -2.1145 C.3        1 SUBUNIT  0.0000
   11 C11        3.4997     2.6258    -1.4784 C.2        1 SUBUNIT  -0.0500
   12 C12        1.1654     1.1710    -3.1114 C.2        1 SUBUNIT  -0.0500
   13 N13        0.8401     2.5729    -2.8436 N.am       1 SUBUNIT  -0.2000
   14 C14       -0.3178     3.0387    -2.2884 C.2        1 SUBUNIT  0.6000
   15 O15       -0.6458     4.2143    -2.3462 O.2        1 SUBUNIT  -0.5500
   16 C16       -1.1512     2.0363    -1.6115 C.2        1 SUBUNIT  0.0000
   17 C17       -2.5317     2.0495    -1.7780 C.2        1 SUBUNIT  -0.1300
   18 C18       -3.3241     1.1385    -1.0868 C.2        1 SUBUNIT  -0.1300
   19 C19       -2.7512     0.2163    -0.2181 C.2        1 SUBUNIT  0.1850
   20 C20       -1.3660     0.2058    -0.0572 C.2        1 SUBUNIT  -0.1300
   21 C21       -0.5797     1.1275    -0.7255 C.2        1 SUBUNIT  -0.1300
   22 O22       -3.6215    -0.6268     0.4706 O.3        1 SUBUNIT  -0.3650
   23 C23       -3.0307    -1.4609     1.4439 C.3        1 SUBUNIT  0.0800
   24 C24       -4.1536    -2.0702     2.2797 C.3        1 SUBUNIT  -0.1000
   25 C25       -3.6250    -2.8855     3.4687 C.3        1 SUBUNIT  0.1000
   26 N26       -4.5174    -2.8313     4.6343 N.4        1 SUBUNIT  0.0500
   27 C27       -3.8627    -3.3685     5.8402 C.3        1 SUBUNIT  0.1000
   28 C28       -4.7920    -3.3097     7.0582 C.3        1 SUBUNIT  0.0800
   29 O29       -5.9824    -3.9981     6.7427 O.3        1 SUBUNIT  -0.3600
   30 C30       -6.6968    -3.4958     5.6339 C.3        1 SUBUNIT  0.0800
   31 C31       -5.7837    -3.5488     4.4021 C.3        1 SUBUNIT  0.1000
   32 C32        2.0901     4.6432    -1.0104 C.3        1 SUBUNIT  -0.1500
   33 C33        3.9299     4.7544    -2.7486 C.3        1 SUBUNIT  -0.1500
   34 N34        4.1638     0.5427    -0.9527 N.pl3      1 SUBUNIT  -0.6000
   35 C35        4.9622     1.3692    -0.1925 C.2        1 SUBUNIT  0.2000
   36 C36        4.5518     2.6930    -0.4698 C.2        1 SUBUNIT  0.0500
   37 F37        7.5643     1.9398     2.2216 F          1 SUBUNIT  -0.3000
   38 C38        6.5814     2.1807     1.3464 C.2        1 SUBUNIT  0.3000
   39 C39        5.9759     1.1147     0.6927 C.2        1 SUBUNIT  -0.1300
   40 C40        6.1880     3.4921     1.1159 C.2        1 SUBUNIT  -0.1300
   41 C41        5.1648     3.7317     0.1969 C.2        1 SUBUNIT  -0.1300
   42 H42        1.5808    -3.7918    -2.5115 H          1 SUBUNIT  0.0500
   43 H43        1.5111    -4.7992    -3.9555 H          1 SUBUNIT  0.0500
   44 H44        0.1840    -3.6922    -3.5834 H          1 SUBUNIT  0.0500
   45 H45        3.0481    -2.8503    -4.2984 H          1 SUBUNIT  0.0500
   46 H46        2.0472    -1.9424    -6.3838 H          1 SUBUNIT  0.0500
   47 H47        1.8062    -3.6865    -6.3016 H          1 SUBUNIT  0.0500
   48 H48        0.4716    -2.5904    -5.9366 H          1 SUBUNIT  0.0500
   49 H49        1.4051     4.4254    -3.6518 H          1 SUBUNIT  0.0500
   50 H50        2.4206     3.0963    -4.0942 H          1 SUBUNIT  0.0500
   51 H51        0.4940     0.6349    -3.7587 H          1 SUBUNIT  0.1000
   52 H52       -2.9849     2.7774    -2.4395 H          1 SUBUNIT  0.1300
   53 H53       -4.3970     1.1555    -1.2166 H          1 SUBUNIT  0.1300
   54 H54       -0.8629    -0.4924     0.5922 H          1 SUBUNIT  0.1300
   55 H55        0.4837     1.1387    -0.5326 H          1 SUBUNIT  0.1300
   56 H56       -2.3929    -0.8737     2.1076 H          1 SUBUNIT  0.0500
   57 H57       -2.4261    -2.2343     0.9657 H          1 SUBUNIT  0.0500
   58 H58       -4.7984    -2.6846     1.6493 H          1 SUBUNIT  0.0500
   59 H59       -4.7747    -1.2472     2.6358 H          1 SUBUNIT  0.0500
   60 H60       -2.6627    -2.4751     3.7812 H          1 SUBUNIT  0.0500
   61 H61       -3.4494    -3.9263     3.1902 H          1 SUBUNIT  0.0500
   62 H62       -4.7234    -1.8523     4.7959 H          1 SUBUNIT  0.3500
   63 H63       -2.9550    -2.7939     6.0314 H          1 SUBUNIT  0.0500
   64 H64       -3.5686    -4.4028     5.6486 H          1 SUBUNIT  0.0500
   65 H65       -5.0219    -2.2810     7.3412 H          1 SUBUNIT  0.0500
   66 H66       -4.3218    -3.7815     7.9225 H          1 SUBUNIT  0.0500
   67 H67       -7.0365    -2.4796     5.8417 H          1 SUBUNIT  0.0500
   68 H68       -7.5892    -4.1036     5.4757 H          1 SUBUNIT  0.0500
   69 H69       -5.5569    -4.5889     4.1580 H          1 SUBUNIT  0.0500
   70 H70       -6.2869    -3.1071     3.5407 H          1 SUBUNIT  0.0500
   71 H71        1.4182     4.0005    -0.4434 H          1 SUBUNIT  0.0500
   72 H72        1.4941     5.4501    -1.4398 H          1 SUBUNIT  0.0500
   73 H73        2.7657     5.1099    -0.2972 H          1 SUBUNIT  0.0500
   74 H74        4.5219     4.1912    -3.4708 H          1 SUBUNIT  0.0500
   75 H75        4.6189     5.1824    -2.0265 H          1 SUBUNIT  0.0500
   76 H76        3.4850     5.5965    -3.2803 H          1 SUBUNIT  0.0500
   77 H77        4.2501    -0.4371    -0.9942 H          1 SUBUNIT  0.3000
   78 H78        6.3092     0.1065     0.8867 H          1 SUBUNIT  0.1300
   79 H79        6.6695     4.3056     1.6397 H          1 SUBUNIT  0.1300
   80 H80        4.8666     4.7530     0.0282 H          1 SUBUNIT  0.1300
@<TRIPOS>BOND
    1     1     2 1
    2     1    42 1
    3     1    43 1
    4     1    44 1
    5     2     3 1
    6     2     4 1
    7     2    45 1
    8     3    46 1
    9     3    47 1
   10     3    48 1
   11     4     5 1
   12     5     6 2
   13     7     8 1
   14     7    34 1
   15     8     5 1
   16     8    12 2
   17     9    10 1
   18     9    49 1
   19     9    50 1
   20    10    11 1
   21    11     7 2
   22    12    13 1
   23    12    51 1
   24    13     9 1
   25    13    14 1
   26    14    15 2
   27    14    16 1
   28    16    17 2
   29    17    18 1
   30    17    52 1
   31    18    19 2
   32    18    53 1
   33    19    20 1
   34    19    22 1
   35    20    21 2
   36    20    54 1
   37    21    16 1
   38    21    55 1
   39    22    23 1
   40    23    24 1
   41    23    56 1
   42    23    57 1
   43    24    25 1
   44    24    58 1
   45    24    59 1
   46    25    26 1
   47    25    60 1
   48    25    61 1
   49    26    27 1
   50    26    31 1
   51    26    62 1
   52    27    28 1
   53    27    63 1
   54    27    64 1
   55    28    29 1
   56    28    65 1
   57    28    66 1
   58    29    30 1
   59    30    31 1
   60    30    67 1
   61    30    68 1
   62    31    69 1
   63    31    70 1
   64    32    10 1
   65    32    71 1
   66    32    72 1
   67    32    73 1
   68    33    10 1
   69    33    74 1
   70    33    75 1
   71    33    76 1
   72    34    35 1
   73    34    77 1
   74    35    36 2
   75    36    11 1
   76    37    38 1
   77    38    39 2
   78    38    40 1
   79    39    35 1
   80    39    78 1
   81    40    41 2
   82    40    79 1
   83    41    36 1
   84    41    80 1
@<TRIPOS>SUBSTRUCTURE
1 SUBUNIT 1 RESIDUE 1 _ SUBUNIT
@<SCITEGIC>MOL_PROPERTY
REMARK99
SciTegic.value.StringValue
REMARK  99  MacroMolecule created from Mol2 file
REMARK  99  3l1b_635
REMARK  99  PROTEIN
REMARK  99  USER_CHARGES
REMARK  99  
REMARK  99  

@<SCITEGIC>MOL_PROPERTY
AssignOBJECTID
SciTegic.value.StringValue
1

@<SCITEGIC>MOL_PROPERTY
OBJECTID
SciTegic.value.StringValue
9223372041153085457

@<SCITEGIC>MOL_PROPERTY
ALogP
SciTegic.value.StringValue
3.074

@<SCITEGIC>MOL_PROPERTY
Estimate
SciTegic.value.StringValue
1.01785

@<SCITEGIC>MOL_PROPERTY
Molecular_PolarSurfaceArea
SciTegic.value.StringValue
85.300003

@<SCITEGIC>MOL_PROPERTY
Molecular_Weight
SciTegic.value.StringValue
564.667542

@<SCITEGIC>MOL_PROPERTY
Num_H_Acceptors
SciTegic.value.StringValue
5

@<SCITEGIC>MOL_PROPERTY
Num_H_Acceptors_Lipinski
SciTegic.value.StringValue
8

@<SCITEGIC>MOL_PROPERTY
Num_H_Donors
SciTegic.value.StringValue
2

@<SCITEGIC>MOL_PROPERTY
Num_H_Donors_Lipinski
SciTegic.value.StringValue
2

@<SCITEGIC>MOL_PROPERTY
Num_RotatableBonds
SciTegic.value.StringValue
9

@<SCITEGIC>MOL_PROPERTY
Forcefield
SciTegic.value.StringValue
CHARMm

@<SCITEGIC>MOL_PROPERTY
PartialChargeMethod
SciTegic.value.StringValue
MomanyRone

@<SCITEGIC>MOL_PROPERTY
UseResidueTemplateCharge
SciTegic.value.StringValue
True

@<SCITEGIC>MOL_PROPERTY
ForcefieldBase
SciTegic.value.StringValue
CHARMm

@<SCITEGIC>MOL_PROPERTY
ForcefieldFFML
SciTegic.value.StringValue
<?xml version="1.0" encoding="UTF-8"?>
<!DOCTYPE ffml SYSTEM "Ffml.dtd">
<ffml version="1.0">
<forcefield name="CHARMm" derivedFrom="CHARMm" base="CHARMm">
<atomTypes>
</atomTypes>
<parameters>
<angle atom1="NX" atom2="C" atom3="C6R">
<quadratic
refValue="117.5"
forceConstant="70"/>
</angle>
</parameters>
</forcefield>
</ffml>

@<SCITEGIC>MOL_PROPERTY
Initial Potential Energy
SciTegic.value.StringValue
104.40941

@<SCITEGIC>MOL_PROPERTY
Initial RMS Gradient
SciTegic.value.StringValue
19.20765

@<SCITEGIC>MOL_PROPERTY
Minimization Criteria
SciTegic.value.StringValue
CONJUG> Minimization exiting with gradient tolerance ( 0.0100000) satisfied.

@<SCITEGIC>MOL_PROPERTY
CHARMm Energy
SciTegic.value.StringValue
44.31549

@<SCITEGIC>MOL_PROPERTY
Potential Energy
SciTegic.value.StringValue
44.31549

@<SCITEGIC>MOL_PROPERTY
RMS Gradient
SciTegic.value.StringValue
0.0091

@<SCITEGIC>MOL_PROPERTY
Bond Energy
SciTegic.value.StringValue
2.46313

@<SCITEGIC>MOL_PROPERTY
Angle Energy
SciTegic.value.StringValue
11.94155

@<SCITEGIC>MOL_PROPERTY
Urey-Bradley Energy
SciTegic.value.StringValue
0

@<SCITEGIC>MOL_PROPERTY
Dihedral Energy
SciTegic.value.StringValue
19.71452

@<SCITEGIC>MOL_PROPERTY
Improper Energy
SciTegic.value.StringValue
0.30182

@<SCITEGIC>MOL_PROPERTY
Van der Waals Energy
SciTegic.value.StringValue
-1.96805

@<SCITEGIC>MOL_PROPERTY
Electrostatic Energy
SciTegic.value.StringValue
11.86251

@<SCITEGIC>MOL_PROPERTY
Hydrogen Bond Energy
SciTegic.value.StringValue
0

@<SCITEGIC>MOL_PROPERTY
Solvation Free Energy
SciTegic.value.StringValue
0

@<SCITEGIC>RESIDUE_PROPERTY
ForceFieldTemplate
SciTegic.value.StringValue
1 1 None

@<SCITEGIC>ATOM_PROPERTY
pdb_serialNumber
SciTegic.value.IntegerValue
1 1
2 2
3 3
4 4
5 5
6 6
7 7
8 8
9 9
10 10
11 11
12 12
13 13
14 14
15 15
16 16
17 17
18 18
19 19
20 20
21 21
22 22
23 23
24 24
25 25
26 26
27 27
28 28
29 29
30 30
31 31
32 32
33 33
34 34
35 35
36 36
37 37
38 38
39 39
40 40
41 41
42 42
43 43
44 44
45 45
46 46
47 47
48 48
49 49
50 50
51 51
52 52
53 53
54 54
55 55
56 56
57 57
58 58
59 59
60 60
61 61
62 62
63 63
64 64
65 65
66 66
67 67
68 68
69 69
70 70
71 71
72 72
73 73
74 74
75 75
76 76
77 77
78 78
79 79
80 80

@<SCITEGIC>ATOM_PROPERTY
Formal Charge
SciTegic.value.IntegerValue
1 0
2 0
3 0
4 0
5 0
6 0
7 0
8 0
9 0
10 0
11 0
12 0
13 0
14 0
15 0
16 0
17 0
18 0
19 0
20 0
21 0
22 0
23 0
24 0
25 0
26 1
27 0
28 0
29 0
30 0
31 0
32 0
33 0
34 0
35 0
36 0
37 0
38 0
39 0
40 0
41 0
42 0
43 0
44 0
45 0
46 0
47 0
48 0
49 0
50 0
51 0
52 0
53 0
54 0
55 0
56 0
57 0
58 0
59 0
60 0
61 0
62 0
63 0
64 0
65 0
66 0
67 0
68 0
69 0
70 0
71 0
72 0
73 0
74 0
75 0
76 0
77 0
78 0
79 0
80 0

@<SCITEGIC>ATOM_PROPERTY
pdb_tempFactor
SciTegic.value.DoubleValue
1 0
2 0
3 0
4 0
5 0
6 0
7 0
8 0
9 0
10 0
11 0
12 0
13 0
14 0
15 0
16 0
17 0
18 0
19 0
20 0
21 0
22 0
23 0
24 0
25 0
26 0
27 0
28 0
29 0
30 0
31 0
32 0
33 0
34 0
35 0
36 0
37 0
38 0
39 0
40 0
41 0
42 0
43 0
44 0
45 0
46 0
47 0
48 0
49 0
50 0
51 0
52 0
53 0
54 0
55 0
56 0
57 0
58 0
59 0
60 0
61 0
62 0
63 0
64 0
65 0
66 0
67 0
68 0
69 0
70 0
71 0
72 0
73 0
74 0
75 0
76 0
77 0
78 0
79 0
80 0

@<SCITEGIC>ATOM_PROPERTY
pdb_occupancy
SciTegic.value.DoubleValue
1 1
2 1
3 1
4 1
5 1
6 1
7 1
8 1
9 1
10 1
11 1
12 1
13 1
14 1
15 1
16 1
17 1
18 1
19 1
20 1
21 1
22 1
23 1
24 1
25 1
26 1
27 1
28 1
29 1
30 1
31 1
32 1
33 1
34 1
35 1
36 1
37 1
38 1
39 1
40 1
41 1
42 1
43 1
44 1
45 1
46 1
47 1
48 1
49 1
50 1
51 1
52 1
53 1
54 1
55 1
56 1
57 1
58 1
59 1
60 1
61 1
62 1
63 1
64 1
65 1
66 1
67 1
68 1
69 1
70 1
71 1
72 1
73 1
74 1
75 1
76 1
77 1
78 1
79 1
80 1

@<SCITEGIC>ATOM_PROPERTY
OBJECTID
SciTegic.value.StringValue
1 4296409112
2 8591376408
3 12886343704
4 17181311000
5 21476278296
6 25771245592
7 30066212888
8 34361180184
9 38656147480
10 42951114776
11 47246082072
12 51541049368
13 55836016664
14 60130983960
15 64425951256
16 68720918552
17 73015885848
18 77310853144
19 81605820440
20 85900787736
21 90195755032
22 94490722328
23 98785689624
24 103080656920
25 107375624216
26 111670591512
27 115965558808
28 120260526104
29 124555493400
30 128850460696
31 133145427992
32 137440395288
33 141735362584
34 146030329880
35 150325297176
36 154620264472
37 158915231768
38 163210199064
39 167505166360
40 171800133656
41 176095100952
42 180390068248
43 184685035544
44 188980002840
45 193274970136
46 197569937432
47 201864904728
48 206159872024
49 210454839320
50 214749806616
51 219044773912
52 223339741208
53 227634708504
54 231929675800
55 236224643096
56 240519610392
57 244814577688
58 249109544984
59 253404512280
60 257699479576
61 261994446872
62 266289414168
63 270584381464
64 274879348760
65 279174316056
66 283469283352
67 287764250648
68 292059217944
69 296354185240
70 300649152536
71 304944119832
72 309239087128
73 313534054424
74 317829021720
75 322123989016
76 326418956312
77 330713923608
78 335008890904
79 339303858200
80 343598825496

@<SCITEGIC>ATOM_PROPERTY
ForcefieldType
SciTegic.value.StringValue
1 CT
2 CT
3 CT
4 OS
5 C
6 O
7 C5R
8 CUA1
9 CT
10 CT
11 C5R
12 CUA1
13 NX
14 C
15 O
16 C6R
17 C6R
18 C6R
19 C6R
20 C6R
21 C6R
22 OE
23 CT
24 CT
25 CT
26 NT
27 CT
28 CT
29 OE
30 CT
31 CT
32 CT
33 CT
34 N5R
35 CR56
36 CR56
37 XF
38 C6R
39 C6R
40 C6R
41 C6R
42 HA
43 HA
44 HA
45 HA
46 HA
47 HA
48 HA
49 HA
50 HA
51 HA
52 HA
53 HA
54 HA
55 HA
56 HA
57 HA
58 HA
59 HA
60 HA
61 HA
62 H
63 HA
64 HA
65 HA
66 HA
67 HA
68 HA
69 HA
70 HA
71 HA
72 HA
73 HA
74 HA
75 HA
76 HA
77 H
78 HA
79 HA
80 HA

@<SCITEGIC>ATOM_PROPERTY
Isotropic Displacement
SciTegic.value.DoubleValue
1 0
2 0
3 0
4 0
5 0
6 0
7 0
8 0
9 0
10 0
11 0
12 0
13 0
14 0
15 0
16 0
17 0
18 0
19 0
20 0
21 0
22 0
23 0
24 0
25 0
26 0
27 0
28 0
29 0
30 0
31 0
32 0
33 0
34 0
35 0
36 0
37 0
38 0
39 0
40 0
41 0
42 0
43 0
44 0
45 0
46 0
47 0
48 0
49 0
50 0
51 0
52 0
53 0
54 0
55 0
56 0
57 0
58 0
59 0
60 0
61 0
62 0
63 0
64 0
65 0
66 0
67 0
68 0
69 0
70 0
71 0
72 0
73 0
74 0
75 0
76 0
77 0
78 0
79 0
80 0

@<TRIPOS>MOLECULE
3d9m_TYR_SER_PRO
49  50  1  0  0
PROTEIN
USER_CHARGES
@<TRIPOS>ATOM
    1 N1         1.4249     3.0402    -0.8334 N.4        1 SUBUNIT  -0.2500
    2 C2         0.5857     1.8953    -1.1627 C.3        1 SUBUNIT  0.1500
    3 C3         1.2285     0.9216    -2.1725 C.3        1 SUBUNIT  -0.1000
    4 C4         2.0895     1.6618    -3.1577 C.2        1 SUBUNIT  0.0000
    5 C5         3.4650     1.7317    -2.9581 C.2        1 SUBUNIT  -0.1300
    6 C6         4.2548     2.5107    -3.7887 C.2        1 SUBUNIT  -0.1300
    7 C7         3.6795     3.2128    -4.8350 C.2        1 SUBUNIT  0.2500
    8 C8         2.3128     3.1280    -5.0593 C.2        1 SUBUNIT  -0.1300
    9 C9         1.5218     2.3505    -4.2255 C.2        1 SUBUNIT  -0.1300
   10 O10        4.4712     4.0359    -5.5995 O.3        1 SUBUNIT  -0.6500
   11 C11        0.4242     1.2335     0.1866 C.2        1 SUBUNIT  0.6000
   12 O12        1.1925     1.5867     1.0707 O.2        1 SUBUNIT  -0.5500
   13 N13       -0.5438     0.3324     0.2951 N.am       1 SUBUNIT  -0.4000
   14 C14       -0.8060    -0.3608     1.5448 C.3        1 SUBUNIT  0.0500
   15 C15       -1.5234     0.5994     2.5145 C.3        1 SUBUNIT  0.1500
   16 O16       -1.5716     0.1153     3.8418 O.3        1 SUBUNIT  -0.6500
   17 C17       -1.7209    -1.5136     1.1427 C.2        1 SUBUNIT  0.6000
   18 O18       -2.3099    -1.4431     0.0660 O.2        1 SUBUNIT  -0.5500
   19 N19       -1.7988    -2.5487     2.0159 N.am       1 SUBUNIT  -0.2500
   20 C20       -3.0277    -3.3171     2.1744 C.3        1 SUBUNIT  0.0500
   21 C21       -4.1398    -2.3958     2.7238 C.2        1 SUBUNIT  0.2000
   22 O22       -3.8429    -1.5774     3.5975 O.co2      1 SUBUNIT  -0.6000
   23 O23       -5.2736    -2.4944     2.2693 O.co2      1 SUBUNIT  -0.6000
   24 C24       -2.6708    -4.4098     3.2019 C.3        1 SUBUNIT  -0.1000
   25 C25       -1.1398    -4.4054     3.2923 C.3        1 SUBUNIT  -0.1000
   26 C26       -0.7307    -2.9797     2.9154 C.3        1 SUBUNIT  0.0000
   27 H27        0.8496     3.7593    -0.3540 H          1 SUBUNIT  0.3500
   28 H28        2.0879     2.6710    -0.1130 H          1 SUBUNIT  0.3500
   29 H29        1.9217     3.4210    -1.6609 H          1 SUBUNIT  0.3500
   30 H30       -0.3714     2.2707    -1.5274 H          1 SUBUNIT  0.0500
   31 H31        0.4569     0.3585    -2.7010 H          1 SUBUNIT  0.0500
   32 H32        1.8478     0.1734    -1.6713 H          1 SUBUNIT  0.0500
   33 H33        3.9288     1.1805    -2.1507 H          1 SUBUNIT  0.1300
   34 H34        5.3217     2.5785    -3.6258 H          1 SUBUNIT  0.1300
   35 H35        1.8515     3.6781    -5.8669 H          1 SUBUNIT  0.1300
   36 H36        0.4580     2.2953    -4.4147 H          1 SUBUNIT  0.1300
   37 H37        4.3977     3.8425    -6.5297 H          1 SUBUNIT  0.4000
   38 H38       -1.1675     0.0547    -0.4416 H          1 SUBUNIT  0.2500
   39 H39        0.1426    -0.7230     1.9419 H          1 SUBUNIT  0.0500
   40 H40       -2.5197     0.8764     2.1434 H          1 SUBUNIT  0.0500
   41 H41       -0.9688     1.5353     2.5715 H          1 SUBUNIT  0.0500
   42 H42       -2.3375    -0.4731     3.9557 H          1 SUBUNIT  0.4000
   43 H43       -3.3256    -3.7471     1.2167 H          1 SUBUNIT  0.0500
   44 H44       -3.0733    -5.3834     2.9216 H          1 SUBUNIT  0.0500
   45 H45       -3.0818    -4.1702     4.1850 H          1 SUBUNIT  0.0500
   46 H46       -0.7761    -4.7048     4.2755 H          1 SUBUNIT  0.0500
   47 H47       -0.7363    -5.1032     2.5582 H          1 SUBUNIT  0.0500
   48 H48       -0.7024    -2.3438     3.7994 H          1 SUBUNIT  0.0500
   49 H49        0.2443    -2.9543     2.4279 H          1 SUBUNIT  0.0500
@<TRIPOS>BOND
    1     1     2 1
    2     1    27 1
    3     1    28 1
    4     1    29 1
    5     2     3 1
    6     2    11 1
    7     2    30 1
    8     3     4 1
    9     3    31 1
   10     3    32 1
   11     4     5 2
   12     5     6 1
   13     5    33 1
   14     6     7 2
   15     6    34 1
   16     7     8 1
   17     7    10 1
   18     8     9 2
   19     8    35 1
   20     9     4 1
   21     9    36 1
   22    10    37 1
   23    11    12 2
   24    11    13 1
   25    13    14 1
   26    13    38 1
   27    14    15 1
   28    14    17 1
   29    14    39 1
   30    15    16 1
   31    15    40 1
   32    15    41 1
   33    16    42 1
   34    17    18 2
   35    17    19 1
   36    19    20 1
   37    20    21 1
   38    20    24 1
   39    20    43 1
   40    21    23 1
   41    22    21 2
   42    24    25 1
   43    24    44 1
   44    24    45 1
   45    25    26 1
   46    25    46 1
   47    25    47 1
   48    26    19 1
   49    26    48 1
   50    26    49 1
@<TRIPOS>SUBSTRUCTURE
1 SUBUNIT 1 RESIDUE 1 _ SUBUNIT
@<SCITEGIC>MOL_PROPERTY
REMARK99
SciTegic.value.StringValue
REMARK  99  MacroMolecule created from Mol2 file
REMARK  99  3d9m_TYR_SER_PRO
REMARK  99  PROTEIN
REMARK  99  USER_CHARGES
REMARK  99  
REMARK  99  

@<SCITEGIC>MOL_PROPERTY
AssignOBJECTID
SciTegic.value.StringValue
1

@<SCITEGIC>MOL_PROPERTY
OBJECTID
SciTegic.value.StringValue
9223372045448052753

@<SCITEGIC>MOL_PROPERTY
ALogP
SciTegic.value.StringValue
-3.329

@<SCITEGIC>MOL_PROPERTY
Estimate
SciTegic.value.StringValue
1.32434

@<SCITEGIC>MOL_PROPERTY
Molecular_PolarSurfaceArea
SciTegic.value.StringValue
157.639999

@<SCITEGIC>MOL_PROPERTY
Molecular_Weight
SciTegic.value.StringValue
365.381012

@<SCITEGIC>MOL_PROPERTY
Num_H_Acceptors
SciTegic.value.StringValue
6

@<SCITEGIC>MOL_PROPERTY
Num_H_Acceptors_Lipinski
SciTegic.value.StringValue
9

@<SCITEGIC>MOL_PROPERTY
Num_H_Donors
SciTegic.value.StringValue
4

@<SCITEGIC>MOL_PROPERTY
Num_H_Donors_Lipinski
SciTegic.value.StringValue
6

@<SCITEGIC>MOL_PROPERTY
Num_RotatableBonds
SciTegic.value.StringValue
7

@<SCITEGIC>MOL_PROPERTY
Forcefield
SciTegic.value.StringValue
CHARMm

@<SCITEGIC>MOL_PROPERTY
PartialChargeMethod
SciTegic.value.StringValue
MomanyRone

@<SCITEGIC>MOL_PROPERTY
UseResidueTemplateCharge
SciTegic.value.StringValue
True

@<SCITEGIC>MOL_PROPERTY
ForcefieldBase
SciTegic.value.StringValue
CHARMm

@<SCITEGIC>MOL_PROPERTY
ForcefieldFFML
SciTegic.value.StringValue
<?xml version="1.0" encoding="UTF-8"?>
<!DOCTYPE ffml SYSTEM "Ffml.dtd">
<ffml version="1.0">
<forcefield name="CHARMm" derivedFrom="CHARMm" base="CHARMm">
<atomTypes>
</atomTypes>
<parameters>
</parameters>
</forcefield>
</ffml>

@<SCITEGIC>MOL_PROPERTY
Initial Potential Energy
SciTegic.value.StringValue
-42.06171

@<SCITEGIC>MOL_PROPERTY
Initial RMS Gradient
SciTegic.value.StringValue
16.6619

@<SCITEGIC>MOL_PROPERTY
Minimization Criteria
SciTegic.value.StringValue
CONJUG> Minimization exiting with gradient tolerance ( 0.0100000) satisfied.

@<SCITEGIC>MOL_PROPERTY
CHARMm Energy
SciTegic.value.StringValue
-104.5232

@<SCITEGIC>MOL_PROPERTY
Potential Energy
SciTegic.value.StringValue
-104.5232

@<SCITEGIC>MOL_PROPERTY
RMS Gradient
SciTegic.value.StringValue
0.00939

@<SCITEGIC>MOL_PROPERTY
Bond Energy
SciTegic.value.StringValue
0.97293

@<SCITEGIC>MOL_PROPERTY
Angle Energy
SciTegic.value.StringValue
14.51467

@<SCITEGIC>MOL_PROPERTY
Urey-Bradley Energy
SciTegic.value.StringValue
0

@<SCITEGIC>MOL_PROPERTY
Dihedral Energy
SciTegic.value.StringValue
17.66012

@<SCITEGIC>MOL_PROPERTY
Improper Energy
SciTegic.value.StringValue
0.08541

@<SCITEGIC>MOL_PROPERTY
Van der Waals Energy
SciTegic.value.StringValue
-2.87778

@<SCITEGIC>MOL_PROPERTY
Electrostatic Energy
SciTegic.value.StringValue
-134.87856

@<SCITEGIC>MOL_PROPERTY
Hydrogen Bond Energy
SciTegic.value.StringValue
0

@<SCITEGIC>MOL_PROPERTY
Solvation Free Energy
SciTegic.value.StringValue
0

@<SCITEGIC>RESIDUE_PROPERTY
ForceFieldTemplate
SciTegic.value.StringValue
1 1 None

@<SCITEGIC>ATOM_PROPERTY
pdb_serialNumber
SciTegic.value.IntegerValue
1 1
2 2
3 3
4 4
5 5
6 6
7 7
8 8
9 9
10 10
11 11
12 12
13 13
14 14
15 15
16 16
17 17
18 18
19 19
20 20
21 21
22 22
23 23
24 24
25 25
26 26
27 27
28 28
29 29
30 30
31 31
32 32
33 33
34 34
35 35
36 36
37 37
38 38
39 39
40 40
41 41
42 42
43 43
44 44
45 45
46 46
47 47
48 48
49 49

@<SCITEGIC>ATOM_PROPERTY
Formal Charge
SciTegic.value.IntegerValue
1 1
2 0
3 0
4 0
5 0
6 0
7 0
8 0
9 0
10 0
11 0
12 0
13 0
14 0
15 0
16 0
17 0
18 0
19 0
20 0
21 0
22 0
23 -1
24 0
25 0
26 0
27 0
28 0
29 0
30 0
31 0
32 0
33 0
34 0
35 0
36 0
37 0
38 0
39 0
40 0
41 0
42 0
43 0
44 0
45 0
46 0
47 0
48 0
49 0

@<SCITEGIC>ATOM_PROPERTY
pdb_tempFactor
SciTegic.value.DoubleValue
1 0
2 0
3 0
4 0
5 0
6 0
7 0
8 0
9 0
10 0
11 0
12 0
13 0
14 0
15 0
16 0
17 0
18 0
19 0
20 0
21 0
22 0
23 0
24 0
25 0
26 0
27 0
28 0
29 0
30 0
31 0
32 0
33 0
34 0
35 0
36 0
37 0
38 0
39 0
40 0
41 0
42 0
43 0
44 0
45 0
46 0
47 0
48 0
49 0

@<SCITEGIC>ATOM_PROPERTY
pdb_occupancy
SciTegic.value.DoubleValue
1 1
2 1
3 1
4 1
5 1
6 1
7 1
8 1
9 1
10 1
11 1
12 1
13 1
14 1
15 1
16 1
17 1
18 1
19 1
20 1
21 1
22 1
23 1
24 1
25 1
26 1
27 1
28 1
29 1
30 1
31 1
32 1
33 1
34 1
35 1
36 1
37 1
38 1
39 1
40 1
41 1
42 1
43 1
44 1
45 1
46 1
47 1
48 1
49 1

@<SCITEGIC>ATOM_PROPERTY
OBJECTID
SciTegic.value.StringValue
1 4296409115
2 8591376411
3 12886343707
4 17181311003
5 21476278299
6 25771245595
7 30066212891
8 34361180187
9 38656147483
10 42951114779
11 47246082075
12 51541049371
13 55836016667
14 60130983963
15 64425951259
16 68720918555
17 73015885851
18 77310853147
19 81605820443
20 85900787739
21 90195755035
22 94490722331
23 98785689627
24 103080656923
25 107375624219
26 111670591515
27 115965558811
28 120260526107
29 124555493403
30 128850460699
31 133145427995
32 137440395291
33 141735362587
34 146030329883
35 150325297179
36 154620264475
37 158915231771
38 163210199067
39 167505166363
40 171800133659
41 176095100955
42 180390068251
43 184685035547
44 188980002843
45 193274970139
46 197569937435
47 201864904731
48 206159872027
49 210454839323

@<SCITEGIC>ATOM_PROPERTY
ForcefieldType
SciTegic.value.StringValue
1 NT
2 CT
3 CT
4 C6R
5 C6R
6 C6R
7 C6R
8 C6R
9 C6R
10 OT
11 C
12 O
13 NP
14 CT
15 CT
16 OT
17 C
18 O
19 NX
20 CT
21 C
22 OC
23 OC
24 CT
25 CT
26 CT
27 HC
28 HC
29 HC
30 HA
31 HA
32 HA
33 HA
34 HA
35 HA
36 HA
37 HO
38 H
39 HA
40 HA
41 HA
42 HO
43 HA
44 HA
45 HA
46 HA
47 HA
48 HA
49 HA

@<SCITEGIC>ATOM_PROPERTY
Isotropic Displacement
SciTegic.value.DoubleValue
1 0
2 0
3 0
4 0
5 0
6 0
7 0
8 0
9 0
10 0
11 0
12 0
13 0
14 0
15 0
16 0
17 0
18 0
19 0
20 0
21 0
22 0
23 0
24 0
25 0
26 0
27 0
28 0
29 0
30 0
31 0
32 0
33 0
34 0
35 0
36 0
37 0
38 0
39 0
40 0
41 0
42 0
43 0
44 0
45 0
46 0
47 0
48 0
49 0

@<TRIPOS>MOLECULE
3kne_DAW
57  59  1  0  0
PROTEIN
USER_CHARGES
@<TRIPOS>ATOM
    1 O1         2.8891     4.4842    -6.1422 O.2        1 SUBUNIT  -0.6500
    2 S2         3.6830     4.1866    -4.9916 S.o2       1 SUBUNIT  1.3600
    3 N3         3.7843     5.7482    -4.2927 N.pl3      1 SUBUNIT  -0.8200
    4 O4         5.0621     3.8550    -5.1519 O.2        1 SUBUNIT  -0.6500
    5 C5         2.8689     3.0558    -3.8978 C.2        1 SUBUNIT  0.0600
    6 C6         1.5157     2.7974    -4.0533 C.2        1 SUBUNIT  -0.1300
    7 C7         0.8796     1.9211    -3.1808 C.2        1 SUBUNIT  -0.1300
    8 C8         1.5846     1.3271    -2.1341 C.2        1 SUBUNIT  0.0000
    9 C9         2.9401     1.6302    -1.9636 C.2        1 SUBUNIT  -0.1300
   10 C10        3.5748     2.5059    -2.8392 C.2        1 SUBUNIT  -0.1300
   11 O11       -0.2683    -0.0010    -1.4962 O.2        1 SUBUNIT  -0.5500
   12 C12        0.8621     0.3993    -1.2475 C.2        1 SUBUNIT  0.6000
   13 N13        1.5126     0.0400    -0.1225 N.am       1 SUBUNIT  -0.4000
   14 C14        0.9276    -0.8192     0.9004 C.3        1 SUBUNIT  0.0500
   15 C15        0.5745     0.0102     2.1200 C.2        1 SUBUNIT  0.1000
   16 C16        1.3161     0.1931     3.3007 C.2        1 SUBUNIT  0.0000
   17 N17        0.5440     1.0490     3.9949 N.2        1 SUBUNIT  -0.1000
   18 N18       -0.6175     1.4767     3.4377 N.2        1 SUBUNIT  0.0000
   19 N19       -0.5518     0.7586     2.2781 N.pl3      1 SUBUNIT  -0.1500
   20 C20       -1.6664     0.8145     1.3106 C.3        1 SUBUNIT  -0.0500
   21 C21       -2.4321    -0.5153     1.2529 C.2        1 SUBUNIT  0.6000
   22 O22       -2.0877    -1.4930     1.9112 O.2        1 SUBUNIT  -0.5500
   23 N23       -3.5577    -0.4790     0.5088 N.am       1 SUBUNIT  -0.4000
   24 C24       -4.5456    -1.5532     0.5683 C.3        1 SUBUNIT  0.0000
   25 C25       -5.6152    -1.2141     1.6135 C.3        1 SUBUNIT  -0.1000
   26 C26       -6.7042    -2.2856     1.7134 C.3        1 SUBUNIT  0.1000
   27 S27       -8.0123    -1.8281     2.8786 S.3        1 SUBUNIT  -0.3000
   28 C28        1.8405    -1.9556     1.2919 C.2        1 SUBUNIT  0.0000
   29 C29        1.2940    -3.1072     1.8521 C.2        1 SUBUNIT  -0.1300
   30 C30        2.1073    -4.1715     2.2143 C.2        1 SUBUNIT  -0.1300
   31 C31        3.4800    -4.0972     2.0267 C.2        1 SUBUNIT  -0.1300
   32 C32        4.0363    -2.9533     1.4738 C.2        1 SUBUNIT  -0.1300
   33 C33        3.2232    -1.8874     1.1103 C.2        1 SUBUNIT  -0.1300
   34 H34        4.1800     6.3309    -5.0196 H          1 SUBUNIT  0.3500
   35 H35        2.8236     6.0229    -4.1575 H          1 SUBUNIT  0.3500
   36 H36        0.9840     3.2624    -4.8729 H          1 SUBUNIT  0.1300
   37 H37       -0.1710     1.6955    -3.3172 H          1 SUBUNIT  0.1300
   38 H38        3.5363     1.1926    -1.1771 H          1 SUBUNIT  0.1300
   39 H39        4.6232     2.7528    -2.7338 H          1 SUBUNIT  0.1300
   40 H40        2.4049     0.4281     0.0741 H          1 SUBUNIT  0.2500
   41 H41        0.0209    -1.2649     0.4902 H          1 SUBUNIT  0.0500
   42 H42        2.2645    -0.2408     3.5778 H          1 SUBUNIT  0.1000
   43 H43       -1.3127     1.0978     0.3237 H          1 SUBUNIT  0.0500
   44 H44       -2.3738     1.5816     1.6258 H          1 SUBUNIT  0.0500
   45 H45       -3.6603     0.3045    -0.1026 H          1 SUBUNIT  0.2500
   46 H46       -4.0421    -2.4953     0.7983 H          1 SUBUNIT  0.0500
   47 H47       -4.9838    -1.6405    -0.4262 H          1 SUBUNIT  0.0500
   48 H48       -6.0768    -0.2577     1.3663 H          1 SUBUNIT  0.0500
   49 H49       -5.1469    -1.0884     2.5905 H          1 SUBUNIT  0.0500
   50 H50       -6.2668    -3.2330     2.0293 H          1 SUBUNIT  0.0500
   51 H51       -7.1530    -2.4550     0.7345 H          1 SUBUNIT  0.0500
   52 H52       -8.8929    -2.8272     2.9810 H          1 SUBUNIT  0.1000
   53 H53        0.2237    -3.1687     2.0008 H          1 SUBUNIT  0.1300
   54 H54        1.6672    -5.0590     2.6470 H          1 SUBUNIT  0.1300
   55 H55        4.1116    -4.9283     2.3136 H          1 SUBUNIT  0.1300
   56 H56        5.1035    -2.8884     1.3156 H          1 SUBUNIT  0.1300
   57 H57        3.6937    -1.0140     0.6872 H          1 SUBUNIT  0.1300
@<TRIPOS>BOND
    1     1     2 2
    2     2     3 1
    3     2     4 2
    4     2     5 1
    5     3    34 1
    6     3    35 1
    7     5     6 2
    8     6     7 1
    9     6    36 1
   10     7     8 2
   11     7    37 1
   12     8     9 1
   13     9    10 2
   14     9    38 1
   15    10     5 1
   16    10    39 1
   17    11    12 2
   18    12     8 1
   19    12    13 1
   20    13    14 1
   21    13    40 1
   22    14    15 1
   23    14    28 1
   24    14    41 1
   25    15    16 2
   26    16    17 1
   27    16    42 1
   28    17    18 2
   29    18    19 1
   30    19    15 1
   31    19    20 1
   32    20    21 1
   33    20    43 1
   34    20    44 1
   35    21    23 1
   36    22    21 2
   37    23    24 1
   38    23    45 1
   39    24    25 1
   40    24    46 1
   41    24    47 1
   42    25    26 1
   43    25    48 1
   44    25    49 1
   45    26    27 1
   46    26    50 1
   47    26    51 1
   48    27    52 1
   49    28    29 2
   50    29    30 1
   51    29    53 1
   52    30    31 2
   53    30    54 1
   54    31    32 1
   55    31    55 1
   56    32    33 2
   57    32    56 1
   58    33    28 1
   59    33    57 1
@<TRIPOS>SUBSTRUCTURE
1 SUBUNIT 1 RESIDUE 1 _ SUBUNIT
@<SCITEGIC>MOL_PROPERTY
REMARK99
SciTegic.value.StringValue
REMARK  99  MacroMolecule created from Mol2 file
REMARK  99  3kne_DAW
REMARK  99  PROTEIN
REMARK  99  USER_CHARGES
REMARK  99  
REMARK  99  

@<SCITEGIC>MOL_PROPERTY
AssignOBJECTID
SciTegic.value.StringValue
1

@<SCITEGIC>MOL_PROPERTY
OBJECTID
SciTegic.value.StringValue
9223372049743020049

@<SCITEGIC>MOL_PROPERTY
ALogP
SciTegic.value.StringValue
0.86

@<SCITEGIC>MOL_PROPERTY
Estimate
SciTegic.value.StringValue
1.57428

@<SCITEGIC>MOL_PROPERTY
Molecular_PolarSurfaceArea
SciTegic.value.StringValue
196.25

@<SCITEGIC>MOL_PROPERTY
Molecular_Weight
SciTegic.value.StringValue
488.583069

@<SCITEGIC>MOL_PROPERTY
Num_H_Acceptors
SciTegic.value.StringValue
7

@<SCITEGIC>MOL_PROPERTY
Num_H_Acceptors_Lipinski
SciTegic.value.StringValue
10

@<SCITEGIC>MOL_PROPERTY
Num_H_Donors
SciTegic.value.StringValue
4

@<SCITEGIC>MOL_PROPERTY
Num_H_Donors_Lipinski
SciTegic.value.StringValue
4

@<SCITEGIC>MOL_PROPERTY
Num_RotatableBonds
SciTegic.value.StringValue
10

@<SCITEGIC>MOL_PROPERTY
Forcefield
SciTegic.value.StringValue
CHARMm

@<SCITEGIC>MOL_PROPERTY
PartialChargeMethod
SciTegic.value.StringValue
MomanyRone

@<SCITEGIC>MOL_PROPERTY
UseResidueTemplateCharge
SciTegic.value.StringValue
True

@<SCITEGIC>MOL_PROPERTY
ForcefieldBase
SciTegic.value.StringValue
CHARMm

@<SCITEGIC>MOL_PROPERTY
ForcefieldFFML
SciTegic.value.StringValue
<?xml version="1.0" encoding="UTF-8"?>
<!DOCTYPE ffml SYSTEM "Ffml.dtd">
<ffml version="1.0">
<forcefield name="CHARMm" derivedFrom="CHARMm" base="CHARMm">
<atomTypes>
</atomTypes>
<parameters>
<angle atom1="N5R" atom2="CT" atom3="C">
<quadratic
refValue="111.119"
forceConstant="57.6667"/>
</angle>
</parameters>
</forcefield>
</ffml>

@<SCITEGIC>MOL_PROPERTY
Initial Potential Energy
SciTegic.value.StringValue
-40.43489

@<SCITEGIC>MOL_PROPERTY
Initial RMS Gradient
SciTegic.value.StringValue
12.07282

@<SCITEGIC>MOL_PROPERTY
Minimization Criteria
SciTegic.value.StringValue
CONJUG> Minimization exiting with gradient tolerance ( 0.0100000) satisfied.

@<SCITEGIC>MOL_PROPERTY
CHARMm Energy
SciTegic.value.StringValue
-68.38106

@<SCITEGIC>MOL_PROPERTY
Potential Energy
SciTegic.value.StringValue
-68.38106

@<SCITEGIC>MOL_PROPERTY
RMS Gradient
SciTegic.value.StringValue
0.00994

@<SCITEGIC>MOL_PROPERTY
Bond Energy
SciTegic.value.StringValue
0.99963

@<SCITEGIC>MOL_PROPERTY
Angle Energy
SciTegic.value.StringValue
13.68742

@<SCITEGIC>MOL_PROPERTY
Urey-Bradley Energy
SciTegic.value.StringValue
0

@<SCITEGIC>MOL_PROPERTY
Dihedral Energy
SciTegic.value.StringValue
5.12361

@<SCITEGIC>MOL_PROPERTY
Improper Energy
SciTegic.value.StringValue
0.42615

@<SCITEGIC>MOL_PROPERTY
Van der Waals Energy
SciTegic.value.StringValue
-5.32619

@<SCITEGIC>MOL_PROPERTY
Electrostatic Energy
SciTegic.value.StringValue
-83.29168

@<SCITEGIC>MOL_PROPERTY
Hydrogen Bond Energy
SciTegic.value.StringValue
0

@<SCITEGIC>MOL_PROPERTY
Solvation Free Energy
SciTegic.value.StringValue
0

@<SCITEGIC>RESIDUE_PROPERTY
ForceFieldTemplate
SciTegic.value.StringValue
1 1 None

@<SCITEGIC>ATOM_PROPERTY
pdb_serialNumber
SciTegic.value.IntegerValue
1 1
2 2
3 3
4 4
5 5
6 6
7 7
8 8
9 9
10 10
11 11
12 12
13 13
14 14
15 15
16 16
17 17
18 18
19 19
20 20
21 21
22 22
23 23
24 24
25 25
26 26
27 27
28 28
29 29
30 30
31 31
32 32
33 33
34 34
35 35
36 36
37 37
38 38
39 39
40 40
41 41
42 42
43 43
44 44
45 45
46 46
47 47
48 48
49 49
50 50
51 51
52 52
53 53
54 54
55 55
56 56
57 57

@<SCITEGIC>ATOM_PROPERTY
Formal Charge
SciTegic.value.IntegerValue
1 0
2 0
3 0
4 0
5 0
6 0
7 0
8 0
9 0
10 0
11 0
12 0
13 0
14 0
15 0
16 0
17 0
18 0
19 0
20 0
21 0
22 0
23 0
24 0
25 0
26 0
27 0
28 0
29 0
30 0
31 0
32 0
33 0
34 0
35 0
36 0
37 0
38 0
39 0
40 0
41 0
42 0
43 0
44 0
45 0
46 0
47 0
48 0
49 0
50 0
51 0
52 0
53 0
54 0
55 0
56 0
57 0

@<SCITEGIC>ATOM_PROPERTY
pdb_tempFactor
SciTegic.value.DoubleValue
1 0
2 0
3 0
4 0
5 0
6 0
7 0
8 0
9 0
10 0
11 0
12 0
13 0
14 0
15 0
16 0
17 0
18 0
19 0
20 0
21 0
22 0
23 0
24 0
25 0
26 0
27 0
28 0
29 0
30 0
31 0
32 0
33 0
34 0
35 0
36 0
37 0
38 0
39 0
40 0
41 0
42 0
43 0
44 0
45 0
46 0
47 0
48 0
49 0
50 0
51 0
52 0
53 0
54 0
55 0
56 0
57 0

@<SCITEGIC>ATOM_PROPERTY
pdb_occupancy
SciTegic.value.DoubleValue
1 1
2 1
3 1
4 1
5 1
6 1
7 1
8 1
9 1
10 1
11 1
12 1
13 1
14 1
15 1
16 1
17 1
18 1
19 1
20 1
21 1
22 1
23 1
24 1
25 1
26 1
27 1
28 1
29 1
30 1
31 1
32 1
33 1
34 1
35 1
36 1
37 1
38 1
39 1
40 1
41 1
42 1
43 1
44 1
45 1
46 1
47 1
48 1
49 1
50 1
51 1
52 1
53 1
54 1
55 1
56 1
57 1

@<SCITEGIC>ATOM_PROPERTY
OBJECTID
SciTegic.value.StringValue
1 4296409114
2 8591376410
3 12886343706
4 17181311002
5 21476278298
6 25771245594
7 30066212890
8 34361180186
9 38656147482
10 42951114778
11 47246082074
12 51541049370
13 55836016666
14 60130983962
15 64425951258
16 68720918554
17 73015885850
18 77310853146
19 81605820442
20 85900787738
21 90195755034
22 94490722330
23 98785689626
24 103080656922
25 107375624218
26 111670591514
27 115965558810
28 120260526106
29 124555493402
30 128850460698
31 133145427994
32 137440395290
33 141735362586
34 146030329882
35 150325297178
36 154620264474
37 158915231770
38 163210199066
39 167505166362
40 171800133658
41 176095100954
42 180390068250
43 184685035546
44 188980002842
45 193274970138
46 197569937434
47 201864904730
48 206159872026
49 210454839322
50 214749806618
51 219044773914
52 223339741210
53 227634708506
54 231929675802
55 236224643098
56 240519610394
57 244814577690

@<SCITEGIC>ATOM_PROPERTY
ForcefieldType
SciTegic.value.StringValue
1 O
2 SO2
3 NT
4 O
5 C6R
6 C6R
7 C6R
8 C6R
9 C6R
10 C6R
11 O
12 C
13 NP
14 CT
15 C5R
16 C5R
17 N5R
18 N5R
19 N5R
20 CT
21 C
22 O
23 NP
24 CT
25 CT
26 CT
27 ST
28 C6R
29 C6R
30 C6R
31 C6R
32 C6R
33 C6R
34 H
35 H
36 HA
37 HA
38 HA
39 HA
40 H
41 HA
42 HA
43 HA
44 HA
45 H
46 HA
47 HA
48 HA
49 HA
50 HA
51 HA
52 H
53 HA
54 HA
55 HA
56 HA
57 HA

@<SCITEGIC>ATOM_PROPERTY
Isotropic Displacement
SciTegic.value.DoubleValue
1 0
2 0
3 0
4 0
5 0
6 0
7 0
8 0
9 0
10 0
11 0
12 0
13 0
14 0
15 0
16 0
17 0
18 0
19 0
20 0
21 0
22 0
23 0
24 0
25 0
26 0
27 0
28 0
29 0
30 0
31 0
32 0
33 0
34 0
35 0
36 0
37 0
38 0
39 0
40 0
41 0
42 0
43 0
44 0
45 0
46 0
47 0
48 0
49 0
50 0
51 0
52 0
53 0
54 0
55 0
56 0
57 0

@<TRIPOS>MOLECULE
2usn_IN8
46  48  1  0  0
PROTEIN
USER_CHARGES
@<TRIPOS>ATOM
    1 S1         5.8291     4.8632    -3.4897 S.3        1 SUBUNIT  -0.1000
    2 C2         4.4263     3.8068    -3.3419 C.2        1 SUBUNIT  0.1000
    3 N3         3.2717     4.3768    -2.9695 N.2        1 SUBUNIT  -0.1000
    4 N4         2.2326     3.5064    -2.8880 N.2        1 SUBUNIT  -0.1000
    5 C5         2.5021     2.2148    -3.1883 C.2        1 SUBUNIT  0.1500
    6 S6         4.1757     2.1300    -3.5807 S.3        1 SUBUNIT  0.0000
    7 N7         1.5736     1.0704    -3.1913 N.am       1 SUBUNIT  -0.3500
    8 C8         0.2664     1.1962    -2.8967 C.2        1 SUBUNIT  0.6000
    9 O9        -0.2977     2.2429    -2.6100 O.2        1 SUBUNIT  -0.5500
   10 C10       -0.5081    -0.1270    -2.9403 C.3        1 SUBUNIT  -0.1000
   11 C11       -0.1848    -1.0280    -1.7304 C.3        1 SUBUNIT  0.0500
   12 N12       -0.4853    -0.3405    -0.4810 N.am       1 SUBUNIT  -0.4000
   13 C13        0.1139    -0.6900     0.6648 C.2        1 SUBUNIT  0.7500
   14 O14        0.9882    -1.5413     0.7529 O.2        1 SUBUNIT  -0.5500
   15 O15       -0.3296    -0.0216     1.7009 O.3        1 SUBUNIT  -0.6500
   16 C16        0.2271    -0.3580     2.9684 C.3        1 SUBUNIT  0.4000
   17 C17       -0.3650     0.5413     4.0185 C.2        1 SUBUNIT  0.0000
   18 C18       -0.5036     0.1047     5.3330 C.2        1 SUBUNIT  -0.1300
   19 C19       -1.0598     0.9363     6.2968 C.2        1 SUBUNIT  -0.1300
   20 C20       -1.4840     2.2115     5.9502 C.2        1 SUBUNIT  -0.1300
   21 C21       -1.3459     2.6575     4.6440 C.2        1 SUBUNIT  -0.1300
   22 C22       -0.7869     1.8252     3.6841 C.2        1 SUBUNIT  -0.1300
   23 C23       -0.9325    -2.3367    -1.7755 C.2        1 SUBUNIT  0.0000
   24 C24       -2.3142    -2.3642    -1.9481 C.2        1 SUBUNIT  -0.1300
   25 C25       -3.0046    -3.5688    -1.9428 C.2        1 SUBUNIT  -0.1300
   26 C26       -2.3200    -4.7590    -1.7454 C.2        1 SUBUNIT  -0.1300
   27 C27       -0.9457    -4.7422    -1.5573 C.2        1 SUBUNIT  -0.1300
   28 C28       -0.2579    -3.5364    -1.5707 C.2        1 SUBUNIT  -0.1300
   29 H29        5.4316     6.0828    -3.8613 H          1 SUBUNIT  0.1000
   30 H30        1.9172     0.1641    -3.4275 H          1 SUBUNIT  0.2500
   31 H31       -1.5672     0.1245    -2.9767 H          1 SUBUNIT  0.0500
   32 H32       -0.2734    -0.6399    -3.8732 H          1 SUBUNIT  0.0500
   33 H33        0.8886    -1.2328    -1.7275 H          1 SUBUNIT  0.0500
   34 H34       -1.1656     0.3877    -0.4157 H          1 SUBUNIT  0.2500
   35 H35        1.3109    -0.2254     2.9433 H          1 SUBUNIT  0.0500
   36 H36        0.0060    -1.4032     3.1953 H          1 SUBUNIT  0.0500
   37 H37       -0.1812    -0.8889     5.6087 H          1 SUBUNIT  0.1300
   38 H38       -1.1649     0.5949     7.3176 H          1 SUBUNIT  0.1300
   39 H39       -1.9224     2.8588     6.6953 H          1 SUBUNIT  0.1300
   40 H40       -1.6736     3.6513     4.3727 H          1 SUBUNIT  0.1300
   41 H41       -0.6860     2.1774     2.6668 H          1 SUBUNIT  0.1300
   42 H42       -2.8667    -1.4452    -2.0737 H          1 SUBUNIT  0.1300
   43 H43       -4.0757    -3.5801    -2.0866 H          1 SUBUNIT  0.1300
   44 H44       -2.8568    -5.6961    -1.7314 H          1 SUBUNIT  0.1300
   45 H45       -0.4106    -5.6664    -1.3925 H          1 SUBUNIT  0.1300
   46 H46        0.8086    -3.5338    -1.3955 H          1 SUBUNIT  0.1300
@<TRIPOS>BOND
    1     1     2 1
    2     1    29 1
    3     2     3 2
    4     3     4 1
    5     4     5 2
    6     5     6 1
    7     5     7 1
    8     6     2 1
    9     7     8 1
   10     7    30 1
   11     8     9 2
   12     8    10 1
   13    10    11 1
   14    10    31 1
   15    10    32 1
   16    11    12 1
   17    11    23 1
   18    11    33 1
   19    12    13 1
   20    12    34 1
   21    13    14 2
   22    13    15 1
   23    15    16 1
   24    16    17 1
   25    16    35 1
   26    16    36 1
   27    17    18 2
   28    18    19 1
   29    18    37 1
   30    19    20 2
   31    19    38 1
   32    20    21 1
   33    20    39 1
   34    21    22 2
   35    21    40 1
   36    22    17 1
   37    22    41 1
   38    23    24 2
   39    24    25 1
   40    24    42 1
   41    25    26 2
   42    25    43 1
   43    26    27 1
   44    26    44 1
   45    27    28 2
   46    27    45 1
   47    28    23 1
   48    28    46 1
@<TRIPOS>SUBSTRUCTURE
1 SUBUNIT 1 RESIDUE 1 _ SUBUNIT
@<SCITEGIC>MOL_PROPERTY
REMARK99
SciTegic.value.StringValue
REMARK  99  MacroMolecule created from Mol2 file
REMARK  99  2usn_IN8
REMARK  99  PROTEIN
REMARK  99  USER_CHARGES
REMARK  99  
REMARK  99  

@<SCITEGIC>MOL_PROPERTY
AssignOBJECTID
SciTegic.value.StringValue
1

@<SCITEGIC>MOL_PROPERTY
OBJECTID
SciTegic.value.StringValue
9223372054037987345

@<SCITEGIC>MOL_PROPERTY
ALogP
SciTegic.value.StringValue
3.472

@<SCITEGIC>MOL_PROPERTY
Estimate
SciTegic.value.StringValue
1.59519

@<SCITEGIC>MOL_PROPERTY
Molecular_PolarSurfaceArea
SciTegic.value.StringValue
160.240005

@<SCITEGIC>MOL_PROPERTY
Molecular_Weight
SciTegic.value.StringValue
414.501221

@<SCITEGIC>MOL_PROPERTY
Num_H_Acceptors
SciTegic.value.StringValue
6

@<SCITEGIC>MOL_PROPERTY
Num_H_Acceptors_Lipinski
SciTegic.value.StringValue
7

@<SCITEGIC>MOL_PROPERTY
Num_H_Donors
SciTegic.value.StringValue
3

@<SCITEGIC>MOL_PROPERTY
Num_H_Donors_Lipinski
SciTegic.value.StringValue
2

@<SCITEGIC>MOL_PROPERTY
Num_RotatableBonds
SciTegic.value.StringValue
8

@<SCITEGIC>MOL_PROPERTY
Forcefield
SciTegic.value.StringValue
CHARMm

@<SCITEGIC>MOL_PROPERTY
PartialChargeMethod
SciTegic.value.StringValue
MomanyRone

@<SCITEGIC>MOL_PROPERTY
UseResidueTemplateCharge
SciTegic.value.StringValue
True

@<SCITEGIC>MOL_PROPERTY
ForcefieldBase
SciTegic.value.StringValue
CHARMm

@<SCITEGIC>MOL_PROPERTY
ForcefieldFFML
SciTegic.value.StringValue
<?xml version="1.0" encoding="UTF-8"?>
<!DOCTYPE ffml SYSTEM "Ffml.dtd">
<ffml version="1.0">
<forcefield name="CHARMm" derivedFrom="CHARMm" base="CHARMm">
<atomTypes>
</atomTypes>
<parameters>
<bond atom1="ST" atom2="C5R">
<quadratic
refValue="1.7615"
forceConstant="230"/>
</bond>
<angle atom1="C5R" atom2="ST" atom3="H">
<quadratic
refValue="109.47"
forceConstant="50"/>
</angle>
<angle atom1="ST" atom2="C5R" atom3="N5R">
<quadratic
refValue="112"
forceConstant="100"/>
</angle>
<angle atom1="ST" atom2="C5R" atom3="S5R">
<quadratic
refValue="126"
forceConstant="65"/>
</angle>
<torsion atom1="H" atom2="ST" atom3="C5R" atom4="N5R">
<multiplecos
v1="0"
v2="0"
v3="0"
v4="0"
v5="0"
v6="0.1"
gamma1="0"
gamma2="0"
gamma3="0"
gamma4="0"
gamma5="0"
gamma6="0"/>
</torsion>
<torsion atom1="H" atom2="ST" atom3="C5R" atom4="S5R">
<multiplecos
v1="0"
v2="0"
v3="0"
v4="0"
v5="0"
v6="0.1"
gamma1="0"
gamma2="0"
gamma3="0"
gamma4="0"
gamma5="0"
gamma6="0"/>
</torsion>
</parameters>
</forcefield>
</ffml>

@<SCITEGIC>MOL_PROPERTY
Initial Potential Energy
SciTegic.value.StringValue
-8.32759

@<SCITEGIC>MOL_PROPERTY
Initial RMS Gradient
SciTegic.value.StringValue
13.94412

@<SCITEGIC>MOL_PROPERTY
Minimization Criteria
SciTegic.value.StringValue
CONJUG> Minimization exiting with gradient tolerance ( 0.0100000) satisfied.

@<SCITEGIC>MOL_PROPERTY
CHARMm Energy
SciTegic.value.StringValue
-28.15333

@<SCITEGIC>MOL_PROPERTY
Potential Energy
SciTegic.value.StringValue
-28.15333

@<SCITEGIC>MOL_PROPERTY
RMS Gradient
SciTegic.value.StringValue
0.00952

@<SCITEGIC>MOL_PROPERTY
Bond Energy
SciTegic.value.StringValue
0.50771

@<SCITEGIC>MOL_PROPERTY
Angle Energy
SciTegic.value.StringValue
11.14244

@<SCITEGIC>MOL_PROPERTY
Urey-Bradley Energy
SciTegic.value.StringValue
0

@<SCITEGIC>MOL_PROPERTY
Dihedral Energy
SciTegic.value.StringValue
2.57473

@<SCITEGIC>MOL_PROPERTY
Improper Energy
SciTegic.value.StringValue
0.0345

@<SCITEGIC>MOL_PROPERTY
Van der Waals Energy
SciTegic.value.StringValue
-1.39451

@<SCITEGIC>MOL_PROPERTY
Electrostatic Energy
SciTegic.value.StringValue
-41.01821

@<SCITEGIC>MOL_PROPERTY
Hydrogen Bond Energy
SciTegic.value.StringValue
0

@<SCITEGIC>MOL_PROPERTY
Solvation Free Energy
SciTegic.value.StringValue
0

@<SCITEGIC>RESIDUE_PROPERTY
ForceFieldTemplate
SciTegic.value.StringValue
1 1 None

@<SCITEGIC>ATOM_PROPERTY
pdb_serialNumber
SciTegic.value.IntegerValue
1 1
2 2
3 3
4 4
5 5
6 6
7 7
8 8
9 9
10 10
11 11
12 12
13 13
14 14
15 15
16 16
17 17
18 18
19 19
20 20
21 21
22 22
23 23
24 24
25 25
26 26
27 27
28 28
29 29
30 30
31 31
32 32
33 33
34 34
35 35
36 36
37 37
38 38
39 39
40 40
41 41
42 42
43 43
44 44
45 45
46 46

@<SCITEGIC>ATOM_PROPERTY
Formal Charge
SciTegic.value.IntegerValue
1 0
2 0
3 0
4 0
5 0
6 0
7 0
8 0
9 0
10 0
11 0
12 0
13 0
14 0
15 0
16 0
17 0
18 0
19 0
20 0
21 0
22 0
23 0
24 0
25 0
26 0
27 0
28 0
29 0
30 0
31 0
32 0
33 0
34 0
35 0
36 0
37 0
38 0
39 0
40 0
41 0
42 0
43 0
44 0
45 0
46 0

@<SCITEGIC>ATOM_PROPERTY
pdb_tempFactor
SciTegic.value.DoubleValue
1 0
2 0
3 0
4 0
5 0
6 0
7 0
8 0
9 0
10 0
11 0
12 0
13 0
14 0
15 0
16 0
17 0
18 0
19 0
20 0
21 0
22 0
23 0
24 0
25 0
26 0
27 0
28 0
29 0
30 0
31 0
32 0
33 0
34 0
35 0
36 0
37 0
38 0
39 0
40 0
41 0
42 0
43 0
44 0
45 0
46 0

@<SCITEGIC>ATOM_PROPERTY
pdb_occupancy
SciTegic.value.DoubleValue
1 1
2 1
3 1
4 1
5 1
6 1
7 1
8 1
9 1
10 1
11 1
12 1
13 1
14 1
15 1
16 1
17 1
18 1
19 1
20 1
21 1
22 1
23 1
24 1
25 1
26 1
27 1
28 1
29 1
30 1
31 1
32 1
33 1
34 1
35 1
36 1
37 1
38 1
39 1
40 1
41 1
42 1
43 1
44 1
45 1
46 1

@<SCITEGIC>ATOM_PROPERTY
OBJECTID
SciTegic.value.StringValue
1 4296409107
2 8591376403
3 12886343699
4 17181310995
5 21476278291
6 25771245587
7 30066212883
8 34361180179
9 38656147475
10 42951114771
11 47246082067
12 51541049363
13 55836016659
14 60130983955
15 64425951251
16 68720918547
17 73015885843
18 77310853139
19 81605820435
20 85900787731
21 90195755027
22 94490722323
23 98785689619
24 103080656915
25 107375624211
26 111670591507
27 115965558803
28 120260526099
29 124555493395
30 128850460691
31 133145427987
32 137440395283
33 141735362579
34 146030329875
35 150325297171
36 154620264467
37 158915231763
38 163210199059
39 167505166355
40 171800133651
41 176095100947
42 180390068243
43 184685035539
44 188980002835
45 193274970131
46 197569937427

@<SCITEGIC>ATOM_PROPERTY
ForcefieldType
SciTegic.value.StringValue
1 ST
2 C5R
3 N5R
4 N5R
5 C5R
6 S5R
7 NP
8 C
9 O
10 CT
11 CT
12 NP
13 C
14 O
15 OS
16 CT
17 C6R
18 C6R
19 C6R
20 C6R
21 C6R
22 C6R
23 C6R
24 C6R
25 C6R
26 C6R
27 C6R
28 C6R
29 H
30 H
31 HA
32 HA
33 HA
34 H
35 HA
36 HA
37 HA
38 HA
39 HA
40 HA
41 HA
42 HA
43 HA
44 HA
45 HA
46 HA

@<SCITEGIC>ATOM_PROPERTY
Isotropic Displacement
SciTegic.value.DoubleValue
1 0
2 0
3 0
4 0
5 0
6 0
7 0
8 0
9 0
10 0
11 0
12 0
13 0
14 0
15 0
16 0
17 0
18 0
19 0
20 0
21 0
22 0
23 0
24 0
25 0
26 0
27 0
28 0
29 0
30 0
31 0
32 0
33 0
34 0
35 0
36 0
37 0
38 0
39 0
40 0
41 0
42 0
43 0
44 0
45 0
46 0

@<TRIPOS>MOLECULE
3lmp_CEK
58  62  1  0  0
PROTEIN
USER_CHARGES
@<TRIPOS>ATOM
    1 C1        -4.5586     2.8520     1.7714 C.3        1 SUBUNIT  0.0300
    2 O2        -4.4696     1.5478     1.2324 O.3        1 SUBUNIT  -0.3650
    3 C3        -3.2358     0.9912     1.5258 C.2        1 SUBUNIT  0.1850
    4 C4        -2.1803     1.0067     0.6042 C.2        1 SUBUNIT  0.0000
    5 C5        -0.9837     0.4426     0.9683 C.2        1 SUBUNIT  0.0000
    6 C6        -0.7962    -0.1689     2.2191 C.2        1 SUBUNIT  0.0000
    7 C7        -1.8487    -0.2238     3.0995 C.2        1 SUBUNIT  0.2500
    8 C8        -3.0692     0.3588     2.7604 C.2        1 SUBUNIT  -0.1300
    9 O9        -1.7572    -0.9065     4.2935 O.3        1 SUBUNIT  -0.6500
   10 C10        0.5750    -0.7049     2.3396 C.3        1 SUBUNIT  0.0000
   11 C11        1.2008    -0.0774     1.1119 C.2        1 SUBUNIT  0.0000
   12 C12        2.4941     0.2425     0.9772 C.2        1 SUBUNIT  -0.1000
   13 C13        3.7008    -0.1202     4.7052 C.2        1 SUBUNIT  0.5500
   14 C14        2.8265    -0.1162     3.4927 C.2        1 SUBUNIT  0.0000
   15 C15        3.3947     0.0433     2.1189 C.2        1 SUBUNIT  0.5500
   16 C16        5.2026     0.1437     4.5542 C.3        1 SUBUNIT  -0.1500
   17 O17        3.2640    -0.3157     5.8066 O.2        1 SUBUNIT  -0.5500
   18 C18        1.3415    -0.2573     3.6097 C.2        1 SUBUNIT  0.5500
   19 O19        0.7302    -0.0498     4.6180 O.2        1 SUBUNIT  -0.5500
   20 O20        4.5857     0.0550     1.8371 O.2        1 SUBUNIT  -1.5500
   21 O21        0.2400     0.3631     0.2609 O.3        1 SUBUNIT  0.0000
   22 C22        0.4963    -2.2401     2.2307 C.3        1 SUBUNIT  -0.1500
   23 O23       -2.8862     2.7177    -0.9139 O.2        1 SUBUNIT  -0.5500
   24 C24       -2.3012     1.6611    -0.7093 C.2        1 SUBUNIT  0.6000
   25 N25       -1.6873     0.9930    -1.7056 N.am       1 SUBUNIT  -0.4000
   26 C26       -1.5251     1.5207    -3.0486 C.3        1 SUBUNIT  0.0000
   27 C27       -0.3491     0.8346    -3.6978 C.2        1 SUBUNIT  0.0000
   28 C28       -0.4391    -0.5100    -4.1404 C.2        1 SUBUNIT  0.0000
   29 C29        0.7071    -1.1513    -4.6601 C.2        1 SUBUNIT  0.0000
   30 C30        1.9289    -0.4608    -4.7536 C.2        1 SUBUNIT  -0.1300
   31 C31        2.0008     0.8717    -4.3447 C.2        1 SUBUNIT  -0.1300
   32 C32        0.8691     1.5132    -3.8248 C.2        1 SUBUNIT  -0.1300
   33 C33        0.6446    -2.4935    -5.0782 C.2        1 SUBUNIT  -0.1300
   34 C34       -0.5601    -3.1937    -4.9852 C.2        1 SUBUNIT  -0.1300
   35 C35       -1.7043    -2.5640    -4.4786 C.2        1 SUBUNIT  -0.1300
   36 C36       -1.6504    -1.2327    -4.0554 C.2        1 SUBUNIT  -0.1300
   37 H37       -5.5040     3.3031     1.4784 H          1 SUBUNIT  0.0500
   38 H38       -4.5151     2.8305     2.8611 H          1 SUBUNIT  0.0500
   39 H39       -3.7569     3.4904     1.3958 H          1 SUBUNIT  0.0500
   40 H40       -3.8940     0.3117     3.4567 H          1 SUBUNIT  0.1300
   41 H41       -0.9729    -0.6354     4.7713 H          1 SUBUNIT  0.4000
   42 H42        2.8967     0.6539     0.0722 H          1 SUBUNIT  0.1000
   43 H43        5.3586     1.0817     4.0217 H          1 SUBUNIT  0.0500
   44 H44        5.6505    -0.6553     3.9637 H          1 SUBUNIT  0.0500
   45 H45        5.6776     0.1930     5.5307 H          1 SUBUNIT  0.0500
   46 H46       -0.0110    -2.5652     1.3212 H          1 SUBUNIT  0.0500
   47 H47       -0.0249    -2.6805     3.0826 H          1 SUBUNIT  0.0500
   48 H48        1.4980    -2.6721     2.2077 H          1 SUBUNIT  0.0500
   49 H49       -1.2405     0.1247    -1.4944 H          1 SUBUNIT  0.2500
   50 H50       -1.3432     2.5941    -2.9653 H          1 SUBUNIT  0.0500
   51 H51       -2.4602     1.3818    -3.5914 H          1 SUBUNIT  0.0500
   52 H52        2.8156    -0.9502    -5.1289 H          1 SUBUNIT  0.1300
   53 H53        2.9418     1.4007    -4.3987 H          1 SUBUNIT  0.1300
   54 H54        0.9525     2.5358    -3.4858 H          1 SUBUNIT  0.1300
   55 H55        1.5239    -2.9898    -5.4614 H          1 SUBUNIT  0.1300
   56 H56       -0.6082    -4.2245    -5.3068 H          1 SUBUNIT  0.1300
   57 H57       -2.6341    -3.1111    -4.4148 H          1 SUBUNIT  0.1300
   58 H58       -2.5480    -0.7863    -3.6564 H          1 SUBUNIT  0.1300
@<TRIPOS>BOND
    1     1     2 1
    2     1    37 1
    3     1    38 1
    4     1    39 1
    5     2     3 1
    6     3     4 2
    7     4     5 1
    8     5     6 2
    9     6     7 1
   10     6    10 1
   11     7     8 2
   12     7     9 1
   13     8     3 1
   14     8    40 1
   15     9    41 1
   16    10    11 1
   17    10    18 1
   18    10    22 1
   19    11    12 2
   20    11    21 1
   21    12    42 1
   22    13    14 1
   23    13    16 1
   24    14    15 2
   25    15    12 1
   26    15    20 1
   27    16    43 1
   28    16    44 1
   29    16    45 1
   30    17    13 2
   31    18    14 1
   32    18    19 2
   33    21     5 1
   34    22    46 1
   35    22    47 1
   36    22    48 1
   37    23    24 2
   38    24     4 1
   39    24    25 1
   40    25    26 1
   41    25    49 1
   42    26    27 1
   43    26    50 1
   44    26    51 1
   45    27    28 2
   46    28    29 1
   47    29    30 2
   48    29    33 1
   49    30    31 1
   50    30    52 1
   51    31    32 2
   52    31    53 1
   53    32    27 1
   54    32    54 1
   55    33    34 2
   56    33    55 1
   57    34    35 1
   58    34    56 1
   59    35    36 2
   60    35    57 1
   61    36    28 1
   62    36    58 1
@<TRIPOS>SUBSTRUCTURE
1 SUBUNIT 1 RESIDUE 1 _ SUBUNIT
@<SCITEGIC>MOL_PROPERTY
REMARK99
SciTegic.value.StringValue
REMARK  99  MacroMolecule created from Mol2 file
REMARK  99  3lmp_CEK
REMARK  99  PROTEIN
REMARK  99  USER_CHARGES
REMARK  99  
REMARK  99  

@<SCITEGIC>MOL_PROPERTY
AssignOBJECTID
SciTegic.value.StringValue
1

@<SCITEGIC>MOL_PROPERTY
OBJECTID
SciTegic.value.StringValue
9223372058332954641

@<SCITEGIC>MOL_PROPERTY
ALogP
SciTegic.value.StringValue
2.083

@<SCITEGIC>MOL_PROPERTY
Estimate
SciTegic.value.StringValue
1.99638

@<SCITEGIC>MOL_PROPERTY
Molecular_PolarSurfaceArea
SciTegic.value.StringValue
124.989998

@<SCITEGIC>MOL_PROPERTY
Molecular_Weight
SciTegic.value.StringValue
484.476776

@<SCITEGIC>MOL_PROPERTY
Num_H_Acceptors
SciTegic.value.StringValue
7

@<SCITEGIC>MOL_PROPERTY
Num_H_Acceptors_Lipinski
SciTegic.value.StringValue
8

@<SCITEGIC>MOL_PROPERTY
Num_H_Donors
SciTegic.value.StringValue
2

@<SCITEGIC>MOL_PROPERTY
Num_H_Donors_Lipinski
SciTegic.value.StringValue
2

@<SCITEGIC>MOL_PROPERTY
Num_RotatableBonds
SciTegic.value.StringValue
5

@<SCITEGIC>MOL_PROPERTY
Forcefield
SciTegic.value.StringValue
CHARMm

@<SCITEGIC>MOL_PROPERTY
PartialChargeMethod
SciTegic.value.StringValue
MomanyRone

@<SCITEGIC>MOL_PROPERTY
UseResidueTemplateCharge
SciTegic.value.StringValue
True

@<SCITEGIC>MOL_PROPERTY
ForcefieldBase
SciTegic.value.StringValue
CHARMm

@<SCITEGIC>MOL_PROPERTY
ForcefieldFFML
SciTegic.value.StringValue
<?xml version="1.0" encoding="UTF-8"?>
<!DOCTYPE ffml SYSTEM "Ffml.dtd">
<ffml version="1.0">
<forcefield name="CHARMm" derivedFrom="CHARMm" base="CHARMm">
<atomTypes>
</atomTypes>
<parameters>
<angle atom1="C6R" atom2="CR56" atom3="CT">
<quadratic
refValue="127.679"
forceConstant="65.3571"/>
</angle>
<angle atom1="C6R" atom2="CR56" atom3="OE">
<quadratic
refValue="128.125"
forceConstant="66.25"/>
</angle>
<angle atom1="CR56" atom2="C6R" atom3="C">
<quadratic
refValue="120"
forceConstant="71.6667"/>
</angle>
<angle atom1="CR56" atom2="CR56" atom3="CT">
<quadratic
refValue="126"
forceConstant="70"/>
</angle>
<angle atom1="CR56" atom2="CT" atom3="C">
<quadratic
refValue="109.47"
forceConstant="70"/>
</angle>
<angle atom1="CR56" atom2="CT" atom3="CT">
<quadratic
refValue="109.47"
forceConstant="70"/>
</angle>
<angle atom1="CR56" atom2="CT" atom3="CUA1">
<quadratic
refValue="112.017"
forceConstant="54"/>
</angle>
<angle atom1="CUA1" atom2="OE" atom3="CR56">
<quadratic
refValue="116.328"
forceConstant="84.8333"/>
</angle>
<torsion atom1="C6R" atom2="CR56" atom3="CT" atom4="C">
<multiplecos
v1="0"
v2="0"
v3="0"
v4="0"
v5="0"
v6="0.01"
gamma1="0"
gamma2="0"
gamma3="0"
gamma4="0"
gamma5="0"
gamma6="0"/>
</torsion>
<torsion atom1="C6R" atom2="CR56" atom3="CT" atom4="CT">
<multiplecos
v1="0"
v2="0"
v3="0"
v4="0"
v5="0"
v6="0.01"
gamma1="0"
gamma2="0"
gamma3="0"
gamma4="0"
gamma5="0"
gamma6="0"/>
</torsion>
<torsion atom1="C6R" atom2="CR56" atom3="CT" atom4="CUA1">
<multiplecos
v1="0"
v2="0"
v3="0"
v4="0"
v5="0"
v6="0.01"
gamma1="0"
gamma2="0"
gamma3="0"
gamma4="0"
gamma5="0"
gamma6="0"/>
</torsion>
<torsion atom1="CR56" atom2="CR56" atom3="CT" atom4="C">
<multiplecos
v1="0"
v2="0"
v3="0"
v4="0"
v5="0"
v6="0.01"
gamma1="0"
gamma2="0"
gamma3="0"
gamma4="0"
gamma5="0"
gamma6="0"/>
</torsion>
<torsion atom1="CR56" atom2="CR56" atom3="CT" atom4="CT">
<multiplecos
v1="0"
v2="0"
v3="0"
v4="0"
v5="0"
v6="0.01"
gamma1="0"
gamma2="0"
gamma3="0"
gamma4="0"
gamma5="0"
gamma6="0"/>
</torsion>
<torsion atom1="CR56" atom2="CR56" atom3="CT" atom4="CUA1">
<multiplecos
v1="0"
v2="0"
v3="0"
v4="0"
v5="0"
v6="0.01"
gamma1="0"
gamma2="0"
gamma3="0"
gamma4="0"
gamma5="0"
gamma6="0"/>
</torsion>
<torsion atom1="CUA1" atom2="OE" atom3="CR56" atom4="C6R">
<multiplecos
v1="0"
v2="0.5"
v3="0"
v4="0"
v5="0"
v6="0"
gamma1="0"
gamma2="180"
gamma3="0"
gamma4="0"
gamma5="0"
gamma6="0"/>
</torsion>
<torsion atom1="CUA1" atom2="OE" atom3="CR56" atom4="CR56">
<multiplecos
v1="0"
v2="0.5"
v3="0"
v4="0"
v5="0"
v6="0"
gamma1="0"
gamma2="180"
gamma3="0"
gamma4="0"
gamma5="0"
gamma6="0"/>
</torsion>
</parameters>
</forcefield>
</ffml>

@<SCITEGIC>MOL_PROPERTY
Initial Potential Energy
SciTegic.value.StringValue
127.68028

@<SCITEGIC>MOL_PROPERTY
Initial RMS Gradient
SciTegic.value.StringValue
19.78912

@<SCITEGIC>MOL_PROPERTY
Minimization Criteria
SciTegic.value.StringValue
CONJUG> Minimization exiting with gradient tolerance ( 0.0100000) satisfied.

@<SCITEGIC>MOL_PROPERTY
CHARMm Energy
SciTegic.value.StringValue
55.52417

@<SCITEGIC>MOL_PROPERTY
Potential Energy
SciTegic.value.StringValue
55.52417

@<SCITEGIC>MOL_PROPERTY
RMS Gradient
SciTegic.value.StringValue
0.00952

@<SCITEGIC>MOL_PROPERTY
Bond Energy
SciTegic.value.StringValue
2.09306

@<SCITEGIC>MOL_PROPERTY
Angle Energy
SciTegic.value.StringValue
23.35046

@<SCITEGIC>MOL_PROPERTY
Urey-Bradley Energy
SciTegic.value.StringValue
0

@<SCITEGIC>MOL_PROPERTY
Dihedral Energy
SciTegic.value.StringValue
22.85485

@<SCITEGIC>MOL_PROPERTY
Improper Energy
SciTegic.value.StringValue
2.01439

@<SCITEGIC>MOL_PROPERTY
Van der Waals Energy
SciTegic.value.StringValue
4.72231

@<SCITEGIC>MOL_PROPERTY
Electrostatic Energy
SciTegic.value.StringValue
0.4891

@<SCITEGIC>MOL_PROPERTY
Hydrogen Bond Energy
SciTegic.value.StringValue
0

@<SCITEGIC>MOL_PROPERTY
Solvation Free Energy
SciTegic.value.StringValue
0

@<SCITEGIC>RESIDUE_PROPERTY
ForceFieldTemplate
SciTegic.value.StringValue
1 1 None

@<SCITEGIC>ATOM_PROPERTY
pdb_serialNumber
SciTegic.value.IntegerValue
1 1
2 2
3 3
4 4
5 5
6 6
7 7
8 8
9 9
10 10
11 11
12 12
13 13
14 14
15 15
16 16
17 17
18 18
19 19
20 20
21 21
22 22
23 23
24 24
25 25
26 26
27 27
28 28
29 29
30 30
31 31
32 32
33 33
34 34
35 35
36 36
37 37
38 38
39 39
40 40
41 41
42 42
43 43
44 44
45 45
46 46
47 47
48 48
49 49
50 50
51 51
52 52
53 53
54 54
55 55
56 56
57 57
58 58

@<SCITEGIC>ATOM_PROPERTY
Formal Charge
SciTegic.value.IntegerValue
1 0
2 0
3 0
4 0
5 0
6 0
7 0
8 0
9 0
10 0
11 0
12 0
13 0
14 0
15 0
16 0
17 0
18 0
19 0
20 -1
21 0
22 0
23 0
24 0
25 0
26 0
27 0
28 0
29 0
30 0
31 0
32 0
33 0
34 0
35 0
36 0
37 0
38 0
39 0
40 0
41 0
42 0
43 0
44 0
45 0
46 0
47 0
48 0
49 0
50 0
51 0
52 0
53 0
54 0
55 0
56 0
57 0
58 0

@<SCITEGIC>ATOM_PROPERTY
pdb_tempFactor
SciTegic.value.DoubleValue
1 0
2 0
3 0
4 0
5 0
6 0
7 0
8 0
9 0
10 0
11 0
12 0
13 0
14 0
15 0
16 0
17 0
18 0
19 0
20 0
21 0
22 0
23 0
24 0
25 0
26 0
27 0
28 0
29 0
30 0
31 0
32 0
33 0
34 0
35 0
36 0
37 0
38 0
39 0
40 0
41 0
42 0
43 0
44 0
45 0
46 0
47 0
48 0
49 0
50 0
51 0
52 0
53 0
54 0
55 0
56 0
57 0
58 0

@<SCITEGIC>ATOM_PROPERTY
pdb_occupancy
SciTegic.value.DoubleValue
1 1
2 1
3 1
4 1
5 1
6 1
7 1
8 1
9 1
10 1
11 1
12 1
13 1
14 1
15 1
16 1
17 1
18 1
19 1
20 1
21 1
22 1
23 1
24 1
25 1
26 1
27 1
28 1
29 1
30 1
31 1
32 1
33 1
34 1
35 1
36 1
37 1
38 1
39 1
40 1
41 1
42 1
43 1
44 1
45 1
46 1
47 1
48 1
49 1
50 1
51 1
52 1
53 1
54 1
55 1
56 1
57 1
58 1

@<SCITEGIC>ATOM_PROPERTY
OBJECTID
SciTegic.value.StringValue
1 4296409116
2 8591376412
3 12886343708
4 17181311004
5 21476278300
6 25771245596
7 30066212892
8 34361180188
9 38656147484
10 42951114780
11 47246082076
12 51541049372
13 55836016668
14 60130983964
15 64425951260
16 68720918556
17 73015885852
18 77310853148
19 81605820444
20 85900787740
21 90195755036
22 94490722332
23 98785689628
24 103080656924
25 107375624220
26 111670591516
27 115965558812
28 120260526108
29 124555493404
30 128850460700
31 133145427996
32 137440395292
33 141735362588
34 146030329884
35 150325297180
36 154620264476
37 158915231772
38 163210199068
39 167505166364
40 171800133660
41 176095100956
42 180390068252
43 184685035548
44 188980002844
45 193274970140
46 197569937436
47 201864904732
48 206159872028
49 210454839324
50 214749806620
51 219044773916
52 223339741212
53 227634708508
54 231929675804
55 236224643100
56 240519610396
57 244814577692
58 249109544988

@<SCITEGIC>ATOM_PROPERTY
ForcefieldType
SciTegic.value.StringValue
1 CT
2 OE
3 C6R
4 C6R
5 CR56
6 CR56
7 C6R
8 C6R
9 OT
10 CT
11 CUA1
12 CUA1
13 C
14 CUA1
15 C
16 CT
17 OK
18 C
19 OK
20 O
21 OE
22 CT
23 O
24 C
25 NP
26 CT
27 C6R
28 CR66
29 CR66
30 C6R
31 C6R
32 C6R
33 C6R
34 C6R
35 C6R
36 C6R
37 HA
38 HA
39 HA
40 HA
41 HO
42 HA
43 HA
44 HA
45 HA
46 HA
47 HA
48 HA
49 H
50 HA
51 HA
52 HA
53 HA
54 HA
55 HA
56 HA
57 HA
58 HA

@<SCITEGIC>ATOM_PROPERTY
Isotropic Displacement
SciTegic.value.DoubleValue
1 0
2 0
3 0
4 0
5 0
6 0
7 0
8 0
9 0
10 0
11 0
12 0
13 0
14 0
15 0
16 0
17 0
18 0
19 0
20 0
21 0
22 0
23 0
24 0
25 0
26 0
27 0
28 0
29 0
30 0
31 0
32 0
33 0
34 0
35 0
36 0
37 0
38 0
39 0
40 0
41 0
42 0
43 0
44 0
45 0
46 0
47 0
48 0
49 0
50 0
51 0
52 0
53 0
54 0
55 0
56 0
57 0
58 0

@<TRIPOS>MOLECULE
2jh6_894
52  54  1  0  0
PROTEIN
USER_CHARGES
@<TRIPOS>ATOM
    1 C1        -2.3992     2.9537     3.2722 C.3        1 SUBUNIT  -0.1500
    2 C2        -1.8540     1.7560     2.4779 C.3        1 SUBUNIT  0.0500
    3 N3        -1.2661     2.2090     1.2095 N.am       1 SUBUNIT  -0.2500
    4 C4         0.0501     2.4243     1.0295 C.2        1 SUBUNIT  0.6000
    5 C5         0.2728     2.9330    -0.4052 C.3        1 SUBUNIT  0.1500
    6 C6        -1.1395     3.3659    -0.8296 C.3        1 SUBUNIT  -0.1000
    7 C7        -2.0853     2.5515     0.0537 C.3        1 SUBUNIT  0.0000
    8 N8         0.8221     1.9217    -1.3045 N.pl3      1 SUBUNIT  -0.6700
    9 O9         3.0328     1.7270    -0.2340 O.2        1 SUBUNIT  -0.6500
   10 S10        1.9934     0.8429    -0.6498 S.o2       1 SUBUNIT  1.3600
   11 O11        1.2740     0.0436     0.2886 O.2        1 SUBUNIT  -0.6500
   12 C12        2.5577    -0.1956    -1.9752 C.3        1 SUBUNIT  -0.0400
   13 C13        3.5889    -1.1921    -1.4407 C.3        1 SUBUNIT  -0.1000
   14 C14        3.9117    -2.1984    -2.5180 C.2        1 SUBUNIT  0.0000
   15 C15        4.9973    -2.1643    -3.4063 C.2        1 SUBUNIT  -0.1000
   16 C16        4.9649    -3.2579    -4.2969 C.2        1 SUBUNIT  -0.1000
   17 C17        3.8687    -4.1083    -4.0678 C.2        1 SUBUNIT  0.0000
   18 S18        2.9169    -3.5488    -2.7779 S.3        1 SUBUNIT  0.0000
   19 Cl19       3.5375    -5.5229    -4.9708 Cl         1 SUBUNIT  0.0000
   20 O20        0.9324     2.2919     1.8629 O.2        1 SUBUNIT  -0.5500
   21 C21       -2.9835     0.7192     2.2686 C.2        1 SUBUNIT  0.6000
   22 O22       -4.1378     1.0118     2.5581 O.2        1 SUBUNIT  -0.5500
   23 N23       -2.6449    -0.4954     1.7380 N.am       1 SUBUNIT  -0.2500
   24 C24       -3.7189    -1.4652     1.4589 C.3        1 SUBUNIT  0.0000
   25 C25       -3.2645    -2.9173     1.6257 C.3        1 SUBUNIT  0.0800
   26 O26       -2.0516    -3.1077     0.9314 O.3        1 SUBUNIT  -0.3600
   27 C27       -0.9831    -2.3583     1.4681 C.3        1 SUBUNIT  0.0800
   28 C28       -1.2741    -0.8609     1.3316 C.3        1 SUBUNIT  0.0000
   29 H29       -1.6094     3.6783     3.4696 H          1 SUBUNIT  0.0500
   30 H30       -3.1950     3.4646     2.7297 H          1 SUBUNIT  0.0500
   31 H31       -2.8047     2.6374     4.2341 H          1 SUBUNIT  0.0500
   32 H32       -1.0873     1.2901     3.0981 H          1 SUBUNIT  0.0500
   33 H33        0.9730     3.7680    -0.3762 H          1 SUBUNIT  0.0500
   34 H34       -1.3350     3.2276    -1.8932 H          1 SUBUNIT  0.0500
   35 H35       -1.2713     4.4260    -0.6077 H          1 SUBUNIT  0.0500
   36 H36       -2.4004     1.6361    -0.4491 H          1 SUBUNIT  0.0500
   37 H37       -2.9724     3.1149     0.3448 H          1 SUBUNIT  0.0500
   38 H38        1.3131     2.4043    -2.0373 H          1 SUBUNIT  0.3500
   39 H39        2.9831     0.4228    -2.7643 H          1 SUBUNIT  0.0500
   40 H40        1.6941    -0.7199    -2.3835 H          1 SUBUNIT  0.0500
   41 H41        3.1873    -1.7150    -0.5718 H          1 SUBUNIT  0.0500
   42 H42        4.4930    -0.6752    -1.1176 H          1 SUBUNIT  0.0500
   43 H43        5.7659    -1.4040    -3.4193 H          1 SUBUNIT  0.1000
   44 H44        5.7057    -3.4168    -5.0664 H          1 SUBUNIT  0.1000
   45 H45       -4.0601    -1.3083     0.4356 H          1 SUBUNIT  0.0500
   46 H46       -4.5843    -1.2944     2.1022 H          1 SUBUNIT  0.0500
   47 H47       -3.1310    -3.1628     2.6806 H          1 SUBUNIT  0.0500
   48 H48       -4.0190    -3.5989     1.2322 H          1 SUBUNIT  0.0500
   49 H49       -0.8352    -2.6264     2.5153 H          1 SUBUNIT  0.0500
   50 H50       -0.0606    -2.6098     0.9437 H          1 SUBUNIT  0.0500
   51 H51       -0.5209    -0.3334     1.9130 H          1 SUBUNIT  0.0500
   52 H52       -1.1411    -0.5634     0.2916 H          1 SUBUNIT  0.0500
@<TRIPOS>BOND
    1     1     2 1
    2     1    29 1
    3     1    30 1
    4     1    31 1
    5     2     3 1
    6     2    21 1
    7     2    32 1
    8     3     4 1
    9     3     7 1
   10     4     5 1
   11     4    20 2
   12     5     6 1
   13     5     8 1
   14     5    33 1
   15     6    34 1
   16     6    35 1
   17     7     6 1
   18     7    36 1
   19     7    37 1
   20     8    38 1
   21     9    10 2
   22    10     8 1
   23    10    11 2
   24    10    12 1
   25    12    13 1
   26    12    39 1
   27    12    40 1
   28    13    14 1
   29    13    41 1
   30    13    42 1
   31    14    15 2
   32    15    16 1
   33    15    43 1
   34    16    17 2
   35    16    44 1
   36    17    18 1
   37    17    19 1
   38    18    14 1
   39    21    22 2
   40    21    23 1
   41    23    24 1
   42    24    25 1
   43    24    45 1
   44    24    46 1
   45    25    26 1
   46    25    47 1
   47    25    48 1
   48    26    27 1
   49    27    28 1
   50    27    49 1
   51    27    50 1
   52    28    23 1
   53    28    51 1
   54    28    52 1
@<TRIPOS>SUBSTRUCTURE
1 SUBUNIT 1 RESIDUE 1 _ SUBUNIT
@<SCITEGIC>MOL_PROPERTY
REMARK99
SciTegic.value.StringValue
REMARK  99  MacroMolecule created from Mol2 file
REMARK  99  2jh6_894
REMARK  99  PROTEIN
REMARK  99  USER_CHARGES
REMARK  99  
REMARK  99  

@<SCITEGIC>MOL_PROPERTY
AssignOBJECTID
SciTegic.value.StringValue
1

@<SCITEGIC>MOL_PROPERTY
OBJECTID
SciTegic.value.StringValue
9223372062627921937

@<SCITEGIC>MOL_PROPERTY
ALogP
SciTegic.value.StringValue
-0.086

@<SCITEGIC>MOL_PROPERTY
Estimate
SciTegic.value.StringValue
2.23101

@<SCITEGIC>MOL_PROPERTY
Molecular_PolarSurfaceArea
SciTegic.value.StringValue
132.630005

@<SCITEGIC>MOL_PROPERTY
Molecular_Weight
SciTegic.value.StringValue
449.972565

@<SCITEGIC>MOL_PROPERTY
Num_H_Acceptors
SciTegic.value.StringValue
5

@<SCITEGIC>MOL_PROPERTY
Num_H_Acceptors_Lipinski
SciTegic.value.StringValue
8

@<SCITEGIC>MOL_PROPERTY
Num_H_Donors
SciTegic.value.StringValue
1

@<SCITEGIC>MOL_PROPERTY
Num_H_Donors_Lipinski
SciTegic.value.StringValue
1

@<SCITEGIC>MOL_PROPERTY
Num_RotatableBonds
SciTegic.value.StringValue
7

@<SCITEGIC>MOL_PROPERTY
Forcefield
SciTegic.value.StringValue
CHARMm

@<SCITEGIC>MOL_PROPERTY
PartialChargeMethod
SciTegic.value.StringValue
MomanyRone

@<SCITEGIC>MOL_PROPERTY
UseResidueTemplateCharge
SciTegic.value.StringValue
True

@<SCITEGIC>MOL_PROPERTY
ForcefieldBase
SciTegic.value.StringValue
CHARMm

@<SCITEGIC>MOL_PROPERTY
ForcefieldFFML
SciTegic.value.StringValue
<?xml version="1.0" encoding="UTF-8"?>
<!DOCTYPE ffml SYSTEM "Ffml.dtd">
<ffml version="1.0">
<forcefield name="CHARMm" derivedFrom="CHARMm" base="CHARMm">
<atomTypes>
</atomTypes>
<parameters>
<angle atom1="S5R" atom2="C5R" atom3="XCL">
<quadratic
refValue="126.5"
forceConstant="63.3333"/>
</angle>
</parameters>
</forcefield>
</ffml>

@<SCITEGIC>MOL_PROPERTY
Initial Potential Energy
SciTegic.value.StringValue
-54.50676

@<SCITEGIC>MOL_PROPERTY
Initial RMS Gradient
SciTegic.value.StringValue
13.31917

@<SCITEGIC>MOL_PROPERTY
Minimization Criteria
SciTegic.value.StringValue
CONJUG> Minimization exiting with gradient tolerance ( 0.0100000) satisfied.

@<SCITEGIC>MOL_PROPERTY
CHARMm Energy
SciTegic.value.StringValue
-78.64751

@<SCITEGIC>MOL_PROPERTY
Potential Energy
SciTegic.value.StringValue
-78.64751

@<SCITEGIC>MOL_PROPERTY
RMS Gradient
SciTegic.value.StringValue
0.00983

@<SCITEGIC>MOL_PROPERTY
Bond Energy
SciTegic.value.StringValue
0.84856

@<SCITEGIC>MOL_PROPERTY
Angle Energy
SciTegic.value.StringValue
11.42372

@<SCITEGIC>MOL_PROPERTY
Urey-Bradley Energy
SciTegic.value.StringValue
0

@<SCITEGIC>MOL_PROPERTY
Dihedral Energy
SciTegic.value.StringValue
8.64816

@<SCITEGIC>MOL_PROPERTY
Improper Energy
SciTegic.value.StringValue
0.24314

@<SCITEGIC>MOL_PROPERTY
Van der Waals Energy
SciTegic.value.StringValue
-10.2228

@<SCITEGIC>MOL_PROPERTY
Electrostatic Energy
SciTegic.value.StringValue
-89.58828

@<SCITEGIC>MOL_PROPERTY
Hydrogen Bond Energy
SciTegic.value.StringValue
0

@<SCITEGIC>MOL_PROPERTY
Solvation Free Energy
SciTegic.value.StringValue
0

@<SCITEGIC>RESIDUE_PROPERTY
ForceFieldTemplate
SciTegic.value.StringValue
1 1 None

@<SCITEGIC>ATOM_PROPERTY
pdb_serialNumber
SciTegic.value.IntegerValue
1 1
2 2
3 3
4 4
5 5
6 6
7 7
8 8
9 9
10 10
11 11
12 12
13 13
14 14
15 15
16 16
17 17
18 18
19 19
20 20
21 21
22 22
23 23
24 24
25 25
26 26
27 27
28 28
29 29
30 30
31 31
32 32
33 33
34 34
35 35
36 36
37 37
38 38
39 39
40 40
41 41
42 42
43 43
44 44
45 45
46 46
47 47
48 48
49 49
50 50
51 51
52 52

@<SCITEGIC>ATOM_PROPERTY
Formal Charge
SciTegic.value.IntegerValue
1 0
2 0
3 0
4 0
5 0
6 0
7 0
8 0
9 0
10 0
11 0
12 0
13 0
14 0
15 0
16 0
17 0
18 0
19 0
20 0
21 0
22 0
23 0
24 0
25 0
26 0
27 0
28 0
29 0
30 0
31 0
32 0
33 0
34 0
35 0
36 0
37 0
38 0
39 0
40 0
41 0
42 0
43 0
44 0
45 0
46 0
47 0
48 0
49 0
50 0
51 0
52 0

@<SCITEGIC>ATOM_PROPERTY
pdb_tempFactor
SciTegic.value.DoubleValue
1 0
2 0
3 0
4 0
5 0
6 0
7 0
8 0
9 0
10 0
11 0
12 0
13 0
14 0
15 0
16 0
17 0
18 0
19 0
20 0
21 0
22 0
23 0
24 0
25 0
26 0
27 0
28 0
29 0
30 0
31 0
32 0
33 0
34 0
35 0
36 0
37 0
38 0
39 0
40 0
41 0
42 0
43 0
44 0
45 0
46 0
47 0
48 0
49 0
50 0
51 0
52 0

@<SCITEGIC>ATOM_PROPERTY
pdb_occupancy
SciTegic.value.DoubleValue
1 1
2 1
3 1
4 1
5 1
6 1
7 1
8 1
9 1
10 1
11 1
12 1
13 1
14 1
15 1
16 1
17 1
18 1
19 1
20 1
21 1
22 1
23 1
24 1
25 1
26 1
27 1
28 1
29 1
30 1
31 1
32 1
33 1
34 1
35 1
36 1
37 1
38 1
39 1
40 1
41 1
42 1
43 1
44 1
45 1
46 1
47 1
48 1
49 1
50 1
51 1
52 1

@<SCITEGIC>ATOM_PROPERTY
OBJECTID
SciTegic.value.StringValue
1 4296409112
2 8591376408
3 12886343704
4 17181311000
5 21476278296
6 25771245592
7 30066212888
8 34361180184
9 38656147480
10 42951114776
11 47246082072
12 51541049368
13 55836016664
14 60130983960
15 64425951256
16 68720918552
17 73015885848
18 77310853144
19 81605820440
20 85900787736
21 90195755032
22 94490722328
23 98785689624
24 103080656920
25 107375624216
26 111670591512
27 115965558808
28 120260526104
29 124555493400
30 128850460696
31 133145427992
32 137440395288
33 141735362584
34 146030329880
35 150325297176
36 154620264472
37 158915231768
38 163210199064
39 167505166360
40 171800133656
41 176095100952
42 180390068248
43 184685035544
44 188980002840
45 193274970136
46 197569937432
47 201864904728
48 206159872024
49 210454839320
50 214749806616
51 219044773912
52 223339741208

@<SCITEGIC>ATOM_PROPERTY
ForcefieldType
SciTegic.value.StringValue
1 CT
2 CT
3 NX
4 C
5 CT
6 CT
7 CT
8 NT
9 O
10 SO2
11 O
12 CT
13 CT
14 C5R
15 C5R
16 C5R
17 C5R
18 S5R
19 XCL
20 O
21 C
22 O
23 NX
24 CT
25 CT
26 OE
27 CT
28 CT
29 HA
30 HA
31 HA
32 HA
33 HA
34 HA
35 HA
36 HA
37 HA
38 H
39 HA
40 HA
41 HA
42 HA
43 HA
44 HA
45 HA
46 HA
47 HA
48 HA
49 HA
50 HA
51 HA
52 HA

@<SCITEGIC>ATOM_PROPERTY
Isotropic Displacement
SciTegic.value.DoubleValue
1 0
2 0
3 0
4 0
5 0
6 0
7 0
8 0
9 0
10 0
11 0
12 0
13 0
14 0
15 0
16 0
17 0
18 0
19 0
20 0
21 0
22 0
23 0
24 0
25 0
26 0
27 0
28 0
29 0
30 0
31 0
32 0
33 0
34 0
35 0
36 0
37 0
38 0
39 0
40 0
41 0
42 0
43 0
44 0
45 0
46 0
47 0
48 0
49 0
50 0
51 0
52 0

@<TRIPOS>MOLECULE
3e8d_G98
67  70  1  0  0
PROTEIN
USER_CHARGES
@<TRIPOS>ATOM
    1 C1         1.5286    -3.6128    -2.0200 C.3        1 SUBUNIT  -0.1500
    2 C2         2.3001    -2.3292    -1.6968 C.3        1 SUBUNIT  -0.0500
    3 N3         1.5257    -1.1208    -2.0606 N.pl3      1 SUBUNIT  -0.3500
    4 C4         1.0310    -0.1997    -1.1152 C.2        1 SUBUNIT  0.2000
    5 C5         0.3658     0.8260    -1.8296 C.2        1 SUBUNIT  0.2000
    6 C6        -0.2021     1.8770    -1.1520 C.2        1 SUBUNIT  0.3800
    7 C7        -0.7991     2.9708    -1.9237 C.2        1 SUBUNIT  -0.1000
    8 C8        -2.0290     3.5149    -1.7962 C.2        1 SUBUNIT  -0.1000
    9 C9        -3.2545     3.2455    -0.9498 C.3        1 SUBUNIT  0.2500
   10 C10       -3.5694     4.5282    -0.1575 C.3        1 SUBUNIT  -0.1500
   11 C11       -3.2022     2.0440     0.0021 C.3        1 SUBUNIT  -0.1500
   12 O12       -4.2390     2.9384    -1.9160 O.3        1 SUBUNIT  -0.6500
   13 C13        1.2307     2.0608     4.8950 C.3        1 SUBUNIT  0.1000
   14 C14        0.5578     0.7067     4.6084 C.3        1 SUBUNIT  -0.1000
   15 C15        0.7804     0.1611     3.1807 C.3        1 SUBUNIT  0.1300
   16 O16        0.3130     1.1457     2.2749 O.3        1 SUBUNIT  -0.3650
   17 C17        0.4242     0.9546     0.8913 C.2        1 SUBUNIT  0.5650
   18 N18       -0.1544     1.9381     0.1917 N.2        1 SUBUNIT  -0.7600
   19 N19        0.9313     2.5863     6.2310 N.4        1 SUBUNIT  -0.2500
   20 C20        0.0080    -1.1292     3.0393 C.2        1 SUBUNIT  0.0000
   21 C21       -1.3558    -1.1126     2.7552 C.2        1 SUBUNIT  -0.1300
   22 C22       -2.0752    -2.2983     2.6787 C.2        1 SUBUNIT  -0.1300
   23 C23       -1.4374    -3.5130     2.8877 C.2        1 SUBUNIT  -0.1300
   24 C24       -0.0792    -3.5406     3.1717 C.2        1 SUBUNIT  -0.1300
   25 C25        0.6385    -2.3537     3.2504 C.2        1 SUBUNIT  -0.1300
   26 C26        1.0647    -0.1197     0.2553 C.2        1 SUBUNIT  -0.1300
   27 N27        0.4583     0.5029    -3.1673 N.2        1 SUBUNIT  -0.3000
   28 C28        1.0779    -0.6828    -3.2691 C.2        1 SUBUNIT  0.2000
   29 C29        1.1751    -1.3959    -4.5873 C.2        1 SUBUNIT  0.1000
   30 N30        0.0481    -1.4102    -5.5173 N.pl3      1 SUBUNIT  -0.3500
   31 O31        0.3243    -2.1521    -6.6742 O.3        1 SUBUNIT  0.0000
   32 C32        2.1600    -2.0860    -5.1818 C.2        1 SUBUNIT  0.1000
   33 N33        1.6432    -2.5805    -6.4670 N.pl3      1 SUBUNIT  -0.3500
   34 N34        3.5339    -2.3575    -4.7457 N.4        1 SUBUNIT  -0.0500
   35 H35        0.5900    -3.6554    -1.4653 H          1 SUBUNIT  0.0500
   36 H36        1.2805    -3.7018    -3.0770 H          1 SUBUNIT  0.0500
   37 H37        2.1052    -4.4989    -1.7477 H          1 SUBUNIT  0.0500
   38 H38        3.2647    -2.3209    -2.1987 H          1 SUBUNIT  0.0500
   39 H39        2.5288    -2.3350    -0.6299 H          1 SUBUNIT  0.0500
   40 H40       -0.1720     3.3786    -2.6953 H          1 SUBUNIT  0.1000
   41 H41       -2.2235     4.3301    -2.4711 H          1 SUBUNIT  0.1000
   42 H42       -4.4568     4.4211     0.4683 H          1 SUBUNIT  0.0500
   43 H43       -3.7285     5.3826    -0.8176 H          1 SUBUNIT  0.0500
   44 H44       -2.7432     4.7838     0.5066 H          1 SUBUNIT  0.0500
   45 H45       -4.1876     1.8458     0.4264 H          1 SUBUNIT  0.0500
   46 H46       -2.5392     2.2308     0.8452 H          1 SUBUNIT  0.0500
   47 H47       -2.8792     1.1381    -0.5100 H          1 SUBUNIT  0.0500
   48 H48       -5.1018     3.2976    -1.6892 H          1 SUBUNIT  0.4000
   49 H49        0.9079     2.8103     4.1701 H          1 SUBUNIT  0.0500
   50 H50        2.3143     1.9707     4.8098 H          1 SUBUNIT  0.0500
   51 H51        0.9030    -0.0338     5.3323 H          1 SUBUNIT  0.0500
   52 H52       -0.5164     0.8090     4.7741 H          1 SUBUNIT  0.0500
   53 H53        1.8442    -0.0142     3.0130 H          1 SUBUNIT  0.0500
   54 H54        1.1922     1.8930     6.9617 H          1 SUBUNIT  0.3500
   55 H55       -0.0856     2.7945     6.3155 H          1 SUBUNIT  0.3500
   56 H56        1.4639     3.4649     6.4045 H          1 SUBUNIT  0.3500
   57 H57       -1.8750    -0.1735     2.6151 H          1 SUBUNIT  0.1300
   58 H58       -3.1401    -2.2763     2.4851 H          1 SUBUNIT  0.1300
   59 H59       -2.0060    -4.4342     2.8577 H          1 SUBUNIT  0.1300
   60 H60        0.4095    -4.4882     3.3583 H          1 SUBUNIT  0.1300
   61 H61        1.6885    -2.3965     3.5051 H          1 SUBUNIT  0.1300
   62 H62        1.5525    -0.8949     0.8216 H          1 SUBUNIT  0.1300
   63 H63       -0.8162    -0.9255    -5.3615 H          1 SUBUNIT  0.2500
   64 H64        2.1270    -3.1389    -7.1467 H          1 SUBUNIT  0.2500
   65 H65        3.7404    -1.8452    -3.8676 H          1 SUBUNIT  0.3500
   66 H66        4.1911    -2.0456    -5.4905 H          1 SUBUNIT  0.3500
   67 H67        3.6420    -3.3797    -4.5915 H          1 SUBUNIT  0.3500
@<TRIPOS>BOND
    1     1     2 1
    2     1    35 1
    3     1    36 1
    4     1    37 1
    5     2     3 1
    6     2    38 1
    7     2    39 1
    8     3     4 1
    9     4     5 2
   10     5     6 1
   11     5    27 1
   12     6     7 1
   13     7     8 2
   14     7    40 1
   15     8     9 1
   16     8    41 1
   17     9    10 1
   18     9    11 1
   19     9    12 1
   20    10    42 1
   21    10    43 1
   22    10    44 1
   23    11    45 1
   24    11    46 1
   25    11    47 1
   26    12    48 1
   27    13    14 1
   28    13    19 1
   29    13    49 1
   30    13    50 1
   31    14    15 1
   32    14    51 1
   33    14    52 1
   34    15    16 1
   35    15    20 1
   36    15    53 1
   37    16    17 1
   38    17    18 1
   39    17    26 2
   40    18     6 2
   41    19    54 1
   42    19    55 1
   43    19    56 1
   44    20    21 2
   45    21    22 1
   46    21    57 1
   47    22    23 2
   48    22    58 1
   49    23    24 1
   50    23    59 1
   51    24    25 2
   52    24    60 1
   53    25    20 1
   54    25    61 1
   55    26     4 1
   56    26    62 1
   57    27    28 2
   58    28     3 1
   59    28    29 1
   60    29    30 1
   61    29    32 2
   62    30    63 1
   63    31    30 1
   64    32    33 1
   65    33    31 1
   66    33    64 1
   67    34    32 1
   68    34    65 1
   69    34    66 1
   70    34    67 1
@<TRIPOS>SUBSTRUCTURE
1 SUBUNIT 1 RESIDUE 1 _ SUBUNIT
@<SCITEGIC>MOL_PROPERTY
REMARK99
SciTegic.value.StringValue
REMARK  99  MacroMolecule created from Mol2 file
REMARK  99  3e8d_G98
REMARK  99  PROTEIN
REMARK  99  USER_CHARGES
REMARK  99  
REMARK  99  

@<SCITEGIC>MOL_PROPERTY
AssignOBJECTID
SciTegic.value.StringValue
1

@<SCITEGIC>MOL_PROPERTY
OBJECTID
SciTegic.value.StringValue
9223372066922889233

@<SCITEGIC>MOL_PROPERTY
ALogP
SciTegic.value.StringValue
-0.47

@<SCITEGIC>MOL_PROPERTY
Estimate
SciTegic.value.StringValue
2.77543

@<SCITEGIC>MOL_PROPERTY
Molecular_PolarSurfaceArea
SciTegic.value.StringValue
148.740005

@<SCITEGIC>MOL_PROPERTY
Molecular_Weight
SciTegic.value.StringValue
467.563934

@<SCITEGIC>MOL_PROPERTY
Num_H_Acceptors
SciTegic.value.StringValue
7

@<SCITEGIC>MOL_PROPERTY
Num_H_Acceptors_Lipinski
SciTegic.value.StringValue
10

@<SCITEGIC>MOL_PROPERTY
Num_H_Donors
SciTegic.value.StringValue
5

@<SCITEGIC>MOL_PROPERTY
Num_H_Donors_Lipinski
SciTegic.value.StringValue
9

@<SCITEGIC>MOL_PROPERTY
Num_RotatableBonds
SciTegic.value.StringValue
9

@<SCITEGIC>MOL_PROPERTY
Forcefield
SciTegic.value.StringValue
CHARMm

@<SCITEGIC>MOL_PROPERTY
PartialChargeMethod
SciTegic.value.StringValue
MomanyRone

@<SCITEGIC>MOL_PROPERTY
UseResidueTemplateCharge
SciTegic.value.StringValue
True

@<SCITEGIC>MOL_PROPERTY
ForcefieldBase
SciTegic.value.StringValue
CHARMm

@<SCITEGIC>MOL_PROPERTY
ForcefieldFFML
SciTegic.value.StringValue
<?xml version="1.0" encoding="UTF-8"?>
<!DOCTYPE ffml SYSTEM "Ffml.dtd">
<ffml version="1.0">
<forcefield name="CHARMm" derivedFrom="CHARMm" base="CHARMm">
<atomTypes>
</atomTypes>
<parameters>
<angle atom1="CUA1" atom2="NP" atom3="OE">
<quadratic
refValue="120"
forceConstant="50"/>
</angle>
<angle atom1="CUA1" atom2="NT" atom3="HC">
<quadratic
refValue="109.47"
forceConstant="35"/>
</angle>
<angle atom1="H" atom2="NP" atom3="OE">
<quadratic
refValue="120"
forceConstant="35"/>
</angle>
<angle atom1="NP" atom2="CUA1" atom3="NT">
<quadratic
refValue="118"
forceConstant="51.6667"/>
</angle>
<angle atom1="NP" atom2="OE" atom3="NP">
<quadratic
refValue="109.473"
forceConstant="56.9091"/>
</angle>
</parameters>
</forcefield>
</ffml>

@<SCITEGIC>MOL_PROPERTY
Initial Potential Energy
SciTegic.value.StringValue
100.49365

@<SCITEGIC>MOL_PROPERTY
Initial RMS Gradient
SciTegic.value.StringValue
21.39821

@<SCITEGIC>MOL_PROPERTY
Minimization Criteria
SciTegic.value.StringValue
CONJUG> Minimization exiting with gradient tolerance ( 0.0100000) satisfied.

@<SCITEGIC>MOL_PROPERTY
CHARMm Energy
SciTegic.value.StringValue
17.92269

@<SCITEGIC>MOL_PROPERTY
Potential Energy
SciTegic.value.StringValue
17.92269

@<SCITEGIC>MOL_PROPERTY
RMS Gradient
SciTegic.value.StringValue
0.00907

@<SCITEGIC>MOL_PROPERTY
Bond Energy
SciTegic.value.StringValue
1.88597

@<SCITEGIC>MOL_PROPERTY
Angle Energy
SciTegic.value.StringValue
30.43767

@<SCITEGIC>MOL_PROPERTY
Urey-Bradley Energy
SciTegic.value.StringValue
0

@<SCITEGIC>MOL_PROPERTY
Dihedral Energy
SciTegic.value.StringValue
19.67154

@<SCITEGIC>MOL_PROPERTY
Improper Energy
SciTegic.value.StringValue
0.32828

@<SCITEGIC>MOL_PROPERTY
Van der Waals Energy
SciTegic.value.StringValue
-4.7973

@<SCITEGIC>MOL_PROPERTY
Electrostatic Energy
SciTegic.value.StringValue
-29.60347

@<SCITEGIC>MOL_PROPERTY
Hydrogen Bond Energy
SciTegic.value.StringValue
0

@<SCITEGIC>MOL_PROPERTY
Solvation Free Energy
SciTegic.value.StringValue
0

@<SCITEGIC>RESIDUE_PROPERTY
ForceFieldTemplate
SciTegic.value.StringValue
1 1 None

@<SCITEGIC>ATOM_PROPERTY
pdb_serialNumber
SciTegic.value.IntegerValue
1 1
2 2
3 3
4 4
5 5
6 6
7 7
8 8
9 9
10 10
11 11
12 12
13 13
14 14
15 15
16 16
17 17
18 18
19 19
20 20
21 21
22 22
23 23
24 24
25 25
26 26
27 27
28 28
29 29
30 30
31 31
32 32
33 33
34 34
35 35
36 36
37 37
38 38
39 39
40 40
41 41
42 42
43 43
44 44
45 45
46 46
47 47
48 48
49 49
50 50
51 51
52 52
53 53
54 54
55 55
56 56
57 57
58 58
59 59
60 60
61 61
62 62
63 63
64 64
65 65
66 66
67 67

@<SCITEGIC>ATOM_PROPERTY
Formal Charge
SciTegic.value.IntegerValue
1 0
2 0
3 0
4 0
5 0
6 0
7 0
8 0
9 0
10 0
11 0
12 0
13 0
14 0
15 0
16 0
17 0
18 0
19 1
20 0
21 0
22 0
23 0
24 0
25 0
26 0
27 0
28 0
29 0
30 0
31 0
32 0
33 0
34 1
35 0
36 0
37 0
38 0
39 0
40 0
41 0
42 0
43 0
44 0
45 0
46 0
47 0
48 0
49 0
50 0
51 0
52 0
53 0
54 0
55 0
56 0
57 0
58 0
59 0
60 0
61 0
62 0
63 0
64 0
65 0
66 0
67 0

@<SCITEGIC>ATOM_PROPERTY
pdb_tempFactor
SciTegic.value.DoubleValue
1 0
2 0
3 0
4 0
5 0
6 0
7 0
8 0
9 0
10 0
11 0
12 0
13 0
14 0
15 0
16 0
17 0
18 0
19 0
20 0
21 0
22 0
23 0
24 0
25 0
26 0
27 0
28 0
29 0
30 0
31 0
32 0
33 0
34 0
35 0
36 0
37 0
38 0
39 0
40 0
41 0
42 0
43 0
44 0
45 0
46 0
47 0
48 0
49 0
50 0
51 0
52 0
53 0
54 0
55 0
56 0
57 0
58 0
59 0
60 0
61 0
62 0
63 0
64 0
65 0
66 0
67 0

@<SCITEGIC>ATOM_PROPERTY
pdb_occupancy
SciTegic.value.DoubleValue
1 1
2 1
3 1
4 1
5 1
6 1
7 1
8 1
9 1
10 1
11 1
12 1
13 1
14 1
15 1
16 1
17 1
18 1
19 1
20 1
21 1
22 1
23 1
24 1
25 1
26 1
27 1
28 1
29 1
30 1
31 1
32 1
33 1
34 1
35 1
36 1
37 1
38 1
39 1
40 1
41 1
42 1
43 1
44 1
45 1
46 1
47 1
48 1
49 1
50 1
51 1
52 1
53 1
54 1
55 1
56 1
57 1
58 1
59 1
60 1
61 1
62 1
63 1
64 1
65 1
66 1
67 1

@<SCITEGIC>ATOM_PROPERTY
OBJECTID
SciTegic.value.StringValue
1 4296409115
2 8591376411
3 12886343707
4 17181311003
5 21476278299
6 25771245595
7 30066212891
8 34361180187
9 38656147483
10 42951114779
11 47246082075
12 51541049371
13 55836016667
14 60130983963
15 64425951259
16 68720918555
17 73015885851
18 77310853147
19 81605820443
20 85900787739
21 90195755035
22 94490722331
23 98785689627
24 103080656923
25 107375624219
26 111670591515
27 115965558811
28 120260526107
29 124555493403
30 128850460699
31 133145427995
32 137440395291
33 141735362587
34 146030329883
35 150325297179
36 154620264475
37 158915231771
38 163210199067
39 167505166363
40 171800133659
41 176095100955
42 180390068251
43 184685035547
44 188980002843
45 193274970139
46 197569937435
47 201864904731
48 206159872027
49 210454839323
50 214749806619
51 219044773915
52 223339741211
53 227634708507
54 231929675803
55 236224643099
56 240519610395
57 244814577691
58 249109544987
59 253404512283
60 257699479579
61 261994446875
62 266289414171
63 270584381467
64 274879348763
65 279174316059
66 283469283355
67 287764250651

@<SCITEGIC>ATOM_PROPERTY
ForcefieldType
SciTegic.value.StringValue
1 CT
2 CT
3 N5R
4 CR56
5 CR56
6 C6R
7 CUA1
8 CUA1
9 CT
10 CT
11 CT
12 OT
13 CT
14 CT
15 CT
16 OE
17 C6R
18 N6R
19 NT
20 C6R
21 C6R
22 C6R
23 C6R
24 C6R
25 C6R
26 C6R
27 N5R
28 C5R
29 CUA1
30 NP
31 OE
32 CUA1
33 NP
34 NT
35 HA
36 HA
37 HA
38 HA
39 HA
40 HA
41 HA
42 HA
43 HA
44 HA
45 HA
46 HA
47 HA
48 HO
49 HA
50 HA
51 HA
52 HA
53 HA
54 HC
55 HC
56 HC
57 HA
58 HA
59 HA
60 HA
61 HA
62 HA
63 H
64 H
65 HC
66 HC
67 HC

@<SCITEGIC>ATOM_PROPERTY
Isotropic Displacement
SciTegic.value.DoubleValue
1 0
2 0
3 0
4 0
5 0
6 0
7 0
8 0
9 0
10 0
11 0
12 0
13 0
14 0
15 0
16 0
17 0
18 0
19 0
20 0
21 0
22 0
23 0
24 0
25 0
26 0
27 0
28 0
29 0
30 0
31 0
32 0
33 0
34 0
35 0
36 0
37 0
38 0
39 0
40 0
41 0
42 0
43 0
44 0
45 0
46 0
47 0
48 0
49 0
50 0
51 0
52 0
53 0
54 0
55 0
56 0
57 0
58 0
59 0
60 0
61 0
62 0
63 0
64 0
65 0
66 0
67 0

@<TRIPOS>MOLECULE
2jh0_701
53  55  1  0  0
PROTEIN
USER_CHARGES
@<TRIPOS>ATOM
    1 C1        -2.5200     3.0506     3.2136 C.3        1 SUBUNIT  -0.1500
    2 C2        -1.9618     1.8146     2.4894 C.3        1 SUBUNIT  0.0500
    3 N3        -1.4297     2.1903     1.1715 N.am       1 SUBUNIT  -0.2500
    4 C4        -0.1254     2.4135     0.9285 C.2        1 SUBUNIT  0.6000
    5 C5         0.0381     2.8449    -0.5388 C.3        1 SUBUNIT  0.1500
    6 C6        -1.4013     3.1913    -0.9543 C.3        1 SUBUNIT  -0.1000
    7 C7        -2.2964     2.4308     0.0250 C.3        1 SUBUNIT  0.0000
    8 N8         0.6304     1.8145    -1.3883 N.pl3      1 SUBUNIT  -0.6700
    9 O9         2.8404     1.7588    -0.2987 O.2        1 SUBUNIT  -0.6500
   10 S10        1.8376     0.8152    -0.6727 S.o2       1 SUBUNIT  1.4200
   11 O11        1.1418     0.0112     0.2805 O.2        1 SUBUNIT  -0.6500
   12 C12        4.1842    -1.2180    -0.5611 C.3        1 SUBUNIT  -0.1500
   13 C13        3.4193    -1.0360    -1.8496 C.2        1 SUBUNIT  0.0000
   14 C14        2.3858    -0.1756    -1.9735 C.2        1 SUBUNIT  -0.1000
   15 Cl15       6.1194    -4.6843    -5.0107 Cl         1 SUBUNIT  0.0000
   16 C16        5.0365    -3.5049    -4.4096 C.2        1 SUBUNIT  0.0000
   17 C17        3.9766    -2.8969    -5.1033 C.2        1 SUBUNIT  -0.1000
   18 C18        3.2876    -1.9666    -4.2949 C.2        1 SUBUNIT  -0.1000
   19 C19        3.8459    -1.8912    -3.0054 C.2        1 SUBUNIT  0.0000
   20 S20        5.1705    -2.9385    -2.8156 S.3        1 SUBUNIT  0.0000
   21 O21        0.7895     2.3374     1.7329 O.2        1 SUBUNIT  -0.5500
   22 C22       -3.0623     0.7315     2.3964 C.2        1 SUBUNIT  0.6000
   23 O23       -4.2135     1.0065     2.7130 O.2        1 SUBUNIT  -0.5500
   24 N24       -2.7029    -0.5049     1.9338 N.am       1 SUBUNIT  -0.2500
   25 C25       -3.7527    -1.5243     1.7596 C.3        1 SUBUNIT  0.0000
   26 C26       -3.2443    -2.9460     2.0106 C.3        1 SUBUNIT  0.0800
   27 O27       -2.0510    -3.1477     1.2863 O.3        1 SUBUNIT  -0.3600
   28 C28       -0.9899    -2.3296     1.7292 C.3        1 SUBUNIT  0.0800
   29 C29       -1.3362    -0.8552     1.5012 C.3        1 SUBUNIT  0.0000
   30 H30       -1.7490     3.8120     3.3289 H          1 SUBUNIT  0.0500
   31 H31       -3.3507     3.4950     2.6647 H          1 SUBUNIT  0.0500
   32 H32       -2.8822     2.7942     4.2102 H          1 SUBUNIT  0.0500
   33 H33       -1.1612     1.4185     3.1153 H          1 SUBUNIT  0.0500
   34 H34        0.6951     3.7143    -0.5704 H          1 SUBUNIT  0.0500
   35 H35       -1.6210     2.9513    -1.9948 H          1 SUBUNIT  0.0500
   36 H36       -1.5639     4.2624    -0.8246 H          1 SUBUNIT  0.0500
   37 H37       -2.6118     1.4746    -0.3950 H          1 SUBUNIT  0.0500
   38 H38       -3.1833     2.9995     0.3069 H          1 SUBUNIT  0.0500
   39 H39        1.1195     2.2869    -2.1289 H          1 SUBUNIT  0.3500
   40 H40        3.7796    -0.6165     0.2525 H          1 SUBUNIT  0.0500
   41 H41        5.2281    -0.9342    -0.6954 H          1 SUBUNIT  0.0500
   42 H42        4.1531    -2.2608    -0.2440 H          1 SUBUNIT  0.0500
   43 H43        1.8606    -0.0995    -2.9034 H          1 SUBUNIT  0.1000
   44 H44        3.7250    -3.1176    -6.1314 H          1 SUBUNIT  0.1000
   45 H45        2.4399    -1.3966    -4.6436 H          1 SUBUNIT  0.1000
   46 H46       -4.1308    -1.4505     0.7399 H          1 SUBUNIT  0.0500
   47 H47       -4.6025    -1.3356     2.4184 H          1 SUBUNIT  0.0500
   48 H48       -3.0655    -3.1113     3.0743 H          1 SUBUNIT  0.0500
   49 H49       -3.9888    -3.6771     1.6944 H          1 SUBUNIT  0.0500
   50 H50       -0.7952    -2.5192     2.7859 H          1 SUBUNIT  0.0500
   51 H51       -0.0788    -2.5882     1.1884 H          1 SUBUNIT  0.0500
   52 H52       -0.5802    -0.2651     2.0153 H          1 SUBUNIT  0.0500
   53 H53       -1.2516    -0.6281     0.4387 H          1 SUBUNIT  0.0500
@<TRIPOS>BOND
    1     1     2 1
    2     1    30 1
    3     1    31 1
    4     1    32 1
    5     2     3 1
    6     2    22 1
    7     2    33 1
    8     3     4 1
    9     3     7 1
   10     4     5 1
   11     4    21 2
   12     5     6 1
   13     5     8 1
   14     5    34 1
   15     6    35 1
   16     6    36 1
   17     7     6 1
   18     7    37 1
   19     7    38 1
   20     8    39 1
   21     9    10 2
   22    10     8 1
   23    10    11 2
   24    12    13 1
   25    12    40 1
   26    12    41 1
   27    12    42 1
   28    13    14 2
   29    14    10 1
   30    14    43 1
   31    15    16 1
   32    16    17 2
   33    16    20 1
   34    17    18 1
   35    17    44 1
   36    18    19 2
   37    18    45 1
   38    19    13 1
   39    20    19 1
   40    22    23 2
   41    22    24 1
   42    24    25 1
   43    25    26 1
   44    25    46 1
   45    25    47 1
   46    26    27 1
   47    26    48 1
   48    26    49 1
   49    27    28 1
   50    28    29 1
   51    28    50 1
   52    28    51 1
   53    29    24 1
   54    29    52 1
   55    29    53 1
@<TRIPOS>SUBSTRUCTURE
1 SUBUNIT 1 RESIDUE 1 _ SUBUNIT
@<SCITEGIC>MOL_PROPERTY
REMARK99
SciTegic.value.StringValue
REMARK  99  MacroMolecule created from Mol2 file
REMARK  99  2jh0_701
REMARK  99  PROTEIN
REMARK  99  USER_CHARGES
REMARK  99  
REMARK  99  

@<SCITEGIC>MOL_PROPERTY
AssignOBJECTID
SciTegic.value.StringValue
1

@<SCITEGIC>MOL_PROPERTY
OBJECTID
SciTegic.value.StringValue
9223372071217856529

@<SCITEGIC>MOL_PROPERTY
ALogP
SciTegic.value.StringValue
0.261

@<SCITEGIC>MOL_PROPERTY
Estimate
SciTegic.value.StringValue
2.87044

@<SCITEGIC>MOL_PROPERTY
Molecular_PolarSurfaceArea
SciTegic.value.StringValue
132.630005

@<SCITEGIC>MOL_PROPERTY
Molecular_Weight
SciTegic.value.StringValue
461.983246

@<SCITEGIC>MOL_PROPERTY
Num_H_Acceptors
SciTegic.value.StringValue
5

@<SCITEGIC>MOL_PROPERTY
Num_H_Acceptors_Lipinski
SciTegic.value.StringValue
8

@<SCITEGIC>MOL_PROPERTY
Num_H_Donors
SciTegic.value.StringValue
1

@<SCITEGIC>MOL_PROPERTY
Num_H_Donors_Lipinski
SciTegic.value.StringValue
1

@<SCITEGIC>MOL_PROPERTY
Num_RotatableBonds
SciTegic.value.StringValue
6

@<SCITEGIC>MOL_PROPERTY
Forcefield
SciTegic.value.StringValue
CHARMm

@<SCITEGIC>MOL_PROPERTY
PartialChargeMethod
SciTegic.value.StringValue
MomanyRone

@<SCITEGIC>MOL_PROPERTY
UseResidueTemplateCharge
SciTegic.value.StringValue
True

@<SCITEGIC>MOL_PROPERTY
ForcefieldBase
SciTegic.value.StringValue
CHARMm

@<SCITEGIC>MOL_PROPERTY
ForcefieldFFML
SciTegic.value.StringValue
<?xml version="1.0" encoding="UTF-8"?>
<!DOCTYPE ffml SYSTEM "Ffml.dtd">
<ffml version="1.0">
<forcefield name="CHARMm" derivedFrom="CHARMm" base="CHARMm">
<atomTypes>
</atomTypes>
<parameters>
<angle atom1="CUA1" atom2="C5R" atom3="S5R">
<quadratic
refValue="117.556"
forceConstant="76.6667"/>
</angle>
<angle atom1="XCL" atom2="C5R" atom3="S5R">
<quadratic
refValue="120.033"
forceConstant="71.6667"/>
</angle>
</parameters>
</forcefield>
</ffml>

@<SCITEGIC>MOL_PROPERTY
Initial Potential Energy
SciTegic.value.StringValue
-21.10543

@<SCITEGIC>MOL_PROPERTY
Initial RMS Gradient
SciTegic.value.StringValue
14.89007

@<SCITEGIC>MOL_PROPERTY
Minimization Criteria
SciTegic.value.StringValue
CONJUG> Minimization exiting with gradient tolerance ( 0.0100000) satisfied.

@<SCITEGIC>MOL_PROPERTY
CHARMm Energy
SciTegic.value.StringValue
-57.91655

@<SCITEGIC>MOL_PROPERTY
Potential Energy
SciTegic.value.StringValue
-57.91655

@<SCITEGIC>MOL_PROPERTY
RMS Gradient
SciTegic.value.StringValue
0.00809

@<SCITEGIC>MOL_PROPERTY
Bond Energy
SciTegic.value.StringValue
0.92411

@<SCITEGIC>MOL_PROPERTY
Angle Energy
SciTegic.value.StringValue
12.16773

@<SCITEGIC>MOL_PROPERTY
Urey-Bradley Energy
SciTegic.value.StringValue
0

@<SCITEGIC>MOL_PROPERTY
Dihedral Energy
SciTegic.value.StringValue
19.36126

@<SCITEGIC>MOL_PROPERTY
Improper Energy
SciTegic.value.StringValue
0.25603

@<SCITEGIC>MOL_PROPERTY
Van der Waals Energy
SciTegic.value.StringValue
-8.97974

@<SCITEGIC>MOL_PROPERTY
Electrostatic Energy
SciTegic.value.StringValue
-81.64593

@<SCITEGIC>MOL_PROPERTY
Hydrogen Bond Energy
SciTegic.value.StringValue
0

@<SCITEGIC>MOL_PROPERTY
Solvation Free Energy
SciTegic.value.StringValue
0

@<SCITEGIC>RESIDUE_PROPERTY
ForceFieldTemplate
SciTegic.value.StringValue
1 1 None

@<SCITEGIC>ATOM_PROPERTY
pdb_serialNumber
SciTegic.value.IntegerValue
1 1
2 2
3 3
4 4
5 5
6 6
7 7
8 8
9 9
10 10
11 11
12 12
13 13
14 14
15 15
16 16
17 17
18 18
19 19
20 20
21 21
22 22
23 23
24 24
25 25
26 26
27 27
28 28
29 29
30 30
31 31
32 32
33 33
34 34
35 35
36 36
37 37
38 38
39 39
40 40
41 41
42 42
43 43
44 44
45 45
46 46
47 47
48 48
49 49
50 50
51 51
52 52
53 53

@<SCITEGIC>ATOM_PROPERTY
Formal Charge
SciTegic.value.IntegerValue
1 0
2 0
3 0
4 0
5 0
6 0
7 0
8 0
9 0
10 0
11 0
12 0
13 0
14 0
15 0
16 0
17 0
18 0
19 0
20 0
21 0
22 0
23 0
24 0
25 0
26 0
27 0
28 0
29 0
30 0
31 0
32 0
33 0
34 0
35 0
36 0
37 0
38 0
39 0
40 0
41 0
42 0
43 0
44 0
45 0
46 0
47 0
48 0
49 0
50 0
51 0
52 0
53 0

@<SCITEGIC>ATOM_PROPERTY
pdb_tempFactor
SciTegic.value.DoubleValue
1 0
2 0
3 0
4 0
5 0
6 0
7 0
8 0
9 0
10 0
11 0
12 0
13 0
14 0
15 0
16 0
17 0
18 0
19 0
20 0
21 0
22 0
23 0
24 0
25 0
26 0
27 0
28 0
29 0
30 0
31 0
32 0
33 0
34 0
35 0
36 0
37 0
38 0
39 0
40 0
41 0
42 0
43 0
44 0
45 0
46 0
47 0
48 0
49 0
50 0
51 0
52 0
53 0

@<SCITEGIC>ATOM_PROPERTY
pdb_occupancy
SciTegic.value.DoubleValue
1 1
2 1
3 1
4 1
5 1
6 1
7 1
8 1
9 1
10 1
11 1
12 1
13 1
14 1
15 1
16 1
17 1
18 1
19 1
20 1
21 1
22 1
23 1
24 1
25 1
26 1
27 1
28 1
29 1
30 1
31 1
32 1
33 1
34 1
35 1
36 1
37 1
38 1
39 1
40 1
41 1
42 1
43 1
44 1
45 1
46 1
47 1
48 1
49 1
50 1
51 1
52 1
53 1

@<SCITEGIC>ATOM_PROPERTY
OBJECTID
SciTegic.value.StringValue
1 4296409114
2 8591376410
3 12886343706
4 17181311002
5 21476278298
6 25771245594
7 30066212890
8 34361180186
9 38656147482
10 42951114778
11 47246082074
12 51541049370
13 55836016666
14 60130983962
15 64425951258
16 68720918554
17 73015885850
18 77310853146
19 81605820442
20 85900787738
21 90195755034
22 94490722330
23 98785689626
24 103080656922
25 107375624218
26 111670591514
27 115965558810
28 120260526106
29 124555493402
30 128850460698
31 133145427994
32 137440395290
33 141735362586
34 146030329882
35 150325297178
36 154620264474
37 158915231770
38 163210199066
39 167505166362
40 171800133658
41 176095100954
42 180390068250
43 184685035546
44 188980002842
45 193274970138
46 197569937434
47 201864904730
48 206159872026
49 210454839322
50 214749806618
51 219044773914
52 223339741210
53 227634708506

@<SCITEGIC>ATOM_PROPERTY
ForcefieldType
SciTegic.value.StringValue
1 CT
2 CT
3 NX
4 C
5 CT
6 CT
7 CT
8 NT
9 O
10 SO2
11 O
12 CT
13 CUA1
14 CUA1
15 XCL
16 C5R
17 C5R
18 C5R
19 C5R
20 S5R
21 O
22 C
23 O
24 NX
25 CT
26 CT
27 OE
28 CT
29 CT
30 HA
31 HA
32 HA
33 HA
34 HA
35 HA
36 HA
37 HA
38 HA
39 H
40 HA
41 HA
42 HA
43 HA
44 HA
45 HA
46 HA
47 HA
48 HA
49 HA
50 HA
51 HA
52 HA
53 HA

@<SCITEGIC>ATOM_PROPERTY
Isotropic Displacement
SciTegic.value.DoubleValue
1 0
2 0
3 0
4 0
5 0
6 0
7 0
8 0
9 0
10 0
11 0
12 0
13 0
14 0
15 0
16 0
17 0
18 0
19 0
20 0
21 0
22 0
23 0
24 0
25 0
26 0
27 0
28 0
29 0
30 0
31 0
32 0
33 0
34 0
35 0
36 0
37 0
38 0
39 0
40 0
41 0
42 0
43 0
44 0
45 0
46 0
47 0
48 0
49 0
50 0
51 0
52 0
53 0

@<TRIPOS>MOLECULE
3i7i_518
66  70  1  0  0
PROTEIN
USER_CHARGES
@<TRIPOS>ATOM
    1 C1        -3.9380     3.0308     7.6730 C.3        1 SUBUNIT  -0.0500
    2 N2        -2.8254     2.2875     7.0983 N.am       1 SUBUNIT  -0.4000
    3 C3        -2.5552     2.4017     5.7854 C.2        1 SUBUNIT  0.6000
    4 O4        -3.1845     3.0912     4.9912 O.2        1 SUBUNIT  -0.5500
    5 C5        -1.3604     1.5821     5.2961 C.3        1 SUBUNIT  0.0500
    6 N6        -1.4461     1.6329     3.8472 N.am       1 SUBUNIT  -0.4000
    7 C7        -1.0692     0.6184     3.0633 C.2        1 SUBUNIT  0.6000
    8 O8        -0.5877    -0.4207     3.4953 O.2        1 SUBUNIT  -0.5500
    9 C9        -1.2464     0.7943     1.7036 C.2        1 SUBUNIT  0.0000
   10 O10       -0.8548    -0.1283     0.7808 O.3        1 SUBUNIT  0.0000
   11 C11       -1.1725     0.4133    -0.4211 C.2        1 SUBUNIT  0.0500
   12 C12       -1.7847     1.6527    -0.3203 C.2        1 SUBUNIT  -0.1500
   13 C13       -1.8310     1.9015     1.0557 C.2        1 SUBUNIT  -0.1000
   14 C14       -0.8685    -0.2820    -1.6997 C.2        1 SUBUNIT  0.0000
   15 C15       -1.3372     0.1736    -2.9198 C.2        1 SUBUNIT  -0.1300
   16 C16       -1.0203    -0.4878    -4.1018 C.2        1 SUBUNIT  -0.1300
   17 C17       -0.2139    -1.6185    -4.0796 C.2        1 SUBUNIT  0.0500
   18 C18        0.2395    -2.0898    -2.8524 C.2        1 SUBUNIT  -0.1300
   19 C19       -0.0881    -1.4222    -1.6813 C.2        1 SUBUNIT  -0.1300
   20 N20        0.0719    -2.2539    -5.2462 N.am       1 SUBUNIT  -0.3500
   21 C21        1.2900    -2.7454    -5.5674 C.2        1 SUBUNIT  0.6000
   22 O22        2.2752    -2.6703    -4.8440 O.2        1 SUBUNIT  -0.5500
   23 C23        1.3979    -3.3644    -6.8010 C.2        1 SUBUNIT  0.0000
   24 O24        2.5625    -3.8989    -7.2659 O.3        1 SUBUNIT  0.0000
   25 C25        2.3585    -4.4364    -8.5015 C.2        1 SUBUNIT  0.0000
   26 C26        1.0012    -4.2432    -8.8556 C.2        1 SUBUNIT  0.0500
   27 C27        0.3841    -3.5492    -7.7521 C.2        1 SUBUNIT  -0.1500
   28 C28        0.5282    -4.6934   -10.0577 C.2        1 SUBUNIT  -0.1300
   29 C29        1.3855    -5.3465   -10.9420 C.2        1 SUBUNIT  -0.1300
   30 C30        2.7234    -5.5388   -10.5978 C.2        1 SUBUNIT  -0.1300
   31 C31        3.1993    -5.0777    -9.3704 C.2        1 SUBUNIT  -0.1300
   32 C32       -0.0176     2.1661     5.7957 C.3        1 SUBUNIT  -0.0500
   33 C33        1.1608     1.2170     5.5169 C.3        1 SUBUNIT  -0.1000
   34 C34        2.4729     1.7667     6.0891 C.3        1 SUBUNIT  -0.1000
   35 C35        2.7727     3.1578     5.5180 C.3        1 SUBUNIT  -0.1000
   36 C36        1.6048     4.1190     5.7723 C.3        1 SUBUNIT  -0.1000
   37 C37        0.2932     3.5576     5.2070 C.3        1 SUBUNIT  -0.1000
   38 H38       -3.9901     2.7972     8.7363 H          1 SUBUNIT  0.0500
   39 H39       -3.7598     4.0976     7.5276 H          1 SUBUNIT  0.0500
   40 H40       -4.8589     2.7268     7.1723 H          1 SUBUNIT  0.0500
   41 H41       -2.2514     1.6840     7.6490 H          1 SUBUNIT  0.2500
   42 H42       -1.4949     0.5457     5.6129 H          1 SUBUNIT  0.0500
   43 H43       -1.8852     2.4588     3.4929 H          1 SUBUNIT  0.2500
   44 H44       -2.1477     2.3001    -1.1047 H          1 SUBUNIT  0.1000
   45 H45       -2.2429     2.7861     1.5193 H          1 SUBUNIT  0.1000
   46 H46       -1.9603     1.0520    -2.9923 H          1 SUBUNIT  0.1300
   47 H47       -1.3963    -0.1033    -5.0388 H          1 SUBUNIT  0.1300
   48 H48        0.8631    -2.9710    -2.7975 H          1 SUBUNIT  0.1300
   49 H49        0.2992    -1.8166    -0.7525 H          1 SUBUNIT  0.1300
   50 H50       -0.6432    -2.3359    -5.9346 H          1 SUBUNIT  0.2500
   51 H51       -0.6493    -3.2445    -7.6913 H          1 SUBUNIT  0.1000
   52 H52       -0.5082    -4.5443   -10.3226 H          1 SUBUNIT  0.1300
   53 H53        1.0132    -5.7029   -11.8915 H          1 SUBUNIT  0.1300
   54 H54        3.3920    -6.0439   -11.2793 H          1 SUBUNIT  0.1300
   55 H55        4.2353    -5.2268    -9.1017 H          1 SUBUNIT  0.1300
   56 H56       -0.0844     2.2706     6.8797 H          1 SUBUNIT  0.0500
   57 H57        0.9582     0.2270     5.9269 H          1 SUBUNIT  0.0500
   58 H58        1.2824     1.0789     4.4434 H          1 SUBUNIT  0.0500
   59 H59        3.2907     1.0851     5.8515 H          1 SUBUNIT  0.0500
   60 H60        2.4110     1.8169     7.1767 H          1 SUBUNIT  0.0500
   61 H61        3.6879     3.5543     5.9586 H          1 SUBUNIT  0.0500
   62 H62        2.9532     3.0774     4.4447 H          1 SUBUNIT  0.0500
   63 H63        1.4981     4.2902     6.8439 H          1 SUBUNIT  0.0500
   64 H64        1.8178     5.0889     5.3218 H          1 SUBUNIT  0.0500
   65 H65       -0.5192     4.2533     5.4205 H          1 SUBUNIT  0.0500
   66 H66        0.3733     3.4975     4.1206 H          1 SUBUNIT  0.0500
@<TRIPOS>BOND
    1     1     2 1
    2     1    38 1
    3     1    39 1
    4     1    40 1
    5     2     3 1
    6     2    41 1
    7     3     4 2
    8     3     5 1
    9     5     6 1
   10     5    32 1
   11     5    42 1
   12     6     7 1
   13     6    43 1
   14     7     8 2
   15     7     9 1
   16     9    10 1
   17    10    11 1
   18    11    12 2
   19    11    14 1
   20    12    13 1
   21    12    44 1
   22    13     9 2
   23    13    45 1
   24    14    15 2
   25    15    16 1
   26    15    46 1
   27    16    17 2
   28    16    47 1
   29    17    18 1
   30    17    20 1
   31    18    19 2
   32    18    48 1
   33    19    14 1
   34    19    49 1
   35    20    21 1
   36    20    50 1
   37    21    22 2
   38    21    23 1
   39    23    24 1
   40    24    25 1
   41    25    26 2
   42    26    27 1
   43    26    28 1
   44    27    23 2
   45    27    51 1
   46    28    29 2
   47    28    52 1
   48    29    30 1
   49    29    53 1
   50    30    31 2
   51    30    54 1
   52    31    25 1
   53    31    55 1
   54    32    33 1
   55    32    56 1
   56    33    34 1
   57    33    57 1
   58    33    58 1
   59    34    35 1
   60    34    59 1
   61    34    60 1
   62    35    36 1
   63    35    61 1
   64    35    62 1
   65    36    37 1
   66    36    63 1
   67    36    64 1
   68    37    32 1
   69    37    65 1
   70    37    66 1
@<TRIPOS>SUBSTRUCTURE
1 SUBUNIT 1 RESIDUE 1 _ SUBUNIT
@<SCITEGIC>MOL_PROPERTY
REMARK99
SciTegic.value.StringValue
REMARK  99  MacroMolecule created from Mol2 file
REMARK  99  3i7i_518
REMARK  99  PROTEIN
REMARK  99  USER_CHARGES
REMARK  99  
REMARK  99  

@<SCITEGIC>MOL_PROPERTY
AssignOBJECTID
SciTegic.value.StringValue
1

@<SCITEGIC>MOL_PROPERTY
OBJECTID
SciTegic.value.StringValue
9223372075512823825

@<SCITEGIC>MOL_PROPERTY
ALogP
SciTegic.value.StringValue
5.006

@<SCITEGIC>MOL_PROPERTY
Estimate
SciTegic.value.StringValue
3.18312

@<SCITEGIC>MOL_PROPERTY
Molecular_PolarSurfaceArea
SciTegic.value.StringValue
113.580002

@<SCITEGIC>MOL_PROPERTY
Molecular_Weight
SciTegic.value.StringValue
499.557648

@<SCITEGIC>MOL_PROPERTY
Num_H_Acceptors
SciTegic.value.StringValue
3

@<SCITEGIC>MOL_PROPERTY
Num_H_Acceptors_Lipinski
SciTegic.value.StringValue
8

@<SCITEGIC>MOL_PROPERTY
Num_H_Donors
SciTegic.value.StringValue
3

@<SCITEGIC>MOL_PROPERTY
Num_H_Donors_Lipinski
SciTegic.value.StringValue
3

@<SCITEGIC>MOL_PROPERTY
Num_RotatableBonds
SciTegic.value.StringValue
7

@<SCITEGIC>MOL_PROPERTY
Forcefield
SciTegic.value.StringValue
CHARMm

@<SCITEGIC>MOL_PROPERTY
PartialChargeMethod
SciTegic.value.StringValue
MomanyRone

@<SCITEGIC>MOL_PROPERTY
UseResidueTemplateCharge
SciTegic.value.StringValue
True

@<SCITEGIC>MOL_PROPERTY
ForcefieldBase
SciTegic.value.StringValue
CHARMm

@<SCITEGIC>MOL_PROPERTY
ForcefieldFFML
SciTegic.value.StringValue
<?xml version="1.0" encoding="UTF-8"?>
<!DOCTYPE ffml SYSTEM "Ffml.dtd">
<ffml version="1.0">
<forcefield name="CHARMm" derivedFrom="CHARMm" base="CHARMm">
<atomTypes>
</atomTypes>
<parameters>
<angle atom1="O5R" atom2="C5RP" atom3="C5R">
<quadratic
refValue="121"
forceConstant="75"/>
</angle>
</parameters>
</forcefield>
</ffml>

@<SCITEGIC>MOL_PROPERTY
Initial Potential Energy
SciTegic.value.StringValue
15.7984

@<SCITEGIC>MOL_PROPERTY
Initial RMS Gradient
SciTegic.value.StringValue
22.32974

@<SCITEGIC>MOL_PROPERTY
Minimization Criteria
SciTegic.value.StringValue
CONJUG> Minimization exiting with gradient tolerance ( 0.0100000) satisfied.

@<SCITEGIC>MOL_PROPERTY
CHARMm Energy
SciTegic.value.StringValue
-21.62404

@<SCITEGIC>MOL_PROPERTY
Potential Energy
SciTegic.value.StringValue
-21.62404

@<SCITEGIC>MOL_PROPERTY
RMS Gradient
SciTegic.value.StringValue
0.00969

@<SCITEGIC>MOL_PROPERTY
Bond Energy
SciTegic.value.StringValue
0.8678

@<SCITEGIC>MOL_PROPERTY
Angle Energy
SciTegic.value.StringValue
7.62791

@<SCITEGIC>MOL_PROPERTY
Urey-Bradley Energy
SciTegic.value.StringValue
0

@<SCITEGIC>MOL_PROPERTY
Dihedral Energy
SciTegic.value.StringValue
9.685

@<SCITEGIC>MOL_PROPERTY
Improper Energy
SciTegic.value.StringValue
0.07168

@<SCITEGIC>MOL_PROPERTY
Van der Waals Energy
SciTegic.value.StringValue
-1.88516

@<SCITEGIC>MOL_PROPERTY
Electrostatic Energy
SciTegic.value.StringValue
-37.99126

@<SCITEGIC>MOL_PROPERTY
Hydrogen Bond Energy
SciTegic.value.StringValue
0

@<SCITEGIC>MOL_PROPERTY
Solvation Free Energy
SciTegic.value.StringValue
0

@<SCITEGIC>RESIDUE_PROPERTY
ForceFieldTemplate
SciTegic.value.StringValue
1 1 None

@<SCITEGIC>ATOM_PROPERTY
pdb_serialNumber
SciTegic.value.IntegerValue
1 1
2 2
3 3
4 4
5 5
6 6
7 7
8 8
9 9
10 10
11 11
12 12
13 13
14 14
15 15
16 16
17 17
18 18
19 19
20 20
21 21
22 22
23 23
24 24
25 25
26 26
27 27
28 28
29 29
30 30
31 31
32 32
33 33
34 34
35 35
36 36
37 37
38 38
39 39
40 40
41 41
42 42
43 43
44 44
45 45
46 46
47 47
48 48
49 49
50 50
51 51
52 52
53 53
54 54
55 55
56 56
57 57
58 58
59 59
60 60
61 61
62 62
63 63
64 64
65 65
66 66

@<SCITEGIC>ATOM_PROPERTY
Formal Charge
SciTegic.value.IntegerValue
1 0
2 0
3 0
4 0
5 0
6 0
7 0
8 0
9 0
10 0
11 0
12 0
13 0
14 0
15 0
16 0
17 0
18 0
19 0
20 0
21 0
22 0
23 0
24 0
25 0
26 0
27 0
28 0
29 0
30 0
31 0
32 0
33 0
34 0
35 0
36 0
37 0
38 0
39 0
40 0
41 0
42 0
43 0
44 0
45 0
46 0
47 0
48 0
49 0
50 0
51 0
52 0
53 0
54 0
55 0
56 0
57 0
58 0
59 0
60 0
61 0
62 0
63 0
64 0
65 0
66 0

@<SCITEGIC>ATOM_PROPERTY
pdb_tempFactor
SciTegic.value.DoubleValue
1 0
2 0
3 0
4 0
5 0
6 0
7 0
8 0
9 0
10 0
11 0
12 0
13 0
14 0
15 0
16 0
17 0
18 0
19 0
20 0
21 0
22 0
23 0
24 0
25 0
26 0
27 0
28 0
29 0
30 0
31 0
32 0
33 0
34 0
35 0
36 0
37 0
38 0
39 0
40 0
41 0
42 0
43 0
44 0
45 0
46 0
47 0
48 0
49 0
50 0
51 0
52 0
53 0
54 0
55 0
56 0
57 0
58 0
59 0
60 0
61 0
62 0
63 0
64 0
65 0
66 0

@<SCITEGIC>ATOM_PROPERTY
pdb_occupancy
SciTegic.value.DoubleValue
1 1
2 1
3 1
4 1
5 1
6 1
7 1
8 1
9 1
10 1
11 1
12 1
13 1
14 1
15 1
16 1
17 1
18 1
19 1
20 1
21 1
22 1
23 1
24 1
25 1
26 1
27 1
28 1
29 1
30 1
31 1
32 1
33 1
34 1
35 1
36 1
37 1
38 1
39 1
40 1
41 1
42 1
43 1
44 1
45 1
46 1
47 1
48 1
49 1
50 1
51 1
52 1
53 1
54 1
55 1
56 1
57 1
58 1
59 1
60 1
61 1
62 1
63 1
64 1
65 1
66 1

@<SCITEGIC>ATOM_PROPERTY
OBJECTID
SciTegic.value.StringValue
1 4296409107
2 8591376403
3 12886343699
4 17181310995
5 21476278291
6 25771245587
7 30066212883
8 34361180179
9 38656147475
10 42951114771
11 47246082067
12 51541049363
13 55836016659
14 60130983955
15 64425951251
16 68720918547
17 73015885843
18 77310853139
19 81605820435
20 85900787731
21 90195755027
22 94490722323
23 98785689619
24 103080656915
25 107375624211
26 111670591507
27 115965558803
28 120260526099
29 124555493395
30 128850460691
31 133145427987
32 137440395283
33 141735362579
34 146030329875
35 150325297171
36 154620264467
37 158915231763
38 163210199059
39 167505166355
40 171800133651
41 176095100947
42 180390068243
43 184685035539
44 188980002835
45 193274970131
46 197569937427
47 201864904723
48 206159872019
49 210454839315
50 214749806611
51 219044773907
52 223339741203
53 227634708499
54 231929675795
55 236224643091
56 240519610387
57 244814577683
58 249109544979
59 253404512275
60 257699479571
61 261994446867
62 266289414163
63 270584381459
64 274879348755
65 279174316051
66 283469283347

@<SCITEGIC>ATOM_PROPERTY
ForcefieldType
SciTegic.value.StringValue
1 CT
2 NP
3 C
4 O
5 CT
6 NP
7 C
8 O
9 C5R
10 O5R
11 C5RP
12 C5R
13 C5R
14 C6RP
15 C6R
16 C6R
17 C6R
18 C6R
19 C6R
20 NP
21 C
22 O
23 C5R
24 O5R
25 CR56
26 CR56
27 C5R
28 C6R
29 C6R
30 C6R
31 C6R
32 CT
33 CT
34 CT
35 CT
36 CT
37 CT
38 HA
39 HA
40 HA
41 H
42 HA
43 H
44 HA
45 HA
46 HA
47 HA
48 HA
49 HA
50 H
51 HA
52 HA
53 HA
54 HA
55 HA
56 HA
57 HA
58 HA
59 HA
60 HA
61 HA
62 HA
63 HA
64 HA
65 HA
66 HA

@<SCITEGIC>ATOM_PROPERTY
Isotropic Displacement
SciTegic.value.DoubleValue
1 0
2 0
3 0
4 0
5 0
6 0
7 0
8 0
9 0
10 0
11 0
12 0
13 0
14 0
15 0
16 0
17 0
18 0
19 0
20 0
21 0
22 0
23 0
24 0
25 0
26 0
27 0
28 0
29 0
30 0
31 0
32 0
33 0
34 0
35 0
36 0
37 0
38 0
39 0
40 0
41 0
42 0
43 0
44 0
45 0
46 0
47 0
48 0
49 0
50 0
51 0
52 0
53 0
54 0
55 0
56 0
57 0
58 0
59 0
60 0
61 0
62 0
63 0
64 0
65 0
66 0

@<TRIPOS>MOLECULE
2qcg_5BU
32  33  1  0  0
PROTEIN
USER_CHARGES
@<TRIPOS>ATOM
    1 C1         0.1036    -0.6408    -1.5212 C.3        1 SUBUNIT  0.2000
    2 C2        -0.6727     0.2062    -0.4805 C.3        1 SUBUNIT  0.2300
    3 O3        -0.0178    -0.0273     0.7498 O.3        1 SUBUNIT  -0.3600
    4 C4         0.5209    -1.3482     0.7190 C.3        1 SUBUNIT  0.1300
    5 C5         1.1561    -1.3477    -0.6774 C.3        1 SUBUNIT  0.2000
    6 O6         1.5014    -2.5663    -1.3073 O.3        1 SUBUNIT  -0.6500
    7 O7        -0.7229    -1.6558    -2.0825 O.3        1 SUBUNIT  -0.6500
    8 N8        -0.8320     1.6493    -0.7920 N.am       1 SUBUNIT  -0.2000
    9 C9         0.2260     2.3749    -1.2611 C.2        1 SUBUNIT  0.6500
   10 N10       -0.0369     3.6416    -1.6700 N.am       1 SUBUNIT  -0.3500
   11 C11       -1.2507     4.2413    -1.6954 C.2        1 SUBUNIT  0.6000
   12 C12       -2.3930     3.5067    -1.0802 C.2        1 SUBUNIT  0.0000
   13 C13       -2.1676     2.2568    -0.6334 C.2        1 SUBUNIT  -0.0500
   14 Br14      -4.0664     4.3957    -0.9750 Br         1 SUBUNIT  0.0000
   15 O15       -1.4502     5.3483    -2.2150 O.2        1 SUBUNIT  -0.5500
   16 O16        1.3563     1.9189    -1.3522 O.2        1 SUBUNIT  -0.5500
   17 C17        1.4804    -1.6528     1.8778 C.3        1 SUBUNIT  0.4000
   18 O18        0.7351    -1.8055     3.0720 O.3        1 SUBUNIT  -0.9600
   19 P19        1.0488    -3.0719     3.8898 P.3        1 SUBUNIT  1.5580
   20 O20        0.6643    -4.3085     3.0389 O.2        1 SUBUNIT  -1.0327
   21 O21        2.5721    -3.0698     4.1667 O.2        1 SUBUNIT  -1.0327
   22 O22        0.2440    -3.0329     5.2087 O.2        1 SUBUNIT  -1.0327
   23 H23        0.5897    -0.0743    -2.3205 H          1 SUBUNIT  0.0500
   24 H24       -1.6700    -0.2209    -0.3655 H          1 SUBUNIT  0.0500
   25 H25       -0.2992    -2.0668     0.7697 H          1 SUBUNIT  0.0500
   26 H26        2.0559    -0.7317    -0.6376 H          1 SUBUNIT  0.0500
   27 H27        0.6963    -3.0760    -1.3425 H          1 SUBUNIT  0.4000
   28 H28       -1.4132    -1.2609    -2.5988 H          1 SUBUNIT  0.4000
   29 H29        0.7528     4.1367    -2.0162 H          1 SUBUNIT  0.2500
   30 H30       -2.9561     1.6997    -0.1611 H          1 SUBUNIT  0.1000
   31 H31        2.0438    -2.5659     1.6700 H          1 SUBUNIT  0.0500
   32 H32        2.2004    -0.8504     2.0241 H          1 SUBUNIT  0.0500
@<TRIPOS>BOND
    1     1     2 1
    2     1     7 1
    3     1    23 1
    4     2     3 1
    5     2     8 1
    6     2    24 1
    7     3     4 1
    8     4     5 1
    9     4    17 1
   10     4    25 1
   11     5     1 1
   12     5     6 1
   13     5    26 1
   14     6    27 1
   15     7    28 1
   16     8     9 1
   17     9    10 1
   18     9    16 2
   19    10    11 1
   20    10    29 1
   21    11    12 1
   22    11    15 2
   23    12    13 2
   24    12    14 1
   25    13     8 1
   26    13    30 1
   27    17    18 1
   28    17    31 1
   29    17    32 1
   30    18    19 1
   31    19    20 2
   32    19    21 1
   33    19    22 1
@<TRIPOS>SUBSTRUCTURE
1 SUBUNIT 1 RESIDUE 1 _ SUBUNIT
@<SCITEGIC>MOL_PROPERTY
REMARK99
SciTegic.value.StringValue
REMARK  99  MacroMolecule created from Mol2 file
REMARK  99  2qcg_5BU
REMARK  99  PROTEIN
REMARK  99  USER_CHARGES
REMARK  99  
REMARK  99  

@<SCITEGIC>MOL_PROPERTY
AssignOBJECTID
SciTegic.value.StringValue
1

@<SCITEGIC>MOL_PROPERTY
OBJECTID
SciTegic.value.StringValue
9223372079807791121

@<SCITEGIC>MOL_PROPERTY
ALogP
SciTegic.value.StringValue
-4.247

@<SCITEGIC>MOL_PROPERTY
Estimate
SciTegic.value.StringValue
3.4095

@<SCITEGIC>MOL_PROPERTY
Molecular_PolarSurfaceArea
SciTegic.value.StringValue
181.330002

@<SCITEGIC>MOL_PROPERTY
Molecular_Weight
SciTegic.value.StringValue
401.061462

@<SCITEGIC>MOL_PROPERTY
Num_H_Acceptors
SciTegic.value.StringValue
9

@<SCITEGIC>MOL_PROPERTY
Num_H_Acceptors_Lipinski
SciTegic.value.StringValue
11

@<SCITEGIC>MOL_PROPERTY
Num_H_Donors
SciTegic.value.StringValue
3

@<SCITEGIC>MOL_PROPERTY
Num_H_Donors_Lipinski
SciTegic.value.StringValue
3

@<SCITEGIC>MOL_PROPERTY
Num_RotatableBonds
SciTegic.value.StringValue
4

@<SCITEGIC>MOL_PROPERTY
Forcefield
SciTegic.value.StringValue
CHARMm

@<SCITEGIC>MOL_PROPERTY
PartialChargeMethod
SciTegic.value.StringValue
MomanyRone

@<SCITEGIC>MOL_PROPERTY
UseResidueTemplateCharge
SciTegic.value.StringValue
True

@<SCITEGIC>MOL_PROPERTY
ForcefieldBase
SciTegic.value.StringValue
CHARMm

@<SCITEGIC>MOL_PROPERTY
ForcefieldFFML
SciTegic.value.StringValue
<?xml version="1.0" encoding="UTF-8"?>
<!DOCTYPE ffml SYSTEM "Ffml.dtd">
<ffml version="1.0">
<forcefield name="CHARMm" derivedFrom="CHARMm" base="CHARMm">
<atomTypes>
</atomTypes>
<parameters>
</parameters>
</forcefield>
</ffml>

@<SCITEGIC>MOL_PROPERTY
Initial Potential Energy
SciTegic.value.StringValue
-65.03298

@<SCITEGIC>MOL_PROPERTY
Initial RMS Gradient
SciTegic.value.StringValue
19.38479

@<SCITEGIC>MOL_PROPERTY
Minimization Criteria
SciTegic.value.StringValue
CONJUG> Minimization exiting with gradient tolerance ( 0.0100000) satisfied.

@<SCITEGIC>MOL_PROPERTY
CHARMm Energy
SciTegic.value.StringValue
-112.98608

@<SCITEGIC>MOL_PROPERTY
Potential Energy
SciTegic.value.StringValue
-112.98608

@<SCITEGIC>MOL_PROPERTY
RMS Gradient
SciTegic.value.StringValue
0.00869

@<SCITEGIC>MOL_PROPERTY
Bond Energy
SciTegic.value.StringValue
1.26131

@<SCITEGIC>MOL_PROPERTY
Angle Energy
SciTegic.value.StringValue
13.3711

@<SCITEGIC>MOL_PROPERTY
Urey-Bradley Energy
SciTegic.value.StringValue
0

@<SCITEGIC>MOL_PROPERTY
Dihedral Energy
SciTegic.value.StringValue
22.11575

@<SCITEGIC>MOL_PROPERTY
Improper Energy
SciTegic.value.StringValue
0.09425

@<SCITEGIC>MOL_PROPERTY
Van der Waals Energy
SciTegic.value.StringValue
-1.11048

@<SCITEGIC>MOL_PROPERTY
Electrostatic Energy
SciTegic.value.StringValue
-148.71802

@<SCITEGIC>MOL_PROPERTY
Hydrogen Bond Energy
SciTegic.value.StringValue
0

@<SCITEGIC>MOL_PROPERTY
Solvation Free Energy
SciTegic.value.StringValue
0

@<SCITEGIC>RESIDUE_PROPERTY
ForceFieldTemplate
SciTegic.value.StringValue
1 1 None

@<SCITEGIC>ATOM_PROPERTY
pdb_serialNumber
SciTegic.value.IntegerValue
1 1
2 2
3 3
4 4
5 5
6 6
7 7
8 8
9 9
10 10
11 11
12 12
13 13
14 14
15 15
16 16
17 17
18 18
19 19
20 20
21 21
22 22
23 23
24 24
25 25
26 26
27 27
28 28
29 29
30 30
31 31
32 32

@<SCITEGIC>ATOM_PROPERTY
Formal Charge
SciTegic.value.IntegerValue
1 0
2 0
3 0
4 0
5 0
6 0
7 0
8 0
9 0
10 0
11 0
12 0
13 0
14 0
15 0
16 0
17 0
18 0
19 0
20 0
21 -1
22 -1
23 0
24 0
25 0
26 0
27 0
28 0
29 0
30 0
31 0
32 0

@<SCITEGIC>ATOM_PROPERTY
pdb_tempFactor
SciTegic.value.DoubleValue
1 0
2 0
3 0
4 0
5 0
6 0
7 0
8 0
9 0
10 0
11 0
12 0
13 0
14 0
15 0
16 0
17 0
18 0
19 0
20 0
21 0
22 0
23 0
24 0
25 0
26 0
27 0
28 0
29 0
30 0
31 0
32 0

@<SCITEGIC>ATOM_PROPERTY
pdb_occupancy
SciTegic.value.DoubleValue
1 1
2 1
3 1
4 1
5 1
6 1
7 1
8 1
9 1
10 1
11 1
12 1
13 1
14 1
15 1
16 1
17 1
18 1
19 1
20 1
21 1
22 1
23 1
24 1
25 1
26 1
27 1
28 1
29 1
30 1
31 1
32 1

@<SCITEGIC>ATOM_PROPERTY
OBJECTID
SciTegic.value.StringValue
1 4296409116
2 8591376412
3 12886343708
4 17181311004
5 21476278300
6 25771245596
7 30066212892
8 34361180188
9 38656147484
10 42951114780
11 47246082076
12 51541049372
13 55836016668
14 60130983964
15 64425951260
16 68720918556
17 73015885852
18 77310853148
19 81605820444
20 85900787740
21 90195755036
22 94490722332
23 98785689628
24 103080656924
25 107375624220
26 111670591516
27 115965558812
28 120260526108
29 124555493404
30 128850460700
31 133145427996
32 137440395292

@<SCITEGIC>ATOM_PROPERTY
ForcefieldType
SciTegic.value.StringValue
1 CT
2 CT
3 OE
4 CT
5 CT
6 OT
7 OT
8 NX
9 C
10 NP
11 C
12 CUA1
13 CUA1
14 XBR
15 O
16 O
17 CT
18 OS
19 PO4
20 OC
21 OC
22 OC
23 HA
24 HA
25 HA
26 HA
27 HO
28 HO
29 H
30 HA
31 HA
32 HA

@<SCITEGIC>ATOM_PROPERTY
Isotropic Displacement
SciTegic.value.DoubleValue
1 0
2 0
3 0
4 0
5 0
6 0
7 0
8 0
9 0
10 0
11 0
12 0
13 0
14 0
15 0
16 0
17 0
18 0
19 0
20 0
21 0
22 0
23 0
24 0
25 0
26 0
27 0
28 0
29 0
30 0
31 0
32 0

@<TRIPOS>MOLECULE
1w06_W05
42  41  1  0  0
PROTEIN
USER_CHARGES
@<TRIPOS>ATOM
    1 C1         1.4405    -3.5404    -3.4802 C.3        1 SUBUNIT  -0.1500
    2 C2         0.3291    -3.6282    -2.4283 C.3        1 SUBUNIT  0.0500
    3 N3         0.7426    -2.9798    -1.1979 N.am       1 SUBUNIT  -0.4000
    4 C4         0.3979    -3.5136    -0.0154 C.2        1 SUBUNIT  0.6000
    5 O5         0.2858    -4.7196     0.1996 O.2        1 SUBUNIT  -0.5500
    6 C6         0.1049    -2.4656     1.0706 C.3        1 SUBUNIT  0.0500
    7 C7        -1.0685    -2.9448     1.9507 C.3        1 SUBUNIT  0.1000
    8 S8        -0.7929    -4.4775     2.9056 S.3        1 SUBUNIT  -0.3000
    9 N9        -0.2128    -1.1747     0.4368 N.am       1 SUBUNIT  -0.4000
   10 C10       -0.0445    -0.0252     1.1176 C.2        1 SUBUNIT  0.6000
   11 O11        0.2602     0.0179     2.3017 O.2        1 SUBUNIT  -0.5500
   12 N12       -1.3980     4.4838     1.2473 N.4        1 SUBUNIT  -0.2500
   13 C13        0.0335     4.6322     1.2683 C.3        1 SUBUNIT  0.1500
   14 C14        0.7311     3.7586     0.1993 C.3        1 SUBUNIT  -0.1000
   15 C15        0.9207     2.2770     0.6223 C.3        1 SUBUNIT  -0.1000
   16 C16       -0.2481     1.2965     0.3349 C.3        1 SUBUNIT  -0.1000
   17 C17        0.2260     6.1463     1.0729 C.2        1 SUBUNIT  0.2000
   18 O18       -0.7709     6.8291     0.8044 O.co2      1 SUBUNIT  -0.6000
   19 O19        1.3313     6.6428     1.2343 O.co2      1 SUBUNIT  -0.6000
   20 C20       -0.9246    -2.8668    -2.8902 C.2        1 SUBUNIT  0.2000
   21 O21       -1.6930    -3.4318    -3.6693 O.co2      1 SUBUNIT  -0.6000
   22 O22       -1.1155    -1.7276    -2.4390 O.co2      1 SUBUNIT  -0.6000
   23 H23        2.3400    -4.0543    -3.1426 H          1 SUBUNIT  0.0500
   24 H24        1.1221    -4.0065    -4.4143 H          1 SUBUNIT  0.0500
   25 H25        1.6954    -2.5007    -3.6909 H          1 SUBUNIT  0.0500
   26 H26        0.0727    -4.6731    -2.2324 H          1 SUBUNIT  0.0500
   27 H27        0.8816    -2.0024    -1.3169 H          1 SUBUNIT  0.2500
   28 H28        1.0088    -2.3357     1.6678 H          1 SUBUNIT  0.0500
   29 H29       -1.9511    -3.0868     1.3256 H          1 SUBUNIT  0.0500
   30 H30       -1.3241    -2.1578     2.6595 H          1 SUBUNIT  0.0500
   31 H31       -0.5174    -5.4765     2.0566 H          1 SUBUNIT  0.1000
   32 H32       -0.5683    -1.2014    -0.5067 H          1 SUBUNIT  0.2500
   33 H33       -1.7476     4.8805     2.1367 H          1 SUBUNIT  0.3500
   34 H34       -1.7164     3.5229     1.0446 H          1 SUBUNIT  0.3500
   35 H35       -1.6493     5.1850     0.5129 H          1 SUBUNIT  0.3500
   36 H36        0.3888     4.3686     2.2654 H          1 SUBUNIT  0.0500
   37 H37        0.2385     3.8364    -0.7706 H          1 SUBUNIT  0.0500
   38 H38        1.7290     4.1761     0.0475 H          1 SUBUNIT  0.0500
   39 H39        1.8020     1.8857     0.1116 H          1 SUBUNIT  0.0500
   40 H40        1.1824     2.2559     1.6819 H          1 SUBUNIT  0.0500
   41 H41       -0.3244     1.0822    -0.7325 H          1 SUBUNIT  0.0500
   42 H42       -1.1997     1.7164     0.6527 H          1 SUBUNIT  0.0500
@<TRIPOS>BOND
    1     1     2 1
    2     1    23 1
    3     1    24 1
    4     1    25 1
    5     2     3 1
    6     2    20 1
    7     2    26 1
    8     3     4 1
    9     3    27 1
   10     4     5 2
   11     4     6 1
   12     6     7 1
   13     6     9 1
   14     6    28 1
   15     7     8 1
   16     7    29 1
   17     7    30 1
   18     8    31 1
   19     9    10 1
   20     9    32 1
   21    10    11 2
   22    12    13 1
   23    12    33 1
   24    12    34 1
   25    12    35 1
   26    13    14 1
   27    13    17 1
   28    13    36 1
   29    14    15 1
   30    14    37 1
   31    14    38 1
   32    15    16 1
   33    15    39 1
   34    15    40 1
   35    16    10 1
   36    16    41 1
   37    16    42 1
   38    17    18 2
   39    17    19 1
   40    20    21 2
   41    20    22 1
@<TRIPOS>SUBSTRUCTURE
1 SUBUNIT 1 RESIDUE 1 _ SUBUNIT
@<SCITEGIC>MOL_PROPERTY
REMARK99
SciTegic.value.StringValue
REMARK  99  MacroMolecule created from Mol2 file
REMARK  99  1w06_W05
REMARK  99  PROTEIN
REMARK  99  USER_CHARGES
REMARK  99  
REMARK  99  

@<SCITEGIC>MOL_PROPERTY
AssignOBJECTID
SciTegic.value.StringValue
1

@<SCITEGIC>MOL_PROPERTY
OBJECTID
SciTegic.value.StringValue
9223372084102758417

@<SCITEGIC>MOL_PROPERTY
ALogP
SciTegic.value.StringValue
-5.306

@<SCITEGIC>MOL_PROPERTY
Estimate
SciTegic.value.StringValue
3.41924

@<SCITEGIC>MOL_PROPERTY
Molecular_PolarSurfaceArea
SciTegic.value.StringValue
204.899994

@<SCITEGIC>MOL_PROPERTY
Molecular_Weight
SciTegic.value.StringValue
334.368713

@<SCITEGIC>MOL_PROPERTY
Num_H_Acceptors
SciTegic.value.StringValue
7

@<SCITEGIC>MOL_PROPERTY
Num_H_Acceptors_Lipinski
SciTegic.value.StringValue
9

@<SCITEGIC>MOL_PROPERTY
Num_H_Donors
SciTegic.value.StringValue
4

@<SCITEGIC>MOL_PROPERTY
Num_H_Donors_Lipinski
SciTegic.value.StringValue
5

@<SCITEGIC>MOL_PROPERTY
Num_RotatableBonds
SciTegic.value.StringValue
10

@<SCITEGIC>MOL_PROPERTY
Forcefield
SciTegic.value.StringValue
CHARMm

@<SCITEGIC>MOL_PROPERTY
PartialChargeMethod
SciTegic.value.StringValue
MomanyRone

@<SCITEGIC>MOL_PROPERTY
UseResidueTemplateCharge
SciTegic.value.StringValue
True

@<SCITEGIC>MOL_PROPERTY
ForcefieldBase
SciTegic.value.StringValue
CHARMm

@<SCITEGIC>MOL_PROPERTY
ForcefieldFFML
SciTegic.value.StringValue
<?xml version="1.0" encoding="UTF-8"?>
<!DOCTYPE ffml SYSTEM "Ffml.dtd">
<ffml version="1.0">
<forcefield name="CHARMm" derivedFrom="CHARMm" base="CHARMm">
<atomTypes>
</atomTypes>
<parameters>
</parameters>
</forcefield>
</ffml>

@<SCITEGIC>MOL_PROPERTY
Initial Potential Energy
SciTegic.value.StringValue
-103.44373

@<SCITEGIC>MOL_PROPERTY
Initial RMS Gradient
SciTegic.value.StringValue
14.53271

@<SCITEGIC>MOL_PROPERTY
Minimization Criteria
SciTegic.value.StringValue
CONJUG> Minimization exiting with gradient tolerance ( 0.0100000) satisfied.

@<SCITEGIC>MOL_PROPERTY
CHARMm Energy
SciTegic.value.StringValue
-206.35436

@<SCITEGIC>MOL_PROPERTY
Potential Energy
SciTegic.value.StringValue
-206.35436

@<SCITEGIC>MOL_PROPERTY
RMS Gradient
SciTegic.value.StringValue
0.00993

@<SCITEGIC>MOL_PROPERTY
Bond Energy
SciTegic.value.StringValue
1.16366

@<SCITEGIC>MOL_PROPERTY
Angle Energy
SciTegic.value.StringValue
7.38302

@<SCITEGIC>MOL_PROPERTY
Urey-Bradley Energy
SciTegic.value.StringValue
0

@<SCITEGIC>MOL_PROPERTY
Dihedral Energy
SciTegic.value.StringValue
9.6393

@<SCITEGIC>MOL_PROPERTY
Improper Energy
SciTegic.value.StringValue
1.25914

@<SCITEGIC>MOL_PROPERTY
Van der Waals Energy
SciTegic.value.StringValue
-1.77958

@<SCITEGIC>MOL_PROPERTY
Electrostatic Energy
SciTegic.value.StringValue
-224.01989

@<SCITEGIC>MOL_PROPERTY
Hydrogen Bond Energy
SciTegic.value.StringValue
0

@<SCITEGIC>MOL_PROPERTY
Solvation Free Energy
SciTegic.value.StringValue
0

@<SCITEGIC>RESIDUE_PROPERTY
ForceFieldTemplate
SciTegic.value.StringValue
1 1 None

@<SCITEGIC>ATOM_PROPERTY
pdb_serialNumber
SciTegic.value.IntegerValue
1 1
2 2
3 3
4 4
5 5
6 6
7 7
8 8
9 9
10 10
11 11
12 12
13 13
14 14
15 15
16 16
17 17
18 18
19 19
20 20
21 21
22 22
23 23
24 24
25 25
26 26
27 27
28 28
29 29
30 30
31 31
32 32
33 33
34 34
35 35
36 36
37 37
38 38
39 39
40 40
41 41
42 42

@<SCITEGIC>ATOM_PROPERTY
Formal Charge
SciTegic.value.IntegerValue
1 0
2 0
3 0
4 0
5 0
6 0
7 0
8 0
9 0
10 0
11 0
12 1
13 0
14 0
15 0
16 0
17 0
18 0
19 -1
20 0
21 0
22 -1
23 0
24 0
25 0
26 0
27 0
28 0
29 0
30 0
31 0
32 0
33 0
34 0
35 0
36 0
37 0
38 0
39 0
40 0
41 0
42 0

@<SCITEGIC>ATOM_PROPERTY
pdb_tempFactor
SciTegic.value.DoubleValue
1 0
2 0
3 0
4 0
5 0
6 0
7 0
8 0
9 0
10 0
11 0
12 0
13 0
14 0
15 0
16 0
17 0
18 0
19 0
20 0
21 0
22 0
23 0
24 0
25 0
26 0
27 0
28 0
29 0
30 0
31 0
32 0
33 0
34 0
35 0
36 0
37 0
38 0
39 0
40 0
41 0
42 0

@<SCITEGIC>ATOM_PROPERTY
pdb_occupancy
SciTegic.value.DoubleValue
1 1
2 1
3 1
4 1
5 1
6 1
7 1
8 1
9 1
10 1
11 1
12 1
13 1
14 1
15 1
16 1
17 1
18 1
19 1
20 1
21 1
22 1
23 1
24 1
25 1
26 1
27 1
28 1
29 1
30 1
31 1
32 1
33 1
34 1
35 1
36 1
37 1
38 1
39 1
40 1
41 1
42 1

@<SCITEGIC>ATOM_PROPERTY
OBJECTID
SciTegic.value.StringValue
1 4296409112
2 8591376408
3 12886343704
4 17181311000
5 21476278296
6 25771245592
7 30066212888
8 34361180184
9 38656147480
10 42951114776
11 47246082072
12 51541049368
13 55836016664
14 60130983960
15 64425951256
16 68720918552
17 73015885848
18 77310853144
19 81605820440
20 85900787736
21 90195755032
22 94490722328
23 98785689624
24 103080656920
25 107375624216
26 111670591512
27 115965558808
28 120260526104
29 124555493400
30 128850460696
31 133145427992
32 137440395288
33 141735362584
34 146030329880
35 150325297176
36 154620264472
37 158915231768
38 163210199064
39 167505166360
40 171800133656
41 176095100952
42 180390068248

@<SCITEGIC>ATOM_PROPERTY
ForcefieldType
SciTegic.value.StringValue
1 CT
2 CT
3 NP
4 C
5 O
6 CT
7 CT
8 ST
9 NP
10 C
11 O
12 NT
13 CT
14 CT
15 CT
16 CT
17 C
18 OC
19 OC
20 C
21 OC
22 OC
23 HA
24 HA
25 HA
26 HA
27 H
28 HA
29 HA
30 HA
31 H
32 H
33 HC
34 HC
35 HC
36 HA
37 HA
38 HA
39 HA
40 HA
41 HA
42 HA

@<SCITEGIC>ATOM_PROPERTY
Isotropic Displacement
SciTegic.value.DoubleValue
1 0
2 0
3 0
4 0
5 0
6 0
7 0
8 0
9 0
10 0
11 0
12 0
13 0
14 0
15 0
16 0
17 0
18 0
19 0
20 0
21 0
22 0
23 0
24 0
25 0
26 0
27 0
28 0
29 0
30 0
31 0
32 0
33 0
34 0
35 0
36 0
37 0
38 0
39 0
40 0
41 0
42 0

@<TRIPOS>MOLECULE
2y5k_YCU
53  54  1  0  0
PROTEIN
USER_CHARGES
@<TRIPOS>ATOM
    1 C1         1.5865    -7.7947     3.9514 C.3        1 SUBUNIT  -0.0500
    2 N2         1.3343    -6.5334     3.2747 N.am       1 SUBUNIT  -0.4000
    3 C3         2.3452    -5.8831     2.6669 C.2        1 SUBUNIT  0.6500
    4 O4         3.4861    -6.3293     2.6719 O.2        1 SUBUNIT  -0.5500
    5 N5         1.9606    -4.7281     2.0785 N.am       1 SUBUNIT  -0.3500
    6 C6         2.6845    -3.8245     1.3608 C.2        1 SUBUNIT  0.4300
    7 N7         2.0056    -2.7031     1.0887 N.2        1 SUBUNIT  -0.7600
    8 C8         2.5829    -1.7679     0.3304 C.2        1 SUBUNIT  0.4300
    9 C9         3.8858    -1.8878    -0.1420 C.2        1 SUBUNIT  -0.1300
   10 C10        4.6100    -3.0318     0.1609 C.2        1 SUBUNIT  0.1850
   11 C11        3.9925    -4.0247     0.9224 C.2        1 SUBUNIT  -0.1300
   12 C12        6.6462    -4.2672    -0.0080 C.3        1 SUBUNIT  0.0300
   13 O13        5.9160    -3.0988    -0.3311 O.3        1 SUBUNIT  -0.3650
   14 N14        1.7871    -0.6836     0.1337 N.am       1 SUBUNIT  -0.3500
   15 C15        1.7596     0.1615    -0.9291 C.2        1 SUBUNIT  0.6500
   16 O16        2.6082     0.1455    -1.8091 O.2        1 SUBUNIT  -0.5500
   17 N17        0.6903     0.9915    -0.8967 N.am       1 SUBUNIT  -0.4200
   18 S18        0.1783     1.7906    -2.2126 S.o2       1 SUBUNIT  1.3600
   19 O19        1.1772     2.6844    -2.7192 O.2        1 SUBUNIT  -0.6500
   20 O20       -0.4098     0.8073    -3.0711 O.2        1 SUBUNIT  -0.6500
   21 C21       -1.1326     2.7744    -1.6951 C.2        1 SUBUNIT  0.0600
   22 C22       -2.4074     2.2101    -1.5287 C.2        1 SUBUNIT  -0.1000
   23 C23       -3.3547     3.1511    -1.0640 C.2        1 SUBUNIT  0.0000
   24 C24       -4.8072     2.8263    -0.7972 C.3        1 SUBUNIT  -0.1500
   25 C25       -6.0664     7.9470    -1.7997 C.3        1 SUBUNIT  0.0300
   26 O26       -5.1365     7.3447    -0.9234 O.3        1 SUBUNIT  -0.3600
   27 C27       -4.4668     6.2054    -1.4358 C.3        1 SUBUNIT  0.0800
   28 C28       -3.4700     5.6752    -0.3929 C.3        1 SUBUNIT  -0.1000
   29 C29       -2.7704     4.4203    -0.8844 C.2        1 SUBUNIT  0.0000
   30 S30       -1.1120     4.4194    -1.2728 S.3        1 SUBUNIT  0.0000
   31 H31        0.6424    -8.1441     4.3667 H          1 SUBUNIT  0.0500
   32 H32        1.9720    -8.5111     3.2240 H          1 SUBUNIT  0.0500
   33 H33        2.3152    -7.6249     4.7456 H          1 SUBUNIT  0.0500
   34 H34        0.4198    -6.1333     3.2401 H          1 SUBUNIT  0.2500
   35 H35        1.0020    -4.4841     2.1843 H          1 SUBUNIT  0.2500
   36 H36        4.3520    -1.1153    -0.7363 H          1 SUBUNIT  0.1300
   37 H37        4.5140    -4.9371     1.1610 H          1 SUBUNIT  0.1300
   38 H38        6.7579    -4.3752     1.0720 H          1 SUBUNIT  0.0500
   39 H39        7.6457    -4.2003    -0.4380 H          1 SUBUNIT  0.0500
   40 H40        6.1680    -5.1563    -0.4221 H          1 SUBUNIT  0.0500
   41 H41        1.0774    -0.5888     0.8250 H          1 SUBUNIT  0.2500
   42 H42       -0.0076     0.7186    -0.2482 H          1 SUBUNIT  0.2500
   43 H43       -2.6185     1.1710    -1.7399 H          1 SUBUNIT  0.1000
   44 H44       -4.9246     1.7822    -0.5081 H          1 SUBUNIT  0.0500
   45 H45       -5.4022     3.0044    -1.6936 H          1 SUBUNIT  0.0500
   46 H46       -5.2032     3.4506     0.0046 H          1 SUBUNIT  0.0500
   47 H47       -5.5773     8.2747    -2.7181 H          1 SUBUNIT  0.0500
   48 H48       -6.5092     8.8194    -1.3202 H          1 SUBUNIT  0.0500
   49 H49       -6.8692     7.2528    -2.0515 H          1 SUBUNIT  0.0500
   50 H50       -5.2002     5.4383    -1.6871 H          1 SUBUNIT  0.0500
   51 H51       -3.9412     6.4682    -2.3550 H          1 SUBUNIT  0.0500
   52 H52       -2.7246     6.4376    -0.1666 H          1 SUBUNIT  0.0500
   53 H53       -3.9908     5.4557     0.5389 H          1 SUBUNIT  0.0500
@<TRIPOS>BOND
    1     1     2 1
    2     1    31 1
    3     1    32 1
    4     1    33 1
    5     2     3 1
    6     2    34 1
    7     3     4 2
    8     3     5 1
    9     5     6 1
   10     5    35 1
   11     6     7 2
   12     7     8 1
   13     8     9 2
   14     8    14 1
   15     9    10 1
   16     9    36 1
   17    10    11 2
   18    11     6 1
   19    11    37 1
   20    12    13 1
   21    12    38 1
   22    12    39 1
   23    12    40 1
   24    13    10 1
   25    14    15 1
   26    14    41 1
   27    15    16 2
   28    15    17 1
   29    17    18 1
   30    17    42 1
   31    18    19 2
   32    18    20 2
   33    18    21 1
   34    21    22 2
   35    22    23 1
   36    22    43 1
   37    23    24 1
   38    24    44 1
   39    24    45 1
   40    24    46 1
   41    25    26 1
   42    25    47 1
   43    25    48 1
   44    25    49 1
   45    26    27 1
   46    27    28 1
   47    27    50 1
   48    27    51 1
   49    28    29 1
   50    28    52 1
   51    28    53 1
   52    29    23 2
   53    29    30 1
   54    30    21 1
@<TRIPOS>SUBSTRUCTURE
1 SUBUNIT 1 RESIDUE 1 _ SUBUNIT
@<SCITEGIC>MOL_PROPERTY
REMARK99
SciTegic.value.StringValue
REMARK  99  MacroMolecule created from Mol2 file
REMARK  99  2y5k_YCU
REMARK  99  PROTEIN
REMARK  99  USER_CHARGES
REMARK  99  
REMARK  99  

@<SCITEGIC>MOL_PROPERTY
AssignOBJECTID
SciTegic.value.StringValue
1

@<SCITEGIC>MOL_PROPERTY
OBJECTID
SciTegic.value.StringValue
9223372088397725713

@<SCITEGIC>MOL_PROPERTY
ALogP
SciTegic.value.StringValue
1.528

@<SCITEGIC>MOL_PROPERTY
Estimate
SciTegic.value.StringValue
3.42839

@<SCITEGIC>MOL_PROPERTY
Molecular_PolarSurfaceArea
SciTegic.value.StringValue
184.360001

@<SCITEGIC>MOL_PROPERTY
Molecular_Weight
SciTegic.value.StringValue
457.524414

@<SCITEGIC>MOL_PROPERTY
Num_H_Acceptors
SciTegic.value.StringValue
7

@<SCITEGIC>MOL_PROPERTY
Num_H_Acceptors_Lipinski
SciTegic.value.StringValue
11

@<SCITEGIC>MOL_PROPERTY
Num_H_Donors
SciTegic.value.StringValue
4

@<SCITEGIC>MOL_PROPERTY
Num_H_Donors_Lipinski
SciTegic.value.StringValue
4

@<SCITEGIC>MOL_PROPERTY
Num_RotatableBonds
SciTegic.value.StringValue
8

@<SCITEGIC>MOL_PROPERTY
Forcefield
SciTegic.value.StringValue
CHARMm

@<SCITEGIC>MOL_PROPERTY
PartialChargeMethod
SciTegic.value.StringValue
MomanyRone

@<SCITEGIC>MOL_PROPERTY
UseResidueTemplateCharge
SciTegic.value.StringValue
True

@<SCITEGIC>MOL_PROPERTY
ForcefieldBase
SciTegic.value.StringValue
CHARMm

@<SCITEGIC>MOL_PROPERTY
ForcefieldFFML
SciTegic.value.StringValue
<?xml version="1.0" encoding="UTF-8"?>
<!DOCTYPE ffml SYSTEM "Ffml.dtd">
<ffml version="1.0">
<forcefield name="CHARMm" derivedFrom="CHARMm" base="CHARMm">
<atomTypes>
</atomTypes>
<parameters>
<angle atom1="SO2" atom2="C5R" atom3="C5R">
<quadratic
refValue="119.75"
forceConstant="80"/>
</angle>
</parameters>
</forcefield>
</ffml>

@<SCITEGIC>MOL_PROPERTY
Initial Potential Energy
SciTegic.value.StringValue
19.788

@<SCITEGIC>MOL_PROPERTY
Initial RMS Gradient
SciTegic.value.StringValue
13.45629

@<SCITEGIC>MOL_PROPERTY
Minimization Criteria
SciTegic.value.StringValue
CONJUG> Minimization exiting with gradient tolerance ( 0.0100000) satisfied.

@<SCITEGIC>MOL_PROPERTY
CHARMm Energy
SciTegic.value.StringValue
-35.64418

@<SCITEGIC>MOL_PROPERTY
Potential Energy
SciTegic.value.StringValue
-35.64418

@<SCITEGIC>MOL_PROPERTY
RMS Gradient
SciTegic.value.StringValue
0.00995

@<SCITEGIC>MOL_PROPERTY
Bond Energy
SciTegic.value.StringValue
0.89362

@<SCITEGIC>MOL_PROPERTY
Angle Energy
SciTegic.value.StringValue
16.02037

@<SCITEGIC>MOL_PROPERTY
Urey-Bradley Energy
SciTegic.value.StringValue
0

@<SCITEGIC>MOL_PROPERTY
Dihedral Energy
SciTegic.value.StringValue
9.22042

@<SCITEGIC>MOL_PROPERTY
Improper Energy
SciTegic.value.StringValue
1.78414

@<SCITEGIC>MOL_PROPERTY
Van der Waals Energy
SciTegic.value.StringValue
-3.66129

@<SCITEGIC>MOL_PROPERTY
Electrostatic Energy
SciTegic.value.StringValue
-59.90144

@<SCITEGIC>MOL_PROPERTY
Hydrogen Bond Energy
SciTegic.value.StringValue
0

@<SCITEGIC>MOL_PROPERTY
Solvation Free Energy
SciTegic.value.StringValue
0

@<SCITEGIC>RESIDUE_PROPERTY
ForceFieldTemplate
SciTegic.value.StringValue
1 1 None

@<SCITEGIC>ATOM_PROPERTY
pdb_serialNumber
SciTegic.value.IntegerValue
1 1
2 2
3 3
4 4
5 5
6 6
7 7
8 8
9 9
10 10
11 11
12 12
13 13
14 14
15 15
16 16
17 17
18 18
19 19
20 20
21 21
22 22
23 23
24 24
25 25
26 26
27 27
28 28
29 29
30 30
31 31
32 32
33 33
34 34
35 35
36 36
37 37
38 38
39 39
40 40
41 41
42 42
43 43
44 44
45 45
46 46
47 47
48 48
49 49
50 50
51 51
52 52
53 53

@<SCITEGIC>ATOM_PROPERTY
Formal Charge
SciTegic.value.IntegerValue
1 0
2 0
3 0
4 0
5 0
6 0
7 0
8 0
9 0
10 0
11 0
12 0
13 0
14 0
15 0
16 0
17 0
18 0
19 0
20 0
21 0
22 0
23 0
24 0
25 0
26 0
27 0
28 0
29 0
30 0
31 0
32 0
33 0
34 0
35 0
36 0
37 0
38 0
39 0
40 0
41 0
42 0
43 0
44 0
45 0
46 0
47 0
48 0
49 0
50 0
51 0
52 0
53 0

@<SCITEGIC>ATOM_PROPERTY
pdb_tempFactor
SciTegic.value.DoubleValue
1 0
2 0
3 0
4 0
5 0
6 0
7 0
8 0
9 0
10 0
11 0
12 0
13 0
14 0
15 0
16 0
17 0
18 0
19 0
20 0
21 0
22 0
23 0
24 0
25 0
26 0
27 0
28 0
29 0
30 0
31 0
32 0
33 0
34 0
35 0
36 0
37 0
38 0
39 0
40 0
41 0
42 0
43 0
44 0
45 0
46 0
47 0
48 0
49 0
50 0
51 0
52 0
53 0

@<SCITEGIC>ATOM_PROPERTY
pdb_occupancy
SciTegic.value.DoubleValue
1 1
2 1
3 1
4 1
5 1
6 1
7 1
8 1
9 1
10 1
11 1
12 1
13 1
14 1
15 1
16 1
17 1
18 1
19 1
20 1
21 1
22 1
23 1
24 1
25 1
26 1
27 1
28 1
29 1
30 1
31 1
32 1
33 1
34 1
35 1
36 1
37 1
38 1
39 1
40 1
41 1
42 1
43 1
44 1
45 1
46 1
47 1
48 1
49 1
50 1
51 1
52 1
53 1

@<SCITEGIC>ATOM_PROPERTY
OBJECTID
SciTegic.value.StringValue
1 4296409115
2 8591376411
3 12886343707
4 17181311003
5 21476278299
6 25771245595
7 30066212891
8 34361180187
9 38656147483
10 42951114779
11 47246082075
12 51541049371
13 55836016667
14 60130983963
15 64425951259
16 68720918555
17 73015885851
18 77310853147
19 81605820443
20 85900787739
21 90195755035
22 94490722331
23 98785689627
24 103080656923
25 107375624219
26 111670591515
27 115965558811
28 120260526107
29 124555493403
30 128850460699
31 133145427995
32 137440395291
33 141735362587
34 146030329883
35 150325297179
36 154620264475
37 158915231771
38 163210199067
39 167505166363
40 171800133659
41 176095100955
42 180390068251
43 184685035547
44 188980002843
45 193274970139
46 197569937435
47 201864904731
48 206159872027
49 210454839323
50 214749806619
51 219044773915
52 223339741211
53 227634708507

@<SCITEGIC>ATOM_PROPERTY
ForcefieldType
SciTegic.value.StringValue
1 CT
2 NP
3 C
4 O
5 NP
6 C6R
7 N6R
8 C6R
9 C6R
10 C6R
11 C6R
12 CT
13 OE
14 NP
15 C
16 O
17 NP
18 SO2
19 O
20 O
21 C5R
22 C5R
23 C5R
24 CT
25 CT
26 OE
27 CT
28 CT
29 C5R
30 S5R
31 HA
32 HA
33 HA
34 H
35 H
36 HA
37 HA
38 HA
39 HA
40 HA
41 H
42 H
43 HA
44 HA
45 HA
46 HA
47 HA
48 HA
49 HA
50 HA
51 HA
52 HA
53 HA

@<SCITEGIC>ATOM_PROPERTY
Isotropic Displacement
SciTegic.value.DoubleValue
1 0
2 0
3 0
4 0
5 0
6 0
7 0
8 0
9 0
10 0
11 0
12 0
13 0
14 0
15 0
16 0
17 0
18 0
19 0
20 0
21 0
22 0
23 0
24 0
25 0
26 0
27 0
28 0
29 0
30 0
31 0
32 0
33 0
34 0
35 0
36 0
37 0
38 0
39 0
40 0
41 0
42 0
43 0
44 0
45 0
46 0
47 0
48 0
49 0
50 0
51 0
52 0
53 0

@<TRIPOS>MOLECULE
1kzk_JE2
78  81  1  0  0
PROTEIN
USER_CHARGES
@<TRIPOS>ATOM
    1 C1        -4.9359     1.9743    -2.9516 C.3        1 SUBUNIT  -0.1500
    2 C2        -3.8185     1.0668    -3.3935 C.2        1 SUBUNIT  0.0000
    3 C3        -2.4805     1.4132    -3.1849 C.2        1 SUBUNIT  0.0000
    4 C4        -1.4768     0.5339    -3.5779 C.2        1 SUBUNIT  -0.1300
    5 C5        -1.7870    -0.6643    -4.2048 C.2        1 SUBUNIT  -0.1300
    6 C6        -3.1127    -0.9944    -4.4413 C.2        1 SUBUNIT  -0.1300
    7 C7        -4.1208    -0.1347    -4.0289 C.2        1 SUBUNIT  -0.1300
    8 C8        -2.0935     2.7097    -2.5269 C.3        1 SUBUNIT  0.0000
    9 N9        -1.9687     2.5440    -1.0856 N.am       1 SUBUNIT  -0.4000
   10 C10       -1.0298     3.2090    -0.3893 C.2        1 SUBUNIT  0.6000
   11 O11       -0.2246     3.9919    -0.8783 O.2        1 SUBUNIT  -0.5500
   12 C12       -0.9675     2.8388     1.1058 C.3        1 SUBUNIT  0.0500
   13 C13       -1.6357     3.9247     1.9951 C.3        1 SUBUNIT  0.0500
   14 S14       -0.8287     3.7712     3.5929 S.3        1 SUBUNIT  -0.1000
   15 C15        0.7222     3.1978     2.8892 C.3        1 SUBUNIT  0.0500
   16 N16        0.3996     2.5854     1.5996 N.am       1 SUBUNIT  -0.2500
   17 C17        1.3513     1.8019     0.9991 C.2        1 SUBUNIT  0.6000
   18 O18        2.4952     1.7308     1.4328 O.2        1 SUBUNIT  -0.5500
   19 O19        1.1939     1.7252    -1.4302 O.3        1 SUBUNIT  -0.6500
   20 C20        0.9490     0.9720    -0.2580 C.3        1 SUBUNIT  0.2000
   21 C21        1.7762    -0.3316    -0.4059 C.3        1 SUBUNIT  0.0500
   22 C22        1.4050    -1.0970    -1.6891 C.3        1 SUBUNIT  -0.1000
   23 C23        2.2399    -2.3376    -1.8741 C.2        1 SUBUNIT  0.0000
   24 C24        1.7195    -3.5964    -1.5854 C.2        1 SUBUNIT  -0.1300
   25 C25        2.4972    -4.7365    -1.7470 C.2        1 SUBUNIT  -0.1300
   26 C26        3.8047    -4.6273    -2.2008 C.2        1 SUBUNIT  -0.1300
   27 C27        4.3315    -3.3767    -2.4915 C.2        1 SUBUNIT  -0.1300
   28 C28        3.5511    -2.2388    -2.3290 C.2        1 SUBUNIT  -0.1300
   29 N29        1.7200    -1.2772     0.7157 N.am       1 SUBUNIT  -0.4000
   30 C30        0.7666    -1.3598     1.6630 C.2        1 SUBUNIT  0.6000
   31 O31       -0.1865    -0.5896     1.6948 O.2        1 SUBUNIT  -0.5500
   32 C32        0.9048    -2.4954     2.5913 C.2        1 SUBUNIT  0.0000
   33 C33        2.0828    -2.8156     3.3001 C.2        1 SUBUNIT  0.0000
   34 C34        2.0750    -3.9528     4.1241 C.2        1 SUBUNIT  0.2500
   35 C35        0.9414    -4.7418     4.2353 C.2        1 SUBUNIT  -0.1300
   36 C36       -0.2186    -4.4015     3.5634 C.2        1 SUBUNIT  -0.1300
   37 C37       -0.2358    -3.2774     2.7556 C.2        1 SUBUNIT  -0.1300
   38 O38        3.1751    -4.3173     4.8842 O.3        1 SUBUNIT  -0.6500
   39 C39        3.3342    -1.9602     3.2605 C.3        1 SUBUNIT  -0.1500
   40 C40       -3.1414     3.6624     2.1558 C.3        1 SUBUNIT  -0.1500
   41 C41       -1.3944     5.3721     1.5219 C.3        1 SUBUNIT  -0.1500
   42 H42       -5.8908     1.4488    -2.9533 H          1 SUBUNIT  0.0500
   43 H43       -4.7594     2.3413    -1.9408 H          1 SUBUNIT  0.0500
   44 H44       -5.0110     2.8277    -3.6252 H          1 SUBUNIT  0.0500
   45 H45       -0.4411     0.7898    -3.3959 H          1 SUBUNIT  0.1300
   46 H46       -0.9942    -1.3335    -4.5090 H          1 SUBUNIT  0.1300
   47 H47       -3.3628    -1.9170    -4.9466 H          1 SUBUNIT  0.1300
   48 H48       -5.1519    -0.4034    -4.2120 H          1 SUBUNIT  0.1300
   49 H49       -2.8299     3.4941    -2.7040 H          1 SUBUNIT  0.0500
   50 H50       -1.1409     3.0560    -2.9349 H          1 SUBUNIT  0.0500
   51 H51       -2.5793     1.9106    -0.6131 H          1 SUBUNIT  0.2500
   52 H52       -1.5106     1.9016     1.2387 H          1 SUBUNIT  0.0500
   53 H53        1.1735     2.4626     3.5582 H          1 SUBUNIT  0.0500
   54 H54        1.4159     4.0301     2.7622 H          1 SUBUNIT  0.0500
   55 H55        1.1181     2.6539    -1.2087 H          1 SUBUNIT  0.4000
   56 H56       -0.1104     0.7155    -0.2319 H          1 SUBUNIT  0.0500
   57 H57        2.8293    -0.0525    -0.4620 H          1 SUBUNIT  0.0500
   58 H58        1.5446    -0.4541    -2.5590 H          1 SUBUNIT  0.0500
   59 H59        0.3474    -1.3623    -1.6742 H          1 SUBUNIT  0.0500
   60 H60        0.7029    -3.6924    -1.2322 H          1 SUBUNIT  0.1300
   61 H61        2.0849    -5.7092    -1.5196 H          1 SUBUNIT  0.1300
   62 H62        4.4124    -5.5125    -2.3293 H          1 SUBUNIT  0.1300
   63 H63        5.3494    -3.2870    -2.8437 H          1 SUBUNIT  0.1300
   64 H64        3.9699    -1.2688    -2.5577 H          1 SUBUNIT  0.1300
   65 H65        2.4486    -1.9597     0.7577 H          1 SUBUNIT  0.2500
   66 H66        0.9602    -5.6145     4.8696 H          1 SUBUNIT  0.1300
   67 H67       -1.1054    -5.0093     3.6717 H          1 SUBUNIT  0.1300
   68 H68       -1.1489    -3.0164     2.2359 H          1 SUBUNIT  0.1300
   69 H69        3.4686    -3.5576     5.3690 H          1 SUBUNIT  0.4000
   70 H70        3.3686    -1.2443     2.4461 H          1 SUBUNIT  0.0500
   71 H71        4.2216    -2.5872     3.1619 H          1 SUBUNIT  0.0500
   72 H72        3.4157    -1.3737     4.1755 H          1 SUBUNIT  0.0500
   73 H73       -3.3266     2.6696     2.5673 H          1 SUBUNIT  0.0500
   74 H74       -3.6571     3.7277     1.1975 H          1 SUBUNIT  0.0500
   75 H75       -3.5973     4.3875     2.8303 H          1 SUBUNIT  0.0500
   76 H76       -0.3303     5.5617     1.3738 H          1 SUBUNIT  0.0500
   77 H77       -1.7594     6.0939     2.2535 H          1 SUBUNIT  0.0500
   78 H78       -1.9016     5.5837     0.5797 H          1 SUBUNIT  0.0500
@<TRIPOS>BOND
    1     1     2 1
    2     1    42 1
    3     1    43 1
    4     1    44 1
    5     2     3 2
    6     3     4 1
    7     3     8 1
    8     4     5 2
    9     4    45 1
   10     5     6 1
   11     5    46 1
   12     6     7 2
   13     6    47 1
   14     7     2 1
   15     7    48 1
   16     8     9 1
   17     8    49 1
   18     8    50 1
   19     9    10 1
   20     9    51 1
   21    10    11 2
   22    10    12 1
   23    12    13 1
   24    12    52 1
   25    13    14 1
   26    14    15 1
   27    15    16 1
   28    15    53 1
   29    15    54 1
   30    16    12 1
   31    16    17 1
   32    17    18 2
   33    19    20 1
   34    19    55 1
   35    20    17 1
   36    20    21 1
   37    20    56 1
   38    21    22 1
   39    21    29 1
   40    21    57 1
   41    22    23 1
   42    22    58 1
   43    22    59 1
   44    23    24 2
   45    24    25 1
   46    24    60 1
   47    25    26 2
   48    25    61 1
   49    26    27 1
   50    26    62 1
   51    27    28 2
   52    27    63 1
   53    28    23 1
   54    28    64 1
   55    29    30 1
   56    29    65 1
   57    30    31 2
   58    30    32 1
   59    32    33 2
   60    33    34 1
   61    34    35 2
   62    34    38 1
   63    35    36 1
   64    35    66 1
   65    36    37 2
   66    36    67 1
   67    37    32 1
   68    37    68 1
   69    38    69 1
   70    39    33 1
   71    39    70 1
   72    39    71 1
   73    39    72 1
   74    40    13 1
   75    40    73 1
   76    40    74 1
   77    40    75 1
   78    41    13 1
   79    41    76 1
   80    41    77 1
   81    41    78 1
@<TRIPOS>SUBSTRUCTURE
1 SUBUNIT 1 RESIDUE 1 _ SUBUNIT
@<SCITEGIC>MOL_PROPERTY
REMARK99
SciTegic.value.StringValue
REMARK  99  MacroMolecule created from Mol2 file
REMARK  99  1kzk_JE2
REMARK  99  PROTEIN
REMARK  99  USER_CHARGES
REMARK  99  
REMARK  99  

@<SCITEGIC>MOL_PROPERTY
AssignOBJECTID
SciTegic.value.StringValue
1

@<SCITEGIC>MOL_PROPERTY
OBJECTID
SciTegic.value.StringValue
9223372092692693009

@<SCITEGIC>MOL_PROPERTY
ALogP
SciTegic.value.StringValue
4.339

@<SCITEGIC>MOL_PROPERTY
Estimate
SciTegic.value.StringValue
3.58969

@<SCITEGIC>MOL_PROPERTY
Molecular_PolarSurfaceArea
SciTegic.value.StringValue
144.270004

@<SCITEGIC>MOL_PROPERTY
Molecular_Weight
SciTegic.value.StringValue
575.718262

@<SCITEGIC>MOL_PROPERTY
Num_H_Acceptors
SciTegic.value.StringValue
6

@<SCITEGIC>MOL_PROPERTY
Num_H_Acceptors_Lipinski
SciTegic.value.StringValue
8

@<SCITEGIC>MOL_PROPERTY
Num_H_Donors
SciTegic.value.StringValue
4

@<SCITEGIC>MOL_PROPERTY
Num_H_Donors_Lipinski
SciTegic.value.StringValue
4

@<SCITEGIC>MOL_PROPERTY
Num_RotatableBonds
SciTegic.value.StringValue
9

@<SCITEGIC>MOL_PROPERTY
Forcefield
SciTegic.value.StringValue
CHARMm

@<SCITEGIC>MOL_PROPERTY
PartialChargeMethod
SciTegic.value.StringValue
MomanyRone

@<SCITEGIC>MOL_PROPERTY
UseResidueTemplateCharge
SciTegic.value.StringValue
True

@<SCITEGIC>MOL_PROPERTY
ForcefieldBase
SciTegic.value.StringValue
CHARMm

@<SCITEGIC>MOL_PROPERTY
ForcefieldFFML
SciTegic.value.StringValue
<?xml version="1.0" encoding="UTF-8"?>
<!DOCTYPE ffml SYSTEM "Ffml.dtd">
<ffml version="1.0">
<forcefield name="CHARMm" derivedFrom="CHARMm" base="CHARMm">
<atomTypes>
</atomTypes>
<parameters>
</parameters>
</forcefield>
</ffml>

@<SCITEGIC>MOL_PROPERTY
Initial Potential Energy
SciTegic.value.StringValue
24.59399

@<SCITEGIC>MOL_PROPERTY
Initial RMS Gradient
SciTegic.value.StringValue
12.876

@<SCITEGIC>MOL_PROPERTY
Minimization Criteria
SciTegic.value.StringValue
CONJUG> Minimization exiting with gradient tolerance ( 0.0100000) satisfied.

@<SCITEGIC>MOL_PROPERTY
CHARMm Energy
SciTegic.value.StringValue
-19.35793

@<SCITEGIC>MOL_PROPERTY
Potential Energy
SciTegic.value.StringValue
-19.35793

@<SCITEGIC>MOL_PROPERTY
RMS Gradient
SciTegic.value.StringValue
0.00907

@<SCITEGIC>MOL_PROPERTY
Bond Energy
SciTegic.value.StringValue
2.25174

@<SCITEGIC>MOL_PROPERTY
Angle Energy
SciTegic.value.StringValue
12.67185

@<SCITEGIC>MOL_PROPERTY
Urey-Bradley Energy
SciTegic.value.StringValue
0

@<SCITEGIC>MOL_PROPERTY
Dihedral Energy
SciTegic.value.StringValue
13.13973

@<SCITEGIC>MOL_PROPERTY
Improper Energy
SciTegic.value.StringValue
0.4729

@<SCITEGIC>MOL_PROPERTY
Van der Waals Energy
SciTegic.value.StringValue
-9.19872

@<SCITEGIC>MOL_PROPERTY
Electrostatic Energy
SciTegic.value.StringValue
-38.69544

@<SCITEGIC>MOL_PROPERTY
Hydrogen Bond Energy
SciTegic.value.StringValue
0

@<SCITEGIC>MOL_PROPERTY
Solvation Free Energy
SciTegic.value.StringValue
0

@<SCITEGIC>RESIDUE_PROPERTY
ForceFieldTemplate
SciTegic.value.StringValue
1 1 None

@<SCITEGIC>ATOM_PROPERTY
pdb_serialNumber
SciTegic.value.IntegerValue
1 1
2 2
3 3
4 4
5 5
6 6
7 7
8 8
9 9
10 10
11 11
12 12
13 13
14 14
15 15
16 16
17 17
18 18
19 19
20 20
21 21
22 22
23 23
24 24
25 25
26 26
27 27
28 28
29 29
30 30
31 31
32 32
33 33
34 34
35 35
36 36
37 37
38 38
39 39
40 40
41 41
42 42
43 43
44 44
45 45
46 46
47 47
48 48
49 49
50 50
51 51
52 52
53 53
54 54
55 55
56 56
57 57
58 58
59 59
60 60
61 61
62 62
63 63
64 64
65 65
66 66
67 67
68 68
69 69
70 70
71 71
72 72
73 73
74 74
75 75
76 76
77 77
78 78

@<SCITEGIC>ATOM_PROPERTY
Formal Charge
SciTegic.value.IntegerValue
1 0
2 0
3 0
4 0
5 0
6 0
7 0
8 0
9 0
10 0
11 0
12 0
13 0
14 0
15 0
16 0
17 0
18 0
19 0
20 0
21 0
22 0
23 0
24 0
25 0
26 0
27 0
28 0
29 0
30 0
31 0
32 0
33 0
34 0
35 0
36 0
37 0
38 0
39 0
40 0
41 0
42 0
43 0
44 0
45 0
46 0
47 0
48 0
49 0
50 0
51 0
52 0
53 0
54 0
55 0
56 0
57 0
58 0
59 0
60 0
61 0
62 0
63 0
64 0
65 0
66 0
67 0
68 0
69 0
70 0
71 0
72 0
73 0
74 0
75 0
76 0
77 0
78 0

@<SCITEGIC>ATOM_PROPERTY
pdb_tempFactor
SciTegic.value.DoubleValue
1 0
2 0
3 0
4 0
5 0
6 0
7 0
8 0
9 0
10 0
11 0
12 0
13 0
14 0
15 0
16 0
17 0
18 0
19 0
20 0
21 0
22 0
23 0
24 0
25 0
26 0
27 0
28 0
29 0
30 0
31 0
32 0
33 0
34 0
35 0
36 0
37 0
38 0
39 0
40 0
41 0
42 0
43 0
44 0
45 0
46 0
47 0
48 0
49 0
50 0
51 0
52 0
53 0
54 0
55 0
56 0
57 0
58 0
59 0
60 0
61 0
62 0
63 0
64 0
65 0
66 0
67 0
68 0
69 0
70 0
71 0
72 0
73 0
74 0
75 0
76 0
77 0
78 0

@<SCITEGIC>ATOM_PROPERTY
pdb_occupancy
SciTegic.value.DoubleValue
1 1
2 1
3 1
4 1
5 1
6 1
7 1
8 1
9 1
10 1
11 1
12 1
13 1
14 1
15 1
16 1
17 1
18 1
19 1
20 1
21 1
22 1
23 1
24 1
25 1
26 1
27 1
28 1
29 1
30 1
31 1
32 1
33 1
34 1
35 1
36 1
37 1
38 1
39 1
40 1
41 1
42 1
43 1
44 1
45 1
46 1
47 1
48 1
49 1
50 1
51 1
52 1
53 1
54 1
55 1
56 1
57 1
58 1
59 1
60 1
61 1
62 1
63 1
64 1
65 1
66 1
67 1
68 1
69 1
70 1
71 1
72 1
73 1
74 1
75 1
76 1
77 1
78 1

@<SCITEGIC>ATOM_PROPERTY
OBJECTID
SciTegic.value.StringValue
1 4296409114
2 8591376410
3 12886343706
4 17181311002
5 21476278298
6 25771245594
7 30066212890
8 34361180186
9 38656147482
10 42951114778
11 47246082074
12 51541049370
13 55836016666
14 60130983962
15 64425951258
16 68720918554
17 73015885850
18 77310853146
19 81605820442
20 85900787738
21 90195755034
22 94490722330
23 98785689626
24 103080656922
25 107375624218
26 111670591514
27 115965558810
28 120260526106
29 124555493402
30 128850460698
31 133145427994
32 137440395290
33 141735362586
34 146030329882
35 150325297178
36 154620264474
37 158915231770
38 163210199066
39 167505166362
40 171800133658
41 176095100954
42 180390068250
43 184685035546
44 188980002842
45 193274970138
46 197569937434
47 201864904730
48 206159872026
49 210454839322
50 214749806618
51 219044773914
52 223339741210
53 227634708506
54 231929675802
55 236224643098
56 240519610394
57 244814577690
58 249109544986
59 253404512282
60 257699479578
61 261994446874
62 266289414170
63 270584381466
64 274879348762
65 279174316058
66 283469283354
67 287764250650
68 292059217946
69 296354185242
70 300649152538
71 304944119834
72 309239087130
73 313534054426
74 317829021722
75 322123989018
76 326418956314
77 330713923610
78 335008890906

@<SCITEGIC>ATOM_PROPERTY
ForcefieldType
SciTegic.value.StringValue
1 CT
2 C6R
3 C6R
4 C6R
5 C6R
6 C6R
7 C6R
8 CT
9 NP
10 C
11 O
12 CT
13 CT
14 SE
15 CT
16 NX
17 C
18 O
19 OT
20 CT
21 CT
22 CT
23 C6R
24 C6R
25 C6R
26 C6R
27 C6R
28 C6R
29 NP
30 C
31 O
32 C6R
33 C6R
34 C6R
35 C6R
36 C6R
37 C6R
38 OT
39 CT
40 CT
41 CT
42 HA
43 HA
44 HA
45 HA
46 HA
47 HA
48 HA
49 HA
50 HA
51 H
52 HA
53 HA
54 HA
55 HO
56 HA
57 HA
58 HA
59 HA
60 HA
61 HA
62 HA
63 HA
64 HA
65 H
66 HA
67 HA
68 HA
69 HO
70 HA
71 HA
72 HA
73 HA
74 HA
75 HA
76 HA
77 HA
78 HA

@<SCITEGIC>ATOM_PROPERTY
Isotropic Displacement
SciTegic.value.DoubleValue
1 0
2 0
3 0
4 0
5 0
6 0
7 0
8 0
9 0
10 0
11 0
12 0
13 0
14 0
15 0
16 0
17 0
18 0
19 0
20 0
21 0
22 0
23 0
24 0
25 0
26 0
27 0
28 0
29 0
30 0
31 0
32 0
33 0
34 0
35 0
36 0
37 0
38 0
39 0
40 0
41 0
42 0
43 0
44 0
45 0
46 0
47 0
48 0
49 0
50 0
51 0
52 0
53 0
54 0
55 0
56 0
57 0
58 0
59 0
60 0
61 0
62 0
63 0
64 0
65 0
66 0
67 0
68 0
69 0
70 0
71 0
72 0
73 0
74 0
75 0
76 0
77 0
78 0

@<TRIPOS>MOLECULE
3pkb_Y16
48  47  1  0  0
PROTEIN
USER_CHARGES
@<TRIPOS>ATOM
    1 O1         0.1145    -2.0168     0.9716 O.3        1 SUBUNIT  -0.6500
    2 C2        -0.2442    -1.1978    -0.1329 C.3        1 SUBUNIT  0.2000
    3 C3         0.3388    -1.6648    -1.4801 C.3        1 SUBUNIT  0.1300
    4 O4        -0.1134    -0.8132    -2.5233 O.3        1 SUBUNIT  -0.3600
    5 C5        -0.2029    -1.4093    -3.8041 C.3        1 SUBUNIT  0.0300
    6 O6        -2.2580    -2.4694    -0.4818 O.3        1 SUBUNIT  -0.6500
    7 C7        -1.7764    -1.1646    -0.2154 C.3        1 SUBUNIT  0.2000
    8 O8        -3.8281    -0.7980     0.8436 O.3        1 SUBUNIT  -0.6500
    9 C9        -2.4425    -0.6550     1.0670 C.3        1 SUBUNIT  0.2000
   10 C10       -2.1379     0.7870     1.3647 C.2        1 SUBUNIT  -0.1000
   11 C11       -1.6487     1.2291     2.5382 C.2        1 SUBUNIT  -0.1000
   12 C12       -1.2278     2.6415     2.8724 C.3        1 SUBUNIT  0.0000
   13 C13       -2.1012     3.1567     4.0299 C.3        1 SUBUNIT  -0.1500
   14 C14       -1.3689     3.5847     1.6648 C.3        1 SUBUNIT  -0.1500
   15 C15        0.2454     2.6079     3.3058 C.3        1 SUBUNIT  -0.1500
   16 C16        1.8699    -1.6158    -1.4156 C.2        1 SUBUNIT  0.6000
   17 O17        2.5217    -2.3925    -0.7269 O.2        1 SUBUNIT  -0.5500
   18 N18        2.3997    -0.6476    -2.1798 N.am       1 SUBUNIT  -0.4000
   19 C19        3.8303    -0.6312    -2.4119 C.3        1 SUBUNIT  0.0000
   20 C20        4.1445    -1.7249    -3.4291 C.2        1 SUBUNIT  0.6000
   21 N21        4.5731    -2.8665    -2.8902 N.am       1 SUBUNIT  -0.5500
   22 O22        3.9833    -1.5408    -4.6244 O.2        1 SUBUNIT  -0.5500
   23 H23        1.0144    -2.3199     0.8628 H          1 SUBUNIT  0.4000
   24 H24        0.1074    -0.1827     0.0730 H          1 SUBUNIT  0.0500
   25 H25        0.0273    -2.6942    -1.6685 H          1 SUBUNIT  0.0500
   26 H26       -0.5384    -0.6722    -4.5339 H          1 SUBUNIT  0.0500
   27 H27        0.7651    -1.7956    -4.1281 H          1 SUBUNIT  0.0500
   28 H28       -0.9228    -2.2293    -3.7935 H          1 SUBUNIT  0.0500
   29 H29       -3.1994    -2.4659    -0.3140 H          1 SUBUNIT  0.4000
   30 H30       -2.0668    -0.5120    -1.0456 H          1 SUBUNIT  0.0500
   31 H31       -4.2744    -0.2882     1.5084 H          1 SUBUNIT  0.4000
   32 H32       -2.1400    -1.2920     1.9060 H          1 SUBUNIT  0.0500
   33 H33       -2.2907     1.4574     0.5398 H          1 SUBUNIT  0.1000
   34 H34       -1.5071     0.5209     3.3352 H          1 SUBUNIT  0.1000
   35 H35       -2.0098     2.5243     4.9141 H          1 SUBUNIT  0.0500
   36 H36       -3.1564     3.1817     3.7537 H          1 SUBUNIT  0.0500
   37 H37       -1.8192     4.1688     4.3247 H          1 SUBUNIT  0.0500
   38 H38       -0.7633     3.2490     0.8223 H          1 SUBUNIT  0.0500
   39 H39       -1.0392     4.5934     1.9148 H          1 SUBUNIT  0.0500
   40 H40       -2.4037     3.6553     1.3287 H          1 SUBUNIT  0.0500
   41 H41        0.8847     2.2268     2.5085 H          1 SUBUNIT  0.0500
   42 H42        0.3897     1.9689     4.1778 H          1 SUBUNIT  0.0500
   43 H43        0.6030     3.6043     3.5675 H          1 SUBUNIT  0.0500
   44 H44        1.7813    -0.0767    -2.7181 H          1 SUBUNIT  0.2500
   45 H45        4.3597    -0.7808    -1.4688 H          1 SUBUNIT  0.0500
   46 H46        4.0843     0.3452    -2.8232 H          1 SUBUNIT  0.0500
   47 H47        4.5665    -2.9805    -1.8962 H          1 SUBUNIT  0.2500
   48 H48        4.8785    -3.6027    -3.4917 H          1 SUBUNIT  0.2500
@<TRIPOS>BOND
    1     1     2 1
    2     1    23 1
    3     2     3 1
    4     2    24 1
    5     3     4 1
    6     3    16 1
    7     3    25 1
    8     4     5 1
    9     5    26 1
   10     5    27 1
   11     5    28 1
   12     6     7 1
   13     6    29 1
   14     7     2 1
   15     7    30 1
   16     8     9 1
   17     8    31 1
   18     9     7 1
   19     9    10 1
   20     9    32 1
   21    10    11 2
   22    10    33 1
   23    11    12 1
   24    11    34 1
   25    12    13 1
   26    12    14 1
   27    12    15 1
   28    13    35 1
   29    13    36 1
   30    13    37 1
   31    14    38 1
   32    14    39 1
   33    14    40 1
   34    15    41 1
   35    15    42 1
   36    15    43 1
   37    16    17 2
   38    16    18 1
   39    18    19 1
   40    18    44 1
   41    19    20 1
   42    19    45 1
   43    19    46 1
   44    20    21 1
   45    21    47 1
   46    21    48 1
   47    22    20 2
@<TRIPOS>SUBSTRUCTURE
1 SUBUNIT 1 RESIDUE 1 _ SUBUNIT
@<SCITEGIC>MOL_PROPERTY
REMARK99
SciTegic.value.StringValue
REMARK  99  MacroMolecule created from Mol2 file
REMARK  99  3pkb_Y16
REMARK  99  PROTEIN
REMARK  99  USER_CHARGES
REMARK  99  
REMARK  99  

@<SCITEGIC>MOL_PROPERTY
AssignOBJECTID
SciTegic.value.StringValue
1

@<SCITEGIC>MOL_PROPERTY
OBJECTID
SciTegic.value.StringValue
9223372096987660305

@<SCITEGIC>MOL_PROPERTY
ALogP
SciTegic.value.StringValue
-1.5

@<SCITEGIC>MOL_PROPERTY
Estimate
SciTegic.value.StringValue
3.65711

@<SCITEGIC>MOL_PROPERTY
Molecular_PolarSurfaceArea
SciTegic.value.StringValue
142.110001

@<SCITEGIC>MOL_PROPERTY
Molecular_Weight
SciTegic.value.StringValue
318.366028

@<SCITEGIC>MOL_PROPERTY
Num_H_Acceptors
SciTegic.value.StringValue
6

@<SCITEGIC>MOL_PROPERTY
Num_H_Acceptors_Lipinski
SciTegic.value.StringValue
8

@<SCITEGIC>MOL_PROPERTY
Num_H_Donors
SciTegic.value.StringValue
5

@<SCITEGIC>MOL_PROPERTY
Num_H_Donors_Lipinski
SciTegic.value.StringValue
6

@<SCITEGIC>MOL_PROPERTY
Num_RotatableBonds
SciTegic.value.StringValue
9

@<SCITEGIC>MOL_PROPERTY
Forcefield
SciTegic.value.StringValue
CHARMm

@<SCITEGIC>MOL_PROPERTY
PartialChargeMethod
SciTegic.value.StringValue
MomanyRone

@<SCITEGIC>MOL_PROPERTY
UseResidueTemplateCharge
SciTegic.value.StringValue
True

@<SCITEGIC>MOL_PROPERTY
ForcefieldBase
SciTegic.value.StringValue
CHARMm

@<SCITEGIC>MOL_PROPERTY
ForcefieldFFML
SciTegic.value.StringValue
<?xml version="1.0" encoding="UTF-8"?>
<!DOCTYPE ffml SYSTEM "Ffml.dtd">
<ffml version="1.0">
<forcefield name="CHARMm" derivedFrom="CHARMm" base="CHARMm">
<atomTypes>
</atomTypes>
<parameters>
</parameters>
</forcefield>
</ffml>

@<SCITEGIC>MOL_PROPERTY
Initial Potential Energy
SciTegic.value.StringValue
34.78687

@<SCITEGIC>MOL_PROPERTY
Initial RMS Gradient
SciTegic.value.StringValue
12.43031

@<SCITEGIC>MOL_PROPERTY
Minimization Criteria
SciTegic.value.StringValue
CONJUG> Minimization exiting with gradient tolerance ( 0.0100000) satisfied.

@<SCITEGIC>MOL_PROPERTY
CHARMm Energy
SciTegic.value.StringValue
-8.37078

@<SCITEGIC>MOL_PROPERTY
Potential Energy
SciTegic.value.StringValue
-8.37078

@<SCITEGIC>MOL_PROPERTY
RMS Gradient
SciTegic.value.StringValue
0.00984

@<SCITEGIC>MOL_PROPERTY
Bond Energy
SciTegic.value.StringValue
0.58045

@<SCITEGIC>MOL_PROPERTY
Angle Energy
SciTegic.value.StringValue
3.83164

@<SCITEGIC>MOL_PROPERTY
Urey-Bradley Energy
SciTegic.value.StringValue
0

@<SCITEGIC>MOL_PROPERTY
Dihedral Energy
SciTegic.value.StringValue
35.02071

@<SCITEGIC>MOL_PROPERTY
Improper Energy
SciTegic.value.StringValue
0.42411

@<SCITEGIC>MOL_PROPERTY
Van der Waals Energy
SciTegic.value.StringValue
-5.74641

@<SCITEGIC>MOL_PROPERTY
Electrostatic Energy
SciTegic.value.StringValue
-42.48128

@<SCITEGIC>MOL_PROPERTY
Hydrogen Bond Energy
SciTegic.value.StringValue
0

@<SCITEGIC>MOL_PROPERTY
Solvation Free Energy
SciTegic.value.StringValue
0

@<SCITEGIC>RESIDUE_PROPERTY
ForceFieldTemplate
SciTegic.value.StringValue
1 1 None

@<SCITEGIC>ATOM_PROPERTY
pdb_serialNumber
SciTegic.value.IntegerValue
1 1
2 2
3 3
4 4
5 5
6 6
7 7
8 8
9 9
10 10
11 11
12 12
13 13
14 14
15 15
16 16
17 17
18 18
19 19
20 20
21 21
22 22
23 23
24 24
25 25
26 26
27 27
28 28
29 29
30 30
31 31
32 32
33 33
34 34
35 35
36 36
37 37
38 38
39 39
40 40
41 41
42 42
43 43
44 44
45 45
46 46
47 47
48 48

@<SCITEGIC>ATOM_PROPERTY
Formal Charge
SciTegic.value.IntegerValue
1 0
2 0
3 0
4 0
5 0
6 0
7 0
8 0
9 0
10 0
11 0
12 0
13 0
14 0
15 0
16 0
17 0
18 0
19 0
20 0
21 0
22 0
23 0
24 0
25 0
26 0
27 0
28 0
29 0
30 0
31 0
32 0
33 0
34 0
35 0
36 0
37 0
38 0
39 0
40 0
41 0
42 0
43 0
44 0
45 0
46 0
47 0
48 0

@<SCITEGIC>ATOM_PROPERTY
pdb_tempFactor
SciTegic.value.DoubleValue
1 0
2 0
3 0
4 0
5 0
6 0
7 0
8 0
9 0
10 0
11 0
12 0
13 0
14 0
15 0
16 0
17 0
18 0
19 0
20 0
21 0
22 0
23 0
24 0
25 0
26 0
27 0
28 0
29 0
30 0
31 0
32 0
33 0
34 0
35 0
36 0
37 0
38 0
39 0
40 0
41 0
42 0
43 0
44 0
45 0
46 0
47 0
48 0

@<SCITEGIC>ATOM_PROPERTY
pdb_occupancy
SciTegic.value.DoubleValue
1 1
2 1
3 1
4 1
5 1
6 1
7 1
8 1
9 1
10 1
11 1
12 1
13 1
14 1
15 1
16 1
17 1
18 1
19 1
20 1
21 1
22 1
23 1
24 1
25 1
26 1
27 1
28 1
29 1
30 1
31 1
32 1
33 1
34 1
35 1
36 1
37 1
38 1
39 1
40 1
41 1
42 1
43 1
44 1
45 1
46 1
47 1
48 1

@<SCITEGIC>ATOM_PROPERTY
OBJECTID
SciTegic.value.StringValue
1 4296409107
2 8591376403
3 12886343699
4 17181310995
5 21476278291
6 25771245587
7 30066212883
8 34361180179
9 38656147475
10 42951114771
11 47246082067
12 51541049363
13 55836016659
14 60130983955
15 64425951251
16 68720918547
17 73015885843
18 77310853139
19 81605820435
20 85900787731
21 90195755027
22 94490722323
23 98785689619
24 103080656915
25 107375624211
26 111670591507
27 115965558803
28 120260526099
29 124555493395
30 128850460691
31 133145427987
32 137440395283
33 141735362579
34 146030329875
35 150325297171
36 154620264467
37 158915231763
38 163210199059
39 167505166355
40 171800133651
41 176095100947
42 180390068243
43 184685035539
44 188980002835
45 193274970131
46 197569937427
47 201864904723
48 206159872019

@<SCITEGIC>ATOM_PROPERTY
ForcefieldType
SciTegic.value.StringValue
1 OT
2 CT
3 CT
4 OE
5 CT
6 OT
7 CT
8 OT
9 CT
10 CUA1
11 CUA1
12 CT
13 CT
14 CT
15 CT
16 C
17 O
18 NP
19 CT
20 C
21 NP
22 O
23 HO
24 HA
25 HA
26 HA
27 HA
28 HA
29 HO
30 HA
31 HO
32 HA
33 HA
34 HA
35 HA
36 HA
37 HA
38 HA
39 HA
40 HA
41 HA
42 HA
43 HA
44 H
45 HA
46 HA
47 H
48 H

@<SCITEGIC>ATOM_PROPERTY
Isotropic Displacement
SciTegic.value.DoubleValue
1 0
2 0
3 0
4 0
5 0
6 0
7 0
8 0
9 0
10 0
11 0
12 0
13 0
14 0
15 0
16 0
17 0
18 0
19 0
20 0
21 0
22 0
23 0
24 0
25 0
26 0
27 0
28 0
29 0
30 0
31 0
32 0
33 0
34 0
35 0
36 0
37 0
38 0
39 0
40 0
41 0
42 0
43 0
44 0
45 0
46 0
47 0
48 0

@<TRIPOS>MOLECULE
3gsy_DEH
45  48  1  0  0
PROTEIN
USER_CHARGES
@<TRIPOS>ATOM
    1 C1        -0.3213     2.2863    -6.6673 C.3        1 SUBUNIT  0.0300
    2 O2         0.5375     2.3806    -5.5478 O.3        1 SUBUNIT  -0.3650
    3 C3         0.0798     1.7584    -4.3852 C.2        1 SUBUNIT  0.1850
    4 C4         0.9539     1.7929    -3.3114 C.2        1 SUBUNIT  0.2500
    5 C5         0.6285     1.2158    -2.0936 C.2        1 SUBUNIT  0.0000
    6 C6        -0.5934     0.5584    -1.9575 C.2        1 SUBUNIT  0.0000
    7 C7        -1.4790     0.5232    -3.0295 C.2        1 SUBUNIT  -0.1300
    8 C8        -1.1507     1.1219    -4.2374 C.2        1 SUBUNIT  -0.1300
    9 C9        -0.9525    -0.1156    -0.6632 C.3        1 SUBUNIT  -0.1000
   10 C10        0.2965    -0.4041     0.1845 C.3        1 SUBUNIT  0.1500
   11 N11        1.0317     0.8581     0.3291 N.3        1 SUBUNIT  -0.6000
   12 C12        1.9827     0.8784     1.4398 C.3        1 SUBUNIT  0.1000
   13 C13        1.2219     0.7203     2.7538 C.3        1 SUBUNIT  -0.1000
   14 C14        0.3457    -0.5017     2.7212 C.2        1 SUBUNIT  0.0000
   15 C15       -0.0767    -1.0382     1.5021 C.2        1 SUBUNIT  0.0000
   16 O16       -1.9786    -3.9298     2.6816 O.3        1 SUBUNIT  -0.6500
   17 C17       -1.2141    -2.7901     2.6879 C.2        1 SUBUNIT  0.2500
   18 C18       -0.8361    -2.2005     1.5006 C.2        1 SUBUNIT  -0.1300
   19 C19       -0.9088    -2.3857     6.2732 C.3        1 SUBUNIT  0.0300
   20 O20       -1.3014    -2.9316     5.0293 O.3        1 SUBUNIT  -0.3650
   21 C21       -0.8396    -2.2484     3.9035 C.2        1 SUBUNIT  0.1850
   22 C22       -0.0473    -1.1022     3.9135 C.2        1 SUBUNIT  -0.1300
   23 C23        1.6122     1.2790    -0.9540 C.3        1 SUBUNIT  0.1000
   24 O24        2.1746     2.3996    -3.4939 O.3        1 SUBUNIT  -0.6500
   25 H25        0.1392     2.7833    -7.5214 H          1 SUBUNIT  0.0500
   26 H26       -0.4930     1.2440    -6.9415 H          1 SUBUNIT  0.0500
   27 H27       -1.2748     2.7792    -6.4715 H          1 SUBUNIT  0.0500
   28 H28       -2.4316     0.0239    -2.9242 H          1 SUBUNIT  0.1300
   29 H29       -1.8649     1.0721    -5.0432 H          1 SUBUNIT  0.1300
   30 H30       -1.6327     0.5348    -0.1123 H          1 SUBUNIT  0.0500
   31 H31       -1.4974    -1.0312    -0.8904 H          1 SUBUNIT  0.0500
   32 H32        0.9480    -1.1096    -0.3356 H          1 SUBUNIT  0.0500
   33 H33        2.5212     1.8272     1.4250 H          1 SUBUNIT  0.0500
   34 H34        2.7083     0.0760     1.2949 H          1 SUBUNIT  0.0500
   35 H35        0.5924     1.5939     2.9253 H          1 SUBUNIT  0.0500
   36 H36        1.9224     0.6572     3.5871 H          1 SUBUNIT  0.0500
   37 H37       -2.1299    -4.1401     3.5956 H          1 SUBUNIT  0.4000
   38 H38       -1.1465    -2.6589     0.5748 H          1 SUBUNIT  0.1300
   39 H39       -1.3188    -2.9910     7.0821 H          1 SUBUNIT  0.0500
   40 H40       -1.2895    -1.3699     6.3918 H          1 SUBUNIT  0.0500
   41 H41        0.1777    -2.3869     6.3744 H          1 SUBUNIT  0.0500
   42 H42        0.2782    -0.6547     4.8378 H          1 SUBUNIT  0.1300
   43 H43        1.9805     2.3005    -0.8490 H          1 SUBUNIT  0.0500
   44 H44        2.4649     0.6378    -1.1820 H          1 SUBUNIT  0.0500
   45 H45        2.1808     2.6906    -4.3972 H          1 SUBUNIT  0.4000
@<TRIPOS>BOND
    1     1     2 1
    2     1    25 1
    3     1    26 1
    4     1    27 1
    5     2     3 1
    6     3     4 2
    7     4     5 1
    8     4    24 1
    9     5     6 2
   10     5    23 1
   11     6     7 1
   12     6     9 1
   13     7     8 2
   14     7    28 1
   15     8     3 1
   16     8    29 1
   17     9    10 1
   18     9    30 1
   19     9    31 1
   20    10    11 1
   21    10    15 1
   22    10    32 1
   23    11    12 1
   24    12    13 1
   25    12    33 1
   26    12    34 1
   27    13    14 1
   28    13    35 1
   29    13    36 1
   30    15    14 2
   31    16    17 1
   32    16    37 1
   33    17    18 2
   34    18    15 1
   35    18    38 1
   36    19    20 1
   37    19    39 1
   38    19    40 1
   39    19    41 1
   40    20    21 1
   41    21    17 1
   42    21    22 2
   43    22    14 1
   44    22    42 1
   45    23    11 1
   46    23    43 1
   47    23    44 1
   48    24    45 1
@<TRIPOS>SUBSTRUCTURE
1 SUBUNIT 1 RESIDUE 1 _ SUBUNIT
@<SCITEGIC>MOL_PROPERTY
REMARK99
SciTegic.value.StringValue
REMARK  99  MacroMolecule created from Mol2 file
REMARK  99  3gsy_DEH
REMARK  99  PROTEIN
REMARK  99  USER_CHARGES
REMARK  99  
REMARK  99  

@<SCITEGIC>MOL_PROPERTY
AssignOBJECTID
SciTegic.value.StringValue
1

@<SCITEGIC>MOL_PROPERTY
OBJECTID
SciTegic.value.StringValue
9223372101282627601

@<SCITEGIC>MOL_PROPERTY
ALogP
SciTegic.value.StringValue
3.148

@<SCITEGIC>MOL_PROPERTY
Estimate
SciTegic.value.StringValue
3.96282

@<SCITEGIC>MOL_PROPERTY
Molecular_PolarSurfaceArea
SciTegic.value.StringValue
62.16

@<SCITEGIC>MOL_PROPERTY
Molecular_Weight
SciTegic.value.StringValue
327.374329

@<SCITEGIC>MOL_PROPERTY
Num_H_Acceptors
SciTegic.value.StringValue
5

@<SCITEGIC>MOL_PROPERTY
Num_H_Acceptors_Lipinski
SciTegic.value.StringValue
5

@<SCITEGIC>MOL_PROPERTY
Num_H_Donors
SciTegic.value.StringValue
2

@<SCITEGIC>MOL_PROPERTY
Num_H_Donors_Lipinski
SciTegic.value.StringValue
2

@<SCITEGIC>MOL_PROPERTY
Num_RotatableBonds
SciTegic.value.StringValue
2

@<SCITEGIC>MOL_PROPERTY
Forcefield
SciTegic.value.StringValue
CHARMm

@<SCITEGIC>MOL_PROPERTY
PartialChargeMethod
SciTegic.value.StringValue
MomanyRone

@<SCITEGIC>MOL_PROPERTY
UseResidueTemplateCharge
SciTegic.value.StringValue
True

@<SCITEGIC>MOL_PROPERTY
ForcefieldBase
SciTegic.value.StringValue
CHARMm

@<SCITEGIC>MOL_PROPERTY
ForcefieldFFML
SciTegic.value.StringValue
<?xml version="1.0" encoding="UTF-8"?>
<!DOCTYPE ffml SYSTEM "Ffml.dtd">
<ffml version="1.0">
<forcefield name="CHARMm" derivedFrom="CHARMm" base="CHARMm">
<atomTypes>
</atomTypes>
<parameters>
</parameters>
</forcefield>
</ffml>

@<SCITEGIC>MOL_PROPERTY
Initial Potential Energy
SciTegic.value.StringValue
30.92983

@<SCITEGIC>MOL_PROPERTY
Initial RMS Gradient
SciTegic.value.StringValue
17.92771

@<SCITEGIC>MOL_PROPERTY
Minimization Criteria
SciTegic.value.StringValue
CONJUG> Minimization exiting with gradient tolerance ( 0.0100000) satisfied.

@<SCITEGIC>MOL_PROPERTY
CHARMm Energy
SciTegic.value.StringValue
7.59845

@<SCITEGIC>MOL_PROPERTY
Potential Energy
SciTegic.value.StringValue
7.59845

@<SCITEGIC>MOL_PROPERTY
RMS Gradient
SciTegic.value.StringValue
0.00976

@<SCITEGIC>MOL_PROPERTY
Bond Energy
SciTegic.value.StringValue
0.76217

@<SCITEGIC>MOL_PROPERTY
Angle Energy
SciTegic.value.StringValue
6.77469

@<SCITEGIC>MOL_PROPERTY
Urey-Bradley Energy
SciTegic.value.StringValue
0

@<SCITEGIC>MOL_PROPERTY
Dihedral Energy
SciTegic.value.StringValue
4.19904

@<SCITEGIC>MOL_PROPERTY
Improper Energy
SciTegic.value.StringValue
0.00928

@<SCITEGIC>MOL_PROPERTY
Van der Waals Energy
SciTegic.value.StringValue
1.09981

@<SCITEGIC>MOL_PROPERTY
Electrostatic Energy
SciTegic.value.StringValue
-5.24654

@<SCITEGIC>MOL_PROPERTY
Hydrogen Bond Energy
SciTegic.value.StringValue
0

@<SCITEGIC>MOL_PROPERTY
Solvation Free Energy
SciTegic.value.StringValue
0

@<SCITEGIC>RESIDUE_PROPERTY
ForceFieldTemplate
SciTegic.value.StringValue
1 1 None

@<SCITEGIC>ATOM_PROPERTY
pdb_serialNumber
SciTegic.value.IntegerValue
1 1
2 2
3 3
4 4
5 5
6 6
7 7
8 8
9 9
10 10
11 11
12 12
13 13
14 14
15 15
16 16
17 17
18 18
19 19
20 20
21 21
22 22
23 23
24 24
25 25
26 26
27 27
28 28
29 29
30 30
31 31
32 32
33 33
34 34
35 35
36 36
37 37
38 38
39 39
40 40
41 41
42 42
43 43
44 44
45 45

@<SCITEGIC>ATOM_PROPERTY
Formal Charge
SciTegic.value.IntegerValue
1 0
2 0
3 0
4 0
5 0
6 0
7 0
8 0
9 0
10 0
11 0
12 0
13 0
14 0
15 0
16 0
17 0
18 0
19 0
20 0
21 0
22 0
23 0
24 0
25 0
26 0
27 0
28 0
29 0
30 0
31 0
32 0
33 0
34 0
35 0
36 0
37 0
38 0
39 0
40 0
41 0
42 0
43 0
44 0
45 0

@<SCITEGIC>ATOM_PROPERTY
pdb_tempFactor
SciTegic.value.DoubleValue
1 0
2 0
3 0
4 0
5 0
6 0
7 0
8 0
9 0
10 0
11 0
12 0
13 0
14 0
15 0
16 0
17 0
18 0
19 0
20 0
21 0
22 0
23 0
24 0
25 0
26 0
27 0
28 0
29 0
30 0
31 0
32 0
33 0
34 0
35 0
36 0
37 0
38 0
39 0
40 0
41 0
42 0
43 0
44 0
45 0

@<SCITEGIC>ATOM_PROPERTY
pdb_occupancy
SciTegic.value.DoubleValue
1 1
2 1
3 1
4 1
5 1
6 1
7 1
8 1
9 1
10 1
11 1
12 1
13 1
14 1
15 1
16 1
17 1
18 1
19 1
20 1
21 1
22 1
23 1
24 1
25 1
26 1
27 1
28 1
29 1
30 1
31 1
32 1
33 1
34 1
35 1
36 1
37 1
38 1
39 1
40 1
41 1
42 1
43 1
44 1
45 1

@<SCITEGIC>ATOM_PROPERTY
OBJECTID
SciTegic.value.StringValue
1 4296409116
2 8591376412
3 12886343708
4 17181311004
5 21476278300
6 25771245596
7 30066212892
8 34361180188
9 38656147484
10 42951114780
11 47246082076
12 51541049372
13 55836016668
14 60130983964
15 64425951260
16 68720918556
17 73015885852
18 77310853148
19 81605820444
20 85900787740
21 90195755036
22 94490722332
23 98785689628
24 103080656924
25 107375624220
26 111670591516
27 115965558812
28 120260526108
29 124555493404
30 128850460700
31 133145427996
32 137440395292
33 141735362588
34 146030329884
35 150325297180
36 154620264476
37 158915231772
38 163210199068
39 167505166364
40 171800133660
41 176095100956
42 180390068252
43 184685035548
44 188980002844
45 193274970140

@<SCITEGIC>ATOM_PROPERTY
ForcefieldType
SciTegic.value.StringValue
1 CT
2 OE
3 C6R
4 C6R
5 C6R
6 C6R
7 C6R
8 C6R
9 CT
10 CT
11 NT
12 CT
13 CT
14 C6R
15 C6R
16 OT
17 C6R
18 C6R
19 CT
20 OE
21 C6R
22 C6R
23 CT
24 OT
25 HA
26 HA
27 HA
28 HA
29 HA
30 HA
31 HA
32 HA
33 HA
34 HA
35 HA
36 HA
37 HO
38 HA
39 HA
40 HA
41 HA
42 HA
43 HA
44 HA
45 HO

@<SCITEGIC>ATOM_PROPERTY
Isotropic Displacement
SciTegic.value.DoubleValue
1 0
2 0
3 0
4 0
5 0
6 0
7 0
8 0
9 0
10 0
11 0
12 0
13 0
14 0
15 0
16 0
17 0
18 0
19 0
20 0
21 0
22 0
23 0
24 0
25 0
26 0
27 0
28 0
29 0
30 0
31 0
32 0
33 0
34 0
35 0
36 0
37 0
38 0
39 0
40 0
41 0
42 0
43 0
44 0
45 0

@<TRIPOS>MOLECULE
1ohr_1UN
86  89  1  0  0
PROTEIN
USER_CHARGES
@<TRIPOS>ATOM
    1 C1        -0.6674    -3.1082     2.5211 C.3        1 SUBUNIT  -0.1500
    2 C2        -1.9670    -2.5947     3.1013 C.2        1 SUBUNIT  0.0000
    3 C3        -2.3802    -1.2599     2.9658 C.2        1 SUBUNIT  0.0000
    4 C4        -3.6286    -0.8691     3.4410 C.2        1 SUBUNIT  -0.1300
    5 C5        -4.4431    -1.7710     4.1077 C.2        1 SUBUNIT  -0.1300
    6 C6        -4.0285    -3.0813     4.2794 C.2        1 SUBUNIT  -0.1300
    7 C7        -2.8033    -3.4940     3.7645 C.2        1 SUBUNIT  0.2500
    8 O8        -2.3844    -4.8038     3.9038 O.3        1 SUBUNIT  -0.6500
    9 O9        -2.0216     0.5970     1.5297 O.2        1 SUBUNIT  -0.5500
   10 C10       -1.5622    -0.2359     2.3031 C.2        1 SUBUNIT  0.6000
   11 N11       -0.2518    -0.2336     2.6176 N.am       1 SUBUNIT  -0.4000
   12 C12        0.6687     0.7469     2.0484 C.3        1 SUBUNIT  0.0500
   13 C13        2.0274     0.5633     2.7457 C.3        1 SUBUNIT  -0.0500
   14 S14        1.8644     0.9365     4.5029 S.3        1 SUBUNIT  -0.1100
   15 C15        3.1235    -0.1307     5.1589 C.2        1 SUBUNIT  0.0600
   16 C16        4.4511     0.2830     5.1857 C.2        1 SUBUNIT  -0.1300
   17 C17        5.4259    -0.5497     5.7235 C.2        1 SUBUNIT  -0.1300
   18 C18        5.0762    -1.7973     6.2239 C.2        1 SUBUNIT  -0.1300
   19 C19        3.7517    -2.2129     6.1949 C.2        1 SUBUNIT  -0.1300
   20 C20        2.7764    -1.3816     5.6565 C.2        1 SUBUNIT  -0.1300
   21 O21        1.9648     0.5806    -0.0987 O.3        1 SUBUNIT  -0.6500
   22 C22        0.6772     0.6433     0.4950 C.3        1 SUBUNIT  0.2000
   23 C23        0.0390     1.8690    -0.1823 C.3        1 SUBUNIT  0.1000
   24 N24        0.4050     1.9241    -1.6161 N.4        1 SUBUNIT  0.0500
   25 C25        0.9891     3.2384    -1.9422 C.3        1 SUBUNIT  0.1000
   26 C26        1.4090     3.4123    -3.4076 C.3        1 SUBUNIT  -0.0500
   27 C27        0.2188     3.1271    -4.3346 C.3        1 SUBUNIT  -0.0500
   28 C28        0.6205     3.2774    -5.8127 C.3        1 SUBUNIT  -0.1000
   29 C29        1.8526     2.4356    -6.1744 C.3        1 SUBUNIT  -0.1000
   30 C30        3.0272     2.7413    -5.2383 C.3        1 SUBUNIT  -0.1000
   31 C31        2.6330     2.5521    -3.7686 C.3        1 SUBUNIT  -0.1000
   32 O32       -0.1200    -0.6564    -2.0415 O.2        1 SUBUNIT  -0.5500
   33 C33       -1.0377     0.1040    -2.3143 C.2        1 SUBUNIT  0.6000
   34 C34       -0.7080     1.5783    -2.5251 C.3        1 SUBUNIT  0.1500
   35 C35       -0.3636     1.7438    -4.0205 C.3        1 SUBUNIT  -0.1000
   36 N36       -2.3422    -0.2289    -2.4291 N.am       1 SUBUNIT  -0.4000
   37 C37       -2.8643    -1.5754    -2.1906 C.3        1 SUBUNIT  0.1000
   38 C38       -4.3752    -1.5094    -2.4553 C.3        1 SUBUNIT  -0.1500
   39 C39       -2.6149    -1.9736    -0.7256 C.3        1 SUBUNIT  -0.1500
   40 C40       -2.2137    -2.5751    -3.1621 C.3        1 SUBUNIT  -0.1500
   41 H41       -0.7233    -4.1797     2.3268 H          1 SUBUNIT  0.0500
   42 H42       -0.4369    -2.6334     1.5684 H          1 SUBUNIT  0.0500
   43 H43        0.1534    -2.9416     3.2182 H          1 SUBUNIT  0.0500
   44 H44       -3.9683     0.1500     3.3047 H          1 SUBUNIT  0.1300
   45 H45       -5.4009    -1.4543     4.4970 H          1 SUBUNIT  0.1300
   46 H46       -4.6871    -3.7509     4.8174 H          1 SUBUNIT  0.1300
   47 H47       -3.1076    -5.4025     4.0541 H          1 SUBUNIT  0.4000
   48 H48        0.0648    -0.9035     3.2900 H          1 SUBUNIT  0.2500
   49 H49        0.2728     1.7196     2.3487 H          1 SUBUNIT  0.0500
   50 H50        2.7853     1.2235     2.3224 H          1 SUBUNIT  0.0500
   51 H51        2.3739    -0.4655     2.6405 H          1 SUBUNIT  0.0500
   52 H52        4.7326     1.2576     4.8114 H          1 SUBUNIT  0.1300
   53 H53        6.4576    -0.2255     5.7728 H          1 SUBUNIT  0.1300
   54 H54        5.8348    -2.4391     6.6546 H          1 SUBUNIT  0.1300
   55 H55        3.4857    -3.1772     6.6088 H          1 SUBUNIT  0.1300
   56 H56        1.7456    -1.7031     5.6475 H          1 SUBUNIT  0.1300
   57 H57        2.4124    -0.2264     0.1632 H          1 SUBUNIT  0.4000
   58 H58        0.1091    -0.2461     0.2052 H          1 SUBUNIT  0.0500
   59 H59        0.4124     2.7634     0.3197 H          1 SUBUNIT  0.0500
   60 H60       -1.0440     1.9031    -0.0778 H          1 SUBUNIT  0.0500
   61 H61        1.1123     1.1964    -1.7217 H          1 SUBUNIT  0.3500
   62 H62        0.2537     4.0027    -1.6843 H          1 SUBUNIT  0.0500
   63 H63        1.8541     3.3947    -1.2949 H          1 SUBUNIT  0.0500
   64 H64        1.6992     4.4558    -3.5472 H          1 SUBUNIT  0.0500
   65 H65       -0.5581     3.8672    -4.1332 H          1 SUBUNIT  0.0500
   66 H66        0.8413     4.3261    -6.0192 H          1 SUBUNIT  0.0500
   67 H67       -0.2146     3.0137    -6.4632 H          1 SUBUNIT  0.0500
   68 H68        2.1449     2.6366    -7.2068 H          1 SUBUNIT  0.0500
   69 H69        1.6114     1.3734    -6.1335 H          1 SUBUNIT  0.0500
   70 H70        3.8751     2.1000    -5.4835 H          1 SUBUNIT  0.0500
   71 H71        3.3631     3.7669    -5.4001 H          1 SUBUNIT  0.0500
   72 H72        2.4347     1.4968    -3.5774 H          1 SUBUNIT  0.0500
   73 H73        3.4787     2.8223    -3.1343 H          1 SUBUNIT  0.0500
   74 H74       -1.5677     2.1981    -2.2665 H          1 SUBUNIT  0.0500
   75 H75        0.3522     0.9760    -4.3200 H          1 SUBUNIT  0.0500
   76 H76       -1.2525     1.5732    -4.6305 H          1 SUBUNIT  0.0500
   77 H77       -3.0089     0.4760    -2.6658 H          1 SUBUNIT  0.2500
   78 H78       -4.5898    -1.2091    -3.4816 H          1 SUBUNIT  0.0500
   79 H79       -4.8666    -0.7997    -1.7888 H          1 SUBUNIT  0.0500
   80 H80       -4.8436    -2.4819    -2.2962 H          1 SUBUNIT  0.0500
   81 H81       -1.5518    -2.0365    -0.4956 H          1 SUBUNIT  0.0500
   82 H82       -3.0479    -2.9506    -0.5067 H          1 SUBUNIT  0.0500
   83 H83       -3.0670    -1.2569    -0.0400 H          1 SUBUNIT  0.0500
   84 H84       -1.1447    -2.6871    -2.9797 H          1 SUBUNIT  0.0500
   85 H85       -2.3448    -2.2675    -4.1998 H          1 SUBUNIT  0.0500
   86 H86       -2.6579    -3.5655    -3.0552 H          1 SUBUNIT  0.0500
@<TRIPOS>BOND
    1     1     2 1
    2     1    41 1
    3     1    42 1
    4     1    43 1
    5     2     3 2
    6     3     4 1
    7     4     5 2
    8     4    44 1
    9     5     6 1
   10     5    45 1
   11     6     7 2
   12     6    46 1
   13     7     2 1
   14     7     8 1
   15     8    47 1
   16     9    10 2
   17    10     3 1
   18    10    11 1
   19    11    12 1
   20    11    48 1
   21    12    13 1
   22    12    49 1
   23    13    14 1
   24    13    50 1
   25    13    51 1
   26    14    15 1
   27    15    16 2
   28    16    17 1
   29    16    52 1
   30    17    18 2
   31    17    53 1
   32    18    19 1
   33    18    54 1
   34    19    20 2
   35    19    55 1
   36    20    15 1
   37    20    56 1
   38    21    22 1
   39    21    57 1
   40    22    12 1
   41    22    23 1
   42    22    58 1
   43    23    24 1
   44    23    59 1
   45    23    60 1
   46    24    25 1
   47    24    34 1
   48    24    61 1
   49    25    26 1
   50    25    62 1
   51    25    63 1
   52    26    27 1
   53    26    64 1
   54    27    28 1
   55    27    65 1
   56    28    29 1
   57    28    66 1
   58    28    67 1
   59    29    30 1
   60    29    68 1
   61    29    69 1
   62    30    31 1
   63    30    70 1
   64    30    71 1
   65    31    26 1
   66    31    72 1
   67    31    73 1
   68    32    33 2
   69    33    34 1
   70    33    36 1
   71    34    35 1
   72    34    74 1
   73    35    27 1
   74    35    75 1
   75    35    76 1
   76    36    37 1
   77    36    77 1
   78    37    38 1
   79    37    39 1
   80    37    40 1
   81    38    78 1
   82    38    79 1
   83    38    80 1
   84    39    81 1
   85    39    82 1
   86    39    83 1
   87    40    84 1
   88    40    85 1
   89    40    86 1
@<TRIPOS>SUBSTRUCTURE
1 SUBUNIT 1 RESIDUE 1 _ SUBUNIT
@<SCITEGIC>MOL_PROPERTY
REMARK99
SciTegic.value.StringValue
REMARK  99  MacroMolecule created from Mol2 file
REMARK  99  1ohr_1UN
REMARK  99  PROTEIN
REMARK  99  USER_CHARGES
REMARK  99  
REMARK  99  

@<SCITEGIC>MOL_PROPERTY
AssignOBJECTID
SciTegic.value.StringValue
1

@<SCITEGIC>MOL_PROPERTY
OBJECTID
SciTegic.value.StringValue
9223372105577594897

@<SCITEGIC>MOL_PROPERTY
ALogP
SciTegic.value.StringValue
3.724

@<SCITEGIC>MOL_PROPERTY
Estimate
SciTegic.value.StringValue
3.97279

@<SCITEGIC>MOL_PROPERTY
Molecular_PolarSurfaceArea
SciTegic.value.StringValue
128.399994

@<SCITEGIC>MOL_PROPERTY
Molecular_Weight
SciTegic.value.StringValue
568.790344

@<SCITEGIC>MOL_PROPERTY
Num_H_Acceptors
SciTegic.value.StringValue
5

@<SCITEGIC>MOL_PROPERTY
Num_H_Acceptors_Lipinski
SciTegic.value.StringValue
7

@<SCITEGIC>MOL_PROPERTY
Num_H_Donors
SciTegic.value.StringValue
5

@<SCITEGIC>MOL_PROPERTY
Num_H_Donors_Lipinski
SciTegic.value.StringValue
5

@<SCITEGIC>MOL_PROPERTY
Num_RotatableBonds
SciTegic.value.StringValue
10

@<SCITEGIC>MOL_PROPERTY
Forcefield
SciTegic.value.StringValue
CHARMm

@<SCITEGIC>MOL_PROPERTY
PartialChargeMethod
SciTegic.value.StringValue
MomanyRone

@<SCITEGIC>MOL_PROPERTY
UseResidueTemplateCharge
SciTegic.value.StringValue
True

@<SCITEGIC>MOL_PROPERTY
ForcefieldBase
SciTegic.value.StringValue
CHARMm

@<SCITEGIC>MOL_PROPERTY
ForcefieldFFML
SciTegic.value.StringValue
<?xml version="1.0" encoding="UTF-8"?>
<!DOCTYPE ffml SYSTEM "Ffml.dtd">
<ffml version="1.0">
<forcefield name="CHARMm" derivedFrom="CHARMm" base="CHARMm">
<atomTypes>
</atomTypes>
<parameters>
</parameters>
</forcefield>
</ffml>

@<SCITEGIC>MOL_PROPERTY
Initial Potential Energy
SciTegic.value.StringValue
49.99284

@<SCITEGIC>MOL_PROPERTY
Initial RMS Gradient
SciTegic.value.StringValue
14.62691

@<SCITEGIC>MOL_PROPERTY
Minimization Criteria
SciTegic.value.StringValue
CONJUG> Minimization exiting with gradient tolerance ( 0.0100000) satisfied.

@<SCITEGIC>MOL_PROPERTY
CHARMm Energy
SciTegic.value.StringValue
-31.50117

@<SCITEGIC>MOL_PROPERTY
Potential Energy
SciTegic.value.StringValue
-31.50117

@<SCITEGIC>MOL_PROPERTY
RMS Gradient
SciTegic.value.StringValue
0.009

@<SCITEGIC>MOL_PROPERTY
Bond Energy
SciTegic.value.StringValue
1.75657

@<SCITEGIC>MOL_PROPERTY
Angle Energy
SciTegic.value.StringValue
9.54971

@<SCITEGIC>MOL_PROPERTY
Urey-Bradley Energy
SciTegic.value.StringValue
0

@<SCITEGIC>MOL_PROPERTY
Dihedral Energy
SciTegic.value.StringValue
33.64501

@<SCITEGIC>MOL_PROPERTY
Improper Energy
SciTegic.value.StringValue
0.08258

@<SCITEGIC>MOL_PROPERTY
Van der Waals Energy
SciTegic.value.StringValue
-10.4003

@<SCITEGIC>MOL_PROPERTY
Electrostatic Energy
SciTegic.value.StringValue
-66.13474

@<SCITEGIC>MOL_PROPERTY
Hydrogen Bond Energy
SciTegic.value.StringValue
0

@<SCITEGIC>MOL_PROPERTY
Solvation Free Energy
SciTegic.value.StringValue
0

@<SCITEGIC>RESIDUE_PROPERTY
ForceFieldTemplate
SciTegic.value.StringValue
1 1 None

@<SCITEGIC>ATOM_PROPERTY
pdb_serialNumber
SciTegic.value.IntegerValue
1 1
2 2
3 3
4 4
5 5
6 6
7 7
8 8
9 9
10 10
11 11
12 12
13 13
14 14
15 15
16 16
17 17
18 18
19 19
20 20
21 21
22 22
23 23
24 24
25 25
26 26
27 27
28 28
29 29
30 30
31 31
32 32
33 33
34 34
35 35
36 36
37 37
38 38
39 39
40 40
41 41
42 42
43 43
44 44
45 45
46 46
47 47
48 48
49 49
50 50
51 51
52 52
53 53
54 54
55 55
56 56
57 57
58 58
59 59
60 60
61 61
62 62
63 63
64 64
65 65
66 66
67 67
68 68
69 69
70 70
71 71
72 72
73 73
74 74
75 75
76 76
77 77
78 78
79 79
80 80
81 81
82 82
83 83
84 84
85 85
86 86

@<SCITEGIC>ATOM_PROPERTY
Formal Charge
SciTegic.value.IntegerValue
1 0
2 0
3 0
4 0
5 0
6 0
7 0
8 0
9 0
10 0
11 0
12 0
13 0
14 0
15 0
16 0
17 0
18 0
19 0
20 0
21 0
22 0
23 0
24 1
25 0
26 0
27 0
28 0
29 0
30 0
31 0
32 0
33 0
34 0
35 0
36 0
37 0
38 0
39 0
40 0
41 0
42 0
43 0
44 0
45 0
46 0
47 0
48 0
49 0
50 0
51 0
52 0
53 0
54 0
55 0
56 0
57 0
58 0
59 0
60 0
61 0
62 0
63 0
64 0
65 0
66 0
67 0
68 0
69 0
70 0
71 0
72 0
73 0
74 0
75 0
76 0
77 0
78 0
79 0
80 0
81 0
82 0
83 0
84 0
85 0
86 0

@<SCITEGIC>ATOM_PROPERTY
pdb_tempFactor
SciTegic.value.DoubleValue
1 0
2 0
3 0
4 0
5 0
6 0
7 0
8 0
9 0
10 0
11 0
12 0
13 0
14 0
15 0
16 0
17 0
18 0
19 0
20 0
21 0
22 0
23 0
24 0
25 0
26 0
27 0
28 0
29 0
30 0
31 0
32 0
33 0
34 0
35 0
36 0
37 0
38 0
39 0
40 0
41 0
42 0
43 0
44 0
45 0
46 0
47 0
48 0
49 0
50 0
51 0
52 0
53 0
54 0
55 0
56 0
57 0
58 0
59 0
60 0
61 0
62 0
63 0
64 0
65 0
66 0
67 0
68 0
69 0
70 0
71 0
72 0
73 0
74 0
75 0
76 0
77 0
78 0
79 0
80 0
81 0
82 0
83 0
84 0
85 0
86 0

@<SCITEGIC>ATOM_PROPERTY
pdb_occupancy
SciTegic.value.DoubleValue
1 1
2 1
3 1
4 1
5 1
6 1
7 1
8 1
9 1
10 1
11 1
12 1
13 1
14 1
15 1
16 1
17 1
18 1
19 1
20 1
21 1
22 1
23 1
24 1
25 1
26 1
27 1
28 1
29 1
30 1
31 1
32 1
33 1
34 1
35 1
36 1
37 1
38 1
39 1
40 1
41 1
42 1
43 1
44 1
45 1
46 1
47 1
48 1
49 1
50 1
51 1
52 1
53 1
54 1
55 1
56 1
57 1
58 1
59 1
60 1
61 1
62 1
63 1
64 1
65 1
66 1
67 1
68 1
69 1
70 1
71 1
72 1
73 1
74 1
75 1
76 1
77 1
78 1
79 1
80 1
81 1
82 1
83 1
84 1
85 1
86 1

@<SCITEGIC>ATOM_PROPERTY
OBJECTID
SciTegic.value.StringValue
1 4296409112
2 8591376408
3 12886343704
4 17181311000
5 21476278296
6 25771245592
7 30066212888
8 34361180184
9 38656147480
10 42951114776
11 47246082072
12 51541049368
13 55836016664
14 60130983960
15 64425951256
16 68720918552
17 73015885848
18 77310853144
19 81605820440
20 85900787736
21 90195755032
22 94490722328
23 98785689624
24 103080656920
25 107375624216
26 111670591512
27 115965558808
28 120260526104
29 124555493400
30 128850460696
31 133145427992
32 137440395288
33 141735362584
34 146030329880
35 150325297176
36 154620264472
37 158915231768
38 163210199064
39 167505166360
40 171800133656
41 176095100952
42 180390068248
43 184685035544
44 188980002840
45 193274970136
46 197569937432
47 201864904728
48 206159872024
49 210454839320
50 214749806616
51 219044773912
52 223339741208
53 227634708504
54 231929675800
55 236224643096
56 240519610392
57 244814577688
58 249109544984
59 253404512280
60 257699479576
61 261994446872
62 266289414168
63 270584381464
64 274879348760
65 279174316056
66 283469283352
67 287764250648
68 292059217944
69 296354185240
70 300649152536
71 304944119832
72 309239087128
73 313534054424
74 317829021720
75 322123989016
76 326418956312
77 330713923608
78 335008890904
79 339303858200
80 343598825496
81 347893792792
82 352188760088
83 356483727384
84 360778694680
85 365073661976
86 369368629272

@<SCITEGIC>ATOM_PROPERTY
ForcefieldType
SciTegic.value.StringValue
1 CT
2 C6R
3 C6R
4 C6R
5 C6R
6 C6R
7 C6R
8 OT
9 O
10 C
11 NP
12 CT
13 CT
14 SE
15 C6R
16 C6R
17 C6R
18 C6R
19 C6R
20 C6R
21 OT
22 CT
23 CT
24 NT
25 CT
26 CT
27 CT
28 CT
29 CT
30 CT
31 CT
32 O
33 C
34 CT
35 CT
36 NP
37 CT
38 CT
39 CT
40 CT
41 HA
42 HA
43 HA
44 HA
45 HA
46 HA
47 HO
48 H
49 HA
50 HA
51 HA
52 HA
53 HA
54 HA
55 HA
56 HA
57 HO
58 HA
59 HA
60 HA
61 H
62 HA
63 HA
64 HA
65 HA
66 HA
67 HA
68 HA
69 HA
70 HA
71 HA
72 HA
73 HA
74 HA
75 HA
76 HA
77 H
78 HA
79 HA
80 HA
81 HA
82 HA
83 HA
84 HA
85 HA
86 HA

@<SCITEGIC>ATOM_PROPERTY
Isotropic Displacement
SciTegic.value.DoubleValue
1 0
2 0
3 0
4 0
5 0
6 0
7 0
8 0
9 0
10 0
11 0
12 0
13 0
14 0
15 0
16 0
17 0
18 0
19 0
20 0
21 0
22 0
23 0
24 0
25 0
26 0
27 0
28 0
29 0
30 0
31 0
32 0
33 0
34 0
35 0
36 0
37 0
38 0
39 0
40 0
41 0
42 0
43 0
44 0
45 0
46 0
47 0
48 0
49 0
50 0
51 0
52 0
53 0
54 0
55 0
56 0
57 0
58 0
59 0
60 0
61 0
62 0
63 0
64 0
65 0
66 0
67 0
68 0
69 0
70 0
71 0
72 0
73 0
74 0
75 0
76 0
77 0
78 0
79 0
80 0
81 0
82 0
83 0
84 0
85 0
86 0

@<TRIPOS>MOLECULE
3fnu_006
86  90  1  0  0
PROTEIN
USER_CHARGES
@<TRIPOS>ATOM
    1 C1        -2.9831    -0.1422    -1.3036 C.3        1 SUBUNIT  -0.1500
    2 C2        -3.3079     1.2114    -1.8743 C.2        1 SUBUNIT  0.0000
    3 C3        -3.0787     2.3562    -1.1175 C.2        1 SUBUNIT  0.1850
    4 C4        -3.3749     3.6219    -1.6257 C.2        1 SUBUNIT  0.0000
    5 C5        -3.8622     3.7282    -2.9229 C.2        1 SUBUNIT  -0.1300
    6 C6        -4.0751     2.5930    -3.6916 C.2        1 SUBUNIT  -0.1300
    7 C7        -3.8102     1.3377    -3.1643 C.2        1 SUBUNIT  -0.1300
    8 C8        -3.1833     4.8630    -0.7965 C.3        1 SUBUNIT  -0.1500
    9 O9        -2.5668     2.1896     0.1577 O.3        1 SUBUNIT  -0.3650
   10 C10       -1.1962     2.5466     0.2152 C.3        1 SUBUNIT  0.0800
   11 C11       -0.6232     2.0665     1.5422 C.2        1 SUBUNIT  0.6000
   12 O12        0.1363     2.7474     2.2177 O.2        1 SUBUNIT  -0.5500
   13 N13       -1.0753     0.8386     1.8554 N.am       1 SUBUNIT  -0.4000
   14 C14       -0.6266     0.1187     3.0416 C.3        1 SUBUNIT  0.0500
   15 C15       -1.8247    -0.0467     3.9979 C.3        1 SUBUNIT  -0.1000
   16 C16       -2.9125    -0.9355     3.4489 C.2        1 SUBUNIT  0.0000
   17 C17       -2.9507    -2.2879     3.7801 C.2        1 SUBUNIT  -0.1300
   18 C18       -3.9551    -3.1108     3.2865 C.2        1 SUBUNIT  -0.1300
   19 C19       -4.9294    -2.5885     2.4472 C.2        1 SUBUNIT  -0.1300
   20 C20       -4.8997    -1.2419     2.1112 C.2        1 SUBUNIT  -0.1300
   21 C21       -3.9023    -0.4188     2.6174 C.2        1 SUBUNIT  -0.1300
   22 O22        0.2506    -1.9974     3.7844 O.3        1 SUBUNIT  -0.6500
   23 C23        0.0159    -1.2260     2.6286 C.3        1 SUBUNIT  0.2000
   24 C24        1.3571    -1.0523     1.8669 C.2        1 SUBUNIT  0.6000
   25 O25        1.9017     0.0376     1.7669 O.2        1 SUBUNIT  -0.5500
   26 N26        1.9054    -2.1828     1.3523 N.am       1 SUBUNIT  -0.2500
   27 C27        3.1846    -2.0979     0.6514 C.3        1 SUBUNIT  0.0500
   28 C28        3.8431    -3.4941     0.7464 C.3        1 SUBUNIT  0.0500
   29 C29        4.5424    -3.6495     2.1067 C.3        1 SUBUNIT  -0.1500
   30 S30        2.4796    -4.6685     0.7070 S.3        1 SUBUNIT  -0.1000
   31 C31        1.2890    -3.5139     1.4082 C.3        1 SUBUNIT  0.0500
   32 C32        4.8413    -3.7980    -0.3846 C.3        1 SUBUNIT  -0.1500
   33 C33        2.8975    -1.6284    -0.7909 C.2        1 SUBUNIT  0.6000
   34 O34        2.2325    -2.3090    -1.5621 O.2        1 SUBUNIT  -0.5500
   35 N35        3.4462    -0.4427    -1.1080 N.am       1 SUBUNIT  -0.4000
   36 C36        3.3875     0.0874    -2.4622 C.3        1 SUBUNIT  0.0500
   37 C37        2.1218     0.7607    -2.7733 C.2        1 SUBUNIT  0.0000
   38 C38        2.2441     2.1584    -2.7149 C.2        1 SUBUNIT  0.0000
   39 C39        1.1659     2.9561    -2.9943 C.2        1 SUBUNIT  -0.1300
   40 C40       -0.0516     2.3805    -3.3593 C.2        1 SUBUNIT  -0.1300
   41 C41       -0.1706     0.9914    -3.4170 C.2        1 SUBUNIT  -0.1300
   42 C42        0.9255     0.1873    -3.1078 C.2        1 SUBUNIT  -0.1300
   43 C43        3.6035     2.5665    -2.3502 C.3        1 SUBUNIT  -0.1000
   44 C44        4.3994     1.2539    -2.5425 C.3        1 SUBUNIT  0.2000
   45 O45        5.4085     1.1359    -1.5563 O.3        1 SUBUNIT  -0.6500
   46 H46       -3.2986    -0.9418    -1.9737 H          1 SUBUNIT  0.0500
   47 H47       -3.4888    -0.2786    -0.3482 H          1 SUBUNIT  0.0500
   48 H48       -1.9088    -0.2325    -1.1411 H          1 SUBUNIT  0.0500
   49 H49       -4.0891     4.7012    -3.3361 H          1 SUBUNIT  0.1300
   50 H50       -4.4572     2.6888    -4.6985 H          1 SUBUNIT  0.1300
   51 H51       -3.9868     0.4574    -3.7656 H          1 SUBUNIT  0.1300
   52 H52       -3.9168     5.6239    -1.0664 H          1 SUBUNIT  0.0500
   53 H53       -3.3037     4.6450     0.2653 H          1 SUBUNIT  0.0500
   54 H54       -2.1879     5.2757    -0.9595 H          1 SUBUNIT  0.0500
   55 H55       -1.0588     3.6243     0.1444 H          1 SUBUNIT  0.0500
   56 H56       -0.6318     2.0685    -0.5859 H          1 SUBUNIT  0.0500
   57 H57       -1.7677     0.4622     1.2406 H          1 SUBUNIT  0.2500
   58 H58        0.1209     0.7363     3.5463 H          1 SUBUNIT  0.0500
   59 H59       -2.2479     0.9310     4.2311 H          1 SUBUNIT  0.0500
   60 H60       -1.4824    -0.4559     4.9494 H          1 SUBUNIT  0.0500
   61 H61       -2.1923    -2.7046     4.4304 H          1 SUBUNIT  0.1300
   62 H62       -3.9799    -4.1561     3.5636 H          1 SUBUNIT  0.1300
   63 H63       -5.7147    -3.2265     2.0657 H          1 SUBUNIT  0.1300
   64 H64       -5.6557    -0.8285     1.4599 H          1 SUBUNIT  0.1300
   65 H65       -3.9036     0.6323     2.3626 H          1 SUBUNIT  0.1300
   66 H66        1.0234    -1.6320     4.2032 H          1 SUBUNIT  0.4000
   67 H67       -0.6720    -1.7820     1.9907 H          1 SUBUNIT  0.0500
   68 H68        3.8369    -1.3616     1.1264 H          1 SUBUNIT  0.0500
   69 H69        4.9414    -4.6570     2.2317 H          1 SUBUNIT  0.0500
   70 H70        3.8557    -3.4649     2.9335 H          1 SUBUNIT  0.0500
   71 H71        5.3756    -2.9530     2.2066 H          1 SUBUNIT  0.0500
   72 H72        0.3732    -3.5339     0.8169 H          1 SUBUNIT  0.0500
   73 H73        1.0507    -3.8155     2.4279 H          1 SUBUNIT  0.0500
   74 H74        5.3054    -4.7743    -0.2414 H          1 SUBUNIT  0.0500
   75 H75        5.6374    -3.0542    -0.4196 H          1 SUBUNIT  0.0500
   76 H76        4.3559    -3.8178    -1.3610 H          1 SUBUNIT  0.0500
   77 H77        3.8885     0.1311    -0.4163 H          1 SUBUNIT  0.2500
   78 H78        3.6119    -0.7156    -3.1676 H          1 SUBUNIT  0.0500
   79 H79        1.2637     4.0313    -2.9458 H          1 SUBUNIT  0.1300
   80 H80       -0.8992     3.0086    -3.5961 H          1 SUBUNIT  0.1300
   81 H81       -1.1067     0.5343    -3.7014 H          1 SUBUNIT  0.1300
   82 H82        0.8416    -0.8903    -3.1429 H          1 SUBUNIT  0.1300
   83 H83        3.9685     3.3761    -2.9822 H          1 SUBUNIT  0.0500
   84 H84        3.6146     2.8929    -1.3095 H          1 SUBUNIT  0.0500
   85 H85        4.8576     1.2783    -3.5387 H          1 SUBUNIT  0.0500
   86 H86        5.8042     0.2718    -1.6167 H          1 SUBUNIT  0.4000
@<TRIPOS>BOND
    1     1     2 1
    2     1    46 1
    3     1    47 1
    4     1    48 1
    5     2     3 2
    6     3     4 1
    7     3     9 1
    8     4     5 2
    9     5     6 1
   10     5    49 1
   11     6     7 2
   12     6    50 1
   13     7     2 1
   14     7    51 1
   15     8     4 1
   16     8    52 1
   17     8    53 1
   18     8    54 1
   19     9    10 1
   20    10    11 1
   21    10    55 1
   22    10    56 1
   23    11    12 2
   24    11    13 1
   25    13    14 1
   26    13    57 1
   27    14    15 1
   28    14    58 1
   29    15    16 1
   30    15    59 1
   31    15    60 1
   32    16    17 2
   33    17    18 1
   34    17    61 1
   35    18    19 2
   36    18    62 1
   37    19    20 1
   38    19    63 1
   39    20    21 2
   40    20    64 1
   41    21    16 1
   42    21    65 1
   43    22    23 1
   44    22    66 1
   45    23    14 1
   46    23    24 1
   47    23    67 1
   48    24    25 2
   49    24    26 1
   50    26    27 1
   51    27    28 1
   52    27    33 1
   53    27    68 1
   54    28    29 1
   55    28    30 1
   56    29    69 1
   57    29    70 1
   58    29    71 1
   59    30    31 1
   60    31    26 1
   61    31    72 1
   62    31    73 1
   63    32    28 1
   64    32    74 1
   65    32    75 1
   66    32    76 1
   67    33    34 2
   68    33    35 1
   69    35    36 1
   70    35    77 1
   71    36    37 1
   72    36    78 1
   73    37    38 2
   74    38    39 1
   75    38    43 1
   76    39    40 2
   77    39    79 1
   78    40    41 1
   79    40    80 1
   80    41    42 2
   81    41    81 1
   82    42    37 1
   83    42    82 1
   84    43    44 1
   85    43    83 1
   86    43    84 1
   87    44    36 1
   88    44    45 1
   89    44    85 1
   90    45    86 1
@<TRIPOS>SUBSTRUCTURE
1 SUBUNIT 1 RESIDUE 1 _ SUBUNIT
@<SCITEGIC>MOL_PROPERTY
REMARK99
SciTegic.value.StringValue
REMARK  99  MacroMolecule created from Mol2 file
REMARK  99  3fnu_006
REMARK  99  PROTEIN
REMARK  99  USER_CHARGES
REMARK  99  
REMARK  99  

@<SCITEGIC>MOL_PROPERTY
AssignOBJECTID
SciTegic.value.StringValue
1

@<SCITEGIC>MOL_PROPERTY
OBJECTID
SciTegic.value.StringValue
9223372109872562193

@<SCITEGIC>MOL_PROPERTY
ALogP
SciTegic.value.StringValue
4.009

@<SCITEGIC>MOL_PROPERTY
Estimate
SciTegic.value.StringValue
4.01278

@<SCITEGIC>MOL_PROPERTY
Molecular_PolarSurfaceArea
SciTegic.value.StringValue
153.490005

@<SCITEGIC>MOL_PROPERTY
Molecular_Weight
SciTegic.value.StringValue
631.781555

@<SCITEGIC>MOL_PROPERTY
Num_H_Acceptors
SciTegic.value.StringValue
7

@<SCITEGIC>MOL_PROPERTY
Num_H_Acceptors_Lipinski
SciTegic.value.StringValue
9

@<SCITEGIC>MOL_PROPERTY
Num_H_Donors
SciTegic.value.StringValue
4

@<SCITEGIC>MOL_PROPERTY
Num_H_Donors_Lipinski
SciTegic.value.StringValue
4

@<SCITEGIC>MOL_PROPERTY
Num_RotatableBonds
SciTegic.value.StringValue
10

@<SCITEGIC>MOL_PROPERTY
Forcefield
SciTegic.value.StringValue
CHARMm

@<SCITEGIC>MOL_PROPERTY
PartialChargeMethod
SciTegic.value.StringValue
MomanyRone

@<SCITEGIC>MOL_PROPERTY
UseResidueTemplateCharge
SciTegic.value.StringValue
True

@<SCITEGIC>MOL_PROPERTY
ForcefieldBase
SciTegic.value.StringValue
CHARMm

@<SCITEGIC>MOL_PROPERTY
ForcefieldFFML
SciTegic.value.StringValue
<?xml version="1.0" encoding="UTF-8"?>
<!DOCTYPE ffml SYSTEM "Ffml.dtd">
<ffml version="1.0">
<forcefield name="CHARMm" derivedFrom="CHARMm" base="CHARMm">
<atomTypes>
</atomTypes>
<parameters>
<angle atom1="CR56" atom2="CT" atom3="CT">
<quadratic
refValue="109.47"
forceConstant="70"/>
</angle>
<angle atom1="CR56" atom2="CT" atom3="HA">
<quadratic
refValue="109.47"
forceConstant="40"/>
</angle>
<angle atom1="CT" atom2="CR56" atom3="C6R">
<quadratic
refValue="127.679"
forceConstant="65.3571"/>
</angle>
<angle atom1="CT" atom2="CR56" atom3="CR56">
<quadratic
refValue="126"
forceConstant="70"/>
</angle>
<angle atom1="NP" atom2="CT" atom3="CR56">
<quadratic
refValue="111.6"
forceConstant="70"/>
</angle>
<torsion atom1="CT" atom2="CT" atom3="CR56" atom4="C6R">
<multiplecos
v1="0"
v2="0"
v3="0"
v4="0"
v5="0"
v6="0.01"
gamma1="0"
gamma2="0"
gamma3="0"
gamma4="0"
gamma5="0"
gamma6="0"/>
</torsion>
<torsion atom1="CT" atom2="CT" atom3="CR56" atom4="CR56">
<multiplecos
v1="0"
v2="0"
v3="0"
v4="0"
v5="0"
v6="0.01"
gamma1="0"
gamma2="0"
gamma3="0"
gamma4="0"
gamma5="0"
gamma6="0"/>
</torsion>
<torsion atom1="HA" atom2="CT" atom3="CR56" atom4="C6R">
<multiplecos
v1="0"
v2="0"
v3="0"
v4="0"
v5="0"
v6="0.01"
gamma1="0"
gamma2="0"
gamma3="0"
gamma4="0"
gamma5="0"
gamma6="0"/>
</torsion>
<torsion atom1="HA" atom2="CT" atom3="CR56" atom4="CR56">
<multiplecos
v1="0"
v2="0"
v3="0"
v4="0"
v5="0"
v6="0.01"
gamma1="0"
gamma2="0"
gamma3="0"
gamma4="0"
gamma5="0"
gamma6="0"/>
</torsion>
<torsion atom1="NP" atom2="CT" atom3="CR56" atom4="C6R">
<multiplecos
v1="0"
v2="0"
v3="0"
v4="0"
v5="0"
v6="0.01"
gamma1="0"
gamma2="0"
gamma3="0"
gamma4="0"
gamma5="0"
gamma6="0"/>
</torsion>
<torsion atom1="NP" atom2="CT" atom3="CR56" atom4="CR56">
<multiplecos
v1="0"
v2="0"
v3="0"
v4="0"
v5="0"
v6="0.01"
gamma1="0"
gamma2="0"
gamma3="0"
gamma4="0"
gamma5="0"
gamma6="0"/>
</torsion>
</parameters>
</forcefield>
</ffml>

@<SCITEGIC>MOL_PROPERTY
Initial Potential Energy
SciTegic.value.StringValue
27.19688

@<SCITEGIC>MOL_PROPERTY
Initial RMS Gradient
SciTegic.value.StringValue
13.12399

@<SCITEGIC>MOL_PROPERTY
Minimization Criteria
SciTegic.value.StringValue
CONJUG> Minimization exiting with gradient tolerance ( 0.0100000) satisfied.

@<SCITEGIC>MOL_PROPERTY
CHARMm Energy
SciTegic.value.StringValue
-19.28197

@<SCITEGIC>MOL_PROPERTY
Potential Energy
SciTegic.value.StringValue
-19.28197

@<SCITEGIC>MOL_PROPERTY
RMS Gradient
SciTegic.value.StringValue
0.00957

@<SCITEGIC>MOL_PROPERTY
Bond Energy
SciTegic.value.StringValue
1.46261

@<SCITEGIC>MOL_PROPERTY
Angle Energy
SciTegic.value.StringValue
19.80496

@<SCITEGIC>MOL_PROPERTY
Urey-Bradley Energy
SciTegic.value.StringValue
0

@<SCITEGIC>MOL_PROPERTY
Dihedral Energy
SciTegic.value.StringValue
17.03209

@<SCITEGIC>MOL_PROPERTY
Improper Energy
SciTegic.value.StringValue
0.10466

@<SCITEGIC>MOL_PROPERTY
Van der Waals Energy
SciTegic.value.StringValue
-14.06479

@<SCITEGIC>MOL_PROPERTY
Electrostatic Energy
SciTegic.value.StringValue
-43.62149

@<SCITEGIC>MOL_PROPERTY
Hydrogen Bond Energy
SciTegic.value.StringValue
0

@<SCITEGIC>MOL_PROPERTY
Solvation Free Energy
SciTegic.value.StringValue
0

@<SCITEGIC>RESIDUE_PROPERTY
ForceFieldTemplate
SciTegic.value.StringValue
1 1 None

@<SCITEGIC>ATOM_PROPERTY
pdb_serialNumber
SciTegic.value.IntegerValue
1 1
2 2
3 3
4 4
5 5
6 6
7 7
8 8
9 9
10 10
11 11
12 12
13 13
14 14
15 15
16 16
17 17
18 18
19 19
20 20
21 21
22 22
23 23
24 24
25 25
26 26
27 27
28 28
29 29
30 30
31 31
32 32
33 33
34 34
35 35
36 36
37 37
38 38
39 39
40 40
41 41
42 42
43 43
44 44
45 45
46 46
47 47
48 48
49 49
50 50
51 51
52 52
53 53
54 54
55 55
56 56
57 57
58 58
59 59
60 60
61 61
62 62
63 63
64 64
65 65
66 66
67 67
68 68
69 69
70 70
71 71
72 72
73 73
74 74
75 75
76 76
77 77
78 78
79 79
80 80
81 81
82 82
83 83
84 84
85 85
86 86

@<SCITEGIC>ATOM_PROPERTY
Formal Charge
SciTegic.value.IntegerValue
1 0
2 0
3 0
4 0
5 0
6 0
7 0
8 0
9 0
10 0
11 0
12 0
13 0
14 0
15 0
16 0
17 0
18 0
19 0
20 0
21 0
22 0
23 0
24 0
25 0
26 0
27 0
28 0
29 0
30 0
31 0
32 0
33 0
34 0
35 0
36 0
37 0
38 0
39 0
40 0
41 0
42 0
43 0
44 0
45 0
46 0
47 0
48 0
49 0
50 0
51 0
52 0
53 0
54 0
55 0
56 0
57 0
58 0
59 0
60 0
61 0
62 0
63 0
64 0
65 0
66 0
67 0
68 0
69 0
70 0
71 0
72 0
73 0
74 0
75 0
76 0
77 0
78 0
79 0
80 0
81 0
82 0
83 0
84 0
85 0
86 0

@<SCITEGIC>ATOM_PROPERTY
pdb_tempFactor
SciTegic.value.DoubleValue
1 0
2 0
3 0
4 0
5 0
6 0
7 0
8 0
9 0
10 0
11 0
12 0
13 0
14 0
15 0
16 0
17 0
18 0
19 0
20 0
21 0
22 0
23 0
24 0
25 0
26 0
27 0
28 0
29 0
30 0
31 0
32 0
33 0
34 0
35 0
36 0
37 0
38 0
39 0
40 0
41 0
42 0
43 0
44 0
45 0
46 0
47 0
48 0
49 0
50 0
51 0
52 0
53 0
54 0
55 0
56 0
57 0
58 0
59 0
60 0
61 0
62 0
63 0
64 0
65 0
66 0
67 0
68 0
69 0
70 0
71 0
72 0
73 0
74 0
75 0
76 0
77 0
78 0
79 0
80 0
81 0
82 0
83 0
84 0
85 0
86 0

@<SCITEGIC>ATOM_PROPERTY
pdb_occupancy
SciTegic.value.DoubleValue
1 1
2 1
3 1
4 1
5 1
6 1
7 1
8 1
9 1
10 1
11 1
12 1
13 1
14 1
15 1
16 1
17 1
18 1
19 1
20 1
21 1
22 1
23 1
24 1
25 1
26 1
27 1
28 1
29 1
30 1
31 1
32 1
33 1
34 1
35 1
36 1
37 1
38 1
39 1
40 1
41 1
42 1
43 1
44 1
45 1
46 1
47 1
48 1
49 1
50 1
51 1
52 1
53 1
54 1
55 1
56 1
57 1
58 1
59 1
60 1
61 1
62 1
63 1
64 1
65 1
66 1
67 1
68 1
69 1
70 1
71 1
72 1
73 1
74 1
75 1
76 1
77 1
78 1
79 1
80 1
81 1
82 1
83 1
84 1
85 1
86 1

@<SCITEGIC>ATOM_PROPERTY
OBJECTID
SciTegic.value.StringValue
1 4296409115
2 8591376411
3 12886343707
4 17181311003
5 21476278299
6 25771245595
7 30066212891
8 34361180187
9 38656147483
10 42951114779
11 47246082075
12 51541049371
13 55836016667
14 60130983963
15 64425951259
16 68720918555
17 73015885851
18 77310853147
19 81605820443
20 85900787739
21 90195755035
22 94490722331
23 98785689627
24 103080656923
25 107375624219
26 111670591515
27 115965558811
28 120260526107
29 124555493403
30 128850460699
31 133145427995
32 137440395291
33 141735362587
34 146030329883
35 150325297179
36 154620264475
37 158915231771
38 163210199067
39 167505166363
40 171800133659
41 176095100955
42 180390068251
43 184685035547
44 188980002843
45 193274970139
46 197569937435
47 201864904731
48 206159872027
49 210454839323
50 214749806619
51 219044773915
52 223339741211
53 227634708507
54 231929675803
55 236224643099
56 240519610395
57 244814577691
58 249109544987
59 253404512283
60 257699479579
61 261994446875
62 266289414171
63 270584381467
64 274879348763
65 279174316059
66 283469283355
67 287764250651
68 292059217947
69 296354185243
70 300649152539
71 304944119835
72 309239087131
73 313534054427
74 317829021723
75 322123989019
76 326418956315
77 330713923611
78 335008890907
79 339303858203
80 343598825499
81 347893792795
82 352188760091
83 356483727387
84 360778694683
85 365073661979
86 369368629275

@<SCITEGIC>ATOM_PROPERTY
ForcefieldType
SciTegic.value.StringValue
1 CT
2 C6R
3 C6R
4 C6R
5 C6R
6 C6R
7 C6R
8 CT
9 OE
10 CT
11 C
12 O
13 NP
14 CT
15 CT
16 C6R
17 C6R
18 C6R
19 C6R
20 C6R
21 C6R
22 OT
23 CT
24 C
25 O
26 NX
27 CT
28 CT
29 CT
30 SE
31 CT
32 CT
33 C
34 O
35 NP
36 CT
37 CR56
38 CR56
39 C6R
40 C6R
41 C6R
42 C6R
43 CT
44 CT
45 OT
46 HA
47 HA
48 HA
49 HA
50 HA
51 HA
52 HA
53 HA
54 HA
55 HA
56 HA
57 H
58 HA
59 HA
60 HA
61 HA
62 HA
63 HA
64 HA
65 HA
66 HO
67 HA
68 HA
69 HA
70 HA
71 HA
72 HA
73 HA
74 HA
75 HA
76 HA
77 H
78 HA
79 HA
80 HA
81 HA
82 HA
83 HA
84 HA
85 HA
86 HO

@<SCITEGIC>ATOM_PROPERTY
Isotropic Displacement
SciTegic.value.DoubleValue
1 0
2 0
3 0
4 0
5 0
6 0
7 0
8 0
9 0
10 0
11 0
12 0
13 0
14 0
15 0
16 0
17 0
18 0
19 0
20 0
21 0
22 0
23 0
24 0
25 0
26 0
27 0
28 0
29 0
30 0
31 0
32 0
33 0
34 0
35 0
36 0
37 0
38 0
39 0
40 0
41 0
42 0
43 0
44 0
45 0
46 0
47 0
48 0
49 0
50 0
51 0
52 0
53 0
54 0
55 0
56 0
57 0
58 0
59 0
60 0
61 0
62 0
63 0
64 0
65 0
66 0
67 0
68 0
69 0
70 0
71 0
72 0
73 0
74 0
75 0
76 0
77 0
78 0
79 0
80 0
81 0
82 0
83 0
84 0
85 0
86 0

@<TRIPOS>MOLECULE
3n5s_XFK
51  53  1  0  0
PROTEIN
USER_CHARGES
@<TRIPOS>ATOM
    1 C1         3.9559    -4.9692     0.3565 C.3        1 SUBUNIT  -0.1500
    2 C2         2.4572    -4.9539     0.4833 C.2        1 SUBUNIT  0.0000
    3 C3         1.7799    -3.7852     0.8037 C.2        1 SUBUNIT  -0.1300
    4 C4         0.3931    -3.7981     0.9017 C.2        1 SUBUNIT  0.3800
    5 N5        -0.3227    -4.9130     0.7092 N.2        1 SUBUNIT  -0.7600
    6 C6         0.3270    -6.0365     0.4155 C.2        1 SUBUNIT  0.4300
    7 C7         1.7075    -6.1065     0.2887 C.2        1 SUBUNIT  -0.1300
    8 N8        -0.4230    -7.1389     0.2315 N.pl3      1 SUBUNIT  -0.5500
    9 C9        -0.3572    -2.5407     1.2419 C.3        1 SUBUNIT  -0.1000
   10 C10       -1.7679    -2.5092     0.6296 C.3        1 SUBUNIT  -0.1000
   11 C11       -2.4150    -1.1703     0.8410 C.2        1 SUBUNIT  0.0000
   12 C12       -1.9371    -0.0595     0.1658 C.2        1 SUBUNIT  -0.1300
   13 C13       -2.4633     1.1962     0.4374 C.2        1 SUBUNIT  0.0000
   14 C14       -3.5164     1.2716     1.3450 C.2        1 SUBUNIT  0.2500
   15 N15       -4.0174     0.2060     1.9783 N.2        1 SUBUNIT  -0.7600
   16 C16       -3.4607    -0.9867     1.7387 C.2        1 SUBUNIT  0.2500
   17 C17       -1.8862     2.4342    -0.1965 C.3        1 SUBUNIT  -0.1000
   18 C18       -0.3578     2.3531    -0.3484 C.3        1 SUBUNIT  -0.1000
   19 C19        0.2253     3.6908    -0.6966 C.2        1 SUBUNIT  0.0000
   20 C20        0.7863     4.5016     0.2781 C.2        1 SUBUNIT  -0.1300
   21 C21        1.2832     5.7424    -0.0901 C.2        1 SUBUNIT  0.4300
   22 C22        0.2087     4.1579    -2.0019 C.2        1 SUBUNIT  -0.1300
   23 C23        0.7348     5.4127    -2.2801 C.2        1 SUBUNIT  0.3800
   24 N24        1.2459     6.2144    -1.3355 N.2        1 SUBUNIT  -0.7600
   25 C25        0.7274     5.9407    -3.6844 C.3        1 SUBUNIT  -0.1500
   26 N26        1.8340     6.5421     0.8447 N.pl3      1 SUBUNIT  -0.5500
   27 H27        4.4092    -5.3166     1.2858 H          1 SUBUNIT  0.0500
   28 H28        4.2639    -5.6412    -0.4453 H          1 SUBUNIT  0.0500
   29 H29        4.3382    -3.9721     0.1320 H          1 SUBUNIT  0.0500
   30 H30        2.3260    -2.8699     0.9746 H          1 SUBUNIT  0.1300
   31 H31        2.1921    -7.0417     0.0454 H          1 SUBUNIT  0.1300
   32 H32       -1.4139    -7.0690     0.3368 H          1 SUBUNIT  0.2500
   33 H33       -0.0144    -8.0189    -0.0046 H          1 SUBUNIT  0.2500
   34 H34        0.2246    -1.6873     0.8934 H          1 SUBUNIT  0.0500
   35 H35       -0.4200    -2.4587     2.3271 H          1 SUBUNIT  0.0500
   36 H36       -2.3892    -3.2907     1.0665 H          1 SUBUNIT  0.0500
   37 H37       -1.7194    -2.7145    -0.4405 H          1 SUBUNIT  0.0500
   38 H38       -1.1329    -0.1849    -0.5410 H          1 SUBUNIT  0.1300
   39 H39       -3.9475     2.2394     1.5640 H          1 SUBUNIT  0.1300
   40 H40       -3.8413    -1.8448     2.2733 H          1 SUBUNIT  0.1300
   41 H41       -2.1420     3.2923     0.4269 H          1 SUBUNIT  0.0500
   42 H42       -2.3625     2.5998    -1.1635 H          1 SUBUNIT  0.0500
   43 H43       -0.0787     1.6440    -1.1281 H          1 SUBUNIT  0.0500
   44 H44        0.0978     1.9994     0.5780 H          1 SUBUNIT  0.0500
   45 H45        0.8257     4.1759     1.3070 H          1 SUBUNIT  0.1300
   46 H46       -0.2145     3.5571    -2.7936 H          1 SUBUNIT  0.1300
   47 H47        1.5554     6.6346    -3.8310 H          1 SUBUNIT  0.0500
   48 H48       -0.2031     6.4731    -3.8817 H          1 SUBUNIT  0.0500
   49 H49        0.8289     5.1270    -4.4027 H          1 SUBUNIT  0.0500
   50 H50        2.1196     7.4684     0.5917 H          1 SUBUNIT  0.2500
   51 H51        1.9564     6.2050     1.7766 H          1 SUBUNIT  0.2500
@<TRIPOS>BOND
    1     1     2 1
    2     1    27 1
    3     1    28 1
    4     1    29 1
    5     2     3 2
    6     3     4 1
    7     3    30 1
    8     4     5 2
    9     4     9 1
   10     5     6 1
   11     6     7 2
   12     7     2 1
   13     7    31 1
   14     8     6 1
   15     8    32 1
   16     8    33 1
   17     9    10 1
   18     9    34 1
   19     9    35 1
   20    10    11 1
   21    10    36 1
   22    10    37 1
   23    11    12 2
   24    12    13 1
   25    12    38 1
   26    13    14 2
   27    13    17 1
   28    14    15 1
   29    14    39 1
   30    15    16 2
   31    16    11 1
   32    16    40 1
   33    17    18 1
   34    17    41 1
   35    17    42 1
   36    18    19 1
   37    18    43 1
   38    18    44 1
   39    19    20 2
   40    19    22 1
   41    20    21 1
   42    20    45 1
   43    22    23 2
   44    22    46 1
   45    23    24 1
   46    24    21 2
   47    25    23 1
   48    25    47 1
   49    25    48 1
   50    25    49 1
   51    26    21 1
   52    26    50 1
   53    26    51 1
@<TRIPOS>SUBSTRUCTURE
1 SUBUNIT 1 RESIDUE 1 _ SUBUNIT
@<SCITEGIC>MOL_PROPERTY
REMARK99
SciTegic.value.StringValue
REMARK  99  MacroMolecule created from Mol2 file
REMARK  99  3n5s_XFK
REMARK  99  PROTEIN
REMARK  99  USER_CHARGES
REMARK  99  
REMARK  99  

@<SCITEGIC>MOL_PROPERTY
AssignOBJECTID
SciTegic.value.StringValue
1

@<SCITEGIC>MOL_PROPERTY
OBJECTID
SciTegic.value.StringValue
9223372114167529489

@<SCITEGIC>MOL_PROPERTY
ALogP
SciTegic.value.StringValue
3.6

@<SCITEGIC>MOL_PROPERTY
Estimate
SciTegic.value.StringValue
4.10586

@<SCITEGIC>MOL_PROPERTY
Molecular_PolarSurfaceArea
SciTegic.value.StringValue
90.709999

@<SCITEGIC>MOL_PROPERTY
Molecular_Weight
SciTegic.value.StringValue
347.456696

@<SCITEGIC>MOL_PROPERTY
Num_H_Acceptors
SciTegic.value.StringValue
5

@<SCITEGIC>MOL_PROPERTY
Num_H_Acceptors_Lipinski
SciTegic.value.StringValue
5

@<SCITEGIC>MOL_PROPERTY
Num_H_Donors
SciTegic.value.StringValue
2

@<SCITEGIC>MOL_PROPERTY
Num_H_Donors_Lipinski
SciTegic.value.StringValue
4

@<SCITEGIC>MOL_PROPERTY
Num_RotatableBonds
SciTegic.value.StringValue
6

@<SCITEGIC>MOL_PROPERTY
Forcefield
SciTegic.value.StringValue
CHARMm

@<SCITEGIC>MOL_PROPERTY
PartialChargeMethod
SciTegic.value.StringValue
MomanyRone

@<SCITEGIC>MOL_PROPERTY
UseResidueTemplateCharge
SciTegic.value.StringValue
True

@<SCITEGIC>MOL_PROPERTY
ForcefieldBase
SciTegic.value.StringValue
CHARMm

@<SCITEGIC>MOL_PROPERTY
ForcefieldFFML
SciTegic.value.StringValue
<?xml version="1.0" encoding="UTF-8"?>
<!DOCTYPE ffml SYSTEM "Ffml.dtd">
<ffml version="1.0">
<forcefield name="CHARMm" derivedFrom="CHARMm" base="CHARMm">
<atomTypes>
</atomTypes>
<parameters>
</parameters>
</forcefield>
</ffml>

@<SCITEGIC>MOL_PROPERTY
Initial Potential Energy
SciTegic.value.StringValue
-34.19716

@<SCITEGIC>MOL_PROPERTY
Initial RMS Gradient
SciTegic.value.StringValue
9.2002

@<SCITEGIC>MOL_PROPERTY
Minimization Criteria
SciTegic.value.StringValue
CONJUG> Minimization exiting with gradient tolerance ( 0.0100000) satisfied.

@<SCITEGIC>MOL_PROPERTY
CHARMm Energy
SciTegic.value.StringValue
-53.56831

@<SCITEGIC>MOL_PROPERTY
Potential Energy
SciTegic.value.StringValue
-53.56831

@<SCITEGIC>MOL_PROPERTY
RMS Gradient
SciTegic.value.StringValue
0.00986

@<SCITEGIC>MOL_PROPERTY
Bond Energy
SciTegic.value.StringValue
0.53715

@<SCITEGIC>MOL_PROPERTY
Angle Energy
SciTegic.value.StringValue
2.562

@<SCITEGIC>MOL_PROPERTY
Urey-Bradley Energy
SciTegic.value.StringValue
0

@<SCITEGIC>MOL_PROPERTY
Dihedral Energy
SciTegic.value.StringValue
0.80471

@<SCITEGIC>MOL_PROPERTY
Improper Energy
SciTegic.value.StringValue
0.03161

@<SCITEGIC>MOL_PROPERTY
Van der Waals Energy
SciTegic.value.StringValue
1.26099

@<SCITEGIC>MOL_PROPERTY
Electrostatic Energy
SciTegic.value.StringValue
-58.76477

@<SCITEGIC>MOL_PROPERTY
Hydrogen Bond Energy
SciTegic.value.StringValue
0

@<SCITEGIC>MOL_PROPERTY
Solvation Free Energy
SciTegic.value.StringValue
0

@<SCITEGIC>RESIDUE_PROPERTY
ForceFieldTemplate
SciTegic.value.StringValue
1 1 None

@<SCITEGIC>ATOM_PROPERTY
pdb_serialNumber
SciTegic.value.IntegerValue
1 1
2 2
3 3
4 4
5 5
6 6
7 7
8 8
9 9
10 10
11 11
12 12
13 13
14 14
15 15
16 16
17 17
18 18
19 19
20 20
21 21
22 22
23 23
24 24
25 25
26 26
27 27
28 28
29 29
30 30
31 31
32 32
33 33
34 34
35 35
36 36
37 37
38 38
39 39
40 40
41 41
42 42
43 43
44 44
45 45
46 46
47 47
48 48
49 49
50 50
51 51

@<SCITEGIC>ATOM_PROPERTY
Formal Charge
SciTegic.value.IntegerValue
1 0
2 0
3 0
4 0
5 0
6 0
7 0
8 0
9 0
10 0
11 0
12 0
13 0
14 0
15 0
16 0
17 0
18 0
19 0
20 0
21 0
22 0
23 0
24 0
25 0
26 0
27 0
28 0
29 0
30 0
31 0
32 0
33 0
34 0
35 0
36 0
37 0
38 0
39 0
40 0
41 0
42 0
43 0
44 0
45 0
46 0
47 0
48 0
49 0
50 0
51 0

@<SCITEGIC>ATOM_PROPERTY
pdb_tempFactor
SciTegic.value.DoubleValue
1 0
2 0
3 0
4 0
5 0
6 0
7 0
8 0
9 0
10 0
11 0
12 0
13 0
14 0
15 0
16 0
17 0
18 0
19 0
20 0
21 0
22 0
23 0
24 0
25 0
26 0
27 0
28 0
29 0
30 0
31 0
32 0
33 0
34 0
35 0
36 0
37 0
38 0
39 0
40 0
41 0
42 0
43 0
44 0
45 0
46 0
47 0
48 0
49 0
50 0
51 0

@<SCITEGIC>ATOM_PROPERTY
pdb_occupancy
SciTegic.value.DoubleValue
1 1
2 1
3 1
4 1
5 1
6 1
7 1
8 1
9 1
10 1
11 1
12 1
13 1
14 1
15 1
16 1
17 1
18 1
19 1
20 1
21 1
22 1
23 1
24 1
25 1
26 1
27 1
28 1
29 1
30 1
31 1
32 1
33 1
34 1
35 1
36 1
37 1
38 1
39 1
40 1
41 1
42 1
43 1
44 1
45 1
46 1
47 1
48 1
49 1
50 1
51 1

@<SCITEGIC>ATOM_PROPERTY
OBJECTID
SciTegic.value.StringValue
1 4296409114
2 8591376410
3 12886343706
4 17181311002
5 21476278298
6 25771245594
7 30066212890
8 34361180186
9 38656147482
10 42951114778
11 47246082074
12 51541049370
13 55836016666
14 60130983962
15 64425951258
16 68720918554
17 73015885850
18 77310853146
19 81605820442
20 85900787738
21 90195755034
22 94490722330
23 98785689626
24 103080656922
25 107375624218
26 111670591514
27 115965558810
28 120260526106
29 124555493402
30 128850460698
31 133145427994
32 137440395290
33 141735362586
34 146030329882
35 150325297178
36 154620264474
37 158915231770
38 163210199066
39 167505166362
40 171800133658
41 176095100954
42 180390068250
43 184685035546
44 188980002842
45 193274970138
46 197569937434
47 201864904730
48 206159872026
49 210454839322
50 214749806618
51 219044773914

@<SCITEGIC>ATOM_PROPERTY
ForcefieldType
SciTegic.value.StringValue
1 CT
2 C6R
3 C6R
4 C6R
5 N6R
6 C6R
7 C6R
8 NP
9 CT
10 CT
11 C6R
12 C6R
13 C6R
14 C6R
15 N6R
16 C6R
17 CT
18 CT
19 C6R
20 C6R
21 C6R
22 C6R
23 C6R
24 N6R
25 CT
26 NP
27 HA
28 HA
29 HA
30 HA
31 HA
32 H
33 H
34 HA
35 HA
36 HA
37 HA
38 HA
39 HA
40 HA
41 HA
42 HA
43 HA
44 HA
45 HA
46 HA
47 HA
48 HA
49 HA
50 H
51 H

@<SCITEGIC>ATOM_PROPERTY
Isotropic Displacement
SciTegic.value.DoubleValue
1 0
2 0
3 0
4 0
5 0
6 0
7 0
8 0
9 0
10 0
11 0
12 0
13 0
14 0
15 0
16 0
17 0
18 0
19 0
20 0
21 0
22 0
23 0
24 0
25 0
26 0
27 0
28 0
29 0
30 0
31 0
32 0
33 0
34 0
35 0
36 0
37 0
38 0
39 0
40 0
41 0
42 0
43 0
44 0
45 0
46 0
47 0
48 0
49 0
50 0
51 0

@<TRIPOS>MOLECULE
3pkc_Y08
68  69  1  0  0
PROTEIN
USER_CHARGES
@<TRIPOS>ATOM
    1 O1         0.5176    -0.7409     0.2497 O.3        1 SUBUNIT  -0.6500
    2 C2        -0.5831    -1.6291     0.0572 C.3        1 SUBUNIT  0.2000
    3 C3        -1.6581    -1.0137    -0.8597 C.3        1 SUBUNIT  0.1300
    4 O4        -2.6424    -2.0019    -1.1202 O.3        1 SUBUNIT  -0.3600
    5 C5        -3.5341    -1.7384    -2.1865 C.3        1 SUBUNIT  0.0300
    6 O6         0.8747    -2.5817    -1.5995 O.3        1 SUBUNIT  -0.6500
    7 C7         0.0011    -2.9273    -0.5460 C.3        1 SUBUNIT  0.2000
    8 O8         1.8999    -3.0226     0.9129 O.3        1 SUBUNIT  -0.6500
    9 C9         0.7966    -3.7788     0.4546 C.3        1 SUBUNIT  0.2000
   10 C10        1.3010    -5.0464    -0.1764 C.2        1 SUBUNIT  -0.1000
   11 C11        1.0767    -6.2781     0.3176 C.2        1 SUBUNIT  -0.1000
   12 C12        1.4848    -7.5921    -0.3057 C.3        1 SUBUNIT  0.0000
   13 C13        2.4100    -8.3330     0.6720 C.3        1 SUBUNIT  -0.1500
   14 C14        2.2151    -7.3947    -1.6452 C.3        1 SUBUNIT  -0.1500
   15 C15        0.2114    -8.4162    -0.5450 C.3        1 SUBUNIT  -0.1500
   16 C16       -2.3126     0.2256    -0.2026 C.2        1 SUBUNIT  0.6000
   17 O17       -3.4706     0.2093     0.1962 O.2        1 SUBUNIT  -0.5500
   18 N18       -1.5100     1.3035    -0.1386 N.am       1 SUBUNIT  -0.4000
   19 C19       -2.0129     2.5650     0.3963 C.3        1 SUBUNIT  0.0000
   20 C20       -0.9752     3.6856     0.2228 C.3        1 SUBUNIT  -0.0500
   21 C21       -1.5093     5.0360     0.7457 C.3        1 SUBUNIT  0.0000
   22 C22        0.3550     3.3300     0.9031 C.3        1 SUBUNIT  -0.1000
   23 C23        1.3765     4.4480     0.7009 C.3        1 SUBUNIT  -0.1000
   24 C24        0.8462     5.7759     1.2448 C.3        1 SUBUNIT  0.0000
   25 N25       -0.4913     6.1040     0.7050 N.am       1 SUBUNIT  -0.2500
   26 C26       -0.8304     7.3605     0.2641 C.2        1 SUBUNIT  0.6000
   27 O27       -1.9704     7.7135    -0.0232 O.2        1 SUBUNIT  -0.5500
   28 C28        0.3030     8.3674     0.1358 C.3        1 SUBUNIT  -0.0500
   29 C29        0.0010     9.8181     0.1849 C.3        1 SUBUNIT  -0.1000
   30 C30        0.6989     9.1691     1.3198 C.3        1 SUBUNIT  -0.1000
   31 H31        1.1899    -1.1955     0.7657 H          1 SUBUNIT  0.4000
   32 H32       -1.0560    -1.8502     1.0208 H          1 SUBUNIT  0.0500
   33 H33       -1.1937    -0.7089    -1.7985 H          1 SUBUNIT  0.0500
   34 H34       -4.2185    -2.5780    -2.3100 H          1 SUBUNIT  0.0500
   35 H35       -4.1292    -0.8454    -1.9917 H          1 SUBUNIT  0.0500
   36 H36       -2.9874    -1.6032    -3.1205 H          1 SUBUNIT  0.0500
   37 H37        1.4624    -1.9160    -1.2469 H          1 SUBUNIT  0.4000
   38 H38       -0.7947    -3.5474    -0.9628 H          1 SUBUNIT  0.0500
   39 H39        2.5583    -3.6546     1.1966 H          1 SUBUNIT  0.4000
   40 H40        0.1529    -4.0183     1.3072 H          1 SUBUNIT  0.0500
   41 H41        1.8153    -4.9063    -1.1101 H          1 SUBUNIT  0.1000
   42 H42        0.5444    -6.3743     1.2467 H          1 SUBUNIT  0.1000
   43 H43        1.9149    -8.5086     1.6277 H          1 SUBUNIT  0.0500
   44 H44        3.3126    -7.7540     0.8701 H          1 SUBUNIT  0.0500
   45 H45        2.7157    -9.3017     0.2748 H          1 SUBUNIT  0.0500
   46 H46        1.5900    -6.8706    -2.3692 H          1 SUBUNIT  0.0500
   47 H47        2.4839    -8.3526    -2.0889 H          1 SUBUNIT  0.0500
   48 H48        3.1367    -6.8250    -1.5205 H          1 SUBUNIT  0.0500
   49 H49       -0.4741    -7.8993    -1.2176 H          1 SUBUNIT  0.0500
   50 H50       -0.3219    -8.6098     0.3864 H          1 SUBUNIT  0.0500
   51 H51        0.4443    -9.3810    -0.9950 H          1 SUBUNIT  0.0500
   52 H52       -0.5505     1.1645    -0.3864 H          1 SUBUNIT  0.2500
   53 H53       -2.2502     2.3964     1.4482 H          1 SUBUNIT  0.0500
   54 H54       -2.9399     2.8012    -0.1304 H          1 SUBUNIT  0.0500
   55 H55       -0.7847     3.8013    -0.8452 H          1 SUBUNIT  0.0500
   56 H56       -2.3929     5.3191     0.1692 H          1 SUBUNIT  0.0500
   57 H57       -1.8445     4.9263     1.7775 H          1 SUBUNIT  0.0500
   58 H58        0.7623     2.4005     0.5045 H          1 SUBUNIT  0.0500
   59 H59        0.1927     3.1649     1.9690 H          1 SUBUNIT  0.0500
   60 H60        1.5993     4.5523    -0.3617 H          1 SUBUNIT  0.0500
   61 H61        2.3155     4.1915     1.1926 H          1 SUBUNIT  0.0500
   62 H62        1.5864     6.5494     1.0465 H          1 SUBUNIT  0.0500
   63 H63        0.7647     5.7153     2.3307 H          1 SUBUNIT  0.0500
   64 H64        1.1007     8.0802    -0.5498 H          1 SUBUNIT  0.0500
   65 H65       -1.0407    10.0982     0.3489 H          1 SUBUNIT  0.0500
   66 H66        0.6025    10.4524    -0.4651 H          1 SUBUNIT  0.0500
   67 H67        1.7575     9.4057     1.4252 H          1 SUBUNIT  0.0500
   68 H68        0.1069     9.0666     2.2303 H          1 SUBUNIT  0.0500
@<TRIPOS>BOND
    1     1     2 1
    2     1    31 1
    3     2     3 1
    4     2    32 1
    5     3     4 1
    6     3    16 1
    7     3    33 1
    8     4     5 1
    9     5    34 1
   10     5    35 1
   11     5    36 1
   12     6     7 1
   13     6    37 1
   14     7     2 1
   15     7    38 1
   16     8     9 1
   17     8    39 1
   18     9     7 1
   19     9    10 1
   20     9    40 1
   21    10    11 2
   22    10    41 1
   23    11    12 1
   24    11    42 1
   25    12    13 1
   26    12    14 1
   27    12    15 1
   28    13    43 1
   29    13    44 1
   30    13    45 1
   31    14    46 1
   32    14    47 1
   33    14    48 1
   34    15    49 1
   35    15    50 1
   36    15    51 1
   37    16    17 2
   38    16    18 1
   39    18    19 1
   40    18    52 1
   41    19    20 1
   42    19    53 1
   43    19    54 1
   44    20    21 1
   45    20    22 1
   46    20    55 1
   47    21    56 1
   48    21    57 1
   49    22    23 1
   50    22    58 1
   51    22    59 1
   52    23    24 1
   53    23    60 1
   54    23    61 1
   55    24    25 1
   56    24    62 1
   57    24    63 1
   58    25    21 1
   59    25    26 1
   60    26    27 2
   61    26    28 1
   62    28    29 1
   63    28    64 1
   64    29    30 1
   65    29    65 1
   66    29    66 1
   67    30    28 1
   68    30    67 1
   69    30    68 1
@<TRIPOS>SUBSTRUCTURE
1 SUBUNIT 1 RESIDUE 1 _ SUBUNIT
@<SCITEGIC>MOL_PROPERTY
REMARK99
SciTegic.value.StringValue
REMARK  99  MacroMolecule created from Mol2 file
REMARK  99  3pkc_Y08
REMARK  99  PROTEIN
REMARK  99  USER_CHARGES
REMARK  99  
REMARK  99  

@<SCITEGIC>MOL_PROPERTY
AssignOBJECTID
SciTegic.value.StringValue
1

@<SCITEGIC>MOL_PROPERTY
OBJECTID
SciTegic.value.StringValue
9223372118462496785

@<SCITEGIC>MOL_PROPERTY
ALogP
SciTegic.value.StringValue
0.358

@<SCITEGIC>MOL_PROPERTY
Estimate
SciTegic.value.StringValue
4.15592

@<SCITEGIC>MOL_PROPERTY
Molecular_PolarSurfaceArea
SciTegic.value.StringValue
119.330002

@<SCITEGIC>MOL_PROPERTY
Molecular_Weight
SciTegic.value.StringValue
426.546906

@<SCITEGIC>MOL_PROPERTY
Num_H_Acceptors
SciTegic.value.StringValue
6

@<SCITEGIC>MOL_PROPERTY
Num_H_Acceptors_Lipinski
SciTegic.value.StringValue
8

@<SCITEGIC>MOL_PROPERTY
Num_H_Donors
SciTegic.value.StringValue
4

@<SCITEGIC>MOL_PROPERTY
Num_H_Donors_Lipinski
SciTegic.value.StringValue
4

@<SCITEGIC>MOL_PROPERTY
Num_RotatableBonds
SciTegic.value.StringValue
10

@<SCITEGIC>MOL_PROPERTY
Forcefield
SciTegic.value.StringValue
CHARMm

@<SCITEGIC>MOL_PROPERTY
PartialChargeMethod
SciTegic.value.StringValue
MomanyRone

@<SCITEGIC>MOL_PROPERTY
UseResidueTemplateCharge
SciTegic.value.StringValue
True

@<SCITEGIC>MOL_PROPERTY
ForcefieldBase
SciTegic.value.StringValue
CHARMm

@<SCITEGIC>MOL_PROPERTY
ForcefieldFFML
SciTegic.value.StringValue
<?xml version="1.0" encoding="UTF-8"?>
<!DOCTYPE ffml SYSTEM "Ffml.dtd">
<ffml version="1.0">
<forcefield name="CHARMm" derivedFrom="CHARMm" base="CHARMm">
<atomTypes>
</atomTypes>
<parameters>
<angle atom1="NX" atom2="C" atom3="CT3">
<quadratic
refValue="113"
forceConstant="44"/>
</angle>
</parameters>
</forcefield>
</ffml>

@<SCITEGIC>MOL_PROPERTY
Initial Potential Energy
SciTegic.value.StringValue
87.87163

@<SCITEGIC>MOL_PROPERTY
Initial RMS Gradient
SciTegic.value.StringValue
10.9513

@<SCITEGIC>MOL_PROPERTY
Minimization Criteria
SciTegic.value.StringValue
CONJUG> Minimization exiting with gradient tolerance ( 0.0100000) satisfied.

@<SCITEGIC>MOL_PROPERTY
CHARMm Energy
SciTegic.value.StringValue
27.83904

@<SCITEGIC>MOL_PROPERTY
Potential Energy
SciTegic.value.StringValue
27.83904

@<SCITEGIC>MOL_PROPERTY
RMS Gradient
SciTegic.value.StringValue
0.00951

@<SCITEGIC>MOL_PROPERTY
Bond Energy
SciTegic.value.StringValue
1.36178

@<SCITEGIC>MOL_PROPERTY
Angle Energy
SciTegic.value.StringValue
5.92761

@<SCITEGIC>MOL_PROPERTY
Urey-Bradley Energy
SciTegic.value.StringValue
0

@<SCITEGIC>MOL_PROPERTY
Dihedral Energy
SciTegic.value.StringValue
42.60641

@<SCITEGIC>MOL_PROPERTY
Improper Energy
SciTegic.value.StringValue
0.35001

@<SCITEGIC>MOL_PROPERTY
Van der Waals Energy
SciTegic.value.StringValue
-8.53822

@<SCITEGIC>MOL_PROPERTY
Electrostatic Energy
SciTegic.value.StringValue
-13.86855

@<SCITEGIC>MOL_PROPERTY
Hydrogen Bond Energy
SciTegic.value.StringValue
0

@<SCITEGIC>MOL_PROPERTY
Solvation Free Energy
SciTegic.value.StringValue
0

@<SCITEGIC>RESIDUE_PROPERTY
ForceFieldTemplate
SciTegic.value.StringValue
1 1 None

@<SCITEGIC>ATOM_PROPERTY
pdb_serialNumber
SciTegic.value.IntegerValue
1 1
2 2
3 3
4 4
5 5
6 6
7 7
8 8
9 9
10 10
11 11
12 12
13 13
14 14
15 15
16 16
17 17
18 18
19 19
20 20
21 21
22 22
23 23
24 24
25 25
26 26
27 27
28 28
29 29
30 30
31 31
32 32
33 33
34 34
35 35
36 36
37 37
38 38
39 39
40 40
41 41
42 42
43 43
44 44
45 45
46 46
47 47
48 48
49 49
50 50
51 51
52 52
53 53
54 54
55 55
56 56
57 57
58 58
59 59
60 60
61 61
62 62
63 63
64 64
65 65
66 66
67 67
68 68

@<SCITEGIC>ATOM_PROPERTY
Formal Charge
SciTegic.value.IntegerValue
1 0
2 0
3 0
4 0
5 0
6 0
7 0
8 0
9 0
10 0
11 0
12 0
13 0
14 0
15 0
16 0
17 0
18 0
19 0
20 0
21 0
22 0
23 0
24 0
25 0
26 0
27 0
28 0
29 0
30 0
31 0
32 0
33 0
34 0
35 0
36 0
37 0
38 0
39 0
40 0
41 0
42 0
43 0
44 0
45 0
46 0
47 0
48 0
49 0
50 0
51 0
52 0
53 0
54 0
55 0
56 0
57 0
58 0
59 0
60 0
61 0
62 0
63 0
64 0
65 0
66 0
67 0
68 0

@<SCITEGIC>ATOM_PROPERTY
pdb_tempFactor
SciTegic.value.DoubleValue
1 0
2 0
3 0
4 0
5 0
6 0
7 0
8 0
9 0
10 0
11 0
12 0
13 0
14 0
15 0
16 0
17 0
18 0
19 0
20 0
21 0
22 0
23 0
24 0
25 0
26 0
27 0
28 0
29 0
30 0
31 0
32 0
33 0
34 0
35 0
36 0
37 0
38 0
39 0
40 0
41 0
42 0
43 0
44 0
45 0
46 0
47 0
48 0
49 0
50 0
51 0
52 0
53 0
54 0
55 0
56 0
57 0
58 0
59 0
60 0
61 0
62 0
63 0
64 0
65 0
66 0
67 0
68 0

@<SCITEGIC>ATOM_PROPERTY
pdb_occupancy
SciTegic.value.DoubleValue
1 1
2 1
3 1
4 1
5 1
6 1
7 1
8 1
9 1
10 1
11 1
12 1
13 1
14 1
15 1
16 1
17 1
18 1
19 1
20 1
21 1
22 1
23 1
24 1
25 1
26 1
27 1
28 1
29 1
30 1
31 1
32 1
33 1
34 1
35 1
36 1
37 1
38 1
39 1
40 1
41 1
42 1
43 1
44 1
45 1
46 1
47 1
48 1
49 1
50 1
51 1
52 1
53 1
54 1
55 1
56 1
57 1
58 1
59 1
60 1
61 1
62 1
63 1
64 1
65 1
66 1
67 1
68 1

@<SCITEGIC>ATOM_PROPERTY
OBJECTID
SciTegic.value.StringValue
1 4296409107
2 8591376403
3 12886343699
4 17181310995
5 21476278291
6 25771245587
7 30066212883
8 34361180179
9 38656147475
10 42951114771
11 47246082067
12 51541049363
13 55836016659
14 60130983955
15 64425951251
16 68720918547
17 73015885843
18 77310853139
19 81605820435
20 85900787731
21 90195755027
22 94490722323
23 98785689619
24 103080656915
25 107375624211
26 111670591507
27 115965558803
28 120260526099
29 124555493395
30 128850460691
31 133145427987
32 137440395283
33 141735362579
34 146030329875
35 150325297171
36 154620264467
37 158915231763
38 163210199059
39 167505166355
40 171800133651
41 176095100947
42 180390068243
43 184685035539
44 188980002835
45 193274970131
46 197569937427
47 201864904723
48 206159872019
49 210454839315
50 214749806611
51 219044773907
52 223339741203
53 227634708499
54 231929675795
55 236224643091
56 240519610387
57 244814577683
58 249109544979
59 253404512275
60 257699479571
61 261994446867
62 266289414163
63 270584381459
64 274879348755
65 279174316051
66 283469283347
67 287764250643
68 292059217939

@<SCITEGIC>ATOM_PROPERTY
ForcefieldType
SciTegic.value.StringValue
1 OT
2 CT
3 CT
4 OE
5 CT
6 OT
7 CT
8 OT
9 CT
10 CUA1
11 CUA1
12 CT
13 CT
14 CT
15 CT
16 C
17 O
18 NP
19 CT
20 CT
21 CT
22 CT
23 CT
24 CT
25 NX
26 C
27 O
28 CT3
29 CT3
30 CT3
31 HO
32 HA
33 HA
34 HA
35 HA
36 HA
37 HO
38 HA
39 HO
40 HA
41 HA
42 HA
43 HA
44 HA
45 HA
46 HA
47 HA
48 HA
49 HA
50 HA
51 HA
52 H
53 HA
54 HA
55 HA
56 HA
57 HA
58 HA
59 HA
60 HA
61 HA
62 HA
63 HA
64 HA
65 HA
66 HA
67 HA
68 HA

@<SCITEGIC>ATOM_PROPERTY
Isotropic Displacement
SciTegic.value.DoubleValue
1 0
2 0
3 0
4 0
5 0
6 0
7 0
8 0
9 0
10 0
11 0
12 0
13 0
14 0
15 0
16 0
17 0
18 0
19 0
20 0
21 0
22 0
23 0
24 0
25 0
26 0
27 0
28 0
29 0
30 0
31 0
32 0
33 0
34 0
35 0
36 0
37 0
38 0
39 0
40 0
41 0
42 0
43 0
44 0
45 0
46 0
47 0
48 0
49 0
50 0
51 0
52 0
53 0
54 0
55 0
56 0
57 0
58 0
59 0
60 0
61 0
62 0
63 0
64 0
65 0
66 0
67 0
68 0

@<TRIPOS>MOLECULE
3b65_3B6
39  40  1  0  0
PROTEIN
USER_CHARGES
@<TRIPOS>ATOM
    1 O1        -2.4147    -1.2937    -0.3514 O.3        1 SUBUNIT  -0.6500
    2 C2        -1.9512    -0.2636    -1.2064 C.3        1 SUBUNIT  0.2500
    3 C3        -2.8174    -0.2329    -2.4682 C.3        1 SUBUNIT  -0.1500
    4 C4        -2.0044     1.0534    -0.4182 C.3        1 SUBUNIT  0.0800
    5 O5        -1.4313     0.7695     0.8469 O.3        1 SUBUNIT  -0.3650
    6 C6        -1.1707     1.8677     1.6582 C.2        1 SUBUNIT  0.1850
    7 C7        -0.3076     1.6482     2.7241 C.2        1 SUBUNIT  -0.1300
    8 C8         0.0221     2.6776     3.5961 C.2        1 SUBUNIT  -0.1300
    9 C9        -0.5239     3.9399     3.3977 C.2        1 SUBUNIT  -0.1300
   10 C10       -1.3919     4.1734     2.3372 C.2        1 SUBUNIT  -0.1300
   11 C11       -1.7203     3.1376     1.4722 C.2        1 SUBUNIT  -0.1300
   12 N12        0.0491     5.8765     5.0352 N.1        1 SUBUNIT  -0.3500
   13 C13       -0.2030     5.0116     4.3050 C.1        1 SUBUNIT  0.4800
   14 C14       -0.4839    -0.5473    -1.6027 C.2        1 SUBUNIT  0.6000
   15 O15        0.2060     0.2911    -2.1696 O.2        1 SUBUNIT  -0.5500
   16 N16       -0.0949    -1.7870    -1.2373 N.am       1 SUBUNIT  -0.3500
   17 C17        1.1712    -2.2811    -1.3262 C.2        1 SUBUNIT  0.0500
   18 C18        1.6311    -3.0964    -0.2978 C.2        1 SUBUNIT  -0.1300
   19 C19        2.9145    -3.6286    -0.3306 C.2        1 SUBUNIT  0.0000
   20 C20        3.7386    -3.3466    -1.4214 C.2        1 SUBUNIT  -0.1300
   21 C21        3.2791    -2.5514    -2.4660 C.2        1 SUBUNIT  -0.1300
   22 C22        1.9986    -2.0187    -2.4162 C.2        1 SUBUNIT  -0.1300
   23 N23        6.1445    -4.3222    -1.5653 N.1        1 SUBUNIT  -0.3500
   24 C24        5.0718    -3.8864    -1.4971 C.1        1 SUBUNIT  0.4800
   25 I25        3.5294    -4.8080     1.2401 I          1 SUBUNIT  0.0000
   26 H26       -1.9363    -1.1932     0.4688 H          1 SUBUNIT  0.4000
   27 H27       -3.8608    -0.0489    -2.2162 H          1 SUBUNIT  0.0500
   28 H28       -2.4924     0.5539    -3.1502 H          1 SUBUNIT  0.0500
   29 H29       -2.7677    -1.1816    -3.0023 H          1 SUBUNIT  0.0500
   30 H30       -3.0387     1.3744    -0.2930 H          1 SUBUNIT  0.0500
   31 H31       -1.4547     1.8421    -0.9379 H          1 SUBUNIT  0.0500
   32 H32        0.1146     0.6645     2.8668 H          1 SUBUNIT  0.1300
   33 H33        0.7035     2.4791     4.4126 H          1 SUBUNIT  0.1300
   34 H34       -1.8246     5.1520     2.1784 H          1 SUBUNIT  0.1300
   35 H35       -2.4087     3.3446     0.6669 H          1 SUBUNIT  0.1300
   36 H36       -0.8292    -2.3281    -0.8282 H          1 SUBUNIT  0.2500
   37 H37        0.9914    -3.3066     0.5473 H          1 SUBUNIT  0.1300
   38 H38        3.9057    -2.3441    -3.3246 H          1 SUBUNIT  0.1300
   39 H39        1.6559    -1.3879    -3.2249 H          1 SUBUNIT  0.1300
@<TRIPOS>BOND
    1     1    26 1
    2     2     1 1
    3     2     3 1
    4     2     4 1
    5     2    14 1
    6     3    27 1
    7     3    28 1
    8     3    29 1
    9     4     5 1
   10     4    30 1
   11     4    31 1
   12     5     6 1
   13     6     7 2
   14     7     8 1
   15     7    32 1
   16     8     9 2
   17     8    33 1
   18     9    10 1
   19    10    11 2
   20    10    34 1
   21    11     6 1
   22    11    35 1
   23    12    13 3
   24    13     9 1
   25    14    15 2
   26    14    16 1
   27    16    17 1
   28    16    36 1
   29    17    18 2
   30    18    19 1
   31    18    37 1
   32    19    20 2
   33    19    25 1
   34    20    21 1
   35    21    22 2
   36    21    38 1
   37    22    17 1
   38    22    39 1
   39    23    24 3
   40    24    20 1
@<TRIPOS>SUBSTRUCTURE
1 SUBUNIT 1 RESIDUE 1 _ SUBUNIT
@<SCITEGIC>MOL_PROPERTY
REMARK99
SciTegic.value.StringValue
REMARK  99  MacroMolecule created from Mol2 file
REMARK  99  3b65_3B6
REMARK  99  PROTEIN
REMARK  99  USER_CHARGES
REMARK  99  
REMARK  99  

@<SCITEGIC>MOL_PROPERTY
AssignOBJECTID
SciTegic.value.StringValue
1

@<SCITEGIC>MOL_PROPERTY
OBJECTID
SciTegic.value.StringValue
9223372122757464081

@<SCITEGIC>MOL_PROPERTY
ALogP
SciTegic.value.StringValue
2.693

@<SCITEGIC>MOL_PROPERTY
Estimate
SciTegic.value.StringValue
4.2923

@<SCITEGIC>MOL_PROPERTY
Molecular_PolarSurfaceArea
SciTegic.value.StringValue
106.129997

@<SCITEGIC>MOL_PROPERTY
Molecular_Weight
SciTegic.value.StringValue
447.226532

@<SCITEGIC>MOL_PROPERTY
Num_H_Acceptors
SciTegic.value.StringValue
5

@<SCITEGIC>MOL_PROPERTY
Num_H_Acceptors_Lipinski
SciTegic.value.StringValue
6

@<SCITEGIC>MOL_PROPERTY
Num_H_Donors
SciTegic.value.StringValue
2

@<SCITEGIC>MOL_PROPERTY
Num_H_Donors_Lipinski
SciTegic.value.StringValue
2

@<SCITEGIC>MOL_PROPERTY
Num_RotatableBonds
SciTegic.value.StringValue
5

@<SCITEGIC>MOL_PROPERTY
Forcefield
SciTegic.value.StringValue
CHARMm

@<SCITEGIC>MOL_PROPERTY
PartialChargeMethod
SciTegic.value.StringValue
MomanyRone

@<SCITEGIC>MOL_PROPERTY
UseResidueTemplateCharge
SciTegic.value.StringValue
True

@<SCITEGIC>MOL_PROPERTY
ForcefieldBase
SciTegic.value.StringValue
CHARMm

@<SCITEGIC>MOL_PROPERTY
ForcefieldFFML
SciTegic.value.StringValue
<?xml version="1.0" encoding="UTF-8"?>
<!DOCTYPE ffml SYSTEM "Ffml.dtd">
<ffml version="1.0">
<forcefield name="CHARMm" derivedFrom="CHARMm" base="CHARMm">
<atomTypes>
</atomTypes>
<parameters>
</parameters>
</forcefield>
</ffml>

@<SCITEGIC>MOL_PROPERTY
Initial Potential Energy
SciTegic.value.StringValue
35.65387

@<SCITEGIC>MOL_PROPERTY
Initial RMS Gradient
SciTegic.value.StringValue
12.05788

@<SCITEGIC>MOL_PROPERTY
Minimization Criteria
SciTegic.value.StringValue
CONJUG> Minimization exiting with gradient tolerance ( 0.0100000) satisfied.

@<SCITEGIC>MOL_PROPERTY
CHARMm Energy
SciTegic.value.StringValue
5.7437

@<SCITEGIC>MOL_PROPERTY
Potential Energy
SciTegic.value.StringValue
5.7437

@<SCITEGIC>MOL_PROPERTY
RMS Gradient
SciTegic.value.StringValue
0.00945

@<SCITEGIC>MOL_PROPERTY
Bond Energy
SciTegic.value.StringValue
0.6839

@<SCITEGIC>MOL_PROPERTY
Angle Energy
SciTegic.value.StringValue
4.19603

@<SCITEGIC>MOL_PROPERTY
Urey-Bradley Energy
SciTegic.value.StringValue
0

@<SCITEGIC>MOL_PROPERTY
Dihedral Energy
SciTegic.value.StringValue
3.64166

@<SCITEGIC>MOL_PROPERTY
Improper Energy
SciTegic.value.StringValue
0.03376

@<SCITEGIC>MOL_PROPERTY
Van der Waals Energy
SciTegic.value.StringValue
2.42514

@<SCITEGIC>MOL_PROPERTY
Electrostatic Energy
SciTegic.value.StringValue
-5.23678

@<SCITEGIC>MOL_PROPERTY
Hydrogen Bond Energy
SciTegic.value.StringValue
0

@<SCITEGIC>MOL_PROPERTY
Solvation Free Energy
SciTegic.value.StringValue
0

@<SCITEGIC>RESIDUE_PROPERTY
ForceFieldTemplate
SciTegic.value.StringValue
1 1 None

@<SCITEGIC>ATOM_PROPERTY
pdb_serialNumber
SciTegic.value.IntegerValue
1 1
2 2
3 3
4 4
5 5
6 6
7 7
8 8
9 9
10 10
11 11
12 12
13 13
14 14
15 15
16 16
17 17
18 18
19 19
20 20
21 21
22 22
23 23
24 24
25 25
26 26
27 27
28 28
29 29
30 30
31 31
32 32
33 33
34 34
35 35
36 36
37 37
38 38
39 39

@<SCITEGIC>ATOM_PROPERTY
Formal Charge
SciTegic.value.IntegerValue
1 0
2 0
3 0
4 0
5 0
6 0
7 0
8 0
9 0
10 0
11 0
12 0
13 0
14 0
15 0
16 0
17 0
18 0
19 0
20 0
21 0
22 0
23 0
24 0
25 0
26 0
27 0
28 0
29 0
30 0
31 0
32 0
33 0
34 0
35 0
36 0
37 0
38 0
39 0

@<SCITEGIC>ATOM_PROPERTY
pdb_tempFactor
SciTegic.value.DoubleValue
1 0
2 0
3 0
4 0
5 0
6 0
7 0
8 0
9 0
10 0
11 0
12 0
13 0
14 0
15 0
16 0
17 0
18 0
19 0
20 0
21 0
22 0
23 0
24 0
25 0
26 0
27 0
28 0
29 0
30 0
31 0
32 0
33 0
34 0
35 0
36 0
37 0
38 0
39 0

@<SCITEGIC>ATOM_PROPERTY
pdb_occupancy
SciTegic.value.DoubleValue
1 1
2 1
3 1
4 1
5 1
6 1
7 1
8 1
9 1
10 1
11 1
12 1
13 1
14 1
15 1
16 1
17 1
18 1
19 1
20 1
21 1
22 1
23 1
24 1
25 1
26 1
27 1
28 1
29 1
30 1
31 1
32 1
33 1
34 1
35 1
36 1
37 1
38 1
39 1

@<SCITEGIC>ATOM_PROPERTY
OBJECTID
SciTegic.value.StringValue
1 4296409116
2 8591376412
3 12886343708
4 17181311004
5 21476278300
6 25771245596
7 30066212892
8 34361180188
9 38656147484
10 42951114780
11 47246082076
12 51541049372
13 55836016668
14 60130983964
15 64425951260
16 68720918556
17 73015885852
18 77310853148
19 81605820444
20 85900787740
21 90195755036
22 94490722332
23 98785689628
24 103080656924
25 107375624220
26 111670591516
27 115965558812
28 120260526108
29 124555493404
30 128850460700
31 133145427996
32 137440395292
33 141735362588
34 146030329884
35 150325297180
36 154620264476
37 158915231772
38 163210199068
39 167505166364

@<SCITEGIC>ATOM_PROPERTY
ForcefieldType
SciTegic.value.StringValue
1 OT
2 CT
3 CT
4 CT
5 OE
6 C6R
7 C6R
8 C6R
9 C6R
10 C6R
11 C6R
12 N
13 CUY2
14 C
15 O
16 NP
17 C6R
18 C6R
19 C6R
20 C6R
21 C6R
22 C6R
23 N
24 CUY2
25 XI
26 HO
27 HA
28 HA
29 HA
30 HA
31 HA
32 HA
33 HA
34 HA
35 HA
36 H
37 HA
38 HA
39 HA

@<SCITEGIC>ATOM_PROPERTY
Isotropic Displacement
SciTegic.value.DoubleValue
1 0
2 0
3 0
4 0
5 0
6 0
7 0
8 0
9 0
10 0
11 0
12 0
13 0
14 0
15 0
16 0
17 0
18 0
19 0
20 0
21 0
22 0
23 0
24 0
25 0
26 0
27 0
28 0
29 0
30 0
31 0
32 0
33 0
34 0
35 0
36 0
37 0
38 0
39 0

@<TRIPOS>MOLECULE
3lgp_50X
67  71  1  0  0
PROTEIN
USER_CHARGES
@<TRIPOS>ATOM
    1 O1         2.3840     2.5414    -2.0596 O.3        1 SUBUNIT  -0.6500
    2 C2         1.8356     1.2446    -2.2677 C.3        1 SUBUNIT  0.2000
    3 C3         1.8226     0.9330    -3.7740 C.3        1 SUBUNIT  0.2000
    4 O4         3.1141     1.2678    -4.2515 O.3        1 SUBUNIT  -0.6500
    5 C5         1.6538    -0.5810    -4.0153 C.2        1 SUBUNIT  0.6000
    6 O6         2.6145    -1.3016    -3.7703 O.2        1 SUBUNIT  -0.5500
    7 N7         0.4847    -1.0391    -4.5590 N.am       1 SUBUNIT  -0.2500
    8 C8         0.2535    -2.4710    -4.7728 C.3        1 SUBUNIT  0.0500
    9 C9        -1.1374    -2.5523    -5.4239 C.3        1 SUBUNIT  -0.1000
   10 C10       -1.4075    -1.1502    -5.9755 C.3        1 SUBUNIT  -0.1000
   11 C11       -0.5992    -0.2045    -5.0825 C.3        1 SUBUNIT  0.0000
   12 C12        0.3307    -3.2725    -3.4948 C.2        1 SUBUNIT  0.0000
   13 C13        1.1381    -4.4040    -3.4153 C.2        1 SUBUNIT  -0.1300
   14 C14        1.2325    -5.0933    -2.2125 C.2        1 SUBUNIT  0.2000
   15 C15        0.5267    -4.6943    -1.0866 C.2        1 SUBUNIT  -0.1300
   16 C16       -0.2870    -3.5733    -1.1695 C.2        1 SUBUNIT  -0.1300
   17 C17       -0.3812    -2.8705    -2.3651 C.2        1 SUBUNIT  -0.1300
   18 Cl18       2.2500    -6.4945    -2.1149 Cl         1 SUBUNIT  -0.2000
   19 C19        0.4060     1.2114    -1.7009 C.2        1 SUBUNIT  0.6000
   20 O20       -0.3759     0.2978    -1.9218 O.2        1 SUBUNIT  -0.5500
   21 N21        0.1479     2.2996    -0.9574 N.am       1 SUBUNIT  -0.4000
   22 C22       -1.0636     2.4827    -0.1802 C.3        1 SUBUNIT  0.0000
   23 C23       -0.6861     2.9326     1.2073 C.2        1 SUBUNIT  0.0000
   24 C24       -0.7274     4.2407     1.7167 C.2        1 SUBUNIT  -0.1000
   25 C25       -0.2585     4.2935     3.0483 C.2        1 SUBUNIT  -0.1000
   26 C26        0.1138     3.0241     3.5195 C.2        1 SUBUNIT  0.0000
   27 C27        0.6331     2.6794     4.8975 C.3        1 SUBUNIT  -0.0500
   28 N28        0.1832     1.3268     5.2920 N.pl3      1 SUBUNIT  -0.3500
   29 C29       -1.1527     0.9647     5.4152 C.2        1 SUBUNIT  0.2000
   30 C30       -1.1996    -0.4295     5.6979 C.2        1 SUBUNIT  0.2000
   31 N31        0.1021    -0.8845     5.7775 N.2        1 SUBUNIT  -0.3000
   32 C32        0.8784     0.1995     5.5819 C.2        1 SUBUNIT  0.2000
   33 F33        2.7403    -1.0303     6.2068 F          1 SUBUNIT  -0.3000
   34 C34        2.3888     0.1344     5.6842 C.3        1 SUBUNIT  0.9000
   35 F35        2.7962     1.1230     6.4669 F          1 SUBUNIT  -0.3000
   36 F36        2.8847     0.2624     4.4655 F          1 SUBUNIT  -0.3000
   37 C37       -2.4071    -1.0551     5.8442 C.2        1 SUBUNIT  -0.1300
   38 C38       -3.5936    -0.3257     5.7543 C.2        1 SUBUNIT  -0.1300
   39 C39       -3.5512     1.0446     5.5005 C.2        1 SUBUNIT  -0.1300
   40 C40       -2.3209     1.6757     5.3152 C.2        1 SUBUNIT  -0.1300
   41 S41       -0.0991     1.8196     2.3429 S.3        1 SUBUNIT  0.0000
   42 H42        3.1389     2.6271    -2.6407 H          1 SUBUNIT  0.4000
   43 H43        2.4286     0.5157    -1.7054 H          1 SUBUNIT  0.0500
   44 H44        1.0921     1.5396    -4.3050 H          1 SUBUNIT  0.0500
   45 H45        3.6273     0.4688    -4.1096 H          1 SUBUNIT  0.4000
   46 H46        1.0052    -2.8303    -5.4783 H          1 SUBUNIT  0.0500
   47 H47       -1.1903    -3.3218    -6.1945 H          1 SUBUNIT  0.0500
   48 H48       -1.8999    -2.7897    -4.6814 H          1 SUBUNIT  0.0500
   49 H49       -2.4692    -0.9026    -5.9953 H          1 SUBUNIT  0.0500
   50 H50       -1.0338    -1.0893    -6.9983 H          1 SUBUNIT  0.0500
   51 H51       -1.2066     0.1727    -4.2599 H          1 SUBUNIT  0.0500
   52 H52       -0.2280     0.6354    -5.6699 H          1 SUBUNIT  0.0500
   53 H53        1.6961    -4.7285    -4.2832 H          1 SUBUNIT  0.1300
   54 H54        0.6043    -5.2437    -0.1588 H          1 SUBUNIT  0.1300
   55 H55       -0.8422    -3.2398    -0.3049 H          1 SUBUNIT  0.1300
   56 H56       -1.0107    -1.9928    -2.4110 H          1 SUBUNIT  0.1300
   57 H57        0.8978     2.9631    -0.9245 H          1 SUBUNIT  0.2500
   58 H58       -1.6166     1.5420    -0.1376 H          1 SUBUNIT  0.0500
   59 H59       -1.6694     3.2317    -0.6899 H          1 SUBUNIT  0.0500
   60 H60       -1.0696     5.1032     1.1631 H          1 SUBUNIT  0.1000
   61 H61       -0.1956     5.1989     3.6323 H          1 SUBUNIT  0.1000
   62 H62        0.2815     3.4159     5.6207 H          1 SUBUNIT  0.0500
   63 H63        1.7204     2.7410     4.8752 H          1 SUBUNIT  0.0500
   64 H64       -2.4317    -2.1160     6.0462 H          1 SUBUNIT  0.1300
   65 H65       -4.5450    -0.8190     5.8926 H          1 SUBUNIT  0.1300
   66 H66       -4.4714     1.6141     5.4619 H          1 SUBUNIT  0.1300
   67 H67       -2.2815     2.7318     5.0937 H          1 SUBUNIT  0.1300
@<TRIPOS>BOND
    1     1     2 1
    2     1    42 1
    3     2     3 1
    4     2    19 1
    5     2    43 1
    6     3     4 1
    7     3     5 1
    8     3    44 1
    9     4    45 1
   10     5     6 2
   11     5     7 1
   12     7     8 1
   13     8     9 1
   14     8    12 1
   15     8    46 1
   16     9    10 1
   17     9    47 1
   18     9    48 1
   19    10    11 1
   20    10    49 1
   21    10    50 1
   22    11     7 1
   23    11    51 1
   24    11    52 1
   25    12    13 2
   26    13    14 1
   27    13    53 1
   28    14    15 2
   29    14    18 1
   30    15    16 1
   31    15    54 1
   32    16    17 2
   33    16    55 1
   34    17    12 1
   35    17    56 1
   36    19    20 2
   37    19    21 1
   38    21    22 1
   39    21    57 1
   40    22    23 1
   41    22    58 1
   42    22    59 1
   43    23    24 2
   44    24    25 1
   45    24    60 1
   46    25    26 2
   47    25    61 1
   48    26    27 1
   49    26    41 1
   50    27    28 1
   51    27    62 1
   52    27    63 1
   53    28    29 1
   54    29    30 2
   55    30    31 1
   56    30    37 1
   57    31    32 2
   58    32    28 1
   59    33    34 1
   60    34    32 1
   61    34    35 1
   62    34    36 1
   63    37    38 2
   64    37    64 1
   65    38    39 1
   66    38    65 1
   67    39    40 2
   68    39    66 1
   69    40    29 1
   70    40    67 1
   71    41    23 1
@<TRIPOS>SUBSTRUCTURE
1 SUBUNIT 1 RESIDUE 1 _ SUBUNIT
@<SCITEGIC>MOL_PROPERTY
REMARK99
SciTegic.value.StringValue
REMARK  99  MacroMolecule created from Mol2 file
REMARK  99  3lgp_50X
REMARK  99  PROTEIN
REMARK  99  USER_CHARGES
REMARK  99  
REMARK  99  

@<SCITEGIC>MOL_PROPERTY
AssignOBJECTID
SciTegic.value.StringValue
1

@<SCITEGIC>MOL_PROPERTY
OBJECTID
SciTegic.value.StringValue
9223372127052431377

@<SCITEGIC>MOL_PROPERTY
ALogP
SciTegic.value.StringValue
4.491

@<SCITEGIC>MOL_PROPERTY
Estimate
SciTegic.value.StringValue
4.31604

@<SCITEGIC>MOL_PROPERTY
Molecular_PolarSurfaceArea
SciTegic.value.StringValue
135.929993

@<SCITEGIC>MOL_PROPERTY
Molecular_Weight
SciTegic.value.StringValue
607.044006

@<SCITEGIC>MOL_PROPERTY
Num_H_Acceptors
SciTegic.value.StringValue
5

@<SCITEGIC>MOL_PROPERTY
Num_H_Acceptors_Lipinski
SciTegic.value.StringValue
8

@<SCITEGIC>MOL_PROPERTY
Num_H_Donors
SciTegic.value.StringValue
3

@<SCITEGIC>MOL_PROPERTY
Num_H_Donors_Lipinski
SciTegic.value.StringValue
3

@<SCITEGIC>MOL_PROPERTY
Num_RotatableBonds
SciTegic.value.StringValue
9

@<SCITEGIC>MOL_PROPERTY
Forcefield
SciTegic.value.StringValue
CHARMm

@<SCITEGIC>MOL_PROPERTY
PartialChargeMethod
SciTegic.value.StringValue
MomanyRone

@<SCITEGIC>MOL_PROPERTY
UseResidueTemplateCharge
SciTegic.value.StringValue
True

@<SCITEGIC>MOL_PROPERTY
ForcefieldBase
SciTegic.value.StringValue
CHARMm

@<SCITEGIC>MOL_PROPERTY
ForcefieldFFML
SciTegic.value.StringValue
<?xml version="1.0" encoding="UTF-8"?>
<!DOCTYPE ffml SYSTEM "Ffml.dtd">
<ffml version="1.0">
<forcefield name="CHARMm" derivedFrom="CHARMm" base="CHARMm">
<atomTypes>
</atomTypes>
<parameters>
<angle atom1="C5R" atom2="CT" atom3="N5R">
<quadratic
refValue="111.3"
forceConstant="58.25"/>
</angle>
<angle atom1="N5R" atom2="C5R" atom3="CF3">
<quadratic
refValue="119.136"
forceConstant="68"/>
</angle>
<angle atom1="XF" atom2="CF3" atom3="C5R">
<quadratic
refValue="110.26"
forceConstant="53.5714"/>
</angle>
<torsion atom1="XF" atom2="CF3" atom3="C5R" atom4="N5R">
<multiplecos
v1="0"
v2="0"
v3="0"
v4="0"
v5="0"
v6="0.1"
gamma1="0"
gamma2="0"
gamma3="0"
gamma4="0"
gamma5="0"
gamma6="0"/>
</torsion>
</parameters>
</forcefield>
</ffml>

@<SCITEGIC>MOL_PROPERTY
Initial Potential Energy
SciTegic.value.StringValue
90.0871

@<SCITEGIC>MOL_PROPERTY
Initial RMS Gradient
SciTegic.value.StringValue
16.74702

@<SCITEGIC>MOL_PROPERTY
Minimization Criteria
SciTegic.value.StringValue
CONJUG> Minimization exiting with gradient tolerance ( 0.0100000) satisfied.

@<SCITEGIC>MOL_PROPERTY
CHARMm Energy
SciTegic.value.StringValue
25.18613

@<SCITEGIC>MOL_PROPERTY
Potential Energy
SciTegic.value.StringValue
25.18613

@<SCITEGIC>MOL_PROPERTY
RMS Gradient
SciTegic.value.StringValue
0.00968

@<SCITEGIC>MOL_PROPERTY
Bond Energy
SciTegic.value.StringValue
1.57326

@<SCITEGIC>MOL_PROPERTY
Angle Energy
SciTegic.value.StringValue
15.47077

@<SCITEGIC>MOL_PROPERTY
Urey-Bradley Energy
SciTegic.value.StringValue
0

@<SCITEGIC>MOL_PROPERTY
Dihedral Energy
SciTegic.value.StringValue
16.85402

@<SCITEGIC>MOL_PROPERTY
Improper Energy
SciTegic.value.StringValue
0.40012

@<SCITEGIC>MOL_PROPERTY
Van der Waals Energy
SciTegic.value.StringValue
-3.70035

@<SCITEGIC>MOL_PROPERTY
Electrostatic Energy
SciTegic.value.StringValue
-5.41168

@<SCITEGIC>MOL_PROPERTY
Hydrogen Bond Energy
SciTegic.value.StringValue
0

@<SCITEGIC>MOL_PROPERTY
Solvation Free Energy
SciTegic.value.StringValue
0

@<SCITEGIC>RESIDUE_PROPERTY
ForceFieldTemplate
SciTegic.value.StringValue
1 1 None

@<SCITEGIC>ATOM_PROPERTY
pdb_serialNumber
SciTegic.value.IntegerValue
1 1
2 2
3 3
4 4
5 5
6 6
7 7
8 8
9 9
10 10
11 11
12 12
13 13
14 14
15 15
16 16
17 17
18 18
19 19
20 20
21 21
22 22
23 23
24 24
25 25
26 26
27 27
28 28
29 29
30 30
31 31
32 32
33 33
34 34
35 35
36 36
37 37
38 38
39 39
40 40
41 41
42 42
43 43
44 44
45 45
46 46
47 47
48 48
49 49
50 50
51 51
52 52
53 53
54 54
55 55
56 56
57 57
58 58
59 59
60 60
61 61
62 62
63 63
64 64
65 65
66 66
67 67

@<SCITEGIC>ATOM_PROPERTY
Formal Charge
SciTegic.value.IntegerValue
1 0
2 0
3 0
4 0
5 0
6 0
7 0
8 0
9 0
10 0
11 0
12 0
13 0
14 0
15 0
16 0
17 0
18 0
19 0
20 0
21 0
22 0
23 0
24 0
25 0
26 0
27 0
28 0
29 0
30 0
31 0
32 0
33 0
34 0
35 0
36 0
37 0
38 0
39 0
40 0
41 0
42 0
43 0
44 0
45 0
46 0
47 0
48 0
49 0
50 0
51 0
52 0
53 0
54 0
55 0
56 0
57 0
58 0
59 0
60 0
61 0
62 0
63 0
64 0
65 0
66 0
67 0

@<SCITEGIC>ATOM_PROPERTY
pdb_tempFactor
SciTegic.value.DoubleValue
1 0
2 0
3 0
4 0
5 0
6 0
7 0
8 0
9 0
10 0
11 0
12 0
13 0
14 0
15 0
16 0
17 0
18 0
19 0
20 0
21 0
22 0
23 0
24 0
25 0
26 0
27 0
28 0
29 0
30 0
31 0
32 0
33 0
34 0
35 0
36 0
37 0
38 0
39 0
40 0
41 0
42 0
43 0
44 0
45 0
46 0
47 0
48 0
49 0
50 0
51 0
52 0
53 0
54 0
55 0
56 0
57 0
58 0
59 0
60 0
61 0
62 0
63 0
64 0
65 0
66 0
67 0

@<SCITEGIC>ATOM_PROPERTY
pdb_occupancy
SciTegic.value.DoubleValue
1 1
2 1
3 1
4 1
5 1
6 1
7 1
8 1
9 1
10 1
11 1
12 1
13 1
14 1
15 1
16 1
17 1
18 1
19 1
20 1
21 1
22 1
23 1
24 1
25 1
26 1
27 1
28 1
29 1
30 1
31 1
32 1
33 1
34 1
35 1
36 1
37 1
38 1
39 1
40 1
41 1
42 1
43 1
44 1
45 1
46 1
47 1
48 1
49 1
50 1
51 1
52 1
53 1
54 1
55 1
56 1
57 1
58 1
59 1
60 1
61 1
62 1
63 1
64 1
65 1
66 1
67 1

@<SCITEGIC>ATOM_PROPERTY
OBJECTID
SciTegic.value.StringValue
1 4296409112
2 8591376408
3 12886343704
4 17181311000
5 21476278296
6 25771245592
7 30066212888
8 34361180184
9 38656147480
10 42951114776
11 47246082072
12 51541049368
13 55836016664
14 60130983960
15 64425951256
16 68720918552
17 73015885848
18 77310853144
19 81605820440
20 85900787736
21 90195755032
22 94490722328
23 98785689624
24 103080656920
25 107375624216
26 111670591512
27 115965558808
28 120260526104
29 124555493400
30 128850460696
31 133145427992
32 137440395288
33 141735362584
34 146030329880
35 150325297176
36 154620264472
37 158915231768
38 163210199064
39 167505166360
40 171800133656
41 176095100952
42 180390068248
43 184685035544
44 188980002840
45 193274970136
46 197569937432
47 201864904728
48 206159872024
49 210454839320
50 214749806616
51 219044773912
52 223339741208
53 227634708504
54 231929675800
55 236224643096
56 240519610392
57 244814577688
58 249109544984
59 253404512280
60 257699479576
61 261994446872
62 266289414168
63 270584381464
64 274879348760
65 279174316056
66 283469283352
67 287764250648

@<SCITEGIC>ATOM_PROPERTY
ForcefieldType
SciTegic.value.StringValue
1 OT
2 CT
3 CT
4 OT
5 C
6 O
7 NX
8 CT
9 CT
10 CT
11 CT
12 C6R
13 C6R
14 C6R
15 C6R
16 C6R
17 C6R
18 XCL
19 C
20 O
21 NP
22 CT
23 C5R
24 C5R
25 C5R
26 C5R
27 CT
28 N5R
29 CR56
30 CR56
31 N5R
32 C5R
33 XF
34 CF3
35 XF
36 XF
37 C6R
38 C6R
39 C6R
40 C6R
41 S5R
42 HO
43 HA
44 HA
45 HO
46 HA
47 HA
48 HA
49 HA
50 HA
51 HA
52 HA
53 HA
54 HA
55 HA
56 HA
57 H
58 HA
59 HA
60 HA
61 HA
62 HA
63 HA
64 HA
65 HA
66 HA
67 HA

@<SCITEGIC>ATOM_PROPERTY
Isotropic Displacement
SciTegic.value.DoubleValue
1 0
2 0
3 0
4 0
5 0
6 0
7 0
8 0
9 0
10 0
11 0
12 0
13 0
14 0
15 0
16 0
17 0
18 0
19 0
20 0
21 0
22 0
23 0
24 0
25 0
26 0
27 0
28 0
29 0
30 0
31 0
32 0
33 0
34 0
35 0
36 0
37 0
38 0
39 0
40 0
41 0
42 0
43 0
44 0
45 0
46 0
47 0
48 0
49 0
50 0
51 0
52 0
53 0
54 0
55 0
56 0
57 0
58 0
59 0
60 0
61 0
62 0
63 0
64 0
65 0
66 0
67 0

@<TRIPOS>MOLECULE
3lnj_DTR_DTY
48  50  1  0  0
PROTEIN
USER_CHARGES
@<TRIPOS>ATOM
    1 N1         2.5557    -0.8454     1.1684 N.3        1 SUBUNIT  -0.9000
    2 C2         1.4535     0.1083     1.2680 C.3        1 SUBUNIT  0.1500
    3 C3         0.4335    -0.2579     0.1743 C.2        1 SUBUNIT  0.6000
    4 O4        -0.3266    -1.2133     0.3151 O.2        1 SUBUNIT  -0.5500
    5 N5         0.5479     0.4922    -0.9158 N.am       1 SUBUNIT  -0.4000
    6 C6        -0.3079     0.4097    -2.0785 C.3        1 SUBUNIT  0.0500
    7 C7        -0.4825     1.8895    -2.4351 C.3        1 SUBUNIT  0.1500
    8 O8         0.4495     2.5828    -2.0290 O.2        1 SUBUNIT  -1.5500
    9 C9         0.4107    -0.3299    -3.2242 C.3        1 SUBUNIT  -0.1000
   10 C10        0.7687    -1.7590    -2.9058 C.2        1 SUBUNIT  0.0000
   11 C11        2.0984    -2.1322    -2.7343 C.2        1 SUBUNIT  -0.1300
   12 C12        2.4377    -3.4601    -2.5071 C.2        1 SUBUNIT  -0.1300
   13 C13        1.4486    -4.4311    -2.4515 C.2        1 SUBUNIT  0.2500
   14 O14        1.7828    -5.7478    -2.2033 O.3        1 SUBUNIT  -0.6500
   15 C15        0.1180    -4.0648    -2.5962 C.2        1 SUBUNIT  -0.1300
   16 C16       -0.2184    -2.7357    -2.8233 C.2        1 SUBUNIT  -0.1300
   17 C17        0.8273     0.0610     2.6755 C.3        1 SUBUNIT  -0.1000
   18 C18        0.0715     1.3365     2.9970 C.2        1 SUBUNIT  -0.0500
   19 C19       -1.2930     1.6707     2.6673 C.2        1 SUBUNIT  0.0500
   20 C20       -2.2852     1.0112     1.9920 C.2        1 SUBUNIT  -0.1300
   21 C21       -3.5396     1.6028     1.8313 C.2        1 SUBUNIT  -0.1300
   22 C22       -3.7812     2.8725     2.3585 C.2        1 SUBUNIT  -0.1300
   23 C23       -2.7656     3.5419     3.0415 C.2        1 SUBUNIT  -0.1300
   24 C24       -1.5391     2.9573     3.2025 C.2        1 SUBUNIT  0.2000
   25 N25       -0.3768     3.3785     3.8371 N.pl3      1 SUBUNIT  -0.6000
   26 C26        0.5875     2.4328     3.6959 C.2        1 SUBUNIT  0.0000
   27 H27        2.1123    -1.7488     1.0481 H          1 SUBUNIT  0.3500
   28 H28        2.9902    -0.6600     0.2720 H          1 SUBUNIT  0.3500
   29 H29        1.8635     1.1009     1.0694 H          1 SUBUNIT  0.0500
   30 H30        1.0683     1.3563    -0.9632 H          1 SUBUNIT  0.2500
   31 H31       -1.2600    -0.0428    -1.7951 H          1 SUBUNIT  0.0500
   32 H32       -1.4537     2.1730    -2.0301 H          1 SUBUNIT  0.2000
   33 H33       -0.6372     1.9376    -3.5121 H          1 SUBUNIT  0.2000
   34 H34        1.3172     0.2184    -3.4887 H          1 SUBUNIT  0.0500
   35 H35       -0.2152    -0.3249    -4.1163 H          1 SUBUNIT  0.0500
   36 H36        2.8723    -1.3799    -2.7890 H          1 SUBUNIT  0.1300
   37 H37        3.4731    -3.7352    -2.3800 H          1 SUBUNIT  0.1300
   38 H38        1.6751    -5.8740    -1.2682 H          1 SUBUNIT  0.4000
   39 H39       -0.6587    -4.8116    -2.5376 H          1 SUBUNIT  0.1300
   40 H40       -1.2544    -2.4537    -2.9352 H          1 SUBUNIT  0.1300
   41 H41        1.6153    -0.0484     3.4202 H          1 SUBUNIT  0.0500
   42 H42        0.1709    -0.8023     2.7930 H          1 SUBUNIT  0.0500
   43 H43       -2.0875     0.0325     1.5797 H          1 SUBUNIT  0.1300
   44 H44       -4.3124     1.0796     1.2876 H          1 SUBUNIT  0.1300
   45 H45       -4.7454     3.3450     2.2331 H          1 SUBUNIT  0.1300
   46 H46       -2.9438     4.5270     3.4442 H          1 SUBUNIT  0.1300
   47 H47       -0.2667     4.2421     4.2899 H          1 SUBUNIT  0.3000
   48 H48        1.6022     2.4974     4.0612 H          1 SUBUNIT  0.1000
@<TRIPOS>BOND
    1     1     2 1
    2     1    27 1
    3     1    28 1
    4     2     3 1
    5     2    17 1
    6     2    29 1
    7     3     4 2
    8     3     5 1
    9     5     6 1
   10     5    30 1
   11     6     7 1
   12     6     9 1
   13     6    31 1
   14     7     8 1
   15     7    32 1
   16     7    33 1
   17     9    10 1
   18     9    34 1
   19     9    35 1
   20    10    11 2
   21    11    12 1
   22    11    36 1
   23    12    13 2
   24    12    37 1
   25    13    14 1
   26    13    15 1
   27    14    38 1
   28    15    16 2
   29    15    39 1
   30    16    10 1
   31    16    40 1
   32    17    18 1
   33    17    41 1
   34    17    42 1
   35    18    19 1
   36    19    20 2
   37    20    21 1
   38    20    43 1
   39    21    22 2
   40    21    44 1
   41    22    23 1
   42    22    45 1
   43    23    24 2
   44    23    46 1
   45    24    19 1
   46    24    25 1
   47    25    26 1
   48    25    47 1
   49    26    18 2
   50    26    48 1
@<TRIPOS>SUBSTRUCTURE
1 SUBUNIT 1 RESIDUE 1 _ SUBUNIT
@<SCITEGIC>MOL_PROPERTY
REMARK99
SciTegic.value.StringValue
REMARK  99  MacroMolecule created from Mol2 file
REMARK  99  3lnj_DTR_DTY
REMARK  99  PROTEIN
REMARK  99  USER_CHARGES
REMARK  99  
REMARK  99  

@<SCITEGIC>MOL_PROPERTY
AssignOBJECTID
SciTegic.value.StringValue
1

@<SCITEGIC>MOL_PROPERTY
OBJECTID
SciTegic.value.StringValue
9223372131347398673

@<SCITEGIC>MOL_PROPERTY
ALogP
SciTegic.value.StringValue
1.564

@<SCITEGIC>MOL_PROPERTY
Estimate
SciTegic.value.StringValue
5.11071

@<SCITEGIC>MOL_PROPERTY
Molecular_PolarSurfaceArea
SciTegic.value.StringValue
114.199997

@<SCITEGIC>MOL_PROPERTY
Molecular_Weight
SciTegic.value.StringValue
352.406982

@<SCITEGIC>MOL_PROPERTY
Num_H_Acceptors
SciTegic.value.StringValue
4

@<SCITEGIC>MOL_PROPERTY
Num_H_Acceptors_Lipinski
SciTegic.value.StringValue
6

@<SCITEGIC>MOL_PROPERTY
Num_H_Donors
SciTegic.value.StringValue
4

@<SCITEGIC>MOL_PROPERTY
Num_H_Donors_Lipinski
SciTegic.value.StringValue
5

@<SCITEGIC>MOL_PROPERTY
Num_RotatableBonds
SciTegic.value.StringValue
7

@<SCITEGIC>MOL_PROPERTY
Forcefield
SciTegic.value.StringValue
CHARMm

@<SCITEGIC>MOL_PROPERTY
PartialChargeMethod
SciTegic.value.StringValue
MomanyRone

@<SCITEGIC>MOL_PROPERTY
UseResidueTemplateCharge
SciTegic.value.StringValue
True

@<SCITEGIC>MOL_PROPERTY
ForcefieldBase
SciTegic.value.StringValue
CHARMm

@<SCITEGIC>MOL_PROPERTY
ForcefieldFFML
SciTegic.value.StringValue
<?xml version="1.0" encoding="UTF-8"?>
<!DOCTYPE ffml SYSTEM "Ffml.dtd">
<ffml version="1.0">
<forcefield name="CHARMm" derivedFrom="CHARMm" base="CHARMm">
<atomTypes>
</atomTypes>
<parameters>
</parameters>
</forcefield>
</ffml>

@<SCITEGIC>MOL_PROPERTY
Initial Potential Energy
SciTegic.value.StringValue
21.33397

@<SCITEGIC>MOL_PROPERTY
Initial RMS Gradient
SciTegic.value.StringValue
39.27683

@<SCITEGIC>MOL_PROPERTY
Minimization Criteria
SciTegic.value.StringValue
CONJUG> Minimization exiting with gradient tolerance ( 0.0100000) satisfied.

@<SCITEGIC>MOL_PROPERTY
CHARMm Energy
SciTegic.value.StringValue
-58.21848

@<SCITEGIC>MOL_PROPERTY
Potential Energy
SciTegic.value.StringValue
-58.21848

@<SCITEGIC>MOL_PROPERTY
RMS Gradient
SciTegic.value.StringValue
0.00921

@<SCITEGIC>MOL_PROPERTY
Bond Energy
SciTegic.value.StringValue
0.80117

@<SCITEGIC>MOL_PROPERTY
Angle Energy
SciTegic.value.StringValue
17.58069

@<SCITEGIC>MOL_PROPERTY
Urey-Bradley Energy
SciTegic.value.StringValue
0

@<SCITEGIC>MOL_PROPERTY
Dihedral Energy
SciTegic.value.StringValue
4.10223

@<SCITEGIC>MOL_PROPERTY
Improper Energy
SciTegic.value.StringValue
0.69547

@<SCITEGIC>MOL_PROPERTY
Van der Waals Energy
SciTegic.value.StringValue
-0.48209

@<SCITEGIC>MOL_PROPERTY
Electrostatic Energy
SciTegic.value.StringValue
-80.91596

@<SCITEGIC>MOL_PROPERTY
Hydrogen Bond Energy
SciTegic.value.StringValue
0

@<SCITEGIC>MOL_PROPERTY
Solvation Free Energy
SciTegic.value.StringValue
0

@<SCITEGIC>RESIDUE_PROPERTY
ForceFieldTemplate
SciTegic.value.StringValue
1 1 None

@<SCITEGIC>ATOM_PROPERTY
pdb_serialNumber
SciTegic.value.IntegerValue
1 1
2 2
3 3
4 4
5 5
6 6
7 7
8 8
9 9
10 10
11 11
12 12
13 13
14 14
15 15
16 16
17 17
18 18
19 19
20 20
21 21
22 22
23 23
24 24
25 25
26 26
27 27
28 28
29 29
30 30
31 31
32 32
33 33
34 34
35 35
36 36
37 37
38 38
39 39
40 40
41 41
42 42
43 43
44 44
45 45
46 46
47 47
48 48

@<SCITEGIC>ATOM_PROPERTY
Formal Charge
SciTegic.value.IntegerValue
1 0
2 0
3 0
4 0
5 0
6 0
7 0
8 -1
9 0
10 0
11 0
12 0
13 0
14 0
15 0
16 0
17 0
18 0
19 0
20 0
21 0
22 0
23 0
24 0
25 0
26 0
27 0
28 0
29 0
30 0
31 0
32 0
33 0
34 0
35 0
36 0
37 0
38 0
39 0
40 0
41 0
42 0
43 0
44 0
45 0
46 0
47 0
48 0

@<SCITEGIC>ATOM_PROPERTY
pdb_tempFactor
SciTegic.value.DoubleValue
1 0
2 0
3 0
4 0
5 0
6 0
7 0
8 0
9 0
10 0
11 0
12 0
13 0
14 0
15 0
16 0
17 0
18 0
19 0
20 0
21 0
22 0
23 0
24 0
25 0
26 0
27 0
28 0
29 0
30 0
31 0
32 0
33 0
34 0
35 0
36 0
37 0
38 0
39 0
40 0
41 0
42 0
43 0
44 0
45 0
46 0
47 0
48 0

@<SCITEGIC>ATOM_PROPERTY
pdb_occupancy
SciTegic.value.DoubleValue
1 1
2 1
3 1
4 1
5 1
6 1
7 1
8 1
9 1
10 1
11 1
12 1
13 1
14 1
15 1
16 1
17 1
18 1
19 1
20 1
21 1
22 1
23 1
24 1
25 1
26 1
27 1
28 1
29 1
30 1
31 1
32 1
33 1
34 1
35 1
36 1
37 1
38 1
39 1
40 1
41 1
42 1
43 1
44 1
45 1
46 1
47 1
48 1

@<SCITEGIC>ATOM_PROPERTY
OBJECTID
SciTegic.value.StringValue
1 4296409115
2 8591376411
3 12886343707
4 17181311003
5 21476278299
6 25771245595
7 30066212891
8 34361180187
9 38656147483
10 42951114779
11 47246082075
12 51541049371
13 55836016667
14 60130983963
15 64425951259
16 68720918555
17 73015885851
18 77310853147
19 81605820443
20 85900787739
21 90195755035
22 94490722331
23 98785689627
24 103080656923
25 107375624219
26 111670591515
27 115965558811
28 120260526107
29 124555493403
30 128850460699
31 133145427995
32 137440395291
33 141735362587
34 146030329883
35 150325297179
36 154620264475
37 158915231771
38 163210199067
39 167505166363
40 171800133659
41 176095100955
42 180390068251
43 184685035547
44 188980002843
45 193274970139
46 197569937435
47 201864904731
48 206159872027

@<SCITEGIC>ATOM_PROPERTY
ForcefieldType
SciTegic.value.StringValue
1 NT
2 CT
3 C
4 O
5 NP
6 CT
7 C
8 O
9 CT
10 C6R
11 C6R
12 C6R
13 C6R
14 OT
15 C6R
16 C6R
17 CT
18 C5R
19 CR56
20 C6R
21 C6R
22 C6R
23 C6R
24 CR56
25 N5R
26 C5R
27 H
28 H
29 HA
30 H
31 HA
32 HA
33 HA
34 HA
35 HA
36 HA
37 HA
38 HO
39 HA
40 HA
41 HA
42 HA
43 HA
44 HA
45 HA
46 HA
47 H
48 HA

@<SCITEGIC>ATOM_PROPERTY
Isotropic Displacement
SciTegic.value.DoubleValue
1 0
2 0
3 0
4 0
5 0
6 0
7 0
8 0
9 0
10 0
11 0
12 0
13 0
14 0
15 0
16 0
17 0
18 0
19 0
20 0
21 0
22 0
23 0
24 0
25 0
26 0
27 0
28 0
29 0
30 0
31 0
32 0
33 0
34 0
35 0
36 0
37 0
38 0
39 0
40 0
41 0
42 0
43 0
44 0
45 0
46 0
47 0
48 0

@<TRIPOS>MOLECULE
3qkl_SMR
80  84  1  0  0
PROTEIN
USER_CHARGES
@<TRIPOS>ATOM
    1 C1         0.3655    -1.4600     0.4175 C.3        1 SUBUNIT  0.1000
    2 N2         1.7510    -1.9579     0.3197 N.3        1 SUBUNIT  -0.5200
    3 C3         1.7935    -3.4280     0.4086 C.3        1 SUBUNIT  0.1000
    4 C4         2.8009    -3.9831     1.4189 C.3        1 SUBUNIT  0.0800
    5 O5         2.8048    -5.3875     1.3031 O.3        1 SUBUNIT  -0.3600
    6 C6         3.7406    -6.0602     2.1192 C.3        1 SUBUNIT  0.0800
    7 C7         3.6150    -7.5631     1.8792 C.3        1 SUBUNIT  -0.1500
    8 O8         0.2001     0.4184    -1.1917 O.3        1 SUBUNIT  -0.6500
    9 C9         0.1761     0.0546     0.1780 C.3        1 SUBUNIT  0.2000
   10 C10       -1.1800     0.6117     0.6129 C.3        1 SUBUNIT  0.1000
   11 N11       -1.2643     1.9754     0.0604 N.4        1 SUBUNIT  0.0500
   12 C12       -4.6848     4.1932     0.4633 C.2        1 SUBUNIT  0.1850
   13 O13       -3.3280     4.4348     0.2597 O.3        1 SUBUNIT  -0.3650
   14 C14       -2.7475     3.7992    -0.8652 C.3        1 SUBUNIT  0.1800
   15 C15       -1.3773     4.4672    -1.0323 C.3        1 SUBUNIT  -0.1000
   16 C16       -0.5485     4.3389     0.2566 C.3        1 SUBUNIT  -0.1000
   17 C17       -0.8322     3.0210     0.9964 C.3        1 SUBUNIT  0.1000
   18 C18       -3.6206     4.0434    -2.1043 C.3        1 SUBUNIT  -0.1000
   19 C19       -5.0068     3.4278    -1.9277 C.3        1 SUBUNIT  -0.1000
   20 C20       -5.5307     3.7017    -0.5435 C.2        1 SUBUNIT  0.0000
   21 C21       -6.8460     3.4401    -0.2574 C.2        1 SUBUNIT  0.0500
   22 C22       -7.3356     3.6827     1.0669 C.2        1 SUBUNIT  0.2000
   23 C23       -6.5114     4.1602     2.0445 C.2        1 SUBUNIT  -0.1300
   24 C24       -5.1794     4.4310     1.7438 C.2        1 SUBUNIT  -0.1300
   25 N25       -8.6636     3.3288     0.9859 N.pl3      1 SUBUNIT  -0.5000
   26 N26       -8.9957     2.8899    -0.2404 N.2        1 SUBUNIT  -0.1000
   27 C27       -7.9480     2.9210    -1.0661 C.2        1 SUBUNIT  -0.0500
   28 C28       -2.5629     2.2931    -0.5502 C.3        1 SUBUNIT  0.1000
   29 O29        2.0065    -1.4681    -2.0483 O.2        1 SUBUNIT  -0.6500
   30 S30        2.7833    -1.2208    -0.8738 S.o2       1 SUBUNIT  1.3600
   31 O31        2.8220     0.1374    -0.4256 O.2        1 SUBUNIT  -0.6500
   32 C32        4.4140    -1.9628    -0.8772 C.2        1 SUBUNIT  0.0600
   33 C33        5.2885    -1.6629     0.1792 C.2        1 SUBUNIT  0.0000
   34 C34        6.5387    -2.2733     0.2228 C.2        1 SUBUNIT  -0.1300
   35 C35        6.9104    -3.1909    -0.7443 C.2        1 SUBUNIT  -0.1300
   36 C36        6.0337    -3.5111    -1.7662 C.2        1 SUBUNIT  -0.1300
   37 C37        4.7785    -2.9136    -1.8460 C.2        1 SUBUNIT  0.0000
   38 C38        3.8799    -3.3044    -2.9913 C.3        1 SUBUNIT  -0.1500
   39 C39        4.9133    -0.7104     1.2862 C.3        1 SUBUNIT  -0.1500
   40 H40        0.0081    -1.7201     1.4146 H          1 SUBUNIT  0.0500
   41 H41       -0.2441    -2.0164    -0.2974 H          1 SUBUNIT  0.0500
   42 H42        0.8076    -3.8149     0.6703 H          1 SUBUNIT  0.0500
   43 H43        2.0108    -3.8154    -0.5864 H          1 SUBUNIT  0.0500
   44 H44        3.8041    -3.6071     1.2380 H          1 SUBUNIT  0.0500
   45 H45        2.5220    -3.6960     2.4338 H          1 SUBUNIT  0.0500
   46 H46        4.7521    -5.7276     1.8797 H          1 SUBUNIT  0.0500
   47 H47        3.5548    -5.8305     3.1696 H          1 SUBUNIT  0.0500
   48 H48        4.3308    -8.1162     2.4879 H          1 SUBUNIT  0.0500
   49 H49        2.6172    -7.9218     2.1322 H          1 SUBUNIT  0.0500
   50 H50        3.8057    -7.8116     0.8351 H          1 SUBUNIT  0.0500
   51 H51        0.9318    -0.0199    -1.6366 H          1 SUBUNIT  0.4000
   52 H52        0.9342     0.6180     0.7289 H          1 SUBUNIT  0.0500
   53 H53       -1.3145     0.6294     1.6957 H          1 SUBUNIT  0.0500
   54 H54       -1.9753     0.0005     0.1821 H          1 SUBUNIT  0.0500
   55 H55       -0.5982     1.9792    -0.7078 H          1 SUBUNIT  0.3500
   56 H56       -1.4913     5.5211    -1.2922 H          1 SUBUNIT  0.0500
   57 H57       -0.8467     4.0041    -1.8658 H          1 SUBUNIT  0.0500
   58 H58       -0.7671     5.1710     0.9267 H          1 SUBUNIT  0.0500
   59 H59        0.5108     4.4238     0.0105 H          1 SUBUNIT  0.0500
   60 H60       -1.6148     3.1506     1.7466 H          1 SUBUNIT  0.0500
   61 H61        0.0667     2.6887     1.5178 H          1 SUBUNIT  0.0500
   62 H62       -3.1465     3.6461    -3.0028 H          1 SUBUNIT  0.0500
   63 H63       -3.7245     5.1186    -2.2617 H          1 SUBUNIT  0.0500
   64 H64       -5.6883     3.8289    -2.6810 H          1 SUBUNIT  0.0500
   65 H65       -4.9619     2.3483    -2.0780 H          1 SUBUNIT  0.0500
   66 H66       -6.8810     4.3271     3.0436 H          1 SUBUNIT  0.1300
   67 H67       -4.5290     4.8290     2.5087 H          1 SUBUNIT  0.1300
   68 H68       -9.3096     3.3966     1.7236 H          1 SUBUNIT  0.3000
   69 H69       -7.9244     2.6247    -2.1044 H          1 SUBUNIT  0.1000
   70 H70       -2.6264     1.7053    -1.4673 H          1 SUBUNIT  0.0500
   71 H71       -3.3502     1.9299     0.1103 H          1 SUBUNIT  0.0500
   72 H72        7.2367    -2.0465     1.0182 H          1 SUBUNIT  0.1300
   73 H73        7.8845    -3.6629    -0.7012 H          1 SUBUNIT  0.1300
   74 H74        6.3450    -4.2365    -2.5070 H          1 SUBUNIT  0.1300
   75 H75        3.6678    -2.4398    -3.6212 H          1 SUBUNIT  0.0500
   76 H76        2.9375    -3.7135    -2.6294 H          1 SUBUNIT  0.0500
   77 H77        4.3461    -4.0634    -3.6212 H          1 SUBUNIT  0.0500
   78 H78        3.9036    -0.9044     1.6481 H          1 SUBUNIT  0.0500
   79 H79        4.9687     0.3196     0.9321 H          1 SUBUNIT  0.0500
   80 H80        5.5900    -0.8089     2.1357 H          1 SUBUNIT  0.0500
@<TRIPOS>BOND
    1     1     2 1
    2     1    40 1
    3     1    41 1
    4     2     3 1
    5     3     4 1
    6     3    42 1
    7     3    43 1
    8     4     5 1
    9     4    44 1
   10     4    45 1
   11     5     6 1
   12     6     7 1
   13     6    46 1
   14     6    47 1
   15     7    48 1
   16     7    49 1
   17     7    50 1
   18     8     9 1
   19     8    51 1
   20     9     1 1
   21     9    10 1
   22     9    52 1
   23    10    11 1
   24    10    53 1
   25    10    54 1
   26    11    17 1
   27    11    28 1
   28    11    55 1
   29    12    13 1
   30    14    13 1
   31    14    15 1
   32    14    18 1
   33    14    28 1
   34    15    16 1
   35    15    56 1
   36    15    57 1
   37    16    17 1
   38    16    58 1
   39    16    59 1
   40    17    60 1
   41    17    61 1
   42    18    19 1
   43    18    62 1
   44    18    63 1
   45    19    20 1
   46    19    64 1
   47    19    65 1
   48    20    12 2
   49    20    21 1
   50    21    22 2
   51    22    23 1
   52    22    25 1
   53    23    24 2
   54    23    66 1
   55    24    12 1
   56    24    67 1
   57    25    26 1
   58    25    68 1
   59    26    27 2
   60    27    21 1
   61    27    69 1
   62    28    70 1
   63    28    71 1
   64    29    30 2
   65    30     2 1
   66    30    31 2
   67    30    32 1
   68    32    33 2
   69    33    34 1
   70    34    35 2
   71    34    72 1
   72    35    36 1
   73    35    73 1
   74    36    37 2
   75    36    74 1
   76    37    32 1
   77    38    37 1
   78    38    75 1
   79    38    76 1
   80    38    77 1
   81    39    33 1
   82    39    78 1
   83    39    79 1
   84    39    80 1
@<TRIPOS>SUBSTRUCTURE
1 SUBUNIT 1 RESIDUE 1 _ SUBUNIT
@<SCITEGIC>MOL_PROPERTY
REMARK99
SciTegic.value.StringValue
REMARK  99  MacroMolecule created from Mol2 file
REMARK  99  3qkl_SMR
REMARK  99  PROTEIN
REMARK  99  USER_CHARGES
REMARK  99  
REMARK  99  

@<SCITEGIC>MOL_PROPERTY
AssignOBJECTID
SciTegic.value.StringValue
1

@<SCITEGIC>MOL_PROPERTY
OBJECTID
SciTegic.value.StringValue
9223372135642365969

@<SCITEGIC>MOL_PROPERTY
ALogP
SciTegic.value.StringValue
2.357

@<SCITEGIC>MOL_PROPERTY
Estimate
SciTegic.value.StringValue
5.36716

@<SCITEGIC>MOL_PROPERTY
Molecular_PolarSurfaceArea
SciTegic.value.StringValue
117.57

@<SCITEGIC>MOL_PROPERTY
Molecular_Weight
SciTegic.value.StringValue
557.72467

@<SCITEGIC>MOL_PROPERTY
Num_H_Acceptors
SciTegic.value.StringValue
6

@<SCITEGIC>MOL_PROPERTY
Num_H_Acceptors_Lipinski
SciTegic.value.StringValue
9

@<SCITEGIC>MOL_PROPERTY
Num_H_Donors
SciTegic.value.StringValue
3

@<SCITEGIC>MOL_PROPERTY
Num_H_Donors_Lipinski
SciTegic.value.StringValue
3

@<SCITEGIC>MOL_PROPERTY
Num_RotatableBonds
SciTegic.value.StringValue
10

@<SCITEGIC>MOL_PROPERTY
Forcefield
SciTegic.value.StringValue
CHARMm

@<SCITEGIC>MOL_PROPERTY
PartialChargeMethod
SciTegic.value.StringValue
MomanyRone

@<SCITEGIC>MOL_PROPERTY
UseResidueTemplateCharge
SciTegic.value.StringValue
True

@<SCITEGIC>MOL_PROPERTY
ForcefieldBase
SciTegic.value.StringValue
CHARMm

@<SCITEGIC>MOL_PROPERTY
ForcefieldFFML
SciTegic.value.StringValue
<?xml version="1.0" encoding="UTF-8"?>
<!DOCTYPE ffml SYSTEM "Ffml.dtd">
<ffml version="1.0">
<forcefield name="CHARMm" derivedFrom="CHARMm" base="CHARMm">
<atomTypes>
</atomTypes>
<parameters>
</parameters>
</forcefield>
</ffml>

@<SCITEGIC>MOL_PROPERTY
Initial Potential Energy
SciTegic.value.StringValue
83.06668

@<SCITEGIC>MOL_PROPERTY
Initial RMS Gradient
SciTegic.value.StringValue
20.6588

@<SCITEGIC>MOL_PROPERTY
Minimization Criteria
SciTegic.value.StringValue
CONJUG> Minimization exiting with gradient tolerance ( 0.0100000) satisfied.

@<SCITEGIC>MOL_PROPERTY
CHARMm Energy
SciTegic.value.StringValue
11.36697

@<SCITEGIC>MOL_PROPERTY
Potential Energy
SciTegic.value.StringValue
11.36697

@<SCITEGIC>MOL_PROPERTY
RMS Gradient
SciTegic.value.StringValue
0.00936

@<SCITEGIC>MOL_PROPERTY
Bond Energy
SciTegic.value.StringValue
2.58747

@<SCITEGIC>MOL_PROPERTY
Angle Energy
SciTegic.value.StringValue
22.94277

@<SCITEGIC>MOL_PROPERTY
Urey-Bradley Energy
SciTegic.value.StringValue
0

@<SCITEGIC>MOL_PROPERTY
Dihedral Energy
SciTegic.value.StringValue
27.8555

@<SCITEGIC>MOL_PROPERTY
Improper Energy
SciTegic.value.StringValue
0.05758

@<SCITEGIC>MOL_PROPERTY
Van der Waals Energy
SciTegic.value.StringValue
-2.51693

@<SCITEGIC>MOL_PROPERTY
Electrostatic Energy
SciTegic.value.StringValue
-39.55942

@<SCITEGIC>MOL_PROPERTY
Hydrogen Bond Energy
SciTegic.value.StringValue
0

@<SCITEGIC>MOL_PROPERTY
Solvation Free Energy
SciTegic.value.StringValue
0

@<SCITEGIC>RESIDUE_PROPERTY
ForceFieldTemplate
SciTegic.value.StringValue
1 1 None

@<SCITEGIC>ATOM_PROPERTY
pdb_serialNumber
SciTegic.value.IntegerValue
1 1
2 2
3 3
4 4
5 5
6 6
7 7
8 8
9 9
10 10
11 11
12 12
13 13
14 14
15 15
16 16
17 17
18 18
19 19
20 20
21 21
22 22
23 23
24 24
25 25
26 26
27 27
28 28
29 29
30 30
31 31
32 32
33 33
34 34
35 35
36 36
37 37
38 38
39 39
40 40
41 41
42 42
43 43
44 44
45 45
46 46
47 47
48 48
49 49
50 50
51 51
52 52
53 53
54 54
55 55
56 56
57 57
58 58
59 59
60 60
61 61
62 62
63 63
64 64
65 65
66 66
67 67
68 68
69 69
70 70
71 71
72 72
73 73
74 74
75 75
76 76
77 77
78 78
79 79
80 80

@<SCITEGIC>ATOM_PROPERTY
Formal Charge
SciTegic.value.IntegerValue
1 0
2 0
3 0
4 0
5 0
6 0
7 0
8 0
9 0
10 0
11 1
12 0
13 0
14 0
15 0
16 0
17 0
18 0
19 0
20 0
21 0
22 0
23 0
24 0
25 0
26 0
27 0
28 0
29 0
30 0
31 0
32 0
33 0
34 0
35 0
36 0
37 0
38 0
39 0
40 0
41 0
42 0
43 0
44 0
45 0
46 0
47 0
48 0
49 0
50 0
51 0
52 0
53 0
54 0
55 0
56 0
57 0
58 0
59 0
60 0
61 0
62 0
63 0
64 0
65 0
66 0
67 0
68 0
69 0
70 0
71 0
72 0
73 0
74 0
75 0
76 0
77 0
78 0
79 0
80 0

@<SCITEGIC>ATOM_PROPERTY
pdb_tempFactor
SciTegic.value.DoubleValue
1 0
2 0
3 0
4 0
5 0
6 0
7 0
8 0
9 0
10 0
11 0
12 0
13 0
14 0
15 0
16 0
17 0
18 0
19 0
20 0
21 0
22 0
23 0
24 0
25 0
26 0
27 0
28 0
29 0
30 0
31 0
32 0
33 0
34 0
35 0
36 0
37 0
38 0
39 0
40 0
41 0
42 0
43 0
44 0
45 0
46 0
47 0
48 0
49 0
50 0
51 0
52 0
53 0
54 0
55 0
56 0
57 0
58 0
59 0
60 0
61 0
62 0
63 0
64 0
65 0
66 0
67 0
68 0
69 0
70 0
71 0
72 0
73 0
74 0
75 0
76 0
77 0
78 0
79 0
80 0

@<SCITEGIC>ATOM_PROPERTY
pdb_occupancy
SciTegic.value.DoubleValue
1 1
2 1
3 1
4 1
5 1
6 1
7 1
8 1
9 1
10 1
11 1
12 1
13 1
14 1
15 1
16 1
17 1
18 1
19 1
20 1
21 1
22 1
23 1
24 1
25 1
26 1
27 1
28 1
29 1
30 1
31 1
32 1
33 1
34 1
35 1
36 1
37 1
38 1
39 1
40 1
41 1
42 1
43 1
44 1
45 1
46 1
47 1
48 1
49 1
50 1
51 1
52 1
53 1
54 1
55 1
56 1
57 1
58 1
59 1
60 1
61 1
62 1
63 1
64 1
65 1
66 1
67 1
68 1
69 1
70 1
71 1
72 1
73 1
74 1
75 1
76 1
77 1
78 1
79 1
80 1

@<SCITEGIC>ATOM_PROPERTY
OBJECTID
SciTegic.value.StringValue
1 4296409114
2 8591376410
3 12886343706
4 17181311002
5 21476278298
6 25771245594
7 30066212890
8 34361180186
9 38656147482
10 42951114778
11 47246082074
12 51541049370
13 55836016666
14 60130983962
15 64425951258
16 68720918554
17 73015885850
18 77310853146
19 81605820442
20 85900787738
21 90195755034
22 94490722330
23 98785689626
24 103080656922
25 107375624218
26 111670591514
27 115965558810
28 120260526106
29 124555493402
30 128850460698
31 133145427994
32 137440395290
33 141735362586
34 146030329882
35 150325297178
36 154620264474
37 158915231770
38 163210199066
39 167505166362
40 171800133658
41 176095100954
42 180390068250
43 184685035546
44 188980002842
45 193274970138
46 197569937434
47 201864904730
48 206159872026
49 210454839322
50 214749806618
51 219044773914
52 223339741210
53 227634708506
54 231929675802
55 236224643098
56 240519610394
57 244814577690
58 249109544986
59 253404512282
60 257699479578
61 261994446874
62 266289414170
63 270584381466
64 274879348762
65 279174316058
66 283469283354
67 287764250650
68 292059217946
69 296354185242
70 300649152538
71 304944119834
72 309239087130
73 313534054426
74 317829021722
75 322123989018
76 326418956314
77 330713923610
78 335008890906
79 339303858202
80 343598825498

@<SCITEGIC>ATOM_PROPERTY
ForcefieldType
SciTegic.value.StringValue
1 CT
2 NT
3 CT
4 CT
5 OE
6 CT
7 CT
8 OT
9 CT
10 CT
11 NT
12 C6R
13 OE
14 CT
15 CT
16 CT
17 CT
18 CT
19 CT
20 C6R
21 CR56
22 CR56
23 C6R
24 C6R
25 N5R
26 N5R
27 C5R
28 CT
29 O
30 SO2
31 O
32 C6R
33 C6R
34 C6R
35 C6R
36 C6R
37 C6R
38 CT
39 CT
40 HA
41 HA
42 HA
43 HA
44 HA
45 HA
46 HA
47 HA
48 HA
49 HA
50 HA
51 HO
52 HA
53 HA
54 HA
55 H
56 HA
57 HA
58 HA
59 HA
60 HA
61 HA
62 HA
63 HA
64 HA
65 HA
66 HA
67 HA
68 H
69 HA
70 HA
71 HA
72 HA
73 HA
74 HA
75 HA
76 HA
77 HA
78 HA
79 HA
80 HA

@<SCITEGIC>ATOM_PROPERTY
Isotropic Displacement
SciTegic.value.DoubleValue
1 0
2 0
3 0
4 0
5 0
6 0
7 0
8 0
9 0
10 0
11 0
12 0
13 0
14 0
15 0
16 0
17 0
18 0
19 0
20 0
21 0
22 0
23 0
24 0
25 0
26 0
27 0
28 0
29 0
30 0
31 0
32 0
33 0
34 0
35 0
36 0
37 0
38 0
39 0
40 0
41 0
42 0
43 0
44 0
45 0
46 0
47 0
48 0
49 0
50 0
51 0
52 0
53 0
54 0
55 0
56 0
57 0
58 0
59 0
60 0
61 0
62 0
63 0
64 0
65 0
66 0
67 0
68 0
69 0
70 0
71 0
72 0
73 0
74 0
75 0
76 0
77 0
78 0
79 0
80 0

@<TRIPOS>MOLECULE
1db4_8IN
52  54  1  0  0
PROTEIN
USER_CHARGES
@<TRIPOS>ATOM
    1 C1         4.0072     0.8091    -0.7989 C.3        1 SUBUNIT  -0.1500
    2 C2         2.5132     0.6985    -0.9921 C.2        1 SUBUNIT  0.1000
    3 C3         1.7755    -0.4835    -1.0990 C.2        1 SUBUNIT  -0.0500
    4 C4         0.4096    -0.0853    -1.2870 C.2        1 SUBUNIT  0.0500
    5 C5         0.3840     1.3304    -1.2978 C.2        1 SUBUNIT  0.2000
    6 N6         1.6952     1.7834    -1.0625 N.pl3      1 SUBUNIT  -0.3500
    7 C7         2.0349     3.2042    -0.8478 C.3        1 SUBUNIT  -0.0500
    8 C8         2.2584     3.4551     0.6227 C.2        1 SUBUNIT  0.0000
    9 C9         3.3061     4.2537     1.0672 C.2        1 SUBUNIT  -0.1300
   10 C10        3.5007     4.4677     2.4273 C.2        1 SUBUNIT  -0.1300
   11 C11        2.6506     3.8816     3.3575 C.2        1 SUBUNIT  -0.1300
   12 C12        1.6026     3.0817     2.9235 C.2        1 SUBUNIT  -0.1300
   13 C13        1.4101     2.8782     1.5663 C.2        1 SUBUNIT  -0.1300
   14 C14       -4.7031    -3.7553     0.2927 C.3        1 SUBUNIT  -0.0500
   15 C15       -4.6542    -2.5494    -0.6570 C.3        1 SUBUNIT  -0.1000
   16 C16       -3.2222    -2.0585    -0.8748 C.3        1 SUBUNIT  0.0800
   17 O17       -3.1937    -0.8270    -1.5838 O.3        1 SUBUNIT  -0.3650
   18 C18       -1.9752    -0.1598    -1.5393 C.2        1 SUBUNIT  0.1850
   19 C19       -2.0003     1.2311    -1.5973 C.2        1 SUBUNIT  -0.1300
   20 C20       -0.8190     1.9658    -1.4754 C.2        1 SUBUNIT  -0.1300
   21 P21       -6.4037    -4.3740     0.3997 P.3        1 SUBUNIT  1.0480
   22 O22       -7.3593    -3.2232     0.4599 O.2        1 SUBUNIT  -1.0327
   23 O23       -6.5959    -5.2220     1.6245 O.2        1 SUBUNIT  -1.0327
   24 O24       -6.7190    -5.1994    -0.8126 O.2        1 SUBUNIT  -1.0327
   25 C25       -0.7438    -0.8079    -1.4210 C.2        1 SUBUNIT  -0.1300
   26 C26        2.3037    -1.8996    -1.0146 C.3        1 SUBUNIT  -0.1000
   27 C27        2.9660    -2.1226     0.3456 C.2        1 SUBUNIT  0.6000
   28 N28        2.1121    -2.4523     1.3203 N.am       1 SUBUNIT  -0.5500
   29 O29        4.1849    -1.9986     0.4979 O.2        1 SUBUNIT  -0.5500
   30 H30        4.5188    -0.0472    -1.2383 H          1 SUBUNIT  0.0500
   31 H31        4.3949     1.7112    -1.2703 H          1 SUBUNIT  0.0500
   32 H32        4.2464     0.8446     0.2641 H          1 SUBUNIT  0.0500
   33 H33        1.2328     3.8644    -1.1788 H          1 SUBUNIT  0.0500
   34 H34        2.9160     3.4674    -1.4336 H          1 SUBUNIT  0.0500
   35 H35        3.9771     4.7073     0.3526 H          1 SUBUNIT  0.1300
   36 H36        4.3189     5.0887     2.7607 H          1 SUBUNIT  0.1300
   37 H37        2.8074     4.0456     4.4140 H          1 SUBUNIT  0.1300
   38 H38        0.9237     2.6020     3.6187 H          1 SUBUNIT  0.1300
   39 H39        0.5873     2.2427     1.2567 H          1 SUBUNIT  0.1300
   40 H40       -4.3736    -3.4805     1.2929 H          1 SUBUNIT  0.0500
   41 H41       -4.0696    -4.5660    -0.0618 H          1 SUBUNIT  0.0500
   42 H42       -5.1164    -2.8245    -1.6051 H          1 SUBUNIT  0.0500
   43 H43       -5.2722    -1.7547    -0.2392 H          1 SUBUNIT  0.0500
   44 H44       -2.7541    -1.9347     0.1034 H          1 SUBUNIT  0.0500
   45 H45       -2.6729    -2.8246    -1.4227 H          1 SUBUNIT  0.0500
   46 H46       -2.9537     1.7285    -1.7017 H          1 SUBUNIT  0.1300
   47 H47       -0.8782     3.0398    -1.4771 H          1 SUBUNIT  0.1300
   48 H48       -0.6935    -1.8844    -1.4068 H          1 SUBUNIT  0.1300
   49 H49        3.0307    -2.0696    -1.8042 H          1 SUBUNIT  0.0500
   50 H50        1.5052    -2.6283    -1.1523 H          1 SUBUNIT  0.0500
   51 H51        2.4712    -2.6158     2.2364 H          1 SUBUNIT  0.2500
   52 H52        1.1312    -2.5323     1.1492 H          1 SUBUNIT  0.2500
@<TRIPOS>BOND
    1     1     2 1
    2     1    30 1
    3     1    31 1
    4     1    32 1
    5     2     3 2
    6     3     4 1
    7     3    26 1
    8     4     5 2
    9     5     6 1
   10     6     2 1
   11     6     7 1
   12     7     8 1
   13     7    33 1
   14     7    34 1
   15     8     9 2
   16     9    10 1
   17     9    35 1
   18    10    11 2
   19    10    36 1
   20    11    12 1
   21    11    37 1
   22    12    13 2
   23    12    38 1
   24    13     8 1
   25    13    39 1
   26    14    15 1
   27    14    21 1
   28    14    40 1
   29    14    41 1
   30    15    16 1
   31    15    42 1
   32    15    43 1
   33    16    17 1
   34    16    44 1
   35    16    45 1
   36    17    18 1
   37    18    19 1
   38    18    25 2
   39    19    20 2
   40    19    46 1
   41    20     5 1
   42    20    47 1
   43    21    22 2
   44    21    23 1
   45    21    24 1
   46    25     4 1
   47    25    48 1
   48    26    27 1
   49    26    49 1
   50    26    50 1
   51    27    28 1
   52    28    51 1
   53    28    52 1
   54    29    27 2
@<TRIPOS>SUBSTRUCTURE
1 SUBUNIT 1 RESIDUE 1 _ SUBUNIT
@<SCITEGIC>MOL_PROPERTY
REMARK99
SciTegic.value.StringValue
REMARK  99  MacroMolecule created from Mol2 file
REMARK  99  1db4_8IN
REMARK  99  PROTEIN
REMARK  99  USER_CHARGES
REMARK  99  
REMARK  99  

@<SCITEGIC>MOL_PROPERTY
AssignOBJECTID
SciTegic.value.StringValue
1

@<SCITEGIC>MOL_PROPERTY
OBJECTID
SciTegic.value.StringValue
9223372139937333265

@<SCITEGIC>MOL_PROPERTY
ALogP
SciTegic.value.StringValue
0.199

@<SCITEGIC>MOL_PROPERTY
Estimate
SciTegic.value.StringValue
5.43961

@<SCITEGIC>MOL_PROPERTY
Molecular_PolarSurfaceArea
SciTegic.value.StringValue
130.25

@<SCITEGIC>MOL_PROPERTY
Molecular_Weight
SciTegic.value.StringValue
414.391479

@<SCITEGIC>MOL_PROPERTY
Num_H_Acceptors
SciTegic.value.StringValue
5

@<SCITEGIC>MOL_PROPERTY
Num_H_Acceptors_Lipinski
SciTegic.value.StringValue
7

@<SCITEGIC>MOL_PROPERTY
Num_H_Donors
SciTegic.value.StringValue
1

@<SCITEGIC>MOL_PROPERTY
Num_H_Donors_Lipinski
SciTegic.value.StringValue
2

@<SCITEGIC>MOL_PROPERTY
Num_RotatableBonds
SciTegic.value.StringValue
9

@<SCITEGIC>MOL_PROPERTY
Forcefield
SciTegic.value.StringValue
CHARMm

@<SCITEGIC>MOL_PROPERTY
PartialChargeMethod
SciTegic.value.StringValue
MomanyRone

@<SCITEGIC>MOL_PROPERTY
UseResidueTemplateCharge
SciTegic.value.StringValue
True

@<SCITEGIC>MOL_PROPERTY
ForcefieldBase
SciTegic.value.StringValue
CHARMm

@<SCITEGIC>MOL_PROPERTY
ForcefieldFFML
SciTegic.value.StringValue
<?xml version="1.0" encoding="UTF-8"?>
<!DOCTYPE ffml SYSTEM "Ffml.dtd">
<ffml version="1.0">
<forcefield name="CHARMm" derivedFrom="CHARMm" base="CHARMm">
<atomTypes>
</atomTypes>
<parameters>
</parameters>
</forcefield>
</ffml>

@<SCITEGIC>MOL_PROPERTY
Initial Potential Energy
SciTegic.value.StringValue
-37.5429

@<SCITEGIC>MOL_PROPERTY
Initial RMS Gradient
SciTegic.value.StringValue
19.91461

@<SCITEGIC>MOL_PROPERTY
Minimization Criteria
SciTegic.value.StringValue
CONJUG> Minimization exiting with gradient tolerance ( 0.0100000) satisfied.

@<SCITEGIC>MOL_PROPERTY
CHARMm Energy
SciTegic.value.StringValue
-102.95032

@<SCITEGIC>MOL_PROPERTY
Potential Energy
SciTegic.value.StringValue
-102.95032

@<SCITEGIC>MOL_PROPERTY
RMS Gradient
SciTegic.value.StringValue
0.00983

@<SCITEGIC>MOL_PROPERTY
Bond Energy
SciTegic.value.StringValue
1.09792

@<SCITEGIC>MOL_PROPERTY
Angle Energy
SciTegic.value.StringValue
3.72625

@<SCITEGIC>MOL_PROPERTY
Urey-Bradley Energy
SciTegic.value.StringValue
0

@<SCITEGIC>MOL_PROPERTY
Dihedral Energy
SciTegic.value.StringValue
6.23113

@<SCITEGIC>MOL_PROPERTY
Improper Energy
SciTegic.value.StringValue
0.34016

@<SCITEGIC>MOL_PROPERTY
Van der Waals Energy
SciTegic.value.StringValue
-2.11731

@<SCITEGIC>MOL_PROPERTY
Electrostatic Energy
SciTegic.value.StringValue
-112.22846

@<SCITEGIC>MOL_PROPERTY
Hydrogen Bond Energy
SciTegic.value.StringValue
0

@<SCITEGIC>MOL_PROPERTY
Solvation Free Energy
SciTegic.value.StringValue
0

@<SCITEGIC>RESIDUE_PROPERTY
ForceFieldTemplate
SciTegic.value.StringValue
1 1 None

@<SCITEGIC>ATOM_PROPERTY
pdb_serialNumber
SciTegic.value.IntegerValue
1 1
2 2
3 3
4 4
5 5
6 6
7 7
8 8
9 9
10 10
11 11
12 12
13 13
14 14
15 15
16 16
17 17
18 18
19 19
20 20
21 21
22 22
23 23
24 24
25 25
26 26
27 27
28 28
29 29
30 30
31 31
32 32
33 33
34 34
35 35
36 36
37 37
38 38
39 39
40 40
41 41
42 42
43 43
44 44
45 45
46 46
47 47
48 48
49 49
50 50
51 51
52 52

@<SCITEGIC>ATOM_PROPERTY
Formal Charge
SciTegic.value.IntegerValue
1 0
2 0
3 0
4 0
5 0
6 0
7 0
8 0
9 0
10 0
11 0
12 0
13 0
14 0
15 0
16 0
17 0
18 0
19 0
20 0
21 0
22 0
23 -1
24 -1
25 0
26 0
27 0
28 0
29 0
30 0
31 0
32 0
33 0
34 0
35 0
36 0
37 0
38 0
39 0
40 0
41 0
42 0
43 0
44 0
45 0
46 0
47 0
48 0
49 0
50 0
51 0
52 0

@<SCITEGIC>ATOM_PROPERTY
pdb_tempFactor
SciTegic.value.DoubleValue
1 0
2 0
3 0
4 0
5 0
6 0
7 0
8 0
9 0
10 0
11 0
12 0
13 0
14 0
15 0
16 0
17 0
18 0
19 0
20 0
21 0
22 0
23 0
24 0
25 0
26 0
27 0
28 0
29 0
30 0
31 0
32 0
33 0
34 0
35 0
36 0
37 0
38 0
39 0
40 0
41 0
42 0
43 0
44 0
45 0
46 0
47 0
48 0
49 0
50 0
51 0
52 0

@<SCITEGIC>ATOM_PROPERTY
pdb_occupancy
SciTegic.value.DoubleValue
1 1
2 1
3 1
4 1
5 1
6 1
7 1
8 1
9 1
10 1
11 1
12 1
13 1
14 1
15 1
16 1
17 1
18 1
19 1
20 1
21 1
22 1
23 1
24 1
25 1
26 1
27 1
28 1
29 1
30 1
31 1
32 1
33 1
34 1
35 1
36 1
37 1
38 1
39 1
40 1
41 1
42 1
43 1
44 1
45 1
46 1
47 1
48 1
49 1
50 1
51 1
52 1

@<SCITEGIC>ATOM_PROPERTY
OBJECTID
SciTegic.value.StringValue
1 4296409107
2 8591376403
3 12886343699
4 17181310995
5 21476278291
6 25771245587
7 30066212883
8 34361180179
9 38656147475
10 42951114771
11 47246082067
12 51541049363
13 55836016659
14 60130983955
15 64425951251
16 68720918547
17 73015885843
18 77310853139
19 81605820435
20 85900787731
21 90195755027
22 94490722323
23 98785689619
24 103080656915
25 107375624211
26 111670591507
27 115965558803
28 120260526099
29 124555493395
30 128850460691
31 133145427987
32 137440395283
33 141735362579
34 146030329875
35 150325297171
36 154620264467
37 158915231763
38 163210199059
39 167505166355
40 171800133651
41 176095100947
42 180390068243
43 184685035539
44 188980002835
45 193274970131
46 197569937427
47 201864904723
48 206159872019
49 210454839315
50 214749806611
51 219044773907
52 223339741203

@<SCITEGIC>ATOM_PROPERTY
ForcefieldType
SciTegic.value.StringValue
1 CT
2 C5R
3 C5R
4 CR56
5 CR56
6 N5R
7 CT
8 C6R
9 C6R
10 C6R
11 C6R
12 C6R
13 C6R
14 CT
15 CT
16 CT
17 OE
18 C6R
19 C6R
20 C6R
21 PO3
22 OC
23 OC
24 OC
25 C6R
26 CT
27 C
28 NP
29 O
30 HA
31 HA
32 HA
33 HA
34 HA
35 HA
36 HA
37 HA
38 HA
39 HA
40 HA
41 HA
42 HA
43 HA
44 HA
45 HA
46 HA
47 HA
48 HA
49 HA
50 HA
51 H
52 H

@<SCITEGIC>ATOM_PROPERTY
Isotropic Displacement
SciTegic.value.DoubleValue
1 0
2 0
3 0
4 0
5 0
6 0
7 0
8 0
9 0
10 0
11 0
12 0
13 0
14 0
15 0
16 0
17 0
18 0
19 0
20 0
21 0
22 0
23 0
24 0
25 0
26 0
27 0
28 0
29 0
30 0
31 0
32 0
33 0
34 0
35 0
36 0
37 0
38 0
39 0
40 0
41 0
42 0
43 0
44 0
45 0
46 0
47 0
48 0
49 0
50 0
51 0
52 0

@<TRIPOS>MOLECULE
1ksn_FXV
67  69  1  0  0
PROTEIN
USER_CHARGES
@<TRIPOS>ATOM
    1 C1         3.2580     0.2841    -0.8548 C.3        1 SUBUNIT  0.3500
    2 O2         2.5193    -0.4622     0.1171 O.3        1 SUBUNIT  -0.6500
    3 C3         3.0119    -1.6343     0.5080 C.2        1 SUBUNIT  0.7000
    4 O4         4.0866    -2.0798     0.1255 O.2        1 SUBUNIT  -0.5500
    5 C5         2.1164    -2.4233     1.4923 C.3        1 SUBUNIT  -0.0500
    6 C6         0.8593    -2.9412     0.7644 C.3        1 SUBUNIT  -0.1000
    7 C7         1.1878    -3.9283    -0.3214 C.2        1 SUBUNIT  0.0000
    8 C8         1.4084    -3.4886    -1.6217 C.2        1 SUBUNIT  -0.1300
    9 C9         1.7485    -4.3800    -2.6295 C.2        1 SUBUNIT  0.0000
   10 C10        1.8569    -5.7321    -2.3310 C.2        1 SUBUNIT  -0.1300
   11 C11        1.6229    -6.1865    -1.0400 C.2        1 SUBUNIT  -0.1300
   12 C12        1.2927    -5.2851    -0.0376 C.2        1 SUBUNIT  -0.1300
   13 N13        3.4751    -3.6780    -4.1612 N.3        1 SUBUNIT  -0.9000
   14 C14        2.0567    -3.8748    -4.0074 C.3        1 SUBUNIT  0.3500
   15 N15        1.6897    -4.8155    -5.0391 N.3        1 SUBUNIT  -0.9000
   16 C16        1.7575    -1.6192     2.7664 C.3        1 SUBUNIT  0.0500
   17 C17        2.9793    -1.0878     3.5303 C.3        1 SUBUNIT  -0.1500
   18 N18        0.8821    -0.5007     2.4257 N.am       1 SUBUNIT  -0.4000
   19 C19       -0.4629    -0.5782     2.4922 C.2        1 SUBUNIT  0.6000
   20 O20       -1.0360    -1.5550     2.9558 O.2        1 SUBUNIT  -0.5500
   21 C21       -1.1757     0.5675     1.9160 C.2        1 SUBUNIT  0.0000
   22 C22       -2.4776     0.3883     1.4643 C.2        1 SUBUNIT  -0.1300
   23 C23       -3.1772     1.4461     0.8993 C.2        1 SUBUNIT  -0.1300
   24 C24       -2.5961     2.7056     0.7916 C.2        1 SUBUNIT  0.0000
   25 C25       -1.2950     2.8813     1.2564 C.2        1 SUBUNIT  -0.1300
   26 C26       -0.5866     1.8253     1.8122 C.2        1 SUBUNIT  -0.1300
   27 C27       -3.3947     3.8616     0.2379 C.3        1 SUBUNIT  -0.0500
   28 C28       -2.5980     4.7139    -0.7671 C.3        1 SUBUNIT  -0.1000
   29 C29       -3.4252     5.9144    -1.2348 C.3        1 SUBUNIT  0.1000
   30 N30       -3.8737     6.7187    -0.0956 N.3        1 SUBUNIT  -0.3500
   31 C31       -4.7169     5.9399     0.8196 C.3        1 SUBUNIT  0.1000
   32 C32       -3.9405     4.7387     1.3755 C.3        1 SUBUNIT  -0.1000
   33 O33       -2.7783     7.2883     0.5749 O.3        1 SUBUNIT  -0.4500
   34 H34        2.5952     0.5284    -1.6847 H          1 SUBUNIT  0.0500
   35 H35        3.6056     1.2109    -0.3989 H          1 SUBUNIT  0.0500
   36 H36        4.1201    -0.2543    -1.2551 H          1 SUBUNIT  0.0500
   37 H37        2.7025    -3.2869     1.8084 H          1 SUBUNIT  0.0500
   38 H38        0.2992    -2.1157     0.3254 H          1 SUBUNIT  0.0500
   39 H39        0.1859    -3.4143     1.4796 H          1 SUBUNIT  0.0500
   40 H40        1.3339    -2.4335    -1.8466 H          1 SUBUNIT  0.1300
   41 H41        2.1336    -6.4250    -3.1133 H          1 SUBUNIT  0.1300
   42 H42        1.7089    -7.2396    -0.8149 H          1 SUBUNIT  0.1300
   43 H43        1.1232    -5.6413     0.9686 H          1 SUBUNIT  0.1300
   44 H44        3.8255    -3.1427    -3.3747 H          1 SUBUNIT  0.3500
   45 H45        3.9375    -4.5765    -4.0890 H          1 SUBUNIT  0.3500
   46 H46        1.5475    -2.9288    -4.2007 H          1 SUBUNIT  0.0500
   47 H47        0.6948    -5.0053    -5.0032 H          1 SUBUNIT  0.3500
   48 H48        1.8752    -4.4196    -5.9526 H          1 SUBUNIT  0.3500
   49 H49        1.2042    -2.2719     3.4448 H          1 SUBUNIT  0.0500
   50 H50        2.6757    -0.5796     4.4459 H          1 SUBUNIT  0.0500
   51 H51        3.5562    -0.3818     2.9329 H          1 SUBUNIT  0.0500
   52 H52        3.6448    -1.9032     3.8146 H          1 SUBUNIT  0.0500
   53 H53        1.2902     0.2799     1.9565 H          1 SUBUNIT  0.2500
   54 H54       -2.9474    -0.5824     1.5528 H          1 SUBUNIT  0.1300
   55 H55       -4.1919     1.2895     0.5624 H          1 SUBUNIT  0.1300
   56 H56       -0.8275     3.8531     1.2129 H          1 SUBUNIT  0.1300
   57 H57        0.4084     2.0165     2.1867 H          1 SUBUNIT  0.1300
   58 H58       -4.2448     3.4453    -0.3041 H          1 SUBUNIT  0.0500
   59 H59       -1.6777     5.0917    -0.3246 H          1 SUBUNIT  0.0500
   60 H60       -2.3042     4.1072    -1.6237 H          1 SUBUNIT  0.0500
   61 H61       -2.8399     6.5572    -1.8932 H          1 SUBUNIT  0.0500
   62 H62       -4.3063     5.5924    -1.7917 H          1 SUBUNIT  0.0500
   63 H63       -5.6060     5.6181     0.2745 H          1 SUBUNIT  0.0500
   64 H64       -5.0560     6.5944     1.6239 H          1 SUBUNIT  0.0500
   65 H65       -4.5801     4.1472     2.0306 H          1 SUBUNIT  0.0500
   66 H66       -3.1147     5.0987     1.9902 H          1 SUBUNIT  0.0500
   67 H67       -3.0444     8.1539     0.8733 H          1 SUBUNIT  0.4000
@<TRIPOS>BOND
    1     1     2 1
    2     1    34 1
    3     1    35 1
    4     1    36 1
    5     2     3 1
    6     3     4 2
    7     3     5 1
    8     5     6 1
    9     5    16 1
   10     5    37 1
   11     6     7 1
   12     6    38 1
   13     6    39 1
   14     7     8 2
   15     8     9 1
   16     8    40 1
   17     9    10 2
   18    10    11 1
   19    10    41 1
   20    11    12 2
   21    11    42 1
   22    12     7 1
   23    12    43 1
   24    13    14 1
   25    13    44 1
   26    13    45 1
   27    14     9 1
   28    14    15 1
   29    14    46 1
   30    15    47 1
   31    15    48 1
   32    16    17 1
   33    16    18 1
   34    16    49 1
   35    17    50 1
   36    17    51 1
   37    17    52 1
   38    18    19 1
   39    18    53 1
   40    19    20 2
   41    19    21 1
   42    21    22 2
   43    22    23 1
   44    22    54 1
   45    23    24 2
   46    23    55 1
   47    24    25 1
   48    24    27 1
   49    25    26 2
   50    25    56 1
   51    26    21 1
   52    26    57 1
   53    27    28 1
   54    27    58 1
   55    28    29 1
   56    28    59 1
   57    28    60 1
   58    29    30 1
   59    29    61 1
   60    29    62 1
   61    30    31 1
   62    30    33 1
   63    31    32 1
   64    31    63 1
   65    31    64 1
   66    32    27 1
   67    32    65 1
   68    32    66 1
   69    33    67 1
@<TRIPOS>SUBSTRUCTURE
1 SUBUNIT 1 RESIDUE 1 _ SUBUNIT
@<SCITEGIC>MOL_PROPERTY
REMARK99
SciTegic.value.StringValue
REMARK  99  MacroMolecule created from Mol2 file
REMARK  99  1ksn_FXV
REMARK  99  PROTEIN
REMARK  99  USER_CHARGES
REMARK  99  
REMARK  99  

@<SCITEGIC>MOL_PROPERTY
AssignOBJECTID
SciTegic.value.StringValue
1

@<SCITEGIC>MOL_PROPERTY
OBJECTID
SciTegic.value.StringValue
9223372144232300561

@<SCITEGIC>MOL_PROPERTY
ALogP
SciTegic.value.StringValue
1.894

@<SCITEGIC>MOL_PROPERTY
Estimate
SciTegic.value.StringValue
5.83084

@<SCITEGIC>MOL_PROPERTY
Molecular_PolarSurfaceArea
SciTegic.value.StringValue
130.910004

@<SCITEGIC>MOL_PROPERTY
Molecular_Weight
SciTegic.value.StringValue
454.561859

@<SCITEGIC>MOL_PROPERTY
Num_H_Acceptors
SciTegic.value.StringValue
7

@<SCITEGIC>MOL_PROPERTY
Num_H_Acceptors_Lipinski
SciTegic.value.StringValue
8

@<SCITEGIC>MOL_PROPERTY
Num_H_Donors
SciTegic.value.StringValue
4

@<SCITEGIC>MOL_PROPERTY
Num_H_Donors_Lipinski
SciTegic.value.StringValue
6

@<SCITEGIC>MOL_PROPERTY
Num_RotatableBonds
SciTegic.value.StringValue
9

@<SCITEGIC>MOL_PROPERTY
Forcefield
SciTegic.value.StringValue
CHARMm

@<SCITEGIC>MOL_PROPERTY
PartialChargeMethod
SciTegic.value.StringValue
MomanyRone

@<SCITEGIC>MOL_PROPERTY
UseResidueTemplateCharge
SciTegic.value.StringValue
True

@<SCITEGIC>MOL_PROPERTY
ForcefieldBase
SciTegic.value.StringValue
CHARMm

@<SCITEGIC>MOL_PROPERTY
ForcefieldFFML
SciTegic.value.StringValue
<?xml version="1.0" encoding="UTF-8"?>
<!DOCTYPE ffml SYSTEM "Ffml.dtd">
<ffml version="1.0">
<forcefield name="CHARMm" derivedFrom="CHARMm" base="CHARMm">
<atomTypes>
</atomTypes>
<parameters>
<angle atom1="CT" atom2="NT" atom3="OT">
<quadratic
refValue="109.47"
forceConstant="40"/>
</angle>
<angle atom1="NT" atom2="OT" atom3="HO">
<quadratic
refValue="106.7"
forceConstant="50"/>
</angle>
<torsion atom1="CT" atom2="NT" atom3="OT" atom4="HO">
<multiplecos
v1="0"
v2="0"
v3="0.2"
v4="0"
v5="0"
v6="0"
gamma1="0"
gamma2="0"
gamma3="0"
gamma4="0"
gamma5="0"
gamma6="0"/>
</torsion>
</parameters>
</forcefield>
</ffml>

@<SCITEGIC>MOL_PROPERTY
Initial Potential Energy
SciTegic.value.StringValue
-12.97209

@<SCITEGIC>MOL_PROPERTY
Initial RMS Gradient
SciTegic.value.StringValue
8.41972

@<SCITEGIC>MOL_PROPERTY
Minimization Criteria
SciTegic.value.StringValue
CONJUG> Minimization exiting with gradient tolerance ( 0.0100000) satisfied.

@<SCITEGIC>MOL_PROPERTY
CHARMm Energy
SciTegic.value.StringValue
-44.8588

@<SCITEGIC>MOL_PROPERTY
Potential Energy
SciTegic.value.StringValue
-44.8588

@<SCITEGIC>MOL_PROPERTY
RMS Gradient
SciTegic.value.StringValue
0.00929

@<SCITEGIC>MOL_PROPERTY
Bond Energy
SciTegic.value.StringValue
0.99934

@<SCITEGIC>MOL_PROPERTY
Angle Energy
SciTegic.value.StringValue
4.91003

@<SCITEGIC>MOL_PROPERTY
Urey-Bradley Energy
SciTegic.value.StringValue
0

@<SCITEGIC>MOL_PROPERTY
Dihedral Energy
SciTegic.value.StringValue
11.17692

@<SCITEGIC>MOL_PROPERTY
Improper Energy
SciTegic.value.StringValue
0.36067

@<SCITEGIC>MOL_PROPERTY
Van der Waals Energy
SciTegic.value.StringValue
-6.75259

@<SCITEGIC>MOL_PROPERTY
Electrostatic Energy
SciTegic.value.StringValue
-55.55317

@<SCITEGIC>MOL_PROPERTY
Hydrogen Bond Energy
SciTegic.value.StringValue
0

@<SCITEGIC>MOL_PROPERTY
Solvation Free Energy
SciTegic.value.StringValue
0

@<SCITEGIC>RESIDUE_PROPERTY
ForceFieldTemplate
SciTegic.value.StringValue
1 1 None

@<SCITEGIC>ATOM_PROPERTY
pdb_serialNumber
SciTegic.value.IntegerValue
1 1
2 2
3 3
4 4
5 5
6 6
7 7
8 8
9 9
10 10
11 11
12 12
13 13
14 14
15 15
16 16
17 17
18 18
19 19
20 20
21 21
22 22
23 23
24 24
25 25
26 26
27 27
28 28
29 29
30 30
31 31
32 32
33 33
34 34
35 35
36 36
37 37
38 38
39 39
40 40
41 41
42 42
43 43
44 44
45 45
46 46
47 47
48 48
49 49
50 50
51 51
52 52
53 53
54 54
55 55
56 56
57 57
58 58
59 59
60 60
61 61
62 62
63 63
64 64
65 65
66 66
67 67

@<SCITEGIC>ATOM_PROPERTY
Formal Charge
SciTegic.value.IntegerValue
1 0
2 0
3 0
4 0
5 0
6 0
7 0
8 0
9 0
10 0
11 0
12 0
13 0
14 0
15 0
16 0
17 0
18 0
19 0
20 0
21 0
22 0
23 0
24 0
25 0
26 0
27 0
28 0
29 0
30 0
31 0
32 0
33 0
34 0
35 0
36 0
37 0
38 0
39 0
40 0
41 0
42 0
43 0
44 0
45 0
46 0
47 0
48 0
49 0
50 0
51 0
52 0
53 0
54 0
55 0
56 0
57 0
58 0
59 0
60 0
61 0
62 0
63 0
64 0
65 0
66 0
67 0

@<SCITEGIC>ATOM_PROPERTY
pdb_tempFactor
SciTegic.value.DoubleValue
1 0
2 0
3 0
4 0
5 0
6 0
7 0
8 0
9 0
10 0
11 0
12 0
13 0
14 0
15 0
16 0
17 0
18 0
19 0
20 0
21 0
22 0
23 0
24 0
25 0
26 0
27 0
28 0
29 0
30 0
31 0
32 0
33 0
34 0
35 0
36 0
37 0
38 0
39 0
40 0
41 0
42 0
43 0
44 0
45 0
46 0
47 0
48 0
49 0
50 0
51 0
52 0
53 0
54 0
55 0
56 0
57 0
58 0
59 0
60 0
61 0
62 0
63 0
64 0
65 0
66 0
67 0

@<SCITEGIC>ATOM_PROPERTY
pdb_occupancy
SciTegic.value.DoubleValue
1 1
2 1
3 1
4 1
5 1
6 1
7 1
8 1
9 1
10 1
11 1
12 1
13 1
14 1
15 1
16 1
17 1
18 1
19 1
20 1
21 1
22 1
23 1
24 1
25 1
26 1
27 1
28 1
29 1
30 1
31 1
32 1
33 1
34 1
35 1
36 1
37 1
38 1
39 1
40 1
41 1
42 1
43 1
44 1
45 1
46 1
47 1
48 1
49 1
50 1
51 1
52 1
53 1
54 1
55 1
56 1
57 1
58 1
59 1
60 1
61 1
62 1
63 1
64 1
65 1
66 1
67 1

@<SCITEGIC>ATOM_PROPERTY
OBJECTID
SciTegic.value.StringValue
1 4296409116
2 8591376412
3 12886343708
4 17181311004
5 21476278300
6 25771245596
7 30066212892
8 34361180188
9 38656147484
10 42951114780
11 47246082076
12 51541049372
13 55836016668
14 60130983964
15 64425951260
16 68720918556
17 73015885852
18 77310853148
19 81605820444
20 85900787740
21 90195755036
22 94490722332
23 98785689628
24 103080656924
25 107375624220
26 111670591516
27 115965558812
28 120260526108
29 124555493404
30 128850460700
31 133145427996
32 137440395292
33 141735362588
34 146030329884
35 150325297180
36 154620264476
37 158915231772
38 163210199068
39 167505166364
40 171800133660
41 176095100956
42 180390068252
43 184685035548
44 188980002844
45 193274970140
46 197569937436
47 201864904732
48 206159872028
49 210454839324
50 214749806620
51 219044773916
52 223339741212
53 227634708508
54 231929675804
55 236224643100
56 240519610396
57 244814577692
58 249109544988
59 253404512284
60 257699479580
61 261994446876
62 266289414172
63 270584381468
64 274879348764
65 279174316060
66 283469283356
67 287764250652

@<SCITEGIC>ATOM_PROPERTY
ForcefieldType
SciTegic.value.StringValue
1 CT
2 OS
3 C
4 O
5 CT
6 CT
7 C6R
8 C6R
9 C6R
10 C6R
11 C6R
12 C6R
13 NT
14 CT
15 NT
16 CT
17 CT
18 NP
19 C
20 O
21 C6R
22 C6R
23 C6R
24 C6R
25 C6R
26 C6R
27 CT
28 CT
29 CT
30 NT
31 CT
32 CT
33 OT
34 HA
35 HA
36 HA
37 HA
38 HA
39 HA
40 HA
41 HA
42 HA
43 HA
44 H
45 H
46 HA
47 H
48 H
49 HA
50 HA
51 HA
52 HA
53 H
54 HA
55 HA
56 HA
57 HA
58 HA
59 HA
60 HA
61 HA
62 HA
63 HA
64 HA
65 HA
66 HA
67 HO

@<SCITEGIC>ATOM_PROPERTY
Isotropic Displacement
SciTegic.value.DoubleValue
1 0
2 0
3 0
4 0
5 0
6 0
7 0
8 0
9 0
10 0
11 0
12 0
13 0
14 0
15 0
16 0
17 0
18 0
19 0
20 0
21 0
22 0
23 0
24 0
25 0
26 0
27 0
28 0
29 0
30 0
31 0
32 0
33 0
34 0
35 0
36 0
37 0
38 0
39 0
40 0
41 0
42 0
43 0
44 0
45 0
46 0
47 0
48 0
49 0
50 0
51 0
52 0
53 0
54 0
55 0
56 0
57 0
58 0
59 0
60 0
61 0
62 0
63 0
64 0
65 0
66 0
67 0

@<TRIPOS>MOLECULE
3elm_24F
63  65  1  0  0
PROTEIN
USER_CHARGES
@<TRIPOS>ATOM
    1 C1         0.6807    -2.7245     9.8183 C.3        1 SUBUNIT  -0.1500
    2 C2         0.7817    -3.1213     8.3463 C.3        1 SUBUNIT  0.0800
    3 O3         0.9886    -1.9531     7.5787 O.3        1 SUBUNIT  -0.3650
    4 C4         1.1642    -2.1494     6.2001 C.2        1 SUBUNIT  0.1850
    5 C5         1.4960    -1.0402     5.4327 C.2        1 SUBUNIT  -0.1300
    6 C6         1.7070    -1.1494     4.0583 C.2        1 SUBUNIT  -0.1300
    7 C7         1.5858    -2.3619     3.4037 C.2        1 SUBUNIT  0.0000
    8 C8         1.2441    -3.4676     4.1645 C.2        1 SUBUNIT  -0.1300
    9 C9         1.0385    -3.3745     5.5411 C.2        1 SUBUNIT  -0.1300
   10 C10        1.8160    -2.4555     1.9280 C.2        1 SUBUNIT  0.0500
   11 S11        2.2326    -1.1494     0.9065 S.3        1 SUBUNIT  0.0000
   12 C12        2.2760    -2.0839    -0.5083 C.2        1 SUBUNIT  0.0600
   13 C13        1.9875    -3.4224    -0.2341 C.2        1 SUBUNIT  -0.1000
   14 C14        1.7274    -3.6197     1.1429 C.2        1 SUBUNIT  -0.1500
   15 S15        2.5486    -1.5362    -2.1178 S.o2       1 SUBUNIT  1.3600
   16 O16        3.3586    -2.4756    -2.8331 O.2        1 SUBUNIT  -0.6500
   17 O17        2.9617    -0.1691    -2.0311 O.2        1 SUBUNIT  -0.6500
   18 N18        1.0147    -1.5150    -2.8884 N.pl3      1 SUBUNIT  -0.6700
   19 C19        0.8658    -1.2249    -4.3055 C.3        1 SUBUNIT  0.1500
   20 C20        0.2834     0.1938    -4.5242 C.3        1 SUBUNIT  -0.0500
   21 C21        1.1559     1.2878    -3.8931 C.3        1 SUBUNIT  -0.1000
   22 C22        0.6062     2.6895    -4.1782 C.3        1 SUBUNIT  0.0000
   23 N23       -0.8116     2.8034    -3.7989 N.am       1 SUBUNIT  -0.2500
   24 C24       -1.7196     1.7433    -4.2719 C.3        1 SUBUNIT  0.0000
   25 C25       -1.1556     0.3455    -3.9933 C.3        1 SUBUNIT  -0.1000
   26 C26       -1.2526     3.8679    -3.0733 C.2        1 SUBUNIT  0.7500
   27 O27       -0.5095     4.7406    -2.6418 O.2        1 SUBUNIT  -0.5500
   28 C28       -4.5344     5.2187    -2.5851 C.3        1 SUBUNIT  -0.1500
   29 C29       -3.1013     4.9761    -2.0987 C.3        1 SUBUNIT  0.4500
   30 O30       -2.5590     3.8989    -2.8557 O.3        1 SUBUNIT  -0.6500
   31 C31       -3.0571     4.5914    -0.6168 C.3        1 SUBUNIT  -0.1500
   32 C32       -0.0846    -2.2718    -4.9265 C.2        1 SUBUNIT  0.2000
   33 O33       -0.7703    -2.9643    -4.1650 O.co2      1 SUBUNIT  -0.6000
   34 O34       -0.1563    -2.3540    -6.1530 O.co2      1 SUBUNIT  -0.6000
   35 H35        0.5220    -3.5979    10.4508 H          1 SUBUNIT  0.0500
   36 H36        1.5934    -2.2292    10.1497 H          1 SUBUNIT  0.0500
   37 H37       -0.1495    -2.0365     9.9782 H          1 SUBUNIT  0.0500
   38 H38       -0.1400    -3.6173     8.0383 H          1 SUBUNIT  0.0500
   39 H39        1.6141    -3.8140     8.2099 H          1 SUBUNIT  0.0500
   40 H40        1.5953    -0.0812     5.9171 H          1 SUBUNIT  0.1300
   41 H41        1.9690    -0.2584     3.5049 H          1 SUBUNIT  0.1300
   42 H42        1.1208    -4.4330     3.6986 H          1 SUBUNIT  0.1300
   43 H43        0.7743    -4.2744     6.0734 H          1 SUBUNIT  0.1300
   44 H44        1.9676    -4.1854    -1.0009 H          1 SUBUNIT  0.1000
   45 H45        1.4810    -4.5992     1.5216 H          1 SUBUNIT  0.1000
   46 H46        0.3454    -0.9866    -2.3673 H          1 SUBUNIT  0.3500
   47 H47        1.8465    -1.3282    -4.7728 H          1 SUBUNIT  0.0500
   48 H48        0.2582     0.3629    -5.6020 H          1 SUBUNIT  0.0500
   49 H49        1.1807     1.1528    -2.8130 H          1 SUBUNIT  0.0500
   50 H50        2.1833     1.2040    -4.2489 H          1 SUBUNIT  0.0500
   51 H51        1.2191     3.4281    -3.6588 H          1 SUBUNIT  0.0500
   52 H52        0.6957     2.9084    -5.2421 H          1 SUBUNIT  0.0500
   53 H53       -1.8617     1.8690    -5.3449 H          1 SUBUNIT  0.0500
   54 H54       -2.7105     1.8123    -3.8227 H          1 SUBUNIT  0.0500
   55 H55       -1.8126    -0.3934    -4.4541 H          1 SUBUNIT  0.0500
   56 H56       -1.1786     0.1480    -2.9220 H          1 SUBUNIT  0.0500
   57 H57       -4.5367     5.4582    -3.6483 H          1 SUBUNIT  0.0500
   58 H58       -5.0117     6.0403    -2.0504 H          1 SUBUNIT  0.0500
   59 H59       -5.1364     4.3204    -2.4482 H          1 SUBUNIT  0.0500
   60 H60       -2.5192     5.8872    -2.2587 H          1 SUBUNIT  0.0500
   61 H61       -2.0289     4.4255    -0.2942 H          1 SUBUNIT  0.0500
   62 H62       -3.6124     3.6711    -0.4364 H          1 SUBUNIT  0.0500
   63 H63       -3.4793     5.3732     0.0110 H          1 SUBUNIT  0.0500
@<TRIPOS>BOND
    1     1     2 1
    2     1    35 1
    3     1    36 1
    4     1    37 1
    5     2     3 1
    6     2    38 1
    7     2    39 1
    8     3     4 1
    9     4     5 2
   10     5     6 1
   11     5    40 1
   12     6     7 2
   13     6    41 1
   14     7     8 1
   15     7    10 1
   16     8     9 2
   17     8    42 1
   18     9     4 1
   19     9    43 1
   20    10    11 1
   21    11    12 1
   22    12    13 2
   23    12    15 1
   24    13    14 1
   25    13    44 1
   26    14    10 2
   27    14    45 1
   28    15    16 2
   29    15    17 2
   30    15    18 1
   31    18    19 1
   32    18    46 1
   33    19    20 1
   34    19    32 1
   35    19    47 1
   36    20    21 1
   37    20    48 1
   38    21    22 1
   39    21    49 1
   40    21    50 1
   41    22    23 1
   42    22    51 1
   43    22    52 1
   44    23    24 1
   45    23    26 1
   46    24    25 1
   47    24    53 1
   48    24    54 1
   49    25    20 1
   50    25    55 1
   51    25    56 1
   52    26    27 2
   53    28    29 1
   54    28    57 1
   55    28    58 1
   56    28    59 1
   57    29    30 1
   58    29    31 1
   59    29    60 1
   60    30    26 1
   61    31    61 1
   62    31    62 1
   63    31    63 1
   64    32    33 2
   65    32    34 1
@<TRIPOS>SUBSTRUCTURE
1 SUBUNIT 1 RESIDUE 1 _ SUBUNIT
@<SCITEGIC>MOL_PROPERTY
REMARK99
SciTegic.value.StringValue
REMARK  99  MacroMolecule created from Mol2 file
REMARK  99  3elm_24F
REMARK  99  PROTEIN
REMARK  99  USER_CHARGES
REMARK  99  
REMARK  99  

@<SCITEGIC>MOL_PROPERTY
AssignOBJECTID
SciTegic.value.StringValue
1

@<SCITEGIC>MOL_PROPERTY
OBJECTID
SciTegic.value.StringValue
9223372148527267857

@<SCITEGIC>MOL_PROPERTY
ALogP
SciTegic.value.StringValue
2.13

@<SCITEGIC>MOL_PROPERTY
Estimate
SciTegic.value.StringValue
5.99466

@<SCITEGIC>MOL_PROPERTY
Molecular_PolarSurfaceArea
SciTegic.value.StringValue
161.690002

@<SCITEGIC>MOL_PROPERTY
Molecular_Weight
SciTegic.value.StringValue
509.61557

@<SCITEGIC>MOL_PROPERTY
Num_H_Acceptors
SciTegic.value.StringValue
7

@<SCITEGIC>MOL_PROPERTY
Num_H_Acceptors_Lipinski
SciTegic.value.StringValue
9

@<SCITEGIC>MOL_PROPERTY
Num_H_Donors
SciTegic.value.StringValue
1

@<SCITEGIC>MOL_PROPERTY
Num_H_Donors_Lipinski
SciTegic.value.StringValue
1

@<SCITEGIC>MOL_PROPERTY
Num_RotatableBonds
SciTegic.value.StringValue
10

@<SCITEGIC>MOL_PROPERTY
Forcefield
SciTegic.value.StringValue
CHARMm

@<SCITEGIC>MOL_PROPERTY
PartialChargeMethod
SciTegic.value.StringValue
MomanyRone

@<SCITEGIC>MOL_PROPERTY
UseResidueTemplateCharge
SciTegic.value.StringValue
True

@<SCITEGIC>MOL_PROPERTY
ForcefieldBase
SciTegic.value.StringValue
CHARMm

@<SCITEGIC>MOL_PROPERTY
ForcefieldFFML
SciTegic.value.StringValue
<?xml version="1.0" encoding="UTF-8"?>
<!DOCTYPE ffml SYSTEM "Ffml.dtd">
<ffml version="1.0">
<forcefield name="CHARMm" derivedFrom="CHARMm" base="CHARMm">
<atomTypes>
</atomTypes>
<parameters>
<angle atom1="C5R" atom2="C5R" atom3="SO2">
<quadratic
refValue="119.75"
forceConstant="80"/>
</angle>
</parameters>
</forcefield>
</ffml>

@<SCITEGIC>MOL_PROPERTY
Initial Potential Energy
SciTegic.value.StringValue
-25.10101

@<SCITEGIC>MOL_PROPERTY
Initial RMS Gradient
SciTegic.value.StringValue
15.44125

@<SCITEGIC>MOL_PROPERTY
Minimization Criteria
SciTegic.value.StringValue
CONJUG> Minimization exiting with gradient tolerance ( 0.0100000) satisfied.

@<SCITEGIC>MOL_PROPERTY
CHARMm Energy
SciTegic.value.StringValue
-73.5348

@<SCITEGIC>MOL_PROPERTY
Potential Energy
SciTegic.value.StringValue
-73.5348

@<SCITEGIC>MOL_PROPERTY
RMS Gradient
SciTegic.value.StringValue
0.00948

@<SCITEGIC>MOL_PROPERTY
Bond Energy
SciTegic.value.StringValue
1.77711

@<SCITEGIC>MOL_PROPERTY
Angle Energy
SciTegic.value.StringValue
8.16426

@<SCITEGIC>MOL_PROPERTY
Urey-Bradley Energy
SciTegic.value.StringValue
0

@<SCITEGIC>MOL_PROPERTY
Dihedral Energy
SciTegic.value.StringValue
10.83185

@<SCITEGIC>MOL_PROPERTY
Improper Energy
SciTegic.value.StringValue
0.19226

@<SCITEGIC>MOL_PROPERTY
Van der Waals Energy
SciTegic.value.StringValue
-3.0412

@<SCITEGIC>MOL_PROPERTY
Electrostatic Energy
SciTegic.value.StringValue
-91.45908

@<SCITEGIC>MOL_PROPERTY
Hydrogen Bond Energy
SciTegic.value.StringValue
0

@<SCITEGIC>MOL_PROPERTY
Solvation Free Energy
SciTegic.value.StringValue
0

@<SCITEGIC>RESIDUE_PROPERTY
ForceFieldTemplate
SciTegic.value.StringValue
1 1 None

@<SCITEGIC>ATOM_PROPERTY
pdb_serialNumber
SciTegic.value.IntegerValue
1 1
2 2
3 3
4 4
5 5
6 6
7 7
8 8
9 9
10 10
11 11
12 12
13 13
14 14
15 15
16 16
17 17
18 18
19 19
20 20
21 21
22 22
23 23
24 24
25 25
26 26
27 27
28 28
29 29
30 30
31 31
32 32
33 33
34 34
35 35
36 36
37 37
38 38
39 39
40 40
41 41
42 42
43 43
44 44
45 45
46 46
47 47
48 48
49 49
50 50
51 51
52 52
53 53
54 54
55 55
56 56
57 57
58 58
59 59
60 60
61 61
62 62
63 63

@<SCITEGIC>ATOM_PROPERTY
Formal Charge
SciTegic.value.IntegerValue
1 0
2 0
3 0
4 0
5 0
6 0
7 0
8 0
9 0
10 0
11 0
12 0
13 0
14 0
15 0
16 0
17 0
18 0
19 0
20 0
21 0
22 0
23 0
24 0
25 0
26 0
27 0
28 0
29 0
30 0
31 0
32 0
33 0
34 -1
35 0
36 0
37 0
38 0
39 0
40 0
41 0
42 0
43 0
44 0
45 0
46 0
47 0
48 0
49 0
50 0
51 0
52 0
53 0
54 0
55 0
56 0
57 0
58 0
59 0
60 0
61 0
62 0
63 0

@<SCITEGIC>ATOM_PROPERTY
pdb_tempFactor
SciTegic.value.DoubleValue
1 0
2 0
3 0
4 0
5 0
6 0
7 0
8 0
9 0
10 0
11 0
12 0
13 0
14 0
15 0
16 0
17 0
18 0
19 0
20 0
21 0
22 0
23 0
24 0
25 0
26 0
27 0
28 0
29 0
30 0
31 0
32 0
33 0
34 0
35 0
36 0
37 0
38 0
39 0
40 0
41 0
42 0
43 0
44 0
45 0
46 0
47 0
48 0
49 0
50 0
51 0
52 0
53 0
54 0
55 0
56 0
57 0
58 0
59 0
60 0
61 0
62 0
63 0

@<SCITEGIC>ATOM_PROPERTY
pdb_occupancy
SciTegic.value.DoubleValue
1 1
2 1
3 1
4 1
5 1
6 1
7 1
8 1
9 1
10 1
11 1
12 1
13 1
14 1
15 1
16 1
17 1
18 1
19 1
20 1
21 1
22 1
23 1
24 1
25 1
26 1
27 1
28 1
29 1
30 1
31 1
32 1
33 1
34 1
35 1
36 1
37 1
38 1
39 1
40 1
41 1
42 1
43 1
44 1
45 1
46 1
47 1
48 1
49 1
50 1
51 1
52 1
53 1
54 1
55 1
56 1
57 1
58 1
59 1
60 1
61 1
62 1
63 1

@<SCITEGIC>ATOM_PROPERTY
OBJECTID
SciTegic.value.StringValue
1 4296409112
2 8591376408
3 12886343704
4 17181311000
5 21476278296
6 25771245592
7 30066212888
8 34361180184
9 38656147480
10 42951114776
11 47246082072
12 51541049368
13 55836016664
14 60130983960
15 64425951256
16 68720918552
17 73015885848
18 77310853144
19 81605820440
20 85900787736
21 90195755032
22 94490722328
23 98785689624
24 103080656920
25 107375624216
26 111670591512
27 115965558808
28 120260526104
29 124555493400
30 128850460696
31 133145427992
32 137440395288
33 141735362584
34 146030329880
35 150325297176
36 154620264472
37 158915231768
38 163210199064
39 167505166360
40 171800133656
41 176095100952
42 180390068248
43 184685035544
44 188980002840
45 193274970136
46 197569937432
47 201864904728
48 206159872024
49 210454839320
50 214749806616
51 219044773912
52 223339741208
53 227634708504
54 231929675800
55 236224643096
56 240519610392
57 244814577688
58 249109544984
59 253404512280
60 257699479576
61 261994446872
62 266289414168
63 270584381464

@<SCITEGIC>ATOM_PROPERTY
ForcefieldType
SciTegic.value.StringValue
1 CT
2 CT
3 OE
4 C6R
5 C6R
6 C6R
7 C6RP
8 C6R
9 C6R
10 C5RP
11 S5R
12 C5R
13 C5R
14 C5R
15 SO2
16 O
17 O
18 NT
19 CT
20 CT
21 CT
22 CT
23 NX
24 CT
25 CT
26 C
27 O
28 CT
29 CT
30 OS
31 CT
32 C
33 OC
34 OC
35 HA
36 HA
37 HA
38 HA
39 HA
40 HA
41 HA
42 HA
43 HA
44 HA
45 HA
46 H
47 HA
48 HA
49 HA
50 HA
51 HA
52 HA
53 HA
54 HA
55 HA
56 HA
57 HA
58 HA
59 HA
60 HA
61 HA
62 HA
63 HA

@<SCITEGIC>ATOM_PROPERTY
Isotropic Displacement
SciTegic.value.DoubleValue
1 0
2 0
3 0
4 0
5 0
6 0
7 0
8 0
9 0
10 0
11 0
12 0
13 0
14 0
15 0
16 0
17 0
18 0
19 0
20 0
21 0
22 0
23 0
24 0
25 0
26 0
27 0
28 0
29 0
30 0
31 0
32 0
33 0
34 0
35 0
36 0
37 0
38 0
39 0
40 0
41 0
42 0
43 0
44 0
45 0
46 0
47 0
48 0
49 0
50 0
51 0
52 0
53 0
54 0
55 0
56 0
57 0
58 0
59 0
60 0
61 0
62 0
63 0

@<TRIPOS>MOLECULE
1stg_THP
37  38  1  0  0
PROTEIN
USER_CHARGES
@<TRIPOS>ATOM
    1 C1        -1.6730     1.8653    -3.7948 C.2        1 SUBUNIT  0.6000
    2 C2        -1.9670     2.1159    -2.3470 C.2        1 SUBUNIT  0.0000
    3 C3        -3.0234     3.1128    -1.9602 C.3        1 SUBUNIT  -0.1500
    4 N4        -0.7885     0.8713    -4.0507 N.am       1 SUBUNIT  -0.3500
    5 C5        -0.0676     0.1471    -3.1523 C.2        1 SUBUNIT  0.6500
    6 N6        -0.2654     0.4206    -1.8251 N.am       1 SUBUNIT  -0.2000
    7 C7        -1.2978     1.3941    -1.4197 C.2        1 SUBUNIT  -0.0500
    8 C8         0.5976    -0.2484    -0.7945 C.3        1 SUBUNIT  0.2300
    9 O9        -0.1169    -1.1260     0.0580 O.3        1 SUBUNIT  -0.3600
   10 C10        0.7495    -1.5017     1.1425 C.3        1 SUBUNIT  0.1300
   11 C11        1.6132    -0.2245     1.4025 C.3        1 SUBUNIT  0.4500
   12 C12        1.2493     0.6873     0.2232 C.3        1 SUBUNIT  -0.1000
   13 O13        3.0243    -0.4757     1.3666 O.3        1 SUBUNIT  -0.9600
   14 P14        4.0057     0.6605     1.7965 P.3        1 SUBUNIT  1.5580
   15 O15        4.7483     1.0917     0.5077 O.2        1 SUBUNIT  -1.0327
   16 O16        5.0064     0.1412     2.8682 O.2        1 SUBUNIT  -1.0327
   17 O17        3.1700     1.8484     2.3358 O.2        1 SUBUNIT  -1.0327
   18 C18       -0.0122    -2.0626     2.3904 C.3        1 SUBUNIT  0.4000
   19 O19       -0.6888    -3.3063     2.1461 O.3        1 SUBUNIT  -0.9600
   20 P20       -1.6624    -3.8051     3.2538 P.3        1 SUBUNIT  1.5580
   21 O21       -1.0617    -3.4737     4.6438 O.2        1 SUBUNIT  -1.0327
   22 O22       -1.8679    -5.3422     3.1295 O.2        1 SUBUNIT  -1.0327
   23 O23       -3.0005    -3.0529     3.0491 O.2        1 SUBUNIT  -1.0327
   24 O24        0.7176    -0.6971    -3.5633 O.2        1 SUBUNIT  -0.5500
   25 O25       -2.2289     2.5403    -4.6877 O.2        1 SUBUNIT  -0.5500
   26 H26       -3.2013     3.0974    -0.8845 H          1 SUBUNIT  0.0500
   27 H27       -2.7098     4.1161    -2.2385 H          1 SUBUNIT  0.0500
   28 H28       -3.9607     2.8813    -2.4628 H          1 SUBUNIT  0.0500
   29 H29       -0.5843     0.5966    -4.9791 H          1 SUBUNIT  0.2500
   30 H30       -1.5122     1.5208    -0.3744 H          1 SUBUNIT  0.1000
   31 H31        1.3974    -0.8198    -1.2732 H          1 SUBUNIT  0.0500
   32 H32        1.4194    -2.2838     0.7864 H          1 SUBUNIT  0.0500
   33 H33        1.3591     0.2388     2.3567 H          1 SUBUNIT  0.0500
   34 H34        2.1228     1.1990    -0.1809 H          1 SUBUNIT  0.0500
   35 H35        0.5545     1.4471     0.5731 H          1 SUBUNIT  0.0500
   36 H36       -0.7424    -1.3419     2.7589 H          1 SUBUNIT  0.0500
   37 H37        0.6995    -2.2316     3.1992 H          1 SUBUNIT  0.0500
@<TRIPOS>BOND
    1     1     2 1
    2     1     4 1
    3     1    25 2
    4     2     3 1
    5     3    26 1
    6     3    27 1
    7     3    28 1
    8     4     5 1
    9     4    29 1
   10     5     6 1
   11     5    24 2
   12     6     7 1
   13     6     8 1
   14     7     2 2
   15     7    30 1
   16     8     9 1
   17     8    31 1
   18     9    10 1
   19    10    11 1
   20    10    18 1
   21    10    32 1
   22    11    12 1
   23    11    13 1
   24    11    33 1
   25    12     8 1
   26    12    34 1
   27    12    35 1
   28    13    14 1
   29    14    15 2
   30    14    16 1
   31    14    17 1
   32    18    19 1
   33    18    36 1
   34    18    37 1
   35    19    20 1
   36    20    21 2
   37    20    22 1
   38    20    23 1
@<TRIPOS>SUBSTRUCTURE
1 SUBUNIT 1 RESIDUE 1 _ SUBUNIT
@<SCITEGIC>MOL_PROPERTY
REMARK99
SciTegic.value.StringValue
REMARK  99  MacroMolecule created from Mol2 file
REMARK  99  1stg_THP
REMARK  99  PROTEIN
REMARK  99  USER_CHARGES
REMARK  99  
REMARK  99  

@<SCITEGIC>MOL_PROPERTY
AssignOBJECTID
SciTegic.value.StringValue
1

@<SCITEGIC>MOL_PROPERTY
OBJECTID
SciTegic.value.StringValue
9223372152822235153

@<SCITEGIC>MOL_PROPERTY
ALogP
SciTegic.value.StringValue
-5.736

@<SCITEGIC>MOL_PROPERTY
Estimate
SciTegic.value.StringValue
6.09928

@<SCITEGIC>MOL_PROPERTY
Molecular_PolarSurfaceArea
SciTegic.value.StringValue
223.100006

@<SCITEGIC>MOL_PROPERTY
Molecular_Weight
SciTegic.value.StringValue
398.156586

@<SCITEGIC>MOL_PROPERTY
Num_H_Acceptors
SciTegic.value.StringValue
11

@<SCITEGIC>MOL_PROPERTY
Num_H_Acceptors_Lipinski
SciTegic.value.StringValue
13

@<SCITEGIC>MOL_PROPERTY
Num_H_Donors
SciTegic.value.StringValue
1

@<SCITEGIC>MOL_PROPERTY
Num_H_Donors_Lipinski
SciTegic.value.StringValue
1

@<SCITEGIC>MOL_PROPERTY
Num_RotatableBonds
SciTegic.value.StringValue
6

@<SCITEGIC>MOL_PROPERTY
Forcefield
SciTegic.value.StringValue
CHARMm

@<SCITEGIC>MOL_PROPERTY
PartialChargeMethod
SciTegic.value.StringValue
MomanyRone

@<SCITEGIC>MOL_PROPERTY
UseResidueTemplateCharge
SciTegic.value.StringValue
True

@<SCITEGIC>MOL_PROPERTY
ForcefieldBase
SciTegic.value.StringValue
CHARMm

@<SCITEGIC>MOL_PROPERTY
ForcefieldFFML
SciTegic.value.StringValue
<?xml version="1.0" encoding="UTF-8"?>
<!DOCTYPE ffml SYSTEM "Ffml.dtd">
<ffml version="1.0">
<forcefield name="CHARMm" derivedFrom="CHARMm" base="CHARMm">
<atomTypes>
</atomTypes>
<parameters>
</parameters>
</forcefield>
</ffml>

@<SCITEGIC>MOL_PROPERTY
Initial Potential Energy
SciTegic.value.StringValue
18.87147

@<SCITEGIC>MOL_PROPERTY
Initial RMS Gradient
SciTegic.value.StringValue
21.57056

@<SCITEGIC>MOL_PROPERTY
Minimization Criteria
SciTegic.value.StringValue
CONJUG> Minimization exiting with gradient tolerance ( 0.0100000) satisfied.

@<SCITEGIC>MOL_PROPERTY
CHARMm Energy
SciTegic.value.StringValue
-37.85172

@<SCITEGIC>MOL_PROPERTY
Potential Energy
SciTegic.value.StringValue
-37.85172

@<SCITEGIC>MOL_PROPERTY
RMS Gradient
SciTegic.value.StringValue
0.00812

@<SCITEGIC>MOL_PROPERTY
Bond Energy
SciTegic.value.StringValue
2.82689

@<SCITEGIC>MOL_PROPERTY
Angle Energy
SciTegic.value.StringValue
13.7112

@<SCITEGIC>MOL_PROPERTY
Urey-Bradley Energy
SciTegic.value.StringValue
0

@<SCITEGIC>MOL_PROPERTY
Dihedral Energy
SciTegic.value.StringValue
23.71891

@<SCITEGIC>MOL_PROPERTY
Improper Energy
SciTegic.value.StringValue
0.10016

@<SCITEGIC>MOL_PROPERTY
Van der Waals Energy
SciTegic.value.StringValue
-3.67426

@<SCITEGIC>MOL_PROPERTY
Electrostatic Energy
SciTegic.value.StringValue
-74.53462

@<SCITEGIC>MOL_PROPERTY
Hydrogen Bond Energy
SciTegic.value.StringValue
0

@<SCITEGIC>MOL_PROPERTY
Solvation Free Energy
SciTegic.value.StringValue
0

@<SCITEGIC>RESIDUE_PROPERTY
ForceFieldTemplate
SciTegic.value.StringValue
1 1 None

@<SCITEGIC>ATOM_PROPERTY
pdb_serialNumber
SciTegic.value.IntegerValue
1 1
2 2
3 3
4 4
5 5
6 6
7 7
8 8
9 9
10 10
11 11
12 12
13 13
14 14
15 15
16 16
17 17
18 18
19 19
20 20
21 21
22 22
23 23
24 24
25 25
26 26
27 27
28 28
29 29
30 30
31 31
32 32
33 33
34 34
35 35
36 36
37 37

@<SCITEGIC>ATOM_PROPERTY
Formal Charge
SciTegic.value.IntegerValue
1 0
2 0
3 0
4 0
5 0
6 0
7 0
8 0
9 0
10 0
11 0
12 0
13 0
14 0
15 0
16 -1
17 -1
18 0
19 0
20 0
21 0
22 -1
23 -1
24 0
25 0
26 0
27 0
28 0
29 0
30 0
31 0
32 0
33 0
34 0
35 0
36 0
37 0

@<SCITEGIC>ATOM_PROPERTY
pdb_tempFactor
SciTegic.value.DoubleValue
1 0
2 0
3 0
4 0
5 0
6 0
7 0
8 0
9 0
10 0
11 0
12 0
13 0
14 0
15 0
16 0
17 0
18 0
19 0
20 0
21 0
22 0
23 0
24 0
25 0
26 0
27 0
28 0
29 0
30 0
31 0
32 0
33 0
34 0
35 0
36 0
37 0

@<SCITEGIC>ATOM_PROPERTY
pdb_occupancy
SciTegic.value.DoubleValue
1 1
2 1
3 1
4 1
5 1
6 1
7 1
8 1
9 1
10 1
11 1
12 1
13 1
14 1
15 1
16 1
17 1
18 1
19 1
20 1
21 1
22 1
23 1
24 1
25 1
26 1
27 1
28 1
29 1
30 1
31 1
32 1
33 1
34 1
35 1
36 1
37 1

@<SCITEGIC>ATOM_PROPERTY
OBJECTID
SciTegic.value.StringValue
1 4296409115
2 8591376411
3 12886343707
4 17181311003
5 21476278299
6 25771245595
7 30066212891
8 34361180187
9 38656147483
10 42951114779
11 47246082075
12 51541049371
13 55836016667
14 60130983963
15 64425951259
16 68720918555
17 73015885851
18 77310853147
19 81605820443
20 85900787739
21 90195755035
22 94490722331
23 98785689627
24 103080656923
25 107375624219
26 111670591515
27 115965558811
28 120260526107
29 124555493403
30 128850460699
31 133145427995
32 137440395291
33 141735362587
34 146030329883
35 150325297179
36 154620264475
37 158915231771

@<SCITEGIC>ATOM_PROPERTY
ForcefieldType
SciTegic.value.StringValue
1 C
2 CUA1
3 CT
4 NP
5 C
6 NX
7 CUA1
8 CT
9 OE
10 CT
11 CT
12 CT
13 OS
14 PO4
15 OC
16 OC
17 OC
18 CT
19 OS
20 PO4
21 OC
22 OC
23 OC
24 O
25 O
26 HA
27 HA
28 HA
29 H
30 HA
31 HA
32 HA
33 HA
34 HA
35 HA
36 HA
37 HA

@<SCITEGIC>ATOM_PROPERTY
Isotropic Displacement
SciTegic.value.DoubleValue
1 0
2 0
3 0
4 0
5 0
6 0
7 0
8 0
9 0
10 0
11 0
12 0
13 0
14 0
15 0
16 0
17 0
18 0
19 0
20 0
21 0
22 0
23 0
24 0
25 0
26 0
27 0
28 0
29 0
30 0
31 0
32 0
33 0
34 0
35 0
36 0
37 0

@<TRIPOS>MOLECULE
1e9d_ATM
36  37  1  0  0
PROTEIN
USER_CHARGES
@<TRIPOS>ATOM
    1 C1        -1.5251     2.0782    -3.8924 C.2        1 SUBUNIT  0.6000
    2 C2        -1.9886     2.1888    -2.4744 C.2        1 SUBUNIT  0.0000
    3 C3        -3.1229     3.1109    -2.1233 C.3        1 SUBUNIT  -0.1500
    4 N4        -0.5645     1.1631    -4.1514 N.am       1 SUBUNIT  -0.3500
    5 C5         0.0943     0.4020    -3.2569 C.2        1 SUBUNIT  0.6500
    6 N6        -0.2860     0.5192    -1.9590 N.am       1 SUBUNIT  -0.2000
    7 C7        -1.3836     1.4136    -1.5505 C.2        1 SUBUNIT  -0.0500
    8 C8         0.4585    -0.2739    -0.9624 C.3        1 SUBUNIT  0.2300
    9 O9        -0.2912    -0.5032     0.2102 O.3        1 SUBUNIT  -0.3600
   10 C10        0.6237    -0.9675     1.1966 C.3        1 SUBUNIT  0.1300
   11 C11        1.7894     0.0172     1.0260 C.3        1 SUBUNIT  0.0500
   12 C12        1.7169     0.4278    -0.4435 C.3        1 SUBUNIT  -0.1000
   13 N13        3.0937    -0.5498     1.3447 N.2        1 SUBUNIT  -0.1000
   14 N14        3.2505    -1.3020     2.2874 N.1        1 SUBUNIT  0.0000
   15 N15        3.3799    -2.0628     3.2254 N.2        1 SUBUNIT  -0.2500
   16 C16        0.0096    -1.0066     2.6006 C.3        1 SUBUNIT  0.4000
   17 O17       -0.7821    -2.1692     2.7178 O.3        1 SUBUNIT  -0.9600
   18 P18       -0.4779    -3.0445     3.9379 P.3        1 SUBUNIT  1.5580
   19 O19        0.9734    -3.5661     3.7982 O.2        1 SUBUNIT  -1.0327
   20 O20       -1.4897    -4.2072     4.0023 O.2        1 SUBUNIT  -1.0327
   21 O21       -0.5832    -2.1247     5.1757 O.2        1 SUBUNIT  -1.0327
   22 O22        0.9976    -0.3403    -3.6191 O.2        1 SUBUNIT  -0.5500
   23 O23       -2.0120     2.8101    -4.7679 O.2        1 SUBUNIT  -0.5500
   24 H24       -3.4051     3.0063    -1.0754 H          1 SUBUNIT  0.0500
   25 H25       -2.8321     4.1452    -2.2951 H          1 SUBUNIT  0.0500
   26 H26       -3.9965     2.8841    -2.7333 H          1 SUBUNIT  0.0500
   27 H27       -0.2436     0.9882    -5.0679 H          1 SUBUNIT  0.2500
   28 H28       -1.6975     1.4433    -0.5228 H          1 SUBUNIT  0.1000
   29 H29        0.7248    -1.2511    -1.3756 H          1 SUBUNIT  0.0500
   30 H30        0.9463    -1.9780     0.9374 H          1 SUBUNIT  0.0500
   31 H31        1.6552     0.8821     1.6758 H          1 SUBUNIT  0.0500
   32 H32        2.5955     0.1198    -1.0109 H          1 SUBUNIT  0.0500
   33 H33        1.6243     1.5104    -0.5238 H          1 SUBUNIT  0.0500
   34 H34        2.5865    -2.6223     3.5185 H          1 SUBUNIT  0.2500
   35 H35       -0.6246    -0.1419     2.7835 H          1 SUBUNIT  0.0500
   36 H36        0.7871    -1.0029     3.3668 H          1 SUBUNIT  0.0500
@<TRIPOS>BOND
    1     1     2 1
    2     1     4 1
    3     1    23 2
    4     2     3 1
    5     3    24 1
    6     3    25 1
    7     3    26 1
    8     4     5 1
    9     4    27 1
   10     5     6 1
   11     5    22 2
   12     6     7 1
   13     6     8 1
   14     7     2 2
   15     7    28 1
   16     8     9 1
   17     8    29 1
   18     9    10 1
   19    10    11 1
   20    10    16 1
   21    10    30 1
   22    11    12 1
   23    11    13 1
   24    11    31 1
   25    12     8 1
   26    12    32 1
   27    12    33 1
   28    13    14 2
   29    14    15 2
   30    15    34 1
   31    16    17 1
   32    16    35 1
   33    16    36 1
   34    17    18 1
   35    18    19 2
   36    18    20 1
   37    18    21 1
@<TRIPOS>SUBSTRUCTURE
1 SUBUNIT 1 RESIDUE 1 _ SUBUNIT
@<SCITEGIC>MOL_PROPERTY
REMARK99
SciTegic.value.StringValue
REMARK  99  MacroMolecule created from Mol2 file
REMARK  99  1e9d_ATM
REMARK  99  PROTEIN
REMARK  99  USER_CHARGES
REMARK  99  
REMARK  99  

@<SCITEGIC>MOL_PROPERTY
AssignOBJECTID
SciTegic.value.StringValue
1

@<SCITEGIC>MOL_PROPERTY
OBJECTID
SciTegic.value.StringValue
9223372157117202449

@<SCITEGIC>MOL_PROPERTY
ALogP
SciTegic.value.StringValue
-2.289

@<SCITEGIC>MOL_PROPERTY
Estimate
SciTegic.value.StringValue
6.20271

@<SCITEGIC>MOL_PROPERTY
Molecular_PolarSurfaceArea
SciTegic.value.StringValue
191.179993

@<SCITEGIC>MOL_PROPERTY
Molecular_Weight
SciTegic.value.StringValue
346.213013

@<SCITEGIC>MOL_PROPERTY
Num_H_Acceptors
SciTegic.value.StringValue
9

@<SCITEGIC>MOL_PROPERTY
Num_H_Acceptors_Lipinski
SciTegic.value.StringValue
12

@<SCITEGIC>MOL_PROPERTY
Num_H_Donors
SciTegic.value.StringValue
2

@<SCITEGIC>MOL_PROPERTY
Num_H_Donors_Lipinski
SciTegic.value.StringValue
2

@<SCITEGIC>MOL_PROPERTY
Num_RotatableBonds
SciTegic.value.StringValue
5

@<SCITEGIC>MOL_PROPERTY
Forcefield
SciTegic.value.StringValue
CHARMm

@<SCITEGIC>MOL_PROPERTY
PartialChargeMethod
SciTegic.value.StringValue
MomanyRone

@<SCITEGIC>MOL_PROPERTY
UseResidueTemplateCharge
SciTegic.value.StringValue
True

@<SCITEGIC>MOL_PROPERTY
ForcefieldBase
SciTegic.value.StringValue
CHARMm

@<SCITEGIC>MOL_PROPERTY
ForcefieldFFML
SciTegic.value.StringValue
<?xml version="1.0" encoding="UTF-8"?>
<!DOCTYPE ffml SYSTEM "Ffml.dtd">
<ffml version="1.0">
<forcefield name="CHARMm" derivedFrom="CHARMm" base="CHARMm">
<atomTypes>
<atomType
name="N235"
element="N"
mass="14.007"
annotation=""/>
</atomTypes>
<parameters>
<bond atom1="NP" atom2="N235">
<quadratic
refValue="1.216"
forceConstant="350"/>
</bond>
<angle atom1="CT" atom2="NP" atom3="N235">
<quadratic
refValue="120.125"
forceConstant="50"/>
</angle>
<angle atom1="N235" atom2="NP" atom3="H">
<quadratic
refValue="121.5"
forceConstant="35"/>
</angle>
<angle atom1="NP" atom2="N235" atom3="NP">
<quadratic
refValue="180"
forceConstant="50"/>
</angle>
<torsion atom1="CT" atom2="NP" atom3="N235" atom4="NP">
<multiplecos
v1="0"
v2="0"
v3="0"
v4="0"
v5="0"
v6="0"
gamma1="0"
gamma2="0"
gamma3="0"
gamma4="0"
gamma5="0"
gamma6="0"/>
</torsion>
<torsion atom1="NP" atom2="N235" atom3="NP" atom4="H">
<multiplecos
v1="0"
v2="0"
v3="0"
v4="0"
v5="0"
v6="0"
gamma1="0"
gamma2="0"
gamma3="0"
gamma4="0"
gamma5="0"
gamma6="0"/>
</torsion>
</parameters>
</forcefield>
</ffml>

@<SCITEGIC>MOL_PROPERTY
Initial Potential Energy
SciTegic.value.StringValue
-62.04878

@<SCITEGIC>MOL_PROPERTY
Initial RMS Gradient
SciTegic.value.StringValue
17.90226

@<SCITEGIC>MOL_PROPERTY
Minimization Criteria
SciTegic.value.StringValue
CONJUG> Minimization exiting with gradient tolerance ( 0.0100000) satisfied.

@<SCITEGIC>MOL_PROPERTY
CHARMm Energy
SciTegic.value.StringValue
-134.66414

@<SCITEGIC>MOL_PROPERTY
Potential Energy
SciTegic.value.StringValue
-134.66414

@<SCITEGIC>MOL_PROPERTY
RMS Gradient
SciTegic.value.StringValue
0.00955

@<SCITEGIC>MOL_PROPERTY
Bond Energy
SciTegic.value.StringValue
1.00436

@<SCITEGIC>MOL_PROPERTY
Angle Energy
SciTegic.value.StringValue
10.72138

@<SCITEGIC>MOL_PROPERTY
Urey-Bradley Energy
SciTegic.value.StringValue
0

@<SCITEGIC>MOL_PROPERTY
Dihedral Energy
SciTegic.value.StringValue
20.7793

@<SCITEGIC>MOL_PROPERTY
Improper Energy
SciTegic.value.StringValue
0.06633

@<SCITEGIC>MOL_PROPERTY
Van der Waals Energy
SciTegic.value.StringValue
-2.0667

@<SCITEGIC>MOL_PROPERTY
Electrostatic Energy
SciTegic.value.StringValue
-165.16881

@<SCITEGIC>MOL_PROPERTY
Hydrogen Bond Energy
SciTegic.value.StringValue
0

@<SCITEGIC>MOL_PROPERTY
Solvation Free Energy
SciTegic.value.StringValue
0

@<SCITEGIC>RESIDUE_PROPERTY
ForceFieldTemplate
SciTegic.value.StringValue
1 1 None

@<SCITEGIC>ATOM_PROPERTY
pdb_serialNumber
SciTegic.value.IntegerValue
1 1
2 2
3 3
4 4
5 5
6 6
7 7
8 8
9 9
10 10
11 11
12 12
13 13
14 14
15 15
16 16
17 17
18 18
19 19
20 20
21 21
22 22
23 23
24 24
25 25
26 26
27 27
28 28
29 29
30 30
31 31
32 32
33 33
34 34
35 35
36 36

@<SCITEGIC>ATOM_PROPERTY
Formal Charge
SciTegic.value.IntegerValue
1 0
2 0
3 0
4 0
5 0
6 0
7 0
8 0
9 0
10 0
11 0
12 0
13 0
14 1
15 0
16 0
17 0
18 0
19 0
20 -1
21 -1
22 0
23 0
24 0
25 0
26 0
27 0
28 0
29 0
30 0
31 0
32 0
33 0
34 0
35 0
36 0

@<SCITEGIC>ATOM_PROPERTY
pdb_tempFactor
SciTegic.value.DoubleValue
1 0
2 0
3 0
4 0
5 0
6 0
7 0
8 0
9 0
10 0
11 0
12 0
13 0
14 0
15 0
16 0
17 0
18 0
19 0
20 0
21 0
22 0
23 0
24 0
25 0
26 0
27 0
28 0
29 0
30 0
31 0
32 0
33 0
34 0
35 0
36 0

@<SCITEGIC>ATOM_PROPERTY
pdb_occupancy
SciTegic.value.DoubleValue
1 1
2 1
3 1
4 1
5 1
6 1
7 1
8 1
9 1
10 1
11 1
12 1
13 1
14 1
15 1
16 1
17 1
18 1
19 1
20 1
21 1
22 1
23 1
24 1
25 1
26 1
27 1
28 1
29 1
30 1
31 1
32 1
33 1
34 1
35 1
36 1

@<SCITEGIC>ATOM_PROPERTY
OBJECTID
SciTegic.value.StringValue
1 4296409114
2 8591376410
3 12886343706
4 17181311002
5 21476278298
6 25771245594
7 30066212890
8 34361180186
9 38656147482
10 42951114778
11 47246082074
12 51541049370
13 55836016666
14 60130983962
15 64425951258
16 68720918554
17 73015885850
18 77310853146
19 81605820442
20 85900787738
21 90195755034
22 94490722330
23 98785689626
24 103080656922
25 107375624218
26 111670591514
27 115965558810
28 120260526106
29 124555493402
30 128850460698
31 133145427994
32 137440395290
33 141735362586
34 146030329882
35 150325297178
36 154620264474

@<SCITEGIC>ATOM_PROPERTY
ForcefieldType
SciTegic.value.StringValue
1 C
2 CUA1
3 CT
4 NP
5 C
6 NX
7 CUA1
8 CT
9 OE
10 CT
11 CT
12 CT
13 NP
14 N235
15 NP
16 CT
17 OS
18 PO4
19 OC
20 OC
21 OC
22 O
23 O
24 HA
25 HA
26 HA
27 H
28 HA
29 HA
30 HA
31 HA
32 HA
33 HA
34 H
35 HA
36 HA

@<SCITEGIC>ATOM_PROPERTY
Isotropic Displacement
SciTegic.value.DoubleValue
1 0
2 0
3 0
4 0
5 0
6 0
7 0
8 0
9 0
10 0
11 0
12 0
13 0
14 0
15 0
16 0
17 0
18 0
19 0
20 0
21 0
22 0
23 0
24 0
25 0
26 0
27 0
28 0
29 0
30 0
31 0
32 0
33 0
34 0
35 0
36 0

@<TRIPOS>MOLECULE
3dhq_THP
37  38  1  0  0
PROTEIN
USER_CHARGES
@<TRIPOS>ATOM
    1 C1         2.9774     1.0960    -2.3585 C.2        1 SUBUNIT  0.6000
    2 C2         1.6146     0.5275    -2.5599 C.2        1 SUBUNIT  0.0000
    3 C3         0.9488     0.6200    -3.9050 C.3        1 SUBUNIT  -0.1500
    4 N4         3.5171     1.0160    -1.1243 N.am       1 SUBUNIT  -0.3500
    5 C5         2.9645     0.4406    -0.0428 C.2        1 SUBUNIT  0.6500
    6 N6         1.7202    -0.0679    -0.1960 N.am       1 SUBUNIT  -0.2000
    7 C7         1.0177    -0.0391    -1.4937 C.2        1 SUBUNIT  -0.0500
    8 C8         1.0239    -0.5129     1.0178 C.3        1 SUBUNIT  0.2300
    9 O9        -0.0901    -1.3249     0.6814 O.3        1 SUBUNIT  -0.3600
   10 C10       -1.2172    -0.8307     1.3892 C.3        1 SUBUNIT  0.1300
   11 C11       -1.0004     0.7028     1.3614 C.3        1 SUBUNIT  0.4500
   12 C12        0.4539     0.6773     1.8051 C.3        1 SUBUNIT  -0.1000
   13 O13       -1.0793     1.2829     0.0494 O.3        1 SUBUNIT  -0.9600
   14 P14       -0.6188     2.7556    -0.1450 P.3        1 SUBUNIT  1.5580
   15 O15       -1.4653     3.3868    -1.2742 O.2        1 SUBUNIT  -1.0327
   16 O16        0.8838     2.7505    -0.5353 O.2        1 SUBUNIT  -1.0327
   17 O17       -0.8231     3.5096     1.1904 O.2        1 SUBUNIT  -1.0327
   18 C18       -2.5707    -1.4372     0.9765 C.3        1 SUBUNIT  0.4000
   19 O19       -3.2119    -2.0046     2.1299 O.3        1 SUBUNIT  -0.9600
   20 P20       -3.3893    -3.5371     2.2471 P.3        1 SUBUNIT  1.5580
   21 O21       -4.7971    -3.9018     1.7100 O.2        1 SUBUNIT  -1.0327
   22 O22       -3.2966    -3.8987     3.7536 O.2        1 SUBUNIT  -1.0327
   23 O23       -2.2865    -4.2648     1.4451 O.2        1 SUBUNIT  -1.0327
   24 O24        3.6024     0.3556     1.0083 O.2        1 SUBUNIT  -0.5500
   25 O25        3.6063     1.5652    -3.3240 O.2        1 SUBUNIT  -0.5500
   26 H26       -0.0595     0.2077    -3.8643 H          1 SUBUNIT  0.0500
   27 H27        0.8670     1.6654    -4.2000 H          1 SUBUNIT  0.0500
   28 H28        1.5225     0.0778    -4.6534 H          1 SUBUNIT  0.0500
   29 H29        4.3861     1.4178    -0.9091 H          1 SUBUNIT  0.2500
   30 H30        0.0263    -0.4416    -1.5799 H          1 SUBUNIT  0.1000
   31 H31        1.6991    -1.0918     1.6489 H          1 SUBUNIT  0.0500
   32 H32       -1.1011    -1.1544     2.4255 H          1 SUBUNIT  0.0500
   33 H33       -1.6558     1.2462     2.0418 H          1 SUBUNIT  0.0500
   34 H34        0.5023     0.4754     2.8743 H          1 SUBUNIT  0.0500
   35 H35        0.9863     1.6116     1.6395 H          1 SUBUNIT  0.0500
   36 H36       -2.4315    -2.2019     0.2132 H          1 SUBUNIT  0.0500
   37 H37       -3.2251    -0.6760     0.5553 H          1 SUBUNIT  0.0500
@<TRIPOS>BOND
    1     1     2 1
    2     1     4 1
    3     1    25 2
    4     2     3 1
    5     3    26 1
    6     3    27 1
    7     3    28 1
    8     4     5 1
    9     4    29 1
   10     5     6 1
   11     5    24 2
   12     6     7 1
   13     6     8 1
   14     7     2 2
   15     7    30 1
   16     8     9 1
   17     8    31 1
   18     9    10 1
   19    10    11 1
   20    10    18 1
   21    10    32 1
   22    11    12 1
   23    11    13 1
   24    11    33 1
   25    12     8 1
   26    12    34 1
   27    12    35 1
   28    13    14 1
   29    14    15 2
   30    14    16 1
   31    14    17 1
   32    18    19 1
   33    18    36 1
   34    18    37 1
   35    19    20 1
   36    20    21 2
   37    20    22 1
   38    20    23 1
@<TRIPOS>SUBSTRUCTURE
1 SUBUNIT 1 RESIDUE 1 _ SUBUNIT
@<SCITEGIC>MOL_PROPERTY
REMARK99
SciTegic.value.StringValue
REMARK  99  MacroMolecule created from Mol2 file
REMARK  99  3dhq_THP
REMARK  99  PROTEIN
REMARK  99  USER_CHARGES
REMARK  99  
REMARK  99  

@<SCITEGIC>MOL_PROPERTY
AssignOBJECTID
SciTegic.value.StringValue
1

@<SCITEGIC>MOL_PROPERTY
OBJECTID
SciTegic.value.StringValue
9223372161412169745

@<SCITEGIC>MOL_PROPERTY
ALogP
SciTegic.value.StringValue
-5.736

@<SCITEGIC>MOL_PROPERTY
Estimate
SciTegic.value.StringValue
7.09729

@<SCITEGIC>MOL_PROPERTY
Molecular_PolarSurfaceArea
SciTegic.value.StringValue
223.100006

@<SCITEGIC>MOL_PROPERTY
Molecular_Weight
SciTegic.value.StringValue
398.156586

@<SCITEGIC>MOL_PROPERTY
Num_H_Acceptors
SciTegic.value.StringValue
11

@<SCITEGIC>MOL_PROPERTY
Num_H_Acceptors_Lipinski
SciTegic.value.StringValue
13

@<SCITEGIC>MOL_PROPERTY
Num_H_Donors
SciTegic.value.StringValue
1

@<SCITEGIC>MOL_PROPERTY
Num_H_Donors_Lipinski
SciTegic.value.StringValue
1

@<SCITEGIC>MOL_PROPERTY
Num_RotatableBonds
SciTegic.value.StringValue
6

@<SCITEGIC>MOL_PROPERTY
Forcefield
SciTegic.value.StringValue
CHARMm

@<SCITEGIC>MOL_PROPERTY
PartialChargeMethod
SciTegic.value.StringValue
MomanyRone

@<SCITEGIC>MOL_PROPERTY
UseResidueTemplateCharge
SciTegic.value.StringValue
True

@<SCITEGIC>MOL_PROPERTY
ForcefieldBase
SciTegic.value.StringValue
CHARMm

@<SCITEGIC>MOL_PROPERTY
ForcefieldFFML
SciTegic.value.StringValue
<?xml version="1.0" encoding="UTF-8"?>
<!DOCTYPE ffml SYSTEM "Ffml.dtd">
<ffml version="1.0">
<forcefield name="CHARMm" derivedFrom="CHARMm" base="CHARMm">
<atomTypes>
</atomTypes>
<parameters>
</parameters>
</forcefield>
</ffml>

@<SCITEGIC>MOL_PROPERTY
Initial Potential Energy
SciTegic.value.StringValue
27.84262

@<SCITEGIC>MOL_PROPERTY
Initial RMS Gradient
SciTegic.value.StringValue
20.30379

@<SCITEGIC>MOL_PROPERTY
Minimization Criteria
SciTegic.value.StringValue
CONJUG> Minimization exiting with gradient tolerance ( 0.0100000) satisfied.

@<SCITEGIC>MOL_PROPERTY
CHARMm Energy
SciTegic.value.StringValue
-40.98707

@<SCITEGIC>MOL_PROPERTY
Potential Energy
SciTegic.value.StringValue
-40.98707

@<SCITEGIC>MOL_PROPERTY
RMS Gradient
SciTegic.value.StringValue
0.00824

@<SCITEGIC>MOL_PROPERTY
Bond Energy
SciTegic.value.StringValue
1.13444

@<SCITEGIC>MOL_PROPERTY
Angle Energy
SciTegic.value.StringValue
16.7745

@<SCITEGIC>MOL_PROPERTY
Urey-Bradley Energy
SciTegic.value.StringValue
0

@<SCITEGIC>MOL_PROPERTY
Dihedral Energy
SciTegic.value.StringValue
23.22356

@<SCITEGIC>MOL_PROPERTY
Improper Energy
SciTegic.value.StringValue
0.5944

@<SCITEGIC>MOL_PROPERTY
Van der Waals Energy
SciTegic.value.StringValue
-3.61046

@<SCITEGIC>MOL_PROPERTY
Electrostatic Energy
SciTegic.value.StringValue
-79.10351

@<SCITEGIC>MOL_PROPERTY
Hydrogen Bond Energy
SciTegic.value.StringValue
0

@<SCITEGIC>MOL_PROPERTY
Solvation Free Energy
SciTegic.value.StringValue
0

@<SCITEGIC>RESIDUE_PROPERTY
ForceFieldTemplate
SciTegic.value.StringValue
1 1 None

@<SCITEGIC>ATOM_PROPERTY
pdb_serialNumber
SciTegic.value.IntegerValue
1 1
2 2
3 3
4 4
5 5
6 6
7 7
8 8
9 9
10 10
11 11
12 12
13 13
14 14
15 15
16 16
17 17
18 18
19 19
20 20
21 21
22 22
23 23
24 24
25 25
26 26
27 27
28 28
29 29
30 30
31 31
32 32
33 33
34 34
35 35
36 36
37 37

@<SCITEGIC>ATOM_PROPERTY
Formal Charge
SciTegic.value.IntegerValue
1 0
2 0
3 0
4 0
5 0
6 0
7 0
8 0
9 0
10 0
11 0
12 0
13 0
14 0
15 0
16 -1
17 -1
18 0
19 0
20 0
21 0
22 -1
23 -1
24 0
25 0
26 0
27 0
28 0
29 0
30 0
31 0
32 0
33 0
34 0
35 0
36 0
37 0

@<SCITEGIC>ATOM_PROPERTY
pdb_tempFactor
SciTegic.value.DoubleValue
1 0
2 0
3 0
4 0
5 0
6 0
7 0
8 0
9 0
10 0
11 0
12 0
13 0
14 0
15 0
16 0
17 0
18 0
19 0
20 0
21 0
22 0
23 0
24 0
25 0
26 0
27 0
28 0
29 0
30 0
31 0
32 0
33 0
34 0
35 0
36 0
37 0

@<SCITEGIC>ATOM_PROPERTY
pdb_occupancy
SciTegic.value.DoubleValue
1 1
2 1
3 1
4 1
5 1
6 1
7 1
8 1
9 1
10 1
11 1
12 1
13 1
14 1
15 1
16 1
17 1
18 1
19 1
20 1
21 1
22 1
23 1
24 1
25 1
26 1
27 1
28 1
29 1
30 1
31 1
32 1
33 1
34 1
35 1
36 1
37 1

@<SCITEGIC>ATOM_PROPERTY
OBJECTID
SciTegic.value.StringValue
1 4296409107
2 8591376403
3 12886343699
4 17181310995
5 21476278291
6 25771245587
7 30066212883
8 34361180179
9 38656147475
10 42951114771
11 47246082067
12 51541049363
13 55836016659
14 60130983955
15 64425951251
16 68720918547
17 73015885843
18 77310853139
19 81605820435
20 85900787731
21 90195755027
22 94490722323
23 98785689619
24 103080656915
25 107375624211
26 111670591507
27 115965558803
28 120260526099
29 124555493395
30 128850460691
31 133145427987
32 137440395283
33 141735362579
34 146030329875
35 150325297171
36 154620264467
37 158915231763

@<SCITEGIC>ATOM_PROPERTY
ForcefieldType
SciTegic.value.StringValue
1 C
2 CUA1
3 CT
4 NP
5 C
6 NX
7 CUA1
8 CT
9 OE
10 CT
11 CT
12 CT
13 OS
14 PO4
15 OC
16 OC
17 OC
18 CT
19 OS
20 PO4
21 OC
22 OC
23 OC
24 O
25 O
26 HA
27 HA
28 HA
29 H
30 HA
31 HA
32 HA
33 HA
34 HA
35 HA
36 HA
37 HA

@<SCITEGIC>ATOM_PROPERTY
Isotropic Displacement
SciTegic.value.DoubleValue
1 0
2 0
3 0
4 0
5 0
6 0
7 0
8 0
9 0
10 0
11 0
12 0
13 0
14 0
15 0
16 0
17 0
18 0
19 0
20 0
21 0
22 0
23 0
24 0
25 0
26 0
27 0
28 0
29 0
30 0
31 0
32 0
33 0
34 0
35 0
36 0
37 0

#	Created by:	Discovery Studio
#	Creation time:	2019-08-05T16:29:40Z

@<TRIPOS>MOLECULE
1o42_843
   73    76     1 0 0
PROTEIN
USER_CHARGES


@<TRIPOS>ATOM
      1 C1            5.747865   -0.095136    1.877221 C.3      1 SUBUNIT   -0.1500
      2 C2            4.496494    0.766590    1.718230 C.2      1 SUBUNIT    0.6000
      3 O3            4.292887    1.720473    2.473546 O.2      1 SUBUNIT   -0.5500
      4 N4            3.703450    0.343788    0.706942 N.am     1 SUBUNIT   -0.4000
      5 C5            2.431363    0.957177    0.338998 C.3      1 SUBUNIT    0.0500
      6 C6            1.631561   -0.019880   -0.581853 C.3      1 SUBUNIT   -0.1000
      7 C7            2.169326   -0.251688   -2.000471 C.2      1 SUBUNIT    0.0000
      8 C8            1.687891    0.491480   -3.086853 C.2      1 SUBUNIT   -0.1300
      9 C9            2.059830    0.192952   -4.404890 C.2      1 SUBUNIT   -0.1300
     10 C10           2.922002   -0.862687   -4.672026 C.2      1 SUBUNIT    0.3800
     11 C11           3.438562   -1.589807   -3.605223 C.2      1 SUBUNIT   -0.1300
     12 C12           3.054139   -1.298332   -2.289009 C.2      1 SUBUNIT   -0.1300
     13 O13           1.127413   -2.044205   -6.435762 O.2      1 SUBUNIT   -1.0327
     14 P14           2.531355   -1.847616   -7.083447 P.3      1 SUBUNIT    1.5580
     15 O15           3.406841   -1.090712   -5.986762 O.3      1 SUBUNIT   -0.8400
     16 O16           3.201786   -3.204568   -7.471994 O.2      1 SUBUNIT   -1.0327
     17 O17           2.460020   -0.977537   -8.380653 O.2      1 SUBUNIT   -1.0327
     18 C18           1.643231    1.438152    1.619195 C.2      1 SUBUNIT    0.6000
     19 O19           1.406301    0.728105    2.599590 O.2      1 SUBUNIT   -0.5500
     20 N20           1.282178    2.734755    1.553324 N.am     1 SUBUNIT   -0.4000
     21 C21           0.511712    3.411953    2.586735 C.3      1 SUBUNIT    0.0500
     22 C22          -0.845527    2.739812    2.904746 C.2      1 SUBUNIT    0.6000
     23 N23          -1.662347    2.434365    1.835540 N.am     1 SUBUNIT   -0.2500
     24 C24          -1.329607    2.669937    0.411937 C.3      1 SUBUNIT    0.0000
     25 C25          -0.892200    4.101438    0.023547 C.3      1 SUBUNIT   -0.1000
     26 C26          -0.849458    5.111418    1.177394 C.3      1 SUBUNIT   -0.1000
     27 C27           0.295031    4.882263    2.184953 C.3      1 SUBUNIT   -0.1000
     28 C28          -2.990679    1.864639    2.116651 C.3      1 SUBUNIT    0.0000
     29 C29          -3.106929    0.399342    1.787689 C.2      1 SUBUNIT    0.0000
     30 C30          -2.012956   -0.455922    1.803696 C.2      1 SUBUNIT   -0.1300
     31 C31          -2.166512   -1.806990    1.512053 C.2      1 SUBUNIT   -0.1300
     32 C32          -3.398656   -2.360729    1.198577 C.2      1 SUBUNIT    0.0000
     33 C33          -4.487705   -1.503340    1.206439 C.2      1 SUBUNIT   -0.1300
     34 C34          -4.343503   -0.146454    1.473907 C.2      1 SUBUNIT   -0.1300
     35 C35          -3.540557   -3.816963    0.846827 C.2      1 SUBUNIT    0.0000
     36 C36          -4.765840   -4.465341    0.891806 C.2      1 SUBUNIT   -0.1300
     37 C37          -4.897055   -5.802174    0.529330 C.2      1 SUBUNIT   -0.1300
     38 C38          -3.793848   -6.544837    0.143449 C.2      1 SUBUNIT   -0.1300
     39 C39          -2.562459   -5.914099    0.096062 C.2      1 SUBUNIT   -0.1300
     40 C40          -2.448256   -4.571570    0.443749 C.2      1 SUBUNIT   -0.1300
     41 O41          -1.177097    2.559668    4.075186 O.2      1 SUBUNIT   -0.5500
     42 H42           6.155150    0.029323    2.878929 H        1 SUBUNIT    0.0500
     43 H43           5.504561   -1.146108    1.719142 H        1 SUBUNIT    0.0500
     44 H44           6.493371    0.208246    1.142673 H        1 SUBUNIT    0.0500
     45 H45           4.024220   -0.420347    0.151818 H        1 SUBUNIT    0.2500
     46 H46           2.703743    1.838968   -0.241906 H        1 SUBUNIT    0.0500
     47 H47           0.608738    0.337402   -0.689007 H        1 SUBUNIT    0.0500
     48 H48           1.536224   -0.985267   -0.083449 H        1 SUBUNIT    0.0500
     49 H49           0.983829    1.293357   -2.934401 H        1 SUBUNIT    0.1300
     50 H50           1.672887    0.738947   -5.252589 H        1 SUBUNIT    0.1300
     51 H51           4.122101   -2.391945   -3.835796 H        1 SUBUNIT    0.1300
     52 H52           3.433055   -1.926318   -1.499616 H        1 SUBUNIT    0.1300
     53 H53           1.497008    3.167283    0.680642 H        1 SUBUNIT    0.2500
     54 H54           1.133232    3.353836    3.480081 H        1 SUBUNIT    0.0500
     55 H55          -2.194580    2.408145   -0.199834 H        1 SUBUNIT    0.0500
     56 H56          -0.587818    1.943751    0.093392 H        1 SUBUNIT    0.0500
     57 H57           0.075159    4.065209   -0.479661 H        1 SUBUNIT    0.0500
     58 H58          -1.579608    4.466470   -0.740896 H        1 SUBUNIT    0.0500
     59 H59          -1.811497    5.090824    1.688194 H        1 SUBUNIT    0.0500
     60 H60          -0.755465    6.116220    0.765649 H        1 SUBUNIT    0.0500
     61 H61           0.087664    5.468524    3.080997 H        1 SUBUNIT    0.0500
     62 H62           1.226608    5.278692    1.781020 H        1 SUBUNIT    0.0500
     63 H63          -3.734669    2.419798    1.544736 H        1 SUBUNIT    0.0500
     64 H64          -3.271015    1.996069    3.161874 H        1 SUBUNIT    0.0500
     65 H65          -1.009525   -0.091842    1.980667 H        1 SUBUNIT    0.1300
     66 H66          -1.264360   -2.400582    1.526307 H        1 SUBUNIT    0.1300
     67 H67          -5.487855   -1.847320    0.989876 H        1 SUBUNIT    0.1300
     68 H68          -5.213846    0.490808    1.445236 H        1 SUBUNIT    0.1300
     69 H69          -5.665992   -3.960704    1.209543 H        1 SUBUNIT    0.1300
     70 H70          -5.869670   -6.267091    0.543701 H        1 SUBUNIT    0.1300
     71 H71          -3.894377   -7.585812   -0.131303 H        1 SUBUNIT    0.1300
     72 H72          -1.682671   -6.437274   -0.254737 H        1 SUBUNIT    0.1300
     73 H73          -1.467645   -4.132980    0.334340 H        1 SUBUNIT    0.1300
@<TRIPOS>BOND
     1    1    2 1
     2    1   42 1
     3    1   43 1
     4    1   44 1
     5    2    3 2
     6    2    4 1
     7    4    5 1
     8    4   45 1
     9    5    6 1
    10    5   18 1
    11    5   46 1
    12    6    7 1
    13    6   47 1
    14    6   48 1
    15    7    8 2
    16    8    9 1
    17    8   49 1
    18    9   10 2
    19    9   50 1
    20   10   11 1
    21   11   12 2
    22   11   51 1
    23   12    7 1
    24   12   52 1
    25   13   14 2
    26   14   15 1
    27   14   16 1
    28   14   17 1
    29   15   10 1
    30   18   19 2
    31   18   20 1
    32   20   21 1
    33   20   53 1
    34   21   22 1
    35   21   54 1
    36   22   23 1
    37   22   41 2
    38   23   24 1
    39   23   28 1
    40   24   25 1
    41   24   55 1
    42   24   56 1
    43   25   26 1
    44   25   57 1
    45   25   58 1
    46   26   27 1
    47   26   59 1
    48   26   60 1
    49   27   21 1
    50   27   61 1
    51   27   62 1
    52   28   29 1
    53   28   63 1
    54   28   64 1
    55   29   30 2
    56   30   31 1
    57   30   65 1
    58   31   32 2
    59   31   66 1
    60   32   33 1
    61   32   35 1
    62   33   34 2
    63   33   67 1
    64   34   29 1
    65   34   68 1
    66   35   36 2
    67   36   37 1
    68   36   69 1
    69   37   38 2
    70   37   70 1
    71   38   39 1
    72   38   71 1
    73   39   40 2
    74   39   72 1
    75   40   35 1
    76   40   73 1
@<TRIPOS>SUBSTRUCTURE
1 SUBUNIT 1 RESIDUE 1 _ SUBUNIT
@<SCITEGIC>MOL_PROPERTY
AssignOBJECTID
SciTegic.value.StringValue
1

@<SCITEGIC>MOL_PROPERTY
OBJECTID
SciTegic.value.StringValue
9223372165707137041

@<SCITEGIC>MOL_PROPERTY
ALogP
SciTegic.value.DoubleValue
1.22

@<SCITEGIC>MOL_PROPERTY
Estimate
SciTegic.value.DoubleValue
7.34171

@<SCITEGIC>MOL_PROPERTY
Molecular_PolarSurfaceArea
SciTegic.value.DoubleValue
160.740005

@<SCITEGIC>MOL_PROPERTY
Molecular_Weight
SciTegic.value.DoubleValue
577.564758

@<SCITEGIC>MOL_PROPERTY
Num_H_Acceptors
SciTegic.value.IntegerValue
7

@<SCITEGIC>MOL_PROPERTY
Num_H_Acceptors_Lipinski
SciTegic.value.IntegerValue
10

@<SCITEGIC>MOL_PROPERTY
Num_H_Donors
SciTegic.value.IntegerValue
2

@<SCITEGIC>MOL_PROPERTY
Num_H_Donors_Lipinski
SciTegic.value.IntegerValue
2

@<SCITEGIC>MOL_PROPERTY
Num_RotatableBonds
SciTegic.value.IntegerValue
10

@<SCITEGIC>MOL_PROPERTY
Forcefield
SciTegic.value.StringValue
CHARMm

@<SCITEGIC>MOL_PROPERTY
PartialChargeMethod
SciTegic.value.StringValue
MomanyRone

@<SCITEGIC>MOL_PROPERTY
UseResidueTemplateCharge
SciTegic.value.StringValue
True

@<SCITEGIC>MOL_PROPERTY
ForcefieldBase
SciTegic.value.StringValue
CHARMm

@<SCITEGIC>MOL_PROPERTY
ForcefieldFFML
SciTegic.value.StringValue
<?xml version="1.0" encoding="UTF-8"?>
<!DOCTYPE ffml SYSTEM "Ffml.dtd">
<ffml version="1.0">
<forcefield name="CHARMm" derivedFrom="CHARMm" base="CHARMm">
<atomTypes>
</atomTypes>
<parameters>
</parameters>
</forcefield>
</ffml>

@<SCITEGIC>MOL_PROPERTY
Initial Potential Energy
SciTegic.value.DoubleValue
-65.81594

@<SCITEGIC>MOL_PROPERTY
Initial RMS Gradient
SciTegic.value.DoubleValue
15.07005

@<SCITEGIC>MOL_PROPERTY
Minimization Criteria
SciTegic.value.StringValue
CONJUG> Minimization exiting with gradient tolerance ( 0.0100000) satisfied.

@<SCITEGIC>MOL_PROPERTY
CHARMm Energy
SciTegic.value.DoubleValue
-151.09728

@<SCITEGIC>MOL_PROPERTY
Potential Energy
SciTegic.value.DoubleValue
-151.09728

@<SCITEGIC>MOL_PROPERTY
RMS Gradient
SciTegic.value.DoubleValue
0.00938

@<SCITEGIC>MOL_PROPERTY
Bond Energy
SciTegic.value.DoubleValue
4.352

@<SCITEGIC>MOL_PROPERTY
Angle Energy
SciTegic.value.DoubleValue
13.17817

@<SCITEGIC>MOL_PROPERTY
Urey-Bradley Energy
SciTegic.value.DoubleValue
0

@<SCITEGIC>MOL_PROPERTY
Dihedral Energy
SciTegic.value.DoubleValue
11.50443

@<SCITEGIC>MOL_PROPERTY
Improper Energy
SciTegic.value.DoubleValue
0.58429

@<SCITEGIC>MOL_PROPERTY
Van der Waals Energy
SciTegic.value.DoubleValue
-0.35022

@<SCITEGIC>MOL_PROPERTY
Electrostatic Energy
SciTegic.value.DoubleValue
-180.36595

@<SCITEGIC>MOL_PROPERTY
Hydrogen Bond Energy
SciTegic.value.DoubleValue
0

@<SCITEGIC>MOL_PROPERTY
Solvation Free Energy
SciTegic.value.DoubleValue
0

@<SCITEGIC>MOL_PROPERTY
REMARK99
SciTegic.value.StringValue
REMARK  99  MacroMolecule created from Mol2 file
REMARK  99  1o42_843
REMARK  99  PROTEIN
REMARK  99  USER_CHARGES
REMARK  99  
REMARK  99  

@<SCITEGIC>CHAIN_PROPERTY
OBJECTID
SciTegic.value.StringValue
1 1

@<SCITEGIC>RESIDUE_PROPERTY
OBJECTID
SciTegic.value.StringValue
1 1 1

@<SCITEGIC>RESIDUE_PROPERTY
ForceFieldTemplate
SciTegic.value.StringValue
1 1 None

@<SCITEGIC>ATOM_PROPERTY
Formal Charge
SciTegic.value.StringValue
1 0
2 0
3 0
4 0
5 0
6 0
7 0
8 0
9 0
10 0
11 0
12 0
13 0
14 0
15 0
16 -1
17 -1
18 0
19 0
20 0
21 0
22 0
23 0
24 0
25 0
26 0
27 0
28 0
29 0
30 0
31 0
32 0
33 0
34 0
35 0
36 0
37 0
38 0
39 0
40 0
41 0
42 0
43 0
44 0
45 0
46 0
47 0
48 0
49 0
50 0
51 0
52 0
53 0
54 0
55 0
56 0
57 0
58 0
59 0
60 0
61 0
62 0
63 0
64 0
65 0
66 0
67 0
68 0
69 0
70 0
71 0
72 0
73 0

@<SCITEGIC>ATOM_PROPERTY
pdb_tempFactor
SciTegic.value.DoubleValue
1 0.00
2 0.00
3 0.00
4 0.00
5 0.00
6 0.00
7 0.00
8 0.00
9 0.00
10 0.00
11 0.00
12 0.00
13 0.00
14 0.00
15 0.00
16 0.00
17 0.00
18 0.00
19 0.00
20 0.00
21 0.00
22 0.00
23 0.00
24 0.00
25 0.00
26 0.00
27 0.00
28 0.00
29 0.00
30 0.00
31 0.00
32 0.00
33 0.00
34 0.00
35 0.00
36 0.00
37 0.00
38 0.00
39 0.00
40 0.00
41 0.00
42 0.00
43 0.00
44 0.00
45 0.00
46 0.00
47 0.00
48 0.00
49 0.00
50 0.00
51 0.00
52 0.00
53 0.00
54 0.00
55 0.00
56 0.00
57 0.00
58 0.00
59 0.00
60 0.00
61 0.00
62 0.00
63 0.00
64 0.00
65 0.00
66 0.00
67 0.00
68 0.00
69 0.00
70 0.00
71 0.00
72 0.00
73 0.00

@<SCITEGIC>ATOM_PROPERTY
pdb_occupancy
SciTegic.value.DoubleValue
1 1.00
2 1.00
3 1.00
4 1.00
5 1.00
6 1.00
7 1.00
8 1.00
9 1.00
10 1.00
11 1.00
12 1.00
13 1.00
14 1.00
15 1.00
16 1.00
17 1.00
18 1.00
19 1.00
20 1.00
21 1.00
22 1.00
23 1.00
24 1.00
25 1.00
26 1.00
27 1.00
28 1.00
29 1.00
30 1.00
31 1.00
32 1.00
33 1.00
34 1.00
35 1.00
36 1.00
37 1.00
38 1.00
39 1.00
40 1.00
41 1.00
42 1.00
43 1.00
44 1.00
45 1.00
46 1.00
47 1.00
48 1.00
49 1.00
50 1.00
51 1.00
52 1.00
53 1.00
54 1.00
55 1.00
56 1.00
57 1.00
58 1.00
59 1.00
60 1.00
61 1.00
62 1.00
63 1.00
64 1.00
65 1.00
66 1.00
67 1.00
68 1.00
69 1.00
70 1.00
71 1.00
72 1.00
73 1.00

@<SCITEGIC>ATOM_PROPERTY
OBJECTID
SciTegic.value.StringValue
1 1
2 2
3 3
4 4
5 5
6 6
7 7
8 8
9 9
10 10
11 11
12 12
13 13
14 14
15 15
16 16
17 17
18 18
19 19
20 20
21 21
22 22
23 23
24 24
25 25
26 26
27 27
28 28
29 29
30 30
31 31
32 32
33 33
34 34
35 35
36 36
37 37
38 38
39 39
40 40
41 41
42 42
43 43
44 44
45 45
46 46
47 47
48 48
49 49
50 50
51 51
52 52
53 53
54 54
55 55
56 56
57 57
58 58
59 59
60 60
61 61
62 62
63 63
64 64
65 65
66 66
67 67
68 68
69 69
70 70
71 71
72 72
73 73

@<SCITEGIC>ATOM_PROPERTY
pdb_serialNumber
SciTegic.value.IntegerValue
1 1
2 2
3 3
4 4
5 5
6 6
7 7
8 8
9 9
10 10
11 11
12 12
13 13
14 14
15 15
16 16
17 17
18 18
19 19
20 20
21 21
22 22
23 23
24 24
25 25
26 26
27 27
28 28
29 29
30 30
31 31
32 32
33 33
34 34
35 35
36 36
37 37
38 38
39 39
40 40
41 41
42 42
43 43
44 44
45 45
46 46
47 47
48 48
49 49
50 50
51 51
52 52
53 53
54 54
55 55
56 56
57 57
58 58
59 59
60 60
61 61
62 62
63 63
64 64
65 65
66 66
67 67
68 68
69 69
70 70
71 71
72 72
73 73

@<SCITEGIC>ATOM_PROPERTY
ForcefieldType
SciTegic.value.StringValue
1 CT
2 C
3 O
4 NP
5 CT
6 CT
7 C6R
8 C6R
9 C6R
10 C6R
11 C6R
12 C6R
13 OC
14 PO4
15 OS
16 OC
17 OC
18 C
19 O
20 NP
21 CT
22 C
23 NX
24 CT
25 CT
26 CT
27 CT
28 CT
29 C6R
30 C6R
31 C6R
32 C6RP
33 C6R
34 C6R
35 C6RP
36 C6R
37 C6R
38 C6R
39 C6R
40 C6R
41 O
42 HA
43 HA
44 HA
45 H
46 HA
47 HA
48 HA
49 HA
50 HA
51 HA
52 HA
53 H
54 HA
55 HA
56 HA
57 HA
58 HA
59 HA
60 HA
61 HA
62 HA
63 HA
64 HA
65 HA
66 HA
67 HA
68 HA
69 HA
70 HA
71 HA
72 HA
73 HA

@<TRIPOS>MOLECULE
3c1f_THP
37  38  1  0  0
PROTEIN
USER_CHARGES
@<TRIPOS>ATOM
    1 C1        -3.7700     0.4808     1.3473 C.2        1 SUBUNIT  0.6000
    2 C2        -2.4463     0.5863     2.0319 C.2        1 SUBUNIT  0.0000
    3 C3        -2.3258     1.2916     3.3529 C.3        1 SUBUNIT  -0.1500
    4 N4        -3.7929    -0.1489     0.1497 N.am       1 SUBUNIT  -0.3500
    5 C5        -2.7488    -0.7177    -0.4884 C.2        1 SUBUNIT  0.6500
    6 N6        -1.5349    -0.6147     0.1082 N.am       1 SUBUNIT  -0.2000
    7 C7        -1.3764     0.0446     1.4174 C.2        1 SUBUNIT  -0.0500
    8 C8        -0.3520    -1.0508    -0.6607 C.3        1 SUBUNIT  0.2300
    9 O9         0.7688    -1.2401     0.1915 O.3        1 SUBUNIT  -0.3600
   10 C10        1.8251    -0.3376    -0.1397 C.3        1 SUBUNIT  0.1300
   11 C11        1.1161     0.8102    -0.9006 C.3        1 SUBUNIT  0.4500
   12 C12        0.0767     0.0138    -1.6695 C.3        1 SUBUNIT  -0.1000
   13 O13        0.4758     1.7140     0.0119 O.3        1 SUBUNIT  -0.9600
   14 P14       -0.4528     2.8221    -0.5427 P.3        1 SUBUNIT  1.5580
   15 O15        0.0165     3.1732    -1.9733 O.2        1 SUBUNIT  -1.0327
   16 O16       -0.3487     4.0460     0.3962 O.2        1 SUBUNIT  -1.0327
   17 O17       -1.9012     2.2671    -0.5580 O.2        1 SUBUNIT  -1.0327
   18 C18        2.9303    -1.0452    -0.9899 C.3        1 SUBUNIT  0.4000
   19 O19        3.3677    -2.2876    -0.4364 O.3        1 SUBUNIT  -0.9600
   20 P20        4.7672    -2.7859    -0.8672 P.3        1 SUBUNIT  1.5580
   21 O21        4.8693    -2.7522    -2.4150 O.2        1 SUBUNIT  -1.0327
   22 O22        4.9705    -4.2368    -0.3591 O.2        1 SUBUNIT  -1.0327
   23 O23        5.8429    -1.8527    -0.2605 O.2        1 SUBUNIT  -1.0327
   24 O24       -2.9294    -1.3367    -1.5381 O.2        1 SUBUNIT  -0.5500
   25 O25       -4.8040     0.9010     1.9063 O.2        1 SUBUNIT  -0.5500
   26 H26       -1.2882     1.3119     3.6861 H          1 SUBUNIT  0.0500
   27 H27       -2.6546     2.3230     3.2421 H          1 SUBUNIT  0.0500
   28 H28       -2.9262     0.7893     4.1066 H          1 SUBUNIT  0.0500
   29 H29       -4.6109    -0.2142    -0.3912 H          1 SUBUNIT  0.2500
   30 H30       -0.4039     0.1159     1.8654 H          1 SUBUNIT  0.1000
   31 H31       -0.5648    -1.9909    -1.1710 H          1 SUBUNIT  0.0500
   32 H32        2.2755     0.0396     0.7767 H          1 SUBUNIT  0.0500
   33 H33        1.7870     1.3791    -1.5443 H          1 SUBUNIT  0.0500
   34 H34       -0.7486     0.6171    -2.0435 H          1 SUBUNIT  0.0500
   35 H35        0.5397    -0.4574    -2.5346 H          1 SUBUNIT  0.0500
   36 H36        3.7942    -0.3910    -1.1182 H          1 SUBUNIT  0.0500
   37 H37        2.5590    -1.2651    -1.9890 H          1 SUBUNIT  0.0500
@<TRIPOS>BOND
    1     1     2 1
    2     1     4 1
    3     1    25 2
    4     2     3 1
    5     3    26 1
    6     3    27 1
    7     3    28 1
    8     4     5 1
    9     4    29 1
   10     5     6 1
   11     5    24 2
   12     6     7 1
   13     6     8 1
   14     7     2 2
   15     7    30 1
   16     8     9 1
   17     8    31 1
   18     9    10 1
   19    10    11 1
   20    10    18 1
   21    10    32 1
   22    11    12 1
   23    11    13 1
   24    11    33 1
   25    12     8 1
   26    12    34 1
   27    12    35 1
   28    13    14 1
   29    14    15 2
   30    14    16 1
   31    14    17 1
   32    18    19 1
   33    18    36 1
   34    18    37 1
   35    19    20 1
   36    20    21 2
   37    20    22 1
   38    20    23 1
@<TRIPOS>SUBSTRUCTURE
1 SUBUNIT 1 RESIDUE 1 _ SUBUNIT
@<SCITEGIC>MOL_PROPERTY
REMARK99
SciTegic.value.StringValue
REMARK  99  MacroMolecule created from Mol2 file
REMARK  99  3c1f_THP
REMARK  99  PROTEIN
REMARK  99  USER_CHARGES
REMARK  99  
REMARK  99  

@<SCITEGIC>MOL_PROPERTY
AssignOBJECTID
SciTegic.value.StringValue
1

@<SCITEGIC>MOL_PROPERTY
OBJECTID
SciTegic.value.StringValue
9223372170002104337

@<SCITEGIC>MOL_PROPERTY
ALogP
SciTegic.value.StringValue
-5.736

@<SCITEGIC>MOL_PROPERTY
Estimate
SciTegic.value.StringValue
7.64254

@<SCITEGIC>MOL_PROPERTY
Molecular_PolarSurfaceArea
SciTegic.value.StringValue
223.100006

@<SCITEGIC>MOL_PROPERTY
Molecular_Weight
SciTegic.value.StringValue
398.156586

@<SCITEGIC>MOL_PROPERTY
Num_H_Acceptors
SciTegic.value.StringValue
11

@<SCITEGIC>MOL_PROPERTY
Num_H_Acceptors_Lipinski
SciTegic.value.StringValue
13

@<SCITEGIC>MOL_PROPERTY
Num_H_Donors
SciTegic.value.StringValue
1

@<SCITEGIC>MOL_PROPERTY
Num_H_Donors_Lipinski
SciTegic.value.StringValue
1

@<SCITEGIC>MOL_PROPERTY
Num_RotatableBonds
SciTegic.value.StringValue
6

@<SCITEGIC>MOL_PROPERTY
Forcefield
SciTegic.value.StringValue
CHARMm

@<SCITEGIC>MOL_PROPERTY
PartialChargeMethod
SciTegic.value.StringValue
MomanyRone

@<SCITEGIC>MOL_PROPERTY
UseResidueTemplateCharge
SciTegic.value.StringValue
True

@<SCITEGIC>MOL_PROPERTY
ForcefieldBase
SciTegic.value.StringValue
CHARMm

@<SCITEGIC>MOL_PROPERTY
ForcefieldFFML
SciTegic.value.StringValue
<?xml version="1.0" encoding="UTF-8"?>
<!DOCTYPE ffml SYSTEM "Ffml.dtd">
<ffml version="1.0">
<forcefield name="CHARMm" derivedFrom="CHARMm" base="CHARMm">
<atomTypes>
</atomTypes>
<parameters>
</parameters>
</forcefield>
</ffml>

@<SCITEGIC>MOL_PROPERTY
Initial Potential Energy
SciTegic.value.StringValue
21.87882

@<SCITEGIC>MOL_PROPERTY
Initial RMS Gradient
SciTegic.value.StringValue
21.16015

@<SCITEGIC>MOL_PROPERTY
Minimization Criteria
SciTegic.value.StringValue
CONJUG> Minimization exiting with gradient tolerance ( 0.0100000) satisfied.

@<SCITEGIC>MOL_PROPERTY
CHARMm Energy
SciTegic.value.StringValue
-62.52645

@<SCITEGIC>MOL_PROPERTY
Potential Energy
SciTegic.value.StringValue
-62.52645

@<SCITEGIC>MOL_PROPERTY
RMS Gradient
SciTegic.value.StringValue
0.00788

@<SCITEGIC>MOL_PROPERTY
Bond Energy
SciTegic.value.StringValue
1.70559

@<SCITEGIC>MOL_PROPERTY
Angle Energy
SciTegic.value.StringValue
11.94657

@<SCITEGIC>MOL_PROPERTY
Urey-Bradley Energy
SciTegic.value.StringValue
0

@<SCITEGIC>MOL_PROPERTY
Dihedral Energy
SciTegic.value.StringValue
24.97293

@<SCITEGIC>MOL_PROPERTY
Improper Energy
SciTegic.value.StringValue
0.57628

@<SCITEGIC>MOL_PROPERTY
Van der Waals Energy
SciTegic.value.StringValue
-5.07243

@<SCITEGIC>MOL_PROPERTY
Electrostatic Energy
SciTegic.value.StringValue
-96.6554

@<SCITEGIC>MOL_PROPERTY
Hydrogen Bond Energy
SciTegic.value.StringValue
0

@<SCITEGIC>MOL_PROPERTY
Solvation Free Energy
SciTegic.value.StringValue
0

@<SCITEGIC>RESIDUE_PROPERTY
ForceFieldTemplate
SciTegic.value.StringValue
1 1 None

@<SCITEGIC>ATOM_PROPERTY
pdb_serialNumber
SciTegic.value.IntegerValue
1 1
2 2
3 3
4 4
5 5
6 6
7 7
8 8
9 9
10 10
11 11
12 12
13 13
14 14
15 15
16 16
17 17
18 18
19 19
20 20
21 21
22 22
23 23
24 24
25 25
26 26
27 27
28 28
29 29
30 30
31 31
32 32
33 33
34 34
35 35
36 36
37 37

@<SCITEGIC>ATOM_PROPERTY
Formal Charge
SciTegic.value.IntegerValue
1 0
2 0
3 0
4 0
5 0
6 0
7 0
8 0
9 0
10 0
11 0
12 0
13 0
14 0
15 0
16 -1
17 -1
18 0
19 0
20 0
21 0
22 -1
23 -1
24 0
25 0
26 0
27 0
28 0
29 0
30 0
31 0
32 0
33 0
34 0
35 0
36 0
37 0

@<SCITEGIC>ATOM_PROPERTY
pdb_tempFactor
SciTegic.value.DoubleValue
1 0
2 0
3 0
4 0
5 0
6 0
7 0
8 0
9 0
10 0
11 0
12 0
13 0
14 0
15 0
16 0
17 0
18 0
19 0
20 0
21 0
22 0
23 0
24 0
25 0
26 0
27 0
28 0
29 0
30 0
31 0
32 0
33 0
34 0
35 0
36 0
37 0

@<SCITEGIC>ATOM_PROPERTY
pdb_occupancy
SciTegic.value.DoubleValue
1 1
2 1
3 1
4 1
5 1
6 1
7 1
8 1
9 1
10 1
11 1
12 1
13 1
14 1
15 1
16 1
17 1
18 1
19 1
20 1
21 1
22 1
23 1
24 1
25 1
26 1
27 1
28 1
29 1
30 1
31 1
32 1
33 1
34 1
35 1
36 1
37 1

@<SCITEGIC>ATOM_PROPERTY
OBJECTID
SciTegic.value.StringValue
1 4296409112
2 8591376408
3 12886343704
4 17181311000
5 21476278296
6 25771245592
7 30066212888
8 34361180184
9 38656147480
10 42951114776
11 47246082072
12 51541049368
13 55836016664
14 60130983960
15 64425951256
16 68720918552
17 73015885848
18 77310853144
19 81605820440
20 85900787736
21 90195755032
22 94490722328
23 98785689624
24 103080656920
25 107375624216
26 111670591512
27 115965558808
28 120260526104
29 124555493400
30 128850460696
31 133145427992
32 137440395288
33 141735362584
34 146030329880
35 150325297176
36 154620264472
37 158915231768

@<SCITEGIC>ATOM_PROPERTY
ForcefieldType
SciTegic.value.StringValue
1 C
2 CUA1
3 CT
4 NP
5 C
6 NX
7 CUA1
8 CT
9 OE
10 CT
11 CT
12 CT
13 OS
14 PO4
15 OC
16 OC
17 OC
18 CT
19 OS
20 PO4
21 OC
22 OC
23 OC
24 O
25 O
26 HA
27 HA
28 HA
29 H
30 HA
31 HA
32 HA
33 HA
34 HA
35 HA
36 HA
37 HA

@<SCITEGIC>ATOM_PROPERTY
Isotropic Displacement
SciTegic.value.DoubleValue
1 0
2 0
3 0
4 0
5 0
6 0
7 0
8 0
9 0
10 0
11 0
12 0
13 0
14 0
15 0
16 0
17 0
18 0
19 0
20 0
21 0
22 0
23 0
24 0
25 0
26 0
27 0
28 0
29 0
30 0
31 0
32 0
33 0
34 0
35 0
36 0
37 0

@<TRIPOS>MOLECULE
3dnj_TYR_LEU_PHE
53  53  1  0  0
PROTEIN
USER_CHARGES
@<TRIPOS>ATOM
    1 N1         1.1370    -3.1758    -1.6055 N.4        1 SUBUNIT  -0.2500
    2 C2         0.9121    -1.7478    -1.6083 C.3        1 SUBUNIT  0.1500
    3 C3         0.6830    -1.1741    -3.0232 C.3        1 SUBUNIT  -0.1000
    4 C4         0.8881     0.3129    -3.0052 C.2        1 SUBUNIT  0.0000
    5 C5        -0.1469     1.1741    -2.6482 C.2        1 SUBUNIT  -0.1300
    6 C6         0.1181     2.5110    -2.3873 C.2        1 SUBUNIT  -0.1300
    7 C7         1.4110     2.9931    -2.5095 C.2        1 SUBUNIT  0.2500
    8 C8         2.4202     2.1699    -2.9802 C.2        1 SUBUNIT  -0.1300
    9 C9         2.1609     0.8312    -3.2206 C.2        1 SUBUNIT  -0.1300
   10 O10        1.7260     4.2450    -2.0435 O.3        1 SUBUNIT  -0.6500
   11 C11       -0.3478    -1.6361    -0.7749 C.2        1 SUBUNIT  0.6000
   12 O12       -1.1622    -2.5456    -0.8631 O.2        1 SUBUNIT  -0.5500
   13 N13       -0.4142    -0.5703     0.0095 N.am       1 SUBUNIT  -0.4000
   14 C14       -1.5343    -0.1131     0.8162 C.3        1 SUBUNIT  0.0500
   15 C15       -1.6290    -0.8311     2.1829 C.3        1 SUBUNIT  -0.1000
   16 C16       -2.0279    -2.3167     2.1307 C.3        1 SUBUNIT  -0.0500
   17 C17       -2.0119    -2.9205     3.5406 C.3        1 SUBUNIT  -0.1500
   18 C18       -3.4026    -2.5247     1.4792 C.3        1 SUBUNIT  -0.1500
   19 C19       -1.2241     1.3746     1.0017 C.2        1 SUBUNIT  0.6000
   20 O20       -1.9347     2.2580     0.5452 O.2        1 SUBUNIT  -0.5500
   21 N21       -0.0287     1.5167     1.5978 N.am       1 SUBUNIT  -0.4000
   22 C22        0.9207     2.5455     1.2298 C.3        1 SUBUNIT  0.0500
   23 C23        1.3860     3.2945     2.4822 C.3        1 SUBUNIT  -0.1500
   24 C24        2.1068     1.8121     0.5609 C.2        1 SUBUNIT  0.2000
   25 O25        2.9960     2.4816     0.0505 O.co2      1 SUBUNIT  -0.6000
   26 O26        2.1224     0.5729     0.5476 O.co2      1 SUBUNIT  -0.6000
   27 H27        1.4799    -3.4302    -0.6587 H          1 SUBUNIT  0.3500
   28 H28        1.7956    -3.4674    -2.3491 H          1 SUBUNIT  0.3500
   29 H29        0.1795    -3.5792    -1.7226 H          1 SUBUNIT  0.3500
   30 H30        1.7618    -1.2756    -1.1123 H          1 SUBUNIT  0.0500
   31 H31       -0.3130    -1.4068    -3.4059 H          1 SUBUNIT  0.0500
   32 H32        1.3934    -1.6035    -3.7301 H          1 SUBUNIT  0.0500
   33 H33       -1.1515     0.8118    -2.4873 H          1 SUBUNIT  0.1300
   34 H34       -0.6603     3.1621    -2.0150 H          1 SUBUNIT  0.1300
   35 H35        3.4265     2.5531    -3.0679 H          1 SUBUNIT  0.1300
   36 H36        2.9859     0.1959    -3.5028 H          1 SUBUNIT  0.1300
   37 H37        2.2637     4.0958    -1.2622 H          1 SUBUNIT  0.4000
   38 H38        0.3618     0.0696    -0.0379 H          1 SUBUNIT  0.2500
   39 H39       -2.4433    -0.2069     0.2222 H          1 SUBUNIT  0.0500
   40 H40       -0.6773    -0.7491     2.7095 H          1 SUBUNIT  0.0500
   41 H41       -2.3550    -0.3021     2.8033 H          1 SUBUNIT  0.0500
   42 H42       -1.2857    -2.8599     1.5491 H          1 SUBUNIT  0.0500
   43 H43       -2.2570    -3.9823     3.5168 H          1 SUBUNIT  0.0500
   44 H44       -2.7362    -2.4264     4.1892 H          1 SUBUNIT  0.0500
   45 H45       -1.0296    -2.8190     4.0031 H          1 SUBUNIT  0.0500
   46 H46       -3.6857    -3.5773     1.4903 H          1 SUBUNIT  0.0500
   47 H47       -4.1779    -1.9673     2.0058 H          1 SUBUNIT  0.0500
   48 H48       -3.4087    -2.2033     0.4381 H          1 SUBUNIT  0.0500
   49 H49        0.4312     0.7351     2.0118 H          1 SUBUNIT  0.2500
   50 H50        0.4530     3.2268     0.5159 H          1 SUBUNIT  0.0500
   51 H51        0.5490     3.7883     2.9747 H          1 SUBUNIT  0.0500
   52 H52        2.1183     4.0593     2.2212 H          1 SUBUNIT  0.0500
   53 H53        1.8536     2.6184     3.1980 H          1 SUBUNIT  0.0500
@<TRIPOS>BOND
    1     1     2 1
    2     1    27 1
    3     1    28 1
    4     1    29 1
    5     2     3 1
    6     2    11 1
    7     2    30 1
    8     3     4 1
    9     3    31 1
   10     3    32 1
   11     4     5 2
   12     5     6 1
   13     5    33 1
   14     6     7 2
   15     6    34 1
   16     7     8 1
   17     7    10 1
   18     8     9 2
   19     8    35 1
   20     9     4 1
   21     9    36 1
   22    10    37 1
   23    11    12 2
   24    11    13 1
   25    13    14 1
   26    13    38 1
   27    14    15 1
   28    14    19 1
   29    14    39 1
   30    15    16 1
   31    15    40 1
   32    15    41 1
   33    16    17 1
   34    16    18 1
   35    16    42 1
   36    17    43 1
   37    17    44 1
   38    17    45 1
   39    18    46 1
   40    18    47 1
   41    18    48 1
   42    19    20 2
   43    19    21 1
   44    21    22 1
   45    21    49 1
   46    22    23 1
   47    22    24 1
   48    22    50 1
   49    23    51 1
   50    23    52 1
   51    23    53 1
   52    24    25 2
   53    24    26 1
@<TRIPOS>SUBSTRUCTURE
1 SUBUNIT 1 RESIDUE 1 _ SUBUNIT
@<SCITEGIC>MOL_PROPERTY
REMARK99
SciTegic.value.StringValue
REMARK  99  MacroMolecule created from Mol2 file
REMARK  99  3dnj_TYR_LEU_PHE
REMARK  99  PROTEIN
REMARK  99  USER_CHARGES
REMARK  99  
REMARK  99  

@<SCITEGIC>MOL_PROPERTY
AssignOBJECTID
SciTegic.value.StringValue
1

@<SCITEGIC>MOL_PROPERTY
OBJECTID
SciTegic.value.StringValue
9223372174297071633

@<SCITEGIC>MOL_PROPERTY
ALogP
SciTegic.value.StringValue
-1.528

@<SCITEGIC>MOL_PROPERTY
Estimate
SciTegic.value.StringValue
8.29565

@<SCITEGIC>MOL_PROPERTY
Molecular_PolarSurfaceArea
SciTegic.value.StringValue
146.190002

@<SCITEGIC>MOL_PROPERTY
Molecular_Weight
SciTegic.value.StringValue
365.424072

@<SCITEGIC>MOL_PROPERTY
Num_H_Acceptors
SciTegic.value.StringValue
5

@<SCITEGIC>MOL_PROPERTY
Num_H_Acceptors_Lipinski
SciTegic.value.StringValue
8

@<SCITEGIC>MOL_PROPERTY
Num_H_Donors
SciTegic.value.StringValue
4

@<SCITEGIC>MOL_PROPERTY
Num_H_Donors_Lipinski
SciTegic.value.StringValue
6

@<SCITEGIC>MOL_PROPERTY
Num_RotatableBonds
SciTegic.value.StringValue
9

@<SCITEGIC>MOL_PROPERTY
Forcefield
SciTegic.value.StringValue
CHARMm

@<SCITEGIC>MOL_PROPERTY
PartialChargeMethod
SciTegic.value.StringValue
MomanyRone

@<SCITEGIC>MOL_PROPERTY
UseResidueTemplateCharge
SciTegic.value.StringValue
True

@<SCITEGIC>MOL_PROPERTY
ForcefieldBase
SciTegic.value.StringValue
CHARMm

@<SCITEGIC>MOL_PROPERTY
ForcefieldFFML
SciTegic.value.StringValue
<?xml version="1.0" encoding="UTF-8"?>
<!DOCTYPE ffml SYSTEM "Ffml.dtd">
<ffml version="1.0">
<forcefield name="CHARMm" derivedFrom="CHARMm" base="CHARMm">
<atomTypes>
</atomTypes>
<parameters>
</parameters>
</forcefield>
</ffml>

@<SCITEGIC>MOL_PROPERTY
Initial Potential Energy
SciTegic.value.StringValue
-78.71289

@<SCITEGIC>MOL_PROPERTY
Initial RMS Gradient
SciTegic.value.StringValue
15.18625

@<SCITEGIC>MOL_PROPERTY
Minimization Criteria
SciTegic.value.StringValue
CONJUG> Minimization exiting with gradient tolerance ( 0.0100000) satisfied.

@<SCITEGIC>MOL_PROPERTY
CHARMm Energy
SciTegic.value.StringValue
-165.28863

@<SCITEGIC>MOL_PROPERTY
Potential Energy
SciTegic.value.StringValue
-165.28863

@<SCITEGIC>MOL_PROPERTY
RMS Gradient
SciTegic.value.StringValue
0.00881

@<SCITEGIC>MOL_PROPERTY
Bond Energy
SciTegic.value.StringValue
0.8215

@<SCITEGIC>MOL_PROPERTY
Angle Energy
SciTegic.value.StringValue
10.29699

@<SCITEGIC>MOL_PROPERTY
Urey-Bradley Energy
SciTegic.value.StringValue
0

@<SCITEGIC>MOL_PROPERTY
Dihedral Energy
SciTegic.value.StringValue
11.18022

@<SCITEGIC>MOL_PROPERTY
Improper Energy
SciTegic.value.StringValue
1.97663

@<SCITEGIC>MOL_PROPERTY
Van der Waals Energy
SciTegic.value.StringValue
-9.15005

@<SCITEGIC>MOL_PROPERTY
Electrostatic Energy
SciTegic.value.StringValue
-180.41391

@<SCITEGIC>MOL_PROPERTY
Hydrogen Bond Energy
SciTegic.value.StringValue
0

@<SCITEGIC>MOL_PROPERTY
Solvation Free Energy
SciTegic.value.StringValue
0

@<SCITEGIC>RESIDUE_PROPERTY
ForceFieldTemplate
SciTegic.value.StringValue
1 1 None

@<SCITEGIC>ATOM_PROPERTY
pdb_serialNumber
SciTegic.value.IntegerValue
1 1
2 2
3 3
4 4
5 5
6 6
7 7
8 8
9 9
10 10
11 11
12 12
13 13
14 14
15 15
16 16
17 17
18 18
19 19
20 20
21 21
22 22
23 23
24 24
25 25
26 26
27 27
28 28
29 29
30 30
31 31
32 32
33 33
34 34
35 35
36 36
37 37
38 38
39 39
40 40
41 41
42 42
43 43
44 44
45 45
46 46
47 47
48 48
49 49
50 50
51 51
52 52
53 53

@<SCITEGIC>ATOM_PROPERTY
Formal Charge
SciTegic.value.IntegerValue
1 1
2 0
3 0
4 0
5 0
6 0
7 0
8 0
9 0
10 0
11 0
12 0
13 0
14 0
15 0
16 0
17 0
18 0
19 0
20 0
21 0
22 0
23 0
24 0
25 0
26 -1
27 0
28 0
29 0
30 0
31 0
32 0
33 0
34 0
35 0
36 0
37 0
38 0
39 0
40 0
41 0
42 0
43 0
44 0
45 0
46 0
47 0
48 0
49 0
50 0
51 0
52 0
53 0

@<SCITEGIC>ATOM_PROPERTY
pdb_tempFactor
SciTegic.value.DoubleValue
1 0
2 0
3 0
4 0
5 0
6 0
7 0
8 0
9 0
10 0
11 0
12 0
13 0
14 0
15 0
16 0
17 0
18 0
19 0
20 0
21 0
22 0
23 0
24 0
25 0
26 0
27 0
28 0
29 0
30 0
31 0
32 0
33 0
34 0
35 0
36 0
37 0
38 0
39 0
40 0
41 0
42 0
43 0
44 0
45 0
46 0
47 0
48 0
49 0
50 0
51 0
52 0
53 0

@<SCITEGIC>ATOM_PROPERTY
pdb_occupancy
SciTegic.value.DoubleValue
1 1
2 1
3 1
4 1
5 1
6 1
7 1
8 1
9 1
10 1
11 1
12 1
13 1
14 1
15 1
16 1
17 1
18 1
19 1
20 1
21 1
22 1
23 1
24 1
25 1
26 1
27 1
28 1
29 1
30 1
31 1
32 1
33 1
34 1
35 1
36 1
37 1
38 1
39 1
40 1
41 1
42 1
43 1
44 1
45 1
46 1
47 1
48 1
49 1
50 1
51 1
52 1
53 1

@<SCITEGIC>ATOM_PROPERTY
OBJECTID
SciTegic.value.StringValue
1 4296409115
2 8591376411
3 12886343707
4 17181311003
5 21476278299
6 25771245595
7 30066212891
8 34361180187
9 38656147483
10 42951114779
11 47246082075
12 51541049371
13 55836016667
14 60130983963
15 64425951259
16 68720918555
17 73015885851
18 77310853147
19 81605820443
20 85900787739
21 90195755035
22 94490722331
23 98785689627
24 103080656923
25 107375624219
26 111670591515
27 115965558811
28 120260526107
29 124555493403
30 128850460699
31 133145427995
32 137440395291
33 141735362587
34 146030329883
35 150325297179
36 154620264475
37 158915231771
38 163210199067
39 167505166363
40 171800133659
41 176095100955
42 180390068251
43 184685035547
44 188980002843
45 193274970139
46 197569937435
47 201864904731
48 206159872027
49 210454839323
50 214749806619
51 219044773915
52 223339741211
53 227634708507

@<SCITEGIC>ATOM_PROPERTY
ForcefieldType
SciTegic.value.StringValue
1 NT
2 CT
3 CT
4 C6R
5 C6R
6 C6R
7 C6R
8 C6R
9 C6R
10 OT
11 C
12 O
13 NP
14 CT
15 CT
16 CT
17 CT
18 CT
19 C
20 O
21 NP
22 CT
23 CT
24 C
25 OC
26 OC
27 HC
28 HC
29 HC
30 HA
31 HA
32 HA
33 HA
34 HA
35 HA
36 HA
37 HO
38 H
39 HA
40 HA
41 HA
42 HA
43 HA
44 HA
45 HA
46 HA
47 HA
48 HA
49 H
50 HA
51 HA
52 HA
53 HA

@<SCITEGIC>ATOM_PROPERTY
Isotropic Displacement
SciTegic.value.DoubleValue
1 0
2 0
3 0
4 0
5 0
6 0
7 0
8 0
9 0
10 0
11 0
12 0
13 0
14 0
15 0
16 0
17 0
18 0
19 0
20 0
21 0
22 0
23 0
24 0
25 0
26 0
27 0
28 0
29 0
30 0
31 0
32 0
33 0
34 0
35 0
36 0
37 0
38 0
39 0
40 0
41 0
42 0
43 0
44 0
45 0
46 0
47 0
48 0
49 0
50 0
51 0
52 0
53 0

@<TRIPOS>MOLECULE
2f17_PYI
50  51  1  0  0
PROTEIN
USER_CHARGES
@<TRIPOS>ATOM
    1 C1         1.1939    -4.4666     3.2841 C.3        1 SUBUNIT  -0.1500
    2 C2         1.7453    -3.1456     2.8454 C.2        1 SUBUNIT  0.7600
    3 N3         1.6570    -2.1185     3.6908 N.2        1 SUBUNIT  -0.7600
    4 C4         1.5526    -0.9393     3.0690 C.2        1 SUBUNIT  0.4300
    5 C5         1.9846    -0.7498     1.7607 C.2        1 SUBUNIT  0.0000
    6 C6         2.3320    -1.9125     1.0868 C.2        1 SUBUNIT  0.2500
    7 N7         2.4157    -3.1082     1.6944 N.2        1 SUBUNIT  -0.7600
    8 C8         2.1703     0.6315     1.1648 C.3        1 SUBUNIT  0.1000
    9 N9         2.5184     0.6763    -0.2768 N.3        1 SUBUNIT  -0.6000
   10 C10        1.2971     0.3579    -1.0793 C.3        1 SUBUNIT  0.1500
   11 C11        0.2817     1.5280    -1.1437 C.3        1 SUBUNIT  -0.0500
   12 C12        0.9698     2.7871    -1.6862 C.3        1 SUBUNIT  -0.1000
   13 C13        2.1948     3.1187    -0.8209 C.3        1 SUBUNIT  -0.1000
   14 C14        3.1539     1.9232    -0.7323 C.3        1 SUBUNIT  0.1000
   15 C15       -1.0466     1.1818    -1.8566 C.3        1 SUBUNIT  -0.1000
   16 C16       -1.8131     0.0363    -1.1671 C.3        1 SUBUNIT  0.4000
   17 O17       -3.1414    -0.0483    -1.6468 O.3        1 SUBUNIT  -0.9600
   18 P18       -4.2559    -0.3635    -0.5595 P.3        1 SUBUNIT  1.6520
   19 O19       -3.5726    -1.6022     0.1152 O.2        1 SUBUNIT  -0.8660
   20 O20       -5.7289    -0.7977    -1.0046 O.3        1 SUBUNIT  -0.9200
   21 P21       -7.1219    -0.3144    -1.6426 P.3        1 SUBUNIT  1.5580
   22 O22       -7.8368    -1.5433    -2.3037 O.2        1 SUBUNIT  -1.0327
   23 O23       -6.9361     0.7649    -2.7551 O.2        1 SUBUNIT  -1.0327
   24 O24       -8.1266     0.2386    -0.5789 O.2        1 SUBUNIT  -1.0327
   25 O25       -4.1336     0.8225     0.4490 O.2        1 SUBUNIT  -0.8660
   26 C26        1.6615    -0.1915    -2.4627 C.3        1 SUBUNIT  -0.1500
   27 N27        1.0712     0.0961     3.7932 N.pl3      1 SUBUNIT  -0.5500
   28 H28        0.8600    -5.0276     2.4100 H          1 SUBUNIT  0.0500
   29 H29        0.3163    -4.3018     3.9113 H          1 SUBUNIT  0.0500
   30 H30        1.9441    -5.0380     3.8322 H          1 SUBUNIT  0.0500
   31 H31        2.5541    -1.8349     0.0341 H          1 SUBUNIT  0.1300
   32 H32        1.2853     1.2359     1.3540 H          1 SUBUNIT  0.0500
   33 H33        2.9825     1.1048     1.7148 H          1 SUBUNIT  0.0500
   34 H34        0.7802    -0.4632    -0.5837 H          1 SUBUNIT  0.0500
   35 H35       -0.0312     1.7687    -0.1293 H          1 SUBUNIT  0.0500
   36 H36        0.2700     3.6234    -1.6782 H          1 SUBUNIT  0.0500
   37 H37        1.2642     2.6384    -2.7245 H          1 SUBUNIT  0.0500
   38 H38        2.7120     3.9934    -1.2156 H          1 SUBUNIT  0.0500
   39 H39        1.8445     3.3806     0.1781 H          1 SUBUNIT  0.0500
   40 H40        3.5891     1.7291    -1.7132 H          1 SUBUNIT  0.0500
   41 H41        3.9883     2.1470    -0.0670 H          1 SUBUNIT  0.0500
   42 H42       -0.8920     0.9438    -2.9075 H          1 SUBUNIT  0.0500
   43 H43       -1.6961     2.0574    -1.8406 H          1 SUBUNIT  0.0500
   44 H44       -1.8196     0.1822    -0.0855 H          1 SUBUNIT  0.0500
   45 H45       -1.3371    -0.9246    -1.3558 H          1 SUBUNIT  0.0500
   46 H46        2.3551    -1.0254    -2.3769 H          1 SUBUNIT  0.0500
   47 H47        0.7775    -0.5686    -2.9777 H          1 SUBUNIT  0.0500
   48 H48        2.1100     0.5681    -3.0986 H          1 SUBUNIT  0.0500
   49 H49        0.5381    -0.0881     4.6161 H          1 SUBUNIT  0.2500
   50 H50        1.1184     1.0378     3.4665 H          1 SUBUNIT  0.2500
@<TRIPOS>BOND
    1     1     2 1
    2     1    28 1
    3     1    29 1
    4     1    30 1
    5     2     3 2
    6     3     4 1
    7     4     5 2
    8     5     6 1
    9     5     8 1
   10     6     7 2
   11     6    31 1
   12     7     2 1
   13     8     9 1
   14     8    32 1
   15     8    33 1
   16     9    10 1
   17    10    11 1
   18    10    34 1
   19    11    12 1
   20    11    15 1
   21    11    35 1
   22    12    13 1
   23    12    36 1
   24    12    37 1
   25    13    14 1
   26    13    38 1
   27    13    39 1
   28    14     9 1
   29    14    40 1
   30    14    41 1
   31    15    16 1
   32    15    42 1
   33    15    43 1
   34    16    17 1
   35    16    44 1
   36    16    45 1
   37    17    18 1
   38    18    19 2
   39    18    20 1
   40    18    25 1
   41    20    21 1
   42    21    22 2
   43    21    23 1
   44    21    24 1
   45    26    10 1
   46    26    46 1
   47    26    47 1
   48    26    48 1
   49    27     4 1
   50    27    49 1
   51    27    50 1
@<TRIPOS>SUBSTRUCTURE
1 SUBUNIT 1 RESIDUE 1 _ SUBUNIT
@<SCITEGIC>MOL_PROPERTY
REMARK99
SciTegic.value.StringValue
REMARK  99  MacroMolecule created from Mol2 file
REMARK  99  2f17_PYI
REMARK  99  PROTEIN
REMARK  99  USER_CHARGES
REMARK  99  
REMARK  99  

@<SCITEGIC>MOL_PROPERTY
AssignOBJECTID
SciTegic.value.StringValue
1

@<SCITEGIC>MOL_PROPERTY
OBJECTID
SciTegic.value.StringValue
9223372178592038929

@<SCITEGIC>MOL_PROPERTY
ALogP
SciTegic.value.StringValue
-3.292

@<SCITEGIC>MOL_PROPERTY
Estimate
SciTegic.value.StringValue
8.30864

@<SCITEGIC>MOL_PROPERTY
Molecular_PolarSurfaceArea
SciTegic.value.StringValue
196.440002

@<SCITEGIC>MOL_PROPERTY
Molecular_Weight
SciTegic.value.StringValue
421.302551

@<SCITEGIC>MOL_PROPERTY
Num_H_Acceptors
SciTegic.value.StringValue
11

@<SCITEGIC>MOL_PROPERTY
Num_H_Acceptors_Lipinski
SciTegic.value.StringValue
11

@<SCITEGIC>MOL_PROPERTY
Num_H_Donors
SciTegic.value.StringValue
1

@<SCITEGIC>MOL_PROPERTY
Num_H_Donors_Lipinski
SciTegic.value.StringValue
2

@<SCITEGIC>MOL_PROPERTY
Num_RotatableBonds
SciTegic.value.StringValue
8

@<SCITEGIC>MOL_PROPERTY
Forcefield
SciTegic.value.StringValue
CHARMm

@<SCITEGIC>MOL_PROPERTY
PartialChargeMethod
SciTegic.value.StringValue
MomanyRone

@<SCITEGIC>MOL_PROPERTY
UseResidueTemplateCharge
SciTegic.value.StringValue
True

@<SCITEGIC>MOL_PROPERTY
ForcefieldBase
SciTegic.value.StringValue
CHARMm

@<SCITEGIC>MOL_PROPERTY
ForcefieldFFML
SciTegic.value.StringValue
<?xml version="1.0" encoding="UTF-8"?>
<!DOCTYPE ffml SYSTEM "Ffml.dtd">
<ffml version="1.0">
<forcefield name="CHARMm" derivedFrom="CHARMm" base="CHARMm">
<atomTypes>
</atomTypes>
<parameters>
</parameters>
</forcefield>
</ffml>

@<SCITEGIC>MOL_PROPERTY
Initial Potential Energy
SciTegic.value.StringValue
162.27656

@<SCITEGIC>MOL_PROPERTY
Initial RMS Gradient
SciTegic.value.StringValue
20.60086

@<SCITEGIC>MOL_PROPERTY
Minimization Criteria
SciTegic.value.StringValue
CONJUG> Minimization exiting with gradient tolerance ( 0.0100000) satisfied.

@<SCITEGIC>MOL_PROPERTY
CHARMm Energy
SciTegic.value.StringValue
74.5649

@<SCITEGIC>MOL_PROPERTY
Potential Energy
SciTegic.value.StringValue
74.5649

@<SCITEGIC>MOL_PROPERTY
RMS Gradient
SciTegic.value.StringValue
0.00974

@<SCITEGIC>MOL_PROPERTY
Bond Energy
SciTegic.value.StringValue
2.95435

@<SCITEGIC>MOL_PROPERTY
Angle Energy
SciTegic.value.StringValue
21.382

@<SCITEGIC>MOL_PROPERTY
Urey-Bradley Energy
SciTegic.value.StringValue
0

@<SCITEGIC>MOL_PROPERTY
Dihedral Energy
SciTegic.value.StringValue
26.69594

@<SCITEGIC>MOL_PROPERTY
Improper Energy
SciTegic.value.StringValue
1.27728

@<SCITEGIC>MOL_PROPERTY
Van der Waals Energy
SciTegic.value.StringValue
-3.3167

@<SCITEGIC>MOL_PROPERTY
Electrostatic Energy
SciTegic.value.StringValue
25.57203

@<SCITEGIC>MOL_PROPERTY
Hydrogen Bond Energy
SciTegic.value.StringValue
0

@<SCITEGIC>MOL_PROPERTY
Solvation Free Energy
SciTegic.value.StringValue
0

@<SCITEGIC>RESIDUE_PROPERTY
ForceFieldTemplate
SciTegic.value.StringValue
1 1 None

@<SCITEGIC>ATOM_PROPERTY
pdb_serialNumber
SciTegic.value.IntegerValue
1 1
2 2
3 3
4 4
5 5
6 6
7 7
8 8
9 9
10 10
11 11
12 12
13 13
14 14
15 15
16 16
17 17
18 18
19 19
20 20
21 21
22 22
23 23
24 24
25 25
26 26
27 27
28 28
29 29
30 30
31 31
32 32
33 33
34 34
35 35
36 36
37 37
38 38
39 39
40 40
41 41
42 42
43 43
44 44
45 45
46 46
47 47
48 48
49 49
50 50

@<SCITEGIC>ATOM_PROPERTY
Formal Charge
SciTegic.value.IntegerValue
1 0
2 0
3 0
4 0
5 0
6 0
7 0
8 0
9 0
10 0
11 0
12 0
13 0
14 0
15 0
16 0
17 0
18 0
19 0
20 0
21 0
22 0
23 -1
24 -1
25 -1
26 0
27 0
28 0
29 0
30 0
31 0
32 0
33 0
34 0
35 0
36 0
37 0
38 0
39 0
40 0
41 0
42 0
43 0
44 0
45 0
46 0
47 0
48 0
49 0
50 0

@<SCITEGIC>ATOM_PROPERTY
pdb_tempFactor
SciTegic.value.DoubleValue
1 0
2 0
3 0
4 0
5 0
6 0
7 0
8 0
9 0
10 0
11 0
12 0
13 0
14 0
15 0
16 0
17 0
18 0
19 0
20 0
21 0
22 0
23 0
24 0
25 0
26 0
27 0
28 0
29 0
30 0
[truncated: 1,431,305 more chars]
