# Supplementary material for: Discovery of Novel DPP-IV Inhibitors as Potential Candidates for the Treatment of Type 2 Diabetes Mellitus Predicted by 3D QSAR Pharmacophore Models, Molecular Docking and De Novo Evolution
Source: Molecules. 2019 Aug 7;24(16):2870. doi: 10.3390/molecules24162870 (PMC6720998; doi:10.3390/molecules24162870)
Supplement: Supplementary file 1 [file molecules-24-02870-s001.zip › Supplementary materials/Redocking/2i78_lig_RMSD.mol2]

#	Created by:	Discovery Studio
#	Creation time:	2019-08-05T15:50:12Z

@<TRIPOS>MOLECULE
2i78
   31    34     0 0 0
SMALL
USER_CHARGES


@<TRIPOS>ATOM
      1 C1          -18.133000   -6.441000   61.034000 C.2      1 SUBUNIT    0.0000
      2 C2          -19.375000   -6.794000   61.726000 C.2      1 SUBUNIT    0.0000
      3 C3          -20.320000   -4.520000   61.353000 C.3      1 SUBUNIT    0.0000
      4 C4          -24.017000   -4.485000   60.614000 C.2      1 SUBUNIT    0.0000
      5 C5          -18.134000   -5.992000   59.754000 C.2      1 SUBUNIT    0.0000
      6 C6          -16.865000   -5.763000   58.957000 C.3      1 SUBUNIT    0.0000
      7 C7          -15.641000   -5.707000   59.867000 C.3      1 SUBUNIT    0.0000
      8 C8          -14.217000   -6.536000   57.974000 C.ar     1 SUBUNIT    0.0000
      9 F9          -13.509000   -4.008000   60.453000 F        1 SUBUNIT    0.0000
     10 C10         -13.371000   -4.818000   59.406000 C.ar     1 SUBUNIT    0.0000
     11 C11         -12.194000   -4.773000   58.673000 C.ar     1 SUBUNIT    0.0000
     12 C12         -12.017000   -5.625000   57.584000 C.ar     1 SUBUNIT    0.0000
     13 F13         -10.868000   -5.614000   56.866000 F        1 SUBUNIT    0.0000
     14 C14         -13.033000   -6.497000   57.242000 C.ar     1 SUBUNIT    0.0000
     15 F15         -12.863000   -7.306000   56.190000 F        1 SUBUNIT    0.0000
     16 C16         -14.392000   -5.688000   59.067000 C.ar     1 SUBUNIT    0.0000
     17 C17         -15.692000   -6.886000   60.841000 C.3      1 SUBUNIT    0.0000
     18 N18         -14.473000   -7.073000   61.597000 N.3      1 SUBUNIT    0.0000
     19 C19         -16.844000   -6.638000   61.804000 C.3      1 SUBUNIT    0.0000
     20 O20         -19.422000   -7.904000   62.238000 O.2      1 SUBUNIT    0.0000
     21 N21         -20.392000   -5.918000   61.822000 N.am     1 SUBUNIT    0.0000
     22 C22         -21.618000   -6.326000   62.519000 C.3      1 SUBUNIT    0.0000
     23 C23         -22.821000   -5.713000   61.868000 C.2      1 SUBUNIT    0.0000
     24 N24         -24.122000   -6.036000   62.101000 N.2      1 SUBUNIT    0.0000
     25 N25         -24.917000   -5.226000   61.276000 N.2      1 SUBUNIT    0.0000
     26 C26         -24.478000   -3.463000   59.616000 C.3      1 SUBUNIT    0.0000
     27 F27         -24.415000   -3.967000   58.389000 F        1 SUBUNIT    0.0000
     28 F28         -23.779000   -2.339000   59.703000 F        1 SUBUNIT    0.0000
     29 F29         -25.732000   -3.195000   59.918000 F        1 SUBUNIT    0.0000
     30 N30         -22.744000   -4.744000   60.939000 N.pl3    1 SUBUNIT    0.0000
     31 C31         -21.493000   -4.164000   60.437000 C.3      1 SUBUNIT    0.0000
@<TRIPOS>BOND
     1    1    2 1
     2    1    5 2
     3    1   19 1
     4    2   20 2
     5    2   21 1
     6    3   21 1
     7    3   31 1
     8    4   25 2
     9    4   26 1
    10    4   30 1
    11    5    6 1
    12    6    7 1
    13    7   16 1
    14    7   17 1
    15    8   14 ar
    16    8   16 ar
    17    9   10 1
    18   10   11 ar
    19   10   16 ar
    20   11   12 ar
    21   12   13 1
    22   12   14 ar
    23   14   15 1
    24   17   18 1
    25   17   19 1
    26   21   22 1
    27   22   23 1
    28   23   24 2
    29   23   30 1
    30   24   25 1
    31   26   27 1
    32   26   28 1
    33   26   29 1
    34   30   31 1
@<SCITEGIC>MOL_PROPERTY
Resolution
SciTegic.value.DoubleValue
2.500000

@<SCITEGIC>MOL_PROPERTY
Heavy atom RMSD to ABT-341 1
SciTegic.value.DoubleValue
0.000000

@<SCITEGIC>ATOM_PROPERTY
Formal Charge
SciTegic.value.StringValue
1 0
2 0
3 0
4 0
5 0
6 0
7 0
8 0
9 0
10 0
11 0
12 0
13 0
14 0
15 0
16 0
17 0
18 0
19 0
20 0
21 0
22 0
23 0
24 0
25 0
26 0
27 0
28 0
29 0
30 0
31 0

@<SCITEGIC>ATOM_PROPERTY
pdb_tempFactor
SciTegic.value.DoubleValue
1 0.00
2 0.00
3 0.00
4 0.00
5 0.00
6 0.00
7 0.00
8 0.00
9 0.00
10 0.00
11 0.00
12 0.00
13 0.00
14 0.00
15 0.00
16 0.00
17 0.00
18 0.00
19 0.00
20 0.00
21 0.00
22 0.00
23 0.00
24 0.00
25 0.00
26 0.00
27 0.00
28 0.00
29 0.00
30 0.00
31 0.00

@<SCITEGIC>ATOM_PROPERTY
pdb_occupancy
SciTegic.value.DoubleValue
1 1.00
2 1.00
3 1.00
4 1.00
5 1.00
6 1.00
7 1.00
8 1.00
9 1.00
10 1.00
11 1.00
12 1.00
13 1.00
14 1.00
15 1.00
16 1.00
17 1.00
18 1.00
19 1.00
20 1.00
21 1.00
22 1.00
23 1.00
24 1.00
25 1.00
26 1.00
27 1.00
28 1.00
29 1.00
30 1.00
31 1.00

#	Created by:	Discovery Studio
#	Creation time:	2019-08-05T15:50:12Z

@<TRIPOS>MOLECULE
2i78
   48    51     0 0 0
SMALL
USER_CHARGES


@<TRIPOS>ATOM
      1 C1          -17.092300   -4.862300   61.230300 C.2      1 SUBUNIT    0.0000
      2 C2          -15.916600   -4.184900   60.644500 C.2      1 SUBUNIT    0.0000
      3 C3          -14.752700   -6.360600   60.268000 C.3      1 SUBUNIT    0.0000
      4 C4          -12.165600   -6.114900   57.455600 C.2      1 SUBUNIT    0.0000
      5 C5          -18.007500   -5.451800   60.436000 C.2      1 SUBUNIT    0.0000
      6 C6          -19.163700   -6.258400   60.968300 C.3      1 SUBUNIT    0.0000
      7 C7          -19.053700   -6.505600   62.484500 C.3      1 SUBUNIT    0.0000
      8 C8          -21.466000   -6.278800   63.180800 C.2      1 SUBUNIT    0.0000
      9 F9          -19.400500   -9.253800   63.210500 F        1 SUBUNIT    0.0000
     10 C10         -20.436600   -8.429200   63.413100 C.2      1 SUBUNIT    0.0000
     11 C11         -21.592700   -8.973900   63.957800 C.2      1 SUBUNIT    0.0000
     12 C12         -22.694300   -8.145100   64.088400 C.2      1 SUBUNIT    0.0000
     13 F13         -23.843100   -8.646500   64.556200 F        1 SUBUNIT    0.0000
     14 C14         -22.632600   -6.816800   63.700600 C.2      1 SUBUNIT    0.0000
     15 F15         -23.713200   -6.035700   63.822000 F        1 SUBUNIT    0.0000
     16 C16         -20.336000   -7.085500   63.035200 C.2      1 SUBUNIT    0.0000
     17 C17         -18.636600   -5.217400   63.212000 C.3      1 SUBUNIT    0.0000
     18 N18         -18.622200   -5.356900   64.663700 N.3      1 SUBUNIT    0.0000
     19 C19         -17.258300   -4.765500   62.726000 C.3      1 SUBUNIT    0.0000
     20 O20         -16.019300   -2.973400   60.489600 O.2      1 SUBUNIT    0.0000
     21 N21         -14.782400   -4.886800   60.361400 N.am     1 SUBUNIT    0.0000
     22 C22         -13.503000   -4.174100   60.175600 C.3      1 SUBUNIT    0.0000
     23 C23         -12.701300   -4.802000   59.126600 C.2      1 SUBUNIT    0.0000
     24 N24         -11.517200   -4.382100   58.582400 N.2      1 SUBUNIT    0.0000
     25 N25         -11.209800   -5.182700   57.559600 N.2      1 SUBUNIT    0.0000
     26 C26         -12.318300   -7.171400   56.411100 C.3      1 SUBUNIT    0.0000
     27 F27         -11.731700   -6.747400   55.308500 F        1 SUBUNIT    0.0000
     28 F28         -13.603100   -7.336500   56.219400 F        1 SUBUNIT    0.0000
     29 F29         -11.759800   -8.277800   56.837400 F        1 SUBUNIT    0.0000
     30 N30         -13.073900   -5.962500   58.485800 N.pl3    1 SUBUNIT    0.0000
     31 C31         -14.231600   -6.795800   58.884600 C.3      1 SUBUNIT    0.0000
     32 H32         -15.720600   -6.822500   60.459100 H        1 SUBUNIT    0.0000
     33 H33         -14.087300   -6.735900   61.046800 H        1 SUBUNIT    0.0000
     34 H34         -17.905600   -5.440900   59.365400 H        1 SUBUNIT    0.0000
     35 H35         -19.217900   -7.213300   60.444400 H        1 SUBUNIT    0.0000
     36 H36         -20.086700   -5.723800   60.739200 H        1 SUBUNIT    0.0000
     37 H37         -18.247100   -7.222700   62.646300 H        1 SUBUNIT    0.0000
     38 H38         -21.444600   -5.239100   62.892000 H        1 SUBUNIT    0.0000
     39 H39         -21.635800  -10.014700   64.246800 H        1 SUBUNIT    0.0000
     40 H40         -19.351200   -4.425800   62.983800 H        1 SUBUNIT    0.0000
     41 H41         -18.002300   -6.115100   64.924400 H        1 SUBUNIT    0.0000
     42 H42         -18.240100   -4.522900   65.094400 H        1 SUBUNIT    0.0000
     43 H43         -16.499300   -5.392500   63.195400 H        1 SUBUNIT    0.0000
     44 H44         -17.073900   -3.743600   63.059800 H        1 SUBUNIT    0.0000
     45 H45         -12.940300   -4.210300   61.102300 H        1 SUBUNIT    0.0000
     46 H46         -13.654600   -3.125700   59.916900 H        1 SUBUNIT    0.0000
     47 H47         -13.934700   -7.842600   58.921700 H        1 SUBUNIT    0.0000
     48 H48         -15.022000   -6.705000   58.139800 H        1 SUBUNIT    0.0000
@<TRIPOS>BOND
     1    1    2 1
     2    1    5 2
     3    1   19 1
     4    2   20 2
     5    2   21 1
     6    3   21 1
     7    3   31 1
     8    3   32 1
     9    3   33 1
    10    4   25 2
    11    4   26 1
    12    4   30 1
    13    5    6 1
    14    5   34 1
    15    6    7 1
    16    6   35 1
    17    6   36 1
    18    7   16 1
    19    7   17 1
    20    7   37 1
    21    8   14 2
    22    8   16 1
    23    8   38 1
    24    9   10 1
    25   10   11 1
    26   10   16 2
    27   11   12 2
    28   11   39 1
    29   12   13 1
    30   12   14 1
    31   14   15 1
    32   17   18 1
    33   17   19 1
    34   17   40 1
    35   18   41 1
    36   18   42 1
    37   19   43 1
    38   19   44 1
    39   21   22 1
    40   22   23 1
    41   22   45 1
    42   22   46 1
    43   23   24 2
    44   23   30 1
    45   24   25 1
    46   26   27 1
    47   26   28 1
    48   26   29 1
    49   30   31 1
    50   31   47 1
    51   31   48 1
@<SCITEGIC>MOL_PROPERTY
TopHits
SciTegic.value.IntegerValue
10

@<SCITEGIC>MOL_PROPERTY
-CDOCKER_ENERGY
SciTegic.value.DoubleValue
-7.158718

@<SCITEGIC>MOL_PROPERTY
-CDOCKER_INTERACTION_ENERGY
SciTegic.value.DoubleValue
50.754307

@<SCITEGIC>MOL_PROPERTY
POSE_NUMBER
SciTegic.value.IntegerValue
1

@<SCITEGIC>MOL_PROPERTY
ForcefieldFFML
SciTegic.value.StringValue
<?xml version="1.0" encoding="UTF-8"?>
<!DOCTYPE ffml SYSTEM "Ffml.dtd">
<ffml version="1.0">
<forcefield name="CHARMm" derivedFrom="CHARMm" base="CHARMm">
<atomTypes>
</atomTypes>
<parameters>
<bond atom1="NR56" atom2="CT">
<quadratic
refValue="1.47"
forceConstant="390"/>
</bond>
<angle atom1="C5R" atom2="CF3" atom3="XF">
<quadratic
refValue="110.26"
forceConstant="53.5714"/>
</angle>
<angle atom1="C5R" atom2="NR56" atom3="CT">
<quadratic
refValue="130"
forceConstant="70"/>
</angle>
<angle atom1="CF3" atom2="C5R" atom3="NR56">
<quadratic
refValue="110"
forceConstant="68"/>
</angle>
<angle atom1="CR56" atom2="CT" atom3="HA">
<quadratic
refValue="109.47"
forceConstant="40"/>
</angle>
<angle atom1="CR56" atom2="NR56" atom3="CT">
<quadratic
refValue="130"
forceConstant="70"/>
</angle>
<angle atom1="CT" atom2="CR56" atom3="N5R">
<quadratic
refValue="122"
forceConstant="58"/>
</angle>
<angle atom1="CT" atom2="CR56" atom3="NR56">
<quadratic
refValue="122"
forceConstant="58"/>
</angle>
<angle atom1="CT" atom2="CT" atom3="NR56">
<quadratic
refValue="111"
forceConstant="46.5"/>
</angle>
<angle atom1="N5R" atom2="C5R" atom3="CF3">
<quadratic
refValue="119.136"
forceConstant="68"/>
</angle>
<angle atom1="NR56" atom2="CT" atom3="HA">
<quadratic
refValue="109.47"
forceConstant="37.5"/>
</angle>
<angle atom1="NX" atom2="CT" atom3="CR56">
<quadratic
refValue="111.6"
forceConstant="70"/>
</angle>
<torsion atom1="C5R" atom2="NR56" atom3="CT" atom4="CT">
<multiplecos
v1="0"
v2="0"
v3="0"
v4="0"
v5="0"
v6="0.15"
gamma1="0"
gamma2="0"
gamma3="0"
gamma4="0"
gamma5="0"
gamma6="180"/>
</torsion>
<torsion atom1="C5R" atom2="NR56" atom3="CT" atom4="HA">
<multiplecos
v1="0"
v2="0"
v3="0"
v4="0"
v5="0"
v6="0.15"
gamma1="0"
gamma2="0"
gamma3="0"
gamma4="0"
gamma5="0"
gamma6="180"/>
</torsion>
<torsion atom1="CR56" atom2="NR56" atom3="CT" atom4="CT">
<multiplecos
v1="0"
v2="0"
v3="0"
v4="0"
v5="0"
v6="0.15"
gamma1="0"
gamma2="0"
gamma3="0"
gamma4="0"
gamma5="0"
gamma6="180"/>
</torsion>
<torsion atom1="CR56" atom2="NR56" atom3="CT" atom4="HA">
<multiplecos
v1="0"
v2="0"
v3="0"
v4="0"
v5="0"
v6="0.15"
gamma1="0"
gamma2="0"
gamma3="0"
gamma4="0"
gamma5="0"
gamma6="180"/>
</torsion>
<torsion atom1="HA" atom2="CT" atom3="CR56" atom4="N5R">
<multiplecos
v1="0"
v2="0"
v3="0"
v4="0"
v5="0"
v6="0.01"
gamma1="0"
gamma2="0"
gamma3="0"
gamma4="0"
gamma5="0"
gamma6="0"/>
</torsion>
<torsion atom1="HA" atom2="CT" atom3="CR56" atom4="NR56">
<multiplecos
v1="0"
v2="0"
v3="0"
v4="0"
v5="0"
v6="0.01"
gamma1="0"
gamma2="0"
gamma3="0"
gamma4="0"
gamma5="0"
gamma6="0"/>
</torsion>
<torsion atom1="N5R" atom2="C5R" atom3="CF3" atom4="XF">
<multiplecos
v1="0"
v2="0"
v3="0"
v4="0"
v5="0"
v6="0.1"
gamma1="0"
gamma2="0"
gamma3="0"
gamma4="0"
gamma5="0"
gamma6="0"/>
</torsion>
<torsion atom1="NR56" atom2="C5R" atom3="CF3" atom4="XF">
<multiplecos
v1="0"
v2="0"
v3="0"
v4="0"
v5="0"
v6="0.1"
gamma1="0"
gamma2="0"
gamma3="0"
gamma4="0"
gamma5="0"
gamma6="0"/>
</torsion>
<torsion atom1="NX" atom2="CT" atom3="CR56" atom4="N5R">
<multiplecos
v1="0"
v2="0"
v3="0"
v4="0"
v5="0"
v6="0.01"
gamma1="0"
gamma2="0"
gamma3="0"
gamma4="0"
gamma5="0"
gamma6="0"/>
</torsion>
<torsion atom1="NX" atom2="CT" atom3="CR56" atom4="NR56">
<multiplecos
v1="0"
v2="0"
v3="0"
v4="0"
v5="0"
v6="0.01"
gamma1="0"
gamma2="0"
gamma3="0"
gamma4="0"
gamma5="0"
gamma6="0"/>
</torsion>
</parameters>
</forcefield>
</ffml>

@<SCITEGIC>MOL_PROPERTY
Initial Potential Energy
SciTegic.value.DoubleValue
69.005882

@<SCITEGIC>MOL_PROPERTY
Initial RMS Gradient
SciTegic.value.DoubleValue
12.734700

@<SCITEGIC>MOL_PROPERTY
Minimization Criteria
SciTegic.value.StringValue
 CONJUG> Minimization exiting with gradient tolerance ( 0.0100000) satisfied.

@<SCITEGIC>MOL_PROPERTY
CHARMm Energy
SciTegic.value.DoubleValue
46.164490

@<SCITEGIC>MOL_PROPERTY
Potential Energy
SciTegic.value.DoubleValue
46.164490

@<SCITEGIC>MOL_PROPERTY
RMS Gradient
SciTegic.value.DoubleValue
0.008650

@<SCITEGIC>MOL_PROPERTY
Bond Energy
SciTegic.value.DoubleValue
2.904630

@<SCITEGIC>MOL_PROPERTY
Angle Energy
SciTegic.value.DoubleValue
29.424490

@<SCITEGIC>MOL_PROPERTY
Urey-Bradley Energy
SciTegic.value.IntegerValue
0

@<SCITEGIC>MOL_PROPERTY
Dihedral Energy
SciTegic.value.DoubleValue
23.920530

@<SCITEGIC>MOL_PROPERTY
Improper Energy
SciTegic.value.DoubleValue
1.010690

@<SCITEGIC>MOL_PROPERTY
Van der Waals Energy
SciTegic.value.DoubleValue
-3.187710

@<SCITEGIC>MOL_PROPERTY
Electrostatic Energy
SciTegic.value.DoubleValue
-7.908140

@<SCITEGIC>MOL_PROPERTY
Hydrogen Bond Energy
SciTegic.value.IntegerValue
0

@<SCITEGIC>MOL_PROPERTY
Solvation Free Energy
SciTegic.value.IntegerValue
0

@<SCITEGIC>MOL_PROPERTY
Resolution
SciTegic.value.DoubleValue
2.500000

@<SCITEGIC>MOL_PROPERTY
PartialChargeMethod
SciTegic.value.StringValue
MomanyRone

@<SCITEGIC>MOL_PROPERTY
UseResidueTemplateCharge
SciTegic.value.StringValue
True

@<SCITEGIC>MOL_PROPERTY
Heavy atom RMSD to ABT-341 1
SciTegic.value.DoubleValue
9.727325

@<SCITEGIC>ATOM_PROPERTY
Formal Charge
SciTegic.value.StringValue
1 0
2 0
3 0
4 0
5 0
6 0
7 0
8 0
9 0
10 0
11 0
12 0
13 0
14 0
15 0
16 0
17 0
18 0
19 0
20 0
21 0
22 0
23 0
24 0
25 0
26 0
27 0
28 0
29 0
30 0
31 0
32 0
33 0
34 0
35 0
36 0
37 0
38 0
39 0
40 0
41 0
42 0
43 0
44 0
45 0
46 0
47 0
48 0

@<SCITEGIC>ATOM_PROPERTY
pdb_tempFactor
SciTegic.value.DoubleValue
1 0.00
2 0.00
3 0.00
4 0.00
5 0.00
6 0.00
7 0.00
8 0.00
9 0.00
10 0.00
11 0.00
12 0.00
13 0.00
14 0.00
15 0.00
16 0.00
17 0.00
18 0.00
19 0.00
20 0.00
21 0.00
22 0.00
23 0.00
24 0.00
25 0.00
26 0.00
27 0.00
28 0.00
29 0.00
30 0.00
31 0.00
32 0.00
33 0.00
34 0.00
35 0.00
36 0.00
37 0.00
38 0.00
39 0.00
40 0.00
41 0.00
42 0.00
43 0.00
44 0.00
45 0.00
46 0.00
47 0.00
48 0.00

@<SCITEGIC>ATOM_PROPERTY
pdb_occupancy
SciTegic.value.DoubleValue
1 1.00
2 1.00
3 1.00
4 1.00
5 1.00
6 1.00
7 1.00
8 1.00
9 1.00
10 1.00
11 1.00
12 1.00
13 1.00
14 1.00
15 1.00
16 1.00
17 1.00
18 1.00
19 1.00
20 1.00
21 1.00
22 1.00
23 1.00
24 1.00
25 1.00
26 1.00
27 1.00
28 1.00
29 1.00
30 1.00
31 1.00
32 1.00
33 1.00
34 1.00
35 1.00
36 1.00
37 1.00
38 1.00
39 1.00
40 1.00
41 1.00
42 1.00
43 1.00
44 1.00
45 1.00
46 1.00
47 1.00
48 1.00

#	Created by:	Discovery Studio
#	Creation time:	2019-08-05T15:50:12Z

@<TRIPOS>MOLECULE
2i78
   48    51     0 0 0
SMALL
USER_CHARGES


@<TRIPOS>ATOM
      1 C1          -18.199100   -3.807300   61.166400 C.2      1 SUBUNIT    0.0000
      2 C2          -17.184800   -3.133400   60.330400 C.2      1 SUBUNIT    0.0000
      3 C3          -15.924700   -3.101100   58.214500 C.3      1 SUBUNIT    0.0000
      4 C4          -13.420300   -6.031200   58.253600 C.2      1 SUBUNIT    0.0000
      5 C5          -19.343900   -4.185200   60.568100 C.2      1 SUBUNIT    0.0000
      6 C6          -20.362000   -5.079300   61.206400 C.3      1 SUBUNIT    0.0000
      7 C7          -19.839600   -5.705700   62.510100 C.3      1 SUBUNIT    0.0000
      8 C8          -22.071100   -5.640900   63.675700 C.2      1 SUBUNIT    0.0000
      9 F9          -20.002400   -8.541200   62.976900 F        1 SUBUNIT    0.0000
     10 C10         -21.016200   -7.779200   63.410000 C.2      1 SUBUNIT    0.0000
     11 C11         -22.094900   -8.430300   63.994500 C.2      1 SUBUNIT    0.0000
     12 C12         -23.169800   -7.658400   64.403600 C.2      1 SUBUNIT    0.0000
     13 F13         -24.250300   -8.251900   64.919600 F        1 SUBUNIT    0.0000
     14 C14         -23.152800   -6.282500   64.258900 C.2      1 SUBUNIT    0.0000
     15 F15         -24.199700   -5.555800   64.672800 F        1 SUBUNIT    0.0000
     16 C16         -20.980900   -6.391200   63.226200 C.2      1 SUBUNIT    0.0000
     17 C17         -19.115900   -4.665300   63.385000 C.3      1 SUBUNIT    0.0000
     18 N18         -18.661800   -5.237300   64.650600 N.3      1 SUBUNIT    0.0000
     19 C19         -17.929500   -4.036400   62.632800 C.3      1 SUBUNIT    0.0000
     20 O20         -16.840200   -2.000800   60.646900 O.2      1 SUBUNIT    0.0000
     21 N21         -16.698900   -3.804100   59.246200 N.am     1 SUBUNIT    0.0000
     22 C22         -16.869200   -5.263800   59.065700 C.3      1 SUBUNIT    0.0000
     23 C23         -15.550500   -5.859400   58.817900 C.2      1 SUBUNIT    0.0000
     24 N24         -15.129000   -7.146200   59.012500 N.2      1 SUBUNIT    0.0000
     25 N25         -13.842000   -7.236100   58.661700 N.2      1 SUBUNIT    0.0000
     26 C26         -12.048900   -5.634700   57.773000 C.3      1 SUBUNIT    0.0000
     27 F27         -11.443400   -4.989200   58.753000 F        1 SUBUNIT    0.0000
     28 F28         -12.166600   -4.857600   56.719300 F        1 SUBUNIT    0.0000
     29 F29         -11.385300   -6.727600   57.442900 F        1 SUBUNIT    0.0000
     30 N30         -14.470700   -5.133800   58.354800 N.pl3    1 SUBUNIT    0.0000
     31 C31         -14.511300   -3.685000   58.077300 C.3      1 SUBUNIT    0.0000
     32 H32         -15.880500   -2.024500   58.389900 H        1 SUBUNIT    0.0000
     33 H33         -16.454500   -3.224200   57.268500 H        1 SUBUNIT    0.0000
     34 H34         -19.544900   -3.939800   59.539200 H        1 SUBUNIT    0.0000
     35 H35         -20.640400   -5.867500   60.506000 H        1 SUBUNIT    0.0000
     36 H36         -21.258700   -4.486200   61.381500 H        1 SUBUNIT    0.0000
     37 H37         -19.090800   -6.449400   62.234800 H        1 SUBUNIT    0.0000
     38 H38         -22.087600   -4.565900   63.564500 H        1 SUBUNIT    0.0000
     39 H39         -22.099700   -9.503700   64.109700 H        1 SUBUNIT    0.0000
     40 H40         -19.817000   -3.869800   63.638300 H        1 SUBUNIT    0.0000
     41 H41         -18.168000   -4.542700   65.197500 H        1 SUBUNIT    0.0000
     42 H42         -18.001900   -5.991500   64.485900 H        1 SUBUNIT    0.0000
     43 H43         -17.057900   -4.687700   62.718400 H        1 SUBUNIT    0.0000
     44 H44         -17.655700   -3.094100   63.108000 H        1 SUBUNIT    0.0000
     45 H45         -17.523000   -5.454800   58.214000 H        1 SUBUNIT    0.0000
     46 H46         -17.298200   -5.761300   59.935700 H        1 SUBUNIT    0.0000
     47 H47         -14.188500   -3.508000   57.060100 H        1 SUBUNIT    0.0000
     48 H48         -13.840200   -3.180500   58.771500 H        1 SUBUNIT    0.0000
@<TRIPOS>BOND
     1    1    2 1
     2    1    5 2
     3    1   19 1
     4    2   20 2
     5    2   21 1
     6    3   21 1
     7    3   31 1
     8    3   32 1
     9    3   33 1
    10    4   25 2
    11    4   26 1
    12    4   30 1
    13    5    6 1
    14    5   34 1
    15    6    7 1
    16    6   35 1
    17    6   36 1
    18    7   16 1
    19    7   17 1
    20    7   37 1
    21    8   14 2
    22    8   16 1
    23    8   38 1
    24    9   10 1
    25   10   11 1
    26   10   16 2
    27   11   12 2
    28   11   39 1
    29   12   13 1
    30   12   14 1
    31   14   15 1
    32   17   18 1
    33   17   19 1
    34   17   40 1
    35   18   41 1
    36   18   42 1
    37   19   43 1
    38   19   44 1
    39   21   22 1
    40   22   23 1
    41   22   45 1
    42   22   46 1
    43   23   24 2
    44   23   30 1
    45   24   25 1
    46   26   27 1
    47   26   28 1
    48   26   29 1
    49   30   31 1
    50   31   47 1
    51   31   48 1
@<SCITEGIC>MOL_PROPERTY
TopHits
SciTegic.value.IntegerValue
10

@<SCITEGIC>MOL_PROPERTY
-CDOCKER_ENERGY
SciTegic.value.DoubleValue
-13.814394

@<SCITEGIC>MOL_PROPERTY
-CDOCKER_INTERACTION_ENERGY
SciTegic.value.DoubleValue
41.965660

@<SCITEGIC>MOL_PROPERTY
POSE_NUMBER
SciTegic.value.IntegerValue
2

@<SCITEGIC>MOL_PROPERTY
ForcefieldFFML
SciTegic.value.StringValue
<?xml version="1.0" encoding="UTF-8"?>
<!DOCTYPE ffml SYSTEM "Ffml.dtd">
<ffml version="1.0">
<forcefield name="CHARMm" derivedFrom="CHARMm" base="CHARMm">
<atomTypes>
</atomTypes>
<parameters>
<bond atom1="NR56" atom2="CT">
<quadratic
refValue="1.47"
forceConstant="390"/>
</bond>
<angle atom1="C5R" atom2="CF3" atom3="XF">
<quadratic
refValue="110.26"
forceConstant="53.5714"/>
</angle>
<angle atom1="C5R" atom2="NR56" atom3="CT">
<quadratic
refValue="130"
forceConstant="70"/>
</angle>
<angle atom1="CF3" atom2="C5R" atom3="NR56">
<quadratic
refValue="110"
forceConstant="68"/>
</angle>
<angle atom1="CR56" atom2="CT" atom3="HA">
<quadratic
refValue="109.47"
forceConstant="40"/>
</angle>
<angle atom1="CR56" atom2="NR56" atom3="CT">
<quadratic
refValue="130"
forceConstant="70"/>
</angle>
<angle atom1="CT" atom2="CR56" atom3="N5R">
<quadratic
refValue="122"
forceConstant="58"/>
</angle>
<angle atom1="CT" atom2="CR56" atom3="NR56">
<quadratic
refValue="122"
forceConstant="58"/>
</angle>
<angle atom1="CT" atom2="CT" atom3="NR56">
<quadratic
refValue="111"
forceConstant="46.5"/>
</angle>
<angle atom1="N5R" atom2="C5R" atom3="CF3">
<quadratic
refValue="119.136"
forceConstant="68"/>
</angle>
<angle atom1="NR56" atom2="CT" atom3="HA">
<quadratic
refValue="109.47"
forceConstant="37.5"/>
</angle>
<angle atom1="NX" atom2="CT" atom3="CR56">
<quadratic
refValue="111.6"
forceConstant="70"/>
</angle>
<torsion atom1="C5R" atom2="NR56" atom3="CT" atom4="CT">
<multiplecos
v1="0"
v2="0"
v3="0"
v4="0"
v5="0"
v6="0.15"
gamma1="0"
gamma2="0"
gamma3="0"
gamma4="0"
gamma5="0"
gamma6="180"/>
</torsion>
<torsion atom1="C5R" atom2="NR56" atom3="CT" atom4="HA">
<multiplecos
v1="0"
v2="0"
v3="0"
v4="0"
v5="0"
v6="0.15"
gamma1="0"
gamma2="0"
gamma3="0"
gamma4="0"
gamma5="0"
gamma6="180"/>
</torsion>
<torsion atom1="CR56" atom2="NR56" atom3="CT" atom4="CT">
<multiplecos
v1="0"
v2="0"
v3="0"
v4="0"
v5="0"
v6="0.15"
gamma1="0"
gamma2="0"
gamma3="0"
gamma4="0"
gamma5="0"
gamma6="180"/>
</torsion>
<torsion atom1="CR56" atom2="NR56" atom3="CT" atom4="HA">
<multiplecos
v1="0"
v2="0"
v3="0"
v4="0"
v5="0"
v6="0.15"
gamma1="0"
gamma2="0"
gamma3="0"
gamma4="0"
gamma5="0"
gamma6="180"/>
</torsion>
<torsion atom1="HA" atom2="CT" atom3="CR56" atom4="N5R">
<multiplecos
v1="0"
v2="0"
v3="0"
v4="0"
v5="0"
v6="0.01"
gamma1="0"
gamma2="0"
gamma3="0"
gamma4="0"
gamma5="0"
gamma6="0"/>
</torsion>
<torsion atom1="HA" atom2="CT" atom3="CR56" atom4="NR56">
<multiplecos
v1="0"
v2="0"
v3="0"
v4="0"
v5="0"
v6="0.01"
gamma1="0"
gamma2="0"
gamma3="0"
gamma4="0"
gamma5="0"
gamma6="0"/>
</torsion>
<torsion atom1="N5R" atom2="C5R" atom3="CF3" atom4="XF">
<multiplecos
v1="0"
v2="0"
v3="0"
v4="0"
v5="0"
v6="0.1"
gamma1="0"
gamma2="0"
gamma3="0"
gamma4="0"
gamma5="0"
gamma6="0"/>
</torsion>
<torsion atom1="NR56" atom2="C5R" atom3="CF3" atom4="XF">
<multiplecos
v1="0"
v2="0"
v3="0"
v4="0"
v5="0"
v6="0.1"
gamma1="0"
gamma2="0"
gamma3="0"
gamma4="0"
gamma5="0"
gamma6="0"/>
</torsion>
<torsion atom1="NX" atom2="CT" atom3="CR56" atom4="N5R">
<multiplecos
v1="0"
v2="0"
v3="0"
v4="0"
v5="0"
v6="0.01"
gamma1="0"
gamma2="0"
gamma3="0"
gamma4="0"
gamma5="0"
gamma6="0"/>
</torsion>
<torsion atom1="NX" atom2="CT" atom3="CR56" atom4="NR56">
<multiplecos
v1="0"
v2="0"
v3="0"
v4="0"
v5="0"
v6="0.01"
gamma1="0"
gamma2="0"
gamma3="0"
gamma4="0"
gamma5="0"
gamma6="0"/>
</torsion>
</parameters>
</forcefield>
</ffml>

@<SCITEGIC>MOL_PROPERTY
Initial Potential Energy
SciTegic.value.DoubleValue
69.005882

@<SCITEGIC>MOL_PROPERTY
Initial RMS Gradient
SciTegic.value.DoubleValue
12.734700

@<SCITEGIC>MOL_PROPERTY
Minimization Criteria
SciTegic.value.StringValue
 CONJUG> Minimization exiting with gradient tolerance ( 0.0100000) satisfied.

@<SCITEGIC>MOL_PROPERTY
CHARMm Energy
SciTegic.value.DoubleValue
46.164490

@<SCITEGIC>MOL_PROPERTY
Potential Energy
SciTegic.value.DoubleValue
46.164490

@<SCITEGIC>MOL_PROPERTY
RMS Gradient
SciTegic.value.DoubleValue
0.008650

@<SCITEGIC>MOL_PROPERTY
Bond Energy
SciTegic.value.DoubleValue
2.904630

@<SCITEGIC>MOL_PROPERTY
Angle Energy
SciTegic.value.DoubleValue
29.424490

@<SCITEGIC>MOL_PROPERTY
Urey-Bradley Energy
SciTegic.value.IntegerValue
0

@<SCITEGIC>MOL_PROPERTY
Dihedral Energy
SciTegic.value.DoubleValue
23.920530

@<SCITEGIC>MOL_PROPERTY
Improper Energy
SciTegic.value.DoubleValue
1.010690

@<SCITEGIC>MOL_PROPERTY
Van der Waals Energy
SciTegic.value.DoubleValue
-3.187710

@<SCITEGIC>MOL_PROPERTY
Electrostatic Energy
SciTegic.value.DoubleValue
-7.908140

@<SCITEGIC>MOL_PROPERTY
Hydrogen Bond Energy
SciTegic.value.IntegerValue
0

@<SCITEGIC>MOL_PROPERTY
Solvation Free Energy
SciTegic.value.IntegerValue
0

@<SCITEGIC>MOL_PROPERTY
Resolution
SciTegic.value.DoubleValue
2.500000

@<SCITEGIC>MOL_PROPERTY
PartialChargeMethod
SciTegic.value.StringValue
MomanyRone

@<SCITEGIC>MOL_PROPERTY
UseResidueTemplateCharge
SciTegic.value.StringValue
True

@<SCITEGIC>MOL_PROPERTY
Heavy atom RMSD to ABT-341 1
SciTegic.value.DoubleValue
9.396795

@<SCITEGIC>ATOM_PROPERTY
Formal Charge
SciTegic.value.StringValue
1 0
2 0
3 0
4 0
5 0
6 0
7 0
8 0
9 0
10 0
11 0
12 0
13 0
14 0
15 0
16 0
17 0
18 0
19 0
20 0
21 0
22 0
23 0
24 0
25 0
26 0
27 0
28 0
29 0
30 0
31 0
32 0
33 0
34 0
35 0
36 0
37 0
38 0
39 0
40 0
41 0
42 0
43 0
44 0
45 0
46 0
47 0
48 0

@<SCITEGIC>ATOM_PROPERTY
pdb_tempFactor
SciTegic.value.DoubleValue
1 0.00
2 0.00
3 0.00
4 0.00
5 0.00
6 0.00
7 0.00
8 0.00
9 0.00
10 0.00
11 0.00
12 0.00
13 0.00
14 0.00
15 0.00
16 0.00
17 0.00
18 0.00
19 0.00
20 0.00
21 0.00
22 0.00
23 0.00
24 0.00
25 0.00
26 0.00
27 0.00
28 0.00
29 0.00
30 0.00
31 0.00
32 0.00
33 0.00
34 0.00
35 0.00
36 0.00
37 0.00
38 0.00
39 0.00
40 0.00
41 0.00
42 0.00
43 0.00
44 0.00
45 0.00
46 0.00
47 0.00
48 0.00

@<SCITEGIC>ATOM_PROPERTY
pdb_occupancy
SciTegic.value.DoubleValue
1 1.00
2 1.00
3 1.00
4 1.00
5 1.00
6 1.00
7 1.00
8 1.00
9 1.00
10 1.00
11 1.00
12 1.00
13 1.00
14 1.00
15 1.00
16 1.00
17 1.00
18 1.00
19 1.00
20 1.00
21 1.00
22 1.00
23 1.00
24 1.00
25 1.00
26 1.00
27 1.00
28 1.00
29 1.00
30 1.00
31 1.00
32 1.00
33 1.00
34 1.00
35 1.00
36 1.00
37 1.00
38 1.00
39 1.00
40 1.00
41 1.00
42 1.00
43 1.00
44 1.00
45 1.00
46 1.00
47 1.00
48 1.00

#	Created by:	Discovery Studio
#	Creation time:	2019-08-05T15:50:12Z

@<TRIPOS>MOLECULE
2i78
   48    51     0 0 0
SMALL
USER_CHARGES


@<TRIPOS>ATOM
      1 C1          -17.474200   -6.806300   60.501400 C.2      1 SUBUNIT    0.0000
      2 C2          -18.339700   -7.853800   61.114700 C.2      1 SUBUNIT    0.0000
      3 C3          -19.338000   -6.194400   62.696600 C.3      1 SUBUNIT    0.0000
      4 C4          -22.869700   -7.159600   63.870000 C.2      1 SUBUNIT    0.0000
      5 C5          -17.822600   -6.253700   59.322700 C.2      1 SUBUNIT    0.0000
      6 C6          -17.076900   -5.130400   58.642400 C.3      1 SUBUNIT    0.0000
      7 C7          -15.790900   -4.658500   59.367200 C.3      1 SUBUNIT    0.0000
      8 C8          -14.411000   -6.309800   57.971500 C.2      1 SUBUNIT    0.0000
      9 F9          -13.262300   -3.504300   59.960500 F        1 SUBUNIT    0.0000
     10 C10         -13.261800   -4.591200   59.177900 C.2      1 SUBUNIT    0.0000
     11 C11         -12.026000   -5.024100   58.718500 C.2      1 SUBUNIT    0.0000
     12 C12         -12.007900   -6.073800   57.823400 C.2      1 SUBUNIT    0.0000
     13 F13         -10.838600   -6.475500   57.311700 F        1 SUBUNIT    0.0000
     14 C14         -13.181400   -6.706900   57.456700 C.2      1 SUBUNIT    0.0000
     15 F15         -13.126600   -7.708000   56.573400 F        1 SUBUNIT    0.0000
     16 C16         -14.475200   -5.211900   58.837800 C.2      1 SUBUNIT    0.0000
     17 C17         -15.924300   -4.838600   60.890000 C.3      1 SUBUNIT    0.0000
     18 N18         -16.867000   -3.862800   61.428000 N.3      1 SUBUNIT    0.0000
     19 C19         -16.336800   -6.252900   61.320000 C.3      1 SUBUNIT    0.0000
     20 O20         -18.310400   -8.962000   60.594800 O.2      1 SUBUNIT    0.0000
     21 N21         -19.100800   -7.574200   62.214700 N.am     1 SUBUNIT    0.0000
     22 C22         -19.701900   -8.681700   62.987000 C.3      1 SUBUNIT    0.0000
     23 C23         -21.049400   -8.335500   63.454300 C.2      1 SUBUNIT    0.0000
     24 N24         -22.005100   -9.155400   63.998600 N.2      1 SUBUNIT    0.0000
     25 N25         -23.100200   -8.427900   64.243300 N.2      1 SUBUNIT    0.0000
     26 C26         -23.804000   -5.982700   63.956700 C.3      1 SUBUNIT    0.0000
     27 F27         -25.039400   -6.451700   63.952100 F        1 SUBUNIT    0.0000
     28 F28         -23.618900   -5.179400   62.923300 F        1 SUBUNIT    0.0000
     29 F29         -23.547900   -5.358200   65.092100 F        1 SUBUNIT    0.0000
     30 N30         -21.576700   -7.060200   63.386700 N.pl3    1 SUBUNIT    0.0000
     31 C31         -20.840000   -5.885300   62.878100 C.3      1 SUBUNIT    0.0000
     32 H32         -18.909600   -5.442000   62.036100 H        1 SUBUNIT    0.0000
     33 H33         -18.820700   -6.086200   63.649500 H        1 SUBUNIT    0.0000
     34 H34         -18.664000   -6.628900   58.772100 H        1 SUBUNIT    0.0000
     35 H35         -17.763100   -4.283500   58.595300 H        1 SUBUNIT    0.0000
     36 H36         -16.889200   -5.380200   57.599600 H        1 SUBUNIT    0.0000
     37 H37         -15.719800   -3.587100   59.172000 H        1 SUBUNIT    0.0000
     38 H38         -15.299700   -6.839900   57.666400 H        1 SUBUNIT    0.0000
     39 H39         -11.105700   -4.569900   59.053100 H        1 SUBUNIT    0.0000
     40 H40         -14.974900   -4.616400   61.362600 H        1 SUBUNIT    0.0000
     41 H41         -16.960100   -3.988700   62.428800 H        1 SUBUNIT    0.0000
     42 H42         -17.785700   -4.007300   61.027000 H        1 SUBUNIT    0.0000
     43 H43         -16.597000   -6.242800   62.379600 H        1 SUBUNIT    0.0000
     44 H44         -15.484900   -6.927800   61.231400 H        1 SUBUNIT    0.0000
     45 H45         -19.077000   -8.888500   63.855100 H        1 SUBUNIT    0.0000
     46 H46         -19.763400   -9.599900   62.400700 H        1 SUBUNIT    0.0000
     47 H47         -20.957300   -5.047700   63.565700 H        1 SUBUNIT    0.0000
     48 H48         -21.280300   -5.586800   61.926100 H        1 SUBUNIT    0.0000
@<TRIPOS>BOND
     1    1    2 1
     2    1    5 2
     3    1   19 1
     4    2   20 2
     5    2   21 1
     6    3   21 1
     7    3   31 1
     8    3   32 1
     9    3   33 1
    10    4   25 2
    11    4   26 1
    12    4   30 1
    13    5    6 1
    14    5   34 1
    15    6    7 1
    16    6   35 1
    17    6   36 1
    18    7   16 1
    19    7   17 1
    20    7   37 1
    21    8   14 2
    22    8   16 1
    23    8   38 1
    24    9   10 1
    25   10   11 1
    26   10   16 2
    27   11   12 2
    28   11   39 1
    29   12   13 1
    30   12   14 1
    31   14   15 1
    32   17   18 1
    33   17   19 1
    34   17   40 1
    35   18   41 1
    36   18   42 1
    37   19   43 1
    38   19   44 1
    39   21   22 1
    40   22   23 1
    41   22   45 1
    42   22   46 1
    43   23   24 2
    44   23   30 1
    45   24   25 1
    46   26   27 1
    47   26   28 1
    48   26   29 1
    49   30   31 1
    50   31   47 1
    51   31   48 1
@<SCITEGIC>MOL_PROPERTY
TopHits
SciTegic.value.IntegerValue
10

@<SCITEGIC>MOL_PROPERTY
-CDOCKER_ENERGY
SciTegic.value.DoubleValue
-14.241758

@<SCITEGIC>MOL_PROPERTY
-CDOCKER_INTERACTION_ENERGY
SciTegic.value.DoubleValue
46.503105

@<SCITEGIC>MOL_PROPERTY
POSE_NUMBER
SciTegic.value.IntegerValue
3

@<SCITEGIC>MOL_PROPERTY
ForcefieldFFML
SciTegic.value.StringValue
<?xml version="1.0" encoding="UTF-8"?>
<!DOCTYPE ffml SYSTEM "Ffml.dtd">
<ffml version="1.0">
<forcefield name="CHARMm" derivedFrom="CHARMm" base="CHARMm">
<atomTypes>
</atomTypes>
<parameters>
<bond atom1="NR56" atom2="CT">
<quadratic
refValue="1.47"
forceConstant="390"/>
</bond>
<angle atom1="C5R" atom2="CF3" atom3="XF">
<quadratic
refValue="110.26"
forceConstant="53.5714"/>
</angle>
<angle atom1="C5R" atom2="NR56" atom3="CT">
<quadratic
refValue="130"
forceConstant="70"/>
</angle>
<angle atom1="CF3" atom2="C5R" atom3="NR56">
<quadratic
refValue="110"
forceConstant="68"/>
</angle>
<angle atom1="CR56" atom2="CT" atom3="HA">
<quadratic
refValue="109.47"
forceConstant="40"/>
</angle>
<angle atom1="CR56" atom2="NR56" atom3="CT">
<quadratic
refValue="130"
forceConstant="70"/>
</angle>
<angle atom1="CT" atom2="CR56" atom3="N5R">
<quadratic
refValue="122"
forceConstant="58"/>
</angle>
<angle atom1="CT" atom2="CR56" atom3="NR56">
<quadratic
refValue="122"
forceConstant="58"/>
</angle>
<angle atom1="CT" atom2="CT" atom3="NR56">
<quadratic
refValue="111"
forceConstant="46.5"/>
</angle>
<angle atom1="N5R" atom2="C5R" atom3="CF3">
<quadratic
refValue="119.136"
forceConstant="68"/>
</angle>
<angle atom1="NR56" atom2="CT" atom3="HA">
<quadratic
refValue="109.47"
forceConstant="37.5"/>
</angle>
<angle atom1="NX" atom2="CT" atom3="CR56">
<quadratic
refValue="111.6"
forceConstant="70"/>
</angle>
<torsion atom1="C5R" atom2="NR56" atom3="CT" atom4="CT">
<multiplecos
v1="0"
v2="0"
v3="0"
v4="0"
v5="0"
v6="0.15"
gamma1="0"
gamma2="0"
gamma3="0"
gamma4="0"
gamma5="0"
gamma6="180"/>
</torsion>
<torsion atom1="C5R" atom2="NR56" atom3="CT" atom4="HA">
<multiplecos
v1="0"
v2="0"
v3="0"
v4="0"
v5="0"
v6="0.15"
gamma1="0"
gamma2="0"
gamma3="0"
gamma4="0"
gamma5="0"
gamma6="180"/>
</torsion>
<torsion atom1="CR56" atom2="NR56" atom3="CT" atom4="CT">
<multiplecos
v1="0"
v2="0"
v3="0"
v4="0"
v5="0"
v6="0.15"
gamma1="0"
gamma2="0"
gamma3="0"
gamma4="0"
gamma5="0"
gamma6="180"/>
</torsion>
<torsion atom1="CR56" atom2="NR56" atom3="CT" atom4="HA">
<multiplecos
v1="0"
v2="0"
v3="0"
v4="0"
v5="0"
v6="0.15"
gamma1="0"
gamma2="0"
gamma3="0"
gamma4="0"
gamma5="0"
gamma6="180"/>
</torsion>
<torsion atom1="HA" atom2="CT" atom3="CR56" atom4="N5R">
<multiplecos
v1="0"
v2="0"
v3="0"
v4="0"
v5="0"
v6="0.01"
gamma1="0"
gamma2="0"
gamma3="0"
gamma4="0"
gamma5="0"
gamma6="0"/>
</torsion>
<torsion atom1="HA" atom2="CT" atom3="CR56" atom4="NR56">
<multiplecos
v1="0"
v2="0"
v3="0"
v4="0"
v5="0"
v6="0.01"
gamma1="0"
gamma2="0"
gamma3="0"
gamma4="0"
gamma5="0"
gamma6="0"/>
</torsion>
<torsion atom1="N5R" atom2="C5R" atom3="CF3" atom4="XF">
<multiplecos
v1="0"
v2="0"
v3="0"
v4="0"
v5="0"
v6="0.1"
gamma1="0"
gamma2="0"
gamma3="0"
gamma4="0"
gamma5="0"
gamma6="0"/>
</torsion>
<torsion atom1="NR56" atom2="C5R" atom3="CF3" atom4="XF">
<multiplecos
v1="0"
v2="0"
v3="0"
v4="0"
v5="0"
v6="0.1"
gamma1="0"
gamma2="0"
gamma3="0"
gamma4="0"
gamma5="0"
gamma6="0"/>
</torsion>
<torsion atom1="NX" atom2="CT" atom3="CR56" atom4="N5R">
<multiplecos
v1="0"
v2="0"
v3="0"
v4="0"
v5="0"
v6="0.01"
gamma1="0"
gamma2="0"
gamma3="0"
gamma4="0"
gamma5="0"
gamma6="0"/>
</torsion>
<torsion atom1="NX" atom2="CT" atom3="CR56" atom4="NR56">
<multiplecos
v1="0"
v2="0"
v3="0"
v4="0"
v5="0"
v6="0.01"
gamma1="0"
gamma2="0"
gamma3="0"
gamma4="0"
gamma5="0"
gamma6="0"/>
</torsion>
</parameters>
</forcefield>
</ffml>

@<SCITEGIC>MOL_PROPERTY
Initial Potential Energy
SciTegic.value.DoubleValue
69.005882

@<SCITEGIC>MOL_PROPERTY
Initial RMS Gradient
SciTegic.value.DoubleValue
12.734700

@<SCITEGIC>MOL_PROPERTY
Minimization Criteria
SciTegic.value.StringValue
 CONJUG> Minimization exiting with gradient tolerance ( 0.0100000) satisfied.

@<SCITEGIC>MOL_PROPERTY
CHARMm Energy
SciTegic.value.DoubleValue
46.164490

@<SCITEGIC>MOL_PROPERTY
Potential Energy
SciTegic.value.DoubleValue
46.164490

@<SCITEGIC>MOL_PROPERTY
RMS Gradient
SciTegic.value.DoubleValue
0.008650

@<SCITEGIC>MOL_PROPERTY
Bond Energy
SciTegic.value.DoubleValue
2.904630

@<SCITEGIC>MOL_PROPERTY
Angle Energy
SciTegic.value.DoubleValue
29.424490

@<SCITEGIC>MOL_PROPERTY
Urey-Bradley Energy
SciTegic.value.IntegerValue
0

@<SCITEGIC>MOL_PROPERTY
Dihedral Energy
SciTegic.value.DoubleValue
23.920530

@<SCITEGIC>MOL_PROPERTY
Improper Energy
SciTegic.value.DoubleValue
1.010690

@<SCITEGIC>MOL_PROPERTY
Van der Waals Energy
SciTegic.value.DoubleValue
-3.187710

@<SCITEGIC>MOL_PROPERTY
Electrostatic Energy
SciTegic.value.DoubleValue
-7.908140

@<SCITEGIC>MOL_PROPERTY
Hydrogen Bond Energy
SciTegic.value.IntegerValue
0

@<SCITEGIC>MOL_PROPERTY
Solvation Free Energy
SciTegic.value.IntegerValue
0

@<SCITEGIC>MOL_PROPERTY
Resolution
SciTegic.value.DoubleValue
2.500000

@<SCITEGIC>MOL_PROPERTY
PartialChargeMethod
SciTegic.value.StringValue
MomanyRone

@<SCITEGIC>MOL_PROPERTY
UseResidueTemplateCharge
SciTegic.value.StringValue
True

@<SCITEGIC>MOL_PROPERTY
Heavy atom RMSD to ABT-341 1
SciTegic.value.DoubleValue
2.906195

@<SCITEGIC>ATOM_PROPERTY
Formal Charge
SciTegic.value.StringValue
1 0
2 0
3 0
4 0
5 0
6 0
7 0
8 0
9 0
10 0
11 0
12 0
13 0
14 0
15 0
16 0
17 0
18 0
19 0
20 0
21 0
22 0
23 0
24 0
25 0
26 0
27 0
28 0
29 0
30 0
31 0
32 0
33 0
34 0
35 0
36 0
37 0
38 0
39 0
40 0
41 0
42 0
43 0
44 0
45 0
46 0
47 0
48 0

@<SCITEGIC>ATOM_PROPERTY
pdb_tempFactor
SciTegic.value.DoubleValue
1 0.00
2 0.00
3 0.00
4 0.00
5 0.00
6 0.00
7 0.00
8 0.00
9 0.00
10 0.00
11 0.00
12 0.00
13 0.00
14 0.00
15 0.00
16 0.00
17 0.00
18 0.00
19 0.00
20 0.00
21 0.00
22 0.00
23 0.00
24 0.00
25 0.00
26 0.00
27 0.00
28 0.00
29 0.00
30 0.00
31 0.00
32 0.00
33 0.00
34 0.00
35 0.00
36 0.00
37 0.00
38 0.00
39 0.00
40 0.00
41 0.00
42 0.00
43 0.00
44 0.00
45 0.00
46 0.00
47 0.00
48 0.00

@<SCITEGIC>ATOM_PROPERTY
pdb_occupancy
SciTegic.value.DoubleValue
1 1.00
2 1.00
3 1.00
4 1.00
5 1.00
6 1.00
7 1.00
8 1.00
9 1.00
10 1.00
11 1.00
12 1.00
13 1.00
14 1.00
15 1.00
16 1.00
17 1.00
18 1.00
19 1.00
20 1.00
21 1.00
22 1.00
23 1.00
24 1.00
25 1.00
26 1.00
27 1.00
28 1.00
29 1.00
30 1.00
31 1.00
32 1.00
33 1.00
34 1.00
35 1.00
36 1.00
37 1.00
38 1.00
39 1.00
40 1.00
41 1.00
42 1.00
43 1.00
44 1.00
45 1.00
46 1.00
47 1.00
48 1.00

#	Created by:	Discovery Studio
#	Creation time:	2019-08-05T15:50:12Z

@<TRIPOS>MOLECULE
2i78
   48    51     0 0 0
SMALL
USER_CHARGES


@<TRIPOS>ATOM
      1 C1          -17.673500   -4.513000   60.982300 C.2      1 SUBUNIT    0.0000
      2 C2          -16.653100   -3.655600   60.335700 C.2      1 SUBUNIT    0.0000
      3 C3          -16.199400   -5.213800   58.402300 C.3      1 SUBUNIT    0.0000
      4 C4          -12.393500   -5.754200   57.835200 C.2      1 SUBUNIT    0.0000
      5 C5          -18.708600   -5.007600   60.279000 C.2      1 SUBUNIT    0.0000
      6 C6          -19.752300   -5.916900   60.867900 C.3      1 SUBUNIT    0.0000
      7 C7          -19.449400   -6.338700   62.320800 C.3      1 SUBUNIT    0.0000
      8 C8          -21.815400   -6.123500   63.152100 C.2      1 SUBUNIT    0.0000
      9 F9          -19.675000   -9.046500   63.270900 F        1 SUBUNIT    0.0000
     10 C10         -20.733500   -8.242600   63.434500 C.2      1 SUBUNIT    0.0000
     11 C11         -21.865000   -8.788600   64.029200 C.2      1 SUBUNIT    0.0000
     12 C12         -22.982500   -7.979300   64.155100 C.2      1 SUBUNIT    0.0000
     13 F13         -24.110200   -8.484300   64.665600 F        1 SUBUNIT    0.0000
     14 C14         -22.954800   -6.663100   63.727400 C.2      1 SUBUNIT    0.0000
     15 F15         -24.046400   -5.897000   63.850700 F        1 SUBUNIT    0.0000
     16 C16         -20.680300   -6.918700   62.982800 C.2      1 SUBUNIT    0.0000
     17 C17         -18.872500   -5.167500   63.127000 C.3      1 SUBUNIT    0.0000
     18 N18         -18.626000   -5.525700   64.519700 N.3      1 SUBUNIT    0.0000
     19 C19         -17.579100   -4.659600   62.482800 C.3      1 SUBUNIT    0.0000
     20 O20         -16.530600   -2.557100   60.864200 O.2      1 SUBUNIT    0.0000
     21 N21         -15.888200   -4.044700   59.271600 N.am     1 SUBUNIT    0.0000
     22 C22         -14.692900   -3.241800   58.974500 C.3      1 SUBUNIT    0.0000
     23 C23         -13.557200   -4.125900   58.731500 C.2      1 SUBUNIT    0.0000
     24 N24         -12.233300   -3.944900   59.026500 N.2      1 SUBUNIT    0.0000
     25 N25         -11.535800   -4.925500   58.448100 N.2      1 SUBUNIT    0.0000
     26 C26         -12.069900   -6.924500   56.954100 C.3      1 SUBUNIT    0.0000
     27 F27         -12.118400   -6.494500   55.710300 F        1 SUBUNIT    0.0000
     28 F28         -12.926300   -7.900700   57.146400 F        1 SUBUNIT    0.0000
     29 F29         -10.852300   -7.314400   57.252300 F        1 SUBUNIT    0.0000
     30 N30         -13.686100   -5.335200   58.096200 N.pl3    1 SUBUNIT    0.0000
     31 C31         -14.984500   -5.963000   57.788200 C.3      1 SUBUNIT    0.0000
     32 H32         -16.850300   -4.868400   57.598100 H        1 SUBUNIT    0.0000
     33 H33         -16.776900   -5.953900   58.953500 H        1 SUBUNIT    0.0000
     34 H34         -18.816200   -4.813100   59.226700 H        1 SUBUNIT    0.0000
     35 H35         -19.839000   -6.808800   60.251700 H        1 SUBUNIT    0.0000
     36 H36         -20.710200   -5.403500   60.801600 H        1 SUBUNIT    0.0000
     37 H37         -18.671200   -7.101500   62.281800 H        1 SUBUNIT    0.0000
     38 H38         -21.817900   -5.092200   62.829700 H        1 SUBUNIT    0.0000
     39 H39         -21.875100   -9.814700   64.364600 H        1 SUBUNIT    0.0000
     40 H40         -19.587300   -4.343900   63.139400 H        1 SUBUNIT    0.0000
     41 H41         -18.126000   -6.407200   64.553700 H        1 SUBUNIT    0.0000
     42 H42         -18.009300   -4.845700   64.949100 H        1 SUBUNIT    0.0000
     43 H43         -16.766200   -5.353000   62.705800 H        1 SUBUNIT    0.0000
     44 H44         -17.308100   -3.708900   62.943300 H        1 SUBUNIT    0.0000
     45 H45         -14.430700   -2.557500   59.781200 H        1 SUBUNIT    0.0000
     46 H46         -14.872100   -2.638000   58.084300 H        1 SUBUNIT    0.0000
     47 H47         -14.971300   -6.969900   58.206600 H        1 SUBUNIT    0.0000
     48 H48         -15.096600   -6.068300   56.709100 H        1 SUBUNIT    0.0000
@<TRIPOS>BOND
     1    1    2 1
     2    1    5 2
     3    1   19 1
     4    2   20 2
     5    2   21 1
     6    3   21 1
     7    3   31 1
     8    3   32 1
     9    3   33 1
    10    4   25 2
    11    4   26 1
    12    4   30 1
    13    5    6 1
    14    5   34 1
    15    6    7 1
    16    6   35 1
    17    6   36 1
    18    7   16 1
    19    7   17 1
    20    7   37 1
    21    8   14 2
    22    8   16 1
    23    8   38 1
    24    9   10 1
    25   10   11 1
    26   10   16 2
    27   11   12 2
    28   11   39 1
    29   12   13 1
    30   12   14 1
    31   14   15 1
    32   17   18 1
    33   17   19 1
    34   17   40 1
    35   18   41 1
    36   18   42 1
    37   19   43 1
    38   19   44 1
    39   21   22 1
    40   22   23 1
    41   22   45 1
    42   22   46 1
    43   23   24 2
    44   23   30 1
    45   24   25 1
    46   26   27 1
    47   26   28 1
    48   26   29 1
    49   30   31 1
    50   31   47 1
    51   31   48 1
@<SCITEGIC>MOL_PROPERTY
TopHits
SciTegic.value.IntegerValue
10

@<SCITEGIC>MOL_PROPERTY
-CDOCKER_ENERGY
SciTegic.value.DoubleValue
-14.709778

@<SCITEGIC>MOL_PROPERTY
-CDOCKER_INTERACTION_ENERGY
SciTegic.value.DoubleValue
46.093666

@<SCITEGIC>MOL_PROPERTY
POSE_NUMBER
SciTegic.value.IntegerValue
4

@<SCITEGIC>MOL_PROPERTY
ForcefieldFFML
SciTegic.value.StringValue
<?xml version="1.0" encoding="UTF-8"?>
<!DOCTYPE ffml SYSTEM "Ffml.dtd">
<ffml version="1.0">
<forcefield name="CHARMm" derivedFrom="CHARMm" base="CHARMm">
<atomTypes>
</atomTypes>
<parameters>
<bond atom1="NR56" atom2="CT">
<quadratic
refValue="1.47"
forceConstant="390"/>
</bond>
<angle atom1="C5R" atom2="CF3" atom3="XF">
<quadratic
refValue="110.26"
forceConstant="53.5714"/>
</angle>
<angle atom1="C5R" atom2="NR56" atom3="CT">
<quadratic
refValue="130"
forceConstant="70"/>
</angle>
<angle atom1="CF3" atom2="C5R" atom3="NR56">
<quadratic
refValue="110"
forceConstant="68"/>
</angle>
<angle atom1="CR56" atom2="CT" atom3="HA">
<quadratic
refValue="109.47"
forceConstant="40"/>
</angle>
<angle atom1="CR56" atom2="NR56" atom3="CT">
<quadratic
refValue="130"
forceConstant="70"/>
</angle>
<angle atom1="CT" atom2="CR56" atom3="N5R">
<quadratic
refValue="122"
forceConstant="58"/>
</angle>
<angle atom1="CT" atom2="CR56" atom3="NR56">
<quadratic
refValue="122"
forceConstant="58"/>
</angle>
<angle atom1="CT" atom2="CT" atom3="NR56">
<quadratic
refValue="111"
forceConstant="46.5"/>
</angle>
<angle atom1="N5R" atom2="C5R" atom3="CF3">
<quadratic
refValue="119.136"
forceConstant="68"/>
</angle>
<angle atom1="NR56" atom2="CT" atom3="HA">
<quadratic
refValue="109.47"
forceConstant="37.5"/>
</angle>
<angle atom1="NX" atom2="CT" atom3="CR56">
<quadratic
refValue="111.6"
forceConstant="70"/>
</angle>
<torsion atom1="C5R" atom2="NR56" atom3="CT" atom4="CT">
<multiplecos
v1="0"
v2="0"
v3="0"
v4="0"
v5="0"
v6="0.15"
gamma1="0"
gamma2="0"
gamma3="0"
gamma4="0"
gamma5="0"
gamma6="180"/>
</torsion>
<torsion atom1="C5R" atom2="NR56" atom3="CT" atom4="HA">
<multiplecos
v1="0"
v2="0"
v3="0"
v4="0"
v5="0"
v6="0.15"
gamma1="0"
gamma2="0"
gamma3="0"
gamma4="0"
gamma5="0"
gamma6="180"/>
</torsion>
<torsion atom1="CR56" atom2="NR56" atom3="CT" atom4="CT">
<multiplecos
v1="0"
v2="0"
v3="0"
v4="0"
v5="0"
v6="0.15"
gamma1="0"
gamma2="0"
gamma3="0"
gamma4="0"
gamma5="0"
gamma6="180"/>
</torsion>
<torsion atom1="CR56" atom2="NR56" atom3="CT" atom4="HA">
<multiplecos
v1="0"
v2="0"
v3="0"
v4="0"
v5="0"
v6="0.15"
gamma1="0"
gamma2="0"
gamma3="0"
gamma4="0"
gamma5="0"
gamma6="180"/>
</torsion>
<torsion atom1="HA" atom2="CT" atom3="CR56" atom4="N5R">
<multiplecos
v1="0"
v2="0"
v3="0"
v4="0"
v5="0"
v6="0.01"
gamma1="0"
gamma2="0"
gamma3="0"
gamma4="0"
gamma5="0"
gamma6="0"/>
</torsion>
<torsion atom1="HA" atom2="CT" atom3="CR56" atom4="NR56">
<multiplecos
v1="0"
v2="0"
v3="0"
v4="0"
v5="0"
v6="0.01"
gamma1="0"
gamma2="0"
gamma3="0"
gamma4="0"
gamma5="0"
gamma6="0"/>
</torsion>
<torsion atom1="N5R" atom2="C5R" atom3="CF3" atom4="XF">
<multiplecos
v1="0"
v2="0"
v3="0"
v4="0"
v5="0"
v6="0.1"
gamma1="0"
gamma2="0"
gamma3="0"
gamma4="0"
gamma5="0"
gamma6="0"/>
</torsion>
<torsion atom1="NR56" atom2="C5R" atom3="CF3" atom4="XF">
<multiplecos
v1="0"
v2="0"
v3="0"
v4="0"
v5="0"
v6="0.1"
gamma1="0"
gamma2="0"
gamma3="0"
gamma4="0"
gamma5="0"
gamma6="0"/>
</torsion>
<torsion atom1="NX" atom2="CT" atom3="CR56" atom4="N5R">
<multiplecos
v1="0"
v2="0"
v3="0"
v4="0"
v5="0"
v6="0.01"
gamma1="0"
gamma2="0"
gamma3="0"
gamma4="0"
gamma5="0"
gamma6="0"/>
</torsion>
<torsion atom1="NX" atom2="CT" atom3="CR56" atom4="NR56">
<multiplecos
v1="0"
v2="0"
v3="0"
v4="0"
v5="0"
v6="0.01"
gamma1="0"
gamma2="0"
gamma3="0"
gamma4="0"
gamma5="0"
gamma6="0"/>
</torsion>
</parameters>
</forcefield>
</ffml>

@<SCITEGIC>MOL_PROPERTY
Initial Potential Energy
SciTegic.value.DoubleValue
69.005882

@<SCITEGIC>MOL_PROPERTY
Initial RMS Gradient
SciTegic.value.DoubleValue
12.734700

@<SCITEGIC>MOL_PROPERTY
Minimization Criteria
SciTegic.value.StringValue
 CONJUG> Minimization exiting with gradient tolerance ( 0.0100000) satisfied.

@<SCITEGIC>MOL_PROPERTY
CHARMm Energy
SciTegic.value.DoubleValue
46.164490

@<SCITEGIC>MOL_PROPERTY
Potential Energy
SciTegic.value.DoubleValue
46.164490

@<SCITEGIC>MOL_PROPERTY
RMS Gradient
SciTegic.value.DoubleValue
0.008650

@<SCITEGIC>MOL_PROPERTY
Bond Energy
SciTegic.value.DoubleValue
2.904630

@<SCITEGIC>MOL_PROPERTY
Angle Energy
SciTegic.value.DoubleValue
29.424490

@<SCITEGIC>MOL_PROPERTY
Urey-Bradley Energy
SciTegic.value.IntegerValue
0

@<SCITEGIC>MOL_PROPERTY
Dihedral Energy
SciTegic.value.DoubleValue
23.920530

@<SCITEGIC>MOL_PROPERTY
Improper Energy
SciTegic.value.DoubleValue
1.010690

@<SCITEGIC>MOL_PROPERTY
Van der Waals Energy
SciTegic.value.DoubleValue
-3.187710

@<SCITEGIC>MOL_PROPERTY
Electrostatic Energy
SciTegic.value.DoubleValue
-7.908140

@<SCITEGIC>MOL_PROPERTY
Hydrogen Bond Energy
SciTegic.value.IntegerValue
0

@<SCITEGIC>MOL_PROPERTY
Solvation Free Energy
SciTegic.value.IntegerValue
0

@<SCITEGIC>MOL_PROPERTY
Resolution
SciTegic.value.DoubleValue
2.500000

@<SCITEGIC>MOL_PROPERTY
PartialChargeMethod
SciTegic.value.StringValue
MomanyRone

@<SCITEGIC>MOL_PROPERTY
UseResidueTemplateCharge
SciTegic.value.StringValue
True

@<SCITEGIC>MOL_PROPERTY
Heavy atom RMSD to ABT-341 1
SciTegic.value.DoubleValue
9.679490

@<SCITEGIC>ATOM_PROPERTY
Formal Charge
SciTegic.value.StringValue
1 0
2 0
3 0
4 0
5 0
6 0
7 0
8 0
9 0
10 0
11 0
12 0
13 0
14 0
15 0
16 0
17 0
18 0
19 0
20 0
21 0
22 0
23 0
24 0
25 0
26 0
27 0
28 0
29 0
30 0
31 0
32 0
33 0
34 0
35 0
36 0
37 0
38 0
39 0
40 0
41 0
42 0
43 0
44 0
45 0
46 0
47 0
48 0

@<SCITEGIC>ATOM_PROPERTY
pdb_tempFactor
SciTegic.value.DoubleValue
1 0.00
2 0.00
3 0.00
4 0.00
5 0.00
6 0.00
7 0.00
8 0.00
9 0.00
10 0.00
11 0.00
12 0.00
13 0.00
14 0.00
15 0.00
16 0.00
17 0.00
18 0.00
19 0.00
20 0.00
21 0.00
22 0.00
23 0.00
24 0.00
25 0.00
26 0.00
27 0.00
28 0.00
29 0.00
30 0.00
31 0.00
32 0.00
33 0.00
34 0.00
35 0.00
36 0.00
37 0.00
38 0.00
39 0.00
40 0.00
41 0.00
42 0.00
43 0.00
44 0.00
45 0.00
46 0.00
47 0.00
48 0.00

@<SCITEGIC>ATOM_PROPERTY
pdb_occupancy
SciTegic.value.DoubleValue
1 1.00
2 1.00
3 1.00
4 1.00
5 1.00
6 1.00
7 1.00
8 1.00
9 1.00
10 1.00
11 1.00
12 1.00
13 1.00
14 1.00
15 1.00
16 1.00
17 1.00
18 1.00
19 1.00
20 1.00
21 1.00
22 1.00
23 1.00
24 1.00
25 1.00
26 1.00
27 1.00
28 1.00
29 1.00
30 1.00
31 1.00
32 1.00
33 1.00
34 1.00
35 1.00
36 1.00
37 1.00
38 1.00
39 1.00
40 1.00
41 1.00
42 1.00
43 1.00
44 1.00
45 1.00
46 1.00
47 1.00
48 1.00

#	Created by:	Discovery Studio
#	Creation time:	2019-08-05T15:50:12Z

@<TRIPOS>MOLECULE
2i78
   48    51     0 0 0
SMALL
USER_CHARGES


@<TRIPOS>ATOM
      1 C1          -18.221400   -6.337900   60.884300 C.2      1 SUBUNIT    0.0000
      2 C2          -19.547100   -6.628200   61.492100 C.2      1 SUBUNIT    0.0000
      3 C3          -20.264200   -4.227600   61.382000 C.3      1 SUBUNIT    0.0000
      4 C4          -23.838900   -3.981100   60.006500 C.2      1 SUBUNIT    0.0000
      5 C5          -18.149000   -5.827200   59.638300 C.2      1 SUBUNIT    0.0000
      6 C6          -16.861200   -5.487200   58.932000 C.3      1 SUBUNIT    0.0000
      7 C7          -15.619000   -5.621300   59.843900 C.3      1 SUBUNIT    0.0000
      8 C8          -14.145000   -6.481400   57.969500 C.2      1 SUBUNIT    0.0000
      9 F9          -13.283800   -4.106900   60.561800 F        1 SUBUNIT    0.0000
     10 C10         -13.198900   -4.897400   59.487900 C.2      1 SUBUNIT    0.0000
     11 C11         -11.972800   -4.936300   58.839400 C.2      1 SUBUNIT    0.0000
     12 C12         -11.866500   -5.734800   57.714700 C.2      1 SUBUNIT    0.0000
     13 F13         -10.719400   -5.752200   57.032100 F        1 SUBUNIT    0.0000
     14 C14         -12.933100   -6.509800   57.296000 C.2      1 SUBUNIT    0.0000
     15 F15         -12.792000   -7.310900   56.233100 F        1 SUBUNIT    0.0000
     16 C16         -14.309600   -5.644600   59.075700 C.2      1 SUBUNIT    0.0000
     17 C17         -15.741100   -6.853900   60.746800 C.3      1 SUBUNIT    0.0000
     18 N18         -14.563800   -7.051000   61.579900 N.3      1 SUBUNIT    0.0000
     19 C19         -16.991000   -6.784400   61.632600 C.3      1 SUBUNIT    0.0000
     20 O20         -19.718800   -7.800100   61.809200 O.2      1 SUBUNIT    0.0000
     21 N21         -20.491100   -5.656000   61.678800 N.am     1 SUBUNIT    0.0000
     22 C22         -21.812800   -6.007300   62.232900 C.3      1 SUBUNIT    0.0000
     23 C23         -22.867000   -5.327200   61.465600 C.2      1 SUBUNIT    0.0000
     24 N24         -24.212100   -5.593100   61.429700 N.2      1 SUBUNIT    0.0000
     25 N25         -24.781600   -4.773900   60.539300 N.2      1 SUBUNIT    0.0000
     26 C26         -24.002300   -2.948200   58.923100 C.3      1 SUBUNIT    0.0000
     27 F27         -23.632600   -3.516200   57.789700 F        1 SUBUNIT    0.0000
     28 F28         -23.261300   -1.887500   59.179300 F        1 SUBUNIT    0.0000
     29 F29         -25.278100   -2.608300   58.876100 F        1 SUBUNIT    0.0000
     30 N30         -22.619700   -4.282700   60.588900 N.pl3    1 SUBUNIT    0.0000
     31 C31         -21.281400   -3.694100   60.354500 C.3      1 SUBUNIT    0.0000
     32 H32         -19.245000   -4.003400   61.073400 H        1 SUBUNIT    0.0000
     33 H33         -20.402500   -3.680300   62.315100 H        1 SUBUNIT    0.0000
     34 H34         -19.041400   -5.576800   59.093800 H        1 SUBUNIT    0.0000
     35 H35         -16.917800   -4.472000   58.538100 H        1 SUBUNIT    0.0000
     36 H36         -16.795800   -6.145000   58.067800 H        1 SUBUNIT    0.0000
     37 H37         -15.621800   -4.749300   60.498400 H        1 SUBUNIT    0.0000
     38 H38         -14.947200   -7.113800   57.629800 H        1 SUBUNIT    0.0000
     39 H39         -11.122100   -4.393100   59.226300 H        1 SUBUNIT    0.0000
     40 H40         -15.821300   -7.737500   60.116400 H        1 SUBUNIT    0.0000
     41 H41         -14.070400   -6.176100   61.714600 H        1 SUBUNIT    0.0000
     42 H42         -14.851400   -7.344200   62.505400 H        1 SUBUNIT    0.0000
     43 H43         -16.814900   -6.085700   62.452200 H        1 SUBUNIT    0.0000
     44 H44         -17.163800   -7.758200   62.092200 H        1 SUBUNIT    0.0000
     45 H45         -21.862400   -5.689900   63.274200 H        1 SUBUNIT    0.0000
     46 H46         -21.995000   -7.082600   62.203400 H        1 SUBUNIT    0.0000
     47 H47         -21.315700   -2.609100   60.444200 H        1 SUBUNIT    0.0000
     48 H48         -20.971600   -3.931700   59.336000 H        1 SUBUNIT    0.0000
@<TRIPOS>BOND
     1    1    2 1
     2    1    5 2
     3    1   19 1
     4    2   20 2
     5    2   21 1
     6    3   21 1
     7    3   31 1
     8    3   32 1
     9    3   33 1
    10    4   25 2
    11    4   26 1
    12    4   30 1
    13    5    6 1
    14    5   34 1
    15    6    7 1
    16    6   35 1
    17    6   36 1
    18    7   16 1
    19    7   17 1
    20    7   37 1
    21    8   14 2
    22    8   16 1
    23    8   38 1
    24    9   10 1
    25   10   11 1
    26   10   16 2
    27   11   12 2
    28   11   39 1
    29   12   13 1
    30   12   14 1
    31   14   15 1
    32   17   18 1
    33   17   19 1
    34   17   40 1
    35   18   41 1
    36   18   42 1
    37   19   43 1
    38   19   44 1
    39   21   22 1
    40   22   23 1
    41   22   45 1
    42   22   46 1
    43   23   24 2
    44   23   30 1
    45   24   25 1
    46   26   27 1
    47   26   28 1
    48   26   29 1
    49   30   31 1
    50   31   47 1
    51   31   48 1
@<SCITEGIC>MOL_PROPERTY
TopHits
SciTegic.value.IntegerValue
10

@<SCITEGIC>MOL_PROPERTY
-CDOCKER_ENERGY
SciTegic.value.DoubleValue
-15.476785

@<SCITEGIC>MOL_PROPERTY
-CDOCKER_INTERACTION_ENERGY
SciTegic.value.DoubleValue
39.269043

@<SCITEGIC>MOL_PROPERTY
POSE_NUMBER
SciTegic.value.IntegerValue
5

@<SCITEGIC>MOL_PROPERTY
ForcefieldFFML
SciTegic.value.StringValue
<?xml version="1.0" encoding="UTF-8"?>
<!DOCTYPE ffml SYSTEM "Ffml.dtd">
<ffml version="1.0">
<forcefield name="CHARMm" derivedFrom="CHARMm" base="CHARMm">
<atomTypes>
</atomTypes>
<parameters>
<bond atom1="NR56" atom2="CT">
<quadratic
refValue="1.47"
forceConstant="390"/>
</bond>
<angle atom1="C5R" atom2="CF3" atom3="XF">
<quadratic
refValue="110.26"
forceConstant="53.5714"/>
</angle>
<angle atom1="C5R" atom2="NR56" atom3="CT">
<quadratic
refValue="130"
forceConstant="70"/>
</angle>
<angle atom1="CF3" atom2="C5R" atom3="NR56">
<quadratic
refValue="110"
forceConstant="68"/>
</angle>
<angle atom1="CR56" atom2="CT" atom3="HA">
<quadratic
refValue="109.47"
forceConstant="40"/>
</angle>
<angle atom1="CR56" atom2="NR56" atom3="CT">
<quadratic
refValue="130"
forceConstant="70"/>
</angle>
<angle atom1="CT" atom2="CR56" atom3="N5R">
<quadratic
refValue="122"
forceConstant="58"/>
</angle>
<angle atom1="CT" atom2="CR56" atom3="NR56">
<quadratic
refValue="122"
forceConstant="58"/>
</angle>
<angle atom1="CT" atom2="CT" atom3="NR56">
<quadratic
refValue="111"
forceConstant="46.5"/>
</angle>
<angle atom1="N5R" atom2="C5R" atom3="CF3">
<quadratic
refValue="119.136"
forceConstant="68"/>
</angle>
<angle atom1="NR56" atom2="CT" atom3="HA">
<quadratic
refValue="109.47"
forceConstant="37.5"/>
</angle>
<angle atom1="NX" atom2="CT" atom3="CR56">
<quadratic
refValue="111.6"
forceConstant="70"/>
</angle>
<torsion atom1="C5R" atom2="NR56" atom3="CT" atom4="CT">
<multiplecos
v1="0"
v2="0"
v3="0"
v4="0"
v5="0"
v6="0.15"
gamma1="0"
gamma2="0"
gamma3="0"
gamma4="0"
gamma5="0"
gamma6="180"/>
</torsion>
<torsion atom1="C5R" atom2="NR56" atom3="CT" atom4="HA">
<multiplecos
v1="0"
v2="0"
v3="0"
v4="0"
v5="0"
v6="0.15"
gamma1="0"
gamma2="0"
gamma3="0"
gamma4="0"
gamma5="0"
gamma6="180"/>
</torsion>
<torsion atom1="CR56" atom2="NR56" atom3="CT" atom4="CT">
<multiplecos
v1="0"
v2="0"
v3="0"
v4="0"
v5="0"
v6="0.15"
gamma1="0"
gamma2="0"
gamma3="0"
gamma4="0"
gamma5="0"
gamma6="180"/>
</torsion>
<torsion atom1="CR56" atom2="NR56" atom3="CT" atom4="HA">
<multiplecos
v1="0"
v2="0"
v3="0"
v4="0"
v5="0"
v6="0.15"
gamma1="0"
gamma2="0"
gamma3="0"
gamma4="0"
gamma5="0"
gamma6="180"/>
</torsion>
<torsion atom1="HA" atom2="CT" atom3="CR56" atom4="N5R">
<multiplecos
v1="0"
v2="0"
v3="0"
v4="0"
v5="0"
v6="0.01"
gamma1="0"
gamma2="0"
gamma3="0"
gamma4="0"
gamma5="0"
gamma6="0"/>
</torsion>
<torsion atom1="HA" atom2="CT" atom3="CR56" atom4="NR56">
<multiplecos
v1="0"
v2="0"
v3="0"
v4="0"
v5="0"
v6="0.01"
gamma1="0"
gamma2="0"
gamma3="0"
gamma4="0"
gamma5="0"
gamma6="0"/>
</torsion>
<torsion atom1="N5R" atom2="C5R" atom3="CF3" atom4="XF">
<multiplecos
v1="0"
v2="0"
v3="0"
v4="0"
v5="0"
v6="0.1"
gamma1="0"
gamma2="0"
gamma3="0"
gamma4="0"
gamma5="0"
gamma6="0"/>
</torsion>
<torsion atom1="NR56" atom2="C5R" atom3="CF3" atom4="XF">
<multiplecos
v1="0"
v2="0"
v3="0"
v4="0"
v5="0"
v6="0.1"
gamma1="0"
gamma2="0"
gamma3="0"
gamma4="0"
gamma5="0"
gamma6="0"/>
</torsion>
<torsion atom1="NX" atom2="CT" atom3="CR56" atom4="N5R">
<multiplecos
v1="0"
v2="0"
v3="0"
v4="0"
v5="0"
v6="0.01"
gamma1="0"
gamma2="0"
gamma3="0"
gamma4="0"
gamma5="0"
gamma6="0"/>
</torsion>
<torsion atom1="NX" atom2="CT" atom3="CR56" atom4="NR56">
<multiplecos
v1="0"
v2="0"
v3="0"
v4="0"
v5="0"
v6="0.01"
gamma1="0"
gamma2="0"
gamma3="0"
gamma4="0"
gamma5="0"
gamma6="0"/>
</torsion>
</parameters>
</forcefield>
</ffml>

@<SCITEGIC>MOL_PROPERTY
Initial Potential Energy
SciTegic.value.DoubleValue
69.005882

@<SCITEGIC>MOL_PROPERTY
Initial RMS Gradient
SciTegic.value.DoubleValue
12.734700

@<SCITEGIC>MOL_PROPERTY
Minimization Criteria
SciTegic.value.StringValue
 CONJUG> Minimization exiting with gradient tolerance ( 0.0100000) satisfied.

@<SCITEGIC>MOL_PROPERTY
CHARMm Energy
SciTegic.value.DoubleValue
46.164490

@<SCITEGIC>MOL_PROPERTY
Potential Energy
SciTegic.value.DoubleValue
46.164490

@<SCITEGIC>MOL_PROPERTY
RMS Gradient
SciTegic.value.DoubleValue
0.008650

@<SCITEGIC>MOL_PROPERTY
Bond Energy
SciTegic.value.DoubleValue
2.904630

@<SCITEGIC>MOL_PROPERTY
Angle Energy
SciTegic.value.DoubleValue
29.424490

@<SCITEGIC>MOL_PROPERTY
Urey-Bradley Energy
SciTegic.value.IntegerValue
0

@<SCITEGIC>MOL_PROPERTY
Dihedral Energy
SciTegic.value.DoubleValue
23.920530

@<SCITEGIC>MOL_PROPERTY
Improper Energy
SciTegic.value.DoubleValue
1.010690

@<SCITEGIC>MOL_PROPERTY
Van der Waals Energy
SciTegic.value.DoubleValue
-3.187710

@<SCITEGIC>MOL_PROPERTY
Electrostatic Energy
SciTegic.value.DoubleValue
-7.908140

@<SCITEGIC>MOL_PROPERTY
Hydrogen Bond Energy
SciTegic.value.IntegerValue
0

@<SCITEGIC>MOL_PROPERTY
Solvation Free Energy
SciTegic.value.IntegerValue
0

@<SCITEGIC>MOL_PROPERTY
Resolution
SciTegic.value.DoubleValue
2.500000

@<SCITEGIC>MOL_PROPERTY
PartialChargeMethod
SciTegic.value.StringValue
MomanyRone

@<SCITEGIC>MOL_PROPERTY
UseResidueTemplateCharge
SciTegic.value.StringValue
True

@<SCITEGIC>MOL_PROPERTY
Heavy atom RMSD to ABT-341 1
SciTegic.value.DoubleValue
0.538204

@<SCITEGIC>ATOM_PROPERTY
Formal Charge
SciTegic.value.StringValue
1 0
2 0
3 0
4 0
5 0
6 0
7 0
8 0
9 0
10 0
11 0
12 0
13 0
14 0
15 0
16 0
17 0
18 0
19 0
20 0
21 0
22 0
23 0
24 0
25 0
26 0
27 0
28 0
29 0
30 0
31 0
32 0
33 0
34 0
35 0
36 0
37 0
38 0
39 0
40 0
41 0
42 0
43 0
44 0
45 0
46 0
47 0
48 0

@<SCITEGIC>ATOM_PROPERTY
pdb_tempFactor
SciTegic.value.DoubleValue
1 0.00
2 0.00
3 0.00
4 0.00
5 0.00
6 0.00
7 0.00
8 0.00
9 0.00
10 0.00
11 0.00
12 0.00
13 0.00
14 0.00
15 0.00
16 0.00
17 0.00
18 0.00
19 0.00
20 0.00
21 0.00
22 0.00
23 0.00
24 0.00
25 0.00
26 0.00
27 0.00
28 0.00
29 0.00
30 0.00
31 0.00
32 0.00
33 0.00
34 0.00
35 0.00
36 0.00
37 0.00
38 0.00
39 0.00
40 0.00
41 0.00
42 0.00
43 0.00
44 0.00
45 0.00
46 0.00
47 0.00
48 0.00

@<SCITEGIC>ATOM_PROPERTY
pdb_occupancy
SciTegic.value.DoubleValue
1 1.00
2 1.00
3 1.00
4 1.00
5 1.00
6 1.00
7 1.00
8 1.00
9 1.00
10 1.00
11 1.00
12 1.00
13 1.00
14 1.00
15 1.00
16 1.00
17 1.00
18 1.00
19 1.00
20 1.00
21 1.00
22 1.00
23 1.00
24 1.00
25 1.00
26 1.00
27 1.00
28 1.00
29 1.00
30 1.00
31 1.00
32 1.00
33 1.00
34 1.00
35 1.00
36 1.00
37 1.00
38 1.00
39 1.00
40 1.00
41 1.00
42 1.00
43 1.00
44 1.00
45 1.00
46 1.00
47 1.00
48 1.00

#	Created by:	Discovery Studio
#	Creation time:	2019-08-05T15:50:12Z

@<TRIPOS>MOLECULE
2i78
   48    51     0 0 0
SMALL
USER_CHARGES


@<TRIPOS>ATOM
      1 C1          -18.330500   -6.293300   60.669200 C.2      1 SUBUNIT    0.0000
      2 C2          -19.669000   -6.572300   61.256900 C.2      1 SUBUNIT    0.0000
      3 C3          -20.374600   -4.158400   61.228400 C.3      1 SUBUNIT    0.0000
      4 C4          -22.169500   -3.314200   64.522000 C.2      1 SUBUNIT    0.0000
      5 C5          -18.218900   -5.713100   59.457200 C.2      1 SUBUNIT    0.0000
      6 C6          -16.908100   -5.366100   58.796900 C.3      1 SUBUNIT    0.0000
      7 C7          -15.690000   -5.577500   59.726600 C.3      1 SUBUNIT    0.0000
      8 C8          -14.183700   -6.401900   57.858300 C.2      1 SUBUNIT    0.0000
      9 F9          -13.361600   -4.107500   60.536400 F        1 SUBUNIT    0.0000
     10 C10         -13.256900   -4.874500   59.448700 C.2      1 SUBUNIT    0.0000
     11 C11         -12.012200   -4.920400   58.839000 C.2      1 SUBUNIT    0.0000
     12 C12         -11.883700   -5.691200   57.699300 C.2      1 SUBUNIT    0.0000
     13 F13         -10.717900   -5.707800   57.048400 F        1 SUBUNIT    0.0000
     14 C14         -12.949400   -6.434100   57.224200 C.2      1 SUBUNIT    0.0000
     15 F15         -12.785600   -7.206600   56.143500 F        1 SUBUNIT    0.0000
     16 C16         -14.366000   -5.593300   58.984300 C.2      1 SUBUNIT    0.0000
     17 C17         -15.849500   -6.852000   60.562000 C.3      1 SUBUNIT    0.0000
     18 N18         -14.708100   -7.112000   61.428100 N.3      1 SUBUNIT    0.0000
     19 C19         -17.127200   -6.824900   61.405700 C.3      1 SUBUNIT    0.0000
     20 O20         -19.852000   -7.752600   61.534300 O.2      1 SUBUNIT    0.0000
     21 N21         -20.606000   -5.598800   61.482100 N.am     1 SUBUNIT    0.0000
     22 C22         -21.914200   -5.968500   62.062200 C.3      1 SUBUNIT    0.0000
     23 C23         -22.241600   -5.063500   63.172500 C.2      1 SUBUNIT    0.0000
     24 N24         -23.162400   -5.224300   64.176800 N.2      1 SUBUNIT    0.0000
     25 N25         -23.104900   -4.158300   64.983300 N.2      1 SUBUNIT    0.0000
     26 C26         -21.768500   -1.976200   65.084400 C.3      1 SUBUNIT    0.0000
     27 F27         -20.472600   -1.779600   64.920400 F        1 SUBUNIT    0.0000
     28 F28         -22.068600   -1.978100   66.370600 F        1 SUBUNIT    0.0000
     29 F29         -22.469400   -1.057900   64.444000 F        1 SUBUNIT    0.0000
     30 N30         -21.608000   -3.849500   63.376700 N.pl3    1 SUBUNIT    0.0000
     31 C31         -20.547700   -3.307200   62.501500 C.3      1 SUBUNIT    0.0000
     32 H32         -21.103400   -3.833200   60.485000 H        1 SUBUNIT    0.0000
     33 H33         -19.394700   -3.948300   60.806000 H        1 SUBUNIT    0.0000
     34 H34         -19.093200   -5.408300   58.911000 H        1 SUBUNIT    0.0000
     35 H35         -16.932800   -4.329000   58.459100 H        1 SUBUNIT    0.0000
     36 H36         -16.835100   -5.978300   57.899700 H        1 SUBUNIT    0.0000
     37 H37         -15.689300   -4.742000   60.426600 H        1 SUBUNIT    0.0000
     38 H38         -14.986500   -7.011500   57.473900 H        1 SUBUNIT    0.0000
     39 H39         -11.167100   -4.399200   59.263200 H        1 SUBUNIT    0.0000
     40 H40         -15.913500   -7.697800   59.883000 H        1 SUBUNIT    0.0000
     41 H41         -14.332300   -6.246400   61.800700 H        1 SUBUNIT    0.0000
     42 H42         -15.021800   -7.644300   62.230600 H        1 SUBUNIT    0.0000
     43 H43         -16.966100   -6.202000   62.286300 H        1 SUBUNIT    0.0000
     44 H44         -17.327800   -7.831700   61.774000 H        1 SUBUNIT    0.0000
     45 H45         -21.927200   -6.994100   62.435000 H        1 SUBUNIT    0.0000
     46 H46         -22.686200   -5.891700   61.296400 H        1 SUBUNIT    0.0000
     47 H47         -19.612500   -3.282800   63.061400 H        1 SUBUNIT    0.0000
     48 H48         -20.787500   -2.279900   62.223000 H        1 SUBUNIT    0.0000
@<TRIPOS>BOND
     1    1    2 1
     2    1    5 2
     3    1   19 1
     4    2   20 2
     5    2   21 1
     6    3   21 1
     7    3   31 1
     8    3   32 1
     9    3   33 1
    10    4   25 2
    11    4   26 1
    12    4   30 1
    13    5    6 1
    14    5   34 1
    15    6    7 1
    16    6   35 1
    17    6   36 1
    18    7   16 1
    19    7   17 1
    20    7   37 1
    21    8   14 2
    22    8   16 1
    23    8   38 1
    24    9   10 1
    25   10   11 1
    26   10   16 2
    27   11   12 2
    28   11   39 1
    29   12   13 1
    30   12   14 1
    31   14   15 1
    32   17   18 1
    33   17   19 1
    34   17   40 1
    35   18   41 1
    36   18   42 1
    37   19   43 1
    38   19   44 1
    39   21   22 1
    40   22   23 1
    41   22   45 1
    42   22   46 1
    43   23   24 2
    44   23   30 1
    45   24   25 1
    46   26   27 1
    47   26   28 1
    48   26   29 1
    49   30   31 1
    50   31   47 1
    51   31   48 1
@<SCITEGIC>MOL_PROPERTY
TopHits
SciTegic.value.IntegerValue
10

@<SCITEGIC>MOL_PROPERTY
-CDOCKER_ENERGY
SciTegic.value.DoubleValue
-15.754077

@<SCITEGIC>MOL_PROPERTY
-CDOCKER_INTERACTION_ENERGY
SciTegic.value.DoubleValue
38.722878

@<SCITEGIC>MOL_PROPERTY
POSE_NUMBER
SciTegic.value.IntegerValue
6

@<SCITEGIC>MOL_PROPERTY
ForcefieldFFML
SciTegic.value.StringValue
<?xml version="1.0" encoding="UTF-8"?>
<!DOCTYPE ffml SYSTEM "Ffml.dtd">
<ffml version="1.0">
<forcefield name="CHARMm" derivedFrom="CHARMm" base="CHARMm">
<atomTypes>
</atomTypes>
<parameters>
<bond atom1="NR56" atom2="CT">
<quadratic
refValue="1.47"
forceConstant="390"/>
</bond>
<angle atom1="C5R" atom2="CF3" atom3="XF">
<quadratic
refValue="110.26"
forceConstant="53.5714"/>
</angle>
<angle atom1="C5R" atom2="NR56" atom3="CT">
<quadratic
refValue="130"
forceConstant="70"/>
</angle>
<angle atom1="CF3" atom2="C5R" atom3="NR56">
<quadratic
refValue="110"
forceConstant="68"/>
</angle>
<angle atom1="CR56" atom2="CT" atom3="HA">
<quadratic
refValue="109.47"
forceConstant="40"/>
</angle>
<angle atom1="CR56" atom2="NR56" atom3="CT">
<quadratic
refValue="130"
forceConstant="70"/>
</angle>
<angle atom1="CT" atom2="CR56" atom3="N5R">
<quadratic
refValue="122"
forceConstant="58"/>
</angle>
<angle atom1="CT" atom2="CR56" atom3="NR56">
<quadratic
refValue="122"
forceConstant="58"/>
</angle>
<angle atom1="CT" atom2="CT" atom3="NR56">
<quadratic
refValue="111"
forceConstant="46.5"/>
</angle>
<angle atom1="N5R" atom2="C5R" atom3="CF3">
<quadratic
refValue="119.136"
forceConstant="68"/>
</angle>
<angle atom1="NR56" atom2="CT" atom3="HA">
<quadratic
refValue="109.47"
forceConstant="37.5"/>
</angle>
<angle atom1="NX" atom2="CT" atom3="CR56">
<quadratic
refValue="111.6"
forceConstant="70"/>
</angle>
<torsion atom1="C5R" atom2="NR56" atom3="CT" atom4="CT">
<multiplecos
v1="0"
v2="0"
v3="0"
v4="0"
v5="0"
v6="0.15"
gamma1="0"
gamma2="0"
gamma3="0"
gamma4="0"
gamma5="0"
gamma6="180"/>
</torsion>
<torsion atom1="C5R" atom2="NR56" atom3="CT" atom4="HA">
<multiplecos
v1="0"
v2="0"
v3="0"
v4="0"
v5="0"
v6="0.15"
gamma1="0"
gamma2="0"
gamma3="0"
gamma4="0"
gamma5="0"
gamma6="180"/>
</torsion>
<torsion atom1="CR56" atom2="NR56" atom3="CT" atom4="CT">
<multiplecos
v1="0"
v2="0"
v3="0"
v4="0"
v5="0"
v6="0.15"
gamma1="0"
gamma2="0"
gamma3="0"
gamma4="0"
gamma5="0"
gamma6="180"/>
</torsion>
<torsion atom1="CR56" atom2="NR56" atom3="CT" atom4="HA">
<multiplecos
v1="0"
v2="0"
v3="0"
v4="0"
v5="0"
v6="0.15"
gamma1="0"
gamma2="0"
gamma3="0"
gamma4="0"
gamma5="0"
gamma6="180"/>
</torsion>
<torsion atom1="HA" atom2="CT" atom3="CR56" atom4="N5R">
<multiplecos
v1="0"
v2="0"
v3="0"
v4="0"
v5="0"
v6="0.01"
gamma1="0"
gamma2="0"
gamma3="0"
gamma4="0"
gamma5="0"
gamma6="0"/>
</torsion>
<torsion atom1="HA" atom2="CT" atom3="CR56" atom4="NR56">
<multiplecos
v1="0"
v2="0"
v3="0"
v4="0"
v5="0"
v6="0.01"
gamma1="0"
gamma2="0"
gamma3="0"
gamma4="0"
gamma5="0"
gamma6="0"/>
</torsion>
<torsion atom1="N5R" atom2="C5R" atom3="CF3" atom4="XF">
<multiplecos
v1="0"
v2="0"
v3="0"
v4="0"
v5="0"
v6="0.1"
gamma1="0"
gamma2="0"
gamma3="0"
gamma4="0"
gamma5="0"
gamma6="0"/>
</torsion>
<torsion atom1="NR56" atom2="C5R" atom3="CF3" atom4="XF">
<multiplecos
v1="0"
v2="0"
v3="0"
v4="0"
v5="0"
v6="0.1"
gamma1="0"
gamma2="0"
gamma3="0"
gamma4="0"
gamma5="0"
gamma6="0"/>
</torsion>
<torsion atom1="NX" atom2="CT" atom3="CR56" atom4="N5R">
<multiplecos
v1="0"
v2="0"
v3="0"
v4="0"
v5="0"
v6="0.01"
gamma1="0"
gamma2="0"
gamma3="0"
gamma4="0"
gamma5="0"
gamma6="0"/>
</torsion>
<torsion atom1="NX" atom2="CT" atom3="CR56" atom4="NR56">
<multiplecos
v1="0"
v2="0"
v3="0"
v4="0"
v5="0"
v6="0.01"
gamma1="0"
gamma2="0"
gamma3="0"
gamma4="0"
gamma5="0"
gamma6="0"/>
</torsion>
</parameters>
</forcefield>
</ffml>

@<SCITEGIC>MOL_PROPERTY
Initial Potential Energy
SciTegic.value.DoubleValue
69.005882

@<SCITEGIC>MOL_PROPERTY
Initial RMS Gradient
SciTegic.value.DoubleValue
12.734700

@<SCITEGIC>MOL_PROPERTY
Minimization Criteria
SciTegic.value.StringValue
 CONJUG> Minimization exiting with gradient tolerance ( 0.0100000) satisfied.

@<SCITEGIC>MOL_PROPERTY
CHARMm Energy
SciTegic.value.DoubleValue
46.164490

@<SCITEGIC>MOL_PROPERTY
Potential Energy
SciTegic.value.DoubleValue
46.164490

@<SCITEGIC>MOL_PROPERTY
RMS Gradient
SciTegic.value.DoubleValue
0.008650

@<SCITEGIC>MOL_PROPERTY
Bond Energy
SciTegic.value.DoubleValue
2.904630

@<SCITEGIC>MOL_PROPERTY
Angle Energy
SciTegic.value.DoubleValue
29.424490

@<SCITEGIC>MOL_PROPERTY
Urey-Bradley Energy
SciTegic.value.IntegerValue
0

@<SCITEGIC>MOL_PROPERTY
Dihedral Energy
SciTegic.value.DoubleValue
23.920530

@<SCITEGIC>MOL_PROPERTY
Improper Energy
SciTegic.value.DoubleValue
1.010690

@<SCITEGIC>MOL_PROPERTY
Van der Waals Energy
SciTegic.value.DoubleValue
-3.187710

@<SCITEGIC>MOL_PROPERTY
Electrostatic Energy
SciTegic.value.DoubleValue
-7.908140

@<SCITEGIC>MOL_PROPERTY
Hydrogen Bond Energy
SciTegic.value.IntegerValue
0

@<SCITEGIC>MOL_PROPERTY
Solvation Free Energy
SciTegic.value.IntegerValue
0

@<SCITEGIC>MOL_PROPERTY
Resolution
SciTegic.value.DoubleValue
2.500000

@<SCITEGIC>MOL_PROPERTY
PartialChargeMethod
SciTegic.value.StringValue
MomanyRone

@<SCITEGIC>MOL_PROPERTY
UseResidueTemplateCharge
SciTegic.value.StringValue
True

@<SCITEGIC>MOL_PROPERTY
Heavy atom RMSD to ABT-341 1
SciTegic.value.DoubleValue
2.823472

@<SCITEGIC>ATOM_PROPERTY
Formal Charge
SciTegic.value.StringValue
1 0
2 0
3 0
4 0
5 0
6 0
7 0
8 0
9 0
10 0
11 0
12 0
13 0
14 0
15 0
16 0
17 0
18 0
19 0
20 0
21 0
22 0
23 0
24 0
25 0
26 0
27 0
28 0
29 0
30 0
31 0
32 0
33 0
34 0
35 0
36 0
37 0
38 0
39 0
40 0
41 0
42 0
43 0
44 0
45 0
46 0
47 0
48 0

@<SCITEGIC>ATOM_PROPERTY
pdb_tempFactor
SciTegic.value.DoubleValue
1 0.00
2 0.00
3 0.00
4 0.00
5 0.00
6 0.00
7 0.00
8 0.00
9 0.00
10 0.00
11 0.00
12 0.00
13 0.00
14 0.00
15 0.00
16 0.00
17 0.00
18 0.00
19 0.00
20 0.00
21 0.00
22 0.00
23 0.00
24 0.00
25 0.00
26 0.00
27 0.00
28 0.00
29 0.00
30 0.00
31 0.00
32 0.00
33 0.00
34 0.00
35 0.00
36 0.00
37 0.00
38 0.00
39 0.00
40 0.00
41 0.00
42 0.00
43 0.00
44 0.00
45 0.00
46 0.00
47 0.00
48 0.00

@<SCITEGIC>ATOM_PROPERTY
pdb_occupancy
SciTegic.value.DoubleValue
1 1.00
2 1.00
3 1.00
4 1.00
5 1.00
6 1.00
7 1.00
8 1.00
9 1.00
10 1.00
11 1.00
12 1.00
13 1.00
14 1.00
15 1.00
16 1.00
17 1.00
18 1.00
19 1.00
20 1.00
21 1.00
22 1.00
23 1.00
24 1.00
25 1.00
26 1.00
27 1.00
28 1.00
29 1.00
30 1.00
31 1.00
32 1.00
33 1.00
34 1.00
35 1.00
36 1.00
37 1.00
38 1.00
39 1.00
40 1.00
41 1.00
42 1.00
43 1.00
44 1.00
45 1.00
46 1.00
47 1.00
48 1.00

#	Created by:	Discovery Studio
#	Creation time:	2019-08-05T15:50:12Z

@<TRIPOS>MOLECULE
2i78
   48    51     0 0 0
SMALL
USER_CHARGES


@<TRIPOS>ATOM
      1 C1          -18.164700   -6.619400   60.935700 C.2      1 SUBUNIT    0.0000
      2 C2          -19.439600   -7.047300   61.560500 C.2      1 SUBUNIT    0.0000
      3 C3          -20.062600   -4.681300   62.039500 C.3      1 SUBUNIT    0.0000
      4 C4          -23.675900   -4.017100   60.964100 C.2      1 SUBUNIT    0.0000
      5 C5          -18.163400   -6.107600   59.689800 C.2      1 SUBUNIT    0.0000
      6 C6          -16.919200   -5.671100   58.957200 C.3      1 SUBUNIT    0.0000
      7 C7          -15.642800   -5.717700   59.835000 C.3      1 SUBUNIT    0.0000
      8 C8          -14.165800   -6.465500   57.903100 C.2      1 SUBUNIT    0.0000
      9 F9          -13.356000   -4.152400   60.565900 F        1 SUBUNIT    0.0000
     10 C10         -13.253700   -4.908100   59.469200 C.2      1 SUBUNIT    0.0000
     11 C11         -12.026200   -4.904100   58.822400 C.2      1 SUBUNIT    0.0000
     12 C12         -11.903200   -5.662300   57.673700 C.2      1 SUBUNIT    0.0000
     13 F13         -10.758500   -5.627800   56.985900 F        1 SUBUNIT    0.0000
     14 C14         -12.953100   -6.445400   57.230400 C.2      1 SUBUNIT    0.0000
     15 F15         -12.792700   -7.210000   56.144200 F        1 SUBUNIT    0.0000
     16 C16         -14.347400   -5.672000   59.039500 C.2      1 SUBUNIT    0.0000
     17 C17         -15.656300   -6.935000   60.770700 C.3      1 SUBUNIT    0.0000
     18 N18         -14.462400   -7.015900   61.598300 N.3      1 SUBUNIT    0.0000
     19 C19         -16.896900   -6.941200   61.670500 C.3      1 SUBUNIT    0.0000
     20 O20         -19.605700   -8.259600   61.636400 O.2      1 SUBUNIT    0.0000
     21 N21         -20.339100   -6.132000   62.018600 N.am     1 SUBUNIT    0.0000
     22 C22         -21.645300   -6.571200   62.542400 C.3      1 SUBUNIT    0.0000
     23 C23         -22.702700   -5.717400   61.985100 C.2      1 SUBUNIT    0.0000
     24 N24         -24.056000   -5.932600   61.934500 N.2      1 SUBUNIT    0.0000
     25 N25         -24.629300   -4.892600   61.317100 N.2      1 SUBUNIT    0.0000
     26 C26         -23.829200   -2.691000   60.269300 C.3      1 SUBUNIT    0.0000
     27 F27         -24.983200   -2.701400   59.624400 F        1 SUBUNIT    0.0000
     28 F28         -22.834600   -2.505400   59.419500 F        1 SUBUNIT    0.0000
     29 F29         -23.827000   -1.759600   61.206100 F        1 SUBUNIT    0.0000
     30 N30         -22.449400   -4.499000   61.377400 N.pl3    1 SUBUNIT    0.0000
     31 C31         -21.108500   -3.897000   61.231100 C.3      1 SUBUNIT    0.0000
     32 H32         -19.058600   -4.428300   61.700900 H        1 SUBUNIT    0.0000
     33 H33         -20.106400   -4.358200   63.080100 H        1 SUBUNIT    0.0000
     34 H34         -19.087000   -5.937500   59.166500 H        1 SUBUNIT    0.0000
     35 H35         -17.060800   -4.661000   58.571800 H        1 SUBUNIT    0.0000
     36 H36         -16.832600   -6.313900   58.083500 H        1 SUBUNIT    0.0000
     37 H37         -15.685400   -4.831400   60.469100 H        1 SUBUNIT    0.0000
     38 H38         -14.950900   -7.106900   57.539900 H        1 SUBUNIT    0.0000
     39 H39         -11.188800   -4.356400   59.228500 H        1 SUBUNIT    0.0000
     40 H40         -15.665700   -7.839300   60.166600 H        1 SUBUNIT    0.0000
     41 H41         -13.966200   -6.132600   61.605900 H        1 SUBUNIT    0.0000
     42 H42         -14.730200   -7.177400   62.562000 H        1 SUBUNIT    0.0000
     43 H43         -16.767900   -6.212000   62.471900 H        1 SUBUNIT    0.0000
     44 H44         -17.007200   -7.907200   62.152900 H        1 SUBUNIT    0.0000
     45 H45         -21.645800   -6.485900   63.628800 H        1 SUBUNIT    0.0000
     46 H46         -21.858100   -7.611400   62.294800 H        1 SUBUNIT    0.0000
     47 H47         -21.126600   -2.861700   61.573700 H        1 SUBUNIT    0.0000
     48 H48         -20.840400   -3.894900   60.174000 H        1 SUBUNIT    0.0000
@<TRIPOS>BOND
     1    1    2 1
     2    1    5 2
     3    1   19 1
     4    2   20 2
     5    2   21 1
     6    3   21 1
     7    3   31 1
     8    3   32 1
     9    3   33 1
    10    4   25 2
    11    4   26 1
    12    4   30 1
    13    5    6 1
    14    5   34 1
    15    6    7 1
    16    6   35 1
    17    6   36 1
    18    7   16 1
    19    7   17 1
    20    7   37 1
    21    8   14 2
    22    8   16 1
    23    8   38 1
    24    9   10 1
    25   10   11 1
    26   10   16 2
    27   11   12 2
    28   11   39 1
    29   12   13 1
    30   12   14 1
    31   14   15 1
    32   17   18 1
    33   17   19 1
    34   17   40 1
    35   18   41 1
    36   18   42 1
    37   19   43 1
    38   19   44 1
    39   21   22 1
    40   22   23 1
    41   22   45 1
    42   22   46 1
    43   23   24 2
    44   23   30 1
    45   24   25 1
    46   26   27 1
    47   26   28 1
    48   26   29 1
    49   30   31 1
    50   31   47 1
    51   31   48 1
@<SCITEGIC>MOL_PROPERTY
TopHits
SciTegic.value.IntegerValue
10

@<SCITEGIC>MOL_PROPERTY
-CDOCKER_ENERGY
SciTegic.value.DoubleValue
-16.251991

@<SCITEGIC>MOL_PROPERTY
-CDOCKER_INTERACTION_ENERGY
SciTegic.value.DoubleValue
39.493114

@<SCITEGIC>MOL_PROPERTY
POSE_NUMBER
SciTegic.value.IntegerValue
7

@<SCITEGIC>MOL_PROPERTY
ForcefieldFFML
SciTegic.value.StringValue
<?xml version="1.0" encoding="UTF-8"?>
<!DOCTYPE ffml SYSTEM "Ffml.dtd">
<ffml version="1.0">
<forcefield name="CHARMm" derivedFrom="CHARMm" base="CHARMm">
<atomTypes>
</atomTypes>
<parameters>
<bond atom1="NR56" atom2="CT">
<quadratic
refValue="1.47"
forceConstant="390"/>
</bond>
<angle atom1="C5R" atom2="CF3" atom3="XF">
<quadratic
refValue="110.26"
forceConstant="53.5714"/>
</angle>
<angle atom1="C5R" atom2="NR56" atom3="CT">
<quadratic
refValue="130"
forceConstant="70"/>
</angle>
<angle atom1="CF3" atom2="C5R" atom3="NR56">
<quadratic
refValue="110"
forceConstant="68"/>
</angle>
<angle atom1="CR56" atom2="CT" atom3="HA">
<quadratic
refValue="109.47"
forceConstant="40"/>
</angle>
<angle atom1="CR56" atom2="NR56" atom3="CT">
<quadratic
refValue="130"
forceConstant="70"/>
</angle>
<angle atom1="CT" atom2="CR56" atom3="N5R">
<quadratic
refValue="122"
forceConstant="58"/>
</angle>
<angle atom1="CT" atom2="CR56" atom3="NR56">
<quadratic
refValue="122"
forceConstant="58"/>
</angle>
<angle atom1="CT" atom2="CT" atom3="NR56">
<quadratic
refValue="111"
forceConstant="46.5"/>
</angle>
<angle atom1="N5R" atom2="C5R" atom3="CF3">
<quadratic
refValue="119.136"
forceConstant="68"/>
</angle>
<angle atom1="NR56" atom2="CT" atom3="HA">
<quadratic
refValue="109.47"
forceConstant="37.5"/>
</angle>
<angle atom1="NX" atom2="CT" atom3="CR56">
<quadratic
refValue="111.6"
forceConstant="70"/>
</angle>
<torsion atom1="C5R" atom2="NR56" atom3="CT" atom4="CT">
<multiplecos
v1="0"
v2="0"
v3="0"
v4="0"
v5="0"
v6="0.15"
gamma1="0"
gamma2="0"
gamma3="0"
gamma4="0"
gamma5="0"
gamma6="180"/>
</torsion>
<torsion atom1="C5R" atom2="NR56" atom3="CT" atom4="HA">
<multiplecos
v1="0"
v2="0"
v3="0"
v4="0"
v5="0"
v6="0.15"
gamma1="0"
gamma2="0"
gamma3="0"
gamma4="0"
gamma5="0"
gamma6="180"/>
</torsion>
<torsion atom1="CR56" atom2="NR56" atom3="CT" atom4="CT">
<multiplecos
v1="0"
v2="0"
v3="0"
v4="0"
v5="0"
v6="0.15"
gamma1="0"
gamma2="0"
gamma3="0"
gamma4="0"
gamma5="0"
gamma6="180"/>
</torsion>
<torsion atom1="CR56" atom2="NR56" atom3="CT" atom4="HA">
<multiplecos
v1="0"
v2="0"
v3="0"
v4="0"
v5="0"
v6="0.15"
gamma1="0"
gamma2="0"
gamma3="0"
gamma4="0"
gamma5="0"
gamma6="180"/>
</torsion>
<torsion atom1="HA" atom2="CT" atom3="CR56" atom4="N5R">
<multiplecos
v1="0"
v2="0"
v3="0"
v4="0"
v5="0"
v6="0.01"
gamma1="0"
gamma2="0"
gamma3="0"
gamma4="0"
gamma5="0"
gamma6="0"/>
</torsion>
<torsion atom1="HA" atom2="CT" atom3="CR56" atom4="NR56">
<multiplecos
v1="0"
v2="0"
v3="0"
v4="0"
v5="0"
v6="0.01"
gamma1="0"
gamma2="0"
gamma3="0"
gamma4="0"
gamma5="0"
gamma6="0"/>
</torsion>
<torsion atom1="N5R" atom2="C5R" atom3="CF3" atom4="XF">
<multiplecos
v1="0"
v2="0"
v3="0"
v4="0"
v5="0"
v6="0.1"
gamma1="0"
gamma2="0"
gamma3="0"
gamma4="0"
gamma5="0"
gamma6="0"/>
</torsion>
<torsion atom1="NR56" atom2="C5R" atom3="CF3" atom4="XF">
<multiplecos
v1="0"
v2="0"
v3="0"
v4="0"
v5="0"
v6="0.1"
gamma1="0"
gamma2="0"
gamma3="0"
gamma4="0"
gamma5="0"
gamma6="0"/>
</torsion>
<torsion atom1="NX" atom2="CT" atom3="CR56" atom4="N5R">
<multiplecos
v1="0"
v2="0"
v3="0"
v4="0"
v5="0"
v6="0.01"
gamma1="0"
gamma2="0"
gamma3="0"
gamma4="0"
gamma5="0"
gamma6="0"/>
</torsion>
<torsion atom1="NX" atom2="CT" atom3="CR56" atom4="NR56">
<multiplecos
v1="0"
v2="0"
v3="0"
v4="0"
v5="0"
v6="0.01"
gamma1="0"
gamma2="0"
gamma3="0"
gamma4="0"
gamma5="0"
gamma6="0"/>
</torsion>
</parameters>
</forcefield>
</ffml>

@<SCITEGIC>MOL_PROPERTY
Initial Potential Energy
SciTegic.value.DoubleValue
69.005882

@<SCITEGIC>MOL_PROPERTY
Initial RMS Gradient
SciTegic.value.DoubleValue
12.734700

@<SCITEGIC>MOL_PROPERTY
Minimization Criteria
SciTegic.value.StringValue
 CONJUG> Minimization exiting with gradient tolerance ( 0.0100000) satisfied.

@<SCITEGIC>MOL_PROPERTY
CHARMm Energy
SciTegic.value.DoubleValue
46.164490

@<SCITEGIC>MOL_PROPERTY
Potential Energy
SciTegic.value.DoubleValue
46.164490

@<SCITEGIC>MOL_PROPERTY
RMS Gradient
SciTegic.value.DoubleValue
0.008650

@<SCITEGIC>MOL_PROPERTY
Bond Energy
SciTegic.value.DoubleValue
2.904630

@<SCITEGIC>MOL_PROPERTY
Angle Energy
SciTegic.value.DoubleValue
29.424490

@<SCITEGIC>MOL_PROPERTY
Urey-Bradley Energy
SciTegic.value.IntegerValue
0

@<SCITEGIC>MOL_PROPERTY
Dihedral Energy
SciTegic.value.DoubleValue
23.920530

@<SCITEGIC>MOL_PROPERTY
Improper Energy
SciTegic.value.DoubleValue
1.010690

@<SCITEGIC>MOL_PROPERTY
Van der Waals Energy
SciTegic.value.DoubleValue
-3.187710

@<SCITEGIC>MOL_PROPERTY
Electrostatic Energy
SciTegic.value.DoubleValue
-7.908140

@<SCITEGIC>MOL_PROPERTY
Hydrogen Bond Energy
SciTegic.value.IntegerValue
0

@<SCITEGIC>MOL_PROPERTY
Solvation Free Energy
SciTegic.value.IntegerValue
0

@<SCITEGIC>MOL_PROPERTY
Resolution
SciTegic.value.DoubleValue
2.500000

@<SCITEGIC>MOL_PROPERTY
PartialChargeMethod
SciTegic.value.StringValue
MomanyRone

@<SCITEGIC>MOL_PROPERTY
UseResidueTemplateCharge
SciTegic.value.StringValue
True

@<SCITEGIC>MOL_PROPERTY
Heavy atom RMSD to ABT-341 1
SciTegic.value.DoubleValue
0.679389

@<SCITEGIC>ATOM_PROPERTY
Formal Charge
SciTegic.value.StringValue
1 0
2 0
3 0
4 0
5 0
6 0
7 0
8 0
9 0
10 0
11 0
12 0
13 0
14 0
15 0
16 0
17 0
18 0
19 0
20 0
21 0
22 0
23 0
24 0
25 0
26 0
27 0
28 0
29 0
30 0
31 0
32 0
33 0
34 0
35 0
36 0
37 0
38 0
39 0
40 0
41 0
42 0
43 0
44 0
45 0
46 0
47 0
48 0

@<SCITEGIC>ATOM_PROPERTY
pdb_tempFactor
SciTegic.value.DoubleValue
1 0.00
2 0.00
3 0.00
4 0.00
5 0.00
6 0.00
7 0.00
8 0.00
9 0.00
10 0.00
11 0.00
12 0.00
13 0.00
14 0.00
15 0.00
16 0.00
17 0.00
18 0.00
19 0.00
20 0.00
21 0.00
22 0.00
23 0.00
24 0.00
25 0.00
26 0.00
27 0.00
28 0.00
29 0.00
30 0.00
31 0.00
32 0.00
33 0.00
34 0.00
35 0.00
36 0.00
37 0.00
38 0.00
39 0.00
40 0.00
41 0.00
42 0.00
43 0.00
44 0.00
45 0.00
46 0.00
47 0.00
48 0.00

@<SCITEGIC>ATOM_PROPERTY
pdb_occupancy
SciTegic.value.DoubleValue
1 1.00
2 1.00
3 1.00
4 1.00
5 1.00
6 1.00
7 1.00
8 1.00
9 1.00
10 1.00
11 1.00
12 1.00
13 1.00
14 1.00
15 1.00
16 1.00
17 1.00
18 1.00
19 1.00
20 1.00
21 1.00
22 1.00
23 1.00
24 1.00
25 1.00
26 1.00
27 1.00
28 1.00
29 1.00
30 1.00
31 1.00
32 1.00
33 1.00
34 1.00
35 1.00
36 1.00
37 1.00
38 1.00
39 1.00
40 1.00
41 1.00
42 1.00
43 1.00
44 1.00
45 1.00
46 1.00
47 1.00
48 1.00

#	Created by:	Discovery Studio
#	Creation time:	2019-08-05T15:50:12Z

@<TRIPOS>MOLECULE
2i78
   48    51     0 0 0
SMALL
USER_CHARGES


@<TRIPOS>ATOM
      1 C1          -18.299200   -4.040900   60.811000 C.2      1 SUBUNIT    0.0000
      2 C2          -19.637000   -3.857400   61.424200 C.2      1 SUBUNIT    0.0000
      3 C3          -20.159400   -6.262700   61.017000 C.3      1 SUBUNIT    0.0000
      4 C4          -21.707400   -7.875500   64.095800 C.2      1 SUBUNIT    0.0000
      5 C5          -17.411700   -4.869700   61.398600 C.2      1 SUBUNIT    0.0000
      6 C6          -16.140800   -5.330300   60.740800 C.3      1 SUBUNIT    0.0000
      7 C7          -16.119200   -4.966300   59.244600 C.3      1 SUBUNIT    0.0000
      8 C8          -13.608900   -4.745100   59.171600 C.2      1 SUBUNIT    0.0000
      9 F9          -15.763500   -6.480100   56.842700 F        1 SUBUNIT    0.0000
     10 C10         -14.659800   -6.049500   57.464500 C.2      1 SUBUNIT    0.0000
     11 C11         -13.434900   -6.381400   56.900100 C.2      1 SUBUNIT    0.0000
     12 C12         -12.292800   -5.863100   57.483800 C.2      1 SUBUNIT    0.0000
     13 F13         -11.098300   -6.128500   56.941300 F        1 SUBUNIT    0.0000
     14 C14         -12.384400   -5.043900   58.596300 C.2      1 SUBUNIT    0.0000
     15 F15         -11.283300   -4.493700   59.112900 F        1 SUBUNIT    0.0000
     16 C16         -14.776900   -5.265500   58.616500 C.2      1 SUBUNIT    0.0000
     17 C17         -16.540100   -3.506500   59.035300 C.3      1 SUBUNIT    0.0000
     18 N18         -16.414000   -3.102000   57.637000 N.3      1 SUBUNIT    0.0000
     19 C19         -17.975500   -3.285600   59.543900 C.3      1 SUBUNIT    0.0000
     20 O20         -19.920600   -2.720700   61.782500 O.2      1 SUBUNIT    0.0000
     21 N21         -20.480500   -4.925200   61.548000 N.am     1 SUBUNIT    0.0000
     22 C22         -21.794300   -4.785100   62.205600 C.3      1 SUBUNIT    0.0000
     23 C23         -22.040200   -5.950800   63.070400 C.2      1 SUBUNIT    0.0000
     24 N24         -23.016900   -6.135300   64.015200 N.2      1 SUBUNIT    0.0000
     25 N25         -22.803500   -7.307900   64.623000 N.2      1 SUBUNIT    0.0000
     26 C26         -20.995900   -9.120500   64.542200 C.3      1 SUBUNIT    0.0000
     27 F27         -19.998400   -8.730200   65.311600 F        1 SUBUNIT    0.0000
     28 F28         -20.553200   -9.806200   63.506900 F        1 SUBUNIT    0.0000
     29 F29         -21.857000   -9.840000   65.223200 F        1 SUBUNIT    0.0000
     30 N30         -21.239900   -7.083800   63.065700 N.pl3    1 SUBUNIT    0.0000
     31 C31         -20.108800   -7.307200   62.139900 C.3      1 SUBUNIT    0.0000
     32 H32         -19.265300   -6.299700   60.396600 H        1 SUBUNIT    0.0000
     33 H33         -20.975500   -6.524700   60.351000 H        1 SUBUNIT    0.0000
     34 H34         -17.625900   -5.340100   62.343000 H        1 SUBUNIT    0.0000
     35 H35         -16.037900   -6.408800   60.861000 H        1 SUBUNIT    0.0000
     36 H36         -15.307300   -4.876100   61.273900 H        1 SUBUNIT    0.0000
     37 H37         -16.874800   -5.590600   58.767000 H        1 SUBUNIT    0.0000
     38 H38         -13.646200   -4.105500   60.040000 H        1 SUBUNIT    0.0000
     39 H39         -13.373000   -7.010100   56.026400 H        1 SUBUNIT    0.0000
     40 H40         -15.864500   -2.864400   59.602000 H        1 SUBUNIT    0.0000
     41 H41         -16.985700   -3.696800   57.046500 H        1 SUBUNIT    0.0000
     42 H42         -16.751200   -2.156800   57.507900 H        1 SUBUNIT    0.0000
     43 H43         -18.683000   -3.599200   58.774700 H        1 SUBUNIT    0.0000
     44 H44         -18.142800   -2.220100   59.701700 H        1 SUBUNIT    0.0000
     45 H45         -22.574800   -4.729300   61.446600 H        1 SUBUNIT    0.0000
     46 H46         -21.848800   -3.877200   62.809000 H        1 SUBUNIT    0.0000
     47 H47         -20.171700   -8.292600   61.682900 H        1 SUBUNIT    0.0000
     48 H48         -19.172200   -7.259800   62.696000 H        1 SUBUNIT    0.0000
@<TRIPOS>BOND
     1    1    2 1
     2    1    5 2
     3    1   19 1
     4    2   20 2
     5    2   21 1
     6    3   21 1
     7    3   31 1
     8    3   32 1
     9    3   33 1
    10    4   25 2
    11    4   26 1
    12    4   30 1
    13    5    6 1
    14    5   34 1
    15    6    7 1
    16    6   35 1
    17    6   36 1
    18    7   16 1
    19    7   17 1
    20    7   37 1
    21    8   14 2
    22    8   16 1
    23    8   38 1
    24    9   10 1
    25   10   11 1
    26   10   16 2
    27   11   12 2
    28   11   39 1
    29   12   13 1
    30   12   14 1
    31   14   15 1
    32   17   18 1
    33   17   19 1
    34   17   40 1
    35   18   41 1
    36   18   42 1
    37   19   43 1
    38   19   44 1
    39   21   22 1
    40   22   23 1
    41   22   45 1
    42   22   46 1
    43   23   24 2
    44   23   30 1
    45   24   25 1
    46   26   27 1
    47   26   28 1
    48   26   29 1
    49   30   31 1
    50   31   47 1
    51   31   48 1
@<SCITEGIC>MOL_PROPERTY
TopHits
SciTegic.value.IntegerValue
10

@<SCITEGIC>MOL_PROPERTY
-CDOCKER_ENERGY
SciTegic.value.DoubleValue
-16.801926

@<SCITEGIC>MOL_PROPERTY
-CDOCKER_INTERACTION_ENERGY
SciTegic.value.DoubleValue
38.537388

@<SCITEGIC>MOL_PROPERTY
POSE_NUMBER
SciTegic.value.IntegerValue
8

@<SCITEGIC>MOL_PROPERTY
ForcefieldFFML
SciTegic.value.StringValue
<?xml version="1.0" encoding="UTF-8"?>
<!DOCTYPE ffml SYSTEM "Ffml.dtd">
<ffml version="1.0">
<forcefield name="CHARMm" derivedFrom="CHARMm" base="CHARMm">
<atomTypes>
</atomTypes>
<parameters>
<bond atom1="NR56" atom2="CT">
<quadratic
refValue="1.47"
forceConstant="390"/>
</bond>
<angle atom1="C5R" atom2="CF3" atom3="XF">
<quadratic
refValue="110.26"
forceConstant="53.5714"/>
</angle>
<angle atom1="C5R" atom2="NR56" atom3="CT">
<quadratic
refValue="130"
forceConstant="70"/>
</angle>
<angle atom1="CF3" atom2="C5R" atom3="NR56">
<quadratic
refValue="110"
forceConstant="68"/>
</angle>
<angle atom1="CR56" atom2="CT" atom3="HA">
<quadratic
refValue="109.47"
forceConstant="40"/>
</angle>
<angle atom1="CR56" atom2="NR56" atom3="CT">
<quadratic
refValue="130"
forceConstant="70"/>
</angle>
<angle atom1="CT" atom2="CR56" atom3="N5R">
<quadratic
refValue="122"
forceConstant="58"/>
</angle>
<angle atom1="CT" atom2="CR56" atom3="NR56">
<quadratic
refValue="122"
forceConstant="58"/>
</angle>
<angle atom1="CT" atom2="CT" atom3="NR56">
<quadratic
refValue="111"
forceConstant="46.5"/>
</angle>
<angle atom1="N5R" atom2="C5R" atom3="CF3">
<quadratic
refValue="119.136"
forceConstant="68"/>
</angle>
<angle atom1="NR56" atom2="CT" atom3="HA">
<quadratic
refValue="109.47"
forceConstant="37.5"/>
</angle>
<angle atom1="NX" atom2="CT" atom3="CR56">
<quadratic
refValue="111.6"
forceConstant="70"/>
</angle>
<torsion atom1="C5R" atom2="NR56" atom3="CT" atom4="CT">
<multiplecos
v1="0"
v2="0"
v3="0"
v4="0"
v5="0"
v6="0.15"
gamma1="0"
gamma2="0"
gamma3="0"
gamma4="0"
gamma5="0"
gamma6="180"/>
</torsion>
<torsion atom1="C5R" atom2="NR56" atom3="CT" atom4="HA">
<multiplecos
v1="0"
v2="0"
v3="0"
v4="0"
v5="0"
v6="0.15"
gamma1="0"
gamma2="0"
gamma3="0"
gamma4="0"
gamma5="0"
gamma6="180"/>
</torsion>
<torsion atom1="CR56" atom2="NR56" atom3="CT" atom4="CT">
<multiplecos
v1="0"
v2="0"
v3="0"
v4="0"
v5="0"
v6="0.15"
gamma1="0"
gamma2="0"
gamma3="0"
gamma4="0"
gamma5="0"
gamma6="180"/>
</torsion>
<torsion atom1="CR56" atom2="NR56" atom3="CT" atom4="HA">
<multiplecos
v1="0"
v2="0"
v3="0"
v4="0"
v5="0"
v6="0.15"
gamma1="0"
gamma2="0"
gamma3="0"
gamma4="0"
gamma5="0"
gamma6="180"/>
</torsion>
<torsion atom1="HA" atom2="CT" atom3="CR56" atom4="N5R">
<multiplecos
v1="0"
v2="0"
v3="0"
v4="0"
v5="0"
v6="0.01"
gamma1="0"
gamma2="0"
gamma3="0"
gamma4="0"
gamma5="0"
gamma6="0"/>
</torsion>
<torsion atom1="HA" atom2="CT" atom3="CR56" atom4="NR56">
<multiplecos
v1="0"
v2="0"
v3="0"
v4="0"
v5="0"
v6="0.01"
gamma1="0"
gamma2="0"
gamma3="0"
gamma4="0"
gamma5="0"
gamma6="0"/>
</torsion>
<torsion atom1="N5R" atom2="C5R" atom3="CF3" atom4="XF">
<multiplecos
v1="0"
v2="0"
v3="0"
v4="0"
v5="0"
v6="0.1"
gamma1="0"
gamma2="0"
gamma3="0"
gamma4="0"
gamma5="0"
gamma6="0"/>
</torsion>
<torsion atom1="NR56" atom2="C5R" atom3="CF3" atom4="XF">
<multiplecos
v1="0"
v2="0"
v3="0"
v4="0"
v5="0"
v6="0.1"
gamma1="0"
gamma2="0"
gamma3="0"
gamma4="0"
gamma5="0"
gamma6="0"/>
</torsion>
<torsion atom1="NX" atom2="CT" atom3="CR56" atom4="N5R">
<multiplecos
v1="0"
v2="0"
v3="0"
v4="0"
v5="0"
v6="0.01"
gamma1="0"
gamma2="0"
gamma3="0"
gamma4="0"
gamma5="0"
gamma6="0"/>
</torsion>
<torsion atom1="NX" atom2="CT" atom3="CR56" atom4="NR56">
<multiplecos
v1="0"
v2="0"
v3="0"
v4="0"
v5="0"
v6="0.01"
gamma1="0"
gamma2="0"
gamma3="0"
gamma4="0"
gamma5="0"
gamma6="0"/>
</torsion>
</parameters>
</forcefield>
</ffml>

@<SCITEGIC>MOL_PROPERTY
Initial Potential Energy
SciTegic.value.DoubleValue
69.005882

@<SCITEGIC>MOL_PROPERTY
Initial RMS Gradient
SciTegic.value.DoubleValue
12.734700

@<SCITEGIC>MOL_PROPERTY
Minimization Criteria
SciTegic.value.StringValue
 CONJUG> Minimization exiting with gradient tolerance ( 0.0100000) satisfied.

@<SCITEGIC>MOL_PROPERTY
CHARMm Energy
SciTegic.value.DoubleValue
46.164490

@<SCITEGIC>MOL_PROPERTY
Potential Energy
SciTegic.value.DoubleValue
46.164490

@<SCITEGIC>MOL_PROPERTY
RMS Gradient
SciTegic.value.DoubleValue
0.008650

@<SCITEGIC>MOL_PROPERTY
Bond Energy
SciTegic.value.DoubleValue
2.904630

@<SCITEGIC>MOL_PROPERTY
Angle Energy
SciTegic.value.DoubleValue
29.424490

@<SCITEGIC>MOL_PROPERTY
Urey-Bradley Energy
SciTegic.value.IntegerValue
0

@<SCITEGIC>MOL_PROPERTY
Dihedral Energy
SciTegic.value.DoubleValue
23.920530

@<SCITEGIC>MOL_PROPERTY
Improper Energy
SciTegic.value.DoubleValue
1.010690

@<SCITEGIC>MOL_PROPERTY
Van der Waals Energy
SciTegic.value.DoubleValue
-3.187710

@<SCITEGIC>MOL_PROPERTY
Electrostatic Energy
SciTegic.value.DoubleValue
-7.908140

@<SCITEGIC>MOL_PROPERTY
Hydrogen Bond Energy
SciTegic.value.IntegerValue
0

@<SCITEGIC>MOL_PROPERTY
Solvation Free Energy
SciTegic.value.IntegerValue
0

@<SCITEGIC>MOL_PROPERTY
Resolution
SciTegic.value.DoubleValue
2.500000

@<SCITEGIC>MOL_PROPERTY
PartialChargeMethod
SciTegic.value.StringValue
MomanyRone

@<SCITEGIC>MOL_PROPERTY
UseResidueTemplateCharge
SciTegic.value.StringValue
True

@<SCITEGIC>MOL_PROPERTY
Heavy atom RMSD to ABT-341 1
SciTegic.value.DoubleValue
4.379878

@<SCITEGIC>ATOM_PROPERTY
Formal Charge
SciTegic.value.StringValue
1 0
2 0
3 0
4 0
5 0
6 0
7 0
8 0
9 0
10 0
11 0
12 0
13 0
14 0
15 0
16 0
17 0
18 0
19 0
20 0
21 0
22 0
23 0
24 0
25 0
26 0
27 0
28 0
29 0
30 0
31 0
32 0
33 0
34 0
35 0
36 0
37 0
38 0
39 0
40 0
41 0
42 0
43 0
44 0
45 0
46 0
47 0
48 0

@<SCITEGIC>ATOM_PROPERTY
pdb_tempFactor
SciTegic.value.DoubleValue
1 0.00
2 0.00
3 0.00
4 0.00
5 0.00
6 0.00
7 0.00
8 0.00
9 0.00
10 0.00
11 0.00
12 0.00
13 0.00
14 0.00
15 0.00
16 0.00
17 0.00
18 0.00
19 0.00
20 0.00
21 0.00
22 0.00
23 0.00
24 0.00
25 0.00
26 0.00
27 0.00
28 0.00
29 0.00
30 0.00
31 0.00
32 0.00
33 0.00
34 0.00
35 0.00
36 0.00
37 0.00
38 0.00
39 0.00
40 0.00
41 0.00
42 0.00
43 0.00
44 0.00
45 0.00
46 0.00
47 0.00
48 0.00

@<SCITEGIC>ATOM_PROPERTY
pdb_occupancy
SciTegic.value.DoubleValue
1 1.00
2 1.00
3 1.00
4 1.00
5 1.00
6 1.00
7 1.00
8 1.00
9 1.00
10 1.00
11 1.00
12 1.00
13 1.00
14 1.00
15 1.00
16 1.00
17 1.00
18 1.00
19 1.00
20 1.00
21 1.00
22 1.00
23 1.00
24 1.00
25 1.00
26 1.00
27 1.00
28 1.00
29 1.00
30 1.00
31 1.00
32 1.00
33 1.00
34 1.00
35 1.00
36 1.00
37 1.00
38 1.00
39 1.00
40 1.00
41 1.00
42 1.00
43 1.00
44 1.00
45 1.00
46 1.00
47 1.00
48 1.00

#	Created by:	Discovery Studio
#	Creation time:	2019-08-05T15:50:12Z

@<TRIPOS>MOLECULE
2i78
   48    51     0 0 0
SMALL
USER_CHARGES


@<TRIPOS>ATOM
      1 C1          -18.054300   -6.167600   61.052000 C.2      1 SUBUNIT    0.0000
      2 C2          -19.348000   -6.448600   61.720600 C.2      1 SUBUNIT    0.0000
      3 C3          -19.669900   -4.026200   62.199400 C.3      1 SUBUNIT    0.0000
      4 C4          -22.527600   -2.693400   64.274900 C.2      1 SUBUNIT    0.0000
      5 C5          -18.030700   -5.473400   59.895300 C.2      1 SUBUNIT    0.0000
      6 C6          -16.770300   -5.118500   59.147100 C.3      1 SUBUNIT    0.0000
      7 C7          -15.492500   -5.463400   59.939600 C.3      1 SUBUNIT    0.0000
      8 C8          -14.164900   -6.290900   57.949200 C.2      1 SUBUNIT    0.0000
      9 F9          -13.088600   -4.023600   60.562400 F        1 SUBUNIT    0.0000
     10 C10         -13.084700   -4.790700   59.468300 C.2      1 SUBUNIT    0.0000
     11 C11         -11.887700   -4.876300   58.772900 C.2      1 SUBUNIT    0.0000
     12 C12         -11.863800   -5.645000   57.624400 C.2      1 SUBUNIT    0.0000
     13 F13         -10.746400   -5.691200   56.894600 F        1 SUBUNIT    0.0000
     14 C14         -12.980300   -6.357300   57.228900 C.2      1 SUBUNIT    0.0000
     15 F15         -12.909100   -7.150000   56.154900 F        1 SUBUNIT    0.0000
     16 C16         -14.240900   -5.477900   59.084500 C.2      1 SUBUNIT    0.0000
     17 C17         -15.633700   -6.803600   60.668800 C.3      1 SUBUNIT    0.0000
     18 N18         -14.412500   -7.142000   61.380200 N.3      1 SUBUNIT    0.0000
     19 C19         -16.822600   -6.808100   61.632000 C.3      1 SUBUNIT    0.0000
     20 O20         -19.658700   -7.631500   61.792900 O.2      1 SUBUNIT    0.0000
     21 N21         -20.122000   -5.442500   62.216700 N.am     1 SUBUNIT    0.0000
     22 C22         -21.453800   -5.803500   62.754900 C.3      1 SUBUNIT    0.0000
     23 C23         -22.159600   -4.678100   63.379800 C.2      1 SUBUNIT    0.0000
     24 N24         -23.475400   -4.585100   63.756700 N.2      1 SUBUNIT    0.0000
     25 N25         -23.682600   -3.375700   64.292800 N.2      1 SUBUNIT    0.0000
     26 C26         -22.252800   -1.298700   64.768100 C.3      1 SUBUNIT    0.0000
     27 F27         -22.285600   -0.496800   63.718900 F        1 SUBUNIT    0.0000
     28 F28         -21.069200   -1.262400   65.353200 F        1 SUBUNIT    0.0000
     29 F29         -23.199800   -0.975900   65.631800 F        1 SUBUNIT    0.0000
     30 N30         -21.553300   -3.480200   63.690400 N.pl3    1 SUBUNIT    0.0000
     31 C31         -20.139300   -3.195800   63.406900 C.3      1 SUBUNIT    0.0000
     32 H32         -20.036800   -3.566400   61.281200 H        1 SUBUNIT    0.0000
     33 H33         -18.581300   -3.959300   62.167000 H        1 SUBUNIT    0.0000
     34 H34         -18.937000   -5.076600   59.472900 H        1 SUBUNIT    0.0000
     35 H35         -16.776700   -4.054500   58.908400 H        1 SUBUNIT    0.0000
     36 H36         -16.796100   -5.643900   58.193300 H        1 SUBUNIT    0.0000
     37 H37         -15.391100   -4.695700   60.708100 H        1 SUBUNIT    0.0000
     38 H38         -15.010400   -6.884300   57.637500 H        1 SUBUNIT    0.0000
     39 H39         -11.001100   -4.384900   59.140500 H        1 SUBUNIT    0.0000
     40 H40         -15.788600   -7.589900   59.932400 H        1 SUBUNIT    0.0000
     41 H41         -14.201500   -6.434800   62.073000 H        1 SUBUNIT    0.0000
     42 H42         -13.620000   -7.179600   60.750800 H        1 SUBUNIT    0.0000
     43 H43         -16.556200   -6.272600   62.545300 H        1 SUBUNIT    0.0000
     44 H44         -17.047100   -7.832000   61.927000 H        1 SUBUNIT    0.0000
     45 H45         -21.344300   -6.586700   63.506500 H        1 SUBUNIT    0.0000
     46 H46         -22.073900   -6.210400   61.954500 H        1 SUBUNIT    0.0000
     47 H47         -19.553700   -3.441400   64.293400 H        1 SUBUNIT    0.0000
     48 H48         -19.993200   -2.135000   63.202300 H        1 SUBUNIT    0.0000
@<TRIPOS>BOND
     1    1    2 1
     2    1    5 2
     3    1   19 1
     4    2   20 2
     5    2   21 1
     6    3   21 1
     7    3   31 1
     8    3   32 1
     9    3   33 1
    10    4   25 2
    11    4   26 1
    12    4   30 1
    13    5    6 1
    14    5   34 1
    15    6    7 1
    16    6   35 1
    17    6   36 1
    18    7   16 1
    19    7   17 1
    20    7   37 1
    21    8   14 2
    22    8   16 1
    23    8   38 1
    24    9   10 1
    25   10   11 1
    26   10   16 2
    27   11   12 2
    28   11   39 1
    29   12   13 1
    30   12   14 1
    31   14   15 1
    32   17   18 1
    33   17   19 1
    34   17   40 1
    35   18   41 1
    36   18   42 1
    37   19   43 1
    38   19   44 1
    39   21   22 1
    40   22   23 1
    41   22   45 1
    42   22   46 1
    43   23   24 2
    44   23   30 1
    45   24   25 1
    46   26   27 1
    47   26   28 1
    48   26   29 1
    49   30   31 1
    50   31   47 1
    51   31   48 1
@<SCITEGIC>MOL_PROPERTY
TopHits
SciTegic.value.IntegerValue
10

@<SCITEGIC>MOL_PROPERTY
-CDOCKER_ENERGY
SciTegic.value.DoubleValue
-17.266048

@<SCITEGIC>MOL_PROPERTY
-CDOCKER_INTERACTION_ENERGY
SciTegic.value.DoubleValue
38.239056

@<SCITEGIC>MOL_PROPERTY
POSE_NUMBER
SciTegic.value.IntegerValue
9

@<SCITEGIC>MOL_PROPERTY
ForcefieldFFML
SciTegic.value.StringValue
<?xml version="1.0" encoding="UTF-8"?>
<!DOCTYPE ffml SYSTEM "Ffml.dtd">
<ffml version="1.0">
<forcefield name="CHARMm" derivedFrom="CHARMm" base="CHARMm">
<atomTypes>
</atomTypes>
<parameters>
<bond atom1="NR56" atom2="CT">
<quadratic
refValue="1.47"
forceConstant="390"/>
</bond>
<angle atom1="C5R" atom2="CF3" atom3="XF">
<quadratic
refValue="110.26"
forceConstant="53.5714"/>
</angle>
<angle atom1="C5R" atom2="NR56" atom3="CT">
<quadratic
refValue="130"
forceConstant="70"/>
</angle>
<angle atom1="CF3" atom2="C5R" atom3="NR56">
<quadratic
refValue="110"
forceConstant="68"/>
</angle>
<angle atom1="CR56" atom2="CT" atom3="HA">
<quadratic
refValue="109.47"
forceConstant="40"/>
</angle>
<angle atom1="CR56" atom2="NR56" atom3="CT">
<quadratic
refValue="130"
forceConstant="70"/>
</angle>
<angle atom1="CT" atom2="CR56" atom3="N5R">
<quadratic
refValue="122"
forceConstant="58"/>
</angle>
<angle atom1="CT" atom2="CR56" atom3="NR56">
<quadratic
refValue="122"
forceConstant="58"/>
</angle>
<angle atom1="CT" atom2="CT" atom3="NR56">
<quadratic
refValue="111"
forceConstant="46.5"/>
</angle>
<angle atom1="N5R" atom2="C5R" atom3="CF3">
<quadratic
refValue="119.136"
forceConstant="68"/>
</angle>
<angle atom1="NR56" atom2="CT" atom3="HA">
<quadratic
refValue="109.47"
forceConstant="37.5"/>
</angle>
<angle atom1="NX" atom2="CT" atom3="CR56">
<quadratic
refValue="111.6"
forceConstant="70"/>
</angle>
<torsion atom1="C5R" atom2="NR56" atom3="CT" atom4="CT">
<multiplecos
v1="0"
v2="0"
v3="0"
v4="0"
v5="0"
v6="0.15"
gamma1="0"
gamma2="0"
gamma3="0"
gamma4="0"
gamma5="0"
gamma6="180"/>
</torsion>
<torsion atom1="C5R" atom2="NR56" atom3="CT" atom4="HA">
<multiplecos
v1="0"
v2="0"
v3="0"
v4="0"
v5="0"
v6="0.15"
gamma1="0"
gamma2="0"
gamma3="0"
gamma4="0"
gamma5="0"
gamma6="180"/>
</torsion>
<torsion atom1="CR56" atom2="NR56" atom3="CT" atom4="CT">
<multiplecos
v1="0"
v2="0"
v3="0"
v4="0"
v5="0"
v6="0.15"
gamma1="0"
gamma2="0"
gamma3="0"
gamma4="0"
gamma5="0"
gamma6="180"/>
</torsion>
<torsion atom1="CR56" atom2="NR56" atom3="CT" atom4="HA">
<multiplecos
v1="0"
v2="0"
v3="0"
v4="0"
v5="0"
v6="0.15"
gamma1="0"
gamma2="0"
gamma3="0"
gamma4="0"
gamma5="0"
gamma6="180"/>
</torsion>
<torsion atom1="HA" atom2="CT" atom3="CR56" atom4="N5R">
<multiplecos
v1="0"
v2="0"
v3="0"
v4="0"
v5="0"
v6="0.01"
gamma1="0"
gamma2="0"
gamma3="0"
gamma4="0"
gamma5="0"
gamma6="0"/>
</torsion>
<torsion atom1="HA" atom2="CT" atom3="CR56" atom4="NR56">
<multiplecos
v1="0"
v2="0"
v3="0"
v4="0"
v5="0"
v6="0.01"
gamma1="0"
gamma2="0"
gamma3="0"
gamma4="0"
gamma5="0"
gamma6="0"/>
</torsion>
<torsion atom1="N5R" atom2="C5R" atom3="CF3" atom4="XF">
<multiplecos
v1="0"
v2="0"
v3="0"
v4="0"
v5="0"
v6="0.1"
gamma1="0"
gamma2="0"
gamma3="0"
gamma4="0"
gamma5="0"
gamma6="0"/>
</torsion>
<torsion atom1="NR56" atom2="C5R" atom3="CF3" atom4="XF">
<multiplecos
v1="0"
v2="0"
v3="0"
v4="0"
v5="0"
v6="0.1"
gamma1="0"
gamma2="0"
gamma3="0"
gamma4="0"
gamma5="0"
gamma6="0"/>
</torsion>
<torsion atom1="NX" atom2="CT" atom3="CR56" atom4="N5R">
<multiplecos
v1="0"
v2="0"
v3="0"
v4="0"
v5="0"
v6="0.01"
gamma1="0"
gamma2="0"
gamma3="0"
gamma4="0"
gamma5="0"
gamma6="0"/>
</torsion>
<torsion atom1="NX" atom2="CT" atom3="CR56" atom4="NR56">
<multiplecos
v1="0"
v2="0"
v3="0"
v4="0"
v5="0"
v6="0.01"
gamma1="0"
gamma2="0"
gamma3="0"
gamma4="0"
gamma5="0"
gamma6="0"/>
</torsion>
</parameters>
</forcefield>
</ffml>

@<SCITEGIC>MOL_PROPERTY
Initial Potential Energy
SciTegic.value.DoubleValue
69.005882

@<SCITEGIC>MOL_PROPERTY
Initial RMS Gradient
SciTegic.value.DoubleValue
12.734700

@<SCITEGIC>MOL_PROPERTY
Minimization Criteria
SciTegic.value.StringValue
 CONJUG> Minimization exiting with gradient tolerance ( 0.0100000) satisfied.

@<SCITEGIC>MOL_PROPERTY
CHARMm Energy
SciTegic.value.DoubleValue
46.164490

@<SCITEGIC>MOL_PROPERTY
Potential Energy
SciTegic.value.DoubleValue
46.164490

@<SCITEGIC>MOL_PROPERTY
RMS Gradient
SciTegic.value.DoubleValue
0.008650

@<SCITEGIC>MOL_PROPERTY
Bond Energy
SciTegic.value.DoubleValue
2.904630

@<SCITEGIC>MOL_PROPERTY
Angle Energy
SciTegic.value.DoubleValue
29.424490

@<SCITEGIC>MOL_PROPERTY
Urey-Bradley Energy
SciTegic.value.IntegerValue
0

@<SCITEGIC>MOL_PROPERTY
Dihedral Energy
SciTegic.value.DoubleValue
23.920530

@<SCITEGIC>MOL_PROPERTY
Improper Energy
SciTegic.value.DoubleValue
1.010690

@<SCITEGIC>MOL_PROPERTY
Van der Waals Energy
SciTegic.value.DoubleValue
-3.187710

@<SCITEGIC>MOL_PROPERTY
Electrostatic Energy
SciTegic.value.DoubleValue
-7.908140

@<SCITEGIC>MOL_PROPERTY
Hydrogen Bond Energy
SciTegic.value.IntegerValue
0

@<SCITEGIC>MOL_PROPERTY
Solvation Free Energy
SciTegic.value.IntegerValue
0

@<SCITEGIC>MOL_PROPERTY
Resolution
SciTegic.value.DoubleValue
2.500000

@<SCITEGIC>MOL_PROPERTY
PartialChargeMethod
SciTegic.value.StringValue
MomanyRone

@<SCITEGIC>MOL_PROPERTY
UseResidueTemplateCharge
SciTegic.value.StringValue
True

@<SCITEGIC>MOL_PROPERTY
Heavy atom RMSD to ABT-341 1
SciTegic.value.DoubleValue
2.747607

@<SCITEGIC>ATOM_PROPERTY
Formal Charge
SciTegic.value.StringValue
1 0
2 0
3 0
4 0
5 0
6 0
7 0
8 0
9 0
10 0
11 0
12 0
13 0
14 0
15 0
16 0
17 0
18 0
19 0
20 0
21 0
22 0
23 0
24 0
25 0
26 0
27 0
28 0
29 0
30 0
31 0
32 0
33 0
34 0
35 0
36 0
37 0
38 0
39 0
40 0
41 0
42 0
43 0
44 0
45 0
46 0
47 0
48 0

@<SCITEGIC>ATOM_PROPERTY
pdb_tempFactor
SciTegic.value.DoubleValue
1 0.00
2 0.00
3 0.00
4 0.00
5 0.00
6 0.00
7 0.00
8 0.00
9 0.00
10 0.00
11 0.00
12 0.00
13 0.00
14 0.00
15 0.00
16 0.00
17 0.00
18 0.00
19 0.00
20 0.00
21 0.00
22 0.00
23 0.00
24 0.00
25 0.00
26 0.00
27 0.00
28 0.00
29 0.00
30 0.00
31 0.00
32 0.00
33 0.00
34 0.00
35 0.00
36 0.00
37 0.00
38 0.00
39 0.00
40 0.00
41 0.00
42 0.00
43 0.00
44 0.00
45 0.00
46 0.00
47 0.00
48 0.00

@<SCITEGIC>ATOM_PROPERTY
pdb_occupancy
SciTegic.value.DoubleValue
1 1.00
2 1.00
3 1.00
4 1.00
5 1.00
6 1.00
7 1.00
8 1.00
9 1.00
10 1.00
11 1.00
12 1.00
13 1.00
14 1.00
15 1.00
16 1.00
17 1.00
18 1.00
19 1.00
20 1.00
21 1.00
22 1.00
23 1.00
24 1.00
25 1.00
26 1.00
27 1.00
28 1.00
29 1.00
30 1.00
31 1.00
32 1.00
33 1.00
34 1.00
35 1.00
36 1.00
37 1.00
38 1.00
39 1.00
40 1.00
41 1.00
42 1.00
43 1.00
44 1.00
45 1.00
46 1.00
47 1.00
48 1.00

#	Created by:	Discovery Studio
#	Creation time:	2019-08-05T15:50:12Z

@<TRIPOS>MOLECULE
2i78
   48    51     0 0 0
SMALL
USER_CHARGES


@<TRIPOS>ATOM
      1 C1          -18.170200   -6.237900   60.897600 C.2      1 SUBUNIT    0.0000
      2 C2          -19.500000   -6.505100   61.494000 C.2      1 SUBUNIT    0.0000
      3 C3          -19.870400   -4.073100   61.954300 C.3      1 SUBUNIT    0.0000
      4 C4          -23.386000   -2.877300   61.020000 C.2      1 SUBUNIT    0.0000
      5 C5          -18.093300   -5.627200   59.699000 C.2      1 SUBUNIT    0.0000
      6 C6          -16.802000   -5.283400   59.004100 C.3      1 SUBUNIT    0.0000
      7 C7          -15.561000   -5.531400   59.888500 C.3      1 SUBUNIT    0.0000
      8 C8          -14.139100   -6.402400   57.981800 C.2      1 SUBUNIT    0.0000
      9 F9          -13.207800   -4.027800   60.551100 F        1 SUBUNIT    0.0000
     10 C10         -13.145800   -4.831900   59.486400 C.2      1 SUBUNIT    0.0000
     11 C11         -11.927800   -4.901000   58.825500 C.2      1 SUBUNIT    0.0000
     12 C12         -11.851800   -5.698400   57.699000 C.2      1 SUBUNIT    0.0000
     13 F13         -10.716800   -5.728800   56.997600 F        1 SUBUNIT    0.0000
     14 C14         -12.937500   -6.449200   57.289600 C.2      1 SUBUNIT    0.0000
     15 F15         -12.825700   -7.246500   56.221200 F        1 SUBUNIT    0.0000
     16 C16         -14.270500   -5.565200   59.092900 C.2      1 SUBUNIT    0.0000
     17 C17         -15.708800   -6.813800   60.717300 C.3      1 SUBUNIT    0.0000
     18 N18         -14.537500   -7.061900   61.545000 N.3      1 SUBUNIT    0.0000
     19 C19         -16.960500   -6.792100   61.599400 C.3      1 SUBUNIT    0.0000
     20 O20         -19.799300   -7.689600   61.597300 O.2      1 SUBUNIT    0.0000
     21 N21         -20.314600   -5.485500   61.895500 N.am     1 SUBUNIT    0.0000
     22 C22         -21.683700   -5.790300   62.353800 C.3      1 SUBUNIT    0.0000
     23 C23         -22.621500   -4.757200   61.893300 C.2      1 SUBUNIT    0.0000
     24 N24         -23.993500   -4.783700   61.884200 N.2      1 SUBUNIT    0.0000
     25 N25         -24.438400   -3.637100   61.357400 N.2      1 SUBUNIT    0.0000
     26 C26         -23.386800   -1.503200   60.404300 C.3      1 SUBUNIT    0.0000
     27 F27         -24.553700   -1.326600   59.808700 F        1 SUBUNIT    0.0000
     28 F28         -22.407900   -1.406400   59.522400 F        1 SUBUNIT    0.0000
     29 F29         -23.226500   -0.629400   61.382400 F        1 SUBUNIT    0.0000
     30 N30         -22.223300   -3.544900   61.356300 N.pl3    1 SUBUNIT    0.0000
     31 C31         -20.817100   -3.120500   61.200100 C.3      1 SUBUNIT    0.0000
     32 H32         -18.849000   -3.933300   61.601000 H        1 SUBUNIT    0.0000
     33 H33         -19.848400   -3.784100   63.005700 H        1 SUBUNIT    0.0000
     34 H34         -18.982700   -5.291500   59.196700 H        1 SUBUNIT    0.0000
     35 H35         -16.824800   -4.238800   58.692200 H        1 SUBUNIT    0.0000
     36 H36         -16.763800   -5.875300   58.091100 H        1 SUBUNIT    0.0000
     37 H37         -15.520900   -4.702200   60.595300 H        1 SUBUNIT    0.0000
     38 H38         -14.958500   -7.022700   57.656200 H        1 SUBUNIT    0.0000
     39 H39         -11.066200   -4.371300   59.201100 H        1 SUBUNIT    0.0000
     40 H40         -15.792600   -7.659100   60.038400 H        1 SUBUNIT    0.0000
     41 H41         -14.033300   -6.200100   61.720600 H        1 SUBUNIT    0.0000
     42 H42         -14.833800   -7.394100   62.455200 H        1 SUBUNIT    0.0000
     43 H43         -16.773400   -6.182600   62.484500 H        1 SUBUNIT    0.0000
     44 H44         -17.167500   -7.799600   61.959400 H        1 SUBUNIT    0.0000
     45 H45         -21.699300   -5.840600   63.442500 H        1 SUBUNIT    0.0000
     46 H46         -22.023900   -6.755800   61.974400 H        1 SUBUNIT    0.0000
     47 H47         -20.692700   -2.108200   61.587200 H        1 SUBUNIT    0.0000
     48 H48         -20.568300   -3.097400   60.138600 H        1 SUBUNIT    0.0000
@<TRIPOS>BOND
     1    1    2 1
     2    1    5 2
     3    1   19 1
     4    2   20 2
     5    2   21 1
     6    3   21 1
     7    3   31 1
     8    3   32 1
     9    3   33 1
    10    4   25 2
    11    4   26 1
    12    4   30 1
    13    5    6 1
    14    5   34 1
    15    6    7 1
    16    6   35 1
    17    6   36 1
    18    7   16 1
    19    7   17 1
    20    7   37 1
    21    8   14 2
    22    8   16 1
    23    8   38 1
    24    9   10 1
    25   10   11 1
    26   10   16 2
    27   11   12 2
    28   11   39 1
    29   12   13 1
    30   12   14 1
    31   14   15 1
    32   17   18 1
    33   17   19 1
    34   17   40 1
    35   18   41 1
    36   18   42 1
    37   19   43 1
    38   19   44 1
    39   21   22 1
    40   22   23 1
    41   22   45 1
    42   22   46 1
    43   23   24 2
    44   23   30 1
    45   24   25 1
    46   26   27 1
    47   26   28 1
    48   26   29 1
    49   30   31 1
    50   31   47 1
    51   31   48 1
@<SCITEGIC>MOL_PROPERTY
TopHits
SciTegic.value.IntegerValue
10

@<SCITEGIC>MOL_PROPERTY
-CDOCKER_ENERGY
SciTegic.value.DoubleValue
-18.130470

@<SCITEGIC>MOL_PROPERTY
-CDOCKER_INTERACTION_ENERGY
SciTegic.value.DoubleValue
36.446541

@<SCITEGIC>MOL_PROPERTY
POSE_NUMBER
SciTegic.value.IntegerValue
10

@<SCITEGIC>MOL_PROPERTY
ForcefieldFFML
SciTegic.value.StringValue
<?xml version="1.0" encoding="UTF-8"?>
<!DOCTYPE ffml SYSTEM "Ffml.dtd">
<ffml version="1.0">
<forcefield name="CHARMm" derivedFrom="CHARMm" base="CHARMm">
<atomTypes>
</atomTypes>
<parameters>
<bond atom1="NR56" atom2="CT">
<quadratic
refValue="1.47"
forceConstant="390"/>
</bond>
<angle atom1="C5R" atom2="CF3" atom3="XF">
<quadratic
refValue="110.26"
forceConstant="53.5714"/>
</angle>
<angle atom1="C5R" atom2="NR56" atom3="CT">
<quadratic
refValue="130"
forceConstant="70"/>
</angle>
<angle atom1="CF3" atom2="C5R" atom3="NR56">
<quadratic
refValue="110"
forceConstant="68"/>
</angle>
<angle atom1="CR56" atom2="CT" atom3="HA">
<quadratic
refValue="109.47"
forceConstant="40"/>
</angle>
<angle atom1="CR56" atom2="NR56" atom3="CT">
<quadratic
refValue="130"
forceConstant="70"/>
</angle>
<angle atom1="CT" atom2="CR56" atom3="N5R">
<quadratic
refValue="122"
forceConstant="58"/>
</angle>
<angle atom1="CT" atom2="CR56" atom3="NR56">
<quadratic
refValue="122"
forceConstant="58"/>
</angle>
<angle atom1="CT" atom2="CT" atom3="NR56">
<quadratic
refValue="111"
forceConstant="46.5"/>
</angle>
<angle atom1="N5R" atom2="C5R" atom3="CF3">
<quadratic
refValue="119.136"
forceConstant="68"/>
</angle>
<angle atom1="NR56" atom2="CT" atom3="HA">
<quadratic
refValue="109.47"
forceConstant="37.5"/>
</angle>
<angle atom1="NX" atom2="CT" atom3="CR56">
<quadratic
refValue="111.6"
forceConstant="70"/>
</angle>
<torsion atom1="C5R" atom2="NR56" atom3="CT" atom4="CT">
<multiplecos
v1="0"
v2="0"
v3="0"
v4="0"
v5="0"
v6="0.15"
gamma1="0"
gamma2="0"
gamma3="0"
gamma4="0"
gamma5="0"
gamma6="180"/>
</torsion>
<torsion atom1="C5R" atom2="NR56" atom3="CT" atom4="HA">
<multiplecos
v1="0"
v2="0"
v3="0"
v4="0"
v5="0"
v6="0.15"
gamma1="0"
gamma2="0"
gamma3="0"
gamma4="0"
gamma5="0"
gamma6="180"/>
</torsion>
<torsion atom1="CR56" atom2="NR56" atom3="CT" atom4="CT">
<multiplecos
v1="0"
v2="0"
v3="0"
v4="0"
v5="0"
v6="0.15"
gamma1="0"
gamma2="0"
gamma3="0"
gamma4="0"
gamma5="0"
gamma6="180"/>
</torsion>
<torsion atom1="CR56" atom2="NR56" atom3="CT" atom4="HA">
<multiplecos
v1="0"
v2="0"
v3="0"
v4="0"
v5="0"
v6="0.15"
gamma1="0"
gamma2="0"
gamma3="0"
gamma4="0"
gamma5="0"
gamma6="180"/>
</torsion>
<torsion atom1="HA" atom2="CT" atom3="CR56" atom4="N5R">
<multiplecos
v1="0"
v2="0"
v3="0"
v4="0"
v5="0"
v6="0.01"
gamma1="0"
gamma2="0"
gamma3="0"
gamma4="0"
gamma5="0"
gamma6="0"/>
</torsion>
<torsion atom1="HA" atom2="CT" atom3="CR56" atom4="NR56">
<multiplecos
v1="0"
v2="0"
v3="0"
v4="0"
v5="0"
v6="0.01"
gamma1="0"
gamma2="0"
gamma3="0"
gamma4="0"
gamma5="0"
gamma6="0"/>
</torsion>
<torsion atom1="N5R" atom2="C5R" atom3="CF3" atom4="XF">
<multiplecos
v1="0"
v2="0"
v3="0"
v4="0"
v5="0"
v6="0.1"
gamma1="0"
gamma2="0"
gamma3="0"
gamma4="0"
gamma5="0"
gamma6="0"/>
</torsion>
<torsion atom1="NR56" atom2="C5R" atom3="CF3" atom4="XF">
<multiplecos
v1="0"
v2="0"
v3="0"
v4="0"
v5="0"
v6="0.1"
gamma1="0"
gamma2="0"
gamma3="0"
gamma4="0"
gamma5="0"
gamma6="0"/>
</torsion>
<torsion atom1="NX" atom2="CT" atom3="CR56" atom4="N5R">
<multiplecos
v1="0"
v2="0"
v3="0"
v4="0"
v5="0"
v6="0.01"
gamma1="0"
gamma2="0"
gamma3="0"
gamma4="0"
gamma5="0"
gamma6="0"/>
</torsion>
<torsion atom1="NX" atom2="CT" atom3="CR56" atom4="NR56">
<multiplecos
v1="0"
v2="0"
v3="0"
v4="0"
v5="0"
v6="0.01"
gamma1="0"
gamma2="0"
gamma3="0"
gamma4="0"
gamma5="0"
gamma6="0"/>
</torsion>
</parameters>
</forcefield>
</ffml>

@<SCITEGIC>MOL_PROPERTY
Initial Potential Energy
SciTegic.value.DoubleValue
69.005882

@<SCITEGIC>MOL_PROPERTY
Initial RMS Gradient
SciTegic.value.DoubleValue
12.734700

@<SCITEGIC>MOL_PROPERTY
Minimization Criteria
SciTegic.value.StringValue
 CONJUG> Minimization exiting with gradient tolerance ( 0.0100000) satisfied.

@<SCITEGIC>MOL_PROPERTY
CHARMm Energy
SciTegic.value.DoubleValue
46.164490

@<SCITEGIC>MOL_PROPERTY
Potential Energy
SciTegic.value.DoubleValue
46.164490

@<SCITEGIC>MOL_PROPERTY
RMS Gradient
SciTegic.value.DoubleValue
0.008650

@<SCITEGIC>MOL_PROPERTY
Bond Energy
SciTegic.value.DoubleValue
2.904630

@<SCITEGIC>MOL_PROPERTY
Angle Energy
SciTegic.value.DoubleValue
29.424490

@<SCITEGIC>MOL_PROPERTY
Urey-Bradley Energy
SciTegic.value.IntegerValue
0

@<SCITEGIC>MOL_PROPERTY
Dihedral Energy
SciTegic.value.DoubleValue
23.920530

@<SCITEGIC>MOL_PROPERTY
Improper Energy
SciTegic.value.DoubleValue
1.010690

@<SCITEGIC>MOL_PROPERTY
Van der Waals Energy
SciTegic.value.DoubleValue
-3.187710

@<SCITEGIC>MOL_PROPERTY
Electrostatic Energy
SciTegic.value.DoubleValue
-7.908140

@<SCITEGIC>MOL_PROPERTY
Hydrogen Bond Energy
SciTegic.value.IntegerValue
0

@<SCITEGIC>MOL_PROPERTY
Solvation Free Energy
SciTegic.value.IntegerValue
0

@<SCITEGIC>MOL_PROPERTY
Resolution
SciTegic.value.DoubleValue
2.500000

@<SCITEGIC>MOL_PROPERTY
PartialChargeMethod
SciTegic.value.StringValue
MomanyRone

@<SCITEGIC>MOL_PROPERTY
UseResidueTemplateCharge
SciTegic.value.StringValue
True

@<SCITEGIC>MOL_PROPERTY
Heavy atom RMSD to ABT-341 1
SciTegic.value.DoubleValue
1.191654

@<SCITEGIC>ATOM_PROPERTY
Formal Charge
SciTegic.value.StringValue
1 0
2 0
3 0
4 0
5 0
6 0
7 0
8 0
9 0
10 0
11 0
12 0
13 0
14 0
15 0
16 0
17 0
18 0
19 0
20 0
21 0
22 0
23 0
24 0
25 0
26 0
27 0
28 0
29 0
30 0
31 0
32 0
33 0
34 0
35 0
36 0
37 0
38 0
39 0
40 0
41 0
42 0
43 0
44 0
45 0
46 0
47 0
48 0

@<SCITEGIC>ATOM_PROPERTY
pdb_tempFactor
SciTegic.value.DoubleValue
1 0.00
2 0.00
3 0.00
4 0.00
5 0.00
6 0.00
7 0.00
8 0.00
9 0.00
10 0.00
11 0.00
12 0.00
13 0.00
14 0.00
15 0.00
16 0.00
17 0.00
18 0.00
19 0.00
20 0.00
21 0.00
22 0.00
23 0.00
24 0.00
25 0.00
26 0.00
27 0.00
28 0.00
29 0.00
30 0.00
31 0.00
32 0.00
33 0.00
34 0.00
35 0.00
36 0.00
37 0.00
38 0.00
39 0.00
40 0.00
41 0.00
42 0.00
43 0.00
44 0.00
45 0.00
46 0.00
47 0.00
48 0.00

@<SCITEGIC>ATOM_PROPERTY
pdb_occupancy
SciTegic.value.DoubleValue
1 1.00
2 1.00
3 1.00
4 1.00
5 1.00
6 1.00
7 1.00
8 1.00
9 1.00
10 1.00
11 1.00
12 1.00
13 1.00
14 1.00
15 1.00
16 1.00
17 1.00
18 1.00
19 1.00
20 1.00
21 1.00
22 1.00
23 1.00
24 1.00
25 1.00
26 1.00
27 1.00
28 1.00
29 1.00
30 1.00
31 1.00
32 1.00
33 1.00
34 1.00
35 1.00
36 1.00
37 1.00
38 1.00
39 1.00
40 1.00
41 1.00
42 1.00
43 1.00
44 1.00
45 1.00
46 1.00
47 1.00
48 1.00
