# Supplementary material for: Discovery of Novel DPP-IV Inhibitors as Potential Candidates for the Treatment of Type 2 Diabetes Mellitus Predicted by 3D QSAR Pharmacophore Models, Molecular Docking and De Novo Evolution
Source: Molecules. 2019 Aug 7;24(16):2870. doi: 10.3390/molecules24162870 (PMC6720998; doi:10.3390/molecules24162870)
Supplement: Supplementary file 1 [file molecules-24-02870-s001.zip › Supplementary materials/Redocking/3g0b_lig_RMSD.mol2]

#	Created by:	Discovery Studio
#	Creation time:	2019-08-05T15:50:59Z

@<TRIPOS>MOLECULE
3g0b
   25    27     0 0 0
SMALL
USER_CHARGES


@<TRIPOS>ATOM
      1 O1           41.263000   33.852000   11.770000 O.2      1 SUBUNIT    0.0000
      2 C2           42.084000   33.401000   12.602000 C.2      1 SUBUNIT    0.0000
      3 N3           42.564000   32.142000   12.429000 N.am     1 SUBUNIT    0.0000
      4 C4           42.092000   31.354000   11.271000 C.3      1 SUBUNIT    0.0000
      5 N5           42.467000   34.161000   13.653000 N.am     1 SUBUNIT    0.0000
      6 C6           41.910000   35.534000   13.785000 C.3      1 SUBUNIT    0.0000
      7 C7           40.389000   35.600000   13.945000 C.ar     1 SUBUNIT    0.0000
      8 C8           39.662000   34.805000   14.864000 C.ar     1 SUBUNIT    0.0000
      9 C9           40.228000   33.929000   15.651000 C.1      1 SUBUNIT    0.0000
     10 N10          40.724000   33.151000   16.376000 N.1      1 SUBUNIT    0.0000
     11 C11          38.265000   34.948000   14.932000 C.ar     1 SUBUNIT    0.0000
     12 C12          37.593000   35.873000   14.115000 C.ar     1 SUBUNIT    0.0000
     13 C13          38.318000   36.680000   13.231000 C.ar     1 SUBUNIT    0.0000
     14 C14          39.705000   36.526000   13.154000 C.ar     1 SUBUNIT    0.0000
     15 C15          43.372000   33.658000   14.552000 C.2      1 SUBUNIT    0.0000
     16 C16          43.872000   32.359000   14.396000 C.2      1 SUBUNIT    0.0000
     17 C17          43.446000   31.620000   13.311000 C.2      1 SUBUNIT    0.0000
     18 O18          43.910000   30.473000   13.181000 O.2      1 SUBUNIT    0.0000
     19 N19          43.991000   34.411000   15.581000 N.pl3    1 SUBUNIT    0.0000
     20 C20          44.077000   33.892000   16.969000 C.3      1 SUBUNIT    0.0000
     21 C21          44.045000   34.972000   18.063000 C.3      1 SUBUNIT    0.0000
     22 N22          42.672000   35.500000   18.280000 N.3      1 SUBUNIT    0.0000
     23 C23          45.000000   36.108000   17.730000 C.3      1 SUBUNIT    0.0000
     24 C24          44.753000   36.657000   16.331000 C.3      1 SUBUNIT    0.0000
     25 C25          44.820000   35.582000   15.268000 C.3      1 SUBUNIT    0.0000
@<TRIPOS>BOND
     1    1    2 2
     2    2    3 1
     3    2    5 1
     4    3    4 1
     5    3   17 1
     6    5    6 1
     7    5   15 1
     8    6    7 1
     9    7    8 ar
    10    7   14 ar
    11    8    9 1
    12    8   11 ar
    13    9   10 3
    14   11   12 ar
    15   12   13 ar
    16   13   14 ar
    17   15   16 2
    18   15   19 1
    19   16   17 1
    20   17   18 2
    21   19   20 1
    22   19   25 1
    23   20   21 1
    24   21   22 1
    25   21   23 1
    26   23   24 1
    27   24   25 1
@<SCITEGIC>MOL_PROPERTY
Resolution
SciTegic.value.DoubleValue
2.250000

@<SCITEGIC>MOL_PROPERTY
Heavy atom RMSD to Alogliptin 1
SciTegic.value.DoubleValue
0.000000

@<SCITEGIC>ATOM_PROPERTY
Formal Charge
SciTegic.value.StringValue
1 0
2 0
3 0
4 0
5 0
6 0
7 0
8 0
9 0
10 0
11 0
12 0
13 0
14 0
15 0
16 0
17 0
18 0
19 0
20 0
21 0
22 0
23 0
24 0
25 0

@<SCITEGIC>ATOM_PROPERTY
pdb_tempFactor
SciTegic.value.DoubleValue
1 0.00
2 0.00
3 0.00
4 0.00
5 0.00
6 0.00
7 0.00
8 0.00
9 0.00
10 0.00
11 0.00
12 0.00
13 0.00
14 0.00
15 0.00
16 0.00
17 0.00
18 0.00
19 0.00
20 0.00
21 0.00
22 0.00
23 0.00
24 0.00
25 0.00

@<SCITEGIC>ATOM_PROPERTY
pdb_occupancy
SciTegic.value.DoubleValue
1 1.00
2 1.00
3 1.00
4 1.00
5 1.00
6 1.00
7 1.00
8 1.00
9 1.00
10 1.00
11 1.00
12 1.00
13 1.00
14 1.00
15 1.00
16 1.00
17 1.00
18 1.00
19 1.00
20 1.00
21 1.00
22 1.00
23 1.00
24 1.00
25 1.00

#	Created by:	Discovery Studio
#	Creation time:	2019-08-05T15:50:59Z

@<TRIPOS>MOLECULE
3g0b
   46    48     0 0 0
SMALL
USER_CHARGES


@<TRIPOS>ATOM
      1 O1           41.143300   33.960900   11.815400 O.2      1 SUBUNIT    0.0000
      2 C2           41.959500   33.416600   12.549900 C.2      1 SUBUNIT    0.0000
      3 N3           42.375500   32.129900   12.311600 N.am     1 SUBUNIT    0.0000
      4 C4           41.828300   31.399700   11.151400 C.3      1 SUBUNIT    0.0000
      5 N5           42.494800   34.057300   13.640300 N.am     1 SUBUNIT    0.0000
      6 C6           42.010400   35.413900   13.968800 C.3      1 SUBUNIT    0.0000
      7 C7           40.506600   35.558200   14.061500 C.2      1 SUBUNIT    0.0000
      8 C8           39.716600   34.794400   14.926500 C.2      1 SUBUNIT    0.0000
      9 C9           40.284600   33.763800   15.746200 C.1      1 SUBUNIT    0.0000
     10 N10          40.713600   32.901500   16.392300 N.1      1 SUBUNIT    0.0000
     11 C11          38.341900   34.977800   14.986000 C.2      1 SUBUNIT    0.0000
     12 C12          37.737500   35.926500   14.179700 C.2      1 SUBUNIT    0.0000
     13 C13          38.499200   36.676700   13.299400 C.2      1 SUBUNIT    0.0000
     14 C14          39.872100   36.491500   13.247500 C.2      1 SUBUNIT    0.0000
     15 C15          43.556500   33.453400   14.474400 C.2      1 SUBUNIT    0.0000
     16 C16          43.912100   32.183000   14.228100 C.2      1 SUBUNIT    0.0000
     17 C17          43.276000   31.471000   13.099000 C.2      1 SUBUNIT    0.0000
     18 O18          43.607700   30.304900   12.923300 O.2      1 SUBUNIT    0.0000
     19 N19          44.234100   34.226600   15.535700 N.pl3    1 SUBUNIT    0.0000
     20 C20          44.090300   33.884100   16.958300 C.3      1 SUBUNIT    0.0000
     21 C21          43.962900   35.117800   17.868900 C.3      1 SUBUNIT    0.0000
     22 N22          42.669300   35.779000   17.736700 N.3      1 SUBUNIT    0.0000
     23 C23          45.089000   36.111400   17.578700 C.3      1 SUBUNIT    0.0000
     24 C24          45.045700   36.527300   16.107300 C.3      1 SUBUNIT    0.0000
     25 C25          45.162700   35.308300   15.181400 C.3      1 SUBUNIT    0.0000
     26 H26          41.297900   32.049200   10.453100 H        1 SUBUNIT    0.0000
     27 H27          42.628800   30.920700   10.586300 H        1 SUBUNIT    0.0000
     28 H28          41.133200   30.626000   11.482700 H        1 SUBUNIT    0.0000
     29 H29          42.408500   36.106900   13.227400 H        1 SUBUNIT    0.0000
     30 H30          42.406800   35.749100   14.924300 H        1 SUBUNIT    0.0000
     31 H31          37.730700   34.399300   15.664900 H        1 SUBUNIT    0.0000
     32 H32          36.678600   36.090300   14.266100 H        1 SUBUNIT    0.0000
     33 H33          38.029500   37.413300   12.664800 H        1 SUBUNIT    0.0000
     34 H34          40.455300   37.076500   12.554400 H        1 SUBUNIT    0.0000
     35 H35          44.651400   31.685200   14.825700 H        1 SUBUNIT    0.0000
     36 H36          44.966900   33.308500   17.253300 H        1 SUBUNIT    0.0000
     37 H37          43.237100   33.223100   17.097400 H        1 SUBUNIT    0.0000
     38 H38          44.036300   34.801700   18.910100 H        1 SUBUNIT    0.0000
     39 H39          42.718700   36.691900   18.174800 H        1 SUBUNIT    0.0000
     40 H40          41.972500   35.257000   18.254200 H        1 SUBUNIT    0.0000
     41 H41          46.052800   35.651400   17.802600 H        1 SUBUNIT    0.0000
     42 H42          45.001800   36.985900   18.225800 H        1 SUBUNIT    0.0000
     43 H43          45.848900   37.232200   15.899500 H        1 SUBUNIT    0.0000
     44 H44          44.112300   37.054500   15.909300 H        1 SUBUNIT    0.0000
     45 H45          46.178200   34.912600   15.217400 H        1 SUBUNIT    0.0000
     46 H46          44.988900   35.616900   14.149900 H        1 SUBUNIT    0.0000
@<TRIPOS>BOND
     1    1    2 2
     2    2    3 1
     3    2    5 1
     4    3    4 1
     5    3   17 1
     6    4   26 1
     7    4   27 1
     8    4   28 1
     9    5    6 1
    10    5   15 1
    11    6    7 1
    12    6   29 1
    13    6   30 1
    14    7    8 2
    15    7   14 1
    16    8    9 1
    17    8   11 1
    18    9   10 3
    19   11   12 2
    20   11   31 1
    21   12   13 1
    22   12   32 1
    23   13   14 2
    24   13   33 1
    25   14   34 1
    26   15   16 2
    27   15   19 1
    28   16   17 1
    29   16   35 1
    30   17   18 2
    31   19   20 1
    32   19   25 1
    33   20   21 1
    34   20   36 1
    35   20   37 1
    36   21   22 1
    37   21   23 1
    38   21   38 1
    39   22   39 1
    40   22   40 1
    41   23   24 1
    42   23   41 1
    43   23   42 1
    44   24   25 1
    45   24   43 1
    46   24   44 1
    47   25   45 1
    48   25   46 1
@<SCITEGIC>MOL_PROPERTY
TopHits
SciTegic.value.IntegerValue
10

@<SCITEGIC>MOL_PROPERTY
-CDOCKER_ENERGY
SciTegic.value.DoubleValue
38.754009

@<SCITEGIC>MOL_PROPERTY
-CDOCKER_INTERACTION_ENERGY
SciTegic.value.DoubleValue
44.816170

@<SCITEGIC>MOL_PROPERTY
POSE_NUMBER
SciTegic.value.IntegerValue
1

@<SCITEGIC>MOL_PROPERTY
ForcefieldFFML
SciTegic.value.StringValue
<?xml version="1.0" encoding="UTF-8"?>
<!DOCTYPE ffml SYSTEM "Ffml.dtd">
<ffml version="1.0">
<forcefield name="CHARMm" derivedFrom="CHARMm" base="CHARMm">
<atomTypes>
</atomTypes>
<parameters>
<angle atom1="NX" atom2="CUA1" atom3="NX">
<quadratic
refValue="120"
forceConstant="60"/>
</angle>
</parameters>
</forcefield>
</ffml>

@<SCITEGIC>MOL_PROPERTY
Initial Potential Energy
SciTegic.value.DoubleValue
18.406530

@<SCITEGIC>MOL_PROPERTY
Initial RMS Gradient
SciTegic.value.DoubleValue
15.915090

@<SCITEGIC>MOL_PROPERTY
Minimization Criteria
SciTegic.value.StringValue
 CONJUG> Minimization exiting with gradient tolerance ( 0.0100000) satisfied.

@<SCITEGIC>MOL_PROPERTY
CHARMm Energy
SciTegic.value.DoubleValue
-12.311950

@<SCITEGIC>MOL_PROPERTY
Potential Energy
SciTegic.value.DoubleValue
-12.311950

@<SCITEGIC>MOL_PROPERTY
RMS Gradient
SciTegic.value.DoubleValue
0.009610

@<SCITEGIC>MOL_PROPERTY
Bond Energy
SciTegic.value.DoubleValue
0.981260

@<SCITEGIC>MOL_PROPERTY
Angle Energy
SciTegic.value.DoubleValue
3.644000

@<SCITEGIC>MOL_PROPERTY
Urey-Bradley Energy
SciTegic.value.IntegerValue
0

@<SCITEGIC>MOL_PROPERTY
Dihedral Energy
SciTegic.value.DoubleValue
5.359370

@<SCITEGIC>MOL_PROPERTY
Improper Energy
SciTegic.value.DoubleValue
0.051110

@<SCITEGIC>MOL_PROPERTY
Van der Waals Energy
SciTegic.value.DoubleValue
-2.167470

@<SCITEGIC>MOL_PROPERTY
Electrostatic Energy
SciTegic.value.DoubleValue
-20.180201

@<SCITEGIC>MOL_PROPERTY
Hydrogen Bond Energy
SciTegic.value.IntegerValue
0

@<SCITEGIC>MOL_PROPERTY
Solvation Free Energy
SciTegic.value.IntegerValue
0

@<SCITEGIC>MOL_PROPERTY
Resolution
SciTegic.value.DoubleValue
2.250000

@<SCITEGIC>MOL_PROPERTY
PartialChargeMethod
SciTegic.value.StringValue
MomanyRone

@<SCITEGIC>MOL_PROPERTY
UseResidueTemplateCharge
SciTegic.value.StringValue
True

@<SCITEGIC>MOL_PROPERTY
Heavy atom RMSD to Alogliptin 1
SciTegic.value.DoubleValue
0.271709

@<SCITEGIC>ATOM_PROPERTY
Formal Charge
SciTegic.value.StringValue
1 0
2 0
3 0
4 0
5 0
6 0
7 0
8 0
9 0
10 0
11 0
12 0
13 0
14 0
15 0
16 0
17 0
18 0
19 0
20 0
21 0
22 0
23 0
24 0
25 0
26 0
27 0
28 0
29 0
30 0
31 0
32 0
33 0
34 0
35 0
36 0
37 0
38 0
39 0
40 0
41 0
42 0
43 0
44 0
45 0
46 0

@<SCITEGIC>ATOM_PROPERTY
pdb_tempFactor
SciTegic.value.DoubleValue
1 0.00
2 0.00
3 0.00
4 0.00
5 0.00
6 0.00
7 0.00
8 0.00
9 0.00
10 0.00
11 0.00
12 0.00
13 0.00
14 0.00
15 0.00
16 0.00
17 0.00
18 0.00
19 0.00
20 0.00
21 0.00
22 0.00
23 0.00
24 0.00
25 0.00
26 0.00
27 0.00
28 0.00
29 0.00
30 0.00
31 0.00
32 0.00
33 0.00
34 0.00
35 0.00
36 0.00
37 0.00
38 0.00
39 0.00
40 0.00
41 0.00
42 0.00
43 0.00
44 0.00
45 0.00
46 0.00

@<SCITEGIC>ATOM_PROPERTY
pdb_occupancy
SciTegic.value.DoubleValue
1 1.00
2 1.00
3 1.00
4 1.00
5 1.00
6 1.00
7 1.00
8 1.00
9 1.00
10 1.00
11 1.00
12 1.00
13 1.00
14 1.00
15 1.00
16 1.00
17 1.00
18 1.00
19 1.00
20 1.00
21 1.00
22 1.00
23 1.00
24 1.00
25 1.00
26 1.00
27 1.00
28 1.00
29 1.00
30 1.00
31 1.00
32 1.00
33 1.00
34 1.00
35 1.00
36 1.00
37 1.00
38 1.00
39 1.00
40 1.00
41 1.00
42 1.00
43 1.00
44 1.00
45 1.00
46 1.00

#	Created by:	Discovery Studio
#	Creation time:	2019-08-05T15:50:59Z

@<TRIPOS>MOLECULE
3g0b
   46    48     0 0 0
SMALL
USER_CHARGES


@<TRIPOS>ATOM
      1 O1           41.241800   33.970400   11.950200 O.2      1 SUBUNIT    0.0000
      2 C2           42.120900   33.562100   12.702200 C.2      1 SUBUNIT    0.0000
      3 N3           42.707500   32.337100   12.502600 N.am     1 SUBUNIT    0.0000
      4 C4           42.245900   31.495300   11.381300 C.3      1 SUBUNIT    0.0000
      5 N5           42.560300   34.299300   13.773700 N.am     1 SUBUNIT    0.0000
      6 C6           41.946700   35.623300   14.006400 C.3      1 SUBUNIT    0.0000
      7 C7           40.435600   35.644200   14.089500 C.2      1 SUBUNIT    0.0000
      8 C8           39.703200   34.839400   14.969100 C.2      1 SUBUNIT    0.0000
      9 C9           40.347500   33.874000   15.809400 C.1      1 SUBUNIT    0.0000
     10 N10          40.845100   33.066400   16.475100 N.1      1 SUBUNIT    0.0000
     11 C11          38.319600   34.918100   15.024800 C.2      1 SUBUNIT    0.0000
     12 C12          37.650700   35.798200   14.194300 C.2      1 SUBUNIT    0.0000
     13 C13          38.353100   36.598700   13.310500 C.2      1 SUBUNIT    0.0000
     14 C14          39.735100   36.518900   13.264000 C.2      1 SUBUNIT    0.0000
     15 C15          43.643200   33.834000   14.671700 C.2      1 SUBUNIT    0.0000
     16 C16          44.201400   32.637800   14.431300 C.2      1 SUBUNIT    0.0000
     17 C17          43.702800   31.837600   13.294600 C.2      1 SUBUNIT    0.0000
     18 O18          44.221100   30.740500   13.125800 O.2      1 SUBUNIT    0.0000
     19 N19          44.114400   34.649700   15.808000 N.pl3    1 SUBUNIT    0.0000
     20 C20          43.785900   34.284800   17.194000 C.3      1 SUBUNIT    0.0000
     21 C21          44.988600   34.394500   18.143000 C.3      1 SUBUNIT    0.0000
     22 N22          44.602100   34.149600   19.528100 N.3      1 SUBUNIT    0.0000
     23 C23          45.679700   35.751400   17.983100 C.3      1 SUBUNIT    0.0000
     24 C24          46.103700   35.955600   16.524600 C.3      1 SUBUNIT    0.0000
     25 C25          44.894400   35.873700   15.589200 C.3      1 SUBUNIT    0.0000
     26 H26          41.628700   30.677200   11.755300 H        1 SUBUNIT    0.0000
     27 H27          41.656600   32.050200   10.649400 H        1 SUBUNIT    0.0000
     28 H28          43.093700   31.066900   10.843000 H        1 SUBUNIT    0.0000
     29 H29          42.283500   36.292500   13.214600 H        1 SUBUNIT    0.0000
     30 H30          42.301100   36.067500   14.932700 H        1 SUBUNIT    0.0000
     31 H31          37.755800   34.309700   15.717700 H        1 SUBUNIT    0.0000
     32 H32          36.582500   35.871900   14.260700 H        1 SUBUNIT    0.0000
     33 H33          37.826900   37.289900   12.669000 H        1 SUBUNIT    0.0000
     34 H34          40.272300   37.149800   12.575400 H        1 SUBUNIT    0.0000
     35 H35          44.995100   32.258500   15.046600 H        1 SUBUNIT    0.0000
     36 H36          43.406500   33.264600   17.221800 H        1 SUBUNIT    0.0000
     37 H37          42.977500   34.929200   17.539200 H        1 SUBUNIT    0.0000
     38 H38          45.708600   33.617000   17.886300 H        1 SUBUNIT    0.0000
     39 H39          43.623500   34.371700   19.668300 H        1 SUBUNIT    0.0000
     40 H40          45.107300   34.766200   20.154900 H        1 SUBUNIT    0.0000
     41 H41          46.552700   35.806200   18.634000 H        1 SUBUNIT    0.0000
     42 H42          45.006300   36.553400   18.292800 H        1 SUBUNIT    0.0000
     43 H43          46.827000   35.188500   16.245600 H        1 SUBUNIT    0.0000
     44 H44          46.606300   36.915200   16.406900 H        1 SUBUNIT    0.0000
     45 H45          45.222400   35.919300   14.550300 H        1 SUBUNIT    0.0000
     46 H46          44.251000   36.737600   15.755300 H        1 SUBUNIT    0.0000
@<TRIPOS>BOND
     1    1    2 2
     2    2    3 1
     3    2    5 1
     4    3    4 1
     5    3   17 1
     6    4   26 1
     7    4   27 1
     8    4   28 1
     9    5    6 1
    10    5   15 1
    11    6    7 1
    12    6   29 1
    13    6   30 1
    14    7    8 2
    15    7   14 1
    16    8    9 1
    17    8   11 1
    18    9   10 3
    19   11   12 2
    20   11   31 1
    21   12   13 1
    22   12   32 1
    23   13   14 2
    24   13   33 1
    25   14   34 1
    26   15   16 2
    27   15   19 1
    28   16   17 1
    29   16   35 1
    30   17   18 2
    31   19   20 1
    32   19   25 1
    33   20   21 1
    34   20   36 1
    35   20   37 1
    36   21   22 1
    37   21   23 1
    38   21   38 1
    39   22   39 1
    40   22   40 1
    41   23   24 1
    42   23   41 1
    43   23   42 1
    44   24   25 1
    45   24   43 1
    46   24   44 1
    47   25   45 1
    48   25   46 1
@<SCITEGIC>MOL_PROPERTY
TopHits
SciTegic.value.IntegerValue
10

@<SCITEGIC>MOL_PROPERTY
-CDOCKER_ENERGY
SciTegic.value.DoubleValue
37.091228

@<SCITEGIC>MOL_PROPERTY
-CDOCKER_INTERACTION_ENERGY
SciTegic.value.DoubleValue
43.747734

@<SCITEGIC>MOL_PROPERTY
POSE_NUMBER
SciTegic.value.IntegerValue
2

@<SCITEGIC>MOL_PROPERTY
ForcefieldFFML
SciTegic.value.StringValue
<?xml version="1.0" encoding="UTF-8"?>
<!DOCTYPE ffml SYSTEM "Ffml.dtd">
<ffml version="1.0">
<forcefield name="CHARMm" derivedFrom="CHARMm" base="CHARMm">
<atomTypes>
</atomTypes>
<parameters>
<angle atom1="NX" atom2="CUA1" atom3="NX">
<quadratic
refValue="120"
forceConstant="60"/>
</angle>
</parameters>
</forcefield>
</ffml>

@<SCITEGIC>MOL_PROPERTY
Initial Potential Energy
SciTegic.value.DoubleValue
18.406530

@<SCITEGIC>MOL_PROPERTY
Initial RMS Gradient
SciTegic.value.DoubleValue
15.915090

@<SCITEGIC>MOL_PROPERTY
Minimization Criteria
SciTegic.value.StringValue
 CONJUG> Minimization exiting with gradient tolerance ( 0.0100000) satisfied.

@<SCITEGIC>MOL_PROPERTY
CHARMm Energy
SciTegic.value.DoubleValue
-12.311950

@<SCITEGIC>MOL_PROPERTY
Potential Energy
SciTegic.value.DoubleValue
-12.311950

@<SCITEGIC>MOL_PROPERTY
RMS Gradient
SciTegic.value.DoubleValue
0.009610

@<SCITEGIC>MOL_PROPERTY
Bond Energy
SciTegic.value.DoubleValue
0.981260

@<SCITEGIC>MOL_PROPERTY
Angle Energy
SciTegic.value.DoubleValue
3.644000

@<SCITEGIC>MOL_PROPERTY
Urey-Bradley Energy
SciTegic.value.IntegerValue
0

@<SCITEGIC>MOL_PROPERTY
Dihedral Energy
SciTegic.value.DoubleValue
5.359370

@<SCITEGIC>MOL_PROPERTY
Improper Energy
SciTegic.value.DoubleValue
0.051110

@<SCITEGIC>MOL_PROPERTY
Van der Waals Energy
SciTegic.value.DoubleValue
-2.167470

@<SCITEGIC>MOL_PROPERTY
Electrostatic Energy
SciTegic.value.DoubleValue
-20.180201

@<SCITEGIC>MOL_PROPERTY
Hydrogen Bond Energy
SciTegic.value.IntegerValue
0

@<SCITEGIC>MOL_PROPERTY
Solvation Free Energy
SciTegic.value.IntegerValue
0

@<SCITEGIC>MOL_PROPERTY
Resolution
SciTegic.value.DoubleValue
2.250000

@<SCITEGIC>MOL_PROPERTY
PartialChargeMethod
SciTegic.value.StringValue
MomanyRone

@<SCITEGIC>MOL_PROPERTY
UseResidueTemplateCharge
SciTegic.value.StringValue
True

@<SCITEGIC>MOL_PROPERTY
Heavy atom RMSD to Alogliptin 1
SciTegic.value.DoubleValue
0.721533

@<SCITEGIC>ATOM_PROPERTY
Formal Charge
SciTegic.value.StringValue
1 0
2 0
3 0
4 0
5 0
6 0
7 0
8 0
9 0
10 0
11 0
12 0
13 0
14 0
15 0
16 0
17 0
18 0
19 0
20 0
21 0
22 0
23 0
24 0
25 0
26 0
27 0
28 0
29 0
30 0
31 0
32 0
33 0
34 0
35 0
36 0
37 0
38 0
39 0
40 0
41 0
42 0
43 0
44 0
45 0
46 0

@<SCITEGIC>ATOM_PROPERTY
pdb_tempFactor
SciTegic.value.DoubleValue
1 0.00
2 0.00
3 0.00
4 0.00
5 0.00
6 0.00
7 0.00
8 0.00
9 0.00
10 0.00
11 0.00
12 0.00
13 0.00
14 0.00
15 0.00
16 0.00
17 0.00
18 0.00
19 0.00
20 0.00
21 0.00
22 0.00
23 0.00
24 0.00
25 0.00
26 0.00
27 0.00
28 0.00
29 0.00
30 0.00
31 0.00
32 0.00
33 0.00
34 0.00
35 0.00
36 0.00
37 0.00
38 0.00
39 0.00
40 0.00
41 0.00
42 0.00
43 0.00
44 0.00
45 0.00
46 0.00

@<SCITEGIC>ATOM_PROPERTY
pdb_occupancy
SciTegic.value.DoubleValue
1 1.00
2 1.00
3 1.00
4 1.00
5 1.00
6 1.00
7 1.00
8 1.00
9 1.00
10 1.00
11 1.00
12 1.00
13 1.00
14 1.00
15 1.00
16 1.00
17 1.00
18 1.00
19 1.00
20 1.00
21 1.00
22 1.00
23 1.00
24 1.00
25 1.00
26 1.00
27 1.00
28 1.00
29 1.00
30 1.00
31 1.00
32 1.00
33 1.00
34 1.00
35 1.00
36 1.00
37 1.00
38 1.00
39 1.00
40 1.00
41 1.00
42 1.00
43 1.00
44 1.00
45 1.00
46 1.00

#	Created by:	Discovery Studio
#	Creation time:	2019-08-05T15:50:59Z

@<TRIPOS>MOLECULE
3g0b
   46    48     0 0 0
SMALL
USER_CHARGES


@<TRIPOS>ATOM
      1 O1           41.028200   33.999500   12.032200 O.2      1 SUBUNIT    0.0000
      2 C2           42.026100   33.584700   12.613700 C.2      1 SUBUNIT    0.0000
      3 N3           42.602700   32.389700   12.270800 N.am     1 SUBUNIT    0.0000
      4 C4           41.998300   31.592900   11.185400 C.3      1 SUBUNIT    0.0000
      5 N5           42.598000   34.283700   13.644500 N.am     1 SUBUNIT    0.0000
      6 C6           41.872200   35.477800   14.109600 C.3      1 SUBUNIT    0.0000
      7 C7           40.632800   35.033000   14.849700 C.2      1 SUBUNIT    0.0000
      8 C8           39.335100   35.440000   14.520700 C.2      1 SUBUNIT    0.0000
      9 C9           39.090700   36.437000   13.516200 C.1      1 SUBUNIT    0.0000
     10 N10          38.860200   37.238200   12.712100 N.1      1 SUBUNIT    0.0000
     11 C11          38.234400   34.893000   15.168400 C.2      1 SUBUNIT    0.0000
     12 C12          38.423500   33.967400   16.181000 C.2      1 SUBUNIT    0.0000
     13 C13          39.697900   33.561100   16.523000 C.2      1 SUBUNIT    0.0000
     14 C14          40.788600   34.089000   15.860300 C.2      1 SUBUNIT    0.0000
     15 C15          43.820400   33.831500   14.346100 C.2      1 SUBUNIT    0.0000
     16 C16          44.358100   32.659100   13.973300 C.2      1 SUBUNIT    0.0000
     17 C17          43.710500   31.883800   12.892400 C.2      1 SUBUNIT    0.0000
     18 O18          44.216500   30.805200   12.608800 O.2      1 SUBUNIT    0.0000
     19 N19          44.441300   34.614100   15.436500 N.pl3    1 SUBUNIT    0.0000
     20 C20          44.443700   34.117900   16.820300 C.3      1 SUBUNIT    0.0000
     21 C21          44.145000   35.219900   17.849400 C.3      1 SUBUNIT    0.0000
     22 N22          42.766300   35.692800   17.786300 N.3      1 SUBUNIT    0.0000
     23 C23          45.092400   36.400600   17.636500 C.3      1 SUBUNIT    0.0000
     24 C24          44.939200   36.938000   16.212600 C.3      1 SUBUNIT    0.0000
     25 C25          45.191400   35.846300   15.161700 C.3      1 SUBUNIT    0.0000
     26 H26          41.362500   30.812000   11.602300 H        1 SUBUNIT    0.0000
     27 H27          41.390900   32.200400   10.511900 H        1 SUBUNIT    0.0000
     28 H28          42.765500   31.119700   10.571000 H        1 SUBUNIT    0.0000
     29 H29          41.645300   36.128500   13.263900 H        1 SUBUNIT    0.0000
     30 H30          42.482900   36.073900   14.785400 H        1 SUBUNIT    0.0000
     31 H31          37.231600   35.204900   14.916100 H        1 SUBUNIT    0.0000
     32 H32          37.591300   33.568600   16.732700 H        1 SUBUNIT    0.0000
     33 H33          39.841500   32.832000   17.302800 H        1 SUBUNIT    0.0000
     34 H34          41.768600   33.743200   16.139500 H        1 SUBUNIT    0.0000
     35 H35          45.242100   32.278300   14.447200 H        1 SUBUNIT    0.0000
     36 H36          45.428900   33.697100   17.021000 H        1 SUBUNIT    0.0000
     37 H37          43.739600   33.294300   16.928200 H        1 SUBUNIT    0.0000
     38 H38          44.287000   34.822700   18.855600 H        1 SUBUNIT    0.0000
     39 H39          42.662800   36.493300   18.398200 H        1 SUBUNIT    0.0000
     40 H40          42.135800   34.985600   18.142700 H        1 SUBUNIT    0.0000
     41 H41          46.122100   36.085200   17.805100 H        1 SUBUNIT    0.0000
     42 H42          44.884600   37.185700   18.363800 H        1 SUBUNIT    0.0000
     43 H43          45.610500   37.779000   16.059300 H        1 SUBUNIT    0.0000
     44 H44          43.929500   37.325100   16.094600 H        1 SUBUNIT    0.0000
     45 H45          46.254300   35.603700   15.136900 H        1 SUBUNIT    0.0000
     46 H46          44.932500   36.218300   14.170900 H        1 SUBUNIT    0.0000
@<TRIPOS>BOND
     1    1    2 2
     2    2    3 1
     3    2    5 1
     4    3    4 1
     5    3   17 1
     6    4   26 1
     7    4   27 1
     8    4   28 1
     9    5    6 1
    10    5   15 1
    11    6    7 1
    12    6   29 1
    13    6   30 1
    14    7    8 2
    15    7   14 1
    16    8    9 1
    17    8   11 1
    18    9   10 3
    19   11   12 2
    20   11   31 1
    21   12   13 1
    22   12   32 1
    23   13   14 2
    24   13   33 1
    25   14   34 1
    26   15   16 2
    27   15   19 1
    28   16   17 1
    29   16   35 1
    30   17   18 2
    31   19   20 1
    32   19   25 1
    33   20   21 1
    34   20   36 1
    35   20   37 1
    36   21   22 1
    37   21   23 1
    38   21   38 1
    39   22   39 1
    40   22   40 1
    41   23   24 1
    42   23   41 1
    43   23   42 1
    44   24   25 1
    45   24   43 1
    46   24   44 1
    47   25   45 1
    48   25   46 1
@<SCITEGIC>MOL_PROPERTY
TopHits
SciTegic.value.IntegerValue
10

@<SCITEGIC>MOL_PROPERTY
-CDOCKER_ENERGY
SciTegic.value.DoubleValue
36.321484

@<SCITEGIC>MOL_PROPERTY
-CDOCKER_INTERACTION_ENERGY
SciTegic.value.DoubleValue
42.439964

@<SCITEGIC>MOL_PROPERTY
POSE_NUMBER
SciTegic.value.IntegerValue
3

@<SCITEGIC>MOL_PROPERTY
ForcefieldFFML
SciTegic.value.StringValue
<?xml version="1.0" encoding="UTF-8"?>
<!DOCTYPE ffml SYSTEM "Ffml.dtd">
<ffml version="1.0">
<forcefield name="CHARMm" derivedFrom="CHARMm" base="CHARMm">
<atomTypes>
</atomTypes>
<parameters>
<angle atom1="NX" atom2="CUA1" atom3="NX">
<quadratic
refValue="120"
forceConstant="60"/>
</angle>
</parameters>
</forcefield>
</ffml>

@<SCITEGIC>MOL_PROPERTY
Initial Potential Energy
SciTegic.value.DoubleValue
18.406530

@<SCITEGIC>MOL_PROPERTY
Initial RMS Gradient
SciTegic.value.DoubleValue
15.915090

@<SCITEGIC>MOL_PROPERTY
Minimization Criteria
SciTegic.value.StringValue
 CONJUG> Minimization exiting with gradient tolerance ( 0.0100000) satisfied.

@<SCITEGIC>MOL_PROPERTY
CHARMm Energy
SciTegic.value.DoubleValue
-12.311950

@<SCITEGIC>MOL_PROPERTY
Potential Energy
SciTegic.value.DoubleValue
-12.311950

@<SCITEGIC>MOL_PROPERTY
RMS Gradient
SciTegic.value.DoubleValue
0.009610

@<SCITEGIC>MOL_PROPERTY
Bond Energy
SciTegic.value.DoubleValue
0.981260

@<SCITEGIC>MOL_PROPERTY
Angle Energy
SciTegic.value.DoubleValue
3.644000

@<SCITEGIC>MOL_PROPERTY
Urey-Bradley Energy
SciTegic.value.IntegerValue
0

@<SCITEGIC>MOL_PROPERTY
Dihedral Energy
SciTegic.value.DoubleValue
5.359370

@<SCITEGIC>MOL_PROPERTY
Improper Energy
SciTegic.value.DoubleValue
0.051110

@<SCITEGIC>MOL_PROPERTY
Van der Waals Energy
SciTegic.value.DoubleValue
-2.167470

@<SCITEGIC>MOL_PROPERTY
Electrostatic Energy
SciTegic.value.DoubleValue
-20.180201

@<SCITEGIC>MOL_PROPERTY
Hydrogen Bond Energy
SciTegic.value.IntegerValue
0

@<SCITEGIC>MOL_PROPERTY
Solvation Free Energy
SciTegic.value.IntegerValue
0

@<SCITEGIC>MOL_PROPERTY
Resolution
SciTegic.value.DoubleValue
2.250000

@<SCITEGIC>MOL_PROPERTY
PartialChargeMethod
SciTegic.value.StringValue
MomanyRone

@<SCITEGIC>MOL_PROPERTY
UseResidueTemplateCharge
SciTegic.value.StringValue
True

@<SCITEGIC>MOL_PROPERTY
Heavy atom RMSD to Alogliptin 1
SciTegic.value.DoubleValue
1.965370

@<SCITEGIC>ATOM_PROPERTY
Formal Charge
SciTegic.value.StringValue
1 0
2 0
3 0
4 0
5 0
6 0
7 0
8 0
9 0
10 0
11 0
12 0
13 0
14 0
15 0
16 0
17 0
18 0
19 0
20 0
21 0
22 0
23 0
24 0
25 0
26 0
27 0
28 0
29 0
30 0
31 0
32 0
33 0
34 0
35 0
36 0
37 0
38 0
39 0
40 0
41 0
42 0
43 0
44 0
45 0
46 0

@<SCITEGIC>ATOM_PROPERTY
pdb_tempFactor
SciTegic.value.DoubleValue
1 0.00
2 0.00
3 0.00
4 0.00
5 0.00
6 0.00
7 0.00
8 0.00
9 0.00
10 0.00
11 0.00
12 0.00
13 0.00
14 0.00
15 0.00
16 0.00
17 0.00
18 0.00
19 0.00
20 0.00
21 0.00
22 0.00
23 0.00
24 0.00
25 0.00
26 0.00
27 0.00
28 0.00
29 0.00
30 0.00
31 0.00
32 0.00
33 0.00
34 0.00
35 0.00
36 0.00
37 0.00
38 0.00
39 0.00
40 0.00
41 0.00
42 0.00
43 0.00
44 0.00
45 0.00
46 0.00

@<SCITEGIC>ATOM_PROPERTY
pdb_occupancy
SciTegic.value.DoubleValue
1 1.00
2 1.00
3 1.00
4 1.00
5 1.00
6 1.00
7 1.00
8 1.00
9 1.00
10 1.00
11 1.00
12 1.00
13 1.00
14 1.00
15 1.00
16 1.00
17 1.00
18 1.00
19 1.00
20 1.00
21 1.00
22 1.00
23 1.00
24 1.00
25 1.00
26 1.00
27 1.00
28 1.00
29 1.00
30 1.00
31 1.00
32 1.00
33 1.00
34 1.00
35 1.00
36 1.00
37 1.00
38 1.00
39 1.00
40 1.00
41 1.00
42 1.00
43 1.00
44 1.00
45 1.00
46 1.00

#	Created by:	Discovery Studio
#	Creation time:	2019-08-05T15:50:59Z

@<TRIPOS>MOLECULE
3g0b
   46    48     0 0 0
SMALL
USER_CHARGES


@<TRIPOS>ATOM
      1 O1           41.480800   33.549800   12.244200 O.2      1 SUBUNIT    0.0000
      2 C2           42.505500   33.390600   12.903100 C.2      1 SUBUNIT    0.0000
      3 N3           43.344200   32.330900   12.672400 N.am     1 SUBUNIT    0.0000
      4 C4           42.943300   31.343700   11.654300 C.3      1 SUBUNIT    0.0000
      5 N5           42.859500   34.257700   13.901200 N.am     1 SUBUNIT    0.0000
      6 C6           41.942000   35.381000   14.157700 C.3      1 SUBUNIT    0.0000
      7 C7           40.690700   34.902300   14.858500 C.2      1 SUBUNIT    0.0000
      8 C8           39.407000   35.370200   14.550300 C.2      1 SUBUNIT    0.0000
      9 C9           39.195700   36.388700   13.560900 C.1      1 SUBUNIT    0.0000
     10 N10          39.000000   37.211600   12.767700 N.1      1 SUBUNIT    0.0000
     11 C11          38.290700   34.871300   15.207800 C.2      1 SUBUNIT    0.0000
     12 C12          38.447200   33.932900   16.211700 C.2      1 SUBUNIT    0.0000
     13 C13          39.703200   33.453000   16.523700 C.2      1 SUBUNIT    0.0000
     14 C14          40.809400   33.927700   15.846900 C.2      1 SUBUNIT    0.0000
     15 C15          44.062600   34.063700   14.742300 C.2      1 SUBUNIT    0.0000
     16 C16          44.902600   33.066100   14.427800 C.2      1 SUBUNIT    0.0000
     17 C17          44.527600   32.143600   13.335400 C.2      1 SUBUNIT    0.0000
     18 O18          45.313800   31.235900   13.091100 O.2      1 SUBUNIT    0.0000
     19 N19          44.321400   34.903100   15.927300 N.pl3    1 SUBUNIT    0.0000
     20 C20          43.944500   34.424100   17.262800 C.3      1 SUBUNIT    0.0000
     21 C21          45.073900   34.586400   18.282400 C.3      1 SUBUNIT    0.0000
     22 N22          44.637700   34.177300   19.613400 N.3      1 SUBUNIT    0.0000
     23 C23          45.603300   36.024200   18.264700 C.3      1 SUBUNIT    0.0000
     24 C24          46.066300   36.403800   16.852300 C.3      1 SUBUNIT    0.0000
     25 C25          44.934300   36.230600   15.831800 C.3      1 SUBUNIT    0.0000
     26 H26          42.515100   31.830000   10.776300 H        1 SUBUNIT    0.0000
     27 H27          43.783900   30.742500   11.306000 H        1 SUBUNIT    0.0000
     28 H28          42.198000   30.667000   12.070800 H        1 SUBUNIT    0.0000
     29 H29          41.717600   35.880700   13.214200 H        1 SUBUNIT    0.0000
     30 H30          42.415700   36.136400   14.781500 H        1 SUBUNIT    0.0000
     31 H31          37.301300   35.240400   14.980900 H        1 SUBUNIT    0.0000
     32 H32          37.601000   33.575300   16.772800 H        1 SUBUNIT    0.0000
     33 H33          39.820400   32.714100   17.297800 H        1 SUBUNIT    0.0000
     34 H34          41.768000   33.517000   16.112900 H        1 SUBUNIT    0.0000
     35 H35          45.822700   32.918900   14.962000 H        1 SUBUNIT    0.0000
     36 H36          43.663000   33.372300   17.211300 H        1 SUBUNIT    0.0000
     37 H37          43.062400   34.972100   17.594800 H        1 SUBUNIT    0.0000
     38 H38          45.890300   33.917600   18.007200 H        1 SUBUNIT    0.0000
     39 H39          45.068200   34.758800   20.323100 H        1 SUBUNIT    0.0000
     40 H40          43.639600   34.322300   19.716100 H        1 SUBUNIT    0.0000
     41 H41          46.433000   36.124500   18.966000 H        1 SUBUNIT    0.0000
     42 H42          44.823100   36.711400   18.597300 H        1 SUBUNIT    0.0000
     43 H43          46.909400   35.773900   16.566400 H        1 SUBUNIT    0.0000
     44 H44          46.428200   37.432100   16.843100 H        1 SUBUNIT    0.0000
     45 H45          45.306000   36.392400   14.820400 H        1 SUBUNIT    0.0000
     46 H46          44.167200   36.983800   16.012200 H        1 SUBUNIT    0.0000
@<TRIPOS>BOND
     1    1    2 2
     2    2    3 1
     3    2    5 1
     4    3    4 1
     5    3   17 1
     6    4   26 1
     7    4   27 1
     8    4   28 1
     9    5    6 1
    10    5   15 1
    11    6    7 1
    12    6   29 1
    13    6   30 1
    14    7    8 2
    15    7   14 1
    16    8    9 1
    17    8   11 1
    18    9   10 3
    19   11   12 2
    20   11   31 1
    21   12   13 1
    22   12   32 1
    23   13   14 2
    24   13   33 1
    25   14   34 1
    26   15   16 2
    27   15   19 1
    28   16   17 1
    29   16   35 1
    30   17   18 2
    31   19   20 1
    32   19   25 1
    33   20   21 1
    34   20   36 1
    35   20   37 1
    36   21   22 1
    37   21   23 1
    38   21   38 1
    39   22   39 1
    40   22   40 1
    41   23   24 1
    42   23   41 1
    43   23   42 1
    44   24   25 1
    45   24   43 1
    46   24   44 1
    47   25   45 1
    48   25   46 1
@<SCITEGIC>MOL_PROPERTY
TopHits
SciTegic.value.IntegerValue
10

@<SCITEGIC>MOL_PROPERTY
-CDOCKER_ENERGY
SciTegic.value.DoubleValue
33.311375

@<SCITEGIC>MOL_PROPERTY
-CDOCKER_INTERACTION_ENERGY
SciTegic.value.DoubleValue
39.892048

@<SCITEGIC>MOL_PROPERTY
POSE_NUMBER
SciTegic.value.IntegerValue
4

@<SCITEGIC>MOL_PROPERTY
ForcefieldFFML
SciTegic.value.StringValue
<?xml version="1.0" encoding="UTF-8"?>
<!DOCTYPE ffml SYSTEM "Ffml.dtd">
<ffml version="1.0">
<forcefield name="CHARMm" derivedFrom="CHARMm" base="CHARMm">
<atomTypes>
</atomTypes>
<parameters>
<angle atom1="NX" atom2="CUA1" atom3="NX">
<quadratic
refValue="120"
forceConstant="60"/>
</angle>
</parameters>
</forcefield>
</ffml>

@<SCITEGIC>MOL_PROPERTY
Initial Potential Energy
SciTegic.value.DoubleValue
18.406530

@<SCITEGIC>MOL_PROPERTY
Initial RMS Gradient
SciTegic.value.DoubleValue
15.915090

@<SCITEGIC>MOL_PROPERTY
Minimization Criteria
SciTegic.value.StringValue
 CONJUG> Minimization exiting with gradient tolerance ( 0.0100000) satisfied.

@<SCITEGIC>MOL_PROPERTY
CHARMm Energy
SciTegic.value.DoubleValue
-12.311950

@<SCITEGIC>MOL_PROPERTY
Potential Energy
SciTegic.value.DoubleValue
-12.311950

@<SCITEGIC>MOL_PROPERTY
RMS Gradient
SciTegic.value.DoubleValue
0.009610

@<SCITEGIC>MOL_PROPERTY
Bond Energy
SciTegic.value.DoubleValue
0.981260

@<SCITEGIC>MOL_PROPERTY
Angle Energy
SciTegic.value.DoubleValue
3.644000

@<SCITEGIC>MOL_PROPERTY
Urey-Bradley Energy
SciTegic.value.IntegerValue
0

@<SCITEGIC>MOL_PROPERTY
Dihedral Energy
SciTegic.value.DoubleValue
5.359370

@<SCITEGIC>MOL_PROPERTY
Improper Energy
SciTegic.value.DoubleValue
0.051110

@<SCITEGIC>MOL_PROPERTY
Van der Waals Energy
SciTegic.value.DoubleValue
-2.167470

@<SCITEGIC>MOL_PROPERTY
Electrostatic Energy
SciTegic.value.DoubleValue
-20.180201

@<SCITEGIC>MOL_PROPERTY
Hydrogen Bond Energy
SciTegic.value.IntegerValue
0

@<SCITEGIC>MOL_PROPERTY
Solvation Free Energy
SciTegic.value.IntegerValue
0

@<SCITEGIC>MOL_PROPERTY
Resolution
SciTegic.value.DoubleValue
2.250000

@<SCITEGIC>MOL_PROPERTY
PartialChargeMethod
SciTegic.value.StringValue
MomanyRone

@<SCITEGIC>MOL_PROPERTY
UseResidueTemplateCharge
SciTegic.value.StringValue
True

@<SCITEGIC>MOL_PROPERTY
Heavy atom RMSD to Alogliptin 1
SciTegic.value.DoubleValue
2.145185

@<SCITEGIC>ATOM_PROPERTY
Formal Charge
SciTegic.value.StringValue
1 0
2 0
3 0
4 0
5 0
6 0
7 0
8 0
9 0
10 0
11 0
12 0
13 0
14 0
15 0
16 0
17 0
18 0
19 0
20 0
21 0
22 0
23 0
24 0
25 0
26 0
27 0
28 0
29 0
30 0
31 0
32 0
33 0
34 0
35 0
36 0
37 0
38 0
39 0
40 0
41 0
42 0
43 0
44 0
45 0
46 0

@<SCITEGIC>ATOM_PROPERTY
pdb_tempFactor
SciTegic.value.DoubleValue
1 0.00
2 0.00
3 0.00
4 0.00
5 0.00
6 0.00
7 0.00
8 0.00
9 0.00
10 0.00
11 0.00
12 0.00
13 0.00
14 0.00
15 0.00
16 0.00
17 0.00
18 0.00
19 0.00
20 0.00
21 0.00
22 0.00
23 0.00
24 0.00
25 0.00
26 0.00
27 0.00
28 0.00
29 0.00
30 0.00
31 0.00
32 0.00
33 0.00
34 0.00
35 0.00
36 0.00
37 0.00
38 0.00
39 0.00
40 0.00
41 0.00
42 0.00
43 0.00
44 0.00
45 0.00
46 0.00

@<SCITEGIC>ATOM_PROPERTY
pdb_occupancy
SciTegic.value.DoubleValue
1 1.00
2 1.00
3 1.00
4 1.00
5 1.00
6 1.00
7 1.00
8 1.00
9 1.00
10 1.00
11 1.00
12 1.00
13 1.00
14 1.00
15 1.00
16 1.00
17 1.00
18 1.00
19 1.00
20 1.00
21 1.00
22 1.00
23 1.00
24 1.00
25 1.00
26 1.00
27 1.00
28 1.00
29 1.00
30 1.00
31 1.00
32 1.00
33 1.00
34 1.00
35 1.00
36 1.00
37 1.00
38 1.00
39 1.00
40 1.00
41 1.00
42 1.00
43 1.00
44 1.00
45 1.00
46 1.00

#	Created by:	Discovery Studio
#	Creation time:	2019-08-05T15:50:59Z

@<TRIPOS>MOLECULE
3g0b
   46    48     0 0 0
SMALL
USER_CHARGES


@<TRIPOS>ATOM
      1 O1           46.705400   34.847900   20.294800 O.2      1 SUBUNIT    0.0000
      2 C2           46.161500   34.349500   19.317800 C.2      1 SUBUNIT    0.0000
      3 N3           46.149400   32.992100   19.144100 N.am     1 SUBUNIT    0.0000
      4 C4           46.886400   32.186200   20.131600 C.3      1 SUBUNIT    0.0000
      5 N5           45.560500   35.110900   18.351300 N.am     1 SUBUNIT    0.0000
      6 C6           45.765100   36.577000   18.376700 C.3      1 SUBUNIT    0.0000
      7 C7           47.206500   37.009300   18.542700 C.2      1 SUBUNIT    0.0000
      8 C8           48.206400   36.650400   17.632300 C.2      1 SUBUNIT    0.0000
      9 C9           47.883200   35.880700   16.459200 C.1      1 SUBUNIT    0.0000
     10 N10          47.615400   35.258800   15.516100 N.1      1 SUBUNIT    0.0000
     11 C11          49.529500   37.028300   17.839300 C.2      1 SUBUNIT    0.0000
     12 C12          49.864900   37.785800   18.952800 C.2      1 SUBUNIT    0.0000
     13 C13          48.879800   38.170100   19.850600 C.2      1 SUBUNIT    0.0000
     14 C14          47.564100   37.775900   19.648600 C.2      1 SUBUNIT    0.0000
     15 C15          44.727200   34.507100   17.290300 C.2      1 SUBUNIT    0.0000
     16 C16          44.727700   33.172800   17.154600 C.2      1 SUBUNIT    0.0000
     17 C17          45.514700   32.365600   18.108100 C.2      1 SUBUNIT    0.0000
     18 O18          45.540000   31.156100   17.914400 O.2      1 SUBUNIT    0.0000
     19 N19          43.884600   35.346800   16.420900 N.pl3    1 SUBUNIT    0.0000
     20 C20          43.893300   35.236000   14.961700 C.3      1 SUBUNIT    0.0000
     21 C21          42.489200   34.893700   14.442800 C.3      1 SUBUNIT    0.0000
     22 N22          42.455500   34.856900   12.986300 N.3      1 SUBUNIT    0.0000
     23 C23          41.444200   35.876900   14.984400 C.3      1 SUBUNIT    0.0000
     24 C24          41.512700   35.994100   16.510400 C.3      1 SUBUNIT    0.0000
     25 C25          42.928200   36.284700   17.003000 C.3      1 SUBUNIT    0.0000
     26 H26          46.815600   31.114300   19.946700 H        1 SUBUNIT    0.0000
     27 H27          47.943400   32.456200   20.128300 H        1 SUBUNIT    0.0000
     28 H28          46.496400   32.373900   21.130000 H        1 SUBUNIT    0.0000
     29 H29          45.148100   37.005600   19.164600 H        1 SUBUNIT    0.0000
     30 H30          45.423900   37.029700   17.448500 H        1 SUBUNIT    0.0000
     31 H31          50.302900   36.744500   17.139600 H        1 SUBUNIT    0.0000
     32 H32          50.890100   38.082600   19.116200 H        1 SUBUNIT    0.0000
     33 H33          49.137700   38.765500   20.715200 H        1 SUBUNIT    0.0000
     34 H34          46.814000   38.062100   20.369300 H        1 SUBUNIT    0.0000
     35 H35          44.162900   32.688300   16.380700 H        1 SUBUNIT    0.0000
     36 H36          44.615100   34.482600   14.646900 H        1 SUBUNIT    0.0000
     37 H37          44.229900   36.184400   14.541600 H        1 SUBUNIT    0.0000
     38 H38          42.235300   33.890800   14.786600 H        1 SUBUNIT    0.0000
     39 H39          42.557500   35.793200   12.615100 H        1 SUBUNIT    0.0000
     40 H40          43.256500   34.339400   12.640400 H        1 SUBUNIT    0.0000
     41 H41          40.442900   35.565400   14.685500 H        1 SUBUNIT    0.0000
     42 H42          41.601000   36.858800   14.543700 H        1 SUBUNIT    0.0000
     43 H43          41.146600   35.073400   16.967400 H        1 SUBUNIT    0.0000
     44 H44          40.864600   36.799500   16.841200 H        1 SUBUNIT    0.0000
     45 H45          42.959400   36.227400   18.092900 H        1 SUBUNIT    0.0000
     46 H46          43.220700   37.296900   16.724100 H        1 SUBUNIT    0.0000
@<TRIPOS>BOND
     1    1    2 2
     2    2    3 1
     3    2    5 1
     4    3    4 1
     5    3   17 1
     6    4   26 1
     7    4   27 1
     8    4   28 1
     9    5    6 1
    10    5   15 1
    11    6    7 1
    12    6   29 1
    13    6   30 1
    14    7    8 2
    15    7   14 1
    16    8    9 1
    17    8   11 1
    18    9   10 3
    19   11   12 2
    20   11   31 1
    21   12   13 1
    22   12   32 1
    23   13   14 2
    24   13   33 1
    25   14   34 1
    26   15   16 2
    27   15   19 1
    28   16   17 1
    29   16   35 1
    30   17   18 2
    31   19   20 1
    32   19   25 1
    33   20   21 1
    34   20   36 1
    35   20   37 1
    36   21   22 1
    37   21   23 1
    38   21   38 1
    39   22   39 1
    40   22   40 1
    41   23   24 1
    42   23   41 1
    43   23   42 1
    44   24   25 1
    45   24   43 1
    46   24   44 1
    47   25   45 1
    48   25   46 1
@<SCITEGIC>MOL_PROPERTY
TopHits
SciTegic.value.IntegerValue
10

@<SCITEGIC>MOL_PROPERTY
-CDOCKER_ENERGY
SciTegic.value.DoubleValue
32.913204

@<SCITEGIC>MOL_PROPERTY
-CDOCKER_INTERACTION_ENERGY
SciTegic.value.DoubleValue
39.137344

@<SCITEGIC>MOL_PROPERTY
POSE_NUMBER
SciTegic.value.IntegerValue
5

@<SCITEGIC>MOL_PROPERTY
ForcefieldFFML
SciTegic.value.StringValue
<?xml version="1.0" encoding="UTF-8"?>
<!DOCTYPE ffml SYSTEM "Ffml.dtd">
<ffml version="1.0">
<forcefield name="CHARMm" derivedFrom="CHARMm" base="CHARMm">
<atomTypes>
</atomTypes>
<parameters>
<angle atom1="NX" atom2="CUA1" atom3="NX">
<quadratic
refValue="120"
forceConstant="60"/>
</angle>
</parameters>
</forcefield>
</ffml>

@<SCITEGIC>MOL_PROPERTY
Initial Potential Energy
SciTegic.value.DoubleValue
18.406530

@<SCITEGIC>MOL_PROPERTY
Initial RMS Gradient
SciTegic.value.DoubleValue
15.915090

@<SCITEGIC>MOL_PROPERTY
Minimization Criteria
SciTegic.value.StringValue
 CONJUG> Minimization exiting with gradient tolerance ( 0.0100000) satisfied.

@<SCITEGIC>MOL_PROPERTY
CHARMm Energy
SciTegic.value.DoubleValue
-12.311950

@<SCITEGIC>MOL_PROPERTY
Potential Energy
SciTegic.value.DoubleValue
-12.311950

@<SCITEGIC>MOL_PROPERTY
RMS Gradient
SciTegic.value.DoubleValue
0.009610

@<SCITEGIC>MOL_PROPERTY
Bond Energy
SciTegic.value.DoubleValue
0.981260

@<SCITEGIC>MOL_PROPERTY
Angle Energy
SciTegic.value.DoubleValue
3.644000

@<SCITEGIC>MOL_PROPERTY
Urey-Bradley Energy
SciTegic.value.IntegerValue
0

@<SCITEGIC>MOL_PROPERTY
Dihedral Energy
SciTegic.value.DoubleValue
5.359370

@<SCITEGIC>MOL_PROPERTY
Improper Energy
SciTegic.value.DoubleValue
0.051110

@<SCITEGIC>MOL_PROPERTY
Van der Waals Energy
SciTegic.value.DoubleValue
-2.167470

@<SCITEGIC>MOL_PROPERTY
Electrostatic Energy
SciTegic.value.DoubleValue
-20.180201

@<SCITEGIC>MOL_PROPERTY
Hydrogen Bond Energy
SciTegic.value.IntegerValue
0

@<SCITEGIC>MOL_PROPERTY
Solvation Free Energy
SciTegic.value.IntegerValue
0

@<SCITEGIC>MOL_PROPERTY
Resolution
SciTegic.value.DoubleValue
2.250000

@<SCITEGIC>MOL_PROPERTY
PartialChargeMethod
SciTegic.value.StringValue
MomanyRone

@<SCITEGIC>MOL_PROPERTY
UseResidueTemplateCharge
SciTegic.value.StringValue
True

@<SCITEGIC>MOL_PROPERTY
Heavy atom RMSD to Alogliptin 1
SciTegic.value.DoubleValue
7.505735

@<SCITEGIC>ATOM_PROPERTY
Formal Charge
SciTegic.value.StringValue
1 0
2 0
3 0
4 0
5 0
6 0
7 0
8 0
9 0
10 0
11 0
12 0
13 0
14 0
15 0
16 0
17 0
18 0
19 0
20 0
21 0
22 0
23 0
24 0
25 0
26 0
27 0
28 0
29 0
30 0
31 0
32 0
33 0
34 0
35 0
36 0
37 0
38 0
39 0
40 0
41 0
42 0
43 0
44 0
45 0
46 0

@<SCITEGIC>ATOM_PROPERTY
pdb_tempFactor
SciTegic.value.DoubleValue
1 0.00
2 0.00
3 0.00
4 0.00
5 0.00
6 0.00
7 0.00
8 0.00
9 0.00
10 0.00
11 0.00
12 0.00
13 0.00
14 0.00
15 0.00
16 0.00
17 0.00
18 0.00
19 0.00
20 0.00
21 0.00
22 0.00
23 0.00
24 0.00
25 0.00
26 0.00
27 0.00
28 0.00
29 0.00
30 0.00
31 0.00
32 0.00
33 0.00
34 0.00
35 0.00
36 0.00
37 0.00
38 0.00
39 0.00
40 0.00
41 0.00
42 0.00
43 0.00
44 0.00
45 0.00
46 0.00

@<SCITEGIC>ATOM_PROPERTY
pdb_occupancy
SciTegic.value.DoubleValue
1 1.00
2 1.00
3 1.00
4 1.00
5 1.00
6 1.00
7 1.00
8 1.00
9 1.00
10 1.00
11 1.00
12 1.00
13 1.00
14 1.00
15 1.00
16 1.00
17 1.00
18 1.00
19 1.00
20 1.00
21 1.00
22 1.00
23 1.00
24 1.00
25 1.00
26 1.00
27 1.00
28 1.00
29 1.00
30 1.00
31 1.00
32 1.00
33 1.00
34 1.00
35 1.00
36 1.00
37 1.00
38 1.00
39 1.00
40 1.00
41 1.00
42 1.00
43 1.00
44 1.00
45 1.00
46 1.00

#	Created by:	Discovery Studio
#	Creation time:	2019-08-05T15:50:59Z

@<TRIPOS>MOLECULE
3g0b
   46    48     0 0 0
SMALL
USER_CHARGES


@<TRIPOS>ATOM
      1 O1           46.245200   33.949000   19.582600 O.2      1 SUBUNIT    0.0000
      2 C2           45.665500   33.538900   18.582700 C.2      1 SUBUNIT    0.0000
      3 N3           45.750600   32.223100   18.204000 N.am     1 SUBUNIT    0.0000
      4 C4           46.611400   31.324800   18.992600 C.3      1 SUBUNIT    0.0000
      5 N5           44.925100   34.369100   17.781000 N.am     1 SUBUNIT    0.0000
      6 C6           45.000300   35.825100   18.024300 C.3      1 SUBUNIT    0.0000
      7 C7           46.415800   36.368000   18.081100 C.2      1 SUBUNIT    0.0000
      8 C8           47.357200   36.147200   17.067100 C.2      1 SUBUNIT    0.0000
      9 C9           46.998700   35.450000   15.859100 C.1      1 SUBUNIT    0.0000
     10 N10          46.718500   34.890600   14.883200 N.1      1 SUBUNIT    0.0000
     11 C11          48.668100   36.593200   17.200900 C.2      1 SUBUNIT    0.0000
     12 C12          49.047400   37.306500   18.328300 C.2      1 SUBUNIT    0.0000
     13 C13          48.119000   37.563300   19.324800 C.2      1 SUBUNIT    0.0000
     14 C14          46.820700   37.088500   19.203400 C.2      1 SUBUNIT    0.0000
     15 C15          44.092300   33.856900   16.671300 C.2      1 SUBUNIT    0.0000
     16 C16          44.224600   32.571400   16.312300 C.2      1 SUBUNIT    0.0000
     17 C17          45.112900   31.705900   17.110600 C.2      1 SUBUNIT    0.0000
     18 O18          45.209200   30.539200   16.747200 O.2      1 SUBUNIT    0.0000
     19 N19          43.114000   34.716200   15.982100 N.pl3    1 SUBUNIT    0.0000
     20 C20          43.240600   35.083500   14.569700 C.3      1 SUBUNIT    0.0000
     21 C21          41.980600   34.699200   13.772200 C.3      1 SUBUNIT    0.0000
     22 N22          42.027300   35.241700   12.426400 N.3      1 SUBUNIT    0.0000
     23 C23          40.697100   35.144000   14.480500 C.3      1 SUBUNIT    0.0000
     24 C24          40.676100   34.605500   15.909800 C.3      1 SUBUNIT    0.0000
     25 C25          41.894200   35.137000   16.665000 C.3      1 SUBUNIT    0.0000
     26 H26          46.632700   31.602900   20.047800 H        1 SUBUNIT    0.0000
     27 H27          46.268200   30.290000   18.948300 H        1 SUBUNIT    0.0000
     28 H28          47.631900   31.359900   18.609200 H        1 SUBUNIT    0.0000
     29 H29          44.470800   36.050600   18.950200 H        1 SUBUNIT    0.0000
     30 H30          44.477600   36.377700   17.245500 H        1 SUBUNIT    0.0000
     31 H31          49.401200   36.406900   16.429100 H        1 SUBUNIT    0.0000
     32 H32          50.060800   37.665500   18.427200 H        1 SUBUNIT    0.0000
     33 H33          48.409300   38.122400   20.203600 H        1 SUBUNIT    0.0000
     34 H34          46.124600   37.280200   20.003600 H        1 SUBUNIT    0.0000
     35 H35          43.692000   32.165200   15.472200 H        1 SUBUNIT    0.0000
     36 H36          44.116700   34.598200   14.138200 H        1 SUBUNIT    0.0000
     37 H37          43.411800   36.159100   14.513300 H        1 SUBUNIT    0.0000
     38 H38          41.964000   33.613600   13.668900 H        1 SUBUNIT    0.0000
     39 H39          42.965000   35.117900   12.062500 H        1 SUBUNIT    0.0000
     40 H40          41.855300   36.239300   12.438100 H        1 SUBUNIT    0.0000
     41 H41          39.821800   34.797200   13.934000 H        1 SUBUNIT    0.0000
     42 H42          40.638600   36.233300   14.500400 H        1 SUBUNIT    0.0000
     43 H43          40.700000   33.515300   15.895400 H        1 SUBUNIT    0.0000
     44 H44          39.752100   34.879700   16.409000 H        1 SUBUNIT    0.0000
     45 H45          41.901500   34.771700   17.684700 H        1 SUBUNIT    0.0000
     46 H46          41.869500   36.225300   16.723500 H        1 SUBUNIT    0.0000
@<TRIPOS>BOND
     1    1    2 2
     2    2    3 1
     3    2    5 1
     4    3    4 1
     5    3   17 1
     6    4   26 1
     7    4   27 1
     8    4   28 1
     9    5    6 1
    10    5   15 1
    11    6    7 1
    12    6   29 1
    13    6   30 1
    14    7    8 2
    15    7   14 1
    16    8    9 1
    17    8   11 1
    18    9   10 3
    19   11   12 2
    20   11   31 1
    21   12   13 1
    22   12   32 1
    23   13   14 2
    24   13   33 1
    25   14   34 1
    26   15   16 2
    27   15   19 1
    28   16   17 1
    29   16   35 1
    30   17   18 2
    31   19   20 1
    32   19   25 1
    33   20   21 1
    34   20   36 1
    35   20   37 1
    36   21   22 1
    37   21   23 1
    38   21   38 1
    39   22   39 1
    40   22   40 1
    41   23   24 1
    42   23   41 1
    43   23   42 1
    44   24   25 1
    45   24   43 1
    46   24   44 1
    47   25   45 1
    48   25   46 1
@<SCITEGIC>MOL_PROPERTY
TopHits
SciTegic.value.IntegerValue
10

@<SCITEGIC>MOL_PROPERTY
-CDOCKER_ENERGY
SciTegic.value.DoubleValue
27.732199

@<SCITEGIC>MOL_PROPERTY
-CDOCKER_INTERACTION_ENERGY
SciTegic.value.DoubleValue
34.312721

@<SCITEGIC>MOL_PROPERTY
POSE_NUMBER
SciTegic.value.IntegerValue
6

@<SCITEGIC>MOL_PROPERTY
ForcefieldFFML
SciTegic.value.StringValue
<?xml version="1.0" encoding="UTF-8"?>
<!DOCTYPE ffml SYSTEM "Ffml.dtd">
<ffml version="1.0">
<forcefield name="CHARMm" derivedFrom="CHARMm" base="CHARMm">
<atomTypes>
</atomTypes>
<parameters>
<angle atom1="NX" atom2="CUA1" atom3="NX">
<quadratic
refValue="120"
forceConstant="60"/>
</angle>
</parameters>
</forcefield>
</ffml>

@<SCITEGIC>MOL_PROPERTY
Initial Potential Energy
SciTegic.value.DoubleValue
18.406530

@<SCITEGIC>MOL_PROPERTY
Initial RMS Gradient
SciTegic.value.DoubleValue
15.915090

@<SCITEGIC>MOL_PROPERTY
Minimization Criteria
SciTegic.value.StringValue
 CONJUG> Minimization exiting with gradient tolerance ( 0.0100000) satisfied.

@<SCITEGIC>MOL_PROPERTY
CHARMm Energy
SciTegic.value.DoubleValue
-12.311950

@<SCITEGIC>MOL_PROPERTY
Potential Energy
SciTegic.value.DoubleValue
-12.311950

@<SCITEGIC>MOL_PROPERTY
RMS Gradient
SciTegic.value.DoubleValue
0.009610

@<SCITEGIC>MOL_PROPERTY
Bond Energy
SciTegic.value.DoubleValue
0.981260

@<SCITEGIC>MOL_PROPERTY
Angle Energy
SciTegic.value.DoubleValue
3.644000

@<SCITEGIC>MOL_PROPERTY
Urey-Bradley Energy
SciTegic.value.IntegerValue
0

@<SCITEGIC>MOL_PROPERTY
Dihedral Energy
SciTegic.value.DoubleValue
5.359370

@<SCITEGIC>MOL_PROPERTY
Improper Energy
SciTegic.value.DoubleValue
0.051110

@<SCITEGIC>MOL_PROPERTY
Van der Waals Energy
SciTegic.value.DoubleValue
-2.167470

@<SCITEGIC>MOL_PROPERTY
Electrostatic Energy
SciTegic.value.DoubleValue
-20.180201

@<SCITEGIC>MOL_PROPERTY
Hydrogen Bond Energy
SciTegic.value.IntegerValue
0

@<SCITEGIC>MOL_PROPERTY
Solvation Free Energy
SciTegic.value.IntegerValue
0

@<SCITEGIC>MOL_PROPERTY
Resolution
SciTegic.value.DoubleValue
2.250000

@<SCITEGIC>MOL_PROPERTY
PartialChargeMethod
SciTegic.value.StringValue
MomanyRone

@<SCITEGIC>MOL_PROPERTY
UseResidueTemplateCharge
SciTegic.value.StringValue
True

@<SCITEGIC>MOL_PROPERTY
Heavy atom RMSD to Alogliptin 1
SciTegic.value.DoubleValue
6.856534

@<SCITEGIC>ATOM_PROPERTY
Formal Charge
SciTegic.value.StringValue
1 0
2 0
3 0
4 0
5 0
6 0
7 0
8 0
9 0
10 0
11 0
12 0
13 0
14 0
15 0
16 0
17 0
18 0
19 0
20 0
21 0
22 0
23 0
24 0
25 0
26 0
27 0
28 0
29 0
30 0
31 0
32 0
33 0
34 0
35 0
36 0
37 0
38 0
39 0
40 0
41 0
42 0
43 0
44 0
45 0
46 0

@<SCITEGIC>ATOM_PROPERTY
pdb_tempFactor
SciTegic.value.DoubleValue
1 0.00
2 0.00
3 0.00
4 0.00
5 0.00
6 0.00
7 0.00
8 0.00
9 0.00
10 0.00
11 0.00
12 0.00
13 0.00
14 0.00
15 0.00
16 0.00
17 0.00
18 0.00
19 0.00
20 0.00
21 0.00
22 0.00
23 0.00
24 0.00
25 0.00
26 0.00
27 0.00
28 0.00
29 0.00
30 0.00
31 0.00
32 0.00
33 0.00
34 0.00
35 0.00
36 0.00
37 0.00
38 0.00
39 0.00
40 0.00
41 0.00
42 0.00
43 0.00
44 0.00
45 0.00
46 0.00

@<SCITEGIC>ATOM_PROPERTY
pdb_occupancy
SciTegic.value.DoubleValue
1 1.00
2 1.00
3 1.00
4 1.00
5 1.00
6 1.00
7 1.00
8 1.00
9 1.00
10 1.00
11 1.00
12 1.00
13 1.00
14 1.00
15 1.00
16 1.00
17 1.00
18 1.00
19 1.00
20 1.00
21 1.00
22 1.00
23 1.00
24 1.00
25 1.00
26 1.00
27 1.00
28 1.00
29 1.00
30 1.00
31 1.00
32 1.00
33 1.00
34 1.00
35 1.00
36 1.00
37 1.00
38 1.00
39 1.00
40 1.00
41 1.00
42 1.00
43 1.00
44 1.00
45 1.00
46 1.00

#	Created by:	Discovery Studio
#	Creation time:	2019-08-05T15:50:59Z

@<TRIPOS>MOLECULE
3g0b
   46    48     0 0 0
SMALL
USER_CHARGES


@<TRIPOS>ATOM
      1 O1           46.300600   35.136400   19.852100 O.2      1 SUBUNIT    0.0000
      2 C2           45.788700   35.807800   18.960700 C.2      1 SUBUNIT    0.0000
      3 N3           46.106900   37.137000   18.812700 N.am     1 SUBUNIT    0.0000
      4 C4           47.046000   37.735900   19.777600 C.3      1 SUBUNIT    0.0000
      5 N5           44.897600   35.265300   18.059300 N.am     1 SUBUNIT    0.0000
      6 C6           44.577400   33.829200   18.156600 C.3      1 SUBUNIT    0.0000
      7 C7           44.952300   33.027900   16.926200 C.2      1 SUBUNIT    0.0000
      8 C8           46.239100   33.013800   16.370700 C.2      1 SUBUNIT    0.0000
      9 C9           47.314300   33.770100   16.956200 C.1      1 SUBUNIT    0.0000
     10 N10          48.191400   34.378500   17.412300 N.1      1 SUBUNIT    0.0000
     11 C11          46.518300   32.261400   15.232800 C.2      1 SUBUNIT    0.0000
     12 C12          45.524200   31.495500   14.644000 C.2      1 SUBUNIT    0.0000
     13 C13          44.249300   31.491800   15.184400 C.2      1 SUBUNIT    0.0000
     14 C14          43.971500   32.255300   16.307900 C.2      1 SUBUNIT    0.0000
     15 C15          44.276500   36.063700   16.980600 C.2      1 SUBUNIT    0.0000
     16 C16          44.688300   37.328000   16.832000 C.2      1 SUBUNIT    0.0000
     17 C17          45.614600   37.920300   17.808600 C.2      1 SUBUNIT    0.0000
     18 O18          45.881700   39.108200   17.649600 O.2      1 SUBUNIT    0.0000
     19 N19          43.232600   35.565100   16.058400 N.pl3    1 SUBUNIT    0.0000
     20 C20          41.814400   35.615600   16.470800 C.3      1 SUBUNIT    0.0000
     21 C21          40.811900   34.864600   15.573700 C.3      1 SUBUNIT    0.0000
     22 N22          40.765000   33.439700   15.880500 N.3      1 SUBUNIT    0.0000
     23 C23          41.117600   35.098600   14.096600 C.3      1 SUBUNIT    0.0000
     24 C24          42.530900   34.612800   13.797500 C.3      1 SUBUNIT    0.0000
     25 C25          43.570800   35.366300   14.635500 C.3      1 SUBUNIT    0.0000
     26 H26          46.691200   37.587200   20.797800 H        1 SUBUNIT    0.0000
     27 H27          48.032200   37.284000   19.671900 H        1 SUBUNIT    0.0000
     28 H28          47.169900   38.810300   19.636600 H        1 SUBUNIT    0.0000
     29 H29          43.504500   33.744400   18.315500 H        1 SUBUNIT    0.0000
     30 H30          45.033200   33.355900   19.027500 H        1 SUBUNIT    0.0000
     31 H31          47.508200   32.253900   14.797700 H        1 SUBUNIT    0.0000
     32 H32          45.741500   30.903700   13.767400 H        1 SUBUNIT    0.0000
     33 H33          43.469500   30.902300   14.724300 H        1 SUBUNIT    0.0000
     34 H34          42.966500   32.252600   16.690800 H        1 SUBUNIT    0.0000
     35 H35          44.344900   37.913500   16.013400 H        1 SUBUNIT    0.0000
     36 H36          41.525000   36.667300   16.490500 H        1 SUBUNIT    0.0000
     37 H37          41.726200   35.263700   17.499800 H        1 SUBUNIT    0.0000
     38 H38          39.810500   35.237600   15.783300 H        1 SUBUNIT    0.0000
     39 H39          41.618700   33.002300   15.562000 H        1 SUBUNIT    0.0000
     40 H40          40.726300   33.320900   16.883800 H        1 SUBUNIT    0.0000
     41 H41          41.034200   36.161000   13.862700 H        1 SUBUNIT    0.0000
     42 H42          40.396900   34.581200   13.461900 H        1 SUBUNIT    0.0000
     43 H43          42.742200   34.742200   12.737000 H        1 SUBUNIT    0.0000
     44 H44          42.600400   33.543900   13.989500 H        1 SUBUNIT    0.0000
     45 H45          43.712900   36.349700   14.190600 H        1 SUBUNIT    0.0000
     46 H46          44.536800   34.866300   14.561600 H        1 SUBUNIT    0.0000
@<TRIPOS>BOND
     1    1    2 2
     2    2    3 1
     3    2    5 1
     4    3    4 1
     5    3   17 1
     6    4   26 1
     7    4   27 1
     8    4   28 1
     9    5    6 1
    10    5   15 1
    11    6    7 1
    12    6   29 1
    13    6   30 1
    14    7    8 2
    15    7   14 1
    16    8    9 1
    17    8   11 1
    18    9   10 3
    19   11   12 2
    20   11   31 1
    21   12   13 1
    22   12   32 1
    23   13   14 2
    24   13   33 1
    25   14   34 1
    26   15   16 2
    27   15   19 1
    28   16   17 1
    29   16   35 1
    30   17   18 2
    31   19   20 1
    32   19   25 1
    33   20   21 1
    34   20   36 1
    35   20   37 1
    36   21   22 1
    37   21   23 1
    38   21   38 1
    39   22   39 1
    40   22   40 1
    41   23   24 1
    42   23   41 1
    43   23   42 1
    44   24   25 1
    45   24   43 1
    46   24   44 1
    47   25   45 1
    48   25   46 1
@<SCITEGIC>MOL_PROPERTY
TopHits
SciTegic.value.IntegerValue
10

@<SCITEGIC>MOL_PROPERTY
-CDOCKER_ENERGY
SciTegic.value.DoubleValue
26.978937

@<SCITEGIC>MOL_PROPERTY
-CDOCKER_INTERACTION_ENERGY
SciTegic.value.DoubleValue
35.523388

@<SCITEGIC>MOL_PROPERTY
POSE_NUMBER
SciTegic.value.IntegerValue
7

@<SCITEGIC>MOL_PROPERTY
ForcefieldFFML
SciTegic.value.StringValue
<?xml version="1.0" encoding="UTF-8"?>
<!DOCTYPE ffml SYSTEM "Ffml.dtd">
<ffml version="1.0">
<forcefield name="CHARMm" derivedFrom="CHARMm" base="CHARMm">
<atomTypes>
</atomTypes>
<parameters>
<angle atom1="NX" atom2="CUA1" atom3="NX">
<quadratic
refValue="120"
forceConstant="60"/>
</angle>
</parameters>
</forcefield>
</ffml>

@<SCITEGIC>MOL_PROPERTY
Initial Potential Energy
SciTegic.value.DoubleValue
18.406530

@<SCITEGIC>MOL_PROPERTY
Initial RMS Gradient
SciTegic.value.DoubleValue
15.915090

@<SCITEGIC>MOL_PROPERTY
Minimization Criteria
SciTegic.value.StringValue
 CONJUG> Minimization exiting with gradient tolerance ( 0.0100000) satisfied.

@<SCITEGIC>MOL_PROPERTY
CHARMm Energy
SciTegic.value.DoubleValue
-12.311950

@<SCITEGIC>MOL_PROPERTY
Potential Energy
SciTegic.value.DoubleValue
-12.311950

@<SCITEGIC>MOL_PROPERTY
RMS Gradient
SciTegic.value.DoubleValue
0.009610

@<SCITEGIC>MOL_PROPERTY
Bond Energy
SciTegic.value.DoubleValue
0.981260

@<SCITEGIC>MOL_PROPERTY
Angle Energy
SciTegic.value.DoubleValue
3.644000

@<SCITEGIC>MOL_PROPERTY
Urey-Bradley Energy
SciTegic.value.IntegerValue
0

@<SCITEGIC>MOL_PROPERTY
Dihedral Energy
SciTegic.value.DoubleValue
5.359370

@<SCITEGIC>MOL_PROPERTY
Improper Energy
SciTegic.value.DoubleValue
0.051110

@<SCITEGIC>MOL_PROPERTY
Van der Waals Energy
SciTegic.value.DoubleValue
-2.167470

@<SCITEGIC>MOL_PROPERTY
Electrostatic Energy
SciTegic.value.DoubleValue
-20.180201

@<SCITEGIC>MOL_PROPERTY
Hydrogen Bond Energy
SciTegic.value.IntegerValue
0

@<SCITEGIC>MOL_PROPERTY
Solvation Free Energy
SciTegic.value.IntegerValue
0

@<SCITEGIC>MOL_PROPERTY
Resolution
SciTegic.value.DoubleValue
2.250000

@<SCITEGIC>MOL_PROPERTY
PartialChargeMethod
SciTegic.value.StringValue
MomanyRone

@<SCITEGIC>MOL_PROPERTY
UseResidueTemplateCharge
SciTegic.value.StringValue
True

@<SCITEGIC>MOL_PROPERTY
Heavy atom RMSD to Alogliptin 1
SciTegic.value.DoubleValue
6.881095

@<SCITEGIC>ATOM_PROPERTY
Formal Charge
SciTegic.value.StringValue
1 0
2 0
3 0
4 0
5 0
6 0
7 0
8 0
9 0
10 0
11 0
12 0
13 0
14 0
15 0
16 0
17 0
18 0
19 0
20 0
21 0
22 0
23 0
24 0
25 0
26 0
27 0
28 0
29 0
30 0
31 0
32 0
33 0
34 0
35 0
36 0
37 0
38 0
39 0
40 0
41 0
42 0
43 0
44 0
45 0
46 0

@<SCITEGIC>ATOM_PROPERTY
pdb_tempFactor
SciTegic.value.DoubleValue
1 0.00
2 0.00
3 0.00
4 0.00
5 0.00
6 0.00
7 0.00
8 0.00
9 0.00
10 0.00
11 0.00
12 0.00
13 0.00
14 0.00
15 0.00
16 0.00
17 0.00
18 0.00
19 0.00
20 0.00
21 0.00
22 0.00
23 0.00
24 0.00
25 0.00
26 0.00
27 0.00
28 0.00
29 0.00
30 0.00
31 0.00
32 0.00
33 0.00
34 0.00
35 0.00
36 0.00
37 0.00
38 0.00
39 0.00
40 0.00
41 0.00
42 0.00
43 0.00
44 0.00
45 0.00
46 0.00

@<SCITEGIC>ATOM_PROPERTY
pdb_occupancy
SciTegic.value.DoubleValue
1 1.00
2 1.00
3 1.00
4 1.00
5 1.00
6 1.00
7 1.00
8 1.00
9 1.00
10 1.00
11 1.00
12 1.00
13 1.00
14 1.00
15 1.00
16 1.00
17 1.00
18 1.00
19 1.00
20 1.00
21 1.00
22 1.00
23 1.00
24 1.00
25 1.00
26 1.00
27 1.00
28 1.00
29 1.00
30 1.00
31 1.00
32 1.00
33 1.00
34 1.00
35 1.00
36 1.00
37 1.00
38 1.00
39 1.00
40 1.00
41 1.00
42 1.00
43 1.00
44 1.00
45 1.00
46 1.00

#	Created by:	Discovery Studio
#	Creation time:	2019-08-05T15:50:59Z

@<TRIPOS>MOLECULE
3g0b
   46    48     0 0 0
SMALL
USER_CHARGES


@<TRIPOS>ATOM
      1 O1           47.934500   34.852000   15.855500 O.2      1 SUBUNIT    0.0000
      2 C2           46.875600   35.391100   16.156600 C.2      1 SUBUNIT    0.0000
      3 N3           46.845600   36.494800   16.972600 N.am     1 SUBUNIT    0.0000
      4 C4           48.124200   36.975600   17.528700 C.3      1 SUBUNIT    0.0000
      5 N5           45.673500   34.921200   15.695500 N.am     1 SUBUNIT    0.0000
      6 C6           45.676500   33.799500   14.735900 C.3      1 SUBUNIT    0.0000
      7 C7           45.463900   32.434400   15.363500 C.2      1 SUBUNIT    0.0000
      8 C8           44.660900   31.448600   14.770300 C.2      1 SUBUNIT    0.0000
      9 C9           43.908900   31.719000   13.569400 C.1      1 SUBUNIT    0.0000
     10 N10          43.293600   31.929600   12.609900 N.1      1 SUBUNIT    0.0000
     11 C11          44.565800   30.173900   15.320500 C.2      1 SUBUNIT    0.0000
     12 C12          45.269700   29.861900   16.472800 C.2      1 SUBUNIT    0.0000
     13 C13          46.042500   30.832400   17.089800 C.2      1 SUBUNIT    0.0000
     14 C14          46.136900   32.103500   16.539900 C.2      1 SUBUNIT    0.0000
     15 C15          44.383400   35.520000   16.091700 C.2      1 SUBUNIT    0.0000
     16 C16          44.395800   36.619300   16.860900 C.2      1 SUBUNIT    0.0000
     17 C17          45.697100   37.159600   17.307500 C.2      1 SUBUNIT    0.0000
     18 O18          45.670200   38.194500   17.964100 O.2      1 SUBUNIT    0.0000
     19 N19          43.108500   34.925700   15.654900 N.pl3    1 SUBUNIT    0.0000
     20 C20          42.451400   35.358700   14.420500 C.3      1 SUBUNIT    0.0000
     21 C21          40.996600   35.763900   14.690300 C.3      1 SUBUNIT    0.0000
     22 N22          40.936600   36.970800   15.504200 N.3      1 SUBUNIT    0.0000
     23 C23          40.255800   34.621800   15.395600 C.3      1 SUBUNIT    0.0000
     24 C24          40.965100   34.249300   16.703200 C.3      1 SUBUNIT    0.0000
     25 C25          42.436000   33.893700   16.448300 C.3      1 SUBUNIT    0.0000
     26 H26          48.071500   38.018600   17.844500 H        1 SUBUNIT    0.0000
     27 H27          48.397100   36.378600   18.399800 H        1 SUBUNIT    0.0000
     28 H28          48.931600   36.900100   16.799200 H        1 SUBUNIT    0.0000
     29 H29          46.612800   33.766600   14.175700 H        1 SUBUNIT    0.0000
     30 H30          44.914900   34.006200   13.988500 H        1 SUBUNIT    0.0000
     31 H31          43.958800   29.410500   14.853800 H        1 SUBUNIT    0.0000
     32 H32          45.215400   28.866500   16.888600 H        1 SUBUNIT    0.0000
     33 H33          46.590400   30.594400   17.989600 H        1 SUBUNIT    0.0000
     34 H34          46.767900   32.825700   17.034800 H        1 SUBUNIT    0.0000
     35 H35          43.484600   37.101100   17.155800 H        1 SUBUNIT    0.0000
     36 H36          42.480800   34.536600   13.704400 H        1 SUBUNIT    0.0000
     37 H37          43.007800   36.182400   13.972900 H        1 SUBUNIT    0.0000
     38 H38          40.497100   35.997300   13.749200 H        1 SUBUNIT    0.0000
     39 H39          41.547500   36.869600   16.304100 H        1 SUBUNIT    0.0000
     40 H40          40.001000   37.086200   15.876800 H        1 SUBUNIT    0.0000
     41 H41          40.223100   33.749900   14.742000 H        1 SUBUNIT    0.0000
     42 H42          39.220600   34.901200   15.592400 H        1 SUBUNIT    0.0000
     43 H43          40.449600   33.417700   17.183000 H        1 SUBUNIT    0.0000
     44 H44          40.914400   35.086700   17.399800 H        1 SUBUNIT    0.0000
     45 H45          42.490300   32.949100   15.909100 H        1 SUBUNIT    0.0000
     46 H46          42.966300   33.746300   17.389500 H        1 SUBUNIT    0.0000
@<TRIPOS>BOND
     1    1    2 2
     2    2    3 1
     3    2    5 1
     4    3    4 1
     5    3   17 1
     6    4   26 1
     7    4   27 1
     8    4   28 1
     9    5    6 1
    10    5   15 1
    11    6    7 1
    12    6   29 1
    13    6   30 1
    14    7    8 2
    15    7   14 1
    16    8    9 1
    17    8   11 1
    18    9   10 3
    19   11   12 2
    20   11   31 1
    21   12   13 1
    22   12   32 1
    23   13   14 2
    24   13   33 1
    25   14   34 1
    26   15   16 2
    27   15   19 1
    28   16   17 1
    29   16   35 1
    30   17   18 2
    31   19   20 1
    32   19   25 1
    33   20   21 1
    34   20   36 1
    35   20   37 1
    36   21   22 1
    37   21   23 1
    38   21   38 1
    39   22   39 1
    40   22   40 1
    41   23   24 1
    42   23   41 1
    43   23   42 1
    44   24   25 1
    45   24   43 1
    46   24   44 1
    47   25   45 1
    48   25   46 1
@<SCITEGIC>MOL_PROPERTY
TopHits
SciTegic.value.IntegerValue
10

@<SCITEGIC>MOL_PROPERTY
-CDOCKER_ENERGY
SciTegic.value.DoubleValue
25.896492

@<SCITEGIC>MOL_PROPERTY
-CDOCKER_INTERACTION_ENERGY
SciTegic.value.DoubleValue
30.555439

@<SCITEGIC>MOL_PROPERTY
POSE_NUMBER
SciTegic.value.IntegerValue
8

@<SCITEGIC>MOL_PROPERTY
ForcefieldFFML
SciTegic.value.StringValue
<?xml version="1.0" encoding="UTF-8"?>
<!DOCTYPE ffml SYSTEM "Ffml.dtd">
<ffml version="1.0">
<forcefield name="CHARMm" derivedFrom="CHARMm" base="CHARMm">
<atomTypes>
</atomTypes>
<parameters>
<angle atom1="NX" atom2="CUA1" atom3="NX">
<quadratic
refValue="120"
forceConstant="60"/>
</angle>
</parameters>
</forcefield>
</ffml>

@<SCITEGIC>MOL_PROPERTY
Initial Potential Energy
SciTegic.value.DoubleValue
18.406530

@<SCITEGIC>MOL_PROPERTY
Initial RMS Gradient
SciTegic.value.DoubleValue
15.915090

@<SCITEGIC>MOL_PROPERTY
Minimization Criteria
SciTegic.value.StringValue
 CONJUG> Minimization exiting with gradient tolerance ( 0.0100000) satisfied.

@<SCITEGIC>MOL_PROPERTY
CHARMm Energy
SciTegic.value.DoubleValue
-12.311950

@<SCITEGIC>MOL_PROPERTY
Potential Energy
SciTegic.value.DoubleValue
-12.311950

@<SCITEGIC>MOL_PROPERTY
RMS Gradient
SciTegic.value.DoubleValue
0.009610

@<SCITEGIC>MOL_PROPERTY
Bond Energy
SciTegic.value.DoubleValue
0.981260

@<SCITEGIC>MOL_PROPERTY
Angle Energy
SciTegic.value.DoubleValue
3.644000

@<SCITEGIC>MOL_PROPERTY
Urey-Bradley Energy
SciTegic.value.IntegerValue
0

@<SCITEGIC>MOL_PROPERTY
Dihedral Energy
SciTegic.value.DoubleValue
5.359370

@<SCITEGIC>MOL_PROPERTY
Improper Energy
SciTegic.value.DoubleValue
0.051110

@<SCITEGIC>MOL_PROPERTY
Van der Waals Energy
SciTegic.value.DoubleValue
-2.167470

@<SCITEGIC>MOL_PROPERTY
Electrostatic Energy
SciTegic.value.DoubleValue
-20.180201

@<SCITEGIC>MOL_PROPERTY
Hydrogen Bond Energy
SciTegic.value.IntegerValue
0

@<SCITEGIC>MOL_PROPERTY
Solvation Free Energy
SciTegic.value.IntegerValue
0

@<SCITEGIC>MOL_PROPERTY
Resolution
SciTegic.value.DoubleValue
2.250000

@<SCITEGIC>MOL_PROPERTY
PartialChargeMethod
SciTegic.value.StringValue
MomanyRone

@<SCITEGIC>MOL_PROPERTY
UseResidueTemplateCharge
SciTegic.value.StringValue
True

@<SCITEGIC>MOL_PROPERTY
Heavy atom RMSD to Alogliptin 1
SciTegic.value.DoubleValue
6.446828

@<SCITEGIC>ATOM_PROPERTY
Formal Charge
SciTegic.value.StringValue
1 0
2 0
3 0
4 0
5 0
6 0
7 0
8 0
9 0
10 0
11 0
12 0
13 0
14 0
15 0
16 0
17 0
18 0
19 0
20 0
21 0
22 0
23 0
24 0
25 0
26 0
27 0
28 0
29 0
30 0
31 0
32 0
33 0
34 0
35 0
36 0
37 0
38 0
39 0
40 0
41 0
42 0
43 0
44 0
45 0
46 0

@<SCITEGIC>ATOM_PROPERTY
pdb_tempFactor
SciTegic.value.DoubleValue
1 0.00
2 0.00
3 0.00
4 0.00
5 0.00
6 0.00
7 0.00
8 0.00
9 0.00
10 0.00
11 0.00
12 0.00
13 0.00
14 0.00
15 0.00
16 0.00
17 0.00
18 0.00
19 0.00
20 0.00
21 0.00
22 0.00
23 0.00
24 0.00
25 0.00
26 0.00
27 0.00
28 0.00
29 0.00
30 0.00
31 0.00
32 0.00
33 0.00
34 0.00
35 0.00
36 0.00
37 0.00
38 0.00
39 0.00
40 0.00
41 0.00
42 0.00
43 0.00
44 0.00
45 0.00
46 0.00

@<SCITEGIC>ATOM_PROPERTY
pdb_occupancy
SciTegic.value.DoubleValue
1 1.00
2 1.00
3 1.00
4 1.00
5 1.00
6 1.00
7 1.00
8 1.00
9 1.00
10 1.00
11 1.00
12 1.00
13 1.00
14 1.00
15 1.00
16 1.00
17 1.00
18 1.00
19 1.00
20 1.00
21 1.00
22 1.00
23 1.00
24 1.00
25 1.00
26 1.00
27 1.00
28 1.00
29 1.00
30 1.00
31 1.00
32 1.00
33 1.00
34 1.00
35 1.00
36 1.00
37 1.00
38 1.00
39 1.00
40 1.00
41 1.00
42 1.00
43 1.00
44 1.00
45 1.00
46 1.00

#	Created by:	Discovery Studio
#	Creation time:	2019-08-05T15:50:59Z

@<TRIPOS>MOLECULE
3g0b
   46    48     0 0 0
SMALL
USER_CHARGES


@<TRIPOS>ATOM
      1 O1           45.926300   30.512000   14.467400 O.2      1 SUBUNIT    0.0000
      2 C2           44.939700   31.042000   13.969200 C.2      1 SUBUNIT    0.0000
      3 N3           44.539000   30.718800   12.696500 N.am     1 SUBUNIT    0.0000
      4 C4           45.360600   29.753200   11.942600 C.3      1 SUBUNIT    0.0000
      5 N5           44.194100   31.969700   14.656700 N.am     1 SUBUNIT    0.0000
      6 C6           44.571200   32.267000   16.061600 C.3      1 SUBUNIT    0.0000
      7 C7           44.882000   33.716000   16.387500 C.2      1 SUBUNIT    0.0000
      8 C8           45.722400   34.529100   15.616200 C.2      1 SUBUNIT    0.0000
      9 C9           46.411100   34.009300   14.462600 C.1      1 SUBUNIT    0.0000
     10 N10          46.970600   33.604500   13.531300 N.1      1 SUBUNIT    0.0000
     11 C11          45.946200   35.857600   15.967100 C.2      1 SUBUNIT    0.0000
     12 C12          45.344900   36.395500   17.094100 C.2      1 SUBUNIT    0.0000
     13 C13          44.550700   35.592700   17.894900 C.2      1 SUBUNIT    0.0000
     14 C14          44.338300   34.265700   17.549300 C.2      1 SUBUNIT    0.0000
     15 C15          43.016600   32.627100   14.046700 C.2      1 SUBUNIT    0.0000
     16 C16          42.632400   32.253200   12.816300 C.2      1 SUBUNIT    0.0000
     17 C17          43.422400   31.235500   12.100500 C.2      1 SUBUNIT    0.0000
     18 O18          43.020900   30.913600   10.989300 O.2      1 SUBUNIT    0.0000
     19 N19          42.254600   33.684900   14.730300 N.pl3    1 SUBUNIT    0.0000
     20 C20          42.157000   35.018800   14.136700 C.3      1 SUBUNIT    0.0000
     21 C21          40.697400   35.308700   13.777200 C.3      1 SUBUNIT    0.0000
     22 N22          40.529000   36.608000   13.140000 N.3      1 SUBUNIT    0.0000
     23 C23          39.841300   35.191800   15.040900 C.3      1 SUBUNIT    0.0000
     24 C24          39.973100   33.806300   15.690200 C.3      1 SUBUNIT    0.0000
     25 C25          41.438700   33.425600   15.920400 C.3      1 SUBUNIT    0.0000
     26 H26          45.266700   28.756000   12.373700 H        1 SUBUNIT    0.0000
     27 H27          45.080800   29.695400   10.889000 H        1 SUBUNIT    0.0000
     28 H28          46.412600   30.039500   11.975500 H        1 SUBUNIT    0.0000
     29 H29          45.419800   31.672200   16.400000 H        1 SUBUNIT    0.0000
     30 H30          43.744600   31.940300   16.691000 H        1 SUBUNIT    0.0000
     31 H31          46.600100   36.481200   15.380000 H        1 SUBUNIT    0.0000
     32 H32          45.512400   37.429200   17.358400 H        1 SUBUNIT    0.0000
     33 H33          44.100500   35.998300   18.789600 H        1 SUBUNIT    0.0000
     34 H34          43.722800   33.661300   18.199100 H        1 SUBUNIT    0.0000
     35 H35          41.770000   32.682900   12.340700 H        1 SUBUNIT    0.0000
     36 H36          42.793400   35.084600   13.253900 H        1 SUBUNIT    0.0000
     37 H37          42.533200   35.751100   14.851400 H        1 SUBUNIT    0.0000
     38 H38          40.368700   34.569400   13.047400 H        1 SUBUNIT    0.0000
     39 H39          40.523400   37.343100   13.835500 H        1 SUBUNIT    0.0000
     40 H40          41.299100   36.810700   12.514200 H        1 SUBUNIT    0.0000
     41 H41          38.795500   35.404600   14.818100 H        1 SUBUNIT    0.0000
     42 H42          40.178900   35.948800   15.747300 H        1 SUBUNIT    0.0000
     43 H43          39.519600   33.055500   15.050800 H        1 SUBUNIT    0.0000
     44 H44          39.424700   33.777900   16.632500 H        1 SUBUNIT    0.0000
     45 H45          41.510100   32.374500   16.196900 H        1 SUBUNIT    0.0000
     46 H46          41.825000   34.009100   16.752900 H        1 SUBUNIT    0.0000
@<TRIPOS>BOND
     1    1    2 2
     2    2    3 1
     3    2    5 1
     4    3    4 1
     5    3   17 1
     6    4   26 1
     7    4   27 1
     8    4   28 1
     9    5    6 1
    10    5   15 1
    11    6    7 1
    12    6   29 1
    13    6   30 1
    14    7    8 2
    15    7   14 1
    16    8    9 1
    17    8   11 1
    18    9   10 3
    19   11   12 2
    20   11   31 1
    21   12   13 1
    22   12   32 1
    23   13   14 2
    24   13   33 1
    25   14   34 1
    26   15   16 2
    27   15   19 1
    28   16   17 1
    29   16   35 1
    30   17   18 2
    31   19   20 1
    32   19   25 1
    33   20   21 1
    34   20   36 1
    35   20   37 1
    36   21   22 1
    37   21   23 1
    38   21   38 1
    39   22   39 1
    40   22   40 1
    41   23   24 1
    42   23   41 1
    43   23   42 1
    44   24   25 1
    45   24   43 1
    46   24   44 1
    47   25   45 1
    48   25   46 1
@<SCITEGIC>MOL_PROPERTY
TopHits
SciTegic.value.IntegerValue
10

@<SCITEGIC>MOL_PROPERTY
-CDOCKER_ENERGY
SciTegic.value.DoubleValue
24.719090

@<SCITEGIC>MOL_PROPERTY
-CDOCKER_INTERACTION_ENERGY
SciTegic.value.DoubleValue
31.053284

@<SCITEGIC>MOL_PROPERTY
POSE_NUMBER
SciTegic.value.IntegerValue
9

@<SCITEGIC>MOL_PROPERTY
ForcefieldFFML
SciTegic.value.StringValue
<?xml version="1.0" encoding="UTF-8"?>
<!DOCTYPE ffml SYSTEM "Ffml.dtd">
<ffml version="1.0">
<forcefield name="CHARMm" derivedFrom="CHARMm" base="CHARMm">
<atomTypes>
</atomTypes>
<parameters>
<angle atom1="NX" atom2="CUA1" atom3="NX">
<quadratic
refValue="120"
forceConstant="60"/>
</angle>
</parameters>
</forcefield>
</ffml>

@<SCITEGIC>MOL_PROPERTY
Initial Potential Energy
SciTegic.value.DoubleValue
18.406530

@<SCITEGIC>MOL_PROPERTY
Initial RMS Gradient
SciTegic.value.DoubleValue
15.915090

@<SCITEGIC>MOL_PROPERTY
Minimization Criteria
SciTegic.value.StringValue
 CONJUG> Minimization exiting with gradient tolerance ( 0.0100000) satisfied.

@<SCITEGIC>MOL_PROPERTY
CHARMm Energy
SciTegic.value.DoubleValue
-12.311950

@<SCITEGIC>MOL_PROPERTY
Potential Energy
SciTegic.value.DoubleValue
-12.311950

@<SCITEGIC>MOL_PROPERTY
RMS Gradient
SciTegic.value.DoubleValue
0.009610

@<SCITEGIC>MOL_PROPERTY
Bond Energy
SciTegic.value.DoubleValue
0.981260

@<SCITEGIC>MOL_PROPERTY
Angle Energy
SciTegic.value.DoubleValue
3.644000

@<SCITEGIC>MOL_PROPERTY
Urey-Bradley Energy
SciTegic.value.IntegerValue
0

@<SCITEGIC>MOL_PROPERTY
Dihedral Energy
SciTegic.value.DoubleValue
5.359370

@<SCITEGIC>MOL_PROPERTY
Improper Energy
SciTegic.value.DoubleValue
0.051110

@<SCITEGIC>MOL_PROPERTY
Van der Waals Energy
SciTegic.value.DoubleValue
-2.167470

@<SCITEGIC>MOL_PROPERTY
Electrostatic Energy
SciTegic.value.DoubleValue
-20.180201

@<SCITEGIC>MOL_PROPERTY
Hydrogen Bond Energy
SciTegic.value.IntegerValue
0

@<SCITEGIC>MOL_PROPERTY
Solvation Free Energy
SciTegic.value.IntegerValue
0

@<SCITEGIC>MOL_PROPERTY
Resolution
SciTegic.value.DoubleValue
2.250000

@<SCITEGIC>MOL_PROPERTY
PartialChargeMethod
SciTegic.value.StringValue
MomanyRone

@<SCITEGIC>MOL_PROPERTY
UseResidueTemplateCharge
SciTegic.value.StringValue
True

@<SCITEGIC>MOL_PROPERTY
Heavy atom RMSD to Alogliptin 1
SciTegic.value.DoubleValue
5.191090

@<SCITEGIC>ATOM_PROPERTY
Formal Charge
SciTegic.value.StringValue
1 0
2 0
3 0
4 0
5 0
6 0
7 0
8 0
9 0
10 0
11 0
12 0
13 0
14 0
15 0
16 0
17 0
18 0
19 0
20 0
21 0
22 0
23 0
24 0
25 0
26 0
27 0
28 0
29 0
30 0
31 0
32 0
33 0
34 0
35 0
36 0
37 0
38 0
39 0
40 0
41 0
42 0
43 0
44 0
45 0
46 0

@<SCITEGIC>ATOM_PROPERTY
pdb_tempFactor
SciTegic.value.DoubleValue
1 0.00
2 0.00
3 0.00
4 0.00
5 0.00
6 0.00
7 0.00
8 0.00
9 0.00
10 0.00
11 0.00
12 0.00
13 0.00
14 0.00
15 0.00
16 0.00
17 0.00
18 0.00
19 0.00
20 0.00
21 0.00
22 0.00
23 0.00
24 0.00
25 0.00
26 0.00
27 0.00
28 0.00
29 0.00
30 0.00
31 0.00
32 0.00
33 0.00
34 0.00
35 0.00
36 0.00
37 0.00
38 0.00
39 0.00
40 0.00
41 0.00
42 0.00
43 0.00
44 0.00
45 0.00
46 0.00

@<SCITEGIC>ATOM_PROPERTY
pdb_occupancy
SciTegic.value.DoubleValue
1 1.00
2 1.00
3 1.00
4 1.00
5 1.00
6 1.00
7 1.00
8 1.00
9 1.00
10 1.00
11 1.00
12 1.00
13 1.00
14 1.00
15 1.00
16 1.00
17 1.00
18 1.00
19 1.00
20 1.00
21 1.00
22 1.00
23 1.00
24 1.00
25 1.00
26 1.00
27 1.00
28 1.00
29 1.00
30 1.00
31 1.00
32 1.00
33 1.00
34 1.00
35 1.00
36 1.00
37 1.00
38 1.00
39 1.00
40 1.00
41 1.00
42 1.00
43 1.00
44 1.00
45 1.00
46 1.00

#	Created by:	Discovery Studio
#	Creation time:	2019-08-05T15:50:59Z

@<TRIPOS>MOLECULE
3g0b
   46    48     0 0 0
SMALL
USER_CHARGES


@<TRIPOS>ATOM
      1 O1           41.689900   32.898400   11.766200 O.2      1 SUBUNIT    0.0000
      2 C2           42.544600   32.038600   11.952300 C.2      1 SUBUNIT    0.0000
      3 N3           42.646800   30.958100   11.108400 N.am     1 SUBUNIT    0.0000
      4 C4           41.705200   30.823800    9.983200 C.3      1 SUBUNIT    0.0000
      5 N5           43.443300   32.106600   12.992700 N.am     1 SUBUNIT    0.0000
      6 C6           43.381700   33.235300   13.951400 C.3      1 SUBUNIT    0.0000
      7 C7           42.012700   33.695500   14.390200 C.2      1 SUBUNIT    0.0000
      8 C8           41.173100   32.903400   15.176900 C.2      1 SUBUNIT    0.0000
      9 C9           41.546400   31.555500   15.518300 C.1      1 SUBUNIT    0.0000
     10 N10          41.834500   30.467600   15.796100 N.1      1 SUBUNIT    0.0000
     11 C11          39.960500   33.399700   15.641200 C.2      1 SUBUNIT    0.0000
     12 C12          39.538800   34.663100   15.256500 C.2      1 SUBUNIT    0.0000
     13 C13          40.348000   35.449100   14.450000 C.2      1 SUBUNIT    0.0000
     14 C14          41.581900   34.971900   14.034300 C.2      1 SUBUNIT    0.0000
     15 C15          44.524900   31.108800   13.162400 C.2      1 SUBUNIT    0.0000
     16 C16          44.575200   30.061100   12.327100 C.2      1 SUBUNIT    0.0000
     17 C17          43.579600   29.970800   11.243000 C.2      1 SUBUNIT    0.0000
     18 O18          43.652900   28.997200   10.501400 O.2      1 SUBUNIT    0.0000
     19 N19          45.556700   31.248200   14.207500 N.pl3    1 SUBUNIT    0.0000
     20 C20          45.688600   30.264500   15.290000 C.3      1 SUBUNIT    0.0000
     21 C21          45.916900   30.930000   16.654100 C.3      1 SUBUNIT    0.0000
     22 N22          44.699500   31.580900   17.122300 N.3      1 SUBUNIT    0.0000
     23 C23          47.063800   31.943500   16.579700 C.3      1 SUBUNIT    0.0000
     24 C24          46.791400   32.987900   15.492500 C.3      1 SUBUNIT    0.0000
     25 C25          46.559900   32.315300   14.134800 C.3      1 SUBUNIT    0.0000
     26 H26          41.037200   29.980700   10.162000 H        1 SUBUNIT    0.0000
     27 H27          41.099700   31.716700    9.823000 H        1 SUBUNIT    0.0000
     28 H28          42.241400   30.634800    9.052200 H        1 SUBUNIT    0.0000
     29 H29          43.932600   34.081300   13.551300 H        1 SUBUNIT    0.0000
     30 H30          43.908800   32.976900   14.864000 H        1 SUBUNIT    0.0000
     31 H31          39.329500   32.818600   16.296100 H        1 SUBUNIT    0.0000
     32 H32          38.578900   35.030800   15.586600 H        1 SUBUNIT    0.0000
     33 H33          40.025800   36.437500   14.157400 H        1 SUBUNIT    0.0000
     34 H34          42.208100   35.603300   13.421100 H        1 SUBUNIT    0.0000
     35 H35          45.325900   29.300000   12.429100 H        1 SUBUNIT    0.0000
     36 H36          46.530900   29.611900   15.057600 H        1 SUBUNIT    0.0000
     37 H37          44.801800   29.630100   15.325100 H        1 SUBUNIT    0.0000
     38 H38          46.162500   30.168000   17.394600 H        1 SUBUNIT    0.0000
     39 H39          44.351800   32.205200   16.409000 H        1 SUBUNIT    0.0000
     40 H40          44.901900   32.155900   17.931400 H        1 SUBUNIT    0.0000
     41 H41          47.997000   31.424100   16.359200 H        1 SUBUNIT    0.0000
     42 H42          47.201500   32.434100   17.543800 H        1 SUBUNIT    0.0000
     43 H43          47.624000   33.688600   15.425000 H        1 SUBUNIT    0.0000
     44 H44          45.914300   33.575700   15.764900 H        1 SUBUNIT    0.0000
     45 H45          47.493800   31.883400   13.774200 H        1 SUBUNIT    0.0000
     46 H46          46.254800   33.058800   13.399300 H        1 SUBUNIT    0.0000
@<TRIPOS>BOND
     1    1    2 2
     2    2    3 1
     3    2    5 1
     4    3    4 1
     5    3   17 1
     6    4   26 1
     7    4   27 1
     8    4   28 1
     9    5    6 1
    10    5   15 1
    11    6    7 1
    12    6   29 1
    13    6   30 1
    14    7    8 2
    15    7   14 1
    16    8    9 1
    17    8   11 1
    18    9   10 3
    19   11   12 2
    20   11   31 1
    21   12   13 1
    22   12   32 1
    23   13   14 2
    24   13   33 1
    25   14   34 1
    26   15   16 2
    27   15   19 1
    28   16   17 1
    29   16   35 1
    30   17   18 2
    31   19   20 1
    32   19   25 1
    33   20   21 1
    34   20   36 1
    35   20   37 1
    36   21   22 1
    37   21   23 1
    38   21   38 1
    39   22   39 1
    40   22   40 1
    41   23   24 1
    42   23   41 1
    43   23   42 1
    44   24   25 1
    45   24   43 1
    46   24   44 1
    47   25   45 1
    48   25   46 1
@<SCITEGIC>MOL_PROPERTY
TopHits
SciTegic.value.IntegerValue
10

@<SCITEGIC>MOL_PROPERTY
-CDOCKER_ENERGY
SciTegic.value.DoubleValue
24.713184

@<SCITEGIC>MOL_PROPERTY
-CDOCKER_INTERACTION_ENERGY
SciTegic.value.DoubleValue
31.247972

@<SCITEGIC>MOL_PROPERTY
POSE_NUMBER
SciTegic.value.IntegerValue
10

@<SCITEGIC>MOL_PROPERTY
ForcefieldFFML
SciTegic.value.StringValue
<?xml version="1.0" encoding="UTF-8"?>
<!DOCTYPE ffml SYSTEM "Ffml.dtd">
<ffml version="1.0">
<forcefield name="CHARMm" derivedFrom="CHARMm" base="CHARMm">
<atomTypes>
</atomTypes>
<parameters>
<angle atom1="NX" atom2="CUA1" atom3="NX">
<quadratic
refValue="120"
forceConstant="60"/>
</angle>
</parameters>
</forcefield>
</ffml>

@<SCITEGIC>MOL_PROPERTY
Initial Potential Energy
SciTegic.value.DoubleValue
18.406530

@<SCITEGIC>MOL_PROPERTY
Initial RMS Gradient
SciTegic.value.DoubleValue
15.915090

@<SCITEGIC>MOL_PROPERTY
Minimization Criteria
SciTegic.value.StringValue
 CONJUG> Minimization exiting with gradient tolerance ( 0.0100000) satisfied.

@<SCITEGIC>MOL_PROPERTY
CHARMm Energy
SciTegic.value.DoubleValue
-12.311950

@<SCITEGIC>MOL_PROPERTY
Potential Energy
SciTegic.value.DoubleValue
-12.311950

@<SCITEGIC>MOL_PROPERTY
RMS Gradient
SciTegic.value.DoubleValue
0.009610

@<SCITEGIC>MOL_PROPERTY
Bond Energy
SciTegic.value.DoubleValue
0.981260

@<SCITEGIC>MOL_PROPERTY
Angle Energy
SciTegic.value.DoubleValue
3.644000

@<SCITEGIC>MOL_PROPERTY
Urey-Bradley Energy
SciTegic.value.IntegerValue
0

@<SCITEGIC>MOL_PROPERTY
Dihedral Energy
SciTegic.value.DoubleValue
5.359370

@<SCITEGIC>MOL_PROPERTY
Improper Energy
SciTegic.value.DoubleValue
0.051110

@<SCITEGIC>MOL_PROPERTY
Van der Waals Energy
SciTegic.value.DoubleValue
-2.167470

@<SCITEGIC>MOL_PROPERTY
Electrostatic Energy
SciTegic.value.DoubleValue
-20.180201

@<SCITEGIC>MOL_PROPERTY
Hydrogen Bond Energy
SciTegic.value.IntegerValue
0

@<SCITEGIC>MOL_PROPERTY
Solvation Free Energy
SciTegic.value.IntegerValue
0

@<SCITEGIC>MOL_PROPERTY
Resolution
SciTegic.value.DoubleValue
2.250000

@<SCITEGIC>MOL_PROPERTY
PartialChargeMethod
SciTegic.value.StringValue
MomanyRone

@<SCITEGIC>MOL_PROPERTY
UseResidueTemplateCharge
SciTegic.value.StringValue
True

@<SCITEGIC>MOL_PROPERTY
Heavy atom RMSD to Alogliptin 1
SciTegic.value.DoubleValue
3.128750

@<SCITEGIC>ATOM_PROPERTY
Formal Charge
SciTegic.value.StringValue
1 0
2 0
3 0
4 0
5 0
6 0
7 0
8 0
9 0
10 0
11 0
12 0
13 0
14 0
15 0
16 0
17 0
18 0
19 0
20 0
21 0
22 0
23 0
24 0
25 0
26 0
27 0
28 0
29 0
30 0
31 0
32 0
33 0
34 0
35 0
36 0
37 0
38 0
39 0
40 0
41 0
42 0
43 0
44 0
45 0
46 0

@<SCITEGIC>ATOM_PROPERTY
pdb_tempFactor
SciTegic.value.DoubleValue
1 0.00
2 0.00
3 0.00
4 0.00
5 0.00
6 0.00
7 0.00
8 0.00
9 0.00
10 0.00
11 0.00
12 0.00
13 0.00
14 0.00
15 0.00
16 0.00
17 0.00
18 0.00
19 0.00
20 0.00
21 0.00
22 0.00
23 0.00
24 0.00
25 0.00
26 0.00
27 0.00
28 0.00
29 0.00
30 0.00
31 0.00
32 0.00
33 0.00
34 0.00
35 0.00
36 0.00
37 0.00
38 0.00
39 0.00
40 0.00
41 0.00
42 0.00
43 0.00
44 0.00
45 0.00
46 0.00

@<SCITEGIC>ATOM_PROPERTY
pdb_occupancy
SciTegic.value.DoubleValue
1 1.00
2 1.00
3 1.00
4 1.00
5 1.00
6 1.00
7 1.00
8 1.00
9 1.00
10 1.00
11 1.00
12 1.00
13 1.00
14 1.00
15 1.00
16 1.00
17 1.00
18 1.00
19 1.00
20 1.00
21 1.00
22 1.00
23 1.00
24 1.00
25 1.00
26 1.00
27 1.00
28 1.00
29 1.00
30 1.00
31 1.00
32 1.00
33 1.00
34 1.00
35 1.00
36 1.00
37 1.00
38 1.00
39 1.00
40 1.00
41 1.00
42 1.00
43 1.00
44 1.00
45 1.00
46 1.00
