# Supplementary material for: Discovery of Novel DPP-IV Inhibitors as Potential Candidates for the Treatment of Type 2 Diabetes Mellitus Predicted by 3D QSAR Pharmacophore Models, Molecular Docking and De Novo Evolution
Source: Molecules. 2019 Aug 7;24(16):2870. doi: 10.3390/molecules24162870 (PMC6720998; doi:10.3390/molecules24162870)
Supplement: Supplementary file 1 [file molecules-24-02870-s001.zip › Supplementary materials/Redocking/3vjk_lig_RMSD.mol2]

#	Created by:	Discovery Studio
#	Creation time:	2019-08-05T15:51:12Z

@<TRIPOS>MOLECULE
3vjk
   30    34     0 0 0
SMALL
USER_CHARGES


@<TRIPOS>ATOM
      1 C1           47.414000   63.495000   34.859000 C.2      1 SUBUNIT    0.0000
      2 C2           46.138000   63.700000   34.290000 C.2      1 SUBUNIT    0.0000
      3 N3           46.183000   64.461000   33.179000 N.2      1 SUBUNIT    0.0000
      4 N4           47.552000   64.754000   33.023000 N.pl3    1 SUBUNIT    0.0000
      5 C5           48.286000   64.203000   34.017000 C.2      1 SUBUNIT    0.0000
      6 C6           47.889000   65.528000   31.984000 C.ar     1 SUBUNIT    0.0000
      7 C7           48.804000   66.588000   32.034000 C.ar     1 SUBUNIT    0.0000
      8 C8           49.098000   67.380000   30.925000 C.ar     1 SUBUNIT    0.0000
      9 C9           48.443000   67.156000   29.719000 C.ar     1 SUBUNIT    0.0000
     10 C10          47.503000   66.134000   29.634000 C.ar     1 SUBUNIT    0.0000
     11 C11          47.243000   65.351000   30.754000 C.ar     1 SUBUNIT    0.0000
     12 C12          44.947000   63.071000   34.965000 C.3      1 SUBUNIT    0.0000
     13 N13          49.670000   64.270000   34.215000 N.pl3    1 SUBUNIT    0.0000
     14 C14          50.565000   63.925000   33.097000 C.3      1 SUBUNIT    0.0000
     15 C15          51.879000   64.699000   33.274000 C.3      1 SUBUNIT    0.0000
     16 N16          52.416000   64.487000   34.632000 N.3      1 SUBUNIT    0.0000
     17 C17          51.526000   64.835000   35.753000 C.3      1 SUBUNIT    0.0000
     18 C18          50.200000   64.068000   35.582000 C.3      1 SUBUNIT    0.0000
     19 C19          53.733000   65.132000   34.773000 C.3      1 SUBUNIT    0.0000
     20 C20          54.676000   64.800000   33.618000 C.3      1 SUBUNIT    0.0000
     21 N21          55.985000   64.993000   34.219000 N.3      1 SUBUNIT    0.0000
     22 C22          55.944000   65.126000   35.674000 C.3      1 SUBUNIT    0.0000
     23 C23          54.532000   64.654000   35.995000 C.3      1 SUBUNIT    0.0000
     24 C24          57.039000   64.351000   36.376000 C.2      1 SUBUNIT    0.0000
     25 N25          57.539000   64.816000   37.516000 N.pl3    1 SUBUNIT    0.0000
     26 C26          57.034000   66.043000   38.159000 C.3      1 SUBUNIT    0.0000
     27 C27          57.811000   66.371000   39.441000 C.3      1 SUBUNIT    0.0000
     28 S28          58.603000   64.869000   39.852000 S.3      1 SUBUNIT    0.0000
     29 C29          58.627000   64.153000   38.231000 C.3      1 SUBUNIT    0.0000
     30 O30          57.474000   63.328000   35.871000 O.3      1 SUBUNIT    0.0000
@<TRIPOS>BOND
     1    1    2 1
     2    1    5 2
     3    2    3 2
     4    2   12 1
     5    3    4 1
     6    4    5 1
     7    4    6 1
     8    5   13 1
     9    6    7 ar
    10    6   11 ar
    11    7    8 ar
    12    8    9 ar
    13    9   10 ar
    14   10   11 ar
    15   13   14 1
    16   13   18 1
    17   14   15 1
    18   15   16 1
    19   16   17 1
    20   16   19 1
    21   17   18 1
    22   19   20 1
    23   19   23 1
    24   20   21 1
    25   21   22 1
    26   22   23 1
    27   22   24 1
    28   24   25 2
    29   24   30 1
    30   25   26 1
    31   25   29 1
    32   26   27 1
    33   27   28 1
    34   28   29 1
@<SCITEGIC>MOL_PROPERTY
Resolution
SciTegic.value.DoubleValue
2.490000

@<SCITEGIC>MOL_PROPERTY
Heavy atom RMSD to MP-513 1
SciTegic.value.DoubleValue
0.000000

@<SCITEGIC>ATOM_PROPERTY
Formal Charge
SciTegic.value.StringValue
1 0
2 0
3 0
4 0
5 0
6 0
7 0
8 0
9 0
10 0
11 0
12 0
13 0
14 0
15 0
16 0
17 0
18 0
19 0
20 0
21 0
22 0
23 0
24 0
25 +1
26 0
27 0
28 0
29 0
30 0

@<SCITEGIC>ATOM_PROPERTY
pdb_tempFactor
SciTegic.value.DoubleValue
1 0.00
2 0.00
3 0.00
4 0.00
5 0.00
6 0.00
7 0.00
8 0.00
9 0.00
10 0.00
11 0.00
12 0.00
13 0.00
14 0.00
15 0.00
16 0.00
17 0.00
18 0.00
19 0.00
20 0.00
21 0.00
22 0.00
23 0.00
24 0.00
25 0.00
26 0.00
27 0.00
28 0.00
29 0.00
30 0.00

@<SCITEGIC>ATOM_PROPERTY
pdb_occupancy
SciTegic.value.DoubleValue
1 1.00
2 1.00
3 1.00
4 1.00
5 1.00
6 1.00
7 1.00
8 1.00
9 1.00
10 1.00
11 1.00
12 1.00
13 1.00
14 1.00
15 1.00
16 1.00
17 1.00
18 1.00
19 1.00
20 1.00
21 1.00
22 1.00
23 1.00
24 1.00
25 1.00
26 1.00
27 1.00
28 1.00
29 1.00
30 1.00

#	Created by:	Discovery Studio
#	Creation time:	2019-08-05T15:51:12Z

@<TRIPOS>MOLECULE
3vjk
   61    65     0 0 0
SMALL
USER_CHARGES


@<TRIPOS>ATOM
      1 C1           47.320400   62.252500   33.774100 C.2      1 SUBUNIT    0.0000
      2 C2           46.094200   62.337300   33.069200 C.2      1 SUBUNIT    0.0000
      3 N3           46.270200   63.362500   32.228500 N.2      1 SUBUNIT    0.0000
      4 N4           47.487100   63.911600   32.385200 N.pl3    1 SUBUNIT    0.0000
      5 C5           48.230200   63.231900   33.295200 C.2      1 SUBUNIT    0.0000
      6 C6           47.937200   65.021300   31.682000 C.2      1 SUBUNIT    0.0000
      7 C7           47.343300   65.344200   30.472500 C.2      1 SUBUNIT    0.0000
      8 C8           47.799200   66.407100   29.697800 C.2      1 SUBUNIT    0.0000
      9 C9           48.870000   67.175700   30.130300 C.2      1 SUBUNIT    0.0000
     10 C10          49.431200   66.903400   31.365700 C.2      1 SUBUNIT    0.0000
     11 C11          48.959100   65.844600   32.130300 C.2      1 SUBUNIT    0.0000
     12 C12          44.855400   61.483000   33.192400 C.3      1 SUBUNIT    0.0000
     13 N13          49.639900   63.362800   33.709600 N.pl3    1 SUBUNIT    0.0000
     14 C14          50.716600   63.142500   32.744300 C.3      1 SUBUNIT    0.0000
     15 C15          51.874400   64.124100   32.933300 C.3      1 SUBUNIT    0.0000
     16 N16          52.339200   64.159400   34.330800 N.3      1 SUBUNIT    0.0000
     17 C17          51.224800   64.534000   35.218200 C.3      1 SUBUNIT    0.0000
     18 C18          50.024800   63.583200   35.104900 C.3      1 SUBUNIT    0.0000
     19 C19          53.538900   64.982500   34.560700 C.3      1 SUBUNIT    0.0000
     20 C20          54.601700   64.915300   33.466100 C.3      1 SUBUNIT    0.0000
     21 N21          55.883500   65.220900   34.087600 N.3      1 SUBUNIT    0.0000
     22 C22          55.742200   65.088200   35.534800 C.3      1 SUBUNIT    0.0000
     23 C23          54.323300   64.571700   35.799400 C.3      1 SUBUNIT    0.0000
     24 C24          56.825100   64.148200   36.088800 C.2      1 SUBUNIT    0.0000
     25 N25          57.516600   64.477800   37.212000 N.pl3    1 SUBUNIT    0.0000
     26 C26          57.137600   65.580700   38.098100 C.3      1 SUBUNIT    0.0000
     27 C27          57.809800   65.373100   39.454700 C.3      1 SUBUNIT    0.0000
     28 S28          59.217500   64.281400   39.218200 S.3      1 SUBUNIT    0.0000
     29 C29          58.714800   63.726400   37.581700 C.3      1 SUBUNIT    0.0000
     30 O30          57.093900   63.040400   35.352500 O.3      1 SUBUNIT    0.0000
     31 H31          47.543500   61.537300   34.551400 H        1 SUBUNIT    0.0000
     32 H32          46.513700   64.760100   30.100500 H        1 SUBUNIT    0.0000
     33 H33          47.330400   66.623800   28.749600 H        1 SUBUNIT    0.0000
     34 H34          49.246900   67.991200   29.534600 H        1 SUBUNIT    0.0000
     35 H35          50.236500   67.518600   31.737700 H        1 SUBUNIT    0.0000
     36 H36          49.404600   65.713000   33.101600 H        1 SUBUNIT    0.0000
     37 H37          43.963500   62.067500   32.966700 H        1 SUBUNIT    0.0000
     38 H38          44.911400   60.646900   32.495400 H        1 SUBUNIT    0.0000
     39 H39          44.765300   61.084600   34.202900 H        1 SUBUNIT    0.0000
     40 H40          50.325000   63.216400   31.730400 H        1 SUBUNIT    0.0000
     41 H41          51.081100   62.122100   32.863300 H        1 SUBUNIT    0.0000
     42 H42          51.602200   65.135700   32.633600 H        1 SUBUNIT    0.0000
     43 H43          52.688700   63.808700   32.283500 H        1 SUBUNIT    0.0000
     44 H44          50.920800   65.552600   34.972900 H        1 SUBUNIT    0.0000
     45 H45          51.589900   64.545500   36.245500 H        1 SUBUNIT    0.0000
     46 H46          49.177600   63.981800   35.664000 H        1 SUBUNIT    0.0000
     47 H47          50.275500   62.620100   35.551000 H        1 SUBUNIT    0.0000
     48 H48          53.228700   66.024600   34.659100 H        1 SUBUNIT    0.0000
     49 H49          54.683500   63.919000   33.032600 H        1 SUBUNIT    0.0000
     50 H50          54.418500   65.638400   32.676600 H        1 SUBUNIT    0.0000
     51 H51          56.634600   64.663100   33.697200 H        1 SUBUNIT    0.0000
     52 H52          55.865500   66.092500   35.935200 H        1 SUBUNIT    0.0000
     53 H53          54.308600   63.483400   35.882900 H        1 SUBUNIT    0.0000
     54 H54          53.899700   64.979300   36.717100 H        1 SUBUNIT    0.0000
     55 H55          56.054600   65.631200   38.217800 H        1 SUBUNIT    0.0000
     56 H56          57.461400   66.520600   37.654200 H        1 SUBUNIT    0.0000
     57 H57          57.125700   64.907200   40.161300 H        1 SUBUNIT    0.0000
     58 H58          58.132200   66.321000   39.887100 H        1 SUBUNIT    0.0000
     59 H59          58.534400   62.652400   37.567000 H        1 SUBUNIT    0.0000
     60 H60          59.519600   63.915900   36.873200 H        1 SUBUNIT    0.0000
     61 H61          56.667700   63.038900   34.502900 H        1 SUBUNIT    0.0000
@<TRIPOS>BOND
     1    1    2 1
     2    1    5 2
     3    1   31 1
     4    2    3 2
     5    2   12 1
     6    3    4 1
     7    4    5 1
     8    4    6 1
     9    5   13 1
    10    6    7 2
    11    6   11 1
    12    7    8 1
    13    7   32 1
    14    8    9 2
    15    8   33 1
    16    9   10 1
    17    9   34 1
    18   10   11 2
    19   10   35 1
    20   11   36 1
    21   12   37 1
    22   12   38 1
    23   12   39 1
    24   13   14 1
    25   13   18 1
    26   14   15 1
    27   14   40 1
    28   14   41 1
    29   15   16 1
    30   15   42 1
    31   15   43 1
    32   16   17 1
    33   16   19 1
    34   17   18 1
    35   17   44 1
    36   17   45 1
    37   18   46 1
    38   18   47 1
    39   19   20 1
    40   19   23 1
    41   19   48 1
    42   20   21 1
    43   20   49 1
    44   20   50 1
    45   21   22 1
    46   21   51 1
    47   22   23 1
    48   22   24 1
    49   22   52 1
    50   23   53 1
    51   23   54 1
    52   24   25 2
    53   24   30 1
    54   25   26 1
    55   25   29 1
    56   26   27 1
    57   26   55 1
    58   26   56 1
    59   27   28 1
    60   27   57 1
    61   27   58 1
    62   28   29 1
    63   29   59 1
    64   29   60 1
    65   30   61 1
@<SCITEGIC>MOL_PROPERTY
TopHits
SciTegic.value.IntegerValue
10

@<SCITEGIC>MOL_PROPERTY
-CDOCKER_ENERGY
SciTegic.value.DoubleValue
-10.499108

@<SCITEGIC>MOL_PROPERTY
-CDOCKER_INTERACTION_ENERGY
SciTegic.value.DoubleValue
47.019756

@<SCITEGIC>MOL_PROPERTY
POSE_NUMBER
SciTegic.value.IntegerValue
1

@<SCITEGIC>MOL_PROPERTY
ForcefieldFFML
SciTegic.value.StringValue
<?xml version="1.0" encoding="UTF-8"?>
<!DOCTYPE ffml SYSTEM "Ffml.dtd">
<ffml version="1.0">
<forcefield name="CHARMm" derivedFrom="CHARMm" base="CHARMm">
<atomTypes>
</atomTypes>
<parameters>
<bond atom1="C5R" atom2="NX">
<quadratic
refValue="1.47"
forceConstant="390"/>
</bond>
<bond atom1="N5R" atom2="C6RP">
<quadratic
refValue="1.368"
forceConstant="394.267"/>
</bond>
<angle atom1="C" atom2="OT" atom3="HO">
<quadratic
refValue="112.5"
forceConstant="57"/>
</angle>
<angle atom1="C5R" atom2="C5R" atom3="NX">
<quadratic
refValue="126"
forceConstant="65"/>
</angle>
<angle atom1="C5R" atom2="N5R" atom3="C6RP">
<quadratic
refValue="116"
forceConstant="70"/>
</angle>
<angle atom1="C5R" atom2="NX" atom3="CT">
<quadratic
refValue="120"
forceConstant="80"/>
</angle>
<angle atom1="N5R" atom2="C5R" atom3="NX">
<quadratic
refValue="127"
forceConstant="70"/>
</angle>
<angle atom1="N5R" atom2="C6RP" atom3="C6R">
<quadratic
refValue="120"
forceConstant="70"/>
</angle>
<angle atom1="N5R" atom2="N5R" atom3="C6RP">
<quadratic
refValue="122.8"
forceConstant="70"/>
</angle>
<angle atom1="NX" atom2="C" atom3="OT">
<quadratic
refValue="120"
forceConstant="96.5"/>
</angle>
<torsion atom1="C5R" atom2="N5R" atom3="C6RP" atom4="C6R">
<multiplecos
v1="0"
v2="2.5"
v3="0"
v4="0"
v5="0"
v6="0"
gamma1="0"
gamma2="180"
gamma3="0"
gamma4="0"
gamma5="0"
gamma6="0"/>
</torsion>
<torsion atom1="N5R" atom2="N5R" atom3="C6RP" atom4="C6R">
<multiplecos
v1="0"
v2="2.5"
v3="0"
v4="0"
v5="0"
v6="0"
gamma1="0"
gamma2="180"
gamma3="0"
gamma4="0"
gamma5="0"
gamma6="0"/>
</torsion>
<improper atom1="NX" atom2="CT" atom3="CT" atom4="C5R">
<cos1
refValue="0"
forceConstant="40"
periodicity="0"/>
</improper>
</parameters>
</forcefield>
</ffml>

@<SCITEGIC>MOL_PROPERTY
Initial Potential Energy
SciTegic.value.DoubleValue
135.629074

@<SCITEGIC>MOL_PROPERTY
Initial RMS Gradient
SciTegic.value.DoubleValue
15.117270

@<SCITEGIC>MOL_PROPERTY
Minimization Criteria
SciTegic.value.StringValue
 CONJUG> Minimization exiting with gradient tolerance ( 0.0100000) satisfied.

@<SCITEGIC>MOL_PROPERTY
CHARMm Energy
SciTegic.value.DoubleValue
60.789970

@<SCITEGIC>MOL_PROPERTY
Potential Energy
SciTegic.value.DoubleValue
60.789970

@<SCITEGIC>MOL_PROPERTY
RMS Gradient
SciTegic.value.DoubleValue
0.009440

@<SCITEGIC>MOL_PROPERTY
Bond Energy
SciTegic.value.DoubleValue
2.160280

@<SCITEGIC>MOL_PROPERTY
Angle Energy
SciTegic.value.DoubleValue
29.240580

@<SCITEGIC>MOL_PROPERTY
Urey-Bradley Energy
SciTegic.value.IntegerValue
0

@<SCITEGIC>MOL_PROPERTY
Dihedral Energy
SciTegic.value.DoubleValue
30.277470

@<SCITEGIC>MOL_PROPERTY
Improper Energy
SciTegic.value.DoubleValue
0.758880

@<SCITEGIC>MOL_PROPERTY
Van der Waals Energy
SciTegic.value.DoubleValue
-5.942110

@<SCITEGIC>MOL_PROPERTY
Electrostatic Energy
SciTegic.value.DoubleValue
4.294870

@<SCITEGIC>MOL_PROPERTY
Hydrogen Bond Energy
SciTegic.value.IntegerValue
0

@<SCITEGIC>MOL_PROPERTY
Solvation Free Energy
SciTegic.value.IntegerValue
0

@<SCITEGIC>MOL_PROPERTY
Resolution
SciTegic.value.DoubleValue
2.490000

@<SCITEGIC>MOL_PROPERTY
PartialChargeMethod
SciTegic.value.StringValue
MomanyRone

@<SCITEGIC>MOL_PROPERTY
UseResidueTemplateCharge
SciTegic.value.StringValue
True

@<SCITEGIC>MOL_PROPERTY
Heavy atom RMSD to MP-513 1
SciTegic.value.DoubleValue
0.934388

@<SCITEGIC>ATOM_PROPERTY
Formal Charge
SciTegic.value.StringValue
1 0
2 0
3 0
4 0
5 0
6 0
7 0
8 0
9 0
10 0
11 0
12 0
13 0
14 0
15 0
16 0
17 0
18 0
19 0
20 0
21 0
22 0
23 0
24 0
25 +1
26 0
27 0
28 0
29 0
30 0
31 0
32 0
33 0
34 0
35 0
36 0
37 0
38 0
39 0
40 0
41 0
42 0
43 0
44 0
45 0
46 0
47 0
48 0
49 0
50 0
51 0
52 0
53 0
54 0
55 0
56 0
57 0
58 0
59 0
60 0
61 0

@<SCITEGIC>ATOM_PROPERTY
pdb_tempFactor
SciTegic.value.DoubleValue
1 0.00
2 0.00
3 0.00
4 0.00
5 0.00
6 0.00
7 0.00
8 0.00
9 0.00
10 0.00
11 0.00
12 0.00
13 0.00
14 0.00
15 0.00
16 0.00
17 0.00
18 0.00
19 0.00
20 0.00
21 0.00
22 0.00
23 0.00
24 0.00
25 0.00
26 0.00
27 0.00
28 0.00
29 0.00
30 0.00
31 0.00
32 0.00
33 0.00
34 0.00
35 0.00
36 0.00
37 0.00
38 0.00
39 0.00
40 0.00
41 0.00
42 0.00
43 0.00
44 0.00
45 0.00
46 0.00
47 0.00
48 0.00
49 0.00
50 0.00
51 0.00
52 0.00
53 0.00
54 0.00
55 0.00
56 0.00
57 0.00
58 0.00
59 0.00
60 0.00
61 0.00

@<SCITEGIC>ATOM_PROPERTY
pdb_occupancy
SciTegic.value.DoubleValue
1 1.00
2 1.00
3 1.00
4 1.00
5 1.00
6 1.00
7 1.00
8 1.00
9 1.00
10 1.00
11 1.00
12 1.00
13 1.00
14 1.00
15 1.00
16 1.00
17 1.00
18 1.00
19 1.00
20 1.00
21 1.00
22 1.00
23 1.00
24 1.00
25 1.00
26 1.00
27 1.00
28 1.00
29 1.00
30 1.00
31 1.00
32 1.00
33 1.00
34 1.00
35 1.00
36 1.00
37 1.00
38 1.00
39 1.00
40 1.00
41 1.00
42 1.00
43 1.00
44 1.00
45 1.00
46 1.00
47 1.00
48 1.00
49 1.00
50 1.00
51 1.00
52 1.00
53 1.00
54 1.00
55 1.00
56 1.00
57 1.00
58 1.00
59 1.00
60 1.00
61 1.00

#	Created by:	Discovery Studio
#	Creation time:	2019-08-05T15:51:12Z

@<TRIPOS>MOLECULE
3vjk
   61    65     0 0 0
SMALL
USER_CHARGES


@<TRIPOS>ATOM
      1 C1           48.114500   64.968900   32.532500 C.2      1 SUBUNIT    0.0000
      2 C2           47.115800   65.133000   31.543800 C.2      1 SUBUNIT    0.0000
      3 N3           47.066400   63.944900   30.936400 N.2      1 SUBUNIT    0.0000
      4 N4           47.926800   63.070600   31.490500 N.pl3    1 SUBUNIT    0.0000
      5 C5           48.661700   63.658400   32.473100 C.2      1 SUBUNIT    0.0000
      6 C6           48.029600   61.742200   31.083300 C.2      1 SUBUNIT    0.0000
      7 C7           48.642100   60.739500   31.821900 C.2      1 SUBUNIT    0.0000
      8 C8           48.760300   59.440000   31.335900 C.2      1 SUBUNIT    0.0000
      9 C9           48.225400   59.101300   30.103500 C.2      1 SUBUNIT    0.0000
     10 C10          47.571600   60.079700   29.371200 C.2      1 SUBUNIT    0.0000
     11 C11          47.476300   61.377700   29.865200 C.2      1 SUBUNIT    0.0000
     12 C12          46.282100   66.349800   31.217500 C.3      1 SUBUNIT    0.0000
     13 N13          49.783900   63.191700   33.310400 N.pl3    1 SUBUNIT    0.0000
     14 C14          49.880200   63.521500   34.730400 C.3      1 SUBUNIT    0.0000
     15 C15          51.082800   64.445700   34.964800 C.3      1 SUBUNIT    0.0000
     16 N16          52.336900   63.929500   34.381900 N.3      1 SUBUNIT    0.0000
     17 C17          52.171100   63.585500   32.957300 C.3      1 SUBUNIT    0.0000
     18 C18          50.996200   62.640900   32.717000 C.3      1 SUBUNIT    0.0000
     19 C19          53.488900   64.797000   34.693600 C.3      1 SUBUNIT    0.0000
     20 C20          54.581600   64.932400   33.634800 C.3      1 SUBUNIT    0.0000
     21 N21          55.765500   65.402100   34.347300 N.3      1 SUBUNIT    0.0000
     22 C22          55.633700   65.037500   35.755000 C.3      1 SUBUNIT    0.0000
     23 C23          54.278200   64.336300   35.911000 C.3      1 SUBUNIT    0.0000
     24 C24          56.823800   64.157200   36.176900 C.2      1 SUBUNIT    0.0000
     25 N25          57.542800   64.433500   37.297500 N.pl3    1 SUBUNIT    0.0000
     26 C26          57.179000   65.482900   38.252000 C.3      1 SUBUNIT    0.0000
     27 C27          57.962200   65.282400   39.549400 C.3      1 SUBUNIT    0.0000
     28 S28          59.345800   64.188900   39.210400 S.3      1 SUBUNIT    0.0000
     29 C29          58.766700   63.686500   37.582100 C.3      1 SUBUNIT    0.0000
     30 O30          57.158400   63.166000   35.317500 O.3      1 SUBUNIT    0.0000
     31 H31          48.424300   65.735900   33.226200 H        1 SUBUNIT    0.0000
     32 H32          49.042000   60.917100   32.804100 H        1 SUBUNIT    0.0000
     33 H33          49.262600   58.687800   31.926200 H        1 SUBUNIT    0.0000
     34 H34          48.311100   58.093800   29.721600 H        1 SUBUNIT    0.0000
     35 H35          47.137500   59.835700   28.412800 H        1 SUBUNIT    0.0000
     36 H36          46.970700   62.112100   29.255300 H        1 SUBUNIT    0.0000
     37 H37          46.058600   66.391200   30.151000 H        1 SUBUNIT    0.0000
     38 H38          45.344800   66.329000   31.772500 H        1 SUBUNIT    0.0000
     39 H39          46.825800   67.250700   31.495500 H        1 SUBUNIT    0.0000
     40 H40          50.003100   62.597900   35.297200 H        1 SUBUNIT    0.0000
     41 H41          48.959500   63.990300   35.079000 H        1 SUBUNIT    0.0000
     42 H42          51.236900   64.598500   36.033900 H        1 SUBUNIT    0.0000
     43 H43          50.882600   65.422900   34.520900 H        1 SUBUNIT    0.0000
     44 H44          53.071000   63.086700   32.603000 H        1 SUBUNIT    0.0000
     45 H45          52.049500   64.509900   32.390100 H        1 SUBUNIT    0.0000
     46 H46          51.204100   61.671200   33.169800 H        1 SUBUNIT    0.0000
     47 H47          50.859900   62.479200   31.650500 H        1 SUBUNIT    0.0000
     48 H48          53.117000   65.806200   34.882900 H        1 SUBUNIT    0.0000
     49 H49          54.842600   63.983700   33.171200 H        1 SUBUNIT    0.0000
     50 H50          54.325300   65.643700   32.851100 H        1 SUBUNIT    0.0000
     51 H51          55.807100   66.410400   34.283500 H        1 SUBUNIT    0.0000
     52 H52          55.641000   65.973400   36.306700 H        1 SUBUNIT    0.0000
     53 H53          54.388800   63.250900   35.879500 H        1 SUBUNIT    0.0000
     54 H54          53.783100   64.593600   36.847800 H        1 SUBUNIT    0.0000
     55 H55          56.108400   65.463300   38.459000 H        1 SUBUNIT    0.0000
     56 H56          57.415700   66.453200   37.814900 H        1 SUBUNIT    0.0000
     57 H57          57.340600   64.828800   40.318700 H        1 SUBUNIT    0.0000
     58 H58          58.324200   66.231200   39.946500 H        1 SUBUNIT    0.0000
     59 H59          58.591000   62.612200   37.539600 H        1 SUBUNIT    0.0000
     60 H60          59.533100   63.905300   36.840200 H        1 SUBUNIT    0.0000
     61 H61          56.903300   63.358600   34.421000 H        1 SUBUNIT    0.0000
@<TRIPOS>BOND
     1    1    2 1
     2    1    5 2
     3    1   31 1
     4    2    3 2
     5    2   12 1
     6    3    4 1
     7    4    5 1
     8    4    6 1
     9    5   13 1
    10    6    7 2
    11    6   11 1
    12    7    8 1
    13    7   32 1
    14    8    9 2
    15    8   33 1
    16    9   10 1
    17    9   34 1
    18   10   11 2
    19   10   35 1
    20   11   36 1
    21   12   37 1
    22   12   38 1
    23   12   39 1
    24   13   14 1
    25   13   18 1
    26   14   15 1
    27   14   40 1
    28   14   41 1
    29   15   16 1
    30   15   42 1
    31   15   43 1
    32   16   17 1
    33   16   19 1
    34   17   18 1
    35   17   44 1
    36   17   45 1
    37   18   46 1
    38   18   47 1
    39   19   20 1
    40   19   23 1
    41   19   48 1
    42   20   21 1
    43   20   49 1
    44   20   50 1
    45   21   22 1
    46   21   51 1
    47   22   23 1
    48   22   24 1
    49   22   52 1
    50   23   53 1
    51   23   54 1
    52   24   25 2
    53   24   30 1
    54   25   26 1
    55   25   29 1
    56   26   27 1
    57   26   55 1
    58   26   56 1
    59   27   28 1
    60   27   57 1
    61   27   58 1
    62   28   29 1
    63   29   59 1
    64   29   60 1
    65   30   61 1
@<SCITEGIC>MOL_PROPERTY
TopHits
SciTegic.value.IntegerValue
10

@<SCITEGIC>MOL_PROPERTY
-CDOCKER_ENERGY
SciTegic.value.DoubleValue
-15.300427

@<SCITEGIC>MOL_PROPERTY
-CDOCKER_INTERACTION_ENERGY
SciTegic.value.DoubleValue
43.769417

@<SCITEGIC>MOL_PROPERTY
POSE_NUMBER
SciTegic.value.IntegerValue
2

@<SCITEGIC>MOL_PROPERTY
ForcefieldFFML
SciTegic.value.StringValue
<?xml version="1.0" encoding="UTF-8"?>
<!DOCTYPE ffml SYSTEM "Ffml.dtd">
<ffml version="1.0">
<forcefield name="CHARMm" derivedFrom="CHARMm" base="CHARMm">
<atomTypes>
</atomTypes>
<parameters>
<bond atom1="C5R" atom2="NX">
<quadratic
refValue="1.47"
forceConstant="390"/>
</bond>
<bond atom1="N5R" atom2="C6RP">
<quadratic
refValue="1.368"
forceConstant="394.267"/>
</bond>
<angle atom1="C" atom2="OT" atom3="HO">
<quadratic
refValue="112.5"
forceConstant="57"/>
</angle>
<angle atom1="C5R" atom2="C5R" atom3="NX">
<quadratic
refValue="126"
forceConstant="65"/>
</angle>
<angle atom1="C5R" atom2="N5R" atom3="C6RP">
<quadratic
refValue="116"
forceConstant="70"/>
</angle>
<angle atom1="C5R" atom2="NX" atom3="CT">
<quadratic
refValue="120"
forceConstant="80"/>
</angle>
<angle atom1="N5R" atom2="C5R" atom3="NX">
<quadratic
refValue="127"
forceConstant="70"/>
</angle>
<angle atom1="N5R" atom2="C6RP" atom3="C6R">
<quadratic
refValue="120"
forceConstant="70"/>
</angle>
<angle atom1="N5R" atom2="N5R" atom3="C6RP">
<quadratic
refValue="122.8"
forceConstant="70"/>
</angle>
<angle atom1="NX" atom2="C" atom3="OT">
<quadratic
refValue="120"
forceConstant="96.5"/>
</angle>
<torsion atom1="C5R" atom2="N5R" atom3="C6RP" atom4="C6R">
<multiplecos
v1="0"
v2="2.5"
v3="0"
v4="0"
v5="0"
v6="0"
gamma1="0"
gamma2="180"
gamma3="0"
gamma4="0"
gamma5="0"
gamma6="0"/>
</torsion>
<torsion atom1="N5R" atom2="N5R" atom3="C6RP" atom4="C6R">
<multiplecos
v1="0"
v2="2.5"
v3="0"
v4="0"
v5="0"
v6="0"
gamma1="0"
gamma2="180"
gamma3="0"
gamma4="0"
gamma5="0"
gamma6="0"/>
</torsion>
<improper atom1="NX" atom2="CT" atom3="CT" atom4="C5R">
<cos1
refValue="0"
forceConstant="40"
periodicity="0"/>
</improper>
</parameters>
</forcefield>
</ffml>

@<SCITEGIC>MOL_PROPERTY
Initial Potential Energy
SciTegic.value.DoubleValue
135.629074

@<SCITEGIC>MOL_PROPERTY
Initial RMS Gradient
SciTegic.value.DoubleValue
15.117270

@<SCITEGIC>MOL_PROPERTY
Minimization Criteria
SciTegic.value.StringValue
 CONJUG> Minimization exiting with gradient tolerance ( 0.0100000) satisfied.

@<SCITEGIC>MOL_PROPERTY
CHARMm Energy
SciTegic.value.DoubleValue
60.789970

@<SCITEGIC>MOL_PROPERTY
Potential Energy
SciTegic.value.DoubleValue
60.789970

@<SCITEGIC>MOL_PROPERTY
RMS Gradient
SciTegic.value.DoubleValue
0.009440

@<SCITEGIC>MOL_PROPERTY
Bond Energy
SciTegic.value.DoubleValue
2.160280

@<SCITEGIC>MOL_PROPERTY
Angle Energy
SciTegic.value.DoubleValue
29.240580

@<SCITEGIC>MOL_PROPERTY
Urey-Bradley Energy
SciTegic.value.IntegerValue
0

@<SCITEGIC>MOL_PROPERTY
Dihedral Energy
SciTegic.value.DoubleValue
30.277470

@<SCITEGIC>MOL_PROPERTY
Improper Energy
SciTegic.value.DoubleValue
0.758880

@<SCITEGIC>MOL_PROPERTY
Van der Waals Energy
SciTegic.value.DoubleValue
-5.942110

@<SCITEGIC>MOL_PROPERTY
Electrostatic Energy
SciTegic.value.DoubleValue
4.294870

@<SCITEGIC>MOL_PROPERTY
Hydrogen Bond Energy
SciTegic.value.IntegerValue
0

@<SCITEGIC>MOL_PROPERTY
Solvation Free Energy
SciTegic.value.IntegerValue
0

@<SCITEGIC>MOL_PROPERTY
Resolution
SciTegic.value.DoubleValue
2.490000

@<SCITEGIC>MOL_PROPERTY
PartialChargeMethod
SciTegic.value.StringValue
MomanyRone

@<SCITEGIC>MOL_PROPERTY
UseResidueTemplateCharge
SciTegic.value.StringValue
True

@<SCITEGIC>MOL_PROPERTY
Heavy atom RMSD to MP-513 1
SciTegic.value.DoubleValue
3.181267

@<SCITEGIC>ATOM_PROPERTY
Formal Charge
SciTegic.value.StringValue
1 0
2 0
3 0
4 0
5 0
6 0
7 0
8 0
9 0
10 0
11 0
12 0
13 0
14 0
15 0
16 0
17 0
18 0
19 0
20 0
21 0
22 0
23 0
24 0
25 +1
26 0
27 0
28 0
29 0
30 0
31 0
32 0
33 0
34 0
35 0
36 0
37 0
38 0
39 0
40 0
41 0
42 0
43 0
44 0
45 0
46 0
47 0
48 0
49 0
50 0
51 0
52 0
53 0
54 0
55 0
56 0
57 0
58 0
59 0
60 0
61 0

@<SCITEGIC>ATOM_PROPERTY
pdb_tempFactor
SciTegic.value.DoubleValue
1 0.00
2 0.00
3 0.00
4 0.00
5 0.00
6 0.00
7 0.00
8 0.00
9 0.00
10 0.00
11 0.00
12 0.00
13 0.00
14 0.00
15 0.00
16 0.00
17 0.00
18 0.00
19 0.00
20 0.00
21 0.00
22 0.00
23 0.00
24 0.00
25 0.00
26 0.00
27 0.00
28 0.00
29 0.00
30 0.00
31 0.00
32 0.00
33 0.00
34 0.00
35 0.00
36 0.00
37 0.00
38 0.00
39 0.00
40 0.00
41 0.00
42 0.00
43 0.00
44 0.00
45 0.00
46 0.00
47 0.00
48 0.00
49 0.00
50 0.00
51 0.00
52 0.00
53 0.00
54 0.00
55 0.00
56 0.00
57 0.00
58 0.00
59 0.00
60 0.00
61 0.00

@<SCITEGIC>ATOM_PROPERTY
pdb_occupancy
SciTegic.value.DoubleValue
1 1.00
2 1.00
3 1.00
4 1.00
5 1.00
6 1.00
7 1.00
8 1.00
9 1.00
10 1.00
11 1.00
12 1.00
13 1.00
14 1.00
15 1.00
16 1.00
17 1.00
18 1.00
19 1.00
20 1.00
21 1.00
22 1.00
23 1.00
24 1.00
25 1.00
26 1.00
27 1.00
28 1.00
29 1.00
30 1.00
31 1.00
32 1.00
33 1.00
34 1.00
35 1.00
36 1.00
37 1.00
38 1.00
39 1.00
40 1.00
41 1.00
42 1.00
43 1.00
44 1.00
45 1.00
46 1.00
47 1.00
48 1.00
49 1.00
50 1.00
51 1.00
52 1.00
53 1.00
54 1.00
55 1.00
56 1.00
57 1.00
58 1.00
59 1.00
60 1.00
61 1.00

#	Created by:	Discovery Studio
#	Creation time:	2019-08-05T15:51:12Z

@<TRIPOS>MOLECULE
3vjk
   61    65     0 0 0
SMALL
USER_CHARGES


@<TRIPOS>ATOM
      1 C1           47.702000   61.756300   33.916200 C.2      1 SUBUNIT    0.0000
      2 C2           46.584900   61.787800   33.049200 C.2      1 SUBUNIT    0.0000
      3 N3           46.773000   62.895900   32.327200 N.2      1 SUBUNIT    0.0000
      4 N4           47.915100   63.525500   32.665300 N.pl3    1 SUBUNIT    0.0000
      5 C5           48.546000   62.871900   33.678500 C.2      1 SUBUNIT    0.0000
      6 C6           48.361800   64.685800   32.028100 C.2      1 SUBUNIT    0.0000
      7 C7           47.547100   65.261400   31.062300 C.2      1 SUBUNIT    0.0000
      8 C8           47.914600   66.413500   30.374600 C.2      1 SUBUNIT    0.0000
      9 C9           49.119100   67.038700   30.651900 C.2      1 SUBUNIT    0.0000
     10 C10          49.946600   66.483300   31.614000 C.2      1 SUBUNIT    0.0000
     11 C11          49.574500   65.317300   32.275800 C.2      1 SUBUNIT    0.0000
     12 C12          45.433700   60.817200   32.932200 C.3      1 SUBUNIT    0.0000
     13 N13          49.786000   63.126800   34.430100 N.pl3    1 SUBUNIT    0.0000
     14 C14          50.961300   62.285200   34.228000 C.3      1 SUBUNIT    0.0000
     15 C15          52.208100   63.129800   33.951000 C.3      1 SUBUNIT    0.0000
     16 N16          52.201800   64.436900   34.627500 N.3      1 SUBUNIT    0.0000
     17 C17          51.332900   64.497600   35.810000 C.3      1 SUBUNIT    0.0000
     18 C18          49.873700   64.183300   35.443900 C.3      1 SUBUNIT    0.0000
     19 C19          53.494300   65.121800   34.750200 C.3      1 SUBUNIT    0.0000
     20 C20          54.429200   65.032900   33.541300 C.3      1 SUBUNIT    0.0000
     21 N21          55.782000   65.239000   34.058200 N.3      1 SUBUNIT    0.0000
     22 C22          55.759100   65.130300   35.519800 C.3      1 SUBUNIT    0.0000
     23 C23          54.362300   64.636400   35.898700 C.3      1 SUBUNIT    0.0000
     24 C24          56.849600   64.181500   36.042200 C.2      1 SUBUNIT    0.0000
     25 N25          57.540300   64.478100   37.177100 N.pl3    1 SUBUNIT    0.0000
     26 C26          57.170500   65.566900   38.086100 C.3      1 SUBUNIT    0.0000
     27 C27          57.878200   65.363500   39.426900 C.3      1 SUBUNIT    0.0000
     28 S28          59.267900   64.257200   39.162800 S.3      1 SUBUNIT    0.0000
     29 C29          58.721900   63.697400   37.541100 C.3      1 SUBUNIT    0.0000
     30 O30          57.100500   63.081500   35.290500 O.3      1 SUBUNIT    0.0000
     31 H31          47.889200   60.993300   34.656000 H        1 SUBUNIT    0.0000
     32 H32          46.593200   64.819500   30.815300 H        1 SUBUNIT    0.0000
     33 H33          47.254600   66.820900   29.623400 H        1 SUBUNIT    0.0000
     34 H34          49.411700   67.935700   30.124300 H        1 SUBUNIT    0.0000
     35 H35          50.896900   66.946300   31.836300 H        1 SUBUNIT    0.0000
     36 H36          50.300900   64.938800   32.967700 H        1 SUBUNIT    0.0000
     37 H37          45.626200   60.100900   32.133100 H        1 SUBUNIT    0.0000
     38 H38          45.302400   60.267700   33.865000 H        1 SUBUNIT    0.0000
     39 H39          44.508400   61.348600   32.709900 H        1 SUBUNIT    0.0000
     40 H40          50.791200   61.585100   33.410200 H        1 SUBUNIT    0.0000
     41 H41          51.108400   61.686100   35.126800 H        1 SUBUNIT    0.0000
     42 H42          52.290600   63.323200   32.881000 H        1 SUBUNIT    0.0000
     43 H43          53.096200   62.575600   34.254100 H        1 SUBUNIT    0.0000
     44 H44          51.405700   65.489700   36.257400 H        1 SUBUNIT    0.0000
     45 H45          51.713500   63.779900   36.537900 H        1 SUBUNIT    0.0000
     46 H46          49.385300   65.081200   35.067500 H        1 SUBUNIT    0.0000
     47 H47          49.317200   63.879900   36.330500 H        1 SUBUNIT    0.0000
     48 H48          53.275200   66.177000   34.917900 H        1 SUBUNIT    0.0000
     49 H49          54.421400   64.054400   33.063600 H        1 SUBUNIT    0.0000
     50 H50          54.209100   65.783200   32.784900 H        1 SUBUNIT    0.0000
     51 H51          56.458400   64.635600   33.606000 H        1 SUBUNIT    0.0000
     52 H52          55.926000   66.137800   35.897800 H        1 SUBUNIT    0.0000
     53 H53          54.327700   63.546400   35.939400 H        1 SUBUNIT    0.0000
     54 H54          54.030400   65.015400   36.865600 H        1 SUBUNIT    0.0000
     55 H55          56.090400   65.595600   38.233700 H        1 SUBUNIT    0.0000
     56 H56          57.466200   66.517400   37.644800 H        1 SUBUNIT    0.0000
     57 H57          57.213800   64.915200   40.163400 H        1 SUBUNIT    0.0000
     58 H58          58.225900   66.310400   39.839100 H        1 SUBUNIT    0.0000
     59 H59          58.502400   62.630400   37.545800 H        1 SUBUNIT    0.0000
     60 H60          59.520900   63.851600   36.816500 H        1 SUBUNIT    0.0000
     61 H61          56.661600   63.089700   34.448000 H        1 SUBUNIT    0.0000
@<TRIPOS>BOND
     1    1    2 1
     2    1    5 2
     3    1   31 1
     4    2    3 2
     5    2   12 1
     6    3    4 1
     7    4    5 1
     8    4    6 1
     9    5   13 1
    10    6    7 2
    11    6   11 1
    12    7    8 1
    13    7   32 1
    14    8    9 2
    15    8   33 1
    16    9   10 1
    17    9   34 1
    18   10   11 2
    19   10   35 1
    20   11   36 1
    21   12   37 1
    22   12   38 1
    23   12   39 1
    24   13   14 1
    25   13   18 1
    26   14   15 1
    27   14   40 1
    28   14   41 1
    29   15   16 1
    30   15   42 1
    31   15   43 1
    32   16   17 1
    33   16   19 1
    34   17   18 1
    35   17   44 1
    36   17   45 1
    37   18   46 1
    38   18   47 1
    39   19   20 1
    40   19   23 1
    41   19   48 1
    42   20   21 1
    43   20   49 1
    44   20   50 1
    45   21   22 1
    46   21   51 1
    47   22   23 1
    48   22   24 1
    49   22   52 1
    50   23   53 1
    51   23   54 1
    52   24   25 2
    53   24   30 1
    54   25   26 1
    55   25   29 1
    56   26   27 1
    57   26   55 1
    58   26   56 1
    59   27   28 1
    60   27   57 1
    61   27   58 1
    62   28   29 1
    63   29   59 1
    64   29   60 1
    65   30   61 1
@<SCITEGIC>MOL_PROPERTY
TopHits
SciTegic.value.IntegerValue
10

@<SCITEGIC>MOL_PROPERTY
-CDOCKER_ENERGY
SciTegic.value.DoubleValue
-15.601835

@<SCITEGIC>MOL_PROPERTY
-CDOCKER_INTERACTION_ENERGY
SciTegic.value.DoubleValue
45.494320

@<SCITEGIC>MOL_PROPERTY
POSE_NUMBER
SciTegic.value.IntegerValue
3

@<SCITEGIC>MOL_PROPERTY
ForcefieldFFML
SciTegic.value.StringValue
<?xml version="1.0" encoding="UTF-8"?>
<!DOCTYPE ffml SYSTEM "Ffml.dtd">
<ffml version="1.0">
<forcefield name="CHARMm" derivedFrom="CHARMm" base="CHARMm">
<atomTypes>
</atomTypes>
<parameters>
<bond atom1="C5R" atom2="NX">
<quadratic
refValue="1.47"
forceConstant="390"/>
</bond>
<bond atom1="N5R" atom2="C6RP">
<quadratic
refValue="1.368"
forceConstant="394.267"/>
</bond>
<angle atom1="C" atom2="OT" atom3="HO">
<quadratic
refValue="112.5"
forceConstant="57"/>
</angle>
<angle atom1="C5R" atom2="C5R" atom3="NX">
<quadratic
refValue="126"
forceConstant="65"/>
</angle>
<angle atom1="C5R" atom2="N5R" atom3="C6RP">
<quadratic
refValue="116"
forceConstant="70"/>
</angle>
<angle atom1="C5R" atom2="NX" atom3="CT">
<quadratic
refValue="120"
forceConstant="80"/>
</angle>
<angle atom1="N5R" atom2="C5R" atom3="NX">
<quadratic
refValue="127"
forceConstant="70"/>
</angle>
<angle atom1="N5R" atom2="C6RP" atom3="C6R">
<quadratic
refValue="120"
forceConstant="70"/>
</angle>
<angle atom1="N5R" atom2="N5R" atom3="C6RP">
<quadratic
refValue="122.8"
forceConstant="70"/>
</angle>
<angle atom1="NX" atom2="C" atom3="OT">
<quadratic
refValue="120"
forceConstant="96.5"/>
</angle>
<torsion atom1="C5R" atom2="N5R" atom3="C6RP" atom4="C6R">
<multiplecos
v1="0"
v2="2.5"
v3="0"
v4="0"
v5="0"
v6="0"
gamma1="0"
gamma2="180"
gamma3="0"
gamma4="0"
gamma5="0"
gamma6="0"/>
</torsion>
<torsion atom1="N5R" atom2="N5R" atom3="C6RP" atom4="C6R">
<multiplecos
v1="0"
v2="2.5"
v3="0"
v4="0"
v5="0"
v6="0"
gamma1="0"
gamma2="180"
gamma3="0"
gamma4="0"
gamma5="0"
gamma6="0"/>
</torsion>
<improper atom1="NX" atom2="CT" atom3="CT" atom4="C5R">
<cos1
refValue="0"
forceConstant="40"
periodicity="0"/>
</improper>
</parameters>
</forcefield>
</ffml>

@<SCITEGIC>MOL_PROPERTY
Initial Potential Energy
SciTegic.value.DoubleValue
135.629074

@<SCITEGIC>MOL_PROPERTY
Initial RMS Gradient
SciTegic.value.DoubleValue
15.117270

@<SCITEGIC>MOL_PROPERTY
Minimization Criteria
SciTegic.value.StringValue
 CONJUG> Minimization exiting with gradient tolerance ( 0.0100000) satisfied.

@<SCITEGIC>MOL_PROPERTY
CHARMm Energy
SciTegic.value.DoubleValue
60.789970

@<SCITEGIC>MOL_PROPERTY
Potential Energy
SciTegic.value.DoubleValue
60.789970

@<SCITEGIC>MOL_PROPERTY
RMS Gradient
SciTegic.value.DoubleValue
0.009440

@<SCITEGIC>MOL_PROPERTY
Bond Energy
SciTegic.value.DoubleValue
2.160280

@<SCITEGIC>MOL_PROPERTY
Angle Energy
SciTegic.value.DoubleValue
29.240580

@<SCITEGIC>MOL_PROPERTY
Urey-Bradley Energy
SciTegic.value.IntegerValue
0

@<SCITEGIC>MOL_PROPERTY
Dihedral Energy
SciTegic.value.DoubleValue
30.277470

@<SCITEGIC>MOL_PROPERTY
Improper Energy
SciTegic.value.DoubleValue
0.758880

@<SCITEGIC>MOL_PROPERTY
Van der Waals Energy
SciTegic.value.DoubleValue
-5.942110

@<SCITEGIC>MOL_PROPERTY
Electrostatic Energy
SciTegic.value.DoubleValue
4.294870

@<SCITEGIC>MOL_PROPERTY
Hydrogen Bond Energy
SciTegic.value.IntegerValue
0

@<SCITEGIC>MOL_PROPERTY
Solvation Free Energy
SciTegic.value.IntegerValue
0

@<SCITEGIC>MOL_PROPERTY
Resolution
SciTegic.value.DoubleValue
2.490000

@<SCITEGIC>MOL_PROPERTY
PartialChargeMethod
SciTegic.value.StringValue
MomanyRone

@<SCITEGIC>MOL_PROPERTY
UseResidueTemplateCharge
SciTegic.value.StringValue
True

@<SCITEGIC>MOL_PROPERTY
Heavy atom RMSD to MP-513 1
SciTegic.value.DoubleValue
1.252738

@<SCITEGIC>ATOM_PROPERTY
Formal Charge
SciTegic.value.StringValue
1 0
2 0
3 0
4 0
5 0
6 0
7 0
8 0
9 0
10 0
11 0
12 0
13 0
14 0
15 0
16 0
17 0
18 0
19 0
20 0
21 0
22 0
23 0
24 0
25 +1
26 0
27 0
28 0
29 0
30 0
31 0
32 0
33 0
34 0
35 0
36 0
37 0
38 0
39 0
40 0
41 0
42 0
43 0
44 0
45 0
46 0
47 0
48 0
49 0
50 0
51 0
52 0
53 0
54 0
55 0
56 0
57 0
58 0
59 0
60 0
61 0

@<SCITEGIC>ATOM_PROPERTY
pdb_tempFactor
SciTegic.value.DoubleValue
1 0.00
2 0.00
3 0.00
4 0.00
5 0.00
6 0.00
7 0.00
8 0.00
9 0.00
10 0.00
11 0.00
12 0.00
13 0.00
14 0.00
15 0.00
16 0.00
17 0.00
18 0.00
19 0.00
20 0.00
21 0.00
22 0.00
23 0.00
24 0.00
25 0.00
26 0.00
27 0.00
28 0.00
29 0.00
30 0.00
31 0.00
32 0.00
33 0.00
34 0.00
35 0.00
36 0.00
37 0.00
38 0.00
39 0.00
40 0.00
41 0.00
42 0.00
43 0.00
44 0.00
45 0.00
46 0.00
47 0.00
48 0.00
49 0.00
50 0.00
51 0.00
52 0.00
53 0.00
54 0.00
55 0.00
56 0.00
57 0.00
58 0.00
59 0.00
60 0.00
61 0.00

@<SCITEGIC>ATOM_PROPERTY
pdb_occupancy
SciTegic.value.DoubleValue
1 1.00
2 1.00
3 1.00
4 1.00
5 1.00
6 1.00
7 1.00
8 1.00
9 1.00
10 1.00
11 1.00
12 1.00
13 1.00
14 1.00
15 1.00
16 1.00
17 1.00
18 1.00
19 1.00
20 1.00
21 1.00
22 1.00
23 1.00
24 1.00
25 1.00
26 1.00
27 1.00
28 1.00
29 1.00
30 1.00
31 1.00
32 1.00
33 1.00
34 1.00
35 1.00
36 1.00
37 1.00
38 1.00
39 1.00
40 1.00
41 1.00
42 1.00
43 1.00
44 1.00
45 1.00
46 1.00
47 1.00
48 1.00
49 1.00
50 1.00
51 1.00
52 1.00
53 1.00
54 1.00
55 1.00
56 1.00
57 1.00
58 1.00
59 1.00
60 1.00
61 1.00

#	Created by:	Discovery Studio
#	Creation time:	2019-08-05T15:51:12Z

@<TRIPOS>MOLECULE
3vjk
   61    65     0 0 0
SMALL
USER_CHARGES


@<TRIPOS>ATOM
      1 C1           47.927600   65.995900   31.948500 C.2      1 SUBUNIT    0.0000
      2 C2           46.532200   65.960000   32.183900 C.2      1 SUBUNIT    0.0000
      3 N3           46.405000   65.174800   33.257200 N.2      1 SUBUNIT    0.0000
      4 N4           47.602800   64.757000   33.706200 N.pl3    1 SUBUNIT    0.0000
      5 C5           48.606400   65.190700   32.900400 C.2      1 SUBUNIT    0.0000
      6 C6           47.760700   63.992000   34.859900 C.2      1 SUBUNIT    0.0000
      7 C7           46.639900   63.398300   35.421500 C.2      1 SUBUNIT    0.0000
      8 C8           46.712800   62.639700   36.585700 C.2      1 SUBUNIT    0.0000
      9 C9           47.930000   62.454100   37.221900 C.2      1 SUBUNIT    0.0000
     10 C10          49.062300   63.038300   36.675900 C.2      1 SUBUNIT    0.0000
     11 C11          48.970600   63.798300   35.512900 C.2      1 SUBUNIT    0.0000
     12 C12          45.410200   66.633200   31.430400 C.3      1 SUBUNIT    0.0000
     13 N13          50.058800   64.945800   32.892500 N.pl3    1 SUBUNIT    0.0000
     14 C14          51.004400   66.026700   33.174600 C.3      1 SUBUNIT    0.0000
     15 C15          52.261600   65.505500   33.883100 C.3      1 SUBUNIT    0.0000
     16 N16          52.895700   64.354700   33.216300 N.3      1 SUBUNIT    0.0000
     17 C17          52.091600   63.707400   32.167900 C.3      1 SUBUNIT    0.0000
     18 C18          50.599000   63.636600   32.513300 C.3      1 SUBUNIT    0.0000
     19 C19          53.719700   63.457300   34.040000 C.3      1 SUBUNIT    0.0000
     20 C20          52.916900   62.637500   35.061200 C.3      1 SUBUNIT    0.0000
     21 N21          53.447300   62.946900   36.389000 N.3      1 SUBUNIT    0.0000
     22 C22          54.834300   63.349600   36.169300 C.3      1 SUBUNIT    0.0000
     23 C23          54.806900   64.145300   34.864300 C.3      1 SUBUNIT    0.0000
     24 C24          55.366100   64.190800   37.346400 C.2      1 SUBUNIT    0.0000
     25 N25          56.692900   64.189800   37.651400 N.pl3    1 SUBUNIT    0.0000
     26 C26          57.664800   63.358200   36.936500 C.3      1 SUBUNIT    0.0000
     27 C27          59.058200   63.551900   37.531100 C.3      1 SUBUNIT    0.0000
     28 S28          58.940100   64.610800   38.979100 S.3      1 SUBUNIT    0.0000
     29 C29          57.198500   64.998900   38.759300 C.3      1 SUBUNIT    0.0000
     30 O30          54.439300   64.891700   38.050600 O.3      1 SUBUNIT    0.0000
     31 H31          48.409000   66.547500   31.154900 H        1 SUBUNIT    0.0000
     32 H32          45.671100   63.514900   34.957900 H        1 SUBUNIT    0.0000
     33 H33          45.815700   62.199100   36.996300 H        1 SUBUNIT    0.0000
     34 H34          47.994000   61.873300   38.130200 H        1 SUBUNIT    0.0000
     35 H35          50.018500   62.916000   37.161400 H        1 SUBUNIT    0.0000
     36 H36          49.884400   64.260000   35.184500 H        1 SUBUNIT    0.0000
     37 H37          45.047100   67.496200   31.987800 H        1 SUBUNIT    0.0000
     38 H38          45.756300   66.966900   30.451800 H        1 SUBUNIT    0.0000
     39 H39          44.582100   65.938100   31.288100 H        1 SUBUNIT    0.0000
     40 H40          50.519300   66.786600   33.788700 H        1 SUBUNIT    0.0000
     41 H41          51.278500   66.506100   32.234400 H        1 SUBUNIT    0.0000
     42 H42          52.004800   65.210000   34.901000 H        1 SUBUNIT    0.0000
     43 H43          53.001200   66.303600   33.957000 H        1 SUBUNIT    0.0000
     44 H44          52.493000   62.716000   31.955300 H        1 SUBUNIT    0.0000
     45 H45          52.222000   64.295300   31.261400 H        1 SUBUNIT    0.0000
     46 H46          50.440800   62.930900   33.326300 H        1 SUBUNIT    0.0000
     47 H47          50.036200   63.249400   31.664600 H        1 SUBUNIT    0.0000
     48 H48          54.216400   62.765300   33.357500 H        1 SUBUNIT    0.0000
     49 H49          51.852200   62.861300   35.061500 H        1 SUBUNIT    0.0000
     50 H50          53.043600   61.567900   34.888900 H        1 SUBUNIT    0.0000
     51 H51          53.376600   62.152900   37.014000 H        1 SUBUNIT    0.0000
     52 H52          55.413200   62.434400   36.048000 H        1 SUBUNIT    0.0000
     53 H53          54.545600   65.184200   35.063700 H        1 SUBUNIT    0.0000
     54 H54          55.772100   64.149300   34.357900 H        1 SUBUNIT    0.0000
     55 H55          57.663300   63.610400   35.875800 H        1 SUBUNIT    0.0000
     56 H56          57.380100   62.308600   37.024500 H        1 SUBUNIT    0.0000
     57 H57          59.741200   63.996700   36.813700 H        1 SUBUNIT    0.0000
     58 H58          59.501300   62.597900   37.810300 H        1 SUBUNIT    0.0000
     59 H59          57.077100   66.062600   38.550200 H        1 SUBUNIT    0.0000
     60 H60          56.654000   64.775100   39.677100 H        1 SUBUNIT    0.0000
     61 H61          53.545100   64.707300   37.782100 H        1 SUBUNIT    0.0000
@<TRIPOS>BOND
     1    1    2 1
     2    1    5 2
     3    1   31 1
     4    2    3 2
     5    2   12 1
     6    3    4 1
     7    4    5 1
     8    4    6 1
     9    5   13 1
    10    6    7 2
    11    6   11 1
    12    7    8 1
    13    7   32 1
    14    8    9 2
    15    8   33 1
    16    9   10 1
    17    9   34 1
    18   10   11 2
    19   10   35 1
    20   11   36 1
    21   12   37 1
    22   12   38 1
    23   12   39 1
    24   13   14 1
    25   13   18 1
    26   14   15 1
    27   14   40 1
    28   14   41 1
    29   15   16 1
    30   15   42 1
    31   15   43 1
    32   16   17 1
    33   16   19 1
    34   17   18 1
    35   17   44 1
    36   17   45 1
    37   18   46 1
    38   18   47 1
    39   19   20 1
    40   19   23 1
    41   19   48 1
    42   20   21 1
    43   20   49 1
    44   20   50 1
    45   21   22 1
    46   21   51 1
    47   22   23 1
    48   22   24 1
    49   22   52 1
    50   23   53 1
    51   23   54 1
    52   24   25 2
    53   24   30 1
    54   25   26 1
    55   25   29 1
    56   26   27 1
    57   26   55 1
    58   26   56 1
    59   27   28 1
    60   27   57 1
    61   27   58 1
    62   28   29 1
    63   29   59 1
    64   29   60 1
    65   30   61 1
@<SCITEGIC>MOL_PROPERTY
TopHits
SciTegic.value.IntegerValue
10

@<SCITEGIC>MOL_PROPERTY
-CDOCKER_ENERGY
SciTegic.value.DoubleValue
-19.271875

@<SCITEGIC>MOL_PROPERTY
-CDOCKER_INTERACTION_ENERGY
SciTegic.value.DoubleValue
39.546566

@<SCITEGIC>MOL_PROPERTY
POSE_NUMBER
SciTegic.value.IntegerValue
4

@<SCITEGIC>MOL_PROPERTY
ForcefieldFFML
SciTegic.value.StringValue
<?xml version="1.0" encoding="UTF-8"?>
<!DOCTYPE ffml SYSTEM "Ffml.dtd">
<ffml version="1.0">
<forcefield name="CHARMm" derivedFrom="CHARMm" base="CHARMm">
<atomTypes>
</atomTypes>
<parameters>
<bond atom1="C5R" atom2="NX">
<quadratic
refValue="1.47"
forceConstant="390"/>
</bond>
<bond atom1="N5R" atom2="C6RP">
<quadratic
refValue="1.368"
forceConstant="394.267"/>
</bond>
<angle atom1="C" atom2="OT" atom3="HO">
<quadratic
refValue="112.5"
forceConstant="57"/>
</angle>
<angle atom1="C5R" atom2="C5R" atom3="NX">
<quadratic
refValue="126"
forceConstant="65"/>
</angle>
<angle atom1="C5R" atom2="N5R" atom3="C6RP">
<quadratic
refValue="116"
forceConstant="70"/>
</angle>
<angle atom1="C5R" atom2="NX" atom3="CT">
<quadratic
refValue="120"
forceConstant="80"/>
</angle>
<angle atom1="N5R" atom2="C5R" atom3="NX">
<quadratic
refValue="127"
forceConstant="70"/>
</angle>
<angle atom1="N5R" atom2="C6RP" atom3="C6R">
<quadratic
refValue="120"
forceConstant="70"/>
</angle>
<angle atom1="N5R" atom2="N5R" atom3="C6RP">
<quadratic
refValue="122.8"
forceConstant="70"/>
</angle>
<angle atom1="NX" atom2="C" atom3="OT">
<quadratic
refValue="120"
forceConstant="96.5"/>
</angle>
<torsion atom1="C5R" atom2="N5R" atom3="C6RP" atom4="C6R">
<multiplecos
v1="0"
v2="2.5"
v3="0"
v4="0"
v5="0"
v6="0"
gamma1="0"
gamma2="180"
gamma3="0"
gamma4="0"
gamma5="0"
gamma6="0"/>
</torsion>
<torsion atom1="N5R" atom2="N5R" atom3="C6RP" atom4="C6R">
<multiplecos
v1="0"
v2="2.5"
v3="0"
v4="0"
v5="0"
v6="0"
gamma1="0"
gamma2="180"
gamma3="0"
gamma4="0"
gamma5="0"
gamma6="0"/>
</torsion>
<improper atom1="NX" atom2="CT" atom3="CT" atom4="C5R">
<cos1
refValue="0"
forceConstant="40"
periodicity="0"/>
</improper>
</parameters>
</forcefield>
</ffml>

@<SCITEGIC>MOL_PROPERTY
Initial Potential Energy
SciTegic.value.DoubleValue
135.629074

@<SCITEGIC>MOL_PROPERTY
Initial RMS Gradient
SciTegic.value.DoubleValue
15.117270

@<SCITEGIC>MOL_PROPERTY
Minimization Criteria
SciTegic.value.StringValue
 CONJUG> Minimization exiting with gradient tolerance ( 0.0100000) satisfied.

@<SCITEGIC>MOL_PROPERTY
CHARMm Energy
SciTegic.value.DoubleValue
60.789970

@<SCITEGIC>MOL_PROPERTY
Potential Energy
SciTegic.value.DoubleValue
60.789970

@<SCITEGIC>MOL_PROPERTY
RMS Gradient
SciTegic.value.DoubleValue
0.009440

@<SCITEGIC>MOL_PROPERTY
Bond Energy
SciTegic.value.DoubleValue
2.160280

@<SCITEGIC>MOL_PROPERTY
Angle Energy
SciTegic.value.DoubleValue
29.240580

@<SCITEGIC>MOL_PROPERTY
Urey-Bradley Energy
SciTegic.value.IntegerValue
0

@<SCITEGIC>MOL_PROPERTY
Dihedral Energy
SciTegic.value.DoubleValue
30.277470

@<SCITEGIC>MOL_PROPERTY
Improper Energy
SciTegic.value.DoubleValue
0.758880

@<SCITEGIC>MOL_PROPERTY
Van der Waals Energy
SciTegic.value.DoubleValue
-5.942110

@<SCITEGIC>MOL_PROPERTY
Electrostatic Energy
SciTegic.value.DoubleValue
4.294870

@<SCITEGIC>MOL_PROPERTY
Hydrogen Bond Energy
SciTegic.value.IntegerValue
0

@<SCITEGIC>MOL_PROPERTY
Solvation Free Energy
SciTegic.value.IntegerValue
0

@<SCITEGIC>MOL_PROPERTY
Resolution
SciTegic.value.DoubleValue
2.490000

@<SCITEGIC>MOL_PROPERTY
PartialChargeMethod
SciTegic.value.StringValue
MomanyRone

@<SCITEGIC>MOL_PROPERTY
UseResidueTemplateCharge
SciTegic.value.StringValue
True

@<SCITEGIC>MOL_PROPERTY
Heavy atom RMSD to MP-513 1
SciTegic.value.DoubleValue
3.679087

@<SCITEGIC>ATOM_PROPERTY
Formal Charge
SciTegic.value.StringValue
1 0
2 0
3 0
4 0
5 0
6 0
7 0
8 0
9 0
10 0
11 0
12 0
13 0
14 0
15 0
16 0
17 0
18 0
19 0
20 0
21 0
22 0
23 0
24 0
25 +1
26 0
27 0
28 0
29 0
30 0
31 0
32 0
33 0
34 0
35 0
36 0
37 0
38 0
39 0
40 0
41 0
42 0
43 0
44 0
45 0
46 0
47 0
48 0
49 0
50 0
51 0
52 0
53 0
54 0
55 0
56 0
57 0
58 0
59 0
60 0
61 0

@<SCITEGIC>ATOM_PROPERTY
pdb_tempFactor
SciTegic.value.DoubleValue
1 0.00
2 0.00
3 0.00
4 0.00
5 0.00
6 0.00
7 0.00
8 0.00
9 0.00
10 0.00
11 0.00
12 0.00
13 0.00
14 0.00
15 0.00
16 0.00
17 0.00
18 0.00
19 0.00
20 0.00
21 0.00
22 0.00
23 0.00
24 0.00
25 0.00
26 0.00
27 0.00
28 0.00
29 0.00
30 0.00
31 0.00
32 0.00
33 0.00
34 0.00
35 0.00
36 0.00
37 0.00
38 0.00
39 0.00
40 0.00
41 0.00
42 0.00
43 0.00
44 0.00
45 0.00
46 0.00
47 0.00
48 0.00
49 0.00
50 0.00
51 0.00
52 0.00
53 0.00
54 0.00
55 0.00
56 0.00
57 0.00
58 0.00
59 0.00
60 0.00
61 0.00

@<SCITEGIC>ATOM_PROPERTY
pdb_occupancy
SciTegic.value.DoubleValue
1 1.00
2 1.00
3 1.00
4 1.00
5 1.00
6 1.00
7 1.00
8 1.00
9 1.00
10 1.00
11 1.00
12 1.00
13 1.00
14 1.00
15 1.00
16 1.00
17 1.00
18 1.00
19 1.00
20 1.00
21 1.00
22 1.00
23 1.00
24 1.00
25 1.00
26 1.00
27 1.00
28 1.00
29 1.00
30 1.00
31 1.00
32 1.00
33 1.00
34 1.00
35 1.00
36 1.00
37 1.00
38 1.00
39 1.00
40 1.00
41 1.00
42 1.00
43 1.00
44 1.00
45 1.00
46 1.00
47 1.00
48 1.00
49 1.00
50 1.00
51 1.00
52 1.00
53 1.00
54 1.00
55 1.00
56 1.00
57 1.00
58 1.00
59 1.00
60 1.00
61 1.00

#	Created by:	Discovery Studio
#	Creation time:	2019-08-05T15:51:12Z

@<TRIPOS>MOLECULE
3vjk
   61    65     0 0 0
SMALL
USER_CHARGES


@<TRIPOS>ATOM
      1 C1           49.182800   66.575900   30.900300 C.2      1 SUBUNIT    0.0000
      2 C2           48.029000   66.143900   30.200800 C.2      1 SUBUNIT    0.0000
      3 N3           47.675000   65.015000   30.818100 N.2      1 SUBUNIT    0.0000
      4 N4           48.565800   64.680800   31.766500 N.pl3    1 SUBUNIT    0.0000
      5 C5           49.519900   65.638400   31.914600 C.2      1 SUBUNIT    0.0000
      6 C6           48.506100   63.487200   32.476700 C.2      1 SUBUNIT    0.0000
      7 C7           47.304700   62.797700   32.537300 C.2      1 SUBUNIT    0.0000
      8 C8           47.180300   61.602700   33.240200 C.2      1 SUBUNIT    0.0000
      9 C9           48.276100   61.059700   33.893100 C.2      1 SUBUNIT    0.0000
     10 C10          49.490700   61.724200   33.821200 C.2      1 SUBUNIT    0.0000
     11 C11          49.595500   62.919200   33.117600 C.2      1 SUBUNIT    0.0000
     12 C12          47.331400   66.756200   29.014300 C.3      1 SUBUNIT    0.0000
     13 N13          50.650200   65.784300   32.851600 N.pl3    1 SUBUNIT    0.0000
     14 C14          50.445400   66.004600   34.273000 C.3      1 SUBUNIT    0.0000
     15 C15          51.378000   65.135800   35.123400 C.3      1 SUBUNIT    0.0000
     16 N16          52.790600   65.107900   34.691400 N.3      1 SUBUNIT    0.0000
     17 C17          52.932500   64.929600   33.232800 C.3      1 SUBUNIT    0.0000
     18 C18          52.028700   65.840900   32.391300 C.3      1 SUBUNIT    0.0000
     19 C19          53.514900   64.052600   35.423800 C.3      1 SUBUNIT    0.0000
     20 C20          53.439500   64.158500   36.950400 C.3      1 SUBUNIT    0.0000
     21 N21          54.603200   63.458400   37.496300 N.3      1 SUBUNIT    0.0000
     22 C22          55.422000   63.030300   36.365300 C.3      1 SUBUNIT    0.0000
     23 C23          55.016800   63.925500   35.189000 C.3      1 SUBUNIT    0.0000
     24 C24          56.935500   62.967300   36.703600 C.2      1 SUBUNIT    0.0000
     25 N25          57.604900   64.042500   37.221000 N.pl3    1 SUBUNIT    0.0000
     26 C26          59.006800   63.906300   37.626700 C.3      1 SUBUNIT    0.0000
     27 C27          59.306800   64.939700   38.715400 C.3      1 SUBUNIT    0.0000
     28 S28          58.088000   66.252700   38.587900 S.3      1 SUBUNIT    0.0000
     29 C29          57.002500   65.359200   37.464000 C.3      1 SUBUNIT    0.0000
     30 O30          57.535900   61.755800   36.544100 O.3      1 SUBUNIT    0.0000
     31 H31          49.730400   67.482300   30.692100 H        1 SUBUNIT    0.0000
     32 H32          46.427600   63.182300   32.036300 H        1 SUBUNIT    0.0000
     33 H33          46.226500   61.095500   33.277300 H        1 SUBUNIT    0.0000
     34 H34          48.189000   60.130300   34.437200 H        1 SUBUNIT    0.0000
     35 H35          50.363200   61.308400   34.302200 H        1 SUBUNIT    0.0000
     36 H36          50.574700   63.355700   33.048700 H        1 SUBUNIT    0.0000
     37 H37          47.887800   67.621200   28.653700 H        1 SUBUNIT    0.0000
     38 H38          47.261900   66.030300   28.203700 H        1 SUBUNIT    0.0000
     39 H39          46.324200   67.059000   29.298800 H        1 SUBUNIT    0.0000
     40 H40          49.403800   65.807500   34.529000 H        1 SUBUNIT    0.0000
     41 H41          50.645000   67.056600   34.472300 H        1 SUBUNIT    0.0000
     42 H42          51.006900   64.112100   35.139600 H        1 SUBUNIT    0.0000
     43 H43          51.345200   65.492300   36.152700 H        1 SUBUNIT    0.0000
     44 H44          52.723600   63.887200   32.990400 H        1 SUBUNIT    0.0000
     45 H45          53.975500   65.111500   32.973000 H        1 SUBUNIT    0.0000
     46 H46          52.072000   65.567100   31.338000 H        1 SUBUNIT    0.0000
     47 H47          52.366200   66.872700   32.472800 H        1 SUBUNIT    0.0000
     48 H48          53.060400   63.101500   35.136900 H        1 SUBUNIT    0.0000
     49 H49          53.503500   65.194100   37.279000 H        1 SUBUNIT    0.0000
     50 H50          52.530800   63.716800   37.359400 H        1 SUBUNIT    0.0000
     51 H51          54.323600   62.682500   38.086800 H        1 SUBUNIT    0.0000
     52 H52          55.070300   62.027200   36.120400 H        1 SUBUNIT    0.0000
     53 H53          55.487400   64.906900   35.227100 H        1 SUBUNIT    0.0000
     54 H54          55.248900   63.476200   34.222900 H        1 SUBUNIT    0.0000
     55 H55          59.638400   64.056700   36.756400 H        1 SUBUNIT    0.0000
     56 H56          59.242000   62.901100   37.969300 H        1 SUBUNIT    0.0000
     57 H57          60.306900   65.354300   38.605000 H        1 SUBUNIT    0.0000
     58 H58          59.251100   64.513900   39.715900 H        1 SUBUNIT    0.0000
     59 H59          56.898200   65.918900   36.535500 H        1 SUBUNIT    0.0000
     60 H60          56.022800   65.289500   37.929500 H        1 SUBUNIT    0.0000
     61 H61          57.066900   61.037100   36.950300 H        1 SUBUNIT    0.0000
@<TRIPOS>BOND
     1    1    2 1
     2    1    5 2
     3    1   31 1
     4    2    3 2
     5    2   12 1
     6    3    4 1
     7    4    5 1
     8    4    6 1
     9    5   13 1
    10    6    7 2
    11    6   11 1
    12    7    8 1
    13    7   32 1
    14    8    9 2
    15    8   33 1
    16    9   10 1
    17    9   34 1
    18   10   11 2
    19   10   35 1
    20   11   36 1
    21   12   37 1
    22   12   38 1
    23   12   39 1
    24   13   14 1
    25   13   18 1
    26   14   15 1
    27   14   40 1
    28   14   41 1
    29   15   16 1
    30   15   42 1
    31   15   43 1
    32   16   17 1
    33   16   19 1
    34   17   18 1
    35   17   44 1
    36   17   45 1
    37   18   46 1
    38   18   47 1
    39   19   20 1
    40   19   23 1
    41   19   48 1
    42   20   21 1
    43   20   49 1
    44   20   50 1
    45   21   22 1
    46   21   51 1
    47   22   23 1
    48   22   24 1
    49   22   52 1
    50   23   53 1
    51   23   54 1
    52   24   25 2
    53   24   30 1
    54   25   26 1
    55   25   29 1
    56   26   27 1
    57   26   55 1
    58   26   56 1
    59   27   28 1
    60   27   57 1
    61   27   58 1
    62   28   29 1
    63   29   59 1
    64   29   60 1
    65   30   61 1
@<SCITEGIC>MOL_PROPERTY
TopHits
SciTegic.value.IntegerValue
10

@<SCITEGIC>MOL_PROPERTY
-CDOCKER_ENERGY
SciTegic.value.DoubleValue
-19.878769

@<SCITEGIC>MOL_PROPERTY
-CDOCKER_INTERACTION_ENERGY
SciTegic.value.DoubleValue
42.345825

@<SCITEGIC>MOL_PROPERTY
POSE_NUMBER
SciTegic.value.IntegerValue
5

@<SCITEGIC>MOL_PROPERTY
ForcefieldFFML
SciTegic.value.StringValue
<?xml version="1.0" encoding="UTF-8"?>
<!DOCTYPE ffml SYSTEM "Ffml.dtd">
<ffml version="1.0">
<forcefield name="CHARMm" derivedFrom="CHARMm" base="CHARMm">
<atomTypes>
</atomTypes>
<parameters>
<bond atom1="C5R" atom2="NX">
<quadratic
refValue="1.47"
forceConstant="390"/>
</bond>
<bond atom1="N5R" atom2="C6RP">
<quadratic
refValue="1.368"
forceConstant="394.267"/>
</bond>
<angle atom1="C" atom2="OT" atom3="HO">
<quadratic
refValue="112.5"
forceConstant="57"/>
</angle>
<angle atom1="C5R" atom2="C5R" atom3="NX">
<quadratic
refValue="126"
forceConstant="65"/>
</angle>
<angle atom1="C5R" atom2="N5R" atom3="C6RP">
<quadratic
refValue="116"
forceConstant="70"/>
</angle>
<angle atom1="C5R" atom2="NX" atom3="CT">
<quadratic
refValue="120"
forceConstant="80"/>
</angle>
<angle atom1="N5R" atom2="C5R" atom3="NX">
<quadratic
refValue="127"
forceConstant="70"/>
</angle>
<angle atom1="N5R" atom2="C6RP" atom3="C6R">
<quadratic
refValue="120"
forceConstant="70"/>
</angle>
<angle atom1="N5R" atom2="N5R" atom3="C6RP">
<quadratic
refValue="122.8"
forceConstant="70"/>
</angle>
<angle atom1="NX" atom2="C" atom3="OT">
<quadratic
refValue="120"
forceConstant="96.5"/>
</angle>
<torsion atom1="C5R" atom2="N5R" atom3="C6RP" atom4="C6R">
<multiplecos
v1="0"
v2="2.5"
v3="0"
v4="0"
v5="0"
v6="0"
gamma1="0"
gamma2="180"
gamma3="0"
gamma4="0"
gamma5="0"
gamma6="0"/>
</torsion>
<torsion atom1="N5R" atom2="N5R" atom3="C6RP" atom4="C6R">
<multiplecos
v1="0"
v2="2.5"
v3="0"
v4="0"
v5="0"
v6="0"
gamma1="0"
gamma2="180"
gamma3="0"
gamma4="0"
gamma5="0"
gamma6="0"/>
</torsion>
<improper atom1="NX" atom2="CT" atom3="CT" atom4="C5R">
<cos1
refValue="0"
forceConstant="40"
periodicity="0"/>
</improper>
</parameters>
</forcefield>
</ffml>

@<SCITEGIC>MOL_PROPERTY
Initial Potential Energy
SciTegic.value.DoubleValue
135.629074

@<SCITEGIC>MOL_PROPERTY
Initial RMS Gradient
SciTegic.value.DoubleValue
15.117270

@<SCITEGIC>MOL_PROPERTY
Minimization Criteria
SciTegic.value.StringValue
 CONJUG> Minimization exiting with gradient tolerance ( 0.0100000) satisfied.

@<SCITEGIC>MOL_PROPERTY
CHARMm Energy
SciTegic.value.DoubleValue
60.789970

@<SCITEGIC>MOL_PROPERTY
Potential Energy
SciTegic.value.DoubleValue
60.789970

@<SCITEGIC>MOL_PROPERTY
RMS Gradient
SciTegic.value.DoubleValue
0.009440

@<SCITEGIC>MOL_PROPERTY
Bond Energy
SciTegic.value.DoubleValue
2.160280

@<SCITEGIC>MOL_PROPERTY
Angle Energy
SciTegic.value.DoubleValue
29.240580

@<SCITEGIC>MOL_PROPERTY
Urey-Bradley Energy
SciTegic.value.IntegerValue
0

@<SCITEGIC>MOL_PROPERTY
Dihedral Energy
SciTegic.value.DoubleValue
30.277470

@<SCITEGIC>MOL_PROPERTY
Improper Energy
SciTegic.value.DoubleValue
0.758880

@<SCITEGIC>MOL_PROPERTY
Van der Waals Energy
SciTegic.value.DoubleValue
-5.942110

@<SCITEGIC>MOL_PROPERTY
Electrostatic Energy
SciTegic.value.DoubleValue
4.294870

@<SCITEGIC>MOL_PROPERTY
Hydrogen Bond Energy
SciTegic.value.IntegerValue
0

@<SCITEGIC>MOL_PROPERTY
Solvation Free Energy
SciTegic.value.IntegerValue
0

@<SCITEGIC>MOL_PROPERTY
Resolution
SciTegic.value.DoubleValue
2.490000

@<SCITEGIC>MOL_PROPERTY
PartialChargeMethod
SciTegic.value.StringValue
MomanyRone

@<SCITEGIC>MOL_PROPERTY
UseResidueTemplateCharge
SciTegic.value.StringValue
True

@<SCITEGIC>MOL_PROPERTY
Heavy atom RMSD to MP-513 1
SciTegic.value.DoubleValue
3.509797

@<SCITEGIC>ATOM_PROPERTY
Formal Charge
SciTegic.value.StringValue
1 0
2 0
3 0
4 0
5 0
6 0
7 0
8 0
9 0
10 0
11 0
12 0
13 0
14 0
15 0
16 0
17 0
18 0
19 0
20 0
21 0
22 0
23 0
24 0
25 +1
26 0
27 0
28 0
29 0
30 0
31 0
32 0
33 0
34 0
35 0
36 0
37 0
38 0
39 0
40 0
41 0
42 0
43 0
44 0
45 0
46 0
47 0
48 0
49 0
50 0
51 0
52 0
53 0
54 0
55 0
56 0
57 0
58 0
59 0
60 0
61 0

@<SCITEGIC>ATOM_PROPERTY
pdb_tempFactor
SciTegic.value.DoubleValue
1 0.00
2 0.00
3 0.00
4 0.00
5 0.00
6 0.00
7 0.00
8 0.00
9 0.00
10 0.00
11 0.00
12 0.00
13 0.00
14 0.00
15 0.00
16 0.00
17 0.00
18 0.00
19 0.00
20 0.00
21 0.00
22 0.00
23 0.00
24 0.00
25 0.00
26 0.00
27 0.00
28 0.00
29 0.00
30 0.00
31 0.00
32 0.00
33 0.00
34 0.00
35 0.00
36 0.00
37 0.00
38 0.00
39 0.00
40 0.00
41 0.00
42 0.00
43 0.00
44 0.00
45 0.00
46 0.00
47 0.00
48 0.00
49 0.00
50 0.00
51 0.00
52 0.00
53 0.00
54 0.00
55 0.00
56 0.00
57 0.00
58 0.00
59 0.00
60 0.00
61 0.00

@<SCITEGIC>ATOM_PROPERTY
pdb_occupancy
SciTegic.value.DoubleValue
1 1.00
2 1.00
3 1.00
4 1.00
5 1.00
6 1.00
7 1.00
8 1.00
9 1.00
10 1.00
11 1.00
12 1.00
13 1.00
14 1.00
15 1.00
16 1.00
17 1.00
18 1.00
19 1.00
20 1.00
21 1.00
22 1.00
23 1.00
24 1.00
25 1.00
26 1.00
27 1.00
28 1.00
29 1.00
30 1.00
31 1.00
32 1.00
33 1.00
34 1.00
35 1.00
36 1.00
37 1.00
38 1.00
39 1.00
40 1.00
41 1.00
42 1.00
43 1.00
44 1.00
45 1.00
46 1.00
47 1.00
48 1.00
49 1.00
50 1.00
51 1.00
52 1.00
53 1.00
54 1.00
55 1.00
56 1.00
57 1.00
58 1.00
59 1.00
60 1.00
61 1.00

#	Created by:	Discovery Studio
#	Creation time:	2019-08-05T15:51:12Z

@<TRIPOS>MOLECULE
3vjk
   61    65     0 0 0
SMALL
USER_CHARGES


@<TRIPOS>ATOM
      1 C1           56.118700   64.751900   36.817500 C.2      1 SUBUNIT    0.0000
      2 C2           57.156000   64.197000   37.603000 C.2      1 SUBUNIT    0.0000
      3 N3           56.868600   62.894100   37.635900 N.2      1 SUBUNIT    0.0000
      4 N4           55.728400   62.613500   36.978600 N.pl3    1 SUBUNIT    0.0000
      5 C5           55.188100   63.744500   36.447100 C.2      1 SUBUNIT    0.0000
      6 C6           55.197400   61.324200   36.892000 C.2      1 SUBUNIT    0.0000
      7 C7           55.864300   60.296200   37.543100 C.2      1 SUBUNIT    0.0000
      8 C8           55.391500   58.989100   37.556700 C.2      1 SUBUNIT    0.0000
      9 C9           54.220600   58.669000   36.893000 C.2      1 SUBUNIT    0.0000
     10 C10          53.554000   59.670400   36.205000 C.2      1 SUBUNIT    0.0000
     11 C11          54.043200   60.974600   36.203100 C.2      1 SUBUNIT    0.0000
     12 C12          58.323100   64.873600   38.280400 C.3      1 SUBUNIT    0.0000
     13 N13          53.958700   64.009500   35.684600 N.pl3    1 SUBUNIT    0.0000
     14 C14          53.980500   64.139400   34.223200 C.3      1 SUBUNIT    0.0000
     15 C15          53.091300   65.291900   33.736000 C.3      1 SUBUNIT    0.0000
     16 N16          51.747800   65.263000   34.332700 N.3      1 SUBUNIT    0.0000
     17 C17          51.866600   65.348100   35.791900 C.3      1 SUBUNIT    0.0000
     18 C18          52.680800   64.193000   36.380600 C.3      1 SUBUNIT    0.0000
     19 C19          50.884200   64.179000   33.843500 C.3      1 SUBUNIT    0.0000
     20 C20          50.613300   64.231500   32.339100 C.3      1 SUBUNIT    0.0000
     21 N21          49.261400   63.714500   32.101900 N.3      1 SUBUNIT    0.0000
     22 C22          48.697500   63.343400   33.402900 C.3      1 SUBUNIT    0.0000
     23 C23          49.479800   64.162300   34.425700 C.3      1 SUBUNIT    0.0000
     24 C24          47.179400   63.609200   33.467100 C.2      1 SUBUNIT    0.0000
     25 N25          46.422900   63.104700   34.483900 N.pl3    1 SUBUNIT    0.0000
     26 C26          46.975800   62.370100   35.625800 C.3      1 SUBUNIT    0.0000
     27 C27          45.850600   61.570600   36.285500 C.3      1 SUBUNIT    0.0000
     28 S28          44.304100   62.398200   35.895700 S.3      1 SUBUNIT    0.0000
     29 C29          44.973900   63.308000   34.493400 C.3      1 SUBUNIT    0.0000
     30 O30          46.656900   64.351200   32.457500 O.3      1 SUBUNIT    0.0000
     31 H31          56.038500   65.794000   36.545700 H        1 SUBUNIT    0.0000
     32 H32          56.782200   60.487400   38.069700 H        1 SUBUNIT    0.0000
     33 H33          55.935000   58.225000   38.094200 H        1 SUBUNIT    0.0000
     34 H34          53.838300   57.658800   36.907700 H        1 SUBUNIT    0.0000
     35 H35          52.646500   59.436800   35.667700 H        1 SUBUNIT    0.0000
     36 H36          53.474400   61.676800   35.624700 H        1 SUBUNIT    0.0000
     37 H37          59.253900   64.359400   38.040400 H        1 SUBUNIT    0.0000
     38 H38          58.395400   65.910200   37.956500 H        1 SUBUNIT    0.0000
     39 H39          58.182800   64.869900   39.361100 H        1 SUBUNIT    0.0000
     40 H40          53.646100   63.200200   33.784400 H        1 SUBUNIT    0.0000
     41 H41          55.004400   64.292900   33.881400 H        1 SUBUNIT    0.0000
     42 H42          52.999300   65.285700   32.650200 H        1 SUBUNIT    0.0000
     43 H43          53.544200   66.247500   34.001400 H        1 SUBUNIT    0.0000
     44 H44          50.871800   65.379200   36.230000 H        1 SUBUNIT    0.0000
     45 H45          52.337800   66.301700   36.023500 H        1 SUBUNIT    0.0000
     46 H46          52.103800   63.270900   36.318700 H        1 SUBUNIT    0.0000
     47 H47          52.864400   64.371700   37.441500 H        1 SUBUNIT    0.0000
     48 H48          51.363000   63.228000   34.080900 H        1 SUBUNIT    0.0000
     49 H49          50.639300   65.256100   31.967300 H        1 SUBUNIT    0.0000
     50 H50          51.329100   63.635900   31.772400 H        1 SUBUNIT    0.0000
     51 H51          49.283700   62.928600   31.461400 H        1 SUBUNIT    0.0000
     52 H52          48.895300   62.279800   33.535600 H        1 SUBUNIT    0.0000
     53 H53          49.094200   65.182300   34.478900 H        1 SUBUNIT    0.0000
     54 H54          49.450100   63.733700   35.427100 H        1 SUBUNIT    0.0000
     55 H55          47.378000   63.093500   36.337000 H        1 SUBUNIT    0.0000
     56 H56          47.788600   61.705900   35.331200 H        1 SUBUNIT    0.0000
     57 H57          45.989700   61.518000   37.365500 H        1 SUBUNIT    0.0000
     58 H58          45.808500   60.549400   35.905500 H        1 SUBUNIT    0.0000
     59 H59          44.739400   64.367600   34.596200 H        1 SUBUNIT    0.0000
     60 H60          44.520900   62.949200   33.568400 H        1 SUBUNIT    0.0000
     61 H61          47.306500   64.636200   31.823300 H        1 SUBUNIT    0.0000
@<TRIPOS>BOND
     1    1    2 1
     2    1    5 2
     3    1   31 1
     4    2    3 2
     5    2   12 1
     6    3    4 1
     7    4    5 1
     8    4    6 1
     9    5   13 1
    10    6    7 2
    11    6   11 1
    12    7    8 1
    13    7   32 1
    14    8    9 2
    15    8   33 1
    16    9   10 1
    17    9   34 1
    18   10   11 2
    19   10   35 1
    20   11   36 1
    21   12   37 1
    22   12   38 1
    23   12   39 1
    24   13   14 1
    25   13   18 1
    26   14   15 1
    27   14   40 1
    28   14   41 1
    29   15   16 1
    30   15   42 1
    31   15   43 1
    32   16   17 1
    33   16   19 1
    34   17   18 1
    35   17   44 1
    36   17   45 1
    37   18   46 1
    38   18   47 1
    39   19   20 1
    40   19   23 1
    41   19   48 1
    42   20   21 1
    43   20   49 1
    44   20   50 1
    45   21   22 1
    46   21   51 1
    47   22   23 1
    48   22   24 1
    49   22   52 1
    50   23   53 1
    51   23   54 1
    52   24   25 2
    53   24   30 1
    54   25   26 1
    55   25   29 1
    56   26   27 1
    57   26   55 1
    58   26   56 1
    59   27   28 1
    60   27   57 1
    61   27   58 1
    62   28   29 1
    63   29   59 1
    64   29   60 1
    65   30   61 1
@<SCITEGIC>MOL_PROPERTY
TopHits
SciTegic.value.IntegerValue
10

@<SCITEGIC>MOL_PROPERTY
-CDOCKER_ENERGY
SciTegic.value.DoubleValue
-21.775757

@<SCITEGIC>MOL_PROPERTY
-CDOCKER_INTERACTION_ENERGY
SciTegic.value.DoubleValue
34.504795

@<SCITEGIC>MOL_PROPERTY
POSE_NUMBER
SciTegic.value.IntegerValue
6

@<SCITEGIC>MOL_PROPERTY
ForcefieldFFML
SciTegic.value.StringValue
<?xml version="1.0" encoding="UTF-8"?>
<!DOCTYPE ffml SYSTEM "Ffml.dtd">
<ffml version="1.0">
<forcefield name="CHARMm" derivedFrom="CHARMm" base="CHARMm">
<atomTypes>
</atomTypes>
<parameters>
<bond atom1="C5R" atom2="NX">
<quadratic
refValue="1.47"
forceConstant="390"/>
</bond>
<bond atom1="N5R" atom2="C6RP">
<quadratic
refValue="1.368"
forceConstant="394.267"/>
</bond>
<angle atom1="C" atom2="OT" atom3="HO">
<quadratic
refValue="112.5"
forceConstant="57"/>
</angle>
<angle atom1="C5R" atom2="C5R" atom3="NX">
<quadratic
refValue="126"
forceConstant="65"/>
</angle>
<angle atom1="C5R" atom2="N5R" atom3="C6RP">
<quadratic
refValue="116"
forceConstant="70"/>
</angle>
<angle atom1="C5R" atom2="NX" atom3="CT">
<quadratic
refValue="120"
forceConstant="80"/>
</angle>
<angle atom1="N5R" atom2="C5R" atom3="NX">
<quadratic
refValue="127"
forceConstant="70"/>
</angle>
<angle atom1="N5R" atom2="C6RP" atom3="C6R">
<quadratic
refValue="120"
forceConstant="70"/>
</angle>
<angle atom1="N5R" atom2="N5R" atom3="C6RP">
<quadratic
refValue="122.8"
forceConstant="70"/>
</angle>
<angle atom1="NX" atom2="C" atom3="OT">
<quadratic
refValue="120"
forceConstant="96.5"/>
</angle>
<torsion atom1="C5R" atom2="N5R" atom3="C6RP" atom4="C6R">
<multiplecos
v1="0"
v2="2.5"
v3="0"
v4="0"
v5="0"
v6="0"
gamma1="0"
gamma2="180"
gamma3="0"
gamma4="0"
gamma5="0"
gamma6="0"/>
</torsion>
<torsion atom1="N5R" atom2="N5R" atom3="C6RP" atom4="C6R">
<multiplecos
v1="0"
v2="2.5"
v3="0"
v4="0"
v5="0"
v6="0"
gamma1="0"
gamma2="180"
gamma3="0"
gamma4="0"
gamma5="0"
gamma6="0"/>
</torsion>
<improper atom1="NX" atom2="CT" atom3="CT" atom4="C5R">
<cos1
refValue="0"
forceConstant="40"
periodicity="0"/>
</improper>
</parameters>
</forcefield>
</ffml>

@<SCITEGIC>MOL_PROPERTY
Initial Potential Energy
SciTegic.value.DoubleValue
135.629074

@<SCITEGIC>MOL_PROPERTY
Initial RMS Gradient
SciTegic.value.DoubleValue
15.117270

@<SCITEGIC>MOL_PROPERTY
Minimization Criteria
SciTegic.value.StringValue
 CONJUG> Minimization exiting with gradient tolerance ( 0.0100000) satisfied.

@<SCITEGIC>MOL_PROPERTY
CHARMm Energy
SciTegic.value.DoubleValue
60.789970

@<SCITEGIC>MOL_PROPERTY
Potential Energy
SciTegic.value.DoubleValue
60.789970

@<SCITEGIC>MOL_PROPERTY
RMS Gradient
SciTegic.value.DoubleValue
0.009440

@<SCITEGIC>MOL_PROPERTY
Bond Energy
SciTegic.value.DoubleValue
2.160280

@<SCITEGIC>MOL_PROPERTY
Angle Energy
SciTegic.value.DoubleValue
29.240580

@<SCITEGIC>MOL_PROPERTY
Urey-Bradley Energy
SciTegic.value.IntegerValue
0

@<SCITEGIC>MOL_PROPERTY
Dihedral Energy
SciTegic.value.DoubleValue
30.277470

@<SCITEGIC>MOL_PROPERTY
Improper Energy
SciTegic.value.DoubleValue
0.758880

@<SCITEGIC>MOL_PROPERTY
Van der Waals Energy
SciTegic.value.DoubleValue
-5.942110

@<SCITEGIC>MOL_PROPERTY
Electrostatic Energy
SciTegic.value.DoubleValue
4.294870

@<SCITEGIC>MOL_PROPERTY
Hydrogen Bond Energy
SciTegic.value.IntegerValue
0

@<SCITEGIC>MOL_PROPERTY
Solvation Free Energy
SciTegic.value.IntegerValue
0

@<SCITEGIC>MOL_PROPERTY
Resolution
SciTegic.value.DoubleValue
2.490000

@<SCITEGIC>MOL_PROPERTY
PartialChargeMethod
SciTegic.value.StringValue
MomanyRone

@<SCITEGIC>MOL_PROPERTY
UseResidueTemplateCharge
SciTegic.value.StringValue
True

@<SCITEGIC>MOL_PROPERTY
Heavy atom RMSD to MP-513 1
SciTegic.value.DoubleValue
9.549107

@<SCITEGIC>ATOM_PROPERTY
Formal Charge
SciTegic.value.StringValue
1 0
2 0
3 0
4 0
5 0
6 0
7 0
8 0
9 0
10 0
11 0
12 0
13 0
14 0
15 0
16 0
17 0
18 0
19 0
20 0
21 0
22 0
23 0
24 0
25 +1
26 0
27 0
28 0
29 0
30 0
31 0
32 0
33 0
34 0
35 0
36 0
37 0
38 0
39 0
40 0
41 0
42 0
43 0
44 0
45 0
46 0
47 0
48 0
49 0
50 0
51 0
52 0
53 0
54 0
55 0
56 0
57 0
58 0
59 0
60 0
61 0

@<SCITEGIC>ATOM_PROPERTY
pdb_tempFactor
SciTegic.value.DoubleValue
1 0.00
2 0.00
3 0.00
4 0.00
5 0.00
6 0.00
7 0.00
8 0.00
9 0.00
10 0.00
11 0.00
12 0.00
13 0.00
14 0.00
15 0.00
16 0.00
17 0.00
18 0.00
19 0.00
20 0.00
21 0.00
22 0.00
23 0.00
24 0.00
25 0.00
26 0.00
27 0.00
28 0.00
29 0.00
30 0.00
31 0.00
32 0.00
33 0.00
34 0.00
35 0.00
36 0.00
37 0.00
38 0.00
39 0.00
40 0.00
41 0.00
42 0.00
43 0.00
44 0.00
45 0.00
46 0.00
47 0.00
48 0.00
49 0.00
50 0.00
51 0.00
52 0.00
53 0.00
54 0.00
55 0.00
56 0.00
57 0.00
58 0.00
59 0.00
60 0.00
61 0.00

@<SCITEGIC>ATOM_PROPERTY
pdb_occupancy
SciTegic.value.DoubleValue
1 1.00
2 1.00
3 1.00
4 1.00
5 1.00
6 1.00
7 1.00
8 1.00
9 1.00
10 1.00
11 1.00
12 1.00
13 1.00
14 1.00
15 1.00
16 1.00
17 1.00
18 1.00
19 1.00
20 1.00
21 1.00
22 1.00
23 1.00
24 1.00
25 1.00
26 1.00
27 1.00
28 1.00
29 1.00
30 1.00
31 1.00
32 1.00
33 1.00
34 1.00
35 1.00
36 1.00
37 1.00
38 1.00
39 1.00
40 1.00
41 1.00
42 1.00
43 1.00
44 1.00
45 1.00
46 1.00
47 1.00
48 1.00
49 1.00
50 1.00
51 1.00
52 1.00
53 1.00
54 1.00
55 1.00
56 1.00
57 1.00
58 1.00
59 1.00
60 1.00
61 1.00

#	Created by:	Discovery Studio
#	Creation time:	2019-08-05T15:51:12Z

@<TRIPOS>MOLECULE
3vjk
   61    65     0 0 0
SMALL
USER_CHARGES


@<TRIPOS>ATOM
      1 C1           49.172900   66.609800   31.094400 C.2      1 SUBUNIT    0.0000
      2 C2           48.106800   66.085900   30.321900 C.2      1 SUBUNIT    0.0000
      3 N3           47.941000   64.849700   30.794400 N.2      1 SUBUNIT    0.0000
      4 N4           48.888400   64.538700   31.692900 N.pl3    1 SUBUNIT    0.0000
      5 C5           49.667500   65.616900   31.984700 C.2      1 SUBUNIT    0.0000
      6 C6           49.046700   63.253900   32.204500 C.2      1 SUBUNIT    0.0000
      7 C7           50.203100   62.800300   32.817700 C.2      1 SUBUNIT    0.0000
      8 C8           50.319000   61.502400   33.305100 C.2      1 SUBUNIT    0.0000
      9 C9           49.267600   60.610100   33.167700 C.2      1 SUBUNIT    0.0000
     10 C10          48.108600   61.040600   32.541100 C.2      1 SUBUNIT    0.0000
     11 C11          48.009500   62.344700   32.066400 C.2      1 SUBUNIT    0.0000
     12 C12          47.325400   66.705700   29.191100 C.3      1 SUBUNIT    0.0000
     13 N13          50.763200   65.830400   32.949700 N.pl3    1 SUBUNIT    0.0000
     14 C14          50.519400   65.955400   34.373100 C.3      1 SUBUNIT    0.0000
     15 C15          51.472100   65.072700   35.180100 C.3      1 SUBUNIT    0.0000
     16 N16          52.895500   65.154400   34.789300 N.3      1 SUBUNIT    0.0000
     17 C17          53.113600   65.167100   33.325400 C.3      1 SUBUNIT    0.0000
     18 C18          52.138600   66.047200   32.526100 C.3      1 SUBUNIT    0.0000
     19 C19          53.632100   64.043500   35.418600 C.3      1 SUBUNIT    0.0000
     20 C20          53.534100   63.955900   36.944200 C.3      1 SUBUNIT    0.0000
     21 N21          54.609700   63.056100   37.372800 N.3      1 SUBUNIT    0.0000
     22 C22          55.538900   62.942100   36.245600 C.3      1 SUBUNIT    0.0000
     23 C23          55.138400   63.998500   35.211300 C.3      1 SUBUNIT    0.0000
     24 C24          57.035900   62.873600   36.618900 C.2      1 SUBUNIT    0.0000
     25 N25          57.694200   63.912600   37.235600 N.pl3    1 SUBUNIT    0.0000
     26 C26          57.045800   65.177000   37.598700 C.3      1 SUBUNIT    0.0000
     27 C27          57.794700   65.797200   38.777700 C.3      1 SUBUNIT    0.0000
     28 S28          59.470100   65.161000   38.748800 S.3      1 SUBUNIT    0.0000
     29 C29          59.113500   63.823900   37.601100 C.3      1 SUBUNIT    0.0000
     30 O30          57.587300   61.669500   36.298100 O.3      1 SUBUNIT    0.0000
     31 H31          49.559500   67.614600   31.014600 H        1 SUBUNIT    0.0000
     32 H32          51.064600   63.427900   32.925200 H        1 SUBUNIT    0.0000
     33 H33          51.236300   61.185600   33.779600 H        1 SUBUNIT    0.0000
     34 H34          49.352700   59.596900   33.532100 H        1 SUBUNIT    0.0000
     35 H35          47.280700   60.358100   32.417400 H        1 SUBUNIT    0.0000
     36 H36          47.088200   62.635100   31.582800 H        1 SUBUNIT    0.0000
     37 H37          47.869100   67.555000   28.777900 H        1 SUBUNIT    0.0000
     38 H38          47.186500   65.974100   28.393900 H        1 SUBUNIT    0.0000
     39 H39          46.344800   67.027700   29.541400 H        1 SUBUNIT    0.0000
     40 H40          49.482200   65.708000   34.597900 H        1 SUBUNIT    0.0000
     41 H41          50.682300   66.998000   34.635100 H        1 SUBUNIT    0.0000
     42 H42          51.148100   64.035200   35.100400 H        1 SUBUNIT    0.0000
     43 H43          51.396200   65.340800   36.234400 H        1 SUBUNIT    0.0000
     44 H44          53.057500   64.142500   32.958900 H        1 SUBUNIT    0.0000
     45 H45          54.136300   65.496400   33.141400 H        1 SUBUNIT    0.0000
     46 H46          52.219800   65.851600   31.457600 H        1 SUBUNIT    0.0000
     47 H47          52.381700   67.098700   32.679700 H        1 SUBUNIT    0.0000
     48 H48          53.219400   63.118700   35.007900 H        1 SUBUNIT    0.0000
     49 H49          53.708100   64.930900   37.400500 H        1 SUBUNIT    0.0000
     50 H50          52.578900   63.567700   37.297300 H        1 SUBUNIT    0.0000
     51 H51          55.028800   63.352900   38.244700 H        1 SUBUNIT    0.0000
     52 H52          55.291300   61.976300   35.805500 H        1 SUBUNIT    0.0000
     53 H53          55.572900   64.975500   35.414900 H        1 SUBUNIT    0.0000
     54 H54          55.413500   63.713300   34.196600 H        1 SUBUNIT    0.0000
     55 H55          55.997400   65.047200   37.855000 H        1 SUBUNIT    0.0000
     56 H56          57.093900   65.849600   36.743100 H        1 SUBUNIT    0.0000
     57 H57          57.334400   65.539400   39.731200 H        1 SUBUNIT    0.0000
     58 H58          57.812700   66.883500   38.704600 H        1 SUBUNIT    0.0000
     59 H59          59.378300   62.890200   38.088600 H        1 SUBUNIT    0.0000
     60 H60          59.739400   63.912400   36.716700 H        1 SUBUNIT    0.0000
     61 H61          58.532300   61.632400   36.298300 H        1 SUBUNIT    0.0000
@<TRIPOS>BOND
     1    1    2 1
     2    1    5 2
     3    1   31 1
     4    2    3 2
     5    2   12 1
     6    3    4 1
     7    4    5 1
     8    4    6 1
     9    5   13 1
    10    6    7 2
    11    6   11 1
    12    7    8 1
    13    7   32 1
    14    8    9 2
    15    8   33 1
    16    9   10 1
    17    9   34 1
    18   10   11 2
    19   10   35 1
    20   11   36 1
    21   12   37 1
    22   12   38 1
    23   12   39 1
    24   13   14 1
    25   13   18 1
    26   14   15 1
    27   14   40 1
    28   14   41 1
    29   15   16 1
    30   15   42 1
    31   15   43 1
    32   16   17 1
    33   16   19 1
    34   17   18 1
    35   17   44 1
    36   17   45 1
    37   18   46 1
    38   18   47 1
    39   19   20 1
    40   19   23 1
    41   19   48 1
    42   20   21 1
    43   20   49 1
    44   20   50 1
    45   21   22 1
    46   21   51 1
    47   22   23 1
    48   22   24 1
    49   22   52 1
    50   23   53 1
    51   23   54 1
    52   24   25 2
    53   24   30 1
    54   25   26 1
    55   25   29 1
    56   26   27 1
    57   26   55 1
    58   26   56 1
    59   27   28 1
    60   27   57 1
    61   27   58 1
    62   28   29 1
    63   29   59 1
    64   29   60 1
    65   30   61 1
@<SCITEGIC>MOL_PROPERTY
TopHits
SciTegic.value.IntegerValue
10

@<SCITEGIC>MOL_PROPERTY
-CDOCKER_ENERGY
SciTegic.value.DoubleValue
-22.217009

@<SCITEGIC>MOL_PROPERTY
-CDOCKER_INTERACTION_ENERGY
SciTegic.value.DoubleValue
42.917805

@<SCITEGIC>MOL_PROPERTY
POSE_NUMBER
SciTegic.value.IntegerValue
7

@<SCITEGIC>MOL_PROPERTY
ForcefieldFFML
SciTegic.value.StringValue
<?xml version="1.0" encoding="UTF-8"?>
<!DOCTYPE ffml SYSTEM "Ffml.dtd">
<ffml version="1.0">
<forcefield name="CHARMm" derivedFrom="CHARMm" base="CHARMm">
<atomTypes>
</atomTypes>
<parameters>
<bond atom1="C5R" atom2="NX">
<quadratic
refValue="1.47"
forceConstant="390"/>
</bond>
<bond atom1="N5R" atom2="C6RP">
<quadratic
refValue="1.368"
forceConstant="394.267"/>
</bond>
<angle atom1="C" atom2="OT" atom3="HO">
<quadratic
refValue="112.5"
forceConstant="57"/>
</angle>
<angle atom1="C5R" atom2="C5R" atom3="NX">
<quadratic
refValue="126"
forceConstant="65"/>
</angle>
<angle atom1="C5R" atom2="N5R" atom3="C6RP">
<quadratic
refValue="116"
forceConstant="70"/>
</angle>
<angle atom1="C5R" atom2="NX" atom3="CT">
<quadratic
refValue="120"
forceConstant="80"/>
</angle>
<angle atom1="N5R" atom2="C5R" atom3="NX">
<quadratic
refValue="127"
forceConstant="70"/>
</angle>
<angle atom1="N5R" atom2="C6RP" atom3="C6R">
<quadratic
refValue="120"
forceConstant="70"/>
</angle>
<angle atom1="N5R" atom2="N5R" atom3="C6RP">
<quadratic
refValue="122.8"
forceConstant="70"/>
</angle>
<angle atom1="NX" atom2="C" atom3="OT">
<quadratic
refValue="120"
forceConstant="96.5"/>
</angle>
<torsion atom1="C5R" atom2="N5R" atom3="C6RP" atom4="C6R">
<multiplecos
v1="0"
v2="2.5"
v3="0"
v4="0"
v5="0"
v6="0"
gamma1="0"
gamma2="180"
gamma3="0"
gamma4="0"
gamma5="0"
gamma6="0"/>
</torsion>
<torsion atom1="N5R" atom2="N5R" atom3="C6RP" atom4="C6R">
<multiplecos
v1="0"
v2="2.5"
v3="0"
v4="0"
v5="0"
v6="0"
gamma1="0"
gamma2="180"
gamma3="0"
gamma4="0"
gamma5="0"
gamma6="0"/>
</torsion>
<improper atom1="NX" atom2="CT" atom3="CT" atom4="C5R">
<cos1
refValue="0"
forceConstant="40"
periodicity="0"/>
</improper>
</parameters>
</forcefield>
</ffml>

@<SCITEGIC>MOL_PROPERTY
Initial Potential Energy
SciTegic.value.DoubleValue
135.629074

@<SCITEGIC>MOL_PROPERTY
Initial RMS Gradient
SciTegic.value.DoubleValue
15.117270

@<SCITEGIC>MOL_PROPERTY
Minimization Criteria
SciTegic.value.StringValue
 CONJUG> Minimization exiting with gradient tolerance ( 0.0100000) satisfied.

@<SCITEGIC>MOL_PROPERTY
CHARMm Energy
SciTegic.value.DoubleValue
60.789970

@<SCITEGIC>MOL_PROPERTY
Potential Energy
SciTegic.value.DoubleValue
60.789970

@<SCITEGIC>MOL_PROPERTY
RMS Gradient
SciTegic.value.DoubleValue
0.009440

@<SCITEGIC>MOL_PROPERTY
Bond Energy
SciTegic.value.DoubleValue
2.160280

@<SCITEGIC>MOL_PROPERTY
Angle Energy
SciTegic.value.DoubleValue
29.240580

@<SCITEGIC>MOL_PROPERTY
Urey-Bradley Energy
SciTegic.value.IntegerValue
0

@<SCITEGIC>MOL_PROPERTY
Dihedral Energy
SciTegic.value.DoubleValue
30.277470

@<SCITEGIC>MOL_PROPERTY
Improper Energy
SciTegic.value.DoubleValue
0.758880

@<SCITEGIC>MOL_PROPERTY
Van der Waals Energy
SciTegic.value.DoubleValue
-5.942110

@<SCITEGIC>MOL_PROPERTY
Electrostatic Energy
SciTegic.value.DoubleValue
4.294870

@<SCITEGIC>MOL_PROPERTY
Hydrogen Bond Energy
SciTegic.value.IntegerValue
0

@<SCITEGIC>MOL_PROPERTY
Solvation Free Energy
SciTegic.value.IntegerValue
0

@<SCITEGIC>MOL_PROPERTY
Resolution
SciTegic.value.DoubleValue
2.490000

@<SCITEGIC>MOL_PROPERTY
PartialChargeMethod
SciTegic.value.StringValue
MomanyRone

@<SCITEGIC>MOL_PROPERTY
UseResidueTemplateCharge
SciTegic.value.StringValue
True

@<SCITEGIC>MOL_PROPERTY
Heavy atom RMSD to MP-513 1
SciTegic.value.DoubleValue
3.463872

@<SCITEGIC>ATOM_PROPERTY
Formal Charge
SciTegic.value.StringValue
1 0
2 0
3 0
4 0
5 0
6 0
7 0
8 0
9 0
10 0
11 0
12 0
13 0
14 0
15 0
16 0
17 0
18 0
19 0
20 0
21 0
22 0
23 0
24 0
25 +1
26 0
27 0
28 0
29 0
30 0
31 0
32 0
33 0
34 0
35 0
36 0
37 0
38 0
39 0
40 0
41 0
42 0
43 0
44 0
45 0
46 0
47 0
48 0
49 0
50 0
51 0
52 0
53 0
54 0
55 0
56 0
57 0
58 0
59 0
60 0
61 0

@<SCITEGIC>ATOM_PROPERTY
pdb_tempFactor
SciTegic.value.DoubleValue
1 0.00
2 0.00
3 0.00
4 0.00
5 0.00
6 0.00
7 0.00
8 0.00
9 0.00
10 0.00
11 0.00
12 0.00
13 0.00
14 0.00
15 0.00
16 0.00
17 0.00
18 0.00
19 0.00
20 0.00
21 0.00
22 0.00
23 0.00
24 0.00
25 0.00
26 0.00
27 0.00
28 0.00
29 0.00
30 0.00
31 0.00
32 0.00
33 0.00
34 0.00
35 0.00
36 0.00
37 0.00
38 0.00
39 0.00
40 0.00
41 0.00
42 0.00
43 0.00
44 0.00
45 0.00
46 0.00
47 0.00
48 0.00
49 0.00
50 0.00
51 0.00
52 0.00
53 0.00
54 0.00
55 0.00
56 0.00
57 0.00
58 0.00
59 0.00
60 0.00
61 0.00

@<SCITEGIC>ATOM_PROPERTY
pdb_occupancy
SciTegic.value.DoubleValue
1 1.00
2 1.00
3 1.00
4 1.00
5 1.00
6 1.00
7 1.00
8 1.00
9 1.00
10 1.00
11 1.00
12 1.00
13 1.00
14 1.00
15 1.00
16 1.00
17 1.00
18 1.00
19 1.00
20 1.00
21 1.00
22 1.00
23 1.00
24 1.00
25 1.00
26 1.00
27 1.00
28 1.00
29 1.00
30 1.00
31 1.00
32 1.00
33 1.00
34 1.00
35 1.00
36 1.00
37 1.00
38 1.00
39 1.00
40 1.00
41 1.00
42 1.00
43 1.00
44 1.00
45 1.00
46 1.00
47 1.00
48 1.00
49 1.00
50 1.00
51 1.00
52 1.00
53 1.00
54 1.00
55 1.00
56 1.00
57 1.00
58 1.00
59 1.00
60 1.00
61 1.00

#	Created by:	Discovery Studio
#	Creation time:	2019-08-05T15:51:12Z

@<TRIPOS>MOLECULE
3vjk
   61    65     0 0 0
SMALL
USER_CHARGES


@<TRIPOS>ATOM
      1 C1           49.999000   66.190700   31.600100 C.2      1 SUBUNIT    0.0000
      2 C2           48.908900   66.710400   30.874900 C.2      1 SUBUNIT    0.0000
      3 N3           47.832800   66.274400   31.538100 N.2      1 SUBUNIT    0.0000
      4 N4           48.183400   65.478800   32.568000 N.pl3    1 SUBUNIT    0.0000
      5 C5           49.532700   65.345200   32.633400 C.2      1 SUBUNIT    0.0000
      6 C6           47.265600   64.872200   33.425100 C.2      1 SUBUNIT    0.0000
      7 C7           45.912100   65.055200   33.179300 C.2      1 SUBUNIT    0.0000
      8 C8           44.930000   64.483000   33.982300 C.2      1 SUBUNIT    0.0000
      9 C9           45.285400   63.697600   35.066100 C.2      1 SUBUNIT    0.0000
     10 C10          46.631500   63.502100   35.329100 C.2      1 SUBUNIT    0.0000
     11 C11          47.602300   64.088200   34.521900 C.2      1 SUBUNIT    0.0000
     12 C12          48.941700   67.535500   29.618400 C.3      1 SUBUNIT    0.0000
     13 N13          50.433400   64.547600   33.466400 N.pl3    1 SUBUNIT    0.0000
     14 C14          51.157900   65.136400   34.588500 C.3      1 SUBUNIT    0.0000
     15 C15          52.659600   65.180100   34.277400 C.3      1 SUBUNIT    0.0000
     16 N16          53.178300   63.918600   33.719600 N.3      1 SUBUNIT    0.0000
     17 C17          52.384800   63.380100   32.604900 C.3      1 SUBUNIT    0.0000
     18 C18          50.907400   63.255600   32.981300 C.3      1 SUBUNIT    0.0000
     19 C19          53.831000   62.942400   34.600500 C.3      1 SUBUNIT    0.0000
     20 C20          52.963900   62.446000   35.759400 C.3      1 SUBUNIT    0.0000
     21 N21          53.389400   63.219500   36.921300 N.3      1 SUBUNIT    0.0000
     22 C22          54.844800   63.254300   36.772300 C.3      1 SUBUNIT    0.0000
     23 C23          55.081500   63.504400   35.278400 C.3      1 SUBUNIT    0.0000
     24 C24          55.505500   64.300800   37.695200 C.2      1 SUBUNIT    0.0000
     25 N25          56.862900   64.386000   37.764900 N.pl3    1 SUBUNIT    0.0000
     26 C26          57.746300   63.520100   36.982100 C.3      1 SUBUNIT    0.0000
     27 C27          59.178500   63.648100   37.483200 C.3      1 SUBUNIT    0.0000
     28 S28          59.266900   64.979700   38.687600 S.3      1 SUBUNIT    0.0000
     29 C29          57.506100   65.343100   38.665600 C.3      1 SUBUNIT    0.0000
     30 O30          54.673100   65.065300   38.447200 O.3      1 SUBUNIT    0.0000
     31 H31          51.037400   66.387800   31.377200 H        1 SUBUNIT    0.0000
     32 H32          45.584800   65.654400   32.342900 H        1 SUBUNIT    0.0000
     33 H33          43.886200   64.646400   33.757500 H        1 SUBUNIT    0.0000
     34 H34          44.530900   63.248000   35.695400 H        1 SUBUNIT    0.0000
     35 H35          46.930300   62.899300   36.174000 H        1 SUBUNIT    0.0000
     36 H36          48.616600   63.901600   34.822900 H        1 SUBUNIT    0.0000
     37 H37          49.738600   67.165300   28.974900 H        1 SUBUNIT    0.0000
     38 H38          47.999700   67.457000   29.075400 H        1 SUBUNIT    0.0000
     39 H39          49.149900   68.578000   29.859000 H        1 SUBUNIT    0.0000
     40 H40          50.962000   64.551700   35.484700 H        1 SUBUNIT    0.0000
     41 H41          50.785600   66.141200   34.785900 H        1 SUBUNIT    0.0000
     42 H42          53.229700   65.455000   35.163500 H        1 SUBUNIT    0.0000
     43 H43          52.848800   65.952400   33.531200 H        1 SUBUNIT    0.0000
     44 H44          52.801700   62.425800   32.283000 H        1 SUBUNIT    0.0000
     45 H45          52.488300   64.069700   31.767000 H        1 SUBUNIT    0.0000
     46 H46          50.754500   62.500400   33.750000 H        1 SUBUNIT    0.0000
     47 H47          50.323200   62.943200   32.114600 H        1 SUBUNIT    0.0000
     48 H48          54.112500   62.091500   33.981100 H        1 SUBUNIT    0.0000
     49 H49          51.894200   62.571400   35.612800 H        1 SUBUNIT    0.0000
     50 H50          53.158800   61.393100   35.970600 H        1 SUBUNIT    0.0000
     51 H51          53.009200   64.151700   36.824200 H        1 SUBUNIT    0.0000
     52 H52          55.210300   62.264900   37.050700 H        1 SUBUNIT    0.0000
     53 H53          55.210100   64.566700   35.061900 H        1 SUBUNIT    0.0000
     54 H54          55.978700   63.003900   34.919200 H        1 SUBUNIT    0.0000
     55 H55          57.699800   63.818000   35.936200 H        1 SUBUNIT    0.0000
     56 H56          57.427900   62.478800   37.043400 H        1 SUBUNIT    0.0000
     57 H57          59.849900   63.852800   36.653600 H        1 SUBUNIT    0.0000
     58 H58          59.532900   62.723800   37.935500 H        1 SUBUNIT    0.0000
     59 H59          57.342300   66.365100   38.324000 H        1 SUBUNIT    0.0000
     60 H60          57.104300   65.258500   39.676100 H        1 SUBUNIT    0.0000
     61 H61          53.766700   64.785400   38.406000 H        1 SUBUNIT    0.0000
@<TRIPOS>BOND
     1    1    2 1
     2    1    5 2
     3    1   31 1
     4    2    3 2
     5    2   12 1
     6    3    4 1
     7    4    5 1
     8    4    6 1
     9    5   13 1
    10    6    7 2
    11    6   11 1
    12    7    8 1
    13    7   32 1
    14    8    9 2
    15    8   33 1
    16    9   10 1
    17    9   34 1
    18   10   11 2
    19   10   35 1
    20   11   36 1
    21   12   37 1
    22   12   38 1
    23   12   39 1
    24   13   14 1
    25   13   18 1
    26   14   15 1
    27   14   40 1
    28   14   41 1
    29   15   16 1
    30   15   42 1
    31   15   43 1
    32   16   17 1
    33   16   19 1
    34   17   18 1
    35   17   44 1
    36   17   45 1
    37   18   46 1
    38   18   47 1
    39   19   20 1
    40   19   23 1
    41   19   48 1
    42   20   21 1
    43   20   49 1
    44   20   50 1
    45   21   22 1
    46   21   51 1
    47   22   23 1
    48   22   24 1
    49   22   52 1
    50   23   53 1
    51   23   54 1
    52   24   25 2
    53   24   30 1
    54   25   26 1
    55   25   29 1
    56   26   27 1
    57   26   55 1
    58   26   56 1
    59   27   28 1
    60   27   57 1
    61   27   58 1
    62   28   29 1
    63   29   59 1
    64   29   60 1
    65   30   61 1
@<SCITEGIC>MOL_PROPERTY
TopHits
SciTegic.value.IntegerValue
10

@<SCITEGIC>MOL_PROPERTY
-CDOCKER_ENERGY
SciTegic.value.DoubleValue
-23.180624

@<SCITEGIC>MOL_PROPERTY
-CDOCKER_INTERACTION_ENERGY
SciTegic.value.DoubleValue
39.285934

@<SCITEGIC>MOL_PROPERTY
POSE_NUMBER
SciTegic.value.IntegerValue
8

@<SCITEGIC>MOL_PROPERTY
ForcefieldFFML
SciTegic.value.StringValue
<?xml version="1.0" encoding="UTF-8"?>
<!DOCTYPE ffml SYSTEM "Ffml.dtd">
<ffml version="1.0">
<forcefield name="CHARMm" derivedFrom="CHARMm" base="CHARMm">
<atomTypes>
</atomTypes>
<parameters>
<bond atom1="C5R" atom2="NX">
<quadratic
refValue="1.47"
forceConstant="390"/>
</bond>
<bond atom1="N5R" atom2="C6RP">
<quadratic
refValue="1.368"
forceConstant="394.267"/>
</bond>
<angle atom1="C" atom2="OT" atom3="HO">
<quadratic
refValue="112.5"
forceConstant="57"/>
</angle>
<angle atom1="C5R" atom2="C5R" atom3="NX">
<quadratic
refValue="126"
forceConstant="65"/>
</angle>
<angle atom1="C5R" atom2="N5R" atom3="C6RP">
<quadratic
refValue="116"
forceConstant="70"/>
</angle>
<angle atom1="C5R" atom2="NX" atom3="CT">
<quadratic
refValue="120"
forceConstant="80"/>
</angle>
<angle atom1="N5R" atom2="C5R" atom3="NX">
<quadratic
refValue="127"
forceConstant="70"/>
</angle>
<angle atom1="N5R" atom2="C6RP" atom3="C6R">
<quadratic
refValue="120"
forceConstant="70"/>
</angle>
<angle atom1="N5R" atom2="N5R" atom3="C6RP">
<quadratic
refValue="122.8"
forceConstant="70"/>
</angle>
<angle atom1="NX" atom2="C" atom3="OT">
<quadratic
refValue="120"
forceConstant="96.5"/>
</angle>
<torsion atom1="C5R" atom2="N5R" atom3="C6RP" atom4="C6R">
<multiplecos
v1="0"
v2="2.5"
v3="0"
v4="0"
v5="0"
v6="0"
gamma1="0"
gamma2="180"
gamma3="0"
gamma4="0"
gamma5="0"
gamma6="0"/>
</torsion>
<torsion atom1="N5R" atom2="N5R" atom3="C6RP" atom4="C6R">
<multiplecos
v1="0"
v2="2.5"
v3="0"
v4="0"
v5="0"
v6="0"
gamma1="0"
gamma2="180"
gamma3="0"
gamma4="0"
gamma5="0"
gamma6="0"/>
</torsion>
<improper atom1="NX" atom2="CT" atom3="CT" atom4="C5R">
<cos1
refValue="0"
forceConstant="40"
periodicity="0"/>
</improper>
</parameters>
</forcefield>
</ffml>

@<SCITEGIC>MOL_PROPERTY
Initial Potential Energy
SciTegic.value.DoubleValue
135.629074

@<SCITEGIC>MOL_PROPERTY
Initial RMS Gradient
SciTegic.value.DoubleValue
15.117270

@<SCITEGIC>MOL_PROPERTY
Minimization Criteria
SciTegic.value.StringValue
 CONJUG> Minimization exiting with gradient tolerance ( 0.0100000) satisfied.

@<SCITEGIC>MOL_PROPERTY
CHARMm Energy
SciTegic.value.DoubleValue
60.789970

@<SCITEGIC>MOL_PROPERTY
Potential Energy
SciTegic.value.DoubleValue
60.789970

@<SCITEGIC>MOL_PROPERTY
RMS Gradient
SciTegic.value.DoubleValue
0.009440

@<SCITEGIC>MOL_PROPERTY
Bond Energy
SciTegic.value.DoubleValue
2.160280

@<SCITEGIC>MOL_PROPERTY
Angle Energy
SciTegic.value.DoubleValue
29.240580

@<SCITEGIC>MOL_PROPERTY
Urey-Bradley Energy
SciTegic.value.IntegerValue
0

@<SCITEGIC>MOL_PROPERTY
Dihedral Energy
SciTegic.value.DoubleValue
30.277470

@<SCITEGIC>MOL_PROPERTY
Improper Energy
SciTegic.value.DoubleValue
0.758880

@<SCITEGIC>MOL_PROPERTY
Van der Waals Energy
SciTegic.value.DoubleValue
-5.942110

@<SCITEGIC>MOL_PROPERTY
Electrostatic Energy
SciTegic.value.DoubleValue
4.294870

@<SCITEGIC>MOL_PROPERTY
Hydrogen Bond Energy
SciTegic.value.IntegerValue
0

@<SCITEGIC>MOL_PROPERTY
Solvation Free Energy
SciTegic.value.IntegerValue
0

@<SCITEGIC>MOL_PROPERTY
Resolution
SciTegic.value.DoubleValue
2.490000

@<SCITEGIC>MOL_PROPERTY
PartialChargeMethod
SciTegic.value.StringValue
MomanyRone

@<SCITEGIC>MOL_PROPERTY
UseResidueTemplateCharge
SciTegic.value.StringValue
True

@<SCITEGIC>MOL_PROPERTY
Heavy atom RMSD to MP-513 1
SciTegic.value.DoubleValue
3.558792

@<SCITEGIC>ATOM_PROPERTY
Formal Charge
SciTegic.value.StringValue
1 0
2 0
3 0
4 0
5 0
6 0
7 0
8 0
9 0
10 0
11 0
12 0
13 0
14 0
15 0
16 0
17 0
18 0
19 0
20 0
21 0
22 0
23 0
24 0
25 +1
26 0
27 0
28 0
29 0
30 0
31 0
32 0
33 0
34 0
35 0
36 0
37 0
38 0
39 0
40 0
41 0
42 0
43 0
44 0
45 0
46 0
47 0
48 0
49 0
50 0
51 0
52 0
53 0
54 0
55 0
56 0
57 0
58 0
59 0
60 0
61 0

@<SCITEGIC>ATOM_PROPERTY
pdb_tempFactor
SciTegic.value.DoubleValue
1 0.00
2 0.00
3 0.00
4 0.00
5 0.00
6 0.00
7 0.00
8 0.00
9 0.00
10 0.00
11 0.00
12 0.00
13 0.00
14 0.00
15 0.00
16 0.00
17 0.00
18 0.00
19 0.00
20 0.00
21 0.00
22 0.00
23 0.00
24 0.00
25 0.00
26 0.00
27 0.00
28 0.00
29 0.00
30 0.00
31 0.00
32 0.00
33 0.00
34 0.00
35 0.00
36 0.00
37 0.00
38 0.00
39 0.00
40 0.00
41 0.00
42 0.00
43 0.00
44 0.00
45 0.00
46 0.00
47 0.00
48 0.00
49 0.00
50 0.00
51 0.00
52 0.00
53 0.00
54 0.00
55 0.00
56 0.00
57 0.00
58 0.00
59 0.00
60 0.00
61 0.00

@<SCITEGIC>ATOM_PROPERTY
pdb_occupancy
SciTegic.value.DoubleValue
1 1.00
2 1.00
3 1.00
4 1.00
5 1.00
6 1.00
7 1.00
8 1.00
9 1.00
10 1.00
11 1.00
12 1.00
13 1.00
14 1.00
15 1.00
16 1.00
17 1.00
18 1.00
19 1.00
20 1.00
21 1.00
22 1.00
23 1.00
24 1.00
25 1.00
26 1.00
27 1.00
28 1.00
29 1.00
30 1.00
31 1.00
32 1.00
33 1.00
34 1.00
35 1.00
36 1.00
37 1.00
38 1.00
39 1.00
40 1.00
41 1.00
42 1.00
43 1.00
44 1.00
45 1.00
46 1.00
47 1.00
48 1.00
49 1.00
50 1.00
51 1.00
52 1.00
53 1.00
54 1.00
55 1.00
56 1.00
57 1.00
58 1.00
59 1.00
60 1.00
61 1.00

#	Created by:	Discovery Studio
#	Creation time:	2019-08-05T15:51:12Z

@<TRIPOS>MOLECULE
3vjk
   61    65     0 0 0
SMALL
USER_CHARGES


@<TRIPOS>ATOM
      1 C1           47.734600   65.562500   31.919400 C.2      1 SUBUNIT    0.0000
      2 C2           46.740200   64.924600   31.140100 C.2      1 SUBUNIT    0.0000
      3 N3           47.125700   63.646800   31.112000 N.2      1 SUBUNIT    0.0000
      4 N4           48.284500   63.464000   31.770200 N.pl3    1 SUBUNIT    0.0000
      5 C5           48.704200   64.619200   32.356000 C.2      1 SUBUNIT    0.0000
      6 C6           48.947800   62.238400   31.808100 C.2      1 SUBUNIT    0.0000
      7 C7           48.260800   61.095800   31.422800 C.2      1 SUBUNIT    0.0000
      8 C8           48.862200   59.840900   31.414100 C.2      1 SUBUNIT    0.0000
      9 C9           50.188000   59.699300   31.789800 C.2      1 SUBUNIT    0.0000
     10 C10          50.894200   60.828500   32.169600 C.2      1 SUBUNIT    0.0000
     11 C11          50.275700   62.075700   32.178200 C.2      1 SUBUNIT    0.0000
     12 C12          45.513800   65.507100   30.476000 C.3      1 SUBUNIT    0.0000
     13 N13          49.834800   64.939600   33.249300 N.pl3    1 SUBUNIT    0.0000
     14 C14          49.897800   64.329300   34.590000 C.3      1 SUBUNIT    0.0000
     15 C15          51.112600   64.707400   35.446500 C.3      1 SUBUNIT    0.0000
     16 N16          52.309600   65.080500   34.687000 N.3      1 SUBUNIT    0.0000
     17 C17          51.943800   66.227200   33.848300 C.3      1 SUBUNIT    0.0000
     18 C18          50.881600   65.872600   32.795800 C.3      1 SUBUNIT    0.0000
     19 C19          53.077900   64.051000   33.957400 C.3      1 SUBUNIT    0.0000
     20 C20          53.015300   62.627800   34.509900 C.3      1 SUBUNIT    0.0000
     21 N21          53.946700   62.593400   35.633400 N.3      1 SUBUNIT    0.0000
     22 C22          55.037000   63.510500   35.275400 C.3      1 SUBUNIT    0.0000
     23 C23          54.565300   64.346200   34.071500 C.3      1 SUBUNIT    0.0000
     24 C24          55.395400   64.398200   36.490100 C.2      1 SUBUNIT    0.0000
     25 N25          56.630500   64.340000   37.068900 N.pl3    1 SUBUNIT    0.0000
     26 C26          57.660800   63.399500   36.632300 C.3      1 SUBUNIT    0.0000
     27 C27          58.936500   63.586500   37.454300 C.3      1 SUBUNIT    0.0000
     28 S28          58.559000   64.649300   38.852400 S.3      1 SUBUNIT    0.0000
     29 C29          56.967200   65.192800   38.208900 C.3      1 SUBUNIT    0.0000
     30 O30          54.391700   65.171500   36.973600 O.3      1 SUBUNIT    0.0000
     31 H31          47.749200   66.616500   32.155000 H        1 SUBUNIT    0.0000
     32 H32          47.227000   61.158700   31.116300 H        1 SUBUNIT    0.0000
     33 H33          48.293300   58.973700   31.112000 H        1 SUBUNIT    0.0000
     34 H34          50.662600   58.729900   31.776500 H        1 SUBUNIT    0.0000
     35 H35          51.934000   60.737900   32.445000 H        1 SUBUNIT    0.0000
     36 H36          50.896900   62.914800   32.431400 H        1 SUBUNIT    0.0000
     37 H37          45.261700   64.942200   29.578600 H        1 SUBUNIT    0.0000
     38 H38          44.662700   65.471400   31.156500 H        1 SUBUNIT    0.0000
     39 H39          45.691000   66.544800   30.192800 H        1 SUBUNIT    0.0000
     40 H40          49.867200   63.246800   34.487700 H        1 SUBUNIT    0.0000
     41 H41          48.987100   64.586600   35.133000 H        1 SUBUNIT    0.0000
     42 H42          51.357800   63.910700   36.147700 H        1 SUBUNIT    0.0000
     43 H43          50.856800   65.564900   36.066200 H        1 SUBUNIT    0.0000
     44 H44          52.845000   66.613200   33.372000 H        1 SUBUNIT    0.0000
     45 H45          51.576800   67.022100   34.499800 H        1 SUBUNIT    0.0000
     46 H46          51.367400   65.430000   31.925700 H        1 SUBUNIT    0.0000
     47 H47          50.413200   66.787600   32.432700 H        1 SUBUNIT    0.0000
     48 H48          52.765200   64.052500   32.914100 H        1 SUBUNIT    0.0000
     49 H49          52.028200   62.297700   34.830100 H        1 SUBUNIT    0.0000
     50 H50          53.381100   61.920200   33.766000 H        1 SUBUNIT    0.0000
     51 H51          53.474500   62.925200   36.465900 H        1 SUBUNIT    0.0000
     52 H52          55.881900   62.899000   34.971600 H        1 SUBUNIT    0.0000
     53 H53          54.794100   65.412000   34.137000 H        1 SUBUNIT    0.0000
     54 H54          55.053600   63.988500   33.167000 H        1 SUBUNIT    0.0000
     55 H55          57.863100   63.561900   35.576600 H        1 SUBUNIT    0.0000
     56 H56          57.287800   62.382400   36.756100 H        1 SUBUNIT    0.0000
     57 H57          59.732400   64.034500   36.866600 H        1 SUBUNIT    0.0000
     58 H58          59.327800   62.631100   37.796600 H        1 SUBUNIT    0.0000
     59 H59          57.021200   66.239100   37.906600 H        1 SUBUNIT    0.0000
     60 H60          56.210700   65.106700   38.989300 H        1 SUBUNIT    0.0000
     61 H61          53.600800   65.156600   36.447400 H        1 SUBUNIT    0.0000
@<TRIPOS>BOND
     1    1    2 1
     2    1    5 2
     3    1   31 1
     4    2    3 2
     5    2   12 1
     6    3    4 1
     7    4    5 1
     8    4    6 1
     9    5   13 1
    10    6    7 2
    11    6   11 1
    12    7    8 1
    13    7   32 1
    14    8    9 2
    15    8   33 1
    16    9   10 1
    17    9   34 1
    18   10   11 2
    19   10   35 1
    20   11   36 1
    21   12   37 1
    22   12   38 1
    23   12   39 1
    24   13   14 1
    25   13   18 1
    26   14   15 1
    27   14   40 1
    28   14   41 1
    29   15   16 1
    30   15   42 1
    31   15   43 1
    32   16   17 1
    33   16   19 1
    34   17   18 1
    35   17   44 1
    36   17   45 1
    37   18   46 1
    38   18   47 1
    39   19   20 1
    40   19   23 1
    41   19   48 1
    42   20   21 1
    43   20   49 1
    44   20   50 1
    45   21   22 1
    46   21   51 1
    47   22   23 1
    48   22   24 1
    49   22   52 1
    50   23   53 1
    51   23   54 1
    52   24   25 2
    53   24   30 1
    54   25   26 1
    55   25   29 1
    56   26   27 1
    57   26   55 1
    58   26   56 1
    59   27   28 1
    60   27   57 1
    61   27   58 1
    62   28   29 1
    63   29   59 1
    64   29   60 1
    65   30   61 1
@<SCITEGIC>MOL_PROPERTY
TopHits
SciTegic.value.IntegerValue
10

@<SCITEGIC>MOL_PROPERTY
-CDOCKER_ENERGY
SciTegic.value.DoubleValue
-24.301706

@<SCITEGIC>MOL_PROPERTY
-CDOCKER_INTERACTION_ENERGY
SciTegic.value.DoubleValue
37.658337

@<SCITEGIC>MOL_PROPERTY
POSE_NUMBER
SciTegic.value.IntegerValue
9

@<SCITEGIC>MOL_PROPERTY
ForcefieldFFML
SciTegic.value.StringValue
<?xml version="1.0" encoding="UTF-8"?>
<!DOCTYPE ffml SYSTEM "Ffml.dtd">
<ffml version="1.0">
<forcefield name="CHARMm" derivedFrom="CHARMm" base="CHARMm">
<atomTypes>
</atomTypes>
<parameters>
<bond atom1="C5R" atom2="NX">
<quadratic
refValue="1.47"
forceConstant="390"/>
</bond>
<bond atom1="N5R" atom2="C6RP">
<quadratic
refValue="1.368"
forceConstant="394.267"/>
</bond>
<angle atom1="C" atom2="OT" atom3="HO">
<quadratic
refValue="112.5"
forceConstant="57"/>
</angle>
<angle atom1="C5R" atom2="C5R" atom3="NX">
<quadratic
refValue="126"
forceConstant="65"/>
</angle>
<angle atom1="C5R" atom2="N5R" atom3="C6RP">
<quadratic
refValue="116"
forceConstant="70"/>
</angle>
<angle atom1="C5R" atom2="NX" atom3="CT">
<quadratic
refValue="120"
forceConstant="80"/>
</angle>
<angle atom1="N5R" atom2="C5R" atom3="NX">
<quadratic
refValue="127"
forceConstant="70"/>
</angle>
<angle atom1="N5R" atom2="C6RP" atom3="C6R">
<quadratic
refValue="120"
forceConstant="70"/>
</angle>
<angle atom1="N5R" atom2="N5R" atom3="C6RP">
<quadratic
refValue="122.8"
forceConstant="70"/>
</angle>
<angle atom1="NX" atom2="C" atom3="OT">
<quadratic
refValue="120"
forceConstant="96.5"/>
</angle>
<torsion atom1="C5R" atom2="N5R" atom3="C6RP" atom4="C6R">
<multiplecos
v1="0"
v2="2.5"
v3="0"
v4="0"
v5="0"
v6="0"
gamma1="0"
gamma2="180"
gamma3="0"
gamma4="0"
gamma5="0"
gamma6="0"/>
</torsion>
<torsion atom1="N5R" atom2="N5R" atom3="C6RP" atom4="C6R">
<multiplecos
v1="0"
v2="2.5"
v3="0"
v4="0"
v5="0"
v6="0"
gamma1="0"
gamma2="180"
gamma3="0"
gamma4="0"
gamma5="0"
gamma6="0"/>
</torsion>
<improper atom1="NX" atom2="CT" atom3="CT" atom4="C5R">
<cos1
refValue="0"
forceConstant="40"
periodicity="0"/>
</improper>
</parameters>
</forcefield>
</ffml>

@<SCITEGIC>MOL_PROPERTY
Initial Potential Energy
SciTegic.value.DoubleValue
135.629074

@<SCITEGIC>MOL_PROPERTY
Initial RMS Gradient
SciTegic.value.DoubleValue
15.117270

@<SCITEGIC>MOL_PROPERTY
Minimization Criteria
SciTegic.value.StringValue
 CONJUG> Minimization exiting with gradient tolerance ( 0.0100000) satisfied.

@<SCITEGIC>MOL_PROPERTY
CHARMm Energy
SciTegic.value.DoubleValue
60.789970

@<SCITEGIC>MOL_PROPERTY
Potential Energy
SciTegic.value.DoubleValue
60.789970

@<SCITEGIC>MOL_PROPERTY
RMS Gradient
SciTegic.value.DoubleValue
0.009440

@<SCITEGIC>MOL_PROPERTY
Bond Energy
SciTegic.value.DoubleValue
2.160280

@<SCITEGIC>MOL_PROPERTY
Angle Energy
SciTegic.value.DoubleValue
29.240580

@<SCITEGIC>MOL_PROPERTY
Urey-Bradley Energy
SciTegic.value.IntegerValue
0

@<SCITEGIC>MOL_PROPERTY
Dihedral Energy
SciTegic.value.DoubleValue
30.277470

@<SCITEGIC>MOL_PROPERTY
Improper Energy
SciTegic.value.DoubleValue
0.758880

@<SCITEGIC>MOL_PROPERTY
Van der Waals Energy
SciTegic.value.DoubleValue
-5.942110

@<SCITEGIC>MOL_PROPERTY
Electrostatic Energy
SciTegic.value.DoubleValue
4.294870

@<SCITEGIC>MOL_PROPERTY
Hydrogen Bond Energy
SciTegic.value.IntegerValue
0

@<SCITEGIC>MOL_PROPERTY
Solvation Free Energy
SciTegic.value.IntegerValue
0

@<SCITEGIC>MOL_PROPERTY
Resolution
SciTegic.value.DoubleValue
2.490000

@<SCITEGIC>MOL_PROPERTY
PartialChargeMethod
SciTegic.value.StringValue
MomanyRone

@<SCITEGIC>MOL_PROPERTY
UseResidueTemplateCharge
SciTegic.value.StringValue
True

@<SCITEGIC>MOL_PROPERTY
Heavy atom RMSD to MP-513 1
SciTegic.value.DoubleValue
3.457412

@<SCITEGIC>ATOM_PROPERTY
Formal Charge
SciTegic.value.StringValue
1 0
2 0
3 0
4 0
5 0
6 0
7 0
8 0
9 0
10 0
11 0
12 0
13 0
14 0
15 0
16 0
17 0
18 0
19 0
20 0
21 0
22 0
23 0
24 0
25 +1
26 0
27 0
28 0
29 0
30 0
31 0
32 0
33 0
34 0
35 0
36 0
37 0
38 0
39 0
40 0
41 0
42 0
43 0
44 0
45 0
46 0
47 0
48 0
49 0
50 0
51 0
52 0
53 0
54 0
55 0
56 0
57 0
58 0
59 0
60 0
61 0

@<SCITEGIC>ATOM_PROPERTY
pdb_tempFactor
SciTegic.value.DoubleValue
1 0.00
2 0.00
3 0.00
4 0.00
5 0.00
6 0.00
7 0.00
8 0.00
9 0.00
10 0.00
11 0.00
12 0.00
13 0.00
14 0.00
15 0.00
16 0.00
17 0.00
18 0.00
19 0.00
20 0.00
21 0.00
22 0.00
23 0.00
24 0.00
25 0.00
26 0.00
27 0.00
28 0.00
29 0.00
30 0.00
31 0.00
32 0.00
33 0.00
34 0.00
35 0.00
36 0.00
37 0.00
38 0.00
39 0.00
40 0.00
41 0.00
42 0.00
43 0.00
44 0.00
45 0.00
46 0.00
47 0.00
48 0.00
49 0.00
50 0.00
51 0.00
52 0.00
53 0.00
54 0.00
55 0.00
56 0.00
57 0.00
58 0.00
59 0.00
60 0.00
61 0.00

@<SCITEGIC>ATOM_PROPERTY
pdb_occupancy
SciTegic.value.DoubleValue
1 1.00
2 1.00
3 1.00
4 1.00
5 1.00
6 1.00
7 1.00
8 1.00
9 1.00
10 1.00
11 1.00
12 1.00
13 1.00
14 1.00
15 1.00
16 1.00
17 1.00
18 1.00
19 1.00
20 1.00
21 1.00
22 1.00
23 1.00
24 1.00
25 1.00
26 1.00
27 1.00
28 1.00
29 1.00
30 1.00
31 1.00
32 1.00
33 1.00
34 1.00
35 1.00
36 1.00
37 1.00
38 1.00
39 1.00
40 1.00
41 1.00
42 1.00
43 1.00
44 1.00
45 1.00
46 1.00
47 1.00
48 1.00
49 1.00
50 1.00
51 1.00
52 1.00
53 1.00
54 1.00
55 1.00
56 1.00
57 1.00
58 1.00
59 1.00
60 1.00
61 1.00

#	Created by:	Discovery Studio
#	Creation time:	2019-08-05T15:51:12Z

@<TRIPOS>MOLECULE
3vjk
   61    65     0 0 0
SMALL
USER_CHARGES


@<TRIPOS>ATOM
      1 C1           54.561500   62.699500   37.075300 C.2      1 SUBUNIT    0.0000
      2 C2           55.544200   63.474800   36.415900 C.2      1 SUBUNIT    0.0000
      3 N3           54.833300   64.328200   35.674700 N.2      1 SUBUNIT    0.0000
      4 N4           53.511400   64.109700   35.796300 N.pl3    1 SUBUNIT    0.0000
      5 C5           53.258300   63.118100   36.693400 C.2      1 SUBUNIT    0.0000
      6 C6           52.557500   64.819300   35.068000 C.2      1 SUBUNIT    0.0000
      7 C7           51.215100   64.478500   34.976800 C.2      1 SUBUNIT    0.0000
      8 C8           50.312700   65.246600   34.248600 C.2      1 SUBUNIT    0.0000
      9 C9           50.742500   66.366400   33.553800 C.2      1 SUBUNIT    0.0000
     10 C10          52.083800   66.708500   33.611100 C.2      1 SUBUNIT    0.0000
     11 C11          52.967400   65.940700   34.363100 C.2      1 SUBUNIT    0.0000
     12 C12          57.050200   63.390200   36.491400 C.3      1 SUBUNIT    0.0000
     13 N13          52.013600   62.534900   37.228200 N.pl3    1 SUBUNIT    0.0000
     14 C14          51.107500   63.301200   38.092700 C.3      1 SUBUNIT    0.0000
     15 C15          49.727700   62.632100   38.195100 C.3      1 SUBUNIT    0.0000
     16 N16          49.317700   62.089400   36.891400 N.3      1 SUBUNIT    0.0000
     17 C17          50.215500   61.006700   36.452900 C.3      1 SUBUNIT    0.0000
     18 C18          51.661100   61.140100   36.960100 C.3      1 SUBUNIT    0.0000
     19 C19          47.885800   61.780600   36.752500 C.3      1 SUBUNIT    0.0000
     20 C20          47.488300   61.114600   35.429100 C.3      1 SUBUNIT    0.0000
     21 N21          46.111700   61.511800   35.116300 N.3      1 SUBUNIT    0.0000
     22 C22          45.717200   62.558100   36.062500 C.3      1 SUBUNIT    0.0000
     23 C23          46.997800   63.013800   36.767400 C.3      1 SUBUNIT    0.0000
     24 C24          44.950600   63.743100   35.397100 C.2      1 SUBUNIT    0.0000
     25 N25          45.336000   64.227500   34.175700 N.pl3    1 SUBUNIT    0.0000
     26 C26          46.489000   63.740500   33.410100 C.3      1 SUBUNIT    0.0000
     27 C27          46.848700   64.759600   32.328000 C.3      1 SUBUNIT    0.0000
     28 S28          45.398800   65.773500   32.024300 S.3      1 SUBUNIT    0.0000
     29 C29          44.563300   65.302500   33.547700 C.3      1 SUBUNIT    0.0000
     30 O30          43.887800   64.284000   36.059800 O.3      1 SUBUNIT    0.0000
     31 H31          54.775700   61.904200   37.773300 H        1 SUBUNIT    0.0000
     32 H32          50.805400   63.606100   35.451200 H        1 SUBUNIT    0.0000
     33 H33          49.272600   64.960300   34.222300 H        1 SUBUNIT    0.0000
     34 H34          50.047600   66.956200   32.975500 H        1 SUBUNIT    0.0000
     35 H35          52.443500   67.572400   33.069900 H        1 SUBUNIT    0.0000
     36 H36          54.001700   66.249100   34.387600 H        1 SUBUNIT    0.0000
     37 H37          57.438300   64.134500   37.186800 H        1 SUBUNIT    0.0000
     38 H38          57.359400   62.400000   36.827000 H        1 SUBUNIT    0.0000
     39 H39          57.482500   63.576600   35.508500 H        1 SUBUNIT    0.0000
     40 H40          50.998900   64.311100   37.698200 H        1 SUBUNIT    0.0000
     41 H41          51.548600   63.404200   39.083400 H        1 SUBUNIT    0.0000
     42 H42          48.985500   63.351300   38.539100 H        1 SUBUNIT    0.0000
     43 H43          49.745400   61.811000   38.914000 H        1 SUBUNIT    0.0000
     44 H44          50.209600   61.008000   35.362700 H        1 SUBUNIT    0.0000
     45 H45          49.797800   60.053600   36.780700 H        1 SUBUNIT    0.0000
     46 H46          52.358300   60.701200   36.245900 H        1 SUBUNIT    0.0000
     47 H47          51.773200   60.583400   37.890300 H        1 SUBUNIT    0.0000
     48 H48          47.601100   61.122800   37.575400 H        1 SUBUNIT    0.0000
     49 H49          48.112400   61.461400   34.605400 H        1 SUBUNIT    0.0000
     50 H50          47.547100   60.027000   35.468900 H        1 SUBUNIT    0.0000
     51 H51          45.482800   60.719300   35.167400 H        1 SUBUNIT    0.0000
     52 H52          45.082900   62.045900   36.788000 H        1 SUBUNIT    0.0000
     53 H53          47.494500   63.810700   36.212300 H        1 SUBUNIT    0.0000
     54 H54          46.807800   63.376700   37.777600 H        1 SUBUNIT    0.0000
     55 H55          46.223600   62.791700   32.943100 H        1 SUBUNIT    0.0000
     56 H56          47.350500   63.569600   34.052100 H        1 SUBUNIT    0.0000
     57 H57          47.159100   64.258000   31.411000 H        1 SUBUNIT    0.0000
     58 H58          47.668200   65.409600   32.633400 H        1 SUBUNIT    0.0000
     59 H59          43.553800   64.959800   33.317900 H        1 SUBUNIT    0.0000
     60 H60          44.478200   66.166900   34.206200 H        1 SUBUNIT    0.0000
     61 H61          43.686600   63.925600   36.915800 H        1 SUBUNIT    0.0000
@<TRIPOS>BOND
     1    1    2 1
     2    1    5 2
     3    1   31 1
     4    2    3 2
     5    2   12 1
     6    3    4 1
     7    4    5 1
     8    4    6 1
     9    5   13 1
    10    6    7 2
    11    6   11 1
    12    7    8 1
    13    7   32 1
    14    8    9 2
    15    8   33 1
    16    9   10 1
    17    9   34 1
    18   10   11 2
    19   10   35 1
    20   11   36 1
    21   12   37 1
    22   12   38 1
    23   12   39 1
    24   13   14 1
    25   13   18 1
    26   14   15 1
    27   14   40 1
    28   14   41 1
    29   15   16 1
    30   15   42 1
    31   15   43 1
    32   16   17 1
    33   16   19 1
    34   17   18 1
    35   17   44 1
    36   17   45 1
    37   18   46 1
    38   18   47 1
    39   19   20 1
    40   19   23 1
    41   19   48 1
    42   20   21 1
    43   20   49 1
    44   20   50 1
    45   21   22 1
    46   21   51 1
    47   22   23 1
    48   22   24 1
    49   22   52 1
    50   23   53 1
    51   23   54 1
    52   24   25 2
    53   24   30 1
    54   25   26 1
    55   25   29 1
    56   26   27 1
    57   26   55 1
    58   26   56 1
    59   27   28 1
    60   27   57 1
    61   27   58 1
    62   28   29 1
    63   29   59 1
    64   29   60 1
    65   30   61 1
@<SCITEGIC>MOL_PROPERTY
TopHits
SciTegic.value.IntegerValue
10

@<SCITEGIC>MOL_PROPERTY
-CDOCKER_ENERGY
SciTegic.value.DoubleValue
-30.156387

@<SCITEGIC>MOL_PROPERTY
-CDOCKER_INTERACTION_ENERGY
SciTegic.value.DoubleValue
28.315948

@<SCITEGIC>MOL_PROPERTY
POSE_NUMBER
SciTegic.value.IntegerValue
10

@<SCITEGIC>MOL_PROPERTY
ForcefieldFFML
SciTegic.value.StringValue
<?xml version="1.0" encoding="UTF-8"?>
<!DOCTYPE ffml SYSTEM "Ffml.dtd">
<ffml version="1.0">
<forcefield name="CHARMm" derivedFrom="CHARMm" base="CHARMm">
<atomTypes>
</atomTypes>
<parameters>
<bond atom1="C5R" atom2="NX">
<quadratic
refValue="1.47"
forceConstant="390"/>
</bond>
<bond atom1="N5R" atom2="C6RP">
<quadratic
refValue="1.368"
forceConstant="394.267"/>
</bond>
<angle atom1="C" atom2="OT" atom3="HO">
<quadratic
refValue="112.5"
forceConstant="57"/>
</angle>
<angle atom1="C5R" atom2="C5R" atom3="NX">
<quadratic
refValue="126"
forceConstant="65"/>
</angle>
<angle atom1="C5R" atom2="N5R" atom3="C6RP">
<quadratic
refValue="116"
forceConstant="70"/>
</angle>
<angle atom1="C5R" atom2="NX" atom3="CT">
<quadratic
refValue="120"
forceConstant="80"/>
</angle>
<angle atom1="N5R" atom2="C5R" atom3="NX">
<quadratic
refValue="127"
forceConstant="70"/>
</angle>
<angle atom1="N5R" atom2="C6RP" atom3="C6R">
<quadratic
refValue="120"
forceConstant="70"/>
</angle>
<angle atom1="N5R" atom2="N5R" atom3="C6RP">
<quadratic
refValue="122.8"
forceConstant="70"/>
</angle>
<angle atom1="NX" atom2="C" atom3="OT">
<quadratic
refValue="120"
forceConstant="96.5"/>
</angle>
<torsion atom1="C5R" atom2="N5R" atom3="C6RP" atom4="C6R">
<multiplecos
v1="0"
v2="2.5"
v3="0"
v4="0"
v5="0"
v6="0"
gamma1="0"
gamma2="180"
gamma3="0"
gamma4="0"
gamma5="0"
gamma6="0"/>
</torsion>
<torsion atom1="N5R" atom2="N5R" atom3="C6RP" atom4="C6R">
<multiplecos
v1="0"
v2="2.5"
v3="0"
v4="0"
v5="0"
v6="0"
gamma1="0"
gamma2="180"
gamma3="0"
gamma4="0"
gamma5="0"
gamma6="0"/>
</torsion>
<improper atom1="NX" atom2="CT" atom3="CT" atom4="C5R">
<cos1
refValue="0"
forceConstant="40"
periodicity="0"/>
</improper>
</parameters>
</forcefield>
</ffml>

@<SCITEGIC>MOL_PROPERTY
Initial Potential Energy
SciTegic.value.DoubleValue
135.629074

@<SCITEGIC>MOL_PROPERTY
Initial RMS Gradient
SciTegic.value.DoubleValue
15.117270

@<SCITEGIC>MOL_PROPERTY
Minimization Criteria
SciTegic.value.StringValue
 CONJUG> Minimization exiting with gradient tolerance ( 0.0100000) satisfied.

@<SCITEGIC>MOL_PROPERTY
CHARMm Energy
SciTegic.value.DoubleValue
60.789970

@<SCITEGIC>MOL_PROPERTY
Potential Energy
SciTegic.value.DoubleValue
60.789970

@<SCITEGIC>MOL_PROPERTY
RMS Gradient
SciTegic.value.DoubleValue
0.009440

@<SCITEGIC>MOL_PROPERTY
Bond Energy
SciTegic.value.DoubleValue
2.160280

@<SCITEGIC>MOL_PROPERTY
Angle Energy
SciTegic.value.DoubleValue
29.240580

@<SCITEGIC>MOL_PROPERTY
Urey-Bradley Energy
SciTegic.value.IntegerValue
0

@<SCITEGIC>MOL_PROPERTY
Dihedral Energy
SciTegic.value.DoubleValue
30.277470

@<SCITEGIC>MOL_PROPERTY
Improper Energy
SciTegic.value.DoubleValue
0.758880

@<SCITEGIC>MOL_PROPERTY
Van der Waals Energy
SciTegic.value.DoubleValue
-5.942110

@<SCITEGIC>MOL_PROPERTY
Electrostatic Energy
SciTegic.value.DoubleValue
4.294870

@<SCITEGIC>MOL_PROPERTY
Hydrogen Bond Energy
SciTegic.value.IntegerValue
0

@<SCITEGIC>MOL_PROPERTY
Solvation Free Energy
SciTegic.value.IntegerValue
0

@<SCITEGIC>MOL_PROPERTY
Resolution
SciTegic.value.DoubleValue
2.490000

@<SCITEGIC>MOL_PROPERTY
PartialChargeMethod
SciTegic.value.StringValue
MomanyRone

@<SCITEGIC>MOL_PROPERTY
UseResidueTemplateCharge
SciTegic.value.StringValue
True

@<SCITEGIC>MOL_PROPERTY
Heavy atom RMSD to MP-513 1
SciTegic.value.DoubleValue
8.918214

@<SCITEGIC>ATOM_PROPERTY
Formal Charge
SciTegic.value.StringValue
1 0
2 0
3 0
4 0
5 0
6 0
7 0
8 0
9 0
10 0
11 0
12 0
13 0
14 0
15 0
16 0
17 0
18 0
19 0
20 0
21 0
22 0
23 0
24 0
25 +1
26 0
27 0
28 0
29 0
30 0
31 0
32 0
33 0
34 0
35 0
36 0
37 0
38 0
39 0
40 0
41 0
42 0
43 0
44 0
45 0
46 0
47 0
48 0
49 0
50 0
51 0
52 0
53 0
54 0
55 0
56 0
57 0
58 0
59 0
60 0
61 0

@<SCITEGIC>ATOM_PROPERTY
pdb_tempFactor
SciTegic.value.DoubleValue
1 0.00
2 0.00
3 0.00
4 0.00
5 0.00
6 0.00
7 0.00
8 0.00
9 0.00
10 0.00
11 0.00
12 0.00
13 0.00
14 0.00
15 0.00
16 0.00
17 0.00
18 0.00
19 0.00
20 0.00
21 0.00
22 0.00
23 0.00
24 0.00
25 0.00
26 0.00
27 0.00
28 0.00
29 0.00
30 0.00
31 0.00
32 0.00
33 0.00
34 0.00
35 0.00
36 0.00
37 0.00
38 0.00
39 0.00
40 0.00
41 0.00
42 0.00
43 0.00
44 0.00
45 0.00
46 0.00
47 0.00
48 0.00
49 0.00
50 0.00
51 0.00
52 0.00
53 0.00
54 0.00
55 0.00
56 0.00
57 0.00
58 0.00
59 0.00
60 0.00
61 0.00

@<SCITEGIC>ATOM_PROPERTY
pdb_occupancy
SciTegic.value.DoubleValue
1 1.00
2 1.00
3 1.00
4 1.00
5 1.00
6 1.00
7 1.00
8 1.00
9 1.00
10 1.00
11 1.00
12 1.00
13 1.00
14 1.00
15 1.00
16 1.00
17 1.00
18 1.00
19 1.00
20 1.00
21 1.00
22 1.00
23 1.00
24 1.00
25 1.00
26 1.00
27 1.00
28 1.00
29 1.00
30 1.00
31 1.00
32 1.00
33 1.00
34 1.00
35 1.00
36 1.00
37 1.00
38 1.00
39 1.00
40 1.00
41 1.00
42 1.00
43 1.00
44 1.00
45 1.00
46 1.00
47 1.00
48 1.00
49 1.00
50 1.00
51 1.00
52 1.00
53 1.00
54 1.00
55 1.00
56 1.00
57 1.00
58 1.00
59 1.00
60 1.00
61 1.00
