# Supplementary material for: Discovery of Novel DPP-IV Inhibitors as Potential Candidates for the Treatment of Type 2 Diabetes Mellitus Predicted by 3D QSAR Pharmacophore Models, Molecular Docking and De Novo Evolution
Source: Molecules. 2019 Aug 7;24(16):2870. doi: 10.3390/molecules24162870 (PMC6720998; doi:10.3390/molecules24162870)
Supplement: Supplementary file 1 [file molecules-24-02870-s001.zip › Supplementary materials/Redocking/4n8d_lig_RMSD.mol2]

#	Created by:	Discovery Studio
#	Creation time:	2019-08-05T15:51:23Z

@<TRIPOS>MOLECULE
4n8d
   51    53     0 0 0
SMALL
USER_CHARGES


@<TRIPOS>ATOM
      1 C1           17.994000   33.911000   54.607000 C.3      1 SUBUNIT    0.0000
      2 C2           18.279000   35.418000   54.879000 C.ar     1 SUBUNIT    0.0000
      3 C3           17.120000   33.245000   55.730000 C.3      1 SUBUNIT    0.0000
      4 C4           19.228000   37.562000   54.098000 C.ar     1 SUBUNIT    0.0000
      5 C5           18.443000   37.348000   56.366000 C.ar     1 SUBUNIT    0.0000
      6 C6           16.240000   31.403000   54.106000 C.3      1 SUBUNIT    0.0000
      7 C7           19.003000   38.139000   55.355000 C.ar     1 SUBUNIT    0.0000
      8 C8           15.619000   29.411000   52.841000 C.3      1 SUBUNIT    0.0000
      9 C9           15.518000   27.908000   52.955000 C.2      1 SUBUNIT    0.0000
     10 C10          16.317000   27.046000   52.297000 C.2      1 SUBUNIT    0.0000
     11 C11          16.196000   25.537000   52.407000 C.ar     1 SUBUNIT    0.0000
     12 C12          16.278000   24.773000   51.220000 C.ar     1 SUBUNIT    0.0000
     13 C13          15.977000   24.867000   53.639000 C.ar     1 SUBUNIT    0.0000
     14 C14          16.161000   23.365000   51.265000 C.ar     1 SUBUNIT    0.0000
     15 C15          15.860000   23.459000   53.685000 C.ar     1 SUBUNIT    0.0000
     16 C16          15.964000   22.708000   52.497000 C.ar     1 SUBUNIT    0.0000
     17 C17          17.171000   33.718000   53.282000 C.3      1 SUBUNIT    0.0000
     18 C18          19.415000   33.256000   54.520000 C.3      1 SUBUNIT    0.0000
     19 C19          18.865000   36.215000   53.877000 C.ar     1 SUBUNIT    0.0000
     20 C20          18.078000   36.025000   56.159000 C.ar     1 SUBUNIT    0.0000
     21 C21          16.891000   31.717000   55.493000 C.3      1 SUBUNIT    0.0000
     22 C22          16.874000   32.221000   52.927000 C.3      1 SUBUNIT    0.0000
     23 N23          20.157000   33.413000   55.781000 N.3      1 SUBUNIT    0.0000
     24 O24          16.384000   29.955000   53.957000 O.3      1 SUBUNIT    0.0000
     25 H25          17.623800   33.377100   56.687500 H        1 SUBUNIT    0.0000
     26 H26          16.150400   33.742200   55.757300 H        1 SUBUNIT    0.0000
     27 H27          19.679400   38.147900   53.297300 H        1 SUBUNIT    0.0000
     28 H28          18.288100   37.787400   57.351400 H        1 SUBUNIT    0.0000
     29 H29          15.177800   31.641300   54.160500 H        1 SUBUNIT    0.0000
     30 H30          19.258600   39.182000   55.542100 H        1 SUBUNIT    0.0000
     31 H31          16.116500   29.667500   51.905700 H        1 SUBUNIT    0.0000
     32 H32          14.617000   29.839900   52.849600 H        1 SUBUNIT    0.0000
     33 H33          14.750900   27.495500   53.610400 H        1 SUBUNIT    0.0000
     34 H34          17.093200   27.454600   51.649900 H        1 SUBUNIT    0.0000
     35 H35          16.432500   25.273100   50.263900 H        1 SUBUNIT    0.0000
     36 H36          15.898200   25.444700   54.560000 H        1 SUBUNIT    0.0000
     37 H37          16.223300   22.785100   50.344100 H        1 SUBUNIT    0.0000
     38 H38          15.689800   22.955600   54.636700 H        1 SUBUNIT    0.0000
     39 H39          15.892300   21.620900   52.530500 H        1 SUBUNIT    0.0000
     40 H40          16.219900   34.239300   53.390700 H        1 SUBUNIT    0.0000
     41 H41          17.735900   34.159100   52.460700 H        1 SUBUNIT    0.0000
     42 H42          19.302900   32.193400   54.304600 H        1 SUBUNIT    0.0000
     43 H43          19.976500   33.732800   53.716600 H        1 SUBUNIT    0.0000
     44 H44          19.045000   35.776700   52.895400 H        1 SUBUNIT    0.0000
     45 H45          17.637900   35.447900   56.972200 H        1 SUBUNIT    0.0000
     46 H46          17.854000   31.209300   55.547100 H        1 SUBUNIT    0.0000
     47 H47          16.235600   31.338600   56.277500 H        1 SUBUNIT    0.0000
     48 H48          17.811500   31.743100   52.642800 H        1 SUBUNIT    0.0000
     49 H49          16.183900   32.198600   52.083600 H        1 SUBUNIT    0.0000
     50 H50          19.615100   32.943200   56.575100 H        1 SUBUNIT    0.0000
     51 H51          20.276200   34.454000   55.998100 H        1 SUBUNIT    0.0000
@<TRIPOS>BOND
     1    1    2 1
     2    1    3 1
     3    1   17 1
     4    1   18 1
     5    2   19 ar
     6    2   20 ar
     7    3   21 1
     8    4    7 ar
     9    4   19 ar
    10    5    7 ar
    11    5   20 ar
    12    6   21 1
    13    6   22 1
    14    6   24 1
    15    8    9 1
    16    8   24 1
    17    9   10 2
    18   10   11 1
    19   11   12 ar
    20   11   13 ar
    21   12   14 ar
    22   13   15 ar
    23   14   16 ar
    24   15   16 ar
    25   17   22 1
    26   18   23 1
    27    3   25 1
    28    3   26 1
    29    4   27 1
    30    5   28 1
    31    6   29 1
    32    7   30 1
    33    8   31 1
    34    8   32 1
    35    9   33 1
    36   10   34 1
    37   12   35 1
    38   13   36 1
    39   14   37 1
    40   15   38 1
    41   16   39 1
    42   17   40 1
    43   17   41 1
    44   18   42 1
    45   18   43 1
    46   19   44 1
    47   20   45 1
    48   21   46 1
    49   21   47 1
    50   22   48 1
    51   22   49 1
    52   23   50 1
    53   23   51 1
@<SCITEGIC>MOL_PROPERTY
Resolution
SciTegic.value.DoubleValue
1.650000

@<SCITEGIC>MOL_PROPERTY
Molecule Solvent Accessibility
SciTegic.value.DoubleValue
3423.729980

@<SCITEGIC>MOL_PROPERTY
Heavy atom RMSD to syn-7aa 1
SciTegic.value.DoubleValue
0.000000

@<SCITEGIC>ATOM_PROPERTY
Formal Charge
SciTegic.value.StringValue
1 0
2 0
3 0
4 0
5 0
6 0
7 0
8 0
9 0
10 0
11 0
12 0
13 0
14 0
15 0
16 0
17 0
18 0
19 0
20 0
21 0
22 0
23 0
24 0
25 0
26 0
27 0
28 0
29 0
30 0
31 0
32 0
33 0
34 0
35 0
36 0
37 0
38 0
39 0
40 0
41 0
42 0
43 0
44 0
45 0
46 0
47 0
48 0
49 0
50 0
51 0

@<SCITEGIC>ATOM_PROPERTY
pdb_tempFactor
SciTegic.value.DoubleValue
1 0.00
2 0.00
3 0.00
4 0.00
5 0.00
6 0.00
7 0.00
8 0.00
9 0.00
10 0.00
11 0.00
12 0.00
13 0.00
14 0.00
15 0.00
16 0.00
17 0.00
18 0.00
19 0.00
20 0.00
21 0.00
22 0.00
23 0.00
24 0.00
25 0.00
26 0.00
27 0.00
28 0.00
29 0.00
30 0.00
31 0.00
32 0.00
33 0.00
34 0.00
35 0.00
36 0.00
37 0.00
38 0.00
39 0.00
40 0.00
41 0.00
42 0.00
43 0.00
44 0.00
45 0.00
46 0.00
47 0.00
48 0.00
49 0.00
50 0.00
51 0.00

@<SCITEGIC>ATOM_PROPERTY
pdb_occupancy
SciTegic.value.DoubleValue
1 1.00
2 1.00
3 1.00
4 1.00
5 1.00
6 1.00
7 1.00
8 1.00
9 1.00
10 1.00
11 1.00
12 1.00
13 1.00
14 1.00
15 1.00
16 1.00
17 1.00
18 1.00
19 1.00
20 1.00
21 1.00
22 1.00
23 1.00
24 1.00
25 1.00
26 1.00
27 1.00
28 1.00
29 1.00
30 1.00
31 1.00
32 1.00
33 1.00
34 1.00
35 1.00
36 1.00
37 1.00
38 1.00
39 1.00
40 1.00
41 1.00
42 1.00
43 1.00
44 1.00
45 1.00
46 1.00
47 1.00
48 1.00
49 1.00
50 1.00
51 1.00

#	Created by:	Discovery Studio
#	Creation time:	2019-08-05T15:51:23Z

@<TRIPOS>MOLECULE
4n8d
   51    53     0 0 0
SMALL
USER_CHARGES


@<TRIPOS>ATOM
      1 C1           17.821900   35.694100   55.009100 C.3      1 SUBUNIT    0.0000
      2 C2           16.450000   35.758900   55.683300 C.2      1 SUBUNIT    0.0000
      3 C3           18.719400   34.582000   55.613000 C.3      1 SUBUNIT    0.0000
      4 C4           14.040200   36.067200   55.577600 C.2      1 SUBUNIT    0.0000
      5 C5           15.079300   35.615500   57.685100 C.2      1 SUBUNIT    0.0000
      6 C6           18.054000   32.891900   53.864600 C.3      1 SUBUNIT    0.0000
      7 C7           13.934600   35.849900   56.941200 C.2      1 SUBUNIT    0.0000
      8 C8           18.369300   30.529900   53.699300 C.3      1 SUBUNIT    0.0000
      9 C9           17.580200   29.257600   53.823000 C.2      1 SUBUNIT    0.0000
     10 C10          17.474200   28.331800   52.850300 C.2      1 SUBUNIT    0.0000
     11 C11          16.769600   27.047900   52.997400 C.2      1 SUBUNIT    0.0000
     12 C12          16.705100   26.187500   51.905100 C.2      1 SUBUNIT    0.0000
     13 C13          16.183200   26.655000   54.200800 C.2      1 SUBUNIT    0.0000
     14 C14          16.074400   24.954500   52.008600 C.2      1 SUBUNIT    0.0000
     15 C15          15.561000   25.417500   54.307500 C.2      1 SUBUNIT    0.0000
     16 C16          15.508300   24.564700   53.213800 C.2      1 SUBUNIT    0.0000
     17 C17          17.720900   35.372500   53.495700 C.3      1 SUBUNIT    0.0000
     18 C18          18.530200   37.055600   55.176700 C.3      1 SUBUNIT    0.0000
     19 C19          15.283300   36.032200   54.960600 C.2      1 SUBUNIT    0.0000
     20 C20          16.322100   35.583500   57.064200 C.2      1 SUBUNIT    0.0000
     21 C21          18.181300   33.166500   55.365700 C.3      1 SUBUNIT    0.0000
     22 C22          17.173500   33.960000   53.209000 C.3      1 SUBUNIT    0.0000
     23 N23          18.832500   37.412000   56.561200 N.3      1 SUBUNIT    0.0000
     24 O24          17.472600   31.621000   53.659800 O.3      1 SUBUNIT    0.0000
     25 H25          18.907700   34.729100   56.674900 H        1 SUBUNIT    0.0000
     26 H26          19.701000   34.640100   55.142300 H        1 SUBUNIT    0.0000
     27 H27          13.153000   36.267900   54.994800 H        1 SUBUNIT    0.0000
     28 H28          14.996400   35.465100   58.750300 H        1 SUBUNIT    0.0000
     29 H29          19.042400   32.922500   53.402900 H        1 SUBUNIT    0.0000
     30 H30          12.968700   35.878700   57.423900 H        1 SUBUNIT    0.0000
     31 H31          19.048500   30.615200   54.549300 H        1 SUBUNIT    0.0000
     32 H32          18.976400   30.523400   52.791900 H        1 SUBUNIT    0.0000
     33 H33          17.150200   29.121500   54.795100 H        1 SUBUNIT    0.0000
     34 H34          17.931100   28.526300   51.898500 H        1 SUBUNIT    0.0000
     35 H35          17.151600   26.468700   50.964800 H        1 SUBUNIT    0.0000
     36 H36          16.204000   27.283800   55.076500 H        1 SUBUNIT    0.0000
     37 H37          16.026500   24.297200   51.153000 H        1 SUBUNIT    0.0000
     38 H38          15.118700   25.117600   55.246300 H        1 SUBUNIT    0.0000
     39 H39          15.025900   23.602100   53.301300 H        1 SUBUNIT    0.0000
     40 H40          18.723700   35.434200   53.075800 H        1 SUBUNIT    0.0000
     41 H41          17.152900   36.126600   52.954200 H        1 SUBUNIT    0.0000
     42 H42          19.480900   37.051900   54.642200 H        1 SUBUNIT    0.0000
     43 H43          17.931200   37.860800   54.750000 H        1 SUBUNIT    0.0000
     44 H44          15.305100   36.213700   53.898500 H        1 SUBUNIT    0.0000
     45 H45          17.193200   35.425700   57.680200 H        1 SUBUNIT    0.0000
     46 H46          17.218600   33.028400   55.858700 H        1 SUBUNIT    0.0000
     47 H47          18.860200   32.439600   55.806000 H        1 SUBUNIT    0.0000
     48 H48          17.130300   33.782100   52.135100 H        1 SUBUNIT    0.0000
     49 H49          16.148700   33.858600   53.564000 H        1 SUBUNIT    0.0000
     50 H50          19.320600   38.297800   56.589600 H        1 SUBUNIT    0.0000
     51 H51          19.486900   36.732600   56.940100 H        1 SUBUNIT    0.0000
@<TRIPOS>BOND
     1    1    2 1
     2    1    3 1
     3    1   17 1
     4    1   18 1
     5    2   19 2
     6    2   20 1
     7    3   21 1
     8    3   25 1
     9    3   26 1
    10    4    7 2
    11    4   19 1
    12    4   27 1
    13    5    7 1
    14    5   20 2
    15    5   28 1
    16    6   21 1
    17    6   22 1
    18    6   24 1
    19    6   29 1
    20    7   30 1
    21    8    9 1
    22    8   24 1
    23    8   31 1
    24    8   32 1
    25    9   10 2
    26    9   33 1
    27   10   11 1
    28   10   34 1
    29   11   12 2
    30   11   13 1
    31   12   14 1
    32   12   35 1
    33   13   15 2
    34   13   36 1
    35   14   16 2
    36   14   37 1
    37   15   16 1
    38   15   38 1
    39   16   39 1
    40   17   22 1
    41   17   40 1
    42   17   41 1
    43   18   23 1
    44   18   42 1
    45   18   43 1
    46   19   44 1
    47   20   45 1
    48   21   46 1
    49   21   47 1
    50   22   48 1
    51   22   49 1
    52   23   50 1
    53   23   51 1
@<SCITEGIC>MOL_PROPERTY
TopHits
SciTegic.value.IntegerValue
10

@<SCITEGIC>MOL_PROPERTY
-CDOCKER_ENERGY
SciTegic.value.DoubleValue
16.067200

@<SCITEGIC>MOL_PROPERTY
-CDOCKER_INTERACTION_ENERGY
SciTegic.value.DoubleValue
39.025677

@<SCITEGIC>MOL_PROPERTY
POSE_NUMBER
SciTegic.value.IntegerValue
1

@<SCITEGIC>MOL_PROPERTY
UseResidueTemplateCharge
SciTegic.value.StringValue
True

@<SCITEGIC>MOL_PROPERTY
ForcefieldFFML
SciTegic.value.StringValue
<?xml version="1.0" encoding="UTF-8"?>
<!DOCTYPE ffml SYSTEM "Ffml.dtd">
<ffml version="1.0">
<forcefield name="CHARMm" derivedFrom="CHARMm" base="CHARMm">
<atomTypes>
</atomTypes>
<parameters>
</parameters>
</forcefield>
</ffml>

@<SCITEGIC>MOL_PROPERTY
Initial Potential Energy
SciTegic.value.DoubleValue
37.194801

@<SCITEGIC>MOL_PROPERTY
Initial RMS Gradient
SciTegic.value.DoubleValue
9.201180

@<SCITEGIC>MOL_PROPERTY
Minimization Criteria
SciTegic.value.StringValue
 CONJUG> Minimization exiting with gradient tolerance ( 0.0100000) satisfied.

@<SCITEGIC>MOL_PROPERTY
CHARMm Energy
SciTegic.value.DoubleValue
19.447100

@<SCITEGIC>MOL_PROPERTY
Potential Energy
SciTegic.value.DoubleValue
19.447100

@<SCITEGIC>MOL_PROPERTY
RMS Gradient
SciTegic.value.DoubleValue
0.009700

@<SCITEGIC>MOL_PROPERTY
Bond Energy
SciTegic.value.DoubleValue
1.145770

@<SCITEGIC>MOL_PROPERTY
Angle Energy
SciTegic.value.DoubleValue
3.943700

@<SCITEGIC>MOL_PROPERTY
Urey-Bradley Energy
SciTegic.value.IntegerValue
0

@<SCITEGIC>MOL_PROPERTY
Dihedral Energy
SciTegic.value.DoubleValue
17.884001

@<SCITEGIC>MOL_PROPERTY
Improper Energy
SciTegic.value.DoubleValue
0.169000

@<SCITEGIC>MOL_PROPERTY
Van der Waals Energy
SciTegic.value.DoubleValue
-1.114060

@<SCITEGIC>MOL_PROPERTY
Electrostatic Energy
SciTegic.value.DoubleValue
-2.581340

@<SCITEGIC>MOL_PROPERTY
Hydrogen Bond Energy
SciTegic.value.IntegerValue
0

@<SCITEGIC>MOL_PROPERTY
Solvation Free Energy
SciTegic.value.IntegerValue
0

@<SCITEGIC>MOL_PROPERTY
Molecule Solvent Accessibility
SciTegic.value.DoubleValue
3423.729980

@<SCITEGIC>MOL_PROPERTY
Resolution
SciTegic.value.DoubleValue
1.650000

@<SCITEGIC>MOL_PROPERTY
PartialChargeMethod
SciTegic.value.StringValue
MomanyRone

@<SCITEGIC>MOL_PROPERTY
Heavy atom RMSD to syn-7aa 1
SciTegic.value.DoubleValue
2.921948

@<SCITEGIC>ATOM_PROPERTY
Formal Charge
SciTegic.value.StringValue
1 0
2 0
3 0
4 0
5 0
6 0
7 0
8 0
9 0
10 0
11 0
12 0
13 0
14 0
15 0
16 0
17 0
18 0
19 0
20 0
21 0
22 0
23 0
24 0
25 0
26 0
27 0
28 0
29 0
30 0
31 0
32 0
33 0
34 0
35 0
36 0
37 0
38 0
39 0
40 0
41 0
42 0
43 0
44 0
45 0
46 0
47 0
48 0
49 0
50 0
51 0

@<SCITEGIC>ATOM_PROPERTY
pdb_tempFactor
SciTegic.value.DoubleValue
1 0.00
2 0.00
3 0.00
4 0.00
5 0.00
6 0.00
7 0.00
8 0.00
9 0.00
10 0.00
11 0.00
12 0.00
13 0.00
14 0.00
15 0.00
16 0.00
17 0.00
18 0.00
19 0.00
20 0.00
21 0.00
22 0.00
23 0.00
24 0.00
25 0.00
26 0.00
27 0.00
28 0.00
29 0.00
30 0.00
31 0.00
32 0.00
33 0.00
34 0.00
35 0.00
36 0.00
37 0.00
38 0.00
39 0.00
40 0.00
41 0.00
42 0.00
43 0.00
44 0.00
45 0.00
46 0.00
47 0.00
48 0.00
49 0.00
50 0.00
51 0.00

@<SCITEGIC>ATOM_PROPERTY
pdb_occupancy
SciTegic.value.DoubleValue
1 1.00
2 1.00
3 1.00
4 1.00
5 1.00
6 1.00
7 1.00
8 1.00
9 1.00
10 1.00
11 1.00
12 1.00
13 1.00
14 1.00
15 1.00
16 1.00
17 1.00
18 1.00
19 1.00
20 1.00
21 1.00
22 1.00
23 1.00
24 1.00
25 1.00
26 1.00
27 1.00
28 1.00
29 1.00
30 1.00
31 1.00
32 1.00
33 1.00
34 1.00
35 1.00
36 1.00
37 1.00
38 1.00
39 1.00
40 1.00
41 1.00
42 1.00
43 1.00
44 1.00
45 1.00
46 1.00
47 1.00
48 1.00
49 1.00
50 1.00
51 1.00

#	Created by:	Discovery Studio
#	Creation time:	2019-08-05T15:51:23Z

@<TRIPOS>MOLECULE
4n8d
   51    53     0 0 0
SMALL
USER_CHARGES


@<TRIPOS>ATOM
      1 C1           17.895000   35.819200   54.971400 C.3      1 SUBUNIT    0.0000
      2 C2           16.516100   35.833000   55.629800 C.2      1 SUBUNIT    0.0000
      3 C3           18.837300   34.762400   55.593300 C.3      1 SUBUNIT    0.0000
      4 C4           14.105500   36.096200   55.493000 C.2      1 SUBUNIT    0.0000
      5 C5           15.119900   35.597700   57.601800 C.2      1 SUBUNIT    0.0000
      6 C6           18.162700   32.969200   53.933800 C.3      1 SUBUNIT    0.0000
      7 C7           13.982600   35.830400   56.846500 C.2      1 SUBUNIT    0.0000
      8 C8           18.304200   30.571700   54.083400 C.3      1 SUBUNIT    0.0000
      9 C9           17.373300   29.425700   54.359400 C.2      1 SUBUNIT    0.0000
     10 C10          17.241200   28.828800   55.559600 C.2      1 SUBUNIT    0.0000
     11 C11          16.318900   27.706900   55.772600 C.2      1 SUBUNIT    0.0000
     12 C12          15.736000   27.527200   57.022100 C.2      1 SUBUNIT    0.0000
     13 C13          16.022600   26.813100   54.744100 C.2      1 SUBUNIT    0.0000
     14 C14          14.840500   26.485200   57.232400 C.2      1 SUBUNIT    0.0000
     15 C15          15.145200   25.759300   54.963500 C.2      1 SUBUNIT    0.0000
     16 C16          14.546200   25.600400   56.204800 C.2      1 SUBUNIT    0.0000
     17 C17          17.823000   35.451800   53.468400 C.3      1 SUBUNIT    0.0000
     18 C18          18.537500   37.214200   55.126100 C.3      1 SUBUNIT    0.0000
     19 C19          15.358300   36.110800   54.895700 C.2      1 SUBUNIT    0.0000
     20 C20          16.372400   35.607700   57.001200 C.2      1 SUBUNIT    0.0000
     21 C21          18.348400   33.323000   55.413300 C.3      1 SUBUNIT    0.0000
     22 C22          17.297000   34.021800   53.226800 C.3      1 SUBUNIT    0.0000
     23 N23          18.773200   37.605800   56.514200 N.3      1 SUBUNIT    0.0000
     24 O24          17.515100   31.718100   53.830700 O.3      1 SUBUNIT    0.0000
     25 H25          19.041300   34.956400   56.644400 H        1 SUBUNIT    0.0000
     26 H26          19.800800   34.834700   55.091100 H        1 SUBUNIT    0.0000
     27 H27          13.225600   36.292700   54.899100 H        1 SUBUNIT    0.0000
     28 H28          15.023700   35.411900   58.660200 H        1 SUBUNIT    0.0000
     29 H29          19.136900   32.920900   53.446200 H        1 SUBUNIT    0.0000
     30 H30          13.007100   35.819700   57.310800 H        1 SUBUNIT    0.0000
     31 H31          18.960300   30.727400   54.939500 H        1 SUBUNIT    0.0000
     32 H32          18.933900   30.352000   53.221000 H        1 SUBUNIT    0.0000
     33 H33          16.830200   29.082300   53.500100 H        1 SUBUNIT    0.0000
     34 H34          17.807700   29.180300   56.404200 H        1 SUBUNIT    0.0000
     35 H35          15.962000   28.205100   57.833000 H        1 SUBUNIT    0.0000
     36 H36          16.483200   26.912200   53.773300 H        1 SUBUNIT    0.0000
     37 H37          14.364600   26.364100   58.193200 H        1 SUBUNIT    0.0000
     38 H38          14.924300   25.067500   54.164300 H        1 SUBUNIT    0.0000
     39 H39          13.851000   24.790200   56.369000 H        1 SUBUNIT    0.0000
     40 H40          18.829200   35.521400   53.057500 H        1 SUBUNIT    0.0000
     41 H41          17.246400   36.179400   52.900100 H        1 SUBUNIT    0.0000
     42 H42          19.504500   37.246300   54.621700 H        1 SUBUNIT    0.0000
     43 H43          17.913200   37.980100   54.665500 H        1 SUBUNIT    0.0000
     44 H44          15.396100   36.333300   53.841700 H        1 SUBUNIT    0.0000
     45 H45          17.236300   35.435700   57.623500 H        1 SUBUNIT    0.0000
     46 H46          17.420000   33.153800   55.958100 H        1 SUBUNIT    0.0000
     47 H47          19.089500   32.654100   55.845400 H        1 SUBUNIT    0.0000
     48 H48          17.266000   33.806200   52.160200 H        1 SUBUNIT    0.0000
     49 H49          16.268500   33.928400   53.571000 H        1 SUBUNIT    0.0000
     50 H50          19.444000   36.966300   56.929900 H        1 SUBUNIT    0.0000
     51 H51          19.199800   38.521900   56.549400 H        1 SUBUNIT    0.0000
@<TRIPOS>BOND
     1    1    2 1
     2    1    3 1
     3    1   17 1
     4    1   18 1
     5    2   19 2
     6    2   20 1
     7    3   21 1
     8    3   25 1
     9    3   26 1
    10    4    7 2
    11    4   19 1
    12    4   27 1
    13    5    7 1
    14    5   20 2
    15    5   28 1
    16    6   21 1
    17    6   22 1
    18    6   24 1
    19    6   29 1
    20    7   30 1
    21    8    9 1
    22    8   24 1
    23    8   31 1
    24    8   32 1
    25    9   10 2
    26    9   33 1
    27   10   11 1
    28   10   34 1
    29   11   12 2
    30   11   13 1
    31   12   14 1
    32   12   35 1
    33   13   15 2
    34   13   36 1
    35   14   16 2
    36   14   37 1
    37   15   16 1
    38   15   38 1
    39   16   39 1
    40   17   22 1
    41   17   40 1
    42   17   41 1
    43   18   23 1
    44   18   42 1
    45   18   43 1
    46   19   44 1
    47   20   45 1
    48   21   46 1
    49   21   47 1
    50   22   48 1
    51   22   49 1
    52   23   50 1
    53   23   51 1
@<SCITEGIC>MOL_PROPERTY
TopHits
SciTegic.value.IntegerValue
10

@<SCITEGIC>MOL_PROPERTY
-CDOCKER_ENERGY
SciTegic.value.DoubleValue
14.465442

@<SCITEGIC>MOL_PROPERTY
-CDOCKER_INTERACTION_ENERGY
SciTegic.value.DoubleValue
37.889999

@<SCITEGIC>MOL_PROPERTY
POSE_NUMBER
SciTegic.value.IntegerValue
2

@<SCITEGIC>MOL_PROPERTY
UseResidueTemplateCharge
SciTegic.value.StringValue
True

@<SCITEGIC>MOL_PROPERTY
ForcefieldFFML
SciTegic.value.StringValue
<?xml version="1.0" encoding="UTF-8"?>
<!DOCTYPE ffml SYSTEM "Ffml.dtd">
<ffml version="1.0">
<forcefield name="CHARMm" derivedFrom="CHARMm" base="CHARMm">
<atomTypes>
</atomTypes>
<parameters>
</parameters>
</forcefield>
</ffml>

@<SCITEGIC>MOL_PROPERTY
Initial Potential Energy
SciTegic.value.DoubleValue
37.194801

@<SCITEGIC>MOL_PROPERTY
Initial RMS Gradient
SciTegic.value.DoubleValue
9.201180

@<SCITEGIC>MOL_PROPERTY
Minimization Criteria
SciTegic.value.StringValue
 CONJUG> Minimization exiting with gradient tolerance ( 0.0100000) satisfied.

@<SCITEGIC>MOL_PROPERTY
CHARMm Energy
SciTegic.value.DoubleValue
19.447100

@<SCITEGIC>MOL_PROPERTY
Potential Energy
SciTegic.value.DoubleValue
19.447100

@<SCITEGIC>MOL_PROPERTY
RMS Gradient
SciTegic.value.DoubleValue
0.009700

@<SCITEGIC>MOL_PROPERTY
Bond Energy
SciTegic.value.DoubleValue
1.145770

@<SCITEGIC>MOL_PROPERTY
Angle Energy
SciTegic.value.DoubleValue
3.943700

@<SCITEGIC>MOL_PROPERTY
Urey-Bradley Energy
SciTegic.value.IntegerValue
0

@<SCITEGIC>MOL_PROPERTY
Dihedral Energy
SciTegic.value.DoubleValue
17.884001

@<SCITEGIC>MOL_PROPERTY
Improper Energy
SciTegic.value.DoubleValue
0.169000

@<SCITEGIC>MOL_PROPERTY
Van der Waals Energy
SciTegic.value.DoubleValue
-1.114060

@<SCITEGIC>MOL_PROPERTY
Electrostatic Energy
SciTegic.value.DoubleValue
-2.581340

@<SCITEGIC>MOL_PROPERTY
Hydrogen Bond Energy
SciTegic.value.IntegerValue
0

@<SCITEGIC>MOL_PROPERTY
Solvation Free Energy
SciTegic.value.IntegerValue
0

@<SCITEGIC>MOL_PROPERTY
Molecule Solvent Accessibility
SciTegic.value.DoubleValue
3423.729980

@<SCITEGIC>MOL_PROPERTY
Resolution
SciTegic.value.DoubleValue
1.650000

@<SCITEGIC>MOL_PROPERTY
PartialChargeMethod
SciTegic.value.StringValue
MomanyRone

@<SCITEGIC>MOL_PROPERTY
Heavy atom RMSD to syn-7aa 1
SciTegic.value.DoubleValue
3.645730

@<SCITEGIC>ATOM_PROPERTY
Formal Charge
SciTegic.value.StringValue
1 0
2 0
3 0
4 0
5 0
6 0
7 0
8 0
9 0
10 0
11 0
12 0
13 0
14 0
15 0
16 0
17 0
18 0
19 0
20 0
21 0
22 0
23 0
24 0
25 0
26 0
27 0
28 0
29 0
30 0
31 0
32 0
33 0
34 0
35 0
36 0
37 0
38 0
39 0
40 0
41 0
42 0
43 0
44 0
45 0
46 0
47 0
48 0
49 0
50 0
51 0

@<SCITEGIC>ATOM_PROPERTY
pdb_tempFactor
SciTegic.value.DoubleValue
1 0.00
2 0.00
3 0.00
4 0.00
5 0.00
6 0.00
7 0.00
8 0.00
9 0.00
10 0.00
11 0.00
12 0.00
13 0.00
14 0.00
15 0.00
16 0.00
17 0.00
18 0.00
19 0.00
20 0.00
21 0.00
22 0.00
23 0.00
24 0.00
25 0.00
26 0.00
27 0.00
28 0.00
29 0.00
30 0.00
31 0.00
32 0.00
33 0.00
34 0.00
35 0.00
36 0.00
37 0.00
38 0.00
39 0.00
40 0.00
41 0.00
42 0.00
43 0.00
44 0.00
45 0.00
46 0.00
47 0.00
48 0.00
49 0.00
50 0.00
51 0.00

@<SCITEGIC>ATOM_PROPERTY
pdb_occupancy
SciTegic.value.DoubleValue
1 1.00
2 1.00
3 1.00
4 1.00
5 1.00
6 1.00
7 1.00
8 1.00
9 1.00
10 1.00
11 1.00
12 1.00
13 1.00
14 1.00
15 1.00
16 1.00
17 1.00
18 1.00
19 1.00
20 1.00
21 1.00
22 1.00
23 1.00
24 1.00
25 1.00
26 1.00
27 1.00
28 1.00
29 1.00
30 1.00
31 1.00
32 1.00
33 1.00
34 1.00
35 1.00
36 1.00
37 1.00
38 1.00
39 1.00
40 1.00
41 1.00
42 1.00
43 1.00
44 1.00
45 1.00
46 1.00
47 1.00
48 1.00
49 1.00
50 1.00
51 1.00

#	Created by:	Discovery Studio
#	Creation time:	2019-08-05T15:51:23Z

@<TRIPOS>MOLECULE
4n8d
   51    53     0 0 0
SMALL
USER_CHARGES


@<TRIPOS>ATOM
      1 C1           17.691000   30.300900   53.783400 C.3      1 SUBUNIT    0.0000
      2 C2           17.221900   29.325800   54.864500 C.2      1 SUBUNIT    0.0000
      3 C3           16.522400   30.775800   52.884500 C.3      1 SUBUNIT    0.0000
      4 C4           17.352500   28.425200   57.116500 C.2      1 SUBUNIT    0.0000
      5 C5           15.881700   27.409800   55.526600 C.2      1 SUBUNIT    0.0000
      6 C6           16.096400   32.845600   54.285800 C.3      1 SUBUNIT    0.0000
      7 C7           16.397300   27.470600   56.811500 C.2      1 SUBUNIT    0.0000
      8 C8           15.199900   34.818800   55.412200 C.3      1 SUBUNIT    0.0000
      9 C9           16.123500   34.967300   56.593300 C.2      1 SUBUNIT    0.0000
     10 C10          17.277700   35.645400   56.773600 C.2      1 SUBUNIT    0.0000
     11 C11          17.985200   36.473100   55.785500 C.2      1 SUBUNIT    0.0000
     12 C12          17.972100   36.193000   54.422400 C.2      1 SUBUNIT    0.0000
     13 C13          18.738100   37.548000   56.240600 C.2      1 SUBUNIT    0.0000
     14 C14          18.614600   37.036200   53.527400 C.2      1 SUBUNIT    0.0000
     15 C15          19.398800   38.376100   55.344600 C.2      1 SUBUNIT    0.0000
     16 C16          19.323800   38.133500   53.983800 C.2      1 SUBUNIT    0.0000
     17 C17          18.324500   31.593300   54.361900 C.3      1 SUBUNIT    0.0000
     18 C18          18.721700   29.569300   52.903000 C.3      1 SUBUNIT    0.0000
     19 C19          17.756000   29.342400   56.156800 C.2      1 SUBUNIT    0.0000
     20 C20          16.295800   28.322500   54.565100 C.2      1 SUBUNIT    0.0000
     21 C21          15.477900   31.593900   53.655500 C.3      1 SUBUNIT    0.0000
     22 C22          17.319100   32.462600   55.141800 C.3      1 SUBUNIT    0.0000
     23 N23          19.878700   29.076300   53.642700 N.3      1 SUBUNIT    0.0000
     24 O24          15.077000   33.453000   55.060400 O.3      1 SUBUNIT    0.0000
     25 H25          16.041700   29.949200   52.364600 H        1 SUBUNIT    0.0000
     26 H26          16.922800   31.404500   52.088600 H        1 SUBUNIT    0.0000
     27 H27          17.799500   28.454800   58.098400 H        1 SUBUNIT    0.0000
     28 H28          15.166100   26.643000   55.270400 H        1 SUBUNIT    0.0000
     29 H29          16.396300   33.514200   53.478800 H        1 SUBUNIT    0.0000
     30 H30          16.078000   26.761700   57.561600 H        1 SUBUNIT    0.0000
     31 H31          14.215600   35.180600   55.708200 H        1 SUBUNIT    0.0000
     32 H32          15.483900   35.419900   54.553400 H        1 SUBUNIT    0.0000
     33 H33          15.742700   34.427200   57.437200 H        1 SUBUNIT    0.0000
     34 H34          17.737000   35.595600   57.744700 H        1 SUBUNIT    0.0000
     35 H35          17.481700   35.318700   54.034600 H        1 SUBUNIT    0.0000
     36 H36          18.807800   37.740900   57.299000 H        1 SUBUNIT    0.0000
     37 H37          18.572400   36.840300   52.471400 H        1 SUBUNIT    0.0000
     38 H38          19.988300   39.200700   55.703900 H        1 SUBUNIT    0.0000
     39 H39          19.831400   38.779400   53.283000 H        1 SUBUNIT    0.0000
     40 H40          18.716700   32.191800   53.538300 H        1 SUBUNIT    0.0000
     41 H41          19.199100   31.377000   54.974800 H        1 SUBUNIT    0.0000
     42 H42          18.262300   28.709200   52.412800 H        1 SUBUNIT    0.0000
     43 H43          19.094300   30.221500   52.112700 H        1 SUBUNIT    0.0000
     44 H44          18.512000   30.055000   56.449400 H        1 SUBUNIT    0.0000
     45 H45          15.889500   28.222400   53.570900 H        1 SUBUNIT    0.0000
     46 H46          15.010100   30.985700   54.429000 H        1 SUBUNIT    0.0000
     47 H47          14.676500   31.892200   52.980000 H        1 SUBUNIT    0.0000
     48 H48          17.842100   33.354700   55.477300 H        1 SUBUNIT    0.0000
     49 H49          16.983500   31.953700   56.044100 H        1 SUBUNIT    0.0000
     50 H50          19.596200   28.667100   54.526400 H        1 SUBUNIT    0.0000
     51 H51          20.484600   29.850900   53.890800 H        1 SUBUNIT    0.0000
@<TRIPOS>BOND
     1    1    2 1
     2    1    3 1
     3    1   17 1
     4    1   18 1
     5    2   19 2
     6    2   20 1
     7    3   21 1
     8    3   25 1
     9    3   26 1
    10    4    7 2
    11    4   19 1
    12    4   27 1
    13    5    7 1
    14    5   20 2
    15    5   28 1
    16    6   21 1
    17    6   22 1
    18    6   24 1
    19    6   29 1
    20    7   30 1
    21    8    9 1
    22    8   24 1
    23    8   31 1
    24    8   32 1
    25    9   10 2
    26    9   33 1
    27   10   11 1
    28   10   34 1
    29   11   12 2
    30   11   13 1
    31   12   14 1
    32   12   35 1
    33   13   15 2
    34   13   36 1
    35   14   16 2
    36   14   37 1
    37   15   16 1
    38   15   38 1
    39   16   39 1
    40   17   22 1
    41   17   40 1
    42   17   41 1
    43   18   23 1
    44   18   42 1
    45   18   43 1
    46   19   44 1
    47   20   45 1
    48   21   46 1
    49   21   47 1
    50   22   48 1
    51   22   49 1
    52   23   50 1
    53   23   51 1
@<SCITEGIC>MOL_PROPERTY
TopHits
SciTegic.value.IntegerValue
10

@<SCITEGIC>MOL_PROPERTY
-CDOCKER_ENERGY
SciTegic.value.DoubleValue
14.315222

@<SCITEGIC>MOL_PROPERTY
-CDOCKER_INTERACTION_ENERGY
SciTegic.value.DoubleValue
40.886089

@<SCITEGIC>MOL_PROPERTY
POSE_NUMBER
SciTegic.value.IntegerValue
3

@<SCITEGIC>MOL_PROPERTY
UseResidueTemplateCharge
SciTegic.value.StringValue
True

@<SCITEGIC>MOL_PROPERTY
ForcefieldFFML
SciTegic.value.StringValue
<?xml version="1.0" encoding="UTF-8"?>
<!DOCTYPE ffml SYSTEM "Ffml.dtd">
<ffml version="1.0">
<forcefield name="CHARMm" derivedFrom="CHARMm" base="CHARMm">
<atomTypes>
</atomTypes>
<parameters>
</parameters>
</forcefield>
</ffml>

@<SCITEGIC>MOL_PROPERTY
Initial Potential Energy
SciTegic.value.DoubleValue
37.194801

@<SCITEGIC>MOL_PROPERTY
Initial RMS Gradient
SciTegic.value.DoubleValue
9.201180

@<SCITEGIC>MOL_PROPERTY
Minimization Criteria
SciTegic.value.StringValue
 CONJUG> Minimization exiting with gradient tolerance ( 0.0100000) satisfied.

@<SCITEGIC>MOL_PROPERTY
CHARMm Energy
SciTegic.value.DoubleValue
19.447100

@<SCITEGIC>MOL_PROPERTY
Potential Energy
SciTegic.value.DoubleValue
19.447100

@<SCITEGIC>MOL_PROPERTY
RMS Gradient
SciTegic.value.DoubleValue
0.009700

@<SCITEGIC>MOL_PROPERTY
Bond Energy
SciTegic.value.DoubleValue
1.145770

@<SCITEGIC>MOL_PROPERTY
Angle Energy
SciTegic.value.DoubleValue
3.943700

@<SCITEGIC>MOL_PROPERTY
Urey-Bradley Energy
SciTegic.value.IntegerValue
0

@<SCITEGIC>MOL_PROPERTY
Dihedral Energy
SciTegic.value.DoubleValue
17.884001

@<SCITEGIC>MOL_PROPERTY
Improper Energy
SciTegic.value.DoubleValue
0.169000

@<SCITEGIC>MOL_PROPERTY
Van der Waals Energy
SciTegic.value.DoubleValue
-1.114060

@<SCITEGIC>MOL_PROPERTY
Electrostatic Energy
SciTegic.value.DoubleValue
-2.581340

@<SCITEGIC>MOL_PROPERTY
Hydrogen Bond Energy
SciTegic.value.IntegerValue
0

@<SCITEGIC>MOL_PROPERTY
Solvation Free Energy
SciTegic.value.IntegerValue
0

@<SCITEGIC>MOL_PROPERTY
Molecule Solvent Accessibility
SciTegic.value.DoubleValue
3423.729980

@<SCITEGIC>MOL_PROPERTY
Resolution
SciTegic.value.DoubleValue
1.650000

@<SCITEGIC>MOL_PROPERTY
PartialChargeMethod
SciTegic.value.StringValue
MomanyRone

@<SCITEGIC>MOL_PROPERTY
Heavy atom RMSD to syn-7aa 1
SciTegic.value.DoubleValue
8.892044

@<SCITEGIC>ATOM_PROPERTY
Formal Charge
SciTegic.value.StringValue
1 0
2 0
3 0
4 0
5 0
6 0
7 0
8 0
9 0
10 0
11 0
12 0
13 0
14 0
15 0
16 0
17 0
18 0
19 0
20 0
21 0
22 0
23 0
24 0
25 0
26 0
27 0
28 0
29 0
30 0
31 0
32 0
33 0
34 0
35 0
36 0
37 0
38 0
39 0
40 0
41 0
42 0
43 0
44 0
45 0
46 0
47 0
48 0
49 0
50 0
51 0

@<SCITEGIC>ATOM_PROPERTY
pdb_tempFactor
SciTegic.value.DoubleValue
1 0.00
2 0.00
3 0.00
4 0.00
5 0.00
6 0.00
7 0.00
8 0.00
9 0.00
10 0.00
11 0.00
12 0.00
13 0.00
14 0.00
15 0.00
16 0.00
17 0.00
18 0.00
19 0.00
20 0.00
21 0.00
22 0.00
23 0.00
24 0.00
25 0.00
26 0.00
27 0.00
28 0.00
29 0.00
30 0.00
31 0.00
32 0.00
33 0.00
34 0.00
35 0.00
36 0.00
37 0.00
38 0.00
39 0.00
40 0.00
41 0.00
42 0.00
43 0.00
44 0.00
45 0.00
46 0.00
47 0.00
48 0.00
49 0.00
50 0.00
51 0.00

@<SCITEGIC>ATOM_PROPERTY
pdb_occupancy
SciTegic.value.DoubleValue
1 1.00
2 1.00
3 1.00
4 1.00
5 1.00
6 1.00
7 1.00
8 1.00
9 1.00
10 1.00
11 1.00
12 1.00
13 1.00
14 1.00
15 1.00
16 1.00
17 1.00
18 1.00
19 1.00
20 1.00
21 1.00
22 1.00
23 1.00
24 1.00
25 1.00
26 1.00
27 1.00
28 1.00
29 1.00
30 1.00
31 1.00
32 1.00
33 1.00
34 1.00
35 1.00
36 1.00
37 1.00
38 1.00
39 1.00
40 1.00
41 1.00
42 1.00
43 1.00
44 1.00
45 1.00
46 1.00
47 1.00
48 1.00
49 1.00
50 1.00
51 1.00

#	Created by:	Discovery Studio
#	Creation time:	2019-08-05T15:51:23Z

@<TRIPOS>MOLECULE
4n8d
   51    53     0 0 0
SMALL
USER_CHARGES


@<TRIPOS>ATOM
      1 C1           17.815800   35.758000   54.989500 C.3      1 SUBUNIT    0.0000
      2 C2           16.453700   35.833800   55.683000 C.2      1 SUBUNIT    0.0000
      3 C3           18.716600   34.656900   55.600800 C.3      1 SUBUNIT    0.0000
      4 C4           14.034000   36.070900   55.603500 C.2      1 SUBUNIT    0.0000
      5 C5           15.114900   35.718800   57.706700 C.2      1 SUBUNIT    0.0000
      6 C6           17.939400   32.914100   53.940500 C.3      1 SUBUNIT    0.0000
      7 C7           13.954200   35.897300   56.974900 C.2      1 SUBUNIT    0.0000
      8 C8           17.273500   30.971400   52.677700 C.3      1 SUBUNIT    0.0000
      9 C9           16.841800   29.548200   52.919200 C.2      1 SUBUNIT    0.0000
     10 C10          16.717200   28.996800   54.143200 C.2      1 SUBUNIT    0.0000
     11 C11          16.226600   27.634200   54.393700 C.2      1 SUBUNIT    0.0000
     12 C12          16.225100   26.654200   53.401100 C.2      1 SUBUNIT    0.0000
     13 C13          15.761800   27.314000   55.665900 C.2      1 SUBUNIT    0.0000
     14 C14          15.743700   25.379700   53.679800 C.2      1 SUBUNIT    0.0000
     15 C15          15.274900   26.043100   55.941200 C.2      1 SUBUNIT    0.0000
     16 C16          15.265300   25.074600   54.946900 C.2      1 SUBUNIT    0.0000
     17 C17          17.689600   35.401100   53.485300 C.3      1 SUBUNIT    0.0000
     18 C18          18.539900   37.115400   55.118500 C.3      1 SUBUNIT    0.0000
     19 C19          15.269000   36.050100   54.969100 C.2      1 SUBUNIT    0.0000
     20 C20          16.350700   35.703600   57.070900 C.2      1 SUBUNIT    0.0000
     21 C21          18.139600   33.251000   55.417400 C.3      1 SUBUNIT    0.0000
     22 C22          17.106600   33.994000   53.236900 C.3      1 SUBUNIT    0.0000
     23 N23          18.916700   37.473700   56.485100 N.3      1 SUBUNIT    0.0000
     24 O24          17.284800   31.665700   53.905400 O.3      1 SUBUNIT    0.0000
     25 H25          18.931900   34.834900   56.652900 H        1 SUBUNIT    0.0000
     26 H26          19.686300   34.686200   55.106100 H        1 SUBUNIT    0.0000
     27 H27          13.132200   36.218300   55.027800 H        1 SUBUNIT    0.0000
     28 H28          15.047500   35.594300   58.775600 H        1 SUBUNIT    0.0000
     29 H29          18.918700   32.832100   53.468300 H        1 SUBUNIT    0.0000
     30 H30          12.994100   35.912800   57.470000 H        1 SUBUNIT    0.0000
     31 H31          18.262600   30.983000   52.219900 H        1 SUBUNIT    0.0000
     32 H32          16.573800   31.459700   51.998900 H        1 SUBUNIT    0.0000
     33 H33          16.565400   29.015300   52.029900 H        1 SUBUNIT    0.0000
     34 H34          16.976700   29.570900   55.013900 H        1 SUBUNIT    0.0000
     35 H35          16.599500   26.856200   52.408900 H        1 SUBUNIT    0.0000
     36 H36          15.768900   28.057900   56.450500 H        1 SUBUNIT    0.0000
     37 H37          15.741400   24.621600   52.909900 H        1 SUBUNIT    0.0000
     38 H38          14.913900   25.801700   56.930300 H        1 SUBUNIT    0.0000
     39 H39          14.897900   24.081700   55.163000 H        1 SUBUNIT    0.0000
     40 H40          18.688100   35.432400   53.051700 H        1 SUBUNIT    0.0000
     41 H41          17.129700   36.156800   52.935800 H        1 SUBUNIT    0.0000
     42 H42          19.463800   37.097500   54.539100 H        1 SUBUNIT    0.0000
     43 H43          17.932100   37.926600   54.716200 H        1 SUBUNIT    0.0000
     44 H44          15.267300   36.186100   53.899000 H        1 SUBUNIT    0.0000
     45 H45          17.236700   35.587900   57.675500 H        1 SUBUNIT    0.0000
     46 H46          17.197300   33.150500   55.954600 H        1 SUBUNIT    0.0000
     47 H47          18.818600   32.517500   55.847000 H        1 SUBUNIT    0.0000
     48 H48          17.073200   33.791900   52.166600 H        1 SUBUNIT    0.0000
     49 H49          16.076100   33.927600   53.579100 H        1 SUBUNIT    0.0000
     50 H50          19.567600   36.778800   56.844000 H        1 SUBUNIT    0.0000
     51 H51          19.427500   38.347200   56.483500 H        1 SUBUNIT    0.0000
@<TRIPOS>BOND
     1    1    2 1
     2    1    3 1
     3    1   17 1
     4    1   18 1
     5    2   19 2
     6    2   20 1
     7    3   21 1
     8    3   25 1
     9    3   26 1
    10    4    7 2
    11    4   19 1
    12    4   27 1
    13    5    7 1
    14    5   20 2
    15    5   28 1
    16    6   21 1
    17    6   22 1
    18    6   24 1
    19    6   29 1
    20    7   30 1
    21    8    9 1
    22    8   24 1
    23    8   31 1
    24    8   32 1
    25    9   10 2
    26    9   33 1
    27   10   11 1
    28   10   34 1
    29   11   12 2
    30   11   13 1
    31   12   14 1
    32   12   35 1
    33   13   15 2
    34   13   36 1
    35   14   16 2
    36   14   37 1
    37   15   16 1
    38   15   38 1
    39   16   39 1
    40   17   22 1
    41   17   40 1
    42   17   41 1
    43   18   23 1
    44   18   42 1
    45   18   43 1
    46   19   44 1
    47   20   45 1
    48   21   46 1
    49   21   47 1
    50   22   48 1
    51   22   49 1
    52   23   50 1
    53   23   51 1
@<SCITEGIC>MOL_PROPERTY
TopHits
SciTegic.value.IntegerValue
10

@<SCITEGIC>MOL_PROPERTY
-CDOCKER_ENERGY
SciTegic.value.DoubleValue
13.810075

@<SCITEGIC>MOL_PROPERTY
-CDOCKER_INTERACTION_ENERGY
SciTegic.value.DoubleValue
36.895695

@<SCITEGIC>MOL_PROPERTY
POSE_NUMBER
SciTegic.value.IntegerValue
4

@<SCITEGIC>MOL_PROPERTY
UseResidueTemplateCharge
SciTegic.value.StringValue
True

@<SCITEGIC>MOL_PROPERTY
ForcefieldFFML
SciTegic.value.StringValue
<?xml version="1.0" encoding="UTF-8"?>
<!DOCTYPE ffml SYSTEM "Ffml.dtd">
<ffml version="1.0">
<forcefield name="CHARMm" derivedFrom="CHARMm" base="CHARMm">
<atomTypes>
</atomTypes>
<parameters>
</parameters>
</forcefield>
</ffml>

@<SCITEGIC>MOL_PROPERTY
Initial Potential Energy
SciTegic.value.DoubleValue
37.194801

@<SCITEGIC>MOL_PROPERTY
Initial RMS Gradient
SciTegic.value.DoubleValue
9.201180

@<SCITEGIC>MOL_PROPERTY
Minimization Criteria
SciTegic.value.StringValue
 CONJUG> Minimization exiting with gradient tolerance ( 0.0100000) satisfied.

@<SCITEGIC>MOL_PROPERTY
CHARMm Energy
SciTegic.value.DoubleValue
19.447100

@<SCITEGIC>MOL_PROPERTY
Potential Energy
SciTegic.value.DoubleValue
19.447100

@<SCITEGIC>MOL_PROPERTY
RMS Gradient
SciTegic.value.DoubleValue
0.009700

@<SCITEGIC>MOL_PROPERTY
Bond Energy
SciTegic.value.DoubleValue
1.145770

@<SCITEGIC>MOL_PROPERTY
Angle Energy
SciTegic.value.DoubleValue
3.943700

@<SCITEGIC>MOL_PROPERTY
Urey-Bradley Energy
SciTegic.value.IntegerValue
0

@<SCITEGIC>MOL_PROPERTY
Dihedral Energy
SciTegic.value.DoubleValue
17.884001

@<SCITEGIC>MOL_PROPERTY
Improper Energy
SciTegic.value.DoubleValue
0.169000

@<SCITEGIC>MOL_PROPERTY
Van der Waals Energy
SciTegic.value.DoubleValue
-1.114060

@<SCITEGIC>MOL_PROPERTY
Electrostatic Energy
SciTegic.value.DoubleValue
-2.581340

@<SCITEGIC>MOL_PROPERTY
Hydrogen Bond Energy
SciTegic.value.IntegerValue
0

@<SCITEGIC>MOL_PROPERTY
Solvation Free Energy
SciTegic.value.IntegerValue
0

@<SCITEGIC>MOL_PROPERTY
Molecule Solvent Accessibility
SciTegic.value.DoubleValue
3423.729980

@<SCITEGIC>MOL_PROPERTY
Resolution
SciTegic.value.DoubleValue
1.650000

@<SCITEGIC>MOL_PROPERTY
PartialChargeMethod
SciTegic.value.StringValue
MomanyRone

@<SCITEGIC>MOL_PROPERTY
Heavy atom RMSD to syn-7aa 1
SciTegic.value.DoubleValue
3.178123

@<SCITEGIC>ATOM_PROPERTY
Formal Charge
SciTegic.value.StringValue
1 0
2 0
3 0
4 0
5 0
6 0
7 0
8 0
9 0
10 0
11 0
12 0
13 0
14 0
15 0
16 0
17 0
18 0
19 0
20 0
21 0
22 0
23 0
24 0
25 0
26 0
27 0
28 0
29 0
30 0
31 0
32 0
33 0
34 0
35 0
36 0
37 0
38 0
39 0
40 0
41 0
42 0
43 0
44 0
45 0
46 0
47 0
48 0
49 0
50 0
51 0

@<SCITEGIC>ATOM_PROPERTY
pdb_tempFactor
SciTegic.value.DoubleValue
1 0.00
2 0.00
3 0.00
4 0.00
5 0.00
6 0.00
7 0.00
8 0.00
9 0.00
10 0.00
11 0.00
12 0.00
13 0.00
14 0.00
15 0.00
16 0.00
17 0.00
18 0.00
19 0.00
20 0.00
21 0.00
22 0.00
23 0.00
24 0.00
25 0.00
26 0.00
27 0.00
28 0.00
29 0.00
30 0.00
31 0.00
32 0.00
33 0.00
34 0.00
35 0.00
36 0.00
37 0.00
38 0.00
39 0.00
40 0.00
41 0.00
42 0.00
43 0.00
44 0.00
45 0.00
46 0.00
47 0.00
48 0.00
49 0.00
50 0.00
51 0.00

@<SCITEGIC>ATOM_PROPERTY
pdb_occupancy
SciTegic.value.DoubleValue
1 1.00
2 1.00
3 1.00
4 1.00
5 1.00
6 1.00
7 1.00
8 1.00
9 1.00
10 1.00
11 1.00
12 1.00
13 1.00
14 1.00
15 1.00
16 1.00
17 1.00
18 1.00
19 1.00
20 1.00
21 1.00
22 1.00
23 1.00
24 1.00
25 1.00
26 1.00
27 1.00
28 1.00
29 1.00
30 1.00
31 1.00
32 1.00
33 1.00
34 1.00
35 1.00
36 1.00
37 1.00
38 1.00
39 1.00
40 1.00
41 1.00
42 1.00
43 1.00
44 1.00
45 1.00
46 1.00
47 1.00
48 1.00
49 1.00
50 1.00
51 1.00

#	Created by:	Discovery Studio
#	Creation time:	2019-08-05T15:51:23Z

@<TRIPOS>MOLECULE
4n8d
   51    53     0 0 0
SMALL
USER_CHARGES


@<TRIPOS>ATOM
      1 C1           17.898600   35.747700   54.960700 C.3      1 SUBUNIT    0.0000
      2 C2           16.509600   35.796100   55.595600 C.2      1 SUBUNIT    0.0000
      3 C3           18.784200   34.644200   55.589400 C.3      1 SUBUNIT    0.0000
      4 C4           14.097500   36.033500   55.423600 C.2      1 SUBUNIT    0.0000
      5 C5           15.099000   35.694400   57.569700 C.2      1 SUBUNIT    0.0000
      6 C6           18.213300   32.956900   53.820600 C.3      1 SUBUNIT    0.0000
      7 C7           13.966700   35.871600   56.792400 C.2      1 SUBUNIT    0.0000
      8 C8           18.575200   30.595200   53.800300 C.3      1 SUBUNIT    0.0000
      9 C9           17.916300   29.282500   53.478200 C.2      1 SUBUNIT    0.0000
     10 C10          16.727200   29.150800   52.855900 C.2      1 SUBUNIT    0.0000
     11 C11          16.079200   27.860600   52.572600 C.2      1 SUBUNIT    0.0000
     12 C12          14.987100   27.835200   51.711000 C.2      1 SUBUNIT    0.0000
     13 C13          16.519400   26.667600   53.145000 C.2      1 SUBUNIT    0.0000
     14 C14          14.366800   26.634900   51.389600 C.2      1 SUBUNIT    0.0000
     15 C15          15.885700   25.469800   52.840700 C.2      1 SUBUNIT    0.0000
     16 C16          14.814800   25.451500   51.957500 C.2      1 SUBUNIT    0.0000
     17 C17          17.848800   35.432000   53.443400 C.3      1 SUBUNIT    0.0000
     18 C18          18.604400   37.102500   55.182000 C.3      1 SUBUNIT    0.0000
     19 C19          15.354000   36.004900   54.834800 C.2      1 SUBUNIT    0.0000
     20 C20          16.356600   35.669000   56.979200 C.2      1 SUBUNIT    0.0000
     21 C21          18.271900   33.226300   55.326300 C.3      1 SUBUNIT    0.0000
     22 C22          17.332700   34.008800   53.139200 C.3      1 SUBUNIT    0.0000
     23 N23          17.976800   38.224000   54.492400 N.3      1 SUBUNIT    0.0000
     24 O24          17.688900   31.671900   53.562800 O.3      1 SUBUNIT    0.0000
     25 H25          18.950700   34.796900   56.654100 H        1 SUBUNIT    0.0000
     26 H26          19.771200   34.707500   55.133500 H        1 SUBUNIT    0.0000
     27 H27          13.219100   36.182200   54.813400 H        1 SUBUNIT    0.0000
     28 H28          14.993900   35.585100   58.637900 H        1 SUBUNIT    0.0000
     29 H29          19.220800   33.021900   53.410500 H        1 SUBUNIT    0.0000
     30 H30          12.988700   35.895000   57.250900 H        1 SUBUNIT    0.0000
     31 H31          18.880000   30.587500   54.845900 H        1 SUBUNIT    0.0000
     32 H32          19.475000   30.710300   53.195400 H        1 SUBUNIT    0.0000
     33 H33          18.460100   28.436300   53.847800 H        1 SUBUNIT    0.0000
     34 H34          16.203600   30.029500   52.528700 H        1 SUBUNIT    0.0000
     35 H35          14.619600   28.752300   51.275400 H        1 SUBUNIT    0.0000
     36 H36          17.341100   26.642000   53.841400 H        1 SUBUNIT    0.0000
     37 H37          13.534100   26.625700   50.701300 H        1 SUBUNIT    0.0000
     38 H38          16.223400   24.551300   53.297400 H        1 SUBUNIT    0.0000
     39 H39          14.325700   24.518200   51.719500 H        1 SUBUNIT    0.0000
     40 H40          18.863100   35.519100   53.057600 H        1 SUBUNIT    0.0000
     41 H41          17.282600   36.180200   52.890600 H        1 SUBUNIT    0.0000
     42 H42          18.650200   37.352100   56.243000 H        1 SUBUNIT    0.0000
     43 H43          19.634600   37.053500   54.826800 H        1 SUBUNIT    0.0000
     44 H44          15.391500   36.135500   53.764800 H        1 SUBUNIT    0.0000
     45 H45          17.218100   35.550800   57.617300 H        1 SUBUNIT    0.0000
     46 H46          17.294500   33.074200   55.782100 H        1 SUBUNIT    0.0000
     47 H47          18.950500   32.518200   55.796300 H        1 SUBUNIT    0.0000
     48 H48          17.310900   33.826600   52.066500 H        1 SUBUNIT    0.0000
     49 H49          16.302700   33.883700   53.469100 H        1 SUBUNIT    0.0000
     50 H50          18.529800   39.061600   54.626900 H        1 SUBUNIT    0.0000
     51 H51          17.973500   38.044800   53.496800 H        1 SUBUNIT    0.0000
@<TRIPOS>BOND
     1    1    2 1
     2    1    3 1
     3    1   17 1
     4    1   18 1
     5    2   19 2
     6    2   20 1
     7    3   21 1
     8    3   25 1
     9    3   26 1
    10    4    7 2
    11    4   19 1
    12    4   27 1
    13    5    7 1
    14    5   20 2
    15    5   28 1
    16    6   21 1
    17    6   22 1
    18    6   24 1
    19    6   29 1
    20    7   30 1
    21    8    9 1
    22    8   24 1
    23    8   31 1
    24    8   32 1
    25    9   10 2
    26    9   33 1
    27   10   11 1
    28   10   34 1
    29   11   12 2
    30   11   13 1
    31   12   14 1
    32   12   35 1
    33   13   15 2
    34   13   36 1
    35   14   16 2
    36   14   37 1
    37   15   16 1
    38   15   38 1
    39   16   39 1
    40   17   22 1
    41   17   40 1
    42   17   41 1
    43   18   23 1
    44   18   42 1
    45   18   43 1
    46   19   44 1
    47   20   45 1
    48   21   46 1
    49   21   47 1
    50   22   48 1
    51   22   49 1
    52   23   50 1
    53   23   51 1
@<SCITEGIC>MOL_PROPERTY
TopHits
SciTegic.value.IntegerValue
10

@<SCITEGIC>MOL_PROPERTY
-CDOCKER_ENERGY
SciTegic.value.DoubleValue
13.079836

@<SCITEGIC>MOL_PROPERTY
-CDOCKER_INTERACTION_ENERGY
SciTegic.value.DoubleValue
35.929474

@<SCITEGIC>MOL_PROPERTY
POSE_NUMBER
SciTegic.value.IntegerValue
5

@<SCITEGIC>MOL_PROPERTY
UseResidueTemplateCharge
SciTegic.value.StringValue
True

@<SCITEGIC>MOL_PROPERTY
ForcefieldFFML
SciTegic.value.StringValue
<?xml version="1.0" encoding="UTF-8"?>
<!DOCTYPE ffml SYSTEM "Ffml.dtd">
<ffml version="1.0">
<forcefield name="CHARMm" derivedFrom="CHARMm" base="CHARMm">
<atomTypes>
</atomTypes>
<parameters>
</parameters>
</forcefield>
</ffml>

@<SCITEGIC>MOL_PROPERTY
Initial Potential Energy
SciTegic.value.DoubleValue
37.194801

@<SCITEGIC>MOL_PROPERTY
Initial RMS Gradient
SciTegic.value.DoubleValue
9.201180

@<SCITEGIC>MOL_PROPERTY
Minimization Criteria
SciTegic.value.StringValue
 CONJUG> Minimization exiting with gradient tolerance ( 0.0100000) satisfied.

@<SCITEGIC>MOL_PROPERTY
CHARMm Energy
SciTegic.value.DoubleValue
19.447100

@<SCITEGIC>MOL_PROPERTY
Potential Energy
SciTegic.value.DoubleValue
19.447100

@<SCITEGIC>MOL_PROPERTY
RMS Gradient
SciTegic.value.DoubleValue
0.009700

@<SCITEGIC>MOL_PROPERTY
Bond Energy
SciTegic.value.DoubleValue
1.145770

@<SCITEGIC>MOL_PROPERTY
Angle Energy
SciTegic.value.DoubleValue
3.943700

@<SCITEGIC>MOL_PROPERTY
Urey-Bradley Energy
SciTegic.value.IntegerValue
0

@<SCITEGIC>MOL_PROPERTY
Dihedral Energy
SciTegic.value.DoubleValue
17.884001

@<SCITEGIC>MOL_PROPERTY
Improper Energy
SciTegic.value.DoubleValue
0.169000

@<SCITEGIC>MOL_PROPERTY
Van der Waals Energy
SciTegic.value.DoubleValue
-1.114060

@<SCITEGIC>MOL_PROPERTY
Electrostatic Energy
SciTegic.value.DoubleValue
-2.581340

@<SCITEGIC>MOL_PROPERTY
Hydrogen Bond Energy
SciTegic.value.IntegerValue
0

@<SCITEGIC>MOL_PROPERTY
Solvation Free Energy
SciTegic.value.IntegerValue
0

@<SCITEGIC>MOL_PROPERTY
Molecule Solvent Accessibility
SciTegic.value.DoubleValue
3423.729980

@<SCITEGIC>MOL_PROPERTY
Resolution
SciTegic.value.DoubleValue
1.650000

@<SCITEGIC>MOL_PROPERTY
PartialChargeMethod
SciTegic.value.StringValue
MomanyRone

@<SCITEGIC>MOL_PROPERTY
Heavy atom RMSD to syn-7aa 1
SciTegic.value.DoubleValue
3.210624

@<SCITEGIC>ATOM_PROPERTY
Formal Charge
SciTegic.value.StringValue
1 0
2 0
3 0
4 0
5 0
6 0
7 0
8 0
9 0
10 0
11 0
12 0
13 0
14 0
15 0
16 0
17 0
18 0
19 0
20 0
21 0
22 0
23 0
24 0
25 0
26 0
27 0
28 0
29 0
30 0
31 0
32 0
33 0
34 0
35 0
36 0
37 0
38 0
39 0
40 0
41 0
42 0
43 0
44 0
45 0
46 0
47 0
48 0
49 0
50 0
51 0

@<SCITEGIC>ATOM_PROPERTY
pdb_tempFactor
SciTegic.value.DoubleValue
1 0.00
2 0.00
3 0.00
4 0.00
5 0.00
6 0.00
7 0.00
8 0.00
9 0.00
10 0.00
11 0.00
12 0.00
13 0.00
14 0.00
15 0.00
16 0.00
17 0.00
18 0.00
19 0.00
20 0.00
21 0.00
22 0.00
23 0.00
24 0.00
25 0.00
26 0.00
27 0.00
28 0.00
29 0.00
30 0.00
31 0.00
32 0.00
33 0.00
34 0.00
35 0.00
36 0.00
37 0.00
38 0.00
39 0.00
40 0.00
41 0.00
42 0.00
43 0.00
44 0.00
45 0.00
46 0.00
47 0.00
48 0.00
49 0.00
50 0.00
51 0.00

@<SCITEGIC>ATOM_PROPERTY
pdb_occupancy
SciTegic.value.DoubleValue
1 1.00
2 1.00
3 1.00
4 1.00
5 1.00
6 1.00
7 1.00
8 1.00
9 1.00
10 1.00
11 1.00
12 1.00
13 1.00
14 1.00
15 1.00
16 1.00
17 1.00
18 1.00
19 1.00
20 1.00
21 1.00
22 1.00
23 1.00
24 1.00
25 1.00
26 1.00
27 1.00
28 1.00
29 1.00
30 1.00
31 1.00
32 1.00
33 1.00
34 1.00
35 1.00
36 1.00
37 1.00
38 1.00
39 1.00
40 1.00
41 1.00
42 1.00
43 1.00
44 1.00
45 1.00
46 1.00
47 1.00
48 1.00
49 1.00
50 1.00
51 1.00

#	Created by:	Discovery Studio
#	Creation time:	2019-08-05T15:51:23Z

@<TRIPOS>MOLECULE
4n8d
   51    53     0 0 0
SMALL
USER_CHARGES


@<TRIPOS>ATOM
      1 C1           17.803600   35.859300   54.994200 C.3      1 SUBUNIT    0.0000
      2 C2           16.440000   35.848200   55.687800 C.2      1 SUBUNIT    0.0000
      3 C3           18.787400   34.831700   55.603100 C.3      1 SUBUNIT    0.0000
      4 C4           14.024300   36.102700   55.612200 C.2      1 SUBUNIT    0.0000
      5 C5           15.089000   35.569600   57.688200 C.2      1 SUBUNIT    0.0000
      6 C6           18.165800   33.030000   53.949800 C.3      1 SUBUNIT    0.0000
      7 C7           13.934400   35.813000   56.963600 C.2      1 SUBUNIT    0.0000
      8 C8           18.515000   30.659300   54.049400 C.3      1 SUBUNIT    0.0000
      9 C9           17.734900   29.424100   54.400400 C.2      1 SUBUNIT    0.0000
     10 C10          16.436600   29.225200   54.107800 C.2      1 SUBUNIT    0.0000
     11 C11          15.704000   28.058500   54.607500 C.2      1 SUBUNIT    0.0000
     12 C12          15.933600   27.568600   55.891800 C.2      1 SUBUNIT    0.0000
     13 C13          14.746300   27.452700   53.802200 C.2      1 SUBUNIT    0.0000
     14 C14          15.230000   26.462900   56.350900 C.2      1 SUBUNIT    0.0000
     15 C15          14.046700   26.344100   54.261200 C.2      1 SUBUNIT    0.0000
     16 C16          14.292100   25.846100   55.533100 C.2      1 SUBUNIT    0.0000
     17 C17          17.702100   35.483400   53.492800 C.3      1 SUBUNIT    0.0000
     18 C18          18.423300   37.265400   55.129700 C.3      1 SUBUNIT    0.0000
     19 C19          15.262500   36.129400   54.986300 C.2      1 SUBUNIT    0.0000
     20 C20          16.327500   35.598000   57.058600 C.2      1 SUBUNIT    0.0000
     21 C21          18.334000   33.381200   55.431000 C.3      1 SUBUNIT    0.0000
     22 C22          17.224400   34.033500   53.272100 C.3      1 SUBUNIT    0.0000
     23 N23          18.722400   37.639800   56.510400 N.3      1 SUBUNIT    0.0000
     24 O24          17.619800   31.733100   53.830300 O.3      1 SUBUNIT    0.0000
     25 H25          19.008100   35.029600   56.650200 H        1 SUBUNIT    0.0000
     26 H26          19.740600   34.932400   55.084100 H        1 SUBUNIT    0.0000
     27 H27          13.129500   36.315800   55.046100 H        1 SUBUNIT    0.0000
     28 H28          15.017500   35.365900   58.745400 H        1 SUBUNIT    0.0000
     29 H29          19.138800   33.059600   53.458900 H        1 SUBUNIT    0.0000
     30 H30          12.971200   35.789600   57.451900 H        1 SUBUNIT    0.0000
     31 H31          19.188100   30.885400   54.876400 H        1 SUBUNIT    0.0000
     32 H32          19.131500   30.490000   53.166800 H        1 SUBUNIT    0.0000
     33 H33          18.274900   28.730700   55.018700 H        1 SUBUNIT    0.0000
     34 H34          15.901500   29.918500   53.485400 H        1 SUBUNIT    0.0000
     35 H35          16.643200   28.050200   56.548300 H        1 SUBUNIT    0.0000
     36 H36          14.549900   27.839400   52.812900 H        1 SUBUNIT    0.0000
     37 H37          15.410200   26.083900   57.346000 H        1 SUBUNIT    0.0000
     38 H38          13.309800   25.870700   53.629200 H        1 SUBUNIT    0.0000
     39 H39          13.748300   24.983300   55.888900 H        1 SUBUNIT    0.0000
     40 H40          18.695200   35.583500   53.054900 H        1 SUBUNIT    0.0000
     41 H41          17.087000   36.186500   52.934100 H        1 SUBUNIT    0.0000
     42 H42          19.363500   37.321100   54.578600 H        1 SUBUNIT    0.0000
     43 H43          17.764200   38.027100   54.712000 H        1 SUBUNIT    0.0000
     44 H44          15.275000   36.370200   53.936100 H        1 SUBUNIT    0.0000
     45 H45          17.204800   35.421600   57.659800 H        1 SUBUNIT    0.0000
     46 H46          17.407900   33.192600   55.974200 H        1 SUBUNIT    0.0000
     47 H47          19.088700   32.733900   55.869900 H        1 SUBUNIT    0.0000
     48 H48          17.172000   33.811300   52.207500 H        1 SUBUNIT    0.0000
     49 H49          16.212900   33.896800   53.652800 H        1 SUBUNIT    0.0000
     50 H50          19.182400   38.540700   56.534800 H        1 SUBUNIT    0.0000
     51 H51          19.388600   36.975600   56.894100 H        1 SUBUNIT    0.0000
@<TRIPOS>BOND
     1    1    2 1
     2    1    3 1
     3    1   17 1
     4    1   18 1
     5    2   19 2
     6    2   20 1
     7    3   21 1
     8    3   25 1
     9    3   26 1
    10    4    7 2
    11    4   19 1
    12    4   27 1
    13    5    7 1
    14    5   20 2
    15    5   28 1
    16    6   21 1
    17    6   22 1
    18    6   24 1
    19    6   29 1
    20    7   30 1
    21    8    9 1
    22    8   24 1
    23    8   31 1
    24    8   32 1
    25    9   10 2
    26    9   33 1
    27   10   11 1
    28   10   34 1
    29   11   12 2
    30   11   13 1
    31   12   14 1
    32   12   35 1
    33   13   15 2
    34   13   36 1
    35   14   16 2
    36   14   37 1
    37   15   16 1
    38   15   38 1
    39   16   39 1
    40   17   22 1
    41   17   40 1
    42   17   41 1
    43   18   23 1
    44   18   42 1
    45   18   43 1
    46   19   44 1
    47   20   45 1
    48   21   46 1
    49   21   47 1
    50   22   48 1
    51   22   49 1
    52   23   50 1
    53   23   51 1
@<SCITEGIC>MOL_PROPERTY
TopHits
SciTegic.value.IntegerValue
10

@<SCITEGIC>MOL_PROPERTY
-CDOCKER_ENERGY
SciTegic.value.DoubleValue
12.294875

@<SCITEGIC>MOL_PROPERTY
-CDOCKER_INTERACTION_ENERGY
SciTegic.value.DoubleValue
36.363697

@<SCITEGIC>MOL_PROPERTY
POSE_NUMBER
SciTegic.value.IntegerValue
6

@<SCITEGIC>MOL_PROPERTY
UseResidueTemplateCharge
SciTegic.value.StringValue
True

@<SCITEGIC>MOL_PROPERTY
ForcefieldFFML
SciTegic.value.StringValue
<?xml version="1.0" encoding="UTF-8"?>
<!DOCTYPE ffml SYSTEM "Ffml.dtd">
<ffml version="1.0">
<forcefield name="CHARMm" derivedFrom="CHARMm" base="CHARMm">
<atomTypes>
</atomTypes>
<parameters>
</parameters>
</forcefield>
</ffml>

@<SCITEGIC>MOL_PROPERTY
Initial Potential Energy
SciTegic.value.DoubleValue
37.194801

@<SCITEGIC>MOL_PROPERTY
Initial RMS Gradient
SciTegic.value.DoubleValue
9.201180

@<SCITEGIC>MOL_PROPERTY
Minimization Criteria
SciTegic.value.StringValue
 CONJUG> Minimization exiting with gradient tolerance ( 0.0100000) satisfied.

@<SCITEGIC>MOL_PROPERTY
CHARMm Energy
SciTegic.value.DoubleValue
19.447100

@<SCITEGIC>MOL_PROPERTY
Potential Energy
SciTegic.value.DoubleValue
19.447100

@<SCITEGIC>MOL_PROPERTY
RMS Gradient
SciTegic.value.DoubleValue
0.009700

@<SCITEGIC>MOL_PROPERTY
Bond Energy
SciTegic.value.DoubleValue
1.145770

@<SCITEGIC>MOL_PROPERTY
Angle Energy
SciTegic.value.DoubleValue
3.943700

@<SCITEGIC>MOL_PROPERTY
Urey-Bradley Energy
SciTegic.value.IntegerValue
0

@<SCITEGIC>MOL_PROPERTY
Dihedral Energy
SciTegic.value.DoubleValue
17.884001

@<SCITEGIC>MOL_PROPERTY
Improper Energy
SciTegic.value.DoubleValue
0.169000

@<SCITEGIC>MOL_PROPERTY
Van der Waals Energy
SciTegic.value.DoubleValue
-1.114060

@<SCITEGIC>MOL_PROPERTY
Electrostatic Energy
SciTegic.value.DoubleValue
-2.581340

@<SCITEGIC>MOL_PROPERTY
Hydrogen Bond Energy
SciTegic.value.IntegerValue
0

@<SCITEGIC>MOL_PROPERTY
Solvation Free Energy
SciTegic.value.IntegerValue
0

@<SCITEGIC>MOL_PROPERTY
Molecule Solvent Accessibility
SciTegic.value.DoubleValue
3423.729980

@<SCITEGIC>MOL_PROPERTY
Resolution
SciTegic.value.DoubleValue
1.650000

@<SCITEGIC>MOL_PROPERTY
PartialChargeMethod
SciTegic.value.StringValue
MomanyRone

@<SCITEGIC>MOL_PROPERTY
Heavy atom RMSD to syn-7aa 1
SciTegic.value.DoubleValue
3.555565

@<SCITEGIC>ATOM_PROPERTY
Formal Charge
SciTegic.value.StringValue
1 0
2 0
3 0
4 0
5 0
6 0
7 0
8 0
9 0
10 0
11 0
12 0
13 0
14 0
15 0
16 0
17 0
18 0
19 0
20 0
21 0
22 0
23 0
24 0
25 0
26 0
27 0
28 0
29 0
30 0
31 0
32 0
33 0
34 0
35 0
36 0
37 0
38 0
39 0
40 0
41 0
42 0
43 0
44 0
45 0
46 0
47 0
48 0
49 0
50 0
51 0

@<SCITEGIC>ATOM_PROPERTY
pdb_tempFactor
SciTegic.value.DoubleValue
1 0.00
2 0.00
3 0.00
4 0.00
5 0.00
6 0.00
7 0.00
8 0.00
9 0.00
10 0.00
11 0.00
12 0.00
13 0.00
14 0.00
15 0.00
16 0.00
17 0.00
18 0.00
19 0.00
20 0.00
21 0.00
22 0.00
23 0.00
24 0.00
25 0.00
26 0.00
27 0.00
28 0.00
29 0.00
30 0.00
31 0.00
32 0.00
33 0.00
34 0.00
35 0.00
36 0.00
37 0.00
38 0.00
39 0.00
40 0.00
41 0.00
42 0.00
43 0.00
44 0.00
45 0.00
46 0.00
47 0.00
48 0.00
49 0.00
50 0.00
51 0.00

@<SCITEGIC>ATOM_PROPERTY
pdb_occupancy
SciTegic.value.DoubleValue
1 1.00
2 1.00
3 1.00
4 1.00
5 1.00
6 1.00
7 1.00
8 1.00
9 1.00
10 1.00
11 1.00
12 1.00
13 1.00
14 1.00
15 1.00
16 1.00
17 1.00
18 1.00
19 1.00
20 1.00
21 1.00
22 1.00
23 1.00
24 1.00
25 1.00
26 1.00
27 1.00
28 1.00
29 1.00
30 1.00
31 1.00
32 1.00
33 1.00
34 1.00
35 1.00
36 1.00
37 1.00
38 1.00
39 1.00
40 1.00
41 1.00
42 1.00
43 1.00
44 1.00
45 1.00
46 1.00
47 1.00
48 1.00
49 1.00
50 1.00
51 1.00

#	Created by:	Discovery Studio
#	Creation time:	2019-08-05T15:51:23Z

@<TRIPOS>MOLECULE
4n8d
   51    53     0 0 0
SMALL
USER_CHARGES


@<TRIPOS>ATOM
      1 C1           16.341400   34.566300   55.199500 C.3      1 SUBUNIT    0.0000
      2 C2           17.308300   35.751900   55.194400 C.2      1 SUBUNIT    0.0000
      3 C3           15.837000   34.188800   53.776500 C.3      1 SUBUNIT    0.0000
      4 C4           18.326900   37.681500   54.121200 C.2      1 SUBUNIT    0.0000
      5 C5           18.893500   37.156700   56.381800 C.2      1 SUBUNIT    0.0000
      6 C6           17.493000   32.304100   53.555400 C.3      1 SUBUNIT    0.0000
      7 C7           19.038200   37.971400   55.272500 C.2      1 SUBUNIT    0.0000
      8 C8           19.034100   30.494100   53.105300 C.3      1 SUBUNIT    0.0000
      9 C9           18.029300   29.449500   53.511000 C.2      1 SUBUNIT    0.0000
     10 C10          17.686400   28.386200   52.762000 C.2      1 SUBUNIT    0.0000
     11 C11          16.805300   27.299900   53.217400 C.2      1 SUBUNIT    0.0000
     12 C12          16.672900   26.168300   52.419000 C.2      1 SUBUNIT    0.0000
     13 C13          16.120800   27.357100   54.432600 C.2      1 SUBUNIT    0.0000
     14 C14          15.903500   25.092700   52.840000 C.2      1 SUBUNIT    0.0000
     15 C15          15.347500   26.281100   54.850500 C.2      1 SUBUNIT    0.0000
     16 C16          15.246100   25.145000   54.060200 C.2      1 SUBUNIT    0.0000
     17 C17          17.006800   33.298700   55.800000 C.3      1 SUBUNIT    0.0000
     18 C18          15.102400   34.939700   56.046200 C.3      1 SUBUNIT    0.0000
     19 C19          17.459700   36.596800   54.088400 C.2      1 SUBUNIT    0.0000
     20 C20          18.050400   36.058400   56.337900 C.2      1 SUBUNIT    0.0000
     21 C21          16.920100   33.553800   52.886000 C.3      1 SUBUNIT    0.0000
     22 C22          18.103900   32.704900   54.905800 C.3      1 SUBUNIT    0.0000
     23 N23          15.352300   35.179300   57.468000 N.3      1 SUBUNIT    0.0000
     24 O24          18.429200   31.702100   52.682100 O.3      1 SUBUNIT    0.0000
     25 H25          15.367900   35.036100   53.276700 H        1 SUBUNIT    0.0000
     26 H26          15.032700   33.458300   53.870700 H        1 SUBUNIT    0.0000
     27 H27          18.452700   38.303300   53.247600 H        1 SUBUNIT    0.0000
     28 H28          19.465300   37.350400   57.275700 H        1 SUBUNIT    0.0000
     29 H29          16.669400   31.608800   53.722800 H        1 SUBUNIT    0.0000
     30 H30          19.710600   38.815700   55.299800 H        1 SUBUNIT    0.0000
     31 H31          19.688900   30.686100   53.948400 H        1 SUBUNIT    0.0000
     32 H32          19.659500   30.117300   52.295300 H        1 SUBUNIT    0.0000
     33 H33          17.684100   29.571500   54.520000 H        1 SUBUNIT    0.0000
     34 H34          18.083400   28.303900   51.767900 H        1 SUBUNIT    0.0000
     35 H35          17.185500   26.111700   51.469800 H        1 SUBUNIT    0.0000
     36 H36          16.171100   28.220900   55.076800 H        1 SUBUNIT    0.0000
     37 H37          15.822300   24.212400   52.220000 H        1 SUBUNIT    0.0000
     38 H38          14.827700   26.324700   55.795700 H        1 SUBUNIT    0.0000
     39 H39          14.657000   24.303300   54.393500 H        1 SUBUNIT    0.0000
     40 H40          16.241800   32.535100   55.943400 H        1 SUBUNIT    0.0000
     41 H41          17.408900   33.475600   56.793100 H        1 SUBUNIT    0.0000
     42 H42          14.632700   35.838600   55.644400 H        1 SUBUNIT    0.0000
     43 H43          14.355800   34.146000   55.992700 H        1 SUBUNIT    0.0000
     44 H44          16.921100   36.433200   53.168600 H        1 SUBUNIT    0.0000
     45 H45          17.982600   35.448500   57.224800 H        1 SUBUNIT    0.0000
     46 H46          17.723500   34.260400   52.687700 H        1 SUBUNIT    0.0000
     47 H47          16.500800   33.285300   51.917400 H        1 SUBUNIT    0.0000
     48 H48          18.538300   31.841900   55.410000 H        1 SUBUNIT    0.0000
     49 H49          18.917000   33.418200   54.761900 H        1 SUBUNIT    0.0000
     50 H50          14.488400   35.446400   57.923200 H        1 SUBUNIT    0.0000
     51 H51          15.984100   35.960000   57.576600 H        1 SUBUNIT    0.0000
@<TRIPOS>BOND
     1    1    2 1
     2    1    3 1
     3    1   17 1
     4    1   18 1
     5    2   19 2
     6    2   20 1
     7    3   21 1
     8    3   25 1
     9    3   26 1
    10    4    7 2
    11    4   19 1
    12    4   27 1
    13    5    7 1
    14    5   20 2
    15    5   28 1
    16    6   21 1
    17    6   22 1
    18    6   24 1
    19    6   29 1
    20    7   30 1
    21    8    9 1
    22    8   24 1
    23    8   31 1
    24    8   32 1
    25    9   10 2
    26    9   33 1
    27   10   11 1
    28   10   34 1
    29   11   12 2
    30   11   13 1
    31   12   14 1
    32   12   35 1
    33   13   15 2
    34   13   36 1
    35   14   16 2
    36   14   37 1
    37   15   16 1
    38   15   38 1
    39   16   39 1
    40   17   22 1
    41   17   40 1
    42   17   41 1
    43   18   23 1
    44   18   42 1
    45   18   43 1
    46   19   44 1
    47   20   45 1
    48   21   46 1
    49   21   47 1
    50   22   48 1
    51   22   49 1
    52   23   50 1
    53   23   51 1
@<SCITEGIC>MOL_PROPERTY
TopHits
SciTegic.value.IntegerValue
10

@<SCITEGIC>MOL_PROPERTY
-CDOCKER_ENERGY
SciTegic.value.DoubleValue
11.909246

@<SCITEGIC>MOL_PROPERTY
-CDOCKER_INTERACTION_ENERGY
SciTegic.value.DoubleValue
36.243965

@<SCITEGIC>MOL_PROPERTY
POSE_NUMBER
SciTegic.value.IntegerValue
7

@<SCITEGIC>MOL_PROPERTY
UseResidueTemplateCharge
SciTegic.value.StringValue
True

@<SCITEGIC>MOL_PROPERTY
ForcefieldFFML
SciTegic.value.StringValue
<?xml version="1.0" encoding="UTF-8"?>
<!DOCTYPE ffml SYSTEM "Ffml.dtd">
<ffml version="1.0">
<forcefield name="CHARMm" derivedFrom="CHARMm" base="CHARMm">
<atomTypes>
</atomTypes>
<parameters>
</parameters>
</forcefield>
</ffml>

@<SCITEGIC>MOL_PROPERTY
Initial Potential Energy
SciTegic.value.DoubleValue
37.194801

@<SCITEGIC>MOL_PROPERTY
Initial RMS Gradient
SciTegic.value.DoubleValue
9.201180

@<SCITEGIC>MOL_PROPERTY
Minimization Criteria
SciTegic.value.StringValue
 CONJUG> Minimization exiting with gradient tolerance ( 0.0100000) satisfied.

@<SCITEGIC>MOL_PROPERTY
CHARMm Energy
SciTegic.value.DoubleValue
19.447100

@<SCITEGIC>MOL_PROPERTY
Potential Energy
SciTegic.value.DoubleValue
19.447100

@<SCITEGIC>MOL_PROPERTY
RMS Gradient
SciTegic.value.DoubleValue
0.009700

@<SCITEGIC>MOL_PROPERTY
Bond Energy
SciTegic.value.DoubleValue
1.145770

@<SCITEGIC>MOL_PROPERTY
Angle Energy
SciTegic.value.DoubleValue
3.943700

@<SCITEGIC>MOL_PROPERTY
Urey-Bradley Energy
SciTegic.value.IntegerValue
0

@<SCITEGIC>MOL_PROPERTY
Dihedral Energy
SciTegic.value.DoubleValue
17.884001

@<SCITEGIC>MOL_PROPERTY
Improper Energy
SciTegic.value.DoubleValue
0.169000

@<SCITEGIC>MOL_PROPERTY
Van der Waals Energy
SciTegic.value.DoubleValue
-1.114060

@<SCITEGIC>MOL_PROPERTY
Electrostatic Energy
SciTegic.value.DoubleValue
-2.581340

@<SCITEGIC>MOL_PROPERTY
Hydrogen Bond Energy
SciTegic.value.IntegerValue
0

@<SCITEGIC>MOL_PROPERTY
Solvation Free Energy
SciTegic.value.IntegerValue
0

@<SCITEGIC>MOL_PROPERTY
Molecule Solvent Accessibility
SciTegic.value.DoubleValue
3423.729980

@<SCITEGIC>MOL_PROPERTY
Resolution
SciTegic.value.DoubleValue
1.650000

@<SCITEGIC>MOL_PROPERTY
PartialChargeMethod
SciTegic.value.StringValue
MomanyRone

@<SCITEGIC>MOL_PROPERTY
Heavy atom RMSD to syn-7aa 1
SciTegic.value.DoubleValue
2.445168

@<SCITEGIC>ATOM_PROPERTY
Formal Charge
SciTegic.value.StringValue
1 0
2 0
3 0
4 0
5 0
6 0
7 0
8 0
9 0
10 0
11 0
12 0
13 0
14 0
15 0
16 0
17 0
18 0
19 0
20 0
21 0
22 0
23 0
24 0
25 0
26 0
27 0
28 0
29 0
30 0
31 0
32 0
33 0
34 0
35 0
36 0
37 0
38 0
39 0
40 0
41 0
42 0
43 0
44 0
45 0
46 0
47 0
48 0
49 0
50 0
51 0

@<SCITEGIC>ATOM_PROPERTY
pdb_tempFactor
SciTegic.value.DoubleValue
1 0.00
2 0.00
3 0.00
4 0.00
5 0.00
6 0.00
7 0.00
8 0.00
9 0.00
10 0.00
11 0.00
12 0.00
13 0.00
14 0.00
15 0.00
16 0.00
17 0.00
18 0.00
19 0.00
20 0.00
21 0.00
22 0.00
23 0.00
24 0.00
25 0.00
26 0.00
27 0.00
28 0.00
29 0.00
30 0.00
31 0.00
32 0.00
33 0.00
34 0.00
35 0.00
36 0.00
37 0.00
38 0.00
39 0.00
40 0.00
41 0.00
42 0.00
43 0.00
44 0.00
45 0.00
46 0.00
47 0.00
48 0.00
49 0.00
50 0.00
51 0.00

@<SCITEGIC>ATOM_PROPERTY
pdb_occupancy
SciTegic.value.DoubleValue
1 1.00
2 1.00
3 1.00
4 1.00
5 1.00
6 1.00
7 1.00
8 1.00
9 1.00
10 1.00
11 1.00
12 1.00
13 1.00
14 1.00
15 1.00
16 1.00
17 1.00
18 1.00
19 1.00
20 1.00
21 1.00
22 1.00
23 1.00
24 1.00
25 1.00
26 1.00
27 1.00
28 1.00
29 1.00
30 1.00
31 1.00
32 1.00
33 1.00
34 1.00
35 1.00
36 1.00
37 1.00
38 1.00
39 1.00
40 1.00
41 1.00
42 1.00
43 1.00
44 1.00
45 1.00
46 1.00
47 1.00
48 1.00
49 1.00
50 1.00
51 1.00

#	Created by:	Discovery Studio
#	Creation time:	2019-08-05T15:51:23Z

@<TRIPOS>MOLECULE
4n8d
   51    53     0 0 0
SMALL
USER_CHARGES


@<TRIPOS>ATOM
      1 C1           17.817100   35.758700   54.902300 C.3      1 SUBUNIT    0.0000
      2 C2           16.457000   35.813200   55.602800 C.2      1 SUBUNIT    0.0000
      3 C3           18.751700   34.686400   55.516000 C.3      1 SUBUNIT    0.0000
      4 C4           14.042300   36.097800   55.533800 C.2      1 SUBUNIT    0.0000
      5 C5           15.119500   35.659600   57.624100 C.2      1 SUBUNIT    0.0000
      6 C6           18.002000   32.904700   53.879400 C.3      1 SUBUNIT    0.0000
      7 C7           13.961500   35.880700   56.899000 C.2      1 SUBUNIT    0.0000
      8 C8           18.085000   30.502900   54.110600 C.3      1 SUBUNIT    0.0000
      9 C9           17.278400   29.619300   55.025700 C.2      1 SUBUNIT    0.0000
     10 C10          16.110700   29.974200   55.602500 C.2      1 SUBUNIT    0.0000
     11 C11          15.296900   29.075700   56.438900 C.2      1 SUBUNIT    0.0000
     12 C12          14.273500   29.614000   57.213300 C.2      1 SUBUNIT    0.0000
     13 C13          15.500000   27.695700   56.449600 C.2      1 SUBUNIT    0.0000
     14 C14          13.478400   28.792300   58.003100 C.2      1 SUBUNIT    0.0000
     15 C15          14.716700   26.876300   57.252900 C.2      1 SUBUNIT    0.0000
     16 C16          13.706800   27.423500   58.030700 C.2      1 SUBUNIT    0.0000
     17 C17          17.688100   35.384200   53.406600 C.3      1 SUBUNIT    0.0000
     18 C18          18.499100   37.139600   55.005300 C.3      1 SUBUNIT    0.0000
     19 C19          15.277000   36.079400   54.898300 C.2      1 SUBUNIT    0.0000
     20 C20          16.352300   35.631400   56.984800 C.2      1 SUBUNIT    0.0000
     21 C21          18.206100   33.261300   55.357100 C.3      1 SUBUNIT    0.0000
     22 C22          17.136700   33.962600   53.182000 C.3      1 SUBUNIT    0.0000
     23 N23          18.903200   37.508100   56.360500 N.3      1 SUBUNIT    0.0000
     24 O24          17.342100   31.660300   53.775200 O.3      1 SUBUNIT    0.0000
     25 H25          18.975400   34.883700   56.563600 H        1 SUBUNIT    0.0000
     26 H26          19.716100   34.734800   55.006900 H        1 SUBUNIT    0.0000
     27 H27          13.142400   36.280700   54.965100 H        1 SUBUNIT    0.0000
     28 H28          15.054600   35.509200   58.690400 H        1 SUBUNIT    0.0000
     29 H29          18.969200   32.848000   53.379000 H        1 SUBUNIT    0.0000
     30 H30          13.005000   35.898900   57.399400 H        1 SUBUNIT    0.0000
     31 H31          19.036200   30.750000   54.585100 H        1 SUBUNIT    0.0000
     32 H32          18.320400   29.962600   53.194500 H        1 SUBUNIT    0.0000
     33 H33          17.695500   28.638700   55.150400 H        1 SUBUNIT    0.0000
     34 H34          15.733500   30.970100   55.460500 H        1 SUBUNIT    0.0000
     35 H35          14.086900   30.677800   57.202700 H        1 SUBUNIT    0.0000
     36 H36          16.247200   27.232900   55.827600 H        1 SUBUNIT    0.0000
     37 H37          12.681900   29.217400   58.596300 H        1 SUBUNIT    0.0000
     38 H38          14.890200   25.809800   57.265500 H        1 SUBUNIT    0.0000
     39 H39          13.094400   26.783500   58.650500 H        1 SUBUNIT    0.0000
     40 H40          18.684600   35.431400   52.973000 H        1 SUBUNIT    0.0000
     41 H41          17.108500   36.121600   52.853200 H        1 SUBUNIT    0.0000
     42 H42          19.400800   37.168400   54.391100 H        1 SUBUNIT    0.0000
     43 H43          17.836900   37.921200   54.631200 H        1 SUBUNIT    0.0000
     44 H44          15.277500   36.264100   53.836400 H        1 SUBUNIT    0.0000
     45 H45          17.230500   35.463300   57.588500 H        1 SUBUNIT    0.0000
     46 H46          17.271400   33.139100   55.903400 H        1 SUBUNIT    0.0000
     47 H47          18.912500   32.565000   55.804000 H        1 SUBUNIT    0.0000
     48 H48          17.087600   33.743900   52.115200 H        1 SUBUNIT    0.0000
     49 H49          16.112800   33.881100   53.543900 H        1 SUBUNIT    0.0000
     50 H50          19.718800   36.964200   56.632300 H        1 SUBUNIT    0.0000
     51 H51          18.175800   37.277200   57.020700 H        1 SUBUNIT    0.0000
@<TRIPOS>BOND
     1    1    2 1
     2    1    3 1
     3    1   17 1
     4    1   18 1
     5    2   19 2
     6    2   20 1
     7    3   21 1
     8    3   25 1
     9    3   26 1
    10    4    7 2
    11    4   19 1
    12    4   27 1
    13    5    7 1
    14    5   20 2
    15    5   28 1
    16    6   21 1
    17    6   22 1
    18    6   24 1
    19    6   29 1
    20    7   30 1
    21    8    9 1
    22    8   24 1
    23    8   31 1
    24    8   32 1
    25    9   10 2
    26    9   33 1
    27   10   11 1
    28   10   34 1
    29   11   12 2
    30   11   13 1
    31   12   14 1
    32   12   35 1
    33   13   15 2
    34   13   36 1
    35   14   16 2
    36   14   37 1
    37   15   16 1
    38   15   38 1
    39   16   39 1
    40   17   22 1
    41   17   40 1
    42   17   41 1
    43   18   23 1
    44   18   42 1
    45   18   43 1
    46   19   44 1
    47   20   45 1
    48   21   46 1
    49   21   47 1
    50   22   48 1
    51   22   49 1
    52   23   50 1
    53   23   51 1
@<SCITEGIC>MOL_PROPERTY
TopHits
SciTegic.value.IntegerValue
10

@<SCITEGIC>MOL_PROPERTY
-CDOCKER_ENERGY
SciTegic.value.DoubleValue
11.324685

@<SCITEGIC>MOL_PROPERTY
-CDOCKER_INTERACTION_ENERGY
SciTegic.value.DoubleValue
35.126144

@<SCITEGIC>MOL_PROPERTY
POSE_NUMBER
SciTegic.value.IntegerValue
8

@<SCITEGIC>MOL_PROPERTY
UseResidueTemplateCharge
SciTegic.value.StringValue
True

@<SCITEGIC>MOL_PROPERTY
ForcefieldFFML
SciTegic.value.StringValue
<?xml version="1.0" encoding="UTF-8"?>
<!DOCTYPE ffml SYSTEM "Ffml.dtd">
<ffml version="1.0">
<forcefield name="CHARMm" derivedFrom="CHARMm" base="CHARMm">
<atomTypes>
</atomTypes>
<parameters>
</parameters>
</forcefield>
</ffml>

@<SCITEGIC>MOL_PROPERTY
Initial Potential Energy
SciTegic.value.DoubleValue
37.194801

@<SCITEGIC>MOL_PROPERTY
Initial RMS Gradient
SciTegic.value.DoubleValue
9.201180

@<SCITEGIC>MOL_PROPERTY
Minimization Criteria
SciTegic.value.StringValue
 CONJUG> Minimization exiting with gradient tolerance ( 0.0100000) satisfied.

@<SCITEGIC>MOL_PROPERTY
CHARMm Energy
SciTegic.value.DoubleValue
19.447100

@<SCITEGIC>MOL_PROPERTY
Potential Energy
SciTegic.value.DoubleValue
19.447100

@<SCITEGIC>MOL_PROPERTY
RMS Gradient
SciTegic.value.DoubleValue
0.009700

@<SCITEGIC>MOL_PROPERTY
Bond Energy
SciTegic.value.DoubleValue
1.145770

@<SCITEGIC>MOL_PROPERTY
Angle Energy
SciTegic.value.DoubleValue
3.943700

@<SCITEGIC>MOL_PROPERTY
Urey-Bradley Energy
SciTegic.value.IntegerValue
0

@<SCITEGIC>MOL_PROPERTY
Dihedral Energy
SciTegic.value.DoubleValue
17.884001

@<SCITEGIC>MOL_PROPERTY
Improper Energy
SciTegic.value.DoubleValue
0.169000

@<SCITEGIC>MOL_PROPERTY
Van der Waals Energy
SciTegic.value.DoubleValue
-1.114060

@<SCITEGIC>MOL_PROPERTY
Electrostatic Energy
SciTegic.value.DoubleValue
-2.581340

@<SCITEGIC>MOL_PROPERTY
Hydrogen Bond Energy
SciTegic.value.IntegerValue
0

@<SCITEGIC>MOL_PROPERTY
Solvation Free Energy
SciTegic.value.IntegerValue
0

@<SCITEGIC>MOL_PROPERTY
Molecule Solvent Accessibility
SciTegic.value.DoubleValue
3423.729980

@<SCITEGIC>MOL_PROPERTY
Resolution
SciTegic.value.DoubleValue
1.650000

@<SCITEGIC>MOL_PROPERTY
PartialChargeMethod
SciTegic.value.StringValue
MomanyRone

@<SCITEGIC>MOL_PROPERTY
Heavy atom RMSD to syn-7aa 1
SciTegic.value.DoubleValue
4.416032

@<SCITEGIC>ATOM_PROPERTY
Formal Charge
SciTegic.value.StringValue
1 0
2 0
3 0
4 0
5 0
6 0
7 0
8 0
9 0
10 0
11 0
12 0
13 0
14 0
15 0
16 0
17 0
18 0
19 0
20 0
21 0
22 0
23 0
24 0
25 0
26 0
27 0
28 0
29 0
30 0
31 0
32 0
33 0
34 0
35 0
36 0
37 0
38 0
39 0
40 0
41 0
42 0
43 0
44 0
45 0
46 0
47 0
48 0
49 0
50 0
51 0

@<SCITEGIC>ATOM_PROPERTY
pdb_tempFactor
SciTegic.value.DoubleValue
1 0.00
2 0.00
3 0.00
4 0.00
5 0.00
6 0.00
7 0.00
8 0.00
9 0.00
10 0.00
11 0.00
12 0.00
13 0.00
14 0.00
15 0.00
16 0.00
17 0.00
18 0.00
19 0.00
20 0.00
21 0.00
22 0.00
23 0.00
24 0.00
25 0.00
26 0.00
27 0.00
28 0.00
29 0.00
30 0.00
31 0.00
32 0.00
33 0.00
34 0.00
35 0.00
36 0.00
37 0.00
38 0.00
39 0.00
40 0.00
41 0.00
42 0.00
43 0.00
44 0.00
45 0.00
46 0.00
47 0.00
48 0.00
49 0.00
50 0.00
51 0.00

@<SCITEGIC>ATOM_PROPERTY
pdb_occupancy
SciTegic.value.DoubleValue
1 1.00
2 1.00
3 1.00
4 1.00
5 1.00
6 1.00
7 1.00
8 1.00
9 1.00
10 1.00
11 1.00
12 1.00
13 1.00
14 1.00
15 1.00
16 1.00
17 1.00
18 1.00
19 1.00
20 1.00
21 1.00
22 1.00
23 1.00
24 1.00
25 1.00
26 1.00
27 1.00
28 1.00
29 1.00
30 1.00
31 1.00
32 1.00
33 1.00
34 1.00
35 1.00
36 1.00
37 1.00
38 1.00
39 1.00
40 1.00
41 1.00
42 1.00
43 1.00
44 1.00
45 1.00
46 1.00
47 1.00
48 1.00
49 1.00
50 1.00
51 1.00

#	Created by:	Discovery Studio
#	Creation time:	2019-08-05T15:51:23Z

@<TRIPOS>MOLECULE
4n8d
   51    53     0 0 0
SMALL
USER_CHARGES


@<TRIPOS>ATOM
      1 C1           16.820800   29.227500   55.998400 C.3      1 SUBUNIT    0.0000
      2 C2           15.349700   29.581000   55.785500 C.2      1 SUBUNIT    0.0000
      3 C3           17.473200   28.688300   54.699200 C.3      1 SUBUNIT    0.0000
      4 C4           13.409400   30.977600   56.215200 C.2      1 SUBUNIT    0.0000
      5 C5           13.176800   29.022800   54.853500 C.2      1 SUBUNIT    0.0000
      6 C6           18.287800   30.979900   54.027500 C.3      1 SUBUNIT    0.0000
      7 C7           12.617600   30.145900   55.440500 C.2      1 SUBUNIT    0.0000
      8 C8           17.181100   32.711800   52.696300 C.3      1 SUBUNIT    0.0000
      9 C9           17.342700   34.112000   53.228500 C.2      1 SUBUNIT    0.0000
     10 C10          18.365100   34.517600   54.004900 C.2      1 SUBUNIT    0.0000
     11 C11          18.471600   35.893800   54.483000 C.2      1 SUBUNIT    0.0000
     12 C12          18.458200   36.961900   53.592700 C.2      1 SUBUNIT    0.0000
     13 C13          18.641800   36.130300   55.840000 C.2      1 SUBUNIT    0.0000
     14 C14          18.640000   38.257800   54.055500 C.2      1 SUBUNIT    0.0000
     15 C15          18.807500   37.426500   56.303900 C.2      1 SUBUNIT    0.0000
     16 C16          18.815100   38.490200   55.411100 C.2      1 SUBUNIT    0.0000
     17 C17          17.675600   30.445600   56.431800 C.3      1 SUBUNIT    0.0000
     18 C18          16.857500   28.156400   57.105300 C.3      1 SUBUNIT    0.0000
     19 C19          14.756700   30.692100   56.393500 C.2      1 SUBUNIT    0.0000
     20 C20          14.524700   28.742900   55.031200 C.2      1 SUBUNIT    0.0000
     21 C21          17.497000   29.743000   53.581400 C.3      1 SUBUNIT    0.0000
     22 C22          17.761100   31.544100   55.360000 C.3      1 SUBUNIT    0.0000
     23 N23          18.193500   27.696000   57.468200 N.3      1 SUBUNIT    0.0000
     24 O24          18.333900   31.938300   52.982100 O.3      1 SUBUNIT    0.0000
     25 H25          17.003800   27.770100   54.348500 H        1 SUBUNIT    0.0000
     26 H26          18.506000   28.410900   54.911300 H        1 SUBUNIT    0.0000
     27 H27          12.976000   31.848400   56.684100 H        1 SUBUNIT    0.0000
     28 H28          12.561400   28.360900   54.261700 H        1 SUBUNIT    0.0000
     29 H29          19.313000   30.651500   54.205000 H        1 SUBUNIT    0.0000
     30 H30          11.568300   30.364600   55.305500 H        1 SUBUNIT    0.0000
     31 H31          16.275800   32.252900   53.094300 H        1 SUBUNIT    0.0000
     32 H32          17.054400   32.760500   51.617000 H        1 SUBUNIT    0.0000
     33 H33          16.583800   34.806800   52.916500 H        1 SUBUNIT    0.0000
     34 H34          19.140900   33.839900   54.312200 H        1 SUBUNIT    0.0000
     35 H35          18.332000   36.795500   52.536600 H        1 SUBUNIT    0.0000
     36 H36          18.668900   35.305400   56.538000 H        1 SUBUNIT    0.0000
     37 H37          18.646800   39.084100   53.360200 H        1 SUBUNIT    0.0000
     38 H38          18.947600   37.592600   57.359400 H        1 SUBUNIT    0.0000
     39 H39          18.950400   39.499200   55.765000 H        1 SUBUNIT    0.0000
     40 H40          18.694100   30.114800   56.629800 H        1 SUBUNIT    0.0000
     41 H41          17.339000   30.856800   57.380000 H        1 SUBUNIT    0.0000
     42 H42          16.397000   28.548600   58.009800 H        1 SUBUNIT    0.0000
     43 H43          16.276600   27.277700   56.821800 H        1 SUBUNIT    0.0000
     44 H44          15.326500   31.362500   57.014700 H        1 SUBUNIT    0.0000
     45 H45          14.914000   27.846300   54.575500 H        1 SUBUNIT    0.0000
     46 H46          16.482500   30.019100   53.297300 H        1 SUBUNIT    0.0000
     47 H47          17.960000   29.321300   52.688800 H        1 SUBUNIT    0.0000
     48 H48          18.429300   32.324600   55.720300 H        1 SUBUNIT    0.0000
     49 H49          16.791300   32.017200   55.225400 H        1 SUBUNIT    0.0000
     50 H50          18.174600   27.223600   58.364200 H        1 SUBUNIT    0.0000
     51 H51          18.835200   28.475500   57.571300 H        1 SUBUNIT    0.0000
@<TRIPOS>BOND
     1    1    2 1
     2    1    3 1
     3    1   17 1
     4    1   18 1
     5    2   19 2
     6    2   20 1
     7    3   21 1
     8    3   25 1
     9    3   26 1
    10    4    7 2
    11    4   19 1
    12    4   27 1
    13    5    7 1
    14    5   20 2
    15    5   28 1
    16    6   21 1
    17    6   22 1
    18    6   24 1
    19    6   29 1
    20    7   30 1
    21    8    9 1
    22    8   24 1
    23    8   31 1
    24    8   32 1
    25    9   10 2
    26    9   33 1
    27   10   11 1
    28   10   34 1
    29   11   12 2
    30   11   13 1
    31   12   14 1
    32   12   35 1
    33   13   15 2
    34   13   36 1
    35   14   16 2
    36   14   37 1
    37   15   16 1
    38   15   38 1
    39   16   39 1
    40   17   22 1
    41   17   40 1
    42   17   41 1
    43   18   23 1
    44   18   42 1
    45   18   43 1
    46   19   44 1
    47   20   45 1
    48   21   46 1
    49   21   47 1
    50   22   48 1
    51   22   49 1
    52   23   50 1
    53   23   51 1
@<SCITEGIC>MOL_PROPERTY
TopHits
SciTegic.value.IntegerValue
10

@<SCITEGIC>MOL_PROPERTY
-CDOCKER_ENERGY
SciTegic.value.DoubleValue
10.546440

@<SCITEGIC>MOL_PROPERTY
-CDOCKER_INTERACTION_ENERGY
SciTegic.value.DoubleValue
38.899067

@<SCITEGIC>MOL_PROPERTY
POSE_NUMBER
SciTegic.value.IntegerValue
9

@<SCITEGIC>MOL_PROPERTY
UseResidueTemplateCharge
SciTegic.value.StringValue
True

@<SCITEGIC>MOL_PROPERTY
ForcefieldFFML
SciTegic.value.StringValue
<?xml version="1.0" encoding="UTF-8"?>
<!DOCTYPE ffml SYSTEM "Ffml.dtd">
<ffml version="1.0">
<forcefield name="CHARMm" derivedFrom="CHARMm" base="CHARMm">
<atomTypes>
</atomTypes>
<parameters>
</parameters>
</forcefield>
</ffml>

@<SCITEGIC>MOL_PROPERTY
Initial Potential Energy
SciTegic.value.DoubleValue
37.194801

@<SCITEGIC>MOL_PROPERTY
Initial RMS Gradient
SciTegic.value.DoubleValue
9.201180

@<SCITEGIC>MOL_PROPERTY
Minimization Criteria
SciTegic.value.StringValue
 CONJUG> Minimization exiting with gradient tolerance ( 0.0100000) satisfied.

@<SCITEGIC>MOL_PROPERTY
CHARMm Energy
SciTegic.value.DoubleValue
19.447100

@<SCITEGIC>MOL_PROPERTY
Potential Energy
SciTegic.value.DoubleValue
19.447100

@<SCITEGIC>MOL_PROPERTY
RMS Gradient
SciTegic.value.DoubleValue
0.009700

@<SCITEGIC>MOL_PROPERTY
Bond Energy
SciTegic.value.DoubleValue
1.145770

@<SCITEGIC>MOL_PROPERTY
Angle Energy
SciTegic.value.DoubleValue
3.943700

@<SCITEGIC>MOL_PROPERTY
Urey-Bradley Energy
SciTegic.value.IntegerValue
0

@<SCITEGIC>MOL_PROPERTY
Dihedral Energy
SciTegic.value.DoubleValue
17.884001

@<SCITEGIC>MOL_PROPERTY
Improper Energy
SciTegic.value.DoubleValue
0.169000

@<SCITEGIC>MOL_PROPERTY
Van der Waals Energy
SciTegic.value.DoubleValue
-1.114060

@<SCITEGIC>MOL_PROPERTY
Electrostatic Energy
SciTegic.value.DoubleValue
-2.581340

@<SCITEGIC>MOL_PROPERTY
Hydrogen Bond Energy
SciTegic.value.IntegerValue
0

@<SCITEGIC>MOL_PROPERTY
Solvation Free Energy
SciTegic.value.IntegerValue
0

@<SCITEGIC>MOL_PROPERTY
Molecule Solvent Accessibility
SciTegic.value.DoubleValue
3423.729980

@<SCITEGIC>MOL_PROPERTY
Resolution
SciTegic.value.DoubleValue
1.650000

@<SCITEGIC>MOL_PROPERTY
PartialChargeMethod
SciTegic.value.StringValue
MomanyRone

@<SCITEGIC>MOL_PROPERTY
Heavy atom RMSD to syn-7aa 1
SciTegic.value.DoubleValue
8.768331

@<SCITEGIC>ATOM_PROPERTY
Formal Charge
SciTegic.value.StringValue
1 0
2 0
3 0
4 0
5 0
6 0
7 0
8 0
9 0
10 0
11 0
12 0
13 0
14 0
15 0
16 0
17 0
18 0
19 0
20 0
21 0
22 0
23 0
24 0
25 0
26 0
27 0
28 0
29 0
30 0
31 0
32 0
33 0
34 0
35 0
36 0
37 0
38 0
39 0
40 0
41 0
42 0
43 0
44 0
45 0
46 0
47 0
48 0
49 0
50 0
51 0

@<SCITEGIC>ATOM_PROPERTY
pdb_tempFactor
SciTegic.value.DoubleValue
1 0.00
2 0.00
3 0.00
4 0.00
5 0.00
6 0.00
7 0.00
8 0.00
9 0.00
10 0.00
11 0.00
12 0.00
13 0.00
14 0.00
15 0.00
16 0.00
17 0.00
18 0.00
19 0.00
20 0.00
21 0.00
22 0.00
23 0.00
24 0.00
25 0.00
26 0.00
27 0.00
28 0.00
29 0.00
30 0.00
31 0.00
32 0.00
33 0.00
34 0.00
35 0.00
36 0.00
37 0.00
38 0.00
39 0.00
40 0.00
41 0.00
42 0.00
43 0.00
44 0.00
45 0.00
46 0.00
47 0.00
48 0.00
49 0.00
50 0.00
51 0.00

@<SCITEGIC>ATOM_PROPERTY
pdb_occupancy
SciTegic.value.DoubleValue
1 1.00
2 1.00
3 1.00
4 1.00
5 1.00
6 1.00
7 1.00
8 1.00
9 1.00
10 1.00
11 1.00
12 1.00
13 1.00
14 1.00
15 1.00
16 1.00
17 1.00
18 1.00
19 1.00
20 1.00
21 1.00
22 1.00
23 1.00
24 1.00
25 1.00
26 1.00
27 1.00
28 1.00
29 1.00
30 1.00
31 1.00
32 1.00
33 1.00
34 1.00
35 1.00
36 1.00
37 1.00
38 1.00
39 1.00
40 1.00
41 1.00
42 1.00
43 1.00
44 1.00
45 1.00
46 1.00
47 1.00
48 1.00
49 1.00
50 1.00
51 1.00

#	Created by:	Discovery Studio
#	Creation time:	2019-08-05T15:51:23Z

@<TRIPOS>MOLECULE
4n8d
   51    53     0 0 0
SMALL
USER_CHARGES


@<TRIPOS>ATOM
      1 C1           17.759800   35.539300   54.952100 C.3      1 SUBUNIT    0.0000
      2 C2           16.346700   35.647700   55.523100 C.2      1 SUBUNIT    0.0000
      3 C3           18.561300   34.386100   55.619600 C.3      1 SUBUNIT    0.0000
      4 C4           13.947100   35.908700   55.242400 C.2      1 SUBUNIT    0.0000
      5 C5           14.866600   35.738200   57.446400 C.2      1 SUBUNIT    0.0000
      6 C6           18.086000   32.796600   53.738700 C.3      1 SUBUNIT    0.0000
      7 C7           13.766100   35.868100   56.614500 C.2      1 SUBUNIT    0.0000
      8 C8           16.434400   31.011900   53.579500 C.3      1 SUBUNIT    0.0000
      9 C9           16.359400   29.598100   53.075400 C.2      1 SUBUNIT    0.0000
     10 C10          16.331000   28.514500   53.877100 C.2      1 SUBUNIT    0.0000
     11 C11          16.221000   27.131100   53.388000 C.2      1 SUBUNIT    0.0000
     12 C12          15.957900   26.112300   54.298700 C.2      1 SUBUNIT    0.0000
     13 C13          16.387000   26.809300   52.042300 C.2      1 SUBUNIT    0.0000
     14 C14          15.848100   24.794500   53.873500 C.2      1 SUBUNIT    0.0000
     15 C15          16.267600   25.493900   51.615100 C.2      1 SUBUNIT    0.0000
     16 C16          15.994800   24.485400   52.528600 C.2      1 SUBUNIT    0.0000
     17 C17          17.775100   35.270600   53.423700 C.3      1 SUBUNIT    0.0000
     18 C18          18.497300   36.867800   55.217900 C.3      1 SUBUNIT    0.0000
     19 C19          15.222700   35.812700   54.706400 C.2      1 SUBUNIT    0.0000
     20 C20          16.142300   35.636300   56.905300 C.2      1 SUBUNIT    0.0000
     21 C21          18.034000   32.987300   55.260000 C.3      1 SUBUNIT    0.0000
     22 C22          17.247500   33.873200   53.042500 C.3      1 SUBUNIT    0.0000
     23 N23          17.906100   38.014800   54.533300 N.3      1 SUBUNIT    0.0000
     24 O24          17.738300   31.488400   53.325600 O.3      1 SUBUNIT    0.0000
     25 H25          18.625600   34.499700   56.700900 H        1 SUBUNIT    0.0000
     26 H26          19.595300   34.438000   55.274700 H        1 SUBUNIT    0.0000
     27 H27          13.096500   36.016200   54.584800 H        1 SUBUNIT    0.0000
     28 H28          14.725900   35.728300   58.516800 H        1 SUBUNIT    0.0000
     29 H29          19.124000   32.939700   53.436600 H        1 SUBUNIT    0.0000
     30 H30          12.772400   35.946000   57.030500 H        1 SUBUNIT    0.0000
     31 H31          15.689400   31.622100   53.070100 H        1 SUBUNIT    0.0000
     32 H32          16.225500   31.037100   54.648700 H        1 SUBUNIT    0.0000
     33 H33          16.249200   29.524100   52.011100 H        1 SUBUNIT    0.0000
     34 H34          16.390700   28.653700   54.941600 H        1 SUBUNIT    0.0000
     35 H35          15.838600   26.337200   55.347500 H        1 SUBUNIT    0.0000
     36 H36          16.616600   27.565400   51.311000 H        1 SUBUNIT    0.0000
     37 H37          15.647800   24.011800   54.590400 H        1 SUBUNIT    0.0000
     38 H38          16.389700   25.255800   50.568600 H        1 SUBUNIT    0.0000
     39 H39          15.903800   23.462000   52.194400 H        1 SUBUNIT    0.0000
     40 H40          18.807500   35.348700   53.086700 H        1 SUBUNIT    0.0000
     41 H41          17.248500   36.049100   52.872900 H        1 SUBUNIT    0.0000
     42 H42          18.526500   37.098200   56.283500 H        1 SUBUNIT    0.0000
     43 H43          19.533100   36.798400   54.883600 H        1 SUBUNIT    0.0000
     44 H44          15.302000   35.858600   53.632300 H        1 SUBUNIT    0.0000
     45 H45          16.979200   35.555600   57.581500 H        1 SUBUNIT    0.0000
     46 H46          17.019400   32.863500   55.636500 H        1 SUBUNIT    0.0000
     47 H47          18.646700   32.224400   55.741300 H        1 SUBUNIT    0.0000
     48 H48          17.279500   33.728800   51.964600 H        1 SUBUNIT    0.0000
     49 H49          16.199700   33.764100   53.316600 H        1 SUBUNIT    0.0000
     50 H50          17.904600   37.849700   53.534600 H        1 SUBUNIT    0.0000
     51 H51          18.475600   38.837900   54.682600 H        1 SUBUNIT    0.0000
@<TRIPOS>BOND
     1    1    2 1
     2    1    3 1
     3    1   17 1
     4    1   18 1
     5    2   19 2
     6    2   20 1
     7    3   21 1
     8    3   25 1
     9    3   26 1
    10    4    7 2
    11    4   19 1
    12    4   27 1
    13    5    7 1
    14    5   20 2
    15    5   28 1
    16    6   21 1
    17    6   22 1
    18    6   24 1
    19    6   29 1
    20    7   30 1
    21    8    9 1
    22    8   24 1
    23    8   31 1
    24    8   32 1
    25    9   10 2
    26    9   33 1
    27   10   11 1
    28   10   34 1
    29   11   12 2
    30   11   13 1
    31   12   14 1
    32   12   35 1
    33   13   15 2
    34   13   36 1
    35   14   16 2
    36   14   37 1
    37   15   16 1
    38   15   38 1
    39   16   39 1
    40   17   22 1
    41   17   40 1
    42   17   41 1
    43   18   23 1
    44   18   42 1
    45   18   43 1
    46   19   44 1
    47   20   45 1
    48   21   46 1
    49   21   47 1
    50   22   48 1
    51   22   49 1
    52   23   50 1
    53   23   51 1
@<SCITEGIC>MOL_PROPERTY
TopHits
SciTegic.value.IntegerValue
10

@<SCITEGIC>MOL_PROPERTY
-CDOCKER_ENERGY
SciTegic.value.DoubleValue
10.031664

@<SCITEGIC>MOL_PROPERTY
-CDOCKER_INTERACTION_ENERGY
SciTegic.value.DoubleValue
34.904064

@<SCITEGIC>MOL_PROPERTY
POSE_NUMBER
SciTegic.value.IntegerValue
10

@<SCITEGIC>MOL_PROPERTY
UseResidueTemplateCharge
SciTegic.value.StringValue
True

@<SCITEGIC>MOL_PROPERTY
ForcefieldFFML
SciTegic.value.StringValue
<?xml version="1.0" encoding="UTF-8"?>
<!DOCTYPE ffml SYSTEM "Ffml.dtd">
<ffml version="1.0">
<forcefield name="CHARMm" derivedFrom="CHARMm" base="CHARMm">
<atomTypes>
</atomTypes>
<parameters>
</parameters>
</forcefield>
</ffml>

@<SCITEGIC>MOL_PROPERTY
Initial Potential Energy
SciTegic.value.DoubleValue
37.194801

@<SCITEGIC>MOL_PROPERTY
Initial RMS Gradient
SciTegic.value.DoubleValue
9.201180

@<SCITEGIC>MOL_PROPERTY
Minimization Criteria
SciTegic.value.StringValue
 CONJUG> Minimization exiting with gradient tolerance ( 0.0100000) satisfied.

@<SCITEGIC>MOL_PROPERTY
CHARMm Energy
SciTegic.value.DoubleValue
19.447100

@<SCITEGIC>MOL_PROPERTY
Potential Energy
SciTegic.value.DoubleValue
19.447100

@<SCITEGIC>MOL_PROPERTY
RMS Gradient
SciTegic.value.DoubleValue
0.009700

@<SCITEGIC>MOL_PROPERTY
Bond Energy
SciTegic.value.DoubleValue
1.145770

@<SCITEGIC>MOL_PROPERTY
Angle Energy
SciTegic.value.DoubleValue
3.943700

@<SCITEGIC>MOL_PROPERTY
Urey-Bradley Energy
SciTegic.value.IntegerValue
0

@<SCITEGIC>MOL_PROPERTY
Dihedral Energy
SciTegic.value.DoubleValue
17.884001

@<SCITEGIC>MOL_PROPERTY
Improper Energy
SciTegic.value.DoubleValue
0.169000

@<SCITEGIC>MOL_PROPERTY
Van der Waals Energy
SciTegic.value.DoubleValue
-1.114060

@<SCITEGIC>MOL_PROPERTY
Electrostatic Energy
SciTegic.value.DoubleValue
-2.581340

@<SCITEGIC>MOL_PROPERTY
Hydrogen Bond Energy
SciTegic.value.IntegerValue
0

@<SCITEGIC>MOL_PROPERTY
Solvation Free Energy
SciTegic.value.IntegerValue
0

@<SCITEGIC>MOL_PROPERTY
Molecule Solvent Accessibility
SciTegic.value.DoubleValue
3423.729980

@<SCITEGIC>MOL_PROPERTY
Resolution
SciTegic.value.DoubleValue
1.650000

@<SCITEGIC>MOL_PROPERTY
PartialChargeMethod
SciTegic.value.StringValue
MomanyRone

@<SCITEGIC>MOL_PROPERTY
Heavy atom RMSD to syn-7aa 1
SciTegic.value.DoubleValue
2.919124

@<SCITEGIC>ATOM_PROPERTY
Formal Charge
SciTegic.value.StringValue
1 0
2 0
3 0
4 0
5 0
6 0
7 0
8 0
9 0
10 0
11 0
12 0
13 0
14 0
15 0
16 0
17 0
18 0
19 0
20 0
21 0
22 0
23 0
24 0
25 0
26 0
27 0
28 0
29 0
30 0
31 0
32 0
33 0
34 0
35 0
36 0
37 0
38 0
39 0
40 0
41 0
42 0
43 0
44 0
45 0
46 0
47 0
48 0
49 0
50 0
51 0

@<SCITEGIC>ATOM_PROPERTY
pdb_tempFactor
SciTegic.value.DoubleValue
1 0.00
2 0.00
3 0.00
4 0.00
5 0.00
6 0.00
7 0.00
8 0.00
9 0.00
10 0.00
11 0.00
12 0.00
13 0.00
14 0.00
15 0.00
16 0.00
17 0.00
18 0.00
19 0.00
20 0.00
21 0.00
22 0.00
23 0.00
24 0.00
25 0.00
26 0.00
27 0.00
28 0.00
29 0.00
30 0.00
31 0.00
32 0.00
33 0.00
34 0.00
35 0.00
36 0.00
37 0.00
38 0.00
39 0.00
40 0.00
41 0.00
42 0.00
43 0.00
44 0.00
45 0.00
46 0.00
47 0.00
48 0.00
49 0.00
50 0.00
51 0.00

@<SCITEGIC>ATOM_PROPERTY
pdb_occupancy
SciTegic.value.DoubleValue
1 1.00
2 1.00
3 1.00
4 1.00
5 1.00
6 1.00
7 1.00
8 1.00
9 1.00
10 1.00
11 1.00
12 1.00
13 1.00
14 1.00
15 1.00
16 1.00
17 1.00
18 1.00
19 1.00
20 1.00
21 1.00
22 1.00
23 1.00
24 1.00
25 1.00
26 1.00
27 1.00
28 1.00
29 1.00
30 1.00
31 1.00
32 1.00
33 1.00
34 1.00
35 1.00
36 1.00
37 1.00
38 1.00
39 1.00
40 1.00
41 1.00
42 1.00
43 1.00
44 1.00
45 1.00
46 1.00
47 1.00
48 1.00
49 1.00
50 1.00
51 1.00
