# Supplementary material for: Discovery of Novel DPP-IV Inhibitors as Potential Candidates for the Treatment of Type 2 Diabetes Mellitus Predicted by 3D QSAR Pharmacophore Models, Molecular Docking and De Novo Evolution
Source: Molecules. 2019 Aug 7;24(16):2870. doi: 10.3390/molecules24162870 (PMC6720998; doi:10.3390/molecules24162870)
Supplement: Supplementary file 1 [file molecules-24-02870-s001.zip › Supplementary materials/Redocking/5j3j_lig_RMSD.mol2]

#	Created by:	Discovery Studio
#	Creation time:	2019-08-05T15:51:42Z

@<TRIPOS>MOLECULE
5j3j
   28    31     0 0 0
SMALL
USER_CHARGES


@<TRIPOS>ATOM
      1 C1           19.918000    1.722000   55.612000 C.ar     1 SUBUNIT    0.0000
      2 C2           19.097000    2.403000   54.726000 C.ar     1 SUBUNIT    0.0000
      3 C3           17.953000    3.060000   55.186000 C.ar     1 SUBUNIT    0.0000
      4 C4           17.636000    3.042000   56.540000 C.ar     1 SUBUNIT    0.0000
      5 C5           18.467000    2.368000   57.426000 C.ar     1 SUBUNIT    0.0000
      6 C6           19.605000    1.713000   56.968000 C.ar     1 SUBUNIT    0.0000
      7 F7           21.023000    1.089000   55.173000 F        1 SUBUNIT    0.0000
      8 F8           18.171000    2.332000   58.732000 F        1 SUBUNIT    0.0000
      9 F9           16.532000    3.677000   56.977000 F        1 SUBUNIT    0.0000
     10 C10          19.411000    2.412000   53.283000 C.3      1 SUBUNIT    0.0000
     11 O11          18.178000    2.193000   52.605000 O.3      1 SUBUNIT    0.0000
     12 C12          18.133000    2.303000   51.251000 C.ar     1 SUBUNIT    0.0000
     13 C13          19.196000    3.069000   50.550000 C.ar     1 SUBUNIT    0.0000
     14 C14          20.319000    3.713000   51.328000 C.3      1 SUBUNIT    0.0000
     15 C15          20.036000    3.727000   52.829000 C.3      1 SUBUNIT    0.0000
     16 N16          21.294000    4.002000   53.580000 N.3      1 SUBUNIT    0.0000
     17 C17          19.104000    3.159000   49.070000 C.ar     1 SUBUNIT    0.0000
     18 C18          17.953000    2.483000   48.412000 C.ar     1 SUBUNIT    0.0000
     19 C19          17.004000    1.793000   49.164000 C.ar     1 SUBUNIT    0.0000
     20 C20          17.092000    1.703000   50.551000 C.ar     1 SUBUNIT    0.0000
     21 C21          20.043000    3.841000   48.302000 C.ar     1 SUBUNIT    0.0000
     22 C22          19.901000    3.893000   46.916000 C.ar     1 SUBUNIT    0.0000
     23 C23          18.752000    3.222000   46.263000 C.ar     1 SUBUNIT    0.0000
     24 C24          17.819000    2.534000   47.031000 C.ar     1 SUBUNIT    0.0000
     25 O25          20.798000    4.553000   46.118000 O.3      1 SUBUNIT    0.0000
     26 C26          21.669000    5.570000   46.622000 C.3      1 SUBUNIT    0.0000
     27 O27          18.656000    3.288000   44.895000 O.3      1 SUBUNIT    0.0000
     28 C28          17.427000    3.408000   44.177000 C.3      1 SUBUNIT    0.0000
@<TRIPOS>BOND
     1    1    2 ar
     2    1    6 ar
     3    1    7 1
     4    2    3 ar
     5    2   10 1
     6    3    4 ar
     7    4    5 ar
     8    4    9 1
     9    5    6 ar
    10    5    8 1
    11   10   11 1
    12   10   15 1
    13   11   12 1
    14   12   13 ar
    15   12   20 ar
    16   13   14 1
    17   13   17 ar
    18   14   15 1
    19   15   16 1
    20   17   18 ar
    21   17   21 ar
    22   18   19 ar
    23   18   24 ar
    24   19   20 ar
    25   21   22 ar
    26   22   23 ar
    27   22   25 1
    28   23   24 ar
    29   23   27 1
    30   25   26 1
    31   27   28 1
@<SCITEGIC>MOL_PROPERTY
Resolution
SciTegic.value.DoubleValue
2.750000

@<SCITEGIC>MOL_PROPERTY
Heavy atom RMSD to HL1 1
SciTegic.value.DoubleValue
0.000000

@<SCITEGIC>ATOM_PROPERTY
Formal Charge
SciTegic.value.StringValue
1 0
2 0
3 0
4 0
5 0
6 0
7 0
8 0
9 0
10 0
11 0
12 0
13 0
14 0
15 0
16 0
17 0
18 0
19 0
20 0
21 0
22 0
23 0
24 0
25 0
26 0
27 0
28 0

@<SCITEGIC>ATOM_PROPERTY
pdb_tempFactor
SciTegic.value.DoubleValue
1 0.00
2 0.00
3 0.00
4 0.00
5 0.00
6 0.00
7 0.00
8 0.00
9 0.00
10 0.00
11 0.00
12 0.00
13 0.00
14 0.00
15 0.00
16 0.00
17 0.00
18 0.00
19 0.00
20 0.00
21 0.00
22 0.00
23 0.00
24 0.00
25 0.00
26 0.00
27 0.00
28 0.00

@<SCITEGIC>ATOM_PROPERTY
pdb_occupancy
SciTegic.value.DoubleValue
1 1.00
2 1.00
3 1.00
4 1.00
5 1.00
6 1.00
7 1.00
8 1.00
9 1.00
10 1.00
11 1.00
12 1.00
13 1.00
14 1.00
15 1.00
16 1.00
17 1.00
18 1.00
19 1.00
20 1.00
21 1.00
22 1.00
23 1.00
24 1.00
25 1.00
26 1.00
27 1.00
28 1.00

#	Created by:	Discovery Studio
#	Creation time:	2019-08-05T15:51:42Z

@<TRIPOS>MOLECULE
5j3j
   46    49     0 0 0
SMALL
USER_CHARGES


@<TRIPOS>ATOM
      1 C1           19.965000    1.592800   55.369000 C.2      1 SUBUNIT    0.0000
      2 C2           19.145400    2.267300   54.459500 C.2      1 SUBUNIT    0.0000
      3 C3           18.071600    3.001600   54.962000 C.2      1 SUBUNIT    0.0000
      4 C4           17.880300    3.087000   56.330400 C.2      1 SUBUNIT    0.0000
      5 C5           18.720600    2.431500   57.209500 C.2      1 SUBUNIT    0.0000
      6 C6           19.777600    1.668800   56.742600 C.2      1 SUBUNIT    0.0000
      7 F7           20.985600    0.851600   54.924500 F        1 SUBUNIT    0.0000
      8 F8           18.488800    2.508000   58.522800 F        1 SUBUNIT    0.0000
      9 F9           16.881900    3.835900   56.806100 F        1 SUBUNIT    0.0000
     10 C10          19.438400    2.316200   52.981600 C.3      1 SUBUNIT    0.0000
     11 O11          18.249600    1.983500   52.292400 O.3      1 SUBUNIT    0.0000
     12 C12          18.254700    2.245300   50.923800 C.2      1 SUBUNIT    0.0000
     13 C13          19.164000    3.123000   50.298600 C.2      1 SUBUNIT    0.0000
     14 C14          20.223900    3.820300   51.117000 C.3      1 SUBUNIT    0.0000
     15 C15          19.884800    3.730100   52.600400 C.3      1 SUBUNIT    0.0000
     16 N16          20.975900    4.208500   53.433900 N.3      1 SUBUNIT    0.0000
     17 C17          19.066100    3.342600   48.899100 C.2      1 SUBUNIT    0.0000
     18 C18          18.064500    2.680100   48.161900 C.2      1 SUBUNIT    0.0000
     19 C19          17.161300    1.812900   48.800900 C.2      1 SUBUNIT    0.0000
     20 C20          17.258300    1.610300   50.175700 C.2      1 SUBUNIT    0.0000
     21 C21          19.949100    4.214300   48.221600 C.2      1 SUBUNIT    0.0000
     22 C22          19.818500    4.426800   46.836000 C.2      1 SUBUNIT    0.0000
     23 C23          18.822900    3.751000   46.112400 C.2      1 SUBUNIT    0.0000
     24 C24          17.948400    2.878400   46.776400 C.2      1 SUBUNIT    0.0000
     25 O25          20.628800    5.281700   46.085600 O.3      1 SUBUNIT    0.0000
     26 C26          21.524800    6.098900   46.814100 C.3      1 SUBUNIT    0.0000
     27 O27          18.761800    4.015800   44.742800 O.3      1 SUBUNIT    0.0000
     28 C28          17.846400    3.240900   43.991600 C.3      1 SUBUNIT    0.0000
     29 H29          17.410600    3.530100   54.291800 H        1 SUBUNIT    0.0000
     30 H30          20.444300    1.166400   57.424500 H        1 SUBUNIT    0.0000
     31 H31          20.212900    1.594800   52.717800 H        1 SUBUNIT    0.0000
     32 H32          20.301300    4.874400   50.850000 H        1 SUBUNIT    0.0000
     33 H33          21.190500    3.355000   50.918600 H        1 SUBUNIT    0.0000
     34 H34          19.051400    4.397700   52.788400 H        1 SUBUNIT    0.0000
     35 H35          21.811000    3.666800   53.256000 H        1 SUBUNIT    0.0000
     36 H36          20.761200    4.095200   54.418600 H        1 SUBUNIT    0.0000
     37 H37          16.388100    1.309000   48.240700 H        1 SUBUNIT    0.0000
     38 H38          16.559600    0.955900   50.676100 H        1 SUBUNIT    0.0000
     39 H39          20.730100    4.721100   48.765500 H        1 SUBUNIT    0.0000
     40 H40          17.174100    2.351100   46.242200 H        1 SUBUNIT    0.0000
     41 H41          22.067100    6.746300   46.124000 H        1 SUBUNIT    0.0000
     42 H42          22.261400    5.500900   47.352300 H        1 SUBUNIT    0.0000
     43 H43          20.984500    6.737300   47.514200 H        1 SUBUNIT    0.0000
     44 H44          17.931100    3.498400   42.936300 H        1 SUBUNIT    0.0000
     45 H45          18.060700    2.175500   44.088100 H        1 SUBUNIT    0.0000
     46 H46          16.819300    3.441500   44.296300 H        1 SUBUNIT    0.0000
@<TRIPOS>BOND
     1    1    2 2
     2    1    6 1
     3    1    7 1
     4    2    3 1
     5    2   10 1
     6    3    4 2
     7    3   29 1
     8    4    5 1
     9    4    9 1
    10    5    6 2
    11    5    8 1
    12    6   30 1
    13   10   11 1
    14   10   15 1
    15   10   31 1
    16   11   12 1
    17   12   13 2
    18   12   20 1
    19   13   14 1
    20   13   17 1
    21   14   15 1
    22   14   32 1
    23   14   33 1
    24   15   16 1
    25   15   34 1
    26   16   35 1
    27   16   36 1
    28   17   18 1
    29   17   21 2
    30   18   19 1
    31   18   24 2
    32   19   20 2
    33   19   37 1
    34   20   38 1
    35   21   22 1
    36   21   39 1
    37   22   23 2
    38   22   25 1
    39   23   24 1
    40   23   27 1
    41   24   40 1
    42   25   26 1
    43   26   41 1
    44   26   42 1
    45   26   43 1
    46   27   28 1
    47   28   44 1
    48   28   45 1
    49   28   46 1
@<SCITEGIC>MOL_PROPERTY
TopHits
SciTegic.value.IntegerValue
10

@<SCITEGIC>MOL_PROPERTY
-CDOCKER_ENERGY
SciTegic.value.DoubleValue
19.348360

@<SCITEGIC>MOL_PROPERTY
-CDOCKER_INTERACTION_ENERGY
SciTegic.value.DoubleValue
46.829647

@<SCITEGIC>MOL_PROPERTY
POSE_NUMBER
SciTegic.value.IntegerValue
1

@<SCITEGIC>MOL_PROPERTY
ForcefieldFFML
SciTegic.value.StringValue
<?xml version="1.0" encoding="UTF-8"?>
<!DOCTYPE ffml SYSTEM "Ffml.dtd">
<ffml version="1.0">
<forcefield name="CHARMm" derivedFrom="CHARMm" base="CHARMm">
<atomTypes>
</atomTypes>
<parameters>
</parameters>
</forcefield>
</ffml>

@<SCITEGIC>MOL_PROPERTY
Initial Potential Energy
SciTegic.value.DoubleValue
38.207001

@<SCITEGIC>MOL_PROPERTY
Initial RMS Gradient
SciTegic.value.DoubleValue
13.692900

@<SCITEGIC>MOL_PROPERTY
Minimization Criteria
SciTegic.value.StringValue
 CONJUG> Minimization exiting with gradient tolerance ( 0.0100000) satisfied.

@<SCITEGIC>MOL_PROPERTY
CHARMm Energy
SciTegic.value.DoubleValue
21.851101

@<SCITEGIC>MOL_PROPERTY
Potential Energy
SciTegic.value.DoubleValue
21.851101

@<SCITEGIC>MOL_PROPERTY
RMS Gradient
SciTegic.value.DoubleValue
0.009680

@<SCITEGIC>MOL_PROPERTY
Bond Energy
SciTegic.value.DoubleValue
1.889970

@<SCITEGIC>MOL_PROPERTY
Angle Energy
SciTegic.value.DoubleValue
15.035700

@<SCITEGIC>MOL_PROPERTY
Urey-Bradley Energy
SciTegic.value.IntegerValue
0

@<SCITEGIC>MOL_PROPERTY
Dihedral Energy
SciTegic.value.DoubleValue
2.593840

@<SCITEGIC>MOL_PROPERTY
Improper Energy
SciTegic.value.DoubleValue
0.009780

@<SCITEGIC>MOL_PROPERTY
Van der Waals Energy
SciTegic.value.DoubleValue
6.914200

@<SCITEGIC>MOL_PROPERTY
Electrostatic Energy
SciTegic.value.DoubleValue
-4.592400

@<SCITEGIC>MOL_PROPERTY
Hydrogen Bond Energy
SciTegic.value.IntegerValue
0

@<SCITEGIC>MOL_PROPERTY
Solvation Free Energy
SciTegic.value.IntegerValue
0

@<SCITEGIC>MOL_PROPERTY
Resolution
SciTegic.value.DoubleValue
2.750000

@<SCITEGIC>MOL_PROPERTY
PartialChargeMethod
SciTegic.value.StringValue
MomanyRone

@<SCITEGIC>MOL_PROPERTY
UseResidueTemplateCharge
SciTegic.value.StringValue
True

@<SCITEGIC>MOL_PROPERTY
Heavy atom RMSD to HL1 1
SciTegic.value.DoubleValue
0.419663

@<SCITEGIC>ATOM_PROPERTY
Formal Charge
SciTegic.value.StringValue
1 0
2 0
3 0
4 0
5 0
6 0
7 0
8 0
9 0
10 0
11 0
12 0
13 0
14 0
15 0
16 0
17 0
18 0
19 0
20 0
21 0
22 0
23 0
24 0
25 0
26 0
27 0
28 0
29 0
30 0
31 0
32 0
33 0
34 0
35 0
36 0
37 0
38 0
39 0
40 0
41 0
42 0
43 0
44 0
45 0
46 0

@<SCITEGIC>ATOM_PROPERTY
pdb_tempFactor
SciTegic.value.DoubleValue
1 0.00
2 0.00
3 0.00
4 0.00
5 0.00
6 0.00
7 0.00
8 0.00
9 0.00
10 0.00
11 0.00
12 0.00
13 0.00
14 0.00
15 0.00
16 0.00
17 0.00
18 0.00
19 0.00
20 0.00
21 0.00
22 0.00
23 0.00
24 0.00
25 0.00
26 0.00
27 0.00
28 0.00
29 0.00
30 0.00
31 0.00
32 0.00
33 0.00
34 0.00
35 0.00
36 0.00
37 0.00
38 0.00
39 0.00
40 0.00
41 0.00
42 0.00
43 0.00
44 0.00
45 0.00
46 0.00

@<SCITEGIC>ATOM_PROPERTY
pdb_occupancy
SciTegic.value.DoubleValue
1 1.00
2 1.00
3 1.00
4 1.00
5 1.00
6 1.00
7 1.00
8 1.00
9 1.00
10 1.00
11 1.00
12 1.00
13 1.00
14 1.00
15 1.00
16 1.00
17 1.00
18 1.00
19 1.00
20 1.00
21 1.00
22 1.00
23 1.00
24 1.00
25 1.00
26 1.00
27 1.00
28 1.00
29 1.00
30 1.00
31 1.00
32 1.00
33 1.00
34 1.00
35 1.00
36 1.00
37 1.00
38 1.00
39 1.00
40 1.00
41 1.00
42 1.00
43 1.00
44 1.00
45 1.00
46 1.00

#	Created by:	Discovery Studio
#	Creation time:	2019-08-05T15:51:42Z

@<TRIPOS>MOLECULE
5j3j
   46    49     0 0 0
SMALL
USER_CHARGES


@<TRIPOS>ATOM
      1 C1           19.960500    1.658300   55.175600 C.2      1 SUBUNIT    0.0000
      2 C2           19.091200    2.320500   54.303900 C.2      1 SUBUNIT    0.0000
      3 C3           18.062000    3.078800   54.860700 C.2      1 SUBUNIT    0.0000
      4 C4           17.938400    3.168500   56.237800 C.2      1 SUBUNIT    0.0000
      5 C5           18.802100    2.488500   57.075500 C.2      1 SUBUNIT    0.0000
      6 C6           19.830600    1.720700   56.557300 C.2      1 SUBUNIT    0.0000
      7 F7           20.933900    0.882600   54.689300 F        1 SUBUNIT    0.0000
      8 F8           18.616700    2.538100   58.398100 F        1 SUBUNIT    0.0000
      9 F9           16.951400    3.901300   56.762300 F        1 SUBUNIT    0.0000
     10 C10          19.181800    2.186600   52.802800 C.3      1 SUBUNIT    0.0000
     11 O11          17.898800    1.780000   52.365700 O.3      1 SUBUNIT    0.0000
     12 C12          17.694700    1.784700   50.991900 C.2      1 SUBUNIT    0.0000
     13 C13          18.513400    2.493000   50.093300 C.2      1 SUBUNIT    0.0000
     14 C14          19.687600    3.293100   50.607000 C.3      1 SUBUNIT    0.0000
     15 C15          19.577800    3.504600   52.117300 C.3      1 SUBUNIT    0.0000
     16 N16          20.801500    4.097700   52.643700 N.3      1 SUBUNIT    0.0000
     17 C17          18.224200    2.430000   48.705800 C.2      1 SUBUNIT    0.0000
     18 C18          17.110500    1.688200   48.254700 C.2      1 SUBUNIT    0.0000
     19 C19          16.293000    1.004300   49.168900 C.2      1 SUBUNIT    0.0000
     20 C20          16.592700    1.055900   50.527700 C.2      1 SUBUNIT    0.0000
     21 C21          19.034900    3.086900   47.755200 C.2      1 SUBUNIT    0.0000
     22 C22          18.728700    2.997800   46.393800 C.2      1 SUBUNIT    0.0000
     23 C23          17.606800    2.280900   45.949000 C.2      1 SUBUNIT    0.0000
     24 C24          16.800200    1.617000   46.885200 C.2      1 SUBUNIT    0.0000
     25 O25          19.568200    3.599400   45.470700 O.3      1 SUBUNIT    0.0000
     26 C26          20.442700    2.634300   44.917300 C.3      1 SUBUNIT    0.0000
     27 O27          17.372700    2.283300   44.573900 O.3      1 SUBUNIT    0.0000
     28 C28          16.320700    1.453400   44.124100 C.3      1 SUBUNIT    0.0000
     29 H29          17.352200    3.581200   54.224700 H        1 SUBUNIT    0.0000
     30 H30          20.516000    1.196800   57.205100 H        1 SUBUNIT    0.0000
     31 H31          19.901700    1.410500   52.538000 H        1 SUBUNIT    0.0000
     32 H32          19.741800    4.270000   50.125400 H        1 SUBUNIT    0.0000
     33 H33          20.607200    2.755900   50.368300 H        1 SUBUNIT    0.0000
     34 H34          18.793100    4.233500   52.296000 H        1 SUBUNIT    0.0000
     35 H35          21.075600    4.892900   52.077600 H        1 SUBUNIT    0.0000
     36 H36          21.565100    3.434300   52.589100 H        1 SUBUNIT    0.0000
     37 H37          15.441300    0.433200   48.829800 H        1 SUBUNIT    0.0000
     38 H38          15.974500    0.519700   51.231500 H        1 SUBUNIT    0.0000
     39 H39          19.904200    3.658300   48.043100 H        1 SUBUNIT    0.0000
     40 H40          15.936700    1.047100   46.579100 H        1 SUBUNIT    0.0000
     41 H41          21.046700    2.165900   45.696200 H        1 SUBUNIT    0.0000
     42 H42          21.117800    3.108800   44.208100 H        1 SUBUNIT    0.0000
     43 H43          19.894200    1.857900   44.381900 H        1 SUBUNIT    0.0000
     44 H44          15.358700    1.792800   44.511100 H        1 SUBUNIT    0.0000
     45 H45          16.273300    1.489700   43.036300 H        1 SUBUNIT    0.0000
     46 H46          16.493200    0.415900   44.413900 H        1 SUBUNIT    0.0000
@<TRIPOS>BOND
     1    1    2 2
     2    1    6 1
     3    1    7 1
     4    2    3 1
     5    2   10 1
     6    3    4 2
     7    3   29 1
     8    4    5 1
     9    4    9 1
    10    5    6 2
    11    5    8 1
    12    6   30 1
    13   10   11 1
    14   10   15 1
    15   10   31 1
    16   11   12 1
    17   12   13 2
    18   12   20 1
    19   13   14 1
    20   13   17 1
    21   14   15 1
    22   14   32 1
    23   14   33 1
    24   15   16 1
    25   15   34 1
    26   16   35 1
    27   16   36 1
    28   17   18 1
    29   17   21 2
    30   18   19 1
    31   18   24 2
    32   19   20 2
    33   19   37 1
    34   20   38 1
    35   21   22 1
    36   21   39 1
    37   22   23 2
    38   22   25 1
    39   23   24 1
    40   23   27 1
    41   24   40 1
    42   25   26 1
    43   26   41 1
    44   26   42 1
    45   26   43 1
    46   27   28 1
    47   28   44 1
    48   28   45 1
    49   28   46 1
@<SCITEGIC>MOL_PROPERTY
TopHits
SciTegic.value.IntegerValue
10

@<SCITEGIC>MOL_PROPERTY
-CDOCKER_ENERGY
SciTegic.value.DoubleValue
9.952792

@<SCITEGIC>MOL_PROPERTY
-CDOCKER_INTERACTION_ENERGY
SciTegic.value.DoubleValue
38.371758

@<SCITEGIC>MOL_PROPERTY
POSE_NUMBER
SciTegic.value.IntegerValue
2

@<SCITEGIC>MOL_PROPERTY
ForcefieldFFML
SciTegic.value.StringValue
<?xml version="1.0" encoding="UTF-8"?>
<!DOCTYPE ffml SYSTEM "Ffml.dtd">
<ffml version="1.0">
<forcefield name="CHARMm" derivedFrom="CHARMm" base="CHARMm">
<atomTypes>
</atomTypes>
<parameters>
</parameters>
</forcefield>
</ffml>

@<SCITEGIC>MOL_PROPERTY
Initial Potential Energy
SciTegic.value.DoubleValue
38.207001

@<SCITEGIC>MOL_PROPERTY
Initial RMS Gradient
SciTegic.value.DoubleValue
13.692900

@<SCITEGIC>MOL_PROPERTY
Minimization Criteria
SciTegic.value.StringValue
 CONJUG> Minimization exiting with gradient tolerance ( 0.0100000) satisfied.

@<SCITEGIC>MOL_PROPERTY
CHARMm Energy
SciTegic.value.DoubleValue
21.851101

@<SCITEGIC>MOL_PROPERTY
Potential Energy
SciTegic.value.DoubleValue
21.851101

@<SCITEGIC>MOL_PROPERTY
RMS Gradient
SciTegic.value.DoubleValue
0.009680

@<SCITEGIC>MOL_PROPERTY
Bond Energy
SciTegic.value.DoubleValue
1.889970

@<SCITEGIC>MOL_PROPERTY
Angle Energy
SciTegic.value.DoubleValue
15.035700

@<SCITEGIC>MOL_PROPERTY
Urey-Bradley Energy
SciTegic.value.IntegerValue
0

@<SCITEGIC>MOL_PROPERTY
Dihedral Energy
SciTegic.value.DoubleValue
2.593840

@<SCITEGIC>MOL_PROPERTY
Improper Energy
SciTegic.value.DoubleValue
0.009780

@<SCITEGIC>MOL_PROPERTY
Van der Waals Energy
SciTegic.value.DoubleValue
6.914200

@<SCITEGIC>MOL_PROPERTY
Electrostatic Energy
SciTegic.value.DoubleValue
-4.592400

@<SCITEGIC>MOL_PROPERTY
Hydrogen Bond Energy
SciTegic.value.IntegerValue
0

@<SCITEGIC>MOL_PROPERTY
Solvation Free Energy
SciTegic.value.IntegerValue
0

@<SCITEGIC>MOL_PROPERTY
Resolution
SciTegic.value.DoubleValue
2.750000

@<SCITEGIC>MOL_PROPERTY
PartialChargeMethod
SciTegic.value.StringValue
MomanyRone

@<SCITEGIC>MOL_PROPERTY
UseResidueTemplateCharge
SciTegic.value.StringValue
True

@<SCITEGIC>MOL_PROPERTY
Heavy atom RMSD to HL1 1
SciTegic.value.DoubleValue
1.254193

@<SCITEGIC>ATOM_PROPERTY
Formal Charge
SciTegic.value.StringValue
1 0
2 0
3 0
4 0
5 0
6 0
7 0
8 0
9 0
10 0
11 0
12 0
13 0
14 0
15 0
16 0
17 0
18 0
19 0
20 0
21 0
22 0
23 0
24 0
25 0
26 0
27 0
28 0
29 0
30 0
31 0
32 0
33 0
34 0
35 0
36 0
37 0
38 0
39 0
40 0
41 0
42 0
43 0
44 0
45 0
46 0

@<SCITEGIC>ATOM_PROPERTY
pdb_tempFactor
SciTegic.value.DoubleValue
1 0.00
2 0.00
3 0.00
4 0.00
5 0.00
6 0.00
7 0.00
8 0.00
9 0.00
10 0.00
11 0.00
12 0.00
13 0.00
14 0.00
15 0.00
16 0.00
17 0.00
18 0.00
19 0.00
20 0.00
21 0.00
22 0.00
23 0.00
24 0.00
25 0.00
26 0.00
27 0.00
28 0.00
29 0.00
30 0.00
31 0.00
32 0.00
33 0.00
34 0.00
35 0.00
36 0.00
37 0.00
38 0.00
39 0.00
40 0.00
41 0.00
42 0.00
43 0.00
44 0.00
45 0.00
46 0.00

@<SCITEGIC>ATOM_PROPERTY
pdb_occupancy
SciTegic.value.DoubleValue
1 1.00
2 1.00
3 1.00
4 1.00
5 1.00
6 1.00
7 1.00
8 1.00
9 1.00
10 1.00
11 1.00
12 1.00
13 1.00
14 1.00
15 1.00
16 1.00
17 1.00
18 1.00
19 1.00
20 1.00
21 1.00
22 1.00
23 1.00
24 1.00
25 1.00
26 1.00
27 1.00
28 1.00
29 1.00
30 1.00
31 1.00
32 1.00
33 1.00
34 1.00
35 1.00
36 1.00
37 1.00
38 1.00
39 1.00
40 1.00
41 1.00
42 1.00
43 1.00
44 1.00
45 1.00
46 1.00

#	Created by:	Discovery Studio
#	Creation time:	2019-08-05T15:51:42Z

@<TRIPOS>MOLECULE
5j3j
   46    49     0 0 0
SMALL
USER_CHARGES


@<TRIPOS>ATOM
      1 C1           19.939300    1.533000   55.331900 C.2      1 SUBUNIT    0.0000
      2 C2           19.103500    2.145800   54.392600 C.2      1 SUBUNIT    0.0000
      3 C3           18.091900    2.983900   54.862200 C.2      1 SUBUNIT    0.0000
      4 C4           17.953900    3.195700   56.225300 C.2      1 SUBUNIT    0.0000
      5 C5           18.788000    2.568200   57.132800 C.2      1 SUBUNIT    0.0000
      6 C6           19.799300    1.728600   56.700100 C.2      1 SUBUNIT    0.0000
      7 F7           20.893800    0.683200   54.927700 F        1 SUBUNIT    0.0000
      8 F8           18.599800    2.752100   58.443700 F        1 SUBUNIT    0.0000
      9 F9           16.979900    3.996600   56.668000 F        1 SUBUNIT    0.0000
     10 C10          19.200800    1.857300   52.914600 C.3      1 SUBUNIT    0.0000
     11 O11          17.982100    1.235100   52.560000 O.3      1 SUBUNIT    0.0000
     12 C12          17.764900    1.043700   51.202400 C.2      1 SUBUNIT    0.0000
     13 C13          18.476400    1.739600   50.208300 C.2      1 SUBUNIT    0.0000
     14 C14          19.540100    2.742700   50.598400 C.3      1 SUBUNIT    0.0000
     15 C15          19.422100    3.126100   52.074900 C.3      1 SUBUNIT    0.0000
     16 N16          20.581200    3.897900   52.518400 N.3      1 SUBUNIT    0.0000
     17 C17          18.179700    1.476700   48.845400 C.2      1 SUBUNIT    0.0000
     18 C18          17.166600    0.554400   48.512300 C.2      1 SUBUNIT    0.0000
     19 C19          16.454700   -0.117700   49.519100 C.2      1 SUBUNIT    0.0000
     20 C20          16.760600    0.131500   50.854200 C.2      1 SUBUNIT    0.0000
     21 C21          18.883000    2.120300   47.805500 C.2      1 SUBUNIT    0.0000
     22 C22          18.568600    1.851600   46.462300 C.2      1 SUBUNIT    0.0000
     23 C23          17.553800    0.936600   46.142800 C.2      1 SUBUNIT    0.0000
     24 C24          16.852200    0.287700   47.169400 C.2      1 SUBUNIT    0.0000
     25 O25          19.214600    2.447300   45.380200 O.3      1 SUBUNIT    0.0000
     26 C26          20.494500    2.980500   45.656400 C.3      1 SUBUNIT    0.0000
     27 O27          17.318300    0.724100   44.783600 O.3      1 SUBUNIT    0.0000
     28 C28          16.546700   -0.416400   44.459800 C.3      1 SUBUNIT    0.0000
     29 H29          17.407500    3.451900   54.174000 H        1 SUBUNIT    0.0000
     30 H30          20.460000    1.245800   57.402900 H        1 SUBUNIT    0.0000
     31 H31          20.016400    1.160100   52.718900 H        1 SUBUNIT    0.0000
     32 H32          19.461700    3.653300   50.003500 H        1 SUBUNIT    0.0000
     33 H33          20.520600    2.302800   50.405900 H        1 SUBUNIT    0.0000
     34 H34          18.557600    3.780500   52.179500 H        1 SUBUNIT    0.0000
     35 H35          21.413700    3.318300   52.531200 H        1 SUBUNIT    0.0000
     36 H36          20.773900    4.668100   51.888500 H        1 SUBUNIT    0.0000
     37 H37          15.678300   -0.827100   49.272100 H        1 SUBUNIT    0.0000
     38 H38          16.218200   -0.389900   51.628000 H        1 SUBUNIT    0.0000
     39 H39          19.666100    2.820900   48.039300 H        1 SUBUNIT    0.0000
     40 H40          16.068500   -0.420900   46.948300 H        1 SUBUNIT    0.0000
     41 H41          20.967600    3.268800   44.719300 H        1 SUBUNIT    0.0000
     42 H42          21.133900    2.238100   46.136900 H        1 SUBUNIT    0.0000
     43 H43          20.428800    3.871000   46.282300 H        1 SUBUNIT    0.0000
     44 H44          15.518200   -0.309500   44.806500 H        1 SUBUNIT    0.0000
     45 H45          16.516100   -0.532400   43.377300 H        1 SUBUNIT    0.0000
     46 H46          16.988300   -1.323200   44.877700 H        1 SUBUNIT    0.0000
@<TRIPOS>BOND
     1    1    2 2
     2    1    6 1
     3    1    7 1
     4    2    3 1
     5    2   10 1
     6    3    4 2
     7    3   29 1
     8    4    5 1
     9    4    9 1
    10    5    6 2
    11    5    8 1
    12    6   30 1
    13   10   11 1
    14   10   15 1
    15   10   31 1
    16   11   12 1
    17   12   13 2
    18   12   20 1
    19   13   14 1
    20   13   17 1
    21   14   15 1
    22   14   32 1
    23   14   33 1
    24   15   16 1
    25   15   34 1
    26   16   35 1
    27   16   36 1
    28   17   18 1
    29   17   21 2
    30   18   19 1
    31   18   24 2
    32   19   20 2
    33   19   37 1
    34   20   38 1
    35   21   22 1
    36   21   39 1
    37   22   23 2
    38   22   25 1
    39   23   24 1
    40   23   27 1
    41   24   40 1
    42   25   26 1
    43   26   41 1
    44   26   42 1
    45   26   43 1
    46   27   28 1
    47   28   44 1
    48   28   45 1
    49   28   46 1
@<SCITEGIC>MOL_PROPERTY
TopHits
SciTegic.value.IntegerValue
10

@<SCITEGIC>MOL_PROPERTY
-CDOCKER_ENERGY
SciTegic.value.DoubleValue
6.683688

@<SCITEGIC>MOL_PROPERTY
-CDOCKER_INTERACTION_ENERGY
SciTegic.value.DoubleValue
33.987972

@<SCITEGIC>MOL_PROPERTY
POSE_NUMBER
SciTegic.value.IntegerValue
3

@<SCITEGIC>MOL_PROPERTY
ForcefieldFFML
SciTegic.value.StringValue
<?xml version="1.0" encoding="UTF-8"?>
<!DOCTYPE ffml SYSTEM "Ffml.dtd">
<ffml version="1.0">
<forcefield name="CHARMm" derivedFrom="CHARMm" base="CHARMm">
<atomTypes>
</atomTypes>
<parameters>
</parameters>
</forcefield>
</ffml>

@<SCITEGIC>MOL_PROPERTY
Initial Potential Energy
SciTegic.value.DoubleValue
38.207001

@<SCITEGIC>MOL_PROPERTY
Initial RMS Gradient
SciTegic.value.DoubleValue
13.692900

@<SCITEGIC>MOL_PROPERTY
Minimization Criteria
SciTegic.value.StringValue
 CONJUG> Minimization exiting with gradient tolerance ( 0.0100000) satisfied.

@<SCITEGIC>MOL_PROPERTY
CHARMm Energy
SciTegic.value.DoubleValue
21.851101

@<SCITEGIC>MOL_PROPERTY
Potential Energy
SciTegic.value.DoubleValue
21.851101

@<SCITEGIC>MOL_PROPERTY
RMS Gradient
SciTegic.value.DoubleValue
0.009680

@<SCITEGIC>MOL_PROPERTY
Bond Energy
SciTegic.value.DoubleValue
1.889970

@<SCITEGIC>MOL_PROPERTY
Angle Energy
SciTegic.value.DoubleValue
15.035700

@<SCITEGIC>MOL_PROPERTY
Urey-Bradley Energy
SciTegic.value.IntegerValue
0

@<SCITEGIC>MOL_PROPERTY
Dihedral Energy
SciTegic.value.DoubleValue
2.593840

@<SCITEGIC>MOL_PROPERTY
Improper Energy
SciTegic.value.DoubleValue
0.009780

@<SCITEGIC>MOL_PROPERTY
Van der Waals Energy
SciTegic.value.DoubleValue
6.914200

@<SCITEGIC>MOL_PROPERTY
Electrostatic Energy
SciTegic.value.DoubleValue
-4.592400

@<SCITEGIC>MOL_PROPERTY
Hydrogen Bond Energy
SciTegic.value.IntegerValue
0

@<SCITEGIC>MOL_PROPERTY
Solvation Free Energy
SciTegic.value.IntegerValue
0

@<SCITEGIC>MOL_PROPERTY
Resolution
SciTegic.value.DoubleValue
2.750000

@<SCITEGIC>MOL_PROPERTY
PartialChargeMethod
SciTegic.value.StringValue
MomanyRone

@<SCITEGIC>MOL_PROPERTY
UseResidueTemplateCharge
SciTegic.value.StringValue
True

@<SCITEGIC>MOL_PROPERTY
Heavy atom RMSD to HL1 1
SciTegic.value.DoubleValue
1.805134

@<SCITEGIC>ATOM_PROPERTY
Formal Charge
SciTegic.value.StringValue
1 0
2 0
3 0
4 0
5 0
6 0
7 0
8 0
9 0
10 0
11 0
12 0
13 0
14 0
15 0
16 0
17 0
18 0
19 0
20 0
21 0
22 0
23 0
24 0
25 0
26 0
27 0
28 0
29 0
30 0
31 0
32 0
33 0
34 0
35 0
36 0
37 0
38 0
39 0
40 0
41 0
42 0
43 0
44 0
45 0
46 0

@<SCITEGIC>ATOM_PROPERTY
pdb_tempFactor
SciTegic.value.DoubleValue
1 0.00
2 0.00
3 0.00
4 0.00
5 0.00
6 0.00
7 0.00
8 0.00
9 0.00
10 0.00
11 0.00
12 0.00
13 0.00
14 0.00
15 0.00
16 0.00
17 0.00
18 0.00
19 0.00
20 0.00
21 0.00
22 0.00
23 0.00
24 0.00
25 0.00
26 0.00
27 0.00
28 0.00
29 0.00
30 0.00
31 0.00
32 0.00
33 0.00
34 0.00
35 0.00
36 0.00
37 0.00
38 0.00
39 0.00
40 0.00
41 0.00
42 0.00
43 0.00
44 0.00
45 0.00
46 0.00

@<SCITEGIC>ATOM_PROPERTY
pdb_occupancy
SciTegic.value.DoubleValue
1 1.00
2 1.00
3 1.00
4 1.00
5 1.00
6 1.00
7 1.00
8 1.00
9 1.00
10 1.00
11 1.00
12 1.00
13 1.00
14 1.00
15 1.00
16 1.00
17 1.00
18 1.00
19 1.00
20 1.00
21 1.00
22 1.00
23 1.00
24 1.00
25 1.00
26 1.00
27 1.00
28 1.00
29 1.00
30 1.00
31 1.00
32 1.00
33 1.00
34 1.00
35 1.00
36 1.00
37 1.00
38 1.00
39 1.00
40 1.00
41 1.00
42 1.00
43 1.00
44 1.00
45 1.00
46 1.00

#	Created by:	Discovery Studio
#	Creation time:	2019-08-05T15:51:42Z

@<TRIPOS>MOLECULE
5j3j
   46    49     0 0 0
SMALL
USER_CHARGES


@<TRIPOS>ATOM
      1 C1           19.827700    1.372200   55.535000 C.2      1 SUBUNIT    0.0000
      2 C2           18.967100    1.844400   54.537500 C.2      1 SUBUNIT    0.0000
      3 C3           18.002500    2.787300   54.900700 C.2      1 SUBUNIT    0.0000
      4 C4           17.891700    3.182300   56.226200 C.2      1 SUBUNIT    0.0000
      5 C5           18.721800    2.657400   57.198800 C.2      1 SUBUNIT    0.0000
      6 C6           19.713100    1.753700   56.864400 C.2      1 SUBUNIT    0.0000
      7 F7           20.814900    0.519200   55.234900 F        1 SUBUNIT    0.0000
      8 F8           18.573500    3.029800   58.474800 F        1 SUBUNIT    0.0000
      9 F9           16.963900    4.081300   56.569000 F        1 SUBUNIT    0.0000
     10 C10          19.060200    1.390100   53.098800 C.3      1 SUBUNIT    0.0000
     11 O11          20.227000    1.941200   52.523900 O.3      1 SUBUNIT    0.0000
     12 C12          20.471900    1.545100   51.210700 C.2      1 SUBUNIT    0.0000
     13 C13          19.880900    0.405500   50.629600 C.2      1 SUBUNIT    0.0000
     14 C14          18.945700   -0.465100   51.437800 C.3      1 SUBUNIT    0.0000
     15 C15          19.058800   -0.137700   52.924800 C.3      1 SUBUNIT    0.0000
     16 N16          18.030800   -0.814000   53.708900 N.3      1 SUBUNIT    0.0000
     17 C17          20.180500    0.082800   49.280500 C.2      1 SUBUNIT    0.0000
     18 C18          21.101700    0.871100   48.560600 C.2      1 SUBUNIT    0.0000
     19 C19          21.709400    1.984400   49.163900 C.2      1 SUBUNIT    0.0000
     20 C20          21.379800    2.318700   50.475800 C.2      1 SUBUNIT    0.0000
     21 C21          19.567700   -1.012800   48.636300 C.2      1 SUBUNIT    0.0000
     22 C22          19.883400   -1.320800   47.302100 C.2      1 SUBUNIT    0.0000
     23 C23          20.811000   -0.535700   46.599100 C.2      1 SUBUNIT    0.0000
     24 C24          21.420700    0.560900   47.228400 C.2      1 SUBUNIT    0.0000
     25 O25          19.327800   -2.386300   46.591900 O.3      1 SUBUNIT    0.0000
     26 C26          18.499300   -3.269400   47.322700 C.3      1 SUBUNIT    0.0000
     27 O27          21.056000   -0.914600   45.280300 O.3      1 SUBUNIT    0.0000
     28 C28          22.151100   -0.283200   44.647600 C.3      1 SUBUNIT    0.0000
     29 H29          17.341400    3.214600   54.162300 H        1 SUBUNIT    0.0000
     30 H30          20.382800    1.360800   57.609500 H        1 SUBUNIT    0.0000
     31 H31          18.195400    1.793800   52.569600 H        1 SUBUNIT    0.0000
     32 H32          19.179300   -1.521600   51.300200 H        1 SUBUNIT    0.0000
     33 H33          17.924100   -0.299800   51.092000 H        1 SUBUNIT    0.0000
     34 H34          20.004300   -0.552600   53.261700 H        1 SUBUNIT    0.0000
     35 H35          17.145700   -0.327500   53.631100 H        1 SUBUNIT    0.0000
     36 H36          17.879600   -1.753300   53.364700 H        1 SUBUNIT    0.0000
     37 H37          22.420000    2.594200   48.624000 H        1 SUBUNIT    0.0000
     38 H38          21.836300    3.184600   50.932900 H        1 SUBUNIT    0.0000
     39 H39          18.848700   -1.616300   49.165100 H        1 SUBUNIT    0.0000
     40 H40          22.134900    1.183200   46.710000 H        1 SUBUNIT    0.0000
     41 H41          19.041100   -3.710000   48.161100 H        1 SUBUNIT    0.0000
     42 H42          18.177200   -4.083600   46.672600 H        1 SUBUNIT    0.0000
     43 H43          17.604700   -2.759800   47.683600 H        1 SUBUNIT    0.0000
     44 H44          22.284300   -0.702100   43.651400 H        1 SUBUNIT    0.0000
     45 H45          21.979000    0.787400   44.532300 H        1 SUBUNIT    0.0000
     46 H46          23.071900   -0.455500   45.205500 H        1 SUBUNIT    0.0000
@<TRIPOS>BOND
     1    1    2 2
     2    1    6 1
     3    1    7 1
     4    2    3 1
     5    2   10 1
     6    3    4 2
     7    3   29 1
     8    4    5 1
     9    4    9 1
    10    5    6 2
    11    5    8 1
    12    6   30 1
    13   10   11 1
    14   10   15 1
    15   10   31 1
    16   11   12 1
    17   12   13 2
    18   12   20 1
    19   13   14 1
    20   13   17 1
    21   14   15 1
    22   14   32 1
    23   14   33 1
    24   15   16 1
    25   15   34 1
    26   16   35 1
    27   16   36 1
    28   17   18 1
    29   17   21 2
    30   18   19 1
    31   18   24 2
    32   19   20 2
    33   19   37 1
    34   20   38 1
    35   21   22 1
    36   21   39 1
    37   22   23 2
    38   22   25 1
    39   23   24 1
    40   23   27 1
    41   24   40 1
    42   25   26 1
    43   26   41 1
    44   26   42 1
    45   26   43 1
    46   27   28 1
    47   28   44 1
    48   28   45 1
    49   28   46 1
@<SCITEGIC>MOL_PROPERTY
TopHits
SciTegic.value.IntegerValue
10

@<SCITEGIC>MOL_PROPERTY
-CDOCKER_ENERGY
SciTegic.value.DoubleValue
4.433074

@<SCITEGIC>MOL_PROPERTY
-CDOCKER_INTERACTION_ENERGY
SciTegic.value.DoubleValue
32.615494

@<SCITEGIC>MOL_PROPERTY
POSE_NUMBER
SciTegic.value.IntegerValue
4

@<SCITEGIC>MOL_PROPERTY
ForcefieldFFML
SciTegic.value.StringValue
<?xml version="1.0" encoding="UTF-8"?>
<!DOCTYPE ffml SYSTEM "Ffml.dtd">
<ffml version="1.0">
<forcefield name="CHARMm" derivedFrom="CHARMm" base="CHARMm">
<atomTypes>
</atomTypes>
<parameters>
</parameters>
</forcefield>
</ffml>

@<SCITEGIC>MOL_PROPERTY
Initial Potential Energy
SciTegic.value.DoubleValue
38.207001

@<SCITEGIC>MOL_PROPERTY
Initial RMS Gradient
SciTegic.value.DoubleValue
13.692900

@<SCITEGIC>MOL_PROPERTY
Minimization Criteria
SciTegic.value.StringValue
 CONJUG> Minimization exiting with gradient tolerance ( 0.0100000) satisfied.

@<SCITEGIC>MOL_PROPERTY
CHARMm Energy
SciTegic.value.DoubleValue
21.851101

@<SCITEGIC>MOL_PROPERTY
Potential Energy
SciTegic.value.DoubleValue
21.851101

@<SCITEGIC>MOL_PROPERTY
RMS Gradient
SciTegic.value.DoubleValue
0.009680

@<SCITEGIC>MOL_PROPERTY
Bond Energy
SciTegic.value.DoubleValue
1.889970

@<SCITEGIC>MOL_PROPERTY
Angle Energy
SciTegic.value.DoubleValue
15.035700

@<SCITEGIC>MOL_PROPERTY
Urey-Bradley Energy
SciTegic.value.IntegerValue
0

@<SCITEGIC>MOL_PROPERTY
Dihedral Energy
SciTegic.value.DoubleValue
2.593840

@<SCITEGIC>MOL_PROPERTY
Improper Energy
SciTegic.value.DoubleValue
0.009780

@<SCITEGIC>MOL_PROPERTY
Van der Waals Energy
SciTegic.value.DoubleValue
6.914200

@<SCITEGIC>MOL_PROPERTY
Electrostatic Energy
SciTegic.value.DoubleValue
-4.592400

@<SCITEGIC>MOL_PROPERTY
Hydrogen Bond Energy
SciTegic.value.IntegerValue
0

@<SCITEGIC>MOL_PROPERTY
Solvation Free Energy
SciTegic.value.IntegerValue
0

@<SCITEGIC>MOL_PROPERTY
Resolution
SciTegic.value.DoubleValue
2.750000

@<SCITEGIC>MOL_PROPERTY
PartialChargeMethod
SciTegic.value.StringValue
MomanyRone

@<SCITEGIC>MOL_PROPERTY
UseResidueTemplateCharge
SciTegic.value.StringValue
True

@<SCITEGIC>MOL_PROPERTY
Heavy atom RMSD to HL1 1
SciTegic.value.DoubleValue
3.966700

@<SCITEGIC>ATOM_PROPERTY
Formal Charge
SciTegic.value.StringValue
1 0
2 0
3 0
4 0
5 0
6 0
7 0
8 0
9 0
10 0
11 0
12 0
13 0
14 0
15 0
16 0
17 0
18 0
19 0
20 0
21 0
22 0
23 0
24 0
25 0
26 0
27 0
28 0
29 0
30 0
31 0
32 0
33 0
34 0
35 0
36 0
37 0
38 0
39 0
40 0
41 0
42 0
43 0
44 0
45 0
46 0

@<SCITEGIC>ATOM_PROPERTY
pdb_tempFactor
SciTegic.value.DoubleValue
1 0.00
2 0.00
3 0.00
4 0.00
5 0.00
6 0.00
7 0.00
8 0.00
9 0.00
10 0.00
11 0.00
12 0.00
13 0.00
14 0.00
15 0.00
16 0.00
17 0.00
18 0.00
19 0.00
20 0.00
21 0.00
22 0.00
23 0.00
24 0.00
25 0.00
26 0.00
27 0.00
28 0.00
29 0.00
30 0.00
31 0.00
32 0.00
33 0.00
34 0.00
35 0.00
36 0.00
37 0.00
38 0.00
39 0.00
40 0.00
41 0.00
42 0.00
43 0.00
44 0.00
45 0.00
46 0.00

@<SCITEGIC>ATOM_PROPERTY
pdb_occupancy
SciTegic.value.DoubleValue
1 1.00
2 1.00
3 1.00
4 1.00
5 1.00
6 1.00
7 1.00
8 1.00
9 1.00
10 1.00
11 1.00
12 1.00
13 1.00
14 1.00
15 1.00
16 1.00
17 1.00
18 1.00
19 1.00
20 1.00
21 1.00
22 1.00
23 1.00
24 1.00
25 1.00
26 1.00
27 1.00
28 1.00
29 1.00
30 1.00
31 1.00
32 1.00
33 1.00
34 1.00
35 1.00
36 1.00
37 1.00
38 1.00
39 1.00
40 1.00
41 1.00
42 1.00
43 1.00
44 1.00
45 1.00
46 1.00

#	Created by:	Discovery Studio
#	Creation time:	2019-08-05T15:51:42Z

@<TRIPOS>MOLECULE
5j3j
   46    49     0 0 0
SMALL
USER_CHARGES


@<TRIPOS>ATOM
      1 C1           17.833200    2.548800   54.047800 C.2      1 SUBUNIT    0.0000
      2 C2           18.945700    1.812000   53.630700 C.2      1 SUBUNIT    0.0000
      3 C3           19.867700    1.415100   54.598500 C.2      1 SUBUNIT    0.0000
      4 C4           19.638300    1.725900   55.931300 C.2      1 SUBUNIT    0.0000
      5 C5           18.512800    2.436900   56.318900 C.2      1 SUBUNIT    0.0000
      6 C6           17.593400    2.867300   55.378700 C.2      1 SUBUNIT    0.0000
      7 F7           16.919400    2.930700   53.147800 F        1 SUBUNIT    0.0000
      8 F8           18.282500    2.676800   57.617300 F        1 SUBUNIT    0.0000
      9 F9           20.508600    1.304900   56.855600 F        1 SUBUNIT    0.0000
     10 C10          19.138200    1.405100   52.188000 C.3      1 SUBUNIT    0.0000
     11 O11          20.478600    1.663500   51.812600 O.3      1 SUBUNIT    0.0000
     12 C12          20.828900    1.214000   50.537600 C.2      1 SUBUNIT    0.0000
     13 C13          20.089000    0.237800   49.843600 C.2      1 SUBUNIT    0.0000
     14 C14          18.882700   -0.400100   50.487600 C.3      1 SUBUNIT    0.0000
     15 C15          18.841500   -0.086200   51.980700 C.3      1 SUBUNIT    0.0000
     16 N16          17.575100   -0.523000   52.556100 N.3      1 SUBUNIT    0.0000
     17 C17          20.492800   -0.144300   48.538600 C.2      1 SUBUNIT    0.0000
     18 C18          21.665300    0.405100   47.983600 C.2      1 SUBUNIT    0.0000
     19 C19          22.423400    1.343300   48.705400 C.2      1 SUBUNIT    0.0000
     20 C20          21.992700    1.747600   49.968400 C.2      1 SUBUNIT    0.0000
     21 C21          19.737600   -1.061000   47.774800 C.2      1 SUBUNIT    0.0000
     22 C22          20.151300   -1.420000   46.479300 C.2      1 SUBUNIT    0.0000
     23 C23          21.325000   -0.872700   45.939600 C.2      1 SUBUNIT    0.0000
     24 C24          22.087100    0.029200   46.697400 C.2      1 SUBUNIT    0.0000
     25 O25          19.457500   -2.297700   45.644100 O.3      1 SUBUNIT    0.0000
     26 C26          18.243400   -2.820900   46.144100 C.3      1 SUBUNIT    0.0000
     27 O27          21.646100   -1.274600   44.641800 O.3      1 SUBUNIT    0.0000
     28 C28          22.722500   -0.600700   44.018800 C.3      1 SUBUNIT    0.0000
     29 H29          20.746500    0.854900   54.320700 H        1 SUBUNIT    0.0000
     30 H30          16.713100    3.420800   55.673200 H        1 SUBUNIT    0.0000
     31 H31          18.484200    2.002500   51.550700 H        1 SUBUNIT    0.0000
     32 H32          18.895000   -1.483000   50.359200 H        1 SUBUNIT    0.0000
     33 H33          17.985300   -0.017600   50.000000 H        1 SUBUNIT    0.0000
     34 H34          19.617900   -0.664400   52.482500 H        1 SUBUNIT    0.0000
     35 H35          17.525900   -0.296400   53.541800 H        1 SUBUNIT    0.0000
     36 H36          16.794600   -0.039700   52.127100 H        1 SUBUNIT    0.0000
     37 H37          23.326800    1.766800   48.289900 H        1 SUBUNIT    0.0000
     38 H38          22.565800    2.481600   50.512300 H        1 SUBUNIT    0.0000
     39 H39          18.834600   -1.485700   48.180700 H        1 SUBUNIT    0.0000
     40 H40          23.000100    0.451800   46.315600 H        1 SUBUNIT    0.0000
     41 H41          17.527900   -2.022600   46.343500 H        1 SUBUNIT    0.0000
     42 H42          18.411200   -3.407200   47.048500 H        1 SUBUNIT    0.0000
     43 H43          17.802300   -3.482900   45.398900 H        1 SUBUNIT    0.0000
     44 H44          23.662300   -0.809500   44.529500 H        1 SUBUNIT    0.0000
     45 H45          22.824400   -0.950600   42.991400 H        1 SUBUNIT    0.0000
     46 H46          22.544000    0.474600   43.983600 H        1 SUBUNIT    0.0000
@<TRIPOS>BOND
     1    1    2 2
     2    1    6 1
     3    1    7 1
     4    2    3 1
     5    2   10 1
     6    3    4 2
     7    3   29 1
     8    4    5 1
     9    4    9 1
    10    5    6 2
    11    5    8 1
    12    6   30 1
    13   10   11 1
    14   10   15 1
    15   10   31 1
    16   11   12 1
    17   12   13 2
    18   12   20 1
    19   13   14 1
    20   13   17 1
    21   14   15 1
    22   14   32 1
    23   14   33 1
    24   15   16 1
    25   15   34 1
    26   16   35 1
    27   16   36 1
    28   17   18 1
    29   17   21 2
    30   18   19 1
    31   18   24 2
    32   19   20 2
    33   19   37 1
    34   20   38 1
    35   21   22 1
    36   21   39 1
    37   22   23 2
    38   22   25 1
    39   23   24 1
    40   23   27 1
    41   24   40 1
    42   25   26 1
    43   26   41 1
    44   26   42 1
    45   26   43 1
    46   27   28 1
    47   28   44 1
    48   28   45 1
    49   28   46 1
@<SCITEGIC>MOL_PROPERTY
TopHits
SciTegic.value.IntegerValue
10

@<SCITEGIC>MOL_PROPERTY
-CDOCKER_ENERGY
SciTegic.value.DoubleValue
4.169858

@<SCITEGIC>MOL_PROPERTY
-CDOCKER_INTERACTION_ENERGY
SciTegic.value.DoubleValue
30.527950

@<SCITEGIC>MOL_PROPERTY
POSE_NUMBER
SciTegic.value.IntegerValue
5

@<SCITEGIC>MOL_PROPERTY
ForcefieldFFML
SciTegic.value.StringValue
<?xml version="1.0" encoding="UTF-8"?>
<!DOCTYPE ffml SYSTEM "Ffml.dtd">
<ffml version="1.0">
<forcefield name="CHARMm" derivedFrom="CHARMm" base="CHARMm">
<atomTypes>
</atomTypes>
<parameters>
</parameters>
</forcefield>
</ffml>

@<SCITEGIC>MOL_PROPERTY
Initial Potential Energy
SciTegic.value.DoubleValue
38.207001

@<SCITEGIC>MOL_PROPERTY
Initial RMS Gradient
SciTegic.value.DoubleValue
13.692900

@<SCITEGIC>MOL_PROPERTY
Minimization Criteria
SciTegic.value.StringValue
 CONJUG> Minimization exiting with gradient tolerance ( 0.0100000) satisfied.

@<SCITEGIC>MOL_PROPERTY
CHARMm Energy
SciTegic.value.DoubleValue
21.851101

@<SCITEGIC>MOL_PROPERTY
Potential Energy
SciTegic.value.DoubleValue
21.851101

@<SCITEGIC>MOL_PROPERTY
RMS Gradient
SciTegic.value.DoubleValue
0.009680

@<SCITEGIC>MOL_PROPERTY
Bond Energy
SciTegic.value.DoubleValue
1.889970

@<SCITEGIC>MOL_PROPERTY
Angle Energy
SciTegic.value.DoubleValue
15.035700

@<SCITEGIC>MOL_PROPERTY
Urey-Bradley Energy
SciTegic.value.IntegerValue
0

@<SCITEGIC>MOL_PROPERTY
Dihedral Energy
SciTegic.value.DoubleValue
2.593840

@<SCITEGIC>MOL_PROPERTY
Improper Energy
SciTegic.value.DoubleValue
0.009780

@<SCITEGIC>MOL_PROPERTY
Van der Waals Energy
SciTegic.value.DoubleValue
6.914200

@<SCITEGIC>MOL_PROPERTY
Electrostatic Energy
SciTegic.value.DoubleValue
-4.592400

@<SCITEGIC>MOL_PROPERTY
Hydrogen Bond Energy
SciTegic.value.IntegerValue
0

@<SCITEGIC>MOL_PROPERTY
Solvation Free Energy
SciTegic.value.IntegerValue
0

@<SCITEGIC>MOL_PROPERTY
Resolution
SciTegic.value.DoubleValue
2.750000

@<SCITEGIC>MOL_PROPERTY
PartialChargeMethod
SciTegic.value.StringValue
MomanyRone

@<SCITEGIC>MOL_PROPERTY
UseResidueTemplateCharge
SciTegic.value.StringValue
True

@<SCITEGIC>MOL_PROPERTY
Heavy atom RMSD to HL1 1
SciTegic.value.DoubleValue
4.505838

@<SCITEGIC>ATOM_PROPERTY
Formal Charge
SciTegic.value.StringValue
1 0
2 0
3 0
4 0
5 0
6 0
7 0
8 0
9 0
10 0
11 0
12 0
13 0
14 0
15 0
16 0
17 0
18 0
19 0
20 0
21 0
22 0
23 0
24 0
25 0
26 0
27 0
28 0
29 0
30 0
31 0
32 0
33 0
34 0
35 0
36 0
37 0
38 0
39 0
40 0
41 0
42 0
43 0
44 0
45 0
46 0

@<SCITEGIC>ATOM_PROPERTY
pdb_tempFactor
SciTegic.value.DoubleValue
1 0.00
2 0.00
3 0.00
4 0.00
5 0.00
6 0.00
7 0.00
8 0.00
9 0.00
10 0.00
11 0.00
12 0.00
13 0.00
14 0.00
15 0.00
16 0.00
17 0.00
18 0.00
19 0.00
20 0.00
21 0.00
22 0.00
23 0.00
24 0.00
25 0.00
26 0.00
27 0.00
28 0.00
29 0.00
30 0.00
31 0.00
32 0.00
33 0.00
34 0.00
35 0.00
36 0.00
37 0.00
38 0.00
39 0.00
40 0.00
41 0.00
42 0.00
43 0.00
44 0.00
45 0.00
46 0.00

@<SCITEGIC>ATOM_PROPERTY
pdb_occupancy
SciTegic.value.DoubleValue
1 1.00
2 1.00
3 1.00
4 1.00
5 1.00
6 1.00
7 1.00
8 1.00
9 1.00
10 1.00
11 1.00
12 1.00
13 1.00
14 1.00
15 1.00
16 1.00
17 1.00
18 1.00
19 1.00
20 1.00
21 1.00
22 1.00
23 1.00
24 1.00
25 1.00
26 1.00
27 1.00
28 1.00
29 1.00
30 1.00
31 1.00
32 1.00
33 1.00
34 1.00
35 1.00
36 1.00
37 1.00
38 1.00
39 1.00
40 1.00
41 1.00
42 1.00
43 1.00
44 1.00
45 1.00
46 1.00

#	Created by:	Discovery Studio
#	Creation time:	2019-08-05T15:51:42Z

@<TRIPOS>MOLECULE
5j3j
   46    49     0 0 0
SMALL
USER_CHARGES


@<TRIPOS>ATOM
      1 C1           19.862600    1.357500   55.403200 C.2      1 SUBUNIT    0.0000
      2 C2           18.973700    1.860000   54.446000 C.2      1 SUBUNIT    0.0000
      3 C3           18.001800    2.769400   54.869300 C.2      1 SUBUNIT    0.0000
      4 C4           17.921200    3.115300   56.209800 C.2      1 SUBUNIT    0.0000
      5 C5           18.793400    2.576900   57.138500 C.2      1 SUBUNIT    0.0000
      6 C6           19.789000    1.699200   56.747000 C.2      1 SUBUNIT    0.0000
      7 F7           20.823400    0.497600   55.046800 F        1 SUBUNIT    0.0000
      8 F8           18.668300    2.901300   58.430200 F        1 SUBUNIT    0.0000
      9 F9           16.982100    3.981000   56.608600 F        1 SUBUNIT    0.0000
     10 C10          19.047900    1.476800   52.986000 C.3      1 SUBUNIT    0.0000
     11 O11          20.252000    1.979400   52.445200 O.3      1 SUBUNIT    0.0000
     12 C12          20.440300    1.678200   51.098200 C.2      1 SUBUNIT    0.0000
     13 C13          19.737000    0.649200   50.441900 C.2      1 SUBUNIT    0.0000
     14 C14          18.791500   -0.242500   51.214200 C.3      1 SUBUNIT    0.0000
     15 C15          18.965400   -0.034900   52.718600 C.3      1 SUBUNIT    0.0000
     16 N16          17.912900   -0.718500   53.460200 N.3      1 SUBUNIT    0.0000
     17 C17          19.922800    0.465500   49.049300 C.2      1 SUBUNIT    0.0000
     18 C18          20.867500    1.253900   48.360700 C.2      1 SUBUNIT    0.0000
     19 C19          21.610500    2.232800   49.042800 C.2      1 SUBUNIT    0.0000
     20 C20          21.379300    2.447000   50.400400 C.2      1 SUBUNIT    0.0000
     21 C21          19.167600   -0.485000   48.328700 C.2      1 SUBUNIT    0.0000
     22 C22          19.355600   -0.636200   46.945800 C.2      1 SUBUNIT    0.0000
     23 C23          20.321200    0.128900   46.274000 C.2      1 SUBUNIT    0.0000
     24 C24          21.073400    1.080000   46.982700 C.2      1 SUBUNIT    0.0000
     25 O25          18.627300   -1.534000   46.168100 O.3      1 SUBUNIT    0.0000
     26 C26          17.292200   -1.746300   46.586400 C.3      1 SUBUNIT    0.0000
     27 O27          20.442000   -0.108800   44.904800 O.3      1 SUBUNIT    0.0000
     28 C28          21.462600    0.606800   44.237500 C.3      1 SUBUNIT    0.0000
     29 H29          17.314600    3.213600   54.165700 H        1 SUBUNIT    0.0000
     30 H30          20.491800    1.298600   57.459500 H        1 SUBUNIT    0.0000
     31 H31          18.212200    1.962400   52.477800 H        1 SUBUNIT    0.0000
     32 H32          18.966300   -1.293900   50.981700 H        1 SUBUNIT    0.0000
     33 H33          17.766900   -0.007500   50.923200 H        1 SUBUNIT    0.0000
     34 H34          19.898000   -0.508800   53.018200 H        1 SUBUNIT    0.0000
     35 H35          17.001700   -0.395900   53.157700 H        1 SUBUNIT    0.0000
     36 H36          17.976200   -0.513700   54.448700 H        1 SUBUNIT    0.0000
     37 H37          22.344300    2.834100   48.525800 H        1 SUBUNIT    0.0000
     38 H38          21.928500    3.220600   50.919500 H        1 SUBUNIT    0.0000
     39 H39          18.438400   -1.098900   48.831600 H        1 SUBUNIT    0.0000
     40 H40          21.811500    1.692500   46.489400 H        1 SUBUNIT    0.0000
     41 H41          17.251400   -2.318000   47.512500 H        1 SUBUNIT    0.0000
     42 H42          16.762400   -2.320600   45.826100 H        1 SUBUNIT    0.0000
     43 H43          16.766700   -0.797800   46.711600 H        1 SUBUNIT    0.0000
     44 H44          21.479000    0.317700   43.186900 H        1 SUBUNIT    0.0000
     45 H45          21.285600    1.682900   44.282600 H        1 SUBUNIT    0.0000
     46 H46          22.440700    0.370800   44.658000 H        1 SUBUNIT    0.0000
@<TRIPOS>BOND
     1    1    2 2
     2    1    6 1
     3    1    7 1
     4    2    3 1
     5    2   10 1
     6    3    4 2
     7    3   29 1
     8    4    5 1
     9    4    9 1
    10    5    6 2
    11    5    8 1
    12    6   30 1
    13   10   11 1
    14   10   15 1
    15   10   31 1
    16   11   12 1
    17   12   13 2
    18   12   20 1
    19   13   14 1
    20   13   17 1
    21   14   15 1
    22   14   32 1
    23   14   33 1
    24   15   16 1
    25   15   34 1
    26   16   35 1
    27   16   36 1
    28   17   18 1
    29   17   21 2
    30   18   19 1
    31   18   24 2
    32   19   20 2
    33   19   37 1
    34   20   38 1
    35   21   22 1
    36   21   39 1
    37   22   23 2
    38   22   25 1
    39   23   24 1
    40   23   27 1
    41   24   40 1
    42   25   26 1
    43   26   41 1
    44   26   42 1
    45   26   43 1
    46   27   28 1
    47   28   44 1
    48   28   45 1
    49   28   46 1
@<SCITEGIC>MOL_PROPERTY
TopHits
SciTegic.value.IntegerValue
10

@<SCITEGIC>MOL_PROPERTY
-CDOCKER_ENERGY
SciTegic.value.DoubleValue
3.947273

@<SCITEGIC>MOL_PROPERTY
-CDOCKER_INTERACTION_ENERGY
SciTegic.value.DoubleValue
32.606640

@<SCITEGIC>MOL_PROPERTY
POSE_NUMBER
SciTegic.value.IntegerValue
6

@<SCITEGIC>MOL_PROPERTY
ForcefieldFFML
SciTegic.value.StringValue
<?xml version="1.0" encoding="UTF-8"?>
<!DOCTYPE ffml SYSTEM "Ffml.dtd">
<ffml version="1.0">
<forcefield name="CHARMm" derivedFrom="CHARMm" base="CHARMm">
<atomTypes>
</atomTypes>
<parameters>
</parameters>
</forcefield>
</ffml>

@<SCITEGIC>MOL_PROPERTY
Initial Potential Energy
SciTegic.value.DoubleValue
38.207001

@<SCITEGIC>MOL_PROPERTY
Initial RMS Gradient
SciTegic.value.DoubleValue
13.692900

@<SCITEGIC>MOL_PROPERTY
Minimization Criteria
SciTegic.value.StringValue
 CONJUG> Minimization exiting with gradient tolerance ( 0.0100000) satisfied.

@<SCITEGIC>MOL_PROPERTY
CHARMm Energy
SciTegic.value.DoubleValue
21.851101

@<SCITEGIC>MOL_PROPERTY
Potential Energy
SciTegic.value.DoubleValue
21.851101

@<SCITEGIC>MOL_PROPERTY
RMS Gradient
SciTegic.value.DoubleValue
0.009680

@<SCITEGIC>MOL_PROPERTY
Bond Energy
SciTegic.value.DoubleValue
1.889970

@<SCITEGIC>MOL_PROPERTY
Angle Energy
SciTegic.value.DoubleValue
15.035700

@<SCITEGIC>MOL_PROPERTY
Urey-Bradley Energy
SciTegic.value.IntegerValue
0

@<SCITEGIC>MOL_PROPERTY
Dihedral Energy
SciTegic.value.DoubleValue
2.593840

@<SCITEGIC>MOL_PROPERTY
Improper Energy
SciTegic.value.DoubleValue
0.009780

@<SCITEGIC>MOL_PROPERTY
Van der Waals Energy
SciTegic.value.DoubleValue
6.914200

@<SCITEGIC>MOL_PROPERTY
Electrostatic Energy
SciTegic.value.DoubleValue
-4.592400

@<SCITEGIC>MOL_PROPERTY
Hydrogen Bond Energy
SciTegic.value.IntegerValue
0

@<SCITEGIC>MOL_PROPERTY
Solvation Free Energy
SciTegic.value.IntegerValue
0

@<SCITEGIC>MOL_PROPERTY
Resolution
SciTegic.value.DoubleValue
2.750000

@<SCITEGIC>MOL_PROPERTY
PartialChargeMethod
SciTegic.value.StringValue
MomanyRone

@<SCITEGIC>MOL_PROPERTY
UseResidueTemplateCharge
SciTegic.value.StringValue
True

@<SCITEGIC>MOL_PROPERTY
Heavy atom RMSD to HL1 1
SciTegic.value.DoubleValue
3.604696

@<SCITEGIC>ATOM_PROPERTY
Formal Charge
SciTegic.value.StringValue
1 0
2 0
3 0
4 0
5 0
6 0
7 0
8 0
9 0
10 0
11 0
12 0
13 0
14 0
15 0
16 0
17 0
18 0
19 0
20 0
21 0
22 0
23 0
24 0
25 0
26 0
27 0
28 0
29 0
30 0
31 0
32 0
33 0
34 0
35 0
36 0
37 0
38 0
39 0
40 0
41 0
42 0
43 0
44 0
45 0
46 0

@<SCITEGIC>ATOM_PROPERTY
pdb_tempFactor
SciTegic.value.DoubleValue
1 0.00
2 0.00
3 0.00
4 0.00
5 0.00
6 0.00
7 0.00
8 0.00
9 0.00
10 0.00
11 0.00
12 0.00
13 0.00
14 0.00
15 0.00
16 0.00
17 0.00
18 0.00
19 0.00
20 0.00
21 0.00
22 0.00
23 0.00
24 0.00
25 0.00
26 0.00
27 0.00
28 0.00
29 0.00
30 0.00
31 0.00
32 0.00
33 0.00
34 0.00
35 0.00
36 0.00
37 0.00
38 0.00
39 0.00
40 0.00
41 0.00
42 0.00
43 0.00
44 0.00
45 0.00
46 0.00

@<SCITEGIC>ATOM_PROPERTY
pdb_occupancy
SciTegic.value.DoubleValue
1 1.00
2 1.00
3 1.00
4 1.00
5 1.00
6 1.00
7 1.00
8 1.00
9 1.00
10 1.00
11 1.00
12 1.00
13 1.00
14 1.00
15 1.00
16 1.00
17 1.00
18 1.00
19 1.00
20 1.00
21 1.00
22 1.00
23 1.00
24 1.00
25 1.00
26 1.00
27 1.00
28 1.00
29 1.00
30 1.00
31 1.00
32 1.00
33 1.00
34 1.00
35 1.00
36 1.00
37 1.00
38 1.00
39 1.00
40 1.00
41 1.00
42 1.00
43 1.00
44 1.00
45 1.00
46 1.00

#	Created by:	Discovery Studio
#	Creation time:	2019-08-05T15:51:42Z

@<TRIPOS>MOLECULE
5j3j
   46    49     0 0 0
SMALL
USER_CHARGES


@<TRIPOS>ATOM
      1 C1           22.118100   -0.174800   45.698100 C.2      1 SUBUNIT    0.0000
      2 C2           21.288200    0.721500   46.376400 C.2      1 SUBUNIT    0.0000
      3 C3           20.536100    1.620500   45.618800 C.2      1 SUBUNIT    0.0000
      4 C4           20.651500    1.617300   44.235100 C.2      1 SUBUNIT    0.0000
      5 C5           21.497900    0.727800   43.590700 C.2      1 SUBUNIT    0.0000
      6 C6           22.240700   -0.190400   44.313800 C.2      1 SUBUNIT    0.0000
      7 F7           22.832100   -1.066800   46.396300 F        1 SUBUNIT    0.0000
      8 F8           21.600200    0.745700   42.255300 F        1 SUBUNIT    0.0000
      9 F9           19.927700    2.489400   43.520800 F        1 SUBUNIT    0.0000
     10 C10          21.179700    0.713700   47.883300 C.3      1 SUBUNIT    0.0000
     11 O11          20.910200    2.034600   48.321000 O.3      1 SUBUNIT    0.0000
     12 C12          20.567900    2.172000   49.665100 C.2      1 SUBUNIT    0.0000
     13 C13          20.146600    1.092900   50.461100 C.2      1 SUBUNIT    0.0000
     14 C14          20.041800   -0.291600   49.871900 C.3      1 SUBUNIT    0.0000
     15 C15          20.073300   -0.243000   48.347800 C.3      1 SUBUNIT    0.0000
     16 N16          20.222500   -1.594300   47.815200 N.3      1 SUBUNIT    0.0000
     17 C17          19.798200    1.324400   51.817000 C.2      1 SUBUNIT    0.0000
     18 C18          19.819300    2.634300   52.335100 C.2      1 SUBUNIT    0.0000
     19 C19          20.226900    3.706900   51.522900 C.2      1 SUBUNIT    0.0000
     20 C20          20.606300    3.466200   50.200700 C.2      1 SUBUNIT    0.0000
     21 C21          19.432000    0.258700   52.664400 C.2      1 SUBUNIT    0.0000
     22 C22          19.066300    0.504600   53.995600 C.2      1 SUBUNIT    0.0000
     23 C23          19.039800    1.815600   54.492800 C.2      1 SUBUNIT    0.0000
     24 C24          19.433900    2.881700   53.668300 C.2      1 SUBUNIT    0.0000
     25 O25          18.722100   -0.508500   54.884300 O.3      1 SUBUNIT    0.0000
     26 C26          18.161800   -1.670100   54.304600 C.3      1 SUBUNIT    0.0000
     27 O27          18.610500    1.966800   55.812400 O.3      1 SUBUNIT    0.0000
     28 C28          18.045200    3.226500   56.122600 C.3      1 SUBUNIT    0.0000
     29 H29          19.864200    2.318200   46.094900 H        1 SUBUNIT    0.0000
     30 H30          22.902800   -0.885800   43.818400 H        1 SUBUNIT    0.0000
     31 H31          22.137300    0.406200   48.308200 H        1 SUBUNIT    0.0000
     32 H32          19.118100   -0.785200   50.175900 H        1 SUBUNIT    0.0000
     33 H33          20.874800   -0.888000   50.238900 H        1 SUBUNIT    0.0000
     34 H34          19.112600    0.129600   47.989000 H        1 SUBUNIT    0.0000
     35 H35          21.195900   -1.873800   47.833800 H        1 SUBUNIT    0.0000
     36 H36          19.932800   -1.629100   46.846300 H        1 SUBUNIT    0.0000
     37 H37          20.261000    4.713500   51.913300 H        1 SUBUNIT    0.0000
     38 H38          20.932200    4.287700   49.579200 H        1 SUBUNIT    0.0000
     39 H39          19.436300   -0.752900   52.298400 H        1 SUBUNIT    0.0000
     40 H40          19.449800    3.894500   54.040400 H        1 SUBUNIT    0.0000
     41 H41          17.364700   -1.411400   53.606600 H        1 SUBUNIT    0.0000
     42 H42          17.726800   -2.292200   55.086200 H        1 SUBUNIT    0.0000
     43 H43          18.922800   -2.264300   53.799600 H        1 SUBUNIT    0.0000
     44 H44          17.616900    3.196700   57.124600 H        1 SUBUNIT    0.0000
     45 H45          18.798300    4.012600   56.112000 H        1 SUBUNIT    0.0000
     46 H46          17.244000    3.480000   55.426800 H        1 SUBUNIT    0.0000
@<TRIPOS>BOND
     1    1    2 2
     2    1    6 1
     3    1    7 1
     4    2    3 1
     5    2   10 1
     6    3    4 2
     7    3   29 1
     8    4    5 1
     9    4    9 1
    10    5    6 2
    11    5    8 1
    12    6   30 1
    13   10   11 1
    14   10   15 1
    15   10   31 1
    16   11   12 1
    17   12   13 2
    18   12   20 1
    19   13   14 1
    20   13   17 1
    21   14   15 1
    22   14   32 1
    23   14   33 1
    24   15   16 1
    25   15   34 1
    26   16   35 1
    27   16   36 1
    28   17   18 1
    29   17   21 2
    30   18   19 1
    31   18   24 2
    32   19   20 2
    33   19   37 1
    34   20   38 1
    35   21   22 1
    36   21   39 1
    37   22   23 2
    38   22   25 1
    39   23   24 1
    40   23   27 1
    41   24   40 1
    42   25   26 1
    43   26   41 1
    44   26   42 1
    45   26   43 1
    46   27   28 1
    47   28   44 1
    48   28   45 1
    49   28   46 1
@<SCITEGIC>MOL_PROPERTY
TopHits
SciTegic.value.IntegerValue
10

@<SCITEGIC>MOL_PROPERTY
-CDOCKER_ENERGY
SciTegic.value.DoubleValue
3.551482

@<SCITEGIC>MOL_PROPERTY
-CDOCKER_INTERACTION_ENERGY
SciTegic.value.DoubleValue
30.397903

@<SCITEGIC>MOL_PROPERTY
POSE_NUMBER
SciTegic.value.IntegerValue
7

@<SCITEGIC>MOL_PROPERTY
ForcefieldFFML
SciTegic.value.StringValue
<?xml version="1.0" encoding="UTF-8"?>
<!DOCTYPE ffml SYSTEM "Ffml.dtd">
<ffml version="1.0">
<forcefield name="CHARMm" derivedFrom="CHARMm" base="CHARMm">
<atomTypes>
</atomTypes>
<parameters>
</parameters>
</forcefield>
</ffml>

@<SCITEGIC>MOL_PROPERTY
Initial Potential Energy
SciTegic.value.DoubleValue
38.207001

@<SCITEGIC>MOL_PROPERTY
Initial RMS Gradient
SciTegic.value.DoubleValue
13.692900

@<SCITEGIC>MOL_PROPERTY
Minimization Criteria
SciTegic.value.StringValue
 CONJUG> Minimization exiting with gradient tolerance ( 0.0100000) satisfied.

@<SCITEGIC>MOL_PROPERTY
CHARMm Energy
SciTegic.value.DoubleValue
21.851101

@<SCITEGIC>MOL_PROPERTY
Potential Energy
SciTegic.value.DoubleValue
21.851101

@<SCITEGIC>MOL_PROPERTY
RMS Gradient
SciTegic.value.DoubleValue
0.009680

@<SCITEGIC>MOL_PROPERTY
Bond Energy
SciTegic.value.DoubleValue
1.889970

@<SCITEGIC>MOL_PROPERTY
Angle Energy
SciTegic.value.DoubleValue
15.035700

@<SCITEGIC>MOL_PROPERTY
Urey-Bradley Energy
SciTegic.value.IntegerValue
0

@<SCITEGIC>MOL_PROPERTY
Dihedral Energy
SciTegic.value.DoubleValue
2.593840

@<SCITEGIC>MOL_PROPERTY
Improper Energy
SciTegic.value.DoubleValue
0.009780

@<SCITEGIC>MOL_PROPERTY
Van der Waals Energy
SciTegic.value.DoubleValue
6.914200

@<SCITEGIC>MOL_PROPERTY
Electrostatic Energy
SciTegic.value.DoubleValue
-4.592400

@<SCITEGIC>MOL_PROPERTY
Hydrogen Bond Energy
SciTegic.value.IntegerValue
0

@<SCITEGIC>MOL_PROPERTY
Solvation Free Energy
SciTegic.value.IntegerValue
0

@<SCITEGIC>MOL_PROPERTY
Resolution
SciTegic.value.DoubleValue
2.750000

@<SCITEGIC>MOL_PROPERTY
PartialChargeMethod
SciTegic.value.StringValue
MomanyRone

@<SCITEGIC>MOL_PROPERTY
UseResidueTemplateCharge
SciTegic.value.StringValue
True

@<SCITEGIC>MOL_PROPERTY
Heavy atom RMSD to HL1 1
SciTegic.value.DoubleValue
9.162846

@<SCITEGIC>ATOM_PROPERTY
Formal Charge
SciTegic.value.StringValue
1 0
2 0
3 0
4 0
5 0
6 0
7 0
8 0
9 0
10 0
11 0
12 0
13 0
14 0
15 0
16 0
17 0
18 0
19 0
20 0
21 0
22 0
23 0
24 0
25 0
26 0
27 0
28 0
29 0
30 0
31 0
32 0
33 0
34 0
35 0
36 0
37 0
38 0
39 0
40 0
41 0
42 0
43 0
44 0
45 0
46 0

@<SCITEGIC>ATOM_PROPERTY
pdb_tempFactor
SciTegic.value.DoubleValue
1 0.00
2 0.00
3 0.00
4 0.00
5 0.00
6 0.00
7 0.00
8 0.00
9 0.00
10 0.00
11 0.00
12 0.00
13 0.00
14 0.00
15 0.00
16 0.00
17 0.00
18 0.00
19 0.00
20 0.00
21 0.00
22 0.00
23 0.00
24 0.00
25 0.00
26 0.00
27 0.00
28 0.00
29 0.00
30 0.00
31 0.00
32 0.00
33 0.00
34 0.00
35 0.00
36 0.00
37 0.00
38 0.00
39 0.00
40 0.00
41 0.00
42 0.00
43 0.00
44 0.00
45 0.00
46 0.00

@<SCITEGIC>ATOM_PROPERTY
pdb_occupancy
SciTegic.value.DoubleValue
1 1.00
2 1.00
3 1.00
4 1.00
5 1.00
6 1.00
7 1.00
8 1.00
9 1.00
10 1.00
11 1.00
12 1.00
13 1.00
14 1.00
15 1.00
16 1.00
17 1.00
18 1.00
19 1.00
20 1.00
21 1.00
22 1.00
23 1.00
24 1.00
25 1.00
26 1.00
27 1.00
28 1.00
29 1.00
30 1.00
31 1.00
32 1.00
33 1.00
34 1.00
35 1.00
36 1.00
37 1.00
38 1.00
39 1.00
40 1.00
41 1.00
42 1.00
43 1.00
44 1.00
45 1.00
46 1.00

#	Created by:	Discovery Studio
#	Creation time:	2019-08-05T15:51:42Z

@<TRIPOS>MOLECULE
5j3j
   46    49     0 0 0
SMALL
USER_CHARGES


@<TRIPOS>ATOM
      1 C1           19.787200    3.285800   52.988900 C.2      1 SUBUNIT    0.0000
      2 C2           19.842300    2.191400   52.125100 C.2      1 SUBUNIT    0.0000
      3 C3           19.684700    0.915700   52.667100 C.2      1 SUBUNIT    0.0000
      4 C4           19.487000    0.774700   54.034200 C.2      1 SUBUNIT    0.0000
      5 C5           19.407500    1.881900   54.864200 C.2      1 SUBUNIT    0.0000
      6 C6           19.538900    3.159300   54.347200 C.2      1 SUBUNIT    0.0000
      7 F7           19.951700    4.516400   52.495800 F        1 SUBUNIT    0.0000
      8 F8           19.191700    1.723900   56.176900 F        1 SUBUNIT    0.0000
      9 F9           19.364000   -0.455700   54.548700 F        1 SUBUNIT    0.0000
     10 C10          19.997200    2.378000   50.637400 C.3      1 SUBUNIT    0.0000
     11 O11          20.712800    1.277100   50.107500 O.3      1 SUBUNIT    0.0000
     12 C12          20.802400    1.265800   48.716700 C.2      1 SUBUNIT    0.0000
     13 C13          19.905900    1.962100   47.883600 C.2      1 SUBUNIT    0.0000
     14 C14          18.782400    2.773600   48.480600 C.3      1 SUBUNIT    0.0000
     15 C15          18.619400    2.476300   49.967700 C.3      1 SUBUNIT    0.0000
     16 N16          17.752400    3.474600   50.584800 N.3      1 SUBUNIT    0.0000
     17 C17          20.074100    1.900200   46.477700 C.2      1 SUBUNIT    0.0000
     18 C18          21.114500    1.123800   45.929500 C.2      1 SUBUNIT    0.0000
     19 C19          21.992200    0.417700   46.772200 C.2      1 SUBUNIT    0.0000
     20 C20          21.828000    0.494000   48.155800 C.2      1 SUBUNIT    0.0000
     21 C21          19.216600    2.608000   45.609300 C.2      1 SUBUNIT    0.0000
     22 C22          19.396800    2.538000   44.217800 C.2      1 SUBUNIT    0.0000
     23 C23          20.442500    1.771300   43.681400 C.2      1 SUBUNIT    0.0000
     24 C24          21.293500    1.054200   44.537400 C.2      1 SUBUNIT    0.0000
     25 O25          18.598700    3.212000   43.290800 O.3      1 SUBUNIT    0.0000
     26 C26          17.511300    3.941700   43.819600 C.3      1 SUBUNIT    0.0000
     27 O27          20.563500    1.793800   42.291200 O.3      1 SUBUNIT    0.0000
     28 C28          21.645700    1.065800   41.742700 C.3      1 SUBUNIT    0.0000
     29 H29          19.710100    0.043400   52.031500 H        1 SUBUNIT    0.0000
     30 H30          19.461100    4.030500   54.979500 H        1 SUBUNIT    0.0000
     31 H31          20.573800    3.286100   50.446400 H        1 SUBUNIT    0.0000
     32 H32          17.836200    2.558500   47.984300 H        1 SUBUNIT    0.0000
     33 H33          19.005700    3.831500   48.332600 H        1 SUBUNIT    0.0000
     34 H34          18.111200    1.517400   50.081200 H        1 SUBUNIT    0.0000
     35 H35          16.949700    3.647100   49.994600 H        1 SUBUNIT    0.0000
     36 H36          18.244400    4.353900   50.683400 H        1 SUBUNIT    0.0000
     37 H37          22.799100   -0.171500   46.359200 H        1 SUBUNIT    0.0000
     38 H38          22.505300   -0.038700   48.805300 H        1 SUBUNIT    0.0000
     39 H39          18.420200    3.208300   46.017300 H        1 SUBUNIT    0.0000
     40 H40          22.097600    0.448200   44.148300 H        1 SUBUNIT    0.0000
     41 H41          17.864600    4.736300   44.477000 H        1 SUBUNIT    0.0000
     42 H42          16.828300    3.284100   44.359400 H        1 SUBUNIT    0.0000
     43 H43          16.952300    4.407200   43.008000 H        1 SUBUNIT    0.0000
     44 H44          21.630300    1.160000   40.656200 H        1 SUBUNIT    0.0000
     45 H45          22.600900    1.457400   42.097400 H        1 SUBUNIT    0.0000
     46 H46          21.566200    0.003800   41.981400 H        1 SUBUNIT    0.0000
@<TRIPOS>BOND
     1    1    2 2
     2    1    6 1
     3    1    7 1
     4    2    3 1
     5    2   10 1
     6    3    4 2
     7    3   29 1
     8    4    5 1
     9    4    9 1
    10    5    6 2
    11    5    8 1
    12    6   30 1
    13   10   11 1
    14   10   15 1
    15   10   31 1
    16   11   12 1
    17   12   13 2
    18   12   20 1
    19   13   14 1
    20   13   17 1
    21   14   15 1
    22   14   32 1
    23   14   33 1
    24   15   16 1
    25   15   34 1
    26   16   35 1
    27   16   36 1
    28   17   18 1
    29   17   21 2
    30   18   19 1
    31   18   24 2
    32   19   20 2
    33   19   37 1
    34   20   38 1
    35   21   22 1
    36   21   39 1
    37   22   23 2
    38   22   25 1
    39   23   24 1
    40   23   27 1
    41   24   40 1
    42   25   26 1
    43   26   41 1
    44   26   42 1
    45   26   43 1
    46   27   28 1
    47   28   44 1
    48   28   45 1
    49   28   46 1
@<SCITEGIC>MOL_PROPERTY
TopHits
SciTegic.value.IntegerValue
10

@<SCITEGIC>MOL_PROPERTY
-CDOCKER_ENERGY
SciTegic.value.DoubleValue
3.340159

@<SCITEGIC>MOL_PROPERTY
-CDOCKER_INTERACTION_ENERGY
SciTegic.value.DoubleValue
29.213228

@<SCITEGIC>MOL_PROPERTY
POSE_NUMBER
SciTegic.value.IntegerValue
8

@<SCITEGIC>MOL_PROPERTY
ForcefieldFFML
SciTegic.value.StringValue
<?xml version="1.0" encoding="UTF-8"?>
<!DOCTYPE ffml SYSTEM "Ffml.dtd">
<ffml version="1.0">
<forcefield name="CHARMm" derivedFrom="CHARMm" base="CHARMm">
<atomTypes>
</atomTypes>
<parameters>
</parameters>
</forcefield>
</ffml>

@<SCITEGIC>MOL_PROPERTY
Initial Potential Energy
SciTegic.value.DoubleValue
38.207001

@<SCITEGIC>MOL_PROPERTY
Initial RMS Gradient
SciTegic.value.DoubleValue
13.692900

@<SCITEGIC>MOL_PROPERTY
Minimization Criteria
SciTegic.value.StringValue
 CONJUG> Minimization exiting with gradient tolerance ( 0.0100000) satisfied.

@<SCITEGIC>MOL_PROPERTY
CHARMm Energy
SciTegic.value.DoubleValue
21.851101

@<SCITEGIC>MOL_PROPERTY
Potential Energy
SciTegic.value.DoubleValue
21.851101

@<SCITEGIC>MOL_PROPERTY
RMS Gradient
SciTegic.value.DoubleValue
0.009680

@<SCITEGIC>MOL_PROPERTY
Bond Energy
SciTegic.value.DoubleValue
1.889970

@<SCITEGIC>MOL_PROPERTY
Angle Energy
SciTegic.value.DoubleValue
15.035700

@<SCITEGIC>MOL_PROPERTY
Urey-Bradley Energy
SciTegic.value.IntegerValue
0

@<SCITEGIC>MOL_PROPERTY
Dihedral Energy
SciTegic.value.DoubleValue
2.593840

@<SCITEGIC>MOL_PROPERTY
Improper Energy
SciTegic.value.DoubleValue
0.009780

@<SCITEGIC>MOL_PROPERTY
Van der Waals Energy
SciTegic.value.DoubleValue
6.914200

@<SCITEGIC>MOL_PROPERTY
Electrostatic Energy
SciTegic.value.DoubleValue
-4.592400

@<SCITEGIC>MOL_PROPERTY
Hydrogen Bond Energy
SciTegic.value.IntegerValue
0

@<SCITEGIC>MOL_PROPERTY
Solvation Free Energy
SciTegic.value.IntegerValue
0

@<SCITEGIC>MOL_PROPERTY
Resolution
SciTegic.value.DoubleValue
2.750000

@<SCITEGIC>MOL_PROPERTY
PartialChargeMethod
SciTegic.value.StringValue
MomanyRone

@<SCITEGIC>MOL_PROPERTY
UseResidueTemplateCharge
SciTegic.value.StringValue
True

@<SCITEGIC>MOL_PROPERTY
Heavy atom RMSD to HL1 1
SciTegic.value.DoubleValue
3.941254

@<SCITEGIC>ATOM_PROPERTY
Formal Charge
SciTegic.value.StringValue
1 0
2 0
3 0
4 0
5 0
6 0
7 0
8 0
9 0
10 0
11 0
12 0
13 0
14 0
15 0
16 0
17 0
18 0
19 0
20 0
21 0
22 0
23 0
24 0
25 0
26 0
27 0
28 0
29 0
30 0
31 0
32 0
33 0
34 0
35 0
36 0
37 0
38 0
39 0
40 0
41 0
42 0
43 0
44 0
45 0
46 0

@<SCITEGIC>ATOM_PROPERTY
pdb_tempFactor
SciTegic.value.DoubleValue
1 0.00
2 0.00
3 0.00
4 0.00
5 0.00
6 0.00
7 0.00
8 0.00
9 0.00
10 0.00
11 0.00
12 0.00
13 0.00
14 0.00
15 0.00
16 0.00
17 0.00
18 0.00
19 0.00
20 0.00
21 0.00
22 0.00
23 0.00
24 0.00
25 0.00
26 0.00
27 0.00
28 0.00
29 0.00
30 0.00
31 0.00
32 0.00
33 0.00
34 0.00
35 0.00
36 0.00
37 0.00
38 0.00
39 0.00
40 0.00
41 0.00
42 0.00
43 0.00
44 0.00
45 0.00
46 0.00

@<SCITEGIC>ATOM_PROPERTY
pdb_occupancy
SciTegic.value.DoubleValue
1 1.00
2 1.00
3 1.00
4 1.00
5 1.00
6 1.00
7 1.00
8 1.00
9 1.00
10 1.00
11 1.00
12 1.00
13 1.00
14 1.00
15 1.00
16 1.00
17 1.00
18 1.00
19 1.00
20 1.00
21 1.00
22 1.00
23 1.00
24 1.00
25 1.00
26 1.00
27 1.00
28 1.00
29 1.00
30 1.00
31 1.00
32 1.00
33 1.00
34 1.00
35 1.00
36 1.00
37 1.00
38 1.00
39 1.00
40 1.00
41 1.00
42 1.00
43 1.00
44 1.00
45 1.00
46 1.00

#	Created by:	Discovery Studio
#	Creation time:	2019-08-05T15:51:42Z

@<TRIPOS>MOLECULE
5j3j
   46    49     0 0 0
SMALL
USER_CHARGES


@<TRIPOS>ATOM
      1 C1           17.675900    2.732400   54.589900 C.2      1 SUBUNIT    0.0000
      2 C2           18.778500    2.313600   53.840700 C.2      1 SUBUNIT    0.0000
      3 C3           19.892200    1.833200   54.528700 C.2      1 SUBUNIT    0.0000
      4 C4           19.858700    1.763900   55.914600 C.2      1 SUBUNIT    0.0000
      5 C5           18.759200    2.210100   56.631100 C.2      1 SUBUNIT    0.0000
      6 C6           17.644600    2.701900   55.976500 C.2      1 SUBUNIT    0.0000
      7 F7           16.572200    3.144500   53.961200 F        1 SUBUNIT    0.0000
      8 F8           18.736500    2.113700   57.966200 F        1 SUBUNIT    0.0000
      9 F9           20.901100    1.235800   56.564100 F        1 SUBUNIT    0.0000
     10 C10          18.764600    2.334200   52.330700 C.3      1 SUBUNIT    0.0000
     11 O11          19.894400    3.045600   51.867800 O.3      1 SUBUNIT    0.0000
     12 C12          19.995700    3.089900   50.477200 C.2      1 SUBUNIT    0.0000
     13 C13          19.363500    2.155300   49.633500 C.2      1 SUBUNIT    0.0000
     14 C14          18.554800    1.023600   50.226800 C.3      1 SUBUNIT    0.0000
     15 C15          18.798900    0.921800   51.732900 C.3      1 SUBUNIT    0.0000
     16 N16          17.855900    0.000400   52.357300 N.3      1 SUBUNIT    0.0000
     17 C17          19.484900    2.298400   48.226700 C.2      1 SUBUNIT    0.0000
     18 C18          20.252700    3.357500   47.696700 C.2      1 SUBUNIT    0.0000
     19 C19          20.898600    4.266300   48.552300 C.2      1 SUBUNIT    0.0000
     20 C20          20.773000    4.118600   49.932900 C.2      1 SUBUNIT    0.0000
     21 C21          18.846300    1.402600   47.340100 C.2      1 SUBUNIT    0.0000
     22 C22          18.983900    1.555800   45.949000 C.2      1 SUBUNIT    0.0000
     23 C23          19.761000    2.611800   45.442000 C.2      1 SUBUNIT    0.0000
     24 C24          20.381900    3.515200   46.306100 C.2      1 SUBUNIT    0.0000
     25 O25          18.365300    0.732800   45.007900 O.3      1 SUBUNIT    0.0000
     26 C26          17.811200   -0.474900   45.494100 C.3      1 SUBUNIT    0.0000
     27 O27          19.898800    2.803200   44.075100 O.3      1 SUBUNIT    0.0000
     28 C28          20.783600    1.861600   43.497000 C.3      1 SUBUNIT    0.0000
     29 H29          20.767000    1.508900   53.985100 H        1 SUBUNIT    0.0000
     30 H30          16.773900    3.034400   56.524000 H        1 SUBUNIT    0.0000
     31 H31          17.870300    2.853400   51.983700 H        1 SUBUNIT    0.0000
     32 H32          18.814500    0.069400   49.765300 H        1 SUBUNIT    0.0000
     33 H33          17.497900    1.214800   50.030700 H        1 SUBUNIT    0.0000
     34 H34          19.789100    0.491900   51.893200 H        1 SUBUNIT    0.0000
     35 H35          18.174300   -0.266400   53.279400 H        1 SUBUNIT    0.0000
     36 H36          16.956400    0.446100   52.491400 H        1 SUBUNIT    0.0000
     37 H37          21.496000    5.074700   48.156100 H        1 SUBUNIT    0.0000
     38 H38          21.280500    4.801700   50.596500 H        1 SUBUNIT    0.0000
     39 H39          18.245200    0.597800   47.729400 H        1 SUBUNIT    0.0000
     40 H40          20.960200    4.329300   45.896000 H        1 SUBUNIT    0.0000
     41 H41          17.429300   -1.058000   44.655900 H        1 SUBUNIT    0.0000
     42 H42          16.974000   -0.285100   46.166500 H        1 SUBUNIT    0.0000
     43 H43          18.567200   -1.077900   46.000200 H        1 SUBUNIT    0.0000
     44 H44          21.772000    1.923700   43.949300 H        1 SUBUNIT    0.0000
     45 H45          20.418300    0.841400   43.608400 H        1 SUBUNIT    0.0000
     46 H46          20.888500    2.064600   42.431400 H        1 SUBUNIT    0.0000
@<TRIPOS>BOND
     1    1    2 2
     2    1    6 1
     3    1    7 1
     4    2    3 1
     5    2   10 1
     6    3    4 2
     7    3   29 1
     8    4    5 1
     9    4    9 1
    10    5    6 2
    11    5    8 1
    12    6   30 1
    13   10   11 1
    14   10   15 1
    15   10   31 1
    16   11   12 1
    17   12   13 2
    18   12   20 1
    19   13   14 1
    20   13   17 1
    21   14   15 1
    22   14   32 1
    23   14   33 1
    24   15   16 1
    25   15   34 1
    26   16   35 1
    27   16   36 1
    28   17   18 1
    29   17   21 2
    30   18   19 1
    31   18   24 2
    32   19   20 2
    33   19   37 1
    34   20   38 1
    35   21   22 1
    36   21   39 1
    37   22   23 2
    38   22   25 1
    39   23   24 1
    40   23   27 1
    41   24   40 1
    42   25   26 1
    43   26   41 1
    44   26   42 1
    45   26   43 1
    46   27   28 1
    47   28   44 1
    48   28   45 1
    49   28   46 1
@<SCITEGIC>MOL_PROPERTY
TopHits
SciTegic.value.IntegerValue
10

@<SCITEGIC>MOL_PROPERTY
-CDOCKER_ENERGY
SciTegic.value.DoubleValue
3.304174

@<SCITEGIC>MOL_PROPERTY
-CDOCKER_INTERACTION_ENERGY
SciTegic.value.DoubleValue
31.962629

@<SCITEGIC>MOL_PROPERTY
POSE_NUMBER
SciTegic.value.IntegerValue
9

@<SCITEGIC>MOL_PROPERTY
ForcefieldFFML
SciTegic.value.StringValue
<?xml version="1.0" encoding="UTF-8"?>
<!DOCTYPE ffml SYSTEM "Ffml.dtd">
<ffml version="1.0">
<forcefield name="CHARMm" derivedFrom="CHARMm" base="CHARMm">
<atomTypes>
</atomTypes>
<parameters>
</parameters>
</forcefield>
</ffml>

@<SCITEGIC>MOL_PROPERTY
Initial Potential Energy
SciTegic.value.DoubleValue
38.207001

@<SCITEGIC>MOL_PROPERTY
Initial RMS Gradient
SciTegic.value.DoubleValue
13.692900

@<SCITEGIC>MOL_PROPERTY
Minimization Criteria
SciTegic.value.StringValue
 CONJUG> Minimization exiting with gradient tolerance ( 0.0100000) satisfied.

@<SCITEGIC>MOL_PROPERTY
CHARMm Energy
SciTegic.value.DoubleValue
21.851101

@<SCITEGIC>MOL_PROPERTY
Potential Energy
SciTegic.value.DoubleValue
21.851101

@<SCITEGIC>MOL_PROPERTY
RMS Gradient
SciTegic.value.DoubleValue
0.009680

@<SCITEGIC>MOL_PROPERTY
Bond Energy
SciTegic.value.DoubleValue
1.889970

@<SCITEGIC>MOL_PROPERTY
Angle Energy
SciTegic.value.DoubleValue
15.035700

@<SCITEGIC>MOL_PROPERTY
Urey-Bradley Energy
SciTegic.value.IntegerValue
0

@<SCITEGIC>MOL_PROPERTY
Dihedral Energy
SciTegic.value.DoubleValue
2.593840

@<SCITEGIC>MOL_PROPERTY
Improper Energy
SciTegic.value.DoubleValue
0.009780

@<SCITEGIC>MOL_PROPERTY
Van der Waals Energy
SciTegic.value.DoubleValue
6.914200

@<SCITEGIC>MOL_PROPERTY
Electrostatic Energy
SciTegic.value.DoubleValue
-4.592400

@<SCITEGIC>MOL_PROPERTY
Hydrogen Bond Energy
SciTegic.value.IntegerValue
0

@<SCITEGIC>MOL_PROPERTY
Solvation Free Energy
SciTegic.value.IntegerValue
0

@<SCITEGIC>MOL_PROPERTY
Resolution
SciTegic.value.DoubleValue
2.750000

@<SCITEGIC>MOL_PROPERTY
PartialChargeMethod
SciTegic.value.StringValue
MomanyRone

@<SCITEGIC>MOL_PROPERTY
UseResidueTemplateCharge
SciTegic.value.StringValue
True

@<SCITEGIC>MOL_PROPERTY
Heavy atom RMSD to HL1 1
SciTegic.value.DoubleValue
3.319633

@<SCITEGIC>ATOM_PROPERTY
Formal Charge
SciTegic.value.StringValue
1 0
2 0
3 0
4 0
5 0
6 0
7 0
8 0
9 0
10 0
11 0
12 0
13 0
14 0
15 0
16 0
17 0
18 0
19 0
20 0
21 0
22 0
23 0
24 0
25 0
26 0
27 0
28 0
29 0
30 0
31 0
32 0
33 0
34 0
35 0
36 0
37 0
38 0
39 0
40 0
41 0
42 0
43 0
44 0
45 0
46 0

@<SCITEGIC>ATOM_PROPERTY
pdb_tempFactor
SciTegic.value.DoubleValue
1 0.00
2 0.00
3 0.00
4 0.00
5 0.00
6 0.00
7 0.00
8 0.00
9 0.00
10 0.00
11 0.00
12 0.00
13 0.00
14 0.00
15 0.00
16 0.00
17 0.00
18 0.00
19 0.00
20 0.00
21 0.00
22 0.00
23 0.00
24 0.00
25 0.00
26 0.00
27 0.00
28 0.00
29 0.00
30 0.00
31 0.00
32 0.00
33 0.00
34 0.00
35 0.00
36 0.00
37 0.00
38 0.00
39 0.00
40 0.00
41 0.00
42 0.00
43 0.00
44 0.00
45 0.00
46 0.00

@<SCITEGIC>ATOM_PROPERTY
pdb_occupancy
SciTegic.value.DoubleValue
1 1.00
2 1.00
3 1.00
4 1.00
5 1.00
6 1.00
7 1.00
8 1.00
9 1.00
10 1.00
11 1.00
12 1.00
13 1.00
14 1.00
15 1.00
16 1.00
17 1.00
18 1.00
19 1.00
20 1.00
21 1.00
22 1.00
23 1.00
24 1.00
25 1.00
26 1.00
27 1.00
28 1.00
29 1.00
30 1.00
31 1.00
32 1.00
33 1.00
34 1.00
35 1.00
36 1.00
37 1.00
38 1.00
39 1.00
40 1.00
41 1.00
42 1.00
43 1.00
44 1.00
45 1.00
46 1.00

#	Created by:	Discovery Studio
#	Creation time:	2019-08-05T15:51:42Z

@<TRIPOS>MOLECULE
5j3j
   46    49     0 0 0
SMALL
USER_CHARGES


@<TRIPOS>ATOM
      1 C1           21.836800    0.464800   45.637600 C.2      1 SUBUNIT    0.0000
      2 C2           21.033900    1.268100   46.452200 C.2      1 SUBUNIT    0.0000
      3 C3           20.149000    2.152600   45.837900 C.2      1 SUBUNIT    0.0000
      4 C4           20.104300    2.224000   44.454400 C.2      1 SUBUNIT    0.0000
      5 C5           20.941100    1.447300   43.669200 C.2      1 SUBUNIT    0.0000
      6 C6           21.818400    0.545900   44.249400 C.2      1 SUBUNIT    0.0000
      7 F7           22.666500   -0.425700   46.199400 F        1 SUBUNIT    0.0000
      8 F8           20.908600    1.568400   42.336200 F        1 SUBUNIT    0.0000
      9 F9           19.222500    3.051500   43.879600 F        1 SUBUNIT    0.0000
     10 C10          21.047900    1.150300   47.954800 C.3      1 SUBUNIT    0.0000
     11 O11          20.878700    2.444000   48.512300 O.3      1 SUBUNIT    0.0000
     12 C12          20.551600    2.493300   49.869400 C.2      1 SUBUNIT    0.0000
     13 C13          20.105700    1.370300   50.589300 C.2      1 SUBUNIT    0.0000
     14 C14          19.974700    0.032900   49.905200 C.3      1 SUBUNIT    0.0000
     15 C15          19.917900    0.217300   48.396900 C.3      1 SUBUNIT    0.0000
     16 N16          19.943500   -1.071100   47.711000 N.3      1 SUBUNIT    0.0000
     17 C17          19.750200    1.514200   51.953000 C.2      1 SUBUNIT    0.0000
     18 C18          19.806300    2.781200   52.566300 C.2      1 SUBUNIT    0.0000
     19 C19          20.248000    3.896400   51.834800 C.2      1 SUBUNIT    0.0000
     20 C20          20.623500    3.744700   50.498700 C.2      1 SUBUNIT    0.0000
     21 C21          19.337500    0.403300   52.714600 C.2      1 SUBUNIT    0.0000
     22 C22          18.952300    0.564700   54.052200 C.2      1 SUBUNIT    0.0000
     23 C23          18.977300    1.834900   54.649400 C.2      1 SUBUNIT    0.0000
     24 C24          19.420600    2.943200   53.910500 C.2      1 SUBUNIT    0.0000
     25 O25          18.528800   -0.488000   54.855000 O.3      1 SUBUNIT    0.0000
     26 C26          18.140600   -1.676300   54.195100 C.3      1 SUBUNIT    0.0000
     27 O27          18.557100    1.906700   55.977900 O.3      1 SUBUNIT    0.0000
     28 C28          17.934400    3.122500   56.346100 C.3      1 SUBUNIT    0.0000
     29 H29          19.488700    2.767400   46.430400 H        1 SUBUNIT    0.0000
     30 H30          22.470200   -0.066400   43.644200 H        1 SUBUNIT    0.0000
     31 H31          22.011500    0.760400   48.285800 H        1 SUBUNIT    0.0000
     32 H32          19.064600   -0.487200   50.204600 H        1 SUBUNIT    0.0000
     33 H33          20.827700   -0.585800   50.184200 H        1 SUBUNIT    0.0000
     34 H34          18.963500    0.678800   48.141400 H        1 SUBUNIT    0.0000
     35 H35          19.361500   -1.747200   48.189100 H        1 SUBUNIT    0.0000
     36 H36          20.883800   -1.446800   47.678800 H        1 SUBUNIT    0.0000
     37 H37          20.297800    4.866500   52.302900 H        1 SUBUNIT    0.0000
     38 H38          20.970900    4.600800   49.939400 H        1 SUBUNIT    0.0000
     39 H39          19.318500   -0.580600   52.278700 H        1 SUBUNIT    0.0000
     40 H40          19.472900    3.923300   54.359500 H        1 SUBUNIT    0.0000
     41 H41          17.406600   -1.471700   53.414400 H        1 SUBUNIT    0.0000
     42 H42          17.678800   -2.353500   54.913400 H        1 SUBUNIT    0.0000
     43 H43          19.004600   -2.185800   53.768600 H        1 SUBUNIT    0.0000
     44 H44          18.642900    3.948600   56.352000 H        1 SUBUNIT    0.0000
     45 H45          17.104300    3.351900   55.676400 H        1 SUBUNIT    0.0000
     46 H46          17.535000    3.036000   57.356600 H        1 SUBUNIT    0.0000
@<TRIPOS>BOND
     1    1    2 2
     2    1    6 1
     3    1    7 1
     4    2    3 1
     5    2   10 1
     6    3    4 2
     7    3   29 1
     8    4    5 1
     9    4    9 1
    10    5    6 2
    11    5    8 1
    12    6   30 1
    13   10   11 1
    14   10   15 1
    15   10   31 1
    16   11   12 1
    17   12   13 2
    18   12   20 1
    19   13   14 1
    20   13   17 1
    21   14   15 1
    22   14   32 1
    23   14   33 1
    24   15   16 1
    25   15   34 1
    26   16   35 1
    27   16   36 1
    28   17   18 1
    29   17   21 2
    30   18   19 1
    31   18   24 2
    32   19   20 2
    33   19   37 1
    34   20   38 1
    35   21   22 1
    36   21   39 1
    37   22   23 2
    38   22   25 1
    39   23   24 1
    40   23   27 1
    41   24   40 1
    42   25   26 1
    43   26   41 1
    44   26   42 1
    45   26   43 1
    46   27   28 1
    47   28   44 1
    48   28   45 1
    49   28   46 1
@<SCITEGIC>MOL_PROPERTY
TopHits
SciTegic.value.IntegerValue
10

@<SCITEGIC>MOL_PROPERTY
-CDOCKER_ENERGY
SciTegic.value.DoubleValue
3.100749

@<SCITEGIC>MOL_PROPERTY
-CDOCKER_INTERACTION_ENERGY
SciTegic.value.DoubleValue
30.394146

@<SCITEGIC>MOL_PROPERTY
POSE_NUMBER
SciTegic.value.IntegerValue
10

@<SCITEGIC>MOL_PROPERTY
ForcefieldFFML
SciTegic.value.StringValue
<?xml version="1.0" encoding="UTF-8"?>
<!DOCTYPE ffml SYSTEM "Ffml.dtd">
<ffml version="1.0">
<forcefield name="CHARMm" derivedFrom="CHARMm" base="CHARMm">
<atomTypes>
</atomTypes>
<parameters>
</parameters>
</forcefield>
</ffml>

@<SCITEGIC>MOL_PROPERTY
Initial Potential Energy
SciTegic.value.DoubleValue
38.207001

@<SCITEGIC>MOL_PROPERTY
Initial RMS Gradient
SciTegic.value.DoubleValue
13.692900

@<SCITEGIC>MOL_PROPERTY
Minimization Criteria
SciTegic.value.StringValue
 CONJUG> Minimization exiting with gradient tolerance ( 0.0100000) satisfied.

@<SCITEGIC>MOL_PROPERTY
CHARMm Energy
SciTegic.value.DoubleValue
21.851101

@<SCITEGIC>MOL_PROPERTY
Potential Energy
SciTegic.value.DoubleValue
21.851101

@<SCITEGIC>MOL_PROPERTY
RMS Gradient
SciTegic.value.DoubleValue
0.009680

@<SCITEGIC>MOL_PROPERTY
Bond Energy
SciTegic.value.DoubleValue
1.889970

@<SCITEGIC>MOL_PROPERTY
Angle Energy
SciTegic.value.DoubleValue
15.035700

@<SCITEGIC>MOL_PROPERTY
Urey-Bradley Energy
SciTegic.value.IntegerValue
0

@<SCITEGIC>MOL_PROPERTY
Dihedral Energy
SciTegic.value.DoubleValue
2.593840

@<SCITEGIC>MOL_PROPERTY
Improper Energy
SciTegic.value.DoubleValue
0.009780

@<SCITEGIC>MOL_PROPERTY
Van der Waals Energy
SciTegic.value.DoubleValue
6.914200

@<SCITEGIC>MOL_PROPERTY
Electrostatic Energy
SciTegic.value.DoubleValue
-4.592400

@<SCITEGIC>MOL_PROPERTY
Hydrogen Bond Energy
SciTegic.value.IntegerValue
0

@<SCITEGIC>MOL_PROPERTY
Solvation Free Energy
SciTegic.value.IntegerValue
0

@<SCITEGIC>MOL_PROPERTY
Resolution
SciTegic.value.DoubleValue
2.750000

@<SCITEGIC>MOL_PROPERTY
PartialChargeMethod
SciTegic.value.StringValue
MomanyRone

@<SCITEGIC>MOL_PROPERTY
UseResidueTemplateCharge
SciTegic.value.StringValue
True

@<SCITEGIC>MOL_PROPERTY
Heavy atom RMSD to HL1 1
SciTegic.value.DoubleValue
9.059838

@<SCITEGIC>ATOM_PROPERTY
Formal Charge
SciTegic.value.StringValue
1 0
2 0
3 0
4 0
5 0
6 0
7 0
8 0
9 0
10 0
11 0
12 0
13 0
14 0
15 0
16 0
17 0
18 0
19 0
20 0
21 0
22 0
23 0
24 0
25 0
26 0
27 0
28 0
29 0
30 0
31 0
32 0
33 0
34 0
35 0
36 0
37 0
38 0
39 0
40 0
41 0
42 0
43 0
44 0
45 0
46 0

@<SCITEGIC>ATOM_PROPERTY
pdb_tempFactor
SciTegic.value.DoubleValue
1 0.00
2 0.00
3 0.00
4 0.00
5 0.00
6 0.00
7 0.00
8 0.00
9 0.00
10 0.00
11 0.00
12 0.00
13 0.00
14 0.00
15 0.00
16 0.00
17 0.00
18 0.00
19 0.00
20 0.00
21 0.00
22 0.00
23 0.00
24 0.00
25 0.00
26 0.00
27 0.00
28 0.00
29 0.00
30 0.00
31 0.00
32 0.00
33 0.00
34 0.00
35 0.00
36 0.00
37 0.00
38 0.00
39 0.00
40 0.00
41 0.00
42 0.00
43 0.00
44 0.00
45 0.00
46 0.00

@<SCITEGIC>ATOM_PROPERTY
pdb_occupancy
SciTegic.value.DoubleValue
1 1.00
2 1.00
3 1.00
4 1.00
5 1.00
6 1.00
7 1.00
8 1.00
9 1.00
10 1.00
11 1.00
12 1.00
13 1.00
14 1.00
15 1.00
16 1.00
17 1.00
18 1.00
19 1.00
20 1.00
21 1.00
22 1.00
23 1.00
24 1.00
25 1.00
26 1.00
27 1.00
28 1.00
29 1.00
30 1.00
31 1.00
32 1.00
33 1.00
34 1.00
35 1.00
36 1.00
37 1.00
38 1.00
39 1.00
40 1.00
41 1.00
42 1.00
43 1.00
44 1.00
45 1.00
46 1.00
