# Supplementary material for: Discovery of Novel DPP-IV Inhibitors as Potential Candidates for the Treatment of Type 2 Diabetes Mellitus Predicted by 3D QSAR Pharmacophore Models, Molecular Docking and De Novo Evolution
Source: Molecules. 2019 Aug 7;24(16):2870. doi: 10.3390/molecules24162870 (PMC6720998; doi:10.3390/molecules24162870)
Supplement: Supplementary file 1 [file molecules-24-02870-s001.zip › Supplementary materials/Redocking/5kby_lig_RMSD.mol2]

#	Created by:	Discovery Studio
#	Creation time:	2019-08-05T15:51:55Z

@<TRIPOS>MOLECULE
5kby
   46    48     0 0 0
SMALL
USER_CHARGES


@<TRIPOS>ATOM
      1 C1           43.977000   32.369000   14.461000 C.2      1 SUBUNIT    0.0000
      2 C2           43.440000   33.627000   14.629000 C.2      1 SUBUNIT    0.0000
      3 C3           44.853000   35.415000   15.234000 C.3      1 SUBUNIT    0.0000
      4 C4           45.346000   35.882000   17.645000 C.3      1 SUBUNIT    0.0000
      5 C5           40.395000   35.459000   13.975000 C.ar     1 SUBUNIT    0.0000
      6 C6           37.595000   35.612000   14.026000 C.ar     1 SUBUNIT    0.0000
      7 C7           38.235000   34.721000   14.860000 C.ar     1 SUBUNIT    0.0000
      8 C8           40.244000   33.688000   15.746000 C.1      1 SUBUNIT    0.0000
      9 C9           42.129000   33.346000   12.671000 C.2      1 SUBUNIT    0.0000
     10 C10          42.263000   31.277000   11.323000 C.3      1 SUBUNIT    0.0000
     11 N11          42.654000   32.106000   12.481000 N.am     1 SUBUNIT    0.0000
     12 C12          43.558000   31.602000   13.361000 C.2      1 SUBUNIT    0.0000
     13 O13          44.014000   30.486000   13.180000 O.2      1 SUBUNIT    0.0000
     14 N14          43.833000   34.439000   15.666000 N.2      1 SUBUNIT    0.0000
     15 C15          44.927000   36.534000   16.302000 C.3      1 SUBUNIT    0.0000
     16 C16          44.300000   34.832000   18.042000 C.3      1 SUBUNIT    0.0000
     17 N17          42.988000   35.489000   18.209000 N.3      1 SUBUNIT    0.0000
     18 C18          44.221000   33.761000   16.925000 C.3      1 SUBUNIT    0.0000
     19 N19          42.491000   34.093000   13.735000 N.am     1 SUBUNIT    0.0000
     20 C20          41.910000   35.446000   13.915000 C.3      1 SUBUNIT    0.0000
     21 C21          39.737000   36.358000   13.161000 C.ar     1 SUBUNIT    0.0000
     22 C22          38.354000   36.427000   13.193000 C.ar     1 SUBUNIT    0.0000
     23 F23          37.728000   37.308000   12.391000 F        1 SUBUNIT    0.0000
     24 C24          39.644000   34.638000   14.847000 C.ar     1 SUBUNIT    0.0000
     25 N25          40.755000   32.946000   16.439000 N.1      1 SUBUNIT    0.0000
     26 O26          41.296000   33.800000   11.886000 O.2      1 SUBUNIT    0.0000
     27 H27          44.710600   31.977700   15.165900 H        1 SUBUNIT    0.0000
     28 H28          45.821700   34.923100   15.146100 H        1 SUBUNIT    0.0000
     29 H29          44.572500   35.841100   14.270700 H        1 SUBUNIT    0.0000
     30 H30          46.318300   35.403000   17.530200 H        1 SUBUNIT    0.0000
     31 H31          45.406500   36.647300   18.418800 H        1 SUBUNIT    0.0000
     32 H32          36.507000   35.677200   14.019300 H        1 SUBUNIT    0.0000
     33 H33          37.655400   34.082900   15.527100 H        1 SUBUNIT    0.0000
     34 H34          42.796000   30.327000   11.359100 H        1 SUBUNIT    0.0000
     35 H35          42.514800   31.799400   10.400000 H        1 SUBUNIT    0.0000
     36 H36          41.189200   31.092000   11.354000 H        1 SUBUNIT    0.0000
     37 H37          45.664600   37.280100   16.006400 H        1 SUBUNIT    0.0000
     38 H38          43.951800   37.009000   16.409100 H        1 SUBUNIT    0.0000
     39 H39          44.594000   34.360400   18.979700 H        1 SUBUNIT    0.0000
     40 H40          42.699900   35.950700   17.287700 H        1 SUBUNIT    0.0000
     41 H41          43.056200   36.233500   18.974500 H        1 SUBUNIT    0.0000
     42 H42          43.475300   33.009800   17.185300 H        1 SUBUNIT    0.0000
     43 H43          45.192500   33.282100   16.802700 H        1 SUBUNIT    0.0000
     44 H44          42.225900   36.069500   13.078600 H        1 SUBUNIT    0.0000
     45 H45          42.294100   35.863700   14.845600 H        1 SUBUNIT    0.0000
     46 H46          40.302700   37.010600   12.496100 H        1 SUBUNIT    0.0000
@<TRIPOS>BOND
     1    1    2 2
     2    1   12 1
     3    2   14 1
     4    2   19 1
     5    3   14 1
     6    3   15 1
     7    4   15 1
     8    4   16 1
     9    5   20 1
    10    5   21 ar
    11    5   24 ar
    12    6    7 ar
    13    6   22 ar
    14    7   24 ar
    15    8   24 1
    16    8   25 3
    17    9   11 1
    18    9   19 1
    19    9   26 2
    20   10   11 1
    21   11   12 1
    22   12   13 2
    23   14   18 1
    24   16   17 1
    25   16   18 1
    26   19   20 1
    27   21   22 ar
    28   22   23 1
    29    1   27 1
    30    3   28 1
    31    3   29 1
    32    4   30 1
    33    4   31 1
    34    6   32 1
    35    7   33 1
    36   10   34 1
    37   10   35 1
    38   10   36 1
    39   15   37 1
    40   15   38 1
    41   16   39 1
    42   17   40 1
    43   17   41 1
    44   18   42 1
    45   18   43 1
    46   20   44 1
    47   20   45 1
    48   21   46 1
@<SCITEGIC>MOL_PROPERTY
Resolution
SciTegic.value.DoubleValue
2.240000

@<SCITEGIC>MOL_PROPERTY
Molecule Solvent Accessibility
SciTegic.value.DoubleValue
3571.939941

@<SCITEGIC>MOL_PROPERTY
Heavy atom RMSD to SYR-472 1
SciTegic.value.DoubleValue
0.000000

@<SCITEGIC>ATOM_PROPERTY
Formal Charge
SciTegic.value.StringValue
1 0
2 0
3 0
4 0
5 0
6 0
7 0
8 0
9 0
10 0
11 0
12 0
13 0
14 0
15 0
16 0
17 0
18 0
19 0
20 0
21 0
22 0
23 0
24 0
25 0
26 0
27 0
28 0
29 0
30 0
31 0
32 0
33 0
34 0
35 0
36 0
37 0
38 0
39 0
40 0
41 0
42 0
43 0
44 0
45 0
46 0

@<SCITEGIC>ATOM_PROPERTY
pdb_tempFactor
SciTegic.value.DoubleValue
1 0.00
2 0.00
3 0.00
4 0.00
5 0.00
6 0.00
7 0.00
8 0.00
9 0.00
10 0.00
11 0.00
12 0.00
13 0.00
14 0.00
15 0.00
16 0.00
17 0.00
18 0.00
19 0.00
20 0.00
21 0.00
22 0.00
23 0.00
24 0.00
25 0.00
26 0.00
27 0.00
28 0.00
29 0.00
30 0.00
31 0.00
32 0.00
33 0.00
34 0.00
35 0.00
36 0.00
37 0.00
38 0.00
39 0.00
40 0.00
41 0.00
42 0.00
43 0.00
44 0.00
45 0.00
46 0.00

@<SCITEGIC>ATOM_PROPERTY
pdb_occupancy
SciTegic.value.DoubleValue
1 1.00
2 1.00
3 1.00
4 1.00
5 1.00
6 1.00
7 1.00
8 1.00
9 1.00
10 1.00
11 1.00
12 1.00
13 1.00
14 1.00
15 1.00
16 1.00
17 1.00
18 1.00
19 1.00
20 1.00
21 1.00
22 1.00
23 1.00
24 1.00
25 1.00
26 1.00
27 1.00
28 1.00
29 1.00
30 1.00
31 1.00
32 1.00
33 1.00
34 1.00
35 1.00
36 1.00
37 1.00
38 1.00
39 1.00
40 1.00
41 1.00
42 1.00
43 1.00
44 1.00
45 1.00
46 1.00

#	Created by:	Discovery Studio
#	Creation time:	2019-08-05T15:51:55Z

@<TRIPOS>MOLECULE
5kby
   46    48     0 0 0
SMALL
USER_CHARGES


@<TRIPOS>ATOM
      1 C1           44.085900   32.380700   14.666800 C.2      1 SUBUNIT    0.0000
      2 C2           43.558100   33.596700   14.871000 C.2      1 SUBUNIT    0.0000
      3 C3           44.740600   35.687900   15.769600 C.3      1 SUBUNIT    0.0000
      4 C4           45.601800   35.565600   18.141300 C.3      1 SUBUNIT    0.0000
      5 C5           40.377600   35.405200   14.158100 C.2      1 SUBUNIT    0.0000
      6 C6           37.585300   35.387100   13.943200 C.2      1 SUBUNIT    0.0000
      7 C7           38.206900   34.608200   14.904000 C.2      1 SUBUNIT    0.0000
      8 C8           40.191700   33.775500   16.007300 C.1      1 SUBUNIT    0.0000
      9 C9           42.126100   33.368600   12.831700 C.2      1 SUBUNIT    0.0000
     10 C10          42.317800   31.318300   11.484200 C.3      1 SUBUNIT    0.0000
     11 N11          42.703900   32.135700   12.649700 N.am     1 SUBUNIT    0.0000
     12 C12          43.631600   31.600000   13.498100 C.2      1 SUBUNIT    0.0000
     13 O13          44.128100   30.489700   13.350500 O.2      1 SUBUNIT    0.0000
     14 N14          44.025200   34.426600   15.998900 N.pl3    1 SUBUNIT    0.0000
     15 C15          45.968900   35.825400   16.675000 C.3      1 SUBUNIT    0.0000
     16 C16          44.963100   34.181000   18.294600 C.3      1 SUBUNIT    0.0000
     17 N17          44.631100   33.888700   19.685000 N.3      1 SUBUNIT    0.0000
     18 C18          43.733300   34.056400   17.386900 C.3      1 SUBUNIT    0.0000
     19 N19          42.512300   34.080400   13.942700 N.am     1 SUBUNIT    0.0000
     20 C20          41.885200   35.394400   14.200800 C.3      1 SUBUNIT    0.0000
     21 C21          39.738900   36.211600   13.221400 C.2      1 SUBUNIT    0.0000
     22 C22          38.360300   36.183700   13.121300 C.2      1 SUBUNIT    0.0000
     23 F23          37.765100   36.921000   12.178300 F        1 SUBUNIT    0.0000
     24 C24          39.592100   34.618400   15.009700 C.2      1 SUBUNIT    0.0000
     25 N25          40.650300   33.072300   16.804500 N.1      1 SUBUNIT    0.0000
     26 O26          41.299900   33.802800   12.034800 O.2      1 SUBUNIT    0.0000
     27 H27          44.828200   31.975200   15.329200 H        1 SUBUNIT    0.0000
     28 H28          45.027900   35.763900   14.719800 H        1 SUBUNIT    0.0000
     29 H29          44.061200   36.517100   15.969700 H        1 SUBUNIT    0.0000
     30 H30          46.492400   35.641200   18.765300 H        1 SUBUNIT    0.0000
     31 H31          44.909800   36.333900   18.490200 H        1 SUBUNIT    0.0000
     32 H32          36.515500   35.362000   13.848800 H        1 SUBUNIT    0.0000
     33 H33          37.610300   33.995700   15.563600 H        1 SUBUNIT    0.0000
     34 H34          41.826200   30.401500   11.814200 H        1 SUBUNIT    0.0000
     35 H35          41.636100   31.834500   10.806700 H        1 SUBUNIT    0.0000
     36 H36          43.201900   31.043700   10.907500 H        1 SUBUNIT    0.0000
     37 H37          46.732400   35.115300   16.357600 H        1 SUBUNIT    0.0000
     38 H38          46.404600   36.818700   16.562000 H        1 SUBUNIT    0.0000
     39 H39          45.698200   33.434400   17.993700 H        1 SUBUNIT    0.0000
     40 H40          43.662400   34.123500   19.872400 H        1 SUBUNIT    0.0000
     41 H41          45.171300   34.474000   20.310900 H        1 SUBUNIT    0.0000
     42 H42          43.349900   33.038000   17.423400 H        1 SUBUNIT    0.0000
     43 H43          42.937500   34.706700   17.749200 H        1 SUBUNIT    0.0000
     44 H44          42.288900   36.107900   13.485900 H        1 SUBUNIT    0.0000
     45 H45          42.146400   35.772400   15.184100 H        1 SUBUNIT    0.0000
     46 H46          40.312800   36.835700   12.554200 H        1 SUBUNIT    0.0000
@<TRIPOS>BOND
     1    1    2 2
     2    1   12 1
     3    1   27 1
     4    2   14 1
     5    2   19 1
     6    3   14 1
     7    3   15 1
     8    3   28 1
     9    3   29 1
    10    4   15 1
    11    4   16 1
    12    4   30 1
    13    4   31 1
    14    5   20 1
    15    5   21 2
    16    5   24 1
    17    6    7 1
    18    6   22 2
    19    6   32 1
    20    7   24 2
    21    7   33 1
    22    8   24 1
    23    8   25 3
    24    9   11 1
    25    9   19 1
    26    9   26 2
    27   10   11 1
    28   10   34 1
    29   10   35 1
    30   10   36 1
    31   11   12 1
    32   12   13 2
    33   14   18 1
    34   15   37 1
    35   15   38 1
    36   16   17 1
    37   16   18 1
    38   16   39 1
    39   17   40 1
    40   17   41 1
    41   18   42 1
    42   18   43 1
    43   19   20 1
    44   20   44 1
    45   20   45 1
    46   21   22 1
    47   21   46 1
    48   22   23 1
@<SCITEGIC>MOL_PROPERTY
TopHits
SciTegic.value.IntegerValue
10

@<SCITEGIC>MOL_PROPERTY
-CDOCKER_ENERGY
SciTegic.value.DoubleValue
38.687439

@<SCITEGIC>MOL_PROPERTY
-CDOCKER_INTERACTION_ENERGY
SciTegic.value.DoubleValue
45.465630

@<SCITEGIC>MOL_PROPERTY
POSE_NUMBER
SciTegic.value.IntegerValue
1

@<SCITEGIC>MOL_PROPERTY
UseResidueTemplateCharge
SciTegic.value.StringValue
True

@<SCITEGIC>MOL_PROPERTY
ForcefieldFFML
SciTegic.value.StringValue
<?xml version="1.0" encoding="UTF-8"?>
<!DOCTYPE ffml SYSTEM "Ffml.dtd">
<ffml version="1.0">
<forcefield name="CHARMm" derivedFrom="CHARMm" base="CHARMm">
<atomTypes>
</atomTypes>
<parameters>
<angle atom1="NX" atom2="CUA1" atom3="NX">
<quadratic
refValue="120"
forceConstant="60"/>
</angle>
</parameters>
</forcefield>
</ffml>

@<SCITEGIC>MOL_PROPERTY
Initial Potential Energy
SciTegic.value.DoubleValue
13.904720

@<SCITEGIC>MOL_PROPERTY
Initial RMS Gradient
SciTegic.value.DoubleValue
16.253469

@<SCITEGIC>MOL_PROPERTY
Minimization Criteria
SciTegic.value.StringValue
 CONJUG> Minimization exiting with gradient tolerance ( 0.0100000) satisfied.

@<SCITEGIC>MOL_PROPERTY
CHARMm Energy
SciTegic.value.DoubleValue
-13.699890

@<SCITEGIC>MOL_PROPERTY
Potential Energy
SciTegic.value.DoubleValue
-13.699890

@<SCITEGIC>MOL_PROPERTY
RMS Gradient
SciTegic.value.DoubleValue
0.009700

@<SCITEGIC>MOL_PROPERTY
Bond Energy
SciTegic.value.DoubleValue
1.276730

@<SCITEGIC>MOL_PROPERTY
Angle Energy
SciTegic.value.DoubleValue
4.901960

@<SCITEGIC>MOL_PROPERTY
Urey-Bradley Energy
SciTegic.value.IntegerValue
0

@<SCITEGIC>MOL_PROPERTY
Dihedral Energy
SciTegic.value.DoubleValue
4.963330

@<SCITEGIC>MOL_PROPERTY
Improper Energy
SciTegic.value.DoubleValue
0.289610

@<SCITEGIC>MOL_PROPERTY
Van der Waals Energy
SciTegic.value.DoubleValue
-2.227960

@<SCITEGIC>MOL_PROPERTY
Electrostatic Energy
SciTegic.value.DoubleValue
-22.903561

@<SCITEGIC>MOL_PROPERTY
Hydrogen Bond Energy
SciTegic.value.IntegerValue
0

@<SCITEGIC>MOL_PROPERTY
Solvation Free Energy
SciTegic.value.IntegerValue
0

@<SCITEGIC>MOL_PROPERTY
Molecule Solvent Accessibility
SciTegic.value.DoubleValue
3571.939941

@<SCITEGIC>MOL_PROPERTY
Resolution
SciTegic.value.DoubleValue
2.240000

@<SCITEGIC>MOL_PROPERTY
PartialChargeMethod
SciTegic.value.StringValue
MomanyRone

@<SCITEGIC>MOL_PROPERTY
Heavy atom RMSD to SYR-472 1
SciTegic.value.DoubleValue
0.697902

@<SCITEGIC>ATOM_PROPERTY
Formal Charge
SciTegic.value.StringValue
1 0
2 0
3 0
4 0
5 0
6 0
7 0
8 0
9 0
10 0
11 0
12 0
13 0
14 0
15 0
16 0
17 0
18 0
19 0
20 0
21 0
22 0
23 0
24 0
25 0
26 0
27 0
28 0
29 0
30 0
31 0
32 0
33 0
34 0
35 0
36 0
37 0
38 0
39 0
40 0
41 0
42 0
43 0
44 0
45 0
46 0

@<SCITEGIC>ATOM_PROPERTY
pdb_tempFactor
SciTegic.value.DoubleValue
1 0.00
2 0.00
3 0.00
4 0.00
5 0.00
6 0.00
7 0.00
8 0.00
9 0.00
10 0.00
11 0.00
12 0.00
13 0.00
14 0.00
15 0.00
16 0.00
17 0.00
18 0.00
19 0.00
20 0.00
21 0.00
22 0.00
23 0.00
24 0.00
25 0.00
26 0.00
27 0.00
28 0.00
29 0.00
30 0.00
31 0.00
32 0.00
33 0.00
34 0.00
35 0.00
36 0.00
37 0.00
38 0.00
39 0.00
40 0.00
41 0.00
42 0.00
43 0.00
44 0.00
45 0.00
46 0.00

@<SCITEGIC>ATOM_PROPERTY
pdb_occupancy
SciTegic.value.DoubleValue
1 1.00
2 1.00
3 1.00
4 1.00
5 1.00
6 1.00
7 1.00
8 1.00
9 1.00
10 1.00
11 1.00
12 1.00
13 1.00
14 1.00
15 1.00
16 1.00
17 1.00
18 1.00
19 1.00
20 1.00
21 1.00
22 1.00
23 1.00
24 1.00
25 1.00
26 1.00
27 1.00
28 1.00
29 1.00
30 1.00
31 1.00
32 1.00
33 1.00
34 1.00
35 1.00
36 1.00
37 1.00
38 1.00
39 1.00
40 1.00
41 1.00
42 1.00
43 1.00
44 1.00
45 1.00
46 1.00

#	Created by:	Discovery Studio
#	Creation time:	2019-08-05T15:51:55Z

@<TRIPOS>MOLECULE
5kby
   46    48     0 0 0
SMALL
USER_CHARGES


@<TRIPOS>ATOM
      1 C1           44.716800   37.062000   16.782600 C.2      1 SUBUNIT    0.0000
      2 C2           44.650900   35.737200   16.964500 C.2      1 SUBUNIT    0.0000
      3 C3           43.829400   34.813600   14.700800 C.3      1 SUBUNIT    0.0000
      4 C4           41.317500   34.487700   14.572400 C.3      1 SUBUNIT    0.0000
      5 C5           45.901800   32.943900   16.797400 C.2      1 SUBUNIT    0.0000
      6 C6           46.287200   31.614400   14.340800 C.2      1 SUBUNIT    0.0000
      7 C7           47.101900   32.682300   14.687600 C.2      1 SUBUNIT    0.0000
      8 C8           47.812000   34.416200   16.229900 C.1      1 SUBUNIT    0.0000
      9 C9           46.305700   35.892800   18.830500 C.2      1 SUBUNIT    0.0000
     10 C10          47.236700   38.048900   19.457700 C.3      1 SUBUNIT    0.0000
     11 N11          46.335600   37.248500   18.610200 N.am     1 SUBUNIT    0.0000
     12 C12          45.600900   37.875200   17.641000 C.2      1 SUBUNIT    0.0000
     13 O13          45.617500   39.084000   17.423000 O.2      1 SUBUNIT    0.0000
     14 N14          43.699200   34.946400   16.156900 N.pl3    1 SUBUNIT    0.0000
     15 C15          42.533200   35.209800   13.980300 C.3      1 SUBUNIT    0.0000
     16 C16          41.227300   34.745100   16.081900 C.3      1 SUBUNIT    0.0000
     17 N17          40.076300   34.077100   16.678300 N.3      1 SUBUNIT    0.0000
     18 C18          42.528500   34.331800   16.779600 C.3      1 SUBUNIT    0.0000
     19 N19          45.529800   35.131100   17.989100 N.am     1 SUBUNIT    0.0000
     20 C20          45.612100   33.658200   18.105100 C.3      1 SUBUNIT    0.0000
     21 C21          45.114600   31.847500   16.448400 C.2      1 SUBUNIT    0.0000
     22 C22          45.314400   31.207100   15.235700 C.2      1 SUBUNIT    0.0000
     23 F23          44.529600   30.171600   14.913800 F        1 SUBUNIT    0.0000
     24 C24          46.920100   33.332400   15.909000 C.2      1 SUBUNIT    0.0000
     25 N25          48.530000   35.292400   16.480400 N.1      1 SUBUNIT    0.0000
     26 O26          46.965200   35.387800   19.733600 O.2      1 SUBUNIT    0.0000
     27 H27          44.125200   37.523000   16.025800 H        1 SUBUNIT    0.0000
     28 H28          44.662000   35.421100   14.345800 H        1 SUBUNIT    0.0000
     29 H29          44.074200   33.780800   14.461100 H        1 SUBUNIT    0.0000
     30 H30          40.407600   34.832300   14.079200 H        1 SUBUNIT    0.0000
     31 H31          41.390900   33.416200   14.379000 H        1 SUBUNIT    0.0000
     32 H32          46.412900   31.110000   13.393500 H        1 SUBUNIT    0.0000
     33 H33          47.871100   32.996800   13.995300 H        1 SUBUNIT    0.0000
     34 H34          46.976500   37.928800   20.509500 H        1 SUBUNIT    0.0000
     35 H35          48.268600   37.721600   19.325000 H        1 SUBUNIT    0.0000
     36 H36          47.202400   39.113400   19.222400 H        1 SUBUNIT    0.0000
     37 H37          42.385600   36.282600   14.082700 H        1 SUBUNIT    0.0000
     38 H38          42.615600   35.006500   12.911900 H        1 SUBUNIT    0.0000
     39 H39          41.080100   35.813300   16.246600 H        1 SUBUNIT    0.0000
     40 H40          39.253100   34.652600   16.535500 H        1 SUBUNIT    0.0000
     41 H41          40.202700   34.033100   17.681800 H        1 SUBUNIT    0.0000
     42 H42          42.496000   34.627800   17.824100 H        1 SUBUNIT    0.0000
     43 H43          42.640000   33.248400   16.756000 H        1 SUBUNIT    0.0000
     44 H44          44.664400   33.304300   18.512800 H        1 SUBUNIT    0.0000
     45 H45          46.371600   33.339200   18.820800 H        1 SUBUNIT    0.0000
     46 H46          44.330600   31.504500   17.106100 H        1 SUBUNIT    0.0000
@<TRIPOS>BOND
     1    1    2 2
     2    1   12 1
     3    1   27 1
     4    2   14 1
     5    2   19 1
     6    3   14 1
     7    3   15 1
     8    3   28 1
     9    3   29 1
    10    4   15 1
    11    4   16 1
    12    4   30 1
    13    4   31 1
    14    5   20 1
    15    5   21 2
    16    5   24 1
    17    6    7 1
    18    6   22 2
    19    6   32 1
    20    7   24 2
    21    7   33 1
    22    8   24 1
    23    8   25 3
    24    9   11 1
    25    9   19 1
    26    9   26 2
    27   10   11 1
    28   10   34 1
    29   10   35 1
    30   10   36 1
    31   11   12 1
    32   12   13 2
    33   14   18 1
    34   15   37 1
    35   15   38 1
    36   16   17 1
    37   16   18 1
    38   16   39 1
    39   17   40 1
    40   17   41 1
    41   18   42 1
    42   18   43 1
    43   19   20 1
    44   20   44 1
    45   20   45 1
    46   21   22 1
    47   21   46 1
    48   22   23 1
@<SCITEGIC>MOL_PROPERTY
TopHits
SciTegic.value.IntegerValue
10

@<SCITEGIC>MOL_PROPERTY
-CDOCKER_ENERGY
SciTegic.value.DoubleValue
33.311577

@<SCITEGIC>MOL_PROPERTY
-CDOCKER_INTERACTION_ENERGY
SciTegic.value.DoubleValue
38.832775

@<SCITEGIC>MOL_PROPERTY
POSE_NUMBER
SciTegic.value.IntegerValue
2

@<SCITEGIC>MOL_PROPERTY
UseResidueTemplateCharge
SciTegic.value.StringValue
True

@<SCITEGIC>MOL_PROPERTY
ForcefieldFFML
SciTegic.value.StringValue
<?xml version="1.0" encoding="UTF-8"?>
<!DOCTYPE ffml SYSTEM "Ffml.dtd">
<ffml version="1.0">
<forcefield name="CHARMm" derivedFrom="CHARMm" base="CHARMm">
<atomTypes>
</atomTypes>
<parameters>
<angle atom1="NX" atom2="CUA1" atom3="NX">
<quadratic
refValue="120"
forceConstant="60"/>
</angle>
</parameters>
</forcefield>
</ffml>

@<SCITEGIC>MOL_PROPERTY
Initial Potential Energy
SciTegic.value.DoubleValue
13.904720

@<SCITEGIC>MOL_PROPERTY
Initial RMS Gradient
SciTegic.value.DoubleValue
16.253469

@<SCITEGIC>MOL_PROPERTY
Minimization Criteria
SciTegic.value.StringValue
 CONJUG> Minimization exiting with gradient tolerance ( 0.0100000) satisfied.

@<SCITEGIC>MOL_PROPERTY
CHARMm Energy
SciTegic.value.DoubleValue
-13.699890

@<SCITEGIC>MOL_PROPERTY
Potential Energy
SciTegic.value.DoubleValue
-13.699890

@<SCITEGIC>MOL_PROPERTY
RMS Gradient
SciTegic.value.DoubleValue
0.009700

@<SCITEGIC>MOL_PROPERTY
Bond Energy
SciTegic.value.DoubleValue
1.276730

@<SCITEGIC>MOL_PROPERTY
Angle Energy
SciTegic.value.DoubleValue
4.901960

@<SCITEGIC>MOL_PROPERTY
Urey-Bradley Energy
SciTegic.value.IntegerValue
0

@<SCITEGIC>MOL_PROPERTY
Dihedral Energy
SciTegic.value.DoubleValue
4.963330

@<SCITEGIC>MOL_PROPERTY
Improper Energy
SciTegic.value.DoubleValue
0.289610

@<SCITEGIC>MOL_PROPERTY
Van der Waals Energy
SciTegic.value.DoubleValue
-2.227960

@<SCITEGIC>MOL_PROPERTY
Electrostatic Energy
SciTegic.value.DoubleValue
-22.903561

@<SCITEGIC>MOL_PROPERTY
Hydrogen Bond Energy
SciTegic.value.IntegerValue
0

@<SCITEGIC>MOL_PROPERTY
Solvation Free Energy
SciTegic.value.IntegerValue
0

@<SCITEGIC>MOL_PROPERTY
Molecule Solvent Accessibility
SciTegic.value.DoubleValue
3571.939941

@<SCITEGIC>MOL_PROPERTY
Resolution
SciTegic.value.DoubleValue
2.240000

@<SCITEGIC>MOL_PROPERTY
PartialChargeMethod
SciTegic.value.StringValue
MomanyRone

@<SCITEGIC>MOL_PROPERTY
Heavy atom RMSD to SYR-472 1
SciTegic.value.DoubleValue
7.193311

@<SCITEGIC>ATOM_PROPERTY
Formal Charge
SciTegic.value.StringValue
1 0
2 0
3 0
4 0
5 0
6 0
7 0
8 0
9 0
10 0
11 0
12 0
13 0
14 0
15 0
16 0
17 0
18 0
19 0
20 0
21 0
22 0
23 0
24 0
25 0
26 0
27 0
28 0
29 0
30 0
31 0
32 0
33 0
34 0
35 0
36 0
37 0
38 0
39 0
40 0
41 0
42 0
43 0
44 0
45 0
46 0

@<SCITEGIC>ATOM_PROPERTY
pdb_tempFactor
SciTegic.value.DoubleValue
1 0.00
2 0.00
3 0.00
4 0.00
5 0.00
6 0.00
7 0.00
8 0.00
9 0.00
10 0.00
11 0.00
12 0.00
13 0.00
14 0.00
15 0.00
16 0.00
17 0.00
18 0.00
19 0.00
20 0.00
21 0.00
22 0.00
23 0.00
24 0.00
25 0.00
26 0.00
27 0.00
28 0.00
29 0.00
30 0.00
31 0.00
32 0.00
33 0.00
34 0.00
35 0.00
36 0.00
37 0.00
38 0.00
39 0.00
40 0.00
41 0.00
42 0.00
43 0.00
44 0.00
45 0.00
46 0.00

@<SCITEGIC>ATOM_PROPERTY
pdb_occupancy
SciTegic.value.DoubleValue
1 1.00
2 1.00
3 1.00
4 1.00
5 1.00
6 1.00
7 1.00
8 1.00
9 1.00
10 1.00
11 1.00
12 1.00
13 1.00
14 1.00
15 1.00
16 1.00
17 1.00
18 1.00
19 1.00
20 1.00
21 1.00
22 1.00
23 1.00
24 1.00
25 1.00
26 1.00
27 1.00
28 1.00
29 1.00
30 1.00
31 1.00
32 1.00
33 1.00
34 1.00
35 1.00
36 1.00
37 1.00
38 1.00
39 1.00
40 1.00
41 1.00
42 1.00
43 1.00
44 1.00
45 1.00
46 1.00

#	Created by:	Discovery Studio
#	Creation time:	2019-08-05T15:51:55Z

@<TRIPOS>MOLECULE
5kby
   46    48     0 0 0
SMALL
USER_CHARGES


@<TRIPOS>ATOM
      1 C1           44.744000   37.052200   16.755700 C.2      1 SUBUNIT    0.0000
      2 C2           44.774100   35.717900   16.852900 C.2      1 SUBUNIT    0.0000
      3 C3           43.756900   34.928900   14.610400 C.3      1 SUBUNIT    0.0000
      4 C4           41.240600   34.545400   14.813300 C.3      1 SUBUNIT    0.0000
      5 C5           46.477800   33.237800   16.295400 C.2      1 SUBUNIT    0.0000
      6 C6           47.174000   32.465700   13.673600 C.2      1 SUBUNIT    0.0000
      7 C7           47.880300   33.474000   14.311200 C.2      1 SUBUNIT    0.0000
      8 C8           48.350100   34.863600   16.240300 C.1      1 SUBUNIT    0.0000
      9 C9           46.470100   35.855900   18.675800 C.2      1 SUBUNIT    0.0000
     10 C10          47.263800   38.024100   19.438100 C.3      1 SUBUNIT    0.0000
     11 N11          46.407500   37.222400   18.546400 N.am     1 SUBUNIT    0.0000
     12 C12          45.624900   37.862100   17.621700 C.2      1 SUBUNIT    0.0000
     13 O13          45.592500   39.079300   17.456900 O.2      1 SUBUNIT    0.0000
     14 N14          43.816000   34.905900   16.077900 N.pl3    1 SUBUNIT    0.0000
     15 C15          42.358800   35.331400   14.112900 C.3      1 SUBUNIT    0.0000
     16 C16          41.382700   34.637700   16.338100 C.3      1 SUBUNIT    0.0000
     17 N17          40.324000   33.914500   17.031700 N.3      1 SUBUNIT    0.0000
     18 C18          42.772400   34.150800   16.768300 C.3      1 SUBUNIT    0.0000
     19 N19          45.754400   35.110000   17.773400 N.am     1 SUBUNIT    0.0000
     20 C20          46.023900   33.661200   17.680100 C.3      1 SUBUNIT    0.0000
     21 C21          45.792300   32.209200   15.649200 C.2      1 SUBUNIT    0.0000
     22 C22          46.148100   31.841700   14.360800 C.2      1 SUBUNIT    0.0000
     23 F23          45.463300   30.866200   13.752700 F        1 SUBUNIT    0.0000
     24 C24          47.548600   33.843700   15.613900 C.2      1 SUBUNIT    0.0000
     25 N25          49.003300   35.683500   16.735000 N.1      1 SUBUNIT    0.0000
     26 O26          47.161900   35.332400   19.543000 O.2      1 SUBUNIT    0.0000
     27 H27          44.076500   37.517800   16.067700 H        1 SUBUNIT    0.0000
     28 H28          44.508100   35.613700   14.214500 H        1 SUBUNIT    0.0000
     29 H29          44.005000   33.939300   14.227300 H        1 SUBUNIT    0.0000
     30 H30          40.268700   34.935500   14.506100 H        1 SUBUNIT    0.0000
     31 H31          41.273400   33.501200   14.499300 H        1 SUBUNIT    0.0000
     32 H32          47.422600   32.173000   12.664400 H        1 SUBUNIT    0.0000
     33 H33          48.685500   33.964600   13.781200 H        1 SUBUNIT    0.0000
     34 H34          48.304600   37.709600   19.350700 H        1 SUBUNIT    0.0000
     35 H35          47.231600   39.089300   19.207700 H        1 SUBUNIT    0.0000
     36 H36          46.956800   37.895000   20.475600 H        1 SUBUNIT    0.0000
     37 H37          42.208100   36.391100   14.305400 H        1 SUBUNIT    0.0000
     38 H38          42.289900   35.199700   13.032400 H        1 SUBUNIT    0.0000
     39 H39          41.278400   35.681900   16.636700 H        1 SUBUNIT    0.0000
     40 H40          39.434800   34.369500   16.856000 H        1 SUBUNIT    0.0000
     41 H41          40.482600   33.997100   18.028300 H        1 SUBUNIT    0.0000
     42 H42          42.902700   34.263800   17.843600 H        1 SUBUNIT    0.0000
     43 H43          42.892600   33.090300   16.544600 H        1 SUBUNIT    0.0000
     44 H44          45.111600   33.126800   17.948600 H        1 SUBUNIT    0.0000
     45 H45          46.774100   33.330500   18.399700 H        1 SUBUNIT    0.0000
     46 H46          44.968600   31.708400   16.136800 H        1 SUBUNIT    0.0000
@<TRIPOS>BOND
     1    1    2 2
     2    1   12 1
     3    1   27 1
     4    2   14 1
     5    2   19 1
     6    3   14 1
     7    3   15 1
     8    3   28 1
     9    3   29 1
    10    4   15 1
    11    4   16 1
    12    4   30 1
    13    4   31 1
    14    5   20 1
    15    5   21 2
    16    5   24 1
    17    6    7 1
    18    6   22 2
    19    6   32 1
    20    7   24 2
    21    7   33 1
    22    8   24 1
    23    8   25 3
    24    9   11 1
    25    9   19 1
    26    9   26 2
    27   10   11 1
    28   10   34 1
    29   10   35 1
    30   10   36 1
    31   11   12 1
    32   12   13 2
    33   14   18 1
    34   15   37 1
    35   15   38 1
    36   16   17 1
    37   16   18 1
    38   16   39 1
    39   17   40 1
    40   17   41 1
    41   18   42 1
    42   18   43 1
    43   19   20 1
    44   20   44 1
    45   20   45 1
    46   21   22 1
    47   21   46 1
    48   22   23 1
@<SCITEGIC>MOL_PROPERTY
TopHits
SciTegic.value.IntegerValue
10

@<SCITEGIC>MOL_PROPERTY
-CDOCKER_ENERGY
SciTegic.value.DoubleValue
32.244717

@<SCITEGIC>MOL_PROPERTY
-CDOCKER_INTERACTION_ENERGY
SciTegic.value.DoubleValue
38.185562

@<SCITEGIC>MOL_PROPERTY
POSE_NUMBER
SciTegic.value.IntegerValue
3

@<SCITEGIC>MOL_PROPERTY
UseResidueTemplateCharge
SciTegic.value.StringValue
True

@<SCITEGIC>MOL_PROPERTY
ForcefieldFFML
SciTegic.value.StringValue
<?xml version="1.0" encoding="UTF-8"?>
<!DOCTYPE ffml SYSTEM "Ffml.dtd">
<ffml version="1.0">
<forcefield name="CHARMm" derivedFrom="CHARMm" base="CHARMm">
<atomTypes>
</atomTypes>
<parameters>
<angle atom1="NX" atom2="CUA1" atom3="NX">
<quadratic
refValue="120"
forceConstant="60"/>
</angle>
</parameters>
</forcefield>
</ffml>

@<SCITEGIC>MOL_PROPERTY
Initial Potential Energy
SciTegic.value.DoubleValue
13.904720

@<SCITEGIC>MOL_PROPERTY
Initial RMS Gradient
SciTegic.value.DoubleValue
16.253469

@<SCITEGIC>MOL_PROPERTY
Minimization Criteria
SciTegic.value.StringValue
 CONJUG> Minimization exiting with gradient tolerance ( 0.0100000) satisfied.

@<SCITEGIC>MOL_PROPERTY
CHARMm Energy
SciTegic.value.DoubleValue
-13.699890

@<SCITEGIC>MOL_PROPERTY
Potential Energy
SciTegic.value.DoubleValue
-13.699890

@<SCITEGIC>MOL_PROPERTY
RMS Gradient
SciTegic.value.DoubleValue
0.009700

@<SCITEGIC>MOL_PROPERTY
Bond Energy
SciTegic.value.DoubleValue
1.276730

@<SCITEGIC>MOL_PROPERTY
Angle Energy
SciTegic.value.DoubleValue
4.901960

@<SCITEGIC>MOL_PROPERTY
Urey-Bradley Energy
SciTegic.value.IntegerValue
0

@<SCITEGIC>MOL_PROPERTY
Dihedral Energy
SciTegic.value.DoubleValue
4.963330

@<SCITEGIC>MOL_PROPERTY
Improper Energy
SciTegic.value.DoubleValue
0.289610

@<SCITEGIC>MOL_PROPERTY
Van der Waals Energy
SciTegic.value.DoubleValue
-2.227960

@<SCITEGIC>MOL_PROPERTY
Electrostatic Energy
SciTegic.value.DoubleValue
-22.903561

@<SCITEGIC>MOL_PROPERTY
Hydrogen Bond Energy
SciTegic.value.IntegerValue
0

@<SCITEGIC>MOL_PROPERTY
Solvation Free Energy
SciTegic.value.IntegerValue
0

@<SCITEGIC>MOL_PROPERTY
Molecule Solvent Accessibility
SciTegic.value.DoubleValue
3571.939941

@<SCITEGIC>MOL_PROPERTY
Resolution
SciTegic.value.DoubleValue
2.240000

@<SCITEGIC>MOL_PROPERTY
PartialChargeMethod
SciTegic.value.StringValue
MomanyRone

@<SCITEGIC>MOL_PROPERTY
Heavy atom RMSD to SYR-472 1
SciTegic.value.DoubleValue
7.314014

@<SCITEGIC>ATOM_PROPERTY
Formal Charge
SciTegic.value.StringValue
1 0
2 0
3 0
4 0
5 0
6 0
7 0
8 0
9 0
10 0
11 0
12 0
13 0
14 0
15 0
16 0
17 0
18 0
19 0
20 0
21 0
22 0
23 0
24 0
25 0
26 0
27 0
28 0
29 0
30 0
31 0
32 0
33 0
34 0
35 0
36 0
37 0
38 0
39 0
40 0
41 0
42 0
43 0
44 0
45 0
46 0

@<SCITEGIC>ATOM_PROPERTY
pdb_tempFactor
SciTegic.value.DoubleValue
1 0.00
2 0.00
3 0.00
4 0.00
5 0.00
6 0.00
7 0.00
8 0.00
9 0.00
10 0.00
11 0.00
12 0.00
13 0.00
14 0.00
15 0.00
16 0.00
17 0.00
18 0.00
19 0.00
20 0.00
21 0.00
22 0.00
23 0.00
24 0.00
25 0.00
26 0.00
27 0.00
28 0.00
29 0.00
30 0.00
31 0.00
32 0.00
33 0.00
34 0.00
35 0.00
36 0.00
37 0.00
38 0.00
39 0.00
40 0.00
41 0.00
42 0.00
43 0.00
44 0.00
45 0.00
46 0.00

@<SCITEGIC>ATOM_PROPERTY
pdb_occupancy
SciTegic.value.DoubleValue
1 1.00
2 1.00
3 1.00
4 1.00
5 1.00
6 1.00
7 1.00
8 1.00
9 1.00
10 1.00
11 1.00
12 1.00
13 1.00
14 1.00
15 1.00
16 1.00
17 1.00
18 1.00
19 1.00
20 1.00
21 1.00
22 1.00
23 1.00
24 1.00
25 1.00
26 1.00
27 1.00
28 1.00
29 1.00
30 1.00
31 1.00
32 1.00
33 1.00
34 1.00
35 1.00
36 1.00
37 1.00
38 1.00
39 1.00
40 1.00
41 1.00
42 1.00
43 1.00
44 1.00
45 1.00
46 1.00

#	Created by:	Discovery Studio
#	Creation time:	2019-08-05T15:51:55Z

@<TRIPOS>MOLECULE
5kby
   46    48     0 0 0
SMALL
USER_CHARGES


@<TRIPOS>ATOM
      1 C1           44.587000   37.015500   16.843100 C.2      1 SUBUNIT    0.0000
      2 C2           44.677500   35.698500   17.062900 C.2      1 SUBUNIT    0.0000
      3 C3           44.138200   34.166800   15.074900 C.3      1 SUBUNIT    0.0000
      4 C4           41.677600   33.717400   14.652200 C.3      1 SUBUNIT    0.0000
      5 C5           47.054000   33.265100   17.249600 C.2      1 SUBUNIT    0.0000
      6 C6           49.111000   32.326000   15.558700 C.2      1 SUBUNIT    0.0000
      7 C7           48.659100   31.539300   16.607200 C.2      1 SUBUNIT    0.0000
      8 C8           47.179200   31.138400   18.491800 C.1      1 SUBUNIT    0.0000
      9 C9           46.486800   36.066500   18.742900 C.2      1 SUBUNIT    0.0000
     10 C10          47.282600   38.318200   19.197400 C.3      1 SUBUNIT    0.0000
     11 N11          46.374600   37.408800   18.478100 N.am     1 SUBUNIT    0.0000
     12 C12          45.495400   37.930900   17.568000 C.2      1 SUBUNIT    0.0000
     13 O13          45.405200   39.126200   17.302400 O.2      1 SUBUNIT    0.0000
     14 N14          43.771800   34.772000   16.359300 N.pl3    1 SUBUNIT    0.0000
     15 C15          42.992200   34.232700   14.054800 C.3      1 SUBUNIT    0.0000
     16 C16          41.328800   34.493700   15.926700 C.3      1 SUBUNIT    0.0000
     17 N17          40.079600   34.029100   16.520100 N.3      1 SUBUNIT    0.0000
     18 C18          42.476500   34.413600   16.941500 C.3      1 SUBUNIT    0.0000
     19 N19          45.695000   35.217200   18.017000 N.am     1 SUBUNIT    0.0000
     20 C20          45.937600   33.768600   18.149200 C.3      1 SUBUNIT    0.0000
     21 C21          47.521700   34.044000   16.186100 C.2      1 SUBUNIT    0.0000
     22 C22          48.530100   33.565600   15.364800 C.2      1 SUBUNIT    0.0000
     23 F23          48.946700   34.323300   14.342200 F        1 SUBUNIT    0.0000
     24 C24          47.638600   32.003700   17.437000 C.2      1 SUBUNIT    0.0000
     25 N25          46.809400   30.434800   19.334700 N.1      1 SUBUNIT    0.0000
     26 O26          47.280500   35.648300   19.578600 O.2      1 SUBUNIT    0.0000
     27 H27          43.861800   37.387900   16.152200 H        1 SUBUNIT    0.0000
     28 H28          45.017000   34.669000   14.668700 H        1 SUBUNIT    0.0000
     29 H29          44.421900   33.128500   15.250800 H        1 SUBUNIT    0.0000
     30 H30          40.875600   33.818900   13.920900 H        1 SUBUNIT    0.0000
     31 H31          41.761800   32.652600   14.873700 H        1 SUBUNIT    0.0000
     32 H32          49.897100   31.976100   14.905700 H        1 SUBUNIT    0.0000
     33 H33          49.106600   30.566200   16.758600 H        1 SUBUNIT    0.0000
     34 H34          47.054800   39.369100   19.017300 H        1 SUBUNIT    0.0000
     35 H35          47.227800   38.148200   20.273900 H        1 SUBUNIT    0.0000
     36 H36          48.310800   38.145400   18.878100 H        1 SUBUNIT    0.0000
     37 H37          42.859000   35.264800   13.726600 H        1 SUBUNIT    0.0000
     38 H38          43.253100   33.655500   13.167200 H        1 SUBUNIT    0.0000
     39 H39          41.176300   35.543300   15.671100 H        1 SUBUNIT    0.0000
     40 H40          39.319900   34.628300   16.217900 H        1 SUBUNIT    0.0000
     41 H41          40.124700   34.147400   17.524400 H        1 SUBUNIT    0.0000
     42 H42          42.265500   35.078800   17.778700 H        1 SUBUNIT    0.0000
     43 H43          42.551900   33.405200   17.347000 H        1 SUBUNIT    0.0000
     44 H44          45.029400   33.212700   17.915900 H        1 SUBUNIT    0.0000
     45 H45          46.156800   33.524200   19.190300 H        1 SUBUNIT    0.0000
     46 H46          47.115200   35.019600   15.970600 H        1 SUBUNIT    0.0000
@<TRIPOS>BOND
     1    1    2 2
     2    1   12 1
     3    1   27 1
     4    2   14 1
     5    2   19 1
     6    3   14 1
     7    3   15 1
     8    3   28 1
     9    3   29 1
    10    4   15 1
    11    4   16 1
    12    4   30 1
    13    4   31 1
    14    5   20 1
    15    5   21 2
    16    5   24 1
    17    6    7 1
    18    6   22 2
    19    6   32 1
    20    7   24 2
    21    7   33 1
    22    8   24 1
    23    8   25 3
    24    9   11 1
    25    9   19 1
    26    9   26 2
    27   10   11 1
    28   10   34 1
    29   10   35 1
    30   10   36 1
    31   11   12 1
    32   12   13 2
    33   14   18 1
    34   15   37 1
    35   15   38 1
    36   16   17 1
    37   16   18 1
    38   16   39 1
    39   17   40 1
    40   17   41 1
    41   18   42 1
    42   18   43 1
    43   19   20 1
    44   20   44 1
    45   20   45 1
    46   21   22 1
    47   21   46 1
    48   22   23 1
@<SCITEGIC>MOL_PROPERTY
TopHits
SciTegic.value.IntegerValue
10

@<SCITEGIC>MOL_PROPERTY
-CDOCKER_ENERGY
SciTegic.value.DoubleValue
31.876192

@<SCITEGIC>MOL_PROPERTY
-CDOCKER_INTERACTION_ENERGY
SciTegic.value.DoubleValue
37.643787

@<SCITEGIC>MOL_PROPERTY
POSE_NUMBER
SciTegic.value.IntegerValue
4

@<SCITEGIC>MOL_PROPERTY
UseResidueTemplateCharge
SciTegic.value.StringValue
True

@<SCITEGIC>MOL_PROPERTY
ForcefieldFFML
SciTegic.value.StringValue
<?xml version="1.0" encoding="UTF-8"?>
<!DOCTYPE ffml SYSTEM "Ffml.dtd">
<ffml version="1.0">
<forcefield name="CHARMm" derivedFrom="CHARMm" base="CHARMm">
<atomTypes>
</atomTypes>
<parameters>
<angle atom1="NX" atom2="CUA1" atom3="NX">
<quadratic
refValue="120"
forceConstant="60"/>
</angle>
</parameters>
</forcefield>
</ffml>

@<SCITEGIC>MOL_PROPERTY
Initial Potential Energy
SciTegic.value.DoubleValue
13.904720

@<SCITEGIC>MOL_PROPERTY
Initial RMS Gradient
SciTegic.value.DoubleValue
16.253469

@<SCITEGIC>MOL_PROPERTY
Minimization Criteria
SciTegic.value.StringValue
 CONJUG> Minimization exiting with gradient tolerance ( 0.0100000) satisfied.

@<SCITEGIC>MOL_PROPERTY
CHARMm Energy
SciTegic.value.DoubleValue
-13.699890

@<SCITEGIC>MOL_PROPERTY
Potential Energy
SciTegic.value.DoubleValue
-13.699890

@<SCITEGIC>MOL_PROPERTY
RMS Gradient
SciTegic.value.DoubleValue
0.009700

@<SCITEGIC>MOL_PROPERTY
Bond Energy
SciTegic.value.DoubleValue
1.276730

@<SCITEGIC>MOL_PROPERTY
Angle Energy
SciTegic.value.DoubleValue
4.901960

@<SCITEGIC>MOL_PROPERTY
Urey-Bradley Energy
SciTegic.value.IntegerValue
0

@<SCITEGIC>MOL_PROPERTY
Dihedral Energy
SciTegic.value.DoubleValue
4.963330

@<SCITEGIC>MOL_PROPERTY
Improper Energy
SciTegic.value.DoubleValue
0.289610

@<SCITEGIC>MOL_PROPERTY
Van der Waals Energy
SciTegic.value.DoubleValue
-2.227960

@<SCITEGIC>MOL_PROPERTY
Electrostatic Energy
SciTegic.value.DoubleValue
-22.903561

@<SCITEGIC>MOL_PROPERTY
Hydrogen Bond Energy
SciTegic.value.IntegerValue
0

@<SCITEGIC>MOL_PROPERTY
Solvation Free Energy
SciTegic.value.IntegerValue
0

@<SCITEGIC>MOL_PROPERTY
Molecule Solvent Accessibility
SciTegic.value.DoubleValue
3571.939941

@<SCITEGIC>MOL_PROPERTY
Resolution
SciTegic.value.DoubleValue
2.240000

@<SCITEGIC>MOL_PROPERTY
PartialChargeMethod
SciTegic.value.StringValue
MomanyRone

@<SCITEGIC>MOL_PROPERTY
Heavy atom RMSD to SYR-472 1
SciTegic.value.DoubleValue
7.747332

@<SCITEGIC>ATOM_PROPERTY
Formal Charge
SciTegic.value.StringValue
1 0
2 0
3 0
4 0
5 0
6 0
7 0
8 0
9 0
10 0
11 0
12 0
13 0
14 0
15 0
16 0
17 0
18 0
19 0
20 0
21 0
22 0
23 0
24 0
25 0
26 0
27 0
28 0
29 0
30 0
31 0
32 0
33 0
34 0
35 0
36 0
37 0
38 0
39 0
40 0
41 0
42 0
43 0
44 0
45 0
46 0

@<SCITEGIC>ATOM_PROPERTY
pdb_tempFactor
SciTegic.value.DoubleValue
1 0.00
2 0.00
3 0.00
4 0.00
5 0.00
6 0.00
7 0.00
8 0.00
9 0.00
10 0.00
11 0.00
12 0.00
13 0.00
14 0.00
15 0.00
16 0.00
17 0.00
18 0.00
19 0.00
20 0.00
21 0.00
22 0.00
23 0.00
24 0.00
25 0.00
26 0.00
27 0.00
28 0.00
29 0.00
30 0.00
31 0.00
32 0.00
33 0.00
34 0.00
35 0.00
36 0.00
37 0.00
38 0.00
39 0.00
40 0.00
41 0.00
42 0.00
43 0.00
44 0.00
45 0.00
46 0.00

@<SCITEGIC>ATOM_PROPERTY
pdb_occupancy
SciTegic.value.DoubleValue
1 1.00
2 1.00
3 1.00
4 1.00
5 1.00
6 1.00
7 1.00
8 1.00
9 1.00
10 1.00
11 1.00
12 1.00
13 1.00
14 1.00
15 1.00
16 1.00
17 1.00
18 1.00
19 1.00
20 1.00
21 1.00
22 1.00
23 1.00
24 1.00
25 1.00
26 1.00
27 1.00
28 1.00
29 1.00
30 1.00
31 1.00
32 1.00
33 1.00
34 1.00
35 1.00
36 1.00
37 1.00
38 1.00
39 1.00
40 1.00
41 1.00
42 1.00
43 1.00
44 1.00
45 1.00
46 1.00

#	Created by:	Discovery Studio
#	Creation time:	2019-08-05T15:51:55Z

@<TRIPOS>MOLECULE
5kby
   46    48     0 0 0
SMALL
USER_CHARGES


@<TRIPOS>ATOM
      1 C1           45.080600   37.552900   16.963700 C.2      1 SUBUNIT    0.0000
      2 C2           44.700900   36.281500   17.147300 C.2      1 SUBUNIT    0.0000
      3 C3           43.838000   35.343800   14.907500 C.3      1 SUBUNIT    0.0000
      4 C4           41.409900   34.608900   14.767600 C.3      1 SUBUNIT    0.0000
      5 C5           45.577000   33.229300   17.085800 C.2      1 SUBUNIT    0.0000
      6 C6           46.202200   31.618000   14.849600 C.2      1 SUBUNIT    0.0000
      7 C7           47.046000   32.654300   15.219800 C.2      1 SUBUNIT    0.0000
      8 C8           47.687800   34.476500   16.677700 C.1      1 SUBUNIT    0.0000
      9 C9           46.246100   36.086800   19.102100 C.2      1 SUBUNIT    0.0000
     10 C10          47.492100   38.027400   19.865100 C.3      1 SUBUNIT    0.0000
     11 N11          46.529000   37.417900   18.932200 N.am     1 SUBUNIT    0.0000
     12 C12          45.989600   38.182400   17.936000 C.2      1 SUBUNIT    0.0000
     13 O13          46.193300   39.382400   17.782400 O.2      1 SUBUNIT    0.0000
     14 N14          43.611900   35.742400   16.307800 N.pl3    1 SUBUNIT    0.0000
     15 C15          42.854000   34.287700   14.377600 C.3      1 SUBUNIT    0.0000
     16 C16          41.308100   34.757300   16.283300 C.3      1 SUBUNIT    0.0000
     17 N17          41.652800   33.513300   16.951100 N.3      1 SUBUNIT    0.0000
     18 C18          42.223700   35.883000   16.769600 C.3      1 SUBUNIT    0.0000
     19 N19          45.380500   35.503300   18.206300 N.am     1 SUBUNIT    0.0000
     20 C20          45.162700   34.044300   18.301100 C.3      1 SUBUNIT    0.0000
     21 C21          44.763000   32.159500   16.718200 C.2      1 SUBUNIT    0.0000
     22 C22          45.075400   31.382900   15.614100 C.2      1 SUBUNIT    0.0000
     23 F23          44.255600   30.379800   15.277400 F        1 SUBUNIT    0.0000
     24 C24          46.745800   33.444600   16.330500 C.2      1 SUBUNIT    0.0000
     25 N25          48.452700   35.305300   16.943700 N.1      1 SUBUNIT    0.0000
     26 O26          46.766100   35.446400   20.009500 O.2      1 SUBUNIT    0.0000
     27 H27          44.726100   38.121400   16.133900 H        1 SUBUNIT    0.0000
     28 H28          43.751300   36.236100   14.291400 H        1 SUBUNIT    0.0000
     29 H29          44.860800   34.989500   14.784400 H        1 SUBUNIT    0.0000
     30 H30          41.089400   35.531800   14.283700 H        1 SUBUNIT    0.0000
     31 H31          40.737300   33.824800   14.420300 H        1 SUBUNIT    0.0000
     32 H32          46.429200   31.003700   13.990300 H        1 SUBUNIT    0.0000
     33 H33          47.936100   32.830600   14.630900 H        1 SUBUNIT    0.0000
     34 H34          47.654600   39.088700   19.668700 H        1 SUBUNIT    0.0000
     35 H35          47.145500   37.923300   20.893500 H        1 SUBUNIT    0.0000
     36 H36          48.458800   37.528600   19.784400 H        1 SUBUNIT    0.0000
     37 H37          42.940100   34.208100   13.293500 H        1 SUBUNIT    0.0000
     38 H38          43.117400   33.307700   14.770000 H        1 SUBUNIT    0.0000
     39 H39          40.280500   34.979200   16.560800 H        1 SUBUNIT    0.0000
     40 H40          42.592800   33.257200   16.684100 H        1 SUBUNIT    0.0000
     41 H41          41.689000   33.696600   17.944500 H        1 SUBUNIT    0.0000
     42 H42          41.842700   36.839800   16.411500 H        1 SUBUNIT    0.0000
     43 H43          42.203400   35.938900   17.858800 H        1 SUBUNIT    0.0000
     44 H44          44.099600   33.889700   18.489000 H        1 SUBUNIT    0.0000
     45 H45          45.661800   33.603700   19.165800 H        1 SUBUNIT    0.0000
     46 H46          43.878700   31.930900   17.290200 H        1 SUBUNIT    0.0000
@<TRIPOS>BOND
     1    1    2 2
     2    1   12 1
     3    1   27 1
     4    2   14 1
     5    2   19 1
     6    3   14 1
     7    3   15 1
     8    3   28 1
     9    3   29 1
    10    4   15 1
    11    4   16 1
    12    4   30 1
    13    4   31 1
    14    5   20 1
    15    5   21 2
    16    5   24 1
    17    6    7 1
    18    6   22 2
    19    6   32 1
    20    7   24 2
    21    7   33 1
    22    8   24 1
    23    8   25 3
    24    9   11 1
    25    9   19 1
    26    9   26 2
    27   10   11 1
    28   10   34 1
    29   10   35 1
    30   10   36 1
    31   11   12 1
    32   12   13 2
    33   14   18 1
    34   15   37 1
    35   15   38 1
    36   16   17 1
    37   16   18 1
    38   16   39 1
    39   17   40 1
    40   17   41 1
    41   18   42 1
    42   18   43 1
    43   19   20 1
    44   20   44 1
    45   20   45 1
    46   21   22 1
    47   21   46 1
    48   22   23 1
@<SCITEGIC>MOL_PROPERTY
TopHits
SciTegic.value.IntegerValue
10

@<SCITEGIC>MOL_PROPERTY
-CDOCKER_ENERGY
SciTegic.value.DoubleValue
31.272518

@<SCITEGIC>MOL_PROPERTY
-CDOCKER_INTERACTION_ENERGY
SciTegic.value.DoubleValue
39.564426

@<SCITEGIC>MOL_PROPERTY
POSE_NUMBER
SciTegic.value.IntegerValue
5

@<SCITEGIC>MOL_PROPERTY
UseResidueTemplateCharge
SciTegic.value.StringValue
True

@<SCITEGIC>MOL_PROPERTY
ForcefieldFFML
SciTegic.value.StringValue
<?xml version="1.0" encoding="UTF-8"?>
<!DOCTYPE ffml SYSTEM "Ffml.dtd">
<ffml version="1.0">
<forcefield name="CHARMm" derivedFrom="CHARMm" base="CHARMm">
<atomTypes>
</atomTypes>
<parameters>
<angle atom1="NX" atom2="CUA1" atom3="NX">
<quadratic
refValue="120"
forceConstant="60"/>
</angle>
</parameters>
</forcefield>
</ffml>

@<SCITEGIC>MOL_PROPERTY
Initial Potential Energy
SciTegic.value.DoubleValue
13.904720

@<SCITEGIC>MOL_PROPERTY
Initial RMS Gradient
SciTegic.value.DoubleValue
16.253469

@<SCITEGIC>MOL_PROPERTY
Minimization Criteria
SciTegic.value.StringValue
 CONJUG> Minimization exiting with gradient tolerance ( 0.0100000) satisfied.

@<SCITEGIC>MOL_PROPERTY
CHARMm Energy
SciTegic.value.DoubleValue
-13.699890

@<SCITEGIC>MOL_PROPERTY
Potential Energy
SciTegic.value.DoubleValue
-13.699890

@<SCITEGIC>MOL_PROPERTY
RMS Gradient
SciTegic.value.DoubleValue
0.009700

@<SCITEGIC>MOL_PROPERTY
Bond Energy
SciTegic.value.DoubleValue
1.276730

@<SCITEGIC>MOL_PROPERTY
Angle Energy
SciTegic.value.DoubleValue
4.901960

@<SCITEGIC>MOL_PROPERTY
Urey-Bradley Energy
SciTegic.value.IntegerValue
0

@<SCITEGIC>MOL_PROPERTY
Dihedral Energy
SciTegic.value.DoubleValue
4.963330

@<SCITEGIC>MOL_PROPERTY
Improper Energy
SciTegic.value.DoubleValue
0.289610

@<SCITEGIC>MOL_PROPERTY
Van der Waals Energy
SciTegic.value.DoubleValue
-2.227960

@<SCITEGIC>MOL_PROPERTY
Electrostatic Energy
SciTegic.value.DoubleValue
-22.903561

@<SCITEGIC>MOL_PROPERTY
Hydrogen Bond Energy
SciTegic.value.IntegerValue
0

@<SCITEGIC>MOL_PROPERTY
Solvation Free Energy
SciTegic.value.IntegerValue
0

@<SCITEGIC>MOL_PROPERTY
Molecule Solvent Accessibility
SciTegic.value.DoubleValue
3571.939941

@<SCITEGIC>MOL_PROPERTY
Resolution
SciTegic.value.DoubleValue
2.240000

@<SCITEGIC>MOL_PROPERTY
PartialChargeMethod
SciTegic.value.StringValue
MomanyRone

@<SCITEGIC>MOL_PROPERTY
Heavy atom RMSD to SYR-472 1
SciTegic.value.DoubleValue
7.266015

@<SCITEGIC>ATOM_PROPERTY
Formal Charge
SciTegic.value.StringValue
1 0
2 0
3 0
4 0
5 0
6 0
7 0
8 0
9 0
10 0
11 0
12 0
13 0
14 0
15 0
16 0
17 0
18 0
19 0
20 0
21 0
22 0
23 0
24 0
25 0
26 0
27 0
28 0
29 0
30 0
31 0
32 0
33 0
34 0
35 0
36 0
37 0
38 0
39 0
40 0
41 0
42 0
43 0
44 0
45 0
46 0

@<SCITEGIC>ATOM_PROPERTY
pdb_tempFactor
SciTegic.value.DoubleValue
1 0.00
2 0.00
3 0.00
4 0.00
5 0.00
6 0.00
7 0.00
8 0.00
9 0.00
10 0.00
11 0.00
12 0.00
13 0.00
14 0.00
15 0.00
16 0.00
17 0.00
18 0.00
19 0.00
20 0.00
21 0.00
22 0.00
23 0.00
24 0.00
25 0.00
26 0.00
27 0.00
28 0.00
29 0.00
30 0.00
31 0.00
32 0.00
33 0.00
34 0.00
35 0.00
36 0.00
37 0.00
38 0.00
39 0.00
40 0.00
41 0.00
42 0.00
43 0.00
44 0.00
45 0.00
46 0.00

@<SCITEGIC>ATOM_PROPERTY
pdb_occupancy
SciTegic.value.DoubleValue
1 1.00
2 1.00
3 1.00
4 1.00
5 1.00
6 1.00
7 1.00
8 1.00
9 1.00
10 1.00
11 1.00
12 1.00
13 1.00
14 1.00
15 1.00
16 1.00
17 1.00
18 1.00
19 1.00
20 1.00
21 1.00
22 1.00
23 1.00
24 1.00
25 1.00
26 1.00
27 1.00
28 1.00
29 1.00
30 1.00
31 1.00
32 1.00
33 1.00
34 1.00
35 1.00
36 1.00
37 1.00
38 1.00
39 1.00
40 1.00
41 1.00
42 1.00
43 1.00
44 1.00
45 1.00
46 1.00

#	Created by:	Discovery Studio
#	Creation time:	2019-08-05T15:51:55Z

@<TRIPOS>MOLECULE
5kby
   46    48     0 0 0
SMALL
USER_CHARGES


@<TRIPOS>ATOM
      1 C1           44.239800   36.702000   16.502000 C.2      1 SUBUNIT    0.0000
      2 C2           44.279600   35.367000   16.569200 C.2      1 SUBUNIT    0.0000
      3 C3           43.388400   34.494300   14.334800 C.3      1 SUBUNIT    0.0000
      4 C4           40.867200   34.343500   14.284500 C.3      1 SUBUNIT    0.0000
      5 C5           46.072300   32.809600   16.074000 C.2      1 SUBUNIT    0.0000
      6 C6           47.271300   32.044200   13.636500 C.2      1 SUBUNIT    0.0000
      7 C7           46.168500   31.353300   14.116600 C.2      1 SUBUNIT    0.0000
      8 C8           44.443700   30.967700   15.780700 C.1      1 SUBUNIT    0.0000
      9 C9           46.151100   35.470000   18.215800 C.2      1 SUBUNIT    0.0000
     10 C10          47.006700   37.681000   18.887000 C.3      1 SUBUNIT    0.0000
     11 N11          46.083200   36.841000   18.104900 N.am     1 SUBUNIT    0.0000
     12 C12          45.222900   37.493300   17.269600 C.2      1 SUBUNIT    0.0000
     13 O13          45.219700   38.711200   17.112900 O.2      1 SUBUNIT    0.0000
     14 N14          43.304400   34.578200   15.794400 N.pl3    1 SUBUNIT    0.0000
     15 C15          42.104000   35.030800   13.691000 C.3      1 SUBUNIT    0.0000
     16 C16          40.834000   34.498100   15.811600 C.3      1 SUBUNIT    0.0000
     17 N17          39.658700   33.858500   16.394900 N.3      1 SUBUNIT    0.0000
     18 C18          42.135800   33.968400   16.429800 C.3      1 SUBUNIT    0.0000
     19 N19          45.303800   34.737100   17.422900 N.am     1 SUBUNIT    0.0000
     20 C20          45.448900   33.269700   17.378900 C.3      1 SUBUNIT    0.0000
     21 C21          47.191600   33.484500   15.584500 C.2      1 SUBUNIT    0.0000
     22 C22          47.763500   33.100600   14.380900 C.2      1 SUBUNIT    0.0000
     23 F23          48.831400   33.767000   13.923600 F        1 SUBUNIT    0.0000
     24 C24          45.578000   31.729000   15.323400 C.2      1 SUBUNIT    0.0000
     25 N25          43.533400   30.349800   16.144900 N.1      1 SUBUNIT    0.0000
     26 O26          46.948600   34.930000   18.974400 O.2      1 SUBUNIT    0.0000
     27 H27          43.498900   37.175800   15.899500 H        1 SUBUNIT    0.0000
     28 H28          44.256100   35.053700   13.982500 H        1 SUBUNIT    0.0000
     29 H29          43.542000   33.454300   14.047000 H        1 SUBUNIT    0.0000
     30 H30          39.964100   34.766600   13.844200 H        1 SUBUNIT    0.0000
     31 H31          40.880100   33.284400   14.025100 H        1 SUBUNIT    0.0000
     32 H32          47.739800   31.758400   12.705700 H        1 SUBUNIT    0.0000
     33 H33          45.784700   30.520000   13.543700 H        1 SUBUNIT    0.0000
     34 H34          46.477100   38.518400   19.343300 H        1 SUBUNIT    0.0000
     35 H35          47.492200   37.133400   19.692600 H        1 SUBUNIT    0.0000
     36 H36          47.783400   38.084900   18.236600 H        1 SUBUNIT    0.0000
     37 H37          42.036100   36.105400   13.865800 H        1 SUBUNIT    0.0000
     38 H38          42.136800   34.891000   12.609700 H        1 SUBUNIT    0.0000
     39 H39          40.752300   35.558900   16.051400 H        1 SUBUNIT    0.0000
     40 H40          38.854800   34.462600   16.266100 H        1 SUBUNIT    0.0000
     41 H41          39.778400   33.788200   17.397000 H        1 SUBUNIT    0.0000
     42 H42          42.159100   34.175200   17.497400 H        1 SUBUNIT    0.0000
     43 H43          42.195700   32.886600   16.311100 H        1 SUBUNIT    0.0000
     44 H44          44.464900   32.829100   17.530900 H        1 SUBUNIT    0.0000
     45 H45          46.060400   32.894500   18.200300 H        1 SUBUNIT    0.0000
     46 H46          47.628100   34.306400   16.131100 H        1 SUBUNIT    0.0000
@<TRIPOS>BOND
     1    1    2 2
     2    1   12 1
     3    1   27 1
     4    2   14 1
     5    2   19 1
     6    3   14 1
     7    3   15 1
     8    3   28 1
     9    3   29 1
    10    4   15 1
    11    4   16 1
    12    4   30 1
    13    4   31 1
    14    5   20 1
    15    5   21 2
    16    5   24 1
    17    6    7 1
    18    6   22 2
    19    6   32 1
    20    7   24 2
    21    7   33 1
    22    8   24 1
    23    8   25 3
    24    9   11 1
    25    9   19 1
    26    9   26 2
    27   10   11 1
    28   10   34 1
    29   10   35 1
    30   10   36 1
    31   11   12 1
    32   12   13 2
    33   14   18 1
    34   15   37 1
    35   15   38 1
    36   16   17 1
    37   16   18 1
    38   16   39 1
    39   17   40 1
    40   17   41 1
    41   18   42 1
    42   18   43 1
    43   19   20 1
    44   20   44 1
    45   20   45 1
    46   21   22 1
    47   21   46 1
    48   22   23 1
@<SCITEGIC>MOL_PROPERTY
TopHits
SciTegic.value.IntegerValue
10

@<SCITEGIC>MOL_PROPERTY
-CDOCKER_ENERGY
SciTegic.value.DoubleValue
30.752768

@<SCITEGIC>MOL_PROPERTY
-CDOCKER_INTERACTION_ENERGY
SciTegic.value.DoubleValue
35.615822

@<SCITEGIC>MOL_PROPERTY
POSE_NUMBER
SciTegic.value.IntegerValue
6

@<SCITEGIC>MOL_PROPERTY
UseResidueTemplateCharge
SciTegic.value.StringValue
True

@<SCITEGIC>MOL_PROPERTY
ForcefieldFFML
SciTegic.value.StringValue
<?xml version="1.0" encoding="UTF-8"?>
<!DOCTYPE ffml SYSTEM "Ffml.dtd">
<ffml version="1.0">
<forcefield name="CHARMm" derivedFrom="CHARMm" base="CHARMm">
<atomTypes>
</atomTypes>
<parameters>
<angle atom1="NX" atom2="CUA1" atom3="NX">
<quadratic
refValue="120"
forceConstant="60"/>
</angle>
</parameters>
</forcefield>
</ffml>

@<SCITEGIC>MOL_PROPERTY
Initial Potential Energy
SciTegic.value.DoubleValue
13.904720

@<SCITEGIC>MOL_PROPERTY
Initial RMS Gradient
SciTegic.value.DoubleValue
16.253469

@<SCITEGIC>MOL_PROPERTY
Minimization Criteria
SciTegic.value.StringValue
 CONJUG> Minimization exiting with gradient tolerance ( 0.0100000) satisfied.

@<SCITEGIC>MOL_PROPERTY
CHARMm Energy
SciTegic.value.DoubleValue
-13.699890

@<SCITEGIC>MOL_PROPERTY
Potential Energy
SciTegic.value.DoubleValue
-13.699890

@<SCITEGIC>MOL_PROPERTY
RMS Gradient
SciTegic.value.DoubleValue
0.009700

@<SCITEGIC>MOL_PROPERTY
Bond Energy
SciTegic.value.DoubleValue
1.276730

@<SCITEGIC>MOL_PROPERTY
Angle Energy
SciTegic.value.DoubleValue
4.901960

@<SCITEGIC>MOL_PROPERTY
Urey-Bradley Energy
SciTegic.value.IntegerValue
0

@<SCITEGIC>MOL_PROPERTY
Dihedral Energy
SciTegic.value.DoubleValue
4.963330

@<SCITEGIC>MOL_PROPERTY
Improper Energy
SciTegic.value.DoubleValue
0.289610

@<SCITEGIC>MOL_PROPERTY
Van der Waals Energy
SciTegic.value.DoubleValue
-2.227960

@<SCITEGIC>MOL_PROPERTY
Electrostatic Energy
SciTegic.value.DoubleValue
-22.903561

@<SCITEGIC>MOL_PROPERTY
Hydrogen Bond Energy
SciTegic.value.IntegerValue
0

@<SCITEGIC>MOL_PROPERTY
Solvation Free Energy
SciTegic.value.IntegerValue
0

@<SCITEGIC>MOL_PROPERTY
Molecule Solvent Accessibility
SciTegic.value.DoubleValue
3571.939941

@<SCITEGIC>MOL_PROPERTY
Resolution
SciTegic.value.DoubleValue
2.240000

@<SCITEGIC>MOL_PROPERTY
PartialChargeMethod
SciTegic.value.StringValue
MomanyRone

@<SCITEGIC>MOL_PROPERTY
Heavy atom RMSD to SYR-472 1
SciTegic.value.DoubleValue
6.937907

@<SCITEGIC>ATOM_PROPERTY
Formal Charge
SciTegic.value.StringValue
1 0
2 0
3 0
4 0
5 0
6 0
7 0
8 0
9 0
10 0
11 0
12 0
13 0
14 0
15 0
16 0
17 0
18 0
19 0
20 0
21 0
22 0
23 0
24 0
25 0
26 0
27 0
28 0
29 0
30 0
31 0
32 0
33 0
34 0
35 0
36 0
37 0
38 0
39 0
40 0
41 0
42 0
43 0
44 0
45 0
46 0

@<SCITEGIC>ATOM_PROPERTY
pdb_tempFactor
SciTegic.value.DoubleValue
1 0.00
2 0.00
3 0.00
4 0.00
5 0.00
6 0.00
7 0.00
8 0.00
9 0.00
10 0.00
11 0.00
12 0.00
13 0.00
14 0.00
15 0.00
16 0.00
17 0.00
18 0.00
19 0.00
20 0.00
21 0.00
22 0.00
23 0.00
24 0.00
25 0.00
26 0.00
27 0.00
28 0.00
29 0.00
30 0.00
31 0.00
32 0.00
33 0.00
34 0.00
35 0.00
36 0.00
37 0.00
38 0.00
39 0.00
40 0.00
41 0.00
42 0.00
43 0.00
44 0.00
45 0.00
46 0.00

@<SCITEGIC>ATOM_PROPERTY
pdb_occupancy
SciTegic.value.DoubleValue
1 1.00
2 1.00
3 1.00
4 1.00
5 1.00
6 1.00
7 1.00
8 1.00
9 1.00
10 1.00
11 1.00
12 1.00
13 1.00
14 1.00
15 1.00
16 1.00
17 1.00
18 1.00
19 1.00
20 1.00
21 1.00
22 1.00
23 1.00
24 1.00
25 1.00
26 1.00
27 1.00
28 1.00
29 1.00
30 1.00
31 1.00
32 1.00
33 1.00
34 1.00
35 1.00
36 1.00
37 1.00
38 1.00
39 1.00
40 1.00
41 1.00
42 1.00
43 1.00
44 1.00
45 1.00
46 1.00

#	Created by:	Discovery Studio
#	Creation time:	2019-08-05T15:51:55Z

@<TRIPOS>MOLECULE
5kby
   46    48     0 0 0
SMALL
USER_CHARGES


@<TRIPOS>ATOM
      1 C1           45.028800   37.424100   16.957200 C.2      1 SUBUNIT    0.0000
      2 C2           44.646600   36.164500   17.210800 C.2      1 SUBUNIT    0.0000
      3 C3           43.931000   35.160700   14.968300 C.3      1 SUBUNIT    0.0000
      4 C4           41.487600   34.686300   14.541200 C.3      1 SUBUNIT    0.0000
      5 C5           45.447200   33.068500   17.602600 C.2      1 SUBUNIT    0.0000
      6 C6           46.273600   31.165900   15.688200 C.2      1 SUBUNIT    0.0000
      7 C7           47.215700   31.892200   16.400100 C.2      1 SUBUNIT    0.0000
      8 C8           47.838900   33.518700   18.080600 C.1      1 SUBUNIT    0.0000
      9 C9           46.161300   36.092000   19.196800 C.2      1 SUBUNIT    0.0000
     10 C10          47.464500   38.047700   19.810600 C.3      1 SUBUNIT    0.0000
     11 N11          46.480400   37.397700   18.928000 N.am     1 SUBUNIT    0.0000
     12 C12          45.942800   38.104600   17.889800 C.2      1 SUBUNIT    0.0000
     13 O13          46.152100   39.292800   17.668200 O.2      1 SUBUNIT    0.0000
     14 N14          43.607700   35.564600   16.348900 N.pl3    1 SUBUNIT    0.0000
     15 C15          42.919100   34.216900   14.305500 C.3      1 SUBUNIT    0.0000
     16 C16          41.204300   34.765600   16.039700 C.3      1 SUBUNIT    0.0000
     17 N17          41.184000   33.447100   16.662100 N.3      1 SUBUNIT    0.0000
     18 C18          42.194500   35.709200   16.740900 C.3      1 SUBUNIT    0.0000
     19 N19          45.275600   35.465300   18.354000 N.am     1 SUBUNIT    0.0000
     20 C20          44.932100   34.056000   18.631200 C.3      1 SUBUNIT    0.0000
     21 C21          44.518300   32.317800   16.889300 C.2      1 SUBUNIT    0.0000
     22 C22          44.935900   31.388500   15.953400 C.2      1 SUBUNIT    0.0000
     23 F23          44.011400   30.677900   15.297000 F        1 SUBUNIT    0.0000
     24 C24          46.808700   32.826700   17.353500 C.2      1 SUBUNIT    0.0000
     25 N25          48.692400   34.062000   18.649800 N.1      1 SUBUNIT    0.0000
     26 O26          46.656500   35.513900   20.157500 O.2      1 SUBUNIT    0.0000
     27 H27          44.672000   37.946700   16.096200 H        1 SUBUNIT    0.0000
     28 H28          44.001800   36.067100   14.366900 H        1 SUBUNIT    0.0000
     29 H29          44.922100   34.708500   14.947500 H        1 SUBUNIT    0.0000
     30 H30          41.347600   35.668500   14.089200 H        1 SUBUNIT    0.0000
     31 H31          40.780000   34.014100   14.054800 H        1 SUBUNIT    0.0000
     32 H32          46.577800   30.436700   14.952000 H        1 SUBUNIT    0.0000
     33 H33          48.264400   31.711300   16.207600 H        1 SUBUNIT    0.0000
     34 H34          48.442500   37.581500   19.685400 H        1 SUBUNIT    0.0000
     35 H35          47.576100   39.112400   19.603400 H        1 SUBUNIT    0.0000
     36 H36          47.171500   37.944400   20.856400 H        1 SUBUNIT    0.0000
     37 H37          43.117500   34.158500   13.235900 H        1 SUBUNIT    0.0000
     38 H38          43.035400   33.204200   14.685400 H        1 SUBUNIT    0.0000
     39 H39          40.201500   35.162200   16.177400 H        1 SUBUNIT    0.0000
     40 H40          41.439000   33.540700   17.638500 H        1 SUBUNIT    0.0000
     41 H41          41.872800   32.852300   16.223600 H        1 SUBUNIT    0.0000
     42 H42          41.902200   36.737400   16.528200 H        1 SUBUNIT    0.0000
     43 H43          42.109300   35.599400   17.822700 H        1 SUBUNIT    0.0000
     44 H44          43.845400   33.990100   18.674800 H        1 SUBUNIT    0.0000
     45 H45          45.263200   33.731300   19.618900 H        1 SUBUNIT    0.0000
     46 H46          43.466500   32.458100   17.064700 H        1 SUBUNIT    0.0000
@<TRIPOS>BOND
     1    1    2 2
     2    1   12 1
     3    1   27 1
     4    2   14 1
     5    2   19 1
     6    3   14 1
     7    3   15 1
     8    3   28 1
     9    3   29 1
    10    4   15 1
    11    4   16 1
    12    4   30 1
    13    4   31 1
    14    5   20 1
    15    5   21 2
    16    5   24 1
    17    6    7 1
    18    6   22 2
    19    6   32 1
    20    7   24 2
    21    7   33 1
    22    8   24 1
    23    8   25 3
    24    9   11 1
    25    9   19 1
    26    9   26 2
    27   10   11 1
    28   10   34 1
    29   10   35 1
    30   10   36 1
    31   11   12 1
    32   12   13 2
    33   14   18 1
    34   15   37 1
    35   15   38 1
    36   16   17 1
    37   16   18 1
    38   16   39 1
    39   17   40 1
    40   17   41 1
    41   18   42 1
    42   18   43 1
    43   19   20 1
    44   20   44 1
    45   20   45 1
    46   21   22 1
    47   21   46 1
    48   22   23 1
@<SCITEGIC>MOL_PROPERTY
TopHits
SciTegic.value.IntegerValue
10

@<SCITEGIC>MOL_PROPERTY
-CDOCKER_ENERGY
SciTegic.value.DoubleValue
30.610464

@<SCITEGIC>MOL_PROPERTY
-CDOCKER_INTERACTION_ENERGY
SciTegic.value.DoubleValue
39.708424

@<SCITEGIC>MOL_PROPERTY
POSE_NUMBER
SciTegic.value.IntegerValue
7

@<SCITEGIC>MOL_PROPERTY
UseResidueTemplateCharge
SciTegic.value.StringValue
True

@<SCITEGIC>MOL_PROPERTY
ForcefieldFFML
SciTegic.value.StringValue
<?xml version="1.0" encoding="UTF-8"?>
<!DOCTYPE ffml SYSTEM "Ffml.dtd">
<ffml version="1.0">
<forcefield name="CHARMm" derivedFrom="CHARMm" base="CHARMm">
<atomTypes>
</atomTypes>
<parameters>
<angle atom1="NX" atom2="CUA1" atom3="NX">
<quadratic
refValue="120"
forceConstant="60"/>
</angle>
</parameters>
</forcefield>
</ffml>

@<SCITEGIC>MOL_PROPERTY
Initial Potential Energy
SciTegic.value.DoubleValue
13.904720

@<SCITEGIC>MOL_PROPERTY
Initial RMS Gradient
SciTegic.value.DoubleValue
16.253469

@<SCITEGIC>MOL_PROPERTY
Minimization Criteria
SciTegic.value.StringValue
 CONJUG> Minimization exiting with gradient tolerance ( 0.0100000) satisfied.

@<SCITEGIC>MOL_PROPERTY
CHARMm Energy
SciTegic.value.DoubleValue
-13.699890

@<SCITEGIC>MOL_PROPERTY
Potential Energy
SciTegic.value.DoubleValue
-13.699890

@<SCITEGIC>MOL_PROPERTY
RMS Gradient
SciTegic.value.DoubleValue
0.009700

@<SCITEGIC>MOL_PROPERTY
Bond Energy
SciTegic.value.DoubleValue
1.276730

@<SCITEGIC>MOL_PROPERTY
Angle Energy
SciTegic.value.DoubleValue
4.901960

@<SCITEGIC>MOL_PROPERTY
Urey-Bradley Energy
SciTegic.value.IntegerValue
0

@<SCITEGIC>MOL_PROPERTY
Dihedral Energy
SciTegic.value.DoubleValue
4.963330

@<SCITEGIC>MOL_PROPERTY
Improper Energy
SciTegic.value.DoubleValue
0.289610

@<SCITEGIC>MOL_PROPERTY
Van der Waals Energy
SciTegic.value.DoubleValue
-2.227960

@<SCITEGIC>MOL_PROPERTY
Electrostatic Energy
SciTegic.value.DoubleValue
-22.903561

@<SCITEGIC>MOL_PROPERTY
Hydrogen Bond Energy
SciTegic.value.IntegerValue
0

@<SCITEGIC>MOL_PROPERTY
Solvation Free Energy
SciTegic.value.IntegerValue
0

@<SCITEGIC>MOL_PROPERTY
Molecule Solvent Accessibility
SciTegic.value.DoubleValue
3571.939941

@<SCITEGIC>MOL_PROPERTY
Resolution
SciTegic.value.DoubleValue
2.240000

@<SCITEGIC>MOL_PROPERTY
PartialChargeMethod
SciTegic.value.StringValue
MomanyRone

@<SCITEGIC>MOL_PROPERTY
Heavy atom RMSD to SYR-472 1
SciTegic.value.DoubleValue
7.336235

@<SCITEGIC>ATOM_PROPERTY
Formal Charge
SciTegic.value.StringValue
1 0
2 0
3 0
4 0
5 0
6 0
7 0
8 0
9 0
10 0
11 0
12 0
13 0
14 0
15 0
16 0
17 0
18 0
19 0
20 0
21 0
22 0
23 0
24 0
25 0
26 0
27 0
28 0
29 0
30 0
31 0
32 0
33 0
34 0
35 0
36 0
37 0
38 0
39 0
40 0
41 0
42 0
43 0
44 0
45 0
46 0

@<SCITEGIC>ATOM_PROPERTY
pdb_tempFactor
SciTegic.value.DoubleValue
1 0.00
2 0.00
3 0.00
4 0.00
5 0.00
6 0.00
7 0.00
8 0.00
9 0.00
10 0.00
11 0.00
12 0.00
13 0.00
14 0.00
15 0.00
16 0.00
17 0.00
18 0.00
19 0.00
20 0.00
21 0.00
22 0.00
23 0.00
24 0.00
25 0.00
26 0.00
27 0.00
28 0.00
29 0.00
30 0.00
31 0.00
32 0.00
33 0.00
34 0.00
35 0.00
36 0.00
37 0.00
38 0.00
39 0.00
40 0.00
41 0.00
42 0.00
43 0.00
44 0.00
45 0.00
46 0.00

@<SCITEGIC>ATOM_PROPERTY
pdb_occupancy
SciTegic.value.DoubleValue
1 1.00
2 1.00
3 1.00
4 1.00
5 1.00
6 1.00
7 1.00
8 1.00
9 1.00
10 1.00
11 1.00
12 1.00
13 1.00
14 1.00
15 1.00
16 1.00
17 1.00
18 1.00
19 1.00
20 1.00
21 1.00
22 1.00
23 1.00
24 1.00
25 1.00
26 1.00
27 1.00
28 1.00
29 1.00
30 1.00
31 1.00
32 1.00
33 1.00
34 1.00
35 1.00
36 1.00
37 1.00
38 1.00
39 1.00
40 1.00
41 1.00
42 1.00
43 1.00
44 1.00
45 1.00
46 1.00

#	Created by:	Discovery Studio
#	Creation time:	2019-08-05T15:51:55Z

@<TRIPOS>MOLECULE
5kby
   46    48     0 0 0
SMALL
USER_CHARGES


@<TRIPOS>ATOM
      1 C1           44.627900   31.942300   15.189100 C.2      1 SUBUNIT    0.0000
      2 C2           43.965900   32.833600   15.944000 C.2      1 SUBUNIT    0.0000
      3 C3           45.898100   34.490700   16.354300 C.3      1 SUBUNIT    0.0000
      4 C4           46.838900   34.304700   18.691600 C.3      1 SUBUNIT    0.0000
      5 C5           40.864500   34.641400   15.362300 C.2      1 SUBUNIT    0.0000
      6 C6           39.249400   35.805700   13.372200 C.2      1 SUBUNIT    0.0000
      7 C7           40.625100   35.957700   13.329100 C.2      1 SUBUNIT    0.0000
      8 C8           42.846400   35.601000   14.246100 C.1      1 SUBUNIT    0.0000
      9 C9           41.781400   31.807600   15.304700 C.2      1 SUBUNIT    0.0000
     10 C10          41.738100   29.842100   13.874200 C.3      1 SUBUNIT    0.0000
     11 N11          42.494400   30.900800   14.565900 N.am     1 SUBUNIT    0.0000
     12 C12          43.853900   30.947900   14.416600 C.2      1 SUBUNIT    0.0000
     13 O13          44.490600   30.200700   13.683100 O.2      1 SUBUNIT    0.0000
     14 N14          44.716800   33.755900   16.821500 N.pl3    1 SUBUNIT    0.0000
     15 C15          47.127600   34.130100   17.196100 C.3      1 SUBUNIT    0.0000
     16 C16          45.610600   33.485200   19.108600 C.3      1 SUBUNIT    0.0000
     17 N17          45.317300   33.638100   20.527600 N.3      1 SUBUNIT    0.0000
     18 C18          44.401900   33.866100   18.248000 C.3      1 SUBUNIT    0.0000
     19 N19          42.485600   32.828900   15.885700 N.am     1 SUBUNIT    0.0000
     20 C20          41.706700   33.963000   16.422800 C.3      1 SUBUNIT    0.0000
     21 C21          39.480200   34.489100   15.392700 C.2      1 SUBUNIT    0.0000
     22 C22          38.701600   35.078800   14.410300 C.2      1 SUBUNIT    0.0000
     23 F23          37.381500   34.889500   14.427700 F        1 SUBUNIT    0.0000
     24 C24          41.423500   35.392200   14.319800 C.2      1 SUBUNIT    0.0000
     25 N25          43.988300   35.784000   14.181200 N.1      1 SUBUNIT    0.0000
     26 O26          40.564400   31.708400   15.428200 O.2      1 SUBUNIT    0.0000
     27 H27          45.700800   31.930200   15.148800 H        1 SUBUNIT    0.0000
     28 H28          46.088800   34.282100   15.300800 H        1 SUBUNIT    0.0000
     29 H29          45.701900   35.560300   16.433200 H        1 SUBUNIT    0.0000
     30 H30          47.710300   33.998700   19.269200 H        1 SUBUNIT    0.0000
     31 H31          46.666500   35.360000   18.908800 H        1 SUBUNIT    0.0000
     32 H32          38.620800   36.240200   12.609800 H        1 SUBUNIT    0.0000
     33 H33          41.054000   36.520400   12.514300 H        1 SUBUNIT    0.0000
     34 H34          42.381200   29.041100   13.506100 H        1 SUBUNIT    0.0000
     35 H35          41.013200   29.383700   14.547800 H        1 SUBUNIT    0.0000
     36 H36          41.200100   30.259100   13.021900 H        1 SUBUNIT    0.0000
     37 H37          47.407900   33.094300   17.001700 H        1 SUBUNIT    0.0000
     38 H38          47.979400   34.743700   16.902000 H        1 SUBUNIT    0.0000
     39 H39          45.826100   32.427400   18.953800 H        1 SUBUNIT    0.0000
     40 H40          45.144000   34.611500   20.747900 H        1 SUBUNIT    0.0000
     41 H41          44.465700   33.148200   20.770500 H        1 SUBUNIT    0.0000
     42 H42          43.562600   33.218400   18.485800 H        1 SUBUNIT    0.0000
     43 H43          44.088900   34.887800   18.468800 H        1 SUBUNIT    0.0000
     44 H44          42.356100   34.714700   16.869100 H        1 SUBUNIT    0.0000
     45 H45          41.068200   33.607900   17.232200 H        1 SUBUNIT    0.0000
     46 H46          39.012300   33.914200   16.178600 H        1 SUBUNIT    0.0000
@<TRIPOS>BOND
     1    1    2 2
     2    1   12 1
     3    1   27 1
     4    2   14 1
     5    2   19 1
     6    3   14 1
     7    3   15 1
     8    3   28 1
     9    3   29 1
    10    4   15 1
    11    4   16 1
    12    4   30 1
    13    4   31 1
    14    5   20 1
    15    5   21 2
    16    5   24 1
    17    6    7 1
    18    6   22 2
    19    6   32 1
    20    7   24 2
    21    7   33 1
    22    8   24 1
    23    8   25 3
    24    9   11 1
    25    9   19 1
    26    9   26 2
    27   10   11 1
    28   10   34 1
    29   10   35 1
    30   10   36 1
    31   11   12 1
    32   12   13 2
    33   14   18 1
    34   15   37 1
    35   15   38 1
    36   16   17 1
    37   16   18 1
    38   16   39 1
    39   17   40 1
    40   17   41 1
    41   18   42 1
    42   18   43 1
    43   19   20 1
    44   20   44 1
    45   20   45 1
    46   21   22 1
    47   21   46 1
    48   22   23 1
@<SCITEGIC>MOL_PROPERTY
TopHits
SciTegic.value.IntegerValue
10

@<SCITEGIC>MOL_PROPERTY
-CDOCKER_ENERGY
SciTegic.value.DoubleValue
30.148075

@<SCITEGIC>MOL_PROPERTY
-CDOCKER_INTERACTION_ENERGY
SciTegic.value.DoubleValue
36.431347

@<SCITEGIC>MOL_PROPERTY
POSE_NUMBER
SciTegic.value.IntegerValue
8

@<SCITEGIC>MOL_PROPERTY
UseResidueTemplateCharge
SciTegic.value.StringValue
True

@<SCITEGIC>MOL_PROPERTY
ForcefieldFFML
SciTegic.value.StringValue
<?xml version="1.0" encoding="UTF-8"?>
<!DOCTYPE ffml SYSTEM "Ffml.dtd">
<ffml version="1.0">
<forcefield name="CHARMm" derivedFrom="CHARMm" base="CHARMm">
<atomTypes>
</atomTypes>
<parameters>
<angle atom1="NX" atom2="CUA1" atom3="NX">
<quadratic
refValue="120"
forceConstant="60"/>
</angle>
</parameters>
</forcefield>
</ffml>

@<SCITEGIC>MOL_PROPERTY
Initial Potential Energy
SciTegic.value.DoubleValue
13.904720

@<SCITEGIC>MOL_PROPERTY
Initial RMS Gradient
SciTegic.value.DoubleValue
16.253469

@<SCITEGIC>MOL_PROPERTY
Minimization Criteria
SciTegic.value.StringValue
 CONJUG> Minimization exiting with gradient tolerance ( 0.0100000) satisfied.

@<SCITEGIC>MOL_PROPERTY
CHARMm Energy
SciTegic.value.DoubleValue
-13.699890

@<SCITEGIC>MOL_PROPERTY
Potential Energy
SciTegic.value.DoubleValue
-13.699890

@<SCITEGIC>MOL_PROPERTY
RMS Gradient
SciTegic.value.DoubleValue
0.009700

@<SCITEGIC>MOL_PROPERTY
Bond Energy
SciTegic.value.DoubleValue
1.276730

@<SCITEGIC>MOL_PROPERTY
Angle Energy
SciTegic.value.DoubleValue
4.901960

@<SCITEGIC>MOL_PROPERTY
Urey-Bradley Energy
SciTegic.value.IntegerValue
0

@<SCITEGIC>MOL_PROPERTY
Dihedral Energy
SciTegic.value.DoubleValue
4.963330

@<SCITEGIC>MOL_PROPERTY
Improper Energy
SciTegic.value.DoubleValue
0.289610

@<SCITEGIC>MOL_PROPERTY
Van der Waals Energy
SciTegic.value.DoubleValue
-2.227960

@<SCITEGIC>MOL_PROPERTY
Electrostatic Energy
SciTegic.value.DoubleValue
-22.903561

@<SCITEGIC>MOL_PROPERTY
Hydrogen Bond Energy
SciTegic.value.IntegerValue
0

@<SCITEGIC>MOL_PROPERTY
Solvation Free Energy
SciTegic.value.IntegerValue
0

@<SCITEGIC>MOL_PROPERTY
Molecule Solvent Accessibility
SciTegic.value.DoubleValue
3571.939941

@<SCITEGIC>MOL_PROPERTY
Resolution
SciTegic.value.DoubleValue
2.240000

@<SCITEGIC>MOL_PROPERTY
PartialChargeMethod
SciTegic.value.StringValue
MomanyRone

@<SCITEGIC>MOL_PROPERTY
Heavy atom RMSD to SYR-472 1
SciTegic.value.DoubleValue
2.659901

@<SCITEGIC>ATOM_PROPERTY
Formal Charge
SciTegic.value.StringValue
1 0
2 0
3 0
4 0
5 0
6 0
7 0
8 0
9 0
10 0
11 0
12 0
13 0
14 0
15 0
16 0
17 0
18 0
19 0
20 0
21 0
22 0
23 0
24 0
25 0
26 0
27 0
28 0
29 0
30 0
31 0
32 0
33 0
34 0
35 0
36 0
37 0
38 0
39 0
40 0
41 0
42 0
43 0
44 0
45 0
46 0

@<SCITEGIC>ATOM_PROPERTY
pdb_tempFactor
SciTegic.value.DoubleValue
1 0.00
2 0.00
3 0.00
4 0.00
5 0.00
6 0.00
7 0.00
8 0.00
9 0.00
10 0.00
11 0.00
12 0.00
13 0.00
14 0.00
15 0.00
16 0.00
17 0.00
18 0.00
19 0.00
20 0.00
21 0.00
22 0.00
23 0.00
24 0.00
25 0.00
26 0.00
27 0.00
28 0.00
29 0.00
30 0.00
31 0.00
32 0.00
33 0.00
34 0.00
35 0.00
36 0.00
37 0.00
38 0.00
39 0.00
40 0.00
41 0.00
42 0.00
43 0.00
44 0.00
45 0.00
46 0.00

@<SCITEGIC>ATOM_PROPERTY
pdb_occupancy
SciTegic.value.DoubleValue
1 1.00
2 1.00
3 1.00
4 1.00
5 1.00
6 1.00
7 1.00
8 1.00
9 1.00
10 1.00
11 1.00
12 1.00
13 1.00
14 1.00
15 1.00
16 1.00
17 1.00
18 1.00
19 1.00
20 1.00
21 1.00
22 1.00
23 1.00
24 1.00
25 1.00
26 1.00
27 1.00
28 1.00
29 1.00
30 1.00
31 1.00
32 1.00
33 1.00
34 1.00
35 1.00
36 1.00
37 1.00
38 1.00
39 1.00
40 1.00
41 1.00
42 1.00
43 1.00
44 1.00
45 1.00
46 1.00

#	Created by:	Discovery Studio
#	Creation time:	2019-08-05T15:51:55Z

@<TRIPOS>MOLECULE
5kby
   46    48     0 0 0
SMALL
USER_CHARGES


@<TRIPOS>ATOM
      1 C1           44.466500   31.380100   15.254700 C.2      1 SUBUNIT    0.0000
      2 C2           43.921700   32.393600   15.946800 C.2      1 SUBUNIT    0.0000
      3 C3           45.953800   33.951500   16.078600 C.3      1 SUBUNIT    0.0000
      4 C4           46.273400   35.361300   18.156200 C.3      1 SUBUNIT    0.0000
      5 C5           40.931900   34.474900   15.430000 C.2      1 SUBUNIT    0.0000
      6 C6           39.256000   35.716000   13.531400 C.2      1 SUBUNIT    0.0000
      7 C7           40.627700   35.872000   13.455100 C.2      1 SUBUNIT    0.0000
      8 C8           42.869700   35.491900   14.281000 C.1      1 SUBUNIT    0.0000
      9 C9           41.626700   31.554100   15.426500 C.2      1 SUBUNIT    0.0000
     10 C10          41.361700   29.498700   14.129400 C.3      1 SUBUNIT    0.0000
     11 N11          42.224300   30.524400   14.746600 N.am     1 SUBUNIT    0.0000
     12 C12          43.576000   30.412300   14.581100 C.2      1 SUBUNIT    0.0000
     13 O13          44.113900   29.537300   13.912800 O.2      1 SUBUNIT    0.0000
     14 N14          44.810300   33.288800   16.717800 N.pl3    1 SUBUNIT    0.0000
     15 C15          46.199000   35.363300   16.628800 C.3      1 SUBUNIT    0.0000
     16 C16          45.004300   34.750100   18.757400 C.3      1 SUBUNIT    0.0000
     17 N17          43.852200   35.626100   18.580100 N.3      1 SUBUNIT    0.0000
     18 C18          44.731000   33.354100   18.182800 C.3      1 SUBUNIT    0.0000
     19 N19          42.444600   32.537200   15.925500 N.am     1 SUBUNIT    0.0000
     20 C20          41.802000   33.762700   16.447200 C.3      1 SUBUNIT    0.0000
     21 C21          39.546600   34.337200   15.504300 C.2      1 SUBUNIT    0.0000
     22 C22          38.741500   34.955400   14.561500 C.2      1 SUBUNIT    0.0000
     23 F23          37.422900   34.771400   14.610900 F        1 SUBUNIT    0.0000
     24 C24          41.455400   35.264100   14.396400 C.2      1 SUBUNIT    0.0000
     25 N25          44.002400   35.705300   14.170500 N.1      1 SUBUNIT    0.0000
     26 O26          40.410000   31.588000   15.575500 O.2      1 SUBUNIT    0.0000
     27 H27          45.531600   31.249100   15.193800 H        1 SUBUNIT    0.0000
     28 H28          46.839900   33.337600   16.245200 H        1 SUBUNIT    0.0000
     29 H29          45.808100   33.987300   14.999000 H        1 SUBUNIT    0.0000
     30 H30          47.144400   34.790600   18.481800 H        1 SUBUNIT    0.0000
     31 H31          46.410300   36.378600   18.524500 H        1 SUBUNIT    0.0000
     32 H32          38.606500   36.176000   12.801800 H        1 SUBUNIT    0.0000
     33 H33          41.031200   36.471800   12.654400 H        1 SUBUNIT    0.0000
     34 H34          41.877500   28.542800   14.025900 H        1 SUBUNIT    0.0000
     35 H35          40.463200   29.309200   14.720400 H        1 SUBUNIT    0.0000
     36 H36          41.053700   29.824500   13.135800 H        1 SUBUNIT    0.0000
     37 H37          47.116800   35.771900   16.206800 H        1 SUBUNIT    0.0000
     38 H38          45.396700   36.031700   16.321000 H        1 SUBUNIT    0.0000
     39 H39          45.141900   34.644700   19.832700 H        1 SUBUNIT    0.0000
     40 H40          43.939100   36.444000   19.174400 H        1 SUBUNIT    0.0000
     41 H41          43.010700   35.154600   18.889300 H        1 SUBUNIT    0.0000
     42 H42          45.459600   32.653300   18.591400 H        1 SUBUNIT    0.0000
     43 H43          43.753400   33.013200   18.515100 H        1 SUBUNIT    0.0000
     44 H44          42.551500   34.465300   16.799900 H        1 SUBUNIT    0.0000
     45 H45          41.199600   33.511400   17.320400 H        1 SUBUNIT    0.0000
     46 H46          39.097100   33.745300   16.289400 H        1 SUBUNIT    0.0000
@<TRIPOS>BOND
     1    1    2 2
     2    1   12 1
     3    1   27 1
     4    2   14 1
     5    2   19 1
     6    3   14 1
     7    3   15 1
     8    3   28 1
     9    3   29 1
    10    4   15 1
    11    4   16 1
    12    4   30 1
    13    4   31 1
    14    5   20 1
    15    5   21 2
    16    5   24 1
    17    6    7 1
    18    6   22 2
    19    6   32 1
    20    7   24 2
    21    7   33 1
    22    8   24 1
    23    8   25 3
    24    9   11 1
    25    9   19 1
    26    9   26 2
    27   10   11 1
    28   10   34 1
    29   10   35 1
    30   10   36 1
    31   11   12 1
    32   12   13 2
    33   14   18 1
    34   15   37 1
    35   15   38 1
    36   16   17 1
    37   16   18 1
    38   16   39 1
    39   17   40 1
    40   17   41 1
    41   18   42 1
    42   18   43 1
    43   19   20 1
    44   20   44 1
    45   20   45 1
    46   21   22 1
    47   21   46 1
    48   22   23 1
@<SCITEGIC>MOL_PROPERTY
TopHits
SciTegic.value.IntegerValue
10

@<SCITEGIC>MOL_PROPERTY
-CDOCKER_ENERGY
SciTegic.value.DoubleValue
29.680481

@<SCITEGIC>MOL_PROPERTY
-CDOCKER_INTERACTION_ENERGY
SciTegic.value.DoubleValue
37.269676

@<SCITEGIC>MOL_PROPERTY
POSE_NUMBER
SciTegic.value.IntegerValue
9

@<SCITEGIC>MOL_PROPERTY
UseResidueTemplateCharge
SciTegic.value.StringValue
True

@<SCITEGIC>MOL_PROPERTY
ForcefieldFFML
SciTegic.value.StringValue
<?xml version="1.0" encoding="UTF-8"?>
<!DOCTYPE ffml SYSTEM "Ffml.dtd">
<ffml version="1.0">
<forcefield name="CHARMm" derivedFrom="CHARMm" base="CHARMm">
<atomTypes>
</atomTypes>
<parameters>
<angle atom1="NX" atom2="CUA1" atom3="NX">
<quadratic
refValue="120"
forceConstant="60"/>
</angle>
</parameters>
</forcefield>
</ffml>

@<SCITEGIC>MOL_PROPERTY
Initial Potential Energy
SciTegic.value.DoubleValue
13.904720

@<SCITEGIC>MOL_PROPERTY
Initial RMS Gradient
SciTegic.value.DoubleValue
16.253469

@<SCITEGIC>MOL_PROPERTY
Minimization Criteria
SciTegic.value.StringValue
 CONJUG> Minimization exiting with gradient tolerance ( 0.0100000) satisfied.

@<SCITEGIC>MOL_PROPERTY
CHARMm Energy
SciTegic.value.DoubleValue
-13.699890

@<SCITEGIC>MOL_PROPERTY
Potential Energy
SciTegic.value.DoubleValue
-13.699890

@<SCITEGIC>MOL_PROPERTY
RMS Gradient
SciTegic.value.DoubleValue
0.009700

@<SCITEGIC>MOL_PROPERTY
Bond Energy
SciTegic.value.DoubleValue
1.276730

@<SCITEGIC>MOL_PROPERTY
Angle Energy
SciTegic.value.DoubleValue
4.901960

@<SCITEGIC>MOL_PROPERTY
Urey-Bradley Energy
SciTegic.value.IntegerValue
0

@<SCITEGIC>MOL_PROPERTY
Dihedral Energy
SciTegic.value.DoubleValue
4.963330

@<SCITEGIC>MOL_PROPERTY
Improper Energy
SciTegic.value.DoubleValue
0.289610

@<SCITEGIC>MOL_PROPERTY
Van der Waals Energy
SciTegic.value.DoubleValue
-2.227960

@<SCITEGIC>MOL_PROPERTY
Electrostatic Energy
SciTegic.value.DoubleValue
-22.903561

@<SCITEGIC>MOL_PROPERTY
Hydrogen Bond Energy
SciTegic.value.IntegerValue
0

@<SCITEGIC>MOL_PROPERTY
Solvation Free Energy
SciTegic.value.IntegerValue
0

@<SCITEGIC>MOL_PROPERTY
Molecule Solvent Accessibility
SciTegic.value.DoubleValue
3571.939941

@<SCITEGIC>MOL_PROPERTY
Resolution
SciTegic.value.DoubleValue
2.240000

@<SCITEGIC>MOL_PROPERTY
PartialChargeMethod
SciTegic.value.StringValue
MomanyRone

@<SCITEGIC>MOL_PROPERTY
Heavy atom RMSD to SYR-472 1
SciTegic.value.DoubleValue
2.573462

@<SCITEGIC>ATOM_PROPERTY
Formal Charge
SciTegic.value.StringValue
1 0
2 0
3 0
4 0
5 0
6 0
7 0
8 0
9 0
10 0
11 0
12 0
13 0
14 0
15 0
16 0
17 0
18 0
19 0
20 0
21 0
22 0
23 0
24 0
25 0
26 0
27 0
28 0
29 0
30 0
31 0
32 0
33 0
34 0
35 0
36 0
37 0
38 0
39 0
40 0
41 0
42 0
43 0
44 0
45 0
46 0

@<SCITEGIC>ATOM_PROPERTY
pdb_tempFactor
SciTegic.value.DoubleValue
1 0.00
2 0.00
3 0.00
4 0.00
5 0.00
6 0.00
7 0.00
8 0.00
9 0.00
10 0.00
11 0.00
12 0.00
13 0.00
14 0.00
15 0.00
16 0.00
17 0.00
18 0.00
19 0.00
20 0.00
21 0.00
22 0.00
23 0.00
24 0.00
25 0.00
26 0.00
27 0.00
28 0.00
29 0.00
30 0.00
31 0.00
32 0.00
33 0.00
34 0.00
35 0.00
36 0.00
37 0.00
38 0.00
39 0.00
40 0.00
41 0.00
42 0.00
43 0.00
44 0.00
45 0.00
46 0.00

@<SCITEGIC>ATOM_PROPERTY
pdb_occupancy
SciTegic.value.DoubleValue
1 1.00
2 1.00
3 1.00
4 1.00
5 1.00
6 1.00
7 1.00
8 1.00
9 1.00
10 1.00
11 1.00
12 1.00
13 1.00
14 1.00
15 1.00
16 1.00
17 1.00
18 1.00
19 1.00
20 1.00
21 1.00
22 1.00
23 1.00
24 1.00
25 1.00
26 1.00
27 1.00
28 1.00
29 1.00
30 1.00
31 1.00
32 1.00
33 1.00
34 1.00
35 1.00
36 1.00
37 1.00
38 1.00
39 1.00
40 1.00
41 1.00
42 1.00
43 1.00
44 1.00
45 1.00
46 1.00

#	Created by:	Discovery Studio
#	Creation time:	2019-08-05T15:51:55Z

@<TRIPOS>MOLECULE
5kby
   46    48     0 0 0
SMALL
USER_CHARGES


@<TRIPOS>ATOM
      1 C1           44.866900   37.222300   16.854500 C.2      1 SUBUNIT    0.0000
      2 C2           44.667600   35.908100   17.009900 C.2      1 SUBUNIT    0.0000
      3 C3           42.393000   34.813600   17.016900 C.3      1 SUBUNIT    0.0000
      4 C4           41.124100   34.578900   14.853800 C.3      1 SUBUNIT    0.0000
      5 C5           45.580600   33.076100   16.586100 C.2      1 SUBUNIT    0.0000
      6 C6           45.434600   31.876400   14.041100 C.2      1 SUBUNIT    0.0000
      7 C7           46.425000   32.810200   14.311800 C.2      1 SUBUNIT    0.0000
      8 C8           47.530900   34.379600   15.804400 C.1      1 SUBUNIT    0.0000
      9 C9           46.348300   35.851700   18.853300 C.2      1 SUBUNIT    0.0000
     10 C10          47.352900   37.921300   19.643100 C.3      1 SUBUNIT    0.0000
     11 N11          46.452800   37.214000   18.715400 N.am     1 SUBUNIT    0.0000
     12 C12          45.789200   37.930900   17.757400 C.2      1 SUBUNIT    0.0000
     13 O13          45.890500   39.143800   17.593000 O.2      1 SUBUNIT    0.0000
     14 N14          43.567000   35.270800   16.256900 N.pl3    1 SUBUNIT    0.0000
     15 C15          41.338000   34.008900   16.248600 C.3      1 SUBUNIT    0.0000
     16 C16          42.441900   34.487100   14.096500 C.3      1 SUBUNIT    0.0000
     17 N17          42.265100   34.883500   12.706000 N.3      1 SUBUNIT    0.0000
     18 C18          43.531800   35.324000   14.780300 C.3      1 SUBUNIT    0.0000
     19 N19          45.542400   35.186200   17.962300 N.am     1 SUBUNIT    0.0000
     20 C20          45.600700   33.707800   17.963800 C.3      1 SUBUNIT    0.0000
     21 C21          44.600700   32.129000   16.301800 C.2      1 SUBUNIT    0.0000
     22 C22          44.542600   31.546200   15.047300 C.2      1 SUBUNIT    0.0000
     23 F23          43.573700   30.656800   14.796800 F        1 SUBUNIT    0.0000
     24 C24          46.499900   33.401200   15.573900 C.2      1 SUBUNIT    0.0000
     25 N25          48.358300   35.173500   15.985700 N.1      1 SUBUNIT    0.0000
     26 O26          46.968700   35.258000   19.729400 O.2      1 SUBUNIT    0.0000
     27 H27          44.349200   37.761000   16.097800 H        1 SUBUNIT    0.0000
     28 H28          42.751600   34.217800   17.850700 H        1 SUBUNIT    0.0000
     29 H29          41.918900   35.696200   17.449300 H        1 SUBUNIT    0.0000
     30 H30          40.348100   34.015400   14.335900 H        1 SUBUNIT    0.0000
     31 H31          40.782300   35.613400   14.913400 H        1 SUBUNIT    0.0000
     32 H32          45.360900   31.418600   13.065400 H        1 SUBUNIT    0.0000
     33 H33          47.121100   33.072300   13.526200 H        1 SUBUNIT    0.0000
     34 H34          48.366300   37.527700   19.557300 H        1 SUBUNIT    0.0000
     35 H35          47.404200   38.993200   19.447200 H        1 SUBUNIT    0.0000
     36 H36          47.020800   37.784700   20.673000 H        1 SUBUNIT    0.0000
     37 H37          41.650800   32.966800   16.167500 H        1 SUBUNIT    0.0000
     38 H38          40.397600   34.006700   16.803100 H        1 SUBUNIT    0.0000
     39 H39          42.754900   33.443800   14.075700 H        1 SUBUNIT    0.0000
     40 H40          43.150100   34.796000   12.219600 H        1 SUBUNIT    0.0000
     41 H41          41.997900   35.857900   12.649700 H        1 SUBUNIT    0.0000
     42 H42          44.505700   35.043000   14.381600 H        1 SUBUNIT    0.0000
     43 H43          43.389000   36.360700   14.493700 H        1 SUBUNIT    0.0000
     44 H44          44.767500   33.333800   18.559700 H        1 SUBUNIT    0.0000
     45 H45          46.500800   33.338100   18.458700 H        1 SUBUNIT    0.0000
     46 H46          43.875500   31.854800   17.052600 H        1 SUBUNIT    0.0000
@<TRIPOS>BOND
     1    1    2 2
     2    1   12 1
     3    1   27 1
     4    2   14 1
     5    2   19 1
     6    3   14 1
     7    3   15 1
     8    3   28 1
     9    3   29 1
    10    4   15 1
    11    4   16 1
    12    4   30 1
    13    4   31 1
    14    5   20 1
    15    5   21 2
    16    5   24 1
    17    6    7 1
    18    6   22 2
    19    6   32 1
    20    7   24 2
    21    7   33 1
    22    8   24 1
    23    8   25 3
    24    9   11 1
    25    9   19 1
    26    9   26 2
    27   10   11 1
    28   10   34 1
    29   10   35 1
    30   10   36 1
    31   11   12 1
    32   12   13 2
    33   14   18 1
    34   15   37 1
    35   15   38 1
    36   16   17 1
    37   16   18 1
    38   16   39 1
    39   17   40 1
    40   17   41 1
    41   18   42 1
    42   18   43 1
    43   19   20 1
    44   20   44 1
    45   20   45 1
    46   21   22 1
    47   21   46 1
    48   22   23 1
@<SCITEGIC>MOL_PROPERTY
TopHits
SciTegic.value.IntegerValue
10

@<SCITEGIC>MOL_PROPERTY
-CDOCKER_ENERGY
SciTegic.value.DoubleValue
29.395317

@<SCITEGIC>MOL_PROPERTY
-CDOCKER_INTERACTION_ENERGY
SciTegic.value.DoubleValue
38.503761

@<SCITEGIC>MOL_PROPERTY
POSE_NUMBER
SciTegic.value.IntegerValue
10

@<SCITEGIC>MOL_PROPERTY
UseResidueTemplateCharge
SciTegic.value.StringValue
True

@<SCITEGIC>MOL_PROPERTY
ForcefieldFFML
SciTegic.value.StringValue
<?xml version="1.0" encoding="UTF-8"?>
<!DOCTYPE ffml SYSTEM "Ffml.dtd">
<ffml version="1.0">
<forcefield name="CHARMm" derivedFrom="CHARMm" base="CHARMm">
<atomTypes>
</atomTypes>
<parameters>
<angle atom1="NX" atom2="CUA1" atom3="NX">
<quadratic
refValue="120"
forceConstant="60"/>
</angle>
</parameters>
</forcefield>
</ffml>

@<SCITEGIC>MOL_PROPERTY
Initial Potential Energy
SciTegic.value.DoubleValue
13.904720

@<SCITEGIC>MOL_PROPERTY
Initial RMS Gradient
SciTegic.value.DoubleValue
16.253469

@<SCITEGIC>MOL_PROPERTY
Minimization Criteria
SciTegic.value.StringValue
 CONJUG> Minimization exiting with gradient tolerance ( 0.0100000) satisfied.

@<SCITEGIC>MOL_PROPERTY
CHARMm Energy
SciTegic.value.DoubleValue
-13.699890

@<SCITEGIC>MOL_PROPERTY
Potential Energy
SciTegic.value.DoubleValue
-13.699890

@<SCITEGIC>MOL_PROPERTY
RMS Gradient
SciTegic.value.DoubleValue
0.009700

@<SCITEGIC>MOL_PROPERTY
Bond Energy
SciTegic.value.DoubleValue
1.276730

@<SCITEGIC>MOL_PROPERTY
Angle Energy
SciTegic.value.DoubleValue
4.901960

@<SCITEGIC>MOL_PROPERTY
Urey-Bradley Energy
SciTegic.value.IntegerValue
0

@<SCITEGIC>MOL_PROPERTY
Dihedral Energy
SciTegic.value.DoubleValue
4.963330

@<SCITEGIC>MOL_PROPERTY
Improper Energy
SciTegic.value.DoubleValue
0.289610

@<SCITEGIC>MOL_PROPERTY
Van der Waals Energy
SciTegic.value.DoubleValue
-2.227960

@<SCITEGIC>MOL_PROPERTY
Electrostatic Energy
SciTegic.value.DoubleValue
-22.903561

@<SCITEGIC>MOL_PROPERTY
Hydrogen Bond Energy
SciTegic.value.IntegerValue
0

@<SCITEGIC>MOL_PROPERTY
Solvation Free Energy
SciTegic.value.IntegerValue
0

@<SCITEGIC>MOL_PROPERTY
Molecule Solvent Accessibility
SciTegic.value.DoubleValue
3571.939941

@<SCITEGIC>MOL_PROPERTY
Resolution
SciTegic.value.DoubleValue
2.240000

@<SCITEGIC>MOL_PROPERTY
PartialChargeMethod
SciTegic.value.StringValue
MomanyRone

@<SCITEGIC>MOL_PROPERTY
Heavy atom RMSD to SYR-472 1
SciTegic.value.DoubleValue
7.100084

@<SCITEGIC>ATOM_PROPERTY
Formal Charge
SciTegic.value.StringValue
1 0
2 0
3 0
4 0
5 0
6 0
7 0
8 0
9 0
10 0
11 0
12 0
13 0
14 0
15 0
16 0
17 0
18 0
19 0
20 0
21 0
22 0
23 0
24 0
25 0
26 0
27 0
28 0
29 0
30 0
31 0
32 0
33 0
34 0
35 0
36 0
37 0
38 0
39 0
40 0
41 0
42 0
43 0
44 0
45 0
46 0

@<SCITEGIC>ATOM_PROPERTY
pdb_tempFactor
SciTegic.value.DoubleValue
1 0.00
2 0.00
3 0.00
4 0.00
5 0.00
6 0.00
7 0.00
8 0.00
9 0.00
10 0.00
11 0.00
12 0.00
13 0.00
14 0.00
15 0.00
16 0.00
17 0.00
18 0.00
19 0.00
20 0.00
21 0.00
22 0.00
23 0.00
24 0.00
25 0.00
26 0.00
27 0.00
28 0.00
29 0.00
30 0.00
31 0.00
32 0.00
33 0.00
34 0.00
35 0.00
36 0.00
37 0.00
38 0.00
39 0.00
40 0.00
41 0.00
42 0.00
43 0.00
44 0.00
45 0.00
46 0.00

@<SCITEGIC>ATOM_PROPERTY
pdb_occupancy
SciTegic.value.DoubleValue
1 1.00
2 1.00
3 1.00
4 1.00
5 1.00
6 1.00
7 1.00
8 1.00
9 1.00
10 1.00
11 1.00
12 1.00
13 1.00
14 1.00
15 1.00
16 1.00
17 1.00
18 1.00
19 1.00
20 1.00
21 1.00
22 1.00
23 1.00
24 1.00
25 1.00
26 1.00
27 1.00
28 1.00
29 1.00
30 1.00
31 1.00
32 1.00
33 1.00
34 1.00
35 1.00
36 1.00
37 1.00
38 1.00
39 1.00
40 1.00
41 1.00
42 1.00
43 1.00
44 1.00
45 1.00
46 1.00
