# Supplementary material for: Discovery of Novel DPP-IV Inhibitors as Potential Candidates for the Treatment of Type 2 Diabetes Mellitus Predicted by 3D QSAR Pharmacophore Models, Molecular Docking and De Novo Evolution
Source: Molecules. 2019 Aug 7;24(16):2870. doi: 10.3390/molecules24162870 (PMC6720998; doi:10.3390/molecules24162870)
Supplement: Supplementary file 1 [file molecules-24-02870-s001.zip › Supplementary materials/Redocking/5zid_lig_RMSD.mol2]

#	Created by:	Discovery Studio
#	Creation time:	2019-08-05T15:52:10Z

@<TRIPOS>MOLECULE
5zid
   28    31     0 0 0
SMALL
USER_CHARGES


@<TRIPOS>ATOM
      1 C1           20.400000    1.893000   58.147000 C.ar     1 SUBUNIT    0.0000
      2 C2           19.552000    2.562000   57.346000 C.ar     1 SUBUNIT    0.0000
      3 C3           18.509000    3.249000   57.897000 C.ar     1 SUBUNIT    0.0000
      4 C4           18.317000    3.238000   59.262000 C.ar     1 SUBUNIT    0.0000
      5 C5           19.172000    2.561000   60.066000 C.ar     1 SUBUNIT    0.0000
      6 C6           20.227000    1.874000   59.519000 C.ar     1 SUBUNIT    0.0000
      7 F7           21.409000    1.268000   57.528000 F        1 SUBUNIT    0.0000
      8 F8           18.955000    2.583000   61.385000 F        1 SUBUNIT    0.0000
      9 F9           17.301000    3.904000   59.822000 F        1 SUBUNIT    0.0000
     10 C10          19.817000    2.538000   55.912000 C.3      1 SUBUNIT    0.0000
     11 O11          18.636000    2.273000   55.191000 O.3      1 SUBUNIT    0.0000
     12 C12          18.664000    2.463000   53.824000 C.ar     1 SUBUNIT    0.0000
     13 C13          19.725000    3.264000   53.153000 C.ar     1 SUBUNIT    0.0000
     14 C14          20.785000    3.897000   54.015000 C.3      1 SUBUNIT    0.0000
     15 C15          20.355000    3.892000   55.486000 C.3      1 SUBUNIT    0.0000
     16 N16          21.540000    4.232000   56.296000 N.3      1 SUBUNIT    0.0000
     17 C17          19.710000    3.437000   51.687000 C.ar     1 SUBUNIT    0.0000
     18 C18          18.579000    2.759000   51.010000 C.ar     1 SUBUNIT    0.0000
     19 C19          17.644000    2.033000   51.701000 C.ar     1 SUBUNIT    0.0000
     20 C20          17.684000    1.881000   53.068000 C.ar     1 SUBUNIT    0.0000
     21 C21          20.660000    4.159000   50.946000 C.2      1 SUBUNIT    0.0000
     22 C22          20.503000    4.219000   49.554000 C.2      1 SUBUNIT    0.0000
     23 C23          19.357000    3.554000   48.926000 C.3      1 SUBUNIT    0.0000
     24 C24          18.429000    2.831000   49.641000 C.3      1 SUBUNIT    0.0000
     25 O25          21.300000    4.876000   48.665000 O.3      1 SUBUNIT    0.0000
     26 C26          22.589000    5.372000   49.003000 C.3      1 SUBUNIT    0.0000
     27 C27          19.203000    3.587000   47.692000 C.1      1 SUBUNIT    0.0000
     28 N28          19.062000    3.593000   46.568000 N.1      1 SUBUNIT    0.0000
@<TRIPOS>BOND
     1    1    2 ar
     2    1    6 ar
     3    1    7 1
     4    2    3 ar
     5    2   10 1
     6    3    4 ar
     7    4    5 ar
     8    4    9 1
     9    5    6 ar
    10    5    8 1
    11   10   11 1
    12   10   15 1
    13   11   12 1
    14   12   13 ar
    15   12   20 ar
    16   13   14 1
    17   13   17 ar
    18   14   15 1
    19   15   16 1
    20   17   18 ar
    21   17   21 1
    22   18   19 ar
    23   18   24 1
    24   19   20 ar
    25   21   22 2
    26   22   23 1
    27   22   25 1
    28   23   24 1
    29   23   27 1
    30   25   26 1
    31   27   28 3
@<SCITEGIC>MOL_PROPERTY
Resolution
SciTegic.value.IntegerValue
3

@<SCITEGIC>MOL_PROPERTY
Heavy atom RMSD to HL2 1
SciTegic.value.DoubleValue
0.000000

@<SCITEGIC>ATOM_PROPERTY
Formal Charge
SciTegic.value.StringValue
1 0
2 0
3 0
4 0
5 0
6 0
7 0
8 0
9 0
10 0
11 0
12 0
13 0
14 0
15 0
16 0
17 0
18 0
19 0
20 0
21 0
22 0
23 0
24 0
25 0
26 0
27 0
28 0

@<SCITEGIC>ATOM_PROPERTY
pdb_tempFactor
SciTegic.value.DoubleValue
1 0.00
2 0.00
3 0.00
4 0.00
5 0.00
6 0.00
7 0.00
8 0.00
9 0.00
10 0.00
11 0.00
12 0.00
13 0.00
14 0.00
15 0.00
16 0.00
17 0.00
18 0.00
19 0.00
20 0.00
21 0.00
22 0.00
23 0.00
24 0.00
25 0.00
26 0.00
27 0.00
28 0.00

@<SCITEGIC>ATOM_PROPERTY
pdb_occupancy
SciTegic.value.DoubleValue
1 1.00
2 1.00
3 1.00
4 1.00
5 1.00
6 1.00
7 1.00
8 1.00
9 1.00
10 1.00
11 1.00
12 1.00
13 1.00
14 1.00
15 1.00
16 1.00
17 1.00
18 1.00
19 1.00
20 1.00
21 1.00
22 1.00
23 1.00
24 1.00
25 1.00
26 1.00
27 1.00
28 1.00

#	Created by:	Discovery Studio
#	Creation time:	2019-08-05T15:52:10Z

@<TRIPOS>MOLECULE
5zid
   45    48     0 0 0
SMALL
USER_CHARGES


@<TRIPOS>ATOM
      1 C1           18.153900    2.787900   57.552300 C.2      1 SUBUNIT    0.0000
      2 C2           19.318300    2.188500   57.056400 C.2      1 SUBUNIT    0.0000
      3 C3           20.280500    1.772800   57.975900 C.2      1 SUBUNIT    0.0000
      4 C4           20.075800    1.997000   59.328500 C.2      1 SUBUNIT    0.0000
      5 C5           18.937800    2.634800   59.789600 C.2      1 SUBUNIT    0.0000
      6 C6           17.955400    3.040200   58.904300 C.2      1 SUBUNIT    0.0000
      7 F7           17.184400    3.171700   56.712400 F        1 SUBUNIT    0.0000
      8 F8           18.770500    2.850700   61.102200 F        1 SUBUNIT    0.0000
      9 F9           21.019600    1.624000   60.195200 F        1 SUBUNIT    0.0000
     10 C10          19.624200    2.110900   55.579100 C.3      1 SUBUNIT    0.0000
     11 O11          18.499000    1.644500   54.851700 O.3      1 SUBUNIT    0.0000
     12 C12          18.578200    1.792100   53.461800 C.2      1 SUBUNIT    0.0000
     13 C13          19.517800    2.608200   52.819200 C.2      1 SUBUNIT    0.0000
     14 C14          20.499300    3.402100   53.633100 C.3      1 SUBUNIT    0.0000
     15 C15          20.045800    3.493000   55.077300 C.3      1 SUBUNIT    0.0000
     16 N16          21.093200    4.121400   55.867000 N.3      1 SUBUNIT    0.0000
     17 C17          19.522500    2.695200   51.423900 C.2      1 SUBUNIT    0.0000
     18 C18          18.579600    2.001300   50.673300 C.2      1 SUBUNIT    0.0000
     19 C19          17.637300    1.214500   51.323100 C.2      1 SUBUNIT    0.0000
     20 C20          17.634600    1.113500   52.705600 C.2      1 SUBUNIT    0.0000
     21 C21          20.506000    3.546400   50.740900 C.2      1 SUBUNIT    0.0000
     22 C22          20.319900    3.937600   49.463000 C.2      1 SUBUNIT    0.0000
     23 C23          19.235100    3.332800   48.601900 C.3      1 SUBUNIT    0.0000
     24 C24          18.624500    2.034800   49.170900 C.3      1 SUBUNIT    0.0000
     25 O25          21.141800    4.803100   48.791700 O.3      1 SUBUNIT    0.0000
     26 C26          22.035200    5.594600   49.553400 C.3      1 SUBUNIT    0.0000
     27 C27          19.673400    3.120800   47.219300 C.1      1 SUBUNIT    0.0000
     28 N28          20.011500    2.958700   46.123000 N.1      1 SUBUNIT    0.0000
     29 H29          21.200400    1.318400   57.639800 H        1 SUBUNIT    0.0000
     30 H30          17.069000    3.547000   59.254200 H        1 SUBUNIT    0.0000
     31 H31          20.444700    1.406300   55.430500 H        1 SUBUNIT    0.0000
     32 H32          20.597700    4.413000   53.235900 H        1 SUBUNIT    0.0000
     33 H33          21.476500    2.923100   53.566300 H        1 SUBUNIT    0.0000
     34 H34          19.183600    4.154300   55.129200 H        1 SUBUNIT    0.0000
     35 H35          21.924100    3.545500   55.928800 H        1 SUBUNIT    0.0000
     36 H36          20.805800    4.335600   56.813900 H        1 SUBUNIT    0.0000
     37 H37          16.905100    0.662000   50.751200 H        1 SUBUNIT    0.0000
     38 H38          16.899600    0.493000   53.196900 H        1 SUBUNIT    0.0000
     39 H39          21.364600    3.862700   51.297900 H        1 SUBUNIT    0.0000
     40 H40          18.440500    4.074500   48.544600 H        1 SUBUNIT    0.0000
     41 H41          17.621600    1.884900   48.769700 H        1 SUBUNIT    0.0000
     42 H42          19.212000    1.165000   48.871900 H        1 SUBUNIT    0.0000
     43 H43          22.710200    4.977700   50.141200 H        1 SUBUNIT    0.0000
     44 H44          22.654200    6.205400   48.896100 H        1 SUBUNIT    0.0000
     45 H45          21.479200    6.255700   50.220400 H        1 SUBUNIT    0.0000
@<TRIPOS>BOND
     1    1    2 2
     2    1    6 1
     3    1    7 1
     4    2    3 1
     5    2   10 1
     6    3    4 2
     7    3   29 1
     8    4    5 1
     9    4    9 1
    10    5    6 2
    11    5    8 1
    12    6   30 1
    13   10   11 1
    14   10   15 1
    15   10   31 1
    16   11   12 1
    17   12   13 2
    18   12   20 1
    19   13   14 1
    20   13   17 1
    21   14   15 1
    22   14   32 1
    23   14   33 1
    24   15   16 1
    25   15   34 1
    26   16   35 1
    27   16   36 1
    28   17   18 2
    29   17   21 1
    30   18   19 1
    31   18   24 1
    32   19   20 2
    33   19   37 1
    34   20   38 1
    35   21   22 2
    36   21   39 1
    37   22   23 1
    38   22   25 1
    39   23   24 1
    40   23   27 1
    41   23   40 1
    42   24   41 1
    43   24   42 1
    44   25   26 1
    45   26   43 1
    46   26   44 1
    47   26   45 1
    48   27   28 3
@<SCITEGIC>MOL_PROPERTY
TopHits
SciTegic.value.IntegerValue
10

@<SCITEGIC>MOL_PROPERTY
-CDOCKER_ENERGY
SciTegic.value.DoubleValue
13.360163

@<SCITEGIC>MOL_PROPERTY
-CDOCKER_INTERACTION_ENERGY
SciTegic.value.DoubleValue
38.472050

@<SCITEGIC>MOL_PROPERTY
POSE_NUMBER
SciTegic.value.IntegerValue
1

@<SCITEGIC>MOL_PROPERTY
ForcefieldFFML
SciTegic.value.StringValue
<?xml version="1.0" encoding="UTF-8"?>
<!DOCTYPE ffml SYSTEM "Ffml.dtd">
<ffml version="1.0">
<forcefield name="CHARMm" derivedFrom="CHARMm" base="CHARMm">
<atomTypes>
</atomTypes>
<parameters>
<angle atom1="CUA1" atom2="CT" atom3="CUY2">
<quadratic
refValue="111.31"
forceConstant="63.3333"/>
</angle>
</parameters>
</forcefield>
</ffml>

@<SCITEGIC>MOL_PROPERTY
Initial Potential Energy
SciTegic.value.DoubleValue
33.787060

@<SCITEGIC>MOL_PROPERTY
Initial RMS Gradient
SciTegic.value.DoubleValue
13.408730

@<SCITEGIC>MOL_PROPERTY
Minimization Criteria
SciTegic.value.StringValue
 CONJUG> Minimization exiting with gradient tolerance ( 0.0100000) satisfied.

@<SCITEGIC>MOL_PROPERTY
CHARMm Energy
SciTegic.value.DoubleValue
19.634710

@<SCITEGIC>MOL_PROPERTY
Potential Energy
SciTegic.value.DoubleValue
19.634710

@<SCITEGIC>MOL_PROPERTY
RMS Gradient
SciTegic.value.DoubleValue
0.009040

@<SCITEGIC>MOL_PROPERTY
Bond Energy
SciTegic.value.DoubleValue
1.047970

@<SCITEGIC>MOL_PROPERTY
Angle Energy
SciTegic.value.DoubleValue
9.067780

@<SCITEGIC>MOL_PROPERTY
Urey-Bradley Energy
SciTegic.value.IntegerValue
0

@<SCITEGIC>MOL_PROPERTY
Dihedral Energy
SciTegic.value.DoubleValue
18.567129

@<SCITEGIC>MOL_PROPERTY
Improper Energy
SciTegic.value.DoubleValue
0.224190

@<SCITEGIC>MOL_PROPERTY
Van der Waals Energy
SciTegic.value.DoubleValue
1.328710

@<SCITEGIC>MOL_PROPERTY
Electrostatic Energy
SciTegic.value.DoubleValue
-10.601070

@<SCITEGIC>MOL_PROPERTY
Hydrogen Bond Energy
SciTegic.value.IntegerValue
0

@<SCITEGIC>MOL_PROPERTY
Solvation Free Energy
SciTegic.value.IntegerValue
0

@<SCITEGIC>MOL_PROPERTY
Resolution
SciTegic.value.IntegerValue
3

@<SCITEGIC>MOL_PROPERTY
PartialChargeMethod
SciTegic.value.StringValue
MomanyRone

@<SCITEGIC>MOL_PROPERTY
UseResidueTemplateCharge
SciTegic.value.StringValue
True

@<SCITEGIC>MOL_PROPERTY
Heavy atom RMSD to HL2 1
SciTegic.value.DoubleValue
1.643770

@<SCITEGIC>ATOM_PROPERTY
Formal Charge
SciTegic.value.StringValue
1 0
2 0
3 0
4 0
5 0
6 0
7 0
8 0
9 0
10 0
11 0
12 0
13 0
14 0
15 0
16 0
17 0
18 0
19 0
20 0
21 0
22 0
23 0
24 0
25 0
26 0
27 0
28 0
29 0
30 0
31 0
32 0
33 0
34 0
35 0
36 0
37 0
38 0
39 0
40 0
41 0
42 0
43 0
44 0
45 0

@<SCITEGIC>ATOM_PROPERTY
pdb_tempFactor
SciTegic.value.DoubleValue
1 0.00
2 0.00
3 0.00
4 0.00
5 0.00
6 0.00
7 0.00
8 0.00
9 0.00
10 0.00
11 0.00
12 0.00
13 0.00
14 0.00
15 0.00
16 0.00
17 0.00
18 0.00
19 0.00
20 0.00
21 0.00
22 0.00
23 0.00
24 0.00
25 0.00
26 0.00
27 0.00
28 0.00
29 0.00
30 0.00
31 0.00
32 0.00
33 0.00
34 0.00
35 0.00
36 0.00
37 0.00
38 0.00
39 0.00
40 0.00
41 0.00
42 0.00
43 0.00
44 0.00
45 0.00

@<SCITEGIC>ATOM_PROPERTY
pdb_occupancy
SciTegic.value.DoubleValue
1 1.00
2 1.00
3 1.00
4 1.00
5 1.00
6 1.00
7 1.00
8 1.00
9 1.00
10 1.00
11 1.00
12 1.00
13 1.00
14 1.00
15 1.00
16 1.00
17 1.00
18 1.00
19 1.00
20 1.00
21 1.00
22 1.00
23 1.00
24 1.00
25 1.00
26 1.00
27 1.00
28 1.00
29 1.00
30 1.00
31 1.00
32 1.00
33 1.00
34 1.00
35 1.00
36 1.00
37 1.00
38 1.00
39 1.00
40 1.00
41 1.00
42 1.00
43 1.00
44 1.00
45 1.00

#	Created by:	Discovery Studio
#	Creation time:	2019-08-05T15:52:10Z

@<TRIPOS>MOLECULE
5zid
   45    48     0 0 0
SMALL
USER_CHARGES


@<TRIPOS>ATOM
      1 C1           18.353500    2.601300   57.441300 C.2      1 SUBUNIT    0.0000
      2 C2           19.539100    2.125600   56.867600 C.2      1 SUBUNIT    0.0000
      3 C3           20.571000    1.741300   57.723700 C.2      1 SUBUNIT    0.0000
      4 C4           20.401900    1.851100   59.095500 C.2      1 SUBUNIT    0.0000
      5 C5           19.230900    2.352800   59.636000 C.2      1 SUBUNIT    0.0000
      6 C6           18.182100    2.728100   58.814300 C.2      1 SUBUNIT    0.0000
      7 F7           17.341400    3.001800   56.660600 F        1 SUBUNIT    0.0000
      8 F8           19.092300    2.451700   60.965400 F        1 SUBUNIT    0.0000
      9 F9           21.414500    1.513700   59.900900 F        1 SUBUNIT    0.0000
     10 C10          19.778400    2.133100   55.375800 C.3      1 SUBUNIT    0.0000
     11 O11          18.654500    1.607000   54.691300 O.3      1 SUBUNIT    0.0000
     12 C12          18.658600    1.792300   53.306700 C.2      1 SUBUNIT    0.0000
     13 C13          19.455000    2.736800   52.650900 C.2      1 SUBUNIT    0.0000
     14 C14          20.410700    3.588600   53.439900 C.3      1 SUBUNIT    0.0000
     15 C15          20.076500    3.559700   54.916800 C.3      1 SUBUNIT    0.0000
     16 N16          21.167300    4.172000   55.654200 N.3      1 SUBUNIT    0.0000
     17 C17          19.374500    2.859200   51.258900 C.2      1 SUBUNIT    0.0000
     18 C18          18.514300    2.048300   50.524500 C.2      1 SUBUNIT    0.0000
     19 C19          17.723000    1.121100   51.191900 C.2      1 SUBUNIT    0.0000
     20 C20          17.791800    0.999000   52.571300 C.2      1 SUBUNIT    0.0000
     21 C21          20.234400    3.816100   50.549900 C.2      1 SUBUNIT    0.0000
     22 C22          20.452700    3.709800   49.223600 C.2      1 SUBUNIT    0.0000
     23 C23          19.669400    2.759000   48.355100 C.3      1 SUBUNIT    0.0000
     24 C24          18.386800    2.226700   49.033500 C.3      1 SUBUNIT    0.0000
     25 O25          21.303400    4.514400   48.515800 O.3      1 SUBUNIT    0.0000
     26 C26          22.104500    5.426000   49.247400 C.3      1 SUBUNIT    0.0000
     27 C27          20.535600    1.645500   47.963500 C.1      1 SUBUNIT    0.0000
     28 N28          21.217500    0.760300   47.648900 N.1      1 SUBUNIT    0.0000
     29 H29          21.514800    1.399600   57.326100 H        1 SUBUNIT    0.0000
     30 H30          17.267400    3.123200   59.228900 H        1 SUBUNIT    0.0000
     31 H31          20.639100    1.498300   55.155200 H        1 SUBUNIT    0.0000
     32 H32          20.366800    4.628800   53.118900 H        1 SUBUNIT    0.0000
     33 H33          21.424900    3.224900   53.267500 H        1 SUBUNIT    0.0000
     34 H34          19.198600    4.178400   55.087000 H        1 SUBUNIT    0.0000
     35 H35          20.916300    4.374200   56.613600 H        1 SUBUNIT    0.0000
     36 H36          21.980900    3.569000   55.688500 H        1 SUBUNIT    0.0000
     37 H37          17.040300    0.493500   50.638300 H        1 SUBUNIT    0.0000
     38 H38          17.169600    0.279600   53.081600 H        1 SUBUNIT    0.0000
     39 H39          20.709400    4.592400   51.110300 H        1 SUBUNIT    0.0000
     40 H40          19.376900    3.278700   47.442800 H        1 SUBUNIT    0.0000
     41 H41          17.589200    2.953100   48.881600 H        1 SUBUNIT    0.0000
     42 H42          18.034000    1.302900   48.571400 H        1 SUBUNIT    0.0000
     43 H43          22.641000    4.922700   50.050800 H        1 SUBUNIT    0.0000
     44 H44          22.838700    5.888900   48.587800 H        1 SUBUNIT    0.0000
     45 H45          21.488500    6.214000   49.682300 H        1 SUBUNIT    0.0000
@<TRIPOS>BOND
     1    1    2 2
     2    1    6 1
     3    1    7 1
     4    2    3 1
     5    2   10 1
     6    3    4 2
     7    3   29 1
     8    4    5 1
     9    4    9 1
    10    5    6 2
    11    5    8 1
    12    6   30 1
    13   10   11 1
    14   10   15 1
    15   10   31 1
    16   11   12 1
    17   12   13 2
    18   12   20 1
    19   13   14 1
    20   13   17 1
    21   14   15 1
    22   14   32 1
    23   14   33 1
    24   15   16 1
    25   15   34 1
    26   16   35 1
    27   16   36 1
    28   17   18 2
    29   17   21 1
    30   18   19 1
    31   18   24 1
    32   19   20 2
    33   19   37 1
    34   20   38 1
    35   21   22 2
    36   21   39 1
    37   22   23 1
    38   22   25 1
    39   23   24 1
    40   23   27 1
    41   23   40 1
    42   24   41 1
    43   24   42 1
    44   25   26 1
    45   26   43 1
    46   26   44 1
    47   26   45 1
    48   27   28 3
@<SCITEGIC>MOL_PROPERTY
TopHits
SciTegic.value.IntegerValue
10

@<SCITEGIC>MOL_PROPERTY
-CDOCKER_ENERGY
SciTegic.value.DoubleValue
12.628541

@<SCITEGIC>MOL_PROPERTY
-CDOCKER_INTERACTION_ENERGY
SciTegic.value.DoubleValue
36.854027

@<SCITEGIC>MOL_PROPERTY
POSE_NUMBER
SciTegic.value.IntegerValue
2

@<SCITEGIC>MOL_PROPERTY
ForcefieldFFML
SciTegic.value.StringValue
<?xml version="1.0" encoding="UTF-8"?>
<!DOCTYPE ffml SYSTEM "Ffml.dtd">
<ffml version="1.0">
<forcefield name="CHARMm" derivedFrom="CHARMm" base="CHARMm">
<atomTypes>
</atomTypes>
<parameters>
<angle atom1="CUA1" atom2="CT" atom3="CUY2">
<quadratic
refValue="111.31"
forceConstant="63.3333"/>
</angle>
</parameters>
</forcefield>
</ffml>

@<SCITEGIC>MOL_PROPERTY
Initial Potential Energy
SciTegic.value.DoubleValue
33.787060

@<SCITEGIC>MOL_PROPERTY
Initial RMS Gradient
SciTegic.value.DoubleValue
13.408730

@<SCITEGIC>MOL_PROPERTY
Minimization Criteria
SciTegic.value.StringValue
 CONJUG> Minimization exiting with gradient tolerance ( 0.0100000) satisfied.

@<SCITEGIC>MOL_PROPERTY
CHARMm Energy
SciTegic.value.DoubleValue
19.634710

@<SCITEGIC>MOL_PROPERTY
Potential Energy
SciTegic.value.DoubleValue
19.634710

@<SCITEGIC>MOL_PROPERTY
RMS Gradient
SciTegic.value.DoubleValue
0.009040

@<SCITEGIC>MOL_PROPERTY
Bond Energy
SciTegic.value.DoubleValue
1.047970

@<SCITEGIC>MOL_PROPERTY
Angle Energy
SciTegic.value.DoubleValue
9.067780

@<SCITEGIC>MOL_PROPERTY
Urey-Bradley Energy
SciTegic.value.IntegerValue
0

@<SCITEGIC>MOL_PROPERTY
Dihedral Energy
SciTegic.value.DoubleValue
18.567129

@<SCITEGIC>MOL_PROPERTY
Improper Energy
SciTegic.value.DoubleValue
0.224190

@<SCITEGIC>MOL_PROPERTY
Van der Waals Energy
SciTegic.value.DoubleValue
1.328710

@<SCITEGIC>MOL_PROPERTY
Electrostatic Energy
SciTegic.value.DoubleValue
-10.601070

@<SCITEGIC>MOL_PROPERTY
Hydrogen Bond Energy
SciTegic.value.IntegerValue
0

@<SCITEGIC>MOL_PROPERTY
Solvation Free Energy
SciTegic.value.IntegerValue
0

@<SCITEGIC>MOL_PROPERTY
Resolution
SciTegic.value.IntegerValue
3

@<SCITEGIC>MOL_PROPERTY
PartialChargeMethod
SciTegic.value.StringValue
MomanyRone

@<SCITEGIC>MOL_PROPERTY
UseResidueTemplateCharge
SciTegic.value.StringValue
True

@<SCITEGIC>MOL_PROPERTY
Heavy atom RMSD to HL2 1
SciTegic.value.DoubleValue
1.864996

@<SCITEGIC>ATOM_PROPERTY
Formal Charge
SciTegic.value.StringValue
1 0
2 0
3 0
4 0
5 0
6 0
7 0
8 0
9 0
10 0
11 0
12 0
13 0
14 0
15 0
16 0
17 0
18 0
19 0
20 0
21 0
22 0
23 0
24 0
25 0
26 0
27 0
28 0
29 0
30 0
31 0
32 0
33 0
34 0
35 0
36 0
37 0
38 0
39 0
40 0
41 0
42 0
43 0
44 0
45 0

@<SCITEGIC>ATOM_PROPERTY
pdb_tempFactor
SciTegic.value.DoubleValue
1 0.00
2 0.00
3 0.00
4 0.00
5 0.00
6 0.00
7 0.00
8 0.00
9 0.00
10 0.00
11 0.00
12 0.00
13 0.00
14 0.00
15 0.00
16 0.00
17 0.00
18 0.00
19 0.00
20 0.00
21 0.00
22 0.00
23 0.00
24 0.00
25 0.00
26 0.00
27 0.00
28 0.00
29 0.00
30 0.00
31 0.00
32 0.00
33 0.00
34 0.00
35 0.00
36 0.00
37 0.00
38 0.00
39 0.00
40 0.00
41 0.00
42 0.00
43 0.00
44 0.00
45 0.00

@<SCITEGIC>ATOM_PROPERTY
pdb_occupancy
SciTegic.value.DoubleValue
1 1.00
2 1.00
3 1.00
4 1.00
5 1.00
6 1.00
7 1.00
8 1.00
9 1.00
10 1.00
11 1.00
12 1.00
13 1.00
14 1.00
15 1.00
16 1.00
17 1.00
18 1.00
19 1.00
20 1.00
21 1.00
22 1.00
23 1.00
24 1.00
25 1.00
26 1.00
27 1.00
28 1.00
29 1.00
30 1.00
31 1.00
32 1.00
33 1.00
34 1.00
35 1.00
36 1.00
37 1.00
38 1.00
39 1.00
40 1.00
41 1.00
42 1.00
43 1.00
44 1.00
45 1.00

#	Created by:	Discovery Studio
#	Creation time:	2019-08-05T15:52:10Z

@<TRIPOS>MOLECULE
5zid
   45    48     0 0 0
SMALL
USER_CHARGES


@<TRIPOS>ATOM
      1 C1           20.247900    1.701400   57.568200 C.2      1 SUBUNIT    0.0000
      2 C2           19.238000    2.322300   56.823300 C.2      1 SUBUNIT    0.0000
      3 C3           18.282100    3.067600   57.516300 C.2      1 SUBUNIT    0.0000
      4 C4           18.371100    3.187700   58.897800 C.2      1 SUBUNIT    0.0000
      5 C5           19.381900    2.558900   59.606900 C.2      1 SUBUNIT    0.0000
      6 C6           20.336000    1.801800   58.950600 C.2      1 SUBUNIT    0.0000
      7 F7           21.173000    0.959800   56.946100 F        1 SUBUNIT    0.0000
      8 F8           19.437500    2.667000   60.941600 F        1 SUBUNIT    0.0000
      9 F9           17.461700    3.922200   59.550900 F        1 SUBUNIT    0.0000
     10 C10          19.170600    2.187300   55.317500 C.3      1 SUBUNIT    0.0000
     11 O11          17.815000    2.101900   54.902700 O.3      1 SUBUNIT    0.0000
     12 C12          17.645800    1.999400   53.518100 C.2      1 SUBUNIT    0.0000
     13 C13          18.634300    2.377300   52.597900 C.2      1 SUBUNIT    0.0000
     14 C14          19.914300    3.006500   53.097200 C.3      1 SUBUNIT    0.0000
     15 C15          19.824400    3.364600   54.581800 C.3      1 SUBUNIT    0.0000
     16 N16          21.127300    3.780200   55.095800 N.3      1 SUBUNIT    0.0000
     17 C17          18.416600    2.163200   51.228000 C.2      1 SUBUNIT    0.0000
     18 C18          17.211800    1.616300   50.786300 C.2      1 SUBUNIT    0.0000
     19 C19          16.220300    1.313000   51.706200 C.2      1 SUBUNIT    0.0000
     20 C20          16.429000    1.515200   53.056700 C.2      1 SUBUNIT    0.0000
     21 C21          19.448800    2.515900   50.238600 C.2      1 SUBUNIT    0.0000
     22 C22          19.160200    2.571400   48.919000 C.2      1 SUBUNIT    0.0000
     23 C23          17.834500    2.110300   48.363300 C.3      1 SUBUNIT    0.0000
     24 C24          16.989600    1.274500   49.341000 C.3      1 SUBUNIT    0.0000
     25 O25          20.040100    2.934200   47.935300 O.3      1 SUBUNIT    0.0000
     26 C26          21.356900    3.285400   48.302900 C.3      1 SUBUNIT    0.0000
     27 C27          17.968200    1.403100   47.086200 C.1      1 SUBUNIT    0.0000
     28 N28          18.050100    0.843100   46.072700 N.1      1 SUBUNIT    0.0000
     29 H29          17.476100    3.552700   56.990500 H        1 SUBUNIT    0.0000
     30 H30          21.137500    1.325900   59.494700 H        1 SUBUNIT    0.0000
     31 H31          19.672800    1.259800   55.038100 H        1 SUBUNIT    0.0000
     32 H32          20.141000    3.904200   52.521200 H        1 SUBUNIT    0.0000
     33 H33          20.729600    2.300100   52.935800 H        1 SUBUNIT    0.0000
     34 H34          19.175300    4.231900   54.690300 H        1 SUBUNIT    0.0000
     35 H35          21.077700    4.084500   56.061400 H        1 SUBUNIT    0.0000
     36 H36          21.813200    3.033800   55.061500 H        1 SUBUNIT    0.0000
     37 H37          15.280900    0.893700   51.375600 H        1 SUBUNIT    0.0000
     38 H38          15.622500    1.269600   53.727000 H        1 SUBUNIT    0.0000
     39 H39          20.432600    2.749700   50.595100 H        1 SUBUNIT    0.0000
     40 H40          17.282400    3.016400   48.131100 H        1 SUBUNIT    0.0000
     41 H41          15.930300    1.375900   49.101000 H        1 SUBUNIT    0.0000
     42 H42          17.226900    0.213200   49.248800 H        1 SUBUNIT    0.0000
     43 H43          21.361300    4.162800   48.951000 H        1 SUBUNIT    0.0000
     44 H44          21.848300    2.452600   48.806900 H        1 SUBUNIT    0.0000
     45 H45          21.930200    3.521400   47.407600 H        1 SUBUNIT    0.0000
@<TRIPOS>BOND
     1    1    2 2
     2    1    6 1
     3    1    7 1
     4    2    3 1
     5    2   10 1
     6    3    4 2
     7    3   29 1
     8    4    5 1
     9    4    9 1
    10    5    6 2
    11    5    8 1
    12    6   30 1
    13   10   11 1
    14   10   15 1
    15   10   31 1
    16   11   12 1
    17   12   13 2
    18   12   20 1
    19   13   14 1
    20   13   17 1
    21   14   15 1
    22   14   32 1
    23   14   33 1
    24   15   16 1
    25   15   34 1
    26   16   35 1
    27   16   36 1
    28   17   18 2
    29   17   21 1
    30   18   19 1
    31   18   24 1
    32   19   20 2
    33   19   37 1
    34   20   38 1
    35   21   22 2
    36   21   39 1
    37   22   23 1
    38   22   25 1
    39   23   24 1
    40   23   27 1
    41   23   40 1
    42   24   41 1
    43   24   42 1
    44   25   26 1
    45   26   43 1
    46   26   44 1
    47   26   45 1
    48   27   28 3
@<SCITEGIC>MOL_PROPERTY
TopHits
SciTegic.value.IntegerValue
10

@<SCITEGIC>MOL_PROPERTY
-CDOCKER_ENERGY
SciTegic.value.DoubleValue
10.774963

@<SCITEGIC>MOL_PROPERTY
-CDOCKER_INTERACTION_ENERGY
SciTegic.value.DoubleValue
33.544865

@<SCITEGIC>MOL_PROPERTY
POSE_NUMBER
SciTegic.value.IntegerValue
3

@<SCITEGIC>MOL_PROPERTY
ForcefieldFFML
SciTegic.value.StringValue
<?xml version="1.0" encoding="UTF-8"?>
<!DOCTYPE ffml SYSTEM "Ffml.dtd">
<ffml version="1.0">
<forcefield name="CHARMm" derivedFrom="CHARMm" base="CHARMm">
<atomTypes>
</atomTypes>
<parameters>
<angle atom1="CUA1" atom2="CT" atom3="CUY2">
<quadratic
refValue="111.31"
forceConstant="63.3333"/>
</angle>
</parameters>
</forcefield>
</ffml>

@<SCITEGIC>MOL_PROPERTY
Initial Potential Energy
SciTegic.value.DoubleValue
33.787060

@<SCITEGIC>MOL_PROPERTY
Initial RMS Gradient
SciTegic.value.DoubleValue
13.408730

@<SCITEGIC>MOL_PROPERTY
Minimization Criteria
SciTegic.value.StringValue
 CONJUG> Minimization exiting with gradient tolerance ( 0.0100000) satisfied.

@<SCITEGIC>MOL_PROPERTY
CHARMm Energy
SciTegic.value.DoubleValue
19.634710

@<SCITEGIC>MOL_PROPERTY
Potential Energy
SciTegic.value.DoubleValue
19.634710

@<SCITEGIC>MOL_PROPERTY
RMS Gradient
SciTegic.value.DoubleValue
0.009040

@<SCITEGIC>MOL_PROPERTY
Bond Energy
SciTegic.value.DoubleValue
1.047970

@<SCITEGIC>MOL_PROPERTY
Angle Energy
SciTegic.value.DoubleValue
9.067780

@<SCITEGIC>MOL_PROPERTY
Urey-Bradley Energy
SciTegic.value.IntegerValue
0

@<SCITEGIC>MOL_PROPERTY
Dihedral Energy
SciTegic.value.DoubleValue
18.567129

@<SCITEGIC>MOL_PROPERTY
Improper Energy
SciTegic.value.DoubleValue
0.224190

@<SCITEGIC>MOL_PROPERTY
Van der Waals Energy
SciTegic.value.DoubleValue
1.328710

@<SCITEGIC>MOL_PROPERTY
Electrostatic Energy
SciTegic.value.DoubleValue
-10.601070

@<SCITEGIC>MOL_PROPERTY
Hydrogen Bond Energy
SciTegic.value.IntegerValue
0

@<SCITEGIC>MOL_PROPERTY
Solvation Free Energy
SciTegic.value.IntegerValue
0

@<SCITEGIC>MOL_PROPERTY
Resolution
SciTegic.value.IntegerValue
3

@<SCITEGIC>MOL_PROPERTY
PartialChargeMethod
SciTegic.value.StringValue
MomanyRone

@<SCITEGIC>MOL_PROPERTY
UseResidueTemplateCharge
SciTegic.value.StringValue
True

@<SCITEGIC>MOL_PROPERTY
Heavy atom RMSD to HL2 1
SciTegic.value.DoubleValue
1.596083

@<SCITEGIC>ATOM_PROPERTY
Formal Charge
SciTegic.value.StringValue
1 0
2 0
3 0
4 0
5 0
6 0
7 0
8 0
9 0
10 0
11 0
12 0
13 0
14 0
15 0
16 0
17 0
18 0
19 0
20 0
21 0
22 0
23 0
24 0
25 0
26 0
27 0
28 0
29 0
30 0
31 0
32 0
33 0
34 0
35 0
36 0
37 0
38 0
39 0
40 0
41 0
42 0
43 0
44 0
45 0

@<SCITEGIC>ATOM_PROPERTY
pdb_tempFactor
SciTegic.value.DoubleValue
1 0.00
2 0.00
3 0.00
4 0.00
5 0.00
6 0.00
7 0.00
8 0.00
9 0.00
10 0.00
11 0.00
12 0.00
13 0.00
14 0.00
15 0.00
16 0.00
17 0.00
18 0.00
19 0.00
20 0.00
21 0.00
22 0.00
23 0.00
24 0.00
25 0.00
26 0.00
27 0.00
28 0.00
29 0.00
30 0.00
31 0.00
32 0.00
33 0.00
34 0.00
35 0.00
36 0.00
37 0.00
38 0.00
39 0.00
40 0.00
41 0.00
42 0.00
43 0.00
44 0.00
45 0.00

@<SCITEGIC>ATOM_PROPERTY
pdb_occupancy
SciTegic.value.DoubleValue
1 1.00
2 1.00
3 1.00
4 1.00
5 1.00
6 1.00
7 1.00
8 1.00
9 1.00
10 1.00
11 1.00
12 1.00
13 1.00
14 1.00
15 1.00
16 1.00
17 1.00
18 1.00
19 1.00
20 1.00
21 1.00
22 1.00
23 1.00
24 1.00
25 1.00
26 1.00
27 1.00
28 1.00
29 1.00
30 1.00
31 1.00
32 1.00
33 1.00
34 1.00
35 1.00
36 1.00
37 1.00
38 1.00
39 1.00
40 1.00
41 1.00
42 1.00
43 1.00
44 1.00
45 1.00

#	Created by:	Discovery Studio
#	Creation time:	2019-08-05T15:52:10Z

@<TRIPOS>MOLECULE
5zid
   45    48     0 0 0
SMALL
USER_CHARGES


@<TRIPOS>ATOM
      1 C1           20.565400    1.605200   58.426900 C.2      1 SUBUNIT    0.0000
      2 C2           19.741700    2.101600   57.411700 C.2      1 SUBUNIT    0.0000
      3 C3           18.691300    2.948400   57.775700 C.2      1 SUBUNIT    0.0000
      4 C4           18.517700    3.291800   59.110600 C.2      1 SUBUNIT    0.0000
      5 C5           19.361700    2.797300   60.091400 C.2      1 SUBUNIT    0.0000
      6 C6           20.397800    1.940600   59.763600 C.2      1 SUBUNIT    0.0000
      7 F7           21.559300    0.758600   58.127200 F        1 SUBUNIT    0.0000
      8 F8           19.188800    3.156200   61.369100 F        1 SUBUNIT    0.0000
      9 F9           17.513900    4.111300   59.450000 F        1 SUBUNIT    0.0000
     10 C10          19.938500    1.705700   55.967100 C.3      1 SUBUNIT    0.0000
     11 O11          18.833700    0.905900   55.598100 O.3      1 SUBUNIT    0.0000
     12 C12          18.795300    0.535500   54.257600 C.2      1 SUBUNIT    0.0000
     13 C13          19.480400    1.220300   53.246900 C.2      1 SUBUNIT    0.0000
     14 C14          20.344300    2.406400   53.608200 C.3      1 SUBUNIT    0.0000
     15 C15          20.049000    2.910200   55.021300 C.3      1 SUBUNIT    0.0000
     16 N16          21.062400    3.879300   55.429100 N.3      1 SUBUNIT    0.0000
     17 C17          19.347300    0.782900   51.920400 C.2      1 SUBUNIT    0.0000
     18 C18          18.569400   -0.336000   51.623400 C.2      1 SUBUNIT    0.0000
     19 C19          17.898200   -0.997800   52.641100 C.2      1 SUBUNIT    0.0000
     20 C20          17.998000   -0.554100   53.946400 C.2      1 SUBUNIT    0.0000
     21 C21          19.973700    1.527800   50.816800 C.2      1 SUBUNIT    0.0000
     22 C22          19.556100    1.348400   49.543300 C.2      1 SUBUNIT    0.0000
     23 C23          18.647000    0.208100   49.145100 C.3      1 SUBUNIT    0.0000
     24 C24          18.515800   -0.881800   50.224600 C.3      1 SUBUNIT    0.0000
     25 O25          19.982500    2.081600   48.470200 O.3      1 SUBUNIT    0.0000
     26 C26          20.765800    3.231600   48.707500 C.3      1 SUBUNIT    0.0000
     27 C27          19.049700   -0.396400   47.871100 C.1      1 SUBUNIT    0.0000
     28 N28          19.376800   -0.883900   46.869600 N.1      1 SUBUNIT    0.0000
     29 H29          18.012400    3.337100   57.031100 H        1 SUBUNIT    0.0000
     30 H30          21.076900    1.575600   60.517400 H        1 SUBUNIT    0.0000
     31 H31          20.847400    1.110400   55.868800 H        1 SUBUNIT    0.0000
     32 H32          20.192300    3.226200   52.906900 H        1 SUBUNIT    0.0000
     33 H33          21.389900    2.099900   53.534200 H        1 SUBUNIT    0.0000
     34 H34          19.098900    3.444300   55.004400 H        1 SUBUNIT    0.0000
     35 H35          21.987400    3.463900   55.409600 H        1 SUBUNIT    0.0000
     36 H36          20.920900    4.197000   56.380800 H        1 SUBUNIT    0.0000
     37 H37          17.296400   -1.866500   52.417900 H        1 SUBUNIT    0.0000
     38 H38          17.466800   -1.075000   54.729000 H        1 SUBUNIT    0.0000
     39 H39          20.747700    2.231000   51.052700 H        1 SUBUNIT    0.0000
     40 H40          17.658500    0.637100   48.979800 H        1 SUBUNIT    0.0000
     41 H41          17.595800   -1.450100   50.078900 H        1 SUBUNIT    0.0000
     42 H42          19.334100   -1.601100   50.150800 H        1 SUBUNIT    0.0000
     43 H43          20.969300    3.727900   47.759500 H        1 SUBUNIT    0.0000
     44 H44          20.234200    3.933700   49.351200 H        1 SUBUNIT    0.0000
     45 H45          21.718600    2.963300   49.163800 H        1 SUBUNIT    0.0000
@<TRIPOS>BOND
     1    1    2 2
     2    1    6 1
     3    1    7 1
     4    2    3 1
     5    2   10 1
     6    3    4 2
     7    3   29 1
     8    4    5 1
     9    4    9 1
    10    5    6 2
    11    5    8 1
    12    6   30 1
    13   10   11 1
    14   10   15 1
    15   10   31 1
    16   11   12 1
    17   12   13 2
    18   12   20 1
    19   13   14 1
    20   13   17 1
    21   14   15 1
    22   14   32 1
    23   14   33 1
    24   15   16 1
    25   15   34 1
    26   16   35 1
    27   16   36 1
    28   17   18 2
    29   17   21 1
    30   18   19 1
    31   18   24 1
    32   19   20 2
    33   19   37 1
    34   20   38 1
    35   21   22 2
    36   21   39 1
    37   22   23 1
    38   22   25 1
    39   23   24 1
    40   23   27 1
    41   23   40 1
    42   24   41 1
    43   24   42 1
    44   25   26 1
    45   26   43 1
    46   26   44 1
    47   26   45 1
    48   27   28 3
@<SCITEGIC>MOL_PROPERTY
TopHits
SciTegic.value.IntegerValue
10

@<SCITEGIC>MOL_PROPERTY
-CDOCKER_ENERGY
SciTegic.value.DoubleValue
9.218705

@<SCITEGIC>MOL_PROPERTY
-CDOCKER_INTERACTION_ENERGY
SciTegic.value.DoubleValue
32.392445

@<SCITEGIC>MOL_PROPERTY
POSE_NUMBER
SciTegic.value.IntegerValue
4

@<SCITEGIC>MOL_PROPERTY
ForcefieldFFML
SciTegic.value.StringValue
<?xml version="1.0" encoding="UTF-8"?>
<!DOCTYPE ffml SYSTEM "Ffml.dtd">
<ffml version="1.0">
<forcefield name="CHARMm" derivedFrom="CHARMm" base="CHARMm">
<atomTypes>
</atomTypes>
<parameters>
<angle atom1="CUA1" atom2="CT" atom3="CUY2">
<quadratic
refValue="111.31"
forceConstant="63.3333"/>
</angle>
</parameters>
</forcefield>
</ffml>

@<SCITEGIC>MOL_PROPERTY
Initial Potential Energy
SciTegic.value.DoubleValue
33.787060

@<SCITEGIC>MOL_PROPERTY
Initial RMS Gradient
SciTegic.value.DoubleValue
13.408730

@<SCITEGIC>MOL_PROPERTY
Minimization Criteria
SciTegic.value.StringValue
 CONJUG> Minimization exiting with gradient tolerance ( 0.0100000) satisfied.

@<SCITEGIC>MOL_PROPERTY
CHARMm Energy
SciTegic.value.DoubleValue
19.634710

@<SCITEGIC>MOL_PROPERTY
Potential Energy
SciTegic.value.DoubleValue
19.634710

@<SCITEGIC>MOL_PROPERTY
RMS Gradient
SciTegic.value.DoubleValue
0.009040

@<SCITEGIC>MOL_PROPERTY
Bond Energy
SciTegic.value.DoubleValue
1.047970

@<SCITEGIC>MOL_PROPERTY
Angle Energy
SciTegic.value.DoubleValue
9.067780

@<SCITEGIC>MOL_PROPERTY
Urey-Bradley Energy
SciTegic.value.IntegerValue
0

@<SCITEGIC>MOL_PROPERTY
Dihedral Energy
SciTegic.value.DoubleValue
18.567129

@<SCITEGIC>MOL_PROPERTY
Improper Energy
SciTegic.value.DoubleValue
0.224190

@<SCITEGIC>MOL_PROPERTY
Van der Waals Energy
SciTegic.value.DoubleValue
1.328710

@<SCITEGIC>MOL_PROPERTY
Electrostatic Energy
SciTegic.value.DoubleValue
-10.601070

@<SCITEGIC>MOL_PROPERTY
Hydrogen Bond Energy
SciTegic.value.IntegerValue
0

@<SCITEGIC>MOL_PROPERTY
Solvation Free Energy
SciTegic.value.IntegerValue
0

@<SCITEGIC>MOL_PROPERTY
Resolution
SciTegic.value.IntegerValue
3

@<SCITEGIC>MOL_PROPERTY
PartialChargeMethod
SciTegic.value.StringValue
MomanyRone

@<SCITEGIC>MOL_PROPERTY
UseResidueTemplateCharge
SciTegic.value.StringValue
True

@<SCITEGIC>MOL_PROPERTY
Heavy atom RMSD to HL2 1
SciTegic.value.DoubleValue
2.301167

@<SCITEGIC>ATOM_PROPERTY
Formal Charge
SciTegic.value.StringValue
1 0
2 0
3 0
4 0
5 0
6 0
7 0
8 0
9 0
10 0
11 0
12 0
13 0
14 0
15 0
16 0
17 0
18 0
19 0
20 0
21 0
22 0
23 0
24 0
25 0
26 0
27 0
28 0
29 0
30 0
31 0
32 0
33 0
34 0
35 0
36 0
37 0
38 0
39 0
40 0
41 0
42 0
43 0
44 0
45 0

@<SCITEGIC>ATOM_PROPERTY
pdb_tempFactor
SciTegic.value.DoubleValue
1 0.00
2 0.00
3 0.00
4 0.00
5 0.00
6 0.00
7 0.00
8 0.00
9 0.00
10 0.00
11 0.00
12 0.00
13 0.00
14 0.00
15 0.00
16 0.00
17 0.00
18 0.00
19 0.00
20 0.00
21 0.00
22 0.00
23 0.00
24 0.00
25 0.00
26 0.00
27 0.00
28 0.00
29 0.00
30 0.00
31 0.00
32 0.00
33 0.00
34 0.00
35 0.00
36 0.00
37 0.00
38 0.00
39 0.00
40 0.00
41 0.00
42 0.00
43 0.00
44 0.00
45 0.00

@<SCITEGIC>ATOM_PROPERTY
pdb_occupancy
SciTegic.value.DoubleValue
1 1.00
2 1.00
3 1.00
4 1.00
5 1.00
6 1.00
7 1.00
8 1.00
9 1.00
10 1.00
11 1.00
12 1.00
13 1.00
14 1.00
15 1.00
16 1.00
17 1.00
18 1.00
19 1.00
20 1.00
21 1.00
22 1.00
23 1.00
24 1.00
25 1.00
26 1.00
27 1.00
28 1.00
29 1.00
30 1.00
31 1.00
32 1.00
33 1.00
34 1.00
35 1.00
36 1.00
37 1.00
38 1.00
39 1.00
40 1.00
41 1.00
42 1.00
43 1.00
44 1.00
45 1.00

#	Created by:	Discovery Studio
#	Creation time:	2019-08-05T15:52:10Z

@<TRIPOS>MOLECULE
5zid
   45    48     0 0 0
SMALL
USER_CHARGES


@<TRIPOS>ATOM
      1 C1           18.334100    2.719500   57.213900 C.2      1 SUBUNIT    0.0000
      2 C2           19.642100    2.218700   57.170000 C.2      1 SUBUNIT    0.0000
      3 C3           20.286800    1.984300   58.384600 C.2      1 SUBUNIT    0.0000
      4 C4           19.636500    2.276400   59.574700 C.2      1 SUBUNIT    0.0000
      5 C5           18.368700    2.832900   59.585400 C.2      1 SUBUNIT    0.0000
      6 C6           17.699700    3.066000   58.398300 C.2      1 SUBUNIT    0.0000
      7 F7           17.613900    2.846700   56.093700 F        1 SUBUNIT    0.0000
      8 F8           17.756700    3.097500   60.749000 F        1 SUBUNIT    0.0000
      9 F9           20.234800    1.974300   60.729300 F        1 SUBUNIT    0.0000
     10 C10          20.360400    1.907100   55.876200 C.3      1 SUBUNIT    0.0000
     11 O11          19.807600    0.725100   55.332700 O.3      1 SUBUNIT    0.0000
     12 C12          20.274600    0.375200   54.067300 C.2      1 SUBUNIT    0.0000
     13 C13          20.865300    1.285400   53.185700 C.2      1 SUBUNIT    0.0000
     14 C14          21.125800    2.705200   53.624600 C.3      1 SUBUNIT    0.0000
     15 C15          20.327000    3.068400   54.866900 C.3      1 SUBUNIT    0.0000
     16 N16          20.818800    4.324200   55.424800 N.3      1 SUBUNIT    0.0000
     17 C17          21.179800    0.866400   51.888300 C.2      1 SUBUNIT    0.0000
     18 C18          20.976800   -0.455300   51.498300 C.2      1 SUBUNIT    0.0000
     19 C19          20.427800   -1.356900   52.399300 C.2      1 SUBUNIT    0.0000
     20 C20          20.060800   -0.936500   53.667600 C.2      1 SUBUNIT    0.0000
     21 C21          21.599100    1.846500   50.881600 C.2      1 SUBUNIT    0.0000
     22 C22          21.408200    1.591300   49.571400 C.2      1 SUBUNIT    0.0000
     23 C23          21.138600    0.195800   49.058400 C.3      1 SUBUNIT    0.0000
     24 C24          21.380100   -0.899300   50.118500 C.3      1 SUBUNIT    0.0000
     25 O25          21.536600    2.524100   48.582100 O.3      1 SUBUNIT    0.0000
     26 C26          21.370400    3.883400   48.937000 C.3      1 SUBUNIT    0.0000
     27 C27          21.911700   -0.087600   47.843800 C.1      1 SUBUNIT    0.0000
     28 N28          22.523700   -0.306200   46.884200 N.1      1 SUBUNIT    0.0000
     29 H29          21.289500    1.582500   58.409300 H        1 SUBUNIT    0.0000
     30 H30          16.705800    3.485200   58.389000 H        1 SUBUNIT    0.0000
     31 H31          21.403000    1.700700   56.115100 H        1 SUBUNIT    0.0000
     32 H32          20.859300    3.412300   52.839500 H        1 SUBUNIT    0.0000
     33 H33          22.195200    2.814900   53.810200 H        1 SUBUNIT    0.0000
     34 H34          19.309600    3.256900   54.533900 H        1 SUBUNIT    0.0000
     35 H35          20.308600    4.578300   56.260400 H        1 SUBUNIT    0.0000
     36 H36          21.791800    4.243900   55.704000 H        1 SUBUNIT    0.0000
     37 H37          20.262800   -2.384300   52.108900 H        1 SUBUNIT    0.0000
     38 H38          19.597000   -1.632700   54.350500 H        1 SUBUNIT    0.0000
     39 H39          22.024600    2.772600   51.210800 H        1 SUBUNIT    0.0000
     40 H40          20.087100    0.161600   48.771300 H        1 SUBUNIT    0.0000
     41 H41          20.849900   -1.814200   49.848500 H        1 SUBUNIT    0.0000
     42 H42          22.439200   -1.156600   50.175400 H        1 SUBUNIT    0.0000
     43 H43          21.497300    4.504400   48.053500 H        1 SUBUNIT    0.0000
     44 H44          20.367500    4.052400   49.332500 H        1 SUBUNIT    0.0000
     45 H45          22.103100    4.209000   49.673100 H        1 SUBUNIT    0.0000
@<TRIPOS>BOND
     1    1    2 2
     2    1    6 1
     3    1    7 1
     4    2    3 1
     5    2   10 1
     6    3    4 2
     7    3   29 1
     8    4    5 1
     9    4    9 1
    10    5    6 2
    11    5    8 1
    12    6   30 1
    13   10   11 1
    14   10   15 1
    15   10   31 1
    16   11   12 1
    17   12   13 2
    18   12   20 1
    19   13   14 1
    20   13   17 1
    21   14   15 1
    22   14   32 1
    23   14   33 1
    24   15   16 1
    25   15   34 1
    26   16   35 1
    27   16   36 1
    28   17   18 2
    29   17   21 1
    30   18   19 1
    31   18   24 1
    32   19   20 2
    33   19   37 1
    34   20   38 1
    35   21   22 2
    36   21   39 1
    37   22   23 1
    38   22   25 1
    39   23   24 1
    40   23   27 1
    41   23   40 1
    42   24   41 1
    43   24   42 1
    44   25   26 1
    45   26   43 1
    46   26   44 1
    47   26   45 1
    48   27   28 3
@<SCITEGIC>MOL_PROPERTY
TopHits
SciTegic.value.IntegerValue
10

@<SCITEGIC>MOL_PROPERTY
-CDOCKER_ENERGY
SciTegic.value.DoubleValue
8.701035

@<SCITEGIC>MOL_PROPERTY
-CDOCKER_INTERACTION_ENERGY
SciTegic.value.DoubleValue
35.917454

@<SCITEGIC>MOL_PROPERTY
POSE_NUMBER
SciTegic.value.IntegerValue
5

@<SCITEGIC>MOL_PROPERTY
ForcefieldFFML
SciTegic.value.StringValue
<?xml version="1.0" encoding="UTF-8"?>
<!DOCTYPE ffml SYSTEM "Ffml.dtd">
<ffml version="1.0">
<forcefield name="CHARMm" derivedFrom="CHARMm" base="CHARMm">
<atomTypes>
</atomTypes>
<parameters>
<angle atom1="CUA1" atom2="CT" atom3="CUY2">
<quadratic
refValue="111.31"
forceConstant="63.3333"/>
</angle>
</parameters>
</forcefield>
</ffml>

@<SCITEGIC>MOL_PROPERTY
Initial Potential Energy
SciTegic.value.DoubleValue
33.787060

@<SCITEGIC>MOL_PROPERTY
Initial RMS Gradient
SciTegic.value.DoubleValue
13.408730

@<SCITEGIC>MOL_PROPERTY
Minimization Criteria
SciTegic.value.StringValue
 CONJUG> Minimization exiting with gradient tolerance ( 0.0100000) satisfied.

@<SCITEGIC>MOL_PROPERTY
CHARMm Energy
SciTegic.value.DoubleValue
19.634710

@<SCITEGIC>MOL_PROPERTY
Potential Energy
SciTegic.value.DoubleValue
19.634710

@<SCITEGIC>MOL_PROPERTY
RMS Gradient
SciTegic.value.DoubleValue
0.009040

@<SCITEGIC>MOL_PROPERTY
Bond Energy
SciTegic.value.DoubleValue
1.047970

@<SCITEGIC>MOL_PROPERTY
Angle Energy
SciTegic.value.DoubleValue
9.067780

@<SCITEGIC>MOL_PROPERTY
Urey-Bradley Energy
SciTegic.value.IntegerValue
0

@<SCITEGIC>MOL_PROPERTY
Dihedral Energy
SciTegic.value.DoubleValue
18.567129

@<SCITEGIC>MOL_PROPERTY
Improper Energy
SciTegic.value.DoubleValue
0.224190

@<SCITEGIC>MOL_PROPERTY
Van der Waals Energy
SciTegic.value.DoubleValue
1.328710

@<SCITEGIC>MOL_PROPERTY
Electrostatic Energy
SciTegic.value.DoubleValue
-10.601070

@<SCITEGIC>MOL_PROPERTY
Hydrogen Bond Energy
SciTegic.value.IntegerValue
0

@<SCITEGIC>MOL_PROPERTY
Solvation Free Energy
SciTegic.value.IntegerValue
0

@<SCITEGIC>MOL_PROPERTY
Resolution
SciTegic.value.IntegerValue
3

@<SCITEGIC>MOL_PROPERTY
PartialChargeMethod
SciTegic.value.StringValue
MomanyRone

@<SCITEGIC>MOL_PROPERTY
UseResidueTemplateCharge
SciTegic.value.StringValue
True

@<SCITEGIC>MOL_PROPERTY
Heavy atom RMSD to HL2 1
SciTegic.value.DoubleValue
2.965573

@<SCITEGIC>ATOM_PROPERTY
Formal Charge
SciTegic.value.StringValue
1 0
2 0
3 0
4 0
5 0
6 0
7 0
8 0
9 0
10 0
11 0
12 0
13 0
14 0
15 0
16 0
17 0
18 0
19 0
20 0
21 0
22 0
23 0
24 0
25 0
26 0
27 0
28 0
29 0
30 0
31 0
32 0
33 0
34 0
35 0
36 0
37 0
38 0
39 0
40 0
41 0
42 0
43 0
44 0
45 0

@<SCITEGIC>ATOM_PROPERTY
pdb_tempFactor
SciTegic.value.DoubleValue
1 0.00
2 0.00
3 0.00
4 0.00
5 0.00
6 0.00
7 0.00
8 0.00
9 0.00
10 0.00
11 0.00
12 0.00
13 0.00
14 0.00
15 0.00
16 0.00
17 0.00
18 0.00
19 0.00
20 0.00
21 0.00
22 0.00
23 0.00
24 0.00
25 0.00
26 0.00
27 0.00
28 0.00
29 0.00
30 0.00
31 0.00
32 0.00
33 0.00
34 0.00
35 0.00
36 0.00
37 0.00
38 0.00
39 0.00
40 0.00
41 0.00
42 0.00
43 0.00
44 0.00
45 0.00

@<SCITEGIC>ATOM_PROPERTY
pdb_occupancy
SciTegic.value.DoubleValue
1 1.00
2 1.00
3 1.00
4 1.00
5 1.00
6 1.00
7 1.00
8 1.00
9 1.00
10 1.00
11 1.00
12 1.00
13 1.00
14 1.00
15 1.00
16 1.00
17 1.00
18 1.00
19 1.00
20 1.00
21 1.00
22 1.00
23 1.00
24 1.00
25 1.00
26 1.00
27 1.00
28 1.00
29 1.00
30 1.00
31 1.00
32 1.00
33 1.00
34 1.00
35 1.00
36 1.00
37 1.00
38 1.00
39 1.00
40 1.00
41 1.00
42 1.00
43 1.00
44 1.00
45 1.00

#	Created by:	Discovery Studio
#	Creation time:	2019-08-05T15:52:10Z

@<TRIPOS>MOLECULE
5zid
   45    48     0 0 0
SMALL
USER_CHARGES


@<TRIPOS>ATOM
      1 C1           18.099800    2.718800   57.292500 C.2      1 SUBUNIT    0.0000
      2 C2           19.178000    2.076900   56.669700 C.2      1 SUBUNIT    0.0000
      3 C3           20.239000    1.654400   57.473800 C.2      1 SUBUNIT    0.0000
      4 C4           20.194100    1.877700   58.843200 C.2      1 SUBUNIT    0.0000
      5 C5           19.119200    2.525200   59.432100 C.2      1 SUBUNIT    0.0000
      6 C6           18.054400    2.958400   58.660800 C.2      1 SUBUNIT    0.0000
      7 F7           17.050100    3.128100   56.569500 F        1 SUBUNIT    0.0000
      8 F8           19.088300    2.710800   60.759200 F        1 SUBUNIT    0.0000
      9 F9           21.209300    1.449400   59.601000 F        1 SUBUNIT    0.0000
     10 C10          19.240200    1.858000   55.173200 C.3      1 SUBUNIT    0.0000
     11 O11          17.969200    1.451800   54.692300 O.3      1 SUBUNIT    0.0000
     12 C12          17.854100    1.363600   53.305700 C.2      1 SUBUNIT    0.0000
     13 C13          18.752400    1.962800   52.416900 C.2      1 SUBUNIT    0.0000
     14 C14          19.888400    2.799200   52.955500 C.3      1 SUBUNIT    0.0000
     15 C15          19.703200    3.123400   54.439200 C.3      1 SUBUNIT    0.0000
     16 N16          20.921300    3.716300   54.993800 N.3      1 SUBUNIT    0.0000
     17 C17          18.577700    1.774000   51.037600 C.2      1 SUBUNIT    0.0000
     18 C18          17.483900    1.057800   50.552400 C.2      1 SUBUNIT    0.0000
     19 C19          16.580200    0.509800   51.450300 C.2      1 SUBUNIT    0.0000
     20 C20          16.766300    0.658000   52.813700 C.2      1 SUBUNIT    0.0000
     21 C21          19.537500    2.342200   50.082300 C.2      1 SUBUNIT    0.0000
     22 C22          19.226800    2.472100   48.773800 C.2      1 SUBUNIT    0.0000
     23 C23          17.966200    1.879900   48.186800 C.3      1 SUBUNIT    0.0000
     24 C24          17.312600    0.805200   49.077900 C.3      1 SUBUNIT    0.0000
     25 O25          20.060400    3.010500   47.829700 O.3      1 SUBUNIT    0.0000
     26 C26          21.361600    3.383700   48.232400 C.3      1 SUBUNIT    0.0000
     27 C27          18.174600    1.359700   46.830500 C.1      1 SUBUNIT    0.0000
     28 N28          18.340100    0.952000   45.758300 N.1      1 SUBUNIT    0.0000
     29 H29          21.098300    1.164600   57.038500 H        1 SUBUNIT    0.0000
     30 H30          17.210000    3.461300   59.106700 H        1 SUBUNIT    0.0000
     31 H31          19.949500    1.049300   54.981400 H        1 SUBUNIT    0.0000
     32 H32          19.960800    3.729200   52.390700 H        1 SUBUNIT    0.0000
     33 H33          20.818500    2.248500   52.805100 H        1 SUBUNIT    0.0000
     34 H34          18.926000    3.881500   54.538000 H        1 SUBUNIT    0.0000
     35 H35          20.793300    4.025800   55.950600 H        1 SUBUNIT    0.0000
     36 H36          21.698800    3.064800   55.001600 H        1 SUBUNIT    0.0000
     37 H37          15.734500   -0.054000   51.085100 H        1 SUBUNIT    0.0000
     38 H38          16.057300    0.210600   53.492600 H        1 SUBUNIT    0.0000
     39 H39          20.486500    2.666500   50.462000 H        1 SUBUNIT    0.0000
     40 H40          17.258600    2.699500   48.080600 H        1 SUBUNIT    0.0000
     41 H41          16.251700    0.714100   48.839600 H        1 SUBUNIT    0.0000
     42 H42          17.754400   -0.174700   48.884800 H        1 SUBUNIT    0.0000
     43 H43          21.329700    4.237300   48.911300 H        1 SUBUNIT    0.0000
     44 H44          21.863200    2.546500   48.718900 H        1 SUBUNIT    0.0000
     45 H45          21.955900    3.650800   47.359900 H        1 SUBUNIT    0.0000
@<TRIPOS>BOND
     1    1    2 2
     2    1    6 1
     3    1    7 1
     4    2    3 1
     5    2   10 1
     6    3    4 2
     7    3   29 1
     8    4    5 1
     9    4    9 1
    10    5    6 2
    11    5    8 1
    12    6   30 1
    13   10   11 1
    14   10   15 1
    15   10   31 1
    16   11   12 1
    17   12   13 2
    18   12   20 1
    19   13   14 1
    20   13   17 1
    21   14   15 1
    22   14   32 1
    23   14   33 1
    24   15   16 1
    25   15   34 1
    26   16   35 1
    27   16   36 1
    28   17   18 2
    29   17   21 1
    30   18   19 1
    31   18   24 1
    32   19   20 2
    33   19   37 1
    34   20   38 1
    35   21   22 2
    36   21   39 1
    37   22   23 1
    38   22   25 1
    39   23   24 1
    40   23   27 1
    41   23   40 1
    42   24   41 1
    43   24   42 1
    44   25   26 1
    45   26   43 1
    46   26   44 1
    47   26   45 1
    48   27   28 3
@<SCITEGIC>MOL_PROPERTY
TopHits
SciTegic.value.IntegerValue
10

@<SCITEGIC>MOL_PROPERTY
-CDOCKER_ENERGY
SciTegic.value.DoubleValue
7.910294

@<SCITEGIC>MOL_PROPERTY
-CDOCKER_INTERACTION_ENERGY
SciTegic.value.DoubleValue
31.843681

@<SCITEGIC>MOL_PROPERTY
POSE_NUMBER
SciTegic.value.IntegerValue
6

@<SCITEGIC>MOL_PROPERTY
ForcefieldFFML
SciTegic.value.StringValue
<?xml version="1.0" encoding="UTF-8"?>
<!DOCTYPE ffml SYSTEM "Ffml.dtd">
<ffml version="1.0">
<forcefield name="CHARMm" derivedFrom="CHARMm" base="CHARMm">
<atomTypes>
</atomTypes>
<parameters>
<angle atom1="CUA1" atom2="CT" atom3="CUY2">
<quadratic
refValue="111.31"
forceConstant="63.3333"/>
</angle>
</parameters>
</forcefield>
</ffml>

@<SCITEGIC>MOL_PROPERTY
Initial Potential Energy
SciTegic.value.DoubleValue
33.787060

@<SCITEGIC>MOL_PROPERTY
Initial RMS Gradient
SciTegic.value.DoubleValue
13.408730

@<SCITEGIC>MOL_PROPERTY
Minimization Criteria
SciTegic.value.StringValue
 CONJUG> Minimization exiting with gradient tolerance ( 0.0100000) satisfied.

@<SCITEGIC>MOL_PROPERTY
CHARMm Energy
SciTegic.value.DoubleValue
19.634710

@<SCITEGIC>MOL_PROPERTY
Potential Energy
SciTegic.value.DoubleValue
19.634710

@<SCITEGIC>MOL_PROPERTY
RMS Gradient
SciTegic.value.DoubleValue
0.009040

@<SCITEGIC>MOL_PROPERTY
Bond Energy
SciTegic.value.DoubleValue
1.047970

@<SCITEGIC>MOL_PROPERTY
Angle Energy
SciTegic.value.DoubleValue
9.067780

@<SCITEGIC>MOL_PROPERTY
Urey-Bradley Energy
SciTegic.value.IntegerValue
0

@<SCITEGIC>MOL_PROPERTY
Dihedral Energy
SciTegic.value.DoubleValue
18.567129

@<SCITEGIC>MOL_PROPERTY
Improper Energy
SciTegic.value.DoubleValue
0.224190

@<SCITEGIC>MOL_PROPERTY
Van der Waals Energy
SciTegic.value.DoubleValue
1.328710

@<SCITEGIC>MOL_PROPERTY
Electrostatic Energy
SciTegic.value.DoubleValue
-10.601070

@<SCITEGIC>MOL_PROPERTY
Hydrogen Bond Energy
SciTegic.value.IntegerValue
0

@<SCITEGIC>MOL_PROPERTY
Solvation Free Energy
SciTegic.value.IntegerValue
0

@<SCITEGIC>MOL_PROPERTY
Resolution
SciTegic.value.IntegerValue
3

@<SCITEGIC>MOL_PROPERTY
PartialChargeMethod
SciTegic.value.StringValue
MomanyRone

@<SCITEGIC>MOL_PROPERTY
UseResidueTemplateCharge
SciTegic.value.StringValue
True

@<SCITEGIC>MOL_PROPERTY
Heavy atom RMSD to HL2 1
SciTegic.value.DoubleValue
2.310827

@<SCITEGIC>ATOM_PROPERTY
Formal Charge
SciTegic.value.StringValue
1 0
2 0
3 0
4 0
5 0
6 0
7 0
8 0
9 0
10 0
11 0
12 0
13 0
14 0
15 0
16 0
17 0
18 0
19 0
20 0
21 0
22 0
23 0
24 0
25 0
26 0
27 0
28 0
29 0
30 0
31 0
32 0
33 0
34 0
35 0
36 0
37 0
38 0
39 0
40 0
41 0
42 0
43 0
44 0
45 0

@<SCITEGIC>ATOM_PROPERTY
pdb_tempFactor
SciTegic.value.DoubleValue
1 0.00
2 0.00
3 0.00
4 0.00
5 0.00
6 0.00
7 0.00
8 0.00
9 0.00
10 0.00
11 0.00
12 0.00
13 0.00
14 0.00
15 0.00
16 0.00
17 0.00
18 0.00
19 0.00
20 0.00
21 0.00
22 0.00
23 0.00
24 0.00
25 0.00
26 0.00
27 0.00
28 0.00
29 0.00
30 0.00
31 0.00
32 0.00
33 0.00
34 0.00
35 0.00
36 0.00
37 0.00
38 0.00
39 0.00
40 0.00
41 0.00
42 0.00
43 0.00
44 0.00
45 0.00

@<SCITEGIC>ATOM_PROPERTY
pdb_occupancy
SciTegic.value.DoubleValue
1 1.00
2 1.00
3 1.00
4 1.00
5 1.00
6 1.00
7 1.00
8 1.00
9 1.00
10 1.00
11 1.00
12 1.00
13 1.00
14 1.00
15 1.00
16 1.00
17 1.00
18 1.00
19 1.00
20 1.00
21 1.00
22 1.00
23 1.00
24 1.00
25 1.00
26 1.00
27 1.00
28 1.00
29 1.00
30 1.00
31 1.00
32 1.00
33 1.00
34 1.00
35 1.00
36 1.00
37 1.00
38 1.00
39 1.00
40 1.00
41 1.00
42 1.00
43 1.00
44 1.00
45 1.00

#	Created by:	Discovery Studio
#	Creation time:	2019-08-05T15:52:10Z

@<TRIPOS>MOLECULE
5zid
   45    48     0 0 0
SMALL
USER_CHARGES


@<TRIPOS>ATOM
      1 C1           22.114800    0.845200   48.453700 C.2      1 SUBUNIT    0.0000
      2 C2           21.325100    1.598900   49.325900 C.2      1 SUBUNIT    0.0000
      3 C3           20.462100    2.551400   48.779500 C.2      1 SUBUNIT    0.0000
      4 C4           20.431900    2.739000   47.407600 C.2      1 SUBUNIT    0.0000
      5 C5           21.245700    1.995900   46.565600 C.2      1 SUBUNIT    0.0000
      6 C6           22.094900    1.027000   47.075500 C.2      1 SUBUNIT    0.0000
      7 F7           22.929900   -0.093800   48.950500 F        1 SUBUNIT    0.0000
      8 F8           21.219100    2.222100   45.245300 F        1 SUBUNIT    0.0000
      9 F9           19.619700    3.677200   46.901900 F        1 SUBUNIT    0.0000
     10 C10          21.391600    1.417800   50.821400 C.3      1 SUBUNIT    0.0000
     11 O11          21.107000    2.670900   51.409900 O.3      1 SUBUNIT    0.0000
     12 C12          20.887500    2.666000   52.781400 C.2      1 SUBUNIT    0.0000
     13 C13          20.610300    1.516100   53.524800 C.2      1 SUBUNIT    0.0000
     14 C14          20.524300    0.186600   52.818400 C.3      1 SUBUNIT    0.0000
     15 C15          20.383300    0.371000   51.308100 C.3      1 SUBUNIT    0.0000
     16 N16          20.519000   -0.910900   50.623800 N.3      1 SUBUNIT    0.0000
     17 C17          20.405000    1.635300   54.906800 C.2      1 SUBUNIT    0.0000
     18 C18          20.475200    2.882300   55.522800 C.2      1 SUBUNIT    0.0000
     19 C19          20.705600    4.011000   54.757200 C.2      1 SUBUNIT    0.0000
     20 C20          20.894100    3.904400   53.392500 C.2      1 SUBUNIT    0.0000
     21 C21          20.056200    0.462900   55.719200 C.2      1 SUBUNIT    0.0000
     22 C22          19.504800    0.616300   56.944500 C.2      1 SUBUNIT    0.0000
     23 C23          19.476400    1.950100   57.657600 C.3      1 SUBUNIT    0.0000
     24 C24          20.392200    3.004200   57.014900 C.3      1 SUBUNIT    0.0000
     25 O25          19.013800   -0.410600   57.704200 O.3      1 SUBUNIT    0.0000
     26 C26          18.820500   -1.658800   57.069700 C.3      1 SUBUNIT    0.0000
     27 C27          19.791400    1.828400   59.084400 C.1      1 SUBUNIT    0.0000
     28 N28          20.048500    1.733000   60.210900 N.1      1 SUBUNIT    0.0000
     29 H29          19.820900    3.148900   49.410400 H        1 SUBUNIT    0.0000
     30 H30          22.728600    0.441900   46.424000 H        1 SUBUNIT    0.0000
     31 H31          22.405200    1.126100   51.102500 H        1 SUBUNIT    0.0000
     32 H32          19.671500   -0.386800   53.181700 H        1 SUBUNIT    0.0000
     33 H33          21.424700   -0.384400   53.045400 H        1 SUBUNIT    0.0000
     34 H34          19.375300    0.730100   51.096000 H        1 SUBUNIT    0.0000
     35 H35          21.496800   -1.134100   50.484300 H        1 SUBUNIT    0.0000
     36 H36          20.104100   -0.858900   49.703000 H        1 SUBUNIT    0.0000
     37 H37          20.764600    4.973600   55.237400 H        1 SUBUNIT    0.0000
     38 H38          21.073200    4.786000   52.796600 H        1 SUBUNIT    0.0000
     39 H39          20.223900   -0.509800   55.302300 H        1 SUBUNIT    0.0000
     40 H40          18.450300    2.315300   57.601200 H        1 SUBUNIT    0.0000
     41 H41          20.078900    4.011000   57.297600 H        1 SUBUNIT    0.0000
     42 H42          21.416800    2.880400   57.368700 H        1 SUBUNIT    0.0000
     43 H43          18.251600   -1.537700   56.146500 H        1 SUBUNIT    0.0000
     44 H44          19.778200   -2.132600   56.850000 H        1 SUBUNIT    0.0000
     45 H45          18.249400   -2.319000   57.719700 H        1 SUBUNIT    0.0000
@<TRIPOS>BOND
     1    1    2 2
     2    1    6 1
     3    1    7 1
     4    2    3 1
     5    2   10 1
     6    3    4 2
     7    3   29 1
     8    4    5 1
     9    4    9 1
    10    5    6 2
    11    5    8 1
    12    6   30 1
    13   10   11 1
    14   10   15 1
    15   10   31 1
    16   11   12 1
    17   12   13 2
    18   12   20 1
    19   13   14 1
    20   13   17 1
    21   14   15 1
    22   14   32 1
    23   14   33 1
    24   15   16 1
    25   15   34 1
    26   16   35 1
    27   16   36 1
    28   17   18 2
    29   17   21 1
    30   18   19 1
    31   18   24 1
    32   19   20 2
    33   19   37 1
    34   20   38 1
    35   21   22 2
    36   21   39 1
    37   22   23 1
    38   22   25 1
    39   23   24 1
    40   23   27 1
    41   23   40 1
    42   24   41 1
    43   24   42 1
    44   25   26 1
    45   26   43 1
    46   26   44 1
    47   26   45 1
    48   27   28 3
@<SCITEGIC>MOL_PROPERTY
TopHits
SciTegic.value.IntegerValue
10

@<SCITEGIC>MOL_PROPERTY
-CDOCKER_ENERGY
SciTegic.value.DoubleValue
7.000928

@<SCITEGIC>MOL_PROPERTY
-CDOCKER_INTERACTION_ENERGY
SciTegic.value.DoubleValue
29.426546

@<SCITEGIC>MOL_PROPERTY
POSE_NUMBER
SciTegic.value.IntegerValue
7

@<SCITEGIC>MOL_PROPERTY
ForcefieldFFML
SciTegic.value.StringValue
<?xml version="1.0" encoding="UTF-8"?>
<!DOCTYPE ffml SYSTEM "Ffml.dtd">
<ffml version="1.0">
<forcefield name="CHARMm" derivedFrom="CHARMm" base="CHARMm">
<atomTypes>
</atomTypes>
<parameters>
<angle atom1="CUA1" atom2="CT" atom3="CUY2">
<quadratic
refValue="111.31"
forceConstant="63.3333"/>
</angle>
</parameters>
</forcefield>
</ffml>

@<SCITEGIC>MOL_PROPERTY
Initial Potential Energy
SciTegic.value.DoubleValue
33.787060

@<SCITEGIC>MOL_PROPERTY
Initial RMS Gradient
SciTegic.value.DoubleValue
13.408730

@<SCITEGIC>MOL_PROPERTY
Minimization Criteria
SciTegic.value.StringValue
 CONJUG> Minimization exiting with gradient tolerance ( 0.0100000) satisfied.

@<SCITEGIC>MOL_PROPERTY
CHARMm Energy
SciTegic.value.DoubleValue
19.634710

@<SCITEGIC>MOL_PROPERTY
Potential Energy
SciTegic.value.DoubleValue
19.634710

@<SCITEGIC>MOL_PROPERTY
RMS Gradient
SciTegic.value.DoubleValue
0.009040

@<SCITEGIC>MOL_PROPERTY
Bond Energy
SciTegic.value.DoubleValue
1.047970

@<SCITEGIC>MOL_PROPERTY
Angle Energy
SciTegic.value.DoubleValue
9.067780

@<SCITEGIC>MOL_PROPERTY
Urey-Bradley Energy
SciTegic.value.IntegerValue
0

@<SCITEGIC>MOL_PROPERTY
Dihedral Energy
SciTegic.value.DoubleValue
18.567129

@<SCITEGIC>MOL_PROPERTY
Improper Energy
SciTegic.value.DoubleValue
0.224190

@<SCITEGIC>MOL_PROPERTY
Van der Waals Energy
SciTegic.value.DoubleValue
1.328710

@<SCITEGIC>MOL_PROPERTY
Electrostatic Energy
SciTegic.value.DoubleValue
-10.601070

@<SCITEGIC>MOL_PROPERTY
Hydrogen Bond Energy
SciTegic.value.IntegerValue
0

@<SCITEGIC>MOL_PROPERTY
Solvation Free Energy
SciTegic.value.IntegerValue
0

@<SCITEGIC>MOL_PROPERTY
Resolution
SciTegic.value.IntegerValue
3

@<SCITEGIC>MOL_PROPERTY
PartialChargeMethod
SciTegic.value.StringValue
MomanyRone

@<SCITEGIC>MOL_PROPERTY
UseResidueTemplateCharge
SciTegic.value.StringValue
True

@<SCITEGIC>MOL_PROPERTY
Heavy atom RMSD to HL2 1
SciTegic.value.DoubleValue
9.084827

@<SCITEGIC>ATOM_PROPERTY
Formal Charge
SciTegic.value.StringValue
1 0
2 0
3 0
4 0
5 0
6 0
7 0
8 0
9 0
10 0
11 0
12 0
13 0
14 0
15 0
16 0
17 0
18 0
19 0
20 0
21 0
22 0
23 0
24 0
25 0
26 0
27 0
28 0
29 0
30 0
31 0
32 0
33 0
34 0
35 0
36 0
37 0
38 0
39 0
40 0
41 0
42 0
43 0
44 0
45 0

@<SCITEGIC>ATOM_PROPERTY
pdb_tempFactor
SciTegic.value.DoubleValue
1 0.00
2 0.00
3 0.00
4 0.00
5 0.00
6 0.00
7 0.00
8 0.00
9 0.00
10 0.00
11 0.00
12 0.00
13 0.00
14 0.00
15 0.00
16 0.00
17 0.00
18 0.00
19 0.00
20 0.00
21 0.00
22 0.00
23 0.00
24 0.00
25 0.00
26 0.00
27 0.00
28 0.00
29 0.00
30 0.00
31 0.00
32 0.00
33 0.00
34 0.00
35 0.00
36 0.00
37 0.00
38 0.00
39 0.00
40 0.00
41 0.00
42 0.00
43 0.00
44 0.00
45 0.00

@<SCITEGIC>ATOM_PROPERTY
pdb_occupancy
SciTegic.value.DoubleValue
1 1.00
2 1.00
3 1.00
4 1.00
5 1.00
6 1.00
7 1.00
8 1.00
9 1.00
10 1.00
11 1.00
12 1.00
13 1.00
14 1.00
15 1.00
16 1.00
17 1.00
18 1.00
19 1.00
20 1.00
21 1.00
22 1.00
23 1.00
24 1.00
25 1.00
26 1.00
27 1.00
28 1.00
29 1.00
30 1.00
31 1.00
32 1.00
33 1.00
34 1.00
35 1.00
36 1.00
37 1.00
38 1.00
39 1.00
40 1.00
41 1.00
42 1.00
43 1.00
44 1.00
45 1.00

#	Created by:	Discovery Studio
#	Creation time:	2019-08-05T15:52:10Z

@<TRIPOS>MOLECULE
5zid
   45    48     0 0 0
SMALL
USER_CHARGES


@<TRIPOS>ATOM
      1 C1           18.081900    2.875500   57.306800 C.2      1 SUBUNIT    0.0000
      2 C2           19.335900    2.286100   57.111900 C.2      1 SUBUNIT    0.0000
      3 C3           20.115000    2.023300   58.238200 C.2      1 SUBUNIT    0.0000
      4 C4           19.640200    2.368000   59.495700 C.2      1 SUBUNIT    0.0000
      5 C5           18.427800    3.019400   59.651200 C.2      1 SUBUNIT    0.0000
      6 C6           17.634000    3.288500   58.551700 C.2      1 SUBUNIT    0.0000
      7 F7           17.230400    3.014700   56.282700 F        1 SUBUNIT    0.0000
      8 F8           17.988300    3.349000   60.872800 F        1 SUBUNIT    0.0000
      9 F9           20.354900    2.027600   60.573000 F        1 SUBUNIT    0.0000
     10 C10          19.825600    1.866800   55.747900 C.3      1 SUBUNIT    0.0000
     11 O11          18.997100    0.804900   55.323400 O.3      1 SUBUNIT    0.0000
     12 C12          19.185700    0.378000   54.015200 C.2      1 SUBUNIT    0.0000
     13 C13          19.780300    1.165400   53.024500 C.2      1 SUBUNIT    0.0000
     14 C14          20.346700    2.520900   53.381700 C.3      1 SUBUNIT    0.0000
     15 C15          19.842800    3.021600   54.731300 C.3      1 SUBUNIT    0.0000
     16 N16          20.656700    4.153600   55.172800 N.3      1 SUBUNIT    0.0000
     17 C17          19.857100    0.659500   51.719500 C.2      1 SUBUNIT    0.0000
     18 C18          19.379900   -0.617200   51.421900 C.2      1 SUBUNIT    0.0000
     19 C19          18.810200   -1.387100   52.425100 C.2      1 SUBUNIT    0.0000
     20 C20          18.702500   -0.884700   53.710200 C.2      1 SUBUNIT    0.0000
     21 C21          20.444800    1.460400   50.639300 C.2      1 SUBUNIT    0.0000
     22 C22          20.839600    0.880200   49.486100 C.2      1 SUBUNIT    0.0000
     23 C23          20.582500   -0.572100   49.179600 C.3      1 SUBUNIT    0.0000
     24 C24          19.410300   -1.132500   50.007500 C.3      1 SUBUNIT    0.0000
     25 O25          21.348500    1.553900   48.412700 O.3      1 SUBUNIT    0.0000
     26 C26          21.369300    2.966400   48.478000 C.3      1 SUBUNIT    0.0000
     27 C27          21.802400   -1.342900   49.437300 C.1      1 SUBUNIT    0.0000
     28 N28          22.764300   -1.951300   49.656700 N.1      1 SUBUNIT    0.0000
     29 H29          21.077100    1.542600   58.139900 H        1 SUBUNIT    0.0000
     30 H30          16.681500    3.780000   58.652900 H        1 SUBUNIT    0.0000
     31 H31          20.845300    1.489800   55.847000 H        1 SUBUNIT    0.0000
     32 H32          20.079800    3.268500   52.636500 H        1 SUBUNIT    0.0000
     33 H33          21.434900    2.444100   53.394500 H        1 SUBUNIT    0.0000
     34 H34          18.836200    3.405100   54.577700 H        1 SUBUNIT    0.0000
     35 H35          21.635200    3.892300   55.230800 H        1 SUBUNIT    0.0000
     36 H36          20.392700    4.462200   56.100100 H        1 SUBUNIT    0.0000
     37 H37          18.429000   -2.373100   52.201600 H        1 SUBUNIT    0.0000
     38 H38          18.235300   -1.478200   54.482300 H        1 SUBUNIT    0.0000
     39 H39          20.566700    2.512100   50.791300 H        1 SUBUNIT    0.0000
     40 H40          20.336000   -0.677600   48.122800 H        1 SUBUNIT    0.0000
     41 H41          18.478000   -0.811200   49.541200 H        1 SUBUNIT    0.0000
     42 H42          19.386100   -2.224100   49.993900 H        1 SUBUNIT    0.0000
     43 H43          20.356000    3.358900   48.577600 H        1 SUBUNIT    0.0000
     44 H44          21.966800    3.306400   49.324200 H        1 SUBUNIT    0.0000
     45 H45          21.805500    3.369500   47.565300 H        1 SUBUNIT    0.0000
@<TRIPOS>BOND
     1    1    2 2
     2    1    6 1
     3    1    7 1
     4    2    3 1
     5    2   10 1
     6    3    4 2
     7    3   29 1
     8    4    5 1
     9    4    9 1
    10    5    6 2
    11    5    8 1
    12    6   30 1
    13   10   11 1
    14   10   15 1
    15   10   31 1
    16   11   12 1
    17   12   13 2
    18   12   20 1
    19   13   14 1
    20   13   17 1
    21   14   15 1
    22   14   32 1
    23   14   33 1
    24   15   16 1
    25   15   34 1
    26   16   35 1
    27   16   36 1
    28   17   18 2
    29   17   21 1
    30   18   19 1
    31   18   24 1
    32   19   20 2
    33   19   37 1
    34   20   38 1
    35   21   22 2
    36   21   39 1
    37   22   23 1
    38   22   25 1
    39   23   24 1
    40   23   27 1
    41   23   40 1
    42   24   41 1
    43   24   42 1
    44   25   26 1
    45   26   43 1
    46   26   44 1
    47   26   45 1
    48   27   28 3
@<SCITEGIC>MOL_PROPERTY
TopHits
SciTegic.value.IntegerValue
10

@<SCITEGIC>MOL_PROPERTY
-CDOCKER_ENERGY
SciTegic.value.DoubleValue
6.598268

@<SCITEGIC>MOL_PROPERTY
-CDOCKER_INTERACTION_ENERGY
SciTegic.value.DoubleValue
31.663416

@<SCITEGIC>MOL_PROPERTY
POSE_NUMBER
SciTegic.value.IntegerValue
8

@<SCITEGIC>MOL_PROPERTY
ForcefieldFFML
SciTegic.value.StringValue
<?xml version="1.0" encoding="UTF-8"?>
<!DOCTYPE ffml SYSTEM "Ffml.dtd">
<ffml version="1.0">
<forcefield name="CHARMm" derivedFrom="CHARMm" base="CHARMm">
<atomTypes>
</atomTypes>
<parameters>
<angle atom1="CUA1" atom2="CT" atom3="CUY2">
<quadratic
refValue="111.31"
forceConstant="63.3333"/>
</angle>
</parameters>
</forcefield>
</ffml>

@<SCITEGIC>MOL_PROPERTY
Initial Potential Energy
SciTegic.value.DoubleValue
33.787060

@<SCITEGIC>MOL_PROPERTY
Initial RMS Gradient
SciTegic.value.DoubleValue
13.408730

@<SCITEGIC>MOL_PROPERTY
Minimization Criteria
SciTegic.value.StringValue
 CONJUG> Minimization exiting with gradient tolerance ( 0.0100000) satisfied.

@<SCITEGIC>MOL_PROPERTY
CHARMm Energy
SciTegic.value.DoubleValue
19.634710

@<SCITEGIC>MOL_PROPERTY
Potential Energy
SciTegic.value.DoubleValue
19.634710

@<SCITEGIC>MOL_PROPERTY
RMS Gradient
SciTegic.value.DoubleValue
0.009040

@<SCITEGIC>MOL_PROPERTY
Bond Energy
SciTegic.value.DoubleValue
1.047970

@<SCITEGIC>MOL_PROPERTY
Angle Energy
SciTegic.value.DoubleValue
9.067780

@<SCITEGIC>MOL_PROPERTY
Urey-Bradley Energy
SciTegic.value.IntegerValue
0

@<SCITEGIC>MOL_PROPERTY
Dihedral Energy
SciTegic.value.DoubleValue
18.567129

@<SCITEGIC>MOL_PROPERTY
Improper Energy
SciTegic.value.DoubleValue
0.224190

@<SCITEGIC>MOL_PROPERTY
Van der Waals Energy
SciTegic.value.DoubleValue
1.328710

@<SCITEGIC>MOL_PROPERTY
Electrostatic Energy
SciTegic.value.DoubleValue
-10.601070

@<SCITEGIC>MOL_PROPERTY
Hydrogen Bond Energy
SciTegic.value.IntegerValue
0

@<SCITEGIC>MOL_PROPERTY
Solvation Free Energy
SciTegic.value.IntegerValue
0

@<SCITEGIC>MOL_PROPERTY
Resolution
SciTegic.value.IntegerValue
3

@<SCITEGIC>MOL_PROPERTY
PartialChargeMethod
SciTegic.value.StringValue
MomanyRone

@<SCITEGIC>MOL_PROPERTY
UseResidueTemplateCharge
SciTegic.value.StringValue
True

@<SCITEGIC>MOL_PROPERTY
Heavy atom RMSD to HL2 1
SciTegic.value.DoubleValue
3.180744

@<SCITEGIC>ATOM_PROPERTY
Formal Charge
SciTegic.value.StringValue
1 0
2 0
3 0
4 0
5 0
6 0
7 0
8 0
9 0
10 0
11 0
12 0
13 0
14 0
15 0
16 0
17 0
18 0
19 0
20 0
21 0
22 0
23 0
24 0
25 0
26 0
27 0
28 0
29 0
30 0
31 0
32 0
33 0
34 0
35 0
36 0
37 0
38 0
39 0
40 0
41 0
42 0
43 0
44 0
45 0

@<SCITEGIC>ATOM_PROPERTY
pdb_tempFactor
SciTegic.value.DoubleValue
1 0.00
2 0.00
3 0.00
4 0.00
5 0.00
6 0.00
7 0.00
8 0.00
9 0.00
10 0.00
11 0.00
12 0.00
13 0.00
14 0.00
15 0.00
16 0.00
17 0.00
18 0.00
19 0.00
20 0.00
21 0.00
22 0.00
23 0.00
24 0.00
25 0.00
26 0.00
27 0.00
28 0.00
29 0.00
30 0.00
31 0.00
32 0.00
33 0.00
34 0.00
35 0.00
36 0.00
37 0.00
38 0.00
39 0.00
40 0.00
41 0.00
42 0.00
43 0.00
44 0.00
45 0.00

@<SCITEGIC>ATOM_PROPERTY
pdb_occupancy
SciTegic.value.DoubleValue
1 1.00
2 1.00
3 1.00
4 1.00
5 1.00
6 1.00
7 1.00
8 1.00
9 1.00
10 1.00
11 1.00
12 1.00
13 1.00
14 1.00
15 1.00
16 1.00
17 1.00
18 1.00
19 1.00
20 1.00
21 1.00
22 1.00
23 1.00
24 1.00
25 1.00
26 1.00
27 1.00
28 1.00
29 1.00
30 1.00
31 1.00
32 1.00
33 1.00
34 1.00
35 1.00
36 1.00
37 1.00
38 1.00
39 1.00
40 1.00
41 1.00
42 1.00
43 1.00
44 1.00
45 1.00

#	Created by:	Discovery Studio
#	Creation time:	2019-08-05T15:52:10Z

@<TRIPOS>MOLECULE
5zid
   45    48     0 0 0
SMALL
USER_CHARGES


@<TRIPOS>ATOM
      1 C1           18.284800    2.680000   57.318000 C.2      1 SUBUNIT    0.0000
      2 C2           19.357300    2.066900   56.660300 C.2      1 SUBUNIT    0.0000
      3 C3           20.447500    1.655700   57.427100 C.2      1 SUBUNIT    0.0000
      4 C4           20.427700    1.840300   58.800800 C.2      1 SUBUNIT    0.0000
      5 C5           19.357100    2.458300   59.427800 C.2      1 SUBUNIT    0.0000
      6 C6           18.267900    2.895000   58.692100 C.2      1 SUBUNIT    0.0000
      7 F7           17.208200    3.066100   56.621100 F        1 SUBUNIT    0.0000
      8 F8           19.350200    2.603600   60.760200 F        1 SUBUNIT    0.0000
      9 F9           21.462200    1.399100   59.524700 F        1 SUBUNIT    0.0000
     10 C10          19.358200    1.814900   55.172000 C.3      1 SUBUNIT    0.0000
     11 O11          18.164200    1.143800   54.815100 O.3      1 SUBUNIT    0.0000
     12 C12          17.995600    0.929500   53.448200 C.2      1 SUBUNIT    0.0000
     13 C13          18.694000    1.640600   52.465600 C.2      1 SUBUNIT    0.0000
     14 C14          19.678900    2.708700   52.879300 C.3      1 SUBUNIT    0.0000
     15 C15          19.503300    3.099600   54.348300 C.3      1 SUBUNIT    0.0000
     16 N16          20.597700    3.962500   54.793200 N.3      1 SUBUNIT    0.0000
     17 C17          18.489400    1.317800   51.116700 C.2      1 SUBUNIT    0.0000
     18 C18          17.542500    0.359400   50.757700 C.2      1 SUBUNIT    0.0000
     19 C19          16.836300   -0.310900   51.745800 C.2      1 SUBUNIT    0.0000
     20 C20          17.070000   -0.035700   53.081800 C.2      1 SUBUNIT    0.0000
     21 C21          19.308900    1.937400   50.062600 C.2      1 SUBUNIT    0.0000
     22 C22          19.371300    1.387000   48.830100 C.2      1 SUBUNIT    0.0000
     23 C23          18.478200    0.251700   48.398700 C.3      1 SUBUNIT    0.0000
     24 C24          17.243700    0.096200   49.306800 C.3      1 SUBUNIT    0.0000
     25 O25          20.123600    1.861900   47.792700 O.3      1 SUBUNIT    0.0000
     26 C26          21.037100    2.907300   48.054600 C.3      1 SUBUNIT    0.0000
     27 C27          19.254900   -0.990800   48.380300 C.1      1 SUBUNIT    0.0000
     28 N28          19.867700   -1.976600   48.376000 N.1      1 SUBUNIT    0.0000
     29 H29          21.301300    1.187100   56.961700 H        1 SUBUNIT    0.0000
     30 H30          17.427000    3.374300   59.171300 H        1 SUBUNIT    0.0000
     31 H31          20.197500    1.154800   54.944800 H        1 SUBUNIT    0.0000
     32 H32          19.559100    3.598400   52.261600 H        1 SUBUNIT    0.0000
     33 H33          20.686100    2.322200   52.713600 H        1 SUBUNIT    0.0000
     34 H34          18.589800    3.686600   54.445300 H        1 SUBUNIT    0.0000
     35 H35          20.459500    4.268400   55.749400 H        1 SUBUNIT    0.0000
     36 H36          21.485400    3.472500   54.774300 H        1 SUBUNIT    0.0000
     37 H37          16.101700   -1.055400   51.476000 H        1 SUBUNIT    0.0000
     38 H38          16.528900   -0.581900   53.839400 H        1 SUBUNIT    0.0000
     39 H39          19.873700    2.816200   50.300800 H        1 SUBUNIT    0.0000
     40 H40          18.131200    0.436900   47.382000 H        1 SUBUNIT    0.0000
     41 H41          16.495000    0.829400   49.006600 H        1 SUBUNIT    0.0000
     42 H42          16.766900   -0.877200   49.181300 H        1 SUBUNIT    0.0000
     43 H43          21.595400    3.138200   47.147500 H        1 SUBUNIT    0.0000
     44 H44          20.514300    3.811400   48.373000 H        1 SUBUNIT    0.0000
     45 H45          21.750800    2.607300   48.822100 H        1 SUBUNIT    0.0000
@<TRIPOS>BOND
     1    1    2 2
     2    1    6 1
     3    1    7 1
     4    2    3 1
     5    2   10 1
     6    3    4 2
     7    3   29 1
     8    4    5 1
     9    4    9 1
    10    5    6 2
    11    5    8 1
    12    6   30 1
    13   10   11 1
    14   10   15 1
    15   10   31 1
    16   11   12 1
    17   12   13 2
    18   12   20 1
    19   13   14 1
    20   13   17 1
    21   14   15 1
    22   14   32 1
    23   14   33 1
    24   15   16 1
    25   15   34 1
    26   16   35 1
    27   16   36 1
    28   17   18 2
    29   17   21 1
    30   18   19 1
    31   18   24 1
    32   19   20 2
    33   19   37 1
    34   20   38 1
    35   21   22 2
    36   21   39 1
    37   22   23 1
    38   22   25 1
    39   23   24 1
    40   23   27 1
    41   23   40 1
    42   24   41 1
    43   24   42 1
    44   25   26 1
    45   26   43 1
    46   26   44 1
    47   26   45 1
    48   27   28 3
@<SCITEGIC>MOL_PROPERTY
TopHits
SciTegic.value.IntegerValue
10

@<SCITEGIC>MOL_PROPERTY
-CDOCKER_ENERGY
SciTegic.value.DoubleValue
6.347658

@<SCITEGIC>MOL_PROPERTY
-CDOCKER_INTERACTION_ENERGY
SciTegic.value.DoubleValue
29.113575

@<SCITEGIC>MOL_PROPERTY
POSE_NUMBER
SciTegic.value.IntegerValue
9

@<SCITEGIC>MOL_PROPERTY
ForcefieldFFML
SciTegic.value.StringValue
<?xml version="1.0" encoding="UTF-8"?>
<!DOCTYPE ffml SYSTEM "Ffml.dtd">
<ffml version="1.0">
<forcefield name="CHARMm" derivedFrom="CHARMm" base="CHARMm">
<atomTypes>
</atomTypes>
<parameters>
<angle atom1="CUA1" atom2="CT" atom3="CUY2">
<quadratic
refValue="111.31"
forceConstant="63.3333"/>
</angle>
</parameters>
</forcefield>
</ffml>

@<SCITEGIC>MOL_PROPERTY
Initial Potential Energy
SciTegic.value.DoubleValue
33.787060

@<SCITEGIC>MOL_PROPERTY
Initial RMS Gradient
SciTegic.value.DoubleValue
13.408730

@<SCITEGIC>MOL_PROPERTY
Minimization Criteria
SciTegic.value.StringValue
 CONJUG> Minimization exiting with gradient tolerance ( 0.0100000) satisfied.

@<SCITEGIC>MOL_PROPERTY
CHARMm Energy
SciTegic.value.DoubleValue
19.634710

@<SCITEGIC>MOL_PROPERTY
Potential Energy
SciTegic.value.DoubleValue
19.634710

@<SCITEGIC>MOL_PROPERTY
RMS Gradient
SciTegic.value.DoubleValue
0.009040

@<SCITEGIC>MOL_PROPERTY
Bond Energy
SciTegic.value.DoubleValue
1.047970

@<SCITEGIC>MOL_PROPERTY
Angle Energy
SciTegic.value.DoubleValue
9.067780

@<SCITEGIC>MOL_PROPERTY
Urey-Bradley Energy
SciTegic.value.IntegerValue
0

@<SCITEGIC>MOL_PROPERTY
Dihedral Energy
SciTegic.value.DoubleValue
18.567129

@<SCITEGIC>MOL_PROPERTY
Improper Energy
SciTegic.value.DoubleValue
0.224190

@<SCITEGIC>MOL_PROPERTY
Van der Waals Energy
SciTegic.value.DoubleValue
1.328710

@<SCITEGIC>MOL_PROPERTY
Electrostatic Energy
SciTegic.value.DoubleValue
-10.601070

@<SCITEGIC>MOL_PROPERTY
Hydrogen Bond Energy
SciTegic.value.IntegerValue
0

@<SCITEGIC>MOL_PROPERTY
Solvation Free Energy
SciTegic.value.IntegerValue
0

@<SCITEGIC>MOL_PROPERTY
Resolution
SciTegic.value.IntegerValue
3

@<SCITEGIC>MOL_PROPERTY
PartialChargeMethod
SciTegic.value.StringValue
MomanyRone

@<SCITEGIC>MOL_PROPERTY
UseResidueTemplateCharge
SciTegic.value.StringValue
True

@<SCITEGIC>MOL_PROPERTY
Heavy atom RMSD to HL2 1
SciTegic.value.DoubleValue
2.866939

@<SCITEGIC>ATOM_PROPERTY
Formal Charge
SciTegic.value.StringValue
1 0
2 0
3 0
4 0
5 0
6 0
7 0
8 0
9 0
10 0
11 0
12 0
13 0
14 0
15 0
16 0
17 0
18 0
19 0
20 0
21 0
22 0
23 0
24 0
25 0
26 0
27 0
28 0
29 0
30 0
31 0
32 0
33 0
34 0
35 0
36 0
37 0
38 0
39 0
40 0
41 0
42 0
43 0
44 0
45 0

@<SCITEGIC>ATOM_PROPERTY
pdb_tempFactor
SciTegic.value.DoubleValue
1 0.00
2 0.00
3 0.00
4 0.00
5 0.00
6 0.00
7 0.00
8 0.00
9 0.00
10 0.00
11 0.00
12 0.00
13 0.00
14 0.00
15 0.00
16 0.00
17 0.00
18 0.00
19 0.00
20 0.00
21 0.00
22 0.00
23 0.00
24 0.00
25 0.00
26 0.00
27 0.00
28 0.00
29 0.00
30 0.00
31 0.00
32 0.00
33 0.00
34 0.00
35 0.00
36 0.00
37 0.00
38 0.00
39 0.00
40 0.00
41 0.00
42 0.00
43 0.00
44 0.00
45 0.00

@<SCITEGIC>ATOM_PROPERTY
pdb_occupancy
SciTegic.value.DoubleValue
1 1.00
2 1.00
3 1.00
4 1.00
5 1.00
6 1.00
7 1.00
8 1.00
9 1.00
10 1.00
11 1.00
12 1.00
13 1.00
14 1.00
15 1.00
16 1.00
17 1.00
18 1.00
19 1.00
20 1.00
21 1.00
22 1.00
23 1.00
24 1.00
25 1.00
26 1.00
27 1.00
28 1.00
29 1.00
30 1.00
31 1.00
32 1.00
33 1.00
34 1.00
35 1.00
36 1.00
37 1.00
38 1.00
39 1.00
40 1.00
41 1.00
42 1.00
43 1.00
44 1.00
45 1.00

#	Created by:	Discovery Studio
#	Creation time:	2019-08-05T15:52:10Z

@<TRIPOS>MOLECULE
5zid
   45    48     0 0 0
SMALL
USER_CHARGES


@<TRIPOS>ATOM
      1 C1           21.184900    3.349400   49.585600 C.2      1 SUBUNIT    0.0000
      2 C2           20.538800    2.337100   50.300700 C.2      1 SUBUNIT    0.0000
      3 C3           20.087900    1.218600   49.598000 C.2      1 SUBUNIT    0.0000
      4 C4           20.294200    1.141100   48.227100 C.2      1 SUBUNIT    0.0000
      5 C5           20.935500    2.162300   47.543400 C.2      1 SUBUNIT    0.0000
      6 C6           21.389200    3.283400   48.215600 C.2      1 SUBUNIT    0.0000
      7 F7           21.624800    4.445200   50.218900 F        1 SUBUNIT    0.0000
      8 F8           21.114700    2.083800   46.219500 F        1 SUBUNIT    0.0000
      9 F9           19.855000    0.063800   47.563800 F        1 SUBUNIT    0.0000
     10 C10          20.295100    2.441700   51.783700 C.3      1 SUBUNIT    0.0000
     11 O11          18.920900    2.208700   52.013100 O.3      1 SUBUNIT    0.0000
     12 C12          18.567500    2.309400   53.352400 C.2      1 SUBUNIT    0.0000
     13 C13          19.471000    2.076700   54.391500 C.2      1 SUBUNIT    0.0000
     14 C14          20.889500    1.659200   54.078300 C.3      1 SUBUNIT    0.0000
     15 C15          21.115000    1.422100   52.584300 C.3      1 SUBUNIT    0.0000
     16 N16          22.542600    1.459800   52.274300 N.3      1 SUBUNIT    0.0000
     17 C17          19.045900    2.266500   55.711200 C.2      1 SUBUNIT    0.0000
     18 C18          17.748400    2.691100   55.987300 C.2      1 SUBUNIT    0.0000
     19 C19          16.851400    2.860600   54.936400 C.2      1 SUBUNIT    0.0000
     20 C20          17.257500    2.660500   53.630000 C.2      1 SUBUNIT    0.0000
     21 C21          19.961900    2.001100   56.824200 C.2      1 SUBUNIT    0.0000
     22 C22          19.506600    1.873300   58.089300 C.2      1 SUBUNIT    0.0000
     23 C23          18.083700    2.207600   58.469200 C.3      1 SUBUNIT    0.0000
     24 C24          17.345600    3.029900   57.400300 C.3      1 SUBUNIT    0.0000
     25 O25          20.292000    1.562500   59.163700 O.3      1 SUBUNIT    0.0000
     26 C26          21.642600    1.240100   58.914000 C.3      1 SUBUNIT    0.0000
     27 C27          18.005500    2.880500   59.771700 C.1      1 SUBUNIT    0.0000
     28 N28          17.924900    3.402800   60.803100 N.1      1 SUBUNIT    0.0000
     29 H29          19.577600    0.417600   50.113700 H        1 SUBUNIT    0.0000
     30 H30          21.908000    4.076500   47.701600 H        1 SUBUNIT    0.0000
     31 H31          20.538500    3.449700   52.122400 H        1 SUBUNIT    0.0000
     32 H32          21.148700    0.757400   54.632700 H        1 SUBUNIT    0.0000
     33 H33          21.552700    2.453300   54.421200 H        1 SUBUNIT    0.0000
     34 H34          20.769300    0.419700   52.328400 H        1 SUBUNIT    0.0000
     35 H35          22.708900    1.290500   51.290500 H        1 SUBUNIT    0.0000
     36 H36          22.934600    2.371900   52.484200 H        1 SUBUNIT    0.0000
     37 H37          15.837400    3.183200   55.115500 H        1 SUBUNIT    0.0000
     38 H38          16.561500    2.813200   52.818000 H        1 SUBUNIT    0.0000
     39 H39          21.001100    1.889600   56.590200 H        1 SUBUNIT    0.0000
     40 H40          17.552800    1.264500   58.579300 H        1 SUBUNIT    0.0000
     41 H41          16.264600    2.952200   57.525200 H        1 SUBUNIT    0.0000
     42 H42          17.595600    4.076500   57.545000 H        1 SUBUNIT    0.0000
     43 H43          21.717000    0.310700   58.350100 H        1 SUBUNIT    0.0000
     44 H44          22.145100    2.024000   58.354700 H        1 SUBUNIT    0.0000
     45 H45          22.169400    1.133300   59.859800 H        1 SUBUNIT    0.0000
@<TRIPOS>BOND
     1    1    2 2
     2    1    6 1
     3    1    7 1
     4    2    3 1
     5    2   10 1
     6    3    4 2
     7    3   29 1
     8    4    5 1
     9    4    9 1
    10    5    6 2
    11    5    8 1
    12    6   30 1
    13   10   11 1
    14   10   15 1
    15   10   31 1
    16   11   12 1
    17   12   13 2
    18   12   20 1
    19   13   14 1
    20   13   17 1
    21   14   15 1
    22   14   32 1
    23   14   33 1
    24   15   16 1
    25   15   34 1
    26   16   35 1
    27   16   36 1
    28   17   18 2
    29   17   21 1
    30   18   19 1
    31   18   24 1
    32   19   20 2
    33   19   37 1
    34   20   38 1
    35   21   22 2
    36   21   39 1
    37   22   23 1
    38   22   25 1
    39   23   24 1
    40   23   27 1
    41   23   40 1
    42   24   41 1
    43   24   42 1
    44   25   26 1
    45   26   43 1
    46   26   44 1
    47   26   45 1
    48   27   28 3
@<SCITEGIC>MOL_PROPERTY
TopHits
SciTegic.value.IntegerValue
10

@<SCITEGIC>MOL_PROPERTY
-CDOCKER_ENERGY
SciTegic.value.DoubleValue
6.327127

@<SCITEGIC>MOL_PROPERTY
-CDOCKER_INTERACTION_ENERGY
SciTegic.value.DoubleValue
29.735861

@<SCITEGIC>MOL_PROPERTY
POSE_NUMBER
SciTegic.value.IntegerValue
10

@<SCITEGIC>MOL_PROPERTY
ForcefieldFFML
SciTegic.value.StringValue
<?xml version="1.0" encoding="UTF-8"?>
<!DOCTYPE ffml SYSTEM "Ffml.dtd">
<ffml version="1.0">
<forcefield name="CHARMm" derivedFrom="CHARMm" base="CHARMm">
<atomTypes>
</atomTypes>
<parameters>
<angle atom1="CUA1" atom2="CT" atom3="CUY2">
<quadratic
refValue="111.31"
forceConstant="63.3333"/>
</angle>
</parameters>
</forcefield>
</ffml>

@<SCITEGIC>MOL_PROPERTY
Initial Potential Energy
SciTegic.value.DoubleValue
33.787060

@<SCITEGIC>MOL_PROPERTY
Initial RMS Gradient
SciTegic.value.DoubleValue
13.408730

@<SCITEGIC>MOL_PROPERTY
Minimization Criteria
SciTegic.value.StringValue
 CONJUG> Minimization exiting with gradient tolerance ( 0.0100000) satisfied.

@<SCITEGIC>MOL_PROPERTY
CHARMm Energy
SciTegic.value.DoubleValue
19.634710

@<SCITEGIC>MOL_PROPERTY
Potential Energy
SciTegic.value.DoubleValue
19.634710

@<SCITEGIC>MOL_PROPERTY
RMS Gradient
SciTegic.value.DoubleValue
0.009040

@<SCITEGIC>MOL_PROPERTY
Bond Energy
SciTegic.value.DoubleValue
1.047970

@<SCITEGIC>MOL_PROPERTY
Angle Energy
SciTegic.value.DoubleValue
9.067780

@<SCITEGIC>MOL_PROPERTY
Urey-Bradley Energy
SciTegic.value.IntegerValue
0

@<SCITEGIC>MOL_PROPERTY
Dihedral Energy
SciTegic.value.DoubleValue
18.567129

@<SCITEGIC>MOL_PROPERTY
Improper Energy
SciTegic.value.DoubleValue
0.224190

@<SCITEGIC>MOL_PROPERTY
Van der Waals Energy
SciTegic.value.DoubleValue
1.328710

@<SCITEGIC>MOL_PROPERTY
Electrostatic Energy
SciTegic.value.DoubleValue
-10.601070

@<SCITEGIC>MOL_PROPERTY
Hydrogen Bond Energy
SciTegic.value.IntegerValue
0

@<SCITEGIC>MOL_PROPERTY
Solvation Free Energy
SciTegic.value.IntegerValue
0

@<SCITEGIC>MOL_PROPERTY
Resolution
SciTegic.value.IntegerValue
3

@<SCITEGIC>MOL_PROPERTY
PartialChargeMethod
SciTegic.value.StringValue
MomanyRone

@<SCITEGIC>MOL_PROPERTY
UseResidueTemplateCharge
SciTegic.value.StringValue
True

@<SCITEGIC>MOL_PROPERTY
Heavy atom RMSD to HL2 1
SciTegic.value.DoubleValue
8.641115

@<SCITEGIC>ATOM_PROPERTY
Formal Charge
SciTegic.value.StringValue
1 0
2 0
3 0
4 0
5 0
6 0
7 0
8 0
9 0
10 0
11 0
12 0
13 0
14 0
15 0
16 0
17 0
18 0
19 0
20 0
21 0
22 0
23 0
24 0
25 0
26 0
27 0
28 0
29 0
30 0
31 0
32 0
33 0
34 0
35 0
36 0
37 0
38 0
39 0
40 0
41 0
42 0
43 0
44 0
45 0

@<SCITEGIC>ATOM_PROPERTY
pdb_tempFactor
SciTegic.value.DoubleValue
1 0.00
2 0.00
3 0.00
4 0.00
5 0.00
6 0.00
7 0.00
8 0.00
9 0.00
10 0.00
11 0.00
12 0.00
13 0.00
14 0.00
15 0.00
16 0.00
17 0.00
18 0.00
19 0.00
20 0.00
21 0.00
22 0.00
23 0.00
24 0.00
25 0.00
26 0.00
27 0.00
28 0.00
29 0.00
30 0.00
31 0.00
32 0.00
33 0.00
34 0.00
35 0.00
36 0.00
37 0.00
38 0.00
39 0.00
40 0.00
41 0.00
42 0.00
43 0.00
44 0.00
45 0.00

@<SCITEGIC>ATOM_PROPERTY
pdb_occupancy
SciTegic.value.DoubleValue
1 1.00
2 1.00
3 1.00
4 1.00
5 1.00
6 1.00
7 1.00
8 1.00
9 1.00
10 1.00
11 1.00
12 1.00
13 1.00
14 1.00
15 1.00
16 1.00
17 1.00
18 1.00
19 1.00
20 1.00
21 1.00
22 1.00
23 1.00
24 1.00
25 1.00
26 1.00
27 1.00
28 1.00
29 1.00
30 1.00
31 1.00
32 1.00
33 1.00
34 1.00
35 1.00
36 1.00
37 1.00
38 1.00
39 1.00
40 1.00
41 1.00
42 1.00
43 1.00
44 1.00
45 1.00
