# Supplementary material for: Discovery of Novel DPP-IV Inhibitors as Potential Candidates for the Treatment of Type 2 Diabetes Mellitus Predicted by 3D QSAR Pharmacophore Models, Molecular Docking and De Novo Evolution
Source: Molecules. 2019 Aug 7;24(16):2870. doi: 10.3390/molecules24162870 (PMC6720998; doi:10.3390/molecules24162870)
Supplement: Supplementary file 1 [file molecules-24-02870-s001.zip › Supplementary materials/Virtual screening/6365_comp.mol2]

@<TRIPOS>MOLECULE
benzyl_beta_-D-apiofuranosyl-(1-6)-beta_-D-glucopyranoside.cdx
54  56  1  0  0
SMALL
FORMAL_CHARGES
@<TRIPOS>ATOM
    1 C1        -5.1057     1.3421     1.0528 C.3        1 SUBUNIT  0
    2 C2        -3.9012     2.2092     1.4237 C.3        1 SUBUNIT  0
    3 O3        -3.3973     1.5127     2.5425 O.3        1 SUBUNIT  0
    4 C4        -4.4603     1.1472     3.3894 C.3        1 SUBUNIT  0
    5 C5        -5.6430     0.8963     2.4474 C.3        1 SUBUNIT  0
    6 O6        -6.7554     1.6799     2.8914 O.3        1 SUBUNIT  0
    7 O7        -6.0402     2.0402     0.2605 O.3        1 SUBUNIT  0
    8 O8        -2.9685     2.2675     0.3845 O.3        1 SUBUNIT  0
    9 C9        -2.2408     1.0647     0.1951 C.3        1 SUBUNIT  0
   10 C10       -1.8103     1.0031    -1.2692 C.3        1 SUBUNIT  0
   11 O11       -0.7639     0.0593    -1.3521 O.3        1 SUBUNIT  0
   12 C12       -0.1592    -0.0827    -2.6353 C.3        1 SUBUNIT  0
   13 C13       -1.2195    -0.5797    -3.6498 C.3        1 SUBUNIT  0
   14 C14       -2.4618     0.3330    -3.6486 C.3        1 SUBUNIT  0
   15 C15       -2.9596     0.5454    -2.2028 C.3        1 SUBUNIT  0
   16 O16        0.8994    -1.0292    -2.5454 O.3        1 SUBUNIT  0
   17 C17        2.1160    -0.4282    -2.1608 C.3        1 SUBUNIT  0
   18 C18        3.0949    -0.5278    -3.2704 C.2        1 SUBUNIT  0
   19 C19        3.4337     0.6061    -4.0203 C.2        1 SUBUNIT  0
   20 C20        4.3633     0.5032    -5.0640 C.2        1 SUBUNIT  0
   21 C21        4.9415    -0.7305    -5.3732 C.2        1 SUBUNIT  0
   22 C22        4.6028    -1.8644    -4.6233 C.2        1 SUBUNIT  0
   23 C23        3.6857    -1.7646    -3.5643 C.2        1 SUBUNIT  0
   24 O24       -0.6580    -0.6136    -4.9538 O.3        1 SUBUNIT  0
   25 O25       -3.4938    -0.2353    -4.4392 O.3        1 SUBUNIT  0
   26 O26       -3.9807     1.5352    -2.1835 O.3        1 SUBUNIT  0
   27 C27       -6.0884    -0.5566     2.4336 C.3        1 SUBUNIT  0
   28 O28       -6.3696    -0.9384     3.7626 O.3        1 SUBUNIT  0
   29 H29       -4.8682     0.5036     0.4319 H          1 SUBUNIT  0
   30 H30       -4.1398     3.2341     1.6180 H          1 SUBUNIT  0
   31 H31       -4.6758     1.9026     4.1160 H          1 SUBUNIT  0
   32 H32       -4.2188     0.2595     3.9359 H          1 SUBUNIT  0
   33 H33       -6.9946     2.3114     2.2091 H          1 SUBUNIT  0
   34 H34       -6.7773     1.4621     0.0509 H          1 SUBUNIT  0
   35 H35       -2.8479     0.2187     0.4413 H          1 SUBUNIT  0
   36 H36       -1.3784     1.0578     0.8283 H          1 SUBUNIT  0
   37 H37       -1.5116     1.9811    -1.5842 H          1 SUBUNIT  0
   38 H38        0.2283     0.8593    -2.9631 H          1 SUBUNIT  0
   39 H39       -1.5226    -1.5638    -3.3590 H          1 SUBUNIT  0
   40 H40       -2.1917     1.2798    -4.0676 H          1 SUBUNIT  0
   41 H41       -3.3392    -0.3912    -1.8511 H          1 SUBUNIT  0
   42 H42        2.5035    -0.9317    -1.2999 H          1 SUBUNIT  0
   43 H43        1.9458     0.6022    -1.9279 H          1 SUBUNIT  0
   44 H44        2.9829     1.5503    -3.7962 H          1 SUBUNIT  0
   45 H45        4.6312     1.3731    -5.6265 H          1 SUBUNIT  0
   46 H46        5.6405    -0.8090    -6.1795 H          1 SUBUNIT  0
   47 H47        5.0445    -2.8102    -4.8584 H          1 SUBUNIT  0
   48 H48        3.4390    -2.6292    -2.9841 H          1 SUBUNIT  0
   49 H49       -1.1786    -0.0604    -5.5408 H          1 SUBUNIT  0
   50 H50       -3.1760    -0.3639    -5.3359 H          1 SUBUNIT  0
   51 H51       -4.7001     1.2641    -2.7585 H          1 SUBUNIT  0
   52 H52       -5.3198    -1.1774     2.0228 H          1 SUBUNIT  0
   53 H53       -6.9670    -0.6615     1.8319 H          1 SUBUNIT  0
   54 H54       -6.6538    -1.8553     3.7788 H          1 SUBUNIT  0
@<TRIPOS>BOND
    1     1     2 1
    2     1     7 1
    3     1    29 1
    4     2     3 1
    5     2     8 1
    6     2    30 1
    7     3     4 1
    8     4     5 1
    9     4    31 1
   10     4    32 1
   11     5     1 1
   12     5     6 1
   13     5    27 1
   14     6    33 1
   15     7    34 1
   16     8     9 1
   17     9    10 1
   18     9    35 1
   19     9    36 1
   20    10    11 1
   21    10    37 1
   22    11    12 1
   23    12    13 1
   24    12    16 1
   25    12    38 1
   26    13    14 1
   27    13    24 1
   28    13    39 1
   29    14    15 1
   30    14    25 1
   31    14    40 1
   32    15    10 1
   33    15    26 1
   34    15    41 1
   35    16    17 1
   36    17    18 1
   37    17    42 1
   38    17    43 1
   39    18    19 2
   40    19    20 1
   41    19    44 1
   42    20    21 2
   43    20    45 1
   44    21    22 1
   45    21    46 1
   46    22    23 2
   47    22    47 1
   48    23    18 1
   49    23    48 1
   50    24    49 1
   51    25    50 1
   52    26    51 1
   53    27    28 1
   54    27    52 1
   55    27    53 1
   56    28    54 1
@<TRIPOS>SUBSTRUCTURE
1   ****   1
@<SCITEGIC>MOL_PROPERTY
Estimate
SciTegic.value.StringValue
0.143493

@<SCITEGIC>MOL_PROPERTY
FitValue
SciTegic.value.StringValue
7.84177

@<SCITEGIC>MOL_PROPERTY
Forcefield
SciTegic.value.StringValue
CHARMm

@<SCITEGIC>MOL_PROPERTY
PartialChargeMethod
SciTegic.value.StringValue
MomanyRone

@<SCITEGIC>MOL_PROPERTY
UseResidueTemplateCharge
SciTegic.value.StringValue
True

@<SCITEGIC>MOL_PROPERTY
ForcefieldBase
SciTegic.value.StringValue
CHARMm

@<SCITEGIC>MOL_PROPERTY
ForcefieldFFML
SciTegic.value.StringValue
<?xml version="1.0" encoding="UTF-8"?>
"<!DOCTYPE ffml SYSTEM "Ffml.dtd">"
"<ffml version="1.0">"
"<forcefield name="CHARMm" derivedFrom="CHARMm" base="CHARMm">"
<atomTypes>
</atomTypes>
<parameters>
</parameters>
</forcefield>
</ffml>

@<SCITEGIC>MOL_PROPERTY
Initial Potential Energy
SciTegic.value.StringValue
83.10542

@<SCITEGIC>MOL_PROPERTY
Initial RMS Gradient
SciTegic.value.StringValue
9.1189

@<SCITEGIC>MOL_PROPERTY
Minimization Criteria
SciTegic.value.StringValue
CONJUG> Minimization exiting with gradient tolerance ( 0.0100000) satisfied.

@<SCITEGIC>MOL_PROPERTY
CHARMm Energy
SciTegic.value.StringValue
39.43298

@<SCITEGIC>MOL_PROPERTY
Potential Energy
SciTegic.value.StringValue
39.43298

@<SCITEGIC>MOL_PROPERTY
RMS Gradient
SciTegic.value.StringValue
0.00978

@<SCITEGIC>MOL_PROPERTY
Bond Energy
SciTegic.value.StringValue
1.3074

@<SCITEGIC>MOL_PROPERTY
Angle Energy
SciTegic.value.StringValue
11.38912

@<SCITEGIC>MOL_PROPERTY
Urey-Bradley Energy
SciTegic.value.StringValue
0

@<SCITEGIC>MOL_PROPERTY
Dihedral Energy
SciTegic.value.StringValue
54.5095

@<SCITEGIC>MOL_PROPERTY
Improper Energy
SciTegic.value.StringValue
0.00187

@<SCITEGIC>MOL_PROPERTY
Van der Waals Energy
SciTegic.value.StringValue
-3.14746

@<SCITEGIC>MOL_PROPERTY
Electrostatic Energy
SciTegic.value.StringValue
-24.62746

@<SCITEGIC>MOL_PROPERTY
Hydrogen Bond Energy
SciTegic.value.StringValue
0

@<SCITEGIC>MOL_PROPERTY
Solvation Free Energy
SciTegic.value.StringValue
0

@<SCITEGIC>MOL_PROPERTY
REMARK99
SciTegic.value.StringValue
REMARK  99  MacroMolecule created from Mol2 file
REMARK  99  benzyl_beta_-D-apiofuranosyl-(1-6)-beta_-D-glucopyranoside.cdx
REMARK  99  PROTEIN
REMARK  99  USER_CHARGES
REMARK  99
REMARK  99

@<SCITEGIC>ATOM_PROPERTY
Formal Charge
SciTegic.value.StringValue
1 0
2 0
3 0
4 0
5 0
6 0
7 0
8 0
9 0
10 0
11 0
12 0
13 0
14 0
15 0
16 0
17 0
18 0
19 0
20 0
21 0
22 0
23 0
24 0
25 0
26 0
27 0
28 0
29 0
30 0
31 0
32 0
33 0
34 0
35 0
36 0
37 0
38 0
39 0
40 0
41 0
42 0
43 0
44 0
45 0
46 0
47 0
48 0
49 0
50 0
51 0
52 0
53 0
54 0

@<SCITEGIC>ATOM_PROPERTY
pdb_tempFactor
SciTegic.value.DoubleValue
1 0
2 0
3 0
4 0
5 0
6 0
7 0
8 0
9 0
10 0
11 0
12 0
13 0
14 0
15 0
16 0
17 0
18 0
19 0
20 0
21 0
22 0
23 0
24 0
25 0
26 0
27 0
28 0
29 0
30 0
31 0
32 0
33 0
34 0
35 0
36 0
37 0
38 0
39 0
40 0
41 0
42 0
43 0
44 0
45 0
46 0
47 0
48 0
49 0
50 0
51 0
52 0
53 0
54 0

@<SCITEGIC>ATOM_PROPERTY
pdb_occupancy
SciTegic.value.DoubleValue
1 1
2 1
3 1
4 1
5 1
6 1
7 1
8 1
9 1
10 1
11 1
12 1
13 1
14 1
15 1
16 1
17 1
18 1
19 1
20 1
21 1
22 1
23 1
24 1
25 1
26 1
27 1
28 1
29 1
30 1
31 1
32 1
33 1
34 1
35 1
36 1
37 1
38 1
39 1
40 1
41 1
42 1
43 1
44 1
45 1
46 1
47 1
48 1
49 1
50 1
51 1
52 1
53 1
54 1

@<TRIPOS>MOLECULE
chikusetsusaponin-L5.cdx
141  147  1  0  0
SMALL
FORMAL_CHARGES
@<TRIPOS>ATOM
    1 O1        -2.5738     4.3950    -3.8695 O.3        1 SUBUNIT  0
    2 C2        -1.5329     3.8568    -4.6785 C.3        1 SUBUNIT  0
    3 C3        -0.1488     4.1682    -4.1025 C.3        1 SUBUNIT  0
    4 C4         0.2165     5.6567    -4.1823 C.3        1 SUBUNIT  0
    5 C5         0.2221     6.1323    -5.6622 C.3        1 SUBUNIT  0
    6 C6         0.6043     7.6296    -5.7483 C.3        1 SUBUNIT  0
    7 C7         0.4549     8.1738    -7.1678 C.3        1 SUBUNIT  0
    8 C8        -0.9934     7.9995    -7.7267 C.3        1 SUBUNIT  0
    9 C9        -1.2652     8.6788    -9.0973 C.3        1 SUBUNIT  0
   10 C10       -2.7451     8.4273    -9.5303 C.3        1 SUBUNIT  0
   11 C11       -3.1151     6.9324    -9.5351 C.3        1 SUBUNIT  0
   12 C12       -2.8520     6.3261    -8.1504 C.3        1 SUBUNIT  0
   13 C13       -1.3840     6.4788    -7.6952 C.3        1 SUBUNIT  0
   14 C14       -0.4992     5.6632    -8.6688 C.3        1 SUBUNIT  0
   15 C15       -1.2111     5.9099    -6.2468 C.3        1 SUBUNIT  0
   16 C16       -1.6213     4.4109    -6.1116 C.3        1 SUBUNIT  0
   17 O17       -2.9985     8.9498   -10.8145 O.3        1 SUBUNIT  0
   18 C18       -0.2865     8.1617   -10.1696 C.3        1 SUBUNIT  0
   19 C19       -1.0904    10.2000    -9.0078 C.3        1 SUBUNIT  0
   20 O20        0.8197     9.5365    -7.1055 O.3        1 SUBUNIT  0
   21 C21        1.2751     5.3159    -6.4416 C.3        1 SUBUNIT  0
   22 C22        1.5679     5.6212    -3.4744 C.3        1 SUBUNIT  0
   23 C23        1.3946     4.6349    -2.3209 C.3        1 SUBUNIT  0
   24 C24        0.1305     3.8217    -2.6341 C.3        1 SUBUNIT  0
   25 C25        3.8614     0.9270    -3.1768 C.2        1 SUBUNIT  0
   26 C26        2.6045     1.1672    -2.4044 C.3        1 SUBUNIT  0
   27 C27        1.5297     1.8494    -3.2566 C.3        1 SUBUNIT  0
   28 C28        0.3211     2.3100    -2.4324 C.3        1 SUBUNIT  0
   29 C29        2.8893    -1.2380    -3.7462 C.3        1 SUBUNIT  0
   30 C30        4.0126    -0.2475    -3.8172 C.2        1 SUBUNIT  0
   31 C31        5.3127    -0.4958    -4.5488 C.3        1 SUBUNIT  0
   32 C32        0.4866     2.0255    -0.9290 C.3        1 SUBUNIT  0
   33 O33       -0.8178     1.6501    -2.8966 O.3        1 SUBUNIT  0
   34 C34       -0.7853     0.2575    -2.6997 C.3        1 SUBUNIT  0
   35 C35       -1.4974    -0.5243    -3.8369 C.3        1 SUBUNIT  0
   36 C36       -3.0355    -0.3064    -3.7809 C.3        1 SUBUNIT  0
   37 C37       -3.5439    -0.6285    -2.3552 C.3        1 SUBUNIT  0
   38 C38       -2.7323     0.1487    -1.2752 C.3        1 SUBUNIT  0
   39 O39       -1.3397    -0.1024    -1.4484 O.3        1 SUBUNIT  0
   40 C40       -3.1034    -0.2601     0.1445 C.3        1 SUBUNIT  0
   41 O41       -4.3635     0.2930     0.4534 O.3        1 SUBUNIT  0
   42 C42       -5.2181    -0.5992     1.1221 C.3        1 SUBUNIT  0
   43 C43       -6.6492    -0.0149     1.3341 C.3        1 SUBUNIT  0
   44 C44       -6.8135     0.7013     2.7007 C.3        1 SUBUNIT  0
   45 C45       -6.4087    -0.2639     3.8438 C.3        1 SUBUNIT  0
   46 O46       -7.5591    -0.8337     4.4198 O.3        1 SUBUNIT  0
   47 C47       -7.3044    -1.5016     5.6343 C.3        1 SUBUNIT  0
   48 C48       -8.5792    -1.5017     6.5346 C.3        1 SUBUNIT  0
   49 C49       -8.3652    -2.3759     7.8000 C.3        1 SUBUNIT  0
   50 O50       -7.4429    -4.4967     8.5458 O.3        1 SUBUNIT  0
   51 C51       -7.8254    -3.7677     7.3907 C.3        1 SUBUNIT  0
   52 O52       -6.9402    -2.8505     5.3217 O.3        1 SUBUNIT  0
   53 C53       -6.6036    -3.6375     6.4648 C.3        1 SUBUNIT  0
   54 O54       -9.5985    -2.5173     8.4907 O.3        1 SUBUNIT  0
   55 O55       -8.8598    -0.1769     6.9106 O.3        1 SUBUNIT  0
   56 O56       -4.5955    -0.9491     2.3632 O.3        1 SUBUNIT  0
   57 C57       -5.4839    -1.4255     3.3862 C.3        1 SUBUNIT  0
   58 O58       -5.9937     1.8541     2.7389 O.3        1 SUBUNIT  0
   59 O59       -7.0825     0.7845     0.2666 O.3        1 SUBUNIT  0
   60 O60       -4.9069    -0.2606    -2.2586 O.3        1 SUBUNIT  0
   61 O61       -3.6654    -1.1892    -4.7116 O.3        1 SUBUNIT  0
   62 O62       -0.9806    -0.1406    -5.0925 O.3        1 SUBUNIT  0
   63 C63       -0.6846     6.5312    -3.2974 C.3        1 SUBUNIT  0
   64 H64       -3.4248     4.1814    -4.2591 H          1 SUBUNIT  0
   65 H65       -1.6633     2.7948    -4.6932 H          1 SUBUNIT  0
   66 H66        0.4278     3.5239    -4.7328 H          1 SUBUNIT  0
   67 H67        1.6305     7.7273    -5.4614 H          1 SUBUNIT  0
   68 H68       -0.0332     8.1876    -5.0948 H          1 SUBUNIT  0
   69 H69        1.0810     7.6287    -7.8428 H          1 SUBUNIT  0
   70 H70       -1.6449     8.5423    -7.0741 H          1 SUBUNIT  0
   71 H71       -3.3476     8.9290    -8.8022 H          1 SUBUNIT  0
   72 H72       -2.5177     6.4235   -10.2623 H          1 SUBUNIT  0
   73 H73       -4.1513     6.8240    -9.7790 H          1 SUBUNIT  0
   74 H74       -3.0606     5.2786    -8.2143 H          1 SUBUNIT  0
   75 H75       -3.4828     6.8157    -7.4381 H          1 SUBUNIT  0
   76 H76       -0.4024     4.6606    -8.3080 H          1 SUBUNIT  0
   77 H77        0.4691     6.1140    -8.7335 H          1 SUBUNIT  0
   78 H78       -0.9526     5.6513    -9.6379 H          1 SUBUNIT  0
   79 H79       -1.8968     6.4848    -5.6601 H          1 SUBUNIT  0
   80 H80       -0.9271     3.8489    -6.7008 H          1 SUBUNIT  0
   81 H81       -2.6316     4.3082    -6.4489 H          1 SUBUNIT  0
   82 H82       -3.9285     8.8415   -11.0263 H          1 SUBUNIT  0
   83 H83       -0.7244     7.3298   -10.6807 H          1 SUBUNIT  0
   84 H84        0.6248     7.8531    -9.7015 H          1 SUBUNIT  0
   85 H85       -0.0805     8.9430   -10.8710 H          1 SUBUNIT  0
   86 H86       -1.2892    10.6387    -9.9633 H          1 SUBUNIT  0
   87 H87       -1.7729    10.5955    -8.2849 H          1 SUBUNIT  0
   88 H88       -0.0872    10.4270    -8.7129 H          1 SUBUNIT  0
   89 H89        0.2114    10.0047    -6.5290 H          1 SUBUNIT  0
   90 H90        1.6684     5.9106    -7.2395 H          1 SUBUNIT  0
   91 H91        0.8180     4.4363    -6.8442 H          1 SUBUNIT  0
   92 H92        2.0690     5.0351    -5.7814 H          1 SUBUNIT  0
   93 H93        1.8624     6.5902    -3.1291 H          1 SUBUNIT  0
   94 H94        2.3324     5.2848    -4.1433 H          1 SUBUNIT  0
   95 H95        1.3066     5.1443    -1.3841 H          1 SUBUNIT  0
   96 H96        2.2444     3.9879    -2.2560 H          1 SUBUNIT  0
   97 H97       -0.6786     4.0629    -1.9767 H          1 SUBUNIT  0
   98 H98        4.6261     1.6741    -3.2199 H          1 SUBUNIT  0
   99 H99        2.8381     1.8151    -1.5855 H          1 SUBUNIT  0
  100 H100       2.2266     0.2278    -2.0584 H          1 SUBUNIT  0
  101 H101       1.1794     1.1314    -3.9684 H          1 SUBUNIT  0
  102 H102       1.9631     2.7031    -3.7342 H          1 SUBUNIT  0
  103 H103       3.1586    -2.1220    -4.2855 H          1 SUBUNIT  0
  104 H104       2.0090    -0.8105    -4.1789 H          1 SUBUNIT  0
  105 H105       2.6985    -1.4883    -2.7235 H          1 SUBUNIT  0
  106 H106       5.4456     0.2510    -5.3034 H          1 SUBUNIT  0
  107 H107       6.1264    -0.4509    -3.8554 H          1 SUBUNIT  0
  108 H108       5.2860    -1.4632    -5.0051 H          1 SUBUNIT  0
  109 H109      -0.3751     2.3788    -0.4022 H          1 SUBUNIT  0
  110 H110       0.5919     0.9719    -0.7748 H          1 SUBUNIT  0
  111 H111       1.3582     2.5281    -0.5648 H          1 SUBUNIT  0
  112 H112       0.2487    -0.0173    -2.7137 H          1 SUBUNIT  0
  113 H113      -1.3096    -1.5685    -3.6983 H          1 SUBUNIT  0
  114 H114      -3.2670     0.7089    -4.0268 H          1 SUBUNIT  0
  115 H115      -3.4202    -1.6770    -2.1815 H          1 SUBUNIT  0
  116 H116      -2.9658     1.1849    -1.4044 H          1 SUBUNIT  0
  117 H117      -2.3668     0.0970     0.8337 H          1 SUBUNIT  0
  118 H118      -3.1508    -1.3269     0.2124 H          1 SUBUNIT  0
  119 H119      -5.3619    -1.4726     0.5210 H          1 SUBUNIT  0
  120 H120      -7.2990    -0.8648     1.3553 H          1 SUBUNIT  0
  121 H121      -7.8354     0.9925     2.8262 H          1 SUBUNIT  0
  122 H122      -5.8641     0.3330     4.5452 H          1 SUBUNIT  0
  123 H123      -6.5190    -1.0067     6.1663 H          1 SUBUNIT  0
  124 H124      -9.3996    -1.9143     5.9853 H          1 SUBUNIT  0
  125 H125      -7.6524    -1.9034     8.4431 H          1 SUBUNIT  0
  126 H126      -8.2041    -4.6089     9.1200 H          1 SUBUNIT  0
  127 H127      -8.6065    -4.2810     6.8698 H          1 SUBUNIT  0
  128 H128      -5.8075    -3.1610     6.9978 H          1 SUBUNIT  0
  129 H129      -6.2946    -4.6112     6.1464 H          1 SUBUNIT  0
  130 H130      -9.9263    -1.6504     8.7409 H          1 SUBUNIT  0
  131 H131      -8.9910     0.3580     6.1243 H          1 SUBUNIT  0
  132 H132      -4.9141    -1.7800     4.2196 H          1 SUBUNIT  0
  133 H133      -6.0796    -2.2253     2.9984 H          1 SUBUNIT  0
  134 H134      -5.0752     1.5974     2.6289 H          1 SUBUNIT  0
  135 H135      -8.0111     0.9982     0.3832 H          1 SUBUNIT  0
  136 H136      -5.4141    -0.7354    -2.9211 H          1 SUBUNIT  0
  137 H137      -3.3540    -0.9944    -5.5985 H          1 SUBUNIT  0
  138 H138      -1.6955     0.1760    -5.6496 H          1 SUBUNIT  0
  139 H139      -0.7634     6.0923    -2.3247 H          1 SUBUNIT  0
  140 H140      -0.2605     7.5100    -3.2137 H          1 SUBUNIT  0
  141 H141      -1.6575     6.6004    -3.7373 H          1 SUBUNIT  0
@<TRIPOS>BOND
    1     1     2 1
    2     1    64 1
    3     2     3 1
    4     2    65 1
    5     3     4 1
    6     3    66 1
    7     4     5 1
    8     4    22 1
    9     5     6 1
   10     6     7 1
   11     6    67 1
   12     6    68 1
   13     7     8 1
   14     7    20 1
   15     7    69 1
   16     8     9 1
   17     8    70 1
   18     9    10 1
   19    10    11 1
   20    10    17 1
   21    10    71 1
   22    11    12 1
   23    11    72 1
   24    11    73 1
   25    12    13 1
   26    12    74 1
   27    12    75 1
   28    13     8 1
   29    13    15 1
   30    14    13 1
   31    14    76 1
   32    14    77 1
   33    14    78 1
   34    15     5 1
   35    15    16 1
   36    15    79 1
   37    16     2 1
   38    16    80 1
   39    16    81 1
   40    17    82 1
   41    18     9 1
   42    18    83 1
   43    18    84 1
   44    18    85 1
   45    19     9 1
   46    19    86 1
   47    19    87 1
   48    19    88 1
   49    20    89 1
   50    21     5 1
   51    21    90 1
   52    21    91 1
   53    21    92 1
   54    22    23 1
   55    22    93 1
   56    22    94 1
   57    23    24 1
   58    23    95 1
   59    23    96 1
   60    24     3 1
   61    24    97 1
   62    25    26 1
   63    25    98 1
   64    26    27 1
   65    26    99 1
   66    26   100 1
   67    27    28 1
   68    27   101 1
   69    27   102 1
   70    28    24 1
   71    28    32 1
   72    28    33 1
   73    29    30 1
   74    29   103 1
   75    29   104 1
   76    29   105 1
   77    30    25 2
   78    30    31 1
   79    31   106 1
   80    31   107 1
   81    31   108 1
   82    32   109 1
   83    32   110 1
   84    32   111 1
   85    33    34 1
   86    34    35 1
   87    34   112 1
   88    35    36 1
   89    35    62 1
   90    35   113 1
   91    36    37 1
   92    36    61 1
   93    36   114 1
   94    37    38 1
   95    37    60 1
   96    37   115 1
   97    38    39 1
   98    38    40 1
   99    38   116 1
  100    39    34 1
  101    40    41 1
  102    40   117 1
  103    40   118 1
  104    41    42 1
  105    42    43 1
  106    42    56 1
  107    42   119 1
  108    43    44 1
  109    43    59 1
  110    43   120 1
  111    44    45 1
  112    44    58 1
  113    44   121 1
  114    45    46 1
  115    45   122 1
  116    46    47 1
  117    47    48 1
  118    47    52 1
  119    47   123 1
  120    48    49 1
  121    48    55 1
  122    48   124 1
  123    49    54 1
  124    49   125 1
  125    50    51 1
  126    50   126 1
  127    51    49 1
  128    51   127 1
  129    52    53 1
  130    53    51 1
  131    53   128 1
  132    53   129 1
  133    54   130 1
  134    55   131 1
  135    56    57 1
  136    57    45 1
  137    57   132 1
  138    57   133 1
  139    58   134 1
  140    59   135 1
  141    60   136 1
  142    61   137 1
  143    62   138 1
  144    63     4 1
  145    63   139 1
  146    63   140 1
  147    63   141 1
@<TRIPOS>SUBSTRUCTURE
1   ****   1
@<SCITEGIC>MOL_PROPERTY
Estimate
SciTegic.value.StringValue
0.31857

@<SCITEGIC>MOL_PROPERTY
FitValue
SciTegic.value.StringValue
7.49539

@<SCITEGIC>MOL_PROPERTY
Forcefield
SciTegic.value.StringValue
CHARMm

@<SCITEGIC>MOL_PROPERTY
PartialChargeMethod
SciTegic.value.StringValue
MomanyRone

@<SCITEGIC>MOL_PROPERTY
UseResidueTemplateCharge
SciTegic.value.StringValue
True

@<SCITEGIC>MOL_PROPERTY
ForcefieldBase
SciTegic.value.StringValue
CHARMm

@<SCITEGIC>MOL_PROPERTY
ForcefieldFFML
SciTegic.value.StringValue
<?xml version="1.0" encoding="UTF-8"?>
"<!DOCTYPE ffml SYSTEM "Ffml.dtd">"
"<ffml version="1.0">"
"<forcefield name="CHARMm" derivedFrom="CHARMm" base="CHARMm">"
<atomTypes>
</atomTypes>
<parameters>
</parameters>
</forcefield>
</ffml>

@<SCITEGIC>MOL_PROPERTY
Initial Potential Energy
SciTegic.value.StringValue
268.50789

@<SCITEGIC>MOL_PROPERTY
Initial RMS Gradient
SciTegic.value.StringValue
9.4292

@<SCITEGIC>MOL_PROPERTY
Minimization Criteria
SciTegic.value.StringValue
CONJUG> Minimization exiting with gradient tolerance ( 0.0100000) satisfied.

@<SCITEGIC>MOL_PROPERTY
CHARMm Energy
SciTegic.value.StringValue
152.55028

@<SCITEGIC>MOL_PROPERTY
Potential Energy
SciTegic.value.StringValue
152.55028

@<SCITEGIC>MOL_PROPERTY
RMS Gradient
SciTegic.value.StringValue
0.01

@<SCITEGIC>MOL_PROPERTY
Bond Energy
SciTegic.value.StringValue
7.51685

@<SCITEGIC>MOL_PROPERTY
Angle Energy
SciTegic.value.StringValue
40.18522

@<SCITEGIC>MOL_PROPERTY
Urey-Bradley Energy
SciTegic.value.StringValue
0

@<SCITEGIC>MOL_PROPERTY
Dihedral Energy
SciTegic.value.StringValue
175.66001

@<SCITEGIC>MOL_PROPERTY
Improper Energy
SciTegic.value.StringValue
2.18135

@<SCITEGIC>MOL_PROPERTY
Van der Waals Energy
SciTegic.value.StringValue
-18.47395

@<SCITEGIC>MOL_PROPERTY
Electrostatic Energy
SciTegic.value.StringValue
-54.51919

@<SCITEGIC>MOL_PROPERTY
Hydrogen Bond Energy
SciTegic.value.StringValue
0

@<SCITEGIC>MOL_PROPERTY
Solvation Free Energy
SciTegic.value.StringValue
0

@<SCITEGIC>MOL_PROPERTY
REMARK99
SciTegic.value.StringValue
REMARK  99  MacroMolecule created from Mol2 file
REMARK  99  chikusetsusaponin-L5.cdx
REMARK  99  PROTEIN
REMARK  99  USER_CHARGES
REMARK  99
REMARK  99

@<SCITEGIC>ATOM_PROPERTY
Formal Charge
SciTegic.value.StringValue
1 0
2 0
3 0
4 0
5 0
6 0
7 0
8 0
9 0
10 0
11 0
12 0
13 0
14 0
15 0
16 0
17 0
18 0
19 0
20 0
21 0
22 0
23 0
24 0
25 0
26 0
27 0
28 0
29 0
30 0
31 0
32 0
33 0
34 0
35 0
36 0
37 0
38 0
39 0
40 0
41 0
42 0
43 0
44 0
45 0
46 0
47 0
48 0
49 0
50 0
51 0
52 0
53 0
54 0
55 0
56 0
57 0
58 0
59 0
60 0
61 0
62 0
63 0
64 0
65 0
66 0
67 0
68 0
69 0
70 0
71 0
72 0
73 0
74 0
75 0
76 0
77 0
78 0
79 0
80 0
81 0
82 0
83 0
84 0
85 0
86 0
87 0
88 0
89 0
90 0
91 0
92 0
93 0
94 0
95 0
96 0
97 0
98 0
99 0
100 0
101 0
102 0
103 0
104 0
105 0
106 0
107 0
108 0
109 0
110 0
111 0
112 0
113 0
114 0
115 0
116 0
117 0
118 0
119 0
120 0
121 0
122 0
123 0
124 0
125 0
126 0
127 0
128 0
129 0
130 0
131 0
132 0
133 0
134 0
135 0
136 0
137 0
138 0
139 0
140 0
141 0

@<SCITEGIC>ATOM_PROPERTY
pdb_tempFactor
SciTegic.value.DoubleValue
1 0
2 0
3 0
4 0
5 0
6 0
7 0
8 0
9 0
10 0
11 0
12 0
13 0
14 0
15 0
16 0
17 0
18 0
19 0
20 0
21 0
22 0
23 0
24 0
25 0
26 0
27 0
28 0
29 0
30 0
31 0
32 0
33 0
34 0
35 0
36 0
37 0
38 0
39 0
40 0
41 0
42 0
43 0
44 0
45 0
46 0
47 0
48 0
49 0
50 0
51 0
52 0
53 0
54 0
55 0
56 0
57 0
58 0
59 0
60 0
61 0
62 0
63 0
64 0
65 0
66 0
67 0
68 0
69 0
70 0
71 0
72 0
73 0
74 0
75 0
76 0
77 0
78 0
79 0
80 0
81 0
82 0
83 0
84 0
85 0
86 0
87 0
88 0
89 0
90 0
91 0
92 0
93 0
94 0
95 0
96 0
97 0
98 0
99 0
100 0
101 0
102 0
103 0
104 0
105 0
106 0
107 0
108 0
109 0
110 0
111 0
112 0
113 0
114 0
115 0
116 0
117 0
118 0
119 0
120 0
121 0
122 0
123 0
124 0
125 0
126 0
127 0
128 0
129 0
130 0
131 0
132 0
133 0
134 0
135 0
136 0
137 0
138 0
139 0
140 0
141 0

@<SCITEGIC>ATOM_PROPERTY
pdb_occupancy
SciTegic.value.DoubleValue
1 1
2 1
3 1
4 1
5 1
6 1
7 1
8 1
9 1
10 1
11 1
12 1
13 1
14 1
15 1
16 1
17 1
18 1
19 1
20 1
21 1
22 1
23 1
24 1
25 1
26 1
27 1
28 1
29 1
30 1
31 1
32 1
33 1
34 1
35 1
36 1
37 1
38 1
39 1
40 1
41 1
42 1
43 1
44 1
45 1
46 1
47 1
48 1
49 1
50 1
51 1
52 1
53 1
54 1
55 1
56 1
57 1
58 1
59 1
60 1
61 1
62 1
63 1
64 1
65 1
66 1
67 1
68 1
69 1
70 1
71 1
72 1
73 1
74 1
75 1
76 1
77 1
78 1
79 1
80 1
81 1
82 1
83 1
84 1
85 1
86 1
87 1
88 1
89 1
90 1
91 1
92 1
93 1
94 1
95 1
96 1
97 1
98 1
99 1
100 1
101 1
102 1
103 1
104 1
105 1
106 1
107 1
108 1
109 1
110 1
111 1
112 1
113 1
114 1
115 1
116 1
117 1
118 1
119 1
120 1
121 1
122 1
123 1
124 1
125 1
126 1
127 1
128 1
129 1
130 1
131 1
132 1
133 1
134 1
135 1
136 1
137 1
138 1
139 1
140 1
141 1

@<TRIPOS>MOLECULE
3605.cdx
149  155  1  0  0
SMALL
FORMAL_CHARGES
@<TRIPOS>ATOM
    1 C1        -4.0988     8.7743    -0.8861 C.3        1 SUBUNIT  0
    2 C2        -4.3528     9.3010    -2.3256 C.3        1 SUBUNIT  0
    3 C3        -3.0527     9.3938    -3.1879 C.3        1 SUBUNIT  0
    4 C4        -2.1526     8.0992    -3.1415 C.3        1 SUBUNIT  0
    5 C5        -2.5133     7.0722    -1.9975 C.3        1 SUBUNIT  0
    6 C6        -2.8203     7.9244    -0.7204 C.3        1 SUBUNIT  0
    7 O7        -2.9775     7.1038     0.4237 O.3        1 SUBUNIT  0
    8 O8        -5.3310     8.5255    -2.9841 O.3        1 SUBUNIT  0
    9 C9        -6.3631     9.3091    -3.5568 C.3        1 SUBUNIT  0
   10 O10       -6.9893     8.5841    -4.6216 O.3        1 SUBUNIT  0
   11 C11       -8.3173     8.9867    -4.9950 C.3        1 SUBUNIT  0
   12 C12       -8.5595    10.4851    -4.6625 C.3        1 SUBUNIT  0
   13 C13       -8.4198    10.7534    -3.1279 C.3        1 SUBUNIT  0
   14 C14       -7.3595     9.7966    -2.4952 C.3        1 SUBUNIT  0
   15 O15       -8.0267     8.7077    -1.8922 O.3        1 SUBUNIT  0
   16 O16       -8.0225    12.0884    -2.9408 O.3        1 SUBUNIT  0
   17 O17       -9.8500    10.8644    -5.0811 O.3        1 SUBUNIT  0
   18 C18       -8.4693     8.6608    -6.4835 C.3        1 SUBUNIT  0
   19 O19       -8.4128     7.2503    -6.6085 O.3        1 SUBUNIT  0
   20 C20       -3.3693     9.7478    -4.6431 C.3        1 SUBUNIT  0
   21 C21       -2.3142    10.6268    -2.6292 C.3        1 SUBUNIT  0
   22 C22       -0.6525     8.4614    -3.1541 C.3        1 SUBUNIT  0
   23 C23        0.3347     7.3134    -3.0052 C.3        1 SUBUNIT  0
   24 C24        0.0336     6.4989    -1.7360 C.3        1 SUBUNIT  0
   25 C25       -1.4053     5.9620    -1.8297 C.3        1 SUBUNIT  0
   26 C26       -1.5477     4.8782    -2.9441 C.3        1 SUBUNIT  0
   27 C27       -0.2470     4.1522    -3.3375 C.3        1 SUBUNIT  0
   28 C28        0.7292     3.9603    -2.1708 C.3        1 SUBUNIT  0
   29 C29        1.0229     5.3138    -1.4421 C.3        1 SUBUNIT  0
   30 C30        1.0169     4.8748     0.0459 C.3        1 SUBUNIT  0
   31 C31        1.2006     3.3621     0.0528 C.3        1 SUBUNIT  0
   32 C32        0.2600     2.9975    -1.0970 C.3        1 SUBUNIT  0
   33 C33        3.6572    -0.1767    -2.7290 C.2        1 SUBUNIT  0
   34 C34        2.2090    -0.0844    -2.3689 C.3        1 SUBUNIT  0
   35 C35        1.7083     1.3552    -2.3180 C.3        1 SUBUNIT  0
   36 C36        0.4557     1.5140    -1.4581 C.3        1 SUBUNIT  0
   37 C37        2.8803    -0.3704    -5.0350 C.3        1 SUBUNIT  0
   38 C38        3.9856    -0.3562    -4.0272 C.2        1 SUBUNIT  0
   39 C39        5.4413    -0.5102    -4.3757 C.3        1 SUBUNIT  0
   40 O40       -0.6553     1.1059    -2.2136 O.3        1 SUBUNIT  0
   41 C41       -0.8699    -0.2931    -2.1716 C.3        1 SUBUNIT  0
   42 O42       -1.6525    -0.6813    -1.0451 O.3        1 SUBUNIT  0
   43 C43       -3.0042    -0.1877    -1.0251 C.3        1 SUBUNIT  0
   44 C44       -3.7626    -0.6892    -2.2624 C.3        1 SUBUNIT  0
   45 C45       -3.0191    -0.3399    -3.5693 C.3        1 SUBUNIT  0
   46 C46       -1.5553    -0.8123    -3.4807 C.3        1 SUBUNIT  0
   47 O47       -0.8136    -0.3973    -4.6108 O.3        1 SUBUNIT  0
   48 O48       -3.6583    -0.9707    -4.6760 O.3        1 SUBUNIT  0
   49 O49       -5.0454    -0.1104    -2.2823 O.3        1 SUBUNIT  0
   50 C50       -3.6076    -0.6810     0.2869 C.3        1 SUBUNIT  0
   51 O51       -4.7197     0.1421     0.5919 O.3        1 SUBUNIT  0
   52 C52       -5.3179    -0.1430     1.8358 C.3        1 SUBUNIT  0
   53 O53       -5.9000    -1.4452     1.7703 O.3        1 SUBUNIT  0
   54 C54       -6.4867    -1.8948     2.9939 C.3        1 SUBUNIT  0
   55 C55       -7.6403    -0.9455     3.3761 C.3        1 SUBUNIT  0
   56 C56       -7.1539     0.5150     3.4836 C.3        1 SUBUNIT  0
   57 C57       -6.3947     0.9185     2.1794 C.3        1 SUBUNIT  0
   58 O58       -5.7905     2.1795     2.3554 O.3        1 SUBUNIT  0
   59 O59       -8.2626     1.3871     3.6687 O.3        1 SUBUNIT  0
   60 O60       -8.1648    -1.3557     4.6309 O.3        1 SUBUNIT  0
   61 C61       -6.9753    -3.3182     2.7414 C.3        1 SUBUNIT  0
   62 O62       -7.0864    -3.9654     3.9844 O.3        1 SUBUNIT  0
   63 C63        0.5134     0.6828    -0.1654 C.3        1 SUBUNIT  0
   64 C64        2.4797     5.7034    -1.7616 C.3        1 SUBUNIT  0
   65 O65       -0.5480     2.8969    -3.9195 O.3        1 SUBUNIT  0
   66 C66        0.2332     7.4583    -0.5273 C.3        1 SUBUNIT  0
   67 C67       -3.8114     6.2998    -2.3303 C.3        1 SUBUNIT  0
   68 H68       -3.9663     9.6387    -0.2695 H          1 SUBUNIT  0
   69 H69       -4.9366     8.1737    -0.5994 H          1 SUBUNIT  0
   70 H70       -4.7173    10.3009    -2.2148 H          1 SUBUNIT  0
   71 H71       -2.3794     7.5681    -4.0422 H          1 SUBUNIT  0
   72 H72       -1.9794     8.5732    -0.5898 H          1 SUBUNIT  0
   73 H73       -3.1086     7.6559     1.1980 H          1 SUBUNIT  0
   74 H74       -5.9359    10.1952    -3.9777 H          1 SUBUNIT  0
   75 H75       -9.0645     8.4604    -4.4386 H          1 SUBUNIT  0
   76 H76       -7.8210    11.0614    -5.1798 H          1 SUBUNIT  0
   77 H77       -9.3604    10.5745    -2.6503 H          1 SUBUNIT  0
   78 H78       -6.8014    10.3257    -1.7512 H          1 SUBUNIT  0
   79 H79       -7.3841     8.1322    -1.4710 H          1 SUBUNIT  0
   80 H80       -7.9483    12.2716    -2.0014 H          1 SUBUNIT  0
   81 H81       -9.9825    11.7984    -4.9031 H          1 SUBUNIT  0
   82 H82       -7.6943     9.1256    -7.0564 H          1 SUBUNIT  0
   83 H83       -9.4087     9.0241    -6.8447 H          1 SUBUNIT  0
   84 H84       -8.5051     7.0070    -7.5326 H          1 SUBUNIT  0
   85 H85       -2.4574     9.9298    -5.1724 H          1 SUBUNIT  0
   86 H86       -3.8921     8.9349    -5.1022 H          1 SUBUNIT  0
   87 H87       -3.9798    10.6260    -4.6718 H          1 SUBUNIT  0
   88 H88       -2.0384    10.4464    -1.6112 H          1 SUBUNIT  0
   89 H89       -1.4344    10.8091    -3.2102 H          1 SUBUNIT  0
   90 H90       -2.9574    11.4804    -2.6786 H          1 SUBUNIT  0
   91 H91       -0.5054     9.0697    -2.2863 H          1 SUBUNIT  0
   92 H92       -0.4452     8.9471    -4.0847 H          1 SUBUNIT  0
   93 H93        1.3227     7.7170    -2.9287 H          1 SUBUNIT  0
   94 H94        0.2604     6.6732    -3.8593 H          1 SUBUNIT  0
   95 H95       -1.5831     5.5116    -0.8755 H          1 SUBUNIT  0
   96 H96       -1.8676     5.4009    -3.8212 H          1 SUBUNIT  0
   97 H97       -2.2443     4.1423    -2.6004 H          1 SUBUNIT  0
   98 H98        0.2451     4.7851    -4.0462 H          1 SUBUNIT  0
   99 H99        1.5983     3.5532    -2.6439 H          1 SUBUNIT  0
  100 H100       0.1038     5.1554     0.5279 H          1 SUBUNIT  0
  101 H101       1.8193     5.3468     0.5735 H          1 SUBUNIT  0
  102 H102       0.9941     2.8792     0.9850 H          1 SUBUNIT  0
  103 H103       2.2122     3.0805    -0.1526 H          1 SUBUNIT  0
  104 H104      -0.7890     3.0879    -0.9066 H          1 SUBUNIT  0
  105 H105       4.4149    -0.1025    -1.9771 H          1 SUBUNIT  0
  106 H106       2.0906    -0.5036    -1.3916 H          1 SUBUNIT  0
  107 H107       1.6393    -0.6198    -3.0994 H          1 SUBUNIT  0
  108 H108       1.4536     1.6441    -3.3162 H          1 SUBUNIT  0
  109 H109       2.4824     1.9726    -1.9124 H          1 SUBUNIT  0
  110 H110       3.2917    -0.5047    -6.0136 H          1 SUBUNIT  0
  111 H111       2.3496     0.5579    -4.9955 H          1 SUBUNIT  0
  112 H112       2.2090    -1.1746    -4.8169 H          1 SUBUNIT  0
  113 H113       5.9751     0.3667    -4.0738 H          1 SUBUNIT  0
  114 H114       5.8411    -1.3634    -3.8685 H          1 SUBUNIT  0
  115 H115       5.5429    -0.6435    -5.4325 H          1 SUBUNIT  0
  116 H116       0.0988    -0.7389    -2.0842 H          1 SUBUNIT  0
  117 H117      -3.0579     0.8801    -1.0681 H          1 SUBUNIT  0
  118 H118      -3.8336    -1.7551    -2.2017 H          1 SUBUNIT  0
  119 H119      -3.0408     0.7208    -3.7081 H          1 SUBUNIT  0
  120 H120      -1.5692    -1.8819    -3.4568 H          1 SUBUNIT  0
  121 H121      -1.3681     0.1460    -5.1755 H          1 SUBUNIT  0
  122 H122      -4.5701    -0.6754    -4.7298 H          1 SUBUNIT  0
  123 H123      -4.9651     0.8431    -2.3594 H          1 SUBUNIT  0
  124 H124      -2.8821    -0.6329     1.0719 H          1 SUBUNIT  0
  125 H125      -3.9256    -1.6972     0.1814 H          1 SUBUNIT  0
  126 H126      -4.5777    -0.1156     2.6080 H          1 SUBUNIT  0
  127 H127      -5.7935    -1.8920     3.8090 H          1 SUBUNIT  0
  128 H128      -8.3902    -0.9911     2.6142 H          1 SUBUNIT  0
  129 H129      -6.4948     0.5963     4.3226 H          1 SUBUNIT  0
  130 H130      -7.0930     0.9713     1.3703 H          1 SUBUNIT  0
  131 H131      -4.8429     2.1015     2.2232 H          1 SUBUNIT  0
  132 H132      -7.9492     2.2913     3.7452 H          1 SUBUNIT  0
  133 H133      -8.9004    -0.7877     4.8714 H          1 SUBUNIT  0
  134 H134      -6.2878    -3.8410     2.1098 H          1 SUBUNIT  0
  135 H135      -7.9294    -3.2943     2.2577 H          1 SUBUNIT  0
  136 H136      -7.3931    -4.8651     3.8505 H          1 SUBUNIT  0
  137 H137      -0.3829     0.8371     0.3981 H          1 SUBUNIT  0
  138 H138       0.6056    -0.3543    -0.4121 H          1 SUBUNIT  0
  139 H139       1.3578     0.9874     0.4170 H          1 SUBUNIT  0
  140 H140       2.7836     6.5041    -1.1203 H          1 SUBUNIT  0
  141 H141       3.1174     4.8588    -1.6044 H          1 SUBUNIT  0
  142 H142       2.5492     6.0177    -2.7821 H          1 SUBUNIT  0
  143 H143      -1.1592     3.0209    -4.6494 H          1 SUBUNIT  0
  144 H144      -0.4315     7.1791     0.2633 H          1 SUBUNIT  0
  145 H145       0.0240     8.4628    -0.8310 H          1 SUBUNIT  0
  146 H146       1.2442     7.3930    -0.1832 H          1 SUBUNIT  0
  147 H147      -4.6581     6.8711    -2.0113 H          1 SUBUNIT  0
  148 H148      -3.8056     5.3574    -1.8236 H          1 SUBUNIT  0
  149 H149      -3.8686     6.1367    -3.3862 H          1 SUBUNIT  0
@<TRIPOS>BOND
    1     1     2 1
    2     1    68 1
    3     1    69 1
    4     2     3 1
    5     2     8 1
    6     2    70 1
    7     3     4 1
    8     4     5 1
    9     4    22 1
   10     4    71 1
   11     5     6 1
   12     6     1 1
   13     6     7 1
   14     6    72 1
   15     7    73 1
   16     8     9 1
   17     9    10 1
   18     9    74 1
   19    10    11 1
   20    11    12 1
   21    11    18 1
   22    11    75 1
   23    12    13 1
   24    12    17 1
   25    12    76 1
   26    13    14 1
   27    13    16 1
   28    13    77 1
   29    14     9 1
   30    14    15 1
   31    14    78 1
   32    15    79 1
   33    16    80 1
   34    17    81 1
   35    18    19 1
   36    18    82 1
   37    18    83 1
   38    19    84 1
   39    20     3 1
   40    20    85 1
   41    20    86 1
   42    20    87 1
   43    21     3 1
   44    21    88 1
   45    21    89 1
   46    21    90 1
   47    22    23 1
   48    22    91 1
   49    22    92 1
   50    23    24 1
   51    23    93 1
   52    23    94 1
   53    24    25 1
   54    25     5 1
   55    25    26 1
   56    25    95 1
   57    26    27 1
   58    26    96 1
   59    26    97 1
   60    27    28 1
   61    27    65 1
   62    27    98 1
   63    28    29 1
   64    28    99 1
   65    29    24 1
   66    29    30 1
   67    30    31 1
   68    30   100 1
   69    30   101 1
   70    31    32 1
   71    31   102 1
   72    31   103 1
   73    32    28 1
   74    32   104 1
   75    33    34 1
   76    33   105 1
   77    34    35 1
   78    34   106 1
   79    34   107 1
   80    35    36 1
   81    35   108 1
   82    35   109 1
   83    36    32 1
   84    36    40 1
   85    36    63 1
   86    37    38 1
   87    37   110 1
   88    37   111 1
   89    37   112 1
   90    38    33 2
   91    38    39 1
   92    39   113 1
   93    39   114 1
   94    39   115 1
   95    40    41 1
   96    41    42 1
   97    41   116 1
   98    42    43 1
   99    43    44 1
  100    43    50 1
  101    43   117 1
  102    44    45 1
  103    44    49 1
  104    44   118 1
  105    45    46 1
  106    45    48 1
  107    45   119 1
  108    46    41 1
  109    46    47 1
  110    46   120 1
  111    47   121 1
  112    48   122 1
  113    49   123 1
  114    50    51 1
  115    50   124 1
  116    50   125 1
  117    51    52 1
  118    52    53 1
  119    52   126 1
  120    53    54 1
  121    54    55 1
  122    54    61 1
  123    54   127 1
  124    55    56 1
  125    55    60 1
  126    55   128 1
  127    56    57 1
  128    56    59 1
  129    56   129 1
  130    57    52 1
  131    57    58 1
  132    57   130 1
  133    58   131 1
  134    59   132 1
  135    60   133 1
  136    61    62 1
  137    61   134 1
  138    61   135 1
  139    62   136 1
  140    63   137 1
  141    63   138 1
  142    63   139 1
  143    64    29 1
  144    64   140 1
  145    64   141 1
  146    64   142 1
  147    65   143 1
  148    66    24 1
  149    66   144 1
  150    66   145 1
  151    66   146 1
  152    67     5 1
  153    67   147 1
  154    67   148 1
  155    67   149 1
@<TRIPOS>SUBSTRUCTURE
1   ****   1
@<SCITEGIC>MOL_PROPERTY
Estimate
SciTegic.value.StringValue
0.319051

@<SCITEGIC>MOL_PROPERTY
FitValue
SciTegic.value.StringValue
7.49474

@<SCITEGIC>MOL_PROPERTY
Forcefield
SciTegic.value.StringValue
CHARMm

@<SCITEGIC>MOL_PROPERTY
PartialChargeMethod
SciTegic.value.StringValue
MomanyRone

@<SCITEGIC>MOL_PROPERTY
UseResidueTemplateCharge
SciTegic.value.StringValue
True

@<SCITEGIC>MOL_PROPERTY
ForcefieldBase
SciTegic.value.StringValue
CHARMm

@<SCITEGIC>MOL_PROPERTY
ForcefieldFFML
SciTegic.value.StringValue
<?xml version="1.0" encoding="UTF-8"?>
"<!DOCTYPE ffml SYSTEM "Ffml.dtd">"
"<ffml version="1.0">"
"<forcefield name="CHARMm" derivedFrom="CHARMm" base="CHARMm">"
<atomTypes>
</atomTypes>
<parameters>
</parameters>
</forcefield>
</ffml>

@<SCITEGIC>MOL_PROPERTY
Initial Potential Energy
SciTegic.value.StringValue
312.7876

@<SCITEGIC>MOL_PROPERTY
Initial RMS Gradient
SciTegic.value.StringValue
11.91515

@<SCITEGIC>MOL_PROPERTY
Minimization Criteria
SciTegic.value.StringValue
CONJUG> Minimization exiting with gradient tolerance ( 0.0100000) satisfied.

@<SCITEGIC>MOL_PROPERTY
CHARMm Energy
SciTegic.value.StringValue
148.22707

@<SCITEGIC>MOL_PROPERTY
Potential Energy
SciTegic.value.StringValue
148.22707

@<SCITEGIC>MOL_PROPERTY
RMS Gradient
SciTegic.value.StringValue
0.00941

@<SCITEGIC>MOL_PROPERTY
Bond Energy
SciTegic.value.StringValue
11.92812

@<SCITEGIC>MOL_PROPERTY
Angle Energy
SciTegic.value.StringValue
44.68835

@<SCITEGIC>MOL_PROPERTY
Urey-Bradley Energy
SciTegic.value.StringValue
0

@<SCITEGIC>MOL_PROPERTY
Dihedral Energy
SciTegic.value.StringValue
181.66236

@<SCITEGIC>MOL_PROPERTY
Improper Energy
SciTegic.value.StringValue
1.78472

@<SCITEGIC>MOL_PROPERTY
Van der Waals Energy
SciTegic.value.StringValue
-20.8169

@<SCITEGIC>MOL_PROPERTY
Electrostatic Energy
SciTegic.value.StringValue
-71.01958

@<SCITEGIC>MOL_PROPERTY
Hydrogen Bond Energy
SciTegic.value.StringValue
0

@<SCITEGIC>MOL_PROPERTY
Solvation Free Energy
SciTegic.value.StringValue
0

@<SCITEGIC>MOL_PROPERTY
REMARK99
SciTegic.value.StringValue
REMARK  99  MacroMolecule created from Mol2 file
REMARK  99  3605.cdx
REMARK  99  PROTEIN
REMARK  99  USER_CHARGES
REMARK  99
REMARK  99

@<SCITEGIC>ATOM_PROPERTY
Formal Charge
SciTegic.value.StringValue
1 0
2 0
3 0
4 0
5 0
6 0
7 0
8 0
9 0
10 0
11 0
12 0
13 0
14 0
15 0
16 0
17 0
18 0
19 0
20 0
21 0
22 0
23 0
24 0
25 0
26 0
27 0
28 0
29 0
30 0
31 0
32 0
33 0
34 0
35 0
36 0
37 0
38 0
39 0
40 0
41 0
42 0
43 0
44 0
45 0
46 0
47 0
48 0
49 0
50 0
51 0
52 0
53 0
54 0
55 0
56 0
57 0
58 0
59 0
60 0
61 0
62 0
63 0
64 0
65 0
66 0
67 0
68 0
69 0
70 0
71 0
72 0
73 0
74 0
75 0
76 0
77 0
78 0
79 0
80 0
81 0
82 0
83 0
84 0
85 0
86 0
87 0
88 0
89 0
90 0
91 0
92 0
93 0
94 0
95 0
96 0
97 0
98 0
99 0
100 0
101 0
102 0
103 0
104 0
105 0
106 0
107 0
108 0
109 0
110 0
111 0
112 0
113 0
114 0
115 0
116 0
117 0
118 0
119 0
120 0
121 0
122 0
123 0
124 0
125 0
126 0
127 0
128 0
129 0
130 0
131 0
132 0
133 0
134 0
135 0
136 0
137 0
138 0
139 0
140 0
141 0
142 0
143 0
144 0
145 0
146 0
147 0
148 0
149 0

@<SCITEGIC>ATOM_PROPERTY
pdb_tempFactor
SciTegic.value.DoubleValue
1 0
2 0
3 0
4 0
5 0
6 0
7 0
8 0
9 0
10 0
11 0
12 0
13 0
14 0
15 0
16 0
17 0
18 0
19 0
20 0
21 0
22 0
23 0
24 0
25 0
26 0
27 0
28 0
29 0
30 0
31 0
32 0
33 0
34 0
35 0
36 0
37 0
38 0
39 0
40 0
41 0
42 0
43 0
44 0
45 0
46 0
47 0
48 0
49 0
50 0
51 0
52 0
53 0
54 0
55 0
56 0
57 0
58 0
59 0
60 0
61 0
62 0
63 0
64 0
65 0
66 0
67 0
68 0
69 0
70 0
71 0
72 0
73 0
74 0
75 0
76 0
77 0
78 0
79 0
80 0
81 0
82 0
83 0
84 0
85 0
86 0
87 0
88 0
89 0
90 0
91 0
92 0
93 0
94 0
95 0
96 0
97 0
98 0
99 0
100 0
101 0
102 0
103 0
104 0
105 0
106 0
107 0
108 0
109 0
110 0
111 0
112 0
113 0
114 0
115 0
116 0
117 0
118 0
119 0
120 0
121 0
122 0
123 0
124 0
125 0
126 0
127 0
128 0
129 0
130 0
131 0
132 0
133 0
134 0
135 0
136 0
137 0
138 0
139 0
140 0
141 0
142 0
143 0
144 0
145 0
146 0
147 0
148 0
149 0

@<SCITEGIC>ATOM_PROPERTY
pdb_occupancy
SciTegic.value.DoubleValue
1 1
2 1
3 1
4 1
5 1
6 1
7 1
8 1
9 1
10 1
11 1
12 1
13 1
14 1
15 1
16 1
17 1
18 1
19 1
20 1
21 1
22 1
23 1
24 1
25 1
26 1
27 1
28 1
29 1
30 1
31 1
32 1
33 1
34 1
35 1
36 1
37 1
38 1
39 1
40 1
41 1
42 1
43 1
44 1
45 1
46 1
47 1
48 1
49 1
50 1
51 1
52 1
53 1
54 1
55 1
56 1
57 1
58 1
59 1
60 1
61 1
62 1
63 1
64 1
65 1
66 1
67 1
68 1
69 1
70 1
71 1
72 1
73 1
74 1
75 1
76 1
77 1
78 1
79 1
80 1
81 1
82 1
83 1
84 1
85 1
86 1
87 1
88 1
89 1
90 1
91 1
92 1
93 1
94 1
95 1
96 1
97 1
98 1
99 1
100 1
101 1
102 1
103 1
104 1
105 1
106 1
107 1
108 1
109 1
110 1
111 1
112 1
113 1
114 1
115 1
116 1
117 1
118 1
119 1
120 1
121 1
122 1
123 1
124 1
125 1
126 1
127 1
128 1
129 1
130 1
131 1
132 1
133 1
134 1
135 1
136 1
137 1
138 1
139 1
140 1
141 1
142 1
143 1
144 1
145 1
146 1
147 1
148 1
149 1

@<TRIPOS>MOLECULE
phenylpropanoid_diglycoside_ligusinenoside_A.cdx
63  65  1  0  0
SMALL
FORMAL_CHARGES
@<TRIPOS>ATOM
    1 O1        -5.5578     1.9971     2.9135 O.3        1 SUBUNIT  0
    2 C2        -6.0613     2.5366     1.7088 C.3        1 SUBUNIT  0
    3 C3        -4.9638     2.7250     0.6372 C.3        1 SUBUNIT  0
    4 C4        -4.7888     1.3136     0.0420 C.3        1 SUBUNIT  0
    5 O5        -6.0189     0.6544     0.2934 O.3        1 SUBUNIT  0
    6 C6        -6.9234     1.5012     0.9746 C.3        1 SUBUNIT  0
    7 C7        -7.8226     2.1633    -0.0514 C.3        1 SUBUNIT  0
    8 O8        -8.6597     1.1824    -0.6112 O.3        1 SUBUNIT  0
    9 O9        -3.7609     0.5628     0.6620 O.3        1 SUBUNIT  0
   10 C10       -3.4141    -0.6075    -0.0515 C.3        1 SUBUNIT  0
   11 C11       -2.8611    -0.1860    -1.4256 C.3        1 SUBUNIT  0
   12 O12       -1.5155    -0.6279    -1.4936 O.3        1 SUBUNIT  0
   13 C13       -0.8150    -0.2417    -2.6712 C.3        1 SUBUNIT  0
   14 C14       -1.4924    -0.8679    -3.9063 C.3        1 SUBUNIT  0
   15 C15       -2.9932    -0.4723    -3.9622 C.3        1 SUBUNIT  0
   16 C16       -3.6656    -0.7787    -2.5979 C.3        1 SUBUNIT  0
   17 O17       -4.9662    -0.2561    -2.5776 O.3        1 SUBUNIT  0
   18 O18       -3.6391    -1.1871    -4.9905 O.3        1 SUBUNIT  0
   19 O19       -0.8386    -0.4008    -5.0750 O.3        1 SUBUNIT  0
   20 C20        1.4375     0.1223    -2.0658 C.2        1 SUBUNIT  0
   21 O21        0.5378    -0.7093    -2.5579 O.3        1 SUBUNIT  0
   22 C22        1.1168     0.9227    -0.9558 C.2        1 SUBUNIT  0
   23 C23        2.0811     1.7928    -0.4300 C.2        1 SUBUNIT  0
   24 C24        3.3453     1.8736    -0.9985 C.2        1 SUBUNIT  0
   25 C25        3.6676     1.0663    -2.1272 C.2        1 SUBUNIT  0
   26 C26        2.7226     0.1921    -2.6500 C.2        1 SUBUNIT  0
   27 C27        4.3274    -0.4531    -4.2262 C.3        1 SUBUNIT  0
   28 O28        3.0227    -0.5581    -3.6947 O.3        1 SUBUNIT  0
   29 C29        4.3790     2.8006    -0.4453 C.2        1 SUBUNIT  0
   30 C30        5.6636     2.6466    -0.7966 C.2        1 SUBUNIT  0
   31 C31        6.6812     3.6029    -0.2342 C.3        1 SUBUNIT  0
   32 O32        7.0312     4.5418    -1.2180 O.3        1 SUBUNIT  0
   33 O33       -3.7658     3.3073     1.1394 O.3        1 SUBUNIT  0
   34 H34       -5.8660     1.0934     3.0129 H          1 SUBUNIT  0
   35 H35       -6.5482     3.4383     2.0167 H          1 SUBUNIT  0
   36 H36       -5.2414     3.4374    -0.1113 H          1 SUBUNIT  0
   37 H37       -4.5256     1.3959    -0.9919 H          1 SUBUNIT  0
   38 H38       -7.5456     0.9771     1.6696 H          1 SUBUNIT  0
   39 H39       -7.2306     2.6200    -0.8168 H          1 SUBUNIT  0
   40 H40       -8.4165     2.9169     0.4223 H          1 SUBUNIT  0
   41 H41       -9.2356     1.5877    -1.2637 H          1 SUBUNIT  0
   42 H42       -4.2727    -1.2340    -0.1746 H          1 SUBUNIT  0
   43 H43       -2.6679    -1.1529     0.4876 H          1 SUBUNIT  0
   44 H44       -2.9352     0.8776    -1.5169 H          1 SUBUNIT  0
   45 H45       -0.8263     0.8225    -2.7826 H          1 SUBUNIT  0
   46 H46       -1.4215    -1.9336    -3.8430 H          1 SUBUNIT  0
   47 H47       -3.0747     0.5752    -4.1647 H          1 SUBUNIT  0
   48 H48       -3.6965    -1.8420    -2.4823 H          1 SUBUNIT  0
   49 H49       -5.4702    -0.6237    -3.3073 H          1 SUBUNIT  0
   50 H50       -3.2168    -0.9916    -5.8301 H          1 SUBUNIT  0
   51 H51       -1.4714     0.0539    -5.6357 H          1 SUBUNIT  0
   52 H52        0.1431     0.8679    -0.5154 H          1 SUBUNIT  0
   53 H53        1.8410     2.4005     0.4174 H          1 SUBUNIT  0
   54 H54        4.6381     1.1332    -2.5727 H          1 SUBUNIT  0
   55 H55        4.5032     0.5534    -4.5438 H          1 SUBUNIT  0
   56 H56        5.0411    -0.7199    -3.4749 H          1 SUBUNIT  0
   57 H57        4.4261    -1.1134    -5.0624 H          1 SUBUNIT  0
   58 H58        4.0953     3.5829     0.2273 H          1 SUBUNIT  0
   59 H59        5.9588     1.8619    -1.4614 H          1 SUBUNIT  0
   60 H60        7.5525     3.0607     0.0690 H          1 SUBUNIT  0
   61 H61        6.2658     4.1097     0.6117 H          1 SUBUNIT  0
   62 H62        7.6802     5.1526    -0.8610 H          1 SUBUNIT  0
   63 H63       -3.1241     3.3817     0.4293 H          1 SUBUNIT  0
@<TRIPOS>BOND
    1     1     2 1
    2     1    34 1
    3     2     3 1
    4     2     6 1
    5     2    35 1
    6     3     4 1
    7     3    33 1
    8     3    36 1
    9     4     5 1
   10     4     9 1
   11     4    37 1
   12     6     5 1
   13     6     7 1
   14     6    38 1
   15     7     8 1
   16     7    39 1
   17     7    40 1
   18     8    41 1
   19     9    10 1
   20    10    11 1
   21    10    42 1
   22    10    43 1
   23    11    12 1
   24    11    44 1
   25    12    13 1
   26    13    14 1
   27    13    45 1
   28    14    15 1
   29    14    19 1
   30    14    46 1
   31    15    16 1
   32    15    18 1
   33    15    47 1
   34    16    11 1
   35    16    17 1
   36    16    48 1
   37    17    49 1
   38    18    50 1
   39    19    51 1
   40    20    21 1
   41    20    22 2
   42    21    13 1
   43    22    23 1
   44    22    52 1
   45    23    24 2
   46    23    53 1
   47    24    25 1
   48    24    29 1
   49    25    26 2
   50    25    54 1
   51    26    20 1
   52    27    28 1
   53    27    55 1
   54    27    56 1
   55    27    57 1
   56    28    26 1
   57    29    30 2
   58    29    58 1
   59    30    31 1
   60    30    59 1
   61    31    32 1
   62    31    60 1
   63    31    61 1
   64    32    62 1
   65    33    63 1
@<TRIPOS>SUBSTRUCTURE
1   ****   1
@<SCITEGIC>MOL_PROPERTY
Estimate
SciTegic.value.StringValue
0.326

@<SCITEGIC>MOL_PROPERTY
FitValue
SciTegic.value.StringValue
7.48538

@<SCITEGIC>MOL_PROPERTY
Forcefield
SciTegic.value.StringValue
CHARMm

@<SCITEGIC>MOL_PROPERTY
PartialChargeMethod
SciTegic.value.StringValue
MomanyRone

@<SCITEGIC>MOL_PROPERTY
UseResidueTemplateCharge
SciTegic.value.StringValue
True

@<SCITEGIC>MOL_PROPERTY
ForcefieldBase
SciTegic.value.StringValue
CHARMm

@<SCITEGIC>MOL_PROPERTY
ForcefieldFFML
SciTegic.value.StringValue
<?xml version="1.0" encoding="UTF-8"?>
"<!DOCTYPE ffml SYSTEM "Ffml.dtd">"
"<ffml version="1.0">"
"<forcefield name="CHARMm" derivedFrom="CHARMm" base="CHARMm">"
<atomTypes>
</atomTypes>
<parameters>
</parameters>
</forcefield>
</ffml>

@<SCITEGIC>MOL_PROPERTY
Initial Potential Energy
SciTegic.value.StringValue
114.98984

@<SCITEGIC>MOL_PROPERTY
Initial RMS Gradient
SciTegic.value.StringValue
13.65083

@<SCITEGIC>MOL_PROPERTY
Minimization Criteria
SciTegic.value.StringValue
CONJUG> Minimization exiting with gradient tolerance ( 0.0100000) satisfied.

@<SCITEGIC>MOL_PROPERTY
CHARMm Energy
SciTegic.value.StringValue
63.67773

@<SCITEGIC>MOL_PROPERTY
Potential Energy
SciTegic.value.StringValue
63.67773

@<SCITEGIC>MOL_PROPERTY
RMS Gradient
SciTegic.value.StringValue
0.00967

@<SCITEGIC>MOL_PROPERTY
Bond Energy
SciTegic.value.StringValue
1.66229

@<SCITEGIC>MOL_PROPERTY
Angle Energy
SciTegic.value.StringValue
13.94772

@<SCITEGIC>MOL_PROPERTY
Urey-Bradley Energy
SciTegic.value.StringValue
0

@<SCITEGIC>MOL_PROPERTY
Dihedral Energy
SciTegic.value.StringValue
61.36185

@<SCITEGIC>MOL_PROPERTY
Improper Energy
SciTegic.value.StringValue
0.09543

@<SCITEGIC>MOL_PROPERTY
Van der Waals Energy
SciTegic.value.StringValue
-4.37781

@<SCITEGIC>MOL_PROPERTY
Electrostatic Energy
SciTegic.value.StringValue
-9.01175

@<SCITEGIC>MOL_PROPERTY
Hydrogen Bond Energy
SciTegic.value.StringValue
0

@<SCITEGIC>MOL_PROPERTY
Solvation Free Energy
SciTegic.value.StringValue
0

@<SCITEGIC>MOL_PROPERTY
REMARK99
SciTegic.value.StringValue
REMARK  99  MacroMolecule created from Mol2 file
REMARK  99  phenylpropanoid_diglycoside_ligusinenoside_A.cdx
REMARK  99  PROTEIN
REMARK  99  USER_CHARGES
REMARK  99
REMARK  99

@<SCITEGIC>ATOM_PROPERTY
Formal Charge
SciTegic.value.StringValue
1 0
2 0
3 0
4 0
5 0
6 0
7 0
8 0
9 0
10 0
11 0
12 0
13 0
14 0
15 0
16 0
17 0
18 0
19 0
20 0
21 0
22 0
23 0
24 0
25 0
26 0
27 0
28 0
29 0
30 0
31 0
32 0
33 0
34 0
35 0
36 0
37 0
38 0
39 0
40 0
41 0
42 0
43 0
44 0
45 0
46 0
47 0
48 0
49 0
50 0
51 0
52 0
53 0
54 0
55 0
56 0
57 0
58 0
59 0
60 0
61 0
62 0
63 0

@<SCITEGIC>ATOM_PROPERTY
pdb_tempFactor
SciTegic.value.DoubleValue
1 0
2 0
3 0
4 0
5 0
6 0
7 0
8 0
9 0
10 0
11 0
12 0
13 0
14 0
15 0
16 0
17 0
18 0
19 0
20 0
21 0
22 0
23 0
24 0
25 0
26 0
27 0
28 0
29 0
30 0
31 0
32 0
33 0
34 0
35 0
36 0
37 0
38 0
39 0
40 0
41 0
42 0
43 0
44 0
45 0
46 0
47 0
48 0
49 0
50 0
51 0
52 0
53 0
54 0
55 0
56 0
57 0
58 0
59 0
60 0
61 0
62 0
63 0

@<SCITEGIC>ATOM_PROPERTY
pdb_occupancy
SciTegic.value.DoubleValue
1 1
2 1
3 1
4 1
5 1
6 1
7 1
8 1
9 1
10 1
11 1
12 1
13 1
14 1
15 1
16 1
17 1
18 1
19 1
20 1
21 1
22 1
23 1
24 1
25 1
26 1
27 1
28 1
29 1
30 1
31 1
32 1
33 1
34 1
35 1
36 1
37 1
38 1
39 1
40 1
41 1
42 1
43 1
44 1
45 1
46 1
47 1
48 1
49 1
50 1
51 1
52 1
53 1
54 1
55 1
56 1
57 1
58 1
59 1
60 1
61 1
62 1
63 1

@<TRIPOS>MOLECULE
0000007278
68  71  1  0  0
SMALL
FORMAL_CHARGES
@<TRIPOS>ATOM
    1 O1         0.9086    -3.3262    -9.5230 O.3        1 SUBUNIT  0
    2 C2         0.6162    -3.4570    -8.1534 C.3        1 SUBUNIT  0
    3 C3         0.1997    -2.0955    -7.5583 C.3        1 SUBUNIT  0
    4 C4         0.0890    -2.1958    -6.0348 C.3        1 SUBUNIT  0
    5 C5         1.3617    -2.8169    -5.4171 C.3        1 SUBUNIT  0
    6 O6         1.6388    -4.0570    -6.0278 O.3        1 SUBUNIT  0
    7 C7         1.8695    -4.0146    -7.4318 C.3        1 SUBUNIT  0
    8 C8         2.2237    -5.4256    -7.8812 C.3        1 SUBUNIT  0
    9 O9         3.4450    -5.8242    -7.2783 O.3        1 SUBUNIT  0
   10 C10        3.8381    -7.0364    -7.6571 C.2        1 SUBUNIT  0
   11 O11        3.1739    -7.7696    -8.3494 O.2        1 SUBUNIT  0
   12 C12        5.1789    -7.4788    -7.1553 C.3        1 SUBUNIT  0
   13 C13        5.3731    -8.9867    -7.2093 C.3        1 SUBUNIT  0
   14 C14        6.3316    -6.7182    -7.8251 C.3        1 SUBUNIT  0
   15 C15        1.1981    -1.9317    -3.2162 C.2        1 SUBUNIT  0
   16 O16        1.1965    -3.0070    -4.0298 O.3        1 SUBUNIT  0
   17 C17        2.3616    -1.1306    -3.1269 C.2        1 SUBUNIT  0
   18 C18        2.3662     0.0093    -2.2983 C.2        1 SUBUNIT  0
   19 C19        1.1941     0.3515    -1.5442 C.2        1 SUBUNIT  0
   20 C20        0.0433    -0.4725    -1.6440 C.2        1 SUBUNIT  0
   21 C21        0.0388    -1.6124    -2.4726 C.2        1 SUBUNIT  0
   22 C22       -0.1156     1.7594     0.0651 C.2        1 SUBUNIT  0
   23 C23       -1.1446     0.9170    -0.1124 C.2        1 SUBUNIT  0
   24 O24       -1.0616    -0.1608    -0.9319 O.3        1 SUBUNIT  0
   25 C25        1.1617     1.5269    -0.6479 C.2        1 SUBUNIT  0
   26 O26        2.0622     2.3309    -0.4671 O.2        1 SUBUNIT  0
   27 O27       -0.1989     2.8176     0.8888 O.3        1 SUBUNIT  0
   28 C28       -2.4330     1.1587     0.6429 C.2        1 SUBUNIT  0
   29 C29       -2.3990     1.6096     1.9795 C.2        1 SUBUNIT  0
   30 C30       -3.5938     1.8337     2.6591 C.2        1 SUBUNIT  0
   31 C31       -4.8205     1.6128     2.0297 C.2        1 SUBUNIT  0
   32 C32       -4.8544     1.1619     0.6932 C.2        1 SUBUNIT  0
   33 C33       -3.6748     0.9353     0.0008 C.2        1 SUBUNIT  0
   34 O34       -5.9609     1.8294     2.6779 O.3        1 SUBUNIT  0
   35 O35       -3.5663     2.2473     3.9171 O.3        1 SUBUNIT  0
   36 O36        3.4576     0.7704    -2.2096 O.3        1 SUBUNIT  0
   37 C37        4.1949    -0.3884    -4.4094 C.3        1 SUBUNIT  0
   38 O38        3.4384    -1.4415    -3.8371 O.3        1 SUBUNIT  0
   39 O39       -0.1047    -0.9053    -5.4701 O.3        1 SUBUNIT  0
   40 O40       -1.0457    -1.6844    -8.1041 O.3        1 SUBUNIT  0
   41 H41        1.6467    -2.7229    -9.6365 H          1 SUBUNIT  0
   42 H42       -0.2028    -4.1323    -8.0191 H          1 SUBUNIT  0
   43 H43        0.9471    -1.3711    -7.8062 H          1 SUBUNIT  0
   44 H44       -0.7484    -2.8251    -5.8164 H          1 SUBUNIT  0
   45 H45        2.1780    -2.1452    -5.5826 H          1 SUBUNIT  0
   46 H46        2.6790    -3.3601    -7.6793 H          1 SUBUNIT  0
   47 H47        2.3302    -5.4436    -8.9457 H          1 SUBUNIT  0
   48 H48        1.4454    -6.0987    -7.5879 H          1 SUBUNIT  0
   49 H49        5.1996    -7.2210    -6.1170 H          1 SUBUNIT  0
   50 H50        5.4294    -9.3027    -8.2301 H          1 SUBUNIT  0
   51 H51        6.2797    -9.2479    -6.7046 H          1 SUBUNIT  0
   52 H52        4.5468    -9.4701    -6.7314 H          1 SUBUNIT  0
   53 H53        7.2497    -6.9519    -7.3278 H          1 SUBUNIT  0
   54 H54        6.3994    -7.0067    -8.8533 H          1 SUBUNIT  0
   55 H55        6.1492    -5.6658    -7.7613 H          1 SUBUNIT  0
   56 H56       -0.8327    -2.2297    -2.5383 H          1 SUBUNIT  0
   57 H57        0.5543     3.4032     0.9956 H          1 SUBUNIT  0
   58 H58       -1.4618     1.7781     2.4675 H          1 SUBUNIT  0
   59 H59       -5.7951     0.9941     0.2116 H          1 SUBUNIT  0
   60 H60       -3.7028     0.5935    -1.0128 H          1 SUBUNIT  0
   61 H61       -6.8000     1.6790     2.2363 H          1 SUBUNIT  0
   62 H62       -2.7252     2.4004     4.3538 H          1 SUBUNIT  0
   63 H63        3.4579     1.5449    -1.6423 H          1 SUBUNIT  0
   64 H64        3.5491     0.4357    -4.6298 H          1 SUBUNIT  0
   65 H65        4.6570    -0.7307    -5.3117 H          1 SUBUNIT  0
   66 H66        4.9497    -0.0753    -3.7187 H          1 SUBUNIT  0
   67 H67       -0.8934    -0.5069    -5.8455 H          1 SUBUNIT  0
   68 H68       -0.9717    -1.6229    -9.0593 H          1 SUBUNIT  0
@<TRIPOS>BOND
    1     1     2 1
    2     1    41 1
    3     2     3 1
    4     2     7 1
    5     2    42 1
    6     3     4 1
    7     3    40 1
    8     3    43 1
    9     4     5 1
   10     4    39 1
   11     4    44 1
   12     5     6 1
   13     5    45 1
   14     7     6 1
   15     7     8 1
   16     7    46 1
   17     8     9 1
   18     8    47 1
   19     8    48 1
   20     9    10 1
   21    10    11 2
   22    10    12 1
   23    12    13 1
   24    12    14 1
   25    12    49 1
   26    13    50 1
   27    13    51 1
   28    13    52 1
   29    14    53 1
   30    14    54 1
   31    14    55 1
   32    15    16 1
   33    15    17 2
   34    16     5 1
   35    17    18 1
   36    18    19 2
   37    18    36 1
   38    19    20 1
   39    19    25 1
   40    20    21 2
   41    21    15 1
   42    21    56 1
   43    22    23 2
   44    22    27 1
   45    23    24 1
   46    23    28 1
   47    24    20 1
   48    25    22 1
   49    25    26 2
   50    27    57 1
   51    28    29 2
   52    29    30 1
   53    29    58 1
   54    30    31 2
   55    30    35 1
   56    31    32 1
   57    31    34 1
   58    32    33 2
   59    32    59 1
   60    33    28 1
   61    33    60 1
   62    34    61 1
   63    35    62 1
   64    36    63 1
   65    37    38 1
   66    37    64 1
   67    37    65 1
   68    37    66 1
   69    38    17 1
   70    39    67 1
   71    40    68 1
@<TRIPOS>SUBSTRUCTURE
1   ****   1
@<SCITEGIC>MOL_PROPERTY
Estimate
SciTegic.value.StringValue
0.32946

@<SCITEGIC>MOL_PROPERTY
FitValue
SciTegic.value.StringValue
7.4808

@<SCITEGIC>MOL_PROPERTY
Forcefield
SciTegic.value.StringValue
CHARMm

@<SCITEGIC>MOL_PROPERTY
PartialChargeMethod
SciTegic.value.StringValue
MomanyRone

@<SCITEGIC>MOL_PROPERTY
UseResidueTemplateCharge
SciTegic.value.StringValue
True

@<SCITEGIC>MOL_PROPERTY
ForcefieldBase
SciTegic.value.StringValue
CHARMm

@<SCITEGIC>MOL_PROPERTY
ForcefieldFFML
SciTegic.value.StringValue
<?xml version="1.0" encoding="UTF-8"?>
"<!DOCTYPE ffml SYSTEM "Ffml.dtd">"
"<ffml version="1.0">"
"<forcefield name="CHARMm" derivedFrom="CHARMm" base="CHARMm">"
<atomTypes>
</atomTypes>
<parameters>
"<angle atom1="CUA1" atom2="OT" atom3="HO">"
<quadratic
"refValue="110""
"forceConstant="40"/>"
</angle>
"<angle atom1="OE" atom2="CUA1" atom3="C6R">"
<quadratic
"refValue="118.033""
"forceConstant="56.6667"/>"
</angle>
</parameters>
</forcefield>
</ffml>

@<SCITEGIC>MOL_PROPERTY
Initial Potential Energy
SciTegic.value.StringValue
49.00775

@<SCITEGIC>MOL_PROPERTY
Initial RMS Gradient
SciTegic.value.StringValue
18.47181

@<SCITEGIC>MOL_PROPERTY
Minimization Criteria
SciTegic.value.StringValue
CONJUG> Minimization exiting with gradient tolerance ( 0.0100000) satisfied.

@<SCITEGIC>MOL_PROPERTY
CHARMm Energy
SciTegic.value.StringValue
-26.44111

@<SCITEGIC>MOL_PROPERTY
Potential Energy
SciTegic.value.StringValue
-26.44111

@<SCITEGIC>MOL_PROPERTY
RMS Gradient
SciTegic.value.StringValue
0.0099

@<SCITEGIC>MOL_PROPERTY
Bond Energy
SciTegic.value.StringValue
1.99216

@<SCITEGIC>MOL_PROPERTY
Angle Energy
SciTegic.value.StringValue
12.78537

@<SCITEGIC>MOL_PROPERTY
Urey-Bradley Energy
SciTegic.value.StringValue
0

@<SCITEGIC>MOL_PROPERTY
Dihedral Energy
SciTegic.value.StringValue
40.68942

@<SCITEGIC>MOL_PROPERTY
Improper Energy
SciTegic.value.StringValue
0.24798

@<SCITEGIC>MOL_PROPERTY
Van der Waals Energy
SciTegic.value.StringValue
-7.33924

@<SCITEGIC>MOL_PROPERTY
Electrostatic Energy
SciTegic.value.StringValue
-74.81679

@<SCITEGIC>MOL_PROPERTY
Hydrogen Bond Energy
SciTegic.value.StringValue
0

@<SCITEGIC>MOL_PROPERTY
Solvation Free Energy
SciTegic.value.StringValue
0

@<SCITEGIC>MOL_PROPERTY
REMARK99
SciTegic.value.StringValue
REMARK  99  MacroMolecule created from Mol2 file
REMARK  99  0000007278
REMARK  99  PROTEIN
REMARK  99  USER_CHARGES
REMARK  99
REMARK  99

@<SCITEGIC>ATOM_PROPERTY
Formal Charge
SciTegic.value.StringValue
1 0
2 0
3 0
4 0
5 0
6 0
7 0
8 0
9 0
10 0
11 0
12 0
13 0
14 0
15 0
16 0
17 0
18 0
19 0
20 0
21 0
22 0
23 0
24 0
25 0
26 0
27 0
28 0
29 0
30 0
31 0
32 0
33 0
34 0
35 0
36 0
37 0
38 0
39 0
40 0
41 0
42 0
43 0
44 0
45 0
46 0
47 0
48 0
49 0
50 0
51 0
52 0
53 0
54 0
55 0
56 0
57 0
58 0
59 0
60 0
61 0
62 0
63 0
64 0
65 0
66 0
67 0
68 0

@<SCITEGIC>ATOM_PROPERTY
pdb_tempFactor
SciTegic.value.DoubleValue
1 0
2 0
3 0
4 0
5 0
6 0
7 0
8 0
9 0
10 0
11 0
12 0
13 0
14 0
15 0
16 0
17 0
18 0
19 0
20 0
21 0
22 0
23 0
24 0
25 0
26 0
27 0
28 0
29 0
30 0
31 0
32 0
33 0
34 0
35 0
36 0
37 0
38 0
39 0
40 0
41 0
42 0
43 0
44 0
45 0
46 0
47 0
48 0
49 0
50 0
51 0
52 0
53 0
54 0
55 0
56 0
57 0
58 0
59 0
60 0
61 0
62 0
63 0
64 0
65 0
66 0
67 0
68 0

@<SCITEGIC>ATOM_PROPERTY
pdb_occupancy
SciTegic.value.DoubleValue
1 1
2 1
3 1
4 1
5 1
6 1
7 1
8 1
9 1
10 1
11 1
12 1
13 1
14 1
15 1
16 1
17 1
18 1
19 1
20 1
21 1
22 1
23 1
24 1
25 1
26 1
27 1
28 1
29 1
30 1
31 1
32 1
33 1
34 1
35 1
36 1
37 1
38 1
39 1
40 1
41 1
42 1
43 1
44 1
45 1
46 1
47 1
48 1
49 1
50 1
51 1
52 1
53 1
54 1
55 1
56 1
57 1
58 1
59 1
60 1
61 1
62 1
63 1
64 1
65 1
66 1
67 1
68 1

@<TRIPOS>MOLECULE
0000002709.cdx
54  56  1  0  0
SMALL
FORMAL_CHARGES
@<TRIPOS>ATOM
    1 O1        -6.5794     2.3734     3.2663 O.3        1 SUBUNIT  0
    2 C2        -5.5574     2.4711     2.4461 C.2        1 SUBUNIT  0
    3 C3        -5.6809     2.1217     1.0894 C.2        1 SUBUNIT  0
    4 C4        -4.6003     2.2182     0.2016 C.2        1 SUBUNIT  0
    5 C5        -3.3547     2.6760     0.6826 C.2        1 SUBUNIT  0
    6 C6        -3.2030     3.0274     2.0400 C.2        1 SUBUNIT  0
    7 C7        -4.2968     2.9209     2.9165 C.2        1 SUBUNIT  0
    8 C8        -2.3809     0.5990    -3.7669 C.3        1 SUBUNIT  0
    9 C9        -1.6104     1.9277    -3.7128 C.3        1 SUBUNIT  0
   10 C10       -1.2576     2.4209    -2.2899 C.3        1 SUBUNIT  0
   11 O11       -2.4288     2.4416    -1.5063 O.3        1 SUBUNIT  0
   12 C12       -2.1891     2.7913    -0.2502 C.2        1 SUBUNIT  0
   13 O13       -0.4062     1.8294    -4.4664 O.3        1 SUBUNIT  0
   14 C14        0.4924     0.7962    -4.0720 C.3        1 SUBUNIT  0
   15 C15       -0.1744    -0.5987    -4.1178 C.3        1 SUBUNIT  0
   16 C16       -1.5261    -0.6177    -3.3719 C.3        1 SUBUNIT  0
   17 C17        2.7411     0.2226    -4.4560 C.2        1 SUBUNIT  0
   18 O18        1.6463     0.8296    -4.8832 O.3        1 SUBUNIT  0
   19 C19        2.7109    -0.4313    -3.2040 C.2        1 SUBUNIT  0
   20 C20        3.8643    -1.0806    -2.7370 C.2        1 SUBUNIT  0
   21 C21        5.0487    -1.0914    -3.5093 C.2        1 SUBUNIT  0
   22 C22        5.0638    -0.4295    -4.7508 C.2        1 SUBUNIT  0
   23 C23        3.9104     0.2198    -5.2178 C.2        1 SUBUNIT  0
   24 O24        3.9417     0.8300    -6.3970 O.3        1 SUBUNIT  0
   25 O25        4.8290    -2.3523    -1.0023 O.2        1 SUBUNIT  0
   26 C26        3.8635    -1.7762    -1.4115 C.2        1 SUBUNIT  0
   27 O27        2.7066    -1.7069    -0.7585 O.3        1 SUBUNIT  0
   28 C28        2.7361    -2.4056     0.4987 C.3        1 SUBUNIT  0
   29 O29       -0.4107    -0.9560    -5.4776 O.3        1 SUBUNIT  0
   30 O30       -1.2383    -0.5996    -1.9855 O.3        1 SUBUNIT  0
   31 O31       -3.5693     0.6739    -3.0111 O.3        1 SUBUNIT  0
   32 O32       -1.1204     3.1735     0.1496 O.2        1 SUBUNIT  0
   33 H33       -7.4267     2.0596     2.9421 H          1 SUBUNIT  0
   34 H34       -6.6247     1.7730     0.7252 H          1 SUBUNIT  0
   35 H35       -4.7181     1.9483    -0.8271 H          1 SUBUNIT  0
   36 H36       -2.2576     3.3741     2.4018 H          1 SUBUNIT  0
   37 H37       -4.1776     3.1814     3.9475 H          1 SUBUNIT  0
   38 H38       -2.6461     0.4420    -4.7916 H          1 SUBUNIT  0
   39 H39       -2.2819     2.6489    -4.1299 H          1 SUBUNIT  0
   40 H40       -0.8409     3.4050    -2.3421 H          1 SUBUNIT  0
   41 H41       -0.5425     1.7589    -1.8481 H          1 SUBUNIT  0
   42 H42        0.7738     0.9728    -3.0549 H          1 SUBUNIT  0
   43 H43        0.4869    -1.2910    -3.6400 H          1 SUBUNIT  0
   44 H44       -2.0868    -1.4923    -3.6282 H          1 SUBUNIT  0
   45 H45        1.8164    -0.4316    -2.6168 H          1 SUBUNIT  0
   46 H46        5.9225    -1.5965    -3.1540 H          1 SUBUNIT  0
   47 H47        5.9568    -0.4211    -5.3403 H          1 SUBUNIT  0
   48 H48        3.1582     1.2751    -6.7281 H          1 SUBUNIT  0
   49 H49        2.9544    -3.4390     0.3274 H          1 SUBUNIT  0
   50 H50        3.4921    -1.9805     1.1253 H          1 SUBUNIT  0
   51 H51        1.7838    -2.3170     0.9785 H          1 SUBUNIT  0
   52 H52       -1.0152    -0.3243    -5.8740 H          1 SUBUNIT  0
   53 H53       -0.2875    -0.5682    -1.8564 H          1 SUBUNIT  0
   54 H54       -4.1293     1.3695    -3.3634 H          1 SUBUNIT  0
@<TRIPOS>BOND
    1     1     2 1
    2     1    33 1
    3     2     3 2
    4     3     4 1
    5     3    34 1
    6     4     5 2
    7     4    35 1
    8     5     6 1
    9     6     7 2
   10     6    36 1
   11     7     2 1
   12     7    37 1
   13     8     9 1
   14     8    31 1
   15     8    38 1
   16     9    10 1
   17     9    13 1
   18     9    39 1
   19    10    11 1
   20    10    40 1
   21    10    41 1
   22    11    12 1
   23    12     5 1
   24    13    14 1
   25    14    15 1
   26    14    42 1
   27    15    16 1
   28    15    29 1
   29    15    43 1
   30    16     8 1
   31    16    30 1
   32    16    44 1
   33    17    18 1
   34    17    19 2
   35    18    14 1
   36    19    20 1
   37    19    45 1
   38    20    21 2
   39    21    22 1
   40    21    46 1
   41    22    23 2
   42    22    47 1
   43    23    17 1
   44    23    24 1
   45    24    48 1
   46    25    26 2
   47    26    20 1
   48    26    27 1
   49    27    28 1
   50    28    49 1
   51    28    50 1
   52    28    51 1
   53    29    52 1
   54    30    53 1
   55    31    54 1
   56    32    12 2
@<TRIPOS>SUBSTRUCTURE
1   ****   1
@<SCITEGIC>MOL_PROPERTY
Estimate
SciTegic.value.StringValue
0.365922

@<SCITEGIC>MOL_PROPERTY
FitValue
SciTegic.value.StringValue
7.43521

@<SCITEGIC>MOL_PROPERTY
Forcefield
SciTegic.value.StringValue
CHARMm

@<SCITEGIC>MOL_PROPERTY
PartialChargeMethod
SciTegic.value.StringValue
MomanyRone

@<SCITEGIC>MOL_PROPERTY
UseResidueTemplateCharge
SciTegic.value.StringValue
True

@<SCITEGIC>MOL_PROPERTY
ForcefieldBase
SciTegic.value.StringValue
CHARMm

@<SCITEGIC>MOL_PROPERTY
ForcefieldFFML
SciTegic.value.StringValue
<?xml version="1.0" encoding="UTF-8"?>
"<!DOCTYPE ffml SYSTEM "Ffml.dtd">"
"<ffml version="1.0">"
"<forcefield name="CHARMm" derivedFrom="CHARMm" base="CHARMm">"
<atomTypes>
</atomTypes>
<parameters>
</parameters>
</forcefield>
</ffml>

@<SCITEGIC>MOL_PROPERTY
Initial Potential Energy
SciTegic.value.StringValue
24.8131

@<SCITEGIC>MOL_PROPERTY
Initial RMS Gradient
SciTegic.value.StringValue
17.84948

@<SCITEGIC>MOL_PROPERTY
Minimization Criteria
SciTegic.value.StringValue
CONJUG> Minimization exiting with gradient tolerance ( 0.0100000) satisfied.

@<SCITEGIC>MOL_PROPERTY
CHARMm Energy
SciTegic.value.StringValue
-30.4323

@<SCITEGIC>MOL_PROPERTY
Potential Energy
SciTegic.value.StringValue
-30.4323

@<SCITEGIC>MOL_PROPERTY
RMS Gradient
SciTegic.value.StringValue
0.00933

@<SCITEGIC>MOL_PROPERTY
Bond Energy
SciTegic.value.StringValue
1.21806

@<SCITEGIC>MOL_PROPERTY
Angle Energy
SciTegic.value.StringValue
4.46206

@<SCITEGIC>MOL_PROPERTY
Urey-Bradley Energy
SciTegic.value.StringValue
0

@<SCITEGIC>MOL_PROPERTY
Dihedral Energy
SciTegic.value.StringValue
38.93135

@<SCITEGIC>MOL_PROPERTY
Improper Energy
SciTegic.value.StringValue
0.04273

@<SCITEGIC>MOL_PROPERTY
Van der Waals Energy
SciTegic.value.StringValue
1.25194

@<SCITEGIC>MOL_PROPERTY
Electrostatic Energy
SciTegic.value.StringValue
-76.33843

@<SCITEGIC>MOL_PROPERTY
Hydrogen Bond Energy
SciTegic.value.StringValue
0

@<SCITEGIC>MOL_PROPERTY
Solvation Free Energy
SciTegic.value.StringValue
0

@<SCITEGIC>MOL_PROPERTY
REMARK99
SciTegic.value.StringValue
REMARK  99  MacroMolecule created from Mol2 file
REMARK  99  0000002709.cdx
REMARK  99  PROTEIN
REMARK  99  USER_CHARGES
REMARK  99
REMARK  99

@<SCITEGIC>ATOM_PROPERTY
Formal Charge
SciTegic.value.StringValue
1 0
2 0
3 0
4 0
5 0
6 0
7 0
8 0
9 0
10 0
11 0
12 0
13 0
14 0
15 0
16 0
17 0
18 0
19 0
20 0
21 0
22 0
23 0
24 0
25 0
26 0
27 0
28 0
29 0
30 0
31 0
32 0
33 0
34 0
35 0
36 0
37 0
38 0
39 0
40 0
41 0
42 0
43 0
44 0
45 0
46 0
47 0
48 0
49 0
50 0
51 0
52 0
53 0
54 0

@<SCITEGIC>ATOM_PROPERTY
pdb_tempFactor
SciTegic.value.DoubleValue
1 0
2 0
3 0
4 0
5 0
6 0
7 0
8 0
9 0
10 0
11 0
12 0
13 0
14 0
15 0
16 0
17 0
18 0
19 0
20 0
21 0
22 0
23 0
24 0
25 0
26 0
27 0
28 0
29 0
30 0
31 0
32 0
33 0
34 0
35 0
36 0
37 0
38 0
39 0
40 0
41 0
42 0
43 0
44 0
45 0
46 0
47 0
48 0
49 0
50 0
51 0
52 0
53 0
54 0

@<SCITEGIC>ATOM_PROPERTY
pdb_occupancy
SciTegic.value.DoubleValue
1 1
2 1
3 1
4 1
5 1
6 1
7 1
8 1
9 1
10 1
11 1
12 1
13 1
14 1
15 1
16 1
17 1
18 1
19 1
20 1
21 1
22 1
23 1
24 1
25 1
26 1
27 1
28 1
29 1
30 1
31 1
32 1
33 1
34 1
35 1
36 1
37 1
38 1
39 1
40 1
41 1
42 1
43 1
44 1
45 1
46 1
47 1
48 1
49 1
50 1
51 1
52 1
53 1
54 1

@<TRIPOS>MOLECULE
pectolinarigenin-7-O-�_-D-glucuronopyranoside.cdx
57  60  1  0  0
SMALL
FORMAL_CHARGES
@<TRIPOS>ATOM
    1 C1         4.1548    -0.4144    -4.5487 C.3        1 SUBUNIT  0
    2 O2         3.5887    -1.4552    -3.7425 O.3        1 SUBUNIT  0
    3 C3         2.4826    -1.1689    -3.0575 C.2        1 SUBUNIT  0
    4 C4         1.3104    -1.9571    -3.2469 C.2        1 SUBUNIT  0
    5 C5         0.1460    -1.6756    -2.5196 C.2        1 SUBUNIT  0
    6 C6         0.1205    -0.5965    -1.6004 C.2        1 SUBUNIT  0
    7 C7         1.3014     0.1769    -1.4007 C.2        1 SUBUNIT  0
    8 C8         1.2469     1.3079    -0.4210 C.2        1 SUBUNIT  0
    9 C9        -0.0582     1.4828     0.2709 C.2        1 SUBUNIT  0
   10 C10       -1.1032     0.6563    -0.0032 C.2        1 SUBUNIT  0
   11 O11       -1.0016    -0.3306    -0.8923 O.3        1 SUBUNIT  0
   12 C12       -2.3880     0.8942     0.7237 C.2        1 SUBUNIT  0
   13 C13       -2.3833     1.5104     2.0013 C.2        1 SUBUNIT  0
   14 C14       -3.6078     1.7201     2.6755 C.2        1 SUBUNIT  0
   15 C15       -4.8218     1.3169     2.1029 C.2        1 SUBUNIT  0
   16 C16       -4.8108     0.7125     0.8293 C.2        1 SUBUNIT  0
   17 C17       -3.6019     0.4910     0.1512 C.2        1 SUBUNIT  0
   18 C18       -7.0994     0.8160     2.2875 C.3        1 SUBUNIT  0
   19 O19       -5.9548     1.5220     2.7323 O.3        1 SUBUNIT  0
   20 O20        2.1399     2.0586    -0.1282 O.2        1 SUBUNIT  0
   21 C21        2.4657    -0.1046    -2.1280 C.2        1 SUBUNIT  0
   22 O22        3.5841     0.6214    -1.9441 O.3        1 SUBUNIT  0
   23 O23        1.3229    -2.9639    -4.1285 O.3        1 SUBUNIT  0
   24 C24        0.1548    -3.1889    -4.9112 C.3        1 SUBUNIT  0
   25 C25       -0.0052    -2.0586    -5.9501 C.3        1 SUBUNIT  0
   26 C26       -1.3147    -2.2230    -6.7599 C.3        1 SUBUNIT  0
   27 C27       -1.6983    -3.7305    -6.8999 C.3        1 SUBUNIT  0
   28 O28       -2.6573    -4.0732    -5.9224 O.3        1 SUBUNIT  0
   29 O29        0.2559    -4.4612    -5.5493 O.3        1 SUBUNIT  0
   30 C30       -0.4591    -4.6673    -6.7654 C.3        1 SUBUNIT  0
   31 C31        0.4978    -4.5002    -7.9171 C.2        1 SUBUNIT  0
   32 O32        1.6243    -4.9600    -7.8557 O.2        1 SUBUNIT  0
   33 O33        0.0181    -3.8261    -8.9559 O.3        1 SUBUNIT  0
   34 O34       -1.1598    -1.6658    -8.0355 O.3        1 SUBUNIT  0
   35 O35       -0.0154    -0.8079    -5.3028 O.3        1 SUBUNIT  0
   36 H36        3.4404    -0.1027    -5.2819 H          1 SUBUNIT  0
   37 H37        4.4139     0.4172    -3.9272 H          1 SUBUNIT  0
   38 H38        5.0325    -0.7804    -5.0390 H          1 SUBUNIT  0
   39 H39       -0.7275    -2.2777    -2.6586 H          1 SUBUNIT  0
   40 H40       -0.1760     2.2658     0.9906 H          1 SUBUNIT  0
   41 H41       -1.4609     1.8138     2.4507 H          1 SUBUNIT  0
   42 H42       -3.6079     2.1928     3.6354 H          1 SUBUNIT  0
   43 H43       -5.7341     0.4195     0.3746 H          1 SUBUNIT  0
   44 H44       -3.6073     0.0127    -0.8060 H          1 SUBUNIT  0
   45 H45       -7.2989     1.0671     1.2666 H          1 SUBUNIT  0
   46 H46       -6.9230    -0.2363     2.3681 H          1 SUBUNIT  0
   47 H47       -7.9409     1.0839     2.8916 H          1 SUBUNIT  0
   48 H48        3.5872     1.3474    -1.3159 H          1 SUBUNIT  0
   49 H49       -0.7117    -3.1875    -4.2833 H          1 SUBUNIT  0
   50 H50        0.8237    -2.1134    -6.6246 H          1 SUBUNIT  0
   51 H51       -2.0967    -1.7157    -6.2345 H          1 SUBUNIT  0
   52 H52       -2.1056    -3.8678    -7.8797 H          1 SUBUNIT  0
   53 H53       -2.9308    -4.9848    -6.0481 H          1 SUBUNIT  0
   54 H54       -0.8558    -5.6610    -6.7681 H          1 SUBUNIT  0
   55 H55        0.5709    -3.6737    -9.7259 H          1 SUBUNIT  0
   56 H56       -1.9841    -1.7444    -8.5212 H          1 SUBUNIT  0
   57 H57       -0.8305    -0.3459    -5.5122 H          1 SUBUNIT  0
@<TRIPOS>BOND
    1     1     2 1
    2     1    36 1
    3     1    37 1
    4     1    38 1
    5     2     3 1
    6     3     4 2
    7     4     5 1
    8     4    23 1
    9     5     6 2
   10     5    39 1
   11     6     7 1
   12     6    11 1
   13     7     8 1
   14     7    21 2
   15     8     9 1
   16     8    20 2
   17     9    10 2
   18     9    40 1
   19    10    11 1
   20    10    12 1
   21    12    13 2
   22    13    14 1
   23    13    41 1
   24    14    15 2
   25    14    42 1
   26    15    16 1
   27    16    17 2
   28    16    43 1
   29    17    12 1
   30    17    44 1
   31    18    19 1
   32    18    45 1
   33    18    46 1
   34    18    47 1
   35    19    15 1
   36    21     3 1
   37    21    22 1
   38    22    48 1
   39    23    24 1
   40    24    25 1
   41    24    29 1
   42    24    49 1
   43    25    26 1
   44    25    35 1
   45    25    50 1
   46    26    27 1
   47    26    34 1
   48    26    51 1
   49    27    28 1
   50    27    52 1
   51    28    53 1
   52    29    30 1
   53    30    27 1
   54    30    31 1
   55    30    54 1
   56    31    32 2
   57    31    33 1
   58    33    55 1
   59    34    56 1
   60    35    57 1
@<TRIPOS>SUBSTRUCTURE
1   ****   1
@<SCITEGIC>MOL_PROPERTY
Estimate
SciTegic.value.StringValue
0.36872

@<SCITEGIC>MOL_PROPERTY
FitValue
SciTegic.value.StringValue
7.4319

@<SCITEGIC>MOL_PROPERTY
Forcefield
SciTegic.value.StringValue
CHARMm

@<SCITEGIC>MOL_PROPERTY
PartialChargeMethod
SciTegic.value.StringValue
MomanyRone

@<SCITEGIC>MOL_PROPERTY
UseResidueTemplateCharge
SciTegic.value.StringValue
True

@<SCITEGIC>MOL_PROPERTY
ForcefieldBase
SciTegic.value.StringValue
CHARMm

@<SCITEGIC>MOL_PROPERTY
ForcefieldFFML
SciTegic.value.StringValue
<?xml version="1.0" encoding="UTF-8"?>
"<!DOCTYPE ffml SYSTEM "Ffml.dtd">"
"<ffml version="1.0">"
"<forcefield name="CHARMm" derivedFrom="CHARMm" base="CHARMm">"
<atomTypes>
</atomTypes>
<parameters>
"<angle atom1="OE" atom2="CUA1" atom3="C6R">"
<quadratic
"refValue="118.033""
"forceConstant="56.6667"/>"
</angle>
</parameters>
</forcefield>
</ffml>

@<SCITEGIC>MOL_PROPERTY
Initial Potential Energy
SciTegic.value.StringValue
68.43804

@<SCITEGIC>MOL_PROPERTY
Initial RMS Gradient
SciTegic.value.StringValue
17.68845

@<SCITEGIC>MOL_PROPERTY
Minimization Criteria
SciTegic.value.StringValue
CONJUG> Minimization exiting with gradient tolerance ( 0.0100000) satisfied.

@<SCITEGIC>MOL_PROPERTY
CHARMm Energy
SciTegic.value.StringValue
26.59811

@<SCITEGIC>MOL_PROPERTY
Potential Energy
SciTegic.value.StringValue
26.59811

@<SCITEGIC>MOL_PROPERTY
RMS Gradient
SciTegic.value.StringValue
0.00925

@<SCITEGIC>MOL_PROPERTY
Bond Energy
SciTegic.value.StringValue
2.99901

@<SCITEGIC>MOL_PROPERTY
Angle Energy
SciTegic.value.StringValue
13.26828

@<SCITEGIC>MOL_PROPERTY
Urey-Bradley Energy
SciTegic.value.StringValue
0

@<SCITEGIC>MOL_PROPERTY
Dihedral Energy
SciTegic.value.StringValue
29.94243

@<SCITEGIC>MOL_PROPERTY
Improper Energy
SciTegic.value.StringValue
0.24818

@<SCITEGIC>MOL_PROPERTY
Van der Waals Energy
SciTegic.value.StringValue
-0.20384

@<SCITEGIC>MOL_PROPERTY
Electrostatic Energy
SciTegic.value.StringValue
-19.65595

@<SCITEGIC>MOL_PROPERTY
Hydrogen Bond Energy
SciTegic.value.StringValue
0

@<SCITEGIC>MOL_PROPERTY
Solvation Free Energy
SciTegic.value.StringValue
0

@<SCITEGIC>MOL_PROPERTY
REMARK99
SciTegic.value.StringValue
REMARK  99  MacroMolecule created from Mol2 file
REMARK  99  pectolinarigenin-7-O-�_-D-glucuronopyranoside.cdx
REMARK  99  PROTEIN
REMARK  99  USER_CHARGES
REMARK  99
REMARK  99

@<SCITEGIC>ATOM_PROPERTY
Formal Charge
SciTegic.value.StringValue
1 0
2 0
3 0
4 0
5 0
6 0
7 0
8 0
9 0
10 0
11 0
12 0
13 0
14 0
15 0
16 0
17 0
18 0
19 0
20 0
21 0
22 0
23 0
24 0
25 0
26 0
27 0
28 0
29 0
30 0
31 0
32 0
33 0
34 0
35 0
36 0
37 0
38 0
39 0
40 0
41 0
42 0
43 0
44 0
45 0
46 0
47 0
48 0
49 0
50 0
51 0
52 0
53 0
54 0
55 0
56 0
57 0

@<SCITEGIC>ATOM_PROPERTY
pdb_tempFactor
SciTegic.value.DoubleValue
1 0
2 0
3 0
4 0
5 0
6 0
7 0
8 0
9 0
10 0
11 0
12 0
13 0
14 0
15 0
16 0
17 0
18 0
19 0
20 0
21 0
22 0
23 0
24 0
25 0
26 0
27 0
28 0
29 0
30 0
31 0
32 0
33 0
34 0
35 0
36 0
37 0
38 0
39 0
40 0
41 0
42 0
43 0
44 0
45 0
46 0
47 0
48 0
49 0
50 0
51 0
52 0
53 0
54 0
55 0
56 0
57 0

@<SCITEGIC>ATOM_PROPERTY
pdb_occupancy
SciTegic.value.DoubleValue
1 1
2 1
3 1
4 1
5 1
6 1
7 1
8 1
9 1
10 1
11 1
12 1
13 1
14 1
15 1
16 1
17 1
18 1
19 1
20 1
21 1
22 1
23 1
24 1
25 1
26 1
27 1
28 1
29 1
30 1
31 1
32 1
33 1
34 1
35 1
36 1
37 1
38 1
39 1
40 1
41 1
42 1
43 1
44 1
45 1
46 1
47 1
48 1
49 1
50 1
51 1
52 1
53 1
54 1
55 1
56 1
57 1

@<TRIPOS>MOLECULE
142.cdx
83  87  1  0  0
SMALL
FORMAL_CHARGES
@<TRIPOS>ATOM
    1 O1         0.8443     4.0557    -1.4996 O.2        1 SUBUNIT  0
    2 C2         0.3332     2.9794    -1.4317 C.2        1 SUBUNIT  0
    3 C3         0.7549     1.7288    -2.1223 C.2        1 SUBUNIT  0
    4 C4         1.8885     1.7163    -2.9765 C.2        1 SUBUNIT  0
    5 C5         2.2596     0.5191    -3.6204 C.2        1 SUBUNIT  0
    6 C6         1.5175    -0.6777    -3.4255 C.2        1 SUBUNIT  0
    7 C7         0.3839    -0.6653    -2.5714 C.2        1 SUBUNIT  0
    8 C8         0.0088     0.5336    -1.9079 C.2        1 SUBUNIT  0
    9 C9        -0.8690     2.8459    -0.5793 C.2        1 SUBUNIT  0
   10 C10       -1.4975     1.6512    -0.4435 C.2        1 SUBUNIT  0
   11 O11       -1.0752     0.5645    -1.1067 O.3        1 SUBUNIT  0
   12 C12       -2.7028     1.5654     0.4453 C.2        1 SUBUNIT  0
   13 C13       -2.8301     2.4481     1.5335 C.2        1 SUBUNIT  0
   14 C14       -3.9694     2.3702     2.3735 C.2        1 SUBUNIT  0
   15 C15       -4.9667     1.4248     2.1066 C.2        1 SUBUNIT  0
   16 C16       -4.8393     0.5421     1.0185 C.2        1 SUBUNIT  0
   17 C17       -3.7166     0.6305     0.1742 C.2        1 SUBUNIT  0
   18 C18       -7.0909     0.4967     2.4901 C.3        1 SUBUNIT  0
   19 O19       -6.0193     1.3427     2.8827 O.3        1 SUBUNIT  0
   20 O20        1.8689    -1.8167    -4.0374 O.3        1 SUBUNIT  0
   21 C21        0.8424    -2.6386    -4.5457 C.3        1 SUBUNIT  0
   22 O22        1.4201    -3.8556    -5.0027 O.3        1 SUBUNIT  0
   23 C23        0.4975    -4.8141    -5.4991 C.3        1 SUBUNIT  0
   24 C24       -0.2647    -4.2114    -6.7073 C.3        1 SUBUNIT  0
   25 C25       -0.9264    -2.8659    -6.3599 C.3        1 SUBUNIT  0
   26 C26        0.1050    -1.9359    -5.6958 C.3        1 SUBUNIT  0
   27 O27       -0.5271    -0.7817    -5.1831 O.3        1 SUBUNIT  0
   28 O28       -1.4602    -2.2670    -7.5214 O.3        1 SUBUNIT  0
   29 O29       -1.2362    -5.1424    -7.1339 O.3        1 SUBUNIT  0
   30 C30        1.2909    -6.0760    -5.8677 C.3        1 SUBUNIT  0
   31 O31        1.9891    -6.4945    -4.7083 O.3        1 SUBUNIT  0
   32 C32        2.6101    -7.7519    -4.8665 C.3        1 SUBUNIT  0
   33 O33        3.7474    -7.6482    -5.7296 O.3        1 SUBUNIT  0
   34 C34        4.7887    -6.7609    -5.3056 C.3        1 SUBUNIT  0
   35 C35        4.9263    -6.7261    -3.7654 C.3        1 SUBUNIT  0
   36 C36        4.5138    -8.0560    -3.1035 C.3        1 SUBUNIT  0
   37 C37        3.0510    -8.4192    -3.5134 C.3        1 SUBUNIT  0
   38 O38        2.0926    -8.1456    -2.5021 O.3        1 SUBUNIT  0
   39 O39        4.7062    -8.0262    -1.6951 O.3        1 SUBUNIT  0
   40 O40        6.2654    -6.3998    -3.4389 O.3        1 SUBUNIT  0
   41 C41        4.5138    -5.3803    -5.9064 C.3        1 SUBUNIT  0
   42 C42        4.1392    -0.6718    -4.4502 C.3        1 SUBUNIT  0
   43 O43        3.3311     0.4971    -4.4454 O.3        1 SUBUNIT  0
   44 O44        2.6086     2.8333    -3.1897 O.3        1 SUBUNIT  0
   45 C45        2.0997     3.7778    -3.9654 C.2        1 SUBUNIT  0
   46 O46        1.0363     3.7139    -4.5240 O.2        1 SUBUNIT  0
   47 C47        2.9773     5.0067    -4.1355 C.3        1 SUBUNIT  0
   48 H48       -0.1878    -1.5582    -2.4274 H          1 SUBUNIT  0
   49 H49       -1.2478     3.7032    -0.0631 H          1 SUBUNIT  0
   50 H50       -2.0697     3.1758     1.7263 H          1 SUBUNIT  0
   51 H51       -4.0666     3.0318     3.2088 H          1 SUBUNIT  0
   52 H52       -5.5935    -0.1941     0.8333 H          1 SUBUNIT  0
   53 H53       -3.6348    -0.0149    -0.6753 H          1 SUBUNIT  0
   54 H54       -7.4745     0.8220     1.5457 H          1 SUBUNIT  0
   55 H55       -6.7377    -0.5097     2.4041 H          1 SUBUNIT  0
   56 H56       -7.8675     0.5406     3.2248 H          1 SUBUNIT  0
   57 H57        0.1300    -2.8400    -3.7732 H          1 SUBUNIT  0
   58 H58       -0.2386    -5.0780    -4.7687 H          1 SUBUNIT  0
   59 H59        0.4355    -4.0169    -7.4926 H          1 SUBUNIT  0
   60 H60       -1.7292    -3.0375    -5.6736 H          1 SUBUNIT  0
   61 H61        0.8128    -1.6646    -6.4510 H          1 SUBUNIT  0
   62 H62       -0.9930    -0.3308    -5.8911 H          1 SUBUNIT  0
   63 H63       -2.1003    -2.8597    -7.9219 H          1 SUBUNIT  0
   64 H64       -1.8765    -5.2810    -6.4322 H          1 SUBUNIT  0
   65 H65        1.9741    -5.8716    -6.6654 H          1 SUBUNIT  0
   66 H66        0.6222    -6.8468    -6.1895 H          1 SUBUNIT  0
   67 H67        1.8645    -8.3846    -5.3010 H          1 SUBUNIT  0
   68 H68        5.7343    -7.1137    -5.6609 H          1 SUBUNIT  0
   69 H69        4.2578    -5.9829    -3.3839 H          1 SUBUNIT  0
   70 H70        5.1530    -8.8359    -3.4615 H          1 SUBUNIT  0
   71 H71        3.0747    -9.4795    -3.6553 H          1 SUBUNIT  0
   72 H72        2.3691    -8.5563    -1.6796 H          1 SUBUNIT  0
   73 H73        4.5066    -8.8898    -1.3265 H          1 SUBUNIT  0
   74 H74        6.3505    -6.3123    -2.4867 H          1 SUBUNIT  0
   75 H75        4.0006    -5.4927    -6.8385 H          1 SUBUNIT  0
   76 H76        5.4408    -4.8710    -6.0688 H          1 SUBUNIT  0
   77 H77        3.9080    -4.8119    -5.2319 H          1 SUBUNIT  0
   78 H78        4.1075    -1.1313    -3.4844 H          1 SUBUNIT  0
   79 H79        5.1487    -0.4066    -4.6859 H          1 SUBUNIT  0
   80 H80        3.7701    -1.3577    -5.1838 H          1 SUBUNIT  0
   81 H81        2.3607     5.8651    -4.3021 H          1 SUBUNIT  0
   82 H82        3.6281     4.8670    -4.9733 H          1 SUBUNIT  0
   83 H83        3.5612     5.1532    -3.2509 H          1 SUBUNIT  0
@<TRIPOS>BOND
    1     1     2 2
    2     2     3 1
    3     3     4 2
    4     4     5 1
    5     4    44 1
    6     5     6 2
    7     6     7 1
    8     6    20 1
    9     7     8 2
   10     7    48 1
   11     8     3 1
   12     9     2 1
   13     9    10 2
   14     9    49 1
   15    10    11 1
   16    10    12 1
   17    11     8 1
   18    12    13 2
   19    13    14 1
   20    13    50 1
   21    14    15 2
   22    14    51 1
   23    15    16 1
   24    16    17 2
   25    16    52 1
   26    17    12 1
   27    17    53 1
   28    18    19 1
   29    18    54 1
   30    18    55 1
   31    18    56 1
   32    19    15 1
   33    20    21 1
   34    21    22 1
   35    21    57 1
   36    22    23 1
   37    23    24 1
   38    23    30 1
   39    23    58 1
   40    24    25 1
   41    24    29 1
   42    24    59 1
   43    25    26 1
   44    25    28 1
   45    25    60 1
   46    26    21 1
   47    26    27 1
   48    26    61 1
   49    27    62 1
   50    28    63 1
   51    29    64 1
   52    30    31 1
   53    30    65 1
   54    30    66 1
   55    31    32 1
   56    32    33 1
   57    32    67 1
   58    33    34 1
   59    34    35 1
   60    34    68 1
   61    35    36 1
   62    35    40 1
   63    35    69 1
   64    36    37 1
   65    36    39 1
   66    36    70 1
   67    37    32 1
   68    37    38 1
   69    37    71 1
   70    38    72 1
   71    39    73 1
   72    40    74 1
   73    41    34 1
   74    41    75 1
   75    41    76 1
   76    41    77 1
   77    42    43 1
   78    42    78 1
   79    42    79 1
   80    42    80 1
   81    43     5 1
   82    44    45 1
   83    45    46 2
   84    45    47 1
   85    47    81 1
   86    47    82 1
   87    47    83 1
@<TRIPOS>SUBSTRUCTURE
1   ****   1
@<SCITEGIC>MOL_PROPERTY
Estimate
SciTegic.value.StringValue
0.372991

@<SCITEGIC>MOL_PROPERTY
FitValue
SciTegic.value.StringValue
7.4269

@<SCITEGIC>MOL_PROPERTY
Forcefield
SciTegic.value.StringValue
CHARMm

@<SCITEGIC>MOL_PROPERTY
PartialChargeMethod
SciTegic.value.StringValue
MomanyRone

@<SCITEGIC>MOL_PROPERTY
UseResidueTemplateCharge
SciTegic.value.StringValue
True

@<SCITEGIC>MOL_PROPERTY
ForcefieldBase
SciTegic.value.StringValue
CHARMm

@<SCITEGIC>MOL_PROPERTY
ForcefieldFFML
SciTegic.value.StringValue
<?xml version="1.0" encoding="UTF-8"?>
"<!DOCTYPE ffml SYSTEM "Ffml.dtd">"
"<ffml version="1.0">"
"<forcefield name="CHARMm" derivedFrom="CHARMm" base="CHARMm">"
<atomTypes>
</atomTypes>
<parameters>
"<angle atom1="OE" atom2="CUA1" atom3="C6R">"
<quadratic
"refValue="118.033""
"forceConstant="56.6667"/>"
</angle>
</parameters>
</forcefield>
</ffml>

@<SCITEGIC>MOL_PROPERTY
Initial Potential Energy
SciTegic.value.StringValue
72.22334

@<SCITEGIC>MOL_PROPERTY
Initial RMS Gradient
SciTegic.value.StringValue
14.71476

@<SCITEGIC>MOL_PROPERTY
Minimization Criteria
SciTegic.value.StringValue
CONJUG> Minimization exiting with gradient tolerance ( 0.0100000) satisfied.

@<SCITEGIC>MOL_PROPERTY
CHARMm Energy
SciTegic.value.StringValue
21.19507

@<SCITEGIC>MOL_PROPERTY
Potential Energy
SciTegic.value.StringValue
21.19507

@<SCITEGIC>MOL_PROPERTY
RMS Gradient
SciTegic.value.StringValue
0.01

@<SCITEGIC>MOL_PROPERTY
Bond Energy
SciTegic.value.StringValue
3.63904

@<SCITEGIC>MOL_PROPERTY
Angle Energy
SciTegic.value.StringValue
14.67302

@<SCITEGIC>MOL_PROPERTY
Urey-Bradley Energy
SciTegic.value.StringValue
0

@<SCITEGIC>MOL_PROPERTY
Dihedral Energy
SciTegic.value.StringValue
55.99316

@<SCITEGIC>MOL_PROPERTY
Improper Energy
SciTegic.value.StringValue
0.04955

@<SCITEGIC>MOL_PROPERTY
Van der Waals Energy
SciTegic.value.StringValue
-7.59298

@<SCITEGIC>MOL_PROPERTY
Electrostatic Energy
SciTegic.value.StringValue
-45.56672

@<SCITEGIC>MOL_PROPERTY
Hydrogen Bond Energy
SciTegic.value.StringValue
0

@<SCITEGIC>MOL_PROPERTY
Solvation Free Energy
SciTegic.value.StringValue
0

@<SCITEGIC>MOL_PROPERTY
REMARK99
SciTegic.value.StringValue
REMARK  99  MacroMolecule created from Mol2 file
REMARK  99  142.cdx
REMARK  99  PROTEIN
REMARK  99  USER_CHARGES
REMARK  99
REMARK  99

@<SCITEGIC>ATOM_PROPERTY
Formal Charge
SciTegic.value.StringValue
1 0
2 0
3 0
4 0
5 0
6 0
7 0
8 0
9 0
10 0
11 0
12 0
13 0
14 0
15 0
16 0
17 0
18 0
19 0
20 0
21 0
22 0
23 0
24 0
25 0
26 0
27 0
28 0
29 0
30 0
31 0
32 0
33 0
34 0
35 0
36 0
37 0
38 0
39 0
40 0
41 0
42 0
43 0
44 0
45 0
46 0
47 0
48 0
49 0
50 0
51 0
52 0
53 0
54 0
55 0
56 0
57 0
58 0
59 0
60 0
61 0
62 0
63 0
64 0
65 0
66 0
67 0
68 0
69 0
70 0
71 0
72 0
73 0
74 0
75 0
76 0
77 0
78 0
79 0
80 0
81 0
82 0
83 0

@<SCITEGIC>ATOM_PROPERTY
pdb_tempFactor
SciTegic.value.DoubleValue
1 0
2 0
3 0
4 0
5 0
6 0
7 0
8 0
9 0
10 0
11 0
12 0
13 0
14 0
15 0
16 0
17 0
18 0
19 0
20 0
21 0
22 0
23 0
24 0
25 0
26 0
27 0
28 0
29 0
30 0
31 0
32 0
33 0
34 0
35 0
36 0
37 0
38 0
39 0
40 0
41 0
42 0
43 0
44 0
45 0
46 0
47 0
48 0
49 0
50 0
51 0
52 0
53 0
54 0
55 0
56 0
57 0
58 0
59 0
60 0
61 0
62 0
63 0
64 0
65 0
66 0
67 0
68 0
69 0
70 0
71 0
72 0
73 0
74 0
75 0
76 0
77 0
78 0
79 0
80 0
81 0
82 0
83 0

@<SCITEGIC>ATOM_PROPERTY
pdb_occupancy
SciTegic.value.DoubleValue
1 1
2 1
3 1
4 1
5 1
6 1
7 1
8 1
9 1
10 1
11 1
12 1
13 1
14 1
15 1
16 1
17 1
18 1
19 1
20 1
21 1
22 1
23 1
24 1
25 1
26 1
27 1
28 1
29 1
30 1
31 1
32 1
33 1
34 1
35 1
36 1
37 1
38 1
39 1
40 1
41 1
42 1
43 1
44 1
45 1
46 1
47 1
48 1
49 1
50 1
51 1
52 1
53 1
54 1
55 1
56 1
57 1
58 1
59 1
60 1
61 1
62 1
63 1
64 1
65 1
66 1
67 1
68 1
69 1
70 1
71 1
72 1
73 1
74 1
75 1
76 1
77 1
78 1
79 1
80 1
81 1
82 1
83 1

@<TRIPOS>MOLECULE
6660.cdx
78  82  1  0  0
SMALL
FORMAL_CHARGES
@<TRIPOS>ATOM
    1 C1         3.9939    -0.4348    -4.6365 C.3        1 SUBUNIT  0
    2 O2         3.6366    -1.2966    -3.5611 O.3        1 SUBUNIT  0
    3 C3         2.5133    -1.0200    -2.8969 C.2        1 SUBUNIT  0
    4 C4         1.3767    -1.8620    -3.0299 C.2        1 SUBUNIT  0
    5 O5         1.4259    -2.9413    -3.8394 O.3        1 SUBUNIT  0
    6 C6        -0.2107    -4.8383    -6.4268 C.3        1 SUBUNIT  0
    7 C7        -1.3961    -3.8960    -6.7340 C.3        1 SUBUNIT  0
    8 C8        -0.9953    -2.3943    -6.7007 C.3        1 SUBUNIT  0
    9 C9         0.2677    -2.1721    -5.8351 C.3        1 SUBUNIT  0
   10 C10        0.3218    -3.1873    -4.6903 C.3        1 SUBUNIT  0
   11 C11        0.8758    -4.7602    -7.5053 C.3        1 SUBUNIT  0
   12 O12        1.9764    -5.5405    -7.0809 O.3        1 SUBUNIT  0
   13 C13        3.0951    -5.4609    -7.9610 C.3        1 SUBUNIT  0
   14 C14        3.8520    -4.1360    -7.7603 C.3        1 SUBUNIT  0
   15 C15        4.6379    -4.1416    -6.4101 C.3        1 SUBUNIT  0
   16 C16        5.4517    -7.9717    -6.6013 C.3        1 SUBUNIT  0
   17 C17        4.6242    -6.6921    -6.5561 C.3        1 SUBUNIT  0
   18 C18        5.4903    -5.4362    -6.3141 C.3        1 SUBUNIT  0
   19 O19        3.9569    -6.5878    -7.8034 O.3        1 SUBUNIT  0
   20 O20        6.0712    -5.5278    -5.0104 O.3        1 SUBUNIT  0
   21 O21        5.4455    -2.9870    -6.2989 O.3        1 SUBUNIT  0
   22 O22        4.7246    -3.9460    -8.8513 O.3        1 SUBUNIT  0
   23 O23        0.4266    -4.5392    -5.1820 O.3        1 SUBUNIT  0
   24 O24       -2.4236    -4.1242    -5.8009 O.3        1 SUBUNIT  0
   25 O25       -0.7151    -1.9692    -8.0301 O.3        1 SUBUNIT  0
   26 O26        0.2538    -0.8598    -5.3014 O.3        1 SUBUNIT  0
   27 C27        0.1800    -1.5776    -2.3236 C.2        1 SUBUNIT  0
   28 C28        0.1200    -0.4513    -1.4844 C.2        1 SUBUNIT  0
   29 C29        1.2434     0.3957    -1.3373 C.2        1 SUBUNIT  0
   30 C30        2.4401     0.1114    -2.0436 C.2        1 SUBUNIT  0
   31 O31        3.5273     0.9090    -1.9124 O.3        1 SUBUNIT  0
   32 C32       -2.4627     1.0821     0.7332 C.2        1 SUBUNIT  0
   33 C33       -1.1752     0.8680     0.0297 C.2        1 SUBUNIT  0
   34 C34       -0.1643     1.7388     0.2332 C.2        1 SUBUNIT  0
   35 C35        1.1462     1.5791    -0.4402 C.2        1 SUBUNIT  0
   36 C36       -2.4905     1.7700     1.9559 C.2        1 SUBUNIT  0
   37 C37       -3.7257     1.9630     2.6308 C.2        1 SUBUNIT  0
   38 C38       -4.9121     1.4816     2.0695 C.2        1 SUBUNIT  0
   39 C39       -4.8972     0.7997     0.8328 C.2        1 SUBUNIT  0
   40 C40       -3.6621     0.6066     0.1578 C.2        1 SUBUNIT  0
   41 C41       -7.2390     1.2005     2.0710 C.3        1 SUBUNIT  0
   42 O42       -6.0531     1.6803     2.6888 O.3        1 SUBUNIT  0
   43 O43       -1.0243    -0.1880    -0.8067 O.3        1 SUBUNIT  0
   44 O44        1.9930     2.3873    -0.1974 O.2        1 SUBUNIT  0
   45 H45        3.6286     0.5514    -4.4396 H          1 SUBUNIT  0
   46 H46        3.5625    -0.8003    -5.5449 H          1 SUBUNIT  0
   47 H47        5.0592    -0.4079    -4.7331 H          1 SUBUNIT  0
   48 H48       -0.6456    -5.8152    -6.3910 H          1 SUBUNIT  0
   49 H49       -1.7274    -4.1140    -7.7278 H          1 SUBUNIT  0
   50 H50       -1.8028    -1.8343    -6.2774 H          1 SUBUNIT  0
   51 H51        1.1318    -2.3027    -6.4525 H          1 SUBUNIT  0
   52 H52       -0.5921    -3.0751    -4.1452 H          1 SUBUNIT  0
   53 H53        1.1778    -3.7444    -7.6529 H          1 SUBUNIT  0
   54 H54        0.4963    -5.1420    -8.4301 H          1 SUBUNIT  0
   55 H55        2.7308    -5.4791    -8.9669 H          1 SUBUNIT  0
   56 H56        3.1532    -3.3269    -7.7160 H          1 SUBUNIT  0
   57 H57        3.9436    -4.1268    -5.5960 H          1 SUBUNIT  0
   58 H58        4.9697    -8.6859    -7.2356 H          1 SUBUNIT  0
   59 H59        5.5404    -8.3742    -5.6138 H          1 SUBUNIT  0
   60 H60        6.4259    -7.7530    -6.9861 H          1 SUBUNIT  0
   61 H61        3.9361    -6.7435    -5.7383 H          1 SUBUNIT  0
   62 H62        6.2518    -5.3892    -7.0643 H          1 SUBUNIT  0
   63 H63        6.6309    -4.7634    -4.8551 H          1 SUBUNIT  0
   64 H64        6.0931    -2.9800    -7.0075 H          1 SUBUNIT  0
   65 H65        4.2204    -3.9462    -9.6682 H          1 SUBUNIT  0
   66 H66       -3.1848    -3.5836    -6.0245 H          1 SUBUNIT  0
   67 H67       -0.4815    -1.0381    -8.0257 H          1 SUBUNIT  0
   68 H68       -0.5481    -0.4103    -5.5781 H          1 SUBUNIT  0
   69 H69       -0.6719    -2.2165    -2.4288 H          1 SUBUNIT  0
   70 H70        4.3329     0.7054    -2.3932 H          1 SUBUNIT  0
   71 H71       -0.3127     2.5647     0.8971 H          1 SUBUNIT  0
   72 H72       -1.5835     2.1483     2.3790 H          1 SUBUNIT  0
   73 H73       -3.7479     2.4770     3.5690 H          1 SUBUNIT  0
   74 H74       -5.8078     0.4318     0.4081 H          1 SUBUNIT  0
   75 H75       -3.6403     0.1017    -0.7853 H          1 SUBUNIT  0
   76 H76       -7.3567     1.6664     1.1149 H          1 SUBUNIT  0
   77 H77       -7.1718     0.1401     1.9452 H          1 SUBUNIT  0
   78 H78       -8.0819     1.4338     2.6875 H          1 SUBUNIT  0
@<TRIPOS>BOND
    1     1     2 1
    2     1    45 1
    3     1    46 1
    4     1    47 1
    5     2     3 1
    6     3     4 2
    7     4     5 1
    8     4    27 1
    9     6     7 1
   10     6    11 1
   11     6    23 1
   12     6    48 1
   13     7     8 1
   14     7    24 1
   15     7    49 1
   16     8     9 1
   17     8    25 1
   18     8    50 1
   19     9    10 1
   20     9    26 1
   21     9    51 1
   22    10     5 1
   23    10    52 1
   24    11    12 1
   25    11    53 1
   26    11    54 1
   27    12    13 1
   28    13    14 1
   29    13    55 1
   30    14    15 1
   31    14    22 1
   32    14    56 1
   33    15    21 1
   34    15    57 1
   35    16    17 1
   36    16    58 1
   37    16    59 1
   38    16    60 1
   39    17    18 1
   40    17    19 1
   41    17    61 1
   42    18    15 1
   43    18    20 1
   44    18    62 1
   45    19    13 1
   46    20    63 1
   47    21    64 1
   48    22    65 1
   49    23    10 1
   50    24    66 1
   51    25    67 1
   52    26    68 1
   53    27    28 2
   54    27    69 1
   55    28    29 1
   56    29    30 2
   57    30     3 1
   58    30    31 1
   59    31    70 1
   60    32    33 1
   61    32    36 2
   62    33    34 2
   63    33    43 1
   64    34    35 1
   65    34    71 1
   66    35    29 1
   67    35    44 2
   68    36    37 1
   69    36    72 1
   70    37    38 2
   71    37    73 1
   72    38    39 1
   73    39    40 2
   74    39    74 1
   75    40    32 1
   76    40    75 1
   77    41    42 1
   78    41    76 1
   79    41    77 1
   80    41    78 1
   81    42    38 1
   82    43    28 1
@<TRIPOS>SUBSTRUCTURE
1   ****   1
@<SCITEGIC>MOL_PROPERTY
Estimate
SciTegic.value.StringValue
0.376166

@<SCITEGIC>MOL_PROPERTY
FitValue
SciTegic.value.StringValue
7.42322

@<SCITEGIC>MOL_PROPERTY
Forcefield
SciTegic.value.StringValue
CHARMm

@<SCITEGIC>MOL_PROPERTY
PartialChargeMethod
SciTegic.value.StringValue
MomanyRone

@<SCITEGIC>MOL_PROPERTY
UseResidueTemplateCharge
SciTegic.value.StringValue
True

@<SCITEGIC>MOL_PROPERTY
ForcefieldBase
SciTegic.value.StringValue
CHARMm

@<SCITEGIC>MOL_PROPERTY
ForcefieldFFML
SciTegic.value.StringValue
<?xml version="1.0" encoding="UTF-8"?>
"<!DOCTYPE ffml SYSTEM "Ffml.dtd">"
"<ffml version="1.0">"
"<forcefield name="CHARMm" derivedFrom="CHARMm" base="CHARMm">"
<atomTypes>
</atomTypes>
<parameters>
"<angle atom1="OE" atom2="CUA1" atom3="C6R">"
<quadratic
"refValue="118.033""
"forceConstant="56.6667"/>"
</angle>
</parameters>
</forcefield>
</ffml>

@<SCITEGIC>MOL_PROPERTY
Initial Potential Energy
SciTegic.value.StringValue
101.94303

@<SCITEGIC>MOL_PROPERTY
Initial RMS Gradient
SciTegic.value.StringValue
14.868

@<SCITEGIC>MOL_PROPERTY
Minimization Criteria
SciTegic.value.StringValue
CONJUG> Minimization exiting with gradient tolerance ( 0.0100000) satisfied.

@<SCITEGIC>MOL_PROPERTY
CHARMm Energy
SciTegic.value.StringValue
50.15224

@<SCITEGIC>MOL_PROPERTY
Potential Energy
SciTegic.value.StringValue
50.15224

@<SCITEGIC>MOL_PROPERTY
RMS Gradient
SciTegic.value.StringValue
0.00935

@<SCITEGIC>MOL_PROPERTY
Bond Energy
SciTegic.value.StringValue
3.8671

@<SCITEGIC>MOL_PROPERTY
Angle Energy
SciTegic.value.StringValue
16.7099

@<SCITEGIC>MOL_PROPERTY
Urey-Bradley Energy
SciTegic.value.StringValue
0

@<SCITEGIC>MOL_PROPERTY
Dihedral Energy
SciTegic.value.StringValue
52.05358

@<SCITEGIC>MOL_PROPERTY
Improper Energy
SciTegic.value.StringValue
0.26885

@<SCITEGIC>MOL_PROPERTY
Van der Waals Energy
SciTegic.value.StringValue
-2.67335

@<SCITEGIC>MOL_PROPERTY
Electrostatic Energy
SciTegic.value.StringValue
-20.07385

@<SCITEGIC>MOL_PROPERTY
Hydrogen Bond Energy
SciTegic.value.StringValue
0

@<SCITEGIC>MOL_PROPERTY
Solvation Free Energy
SciTegic.value.StringValue
0

@<SCITEGIC>MOL_PROPERTY
REMARK99
SciTegic.value.StringValue
REMARK  99  MacroMolecule created from Mol2 file
REMARK  99  6660.cdx
REMARK  99  PROTEIN
REMARK  99  USER_CHARGES
REMARK  99
REMARK  99

@<SCITEGIC>ATOM_PROPERTY
Formal Charge
SciTegic.value.StringValue
1 0
2 0
3 0
4 0
5 0
6 0
7 0
8 0
9 0
10 0
11 0
12 0
13 0
14 0
15 0
16 0
17 0
18 0
19 0
20 0
21 0
22 0
23 0
24 0
25 0
26 0
27 0
28 0
29 0
30 0
31 0
32 0
33 0
34 0
35 0
36 0
37 0
38 0
39 0
40 0
41 0
42 0
43 0
44 0
45 0
46 0
47 0
48 0
49 0
50 0
51 0
52 0
53 0
54 0
55 0
56 0
57 0
58 0
59 0
60 0
61 0
62 0
63 0
64 0
65 0
66 0
67 0
68 0
69 0
70 0
71 0
72 0
73 0
74 0
75 0
76 0
77 0
78 0

@<SCITEGIC>ATOM_PROPERTY
pdb_tempFactor
SciTegic.value.DoubleValue
1 0
2 0
3 0
4 0
5 0
6 0
7 0
8 0
9 0
10 0
11 0
12 0
13 0
14 0
15 0
16 0
17 0
18 0
19 0
20 0
21 0
22 0
23 0
24 0
25 0
26 0
27 0
28 0
29 0
30 0
31 0
32 0
33 0
34 0
35 0
36 0
37 0
38 0
39 0
40 0
41 0
42 0
43 0
44 0
45 0
46 0
47 0
48 0
49 0
50 0
51 0
52 0
53 0
54 0
55 0
56 0
57 0
58 0
59 0
60 0
61 0
62 0
63 0
64 0
65 0
66 0
67 0
68 0
69 0
70 0
71 0
72 0
73 0
74 0
75 0
76 0
77 0
78 0

@<SCITEGIC>ATOM_PROPERTY
pdb_occupancy
SciTegic.value.DoubleValue
1 1
2 1
3 1
4 1
5 1
6 1
7 1
8 1
9 1
10 1
11 1
12 1
13 1
14 1
15 1
16 1
17 1
18 1
19 1
20 1
21 1
22 1
23 1
24 1
25 1
26 1
27 1
28 1
29 1
30 1
31 1
32 1
33 1
34 1
35 1
36 1
37 1
38 1
39 1
40 1
41 1
42 1
43 1
44 1
45 1
46 1
47 1
48 1
49 1
50 1
51 1
52 1
53 1
54 1
55 1
56 1
57 1
58 1
59 1
60 1
61 1
62 1
63 1
64 1
65 1
66 1
67 1
68 1
69 1
70 1
71 1
72 1
73 1
74 1
75 1
76 1
77 1
78 1

@<TRIPOS>MOLECULE
osthenol-7-O-beta_-D-gentiobioside.cdx
73  76  1  0  0
SMALL
FORMAL_CHARGES
@<TRIPOS>ATOM
    1 O1        -6.2058     1.6339     3.3478 O.3        1 SUBUNIT  0
    2 C2        -5.0221     0.9964     3.7938 C.3        1 SUBUNIT  0
    3 C3        -3.8927     2.0417     3.8473 C.3        1 SUBUNIT  0
    4 O4        -3.2834     2.1133     2.5624 O.3        1 SUBUNIT  0
    5 C5        -2.1818     1.2359     2.3703 C.3        1 SUBUNIT  0
    6 O6        -1.8264     1.2533     1.0018 O.3        1 SUBUNIT  0
    7 C7        -2.7603     0.6179     0.1599 C.3        1 SUBUNIT  0
    8 C8         1.2153    -1.5145    -1.4392 C.2        1 SUBUNIT  0
    9 O9         0.4453    -1.4526    -2.5430 O.3        1 SUBUNIT  0
   10 C10       -0.5472    -0.4420    -2.6061 C.3        1 SUBUNIT  0
   11 O11       -1.2267    -0.3549    -1.3688 O.3        1 SUBUNIT  0
   12 C12       -2.2096     0.6445    -1.2816 C.3        1 SUBUNIT  0
   13 C13        2.3474    -0.6488    -1.3248 C.2        1 SUBUNIT  0
   14 C14        3.1508    -0.7188    -0.1545 C.2        1 SUBUNIT  0
   15 C15        2.8180    -1.6345     0.8819 C.2        1 SUBUNIT  0
   16 C16        1.6964    -2.4741     0.7714 C.2        1 SUBUNIT  0
   17 C17        0.8930    -2.4041    -0.3989 C.2        1 SUBUNIT  0
   18 C18        3.6905    -1.6760     2.0872 C.2        1 SUBUNIT  0
   19 C19        4.7549    -0.8526     2.1522 C.2        1 SUBUNIT  0
   20 C20        5.0543     0.0711     1.0494 C.2        1 SUBUNIT  0
   21 O21        4.2340     0.0905    -0.0465 O.3        1 SUBUNIT  0
   22 O22        6.0063     0.7973     1.1409 O.2        1 SUBUNIT  0
   23 C23        4.3224    -0.8971    -5.6653 C.3        1 SUBUNIT  0
   24 C24        4.1397    -0.4391    -4.2352 C.2        1 SUBUNIT  0
   25 C25        2.9032    -0.4204    -3.7072 C.2        1 SUBUNIT  0
   26 C26        2.6893     0.2852    -2.4056 C.3        1 SUBUNIT  0
   27 C27        5.2785    -0.0005    -3.3519 C.3        1 SUBUNIT  0
   28 C28       -1.5609    -0.7552    -3.7357 C.3        1 SUBUNIT  0
   29 C29       -2.7090     0.2627    -3.7377 C.3        1 SUBUNIT  0
   30 C30       -3.3140     0.3871    -2.3346 C.3        1 SUBUNIT  0
   31 O31       -4.2375     1.4474    -2.3000 O.3        1 SUBUNIT  0
   32 O32       -3.7111    -0.1478    -4.6622 O.3        1 SUBUNIT  0
   33 O33       -0.8715    -0.7227    -4.9754 O.3        1 SUBUNIT  0
   34 C34       -0.9912     1.7033     3.2311 C.3        1 SUBUNIT  0
   35 C35       -1.4264     2.2879     4.5990 C.3        1 SUBUNIT  0
   36 C36       -2.8515     1.8178     4.9935 C.3        1 SUBUNIT  0
   37 O37       -2.7635     0.4524     5.3357 O.3        1 SUBUNIT  0
   38 O38       -1.4531     3.7135     4.5102 O.3        1 SUBUNIT  0
   39 O39       -0.1573     0.5754     3.4740 O.3        1 SUBUNIT  0
   40 H40       -6.0604     2.0034     2.4738 H          1 SUBUNIT  0
   41 H41       -4.7575     0.2056     3.1234 H          1 SUBUNIT  0
   42 H42       -5.1795     0.5852     4.7691 H          1 SUBUNIT  0
   43 H43       -4.3324     2.9845     4.0972 H          1 SUBUNIT  0
   44 H44       -2.4468     0.2413     2.6627 H          1 SUBUNIT  0
   45 H45       -3.7016     1.1249     0.2044 H          1 SUBUNIT  0
   46 H46       -2.9011    -0.3949     0.4748 H          1 SUBUNIT  0
   47 H47       -0.0709     0.4932    -2.8149 H          1 SUBUNIT  0
   48 H48       -1.8080     1.6143    -1.4891 H          1 SUBUNIT  0
   49 H49        1.4506    -3.1569     1.5578 H          1 SUBUNIT  0
   50 H50        0.0336    -3.0351    -0.4894 H          1 SUBUNIT  0
   51 H51        3.4755    -2.3499     2.8901 H          1 SUBUNIT  0
   52 H52        5.3879    -0.8715     3.0146 H          1 SUBUNIT  0
   53 H53        5.3599    -0.8548    -5.9235 H          1 SUBUNIT  0
   54 H54        3.7659    -0.2578    -6.3184 H          1 SUBUNIT  0
   55 H55        3.9706    -1.9026    -5.7655 H          1 SUBUNIT  0
   56 H56        2.0886    -0.9006    -4.2079 H          1 SUBUNIT  0
   57 H57        1.8715     0.9643    -2.5275 H          1 SUBUNIT  0
   58 H58        3.5869     0.8048    -2.1425 H          1 SUBUNIT  0
   59 H59        5.1190     1.0105    -3.0399 H          1 SUBUNIT  0
   60 H60        5.3280    -0.6355    -2.4921 H          1 SUBUNIT  0
   61 H61        6.1974    -0.0650    -3.8963 H          1 SUBUNIT  0
   62 H62       -1.9878    -1.7234    -3.5764 H          1 SUBUNIT  0
   63 H63       -2.3250     1.2175    -4.0307 H          1 SUBUNIT  0
   64 H64       -3.8093    -0.5330    -2.1042 H          1 SUBUNIT  0
   65 H65       -4.9258     1.2938    -2.9513 H          1 SUBUNIT  0
   66 H66       -3.3262    -0.2238    -5.5384 H          1 SUBUNIT  0
   67 H67       -1.2753    -0.0674    -5.5490 H          1 SUBUNIT  0
   68 H68       -0.4861     2.4800     2.6960 H          1 SUBUNIT  0
   69 H69       -0.7270     1.9495     5.3347 H          1 SUBUNIT  0
   70 H70       -3.2022     2.3983     5.8211 H          1 SUBUNIT  0
   71 H71       -2.1202     0.3396     6.0393 H          1 SUBUNIT  0
   72 H72       -0.5820     4.0353     4.2668 H          1 SUBUNIT  0
   73 H73        0.6138     0.8498     3.9757 H          1 SUBUNIT  0
@<TRIPOS>BOND
    1     1     2 1
    2     1    40 1
    3     2     3 1
    4     2    41 1
    5     2    42 1
    6     3     4 1
    7     3    43 1
    8     4     5 1
    9     5     6 1
   10     5    34 1
   11     5    44 1
   12     6     7 1
   13     7    45 1
   14     7    46 1
   15     8     9 1
   16     8    13 2
   17     9    10 1
   18    10    11 1
   19    10    28 1
   20    10    47 1
   21    11    12 1
   22    12     7 1
   23    12    48 1
   24    13    14 1
   25    14    15 2
   26    15    16 1
   27    15    18 1
   28    16    17 2
   29    16    49 1
   30    17     8 1
   31    17    50 1
   32    18    19 2
   33    18    51 1
   34    19    20 1
   35    19    52 1
   36    20    21 1
   37    20    22 2
   38    21    14 1
   39    23    24 1
   40    23    53 1
   41    23    54 1
   42    23    55 1
   43    24    25 2
   44    24    27 1
   45    25    26 1
   46    25    56 1
   47    26    13 1
   48    26    57 1
   49    26    58 1
   50    27    59 1
   51    27    60 1
   52    27    61 1
   53    28    29 1
   54    28    33 1
   55    28    62 1
   56    29    30 1
   57    29    32 1
   58    29    63 1
   59    30    12 1
   60    30    31 1
   61    30    64 1
   62    31    65 1
   63    32    66 1
   64    33    67 1
   65    34    35 1
   66    34    39 1
   67    34    68 1
   68    35    36 1
   69    35    38 1
   70    35    69 1
   71    36     3 1
   72    36    37 1
   73    36    70 1
   74    37    71 1
   75    38    72 1
   76    39    73 1
@<TRIPOS>SUBSTRUCTURE
1   ****   1
@<SCITEGIC>MOL_PROPERTY
Estimate
SciTegic.value.StringValue
0.384109

@<SCITEGIC>MOL_PROPERTY
FitValue
SciTegic.value.StringValue
7.41415

@<SCITEGIC>MOL_PROPERTY
Forcefield
SciTegic.value.StringValue
CHARMm

@<SCITEGIC>MOL_PROPERTY
PartialChargeMethod
SciTegic.value.StringValue
MomanyRone

@<SCITEGIC>MOL_PROPERTY
UseResidueTemplateCharge
SciTegic.value.StringValue
True

@<SCITEGIC>MOL_PROPERTY
ForcefieldBase
SciTegic.value.StringValue
CHARMm

@<SCITEGIC>MOL_PROPERTY
ForcefieldFFML
SciTegic.value.StringValue
<?xml version="1.0" encoding="UTF-8"?>
"<!DOCTYPE ffml SYSTEM "Ffml.dtd">"
"<ffml version="1.0">"
"<forcefield name="CHARMm" derivedFrom="CHARMm" base="CHARMm">"
<atomTypes>
</atomTypes>
<parameters>
</parameters>
</forcefield>
</ffml>

@<SCITEGIC>MOL_PROPERTY
Initial Potential Energy
SciTegic.value.StringValue
128.21059

@<SCITEGIC>MOL_PROPERTY
Initial RMS Gradient
SciTegic.value.StringValue
12.95482

@<SCITEGIC>MOL_PROPERTY
Minimization Criteria
SciTegic.value.StringValue
CONJUG> Minimization exiting with gradient tolerance ( 0.0100000) satisfied.

@<SCITEGIC>MOL_PROPERTY
CHARMm Energy
SciTegic.value.StringValue
77.81473

@<SCITEGIC>MOL_PROPERTY
Potential Energy
SciTegic.value.StringValue
77.81473

@<SCITEGIC>MOL_PROPERTY
RMS Gradient
SciTegic.value.StringValue
0.00926

@<SCITEGIC>MOL_PROPERTY
Bond Energy
SciTegic.value.StringValue
2.68098

@<SCITEGIC>MOL_PROPERTY
Angle Energy
SciTegic.value.StringValue
11.90934

@<SCITEGIC>MOL_PROPERTY
Urey-Bradley Energy
SciTegic.value.StringValue
0

@<SCITEGIC>MOL_PROPERTY
Dihedral Energy
SciTegic.value.StringValue
72.43415

@<SCITEGIC>MOL_PROPERTY
Improper Energy
SciTegic.value.StringValue
1.98985

@<SCITEGIC>MOL_PROPERTY
Van der Waals Energy
SciTegic.value.StringValue
-0.90094

@<SCITEGIC>MOL_PROPERTY
Electrostatic Energy
SciTegic.value.StringValue
-10.29865

@<SCITEGIC>MOL_PROPERTY
Hydrogen Bond Energy
SciTegic.value.StringValue
0

@<SCITEGIC>MOL_PROPERTY
Solvation Free Energy
SciTegic.value.StringValue
0

@<SCITEGIC>MOL_PROPERTY
REMARK99
SciTegic.value.StringValue
REMARK  99  MacroMolecule created from Mol2 file
REMARK  99  osthenol-7-O-beta_-D-gentiobioside.cdx
REMARK  99  PROTEIN
REMARK  99  USER_CHARGES
REMARK  99
REMARK  99

@<SCITEGIC>ATOM_PROPERTY
Formal Charge
SciTegic.value.StringValue
1 0
2 0
3 0
4 0
5 0
6 0
7 0
8 0
9 0
10 0
11 0
12 0
13 0
14 0
15 0
16 0
17 0
18 0
19 0
20 0
21 0
22 0
23 0
24 0
25 0
26 0
27 0
28 0
29 0
30 0
31 0
32 0
33 0
34 0
35 0
36 0
37 0
38 0
39 0
40 0
41 0
42 0
43 0
44 0
45 0
46 0
47 0
48 0
49 0
50 0
51 0
52 0
53 0
54 0
55 0
56 0
57 0
58 0
59 0
60 0
61 0
62 0
63 0
64 0
65 0
66 0
67 0
68 0
69 0
70 0
71 0
72 0
73 0

@<SCITEGIC>ATOM_PROPERTY
pdb_tempFactor
SciTegic.value.DoubleValue
1 0
2 0
3 0
4 0
5 0
6 0
7 0
8 0
9 0
10 0
11 0
12 0
13 0
14 0
15 0
16 0
17 0
18 0
19 0
20 0
21 0
22 0
23 0
24 0
25 0
26 0
27 0
28 0
29 0
30 0
31 0
32 0
33 0
34 0
35 0
36 0
37 0
38 0
39 0
40 0
41 0
42 0
43 0
44 0
45 0
46 0
47 0
48 0
49 0
50 0
51 0
52 0
53 0
54 0
55 0
56 0
57 0
58 0
59 0
60 0
61 0
62 0
63 0
64 0
65 0
66 0
67 0
68 0
69 0
70 0
71 0
72 0
73 0

@<SCITEGIC>ATOM_PROPERTY
pdb_occupancy
SciTegic.value.DoubleValue
1 1
2 1
3 1
4 1
5 1
6 1
7 1
8 1
9 1
10 1
11 1
12 1
13 1
14 1
15 1
16 1
17 1
18 1
19 1
20 1
21 1
22 1
23 1
24 1
25 1
26 1
27 1
28 1
29 1
30 1
31 1
32 1
33 1
34 1
35 1
36 1
37 1
38 1
39 1
40 1
41 1
42 1
43 1
44 1
45 1
46 1
47 1
48 1
49 1
50 1
51 1
52 1
53 1
54 1
55 1
56 1
57 1
58 1
59 1
60 1
61 1
62 1
63 1
64 1
65 1
66 1
67 1
68 1
69 1
70 1
71 1
72 1
73 1

@<TRIPOS>MOLECULE
7949.cdx
125  132  1  0  0
SMALL
FORMAL_CHARGES
@<TRIPOS>ATOM
    1 C1         6.7365    -5.8939    -0.7269 C.3        1 SUBUNIT  0
    2 C2         5.6354    -5.4980    -1.7269 C.3        1 SUBUNIT  0
    3 C3         5.2461    -4.0113    -1.6385 C.3        1 SUBUNIT  0
    4 C4         4.8364    -3.5952    -0.2327 C.3        1 SUBUNIT  0
    5 C5         5.8658    -4.0243     0.8180 C.3        1 SUBUNIT  0
    6 C6         6.2415    -5.5179     0.7057 C.3        1 SUBUNIT  0
    7 O7         7.2985    -5.7494     1.6323 O.3        1 SUBUNIT  0
    8 C8         7.9561    -5.0799    -1.0907 C.2        1 SUBUNIT  0
    9 O9         8.5486    -4.4194    -0.2784 O.2        1 SUBUNIT  0
   10 C10        7.1666    -7.4141    -0.7953 C.3        1 SUBUNIT  0
   11 C11        6.4102    -8.3554     0.1649 C.3        1 SUBUNIT  0
   12 C12        4.9988    -7.8251     0.4957 C.3        1 SUBUNIT  0
   13 C13        5.0511    -6.4296     1.1655 C.3        1 SUBUNIT  0
   14 C14        6.4824    -9.8542    -0.2936 C.3        1 SUBUNIT  0
   15 C15        6.1517   -10.1575    -1.7971 C.3        1 SUBUNIT  0
   16 C16        6.0412    -8.8374    -2.5919 C.3        1 SUBUNIT  0
   17 C17        7.2513    -7.9660    -2.2445 C.3        1 SUBUNIT  0
   18 C18        4.7936   -10.8920    -1.8145 C.3        1 SUBUNIT  0
   19 C19        4.2551   -10.7909    -0.3940 C.3        1 SUBUNIT  0
   20 C20        5.5313   -10.7992     0.4595 C.3        1 SUBUNIT  0
   21 C21        4.8342   -12.3651    -2.2457 C.2        1 SUBUNIT  0
   22 C22        4.9004   -13.4116    -1.4218 C.2        1 SUBUNIT  0
   23 C23        4.9295   -14.5984    -2.2665 C.2        1 SUBUNIT  0
   24 O24        4.9799   -15.7206    -1.8148 O.2        1 SUBUNIT  0
   25 O25        4.8756   -14.2709    -3.5586 O.3        1 SUBUNIT  0
   26 C26        4.8147   -12.8322    -3.6604 C.3        1 SUBUNIT  0
   27 C27        7.2119   -11.0372    -2.5139 C.3        1 SUBUNIT  0
   28 O28        7.8137   -10.2689     0.0091 O.3        1 SUBUNIT  0
   29 O29        4.6538    -2.2043    -0.1669 O.3        1 SUBUNIT  0
   30 C30        3.6262    -1.7234    -1.0153 C.3        1 SUBUNIT  0
   31 O31        4.1312    -1.3963    -2.2903 O.3        1 SUBUNIT  0
   32 C32        3.1503    -1.1168    -3.2911 C.3        1 SUBUNIT  0
   33 C33        1.9882    -0.2622    -2.7272 C.3        1 SUBUNIT  0
   34 C34        2.3795     0.4863    -1.4393 C.3        1 SUBUNIT  0
   35 C35        2.9557    -0.4858    -0.3739 C.3        1 SUBUNIT  0
   36 C36        1.6892     2.0433     0.2120 C.3        1 SUBUNIT  0
   37 O37        1.3171     1.2412    -0.8862 O.3        1 SUBUNIT  0
   38 O38        0.8855    -1.1163    -2.4688 O.3        1 SUBUNIT  0
   39 C39       -0.3676    -0.4743    -2.6308 C.3        1 SUBUNIT  0
   40 O40       -1.1868    -0.7808    -1.5186 O.3        1 SUBUNIT  0
   41 C41       -2.4795    -0.1807    -1.5112 C.3        1 SUBUNIT  0
   42 C42       -3.2701    -0.6578    -2.7684 C.3        1 SUBUNIT  0
   43 C43       -2.4774    -0.4014    -4.0693 C.3        1 SUBUNIT  0
   44 C44       -1.0592    -0.9588    -3.9423 C.3        1 SUBUNIT  0
   45 O45       -0.2767    -0.5493    -5.0470 O.3        1 SUBUNIT  0
   46 O46       -3.1515    -0.9931    -5.1577 O.3        1 SUBUNIT  0
   47 O47       -4.4992     0.0184    -2.8029 O.3        1 SUBUNIT  0
   48 C48       -3.1521    -0.5537    -0.2112 C.3        1 SUBUNIT  0
   49 O49       -2.4544     0.0556     0.8587 O.3        1 SUBUNIT  0
   50 C50       -3.1770     0.0712     2.0732 C.3        1 SUBUNIT  0
   51 O51       -3.7670    -1.2015     2.2626 O.3        1 SUBUNIT  0
   52 C52       -4.4875    -1.3519     3.4743 C.3        1 SUBUNIT  0
   53 C53       -5.6540    -0.3437     3.5083 C.3        1 SUBUNIT  0
   54 C54       -5.1632     1.1015     3.2913 C.3        1 SUBUNIT  0
   55 C55       -4.2756     1.1705     2.0418 C.3        1 SUBUNIT  0
   56 O56       -3.6739     2.4510     1.9611 O.3        1 SUBUNIT  0
   57 O57       -6.2676     1.9688     3.1632 O.3        1 SUBUNIT  0
   58 O58       -6.3047    -0.4602     4.7542 O.3        1 SUBUNIT  0
   59 C59       -4.9541    -2.8158     3.5317 C.3        1 SUBUNIT  0
   60 O60       -5.2867    -3.1198     4.8527 O.3        1 SUBUNIT  0
   61 C61        3.8971    -0.4040    -4.4140 C.3        1 SUBUNIT  0
   62 H62        4.7644    -6.0709    -1.4861 H          1 SUBUNIT  0
   63 H63        5.9862    -5.6998    -2.7174 H          1 SUBUNIT  0
   64 H64        4.4033    -3.8586    -2.2798 H          1 SUBUNIT  0
   65 H65        6.0846    -3.4191    -1.9403 H          1 SUBUNIT  0
   66 H66        3.9141    -4.0923    -0.0155 H          1 SUBUNIT  0
   67 H67        5.4277    -3.8718     1.7822 H          1 SUBUNIT  0
   68 H68        6.7514    -3.4375     0.6898 H          1 SUBUNIT  0
   69 H69        7.0041    -5.5211     2.5171 H          1 SUBUNIT  0
   70 H70        8.3038    -5.0912    -2.1026 H          1 SUBUNIT  0
   71 H71        8.1675    -7.4083    -0.4169 H          1 SUBUNIT  0
   72 H72        6.9186    -8.3534     1.1064 H          1 SUBUNIT  0
   73 H73        4.5400    -8.5062     1.1816 H          1 SUBUNIT  0
   74 H74        4.4346    -7.7533    -0.4106 H          1 SUBUNIT  0
   75 H75        5.1952    -6.6049     2.2112 H          1 SUBUNIT  0
   76 H76        4.1372    -5.9198     0.9423 H          1 SUBUNIT  0
   77 H77        5.1347    -8.3286    -2.3384 H          1 SUBUNIT  0
   78 H78        6.0346    -9.0461    -3.6414 H          1 SUBUNIT  0
   79 H79        7.2664    -7.1340    -2.9172 H          1 SUBUNIT  0
   80 H80        8.1403    -8.5537    -2.3401 H          1 SUBUNIT  0
   81 H81        4.1773   -10.4263    -2.5549 H          1 SUBUNIT  0
   82 H82        3.5748   -11.5779    -0.1436 H          1 SUBUNIT  0
   83 H83        3.7050    -9.8837    -0.2548 H          1 SUBUNIT  0
   84 H84        5.9379   -11.7807     0.5863 H          1 SUBUNIT  0
   85 H85        5.3328   -10.4340     1.4455 H          1 SUBUNIT  0
   86 H86        4.9269   -13.3851    -0.3525 H          1 SUBUNIT  0
   87 H87        3.9494   -12.4949    -4.1918 H          1 SUBUNIT  0
   88 H88        5.6596   -12.4535    -4.1968 H          1 SUBUNIT  0
   89 H89        7.3017   -11.9737    -2.0043 H          1 SUBUNIT  0
   90 H90        6.9078   -11.2092    -3.5253 H          1 SUBUNIT  0
   91 H91        8.1565   -10.5348    -2.5061 H          1 SUBUNIT  0
   92 H92        8.4320    -9.7942    -0.5513 H          1 SUBUNIT  0
   93 H93        2.8986    -2.4984    -1.1374 H          1 SUBUNIT  0
   94 H94        2.6870    -2.0128    -3.6483 H          1 SUBUNIT  0
   95 H95        1.7357     0.4805    -3.4548 H          1 SUBUNIT  0
   96 H96        3.1401     1.1812    -1.7280 H          1 SUBUNIT  0
   97 H97        2.1432    -0.8289     0.2319 H          1 SUBUNIT  0
   98 H98        3.6838     0.0363     0.2112 H          1 SUBUNIT  0
   99 H99        2.0730     1.4217     0.9938 H          1 SUBUNIT  0
  100 H100       2.4429     2.7387    -0.0933 H          1 SUBUNIT  0
  101 H101       0.8340     2.5781     0.5690 H          1 SUBUNIT  0
  102 H102      -0.2186     0.5833    -2.6950 H          1 SUBUNIT  0
  103 H103      -2.4301     0.8868    -1.5656 H          1 SUBUNIT  0
  104 H104      -3.4296    -1.7137    -2.7012 H          1 SUBUNIT  0
  105 H105      -2.4067     0.6526    -4.2395 H          1 SUBUNIT  0
  106 H106      -1.1357    -2.0258    -3.9165 H          1 SUBUNIT  0
  107 H107      -0.7989     0.0221    -5.6148 H          1 SUBUNIT  0
  108 H108      -2.6726    -0.8091    -5.9691 H          1 SUBUNIT  0
  109 H109      -5.0151    -0.2935    -3.5500 H          1 SUBUNIT  0
  110 H110      -3.1425    -1.6168    -0.0907 H          1 SUBUNIT  0
  111 H111      -4.1656    -0.2109    -0.2202 H          1 SUBUNIT  0
  112 H112      -2.5126     0.2914     2.8825 H          1 SUBUNIT  0
  113 H113      -3.8893    -1.1435     4.3366 H          1 SUBUNIT  0
  114 H114      -6.3325    -0.5662     2.7114 H          1 SUBUNIT  0
  115 H115      -4.5844     1.4086     4.1373 H          1 SUBUNIT  0
  116 H116      -4.8879     1.0027     1.1804 H          1 SUBUNIT  0
  117 H117      -3.1468     2.5070     1.1607 H          1 SUBUNIT  0
  118 H118      -6.2251     2.4181     2.3159 H          1 SUBUNIT  0
  119 H119      -7.0591     0.1330     4.7779 H          1 SUBUNIT  0
  120 H120      -4.1746    -3.4642     3.1899 H          1 SUBUNIT  0
  121 H121      -5.8106    -2.9472     2.9039 H          1 SUBUNIT  0
  122 H122      -5.5808    -4.0321     4.9068 H          1 SUBUNIT  0
  123 H123       4.3346     0.4963    -4.0360 H          1 SUBUNIT  0
  124 H124       4.6673    -1.0434    -4.7921 H          1 SUBUNIT  0
  125 H125       3.2134    -0.1651    -5.2016 H          1 SUBUNIT  0
@<TRIPOS>BOND
    1     1     2 1
    2     1     8 1
    3     1    10 1
    4     2     3 1
    5     2    62 1
    6     2    63 1
    7     3     4 1
    8     3    64 1
    9     3    65 1
   10     4     5 1
   11     4    29 1
   12     4    66 1
   13     5     6 1
   14     5    67 1
   15     5    68 1
   16     6     1 1
   17     6     7 1
   18     7    69 1
   19     8     9 2
   20     8    70 1
   21    10    11 1
   22    10    71 1
   23    11    12 1
   24    11    14 1
   25    11    72 1
   26    12    13 1
   27    12    73 1
   28    12    74 1
   29    13     6 1
   30    13    75 1
   31    13    76 1
   32    14    15 1
   33    14    28 1
   34    15    16 1
   35    15    18 1
   36    16    17 1
   37    16    77 1
   38    16    78 1
   39    17    10 1
   40    17    79 1
   41    17    80 1
   42    18    19 1
   43    18    21 1
   44    18    81 1
   45    19    20 1
   46    19    82 1
   47    19    83 1
   48    20    14 1
   49    20    84 1
   50    20    85 1
   51    21    22 2
   52    22    23 1
   53    22    86 1
   54    23    24 2
   55    23    25 1
   56    25    26 1
   57    26    21 1
   58    26    87 1
   59    26    88 1
   60    27    15 1
   61    27    89 1
   62    27    90 1
   63    27    91 1
   64    28    92 1
   65    29    30 1
   66    30    31 1
   67    30    93 1
   68    31    32 1
   69    32    33 1
   70    32    94 1
   71    33    34 1
   72    33    38 1
   73    33    95 1
   74    34    35 1
   75    34    96 1
   76    35    30 1
   77    35    97 1
   78    35    98 1
   79    36    37 1
   80    36    99 1
   81    36   100 1
   82    36   101 1
   83    37    34 1
   84    38    39 1
   85    39    40 1
   86    39   102 1
   87    40    41 1
   88    41    42 1
   89    41    48 1
   90    41   103 1
   91    42    43 1
   92    42    47 1
   93    42   104 1
   94    43    44 1
   95    43    46 1
   96    43   105 1
   97    44    39 1
   98    44    45 1
   99    44   106 1
  100    45   107 1
  101    46   108 1
  102    47   109 1
  103    48    49 1
  104    48   110 1
  105    48   111 1
  106    49    50 1
  107    50    51 1
  108    50   112 1
  109    51    52 1
  110    52    53 1
  111    52    59 1
  112    52   113 1
  113    53    54 1
  114    53    58 1
  115    53   114 1
  116    54    55 1
  117    54    57 1
  118    54   115 1
  119    55    50 1
  120    55    56 1
  121    55   116 1
  122    56   117 1
  123    57   118 1
  124    58   119 1
  125    59    60 1
  126    59   120 1
  127    59   121 1
  128    60   122 1
  129    61    32 1
  130    61   123 1
  131    61   124 1
  132    61   125 1
@<TRIPOS>SUBSTRUCTURE
1   ****   1
@<SCITEGIC>MOL_PROPERTY
Estimate
SciTegic.value.StringValue
0.386476

@<SCITEGIC>MOL_PROPERTY
FitValue
SciTegic.value.StringValue
7.41148

@<SCITEGIC>MOL_PROPERTY
Forcefield
SciTegic.value.StringValue
CHARMm

@<SCITEGIC>MOL_PROPERTY
PartialChargeMethod
SciTegic.value.StringValue
MomanyRone

@<SCITEGIC>MOL_PROPERTY
UseResidueTemplateCharge
SciTegic.value.StringValue
True

@<SCITEGIC>MOL_PROPERTY
ForcefieldBase
SciTegic.value.StringValue
CHARMm

@<SCITEGIC>MOL_PROPERTY
ForcefieldFFML
SciTegic.value.StringValue
<?xml version="1.0" encoding="UTF-8"?>
"<!DOCTYPE ffml SYSTEM "Ffml.dtd">"
"<ffml version="1.0">"
"<forcefield name="CHARMm" derivedFrom="CHARMm" base="CHARMm">"
<atomTypes>
</atomTypes>
<parameters>
</parameters>
</forcefield>
</ffml>

@<SCITEGIC>MOL_PROPERTY
Initial Potential Energy
SciTegic.value.StringValue
201.84066

@<SCITEGIC>MOL_PROPERTY
Initial RMS Gradient
SciTegic.value.StringValue
10.19156

@<SCITEGIC>MOL_PROPERTY
Minimization Criteria
SciTegic.value.StringValue
CONJUG> Minimization exiting with gradient tolerance ( 0.0100000) satisfied.

@<SCITEGIC>MOL_PROPERTY
CHARMm Energy
SciTegic.value.StringValue
101.95161

@<SCITEGIC>MOL_PROPERTY
Potential Energy
SciTegic.value.StringValue
101.95161

@<SCITEGIC>MOL_PROPERTY
RMS Gradient
SciTegic.value.StringValue
0.00977

@<SCITEGIC>MOL_PROPERTY
Bond Energy
SciTegic.value.StringValue
5.31548

@<SCITEGIC>MOL_PROPERTY
Angle Energy
SciTegic.value.StringValue
39.87239

@<SCITEGIC>MOL_PROPERTY
Urey-Bradley Energy
SciTegic.value.StringValue
0

@<SCITEGIC>MOL_PROPERTY
Dihedral Energy
SciTegic.value.StringValue
135.48763

@<SCITEGIC>MOL_PROPERTY
Improper Energy
SciTegic.value.StringValue
0.76424

@<SCITEGIC>MOL_PROPERTY
Van der Waals Energy
SciTegic.value.StringValue
-21.77716

@<SCITEGIC>MOL_PROPERTY
Electrostatic Energy
SciTegic.value.StringValue
-57.71097

@<SCITEGIC>MOL_PROPERTY
Hydrogen Bond Energy
SciTegic.value.StringValue
0

@<SCITEGIC>MOL_PROPERTY
Solvation Free Energy
SciTegic.value.StringValue
0

@<SCITEGIC>MOL_PROPERTY
REMARK99
SciTegic.value.StringValue
REMARK  99  MacroMolecule created from Mol2 file
REMARK  99  7949.cdx
REMARK  99  PROTEIN
REMARK  99  USER_CHARGES
REMARK  99
REMARK  99

@<SCITEGIC>ATOM_PROPERTY
Formal Charge
SciTegic.value.StringValue
1 0
2 0
3 0
4 0
5 0
6 0
7 0
8 0
9 0
10 0
11 0
12 0
13 0
14 0
15 0
16 0
17 0
18 0
19 0
20 0
21 0
22 0
23 0
24 0
25 0
26 0
27 0
28 0
29 0
30 0
31 0
32 0
33 0
34 0
35 0
36 0
37 0
38 0
39 0
40 0
41 0
42 0
43 0
44 0
45 0
46 0
47 0
48 0
49 0
50 0
51 0
52 0
53 0
54 0
55 0
56 0
57 0
58 0
59 0
60 0
61 0
62 0
63 0
64 0
65 0
66 0
67 0
68 0
69 0
70 0
71 0
72 0
73 0
74 0
75 0
76 0
77 0
78 0
79 0
80 0
81 0
82 0
83 0
84 0
85 0
86 0
87 0
88 0
89 0
90 0
91 0
92 0
93 0
94 0
95 0
96 0
97 0
98 0
99 0
100 0
101 0
102 0
103 0
104 0
105 0
106 0
107 0
108 0
109 0
110 0
111 0
112 0
113 0
114 0
115 0
116 0
117 0
118 0
119 0
120 0
121 0
122 0
123 0
124 0
125 0

@<SCITEGIC>ATOM_PROPERTY
pdb_tempFactor
SciTegic.value.DoubleValue
1 0
2 0
3 0
4 0
5 0
6 0
7 0
8 0
9 0
10 0
11 0
12 0
13 0
14 0
15 0
16 0
17 0
18 0
19 0
20 0
21 0
22 0
23 0
24 0
25 0
26 0
27 0
28 0
29 0
30 0
31 0
32 0
33 0
34 0
35 0
36 0
37 0
38 0
39 0
40 0
41 0
42 0
43 0
44 0
45 0
46 0
47 0
48 0
49 0
50 0
51 0
52 0
53 0
54 0
55 0
56 0
57 0
58 0
59 0
60 0
61 0
62 0
63 0
64 0
65 0
66 0
67 0
68 0
69 0
70 0
71 0
72 0
73 0
74 0
75 0
76 0
77 0
78 0
79 0
80 0
81 0
82 0
83 0
84 0
85 0
86 0
87 0
88 0
89 0
90 0
91 0
92 0
93 0
94 0
95 0
96 0
97 0
98 0
99 0
100 0
101 0
102 0
103 0
104 0
105 0
106 0
107 0
108 0
109 0
110 0
111 0
112 0
113 0
114 0
115 0
116 0
117 0
118 0
119 0
120 0
121 0
122 0
123 0
124 0
125 0

@<SCITEGIC>ATOM_PROPERTY
pdb_occupancy
SciTegic.value.DoubleValue
1 1
2 1
3 1
4 1
5 1
6 1
7 1
8 1
9 1
10 1
11 1
12 1
13 1
14 1
15 1
16 1
17 1
18 1
19 1
20 1
21 1
22 1
23 1
24 1
25 1
26 1
27 1
28 1
29 1
30 1
31 1
32 1
33 1
34 1
35 1
36 1
37 1
38 1
39 1
40 1
41 1
42 1
43 1
44 1
45 1
46 1
47 1
48 1
49 1
50 1
51 1
52 1
53 1
54 1
55 1
56 1
57 1
58 1
59 1
60 1
61 1
62 1
63 1
64 1
65 1
66 1
67 1
68 1
69 1
70 1
71 1
72 1
73 1
74 1
75 1
76 1
77 1
78 1
79 1
80 1
81 1
82 1
83 1
84 1
85 1
86 1
87 1
88 1
89 1
90 1
91 1
92 1
93 1
94 1
95 1
96 1
97 1
98 1
99 1
100 1
101 1
102 1
103 1
104 1
105 1
106 1
107 1
108 1
109 1
110 1
111 1
112 1
113 1
114 1
115 1
116 1
117 1
118 1
119 1
120 1
121 1
122 1
123 1
124 1
125 1

@<TRIPOS>MOLECULE
6-4_lappaol_F.cdx
96  102  1  0  0
SMALL
FORMAL_CHARGES
@<TRIPOS>ATOM
    1 C1         2.0707    -0.1734     4.5268 C.3        1 SUBUNIT  0
    2 O2         2.2124    -1.4342     3.8812 O.3        1 SUBUNIT  0
    3 C3         1.6479    -1.5906     2.6736 C.2        1 SUBUNIT  0
    4 C4         2.2403    -2.6015     1.8757 C.2        1 SUBUNIT  0
    5 C5         1.7637    -2.8739     0.5856 C.2        1 SUBUNIT  0
    6 C6         2.3812    -3.9263    -0.2193 C.3        1 SUBUNIT  0
    7 C7         3.8872    -3.7019    -0.3840 C.3        1 SUBUNIT  0
    8 C8         4.2448    -2.8862    -1.6512 C.3        1 SUBUNIT  0
    9 C9         3.2251    -1.7974    -1.9872 C.3        1 SUBUNIT  0
   10 C10        3.5694    -1.1253    -3.2507 C.2        1 SUBUNIT  0
   11 C11        4.8870    -1.0633    -3.6985 C.2        1 SUBUNIT  0
   12 C12        5.2160    -0.4167    -4.9231 C.2        1 SUBUNIT  0
   13 C13        4.1821     0.1949    -5.6796 C.2        1 SUBUNIT  0
   14 C14        2.8531     0.1171    -5.2363 C.2        1 SUBUNIT  0
   15 C15        1.9500     0.8278    -6.2257 C.3        1 SUBUNIT  0
   16 O16        4.2888     0.8304    -6.8346 O.3        1 SUBUNIT  0
   17 C17        3.0063     1.2655    -7.3214 C.3        1 SUBUNIT  0
   18 C18        3.0221     2.7405    -7.5522 C.2        1 SUBUNIT  0
   19 C19        2.7395     3.2413    -8.8457 C.2        1 SUBUNIT  0
   20 C20        2.7625     4.6323    -9.0670 C.2        1 SUBUNIT  0
   21 C21        3.0427     5.5190    -8.0071 C.2        1 SUBUNIT  0
   22 C22        3.3341     5.0169    -6.7316 C.2        1 SUBUNIT  0
   23 C23        3.3111     3.6259    -6.5103 C.2        1 SUBUNIT  0
   24 C24        4.4890     6.9122    -6.0033 C.3        1 SUBUNIT  0
   25 O25        3.6090     5.8244    -5.7358 O.3        1 SUBUNIT  0
   26 O26        3.0614     6.8102    -8.2235 O.3        1 SUBUNIT  0
   27 C27        0.9203    -0.1113    -6.8032 C.3        1 SUBUNIT  0
   28 O28       -0.0719    -0.3400    -5.8023 O.3        1 SUBUNIT  0
   29 C29        2.5468    -0.5430    -4.0219 C.2        1 SUBUNIT  0
   30 C30        6.9336     0.0994    -6.4573 C.3        1 SUBUNIT  0
   31 O31        6.5179    -0.4385    -5.2162 O.3        1 SUBUNIT  0
   32 C32        4.3462    -3.9803    -2.6864 C.2        1 SUBUNIT  0
   33 O33        4.4411    -5.1854    -2.1739 O.3        1 SUBUNIT  0
   34 C34        4.5597    -5.0440    -0.7611 C.3        1 SUBUNIT  0
   35 O35        4.3325    -3.7301    -3.8737 O.2        1 SUBUNIT  0
   36 C36        0.6808    -2.1232     0.0858 C.2        1 SUBUNIT  0
   37 C37        0.0834    -1.1014     0.8581 C.2        1 SUBUNIT  0
   38 C38        0.5600    -0.8289     2.1482 C.2        1 SUBUNIT  0
   39 C39       -0.2263     0.2631     2.7996 C.3        1 SUBUNIT  0
   40 C40       -1.0995     0.8445     1.6553 C.3        1 SUBUNIT  0
   41 C41       -1.0912    -0.1993     0.5034 C.3        1 SUBUNIT  0
   42 C42       -0.9033     0.4625    -0.8592 C.3        1 SUBUNIT  0
   43 O43       -1.2394    -0.4786    -1.8534 O.3        1 SUBUNIT  0
   44 C44       -2.4593     1.2209     2.0959 C.2        1 SUBUNIT  0
   45 C45       -2.6940     1.6486     3.4029 C.2        1 SUBUNIT  0
   46 C46       -3.9996     1.9967     3.8052 C.2        1 SUBUNIT  0
   47 C47       -5.0590     1.9328     2.9051 C.2        1 SUBUNIT  0
   48 C48       -4.8357     1.4892     1.5935 C.2        1 SUBUNIT  0
   49 C49       -3.5440     1.1534     1.1835 C.2        1 SUBUNIT  0
   50 C50       -5.5442     1.0372    -0.6036 C.3        1 SUBUNIT  0
   51 O51       -5.8397     1.4214     0.7435 O.3        1 SUBUNIT  0
   52 O52       -6.2802     2.2452     3.3070 O.3        1 SUBUNIT  0
   53 H53        2.5044     0.5907     3.9162 H          1 SUBUNIT  0
   54 H54        1.0321     0.0360     4.6763 H          1 SUBUNIT  0
   55 H55        2.5692    -0.1993     5.4733 H          1 SUBUNIT  0
   56 H56        3.0632    -3.1648     2.2636 H          1 SUBUNIT  0
   57 H57        1.9329    -3.9104    -1.1907 H          1 SUBUNIT  0
   58 H58        2.2214    -4.8692     0.2607 H          1 SUBUNIT  0
   59 H59        4.1917    -3.2355     0.5296 H          1 SUBUNIT  0
   60 H60        5.1388    -2.3058    -1.5572 H          1 SUBUNIT  0
   61 H61        3.2303    -1.0708    -1.2017 H          1 SUBUNIT  0
   62 H62        2.2561    -2.2417    -2.0797 H          1 SUBUNIT  0
   63 H63        5.6639    -1.5086    -3.1128 H          1 SUBUNIT  0
   64 H64        1.3784     1.6308    -5.8095 H          1 SUBUNIT  0
   65 H65        2.7538     0.8253    -8.2634 H          1 SUBUNIT  0
   66 H66        2.5109     2.5702    -9.6471 H          1 SUBUNIT  0
   67 H67        2.5660     5.0184   -10.0454 H          1 SUBUNIT  0
   68 H68        3.5175     3.2426    -5.5328 H          1 SUBUNIT  0
   69 H69        5.1754     6.6340    -6.7756 H          1 SUBUNIT  0
   70 H70        5.0323     7.1581    -5.1149 H          1 SUBUNIT  0
   71 H71        3.9204     7.7614    -6.3202 H          1 SUBUNIT  0
   72 H72        2.8616     7.1534    -9.0975 H          1 SUBUNIT  0
   73 H73        1.3773    -1.0340    -7.0941 H          1 SUBUNIT  0
   74 H74        0.4700     0.3296    -7.6680 H          1 SUBUNIT  0
   75 H75       -0.9274    -0.0509    -6.1279 H          1 SUBUNIT  0
   76 H76        1.5316    -0.5994    -3.6886 H          1 SUBUNIT  0
   77 H77        6.4625    -0.4371    -7.2543 H          1 SUBUNIT  0
   78 H78        6.6564     1.1316    -6.5095 H          1 SUBUNIT  0
   79 H79        7.9961     0.0105    -6.5467 H          1 SUBUNIT  0
   80 H80        5.5866    -5.0549    -0.4606 H          1 SUBUNIT  0
   81 H81        4.0652    -5.8544    -0.2677 H          1 SUBUNIT  0
   82 H82        0.3048    -2.3303    -0.8943 H          1 SUBUNIT  0
   83 H83        0.4003     1.0035     3.2515 H          1 SUBUNIT  0
   84 H84       -0.8406    -0.1283     3.5834 H          1 SUBUNIT  0
   85 H85       -0.6876     1.7702     1.3112 H          1 SUBUNIT  0
   86 H86       -2.0152    -0.7321     0.4190 H          1 SUBUNIT  0
   87 H87        0.1107     0.7823    -0.9792 H          1 SUBUNIT  0
   88 H88       -1.5419     1.3173    -0.9383 H          1 SUBUNIT  0
   89 H89       -1.9654    -0.1399    -2.3823 H          1 SUBUNIT  0
   90 H90       -1.8840     1.7125     4.0992 H          1 SUBUNIT  0
   91 H91       -4.1775     2.3129     4.8118 H          1 SUBUNIT  0
   92 H92       -3.3708     0.8430     0.1743 H          1 SUBUNIT  0
   93 H93       -4.8591     1.7384    -1.0324 H          1 SUBUNIT  0
   94 H94       -5.1052     0.0614    -0.6080 H          1 SUBUNIT  0
   95 H95       -6.4473     1.0245    -1.1772 H          1 SUBUNIT  0
   96 H96       -7.0197     2.1688     2.6996 H          1 SUBUNIT  0
@<TRIPOS>BOND
    1     1     2 1
    2     1    53 1
    3     1    54 1
    4     1    55 1
    5     2     3 1
    6     3     4 2
    7     4     5 1
    8     4    56 1
    9     5     6 1
   10     5    36 2
   11     6     7 1
   12     6    57 1
   13     6    58 1
   14     7     8 1
   15     7    59 1
   16     8     9 1
   17     8    32 1
   18     8    60 1
   19     9    10 1
   20     9    61 1
   21     9    62 1
   22    10    11 2
   23    11    12 1
   24    11    63 1
   25    12    13 2
   26    13    14 1
   27    13    16 1
   28    14    15 1
   29    14    29 2
   30    15    27 1
   31    15    64 1
   32    16    17 1
   33    17    15 1
   34    17    18 1
   35    17    65 1
   36    18    19 2
   37    19    20 1
   38    19    66 1
   39    20    21 2
   40    20    67 1
   41    21    22 1
   42    21    26 1
   43    22    23 2
   44    23    18 1
   45    23    68 1
   46    24    25 1
   47    24    69 1
   48    24    70 1
   49    24    71 1
   50    25    22 1
   51    26    72 1
   52    27    28 1
   53    27    73 1
   54    27    74 1
   55    28    75 1
   56    29    10 1
   57    29    76 1
   58    30    31 1
   59    30    77 1
   60    30    78 1
   61    30    79 1
   62    31    12 1
   63    32    33 1
   64    32    35 2
   65    33    34 1
   66    34     7 1
   67    34    80 1
   68    34    81 1
   69    36    37 1
   70    36    82 1
   71    37    38 2
   72    38     3 1
   73    38    39 1
   74    39    40 1
   75    39    83 1
   76    39    84 1
   77    40    41 1
   78    40    44 1
   79    40    85 1
   80    41    37 1
   81    41    42 1
   82    41    86 1
   83    42    43 1
   84    42    87 1
   85    42    88 1
   86    43    89 1
   87    44    45 2
   88    45    46 1
   89    45    90 1
   90    46    47 2
   91    46    91 1
   92    47    48 1
   93    47    52 1
   94    48    49 2
   95    49    44 1
   96    49    92 1
   97    50    51 1
   98    50    93 1
   99    50    94 1
  100    50    95 1
  101    51    48 1
  102    52    96 1
@<TRIPOS>SUBSTRUCTURE
1   ****   1
@<SCITEGIC>MOL_PROPERTY
Estimate
SciTegic.value.StringValue
0.398647

@<SCITEGIC>MOL_PROPERTY
FitValue
SciTegic.value.StringValue
7.39801

@<SCITEGIC>MOL_PROPERTY
Forcefield
SciTegic.value.StringValue
CHARMm

@<SCITEGIC>MOL_PROPERTY
PartialChargeMethod
SciTegic.value.StringValue
MomanyRone

@<SCITEGIC>MOL_PROPERTY
UseResidueTemplateCharge
SciTegic.value.StringValue
True

@<SCITEGIC>MOL_PROPERTY
ForcefieldBase
SciTegic.value.StringValue
CHARMm

@<SCITEGIC>MOL_PROPERTY
ForcefieldFFML
SciTegic.value.StringValue
<?xml version="1.0" encoding="UTF-8"?>
"<!DOCTYPE ffml SYSTEM "Ffml.dtd">"
"<ffml version="1.0">"
"<forcefield name="CHARMm" derivedFrom="CHARMm" base="CHARMm">"
<atomTypes>
</atomTypes>
<parameters>
"<angle atom1="C6R" atom2="CR56" atom3="OE">"
<quadratic
"refValue="128.125""
"forceConstant="66.25"/>"
</angle>
"<angle atom1="CR56" atom2="CR56" atom3="CT">"
<quadratic
"refValue="126""
"forceConstant="70"/>"
</angle>
"<angle atom1="CR56" atom2="CT" atom3="CT">"
<quadratic
"refValue="109.47""
"forceConstant="70"/>"
</angle>
"<angle atom1="CR56" atom2="CT" atom3="HA">"
<quadratic
"refValue="109.47""
"forceConstant="40"/>"
</angle>
"<angle atom1="CT" atom2="CR56" atom3="C6R">"
<quadratic
"refValue="127.679""
"forceConstant="65.3571"/>"
</angle>
"<torsion atom1="C6R" atom2="CR56" atom3="CT" atom4="CT">"
<multiplecos
"v1="0""
"v2="0""
"v3="0""
"v4="0""
"v5="0""
"v6="0.01""
"gamma1="0""
"gamma2="0""
"gamma3="0""
"gamma4="0""
"gamma5="0""
"gamma6="0"/>"
</torsion>
"<torsion atom1="C6R" atom2="CR56" atom3="CT" atom4="HA">"
<multiplecos
"v1="0""
"v2="0""
"v3="0""
"v4="0""
"v5="0""
"v6="0.01""
"gamma1="0""
"gamma2="0""
"gamma3="0""
"gamma4="0""
"gamma5="0""
"gamma6="0"/>"
</torsion>
"<torsion atom1="CR56" atom2="CR56" atom3="CT" atom4="CT">"
<multiplecos
"v1="0""
"v2="0""
"v3="0""
"v4="0""
"v5="0""
"v6="0.01""
"gamma1="0""
"gamma2="0""
"gamma3="0""
"gamma4="0""
"gamma5="0""
"gamma6="0"/>"
</torsion>
"<torsion atom1="CR56" atom2="CR56" atom3="CT" atom4="HA">"
<multiplecos
"v1="0""
"v2="0""
"v3="0""
"v4="0""
"v5="0""
"v6="0.01""
"gamma1="0""
"gamma2="0""
"gamma3="0""
"gamma4="0""
"gamma5="0""
"gamma6="0"/>"
</torsion>
"<torsion atom1="CT" atom2="OE" atom3="CR56" atom4="C6R">"
<multiplecos
"v1="0""
"v2="0.5""
"v3="0""
"v4="0""
"v5="0""
"v6="0""
"gamma1="0""
"gamma2="180""
"gamma3="0""
"gamma4="0""
"gamma5="0""
"gamma6="0"/>"
</torsion>
"<torsion atom1="CT" atom2="OE" atom3="CR56" atom4="CR56">"
<multiplecos
"v1="0""
"v2="0.5""
"v3="0""
"v4="0""
"v5="0""
"v6="0""
"gamma1="0""
"gamma2="180""
"gamma3="0""
"gamma4="0""
"gamma5="0""
"gamma6="0"/>"
</torsion>
</parameters>
</forcefield>
</ffml>

@<SCITEGIC>MOL_PROPERTY
Initial Potential Energy
SciTegic.value.StringValue
106.32336

@<SCITEGIC>MOL_PROPERTY
Initial RMS Gradient
SciTegic.value.StringValue
20.45229

@<SCITEGIC>MOL_PROPERTY
Minimization Criteria
SciTegic.value.StringValue
CONJUG> Minimization exiting with gradient tolerance ( 0.0100000) satisfied.

@<SCITEGIC>MOL_PROPERTY
CHARMm Energy
SciTegic.value.StringValue
23.05512

@<SCITEGIC>MOL_PROPERTY
Potential Energy
SciTegic.value.StringValue
23.05512

@<SCITEGIC>MOL_PROPERTY
RMS Gradient
SciTegic.value.StringValue
0.0095

@<SCITEGIC>MOL_PROPERTY
Bond Energy
SciTegic.value.StringValue
2.86697

@<SCITEGIC>MOL_PROPERTY
Angle Energy
SciTegic.value.StringValue
41.59195

@<SCITEGIC>MOL_PROPERTY
Urey-Bradley Energy
SciTegic.value.StringValue
0

@<SCITEGIC>MOL_PROPERTY
Dihedral Energy
SciTegic.value.StringValue
16.04811

@<SCITEGIC>MOL_PROPERTY
Improper Energy
SciTegic.value.StringValue
0.10966

@<SCITEGIC>MOL_PROPERTY
Van der Waals Energy
SciTegic.value.StringValue
2.79089

@<SCITEGIC>MOL_PROPERTY
Electrostatic Energy
SciTegic.value.StringValue
-40.35246

@<SCITEGIC>MOL_PROPERTY
Hydrogen Bond Energy
SciTegic.value.StringValue
0

@<SCITEGIC>MOL_PROPERTY
Solvation Free Energy
SciTegic.value.StringValue
0

@<SCITEGIC>MOL_PROPERTY
REMARK99
SciTegic.value.StringValue
REMARK  99  MacroMolecule created from Mol2 file
REMARK  99  6-4_lappaol_F.cdx
REMARK  99  PROTEIN
REMARK  99  USER_CHARGES
REMARK  99
REMARK  99

@<SCITEGIC>ATOM_PROPERTY
Formal Charge
SciTegic.value.StringValue
1 0
2 0
3 0
4 0
5 0
6 0
7 0
8 0
9 0
10 0
11 0
12 0
13 0
14 0
15 0
16 0
17 0
18 0
19 0
20 0
21 0
22 0
23 0
24 0
25 0
26 0
27 0
28 0
29 0
30 0
31 0
32 0
33 0
34 0
35 0
36 0
37 0
38 0
39 0
40 0
41 0
42 0
43 0
44 0
45 0
46 0
47 0
48 0
49 0
50 0
51 0
52 0
53 0
54 0
55 0
56 0
57 0
58 0
59 0
60 0
61 0
62 0
63 0
64 0
65 0
66 0
67 0
68 0
69 0
70 0
71 0
72 0
73 0
74 0
75 0
76 0
77 0
78 0
79 0
80 0
81 0
82 0
83 0
84 0
85 0
86 0
87 0
88 0
89 0
90 0
91 0
92 0
93 0
94 0
95 0
96 0

@<SCITEGIC>ATOM_PROPERTY
pdb_tempFactor
SciTegic.value.DoubleValue
1 0
2 0
3 0
4 0
5 0
6 0
7 0
8 0
9 0
10 0
11 0
12 0
13 0
14 0
15 0
16 0
17 0
18 0
19 0
20 0
21 0
22 0
23 0
24 0
25 0
26 0
27 0
28 0
29 0
30 0
31 0
32 0
33 0
34 0
35 0
36 0
37 0
38 0
39 0
40 0
41 0
42 0
43 0
44 0
45 0
46 0
47 0
48 0
49 0
50 0
51 0
52 0
53 0
54 0
55 0
56 0
57 0
58 0
59 0
60 0
61 0
62 0
63 0
64 0
65 0
66 0
67 0
68 0
69 0
70 0
71 0
72 0
73 0
74 0
75 0
76 0
77 0
78 0
79 0
80 0
81 0
82 0
83 0
84 0
85 0
86 0
87 0
88 0
89 0
90 0
91 0
92 0
93 0
94 0
95 0
96 0

@<SCITEGIC>ATOM_PROPERTY
pdb_occupancy
SciTegic.value.DoubleValue
1 1
2 1
3 1
4 1
5 1
6 1
7 1
8 1
9 1
10 1
11 1
12 1
13 1
14 1
15 1
16 1
17 1
18 1
19 1
20 1
21 1
22 1
23 1
24 1
25 1
26 1
27 1
28 1
29 1
30 1
31 1
32 1
33 1
34 1
35 1
36 1
37 1
38 1
39 1
40 1
41 1
42 1
43 1
44 1
45 1
46 1
47 1
48 1
49 1
50 1
51 1
52 1
53 1
54 1
55 1
56 1
57 1
58 1
59 1
60 1
61 1
62 1
63 1
64 1
65 1
66 1
67 1
68 1
69 1
70 1
71 1
72 1
73 1
74 1
75 1
76 1
77 1
78 1
79 1
80 1
81 1
82 1
83 1
84 1
85 1
86 1
87 1
88 1
89 1
90 1
91 1
92 1
93 1
94 1
95 1
96 1

@<TRIPOS>MOLECULE
asiaticoside_F.cdx
140  148  1  0  0
SMALL
FORMAL_CHARGES
@<TRIPOS>ATOM
    1 C1        -0.2559   -10.4308     1.0070 C.3        1 SUBUNIT  0
    2 C2        -1.0456    -9.2410     0.4084 C.3        1 SUBUNIT  0
    3 C3        -0.9698    -9.2872    -1.1647 C.3        1 SUBUNIT  0
    4 C4        -0.6805   -10.6953    -1.7778 C.3        1 SUBUNIT  0
    5 C5        -1.3550   -11.7783    -0.8923 C.3        1 SUBUNIT  0
    6 C6        -0.7479   -11.8254     0.5239 C.3        1 SUBUNIT  0
    7 O7        -1.7043   -12.3357     1.4253 O.3        1 SUBUNIT  0
    8 C8        -2.5277    -9.4067     0.8126 C.3        1 SUBUNIT  0
    9 C9        -0.4829    -7.9030     0.9650 C.3        1 SUBUNIT  0
   10 C10       -0.9926    -6.7410     0.0921 C.3        1 SUBUNIT  0
   11 C11       -0.5157    -6.8107    -1.3783 C.3        1 SUBUNIT  0
   12 C12       -0.0374    -8.2264    -1.7381 C.3        1 SUBUNIT  0
   13 C13       -2.3604    -6.1638     0.5186 C.3        1 SUBUNIT  0
   14 C14       -2.9117    -6.5031     1.9138 C.2        1 SUBUNIT  0
   15 C15       -2.1746    -7.2194     2.7868 C.2        1 SUBUNIT  0
   16 C16       -0.7495    -7.6428     2.4674 C.3        1 SUBUNIT  0
   17 C17       -4.2997    -6.0295     2.2907 C.3        1 SUBUNIT  0
   18 C18       -5.0197    -5.2224     1.1882 C.3        1 SUBUNIT  0
   19 C19       -4.8350    -5.9344    -0.1594 C.3        1 SUBUNIT  0
   20 C20       -3.3706    -5.9641    -0.6319 C.3        1 SUBUNIT  0
   21 C21       -6.5490    -5.1281     1.5281 C.3        1 SUBUNIT  0
   22 C22       -6.8439    -5.1289     3.0470 C.3        1 SUBUNIT  0
   23 C23       -5.7073    -4.5423     3.8821 C.3        1 SUBUNIT  0
   24 C24       -4.3721    -5.3236     3.6617 C.3        1 SUBUNIT  0
   25 C25       -3.1610    -4.3953     3.9213 C.3        1 SUBUNIT  0
   26 C26       -6.0736    -4.4367     5.3611 C.3        1 SUBUNIT  0
   27 C27       -4.4725    -3.8235     1.0827 C.2        1 SUBUNIT  0
   28 O28       -3.2997    -3.6471     0.7991 O.2        1 SUBUNIT  0
   29 O29       -5.3273    -2.8303     1.3096 O.3        1 SUBUNIT  0
   30 C30       -4.6955    -1.5841     1.4079 C.3        1 SUBUNIT  0
   31 O31       -4.3580    -1.1196     0.0968 O.3        1 SUBUNIT  0
   32 C32       -3.6631     0.1241     0.0454 C.3        1 SUBUNIT  0
   33 C33       -4.5596     1.2210     0.6538 C.3        1 SUBUNIT  0
   34 C34       -5.0316     0.8654     2.0746 C.3        1 SUBUNIT  0
   35 C35       -5.6404    -0.5532     2.0771 C.3        1 SUBUNIT  0
   36 O36       -5.8890    -0.9858     3.4143 O.3        1 SUBUNIT  0
   37 O37       -5.9865     1.8009     2.5275 O.3        1 SUBUNIT  0
   38 O38       -3.8507     2.4360     0.6809 O.3        1 SUBUNIT  0
   39 C39       -3.3190     0.3726    -1.4222 C.3        1 SUBUNIT  0
   40 O40       -2.0330    -0.1737    -1.6699 O.3        1 SUBUNIT  0
   41 C41       -1.5735     0.0912    -2.9690 C.3        1 SUBUNIT  0
   42 O42       -1.0965     1.4300    -3.1298 O.3        1 SUBUNIT  0
   43 C43        0.1062     1.8052    -2.4449 C.3        1 SUBUNIT  0
   44 C44        1.2754     0.8591    -2.8180 C.3        1 SUBUNIT  0
   45 C45        0.9128    -0.6349    -2.7346 C.3        1 SUBUNIT  0
   46 C46       -0.4765    -0.9401    -3.3603 C.3        1 SUBUNIT  0
   47 O47       -0.3532    -0.9478    -4.7751 O.3        1 SUBUNIT  0
   48 O48        0.8937    -1.0221    -1.3762 O.3        1 SUBUNIT  0
   49 O49        1.6954     1.1658    -4.1558 O.3        1 SUBUNIT  0
   50 C50        2.5501     2.2777    -4.2231 C.3        1 SUBUNIT  0
   51 C51        2.6292     2.8040    -5.6788 C.3        1 SUBUNIT  0
   52 C52        3.5840     1.9656    -6.5849 C.3        1 SUBUNIT  0
   53 C53        4.9000     1.6182    -5.8641 C.3        1 SUBUNIT  0
   54 C54        4.6899     1.1264    -4.4028 C.3        1 SUBUNIT  0
   55 O55        3.8512     2.0187    -3.6811 O.3        1 SUBUNIT  0
   56 C56        4.1661    -0.3105    -4.3000 C.3        1 SUBUNIT  0
   57 O57        5.7557     2.7377    -5.8831 O.3        1 SUBUNIT  0
   58 O58        2.9220     0.7617    -6.9371 O.3        1 SUBUNIT  0
   59 O59        3.0960     4.1345    -5.6728 O.3        1 SUBUNIT  0
   60 C60       -0.1460     1.8625    -0.9277 C.3        1 SUBUNIT  0
   61 O61       -1.1595     2.8208    -0.7003 O.3        1 SUBUNIT  0
   62 C62       -1.1035    -5.3090     0.5903 C.3        1 SUBUNIT  0
   63 C63       -1.2587   -10.7455    -3.2043 C.3        1 SUBUNIT  0
   64 C64        0.8351   -10.9648    -1.8586 C.3        1 SUBUNIT  0
   65 O65        1.2957   -10.4510    -3.0973 O.3        1 SUBUNIT  0
   66 O66       -1.2257   -13.0546    -1.4896 O.3        1 SUBUNIT  0
   67 H67        0.7562   -10.3282     0.6753 H          1 SUBUNIT  0
   68 H68       -0.3468   -10.3927     2.0725 H          1 SUBUNIT  0
   69 H69       -1.9679    -9.0530    -1.4711 H          1 SUBUNIT  0
   70 H70       -2.3886   -11.5140    -0.8096 H          1 SUBUNIT  0
   71 H71        0.1086   -12.4656     0.4885 H          1 SUBUNIT  0
   72 H72       -1.3088   -12.4236     2.2956 H          1 SUBUNIT  0
   73 H73       -2.6082    -9.4102     1.8796 H          1 SUBUNIT  0
   74 H74       -3.0990    -8.5943     0.4145 H          1 SUBUNIT  0
   75 H75       -2.9023   -10.3305     0.4236 H          1 SUBUNIT  0
   76 H76        0.5829    -7.9793     0.9086 H          1 SUBUNIT  0
   77 H77        0.3032    -6.1333    -1.5026 H          1 SUBUNIT  0
   78 H78       -1.3270    -6.5417    -2.0220 H          1 SUBUNIT  0
   79 H79        0.9368    -8.3707    -1.3199 H          1 SUBUNIT  0
   80 H80       -0.0100    -8.3251    -2.8032 H          1 SUBUNIT  0
   81 H81       -2.6031    -7.4965     3.7273 H          1 SUBUNIT  0
   82 H82       -0.5857    -8.5717     2.9726 H          1 SUBUNIT  0
   83 H83       -0.0884    -6.8681     2.7956 H          1 SUBUNIT  0
   84 H84       -4.8511    -6.9409     2.3927 H          1 SUBUNIT  0
   85 H85       -5.3940    -5.3863    -0.8886 H          1 SUBUNIT  0
   86 H86       -5.1818    -6.9420    -0.0623 H          1 SUBUNIT  0
   87 H87       -3.1617    -5.0128    -1.0749 H          1 SUBUNIT  0
   88 H88       -3.2550    -6.7681    -1.3285 H          1 SUBUNIT  0
   89 H89       -7.0176    -5.9971     1.1156 H          1 SUBUNIT  0
   90 H90       -6.9341    -4.2222     1.1086 H          1 SUBUNIT  0
   91 H91       -6.9643    -6.1490     3.3465 H          1 SUBUNIT  0
   92 H92       -7.7274    -4.5511     3.2219 H          1 SUBUNIT  0
   93 H93       -5.5483    -3.5418     3.5377 H          1 SUBUNIT  0
   94 H94       -4.3411    -6.1180     4.3779 H          1 SUBUNIT  0
   95 H95       -2.8004    -4.0106     2.9903 H          1 SUBUNIT  0
   96 H96       -2.3833    -4.9500     4.4033 H          1 SUBUNIT  0
   97 H97       -3.4622    -3.5835     4.5500 H          1 SUBUNIT  0
   98 H98       -6.1904    -5.4183     5.7706 H          1 SUBUNIT  0
   99 H99       -5.2957    -3.9218     5.8853 H          1 SUBUNIT  0
  100 H100      -6.9912    -3.8959     5.4636 H          1 SUBUNIT  0
  101 H101      -3.8120    -1.6909     2.0019 H          1 SUBUNIT  0
  102 H102      -2.7571     0.1224     0.6146 H          1 SUBUNIT  0
  103 H103      -5.4316     1.3093     0.0400 H          1 SUBUNIT  0
  104 H104      -4.1908     0.8931     2.7358 H          1 SUBUNIT  0
  105 H105      -6.5539    -0.4992     1.5226 H          1 SUBUNIT  0
  106 H106      -6.4736    -0.3608     3.8494 H          1 SUBUNIT  0
  107 H107      -6.1486     2.4511     1.8400 H          1 SUBUNIT  0
  108 H108      -3.0881     2.3487     1.2575 H          1 SUBUNIT  0
  109 H109      -3.3239     1.4217    -1.6325 H          1 SUBUNIT  0
  110 H110      -4.0428    -0.1032    -2.0504 H          1 SUBUNIT  0
  111 H111      -2.4096    -0.0078    -3.6294 H          1 SUBUNIT  0
  112 H112       0.3976     2.7857    -2.7589 H          1 SUBUNIT  0
  113 H113       2.0561     1.0227    -2.1048 H          1 SUBUNIT  0
  114 H114       1.6482    -1.1817    -3.2869 H          1 SUBUNIT  0
  115 H115      -0.7836    -1.8916    -2.9792 H          1 SUBUNIT  0
  116 H116      -0.9719    -0.3189    -5.1536 H          1 SUBUNIT  0
  117 H117       0.7077    -1.9619    -1.3139 H          1 SUBUNIT  0
  118 H118       2.1277     3.0415    -3.6041 H          1 SUBUNIT  0
  119 H119       1.6404     2.7300    -6.0811 H          1 SUBUNIT  0
  120 H120       3.8263     2.5465    -7.4502 H          1 SUBUNIT  0
  121 H121       5.3433     0.8017    -6.3950 H          1 SUBUNIT  0
  122 H122       5.6629     1.1186    -3.9577 H          1 SUBUNIT  0
  123 H123       3.6600    -0.4397    -3.3662 H          1 SUBUNIT  0
  124 H124       4.9870    -0.9944    -4.3585 H          1 SUBUNIT  0
  125 H125       3.4858    -0.5005    -5.1037 H          1 SUBUNIT  0
  126 H126       6.6058     2.4971    -5.5074 H          1 SUBUNIT  0
  127 H127       3.4845     0.2457    -7.5192 H          1 SUBUNIT  0
  128 H128       3.0918     4.4791    -6.5688 H          1 SUBUNIT  0
  129 H129       0.7495     2.1311    -0.4072 H          1 SUBUNIT  0
  130 H130      -0.4638     0.9040    -0.5740 H          1 SUBUNIT  0
  131 H131      -1.3394     2.8792     0.2409 H          1 SUBUNIT  0
  132 H132      -0.6235    -4.7432     1.3613 H          1 SUBUNIT  0
  133 H133      -0.9730    -4.4961    -0.0931 H          1 SUBUNIT  0
  134 H134      -0.6817   -11.4219    -3.7995 H          1 SUBUNIT  0
  135 H135      -1.2223    -9.7682    -3.6385 H          1 SUBUNIT  0
  136 H136      -2.2740   -11.0811    -3.1660 H          1 SUBUNIT  0
  137 H137       1.0349   -12.0137    -1.7889 H          1 SUBUNIT  0
  138 H138       1.3367   -10.4742    -1.0508 H          1 SUBUNIT  0
  139 H139       2.2400   -10.6049    -3.1763 H          1 SUBUNIT  0
  140 H140      -1.6911   -13.7050    -0.9586 H          1 SUBUNIT  0
@<TRIPOS>BOND
    1     1     2 1
    2     1    67 1
    3     1    68 1
    4     2     3 1
    5     2     9 1
    6     3     4 1
    7     3    69 1
    8     4     5 1
    9     4    64 1
   10     5     6 1
   11     5    66 1
   12     5    70 1
   13     6     1 1
   14     6     7 1
   15     6    71 1
   16     7    72 1
   17     8     2 1
   18     8    73 1
   19     8    74 1
   20     8    75 1
   21     9    10 1
   22     9    76 1
   23    10    11 1
   24    10    13 1
   25    11    12 1
   26    11    77 1
   27    11    78 1
   28    12     3 1
   29    12    79 1
   30    12    80 1
   31    13    14 1
   32    13    62 1
   33    14    15 2
   34    14    17 1
   35    15    16 1
   36    15    81 1
   37    16     9 1
   38    16    82 1
   39    16    83 1
   40    17    18 1
   41    17    84 1
   42    18    19 1
   43    18    21 1
   44    18    27 1
   45    19    20 1
   46    19    85 1
   47    19    86 1
   48    20    13 1
   49    20    87 1
   50    20    88 1
   51    21    22 1
   52    21    89 1
   53    21    90 1
   54    22    23 1
   55    22    91 1
   56    22    92 1
   57    23    24 1
   58    23    93 1
   59    24    17 1
   60    24    94 1
   61    25    24 1
   62    25    95 1
   63    25    96 1
   64    25    97 1
   65    26    23 1
   66    26    98 1
   67    26    99 1
   68    26   100 1
   69    27    28 2
   70    27    29 1
   71    29    30 1
   72    30    31 1
   73    30   101 1
   74    31    32 1
   75    32    33 1
   76    32    39 1
   77    32   102 1
   78    33    34 1
   79    33    38 1
   80    33   103 1
   81    34    35 1
   82    34    37 1
   83    34   104 1
   84    35    30 1
   85    35    36 1
   86    35   105 1
   87    36   106 1
   88    37   107 1
   89    38   108 1
   90    39    40 1
   91    39   109 1
   92    39   110 1
   93    40    41 1
   94    41    42 1
   95    41   111 1
   96    42    43 1
   97    43    44 1
   98    43    60 1
   99    43   112 1
  100    44    45 1
  101    44    49 1
  102    44   113 1
  103    45    46 1
  104    45    48 1
  105    45   114 1
  106    46    41 1
  107    46    47 1
  108    46   115 1
  109    47   116 1
  110    48   117 1
  111    49    50 1
  112    50    51 1
  113    50   118 1
  114    51    52 1
  115    51    59 1
  116    51   119 1
  117    52    53 1
  118    52    58 1
  119    52   120 1
  120    53    54 1
  121    53    57 1
  122    53   121 1
  123    54    55 1
  124    54   122 1
  125    55    50 1
  126    56    54 1
  127    56   123 1
  128    56   124 1
  129    56   125 1
  130    57   126 1
  131    58   127 1
  132    59   128 1
  133    60    61 1
  134    60   129 1
  135    60   130 1
  136    61   131 1
  137    62    10 1
  138    62   132 1
  139    62   133 1
  140    63     4 1
  141    63   134 1
  142    63   135 1
  143    63   136 1
  144    64    65 1
  145    64   137 1
  146    64   138 1
  147    65   139 1
  148    66   140 1
@<TRIPOS>SUBSTRUCTURE
1   ****   1
@<SCITEGIC>MOL_PROPERTY
Estimate
SciTegic.value.StringValue
0.424591

@<SCITEGIC>MOL_PROPERTY
FitValue
SciTegic.value.StringValue
7.37063

@<SCITEGIC>MOL_PROPERTY
Forcefield
SciTegic.value.StringValue
CHARMm

@<SCITEGIC>MOL_PROPERTY
PartialChargeMethod
SciTegic.value.StringValue
MomanyRone

@<SCITEGIC>MOL_PROPERTY
UseResidueTemplateCharge
SciTegic.value.StringValue
True

@<SCITEGIC>MOL_PROPERTY
ForcefieldBase
SciTegic.value.StringValue
CHARMm

@<SCITEGIC>MOL_PROPERTY
ForcefieldFFML
SciTegic.value.StringValue
<?xml version="1.0" encoding="UTF-8"?>
"<!DOCTYPE ffml SYSTEM "Ffml.dtd">"
"<ffml version="1.0">"
"<forcefield name="CHARMm" derivedFrom="CHARMm" base="CHARMm">"
<atomTypes>
</atomTypes>
<parameters>
"<angle atom1="CUA1" atom2="CT3" atom3="CT">"
<quadratic
"refValue="112.9""
"forceConstant="45"/>"
</angle>
</parameters>
</forcefield>
</ffml>

@<SCITEGIC>MOL_PROPERTY
Initial Potential Energy
SciTegic.value.StringValue
250.01875

@<SCITEGIC>MOL_PROPERTY
Initial RMS Gradient
SciTegic.value.StringValue
9.41209

@<SCITEGIC>MOL_PROPERTY
Minimization Criteria
SciTegic.value.StringValue
CONJUG> Minimization exiting with gradient tolerance ( 0.0100000) satisfied.

@<SCITEGIC>MOL_PROPERTY
CHARMm Energy
SciTegic.value.StringValue
157.68358

@<SCITEGIC>MOL_PROPERTY
Potential Energy
SciTegic.value.StringValue
157.68358

@<SCITEGIC>MOL_PROPERTY
RMS Gradient
SciTegic.value.StringValue
0.00986

@<SCITEGIC>MOL_PROPERTY
Bond Energy
SciTegic.value.StringValue
9.98927

@<SCITEGIC>MOL_PROPERTY
Angle Energy
SciTegic.value.StringValue
70.22445

@<SCITEGIC>MOL_PROPERTY
Urey-Bradley Energy
SciTegic.value.StringValue
0

@<SCITEGIC>MOL_PROPERTY
Dihedral Energy
SciTegic.value.StringValue
148.51163

@<SCITEGIC>MOL_PROPERTY
Improper Energy
SciTegic.value.StringValue
0.16196

@<SCITEGIC>MOL_PROPERTY
Van der Waals Energy
SciTegic.value.StringValue
-12.26474

@<SCITEGIC>MOL_PROPERTY
Electrostatic Energy
SciTegic.value.StringValue
-58.93899

@<SCITEGIC>MOL_PROPERTY
Hydrogen Bond Energy
SciTegic.value.StringValue
0

@<SCITEGIC>MOL_PROPERTY
Solvation Free Energy
SciTegic.value.StringValue
0

@<SCITEGIC>MOL_PROPERTY
REMARK99
SciTegic.value.StringValue
REMARK  99  MacroMolecule created from Mol2 file
REMARK  99  asiaticoside_F.cdx
REMARK  99  PROTEIN
REMARK  99  USER_CHARGES
REMARK  99
REMARK  99

@<SCITEGIC>ATOM_PROPERTY
Formal Charge
SciTegic.value.StringValue
1 0
2 0
3 0
4 0
5 0
6 0
7 0
8 0
9 0
10 0
11 0
12 0
13 0
14 0
15 0
16 0
17 0
18 0
19 0
20 0
21 0
22 0
23 0
24 0
25 0
26 0
27 0
28 0
29 0
30 0
31 0
32 0
33 0
34 0
35 0
36 0
37 0
38 0
39 0
40 0
41 0
42 0
43 0
44 0
45 0
46 0
47 0
48 0
49 0
50 0
51 0
52 0
53 0
54 0
55 0
56 0
57 0
58 0
59 0
60 0
61 0
62 0
63 0
64 0
65 0
66 0
67 0
68 0
69 0
70 0
71 0
72 0
73 0
74 0
75 0
76 0
77 0
78 0
79 0
80 0
81 0
82 0
83 0
84 0
85 0
86 0
87 0
88 0
89 0
90 0
91 0
92 0
93 0
94 0
95 0
96 0
97 0
98 0
99 0
100 0
101 0
102 0
103 0
104 0
105 0
106 0
107 0
108 0
109 0
110 0
111 0
112 0
113 0
114 0
115 0
116 0
117 0
118 0
119 0
120 0
121 0
122 0
123 0
124 0
125 0
126 0
127 0
128 0
129 0
130 0
131 0
132 0
133 0
134 0
135 0
136 0
137 0
138 0
139 0
140 0

@<SCITEGIC>ATOM_PROPERTY
pdb_tempFactor
SciTegic.value.DoubleValue
1 0
2 0
3 0
4 0
5 0
6 0
7 0
8 0
9 0
10 0
11 0
12 0
13 0
14 0
15 0
16 0
17 0
18 0
19 0
20 0
21 0
22 0
23 0
24 0
25 0
26 0
27 0
28 0
29 0
30 0
31 0
32 0
33 0
34 0
35 0
36 0
37 0
38 0
39 0
40 0
41 0
42 0
43 0
44 0
45 0
46 0
47 0
48 0
49 0
50 0
51 0
52 0
53 0
54 0
55 0
56 0
57 0
58 0
59 0
60 0
61 0
62 0
63 0
64 0
65 0
66 0
67 0
68 0
69 0
70 0
71 0
72 0
73 0
74 0
75 0
76 0
77 0
78 0
79 0
80 0
81 0
82 0
83 0
84 0
85 0
86 0
87 0
88 0
89 0
90 0
91 0
92 0
93 0
94 0
95 0
96 0
97 0
98 0
99 0
100 0
101 0
102 0
103 0
104 0
105 0
106 0
107 0
108 0
109 0
110 0
111 0
112 0
113 0
114 0
115 0
116 0
117 0
118 0
119 0
120 0
121 0
122 0
123 0
124 0
125 0
126 0
127 0
128 0
129 0
130 0
131 0
132 0
133 0
134 0
135 0
136 0
137 0
138 0
139 0
140 0

@<SCITEGIC>ATOM_PROPERTY
pdb_occupancy
SciTegic.value.DoubleValue
1 1
2 1
3 1
4 1
5 1
6 1
7 1
8 1
9 1
10 1
11 1
12 1
13 1
14 1
15 1
16 1
17 1
18 1
19 1
20 1
21 1
22 1
23 1
24 1
25 1
26 1
27 1
28 1
29 1
30 1
31 1
32 1
33 1
34 1
35 1
36 1
37 1
38 1
39 1
40 1
41 1
42 1
43 1
44 1
45 1
46 1
47 1
48 1
49 1
50 1
51 1
52 1
53 1
54 1
55 1
56 1
57 1
58 1
59 1
60 1
61 1
62 1
63 1
64 1
65 1
66 1
67 1
68 1
69 1
70 1
71 1
72 1
73 1
74 1
75 1
76 1
77 1
78 1
79 1
80 1
81 1
82 1
83 1
84 1
85 1
86 1
87 1
88 1
89 1
90 1
91 1
92 1
93 1
94 1
95 1
96 1
97 1
98 1
99 1
100 1
101 1
102 1
103 1
104 1
105 1
106 1
107 1
108 1
109 1
110 1
111 1
112 1
113 1
114 1
115 1
116 1
117 1
118 1
119 1
120 1
121 1
122 1
123 1
124 1
125 1
126 1
127 1
128 1
129 1
130 1
131 1
132 1
133 1
134 1
135 1
136 1
137 1
138 1
139 1
140 1

@<TRIPOS>MOLECULE
6203.cdx
109  115  1  0  0
SMALL
FORMAL_CHARGES
@<TRIPOS>ATOM
    1 O1       -10.8040     2.3403     2.2652 O.3        1 SUBUNIT  0
    2 C2        -9.4495     2.7554     2.2491 C.3        1 SUBUNIT  0
    3 C3        -9.3345     4.0058     1.3809 C.3        1 SUBUNIT  0
    4 O4        -8.7460     0.5129     2.6470 O.3        1 SUBUNIT  0
    5 C5        -8.6011     1.5911     1.7628 C.3        1 SUBUNIT  0
    6 C6        -8.9993     1.1398     0.3506 C.3        1 SUBUNIT  0
    7 C7        -4.3184     3.6445    -1.9758 C.3        1 SUBUNIT  0
    8 C8        -3.7288     4.1325    -0.6268 C.3        1 SUBUNIT  0
    9 C9        -4.2962     3.0163     0.2527 C.3        1 SUBUNIT  0
   10 C10       -5.8214     3.2062     0.5147 C.3        1 SUBUNIT  0
   11 O11       -6.4639     1.9577     0.7034 O.3        1 SUBUNIT  0
   12 C12       -7.1132     1.8776     1.8547 C.2        1 SUBUNIT  0
   13 C13       -5.8799     3.6954    -2.0121 C.3        1 SUBUNIT  0
   14 C14       -6.5025     3.9741    -0.6221 C.3        1 SUBUNIT  0
   15 C15       -3.7634     4.4126    -3.1839 C.3        1 SUBUNIT  0
   16 C16       -3.7742     2.2087    -1.8576 C.3        1 SUBUNIT  0
   17 C17       -2.2531     2.1118    -2.0780 C.3        1 SUBUNIT  0
   18 C18       -1.4326     2.9664    -1.0444 C.3        1 SUBUNIT  0
   19 C19       -2.1964     4.2615    -0.7069 C.3        1 SUBUNIT  0
   20 O20       -1.1508     2.2635     0.1483 O.3        1 SUBUNIT  0
   21 C21       -1.9501     0.6205    -2.3874 C.3        1 SUBUNIT  0
   22 C22       -3.3229    -0.0196    -2.7350 C.3        1 SUBUNIT  0
   23 C23       -4.2796     1.1623    -2.8644 C.3        1 SUBUNIT  0
   24 C24       -3.3204    -0.8895    -4.0184 C.3        1 SUBUNIT  0
   25 C25       -2.0536    -1.7757    -3.9423 C.3        1 SUBUNIT  0
   26 C26       -0.7270    -0.9354    -4.0362 C.3        1 SUBUNIT  0
   27 C27       -0.9389     0.5218    -3.5652 C.3        1 SUBUNIT  0
   28 O28        0.3076     1.0929    -3.2103 O.3        1 SUBUNIT  0
   29 C29        1.0370     1.4295    -4.2736 C.2        1 SUBUNIT  0
   30 O30        0.5707     1.8981    -5.2877 O.2        1 SUBUNIT  0
   31 C31        2.5187     1.1994    -4.1335 C.3        1 SUBUNIT  0
   32 C32        2.9243    -0.2104    -4.5281 C.3        1 SUBUNIT  0
   33 C33        4.4288    -0.4151    -4.5193 C.3        1 SUBUNIT  0
   34 C34        3.3325     2.2898    -4.8258 C.3        1 SUBUNIT  0
   35 O35       -0.2137    -0.9012    -5.3481 O.3        1 SUBUNIT  0
   36 C36       -2.2061    -3.0193    -4.8680 C.3        1 SUBUNIT  0
   37 C37       -3.4449    -3.8792    -4.4244 C.3        1 SUBUNIT  0
   38 N38       -4.4341    -3.0777    -3.6702 N.3        1 SUBUNIT  0
   39 C39       -4.6182    -1.7043    -4.1705 C.3        1 SUBUNIT  0
   40 C40       -4.1353    -4.6385    -5.5906 C.3        1 SUBUNIT  0
   41 C41       -5.3621    -5.4246    -5.1184 C.3        1 SUBUNIT  0
   42 C42       -6.3468    -4.5155    -4.3639 C.3        1 SUBUNIT  0
   43 C43       -5.6242    -3.7946    -3.2240 C.3        1 SUBUNIT  0
   44 C44       -7.0443    -3.5355    -5.3131 C.3        1 SUBUNIT  0
   45 C45       -0.9198    -3.9024    -4.8641 C.3        1 SUBUNIT  0
   46 O46       -2.3531    -2.5893    -6.1967 O.3        1 SUBUNIT  0
   47 O47       -1.4035    -0.0673    -1.2889 O.3        1 SUBUNIT  0
   48 O48       -4.1025     1.8506    -0.5154 O.3        1 SUBUNIT  0
   49 O49       -3.6342     2.9217     1.5075 O.3        1 SUBUNIT  0
   50 O50       -6.5958     2.0423     2.9487 O.2        1 SUBUNIT  0
   51 H51      -11.3495     3.0419     2.6282 H          1 SUBUNIT  0
   52 H52       -9.0917     3.0212     3.2219 H          1 SUBUNIT  0
   53 H53       -9.6585     3.7805     0.3864 H          1 SUBUNIT  0
   54 H54       -9.9486     4.7811     1.7891 H          1 SUBUNIT  0
   55 H55       -8.3157     4.3321     1.3588 H          1 SUBUNIT  0
   56 H56       -9.6603     0.2201     2.6474 H          1 SUBUNIT  0
   57 H57       -8.3667     0.3339     0.0421 H          1 SUBUNIT  0
   58 H58      -10.0179     0.8122     0.3548 H          1 SUBUNIT  0
   59 H59       -8.8908     1.9588    -0.3294 H          1 SUBUNIT  0
   60 H60       -3.9776     5.1112    -0.2731 H          1 SUBUNIT  0
   61 H61       -5.9136     3.7843     1.4104 H          1 SUBUNIT  0
   62 H62       -6.2265     2.7358    -2.3343 H          1 SUBUNIT  0
   63 H63       -6.1812     4.4719    -2.6838 H          1 SUBUNIT  0
   64 H64       -7.5200     3.6452    -0.6601 H          1 SUBUNIT  0
   65 H65       -6.4233     5.0216    -0.4188 H          1 SUBUNIT  0
   66 H66       -2.6984     4.4793    -3.1055 H          1 SUBUNIT  0
   67 H67       -4.0231     3.8967    -4.0846 H          1 SUBUNIT  0
   68 H68       -4.1820     5.3971    -3.2035 H          1 SUBUNIT  0
   69 H69       -1.8661     2.6178    -2.9377 H          1 SUBUNIT  0
   70 H70       -0.4964     3.1961    -1.5087 H          1 SUBUNIT  0
   71 H71       -2.0027     4.9333    -1.5169 H          1 SUBUNIT  0
   72 H72       -1.8462     4.6119     0.2414 H          1 SUBUNIT  0
   73 H73       -0.6128     2.8122     0.7237 H          1 SUBUNIT  0
   74 H74       -3.6089    -0.7125    -1.9715 H          1 SUBUNIT  0
   75 H75       -5.2923     0.8779    -2.6683 H          1 SUBUNIT  0
   76 H76       -4.2549     1.5569    -3.8587 H          1 SUBUNIT  0
   77 H77       -3.2911    -0.2793    -4.8969 H          1 SUBUNIT  0
   78 H78       -1.9522    -2.2035    -2.9668 H          1 SUBUNIT  0
   79 H79       -0.0274    -1.4268    -3.3928 H          1 SUBUNIT  0
   80 H80       -1.3634     1.0723    -4.3786 H          1 SUBUNIT  0
   81 H81        2.7559     1.2782    -3.0931 H          1 SUBUNIT  0
   82 H82        2.5830    -0.3753    -5.5287 H          1 SUBUNIT  0
   83 H83        2.4818    -0.8989    -3.8388 H          1 SUBUNIT  0
   84 H84        4.8716     0.2253    -3.7852 H          1 SUBUNIT  0
   85 H85        4.8265    -0.1797    -5.4843 H          1 SUBUNIT  0
   86 H86        4.6487    -1.4350    -4.2820 H          1 SUBUNIT  0
   87 H87        4.3669     2.1750    -4.5771 H          1 SUBUNIT  0
   88 H88        3.2093     2.2082    -5.8855 H          1 SUBUNIT  0
   89 H89        2.9918     3.2503    -4.5000 H          1 SUBUNIT  0
   90 H90       -0.8383    -0.4548    -5.9245 H          1 SUBUNIT  0
   91 H91       -3.0407    -4.6257    -3.7731 H          1 SUBUNIT  0
   92 H92       -5.3896    -1.2313    -3.5994 H          1 SUBUNIT  0
   93 H93       -4.8904    -1.7410    -5.2046 H          1 SUBUNIT  0
   94 H94       -3.4309    -5.3364    -5.9927 H          1 SUBUNIT  0
   95 H95       -4.4434    -3.9291    -6.3299 H          1 SUBUNIT  0
   96 H96       -5.0353    -6.1966    -4.4535 H          1 SUBUNIT  0
   97 H97       -5.8565    -5.8448    -5.9692 H          1 SUBUNIT  0
   98 H98       -7.1163    -5.1239    -3.9365 H          1 SUBUNIT  0
   99 H99       -5.3074    -4.5384    -2.5230 H          1 SUBUNIT  0
  100 H100      -6.2998    -3.0928    -2.7812 H          1 SUBUNIT  0
  101 H101      -7.3407    -2.6626    -4.7699 H          1 SUBUNIT  0
  102 H102      -7.9088    -4.0030    -5.7362 H          1 SUBUNIT  0
  103 H103      -6.3705    -3.2567    -6.0962 H          1 SUBUNIT  0
  104 H104      -1.0517    -4.7276    -5.5323 H          1 SUBUNIT  0
  105 H105      -0.0835    -3.3158    -5.1824 H          1 SUBUNIT  0
  106 H106      -0.7422    -4.2694    -3.8748 H          1 SUBUNIT  0
  107 H107      -3.1465    -2.0544    -6.2741 H          1 SUBUNIT  0
  108 H108      -0.5602    -0.4517    -1.5395 H          1 SUBUNIT  0
  109 H109      -3.9810     2.1718     1.9964 H          1 SUBUNIT  0
@<TRIPOS>BOND
    1     1     2 1
    2     1    51 1
    3     2     3 1
    4     2    52 1
    5     3    53 1
    6     3    54 1
    7     3    55 1
    8     4     5 1
    9     4    56 1
   10     5     2 1
   11     5     6 1
   12     6    57 1
   13     6    58 1
   14     6    59 1
   15     7     8 1
   16     7    13 1
   17     7    16 1
   18     8     9 1
   19     8    60 1
   20     9    10 1
   21     9    49 1
   22    10    11 1
   23    10    61 1
   24    11    12 1
   25    12     5 1
   26    13    14 1
   27    13    62 1
   28    13    63 1
   29    14    10 1
   30    14    64 1
   31    14    65 1
   32    15     7 1
   33    15    66 1
   34    15    67 1
   35    15    68 1
   36    16    17 1
   37    16    48 1
   38    17    18 1
   39    17    21 1
   40    17    69 1
   41    18    19 1
   42    18    20 1
   43    18    70 1
   44    19     8 1
   45    19    71 1
   46    19    72 1
   47    20    73 1
   48    21    22 1
   49    21    47 1
   50    22    23 1
   51    22    24 1
   52    22    74 1
   53    23    16 1
   54    23    75 1
   55    23    76 1
   56    24    25 1
   57    24    77 1
   58    25    26 1
   59    25    36 1
   60    25    78 1
   61    26    27 1
   62    26    35 1
   63    26    79 1
   64    27    21 1
   65    27    28 1
   66    27    80 1
   67    28    29 1
   68    29    30 2
   69    29    31 1
   70    31    32 1
   71    31    34 1
   72    31    81 1
   73    32    33 1
   74    32    82 1
   75    32    83 1
   76    33    84 1
   77    33    85 1
   78    33    86 1
   79    34    87 1
   80    34    88 1
   81    34    89 1
   82    35    90 1
   83    36    37 1
   84    36    46 1
   85    37    38 1
   86    37    40 1
   87    37    91 1
   88    38    39 1
   89    39    24 1
   90    39    92 1
   91    39    93 1
   92    40    41 1
   93    40    94 1
   94    40    95 1
   95    41    42 1
   96    41    96 1
   97    41    97 1
   98    42    43 1
   99    42    98 1
  100    43    38 1
  101    43    99 1
  102    43   100 1
  103    44    42 1
  104    44   101 1
  105    44   102 1
  106    44   103 1
  107    45    36 1
  108    45   104 1
  109    45   105 1
  110    45   106 1
  111    46   107 1
  112    47   108 1
  113    48     9 1
  114    49   109 1
  115    50    12 2
@<TRIPOS>SUBSTRUCTURE
1   ****   1
@<SCITEGIC>MOL_PROPERTY
Estimate
SciTegic.value.StringValue
0.473971

@<SCITEGIC>MOL_PROPERTY
FitValue
SciTegic.value.StringValue
7.32285

@<SCITEGIC>MOL_PROPERTY
Forcefield
SciTegic.value.StringValue
CHARMm

@<SCITEGIC>MOL_PROPERTY
PartialChargeMethod
SciTegic.value.StringValue
MomanyRone

@<SCITEGIC>MOL_PROPERTY
UseResidueTemplateCharge
SciTegic.value.StringValue
True

@<SCITEGIC>MOL_PROPERTY
ForcefieldBase
SciTegic.value.StringValue
CHARMm

@<SCITEGIC>MOL_PROPERTY
ForcefieldFFML
SciTegic.value.StringValue
<?xml version="1.0" encoding="UTF-8"?>
"<!DOCTYPE ffml SYSTEM "Ffml.dtd">"
"<ffml version="1.0">"
"<forcefield name="CHARMm" derivedFrom="CHARMm" base="CHARMm">"
<atomTypes>
</atomTypes>
<parameters>
</parameters>
</forcefield>
</ffml>

@<SCITEGIC>MOL_PROPERTY
Initial Potential Energy
SciTegic.value.StringValue
281.26765

@<SCITEGIC>MOL_PROPERTY
Initial RMS Gradient
SciTegic.value.StringValue
10.41128

@<SCITEGIC>MOL_PROPERTY
Minimization Criteria
SciTegic.value.StringValue
CONJUG> Minimization exiting with gradient tolerance ( 0.0100000) satisfied.

@<SCITEGIC>MOL_PROPERTY
CHARMm Energy
SciTegic.value.StringValue
37.14887

@<SCITEGIC>MOL_PROPERTY
Potential Energy
SciTegic.value.StringValue
37.14887

@<SCITEGIC>MOL_PROPERTY
RMS Gradient
SciTegic.value.StringValue
0.00994

@<SCITEGIC>MOL_PROPERTY
Bond Energy
SciTegic.value.StringValue
3.90854

@<SCITEGIC>MOL_PROPERTY
Angle Energy
SciTegic.value.StringValue
32.13845

@<SCITEGIC>MOL_PROPERTY
Urey-Bradley Energy
SciTegic.value.StringValue
0

@<SCITEGIC>MOL_PROPERTY
Dihedral Energy
SciTegic.value.StringValue
110.44412

@<SCITEGIC>MOL_PROPERTY
Improper Energy
SciTegic.value.StringValue
0.56524

@<SCITEGIC>MOL_PROPERTY
Van der Waals Energy
SciTegic.value.StringValue
-27.45219

@<SCITEGIC>MOL_PROPERTY
Electrostatic Energy
SciTegic.value.StringValue
-82.45529

@<SCITEGIC>MOL_PROPERTY
Hydrogen Bond Energy
SciTegic.value.StringValue
0

@<SCITEGIC>MOL_PROPERTY
Solvation Free Energy
SciTegic.value.StringValue
0

@<SCITEGIC>MOL_PROPERTY
REMARK99
SciTegic.value.StringValue
REMARK  99  MacroMolecule created from Mol2 file
REMARK  99  6203.cdx
REMARK  99  PROTEIN
REMARK  99  USER_CHARGES
REMARK  99
REMARK  99

@<SCITEGIC>ATOM_PROPERTY
Formal Charge
SciTegic.value.StringValue
1 0
2 0
3 0
4 0
5 0
6 0
7 0
8 0
9 0
10 0
11 0
12 0
13 0
14 0
15 0
16 0
17 0
18 0
19 0
20 0
21 0
22 0
23 0
24 0
25 0
26 0
27 0
28 0
29 0
30 0
31 0
32 0
33 0
34 0
35 0
36 0
37 0
38 0
39 0
40 0
41 0
42 0
43 0
44 0
45 0
46 0
47 0
48 0
49 0
50 0
51 0
52 0
53 0
54 0
55 0
56 0
57 0
58 0
59 0
60 0
61 0
62 0
63 0
64 0
65 0
66 0
67 0
68 0
69 0
70 0
71 0
72 0
73 0
74 0
75 0
76 0
77 0
78 0
79 0
80 0
81 0
82 0
83 0
84 0
85 0
86 0
87 0
88 0
89 0
90 0
91 0
92 0
93 0
94 0
95 0
96 0
97 0
98 0
99 0
100 0
101 0
102 0
103 0
104 0
105 0
106 0
107 0
108 0
109 0

@<SCITEGIC>ATOM_PROPERTY
pdb_tempFactor
SciTegic.value.DoubleValue
1 0
2 0
3 0
4 0
5 0
6 0
7 0
8 0
9 0
10 0
11 0
12 0
13 0
14 0
15 0
16 0
17 0
18 0
19 0
20 0
21 0
22 0
23 0
24 0
25 0
26 0
27 0
28 0
29 0
30 0
31 0
32 0
33 0
34 0
35 0
36 0
37 0
38 0
39 0
40 0
41 0
42 0
43 0
44 0
45 0
46 0
47 0
48 0
49 0
50 0
51 0
52 0
53 0
54 0
55 0
56 0
57 0
58 0
59 0
60 0
61 0
62 0
63 0
64 0
65 0
66 0
67 0
68 0
69 0
70 0
71 0
72 0
73 0
74 0
75 0
76 0
77 0
78 0
79 0
80 0
81 0
82 0
83 0
84 0
85 0
86 0
87 0
88 0
89 0
90 0
91 0
92 0
93 0
94 0
95 0
96 0
97 0
98 0
99 0
100 0
101 0
102 0
103 0
104 0
105 0
106 0
107 0
108 0
109 0

@<SCITEGIC>ATOM_PROPERTY
pdb_occupancy
SciTegic.value.DoubleValue
1 1
2 1
3 1
4 1
5 1
6 1
7 1
8 1
9 1
10 1
11 1
12 1
13 1
14 1
15 1
16 1
17 1
18 1
19 1
20 1
21 1
22 1
23 1
24 1
25 1
26 1
27 1
28 1
29 1
30 1
31 1
32 1
33 1
34 1
35 1
36 1
37 1
38 1
39 1
40 1
41 1
42 1
43 1
44 1
45 1
46 1
47 1
48 1
49 1
50 1
51 1
52 1
53 1
54 1
55 1
56 1
57 1
58 1
59 1
60 1
61 1
62 1
63 1
64 1
65 1
66 1
67 1
68 1
69 1
70 1
71 1
72 1
73 1
74 1
75 1
76 1
77 1
78 1
79 1
80 1
81 1
82 1
83 1
84 1
85 1
86 1
87 1
88 1
89 1
90 1
91 1
92 1
93 1
94 1
95 1
96 1
97 1
98 1
99 1
100 1
101 1
102 1
103 1
104 1
105 1
106 1
107 1
108 1
109 1

@<TRIPOS>MOLECULE
pharboside_A.cdx
74  78  1  0  0
SMALL
FORMAL_CHARGES
@<TRIPOS>ATOM
    1 C1         4.6779    -0.6910    -4.9335 C.2        1 SUBUNIT  0
    2 C2         3.5311     0.0113    -4.9614 C.2        1 SUBUNIT  0
    3 C3         3.3071     1.2614    -5.7863 C.3        1 SUBUNIT  0
    4 C4         1.7864     1.3430    -5.7447 C.3        1 SUBUNIT  0
    5 C5         1.4879     1.0130    -4.2665 C.3        1 SUBUNIT  0
    6 C6        -0.0481     0.8458    -4.0785 C.3        1 SUBUNIT  0
    7 C7        -0.5205     0.7205    -2.6179 C.3        1 SUBUNIT  0
    8 C8         0.4131     1.4396    -1.5959 C.3        1 SUBUNIT  0
    9 C9        -0.2149     1.7350    -0.2071 C.3        1 SUBUNIT  0
   10 C10       -0.4308     3.2501     0.0144 C.3        1 SUBUNIT  0
   11 C11        0.8895     4.0297    -0.1065 C.3        1 SUBUNIT  0
   12 C12        1.8540     3.4497    -1.1732 C.3        1 SUBUNIT  0
   13 C13        1.1269     2.6430    -2.2759 C.3        1 SUBUNIT  0
   14 C14        0.1456     3.5985    -2.9733 C.3        1 SUBUNIT  0
   15 C15        2.1379     2.0837    -3.3107 C.3        1 SUBUNIT  0
   16 C16        2.9402     3.1380    -4.0981 C.3        1 SUBUNIT  0
   17 C17        3.8862     2.5248    -5.1413 C.3        1 SUBUNIT  0
   18 C18        0.7059     1.2150     0.9233 C.3        1 SUBUNIT  0
   19 C19       -1.5365     1.0298     0.0181 C.2        1 SUBUNIT  0
   20 O20       -2.4874     1.7588     0.5912 O.3        1 SUBUNIT  0
   21 C21       -5.7906     0.5326    -0.1375 C.3        1 SUBUNIT  0
   22 C22       -6.1916    -0.0309     1.2526 C.3        1 SUBUNIT  0
   23 C23       -5.6974     0.8597     2.4269 C.3        1 SUBUNIT  0
   24 C24       -4.4917     1.7221     1.9923 C.3        1 SUBUNIT  0
   25 C25       -3.6425     0.9916     0.9280 C.3        1 SUBUNIT  0
   26 O26       -4.3884     0.7553    -0.2671 O.3        1 SUBUNIT  0
   27 C27       -6.4851     1.8803    -0.4280 C.3        1 SUBUNIT  0
   28 O28       -6.8514     1.9007    -1.7782 O.3        1 SUBUNIT  0
   29 O29       -5.6404    -1.3353     1.3723 O.3        1 SUBUNIT  0
   30 O30       -6.7447     1.7078     2.8372 O.3        1 SUBUNIT  0
   31 O31       -3.6758     2.0155     3.1361 O.3        1 SUBUNIT  0
   32 O32       -1.6952    -0.1364    -0.3110 O.2        1 SUBUNIT  0
   33 O33       -0.5743    -0.2287    -4.8229 O.3        1 SUBUNIT  0
   34 C34        2.3138    -0.3026    -4.1507 C.3        1 SUBUNIT  0
   35 H35        5.5133    -0.3750    -5.5226 H          1 SUBUNIT  0
   36 H36        4.7547    -1.5658    -4.3221 H          1 SUBUNIT  0
   37 H37        3.7661     1.2102    -6.7514 H          1 SUBUNIT  0
   38 H38        1.3001     0.6903    -6.4392 H          1 SUBUNIT  0
   39 H39        1.4424     2.3231    -6.0014 H          1 SUBUNIT  0
   40 H40       -0.4333     1.7707    -4.4542 H          1 SUBUNIT  0
   41 H41       -0.5104    -0.3211    -2.3731 H          1 SUBUNIT  0
   42 H42       -1.4987     1.1471    -2.5409 H          1 SUBUNIT  0
   43 H43        1.1723     0.7380    -1.3199 H          1 SUBUNIT  0
   44 H44       -0.8172     3.3940     1.0018 H          1 SUBUNIT  0
   45 H45       -1.1186     3.6146    -0.7198 H          1 SUBUNIT  0
   46 H46        1.3854     3.9578     0.8389 H          1 SUBUNIT  0
   47 H47        0.6625     5.0417    -0.3695 H          1 SUBUNIT  0
   48 H48        2.5173     2.7769    -0.6709 H          1 SUBUNIT  0
   49 H49        2.3786     4.2603    -1.6344 H          1 SUBUNIT  0
   50 H50        0.3854     3.6588    -4.0143 H          1 SUBUNIT  0
   51 H51        0.2209     4.5709    -2.5330 H          1 SUBUNIT  0
   52 H52       -0.8527     3.2312    -2.8580 H          1 SUBUNIT  0
   53 H53        2.8698     1.5923    -2.7044 H          1 SUBUNIT  0
   54 H54        3.5458     3.6681    -3.3930 H          1 SUBUNIT  0
   55 H55        2.2510     3.7831    -4.6019 H          1 SUBUNIT  0
   56 H56        4.7899     2.2490    -4.6391 H          1 SUBUNIT  0
   57 H57        4.0680     3.2490    -5.9077 H          1 SUBUNIT  0
   58 H58        0.2799     1.4632     1.8729 H          1 SUBUNIT  0
   59 H59        0.8038     0.1525     0.8431 H          1 SUBUNIT  0
   60 H60        1.6704     1.6697     0.8352 H          1 SUBUNIT  0
   61 H61       -6.1013    -0.2192    -0.8327 H          1 SUBUNIT  0
   62 H62       -7.2596    -0.0508     1.3143 H          1 SUBUNIT  0
   63 H63       -5.3938     0.2247     3.2328 H          1 SUBUNIT  0
   64 H64       -4.8624     2.6301     1.5645 H          1 SUBUNIT  0
   65 H65       -3.3516     0.0541     1.3538 H          1 SUBUNIT  0
   66 H66       -5.8222     2.6921    -0.2124 H          1 SUBUNIT  0
   67 H67       -7.3564     1.9785     0.1852 H          1 SUBUNIT  0
   68 H68       -7.2859     2.7327    -1.9794 H          1 SUBUNIT  0
   69 H69       -5.9180    -1.7249     2.2047 H          1 SUBUNIT  0
   70 H70       -7.0002     2.2768     2.1074 H          1 SUBUNIT  0
   71 H71       -2.9430     2.5762     2.8711 H          1 SUBUNIT  0
   72 H72       -1.1240     0.1123    -5.5322 H          1 SUBUNIT  0
   73 H73        1.7865    -1.1701    -4.4887 H          1 SUBUNIT  0
   74 H74        2.5695    -0.5110    -3.1328 H          1 SUBUNIT  0
@<TRIPOS>BOND
    1     1     2 2
    2     1    35 1
    3     1    36 1
    4     2     3 1
    5     3     4 1
    6     3    37 1
    7     4     5 1
    8     4    38 1
    9     4    39 1
   10     5     6 1
   11     5    34 1
   12     6     7 1
   13     6    33 1
   14     6    40 1
   15     7     8 1
   16     7    41 1
   17     7    42 1
   18     8     9 1
   19     8    43 1
   20     9    10 1
   21     9    19 1
   22    10    11 1
   23    10    44 1
   24    10    45 1
   25    11    12 1
   26    11    46 1
   27    11    47 1
   28    12    13 1
   29    12    48 1
   30    12    49 1
   31    13     8 1
   32    13    15 1
   33    14    13 1
   34    14    50 1
   35    14    51 1
   36    14    52 1
   37    15     5 1
   38    15    16 1
   39    15    53 1
   40    16    17 1
   41    16    54 1
   42    16    55 1
   43    17     3 1
   44    17    56 1
   45    17    57 1
   46    18     9 1
   47    18    58 1
   48    18    59 1
   49    18    60 1
   50    19    20 1
   51    21    22 1
   52    21    26 1
   53    21    27 1
   54    21    61 1
   55    22    23 1
   56    22    29 1
   57    22    62 1
   58    23    24 1
   59    23    30 1
   60    23    63 1
   61    24    25 1
   62    24    31 1
   63    24    64 1
   64    25    20 1
   65    25    65 1
   66    26    25 1
   67    27    28 1
   68    27    66 1
   69    27    67 1
   70    28    68 1
   71    29    69 1
   72    30    70 1
   73    31    71 1
   74    32    19 2
   75    33    72 1
   76    34     2 1
   77    34    73 1
   78    34    74 1
@<TRIPOS>SUBSTRUCTURE
1   ****   1
@<SCITEGIC>MOL_PROPERTY
Estimate
SciTegic.value.StringValue
0.486626

@<SCITEGIC>MOL_PROPERTY
FitValue
SciTegic.value.StringValue
7.3114

@<SCITEGIC>MOL_PROPERTY
Forcefield
SciTegic.value.StringValue
CHARMm

@<SCITEGIC>MOL_PROPERTY
PartialChargeMethod
SciTegic.value.StringValue
MomanyRone

@<SCITEGIC>MOL_PROPERTY
UseResidueTemplateCharge
SciTegic.value.StringValue
True

@<SCITEGIC>MOL_PROPERTY
ForcefieldBase
SciTegic.value.StringValue
CHARMm

@<SCITEGIC>MOL_PROPERTY
ForcefieldFFML
SciTegic.value.StringValue
<?xml version="1.0" encoding="UTF-8"?>
"<!DOCTYPE ffml SYSTEM "Ffml.dtd">"
"<ffml version="1.0">"
"<forcefield name="CHARMm" derivedFrom="CHARMm" base="CHARMm">"
<atomTypes>
</atomTypes>
<parameters>
</parameters>
</forcefield>
</ffml>

@<SCITEGIC>MOL_PROPERTY
Initial Potential Energy
SciTegic.value.StringValue
112.7016

@<SCITEGIC>MOL_PROPERTY
Initial RMS Gradient
SciTegic.value.StringValue
10.93415

@<SCITEGIC>MOL_PROPERTY
Minimization Criteria
SciTegic.value.StringValue
CONJUG> Minimization exiting with gradient tolerance ( 0.0100000) satisfied.

@<SCITEGIC>MOL_PROPERTY
CHARMm Energy
SciTegic.value.StringValue
65.06791

@<SCITEGIC>MOL_PROPERTY
Potential Energy
SciTegic.value.StringValue
65.06791

@<SCITEGIC>MOL_PROPERTY
RMS Gradient
SciTegic.value.StringValue
0.00969

@<SCITEGIC>MOL_PROPERTY
Bond Energy
SciTegic.value.StringValue
3.46909

@<SCITEGIC>MOL_PROPERTY
Angle Energy
SciTegic.value.StringValue
23.31688

@<SCITEGIC>MOL_PROPERTY
Urey-Bradley Energy
SciTegic.value.StringValue
0

@<SCITEGIC>MOL_PROPERTY
Dihedral Energy
SciTegic.value.StringValue
75.98329

@<SCITEGIC>MOL_PROPERTY
Improper Energy
SciTegic.value.StringValue
4.1493

@<SCITEGIC>MOL_PROPERTY
Van der Waals Energy
SciTegic.value.StringValue
-10.66763

@<SCITEGIC>MOL_PROPERTY
Electrostatic Energy
SciTegic.value.StringValue
-31.18302

@<SCITEGIC>MOL_PROPERTY
Hydrogen Bond Energy
SciTegic.value.StringValue
0

@<SCITEGIC>MOL_PROPERTY
Solvation Free Energy
SciTegic.value.StringValue
0

@<SCITEGIC>MOL_PROPERTY
REMARK99
SciTegic.value.StringValue
REMARK  99  MacroMolecule created from Mol2 file
REMARK  99  pharboside_A.cdx
REMARK  99  PROTEIN
REMARK  99  USER_CHARGES
REMARK  99
REMARK  99

@<SCITEGIC>ATOM_PROPERTY
Formal Charge
SciTegic.value.StringValue
1 0
2 0
3 0
4 0
5 0
6 0
7 0
8 0
9 0
10 0
11 0
12 0
13 0
14 0
15 0
16 0
17 0
18 0
19 0
20 0
21 0
22 0
23 0
24 0
25 0
26 0
27 0
28 0
29 0
30 0
31 0
32 0
33 0
34 0
35 0
36 0
37 0
38 0
39 0
40 0
41 0
42 0
43 0
44 0
45 0
46 0
47 0
48 0
49 0
50 0
51 0
52 0
53 0
54 0
55 0
56 0
57 0
58 0
59 0
60 0
61 0
62 0
63 0
64 0
65 0
66 0
67 0
68 0
69 0
70 0
71 0
72 0
73 0
74 0

@<SCITEGIC>ATOM_PROPERTY
pdb_tempFactor
SciTegic.value.DoubleValue
1 0
2 0
3 0
4 0
5 0
6 0
7 0
8 0
9 0
10 0
11 0
12 0
13 0
14 0
15 0
16 0
17 0
18 0
19 0
20 0
21 0
22 0
23 0
24 0
25 0
26 0
27 0
28 0
29 0
30 0
31 0
32 0
33 0
34 0
35 0
36 0
37 0
38 0
39 0
40 0
41 0
42 0
43 0
44 0
45 0
46 0
47 0
48 0
49 0
50 0
51 0
52 0
53 0
54 0
55 0
56 0
57 0
58 0
59 0
60 0
61 0
62 0
63 0
64 0
65 0
66 0
67 0
68 0
69 0
70 0
71 0
72 0
73 0
74 0

@<SCITEGIC>ATOM_PROPERTY
pdb_occupancy
SciTegic.value.DoubleValue
1 1
2 1
3 1
4 1
5 1
6 1
7 1
8 1
9 1
10 1
11 1
12 1
13 1
14 1
15 1
16 1
17 1
18 1
19 1
20 1
21 1
22 1
23 1
24 1
25 1
26 1
27 1
28 1
29 1
30 1
31 1
32 1
33 1
34 1
35 1
36 1
37 1
38 1
39 1
40 1
41 1
42 1
43 1
44 1
45 1
46 1
47 1
48 1
49 1
50 1
51 1
52 1
53 1
54 1
55 1
56 1
57 1
58 1
59 1
60 1
61 1
62 1
63 1
64 1
65 1
66 1
67 1
68 1
69 1
70 1
71 1
72 1
73 1
74 1

@<TRIPOS>MOLECULE
10-gingerdiol_(3R_5S).cdx
61  61  1  0  0
SMALL
FORMAL_CHARGES
@<TRIPOS>ATOM
    1 O1        -5.7628     2.0764     2.3417 O.3        1 SUBUNIT  0
    2 C2        -4.7638     2.1574     1.4869 C.2        1 SUBUNIT  0
    3 C3        -3.4825     2.5351     1.9419 C.2        1 SUBUNIT  0
    4 C4        -2.4163     2.6102     1.0617 C.2        1 SUBUNIT  0
    5 C5        -2.6042     2.3159    -0.3134 C.2        1 SUBUNIT  0
    6 C6        -3.8660     1.9406    -0.7646 C.2        1 SUBUNIT  0
    7 C7        -4.9508     1.8444     0.1186 C.2        1 SUBUNIT  0
    8 C8        -6.2773     1.1449    -1.6897 C.3        1 SUBUNIT  0
    9 O9        -6.1356     1.4973    -0.3242 O.3        1 SUBUNIT  0
   10 C10        8.6316     1.3811    -4.0884 C.3        1 SUBUNIT  0
   11 C11        7.3048     0.9114    -4.6741 C.3        1 SUBUNIT  0
   12 C12        6.6766    -0.2442    -3.8976 C.3        1 SUBUNIT  0
   13 C13        5.3498    -0.7139    -4.4833 C.3        1 SUBUNIT  0
   14 C14        4.1695     0.0903    -3.9816 C.3        1 SUBUNIT  0
   15 C15        2.8224    -0.5410    -4.3635 C.3        1 SUBUNIT  0
   16 C16        1.6182     0.2674    -3.8472 C.3        1 SUBUNIT  0
   17 C17        0.2902    -0.4519    -4.0633 C.3        1 SUBUNIT  0
   18 C18       -0.8733     0.2331    -3.3639 C.3        1 SUBUNIT  0
   19 C19       -0.8950     0.0107    -1.8577 C.3        1 SUBUNIT  0
   20 C20       -0.4819     1.2549    -1.0657 C.3        1 SUBUNIT  0
   21 C21       -1.4682     2.4163    -1.2511 C.3        1 SUBUNIT  0
   22 C22        8.4884     2.0762    -2.7370 C.3        1 SUBUNIT  0
   23 C23        7.6952     3.3644    -2.8339 C.3        1 SUBUNIT  0
   24 O24        0.0346    -0.4997    -5.4540 O.3        1 SUBUNIT  0
   25 O25       -2.1987    -0.3431    -1.4794 O.3        1 SUBUNIT  0
   26 H26       -6.6361     1.8200     2.0366 H          1 SUBUNIT  0
   27 H27       -3.3335     2.7653     2.9762 H          1 SUBUNIT  0
   28 H28       -1.4478     2.8910     1.4196 H          1 SUBUNIT  0
   29 H29       -4.0108     1.7221    -1.8021 H          1 SUBUNIT  0
   30 H30       -5.9913     1.9735    -2.3034 H          1 SUBUNIT  0
   31 H31       -5.6504     0.3059    -1.9084 H          1 SUBUNIT  0
   32 H32       -7.2973     0.8894    -1.8881 H          1 SUBUNIT  0
   33 H33        9.0400     2.0982    -4.7695 H          1 SUBUNIT  0
   34 H34        9.2680     0.5298    -3.9657 H          1 SUBUNIT  0
   35 H35        7.5033     0.5570    -5.6640 H          1 SUBUNIT  0
   36 H36        6.6213     1.7346    -4.6697 H          1 SUBUNIT  0
   37 H37        6.4782     0.1102    -2.9077 H          1 SUBUNIT  0
   38 H38        7.3601    -1.0674    -3.9019 H          1 SUBUNIT  0
   39 H39        5.2028    -1.7281    -4.1753 H          1 SUBUNIT  0
   40 H40        5.3959    -0.6253    -5.5486 H          1 SUBUNIT  0
   41 H41        4.2169     1.0566    -4.4386 H          1 SUBUNIT  0
   42 H42        4.2276     0.1560    -2.9152 H          1 SUBUNIT  0
   43 H43        2.7795    -1.5090    -3.9096 H          1 SUBUNIT  0
   44 H44        2.7625    -0.6002    -5.4301 H          1 SUBUNIT  0
   45 H45        1.5832     1.1835    -4.3990 H          1 SUBUNIT  0
   46 H46        1.7466     0.4415    -2.7993 H          1 SUBUNIT  0
   47 H47        0.3735    -1.4322    -3.6425 H          1 SUBUNIT  0
   48 H48       -1.7718    -0.1945    -3.7573 H          1 SUBUNIT  0
   49 H49       -0.8080     1.2848    -3.5497 H          1 SUBUNIT  0
   50 H50       -0.1888    -0.7620    -1.6362 H          1 SUBUNIT  0
   51 H51        0.4721     1.5738    -1.4305 H          1 SUBUNIT  0
   52 H52       -0.4382     1.0029    -0.0268 H          1 SUBUNIT  0
   53 H53       -1.8519     2.3751    -2.2491 H          1 SUBUNIT  0
   54 H54       -0.9551     3.3392    -1.0782 H          1 SUBUNIT  0
   55 H55        9.4702     2.3216    -2.3894 H          1 SUBUNIT  0
   56 H56        7.9886     1.4144    -2.0609 H          1 SUBUNIT  0
   57 H57        8.1894     4.0381    -3.5023 H          1 SUBUNIT  0
   58 H58        6.7136     3.1519    -3.2029 H          1 SUBUNIT  0
   59 H59        7.6228     3.8124    -1.8649 H          1 SUBUNIT  0
   60 H60       -0.8136    -0.0894    -5.6377 H          1 SUBUNIT  0
   61 H61       -2.5191     0.2751    -0.8184 H          1 SUBUNIT  0
@<TRIPOS>BOND
    1     1     2 1
    2     1    26 1
    3     2     3 2
    4     3     4 1
    5     3    27 1
    6     4     5 2
    7     4    28 1
    8     5     6 1
    9     6     7 2
   10     6    29 1
   11     7     2 1
   12     8     9 1
   13     8    30 1
   14     8    31 1
   15     8    32 1
   16     9     7 1
   17    10    11 1
   18    10    22 1
   19    10    33 1
   20    10    34 1
   21    11    12 1
   22    11    35 1
   23    11    36 1
   24    12    13 1
   25    12    37 1
   26    12    38 1
   27    13    14 1
   28    13    39 1
   29    13    40 1
   30    14    15 1
   31    14    41 1
   32    14    42 1
   33    15    16 1
   34    15    43 1
   35    15    44 1
   36    16    17 1
   37    16    45 1
   38    16    46 1
   39    17    18 1
   40    17    24 1
   41    17    47 1
   42    18    19 1
   43    18    48 1
   44    18    49 1
   45    19    20 1
   46    19    25 1
   47    19    50 1
   48    20    21 1
   49    20    51 1
   50    20    52 1
   51    21     5 1
   52    21    53 1
   53    21    54 1
   54    22    23 1
   55    22    55 1
   56    22    56 1
   57    23    57 1
   58    23    58 1
   59    23    59 1
   60    24    60 1
   61    25    61 1
@<TRIPOS>SUBSTRUCTURE
1   ****   1
@<SCITEGIC>MOL_PROPERTY
Estimate
SciTegic.value.StringValue
0.49791

@<SCITEGIC>MOL_PROPERTY
FitValue
SciTegic.value.StringValue
7.30145

@<SCITEGIC>MOL_PROPERTY
Forcefield
SciTegic.value.StringValue
CHARMm

@<SCITEGIC>MOL_PROPERTY
PartialChargeMethod
SciTegic.value.StringValue
MomanyRone

@<SCITEGIC>MOL_PROPERTY
UseResidueTemplateCharge
SciTegic.value.StringValue
True

@<SCITEGIC>MOL_PROPERTY
ForcefieldBase
SciTegic.value.StringValue
CHARMm

@<SCITEGIC>MOL_PROPERTY
ForcefieldFFML
SciTegic.value.StringValue
<?xml version="1.0" encoding="UTF-8"?>
"<!DOCTYPE ffml SYSTEM "Ffml.dtd">"
"<ffml version="1.0">"
"<forcefield name="CHARMm" derivedFrom="CHARMm" base="CHARMm">"
<atomTypes>
</atomTypes>
<parameters>
</parameters>
</forcefield>
</ffml>

@<SCITEGIC>MOL_PROPERTY
Initial Potential Energy
SciTegic.value.StringValue
22.99355

@<SCITEGIC>MOL_PROPERTY
Initial RMS Gradient
SciTegic.value.StringValue
12.5235

@<SCITEGIC>MOL_PROPERTY
Minimization Criteria
SciTegic.value.StringValue
CONJUG> Minimization exiting with gradient tolerance ( 0.0100000) satisfied.

@<SCITEGIC>MOL_PROPERTY
CHARMm Energy
SciTegic.value.StringValue
3.31551

@<SCITEGIC>MOL_PROPERTY
Potential Energy
SciTegic.value.StringValue
3.31551

@<SCITEGIC>MOL_PROPERTY
RMS Gradient
SciTegic.value.StringValue
0.00863

@<SCITEGIC>MOL_PROPERTY
Bond Energy
SciTegic.value.StringValue
0.75767

@<SCITEGIC>MOL_PROPERTY
Angle Energy
SciTegic.value.StringValue
5.90218

@<SCITEGIC>MOL_PROPERTY
Urey-Bradley Energy
SciTegic.value.StringValue
0

@<SCITEGIC>MOL_PROPERTY
Dihedral Energy
SciTegic.value.StringValue
10.5391

@<SCITEGIC>MOL_PROPERTY
Improper Energy
SciTegic.value.StringValue
9e-005

@<SCITEGIC>MOL_PROPERTY
Van der Waals Energy
SciTegic.value.StringValue
-5.41632

@<SCITEGIC>MOL_PROPERTY
Electrostatic Energy
SciTegic.value.StringValue
-8.46721

@<SCITEGIC>MOL_PROPERTY
Hydrogen Bond Energy
SciTegic.value.StringValue
0

@<SCITEGIC>MOL_PROPERTY
Solvation Free Energy
SciTegic.value.StringValue
0

@<SCITEGIC>MOL_PROPERTY
REMARK99
SciTegic.value.StringValue
REMARK  99  MacroMolecule created from Mol2 file
REMARK  99  10-gingerdiol_(3R_5S).cdx
REMARK  99  PROTEIN
REMARK  99  USER_CHARGES
REMARK  99
REMARK  99

@<SCITEGIC>ATOM_PROPERTY
Formal Charge
SciTegic.value.StringValue
1 0
2 0
3 0
4 0
5 0
6 0
7 0
8 0
9 0
10 0
11 0
12 0
13 0
14 0
15 0
16 0
17 0
18 0
19 0
20 0
21 0
22 0
23 0
24 0
25 0
26 0
27 0
28 0
29 0
30 0
31 0
32 0
33 0
34 0
35 0
36 0
37 0
38 0
39 0
40 0
41 0
42 0
43 0
44 0
45 0
46 0
47 0
48 0
49 0
50 0
51 0
52 0
53 0
54 0
55 0
56 0
57 0
58 0
59 0
60 0
61 0

@<SCITEGIC>ATOM_PROPERTY
pdb_tempFactor
SciTegic.value.DoubleValue
1 0
2 0
3 0
4 0
5 0
6 0
7 0
8 0
9 0
10 0
11 0
12 0
13 0
14 0
15 0
16 0
17 0
18 0
19 0
20 0
21 0
22 0
23 0
24 0
25 0
26 0
27 0
28 0
29 0
30 0
31 0
32 0
33 0
34 0
35 0
36 0
37 0
38 0
39 0
40 0
41 0
42 0
43 0
44 0
45 0
46 0
47 0
48 0
49 0
50 0
51 0
52 0
53 0
54 0
55 0
56 0
57 0
58 0
59 0
60 0
61 0

@<SCITEGIC>ATOM_PROPERTY
pdb_occupancy
SciTegic.value.DoubleValue
1 1
2 1
3 1
4 1
5 1
6 1
7 1
8 1
9 1
10 1
11 1
12 1
13 1
14 1
15 1
16 1
17 1
18 1
19 1
20 1
21 1
22 1
23 1
24 1
25 1
26 1
27 1
28 1
29 1
30 1
31 1
32 1
33 1
34 1
35 1
36 1
37 1
38 1
39 1
40 1
41 1
42 1
43 1
44 1
45 1
46 1
47 1
48 1
49 1
50 1
51 1
52 1
53 1
54 1
55 1
56 1
57 1
58 1
59 1
60 1
61 1

@<TRIPOS>MOLECULE
_10_-gingerdiol.cdx
61  61  1  0  0
SMALL
FORMAL_CHARGES
@<TRIPOS>ATOM
    1 O1        -5.7628     2.0764     2.3417 O.3        1 SUBUNIT  0
    2 C2        -4.7638     2.1574     1.4869 C.2        1 SUBUNIT  0
    3 C3        -3.4825     2.5351     1.9419 C.2        1 SUBUNIT  0
    4 C4        -2.4163     2.6102     1.0617 C.2        1 SUBUNIT  0
    5 C5        -2.6042     2.3159    -0.3134 C.2        1 SUBUNIT  0
    6 C6        -3.8660     1.9406    -0.7646 C.2        1 SUBUNIT  0
    7 C7        -4.9508     1.8444     0.1186 C.2        1 SUBUNIT  0
    8 C8        -6.2773     1.1449    -1.6897 C.3        1 SUBUNIT  0
    9 O9        -6.1356     1.4973    -0.3242 O.3        1 SUBUNIT  0
   10 C10        8.6316     1.3811    -4.0884 C.3        1 SUBUNIT  0
   11 C11        7.3048     0.9114    -4.6741 C.3        1 SUBUNIT  0
   12 C12        6.6766    -0.2442    -3.8976 C.3        1 SUBUNIT  0
   13 C13        5.3498    -0.7139    -4.4833 C.3        1 SUBUNIT  0
   14 C14        4.1695     0.0903    -3.9816 C.3        1 SUBUNIT  0
   15 C15        2.8224    -0.5410    -4.3635 C.3        1 SUBUNIT  0
   16 C16        1.6182     0.2674    -3.8472 C.3        1 SUBUNIT  0
   17 C17        0.2902    -0.4519    -4.0633 C.3        1 SUBUNIT  0
   18 C18       -0.8733     0.2331    -3.3639 C.3        1 SUBUNIT  0
   19 C19       -0.8950     0.0107    -1.8577 C.3        1 SUBUNIT  0
   20 C20       -0.4819     1.2549    -1.0657 C.3        1 SUBUNIT  0
   21 C21       -1.4682     2.4163    -1.2511 C.3        1 SUBUNIT  0
   22 C22        8.4884     2.0762    -2.7370 C.3        1 SUBUNIT  0
   23 C23        7.6952     3.3644    -2.8339 C.3        1 SUBUNIT  0
   24 O24        0.0346    -0.4997    -5.4540 O.3        1 SUBUNIT  0
   25 O25       -2.1987    -0.3431    -1.4794 O.3        1 SUBUNIT  0
   26 H26       -6.6361     1.8200     2.0366 H          1 SUBUNIT  0
   27 H27       -3.3335     2.7653     2.9762 H          1 SUBUNIT  0
   28 H28       -1.4478     2.8910     1.4196 H          1 SUBUNIT  0
   29 H29       -4.0108     1.7221    -1.8021 H          1 SUBUNIT  0
   30 H30       -5.9913     1.9735    -2.3034 H          1 SUBUNIT  0
   31 H31       -5.6504     0.3059    -1.9084 H          1 SUBUNIT  0
   32 H32       -7.2973     0.8894    -1.8881 H          1 SUBUNIT  0
   33 H33        9.0400     2.0982    -4.7695 H          1 SUBUNIT  0
   34 H34        9.2680     0.5298    -3.9657 H          1 SUBUNIT  0
   35 H35        7.5033     0.5570    -5.6640 H          1 SUBUNIT  0
   36 H36        6.6213     1.7346    -4.6697 H          1 SUBUNIT  0
   37 H37        6.4782     0.1102    -2.9077 H          1 SUBUNIT  0
   38 H38        7.3601    -1.0674    -3.9019 H          1 SUBUNIT  0
   39 H39        5.2028    -1.7281    -4.1753 H          1 SUBUNIT  0
   40 H40        5.3959    -0.6253    -5.5486 H          1 SUBUNIT  0
   41 H41        4.2169     1.0566    -4.4386 H          1 SUBUNIT  0
   42 H42        4.2276     0.1560    -2.9152 H          1 SUBUNIT  0
   43 H43        2.7795    -1.5090    -3.9096 H          1 SUBUNIT  0
   44 H44        2.7625    -0.6002    -5.4301 H          1 SUBUNIT  0
   45 H45        1.5832     1.1835    -4.3990 H          1 SUBUNIT  0
   46 H46        1.7466     0.4415    -2.7993 H          1 SUBUNIT  0
   47 H47        0.3735    -1.4322    -3.6425 H          1 SUBUNIT  0
   48 H48       -1.7718    -0.1945    -3.7573 H          1 SUBUNIT  0
   49 H49       -0.8080     1.2848    -3.5497 H          1 SUBUNIT  0
   50 H50       -0.1888    -0.7620    -1.6362 H          1 SUBUNIT  0
   51 H51        0.4721     1.5738    -1.4305 H          1 SUBUNIT  0
   52 H52       -0.4382     1.0029    -0.0268 H          1 SUBUNIT  0
   53 H53       -1.8519     2.3751    -2.2491 H          1 SUBUNIT  0
   54 H54       -0.9551     3.3392    -1.0782 H          1 SUBUNIT  0
   55 H55        9.4702     2.3216    -2.3894 H          1 SUBUNIT  0
   56 H56        7.9886     1.4144    -2.0609 H          1 SUBUNIT  0
   57 H57        8.1894     4.0381    -3.5023 H          1 SUBUNIT  0
   58 H58        6.7136     3.1519    -3.2029 H          1 SUBUNIT  0
   59 H59        7.6228     3.8124    -1.8649 H          1 SUBUNIT  0
   60 H60       -0.8136    -0.0894    -5.6377 H          1 SUBUNIT  0
   61 H61       -2.5191     0.2751    -0.8184 H          1 SUBUNIT  0
@<TRIPOS>BOND
    1     1     2 1
    2     1    26 1
    3     2     3 2
    4     3     4 1
    5     3    27 1
    6     4     5 2
    7     4    28 1
    8     5     6 1
    9     6     7 2
   10     6    29 1
   11     7     2 1
   12     8     9 1
   13     8    30 1
   14     8    31 1
   15     8    32 1
   16     9     7 1
   17    10    11 1
   18    10    22 1
   19    10    33 1
   20    10    34 1
   21    11    12 1
   22    11    35 1
   23    11    36 1
   24    12    13 1
   25    12    37 1
   26    12    38 1
   27    13    14 1
   28    13    39 1
   29    13    40 1
   30    14    15 1
   31    14    41 1
   32    14    42 1
   33    15    16 1
   34    15    43 1
   35    15    44 1
   36    16    17 1
   37    16    45 1
   38    16    46 1
   39    17    18 1
   40    17    24 1
   41    17    47 1
   42    18    19 1
   43    18    48 1
   44    18    49 1
   45    19    20 1
   46    19    25 1
   47    19    50 1
   48    20    21 1
   49    20    51 1
   50    20    52 1
   51    21     5 1
   52    21    53 1
   53    21    54 1
   54    22    23 1
   55    22    55 1
   56    22    56 1
   57    23    57 1
   58    23    58 1
   59    23    59 1
   60    24    60 1
   61    25    61 1
@<TRIPOS>SUBSTRUCTURE
1   ****   1
@<SCITEGIC>MOL_PROPERTY
Estimate
SciTegic.value.StringValue
0.49791

@<SCITEGIC>MOL_PROPERTY
FitValue
SciTegic.value.StringValue
7.30145

@<SCITEGIC>MOL_PROPERTY
Forcefield
SciTegic.value.StringValue
CHARMm

@<SCITEGIC>MOL_PROPERTY
PartialChargeMethod
SciTegic.value.StringValue
MomanyRone

@<SCITEGIC>MOL_PROPERTY
UseResidueTemplateCharge
SciTegic.value.StringValue
True

@<SCITEGIC>MOL_PROPERTY
ForcefieldBase
SciTegic.value.StringValue
CHARMm

@<SCITEGIC>MOL_PROPERTY
ForcefieldFFML
SciTegic.value.StringValue
<?xml version="1.0" encoding="UTF-8"?>
"<!DOCTYPE ffml SYSTEM "Ffml.dtd">"
"<ffml version="1.0">"
"<forcefield name="CHARMm" derivedFrom="CHARMm" base="CHARMm">"
<atomTypes>
</atomTypes>
<parameters>
</parameters>
</forcefield>
</ffml>

@<SCITEGIC>MOL_PROPERTY
Initial Potential Energy
SciTegic.value.StringValue
22.99355

@<SCITEGIC>MOL_PROPERTY
Initial RMS Gradient
SciTegic.value.StringValue
12.5235

@<SCITEGIC>MOL_PROPERTY
Minimization Criteria
SciTegic.value.StringValue
CONJUG> Minimization exiting with gradient tolerance ( 0.0100000) satisfied.

@<SCITEGIC>MOL_PROPERTY
CHARMm Energy
SciTegic.value.StringValue
3.31572

@<SCITEGIC>MOL_PROPERTY
Potential Energy
SciTegic.value.StringValue
3.31572

@<SCITEGIC>MOL_PROPERTY
RMS Gradient
SciTegic.value.StringValue
0.00988

@<SCITEGIC>MOL_PROPERTY
Bond Energy
SciTegic.value.StringValue
0.75742

@<SCITEGIC>MOL_PROPERTY
Angle Energy
SciTegic.value.StringValue
5.88828

@<SCITEGIC>MOL_PROPERTY
Urey-Bradley Energy
SciTegic.value.StringValue
0

@<SCITEGIC>MOL_PROPERTY
Dihedral Energy
SciTegic.value.StringValue
10.53803

@<SCITEGIC>MOL_PROPERTY
Improper Energy
SciTegic.value.StringValue
0.0001

@<SCITEGIC>MOL_PROPERTY
Van der Waals Energy
SciTegic.value.StringValue
-5.40922

@<SCITEGIC>MOL_PROPERTY
Electrostatic Energy
SciTegic.value.StringValue
-8.4589

@<SCITEGIC>MOL_PROPERTY
Hydrogen Bond Energy
SciTegic.value.StringValue
0

@<SCITEGIC>MOL_PROPERTY
Solvation Free Energy
SciTegic.value.StringValue
0

@<SCITEGIC>MOL_PROPERTY
REMARK99
SciTegic.value.StringValue
REMARK  99  MacroMolecule created from Mol2 file
REMARK  99  _10_-gingerdiol.cdx
REMARK  99  PROTEIN
REMARK  99  USER_CHARGES
REMARK  99
REMARK  99

@<SCITEGIC>ATOM_PROPERTY
Formal Charge
SciTegic.value.StringValue
1 0
2 0
3 0
4 0
5 0
6 0
7 0
8 0
9 0
10 0
11 0
12 0
13 0
14 0
15 0
16 0
17 0
18 0
19 0
20 0
21 0
22 0
23 0
24 0
25 0
26 0
27 0
28 0
29 0
30 0
31 0
32 0
33 0
34 0
35 0
36 0
37 0
38 0
39 0
40 0
41 0
42 0
43 0
44 0
45 0
46 0
47 0
48 0
49 0
50 0
51 0
52 0
53 0
54 0
55 0
56 0
57 0
58 0
59 0
60 0
61 0

@<SCITEGIC>ATOM_PROPERTY
pdb_tempFactor
SciTegic.value.DoubleValue
1 0
2 0
3 0
4 0
5 0
6 0
7 0
8 0
9 0
10 0
11 0
12 0
13 0
14 0
15 0
16 0
17 0
18 0
19 0
20 0
21 0
22 0
23 0
24 0
25 0
26 0
27 0
28 0
29 0
30 0
31 0
32 0
33 0
34 0
35 0
36 0
37 0
38 0
39 0
40 0
41 0
42 0
43 0
44 0
45 0
46 0
47 0
48 0
49 0
50 0
51 0
52 0
53 0
54 0
55 0
56 0
57 0
58 0
59 0
60 0
61 0

@<SCITEGIC>ATOM_PROPERTY
pdb_occupancy
SciTegic.value.DoubleValue
1 1
2 1
3 1
4 1
5 1
6 1
7 1
8 1
9 1
10 1
11 1
12 1
13 1
14 1
15 1
16 1
17 1
18 1
19 1
20 1
21 1
22 1
23 1
24 1
25 1
26 1
27 1
28 1
29 1
30 1
31 1
32 1
33 1
34 1
35 1
36 1
37 1
38 1
39 1
40 1
41 1
42 1
43 1
44 1
45 1
46 1
47 1
48 1
49 1
50 1
51 1
52 1
53 1
54 1
55 1
56 1
57 1
58 1
59 1
60 1
61 1

@<TRIPOS>MOLECULE
0000002198
75  79  1  0  0
SMALL
FORMAL_CHARGES
@<TRIPOS>ATOM
    1 C1        -1.0194     0.7592    -0.2907 C.2        1 SUBUNIT  0
    2 C2        -2.3165     0.9657     0.4227 C.2        1 SUBUNIT  0
    3 C3        -2.3857     1.8470     1.5041 C.2        1 SUBUNIT  0
    4 C4        -3.6125     2.0401     2.1954 C.2        1 SUBUNIT  0
    5 C5        -4.7711     1.3409     1.7726 C.2        1 SUBUNIT  0
    6 O6        -5.9009     1.5042     2.4102 O.3        1 SUBUNIT  0
    7 C7         1.3933     0.3103    -1.6754 C.2        1 SUBUNIT  0
    8 C8         1.1742     1.6136    -0.9646 C.2        1 SUBUNIT  0
    9 C9        -0.1027     1.7696    -0.2835 C.2        1 SUBUNIT  0
   10 C10        2.5912     0.0405    -2.3765 C.2        1 SUBUNIT  0
   11 C11        2.7634    -1.1958    -3.0232 C.2        1 SUBUNIT  0
   12 C12        1.7191    -2.1824    -2.9615 C.2        1 SUBUNIT  0
   13 C13        0.5398    -1.8926    -2.2678 C.2        1 SUBUNIT  0
   14 C14        0.3676    -0.6563    -1.6211 C.2        1 SUBUNIT  0
   15 O15       -0.7877    -0.3944    -0.9430 O.3        1 SUBUNIT  0
   16 O16        1.8897    -3.3481    -3.5834 O.3        1 SUBUNIT  0
   17 C17        2.1400    -3.3545    -4.9796 C.3        1 SUBUNIT  0
   18 C18        1.9664    -4.7957    -5.5341 C.3        1 SUBUNIT  0
   19 O19        1.2603    -2.4346    -5.6191 O.3        1 SUBUNIT  0
   20 C20       -0.0345    -2.9209    -5.9149 C.3        1 SUBUNIT  0
   21 C21        0.0683    -4.0081    -7.0371 C.3        1 SUBUNIT  0
   22 C22        1.4282    -4.7898    -6.9837 C.3        1 SUBUNIT  0
   23 C23       -0.8993    -1.7362    -6.3398 C.3        1 SUBUNIT  0
   24 O24       -1.0972    -0.9131    -5.1981 O.3        1 SUBUNIT  0
   25 O25       -1.0523    -4.8517    -6.8875 O.3        1 SUBUNIT  0
   26 O26        1.3244    -6.0916    -7.5266 O.3        1 SUBUNIT  0
   27 O27        3.2231    -5.4398    -5.4754 O.3        1 SUBUNIT  0
   28 C28        4.1856    -4.8736    -6.3435 C.3        1 SUBUNIT  0
   29 C29        5.5837    -4.6007    -5.6612 C.3        1 SUBUNIT  0
   30 C30        6.6211    -5.7519    -5.8507 C.3        1 SUBUNIT  0
   31 C31        5.9214    -7.1064    -6.1381 C.3        1 SUBUNIT  0
   32 C32        4.8859    -7.0082    -7.2868 C.3        1 SUBUNIT  0
   33 O33        4.3864    -5.6853    -7.5013 O.3        1 SUBUNIT  0
   34 C34        3.6891    -7.9541    -7.1733 C.3        1 SUBUNIT  0
   35 O35        5.3336    -7.5378    -4.9368 O.3        1 SUBUNIT  0
   36 O36        7.4447    -5.4261    -6.9623 O.3        1 SUBUNIT  0
   37 O37        5.4287    -4.3302    -4.2844 O.3        1 SUBUNIT  0
   38 C38        4.4793    -0.4153    -4.4505 C.3        1 SUBUNIT  0
   39 O39        3.8882    -1.4637    -3.6862 O.3        1 SUBUNIT  0
   40 O40        3.5917     0.9530    -2.4239 O.3        1 SUBUNIT  0
   41 O41        1.9583     2.5432    -0.9137 O.2        1 SUBUNIT  0
   42 C42       -3.4751     0.2665    -0.0001 C.2        1 SUBUNIT  0
   43 C43       -4.6899     0.4457     0.6834 C.2        1 SUBUNIT  0
   44 H44       -1.5107     2.3794     1.8136 H          1 SUBUNIT  0
   45 H45       -3.6613     2.7087     3.0294 H          1 SUBUNIT  0
   46 H46       -6.6805     1.0144     2.1386 H          1 SUBUNIT  0
   47 H47       -0.3241     2.6837     0.2268 H          1 SUBUNIT  0
   48 H48       -0.2422    -2.6219    -2.2288 H          1 SUBUNIT  0
   49 H49        3.1455    -3.0469    -5.1777 H          1 SUBUNIT  0
   50 H50        1.2471    -5.3196    -4.9400 H          1 SUBUNIT  0
   51 H51       -0.4850    -3.3829    -5.0613 H          1 SUBUNIT  0
   52 H52        0.0610    -3.5538    -8.0059 H          1 SUBUNIT  0
   53 H53        2.1353    -4.2804    -7.6046 H          1 SUBUNIT  0
   54 H54       -1.8384    -2.0766    -6.7233 H          1 SUBUNIT  0
   55 H55       -0.4035    -1.1803    -7.1080 H          1 SUBUNIT  0
   56 H56       -1.6396    -0.1582    -5.4380 H          1 SUBUNIT  0
   57 H57       -1.0597    -5.5021    -7.5935 H          1 SUBUNIT  0
   58 H58        0.9875    -6.0382    -8.4240 H          1 SUBUNIT  0
   59 H59        3.7746    -3.9262    -6.6232 H          1 SUBUNIT  0
   60 H60        5.9783    -3.7430    -6.1648 H          1 SUBUNIT  0
   61 H61        7.1912    -5.8513    -4.9507 H          1 SUBUNIT  0
   62 H62        6.6425    -7.8206    -6.4771 H          1 SUBUNIT  0
   63 H63        5.4715    -7.3155    -8.1279 H          1 SUBUNIT  0
   64 H64        3.0740    -7.6540    -6.3508 H          1 SUBUNIT  0
   65 H65        3.1183    -7.9173    -8.0775 H          1 SUBUNIT  0
   66 H66        4.0378    -8.9528    -7.0120 H          1 SUBUNIT  0
   67 H67        6.0042    -7.5860    -4.2516 H          1 SUBUNIT  0
   68 H68        8.1018    -6.1149    -7.0864 H          1 SUBUNIT  0
   69 H69        6.2733    -4.0645    -3.9134 H          1 SUBUNIT  0
   70 H70        3.7144     0.2461    -4.8003 H          1 SUBUNIT  0
   71 H71        4.9993    -0.8333    -5.2870 H          1 SUBUNIT  0
   72 H72        5.1680     0.1281    -3.8378 H          1 SUBUNIT  0
   73 H73        3.4886     1.8016    -1.9870 H          1 SUBUNIT  0
   74 H74       -3.4246    -0.3966    -0.8384 H          1 SUBUNIT  0
   75 H75       -5.5582    -0.0993     0.3769 H          1 SUBUNIT  0
@<TRIPOS>BOND
    1     1     2 1
    2     1    15 1
    3     2     3 2
    4     2    42 1
    5     3     4 1
    6     3    44 1
    7     4     5 2
    8     4    45 1
    9     5     6 1
   10     6    46 1
   11     7     8 1
   12     7    10 2
   13     8     9 1
   14     8    41 2
   15     9     1 2
   16     9    47 1
   17    10    11 1
   18    10    40 1
   19    11    12 2
   20    12    13 1
   21    12    16 1
   22    13    14 2
   23    13    48 1
   24    14     7 1
   25    15    14 1
   26    16    17 1
   27    17    18 1
   28    17    19 1
   29    17    49 1
   30    18    27 1
   31    18    50 1
   32    19    20 1
   33    20    21 1
   34    20    23 1
   35    20    51 1
   36    21    22 1
   37    21    25 1
   38    21    52 1
   39    22    18 1
   40    22    26 1
   41    22    53 1
   42    23    24 1
   43    23    54 1
   44    23    55 1
   45    24    56 1
   46    25    57 1
   47    26    58 1
   48    27    28 1
   49    28    29 1
   50    28    59 1
   51    29    30 1
   52    29    37 1
   53    29    60 1
   54    30    31 1
   55    30    36 1
   56    30    61 1
   57    31    32 1
   58    31    35 1
   59    31    62 1
   60    32    33 1
   61    32    63 1
   62    33    28 1
   63    34    32 1
   64    34    64 1
   65    34    65 1
   66    34    66 1
   67    35    67 1
   68    36    68 1
   69    37    69 1
   70    38    39 1
   71    38    70 1
   72    38    71 1
   73    38    72 1
   74    39    11 1
   75    40    73 1
   76    42    43 2
   77    42    74 1
   78    43     5 1
   79    43    75 1
@<TRIPOS>SUBSTRUCTURE
1   ****   1
@<SCITEGIC>MOL_PROPERTY
Estimate
SciTegic.value.StringValue
0.539518

@<SCITEGIC>MOL_PROPERTY
FitValue
SciTegic.value.StringValue
7.26659

@<SCITEGIC>MOL_PROPERTY
Forcefield
SciTegic.value.StringValue
CHARMm

@<SCITEGIC>MOL_PROPERTY
PartialChargeMethod
SciTegic.value.StringValue
MomanyRone

@<SCITEGIC>MOL_PROPERTY
UseResidueTemplateCharge
SciTegic.value.StringValue
True

@<SCITEGIC>MOL_PROPERTY
ForcefieldBase
SciTegic.value.StringValue
CHARMm

@<SCITEGIC>MOL_PROPERTY
ForcefieldFFML
SciTegic.value.StringValue
<?xml version="1.0" encoding="UTF-8"?>
"<!DOCTYPE ffml SYSTEM "Ffml.dtd">"
"<ffml version="1.0">"
"<forcefield name="CHARMm" derivedFrom="CHARMm" base="CHARMm">"
<atomTypes>
</atomTypes>
<parameters>
"<angle atom1="OE" atom2="CUA1" atom3="C6R">"
<quadratic
"refValue="118.033""
"forceConstant="56.6667"/>"
</angle>
</parameters>
</forcefield>
</ffml>

@<SCITEGIC>MOL_PROPERTY
Initial Potential Energy
SciTegic.value.StringValue
100.86591

@<SCITEGIC>MOL_PROPERTY
Initial RMS Gradient
SciTegic.value.StringValue
15.45836

@<SCITEGIC>MOL_PROPERTY
Minimization Criteria
SciTegic.value.StringValue
CONJUG> Minimization exiting with gradient tolerance ( 0.0100000) satisfied.

@<SCITEGIC>MOL_PROPERTY
CHARMm Energy
SciTegic.value.StringValue
39.02687

@<SCITEGIC>MOL_PROPERTY
Potential Energy
SciTegic.value.StringValue
39.02687

@<SCITEGIC>MOL_PROPERTY
RMS Gradient
SciTegic.value.StringValue
0.00995

@<SCITEGIC>MOL_PROPERTY
Bond Energy
SciTegic.value.StringValue
2.45095

@<SCITEGIC>MOL_PROPERTY
Angle Energy
SciTegic.value.StringValue
12.60063

@<SCITEGIC>MOL_PROPERTY
Urey-Bradley Energy
SciTegic.value.StringValue
0

@<SCITEGIC>MOL_PROPERTY
Dihedral Energy
SciTegic.value.StringValue
56.81607

@<SCITEGIC>MOL_PROPERTY
Improper Energy
SciTegic.value.StringValue
0.08972

@<SCITEGIC>MOL_PROPERTY
Van der Waals Energy
SciTegic.value.StringValue
-5.91729

@<SCITEGIC>MOL_PROPERTY
Electrostatic Energy
SciTegic.value.StringValue
-27.01321

@<SCITEGIC>MOL_PROPERTY
Hydrogen Bond Energy
SciTegic.value.StringValue
0

@<SCITEGIC>MOL_PROPERTY
Solvation Free Energy
SciTegic.value.StringValue
0

@<SCITEGIC>MOL_PROPERTY
REMARK99
SciTegic.value.StringValue
REMARK  99  MacroMolecule created from Mol2 file
REMARK  99  0000002198
REMARK  99  PROTEIN
REMARK  99  USER_CHARGES
REMARK  99
REMARK  99

@<SCITEGIC>ATOM_PROPERTY
Formal Charge
SciTegic.value.StringValue
1 0
2 0
3 0
4 0
5 0
6 0
7 0
8 0
9 0
10 0
11 0
12 0
13 0
14 0
15 0
16 0
17 0
18 0
19 0
20 0
21 0
22 0
23 0
24 0
25 0
26 0
27 0
28 0
29 0
30 0
31 0
32 0
33 0
34 0
35 0
36 0
37 0
38 0
39 0
40 0
41 0
42 0
43 0
44 0
45 0
46 0
47 0
48 0
49 0
50 0
51 0
52 0
53 0
54 0
55 0
56 0
57 0
58 0
59 0
60 0
61 0
62 0
63 0
64 0
65 0
66 0
67 0
68 0
69 0
70 0
71 0
72 0
73 0
74 0
75 0

@<SCITEGIC>ATOM_PROPERTY
pdb_tempFactor
SciTegic.value.DoubleValue
1 0
2 0
3 0
4 0
5 0
6 0
7 0
8 0
9 0
10 0
11 0
12 0
13 0
14 0
15 0
16 0
17 0
18 0
19 0
20 0
21 0
22 0
23 0
24 0
25 0
26 0
27 0
28 0
29 0
30 0
31 0
32 0
33 0
34 0
35 0
36 0
37 0
38 0
39 0
40 0
41 0
42 0
43 0
44 0
45 0
46 0
47 0
48 0
49 0
50 0
51 0
52 0
53 0
54 0
55 0
56 0
57 0
58 0
59 0
60 0
61 0
62 0
63 0
64 0
65 0
66 0
67 0
68 0
69 0
70 0
71 0
72 0
73 0
74 0
75 0

@<SCITEGIC>ATOM_PROPERTY
pdb_occupancy
SciTegic.value.DoubleValue
1 1
2 1
3 1
4 1
5 1
6 1
7 1
8 1
9 1
10 1
11 1
12 1
13 1
14 1
15 1
16 1
17 1
18 1
19 1
20 1
21 1
22 1
23 1
24 1
25 1
26 1
27 1
28 1
29 1
30 1
31 1
32 1
33 1
34 1
35 1
36 1
37 1
38 1
39 1
40 1
41 1
42 1
43 1
44 1
45 1
46 1
47 1
48 1
49 1
50 1
51 1
52 1
53 1
54 1
55 1
56 1
57 1
58 1
59 1
60 1
61 1
62 1
63 1
64 1
65 1
66 1
67 1
68 1
69 1
70 1
71 1
72 1
73 1
74 1
75 1

@<TRIPOS>MOLECULE
4665.cdx
72  76  1  0  0
SMALL
FORMAL_CHARGES
@<TRIPOS>ATOM
    1 O1        -3.2194     6.6500    -6.8228 O.3        1 SUBUNIT  0
    2 C2        -2.5766     5.8551    -5.9592 C.2        1 SUBUNIT  0
    3 C3        -3.2581     5.3631    -4.8195 C.2        1 SUBUNIT  0
    4 C4        -2.5703     4.5164    -3.9149 C.2        1 SUBUNIT  0
    5 C5        -1.2212     4.1802    -4.1433 C.2        1 SUBUNIT  0
    6 C6        -0.5397     4.6722    -5.2831 C.2        1 SUBUNIT  0
    7 C7        -1.2275     5.5189    -6.1877 C.2        1 SUBUNIT  0
    8 O8         0.7436     4.3716    -5.5113 O.3        1 SUBUNIT  0
    9 C9        -3.4678     2.7916    -0.7429 C.2        1 SUBUNIT  0
   10 C10       -2.6522     3.2394    -1.8907 C.2        1 SUBUNIT  0
   11 C11       -1.3563     2.8491    -2.0121 C.2        1 SUBUNIT  0
   12 C12       -0.5407     3.2969    -3.1599 C.2        1 SUBUNIT  0
   13 C13       -3.9790     1.4792    -0.7093 C.2        1 SUBUNIT  0
   14 C14       -4.7557     1.0366     0.3633 C.2        1 SUBUNIT  0
   15 C15       -5.0031     1.9056     1.4595 C.2        1 SUBUNIT  0
   16 C16       -4.4919     3.2180     1.4258 C.2        1 SUBUNIT  0
   17 C17       -3.7199     3.6409     0.3335 C.2        1 SUBUNIT  0
   18 O18       -5.7223     1.5021     2.4794 O.3        1 SUBUNIT  0
   19 O19       -3.2172     4.0548    -2.8136 O.3        1 SUBUNIT  0
   20 O20       -0.8025     2.0466    -1.0995 O.3        1 SUBUNIT  0
   21 C21       -0.9511     0.6769    -1.4191 C.3        1 SUBUNIT  0
   22 O22       -1.3956    -0.0732    -0.2807 O.3        1 SUBUNIT  0
   23 C23       -0.5189    -0.1588     0.8324 C.3        1 SUBUNIT  0
   24 C24        0.8464    -0.7550     0.4137 C.3        1 SUBUNIT  0
   25 C25        1.4408    -0.0975    -0.8503 C.3        1 SUBUNIT  0
   26 C26        0.3806     0.1093    -1.9596 C.3        1 SUBUNIT  0
   27 O27        0.1429    -1.1081    -2.6128 O.3        1 SUBUNIT  0
   28 C28        0.8077    -1.2291    -3.8458 C.3        1 SUBUNIT  0
   29 O29        2.1913    -0.9222    -3.6507 O.3        1 SUBUNIT  0
   30 C30        2.8986    -0.3494    -4.7556 C.3        1 SUBUNIT  0
   31 C31        2.3631    -0.8884    -6.0963 C.3        1 SUBUNIT  0
   32 C32        0.8674    -0.4941    -6.2962 C.3        1 SUBUNIT  0
   33 C33        0.1665    -0.3061    -4.9391 C.3        1 SUBUNIT  0
   34 O34       -1.2369    -0.5048    -5.0148 O.3        1 SUBUNIT  0
   35 O35        0.2763    -1.5100    -7.0868 O.3        1 SUBUNIT  0
   36 O36        3.1292    -0.3533    -7.1574 O.3        1 SUBUNIT  0
   37 C37        4.3794    -0.6260    -4.5076 C.3        1 SUBUNIT  0
   38 O38        1.9781     1.1703    -0.5011 O.3        1 SUBUNIT  0
   39 O39        0.6930    -2.1341     0.1654 O.3        1 SUBUNIT  0
   40 C40       -0.3893     1.2182     1.4938 C.3        1 SUBUNIT  0
   41 O41       -1.6894     1.6889     1.7993 O.3        1 SUBUNIT  0
   42 O42        0.6138     2.9143    -3.1945 O.2        1 SUBUNIT  0
   43 H43       -4.1376     6.8837    -6.6680 H          1 SUBUNIT  0
   44 H44       -4.2799     5.6275    -4.6435 H          1 SUBUNIT  0
   45 H45       -0.7205     5.9042    -7.0475 H          1 SUBUNIT  0
   46 H46        1.1905     4.7286    -6.2823 H          1 SUBUNIT  0
   47 H47       -3.7688     0.8112    -1.5183 H          1 SUBUNIT  0
   48 H48       -5.1628     0.0471     0.3596 H          1 SUBUNIT  0
   49 H49       -4.6923     3.8916     2.2327 H          1 SUBUNIT  0
   50 H50       -3.3177     4.6324     0.3264 H          1 SUBUNIT  0
   51 H51       -6.0687     0.6069     2.4982 H          1 SUBUNIT  0
   52 H52       -1.6975     0.5882    -2.1806 H          1 SUBUNIT  0
   53 H53       -0.9269    -0.8284     1.5605 H          1 SUBUNIT  0
   54 H54        1.5225    -0.5684     1.2218 H          1 SUBUNIT  0
   55 H55        2.1961    -0.7531    -1.2305 H          1 SUBUNIT  0
   56 H56        0.7752     0.8319    -2.6431 H          1 SUBUNIT  0
   57 H57        0.7113    -2.2333    -4.2027 H          1 SUBUNIT  0
   58 H58        2.7528     0.7081    -4.8287 H          1 SUBUNIT  0
   59 H59        2.4390    -1.9557    -6.0870 H          1 SUBUNIT  0
   60 H60        0.7717     0.4464    -6.7975 H          1 SUBUNIT  0
   61 H61        0.3156     0.7143    -4.6538 H          1 SUBUNIT  0
   62 H62       -1.6056     0.0701    -5.6895 H          1 SUBUNIT  0
   63 H63       -0.6413    -1.2873    -7.2603 H          1 SUBUNIT  0
   64 H64        2.8112    -0.7064    -7.9916 H          1 SUBUNIT  0
   65 H65        4.6772    -0.1730    -3.5850 H          1 SUBUNIT  0
   66 H66        4.5409    -1.6824    -4.4547 H          1 SUBUNIT  0
   67 H67        4.9579    -0.2164    -5.3091 H          1 SUBUNIT  0
   68 H68        2.3849     1.5692    -1.2737 H          1 SUBUNIT  0
   69 H69        1.5488    -2.5203    -0.0349 H          1 SUBUNIT  0
   70 H70        0.1036     1.8999     0.8325 H          1 SUBUNIT  0
   71 H71        0.1860     1.1353     2.3922 H          1 SUBUNIT  0
   72 H72       -1.6277     2.5520     2.2151 H          1 SUBUNIT  0
@<TRIPOS>BOND
    1     1     2 1
    2     1    43 1
    3     2     3 2
    4     3     4 1
    5     3    44 1
    6     4     5 2
    7     5     6 1
    8     6     7 2
    9     6     8 1
   10     7     2 1
   11     7    45 1
   12     8    46 1
   13     9    10 1
   14     9    13 2
   15    10    11 2
   16    10    19 1
   17    11    12 1
   18    11    20 1
   19    12     5 1
   20    12    42 2
   21    13    14 1
   22    13    47 1
   23    14    15 2
   24    14    48 1
   25    15    16 1
   26    15    18 1
   27    16    17 2
   28    16    49 1
   29    17     9 1
   30    17    50 1
   31    18    51 1
   32    19     4 1
   33    20    21 1
   34    21    22 1
   35    21    52 1
   36    22    23 1
   37    23    24 1
   38    23    40 1
   39    23    53 1
   40    24    25 1
   41    24    39 1
   42    24    54 1
   43    25    26 1
   44    25    38 1
   45    25    55 1
   46    26    21 1
   47    26    27 1
   48    26    56 1
   49    27    28 1
   50    28    29 1
   51    28    57 1
   52    29    30 1
   53    30    31 1
   54    30    58 1
   55    31    32 1
   56    31    36 1
   57    31    59 1
   58    32    33 1
   59    32    35 1
   60    32    60 1
   61    33    28 1
   62    33    34 1
   63    33    61 1
   64    34    62 1
   65    35    63 1
   66    36    64 1
   67    37    30 1
   68    37    65 1
   69    37    66 1
   70    37    67 1
   71    38    68 1
   72    39    69 1
   73    40    41 1
   74    40    70 1
   75    40    71 1
   76    41    72 1
@<TRIPOS>SUBSTRUCTURE
1   ****   1
@<SCITEGIC>MOL_PROPERTY
Estimate
SciTegic.value.StringValue
0.562787

@<SCITEGIC>MOL_PROPERTY
FitValue
SciTegic.value.StringValue
7.24826

@<SCITEGIC>MOL_PROPERTY
Forcefield
SciTegic.value.StringValue
CHARMm

@<SCITEGIC>MOL_PROPERTY
PartialChargeMethod
SciTegic.value.StringValue
MomanyRone

@<SCITEGIC>MOL_PROPERTY
UseResidueTemplateCharge
SciTegic.value.StringValue
True

@<SCITEGIC>MOL_PROPERTY
ForcefieldBase
SciTegic.value.StringValue
CHARMm

@<SCITEGIC>MOL_PROPERTY
ForcefieldFFML
SciTegic.value.StringValue
<?xml version="1.0" encoding="UTF-8"?>
"<!DOCTYPE ffml SYSTEM "Ffml.dtd">"
"<ffml version="1.0">"
"<forcefield name="CHARMm" derivedFrom="CHARMm" base="CHARMm">"
<atomTypes>
</atomTypes>
<parameters>
"<angle atom1="OE" atom2="CUA1" atom3="C6R">"
<quadratic
"refValue="118.033""
"forceConstant="56.6667"/>"
</angle>
</parameters>
</forcefield>
</ffml>

@<SCITEGIC>MOL_PROPERTY
Initial Potential Energy
SciTegic.value.StringValue
109.22278

@<SCITEGIC>MOL_PROPERTY
Initial RMS Gradient
SciTegic.value.StringValue
15.68023

@<SCITEGIC>MOL_PROPERTY
Minimization Criteria
SciTegic.value.StringValue
CONJUG> Minimization exiting with gradient tolerance ( 0.0100000) satisfied.

@<SCITEGIC>MOL_PROPERTY
CHARMm Energy
SciTegic.value.StringValue
34.26618

@<SCITEGIC>MOL_PROPERTY
Potential Energy
SciTegic.value.StringValue
34.26618

@<SCITEGIC>MOL_PROPERTY
RMS Gradient
SciTegic.value.StringValue
0.00913

@<SCITEGIC>MOL_PROPERTY
Bond Energy
SciTegic.value.StringValue
2.71853

@<SCITEGIC>MOL_PROPERTY
Angle Energy
SciTegic.value.StringValue
9.96329

@<SCITEGIC>MOL_PROPERTY
Urey-Bradley Energy
SciTegic.value.StringValue
0

@<SCITEGIC>MOL_PROPERTY
Dihedral Energy
SciTegic.value.StringValue
60.08717

@<SCITEGIC>MOL_PROPERTY
Improper Energy
SciTegic.value.StringValue
0.05719

@<SCITEGIC>MOL_PROPERTY
Van der Waals Energy
SciTegic.value.StringValue
-8.34248

@<SCITEGIC>MOL_PROPERTY
Electrostatic Energy
SciTegic.value.StringValue
-30.21752

@<SCITEGIC>MOL_PROPERTY
Hydrogen Bond Energy
SciTegic.value.StringValue
0

@<SCITEGIC>MOL_PROPERTY
Solvation Free Energy
SciTegic.value.StringValue
0

@<SCITEGIC>MOL_PROPERTY
REMARK99
SciTegic.value.StringValue
REMARK  99  MacroMolecule created from Mol2 file
REMARK  99  4665.cdx
REMARK  99  PROTEIN
REMARK  99  USER_CHARGES
REMARK  99
REMARK  99

@<SCITEGIC>ATOM_PROPERTY
Formal Charge
SciTegic.value.StringValue
1 0
2 0
3 0
4 0
5 0
6 0
7 0
8 0
9 0
10 0
11 0
12 0
13 0
14 0
15 0
16 0
17 0
18 0
19 0
20 0
21 0
22 0
23 0
24 0
25 0
26 0
27 0
28 0
29 0
30 0
31 0
32 0
33 0
34 0
35 0
36 0
37 0
38 0
39 0
40 0
41 0
42 0
43 0
44 0
45 0
46 0
47 0
48 0
49 0
50 0
51 0
52 0
53 0
54 0
55 0
56 0
57 0
58 0
59 0
60 0
61 0
62 0
63 0
64 0
65 0
66 0
67 0
68 0
69 0
70 0
71 0
72 0

@<SCITEGIC>ATOM_PROPERTY
pdb_tempFactor
SciTegic.value.DoubleValue
1 0
2 0
3 0
4 0
5 0
6 0
7 0
8 0
9 0
10 0
11 0
12 0
13 0
14 0
15 0
16 0
17 0
18 0
19 0
20 0
21 0
22 0
23 0
24 0
25 0
26 0
27 0
28 0
29 0
30 0
31 0
32 0
33 0
34 0
35 0
36 0
37 0
38 0
39 0
40 0
41 0
42 0
43 0
44 0
45 0
46 0
47 0
48 0
49 0
50 0
51 0
52 0
53 0
54 0
55 0
56 0
57 0
58 0
59 0
60 0
61 0
62 0
63 0
64 0
65 0
66 0
67 0
68 0
69 0
70 0
71 0
72 0

@<SCITEGIC>ATOM_PROPERTY
pdb_occupancy
SciTegic.value.DoubleValue
1 1
2 1
3 1
4 1
5 1
6 1
7 1
8 1
9 1
10 1
11 1
12 1
13 1
14 1
15 1
16 1
17 1
18 1
19 1
20 1
21 1
22 1
23 1
24 1
25 1
26 1
27 1
28 1
29 1
30 1
31 1
32 1
33 1
34 1
35 1
36 1
37 1
38 1
39 1
40 1
41 1
42 1
43 1
44 1
45 1
46 1
47 1
48 1
49 1
50 1
51 1
52 1
53 1
54 1
55 1
56 1
57 1
58 1
59 1
60 1
61 1
62 1
63 1
64 1
65 1
66 1
67 1
68 1
69 1
70 1
71 1
72 1

@<TRIPOS>MOLECULE
0000007280
71  74  1  0  0
SMALL
FORMAL_CHARGES
@<TRIPOS>ATOM
    1 O1        -1.6164    -3.4392    -8.3508 O.3        1 SUBUNIT  0
    2 C2        -1.0617    -3.1621    -7.0797 C.3        1 SUBUNIT  0
    3 C3        -0.1056    -1.9503    -7.1412 C.3        1 SUBUNIT  0
    4 C4         0.4629    -1.6622    -5.7256 C.3        1 SUBUNIT  0
    5 C5         0.4958    -2.9177    -4.8199 C.3        1 SUBUNIT  0
    6 O6         0.7062    -4.0692    -5.6300 O.3        1 SUBUNIT  0
    7 C7        -0.3838    -4.4139    -6.4877 C.3        1 SUBUNIT  0
    8 C8         0.2287    -5.3879    -7.5019 C.3        1 SUBUNIT  0
    9 O9         0.5348    -6.6099    -6.8794 O.3        1 SUBUNIT  0
   10 C10        0.9392    -7.5449    -7.7521 C.2        1 SUBUNIT  0
   11 O11        1.0830    -7.3354    -8.9331 O.2        1 SUBUNIT  0
   12 C12        1.2108    -8.9011    -7.1577 C.3        1 SUBUNIT  0
   13 C13        2.6240    -9.3811    -7.4583 C.3        1 SUBUNIT  0
   14 C14        0.1409    -9.9333    -7.5307 C.3        1 SUBUNIT  0
   15 C15        0.3257   -10.5088    -8.9272 C.3        1 SUBUNIT  0
   16 C16        1.5333    -1.7719    -3.0243 C.2        1 SUBUNIT  0
   17 O17        1.5529    -2.7946    -3.8591 O.3        1 SUBUNIT  0
   18 C18        2.6967    -1.0153    -2.8026 C.2        1 SUBUNIT  0
   19 C19        2.6696     0.0841    -1.8981 C.2        1 SUBUNIT  0
   20 C20        1.4635     0.4179    -1.2243 C.2        1 SUBUNIT  0
   21 C21        0.2846    -0.3477    -1.4549 C.2        1 SUBUNIT  0
   22 C22        0.3272    -1.4381    -2.3505 C.2        1 SUBUNIT  0
   23 C23        0.0760     1.8005     0.3588 C.2        1 SUBUNIT  0
   24 C24       -0.9813     0.9894     0.0536 C.2        1 SUBUNIT  0
   25 O25       -0.8606    -0.0367    -0.8183 O.3        1 SUBUNIT  0
   26 C26        1.3825     1.5670    -0.2769 C.2        1 SUBUNIT  0
   27 O27        2.2702     2.3185     0.0241 O.2        1 SUBUNIT  0
   28 O28       -0.0601     2.8175     1.2218 O.3        1 SUBUNIT  0
   29 C29       -2.3058     1.2394     0.7036 C.2        1 SUBUNIT  0
   30 C30       -2.3800     1.4610     2.0887 C.2        1 SUBUNIT  0
   31 C31       -3.6282     1.6974     2.7103 C.2        1 SUBUNIT  0
   32 C32       -4.7929     1.7134     1.9292 C.2        1 SUBUNIT  0
   33 C33       -4.7256     1.4651     0.5384 C.2        1 SUBUNIT  0
   34 C34       -3.4868     1.2274    -0.0656 C.2        1 SUBUNIT  0
   35 O35       -5.9624     1.9105     2.4992 O.3        1 SUBUNIT  0
   36 O36       -3.6793     1.9339     3.9953 O.3        1 SUBUNIT  0
   37 O37        3.7773     0.8123    -1.6855 O.3        1 SUBUNIT  0
   38 C38        4.2304    -0.5118    -4.5371 C.3        1 SUBUNIT  0
   39 O39        3.8326    -1.3276    -3.4215 O.3        1 SUBUNIT  0
   40 O40       -0.2919    -0.6778    -5.0141 O.3        1 SUBUNIT  0
   41 O41       -0.7322    -0.8053    -7.7134 O.3        1 SUBUNIT  0
   42 H42       -2.2728    -4.1349    -8.2687 H          1 SUBUNIT  0
   43 H43       -1.8581    -2.8951    -6.4169 H          1 SUBUNIT  0
   44 H44        0.7106    -2.1914    -7.7897 H          1 SUBUNIT  0
   45 H45        1.4552    -1.3121    -5.9196 H          1 SUBUNIT  0
   46 H46       -0.4340    -3.0122    -4.2990 H          1 SUBUNIT  0
   47 H47       -1.2010    -4.8868    -5.9842 H          1 SUBUNIT  0
   48 H48        1.1282    -4.9619    -7.8948 H          1 SUBUNIT  0
   49 H49       -0.4708    -5.5600    -8.2931 H          1 SUBUNIT  0
   50 H50        1.1474    -8.7895    -6.0954 H          1 SUBUNIT  0
   51 H51        2.8233   -10.2736    -6.9028 H          1 SUBUNIT  0
   52 H52        2.7167    -9.5842    -8.5048 H          1 SUBUNIT  0
   53 H53        3.3253    -8.6229    -7.1786 H          1 SUBUNIT  0
   54 H54       -0.8043    -9.4320    -7.5154 H          1 SUBUNIT  0
   55 H55        0.1812   -10.7357    -6.8240 H          1 SUBUNIT  0
   56 H56        0.7891    -9.7774    -9.5559 H          1 SUBUNIT  0
   57 H57       -0.6282   -10.7746    -9.3326 H          1 SUBUNIT  0
   58 H58        0.9462   -11.3789    -8.8752 H          1 SUBUNIT  0
   59 H59       -0.5553    -2.0179    -2.5233 H          1 SUBUNIT  0
   60 H60        0.6921     3.3781     1.4256 H          1 SUBUNIT  0
   61 H61       -1.4865     1.4508     2.6773 H          1 SUBUNIT  0
   62 H62       -5.6195     1.4590    -0.0496 H          1 SUBUNIT  0
   63 H63       -3.4353     1.0355    -1.1170 H          1 SUBUNIT  0
   64 H64       -6.7639     1.8853     1.9715 H          1 SUBUNIT  0
   65 H65       -4.5217     2.1216     4.4156 H          1 SUBUNIT  0
   66 H66        4.5931     0.5888    -2.1395 H          1 SUBUNIT  0
   67 H67        3.4764    -0.5521    -5.2953 H          1 SUBUNIT  0
   68 H68        4.3558     0.5000    -4.2123 H          1 SUBUNIT  0
   69 H69        5.1549    -0.8762    -4.9338 H          1 SUBUNIT  0
   70 H70       -1.0594    -0.4263    -5.5331 H          1 SUBUNIT  0
   71 H71       -0.0918    -0.0940    -7.7885 H          1 SUBUNIT  0
@<TRIPOS>BOND
    1     1     2 1
    2     1    42 1
    3     2     3 1
    4     2     7 1
    5     2    43 1
    6     3     4 1
    7     3    41 1
    8     3    44 1
    9     4     5 1
   10     4    40 1
   11     4    45 1
   12     5     6 1
   13     5    46 1
   14     7     6 1
   15     7     8 1
   16     7    47 1
   17     8     9 1
   18     8    48 1
   19     8    49 1
   20     9    10 1
   21    10    11 2
   22    10    12 1
   23    12    13 1
   24    12    14 1
   25    12    50 1
   26    13    51 1
   27    13    52 1
   28    13    53 1
   29    14    15 1
   30    14    54 1
   31    14    55 1
   32    15    56 1
   33    15    57 1
   34    15    58 1
   35    16    17 1
   36    16    18 2
   37    17     5 1
   38    18    19 1
   39    19    20 2
   40    19    37 1
   41    20    21 1
   42    20    26 1
   43    21    22 2
   44    22    16 1
   45    22    59 1
   46    23    24 2
   47    23    28 1
   48    24    25 1
   49    24    29 1
   50    25    21 1
   51    26    23 1
   52    26    27 2
   53    28    60 1
   54    29    30 2
   55    30    31 1
   56    30    61 1
   57    31    32 2
   58    31    36 1
   59    32    33 1
   60    32    35 1
   61    33    34 2
   62    33    62 1
   63    34    29 1
   64    34    63 1
   65    35    64 1
   66    36    65 1
   67    37    66 1
   68    38    39 1
   69    38    67 1
   70    38    68 1
   71    38    69 1
   72    39    18 1
   73    40    70 1
   74    41    71 1
@<TRIPOS>SUBSTRUCTURE
1   ****   1
@<SCITEGIC>MOL_PROPERTY
Estimate
SciTegic.value.StringValue
0.581468

@<SCITEGIC>MOL_PROPERTY
FitValue
SciTegic.value.StringValue
7.23407

@<SCITEGIC>MOL_PROPERTY
Forcefield
SciTegic.value.StringValue
CHARMm

@<SCITEGIC>MOL_PROPERTY
PartialChargeMethod
SciTegic.value.StringValue
MomanyRone

@<SCITEGIC>MOL_PROPERTY
UseResidueTemplateCharge
SciTegic.value.StringValue
True

@<SCITEGIC>MOL_PROPERTY
ForcefieldBase
SciTegic.value.StringValue
CHARMm

@<SCITEGIC>MOL_PROPERTY
ForcefieldFFML
SciTegic.value.StringValue
<?xml version="1.0" encoding="UTF-8"?>
"<!DOCTYPE ffml SYSTEM "Ffml.dtd">"
"<ffml version="1.0">"
"<forcefield name="CHARMm" derivedFrom="CHARMm" base="CHARMm">"
<atomTypes>
</atomTypes>
<parameters>
"<angle atom1="CUA1" atom2="OT" atom3="HO">"
<quadratic
"refValue="110""
"forceConstant="40"/>"
</angle>
"<angle atom1="OE" atom2="CUA1" atom3="C6R">"
<quadratic
"refValue="118.033""
"forceConstant="56.6667"/>"
</angle>
</parameters>
</forcefield>
</ffml>

@<SCITEGIC>MOL_PROPERTY
Initial Potential Energy
SciTegic.value.StringValue
81.42892

@<SCITEGIC>MOL_PROPERTY
Initial RMS Gradient
SciTegic.value.StringValue
17.68934

@<SCITEGIC>MOL_PROPERTY
Minimization Criteria
SciTegic.value.StringValue
CONJUG> Minimization exiting with gradient tolerance ( 0.0100000) satisfied.

@<SCITEGIC>MOL_PROPERTY
CHARMm Energy
SciTegic.value.StringValue
6.28606

@<SCITEGIC>MOL_PROPERTY
Potential Energy
SciTegic.value.StringValue
6.28606

@<SCITEGIC>MOL_PROPERTY
RMS Gradient
SciTegic.value.StringValue
0.00943

@<SCITEGIC>MOL_PROPERTY
Bond Energy
SciTegic.value.StringValue
1.85441

@<SCITEGIC>MOL_PROPERTY
Angle Energy
SciTegic.value.StringValue
10.2124

@<SCITEGIC>MOL_PROPERTY
Urey-Bradley Energy
SciTegic.value.StringValue
0

@<SCITEGIC>MOL_PROPERTY
Dihedral Energy
SciTegic.value.StringValue
44.65815

@<SCITEGIC>MOL_PROPERTY
Improper Energy
SciTegic.value.StringValue
0.07778

@<SCITEGIC>MOL_PROPERTY
Van der Waals Energy
SciTegic.value.StringValue
-10.25863

@<SCITEGIC>MOL_PROPERTY
Electrostatic Energy
SciTegic.value.StringValue
-40.25805

@<SCITEGIC>MOL_PROPERTY
Hydrogen Bond Energy
SciTegic.value.StringValue
0

@<SCITEGIC>MOL_PROPERTY
Solvation Free Energy
SciTegic.value.StringValue
0

@<SCITEGIC>MOL_PROPERTY
REMARK99
SciTegic.value.StringValue
REMARK  99  MacroMolecule created from Mol2 file
REMARK  99  0000007280
REMARK  99  PROTEIN
REMARK  99  USER_CHARGES
REMARK  99
REMARK  99

@<SCITEGIC>ATOM_PROPERTY
Formal Charge
SciTegic.value.StringValue
1 0
2 0
3 0
4 0
5 0
6 0
7 0
8 0
9 0
10 0
11 0
12 0
13 0
14 0
15 0
16 0
17 0
18 0
19 0
20 0
21 0
22 0
23 0
24 0
25 0
26 0
27 0
28 0
29 0
30 0
31 0
32 0
33 0
34 0
35 0
36 0
37 0
38 0
39 0
40 0
41 0
42 0
43 0
44 0
45 0
46 0
47 0
48 0
49 0
50 0
51 0
52 0
53 0
54 0
55 0
56 0
57 0
58 0
59 0
60 0
61 0
62 0
63 0
64 0
65 0
66 0
67 0
68 0
69 0
70 0
71 0

@<SCITEGIC>ATOM_PROPERTY
pdb_tempFactor
SciTegic.value.DoubleValue
1 0
2 0
3 0
4 0
5 0
6 0
7 0
8 0
9 0
10 0
11 0
12 0
13 0
14 0
15 0
16 0
17 0
18 0
19 0
20 0
21 0
22 0
23 0
24 0
25 0
26 0
27 0
28 0
29 0
30 0
31 0
32 0
33 0
34 0
35 0
36 0
37 0
38 0
39 0
40 0
41 0
42 0
43 0
44 0
45 0
46 0
47 0
48 0
49 0
50 0
51 0
52 0
53 0
54 0
55 0
56 0
57 0
58 0
59 0
60 0
61 0
62 0
63 0
64 0
65 0
66 0
67 0
68 0
69 0
70 0
71 0

@<SCITEGIC>ATOM_PROPERTY
pdb_occupancy
SciTegic.value.DoubleValue
1 1
2 1
3 1
4 1
5 1
6 1
7 1
8 1
9 1
10 1
11 1
12 1
13 1
14 1
15 1
16 1
17 1
18 1
19 1
20 1
21 1
22 1
23 1
24 1
25 1
26 1
27 1
28 1
29 1
30 1
31 1
32 1
33 1
34 1
35 1
36 1
37 1
38 1
39 1
40 1
41 1
42 1
43 1
44 1
45 1
46 1
47 1
48 1
49 1
50 1
51 1
52 1
53 1
54 1
55 1
56 1
57 1
58 1
59 1
60 1
61 1
62 1
63 1
64 1
65 1
66 1
67 1
68 1
69 1
70 1
71 1

@<TRIPOS>MOLECULE
methyl_3-O-feruloylquinate.cdx
48  49  1  0  0
SMALL
FORMAL_CHARGES
@<TRIPOS>ATOM
    1 C1         4.2047    -0.5496    -4.6484 C.3        1 SUBUNIT  0
    2 C2         2.9688    -0.0499    -3.9107 C.3        1 SUBUNIT  0
    3 C3         1.7044    -0.5607    -4.6354 C.3        1 SUBUNIT  0
    4 C4         0.4121    -0.2156    -3.8751 C.3        1 SUBUNIT  0
    5 C5         0.4443    -0.7518    -2.4179 C.3        1 SUBUNIT  0
    6 C6         1.6908    -0.2554    -1.6767 C.3        1 SUBUNIT  0
    7 C7         2.9863    -0.5994    -2.4567 C.3        1 SUBUNIT  0
    8 O8         1.7624    -0.8531    -0.3992 O.3        1 SUBUNIT  0
    9 C9         1.4720    -0.0070     0.5750 C.2        1 SUBUNIT  0
   10 O10        2.2982     0.6176     1.2134 O.2        1 SUBUNIT  0
   11 C11       -1.8576     1.4119     1.7496 C.2        1 SUBUNIT  0
   12 C12       -0.4006     1.2820     1.4753 C.2        1 SUBUNIT  0
   13 C13        0.0425     0.1764     0.8772 C.2        1 SUBUNIT  0
   14 O14       -5.9060     1.7878     2.5236 O.3        1 SUBUNIT  0
   15 C15       -4.6227     1.6662     2.2617 C.2        1 SUBUNIT  0
   16 C16       -3.6760     2.1813     3.1778 C.2        1 SUBUNIT  0
   17 C17       -2.3090     2.0545     2.9294 C.2        1 SUBUNIT  0
   18 C18       -4.1746     1.0226     1.1016 C.2        1 SUBUNIT  0
   19 C19       -2.7897     0.9101     0.8367 C.2        1 SUBUNIT  0
   20 C20       -4.5525    -0.0293    -0.9689 C.3        1 SUBUNIT  0
   21 O21       -5.0559     0.5432     0.2389 O.3        1 SUBUNIT  0
   22 O22       -0.7044    -0.3116    -1.7098 O.3        1 SUBUNIT  0
   23 O23       -0.7013    -0.7783    -4.5778 O.3        1 SUBUNIT  0
   24 C24        3.0048     1.4519    -3.9015 C.2        1 SUBUNIT  0
   25 O25        3.1487     2.0055    -2.7097 O.3        1 SUBUNIT  0
   26 O26        2.9381     2.0759    -4.9331 O.2        1 SUBUNIT  0
   27 H27        4.1976    -0.1749    -5.6506 H          1 SUBUNIT  0
   28 H28        5.0840    -0.2054    -4.1451 H          1 SUBUNIT  0
   29 H29        4.2004    -1.6194    -4.6675 H          1 SUBUNIT  0
   30 H30        1.7719    -1.6268    -4.6964 H          1 SUBUNIT  0
   31 H31        1.6612    -0.1140    -5.6067 H          1 SUBUNIT  0
   32 H32        0.3202     0.8492    -3.8235 H          1 SUBUNIT  0
   33 H33        0.4626    -1.8206    -2.4662 H          1 SUBUNIT  0
   34 H34        1.6107     0.8078    -1.5868 H          1 SUBUNIT  0
   35 H35        3.0591    -1.6655    -2.5126 H          1 SUBUNIT  0
   36 H36        3.8213    -0.1750    -1.9394 H          1 SUBUNIT  0
   37 H37        0.2782     2.0612     1.7529 H          1 SUBUNIT  0
   38 H38       -0.6533    -0.5919     0.6117 H          1 SUBUNIT  0
   39 H39       -6.5563     1.4316     1.9137 H          1 SUBUNIT  0
   40 H40       -4.0107     2.6718     4.0679 H          1 SUBUNIT  0
   41 H41       -1.6003     2.4429     3.6306 H          1 SUBUNIT  0
   42 H42       -2.4548     0.4399    -0.0643 H          1 SUBUNIT  0
   43 H43       -3.9998     0.7097    -1.5106 H          1 SUBUNIT  0
   44 H44       -3.9110    -0.8526    -0.7331 H          1 SUBUNIT  0
   45 H45       -5.3694    -0.3738    -1.5679 H          1 SUBUNIT  0
   46 H46       -0.4318     0.1903    -0.9382 H          1 SUBUNIT  0
   47 H47       -1.2812    -0.0735    -4.8753 H          1 SUBUNIT  0
   48 H48        3.2067     2.9603    -2.6277 H          1 SUBUNIT  0
@<TRIPOS>BOND
    1     1     2 1
    2     1    27 1
    3     1    28 1
    4     1    29 1
    5     2     3 1
    6     2    24 1
    7     3     4 1
    8     3    30 1
    9     3    31 1
   10     4     5 1
   11     4    23 1
   12     4    32 1
   13     5     6 1
   14     5    22 1
   15     5    33 1
   16     6     7 1
   17     6     8 1
   18     6    34 1
   19     7     2 1
   20     7    35 1
   21     7    36 1
   22     8     9 1
   23     9    10 2
   24    11    12 1
   25    12    13 2
   26    12    37 1
   27    13     9 1
   28    13    38 1
   29    14    15 1
   30    14    39 1
   31    15    16 2
   32    15    18 1
   33    16    17 1
   34    16    40 1
   35    17    11 2
   36    17    41 1
   37    18    19 2
   38    19    11 1
   39    19    42 1
   40    20    21 1
   41    20    43 1
   42    20    44 1
   43    20    45 1
   44    21    18 1
   45    22    46 1
   46    23    47 1
   47    24    25 1
   48    25    48 1
   49    26    24 2
@<TRIPOS>SUBSTRUCTURE
1   ****   1
@<SCITEGIC>MOL_PROPERTY
Estimate
SciTegic.value.StringValue
0.58769

@<SCITEGIC>MOL_PROPERTY
FitValue
SciTegic.value.StringValue
7.22945

@<SCITEGIC>MOL_PROPERTY
Forcefield
SciTegic.value.StringValue
CHARMm

@<SCITEGIC>MOL_PROPERTY
PartialChargeMethod
SciTegic.value.StringValue
MomanyRone

@<SCITEGIC>MOL_PROPERTY
UseResidueTemplateCharge
SciTegic.value.StringValue
True

@<SCITEGIC>MOL_PROPERTY
ForcefieldBase
SciTegic.value.StringValue
CHARMm

@<SCITEGIC>MOL_PROPERTY
ForcefieldFFML
SciTegic.value.StringValue
<?xml version="1.0" encoding="UTF-8"?>
"<!DOCTYPE ffml SYSTEM "Ffml.dtd">"
"<ffml version="1.0">"
"<forcefield name="CHARMm" derivedFrom="CHARMm" base="CHARMm">"
<atomTypes>
</atomTypes>
<parameters>
</parameters>
</forcefield>
</ffml>

@<SCITEGIC>MOL_PROPERTY
Initial Potential Energy
SciTegic.value.StringValue
-10.1526

@<SCITEGIC>MOL_PROPERTY
Initial RMS Gradient
SciTegic.value.StringValue
16.31988

@<SCITEGIC>MOL_PROPERTY
Minimization Criteria
SciTegic.value.StringValue
CONJUG> Minimization exiting with gradient tolerance ( 0.0100000) satisfied.

@<SCITEGIC>MOL_PROPERTY
CHARMm Energy
SciTegic.value.StringValue
-39.76871

@<SCITEGIC>MOL_PROPERTY
Potential Energy
SciTegic.value.StringValue
-39.76871

@<SCITEGIC>MOL_PROPERTY
RMS Gradient
SciTegic.value.StringValue
0.00958

@<SCITEGIC>MOL_PROPERTY
Bond Energy
SciTegic.value.StringValue
1.0375

@<SCITEGIC>MOL_PROPERTY
Angle Energy
SciTegic.value.StringValue
6.16185

@<SCITEGIC>MOL_PROPERTY
Urey-Bradley Energy
SciTegic.value.StringValue
0

@<SCITEGIC>MOL_PROPERTY
Dihedral Energy
SciTegic.value.StringValue
19.74205

@<SCITEGIC>MOL_PROPERTY
Improper Energy
SciTegic.value.StringValue
0.02022

@<SCITEGIC>MOL_PROPERTY
Van der Waals Energy
SciTegic.value.StringValue
-0.32373

@<SCITEGIC>MOL_PROPERTY
Electrostatic Energy
SciTegic.value.StringValue
-66.4066

@<SCITEGIC>MOL_PROPERTY
Hydrogen Bond Energy
SciTegic.value.StringValue
0

@<SCITEGIC>MOL_PROPERTY
Solvation Free Energy
SciTegic.value.StringValue
0

@<SCITEGIC>MOL_PROPERTY
REMARK99
SciTegic.value.StringValue
REMARK  99  MacroMolecule created from Mol2 file
REMARK  99  methyl_3-O-feruloylquinate.cdx
REMARK  99  PROTEIN
REMARK  99  USER_CHARGES
REMARK  99
REMARK  99

@<SCITEGIC>ATOM_PROPERTY
Formal Charge
SciTegic.value.StringValue
1 0
2 0
3 0
4 0
5 0
6 0
7 0
8 0
9 0
10 0
11 0
12 0
13 0
14 0
15 0
16 0
17 0
18 0
19 0
20 0
21 0
22 0
23 0
24 0
25 0
26 0
27 0
28 0
29 0
30 0
31 0
32 0
33 0
34 0
35 0
36 0
37 0
38 0
39 0
40 0
41 0
42 0
43 0
44 0
45 0
46 0
47 0
48 0

@<SCITEGIC>ATOM_PROPERTY
pdb_tempFactor
SciTegic.value.DoubleValue
1 0
2 0
3 0
4 0
5 0
6 0
7 0
8 0
9 0
10 0
11 0
12 0
13 0
14 0
15 0
16 0
17 0
18 0
19 0
20 0
21 0
22 0
23 0
24 0
25 0
26 0
27 0
28 0
29 0
30 0
31 0
32 0
33 0
34 0
35 0
36 0
37 0
38 0
39 0
40 0
41 0
42 0
43 0
44 0
45 0
46 0
47 0
48 0

@<SCITEGIC>ATOM_PROPERTY
pdb_occupancy
SciTegic.value.DoubleValue
1 1
2 1
3 1
4 1
5 1
6 1
7 1
8 1
9 1
10 1
11 1
12 1
13 1
14 1
15 1
16 1
17 1
18 1
19 1
20 1
21 1
22 1
23 1
24 1
25 1
26 1
27 1
28 1
29 1
30 1
31 1
32 1
33 1
34 1
35 1
36 1
37 1
38 1
39 1
40 1
41 1
42 1
43 1
44 1
45 1
46 1
47 1
48 1

@<TRIPOS>MOLECULE
salvianic_acid_C.cdx
45  46  1  0  0
SMALL
FORMAL_CHARGES
@<TRIPOS>ATOM
    1 O1         4.1706    -3.3562    -4.8780 O.3        1 SUBUNIT  0
    2 C2         3.9640    -2.0846    -4.6415 C.2        1 SUBUNIT  0
    3 C3         4.8567    -1.1052    -5.0947 C.2        1 SUBUNIT  0
    4 C4         4.6083     0.2556    -4.8147 C.2        1 SUBUNIT  0
    5 C5         3.4766     0.6319    -4.1075 C.2        1 SUBUNIT  0
    6 C6         2.5743    -0.3423    -3.6282 C.2        1 SUBUNIT  0
    7 C7         2.8228    -1.7031    -3.9082 C.2        1 SUBUNIT  0
    8 C8         1.3597     0.0620    -2.8649 C.3        1 SUBUNIT  0
    9 C9         0.1070    -0.6149    -3.4149 C.3        1 SUBUNIT  0
   10 O10        0.1306    -0.5155    -4.8199 O.3        1 SUBUNIT  0
   11 C11       -1.1563     0.0284    -2.8858 C.2        1 SUBUNIT  0
   12 O12       -1.5756     1.0655    -3.3382 O.2        1 SUBUNIT  0
   13 O13       -1.7587    -0.6501    -1.8971 O.3        1 SUBUNIT  0
   14 C14       -2.5267     0.2010    -1.0608 C.3        1 SUBUNIT  0
   15 C15       -1.6208     1.0861    -0.2499 C.2        1 SUBUNIT  0
   16 O16       -0.4484     0.8029    -0.0880 O.2        1 SUBUNIT  0
   17 O17       -2.1932     2.1473     0.2785 O.3        1 SUBUNIT  0
   18 C18       -3.4667    -0.6508    -0.2062 C.3        1 SUBUNIT  0
   19 C19       -3.6599    -0.0333     1.1465 C.2        1 SUBUNIT  0
   20 C20       -4.7385     0.8516     1.3576 C.2        1 SUBUNIT  0
   21 C21       -4.9286     1.4303     2.6272 C.2        1 SUBUNIT  0
   22 C22       -4.0391     1.1080     3.6742 C.2        1 SUBUNIT  0
   23 C23       -2.9786     0.2273     3.4557 C.2        1 SUBUNIT  0
   24 C24       -2.7896    -0.3353     2.1977 C.2        1 SUBUNIT  0
   25 O25       -4.2261     1.6480     4.8609 O.3        1 SUBUNIT  0
   26 O26       -5.9314     2.2502     2.8330 O.3        1 SUBUNIT  0
   27 O27        5.9332    -1.4628    -5.7645 O.3        1 SUBUNIT  0
   28 H28        3.5462    -4.0115    -4.5584 H          1 SUBUNIT  0
   29 H29        5.2978     1.0018    -5.1503 H          1 SUBUNIT  0
   30 H30        3.2857     1.6685    -3.9237 H          1 SUBUNIT  0
   31 H31        2.1398    -2.4502    -3.5613 H          1 SUBUNIT  0
   32 H32        1.2395     1.1211    -2.9584 H          1 SUBUNIT  0
   33 H33        1.4842    -0.2162    -1.8392 H          1 SUBUNIT  0
   34 H34        0.1043    -1.6381    -3.1019 H          1 SUBUNIT  0
   35 H35       -0.6600    -0.0623    -5.1220 H          1 SUBUNIT  0
   36 H36       -3.1367     0.8560    -1.6472 H          1 SUBUNIT  0
   37 H37       -1.6805     2.7470     0.8255 H          1 SUBUNIT  0
   38 H38       -3.0337    -1.6215    -0.0823 H          1 SUBUNIT  0
   39 H39       -4.4148    -0.7268    -0.6962 H          1 SUBUNIT  0
   40 H40       -5.4091     1.0819     0.5563 H          1 SUBUNIT  0
   41 H41       -2.3110    -0.0152     4.2559 H          1 SUBUNIT  0
   42 H42       -1.9712    -1.0047     2.0333 H          1 SUBUNIT  0
   43 H43       -3.6306     1.4367     5.5836 H          1 SUBUNIT  0
   44 H44       -6.5317     2.4639     2.1150 H          1 SUBUNIT  0
   45 H45        6.5548    -0.7960    -6.0655 H          1 SUBUNIT  0
@<TRIPOS>BOND
    1     1     2 1
    2     1    28 1
    3     2     3 2
    4     3     4 1
    5     3    27 1
    6     4     5 2
    7     4    29 1
    8     5     6 1
    9     5    30 1
   10     6     7 2
   11     6     8 1
   12     7     2 1
   13     7    31 1
   14     8     9 1
   15     8    32 1
   16     8    33 1
   17     9    10 1
   18     9    11 1
   19     9    34 1
   20    10    35 1
   21    11    12 2
   22    11    13 1
   23    13    14 1
   24    14    15 1
   25    14    18 1
   26    14    36 1
   27    15    16 2
   28    15    17 1
   29    17    37 1
   30    18    19 1
   31    18    38 1
   32    18    39 1
   33    19    20 2
   34    20    21 1
   35    20    40 1
   36    21    22 2
   37    21    26 1
   38    22    23 1
   39    22    25 1
   40    23    24 2
   41    23    41 1
   42    24    19 1
   43    24    42 1
   44    25    43 1
   45    26    44 1
   46    27    45 1
@<TRIPOS>SUBSTRUCTURE
1   ****   1
@<SCITEGIC>MOL_PROPERTY
Estimate
SciTegic.value.StringValue
0.612571

@<SCITEGIC>MOL_PROPERTY
FitValue
SciTegic.value.StringValue
7.21144

@<SCITEGIC>MOL_PROPERTY
Forcefield
SciTegic.value.StringValue
CHARMm

@<SCITEGIC>MOL_PROPERTY
PartialChargeMethod
SciTegic.value.StringValue
MomanyRone

@<SCITEGIC>MOL_PROPERTY
UseResidueTemplateCharge
SciTegic.value.StringValue
True

@<SCITEGIC>MOL_PROPERTY
ForcefieldBase
SciTegic.value.StringValue
CHARMm

@<SCITEGIC>MOL_PROPERTY
ForcefieldFFML
SciTegic.value.StringValue
<?xml version="1.0" encoding="UTF-8"?>
"<!DOCTYPE ffml SYSTEM "Ffml.dtd">"
"<ffml version="1.0">"
"<forcefield name="CHARMm" derivedFrom="CHARMm" base="CHARMm">"
<atomTypes>
</atomTypes>
<parameters>
</parameters>
</forcefield>
</ffml>

@<SCITEGIC>MOL_PROPERTY
Initial Potential Energy
SciTegic.value.StringValue
-21.60965

@<SCITEGIC>MOL_PROPERTY
Initial RMS Gradient
SciTegic.value.StringValue
21.85873

@<SCITEGIC>MOL_PROPERTY
Minimization Criteria
SciTegic.value.StringValue
CONJUG> Minimization exiting with gradient tolerance ( 0.0100000) satisfied.

@<SCITEGIC>MOL_PROPERTY
CHARMm Energy
SciTegic.value.StringValue
-67.47987

@<SCITEGIC>MOL_PROPERTY
Potential Energy
SciTegic.value.StringValue
-67.47987

@<SCITEGIC>MOL_PROPERTY
RMS Gradient
SciTegic.value.StringValue
0.00984

@<SCITEGIC>MOL_PROPERTY
Bond Energy
SciTegic.value.StringValue
1.13587

@<SCITEGIC>MOL_PROPERTY
Angle Energy
SciTegic.value.StringValue
3.12244

@<SCITEGIC>MOL_PROPERTY
Urey-Bradley Energy
SciTegic.value.StringValue
0

@<SCITEGIC>MOL_PROPERTY
Dihedral Energy
SciTegic.value.StringValue
7.07597

@<SCITEGIC>MOL_PROPERTY
Improper Energy
SciTegic.value.StringValue
0.0414

@<SCITEGIC>MOL_PROPERTY
Van der Waals Energy
SciTegic.value.StringValue
-0.75837

@<SCITEGIC>MOL_PROPERTY
Electrostatic Energy
SciTegic.value.StringValue
-78.09717

@<SCITEGIC>MOL_PROPERTY
Hydrogen Bond Energy
SciTegic.value.StringValue
0

@<SCITEGIC>MOL_PROPERTY
Solvation Free Energy
SciTegic.value.StringValue
0

@<SCITEGIC>MOL_PROPERTY
REMARK99
SciTegic.value.StringValue
REMARK  99  MacroMolecule created from Mol2 file
REMARK  99  salvianic_acid_C.cdx
REMARK  99  PROTEIN
REMARK  99  USER_CHARGES
REMARK  99
REMARK  99

@<SCITEGIC>ATOM_PROPERTY
Formal Charge
SciTegic.value.StringValue
1 0
2 0
3 0
4 0
5 0
6 0
7 0
8 0
9 0
10 0
11 0
12 0
13 0
14 0
15 0
16 0
17 0
18 0
19 0
20 0
21 0
22 0
23 0
24 0
25 0
26 0
27 0
28 0
29 0
30 0
31 0
32 0
33 0
34 0
35 0
36 0
37 0
38 0
39 0
40 0
41 0
42 0
43 0
44 0
45 0

@<SCITEGIC>ATOM_PROPERTY
pdb_tempFactor
SciTegic.value.DoubleValue
1 0
2 0
3 0
4 0
5 0
6 0
7 0
8 0
9 0
10 0
11 0
12 0
13 0
14 0
15 0
16 0
17 0
18 0
19 0
20 0
21 0
22 0
23 0
24 0
25 0
26 0
27 0
28 0
29 0
30 0
31 0
32 0
33 0
34 0
35 0
36 0
37 0
38 0
39 0
40 0
41 0
42 0
43 0
44 0
45 0

@<SCITEGIC>ATOM_PROPERTY
pdb_occupancy
SciTegic.value.DoubleValue
1 1
2 1
3 1
4 1
5 1
6 1
7 1
8 1
9 1
10 1
11 1
12 1
13 1
14 1
15 1
16 1
17 1
18 1
19 1
20 1
21 1
22 1
23 1
24 1
25 1
26 1
27 1
28 1
29 1
30 1
31 1
32 1
33 1
34 1
35 1
36 1
37 1
38 1
39 1
40 1
41 1
42 1
43 1
44 1
45 1

@<TRIPOS>MOLECULE
verbascoside.cdx
80  83  1  0  0
SMALL
FORMAL_CHARGES
@<TRIPOS>ATOM
    1 C1         4.4571    -0.4921    -4.3494 C.3        1 SUBUNIT  0
    2 C2         3.7561     0.5419    -5.2527 C.3        1 SUBUNIT  0
    3 C3         3.1802    -0.0227    -6.5876 C.3        1 SUBUNIT  0
    4 C4         1.9169     0.7435    -7.0226 C.3        1 SUBUNIT  0
    5 C5         0.8347     0.7141    -5.8985 C.3        1 SUBUNIT  0
    6 C6         1.4689     0.5976    -4.4705 C.3        1 SUBUNIT  0
    7 O7         2.7659     1.1957    -4.4638 O.3        1 SUBUNIT  0
    8 O8         0.6602     1.2358    -3.5229 O.3        1 SUBUNIT  0
    9 C9         0.8925     0.8134    -2.1997 C.3        1 SUBUNIT  0
   10 C10       -0.0887    -0.3307    -1.8352 C.3        1 SUBUNIT  0
   11 C11       -1.5744     0.1491    -1.8374 C.3        1 SUBUNIT  0
   12 O12       -2.3164    -0.6236    -0.9085 O.3        1 SUBUNIT  0
   13 C13       -3.7229    -0.5077    -1.0876 C.3        1 SUBUNIT  0
   14 C14       -4.4061    -1.2777     0.0314 C.3        1 SUBUNIT  0
   15 C15       -4.3539    -0.5481     1.3238 C.2        1 SUBUNIT  0
   16 C16       -5.2669     0.4776     1.5972 C.2        1 SUBUNIT  0
   17 C17       -5.2273     1.1793     2.8055 C.2        1 SUBUNIT  0
   18 C18       -4.2501     0.8484     3.7771 C.2        1 SUBUNIT  0
   19 C19       -3.3371    -0.1774     3.5037 C.2        1 SUBUNIT  0
   20 C20       -3.3767    -0.8791     2.2954 C.2        1 SUBUNIT  0
   21 O21       -4.1935     1.5074     4.9114 O.3        1 SUBUNIT  0
   22 O22       -6.0967     2.1364     3.0476 O.3        1 SUBUNIT  0
   23 O23       -1.6816     1.5443    -1.5220 O.3        1 SUBUNIT  0
   24 C24       -0.7339     2.0403    -0.5914 C.3        1 SUBUNIT  0
   25 C25        0.6929     1.9721    -1.2020 C.3        1 SUBUNIT  0
   26 O26        1.0288     3.2260    -1.8105 O.3        1 SUBUNIT  0
   27 C27        2.3227     3.3990    -1.9480 C.2        1 SUBUNIT  0
   28 O28        3.1421     2.5129    -1.8158 O.2        1 SUBUNIT  0
   29 C29        2.7746     4.7567    -2.2657 C.2        1 SUBUNIT  0
   30 C30        1.9496     5.7950    -2.1143 C.2        1 SUBUNIT  0
   31 C31        2.4323     7.1678    -2.4607 C.2        1 SUBUNIT  0
   32 C32        3.2193     7.3680    -3.6160 C.2        1 SUBUNIT  0
   33 C33        3.6840     8.6418    -3.9364 C.2        1 SUBUNIT  0
   34 C34        3.3596     9.7345    -3.1074 C.2        1 SUBUNIT  0
   35 C35        2.5725     9.5343    -1.9520 C.2        1 SUBUNIT  0
   36 C36        2.1079     8.2605    -1.6317 C.2        1 SUBUNIT  0
   37 O37        3.7974    10.9552    -3.3870 O.3        1 SUBUNIT  0
   38 O38        4.4209     8.8176    -5.0190 O.3        1 SUBUNIT  0
   39 C39       -1.1729     3.4491    -0.1925 C.3        1 SUBUNIT  0
   40 O40       -2.3535     3.3441     0.5908 O.3        1 SUBUNIT  0
   41 O41        0.0676    -1.4289    -2.6942 O.3        1 SUBUNIT  0
   42 O42       -0.0660    -0.3576    -6.0649 O.3        1 SUBUNIT  0
   43 O43        1.4384     0.3199    -8.2761 O.3        1 SUBUNIT  0
   44 O44        2.8887    -1.4024    -6.4581 O.3        1 SUBUNIT  0
   45 H45        4.9100     0.0084    -3.5193 H          1 SUBUNIT  0
   46 H46        3.7376    -1.1983    -3.9908 H          1 SUBUNIT  0
   47 H47        5.2101    -1.0042    -4.9113 H          1 SUBUNIT  0
   48 H48        4.4939     1.2367    -5.5961 H          1 SUBUNIT  0
   49 H49        3.9266     0.1077    -7.3431 H          1 SUBUNIT  0
   50 H50        2.1847     1.7699    -7.1631 H          1 SUBUNIT  0
   51 H51        0.3114     1.6436    -5.9818 H          1 SUBUNIT  0
   52 H52        1.5502    -0.4394    -4.2196 H          1 SUBUNIT  0
   53 H53        1.9044     0.4712    -2.1370 H          1 SUBUNIT  0
   54 H54        0.1547    -0.6384    -0.8397 H          1 SUBUNIT  0
   55 H55       -1.9715     0.0140    -2.8218 H          1 SUBUNIT  0
   56 H56       -4.0095    -0.9040    -2.0393 H          1 SUBUNIT  0
   57 H57       -4.0100     0.5223    -1.0472 H          1 SUBUNIT  0
   58 H58       -3.8893    -2.2063     0.1560 H          1 SUBUNIT  0
   59 H59       -5.4304    -1.4362    -0.2342 H          1 SUBUNIT  0
   60 H60       -6.0084     0.7289     0.8680 H          1 SUBUNIT  0
   61 H61       -2.5955    -0.4287     4.2330 H          1 SUBUNIT  0
   62 H62       -2.6728    -1.6621     2.1050 H          1 SUBUNIT  0
   63 H63       -4.8234     2.2092     5.0907 H          1 SUBUNIT  0
   64 H64       -6.7588     2.3610     2.3898 H          1 SUBUNIT  0
   65 H65       -0.6921     1.4455     0.2971 H          1 SUBUNIT  0
   66 H66        1.3582     1.7715    -0.3883 H          1 SUBUNIT  0
   67 H67        3.7712     4.9163    -2.6208 H          1 SUBUNIT  0
   68 H68        0.9546     5.6470    -1.7495 H          1 SUBUNIT  0
   69 H69        3.4597     6.5384    -4.2476 H          1 SUBUNIT  0
   70 H70        2.3322    10.3639    -1.3204 H          1 SUBUNIT  0
   71 H71        1.5067     8.1122    -0.7590 H          1 SUBUNIT  0
   72 H72        4.3333    11.1055    -4.1692 H          1 SUBUNIT  0
   73 H73        4.6378     8.0686    -5.5789 H          1 SUBUNIT  0
   74 H74       -1.3614     4.0374    -1.0661 H          1 SUBUNIT  0
   75 H75       -0.4005     3.9204     0.3788 H          1 SUBUNIT  0
   76 H76       -2.6441     4.2214     0.8508 H          1 SUBUNIT  0
   77 H77       -0.4953    -2.1485    -2.3992 H          1 SUBUNIT  0
   78 H78       -0.9473    -0.0128    -6.2263 H          1 SUBUNIT  0
   79 H79        0.7201     0.8926    -8.5546 H          1 SUBUNIT  0
   80 H80        2.5856    -1.7460    -7.3017 H          1 SUBUNIT  0
@<TRIPOS>BOND
    1     1     2 1
    2     1    45 1
    3     1    46 1
    4     1    47 1
    5     2     3 1
    6     2    48 1
    7     3     4 1
    8     3    44 1
    9     3    49 1
   10     4     5 1
   11     4    43 1
   12     4    50 1
   13     5     6 1
   14     5    42 1
   15     5    51 1
   16     6     7 1
   17     6     8 1
   18     6    52 1
   19     7     2 1
   20     8     9 1
   21     9    10 1
   22     9    53 1
   23    10    11 1
   24    10    41 1
   25    10    54 1
   26    11    12 1
   27    11    23 1
   28    11    55 1
   29    12    13 1
   30    13    14 1
   31    13    56 1
   32    13    57 1
   33    14    15 1
   34    14    58 1
   35    14    59 1
   36    15    16 2
   37    16    17 1
   38    16    60 1
   39    17    18 2
   40    17    22 1
   41    18    19 1
   42    18    21 1
   43    19    20 2
   44    19    61 1
   45    20    15 1
   46    20    62 1
   47    21    63 1
   48    22    64 1
   49    23    24 1
   50    24    25 1
   51    24    39 1
   52    24    65 1
   53    25     9 1
   54    25    26 1
   55    25    66 1
   56    26    27 1
   57    27    28 2
   58    27    29 1
   59    29    30 2
   60    29    67 1
   61    30    31 1
   62    30    68 1
   63    31    32 2
   64    32    33 1
   65    32    69 1
   66    33    34 2
   67    33    38 1
   68    34    35 1
   69    34    37 1
   70    35    36 2
   71    35    70 1
   72    36    31 1
   73    36    71 1
   74    37    72 1
   75    38    73 1
   76    39    40 1
   77    39    74 1
   78    39    75 1
   79    40    76 1
   80    41    77 1
   81    42    78 1
   82    43    79 1
   83    44    80 1
@<TRIPOS>SUBSTRUCTURE
1   ****   1
@<SCITEGIC>MOL_PROPERTY
Estimate
SciTegic.value.StringValue
0.6134

@<SCITEGIC>MOL_PROPERTY
FitValue
SciTegic.value.StringValue
7.21086

@<SCITEGIC>MOL_PROPERTY
Forcefield
SciTegic.value.StringValue
CHARMm

@<SCITEGIC>MOL_PROPERTY
PartialChargeMethod
SciTegic.value.StringValue
MomanyRone

@<SCITEGIC>MOL_PROPERTY
UseResidueTemplateCharge
SciTegic.value.StringValue
True

@<SCITEGIC>MOL_PROPERTY
ForcefieldBase
SciTegic.value.StringValue
CHARMm

@<SCITEGIC>MOL_PROPERTY
ForcefieldFFML
SciTegic.value.StringValue
<?xml version="1.0" encoding="UTF-8"?>
"<!DOCTYPE ffml SYSTEM "Ffml.dtd">"
"<ffml version="1.0">"
"<forcefield name="CHARMm" derivedFrom="CHARMm" base="CHARMm">"
<atomTypes>
</atomTypes>
<parameters>
</parameters>
</forcefield>
</ffml>

@<SCITEGIC>MOL_PROPERTY
Initial Potential Energy
SciTegic.value.StringValue
70.94087

@<SCITEGIC>MOL_PROPERTY
Initial RMS Gradient
SciTegic.value.StringValue
17.47021

@<SCITEGIC>MOL_PROPERTY
Minimization Criteria
SciTegic.value.StringValue
CONJUG> Minimization exiting with gradient tolerance ( 0.0100000) satisfied.

@<SCITEGIC>MOL_PROPERTY
CHARMm Energy
SciTegic.value.StringValue
-25.20509

@<SCITEGIC>MOL_PROPERTY
Potential Energy
SciTegic.value.StringValue
-25.20509

@<SCITEGIC>MOL_PROPERTY
RMS Gradient
SciTegic.value.StringValue
0.00986

@<SCITEGIC>MOL_PROPERTY
Bond Energy
SciTegic.value.StringValue
2.85114

@<SCITEGIC>MOL_PROPERTY
Angle Energy
SciTegic.value.StringValue
12.49989

@<SCITEGIC>MOL_PROPERTY
Urey-Bradley Energy
SciTegic.value.StringValue
0

@<SCITEGIC>MOL_PROPERTY
Dihedral Energy
SciTegic.value.StringValue
56.64354

@<SCITEGIC>MOL_PROPERTY
Improper Energy
SciTegic.value.StringValue
0.04893

@<SCITEGIC>MOL_PROPERTY
Van der Waals Energy
SciTegic.value.StringValue
-5.74152

@<SCITEGIC>MOL_PROPERTY
Electrostatic Energy
SciTegic.value.StringValue
-91.50707

@<SCITEGIC>MOL_PROPERTY
Hydrogen Bond Energy
SciTegic.value.StringValue
0

@<SCITEGIC>MOL_PROPERTY
Solvation Free Energy
SciTegic.value.StringValue
0

@<SCITEGIC>MOL_PROPERTY
REMARK99
SciTegic.value.StringValue
REMARK  99  MacroMolecule created from Mol2 file
REMARK  99  verbascoside.cdx
REMARK  99  PROTEIN
REMARK  99  USER_CHARGES
REMARK  99
REMARK  99

@<SCITEGIC>ATOM_PROPERTY
Formal Charge
SciTegic.value.StringValue
1 0
2 0
3 0
4 0
5 0
6 0
7 0
8 0
9 0
10 0
11 0
12 0
13 0
14 0
15 0
16 0
17 0
18 0
19 0
20 0
21 0
22 0
23 0
24 0
25 0
26 0
27 0
28 0
29 0
30 0
31 0
32 0
33 0
34 0
35 0
36 0
37 0
38 0
39 0
40 0
41 0
42 0
43 0
44 0
45 0
46 0
47 0
48 0
49 0
50 0
51 0
52 0
53 0
54 0
55 0
56 0
57 0
58 0
59 0
60 0
61 0
62 0
63 0
64 0
65 0
66 0
67 0
68 0
69 0
70 0
71 0
72 0
73 0
74 0
75 0
76 0
77 0
78 0
79 0
80 0

@<SCITEGIC>ATOM_PROPERTY
pdb_tempFactor
SciTegic.value.DoubleValue
1 0
2 0
3 0
4 0
5 0
6 0
7 0
8 0
9 0
10 0
11 0
12 0
13 0
14 0
15 0
16 0
17 0
18 0
19 0
20 0
21 0
22 0
23 0
24 0
25 0
26 0
27 0
28 0
29 0
30 0
31 0
32 0
33 0
34 0
35 0
36 0
37 0
38 0
39 0
40 0
41 0
42 0
43 0
44 0
45 0
46 0
47 0
48 0
49 0
50 0
51 0
52 0
53 0
54 0
55 0
56 0
57 0
58 0
59 0
60 0
61 0
62 0
63 0
64 0
65 0
66 0
67 0
68 0
69 0
70 0
71 0
72 0
73 0
74 0
75 0
76 0
77 0
78 0
79 0
80 0

@<SCITEGIC>ATOM_PROPERTY
pdb_occupancy
SciTegic.value.DoubleValue
1 1
2 1
3 1
4 1
5 1
6 1
7 1
8 1
9 1
10 1
11 1
12 1
13 1
14 1
15 1
16 1
17 1
18 1
19 1
20 1
21 1
22 1
23 1
24 1
25 1
26 1
27 1
28 1
29 1
30 1
31 1
32 1
33 1
34 1
35 1
36 1
37 1
38 1
39 1
40 1
41 1
42 1
43 1
44 1
45 1
46 1
47 1
48 1
49 1
50 1
51 1
52 1
53 1
54 1
55 1
56 1
57 1
58 1
59 1
60 1
61 1
62 1
63 1
64 1
65 1
66 1
67 1
68 1
69 1
70 1
71 1
72 1
73 1
74 1
75 1
76 1
77 1
78 1
79 1
80 1

@<TRIPOS>MOLECULE
cuneataside_F.cdx
74  77  1  0  0
SMALL
FORMAL_CHARGES
@<TRIPOS>ATOM
    1 C1        -7.0719     2.4309     0.8881 C.3        1 SUBUNIT  0
    2 C2        -6.9641     3.1958    -0.4251 C.3        1 SUBUNIT  0
    3 C3        -7.9713     2.6978    -1.4935 C.3        1 SUBUNIT  0
    4 C4        -9.4204     2.6800    -0.9312 C.3        1 SUBUNIT  0
    5 C5        -9.5530     1.9127     0.4133 C.3        1 SUBUNIT  0
    6 C6        -8.5151     2.3942     1.4537 C.3        1 SUBUNIT  0
    7 O7        -8.8852     3.7095     1.8759 O.3        1 SUBUNIT  0
    8 C8        -6.0457     2.9501     1.9220 C.3        1 SUBUNIT  0
    9 O9        -5.8927     1.9570     2.9129 O.3        1 SUBUNIT  0
   10 C10       -6.3034     1.1151    -2.0064 C.2        1 SUBUNIT  0
   11 O11       -7.5867     1.3892    -1.9037 O.3        1 SUBUNIT  0
   12 C12       -5.4929     1.8546    -2.8917 C.2        1 SUBUNIT  0
   13 C13       -4.1294     1.5652    -2.9831 C.2        1 SUBUNIT  0
   14 C14       -3.5554     0.5629    -2.1960 C.2        1 SUBUNIT  0
   15 C15       -4.3659    -0.1766    -1.3107 C.2        1 SUBUNIT  0
   16 C16       -5.7418     0.1116    -1.2037 C.2        1 SUBUNIT  0
   17 C17       -5.8302    -1.5159     0.4929 C.3        1 SUBUNIT  0
   18 O18       -6.4796    -0.5910    -0.3600 O.3        1 SUBUNIT  0
   19 C19       -2.1014     0.2538    -2.3194 C.3        1 SUBUNIT  0
   20 O20       -1.6731    -0.3989    -1.0835 O.3        1 SUBUNIT  0
   21 C21       -0.6216     0.1344    -0.3866 C.2        1 SUBUNIT  0
   22 O22       -0.5311     1.3420    -0.1954 O.2        1 SUBUNIT  0
   23 C23        1.3387    -1.4122    -1.9693 C.2        1 SUBUNIT  0
   24 C24        1.4455    -1.3611    -0.4992 C.2        1 SUBUNIT  0
   25 C25        0.4709    -0.6954     0.2116 C.2        1 SUBUNIT  0
   26 C26        2.4009    -1.0842    -2.8659 C.2        1 SUBUNIT  0
   27 C27        2.0359    -0.7477    -4.2039 C.2        1 SUBUNIT  0
   28 C28        0.6686    -0.5998    -4.5614 C.2        1 SUBUNIT  0
   29 C29       -0.3323    -0.9645    -3.6190 C.2        1 SUBUNIT  0
   30 C30        0.0724    -1.6843    -2.4839 C.2        1 SUBUNIT  0
   31 C31       -1.7644    -0.5860    -3.6264 C.3        1 SUBUNIT  0
   32 C32       -2.6581    -1.8285    -3.7926 C.3        1 SUBUNIT  0
   33 O33       -2.9476    -2.3355    -2.5013 O.3        1 SUBUNIT  0
   34 O34        0.3165    -0.0846    -5.7474 O.3        1 SUBUNIT  0
   35 C35        4.3559    -0.5692    -4.6765 C.3        1 SUBUNIT  0
   36 O36        2.9999    -0.4941    -5.1074 O.3        1 SUBUNIT  0
   37 C37       -5.2203     3.3799    -4.6547 C.3        1 SUBUNIT  0
   38 O38       -6.0325     2.8124    -3.6294 O.3        1 SUBUNIT  0
   39 O39      -10.3083     2.1718    -1.9056 O.3        1 SUBUNIT  0
   40 O40       -9.3535     0.5173     0.2076 O.3        1 SUBUNIT  0
   41 H41       -6.8260     1.4119     0.6735 H          1 SUBUNIT  0
   42 H42       -5.9790     3.0365    -0.8114 H          1 SUBUNIT  0
   43 H43       -7.1522     4.2316    -0.2341 H          1 SUBUNIT  0
   44 H44       -7.9577     3.3654    -2.3297 H          1 SUBUNIT  0
   45 H45       -9.6831     3.6928    -0.7073 H          1 SUBUNIT  0
   46 H46      -10.5384     2.1043     0.7837 H          1 SUBUNIT  0
   47 H47       -8.5159     1.7006     2.2684 H          1 SUBUNIT  0
   48 H48       -9.7785     3.6932     2.2273 H          1 SUBUNIT  0
   49 H49       -6.3857     3.8656     2.3592 H          1 SUBUNIT  0
   50 H50       -5.1069     3.1339     1.4426 H          1 SUBUNIT  0
   51 H51       -6.4572     1.2087     2.7059 H          1 SUBUNIT  0
   52 H52       -3.5166     2.1178    -3.6643 H          1 SUBUNIT  0
   53 H53       -3.9362    -0.9578    -0.7191 H          1 SUBUNIT  0
   54 H54       -5.3178    -2.2466    -0.0974 H          1 SUBUNIT  0
   55 H55       -5.1258    -0.9983     1.1100 H          1 SUBUNIT  0
   56 H56       -6.5562    -2.0019     1.1107 H          1 SUBUNIT  0
   57 H57       -1.5467     1.1602    -2.4445 H          1 SUBUNIT  0
   58 H58        2.2634    -1.8316     0.0053 H          1 SUBUNIT  0
   59 H59        0.4973    -0.7783     1.2780 H          1 SUBUNIT  0
   60 H60        3.4229    -1.0905    -2.5492 H          1 SUBUNIT  0
   61 H61       -0.5665    -2.4135    -2.0313 H          1 SUBUNIT  0
   62 H62       -1.9688     0.0403    -4.4695 H          1 SUBUNIT  0
   63 H63       -2.1580    -2.5702    -4.3797 H          1 SUBUNIT  0
   64 H64       -3.5668    -1.5585    -4.2889 H          1 SUBUNIT  0
   65 H65       -3.5053    -3.1129    -2.5804 H          1 SUBUNIT  0
   66 H66       -0.6113     0.0384    -5.9610 H          1 SUBUNIT  0
   67 H67        4.5196     0.1368    -3.8893 H          1 SUBUNIT  0
   68 H68        4.5623    -1.5563    -4.3189 H          1 SUBUNIT  0
   69 H69        5.0041    -0.3445    -5.4976 H          1 SUBUNIT  0
   70 H70       -4.3456     3.8142    -4.2175 H          1 SUBUNIT  0
   71 H71       -4.9318     2.6152    -5.3453 H          1 SUBUNIT  0
   72 H72       -5.7741     4.1361    -5.1708 H          1 SUBUNIT  0
   73 H73      -11.2115     2.2602    -1.5926 H          1 SUBUNIT  0
   74 H74       -9.9883     0.1948    -0.4363 H          1 SUBUNIT  0
@<TRIPOS>BOND
    1     1     2 1
    2     1     8 1
    3     1    41 1
    4     2     3 1
    5     2    42 1
    6     2    43 1
    7     3     4 1
    8     3    44 1
    9     4     5 1
   10     4    39 1
   11     4    45 1
   12     5     6 1
   13     5    40 1
   14     5    46 1
   15     6     1 1
   16     6     7 1
   17     6    47 1
   18     7    48 1
   19     8     9 1
   20     8    49 1
   21     8    50 1
   22     9    51 1
   23    10    11 1
   24    10    12 2
   25    11     3 1
   26    12    13 1
   27    13    14 2
   28    13    52 1
   29    14    15 1
   30    14    19 1
   31    15    16 2
   32    15    53 1
   33    16    10 1
   34    17    18 1
   35    17    54 1
   36    17    55 1
   37    17    56 1
   38    18    16 1
   39    19    20 1
   40    19    57 1
   41    20    21 1
   42    21    22 2
   43    23    24 1
   44    23    26 2
   45    24    25 2
   46    24    58 1
   47    25    21 1
   48    25    59 1
   49    26    27 1
   50    26    60 1
   51    27    28 2
   52    28    29 1
   53    28    34 1
   54    29    30 2
   55    29    31 1
   56    30    23 1
   57    30    61 1
   58    31    19 1
   59    31    32 1
   60    31    62 1
   61    32    33 1
   62    32    63 1
   63    32    64 1
   64    33    65 1
   65    34    66 1
   66    35    36 1
   67    35    67 1
   68    35    68 1
   69    35    69 1
   70    36    27 1
   71    37    38 1
   72    37    70 1
   73    37    71 1
   74    37    72 1
   75    38    12 1
   76    39    73 1
   77    40    74 1
@<TRIPOS>SUBSTRUCTURE
1   ****   1
@<SCITEGIC>MOL_PROPERTY
Estimate
SciTegic.value.StringValue
0.616635

@<SCITEGIC>MOL_PROPERTY
FitValue
SciTegic.value.StringValue
7.20857

@<SCITEGIC>MOL_PROPERTY
Forcefield
SciTegic.value.StringValue
CHARMm

@<SCITEGIC>MOL_PROPERTY
PartialChargeMethod
SciTegic.value.StringValue
MomanyRone

@<SCITEGIC>MOL_PROPERTY
UseResidueTemplateCharge
SciTegic.value.StringValue
True

@<SCITEGIC>MOL_PROPERTY
ForcefieldBase
SciTegic.value.StringValue
CHARMm

@<SCITEGIC>MOL_PROPERTY
ForcefieldFFML
SciTegic.value.StringValue
<?xml version="1.0" encoding="UTF-8"?>
"<!DOCTYPE ffml SYSTEM "Ffml.dtd">"
"<ffml version="1.0">"
"<forcefield name="CHARMm" derivedFrom="CHARMm" base="CHARMm">"
<atomTypes>
</atomTypes>
<parameters>
</parameters>
</forcefield>
</ffml>

@<SCITEGIC>MOL_PROPERTY
Initial Potential Energy
SciTegic.value.StringValue
116.04156

@<SCITEGIC>MOL_PROPERTY
Initial RMS Gradient
SciTegic.value.StringValue
17.25712

@<SCITEGIC>MOL_PROPERTY
Minimization Criteria
SciTegic.value.StringValue
CONJUG> Minimization exiting with gradient tolerance ( 0.0100000) satisfied.

@<SCITEGIC>MOL_PROPERTY
CHARMm Energy
SciTegic.value.StringValue
44.32068

@<SCITEGIC>MOL_PROPERTY
Potential Energy
SciTegic.value.StringValue
44.32068

@<SCITEGIC>MOL_PROPERTY
RMS Gradient
SciTegic.value.StringValue
0.00943

@<SCITEGIC>MOL_PROPERTY
Bond Energy
SciTegic.value.StringValue
3.70941

@<SCITEGIC>MOL_PROPERTY
Angle Energy
SciTegic.value.StringValue
15.58189

@<SCITEGIC>MOL_PROPERTY
Urey-Bradley Energy
SciTegic.value.StringValue
0

@<SCITEGIC>MOL_PROPERTY
Dihedral Energy
SciTegic.value.StringValue
62.31867

@<SCITEGIC>MOL_PROPERTY
Improper Energy
SciTegic.value.StringValue
2.02926

@<SCITEGIC>MOL_PROPERTY
Van der Waals Energy
SciTegic.value.StringValue
-0.30971

@<SCITEGIC>MOL_PROPERTY
Electrostatic Energy
SciTegic.value.StringValue
-39.00884

@<SCITEGIC>MOL_PROPERTY
Hydrogen Bond Energy
SciTegic.value.StringValue
0

@<SCITEGIC>MOL_PROPERTY
Solvation Free Energy
SciTegic.value.StringValue
0

@<SCITEGIC>MOL_PROPERTY
REMARK99
SciTegic.value.StringValue
REMARK  99  MacroMolecule created from Mol2 file
REMARK  99  cuneataside_F.cdx
REMARK  99  PROTEIN
REMARK  99  USER_CHARGES
REMARK  99
REMARK  99

@<SCITEGIC>ATOM_PROPERTY
Formal Charge
SciTegic.value.StringValue
1 0
2 0
3 0
4 0
5 0
6 0
7 0
8 0
9 0
10 0
11 0
12 0
13 0
14 0
15 0
16 0
17 0
18 0
19 0
20 0
21 0
22 0
23 0
24 0
25 0
26 0
27 0
28 0
29 0
30 0
31 0
32 0
33 0
34 0
35 0
36 0
37 0
38 0
39 0
40 0
41 0
42 0
43 0
44 0
45 0
46 0
47 0
48 0
49 0
50 0
51 0
52 0
53 0
54 0
55 0
56 0
57 0
58 0
59 0
60 0
61 0
62 0
63 0
64 0
65 0
66 0
67 0
68 0
69 0
70 0
71 0
72 0
73 0
74 0

@<SCITEGIC>ATOM_PROPERTY
pdb_tempFactor
SciTegic.value.DoubleValue
1 0
2 0
3 0
4 0
5 0
6 0
7 0
8 0
9 0
10 0
11 0
12 0
13 0
14 0
15 0
16 0
17 0
18 0
19 0
20 0
21 0
22 0
23 0
24 0
25 0
26 0
27 0
28 0
29 0
30 0
31 0
32 0
33 0
34 0
35 0
36 0
37 0
38 0
39 0
40 0
41 0
42 0
43 0
44 0
45 0
46 0
47 0
48 0
49 0
50 0
51 0
52 0
53 0
54 0
55 0
56 0
57 0
58 0
59 0
60 0
61 0
62 0
63 0
64 0
65 0
66 0
67 0
68 0
69 0
70 0
71 0
72 0
73 0
74 0

@<SCITEGIC>ATOM_PROPERTY
pdb_occupancy
SciTegic.value.DoubleValue
1 1
2 1
3 1
4 1
5 1
6 1
7 1
8 1
9 1
10 1
11 1
12 1
13 1
14 1
15 1
16 1
17 1
18 1
19 1
20 1
21 1
22 1
23 1
24 1
25 1
26 1
27 1
28 1
29 1
30 1
31 1
32 1
33 1
34 1
35 1
36 1
37 1
38 1
39 1
40 1
41 1
42 1
43 1
44 1
45 1
46 1
47 1
48 1
49 1
50 1
51 1
52 1
53 1
54 1
55 1
56 1
57 1
58 1
59 1
60 1
61 1
62 1
63 1
64 1
65 1
66 1
67 1
68 1
69 1
70 1
71 1
72 1
73 1
74 1

@<TRIPOS>MOLECULE
pectolinarigenin-7-O-�_-D-glucopyranoside.cdx
58  61  1  0  0
SMALL
FORMAL_CHARGES
@<TRIPOS>ATOM
    1 C1        -7.0324     0.7635     2.7492 C.3        1 SUBUNIT  0
    2 O2        -5.8677     1.5160     3.0762 O.3        1 SUBUNIT  0
    3 C3        -4.8059     1.3455     2.3167 C.2        1 SUBUNIT  0
    4 C4        -4.8003     0.4070     1.2829 C.2        1 SUBUNIT  0
    5 C5        -3.6588     0.2413     0.4742 C.2        1 SUBUNIT  0
    6 C6        -2.5136     0.9986     0.7212 C.2        1 SUBUNIT  0
    7 C7        -1.2918     0.8095    -0.1385 C.2        1 SUBUNIT  0
    8 C8         0.9761     0.3938    -1.7723 C.2        1 SUBUNIT  0
    9 C9         0.9358     1.5806    -0.8599 C.2        1 SUBUNIT  0
   10 C10       -0.2863     1.7155    -0.0385 C.2        1 SUBUNIT  0
   11 C11        2.0857     0.1442    -2.6083 C.2        1 SUBUNIT  0
   12 C12        2.0786    -0.9916    -3.4459 C.2        1 SUBUNIT  0
   13 C13        0.9527    -1.8625    -3.4694 C.2        1 SUBUNIT  0
   14 C14       -0.1569    -1.6129    -2.6334 C.2        1 SUBUNIT  0
   15 C15       -0.1485    -0.4793    -1.7612 C.2        1 SUBUNIT  0
   16 O16       -1.2026    -0.2396    -0.9744 O.3        1 SUBUNIT  0
   17 O17        0.9459    -2.9442    -4.2689 O.3        1 SUBUNIT  0
   18 C18       -0.2002    -3.1541    -5.0825 C.3        1 SUBUNIT  0
   19 C19       -0.1367    -2.2493    -6.3233 C.3        1 SUBUNIT  0
   20 O20       -0.1834    -0.8882    -5.9089 O.3        1 SUBUNIT  0
   21 O21       -1.1120    -1.8408    -8.5164 O.3        1 SUBUNIT  0
   22 C22       -1.2954    -2.5476    -7.3043 C.3        1 SUBUNIT  0
   23 O23       -2.5197    -4.3764    -8.3124 O.3        1 SUBUNIT  0
   24 C24       -1.3383    -4.0609    -7.5860 C.3        1 SUBUNIT  0
   25 O25       -0.2346    -4.5177    -5.4822 O.3        1 SUBUNIT  0
   26 C26       -1.3518    -4.8845    -6.2724 C.3        1 SUBUNIT  0
   27 C27       -1.2466    -6.3968    -6.5252 C.3        1 SUBUNIT  0
   28 O28       -2.4972    -6.8434    -7.0026 O.3        1 SUBUNIT  0
   29 C29        4.2339    -0.3469    -4.2074 C.3        1 SUBUNIT  0
   30 O30        3.1239    -1.2442    -4.2564 O.3        1 SUBUNIT  0
   31 O31        3.1470     0.9580    -2.5975 O.3        1 SUBUNIT  0
   32 O32        1.7970     2.4247    -0.7235 O.2        1 SUBUNIT  0
   33 C33       -2.4951     1.9518     1.7550 C.2        1 SUBUNIT  0
   34 C34       -3.6366     2.1175     2.5636 C.2        1 SUBUNIT  0
   35 H35       -7.3493     1.0097     1.7574 H          1 SUBUNIT  0
   36 H36       -6.8086    -0.2815     2.8031 H          1 SUBUNIT  0
   37 H37       -7.8139     0.9970     3.4417 H          1 SUBUNIT  0
   38 H38       -5.6694    -0.1908     1.1035 H          1 SUBUNIT  0
   39 H39       -3.6701    -0.4653    -0.3292 H          1 SUBUNIT  0
   40 H40       -0.3788     2.5361     0.6419 H          1 SUBUNIT  0
   41 H41       -1.0016    -2.2696    -2.6521 H          1 SUBUNIT  0
   42 H42       -1.0840    -2.9149    -4.5288 H          1 SUBUNIT  0
   43 H43        0.7797    -2.4437    -6.8403 H          1 SUBUNIT  0
   44 H44       -0.9268    -0.4508    -6.3304 H          1 SUBUNIT  0
   45 H45       -1.8378    -2.0360    -9.1136 H          1 SUBUNIT  0
   46 H46       -2.2185    -2.2325    -6.8642 H          1 SUBUNIT  0
   47 H47       -3.2893    -4.1257    -7.7962 H          1 SUBUNIT  0
   48 H48       -0.4617    -4.3091    -8.1471 H          1 SUBUNIT  0
   49 H49       -2.2814    -4.6763    -5.7850 H          1 SUBUNIT  0
   50 H50       -0.9870    -6.9090    -5.6223 H          1 SUBUNIT  0
   51 H51       -0.4881    -6.5918    -7.2543 H          1 SUBUNIT  0
   52 H52       -2.4576    -7.7881    -7.1687 H          1 SUBUNIT  0
   53 H53        3.9080     0.6383    -4.4683 H          1 SUBUNIT  0
   54 H54        4.6415    -0.3375    -3.2182 H          1 SUBUNIT  0
   55 H55        4.9839    -0.6693    -4.8992 H          1 SUBUNIT  0
   56 H56        3.1534     1.7310    -2.0283 H          1 SUBUNIT  0
   57 H57       -1.6217     2.5459     1.9259 H          1 SUBUNIT  0
   58 H58       -3.6242     2.8257     3.3656 H          1 SUBUNIT  0
@<TRIPOS>BOND
    1     1     2 1
    2     1    35 1
    3     1    36 1
    4     1    37 1
    5     2     3 1
    6     3     4 2
    7     4     5 1
    8     4    38 1
    9     5     6 2
   10     5    39 1
   11     6     7 1
   12     6    33 1
   13     7    16 1
   14     8     9 1
   15     8    11 2
   16     9    10 1
   17     9    32 2
   18    10     7 2
   19    10    40 1
   20    11    12 1
   21    11    31 1
   22    12    13 2
   23    13    14 1
   24    13    17 1
   25    14    15 2
   26    14    41 1
   27    15     8 1
   28    16    15 1
   29    17    18 1
   30    18    19 1
   31    18    25 1
   32    18    42 1
   33    19    20 1
   34    19    43 1
   35    20    44 1
   36    21    22 1
   37    21    45 1
   38    22    19 1
   39    22    46 1
   40    23    24 1
   41    23    47 1
   42    24    22 1
   43    24    48 1
   44    25    26 1
   45    26    24 1
   46    26    27 1
   47    26    49 1
   48    27    28 1
   49    27    50 1
   50    27    51 1
   51    28    52 1
   52    29    30 1
   53    29    53 1
   54    29    54 1
   55    29    55 1
   56    30    12 1
   57    31    56 1
   58    33    34 2
   59    33    57 1
   60    34     3 1
   61    34    58 1
@<TRIPOS>SUBSTRUCTURE
1   ****   1
@<SCITEGIC>MOL_PROPERTY
Estimate
SciTegic.value.StringValue
0.638522

@<SCITEGIC>MOL_PROPERTY
FitValue
SciTegic.value.StringValue
7.19342

@<SCITEGIC>MOL_PROPERTY
Forcefield
SciTegic.value.StringValue
CHARMm

@<SCITEGIC>MOL_PROPERTY
PartialChargeMethod
SciTegic.value.StringValue
MomanyRone

@<SCITEGIC>MOL_PROPERTY
UseResidueTemplateCharge
SciTegic.value.StringValue
True

@<SCITEGIC>MOL_PROPERTY
ForcefieldBase
SciTegic.value.StringValue
CHARMm

@<SCITEGIC>MOL_PROPERTY
ForcefieldFFML
SciTegic.value.StringValue
<?xml version="1.0" encoding="UTF-8"?>
"<!DOCTYPE ffml SYSTEM "Ffml.dtd">"
"<ffml version="1.0">"
"<forcefield name="CHARMm" derivedFrom="CHARMm" base="CHARMm">"
<atomTypes>
</atomTypes>
<parameters>
"<angle atom1="OE" atom2="CUA1" atom3="C6R">"
<quadratic
"refValue="118.033""
"forceConstant="56.6667"/>"
</angle>
</parameters>
</forcefield>
</ffml>

@<SCITEGIC>MOL_PROPERTY
Initial Potential Energy
SciTegic.value.StringValue
75.83826

@<SCITEGIC>MOL_PROPERTY
Initial RMS Gradient
SciTegic.value.StringValue
16.8694

@<SCITEGIC>MOL_PROPERTY
Minimization Criteria
SciTegic.value.StringValue
CONJUG> Minimization exiting with gradient tolerance ( 0.0100000) satisfied.

@<SCITEGIC>MOL_PROPERTY
CHARMm Energy
SciTegic.value.StringValue
38.43431

@<SCITEGIC>MOL_PROPERTY
Potential Energy
SciTegic.value.StringValue
38.43431

@<SCITEGIC>MOL_PROPERTY
RMS Gradient
SciTegic.value.StringValue
0.00993

@<SCITEGIC>MOL_PROPERTY
Bond Energy
SciTegic.value.StringValue
3.26692

@<SCITEGIC>MOL_PROPERTY
Angle Energy
SciTegic.value.StringValue
13.63241

@<SCITEGIC>MOL_PROPERTY
Urey-Bradley Energy
SciTegic.value.StringValue
0

@<SCITEGIC>MOL_PROPERTY
Dihedral Energy
SciTegic.value.StringValue
31.52459

@<SCITEGIC>MOL_PROPERTY
Improper Energy
SciTegic.value.StringValue
0.27596

@<SCITEGIC>MOL_PROPERTY
Van der Waals Energy
SciTegic.value.StringValue
1.26205

@<SCITEGIC>MOL_PROPERTY
Electrostatic Energy
SciTegic.value.StringValue
-11.52761

@<SCITEGIC>MOL_PROPERTY
Hydrogen Bond Energy
SciTegic.value.StringValue
0

@<SCITEGIC>MOL_PROPERTY
Solvation Free Energy
SciTegic.value.StringValue
0

@<SCITEGIC>MOL_PROPERTY
REMARK99
SciTegic.value.StringValue
REMARK  99  MacroMolecule created from Mol2 file
REMARK  99  pectolinarigenin-7-O-�_-D-glucopyranoside.cdx
REMARK  99  PROTEIN
REMARK  99  USER_CHARGES
REMARK  99
REMARK  99

@<SCITEGIC>ATOM_PROPERTY
Formal Charge
SciTegic.value.StringValue
1 0
2 0
3 0
4 0
5 0
6 0
7 0
8 0
9 0
10 0
11 0
12 0
13 0
14 0
15 0
16 0
17 0
18 0
19 0
20 0
21 0
22 0
23 0
24 0
25 0
26 0
27 0
28 0
29 0
30 0
31 0
32 0
33 0
34 0
35 0
36 0
37 0
38 0
39 0
40 0
41 0
42 0
43 0
44 0
45 0
46 0
47 0
48 0
49 0
50 0
51 0
52 0
53 0
54 0
55 0
56 0
57 0
58 0

@<SCITEGIC>ATOM_PROPERTY
pdb_tempFactor
SciTegic.value.DoubleValue
1 0
2 0
3 0
4 0
5 0
6 0
7 0
8 0
9 0
10 0
11 0
12 0
13 0
14 0
15 0
16 0
17 0
18 0
19 0
20 0
21 0
22 0
23 0
24 0
25 0
26 0
27 0
28 0
29 0
30 0
31 0
32 0
33 0
34 0
35 0
36 0
37 0
38 0
39 0
40 0
41 0
42 0
43 0
44 0
45 0
46 0
47 0
48 0
49 0
50 0
51 0
52 0
53 0
54 0
55 0
56 0
57 0
58 0

@<SCITEGIC>ATOM_PROPERTY
pdb_occupancy
SciTegic.value.DoubleValue
1 1
2 1
3 1
4 1
5 1
6 1
7 1
8 1
9 1
10 1
11 1
12 1
13 1
14 1
15 1
16 1
17 1
18 1
19 1
20 1
21 1
22 1
23 1
24 1
25 1
26 1
27 1
28 1
29 1
30 1
31 1
32 1
33 1
34 1
35 1
36 1
37 1
38 1
39 1
40 1
41 1
42 1
43 1
44 1
45 1
46 1
47 1
48 1
49 1
50 1
51 1
52 1
53 1
54 1
55 1
56 1
57 1
58 1

@<TRIPOS>MOLECULE
0000007279
71  74  1  0  0
SMALL
FORMAL_CHARGES
@<TRIPOS>ATOM
    1 O1         0.8750    -3.9197    -9.1824 O.3        1 SUBUNIT  0
    2 C2         0.5402    -3.8654    -7.8122 C.3        1 SUBUNIT  0
    3 C3         0.4556    -2.3783    -7.3500 C.3        1 SUBUNIT  0
    4 C4         0.3110    -2.3256    -5.8083 C.3        1 SUBUNIT  0
    5 C5         1.3880    -3.1843    -5.1217 C.3        1 SUBUNIT  0
    6 O6         1.3608    -4.4980    -5.6216 O.3        1 SUBUNIT  0
    7 C7         1.6234    -4.6190    -7.0103 C.3        1 SUBUNIT  0
    8 C8         1.6262    -6.1349    -7.3307 C.3        1 SUBUNIT  0
    9 O9         2.9179    -6.6614    -7.0144 O.3        1 SUBUNIT  0
   10 C10        3.0073    -7.9636    -7.3403 C.2        1 SUBUNIT  0
   11 O11        2.0775    -8.6283    -7.7379 O.2        1 SUBUNIT  0
   12 C12        4.3798    -8.5616    -7.1471 C.3        1 SUBUNIT  0
   13 C13        4.5967    -9.7691    -8.0519 C.3        1 SUBUNIT  0
   14 C14        6.0803   -10.0878    -8.2825 C.3        1 SUBUNIT  0
   15 C15        3.8178   -11.0046    -7.5866 C.3        1 SUBUNIT  0
   16 C16        1.0905    -2.0386    -3.0736 C.2        1 SUBUNIT  0
   17 O17        1.1709    -3.2102    -3.7056 O.3        1 SUBUNIT  0
   18 C18        2.1612    -1.1006    -3.1516 C.2        1 SUBUNIT  0
   19 C19        2.0908     0.1170    -2.4651 C.2        1 SUBUNIT  0
   20 C20        0.9421     0.4430    -1.6870 C.2        1 SUBUNIT  0
   21 C21       -0.1286    -0.4951    -1.6090 C.2        1 SUBUNIT  0
   22 C22       -0.0518    -1.7394    -2.2888 C.2        1 SUBUNIT  0
   23 C23       -0.4200     1.9054    -0.1717 C.2        1 SUBUNIT  0
   24 C24       -1.3661     0.9487    -0.1668 C.2        1 SUBUNIT  0
   25 O25       -1.2149    -0.2084    -0.8678 O.3        1 SUBUNIT  0
   26 C26        0.8292     1.7199    -0.9621 C.2        1 SUBUNIT  0
   27 O27        1.6397     2.6090    -0.9292 O.2        1 SUBUNIT  0
   28 O28       -0.5963     3.0495     0.5009 O.3        1 SUBUNIT  0
   29 C29       -2.6291     1.1474     0.6296 C.2        1 SUBUNIT  0
   30 C30       -2.5633     1.7716     1.8640 C.2        1 SUBUNIT  0
   31 C31       -3.7504     1.9777     2.6182 C.2        1 SUBUNIT  0
   32 C32       -4.9808     1.5403     2.0990 C.2        1 SUBUNIT  0
   33 C33       -5.0254     0.9165     0.8458 C.2        1 SUBUNIT  0
   34 C34       -3.8595     0.7100     0.1104 C.2        1 SUBUNIT  0
   35 O35       -6.0981     1.7207     2.8036 O.3        1 SUBUNIT  0
   36 O36       -3.6821     2.5624     3.8121 O.3        1 SUBUNIT  0
   37 O37        3.1092     1.0084    -2.5602 O.3        1 SUBUNIT  0
   38 C38        3.8502    -0.3553    -4.6451 C.3        1 SUBUNIT  0
   39 O39        3.2401    -1.4008    -3.8801 O.3        1 SUBUNIT  0
   40 O40        0.4215    -0.9909    -5.3633 O.3        1 SUBUNIT  0
   41 O41       -0.6715    -1.7539    -7.9692 O.3        1 SUBUNIT  0
   42 H42        1.7302    -3.5059    -9.3194 H          1 SUBUNIT  0
   43 H43       -0.4116    -4.3250    -7.6454 H          1 SUBUNIT  0
   44 H44        1.3462    -1.8587    -7.6358 H          1 SUBUNIT  0
   45 H45       -0.6511    -2.7162    -5.5504 H          1 SUBUNIT  0
   46 H46        2.3445    -2.7508    -5.3267 H          1 SUBUNIT  0
   47 H47        2.5651    -4.1879    -7.2793 H          1 SUBUNIT  0
   48 H48        1.4092    -6.2918    -8.3667 H          1 SUBUNIT  0
   49 H49        0.8808    -6.6296    -6.7438 H          1 SUBUNIT  0
   50 H50        4.4647    -8.8847    -6.1306 H          1 SUBUNIT  0
   51 H51        5.1171    -7.8202    -7.3744 H          1 SUBUNIT  0
   52 H52        4.1942    -9.4872    -9.0024 H          1 SUBUNIT  0
   53 H53        6.5162   -10.4369    -7.3698 H          1 SUBUNIT  0
   54 H54        6.1700   -10.8451    -9.0331 H          1 SUBUNIT  0
   55 H55        6.5891    -9.2036    -8.6054 H          1 SUBUNIT  0
   56 H56        3.8862   -11.7705    -8.3307 H          1 SUBUNIT  0
   57 H57        4.2324   -11.3623    -6.6674 H          1 SUBUNIT  0
   58 H58        2.7910   -10.7435    -7.4370 H          1 SUBUNIT  0
   59 H59       -0.8509    -2.4466    -2.2094 H          1 SUBUNIT  0
   60 H60        0.0871     3.7236     0.4888 H          1 SUBUNIT  0
   61 H61       -1.6202     2.0982     2.2495 H          1 SUBUNIT  0
   62 H62       -5.9653     0.5947     0.4484 H          1 SUBUNIT  0
   63 H63       -3.9010     0.2227    -0.8412 H          1 SUBUNIT  0
   64 H64       -6.9403     1.4223     2.4526 H          1 SUBUNIT  0
   65 H65       -4.4801     2.6900     4.3304 H          1 SUBUNIT  0
   66 H66        3.0529     1.8518    -2.1051 H          1 SUBUNIT  0
   67 H67        3.1048     0.3547    -4.9369 H          1 SUBUNIT  0
   68 H68        4.3069    -0.7722    -5.5183 H          1 SUBUNIT  0
   69 H69        4.5948     0.1329    -4.0516 H          1 SUBUNIT  0
   70 H70       -0.2499    -0.4543    -5.7911 H          1 SUBUNIT  0
   71 H71       -0.5737    -1.7911    -8.9235 H          1 SUBUNIT  0
@<TRIPOS>BOND
    1     1     2 1
    2     1    42 1
    3     2     3 1
    4     2     7 1
    5     2    43 1
    6     3     4 1
    7     3    41 1
    8     3    44 1
    9     4     5 1
   10     4    40 1
   11     4    45 1
   12     5     6 1
   13     5    46 1
   14     7     6 1
   15     7     8 1
   16     7    47 1
   17     8     9 1
   18     8    48 1
   19     8    49 1
   20     9    10 1
   21    10    11 2
   22    10    12 1
   23    12    13 1
   24    12    50 1
   25    12    51 1
   26    13    14 1
   27    13    15 1
   28    13    52 1
   29    14    53 1
   30    14    54 1
   31    14    55 1
   32    15    56 1
   33    15    57 1
   34    15    58 1
   35    16    17 1
   36    16    18 2
   37    17     5 1
   38    18    19 1
   39    19    20 2
   40    19    37 1
   41    20    21 1
   42    20    26 1
   43    21    22 2
   44    22    16 1
   45    22    59 1
   46    23    24 2
   47    23    28 1
   48    24    25 1
   49    24    29 1
   50    25    21 1
   51    26    23 1
   52    26    27 2
   53    28    60 1
   54    29    30 2
   55    30    31 1
   56    30    61 1
   57    31    32 2
   58    31    36 1
   59    32    33 1
   60    32    35 1
   61    33    34 2
   62    33    62 1
   63    34    29 1
   64    34    63 1
   65    35    64 1
   66    36    65 1
   67    37    66 1
   68    38    39 1
   69    38    67 1
   70    38    68 1
   71    38    69 1
   72    39    18 1
   73    40    70 1
   74    41    71 1
@<TRIPOS>SUBSTRUCTURE
1   ****   1
@<SCITEGIC>MOL_PROPERTY
Estimate
SciTegic.value.StringValue
0.651256

@<SCITEGIC>MOL_PROPERTY
FitValue
SciTegic.value.StringValue
7.18485

@<SCITEGIC>MOL_PROPERTY
Forcefield
SciTegic.value.StringValue
CHARMm

@<SCITEGIC>MOL_PROPERTY
PartialChargeMethod
SciTegic.value.StringValue
MomanyRone

@<SCITEGIC>MOL_PROPERTY
UseResidueTemplateCharge
SciTegic.value.StringValue
True

@<SCITEGIC>MOL_PROPERTY
ForcefieldBase
SciTegic.value.StringValue
CHARMm

@<SCITEGIC>MOL_PROPERTY
ForcefieldFFML
SciTegic.value.StringValue
<?xml version="1.0" encoding="UTF-8"?>
"<!DOCTYPE ffml SYSTEM "Ffml.dtd">"
"<ffml version="1.0">"
"<forcefield name="CHARMm" derivedFrom="CHARMm" base="CHARMm">"
<atomTypes>
</atomTypes>
<parameters>
"<angle atom1="CUA1" atom2="OT" atom3="HO">"
<quadratic
"refValue="110""
"forceConstant="40"/>"
</angle>
"<angle atom1="OE" atom2="CUA1" atom3="C6R">"
<quadratic
"refValue="118.033""
"forceConstant="56.6667"/>"
</angle>
</parameters>
</forcefield>
</ffml>

@<SCITEGIC>MOL_PROPERTY
Initial Potential Energy
SciTegic.value.StringValue
63.9438

@<SCITEGIC>MOL_PROPERTY
Initial RMS Gradient
SciTegic.value.StringValue
17.81136

@<SCITEGIC>MOL_PROPERTY
Minimization Criteria
SciTegic.value.StringValue
CONJUG> Minimization exiting with gradient tolerance ( 0.0100000) satisfied.

@<SCITEGIC>MOL_PROPERTY
CHARMm Energy
SciTegic.value.StringValue
-1.30367

@<SCITEGIC>MOL_PROPERTY
Potential Energy
SciTegic.value.StringValue
-1.30367

@<SCITEGIC>MOL_PROPERTY
RMS Gradient
SciTegic.value.StringValue
0.00971

@<SCITEGIC>MOL_PROPERTY
Bond Energy
SciTegic.value.StringValue
2.44511

@<SCITEGIC>MOL_PROPERTY
Angle Energy
SciTegic.value.StringValue
14.41782

@<SCITEGIC>MOL_PROPERTY
Urey-Bradley Energy
SciTegic.value.StringValue
0

@<SCITEGIC>MOL_PROPERTY
Dihedral Energy
SciTegic.value.StringValue
39.75009

@<SCITEGIC>MOL_PROPERTY
Improper Energy
SciTegic.value.StringValue
0.42716

@<SCITEGIC>MOL_PROPERTY
Van der Waals Energy
SciTegic.value.StringValue
-8.39813

@<SCITEGIC>MOL_PROPERTY
Electrostatic Energy
SciTegic.value.StringValue
-49.94571

@<SCITEGIC>MOL_PROPERTY
Hydrogen Bond Energy
SciTegic.value.StringValue
0

@<SCITEGIC>MOL_PROPERTY
Solvation Free Energy
SciTegic.value.StringValue
0

@<SCITEGIC>MOL_PROPERTY
REMARK99
SciTegic.value.StringValue
REMARK  99  MacroMolecule created from Mol2 file
REMARK  99  0000007279
REMARK  99  PROTEIN
REMARK  99  USER_CHARGES
REMARK  99
REMARK  99

@<SCITEGIC>ATOM_PROPERTY
Formal Charge
SciTegic.value.StringValue
1 0
2 0
3 0
4 0
5 0
6 0
7 0
8 0
9 0
10 0
11 0
12 0
13 0
14 0
15 0
16 0
17 0
18 0
19 0
20 0
21 0
22 0
23 0
24 0
25 0
26 0
27 0
28 0
29 0
30 0
31 0
32 0
33 0
34 0
35 0
36 0
37 0
38 0
39 0
40 0
41 0
42 0
43 0
44 0
45 0
46 0
47 0
48 0
49 0
50 0
51 0
52 0
53 0
54 0
55 0
56 0
57 0
58 0
59 0
60 0
61 0
62 0
63 0
64 0
65 0
66 0
67 0
68 0
69 0
70 0
71 0

@<SCITEGIC>ATOM_PROPERTY
pdb_tempFactor
SciTegic.value.DoubleValue
1 0
2 0
3 0
4 0
5 0
6 0
7 0
8 0
9 0
10 0
11 0
12 0
13 0
14 0
15 0
16 0
17 0
18 0
19 0
20 0
21 0
22 0
23 0
24 0
25 0
26 0
27 0
28 0
29 0
30 0
31 0
32 0
33 0
34 0
35 0
36 0
37 0
38 0
39 0
40 0
41 0
42 0
43 0
44 0
45 0
46 0
47 0
48 0
49 0
50 0
51 0
52 0
53 0
54 0
55 0
56 0
57 0
58 0
59 0
60 0
61 0
62 0
63 0
64 0
65 0
66 0
67 0
68 0
69 0
70 0
71 0

@<SCITEGIC>ATOM_PROPERTY
pdb_occupancy
SciTegic.value.DoubleValue
1 1
2 1
3 1
4 1
5 1
6 1
7 1
8 1
9 1
10 1
11 1
12 1
13 1
14 1
15 1
16 1
17 1
18 1
19 1
20 1
21 1
22 1
23 1
24 1
25 1
26 1
27 1
28 1
29 1
30 1
31 1
32 1
33 1
34 1
35 1
36 1
37 1
38 1
39 1
40 1
41 1
42 1
43 1
44 1
45 1
46 1
47 1
48 1
49 1
50 1
51 1
52 1
53 1
54 1
55 1
56 1
57 1
58 1
59 1
60 1
61 1
62 1
63 1
64 1
65 1
66 1
67 1
68 1
69 1
70 1
71 1

@<TRIPOS>MOLECULE
hymexelsin.cdx
60  63  1  0  0
SMALL
FORMAL_CHARGES
@<TRIPOS>ATOM
    1 O1        -4.2115     1.5561    -3.1518 O.3        1 SUBUNIT  0
    2 C2        -3.2513     0.5209    -2.9907 C.3        1 SUBUNIT  0
    3 C3        -2.6242     0.1724    -4.3540 C.3        1 SUBUNIT  0
    4 C4        -1.4387    -0.8049    -4.1307 C.3        1 SUBUNIT  0
    5 C5        -0.4595    -0.2629    -3.0631 C.3        1 SUBUNIT  0
    6 O6        -1.1824     0.0035    -1.8549 O.3        1 SUBUNIT  0
    7 C7        -2.1899     1.0084    -1.9708 C.3        1 SUBUNIT  0
    8 C8        -2.7627     1.2079    -0.5621 C.3        1 SUBUNIT  0
    9 O9        -3.3614     0.0095    -0.1505 O.3        1 SUBUNIT  0
   10 C10       -3.5022    -0.0617     1.2635 C.3        1 SUBUNIT  0
   11 C11       -4.5262     0.9367     1.7801 C.3        1 SUBUNIT  0
   12 C12       -4.9785     0.2859     3.1263 C.3        1 SUBUNIT  0
   13 O13       -4.0907    -1.2884     1.6579 O.3        1 SUBUNIT  0
   14 C14       -4.5633    -1.1819     2.9766 C.3        1 SUBUNIT  0
   15 C15       -6.4720     0.4480     3.3445 C.3        1 SUBUNIT  0
   16 O16       -6.7696     1.8208     3.3945 O.3        1 SUBUNIT  0
   17 O17       -4.3278     0.8369     4.2633 O.3        1 SUBUNIT  0
   18 O18       -3.9454     2.2351     1.8940 O.3        1 SUBUNIT  0
   19 C19        1.5364    -0.8899    -1.9531 C.2        1 SUBUNIT  0
   20 O20        0.5480    -1.2205    -2.7918 O.3        1 SUBUNIT  0
   21 C21        4.3890    -0.4457    -4.2348 C.3        1 SUBUNIT  0
   22 O22        3.0665    -0.7299    -3.7828 O.3        1 SUBUNIT  0
   23 C23        2.8301    -0.6303    -2.4517 C.2        1 SUBUNIT  0
   24 C24        3.8796    -0.2610    -1.5939 C.2        1 SUBUNIT  0
   25 C25        3.6127    -0.1571    -0.1947 C.2        1 SUBUNIT  0
   26 C26        2.3214    -0.4348     0.3120 C.2        1 SUBUNIT  0
   27 C27        1.2869    -0.7880    -0.5635 C.2        1 SUBUNIT  0
   28 O28        2.0850    -0.3352     1.6431 O.3        1 SUBUNIT  0
   29 C29        3.0309     0.0096     2.5263 C.2        1 SUBUNIT  0
   30 C30        4.3977     0.2980     2.0704 C.2        1 SUBUNIT  0
   31 C31        4.6880     0.2109     0.7510 C.2        1 SUBUNIT  0
   32 O32        2.8112     0.0964     3.7249 O.2        1 SUBUNIT  0
   33 O33       -0.7333    -0.9885    -5.3461 O.3        1 SUBUNIT  0
   34 O34       -3.5942    -0.4389    -5.1843 O.3        1 SUBUNIT  0
   35 H35       -3.7770     2.3477    -3.4777 H          1 SUBUNIT  0
   36 H36       -3.7064    -0.3729    -2.6179 H          1 SUBUNIT  0
   37 H37       -2.2728     1.0655    -4.8270 H          1 SUBUNIT  0
   38 H38       -1.8408    -1.7361    -3.7899 H          1 SUBUNIT  0
   39 H39       -0.0051     0.6335    -3.4304 H          1 SUBUNIT  0
   40 H40       -1.8184     1.9449    -2.3313 H          1 SUBUNIT  0
   41 H41       -3.4870     1.9954    -0.5695 H          1 SUBUNIT  0
   42 H42       -1.9753     1.4686     0.1139 H          1 SUBUNIT  0
   43 H43       -2.5130     0.0975     1.6389 H          1 SUBUNIT  0
   44 H44       -5.3665     1.1102     1.1408 H          1 SUBUNIT  0
   45 H45       -3.8237    -1.4678     3.6951 H          1 SUBUNIT  0
   46 H46       -5.4020    -1.8284     3.1298 H          1 SUBUNIT  0
   47 H47       -6.7617    -0.0232     4.2604 H          1 SUBUNIT  0
   48 H48       -7.0062    -0.0078     2.5372 H          1 SUBUNIT  0
   49 H49       -6.5128     2.2343     2.5670 H          1 SUBUNIT  0
   50 H50       -3.3771     0.7518     4.1604 H          1 SUBUNIT  0
   51 H51       -4.5818     2.8370     2.2868 H          1 SUBUNIT  0
   52 H52        4.6467     0.5596    -3.9741 H          1 SUBUNIT  0
   53 H53        5.0771    -1.1218    -3.7719 H          1 SUBUNIT  0
   54 H54        4.4353    -0.5617    -5.2975 H          1 SUBUNIT  0
   55 H55        4.8574    -0.0619    -1.9804 H          1 SUBUNIT  0
   56 H56        0.3063    -0.9812    -0.1814 H          1 SUBUNIT  0
   57 H57        5.1554     0.5740     2.7737 H          1 SUBUNIT  0
   58 H58        5.6794     0.4051     0.3983 H          1 SUBUNIT  0
   59 H59       -1.1281    -0.4436    -6.0307 H          1 SUBUNIT  0
   60 H60       -4.3262     0.1670    -5.3209 H          1 SUBUNIT  0
@<TRIPOS>BOND
    1     1     2 1
    2     1    35 1
    3     2     3 1
    4     2     7 1
    5     2    36 1
    6     3     4 1
    7     3    34 1
    8     3    37 1
    9     4     5 1
   10     4    33 1
   11     4    38 1
   12     5     6 1
   13     5    39 1
   14     7     6 1
   15     7     8 1
   16     7    40 1
   17     8     9 1
   18     8    41 1
   19     8    42 1
   20     9    10 1
   21    10    11 1
   22    10    13 1
   23    10    43 1
   24    11    12 1
   25    11    18 1
   26    11    44 1
   27    12    15 1
   28    12    17 1
   29    13    14 1
   30    14    12 1
   31    14    45 1
   32    14    46 1
   33    15    16 1
   34    15    47 1
   35    15    48 1
   36    16    49 1
   37    17    50 1
   38    18    51 1
   39    19    20 1
   40    20     5 1
   41    21    22 1
   42    21    52 1
   43    21    53 1
   44    21    54 1
   45    22    23 1
   46    23    19 2
   47    23    24 1
   48    24    25 2
   49    24    55 1
   50    25    26 1
   51    25    31 1
   52    26    27 2
   53    26    28 1
   54    27    19 1
   55    27    56 1
   56    28    29 1
   57    29    30 1
   58    29    32 2
   59    30    57 1
   60    31    30 2
   61    31    58 1
   62    33    59 1
   63    34    60 1
@<TRIPOS>SUBSTRUCTURE
1   ****   1
@<SCITEGIC>MOL_PROPERTY
Estimate
SciTegic.value.StringValue
0.672052

@<SCITEGIC>MOL_PROPERTY
FitValue
SciTegic.value.StringValue
7.1712

@<SCITEGIC>MOL_PROPERTY
Forcefield
SciTegic.value.StringValue
CHARMm

@<SCITEGIC>MOL_PROPERTY
PartialChargeMethod
SciTegic.value.StringValue
MomanyRone

@<SCITEGIC>MOL_PROPERTY
UseResidueTemplateCharge
SciTegic.value.StringValue
True

@<SCITEGIC>MOL_PROPERTY
ForcefieldBase
SciTegic.value.StringValue
CHARMm

@<SCITEGIC>MOL_PROPERTY
ForcefieldFFML
SciTegic.value.StringValue
<?xml version="1.0" encoding="UTF-8"?>
"<!DOCTYPE ffml SYSTEM "Ffml.dtd">"
"<ffml version="1.0">"
"<forcefield name="CHARMm" derivedFrom="CHARMm" base="CHARMm">"
<atomTypes>
</atomTypes>
<parameters>
</parameters>
</forcefield>
</ffml>

@<SCITEGIC>MOL_PROPERTY
Initial Potential Energy
SciTegic.value.StringValue
72.20477

@<SCITEGIC>MOL_PROPERTY
Initial RMS Gradient
SciTegic.value.StringValue
14.08148

@<SCITEGIC>MOL_PROPERTY
Minimization Criteria
SciTegic.value.StringValue
CONJUG> Minimization exiting with gradient tolerance ( 0.0100000) satisfied.

@<SCITEGIC>MOL_PROPERTY
CHARMm Energy
SciTegic.value.StringValue
24.33946

@<SCITEGIC>MOL_PROPERTY
Potential Energy
SciTegic.value.StringValue
24.33946

@<SCITEGIC>MOL_PROPERTY
RMS Gradient
SciTegic.value.StringValue
0.00909

@<SCITEGIC>MOL_PROPERTY
Bond Energy
SciTegic.value.StringValue
1.22157

@<SCITEGIC>MOL_PROPERTY
Angle Energy
SciTegic.value.StringValue
15.90905

@<SCITEGIC>MOL_PROPERTY
Urey-Bradley Energy
SciTegic.value.StringValue
0

@<SCITEGIC>MOL_PROPERTY
Dihedral Energy
SciTegic.value.StringValue
59.04468

@<SCITEGIC>MOL_PROPERTY
Improper Energy
SciTegic.value.StringValue
0.02469

@<SCITEGIC>MOL_PROPERTY
Van der Waals Energy
SciTegic.value.StringValue
-2.55824

@<SCITEGIC>MOL_PROPERTY
Electrostatic Energy
SciTegic.value.StringValue
-49.30229

@<SCITEGIC>MOL_PROPERTY
Hydrogen Bond Energy
SciTegic.value.StringValue
0

@<SCITEGIC>MOL_PROPERTY
Solvation Free Energy
SciTegic.value.StringValue
0

@<SCITEGIC>MOL_PROPERTY
REMARK99
SciTegic.value.StringValue
REMARK  99  MacroMolecule created from Mol2 file
REMARK  99  hymexelsin.cdx
REMARK  99  PROTEIN
REMARK  99  USER_CHARGES
REMARK  99
REMARK  99

@<SCITEGIC>ATOM_PROPERTY
Formal Charge
SciTegic.value.StringValue
1 0
2 0
3 0
4 0
5 0
6 0
7 0
8 0
9 0
10 0
11 0
12 0
13 0
14 0
15 0
16 0
17 0
18 0
19 0
20 0
21 0
22 0
23 0
24 0
25 0
26 0
27 0
28 0
29 0
30 0
31 0
32 0
33 0
34 0
35 0
36 0
37 0
38 0
39 0
40 0
41 0
42 0
43 0
44 0
45 0
46 0
47 0
48 0
49 0
50 0
51 0
52 0
53 0
54 0
55 0
56 0
57 0
58 0
59 0
60 0

@<SCITEGIC>ATOM_PROPERTY
pdb_tempFactor
SciTegic.value.DoubleValue
1 0
2 0
3 0
4 0
5 0
6 0
7 0
8 0
9 0
10 0
11 0
12 0
13 0
14 0
15 0
16 0
17 0
18 0
19 0
20 0
21 0
22 0
23 0
24 0
25 0
26 0
27 0
28 0
29 0
30 0
31 0
32 0
33 0
34 0
35 0
36 0
37 0
38 0
39 0
40 0
41 0
42 0
43 0
44 0
45 0
46 0
47 0
48 0
49 0
50 0
51 0
52 0
53 0
54 0
55 0
56 0
57 0
58 0
59 0
60 0

@<SCITEGIC>ATOM_PROPERTY
pdb_occupancy
SciTegic.value.DoubleValue
1 1
2 1
3 1
4 1
5 1
6 1
7 1
8 1
9 1
10 1
11 1
12 1
13 1
14 1
15 1
16 1
17 1
18 1
19 1
20 1
21 1
22 1
23 1
24 1
25 1
26 1
27 1
28 1
29 1
30 1
31 1
32 1
33 1
34 1
35 1
36 1
37 1
38 1
39 1
40 1
41 1
42 1
43 1
44 1
45 1
46 1
47 1
48 1
49 1
50 1
51 1
52 1
53 1
54 1
55 1
56 1
57 1
58 1
59 1
60 1

@<TRIPOS>MOLECULE
Nepitrin.cdx
56  59  1  0  0
SMALL
FORMAL_CHARGES
@<TRIPOS>ATOM
    1 C1        -2.3028     0.9444     0.8887 C.2        1 SUBUNIT  0
    2 C2        -0.9832     0.8424     0.1848 C.2        1 SUBUNIT  0
    3 C3        -0.1477     1.9064     0.2315 C.2        1 SUBUNIT  0
    4 C4         1.1614     1.8439    -0.4540 C.2        1 SUBUNIT  0
    5 O5         1.8815     2.8272    -0.3655 O.2        1 SUBUNIT  0
    6 O6        -5.9191     1.2337     2.8618 O.3        1 SUBUNIT  0
    7 C7        -4.7590     1.1458     2.2325 C.2        1 SUBUNIT  0
    8 C8        -4.4591    -0.0060     1.4982 C.2        1 SUBUNIT  0
    9 C9        -3.2195    -0.1146     0.8283 C.2        1 SUBUNIT  0
   10 C10       -3.8423     2.2049     2.2928 C.2        1 SUBUNIT  0
   11 C11       -2.6138     2.1081     1.6345 C.2        1 SUBUNIT  0
   12 O12       -4.1322     3.2897     3.0021 O.3        1 SUBUNIT  0
   13 O13       -0.6700    -0.2780    -0.5000 O.3        1 SUBUNIT  0
   14 C14        0.4885    -0.4483    -1.1494 C.2        1 SUBUNIT  0
   15 C15        1.4719     0.5861    -1.1724 C.2        1 SUBUNIT  0
   16 C16        2.6863     0.3835    -1.8731 C.2        1 SUBUNIT  0
   17 O17        3.6113     1.3598    -1.8920 O.3        1 SUBUNIT  0
   18 C18        2.9178    -0.8260    -2.5441 C.2        1 SUBUNIT  0
   19 C19        1.9571    -1.8568    -2.5377 C.2        1 SUBUNIT  0
   20 C20        0.7311    -1.6697    -1.8321 C.2        1 SUBUNIT  0
   21 O21        2.1906    -3.0034    -3.1682 O.3        1 SUBUNIT  0
   22 C22        1.0597    -3.7628    -3.6042 C.3        1 SUBUNIT  0
   23 C23        1.5183    -5.0032    -4.4059 C.3        1 SUBUNIT  0
   24 O24        2.4191    -5.7656    -3.6216 O.3        1 SUBUNIT  0
   25 O25        2.4093    -5.7515    -6.5438 O.3        1 SUBUNIT  0
   26 C26        2.1687    -4.6003    -5.7522 C.3        1 SUBUNIT  0
   27 O27        1.9067    -3.0889    -7.6298 O.3        1 SUBUNIT  0
   28 C28        1.2369    -3.6256    -6.5091 C.3        1 SUBUNIT  0
   29 O29        0.2049    -2.9658    -4.4147 O.3        1 SUBUNIT  0
   30 C30        0.7803    -2.4555    -5.5985 C.3        1 SUBUNIT  0
   31 C31       -0.2770    -1.5612    -6.2543 C.3        1 SUBUNIT  0
   32 O32       -0.4826    -0.4300    -5.4432 O.3        1 SUBUNIT  0
   33 C33        4.1358    -0.6290    -4.5849 C.3        1 SUBUNIT  0
   34 O34        4.0755    -1.0042    -3.2207 O.3        1 SUBUNIT  0
   35 H35       -0.4334     2.7902     0.7628 H          1 SUBUNIT  0
   36 H36       -6.5448     0.5069     2.8187 H          1 SUBUNIT  0
   37 H37       -5.1684    -0.8052     1.4437 H          1 SUBUNIT  0
   38 H38       -2.9818    -1.0008     0.2778 H          1 SUBUNIT  0
   39 H39       -1.9093     2.9113     1.6935 H          1 SUBUNIT  0
   40 H40       -3.4976     4.0075     3.0624 H          1 SUBUNIT  0
   41 H41        4.4357     1.2309    -2.3667 H          1 SUBUNIT  0
   42 H42       -0.0035    -2.4476    -1.8173 H          1 SUBUNIT  0
   43 H43        0.5213    -4.0831    -2.7367 H          1 SUBUNIT  0
   44 H44        0.6583    -5.5970    -4.6353 H          1 SUBUNIT  0
   45 H45        2.6633    -6.5622    -4.0984 H          1 SUBUNIT  0
   46 H46        2.8121    -5.4898    -7.3750 H          1 SUBUNIT  0
   47 H47        3.1028    -4.1164    -5.5569 H          1 SUBUNIT  0
   48 H48        2.6892    -2.6153    -7.3384 H          1 SUBUNIT  0
   49 H49        0.3760    -4.1800    -6.8197 H          1 SUBUNIT  0
   50 H50        1.6578    -1.8743    -5.4058 H          1 SUBUNIT  0
   51 H51       -1.1938    -2.1022    -6.3616 H          1 SUBUNIT  0
   52 H52        0.0626    -1.2532    -7.2211 H          1 SUBUNIT  0
   53 H53       -1.1442     0.1368    -5.8465 H          1 SUBUNIT  0
   54 H54        3.4670     0.1876    -4.7602 H          1 SUBUNIT  0
   55 H55        3.8520    -1.4600    -5.1963 H          1 SUBUNIT  0
   56 H56        5.1341    -0.3311    -4.8290 H          1 SUBUNIT  0
@<TRIPOS>BOND
    1     1     2 1
    2     2     3 2
    3     2    13 1
    4     3     4 1
    5     3    35 1
    6     4     5 2
    7     6     7 1
    8     6    36 1
    9     7     8 2
   10     7    10 1
   11     8     9 1
   12     8    37 1
   13     9     1 2
   14     9    38 1
   15    10    11 2
   16    10    12 1
   17    11     1 1
   18    11    39 1
   19    12    40 1
   20    13    14 1
   21    14    15 2
   22    15     4 1
   23    15    16 1
   24    16    17 1
   25    16    18 2
   26    17    41 1
   27    18    19 1
   28    19    20 2
   29    19    21 1
   30    20    14 1
   31    20    42 1
   32    21    22 1
   33    22    23 1
   34    22    29 1
   35    22    43 1
   36    23    24 1
   37    23    44 1
   38    24    45 1
   39    25    26 1
   40    25    46 1
   41    26    23 1
   42    26    47 1
   43    27    28 1
   44    27    48 1
   45    28    26 1
   46    28    49 1
   47    29    30 1
   48    30    28 1
   49    30    31 1
   50    30    50 1
   51    31    32 1
   52    31    51 1
   53    31    52 1
   54    32    53 1
   55    33    34 1
   56    33    54 1
   57    33    55 1
   58    33    56 1
   59    34    18 1
@<TRIPOS>SUBSTRUCTURE
1   ****   1
@<SCITEGIC>MOL_PROPERTY
Estimate
SciTegic.value.StringValue
0.675682

@<SCITEGIC>MOL_PROPERTY
FitValue
SciTegic.value.StringValue
7.16886

@<SCITEGIC>MOL_PROPERTY
Forcefield
SciTegic.value.StringValue
CHARMm

@<SCITEGIC>MOL_PROPERTY
PartialChargeMethod
SciTegic.value.StringValue
MomanyRone

@<SCITEGIC>MOL_PROPERTY
UseResidueTemplateCharge
SciTegic.value.StringValue
True

@<SCITEGIC>MOL_PROPERTY
ForcefieldBase
SciTegic.value.StringValue
CHARMm

@<SCITEGIC>MOL_PROPERTY
ForcefieldFFML
SciTegic.value.StringValue
<?xml version="1.0" encoding="UTF-8"?>
"<!DOCTYPE ffml SYSTEM "Ffml.dtd">"
"<ffml version="1.0">"
"<forcefield name="CHARMm" derivedFrom="CHARMm" base="CHARMm">"
<atomTypes>
</atomTypes>
<parameters>
"<angle atom1="OE" atom2="CUA1" atom3="C6R">"
<quadratic
"refValue="118.033""
"forceConstant="56.6667"/>"
</angle>
</parameters>
</forcefield>
</ffml>

@<SCITEGIC>MOL_PROPERTY
Initial Potential Energy
SciTegic.value.StringValue
95.3023

@<SCITEGIC>MOL_PROPERTY
Initial RMS Gradient
SciTegic.value.StringValue
20.10953

@<SCITEGIC>MOL_PROPERTY
Minimization Criteria
SciTegic.value.StringValue
CONJUG> Minimization exiting with gradient tolerance ( 0.0100000) satisfied.

@<SCITEGIC>MOL_PROPERTY
CHARMm Energy
SciTegic.value.StringValue
24.20568

@<SCITEGIC>MOL_PROPERTY
Potential Energy
SciTegic.value.StringValue
24.20568

@<SCITEGIC>MOL_PROPERTY
RMS Gradient
SciTegic.value.StringValue
0.00965

@<SCITEGIC>MOL_PROPERTY
Bond Energy
SciTegic.value.StringValue
2.4678

@<SCITEGIC>MOL_PROPERTY
Angle Energy
SciTegic.value.StringValue
15.55046

@<SCITEGIC>MOL_PROPERTY
Urey-Bradley Energy
SciTegic.value.StringValue
0

@<SCITEGIC>MOL_PROPERTY
Dihedral Energy
SciTegic.value.StringValue
33.47849

@<SCITEGIC>MOL_PROPERTY
Improper Energy
SciTegic.value.StringValue
0.24749

@<SCITEGIC>MOL_PROPERTY
Van der Waals Energy
SciTegic.value.StringValue
4.36417

@<SCITEGIC>MOL_PROPERTY
Electrostatic Energy
SciTegic.value.StringValue
-31.90272

@<SCITEGIC>MOL_PROPERTY
Hydrogen Bond Energy
SciTegic.value.StringValue
0

@<SCITEGIC>MOL_PROPERTY
Solvation Free Energy
SciTegic.value.StringValue
0

@<SCITEGIC>MOL_PROPERTY
REMARK99
SciTegic.value.StringValue
REMARK  99  MacroMolecule created from Mol2 file
REMARK  99  Nepitrin.cdx
REMARK  99  PROTEIN
REMARK  99  USER_CHARGES
REMARK  99
REMARK  99

@<SCITEGIC>ATOM_PROPERTY
Formal Charge
SciTegic.value.StringValue
1 0
2 0
3 0
4 0
5 0
6 0
7 0
8 0
9 0
10 0
11 0
12 0
13 0
14 0
15 0
16 0
17 0
18 0
19 0
20 0
21 0
22 0
23 0
24 0
25 0
26 0
27 0
28 0
29 0
30 0
31 0
32 0
33 0
34 0
35 0
36 0
37 0
38 0
39 0
40 0
41 0
42 0
43 0
44 0
45 0
46 0
47 0
48 0
49 0
50 0
51 0
52 0
53 0
54 0
55 0
56 0

@<SCITEGIC>ATOM_PROPERTY
pdb_tempFactor
SciTegic.value.DoubleValue
1 0
2 0
3 0
4 0
5 0
6 0
7 0
8 0
9 0
10 0
11 0
12 0
13 0
14 0
15 0
16 0
17 0
18 0
19 0
20 0
21 0
22 0
23 0
24 0
25 0
26 0
27 0
28 0
29 0
30 0
31 0
32 0
33 0
34 0
35 0
36 0
37 0
38 0
39 0
40 0
41 0
42 0
43 0
44 0
45 0
46 0
47 0
48 0
49 0
50 0
51 0
52 0
53 0
54 0
55 0
56 0

@<SCITEGIC>ATOM_PROPERTY
pdb_occupancy
SciTegic.value.DoubleValue
1 1
2 1
3 1
4 1
5 1
6 1
7 1
8 1
9 1
10 1
11 1
12 1
13 1
14 1
15 1
16 1
17 1
18 1
19 1
20 1
21 1
22 1
23 1
24 1
25 1
26 1
27 1
28 1
29 1
30 1
31 1
32 1
33 1
34 1
35 1
36 1
37 1
38 1
39 1
40 1
41 1
42 1
43 1
44 1
45 1
46 1
47 1
48 1
49 1
50 1
51 1
52 1
53 1
54 1
55 1
56 1

@<TRIPOS>MOLECULE
6058.cdx
110  111  1  0  0
SMALL
FORMAL_CHARGES
@<TRIPOS>ATOM
    1 C1         4.9729    -0.8318    13.1976 C.3        1 SUBUNIT  0
    2 C2         6.0391    -1.3561    12.2382 C.3        1 SUBUNIT  0
    3 C3         5.9628    -0.7099    10.8350 C.3        1 SUBUNIT  0
    4 C4         4.7235    -1.1673    10.0498 C.3        1 SUBUNIT  0
    5 C5         4.6799    -0.5573     8.6506 C.3        1 SUBUNIT  0
    6 C6         3.4407    -1.0147     7.8654 C.3        1 SUBUNIT  0
    7 C7         3.3281    -0.3086     6.5009 C.3        1 SUBUNIT  0
    8 C8         4.3475    -0.8261     5.4870 C.3        1 SUBUNIT  0
    9 C9         4.2234    -0.1526     4.1209 C.3        1 SUBUNIT  0
   10 C10        5.2137    -0.7085     3.0978 C.3        1 SUBUNIT  0
   11 C11        5.1272     0.0240     1.7583 C.3        1 SUBUNIT  0
   12 C12        3.8811    -0.3200     0.9564 C.3        1 SUBUNIT  0
   13 C13        3.7191     0.5204    -0.2900 C.3        1 SUBUNIT  0
   14 C14        4.1294    -0.2237    -1.5658 C.3        1 SUBUNIT  0
   15 O15        5.5375    -0.4146    -1.5210 O.3        1 SUBUNIT  0
   16 C16        3.8136     0.6453    -2.7941 C.3        1 SUBUNIT  0
   17 O17        2.4055     0.8362    -2.8388 O.3        1 SUBUNIT  0
   18 C18        1.8664     0.3244    -4.0412 C.3        1 SUBUNIT  0
   19 C19        0.4476    -0.1807    -3.8042 C.3        1 SUBUNIT  0
   20 O20       -0.0473    -0.6961    -5.0009 O.3        1 SUBUNIT  0
   21 O21       -1.0617    -0.0522    -1.3239 O.3        1 SUBUNIT  0
   22 C22       -1.5970     0.5599    -2.4842 C.3        1 SUBUNIT  0
   23 C23       -0.4371     0.9791    -3.3690 C.3        1 SUBUNIT  0
   24 C24       -2.5254    -0.4537    -3.1508 C.3        1 SUBUNIT  0
   25 C25       -3.7624    -0.7823    -2.3132 C.3        1 SUBUNIT  0
   26 C26       -4.5879     0.4338    -1.9511 C.3        1 SUBUNIT  0
   27 C27       -4.4131     0.8774    -0.4884 C.3        1 SUBUNIT  0
   28 C28       -5.0857     2.2022    -0.1926 C.3        1 SUBUNIT  0
   29 C29       -4.8905     2.6634     1.2620 C.3        1 SUBUNIT  0
   30 C30       -5.2334     4.1336     1.4766 C.3        1 SUBUNIT  0
   31 C31       -4.8845     4.6170     2.8755 C.3        1 SUBUNIT  0
   32 C32       -5.1627     6.1014     3.0876 C.3        1 SUBUNIT  0
   33 C33       -4.3777     6.9761     2.0972 C.3        1 SUBUNIT  0
   34 C34       -4.4095     8.4385     2.4916 C.2        1 SUBUNIT  0
   35 C35       -3.6326     9.0024     3.4229 C.2        1 SUBUNIT  0
   36 C36       -4.0038    10.4648     3.4991 C.3        1 SUBUNIT  0
   37 O37       -5.0377    10.6439     2.4999 O.3        1 SUBUNIT  0
   38 C38       -5.2694     9.4541     1.9326 C.2        1 SUBUNIT  0
   39 O39       -6.0883     9.2334     1.0510 O.2        1 SUBUNIT  0
   40 C40       -2.8387    11.3820     3.1718 C.3        1 SUBUNIT  0
   41 O41       -6.5283     6.3225     2.8706 O.3        1 SUBUNIT  0
   42 O42       -5.7602     1.8891     2.0588 O.3        1 SUBUNIT  0
   43 C43        2.8268    -0.8040    -4.4127 C.3        1 SUBUNIT  0
   44 C44        4.1682    -0.1278    -4.0770 C.3        1 SUBUNIT  0
   45 H45        5.0919     0.2245    13.3202 H          1 SUBUNIT  0
   46 H46        4.0017    -1.0373    12.7984 H          1 SUBUNIT  0
   47 H47        5.0782    -1.3151    14.1464 H          1 SUBUNIT  0
   48 H48        5.8701    -2.4056    12.1159 H          1 SUBUNIT  0
   49 H49        7.0029    -1.1517    12.6554 H          1 SUBUNIT  0
   50 H50        6.8293    -1.0147    10.2863 H          1 SUBUNIT  0
   51 H51        5.9259     0.3536    10.9473 H          1 SUBUNIT  0
   52 H52        3.8543    -0.8407    10.5815 H          1 SUBUNIT  0
   53 H53        4.7435    -2.2335     9.9620 H          1 SUBUNIT  0
   54 H54        5.5491    -0.8839     8.1189 H          1 SUBUNIT  0
   55 H55        4.6599     0.5089     8.7384 H          1 SUBUNIT  0
   56 H56        2.5740    -0.7627     8.4401 H          1 SUBUNIT  0
   57 H57        3.5047    -2.0705     7.7036 H          1 SUBUNIT  0
   58 H58        3.5244     0.7317     6.6565 H          1 SUBUNIT  0
   59 H59        2.3447    -0.4700     6.1113 H          1 SUBUNIT  0
   60 H60        4.1598    -1.8703     5.3480 H          1 SUBUNIT  0
   61 H61        5.3305    -0.6451     5.8687 H          1 SUBUNIT  0
   62 H62        4.4423     0.8865     4.2515 H          1 SUBUNIT  0
   63 H63        3.2300    -0.3042     3.7534 H          1 SUBUNIT  0
   64 H64        4.9705    -1.7366     2.9280 H          1 SUBUNIT  0
   65 H65        6.2056    -0.6037     3.4852 H          1 SUBUNIT  0
   66 H66        5.9704    -0.2848     1.1764 H          1 SUBUNIT  0
   67 H67        5.1277     1.0771     1.9478 H          1 SUBUNIT  0
   68 H68        3.0370    -0.1217     1.5834 H          1 SUBUNIT  0
   69 H69        3.9370    -1.3486     0.6672 H          1 SUBUNIT  0
   70 H70        4.3622     1.3698    -0.1916 H          1 SUBUNIT  0
   71 H71        2.6921     0.8079    -0.3773 H          1 SUBUNIT  0
   72 H72        3.6044    -1.1537    -1.6316 H          1 SUBUNIT  0
   73 H73        5.7631    -0.9559    -0.7609 H          1 SUBUNIT  0
   74 H74        4.3592     1.5634    -2.7291 H          1 SUBUNIT  0
   75 H75        1.7849     1.0501    -4.8233 H          1 SUBUNIT  0
   76 H76        0.4533    -0.9349    -3.0451 H          1 SUBUNIT  0
   77 H77       -0.8252    -0.1997    -5.2658 H          1 SUBUNIT  0
   78 H78       -0.1049    -0.0876    -1.3933 H          1 SUBUNIT  0
   79 H79       -2.1695     1.4379    -2.2695 H          1 SUBUNIT  0
   80 H80        0.1745     1.6410    -2.7921 H          1 SUBUNIT  0
   81 H81       -0.8325     1.4500    -4.2446 H          1 SUBUNIT  0
   82 H82       -1.9716    -1.3617    -3.2684 H          1 SUBUNIT  0
   83 H83       -2.8472    -0.0536    -4.0895 H          1 SUBUNIT  0
   84 H84       -3.4162    -1.2117    -1.3963 H          1 SUBUNIT  0
   85 H85       -4.3790    -1.4564    -2.8702 H          1 SUBUNIT  0
   86 H86       -5.6161     0.1674    -2.0798 H          1 SUBUNIT  0
   87 H87       -4.2971     1.2430    -2.5880 H          1 SUBUNIT  0
   88 H88       -3.3651     1.0016    -0.3123 H          1 SUBUNIT  0
   89 H89       -4.8366     0.1292     0.1486 H          1 SUBUNIT  0
   90 H90       -6.1361     2.0700    -0.3484 H          1 SUBUNIT  0
   91 H91       -4.6760     2.9457    -0.8440 H          1 SUBUNIT  0
   92 H92       -3.8588     2.5403     1.5179 H          1 SUBUNIT  0
   93 H93       -6.2904     4.2418     1.3505 H          1 SUBUNIT  0
   94 H94       -4.6893     4.7198     0.7658 H          1 SUBUNIT  0
   95 H95       -3.8332     4.4694     3.0088 H          1 SUBUNIT  0
   96 H96       -5.4628     4.0588     3.5818 H          1 SUBUNIT  0
   97 H97       -4.8640     6.3622     4.0814 H          1 SUBUNIT  0
   98 H98       -4.8347     6.8810     1.1344 H          1 SUBUNIT  0
   99 H99       -3.3603     6.6456     2.0740 H          1 SUBUNIT  0
  100 H100      -2.8848     8.5081     4.0072 H          1 SUBUNIT  0
  101 H101      -4.3148    10.7145     4.4920 H          1 SUBUNIT  0
  102 H102      -2.4528    11.1371     2.2043 H          1 SUBUNIT  0
  103 H103      -3.1730    12.3985     3.1756 H          1 SUBUNIT  0
  104 H104      -2.0693    11.2569     3.9048 H          1 SUBUNIT  0
  105 H105      -7.0402     5.7852     3.4796 H          1 SUBUNIT  0
  106 H106      -6.6686     2.0581     1.7981 H          1 SUBUNIT  0
  107 H107       2.7388    -1.1605    -5.4177 H          1 SUBUNIT  0
  108 H108       2.6623    -1.6783    -3.8183 H          1 SUBUNIT  0
  109 H109       4.5540     0.4873    -4.8630 H          1 SUBUNIT  0
  110 H110       4.9358    -0.8513    -3.8972 H          1 SUBUNIT  0
@<TRIPOS>BOND
    1     1     2 1
    2     1    45 1
    3     1    46 1
    4     1    47 1
    5     2     3 1
    6     2    48 1
    7     2    49 1
    8     3     4 1
    9     3    50 1
   10     3    51 1
   11     4     5 1
   12     4    52 1
   13     4    53 1
   14     5     6 1
   15     5    54 1
   16     5    55 1
   17     6     7 1
   18     6    56 1
   19     6    57 1
   20     7     8 1
   21     7    58 1
   22     7    59 1
   23     8     9 1
   24     8    60 1
   25     8    61 1
   26     9    10 1
   27     9    62 1
   28     9    63 1
   29    10    11 1
   30    10    64 1
   31    10    65 1
   32    11    12 1
   33    11    66 1
   34    11    67 1
   35    12    13 1
   36    12    68 1
   37    12    69 1
   38    13    14 1
   39    13    70 1
   40    13    71 1
   41    14    15 1
   42    14    16 1
   43    14    72 1
   44    15    73 1
   45    16    17 1
   46    16    74 1
   47    17    18 1
   48    18    19 1
   49    18    43 1
   50    18    75 1
   51    19    20 1
   52    19    76 1
   53    20    77 1
   54    21    22 1
   55    21    78 1
   56    22    23 1
   57    22    24 1
   58    22    79 1
   59    23    19 1
   60    23    80 1
   61    23    81 1
   62    24    25 1
   63    24    82 1
   64    24    83 1
   65    25    26 1
   66    25    84 1
   67    25    85 1
   68    26    27 1
   69    26    86 1
   70    26    87 1
   71    27    28 1
   72    27    88 1
   73    27    89 1
   74    28    29 1
   75    28    90 1
   76    28    91 1
   77    29    30 1
   78    29    42 1
   79    29    92 1
   80    30    31 1
   81    30    93 1
   82    30    94 1
   83    31    32 1
   84    31    95 1
   85    31    96 1
   86    32    33 1
   87    32    41 1
   88    32    97 1
   89    33    34 1
   90    33    98 1
   91    33    99 1
   92    34    35 2
   93    35    36 1
   94    35   100 1
   95    36    37 1
   96    36   101 1
   97    37    38 1
   98    38    34 1
   99    38    39 2
  100    40    36 1
  101    40   102 1
  102    40   103 1
  103    40   104 1
  104    41   105 1
  105    42   106 1
  106    43    44 1
  107    43   107 1
  108    43   108 1
  109    44    16 1
  110    44   109 1
  111    44   110 1
@<TRIPOS>SUBSTRUCTURE
1   ****   1
@<SCITEGIC>MOL_PROPERTY
Estimate
SciTegic.value.StringValue
0.678568

@<SCITEGIC>MOL_PROPERTY
FitValue
SciTegic.value.StringValue
7.16701

@<SCITEGIC>MOL_PROPERTY
Forcefield
SciTegic.value.StringValue
CHARMm

@<SCITEGIC>MOL_PROPERTY
PartialChargeMethod
SciTegic.value.StringValue
MomanyRone

@<SCITEGIC>MOL_PROPERTY
UseResidueTemplateCharge
SciTegic.value.StringValue
True

@<SCITEGIC>MOL_PROPERTY
ForcefieldBase
SciTegic.value.StringValue
CHARMm

@<SCITEGIC>MOL_PROPERTY
ForcefieldFFML
SciTegic.value.StringValue
<?xml version="1.0" encoding="UTF-8"?>
"<!DOCTYPE ffml SYSTEM "Ffml.dtd">"
"<ffml version="1.0">"
"<forcefield name="CHARMm" derivedFrom="CHARMm" base="CHARMm">"
<atomTypes>
</atomTypes>
<parameters>
</parameters>
</forcefield>
</ffml>

@<SCITEGIC>MOL_PROPERTY
Initial Potential Energy
SciTegic.value.StringValue
55.48094

@<SCITEGIC>MOL_PROPERTY
Initial RMS Gradient
SciTegic.value.StringValue
8.14195

@<SCITEGIC>MOL_PROPERTY
Minimization Criteria
SciTegic.value.StringValue
CONJUG> Minimization exiting with number of steps limit ( 2000) exceeded.

@<SCITEGIC>MOL_PROPERTY
CHARMm Energy
SciTegic.value.StringValue
11.93608

@<SCITEGIC>MOL_PROPERTY
Potential Energy
SciTegic.value.StringValue
11.93608

@<SCITEGIC>MOL_PROPERTY
RMS Gradient
SciTegic.value.StringValue
0.04937

@<SCITEGIC>MOL_PROPERTY
Bond Energy
SciTegic.value.StringValue
0.99221

@<SCITEGIC>MOL_PROPERTY
Angle Energy
SciTegic.value.StringValue
21.1956

@<SCITEGIC>MOL_PROPERTY
Urey-Bradley Energy
SciTegic.value.StringValue
0

@<SCITEGIC>MOL_PROPERTY
Dihedral Energy
SciTegic.value.StringValue
44.15336

@<SCITEGIC>MOL_PROPERTY
Improper Energy
SciTegic.value.StringValue
1.01804

@<SCITEGIC>MOL_PROPERTY
Van der Waals Energy
SciTegic.value.StringValue
-17.03014

@<SCITEGIC>MOL_PROPERTY
Electrostatic Energy
SciTegic.value.StringValue
-38.39299

@<SCITEGIC>MOL_PROPERTY
Hydrogen Bond Energy
SciTegic.value.StringValue
0

@<SCITEGIC>MOL_PROPERTY
Solvation Free Energy
SciTegic.value.StringValue
0

@<SCITEGIC>MOL_PROPERTY
REMARK99
SciTegic.value.StringValue
REMARK  99  MacroMolecule created from Mol2 file
REMARK  99  6058.cdx
REMARK  99  PROTEIN
REMARK  99  USER_CHARGES
REMARK  99
REMARK  99

@<SCITEGIC>ATOM_PROPERTY
Formal Charge
SciTegic.value.StringValue
1 0
2 0
3 0
4 0
5 0
6 0
7 0
8 0
9 0
10 0
11 0
12 0
13 0
14 0
15 0
16 0
17 0
18 0
19 0
20 0
21 0
22 0
23 0
24 0
25 0
26 0
27 0
28 0
29 0
30 0
31 0
32 0
33 0
34 0
35 0
36 0
37 0
38 0
39 0
40 0
41 0
42 0
43 0
44 0
45 0
46 0
47 0
48 0
49 0
50 0
51 0
52 0
53 0
54 0
55 0
56 0
57 0
58 0
59 0
60 0
61 0
62 0
63 0
64 0
65 0
66 0
67 0
68 0
69 0
70 0
71 0
72 0
73 0
74 0
75 0
76 0
77 0
78 0
79 0
80 0
81 0
82 0
83 0
84 0
85 0
86 0
87 0
88 0
89 0
90 0
91 0
92 0
93 0
94 0
95 0
96 0
97 0
98 0
99 0
100 0
101 0
102 0
103 0
104 0
105 0
106 0
107 0
108 0
109 0
110 0

@<SCITEGIC>ATOM_PROPERTY
pdb_tempFactor
SciTegic.value.DoubleValue
1 0
2 0
3 0
4 0
5 0
6 0
7 0
8 0
9 0
10 0
11 0
12 0
13 0
14 0
15 0
16 0
17 0
18 0
19 0
20 0
21 0
22 0
23 0
24 0
25 0
26 0
27 0
28 0
29 0
30 0
31 0
32 0
33 0
34 0
35 0
36 0
37 0
38 0
39 0
40 0
41 0
42 0
43 0
44 0
45 0
46 0
47 0
48 0
49 0
50 0
51 0
52 0
53 0
54 0
55 0
56 0
57 0
58 0
59 0
60 0
61 0
62 0
63 0
64 0
65 0
66 0
67 0
68 0
69 0
70 0
71 0
72 0
73 0
74 0
75 0
76 0
77 0
78 0
79 0
80 0
81 0
82 0
83 0
84 0
85 0
86 0
87 0
88 0
89 0
90 0
91 0
92 0
93 0
94 0
95 0
96 0
97 0
98 0
99 0
100 0
101 0
102 0
103 0
104 0
105 0
106 0
107 0
108 0
109 0
110 0

@<SCITEGIC>ATOM_PROPERTY
pdb_occupancy
SciTegic.value.DoubleValue
1 1
2 1
3 1
4 1
5 1
6 1
7 1
8 1
9 1
10 1
11 1
12 1
13 1
14 1
15 1
16 1
17 1
18 1
19 1
20 1
21 1
22 1
23 1
24 1
25 1
26 1
27 1
28 1
29 1
30 1
31 1
32 1
33 1
34 1
35 1
36 1
37 1
38 1
39 1
40 1
41 1
42 1
43 1
44 1
45 1
46 1
47 1
48 1
49 1
50 1
51 1
52 1
53 1
54 1
55 1
56 1
57 1
58 1
59 1
60 1
61 1
62 1
63 1
64 1
65 1
66 1
67 1
68 1
69 1
70 1
71 1
72 1
73 1
74 1
75 1
76 1
77 1
78 1
79 1
80 1
81 1
82 1
83 1
84 1
85 1
86 1
87 1
88 1
89 1
90 1
91 1
92 1
93 1
94 1
95 1
96 1
97 1
98 1
99 1
100 1
101 1
102 1
103 1
104 1
105 1
106 1
107 1
108 1
109 1
110 1

@<TRIPOS>MOLECULE
genkwanin_5-O-�_-D-primveroside.cdx
71  75  1  0  0
SMALL
FORMAL_CHARGES
@<TRIPOS>ATOM
    1 O1        -6.3958     1.9143     3.3177 O.3        1 SUBUNIT  0
    2 C2        -5.6685     0.7282     3.6276 C.3        1 SUBUNIT  0
    3 C3        -6.6612    -0.4616     3.5334 C.3        1 SUBUNIT  0
    4 C4        -7.0994    -0.7815     2.0652 C.3        1 SUBUNIT  0
    5 O5        -6.2443    -0.2104     1.0851 O.3        1 SUBUNIT  0
    6 C6        -4.5044     0.5877     2.6040 C.3        1 SUBUNIT  0
    7 C7        -4.8546    -0.3181     1.3868 C.3        1 SUBUNIT  0
    8 O8        -3.3738     0.0296     3.2583 O.3        1 SUBUNIT  0
    9 O9        -4.1117     0.0630     0.2527 O.3        1 SUBUNIT  0
   10 C10       -4.2516    -0.8185    -0.8335 C.3        1 SUBUNIT  0
   11 C11       -3.3452    -0.3395    -1.9764 C.3        1 SUBUNIT  0
   12 O12       -1.9983    -0.4841    -1.5198 O.3        1 SUBUNIT  0
   13 C13       -1.0051     0.0052    -2.4348 C.3        1 SUBUNIT  0
   14 C14       -1.0941    -0.7658    -3.7542 C.3        1 SUBUNIT  0
   15 C15       -2.5109    -0.7132    -4.3503 C.3        1 SUBUNIT  0
   16 C16       -3.5296    -1.1334    -3.2760 C.3        1 SUBUNIT  0
   17 C17        1.2548     0.6913    -2.1779 C.2        1 SUBUNIT  0
   18 O18        0.2739    -0.1682    -1.8334 O.3        1 SUBUNIT  0
   19 C19        4.2411    -0.5875    -4.7362 C.3        1 SUBUNIT  0
   20 O20        4.2633     0.7647    -4.2775 O.3        1 SUBUNIT  0
   21 C21        3.2918     1.1675    -3.4375 C.2        1 SUBUNIT  0
   22 C22        2.2597     0.2813    -3.0671 C.2        1 SUBUNIT  0
   23 C23        3.3122     2.4911    -2.9191 C.2        1 SUBUNIT  0
   24 C24        2.3013     2.9140    -2.0438 C.2        1 SUBUNIT  0
   25 C25        1.2502     2.0232    -1.6695 C.2        1 SUBUNIT  0
   26 C26        1.4787     6.0767    -0.2237 C.2        1 SUBUNIT  0
   27 C27        1.3824     4.6624    -0.7074 C.2        1 SUBUNIT  0
   28 C28        0.3533     3.8942    -0.2873 C.2        1 SUBUNIT  0
   29 C29        0.1984     2.4954    -0.7318 C.2        1 SUBUNIT  0
   30 C30        0.3033     6.7720     0.1754 C.2        1 SUBUNIT  0
   31 C31        0.4150     8.0876     0.6191 C.2        1 SUBUNIT  0
   32 C32        1.6567     8.7408     0.6848 C.2        1 SUBUNIT  0
   33 C33        2.8071     8.0537     0.2756 C.2        1 SUBUNIT  0
   34 C34        2.7211     6.7153    -0.1716 C.2        1 SUBUNIT  0
   35 O35        1.7391     9.9758     1.0959 O.3        1 SUBUNIT  0
   36 O36        2.3047     4.1892    -1.5623 O.3        1 SUBUNIT  0
   37 O37       -0.7378     1.8664    -0.3096 O.2        1 SUBUNIT  0
   38 O38       -0.1591    -0.2032    -4.6627 O.3        1 SUBUNIT  0
   39 O39       -2.5989    -1.5827    -5.4761 O.3        1 SUBUNIT  0
   40 O40       -4.8387    -0.9072    -3.7595 O.3        1 SUBUNIT  0
   41 O41       -6.0248    -1.5934     4.0739 O.3        1 SUBUNIT  0
   42 H42       -5.9988     2.3434     2.5562 H          1 SUBUNIT  0
   43 H43       -5.2464     0.7540     4.6105 H          1 SUBUNIT  0
   44 H44       -7.5473    -0.1968     4.0715 H          1 SUBUNIT  0
   45 H45       -8.0706    -0.3549     1.9250 H          1 SUBUNIT  0
   46 H46       -7.1023    -1.8437     1.9357 H          1 SUBUNIT  0
   47 H47       -4.3079     1.5707     2.2300 H          1 SUBUNIT  0
   48 H48       -4.6127    -1.3284     1.6429 H          1 SUBUNIT  0
   49 H49       -2.6343    -0.0035     2.6470 H          1 SUBUNIT  0
   50 H50       -5.2706    -0.8364    -1.1595 H          1 SUBUNIT  0
   51 H51       -3.9643    -1.8052    -0.5356 H          1 SUBUNIT  0
   52 H52       -3.5974     0.6733    -2.2122 H          1 SUBUNIT  0
   53 H53       -1.1646     1.0418    -2.6467 H          1 SUBUNIT  0
   54 H54       -0.8686    -1.7957    -3.5718 H          1 SUBUNIT  0
   55 H55       -2.7257     0.2845    -4.6719 H          1 SUBUNIT  0
   56 H56       -3.3725    -2.1707    -3.0656 H          1 SUBUNIT  0
   57 H57        4.3089    -1.2495    -3.8982 H          1 SUBUNIT  0
   58 H58        3.3277    -0.7707    -5.2625 H          1 SUBUNIT  0
   59 H59        5.0702    -0.7555    -5.3914 H          1 SUBUNIT  0
   60 H60        2.2426    -0.7110    -3.4671 H          1 SUBUNIT  0
   61 H61        4.0973     3.1633    -3.1960 H          1 SUBUNIT  0
   62 H62       -0.3678     4.3106     0.3847 H          1 SUBUNIT  0
   63 H63       -0.6520     6.2916     0.1353 H          1 SUBUNIT  0
   64 H64       -0.4675     8.6140     0.9174 H          1 SUBUNIT  0
   65 H65        3.7572     8.5453     0.3017 H          1 SUBUNIT  0
   66 H66        3.6055     6.1920    -0.4697 H          1 SUBUNIT  0
   67 H67        0.9481    10.4425     1.3753 H          1 SUBUNIT  0
   68 H68       -0.6176     0.0885    -5.4541 H          1 SUBUNIT  0
   69 H69       -1.9601    -1.3125    -6.1398 H          1 SUBUNIT  0
   70 H70       -4.9685    -1.3986    -4.5738 H          1 SUBUNIT  0
   71 H71       -6.6343    -2.3352     4.0709 H          1 SUBUNIT  0
@<TRIPOS>BOND
    1     1     2 1
    2     1    42 1
    3     2     3 1
    4     2     6 1
    5     2    43 1
    6     3     4 1
    7     3    41 1
    8     3    44 1
    9     4     5 1
   10     4    45 1
   11     4    46 1
   12     6     7 1
   13     6     8 1
   14     6    47 1
   15     7     5 1
   16     7     9 1
   17     7    48 1
   18     8    49 1
   19     9    10 1
   20    10    11 1
   21    10    50 1
   22    10    51 1
   23    11    12 1
   24    11    52 1
   25    12    13 1
   26    13    14 1
   27    13    53 1
   28    14    15 1
   29    14    38 1
   30    14    54 1
   31    15    16 1
   32    15    39 1
   33    15    55 1
   34    16    11 1
   35    16    40 1
   36    16    56 1
   37    17    18 1
   38    18    13 1
   39    19    20 1
   40    19    57 1
   41    19    58 1
   42    19    59 1
   43    20    21 1
   44    21    22 2
   45    21    23 1
   46    22    17 1
   47    22    60 1
   48    23    24 2
   49    23    61 1
   50    24    25 1
   51    25    17 2
   52    26    27 1
   53    26    30 2
   54    27    28 2
   55    27    36 1
   56    28    29 1
   57    28    62 1
   58    29    25 1
   59    29    37 2
   60    30    31 1
   61    30    63 1
   62    31    32 2
   63    31    64 1
   64    32    33 1
   65    32    35 1
   66    33    34 2
   67    33    65 1
   68    34    26 1
   69    34    66 1
   70    35    67 1
   71    36    24 1
   72    38    68 1
   73    39    69 1
   74    40    70 1
   75    41    71 1
@<TRIPOS>SUBSTRUCTURE
1   ****   1
@<SCITEGIC>MOL_PROPERTY
Estimate
SciTegic.value.StringValue
0.713763

@<SCITEGIC>MOL_PROPERTY
FitValue
SciTegic.value.StringValue
7.14505

@<SCITEGIC>MOL_PROPERTY
Forcefield
SciTegic.value.StringValue
CHARMm

@<SCITEGIC>MOL_PROPERTY
PartialChargeMethod
SciTegic.value.StringValue
MomanyRone

@<SCITEGIC>MOL_PROPERTY
UseResidueTemplateCharge
SciTegic.value.StringValue
True

@<SCITEGIC>MOL_PROPERTY
ForcefieldBase
SciTegic.value.StringValue
CHARMm

@<SCITEGIC>MOL_PROPERTY
ForcefieldFFML
SciTegic.value.StringValue
<?xml version="1.0" encoding="UTF-8"?>
"<!DOCTYPE ffml SYSTEM "Ffml.dtd">"
"<ffml version="1.0">"
"<forcefield name="CHARMm" derivedFrom="CHARMm" base="CHARMm">"
<atomTypes>
</atomTypes>
<parameters>
"<angle atom1="OE" atom2="CUA1" atom3="C6R">"
<quadratic
"refValue="118.033""
"forceConstant="56.6667"/>"
</angle>
</parameters>
</forcefield>
</ffml>

@<SCITEGIC>MOL_PROPERTY
Initial Potential Energy
SciTegic.value.StringValue
88.05049

@<SCITEGIC>MOL_PROPERTY
Initial RMS Gradient
SciTegic.value.StringValue
14.73199

@<SCITEGIC>MOL_PROPERTY
Minimization Criteria
SciTegic.value.StringValue
CONJUG> Minimization exiting with gradient tolerance ( 0.0100000) satisfied.

@<SCITEGIC>MOL_PROPERTY
CHARMm Energy
SciTegic.value.StringValue
42.31288

@<SCITEGIC>MOL_PROPERTY
Potential Energy
SciTegic.value.StringValue
42.31288

@<SCITEGIC>MOL_PROPERTY
RMS Gradient
SciTegic.value.StringValue
0.00995

@<SCITEGIC>MOL_PROPERTY
Bond Energy
SciTegic.value.StringValue
4.19026

@<SCITEGIC>MOL_PROPERTY
Angle Energy
SciTegic.value.StringValue
12.89385

@<SCITEGIC>MOL_PROPERTY
Urey-Bradley Energy
SciTegic.value.StringValue
0

@<SCITEGIC>MOL_PROPERTY
Dihedral Energy
SciTegic.value.StringValue
47.83751

@<SCITEGIC>MOL_PROPERTY
Improper Energy
SciTegic.value.StringValue
0.0894

@<SCITEGIC>MOL_PROPERTY
Van der Waals Energy
SciTegic.value.StringValue
-0.72978

@<SCITEGIC>MOL_PROPERTY
Electrostatic Energy
SciTegic.value.StringValue
-21.96837

@<SCITEGIC>MOL_PROPERTY
Hydrogen Bond Energy
SciTegic.value.StringValue
0

@<SCITEGIC>MOL_PROPERTY
Solvation Free Energy
SciTegic.value.StringValue
0

@<SCITEGIC>MOL_PROPERTY
REMARK99
SciTegic.value.StringValue
REMARK  99  MacroMolecule created from Mol2 file
REMARK  99  genkwanin_5-O-�_-D-primveroside.cdx
REMARK  99  PROTEIN
REMARK  99  USER_CHARGES
REMARK  99
REMARK  99

@<SCITEGIC>ATOM_PROPERTY
Formal Charge
SciTegic.value.StringValue
1 0
2 0
3 0
4 0
5 0
6 0
7 0
8 0
9 0
10 0
11 0
12 0
13 0
14 0
15 0
16 0
17 0
18 0
19 0
20 0
21 0
22 0
23 0
24 0
25 0
26 0
27 0
28 0
29 0
30 0
31 0
32 0
33 0
34 0
35 0
36 0
37 0
38 0
39 0
40 0
41 0
42 0
43 0
44 0
45 0
46 0
47 0
48 0
49 0
50 0
51 0
52 0
53 0
54 0
55 0
56 0
57 0
58 0
59 0
60 0
61 0
62 0
63 0
64 0
65 0
66 0
67 0
68 0
69 0
70 0
71 0

@<SCITEGIC>ATOM_PROPERTY
pdb_tempFactor
SciTegic.value.DoubleValue
1 0
2 0
3 0
4 0
5 0
6 0
7 0
8 0
9 0
10 0
11 0
12 0
13 0
14 0
15 0
16 0
17 0
18 0
19 0
20 0
21 0
22 0
23 0
24 0
25 0
26 0
27 0
28 0
29 0
30 0
31 0
32 0
33 0
34 0
35 0
36 0
37 0
38 0
39 0
40 0
41 0
42 0
43 0
44 0
45 0
46 0
47 0
48 0
49 0
50 0
51 0
52 0
53 0
54 0
55 0
56 0
57 0
58 0
59 0
60 0
61 0
62 0
63 0
64 0
65 0
66 0
67 0
68 0
69 0
70 0
71 0

@<SCITEGIC>ATOM_PROPERTY
pdb_occupancy
SciTegic.value.DoubleValue
1 1
2 1
3 1
4 1
5 1
6 1
7 1
8 1
9 1
10 1
11 1
12 1
13 1
14 1
15 1
16 1
17 1
18 1
19 1
20 1
21 1
22 1
23 1
24 1
25 1
26 1
27 1
28 1
29 1
30 1
31 1
32 1
33 1
34 1
35 1
36 1
37 1
38 1
39 1
40 1
41 1
42 1
43 1
44 1
45 1
46 1
47 1
48 1
49 1
50 1
51 1
52 1
53 1
54 1
55 1
56 1
57 1
58 1
59 1
60 1
61 1
62 1
63 1
64 1
65 1
66 1
67 1
68 1
69 1
70 1
71 1

@<TRIPOS>MOLECULE
ardisicrenoside_G.cdx
162  170  1  0  0
SMALL
FORMAL_CHARGES
@<TRIPOS>ATOM
    1 C1        -0.2456     5.5047     4.7663 C.3        1 SUBUNIT  0
    2 C2        -0.3593     4.1005     5.3553 C.3        1 SUBUNIT  0
    3 C3         0.2378     3.0373     4.4061 C.3        1 SUBUNIT  0
    4 C4         1.7550     3.1111     4.2867 C.3        1 SUBUNIT  0
    5 C5         2.4221     3.0126     5.6685 C.3        1 SUBUNIT  0
    6 C6         1.9100     4.1322     6.6197 C.3        1 SUBUNIT  0
    7 C7         0.3686     4.0171     6.7284 C.3        1 SUBUNIT  0
    8 C8        -0.2159     4.9796     7.7761 C.3        1 SUBUNIT  0
    9 C9         0.4491     4.8066     9.1509 C.3        1 SUBUNIT  0
   10 C10        1.9779     4.9890     9.0722 C.3        1 SUBUNIT  0
   11 C11        2.5511     3.9722     8.0354 C.3        1 SUBUNIT  0
   12 C12        4.1142     3.9664     8.0075 C.3        1 SUBUNIT  0
   13 C13        4.8082     4.6522     9.1442 C.2        1 SUBUNIT  0
   14 C14        4.1515     5.0685    10.2558 C.2        1 SUBUNIT  0
   15 C15        2.6811     4.7224    10.4602 C.3        1 SUBUNIT  0
   16 C16        2.0688     5.6033    11.5864 C.3        1 SUBUNIT  0
   17 C17        2.8835     5.5964    12.9170 C.3        1 SUBUNIT  0
   18 C18        4.4177     5.3627    12.7490 C.3        1 SUBUNIT  0
   19 C19        4.8057     5.9154    11.3470 C.3        1 SUBUNIT  0
   20 C20        6.3109     6.1986    11.2322 C.3        1 SUBUNIT  0
   21 C21        6.7581     7.3269    12.1911 C.3        1 SUBUNIT  0
   22 C22        5.7983     7.4582    13.4035 C.3        1 SUBUNIT  0
   23 C23        5.2371     6.1024    13.8435 C.3        1 SUBUNIT  0
   24 C24        8.1903     7.0524    12.6730 C.3        1 SUBUNIT  0
   25 C25        6.7735     8.6501    11.4628 C.2        1 SUBUNIT  0
   26 O26        6.3903     8.7234    10.3234 O.2        1 SUBUNIT  0
   27 O27        7.2270     9.6795    12.1530 O.3        1 SUBUNIT  0
   28 C28        4.7775     3.8744    12.8174 C.3        1 SUBUNIT  0
   29 O29        6.1802     3.7567    12.9475 O.3        1 SUBUNIT  0
   30 O30        2.3233     4.6550    13.8134 O.3        1 SUBUNIT  0
   31 C31        2.5723     3.2534    10.8766 C.3        1 SUBUNIT  0
   32 C32        2.2598     6.4525     8.6604 C.3        1 SUBUNIT  0
   33 C33        2.3437     5.4805     6.0097 C.3        1 SUBUNIT  0
   34 O34       -0.3314     3.1625     3.1121 O.3        1 SUBUNIT  0
   35 C35        0.0541     2.1108     2.2222 C.3        1 SUBUNIT  0
   36 O36        1.1390     2.5695     1.4431 O.3        1 SUBUNIT  0
   37 C37        1.6575     1.6024     0.5251 C.3        1 SUBUNIT  0
   38 C38        0.5635     1.1736    -0.4760 C.3        1 SUBUNIT  0
   39 C39       -0.7039     0.6862     0.2647 C.3        1 SUBUNIT  0
   40 C40       -1.1426     1.7202     1.3059 C.3        1 SUBUNIT  0
   41 O41       -2.1782     1.1512     2.1000 O.3        1 SUBUNIT  0
   42 C42       -3.2045     2.0754     2.4217 C.3        1 SUBUNIT  0
   43 C43       -4.2413     2.1481     1.2640 C.3        1 SUBUNIT  0
   44 O44       -4.9684     3.3669     1.3816 O.3        1 SUBUNIT  0
   45 O45       -4.5935    -0.1900     0.7575 O.3        1 SUBUNIT  0
   46 C46       -5.2409     0.9581     1.2678 C.3        1 SUBUNIT  0
   47 O47       -6.7385     1.5948     3.0541 O.3        1 SUBUNIT  0
   48 C48       -5.7603     0.6590     2.6983 C.3        1 SUBUNIT  0
   49 O49       -3.8290     1.8067     3.6732 O.3        1 SUBUNIT  0
   50 C50       -4.6480     0.6252     3.7600 C.3        1 SUBUNIT  0
   51 C51       -3.7644    -0.6264     3.7149 C.3        1 SUBUNIT  0
   52 O52       -2.7362    -0.4870     4.6721 O.3        1 SUBUNIT  0
   53 O53       -1.7493     0.3943    -0.6635 O.3        1 SUBUNIT  0
   54 O54        0.2885     2.2654    -1.3388 O.3        1 SUBUNIT  0
   55 C55        1.4086     2.7321    -2.0411 C.3        1 SUBUNIT  0
   56 O56        1.9767     3.9030    -1.4077 O.3        1 SUBUNIT  0
   57 C57        1.1570     5.0680    -1.4349 C.3        1 SUBUNIT  0
   58 C58        0.8466     5.4903    -2.8887 C.3        1 SUBUNIT  0
   59 C59        0.2707     4.3388    -3.7289 C.3        1 SUBUNIT  0
   60 C60        1.0532     3.0246    -3.5286 C.3        1 SUBUNIT  0
   61 O61        2.2376     3.0701    -4.2842 O.3        1 SUBUNIT  0
   62 C62        2.5161     1.8743    -4.9746 C.3        1 SUBUNIT  0
   63 C63        1.5702     1.7124    -6.1807 C.3        1 SUBUNIT  0
   64 O64        1.7350     2.7751    -7.1013 O.3        1 SUBUNIT  0
   65 O65        2.9730     0.2666    -7.5476 O.3        1 SUBUNIT  0
   66 C66        1.7394     0.3480    -6.8712 C.3        1 SUBUNIT  0
   67 O67        0.3521    -0.9514    -5.3817 O.3        1 SUBUNIT  0
   68 C68        1.6960    -0.7888    -5.8267 C.3        1 SUBUNIT  0
   69 O69        2.3437     0.7809    -4.0682 O.3        1 SUBUNIT  0
   70 C70        2.5965    -0.5097    -4.5964 C.3        1 SUBUNIT  0
   71 C71        4.1032    -0.6331    -4.9039 C.3        1 SUBUNIT  0
   72 O72       -1.0826     4.1420    -3.3177 O.3        1 SUBUNIT  0
   73 O73        2.0184     5.9756    -3.5178 O.3        1 SUBUNIT  0
   74 C74        1.9019     6.1361    -0.6165 C.3        1 SUBUNIT  0
   75 O75        1.8223     5.8079     0.7562 O.3        1 SUBUNIT  0
   76 C76       -1.8736     3.8208     5.5520 C.3        1 SUBUNIT  0
   77 H77        0.2296     5.4526     3.8090 H          1 SUBUNIT  0
   78 H78        0.3363     6.1198     5.4204 H          1 SUBUNIT  0
   79 H79       -1.2232     5.9258     4.6567 H          1 SUBUNIT  0
   80 H80       -0.0018     2.0884     4.8385 H          1 SUBUNIT  0
   81 H81        2.0170     4.0512     3.8481 H          1 SUBUNIT  0
   82 H82        2.0975     2.3032     3.6744 H          1 SUBUNIT  0
   83 H83        3.4785     3.1292     5.5446 H          1 SUBUNIT  0
   84 H84        2.1966     2.0589     6.0981 H          1 SUBUNIT  0
   85 H85        0.1754     3.0269     7.0848 H          1 SUBUNIT  0
   86 H86       -1.2576     4.7594     7.8825 H          1 SUBUNIT  0
   87 H87       -0.0650     5.9853     7.4434 H          1 SUBUNIT  0
   88 H88        0.2491     3.8135     9.4954 H          1 SUBUNIT  0
   89 H89        0.0472     5.5344     9.8245 H          1 SUBUNIT  0
   90 H90        2.2625     2.9986     8.3728 H          1 SUBUNIT  0
   91 H91        4.3827     4.5247     7.1351 H          1 SUBUNIT  0
   92 H92        4.4349     2.9456     7.9999 H          1 SUBUNIT  0
   93 H93        5.8628     4.8201     9.0767 H          1 SUBUNIT  0
   94 H94        1.1077     5.1905    11.8118 H          1 SUBUNIT  0
   95 H95        2.0138     6.6113    11.2316 H          1 SUBUNIT  0
   96 H96        2.8043     6.5859    13.3165 H          1 SUBUNIT  0
   97 H97        4.3976     6.8929    11.1958 H          1 SUBUNIT  0
   98 H98        6.5145     6.5136    10.2301 H          1 SUBUNIT  0
   99 H99        6.8505     5.3062    11.4720 H          1 SUBUNIT  0
  100 H100       4.9756     8.0750    13.1073 H          1 SUBUNIT  0
  101 H101       6.3337     7.8921    14.2220 H          1 SUBUNIT  0
  102 H102       4.5628     6.2977    14.6510 H          1 SUBUNIT  0
  103 H103       6.0572     5.4768    14.1280 H          1 SUBUNIT  0
  104 H104       8.8480     7.0090    11.8301 H          1 SUBUNIT  0
  105 H105       8.5025     7.8379    13.3290 H          1 SUBUNIT  0
  106 H106       8.2181     6.1191    13.1955 H          1 SUBUNIT  0
  107 H107       7.2649    10.5493    11.7486 H          1 SUBUNIT  0
  108 H108       4.4491     3.3770    11.9288 H          1 SUBUNIT  0
  109 H109       4.2979     3.4257    13.6621 H          1 SUBUNIT  0
  110 H110       6.4208     2.8284    12.9916 H          1 SUBUNIT  0
  111 H111       2.7440     4.7410    14.6720 H          1 SUBUNIT  0
  112 H112       2.6149     3.1810    11.9433 H          1 SUBUNIT  0
  113 H113       3.3824     2.7005    10.4489 H          1 SUBUNIT  0
  114 H114       1.6435     2.8519    10.5288 H          1 SUBUNIT  0
  115 H115       3.1703     6.4963     8.1002 H          1 SUBUNIT  0
  116 H116       2.3511     7.0586     9.5375 H          1 SUBUNIT  0
  117 H117       1.4529     6.8154     8.0586 H          1 SUBUNIT  0
  118 H118       1.6235     6.2322     6.2573 H          1 SUBUNIT  0
  119 H119       2.4093     5.3861     4.9459 H          1 SUBUNIT  0
  120 H120       3.2992     5.7589     6.4027 H          1 SUBUNIT  0
  121 H121       0.3435     1.2433     2.7777 H          1 SUBUNIT  0
  122 H122       1.9844     0.7431     1.0725 H          1 SUBUNIT  0
  123 H123       2.4789     2.0296    -0.0113 H          1 SUBUNIT  0
  124 H124       0.9072     0.3469    -1.0620 H          1 SUBUNIT  0
  125 H125      -0.4741    -0.2212     0.7832 H          1 SUBUNIT  0
  126 H126      -1.4925     2.6001     0.8077 H          1 SUBUNIT  0
  127 H127      -2.7437     3.0347     2.5331 H          1 SUBUNIT  0
  128 H128      -3.6997     2.0998     0.3425 H          1 SUBUNIT  0
  129 H129      -5.5738     3.4511     0.6412 H          1 SUBUNIT  0
  130 H130      -4.2982    -0.0187    -0.1397 H          1 SUBUNIT  0
  131 H131      -6.0791     1.2200     0.6565 H          1 SUBUNIT  0
  132 H132      -6.8683     2.2127     2.3310 H          1 SUBUNIT  0
  133 H133      -6.1811    -0.3244     2.6723 H          1 SUBUNIT  0
  134 H134      -5.1568     0.5941     4.7008 H          1 SUBUNIT  0
  135 H135      -3.3417    -0.7402     2.7385 H          1 SUBUNIT  0
  136 H136      -4.3526    -1.4911     3.9410 H          1 SUBUNIT  0
  137 H137      -2.1747    -1.2654     4.6541 H          1 SUBUNIT  0
  138 H138      -2.5266     0.9130    -0.4435 H          1 SUBUNIT  0
  139 H139       2.1478     1.9588    -2.0215 H          1 SUBUNIT  0
  140 H140       0.1947     4.8999    -0.9983 H          1 SUBUNIT  0
  141 H141       0.1056     6.2601    -2.8320 H          1 SUBUNIT  0
  142 H142       0.3414     4.5973    -4.7648 H          1 SUBUNIT  0
  143 H143       0.4125     2.2326    -3.8559 H          1 SUBUNIT  0
  144 H144       3.5207     1.8962    -5.3425 H          1 SUBUNIT  0
  145 H145       0.5695     1.7495    -5.8036 H          1 SUBUNIT  0
  146 H146       1.0781     2.7003    -7.7974 H          1 SUBUNIT  0
  147 H147       3.0177     0.9547    -8.2155 H          1 SUBUNIT  0
  148 H148       0.9377     0.2468    -7.5727 H          1 SUBUNIT  0
  149 H149      -0.2129    -0.3194    -5.8322 H          1 SUBUNIT  0
  150 H150       2.0647    -1.6741    -6.3011 H          1 SUBUNIT  0
  151 H151       2.3450    -1.2624    -3.8786 H          1 SUBUNIT  0
  152 H152       4.6573    -0.0201    -4.2241 H          1 SUBUNIT  0
  153 H153       4.2899    -0.3117    -5.9073 H          1 SUBUNIT  0
  154 H154       4.4074    -1.6530    -4.7936 H          1 SUBUNIT  0
  155 H155      -1.4794     3.4454    -3.8458 H          1 SUBUNIT  0
  156 H156       1.8014     6.2928    -4.3975 H          1 SUBUNIT  0
  157 H157       1.4554     7.0939    -0.7840 H          1 SUBUNIT  0
  158 H158       2.9280     6.1673    -0.9183 H          1 SUBUNIT  0
  159 H159       2.2860     6.4721     1.2714 H          1 SUBUNIT  0
  160 H160      -2.3706     3.8663     4.6055 H          1 SUBUNIT  0
  161 H161      -2.0043     2.8476     5.9771 H          1 SUBUNIT  0
  162 H162      -2.2897     4.5558     6.2090 H          1 SUBUNIT  0
@<TRIPOS>BOND
    1     1     2 1
    2     1    77 1
    3     1    78 1
    4     1    79 1
    5     2     3 1
    6     3     4 1
    7     3    34 1
    8     3    80 1
    9     4     5 1
   10     4    81 1
   11     4    82 1
   12     5     6 1
   13     5    83 1
   14     5    84 1
   15     6     7 1
   16     7     2 1
   17     7     8 1
   18     7    85 1
   19     8     9 1
   20     8    86 1
   21     8    87 1
   22     9    10 1
   23     9    88 1
   24     9    89 1
   25    10    11 1
   26    11     6 1
   27    11    12 1
   28    11    90 1
   29    12    13 1
   30    12    91 1
   31    12    92 1
   32    13    14 2
   33    13    93 1
   34    14    15 1
   35    15    10 1
   36    15    16 1
   37    16    17 1
   38    16    94 1
   39    16    95 1
   40    17    18 1
   41    17    30 1
   42    17    96 1
   43    18    19 1
   44    18    28 1
   45    19    14 1
   46    19    20 1
   47    19    97 1
   48    20    21 1
   49    20    98 1
   50    20    99 1
   51    21    22 1
   52    21    25 1
   53    22    23 1
   54    22   100 1
   55    22   101 1
   56    23    18 1
   57    23   102 1
   58    23   103 1
   59    24    21 1
   60    24   104 1
   61    24   105 1
   62    24   106 1
   63    25    26 2
   64    25    27 1
   65    27   107 1
   66    28    29 1
   67    28   108 1
   68    28   109 1
   69    29   110 1
   70    30   111 1
   71    31    15 1
   72    31   112 1
   73    31   113 1
   74    31   114 1
   75    32    10 1
   76    32   115 1
   77    32   116 1
   78    32   117 1
   79    33     6 1
   80    33   118 1
   81    33   119 1
   82    33   120 1
   83    34    35 1
   84    35    36 1
   85    35   121 1
   86    36    37 1
   87    37    38 1
   88    37   122 1
   89    37   123 1
   90    38    39 1
   91    38    54 1
   92    38   124 1
   93    39    40 1
   94    39    53 1
   95    39   125 1
   96    40    35 1
   97    40    41 1
   98    40   126 1
   99    41    42 1
  100    42    43 1
  101    42    49 1
  102    42   127 1
  103    43    44 1
  104    43   128 1
  105    44   129 1
  106    45    46 1
  107    45   130 1
  108    46    43 1
  109    46   131 1
  110    47    48 1
  111    47   132 1
  112    48    46 1
  113    48   133 1
  114    49    50 1
  115    50    48 1
  116    50    51 1
  117    50   134 1
  118    51    52 1
  119    51   135 1
  120    51   136 1
  121    52   137 1
  122    53   138 1
  123    54    55 1
  124    55    56 1
  125    55   139 1
  126    56    57 1
  127    57    58 1
  128    57    74 1
  129    57   140 1
  130    58    59 1
  131    58    73 1
  132    58   141 1
  133    59    60 1
  134    59    72 1
  135    59   142 1
  136    60    55 1
  137    60    61 1
  138    60   143 1
  139    61    62 1
  140    62    63 1
  141    62    69 1
  142    62   144 1
  143    63    64 1
  144    63   145 1
  145    64   146 1
  146    65    66 1
  147    65   147 1
  148    66    63 1
  149    66   148 1
  150    67    68 1
  151    67   149 1
  152    68    66 1
  153    68   150 1
  154    69    70 1
  155    70    68 1
  156    70   151 1
  157    71    70 1
  158    71   152 1
  159    71   153 1
  160    71   154 1
  161    72   155 1
  162    73   156 1
  163    74    75 1
  164    74   157 1
  165    74   158 1
  166    75   159 1
  167    76     2 1
  168    76   160 1
  169    76   161 1
  170    76   162 1
@<TRIPOS>SUBSTRUCTURE
1   ****   1
@<SCITEGIC>MOL_PROPERTY
Estimate
SciTegic.value.StringValue
0.737813

@<SCITEGIC>MOL_PROPERTY
FitValue
SciTegic.value.StringValue
7.13065

@<SCITEGIC>MOL_PROPERTY
Forcefield
SciTegic.value.StringValue
CHARMm

@<SCITEGIC>MOL_PROPERTY
PartialChargeMethod
SciTegic.value.StringValue
MomanyRone

@<SCITEGIC>MOL_PROPERTY
UseResidueTemplateCharge
SciTegic.value.StringValue
True

@<SCITEGIC>MOL_PROPERTY
ForcefieldBase
SciTegic.value.StringValue
CHARMm

@<SCITEGIC>MOL_PROPERTY
ForcefieldFFML
SciTegic.value.StringValue
<?xml version="1.0" encoding="UTF-8"?>
"<!DOCTYPE ffml SYSTEM "Ffml.dtd">"
"<ffml version="1.0">"
"<forcefield name="CHARMm" derivedFrom="CHARMm" base="CHARMm">"
<atomTypes>
</atomTypes>
<parameters>
</parameters>
</forcefield>
</ffml>

@<SCITEGIC>MOL_PROPERTY
Initial Potential Energy
SciTegic.value.StringValue
376.09043

@<SCITEGIC>MOL_PROPERTY
Initial RMS Gradient
SciTegic.value.StringValue
21.72094

@<SCITEGIC>MOL_PROPERTY
Minimization Criteria
SciTegic.value.StringValue
CONJUG> Minimization exiting with gradient tolerance ( 0.0100000) satisfied.

@<SCITEGIC>MOL_PROPERTY
CHARMm Energy
SciTegic.value.StringValue
175.54343

@<SCITEGIC>MOL_PROPERTY
Potential Energy
SciTegic.value.StringValue
175.54343

@<SCITEGIC>MOL_PROPERTY
RMS Gradient
SciTegic.value.StringValue
0.00982

@<SCITEGIC>MOL_PROPERTY
Bond Energy
SciTegic.value.StringValue
9.37322

@<SCITEGIC>MOL_PROPERTY
Angle Energy
SciTegic.value.StringValue
35.69961

@<SCITEGIC>MOL_PROPERTY
Urey-Bradley Energy
SciTegic.value.StringValue
0

@<SCITEGIC>MOL_PROPERTY
Dihedral Energy
SciTegic.value.StringValue
196.36213

@<SCITEGIC>MOL_PROPERTY
Improper Energy
SciTegic.value.StringValue
0.95743

@<SCITEGIC>MOL_PROPERTY
Van der Waals Energy
SciTegic.value.StringValue
-23.82857

@<SCITEGIC>MOL_PROPERTY
Electrostatic Energy
SciTegic.value.StringValue
-43.0204

@<SCITEGIC>MOL_PROPERTY
Hydrogen Bond Energy
SciTegic.value.StringValue
0

@<SCITEGIC>MOL_PROPERTY
Solvation Free Energy
SciTegic.value.StringValue
0

@<SCITEGIC>MOL_PROPERTY
REMARK99
SciTegic.value.StringValue
REMARK  99  MacroMolecule created from Mol2 file
REMARK  99  ardisicrenoside_G.cdx
REMARK  99  PROTEIN
REMARK  99  USER_CHARGES
REMARK  99
REMARK  99

@<SCITEGIC>ATOM_PROPERTY
Formal Charge
SciTegic.value.StringValue
1 0
2 0
3 0
4 0
5 0
6 0
7 0
8 0
9 0
10 0
11 0
12 0
13 0
14 0
15 0
16 0
17 0
18 0
19 0
20 0
21 0
22 0
23 0
24 0
25 0
26 0
27 0
28 0
29 0
30 0
31 0
32 0
33 0
34 0
35 0
36 0
37 0
38 0
39 0
40 0
41 0
42 0
43 0
44 0
45 0
46 0
47 0
48 0
49 0
50 0
51 0
52 0
53 0
54 0
55 0
56 0
57 0
58 0
59 0
60 0
61 0
62 0
63 0
64 0
65 0
66 0
67 0
68 0
69 0
70 0
71 0
72 0
73 0
74 0
75 0
76 0
77 0
78 0
79 0
80 0
81 0
82 0
83 0
84 0
85 0
86 0
87 0
88 0
89 0
90 0
91 0
92 0
93 0
94 0
95 0
96 0
97 0
98 0
99 0
100 0
101 0
102 0
103 0
104 0
105 0
106 0
107 0
108 0
109 0
110 0
111 0
112 0
113 0
114 0
115 0
116 0
117 0
118 0
119 0
120 0
121 0
122 0
123 0
124 0
125 0
126 0
127 0
128 0
129 0
130 0
131 0
132 0
133 0
134 0
135 0
136 0
137 0
138 0
139 0
140 0
141 0
142 0
143 0
144 0
145 0
146 0
147 0
148 0
149 0
150 0
151 0
152 0
153 0
154 0
155 0
156 0
157 0
158 0
159 0
160 0
161 0
162 0

@<SCITEGIC>ATOM_PROPERTY
pdb_tempFactor
SciTegic.value.DoubleValue
1 0
2 0
3 0
4 0
5 0
6 0
7 0
8 0
9 0
10 0
11 0
12 0
13 0
14 0
15 0
16 0
17 0
18 0
19 0
20 0
21 0
22 0
23 0
24 0
25 0
26 0
27 0
28 0
29 0
30 0
31 0
32 0
33 0
34 0
35 0
36 0
37 0
38 0
39 0
40 0
41 0
42 0
43 0
44 0
45 0
46 0
47 0
48 0
49 0
50 0
51 0
52 0
53 0
54 0
55 0
56 0
57 0
58 0
59 0
60 0
61 0
62 0
63 0
64 0
65 0
66 0
67 0
68 0
69 0
70 0
71 0
72 0
73 0
74 0
75 0
76 0
77 0
78 0
79 0
80 0
81 0
82 0
83 0
84 0
85 0
86 0
87 0
88 0
89 0
90 0
91 0
92 0
93 0
94 0
95 0
96 0
97 0
98 0
99 0
100 0
101 0
102 0
103 0
104 0
105 0
106 0
107 0
108 0
109 0
110 0
111 0
112 0
113 0
114 0
115 0
116 0
117 0
118 0
119 0
120 0
121 0
122 0
123 0
124 0
125 0
126 0
127 0
128 0
129 0
130 0
131 0
132 0
133 0
134 0
135 0
136 0
137 0
138 0
139 0
140 0
141 0
142 0
143 0
144 0
145 0
146 0
147 0
148 0
149 0
150 0
151 0
152 0
153 0
154 0
155 0
156 0
157 0
158 0
159 0
160 0
161 0
162 0

@<SCITEGIC>ATOM_PROPERTY
pdb_occupancy
SciTegic.value.DoubleValue
1 1
2 1
3 1
4 1
5 1
6 1
7 1
8 1
9 1
10 1
11 1
12 1
13 1
14 1
15 1
16 1
17 1
18 1
19 1
20 1
21 1
22 1
23 1
24 1
25 1
26 1
27 1
28 1
29 1
30 1
31 1
32 1
33 1
34 1
35 1
36 1
37 1
38 1
39 1
40 1
41 1
42 1
43 1
44 1
45 1
46 1
47 1
48 1
49 1
50 1
51 1
52 1
53 1
54 1
55 1
56 1
57 1
58 1
59 1
60 1
61 1
62 1
63 1
64 1
65 1
66 1
67 1
68 1
69 1
70 1
71 1
72 1
73 1
74 1
75 1
76 1
77 1
78 1
79 1
80 1
81 1
82 1
83 1
84 1
85 1
86 1
87 1
88 1
89 1
90 1
91 1
92 1
93 1
94 1
95 1
96 1
97 1
98 1
99 1
100 1
101 1
102 1
103 1
104 1
105 1
106 1
107 1
108 1
109 1
110 1
111 1
112 1
113 1
114 1
115 1
116 1
117 1
118 1
119 1
120 1
121 1
122 1
123 1
124 1
125 1
126 1
127 1
128 1
129 1
130 1
131 1
132 1
133 1
134 1
135 1
136 1
137 1
138 1
139 1
140 1
141 1
142 1
143 1
144 1
145 1
146 1
147 1
148 1
149 1
150 1
151 1
152 1
153 1
154 1
155 1
156 1
157 1
158 1
159 1
160 1
161 1
162 1

@<TRIPOS>MOLECULE
ethyl_3-O-feruloylquinate.cdx
52  53  1  0  0
SMALL
FORMAL_CHARGES
@<TRIPOS>ATOM
    1 O1        -0.3886    -0.8867    -5.3295 O.3        1 SUBUNIT  0
    2 C2         0.1705    -0.3777    -4.1427 C.3        1 SUBUNIT  0
    3 C3        -0.6485     0.8515    -3.7107 C.3        1 SUBUNIT  0
    4 C4        -0.2248     1.3808    -2.3321 C.3        1 SUBUNIT  0
    5 C5        -0.2608     0.2903    -1.2356 C.3        1 SUBUNIT  0
    6 O6        -1.6259    -0.0766    -1.0139 O.3        1 SUBUNIT  0
    7 C7         0.5582    -0.9389    -1.6676 C.3        1 SUBUNIT  0
    8 C8         0.1191    -1.4805    -3.0496 C.3        1 SUBUNIT  0
    9 O9         0.4815    -1.9722    -0.7164 O.3        1 SUBUNIT  0
   10 O10       -1.0589     2.4826    -1.9597 O.3        1 SUBUNIT  0
   11 C11       -0.5016     3.2613    -1.0466 C.2        1 SUBUNIT  0
   12 C12       -1.3245     3.6266     0.0909 C.2        1 SUBUNIT  0
   13 C13       -2.6598     3.3833     0.0747 C.2        1 SUBUNIT  0
   14 C14       -3.4580     3.7691     1.2628 C.2        1 SUBUNIT  0
   15 C15       -4.5212     2.9363     1.6989 C.2        1 SUBUNIT  0
   16 C16       -5.2887     3.3001     2.8256 C.2        1 SUBUNIT  0
   17 C17       -4.9929     4.4965     3.5163 C.2        1 SUBUNIT  0
   18 C18       -3.9450     5.3169     3.0769 C.2        1 SUBUNIT  0
   19 C19       -3.1900     4.9663     1.9588 C.2        1 SUBUNIT  0
   20 O20       -5.7203     4.8338     4.5553 O.3        1 SUBUNIT  0
   21 C21       -6.7449     1.5219     2.3279 C.3        1 SUBUNIT  0
   22 O22       -6.2565     2.5202     3.2255 O.3        1 SUBUNIT  0
   23 O23        0.6445     3.6725    -1.1400 O.2        1 SUBUNIT  0
   24 C24        4.8207    -0.6321    -4.8712 C.3        1 SUBUNIT  0
   25 C25        3.7513    -0.3960    -3.7982 C.3        1 SUBUNIT  0
   26 O26        2.5027    -0.9305    -4.2204 O.3        1 SUBUNIT  0
   27 C27        1.6062     0.0216    -4.4515 C.2        1 SUBUNIT  0
   28 O28        1.8690     1.1076    -4.8914 O.2        1 SUBUNIT  0
   29 H29       -1.1422    -0.3494    -5.5843 H          1 SUBUNIT  0
   30 H30       -1.6743     0.5542    -3.6456 H          1 SUBUNIT  0
   31 H31       -0.5111     1.6278    -4.4342 H          1 SUBUNIT  0
   32 H32        0.7921     1.7032    -2.4147 H          1 SUBUNIT  0
   33 H33        0.1704     0.6693    -0.3327 H          1 SUBUNIT  0
   34 H34       -1.8649     0.1147    -0.1040 H          1 SUBUNIT  0
   35 H35        1.5723    -0.6058    -1.7424 H          1 SUBUNIT  0
   36 H36       -0.8917    -1.8218    -2.9679 H          1 SUBUNIT  0
   37 H37        0.7724    -2.2794    -3.3323 H          1 SUBUNIT  0
   38 H38        0.7535    -1.6381     0.1415 H          1 SUBUNIT  0
   39 H39       -0.8773     4.0895     0.9456 H          1 SUBUNIT  0
   40 H40       -3.1241     2.9251    -0.7735 H          1 SUBUNIT  0
   41 H41       -4.7412     2.0312     1.1723 H          1 SUBUNIT  0
   42 H42       -3.7225     6.2207     3.6046 H          1 SUBUNIT  0
   43 H43       -2.4021     5.6094     1.6264 H          1 SUBUNIT  0
   44 H44       -5.5373     5.6512     5.0243 H          1 SUBUNIT  0
   45 H45       -7.1214     1.9912     1.4430 H          1 SUBUNIT  0
   46 H46       -5.9488     0.8562     2.0674 H          1 SUBUNIT  0
   47 H47       -7.5305     0.9706     2.8009 H          1 SUBUNIT  0
   48 H48        4.9298    -1.6829    -5.0409 H          1 SUBUNIT  0
   49 H49        4.5251    -0.1527    -5.7810 H          1 SUBUNIT  0
   50 H50        5.7536    -0.2254    -4.5406 H          1 SUBUNIT  0
   51 H51        3.6437     0.6566    -3.6393 H          1 SUBUNIT  0
   52 H52        4.0511    -0.8748    -2.8895 H          1 SUBUNIT  0
@<TRIPOS>BOND
    1     1     2 1
    2     1    29 1
    3     2     3 1
    4     3     4 1
    5     3    30 1
    6     3    31 1
    7     4     5 1
    8     4    10 1
    9     4    32 1
   10     5     6 1
   11     5     7 1
   12     5    33 1
   13     6    34 1
   14     7     8 1
   15     7     9 1
   16     7    35 1
   17     8     2 1
   18     8    36 1
   19     8    37 1
   20     9    38 1
   21    10    11 1
   22    11    12 1
   23    12    13 2
   24    12    39 1
   25    13    14 1
   26    13    40 1
   27    14    15 2
   28    15    16 1
   29    15    41 1
   30    16    17 2
   31    17    18 1
   32    17    20 1
   33    18    19 2
   34    18    42 1
   35    19    14 1
   36    19    43 1
   37    20    44 1
   38    21    22 1
   39    21    45 1
   40    21    46 1
   41    21    47 1
   42    22    16 1
   43    23    11 2
   44    24    25 1
   45    24    48 1
   46    24    49 1
   47    24    50 1
   48    25    26 1
   49    25    51 1
   50    25    52 1
   51    26    27 1
   52    27     2 1
   53    28    27 2
@<TRIPOS>SUBSTRUCTURE
1   ****   1
@<SCITEGIC>MOL_PROPERTY
Estimate
SciTegic.value.StringValue
0.74069

@<SCITEGIC>MOL_PROPERTY
FitValue
SciTegic.value.StringValue
7.12896

@<SCITEGIC>MOL_PROPERTY
Forcefield
SciTegic.value.StringValue
CHARMm

@<SCITEGIC>MOL_PROPERTY
PartialChargeMethod
SciTegic.value.StringValue
MomanyRone

@<SCITEGIC>MOL_PROPERTY
UseResidueTemplateCharge
SciTegic.value.StringValue
True

@<SCITEGIC>MOL_PROPERTY
ForcefieldBase
SciTegic.value.StringValue
CHARMm

@<SCITEGIC>MOL_PROPERTY
ForcefieldFFML
SciTegic.value.StringValue
<?xml version="1.0" encoding="UTF-8"?>
"<!DOCTYPE ffml SYSTEM "Ffml.dtd">"
"<ffml version="1.0">"
"<forcefield name="CHARMm" derivedFrom="CHARMm" base="CHARMm">"
<atomTypes>
</atomTypes>
<parameters>
</parameters>
</forcefield>
</ffml>

@<SCITEGIC>MOL_PROPERTY
Initial Potential Energy
SciTegic.value.StringValue
37.18849

@<SCITEGIC>MOL_PROPERTY
Initial RMS Gradient
SciTegic.value.StringValue
15.64432

@<SCITEGIC>MOL_PROPERTY
Minimization Criteria
SciTegic.value.StringValue
CONJUG> Minimization exiting with gradient tolerance ( 0.0100000) satisfied.

@<SCITEGIC>MOL_PROPERTY
CHARMm Energy
SciTegic.value.StringValue
-42.67993

@<SCITEGIC>MOL_PROPERTY
Potential Energy
SciTegic.value.StringValue
-42.67993

@<SCITEGIC>MOL_PROPERTY
RMS Gradient
SciTegic.value.StringValue
0.00862

@<SCITEGIC>MOL_PROPERTY
Bond Energy
SciTegic.value.StringValue
1.33651

@<SCITEGIC>MOL_PROPERTY
Angle Energy
SciTegic.value.StringValue
7.27736

@<SCITEGIC>MOL_PROPERTY
Urey-Bradley Energy
SciTegic.value.StringValue
0

@<SCITEGIC>MOL_PROPERTY
Dihedral Energy
SciTegic.value.StringValue
31.35672

@<SCITEGIC>MOL_PROPERTY
Improper Energy
SciTegic.value.StringValue
0.09882

@<SCITEGIC>MOL_PROPERTY
Van der Waals Energy
SciTegic.value.StringValue
-3.04851

@<SCITEGIC>MOL_PROPERTY
Electrostatic Energy
SciTegic.value.StringValue
-79.70083

@<SCITEGIC>MOL_PROPERTY
Hydrogen Bond Energy
SciTegic.value.StringValue
0

@<SCITEGIC>MOL_PROPERTY
Solvation Free Energy
SciTegic.value.StringValue
0

@<SCITEGIC>MOL_PROPERTY
REMARK99
SciTegic.value.StringValue
REMARK  99  MacroMolecule created from Mol2 file
REMARK  99  ethyl_3-O-feruloylquinate.cdx
REMARK  99  PROTEIN
REMARK  99  USER_CHARGES
REMARK  99
REMARK  99

@<SCITEGIC>ATOM_PROPERTY
Formal Charge
SciTegic.value.StringValue
1 0
2 0
3 0
4 0
5 0
6 0
7 0
8 0
9 0
10 0
11 0
12 0
13 0
14 0
15 0
16 0
17 0
18 0
19 0
20 0
21 0
22 0
23 0
24 0
25 0
26 0
27 0
28 0
29 0
30 0
31 0
32 0
33 0
34 0
35 0
36 0
37 0
38 0
39 0
40 0
41 0
42 0
43 0
44 0
45 0
46 0
47 0
48 0
49 0
50 0
51 0
52 0

@<SCITEGIC>ATOM_PROPERTY
pdb_tempFactor
SciTegic.value.DoubleValue
1 0
2 0
3 0
4 0
5 0
6 0
7 0
8 0
9 0
10 0
11 0
12 0
13 0
14 0
15 0
16 0
17 0
18 0
19 0
20 0
21 0
22 0
23 0
24 0
25 0
26 0
27 0
28 0
29 0
30 0
31 0
32 0
33 0
34 0
35 0
36 0
37 0
38 0
39 0
40 0
41 0
42 0
43 0
44 0
45 0
46 0
47 0
48 0
49 0
50 0
51 0
52 0

@<SCITEGIC>ATOM_PROPERTY
pdb_occupancy
SciTegic.value.DoubleValue
1 1
2 1
3 1
4 1
5 1
6 1
7 1
8 1
9 1
10 1
11 1
12 1
13 1
14 1
15 1
16 1
17 1
18 1
19 1
20 1
21 1
22 1
23 1
24 1
25 1
26 1
27 1
28 1
29 1
30 1
31 1
32 1
33 1
34 1
35 1
36 1
37 1
38 1
39 1
40 1
41 1
42 1
43 1
44 1
45 1
46 1
47 1
48 1
49 1
50 1
51 1
52 1

@<TRIPOS>MOLECULE
6507.cdx
81  84  1  0  0
SMALL
FORMAL_CHARGES
@<TRIPOS>ATOM
    1 O1        -1.1388     5.6368    -2.3147 O.2        1 SUBUNIT  0
    2 C2        -0.5421     4.9889    -3.1446 C.2        1 SUBUNIT  0
    3 C3         0.4502     5.6551    -4.0097 C.2        1 SUBUNIT  0
    4 C4         0.7338     6.9546    -3.8737 C.2        1 SUBUNIT  0
    5 C5         1.7437     7.5697    -4.7713 C.2        1 SUBUNIT  0
    6 O6         2.5083    10.8007    -6.2563 O.3        1 SUBUNIT  0
    7 C7         2.6041     9.5312    -5.9640 C.2        1 SUBUNIT  0
    8 C8         3.6545     8.7524    -6.4901 C.2        1 SUBUNIT  0
    9 C9         3.7405     7.3887    -6.1656 C.2        1 SUBUNIT  0
   10 C10        2.7960     6.8021    -5.3139 C.2        1 SUBUNIT  0
   11 C11        1.6578     8.9334    -5.0958 C.2        1 SUBUNIT  0
   12 O12        4.5328     9.2942    -7.3071 O.3        1 SUBUNIT  0
   13 O13       -0.7193     3.7090    -3.3520 O.3        1 SUBUNIT  0
   14 C14       -1.6462     3.1314    -2.4436 C.3        1 SUBUNIT  0
   15 C15       -2.1483     1.7996    -3.0151 C.3        1 SUBUNIT  0
   16 C16       -1.0638     0.6933    -2.8855 C.3        1 SUBUNIT  0
   17 C17       -0.3844     0.6592    -1.4951 C.3        1 SUBUNIT  0
   18 O18        0.0253     1.9674    -1.0959 O.3        1 SUBUNIT  0
   19 C19       -0.9762     2.9813    -1.0601 C.3        1 SUBUNIT  0
   20 C20       -1.9491     2.7443     0.0977 C.3        1 SUBUNIT  0
   21 O21       -1.2216     2.6694     1.2962 O.3        1 SUBUNIT  0
   22 O22       -1.2382     0.0248    -0.5438 O.3        1 SUBUNIT  0
   23 C23       -0.5395    -0.4366     0.5839 C.3        1 SUBUNIT  0
   24 C24       -1.5041    -1.2499     1.4496 C.3        1 SUBUNIT  0
   25 O25       -1.9346    -2.3517     0.6782 O.3        1 SUBUNIT  0
   26 C26       -2.6856    -0.4366     1.8625 C.2        1 SUBUNIT  0
   27 C27       -3.7680    -0.2963     0.9824 C.2        1 SUBUNIT  0
   28 C28       -4.8715     0.4773     1.3774 C.2        1 SUBUNIT  0
   29 C29       -4.9131     1.0957     2.6402 C.2        1 SUBUNIT  0
   30 C30       -3.8134     0.9261     3.5267 C.2        1 SUBUNIT  0
   31 C31       -2.7081     0.1637     3.1152 C.2        1 SUBUNIT  0
   32 O32       -3.8343     1.4991     4.7127 O.3        1 SUBUNIT  0
   33 O33       -5.9590     1.8147     3.0050 O.3        1 SUBUNIT  0
   34 O34       -0.0834     0.9053    -3.8652 O.3        1 SUBUNIT  0
   35 C35        0.7179    -0.2452    -4.1138 C.3        1 SUBUNIT  0
   36 C36        0.3637    -0.8789    -5.5057 C.3        1 SUBUNIT  0
   37 C37        1.2114    -2.1728    -5.7246 C.3        1 SUBUNIT  0
   38 O38        0.5599    -3.3480    -5.2371 O.3        1 SUBUNIT  0
   39 O39        2.0746     0.1406    -4.0587 O.3        1 SUBUNIT  0
   40 C40        3.0042    -0.5915    -4.8584 C.3        1 SUBUNIT  0
   41 C41        2.5857    -2.0687    -5.0090 C.3        1 SUBUNIT  0
   42 C42        4.3908    -0.4039    -4.2304 C.3        1 SUBUNIT  0
   43 O43        3.5535    -2.7769    -5.7396 O.3        1 SUBUNIT  0
   44 O44       -1.0164    -1.1171    -5.6334 O.3        1 SUBUNIT  0
   45 O45       -3.3089     1.3890    -2.3363 O.3        1 SUBUNIT  0
   46 H46        0.9540     5.0857    -4.7626 H          1 SUBUNIT  0
   47 H47        0.2401     7.5428    -3.1286 H          1 SUBUNIT  0
   48 H48        1.7974    11.3269    -5.8830 H          1 SUBUNIT  0
   49 H49        4.5323     6.7944    -6.5714 H          1 SUBUNIT  0
   50 H50        2.8731     5.7625    -5.0725 H          1 SUBUNIT  0
   51 H51        0.8691     9.5271    -4.6829 H          1 SUBUNIT  0
   52 H52        4.4720    10.2266    -7.5274 H          1 SUBUNIT  0
   53 H53       -2.5014     3.7611    -2.3126 H          1 SUBUNIT  0
   54 H54       -2.3684     1.9490    -4.0515 H          1 SUBUNIT  0
   55 H55       -1.5568    -0.2475    -3.0154 H          1 SUBUNIT  0
   56 H56        0.5083     0.0720    -1.5521 H          1 SUBUNIT  0
   57 H57       -0.5238     3.9295    -0.8572 H          1 SUBUNIT  0
   58 H58       -2.4833     1.8306    -0.0594 H          1 SUBUNIT  0
   59 H59       -2.6471     3.5535     0.1514 H          1 SUBUNIT  0
   60 H60       -1.8249     2.5208     2.0280 H          1 SUBUNIT  0
   61 H61       -0.1534     0.3911     1.1414 H          1 SUBUNIT  0
   62 H62        0.2777    -1.0544     0.2750 H          1 SUBUNIT  0
   63 H63       -1.0061    -1.5665     2.3422 H          1 SUBUNIT  0
   64 H64       -2.5295    -2.8950     1.2003 H          1 SUBUNIT  0
   65 H65       -3.7535    -0.7716     0.0239 H          1 SUBUNIT  0
   66 H66       -5.6955     0.5985     0.7057 H          1 SUBUNIT  0
   67 H67       -1.8736     0.0437     3.7741 H          1 SUBUNIT  0
   68 H68       -3.0878     1.3981     5.3078 H          1 SUBUNIT  0
   69 H69       -6.6985     1.9261     2.4030 H          1 SUBUNIT  0
   70 H70        0.5275    -0.9922    -3.3717 H          1 SUBUNIT  0
   71 H71        0.6143    -0.1804    -6.2766 H          1 SUBUNIT  0
   72 H72        1.3389    -2.2550    -6.7838 H          1 SUBUNIT  0
   73 H73       -0.2957    -3.4396    -5.6629 H          1 SUBUNIT  0
   74 H74        3.0251    -0.2202    -5.8617 H          1 SUBUNIT  0
   75 H75        2.5021    -2.4960    -4.0316 H          1 SUBUNIT  0
   76 H76        4.4377     0.5499    -3.7479 H          1 SUBUNIT  0
   77 H77        5.1381    -0.4543    -4.9945 H          1 SUBUNIT  0
   78 H78        4.5639    -1.1766    -3.5108 H          1 SUBUNIT  0
   79 H79        3.2958    -3.6996    -5.8016 H          1 SUBUNIT  0
   80 H80       -1.3701    -0.5765    -6.3435 H          1 SUBUNIT  0
   81 H81       -3.6335     0.5722    -2.7225 H          1 SUBUNIT  0
@<TRIPOS>BOND
    1     1     2 2
    2     2     3 1
    3     2    13 1
    4     3     4 2
    5     3    46 1
    6     4     5 1
    7     4    47 1
    8     6     7 1
    9     6    48 1
   10     7     8 2
   11     7    11 1
   12     8     9 1
   13     8    12 1
   14     9    10 2
   15     9    49 1
   16    10     5 1
   17    10    50 1
   18    11     5 2
   19    11    51 1
   20    12    52 1
   21    13    14 1
   22    14    15 1
   23    14    53 1
   24    15    16 1
   25    15    45 1
   26    15    54 1
   27    16    17 1
   28    16    34 1
   29    16    55 1
   30    17    18 1
   31    17    22 1
   32    17    56 1
   33    18    19 1
   34    19    14 1
   35    19    20 1
   36    19    57 1
   37    20    21 1
   38    20    58 1
   39    20    59 1
   40    21    60 1
   41    22    23 1
   42    23    24 1
   43    23    61 1
   44    23    62 1
   45    24    25 1
   46    24    26 1
   47    24    63 1
   48    25    64 1
   49    26    27 2
   50    27    28 1
   51    27    65 1
   52    28    29 2
   53    28    66 1
   54    29    30 1
   55    29    33 1
   56    30    31 2
   57    30    32 1
   58    31    26 1
   59    31    67 1
   60    32    68 1
   61    33    69 1
   62    34    35 1
   63    35    36 1
   64    35    39 1
   65    35    70 1
   66    36    37 1
   67    36    44 1
   68    36    71 1
   69    37    38 1
   70    37    72 1
   71    38    73 1
   72    39    40 1
   73    40    41 1
   74    40    74 1
   75    41    37 1
   76    41    43 1
   77    41    75 1
   78    42    40 1
   79    42    76 1
   80    42    77 1
   81    42    78 1
   82    43    79 1
   83    44    80 1
   84    45    81 1
@<TRIPOS>SUBSTRUCTURE
1   ****   1
@<SCITEGIC>MOL_PROPERTY
Estimate
SciTegic.value.StringValue
0.763879

@<SCITEGIC>MOL_PROPERTY
FitValue
SciTegic.value.StringValue
7.11558

@<SCITEGIC>MOL_PROPERTY
Forcefield
SciTegic.value.StringValue
CHARMm

@<SCITEGIC>MOL_PROPERTY
PartialChargeMethod
SciTegic.value.StringValue
MomanyRone

@<SCITEGIC>MOL_PROPERTY
UseResidueTemplateCharge
SciTegic.value.StringValue
True

@<SCITEGIC>MOL_PROPERTY
ForcefieldBase
SciTegic.value.StringValue
CHARMm

@<SCITEGIC>MOL_PROPERTY
ForcefieldFFML
SciTegic.value.StringValue
<?xml version="1.0" encoding="UTF-8"?>
"<!DOCTYPE ffml SYSTEM "Ffml.dtd">"
"<ffml version="1.0">"
"<forcefield name="CHARMm" derivedFrom="CHARMm" base="CHARMm">"
<atomTypes>
</atomTypes>
<parameters>
</parameters>
</forcefield>
</ffml>

@<SCITEGIC>MOL_PROPERTY
Initial Potential Energy
SciTegic.value.StringValue
20.95217

@<SCITEGIC>MOL_PROPERTY
Initial RMS Gradient
SciTegic.value.StringValue
16.61669

@<SCITEGIC>MOL_PROPERTY
Minimization Criteria
SciTegic.value.StringValue
CONJUG> Minimization exiting with gradient tolerance ( 0.0100000) satisfied.

@<SCITEGIC>MOL_PROPERTY
CHARMm Energy
SciTegic.value.StringValue
-50.93563

@<SCITEGIC>MOL_PROPERTY
Potential Energy
SciTegic.value.StringValue
-50.93563

@<SCITEGIC>MOL_PROPERTY
RMS Gradient
SciTegic.value.StringValue
0.00885

@<SCITEGIC>MOL_PROPERTY
Bond Energy
SciTegic.value.StringValue
1.64768

@<SCITEGIC>MOL_PROPERTY
Angle Energy
SciTegic.value.StringValue
7.7685

@<SCITEGIC>MOL_PROPERTY
Urey-Bradley Energy
SciTegic.value.StringValue
0

@<SCITEGIC>MOL_PROPERTY
Dihedral Energy
SciTegic.value.StringValue
48.49142

@<SCITEGIC>MOL_PROPERTY
Improper Energy
SciTegic.value.StringValue
0.19745

@<SCITEGIC>MOL_PROPERTY
Van der Waals Energy
SciTegic.value.StringValue
-7.93189

@<SCITEGIC>MOL_PROPERTY
Electrostatic Energy
SciTegic.value.StringValue
-101.10879

@<SCITEGIC>MOL_PROPERTY
Hydrogen Bond Energy
SciTegic.value.StringValue
0

@<SCITEGIC>MOL_PROPERTY
Solvation Free Energy
SciTegic.value.StringValue
0

@<SCITEGIC>MOL_PROPERTY
REMARK99
SciTegic.value.StringValue
REMARK  99  MacroMolecule created from Mol2 file
REMARK  99  6507.cdx
REMARK  99  PROTEIN
REMARK  99  USER_CHARGES
REMARK  99
REMARK  99

@<SCITEGIC>ATOM_PROPERTY
Formal Charge
SciTegic.value.StringValue
1 0
2 0
3 0
4 0
5 0
6 0
7 0
8 0
9 0
10 0
11 0
12 0
13 0
14 0
15 0
16 0
17 0
18 0
19 0
20 0
21 0
22 0
23 0
24 0
25 0
26 0
27 0
28 0
29 0
30 0
31 0
32 0
33 0
34 0
35 0
36 0
37 0
38 0
39 0
40 0
41 0
42 0
43 0
44 0
45 0
46 0
47 0
48 0
49 0
50 0
51 0
52 0
53 0
54 0
55 0
56 0
57 0
58 0
59 0
60 0
61 0
62 0
63 0
64 0
65 0
66 0
67 0
68 0
69 0
70 0
71 0
72 0
73 0
74 0
75 0
76 0
77 0
78 0
79 0
80 0
81 0

@<SCITEGIC>ATOM_PROPERTY
pdb_tempFactor
SciTegic.value.DoubleValue
1 0
2 0
3 0
4 0
5 0
6 0
7 0
8 0
9 0
10 0
11 0
12 0
13 0
14 0
15 0
16 0
17 0
18 0
19 0
20 0
21 0
22 0
23 0
24 0
25 0
26 0
27 0
28 0
29 0
30 0
31 0
32 0
33 0
34 0
35 0
36 0
37 0
38 0
39 0
40 0
41 0
42 0
43 0
44 0
45 0
46 0
47 0
48 0
49 0
50 0
51 0
52 0
53 0
54 0
55 0
56 0
57 0
58 0
59 0
60 0
61 0
62 0
63 0
64 0
65 0
66 0
67 0
68 0
69 0
70 0
71 0
72 0
73 0
74 0
75 0
76 0
77 0
78 0
79 0
80 0
81 0

@<SCITEGIC>ATOM_PROPERTY
pdb_occupancy
SciTegic.value.DoubleValue
1 1
2 1
3 1
4 1
5 1
6 1
7 1
8 1
9 1
10 1
11 1
12 1
13 1
14 1
15 1
16 1
17 1
18 1
19 1
20 1
21 1
22 1
23 1
24 1
25 1
26 1
27 1
28 1
29 1
30 1
31 1
32 1
33 1
34 1
35 1
36 1
37 1
38 1
39 1
40 1
41 1
42 1
43 1
44 1
45 1
46 1
47 1
48 1
49 1
50 1
51 1
52 1
53 1
54 1
55 1
56 1
57 1
58 1
59 1
60 1
61 1
62 1
63 1
64 1
65 1
66 1
67 1
68 1
69 1
70 1
71 1
72 1
73 1
74 1
75 1
76 1
77 1
78 1
79 1
80 1
81 1

@<TRIPOS>MOLECULE
7845.cdx
90  93  1  0  0
SMALL
FORMAL_CHARGES
@<TRIPOS>ATOM
    1 O1        -1.6117     0.1141    -0.7641 O.3        1 SUBUNIT  0
    2 C2        -0.7322     0.2379     0.3354 C.3        1 SUBUNIT  0
    3 C3        -1.2824    -0.6052     1.4849 C.3        1 SUBUNIT  0
    4 C4        -2.5722    -0.0786     1.9870 C.2        1 SUBUNIT  0
    5 C5        -2.5866     1.0299     2.8573 C.2        1 SUBUNIT  0
    6 C6        -3.8254     1.5284     3.3170 C.2        1 SUBUNIT  0
    7 C7        -5.0296     0.9344     2.9295 C.2        1 SUBUNIT  0
    8 O8        -6.1877     1.3957     3.3790 O.3        1 SUBUNIT  0
    9 C9        -1.2364     0.9088    -1.8658 C.3        1 SUBUNIT  0
   10 C10       -2.3218     0.8982    -2.9676 C.3        1 SUBUNIT  0
   11 O11       -2.6473    -0.4156    -3.3477 O.3        1 SUBUNIT  0
   12 O12        0.0252     0.4574    -2.3952 O.3        1 SUBUNIT  0
   13 C13        0.5701     1.2466    -3.4681 C.3        1 SUBUNIT  0
   14 C14       -0.4280     1.3189    -4.6517 C.3        1 SUBUNIT  0
   15 C15       -1.8470     1.7232    -4.1769 C.3        1 SUBUNIT  0
   16 C16        0.9293     2.6322    -2.9253 C.3        1 SUBUNIT  0
   17 O17        1.6667     3.3454    -3.9235 O.3        1 SUBUNIT  0
   18 C18        2.9583     3.0627    -3.8874 C.2        1 SUBUNIT  0
   19 O19        3.4395     2.1549    -3.2821 O.2        1 SUBUNIT  0
   20 C20        3.8317     4.0020    -4.7114 C.3        1 SUBUNIT  0
   21 C21        4.7351     3.2577    -5.6761 C.3        1 SUBUNIT  0
   22 C22        5.4455     4.2134    -6.5939 C.2        1 SUBUNIT  0
   23 O23        3.7059     3.7148    -8.2736 O.3        1 SUBUNIT  0
   24 C24        4.9947     4.3183    -8.0357 C.3        1 SUBUNIT  0
   25 C25        3.9463     2.2311    -6.4553 C.2        1 SUBUNIT  0
   26 C26        3.4472     2.5388    -7.6840 C.2        1 SUBUNIT  0
   27 C27        3.6944     0.8977    -5.8665 C.2        1 SUBUNIT  0
   28 O28        2.7445     0.2407    -6.2077 O.2        1 SUBUNIT  0
   29 O29        4.5820     0.5093    -4.9554 O.3        1 SUBUNIT  0
   30 C30        4.2843    -0.7926    -4.4521 C.3        1 SUBUNIT  0
   31 O31        4.9158     5.6646    -8.4657 O.3        1 SUBUNIT  0
   32 C32        4.5660     5.7989    -9.8431 C.3        1 SUBUNIT  0
   33 C33        4.3512     7.2813   -10.1969 C.3        1 SUBUNIT  0
   34 C34        4.1101     7.4796   -11.7307 C.3        1 SUBUNIT  0
   35 C35        5.2236     6.7536   -12.5112 C.3        1 SUBUNIT  0
   36 C36        5.4183     5.2976   -12.0199 C.3        1 SUBUNIT  0
   37 O37        5.6148     5.2557   -10.6245 O.3        1 SUBUNIT  0
   38 C38        6.5883     4.5812   -12.7009 C.3        1 SUBUNIT  0
   39 O39        6.4990     3.2054   -12.3974 O.3        1 SUBUNIT  0
   40 O40        6.4329     7.4686   -12.3673 O.3        1 SUBUNIT  0
   41 O41        2.8736     6.9223   -12.1154 O.3        1 SUBUNIT  0
   42 O42        3.2553     7.8404    -9.4545 O.3        1 SUBUNIT  0
   43 C43        6.9687     4.8771    -4.7186 C.3        1 SUBUNIT  0
   44 C44        6.4964     4.9504    -6.1370 C.2        1 SUBUNIT  0
   45 O45       -0.4471     0.0553    -5.2992 O.3        1 SUBUNIT  0
   46 O46       -2.7804     1.7139    -5.2569 O.3        1 SUBUNIT  0
   47 C47       -3.7846    -0.6908     1.6018 C.2        1 SUBUNIT  0
   48 C48       -4.9978    -0.1810     2.0660 C.2        1 SUBUNIT  0
   49 H49       -0.6550     1.2628     0.6331 H          1 SUBUNIT  0
   50 H50        0.2409    -0.1133     0.0622 H          1 SUBUNIT  0
   51 H51       -0.5757    -0.5733     2.2877 H          1 SUBUNIT  0
   52 H52       -1.4285    -1.6074     1.1398 H          1 SUBUNIT  0
   53 H53       -1.6702     1.4881     3.1659 H          1 SUBUNIT  0
   54 H54       -3.8422     2.3741     3.9722 H          1 SUBUNIT  0
   55 H55       -7.0078     0.9709     3.1172 H          1 SUBUNIT  0
   56 H56       -1.1309     1.9178    -1.5255 H          1 SUBUNIT  0
   57 H57       -3.2111     1.3454    -2.5751 H          1 SUBUNIT  0
   58 H58       -3.3509    -0.3949    -4.0005 H          1 SUBUNIT  0
   59 H59        1.4603     0.7908    -3.8483 H          1 SUBUNIT  0
   60 H60       -0.1092     2.0749    -5.3385 H          1 SUBUNIT  0
   61 H61       -1.7881     2.7331    -3.8286 H          1 SUBUNIT  0
   62 H62        1.5219     2.5318    -2.0400 H          1 SUBUNIT  0
   63 H63        0.0340     3.1683    -2.6888 H          1 SUBUNIT  0
   64 H64        4.4567     4.5441    -4.0328 H          1 SUBUNIT  0
   65 H65        3.1977     4.6575    -5.2711 H          1 SUBUNIT  0
   66 H66        5.4811     2.7409    -5.1094 H          1 SUBUNIT  0
   67 H67        5.7407     3.7873    -8.5893 H          1 SUBUNIT  0
   68 H68        2.8334     1.8244    -8.1917 H          1 SUBUNIT  0
   69 H69        3.3155    -0.7864    -3.9980 H          1 SUBUNIT  0
   70 H70        4.2965    -1.4975    -5.2569 H          1 SUBUNIT  0
   71 H71        5.0177    -1.0698    -3.7240 H          1 SUBUNIT  0
   72 H72        3.6538     5.2755   -10.0407 H          1 SUBUNIT  0
   73 H73        5.2486     7.7979    -9.9273 H          1 SUBUNIT  0
   74 H74        4.1109     8.5284   -11.9427 H          1 SUBUNIT  0
   75 H75        4.9347     6.7122   -13.5406 H          1 SUBUNIT  0
   76 H76        4.5172     4.7847   -12.2842 H          1 SUBUNIT  0
   77 H77        7.5187     4.9775   -12.3513 H          1 SUBUNIT  0
   78 H78        6.5330     4.7229   -13.7600 H          1 SUBUNIT  0
   79 H79        7.2252     2.7376   -12.8160 H          1 SUBUNIT  0
   80 H80        6.3097     8.3704   -12.6724 H          1 SUBUNIT  0
   81 H81        2.1636     7.3605   -11.6405 H          1 SUBUNIT  0
   82 H82        3.1848     8.7786    -9.6457 H          1 SUBUNIT  0
   83 H83        6.7741     3.9002    -4.3279 H          1 SUBUNIT  0
   84 H84        6.4497     5.6059    -4.1317 H          1 SUBUNIT  0
   85 H85        8.0200     5.0728    -4.6821 H          1 SUBUNIT  0
   86 H86        7.0019     5.6048    -6.8161 H          1 SUBUNIT  0
   87 H87       -1.0267     0.0960    -6.0634 H          1 SUBUNIT  0
   88 H88       -3.6158     2.0831    -4.9611 H          1 SUBUNIT  0
   89 H89       -3.7732    -1.5435     0.9556 H          1 SUBUNIT  0
   90 H90       -5.9150    -0.6416     1.7634 H          1 SUBUNIT  0
@<TRIPOS>BOND
    1     1     2 1
    2     1     9 1
    3     2     3 1
    4     2    49 1
    5     2    50 1
    6     3     4 1
    7     3    51 1
    8     3    52 1
    9     4     5 2
   10     4    47 1
   11     5     6 1
   12     5    53 1
   13     6     7 2
   14     6    54 1
   15     7     8 1
   16     8    55 1
   17     9    10 1
   18     9    12 1
   19     9    56 1
   20    10    11 1
   21    10    57 1
   22    11    58 1
   23    12    13 1
   24    13    14 1
   25    13    16 1
   26    13    59 1
   27    14    15 1
   28    14    45 1
   29    14    60 1
   30    15    10 1
   31    15    46 1
   32    15    61 1
   33    16    17 1
   34    16    62 1
   35    16    63 1
   36    17    18 1
   37    18    19 2
   38    18    20 1
   39    20    21 1
   40    20    64 1
   41    20    65 1
   42    21    22 1
   43    21    25 1
   44    21    66 1
   45    23    24 1
   46    24    22 1
   47    24    31 1
   48    24    67 1
   49    25    26 2
   50    25    27 1
   51    26    23 1
   52    26    68 1
   53    27    28 2
   54    27    29 1
   55    29    30 1
   56    30    69 1
   57    30    70 1
   58    30    71 1
   59    31    32 1
   60    32    33 1
   61    32    72 1
   62    33    34 1
   63    33    42 1
   64    33    73 1
   65    34    35 1
   66    34    41 1
   67    34    74 1
   68    35    36 1
   69    35    40 1
   70    35    75 1
   71    36    37 1
   72    36    38 1
   73    36    76 1
   74    37    32 1
   75    38    39 1
   76    38    77 1
   77    38    78 1
   78    39    79 1
   79    40    80 1
   80    41    81 1
   81    42    82 1
   82    43    44 1
   83    43    83 1
   84    43    84 1
   85    43    85 1
   86    44    22 2
   87    44    86 1
   88    45    87 1
   89    46    88 1
   90    47    48 2
   91    47    89 1
   92    48     7 1
   93    48    90 1
@<TRIPOS>SUBSTRUCTURE
1   ****   1
@<SCITEGIC>MOL_PROPERTY
Estimate
SciTegic.value.StringValue
0.770111

@<SCITEGIC>MOL_PROPERTY
FitValue
SciTegic.value.StringValue
7.11205

@<SCITEGIC>MOL_PROPERTY
Forcefield
SciTegic.value.StringValue
CHARMm

@<SCITEGIC>MOL_PROPERTY
PartialChargeMethod
SciTegic.value.StringValue
MomanyRone

@<SCITEGIC>MOL_PROPERTY
UseResidueTemplateCharge
SciTegic.value.StringValue
True

@<SCITEGIC>MOL_PROPERTY
ForcefieldBase
SciTegic.value.StringValue
CHARMm

@<SCITEGIC>MOL_PROPERTY
ForcefieldFFML
SciTegic.value.StringValue
<?xml version="1.0" encoding="UTF-8"?>
"<!DOCTYPE ffml SYSTEM "Ffml.dtd">"
"<ffml version="1.0">"
"<forcefield name="CHARMm" derivedFrom="CHARMm" base="CHARMm">"
<atomTypes>
</atomTypes>
<parameters>
</parameters>
</forcefield>
</ffml>

@<SCITEGIC>MOL_PROPERTY
Initial Potential Energy
SciTegic.value.StringValue
122.13908

@<SCITEGIC>MOL_PROPERTY
Initial RMS Gradient
SciTegic.value.StringValue
11.64414

@<SCITEGIC>MOL_PROPERTY
Minimization Criteria
SciTegic.value.StringValue
CONJUG> Minimization exiting with gradient tolerance ( 0.0100000) satisfied.

@<SCITEGIC>MOL_PROPERTY
CHARMm Energy
SciTegic.value.StringValue
15.41273

@<SCITEGIC>MOL_PROPERTY
Potential Energy
SciTegic.value.StringValue
15.41273

@<SCITEGIC>MOL_PROPERTY
RMS Gradient
SciTegic.value.StringValue
0.00994

@<SCITEGIC>MOL_PROPERTY
Bond Energy
SciTegic.value.StringValue
2.18012

@<SCITEGIC>MOL_PROPERTY
Angle Energy
SciTegic.value.StringValue
10.60322

@<SCITEGIC>MOL_PROPERTY
Urey-Bradley Energy
SciTegic.value.StringValue
0

@<SCITEGIC>MOL_PROPERTY
Dihedral Energy
SciTegic.value.StringValue
88.92843

@<SCITEGIC>MOL_PROPERTY
Improper Energy
SciTegic.value.StringValue
1.23382

@<SCITEGIC>MOL_PROPERTY
Van der Waals Energy
SciTegic.value.StringValue
-10.18273

@<SCITEGIC>MOL_PROPERTY
Electrostatic Energy
SciTegic.value.StringValue
-77.35013

@<SCITEGIC>MOL_PROPERTY
Hydrogen Bond Energy
SciTegic.value.StringValue
0

@<SCITEGIC>MOL_PROPERTY
Solvation Free Energy
SciTegic.value.StringValue
0

@<SCITEGIC>MOL_PROPERTY
REMARK99
SciTegic.value.StringValue
REMARK  99  MacroMolecule created from Mol2 file
REMARK  99  7845.cdx
REMARK  99  PROTEIN
REMARK  99  USER_CHARGES
REMARK  99
REMARK  99

@<SCITEGIC>ATOM_PROPERTY
Formal Charge
SciTegic.value.StringValue
1 0
2 0
3 0
4 0
5 0
6 0
7 0
8 0
9 0
10 0
11 0
12 0
13 0
14 0
15 0
16 0
17 0
18 0
19 0
20 0
21 0
22 0
23 0
24 0
25 0
26 0
27 0
28 0
29 0
30 0
31 0
32 0
33 0
34 0
35 0
36 0
37 0
38 0
39 0
40 0
41 0
42 0
43 0
44 0
45 0
46 0
47 0
48 0
49 0
50 0
51 0
52 0
53 0
54 0
55 0
56 0
57 0
58 0
59 0
60 0
61 0
62 0
63 0
64 0
65 0
66 0
67 0
68 0
69 0
70 0
71 0
72 0
73 0
74 0
75 0
76 0
77 0
78 0
79 0
80 0
81 0
82 0
83 0
84 0
85 0
86 0
87 0
88 0
89 0
90 0

@<SCITEGIC>ATOM_PROPERTY
pdb_tempFactor
SciTegic.value.DoubleValue
1 0
2 0
3 0
4 0
5 0
6 0
7 0
8 0
9 0
10 0
11 0
12 0
13 0
14 0
15 0
16 0
17 0
18 0
19 0
20 0
21 0
22 0
23 0
24 0
25 0
26 0
27 0
28 0
29 0
30 0
31 0
32 0
33 0
34 0
35 0
36 0
37 0
38 0
39 0
40 0
41 0
42 0
43 0
44 0
45 0
46 0
47 0
48 0
49 0
50 0
51 0
52 0
53 0
54 0
55 0
56 0
57 0
58 0
59 0
60 0
61 0
62 0
63 0
64 0
65 0
66 0
67 0
68 0
69 0
70 0
71 0
72 0
73 0
74 0
75 0
76 0
77 0
78 0
79 0
80 0
81 0
82 0
83 0
84 0
85 0
86 0
87 0
88 0
89 0
90 0

@<SCITEGIC>ATOM_PROPERTY
pdb_occupancy
SciTegic.value.DoubleValue
1 1
2 1
3 1
4 1
5 1
6 1
7 1
8 1
9 1
10 1
11 1
12 1
13 1
14 1
15 1
16 1
17 1
18 1
19 1
20 1
21 1
22 1
23 1
24 1
25 1
26 1
27 1
28 1
29 1
30 1
31 1
32 1
33 1
34 1
35 1
36 1
37 1
38 1
39 1
40 1
41 1
42 1
43 1
44 1
45 1
46 1
47 1
48 1
49 1
50 1
51 1
52 1
53 1
54 1
55 1
56 1
57 1
58 1
59 1
60 1
61 1
62 1
63 1
64 1
65 1
66 1
67 1
68 1
69 1
70 1
71 1
72 1
73 1
74 1
75 1
76 1
77 1
78 1
79 1
80 1
81 1
82 1
83 1
84 1
85 1
86 1
87 1
88 1
89 1
90 1

@<TRIPOS>MOLECULE
scabrans_G5.cdx
129  135  1  0  0
SMALL
FORMAL_CHARGES
@<TRIPOS>ATOM
    1 O1         8.4327     1.2801     0.8966 O.2        1 SUBUNIT  0
    2 C2         7.9395     1.4476    -0.2041 C.2        1 SUBUNIT  0
    3 O3         8.4805     2.3250    -1.0740 O.3        1 SUBUNIT  0
    4 C4         7.6227     2.8453    -2.1044 C.3        1 SUBUNIT  0
    5 C5         6.6562     1.8516    -2.6998 C.2        1 SUBUNIT  0
    6 C6         6.2137     0.8402    -1.9214 C.2        1 SUBUNIT  0
    7 C7         5.1483    -0.1549    -2.3847 C.3        1 SUBUNIT  0
    8 C8         4.2735    -0.5298    -1.1714 C.3        1 SUBUNIT  0
    9 O9         3.4360     0.5584    -0.7804 O.3        1 SUBUNIT  0
   10 C10        2.5421     0.2231     0.2494 C.3        1 SUBUNIT  0
   11 C11        1.8641     1.4849     0.8466 C.3        1 SUBUNIT  0
   12 C12        0.9335     1.1255     2.0123 C.3        1 SUBUNIT  0
   13 C13        0.3161    -0.2828     1.8494 C.3        1 SUBUNIT  0
   14 C14        0.2938    -0.7261     0.3612 C.3        1 SUBUNIT  0
   15 O15        1.5654    -0.6969    -0.2680 O.3        1 SUBUNIT  0
   16 C16       -0.6426     0.1596    -0.4756 C.3        1 SUBUNIT  0
   17 O17       -1.0587    -0.5802    -1.6075 O.3        1 SUBUNIT  0
   18 C18       -1.9697     0.1323    -2.4210 C.3        1 SUBUNIT  0
   19 O19       -3.2169     0.2296    -1.7540 O.3        1 SUBUNIT  0
   20 C20       -4.2408     0.9541    -2.4399 C.3        1 SUBUNIT  0
   21 C21       -4.5509     0.2570    -3.7828 C.3        1 SUBUNIT  0
   22 C22       -3.2714     0.0753    -4.6327 C.3        1 SUBUNIT  0
   23 C23       -2.1606    -0.5930    -3.7780 C.3        1 SUBUNIT  0
   24 O24       -0.9352    -0.5834    -4.5026 O.3        1 SUBUNIT  0
   25 O25       -3.5401    -0.7197    -5.7699 O.3        1 SUBUNIT  0
   26 O26       -5.4809     1.0395    -4.5008 O.3        1 SUBUNIT  0
   27 C27       -5.4480     1.0307    -1.5068 C.3        1 SUBUNIT  0
   28 O28       -5.1083     1.8066    -0.3832 O.3        1 SUBUNIT  0
   29 C29       -6.1901     2.0218     0.4817 C.3        1 SUBUNIT  0
   30 O30       -7.1340     2.9838    -0.0022 O.3        1 SUBUNIT  0
   31 C31       -6.6954     4.3362    -0.0769 C.3        1 SUBUNIT  0
   32 C32       -6.2272     4.8569     1.3097 C.3        1 SUBUNIT  0
   33 C33       -5.2169     3.8848     2.0069 C.3        1 SUBUNIT  0
   34 C34       -5.6542     2.4158     1.8994 C.3        1 SUBUNIT  0
   35 O35       -6.6884     2.1770     2.8556 O.3        1 SUBUNIT  0
   36 O36       -3.9485     4.0288     1.3766 O.3        1 SUBUNIT  0
   37 O37       -7.3423     5.0292     2.1492 O.3        1 SUBUNIT  0
   38 C38       -5.6496     4.5113    -1.1766 C.3        1 SUBUNIT  0
   39 O39       -6.1699     3.9701    -2.3661 O.3        1 SUBUNIT  0
   40 C40       -7.2076     4.7476    -2.9344 C.3        1 SUBUNIT  0
   41 O41       -8.4463     4.1594    -2.5838 O.3        1 SUBUNIT  0
   42 C42       -9.5990     4.8511    -3.0453 C.3        1 SUBUNIT  0
   43 C43       -9.5994     4.9201    -4.5781 C.3        1 SUBUNIT  0
   44 C44       -8.2835     5.5295    -5.1131 C.3        1 SUBUNIT  0
   45 C45       -7.0666     4.8170    -4.4643 C.3        1 SUBUNIT  0
   46 O46       -5.8762     5.5013    -4.8198 O.3        1 SUBUNIT  0
   47 O47       -8.2292     5.3992    -6.5222 O.3        1 SUBUNIT  0
   48 O48      -10.6878     5.6870    -5.0149 O.3        1 SUBUNIT  0
   49 C49      -10.8132     4.1194    -2.4840 C.3        1 SUBUNIT  0
   50 O50      -10.8224     4.2684    -1.0712 O.3        1 SUBUNIT  0
   51 C51      -11.8796     3.5730    -0.4464 C.3        1 SUBUNIT  0
   52 O52      -13.1164     4.2112    -0.8018 O.3        1 SUBUNIT  0
   53 C53      -14.2790     3.5779    -0.2856 C.3        1 SUBUNIT  0
   54 C54      -14.2314     3.6254     1.2716 C.3        1 SUBUNIT  0
   55 C55      -12.9358     2.9835     1.7923 C.3        1 SUBUNIT  0
   56 C56      -11.7128     3.5923     1.0968 C.3        1 SUBUNIT  0
   57 O57      -10.5492     2.8754     1.4450 O.3        1 SUBUNIT  0
   58 O58      -12.8348     3.1878     3.2034 O.3        1 SUBUNIT  0
   59 O59      -15.3541     2.9409     1.7748 O.3        1 SUBUNIT  0
   60 C60      -15.4922     4.3506    -0.8521 C.3        1 SUBUNIT  0
   61 O61      -15.5257     4.1066    -2.2374 O.3        1 SUBUNIT  0
   62 O62        1.0710    -1.2442     2.5797 O.3        1 SUBUNIT  0
   63 O63       -0.0954     2.0941     2.1010 O.3        1 SUBUNIT  0
   64 O64        2.8563     2.4013     1.3028 O.3        1 SUBUNIT  0
   65 C65        6.7415     0.6691    -0.5766 C.2        1 SUBUNIT  0
   66 C66        6.1642    -0.2235     0.2720 C.2        1 SUBUNIT  0
   67 O67        5.0699    -0.9395    -0.0585 O.3        1 SUBUNIT  0
   68 C68        4.3271    -0.3911    -4.6870 C.2        1 SUBUNIT  0
   69 C69        4.3331     0.3338    -3.5594 C.2        1 SUBUNIT  0
   70 H70        8.2679     3.1463    -2.9032 H          1 SUBUNIT  0
   71 H71        7.0544     3.6499    -1.6867 H          1 SUBUNIT  0
   72 H72        6.3291     1.9457    -3.7143 H          1 SUBUNIT  0
   73 H73        5.6392    -1.0292    -2.7584 H          1 SUBUNIT  0
   74 H74        3.6584    -1.3508    -1.4756 H          1 SUBUNIT  0
   75 H75        3.0825    -0.2412     1.0477 H          1 SUBUNIT  0
   76 H76        1.2780     1.9352     0.0728 H          1 SUBUNIT  0
   77 H77        1.5150     1.1170     2.9105 H          1 SUBUNIT  0
   78 H78       -0.6856    -0.2283     2.2216 H          1 SUBUNIT  0
   79 H79       -0.0515    -1.7382     0.3952 H          1 SUBUNIT  0
   80 H80       -0.1326     1.0486    -0.7829 H          1 SUBUNIT  0
   81 H81       -1.4950     0.4380     0.1082 H          1 SUBUNIT  0
   82 H82       -1.5807     1.1118    -2.6061 H          1 SUBUNIT  0
   83 H83       -3.9389     1.9515    -2.6827 H          1 SUBUNIT  0
   84 H84       -4.9539    -0.7125    -3.5769 H          1 SUBUNIT  0
   85 H85       -2.9390     1.0390    -4.9577 H          1 SUBUNIT  0
   86 H86       -2.4594    -1.5998    -3.5731 H          1 SUBUNIT  0
   87 H87       -1.0610    -0.1280    -5.3383 H          1 SUBUNIT  0
   88 H88       -4.2271    -0.3039    -6.2960 H          1 SUBUNIT  0
   89 H89       -5.0969     1.8986    -4.6911 H          1 SUBUNIT  0
   90 H90       -5.7283     0.0460    -1.1956 H          1 SUBUNIT  0
   91 H91       -6.2705     1.4833    -2.0203 H          1 SUBUNIT  0
   92 H92       -6.7336     1.1020     0.5410 H          1 SUBUNIT  0
   93 H93       -7.5273     4.9498    -0.3533 H          1 SUBUNIT  0
   94 H94       -5.7259     5.7873     1.1428 H          1 SUBUNIT  0
   95 H95       -5.1747     4.1387     3.0455 H          1 SUBUNIT  0
   96 H96       -4.7857     1.8188     2.0840 H          1 SUBUNIT  0
   97 H97       -7.4567     2.7089     2.6356 H          1 SUBUNIT  0
   98 H98       -3.3075     3.4642     1.8147 H          1 SUBUNIT  0
   99 H99       -7.0577     5.4016     2.9870 H          1 SUBUNIT  0
  100 H100      -4.7426     4.0112    -0.9080 H          1 SUBUNIT  0
  101 H101      -5.4383     5.5512    -1.3135 H          1 SUBUNIT  0
  102 H102      -7.1527     5.7479    -2.5586 H          1 SUBUNIT  0
  103 H103      -9.6149     5.8665    -2.7081 H          1 SUBUNIT  0
  104 H104      -9.6826     3.9231    -4.9574 H          1 SUBUNIT  0
  105 H105      -8.2517     6.5685    -4.8593 H          1 SUBUNIT  0
  106 H106      -7.0258     3.8122    -4.8299 H          1 SUBUNIT  0
  107 H107      -5.1191     5.0361    -4.4566 H          1 SUBUNIT  0
  108 H108      -7.4194     5.7977    -6.8495 H          1 SUBUNIT  0
  109 H109     -10.7086     5.6956    -5.9746 H          1 SUBUNIT  0
  110 H110     -10.7641     3.0818    -2.7406 H          1 SUBUNIT  0
  111 H111     -11.7078     4.5377    -2.8960 H          1 SUBUNIT  0
  112 H112     -11.8748     2.5539    -0.7726 H          1 SUBUNIT  0
  113 H113     -14.3465     2.5485    -0.5697 H          1 SUBUNIT  0
  114 H114     -14.2479     4.6432     1.6016 H          1 SUBUNIT  0
  115 H115     -12.9635     1.9353     1.5792 H          1 SUBUNIT  0
  116 H116     -11.6241     4.6080     1.4216 H          1 SUBUNIT  0
  117 H117      -9.7853     3.2855     1.0328 H          1 SUBUNIT  0
  118 H118     -12.0376     2.7655     3.5317 H          1 SUBUNIT  0
  119 H119     -15.3492     2.9798     2.7340 H          1 SUBUNIT  0
  120 H120     -15.4052     5.3979    -0.6511 H          1 SUBUNIT  0
  121 H121     -16.3952     4.0023    -0.3958 H          1 SUBUNIT  0
  122 H122     -16.2695     4.5723    -2.6264 H          1 SUBUNIT  0
  123 H123       1.0999    -0.9922     3.5056 H          1 SUBUNIT  0
  124 H124      -0.6513     1.9019     2.8598 H          1 SUBUNIT  0
  125 H125       3.4405     2.6285     0.5757 H          1 SUBUNIT  0
  126 H126       6.5957    -0.3633     1.2411 H          1 SUBUNIT  0
  127 H127       4.8928    -1.2976    -4.7433 H          1 SUBUNIT  0
  128 H128       3.7566    -0.0632    -5.5308 H          1 SUBUNIT  0
  129 H129       3.7710     1.2418    -3.4924 H          1 SUBUNIT  0
@<TRIPOS>BOND
    1     1     2 2
    2     2     3 1
    3     3     4 1
    4     4     5 1
    5     4    70 1
    6     4    71 1
    7     5     6 2
    8     5    72 1
    9     6     7 1
   10     6    65 1
   11     7     8 1
   12     7    73 1
   13     8     9 1
   14     8    74 1
   15     9    10 1
   16    10    11 1
   17    10    75 1
   18    11    12 1
   19    11    64 1
   20    11    76 1
   21    12    13 1
   22    12    63 1
   23    12    77 1
   24    13    14 1
   25    13    62 1
   26    13    78 1
   27    14    15 1
   28    14    16 1
   29    14    79 1
   30    15    10 1
   31    16    17 1
   32    16    80 1
   33    16    81 1
   34    17    18 1
   35    18    19 1
   36    18    82 1
   37    19    20 1
   38    20    21 1
   39    20    27 1
   40    20    83 1
   41    21    22 1
   42    21    26 1
   43    21    84 1
   44    22    23 1
   45    22    25 1
   46    22    85 1
   47    23    18 1
   48    23    24 1
   49    23    86 1
   50    24    87 1
   51    25    88 1
   52    26    89 1
   53    27    28 1
   54    27    90 1
   55    27    91 1
   56    28    29 1
   57    29    30 1
   58    29    92 1
   59    30    31 1
   60    31    32 1
   61    31    38 1
   62    31    93 1
   63    32    33 1
   64    32    37 1
   65    32    94 1
   66    33    34 1
   67    33    36 1
   68    33    95 1
   69    34    29 1
   70    34    35 1
   71    34    96 1
   72    35    97 1
   73    36    98 1
   74    37    99 1
   75    38    39 1
   76    38   100 1
   77    38   101 1
   78    39    40 1
   79    40    41 1
   80    40   102 1
   81    41    42 1
   82    42    43 1
   83    42    49 1
   84    42   103 1
   85    43    44 1
   86    43    48 1
   87    43   104 1
   88    44    45 1
   89    44    47 1
   90    44   105 1
   91    45    40 1
   92    45    46 1
   93    45   106 1
   94    46   107 1
   95    47   108 1
   96    48   109 1
   97    49    50 1
   98    49   110 1
   99    49   111 1
  100    50    51 1
  101    51    52 1
  102    51   112 1
  103    52    53 1
  104    53    54 1
  105    53    60 1
  106    53   113 1
  107    54    55 1
  108    54    59 1
  109    54   114 1
  110    55    56 1
  111    55    58 1
  112    55   115 1
  113    56    51 1
  114    56    57 1
  115    56   116 1
  116    57   117 1
  117    58   118 1
  118    59   119 1
  119    60    61 1
  120    60   120 1
  121    60   121 1
  122    61   122 1
  123    62   123 1
  124    63   124 1
  125    64   125 1
  126    65     2 1
  127    65    66 2
  128    66    67 1
  129    66   126 1
  130    67     8 1
  131    68    69 2
  132    68   127 1
  133    68   128 1
  134    69     7 1
  135    69   129 1
@<TRIPOS>SUBSTRUCTURE
1   ****   1
@<SCITEGIC>MOL_PROPERTY
Estimate
SciTegic.value.StringValue
0.804836

@<SCITEGIC>MOL_PROPERTY
FitValue
SciTegic.value.StringValue
7.09289

@<SCITEGIC>MOL_PROPERTY
Forcefield
SciTegic.value.StringValue
CHARMm

@<SCITEGIC>MOL_PROPERTY
PartialChargeMethod
SciTegic.value.StringValue
MomanyRone

@<SCITEGIC>MOL_PROPERTY
UseResidueTemplateCharge
SciTegic.value.StringValue
True

@<SCITEGIC>MOL_PROPERTY
ForcefieldBase
SciTegic.value.StringValue
CHARMm

@<SCITEGIC>MOL_PROPERTY
ForcefieldFFML
SciTegic.value.StringValue
<?xml version="1.0" encoding="UTF-8"?>
"<!DOCTYPE ffml SYSTEM "Ffml.dtd">"
"<ffml version="1.0">"
"<forcefield name="CHARMm" derivedFrom="CHARMm" base="CHARMm">"
<atomTypes>
</atomTypes>
<parameters>
"<angle atom1="CUA1" atom2="CUA2" atom3="C">"
<quadratic
"refValue="119.5""
"forceConstant="72"/>"
</angle>
</parameters>
</forcefield>
</ffml>

@<SCITEGIC>MOL_PROPERTY
Initial Potential Energy
SciTegic.value.StringValue
195.36906

@<SCITEGIC>MOL_PROPERTY
Initial RMS Gradient
SciTegic.value.StringValue
9.67653

@<SCITEGIC>MOL_PROPERTY
Minimization Criteria
SciTegic.value.StringValue
CONJUG> Minimization exiting with gradient tolerance ( 0.0100000) satisfied.

@<SCITEGIC>MOL_PROPERTY
CHARMm Energy
SciTegic.value.StringValue
41.47628

@<SCITEGIC>MOL_PROPERTY
Potential Energy
SciTegic.value.StringValue
41.47628

@<SCITEGIC>MOL_PROPERTY
RMS Gradient
SciTegic.value.StringValue
0.00952

@<SCITEGIC>MOL_PROPERTY
Bond Energy
SciTegic.value.StringValue
10.08985

@<SCITEGIC>MOL_PROPERTY
Angle Energy
SciTegic.value.StringValue
22.33087

@<SCITEGIC>MOL_PROPERTY
Urey-Bradley Energy
SciTegic.value.StringValue
0

@<SCITEGIC>MOL_PROPERTY
Dihedral Energy
SciTegic.value.StringValue
146.71187

@<SCITEGIC>MOL_PROPERTY
Improper Energy
SciTegic.value.StringValue
1.05474

@<SCITEGIC>MOL_PROPERTY
Van der Waals Energy
SciTegic.value.StringValue
-16.6929

@<SCITEGIC>MOL_PROPERTY
Electrostatic Energy
SciTegic.value.StringValue
-122.01816

@<SCITEGIC>MOL_PROPERTY
Hydrogen Bond Energy
SciTegic.value.StringValue
0

@<SCITEGIC>MOL_PROPERTY
Solvation Free Energy
SciTegic.value.StringValue
0

@<SCITEGIC>MOL_PROPERTY
REMARK99
SciTegic.value.StringValue
REMARK  99  MacroMolecule created from Mol2 file
REMARK  99  scabrans_G5.cdx
REMARK  99  PROTEIN
REMARK  99  USER_CHARGES
REMARK  99
REMARK  99

@<SCITEGIC>ATOM_PROPERTY
Formal Charge
SciTegic.value.StringValue
1 0
2 0
3 0
4 0
5 0
6 0
7 0
8 0
9 0
10 0
11 0
12 0
13 0
14 0
15 0
16 0
17 0
18 0
19 0
20 0
21 0
22 0
23 0
24 0
25 0
26 0
27 0
28 0
29 0
30 0
31 0
32 0
33 0
34 0
35 0
36 0
37 0
38 0
39 0
40 0
41 0
42 0
43 0
44 0
45 0
46 0
47 0
48 0
49 0
50 0
51 0
52 0
53 0
54 0
55 0
56 0
57 0
58 0
59 0
60 0
61 0
62 0
63 0
64 0
65 0
66 0
67 0
68 0
69 0
70 0
71 0
72 0
73 0
74 0
75 0
76 0
77 0
78 0
79 0
80 0
81 0
82 0
83 0
84 0
85 0
86 0
87 0
88 0
89 0
90 0
91 0
92 0
93 0
94 0
95 0
96 0
97 0
98 0
99 0
100 0
101 0
102 0
103 0
104 0
105 0
106 0
107 0
108 0
109 0
110 0
111 0
112 0
113 0
114 0
115 0
116 0
117 0
118 0
119 0
120 0
121 0
122 0
123 0
124 0
125 0
126 0
127 0
128 0
129 0

@<SCITEGIC>ATOM_PROPERTY
pdb_tempFactor
SciTegic.value.DoubleValue
1 0
2 0
3 0
4 0
5 0
6 0
7 0
8 0
9 0
10 0
11 0
12 0
13 0
14 0
15 0
16 0
17 0
18 0
19 0
20 0
21 0
22 0
23 0
24 0
25 0
26 0
27 0
28 0
29 0
30 0
31 0
32 0
33 0
34 0
35 0
36 0
37 0
38 0
39 0
40 0
41 0
42 0
43 0
44 0
45 0
46 0
47 0
48 0
49 0
50 0
51 0
52 0
53 0
54 0
55 0
56 0
57 0
58 0
59 0
60 0
61 0
62 0
63 0
64 0
65 0
66 0
67 0
68 0
69 0
70 0
71 0
72 0
73 0
74 0
75 0
76 0
77 0
78 0
79 0
80 0
81 0
82 0
83 0
84 0
85 0
86 0
87 0
88 0
89 0
90 0
91 0
92 0
93 0
94 0
95 0
96 0
97 0
98 0
99 0
100 0
101 0
102 0
103 0
104 0
105 0
106 0
107 0
108 0
109 0
110 0
111 0
112 0
113 0
114 0
115 0
116 0
117 0
118 0
119 0
120 0
121 0
122 0
123 0
124 0
125 0
126 0
127 0
128 0
129 0

@<SCITEGIC>ATOM_PROPERTY
pdb_occupancy
SciTegic.value.DoubleValue
1 1
2 1
3 1
4 1
5 1
6 1
7 1
8 1
9 1
10 1
11 1
12 1
13 1
14 1
15 1
16 1
17 1
18 1
19 1
20 1
21 1
22 1
23 1
24 1
25 1
26 1
27 1
28 1
29 1
30 1
31 1
32 1
33 1
34 1
35 1
36 1
37 1
38 1
39 1
40 1
41 1
42 1
43 1
44 1
45 1
46 1
47 1
48 1
49 1
50 1
51 1
52 1
53 1
54 1
55 1
56 1
57 1
58 1
59 1
60 1
61 1
62 1
63 1
64 1
65 1
66 1
67 1
68 1
69 1
70 1
71 1
72 1
73 1
74 1
75 1
76 1
77 1
78 1
79 1
80 1
81 1
82 1
83 1
84 1
85 1
86 1
87 1
88 1
89 1
90 1
91 1
92 1
93 1
94 1
95 1
96 1
97 1
98 1
99 1
100 1
101 1
102 1
103 1
104 1
105 1
106 1
107 1
108 1
109 1
110 1
111 1
112 1
113 1
114 1
115 1
116 1
117 1
118 1
119 1
120 1
121 1
122 1
123 1
124 1
125 1
126 1
127 1
128 1
129 1

@<TRIPOS>MOLECULE
homoplantaginin.cdx
55  58  1  0  0
SMALL
FORMAL_CHARGES
@<TRIPOS>ATOM
    1 O1         3.4701    -5.1103    -4.6689 O.3        1 SUBUNIT  0
    2 C2         2.2274    -4.5497    -5.1312 C.3        1 SUBUNIT  0
    3 C3         2.1665    -4.5756    -6.6839 C.3        1 SUBUNIT  0
    4 C4         0.8763    -3.8587    -7.1100 C.3        1 SUBUNIT  0
    5 C5         0.7279    -2.4476    -6.4683 C.3        1 SUBUNIT  0
    6 O6         0.8387    -2.5845    -5.0535 O.3        1 SUBUNIT  0
    7 C7         2.0616    -3.1274    -4.5613 C.3        1 SUBUNIT  0
    8 C8         1.8453    -2.0251    -2.4941 C.2        1 SUBUNIT  0
    9 O9         2.0068    -3.1760    -3.1482 O.3        1 SUBUNIT  0
   10 C10        2.8918    -1.0583    -2.4562 C.2        1 SUBUNIT  0
   11 C11        2.7081     0.1786    -1.7610 C.2        1 SUBUNIT  0
   12 C12        1.4791     0.4147    -1.1093 C.2        1 SUBUNIT  0
   13 C13        0.4386    -0.5315    -1.1287 C.2        1 SUBUNIT  0
   14 C14        0.6222    -1.7685    -1.8240 C.2        1 SUBUNIT  0
   15 C15       -0.0699     1.8144     0.2980 C.2        1 SUBUNIT  0
   16 C16       -0.9864     0.8274     0.1976 C.2        1 SUBUNIT  0
   17 O17       -0.7318    -0.3035    -0.4869 O.3        1 SUBUNIT  0
   18 C18        1.2558     1.6873    -0.3544 C.2        1 SUBUNIT  0
   19 O19        2.0316     2.6193    -0.2342 O.2        1 SUBUNIT  0
   20 C20       -2.3073     1.0093     0.8742 C.2        1 SUBUNIT  0
   21 C21       -3.4439     0.3363     0.3869 C.2        1 SUBUNIT  0
   22 C22       -4.6705     0.5041     1.0273 C.2        1 SUBUNIT  0
[truncated: 59,106,384 more chars]
